# Supplementary material for: Genome-wide CRISPR Screens in T Helper Cells Reveal Pervasive Crosstalk between Activation and Differentiation
Source: Cell. 2019 Feb 7;176(4):882–896.e18. doi: 10.1016/j.cell.2018.11.044 (PMC6370901; doi:10.1016/j.cell.2018.11.044)
Supplement: Data S2. Processed Data from All the Steps of the Analysis, Related to Figure 1 [file mmc2.zip]

Archive with 2,106 entries (1,940 files):
- supplemental data/
- supplemental data/th2crispr_mouse_TFchrom_assoc.csv
- supplemental data/overlap_mouse_il4stat6targets.csv
- supplemental data/overlap_human_il4stat6targets.csv
- supplemental data/primers.csv
- supplemental data/oligos.csv
- supplemental data/readme.txt
- supplemental data/overexpression/
- supplemental data/overexpression/oe_primers.csv
- supplemental data/tc/
- supplemental data/tc/tpm_human.csv
- supplemental data/tc/tpm_mouse.csv
- supplemental data/mara/
- supplemental data/ko/
- supplemental data/motif analysis/
- supplemental data/crispr screen/
- supplemental data/crispr screen/mageck_output.csv
- supplemental data/crispr screen/grnacnt.txt
- supplemental data/tfchrom_assoc/
- supplemental data/tfchrom_assoc/th2crispr_mouse_TFchrom_data.csv
- supplemental data/gata3_go_dynamics/
- supplemental data/gata3_go_dynamics/go_dec.csv
- supplemental data/gata3_go_dynamics/go_inc.csv
- supplemental data/gata3_go_dynamics/dynamics.csv
- supplemental data/gata3_go_dynamics/go_all.csv
- supplemental data/overexpression/de/
- supplemental data/overexpression/de/de_padj.csv
- supplemental data/overexpression/de/de_fc.csv
- supplemental data/overexpression/rnaseq/
- supplemental data/overexpression/rnaseq/oe_cellcond.csv
- supplemental data/overexpression/rnaseq/oe_cnt.csv
- supplemental data/overexpression/chip/
- supplemental data/overexpression/chip/Pparg-OE_th2.bed.annot
- supplemental data/overexpression/chip/Pparg-OE_th2.bed
- supplemental data/overexpression/chip/Bhlhe40-OE_th2.bed.annot
- supplemental data/overexpression/chip/Bhlhe40-OE_th2.bed
- supplemental data/mara/mouse_alltf_allgenes_alltime_th20_nonconsP/
- supplemental data/mara/mouse_alltf_allgenes_alltime_th20_nonconsP/mara_sitecount.csv
- supplemental data/mara/mouse_alltf_allgenes_alltime_th20_nonconsP/mara_signal.csv
- supplemental data/mara/mouse_alltf_allgenes_alltime_th20_nonconsP/plot_diffvsdiff.pdf
- supplemental data/mara/mouse_alltf_allgenes_alltime_th20_nonconsP/plot_diffvsZ.pdf
- supplemental data/mara/mouse_alltf_allgenes_alltime_th20_nonconsP/plot_diffvsDE.pdf
- supplemental data/mara/mouse_alltf_allgenes_alltime_th20/
- supplemental data/mara/mouse_alltf_allgenes_alltime_th20/mara_sitecount.csv
- supplemental data/mara/mouse_alltf_allgenes_alltime_th20/mara_signal.csv
- supplemental data/mara/mouse_alltf_allgenes_alltime_th20/plot_diffvsdiff.pdf
- supplemental data/mara/mouse_alltf_allgenes_alltime_th20/plot_diffvsZ.pdf
- supplemental data/mara/mouse_alltf_allgenes_alltime_th20/plot_diffvsDE.pdf
- supplemental data/mara/human_alltf_allgenes_alltime_th20_nonconsP/
- supplemental data/mara/human_alltf_allgenes_alltime_th20_nonconsP/mara_sitecount.csv
- supplemental data/mara/human_alltf_allgenes_alltime_th20_nonconsP/mara_signal.csv
- supplemental data/mara/human_alltf_allgenes_alltime_th20_nonconsP/plot_diffvsdiff.pdf
- supplemental data/mara/human_alltf_allgenes_alltime_th20_nonconsP/plot_diffvsZ.pdf
- supplemental data/mara/human_alltf_allgenes_alltime_th20_nonconsP/plot_diffvsDE.pdf
- supplemental data/mara/human_alltf_allgenes_alltime_th20/
- supplemental data/mara/human_alltf_allgenes_alltime_th20/mara_sitecount.csv
- supplemental data/mara/human_alltf_allgenes_alltime_th20/mara_signal.csv
- supplemental data/mara/human_alltf_allgenes_alltime_th20/plot_diffvsdiff.pdf
- supplemental data/mara/human_alltf_allgenes_alltime_th20/plot_diffvsZ.pdf
- supplemental data/mara/human_alltf_allgenes_alltime_th20/plot_diffvsDE.pdf
- supplemental data/ko/de/
- supplemental data/ko/de/th2crispr_ko_fc.csv
- supplemental data/ko/de/th2crispr_ko_pval.csv
- supplemental data/ko/counts/
- supplemental data/ko/counts/cond.csv
- supplemental data/ko/counts/counts.csv
- supplemental data/motif analysis/Stat6_SRX021632_homer/
- supplemental data/motif analysis/Stat6_SRX021632_homer/target.fa
- supplemental data/motif analysis/Stat6_SRX021632_homer/run.log
- supplemental data/motif analysis/Stat6_SRX021632_homer/homerMotifs.motifs8
- supplemental data/motif analysis/Stat6_SRX021632_homer/knownResults.txt
- supplemental data/motif analysis/Stat6_SRX021632_homer/homerMotifs.motifs12
- supplemental data/motif analysis/Stat6_SRX021632_homer/motifFindingParameters.txt
- supplemental data/motif analysis/Stat6_SRX021632_homer/homerMotifs.motifs10
- supplemental data/motif analysis/Stat6_SRX021632_homer/homerResults.html
- supplemental data/motif analysis/Stat6_SRX021632_homer/homerMotifs.all.motifs
- supplemental data/motif analysis/Stat6_SRX021632_homer/background.fa
- supplemental data/motif analysis/Stat6_SRX021632_homer/seq.autonorm.tsv
- supplemental data/motif analysis/Stat6_SRX021632_homer/knownResults.html
- supplemental data/motif analysis/Pparg_homer/
- supplemental data/motif analysis/Pparg_homer/target.fa
- supplemental data/motif analysis/Pparg_homer/run.log
- supplemental data/motif analysis/Pparg_homer/homerMotifs.motifs8
- supplemental data/motif analysis/Pparg_homer/0.782651997943507.tmp
- supplemental data/motif analysis/Pparg_homer/knownResults.txt
- supplemental data/motif analysis/Pparg_homer/homerMotifs.motifs12
- supplemental data/motif analysis/Pparg_homer/motifFindingParameters.txt
- supplemental data/motif analysis/Pparg_homer/homerMotifs.motifs10
- supplemental data/motif analysis/Pparg_homer/homerResults.html
- supplemental data/motif analysis/Pparg_homer/homerMotifs.all.motifs
- supplemental data/motif analysis/Pparg_homer/background.fa
- supplemental data/motif analysis/Pparg_homer/seq.autonorm.tsv
- supplemental data/motif analysis/Pparg_homer/knownResults.html
- supplemental data/motif analysis/Bhlhe40_homer/
- supplemental data/motif analysis/Bhlhe40_homer/target.fa
- supplemental data/motif analysis/Bhlhe40_homer/run.log
- supplemental data/motif analysis/Bhlhe40_homer/homerMotifs.motifs8
- supplemental data/motif analysis/Bhlhe40_homer/knownResults.txt
- supplemental data/motif analysis/Bhlhe40_homer/homerMotifs.motifs12
- supplemental data/motif analysis/Bhlhe40_homer/motifFindingParameters.txt
- supplemental data/motif analysis/Bhlhe40_homer/homerMotifs.motifs10
- supplemental data/motif analysis/Bhlhe40_homer/homerResults.html
- supplemental data/motif analysis/Bhlhe40_homer/homerMotifs.all.motifs
- supplemental data/motif analysis/Bhlhe40_homer/background.fa
- supplemental data/motif analysis/Bhlhe40_homer/seq.autonorm.tsv
- supplemental data/motif analysis/Bhlhe40_homer/knownResults.html
- supplemental data/motif analysis/batf_meme/
- supplemental data/motif analysis/batf_meme/chip_total_batf.200.fa
- supplemental data/motif analysis/batf_meme/spamo13_msgs.txt
- supplemental data/motif analysis/batf_meme/spamo12_msgs.txt
- supplemental data/motif analysis/batf_meme/messages.txt
- supplemental data/motif analysis/batf_meme/background
- supplemental data/motif analysis/batf_meme/seqs-centered
- supplemental data/motif analysis/batf_meme/spamo6_msgs.txt
- supplemental data/motif analysis/batf_meme/progress_log.txt
- supplemental data/motif analysis/batf_meme/seqs-shuffled
- supplemental data/motif analysis/batf_meme/spamo1_msgs.txt
- supplemental data/motif analysis/batf_meme/spamo4_msgs.txt
- supplemental data/motif analysis/batf_meme/spamo8_msgs.txt
- supplemental data/motif analysis/batf_meme/spamo10_msgs.txt
- supplemental data/motif analysis/batf_meme/seqs-discarded
- supplemental data/motif analysis/batf_meme/spamo14_msgs.txt
- supplemental data/motif analysis/batf_meme/spamo5_msgs.txt
- supplemental data/motif analysis/batf_meme/spamo7_msgs.txt
- supplemental data/motif analysis/batf_meme/meme-chip.html
- supplemental data/motif analysis/batf_meme/spamo2_msgs.txt
- supplemental data/motif analysis/batf_meme/summary_msgs.txt
- supplemental data/motif analysis/batf_meme/spamo3_msgs.txt
- supplemental data/motif analysis/batf_meme/combined.meme
- supplemental data/motif analysis/batf_meme/motif_alignment.txt
- supplemental data/motif analysis/batf_meme/align_msgs.txt
- supplemental data/motif analysis/batf_meme/spamo11_msgs.txt
- supplemental data/motif analysis/batf_meme/spamo15_msgs.txt
- supplemental data/motif analysis/batf_meme/seqs-sampled
- supplemental data/motif analysis/batf_meme/spamo9_msgs.txt
- supplemental data/motif analysis/irf4_meme/
- supplemental data/motif analysis/irf4_meme/chip_total_irf4.200.fa
- supplemental data/motif analysis/irf4_meme/summary_msgs.txt
- supplemental data/motif analysis/irf4_meme/spamo11_msgs.txt
- supplemental data/motif analysis/irf4_meme/background
- supplemental data/motif analysis/irf4_meme/seqs-centered
- supplemental data/motif analysis/irf4_meme/spamo10_msgs.txt
- supplemental data/motif analysis/irf4_meme/spamo2_msgs.txt
- supplemental data/motif analysis/irf4_meme/spamo8_msgs.txt
- supplemental data/motif analysis/irf4_meme/spamo7_msgs.txt
- supplemental data/motif analysis/irf4_meme/progress_log.txt
- supplemental data/motif analysis/irf4_meme/spamo5_msgs.txt
- supplemental data/motif analysis/irf4_meme/spamo1_msgs.txt
- supplemental data/motif analysis/irf4_meme/spamo6_msgs.txt
- supplemental data/motif analysis/irf4_meme/seqs-discarded
- supplemental data/motif analysis/irf4_meme/spamo9_msgs.txt
- supplemental data/motif analysis/irf4_meme/align_msgs.txt
- supplemental data/motif analysis/irf4_meme/seqs-shuffled
- supplemental data/motif analysis/irf4_meme/spamo3_msgs.txt
- supplemental data/motif analysis/irf4_meme/messages.txt
- supplemental data/motif analysis/irf4_meme/motif_alignment.txt
- supplemental data/motif analysis/irf4_meme/spamo4_msgs.txt
- supplemental data/motif analysis/irf4_meme/combined.meme
- supplemental data/motif analysis/irf4_meme/meme-chip.html
- supplemental data/motif analysis/irf4_meme/seqs-sampled
- supplemental data/motif analysis/gata3_meme/
- supplemental data/motif analysis/gata3_meme/chip_total_gata3.200.fa
- supplemental data/motif analysis/gata3_meme/messages.txt
- supplemental data/motif analysis/gata3_meme/spamo3_msgs.txt
- supplemental data/motif analysis/gata3_meme/spamo15_msgs.txt
- supplemental data/motif analysis/gata3_meme/spamo10_msgs.txt
- supplemental data/motif analysis/gata3_meme/spamo31_msgs.txt
- supplemental data/motif analysis/gata3_meme/meme-chip.html
- supplemental data/motif analysis/gata3_meme/seqs-sampled
- supplemental data/motif analysis/gata3_meme/spamo6_msgs.txt
- supplemental data/motif analysis/gata3_meme/spamo1_msgs.txt
- supplemental data/motif analysis/gata3_meme/spamo16_msgs.txt
- supplemental data/motif analysis/gata3_meme/spamo19_msgs.txt
- supplemental data/motif analysis/gata3_meme/spamo26_msgs.txt
- supplemental data/motif analysis/gata3_meme/combined.meme
- supplemental data/motif analysis/gata3_meme/spamo2_msgs.txt
- supplemental data/motif analysis/gata3_meme/spamo29_msgs.txt
- supplemental data/motif analysis/gata3_meme/spamo11_msgs.txt
- supplemental data/motif analysis/gata3_meme/progress_log.txt
- supplemental data/motif analysis/gata3_meme/spamo24_msgs.txt
- supplemental data/motif analysis/gata3_meme/motif_alignment.txt
- supplemental data/motif analysis/gata3_meme/spamo12_msgs.txt
- supplemental data/motif analysis/gata3_meme/spamo18_msgs.txt
- supplemental data/motif analysis/gata3_meme/spamo21_msgs.txt
- supplemental data/motif analysis/gata3_meme/spamo30_msgs.txt
- supplemental data/motif analysis/gata3_meme/spamo28_msgs.txt
- supplemental data/motif analysis/gata3_meme/spamo8_msgs.txt
- supplemental data/motif analysis/gata3_meme/spamo13_msgs.txt
- supplemental data/motif analysis/gata3_meme/seqs-discarded
- supplemental data/motif analysis/gata3_meme/seqs-shuffled
- supplemental data/motif analysis/gata3_meme/spamo5_msgs.txt
- supplemental data/motif analysis/gata3_meme/spamo4_msgs.txt
- supplemental data/motif analysis/gata3_meme/spamo23_msgs.txt
- supplemental data/motif analysis/gata3_meme/spamo7_msgs.txt
- supplemental data/motif analysis/gata3_meme/spamo33_msgs.txt
- supplemental data/motif analysis/gata3_meme/spamo27_msgs.txt
- supplemental data/motif analysis/gata3_meme/spamo25_msgs.txt
- supplemental data/motif analysis/gata3_meme/spamo32_msgs.txt
- supplemental data/motif analysis/gata3_meme/summary_msgs.txt
- supplemental data/motif analysis/gata3_meme/spamo9_msgs.txt
- supplemental data/motif analysis/gata3_meme/seqs-centered
- supplemental data/motif analysis/gata3_meme/spamo20_msgs.txt
- supplemental data/motif analysis/gata3_meme/spamo17_msgs.txt
- supplemental data/motif analysis/gata3_meme/spamo34_msgs.txt
- supplemental data/motif analysis/gata3_meme/spamo14_msgs.txt
- supplemental data/motif analysis/gata3_meme/background
- supplemental data/motif analysis/gata3_meme/spamo22_msgs.txt
- supplemental data/crispr screen/baiopse_output/
- supplemental data/crispr screen/baiopse_output/out_screen_rank.csv
- supplemental data/crispr screen/baiopse_output/out_screen_pval.csv
- supplemental data/crispr screen/baiopse_output/out_screen_inc.csv
- supplemental data/crispr screen/baiopse_output/out_screen_fc.csv
- supplemental data/motif analysis/Stat6_SRX021632_homer/knownResults/
- supplemental data/motif analysis/Stat6_SRX021632_homer/knownResults/known61.logo.svg
- supplemental data/motif analysis/Stat6_SRX021632_homer/knownResults/known13.logo.svg
- supplemental data/motif analysis/Stat6_SRX021632_homer/knownResults/known20.logo.svg
- supplemental data/motif analysis/Stat6_SRX021632_homer/knownResults/known43.logo.svg
- supplemental data/motif analysis/Stat6_SRX021632_homer/knownResults/known181.logo.svg
- supplemental data/motif analysis/Stat6_SRX021632_homer/knownResults/known101.logo.svg
- supplemental data/motif analysis/Stat6_SRX021632_homer/knownResults/known109.logo.svg
- supplemental data/motif analysis/Stat6_SRX021632_homer/knownResults/known184.logo.svg
- supplemental data/motif analysis/Stat6_SRX021632_homer/knownResults/known185.logo.svg
- supplemental data/motif analysis/Stat6_SRX021632_homer/knownResults/known50.logo.svg
- supplemental data/motif analysis/Stat6_SRX021632_homer/knownResults/known171.logo.svg
- supplemental data/motif analysis/Stat6_SRX021632_homer/knownResults/known21.logo.svg
- supplemental data/motif analysis/Stat6_SRX021632_homer/knownResults/known69.logo.svg
- supplemental data/motif analysis/Stat6_SRX021632_homer/knownResults/known167.logo.svg
- supplemental data/motif analysis/Stat6_SRX021632_homer/knownResults/known35.logo.svg
- supplemental data/motif analysis/Stat6_SRX021632_homer/knownResults/known38.logo.svg
- supplemental data/motif analysis/Stat6_SRX021632_homer/knownResults/known52.logo.svg
- supplemental data/motif analysis/Stat6_SRX021632_homer/knownResults/known170.logo.svg
- supplemental data/motif analysis/Stat6_SRX021632_homer/knownResults/known165.logo.svg
- supplemental data/motif analysis/Stat6_SRX021632_homer/knownResults/known161.logo.svg
- supplemental data/motif analysis/Stat6_SRX021632_homer/knownResults/known133.logo.svg
- supplemental data/motif analysis/Stat6_SRX021632_homer/knownResults/known140.logo.svg
- supplemental data/motif analysis/Stat6_SRX021632_homer/knownResults/known102.logo.svg
- supplemental data/motif analysis/Stat6_SRX021632_homer/knownResults/known120.logo.svg
- supplemental data/motif analysis/Stat6_SRX021632_homer/knownResults/known70.logo.svg
- supplemental data/motif analysis/Stat6_SRX021632_homer/knownResults/known7.logo.svg
- supplemental data/motif analysis/Stat6_SRX021632_homer/knownResults/known87.logo.svg
- supplemental data/motif analysis/Stat6_SRX021632_homer/knownResults/known150.logo.svg
- supplemental data/motif analysis/Stat6_SRX021632_homer/knownResults/known48.logo.svg
- supplemental data/motif analysis/Stat6_SRX021632_homer/knownResults/known68.logo.svg
- supplemental data/motif analysis/Stat6_SRX021632_homer/knownResults/known72.logo.svg
- supplemental data/motif analysis/Stat6_SRX021632_homer/knownResults/known130.logo.svg
- supplemental data/motif analysis/Stat6_SRX021632_homer/knownResults/known164.logo.svg
- supplemental data/motif analysis/Stat6_SRX021632_homer/knownResults/known11.logo.svg
- supplemental data/motif analysis/Stat6_SRX021632_homer/knownResults/known180.logo.svg
- supplemental data/motif analysis/Stat6_SRX021632_homer/knownResults/known18.logo.svg
- supplemental data/motif analysis/Stat6_SRX021632_homer/knownResults/known74.logo.svg
- supplemental data/motif analysis/Stat6_SRX021632_homer/knownResults/known196.logo.svg
- supplemental data/motif analysis/Stat6_SRX021632_homer/knownResults/known58.logo.svg
- supplemental data/motif analysis/Stat6_SRX021632_homer/knownResults/known131.logo.svg
- supplemental data/motif analysis/Stat6_SRX021632_homer/knownResults/known174.logo.svg
- supplemental data/motif analysis/Stat6_SRX021632_homer/knownResults/known115.logo.svg
- supplemental data/motif analysis/Stat6_SRX021632_homer/knownResults/known111.logo.svg
- supplemental data/motif analysis/Stat6_SRX021632_homer/knownResults/known63.logo.svg
- supplemental data/motif analysis/Stat6_SRX021632_homer/knownResults/known127.logo.svg
- supplemental data/motif analysis/Stat6_SRX021632_homer/knownResults/known121.logo.svg
- supplemental data/motif analysis/Stat6_SRX021632_homer/knownResults/known33.logo.svg
- supplemental data/motif analysis/Stat6_SRX021632_homer/knownResults/known17.logo.svg
- supplemental data/motif analysis/Stat6_SRX021632_homer/knownResults/known10.logo.svg
- supplemental data/motif analysis/Stat6_SRX021632_homer/knownResults/known41.logo.svg
- supplemental data/motif analysis/Stat6_SRX021632_homer/knownResults/known114.logo.svg
- supplemental data/motif analysis/Stat6_SRX021632_homer/knownResults/known91.logo.svg
- supplemental data/motif analysis/Stat6_SRX021632_homer/knownResults/known95.logo.svg
- supplemental data/motif analysis/Stat6_SRX021632_homer/knownResults/known75.logo.svg
- supplemental data/motif analysis/Stat6_SRX021632_homer/knownResults/known32.logo.svg
- supplemental data/motif analysis/Stat6_SRX021632_homer/knownResults/known143.logo.svg
- supplemental data/motif analysis/Stat6_SRX021632_homer/knownResults/known3.logo.svg
- supplemental data/motif analysis/Stat6_SRX021632_homer/knownResults/known118.logo.svg
- supplemental data/motif analysis/Stat6_SRX021632_homer/knownResults/known40.logo.svg
- supplemental data/motif analysis/Stat6_SRX021632_homer/knownResults/known193.logo.svg
- supplemental data/motif analysis/Stat6_SRX021632_homer/knownResults/known178.logo.svg
- supplemental data/motif analysis/Stat6_SRX021632_homer/knownResults/known183.logo.svg
- supplemental data/motif analysis/Stat6_SRX021632_homer/knownResults/known163.logo.svg
- supplemental data/motif analysis/Stat6_SRX021632_homer/knownResults/known44.logo.svg
- supplemental data/motif analysis/Stat6_SRX021632_homer/knownResults/known186.logo.svg
- supplemental data/motif analysis/Stat6_SRX021632_homer/knownResults/known166.logo.svg
- supplemental data/motif analysis/Stat6_SRX021632_homer/knownResults/known182.logo.svg
- supplemental data/motif analysis/Stat6_SRX021632_homer/knownResults/known198.logo.svg
- supplemental data/motif analysis/Stat6_SRX021632_homer/knownResults/known14.logo.svg
- supplemental data/motif analysis/Stat6_SRX021632_homer/knownResults/known100.logo.svg
- supplemental data/motif analysis/Stat6_SRX021632_homer/knownResults/known129.logo.svg
- supplemental data/motif analysis/Stat6_SRX021632_homer/knownResults/known93.logo.svg
- supplemental data/motif analysis/Stat6_SRX021632_homer/knownResults/known139.logo.svg
- supplemental data/motif analysis/Stat6_SRX021632_homer/knownResults/known173.logo.svg
- supplemental data/motif analysis/Stat6_SRX021632_homer/knownResults/known76.logo.svg
- supplemental data/motif analysis/Stat6_SRX021632_homer/knownResults/known112.logo.svg
- supplemental data/motif analysis/Stat6_SRX021632_homer/knownResults/known62.logo.svg
- supplemental data/motif analysis/Stat6_SRX021632_homer/knownResults/known57.logo.svg
- supplemental data/motif analysis/Stat6_SRX021632_homer/knownResults/known126.logo.svg
- supplemental data/motif analysis/Stat6_SRX021632_homer/knownResults/known5.logo.svg
- supplemental data/motif analysis/Stat6_SRX021632_homer/knownResults/known160.logo.svg
- supplemental data/motif analysis/Stat6_SRX021632_homer/knownResults/known64.logo.svg
- supplemental data/motif analysis/Stat6_SRX021632_homer/knownResults/known26.logo.svg
- supplemental data/motif analysis/Stat6_SRX021632_homer/knownResults/known53.logo.svg
- supplemental data/motif analysis/Stat6_SRX021632_homer/knownResults/known155.logo.svg
- supplemental data/motif analysis/Stat6_SRX021632_homer/knownResults/known105.logo.svg
- supplemental data/motif analysis/Stat6_SRX021632_homer/knownResults/known24.logo.svg
[truncated: 1,806 more entries]
