# Supplementary material for: Genome-wide CRISPR Screens in T Helper Cells Reveal Pervasive Crosstalk between Activation and Differentiation
Source: Cell. 2019 Feb 7;176(4):882–896.e18. doi: 10.1016/j.cell.2018.11.044 (PMC6370901; doi:10.1016/j.cell.2018.11.044)
Supplement: Data S2. Processed Data from All the Steps of the Analysis, Related to Figure 1 [file mmc2.zip › supplemental data/th2crispr_mouse_TFchrom_assoc.csv]

	th2_0h	th2_2h	th2_4h	th2_24h	th2_48h	th2_72h
Gmeb2	0.403668606539215	1	0.917667590598504	0.859428475202305	-19.8674447385662	-10.9721474209824
Mybl1_1	0.403635868923457	1	0.976010066604724	0.993549326534863	-6.61534216354472	-3.79221368670785
Hoxd9	0.41535160530393	1	1.06840877658423	1.26160150467466	-5.5561176817637	-2.72799331290617
Gmeb1_1	0.419760906325976	1	0.930327348167191	0.826996650976398	-4.61225678548084	-2.30504900267172
Atf3	0.410470705005963	1	0.954732604976557	0.896847687749589	-3.64859432957521	-1.79391912174433
Foxj2	0.405897244740282	1	0.964546466523126	0.906405983225577	-2.38197609397478	-1.24636192105956
Grhl1	0.421551260158845	1	0.996942843834518	1.01534866859707	-2.52751077821884	-1.08907059508246
Dmbx1	0.425646317727901	1	1.00032383349964	1.04310552680669	-1.8983066184669	-0.824186802577534
Otx1	0.433674532751799	1	0.97325940065742	0.951860837147339	-1.79994476059977	-0.817049190412424
Foxa2_1	0.406825920439718	1	0.994094618697872	0.984910497827779	-1.55847841776514	-0.721782119515694
Foxk1	0.407702820425934	1	0.997148813466181	0.976445873119021	-1.44436570002749	-0.631073843371677
Foxo3	0.416326663545112	1	0.967031661592023	0.913869039088638	-1.34731420759074	-0.585050264478571
Cenpb	0.411231244007369	1	0.93308772244716	0.826362272204269	-1.4231198249372	-0.519018771950561
Foxj3_1	0.416041750298824	1	0.985550878537017	0.97107335170346	-1.28827874087321	-0.497528997406067
Foxj1_1	0.411130309398543	1	0.995223953238195	1.0027389669714	-1.2489378552404	-0.474701282898677
Foxc2	0.411297124847005	1	1.03092660515861	1.04186973498315	-1.22353379037578	-0.471685632221392
Otx2	0.447132567973277	1	1.00858848936964	1.03537028304634	-1.296379813904	-0.461863302363474
Mitf	0.42184111982449	1	0.955582339173753	0.871703981993161	-1.04916094086656	-0.383476867706628
Zscan29	0.431910959706137	1	0.974612235125753	0.968910416563488	-1.32631084583855	-0.337383452905097
Sox15_1	0.421152626694482	1	1.03680601808796	1.20962896418302	-0.609479599213862	-0.322089595150098
Atf4	0.425940425520016	1	1.01310981900556	1.08235331802369	-0.986077012860549	-0.235743910755397
Pitx1	0.453023626249268	1	1.0220909443116	1.09444866306543	-0.947730563633959	-0.15051961502419
Jdp2(var.2)	0.414571336019184	1	0.992275973929927	1.01217467709368	-0.763204195463034	-0.118110027797939
Mlxip	0.420949948157807	1	0.9781116561287	0.897528484435154	-0.633545790246597	-0.117915868506891
Pitx3	0.44495622269869	1	1.00911392522406	1.0464081646132	-0.7740918376829	-0.0965912386485478
Tfec	0.426168123802314	1	0.988086641589836	0.938607414502606	-0.495625528072109	-0.0165776631676708
Myb_2	0.429419361682749	1	0.981386513255889	0.997774915831007	-0.737856052034309	-0.00447201988195191
Jund(var.2)	0.427315156920101	1	1.01760293120136	1.12089640274346	-0.644964450553538	-0.0039101118259439
Znf410	0.450098396520005	1	1.04010966521526	1.25097837964332	-0.550161375286417	0.0233004210312539
Znf264	0.431745633883239	1	0.965857567091012	0.922050863548547	-0.626955200053526	0.0313451868254109
Klf7_2	0.411158564633105	1	0.938009919420391	0.842701877077466	-0.524177015496667	0.0342619041393499
Nkx2-8	0.442048663995587	1	1.01098263740329	1.09408243370013	-0.751874854689478	0.0351322888803118
Hoxa9	0.311742923074609	1	0.962928608058271	0.559022471179302	0.324353093295393	0.0625219005442003
Nr2e1	0.428948652766295	1	1.06221136858089	1.21649992187845	-0.591304853501786	0.0650607870909956
Nkx2-3	0.439501902832411	1	1.01289220292714	1.11477955682016	-0.606652431243758	0.147670641695397
Creb3l2	0.413479694517706	1	0.960154233525391	0.851899947576676	-0.144667304897725	0.163512503934751
Mlx	0.415055080481862	1	0.963027282342165	0.862950798005339	-0.153810653838543	0.165061997748826
Bhlhb2_1	0.419596849969489	1	0.959528267174143	0.863410770773117	-0.147286771244709	0.167460208464637
Zfp410_1	0.45085327926178	1	0.993160311487755	1.04261303700501	-0.237571542944931	0.179980652803523
Mlxipl	0.421645455848432	1	0.961741449146137	0.863353844083062	-0.055606613194776	0.216171460065863
Znf784	0.436748266444093	1	0.96721041909882	0.936358669544073	-0.11143310544773	0.222275651107125
Arntl	0.41887386412818	1	0.954924695883324	0.844544263327186	-0.0123281978574768	0.227677578107705
Rhoxf1	0.449862061186988	1	0.993875666877551	1.07644926879693	-0.217788283043365	0.25571821223643
Bhlhe41	0.420807460944772	1	0.948282569407599	0.83860850957447	0.0199800519264884	0.255921603196916
Foxo1	0.432193501620427	1	1.00828576429604	1.12986701810578	-0.223839843317154	0.277572392238502
Pbx1	0.348199547948105	1	0.938367624868017	0.687435399466118	0.537903588044439	0.28243579917607
Bhlhe40	0.424119100003439	1	0.961179163936343	0.861032715112235	0.0613479706203193	0.286278286207239
Znf675	0.432968042935668	1	0.996241720727621	1.04247567541902	-0.0375947331110561	0.28979647006748
Creb5	0.409579114764803	1	0.969385309414792	0.954315586376486	-0.0422415495343262	0.299660196229036
Atf1_1	0.405497746310678	1	0.954604643053497	0.903476745443302	0.0707201306668859	0.337529295893933
Znf667	0.429242897785016	1	0.952067012020531	0.916602674161622	0.0984550345877098	0.352227250533902
Max::myc	0.423076204735915	1	0.995724186507402	0.952445425171584	0.0222850585117997	0.376700427253778
Mnt	0.422781850735983	1	0.980596200700287	0.904040295827352	0.173310051264794	0.382827677560335
Tfe3	0.420933995892686	1	0.966068142458935	0.881087337945203	0.185165326417418	0.387738716046979
Batf3	0.412974634496785	1	0.982613147679704	0.970861849717004	0.079059398557553	0.387755135236798
Id2	0.421959878319921	1	0.985200440332067	0.914775233487651	0.154428850096089	0.39411145016534
Zscan31	0.43589300156951	1	0.964527359401399	0.949745032972527	0.0971651709712554	0.398673210591097
Hey2	0.425793829796587	1	0.956409618063991	0.867359231800141	0.21994315952783	0.409722816214252
Hey1	0.418661775960808	1	0.963602292279917	0.866196531367247	0.27710873319268	0.440666586477284
Tfeb	0.422578382237637	1	0.980051176585462	0.913385767860827	0.275210108734264	0.45320791810643
Tcf3_1	0.37082278187585	1	1.00074767415361	1.0713853704188	0.673080069967762	0.478743646901397
Lef1_1	0.382921680835738	1	0.987723783671102	1.0121048034153	0.636862759936721	0.489345425570368
Tcf7_1	0.372782246237391	1	0.99635002019251	1.0608658963561	0.700353423961534	0.504491374573429
Hes1	0.415539770037732	1	0.945299208428546	0.814919093689822	0.400267700801275	0.511904233841857
Tcf7l2_1	0.382262863590774	1	0.99190547900491	1.03225466340339	0.681549633342353	0.517210925097477
Zbtb48	0.440694642034186	1	0.969863229974985	0.968840910173769	0.329773997870392	0.543254864385133
Mycn	0.427624689386758	1	0.99578655989413	0.957954089862755	0.364156378234525	0.552975051875589
Znf582	0.43115497882954	1	0.944282301411071	0.870966034155241	0.39790576539293	0.562473277942328
Usf1	0.434319608274957	1	0.985762117987653	0.969289474589197	0.44013148572275	0.591066239370722
Elf3	0.402762450161885	1	0.916730360686052	0.818748480388882	0.604110611109994	0.61097880243722
Usf2	0.430487394970696	1	0.989898156175611	0.963086999515882	0.490732388079091	0.612415199953576
Nr5a2	0.439870223269223	1	0.991119923080178	0.997697501552397	0.502353342311862	0.619813383257542
Rarb(var.2)	0.428904295433941	1	0.98931010545923	1.00259358323368	0.454510445043942	0.621097264899186
Esrrg	0.423909297072465	1	1.02587496218706	1.04130238696277	0.442950215594445	0.63301607655651
Rfx4_1	0.430749259835509	1	0.967676601350281	0.958820954614753	0.643435597953497	0.643159884646874
Etv5	0.388943486781561	1	0.909573205902452	0.752339949987215	0.747708968620199	0.672000572400866
Elf5	0.405944757726963	1	0.917531010929086	0.838368966587311	0.683862960224682	0.674528404646529
Etv4	0.39654295861903	1	0.906258053110747	0.767599926585467	0.777121591040378	0.68887623470921
Etv1	0.397241392032404	1	0.906977948920953	0.768173478800578	0.777689696552111	0.68966981198575
Elk1	0.395638534310126	1	0.909568253858875	0.770513565055669	0.778722748492155	0.693344625731826
Znf449	0.43194071199878	1	0.945066251573627	0.876662656243514	0.630874468286012	0.696192810713983
Elk3	0.39670476464358	1	0.906896018421289	0.773175773625892	0.783431497826021	0.697548446643939
Fev	0.39752777146063	1	0.905290636091954	0.778185863275607	0.793618100571734	0.707976217373038
Gfi1	0.38183603708715	1	0.972739009373642	0.861111802778075	0.859295157928398	0.709248805199929
Rxrg	0.425584060201879	1	1.01389245385766	1.03400523200164	0.592333473690167	0.710780682284251
Yy2	0.395820194952316	1	0.936538155090904	0.788331937850755	0.788867603676055	0.711425058569019
Spi1	0.40916668621601	1	0.943523510187107	0.937335791432665	0.713650842787577	0.712773506919361
Klf7	0.422191924341222	1	0.933806075437845	0.847848335966572	0.653722264938472	0.717208651692503
Gabpa_1	0.400674053949542	1	0.904897021273844	0.786855865972196	0.813388833561232	0.728518041684802
Glis3	0.436732389125827	1	0.964309630182197	0.927404964237604	0.667251413832869	0.729663759163587
Znf200	0.402870231434742	1	0.91203374481944	0.786423192347209	0.807828405837125	0.729667538032315
Etv3	0.400268182148508	1	0.911719331075013	0.794794161467077	0.818178778819691	0.730127969985401
Elf1	0.400711106316506	1	0.910194772961809	0.799630609204252	0.817546729537338	0.733044948864301
Elf4	0.401468543140735	1	0.911694248396561	0.799264769048223	0.815734608910717	0.733259257232494
Fli1	0.400722791485565	1	0.906515016281939	0.79071518467799	0.821384934971938	0.736582734209847
Erg	0.402701080672483	1	0.904191208550028	0.789860056878007	0.821871389218948	0.737222256387601
Tgif1	0.455392257218032	1	1.03334377227001	1.19361074551373	0.447975771687286	0.737787384491502
Ehf_1	0.399196340560569	1	0.910635368933095	0.801260215281438	0.823710829514441	0.741297357603255
Sfpi1_1	0.413491173840604	1	0.932512588647268	0.900807134589958	0.765811069554914	0.747004516573322
Spdef_1	0.406920309400134	1	0.911840657960007	0.787293860715808	0.818052792123749	0.74914998870237
Sp4	0.423012615965831	1	0.934475710699737	0.848592274845767	0.730749498436759	0.751651047927627
Zbtb33	0.416506126788658	1	0.931054448295044	0.793492477594748	0.814894825021349	0.753251982091124
Ets1	0.406069631461899	1	0.90607464041635	0.803925684370931	0.842970704304383	0.75637005948416
Rara::rxra	0.427243530299839	1	0.97559861840563	0.958368623954715	0.697942360368472	0.757746917085714
Tcfl5	0.411408538778166	1	0.93878152988401	0.795199641929941	0.811160336610488	0.758492999651038
Zfp161_1	0.41392540951707	1	0.942652690453775	0.802832373527724	0.813182313172264	0.758699178887659
Hinfp	0.421508664038203	1	0.927988150830825	0.792379016080433	0.817419570229572	0.758750482813488
Elk4	0.407930408720003	1	0.909472873072074	0.809185985036313	0.846253094444989	0.760986322361004
Znf184	0.44090098218964	1	0.990022542612034	1.06804191320249	0.629772179492875	0.763278659005141
Crem	0.393134957978223	1	0.914689672273496	0.787828634213704	0.822569425402391	0.764837952213888
E2f1	0.413393114782948	1	0.924870323486699	0.796663265173329	0.843753809918172	0.765874059341157
E2f3	0.397357305138156	1	0.936548757282136	0.80958258734489	0.853099058923259	0.768089894636783
Etv6	0.404986877137497	1	0.916240901570952	0.818735342410093	0.850445130528917	0.768201095968362
Zbtb14	0.421867266749096	1	0.933209846672352	0.798133600886901	0.824778734764925	0.770910691774239
Erf	0.406875663259679	1	0.909860466496284	0.818767082112982	0.858826481270362	0.775263977006505
Sp100_2	0.40716990347943	1	0.919529562975623	0.810065099681913	0.836689941204865	0.776956754315637
Znf610	0.423568448583705	1	0.928724747868518	0.803548983917965	0.842958217737496	0.77701526510178
Nrf1	0.415492579339146	1	0.935128489123136	0.807525996639951	0.8291722460273	0.777538177181986
Klf14	0.422140210747775	1	0.936170968211216	0.85065183892986	0.758768814633085	0.777747210504203
Zscan22	0.427052140960598	1	0.93658640966991	0.83829416201216	0.817401545894511	0.780972809199388
E2f4	0.420672359970064	1	0.926866824618426	0.806916306036061	0.841272740781293	0.781550940731445
Sp2	0.423217133004544	1	0.934555446724267	0.847720886990199	0.798128113133523	0.788841656001477
Zfp64	0.43262222667508	1	0.928050348100286	0.805071203026507	0.847624840473924	0.793038775210927
Klf1	0.425062436991981	1	0.937958732134513	0.858276947684966	0.770241585248851	0.793669003994599
Zfx	0.427083689682768	1	0.936429363406244	0.833687901154843	0.823314214694481	0.798076186694028
Klf12	0.423547382752444	1	0.931188541452743	0.839067485216259	0.810737662783743	0.799233787872578
Rfx1	0.429037257960612	1	0.962812121278981	0.948740822667927	0.830023120698352	0.80024688265179
Zscan30	0.435249544337112	1	0.935668856587889	0.826902776890428	0.845415820529716	0.800423058179393
Klf15	0.426522671120567	1	0.932684536641755	0.841390495931429	0.829279693706958	0.802111129202603
Zbtb26	0.417026905075417	1	0.956134459530793	0.830871251948574	0.869349342767452	0.802946359530541
Etv2	0.408936384193523	1	0.908287156129426	0.831774204917768	0.892948338977858	0.80393254652752
Klf5	0.427815188615897	1	0.941427413208297	0.878842846178259	0.792164447783526	0.804495109508065
Maz	0.425863224517446	1	0.941658916752151	0.869338263343597	0.811225430668298	0.8046642132237
Znf341	0.429060355111647	1	0.930292183802482	0.828381466437161	0.85467265743992	0.805237281614688
Sox3	0.426633217989223	1	0.981836577537965	0.990591600660588	0.841260278282777	0.806872112901478
Sp1	0.426239677920886	1	0.935083998225148	0.851571613439533	0.824454189866699	0.807602759193787
Pknox2	0.457191534202473	1	1.0307867030992	1.17074877092516	0.607525412712884	0.808680209576421
Sox14_2	0.418389051794947	1	0.932090115265838	0.838904271385595	0.890113328771843	0.810200995910654
Zfp740_1	0.42265989584026	1	0.961328557686536	0.894320987950935	0.806818705255557	0.812784502236252
Znf30	0.428078931817877	1	0.936377468560651	0.824484321296548	0.882019997482405	0.816988206146267
Yy1	0.412756902991378	1	0.954510850989856	0.841834246036423	0.894164111292916	0.820926237364282
Zbed1	0.413264726137878	1	0.945802501400987	0.881115249338871	0.928929966755175	0.824010883503782
Sp8	0.426144375015612	1	0.951376553242984	0.891910778291939	0.822542166274015	0.827399974710821
Klf10	0.423863722693741	1	0.935501498413488	0.842348775555718	0.850695780248377	0.827913324263946
Ctcf	0.439360998331585	1	0.93702895753119	0.819457728600816	0.900110713898772	0.828580187609579
Znf213	0.426854542692402	1	0.933590231052755	0.829377510789767	0.892555311751691	0.829182526303197
Insm1	0.439166310266373	1	0.961092645259905	0.916185085988301	0.816525276253331	0.83041684730944
Glis1	0.436875860431325	1	0.941919755727955	0.850345739138526	0.862512370621652	0.831490732791574
Znf121	0.43119782023734	1	0.9343728659404	0.826724929632772	0.886890481017874	0.831751401587354
Klf4	0.423765186645016	1	0.936667933975162	0.860609507732135	0.838034579165038	0.832701130915686
Znf322	0.432103891223831	1	0.936065284033226	0.836918506306595	0.903967019256184	0.839912366692664
Hes7	0.426548072481785	1	0.955370610069644	0.865159403608159	0.921338965828407	0.8412499790084
Nr2c2	0.430001515418115	1	0.956566270449513	0.900337636239891	0.850811194621046	0.841940961559701
Arnt::hif1a	0.428956084054008	1	0.965612487746728	0.862815258118294	0.929215704614993	0.845013808515228
Creb3	0.411458214952767	1	0.943878138142637	0.850490315276067	0.911192331410414	0.8463989456598
Znf594	0.439208827311993	1	0.949379652057202	0.888935140965734	0.896358784157142	0.846558607276388
Patz1	0.429510397717604	1	0.939683694056683	0.869255547845062	0.872254448402829	0.847602598185362
Znf320	0.427266628250059	1	0.937194072125348	0.835956486781463	0.901515970682085	0.847967689247153
Zfp42	0.412462682579716	1	0.956080770454187	0.864691011379879	0.931825212223724	0.849077469007573
Znf513	0.450551085145975	1	0.978842683724138	0.993656983530501	0.698925989974879	0.849101378809145
Znf76	0.426330770937505	1	0.938353373576189	0.842437824344095	0.914296488944085	0.854814397669054
Zic4	0.437573742610832	1	0.938042476698073	0.834567749620835	0.912337299807589	0.855618529229083
Foxp1	0.374643324664423	1	1.01008122265372	0.990491389664963	1.06670568212016	0.856864404928654
Tcfap2e_1	0.434455748021155	1	0.938167749005552	0.845512331671328	0.921703028728897	0.857666867251898
Znf692	0.430117527126375	1	0.9335218043009	0.836073913246261	0.909469075232104	0.858644040631235
Tfap2c(var.3)	0.431591425324239	1	0.937970802441856	0.837670445384048	0.909234122828418	0.858993492112162
Tfap2a(var.3)	0.432933068901352	1	0.938923904849426	0.839541572365255	0.912267558917186	0.860258287141891
Prdm6	0.393629084617682	1	1.05832591339593	1.17513492406739	0.978600477326939	0.863025183594989
Znf563	0.435422761509533	1	0.943156852023195	0.855794261914324	0.938316609026145	0.864233121581903
Klf16	0.425329965062015	1	0.947361617617644	0.879784218270877	0.879944278755874	0.865213365486083
Znf669	0.428943805527565	1	0.941603771728691	0.844151796379572	0.914682087587978	0.865297105494837
Zic1	0.436631897869561	1	0.939368953594739	0.838528715824143	0.925258445798493	0.86757646626488
Sp3	0.424969495608566	1	0.946464137648502	0.878117801433446	0.884118559376786	0.867690036065418
Pax2	0.41906802920589	1	0.95469187206196	0.863197791985168	0.923258084745023	0.867733504993335
Znf543	0.43316041498291	1	0.937613088902125	0.841605170493224	0.920246200597963	0.868335802655506
Mybl2	0.403334397762047	1	0.960059055207059	0.898659111809363	0.980221094087839	0.872258174013753
Tfap2b(var.3)	0.431189617619144	1	0.940505039281735	0.849399781671016	0.926833900626931	0.872411614747202
Znf524	0.426827750589058	1	0.942245844658571	0.862640056484096	0.931793144675165	0.87443918348105
Nr2f2_2	0.427001651129048	1	0.946601906875713	0.853628911068385	0.928284262170317	0.881081202012069
Foxg1	0.408683272441955	1	0.957664056434763	0.903298339702205	1.01118426408021	0.881283126615443
Gfi1b	0.400941351529871	1	0.98852161635182	0.945850853073367	1.02863163040221	0.882422525660405
Zbtb7a	0.42446388598878	1	0.943571850749816	0.84431885782207	0.9250865633767	0.882466075048746
Zbtb6	0.438879523529999	1	0.942529423878709	0.868439718196747	0.958853424375216	0.883380826912724
Znf329	0.438729100061515	1	0.940747340577865	0.860924009039024	0.953567554867257	0.884089345867383
Zic3	0.439050882340985	1	0.939670166485547	0.852234768786943	0.948324316584024	0.884954714900576
Irc900814_1	0.396540194744539	1	0.968044483126768	0.937035274961554	1.03535994178961	0.885358230936985
Znf98	0.392287858527369	1	1.04355540835651	1.10835431040985	1.04130608977754	0.885524550738204
Znf415	0.439123022539493	1	0.942925907660554	0.869061426578052	0.964328188415047	0.886148089761774
Foxd2	0.41620746315443	1	0.963650830546601	0.90954342811464	1.00762597301996	0.886877906272953
Foxi1	0.41620746315443	1	0.963650830546601	0.90954342811464	1.00762597301996	0.886877906272953
Foxo4	0.41620746315443	1	0.963650830546601	0.90954342811464	1.00762597301996	0.886877906272953
Foxo6	0.41620746315443	1	0.963650830546601	0.90954342811464	1.00762597301996	0.886877906272953
Foxp3	0.41620746315443	1	0.963650830546601	0.90954342811464	1.00762597301996	0.886877906272953
Tcfap2b_1	0.436341049951101	1	0.945907837321697	0.867034140044711	0.947983118809803	0.887249050334495
Foxd1	0.416383406254104	1	0.963859744477483	0.910214416547419	1.0084082111944	0.887691835268242
Egr4	0.417613777684302	1	0.948288324363359	0.856245138972758	0.948104617243564	0.889409395072889
Gcm1_1	0.438188861790195	1	0.95302142866338	0.857505244546469	0.963404087577574	0.890582413931269
Nfyb	0.389314080084125	1	0.945165447457737	0.904679778922901	0.995068037612842	0.891472720488099
Mzf1	0.413747649239167	1	0.961063218172339	0.876540199232111	0.951804520343956	0.894101248676982
Egr1_1	0.418458472190615	1	0.94700148487504	0.859114673694454	0.949000247432554	0.895025590222939
Pax5	0.431776778907188	1	0.942351186589657	0.867758452336806	0.951466343718559	0.895363361433054
E2f2	0.390337620626985	1	0.963056657336044	0.952094863207861	1.07150110874237	0.896713713813576
Znf281	0.429861906335186	1	0.943783786684647	0.867842883888586	0.955562549934524	0.898768471356015
Sox2	0.413933653073057	1	0.94216400136355	0.855468026668487	0.945141039809055	0.898900179852436
Znf770	0.44282231779781	1	0.957183530470842	0.911529524077088	0.938631891723811	0.899671836556467
Znf708	0.444440972877543	1	0.969887184622432	0.957434859174658	0.900477511973229	0.901685826330594
Znf454	0.436371334490781	1	0.945656922418297	0.87194801881166	0.975247033021595	0.901927972633059
Nfya	0.395878763601653	1	0.943633026984429	0.909367564164861	1.00969599045235	0.904850238772463
Xbp1	0.416399766386823	1	0.945047259391374	0.874564337197445	0.962304902187435	0.906065556501251
Znf263	0.439884319262653	1	0.95454689041063	0.931003689268513	0.958141881552289	0.906741675075963
Mtf1_1	0.430395393534455	1	0.951803436960962	0.89095167493182	0.995435319087838	0.907197293516276
Tcfap2a_1	0.436207744331892	1	0.946880569299087	0.875533041252633	0.967011534781556	0.910033534220389
Znf331	0.432797702321887	1	0.949757490611256	0.884870488953125	0.983673189374483	0.914514797428057
Rreb1	0.424931334466512	1	0.999400903905196	0.957318640737098	0.914442451530692	0.914777741882376
Pax9	0.423403853650457	1	0.948715794516094	0.882874155235488	0.962792836722674	0.916511295885081
Znf250	0.435583574141698	1	0.952905286819435	0.899676963148639	1.00362281543842	0.918000952624248
Glis2_1	0.429594588958061	1	0.956824086549438	0.883012766696827	0.977183297159419	0.922662543741809
Znf140	0.42944098245932	1	0.944378791438032	0.889824541706393	0.993748020884877	0.922869430811529
Rest	0.441020248065411	1	0.953714985429036	0.896099606555151	1.00048801503588	0.923892968569091
Egr3	0.42947908219256	1	0.94914109998818	0.869495168084708	0.98077800085589	0.924230423832544
Ewsr1-fli1	0.440513909534306	1	0.95204111218666	0.931606088142356	0.985004364419107	0.924604880729827
Zfp128_1	0.40900725650313	1	0.958652347082421	0.902062034882224	1.03310941744257	0.925587731289477
Zbtb7b_2	0.431427712884644	1	0.962337023875487	0.895479020764902	0.983818598626393	0.925840898164125
Znf260	0.434392903768213	1	0.94833267031057	0.899069735779937	1.00845585883602	0.925856669665385
Tcfap2c_1	0.437676473387631	1	0.95083622422729	0.885212603709292	0.988993568690003	0.926717012390205
Znf394	0.441731188492199	1	0.942685655077983	0.890182634868227	0.997175618598505	0.927187070844126
Plag1	0.434750034693251	1	0.950200247346583	0.884377570007321	0.983360680951117	0.929077498971026
Znf467	0.436002994756119	1	0.947106012079687	0.901154621991179	1.00838596286098	0.933130800725817
E2f6	0.436733985435625	1	0.950820342782791	0.910161347129575	1.01397229474269	0.933289501329181
Hes5	0.427477443059033	1	0.978407295741298	0.911631078571599	1.00735600297994	0.933588808618699
Znf502	0.43818855232546	1	0.956456428642755	0.917225924581488	1.03527848777221	0.937527260584934
Zbtb3_1	0.435248985390755	1	0.962005026339	0.922088546845634	1.04303254045348	0.939521460913062
Pax1	0.427412651368979	1	0.94821998730458	0.893377861288072	0.987260780156157	0.939633327771357
Osr2	0.441965365028762	1	0.952161784476641	0.910561237830067	1.03200953728302	0.941093462792333
Znf436	0.435041517828106	1	0.948660242497884	0.901095479052855	1.00875485093724	0.94292542205343
Znf774	0.442385204007367	1	0.963608294012737	0.964430461768509	0.986646176674138	0.943098111347015
Npas2	0.422003201139651	1	0.986453744426884	0.909089190545468	1.03092041819178	0.944085118425171
Zbtb7c	0.43322515790901	1	0.964746724605655	0.897034375583729	1.00229178757949	0.945544899679405
Egr2	0.430737147806514	1	0.952584783428668	0.879143377208496	1.00573859766319	0.94751753302469
Rfxdc2_1	0.425396498213018	1	0.964502173514318	0.932738463262197	1.04872660804742	0.947731036569431
Thap1	0.432180428638276	1	0.954807815866196	0.894673665759548	1.02092398189562	0.950200537332075
E2f7	0.417715188972845	1	0.962974400648208	0.956020772988105	1.09472951075746	0.950860633893772
Znf574	0.434949119027406	1	0.956122610240975	0.915893949028586	1.03880720208113	0.951977504467123
Gli4	0.420963795036853	1	0.95896350759856	0.907037507743103	1.03638351340988	0.952799848493594
Hes2	0.426582504854236	1	0.971415062090392	0.918943710808464	1.03561613304679	0.952917520226152
Creb1	0.416191114202519	1	0.952637816816418	0.905906173621772	1.01340844835161	0.953361562203115
Ascl2_1	0.448355411390637	1	0.953709402757217	0.920927412998536	1.03147241019445	0.953740969878011
Zfp28	0.383232916677147	1	1.03231457941232	1.09473967238093	1.177822692685	0.954744823877104
Tef	0.413549850913482	1	0.999533223705825	0.952756637235006	1.07843767725568	0.954953295180267
En2	0.399066019399757	1	0.963546254843158	0.923723903664741	1.05232898506849	0.955346902846364
Znf37a	0.438440598131362	1	0.947535405494669	0.912210688508497	1.03757770375792	0.955849098011573
Creb3l1	0.426159466425641	1	0.96940431445625	0.926712809344235	1.02652937267815	0.956529641330253
Znf189	0.429357521352612	1	0.955721985976056	0.91864389469057	1.03114757453335	0.956568050159296
Znf554	0.44346258465713	1	0.955456955792656	0.892841618261812	1.01583507555308	0.958500244330989
Hlf	0.412883961234205	1	0.98158794279851	0.953150880856295	1.10136202512232	0.959474572297448
Znf71	0.435117191089923	1	0.960209681045697	0.945606880559162	1.0611262703034	0.960406969513592
Tfcp2	0.416543530598616	1	0.963861147809837	0.960737632047327	1.05697901945279	0.960727878235788
Zeb1	0.442475658957523	1	0.966846177210587	0.93182368509943	1.04939886500019	0.961051840383969
Znf740	0.425416943638067	1	0.96839165679958	0.91245070346628	1.02031358837819	0.962180416264194
Ikzf3	0.4320621919736	1	0.956051498838109	0.922271332394853	1.03960442123944	0.962767067329198
Klf13	0.429610988310326	1	0.952147801353563	0.908371792373455	1.0243129134521	0.965546681034121
Snai1	0.449544362492424	1	0.958211439441273	0.921851705006299	1.03626170312804	0.966355874998869
Esrra_2	0.433939549422265	1	0.970748520589351	0.920863150802043	1.020261386924	0.970844440580721
Znf547	0.430733978658387	1	0.966138289309534	0.929647252809106	1.0594648439461	0.971580665676244
Znf257	0.434353306701445	1	0.961427832644558	0.925705853104067	1.05438853043122	0.97299418606115
Znf596	0.439987868340376	1	0.958413842675924	0.932909354621771	1.05219563775078	0.973757871684958
Znf684	0.438351968285173	1	0.958093880821792	0.935074063007958	1.06593609358509	0.975244955901663
Hic2	0.440002776150164	1	0.963458951463551	0.912567780314095	1.05366120826185	0.977197709115078
Vdr	0.424423912261535	1	0.965681537800348	0.929607440582531	1.05439644973912	0.97756349252558
Znf134	0.444881816717659	1	0.965048009095584	0.925905345602802	1.05491866689982	0.979243595275135
Gtf3a	0.440316934723255	1	0.955191887512701	0.935208509867718	1.07258337098921	0.983759143392
Znf816	0.438210089755271	1	0.955731082934624	0.928710045760698	1.05788615778898	0.986237288609842
Znf418	0.444400930871933	1	1.03331198609465	1.13535861810154	1.01171660080775	0.989551138294668
Nfatc2	0.39587767706236	1	1.0105209390696	0.986396747281427	1.16109430410001	0.99110007449547
Nfic::tlx1	0.438821019539926	1	0.964145117969726	0.940785220279041	1.08014808100603	0.99233190183015
Znf586	0.441030475762005	1	0.956868514090521	0.912828900933868	1.05376129289948	0.993410934760415
Zfp105_1	0.383241950422436	1	1.01004335291034	1.01148778489173	1.12712770825413	0.993684364035819
Dbp	0.416246622005218	1	0.978976784970872	0.977610218613923	1.15297716694761	0.994974552665499
Nfix	0.444006883569498	1	0.968057585737316	0.954085106765368	1.10702916981821	0.995064047999497
Mzf1(var.2)	0.435078135454149	1	0.962470613995731	0.942878180120915	1.07711541034146	0.995906842231019
Gcm2	0.445276348977215	1	0.974402607977514	0.934032702046177	1.09046969699801	1.00349187890549
Dux	0.406859327410386	1	0.959588648913396	0.957212418989523	1.09736366725749	1.00500774836272
Hic1_1	0.446489545552828	1	0.972889577477716	0.96146163987742	1.10753032899821	1.0052027354382
Spic	0.418493823464613	1	0.970847959608942	1.00497257872286	1.1117626121575	1.00577253291581
Zic2_2	0.443725807811188	1	0.96481963809233	0.935802444568391	1.08220415164464	1.00858240580458
Znf273	0.435376486276091	1	0.968788341721554	0.964561955513917	1.11403778986866	1.00916367041774
Hnf4a	0.424770973943083	1	0.975338974849743	0.976338357127448	1.11691746788865	1.01092674752002
Snai2	0.451086663234338	1	0.967678056596436	0.952923609191023	1.08294745473847	1.01162988955103
Foxp2	0.421007826039392	1	0.997134586161883	1.0048902557915	1.15537766025147	1.01267894176715
E2f8	0.419796438145901	1	0.966098957453358	0.964196965202014	1.12057459635068	1.0128191597661
Tcf4	0.453867597499522	1	0.961831048852907	0.956076170626711	1.08113632187375	1.01288557262976
Rarg(var.2)	0.434513573955707	1	0.984293358566882	0.969685847046359	1.10667994507095	1.01384622508001
Prox1	0.418385621097128	1	0.967533517761423	0.991805281821897	1.13863479585357	1.01406062166266
Rfx5	0.42383831607828	1	0.981899524563246	0.980174256083886	1.12797763851932	1.01424898821034
Rfx3_1	0.426787138442119	1	0.969705575539138	0.988085625967037	1.14221757707532	1.01468309041657
Rxra_1	0.429477724076532	1	0.978285563915165	0.946110225108724	1.06232066468003	1.01709057603381
Znf22	0.373116761263808	1	1.01179544257539	1.02054510868472	1.15230800617971	1.01714517721175
Irf2	0.390122484793497	1	1.18959158852956	1.32801768611141	1.39420305429391	1.01757512831238
Rfx2	0.425898575395092	1	0.976906575910148	0.973361945659959	1.12564239299406	1.01817164721611
Neurog2	0.438663058839631	1	0.966456633296805	1.00211657339384	1.10160764683818	1.01859361597501
Esr1	0.435752791029138	1	0.976547617958447	0.927621583785977	1.07667040441018	1.01872197871434
Spib	0.421076389472465	1	0.968827843087685	0.99589990864089	1.12101634659882	1.02170522861972
Znf778	0.430275356561917	1	0.962709506478387	0.943658818995542	1.10348848072682	1.02396989931299
Gli2	0.433404067753123	1	0.963150920757193	0.910716671162394	1.05222956842318	1.02467138045861
Foxf2	0.415896940093178	1	0.990695838086068	0.993753566578972	1.15602405441826	1.02468343357426
Max_1	0.430899460907259	1	0.993878215932098	0.940738904684687	1.10335721787416	1.02508501742462
Atf7	0.409836630638655	1	0.968966335818287	0.968458405742611	1.1055489451218	1.02729463899814
Foxd3	0.410773896010208	1	1.0099518224018	1.02919200874357	1.16761267350321	1.0294368543918
Nr2f6(var.2)	0.425002685680549	1	1.00763784348972	1.01213096518816	1.15043155679783	1.02971561771093
Znf384	0.374423104118322	1	1.01506121362877	1.0335884784928	1.16645469390638	1.03087182211606
Znf423	0.446934801235912	1	0.958601705297507	0.929538162141897	1.0938203101597	1.03170947918458
Myod1	0.449842535997112	1	0.968310366645995	0.954710251068835	1.09899890115387	1.03699782141359
Tbp	0.410444061192625	1	1.00811510357329	1.03830379652808	1.20638247654502	1.0379546219987
Pparg::rxra	0.436892867100408	1	0.97517250849066	0.959085410444872	1.10858777349146	1.03816362120455
Zscan16	0.411960198543496	1	1.04003186579972	1.04335083668502	1.18698909225458	1.04062490482991
Id4	0.456133528996863	1	0.966326932770012	0.972598967584854	1.11040338308941	1.04171957029837
Znf143	0.419166888286613	1	0.974726943949996	0.958926691541409	1.1206749326599	1.04175614004902
Tcfe2a_1	0.453761215070836	1	0.972736062258051	0.980618885380196	1.10893660655031	1.0427746694835
Isgf3g_1	0.37798134552322	1	1.21208392813195	1.39939553947171	1.46873641510417	1.0447976674901
Hsf4	0.419888871809402	1	0.99958033819499	1.03042838626153	1.18056432740237	1.04608436355853
Zfp3	0.442715936515457	1	0.970973093233009	0.971432438958207	1.13003631552419	1.0496106799021
Clock	0.425138970371436	1	1.0100443810508	0.977199703450512	1.14227976408611	1.05144920276846
Runx1	0.4484572961408	1	1.00890063843015	1.08804140357712	0.979383254617126	1.05165309239957
Myog	0.450306471778868	1	0.971153902955763	0.962647121276205	1.11701829197388	1.05456518834016
Hesx1	0.4003707854138	1	0.993046942661052	1.02679286198645	1.15702824406859	1.05504044994197
Znf528	0.423601955789581	1	0.970676649418565	1.0102250726982	1.16062561962849	1.05652617996343
Ar	0.442322614373638	1	0.990424675993936	1.02744542460438	1.19760454194229	1.05663197492421
Rax	0.408570702123947	1	0.991749787025808	1.07380799518636	1.21795285568697	1.05701880426068
Znf146	0.430034699599852	1	1.00869242951442	1.03480573875631	1.19143827477709	1.06000343757769
Znf490	0.446538913474521	1	0.988318885008877	1.0139012057042	1.18181103871774	1.06078340057491
Znf8	0.428772704810455	1	0.980717246997374	0.972626367487758	1.16801200022966	1.06172464317954
Srf	0.409487073648225	1	0.999678766893956	1.00377275388768	1.19234921194955	1.06275412073541
Nfil3	0.411829787113596	1	1.00339239572889	1.01817548475292	1.18706718496187	1.06284458102521
Nhlh1	0.450505615810506	1	0.968775342939724	0.968489702153003	1.11951941452277	1.06337518020789
Plagl1_2	0.444831425308152	1	0.971937117595364	0.963134249665468	1.14367901244196	1.06528296925186
Znf85	0.437183944073262	1	0.977346794727768	1.00413660379842	1.16247861867378	1.06626870761984
Foxl1_1	0.424579583822362	1	1.02584011706127	1.0436912018742	1.20695510614836	1.06773740514697
Irf3_1	0.399435889458458	1	1.0963731788918	1.21249757930277	1.35215497536036	1.06793359341458
Znf41	0.439800485348239	1	0.994218846461701	1.03675471172179	1.18800847488892	1.07028915717842
Myf6_1	0.445778255926238	1	0.977275799901906	0.980390856249528	1.14857445510254	1.07037445920867
Tcf12	0.45196281670846	1	0.973574851760974	0.972717914770799	1.13379524056777	1.07205554488542
Gbx1	0.402088496029569	1	0.970157380191302	1.00261954381648	1.18116416517273	1.07344151850322
Zfp691_1	0.447777596508353	1	0.978320703342088	1.00737790536684	1.17696829854278	1.07607400042997
Nr3c1	0.437038961971233	1	0.992637791200356	1.03451420708829	1.21561710263976	1.0792618583198
Nobox	0.394839307002971	1	0.997874147268866	1.03937394110718	1.21243462625174	1.08280406101851
Prop1	0.396369600130713	1	1.03300010075346	1.17507920549104	1.43962944180296	1.08335413219883
Esr2	0.442661166517927	1	0.987399003751095	0.964982193093442	1.14277459046629	1.08690062131723
Nfia	0.432475235162225	1	0.984802579784728	1.00623554149906	1.19083124930483	1.08727539401948
Osr2_1	0.42392882784183	1	0.979472278043688	1.00805177074956	1.17962270387772	1.08787894428838
Figla	0.453924235028426	1	0.983486146885751	1.00590272530658	1.18017342922088	1.08919827974978
Znf350	0.415222407503369	1	1.01309446180897	1.04224966378657	1.2048309928153	1.0901174085992
Znf549	0.437904618336883	1	0.969079354101398	0.985486989858455	1.17515777999139	1.09090041171038
Barx1	0.419210646769039	1	1.01149695783936	1.0482607920514	1.23635965128473	1.09325422403503
Zbtb42	0.452645647195905	1	0.975887025662853	0.994708167744772	1.16099588497651	1.09625577996202
Esx1	0.408078174253712	1	0.99412147889506	1.0328944282511	1.19402386967775	1.09710213450051
Rxra::vdr	0.432115980714128	1	0.984185400155429	1.00100742205256	1.18960528139512	1.09869978427489
Ddit3::cebpa	0.437249948527064	1	0.991492424815459	1.0026332588923	1.18703890211004	1.10013508666371
Nr2f1	0.430880261229136	1	1.0137074695875	1.00875981917443	1.17366155312508	1.10445412694562
Nr3c2	0.438134041402742	1	1.00078249459333	1.06546187344036	1.25495161880652	1.10472589717887
Tp73	0.426535599412651	1	1.00545218642556	1.02196535366619	1.23312420968836	1.10525712608008
Osr1_1	0.42223859378029	1	0.983687031298984	1.01463922090788	1.20439982784432	1.10532452754794
Scrt2	0.434837079163012	1	0.987269170310462	1.00749362333833	1.19109761530039	1.10719463976633
Znf324	0.433712373666012	1	0.987914538004491	1.01671636289894	1.20043639393365	1.11481266644671
Ebf1	0.450116661008377	1	0.970225330230301	0.976005442060666	1.16020726869165	1.11484132993162
Zbtb12	0.438824267894998	1	0.98265768595385	1.03263948316214	1.21480478620654	1.11580320223307
Znf419	0.442494979649212	1	0.985688276640533	1.02726027683361	1.21925382183111	1.11661315658299
Nr1h3::rxra	0.445164601507219	1	0.993402994199339	1.00212589794754	1.21217673660706	1.11689993034388
Hsf1	0.41915069637676	1	1.0067738700641	1.09158901530629	1.26247301801794	1.11776580047793
Msc	0.44374158139012	1	0.980046064166051	1.01537567431368	1.2095553492041	1.11859264920246
Rxrb	0.422388400070145	1	1.01564573784467	1.03520604104092	1.21778393473135	1.1187086936248
Scrt1	0.444184279223917	1	0.993022703294732	1.02884527992102	1.22564010064282	1.11875641516939
Pax6	0.424751726534682	1	0.984302650773568	1.0399713747096	1.20380952970887	1.1212810436711
Nr2e3	0.437235847490136	1	0.986360679111854	1.02954488772768	1.20581492436242	1.12195804706127
Hnf4g	0.432420393874715	1	0.992554985184697	1.02824172124748	1.21976785691611	1.1229365093822
Znf214	0.428619119278985	1	1.01309824544619	1.07953328086409	1.25249864159321	1.12394240907914
Barhl2	0.427923629469137	1	0.991935490448853	1.07187341731859	1.2470291003815	1.12480359821465
Tp63	0.421251678759331	1	1.02025085512565	1.08979267177455	1.29897808917568	1.12778491796593
Rhox11	0.412787174407461	1	1.00773629163975	1.07775540800725	1.25891938082629	1.12788302113642
Smad3_1	0.439134666645347	1	0.989206435255577	1.03092424280427	1.22834611437439	1.12795136360168
Dlx3	0.404898292409621	1	1.00704931329614	1.0084462234516	1.18041599683948	1.13269475668703
Barhl1	0.422050272796411	1	1.01025609023503	1.11607615268708	1.27299455609084	1.13409726128129
Emx2	0.416662598448027	1	0.996892435179933	1.07980120251546	1.28806918992763	1.1348782254781
Tal1::tcf3	0.455232464534662	1	1.01079689394128	1.05505333734465	1.25563079343439	1.13574042580895
Znf382	0.445712264843852	1	0.999320821770522	1.05335452464594	1.24689455917489	1.13687437528512
Gbx2	0.41020062193034	1	0.999793651668959	1.08149138724334	1.26582455536936	1.13738348688739
Znf768	0.446237306557188	1	0.986756942050525	1.03716641263483	1.23935644015396	1.13851714259755
Spz1	0.441190667149796	1	0.981478244983823	1.02224195892952	1.21878399310986	1.13949518921024
Evx2	0.412533364167622	1	1.00150166255952	1.05074126137257	1.28955050224427	1.14177745968465
Bsx	0.413573402969496	1	1.01339657932404	1.05253444331594	1.25541765856914	1.14198175576533
Zscan4_1	0.434791761322382	1	1.00823785705877	1.0331950783258	1.24043574413779	1.14459910811856
Znf16	0.446865081045876	1	0.984712024179778	1.009246189824	1.21979804233477	1.14899709131654
Znf677	0.425108507666386	1	1.01157095720163	1.09725896801107	1.29035256427565	1.14975687332737
Rel	0.447171742702151	1	1.03212980080932	1.21131993456328	1.151434044667	1.15028953716764
Rara	0.424738658436136	1	1.01822606608749	1.09705462009913	1.26870044602923	1.15048424630932
Cebpd	0.427426800784914	1	1.00810494549128	1.09158298359823	1.29178707227189	1.15050701154136
Cebpe	0.430215129972768	1	1.01507182098833	1.09591025719623	1.29893092763973	1.15165950256072
Zbtb18	0.45071946150462	1	0.991707823112516	1.03926581499313	1.219159189363	1.15169217588131
Msx2	0.411633434696951	1	1.02767091959416	1.08744600811327	1.28340062649192	1.15194104902137
Msx3	0.411633434696951	1	1.02767091959416	1.08744600811327	1.28340062649192	1.15194104902137
Meis2	0.445530125510825	1	0.984992760921291	1.02827460897586	1.24497078838106	1.1522037036393
Cebpb	0.428368932617091	1	1.00868880666012	1.0892569152376	1.29045340399972	1.15292411892306
Irf9	0.401100181009371	1	1.2608734354171	1.50649505074822	1.60966677778677	1.1548338393397
Tcf21	0.449334257427254	1	0.991990460185046	1.04024307778122	1.23032679660835	1.15704929829246
Dlx4	0.403021920170099	1	1.00040346783479	1.02188447524397	1.2190700341264	1.15759959227395
Znf224	0.443186401707549	1	0.992687051564588	1.01826155105957	1.22264939076419	1.15873894068952
Hand1::tcf3	0.441197822116645	1	0.996247796033734	1.06182568853787	1.26248356693698	1.16364342017264
Msx1	0.410542320491636	1	1.01167819479662	1.03700370968076	1.2531313730225	1.16464779726876
Tcf1_1	0.413222974300993	1	1.01829555663244	1.09670478921885	1.25980397756202	1.16766042220053
Sox6	0.432371033058109	1	1.00076947271539	1.08625351707977	1.31059112835738	1.16851076242026
Hoxa3_1	0.410713549529234	1	0.994124161194326	1.0563745616256	1.30978465363616	1.16979140295136
Nkx2-5(var.2)	0.448097172756599	1	0.989057143744411	1.02431562796019	1.24144502555565	1.16987689288351
Zfp281_2	0.448392676873297	1	1.00778058860518	1.06073972123401	1.2689047980738	1.17027564514222
Hoxc13	0.411448882875998	1	1.03175805868325	1.13449826706554	1.32411719523107	1.17225702575303
Meis3	0.446314388153265	1	0.984925042528869	1.03271842983236	1.25629776800245	1.17322688269716
Pax4	0.416318212581617	1	0.993917035380269	1.10198900541333	1.3691514695238	1.17418776173226
Dlx2	0.4084762223706	1	1.03328723224349	1.06770061105722	1.28276466338547	1.17636820527529
Cebpg	0.423929232151676	1	0.994328905166995	1.0597208307535	1.27612324092824	1.17649574150334
Smad2::smad3::smad4	0.447773544250261	1	0.990633685863305	1.04424456936236	1.27272661187182	1.17821866222677
Znf45	0.431027141743611	1	1.0139953615793	1.14663533801851	1.34497766634804	1.17934215435728
Lhx2	0.406498862009335	1	0.996219075347578	1.08388851421262	1.32957801429608	1.18047489118341
Nr4a2	0.432022176917802	1	1.03029941990117	1.05537613014356	1.26149885034435	1.18048209456806
Prdm1	0.437433882682346	1	1.05580947908939	1.19299903566321	1.37108957562425	1.18099179341194
Myc	0.438933209816085	1	1.03053009705462	1.06274836235004	1.28344444841415	1.18279853666124
Znf34	0.443934423591478	1	0.987749106614246	1.05508381236534	1.2648342389567	1.18420038515647
Bcl6b	0.416240890612202	1	0.988113844906899	1.08525807946714	1.30602088339286	1.18681862601281
Hoxb2	0.412558937292985	1	1.01616167191108	1.12378903886272	1.34844787980121	1.1876015165077
Mixl1	0.419771445327521	1	1.01264679145847	1.1045593054462	1.33509495416434	1.18966322476535
Stat4	0.409224540133894	1	0.95343809131078	1.06956433612101	1.28467170046614	1.19210951416706
Isl2	0.426713357298804	1	1.01989926433707	1.11737756667619	1.35402614017844	1.19294985555437
Hmx2	0.410053877144262	1	1.03496714821298	1.14307737308237	1.36095614110185	1.19397544935625
Dlx6	0.411353703491797	1	1.013217102425	1.04709519051747	1.26120969996852	1.19479290746293
Nr1h2::rxra	0.42822588194739	1	1.03015597912201	1.09237140226327	1.31155477020589	1.1951722630863
Phox2a	0.395323582780364	1	1.03337467297461	1.18510408757674	1.49212845215831	1.19565615278342
Znf33a	0.449852312184791	1	0.998423888614922	1.04850532139691	1.27315713874517	1.19984037602374
Esrrb	0.4271625290776	1	1.02875923409953	1.06105363629371	1.28712321791589	1.20181877648773
Prrx2	0.409436957171596	1	1.00118767677379	1.09818444470247	1.33375268389622	1.20189442820096
Sox9	0.415621643656683	1	1.03026843763369	1.09395134540465	1.32360770468921	1.20189573059082
Foxq1	0.412367942144126	1	1.02810138494903	1.13679502126843	1.35631472019531	1.20219841274999
Znf680	0.427242465466662	1	1.0042929534883	1.11717244864228	1.32631621775151	1.20641901349759
Hoxd13	0.408554531359703	1	1.03651582419949	1.20497643343161	1.37685515291192	1.20879117507744
Dlx1	0.409648413542648	1	1.012123465919	1.08891324979733	1.32085690935477	1.20988595442613
Bcl6	0.423814049439263	1	0.969925792266021	1.08851223355109	1.31768072174314	1.21119283746123
Hmbox1	0.431259216819341	1	1.01051808231869	1.11299002779744	1.32121343132432	1.21220308973442
Evx1	0.417046987566637	1	1.0020481675661	1.0887422220864	1.36929340322987	1.21300269316986
Hoxb13	0.413920766888146	1	1.02835055572637	1.17899811865316	1.37168515393917	1.21604099011123
Hoxa10	0.403240392646954	1	1.04017234445617	1.22706003832978	1.41784111577754	1.21640625319029
Zbtb12_1	0.439531008944802	1	0.990100442376402	1.08692539383833	1.34542670325062	1.21651720239991
Irf1	0.412963319728631	1	1.15788194953161	1.3979168466891	1.53097110284466	1.21669924076455
Fezf1	0.433206775162607	1	1.01548803481532	1.09952573579237	1.32022029196031	1.21702948942759
Pparg	0.446376236405746	1	1.00676551233561	1.07652189078306	1.27719379416054	1.2173703949379
Znf35	0.411487601354303	1	1.07075484965203	1.23345513922275	1.41473181549177	1.21935872328557
Phox2b	0.393969121448655	1	1.03426353175558	1.23819381430881	1.56517439794382	1.2195636034701
Lbx2	0.416989767652466	1	0.996197833953603	1.09527126370544	1.34590169583215	1.22043702819472
Ventx	0.423399245200448	1	1.0405057476688	1.14143485408873	1.38354149303527	1.22152555941718
Hsf2	0.420724070725002	1	1.01900933159522	1.10961361206545	1.3447946813589	1.22397360856556
Hoxc9	0.425353387016718	1	1.00304666262205	1.10340743672629	1.35185968069207	1.2242324646652
Gsc2	0.451592511834654	1	0.993049444976735	1.03558049790451	1.26336380249807	1.22486971437087
Hoxa2	0.421353718709547	1	1.01573564812533	1.09874219334318	1.35275801640567	1.22500880439818
Gsx2	0.417096980992007	1	1.02955053124262	1.12318105621455	1.37467254494519	1.2256839544102
Srebf1	0.446144008620856	1	0.995675966201546	1.04592959864993	1.27852214994523	1.22706663403975
Tfap4	0.45374310347292	1	1.00531220141994	1.07413698049263	1.30788727445094	1.22929790797026
Stat1::stat2	0.422116065368356	1	1.16180359481152	1.39008896052342	1.54998406429183	1.23415006781092
Tead3	0.435761999265642	1	0.996858898284726	1.05881618886122	1.31408513001104	1.23694357766188
Arid3b	0.412610244436503	1	1.07169694520529	1.20598151076085	1.45308374278505	1.23785378846345
Stat3	0.41201855049351	1	0.965743236329171	1.09352172704163	1.33704601650949	1.23997738955105
Foxa1	0.44001350479141	1	1.03159365001148	1.1131474234164	1.36340653366311	1.24134471843918
Hmx3	0.414859324432867	1	1.04051130386461	1.15282340790272	1.38865161079292	1.24189546259728
Nkx3-1_1	0.427621566434364	1	1.01613391983741	1.11692407363758	1.3621200093498	1.24333184850361
Znf18	0.448227658053313	1	0.999918262839674	1.08254691564768	1.3264635162224	1.24346985767521
Hoxb5	0.408344523274631	1	1.03842337101175	1.14057163614396	1.42377962633591	1.24649771103029
Pou2f1	0.403393494020301	1	1.03076781962966	1.21832749564368	1.50043702272095	1.24808406309322
Meis1	0.441672693663005	1	1.00316754422728	1.12908974031426	1.36044855488944	1.24828067848957
Pou5f1b	0.406564057492868	1	1.03086480410512	1.21820906544374	1.48864391669598	1.25045412175145
Hoxa13	0.414064968918972	1	1.03511141957828	1.21077091670291	1.42118231932443	1.2538291507492
Six3	0.447860511081896	1	1.01634235206008	1.09449801424605	1.35180611621982	1.25400210917354
Isx	0.41688284115988	1	1.01358159643062	1.14151897431255	1.42106607572223	1.25863302291884
Lhx9	0.41688284115988	1	1.01358159643062	1.14151897431255	1.42106607572223	1.25863302291884
Prrx1	0.41688284115988	1	1.01358159643062	1.14151897431255	1.42106607572223	1.25863302291884
Rax2	0.41688284115988	1	1.01358159643062	1.14151897431255	1.42106607572223	1.25863302291884
Shox	0.41688284115988	1	1.01358159643062	1.14151897431255	1.42106607572223	1.25863302291884
Shox2	0.41688284115988	1	1.01358159643062	1.14151897431255	1.42106607572223	1.25863302291884
Uncx	0.41688284115988	1	1.01358159643062	1.14151897431255	1.42106607572223	1.25863302291884
Nkx6-2	0.431475809315344	1	1.06647890021754	1.17851531241491	1.44719583938576	1.25931568504059
Foxc1	0.439874693097059	1	1.05208177715035	1.19789827314457	1.4524430892151	1.2596536406319
Pax3	0.416409465595797	1	1.01281741987851	1.06021952989841	1.41709691708316	1.26105333444643
Cdx1	0.415562323282453	1	1.02386492498104	1.18012688017933	1.42433292592933	1.26132525810835
Nrl	0.44282857709622	1	1.02170464395367	1.08753119193433	1.34368898543567	1.26300641317054
Runx2	0.440940694050957	1	0.986661067553596	1.04372240333816	1.2973334038588	1.26502401255198
T	0.437928209912895	1	1.02932047790309	1.12827519468765	1.35482087735713	1.26643002723218
Tead1	0.446373061505905	1	1.0186002536757	1.11063540439801	1.38458756924105	1.26721069140129
En1	0.418157026232976	1	1.01459195726699	1.12337176621005	1.42017932067089	1.27171236651999
Hnf1b	0.415292107547693	1	1.01797365168228	1.19053308479929	1.45348899345937	1.27362160302693
Nkx6-1	0.427025343625098	1	1.05927289408639	1.16840273718518	1.44683079705787	1.2738377097614
Tead4	0.445409454416157	1	1.00904263937702	1.07923433247692	1.35934749458149	1.2756447064354
Znf136	0.426665898925284	1	1.02203078647541	1.20640711585283	1.47896318132403	1.27612896316391
Tp53	0.439670179062918	1	1.02275879746812	1.08338620813037	1.40658240265764	1.27721031025839
Stat1	0.404879904823206	1	0.949885826566147	1.09957388499961	1.3332918503247	1.27761641770149
Sox8	0.425337824149278	1	1.04574509422339	1.19631656463579	1.44455945278239	1.27971549913726
Hmx1	0.429898415404689	1	1.0276467433735	1.14404932647283	1.37864945081266	1.28122703727925
Zim3	0.433658244054773	1	1.06975708452039	1.24983007316522	1.47777625803892	1.2817716453899
Gsc	0.440436491945387	1	0.995250049579201	1.04257025701766	1.28823911486987	1.2826468036246
Arid3a_1	0.420697599632708	1	1.03557060464476	1.21196389932911	1.46287492181591	1.29644510952118
Hoxd8	0.414436568313329	1	1.02178268703367	1.1510442265334	1.37770593300466	1.29652611850649
Nkx3-2	0.436919896059042	1	1.02408213527222	1.12890225268085	1.4244446384633	1.29751473536001
Mef2c	0.406702921105883	1	1.06881770887366	1.28818689758746	1.52619167040047	1.29839333858001
Pou3f4	0.41018116689856	1	1.04485873306971	1.24798090459167	1.53403647860128	1.3015213421695
Znf595	0.441336672102204	1	1.02941834388208	1.13795533862836	1.42262757811362	1.30152914829514
mix-a	0.41799141316255	1	1.03059572664218	1.20621530273271	1.44014070035478	1.30340696812896
Gm397_1	0.442021304893021	1	1.00871368368291	1.07865711903533	1.34041370148414	1.30493203839367
Pax7	0.416815722559578	1	1.03483843935944	1.10574281638597	1.43954843947585	1.30504162545673
Meox2	0.411384703022829	1	1.04902784395635	1.16482766017113	1.43393141064591	1.30564225379327
Znf317	0.44713026909088	1	1.01628154607748	1.11605465129491	1.3878078301915	1.30790885397671
Foxh1	0.45078989545251	1	1.01870047841905	1.16823212501161	1.47587078176248	1.30873049762682
Runx3	0.440192375230195	1	0.996601318807905	1.06599411963884	1.33403486952369	1.30974112256198
Tgif2	0.448224139978319	1	1.02832511969883	1.15334363338226	1.40284841777284	1.31327753554284
Pdx1	0.433068261325555	1	1.05572583399044	1.23333125323279	1.53321003314943	1.31801915533409
Crx	0.444321295419465	1	1.02323002916685	1.12743752350584	1.39563617289277	1.31879381120152
Stat5a::stat5b	0.409966569439777	1	0.958949438555796	1.13835368121657	1.41346555536636	1.3189757973643
Hnf1a	0.4263140954938	1	1.02229711889922	1.18362590122075	1.50543772765561	1.3195797486921
Foxb1	0.456995734823855	1	1.06276201497622	1.21383107537274	1.50911040443	1.32071596424133
Pou3f2	0.405145436267025	1	1.05035412015209	1.28230406106814	1.59674531041177	1.32234612776091
Gsx1	0.433199903337358	1	1.0524468224829	1.1966038143904	1.49924280037083	1.32242145317225
Pou2f2	0.411710010582357	1	1.06546496096801	1.30380631651656	1.56502939430061	1.32463911210711
Hoxb3	0.420422221995456	1	1.03203950356138	1.19179282279232	1.47624060432138	1.32489542698613
Hoxa11	0.412252215355289	1	1.04015771544355	1.24051953446557	1.51513119508719	1.32576326053496
Meox1	0.425060708489969	1	1.05804594517317	1.16884254776942	1.47449128729228	1.32592032803724
Pou2f3	0.409181464663246	1	1.03699671260052	1.21750165103304	1.51581520629871	1.32873396567846
Znf175	0.430250780241406	1	1.03905976318127	1.25200666340384	1.4804938300214	1.33076813273553
Pknox1	0.451223925860656	1	1.0277199044894	1.17369369103185	1.42946082629944	1.33203012927995
Cdx2	0.416866450818675	1	1.05047935593524	1.23174838851802	1.51605548787902	1.33357767221284
Mef2d	0.403760377615037	1	1.09951951911134	1.32006793782471	1.5713193608163	1.33545450789006
Vax2	0.422219995472394	1	1.04087446067564	1.21802963434784	1.48035829867439	1.33599678062803
Hoxc12	0.417227437454815	1	1.05115284486899	1.27978790574597	1.51941589806823	1.33766960560898
Hltf	0.441984131074116	1	1.04477733181513	1.22009669355547	1.4871138835213	1.33781196500779
Bbx_1	0.40040481072918	1	1.02732274381811	1.29068258884459	1.57250358034248	1.33789783586874
Six6_1	0.447149684740013	1	1.03988100946856	1.16427973436707	1.42014559443109	1.33854478520124
Hoxd11	0.426974241000018	1	1.07222758607102	1.30028184714991	1.55718728097302	1.34038197549312
Neurog1	0.468219864108806	1	1.04389333623199	1.2407598313517	1.5479401493311	1.34166146089107
Hoxd3	0.420681020864379	1	1.03435328388313	1.21694984932786	1.54135813335045	1.34175748077351
Mef2a	0.405878131839352	1	1.09188308684772	1.31822285285331	1.61054050431317	1.34310668259276
Tbx19	0.433988016626549	1	1.04819600913168	1.23612608095899	1.5035746633251	1.34749859222324
Irf8	0.427062954251713	1	1.26034921068665	1.59004427758393	1.78857500873917	1.35372606600987
Cux2	0.45517041639394	1	0.987321653424545	1.11205570274233	1.52080878296289	1.35415207904478
Stat6	0.396230921440932	1	0.96402584950041	1.24328225554034	1.52931235040352	1.35498492890954
Srebf2	0.457871554534664	1	1.00986509070113	1.10203229798151	1.40169945472419	1.35505855455217
Sox5_1	0.41728707525987	1	1.0613200295921	1.2629603941669	1.5843118414668	1.35518314032739
Lhx6	0.432802828158843	1	1.02578670421897	1.20439915275683	1.54969449289086	1.35678104456688
Bhlha15	0.457060476347459	1	1.04803530882962	1.19866363860487	1.49484842290439	1.3576893169843
Mafb_1	0.4423083642418	1	1.04873583058729	1.14843732113408	1.45625737836244	1.36530451005009
Onecut2	0.434936829928012	1	1.05935705767368	1.20140698092592	1.55165024517521	1.37480420341481
Lin54	0.413231908022609	1	1.06627546526051	1.29856833354712	1.56264305680811	1.37648210356828
Mynn	0.419161116300366	1	1.04295405632452	1.23537581200121	1.53231378988501	1.3780547744973
Sox7_1	0.417105547968481	1	1.09058644349159	1.32269542244551	1.62523902548106	1.38097638526925
Arid5a	0.436847923554629	1	1.07380147531227	1.22924963238963	1.55320112914637	1.38209273388486
Tbx5	0.462755662847616	1	1.0234657050976	1.15235898380992	1.46878947819828	1.38625658887599
Znf280a	0.430433307842708	1	1.05667648033329	1.23145921929497	1.53121281657964	1.38683960646103
Sox4	0.431716605929639	1	1.0479646746416	1.24839342225806	1.50228657542592	1.38822791012821
Alx4	0.427557449986676	1	1.03785292336715	1.20263204131673	1.54762879389046	1.39242910998167
Sox30_1	0.425126035637635	1	1.05514311097062	1.23787112754288	1.55130463737066	1.393998888302
Pou1f1	0.41371659976369	1	1.05595824719264	1.29622770151602	1.61515978099771	1.39499520459828
Mafg	0.449326363189002	1	1.08496903515969	1.22011505367923	1.50359700383037	1.39558216413443
Hoxd12	0.425785868223302	1	1.05067039109949	1.27570892176815	1.56222146157721	1.39746045029376
Pou3f1	0.407758899021984	1	1.06662283242079	1.33069514547068	1.67191615424521	1.40048455151243
Lhx3	0.40798729288525	1	1.03706487412285	1.30171606884307	1.64232152498637	1.40130856194881
Neurod2	0.457967988653034	1	1.04494207605604	1.25842398620668	1.55984849045719	1.40166571109142
Emx1	0.433453920238942	1	1.03381255338731	1.27071231702363	1.61279029139707	1.4053478538184
Hoxc11	0.422307875101004	1	1.05725224462186	1.30752500392088	1.58735993472494	1.406272140781
Lhx8	0.439230748124398	1	1.02778255288085	1.22772883794592	1.62021554425522	1.41359644116544
Nfkb1	0.471180977260622	1	1.01675345366778	1.16690388257133	1.51723218135478	1.41396253386863
Mef2b	0.405137385344849	1	1.09732018984866	1.34541235384988	1.62331482105676	1.41527712147958
Cux1	0.461358728049571	1	0.987162165600946	1.10506431133091	1.52888881691642	1.41859231211893
Nfkb2	0.47212587683292	1	1.01782185110953	1.18035988580523	1.54638400263891	1.42093759071418
Nfat5	0.406427910621732	1	1.09595077557957	1.3222322790018	1.71424168308203	1.42146689051587
Onecut1	0.426477175830157	1	1.03456774556136	1.24311959722727	1.63541550876558	1.42216939846237
Lmx1a	0.429204855365667	1	1.07461130585454	1.29097883428059	1.56885439231452	1.4224136415977
Lmx1b	0.429204855365667	1	1.07461130585454	1.29097883428059	1.56885439231452	1.4224136415977
Alx3	0.433003817087363	1	1.05095522294135	1.20852887336166	1.58519496426895	1.42626926039464
Arx	0.421419392724836	1	1.02618960182411	1.2080984054929	1.57179115844097	1.4286527564148
Znf354a	0.427411728767274	1	1.0524174364113	1.31651900716735	1.62878604403684	1.43692067194781
Mecom	0.433459871492719	1	1.05493960827063	1.25161951949	1.6401968592587	1.4413824219417
Pou4f2	0.404632562376268	1	1.0648119826214	1.31493131323395	1.61444867017567	1.44287150592924
Alx1	0.42334990840234	1	1.05416124170431	1.26276671723388	1.57724450213726	1.44655687046936
Pou3f3	0.408044901051168	1	1.0807801241463	1.31231599867345	1.66726115685785	1.44657306859764
Lbx1	0.433360912461861	1	1.07201067184152	1.28018559753012	1.62666359217831	1.44883212366739
Tbx15	0.47151358325343	1	1.02386943833581	1.17906471532455	1.54027270758662	1.4539251212121
Mga	0.46029356490016	1	1.02771133439978	1.20237529099593	1.55433076431792	1.45845678074241
Zfp82	0.434800333426622	1	1.06657814498457	1.28814958101293	1.58824450506841	1.46183447899905
Sox13_1	0.421183532614545	1	1.05999703572446	1.34349137273067	1.73455459139163	1.46685818836861
Gata1::tal1	0.451863292618381	1	1.02328750898751	1.17753778711723	1.4954540218082	1.47028096446283
Mnx1	0.430838031282682	1	1.06176892594291	1.33341283346037	1.65848953641781	1.47349710570618
Dmrt3	0.44301534508249	1	1.06533510785981	1.30885152008353	1.62183329849452	1.47808530313449
Irf6_1	0.439234076857128	1	1.05929350651397	1.22883249728996	1.54378721123144	1.47866335699324
Sox17_1	0.442409916085655	1	1.06607536576159	1.2792471259875	1.67603807765395	1.47895260723369
Nfatc3	0.409743843495132	1	1.10071981234858	1.32573893320334	1.7470405413362	1.47918506148713
Gata1	0.445771146672167	1	1.03229941891982	1.2695625956508	1.6608144897466	1.48010878575215
Rora(var.2)	0.445280081855132	1	1.05206517614184	1.23611093338637	1.60390815622936	1.48022882283836
Nfatc1	0.410483284919963	1	1.10027309642232	1.328467395225	1.75649333997143	1.48145949441454
Onecut3	0.435749292932266	1	1.0725123213677	1.25021858789362	1.64347894488744	1.48252953043651
Gata4	0.447435548690416	1	1.02983371307838	1.26065878140585	1.65880825694977	1.48294946528296
Pou5f1::sox2	0.430102704439885	1	1.08781056822065	1.36953011996409	1.70794975032508	1.48306131169324
Duxa	0.429389798118388	1	1.02980599388353	1.21512163415258	1.52624525687974	1.48369109407934
Noto	0.438330345178714	1	1.04590650283956	1.32334986483799	1.72539436382826	1.48636899249545
Cebpa	0.449654292638069	1	1.05930417452978	1.30784343705725	1.71042551918733	1.48984482520845
Vax1	0.435708634286786	1	1.05650288013274	1.36029816764452	1.72770469995961	1.49866052334218
Atoh1	0.463614459632861	1	1.05275896300175	1.3012012430583	1.66254059021725	1.50567178896107
Rela	0.455285341522832	1	1.0401268297342	1.2596669147168	1.62493908751521	1.50590382658221
Sox11	0.436827770741957	1	1.08006112124195	1.32754638658805	1.64740611260719	1.5090838392749
Hoxc10	0.428388282533241	1	1.08402012705878	1.35077935229055	1.67395147516018	1.5132841117218
Bach1::mafk	0.463034222100132	1	1.06999680599215	1.19830111027024	1.53777980694806	1.51445324095636
Zscan5c	0.452227787669247	1	1.07121914547067	1.21082916764106	1.57469176024074	1.51659813730355
Lhx4	0.433538303621688	1	1.07716589417924	1.28394177434992	1.65943703826085	1.51939153260971
Gata2	0.451050762673961	1	1.04075463390123	1.30513816085113	1.75063997649109	1.53588564165973
Olig3	0.467060273507623	1	1.05531653160545	1.37542692857405	1.76060232161746	1.54261558159719
Hoxa5	0.440081916386595	1	1.01970816312012	1.24166440370727	1.67643478396681	1.54736291404626
Mafk	0.461171682298358	1	1.0864343516348	1.29057186894762	1.67143607975888	1.55679767978557
Sox18_1	0.435081115685898	1	1.0708444540275	1.31933243081326	1.71282394241791	1.55822025484314
Sox12_1	0.430070360158581	1	1.07706726476548	1.33309521214993	1.72526318049457	1.56132910915571
Tbx20	0.460791708879262	1	1.04056560386917	1.26323253839683	1.66956200363486	1.56445598971315
Tbx1	0.466701211919496	1	1.0420561373804	1.23889974969206	1.6236331725845	1.5671921166423
Tbx4	0.466701211919496	1	1.0420561373804	1.23889974969206	1.6236331725845	1.5671921166423
Maff	0.456653285382279	1	1.09120646459899	1.27291103868072	1.67049467820663	1.56731408663846
Bhlhe22	0.462508042193844	1	1.06810534107849	1.44687016563648	1.79263920626628	1.56829197764931
Sox21	0.448578846280414	1	1.0611103883144	1.2971919240652	1.63969169725363	1.56922437662285
Dux4	0.428075616844465	1	1.05398315458394	1.31015830260012	1.62791282688997	1.57093293815669
Vsx1	0.43943481812135	1	1.05804513625064	1.35662937128046	1.80627654777804	1.57998187233043
Vsx2	0.43943481812135	1	1.05804513625064	1.35662937128046	1.80627654777804	1.57998187233043
Sox1	0.440794137710708	1	1.0961691591631	1.38580022908968	1.80780710692794	1.58443669925216
Olig1	0.462207382953162	1	1.06479763230663	1.4567605313204	1.84740571127542	1.5941124236478
Olig2	0.462946717061807	1	1.06425084582108	1.44653567992429	1.82726719726603	1.594792183457
Pou6f1	0.441628285023364	1	1.04095644013508	1.28844539400197	1.7404719481728	1.59642448567402
Eomes_1	0.458524194985855	1	1.04862865288609	1.31735323713769	1.71477744341547	1.59663412657939
Twist2	0.465013603312012	1	1.11052413413238	1.32057090861607	1.69502964022218	1.60098537030357
Pou6f2	0.439435219548208	1	1.09424587813659	1.32286419215397	1.72544447041467	1.60326676987162
Pou4f3	0.428310082810652	1	1.06973893112178	1.41040091960461	1.76730541957559	1.60507206398324
Irf4_1	0.44971925769477	1	1.11172213542158	1.39316374388673	1.74426465400431	1.61008364701307
Bhlhe23	0.462725712717059	1	1.07495816940713	1.45784951003095	1.84715440462168	1.61211459428381
Tbr1	0.463581314175594	1	1.04438317817296	1.32755503988316	1.72762839231643	1.61383988571954
Zfp187_1	0.433970695884715	1	1.07876301195318	1.36207890234242	1.75298942908514	1.61436593237922
Tbx2	0.470083755991225	1	1.04954747511408	1.29853582124052	1.70131757088652	1.61651572717922
Pou4f1	0.444260131786892	1	1.07990567615125	1.36596790701893	1.82896485035348	1.62050670766646
Tbx21	0.465374579627578	1	1.04852735647427	1.29866972994311	1.71412293267763	1.63143141128711
Gata6_1	0.453458923284589	1	1.06133209320561	1.39458816379409	1.86536909368285	1.65958727546616
Gata5_1	0.448663267286361	1	1.04776700002872	1.33295476870591	1.79359615301815	1.66223013792555
Gata3_1	0.451668352215511	1	1.05560984275933	1.40727520247054	1.86337157981488	1.67208997970961
Irf5_1	0.469408592483232	1	1.20181972006862	1.52961437867013	1.91205666395986	1.69932010755447
Irf7	0.468603888049627	1	1.24582309428206	1.69365919263598	2.05931168392622	1.75028153037896
Hbp1_1	0.449083668161867	1	1.08159441878386	1.3958175211988	1.80079306685388	1.76712335695356
Nfe2l2	0.476345320962878	1	1.13807216406272	1.38006279215586	1.86173553657124	1.86853301349755
Sry_1	0.458305038576574	1	1.20226819858288	1.91835074191868	2.36243719635935	2.08176070968742
Maf::nfe2	0.488538318101733	1	1.18626978472255	1.53230070934158	2.14299640414504	2.15328017049949
Fos::jun	0.514933139992005	1	1.27603845217165	1.83943739185668	1.85490152107239	2.30052423115352
Nfe2	0.511838796311832	1	1.27834241380368	1.8488656976815	1.99932874649737	2.34824543350284
Junb	0.508552416164104	1	1.28607020499204	1.84155047810441	2.16572042228459	2.44765475102028
Fosl2	0.498507984190466	1	1.24997652246851	1.72918773574862	2.54391415436833	2.55298267897994
Batf::jun	0.526113409230747	1	1.29473037208728	2.02695841836416	2.17911223004076	2.6515382508627
Fosl1	0.505752427284581	1	1.27872126090367	1.80725991390098	2.6549566359284	2.71269896298582
Fos	0.504855709186351	1	1.28596346283152	1.83654005501842	2.72433121051672	2.77247583645893
Jun(var.2)	0.506515868011219	1	1.28849127621583	1.8500226283806	2.73829006420109	2.78060613664835
Jundm2_2	0.508035686648128	1	1.27910017690446	1.84249730941279	2.7617120188391	2.78448459866189
