# Supplementary material for: Genome-wide CRISPR Screens in T Helper Cells Reveal Pervasive Crosstalk between Activation and Differentiation
Source: Cell. 2019 Feb 7;176(4):882–896.e18. doi: 10.1016/j.cell.2018.11.044 (PMC6370901; doi:10.1016/j.cell.2018.11.044)
Supplement: Data S2. Processed Data from All the Steps of the Analysis, Related to Figure 1 [file mmc2.zip › supplemental data/overlap_mouse_il4stat6targets.csv]

	riitta_il4	riitta_stat6	rnaseq_il4
Klf6	FALSE	FALSE	TRUE
Cox5a	FALSE	FALSE	TRUE
Xpo6	FALSE	FALSE	TRUE
Axin2	FALSE	FALSE	TRUE
Gna12	FALSE	FALSE	TRUE
Dlat	FALSE	FALSE	TRUE
Sdhd	FALSE	FALSE	TRUE
Ccnd2	FALSE	FALSE	TRUE
Gpr107	FALSE	FALSE	TRUE
Tspan32	FALSE	FALSE	TRUE
Trim25	FALSE	FALSE	TRUE
Mnt	FALSE	FALSE	TRUE
Itgb2	FALSE	FALSE	TRUE
Cdh1	FALSE	FALSE	TRUE
Ccm2	FALSE	FALSE	TRUE
Tbrg4	FALSE	FALSE	TRUE
Lck	FALSE	FALSE	TRUE
Pparg	FALSE	FALSE	TRUE
Raf1	FALSE	FALSE	TRUE
Sept1	FALSE	FALSE	TRUE
Pdgfb	FALSE	FALSE	TRUE
Grasp	FALSE	FALSE	TRUE
Acvr1b	FALSE	FALSE	TRUE
Zfp385a	FALSE	FALSE	TRUE
Atp5f1	FALSE	FALSE	TRUE
Hnrnpd	FALSE	FALSE	TRUE
Dynlt1c	FALSE	FALSE	TRUE
Gm2a	FALSE	FALSE	TRUE
Clcn4	FALSE	FALSE	TRUE
Sema4f	FALSE	FALSE	TRUE
Hk2	FALSE	FALSE	TRUE
Haao	FALSE	FALSE	TRUE
Cd52	FALSE	FALSE	TRUE
Abhd15	FALSE	FALSE	TRUE
Kat2b	FALSE	FALSE	TRUE
Rab5b	FALSE	FALSE	TRUE
Icosl	FALSE	FALSE	TRUE
Chmp1a	FALSE	FALSE	TRUE
Rpa1	FALSE	FALSE	TRUE
Tcf7	FALSE	FALSE	TRUE
Ddx3x	FALSE	FALSE	TRUE
Il12rb1	FALSE	FALSE	TRUE
Usp32	FALSE	FALSE	TRUE
Fasl	FALSE	FALSE	TRUE
Bcl11a	FALSE	FALSE	TRUE
Il4	TRUE	TRUE	TRUE
Vpreb3	FALSE	FALSE	TRUE
Hip1r	FALSE	FALSE	TRUE
Top1mt	FALSE	FALSE	TRUE
Mmp14	FALSE	FALSE	TRUE
Heatr6	FALSE	FALSE	TRUE
S100a4	FALSE	FALSE	TRUE
Scn4a	FALSE	FALSE	TRUE
Icam2	FALSE	FALSE	TRUE
N4bp3	FALSE	FALSE	TRUE
Nhp2	FALSE	FALSE	TRUE
Kctd10	FALSE	FALSE	TRUE
Poldip2	FALSE	FALSE	TRUE
Lgals9	FALSE	FALSE	TRUE
Araf	FALSE	FALSE	TRUE
Cfp	FALSE	FALSE	TRUE
Mxd1	FALSE	FALSE	TRUE
Gmcl1	FALSE	FALSE	TRUE
Ocrl	FALSE	FALSE	TRUE
Agpat3	FALSE	FALSE	TRUE
Gramd1a	FALSE	FALSE	TRUE
Ckb	FALSE	FALSE	TRUE
Itgb7	FALSE	FALSE	TRUE
Rarg	FALSE	FALSE	TRUE
Pfdn5	FALSE	FALSE	TRUE
Acp5	FALSE	FALSE	TRUE
Hars	FALSE	FALSE	TRUE
Smg5	FALSE	FALSE	TRUE
Cct3	TRUE	FALSE	TRUE
Mef2d	FALSE	FALSE	TRUE
Snd1	FALSE	FALSE	TRUE
Slc19a1	FALSE	FALSE	TRUE
Kpnb1	FALSE	FALSE	TRUE
Npepps	FALSE	FALSE	TRUE
Tbx21	FALSE	FALSE	TRUE
Tcf25	FALSE	FALSE	TRUE
Tubb6	FALSE	FALSE	TRUE
Tulp3	FALSE	FALSE	TRUE
Tubb5	FALSE	FALSE	TRUE
Ell2	FALSE	FALSE	TRUE
Ergic1	FALSE	FALSE	TRUE
Ifrd1	FALSE	FALSE	TRUE
Akr1b3	FALSE	FALSE	TRUE
Gstt3	FALSE	FALSE	TRUE
Ddt	FALSE	FALSE	TRUE
Ddx18	FALSE	FALSE	TRUE
Ubl3	FALSE	FALSE	TRUE
Gramd3	FALSE	FALSE	TRUE
Eef1e1	FALSE	FALSE	TRUE
Il16	FALSE	FALSE	TRUE
Smo	FALSE	FALSE	TRUE
Rtcb	FALSE	FALSE	TRUE
Pwp1	FALSE	FALSE	TRUE
Capns1	FALSE	FALSE	TRUE
Rac1	FALSE	FALSE	TRUE
Nup214	FALSE	FALSE	TRUE
Cpa3	FALSE	FALSE	TRUE
Trmt1	FALSE	FALSE	TRUE
Nacc1	FALSE	FALSE	TRUE
Nfix	FALSE	FALSE	TRUE
Uba1	FALSE	FALSE	TRUE
Vwf	FALSE	FALSE	TRUE
Siae	FALSE	FALSE	TRUE
Esam	FALSE	FALSE	TRUE
Sipa1l2	FALSE	FALSE	TRUE
Srpk3	FALSE	FALSE	TRUE
Idh3g	FALSE	FALSE	TRUE
Cd3g	FALSE	FALSE	TRUE
Supt6	FALSE	FALSE	TRUE
Bbc3	FALSE	FALSE	TRUE
Psmc3	FALSE	FALSE	TRUE
Celf2	FALSE	FALSE	TRUE
Ddb2	FALSE	FALSE	TRUE
Sf3a1	FALSE	FALSE	TRUE
Stat6	FALSE	TRUE	TRUE
Vrk3	FALSE	FALSE	TRUE
Mov10	TRUE	TRUE	TRUE
Ppm1j	FALSE	FALSE	TRUE
Rhoc	FALSE	FALSE	TRUE
Def6	FALSE	FALSE	TRUE
Dbf4	FALSE	FALSE	TRUE
Irf9	FALSE	FALSE	TRUE
Gmpr2	FALSE	FALSE	TRUE
Mdp1	FALSE	FALSE	TRUE
Dhrs1	FALSE	FALSE	TRUE
Snx9	FALSE	FALSE	TRUE
Nr2f6	FALSE	FALSE	TRUE
Use1	FALSE	FALSE	TRUE
Ocel1	FALSE	FALSE	TRUE
Braf	FALSE	FALSE	TRUE
Snrpd1	FALSE	FALSE	TRUE
Tchp	FALSE	FALSE	TRUE
Tiam1	FALSE	FALSE	TRUE
Tsc2	FALSE	FALSE	TRUE
Scin	FALSE	FALSE	TRUE
Ikzf4	FALSE	FALSE	TRUE
Tgfb1	FALSE	FALSE	TRUE
Clpp	FALSE	FALSE	TRUE
Dennd1c	FALSE	FALSE	TRUE
Lcp2	FALSE	FALSE	TRUE
Cse1l	FALSE	FALSE	TRUE
Naa20	FALSE	FALSE	TRUE
Plekha3	FALSE	FALSE	TRUE
Mrpl2	FALSE	FALSE	TRUE
Ggct	FALSE	FALSE	TRUE
Jag2	FALSE	FALSE	TRUE
Nudt14	FALSE	FALSE	TRUE
Flii	FALSE	FALSE	TRUE
Hdgfrp2	FALSE	FALSE	TRUE
Adprh	FALSE	FALSE	TRUE
Tmem39a	FALSE	FALSE	TRUE
Mcm2	FALSE	FALSE	TRUE
Nab1	FALSE	FALSE	TRUE
Adgre5	FALSE	FALSE	TRUE
Il17ra	FALSE	FALSE	TRUE
Arrdc2	FALSE	FALSE	TRUE
Cd36	FALSE	FALSE	TRUE
Timm44	FALSE	FALSE	TRUE
Ap2a2	FALSE	FALSE	TRUE
Med25	FALSE	FALSE	TRUE
Tomm40	FALSE	FALSE	TRUE
Apoe	FALSE	FALSE	TRUE
Hbp1	FALSE	FALSE	TRUE
Cdkn1b	FALSE	FALSE	TRUE
Ap1m1	FALSE	FALSE	TRUE
Rab8a	FALSE	FALSE	TRUE
Hmgn2	FALSE	FALSE	TRUE
Efna2	FALSE	FALSE	TRUE
Atp5d	FALSE	FALSE	TRUE
Ppp5c	TRUE	FALSE	TRUE
Pafah1b2	FALSE	FALSE	TRUE
Tbc1d8	FALSE	FALSE	TRUE
Slc2a3	FALSE	FALSE	TRUE
Sri	FALSE	FALSE	TRUE
Dgcr2	FALSE	FALSE	TRUE
Irf3	FALSE	FALSE	TRUE
Mpnd	FALSE	FALSE	TRUE
Ebi3	FALSE	FALSE	TRUE
Ranbp2	FALSE	FALSE	TRUE
Grk5	FALSE	FALSE	TRUE
Eif2b5	FALSE	FALSE	TRUE
Mrpl4	FALSE	FALSE	TRUE
Ap1m2	FALSE	FALSE	TRUE
Glg1	FALSE	FALSE	TRUE
Btbd2	FALSE	FALSE	TRUE
Csnk1g2	FALSE	FALSE	TRUE
Mob3a	FALSE	FALSE	TRUE
Cacnb3	FALSE	FALSE	TRUE
Fkbp11	FALSE	FALSE	TRUE
Ddx23	FALSE	FALSE	TRUE
Pld3	FALSE	FALSE	TRUE
Cd79a	FALSE	FALSE	TRUE
Rabac1	FALSE	FALSE	TRUE
Etv3	FALSE	FALSE	TRUE
Prkcsh	FALSE	FALSE	TRUE
St8sia6	FALSE	FALSE	TRUE
Paf1	FALSE	FALSE	TRUE
Timm50	FALSE	FALSE	TRUE
Cyp4f18	FALSE	FALSE	TRUE
Impdh1	FALSE	FALSE	TRUE
Ddr1	FALSE	FALSE	TRUE
Ier3	TRUE	FALSE	TRUE
Fosb	FALSE	FALSE	TRUE
Klc4	FALSE	FALSE	TRUE
As3mt	FALSE	FALSE	TRUE
Crot	FALSE	FALSE	TRUE
Rps6ka1	FALSE	FALSE	TRUE
Snrnp200	FALSE	FALSE	TRUE
Taf6l	FALSE	FALSE	TRUE
Kpna6	FALSE	FALSE	TRUE
Man1a	FALSE	FALSE	TRUE
Farsa	FALSE	FALSE	TRUE
Calr	FALSE	FALSE	TRUE
Nob1	FALSE	FALSE	TRUE
Gys1	FALSE	FALSE	TRUE
Ruvbl2	FALSE	FALSE	TRUE
Bax	FALSE	FALSE	TRUE
Il7r	FALSE	FALSE	TRUE
Tfam	FALSE	FALSE	TRUE
Mmd	FALSE	FALSE	TRUE
Fam162a	FALSE	FALSE	TRUE
Rpl8	FALSE	FALSE	TRUE
Ssbp2	FALSE	FALSE	TRUE
Stat3	FALSE	FALSE	TRUE
Stat5a	FALSE	FALSE	TRUE
Akt2	FALSE	FALSE	TRUE
Hmox2	FALSE	FALSE	TRUE
Map3k20	FALSE	FALSE	TRUE
Dnmt1	FALSE	FALSE	TRUE
Ppan	FALSE	FALSE	TRUE
Kifc2	FALSE	FALSE	TRUE
Psap	FALSE	FALSE	TRUE
Atn1	FALSE	FALSE	TRUE
Phb2	FALSE	FALSE	TRUE
Ptpn6	FALSE	FALSE	TRUE
Emg1	FALSE	FALSE	TRUE
Lpcat3	FALSE	FALSE	TRUE
Il12b	FALSE	FALSE	TRUE
Clcn5	FALSE	FALSE	TRUE
Clcn3	FALSE	FALSE	TRUE
Utp20	FALSE	FALSE	TRUE
Ddx56	FALSE	FALSE	TRUE
Tmed4	FALSE	FALSE	TRUE
Bid	FALSE	FALSE	TRUE
Ppp1cc	FALSE	FALSE	TRUE
Dnajb11	FALSE	FALSE	TRUE
Tax1bp1	FALSE	FALSE	TRUE
Arhgef18	FALSE	FALSE	TRUE
Etfb	FALSE	FALSE	TRUE
Nkg7	FALSE	FALSE	TRUE
Chn2	FALSE	FALSE	TRUE
Arid3b	FALSE	FALSE	TRUE
Cnn2	FALSE	FALSE	TRUE
Polr2e	FALSE	FALSE	TRUE
Hdac9	FALSE	FALSE	TRUE
Adgre1	FALSE	FALSE	TRUE
Mtfp1	FALSE	FALSE	TRUE
Dlst	FALSE	FALSE	TRUE
Ccl24	FALSE	FALSE	TRUE
Grap	FALSE	FALSE	TRUE
Plod3	FALSE	FALSE	TRUE
Srpk1	FALSE	FALSE	TRUE
Lbr	FALSE	FALSE	TRUE
Crabp2	FALSE	FALSE	TRUE
Rrnad1	FALSE	FALSE	TRUE
Thop1	FALSE	FALSE	TRUE
Matk	FALSE	FALSE	TRUE
Map2k1	FALSE	FALSE	TRUE
Hnrnpa2b1	FALSE	FALSE	TRUE
Mri1	FALSE	FALSE	TRUE
Prkacb	FALSE	FALSE	TRUE
Sgsh	FALSE	FALSE	TRUE
Cstb	FALSE	FALSE	TRUE
Pex5	FALSE	FALSE	TRUE
Cd44	FALSE	FALSE	TRUE
Wdr1	FALSE	FALSE	TRUE
Wisp1	FALSE	FALSE	TRUE
Ndrg1	FALSE	FALSE	TRUE
Polr2a	FALSE	FALSE	TRUE
Senp3	FALSE	FALSE	TRUE
Letm1	FALSE	FALSE	TRUE
Cadm3	FALSE	FALSE	TRUE
Il5ra	FALSE	FALSE	TRUE
Msh6	FALSE	FALSE	TRUE
Fbxo11	FALSE	FALSE	TRUE
Tbl2	FALSE	FALSE	TRUE
Wbscr22	FALSE	FALSE	TRUE
Nid1	FALSE	FALSE	TRUE
Mcm5	FALSE	FALSE	TRUE
Mprip	FALSE	FALSE	TRUE
Cic	FALSE	FALSE	TRUE
Il27ra	FALSE	FALSE	TRUE
Ddx39	FALSE	FALSE	TRUE
Por	FALSE	FALSE	TRUE
Insr	FALSE	FALSE	TRUE
Fcer2a	FALSE	FALSE	TRUE
Ube2m	FALSE	FALSE	TRUE
Eif4g2	FALSE	FALSE	TRUE
Zfp592	FALSE	FALSE	TRUE
Psmd4	FALSE	FALSE	TRUE
Pan2	FALSE	FALSE	TRUE
Cs	FALSE	FALSE	TRUE
Sh2d1a	FALSE	FALSE	TRUE
Ctcf	FALSE	FALSE	TRUE
Ranbp1	FALSE	FALSE	TRUE
Cd247	FALSE	FALSE	TRUE
Psmb4	FALSE	FALSE	TRUE
Mmp8	FALSE	FALSE	TRUE
Slc30a4	FALSE	FALSE	TRUE
Bloc1s6	FALSE	FALSE	TRUE
Rsl1d1	FALSE	FALSE	TRUE
Reep5	FALSE	FALSE	TRUE
Spo11	FALSE	FALSE	TRUE
Ncoa2	FALSE	FALSE	TRUE
Nr2c2	FALSE	FALSE	TRUE
Pex1	FALSE	FALSE	TRUE
Rcn1	FALSE	FALSE	TRUE
Tpr	FALSE	FALSE	TRUE
Dhx34	FALSE	FALSE	TRUE
Napa	FALSE	FALSE	TRUE
Inpp5k	FALSE	FALSE	TRUE
Clint1	FALSE	FALSE	TRUE
Zbtb17	FALSE	FALSE	TRUE
Osgep	FALSE	FALSE	TRUE
Tmem147	FALSE	FALSE	TRUE
Rps9	FALSE	FALSE	TRUE
Ggt5	FALSE	FALSE	TRUE
Crip1	FALSE	FALSE	TRUE
Cbfa2t3	FALSE	FALSE	TRUE
Fbln1	FALSE	FALSE	TRUE
Nectin4	FALSE	FALSE	TRUE
Rnf114	FALSE	FALSE	TRUE
C330007P06Rik	FALSE	FALSE	TRUE
Srm	TRUE	FALSE	TRUE
Epha2	FALSE	FALSE	TRUE
Pdk1	FALSE	FALSE	TRUE
Mvd	FALSE	FALSE	TRUE
Cyba	FALSE	FALSE	TRUE
Tmem110	FALSE	FALSE	TRUE
Cdt1	FALSE	FALSE	TRUE
Aprt	FALSE	FALSE	TRUE
Gtf2h1	FALSE	FALSE	TRUE
Hfe	FALSE	FALSE	TRUE
Usp19	FALSE	FALSE	TRUE
Cdc42	FALSE	FALSE	TRUE
Acot13	FALSE	FALSE	TRUE
B4galnt1	FALSE	FALSE	TRUE
Tspan31	FALSE	FALSE	TRUE
Cnp	FALSE	FALSE	TRUE
Ttc25	FALSE	FALSE	TRUE
Sulf2	FALSE	FALSE	TRUE
Psmd2	FALSE	FALSE	TRUE
Neu1	FALSE	FALSE	TRUE
Clic1	FALSE	FALSE	TRUE
Pole	FALSE	FALSE	TRUE
Stx1a	FALSE	FALSE	TRUE
Mrpl49	FALSE	FALSE	TRUE
Lrrc8a	FALSE	FALSE	TRUE
Tinf2	FALSE	FALSE	TRUE
Hapln4	FALSE	FALSE	TRUE
Tgfbr1	FALSE	FALSE	TRUE
Homer1	FALSE	FALSE	TRUE
Gabrb2	FALSE	FALSE	TRUE
Khsrp	FALSE	FALSE	TRUE
Dio2	FALSE	FALSE	TRUE
Cct4	FALSE	FALSE	TRUE
Hnrnph1	FALSE	FALSE	TRUE
Id3	FALSE	FALSE	TRUE
Ctsd	FALSE	FALSE	TRUE
Hmgcll1	FALSE	FALSE	TRUE
Abhd8	FALSE	FALSE	TRUE
Mid1ip1	FALSE	FALSE	TRUE
Fhl2	FALSE	FALSE	TRUE
Clstn3	FALSE	FALSE	TRUE
Spib	FALSE	FALSE	TRUE
Cers4	FALSE	FALSE	TRUE
1700109H08Rik	FALSE	FALSE	TRUE
Relt	FALSE	FALSE	TRUE
Ubc	FALSE	FALSE	TRUE
Prpf31	FALSE	FALSE	TRUE
Sertad1	FALSE	FALSE	TRUE
Elk3	FALSE	FALSE	TRUE
Herpud2	FALSE	FALSE	TRUE
Arpc5	FALSE	FALSE	TRUE
Pou2f2	FALSE	FALSE	TRUE
Ubqln4	FALSE	FALSE	TRUE
Rps18	FALSE	FALSE	TRUE
Hipk1	FALSE	FALSE	TRUE
Gprc5b	FALSE	FALSE	TRUE
Man1a2	FALSE	FALSE	TRUE
Cldn13	FALSE	FALSE	TRUE
Hdac5	FALSE	FALSE	TRUE
Bmp7	FALSE	FALSE	TRUE
Nf2	FALSE	FALSE	TRUE
Ewsr1	FALSE	FALSE	TRUE
Ap1b1	FALSE	FALSE	TRUE
Nav1	FALSE	FALSE	TRUE
Tnpo1	FALSE	FALSE	TRUE
Tor2a	FALSE	FALSE	TRUE
Fpgs	FALSE	FALSE	TRUE
Mkl2	FALSE	FALSE	TRUE
Apobec3	FALSE	FALSE	TRUE
Ppp2cb	FALSE	FALSE	TRUE
Mcu	FALSE	FALSE	TRUE
Oit3	FALSE	FALSE	TRUE
Fxyd5	FALSE	FALSE	TRUE
Pou6f1	FALSE	FALSE	TRUE
Ick	FALSE	FALSE	TRUE
Sdhb	FALSE	FALSE	TRUE
Kdsr	FALSE	FALSE	TRUE
Aldh3a2	FALSE	FALSE	TRUE
Tmem115	FALSE	FALSE	TRUE
Hyal2	FALSE	FALSE	TRUE
Ifrd2	FALSE	FALSE	TRUE
Nprl2	FALSE	FALSE	TRUE
Slc3a2	FALSE	FALSE	TRUE
Nxf1	FALSE	FALSE	TRUE
Stx5a	FALSE	FALSE	TRUE
Tnfrsf13b	FALSE	FALSE	TRUE
2610507B11Rik	FALSE	FALSE	TRUE
Tmem86a	FALSE	FALSE	TRUE
Ifi35	FALSE	FALSE	TRUE
Mettl16	FALSE	FALSE	TRUE
Psen2	FALSE	FALSE	TRUE
Plcd1	FALSE	FALSE	TRUE
Fads1	FALSE	FALSE	TRUE
Cars	FALSE	FALSE	TRUE
Tbrg1	FALSE	FALSE	TRUE
Odc1	FALSE	FALSE	TRUE
Adam19	TRUE	TRUE	TRUE
Dhdh	FALSE	FALSE	TRUE
Pgam1	FALSE	FALSE	TRUE
Gltp	FALSE	FALSE	TRUE
Ccnt1	FALSE	FALSE	TRUE
Aim1l	FALSE	FALSE	TRUE
Ubxn11	FALSE	FALSE	TRUE
Tnpo3	FALSE	FALSE	TRUE
Cdh23	FALSE	FALSE	TRUE
Podnl1	FALSE	FALSE	TRUE
Atp6v0d1	FALSE	FALSE	TRUE
Ptprs	FALSE	FALSE	TRUE
Aldh1a2	FALSE	FALSE	TRUE
Ndufs2	FALSE	FALSE	TRUE
Cad	FALSE	FALSE	TRUE
Pten	FALSE	FALSE	TRUE
Pea15a	FALSE	FALSE	TRUE
Timm23	FALSE	FALSE	TRUE
Tnfaip8l2	FALSE	FALSE	TRUE
St3gal1	FALSE	FALSE	TRUE
Mcemp1	FALSE	FALSE	TRUE
Nit1	FALSE	FALSE	TRUE
Chp1	FALSE	FALSE	TRUE
Klhl3	FALSE	FALSE	TRUE
Dnajc7	FALSE	FALSE	TRUE
Anapc1	FALSE	FALSE	TRUE
Tsg101	FALSE	FALSE	TRUE
Piezo1	FALSE	FALSE	TRUE
Blk	FALSE	FALSE	TRUE
Rnf166	FALSE	FALSE	TRUE
Ankrd28	FALSE	FALSE	TRUE
Ankrd52	FALSE	FALSE	TRUE
Srp19	FALSE	FALSE	TRUE
Wdfy2	FALSE	FALSE	TRUE
Rbsn	FALSE	FALSE	TRUE
Dguok	FALSE	FALSE	TRUE
Csf1	FALSE	FALSE	TRUE
Psmb1	FALSE	FALSE	TRUE
Pdcd2	FALSE	FALSE	TRUE
Fhod1	FALSE	FALSE	TRUE
E2f4	FALSE	FALSE	TRUE
Surf4	FALSE	FALSE	TRUE
Naf1	FALSE	FALSE	TRUE
Efr3a	FALSE	FALSE	TRUE
Galns	FALSE	FALSE	TRUE
Edf1	FALSE	FALSE	TRUE
Unkl	FALSE	FALSE	TRUE
Lrrk1	FALSE	FALSE	TRUE
Actn1	FALSE	FALSE	TRUE
Sirt2	FALSE	FALSE	TRUE
Hnrnpl	FALSE	FALSE	TRUE
Nolc1	FALSE	FALSE	TRUE
Casd1	FALSE	FALSE	TRUE
Cnksr3	FALSE	FALSE	TRUE
Abca1	FALSE	FALSE	TRUE
Sash1	FALSE	FALSE	TRUE
Gadd45b	FALSE	TRUE	TRUE
Slamf6	FALSE	FALSE	TRUE
Slamf1	FALSE	FALSE	TRUE
Endog	FALSE	FALSE	TRUE
Cd48	FALSE	FALSE	TRUE
Clpx	FALSE	FALSE	TRUE
Trabd	FALSE	FALSE	TRUE
Cd83	FALSE	FALSE	TRUE
Gzmb	TRUE	TRUE	TRUE
Prrt1	FALSE	FALSE	TRUE
Cacfd1	FALSE	FALSE	TRUE
Itga2	FALSE	FALSE	TRUE
Lpl	FALSE	FALSE	TRUE
Zfp318	FALSE	FALSE	TRUE
Gata3	TRUE	TRUE	TRUE
Lama5	FALSE	FALSE	TRUE
Hspa8	FALSE	FALSE	TRUE
Psma2	FALSE	FALSE	TRUE
Mrpl32	FALSE	FALSE	TRUE
Plekho1	FALSE	FALSE	TRUE
Anp32e	FALSE	FALSE	TRUE
Tab2	FALSE	FALSE	TRUE
Ppil4	FALSE	FALSE	TRUE
Med22	FALSE	FALSE	TRUE
Sqstm1	FALSE	FALSE	TRUE
Adamtsl4	FALSE	FALSE	TRUE
Cd5l	FALSE	FALSE	TRUE
Lta4h	FALSE	FALSE	TRUE
H2afy	FALSE	FALSE	TRUE
Gtf2ird2	FALSE	FALSE	TRUE
Bola1	FALSE	FALSE	TRUE
Gatsl2	FALSE	FALSE	TRUE
Fcgr1	FALSE	FALSE	TRUE
Adss	FALSE	FALSE	TRUE
Chdh	FALSE	FALSE	TRUE
Skiv2l2	FALSE	FALSE	TRUE
Fli1	FALSE	FALSE	TRUE
Hsd11b1	TRUE	FALSE	TRUE
Ctsz	FALSE	FALSE	TRUE
Sertad4	FALSE	FALSE	TRUE
Slc25a5	FALSE	FALSE	TRUE
Ppdpf	FALSE	FALSE	TRUE
E2f3	FALSE	FALSE	TRUE
Ppfibp1	FALSE	FALSE	TRUE
Plgrkt	FALSE	FALSE	TRUE
Cd274	FALSE	FALSE	TRUE
Pdcd1lg2	FALSE	FALSE	TRUE
Lnx2	FALSE	FALSE	TRUE
Mapkapk2	FALSE	FALSE	TRUE
Il10	FALSE	FALSE	TRUE
Lamp2	FALSE	FALSE	TRUE
Atxn10	FALSE	FALSE	TRUE
Eif3d	FALSE	FALSE	TRUE
Nup50	FALSE	FALSE	TRUE
Cmah	FALSE	FALSE	TRUE
Ttll12	FALSE	FALSE	TRUE
Tox4	FALSE	FALSE	TRUE
Mrps18c	FALSE	FALSE	TRUE
Plcg1	FALSE	FALSE	TRUE
Kctd2	FALSE	FALSE	TRUE
Sdc4	FALSE	FALSE	TRUE
Il13ra1	FALSE	FALSE	TRUE
Nbr1	FALSE	FALSE	TRUE
Cyth1	FALSE	FALSE	TRUE
Rnd3	FALSE	FALSE	TRUE
Nt5c3b	FALSE	FALSE	TRUE
Gsdma2	FALSE	FALSE	TRUE
Psmd3	FALSE	FALSE	TRUE
Taok1	FALSE	FALSE	TRUE
Mpp2	FALSE	FALSE	TRUE
Nlk	FALSE	FALSE	TRUE
Traf4	FALSE	FALSE	TRUE
Nek8	FALSE	FALSE	TRUE
Arl5b	FALSE	FALSE	TRUE
Psmd11	FALSE	FALSE	TRUE
Timp2	FALSE	FALSE	TRUE
Igfbp4	TRUE	FALSE	TRUE
Suz12	FALSE	FALSE	TRUE
Tns4	FALSE	FALSE	TRUE
Abr	FALSE	FALSE	TRUE
Rab11fip4	FALSE	FALSE	TRUE
Elmo2	FALSE	FALSE	TRUE
Rhbdl3	FALSE	FALSE	TRUE
Ada	FALSE	FALSE	TRUE
Tha1	FALSE	FALSE	TRUE
Pgs1	FALSE	FALSE	TRUE
Pltp	FALSE	FALSE	TRUE
Slc12a7	FALSE	FALSE	TRUE
Slc12a4	FALSE	FALSE	TRUE
Crk	FALSE	FALSE	TRUE
Fam134c	FALSE	FALSE	TRUE
Dhx58	FALSE	FALSE	TRUE
Ppp2r5c	FALSE	FALSE	TRUE
B4galt5	FALSE	FALSE	TRUE
Ddx27	FALSE	FALSE	TRUE
Cyth3	FALSE	FALSE	TRUE
Cyth4	FALSE	FALSE	TRUE
Rrp7a	FALSE	FALSE	TRUE
Cyb5r3	FALSE	FALSE	TRUE
Med13l	FALSE	FALSE	TRUE
Med1	FALSE	FALSE	TRUE
Erbb3	FALSE	FALSE	TRUE
Ikzf3	FALSE	FALSE	TRUE
Mfng	FALSE	FALSE	TRUE
Vmp1	FALSE	FALSE	TRUE
Uchl5	FALSE	FALSE	TRUE
Stk4	FALSE	FALSE	TRUE
Zcchc10	FALSE	FALSE	TRUE
Psmb6	FALSE	FALSE	TRUE
Spag7	FALSE	FALSE	TRUE
Pfn1	FALSE	FALSE	TRUE
Ksr1	FALSE	FALSE	TRUE
Anxa6	FALSE	FALSE	TRUE
Il12rb2	TRUE	FALSE	TRUE
Zkscan6	FALSE	FALSE	TRUE
Srsf1	FALSE	FALSE	TRUE
Kif3a	TRUE	FALSE	TRUE
Mtmr4	FALSE	FALSE	TRUE
Kansl1	FALSE	FALSE	TRUE
Dhx40	FALSE	FALSE	TRUE
Ypel2	FALSE	FALSE	TRUE
C1qbp	FALSE	FALSE	TRUE
Rpain	FALSE	FALSE	TRUE
Slc13a3	FALSE	FALSE	TRUE
Chd3	FALSE	FALSE	TRUE
Ncor1	FALSE	FALSE	TRUE
Cenpv	FALSE	FALSE	TRUE
Pip4k2b	FALSE	FALSE	TRUE
Acadvl	FALSE	FALSE	TRUE
Ikzf1	FALSE	FALSE	TRUE
Aatf	FALSE	FALSE	TRUE
Slc25a35	FALSE	FALSE	TRUE
Zbtb4	FALSE	FALSE	TRUE
Fxr2	FALSE	FALSE	TRUE
Abca5	FALSE	FALSE	TRUE
Smyd4	FALSE	FALSE	TRUE
Lsp1	TRUE	FALSE	TRUE
Rars	FALSE	FALSE	TRUE
Irf1	FALSE	FALSE	TRUE
Slc22a5	FALSE	FALSE	TRUE
Il3	FALSE	FALSE	TRUE
Csf2	FALSE	FALSE	TRUE
Cxcl16	FALSE	FALSE	TRUE
Med11	FALSE	FALSE	TRUE
Heatr9	FALSE	FALSE	TRUE
Natd1	FALSE	FALSE	TRUE
Ywhah	FALSE	FALSE	TRUE
Slc35b4	FALSE	FALSE	TRUE
Dalrd3	FALSE	FALSE	TRUE
Dnase1l1	FALSE	FALSE	TRUE
BC005537	FALSE	FALSE	TRUE
Isyna1	FALSE	FALSE	TRUE
Rab5c	FALSE	FALSE	TRUE
Mdh2	FALSE	FALSE	TRUE
H13	FALSE	FALSE	TRUE
Rnf145	FALSE	FALSE	TRUE
Scn1b	FALSE	FALSE	TRUE
Atp6v1e1	FALSE	FALSE	TRUE
Rps6kl1	FALSE	FALSE	TRUE
Ppp1r12c	FALSE	FALSE	TRUE
Ahr	TRUE	FALSE	TRUE
Nop9	FALSE	FALSE	TRUE
Atp6v0a1	FALSE	FALSE	TRUE
Grb7	FALSE	FALSE	TRUE
Cdc37	FALSE	FALSE	TRUE
Trip10	FALSE	FALSE	TRUE
Cops6	FALSE	FALSE	TRUE
Ap4m1	FALSE	FALSE	TRUE
Gyg	FALSE	FALSE	TRUE
Arid3a	FALSE	FALSE	TRUE
Mydgf	FALSE	FALSE	TRUE
Ccdc12	FALSE	FALSE	TRUE
Akt3	FALSE	FALSE	TRUE
Lyst	FALSE	FALSE	TRUE
Hdac2	FALSE	FALSE	TRUE
Aig1	FALSE	FALSE	TRUE
Ltv1	FALSE	FALSE	TRUE
Cd164	FALSE	FALSE	TRUE
Utrn	FALSE	FALSE	TRUE
Mical1	FALSE	FALSE	TRUE
Traf3ip2	FALSE	FALSE	TRUE
Fyn	FALSE	FALSE	TRUE
Tube1	FALSE	FALSE	TRUE
Prep	FALSE	FALSE	TRUE
Tnfaip3	FALSE	FALSE	TRUE
Aim1	FALSE	FALSE	TRUE
Smpdl3a	FALSE	FALSE	TRUE
Reep3	FALSE	FALSE	TRUE
Pkib	FALSE	FALSE	TRUE
Serinc1	FALSE	FALSE	TRUE
Ptprk	FALSE	FALSE	TRUE
Ppp1r12a	FALSE	FALSE	TRUE
P4ha1	FALSE	FALSE	TRUE
Ube2d1	FALSE	FALSE	TRUE
Arid5b	FALSE	FALSE	TRUE
Uhrf1bp1l	FALSE	FALSE	TRUE
Poc1b	FALSE	FALSE	TRUE
Psen1	FALSE	FALSE	TRUE
Sgk1	FALSE	FALSE	TRUE
Cep290	FALSE	FALSE	TRUE
Myb	FALSE	TRUE	TRUE
Ahi1	FALSE	FALSE	TRUE
Arg1	FALSE	FALSE	TRUE
Pde7b	FALSE	FALSE	TRUE
Map7	FALSE	FALSE	TRUE
Ifngr1	FALSE	FALSE	TRUE
Cdk17	FALSE	FALSE	TRUE
Usp44	FALSE	FALSE	TRUE
Fgd6	FALSE	FALSE	TRUE
Tmcc3	FALSE	FALSE	TRUE
Socs2	FALSE	FALSE	TRUE
Tcp11l2	FALSE	FALSE	TRUE
Btbd11	FALSE	FALSE	TRUE
Hsp90b1	FALSE	FALSE	TRUE
Igf1	FALSE	FALSE	TRUE
Herc4	FALSE	FALSE	TRUE
Ccar1	FALSE	FALSE	TRUE
Ddx21	FALSE	FALSE	TRUE
Srgn	FALSE	FALSE	TRUE
Ppa1	FALSE	FALSE	TRUE
Slc29a3	FALSE	FALSE	TRUE
Vsir	FALSE	FALSE	TRUE
Ddit4	FALSE	FALSE	TRUE
Micu1	FALSE	FALSE	TRUE
Tbk1	FALSE	FALSE	TRUE
Usp15	FALSE	FALSE	TRUE
Vps54	FALSE	FALSE	TRUE
Peli1	FALSE	FALSE	TRUE
Dock2	FALSE	FALSE	TRUE
Rab1a	FALSE	FALSE	TRUE
Uqcr11	FALSE	FALSE	TRUE
Frs2	FALSE	FALSE	TRUE
Adora2a	FALSE	FALSE	TRUE
Cpm	FALSE	FALSE	TRUE
Mdm2	FALSE	FALSE	TRUE
Osbpl8	FALSE	FALSE	TRUE
Mknk2	FALSE	FALSE	TRUE
Cabin1	FALSE	FALSE	TRUE
Ap3d1	FALSE	FALSE	TRUE
Phlda1	FALSE	FALSE	TRUE
Timm13	FALSE	FALSE	TRUE
Vps13d	FALSE	FALSE	TRUE
Tmbim4	FALSE	FALSE	TRUE
Ncln	FALSE	FALSE	TRUE
Nfyb	FALSE	FALSE	TRUE
Txnrd1	FALSE	FALSE	TRUE
Ppm1m	FALSE	FALSE	TRUE
Aldh1l2	FALSE	FALSE	TRUE
Wdr82	FALSE	FALSE	TRUE
Adarb1	FALSE	FALSE	TRUE
Appl2	FALSE	FALSE	TRUE
Hint1	FALSE	FALSE	TRUE
Lyrm7	FALSE	FALSE	TRUE
Stk10	FALSE	FALSE	TRUE
Papolg	FALSE	FALSE	TRUE
Rel	FALSE	FALSE	TRUE
Pfkl	FALSE	FALSE	TRUE
Il9r	FALSE	FALSE	TRUE
Pus10	FALSE	FALSE	TRUE
Nsg2	FALSE	FALSE	TRUE
Stc2	FALSE	FALSE	TRUE
Cdc34	FALSE	FALSE	TRUE
Sptbn1	FALSE	FALSE	TRUE
Mdh1	FALSE	FALSE	TRUE
Ccng1	FALSE	FALSE	TRUE
Polrmt	FALSE	FALSE	TRUE
Cyfip2	FALSE	FALSE	TRUE
Mgat1	FALSE	FALSE	TRUE
Ppp2ca	FALSE	FALSE	TRUE
Hnrnpab	FALSE	FALSE	TRUE
Hspa4	FALSE	FALSE	TRUE
Canx	FALSE	FALSE	TRUE
Rack1	FALSE	FALSE	TRUE
Rad50	FALSE	FALSE	TRUE
Il13	TRUE	FALSE	TRUE
Jade2	FALSE	FALSE	TRUE
Pdlim4	FALSE	FALSE	TRUE
Ube2b	FALSE	FALSE	TRUE
Cdkn2aipnl	FALSE	FALSE	TRUE
Kremen1	FALSE	FALSE	TRUE
Itk	FALSE	FALSE	TRUE
Nefh	FALSE	FALSE	TRUE
Havcr2	FALSE	FALSE	TRUE
Tnip1	FALSE	FALSE	TRUE
Fam71b	FALSE	FALSE	TRUE
Vdac1	FALSE	FALSE	TRUE
Pttg1	FALSE	FALSE	TRUE
Btg2	FALSE	FALSE	TRUE
Gatsl3	FALSE	FALSE	TRUE
Pes1	FALSE	FALSE	TRUE
Arf5	FALSE	FALSE	TRUE
2310033P09Rik	FALSE	FALSE	TRUE
Eif4enif1	FALSE	FALSE	TRUE
Drg1	FALSE	FALSE	TRUE
Rtn4	FALSE	FALSE	TRUE
Ppp4r3b	FALSE	FALSE	TRUE
Ccdc117	FALSE	FALSE	TRUE
Dynll2	FALSE	FALSE	TRUE
Xbp1	FALSE	FALSE	TRUE
Smg8	FALSE	FALSE	TRUE
Mrpl22	FALSE	FALSE	TRUE
Galnt10	FALSE	FALSE	TRUE
Ppm1d	FALSE	FALSE	TRUE
Myo19	FALSE	FALSE	TRUE
Acaca	FALSE	FALSE	TRUE
Llgl1	FALSE	FALSE	TRUE
Drg2	FALSE	FALSE	TRUE
Bzw2	FALSE	FALSE	TRUE
Elac2	FALSE	FALSE	TRUE
Atxn7l1	FALSE	FALSE	TRUE
Sypl	FALSE	FALSE	TRUE
Pdia6	FALSE	FALSE	TRUE
Pik3cg	FALSE	FALSE	TRUE
Nbas	FALSE	FALSE	TRUE
Tspan13	FALSE	FALSE	TRUE
Rock2	FALSE	FALSE	TRUE
Fam49a	FALSE	FALSE	TRUE
Snx13	FALSE	FALSE	TRUE
Sdc1	FALSE	FALSE	TRUE
Lpin1	FALSE	FALSE	TRUE
Pum2	FALSE	FALSE	TRUE
Trib2	FALSE	FALSE	TRUE
Hs1bp3	FALSE	FALSE	TRUE
Smc6	FALSE	FALSE	TRUE
Amz2	FALSE	FALSE	TRUE
Gna13	FALSE	FALSE	TRUE
Prkar1a	FALSE	FALSE	TRUE
Trappc12	FALSE	FALSE	TRUE
Itsn2	FALSE	FALSE	TRUE
Rnf144a	FALSE	FALSE	TRUE
Id2	FALSE	FALSE	TRUE
Ncoa1	FALSE	FALSE	TRUE
Dnajc27	FALSE	FALSE	TRUE
Cbll1	FALSE	FALSE	TRUE
Dnmt3a	FALSE	FALSE	TRUE
Rab10	FALSE	FALSE	TRUE
Itgb3	FALSE	FALSE	TRUE
Mettl2	FALSE	FALSE	TRUE
Nle1	FALSE	FALSE	TRUE
Map3k3	FALSE	FALSE	TRUE
Ftsj3	FALSE	FALSE	TRUE
Psmc5	FALSE	FALSE	TRUE
Ern1	FALSE	FALSE	TRUE
Pecam1	FALSE	FALSE	TRUE
Polg2	FALSE	FALSE	TRUE
Ddx5	FALSE	FALSE	TRUE
Psmd12	FALSE	FALSE	TRUE
Helz	FALSE	FALSE	TRUE
Cacng4	FALSE	FALSE	TRUE
Rab37	FALSE	FALSE	TRUE
Slc9a3r1	FALSE	FALSE	TRUE
Hn1	FALSE	FALSE	TRUE
Nup85	FALSE	FALSE	TRUE
Cluh	FALSE	FALSE	TRUE
Galk1	FALSE	FALSE	TRUE
Mrpl38	FALSE	FALSE	TRUE
Fbf1	FALSE	FALSE	TRUE
Acox1	FALSE	FALSE	TRUE
Srp68	FALSE	FALSE	TRUE
Ncbp3	FALSE	FALSE	TRUE
Atp2a3	FALSE	FALSE	TRUE
Ankfy1	FALSE	FALSE	TRUE
Txndc17	FALSE	FALSE	TRUE
Rhbdf2	FALSE	FALSE	TRUE
Sec14l1	FALSE	FALSE	TRUE
Mink1	FALSE	FALSE	TRUE
Nxn	FALSE	FALSE	TRUE
Rflnb	FALSE	FALSE	TRUE
Ywhae	FALSE	FALSE	TRUE
Prpf8	FALSE	FALSE	TRUE
Nme2	FALSE	FALSE	TRUE
Spag9	FALSE	FALSE	TRUE
Luc7l3	FALSE	FALSE	TRUE
Lrrc59	FALSE	FALSE	TRUE
Slc35b1	FALSE	FALSE	TRUE
Snx11	FALSE	FALSE	TRUE
Cacnb1	FALSE	FALSE	TRUE
Fbxl20	FALSE	FALSE	TRUE
Nr1d1	FALSE	FALSE	TRUE
Per1	FALSE	FALSE	TRUE
Pik3r5	FALSE	FALSE	TRUE
Ntn1	FALSE	FALSE	TRUE
Adprm	FALSE	FALSE	TRUE
Stat5b	FALSE	FALSE	TRUE
Ubtf	FALSE	FALSE	TRUE
Adam11	FALSE	FALSE	TRUE
Eftud2	FALSE	FALSE	TRUE
Nmt1	FALSE	FALSE	TRUE
Map3k14	FALSE	FALSE	TRUE
Scfd1	FALSE	FALSE	TRUE
Ston2	FALSE	FALSE	TRUE
Dnaaf2	FALSE	FALSE	TRUE
Pole2	FALSE	FALSE	TRUE
Klhdc2	FALSE	FALSE	TRUE
Nemf	FALSE	FALSE	TRUE
Pnn	FALSE	FALSE	TRUE
Galc	FALSE	FALSE	TRUE
Zc3h14	FALSE	FALSE	TRUE
Psma6	FALSE	FALSE	TRUE
Ahsa1	FALSE	FALSE	TRUE
Mthfd1	FALSE	FALSE	TRUE
Sgpp1	FALSE	FALSE	TRUE
Fut8	FALSE	FALSE	TRUE
Sav1	FALSE	FALSE	TRUE
Nin	FALSE	FALSE	TRUE
Actr10	FALSE	FALSE	TRUE
Rtn1	FALSE	FALSE	TRUE
Dhrs7	FALSE	FALSE	TRUE
Ppm1a	FALSE	FALSE	TRUE
Hif1a	FALSE	FALSE	TRUE
Atp6v1d	FALSE	FALSE	TRUE
Pigh	FALSE	FALSE	TRUE
Rdh12	FALSE	FALSE	TRUE
Zfp36l1	FALSE	FALSE	TRUE
Erh	FALSE	FALSE	TRUE
Susd6	FALSE	FALSE	TRUE
Srsf5	FALSE	FALSE	TRUE
Pcnx	FALSE	FALSE	TRUE
Pacs2	FALSE	FALSE	TRUE
Wdr37	FALSE	FALSE	TRUE
Esyt2	FALSE	FALSE	TRUE
Cdca7l	FALSE	FALSE	TRUE
Psmc1	FALSE	FALSE	TRUE
Rps6ka5	FALSE	FALSE	TRUE
Trip11	FALSE	FALSE	TRUE
Pfkp	FALSE	FALSE	TRUE
Asb2	FALSE	FALSE	TRUE
Akr1c13	FALSE	FALSE	TRUE
Akr1c18	FALSE	FALSE	TRUE
Net1	FALSE	FALSE	TRUE
Gdi2	FALSE	FALSE	TRUE
Acot2	FALSE	FALSE	TRUE
Entpd5	FALSE	FALSE	TRUE
Aldh6a1	FALSE	FALSE	TRUE
Npc2	FALSE	FALSE	TRUE
0610007P14Rik	FALSE	FALSE	TRUE
Tgfb3	FALSE	FALSE	TRUE
Gpatch2l	FALSE	FALSE	TRUE
Ccnk	FALSE	FALSE	TRUE
Evl	FALSE	FALSE	TRUE
Degs2	FALSE	FALSE	TRUE
Wars	FALSE	FALSE	TRUE
Hsp90aa1	FALSE	FALSE	TRUE
Fdft1	FALSE	FALSE	TRUE
Cinp	FALSE	FALSE	TRUE
Cdc42bpb	FALSE	FALSE	TRUE
Eif5	FALSE	FALSE	TRUE
Ppp1r13b	FALSE	FALSE	TRUE
Xrcc3	FALSE	FALSE	TRUE
Klc1	FALSE	FALSE	TRUE
Gpr132	FALSE	FALSE	TRUE
Gng4	FALSE	FALSE	TRUE
Gpr137b	FALSE	FALSE	TRUE
Mrs2	FALSE	FALSE	TRUE
Irf4	FALSE	FALSE	TRUE
Exoc2	FALSE	FALSE	TRUE
Nedd9	FALSE	FALSE	TRUE
Hivep1	FALSE	FALSE	TRUE
Edn1	FALSE	FALSE	TRUE
Mcur1	FALSE	FALSE	TRUE
Cap2	FALSE	FALSE	TRUE
Nup153	FALSE	FALSE	TRUE
Susd3	FALSE	FALSE	TRUE
Spin1	FALSE	FALSE	TRUE
Ripk1	FALSE	FALSE	TRUE
Pxdc1	FALSE	FALSE	TRUE
Ssr1	FALSE	FALSE	TRUE
Riok1	FALSE	FALSE	TRUE
Slc35b3	FALSE	FALSE	TRUE
Sema4d	FALSE	FALSE	TRUE
Gadd45g	FALSE	FALSE	TRUE
Syk	FALSE	FALSE	TRUE
2010111I01Rik	FALSE	FALSE	TRUE
Auh	FALSE	FALSE	TRUE
Ptch1	FALSE	FALSE	TRUE
Sptlc1	FALSE	FALSE	TRUE
Ercc6l2	FALSE	FALSE	TRUE
Habp4	FALSE	FALSE	TRUE
Aaed1	FALSE	FALSE	TRUE
Lman2	FALSE	FALSE	TRUE
Nsd1	FALSE	FALSE	TRUE
Fastkd3	FALSE	FALSE	TRUE
Il9	FALSE	FALSE	TRUE
Smad5	FALSE	FALSE	TRUE
Rasa1	FALSE	FALSE	TRUE
Gkap1	FALSE	FALSE	TRUE
Golm1	FALSE	FALSE	TRUE
Slc6a19	FALSE	FALSE	TRUE
Erap1	FALSE	FALSE	TRUE
Cast	FALSE	FALSE	TRUE
Pcsk1	FALSE	FALSE	TRUE
Arsk	FALSE	FALSE	TRUE
Nsun2	FALSE	FALSE	TRUE
Lpcat1	FALSE	FALSE	TRUE
Cd180	FALSE	FALSE	TRUE
Smn1	FALSE	FALSE	TRUE
Btf3	FALSE	FALSE	TRUE
Hexb	FALSE	FALSE	TRUE
Gfm2	FALSE	FALSE	TRUE
Poc5	FALSE	FALSE	TRUE
F2rl2	FALSE	FALSE	TRUE
F2rl1	FALSE	FALSE	TRUE
Aggf1	FALSE	FALSE	TRUE
Jmy	FALSE	FALSE	TRUE
Pde4d	FALSE	FALSE	TRUE
Serinc5	FALSE	FALSE	TRUE
Zfyve16	FALSE	FALSE	TRUE
Erbin	FALSE	FALSE	TRUE
Parp8	FALSE	FALSE	TRUE
Emb	FALSE	FALSE	TRUE
Slc4a7	FALSE	FALSE	TRUE
Psmd6	FALSE	FALSE	TRUE
Pdhb	FALSE	FALSE	TRUE
Map3k1	FALSE	FALSE	TRUE
Il6st	FALSE	FALSE	TRUE
Vdac2	FALSE	FALSE	TRUE
Nr1d2	FALSE	FALSE	TRUE
Thrb	FALSE	FALSE	TRUE
Ngly1	FALSE	FALSE	TRUE
Fam213a	FALSE	FALSE	TRUE
Bmpr1a	FALSE	FALSE	TRUE
Anxa7	FALSE	FALSE	TRUE
Zswim8	FALSE	FALSE	TRUE
Vcl	FALSE	FALSE	TRUE
Ap3m1	FALSE	FALSE	TRUE
Txndc16	FALSE	FALSE	TRUE
Ero1l	FALSE	FALSE	TRUE
Psmc6	FALSE	FALSE	TRUE
Mapk1ip1l	FALSE	FALSE	TRUE
Ktn1	FALSE	FALSE	TRUE
Anxa11	FALSE	FALSE	TRUE
Dnah12	FALSE	FALSE	TRUE
Rnase6	FALSE	FALSE	TRUE
Eaf1	FALSE	FALSE	TRUE
Mettl6	FALSE	FALSE	TRUE
Sh3bp5	FALSE	FALSE	TRUE
Arhgef3	FALSE	FALSE	TRUE
Btd	FALSE	FALSE	TRUE
Nisch	FALSE	FALSE	TRUE
Ebpl	FALSE	FALSE	TRUE
Rnaseh2b	FALSE	FALSE	TRUE
Cryl1	FALSE	FALSE	TRUE
Prkcd	FALSE	FALSE	TRUE
Xpo4	FALSE	FALSE	TRUE
Pinx1	FALSE	FALSE	TRUE
Lats2	FALSE	FALSE	TRUE
Micu2	FALSE	FALSE	TRUE
Ints9	FALSE	FALSE	TRUE
Extl3	FALSE	FALSE	TRUE
Atp8a2	FALSE	FALSE	TRUE
Mtmr6	FALSE	FALSE	TRUE
Spata13	FALSE	FALSE	TRUE
Lcp1	FALSE	FALSE	TRUE
Slc25a30	FALSE	FALSE	TRUE
Tsc22d1	FALSE	FALSE	TRUE
Enox1	FALSE	FALSE	TRUE
Dnajc15	FALSE	FALSE	TRUE
Epsti1	FALSE	FALSE	TRUE
Tnfsf11	FALSE	FALSE	TRUE
Rgcc	FALSE	FALSE	TRUE
Naa16	FALSE	FALSE	TRUE
Sugt1	FALSE	FALSE	TRUE
Ccdc25	FALSE	FALSE	TRUE
Trim35	FALSE	FALSE	TRUE
Dpysl2	FALSE	FALSE	TRUE
Bnip3l	FALSE	FALSE	TRUE
Gm21685	FALSE	FALSE	TRUE
Tnfrsf10b	FALSE	FALSE	TRUE
Rhobtb2	FALSE	FALSE	TRUE
Bin3	FALSE	FALSE	TRUE
Sorbs3	FALSE	FALSE	TRUE
Ppp3cc	FALSE	TRUE	TRUE
Slc39a14	FALSE	FALSE	TRUE
Dok2	FALSE	FALSE	TRUE
Rb1	FALSE	FALSE	TRUE
Rcbtb2	FALSE	FALSE	TRUE
Itm2b	FALSE	FALSE	TRUE
Uchl3	FALSE	FALSE	TRUE
Spry2	FALSE	FALSE	TRUE
Rbm26	FALSE	FALSE	TRUE
Fbxl3	FALSE	FALSE	TRUE
Cln5	FALSE	FALSE	TRUE
Tgds	FALSE	FALSE	TRUE
Mbnl2	FALSE	FALSE	TRUE
Fyb	FALSE	FALSE	TRUE
Lrp10	FALSE	FALSE	TRUE
Haus4	FALSE	FALSE	TRUE
Ajuba	FALSE	FALSE	TRUE
Fbxo4	FALSE	FALSE	TRUE
Oxct1	FALSE	FALSE	TRUE
Drosha	FALSE	FALSE	TRUE
Psmb5	FALSE	FALSE	TRUE
Pabpn1	FALSE	FALSE	TRUE
Ngdn	FALSE	FALSE	TRUE
Sub1	FALSE	FALSE	TRUE
Carmil3	FALSE	FALSE	TRUE
Dcaf11	FALSE	FALSE	TRUE
Psme1	TRUE	FALSE	TRUE
Emc9	FALSE	FALSE	TRUE
Sdr39u1	FALSE	FALSE	TRUE
Cma1	FALSE	FALSE	TRUE
Zscan26	FALSE	FALSE	TRUE
Cct5	FALSE	FALSE	TRUE
Tars	FALSE	FALSE	TRUE
Rai14	FALSE	FALSE	TRUE
Brix1	FALSE	FALSE	TRUE
Mtdh	FALSE	FALSE	TRUE
Trio	FALSE	FALSE	TRUE
Ank	FALSE	FALSE	TRUE
Fam134b	FALSE	FALSE	TRUE
Myo10	FALSE	FALSE	TRUE
Rnf19a	FALSE	FALSE	TRUE
Dcaf13	FALSE	FALSE	TRUE
Oxr1	FALSE	FALSE	TRUE
Pop1	FALSE	FALSE	TRUE
Ebag9	FALSE	FALSE	TRUE
Myc	TRUE	FALSE	TRUE
Mtss1	FALSE	FALSE	TRUE
Fbxo32	FALSE	FALSE	TRUE
Wdyhv1	FALSE	FALSE	TRUE
Atad2	FALSE	FALSE	TRUE
Derl1	FALSE	FALSE	TRUE
Sla	FALSE	FALSE	TRUE
Asap1	FALSE	FALSE	TRUE
Fam49b	FALSE	FALSE	TRUE
Zc3h7b	FALSE	FALSE	TRUE
Rangap1	FALSE	FALSE	TRUE
L3mbtl2	FALSE	FALSE	TRUE
Adsl	FALSE	FALSE	TRUE
Mief1	FALSE	FALSE	TRUE
Syngr1	FALSE	FALSE	TRUE
Cacna1i	FALSE	FALSE	TRUE
Josd1	FALSE	FALSE	TRUE
Tomm22	FALSE	FALSE	TRUE
Csnk1e	FALSE	FALSE	TRUE
Fam118a	FALSE	FALSE	TRUE
Sh3bp1	FALSE	FALSE	TRUE
Samm50	FALSE	FALSE	TRUE
Parvg	FALSE	FALSE	TRUE
Myh9	FALSE	FALSE	TRUE
Ndufa6	FALSE	FALSE	TRUE
Twf1	FALSE	FALSE	TRUE
Sept3	FALSE	FALSE	TRUE
Slc38a2	FALSE	FALSE	TRUE
Rpap3	FALSE	FALSE	TRUE
Xrcc6	FALSE	FALSE	TRUE
Desi1	FALSE	FALSE	TRUE
Pmm1	FALSE	FALSE	TRUE
Hdac7	FALSE	FALSE	TRUE
Polr3h	FALSE	FALSE	TRUE
Aco2	FALSE	FALSE	TRUE
Txndc11	FALSE	FALSE	TRUE
Nubp1	FALSE	FALSE	TRUE
Ciita	FALSE	FALSE	TRUE
1810013L24Rik	FALSE	FALSE	TRUE
Bcl6	FALSE	FALSE	TRUE
Cldn1	FALSE	FALSE	TRUE
Nudt16l1	FALSE	FALSE	TRUE
Mgrn1	FALSE	FALSE	TRUE
Hes1	FALSE	FALSE	TRUE
Zfp263	FALSE	FALSE	TRUE
Adck5	FALSE	FALSE	TRUE
Cyc1	FALSE	FALSE	TRUE
Maf1	FALSE	FALSE	TRUE
Dgat1	FALSE	FALSE	TRUE
Bop1	TRUE	FALSE	TRUE
Mroh1	FALSE	FALSE	TRUE
Ly6c2	FALSE	FALSE	TRUE
Ly6e	FALSE	FALSE	TRUE
Lynx1	FALSE	FALSE	TRUE
Zbtb11	FALSE	FALSE	TRUE
Cep97	FALSE	FALSE	TRUE
Alcam	FALSE	FALSE	TRUE
Cblb	FALSE	FALSE	TRUE
Dubr	FALSE	FALSE	TRUE
Bbx	FALSE	FALSE	TRUE
Retnlg	FALSE	FALSE	TRUE
Cd96	FALSE	FALSE	TRUE
Cd200	FALSE	FALSE	TRUE
Atg3	FALSE	FALSE	TRUE
Cd200r1	FALSE	FALSE	TRUE
Mcm4	FALSE	FALSE	TRUE
Rrn3	FALSE	FALSE	TRUE
Sidt1	FALSE	FALSE	TRUE
Zbtb20	FALSE	FALSE	TRUE
Usp7	FALSE	FALSE	TRUE
Crybg3	FALSE	FALSE	TRUE
Riox2	FALSE	FALSE	TRUE
Cpox	FALSE	FALSE	TRUE
Cldnd1	FALSE	FALSE	TRUE
Tomm70a	FALSE	FALSE	TRUE
Sdf2l1	FALSE	FALSE	TRUE
Dlg1	FALSE	FALSE	TRUE
Senp5	FALSE	FALSE	TRUE
Arhgap31	FALSE	FALSE	TRUE
Lrch3	FALSE	FALSE	TRUE
Abcc5	FALSE	FALSE	TRUE
Hcls1	TRUE	FALSE	TRUE
Mylk	FALSE	FALSE	TRUE
Ap2m1	FALSE	FALSE	TRUE
Tmem41a	FALSE	FALSE	TRUE
Btg3	FALSE	FALSE	TRUE
D16Ertd472e	FALSE	FALSE	TRUE
Cxadr	FALSE	FALSE	TRUE
Samsn1	FALSE	FALSE	TRUE
Rfc4	FALSE	FALSE	TRUE
Eif4a2	FALSE	FALSE	TRUE
St6gal1	FALSE	FALSE	TRUE
App	FALSE	FALSE	TRUE
Ets2	FALSE	FALSE	TRUE
Dyrk1a	FALSE	FALSE	TRUE
Dscr3	FALSE	FALSE	TRUE
Kpna1	FALSE	FALSE	TRUE
Parp9	FALSE	FALSE	TRUE
Arl13b	FALSE	FALSE	TRUE
Pros1	TRUE	TRUE	TRUE
Brwd1	FALSE	FALSE	TRUE
Dopey2	FALSE	FALSE	TRUE
Cbr3	FALSE	FALSE	TRUE
Rcan1	FALSE	FALSE	TRUE
Runx1	FALSE	FALSE	TRUE
Atp5o	FALSE	FALSE	TRUE
Son	FALSE	FALSE	TRUE
Gart	FALSE	FALSE	TRUE
Tmem50b	FALSE	FALSE	TRUE
Ifngr2	FALSE	FALSE	TRUE
Ifnar1	FALSE	FALSE	TRUE
Il10rb	FALSE	FALSE	TRUE
Ifnar2	FALSE	FALSE	TRUE
1110004E09Rik	FALSE	FALSE	TRUE
Synj1	FALSE	FALSE	TRUE
Wnt10b	FALSE	FALSE	TRUE
Fmnl3	FALSE	FALSE	TRUE
Nckap5l	FALSE	FALSE	TRUE
Tmbim6	FALSE	FALSE	TRUE
Slc11a2	FALSE	FALSE	TRUE
Slc4a8	FALSE	FALSE	TRUE
Nr4a1	FALSE	FALSE	TRUE
Soat2	FALSE	FALSE	TRUE
Tarbp2	FALSE	FALSE	TRUE
Calcoco1	FALSE	FALSE	TRUE
Rttn	FALSE	FALSE	TRUE
Cdkn1a	FALSE	FALSE	TRUE
Gtf2ird1	FALSE	FALSE	TRUE
Abcc1	FALSE	FALSE	TRUE
Sympk	FALSE	FALSE	TRUE
Gzma	FALSE	FALSE	TRUE
Wrb	FALSE	FALSE	TRUE
Slc38a1	FALSE	FALSE	TRUE
Bsg	FALSE	FALSE	TRUE
Vwa5a	FALSE	FALSE	TRUE
Il15ra	FALSE	FALSE	TRUE
Kcnk5	FALSE	FALSE	TRUE
Slc26a6	FALSE	FALSE	TRUE
Gabrr2	FALSE	FALSE	TRUE
Creld2	FALSE	FALSE	TRUE
Cd4	FALSE	FALSE	TRUE
Twf2	FALSE	FALSE	TRUE
Clec4n	FALSE	FALSE	TRUE
Slc17a9	FALSE	FALSE	TRUE
Rhebl1	FALSE	FALSE	TRUE
Sfi1	FALSE	FALSE	TRUE
Pigx	FALSE	FALSE	TRUE
Synj2	FALSE	FALSE	TRUE
Igf2r	FALSE	FALSE	TRUE
Acat2	FALSE	FALSE	TRUE
Chd1	FALSE	FALSE	TRUE
Mpc1	FALSE	FALSE	TRUE
Mmp25	FALSE	FALSE	TRUE
Slc25a27	FALSE	FALSE	TRUE
Pla2g7	FALSE	FALSE	TRUE
Mut	FALSE	FALSE	TRUE
Tbc1d5	FALSE	FALSE	TRUE
Satb1	FALSE	FALSE	TRUE
Slc29a1	TRUE	FALSE	TRUE
Nfkbie	FALSE	FALSE	TRUE
Cyp39a1	FALSE	FALSE	TRUE
Bysl	FALSE	FALSE	TRUE
Tfeb	FALSE	FALSE	TRUE
Foxp4	FALSE	FALSE	TRUE
Stk38	FALSE	FALSE	TRUE
Ppil1	FALSE	FALSE	TRUE
Fgd2	FALSE	FALSE	TRUE
Pim1	FALSE	FALSE	TRUE
Abcg1	FALSE	FALSE	TRUE
Ndufv3	FALSE	FALSE	TRUE
Sik1	FALSE	FALSE	TRUE
Myl12a	FALSE	FALSE	TRUE
Myom1	FALSE	FALSE	TRUE
Wiz	FALSE	FALSE	TRUE
Smchd1	FALSE	FALSE	TRUE
Lbh	FALSE	FALSE	TRUE
Ehd3	FALSE	FALSE	TRUE
Xdh	FALSE	FALSE	TRUE
Prkd3	FALSE	FALSE	TRUE
Birc6	FALSE	FALSE	TRUE
Crim1	FALSE	FALSE	TRUE
Ttc27	FALSE	FALSE	TRUE
Pja2	FALSE	FALSE	TRUE
Qpct	FALSE	FALSE	TRUE
Man2a1	FALSE	FALSE	TRUE
Cyp1b1	FALSE	FALSE	TRUE
Vapa	FALSE	FALSE	TRUE
Hnrnpll	FALSE	FALSE	TRUE
Ralbp1	FALSE	FALSE	TRUE
Twsg1	FALSE	FALSE	TRUE
Lrpprc	FALSE	FALSE	TRUE
Pdpk1	FALSE	FALSE	TRUE
Eci1	FALSE	FALSE	TRUE
E4f1	FALSE	FALSE	TRUE
Epas1	FALSE	FALSE	TRUE
Rhoq	FALSE	FALSE	TRUE
Ift140	FALSE	FALSE	TRUE
Pot1b	FALSE	FALSE	TRUE
Nme4	FALSE	FALSE	TRUE
Tmem8	FALSE	FALSE	TRUE
Mrpl28	FALSE	FALSE	TRUE
Fam234a	FALSE	FALSE	TRUE
Dusp1	FALSE	FALSE	TRUE
Plin3	FALSE	FALSE	TRUE
Snrpc	FALSE	FALSE	TRUE
Taf11	FALSE	FALSE	TRUE
Anks1	FALSE	FALSE	TRUE
Fkbp5	FALSE	FALSE	TRUE
Map3k8	FALSE	FALSE	TRUE
Svil	FALSE	FALSE	TRUE
Sos1	FALSE	FALSE	TRUE
Cox7a2l	FALSE	FALSE	TRUE
Thada	FALSE	FALSE	TRUE
Slc39a6	FALSE	FALSE	TRUE
Mapre2	FALSE	FALSE	TRUE
Mib1	FALSE	FALSE	TRUE
Adamts10	FALSE	FALSE	TRUE
Myo1f	FALSE	FALSE	TRUE
Tapbp	TRUE	FALSE	TRUE
Rnf138	FALSE	FALSE	TRUE
Slc39a7	FALSE	FALSE	TRUE
Col11a2	FALSE	FALSE	TRUE
Brd2	FALSE	FALSE	TRUE
Psmb8	TRUE	FALSE	TRUE
Tap2	FALSE	FALSE	TRUE
Tmem173	FALSE	FALSE	TRUE
Mzb1	FALSE	FALSE	TRUE
Hspa9	FALSE	FALSE	TRUE
Etf1	FALSE	FALSE	TRUE
Bin1	TRUE	FALSE	TRUE
Bag6	FALSE	FALSE	TRUE
Prrc2a	FALSE	FALSE	TRUE
Aif1	FALSE	FALSE	TRUE
Ltb	FALSE	FALSE	TRUE
Wdr33	FALSE	FALSE	TRUE
Tnf	FALSE	FALSE	TRUE
Lta	FALSE	FALSE	TRUE
Riok3	FALSE	FALSE	TRUE
3110002H16Rik	FALSE	FALSE	TRUE
Npc1	FALSE	FALSE	TRUE
Dhx16	FALSE	FALSE	TRUE
Impact	FALSE	FALSE	TRUE
Ndfip1	FALSE	FALSE	TRUE
Mrps18b	FALSE	FALSE	TRUE
Dcp2	FALSE	FALSE	TRUE
Ik	FALSE	FALSE	TRUE
Hbegf	FALSE	FALSE	TRUE
Rbm27	FALSE	FALSE	TRUE
Lars	FALSE	FALSE	TRUE
Dpysl3	FALSE	FALSE	TRUE
Mbd2	FALSE	FALSE	TRUE
Smad4	FALSE	FALSE	TRUE
Pmaip1	FALSE	FALSE	TRUE
Impa2	FALSE	FALSE	TRUE
Afg3l2	FALSE	FALSE	TRUE
Srfbp1	FALSE	FALSE	TRUE
Ptpn2	FALSE	FALSE	TRUE
Ldlrad4	FALSE	FALSE	TRUE
Setbp1	FALSE	FALSE	TRUE
Rbfa	FALSE	FALSE	TRUE
Pcyox1l	FALSE	FALSE	TRUE
Grpel2	FALSE	FALSE	TRUE
Txnl1	FALSE	FALSE	TRUE
Nedd4l	FALSE	FALSE	TRUE
Lmnb1	FALSE	FALSE	TRUE
Slc12a2	FALSE	FALSE	TRUE
Fbn2	FALSE	FALSE	TRUE
Tcof1	FALSE	FALSE	TRUE
Tmx3	FALSE	FALSE	TRUE
Csf1r	FALSE	FALSE	TRUE
Hmgxb3	FALSE	FALSE	TRUE
Gnaq	FALSE	FALSE	TRUE
Psat1	FALSE	FALSE	TRUE
Tle4	FALSE	FALSE	TRUE
Cndp2	FALSE	FALSE	TRUE
Cyb5a	FALSE	FALSE	TRUE
Fth1	FALSE	FALSE	TRUE
Cd5	FALSE	FALSE	TRUE
Cd6	FALSE	FALSE	TRUE
Ms4a1	FALSE	FALSE	TRUE
Ms4a4c	FALSE	FALSE	TRUE
Ms4a6b	FALSE	FALSE	TRUE
Ms4a6d	FALSE	FALSE	TRUE
Mrpl16	FALSE	FALSE	TRUE
Fam111a	FALSE	FALSE	TRUE
Lpxn	FALSE	FALSE	TRUE
Rfk	FALSE	FALSE	TRUE
Ostf1	FALSE	FALSE	TRUE
Trpm6	FALSE	FALSE	TRUE
Tmem132a	FALSE	FALSE	TRUE
Slc15a3	FALSE	FALSE	TRUE
Ddb1	FALSE	FALSE	TRUE
Atl3	FALSE	FALSE	TRUE
Otub1	FALSE	FALSE	TRUE
Cdc42bpg	FALSE	FALSE	TRUE
Atg2a	FALSE	FALSE	TRUE
Stambpl1	FALSE	FALSE	TRUE
Ppp2r5b	FALSE	FALSE	TRUE
Fas	FALSE	FALSE	TRUE
Lipa	FALSE	FALSE	TRUE
Rcl1	FALSE	FALSE	TRUE
Jak2	FALSE	FALSE	TRUE
Tnfrsf25	FALSE	FALSE	TRUE
Htr7	FALSE	FALSE	TRUE
Tm7sf2	FALSE	FALSE	TRUE
Rpp30	FALSE	FALSE	TRUE
Tnks2	FALSE	FALSE	TRUE
Tjp2	FALSE	FALSE	TRUE
Frmd8	FALSE	FALSE	TRUE
Rad9a	FALSE	FALSE	TRUE
Ighmbp2	FALSE	FALSE	TRUE
Pola2	FALSE	FALSE	TRUE
Coro1b	FALSE	FALSE	TRUE
Eif1ad	FALSE	FALSE	TRUE
Chka	FALSE	FALSE	TRUE
Banf1	FALSE	FALSE	TRUE
Tmem134	FALSE	FALSE	TRUE
Cst6	FALSE	FALSE	TRUE
Pitpnm1	FALSE	FALSE	TRUE
Pold4	FALSE	FALSE	TRUE
Pacs1	FALSE	FALSE	TRUE
Cdk2ap2	FALSE	FALSE	TRUE
Grk2	FALSE	FALSE	TRUE
Pip5k1b	FALSE	FALSE	TRUE
Rab1b	FALSE	FALSE	TRUE
Cnih2	FALSE	FALSE	TRUE
Cbwd1	FALSE	FALSE	TRUE
Slc29a2	FALSE	FALSE	TRUE
Apba1	FALSE	FALSE	TRUE
Papss2	FALSE	FALSE	TRUE
Cpt1a	FALSE	FALSE	TRUE
Ctsw	FALSE	TRUE	TRUE
Fosl1	FALSE	FALSE	TRUE
Lrp5	FALSE	FALSE	TRUE
Rnaseh2c	FALSE	FALSE	TRUE
Rela	FALSE	FALSE	TRUE
Ltbp3	FALSE	FALSE	TRUE
Scyl1	FALSE	FALSE	TRUE
Capn1	FALSE	FALSE	TRUE
Arl2	FALSE	FALSE	TRUE
Map4k2	FALSE	FALSE	TRUE
Esrra	FALSE	FALSE	TRUE
Plcb3	FALSE	FALSE	TRUE
Fermt3	FALSE	FALSE	TRUE
Rcor2	FALSE	FALSE	TRUE
Smc3	FALSE	FALSE	TRUE
Pdcd4	FALSE	FALSE	TRUE
Gpam	FALSE	FALSE	TRUE
Acsl5	FALSE	FALSE	TRUE
Vti1a	FALSE	FALSE	TRUE
Hhex	FALSE	FALSE	TRUE
Eif3a	FALSE	FALSE	TRUE
Fam45a	FALSE	FALSE	TRUE
Prdx3	FALSE	FALSE	TRUE
Aldh18a1	FALSE	FALSE	TRUE
Tctn3	FALSE	FALSE	TRUE
Dntt	FALSE	FALSE	TRUE
Smndc1	FALSE	FALSE	TRUE
Mxi1	FALSE	FALSE	TRUE
Add3	FALSE	FALSE	TRUE
Msr1	FALSE	FALSE	TRUE
Pdcd11	FALSE	FALSE	TRUE
Slk	FALSE	FALSE	TRUE
Gsto1	FALSE	FALSE	TRUE
Casp7	FALSE	FALSE	TRUE
Nhlrc2	FALSE	FALSE	TRUE
Ablim1	FALSE	FALSE	TRUE
Hspa12a	FALSE	FALSE	TRUE
P4hb	FALSE	FALSE	TRUE
Anapc11	FALSE	FALSE	TRUE
Pycr1	FALSE	FALSE	TRUE
Mob2	FALSE	FALSE	TRUE
Maged1	FALSE	FALSE	TRUE
Fasn	FALSE	FALSE	TRUE
Dus1l	FALSE	FALSE	TRUE
Gps1	FALSE	FALSE	TRUE
Rfng	FALSE	FALSE	TRUE
Cd7	FALSE	FALSE	TRUE
Pi4k2a	FALSE	FALSE	TRUE
Got1	FALSE	FALSE	TRUE
Scd2	FALSE	FALSE	TRUE
Ndufb8	FALSE	FALSE	TRUE
Mrpl43	FALSE	FALSE	TRUE
Sfxn3	FALSE	FALSE	TRUE
Mgea5	FALSE	FALSE	TRUE
Nfkb2	FALSE	FALSE	TRUE
Arih1	FALSE	FALSE	TRUE
Adpgk	FALSE	FALSE	TRUE
Fyco1	FALSE	FALSE	TRUE
Lztfl1	FALSE	FALSE	TRUE
Tbl1x	FALSE	FALSE	TRUE
Huwe1	FALSE	FALSE	TRUE
Flnb	FALSE	FALSE	TRUE
Dnase1l3	FALSE	FALSE	TRUE
Polr3a	FALSE	FALSE	TRUE
Sat1	FALSE	FALSE	TRUE
Acot9	FALSE	FALSE	TRUE
Sp4	FALSE	FALSE	TRUE
Atp10a	FALSE	FALSE	TRUE
Ube3a	FALSE	FALSE	TRUE
Padi1	FALSE	FALSE	TRUE
Sbds	FALSE	FALSE	TRUE
Itga7	FALSE	FALSE	TRUE
Dgka	FALSE	FALSE	TRUE
Pmel	FALSE	FALSE	TRUE
Pa2g4	FALSE	FALSE	TRUE
Esyt1	FALSE	FALSE	TRUE
Smarcc2	FALSE	FALSE	TRUE
Baiap2	FALSE	FALSE	TRUE
Rnf41	FALSE	FALSE	TRUE
Atp5b	FALSE	FALSE	TRUE
Nab2	TRUE	FALSE	TRUE
Shmt2	FALSE	FALSE	TRUE
Agap2	FALSE	FALSE	TRUE
Pias2	FALSE	FALSE	TRUE
Atp5a1	FALSE	FALSE	TRUE
Crisp3	FALSE	FALSE	TRUE
Clns1a	FALSE	FALSE	TRUE
Paox	FALSE	FALSE	TRUE
Adam8	FALSE	FALSE	TRUE
Tubgcp2	FALSE	FALSE	TRUE
Inpp5a	FALSE	FALSE	TRUE
Psmd13	FALSE	FALSE	TRUE
Sigirr	FALSE	FALSE	TRUE
Irf7	TRUE	FALSE	TRUE
Hras	FALSE	FALSE	TRUE
Tmem80	FALSE	FALSE	TRUE
Tmem192	FALSE	FALSE	TRUE
Chm	FALSE	FALSE	TRUE
Tm9sf2	FALSE	FALSE	TRUE
Clybl	FALSE	FALSE	TRUE
Farp1	FALSE	FALSE	TRUE
Tmc6	FALSE	FALSE	TRUE
Tk1	FALSE	FALSE	TRUE
Cbx2	FALSE	FALSE	TRUE
Eif4a3	FALSE	FALSE	TRUE
Nptx1	FALSE	FALSE	TRUE
Pde8a	FALSE	FALSE	TRUE
Mkln1	FALSE	FALSE	TRUE
Bach1	FALSE	FALSE	TRUE
Cct8	FALSE	FALSE	TRUE
Phf6	FALSE	FALSE	TRUE
Shisa5	FALSE	FALSE	TRUE
Uqcrc1	TRUE	FALSE	TRUE
Arhgef9	FALSE	FALSE	TRUE
Alox5	FALSE	FALSE	TRUE
Fam195a	FALSE	FALSE	TRUE
Hadha	FALSE	FALSE	TRUE
Hspa4l	FALSE	FALSE	TRUE
Itih5	FALSE	FALSE	TRUE
Atp5c1	FALSE	FALSE	TRUE
Slco3a1	FALSE	FALSE	TRUE
Pgm2	FALSE	FALSE	TRUE
Slc25a10	FALSE	FALSE	TRUE
Rassf3	FALSE	FALSE	TRUE
Ccr1	FALSE	FALSE	TRUE
Nrp1	FALSE	FALSE	TRUE
Nudt5	FALSE	FALSE	TRUE
Pdia4	FALSE	FALSE	TRUE
Iscu	FALSE	FALSE	TRUE
Stag2	FALSE	FALSE	TRUE
Cplx2	FALSE	FALSE	TRUE
Higd2a	FALSE	FALSE	TRUE
Arl10	FALSE	FALSE	TRUE
Thoc3	FALSE	FALSE	TRUE
Smad7	FALSE	FALSE	TRUE
Alkbh8	FALSE	FALSE	TRUE
Rb1cc1	FALSE	FALSE	TRUE
Stau2	FALSE	FALSE	TRUE
Gm4956	FALSE	FALSE	TRUE
Lactb2	FALSE	FALSE	TRUE
Pikfyve	FALSE	FALSE	TRUE
Creb1	FALSE	FALSE	TRUE
Klf7	FALSE	FALSE	TRUE
Fastkd2	FALSE	FALSE	TRUE
Ndufs1	FALSE	FALSE	TRUE
Nrp2	FALSE	FALSE	TRUE
Rftn2	FALSE	FALSE	TRUE
Hspd1	FALSE	FALSE	TRUE
Coq10b	FALSE	FALSE	TRUE
Sf3b1	FALSE	FALSE	TRUE
Slc40a1	FALSE	FALSE	TRUE
Icos	FALSE	FALSE	TRUE
Ctla4	FALSE	FALSE	TRUE
Cd28	FALSE	FALSE	TRUE
Raph1	FALSE	FALSE	TRUE
Carf	FALSE	FALSE	TRUE
Wdr12	FALSE	FALSE	TRUE
Nop58	FALSE	FALSE	TRUE
Casp8	FALSE	FALSE	TRUE
Cflar	FALSE	FALSE	TRUE
Ndufb3	FALSE	FALSE	TRUE
Clk1	FALSE	FALSE	TRUE
Orc2	FALSE	FALSE	TRUE
Il18rap	FALSE	FALSE	TRUE
Il18r1	TRUE	TRUE	TRUE
Il1r2	FALSE	FALSE	TRUE
Map4k4	FALSE	FALSE	TRUE
Npas2	FALSE	FALSE	TRUE
Chst10	FALSE	FALSE	TRUE
Mitd1	FALSE	FALSE	TRUE
Stk17b	FALSE	FALSE	TRUE
Asnsd1	FALSE	FALSE	TRUE
Ormdl1	FALSE	FALSE	TRUE
Pms1	FALSE	FALSE	TRUE
Inpp1	FALSE	FALSE	TRUE
Gls	FALSE	FALSE	TRUE
Stat1	FALSE	FALSE	TRUE
Nabp1	FALSE	FALSE	TRUE
Inpp4a	FALSE	FALSE	TRUE
Plekhb2	FALSE	FALSE	TRUE
Ptpn18	FALSE	FALSE	TRUE
Imp4	FALSE	FALSE	TRUE
Agfg1	FALSE	FALSE	TRUE
Wnt10a	FALSE	FALSE	TRUE
Rnf25	FALSE	FALSE	TRUE
Cnot9	FALSE	FALSE	TRUE
Slc11a1	FALSE	FALSE	TRUE
Xrcc5	FALSE	FALSE	TRUE
Abcb6	FALSE	FALSE	TRUE
Stk16	FALSE	FALSE	TRUE
Tuba4a	FALSE	FALSE	TRUE
Stk11ip	FALSE	FALSE	TRUE
Trip12	FALSE	FALSE	TRUE
Sp100	FALSE	FALSE	TRUE
Itm2c	FALSE	FALSE	TRUE
Ncl	TRUE	FALSE	TRUE
Eif4e2	FALSE	FALSE	TRUE
Rnpepl1	FALSE	FALSE	TRUE
Gpr35	FALSE	FALSE	TRUE
Pdcd1	FALSE	FALSE	TRUE
Lrrfip1	FALSE	FALSE	TRUE
Klhl30	FALSE	FALSE	TRUE
Hdac4	FALSE	FALSE	TRUE
Pam	FALSE	FALSE	TRUE
Actr3	FALSE	FALSE	TRUE
Slc35f5	FALSE	FALSE	TRUE
Ubxn4	FALSE	FALSE	TRUE
Mcm6	FALSE	FALSE	TRUE
Dars	FALSE	FALSE	TRUE
Rgs18	FALSE	FALSE	TRUE
Rgs1	FALSE	FALSE	TRUE
Rgs2	FALSE	FALSE	TRUE
Tsn	FALSE	FALSE	TRUE
Nifk	FALSE	FALSE	TRUE
Ptpn4	FALSE	FALSE	TRUE
Steap3	FALSE	FALSE	TRUE
Nek7	FALSE	FALSE	TRUE
Ptprc	FALSE	FALSE	TRUE
Cd55	FALSE	FALSE	TRUE
Ddx59	FALSE	FALSE	TRUE
Fcamr	FALSE	FALSE	TRUE
Pigr	FALSE	FALSE	TRUE
Il24	FALSE	FALSE	TRUE
Csrp1	FALSE	FALSE	TRUE
Srgap2	FALSE	FALSE	TRUE
Eif2d	FALSE	FALSE	TRUE
Rassf5	FALSE	FALSE	TRUE
Nucks1	FALSE	FALSE	TRUE
Elk4	FALSE	FALSE	TRUE
Cdk18	FALSE	FALSE	TRUE
Cyb5r1	FALSE	FALSE	TRUE
Xpr1	FALSE	FALSE	TRUE
Stx6	FALSE	FALSE	TRUE
Mr1	FALSE	FALSE	TRUE
Glul	FALSE	FALSE	TRUE
Lamc1	FALSE	FALSE	TRUE
Coq8a	FALSE	FALSE	TRUE
Cdc42bpa	FALSE	FALSE	TRUE
Ahctf1	FALSE	FALSE	TRUE
Parp1	FALSE	FALSE	TRUE
Cox20	FALSE	FALSE	TRUE
Desi2	FALSE	FALSE	TRUE
Sdccag8	FALSE	FALSE	TRUE
Capn2	FALSE	FALSE	TRUE
Trp53bp2	FALSE	FALSE	TRUE
Nvl	FALSE	FALSE	TRUE
Tmem63a	FALSE	FALSE	TRUE
Pycr2	FALSE	FALSE	TRUE
Tagln2	FALSE	FALSE	TRUE
Slamf9	FALSE	FALSE	TRUE
Uck2	FALSE	FALSE	TRUE
Xcl1	FALSE	FALSE	TRUE
Atp1b1	FALSE	FALSE	TRUE
Selp	FALSE	FALSE	TRUE
Sell	FALSE	FALSE	TRUE
Sele	FALSE	FALSE	TRUE
Ralgps2	FALSE	FALSE	TRUE
Abl2	FALSE	FALSE	TRUE
Soat1	FALSE	FALSE	TRUE
Ptpn14	FALSE	FALSE	TRUE
Eprs	FALSE	FALSE	TRUE
Cr2	FALSE	FALSE	TRUE
Lpgat1	FALSE	FALSE	TRUE
Tmem206	FALSE	FALSE	TRUE
Atf3	TRUE	FALSE	TRUE
Batf3	FALSE	FALSE	TRUE
Angel2	FALSE	FALSE	TRUE
Traf5	FALSE	FALSE	TRUE
Irf6	FALSE	FALSE	TRUE
Lamb3	FALSE	FALSE	TRUE
Usf1	FALSE	FALSE	TRUE
Fam107b	FALSE	FALSE	TRUE
Fcgr2b	FALSE	FALSE	TRUE
Phyh	FALSE	FALSE	TRUE
Uap1	FALSE	FALSE	TRUE
Aldh9a1	FALSE	FALSE	TRUE
Mettl13	FALSE	FALSE	TRUE
Tnfsf4	FALSE	FALSE	TRUE
Prdx6	FALSE	FALSE	TRUE
Serpinc1	FALSE	FALSE	TRUE
Stam	FALSE	FALSE	TRUE
Rabgap1l	FALSE	FALSE	TRUE
Cubn	FALSE	FALSE	TRUE
Vim	FALSE	FALSE	TRUE
4930426L09Rik	FALSE	FALSE	TRUE
Pip4k2a	FALSE	FALSE	TRUE
Dnajc1	FALSE	FALSE	TRUE
Nek6	FALSE	FALSE	TRUE
Psmb7	FALSE	FALSE	TRUE
Ppp6c	FALSE	FALSE	TRUE
Lypd6b	FALSE	FALSE	TRUE
Mmadhc	FALSE	FALSE	TRUE
Il2ra	FALSE	FALSE	TRUE
Prkcq	FALSE	FALSE	TRUE
Pkn3	FALSE	FALSE	TRUE
Apbb1ip	FALSE	FALSE	TRUE
Odf2	FALSE	FALSE	TRUE
Med27	FALSE	FALSE	TRUE
St6galnac6	FALSE	FALSE	TRUE
Ralgds	FALSE	FALSE	TRUE
Gpd2	FALSE	FALSE	TRUE
Cytip	FALSE	FALSE	TRUE
Abl1	FALSE	FALSE	TRUE
Crat	FALSE	FALSE	TRUE
Hspa5	FALSE	FALSE	TRUE
Kynu	FALSE	FALSE	TRUE
Psmd5	FALSE	FALSE	TRUE
Phf19	FALSE	FALSE	TRUE
Traf1	FALSE	FALSE	TRUE
Gsn	FALSE	FALSE	TRUE
Mrrf	FALSE	FALSE	TRUE
Rbm18	FALSE	FALSE	TRUE
Ifih1	FALSE	FALSE	TRUE
Psmd14	FALSE	FALSE	TRUE
Strbp	FALSE	FALSE	TRUE
Notch1	FALSE	FALSE	TRUE
Sec16a	FALSE	FALSE	TRUE
Nacc2	FALSE	FALSE	TRUE
Abca2	FALSE	FALSE	TRUE
Nmi	FALSE	FALSE	TRUE
Neb	FALSE	FALSE	TRUE
Anapc2	FALSE	FALSE	TRUE
Rbms1	FALSE	FALSE	TRUE
Arrdc1	FALSE	FALSE	TRUE
Zmynd19	FALSE	FALSE	TRUE
Ly75	FALSE	FALSE	TRUE
Dapl1	FALSE	FALSE	TRUE
Galnt3	FALSE	FALSE	TRUE
Nckap1	FALSE	FALSE	TRUE
Dnajc10	FALSE	FALSE	TRUE
Itga4	FALSE	FALSE	TRUE
Slc25a12	FALSE	FALSE	TRUE
Stk39	FALSE	FALSE	TRUE
Cers6	FALSE	FALSE	TRUE
Dhrs9	FALSE	FALSE	TRUE
Slc43a1	FALSE	FALSE	TRUE
Ube2l6	FALSE	FALSE	TRUE
Itgav	FALSE	FALSE	TRUE
Zc3h15	FALSE	FALSE	TRUE
Ola1	FALSE	FALSE	TRUE
Sp3	FALSE	FALSE	TRUE
Itga6	FALSE	FALSE	TRUE
Slc12a6	FALSE	FALSE	TRUE
Emc4	FALSE	FALSE	TRUE
Lin7c	FALSE	FALSE	TRUE
Traf6	FALSE	FALSE	TRUE
Cstf3	FALSE	FALSE	TRUE
Nat10	FALSE	FALSE	TRUE
Cat	FALSE	FALSE	TRUE
Trim44	FALSE	FALSE	TRUE
Ext2	FALSE	FALSE	TRUE
Gatm	TRUE	FALSE	TRUE
Myef2	FALSE	FALSE	TRUE
Dut	FALSE	FALSE	TRUE
Galk2	FALSE	FALSE	TRUE
Cd82	FALSE	FALSE	TRUE
Slc28a2	FALSE	FALSE	TRUE
Patl2	FALSE	FALSE	TRUE
Mdk	FALSE	FALSE	TRUE
Atg13	FALSE	FALSE	TRUE
Ell3	FALSE	FALSE	TRUE
Pdia3	FALSE	FALSE	TRUE
Zfp106	FALSE	FALSE	TRUE
Ehd4	FALSE	FALSE	TRUE
Tyro3	FALSE	FALSE	TRUE
Ptpra	FALSE	FALSE	TRUE
4930402H24Rik	FALSE	FALSE	TRUE
Dll4	FALSE	FALSE	TRUE
Cdc25b	FALSE	FALSE	TRUE
Knstrn	FALSE	FALSE	TRUE
Rassf2	FALSE	FALSE	TRUE
Pcna	FALSE	FALSE	TRUE
Gpcpd1	FALSE	FALSE	TRUE
Rasgrp1	FALSE	FALSE	TRUE
Spred1	FALSE	FALSE	TRUE
Dusp2	FALSE	FALSE	TRUE
Bcl2l11	FALSE	FALSE	TRUE
Ttl	FALSE	FALSE	TRUE
Polr1b	FALSE	FALSE	TRUE
Slc20a1	FALSE	FALSE	TRUE
Nop56	FALSE	FALSE	TRUE
Idh3b	FALSE	FALSE	TRUE
Rrbp1	FALSE	FALSE	TRUE
Snx5	FALSE	FALSE	TRUE
Polr3f	FALSE	FALSE	TRUE
Cd93	FALSE	FALSE	TRUE
Gzf1	FALSE	FALSE	TRUE
Acss1	FALSE	FALSE	TRUE
Gins1	FALSE	FALSE	TRUE
Sdcbp2	FALSE	FALSE	TRUE
Tbc1d20	FALSE	FALSE	TRUE
Rbck1	FALSE	FALSE	TRUE
Pdrg1	FALSE	FALSE	TRUE
Necab3	FALSE	FALSE	TRUE
Pag1	FALSE	FALSE	TRUE
Rae1	FALSE	FALSE	TRUE
Rbm38	FALSE	FALSE	TRUE
Zbp1	FALSE	FALSE	TRUE
Gnas	FALSE	FALSE	TRUE
Fabp5	FALSE	FALSE	TRUE
Ptpn1	FALSE	FALSE	TRUE
Nfatc2	FALSE	FALSE	TRUE
Zfp64	FALSE	FALSE	TRUE
Psma7	FALSE	FALSE	TRUE
Raly	FALSE	FALSE	TRUE
Ahcy	FALSE	FALSE	TRUE
Armc1	FALSE	FALSE	TRUE
Acss2	FALSE	FALSE	TRUE
Eif6	FALSE	FALSE	TRUE
Rbm39	FALSE	FALSE	TRUE
Aar2	FALSE	FALSE	TRUE
Tbl1xr1	FALSE	FALSE	TRUE
Ndrg3	FALSE	FALSE	TRUE
Sla2	FALSE	FALSE	TRUE
1110008F13Rik	FALSE	FALSE	TRUE
Samhd1	FALSE	FALSE	TRUE
Rbl1	FALSE	FALSE	TRUE
Ctnnbl1	FALSE	FALSE	TRUE
Skil	FALSE	FALSE	TRUE
Zmat3	FALSE	FALSE	TRUE
Mfn1	FALSE	FALSE	TRUE
Ncoa3	FALSE	FALSE	TRUE
Fxr1	FALSE	FALSE	TRUE
Tnik	FALSE	FALSE	TRUE
Anxa5	FALSE	FALSE	TRUE
Il21	FALSE	FALSE	TRUE
Il2	FALSE	FALSE	TRUE
Spata5	FALSE	FALSE	TRUE
Ufm1	FALSE	FALSE	TRUE
Exosc8	FALSE	FALSE	TRUE
Mbnl1	FALSE	FALSE	TRUE
P2ry1	FALSE	FALSE	TRUE
Gfm1	FALSE	FALSE	TRUE
Il12a	FALSE	FALSE	TRUE
Ift80	FALSE	FALSE	TRUE
Kpna4	FALSE	FALSE	TRUE
Ppid	FALSE	FALSE	TRUE
Tsc22d2	FALSE	FALSE	TRUE
Eif2a	FALSE	FALSE	TRUE
Slc33a1	FALSE	FALSE	TRUE
Gmps	FALSE	FALSE	TRUE
Ssr3	FALSE	FALSE	TRUE
Serpini1	FALSE	FALSE	TRUE
Ptpn22	FALSE	FALSE	TRUE
Olfml3	FALSE	FALSE	TRUE
Sike1	FALSE	FALSE	TRUE
Tspan2	FALSE	FALSE	TRUE
Ptgfrn	FALSE	FALSE	TRUE
Gdap2	FALSE	FALSE	TRUE
Notch2	FALSE	FALSE	TRUE
Gpsm2	FALSE	FALSE	TRUE
Ahcyl1	FALSE	FALSE	TRUE
Dennd2d	FALSE	FALSE	TRUE
Ddx20	FALSE	FALSE	TRUE
S100a11	FALSE	TRUE	TRUE
Tpm3	FALSE	FALSE	TRUE
Hax1	FALSE	FALSE	TRUE
Il6ra	FALSE	FALSE	TRUE
Chrnb2	FALSE	FALSE	TRUE
Adar	FALSE	FALSE	TRUE
Slc35a3	FALSE	FALSE	TRUE
Vcam1	FALSE	FALSE	TRUE
Prss12	FALSE	FALSE	TRUE
Hadh	FALSE	FALSE	TRUE
Lef1	FALSE	FALSE	TRUE
Mcub	FALSE	FALSE	TRUE
Sfrp2	FALSE	FALSE	TRUE
Casp6	TRUE	TRUE	TRUE
Pla2g12a	FALSE	FALSE	TRUE
Ppa2	FALSE	FALSE	TRUE
Ctso	FALSE	FALSE	TRUE
Ints12	FALSE	FALSE	TRUE
Aimp1	FALSE	FALSE	TRUE
Tbck	FALSE	FALSE	TRUE
Dnajb4	FALSE	FALSE	TRUE
Adam15	FALSE	FALSE	TRUE
Arhgef2	FALSE	FALSE	TRUE
Pmf1	FALSE	FALSE	TRUE
Apoa1bp	FALSE	FALSE	TRUE
Sh2d2a	FALSE	FALSE	TRUE
Ntrk1	FALSE	FALSE	TRUE
Cd1d1	FALSE	FALSE	TRUE
Lrba	FALSE	FALSE	TRUE
Fbxw7	FALSE	FALSE	TRUE
Tars2	FALSE	FALSE	TRUE
Ecm1	FALSE	FALSE	TRUE
Bcar3	FALSE	FALSE	TRUE
Pip5k1a	FALSE	FALSE	TRUE
Abcd3	FALSE	FALSE	TRUE
Mrpl9	FALSE	FALSE	TRUE
Rap1gds1	FALSE	FALSE	TRUE
Rorc	FALSE	FALSE	TRUE
Eif4e	FALSE	FALSE	TRUE
Dapp1	FALSE	FALSE	TRUE
Bdh2	FALSE	FALSE	TRUE
Wls	FALSE	FALSE	TRUE
Bcl10	FALSE	FALSE	TRUE
Trp53inp1	FALSE	FALSE	TRUE
Gem	FALSE	FALSE	TRUE
Cdh17	FALSE	FALSE	TRUE
Decr1	FALSE	FALSE	TRUE
Nbn	FALSE	FALSE	TRUE
Tgs1	FALSE	FALSE	TRUE
Rps20	FALSE	FALSE	TRUE
Nsmaf	FALSE	FALSE	TRUE
Sdcbp	FALSE	FALSE	TRUE
Tstd3	FALSE	FALSE	TRUE
Gbp3	FALSE	FALSE	TRUE
Gbp2	FALSE	FALSE	TRUE
Pdlim5	FALSE	FALSE	TRUE
Rngtt	FALSE	FALSE	TRUE
Ube2j1	FALSE	FALSE	TRUE
Rragd	FALSE	FALSE	TRUE
Akirin2	FALSE	FALSE	TRUE
3110043O21Rik	FALSE	FALSE	TRUE
Coro2a	FALSE	FALSE	TRUE
Col15a1	FALSE	FALSE	TRUE
Nr4a3	FALSE	FALSE	TRUE
Erp44	FALSE	FALSE	TRUE
Tnfsf8	FALSE	FALSE	TRUE
Ptgr1	FALSE	FALSE	TRUE
Ugcg	FALSE	FALSE	TRUE
Ptbp3	FALSE	FALSE	TRUE
Snx30	FALSE	FALSE	TRUE
Zdhhc21	FALSE	FALSE	TRUE
Aco1	FALSE	FALSE	TRUE
Slc44a1	FALSE	FALSE	TRUE
B4galt1	FALSE	FALSE	TRUE
Tal2	FALSE	FALSE	TRUE
Tmem38b	FALSE	FALSE	TRUE
Nfx1	FALSE	FALSE	TRUE
Rad23b	FALSE	FALSE	TRUE
Ikbkap	FALSE	FALSE	TRUE
Epb41l4b	FALSE	FALSE	TRUE
Aqp3	FALSE	FALSE	TRUE
Dcaf12	FALSE	FALSE	TRUE
Dctn3	FALSE	FALSE	TRUE
Vcp	FALSE	FALSE	TRUE
Stoml2	FALSE	FALSE	TRUE
Tesk1	FALSE	FALSE	TRUE
Cd72	FALSE	FALSE	TRUE
Sit1	FALSE	FALSE	TRUE
Tln1	FALSE	FALSE	TRUE
Creb3	FALSE	FALSE	TRUE
Clta	FALSE	FALSE	TRUE
Glipr2	FALSE	FALSE	TRUE
Psip1	FALSE	FALSE	TRUE
Sh3gl2	FALSE	FALSE	TRUE
Mllt3	FALSE	FALSE	TRUE
Plpp3	FALSE	FALSE	TRUE
Mier1	FALSE	FALSE	TRUE
Pde4b	FALSE	FALSE	TRUE
Jak1	FALSE	FALSE	TRUE
Itgb3bp	FALSE	FALSE	TRUE
Cdkn2c	FALSE	FALSE	TRUE
Dock7	FALSE	FALSE	TRUE
Osbpl9	FALSE	FALSE	TRUE
Txndc12	FALSE	FALSE	TRUE
Hook1	FALSE	FALSE	TRUE
Plaa	FALSE	FALSE	TRUE
Laptm5	FALSE	FALSE	TRUE
Cc2d1b	FALSE	FALSE	TRUE
[truncated: 3,262 more rows]
