# Supplementary material for: Genome-wide CRISPR Screens in T Helper Cells Reveal Pervasive Crosstalk between Activation and Differentiation
Source: Cell. 2019 Feb 7;176(4):882–896.e18. doi: 10.1016/j.cell.2018.11.044 (PMC6370901; doi:10.1016/j.cell.2018.11.044)
Supplement: Data S2. Processed Data from All the Steps of the Analysis, Related to Figure 1 [file mmc2.zip › supplemental data/overlap_human_il4stat6targets.csv]

	riitta_il4	riitta_stat6	rnaseq_il4	chipseq
Cdc45	FALSE	FALSE	TRUE	FALSE
Klf6	FALSE	FALSE	TRUE	FALSE
Axin2	FALSE	FALSE	TRUE	FALSE
Trim25	FALSE	FALSE	TRUE	FALSE
Galnt1	FALSE	FALSE	TRUE	FALSE
Pparg	TRUE	TRUE	TRUE	FALSE
Sept1	FALSE	FALSE	TRUE	FALSE
Acvr1b	FALSE	FALSE	TRUE	FALSE
Tcf7	FALSE	FALSE	TRUE	FALSE
Il12rb1	FALSE	FALSE	TRUE	FALSE
Faslg	TRUE	TRUE	TRUE	TRUE
Dbh	FALSE	FALSE	TRUE	FALSE
Mmp14	FALSE	FALSE	TRUE	FALSE
N4bp3	FALSE	FALSE	TRUE	FALSE
Itgb7	FALSE	FALSE	TRUE	FALSE
Rarg	FALSE	FALSE	TRUE	FALSE
Tbx21	FALSE	FALSE	TRUE	FALSE
Ifrd1	FALSE	FALSE	TRUE	FALSE
Ubl3	TRUE	TRUE	TRUE	FALSE
Sipa1l2	TRUE	TRUE	TRUE	FALSE
Celf2	FALSE	FALSE	TRUE	FALSE
Ddb2	TRUE	TRUE	TRUE	TRUE
Napsa	FALSE	FALSE	TRUE	FALSE
Irf9	FALSE	FALSE	TRUE	FALSE
Tiam1	TRUE	TRUE	TRUE	TRUE
Tgfb1	FALSE	FALSE	TRUE	FALSE
Lcp2	TRUE	FALSE	TRUE	TRUE
Adgre5	FALSE	FALSE	TRUE	FALSE
Hbp1	FALSE	FALSE	TRUE	FALSE
Prkar2b	FALSE	FALSE	TRUE	FALSE
Bcl2l12	FALSE	FALSE	TRUE	FALSE
Ebi3	TRUE	TRUE	TRUE	FALSE
Edar	FALSE	FALSE	TRUE	FALSE
Ca11	FALSE	FALSE	TRUE	FALSE
Mob3a	FALSE	FALSE	TRUE	FALSE
Etv3	FALSE	FALSE	TRUE	FALSE
Bicd1	FALSE	FALSE	TRUE	FALSE
Ncstn	FALSE	FALSE	TRUE	FALSE
Brd8	FALSE	FALSE	TRUE	FALSE
Il7r	FALSE	FALSE	TRUE	FALSE
Stat5a	FALSE	FALSE	TRUE	FALSE
Ddx56	FALSE	FALSE	TRUE	FALSE
Ppp1cc	FALSE	FALSE	TRUE	FALSE
Nkg7	TRUE	TRUE	TRUE	FALSE
Chn2	FALSE	FALSE	TRUE	FALSE
Cd244	FALSE	FALSE	TRUE	FALSE
Rab11a	FALSE	FALSE	TRUE	FALSE
Eif2b2	FALSE	FALSE	TRUE	FALSE
Mapk13	TRUE	TRUE	TRUE	FALSE
Sgsh	FALSE	FALSE	TRUE	FALSE
Sh2b2	FALSE	FALSE	TRUE	FALSE
Ufd1	FALSE	FALSE	TRUE	FALSE
Slc1a3	FALSE	FALSE	TRUE	FALSE
Msh6	FALSE	FALSE	TRUE	FALSE
Fcer2	FALSE	FALSE	TRUE	FALSE
Sh2d1a	FALSE	FALSE	TRUE	FALSE
Reep5	TRUE	TRUE	TRUE	FALSE
Ctns	TRUE	TRUE	TRUE	FALSE
Prg4	FALSE	FALSE	TRUE	FALSE
Ggt5	FALSE	FALSE	TRUE	FALSE
Sod2	FALSE	FALSE	TRUE	FALSE
Id3	TRUE	TRUE	TRUE	FALSE
Hipk1	FALSE	FALSE	TRUE	FALSE
G0s2	FALSE	FALSE	TRUE	FALSE
Fxyd5	TRUE	TRUE	TRUE	FALSE
Nuak2	FALSE	FALSE	TRUE	FALSE
Kdsr	FALSE	FALSE	TRUE	FALSE
Rps25	FALSE	FALSE	TRUE	FALSE
Ifi35	FALSE	FALSE	TRUE	FALSE
Mrpl52	FALSE	FALSE	TRUE	FALSE
Adam19	TRUE	FALSE	TRUE	FALSE
Etv5	TRUE	TRUE	TRUE	FALSE
Gfod2	FALSE	FALSE	TRUE	FALSE
Bcas1	FALSE	FALSE	TRUE	FALSE
St3gal1	FALSE	FALSE	TRUE	FALSE
Hps5	FALSE	FALSE	TRUE	FALSE
Csf1	FALSE	FALSE	TRUE	FALSE
Actn1	FALSE	FALSE	TRUE	FALSE
Mtmr1	FALSE	FALSE	TRUE	FALSE
Abca1	FALSE	FALSE	TRUE	FALSE
Sash1	FALSE	FALSE	TRUE	FALSE
Gadd45b	TRUE	TRUE	TRUE	FALSE
Slamf6	FALSE	FALSE	TRUE	FALSE
Slamf1	TRUE	TRUE	TRUE	FALSE
Cybb	FALSE	FALSE	TRUE	FALSE
Cd48	TRUE	TRUE	TRUE	FALSE
Itga2	FALSE	FALSE	TRUE	FALSE
Lpl	FALSE	FALSE	TRUE	FALSE
Gata3	TRUE	TRUE	TRUE	FALSE
Tab2	FALSE	FALSE	TRUE	FALSE
Lta4h	FALSE	FALSE	TRUE	FALSE
Hsd11b1	FALSE	FALSE	TRUE	FALSE
Plgrkt	FALSE	FALSE	TRUE	FALSE
Cd274	FALSE	FALSE	TRUE	FALSE
Pdcd1lg2	FALSE	FALSE	TRUE	FALSE
Il10	FALSE	FALSE	TRUE	FALSE
Cyth1	FALSE	FALSE	TRUE	FALSE
Plxdc1	FALSE	FALSE	TRUE	FALSE
Igfbp4	FALSE	FALSE	TRUE	FALSE
Tns4	FALSE	FALSE	TRUE	FALSE
Ada	TRUE	TRUE	TRUE	FALSE
Mmp9	FALSE	FALSE	TRUE	FALSE
Ptgis	FALSE	FALSE	TRUE	FALSE
Cyth4	TRUE	TRUE	TRUE	FALSE
Ints2	FALSE	FALSE	TRUE	FALSE
Vmp1	FALSE	FALSE	TRUE	FALSE
Stk4	FALSE	FALSE	TRUE	FALSE
Ksr1	FALSE	FALSE	TRUE	FALSE
Il12rb2	FALSE	FALSE	TRUE	FALSE
Abi3	FALSE	FALSE	TRUE	FALSE
Acadvl	TRUE	TRUE	TRUE	FALSE
Ikzf1	FALSE	FALSE	TRUE	FALSE
Irf1	FALSE	FALSE	TRUE	FALSE
Cxcl16	FALSE	FALSE	TRUE	FALSE
Cd70	TRUE	TRUE	TRUE	FALSE
Cd164	FALSE	FALSE	TRUE	FALSE
Mical1	FALSE	FALSE	TRUE	FALSE
Zbtb24	FALSE	FALSE	TRUE	FALSE
Fyn	FALSE	FALSE	TRUE	FALSE
Asf1a	FALSE	FALSE	TRUE	FALSE
Crybg1	FALSE	FALSE	TRUE	FALSE
Arid5b	TRUE	TRUE	TRUE	FALSE
Uhrf1bp1l	TRUE	FALSE	TRUE	TRUE
Dusp6	TRUE	TRUE	TRUE	FALSE
Sgk1	TRUE	TRUE	TRUE	FALSE
Pde7b	TRUE	TRUE	TRUE	FALSE
Sirt1	FALSE	FALSE	TRUE	FALSE
Sgpl1	TRUE	TRUE	TRUE	FALSE
Vsir	FALSE	FALSE	TRUE	FALSE
Ddit4	FALSE	FALSE	TRUE	FALSE
Plek	FALSE	FALSE	TRUE	FALSE
Peli1	TRUE	TRUE	TRUE	FALSE
Gabrp	FALSE	FALSE	TRUE	FALSE
Adora2a	FALSE	FALSE	TRUE	FALSE
Phlda1	FALSE	FALSE	TRUE	FALSE
Stk10	FALSE	FALSE	TRUE	FALSE
Mgat1	FALSE	FALSE	TRUE	FALSE
Il13	FALSE	FALSE	TRUE	FALSE
Itk	TRUE	FALSE	TRUE	TRUE
Upp1	FALSE	FALSE	TRUE	FALSE
Myo1g	FALSE	FALSE	TRUE	FALSE
Xbp1	TRUE	FALSE	TRUE	FALSE
Galnt10	FALSE	FALSE	TRUE	FALSE
Mfap3	FALSE	FALSE	TRUE	FALSE
Acaca	FALSE	FALSE	TRUE	FALSE
Drg2	FALSE	FALSE	TRUE	FALSE
Pik3cg	TRUE	TRUE	TRUE	FALSE
Tspan13	TRUE	TRUE	TRUE	FALSE
Rsad2	TRUE	FALSE	TRUE	FALSE
Rnf144a	FALSE	FALSE	TRUE	FALSE
Id2	TRUE	FALSE	TRUE	FALSE
Slc26a4	FALSE	FALSE	TRUE	FALSE
Grhl1	FALSE	FALSE	TRUE	FALSE
Efr3b	FALSE	FALSE	TRUE	FALSE
Mrc2	FALSE	FALSE	TRUE	FALSE
Ern1	FALSE	FALSE	TRUE	FALSE
Pecam1	TRUE	TRUE	TRUE	FALSE
Psmd12	FALSE	FALSE	TRUE	FALSE
Cpd	FALSE	FALSE	TRUE	FALSE
Luc7l3	FALSE	FALSE	TRUE	FALSE
Fbxl20	FALSE	FALSE	TRUE	FALSE
Map3k14	TRUE	FALSE	TRUE	TRUE
Akap5	FALSE	FALSE	TRUE	FALSE
Nin	FALSE	FALSE	TRUE	FALSE
Prkch	FALSE	FALSE	TRUE	FALSE
Pcnx1	FALSE	FALSE	TRUE	FALSE
Pitrm1	TRUE	TRUE	TRUE	FALSE
Net1	FALSE	FALSE	TRUE	FALSE
Wars	FALSE	FALSE	TRUE	FALSE
Cdc42bpb	FALSE	FALSE	TRUE	FALSE
Nedd9	FALSE	FALSE	TRUE	FALSE
Edn1	FALSE	FALSE	TRUE	FALSE
Tpmt	FALSE	FALSE	TRUE	FALSE
Ly86	TRUE	TRUE	TRUE	TRUE
Auh	TRUE	TRUE	TRUE	FALSE
Cd180	FALSE	FALSE	TRUE	FALSE
Hexb	FALSE	FALSE	TRUE	FALSE
Dimt1	FALSE	FALSE	TRUE	FALSE
Kif2a	TRUE	FALSE	TRUE	FALSE
Pde4d	FALSE	FALSE	TRUE	FALSE
Slc4a7	FALSE	FALSE	TRUE	FALSE
Pdhb	FALSE	FALSE	TRUE	FALSE
Map3k1	FALSE	FALSE	TRUE	FALSE
Rnase6	FALSE	FALSE	TRUE	FALSE
Gpr65	TRUE	FALSE	TRUE	TRUE
Sh3bp5	FALSE	FALSE	TRUE	FALSE
Arhgef3	FALSE	FALSE	TRUE	FALSE
Ctsb	FALSE	FALSE	TRUE	FALSE
Wnt5a	FALSE	FALSE	TRUE	FALSE
Tsc22d1	FALSE	FALSE	TRUE	FALSE
Epsti1	FALSE	FALSE	TRUE	FALSE
Tnfsf11	FALSE	FALSE	TRUE	FALSE
Acod1	FALSE	FALSE	TRUE	FALSE
Lrp10	FALSE	FALSE	TRUE	FALSE
Slc7a8	FALSE	FALSE	TRUE	FALSE
Rnf19a	FALSE	FALSE	TRUE	FALSE
Rad21	TRUE	TRUE	TRUE	FALSE
Mtss1	FALSE	FALSE	TRUE	FALSE
Sla	TRUE	TRUE	TRUE	TRUE
Asap1	TRUE	TRUE	TRUE	FALSE
Fam49b	FALSE	FALSE	TRUE	FALSE
Parvg	FALSE	FALSE	TRUE	FALSE
Srebf2	FALSE	FALSE	TRUE	FALSE
Xrcc6	FALSE	FALSE	TRUE	FALSE
Pde1b	FALSE	FALSE	TRUE	FALSE
Bcl6	FALSE	FALSE	TRUE	FALSE
Cldn1	TRUE	TRUE	TRUE	TRUE
Hes1	FALSE	FALSE	TRUE	FALSE
Plec	FALSE	FALSE	TRUE	FALSE
Tymp	FALSE	FALSE	TRUE	FALSE
Gcsam	FALSE	FALSE	TRUE	FALSE
B3gnt5	FALSE	FALSE	TRUE	FALSE
Cpox	TRUE	TRUE	TRUE	FALSE
Klhl22	FALSE	FALSE	TRUE	FALSE
Dgkg	FALSE	FALSE	TRUE	FALSE
St6gal1	TRUE	TRUE	TRUE	TRUE
Parp9	FALSE	FALSE	TRUE	FALSE
Runx1	TRUE	TRUE	TRUE	TRUE
Ifngr2	FALSE	FALSE	TRUE	FALSE
Synj1	FALSE	FALSE	TRUE	FALSE
Paxbp1	FALSE	FALSE	TRUE	FALSE
Wnt10b	FALSE	FALSE	TRUE	FALSE
Asic1	FALSE	FALSE	TRUE	FALSE
Lima1	TRUE	TRUE	TRUE	FALSE
Nr4a1	FALSE	FALSE	TRUE	FALSE
Cxcl13	FALSE	FALSE	TRUE	FALSE
Kcnk5	TRUE	FALSE	TRUE	FALSE
Slc26a6	TRUE	TRUE	TRUE	FALSE
Tiam2	FALSE	FALSE	TRUE	FALSE
Igf2r	FALSE	FALSE	TRUE	FALSE
Satb1	TRUE	TRUE	TRUE	FALSE
Fgd2	FALSE	FALSE	TRUE	FALSE
Pim1	FALSE	FALSE	TRUE	FALSE
Lpin2	FALSE	FALSE	TRUE	FALSE
Emilin2	FALSE	FALSE	TRUE	FALSE
Lbh	TRUE	FALSE	TRUE	FALSE
Crim1	FALSE	FALSE	TRUE	FALSE
Hnrnpll	FALSE	FALSE	TRUE	FALSE
Epas1	TRUE	TRUE	TRUE	TRUE
Rhoq	TRUE	FALSE	TRUE	FALSE
C3	FALSE	FALSE	TRUE	FALSE
Fkbp5	FALSE	FALSE	TRUE	FALSE
Sos1	FALSE	FALSE	TRUE	FALSE
Thada	FALSE	FALSE	TRUE	FALSE
Dync2li1	FALSE	FALSE	TRUE	FALSE
Rnf138	TRUE	TRUE	TRUE	FALSE
Tmem173	FALSE	FALSE	TRUE	FALSE
Stard4	FALSE	FALSE	TRUE	FALSE
Ltb	TRUE	TRUE	TRUE	FALSE
Npc1	FALSE	FALSE	TRUE	FALSE
Ttc39c	TRUE	TRUE	TRUE	TRUE
Gabbr1	FALSE	FALSE	TRUE	FALSE
Hbegf	FALSE	FALSE	TRUE	FALSE
Rab27b	FALSE	FALSE	TRUE	FALSE
Setbp1	TRUE	TRUE	TRUE	TRUE
Smad2	FALSE	FALSE	TRUE	FALSE
Anxa1	FALSE	FALSE	TRUE	FALSE
Cd5	TRUE	FALSE	TRUE	FALSE
Gna14	TRUE	FALSE	TRUE	FALSE
Tmem2	FALSE	FALSE	TRUE	FALSE
Ankrd22	FALSE	FALSE	TRUE	FALSE
Fas	TRUE	TRUE	TRUE	FALSE
Vps51	FALSE	FALSE	TRUE	FALSE
Pacs1	FALSE	FALSE	TRUE	FALSE
Apba1	FALSE	FALSE	TRUE	FALSE
Cpt1a	FALSE	FALSE	TRUE	FALSE
Maoa	TRUE	TRUE	TRUE	FALSE
Cd7	FALSE	FALSE	TRUE	FALSE
Abhd6	TRUE	TRUE	TRUE	FALSE
Itgb8	FALSE	FALSE	TRUE	FALSE
Atp10a	FALSE	FALSE	TRUE	FALSE
Mmp19	FALSE	FALSE	TRUE	FALSE
Dgka	FALSE	FALSE	TRUE	FALSE
Cdk2	TRUE	TRUE	TRUE	FALSE
Inpp5a	FALSE	FALSE	TRUE	FALSE
Ric8a	FALSE	FALSE	TRUE	FALSE
Dock9	TRUE	TRUE	TRUE	FALSE
Tmc6	FALSE	FALSE	TRUE	FALSE
Nptx1	TRUE	TRUE	TRUE	FALSE
Slco3a1	TRUE	FALSE	TRUE	FALSE
Homer2	TRUE	TRUE	TRUE	FALSE
Creb1	FALSE	FALSE	TRUE	FALSE
Icos	TRUE	TRUE	TRUE	FALSE
Stradb	TRUE	TRUE	TRUE	TRUE
Cflar	FALSE	FALSE	TRUE	FALSE
Map4k4	FALSE	FALSE	TRUE	FALSE
Npas2	FALSE	FALSE	TRUE	FALSE
Chst10	FALSE	FALSE	TRUE	FALSE
Stk17b	FALSE	FALSE	TRUE	FALSE
Gls	FALSE	FALSE	TRUE	FALSE
Stat1	TRUE	TRUE	TRUE	FALSE
Nabp1	FALSE	FALSE	TRUE	FALSE
Mgat4a	FALSE	FALSE	TRUE	FALSE
Zap70	FALSE	FALSE	TRUE	FALSE
Sema4c	FALSE	FALSE	TRUE	FALSE
Plekhb2	TRUE	FALSE	TRUE	TRUE
Agfg1	FALSE	FALSE	TRUE	FALSE
Ccl20	TRUE	TRUE	TRUE	FALSE
Cyp27a1	FALSE	FALSE	TRUE	FALSE
Ctdsp1	FALSE	FALSE	TRUE	FALSE
Slc11a1	FALSE	FALSE	TRUE	FALSE
Stk16	FALSE	FALSE	TRUE	FALSE
Tuba4a	FALSE	FALSE	TRUE	FALSE
Dnpep	FALSE	FALSE	TRUE	FALSE
Pask	FALSE	FALSE	TRUE	FALSE
Atg4b	FALSE	FALSE	TRUE	FALSE
Lrrfip1	FALSE	FALSE	TRUE	FALSE
Kiaa1468	FALSE	FALSE	TRUE	FALSE
Tnfrsf11a	FALSE	FALSE	TRUE	FALSE
Rgs1	FALSE	FALSE	TRUE	FALSE
Rgs2	FALSE	FALSE	TRUE	FALSE
Ptpn4	TRUE	FALSE	TRUE	FALSE
Ptprc	FALSE	FALSE	TRUE	FALSE
Il24	TRUE	TRUE	TRUE	TRUE
Slc45a3	FALSE	FALSE	TRUE	FALSE
Glul	FALSE	FALSE	TRUE	FALSE
Rgs16	TRUE	TRUE	TRUE	FALSE
Capn2	FALSE	FALSE	TRUE	FALSE
Tp53bp2	TRUE	TRUE	TRUE	FALSE
Cnih3	FALSE	FALSE	TRUE	FALSE
Nme7	FALSE	FALSE	TRUE	FALSE
Sell	FALSE	FALSE	TRUE	FALSE
Abl2	FALSE	FALSE	TRUE	FALSE
Ptpn14	TRUE	TRUE	TRUE	FALSE
Lpgat1	FALSE	FALSE	TRUE	FALSE
Traf5	FALSE	FALSE	TRUE	FALSE
Fam107b	FALSE	FALSE	TRUE	FALSE
Rabgap1l	FALSE	FALSE	TRUE	FALSE
C10orf67	FALSE	FALSE	TRUE	FALSE
Nek6	TRUE	TRUE	TRUE	FALSE
Il2ra	TRUE	TRUE	TRUE	TRUE
Pfkfb3	FALSE	FALSE	TRUE	FALSE
Pdss1	FALSE	FALSE	TRUE	FALSE
Nr4a2	TRUE	FALSE	TRUE	FALSE
Gpd2	FALSE	FALSE	TRUE	FALSE
Cytip	FALSE	FALSE	TRUE	FALSE
Stom	FALSE	FALSE	TRUE	FALSE
Rbms1	TRUE	TRUE	TRUE	TRUE
Il1rn	TRUE	TRUE	TRUE	FALSE
Ube2l6	FALSE	FALSE	TRUE	FALSE
Cd82	TRUE	TRUE	TRUE	FALSE
Pex16	FALSE	FALSE	TRUE	FALSE
Patl2	FALSE	FALSE	TRUE	FALSE
Ehd4	TRUE	TRUE	TRUE	FALSE
Siglec1	FALSE	FALSE	TRUE	FALSE
Gpcpd1	FALSE	FALSE	TRUE	FALSE
Rasgrp1	FALSE	FALSE	TRUE	FALSE
Spred1	FALSE	FALSE	TRUE	FALSE
Slc27a2	FALSE	FALSE	TRUE	FALSE
Hdc	FALSE	FALSE	TRUE	FALSE
Mal	TRUE	TRUE	TRUE	FALSE
Mall	FALSE	FALSE	TRUE	FALSE
Bcl2l11	TRUE	FALSE	TRUE	FALSE
Il1b	FALSE	FALSE	TRUE	FALSE
Il1a	TRUE	TRUE	TRUE	FALSE
Acss1	FALSE	FALSE	TRUE	FALSE
Tpx2	FALSE	FALSE	TRUE	FALSE
Pkia	FALSE	FALSE	TRUE	FALSE
Pag1	TRUE	TRUE	TRUE	FALSE
Helz2	FALSE	FALSE	TRUE	FALSE
Ttc14	FALSE	FALSE	TRUE	FALSE
Ncoa3	TRUE	FALSE	TRUE	FALSE
Fxr1	FALSE	FALSE	TRUE	FALSE
Pld1	FALSE	FALSE	TRUE	FALSE
Il21	FALSE	FALSE	TRUE	FALSE
Il2	TRUE	FALSE	TRUE	FALSE
Slc7a11	FALSE	FALSE	TRUE	FALSE
Sucnr1	FALSE	FALSE	TRUE	FALSE
Sike1	FALSE	FALSE	TRUE	FALSE
Cd2	TRUE	TRUE	TRUE	TRUE
Ptgfrn	FALSE	FALSE	TRUE	FALSE
Kcnc4	FALSE	FALSE	TRUE	FALSE
Dennd2d	FALSE	FALSE	TRUE	FALSE
Lef1	TRUE	FALSE	TRUE	TRUE
Alpk1	FALSE	FALSE	TRUE	FALSE
Ntrk1	FALSE	FALSE	TRUE	FALSE
Abcd3	TRUE	TRUE	TRUE	FALSE
Rorc	FALSE	FALSE	TRUE	FALSE
Dapp1	FALSE	FALSE	TRUE	FALSE
Sdcbp	FALSE	FALSE	TRUE	FALSE
Lmo4	TRUE	TRUE	TRUE	FALSE
Rragd	TRUE	TRUE	TRUE	FALSE
Nans	FALSE	FALSE	TRUE	FALSE
Slc44a1	TRUE	TRUE	TRUE	FALSE
Aqp3	FALSE	FALSE	TRUE	FALSE
Pde4b	FALSE	FALSE	TRUE	FALSE
Rnf11	FALSE	FALSE	TRUE	FALSE
Dyrk2	TRUE	TRUE	TRUE	FALSE
P3h1	FALSE	FALSE	TRUE	FALSE
Mob3c	FALSE	FALSE	TRUE	FALSE
Hspg2	FALSE	FALSE	TRUE	FALSE
Sema3c	FALSE	FALSE	TRUE	FALSE
Adgrb2	FALSE	FALSE	TRUE	FALSE
Ptp4a2	FALSE	FALSE	TRUE	FALSE
Rnf19b	FALSE	FALSE	TRUE	FALSE
Sh3bgrl3	FALSE	FALSE	TRUE	FALSE
Cdk14	FALSE	FALSE	TRUE	FALSE
Fastk	FALSE	FALSE	TRUE	FALSE
Errfi1	FALSE	FALSE	TRUE	FALSE
Fam126a	FALSE	FALSE	TRUE	FALSE
Adgra3	FALSE	FALSE	TRUE	FALSE
Klf3	FALSE	FALSE	TRUE	FALSE
Gfi1	TRUE	TRUE	TRUE	FALSE
Tgfbr3	TRUE	TRUE	TRUE	FALSE
Asphd2	TRUE	TRUE	TRUE	FALSE
Tesc	FALSE	FALSE	TRUE	FALSE
Areg	FALSE	FALSE	TRUE	FALSE
Ccng2	FALSE	FALSE	TRUE	FALSE
Cxcl9	FALSE	FALSE	TRUE	FALSE
Rhof	FALSE	FALSE	TRUE	FALSE
Vps29	FALSE	FALSE	TRUE	FALSE
P2rx7	FALSE	FALSE	TRUE	FALSE
P2rx4	FALSE	FALSE	TRUE	FALSE
Anxa3	FALSE	FALSE	TRUE	FALSE
Snx8	FALSE	FALSE	TRUE	FALSE
Fscn1	TRUE	FALSE	TRUE	FALSE
Usp12	FALSE	FALSE	TRUE	FALSE
Hsph1	TRUE	TRUE	TRUE	FALSE
Wasl	FALSE	FALSE	TRUE	FALSE
Cald1	FALSE	FALSE	TRUE	FALSE
Ahcyl2	FALSE	FALSE	TRUE	FALSE
Igf2bp3	FALSE	FALSE	TRUE	FALSE
Nfe2l3	FALSE	FALSE	TRUE	FALSE
Clec5a	FALSE	FALSE	TRUE	FALSE
Slc37a3	TRUE	TRUE	TRUE	FALSE
Arhgap25	TRUE	TRUE	TRUE	TRUE
Foxp1	FALSE	FALSE	TRUE	FALSE
Bhlhe40	TRUE	TRUE	TRUE	FALSE
Klrg1	FALSE	FALSE	TRUE	FALSE
Clec4e	FALSE	FALSE	TRUE	FALSE
Clec4d	FALSE	FALSE	TRUE	FALSE
Cd69	FALSE	FALSE	TRUE	FALSE
Olr1	FALSE	FALSE	TRUE	FALSE
Klrd1	FALSE	FALSE	TRUE	FALSE
Etv6	FALSE	FALSE	TRUE	FALSE
Emp1	FALSE	FALSE	TRUE	FALSE
Atf7ip	FALSE	FALSE	TRUE	FALSE
Bcat1	FALSE	FALSE	TRUE	FALSE
Etnk1	TRUE	TRUE	TRUE	FALSE
Cd27	TRUE	TRUE	TRUE	FALSE
Vamp1	TRUE	TRUE	TRUE	FALSE
Cd9	TRUE	TRUE	TRUE	FALSE
Mzf1	FALSE	FALSE	TRUE	FALSE
Pak4	FALSE	FALSE	TRUE	FALSE
Hapln3	FALSE	FALSE	TRUE	FALSE
Sytl2	FALSE	FALSE	TRUE	FALSE
Rab30	FALSE	FALSE	TRUE	FALSE
Maz	FALSE	FALSE	TRUE	FALSE
Mvp	FALSE	FALSE	TRUE	FALSE
Pgm2l1	TRUE	TRUE	TRUE	FALSE
Lat	FALSE	FALSE	TRUE	FALSE
Il4r	FALSE	FALSE	TRUE	FALSE
Nsmce1	FALSE	FALSE	TRUE	FALSE
Bag3	TRUE	TRUE	TRUE	FALSE
Fam53b	FALSE	FALSE	TRUE	FALSE
Trim21	FALSE	FALSE	TRUE	FALSE
Cdk16	FALSE	FALSE	TRUE	FALSE
Stk26	FALSE	FALSE	TRUE	FALSE
Gpc4	FALSE	FALSE	TRUE	FALSE
Arhgef6	TRUE	FALSE	TRUE	FALSE
Pim2	FALSE	FALSE	TRUE	FALSE
Pqbp1	FALSE	FALSE	TRUE	FALSE
Itm2a	FALSE	FALSE	TRUE	FALSE
Znf275	FALSE	FALSE	TRUE	FALSE
Rab11fip1	TRUE	FALSE	TRUE	TRUE
Chrna6	FALSE	FALSE	TRUE	FALSE
Dlc1	FALSE	FALSE	TRUE	FALSE
Dusp4	TRUE	FALSE	TRUE	FALSE
Ank1	FALSE	FALSE	TRUE	FALSE
Ido1	FALSE	FALSE	TRUE	FALSE
Galnt7	FALSE	FALSE	TRUE	FALSE
Casp3	FALSE	FALSE	TRUE	FALSE
Tbc1d9	FALSE	FALSE	TRUE	FALSE
Ccl22	FALSE	FALSE	TRUE	FALSE
Ccl17	FALSE	FALSE	TRUE	FALSE
Gse1	FALSE	FALSE	TRUE	FALSE
Nfatc3	TRUE	FALSE	TRUE	TRUE
Slc7a6	FALSE	FALSE	TRUE	FALSE
Maml2	FALSE	FALSE	TRUE	FALSE
Ankrd49	FALSE	FALSE	TRUE	FALSE
C1orf198	TRUE	TRUE	TRUE	FALSE
Birc3	FALSE	FALSE	TRUE	FALSE
Rdx	TRUE	TRUE	TRUE	FALSE
Pou2af1	FALSE	FALSE	TRUE	FALSE
Il10ra	FALSE	FALSE	TRUE	FALSE
Mpzl2	TRUE	TRUE	TRUE	FALSE
Robo3	FALSE	FALSE	TRUE	FALSE
Pde4a	FALSE	FALSE	TRUE	FALSE
Ccnb2	FALSE	FALSE	TRUE	FALSE
Rora	FALSE	FALSE	TRUE	FALSE
Tle3	FALSE	FALSE	TRUE	FALSE
C15orf39	FALSE	FALSE	TRUE	FALSE
Lrrc1	FALSE	FALSE	TRUE	FALSE
Trip4	FALSE	FALSE	TRUE	FALSE
Smad3	TRUE	TRUE	TRUE	FALSE
Atr	FALSE	FALSE	TRUE	FALSE
Xrn1	FALSE	FALSE	TRUE	FALSE
Tfdp2	FALSE	FALSE	TRUE	FALSE
Rasa2	FALSE	FALSE	TRUE	FALSE
Tgfbr2	TRUE	TRUE	TRUE	FALSE
Ptgs2	FALSE	FALSE	TRUE	FALSE
Trib1	TRUE	TRUE	TRUE	TRUE
Abhd5	FALSE	FALSE	TRUE	FALSE
Mapkapk3	TRUE	FALSE	TRUE	TRUE
Cish	TRUE	FALSE	TRUE	TRUE
Hemk1	FALSE	FALSE	TRUE	FALSE
Chsy1	TRUE	TRUE	TRUE	TRUE
March3	FALSE	FALSE	TRUE	FALSE
Malt1	TRUE	TRUE	TRUE	FALSE
Oas2	FALSE	FALSE	TRUE	FALSE
Lmo2	FALSE	FALSE	TRUE	FALSE
Mctp2	FALSE	FALSE	TRUE	FALSE
Fbxw8	FALSE	FALSE	TRUE	FALSE
Sgpp2	TRUE	TRUE	TRUE	FALSE
Rasgrp2	FALSE	FALSE	TRUE	FALSE
Ift57	FALSE	FALSE	TRUE	FALSE
Rnf125	TRUE	TRUE	TRUE	FALSE
Lpp	FALSE	FALSE	TRUE	FALSE
Cysltr2	FALSE	FALSE	TRUE	FALSE
Fndc3a	FALSE	FALSE	TRUE	FALSE
Otud7a	FALSE	FALSE	TRUE	FALSE
Igf2bp2	FALSE	FALSE	TRUE	FALSE
Qsox1	FALSE	FALSE	TRUE	FALSE
Foxn3	FALSE	FALSE	TRUE	FALSE
Mtss1l	FALSE	FALSE	TRUE	FALSE
Kiaa0922	TRUE	FALSE	TRUE	TRUE
Klf9	TRUE	TRUE	TRUE	FALSE
Lgals3bp	FALSE	FALSE	TRUE	FALSE
Gde1	FALSE	FALSE	TRUE	FALSE
Tnks1bp1	FALSE	FALSE	TRUE	FALSE
Kiaa1462	FALSE	FALSE	TRUE	FALSE
Cd226	FALSE	FALSE	TRUE	FALSE
Lyl1	FALSE	FALSE	TRUE	FALSE
Vav1	FALSE	FALSE	TRUE	FALSE
Sik3	FALSE	FALSE	TRUE	FALSE
Rnf43	FALSE	FALSE	TRUE	FALSE
Gpc1	FALSE	FALSE	TRUE	FALSE
Agpat1	FALSE	FALSE	TRUE	FALSE
Plcg2	TRUE	TRUE	TRUE	FALSE
Lif	FALSE	FALSE	TRUE	FALSE
Parp14	FALSE	FALSE	TRUE	FALSE
Hmgxb4	FALSE	FALSE	TRUE	FALSE
Chst11	FALSE	FALSE	TRUE	FALSE
Bmp2k	FALSE	FALSE	TRUE	FALSE
Mast4	FALSE	FALSE	TRUE	FALSE
Tespa1	FALSE	FALSE	TRUE	FALSE
Cxcl10	FALSE	FALSE	TRUE	FALSE
Ttc22	FALSE	FALSE	TRUE	FALSE
Zfr2	FALSE	FALSE	TRUE	FALSE
Rubcnl	FALSE	FALSE	TRUE	FALSE
Hrh2	FALSE	FALSE	TRUE	FALSE
Shc4	FALSE	FALSE	TRUE	FALSE
Tanc1	FALSE	FALSE	TRUE	FALSE
Kcnk15	FALSE	FALSE	TRUE	FALSE
Galm	FALSE	FALSE	TRUE	FALSE
Cdcp1	FALSE	FALSE	TRUE	FALSE
Mboat7	TRUE	TRUE	TRUE	FALSE
Sbno2	FALSE	FALSE	TRUE	FALSE
Ints6l	FALSE	FALSE	TRUE	FALSE
Ripor2	FALSE	FALSE	TRUE	FALSE
Rab3gap1	FALSE	FALSE	TRUE	FALSE
Pnpla8	FALSE	FALSE	TRUE	FALSE
Fstl4	FALSE	FALSE	TRUE	FALSE
Lrrk2	FALSE	FALSE	TRUE	FALSE
Lrrn3	FALSE	FALSE	TRUE	FALSE
P2ry14	FALSE	FALSE	TRUE	FALSE
Card11	FALSE	FALSE	TRUE	FALSE
Fut7	FALSE	FALSE	TRUE	FALSE
Dnajc12	TRUE	TRUE	TRUE	FALSE
Plch1	FALSE	FALSE	TRUE	FALSE
Neto2	FALSE	FALSE	TRUE	FALSE
Stag3	FALSE	FALSE	TRUE	FALSE
Tmem71	TRUE	TRUE	TRUE	TRUE
Lrg1	FALSE	FALSE	TRUE	FALSE
Tmprss13	FALSE	FALSE	TRUE	FALSE
Slc9a7	FALSE	FALSE	TRUE	FALSE
Hrh4	FALSE	FALSE	TRUE	FALSE
Chst7	TRUE	TRUE	TRUE	FALSE
Wdhd1	FALSE	FALSE	TRUE	FALSE
Atp8a1	FALSE	FALSE	TRUE	FALSE
Mrps26	FALSE	FALSE	TRUE	FALSE
Ppp1r16b	TRUE	TRUE	TRUE	FALSE
Ptger2	TRUE	FALSE	TRUE	FALSE
Vopp1	FALSE	FALSE	TRUE	FALSE
Tgm2	FALSE	FALSE	TRUE	FALSE
H2afz	FALSE	FALSE	TRUE	FALSE
Tmem156	TRUE	FALSE	TRUE	FALSE
Ccr7	TRUE	TRUE	TRUE	FALSE
Ninj1	TRUE	TRUE	TRUE	FALSE
Sh3rf3	FALSE	FALSE	TRUE	FALSE
Atp6v0a2	TRUE	TRUE	TRUE	FALSE
Dennd4c	FALSE	FALSE	TRUE	FALSE
Socs1	TRUE	TRUE	TRUE	TRUE
Smim3	FALSE	FALSE	TRUE	FALSE
Snrk	FALSE	FALSE	TRUE	FALSE
Spon1	FALSE	FALSE	TRUE	FALSE
Mylip	FALSE	FALSE	TRUE	FALSE
Slamf7	FALSE	FALSE	TRUE	FALSE
Mical2	FALSE	FALSE	TRUE	FALSE
Bcl9	TRUE	FALSE	TRUE	FALSE
Snx25	FALSE	FALSE	TRUE	FALSE
Mlxip	FALSE	FALSE	TRUE	FALSE
Plcl1	TRUE	TRUE	TRUE	FALSE
Tbkbp1	FALSE	FALSE	TRUE	FALSE
Atf5	TRUE	FALSE	TRUE	FALSE
Pcid2	FALSE	FALSE	TRUE	FALSE
Pln	FALSE	FALSE	TRUE	FALSE
Akap12	TRUE	TRUE	TRUE	FALSE
Dock10	FALSE	FALSE	TRUE	FALSE
Mcl1	FALSE	FALSE	TRUE	FALSE
Trps1	FALSE	FALSE	TRUE	FALSE
Mboat1	FALSE	FALSE	TRUE	FALSE
Zfhx3	FALSE	FALSE	TRUE	FALSE
Ppp1r9b	FALSE	FALSE	TRUE	FALSE
Anpep	FALSE	FALSE	TRUE	FALSE
Ifi44l	FALSE	FALSE	TRUE	FALSE
Tbc1d19	FALSE	FALSE	TRUE	FALSE
Tnfsf10	FALSE	FALSE	TRUE	FALSE
Synpo2l	FALSE	FALSE	TRUE	FALSE
Mreg	FALSE	FALSE	TRUE	FALSE
Prss23	FALSE	FALSE	TRUE	FALSE
Rbms3	FALSE	FALSE	TRUE	FALSE
Prex1	FALSE	FALSE	TRUE	FALSE
Strip2	FALSE	FALSE	TRUE	FALSE
Mrps6	FALSE	FALSE	TRUE	FALSE
Ypel5	FALSE	FALSE	TRUE	FALSE
Cpeb2	FALSE	FALSE	TRUE	FALSE
Olig2	FALSE	FALSE	TRUE	FALSE
Arhgap29	FALSE	FALSE	TRUE	FALSE
Rere	FALSE	FALSE	TRUE	FALSE
Heca	FALSE	FALSE	TRUE	FALSE
Cited2	FALSE	FALSE	TRUE	FALSE
Rhbdd2	FALSE	FALSE	TRUE	FALSE
Pik3cd	TRUE	TRUE	TRUE	FALSE
Ptger4	FALSE	FALSE	TRUE	FALSE
Rhou	TRUE	TRUE	TRUE	FALSE
Zc3h12d	FALSE	FALSE	TRUE	FALSE
Stat2	FALSE	FALSE	TRUE	FALSE
Plcb2	FALSE	FALSE	TRUE	FALSE
Klhl42	FALSE	FALSE	TRUE	FALSE
Gramd1b	FALSE	FALSE	TRUE	FALSE
Maob	FALSE	FALSE	TRUE	FALSE
Thbs1	FALSE	FALSE	TRUE	FALSE
Tax1bp3	TRUE	TRUE	TRUE	FALSE
Arntl2	FALSE	FALSE	TRUE	FALSE
Znf704	FALSE	FALSE	TRUE	FALSE
Cdk6	TRUE	TRUE	TRUE	FALSE
Fam102b	TRUE	TRUE	TRUE	TRUE
Ankib1	FALSE	FALSE	TRUE	FALSE
Pitpnc1	TRUE	TRUE	TRUE	FALSE
Xaf1	FALSE	FALSE	TRUE	FALSE
Ltbp4	FALSE	FALSE	TRUE	FALSE
Tlr8	FALSE	FALSE	TRUE	FALSE
Znf609	FALSE	FALSE	TRUE	FALSE
Ildr2	FALSE	FALSE	TRUE	FALSE
St8sia4	TRUE	TRUE	TRUE	FALSE
Plekhh2	FALSE	FALSE	TRUE	FALSE
Atp1a3	FALSE	FALSE	TRUE	FALSE
Arhgef1	FALSE	FALSE	TRUE	FALSE
Cables1	FALSE	FALSE	TRUE	FALSE
Sh3kbp1	TRUE	FALSE	TRUE	TRUE
Abhd4	FALSE	FALSE	TRUE	FALSE
Elmo1	FALSE	FALSE	TRUE	FALSE
Pde9a	FALSE	FALSE	TRUE	FALSE
Ripk2	TRUE	TRUE	TRUE	FALSE
Chd7	FALSE	FALSE	TRUE	FALSE
Sntb2	FALSE	FALSE	TRUE	FALSE
Inhba	FALSE	FALSE	TRUE	FALSE
Mdfic	TRUE	FALSE	TRUE	FALSE
C1orf112	FALSE	FALSE	TRUE	FALSE
Irf8	TRUE	TRUE	TRUE	FALSE
Bicdl1	FALSE	FALSE	TRUE	FALSE
Bivm	FALSE	FALSE	TRUE	FALSE
C10orf128	FALSE	FALSE	TRUE	FALSE
Gpr155	FALSE	FALSE	TRUE	FALSE
Ubac2	TRUE	TRUE	TRUE	TRUE
Enc1	FALSE	FALSE	TRUE	FALSE
Sytl3	TRUE	TRUE	TRUE	TRUE
Ptpre	TRUE	FALSE	TRUE	TRUE
Arhgef11	FALSE	FALSE	TRUE	FALSE
Igsf3	FALSE	FALSE	TRUE	FALSE
Dstyk	FALSE	FALSE	TRUE	FALSE
Myo3b	FALSE	FALSE	TRUE	FALSE
Tmcc2	FALSE	FALSE	TRUE	FALSE
Inpp5f	FALSE	FALSE	TRUE	FALSE
Kiaa1841	FALSE	FALSE	TRUE	FALSE
Lyn	FALSE	FALSE	TRUE	FALSE
Grk3	FALSE	FALSE	TRUE	FALSE
Trem1	FALSE	FALSE	TRUE	FALSE
Itga1	FALSE	FALSE	TRUE	FALSE
Mkl1	FALSE	FALSE	TRUE	FALSE
Tnfrsf14	FALSE	FALSE	TRUE	FALSE
Ubash3a	FALSE	FALSE	TRUE	FALSE
Grap2	FALSE	FALSE	TRUE	FALSE
Elmsan1	FALSE	FALSE	TRUE	FALSE
Kdm7a	FALSE	FALSE	TRUE	FALSE
Flad1	FALSE	FALSE	TRUE	FALSE
Mapk6	TRUE	TRUE	TRUE	FALSE
Muc1	TRUE	TRUE	TRUE	FALSE
Hecw2	FALSE	FALSE	TRUE	FALSE
Nrep	FALSE	FALSE	TRUE	FALSE
Gng2	FALSE	FALSE	TRUE	FALSE
Hic1	FALSE	FALSE	TRUE	FALSE
Filip1l	FALSE	FALSE	TRUE	FALSE
Otud1	FALSE	FALSE	TRUE	FALSE
Ubxn10	FALSE	FALSE	TRUE	FALSE
Klhl15	FALSE	FALSE	TRUE	FALSE
Gimap7	FALSE	FALSE	TRUE	FALSE
Wdfy3	FALSE	FALSE	TRUE	FALSE
Il36g	FALSE	FALSE	TRUE	FALSE
Tnip3	FALSE	FALSE	TRUE	FALSE
Pced1b	FALSE	FALSE	TRUE	FALSE
Osbpl1a	FALSE	FALSE	TRUE	FALSE
Slc25a53	FALSE	FALSE	TRUE	FALSE
Dock5	FALSE	FALSE	TRUE	FALSE
Shb	FALSE	FALSE	TRUE	FALSE
Sstr3	FALSE	FALSE	TRUE	FALSE
S1pr1	FALSE	FALSE	TRUE	FALSE
Dmd	FALSE	FALSE	TRUE	FALSE
Hs6st1	FALSE	FALSE	TRUE	FALSE
Cxcr4	TRUE	TRUE	TRUE	FALSE
Gprin3	FALSE	FALSE	TRUE	FALSE
Znf629	FALSE	FALSE	TRUE	FALSE
Pid1	FALSE	FALSE	TRUE	FALSE
Lyrm2	FALSE	FALSE	TRUE	FALSE
Wnk1	TRUE	FALSE	TRUE	FALSE
Lrrc8d	FALSE	FALSE	TRUE	FALSE
Cd109	TRUE	FALSE	TRUE	TRUE
Pnma2	FALSE	FALSE	TRUE	FALSE
Kcnk6	TRUE	FALSE	TRUE	FALSE
Ar	FALSE	FALSE	TRUE	FALSE
Fam43a	TRUE	TRUE	TRUE	FALSE
Tifa	TRUE	TRUE	TRUE	FALSE
Bst2	TRUE	TRUE	TRUE	FALSE
Krt1	TRUE	TRUE	TRUE	FALSE
Atxn1	FALSE	FALSE	TRUE	FALSE
Nipa1	TRUE	TRUE	TRUE	FALSE
Odf3b	FALSE	FALSE	TRUE	FALSE
Tgif1	FALSE	FALSE	TRUE	FALSE
Mmp10	FALSE	FALSE	TRUE	FALSE
Gimap6	FALSE	FALSE	TRUE	FALSE
Cxcr5	FALSE	FALSE	TRUE	FALSE
Rell1	FALSE	FALSE	TRUE	FALSE
Ccr4	TRUE	TRUE	TRUE	FALSE
Tshz2	FALSE	FALSE	TRUE	FALSE
Kcna3	FALSE	FALSE	TRUE	FALSE
Rgmb	FALSE	FALSE	TRUE	FALSE
Amigo2	FALSE	FALSE	TRUE	FALSE
Tprg1	TRUE	TRUE	TRUE	TRUE
Fam212b	FALSE	FALSE	TRUE	FALSE
C10orf10	TRUE	TRUE	TRUE	FALSE
Cd300e	FALSE	FALSE	TRUE	FALSE
Jaml	FALSE	FALSE	TRUE	FALSE
Nog	FALSE	FALSE	TRUE	FALSE
Fndc9	FALSE	FALSE	TRUE	FALSE
Klhl11	FALSE	FALSE	TRUE	FALSE
Slc35e4	FALSE	FALSE	TRUE	FALSE
Armcx3	TRUE	FALSE	TRUE	FALSE
Myc	FALSE	FALSE	TRUE	FALSE
Il23r	FALSE	FALSE	TRUE	FALSE
Hcar1	FALSE	FALSE	TRUE	FALSE
Sorl1	FALSE	FALSE	TRUE	FALSE
Tmem200a	TRUE	TRUE	TRUE	FALSE
Dtx3l	FALSE	FALSE	TRUE	FALSE
Gpr55	FALSE	FALSE	TRUE	FALSE
Arhgap15	TRUE	TRUE	TRUE	FALSE
Arl4c	FALSE	FALSE	TRUE	FALSE
Lrrc4	FALSE	FALSE	TRUE	FALSE
Lrrc25	FALSE	FALSE	TRUE	FALSE
Znf697	FALSE	FALSE	TRUE	FALSE
Gpr171	TRUE	TRUE	TRUE	TRUE
Pigm	FALSE	FALSE	TRUE	FALSE
Cxcr3	FALSE	FALSE	TRUE	FALSE
Prag1	FALSE	FALSE	TRUE	FALSE
Tnfsf15	FALSE	FALSE	TRUE	FALSE
C4orf32	TRUE	TRUE	TRUE	FALSE
Znf831	FALSE	FALSE	TRUE	FALSE
Vstm4	FALSE	FALSE	TRUE	FALSE
Znf366	FALSE	FALSE	TRUE	FALSE
Prkca	TRUE	TRUE	TRUE	FALSE
Mb21d2	FALSE	FALSE	TRUE	FALSE
Gpr183	TRUE	TRUE	TRUE	TRUE
Kiaa1671	FALSE	FALSE	TRUE	FALSE
Samd3	FALSE	FALSE	TRUE	FALSE
Cd14	FALSE	FALSE	TRUE	FALSE
Irf2bp2	FALSE	FALSE	TRUE	FALSE
Senp8	FALSE	FALSE	TRUE	FALSE
B3glct	FALSE	FALSE	TRUE	FALSE
Sec31b	TRUE	FALSE	TRUE	FALSE
Btla	FALSE	FALSE	TRUE	FALSE
Mtcl1	FALSE	FALSE	TRUE	FALSE
Cdc42se2	FALSE	FALSE	TRUE	FALSE
Cpne8	TRUE	TRUE	TRUE	FALSE
Adam17	FALSE	FALSE	TRUE	FALSE
Jun	FALSE	FALSE	TRUE	FALSE
Cysltr1	FALSE	FALSE	TRUE	FALSE
Prkcb	TRUE	FALSE	TRUE	FALSE
Ctif	FALSE	FALSE	TRUE	FALSE
Cpvl	FALSE	FALSE	TRUE	FALSE
Hrh1	FALSE	FALSE	TRUE	FALSE
Cd8b	FALSE	FALSE	TRUE	FALSE
Socs3	FALSE	FALSE	TRUE	FALSE
Fes	FALSE	FALSE	TRUE	FALSE
Bcl3	FALSE	FALSE	TRUE	FALSE
Slamf8	FALSE	FALSE	TRUE	FALSE
Slc39a8	TRUE	TRUE	TRUE	TRUE
Syne3	FALSE	FALSE	TRUE	FALSE
Rhob	FALSE	FALSE	TRUE	FALSE
Slfn5	FALSE	FALSE	TRUE	FALSE
Gimap4	TRUE	TRUE	TRUE	FALSE
Lrrc8c	TRUE	FALSE	TRUE	FALSE
Tmem158	TRUE	FALSE	TRUE	FALSE
Txk	TRUE	TRUE	TRUE	FALSE
Znf250	FALSE	FALSE	TRUE	FALSE
Ifng	FALSE	FALSE	TRUE	FALSE
Cd47	TRUE	FALSE	TRUE	FALSE
Kbtbd11	FALSE	FALSE	TRUE	FALSE
Kiaa1324l	FALSE	FALSE	TRUE	FALSE
Pla2g4a	TRUE	TRUE	TRUE	FALSE
Lig1	FALSE	FALSE	TRUE	FALSE
Ier5	FALSE	FALSE	TRUE	FALSE
Nfil3	TRUE	TRUE	TRUE	FALSE
Aak1	FALSE	FALSE	TRUE	FALSE
Birc2	FALSE	FALSE	TRUE	FALSE
Phex	FALSE	FALSE	TRUE	FALSE
Ece1	FALSE	FALSE	TRUE	FALSE
Gnai1	TRUE	TRUE	TRUE	FALSE
Pkn1	FALSE	FALSE	TRUE	FALSE
Abat	FALSE	FALSE	TRUE	FALSE
Palld	FALSE	FALSE	TRUE	FALSE
Spock2	TRUE	FALSE	TRUE	FALSE
Fcer1g	FALSE	FALSE	TRUE	FALSE
Foxb1	FALSE	FALSE	TRUE	FALSE
Ptk2b	FALSE	FALSE	TRUE	FALSE
Tnip2	FALSE	FALSE	TRUE	FALSE
Atp8b4	FALSE	FALSE	TRUE	FALSE
Sntb1	TRUE	TRUE	TRUE	FALSE
Maml3	FALSE	FALSE	TRUE	FALSE
Fnip2	FALSE	FALSE	TRUE	FALSE
Sfmbt2	FALSE	FALSE	TRUE	FALSE
Ksr2	FALSE	FALSE	TRUE	FALSE
Hsh2d	FALSE	FALSE	TRUE	FALSE
Hs6st2	FALSE	FALSE	TRUE	FALSE
Tnfaip8	FALSE	FALSE	TRUE	FALSE
Rapgef2	FALSE	FALSE	TRUE	FALSE
Ncs1	FALSE	FALSE	TRUE	FALSE
Gpr84	FALSE	FALSE	TRUE	FALSE
Hacd1	FALSE	FALSE	TRUE	FALSE
Mapk1	TRUE	TRUE	TRUE	FALSE
Crem	FALSE	FALSE	TRUE	FALSE
Dzip3	FALSE	FALSE	TRUE	FALSE
Chi3l1	FALSE	FALSE	TRUE	FALSE
Gimap8	FALSE	FALSE	TRUE	FALSE
Akap13	FALSE	FALSE	TRUE	FALSE
Syngap1	FALSE	FALSE	TRUE	FALSE
Il2rb	FALSE	FALSE	TRUE	FALSE
Myadm	FALSE	FALSE	TRUE	FALSE
Clec16a	TRUE	TRUE	TRUE	TRUE
Il3ra	FALSE	FALSE	TRUE	FALSE
Mfhas1	FALSE	FALSE	TRUE	FALSE
Mpzl3	TRUE	FALSE	TRUE	TRUE
Vsig10l	FALSE	FALSE	TRUE	FALSE
Runx3	FALSE	FALSE	TRUE	FALSE
Gad1	TRUE	TRUE	TRUE	FALSE
Treml2	FALSE	FALSE	TRUE	FALSE
Ptges3	FALSE	FALSE	TRUE	FALSE
Map3k5	FALSE	FALSE	TRUE	FALSE
Hpcal1	TRUE	TRUE	TRUE	FALSE
Bscl2	FALSE	FALSE	TRUE	FALSE
Ttc9c	FALSE	FALSE	TRUE	FALSE
Sms	TRUE	TRUE	TRUE	FALSE
Klf12	FALSE	FALSE	TRUE	FALSE
Phf20l1	TRUE	TRUE	TRUE	FALSE
Wdfy1	FALSE	FALSE	TRUE	FALSE
Pgap1	FALSE	FALSE	TRUE	FALSE
C1orf216	FALSE	FALSE	TRUE	FALSE
Il4i1	TRUE	FALSE	TRUE	FALSE
Spint2	TRUE	TRUE	TRUE	TRUE
C1orf162	FALSE	FALSE	TRUE	FALSE
Mafb	FALSE	FALSE	TRUE	FALSE
Sptbn5	FALSE	FALSE	TRUE	FALSE
Inafm2	FALSE	FALSE	TRUE	FALSE
Heg1	TRUE	FALSE	TRUE	TRUE
Wipf1	FALSE	FALSE	TRUE	FALSE
Rc3h2	FALSE	FALSE	TRUE	FALSE
Fnbp1	FALSE	FALSE	TRUE	FALSE
Sox4	FALSE	FALSE	TRUE	FALSE
Ywhaq	FALSE	FALSE	TRUE	FALSE
Ctdsp2	TRUE	TRUE	TRUE	FALSE
C17orf58	TRUE	TRUE	TRUE	FALSE
Smarcd2	FALSE	FALSE	TRUE	FALSE
Cisd3	FALSE	FALSE	TRUE	FALSE
Hsbp1l1	FALSE	FALSE	TRUE	FALSE
Insl3	FALSE	FALSE	TRUE	FALSE
Prnp	TRUE	FALSE	TRUE	FALSE
Tmem243	FALSE	FALSE	TRUE	FALSE
Slc5a3	FALSE	FALSE	TRUE	FALSE
Gimap1	FALSE	FALSE	TRUE	FALSE
Gypc	FALSE	FALSE	TRUE	FALSE
Synj2bp	TRUE	TRUE	TRUE	FALSE
Ccdc71l	FALSE	FALSE	TRUE	FALSE
Klhdc7b	FALSE	FALSE	TRUE	FALSE
Edaradd	TRUE	TRUE	TRUE	FALSE
Itpripl2	TRUE	TRUE	TRUE	FALSE
Shisa8	FALSE	FALSE	TRUE	FALSE
Sowahc	FALSE	FALSE	TRUE	FALSE
Kctd12	FALSE	FALSE	TRUE	FALSE
Gbp5	TRUE	TRUE	TRUE	FALSE
	TRUE	TRUE	TRUE	FALSE
Ceacam21	FALSE	FALSE	TRUE	FALSE
Cdk11a	FALSE	FALSE	TRUE	FALSE
Znf200	FALSE	FALSE	TRUE	FALSE
Serpinb1	TRUE	TRUE	TRUE	FALSE
Rnaset2	TRUE	FALSE	TRUE	FALSE
Gab2	TRUE	TRUE	TRUE	FALSE
Scml1	TRUE	TRUE	TRUE	FALSE
Wwc3	FALSE	FALSE	TRUE	FALSE
Ly75	FALSE	FALSE	TRUE	FALSE
Acaa1	FALSE	FALSE	TRUE	FALSE
Taf11	FALSE	FALSE	TRUE	FALSE
Sp100	FALSE	FALSE	TRUE	FALSE
Agap10p	FALSE	FALSE	TRUE	FALSE
Linc00271	FALSE	FALSE	TRUE	FALSE
Cxcl2	FALSE	FALSE	TRUE	FALSE
Linc01160	FALSE	FALSE	TRUE	FALSE
Cd209	FALSE	FALSE	TRUE	FALSE
Dars-as1	FALSE	FALSE	TRUE	FALSE
Gzmh	FALSE	FALSE	TRUE	FALSE
Gzmb	FALSE	FALSE	TRUE	FALSE
Rbm23	FALSE	FALSE	TRUE	FALSE
Snhg15	FALSE	FALSE	TRUE	FALSE
Ube2w	FALSE	FALSE	TRUE	FALSE
Etfb	FALSE	FALSE	TRUE	FALSE
Gimap2	FALSE	FALSE	TRUE	FALSE
Eif4ep1	FALSE	FALSE	TRUE	FALSE
Ccl7	FALSE	FALSE	TRUE	FALSE
Ccl2	FALSE	FALSE	TRUE	FALSE
Vwa5a	FALSE	FALSE	TRUE	FALSE
Clec4a	FALSE	FALSE	TRUE	FALSE
Hla-f	TRUE	TRUE	TRUE	FALSE
Ptges3p1	FALSE	FALSE	TRUE	FALSE
Mapkapk5-as1	FALSE	FALSE	TRUE	FALSE
Svilp1	FALSE	FALSE	TRUE	FALSE
Gbp1	FALSE	FALSE	TRUE	FALSE
Ifit3	FALSE	FALSE	TRUE	FALSE
Sh2d3a	FALSE	FALSE	TRUE	FALSE
Linc01010	FALSE	FALSE	TRUE	FALSE
Ifi6	FALSE	FALSE	TRUE	FALSE
Psma1	FALSE	FALSE	TRUE	FALSE
Siglec9	FALSE	FALSE	TRUE	FALSE
Sco2	FALSE	FALSE	TRUE	FALSE
Napsb	FALSE	FALSE	TRUE	FALSE
Cluhp3	FALSE	FALSE	TRUE	FALSE
Trim22	TRUE	TRUE	TRUE	FALSE
Rarres3	FALSE	FALSE	TRUE	FALSE
Ccr12p	FALSE	FALSE	TRUE	FALSE
Sp110	FALSE	FALSE	TRUE	FALSE
Slc12a6	FALSE	FALSE	TRUE	FALSE
Bet1p1	FALSE	FALSE	TRUE	FALSE
Linc00877	FALSE	FALSE	TRUE	FALSE
Siglec10	TRUE	TRUE	TRUE	FALSE
Xcl1	FALSE	FALSE	TRUE	FALSE
Akap2	FALSE	FALSE	TRUE	FALSE
Camk2d	TRUE	TRUE	TRUE	TRUE
Fcgr1a	FALSE	FALSE	TRUE	FALSE
Linc02325	FALSE	FALSE	TRUE	FALSE
Linc02458	FALSE	FALSE	TRUE	FALSE
Ubl7-as1	FALSE	FALSE	TRUE	FALSE
Pced1b-as1	FALSE	FALSE	TRUE	FALSE
Mx1	FALSE	FALSE	TRUE	FALSE
Cd1a	TRUE	TRUE	TRUE	FALSE
Cd1c	TRUE	TRUE	TRUE	FALSE
Rapgef6	FALSE	FALSE	TRUE	FALSE
Cbr1	FALSE	FALSE	TRUE	FALSE
Cldnd2	TRUE	FALSE	TRUE	FALSE
U2af1l4	FALSE	FALSE	TRUE	FALSE
Gbp2	TRUE	TRUE	TRUE	FALSE
Gbp4	FALSE	FALSE	TRUE	FALSE
S100a9	FALSE	FALSE	TRUE	FALSE
S100a12	FALSE	FALSE	TRUE	FALSE
Ifi16	TRUE	FALSE	TRUE	FALSE
Cd200r1	FALSE	FALSE	TRUE	FALSE
Cxcl3	FALSE	FALSE	TRUE	FALSE
Cxcl5	FALSE	FALSE	TRUE	FALSE
Cxcl1	FALSE	FALSE	TRUE	FALSE
S100p	TRUE	TRUE	TRUE	FALSE
Il3	FALSE	FALSE	TRUE	FALSE
Ncapgp1	FALSE	FALSE	TRUE	FALSE
Tagap	FALSE	FALSE	TRUE	FALSE
Bms1p2	FALSE	FALSE	TRUE	FALSE
Malat1	FALSE	FALSE	TRUE	FALSE
Cmahp	FALSE	FALSE	TRUE	FALSE
Lgals9	FALSE	FALSE	TRUE	FALSE
Cxcl8	FALSE	FALSE	TRUE	FALSE
Ahsp	FALSE	FALSE	TRUE	FALSE
Tcaf2	FALSE	FALSE	TRUE	FALSE
Lrrc37a4p	FALSE	FALSE	TRUE	FALSE
Agap5	FALSE	FALSE	TRUE	FALSE
C12orf76	FALSE	FALSE	TRUE	FALSE
Linc02365	FALSE	FALSE	TRUE	FALSE
Zbed2	FALSE	FALSE	TRUE	FALSE
Gimap3p	FALSE	FALSE	TRUE	FALSE
Adora2a-as1	FALSE	FALSE	TRUE	FALSE
Smim10l2a	FALSE	FALSE	TRUE	FALSE
Kcne1	FALSE	FALSE	TRUE	FALSE
Smg1p3	FALSE	FALSE	TRUE	FALSE
Znf443	FALSE	FALSE	TRUE	FALSE
Ddx60l	FALSE	FALSE	TRUE	FALSE
Znf101	FALSE	FALSE	TRUE	FALSE
Cacnb4	FALSE	FALSE	TRUE	FALSE
Glud2	FALSE	FALSE	TRUE	FALSE
Clecl1	TRUE	TRUE	TRUE	FALSE
Hist2h2be	FALSE	FALSE	TRUE	FALSE
Apoo	FALSE	FALSE	TRUE	FALSE
Ifit1	FALSE	FALSE	TRUE	FALSE
Evi2b	TRUE	TRUE	TRUE	FALSE
Ifitm1	FALSE	FALSE	TRUE	FALSE
Linc01619	FALSE	FALSE	TRUE	FALSE
Znf75d	FALSE	FALSE	TRUE	FALSE
Slc9a3-as1	FALSE	FALSE	TRUE	FALSE
Znf286a	FALSE	FALSE	TRUE	FALSE
Ncr3lg1	FALSE	FALSE	TRUE	FALSE
Gimap5	FALSE	FALSE	TRUE	FALSE
Cd55	TRUE	TRUE	TRUE	FALSE
Znf799	FALSE	FALSE	TRUE	FALSE
Hbg2	FALSE	FALSE	TRUE	FALSE
Znf720	FALSE	FALSE	TRUE	FALSE
Gata3-as1	FALSE	FALSE	TRUE	FALSE
Znf517	FALSE	FALSE	TRUE	FALSE
Mpeg1	FALSE	FALSE	TRUE	FALSE
Timm23b	FALSE	FALSE	TRUE	FALSE
Agap9	FALSE	FALSE	TRUE	FALSE
Bms1p1	FALSE	FALSE	TRUE	FALSE
Rock1p1	FALSE	FALSE	TRUE	FALSE
Trav26-1	FALSE	FALSE	TRUE	FALSE
C17orf51	FALSE	FALSE	TRUE	FALSE
Linc01588	FALSE	FALSE	TRUE	FALSE
Ankrd18ep	FALSE	FALSE	TRUE	FALSE
Hmgb1p17	FALSE	FALSE	TRUE	FALSE
Hmsd	FALSE	FALSE	TRUE	FALSE
Cytor	FALSE	FALSE	TRUE	FALSE
Miat	FALSE	FALSE	TRUE	FALSE
Il21-as1	FALSE	FALSE	TRUE	FALSE
Falec	FALSE	FALSE	TRUE	FALSE
Gusbp11	FALSE	FALSE	TRUE	FALSE
Satb1-as1	FALSE	FALSE	TRUE	FALSE
Linc00282	FALSE	FALSE	TRUE	FALSE
Linc01215	FALSE	FALSE	TRUE	FALSE
Htd2	FALSE	FALSE	TRUE	FALSE
Ccl5	FALSE	FALSE	TRUE	FALSE
Jhdm1d-as1	FALSE	FALSE	TRUE	FALSE
Ervk13-1	FALSE	FALSE	TRUE	FALSE
Ccl3	FALSE	FALSE	TRUE	FALSE
Neat1	FALSE	FALSE	TRUE	FALSE
Stard4-as1	FALSE	FALSE	TRUE	FALSE
Agap7p	FALSE	FALSE	TRUE	FALSE
Agap12p	FALSE	FALSE	TRUE	FALSE
Glud1p2	FALSE	FALSE	TRUE	FALSE
Map3k14-as1	FALSE	FALSE	TRUE	FALSE
Peg13	FALSE	FALSE	TRUE	FALSE
Casc15	FALSE	FALSE	TRUE	FALSE
Ccl4	FALSE	FALSE	TRUE	FALSE
Irf7	FALSE	FALSE	TRUE	FALSE
Ppp1r14a	TRUE	TRUE	FALSE	TRUE
Slc35f3	TRUE	TRUE	FALSE	FALSE
Accn2	TRUE	TRUE	FALSE	FALSE
Eomes	TRUE	TRUE	FALSE	FALSE
C9orf135	TRUE	TRUE	FALSE	FALSE
Loc147645	TRUE	TRUE	FALSE	FALSE
Clec2b	TRUE	TRUE	FALSE	FALSE
Litaf	TRUE	TRUE	FALSE	FALSE
Amica1	TRUE	TRUE	FALSE	TRUE
Mobkl2c	TRUE	TRUE	FALSE	FALSE
Vcl	TRUE	TRUE	FALSE	FALSE
Amph	TRUE	TRUE	FALSE	FALSE
Adhfe1	TRUE	TRUE	FALSE	TRUE
Lst1	TRUE	TRUE	FALSE	FALSE
Kiaa0748	TRUE	TRUE	FALSE	TRUE
Smc4	TRUE	TRUE	FALSE	FALSE
Cdc45l	TRUE	TRUE	FALSE	FALSE
Crh	TRUE	TRUE	FALSE	FALSE
Serp2	TRUE	TRUE	FALSE	FALSE
Rrs1	TRUE	TRUE	FALSE	TRUE
Mica	TRUE	TRUE	FALSE	FALSE
Prkcdbp	TRUE	TRUE	FALSE	FALSE
Thy1	TRUE	TRUE	FALSE	FALSE
Lass6	TRUE	TRUE	FALSE	FALSE
Cd97	TRUE	TRUE	FALSE	FALSE
Dusp10	TRUE	TRUE	FALSE	FALSE
Cep55	TRUE	TRUE	FALSE	FALSE
Zbtb32	TRUE	TRUE	FALSE	FALSE
Myom1	TRUE	TRUE	FALSE	FALSE
C3orf59	TRUE	TRUE	FALSE	FALSE
Trat1	TRUE	TRUE	FALSE	FALSE
Eif2c2	TRUE	TRUE	FALSE	TRUE
Etfb (includes eg:2109)	TRUE	TRUE	FALSE	FALSE
Snca	TRUE	TRUE	FALSE	FALSE
Oxnad1	TRUE	TRUE	FALSE	FALSE
C7orf23	TRUE	TRUE	FALSE	TRUE
Btbd11	TRUE	TRUE	FALSE	FALSE
Rp5-1022p6.2	TRUE	TRUE	FALSE	FALSE
Ndfip2	TRUE	TRUE	FALSE	FALSE
Gpr68	TRUE	TRUE	FALSE	FALSE
Olah	TRUE	TRUE	FALSE	FALSE
Rybp	TRUE	TRUE	FALSE	FALSE
Sh2d3c	TRUE	TRUE	FALSE	FALSE
C6orf105	TRUE	TRUE	FALSE	TRUE
Map4k1	TRUE	TRUE	FALSE	FALSE
Tnfsf8	TRUE	TRUE	FALSE	FALSE
Znf488	TRUE	TRUE	FALSE	FALSE
Snx10	TRUE	TRUE	FALSE	TRUE
Stard8	TRUE	TRUE	FALSE	FALSE
Cdkn1a	TRUE	TRUE	FALSE	FALSE
Gca	TRUE	TRUE	FALSE	FALSE
Rhoc	TRUE	TRUE	FALSE	FALSE
Ppap2a	TRUE	TRUE	FALSE	FALSE
Ifih1	TRUE	TRUE	FALSE	FALSE
Stx3	TRUE	TRUE	FALSE	FALSE
Pyhin1 (includes eg:149628)	TRUE	TRUE	FALSE	FALSE
Ccdc64	TRUE	TRUE	FALSE	TRUE
Ncf4	TRUE	TRUE	FALSE	FALSE
Hla-dpa1	TRUE	TRUE	FALSE	FALSE
Fam129a	TRUE	TRUE	FALSE	FALSE
Rap1gap (includes eg:5909)	TRUE	TRUE	FALSE	FALSE
Dfna5	TRUE	TRUE	FALSE	FALSE
Nell2	TRUE	TRUE	FALSE	TRUE
Ccnd2	TRUE	TRUE	FALSE	FALSE
Map3k8	TRUE	TRUE	FALSE	FALSE
Zbtb24 (includes eg:9841)	TRUE	TRUE	FALSE	FALSE
Loc728069	TRUE	TRUE	FALSE	FALSE
Socs2	TRUE	TRUE	FALSE	FALSE
Acta2	TRUE	TRUE	FALSE	FALSE
Galm (includes eg:130589)	TRUE	TRUE	FALSE	FALSE
Stap1	TRUE	TRUE	FALSE	FALSE
Loc400027	TRUE	TRUE	FALSE	FALSE
Prf1	TRUE	TRUE	FALSE	FALSE
Bcar3	TRUE	TRUE	FALSE	FALSE
Cd74	TRUE	TRUE	FALSE	FALSE
Hvcn1	TRUE	TRUE	FALSE	FALSE
Batf3	TRUE	TRUE	FALSE	FALSE
C14orf139	TRUE	TRUE	FALSE	FALSE
Lrrc32	TRUE	TRUE	FALSE	FALSE
Fam65b	TRUE	TRUE	FALSE	FALSE
Zdhhc14	TRUE	TRUE	FALSE	FALSE
Hla-dmb	TRUE	TRUE	FALSE	FALSE
Col4a3bp	TRUE	TRUE	FALSE	FALSE
Slc11a2	TRUE	TRUE	FALSE	FALSE
Occ-1	TRUE	TRUE	FALSE	FALSE
Ica1	TRUE	TRUE	FALSE	FALSE
Prkcq	TRUE	TRUE	FALSE	FALSE
Ncald	TRUE	TRUE	FALSE	FALSE
Creb3l3	TRUE	TRUE	FALSE	FALSE
Basp1	TRUE	TRUE	FALSE	FALSE
Cd83	TRUE	TRUE	FALSE	FALSE
Ly9	TRUE	TRUE	FALSE	FALSE
Lrp5	TRUE	TRUE	FALSE	FALSE
Cenpf	TRUE	TRUE	FALSE	FALSE
Prrt3	TRUE	TRUE	FALSE	FALSE
Myof	TRUE	TRUE	FALSE	FALSE
Mgst2	TRUE	TRUE	FALSE	FALSE
Rnft2	TRUE	TRUE	FALSE	FALSE
Unc119	TRUE	TRUE	FALSE	FALSE
Ywhaq (includes eg:10971)	TRUE	TRUE	FALSE	FALSE
Dusp16	TRUE	TRUE	FALSE	FALSE
Wnt10a	TRUE	TRUE	FALSE	FALSE
Mtmr11	TRUE	TRUE	FALSE	FALSE
Pim2 (includes eg:11040)	TRUE	TRUE	FALSE	FALSE
Tpk1	TRUE	TRUE	FALSE	FALSE
Ctsh	TRUE	TRUE	FALSE	FALSE
Arap3	TRUE	TRUE	FALSE	FALSE
Hla-dma	TRUE	TRUE	FALSE	FALSE
Dusp22	TRUE	TRUE	FALSE	FALSE
Dhrs3	TRUE	TRUE	FALSE	FALSE
Nek8	TRUE	TRUE	FALSE	TRUE
Kiaa1199	TRUE	TRUE	FALSE	FALSE
Cst7	TRUE	TRUE	FALSE	FALSE
Cdc2l6	TRUE	TRUE	FALSE	FALSE
Rab38	TRUE	TRUE	FALSE	FALSE
Pqlc1	TRUE	TRUE	FALSE	FALSE
Camk1	TRUE	TRUE	FALSE	FALSE
Krt3	TRUE	TRUE	FALSE	FALSE
Tapbp	TRUE	TRUE	FALSE	FALSE
Maf (includes eg:4094)	TRUE	TRUE	FALSE	FALSE
Ninj2	TRUE	TRUE	FALSE	FALSE
Agk	TRUE	TRUE	FALSE	FALSE
Epha1	TRUE	TRUE	FALSE	FALSE
Dynlt3	TRUE	TRUE	FALSE	FALSE
Asb9	TRUE	TRUE	FALSE	FALSE
Ptp4a3	TRUE	TRUE	FALSE	FALSE
Gna15	TRUE	TRUE	FALSE	TRUE
Bcl11b	TRUE	TRUE	FALSE	TRUE
Ttc39b	TRUE	TRUE	FALSE	FALSE
Lgals3	TRUE	TRUE	FALSE	FALSE
Sat2	TRUE	TRUE	FALSE	FALSE
Adcy9	TRUE	TRUE	FALSE	FALSE
Shisa2	TRUE	TRUE	FALSE	FALSE
Hnrnpul1	TRUE	TRUE	FALSE	FALSE
Ncrna00117 (includes eg:344405)	TRUE	TRUE	FALSE	FALSE
Ptpro	TRUE	TRUE	FALSE	FALSE
Irak2	TRUE	TRUE	FALSE	FALSE
Rtkn	TRUE	TRUE	FALSE	FALSE
Tmem49	TRUE	TRUE	FALSE	TRUE
Padi4	TRUE	TRUE	FALSE	FALSE
Fdxr	TRUE	TRUE	FALSE	FALSE
Slc31a2	TRUE	TRUE	FALSE	FALSE
Rp6-213h19.1	TRUE	TRUE	FALSE	FALSE
Fcgbp	TRUE	TRUE	FALSE	FALSE
Furin	TRUE	TRUE	FALSE	TRUE
Sept5	TRUE	TRUE	FALSE	FALSE
Stk39	TRUE	TRUE	FALSE	FALSE
Diaph3	TRUE	TRUE	FALSE	FALSE
Sesn3	TRUE	TRUE	FALSE	FALSE
Cdt1	TRUE	TRUE	FALSE	FALSE
Surf4	TRUE	TRUE	FALSE	FALSE
Kcnmb1	TRUE	TRUE	FALSE	FALSE
Bmf	TRUE	TRUE	FALSE	FALSE
Kntc1	TRUE	TRUE	FALSE	FALSE
Fam168a	TRUE	TRUE	FALSE	FALSE
Pole	TRUE	TRUE	FALSE	FALSE
Mpp6	TRUE	TRUE	FALSE	FALSE
Slc43a2	TRUE	TRUE	FALSE	FALSE
F5	TRUE	TRUE	FALSE	FALSE
Urod	TRUE	TRUE	FALSE	FALSE
Gucy1a3	TRUE	TRUE	FALSE	FALSE
Slfn11	TRUE	TRUE	FALSE	FALSE
Tbc1d4	TRUE	TRUE	FALSE	TRUE
Mfsd6	TRUE	TRUE	FALSE	TRUE
Fam148b	TRUE	TRUE	FALSE	FALSE
Kifap3	TRUE	TRUE	FALSE	FALSE
Cmip	TRUE	TRUE	FALSE	FALSE
Six5	TRUE	TRUE	FALSE	FALSE
Impa2	TRUE	TRUE	FALSE	FALSE
Fgl2	TRUE	TRUE	FALSE	FALSE
Anxa5	TRUE	TRUE	FALSE	FALSE
Rnf145	TRUE	TRUE	FALSE	FALSE
Acad11	TRUE	TRUE	FALSE	FALSE
Col9a2	TRUE	TRUE	FALSE	FALSE
Col1a2	TRUE	TRUE	FALSE	FALSE
Pcbd1	TRUE	TRUE	FALSE	FALSE
Traf3ip3	TRUE	TRUE	FALSE	TRUE
Hmgcs1	TRUE	TRUE	FALSE	FALSE
Tmem205	TRUE	TRUE	FALSE	FALSE
Ermp1	TRUE	TRUE	FALSE	FALSE
Mgst3	TRUE	TRUE	FALSE	FALSE
C14orf179	TRUE	TRUE	FALSE	FALSE
Ndrg1	TRUE	TRUE	FALSE	FALSE
Laptm4b	TRUE	TRUE	FALSE	FALSE
Fgfbp2	TRUE	TRUE	FALSE	FALSE
Galnt4	TRUE	TRUE	FALSE	FALSE
Pragmin	TRUE	TRUE	FALSE	FALSE
Cyb5a	TRUE	TRUE	FALSE	FALSE
Parp2	TRUE	TRUE	FALSE	FALSE
Akr1a1	TRUE	TRUE	FALSE	FALSE
Chd9 (includes eg:80205)	TRUE	TRUE	FALSE	FALSE
C3orf54	TRUE	TRUE	FALSE	FALSE
C12orf29	TRUE	TRUE	FALSE	FALSE
Msl3	TRUE	TRUE	FALSE	FALSE
Mlf1ip	TRUE	TRUE	FALSE	FALSE
Snrpd1	TRUE	TRUE	FALSE	FALSE
C3orf52	TRUE	TRUE	FALSE	FALSE
Ngdn	TRUE	TRUE	FALSE	FALSE
Cldn12	TRUE	TRUE	FALSE	FALSE
Paqr4	TRUE	TRUE	FALSE	FALSE
Tead4	TRUE	TRUE	FALSE	FALSE
Srebf1	TRUE	TRUE	FALSE	FALSE
Prcp	TRUE	TRUE	FALSE	FALSE
Tnk2	TRUE	TRUE	FALSE	FALSE
Arf4	TRUE	TRUE	FALSE	FALSE
Grn	TRUE	TRUE	FALSE	FALSE
C13orf27	TRUE	TRUE	FALSE	FALSE
Lypla1	TRUE	TRUE	FALSE	FALSE
Ccdc34	TRUE	TRUE	FALSE	FALSE
Dera	TRUE	TRUE	FALSE	FALSE
Slc25a20	TRUE	TRUE	FALSE	FALSE
Nub1	TRUE	FALSE	FALSE	FALSE
Khdrbs3	TRUE	TRUE	FALSE	FALSE
Rpusd3	TRUE	TRUE	FALSE	FALSE
Taf1a	TRUE	TRUE	FALSE	FALSE
Lpcat3	TRUE	TRUE	FALSE	FALSE
Tnfaip3	TRUE	TRUE	FALSE	TRUE
Batf	TRUE	TRUE	FALSE	TRUE
Galr2	TRUE	TRUE	FALSE	FALSE
Ptprm	TRUE	TRUE	FALSE	FALSE
Marcks (includes eg:4082)	TRUE	TRUE	FALSE	FALSE
Stx11	TRUE	TRUE	FALSE	FALSE
Tfb2m	TRUE	TRUE	FALSE	FALSE
Loc124220	TRUE	TRUE	FALSE	FALSE
C16orf67	TRUE	TRUE	FALSE	TRUE
Vash1	TRUE	TRUE	FALSE	FALSE
E2f2	TRUE	TRUE	FALSE	FALSE
Ephx2	TRUE	TRUE	FALSE	FALSE
Pam	TRUE	TRUE	FALSE	FALSE
Pdcd4	TRUE	TRUE	FALSE	FALSE
Lass5	TRUE	TRUE	FALSE	FALSE
Ctla4	TRUE	TRUE	FALSE	FALSE
Mgc72104	TRUE	TRUE	FALSE	FALSE
Aldh7a1	TRUE	TRUE	FALSE	FALSE
Tacc1	TRUE	TRUE	FALSE	FALSE
Rab8a	TRUE	TRUE	FALSE	FALSE
Elk1	TRUE	TRUE	FALSE	FALSE
Dr1	TRUE	FALSE	FALSE	FALSE
Drap1	TRUE	TRUE	FALSE	FALSE
Loc730077	TRUE	TRUE	FALSE	FALSE
Chmp4b	TRUE	TRUE	FALSE	FALSE
Rassf4	TRUE	TRUE	FALSE	FALSE
Dhrs1	TRUE	TRUE	FALSE	FALSE
Dact1	TRUE	TRUE	FALSE	TRUE
Gjb2	TRUE	TRUE	FALSE	FALSE
Ptpn6	TRUE	TRUE	FALSE	FALSE
Mobkl2a	TRUE	TRUE	FALSE	TRUE
Rgs10	TRUE	TRUE	FALSE	FALSE
Serpinb6	TRUE	TRUE	FALSE	FALSE
Slc41a1 (includes eg:254428)	TRUE	TRUE	FALSE	FALSE
Cops8	TRUE	TRUE	FALSE	FALSE
Atg7	TRUE	TRUE	FALSE	FALSE
Cdca7l	TRUE	TRUE	FALSE	FALSE
Bnip3 (includes eg:664)	TRUE	TRUE	FALSE	FALSE
Vwa5b1	TRUE	TRUE	FALSE	FALSE
Tmem149	TRUE	TRUE	FALSE	FALSE
Gvin1	TRUE	FALSE	FALSE	FALSE
Rfc3	TRUE	TRUE	FALSE	FALSE
Klf2	TRUE	TRUE	FALSE	FALSE
Rab7l1	TRUE	FALSE	FALSE	FALSE
Isca1	TRUE	TRUE	FALSE	FALSE
Mcm6	TRUE	TRUE	FALSE	FALSE
Man1c1	TRUE	FALSE	FALSE	TRUE
Serpinb8	TRUE	TRUE	FALSE	FALSE
Mgc16121	TRUE	TRUE	FALSE	FALSE
C6orf108	TRUE	TRUE	FALSE	FALSE
Slc7a5	TRUE	FALSE	FALSE	FALSE
Loc440498	TRUE	TRUE	FALSE	FALSE
Tcp11l1	TRUE	TRUE	FALSE	FALSE
Tram1	TRUE	TRUE	FALSE	FALSE
Krr1	TRUE	TRUE	FALSE	FALSE
Ckap4	TRUE	TRUE	FALSE	FALSE
Hspa8	TRUE	TRUE	FALSE	FALSE
Cpa5	TRUE	TRUE	FALSE	FALSE
Aldh3a2	TRUE	TRUE	FALSE	FALSE
Atp1b3	TRUE	TRUE	FALSE	FALSE
Cdca7	TRUE	TRUE	FALSE	FALSE
C11orf17	TRUE	TRUE	FALSE	FALSE
H2afj	TRUE	FALSE	FALSE	FALSE
Wdr51b	TRUE	FALSE	FALSE	FALSE
Cpeb3	TRUE	TRUE	FALSE	FALSE
Brp44	TRUE	FALSE	FALSE	FALSE
Hcp5	TRUE	FALSE	FALSE	FALSE
Gfpt1	TRUE	FALSE	FALSE	FALSE
Cd58	TRUE	FALSE	FALSE	FALSE
Nampt	TRUE	FALSE	FALSE	FALSE
Tnfrsf10b	TRUE	FALSE	FALSE	FALSE
Wdr19	TRUE	FALSE	FALSE	FALSE
Serpine2	TRUE	FALSE	FALSE	FALSE
Ppm1k	TRUE	FALSE	FALSE	FALSE
Lrrc8b	TRUE	FALSE	FALSE	FALSE
Ikip	TRUE	FALSE	FALSE	FALSE
Camk2b	TRUE	FALSE	FALSE	FALSE
Glg1	TRUE	FALSE	FALSE	TRUE
Coro1b	TRUE	FALSE	FALSE	FALSE
Loc644934	TRUE	FALSE	FALSE	FALSE
C11orf74	TRUE	FALSE	FALSE	FALSE
Insig1	TRUE	FALSE	FALSE	FALSE
Kpna2	TRUE	FALSE	FALSE	FALSE
Gsto1	TRUE	FALSE	FALSE	FALSE
Ubxn4	TRUE	FALSE	FALSE	FALSE
Brms1l	TRUE	FALSE	FALSE	FALSE
Wdr12	TRUE	FALSE	FALSE	FALSE
Chaf1b	TRUE	FALSE	FALSE	FALSE
Ube2e2	TRUE	FALSE	FALSE	FALSE
Etf1	TRUE	FALSE	FALSE	FALSE
Trim39	TRUE	FALSE	FALSE	FALSE
Cirh1a	TRUE	FALSE	FALSE	FALSE
Cnpy3	TRUE	FALSE	FALSE	FALSE
Tuba1a	TRUE	FALSE	FALSE	FALSE
Dennd1a	TRUE	FALSE	FALSE	FALSE
Creld1	TRUE	FALSE	FALSE	FALSE
Nek7	TRUE	FALSE	FALSE	FALSE
Pnpla7	TRUE	FALSE	FALSE	FALSE
Fam150b	TRUE	FALSE	FALSE	FALSE
Mxd4	TRUE	FALSE	FALSE	FALSE
Gas7	TRUE	FALSE	FALSE	FALSE
Rev1	TRUE	FALSE	FALSE	FALSE
Fam176a	TRUE	FALSE	FALSE	FALSE
Slc25a15	TRUE	FALSE	FALSE	FALSE
Higd1a	TRUE	FALSE	FALSE	FALSE
Gnptg	TRUE	FALSE	FALSE	FALSE
Lmcd1	TRUE	FALSE	FALSE	FALSE
Gstp1	TRUE	FALSE	FALSE	FALSE
Rnf149	TRUE	FALSE	FALSE	FALSE
Rab25	TRUE	FALSE	FALSE	FALSE
Spry1	TRUE	FALSE	FALSE	FALSE
Fosl1	TRUE	FALSE	FALSE	FALSE
Fjx1	TRUE	FALSE	FALSE	FALSE
Lrrc37b	TRUE	FALSE	FALSE	FALSE
Nfkb2	TRUE	FALSE	FALSE	FALSE
Svopl	TRUE	FALSE	FALSE	FALSE
Siah2	TRUE	FALSE	FALSE	FALSE
Ikzf4	TRUE	FALSE	FALSE	FALSE
G3bp2	TRUE	FALSE	FALSE	FALSE
C17orf49	TRUE	FALSE	FALSE	FALSE
Tsta3	TRUE	FALSE	FALSE	FALSE
Hspb1	TRUE	FALSE	FALSE	FALSE
Map6d1	TRUE	FALSE	FALSE	FALSE
Chd4	TRUE	FALSE	FALSE	FALSE
Apbb1ip	TRUE	FALSE	FALSE	FALSE
Flj40142	TRUE	FALSE	FALSE	FALSE
Sdc4	TRUE	FALSE	FALSE	FALSE
Lgmn	TRUE	FALSE	FALSE	FALSE
Ehd1	TRUE	FALSE	FALSE	TRUE
Prdx5	TRUE	FALSE	FALSE	FALSE
Fbxl15	TRUE	FALSE	FALSE	FALSE
Ptgir	TRUE	FALSE	FALSE	TRUE
Sc4mol	TRUE	FALSE	FALSE	FALSE
Dars	TRUE	FALSE	FALSE	TRUE
Fbxo32	TRUE	FALSE	FALSE	FALSE
Mef2c	TRUE	FALSE	FALSE	FALSE
Gsr	TRUE	FALSE	FALSE	FALSE
Zmiz2	TRUE	FALSE	FALSE	FALSE
Dlk2	TRUE	FALSE	FALSE	FALSE
Cyp27b1	TRUE	FALSE	FALSE	FALSE
Pdlim1	TRUE	FALSE	FALSE	FALSE
Slc29a1	TRUE	FALSE	FALSE	FALSE
Rdh10	TRUE	FALSE	FALSE	FALSE
Cd3g	TRUE	FALSE	FALSE	FALSE
Mobkl3	TRUE	FALSE	FALSE	FALSE
Cntnap1	TRUE	FALSE	FALSE	FALSE
Gnptab	TRUE	FALSE	FALSE	FALSE
Sepx1	TRUE	FALSE	FALSE	FALSE
Bbs9	TRUE	FALSE	FALSE	FALSE
Acot11	TRUE	FALSE	FALSE	FALSE
Hes6	TRUE	FALSE	FALSE	FALSE
Uhrf1	TRUE	FALSE	FALSE	FALSE
Gpr137	TRUE	FALSE	FALSE	FALSE
Odc1	TRUE	FALSE	FALSE	FALSE
Map2k5	TRUE	FALSE	FALSE	FALSE
M6prbp1	TRUE	FALSE	FALSE	FALSE
Hcg 27695	TRUE	FALSE	FALSE	FALSE
Aoah	TRUE	FALSE	FALSE	FALSE
Arhgap9	TRUE	FALSE	FALSE	FALSE
Atf4	TRUE	FALSE	FALSE	FALSE
Layn	TRUE	FALSE	FALSE	FALSE
Acot7	TRUE	FALSE	FALSE	FALSE
Esf1	TRUE	FALSE	FALSE	FALSE
Psma3	TRUE	FALSE	FALSE	FALSE
Inpp4b	TRUE	FALSE	FALSE	FALSE
Tnpo1	TRUE	FALSE	FALSE	FALSE
Mthfd2	TRUE	FALSE	FALSE	FALSE
C1orf55	TRUE	FALSE	FALSE	FALSE
Hk2	TRUE	FALSE	FALSE	FALSE
P2ry10	TRUE	FALSE	FALSE	FALSE
Lax1	TRUE	FALSE	FALSE	FALSE
Dj341d10.1	TRUE	FALSE	FALSE	FALSE
Zmat3	TRUE	FALSE	FALSE	FALSE
Polr3gl	TRUE	FALSE	FALSE	FALSE
Slc1a5	TRUE	FALSE	FALSE	FALSE
Tyms	TRUE	FALSE	FALSE	FALSE
C22:cta-250d10.9	TRUE	FALSE	FALSE	FALSE
Matk	TRUE	FALSE	FALSE	FALSE
Ccdc23	TRUE	FALSE	FALSE	FALSE
Grpel1	TRUE	FALSE	FALSE	FALSE
Mtcp1	TRUE	FALSE	FALSE	FALSE
Tnfrsf1b	TRUE	FALSE	FALSE	FALSE
Bet1	TRUE	FALSE	FALSE	FALSE
Fam108c1	TRUE	FALSE	FALSE	FALSE
Gchfr	TRUE	FALSE	FALSE	FALSE
Gpr180	TRUE	FALSE	FALSE	FALSE
Stt3b	TRUE	FALSE	FALSE	FALSE
Bspry	TRUE	FALSE	FALSE	FALSE
Acly	TRUE	FALSE	FALSE	FALSE
Bre	TRUE	FALSE	FALSE	FALSE
Rabac1	TRUE	FALSE	FALSE	FALSE
Sqrdl (includes eg:58472)	TRUE	FALSE	FALSE	FALSE
E2f6	TRUE	FALSE	FALSE	FALSE
Slco4a1	TRUE	FALSE	FALSE	FALSE
Tgds	TRUE	FALSE	FALSE	FALSE
Kiaa0101	TRUE	FALSE	FALSE	FALSE
Pgk1	TRUE	FALSE	FALSE	FALSE
Nfatc1	TRUE	FALSE	FALSE	FALSE
Adarb1	TRUE	FALSE	FALSE	FALSE
Itgb2	TRUE	FALSE	FALSE	TRUE
Pitpnm1	TRUE	FALSE	FALSE	FALSE
Pou2f2	TRUE	FALSE	FALSE	FALSE
Thyn1	TRUE	FALSE	FALSE	FALSE
Cldn14	TRUE	FALSE	FALSE	FALSE
Lysmd2	TRUE	FALSE	FALSE	TRUE
Gpt2	TRUE	FALSE	FALSE	FALSE
Fbxo46	TRUE	FALSE	FALSE	FALSE
Ndufs8	TRUE	FALSE	FALSE	FALSE
Sqstm1	TRUE	FALSE	FALSE	FALSE
Xirp1	TRUE	FALSE	FALSE	FALSE
Eif3j	TRUE	FALSE	FALSE	FALSE
Ccdc109b	TRUE	FALSE	FALSE	FALSE
Nicn1 (includes eg:84276)	TRUE	FALSE	FALSE	FALSE
Rab5b	TRUE	FALSE	FALSE	FALSE
Nqo2	TRUE	FALSE	FALSE	FALSE
Nudt6	TRUE	FALSE	FALSE	FALSE
Pigv	TRUE	FALSE	FALSE	FALSE
Rfc5	TRUE	FALSE	FALSE	FALSE
Chaf1a	TRUE	FALSE	FALSE	FALSE
Loc285628	TRUE	FALSE	FALSE	FALSE
C6orf192	TRUE	FALSE	FALSE	FALSE
Evi5	TRUE	FALSE	FALSE	FALSE
Me2	TRUE	FALSE	FALSE	TRUE
Ndrg3	TRUE	FALSE	FALSE	FALSE
Gmfg	TRUE	FALSE	FALSE	FALSE
Spin1	TRUE	FALSE	FALSE	FALSE
Fam89a	TRUE	FALSE	FALSE	FALSE
Hagh	TRUE	FALSE	FALSE	FALSE
Rhog	TRUE	FALSE	FALSE	FALSE
Znf69	TRUE	FALSE	FALSE	FALSE
Ccne2	TRUE	FALSE	FALSE	FALSE
Nfkb1	TRUE	FALSE	FALSE	FALSE
Ddx21	TRUE	FALSE	FALSE	FALSE
Vamp8	TRUE	FALSE	FALSE	FALSE
Pfkp	TRUE	FALSE	FALSE	FALSE
Ran	TRUE	FALSE	FALSE	FALSE
Phf21a	TRUE	FALSE	FALSE	FALSE
Tprg1l	TRUE	FALSE	FALSE	FALSE
S100a4	TRUE	FALSE	FALSE	FALSE
Ipcef1	TRUE	FALSE	FALSE	FALSE
Icam3	TRUE	FALSE	FALSE	FALSE
Bri3bp	TRUE	FALSE	FALSE	FALSE
Bccip	TRUE	FALSE	FALSE	FALSE
Ctxn1	TRUE	FALSE	FALSE	FALSE
Pias3	TRUE	FALSE	FALSE	FALSE
Tube1	TRUE	FALSE	FALSE	FALSE
Fam46c (includes eg:54855)	TRUE	FALSE	FALSE	FALSE
Mex3c	TRUE	FALSE	FALSE	FALSE
Rsph3	TRUE	FALSE	FALSE	FALSE
Irak1	TRUE	FALSE	FALSE	FALSE
Mapre1	TRUE	FALSE	FALSE	FALSE
Fam113b	TRUE	FALSE	FALSE	TRUE
Leo1	TRUE	FALSE	FALSE	FALSE
Srpk2	TRUE	FALSE	FALSE	FALSE
Hig2	TRUE	FALSE	FALSE	FALSE
Slbp	TRUE	FALSE	FALSE	FALSE
Stard10	TRUE	FALSE	FALSE	FALSE
Kras	TRUE	FALSE	FALSE	FALSE
Pde12	TRUE	FALSE	FALSE	FALSE
Otud6b	TRUE	FALSE	FALSE	FALSE
Tmem120a	TRUE	FALSE	FALSE	FALSE
Tnfaip8l1	TRUE	FALSE	FALSE	FALSE
C8orf40	TRUE	FALSE	FALSE	FALSE
Umps	TRUE	FALSE	FALSE	FALSE
Mprip	TRUE	FALSE	FALSE	TRUE
Slc6a9	TRUE	FALSE	FALSE	FALSE
Traf1	TRUE	FALSE	FALSE	TRUE
Dusp14	TRUE	FALSE	FALSE	FALSE
C1orf150	TRUE	FALSE	FALSE	FALSE
Ogfod1	TRUE	FALSE	FALSE	FALSE
Tars	TRUE	FALSE	FALSE	FALSE
Atp1b1	TRUE	FALSE	FALSE	FALSE
Rheb	TRUE	FALSE	FALSE	FALSE
Rln2	TRUE	FALSE	FALSE	FALSE
Sels	TRUE	FALSE	FALSE	FALSE
Eif2s1	TRUE	FALSE	FALSE	FALSE
Cdca5	TRUE	FALSE	FALSE	FALSE
Arhgap21	TRUE	FALSE	FALSE	FALSE
Itga4	TRUE	FALSE	FALSE	FALSE
Mcm2	TRUE	FALSE	FALSE	FALSE
Jazf1	TRUE	FALSE	FALSE	FALSE
Lair2	TRUE	FALSE	FALSE	FALSE
Yes1	TRUE	FALSE	FALSE	FALSE
Gfod1	TRUE	FALSE	FALSE	FALSE
Gart	TRUE	FALSE	FALSE	FALSE
Slc3a2	TRUE	FALSE	FALSE	TRUE
Txnrd1	TRUE	FALSE	FALSE	FALSE
Ankrd39	TRUE	FALSE	FALSE	FALSE
Tnfrsf9	TRUE	FALSE	FALSE	FALSE
Rap1a	TRUE	FALSE	FALSE	TRUE
Mios	TRUE	FALSE	FALSE	FALSE
Psd3	TRUE	FALSE	FALSE	FALSE
Sypl1	TRUE	FALSE	FALSE	FALSE
Zc3h7a	TRUE	FALSE	FALSE	FALSE
Mphosph6	TRUE	FALSE	FALSE	FALSE
Elovl6	TRUE	FALSE	FALSE	FALSE
Fcrl3	TRUE	FALSE	FALSE	FALSE
Pacsin2	TRUE	FALSE	FALSE	FALSE
Rassf2	TRUE	FALSE	FALSE	FALSE
Carhsp1	TRUE	FALSE	FALSE	FALSE
Sirpg	TRUE	FALSE	FALSE	FALSE
Prkd2	TRUE	FALSE	FALSE	FALSE
Atg3	TRUE	FALSE	FALSE	FALSE
Decr1	TRUE	FALSE	FALSE	FALSE
Med20	TRUE	FALSE	FALSE	FALSE
Cdk2ap2	TRUE	FALSE	FALSE	FALSE
Gins2	TRUE	FALSE	FALSE	FALSE
Gpr146	TRUE	FALSE	FALSE	FALSE
Tfpi	TRUE	FALSE	FALSE	FALSE
Dbndd2	TRUE	FALSE	FALSE	FALSE
Pole2	TRUE	FALSE	FALSE	FALSE
Fen1	TRUE	FALSE	FALSE	FALSE
Dact3	TRUE	FALSE	FALSE	FALSE
Dbn1	TRUE	FALSE	FALSE	FALSE
F12	TRUE	FALSE	FALSE	FALSE
Aicda	TRUE	FALSE	FALSE	FALSE
Ppp1r3f	TRUE	FALSE	FALSE	FALSE
Dynlt1	TRUE	FALSE	FALSE	TRUE
Cradd	TRUE	FALSE	FALSE	FALSE
Raph1	TRUE	FALSE	FALSE	FALSE
Pgm2	TRUE	FALSE	FALSE	FALSE
Impdh1	TRUE	FALSE	FALSE	FALSE
Dtl	TRUE	FALSE	FALSE	FALSE
Ppat	TRUE	FALSE	FALSE	FALSE
Dedd2	TRUE	FALSE	FALSE	FALSE
C1orf93	TRUE	FALSE	FALSE	FALSE
Baz2b	TRUE	FALSE	FALSE	FALSE
Nup62	TRUE	FALSE	FALSE	FALSE
Tfdp1	TRUE	FALSE	FALSE	FALSE
Sesn1	TRUE	FALSE	FALSE	FALSE
Wdr54	TRUE	FALSE	FALSE	FALSE
Mcm4	TRUE	FALSE	FALSE	FALSE
Nfu1	TRUE	FALSE	FALSE	FALSE
Nde1	TRUE	FALSE	FALSE	FALSE
Loc731049	TRUE	FALSE	FALSE	FALSE
Eprs	TRUE	FALSE	FALSE	FALSE
Camlg	TRUE	FALSE	FALSE	FALSE
Chek1	TRUE	FALSE	FALSE	FALSE
Gars	TRUE	FALSE	FALSE	FALSE
Suox	TRUE	FALSE	FALSE	FALSE
Bysl	TRUE	FALSE	FALSE	FALSE
Orc1l	TRUE	FALSE	FALSE	FALSE
Rpl7l1	TRUE	FALSE	FALSE	FALSE
Wee1	TRUE	FALSE	FALSE	FALSE
Ppfibp1	TRUE	FALSE	FALSE	FALSE
Cenpn	TRUE	FALSE	FALSE	FALSE
Txn	TRUE	FALSE	FALSE	FALSE
Foxo4	TRUE	FALSE	FALSE	FALSE
Dscc1	TRUE	FALSE	FALSE	FALSE
Twist1	TRUE	FALSE	FALSE	FALSE
Shmt1	TRUE	FALSE	FALSE	FALSE
Adm2	TRUE	FALSE	FALSE	FALSE
Exo1	TRUE	FALSE	FALSE	FALSE
Lrp8	TRUE	FALSE	FALSE	FALSE
Mars	TRUE	FALSE	FALSE	FALSE
C10orf125	TRUE	FALSE	FALSE	FALSE
Rbbp9	TRUE	FALSE	FALSE	FALSE
Epdr1	TRUE	FALSE	FALSE	FALSE
Mcm10	TRUE	FALSE	FALSE	FALSE
Alkbh7	TRUE	FALSE	FALSE	FALSE
Hist1h2bk	TRUE	FALSE	FALSE	FALSE
Npc2	TRUE	FALSE	FALSE	FALSE
Maged1	TRUE	FALSE	FALSE	FALSE
Coch	TRUE	FALSE	FALSE	FALSE
Lemd3	TRUE	FALSE	FALSE	FALSE
Pdp2	TRUE	FALSE	FALSE	FALSE
Brca1	TRUE	FALSE	FALSE	FALSE
