# Supplementary material for: Genome-wide CRISPR Screens in T Helper Cells Reveal Pervasive Crosstalk between Activation and Differentiation
Source: Cell. 2019 Feb 7;176(4):882–896.e18. doi: 10.1016/j.cell.2018.11.044 (PMC6370901; doi:10.1016/j.cell.2018.11.044)
Supplement: Data S2. Processed Data from All the Steps of the Analysis, Related to Figure 1 [file mmc2.zip › supplemental data/primers.csv]

Name	Sequence_5-3	Comment
kosuke_mfei_fwd	ATATAATTTCAATTGCACAGGGACAGCAGAGATCCAGTTT
kosuke_clai_rev	AGGTATTATCGATCCTTGTAAGTCATTGGTCTTAAAGGTA
gib_grnalib_fwd	TCTTACGTAGCTAGCGGATCCAGGTCGGGCAGGAAGAGG
gib_grnalib_rev	CTACCCGGTAGAATTGGATCCAAAAAAAGCACCGACTCGGTG
gLibrary-HiSeq_50bp-SE_u1	ACACTCTTTCCCTACACGACGCTCTTCCGATCTCTTGTGGAAAGGACGAAACA
gLibrary-HiSeq_50bp-SE_l1	TCGGCATTCCTGCTGAACCGCTCTTCCGATCTCTAAAGCGCATGCTCCAGAC
U6-Illumina-seq2	TCTTCCGATCTCTTGTGGAAAGGACGAAACACCG
cas9_qpcr1f	AGCTGATCCGGGAAGTGAAA
cas9_qpcr1r	GATTTCCTGCTCGCTCTTGG
cas9_qpcr2f	CGATAAGAACCTGCCCAACG
cas9_qpcr2r	CAAACAGTGTCAGGGTCAGC
rtqpcr_hGata3_left	TGCCTTGACCGTCGATGTTA
rtqpcr_hGata3_right	TGCCGGAGGAGGTGGATGTGCT
rtqpcr_hGata3_probe	GGACGCGGCGCAGTAC	FAM-reporterwithTAMRA-quencher
rtqpcr_hEF1a_left	CTGAACCATCCAGGCCAAAT
rtqpcr_hEF1a_right	GCCGTGTGGCAATCCAAT
rtqpcr_hEF1a_probe	AGCGCCGGCTATGCCCCTG	FAM-reporterwithTAMRA-quencher
gata3_flag_left	CATGCGTGAGGAGTCTCCAA	targetsequenceonly
gata3_flag_right	CTTCTACTTGCGTTTTTCGC	targetsequenceonly
