# Supplementary material for: Genome-wide CRISPR Screens in T Helper Cells Reveal Pervasive Crosstalk between Activation and Differentiation
Source: Cell. 2019 Feb 7;176(4):882–896.e18. doi: 10.1016/j.cell.2018.11.044 (PMC6370901; doi:10.1016/j.cell.2018.11.044)
Supplement: Data S2. Processed Data from All the Steps of the Analysis, Related to Figure 1 [file mmc2.zip › supplemental data/oligos.csv]

Well.Position	Sequence.Name	Sequence
A1	Abcg4	CACCGGAAGGTCCTCAGCTCGCGGT
B1	Abcg4	CACCGGCCCCTCCCGCACGGAATGT
C1	B230219D22Rik	CACCGCGATCTGGTAAGCGAGGCGT
D1	B230219D22Rik	CACCGCGCTTACCAGATCGATTGGT
E1	Bcl11b	CACCGCAGGACCTTGTCGTAGCAGT
F1	Bcl11b	CACCGCAGGACCTTGTCGTAGCAGT
G1	Bcl11b	CACCGCATAGGGTTGCCACGGCCGT
H1	Bcl11b	CACCGCATAGGGTTGCCACGGCCGT
A2	Bhlhe40	CACCGCTTGTAAACCGCTCTGCAGT
B2	Bhlhe40	CACCGGAGAAAAAGAGACGTGACGT
C2	Ccdc134	CACCGATGTGCTTCCAGACGGGCGT
D2	Ccdc134	CACCGCACCACGTGCGAGAAAGCGT
E2	Ccna2	CACCGACATTCACACGTACCTTAGT
F2	Ccna2	CACCGACATTCACACGTACCTTAGT
G2	Ccna2	CACCGAGAAGCTCAAGACTCGACGT
H2	Ccna2	CACCGAGAAGCTCAAGACTCGACGT
A3	Cd180	CACCGAGTGTGTCTAACCGATGTGT
B3	Cd180	CACCGCCTGAGTGAATTGCCTTCGT
C3	Cd200	CACCGAGCTTGCCTTACCCTCTAGT
D3	Cd200	CACCGCAGCCTGCCTACAAAGACGT
E3	Cntrob	CACCGATGTGGCGCTCGCAATGCGT
F3	Cntrob	CACCGGCAGCTTGTCCGTTGGATGT
G3	Crls1	CACCGCCAACCAAAAATCAGCTTGT
H3	Crls1	CACCGGATTTATTGCTCGAAACTGT
A4	Cxcr7	CACCGAGTGCGTGTCGTAGCCTGGT
B4	Cxcr7	CACCGATAACCAGTGGCCCATGGGT
C4	Ern1	CACCGCACCGACCACCGTATCTCGT
D4	Ern1	CACCGCCCCCTGCCAGACGTAGAGT
E4	Etv2	CACCGAGTCTCGCGACCACGGAAGT
F4	Etv2	CACCGCACAGCTCCACGGGTCCGGT
G4	F2rl1	CACCGAGGGGTTCCGGTAGAACCGT
H4	F2rl1	CACCGGAAGGCAAACATCGCCGTGT
A5	Fam26f	CACCGAACTGAATCGCGCGCTCCGT
B5	Fam26f	CACCGCAGGAACACCAGGCCGTAGT
C5	Fam32a	CACCGACAAGCGCACGCCGGCGCGT
D5	Fam32a	CACCGAGGAGAAAAGGCGCTGCCGT
E5	Fam71b	CACCGCAACGCTTGTCTCGCCAGGT
F5	Fam71b	CACCGGACGAGCCCGATTCATCAGT
G5	Gata3	CACCGCCGTAGTAGGACGGGACGGT
H5	Gata3	CACCGCGGAGGGTAAACGGACAGGT
A6	Herc6	CACCGATATCAGAGTTCTCTGCGGT
B6	Herc6	CACCGGGTGGTATCTTTAGGCCGGT
C6	Hsph1	CACCGAAGATCTCCCGAATGCCGGT
D6	Hsph1	CACCGCTTCGTCTGCATTGAGCGGT
E6	Ifngr1	CACCGACCGTATGTTTCGTATGTGT
F6	Ifngr1	CACCGACTTCAGGGTGAAATACGGT
G6	Il12a	CACCGGTAGTTCCAGTGGTAAACGT
H6	Il12a	CACCGTCTAGAACGAGAGTTGCCGT
A7	Il13	CACCGACCATGCTGCCGTTGCACGT
B7	Il13	CACCGCCATGCTGCCGTTGCACAGT
C7	Il2	CACCGATCCAGAACATGCCGCAGGT
D7	Il2	CACCGGAAGATCTTTCAATTCTGGT
E7	Il4	CACCGAAAATATGCGAAGCACCTGT
F7	Il4	CACCGCATTTTGAACGAGGTCACGT
G7	Lag3	CACCGAGAGAGAAGTCCCCGCGCGT
H7	Lag3	CACCGCAGCACCGTGTAGCGACCGT
A8	Lrrc40	CACCGAGATGCTCAAATCCCTCGGT
B8	Lrrc40	CACCGAGTTCTACTGAACGATGGGT
C8	Mapkapk3	CACCGAGAGATAATGCGGGACATGT
D8	Mapkapk3	CACCGAGGATGCGCACGATGTGGGT
E8	Med8	CACCGCGCCACTGTTCCGAAACCGT
F8	Mta3	CACCGAATCTGTCGATCCGTAAGGT
G8	Mta3	CACCGAGTCGGAGACGCCAGTTGGT
H8	Nhedc2	CACCGCACACGCCTCCACGATGCGT
A9	Nhedc2	CACCGCTATTGTTCCATCACCGGGT
B9	Nrd1	CACCGATGCAATTGACCGAGAGGGT
C9	Nrd1	CACCGCTAGACCGGGACATCCTAGT
D9	Oas1f	CACCGAGCAGACGTGGACTTCATGT
E9	Oas1f	CACCGAGTGCACCACACTAAAGAGT
F9	Orm3	CACCGAATTTCCTGCCTATAATCGT
G9	Orm3	CACCGCTATAACTCCAACCTTCTGT
H9	Pgk1	CACCGACTGCACACCGAGCCCATGT
A10	Pgk1	CACCGCTCTTGGTTATAGGATCAGT
B10	Pxk	CACCGCAGAGATCGCCTTACAGCGT
C10	Pxk	CACCGCGGAGGACTCGCTAGCCGGT
D10	Ryr1	CACCGATAGTGCGGGTGTTCGAGGT
E10	Ryr1	CACCGCCATCAAAGAGTATCGCAGT
F10	Scara3	CACCGCTGGCAGCGGTTGCAGCGGT
G10	Scara3	CACCGGCTCAGCCTCACGGCAAAGT
H10	Slc25a3	CACCGCAGGTGGCGGGAACGCCGGT
A11	Slc25a3	CACCGCGGCACTTTACTAAGTCCGT
B11	Slc5a1	CACCGACCCCACCAGCATGATCGGT
C11	Slc5a1	CACCGACGGAAATTTTACCGCCAGT
D11	Stat6	CACCGAGGCTTCAGCATCGAGTAGT
E11	Stat6	CACCGAGTTCTTCCTGCTTCCGAGT
F11	Tbx21	CACCGACCTGCGCGGCGATCGGTGT
G11	Tbx21	CACCGCCACTGGCGGTACCAGAGGT
H11	Thy1	CACCGGAGAGGGTGACGCGGGAGGT
A12	Thy1	CACCGGGGAGCGGTACGTGTGCTGT
B12	Thy1control	CACCTTTTGTGAGCTTCAAGTCTGT
C12	Thy1control	CACCAAAGTATCAGTGTGTATAGGT
D12	Xbp1	CACCGACACCGCAGGCTCGCAAGGT
E12	Xbp1	CACCGAGGAGTTAAGAACACGCTGT
F12	Zc3h12a	CACCGAGTTCCCGAAGGATGTGCGT
G12	Zc3h12a	CACCGCCACTCCGTCGGATTCGAGT
H12
A1	Abcg4	TAAAACCGCGAGCTGAGGACCTTCC
B1	Abcg4	TAAAACATTCCGTGCGGGAGGGGCC
C1	B230219D22Rik	TAAAACGCCTCGCTTACCAGATCGC
D1	B230219D22Rik	TAAAACCAATCGATCTGGTAAGCGC
E1	Bcl11b	TAAAACTGCTACGACAAGGTCCTGC
F1	Bcl11b	TAAAACTGCTACGACAAGGTCCTGC
G1	Bcl11b	TAAAACGGCCGTGGCAACCCTATGC
H1	Bcl11b	TAAAACGGCCGTGGCAACCCTATGC
A2	Bhlhe40	TAAAACTGCAGAGCGGTTTACAAGC
B2	Bhlhe40	TAAAACGTCACGTCTCTTTTTCTCC
C2	Ccdc134	TAAAACGCCCGTCTGGAAGCACATC
D2	Ccdc134	TAAAACGCTTTCTCGCACGTGGTGC
E2	Ccna2	TAAAACTAAGGTACGTGTGAATGTC
F2	Ccna2	TAAAACTAAGGTACGTGTGAATGTC
G2	Ccna2	TAAAACGTCGAGTCTTGAGCTTCTC
H2	Ccna2	TAAAACGTCGAGTCTTGAGCTTCTC
A3	Cd180	TAAAACACATCGGTTAGACACACTC
B3	Cd180	TAAAACGAAGGCAATTCACTCAGGC
C3	Cd200	TAAAACTAGAGGGTAAGGCAAGCTC
D3	Cd200	TAAAACGTCTTTGTAGGCAGGCTGC
E3	Cntrob	TAAAACGCATTGCGAGCGCCACATC
F3	Cntrob	TAAAACATCCAACGGACAAGCTGCC
G3	Crls1	TAAAACAAGCTGATTTTTGGTTGGC
H3	Crls1	TAAAACAGTTTCGAGCAATAAATCC
A4	Cxcr7	TAAAACCAGGCTACGACACGCACTC
B4	Cxcr7	TAAAACCCATGGGCCACTGGTTATC
C4	Ern1	TAAAACGAGATACGGTGGTCGGTGC
D4	Ern1	TAAAACTCTACGTCTGGCAGGGGGC
E4	Etv2	TAAAACTTCCGTGGTCGCGAGACTC
F4	Etv2	TAAAACCGGACCCGTGGAGCTGTGC
G4	F2rl1	TAAAACGGTTCTACCGGAACCCCTC
H4	F2rl1	TAAAACACGGCGATGTTTGCCTTCC
A5	Fam26f	TAAAACGGAGCGCGCGATTCAGTTC
B5	Fam26f	TAAAACTACGGCCTGGTGTTCCTGC
C5	Fam32a	TAAAACGCGCCGGCGTGCGCTTGTC
D5	Fam32a	TAAAACGGCAGCGCCTTTTCTCCTC
E5	Fam71b	TAAAACCTGGCGAGACAAGCGTTGC
F5	Fam71b	TAAAACTGATGAATCGGGCTCGTCC
G5	Gata3	TAAAACCGTCCCGTCCTACTACGGC
H5	Gata3	TAAAACCTGTCCGTTTACCCTCCGC
A6	Herc6	TAAAACCGCAGAGAACTCTGATATC
B6	Herc6	TAAAACCGGCCTAAAGATACCACCC
C6	Hsph1	TAAAACCGGCATTCGGGAGATCTTC
D6	Hsph1	TAAAACCGCTCAATGCAGACGAAGC
E6	Ifngr1	TAAAACACATACGAAACATACGGTC
F6	Ifngr1	TAAAACCGTATTTCACCCTGAAGTC
G6	Il12a	TAAAACGTTTACCACTGGAACTACC
H6	Il12a	TAAAACGGCAACTCTCGTTCTAGAC
A7	Il13	TAAAACGTGCAACGGCAGCATGGTC
B7	Il13	TAAAACTGTGCAACGGCAGCATGGC
C7	Il2	TAAAACCTGCGGCATGTTCTGGATC
D7	Il2	TAAAACCAGAATTGAAAGATCTTCC
E7	Il4	TAAAACAGGTGCTTCGCATATTTTC
F7	Il4	TAAAACGTGACCTCGTTCAAAATGC
G7	Lag3	TAAAACGCGCGGGGACTTCTCTCTC
H7	Lag3	TAAAACGGTCGCTACACGGTGCTGC
A8	Lrrc40	TAAAACCGAGGGATTTGAGCATCTC
B8	Lrrc40	TAAAACCCATCGTTCAGTAGAACTC
C8	Mapkapk3	TAAAACATGTCCCGCATTATCTCTC
D8	Mapkapk3	TAAAACCCACATCGTGCGCATCCTC
E8	Med8	TAAAACGGTTTCGGAACAGTGGCGC
F8	Mta3	TAAAACCTTACGGATCGACAGATTC
G8	Mta3	TAAAACCAACTGGCGTCTCCGACTC
H8	Nhedc2	TAAAACGCATCGTGGAGGCGTGTGC
A9	Nhedc2	TAAAACCCGGTGATGGAACAATAGC
B9	Nrd1	TAAAACCCTCTCGGTCAATTGCATC
C9	Nrd1	TAAAACTAGGATGTCCCGGTCTAGC
D9	Oas1f	TAAAACATGAAGTCCACGTCTGCTC
E9	Oas1f	TAAAACTCTTTAGTGTGGTGCACTC
F9	Orm3	TAAAACGATTATAGGCAGGAAATTC
G9	Orm3	TAAAACAGAAGGTTGGAGTTATAGC
H9	Pgk1	TAAAACATGGGCTCGGTGTGCAGTC
A10	Pgk1	TAAAACTGATCCTATAACCAAGAGC
B10	Pxk	TAAAACGCTGTAAGGCGATCTCTGC
C10	Pxk	TAAAACCGGCTAGCGAGTCCTCCGC
D10	Ryr1	TAAAACCTCGAACACCCGCACTATC
E10	Ryr1	TAAAACTGCGATACTCTTTGATGGC
F10	Scara3	TAAAACCGCTGCAACCGCTGCCAGC
G10	Scara3	TAAAACTTTGCCGTGAGGCTGAGCC
H10	Slc25a3	TAAAACCGGCGTTCCCGCCACCTGC
A11	Slc25a3	TAAAACGGACTTAGTAAAGTGCCGC
B11	Slc5a1	TAAAACCGATCATGCTGGTGGGGTC
C11	Slc5a1	TAAAACTGGCGGTAAAATTTCCGTC
D11	Stat6	TAAAACTACTCGATGCTGAAGCCTC
E11	Stat6	TAAAACTCGGAAGCAGGAAGAACTC
F11	Tbx21	TAAAACACCGATCGCCGCGCAGGTC
G11	Tbx21	TAAAACCTCTGGTACCGCCAGTGGC
H11	Thy1	TAAAACCTCCCGCGTCACCCTCTCC
A12	Thy1	TAAAACAGCACACGTACCGCTCCCC
B12	Thy1control	TAAAACAGACTTGAAGCTCACAAAA
C12	Thy1control	TAAAACCTATACACACTGATACTTT
D12	Xbp1	TAAAACCTTGCGAGCCTGCGGTGTC
E12	Xbp1	TAAAACAGCGTGTTCTTAACTCCTC
F12	Zc3h12a	TAAAACGCACATCCTTCGGGAACTC
G12	Zc3h12a	TAAAACTCGAATCCGACGGAGTGGC
H12
