# Supplementary material for: Genome-wide CRISPR Screens in T Helper Cells Reveal Pervasive Crosstalk between Activation and Differentiation
Source: Cell. 2019 Feb 7;176(4):882–896.e18. doi: 10.1016/j.cell.2018.11.044 (PMC6370901; doi:10.1016/j.cell.2018.11.044)
Supplement: Data S2. Processed Data from All the Steps of the Analysis, Related to Figure 1 [file mmc2.zip › supplemental data/readme.txt]

                                                                            (    (    (    (    (     
                                                                            )\ ) )\ ) )\ ) )\ ) )\ )  
                                                                       )\  (()/((()/((()/((()/((()/(  
                                                                     (((_)  /(_))/(_))/(_))/(_))/(_)) 
 _____    _  _  ___  _     ___  ___  ___      ___   _   _     _      )\___ (_)) (_)) (_)) (_)) (_))   
|_   _|  | || || __|| |   | _ \| __|| _ \    / __|| __|| |   | |    ((/ __|| _ \|_ _|/ __|| _ \| _ \  
  | |    | __ || _| | |__ |  _/| _| |   /   | (__ | _| | |__ | |__   | (__ |   / | | \__ \|  _/|   /  
  |_|    |_||_||___||____||_|  |___||_|_\    \___||___||____||____|   \___||_|_\|___||___/|_|  |_|_\  
                                                                                                      

Supplementary data for the paper "Genome-wide CRISPR screens in T helper cells reveal pervasive cross-talk between activation and differentiation".
* For code, please refer to https://github.com/mahogny/th2crispr
* Note thate in all cases we use mm10 as a reference

===============================================================================================================
===============================================================================================================
===============================================================================================================

overlap_human_il4stat6targets.csv - Overlap with previous human study of Il4/Stat6-targets
overlap_mouse_il4stat6targets.csv - Overlap with previous mouse study of Il4/Stat6-targets

gata3_go_dynamics - Time-course behaviour and GO-analysis of GATA3-associated peaks

primers.csv - Oligos for creating targeted sgRNA plasmids
oligos.csv  - Primers for qPCR and cloning of CRISPR plasmids

tfchrom_assoc - TF-chromatin associations over time

crispr screen - Screen sgRNA counts, MAGeCK aggregate scores and BaIOPSE screen scores

motif analysis - Output of MEME and Homer

ko/count - Raw count and condition tables for targeted KO RNA-seq
ko/de    - DESeq2 output for follow-up KO and RNA-seq

overexpression/rnaseq - Overexpression RNA-seq counts and condition files
overexpression/de     - Overexpression DE analysis
overexpression/chip   - Overexpression + ChIP-seq bed files with annotation

mara     - MARA output

tc       - Time course RNA-seq counts
