# Supplementary material for: Genome-wide CRISPR Screens in T Helper Cells Reveal Pervasive Crosstalk between Activation and Differentiation
Source: Cell. 2019 Feb 7;176(4):882–896.e18. doi: 10.1016/j.cell.2018.11.044 (PMC6370901; doi:10.1016/j.cell.2018.11.044)
Supplement: Data S2. Processed Data from All the Steps of the Analysis, Related to Figure 1 [file mmc2.zip › supplemental data/overexpression/oe_primers.csv]

gene	genefwd	generev
scara3	AAAGTGAGATCAGCTGGCAGTGACAGGGAT	TCAGTAGGGGCTCTGGTTCCCTGGTGGACC
Bhlhe40	GAACGGATCCCCAGCGCGCAACCACCTCCT	TTAGTCTTTGGTTTCTAAGTTTAAAGGAGG
Pparg	GTTGACACAGAGATGCCATTCTGGCCCACC	CTAATACAAGTCCTTGTAGATCTCCTGGAG
Lmo4	GTGAATCCGGGCAGCAGCTCGCAGCCGCCC	TCAGCAGACCTTCTGGTCTGGCAGTAGTGG
Ccdc134	GACCTTCTTCAGTTCCTGGCAGCCTTCTCT	CTACAACTCAGACTGGGATCTTGAAATCCT
Lrrc40	TCGCGCCAGCTGAGAGCCCCTAGGTTTGAC	TCAGGCAGGGATTCGATCTCTCAAATACTC
