# Supplementary material for: Genome-wide CRISPR Screens in T Helper Cells Reveal Pervasive Crosstalk between Activation and Differentiation
Source: Cell. 2019 Feb 7;176(4):882–896.e18. doi: 10.1016/j.cell.2018.11.044 (PMC6370901; doi:10.1016/j.cell.2018.11.044)
Supplement: Data S2. Processed Data from All the Steps of the Analysis, Related to Figure 1 [file mmc2.zip › supplemental data/tc/tpm_human.csv]

	Th0_05h_1	Th0_05h_2	Th0_05h_3	Th0_12h_1	Th0_12h_2	Th0_12h_3	Th0_1h_1	Th0_1h_2	Th0_1h_3	Th0_24h_1	Th0_24h_2	Th0_24h_3	Th0_2h_1	Th0_2h_2	Th0_2h_3	Th0_48h_1	Th0_48h_2	Th0_48h_3	Th0_4h_1	Th0_4h_2	Th0_4h_3	Th0_6h_1	Th0_6h_2	Th0_6h_3	Th0_72h_1	Th0_72h_2	Th0_72h_3	Th2_05h_1	Th2_05h_2	Th2_05h_3	Th2_12h_1	Th2_12h_2	Th2_12h_3	Th2_1h_1	Th2_1h_2	Th2_1h_3	Th2_24h_1	Th2_24h_2	Th2_24h_3	Th2_2h_1	Th2_2h_2	Th2_2h_3	Th2_48h_1	Th2_48h_2	Th2_48h_3	Th2_4h_1	Th2_4h_2	Th2_4h_3	Th2_6h_1
ENSG00000283607	0	0	0	0	0	0	0	0	0	0	0	0	0	0	0	0	0	0	0	0	0	0	0	0	0	0	0	0	0	0	0	0	0	0	0	0	0	0	0	0	0	0	0	0	0	0	0.928765	0	0
ENSG00000283688	0	0	0	0	0	0	0	0	0	0	0	0	0	0	0	0	0	0	0	0	0	0	0	0	0	0	0	0	0	0	0	0	0	0	0	0	0	0	0	0	0	0	0	0	0	0	0	0	0
ENSG00000283622	0	0	0	0	0	0	0	0	0	0	0	0	0	0	0	0	0	0	0	0	0	0	0	0	0	0	0	0	0	0	0	0	0	0	0	0	0	0	0	0	0	0	0	0	0	0	0	0	0
ENSG00000283275	0	0	0	0	0	0	0	0	0	0	0	0	0	0	0	0	0	0	0	0	0	0	0	0	0	0	0	0	0	0	0	0	0	0	0	0	0	0	0	0	0	0	0	0	0	0	0	0	0
ENSG00000283297	0.875709	1.43504	0.744852	1.3249	2.3754	0.893382	0.885514	0.669931	1.09676	0.401601	0.32017	0.644489	0.862212	0.346829	0.596874	1.55582	1.11112	1.46542	0.864086	0.713824	0.729234	1.31073	1.27144	0.7354	2.20585	1.7775	2.19031	1.01215	1.35639	0.746805	0.929956	2.40477	0.971207	1.00541	1.47418	0.586733	0.530556	0.372656	0.890406	0.270722	0.570821	0.543796	2.42261	1.25243	1.2831	0.529375	0.679219	0.59104	1.18686
ENSG00000283573	0.787354	0.313673	0	0.343463	0.565563	0.346761	0.615209	0	0.976361	0	0	0	1.85183	1.72302	1.45977	0	0	0	0.847662	1.46923	1.50715	0.385262	0.283838	0	0	0	0	0.549359	0.333706	0	0	0	0	0.60452	0.835353	0.787613	0	0.356658	0	1.67871	1.54273	0.954244	0	0.31384	0	1.14733	1.26935	0.332749	0.375236
ENSG00000283327	0	0	0	0	0	0	0	0	0	0	0	0	0	0	0	0	0	0	0	0	0	0	0	0	0	0	0	0	0	0	0	0	0	0	0	0	0	0	0	0	0	0	0	0	0	0	0	0	0
ENSG00000282961	0.356019	0.413098	0.286433	0.237514	0.288792	0.225677	0.296043	0.314888	0.2579	0.15091	0.21486	0.185348	0.356555	0.40801	0.308796	0.178969	0.173704	0.193237	0.303103	0.349156	0.271985	0.439805	0.325452	0.29435	0.154173	0.16975	0.193306	0.39212	0.461697	0.302641	0.296433	0.246919	0.195868	0.295791	0.326474	0.254817	0.164937	0.179467	0.192258	0.297527	0.339116	0.227231	0.225295	0.193679	0.183229	0.368007	0.252641	0.288274	0.300838
ENSG00000283218	0	0	0	0	0	0	0	0	0	0	0	0	0	0	0	0	0	0	0	0	0	0	0	0	0	0	0	0	0	0	0	0	0	0	0	0	0	0	0	0	0	0	0	0	0	0	0	0	0
ENSG00000283444	0	0	0	0	0	0	0	0	0	0	0	0	0	0.436185	0	0	0	0	0	0	0	0	0	0	0	0	0	0	0.250495	0.224954	0	0	0	0	0	0	0	0	0	0	0	0	0	0	0	0	0	0	0
ENSG00000284484	0.237495	0.172503	0.190744	0	0.233025	0	0.252292	0.119333	0.286069	0.11835	0	0	0.217664	0.20512	0.126642	0.113771	0.179644	0.134424	0.130138	0.181373	0.128451	0.198444	0.163096	0.184134	0.112724	0.114894	0.119017	0.118812	0.23851	0	0	0	0.114337	0	0.130238	0	0	0.128971	0	0.137351	0.13282	0.203535	0	0	0.11849	0.137919	0.186252	0.179087	0.139097
ENSG00000284439	0	0	0	0	0	0	0	0	0	0	0	0	0	0	0	0	0	0	0	0	0	0	0	0	0	0	0	0	0	0	0	0	0	0	0	0	0	0	0	0	0	0	0	0	0	0	0	0	0
ENSG00000283137	0	0	0	0	0	0	0	0	0	0	0	0	0	0	0	0	0	0	0	0	0	0	0	0	0	0	0	0	0	0	0	0	0	0	0	0	0	0	0	0	0	0	0	0	0	0	0	0	0
ENSG00000283165	0	0	0	0	0	0	0	0	0	0	0	0	0	0	0	0	0	0	0	0	0	0	0	0	0	0	0	0	0	0	0	0	0	0	0	0	0	0	0	0	0	0	0	0	0	0	0	0	0
ENSG00000283452	5.10762	0	0	0	0	0	0	0	0	0	0	0	0	0	0	0	0	0	0	0	0	0	0	0	0	0	0	0	0	0	0	0	0	0	0	0	0	0	0	0	0	0	0	0	0	0	0	0	0
ENSG00000283256	0	0	0	0	0	0	0	0	0	0	0	0	0	0	0	0	0	0	0	0	0	0	0	0	0	0	0	0	0	0	0	0	0	0	0	0	0	0	0	0	0	0	0	0	0	0	0	0	0
ENSG00000283616	0	0	0	0	0	0	0	0	0	0	0	0	0	0	0	0	0	0	0	0	0	0	0	0	0	0	0	0	0	0	0	0	0	0	0	0	0	0	0	0	0	0	0	0	0	0	0	0	0
ENSG00000283416	0	0	0	0	0	0	0	0	0	0	0	0	0	0	0	6.65148	0	0	0	0	0	0	0	0	0	0	0	0	0	0	0	0	0	0	0	0	0	0	0	0	0	0	0	0	0	0	0	0	0
ENSG00000283618	0	0	0	0	0	0	0	0	0	0	0	0	0	0	0	0	0	0	0	0	0	0	0	0	0	0	0	0	0	0	0	0	0	0	0	0	0	0	0	0	2.88752	0	0	0	0	0	0	0	0
ENSG00000283221	0	0	0	0	0	0	0	0	0	0	0	0	0	0	0	0	0	0	0	0	0	0	0	0	0	0	0	0	0	0	0	0	0	0	0	0	0	0	0	0	0	0	0	0	0	0	0	0	0
ENSG00000283159	0	0	0	0	0	0	0	0	0	0	0	0	0	0	0	0	0	0	0	0	0	0	0	0	0	0	0	0	0	0	0	0	0	0	0	0	0	0	0	0	0	0	0	0	0	0	0	0	0
ENSG00000284180	0	0	0	0	0	0	0	0	0	0	0	0	0	0	0	0	0	0	0	0	0	0	0	0	0	0	0	0	0	0	0	0	0	0	0	0	0	0	0	0	0	0	0	0	0	0	0	0	0
ENSG00000283464	2.19796	1.5078	0.181369	1.54244	1.46082	0.178676	0.251013	4.37604	0.18716	0.797115	2.55381	0.148476	2.64242	1.12013	0.645015	0.478892	1.05239	0.196532	1.11366	2.62355	2.02617	1.42978	1.88909	0.179288	0.236997	0.154722	0.185126	1.59684	2.14504	0.158196	1.48852	3.1444	0.765962	3.092	1.68871	0.566051	0.183691	0.961667	0.162735	1.74306	2.87562	1.19681	0.837852	3.22944	0.210168	0.253619	2.6313	2.10372	1.37613
ENSG00000283409	24.7974	29.3709	39.2213	0	12.5491	6.67733	0	12.3265	0	6.26358	12.7223	0	15.3223	0	6.87851	6.13078	0	0	0	0	0	7.32122	6.17383	6.79971	0	19.2592	12.0487	17.7929	31.335	22.6991	6.33602	7.24701	0	7.09615	0	12.6221	0	0	6.34484	7.34286	7.24849	14.268	6.59235	6.13031	12.0944	0	13.3686	12.7647	7.42068
ENSG00000284452	0	0	0	0	0	0	0	0	0	0	0	0	0	0	0	0	0	0	0	0	0	0	0	0	0	0	0	0	0	0	0	0	0	0	0	0	0	0	0	0	0	0	0	0	0	0	0	0	0
ENSG00000284087	0	0	0	0	0	0	0	5.28727	0	0	0	0	0	0	0	0	0	0	0	0	0	0	0	0	0	0	0	0	0	0	0	0	0	0	0	0	0	0	0	0	0	0	0	0	0	0	0	0	0
ENSG00000283809	0.470824	0.875551	1.23516	1.08177	0.194909	0.363813	0.843212	0.356774	1.13071	0.851468	1.04608	1.12708	0.659768	0.505908	0.73914	0.88395	0.783026	0.37809	0.413337	0.19285	0.296861	0.206355	0.172866	0.483641	0.789195	0.722925	0.623527	0.655637	1.05345	1.46115	0.324529	0.307805	0.40386	0.667027	0.887747	1.02858	0.370114	0.556751	0.411251	0.722594	0.816531	0.335432	1.88812	0.986944	0.462508	0.354755	0.248763	0.311411	0.188022
ENSG00000283514	0	0	5.82615	0	0	0	0	0	0	0	0	0	0	0	0	0	0	6.38206	0	0	0	0	0	5.62224	0	0	0	0	5.56825	0	0	0	0	10.5401	0	0	0	0	0	0	5.9933	0	0	0	0	0	0	0	0
ENSG00000283203	0	0	0	0	0	0	0	0	0	0	0	0	0	0	0	0	0	0	0	0	0	0	0	0	0	0	0	0	0	0	0	0	0	0	0	0	0	0	0	0	0	0	0	0	0	0	0	0	0
ENSG00000283936	0	0	0	0	0	0	0	0	0	0	0	0	0	0	0	0	0	0	0	0	0	0	0	0	0	0	0	0	0	0	0	0	0	0	0	0	0	0	0	0	0	0	0	0	0	0	0	0	0
ENSG00000283148	0.502072	0.588961	0.48962	0.436243	0.622107	0.310733	0.7559	0.876926	0.961913	0.343485	0.341931	0.329756	1.26676	0.547548	0.573379	0.21044	0.288741	0	0.53026	0.79302	0.799054	0.455009	0.970188	0.564704	0.629923	0.218659	0.366904	0.629335	1.01134	0.371915	0.57071	0.573393	0.30922	0.374676	0.113083	0.220656	0.628088	0.478315	0.663661	0.736475	0.77342	0.423285	0.503243	0.101145	0.321223	0.561418	0.646115	0.474188	0.343218
ENSG00000283398	0.183985	2.22416	0.302727	0.669374	1.30742	0.757109	1.17184	0.561652	0.532589	0.305127	0.420238	0.362913	2.58308	1.08443	0.244995	0.916502	0.474909	0.317537	2.46476	1.39561	2.18037	1.78987	2.07454	1.144	0.770323	0.977851	1.66064	0.993072	1.42644	0.579695	1.52035	1.08729	0.176649	0.632681	0.276199	1.92641	1.3066	0.673089	1.0473	1.79699	2.60817	0.364811	0.174742	0.968234	0.148908	2.12268	0.936758	1.28434	2.86169
ENSG00000283385	0	0	0	0	0	0	0	0	0	0	0	0	0	0	0	0	0	0	0	0	0	0	0	0	0	0	0	0	0	0	0	0	0	0	0	0	0	0	0	0	0	0	0	0	0	0	0	0	0
ENSG00000284399	0	0	0	0	0	0	0	0	0	0	0	0	0	0	0	0	0	0	0	0	0	0	0	0	0	0	0	0	0	0	0	0	0	0	0	0	0	0	0	0	0	0	0	0	0	0	0	0	0
ENSG00000283238	0	0	0	0	0	0	0	0	0	0	0	0	0	0	0	0	0	0	0	0	0	0	0	0	0	0	0	0	0	0	0	0	0	0	0	0	0	0	0	0	0	0	0	0	0	0	0	0	0
ENSG00000283300	0	0	0	0	0	0	0	0	0	0	0	0	0	0	0	0	0	0	0	0	0	0	0	0	0	0	0	0	0	0	0	0	0	0	0	0	0	0	0	0	0	0	0	0	0	0	0	0	0
ENSG00000283205	0	0	0	0	0	0	0	0	0	0	0	0	0	0	0	0	0	0	0	0	0	0	0	0	0	0	0	0	0	0	0	0	0	0	0	0	0	0	0	0	0	0	0	0	0	0	0	0	0
ENSG00000283443	0	0	0	0	0	0	0	0	0	0	0	0	0	0	0	0	0	0	0	0	0	0	0	0	0	0	0	0	0	0	0	0	0	0	0	0.103944	0	0	0	0	0	0	0	0	0	0	0	0	0
ENSG00000283546	0	0	0	0	0	0	0	0	0	0	0	0	0	0	0	0	0	0	0	0	0	0	0	0	0	0	0	0	0	0	0	0	0	0	0	0	0	0	0	0	0	0	0	0	0	0	0	0	0
ENSG00000284491	0	0	0.478412	0	0	0.505265	0	0	0	0	0.735716	0.257205	0	0.564502	0	0	1.30564	0	0.959972	0	0	0	0	0	0	0.397179	0.855867	0	0	0	0.480648	0	0.198836	0.508236	0	0.468671	0.172417	0	0	0.554078	0	0	0.151454	0.152655	0.16355	0	0	0	0
ENSG00000283526	0.142291	0.486269	0.225041	0.311051	0.36773	0.310289	0.440075	0.269448	0.408488	0.163173	0.150684	0.154945	0.579303	0.556591	1.04851	0.287541	0	0.33403	0.514847	0.510991	0.524335	0.972041	0.219393	0.559412	0.214046	0.286184	0.155177	0.258913	0.281625	0.370338	0.393318	0.180251	0.21899	0.227667	0.285384	0.341179	0.235734	0	0.156717	0.75216	0.727803	0.624427	0.226211	0.279161	0.223372	0.607542	0.733016	0.777293	0.641558
ENSG00000283371	0	0	0	0	0	0	0	0	0	0	0	0	0	0	0	0	0	0	0	0	0	0	0	0	0	0	0	0	0	0	0	0	0	0	0	0	0	0	0	0	0	0	0	0.523521	0	0	0	0	0
ENSG00000284233	0	0	0	1.10179	0	0	0	0	0	0	0	0	0	0	0	0	0	0	0	0	0	1.33375	0	0	0	0	0	0	0	1.13028	0	0	0	0	0	0	0	0	1.5442	0	0	0	0	0	0.298858	0	0	0	0
ENSG00000284253	0	0	0	0	0	0	0	0	0	0	0	0	0	0	0	0	0	0	0	0	0	0	0	0	0	0	0	0	0	0	0	0	0	0	0	0	0	0	0	0	0	0	0	0	0	0	0	0	0
ENSG00000283583	0	0	0	0	0	0	0	0	0	0	0	0	0	0	0	0	0	0	0	0	0	0	0	0	0	0	0	0	0	0	0	0	0	0	0	0	0	0	0	0	0	0	0	0	1.54457	0	0	0	0
ENSG00000283211	0	0	0	0	0	0	0	0	0	0	0	0	0	0	0	0	0	0	0	0	0	0	0	0	0	0	0	0	0	0	0	0	0	0	0	0	0	0	0	0	0	0	0	0	0	0	0	0	0
ENSG00000283627	0	0	0	0	0	0	0.358545	0	0	0	0	0	0	0	0	0	0	0	0	0	0	0	0	0	0	0	0	0	0	0.294975	0	0	0	0	0	0	0	0	0	0.372359	0	0	0	0	0	0	0	0	0
ENSG00000282836	0	0	0	0	0	0	0	0	0	0	0	0	0	0	0	0	0	0	0	0	0	0	0	0	0	0	0	0	0	0	0	0	0	0	0	0	0	0	0	0	0	0	0	0	0	0	0	0	0
ENSG00000283586	0	0	0	0	0	0	0	0	0	0	0	0	0	0.505698	0	0	0	0	0	0	0	0	0	0	0.238649	0	0	0	0	0	0	0	0.238973	0.466024	0.279778	0	0	0	0	0.301887	0.278855	0	0	0	0	0	0	0	0.294717
ENSG00000283033	0.0869285	0.0840263	0.135373	0.065814	0.0724568	0.0645827	0.0692774	0.0822139	0.11656	0.080911	0.0765436	0.0796188	0.103298	0.073899	0.0735342	0.0972695	0.0639144	0.114133	0.112721	0.0652998	0.0668173	0.0712787	0.0600649	0.0714613	0	0	0.0613022	0.0816669	0.129385	0.0614863	0.0673321	0.0706277	0.0902623	0.0714535	0.133548	0.0846031	0	0.066297	0.0806923	0.0724931	0.0919614	0.0746147	0.0635137	0.0594718	0.0610929	0.0959453	0.110737	0.106001	0.0719558
ENSG00000283198	0	0	0	0	0	0	0	0	0	0	0	0	0	0	0	0	0	0	0	0	0	0	0	0	0	0	0	0	0	0	0	0	0	0	0	0	0	0	0	0	0	0	0	0	0	0	0	0	0
ENSG00000283568	0	0	0	0	0	0	0	0	0	0	0	0	0	0	0	0	0	0	0	0	0	0	0	0	0	0	0	0	0	0	0	0	0	0	0	0	0	0	0	0	0	0	0	0	0	0	0	0	0
ENSG00000283446	0	0	0	0	0	0	0	0	0	0	0	0	0	0	0	0	0	0	0	0	0	0	0	0	0	0	0	0	0	0	0	0	0	0	0	0	0	0	0	0	0	0	0	0	0	0	0	0	0
ENSG00000283360	0.390572	0	0.413018	0.715543	1.09489	0.500349	0.200682	0.465628	0.382858	0.276836	0.171223	0.174509	0.59739	0.561047	0.293245	0.737372	0.498377	0.428586	0.619245	1.81345	0.71733	0.319781	1.0011	0.191576	0.542609	0.553555	0.281349	0.1807	0.497145	0.263914	0.406312	0.543948	0.360749	0.200271	0.302584	0.186601	0.191951	0.303443	0	0.208202	0.631602	0.329039	0.329925	0.651133	0.279121	0.210224	1.03739	0	0.434497
ENSG00000283389	0.1707	0.16882	0.170632	0.174973	0.179352	0.18401	0.186632	0.147682	0.156086	0.200888	0.136605	2.79058	0.224748	0.208914	0.160489	0.74624	0.173268	0.192416	0.187052	1.03421	0.170345	0.202127	0.124401	0.185063	0.149647	1.81175	0.173383	0.92343	0.161057	0.139925	0.192847	0.201919	0.1497	0.184061	0.181633	0.16936	0.157992	0.183944	0.170167	0.213447	0.181813	0.228689	0.169374	0.162011	0.164733	0.206393	0.166007	0.163544	0.187517
ENSG00000283646	0.312007	0.320054	0.296898	0.269407	0.307807	0.532267	0.359592	0.160898	0.494766	0.181131	0.107369	0.220645	0.752989	0.463878	1.4477	0.087631	0.0950762	0.154951	1.12446	0.604451	1.91455	0.929419	0.504235	1.37183	0.152101	0.178327	0.0911356	0.227713	0.242188	0.108207	0.305241	0.263216	0.221319	0.203538	0.300036	0.306972	0.120082	0.198073	0.274074	0.528699	0.528785	1.48332	0.142405	0.17726	0.182534	1.11159	0.522116	1.84374	0.993604
ENSG00000282911	0	0.162419	0	0	0	0	0	0	0.129876	0	0.161049	0.348789	0	0	0	0	0	0	0	0	0	0	0	0	0	0	0.270718	0	0	0	0	0	0	0	0	0	0	0	0.17046	0	0	0	0	0.167292	0	0	0	0	0
ENSG00000284130	0	0	0	0	0.281713	0	0	0	0	0.0951641	0	0.206745	0.280216	0	0	0.335201	0.229052	0	0	0	0.233909	0	0.0856136	0	0.0812314	0.0833715	0.0970193	0	0	0	0.238969	0	0	0	0	0	0	0	0.0994746	0	0	0	0.256595	0.101705	0.216337	0	0	0	0
ENSG00000283755	0	0.122465	0	0	0	0	0	0	0	0	0	0	0	0.210994	0	0	0	0	0	0	0	0	0	0	0	0	0	0	0	0	0	0	0	0	0	0	0	0	0	0	0	0	0.127126	0	0	0	0	0	0
ENSG00000283386	0	0	0.397487	0.453421	0	0	0	0	0	0	0	0	0	0	0	0.408724	0	0	0	0	0.423894	0	0	0	0	0	0	0	0.379891	0.370929	0	0	0	0	0.391727	0	0	0	0	0.414215	0	0	0.402868	0	0	0.415729	0	0	0
ENSG00000283592	0	0	0	1.35996	0	0	0	0	0	0	0	0	1.60136	0	0	0	0.532025	0	0	0	0	0	0	0	0	0	0	0	0	0	2.06147	0	0	0	0	0	0	0	0	0	0	0	0	0	0	0	0	0	0
ENSG00000283948	0	0	0.69927	0	0	0	0	0	0.638903	0	0	0	0	0	1.17062	0.177136	0	0	0.745154	0	0.68836	0.779712	0	0.712584	1.07114	0	0	0.675922	0	0	0	0	0	0	0	1.20306	0	0	0	0	0	0.856929	0	0	0.657202	0.797852	0	4.27948	0.759434
ENSG00000283609	0	0	0	0	0	0	0	0	0	0	0	0	0	0	0	0	0	0	0	0	0	0	0	0	0	0	0	0	0	0	0	0	0	0	0	0	0	0	0	0	0	0	0	0	0	0	0	0	0
ENSG00000283631	0	0	0	0	0	0	0	0	0	0	0	0	0	0	0	0	0	0	0	0	0	0	0	0	0	0	0	0	0	0.371973	0	0	0	0	0	0	0	0	0	0	0	0	0	0	0	0	0	0	0
ENSG00000282859	0	0	0	0	0	0	0	0	0	0	0	0	0	0	0	0	0	0	0	0	0	0	0	0	0	0	0	0	0	0	0	0	0	0	0	0	0	0	0	0	0	0	0	0	0	0	0	0	0
ENSG00000282964	0	0	0	0	0	0	0	0	0	0	0	0	0	0	0	0	0	0	0	0	0	0	0	0	0	0	0	0	0	0	0	0	0	0	0	0	0	0	0	0	0	0	0	0	0	0	0	0	0
ENSG00000282914	0	0	0	0	0	0	0	0	0	0	0	0	0	0	0	0	0	0	0	0	0	0	0	0	0	0	0	0	0	0	0	0	0	0	0	0	0	0	0	0	0	0	0	0	0	0	0	0	0
ENSG00000283914	0.258556	0.245454	0.177026	0	0	0	0	0.336509	0.165521	0	0	0	0	0	0	0	0	0.184796	0	0	0.174044	0	0	0	0.323518	0.371022	0.163499	0.0791365	0.169184	0.237825	0	0.189428	0	0.179107	0.17513	0.166033	0	0	0.160492	0	0.105678	0	0.166769	0.157629	0	0	0	0	0
ENSG00000283278	0	0	0	0	0	0	0	0	0	0	0	0	0	0	0	0	0	0	0	0	0	0	0	0	0	0	0	0	0	0	0	0	0	0	0	0	0	0	0	0	0	0	0	0	0	0	0	0	0
ENSG00000284410	0	0	0	0	0	0	0	0	0	0	0	0	0	0	0	0	0	0	0	0	0	0	0	0	0	0	0	0	0	0	0	0	0	0	0	0	0	0	0	0	0	0	0	0	0	0	0	0	0
ENSG00000283532	0	0	0	0	0	0	0	0	0	0	0	0	0	0	0	0	0	0	0	0	0	0	0	0	0	0	0	0	0	0	0	0	0	0	0	0	0	0	0	0	0	0	0	0	0	0	0	0	0
ENSG00000283505	0	0	0	0	0	0	0	0	0	0	0	0	0	0	0	0	0	0	0	0	0	0	0	0	0	0	0	0	0	0	0	0	0	0	0	0	0	0	0	0	0	0	0	0	0	0	0	0	0
ENSG00000283491	0	0	0.222188	0	0.582454	1.10193	0	0	0	0.318983	0.300447	2.49301	0	0	0.210997	1.34301	1.48765	1.6026	0.219207	0.209478	0.608472	0.506604	0.409731	0	0.999006	2.07397	2.52404	0	0	0.18823	0.343225	0.368768	1.34588	0	0	0	1.23127	0.617091	1.4138	0.232622	0	0.239252	1.49241	1.97549	1.29332	0	0.345692	0.333016	0.372762
ENSG00000283288	0.249873	0.309203	0.399378	0.252064	0.295526	0.381518	0.238413	0.237449	0.217934	0.332707	0.302618	0.436864	0.272226	0.346798	0.331752	0.325828	0.27392	0.155228	0.392416	0.14566	0.235118	0.302734	0.273548	0.28033	0.199622	0.228647	0.288465	0.265832	0.407264	0.294712	0.208192	0.394471	0.250376	0.264989	0.28906	0.270288	0.237956	0.281141	0.163069	0.217534	0.293446	0.455303	0.17033	0.251908	0.262579	0.162656	0.257164	0.312912	0.392082
ENSG00000283675	0	0	0	0	0.281133	0	0	0	0	0	0	0	0	0	0	0	0	0	0	0	0	0	0	0	0	0	0	0	0	0	0	0	0	0	0	0	0	0	0	0	0	0	0	0	0	0	0	0	0
ENSG00000283474	0	0	0	0	0	0	0	0	0	0	0	0	0	0	0	0	0	0	0	0	0	0	0	0	0	0	0	0	0	0	0	0	0	0	0	0	0	0	0	0	0	0	0	0	0	0	0	0	0
ENSG00000284513	0	0	0	0	0	0	0	0	0	0	0	0	0	0	0	0	0	0	0	0	0	0	0	0	0	0	0	0	0	0	0	0	0	0	0	0	0	0	0	0	0	0	0	0	0	0	0	0	0
ENSG00000284600	0	0.479446	0	0.191962	0	0	0	0.458456	0	0	0.664397	0	0	0.880742	0	0	0.476235	0	0	0.362468	0	0	0.14612	0	0	0.409711	0	0	0.934532	0	0	0	0	0	0.869167	0	0.188979	0.735415	0	0	0.756878	0	0	0.884229	0	0	0	0	0
ENSG00000283335	0	0	0	0	0	0	0	0	0	0	0	0	0	0	0	0	0	0	0	0	0	0	0	0	0	0	0	0	0	0	0	0	0	0	0	0	0	0	0	0	0	0	0	0	0	0	0	0	0
ENSG00000283183	0	0	0	0	0	0	0	0	0	0	0	0	0	0	0	0	0	0	0	0	0	0.152069	0	0	0	0	0	0	0	0.12274	0.141284	0	0	0	0	0	0	0	0	0	0	0	0	0	0	0	0	0.136212	0
ENSG00000283419	0	0	0	0	0	0	0	0	0	0	0	0	0	0	0	0	0	0	0	0	0	0	0	0	0	0	0	0	0	0	5.31184	0	0	0	0	0	0	0	0	0	0	0	0	0	0	0	0	0	0
ENSG00000284135	0	0	0	0	0	0	0	0	0	0	0	0	0	0	0	0	0	0	0	0	0	0	0	0	0	0	0	0	0	0	0	0	0	0	0	0	0	0	0	0	0	0	0	0	0	0	0	0	0
ENSG00000283813	0	0	0	0	0	0	0	0	0	0	0	0	0	0	0	0	0	0	0	0	0	0	0	0	0	0	0	0	0	0	0	0	0	0	0	0	0	0	0	0	0	0	0	0	0	0	0	0	0
ENSG00000283051	1.1692	0.699242	0.783699	0	0.326058	0.335961	0.351231	0.691221	0.718583	0.530867	0	0	0.678201	0.381142	0.323818	0	0	0	0	0.325564	0	0.373131	0	0	0.29278	0	0.318515	0.315213	1.38149	0.846026	0.590199	0	0	0.803768	0.793421	0	0	0.344128	0.308447	0	0	0	0	0	0	0	0	0.53424	0
ENSG00000284144	0	0	0	0	0	0	0	0	0	0	0	0	0	0	0	0	0	0	0	0	0	0	0	0	0	0	0	0	0	0	0	0	0	0	0	0	0	0	0	0	0	0	0	0	0	0	0	0	0
ENSG00000283998	0	0	0	0	0	0	0	0	0	0	0	0	0	0	0	0	0	0	0	0	0	0	0	0	0	0	0	0	0	0	0	0	0	0	0	0	0	0	0	0	0	0	0	0	0	0	0	0	0
ENSG00000284512	0.832599	0.750511	0.632088	1.03643	0.759523	1.21427	0.373962	0.468434	0.497265	1.001	1.30215	1.12265	0.610661	0.384793	0.272216	1.2394	1.35232	1.06313	0.248114	0.2887	0.483951	0.54564	0.414428	0.52783	0.738068	1.25449	1.70928	0.588868	0.786943	0.569507	0.531644	0.726051	0.736006	0.497314	0.457309	0.557865	1.24435	1.22824	1.67669	0.49367	0.491141	0.361085	1.3925	1.39975	1.03115	0.584208	0.482579	0.224992	0.554533
ENSG00000283274	0	0	0	0	0	0	0	0	0	0	0	0	0	0	0	0	0	0	0	0	0	0	0	0	0	0	0	0	0	0	0	0	0	0	0	0	0	0	0	0	0	0	0	0	0	0	0	0	0
ENSG00000283010	0	0.172362	0	0	0	0.188113	0	0	0	0.177031	0	0	0	0	0.18646	0	0	0	0	0.18592	0	0.205995	0	0	0	0	0	0.176209	0.185252	0	0	0	0	0	0	0	0	0	0	0	0.197472	0	0	0	0	0	0	0	0
ENSG00000283664	0	0	0	0	0	0	0	0	0	0	0	0	0	0	0	0	0	0	0	0	0	0	0	0	0	0	0	0	0	0	0	0	0	0	0	0	0	0	0	0	0	0	0	0	0	0	0	0	0
ENSG00000284459	0	0	0	0	0	0	0	0	0	0	0	0	0	0	0	0	0	0	0	0	0	0	0	0	0	0	0	0	0	0	0	0	0	0	0	0	0	0	0	0	0	0	0	0	0	0	0	0	0
ENSG00000284561	0	0	0	0	0	0	0	0	0	0	0	0	0	0	0	0	0	0	0	0	0	0	0	0	0	0	0	0	0	0	0	0	0	0	0	0	0	0	0	0	0	0	0	0	0	0	0	0	0
ENSG00000283541	0	0	0.0837553	0	0	0	0	0	0.0767282	0	0	0	0	0	0	0	0	0	0	0	0	0	0	0	0	0	0	0	0	0	0	0	0	0	0	0	0	0	0	0	0	0	0	0	0	0	0	0	0
ENSG00000283328	0	0	0	0	0	0	0	0	0	0	0	0	0	0	0	0	0	0	0	0	0	0	0	0	0	0	0	0	0	0	0	0	0	0	0	0	0	0	0	0	0	0	0	0	0	0	0	0	0
ENSG00000284568	0	0	0	0	0	0	0	0	0	0	0	0	0	0	0	0	0	0	0	0	0	0	0	0	0	0	0	0	0	0	0	0	0	0	0	0	0	0	0	0	0	0	0	0	0	0	0	0	0
ENSG00000283047	0.508885	0.494842	0.41087	0.0791223	0.0769328	0.0784633	0.315183	0.50458	0.283406	0.0736925	0.0764792	0.0705311	0.0957358	0.208172	0.301031	0.0699027	0.0782339	0.0845434	0.081661	0.0798073	0.0786097	0.0850813	0.0701552	0.0771351	0.164326	0.0717217	0.177974	0.377643	0.0976632	0.167924	0.079617	0.0853161	0.0713069	0.747811	0.0816854	0.181945	0.0830216	0.0803944	0.0747163	0.201677	0.0825844	0.212485	0.078756	0.0724604	0.0748597	0.087618	0.0825495	0.0812568	0.20487
ENSG00000283257	0	0	0	0	0	0	0	0	0	0	0	0	0	0	0	0	0	0	0	0	0	0	0	0	0	0	0	0	0	0	0	0	0	0	0	0	0	0	0	0	0	0	0	0	0	0	0	0	0
ENSG00000283343	0	0	0	0	0	0	0	0	0	0	0	0	0	0	0	0	0	0	0	0	0	0	0	0	0	0	0	0	0	0	0	0	0	0	0	0	0	0	0	0	0	0	0	0	0	0	0	0	0
ENSG00000283522	0	0	0	0	0	0	0	0	0	0	0	0	0	0	0	0	0	0	0	0	0	0	0	0	0	0	0	0	0	0	0	0	0	0	0	0	0	0	0	0	0	0	0	0	0	0	0	0	0
ENSG00000283509	0	0	0	0	0	0	0	5.93282	0	0	0	0	0	0	0	0	0	0	0	0	0	0	0	6.26152	0	0	0	5.79683	6.2014	0	5.87534	12.7402	0	0	0	6.07508	0	0	0	0	0	0	0	0	0	12.9559	0	0	0
ENSG00000283258	0.14801	0	0	0	0.203582	0	0	0.195863	0	0.193708	0.134312	0	0	0.232922	0	0	0.148251	0.160145	0	0.206654	0.152688	0	0.187626	0.206321	0	0.137947	0.196926	0	0.150317	0	0	0.161884	0.242757	0	0.153696	0	0	0	0.142392	0.226013	0.15757	0.166792	0	0	0	0.162242	0	0.204516	0
ENSG00000283394	0	0	0	0	0	0	0	0	0	0	0	0	0	0	0	0	0	0	0	0	0	0	0	0	0	0	0	0	0	0	0	0	0	0	0	0	0	0	0	0	0	0	0	0	0	0	0	0	0
ENSG00000284028	0	0	0	0	0	0	0	0	0	0	0	0	0	0	0	0	0	0	0	0	0	0	0	0	0	0	0	0	0	0	0	0	0	0	0	0	0	0	0	0	0	0	0	0	0	0	0	0	0
ENSG00000283320	0	0	0	0.32585	0	0.297061	0	0	0	0	0	0	0	0	0	0	0.316938	0	0	0	0	0.284993	0	0	0	0	0	0	0.2996	0	0	0	0	0	0	0	0	0	0.303982	0.326669	0	0	0	0	0	0	0	0	0.330131
ENSG00000283828	0.270384	0.314508	0.259204	0.101486	0.277365	0.16132	0.485426	0.436584	0.304564	0.0955217	0.229568	0.176961	0.441887	0.38689	0.223159	0.347174	0.311153	0.140096	0.477123	0.253125	0	0.64864	0.547176	0.134997	0.423197	0.207703	0.123336	0.345462	0.370337	0.170682	0.26224	0.376292	0	0.262556	0.53564	0.184922	0.130883	0.165352	0.152202	0.207048	0.202545	0.10926	0.697809	0.317173	0.210696	0.274854	0.134493	0.189355	0.482801
ENSG00000283333	0	0	0	0	0	0	0	0	0	0	0	0	0	0	0	0	0	0	0	0	0	0	0	0	0	0	0	0	0	0	0	0	0	0	0	0	0	0	0	0	0	0	0	0	0	0	0	0	0
ENSG00000283940	0	0	0	0	0	0	0	0	0	0	0	0	0	0	0	0	0	0	0	0	0	0	0	0	0	0	0	0	0	0	0	0	0	0	0	0	0	0	0	0	0	0	0	0	0	0	0	0	0
ENSG00000283160	0	0	5.00214	0	0	0	0	0	4.67418	0	0	0	0	0	0	0	0	0	0	0	0	4.87245	6.02168	0	0	0	0	4.18953	0	4.61664	0	5.1446	0	0	4.92966	0	0	0	0	0	5.5132	0	0	0	0	0	4.96031	4.73623	0
ENSG00000283132	0.0842656	0.077531	0.0877359	0.0826065	0.0808152	0.0838921	0.0874582	0.0783257	0.0804462	0.0774072	0.0729159	0.074733	0.100066	0.0937949	0.0825133	0.0741502	0.0816656	0.0882943	0.0849494	0.0820256	0.0842617	0.0899384	0.0743546	0.0830523	0.0745214	0.0752444	0.0795215	0.0787981	0.0844581	0.0731512	0.0854491	0.0898764	0.0768112	0.0875449	0.0859669	0.081211	0.083391	0.0847006	0.0778761	0.0901246	0.0871421	0.0929063	0.0822062	0.0755808	0.0785414	0.0905888	0.0838911	0.0801431	0.0911071
ENSG00000283507	5.28693	5.22655	0	0	0	0	0	2.73989	0	0	0	0	0	3.48873	3.03771	0	0	6.39101	0	0	0	0	0	3.12302	0	0	0	2.89125	3.09303	7.37088	3.0525	0	0	0	0	0	0	0	0	0	3.2011	0	0	0	0	0	0	0	0
ENSG00000283036	0.248652	0	0	0	0	0.252816	0.268353	0.1698	0	0	0	0	0	0	0	0	0	0	0	0	0.185687	0.383423	0	0	0	0	0	0	0.41696	0	0	0	0	0	0.463066	0	0	0	0	0.280404	0	0	0	0	0	0	0	0	0
ENSG00000283405	0.294216	0	0	0	0	0	0	0	0	0	0	0	0	0	0	0	0	0	0	0	0	0	0	0	0	0	0	0	0	0	0	0	0	0	0	0	0	0	0	0	0	0	0	0	0	0	0	0	0
ENSG00000283421	1.12047	1.04314	1.14318	0	1.09907	1.11929	1.2004	0	1.01661	0	0	0	0	1.29171	1.04251	0	0	0	0	0	0	0	0	0	0	0	0	2.01832	0	0	1.14165	0	0	0	0	0	0	0	0	2.32549	0	0	0	0	0	0	0	1.06277	0
ENSG00000284092	0	0	0	0	0	4.72231	0	0	0	0	0	0	0	0	0	0	0	0	0	0	0	0	0	0	0	0	0	0	0	0	0	0	0	0	0	0	0	0	0	0	0	0	0	0	0	0	0	0	0
ENSG00000283052	0.083039	0	0	0.0901226	0.0789823	0	0.0906985	0	0.0768314	0.0781246	0.0736153	0	0	0	0	0.145975	0.107616	0.11385	0.13886	0.079668	0.0823127	0	0	0.082116	0.0806256	0.0899991	0.0846149	0	0.0794568	0.0812404	0.0815392	0	0.0790758	0.0881432	0	0.0781646	0	0.0862551	0.0906049	0.0977184	0.0858149	0.0968983	0.142207	0.0749412	0.113265	0.0999664	0.0920068	0.0851109	0
ENSG00000284516	0.286155	0	0	0.296984	0.45884	0	0.487962	0.268528	0.441005	0	0.263245	0	0	0	0.459747	0.267244	0	0	0.406127	0.459799	0.475809	0.315364	0.256373	0	0	0.267319	0.28126	0	0.285999	0.257199	0.458437	0	0.42284	0	0.475676	0	0	0.308613	0	0.319906	0.488873	0.330285	0.296335	0	0	0.332562	0.478339	0.288358	0
ENSG00000283527	0	6.24312	0	0	0	0	0	0	0	0	0	0	0	0	0	0	0	0	0	0	0	0	0	0	0	0	0	0	0	0	0	0	0	0	0	0	0	0	0	0	0	0	0	0	0	0	0	0	0
ENSG00000282988	1.65756	3.34282	1.51486	0.198407	0	0.153945	2.07897	2.47962	1.36282	0.485417	0.241609	0.370788	1.03721	0.574389	0.464799	0.658246	0.193421	0.340984	0.181252	0.349708	0.325559	0.537467	0.287845	0.382426	0.559861	0.447053	0.427228	2.0758	3.07505	2.00074	0.227691	0.246692	0	1.70076	2.18005	1.18535	0.496582	0.217976	0.442519	0.509838	0.915112	0.343326	1.07517	0.498361	0.282299	0.213411	0.413233	0.270713	0.238544
ENSG00000283025	0.120317	0.0921281	0.195653	0.153593	0.0953476	0.0925684	0	0.124048	0.0795334	0.109886	0.0831075	0.110419	0.139618	0.104677	0.118378	0.173834	0.145757	0.100986	0.105555	0.0967296	0.128196	0.210768	0.170457	0.118178	0.222156	0.114327	0.156039	0.141177	0.20233	0.194482	0.219775	0.100761	0.0847801	0.122841	0.121054	0.0951226	0.0783048	0.130786	0.110481	0.0823687	0.241591	0.161068	0.170774	0.11908	0.155964	0.153738	0	0.142831	0.181823
ENSG00000283321	1.21224	1.32621	0.781129	0.302211	0.390125	0.500563	0.925635	0.826034	0.985309	0.147188	0.304918	0.207465	0.584586	0.929319	0.458339	0.210167	0.227463	0.303386	0.582086	0.403836	0.59902	0.747731	0.422682	0.304443	0.257305	0.169763	0.268972	1.44048	1.20801	1.09987	0.230403	0.459486	0.266264	0.867874	0.860215	0.526351	0.224003	0.223271	0.172602	0.889712	0.905711	0.652491	0.163653	0.155679	0.256199	0.766595	0.553327	0.579378	0.752553
ENSG00000283178	0	0	0	0	0	0.107558	0	0	0	0.506472	0.246609	0.136116	0	0	0	0.633937	0.270985	0.205298	0	0	0	0	0	0	0.208811	0.137167	0.101212	0	0	0	0	0	0	0	0	0	0.106138	0.196716	0.139874	0	0	0	0.104068	0.251693	0.100875	0	0	0	0
ENSG00000282876	0.255576	0.544415	0.433603	0.262251	0	0	0.620429	0	0	0.406345	0.225084	0	0.31677	0	0	0.231717	0.25923	0.281366	0	0	0.261773	0	0.360378	0.264359	0.229961	0.232395	0	0.71256	0	0.226889	0	0	0.378867	0	0	0.253398	0.412276	0	0	0	0	0.299607	0.578884	0.239393	0.24619	0	0	0.253485	0
ENSG00000284003	0	0	0	0	0	0	0	0	0	0	0	0	0	0	0	0	0	0	0	0	0	0	0	0	0	0	0	0	0	0	0	0	0	0	0	0	0	0	0	0	0	0	0	0	0	0	0	0	0
ENSG00000283128	0.271405	0.335842	0.349214	0.395592	0.348889	0.358215	0.343235	0.343597	0.290386	0.373546	0.273734	0.307419	0.326484	0.406039	0.457735	0.386569	0.494365	0.319737	0.3636	0.530284	0.540968	0.504788	0.54943	0.500286	0.528293	0.310445	0.480039	0.382453	0.270995	0.372831	0.43345	0.389003	0.339394	0.428945	0.309523	0.353363	0.282605	0.375922	0.428144	0.390205	0.293186	0.396993	0.413659	0.277118	0.341123	0.3354	0.4645	0.407691	0.57904
ENSG00000265356	0	0	0	0.096919	0	0	0	0	0	0	0	0	0	0	0	0	0	0	0	0	0	0	0	0	0	0	0	0	0	0	0	0	0	0	0	0	0	0	0	0	0	0	0	0	0	0	0	0	0
ENSG00000283029	0.187389	0.172867	118.937	0.192217	60.8105	0.194933	0.207641	0.168646	68.3608	136.896	221.44	0.1658	0.245847	0.224605	0.183418	0.167552	0.193107	0.211473	0.206034	0.1866	92.0144	0.217194	0.150604	0.196864	0.16836	0.165472	0.189391	0.186854	0.183963	0.162449	126.596	78.5549	0.168215	0.203736	0.201076	0.189466	49.597	0.203916	0.179298	79.6516	0.198338	0.237277	234.524	0.180379	139.63	0.222541	0.192741	0.185576	0.210721
ENSG00000283392	0.468103	0.965208	1.04804	0.177926	0.793396	0.572254	0.343659	1.87973	1.79468	0.210812	0.288893	0.605646	0.444673	0.866177	1.11181	0.295022	0.764922	0.5062	0.533461	0.613663	0.744084	0.260359	0.515247	0.619887	0.292995	0.572137	0.96927	0.39955	1.17955	1.52052	0.233263	0.511246	0.561516	0.344769	0.986995	1.23348	0.127422	0.562382	0.400507	0.40571	0.705586	1.07663	0.173665	0.78909	0.580837	0.536656	0.930523	0.853832	0.355028
ENSG00000283673	0	0	0	0	0	0	0	0	0	0	0	0	0	0	0	0	0	5.35275	0	0	0	0	0	0	0	0	0	0	0	0	4.84662	0	0	0	0	0	5.44926	0	0	0	0	0	0	0	0	0	0	0	0
ENSG00000283428	0.226329	0	0	0	0	0	0	0.208012	0	0	0	0	0	0	0.221614	0	0	0	0	0	0	0	0	0	0	0	0	0	0.222422	0.197817	0	0	0	0	0.383197	0.221571	0	0	0	0	0.2342	0	0	0	0	0	0	0	0
ENSG00000283345	2.15184	0.24219	1.09022	1.66874	0.703864	0.893312	1.22403	0.231051	0.522236	0.468176	0.711514	0.150735	0.59986	0.46204	0.324976	1.08797	0.422676	0.546697	0.8045	0.560487	0.270339	1.4792	0.976951	0.969602	1.21035	1.2345	0.589059	1.8381	0.357754	0.856784	1.04249	0.390254	1.35369	1.55901	0.453922	0.774154	0.761388	0.27907	0.716175	0.929522	0.182412	0.344858	1.3548	1.11962	0.201195	0.286441	0.149357	0.314262	2.45264
ENSG00000283219	0	0	0	0	0	0	0	0	0	0	0	0	0	0	0	0	0	0	0	0	0	0	0	0	0	0	0	0	0	0	0	0	0	0	0	0	0	0	0	0	0	0	0	0	0	0	0	0	0
ENSG00000283372	0	0	0	0	0	0	0	0	0	0	0	0	0	0	0	0	0	0	0	0	0	0	0	0	0	0	0	0	0	0	0	0	0	0	0	0	0	0	0	0	0	0	0	0	0	0	0	0	0
ENSG00000283359	0	0	0	0	0	0	0	0	0	0	0	0	0	0	0	0	0	0	0	0	0	0	0	0	0	0	0	0	0	0	0	0	0	0	0	0	0	0	0	0	0	0	0	0	0	0	0	0	0
ENSG00000283471	0	0	0	0	0	0	0	0	0	0	0	0	0	0	0	0	0	0	0	0	0	0	0	0	0	0	0	0	0	0	0	0	0	0	0	0	0	0	0	0	0	0	0	0	0	0	0	0	0
ENSG00000283554	0.0907222	0.215837	0.238924	4.47536	5.06469	5.68581	0.0965749	0.0861587	0.0894137	3.90048	2.45914	7.77186	0.825772	1.35818	0.871085	18.2137	13.5171	22.0083	4.14541	6.14001	5.08951	4.27741	5.84726	4.39481	16.1461	17.4249	15.0692	0.300325	0.202327	0.205005	12.4844	11.4683	17.289	0.271091	0.352575	0.332964	17.2924	10.8154	20.6687	4.16362	3.70735	2.08704	27.6711	27.7507	53.6692	17.0838	21.6489	12.1942	15.3714
ENSG00000283569	0	0	0	0	0	0	0	0	0	0	0	0	0	0	0	0	0	0	0	0	0	0	0	0	0	0	0	0	0	3.20393	0	0	0	0	0	0	0	0	0	0	0	0	0	0	0	0	0	0	0
ENSG00000283982	0.081368	0	0	0.0692068	0.0800109	0	0	0	0.0790529	0.0631713	0	0.0619327	0.096295	0.122027	0	0.0795922	0.0669078	0.0895738	0	0	0.0831145	0	0	0	0.0616774	0.0641694	0.0656679	0	0.0833997	0	0.0823464	0	0.0619437	0	0	0	0.0816175	0.0698009	0	0.0741123	0	0.0893794	0.068782	0.0661409	0.0640045	0.0741794	0	0	0.0892424
ENSG00000283561	0	0	0	0	0	0	0	0	0	0	0	0	0	0	0	0	0	0	0	0	0	0	0	0	0	0	0	0	0	0	0	0	0	0	0	0	0	0	0	0	0	0	0	0	0	0	0	0	0
ENSG00000283078	0.58536	1.08947	0.755053	0.375471	0.32014	0.628212	0.671138	0.639782	0.911864	0.269087	0.291437	0.530323	0.863875	0.767003	0.637987	0.531255	0.535485	0.950264	0.473355	0.714738	0.688582	0.311252	0.217896	0.201785	0.524395	0.5787	0.637606	0.394533	0.940844	0.843684	0.299383	0.169281	0.298703	0.668438	0.880437	0.492634	0.495901	0.555838	0.509456	0.695774	0.857802	1.05089	0.533312	0.537988	0.63515	0.361416	0.515731	0.4942	0.219129
ENSG00000283076	0	0	0	0	0	0	0	0	0	0	0	0	0	0	0	0	0	0	0	0	0	0	0	0	0	0	0	0	0	0	0	0	0	0	0	0	0	0	0	0	0	0	0	0	0	0	0	0	0
ENSG00000284418	0.130743	0.246343	0.271063	0.0958988	0.185625	0.195945	0.323028	0.33967	0.304072	0.0882882	0.117966	0.130032	0.248666	0.202285	0.532406	0.141318	0.258342	0.193114	0.242584	0.1948	0.312648	0.120679	0.344792	0.12009	0.103415	0.132801	0.234853	0.184397	0.933545	0.238566	0.148042	0.295656	0.123912	0.493503	0.410583	0.230392	0.304137	0.106677	0.116426	0.294303	0.453319	0.180396	0.0995895	0.135801	0.155263	0.105957	0.33338	0.169839	0.109775
ENSG00000283459	0	0	0	0	0	0	0	0	0	0	0	0	0	0	0	0	0	0	0	0	0	0	0	0	0	0	0	0	0	0	0	0	0	0	0	0	0	0	0	0	0	0	0	0	0	0	0	0	0
ENSG00000283206	21.9854	0	10.5989	17.1728	40.5435	1.52044	22.9902	2.77715	41.0704	10.8645	0	0	67.0007	41.2261	56.3183	14.1898	5.93661	12.3585	49.5712	6.07862	6.2248	41.2031	17.277	21.1478	0	11.0115	10.0831	31.9443	8.05955	7.86942	27.1285	16.8209	21.0079	49.5298	11.1186	20.5181	12.7447	1.43663	6.21157	38.0099	99.2275	13.1804	33.5096	0	0	81.8985	38.4077	49.3801	41.1871
ENSG00000283340	0	0	0	0	0	0	0	0	0	0	0	0	0	0	0	0	0	0	0	0	0	0	0	0	0	0	0	0	0	0	0	0	0	0	0	0	0	0	0	0	0	0	0	0	0	0	0	0	0
ENSG00000283352	3.81483	2.73506	2.6145	1.14796	2.45977	1.67657	1.95952	2.03804	1.41153	0.596535	1.15065	1.76991	0.436643	1.74296	1.03565	1.14036	2.11733	1.26461	0.188479	1.01631	0.498564	0.189088	0.631939	0.646417	1.81989	2.26255	3.93224	2.3771	3.20189	2.27026	0.831422	1.17269	1.46053	2.66521	2.52993	2.47547	1.74589	1.36335	1.76528	1.13573	1.53502	0.849063	1.2265	1.41676	2.34022	0.369043	0.504474	0.478657	1.74454
ENSG00000284471	0.0875577	0.115999	0	0	0	0	0	0	0.104041	0	0	0	0.106241	0	0	0	0.0879568	0	0	0	0	0	0	0	0.0958833	0.13055	0	0	0	0	0	0	0	0.0938224	0	0.104072	0	0	0	0	0	0	0	0.12914	0	0	0	0	0
ENSG00000283932	0.0817489	0.07233	0.0798029	0.0752047	0.0731606	0.075357	0.0902245	0.0742882	0.0820771	0.0693113	0.0685211	0.0681364	0.0974994	0.0845661	0.0844649	0.0680156	0.0750432	0.079119	0.077136	0.0753621	0.076261	0.0820379	0.0696046	0	0.0672528	0.0709751	0.0802109	0.0720069	0.0749534	0.0685312	0.0750102	0.0814855	0	0.0795537	0.0781776	0.0741238	0	0.0762271	0.0750896	0.0890262	0.0802352	0.0816474	0.0747443	0	0.0714365	0.0900446	0.0780431	0.0771451	0.0827803
ENSG00000283170	0	0	0	0	0	0	0	0	0	0	0	0	0	0	0	0	0	0	0	0	0	0	0	0	0	0	0	0	0	0	0	0	0	0	0	0	0	0	0	0	0	0	0	0	0	0	0	0	0
ENSG00000283331	0	0	0	0	0	0	0	0	0	0	0	0	0	0	0	0.110454	0	0	0	0	0	0	0	0	0	0	0	0	0	0	0.1289	0	0	0	0	0	0	0	0	0	0	0	0	0	0.11914	0	0	0	0
ENSG00000283214	0	0	0	0	0	0	0	0	0	0	0	0	0	0	0	0	0	0	0	0	0	0	0	0	0	0	0	0	0	0	0	0	0	0	0	0	0	0	0	0	0	0	0	0	0	0	0	0	0
ENSG00000283503	0.84477	0.754561	0.824518	0.463122	0.708439	0.605498	0.814096	0.706059	0.861999	0.419742	0.353455	0.448059	0.752719	0.707276	0.696255	0.537194	0.414024	0.547617	0.70053	0.895146	0.677838	0.583296	0.58685	0.534024	0.535048	0.348663	0.578534	0.711513	0.940847	0.839377	0.639178	0.56403	0.616217	0.995095	0.908015	0.922677	0.445033	0.347151	0.484227	0.901215	0.996689	0.767428	0.584798	0.490004	0.514909	0.889758	0.606874	0.632949	0.572355
ENSG00000283375	0	0	0.174794	0.17055	0	0	0	0.151736	0.156417	0.166977	0.14049	0	0	0	0	0	0.171583	0.188238	0	0.730909	0	0.191661	0.130932	0	0.149371	0	0	0	0	0.143972	0.177751	0.196895	0.147977	0	0	0	0.16093	0.180539	0.158985	0	0	0	0	0.159186	0.161132	0	0	0.164329	0
ENSG00000283648	0	0.138888	0	0	0.14372	0	0	0	0	0.199834	0	0	0	0	0.147156	0	0	0	0	0	0	0.232518	0	0	0	0	0	0	0	0	0.149893	0	0	0	0	0	0	0	0	0.160233	0	0	0.145234	0	0	0	0	0	0
ENSG00000283605	0	0	0	0	0	0	0	0	0	0	0	0	0	0	0	0	0	0	0	0	0	0	0	0	0	0	0	0	0	0	0	0	0	0	0	0	0	0	0	0	0	0	0	0	0	0	0	0	0
ENSG00000284411	0	0	0	0	0	0	0	0	0	0	0	0	0	0	0	0	0	0	0	0	0	0	0	0	0	0	0	0	0	0	0	0	0	0	0	0	0	0	0	0	0	0	0	0	0	0	0	0	0
ENSG00000283369	0	0	0	0	0	0	0	0	0	0	0	0	0	0	0	0	0	0	0	0	0	0	0	0	0	0	0	0	0	0	0	0	0	0	0	0	0	0	0	0	0	0	0	0	0	0	0	0	0
ENSG00000283988	0	0	0	0	0	0	0	0	0	0	0	0	0	0	0	0	0	0	0	0	0	0	0	0	0	0	0	0	0	0	0	0	0	0	0	0	0	0	0	0	0	0	0	0	0	0	0	0	0
ENSG00000283436	0	0	0	0	0	0	0	0	0	0	0	0	0	0	0	0	0	0	0	0	0	0	0	0	0	0	0	0	0	0	0	0	0	0	0	0	0	0	0	0	0	0	0	0	0	0	0	0	0
ENSG00000283502	0	0	0	0	0	0	0	0	0	0	0	6.71339	0	0	0	0	7.22361	0	0	0	0	0	0	0	6.56957	0	0	0	0	0	0	0	0	0	0	0	0	0	0	0	0	0	0	0	0	0	0	0	0
ENSG00000283227	0	0	0	0	0	0	0	0	0	0	0	0	0	0	0	0	0	0	0	0	0	0	0	0	0	0	0	0	0	0	0	0	0	0	0	0	0	0	0	0	0	0	0	0	0	0	0	0	0
ENSG00000283972	0	0.131884	0	0	0	0	0	0	0	0	0	0	0	0	0	0	0	0	0	0	0	0	0	0	0	0	0	0	0	0	0	0	0	0	0	0	0	0	0	0	0	0	0	0	0	0	0	0	0
ENSG00000283907	2652.03	2141.79	1969.42	1013.48	750.688	1081.46	2112.32	1942.94	2167.96	2602.74	1010.1	810.919	2335.31	2295.25	1858.41	642.219	866.338	1007.52	1674.2	1668.66	1319.72	934.507	715.661	1215.58	633.968	1146.46	972.342	2600.8	2184.06	1980.64	78502.4	1004.11	933.723	2497.03	2328.87	2301.15	1569.27	1281.45	905.59	2049.14	2261.01	2291.59	1106.89	1118.41	1089.67	2238.21	1734.21	1455.58	1112.33
ENSG00000283562	0	0	1.35022	0	0	0	0	1.17578	0.693168	0	0.626217	0.647232	0	0.886116	1.8328	0	0.764821	0.838723	0	0	0	0	0.583685	0	0.665847	0	1.32852	0	0	2.6219	0	0.877014	0	0	0	1.91205	0	0	0	0.872309	1.99576	0	0	1.80845	1.27507	0	0	0	0.828356
ENSG00000284552	0	0	0	0	0	0	0	0	0	0	0	0	0	0	0	0	0	0	0	0	0	0	0	0	0	0	0	0	0	0	0	0	0	0	0	0	0	0	0	0	0	0	0	0	0	0	0	0	0
ENSG00000283585	0.475566	0.640541	0.208538	0.326437	0.281747	0.334048	0.314211	0.37734	0.667241	0.184532	0.395115	0.524616	0.49027	0.843505	0.683758	0.247755	0.367942	0.221049	0.40461	0.737484	0.484863	1.02124	0.597157	1.05248	0.167516	0.335482	0.407501	0.505948	0.594194	0.436689	0.615924	0.632846	0.441726	1.00761	0.871688	0.557368	0.172802	0.329508	0.257613	1.07118	0.545658	1.61749	0.464255	0.252807	0.67483	0.857738	0.818304	1.08269	0.946617
ENSG00000283480	0.0803366	0.0766372	0.0852313	0.0825337	0	0.126518	0.0859095	0.120693	0	0.118706	0	0.117121	0	0.0917166	0.0825362	0	0	0.0886252	0	0	0	0	0	0	0.114434	0.202962	0	0.0766793	0.0815013	0.0729733	0	0	0	0.0852058	0.0836454	0.168309	0.127752	0	0	0.0889701	0.0862398	0.0905321	0.171019	0	0	0	0.0835971	0.0805406	0
ENSG00000283584	0	0	0	0	0	0	0	0	0	0	0	0	0	0	0	0	0	0	0	0	0	0	0	0	0	0	0	0	0	0	0	0	0	0	0	0	0	0	0	0	0	0	0	0	0	0	0	0	0
ENSG00000283040	0	0	0	0	0	0	0	0	0	0	0	0	0	0	0	0	0	0	0	0	0	0	0	0	0	0	0	0	0	0	0	0	0	0	0	0	0	0	0	0	0	0	0	0	0	0	0	0	0
ENSG00000283523	0	0	0	0	0	0	0	0	0	0	0	0	0	0	0	0	0	0	0	0	0	0	0	0	0	0	0	0	0	0	0	0	0	0	0	0	0	0	0	0	0	0	0	0	0	0	0	0	0
ENSG00000283656	0	0	0	0	0	0	0	0	0	0	0	0	0	0	0	0	0	0	0	0	0	0	0	0	0	0	0	0	0	0	0	0	0	0	0	0	0	0	0	0	0	0	0	0	0	0	0	0	0
ENSG00000283644	0	0	0	1.58712	0	1.60635	0	0	0	0	0	0	0	1.80428	2.70277	0	0	0	1.70665	2.83453	2.90468	3.32199	0	0	0	0	0	0	0	0	1.61858	0	0	0	0	0	1.48068	0	0	0	1.59441	0	0	0	0	4.80892	1.51213	1.51075	3.19188
ENSG00000283689	0	0	0	0.214974	0	0	0	0	0	0	0	0.129838	0	0	0	0.382004	0.345144	0	0	0	0	0	0	0	0.25118	0.258743	0.199633	0	0	0	0	0	0	0	0	0	0	0.146452	0.133801	0	0	0	0	0.130484	0	0	0.146452	0	0
ENSG00000283222	0	0	0	0	0	0	0	0	0	0	0	0	0	0	0	0	0	0	0	0	0	0	0	0	0	0	0	0	0	0	0	0	0	0	0	0	0	0	0	0	0	0	0	0	0	0	0	0	0
ENSG00000283758	0	0	0	0	0	0	0	0	0	0	0	0	0	0	0	0	0	0	0	0	0	0	0	0	0	0	0	0	0	0	0	0	0	0	0	0	0	0	0	0	0	0	0	0	0	0	0	0	0
ENSG00000284299	0.147105	0.156955	0.155986	0.148058	0.143477	0.145595	0.156295	0.158038	0.143115	0.136213	0.132528	0.136794	0.194837	0.164301	0.166657	0.133964	0.162384	0.156456	0.150414	0.16376	0.150904	0.158841	0.180974	0.179819	0.148109	0.136628	0.138606	0.139152	0.148551	0.133094	0.147285	0.157938	0.180942	0.154068	0.151512	0.14353	0.182395	0.150227	0.141541	0.159296	0.192117	0	0.145477	0.150354	0.138919	0.160096	0.220786	0.144736	0.180232
ENSG00000283001	0.0746235	0.104878	0.125468	0.152916	0.110424	0.108315	0.161464	0.265064	0.106421	0.107093	0.097225	0.0986777	0.194571	0.130581	0.152619	0.260866	0.178249	0.161672	0.20681	0.382973	0.345149	0.213129	0.256021	0.152202	0.286525	0.152991	0.20112	0.321322	0.153081	0	0.214157	0.16938	0	0.0779565	0.0722788	0.126802	0.072585	0.111993	0.103123	0.270435	0.389592	0.0758478	0.119521	0.100857	0.103783	0.230577	0.297649	0.107758	0.178045
ENSG00000283423	0	0	0	0	0	0	0	0	0	0	0	0	0	0	0	0	0	0	0	0	0	0	0	0	0	0	0	0	0	0	0	0	0	0	0	0	0	0	0	0	0	0	0	0	0	0	0	0	0
ENSG00000283180	0	0	0	0	0	0	0	0	0	5.15959	0	5.48641	0	0	0	0	10.5612	0	0	0	0	0	0	0	0	0	4.81701	0	0	0	0	5.54327	5.07656	0	0	0	0	0	0	0	0	0	0	0	0	0	5.75583	0	0
ENSG00000283458	0	0	0.414808	0	0	0	0	0	0	0	0	0	0	0	0	0.509159	0	0.691425	0	0	0	0	0	0	0	0	0.241554	0	0	0	0	0	0	0	0	0	0	0	0.378421	0	0	0	0	0	0	0	0	0	0
ENSG00000283476	0	0	0	0	0	0	0	0	0	0	0	0	0	0	0	0	0	0	0	0	0	0	0	0	0	0	0	0	0	0	0	0	0	0	0	0	0	0	0	0	0	0	0	0	0	0	0	0	0
ENSG00000283064	1.04099	1.34591	1.02077	0.08401	0.267067	0.317099	1.81951	1.15821	1.47677	0.371877	0.335003	0.662804	2.10164	2.01713	1.81818	1.53875	1.24669	1.54303	0.551514	0.664818	0.510321	0.406893	0.437121	0.409624	0.925849	1.04891	0.851187	0.732356	1.44575	1.44567	0.254172	0.314184	0.208868	1.66609	1.66494	1.45916	0.289454	0.182388	0.387782	2.42502	2.11555	1.85076	0.347319	1.30628	1.37559	0.517481	0.838157	0.528214	0.232498
ENSG00000283604	0	0	0	0	0	0	0	0	0	0	0	0	0	0	0	0	0	0	0	0	0	0	0	0	0	0	0	0	0	0	0	0	0	0	0	0	0	0	0	0	0	0	0	0	0	0	0	0	0
ENSG00000283225	0	0	0	0	0	0	0	0	0	0	0	0	0	0	0	0	0	0	0	0	0	0	0	0	0	0	0	0	0	0	0	0	0	0	0	0	0	0	0	0	0	0	0	0	0	0	0	0	0
ENSG00000283696	0.921135	1.27689	0.672972	2.77469	3.86571	3.10665	1.15192	0.942251	1.11496	1.23821	1.01786	1.29456	0.869486	3.13	2.23536	1.94918	3.13089	2.69847	3.6512	4.18812	3.16366	3.168	2.56684	2.23706	2.11222	2.68124	1.50197	1.08665	0.855989	0.959662	1.79152	2.83966	1.37138	1.97896	1.64565	1.41538	0.848732	0.813044	0.810971	2.54935	2.14494	1.72081	1.61998	2.64406	1.22204	2.77308	2.8132	1.49706	1.83177
ENSG00000283349	0	0	0	0	0	0	0	0	0	0	0	0	0	0	0	0	0	0	0	0	0	0	0	0	0	0	0	0	0	0	0	0	0	0	0	0	0	0	0	0	0	0	0	0	0	0	0	0	0
ENSG00000283881	0	0.541906	0	0.583882	0	0.573232	0	0	0.565322	0	0.526123	0	0.687576	0.652232	0.578023	0.510964	0	0.611654	0.590985	0	0.595484	0.628546	0.38634	0.583756	0.56814	0.52925	0	0.540413	0.578151	0	0.543932	0	0.551847	0.609253	0.596138	0.566419	0.566271	0	0	0.630414	0.622298	0.640213	0.565943	0.526267	0	0	0.575561	0.630041	0.637058
ENSG00000283594	0	0	0	0.273317	0	0	0.289799	0.19748	0.205618	0	0.19883	0	0	0	0	0.194384	0.213298	0	0	0	0	0	0	0	0.184965	0.205914	0.20454	0	0	0	0	0	0	0.231474	0	0	0	0	0	0	0	0	0	0	0.205676	0	0	0	0
ENSG00000283361	0.337849	0.191803	0.504846	0	0	0	0	0.247292	0	0	0	0	0.455487	0	0	0.307454	0.164446	0.571793	0	0	0	0	0	0	0	0.150545	0.583781	0	0	0.594512	0	0	0	0	0	0	0	0	0.155526	0	0.215793	0.310264	0.162828	0.267709	0.240578	0	0	0	0
ENSG00000283659	0	0	0	0	0	0	0	0	0	0	0	0	0	0	0	0	0	0	0	0	0	0	0	0	0	0	0	0	0	0	0	0	0	0	0	0	0	0	0	0	0	0	0	0	0	0	0	0	0
ENSG00000283329	0.0990075	0.0773581	0.0854534	0	0.12895	0.1667	0.10133	0.234884	0.0793863	0.0779975	0.0724421	0	0.0989344	0.189519	0.0945019	0.0738328	0	0	0.114384	0.0812005	0.0840603	0	0.0720989	0.169691	0.086618	0.229527	0.0843179	0.095565	0.178866	0.187794	0	0.0896337	0.30416	0.0860932	0	0.0802402	0.0810792	0.210176	0.111072	0.228665	0.487946	0.0928195	0.0808227	0	0.0932588	0	0	0	0.182745
ENSG00000284337	0.293224	0.17198	0.174752	0.364927	0.21248	0.182742	0.197722	0.161454	0.19343	0.246197	0.285766	0.22387	0.245328	0.27156	0.206944	0.209439	0.245621	0.193028	0.255655	0.212766	0.288688	0.217656	0.316773	0.174093	0.47474	0.294417	0.17186	0.173473	0.308154	0.196697	0.208294	0.305361	0.229954	0.223152	0.258215	0.157103	0.324381	0.304945	0.243712	0.208544	0.31022	0.228992	0.287209	0.276915	0.205161	0.324981	0.280245	0.223679	0.295152
ENSG00000283445	1.23819	0.851621	0.977014	0.309071	0.401354	0.275461	0.552289	0.746033	0.941088	0.217279	0.3322	0.19808	0.295076	0.634868	0.749485	0.431082	0.227138	0.28994	0.226274	0.292015	0.705262	0.312479	0.472581	0.32465	0.380879	0.446044	0.431897	1.18071	0.961211	0.864444	0.447564	0.302895	0.224261	0.666549	0.4056	0.529708	0.310686	0.188256	0.129616	0.432762	0.761384	0.444294	0.372054	0.217851	0.357247	0.729274	0.385936	0.445602	0.531055
ENSG00000283695	0	0	0	0	0	0	0	0	0	0	0	0	0	0	0	0	0	0	0	0	0	0	0	0	0	0	0	0	0	0	0	0	0	0	0	0	0	0	0	0	0	0	0	0	0	0	0	0	0
ENSG00000283479	0	0	0	0	0	0	0	0	0	0	0	0	0	0	0	0	0	0	0	0	0	0	0	0	0	0	0	0	0	0	0	0	0	0	0	0	0	0	0	0	0	0	0	0	0	0	0	0	0
ENSG00000283212	0	0	0	0	0	0	0	0	0	0	0	0	0	0	0	0	0	0	0	0	0	0	0	0	0	0	0	0	0	0	0	0	0	0	0	0	0	0	0	0	0	0	0	0.431093	0	0	0	0	0
ENSG00000283636	0	0.899286	0	0	1.80636	0	0	0	0	0	0	0	1.28722	0	0.947646	0	0	1.11656	0.2492	0.21819	0	0.292684	0	0	0	0	0	0	0	0	0	0	0.868121	1.0591	0	0	0.948764	0	0	0	0	0	0.995761	2.43929	0	0	0	0	0
ENSG00000284474	0	0	0	0	0	0	0	0	0	0	0	0	0	0	0	0	0	0	0	0	0	0	0	0	0	0	0	0	0	0	0	0	0	0	0	0	0	0	0	0	0	0	0	0	0	0	0	0	0
ENSG00000283699	5.04339	0	0	0	4.65626	0	10.5343	5.27731	4.67418	0	0	0	21.7754	20.6536	10.1675	0	5.41861	0	17.5453	9.34475	18.8602	4.87245	17.3833	0	0	0	0	0	4.78072	4.61664	0	0	0	0	4.92966	5.01786	0	0	5.19711	16.1227	10.7143	5.29404	0	0	4.48752	24.9741	4.96031	4.73623	0
ENSG00000284291	0	0	0	0	0	0	0	0	0	0	0	0	0	0	0	0	0	0	0	0	0	0	0	0	0	0	0	0	0	0	0	0	0	0	0	0	0	0	0	0	0	0	0	0	0	0	0	0	0
ENSG00000283213	0.228464	0.369765	0.185142	0.287664	0.241807	0.13782	0.146449	0.253814	0.276967	0.161275	0.126943	0.144956	0.358451	0.296237	0.28786	0.278765	0.174281	0.245305	0.270327	0.319069	0.217079	0.322419	0.144836	0.188817	0.207875	0.214735	0.148569	0.268395	0.39382	0.292261	0.299239	0.226473	0.17758	0.391689	0.314341	0.135896	0.198238	0.18021	0.221059	0.326388	0.264632	0.290833	0.320514	0.16156	0.200578	0.315417	0.219367	0.209228	0.231135
ENSG00000283653	0	0	0	0	0	0	0	0	0	0	0	0	0	0	0	0	0	0	0	0	0	0	0	0	0	0	0	0	0	0	0.837815	0	0	0	0	0	0	0.860976	0	0	0	0	0	0	0	0	0	0	0
ENSG00000283384	1.70433	2.4807	1.51142	0.553176	0.67046	0.468757	1.13585	1.08193	0.86219	0.397079	0.311045	0.343379	1.44296	0.549571	0.575825	0.459045	0.440881	0.45347	0.559143	0.826826	0.735401	0.622006	0.556453	0.316059	0.394244	0.49673	0.434381	1.52872	1.4833	1.3396	0.490144	0.564032	0.710126	1.34201	1.51584	0.748388	0.319075	0.4812	0.205055	0.898264	0.5885	0.566213	0.707547	0.49806	0.373697	0.61966	0.523076	0.591895	0.652669
ENSG00000283703	0	0	0	0	0	0	0	0	0	0	0	0	0	0	0	0	0	0	0	0	0	0	0	0	0	0	0	0	0	0	0	0	0	0	0	0	0.102899	0.105519	0	0	0	0	0	0	0	0	0	0	0
ENSG00000283307	0	0	0	0	0	0	0	0	0	0	0	0	0	0	0	0	0	0	0	0	0	0	0	0	0	0	0	0	0	0	0	0	0	0	0	0	0	0	0	0	0	0	0	0	0	0	0	0	0
ENSG00000283234	0.224349	0	0.238265	0	0	0	0.142198	0	0	0	0	0	0	0	0	0	0	0	0	0	0	0	0	0	0	0	0	0	0.133744	0	0	0	0	0	0	0.224092	0	0	0	0	0	0	0.130846	0	0	0	0	0	0
ENSG00000283542	0	0	0	0	0	0	0	0	0	0	0	0	0	0	0	0	0	0	0	0	0	0	0	0	0	0	0	0	0	0	0	0	0	0	0	0	0	0	0	0	0	0	0	0	0	0	0.260688	0	0
ENSG00000283879	0	0	0	0	0	0	0	0	0	0	0	0	0	0	0	0	0	0	0	0	0	0	0	0	0	0	0	0	0	0	0	0	0	0	0	0	0	0	0	0	0	0	0	0	0	0	0	0	0
ENSG00000283973	0	0.542661	0.277917	0	0.166567	0	0	0.159952	0	0	0	0	0	0	0.170425	0.460567	0.471669	0.286463	0	0.364444	0	0	0	0	0.833723	0.32992	0.493469	0.16215	0	0	0.183296	0.332151	0.152863	0	0	0	0.166248	0	0	0	0	0	0.667739	0.420277	0.643959	0	0.30606	0	0
ENSG00000283162	0	0	0	0	0	0	0	0	0	0	0	0	0	0	0	0	0	0	0	0	0	0	0	0	0	0	0	0	0	0	0	0	0	0	0	0	0	0	0	0	0	0	0	0	0	0	0	0	0
ENSG00000283635	0.507791	0.303298	0.485668	0.20136	0.296726	0.204948	0.42133	0.505504	0.630877	0.245214	0.237336	0.339615	0.444925	0.503736	0.347371	0.239513	0.3533	0.199468	0.379675	0.210622	0.553873	0.357195	0.449308	0.37846	0.331052	0.433385	0.411379	0.321883	0.587522	0.582027	0.317873	0.138298	0.261078	0.300596	0.5481	0.41506	0.392105	0.291184	0.362223	0.426621	0.371741	0.472028	0.365679	0.391231	0.334157	0.183184	0.153075	0.459969	0.332004
ENSG00000283547	0	0	0	0	0	0	0	0	0	0	0	0	0	0	0	0	0	0	0	0	0	0	0	0	0	0	0	0	0	0	0	0	0	0	0	0	0	0	0	0	0	0	0	0	0	0	0	0	0
ENSG00000283654	0.175182	0.165632	0.15995	0.259871	0.146931	0.149375	0.159362	0.243906	0.120823	0.115651	0.133209	0.208054	0.149698	0.169775	0.231827	0.183903	0.121265	0.216756	0.21045	0.203063	0.153644	0.16722	0.135487	0.18051	0.228365	0.137176	0	0.143052	0.0974221	0.184612	0.21509	0.163264	0.194028	0.187184	0.100543	0.172872	0.096453	0	0.115907	0.137428	0.159153	0.169343	0.276163	0.185545	0.092047	0.134955	0.26363	0.333872	0.227902
ENSG00000282943	0.375652	0	0	0	0	0	0	0.368404	0.360822	0.371118	0	0	0	0.439831	0	0	0.128829	0	0	0	0	0	0	0	0	0.119413	0	0.67699	0	0.333445	0	0	0	0.426433	0.422511	0	0	0	0	0	0	0	0	0	0	0	0	0	0
ENSG00000283230	0	0	0	0	0	0	0	0	0	0	0	0	0	0	0	0	0	0	0	0	0	0	0	0	0	0	0	0	0	0	0	0	0	0	0	0	0	0	0	0	0	0	0	0	0	0	0	0	0
ENSG00000283364	0	0	0	0	0	0	0	0	0	0	0	0	0	0	0	0	0	0	0	0	0	0	0	0	0	0	0	0	0	0	0	0	0	0	0	0	0	0	0	0	0	0	0	0	0	0	0	0	0
ENSG00000283513	1.94187	0	1.92408	4.02983	1.7244	1.52044	3.73841	2.77715	0.366337	0	1.77765	0	6.75304	7.83091	3.71346	3.32984	0	0	1.63354	0	6.2248	3.30533	4.05429	1.75398	1.49699	1.999	0	0.325225	3.65744	3.57116	4.82356	1.89887	5.53056	1.81982	1.72788	1.70176	3.51833	1.43663	0	10.8677	18.2152	6.55095	3.1567	1.65248	0	5.665	5.54808	6.16337	10.4518
ENSG00000282849	0	0	0	0	0	0.230856	0	0	0	0	0.326595	0.839481	0	0	0	0.715442	0.649482	1.15863	0	0	0.233795	0	0	0	0.206973	0.210102	0	0	0	0	0	0	0.207662	0	0	0	0	0.237586	0	0	0.240914	0	0	0	0	0	0	0	0
ENSG00000283442	0	0	6.02217	0	0	5.70681	6.09083	0	6.09628	0	0	0	0	0	0	0	0	0	0	0	0	0	0	0	0	0	0	0	0	0	0	0	0	0	5.93491	0	0	0	0	0	0	0	0	0	0	0	0	0	0
ENSG00000283209	0.506313	0	0	0	0.490403	0	0	0	0	0	0.47107	0	0.580629	0	0	0	0	0.524513	0.504115	0	0.918577	1.29995	0	0.513745	0.79353	0.82125	0	0	0	0	0	0	0	0	0	0	0	0	0.484477	0	0	0	0	0	1.14606	0	0	0	0
ENSG00000283690	0	0	0	0	0	0	0	0	0	0	0	0	0	0	0	0	0	0	0	0	0	0	0	0	0	0	0	0	0	0	0	0	0	0	0	0	0	0	0	0	0	0	0	0	0	0	0	0	0
ENSG00000283625	0	0	0	0	0	0	0	0	0	0	0	0	0	0	0	0	0	0	0	0	0	0	0	0	0	0	0	0	0	0	0	0	0	0	0	0	0	0	0	0	0	0	0	0	0	0	0	0	0
ENSG00000283240	0	0	0	0	0	0	0	0	0	0	0	0	0	0	0	0	0	0	0	0	0	0	0	0	0	0	0	0	0	0	0	0	0	0	0	0	0	0	0	0	0	0	0	0	0	0	0	0	0
ENSG00000283172	78.0025	100.649	112.338	25.3033	0.581152	30.6454	16.726	71.1222	126.478	23.4354	73.2806	56.3639	11.68	40.9308	0.609418	43.4205	42.8592	46.0479	25.6838	34.2119	63.7903	40.5447	41.9697	21.8042	99.3684	62.0576	109.81	57.8813	95.0359	72.5554	68.9054	66.4563	0.546026	33.9801	116.647	0.584528	55.6803	81.7521	75.3168	18.8211	55.7087	51.9188	36.3989	0.543165	86.7056	0.652953	29.2175	18.7382	68.0126
ENSG00000283199	5.65228	13.6237	8.10577	0.262889	0.254504	0.344733	5.7036	10.7749	6.97724	0.533694	0.836342	0.504635	5.19372	5.42103	3.87099	1.29005	1.02783	0.621413	1.49726	1.31001	1.28006	0.349439	0.45313	0.300252	1.21849	0.814621	0.650336	6.56059	12.9	7.79951	0.581648	0.17963	0.133287	5.60808	11.2872	7.32938	0.352791	0.323513	0.154439	5.66444	7.56535	4.19439	0.896195	0.61795	0.402111	1.26969	2.30814	1.37547	0.308126
ENSG00000283615	0	0	0	0	0	4.70889	0	0	0	0	0	0	0	0	0	0	0	0	0	0	0	0	0	0	0	0	0	0	0	0	0	0	0	0	0	0	0	0	0	0	0	0	0	0	0	0	0	0	0
ENSG00000283933	0	0	0	0	0	0	0	0	0	0	0	0	0	0	0	0	0	0	0	0	0	0	0	0	0	0	0	0	0	0	0	0	0	0	0	0	0	0	0	0	0	0	0	0	0	0	0	0	0
ENSG00000284116	0.984508	0.88835	1.07538	1.29786	1.22826	0.934353	0.918309	0.659343	0.957327	1.22917	0.942298	1.23092	0.449535	0.462646	1.02083	1.80603	1.2975	1.19846	0.226885	0.485972	0.180354	0.486312	0.417962	0.53874	2.98615	2.18723	1.5323	1.01068	0.307082	1.28955	0.791736	0.457464	0.46388	0.490632	0.502617	0.974943	0.597967	0.892112	1.03406	0.507932	0.547461	0.498135	1.43024	1.2781	2.06035	0.480919	0.230758	0.287968	0.356972
ENSG00000284428	9.44541	11.5234	8.75305	8.34352	11.7778	8.0238	8.17121	13.0204	11.6631	9.0953	11.9192	10.0618	11.1386	19.6083	11.4042	8.82594	11.1346	7.50566	7.88282	9.7924	8.03144	9.07303	11.3248	8.66019	7.62034	10.4136	10.7541	9.84799	12.5549	8.21891	8.22899	10.7568	7.14711	8.99187	12.8263	12.303	10.0604	11.1881	8.45739	12.5174	18.8531	11.164	8.41075	13.2858	10.6619	7.48271	11.4024	7.20446	7.62169
ENSG00000283075	0	0	0	0	0	0	0	0.339409	0	0	0	0	0	0	0	0	0	0	0	0	0	0	0	0	0	0	0	0	0	0	0	0	0	0	0	0	0	0	0	0	0	0	0	0	0	0	0	0	0
ENSG00000282925	0	0	0	0	0	0	0	0	0	0	0	0	0	0	0	0	0	0	0	0	0	0	0	0	0	0	0	0	0	0	0	0	0	0	0	0	0	0	0	0	0	0	0	0	0.109531	0	0	0	0
ENSG00000284057	0.454023	0.213869	0.259368	1.44801	0.962253	0.725775	0.750363	0.495082	0.402138	0.563531	0.495329	0.974705	0.640936	0.779119	0.814786	0.712543	1.07087	0.812751	0.77216	0.741118	0.731759	1.11073	1.30563	0.77751	1.42012	0.910076	0.942576	0.362786	0.302445	0.455694	0.919946	1.11589	0.865978	0.565526	0.638739	0.393529	0.609372	0.769473	0.89235	0.515728	0.660239	0.592794	1.62524	1.07858	0.821137	0.565692	1.41104	1.53343	0.816419
ENSG00000283433	0	0	0	0	0	0	0	0	0	0	0	0	0	0	4.54835	4.05392	0	0	0	0	0	0	0	0	0	0	0	0	0	0	0	0	0	0	0	0	0	0	0	4.8554	0	0	0	0	0	0	0	0	0
ENSG00000283422	0.143947	0.109102	0.125063	0.246572	0.4196	0.239404	0.0774555	0.114002	0.163661	0.148917	0.215825	0.168132	0.236615	0.158815	0.163413	0.237407	0.293121	0.257555	0.311866	0.356322	0.177593	0.355888	0.309468	0.266375	0.181666	0.278409	0.28875	0.330366	0.141245	0.139246	0.146281	0.309776	0.274155	0.129261	0.172877	0.114887	0.190331	0.195436	0.22844	0.215359	0.127108	0.217618	0.160637	0.19125	0.267988	0.174109	0.285497	0.167453	0.375443
ENSG00000284543	7.5577	4.94912	8.03	4.79589	5.14774	3.6561	6.27819	4.30373	4.61469	2.98965	2.63439	3.27607	6.09709	4.99816	6.60834	3.73205	4.82778	5.18538	8.71421	4.10881	4.58659	4.32579	6.91342	3.29091	3.83561	5.32044	4.37192	8.16314	7.71401	5.89269	6.05173	5.20758	4.00318	7.58218	7.26256	7.72989	2.19092	2.6314	2.83953	7.70764	10.178	4.81377	3.09917	6.02977	4.68717	6.88864	5.65299	4.46459	5.84409
ENSG00000283669	0	0	0	0	0	0	0	0	0	0	0	0	0	0	0	0	0	0	0	0	0	0	0	0	0	0	0	0	0	0	0	0	0	0	0	0	0	0	0	0	0	0	0	0	0	0	0	0	0
ENSG00000283379	0	0	0	0	0	0	0	0	0	0	0	0	0	0	0	0	0	0	0	0	0	0	0	0	0	0	0	0	0	0	0	0	0	0	0	0	0	0	0	0	0	0	0	0	0	0	0	0	0
ENSG00000283761	4.22576	5.34631	5.04947	3.8896	3.83642	4.68204	4.63989	4.67869	4.82724	3.13912	3.18731	3.94159	4.03675	4.46457	4.44679	3.17513	3.47141	3.81133	4.39838	3.73309	4.69757	4.94764	4.48092	4.2528	3.15365	4.19011	3.30624	5.02946	5.32384	3.9237	3.61752	4.67221	4.28371	4.55732	5.17717	4.14997	3.1292	3.1458	3.46774	5.12535	4.16564	4.07075	4.06198	3.72245	3.52423	4.51622	3.96335	3.93315	4.217
ENSG00000283193	0	0	0	0	0	0	0	0	0	0	0	0	0	0	0	0	0	0	0	0	0	0	0	0	0	0	0	0	0	0	0	0	0	0	0	0	0	0	0	0	0	0	0	0	0	0	0	0	0
ENSG00000283314	0	0	0	0	0	0	0	0	0	0	0	0	0	0	0	0	0.11608	0	0	0	0	0	0	0	0.186226	0	0.110872	0.153952	0	0	0	0	0	0	0	0	0	0	0	0.127973	0	0	0.161087	0	0	0	0	0	0.128378
ENSG00000282952	0	0	0	0	0	0	0	0	0	0	0	0	0	0	0	0	0	0	0	0	0	0	0	0	0	0	0	0	0	0	0	0	0	0	0	0	0	0	0	0	0	0	0	0	0	0	0	0	0
ENSG00000283259	0.166196	1.1668	0.832705	12.5577	50.5395	44.4184	0.333977	0.888403	0.492393	0.924193	4.71581	7.39925	0.467602	1.48802	1.31051	0.119825	0.346562	0.966025	6.755	7.54505	28.1889	22.3933	44.472	34.2552	0.27929	0.0867881	0.195058	0.0895871	0.941172	0.654354	11.4341	39.611	41.8197	0.453143	1.55713	0.776738	0.781425	3.8564	5.56269	0.589677	1.43451	0.478149	0.128852	0.120872	0.36747	3.784	5.21622	18.4267	15.5363
ENSG00000284188	0.332726	0	0.373678	0	0	0	0	0	0	0.448751	0	0	0	0	0	0.676586	0	0	0	0	0	0	0	0	0.399656	0.407898	0	0	0	0.324456	0	0	0	0	0	0	0	0	0	0	0	0	0	0	0	0	0	0	0
ENSG00000283672	0	0	0	0	0	0	0	0	0	0	0	0	0	0	0	0	0	0	0	0	0	0	0	0	0	0	0	0	0	0	0	0	0	0	0	0	0	0	0	0	0	0	0	0	0	0	0	0	0
ENSG00000278637	1.51944	2.24958	0.622222	0	0	0	1.17807	1.3767	0.996451	5.9457	0.517658	3.40325	0	0	0.586866	4.68911	3.50756	7.54711	0	1.07134	0.620021	0	0	1.17051	0.543356	4.21179	6.70279	3.79308	2.38099	2.88841	0	0	0	1.1538	2.61873	3.87292	5.49098	0.670294	3.23642	0.720729	1.60768	1.36369	4.78962	3.68464	3.75973	0	1.0913	0	1.21017
ENSG00000281021	4.89459	9.27122	8.14852	0.733015	1.13481	0.187853	2.48587	2.66998	1.84072	0.587836	0.351733	0.167958	0.879846	0.949592	0.718628	0.750559	0.507504	0.666582	0.421244	0.716852	0.299535	1.03828	0.722599	0.737734	0.262995	0	0.697715	8.02844	6.68893	5.14225	0.972934	0.562145	0.556488	3.14415	4.00614	1.3451	0.715807	0.859557	0.379047	0.9249	0.421515	0.461453	0.931103	1.06961	0.587467	0.68338	0.73914	0.710916	0.561931
ENSG00000276934	2.09851	3.79651	0.503783	0.838265	2.4686	1.86004	1.93108	0.740804	2.31333	1.41748	1.00141	2.22003	3.41233	2.85417	2.43224	1.33584	2.85904	0.902129	2.96204	4.36247	4.85249	3.8509	2.35533	3.4563	1.03543	1.03472	1.11285	2.70051	1.76619	4.74179	0.497823	1.26152	1.32527	1.54912	1.54409	2.44663	2.47827	2.95668	2.07481	3.15243	1.55752	2.33499	1.82018	1.69662	1.73488	2.81216	4.54538	3.72878	1.25969
ENSG00000277264	0	0	0	0	0	0	0	0	0	0	0	0	0	0	0	0	0	0	0	0	0	0	0	0	0	0	0	0	0	0	0	0	0	0	0	0	0	0	0	0	0	0	0	0	0	0	0	0	0
ENSG00000282080	0	0	0	0	0	0	0	0	0	0	0	0	0	0.440188	0	0	0	0	0	0	0	0	0	0	0	0	0.372469	0	0	0	0	0	0	0	0	0	0	0	0	0.426201	0	0	0	0	0	0	0	0	0
ENSG00000279218	0.145188	0.105443	0	0.113123	0	0	0.117958	0.105803	0	0	0	0	0	0	0	0	0.110611	0	0	0	0	0.159224	0	0	0	0.167028	0.105981	0	0.112069	0	0	0	0	0	0	0	0	0	0	0	0.11798	0	0.110393	0	0.13832	0.121712	0	0	0
ENSG00000279104	0.416238	0.245779	0.161635	0.320834	0.309142	0.851185	0.385901	0.299513	0.410672	0.485403	0.3899	0.794381	0.438817	0.230834	0.319575	0.294005	0.908886	0.686784	0.211153	0.475544	0.435658	0.451513	0.343124	0.563787	0.62934	0.648322	0.757331	0.195593	0.315819	0.237666	0.256415	0.339163	0.191813	0.272679	0.157318	0.202243	0.552594	0.829333	0.832327	0.281714	0.222063	0.344961	0.480214	0.440464	0.758126	0.473767	0.609303	0.419435	0.344665
ENSG00000276093	0	0	0	0	0	0	0	0	0	0	0	0.411324	0	0	0	0	0	0	0	0	0	0	0	0	0	0	0	0	0	0	1.0759	0	0	0	0	0	0	0	0.446715	0	0	0	0	0	0	0	0	0	0
ENSG00000280936	0	0	0	0	0	0	0	0	0	0	0	0	0	0	0	0	0	0	0	0	0	0	0	0	0	0	0	0	0	0	0	0	0	0	0	0	0	0	0	0	0	0	0	0	0	0	0	0	0
ENSG00000280719	0.391235	0.332164	0.355922	0.238931	0.203175	0.217748	0.19221	0.388956	0.21077	0.135179	0.0917027	0.121704	0.253524	0.219467	0.24149	0.18567	0.170507	0.196072	0.243903	0.201399	0.229745	0.149492	0.257851	0.148159	0.16205	0.150805	0.195822	0.303434	0.36945	0.239574	0.258999	0.243783	0.193594	0.259027	0.178142	0.174008	0.111863	0.101987	0.144991	0.261345	0.201907	0.271432	0.202267	0.126227	0.148304	0.227827	0.22601	0.184823	0.178717
ENSG00000274494	28.1542	39.3735	22.172	25.2921	35.8444	17.172	36.2256	71.0291	51.2464	0	16.9594	22.8627	34.8928	18.0318	29.2059	10.6341	28.0881	24.2876	29.9887	23.0897	41.0651	31.8982	31.6945	21.396	9.63283	11.7213	5.21675	4.84223	52.4144	25.7719	15.2362	34.0037	5.53056	33.2958	32.583	25.8569	6.5938	16.2255	17.8003	11.7568	12.5729	5.7364	33.5096	15.7652	10.9648	23.1897	17.9694	20.9934	19.0837
ENSG00000275071	0	0	0	0	0	0	0	0	0	0	0	0	0	0	0	0	0	0	0	0	0	0	0	0	0	0	0	0	0	0	0	0	0	0	0	0	0	0	0	0	0	0	0	0	0	0	0	0	0
ENSG00000276675	0	0	0	0	0	0	3.0219	0	0	0	0	0	0	0	0	0	0	0	0	0	0	0	0	0	0	0	0	0	0	0	0	0	0	0	0	0	0	0	0	0	0	0	0	0	0	0	0	0	0
ENSG00000280220	0	0	0	0	0	0	0	0	0	0	0	0	0	0	0	0	0	0	0	0	0	0	0	0	0	0	0	0	0	0	0	0	0	0	0	0	0	0	0	0	0	0	0	0	0	0	0	0	0
ENSG00000274874	0.106647	0	0.113147	0.340787	0.424607	0.89357	0.116868	0.0991443	0	0.531941	0.221279	0.0977865	0.40319	0.127902	0.107949	0.0979646	0.549217	0.11988	0.352884	0.107815	0.361816	0.522561	0.092913	0.111563	0.0969192	0.099703	0.105906	0.104342	0.347076	0.0947557	0.369265	0.122191	0.123364	0	0	0.106622	0.680589	0.344094	0.412308	0.123769	0.355014	0.417424	0.107061	0.309412	0.312138	0.120757	0.109721	0.328482	0.242034
ENSG00000279876	0	0	0	0	0	0	0	0	0	0	0	0	0	0	0	0	0	0	0	0	0	0	0	0	0	0	0	0	0	0	0	0	0	0	0	0	0	0	0	0	0	0	0	0	0	0	0	0	0
ENSG00000279835	0	0	0	0	0	0	0	0	0	0	0	0	0	0	0	0	0	0	0	0	0	0	0	0	0	0	0	0	0	0	0	0	0	0	0	0	0	0	0	0	0	0	0	0	0	0	0	0	0
ENSG00000274666	0	0	0	0	0	0	0	0	0.357901	0	0	0	0.466273	0.735155	0.881499	0	0	0.415014	0	0	0	0	0	0	0	0	0	0	0	0.332761	0	0.425643	0.33802	0.400273	0.395811	1.15018	0	0	0	0	0	0	0	0	0.364212	0	0	0.885016	0
ENSG00000275902	0	0.0729948	0.0806357	0.0795685	0.142928	0.085984	0.0913876	0.0731963	0	0.0786096	0.0739027	0.267934	0.106528	0.0953032	0.0810334	0.652347	0.203285	0.607241	0.0851176	0.0805289	0.0959857	0.0908285	0.0686254	0.103591	0.447014	0.0995739	0.182621	0	0.0802046	0.0688198	0.0891219	0.0950964	0.0707699	0.0847369	0.08288	0.0828363	0.0893556	0.0903538	0.094344	0.109903	0.372947	0.103161	0.212393	0.105782	0.0998961	0.0971386	0.086981	0.0926074	0.0937127
ENSG00000279357	1.1266	0.290548	0.445749	0.716173	1.28519	0.161394	0.153935	0.128384	0.703389	0.142505	0.315323	0.373928	0.234011	1.3931	0.441029	0.132907	1.35301	0.158304	0.578721	1.18836	0.536074	1.1113	0.359987	0.733247	0.652425	0.652858	0.145682	0.46959	0.281647	0.413046	0.736008	0.584429	0.329252	0.484372	0.46962	0.746925	0	0.819918	0.137047	0.54905	0.447949	0.90836	0.145321	0.411278	0.955486	0.492271	0.442207	0.950529	0.196292
ENSG00000280040	0	0	0	0	0	0	0	0	0	0	0	0	0	0	0	0	0	0	0	0	0	0	0	0	0	0	0	0	0	0	0	0	0	0	0	0	0	0	0	0	0	0	0	0	0	0	0	0	0
ENSG00000281453	0.141965	0	0	0	0	0.144638	0.140713	0	0.186151	0	0	0	0.197518	0.153244	0	0	0	0	0.178779	0.216198	0.16424	0	0.128339	0.156393	0.178211	0	0	0.131523	0	0	0	0	0	0.145232	0	0	0	0	0	0	0.15885	0.194012	0	0	0	0	0.152705	0	0
ENSG00000275088	0	0	0.0930438	0	0	0	0	0	0	0	0	0	0	0	0	0	0	0	0	0	0	0	0	0	0	0	0	0.0836011	0	0	0	0	0	0	0	0	0	0	0	0	0	0	0	0	0	0	0	0	0
ENSG00000274023	1.46811	2.28732	1.03705	0.101354	0.462718	0.301121	0.392164	1.6466	1.61115	0.687738	0.333017	0.752636	0.127866	0.570401	1.42475	0.415307	0.29954	0.537383	0.570009	0.138883	0.645919	0.702293	0.330922	0.10308	0.515258	0.247419	0.689689	1.7831	2.36871	1.6161	0.745681	0.115433	0.241992	2.25089	3.83987	1.12289	0.359845	0.107378	0.424439	1.47284	1.45587	0.652481	0.0999141	0.32827	0.428214	1.04114	1.17378	0.539712	0.372096
ENSG00000275202	7.36179	7.15566	7.88615	1.79275	1.2816	2.3422	11.0296	6.16727	7.49487	1.32833	2.40571	0.88853	2.95544	3.37889	7.21806	1.62725	1.92512	1.58729	3.04283	3.47892	2.8719	2.70233	2.37852	2.77864	1.25113	1.70984	1.61086	13.5694	9.3069	9.05987	1.85914	2.99257	1.50843	18.0983	11.3117	11.5519	1.52551	1.84179	1.60793	9.59391	7.22146	13.2455	1.02837	2.29555	1.6106	4.29951	5.13781	4.88037	4.00833
ENSG00000275597	0.701949	0.139971	0.231021	0	0.108504	0	0.706434	0.365586	0.363201	0.156529	0.166652	0.138476	0	0.17715	0.15648	0.112845	0.676744	0.221894	0.439542	0.108501	0	0.771879	0.30249	0.232298	0.138493	0.798261	0.239902	0.726628	0.190599	0.157058	0	0	0	0.580467	0.136974	0.172848	0	0.211929	0.660288	0.206021	0.193345	0.249836	0.160627	1.00845	0.166368	0	0.158635	0	0.273212
ENSG00000275869	0	0	0	0.129973	0	0	0	0	0	0.110757	0	0	0	0	0.136878	0.117959	0	0.171687	0	0	0	0.139062	0	0	0.116456	0	0.1165	0	0	0	0.112727	0	0	0	0	0	0	0	0	0	0	0.138196	0.116513	0	0.152989	0	0	0.110758	0
ENSG00000279804	0.112359	0	0	0	0.147596	0	0	0	0.109834	0	0	0.137043	0	0.127671	0	0.136442	0	0	0	0.113346	0	0.124711	0	0	0	0	0	0	0	0	0	0	0	0	0.231356	0	0	0	0	0	0.119528	0	0	0	0	0	0	0	0.124933
ENSG00000281406	0	0.0893974	0	0	0.13894	0.0943088	0	0.0752642	0	0	0.084439	0.0861482	0	0	0.0957289	0.3874	0.233592	0.481294	0	0	0	0	0	0	1.25374	1.41024	0.852314	0.0894778	0.11881	0.085313	0.0985514	0	0.0863969	0	0	0	0.0944784	0	0	0	0	0	0.139489	0.212404	0.111613	0	0	0	0
ENSG00000279873	2.19975	2.66255	2.05658	0.717342	0.928818	1.05061	1.3878	1.9992	1.68872	0.39986	0.418265	1.57885	0.659973	0.571804	0.941975	3.97001	3.54241	4.78373	0.179581	0.55748	0.32616	0.82962	0.506271	0.576768	2.85882	2.84075	4.6232	2.06989	2.06045	1.55308	0.576382	0.828489	0.824351	1.57428	1.93036	1.41998	0.804266	0.631226	1.58712	0.812958	0.936718	0.727515	3.91843	4.51835	6.26187	0.449803	0.32611	0.314044	0.246463
ENSG00000284152	0	0	0	0	0	0	0	0	0	0	0	0	0	0	0	0	0	0	0	0	0	0	0	0	0	0	0	0	0	0	0	0	0	0	0	0	0	0	0	0	0	0	0	0	0	0	0	0	0
ENSG00000282949	0	0.117727	0.128818	0.125657	0	0	0.514406	0	0	0.122638	0	0	0	0.552816	0.118575	0.108108	0	0.137286	0	0	0	0	0	0.127602	0.417279	0	0	0.12471	0	0.107395	0	0	0	0	0	0	0	0	0.117181	0.144746	0.127639	0.154292	0	0	0.119966	0.142918	0.123882	0	0.136159
ENSG00000279605	0.874726	1.51193	1.40215	0.637148	0.816751	0.64788	0.839335	1.36859	1.05683	0.613017	0.61395	0.553874	1.56714	1.19622	1.11424	0.320673	0.39925	0.273042	0.978945	1.00263	0.814204	1.01991	1.07982	0.842716	0.236631	0.258251	0.381892	0.925463	1.34452	0.993376	0.598559	0.911323	0.759755	0.753853	1.10833	0.98153	0.337681	0.519298	0.590484	0.988657	0.977285	0.94364	0.383351	0.439274	0.307228	0.863119	1.14806	1.26233	1.04911
ENSG00000283101	0	0	0	0	0.434883	0.151144	0.179831	0	0	0	0	0.205826	0	0	0.150297	0.33926	0.151816	0.181668	0.261374	0.226067	0	0	0	0	0.105361	0	0	0	0	0	0	0.210806	0	0	0	0	0	0.200644	0	0	0	0	0	0	0	0	0	0	0
ENSG00000278223	0	0	0	0	0	0	0	0	0	0	5.38446	10.6228	0	0	0	5.04072	10.5509	5.43966	0	0	0	0	0	0	0	0	0	0	0	0	0	0	0	0	0	0	0	0	5.65145	0	0	0	10.5144	5.04033	0	0	0	0	0
ENSG00000273820	2.87718	3.94744	5.03369	3.52266	3.61561	3.3735	4.13492	4.8751	5.39059	2.71313	2.36691	2.22235	10.1965	7.86096	8.51208	2.72135	2.31587	2.60376	4.63522	6.44122	4.72076	2.89253	4.01579	3.10489	2.84546	2.43856	2.02383	3.2315	4.63286	5.37471	2.6639	4.06627	3.06451	5.57039	5.52068	7.7965	2.67691	2.25745	2.41782	10.5096	8.93559	10.6136	2.24934	2.50609	2.45827	7.0931	6.83608	5.0418	4.39214
ENSG00000279960	0.241246	0.255164	0.502181	0.246864	0.224379	0.277742	0.109684	0.512306	0.202335	0.215558	0.199338	0.137108	0.288808	0.304164	0.412335	0.194413	0.264508	0.190654	0.311071	0.207575	0.314747	0.180153	0.400624	0.177998	0.219304	0.347974	0.331884	0.423368	0.444429	0.325528	0.158817	0.47182	0.173862	0.146647	0.552666	0.351631	0.240388	0.122559	0.228925	0.150722	0.121235	0.266317	0.167664	0.263273	0.284448	0.324328	0.240725	0.322403	0.182417
ENSG00000274378	0	0	0	0	0	0	0	0	0	0	0	0	0	0.444063	0	1.65056	0.332756	0.452073	0	0	0	0	0	0	0.618993	0	0.395069	0	0	0	0	0	0.364851	0	0	0	0.392553	0	0	0	0	0	0.651619	0	0.923411	0	0	0	0
ENSG00000279255	0.132433	0	0.200859	0	0.133253	0.135932	0	0	0.132727	0	0.170027	0	0.161174	0.152969	0.358672	0	0	0	0.139517	0	0.195834	0	0.123174	0	0	0.12473	0	0.128569	0.248345	0.12286	0.137333	0	0	0.142785	0.255306	0.132708	0	0	0	0.208949	0.142944	0	0	0	0.127425	0	0	0.133653	0
ENSG00000280418	0.14498	0.10932	0.120033	0.0651415	0.0792825	0.0809902	0.0854882	0.117368	0.13127	0.0688287	0.0880868	0.0847809	0.12986	0.148365	0.11614	0.0819429	0.096345	0.0775756	0.100381	0.0984064	0.109225	0.0893188	0.0747941	0.0746168	0.0957015	0.0673552	0.0842875	0.086106	0.109208	0.110893	0.0839557	0.0791414	0.0745542	0.138179	0.126304	0.193737	0.0977506	0.126264	0.091909	0.0980088	0.175912	0.149559	0.0869436	0.0817068	0.108091	0.0974902	0.0960801	0.088517	0.121451
ENSG00000281112	0	0	0	0	0	0	0	0	0	0	0	0	0	0	0	0	0	0	0	0	0	0	0	0	0	0	0	0	0	0	0	0	0	0	0	0	0	0	0	0	0	0	0	0	0	0	0	0	0
ENSG00000280408	15.8534	15.0919	27.3893	1.76155	6.26857	1.76788	8.25059	11.8907	7.14632	3.19877	2.70917	2.81269	7.83182	12.4622	11.5438	4.08789	1.75145	1.92926	9.721	6.06028	1.75832	6.99694	3.43259	1.80028	2.8721	1.50615	4.68733	8.89071	4.58592	8.94209	4.80918	5.39404	5.51388	17.72	11.1398	6.16492	3.08136	1.85077	3.02895	18.7528	17.3302	10.7774	1.74538	1.65994	1.67365	7.04331	19.2826	6.09901	3.54254
ENSG00000280073	0	0.0965134	0	0	0.100073	0	0	0	0	0	0.0907765	0	0	0	0	0.120642	0	0	0	0	0	0.112622	0	0	0.230562	0	0	0	0.102648	0	0	0	0.0931023	0	0	0	0	0	0	0	0	0	0.130094	0.0933439	0	0	0	0	0
ENSG00000283063	11.1256	29.5446	25.7227	7.34698	14.9554	22.3799	8.79976	20.2548	18.609	7.68795	15.1304	16.0111	10.5588	24.499	17.1411	7.733	20.9367	20.1184	15.1544	35.2007	38.4404	13.8876	27.8468	26.0899	10.2697	22.517	22.0536	12.8585	25.304	28.6557	5.24097	16.6561	18.8666	8.54407	19.7998	18.4165	7.86058	22.0636	16.8195	7.302	23.1326	24.2436	6.33822	16.6617	12.9092	16.6366	26.2294	28.5633	13.1461
ENSG00000282033	0.114761	0	0	0.371351	0.523582	0.544271	0	0.100065	0.357981	0.129366	0	0.147903	0.224677	0.140364	0.489413	0.106752	0.165788	0.119337	0.143449	0.274764	0.145096	1.14098	0.371515	0.545183	0.163828	0.127436	0.121732	0.102294	0	0.0872708	0.105258	0.151536	0.262362	0.148819	0.10504	0.284737	0.165829	0.300514	0.504494	0.14027	0.534182	0.380715	0.336109	0.0955562	0.125303	0.316624	0.42018	0.465865	0.322456
ENSG00000282718	0.329866	0.109124	0	0.121923	0.154844	0	0.765757	0.308936	0.314597	0.116813	0	0.141045	0.147813	0.391446	0.32495	0.149778	0.11985	0.131214	0.380591	0.117974	0.33706	0.525867	0.100468	0	0.298278	0.10641	0.116474	0.116778	0.11843	0.36283	0.126007	0.13556	0.489343	0.354999	0.162585	0.541178	0.326871	0.124613	0	0.135761	0.124078	0.648413	0.11793	0.111102	0	0.133319	0.170653	0.326975	0.132008
ENSG00000273888	0.348736	0.577238	0.307099	0.257889	0.193342	0.218352	0.313243	0.141421	0.230639	0.775202	0.193233	0.313223	0.271101	0.253305	0.0799874	0.794907	0.498091	0.527748	0.164305	0.192639	0.226706	0.231053	0.255466	0.181584	0.645494	0.411195	0.548128	0.376958	0.364767	0.235754	0.160848	0.283627	0.16272	0.419417	0.33219	0.397568	0.310563	0.273736	0.313674	0.173795	0.160663	0.213349	0.3906	0.395078	0.669785	0.206073	0.146079	0.184826	0.257637
ENSG00000279137	0.461346	0.255305	0.324815	0	0	0	0.286411	0.145379	0.187408	0	0	0	0.183936	0.217054	0.312735	0	0	0	0	0	0	0.124669	0	0	0	0	0	0.255471	0.193125	0.349306	0	0	0	0.32633	0.360715	0.303075	0	0	0	0.253328	0.12166	0	0	0	0	0	0.11747	0	0
ENSG00000277986	0.431284	0.433327	0.48373	0	0	0	0	0.419077	0	0	0	0	0.582212	0	0.472403	0	0	0.518187	0	0	0.504779	0	0.359186	0	0	0.425441	0	0	0.462328	0	0.449708	0	0	0.487168	0	0	0	0.497188	0	0	0	0	0	0	0.434214	0	0.477939	0.458098	0.509519
ENSG00000280225	0.634781	0.809209	0.658575	0.202179	0.370719	0.280536	0.292123	0.468309	0.23991	0.279253	0.106724	0.220687	0.291611	0.358354	0.380363	0.258793	0.400489	0.36936	0.327733	0.149201	0.212597	0.377152	0.257161	0.378402	0.433449	0.292184	0.445465	0.605613	1.09984	0.525321	0.185286	0.269237	0.250407	0.404599	0.739576	0.406411	0	0.213378	0.204219	0.280935	0.261068	0.467663	0.328403	0.309862	0.297203	0.275963	0.254243	0.276701	0.278174
ENSG00000274414	0.739565	0.317239	0.625393	0.146613	0.134895	0.232915	0.755029	0.323404	0.213986	0.109774	0.346677	0.218058	0.46928	0.525226	0.440086	0.442804	0.262423	0.283257	0.40536	0.71	0.42372	0.55499	0.3428	0.169562	0.47463	0.424364	0.425682	0.556456	0.715279	0.533188	0.443395	0.394457	0.377423	0.563506	0.739098	0.174443	0.206926	0.104842	0.35814	0.301341	0.527217	0.378653	0.405449	0.355726	0.411871	0.433922	0.176539	0.326202	0.453943
ENSG00000277919	0	0	0	0	0	0	0	0	0	0	0	0	0	0	0	0	0	0	0	0	0	0	0	0	0	0	0	0	0	0	0	0	0	0	0	0	0	0	0	0	0	0	0	0	0	0	0	0	0
ENSG00000282164	1.2417	2.67933	1.68342	0.246013	0.238347	0.215954	0.885718	1.68357	0.686265	0.138192	0.144527	0	0.236118	0.285274	0.29899	0.210055	0.144514	0.156722	0.247409	0.257044	0.249635	0.238277	0.248342	0.178493	0.193411	0.21123	0.17685	1.23305	2.51756	1.65185	0.346357	0.220479	0.185342	1.18045	2.4866	1.2694	0.215189	0.178094	0.15081	0.583798	0.90009	0.79481	0.247919	0.158334	0.265937	0.655722	0.668845	0.535598	0.56917
ENSG00000276436	0	0	0.855464	0.516786	0	0	0.533005	0.444474	0.792804	0	0	0	0	0	0.482103	0.785621	0.489629	0	0	0	0	0	0	0	0.455526	0	0	0.463529	0.819668	0.425449	0	0.520216	0	0	0.51303	0.489292	0	0	0.483635	0	0	0	0.495638	1.09759	0.475267	0	0	0	0
ENSG00000274954	0.723763	0.666591	0	0	0	0	0	1.65216	0.678764	0	0	0.633782	1.66193	0	1.24759	0	0.747181	0.811806	0	0	0.732496	0	0	0	0	0	0.723883	0.723601	1.79659	0	0	1.51757	0	0.781121	0	0.732408	0	0	0	0	0	0	0	0	0	0	1.30856	0	0
ENSG00000275770	0	0	0	0	0	0	0	0	0	5.61577	0	0	0	0	0	5.49671	5.93107	6.38802	5.2895	0	0	0	0	0	0	0	10.0782	0	0	0	0	5.56927	5.5254	0	0	0	0	5.65675	0	0	0	0	0	0	10.9595	0	0	0	0
ENSG00000280306	0.121386	0.0834213	0.085802	0	0.0754551	0	0.0792663	0.0797662	0.082368	0	0	0.101536	0	0.0998152	0	0	0	0	0.154521	0	0	0	0.0711555	0	0.0710589	0.073647	0.0734596	0.0816569	0.0821174	0.11121	0.0771412	0.0961788	0	0.0897934	0.0772029	0.0815616	0.0760732	0	0	0.122659	0	0.0876282	0	0	0.0716568	0.083032	0.114903	0.0795609	0.0829702
ENSG00000278000	0.52155	0.357414	0.54662	1.41068	1.51669	0.387456	0.870659	0.755465	0.782599	0.920145	0.333406	0.342286	2.59912	1.26887	1.09609	1.25605	1.38952	1.99112	1.15895	1.8055	0.828263	1.06878	1.70432	0.979883	3.68991	1.91364	1.20887	0.367507	1.09244	0.340028	1.31212	1.55633	1.38472	0.558137	0.400841	0.520058	0.235214	0.997222	1.03918	2.52182	1.61186	1.621	1.94539	1.42402	1.60111	2.5202	0.983582	1.08756	0.902205
ENSG00000278602	0	0	0	0	0	0	0	0	0	0	0	0	0	0	0	0	0	0	0	0	0	0	0	0	0	0	0	0	0	0	0	0	0	0	0	0	0	0	0	0	0	0	0	0	0	0	0	0	0
ENSG00000280105	2.16259	2.47631	1.7392	1.1527	1.46014	0.887561	1.06577	1.14197	1.5837	0.773832	0.472738	0.914878	1.46307	1.17953	1.45622	1.01799	0.881086	0.81414	1.45056	1.42693	1.03959	1.18173	1.19951	0.699207	1.07598	0.929331	1.27621	1.6615	1.78613	1.25007	1.31205	1.90942	1.14006	1.48082	1.85073	1.39354	0.725598	0.622392	1.11065	1.12616	1.91269	0.782572	0.830896	0.858139	1.19881	1.74624	1.32164	1.17482	1.31743
ENSG00000282860	0.309028	0.290773	0.324627	0.711267	0.309171	0.707906	0	0	0	0	0	0	0.37532	0	0.307373	0	0	0.340532	0.324356	0.308013	0.515145	0.343053	0.607069	0.886098	0.281306	0	0.30127	0	0	0	0	0.561128	0.633224	0.325983	0.319714	0	0.313958	0	0.29958	0.341579	0	0	0.311872	0.289869	0	0	0	0.495673	0.554815
ENSG00000284293	0	0	0	0	0	0	0	0	0	0	0	0	0	0	0	0	0	0	0	0	0	0	0	0	0	0	0	0	0	0	0	0	0	0	0	0	0	0	0	0	0	0	0	0	0	0	0	0	0
ENSG00000279248	0	0	0	0	0	0	0	0	0	0	0	0	0	0	0	0	0	0	0	0	0	0	0	0	0	0	0	0	0	0	0	0	0	0	0	0	0	0	0	0	0	0	0	0	0	0	0	0	0
ENSG00000277678	2.07534	3.14471	3.55555	1.58862	3.49795	2.8735	4.23611	1.94245	4.92475	0	1.90702	0.870819	7.36658	5.27721	8.04709	5.10676	7.06703	3.12047	3.00981	3.46894	7.98317	0	0.706773	0.998554	2.56982	2.46899	4.64526	0.936123	1.56569	1.34607	1.01587	2.4875	1.43294	1.66888	3.54255	2.14919	1.49043	1.0365	0	3.76164	4.18234	2.53811	5.08707	4.87167	4.94041	1.73144	1.53504	2.76308	6.36725
ENSG00000279927	0.598084	0.581955	0.639105	0.212468	0.237873	0.276028	0.2334	0.325664	0.362825	0.104978	0.294058	0.130207	0.310656	0.314754	0.440592	0.273352	0.249241	0.337728	0.171769	0.291959	0.210615	0.259206	0.258908	0.36944	0.42314	0.339984	0.327821	0.513479	0.662232	0.476372	0.425112	0.422476	0.256229	0.346898	0.446367	0.239191	0.143087	0.149884	0.155022	0.166861	0.40503	0.300902	0.370323	0.270255	0.374463	0.446919	0.348101	0.290046	0.204274
ENSG00000278881	0.301747	0.436124	0.209846	0.261853	0.199361	0.258103	0.326628	0.240743	0.406418	0.245374	0	0.235694	0.434372	0.533589	0.581172	0.236594	0.308333	0.21897	0.541353	0.580089	0.373088	0.402825	0.23441	0.431902	0.182646	0.288006	0.193317	0.492139	0.522901	0.278389	0.490315	0.282307	0.236086	0.439009	0.484346	0.301978	0.311279	0	0	0.632412	0.440924	0.526831	0.198762	0.18668	0	0.397559	0.431645	0.413199	0.344548
ENSG00000277269	0	0	0	0	0	0	0	0	0	0	0	0	0	0	0	0	0	0	0	0	0	0	0	0	0	0	0	0	0	0	0	0	0	0	0	0	0	0	0	0	0	0	0	0	0	0	0	0	0
ENSG00000279537	0	0	0.0992348	0	0	0	0	0.0897705	0.0921781	0	0	0	0	0	0	0	0	0	0	0	0	0	0	0	0	0	0	0.0893333	0	0.0850715	0	0	0	0.128639	0.126575	0.0924888	0	0	0	0.13388	0	0.105748	0.0920841	0	0	0	0	0	0
ENSG00000277673	0	0	0	0	0	0	0	0	0	0	0	0	0	0	0	0	0	0	0	0	0	0	0	0	0	0	0	0	0	0	0	0	0	0	0	0	0	0	0	0	0	0	0	0	0	0	0	0	0
ENSG00000275307	0.253922	0.238062	0.265012	0.253005	0.255995	0.254452	0.271972	0.224788	0.234593	0.249848	0.211769	0.217781	0.319521	0.289165	0.23678	0.221837	0.256443	0.282615	0.271176	0.247316	0.253519	0.28565	0.177533	0.257698	0.227474	0.219211	0.255769	0.251412	0.247405	0.218007	0.256841	0.288946	0.221453	0.269449	0.264906	0.248248	0.237972	0.271275	0.238183	0.284758	0.258378	0.298562	0.253185	0.240741	0.242034	0.284754	0.243906	0.245082	0.276602
ENSG00000279359	0.112084	0.107564	0.131971	0.0797381	0.0727002	0.0903827	0.104831	0.106266	0.090784	0.0727471	0.0866718	0.0711498	0.112478	0.106772	0.110802	0.0873565	0.0760527	0.0970215	0.0949077	0.0953423	0.0997052	0.100313	0.116614	0.129947	0.0787507	0.0693355	0.0717022	0.1446	0.156115	0.104858	0.131092	0.116558	0.0851446	0.162513	0.134555	0.0757655	0.0915695	0	0.141939	0.153587	0.180386	0.0850262	0.12452	0.124084	0.102736	0.145411	0.0933967	0.0917036	0.109119
ENSG00000233087	0.0853513	0.0809055	0.0901942	0.0882035	0.0848748	0.0856515	0.0910987	0.0817254	0.0838637	0.107514	0.0790727	0.106048	0.103632	0.0968521	0.087196	0.0809329	0.0859711	0.092192	0.0886287	0.0865162	0.0882837	0.0939361	0.0808938	0.0852789	0.0790591	0.0808839	0.0811608	0.0815249	0.0862954	0.0779452	0.0877075	0.0929626	0.0792788	0.0899199	0.0880676	0.0840005	0.119337	0.0896283	0.0830047	0.0941192	0.0925448	0.0939052	0.0863131	0.079608	0.108341	0.129657	0.090108	0.0850713	0.0951367
ENSG00000278825	0	0	0.374939	0	0	0	0	0.324074	0	0	0.303786	0	0	0	0.168886	0	0	0	0	0	0	0	0	0	0	0	0	0	0	0	0	0	0	0	0	0	0	0	0	0	0	0	0	0	0	0	0	0	0
ENSG00000274841	2.27967	1.68019	0.70802	0.691096	0.155795	1.26845	0.175942	2.14327	1.59835	0.691435	0	0.583163	0.891271	2.12646	1.6603	0	0.15234	0.167121	0.163169	1.17638	1.48475	0.785292	0.115201	0.797651	0	0.590865	0.150117	2.34257	0.655802	0.576434	1.36254	1.45754	0.134753	1.93394	2.43778	1.21354	0	0	0.139763	1.44016	1.25498	1.53064	0.148855	0	0.143813	2.03853	1.6296	1.17727	1.93817
ENSG00000273759	5.50153	9.50948	7.37754	1.81423	2.26481	1.46855	5.41152	6.8697	4.23407	1.06687	2.31657	1.92063	3.5746	3.91531	4.26777	4.6269	6.47553	3.57058	2.72527	1.93618	2.83869	1.23826	1.69188	0.453719	6.41871	7.82879	6.36866	5.02947	7.3954	11.1238	3.55318	2.35422	1.00796	4.83373	8.3546	7.97577	0.61014	0.987205	2.17617	4.72469	5.15541	3.57328	3.73148	3.95578	6.12244	2.13131	1.9701	1.41876	1.58138
ENSG00000279397	3.05121	2.78486	1.64922	0.925671	1.6364	1.68441	11.2187	5.24119	9.52742	1.63452	0.757585	1.39579	22.6947	20.7999	16.0725	4.56252	2.38068	1.0133	7.27582	7.19726	12.528	1.86758	3.46179	2.44706	0.801594	0.78406	1.6247	1.60582	1.56013	1.98777	0.950968	1.91314	1.4277	7.0979	5.56541	5.95022	2.94115	4.10415	1.5489	20.3354	12.206	15.5788	1.62682	1.54642	0.879267	7.79038	8.87182	2.29992	4.96442
ENSG00000274949	1.01939	1.01327	0.787452	0.0837714	0.0838423	0.578582	0.515903	0.314944	0.720692	0.252301	0.222962	0.623206	0.594609	0.942383	0.259699	0.0881138	0.537219	0.0889816	0.60816	0.237838	0.420907	0.299175	0.120396	0.265365	1.21972	0.547989	0.951131	0.552783	1.01444	0.622525	0.0957601	0.307628	0.0832457	0.943635	0.796264	0.288136	0.340589	0.0918893	0.275795	0.648426	0.730107	0.303152	0.271931	0.0897734	0.739415	0.0966354	0.0878059	0.264314	0.0936593
ENSG00000279884	0.170404	0.66217	0.179685	0.17344	0.510715	0.345579	0.181016	0.162166	0.421138	0	0.153769	0	0.20521	0.192634	0.260799	0	0.170367	0.372336	0.357541	0	0.264698	0	0.154402	0.256933	0.154109	0	0.162887	0.246271	0.171689	0.392181	0	0.375898	0.156043	0.18017	0.267548	0.425053	0.172587	0	0.163123	0.18737	0.181621	0.191406	0	0.157951	0	0	0	0.255235	0.380572
ENSG00000279016	0	0	0	0	0	0	0	0	0	0	0	0	0	0	0	0	0	0	0	0	0	0	0	0	0	0	0	0	0	0	0	0	0	0	0	0	0	0	0	0	0	0	0	0	0	0	0	0	0
ENSG00000277702	0.218361	0.204097	0.224408	0.223109	0.227619	0.230364	0.239372	0.193604	0.204609	0.22361	0.181672	0.188718	0.287592	0.261498	0.207596	0.192114	0.222548	0.25074	0.243516	0.215993	0.230238	0.260558	0.161139	0.234142	0.19525	0.191261	0.223143	0.227875	0.211663	0.18468	0.236002	0.260427	0.193356	0.232983	0.234297	0.22313	0.207805	0.241061	0.211024	0.258946	0.226572	0.27401	0.220003	0.211037	0.213278	0.258682	0.218609	0.220861	0.246022
ENSG00000283977	0.245066	0.826282	1.06998	0.914651	0.499492	0.544977	1.71207	0.227012	0.945259	0.219405	0.966466	0.230401	0.920791	0.599835	1.8876	0.472556	0.785513	0.263965	0.490561	1.10526	0.249663	0.250619	0.612878	0.238433	1.24802	0.510703	1.37078	1.49217	1.33666	1.17654	1.64661	0.798562	0.231447	1.38269	0.265374	0.565225	0.220125	0.246254	0.465	0.617085	1.0659	0.56407	2.00127	0.252433	0.449268	0.713453	0.244438	0.285163	0.265019
ENSG00000276968	4.71475	4.06773	1.97816	0.873336	2.55119	2.58373	0.534703	0.780107	0.809157	1.73562	0.746945	0.768469	1.80162	1.74403	2.5509	1.09852	0.493761	0	1.5642	1.52868	0.510978	0.540849	1.89507	0.507277	1.09102	2.04041	2.72224	3.05943	3.94097	1.0592	2.29845	1.62211	1.71608	1.6427	1.98467	4.30499	1.5528	2.26552	2.8594	1.28581	1.60421	1.97617	1.19692	1.10144	0.479278	0.544433	1.91904	0.837068	1.7161
ENSG00000280244	1.529	1.93165	1.73257	0.611017	0.627193	0.958528	1.67831	1.81764	1.23044	0.58977	0.355959	0.586046	2.23399	1.63004	1.41888	1.11732	1.20151	0.658737	0.722369	1.5462	1.75848	2.31443	1.34419	0.668474	0.985235	0.0963389	0.489135	2.16087	1.60962	0.714618	1.8827	1.4896	0.366204	2.479	1.6948	1.31032	0.373969	0.752857	0.907668	1.40255	2.29043	2.41171	0.68788	0.657631	0.367684	1.89728	1.76556	0.820538	1.80753
ENSG00000280340	0.116134	0.109248	0.121818	0.121324	0.117591	0.120699	0.125177	0.108996	0.112196	0.112499	0.106128	0	0.144869	0.239819	0.117368	0.108457	0.120189	0.129713	0.123123	0.117325	0.121207	0	0.180368	0.117783	0.107263	0.109538	0.114067	0.112393	0.116206	0.106058	0	0	0	0.123674	0	0.116112	0	0.126665	0.11498	0.130346	0.490955	0.134796	0	0	0	0.135891	0.121982	0	0.130057
ENSG00000279002	0	0	0	0	0	0	0	0	0	0	0	0	0	0	0	0	0	0	0	0	0	0	0	0	0	0	0	0	0	0	0	0	0	0	0	0	0	0	0	0	0	0	0	0	0	0	0	0	0
ENSG00000279912	1.95139	3.63765	1.99566	0.623636	1.07778	0.675138	1.80196	2.67005	1.4326	0.584716	0.826374	0.707481	1.5349	1.64067	1.73118	1.02343	0.995775	0.902833	1.25609	1.7259	1.27363	1.38535	2.30242	0.844024	0.878557	1.02543	0.873983	1.80063	2.72273	2.3802	1.39628	1.00541	0.913561	1.87173	1.9232	1.53937	0.945084	0.608568	0.853237	1.18614	3.13854	0.878978	0.957635	0.861928	0.943521	1.54555	1.65854	1.48734	1.38652
ENSG00000279805	1.75379	1.81033	1.44509	0.501936	0.634251	0.454557	1.01142	1.70269	1.26357	0.464927	0.57803	0.554688	0.819096	0.51404	0.420696	0.520906	0.186854	0.695294	0.115212	0.149303	0.153286	0.288749	0.20375	0.112678	0.513876	0.420478	0.434353	1.34089	1.68834	1.30984	0.352049	0.371208	0.381336	1.20716	1.10751	1.49389	0.494741	0.193402	0.323807	0.707734	0.643799	0.552163	0.300671	0.244147	0.215009	0.331504	0.350297	0.298723	0.123461
ENSG00000275616	7.84543	4.39184	5.88848	0.680857	0.660053	0.353233	3.57201	1.36326	2.90123	2.73009	1.39026	1.5014	3.79895	1.90099	1.74447	3.60104	1.75865	1.73184	0.722878	0.993928	1.46331	0.802364	0.522567	1.08405	2.79023	1.72466	1.98646	9.74986	2.65102	6.92752	5.35465	0.640685	1.34803	4.78017	2.60576	3.36085	1.26783	1.83153	1.54846	2.25408	1.36864	1.65192	2.52742	2.83456	2.12016	1.14212	0.786313	1.0478	0.635781
ENSG00000278869	1.5518	1.94328	1.3034	0.418172	0.404674	0.755263	2.76505	1.33639	0.803442	1.45454	0.812343	0.83212	1.82103	1.333	0.83336	4.27715	3.66777	3.90862	1.13135	0.664562	0.765288	0.740743	0.291699	0	2.40831	2.38543	2.24286	1.97709	1.41017	2.30846	0.775172	0.175684	0.298545	2.11188	1.46516	0.975068	0.824345	0.425069	0.622429	1.9436	1.41321	1.23442	5.00759	4.72213	3.97778	0.643264	0.337292	0.489538	0.551081
ENSG00000277856	0	0.661727	0	0	0	0	0	0	0	0	0	0	0	0	1.23839	0	0.741312	2.06813	0	0.710075	0	0	0	0	0	0.634029	1.84414	0	0	0	0	0	0	0	0	0	0	0	1.21846	0	0	0.905989	0	0	0.696377	0	0	0	0
ENSG00000279993	0.268703	0.475811	0.148869	0.143624	0.138375	0.115281	0.31423	0.282077	0.289785	0.109246	0.103496	0.152205	0.26188	0.160235	0.116989	0.0821513	0.0635707	0.151358	0.331329	0.0900353	0.0922358	0.126417	0.175742	0.170929	0.103927	0.202001	0.148771	0.353315	0.196365	0.244716	0.14685	0.153503	0.153255	0.231202	0.307393	0.189182	0.141139	0.0922406	0.0848728	0.229702	0.288814	0.195021	0.113957	0.153862	0.109593	0.239947	0.0667266	0.114504	0.356232
ENSG00000279754	0	0	0	0	0	0	0	0	0	0	0	0	0	0	0	0	0	0	0	0	0	0	0	0	0	0	0	0	0	0	0	0	0	0	0	0	0	0	0	0	0	0	0	0	0	0	0	0	0
ENSG00000277565	0	0	0	0	0	0	0	0	0	0	0	0	0	0	0	0	0	0	0	0	0	0	0	0	0	0	0	0	0	0	0	0	0	0	0	0	0	0	0	0	0	0	0	0	0	0	0	0	0
ENSG00000282757	0	0	0.133809	0	0.123789	0	0	0.12012	0	0.120141	0	0	0.153474	0.144097	0	0	0	0	0	0	0	0.137746	0	0.128553	0.113476	0	0.179141	0.121661	0.189143	0	0.130133	0	0	0	0	0	0	0.130153	0	0	0	0	0	0	0.120456	0	0	0	0
ENSG00000277670	0	0	0	0	0	0	0	0	0	0	0	0	0	0	0	0	0	0	0	0	0	0	0	0	0	0	0	0	0	0	0	0	0	0	0	0	0	0	0	0	0	0	0	0	0	0	0	0	0
ENSG00000273882	0	0	0	0	0	0	0	0	0	0	0	0	0	0	0	0	0	0	0	0	0	0	0	0	0	0	0	0	0	0	0	0	0	0	0	0	0	0	0	0	0	0	0	0	0	0	0	0	0
ENSG00000284047	0	0	0	0	0	0	0	0	0	0	0	0	0	0	0	0	0	0	0	0	0	0	0	0	0	0	0	0	0	0	0	0	0	0	0	0	0	0	0	0	0	0	0	0	0	0	0	0	0
ENSG00000280154	1.63669	3.01823	3.09279	3.07359	1.65395	3.10187	1.78523	1.53612	2.80452	5.76331	2.52517	6.71728	5.61556	0	2.8412	3.82621	1.6471	4.92219	1.78077	4.38799	0.251146	6.91965	2.28595	6.03068	0	2.68791	1.83452	1.61302	5.6894	3.02381	3.67392	1.8816	3.10682	1.75221	4.95209	1.62671	8.14521	3.21384	4.46766	3.48019	6.06718	2.0711	1.61095	8.26591	10.7682	3.56442	1.75715	1.65207	1.92887
ENSG00000280773	0	0	0	0	0	0.29227	0	0	0	0	0	0	0	0	0	0	0	0	0	0	0	0	0	0	0	0	0	0	0	0	0	0	0	0	0	0	0	0	0	0	0	0	0	0	0	0	0	0	0
ENSG00000279933	0.48621	0.538134	0.566908	0.2202	0.346763	0.230615	0.366362	0.290423	0.446369	0.170379	0.220401	0.17208	0.32558	0.170725	0.434765	0.163609	0.123163	0.12828	0.281576	0.193	0.225285	0.146471	0.236465	0.108681	0.10765	0.124874	0.140111	0.417384	0.470769	0.641767	0.313407	0.412107	0.249475	0.436265	0.311196	0.403308	0.217499	0.180727	0.126148	0.208517	0.236875	0.211452	0.14928	0.116073	0.113287	0.163299	0.196439	0.228488	0.178967
ENSG00000276904	0	0	0	0	0	0	0	0	0	0.0943303	0.0907862	0	0.0992192	0	0	0	0	0	0.0888831	0	0	0.102092	0	0	0	0	0	0.076346	0.084062	0.0764611	0	0	0	0	0	0	0	0.0960195	0	0	0	0	0.0928852	0	0	0	0	0	0
ENSG00000279746	0.135288	0.20279	0.0934634	0.139508	0.116217	0.261377	0.120173	0.107988	0.110669	0.153531	0.0798934	0.0813506	0	0.100994	0	0.13681	0	0.121318	0.141426	0.0717089	0.091377	0.151183	0.10366	0.0918759	0.0824946	0	0.115508	0.174562	0.0894002	0.128984	0.129252	0.150033	0.0872347	0	0.11689	0.0793472	0	0	0.0902507	0	0	0	0.144269	0.170338	0	0	0.0748874	0.088257	0.17971
ENSG00000279575	0	0	0.19112	0	0	0	0	0	0.175286	0	0	0	0	0	0	0	0	0	0	0	0	0	0	0	0	0	0	0	0	0	0	0	0	0	0	0	0	0	0	0	0	0	0	0	0	0	0	0	0
ENSG00000274898	1.50928	1.41885	1.01726	0.273278	0	0.450125	0.670581	0.41502	1.09462	0	0	0.239916	0	1.31637	0.441325	0.716876	0.273533	0.295715	0.471175	0	0.272936	0.881533	0	0.453216	0.400883	0.87824	0.263472	0.43106	1.31243	1.01181	0.278844	0.301892	0.242185	0.283911	0.466467	0.954399	0	0	0.256655	0.698344	1.196	0.316008	0.446707	0.580624	0.763928	0.302439	0.627307	0.606517	0.297727
ENSG00000283579	0	0	0	0	0	0	0	0	0.245094	0	0	0	0	0	0	0	0	0	0	0	0	0	0	0	0	0	0	0	0	0	0	0	0	0	0	0	0	0	0	0	0	0	0	0	0	0	0	0	0
ENSG00000279704	0	0	0	0	0	0	0	0	0	0	0	0	0	0	0	0	0	0	0	0	0	0	0	0	0	0	0	0	0	0	0	0	0	0	0	0	0	0	0	0	0	0	0	0	0	0	0	0	0
ENSG00000280237	0.988881	2.75881	4.01336	4.80949	6.17945	7.35616	1.24046	2.56951	5.70248	3.85096	5.01536	6.08113	6.70763	7.19912	14.0547	9.80768	9.17328	11.5004	3.30236	2.75214	4.03706	3.36392	2.78736	3.31025	16.5514	12.7532	13.6872	1.41199	2.98016	3.98211	5.4521	6.45137	9.02055	1.43907	3.26359	4.70748	3.86867	4.25208	6.60318	4.20303	5.69941	8.7354	12.0466	6.75558	14.6581	3.95374	3.58179	6.38686	6.20223
ENSG00000274385	0	0	0	0	0	0	0	0	0	0	0	0	0	0	0	0	0	0	0	0	0	0	0	0	0	0	0	0	0	0	0	0	0	0	0	0	0	0	0	0	0	0	0	0	0	0	0	0	0
ENSG00000281691	2.04755	1.33936	1.99045	0.729101	0.615437	0.503039	2.03973	1.5265	1.9985	0.18826	0.349243	0.773713	0.78305	0.902594	0.692985	0.575522	0.681315	0.859927	0.699667	0.38586	0.58247	0.614752	0.370182	0.262484	0.722022	0.989699	0.925323	1.59378	2.2943	1.73115	1.12665	0.351664	0.793403	1.37876	2.69286	1.98186	0.453242	0.640346	0.599076	0.942406	0.804451	1.286	0.577425	0.854005	0.540491	0.701041	0.521582	0.377943	0.807307
ENSG00000279910	0	0	0	0	0	0	0	0	0	0	0	0	0	0	0	0	0	0	0	0	0	0	0	0	0	0	0	0	0	0	0	0	0	0	0	0	0	0	0	0	0	0	0	0	0	0	0	0	0
ENSG00000280269	0.596152	1.03101	1.66702	0.983923	0.348814	0.60398	0.767068	1.15239	0.698671	0.558468	0.431136	0.551445	0.868238	0.397545	0.852713	1.7923	1.22039	1.04687	0.745134	0.719066	0.994114	1.58394	0.872017	0.225839	1.66346	1.69706	1.28004	1.27402	1.22123	1.5406	0.724705	0.789703	0.661334	0.500538	1.12256	0.827226	0.48854	0.368859	0.577647	0.252262	0.504221	0.396668	1.22093	1.35284	1.39202	0.945183	0.745066	0.47089	1.33194
ENSG00000279753	0.144229	0.13457	0.614283	0.15113	0.153111	0.148811	0.160487	0.131116	0.137091	0.143287	0.48755	0.126342	0.753729	0.178257	0.581878	0.129338	0.147892	0.161339	0.158012	0.143504	0.616268	0.166554	1.62589	0.733876	0.534478	0.515972	0.143608	0.144988	0.144016	0.125302	0.154381	0.169017	0.130624	0.156013	0.155456	0.145999	0.139559	0.156131	0.137724	0.16817	0.152358	0.180066	0.598749	0.136628	0.141476	0.176245	0.150706	0.655686	0.188372
ENSG00000279096	0.510551	0.431172	0.354455	0	0.328611	0.216605	0.230862	0.208465	0.210606	0.203349	0.140883	0.170687	0.224012	0.244436	0.160725	0.169936	0.185234	0.26336	0.193108	0.187742	0.254103	0.237513	0.303612	0.157901	0.168549	0.172447	0.148881	0.40124	0.277647	0.301464	0.192424	0.268133	0.251983	0.259093	0.224537	0.241161	0.188151	0.222488	0.20515	0.237186	0.420381	0.175962	0.271828	0.225397	0.20445	0.400401	0.191942	0.155497	0.174163
ENSG00000280388	1.10107	2.09553	1.49556	1.33909	1.00584	0.948258	1.24266	1.33398	1.00645	0.607131	0.647945	0.71702	0.745666	0.983903	1.0222	0.99454	0.969145	0.606303	0.733039	0.675387	1.25029	1.42767	1.16456	0.749754	0.925677	0.771784	1.15715	1.26427	2.10985	1.21849	1.41204	1.215	1.1053	1.14923	1.65824	1.01448	0.189351	0.318215	0.883266	0.317382	0.90436	1.04458	0.922983	0.790867	0.942298	1.0317	0.983257	0.773111	0.937092
ENSG00000278886	0	0	0	0.334984	0	0	0.351678	0	0	0	0	0	0	0	0	0	0	0	0.344098	0	0	0	0.286781	0	0	0.493947	0.318112	0	0	0	0.330189	0	0	0	0	0	0	0	0	0	0	0	0	0	0	0	0	0.323078	0.590645
ENSG00000275024	0.68801	1.36864	0.317374	1.69962	1.8448	0.50425	1.23878	0.45494	0.470333	0.673465	0.258891	0.291124	1.13129	0.572471	0.488708	0.970716	0.301782	0.543225	0.939716	0.296262	1.49391	0.991819	0.251626	0.709068	1.14146	1.17055	1.62397	0.666886	1.68092	1.14106	0.533338	0.569061	0.444983	0.942096	1.13178	0.81353	0.52831	0.718016	0.468242	1.00471	0.312541	0.585321	1.88022	0.460673	1.03137	0.342304	1.35262	0.893757	1.19721
ENSG00000268861	23.4332	33.9625	24.8137	1.25664	1.04624	2.44482	16.5517	23.0291	19.3311	2.20718	2.7695	3.48977	6.82201	6.17584	7.24268	2.96114	2.82006	2.40947	1.38158	1.80804	1.1929	0.962058	0.978476	1.13332	2.88264	2.47598	2.50948	22.4766	33.9119	26.366	1.17002	1.28654	1.75129	16.7094	24.1868	16.9523	2.20424	2.21999	1.70231	7.39827	6.94471	6.4997	1.73129	3.00106	1.96144	1.19765	1.28979	1.02937	0.907296
ENSG00000273965	0	0.141688	0.733731	0.677171	0.680384	0.705798	0	0.743443	0.641719	0	1.49709	0.714865	0.197315	0.18237	1.6306	0.586223	1.71323	0	1.87422	0.149335	0.672088	0.180381	0.116658	0	0.135983	0	0.184207	0	1.49787	0.128317	0.164022	1.04846	0.658767	1.2607	0.17248	0	0.63595	0	0	1.17264	2.49784	0.846041	1.70708	2.10735	0.647717	0.80171	1.77763	0.649521	0.743058
ENSG00000280037	6.41712	4.73029	3.58424	0.465286	1.32848	1.6559	4.84282	2.78575	2.87606	1.43975	1.24703	2.07388	5.52429	0.187302	2.92649	1.1642	0.704555	0.871026	3.27786	3.00939	3.18859	4.50164	2.63252	2.83002	0.899201	0.946896	2.33524	5.1576	5.13988	4.33909	4.54459	2.53881	1.10366	2.77728	3.69663	2.64636	1.73807	1.97058	1.66273	2.75296	9.13964	3.15378	1.07523	2.08472	1.07744	4.838	1.22184	2.21379	2.71108
ENSG00000274934	0	0	0	0	0	0	0	0	0	0	0	0	0	0	0	0	0	0	0	0	0	0	0	0	0	0	0	0	0	0	0	0	0	0	0	0	0	0	0	0	0	0	0	0	0	0	0	0	0
ENSG00000277308	0.182375	0.167474	0.185679	0.189598	0.185254	0	0.204678	0.162094	0.167913	0	0.150433	0.157079	0.240202	0.221747	0.178816	0.162071	0.185991	0.203194	0.199038	0.178503	0.181441	0	0.137666	0	0.160815	0	0.181374	0.184394	0.176144	0	0	0	0.161673	0.1967	0.195475	0	0	0.201461	0.172087	0.216236	0.188767	0.236817	0.183498	0.173853	0.177188	0.214628	0.18477	0	0
ENSG00000279951	0.152732	0.147499	0.28415	0.0945138	0.279066	0.285925	0.165299	0.200346	0.0886412	0.142428	0.0825543	0.248291	0	0.104564	0.29231	0.268441	0.284219	0.289878	0.221177	0.108571	0.219689	0.226157	0.085092	0.188959	0.341742	0.118081	0.259814	0.163931	0.160028	0.135957	0.291028	0.227937	0.262144	0	0.0976882	0.268564	0.152597	0.15519	0.0911252	0.100645	0.168922	0.103472	0.281138	0.0893395	0.311979	0.196401	0.165956	0.154986	0.17103
ENSG00000280424	0.124208	0.184793	0.16197	0.148795	0.246762	0.24719	0.115947	0.0774793	0.103555	0.102809	0.13636	0.164574	0.337271	0.180673	0.158374	0.128041	0.111543	0.116386	0.23278	0.226405	0.178291	0.156702	0.230387	0.143989	0.0803159	0.0822877	0.137078	0.0821511	0.177456	0.0971589	0.219996	0.284014	0.168126	0.164279	0.14855	0.208584	0.149472	0.0925149	0.133398	0.273502	0.245031	0.272006	0.120815	0.128155	0.117363	0.157255	0.251246	0.24761	0.252208
ENSG00000278554	0	0	0	0	0	0	0	0	0.708844	0	0	0	0	0	0.1823	0	0	0	0	0	0	0.224296	0	0	0	0	0.760336	0	0	0	0	0	0	0	0	0	0.32117	0	0	0	0	0	0	0	0	0.231638	0	0	0
ENSG00000279733	0	0	0	0	0	0	0	0	0	0	0	0	0	0	0	0	0	0	0	0	0	0	0	0	0	0	0.143289	0	0	0	0	0	0	0	0	0	0	0	0	0	0	0	0	0	0	0	0	0	0
ENSG00000275213	0.713816	0	0	0.162378	1.27778	0.164946	0.170129	1.21466	0	0	0.136325	0.14065	0.198903	0.834051	0.878113	0	0	0	0	0.154807	0.162137	0.181161	1.01446	0.826239	0	0.626907	0	1.81859	0.154625	0.136689	1.34883	0.184783	0	0.168805	0.766996	1.00924	0	0	0	0.185905	1.30559	0.856366	0.701439	0.149593	0.152364	0.801111	0	0	0.789539
ENSG00000278983	0.0954096	0.0917954	0	0.139057	0.093316	0.115934	0.102825	0.0918711	0.135405	0.14773	0.124768	0.0873869	0.142751	0.131077	0.161691	0.106286	0	0.146663	0.270966	0.158729	0.162927	0.127033	0.144878	0.138041	0.0875113	0.0884755	0.0900923	0.0910542	0.0965014	0.0863987	0.185444	0.103486	0.0874106	0.189034	0.185523	0.196041	0	0.0977662	0.111343	0.195785	0.168775	0.175797	0.135477	0.106698	0.229176	0.335131	0.1849	0.115027	0.244999
ENSG00000282478	0	0	0	0	0	0	0	0.596031	0	0	0	0	0	0	0	0	0	0	0	0	0	0	0	0	0	0	0	0	0	0	0	0	0	0	0	0	0	0	0	0	0	0	0	0	0	0	0	0	0
ENSG00000276853	35.1927	31.4742	45.4866	3.22347	2.64284	3.84084	26.7425	31.8504	36.6903	2.03465	2.92455	1.65081	12.3054	11.6354	13.9825	2.75139	1.78512	2.15759	7.92426	11.2019	8.97026	5.76804	11.7075	5.18652	2.01655	2.08766	1.88661	32.0608	27.9679	47.2008	1.05231	2.65079	2.27189	27.5416	33.5868	31.4954	3.6078	1.60575	1.06821	11.0904	17.3984	16.0039	1.31946	2.2739	1.88893	6.99932	10.5473	7.56907	6.43637
ENSG00000280144	0	0	0	0	0	0	0	0	0	0	0	0	0	0	0	0	0	0	0	0	0	0	0	0	0	0	0	0	0	0	0	0	0	0	0	0	0	0	0	0	0	0	0	0	0	0	0	0	0
ENSG00000275232	0	0	0	0	0	0	0	0	0	0	0	0	0	0	0	0	0	0.589938	0	0	0	0	0	0	0.478988	0.287396	0.310551	0	0.317244	0	0	0	0.286899	0	0	0	0	0	0	0	0	0	0.531255	0	0.513709	0	0	0	0
ENSG00000277829	0	0	0	0	0	0	0	0	0	0	0	0	0	0	0	0	0	0	0	0	0	0	0	0	0	0	0	0	0	0	0	0	0	0	0	0	0	0	0	0	0	0	0	0	0	0	0	0	0
ENSG00000279558	0	0	0	0	0	0	0	0	0	0	0	0	0	0	0	0	0	0	0	0	0	0	0	0	0	0	0	0	0	0	0	0	0	0	0	0	0	0	0	0	0	0	0	0	0	0	0	0	0
ENSG00000279030	0	0	0	0	0	0	0	0	0	0	0	0	0	0	0	0	0	0	0	0	0	0	0	0	0	0	0	0	0	0	0	0	0	0	0	0	0	0	0	0	0	0	0	0	0	0	0	0	0
ENSG00000276123	0	0	0	0	0	0	0	0	0	0	0	0	0	0	0	0	0	0	0	0	0	0	0	0	0	0	0	0	0	0	0	0	0	0	0	0	0	0	0	0	0	0	0	0	0	0	0	0	0
ENSG00000275367	1.15912	0.981787	1.50434	0.412888	0.461189	0.643569	1.03043	1.01221	1.05703	1.09922	1.04392	0.960552	0.494011	0.481604	0.838678	1.1367	0.893694	0.952504	0.373941	0.315174	0.324873	0.330579	0.390928	0.247501	0.856837	1.08257	1.01017	1.13295	1.4284	1.71674	0.626908	0.469103	0.661722	1.0254	1.16295	1.30728	1.04822	0.899934	0.949721	0.574932	0.511673	0.640182	0.634751	1.20499	0.738044	0.167994	0.301327	0.202738	0.336363
ENSG00000275243	0	1.10008	0.85474	1.19585	0.472189	0.841141	0.51072	0.744356	0	0.464285	0	0	1.48646	0.959297	1.1412	0	0.843792	0.91875	1.64538	1.14844	1.53466	0	1.51773	0.840151	0.739474	0.42208	0.81681	1.50659	1.84944	1.02666	0.484936	0.543448	0.420918	0.500607	1.60908	0	1.15212	0.505916	0	0	0.849776	0	0	0	0.794484	2.13641	0.829872	0	0.520573
ENSG00000279721	0.594469	0.477394	0.689603	0.359197	0.534018	0.543998	0.551919	0.564238	0.716252	0.26411	0.117761	0.259236	0.731737	0.859843	0.709225	0.216287	0.428139	0.33797	0.391353	0.544333	0.345583	0.653677	0.45329	0.38074	0.645005	0.549603	0.622131	0.765147	0.714917	0.726673	0.36218	0.496487	0.141494	0.274506	0.634789	0.677503	0.38127	0.3155	0.378185	0.984105	0.830998	0.536216	0.878555	0.415276	0.62952	0.595222	0.623958	0.329409	0.494629
ENSG00000279495	0.630469	0.869604	0.77663	1.00271	1.125	1.11041	0.238257	0.70664	0.87479	1.41617	1.06908	1.70948	0.875044	0.741683	1.20248	1.47439	1.70906	1.16311	1.3653	1.10089	1.16242	1.42223	1.15323	1.30053	1.28461	1.3276	2.02015	0.589653	1.00428	0.81404	1.06112	1.60591	1.27988	0.359961	0.836602	0.520224	1.50085	1.54338	1.82689	0.973067	1.00757	0.901384	1.91187	2.06945	1.93678	1.79834	0.987303	1.31897	1.61837
ENSG00000274090	0	0	0	0	0	0	0	0	0	0	0	0	0	0	0	0	0	0	0	0	0	0	0	0	0	0	0	0	0	0	0	0	0	0	0	0	0	0	0	0	0	0	0	0	0	0	0	0	0
ENSG00000279869	0	0	0	0	0	0	0	0	0	0	0	0	0	0	0	0	0	0	0	0	0	0	0	0	0	0	0	0	0	0	0	0	0	0	0	0	0	0	0	0	0	0	0	0	0	0	0	0	0
ENSG00000275580	1.13443	2.92401	1.19967	1.95952	1.90223	1.43256	0.43106	0.378619	0.632993	3.41216	2.19256	1.30699	1.16544	0	0	1.78267	1.44098	1.27461	0.684008	0.901089	1.19152	1.25633	1.93952	1.59827	2.18487	0.611686	1.11948	0.631107	1.64269	2.39837	1.88218	1.83431	1.06447	0	0	0.656242	1.74895	0.968011	1.656	0.456619	0	0.467836	1.43745	2.72144	0.873899	0	0.442099	0.410663	1.80573
ENSG00000283789	0	0	0	0	6.56508	0	7.13318	0	6.59036	0	0	0	0	14.5398	6.88479	6.13638	0	0	0	0	0	7.3279	10.9148	0	0	0	6.30327	0	0	0	0	0	0	0	0	6.60326	0	0	0	0	0	7.46432	0	0	0	0	0	0	0
ENSG00000280227	0	0.438139	0	0	0	0	0	0	0	0	0	0	0	0	0	0	0	0	0	0	0	0	0	0	0	0	0	0	0	0	0	0	0.427212	0	0	0.46385	0	0	0	0.519287	0	0	0	0	0	0	0	0	0
ENSG00000279741	0	0	0	0	0	0	0.312805	0	0	0	0	0	0	0	0	0	0	0	0	0	0.300645	0	0	0	0.267048	0	0.452211	0	0	0	0	0	0.267872	0	0	0	0	0	0.284483	0	0	0	0	0	0.280458	0	0	0	0
ENSG00000278894	0	0	0	0	0	0	0	0	0	0	0	0	0	0	0	0	0	0	0	0	0	0	0	0	0	0	0	0	0	0	0	0	0	0	0	0	0	0	0	0	0	0	0	0	0	0	0	0	0
ENSG00000274866	0	0	0	0	0	0	0	0	0	0	0	0	0	0	0	0	0	0	0	0	0	0	0	0	0	0	0	0	0	0	0	0	0	0	0	0	0	0	0	0	0	0	0	0	0	0	0	0	0
ENSG00000279725	0	0	0	0	0	0	0	0	0	0	0	0	0	0	0	0	0	0	0	0	0	0	0	0	0	0	0	0	0	0	0	0	0	0	0	0	0	0	0	0	0	0	0	0	0	0	0	0	0
ENSG00000279062	0	0.240366	0.369508	0.267161	0.124469	0.310107	0	0.242849	0	0.714513	0.520495	0.981208	0	0.295154	0.257527	0.687879	0.0985285	1.19424	0	0	0	0	0	0.139905	0.681864	0.538156	0.728945	0.247929	0.42339	0	0	0.481835	0.723429	0	0.435829	0	0.744826	0.27331	0.401376	0.284703	0	0	0.253632	0.544795	0.797981	0	0	0	0.290029
ENSG00000282375	0	0	0	0	0	0	0	0	0	0	0	0	0	0	0	0	0	0	0	0	0	0	0	0.137874	0	0	0	0	0	0	0	0	0	0	0	0	0	0	0	0	0	0	0	0.121774	0	0	0	0	0
ENSG00000280115	0.745999	0.556228	0.459466	0.452509	0.918288	0.614268	0	0.853053	0.269842	0.267279	0.397634	0.554374	1.31014	0.682025	0.60068	0.552664	0.446474	0	0.460651	0.599397	0.947626	0.667932	0.95847	0.915365	0.256432	0.405467	0.890514	0.572062	0.913289	0.392599	0.285715	0.85072	0.694798	0	0.453361	0.433924	0.451182	0.972101	0.273281	0.837031	0.79532	0.505516	0.600675	0.410637	0.420574	0.314539	0.289006	0.437361	0.310167
ENSG00000279713	0.136587	0.196165	0.147556	0.298849	0.541031	0.369796	0	0.100529	0.139293	0.284144	0.29987	0.476336	0.126144	0	0	0.272246	1.02345	0.875522	0.222862	0.145538	0.111042	0.120585	0.202506	0.114299	0.831926	0.925696	0.733442	0	0.17737	0.192828	0.377629	1.05094	0.475764	0	0.222419	0	0.367604	0.759425	0.526014	0.233967	0	0.118841	0.643694	1.1555	1.22006	0.274686	0.338314	0.360847	0.608881
ENSG00000284065	0	0	0	0	0	0	0	0	0	0	0	0	0	0	0	0	0	0	0	0	0	0	0	0	0	0	0	0	0	0	0	0	0	0	0	0	0	0	0	0	0	0	0	0	0	0	0	0	0
ENSG00000280134	0	0	0	0	0	0	0	0	0	0	0	0	0	0	0	0	0	0	0	0	0	0	0	0	0	0	0	0	0	0	0	0	0.105573	0	0	0	0	0	0	0	0	0	0	0	0	0	0	0	0
ENSG00000279160	0.296496	0.386014	0.271844	0.0812828	0.108654	0.110228	0.121288	0.232334	0.247815	0.102633	0.103273	0.0760802	0.135002	0.154685	0.21203	0.0795044	0.0818073	0.0898336	0.144615	0	0.17705	0.0879516	0.0803723	0.109827	0.10161	0.107247	0.107506	0.199142	0.210783	0.136435	0.112843	0.0885342	0.0797541	0.153381	0.398722	0.175358	0	0	0.119746	0.161546	0.152477	0.160355	0.120012	0.107077	0.107365	0.0903902	0.153357	0.1107	0.123199
ENSG00000282160	0	0	0	0	0	0	0	0	0	0	0	0	0	0	0	0	0	0	0	0	0	0	0	0	0	0	0	0	0	0	0	0	0	0	0	0	0	0	0	0	0	0	0	0	0	0	0	0	0
ENSG00000280139	0	1.8993	0	0	0	0	0	0	0	0	0	0	0	0	0	0	0	0	0	3.80809	0	0	0	0	0	0	0	0	0	0	0	0	0	0	0	0	0	0	0	0	0	0	0	0	0	0	0	0	0
ENSG00000279572	0	0	0	0	0	0	0	0	0	0	0	0	0	0	0.151349	0	0	0	0	0	0	0	0	0	0	0	0	0	0	0	0	0	0	0	0	0	0	0	0	0	0	0	0	0	0	0	0	0	0
ENSG00000278549	0	4.47683	0	5.16817	0	0	0	0	0	0	0	0	0	0	0	0	0	0	0	0	0	0	0	0	0	0	0	0	0	0	0	0	0	0	0	0	0	0	0	5.57971	0	0	0	0	4.48329	0	0	0	5.63885
ENSG00000279647	0	0	0	0	0	0	0	0	0	0	0	0	0	0	0	0	0	0	0	0	0	0	0	0	0	0	0	0	0	0	0	0	0	0.163038	0	0	0	0	0	0	0	0	0	0	0	0	0	0	0
ENSG00000278580	0	0	0	0	0	0	0	0	0	0	0	0	0	0	0	0	0	0	0	0	0	0	0	0	0	0	0	0	0	0	0	0	0	0	0	0	0	0	0	0	0	0	0	0	0	0	0	0	0
ENSG00000281386	0	0	0	0	0	0	0	0	0	0	0	0	0	0	0	0	0	0.318923	0	0	0	0	0	0	0	0	0	0	0	0	0	0	0	0	0	0	0	0	0	0	0	0	0.289277	0	0	0	0	0	0
ENSG00000279519	1.12092	2.4399	1.54626	2.21652	2.3332	1.93934	0.871571	1.0514	1.39985	1.81981	1.47602	1.92879	0.828872	1.4165	1.42904	1.79826	2.10698	1.64853	0.743486	0.731005	0.718101	1.14249	0.677312	1.00199	2.5003	2.2282	2.47309	1.227	2.01957	1.33576	2.13203	2.52564	1.85426	0.832291	1.02181	0.94144	1.90481	1.62954	2.27334	0.934315	1.4675	0.910393	1.94945	2.16276	1.93308	0.742859	0.934865	0.792319	1.64984
ENSG00000279932	0.571961	0.462304	0.708494	0.220468	0.193136	0.321875	0.344347	0.531632	0.192911	0.0813395	0.0749421	0	0.383345	0.381181	0.206988	0.0757577	0.431008	0.213428	0.0847873	0.436086	0.329557	0.364735	0.281656	0.20181	0.179051	0.181679	0.64151	0.0785195	0.686498	0.187559	0.205885	0.233575	0	0.220885	0.266112	0.424535	0.193991	0.0829736	0.316356	0.594332	0.0865194	0.242877	0.0840376	0.183795	0.413311	0.233652	0.48405	0.320417	0.365658
ENSG00000279931	0	0	0	0	0	0	0	0	0	0	0	0	0	0	0	0	0	0	0	0	0	0	0	0	0	0	0	0	0	0	0	0	0	0	0	0	0	0	0	0	0	0	0	0	0	0	0	0	0
ENSG00000279595	0.229516	0.352165	0.177748	0.385899	0.523694	0.305144	0.219746	0.305842	0.133258	0.237793	0.207169	0.277703	0.217197	0.263252	0.174032	0.46811	0.578599	0.404075	0.208436	0.254489	0.305022	0.411864	0.492625	0.188117	0.543691	0.778133	0.746921	0.199475	0.206013	0.191278	0.43961	0.372959	0.288797	0.234333	0.293527	0.2211	0.28132	0.233911	0.394829	0.223952	0.383751	0.155123	0.599627	0.469001	0.609682	0.257592	0.140364	0.196978	0.32131
ENSG00000276225	0	0	0	0	0	0	0	0	0	0	0	0	0	0	0	0	0	0	0	0	0	0	0	0	0	0	0	0	0	0	0	0	0	0	0	0	0	0	0	0	0	0	0	0	0	0	0	0	0
ENSG00000279807	0.447529	1.59074	0.137095	0.923036	0.896511	0.12321	0.80704	0.471995	0.418229	0.361713	0.333736	0.789644	1.12186	0.14017	0.359946	0.365769	0.879457	0.131578	0.384776	0.378308	0.420426	0.194222	0.303658	0.12355	0.710811	0.580868	0.342121	1.28815	0.879784	0.388802	0.129456	0.23653	0.105656	1.46608	0.438308	1.08684	0.391386	0.76356	0.439134	0.139315	0.809433	1.04142	0.998092	0.117365	0.597687	0.581565	0.378167	0.120642	0.132084
ENSG00000282408	0	0.124583	0	0	0	0	0	0	0	0	0	0	0	0	0	0	0	0	0	0	0	0	0	0	0	0	0	0.448746	0.126812	0	0	0	0	0.136522	0.448241	0.421748	0	0	0	0	0	0	0	0.403835	0	0	0	0	0
ENSG00000279231	0.134435	0.0808659	0	0	0	0	0.0914144	0	0	0.0814156	0	0.0776106	0.103416	0.0965434	0.0850736	0	0.0855576	0	0	0.0846731	0.0873757	0.0944226	0.0754306	0	0.0768811	0	0	0.0815532	0	0.076004	0	0.0945302	0.0778795	0.141466	0.0884706	0.0833467	0.0856474	0	0	0.0937311	0.0894158	0.0969556	0.0845661	0.0791473	0	0	0	0.0837352	0.094629
ENSG00000280310	0.164544	0.163228	0.260069	0.170385	0.341831	0.350928	0.177103	0.156924	0.169993	0.159076	0.367333	0.377341	0.201345	0.281875	0.167797	0.152648	0.426453	0.447493	0.173894	0	0	0.276724	0	0	0.592705	0.637905	0.168996	0.167436	0.261656	0.161508	0.400409	0.546949	0	0.175947	0	0.163979	0.449366	0.173586	0.314476	0.191914	0.364099	0.465881	0.56926	0.230039	0.236511	0.346396	0	0	0.295115
ENSG00000274790	0	0	0	1.52399	0	0	0	0	1.24571	0	0	0	0	0	0	1.37375	1.48231	0	0	0	0	0	0	0	2.38637	0	0	0	0	0	0	0	1.50646	0	0	0	0	0	1.42171	0	0	0	0	3.9396	2.29844	0	0	0	0
ENSG00000275219	7.84543	4.39184	5.88848	0.680857	0.660053	0.353233	3.57201	1.36326	2.90123	2.73009	1.39026	1.5014	3.79895	1.90099	1.74447	3.60104	1.75865	1.73184	0.722878	0.993928	1.46331	0.802364	0.522567	1.08405	2.79023	1.72466	1.98646	9.74986	2.65102	6.92752	5.35465	0.640685	1.34803	4.78017	2.60576	3.36085	1.26783	1.83153	1.54846	2.25408	1.36864	1.65192	2.52742	2.83456	2.12016	1.14212	0.786313	1.0478	0.635781
ENSG00000282527	0	0	0	0	0	0	0	0	0	0	0	0	0	0	0	0	0	0	0	0.40343	0	0	0	0	0	0	0.398815	0	0	0	0	0	0	0	0	0	0	0	0	0	0	0	0	0	0	0	0	0	0
ENSG00000273792	0.187315	0.405256	0.406785	0.942894	1.37239	0.51171	0.178405	0.61363	0.708742	0.439297	0.255166	0.417402	0.654629	0.539958	0.655701	0.439319	0.267174	0.564148	0.53937	0.59254	0.655036	0.755326	1.37174	0.962936	0.679794	0.234802	0.316086	0.391247	0.647147	0.283469	0.705284	0.814806	0.537744	0.100047	0.262421	0.372249	0.331047	0.312363	0.300677	0.523308	1.16485	0.265104	0.486578	0.290153	0.100789	1.47467	0.97031	0.521894	0.757948
ENSG00000278600	10.2072	11.1785	9.63998	6.53503	8.80669	5.13838	10.5905	12.4458	12.7468	2.79947	4.75878	4.25583	10.2929	11.074	11.7658	8.05661	11.5841	7.74952	7.6214	6.69089	6.82705	6.84808	7.25301	4.19191	9.27816	11.911	10.6038	8.68552	10.7058	10.0097	5.91695	9.35515	5.7447	13.108	14.1771	13.394	3.96869	4.57226	4.39697	10.3813	11.1739	10.7454	11.5172	11.3079	9.51368	6.47594	7.10824	6.49017	7.43654
ENSG00000279400	0	0	0	0.379777	0	0	0	0	0	0	0	0	0	0	0.120343	0.175431	0.154067	0	0.121348	0	0	0.246415	0.174768	0	0.107134	0.109895	0.11213	0	0	0	0.417022	0	0.108503	0	0	0	0.194449	0	0.113414	0.20869	0	0	0.117801	0	0	0.131297	0	0	0.170431
ENSG00000280219	0.223195	0.174769	0.129499	0.114162	0.173431	0.141967	0.182491	0.088702	0.149534	0.103553	0.112467	0.0948419	0.158098	0.182182	0.135392	0.122848	0.156707	0.0984653	0.104194	0.112476	0.136767	0.196022	0.104745	0.0900456	0.11132	0.14345	0.125165	0.128032	0.134113	0.180971	0.111874	0.109554	0.103697	0.12848	0.151811	0.188972	0	0.105414	0.108432	0.12148	0.142596	0.122763	0.163412	0.140892	0.135365	0.171411	0.148999	0.115764	0.134553
ENSG00000283856	0	0	0	0	0	0	0	0	0	0	0	0	0	0	0	0	0	0	0	0	0	0	0	0	0	0	0	0	0	0	0	0	0	0	0	0	0	0	0	0	0	0	0	0	0	0	0	0	0
ENSG00000278912	0.502906	0.903243	0.269568	0.399581	0.652479	0.121549	0.270217	0.417429	0.411498	0.376696	0.264409	0.399207	0.312613	0.973754	0.765122	0.0929373	0.628843	0.372266	0.510866	0.153526	0.103014	0.29819	0.231645	0.162796	0.520498	0.120802	0.378928	0.286175	0.717474	0.1641	0.445386	0.11154	0.14781	0.444615	0.797915	0.103965	0.1425	0.106082	0.127707	0.694409	0.368339	0.116971	0.325344	0.342336	0.329713	0.112286	0.121637	0.253352	0.410839
ENSG00000273637	0.212392	0.143715	0.185549	0.159195	0.15454	0.150036	0.151369	0.135988	0.153142	0.147426	0.137676	0.136866	0.180688	0.177373	0.161487	0.146722	0.147616	0.159986	0.164948	0.147435	0.17286	0.230613	0.143601	0.135785	0.128973	0.156811	0.18513	0.125743	0.163037	0.125556	0.15785	0.157504	0.13673	0.1969	0.224697	0.1388	0.161895	0.17371	0.217339	0.208695	0.173163	0.154361	0.13641	0.141499	0.153132	0.169613	0.171442	0.151181	0.170381
ENSG00000279024	0	0.136447	0	0	0	0	0	0.136918	0	0	0	0.101212	0.169622	0.230867	0.144867	0	0	0	0	0	0	0.119185	0	0	0	0	0	0.135548	0.112019	0.157965	0	0	0	0.116433	0.114156	0.13954	0	0	0	0.293084	0.286192	0.122843	0	0	0.104757	0	0.113795	0.109364	0
ENSG00000280093	0	0	0	0	0	0	0	0	0	0	0	0	0	0	0	0	0	0	0	0	0	0	0	0	0	0	0	0	0	0	0	0	0	0	0	0	0	0	0	0	0	0	0	0	0	0	0	0	0
ENSG00000274797	0	0	0	0.498061	0.485647	1.19043	0	0	0	0.4577	0	1.04651	0	0.555705	0	0	0	0	0.387517	0	0	0	0	0	0.441409	0	0	0	0	0	0	0	0.436978	0	0	0	0	0	0	0.911003	0.503746	0	0.494986	0	0	0	0.492104	0	0.906615
ENSG00000280693	0.98118	0.972795	0.883258	0.739709	1.70499	0.694663	0.942942	1.13891	0.555671	0.571723	0.596123	0.74599	1.49453	1.48512	1.22597	2.4095	1.23263	2.62933	1.416	1.45166	1.26811	1.56198	1.0188	0.77958	5.21458	3.99007	2.82293	0.358104	0.829463	1.00896	1.55683	0.983574	0.968504	1.25916	1.32833	0.780232	0.880335	0.927035	0.820225	0.982074	1.68039	1.08526	0.968844	1.61356	0.992674	1.22714	1.16404	1.38292	1.99708
ENSG00000279118	0.763062	0.535861	0.600462	1.05209	1.01437	1.10312	0.237507	0.624538	0.601789	0.539921	0.583052	0.868234	0.759345	0.911093	0.507465	0.646951	0.6508	0.779954	0.65448	0.792547	1.14988	0.632211	1.15526	0.980096	0.707837	0.431131	0.500263	0.37949	0.760533	0.74992	0.687734	1.06	0.729308	0.536711	0.826011	0.383843	0.607781	0.566581	0.771287	0.726847	0.517137	0.68552	0.493129	0.648654	0.536382	0.509657	0.468889	0.477429	0.692782
ENSG00000276747	0.0887587	0	0	0	0	0	0	0	0.0876075	0	0	0	0	0	0	0	0	0	0	0	0	0	0	0	0	0	0	0	0.0899185	0.0805662	0	0	0	0.0947832	0	0.0880698	0	0	0	0	0	0.100785	0	0	0	0	0	0.0887686	0
ENSG00000275915	0	0	0	0	0	0	0	0.347333	0	0	0	0	0	0	0	0	0	0	0	0	0	0	0	0	0	0	0.428992	0	0	0	0	0	0	0	0	0	0	0	0	0	0	0	0	0	0	0	0	0	0
ENSG00000274585	7.84543	4.39184	5.88848	0.680857	0.660053	0.353233	3.57201	1.36326	2.90123	2.73009	1.39026	1.5014	3.79895	1.90099	1.74447	3.60104	1.75865	1.73184	0.722878	0.993928	1.46331	0.802364	0.522567	1.08405	2.79023	1.72466	1.98646	9.74986	2.65102	6.92752	5.35465	0.640685	1.34803	4.78017	2.60576	3.36085	1.26783	1.83153	1.54846	2.25408	1.36864	1.65192	2.52742	2.83456	2.12016	1.14212	0.786313	1.0478	0.635781
ENSG00000274486	0	0	0	0	0	0	0	0	0	0	0	0	0	0	0	0	0	0	0	0.203056	0	0	0	0	0.289484	0.185135	0	0	0	0	0.215048	0	0	0	0	0	0	0.211849	0	0	0	0	0.200273	0.188056	0	0	0	0	0
ENSG00000278926	0.0773513	0.0944667	0.082555	0.0955374	0.166851	0.0954186	0.131462	0.117587	0.0762353	0.0732654	0.07004	0.0714972	0.107535	0.088397	0.0785743	0.0716146	0.077644	0.0839881	0.0802364	0.0774375	0.108504	0.0847057	0.0708363	0.126867	0.0706377	0.0750575	0.0746401	0.0746058	0.0786009	0.08091	0.0945316	0.0847035	0.0713777	0.096121	0.0812183	0.0766816	0.0784626	0.0803868	0.0884407	0.0853576	0.08245	0.0883457	0.198225	0.0727353	0.118346	0.13508	0.0806487	0.0768752	0.0858265
ENSG00000279806	0.530426	0.458752	0.465269	0.512767	0.444255	0.447464	0.358288	0.28357	0.55685	0.521804	0.416591	0.470275	0.45039	0.536713	0.45912	0.993871	0.884783	1.6638	0.23619	0.429511	0.579676	0.44727	0.511737	0.5148	1.78178	1.70169	1.53136	0.77076	0.488029	0.547126	0.264916	0.700594	0.238257	0.421456	0.631283	0.420578	0.519841	0.374801	0.64882	0.652504	0.419447	0.292649	0.6673	0.659962	0.935887	0.792695	0.500483	0.472739	0.240358
ENSG00000278668	0.489243	0.935476	0.584576	0.319047	0.306059	0.902025	0.331543	0.116071	0.120846	0.482725	0.101208	0.102376	2.07944	0.573043	0.322993	0.287807	0.116633	0.748989	1.14999	0.701068	0.312463	0.123767	0.277209	1.06839	0.102115	0.287979	0.680631	0.304666	0.126236	0.462658	0.115992	0.551234	0.106717	0.556127	0.119094	0.899437	0.519968	0.119462	0.390086	0.993496	1.78927	0.588532	0.888694	0.105698	0.108082	0.360448	0.118324	0.306985	0.574268
ENSG00000279136	2.9477	2.29692	2.59533	0.153153	0.624074	2.05754	2.18589	2.69352	2.33993	1.972	0.905066	2.13556	4.65374	5.28267	4.33899	0.948288	2.9942	1.18865	2.64886	4.35492	4.79635	1.26465	0.130427	1.12502	1.76617	5.02883	2.93826	6.79235	2.50922	2.16734	1.12894	2.85048	0.53967	3.30754	1.13986	1.61553	1.9252	1.14849	2.32469	1.8361	3.65158	3.36387	4.82629	1.442	4.58507	2.41334	2.03558	3.36529	2.76758
ENSG00000279212	0.401809	0.428026	0.441364	0.51947	0.626273	0.536029	0.265376	0.548229	0.471722	0.306198	0.294477	0.24584	0.654979	0.445618	0.392968	0.357767	0.383532	0.384018	0.366354	0.480492	0.413331	0.268801	0.298081	0.234397	0.32573	0.21749	0.514773	0.31644	0.650621	0.54356	0.719818	0.492129	0.358491	0.822443	0.980712	1.12533	0.370941	0.402047	0.252531	1.49176	0.943084	0.91577	0.386326	0.27422	0.42906	0.636474	0.385757	0.542098	0.737764
ENSG00000280389	2.07897	2.80791	1.8336	0.865267	1.38074	0.492415	1.27978	1.45574	1.33672	1.14378	0.925033	0.611198	1.0261	0.343971	1.56525	0.614282	1.04227	0.532083	1.4415	1.02001	1.42247	1.72631	1.0743	0.480468	0.606627	0.281156	0.64488	2.19205	2.83559	2.87328	1.38567	1.3383	1.1019	0.509448	1.05833	1.01059	0.863779	0.319919	0.295295	1.12805	0.697665	1.16961	0.487788	0.453546	0.291145	1.746	1.05261	1.01365	0.925008
ENSG00000275207	0	0	0	0	0	0	0	0	0	0	0	0	0	0	0	0	0	5.69017	0	0	0	0	0	0	0	0	0	5.02743	0	0	0	0	0	0	0	4.9175	0	0	0	0	0	0	0	0	4.7119	0	0	0	0
ENSG00000278184	0	0.103702	0	0	0	0	0	0	0	0	0	0	0	0	0	0	0	0	0	0	0	0	0	0	0	0	0	0	0	0	0	0	0	0	0	0	0	0	0	0	0	0	0	0	0	0	0	0	0
ENSG00000276014	3.76765	4.26477	5.1125	4.09361	0.21058	1.633	2.61745	3.55556	3.01323	2.99357	1.24939	3.51345	2.90908	0.799919	4.1747	1.62865	1.19821	2.58825	0.756511	1.63617	0.712169	3.72433	1.08289	2.1543	1.1865	0.786252	2.1654	3.40961	4.25574	0.83795	3.51071	2.12162	3.80947	3.19316	1.92481	0.891079	1.53137	0.985313	1.28491	5.51879	1.84	4.57775	1.78662	1.446	4.2742	3.4841	4.50306	2.83321	5.47534
ENSG00000280069	1.56094	1.62854	1.05534	0.801888	0.659471	0.247682	0.742608	1.39059	1.14927	0.499331	0.634487	0.552161	1.03884	0.78304	0.796441	0.843938	0.985307	0.854085	0.751536	0.637306	0.667959	0.423268	0.285231	0.916678	0.926012	0.980085	0.976967	1.6474	1.63907	0.590005	0.835625	0.787879	0.364245	1.1539	0.979111	0.687594	1.00316	0.409669	0.671615	0.846089	1.80198	0.669862	1.38962	0.793167	0.715665	1.27453	0.725273	0.588763	1.05157
ENSG00000280016	0	0	0	0	0	0	0	0	0	0	0	0	0	0	0	0	0	1.65447	0	0	0	0	0	0	0	1.2896	0	0	0	0	0	0	0	0	0	0	0	0	0	0	0	0	0	0	0	0	0	0	0
ENSG00000274693	0	0	0	0	1.98516	0	0	0	0	0	0	0	0	0	0	0	0	0	0	0	1.99694	0	0	0	0	1.74087	0	0	0	0	0	0	0	0	0	0	0	0	0	0	0	0	0	3.43444	0	0	0	0	0
ENSG00000274031	0.880892	0.840677	0.568729	0.546946	0	0.52321	1.29936	0.509314	1.25445	0.480925	1.20802	0	0.608787	0.981471	0.571742	0	0	0.91131	1.57878	0.555853	0.576001	0.567838	0	1.21962	0.491581	0	0.805482	0.48825	1.28452	1.18512	0.547572	0.908571	0.517385	1.31412	1.27266	0	0.565447	1.22721	0	0.934466	1.40871	0.54782	0.869541	1.1177	0.50306	0.947407	0.961721	0.903544	1.38876
ENSG00000275265	2.74091	0.915054	1.45492	0.325386	0.755305	0.776735	3.19365	1.08416	1.12568	0.752919	0	0.469356	1.51574	2.94707	1.37583	0.47811	0.546992	0.354661	1.05357	0.529469	0.54253	2.34043	0.795003	0.55842	0.870812	0.282978	0.315842	1.82275	0.954847	1.22645	0.823089	0.621004	0.478976	1.27801	1.50103	0.752947	0	0.573247	0.716872	1.12578	1.47204	0.655362	0.539567	0.301481	0.308439	0.365542	0.543038	0.312755	1.08652
ENSG00000283923	0	0	0	0	0	0	0	0	0	0	0	0	0	0	0	0	0	0	0	0	0	0	0	0	0	0	0	0	0	0	0	0	0	0	0	0	0	0	0	0	0	0	0	0	0	0	0	0	0
ENSG00000279023	0.468686	0.619343	0.292541	0	0.66831	0.487505	0.305924	0.439297	0.269601	0	0.916443	0.425117	0.349173	0.328473	0.27721	0	1.64808	0.524855	0	0.280256	0.481752	0	0	0	0.427552	4.7943	2.3496	0	0.848337	0.756431	0	0.765217	0.255018	0	0.495333	0.467882	0	0.298563	0.265952	0	0.295364	0	0	0.626216	0.270042	0	0	0	0
ENSG00000280116	0.928851	2.90123	0.955217	1.71188	3.22257	0.967623	0	0	0	0.940081	0.785695	0.807392	0	1.11354	0.894016	5.40858	3.25016	1.05678	0	0	0	0	1.29278	0	2.82596	5.99907	3.95769	0.933692	0	0.797114	0	0	1.48516	0	0	0	0.893828	1.82158	0.888793	1.10207	0.972169	1.17524	6.21231	1.5962	5.95698	0	0.937152	0.924315	0
ENSG00000279619	0.464451	0.533165	0.895764	0.334923	0.839042	0.607551	0.760566	0.658552	0.596664	0.249085	0.43966	0.511428	0.680788	0.448131	1.05955	0.747531	0.563247	0.723736	0.743265	0.512735	0.77863	0.739297	1.06544	0.803495	0.974177	0.756909	0.909168	0.528096	0.699473	0.562023	0.364285	0.693654	0.825199	0.535498	0.6721	0.559187	0.160692	0.536961	0.475981	0.725208	0.556323	0.655907	0.907356	0.685763	1.23534	0.515538	0.637606	0.834853	0.40026
ENSG00000279666	0	0.127644	0	0.134997	0	0	0	0	0.129819	0	0	0.121845	0.161313	0	0	0.165603	0	0	0.137166	0.0871375	0.140693	0	0.120733	0.132164	0	0	0	0	0	0	0.134088	0	0	0.0904498	0.236113	0.130505	0.134647	0	0	0	0.0913537	0.148496	0	0	0.126259	0.146255	0	0.131288	0
ENSG00000280425	0	0	0	0	0.0772146	0	0	0.0884607	0	0	0.0705953	0.0960917	0	0	0	0	0	0	0	0	0	0	0	0	0	0.0851728	0.0745843	0	0.0797123	0	0	0.0857832	0	0	0.0817967	0	0.0787753	0	0	0	0	0	0	0.0964337	0.0868849	0	0.0814296	0	0
ENSG00000281958	235.961	303.699	222.725	214.979	185.527	156.744	186.383	343.777	255.982	67.6454	163.734	170.104	692.153	697.191	780.086	290.567	271.191	291.671	733.16	894.544	724.915	353.273	1051.24	153.91	288.478	280.248	295.441	102.964	239.266	201.924	121.734	238.064	309.772	112.28	248.74	232.199	109.563	120.379	171.853	753.714	610.818	619.557	246.218	222.888	136.308	345.743	652.048	603.427	394.299
ENSG00000276916	0.5846	0.319578	0.351904	1.0589	1.03629	1.54811	0	0.308626	0.543048	0	0.28386	1.11783	0.72916	0.396558	1.49339	1.75965	1.29886	2.45989	1.38885	0.563176	1.29408	1.17764	0.657977	0.347436	2.81719	0.927817	2.43975	0	0.804361	0.29498	1.13092	1.19893	1.13926	0	0.61138	0.574571	0.552511	0.851107	0.762306	0.93624	0.352723	0.993907	1.52262	0.762835	2.38227	1.74147	0	0.790534	1.67125
ENSG00000277545	1.05512	2.15184	1.1397	1.54929	0.379979	1.33896	0.652999	2.34141	2.30411	0.129183	0.117398	0.935098	1.58526	0.521288	1.41251	1.93339	0.136394	0.898061	1.06183	0.356874	0.85446	1.10979	0.549958	1.69877	0.530639	0	1.01993	1.15476	1.93157	2.15652	1.15561	0.409547	0.536943	1.65227	0.895985	1.72926	0.847896	0.393255	0.6557	1.32045	0.867725	1.33492	0.588245	0.560416	1.13224	1.83882	0.145569	0.966432	0.658778
ENSG00000279917	0.422013	0.431588	0.455775	0.246715	0.227931	0.210988	0.415938	0.42601	0.503821	0.140445	0.148604	0.207225	0.766593	0.913825	0.857631	0.23266	0.174437	0.115758	1.37102	1.13386	0.984325	0.462523	0.541619	0.372937	0.224639	0.143478	0.169676	0.411301	0.873287	0.509248	0.314055	0.207808	0.200918	0.468244	0.453104	0.455174	0.130474	0.107665	0.217791	1.13586	1.59664	0.795113	0.27513	0.230558	0.211053	1.6469	1.12974	0.528889	0.370481
ENSG00000279166	1.62781	1.24616	0.497412	0	0.11432	0	0.974562	0.914805	0.364169	0.107789	0	0	0.636908	0.45444	0.34765	0	0.116235	0	0.218156	0.148877	0.186531	0.264074	0.136547	0.145839	0	0	0	1.39208	1.02835	0.808853	0.307632	0	0	1.34007	0.716612	0.712974	0.119334	0	0	0.580089	0.399132	0.199508	0	0	0	0.485603	0.220539	0.211195	0.163176
ENSG00000274353	0	0	0	0	0	0	0	0	0	0	0	0	0	0	0	0	0	0	0	0	0	0	0	0	0	0	0	0	0	0	0	0	0	0	0	0	0	0	0	0	0	0	0	0	0	0	0	0	0
ENSG00000276730	6.5218	0	6.35295	0	0	0	0	0	0	0	0	0	6.66506	0	0	0	0	0	0	0	0	0	0	0	0	0	0	0	0	0	0	0	0	0	0	0	0	0	0	0	0	0	0	0	0	0	0	0	0
ENSG00000273989	2.66513	2.60569	1.3782	0	0.544105	0.548262	1.32925	2.04842	1.6725	0.818612	0.546543	0.887853	1.03631	2.16989	2.15052	0.866223	0.543165	0.935864	2.29391	7.57756	6.62983	0.971411	2.13454	2.33661	0	0	2.4167	0.511654	1.69203	0.539675	0.936124	1.29816	0	2.0799	2.38627	3.98397	0	0	0.537413	2.80377	6.60595	4.15871	0	0.505928	1.51419	1.72073	4.02263	3.08302	1.41323
ENSG00000279117	6.23812	9.31159	10.473	3.91732	2.68597	4.32264	4.37081	4.61144	4.88915	6.81405	4.5987	6.28849	1.73723	1.41217	1.93506	5.16607	4.67225	7.2876	0.675753	0.595929	1.32449	2.33708	1.31959	2.16614	7.16632	8.68507	10.5733	6.48027	7.63583	11.2446	4.17821	3.72764	5.40492	4.16495	4.86161	5.42788	5.68321	4.62496	6.35203	1.44341	1.29631	2.02276	4.05101	4.45867	5.22568	1.24532	0.529043	1.17044	2.83213
ENSG00000280094	0.195284	0.18521	0	0	0	0	0	0	0	0	0	0	0	0	0	0	0	0	0	0	0	0	0	0	0	0	0	0	0	0	0	0	0	0	0	0.19719	0	0	0	0	0	0	0	0	0	0	0	0	0
ENSG00000277058	0.0847865	0.0808123	0	0	0.0882711	0.0839043	0	0.066731	0.0784924	0.0666583	0	0	0.0955773	0.088233	0.0709817	0	0.0867898	0.0816225	0.0883751	0.0784406	0	0.0888046	0.0858644	0.0932751	0.0787375	0	0.0800473	0	0	0.0758165	0	0.0993494	0.0762561	0	0.0845943	0.0761721	0.0901837	0.0929943	0.0656507	0	0.151563	0.0918189	0.0856443	0.064526	0.0664958	0	0.0719061	0.0796699	0
ENSG00000280380	0.223274	0.459814	0.258397	0.167032	0.366764	0.220811	0.218645	0.153607	0.236646	0.146239	0.121368	0.311753	0.300575	0.20186	0.198988	0.197995	0.287365	0.201618	0.228257	0.216004	0.148299	0.171853	0.201138	0.290677	0.417599	0.228664	0.241002	0.194979	0.286272	0.204869	0.20543	0.298179	0.243172	0.121475	0.285813	0.188231	0.165934	0.129658	0.275313	0.203407	0.291526	0.193026	0.299854	0.22807	0.40893	0.186685	0.143152	0.238204	0.291273
ENSG00000279726	0	0	0	0	0	0	0	0	0	0	0	0	0	0	0	0	0	0	0	0	0	0	0	0	0	0	0	0	0	0	0	0	0	0	0	0	0	0	0	0	0	0	0	0	0	0	0	0	0
ENSG00000275401	0.438902	0.191492	0.212916	1.40121	1.13158	2.10827	0.599632	0.522752	0.422816	0.761035	1.10282	1.66435	1.84859	0.913935	0.558747	1.24121	1.84586	1.37067	0.960913	1.37637	1.65206	2.20341	2.01154	2.13763	0.498954	1.35516	1.55838	0.194729	0.202361	0.284794	2.70535	1.4088	2.10186	0.464681	0.460225	0.54924	1.59547	0.822526	1.96349	0.888916	0.958745	0.783355	1.25051	1.27537	0.754257	2.86933	2.3785	1.47942	2.71603
ENSG00000277651	0	0	0.341583	0	0	0.327296	0	0	0	0.525779	0	0	0	0	0.319245	0.289543	0.326365	0	0	0	0	0.361233	0	0	0.878049	0	0	0	0	0	0.55811	0	0	0	0.340747	0	0	0	0.511894	0	0	0	0.323341	0	0	0.363733	0.32734	0	0
ENSG00000280099	0	0	0	0	0.151852	0.154627	0	0	0	0	0	0.195878	0	0.172534	0	0.2481	0.154598	0.227488	0	0	0.217248	0.228194	0	0	0	0.249794	0.146886	0	0	0	0.154161	0.167314	0.142118	0.161278	0.158338	0	0	0.160126	0	0	0.224539	0	0.2683	0.142534	0.146649	0.171863	0	0.152849	0
ENSG00000276183	0	0	0	0	0	0	0	0	0	0	0	0	0	0	0	0	0	0	0	0	0	0	0	0	0	0	0	0	0	0	0	0	0	0	0	0	0	0	0	0	0	0	0	0	0	0	0	0	0
ENSG00000278374	3.57478	6.74378	0	0	24.7158	14.5701	0	0	0	3.73225	6.79823	36.169	5.03713	8.54229	0	16.619	14.4346	15.5467	11.3796	4.0361	15.1354	15.9751	5.77889	14.8371	3.78407	10.2413	28.5631	3.75102	4.01281	3.61675	10.8563	8.14988	13.4473	4.22836	11.4809	3.93107	13.9617	11.9282	13.8446	0	4.31913	0	14.3847	16.6177	17.1357	4.39137	14.4843	11.0304	15.3825
ENSG00000274347	0	0	0	0	0.685104	0	0	0	0	0	0	0	0	0	0	0	0	0	1.31088	0	0	1.97755	0	0	0.561157	0	0	0	0	0	0	0	0	0	0	0	0	0	0	1.35775	0	0.852587	0	0	0	4.40746	0	0	0.703894
ENSG00000282133	123.23	190.46	86.206	161.292	111.396	89.6613	174.122	259.136	179.77	63.1465	103.002	118.632	603.67	508.963	494.591	162.988	240.515	168.967	470.409	530.016	450.834	274.819	579.729	141.098	167.598	167.774	211.087	79.2453	174.203	117.493	143.732	145.845	185.966	107.183	205.136	137.9	78.3298	94.6257	137.527	411.234	409.169	499.687	156.337	142.351	149.912	247.026	476.561	402.356	321.406
ENSG00000279320	0.453916	0.4008	0.278515	1.28688	1.11828	1.19975	0.421788	0.543973	0.399035	0.61004	0.363343	1.05006	1.93146	1.16739	0.753624	0.681739	0.563908	0.453379	1.56228	1.28262	1.37178	1.8717	1.33705	0.937703	0.946693	0.778932	0.647989	0.770965	0.721461	0.452278	0.541551	0.714251	0.391471	0.417367	0.596483	0.2759	0.739659	0.397405	0.979393	2.20579	1.07499	0.710765	0.746928	0.677578	0.296428	1.68125	0.901661	0.82987	1.03854
ENSG00000278078	0	0	0	0.592236	0	0	0.572812	0	0	0	0	0	0.697279	0	0	0.533872	0	0	0	0	0	0.637505	0	0	0.524346	0.539437	0	0.548116	0	0	0.515874	0	0	0.617959	0	0	0.586598	0	0	0	0	0	0.574028	0	0	0.641704	0	0	0.596525
ENSG00000279856	0.0967336	0	0.102279	0.289224	0.0946354	0.0963692	0.102467	0.0924699	0	0.34918	0	0.0886597	0.115962	0.108681	0.0981009	0.347009	0.0967739	0.103668	0.0990572	0.0962104	0	0.103476	0.0884535	0.094297	0.172279	0.0904516	0	0.181083	0.0980595	0.0881044	0.0959681	0.104585	0.0885961	0	0.100184	0.094787	0.193964	0	0	0.105576	0.103508	0.107414	0.192225	0.175636	0	0.316866	0	0	0.105968
ENSG00000281825	0	0	0	0	0	0	0	0	0	0	0	0	0	0	0	0	0	0	0	0	0	0	0	0	0	0	0	0	0	0	0	0	0	0	0	0	0	0	0	0	0	0	0	0	0	0	0	0	0
ENSG00000279907	0.625185	0.740175	0.798559	0.324982	0.314336	0.267174	0.432315	0.549887	0.377993	0.0929328	0.237835	0.189924	0.623713	0.429675	0.447192	0.340411	0.209266	0.109579	0.22667	0.408106	0.124273	0.538073	0.242214	0.384181	0.261311	0.236404	0.328325	0.887039	0.642026	0.526409	0.161413	0.198488	0.139382	0.637574	0.749412	0.584522	0.29009	0.213694	0.247665	0.367929	0.551525	0.359462	0.285693	0.241991	0.12387	0.229358	0.219408	0.264238	0.387095
ENSG00000278477	0	0	0	0	0	0	0	0	0	0	0	0	0	0	0	0	0	0	0	0	0	0	0	0	0	0	0	0	0	0	0	0	0	0	0	0	0	0	0	0	0	0	0	0	0	0	0	0	0
ENSG00000279904	0	0	0	0	0	0	0	0	0	0	0	0	0	0	0	0	0	0	0	0	0	0	0	0	0	0	0	0	0	0	0	0	0	0	0	0	0	0	0	0	0	0	0	0	0	0	0	0	0
ENSG00000281591	0.0879219	0.122682	0.118027	0.100519	0	0	0.0974844	0.0971353	0.113318	0.119041	0.0767981	0.0960563	0.135703	0.0895806	0	0.147292	0.103083	0.155576	0.17308	0.106439	0.105272	0.107256	0	0.105162	0.11135	0.0825485	0.0929645	0.066177	0.104096	0.122943	0	0.106827	0	0.097362	0.0937574	0.153275	0	0	0	0.217925	0	0.127023	0	0.132111	0.166504	0.0817508	0.143964	0.0956925	0.180702
ENSG00000280057	0.556324	0.574965	0.569656	0.175629	0.337556	0.389421	0.42687	0.647461	0.479607	0.136817	0.279558	0.409683	0.535237	0.464551	0.392143	0.213853	0.537813	0.333996	0.319491	0.400857	0.13063	0.487778	0.387229	0.390191	0.396386	0.457176	0.339359	0.584157	0.267172	0.198486	0.36343	0.18852	0.159283	0.47091	0.560038	0.598152	0.174381	0.178698	0.295614	0.339209	0.90384	0.295104	0.574921	0.413094	0.592341	0.324794	0.224259	0.261165	0.939029
ENSG00000273804	0.484082	0.493818	0.551224	0	0	0	0.558834	0.503945	0.554685	0	0	0	0.6746	0.594151	0	0.516538	0	0	0	0	0	0.616863	0	0.53192	0.507337	0.521932	0	0.530368	0.526775	0.511312	0.504656	0	0	0.597903	0.54321	0	0.567582	0.575935	0	0	0.610654	0.583317	0.5157	0	0	0.576495	0.54655	0	0.580555
ENSG00000276484	0.174958	0.799135	0.181491	0.919841	0.862083	0.885191	1.6765	0.157177	0.796671	0	0	0	0.231547	0.211454	0	0.157263	0	0	0	0	0	0.209033	0	0.922813	0.946456	0.154877	0	0.177344	0.171606	0.151409	0.933328	0	0.746936	0.192039	0.189072	0	0.170536	0.194641	0	0.989198	0.182743	0.224663	0.177688	0	0	0.206682	0.177322	0	0.995762
ENSG00000279641	0.424132	0.57116	0.453433	0.675421	0.825624	1.39333	0.602902	0.493264	0.727017	0.638562	1.28582	1.3465	1.0117	1.31423	1.26004	1.56678	0.747189	1.10563	1.52106	0.889587	0.860524	1.17374	0.680224	1.8675	0.968691	0.44487	1.06438	0.237818	0.208535	0.146088	1.26869	0.725589	1.3546	0.411668	0.495186	0.423825	1.2018	1.01044	1.36416	0.926482	0.508505	1.09593	2.3738	0.864311	0.978059	1.52284	0.541958	0.789017	1.72731
ENSG00000279378	1.10028	1.71955	1.0776	0.282977	0.672516	0.165664	1.60678	1.96175	1.7037	0.131667	0.200982	0.195769	1.2814	1.5187	1.52068	0.144869	0.23148	0.188892	0.786399	1.19278	0.789054	1.34803	0.9609	0.205548	0.125969	0.0723306	0.190319	0.818461	1.59691	1.07813	0.127218	0.255284	0.336503	1.34136	1.83488	1.58838	0.121936	0.0940907	0.238061	1.34751	1.09568	1.039	0.100017	0.16413	0.0863096	0.977348	1.36344	0.765331	1.09367
ENSG00000279607	0	0	0	0	0	0	0	0	0	0	0	0	0	0	0	0	0	0	0	0	0	0	0	0	0	0	0	0	0	0	0	0	0	0	0	0	0	0	0	0	0	0	0	0.253784	0	0	0	0	0
ENSG00000279531	0	0	0	0	0	0	0	0	0	0	0	0	0	0	0	0	0	0	0	0	0	0	0	0	0	0	0	0	0	0	0	0	0	0	0	0	0	0	0	0	0	0	0	0	0	0	0	0	0
ENSG00000279769	0.17402	0.117187	0	0	0	0	0	0	0	0	0	0	0	0	0	0.112878	0	0	0	0	0	0	0.159102	0	0.11137	0	0	0	0.12515	0	0	0	0	0	0	0.121576	0	0	0	0	0	0	0	0	0	0	0	0	0.251129
ENSG00000277563	0	0	0	0	0	0	0	0	0	0	0	0	0	0	0	12.8595	0	0	0	0	0	0	0	0	0	0	6.25726	6.25483	0	0	0	0	0	0	0	0	0	0	0	0	0	0	0	0	0	0	0	0	0
ENSG00000277440	1.40157	1.83284	0.699953	0.314508	1.07044	1.48725	0.612582	0.874813	1.00089	0.614008	1.59723	1.12109	2.47871	1.48693	2.50685	0.869422	0.580525	0.792923	2.60879	1.37612	1.24331	1.71338	2.6287	1.06171	0.951005	0.767435	1.27084	1.11529	1.09693	0.956269	2.37357	1.02903	1.39517	0.945666	1.2661	0.826226	0.483459	1.0971	0.713398	2.33377	2.0755	2.61006	0.112619	1.00458	0.99102	1.64492	2.09522	1.51079	1.69573
ENSG00000279465	0	0.345858	0	0	0	0	0	0	0.35091	0	0	0	0	0	0	0	0	0	0	0.224853	0.370281	0	0.143528	0	0	0	0	0.219768	0.226619	0.201909	0.239445	0.253267	0	0	0	0	0.223514	0	0	0	0.239693	0	0	0	0	0	0.231285	0	0
ENSG00000279444	0	0	0	0	0	0	0	0	0	0	0	0	0	0	0	0	0	0	0	0	0	0	0	0	0	0	0	0	0	0	0.617053	0	0	0	0	0	0	0	0	0	0	0	0	0	0	0	0	0	0.649473
ENSG00000280110	0.199217	0.179652	0	0	0.200964	0.198142	0.215924	0.169448	0.175769	0	0	0.164602	0	0.230923	0.215373	0.168728	0.19613	0	0.208032	1.28575	0	0.22141	0.146429	0	0	0.818246	0.201837	0.19824	0.192182	0	0.236965	0.230996	0.169062	0.207263	0.213092	0.197248	0.182742	0.208634	0.181114	0.229921	0.201684	0.267617	0.1954	0.185402	0.1933	0.238402	0.204927	0.192583	0.223733
ENSG00000280236	0	0	0	0	0	0	0	0	0	0	0	0	0	0	0	0	0	0	0	0	0	0	0	0	0	0	0	0	0	0	0	0	0	0	0	0	0	0	0	0	0	0	0	0	0	0	0	0	0
ENSG00000284071	0	0	0.144621	0	0	0	0	0	0	0	0	0.152495	0	0	0	0	0	0	0	0	0	0	0	0	0	0	0	0	0	0.129177	0	0	0	0.159474	0	0	0	0	0	0	0	0	0	0	0	0	0	0	0
ENSG00000275586	5.19593	4.34394	0.188008	2.65749	3.47268	2.62208	5.06905	5.03331	6.81295	1.94804	0.150382	0.134644	4.55285	7.63327	9.0906	1.22731	5.071	4.37566	3.34555	8.18467	5.49893	5.81901	1.61829	3.37766	2.75694	3.05982	3.92257	5.04242	6.05067	2.84081	5.25735	5.36648	4.59319	9.01158	4.6846	3.75816	0.70242	0.955776	4.50783	10.8298	10.7008	3.89602	4.66873	2.18659	2.3724	9.19821	5.93877	2.50776	7.22916
ENSG00000278643	1.68086	0	1.78619	0	0	4.74914	0	1.5352	1.63431	1.73547	0	0	0	0	0.262987	0	0	1.92926	0	0	0	1.98241	0	0	0	0	0	0	0	0	1.79024	0	0	0	0	0	0	0	0	0	0	2.06628	0	0	0	0	0	0	0
ENSG00000275818	0	0	0	0	0	0	0	0	0	0	0	0	0	0	0	0	0	0	0	0	0	0	0	0	0	0	0	0	0	0	0	0	0	0	0	0	0	0	0	0	0	0	0	0	0	0	0	0	0
ENSG00000276188	1.9278	0.464541	1.62677	0.873031	1.17706	0.493305	1.27891	0.775873	1.14236	0.453294	0.426546	0.753263	1.3934	0.953632	0	0	0.488718	1.25883	0.500672	1.1767	1.21419	2.06235	0.698125	2.3052	0.449626	0.44536	0.458087	1.76415	0	0.438845	0.516018	0.886848	0.76005	1.66904	0.885576	1.54709	1.18251	1.56154	0	0.907748	1.24017	0.518534	0.494756	0	0	0	0	1.18093	3.29822
ENSG00000281741	13.1545	3.21148	4.72885	2.30567	0.543352	0.621649	10.5881	1.1686	4.65346	4.38008	0.305538	1.98556	6.15668	2.06621	3.19077	4.90877	0.734016	2.31995	4.07248	0.54173	2.04801	1.35098	1.11845	1.56238	5.78835	1.63706	1.92692	12.1105	2.69386	5.63679	1.86568	1.21443	1.26054	10.0335	1.50456	4.1517	3.26967	0.621362	0.891444	8.91388	2.75195	4.42351	3.79305	1.09203	3.21001	4.05225	1.12941	1.74145	2.47266
ENSG00000279973	0	0	0	0	0	0	0	0	0	0	0	0	0	0	0	0	0	0	0	0	0	0	0	0	0	0	0	0	0	0	0	0	0	0	0	0	0	0	0	0	0	0	0	0	0	0	0	0	0
ENSG00000279399	0	0.106643	0.115823	0.112422	0	0	0	0	0	0	0	0.0976125	0	0	0	0	0.112695	0	0.119054	0	0.113312	0	0	0	0	0	0	0	0	0	0.116441	0.130347	0	0	0.126119	0.109338	0	0	0	0.125998	0.117204	0	0.109138	0.102303	0	0.126592	0	0	0.123982
ENSG00000282881	0	0	0	0	0.148781	0	0	0	0	0	0	0	0	0	0.150463	0	0	0	0	0	0	0	0	0.160052	0	0	0.20284	0	0	0	0	0	0	0	0	0	0	0	0	0	0	0	0	0.139575	0.144389	0	0	0	0
ENSG00000280261	0	0	0	0	0	0	0	0	0	0	0	0	0	0	0	0	0	0	0	0	0	0	0	0	0	0	0	0	0	0	0	0	0	0	0	0	0	0	0	0	0	0	0	0	0	0	0	0	0
ENSG00000275793	0.0891093	0.0806497	0.105655	0.352381	0.448204	0.657306	0.0737251	0.086928	0.0966623	0.361618	0.517016	0.78624	0.0860833	0.0855174	0.0740159	0.385139	0.25035	0.32093	0.0991514	0.0917318	0.105677	0.166699	0.0954881	0.271726	0.307063	0.216325	0.207202	0.0917849	0.0806103	0.0677791	0.267978	0.393697	0.446698	0.0913843	0.0939229	0.110018	0.621535	0.533007	0.552139	0.0820112	0.0892514	0.106523	0.221207	0.382766	0.380576	0.0845522	0.103089	0.19963	0.173298
ENSG00000275709	1.00591	1.36188	0.589743	1.25798	1.00032	1.25426	0.368619	0.522825	0.965301	0.967597	0.303175	2.31395	0.964843	0.647046	0.998086	1.72382	1.43317	1.11646	0.597199	0.342112	0.579792	0.62914	0.869582	0.568972	1.71432	1.12066	2.07165	2.26978	1.22089	0.696791	0.792181	1.136	0.511709	1.76883	0.138553	0.997733	0.345023	0.364146	0.545813	0.382963	0.588081	0.664477	1.24166	1.57485	2.03483	0.627947	0.799986	0.777272	1.35973
ENSG00000280189	0.2588	0.251053	0.189479	0.180828	0.080064	0.0888397	0.232957	0.10925	0.284199	0.126657	0.072641	0.0972716	0.129778	0.375133	0.225155	0.138532	0.169067	0.132376	0.16227	0.199265	0.203551	0.285495	0.132782	0.13784	0.166653	0.227726	0.122463	0.232345	0.209474	0.211522	0.25041	0.24673	0.124472	0.223552	0.189854	0.240713	0.187245	0.110576	0.174458	0.275025	0.220877	0.391997	0.2723	0.118841	0.141924	0.150938	0.244136	0.106917	0.283712
ENSG00000279251	0.467291	0.433484	0.145689	0	0	0.479639	0.503942	0.754018	0	0.776249	0	0.125738	0	0.163454	0	0.127572	0.48045	0	0.501574	0.454142	0	0.52118	0.660836	0.471835	0.419299	0.420536	0	0	0.457715	0.410559	0.145333	0	0	0.498298	0.49133	0.463509	0.46213	0.499301	0	0.533659	0	0	0	0	0	0	0.141224	0.780901	0.152784
ENSG00000276221	0	0	0	0	0	0	0	0	0	0	0	0	0	0	0	0	0	0	0	0	0	0	0	0	0	0	0	0	0	0	0	0	0	0	0	0	0	0	0	0	0	0	0	0	0	0	0	0	0
ENSG00000276529	5.86718	5.08811	5.11279	31.4148	19.62	17.7479	6.77217	4.50401	7.20621	24.2047	14.8243	15.4966	14.4975	8.2225	10.0072	10.2319	7.85365	5.59214	23.3156	9.86255	14.2425	28.8177	14.1632	16.4913	13.226	10.67	8.86168	5.92195	6.41522	5.16289	25.0334	17.0256	18.5244	9.21486	6.56623	6.80477	22.2024	14.8669	10.8847	14.5529	10.4391	7.99187	13.7609	8.47665	9.28252	19.2951	13.1078	11.2447	26.1314
ENSG00000275259	0	0	0	0	0	0	0	0	0	0	0	0	0	0	0	0	0	0	0	0	0	0	0	0	0	0	0	0	0	0	0	0	0	0	0	0	0	0	0	0	0	0	0	0	0	0	0	0	0
ENSG00000278022	25.7999	16.0736	17.4258	0	0	0	26.4236	8.76747	10.3745	1.04667	0.388599	0	6.33498	3.37806	4.04538	1.80228	0	1.19093	1.14137	1.65169	0.76605	0.510093	0.374127	0	0.404338	1.23252	0.447738	22.1782	13.5379	16.9427	0	0.517934	0	22.4759	15.3793	19.479	0	0	0.431317	5.42784	4.60199	3.06141	1.07247	0.424238	0.731616	4.66378	0.763876	0	0
ENSG00000281365	0	0	0	0	0	0	0	0	0	0	0	0	0	0	0	0	0	0	0	0	0	0	0	0	0	0	0	0	0	0	0	0	0	0	0	0	0	0	0	0	0	0	0	0	0	0	0	0	0
ENSG00000279124	0.0776274	0.0654321	0	0.0623892	0.0614368	0	0	0	0.0680941	0.0701185	0.0555965	0.0661845	0.085667	0.0902684	0.0823744	0.0567779	0	0	0	0	0.0730611	0.0685361	0.056766	0.0647026	0.0553137	0.0573438	0	0.0672385	0.0660081	0.066686	0.0663642	0.0679019	0.0574134	0.0677922	0.065921	0.0698314	0.0619561	0.0632756	0.0582901	0.0931195	0.0733002	0.113388	0.0863285	0.0565959	0.0585544	0.0921977	0.0777326	0.0621473	0.0803801
ENSG00000275632	0.935586	0.597748	0.441822	4.33916	5.33313	6.08609	0.379439	1.05597	0.619235	12.0516	10.341	12.1832	1.81132	1.12846	0.151085	6.91695	5.42781	4.92364	0.408892	1.18596	1.38477	1.77699	1.38746	1.93611	6.92814	7.95917	10.5006	0.660916	1.11179	0.520394	3.63975	6.08493	6.85858	0.429964	1.76392	0.120216	12.074	10.1672	11.2197	1.73773	0.856556	1.34375	7.05328	8.05155	6.73587	0.641622	1.7959	1.72007	2.46794
ENSG00000279567	3.00878	2.12378	1.37964	0.989814	1.39647	0.711144	1.87507	1.40141	1.19945	0.575754	0.784329	0.614044	2.0914	0.85874	1.34024	1.82172	0.92226	0.519466	1.45137	0.302068	1.79757	1.18816	1.25328	0.897471	0.868009	1.02809	1.87157	1.04681	1.31048	1.6379	0.798996	1.60408	0.708079	0.69325	1.45425	1.68794	1.27413	0.72321	1.90663	2.72584	1.71114	1.84648	0.950442	1.62325	2.33582	1.74088	0.881474	1.06353	0.998505
ENSG00000279949	0	0	0	0.334587	0.741167	0.330958	0	0	0	0	0.292928	0	0	0	0	0.301345	0	0	0.341507	0.325579	0.33527	0	0	0	0.679787	0	0	0	0.329147	0	0	0	0	0	0	0	0	0.344258	0.316204	0	0	0	0	0	0	0.365523	0	0	0.360949
ENSG00000280454	0.272935	2.69478	3.24194	0.294368	0	0.287518	3.78374	3.14299	0.264901	3.78659	0.244671	0	0.381715	0.335031	2.99586	0	0.285665	0	5.42158	2.4902	1.96387	4.09056	0	3.25887	0.259418	0.249078	2.86287	0.285343	0.276791	0.244514	2.86922	3.3238	0.256115	2.20862	0.300459	0.290803	0.27078	5.09123	0.26809	2.22885	3.26666	3.98435	0.283888	2.00153	0	0.340162	6.03029	3.1809	0
ENSG00000280927	2.83108	2.86995	2.91281	1.89353	2.19483	1.97623	3.40795	3.45146	3.67602	1.12005	1.98192	1.60155	3.56597	2.38612	3.24394	1.34566	1.38791	1.24063	2.32752	2.20446	2.1167	2.72651	2.05245	1.57317	1.00209	1.40864	1.69805	2.62243	2.64488	2.47281	2.01045	2.69831	2.38704	3.01308	3.87463	2.9729	1.22037	1.64092	1.71356	2.76242	2.15266	2.52292	1.65048	1.3014	1.28505	2.05651	2.23012	2.08987	2.63255
ENSG00000280096	0.188362	0.171348	5.31465	0.187881	0.18209	0.195184	0.203966	0.159751	0.166923	0.182667	0.144564	0.150869	0.244386	0.219652	0.175123	0.155132	0.182984	0.203176	0.200536	0.174706	0.180938	0.217997	0.132053	0.194983	0.159239	0.15229	0.185732	0.187512	0.178924	0.158957	0.215351	0.215391	0.163177	0.198715	0.203062	0.186221	0.166246	0.193488	0.172534	0.218043	0.185069	0.238817	0.178986	0.170894	0.175881	0.216953	0.17978	0.179394	0.20632
ENSG00000284095	1.46866	1.42953	0.928213	0.763947	0.888238	0.743829	0.75021	0.574458	0.780805	0.675366	0.501598	0.68615	1.23506	0.739742	1.1355	0.737564	0.610052	0.80554	0.623915	1.00004	1.20102	1.25491	1.07072	0.362644	0.596625	0.683881	1.2123	0.628449	0.916097	0.685154	0.650991	0.789011	0.51627	1.27371	0.589692	0.739512	0.637729	0.440921	0.757424	1.26597	0.904783	0.791175	1.07318	0.45245	0.887125	1.19449	1.34348	0.718645	0.833749
ENSG00000279422	0	0.696923	0.453362	0	0.441162	0.450872	0	0.392961	0.72983	0.746549	0.647995	0.387646	0.554916	0	0.428352	0.683892	0.769667	2.25602	0.474621	0	0	0	0.365575	0	0.952195	0.957382	0.439112	0	0	0.390579	0	0.507322	0	0.815555	0	0	1.05304	0.807063	0.425743	0.876864	0	0	1.72304	1.02119	1.6462	0	0	0	0
ENSG00000276740	0.384859	0.228798	0.25497	0	0.241009	0	0	0.226623	0.234246	0.125995	0	0.219935	0.295219	0.602097	0.242042	0.482864	0.245935	0	0.405256	0.669298	0.248002	0.110431	0.463446	0.245359	0	0	0.234791	0.233838	0	0.473965	0.246237	0.430008	0.22058	0	0.402679	0.239095	0	0	0.369191	0.269292	0.404505	0	0.529701	0	0	0.26804	0	0.239251	0
ENSG00000279715	0.305858	0.497962	0.407992	0.242046	0.318805	0.494537	0.30672	0.353697	0.169039	0.249161	0.0940883	0.176828	0.478369	0.27098	0.297024	0.332191	0.321422	0.395406	0.363382	0.369154	0.278386	0.412381	0.330865	0.129364	0.251921	0.219083	0.425102	0.275145	0.381099	0.371186	0.442836	0.492897	0.351642	0.330746	0.321625	0.142179	0.293118	0.225669	0.28455	0.234762	0.241447	0.342744	0.474886	0.121079	0.545994	0.476101	0.276762	0.347446	0.475963
ENSG00000278988	0	0	0	0	0	0	0	0	0	0	0	0	0	0	0	0	0	0	0	0	0	0	0	0	0	0	0	0	0	0	0	0	0	0	0	0	0	0	0	0	0	0	0	0	0	0	0	0	0
ENSG00000279466	1.30062	2.90488	1.85978	0.418407	0.365085	0.388021	2.00822	1.5501	2.06051	0.834047	0.111262	0.110008	0.925461	0.999577	2.08812	0.403697	0.692862	0.145185	1.33378	0.690866	0.416648	0.129165	0.837095	0.629689	0.333255	0.396467	0.126847	1.84203	2.00899	1.46137	1.14959	0.411285	0.109287	2.00142	0.816203	0.495016	1.2195	0.901176	0.664311	1.54357	0.550113	0.591787	0.375735	0.426552	0.540875	0.13745	0.135072	0.388657	0
ENSG00000275923	0	0	0	0	0	0	0	0	0	0	0	0	0	0	0	0	0	0	0	0	0	0	0	0	0	0	0	0	0	0	0	0	0	0	0	0	0	0	0	0	0	0	0	0	0	0	0	0	0
ENSG00000221996	0	0	0	0	0	0	0	0	0	0	0	0	0	0	0	0	0	0	0	0	0	0	0	0	0	0	0	0	0.177827	0.159447	0	0	0	0	0	0	0	0	0	0	0	0	0	0	0	0	0	0	0
ENSG00000279221	0.150701	0.137074	0.126735	0.14608	0.0874587	0.163056	0.157897	0.17266	0.184931	0.138844	0.101184	0.106717	0.250684	0.215792	0.171773	0.0878886	0.15569	0.0981473	0.123679	0.174597	0.145213	0.219707	0.146476	0.119872	0.125045	0.0937468	0.0890929	0.0933835	0.116514	0.198475	0.117148	0.133607	0.082107	0.157106	0.145643	0.109717	0.0940957	0.0891394	0.167237	0.213609	0.145075	0.202334	0.0938166	0.139669	0.128287	0.100269	0.145015	0.124024	0.14081
ENSG00000277387	0	0	0	0	0	0	0	0	0	0	0	0	0	0	0	0	0	0	0	0	0	0	0	0	0	0	0	0	0	0	0	0	0	0	0	0	0	0	0	0	0	0	0	0	0	0	0	0	0
ENSG00000278913	0	0	0	0	0	0	0	0	0	0	0	0	0	0	0	0	0	0	0	0	0	0	0	0	0	0	0	0	0	0	0	0	0	0	0	0	0	0	0	0	0	0	0	0	0	0	0	0	0
ENSG00000276489	0	0	0	0	0	0	0	0	0	0	0	0	0	0	0	0	5.90892	0	0	0	0	0	0	0	0	0	0	0	0	0	0	0	5.08132	0	0	0	0	0	0	0	0	0	0	0	0	0	0	0	0
ENSG00000282535	0.203724	0.292138	0.323074	0.419493	0.402597	0.205987	0	0.293314	0.402608	0.190064	0.284618	0.191648	0.754979	0.350728	0.943504	0.383155	0	0	0.525246	1.43454	0.423672	0.437248	0.38348	0.399573	0.464629	0.28902	0.485243	0.388996	0	0.189587	0.718086	0.221742	0	0.324023	0.426857	0.505339	0.75123	0	0.201466	0.337322	1.12776	0.564946	0.311787	0.19132	0.48733	0.850149	0.6585	0.717793	0.788245
ENSG00000281550	1.96442	2.72175	0.749114	28.796	7.28882	68.5507	1.47014	2.34041	5.13203	11.453	1.91429	11.2329	8.65799	3.08718	12.1528	31.299	2.33113	26.8397	82.1463	28.3589	163.84	120.224	43.1322	218.526	45.0994	10.8784	21.9426	1.64667	0.148003	6.24763	19.4142	9.55027	12.833	5.87291	4.47477	15.1163	4.60003	6.06488	3.31943	27.2143	9.59569	42.4156	4.54001	2.75786	2.22113	85.2349	32.8907	185.214	87.6875
ENSG00000280348	0.453555	0.579278	0.587216	0	0	0.15791	0.427767	0.247443	0.451623	0	0	0	0.321816	0.294888	0.215368	0	0	0	0	0.158696	0	0	0.150503	0	0	0	0	0.482019	0.463869	0.192218	0.20628	0.222506	0	0.430721	0.477366	0.405113	0	0.165191	0	0.448841	0.572911	0.44812	0	0.146577	0	0.44603	0.172062	0	0.228524
ENSG00000279673	0.401023	0.132055	0.259249	0.363851	0.457334	0.522028	0.149282	0.284998	0.241107	0.844883	0.568916	0.676625	0	0.160496	0.306229	0.970891	1.58792	1.42465	0	0.142601	0.201676	0	0.178954	0	0.661457	1.47387	1.35796	0.233959	0.24835	0.512822	0.424825	0.213834	0.476889	0.205101	0.20079	0.191705	0.579399	0.593517	0.652195	0	0.151483	0.158377	1.25517	1.16902	1.50709	0.157792	0.147081	0.194501	0
ENSG00000283281	0	0	0	0	0	0	0	0	0	0	0	0	0	0	0	0	0	0	0	0	0	0	0	0	0	0	0	0	0	0	0	0	0	0	0	0	0	0	0	0	0	0	0	0	0	0	0	0	0
ENSG00000280078	0.449846	0.517902	0.503849	0.334729	0.512151	0.271077	0.515101	0.484802	0.526306	0.374387	0.298406	0.322243	0.333526	0.395463	0.446609	0.257681	0.620957	0.356953	0.422454	0.42173	0.477948	0.404156	0.41853	0.437866	0.369249	0.416308	0.539598	0.60973	0.604043	0.588295	0.531927	0.233101	0.343781	0.540633	0.650411	0.381491	0.223129	0.318129	0.283126	0.442538	0.67544	0.565565	0.30324	0.429331	0.321986	0.74034	0.34056	0.491615	0.693261
ENSG00000282759	0	0	0	0	0	0	0	0	0	0	0	0	0	0	0	0	0	0	0	0	0	0	0	0	0	0	0	0	0	0	0	0	0	0	0	0	0	0	0	0	0	0	0	0	0	0	0	0	0
ENSG00000280335	0	0	0.270359	0	0	0	0	0	0	0	0	0	0	0	0	0	0	0	0	0	0	0	0	0	0	0	0	0	0	0	0	0	0	0	0	0	0	0	0	0	0	0	0	0	0	0	0	0	0
ENSG00000280371	0	0	0	0	0	0	0	0	0	0	0	0	0	0	0	0	0	0	0	0	0	0	0	0	0	0	0	0	0	0	0	0	0	0	0	0	0	0	0	0	0	0	0	0	0	0	0	0	0
ENSG00000279273	0.0717013	0.0996176	0.112004	0	0.104823	0.0728518	0.0771732	0.101398	0.0709507	0	0	0.0973958	0.0866434	0.0820188	0.1855	0.0975238	0	0.077969	0.0748516	0.107096	0.0751439	0.11875	0.066539	0.109	0	0.0670856	0.0718545	0.136961	0.14109	0.0655287	0.075189	0	0.0979328	0.112537	0.0747419	0.0710864	0.106206	0	0.0684362	0.0798186	0.0767045	0	0.0710697	0.0975814	0.0683522	0.0801821	0.110408	0.0717547	0.0812694
ENSG00000278621	4.6252	2.69425	4.4009	0.111201	0.524506	0.532703	1.67075	1.23725	1.0897	0	0.273247	0	1.41872	0.365426	0.513594	0	0	0	5.19257	1.54835	3.05604	5.72111	4.09608	1.8221	0	0	0	1.50306	1.3074	1.7265	0	0.592833	0	0.771775	0.331017	0.94898	0	0	0	0.8253	0	0.130439	0	0.488536	0	0.587684	1.16372	0.522402	2.64653
ENSG00000279600	0.508439	2.92281	2.10228	0	0.835641	0.498742	2.39945	2.68665	3.46705	0	0.495132	0	1.38869	0	1.33346	0.82399	0	0	0	0.536503	0	0.541227	0	0	0	0	1.10871	1.43826	2.03142	1.85138	0.521677	0.522347	0.490828	3.18145	3.44596	3.63982	0	0	0	0.537316	3.39338	0.885532	0.500169	0.460269	1.81651	0	0	0.519874	0
ENSG00000278962	6.53713	5.20855	10.8488	12.1807	11.1477	11.5603	20.6319	16.3461	25.727	11.1025	9.76056	10.3426	44.7684	36.8676	49.1257	9.73513	10.5495	11.0417	32.0172	35.0949	31.9945	19.4439	20.9825	14.868	12.2178	9.79753	12.0102	7.93823	6.48359	14.5573	10.6816	13.2159	12.4204	23.0724	20.2266	31.6303	12.2275	10.3187	10.3193	47.5249	45.8081	50.0273	10.6141	8.69706	7.5757	35.9253	31.1931	31.0595	24.4958
ENSG00000172459	0	0	0	0	0	0	0	0	0	0	0	0	0	0	0	0	0	0	0	0	0	0	0	0	0	0	0	0	0	0	0	0	0	0	0	0	0	0	0	0	0	0	0	0	0	0	0	0	0
ENSG00000277342	1.48233	2.95959	1.55531	2.58429	1.8281	1.8777	1.5912	1.07805	2.09571	4.22615	5.295	2.30446	1.81195	0.594489	2.53203	2.34992	3.24673	0.913479	0	3.46786	2.22795	3.41922	3.43016	2.0871	1.36961	2.01508	2.39286	0.811181	1.49522	1.67416	2.49903	3.07314	2.60438	0	3.00652	1.51882	1.2422	4.71472	3.49985	0.566017	0.93777	1.26425	0	1.11265	2.11149	1.32547	4.54512	4.53862	2.38023
ENSG00000274491	0	0	0	0	0	0	0	0	0	0	0	0	0	0	0	0	0	0	0	0	0	0	0	0	0	0	0	0	0	0	0	0	0	0	0	0	0	0	0	0	5.22424	0	0	0	0	0	0	0	0
ENSG00000277668	2.02432	2.51254	0.207236	0.594961	1.42703	0.194369	0.311223	2.49591	0.19036	0.184845	0.451722	0.189569	2.19861	1.12933	0.829661	0.171088	0.190523	0.206299	0.748933	1.87111	2.24141	0.233532	0.140086	0.197005	0.164629	1.74149	0.187466	6.00674	5.74911	0.174406	0.643107	2.82174	0.525717	0.219088	2.07521	0.203869	0.176742	0.199559	0.17944	0.231191	0.210933	0.258556	0.57761	0.17654	0.180208	0.274982	0.190048	0.670669	2.10174
ENSG00000275800	0	0	0	0	0	0	0	0	0	0	0	0	0	0	0	0	0.161237	0	0	0	0	0	0	0	0	0	0	0	0	0	0	0	0	0	0	0	0	0	0	0	0	0	0	0	0	0	0	0	0
ENSG00000276261	0	0	0	0.327095	0	0	0	0	0.308281	0.310605	0.280159	0.28544	0	0	0	0.481675	0.324426	0	0.338272	0.315596	0	0.823905	0.453792	0	0	0.290342	0	0	0	0	0.331302	0	0.288499	0	0	0.318261	0	0.338125	0.30748	0	0.334939	0	0	0.30217	0	0	0.325499	0.732235	0.586617
ENSG00000280372	0.189022	0.181263	0	0	0.188262	0.192338	0.201273	0	0	0	0	0	0	0	0	0	0.192993	0	0.195826	0	0	0	0	0	0.174627	0	0.181191	0.18132	0.193452	0	0	0	0	0	0	0	0	0	0	0	0.212864	0	0	0.32073	0	0	0	0	0
ENSG00000275773	0	0	0	0	0	0	0	0	0	0	0	0	0	0	0	0	0.657051	0	0	0	0	0	0	0	0	0	0	0	0	0	0	0	0	0	0	0	0.622191	0	0	0	0	0	0.645076	0	0	0	0	0	0
ENSG00000277920	0.484082	0.493818	0.551224	0	0	0	0.558834	0.503945	0.554685	0	0	0	0.6746	0.594151	0	0.516538	0	0	0	0	0	0.616863	0	0.53192	0.507337	0.521932	0	0.530368	0.526775	0.511312	0.504656	0	0	0.597903	0.54321	0	0.567582	0.575935	0	0	0.610654	0.583317	0.5157	0	0	0.576495	0.54655	0	0.580555
ENSG00000278469	5.63495	6.71426	5.08436	5.83278	5.03007	3.16663	6.18292	6.14997	5.70693	1.86886	2.76814	0.682419	7.32336	11.7429	5.79748	2.51043	4.24746	4.08127	8.27384	6.9605	5.07319	8.65685	2.97338	1.66472	3.17171	0.646424	1.8174	4.86267	7.22971	4.07098	6.07207	4.28286	3.22098	6.13393	9.43013	7.40126	2.18339	0.793693	5.25067	10.6151	6.24805	5.21283	1.39432	3.42256	1.51614	9.08038	6.0902	6.77107	4.52187
ENSG00000274455	0.0791589	0.0756868	0.0836129	0	0	0	0.0856544	0	0.0771913	0	0.070006	0.071831	0	0	0	0	0	0	0	0.080116	0	0	0	0	0.0709941	0.0720074	0	0.0762289	0.0793654	0	0.0854808	0.148115	0	0.0850496	0.0833394	0.0807645	0	0	0.125011	0	0.0843345	0.092295	0.0781634	0	0	0	0.0823883	0	0
ENSG00000278866	0	0	0	0	0	0	0	0	0	0	0	0	0	0	0	0	0	0	0	0	0	0	0	0	0	0	0	0	0	0	0	0	0	0	0	0	0	0	0	0	0	0	0	0	0	0	0	0	0
ENSG00000278769	0	0.0843843	0.0988806	0.0920593	0.0907409	0.0941909	0.0950673	0.0842843	0	0.0881066	0.0810432	0.0825897	0	0	0.102318	0.0835068	0.0902306	0.0984107	0.0928728	0	0.100414	0	0.0833003	0.0922409	0.0882567	0.0862785	0.0981061	0	0.0886692	0.0840721	0.109355	0.129479	0.0846176	0.101859	0.0920345	0.086998	0	0	0.0850673	0	0	0.10528	0.0972915	0.0860536	0.0871899	0.104442	0	0	0.0981198
ENSG00000281026	2.76458	2.80447	2.01827	0.829273	1.43393	0.88363	1.71743	1.60448	1.79978	0.480135	0.666932	0.723213	1.58574	1.51367	1.09637	1.29895	1.24989	0.838187	0.977393	1.2026	0.591126	1.34986	1.12048	0.868702	1.33072	1.09064	1.46719	2.16264	2.31017	2.06083	1.08164	1.03039	0.702402	1.57	2.30744	1.22583	0.497927	0.55512	0.602237	1.37463	1.94094	1.28386	1.54896	0.898117	1.03978	0.81889	1.09396	0.791867	1.06837
ENSG00000279142	0	0	0	0.100347	0	0	0	0	0	0	0	0	0	0	0	0	0	0	0	0	0	0	0	0	0	0	0	0	0	0	0	0	0	0	0.102563	0	0	0	0	0	0	0.111001	0	0	0	0	0	0	0
ENSG00000275054	0	0	0	0	0	0	0	0	0	0	0	0	0	0	0	0	0	0	0	0	0	0	0	0	0	0	0	0	0	0	0	0	0	0	0	0	0	0	0	0	0	0	0	0	0	0	0	0	0
ENSG00000279845	1.57399	1.5391	0.948673	1.25296	1.1833	3.61877	1.28569	2.01005	1.63204	1.41924	1.88599	1.54091	1.39422	0.964982	2.51009	1.16647	2.90002	1.25928	1.21651	2.77606	3.96346	3.55199	2.86223	0.524287	1.45115	2.59546	1.7553	0	0.916642	2.52909	0.896485	0.530976	1.179	0	1.62263	1.20264	0	0.863888	2.18059	1.29124	3.40585	0.530562	0	1.10594	1.15236	0.931466	1.71302	1.24892	2.16737
ENSG00000279281	0.652782	0.460676	0.313707	0.188297	0.112184	0.116319	0.446096	0.188062	0.608053	0.24014	0.103142	0.0715049	0.262955	0.55711	0.522075	0.167542	0.147648	0.234111	0.193311	0.224005	0.308054	0.211112	0.281126	0.370166	0.202691	0.139064	0.180512	0.582149	0.240241	0.294089	0.463682	0.200297	0.28563	0.496778	0.346835	0.423276	0.224711	0.194184	0.258285	0.696944	1.06377	0.330581	0.127638	0.217393	0.155711	0.570351	0.161802	0.402788	0.346089
ENSG00000280354	0.720334	0.671623	0.436842	0	0	0.451075	0	1.22966	0.407421	0	0	0	0.537937	0.871263	1.32228	0	0	0	0.464528	0.739238	0	0	0	0	0	0	0	0.415029	0.722116	0	1.11691	0	0	1.44935	0.446687	0.731292	0	0	0	0.84953	0.768535	1.66815	0	0	0	1.56772	0	0	0.485403
ENSG00000278438	0	0	6.02217	0	0	0	0	5.50632	0	0	0	0	0	0	0	0	0	0	0	0	0	0	0	0	0	0	0	0	0	0	0	0	0	6.06476	5.93491	5.63835	0	0	0	0	0	0	5.63418	0	0	0	0	0	0
ENSG00000274611	5.01465	0.458824	0.156922	4.23242	0.374417	0.12639	3.5207	0.475597	0.142699	1.4846	0.342695	0.111159	6.31985	0.340589	0.138162	8.13102	0.493309	0.146101	6.53675	0.558869	0.134951	6.41147	0.928336	0.130635	10.8164	0.740149	0.126435	4.88876	0.418642	0.119711	2.91834	0.736644	0.114999	4.50441	0.56995	0.132262	2.55264	0.264887	0.120087	4.37621	0.438822	0.195947	9.95954	0.452717	0.165583	3.91287	0.586313	0.129948	6.96968
ENSG00000274755	0	0	0	0	6.03995	6.14884	0	5.93282	6.61441	6.29218	0	0	0	13.3536	6.90992	0	0	13.6642	0	0	0	18.9995	5.72817	0	0	6.2227	6.32628	0	0	0	11.2165	12.7402	0	0	6.3946	0	0	6.86627	0	0	0	0	17.108	0	12.1232	0	0	6.70221	13.0455
ENSG00000280177	0.090724	0	0	0.0924742	0	0	0	0	0.141985	0.0878764	0.0829341	0.0829169	0	0	0	0.106982	0	0	0	0	0	0.128514	0	0	0.0829972	0	0.087584	0	0	0	0	0.10089	0.0848141	0	0	0	0.140976	0.0948071	0.11024	0	0	0	0.162649	0.107325	0	0	0	0	0
ENSG00000279693	0.370739	0.331268	0.162499	0.194678	0.304746	0.158999	0.138798	0.322194	0.320299	0.0760864	0.118065	0.0653081	0.404017	0.24726	0.162304	0.0670818	0.0706916	0.0888078	0.139174	0.114451	0.169863	0.148219	0.159386	0.0854182	0.095264	0.100182	0.11557	0.265533	0.191336	0.32154	0.243155	0.229885	0.13149	0.194539	0.224425	0.327381	0.111646	0.155838	0.138945	0.274797	0.227413	0.334896	0.108454	0.0693947	0.239266	0.124294	0.159974	0.212132	0.395764
ENSG00000279798	0	0	0	0	0	0	0	0	0	0	0	0	0	0	0	0	0	0	0	0	0	0	0	0	0	0	0	0	0	0	0	0	0	0	0	0	0	0	0	0	0	0	0	0	0	0	0	0	0
ENSG00000276494	0	0	0	0	0	0	0	0	0	0	0	0	0	0	0	0	0	0	0	0	0	0	0	0	0	0	0	0	0	0	0	0	0	0	0	0	0	0	0	0	0	0	0	0	0	0	0	0	0
ENSG00000277322	0.216208	0.250806	0.306356	0.136647	0.33109	0.323474	0.171644	0.202593	0.262779	0.0855122	0.15059	0.203899	0.191596	0.177547	0.182249	0.0959941	0.219236	0.212507	0.109992	0.166515	0.226173	0.186733	0.232089	0.264008	0.15786	0.167601	0.317062	0.209958	0.235544	0.241192	0.128412	0.273443	0.251162	0.136617	0.181778	0.204277	0.139727	0.209694	0.159828	0.165591	0.190717	0.173323	0.158164	0.177186	0.240423	0.142911	0.197138	0.228017	0.190445
ENSG00000279599	0.235682	0	0.247758	0	0	4.14889	0	1.22162	2.25825	1.38199	1.16442	0.207507	3.28956	1.64604	0.229956	0	0	0.270926	0.262431	1.36996	1.50774	0	0	0	0	0.221471	0	1.38894	0.232389	1.32403	0	0.281403	1.277	0	0	0.243362	0	0	0	0	0	2.68187	1.40349	0	0	0	0	0.237223	0
ENSG00000277708	0	0	0	0	0	0	0	0	0	0	0	0	0	0	0	0	0	0	0	0	0	0	0	0	0	0	0	0	0	0	0	0	0	0	0	0	0	0	0	0	0	0	0	0	0	0	0	0	0
ENSG00000275764	11.5622	8.925	10.9953	4.72263	5.46234	4.70462	10.009	9.64275	10.8766	5.38763	4.45861	5.83517	6.42428	5.49276	5.29242	8.91346	6.99875	8.0388	4.88847	3.00916	4.32892	6.00337	5.78413	5.07416	8.96243	6.48202	9.27932	11.7508	9.29089	11.4707	4.43264	3.97115	4.96116	9.15093	9.69695	9.44067	4.75905	3.2066	6.01562	4.9694	3.71251	3.26038	9.67424	7.57358	9.09189	4.13006	4.02216	4.10574	7.04576
ENSG00000275140	0.806212	0.605344	0.282628	0.099777	0.441609	0.0988607	0.211285	0.19198	0.266609	0.175332	0.25436	0.406224	0.525718	0.110386	0.0980365	0.17497	0.289502	0.380745	0.454696	0.448977	0.102811	0.674493	0.243959	0.19001	0.879805	0.252699	0.262925	0.82634	0.197928	0.507431	0.101131	0.547502	0.0874879	0.381895	1.03597	0.264414	0.183811	0.101449	0.181547	0.697795	0.100847	0.317161	0.754748	0.370335	0.346836	0.305521	0.0997538	0.270843	0.109348
ENSG00000280411	0.239938	1.5609	0.139489	0	0.806026	0.11602	0	0.902841	0.229907	0	0.423905	0	0	0.588638	0.240823	0	0	0	0	0.873756	0.557345	0.422149	0	0.114361	0.328014	0.214072	0	0.361334	2.19158	0.325127	0	1.0143	0.504051	0.259569	1.70302	0	0	0	0	0	0.906064	0.134796	0	0	0.352907	0.719638	0	0.673461	0
ENSG00000279410	0.479264	0.51051	0.449791	0.196339	0.190669	0.193544	0.266993	0.290499	0.63537	0.290172	0.121435	0.33197	0.233713	0.34925	0.658692	0.176242	0.0782613	0.269892	0.438045	0.250723	0.374296	0.149349	0.12213	0.195154	0.380253	0.17809	0.294292	0.566944	0.828131	0.382771	0.320685	0.148675	0.123817	0.26565	0.380234	0.30325	0.136144	0.14045	0.12925	0.277178	0.265442	0.347444	0.13509	0.23191	0.183507	0.600077	0.258651	0.362245	0.276513
ENSG00000279010	0.625736	0.751245	0.582764	0.394695	0.546716	0.393594	0.503499	0.547129	0.550577	0.277296	0.295538	0.300724	0.589925	0.499889	0.558427	0.265101	0.330459	0.26694	0.609091	0.562583	0.562497	0.700247	0.568918	0.470104	0.311126	0.285352	0.308198	0.593364	0.724111	0.522878	0.572314	0.45295	0.418405	0.549096	0.593106	0.511798	0.266196	0.317907	0.279969	0.525373	0.618387	0.440244	0.35296	0.284492	0.326753	0.757438	0.598711	0.5578	0.701943
ENSG00000277569	0	0	0	0	0	0	0	0	0	0	0	0	0	0	0	0	0	0	0	0	0	0	0	0	0	0	0	0	0	0	0	0	0	0	0	0	0	0	0	0	0	0	0	0	0	0	0	0	0
ENSG00000279425	1.0725	1.08365	0.72106	0.23269	0.694232	0.38767	0.928572	0.866915	0.663678	0.543878	0.407041	0.268219	0.543718	1.05227	0.557796	0.501408	0.433269	0.314088	0.336496	0.453538	0.203026	0.492411	0.368504	0.32604	0.265216	0.450697	0.36968	0.888372	1.0736	0.529371	0.578962	0.490587	0.385568	0.852533	0.872725	0.711984	0.424209	0.203408	0.198481	0.568245	1.02275	0.43598	0.737723	0.476325	0.780116	0.358165	0.453781	0.227138	0.465507
ENSG00000278591	7.84543	4.39184	5.88848	0.680857	0.660053	0.353233	3.57201	1.36326	2.90123	2.73009	1.39026	1.5014	3.79895	1.90099	1.74447	3.60104	1.75865	1.73184	0.722878	0.993928	1.46331	0.802364	0.522567	1.08405	2.79023	1.72466	1.98646	9.74986	2.65102	6.92752	5.35465	0.640685	1.34803	4.78017	2.60576	3.36085	1.26783	1.83153	1.54846	2.25408	1.36864	1.65192	2.52742	2.83456	2.12016	1.14212	0.786313	1.0478	0.635781
ENSG00000279235	0.852597	2.07818	1.69012	0.411301	0.701417	0.562107	1.07946	2.48935	1.11053	0.386149	0.224489	0	0.491629	1.82706	0.702108	0.230959	0.255999	0.277389	0.739349	0.699988	0.412775	1.28836	0.74557	0.712089	0	0.231954	0	1.54349	2.3489	1.96551	0.258747	0.282765	0.5042	1.05823	1.82407	0.843197	0.254482	0	0.243024	0.615481	1.8346	0.465539	0.25386	0.797882	0.242789	1.2771	1.17608	0.693281	0.612509
ENSG00000273721	0	1.56811	0	0	1.73804	0	0	1.50637	0	0	0	0	0	0	0	0	0	0	0	0	0	0	0	0	0	0	0	0	0	0	0	0	0	0	0	0	0	0	0	0	0	0	0	0	0	0	0	0	1.88267
ENSG00000275166	0	0	0	0	0	0	5.89258	0	0	0	0	0	6.14876	0	0	0	5.92553	0	0	0	0	0	0	0	0	0	0	0	5.56825	0	0	0	0	0	0	0	0	0	0	0	0	0	0	0	0	0	0	0	0
ENSG00000279929	0.129132	0.109402	0.08071	0.0773332	0.0839258	0.0757684	0.0813787	0.07234	0.0743035	0.0718901	0	0	0.141387	0.0859431	0.156845	0.0697696	0.0778666	0.0824295	0.0790848	0.114662	0.0781204	0.0835097	0.0683435	0.0773029	0.0689654	0.071871	0.0777547	0.110865	0.0769177	0.0692664	0.0796878	0	0.069629	0.0805874	0.118786	0.118312	0	0.1188	0.110146	0.0832183	0.0805079	0.0860258	0.0854128	0.0701061	0	0.0832013	0.0784561	0.0757586	0.0845465
ENSG00000275696	2.90866	3.98038	2.26516	3.08635	2.39289	0.164356	0.198176	5.83615	2.32971	2.23649	0.935403	1.73458	2.89555	1.46748	4.26443	2.14083	0.167373	2.37078	3.68473	4.18882	3.15047	4.30423	2.35594	2.50269	1.82224	3.23106	2.05158	3.05442	4.72722	3.64957	4.27682	3.04376	1.44538	5.75368	3.36636	2.70178	0.808361	5.94061	1.27381	1.81766	3.40852	1.62516	2.9401	1.28626	0.820521	4.75249	2.68109	6.27341	3.19845
ENSG00000249751	0.273297	0.264766	0.287161	1.14328	1.71603	2.56095	0.266206	0.136312	0.140363	1.83954	1.65944	2.03606	0.216925	0.164851	0.159691	2.04682	1.98664	2.15739	0	0.108827	0.11145	0	0.1274	0.111509	2.18905	1.46952	2.39935	0.23712	0.144804	0.361519	0.583283	0.85467	1.8714	0.152478	0.222442	0.175498	1.93836	1.50232	1.23753	0.160444	0.11553	0.311717	1.46191	1.51489	1.96258	0.238067	0.255446	0.142393	0.197839
ENSG00000227711	0	0	0	0	0	0	0	0	0	0	0	0	0	0	0	0	0	0	0	0	0	0	0	0	0	0	0	0	0	0	0	0	0	0	0	0	0	0	0	0	0	0	0	0	0	0	0	0	0
ENSG00000280125	0	0	0	0	0	0	0	0	0	0	0	0	0	0	0	0	0	0	0	0	0	0	0	0	0	0	0	0	0	0	0	0	0	0	0	0	0	0	0	0	0	0	0	0	0	0	0	0	0
ENSG00000280450	0	0	0	0	0	0	0	0	0	0	0	0	0	0	0	0	0	0	0	0	0	0	0	0	0	0	0	0	0	0	0	0	0	0	0	0	0	0	0	0	0	0	0	0	0	0	0	0	0
ENSG00000280920	0	0	0	0	0	0	0	0	0	0	0	0	0	0	0	0	0	0	0	0	0	0	0	0	0	0	0	0.114003	0	0	0	0	0	0	0	0	0	0	0	0	0	0	0.119993	0	0	0	0	0	0
ENSG00000281008	0	0	0	0	0	0	0	0	0	0	0	0	0	0	0	0	0	0	0	0	0	0	0	0	0	0	0	0	0	0	0	0	0	0	0	0	0	0	0	0	0	0	0	0	0	0	0	0	0
ENSG00000274719	0.505815	0	0	0	0	0	0.170464	0	0	0.173106	0.207049	0	0.184258	0	0.231557	0	0	0.20229	0.503509	0.21979	0.190339	0	0	0	0.156971	0	0	0	0.16638	0	0.60377	0.285284	0	0	0	0	0	0	0	0.534412	0.178223	0.168233	0.152173	0	0.152654	0.174282	0.212141	0	0.195066
ENSG00000276470	1.64836	0.278908	0	0.308751	0.302291	0.308618	0.329152	0	0	0	0	2.33246	3.3139	0	0	0.264942	0	0	0.331202	0	0	2.61294	0.224561	0.316312	0.271169	0.272429	0.299125	0	0	3.88342	0.310513	0.343736	0.269912	0	0	0.30251	0	0.327759	0	0	0	0	2.65337	0.285103	0.28353	0	0	0	0
ENSG00000274381	0	0	0	0	0	0	0	0	0	0	0	0	0	0	0	0	0	0	0	0	0	0	0	0	0	0	0	0	0	0	0	0	0	0	0	0	0	0	0	0	0	0	0	0	0	0	0	0	0
ENSG00000276735	2.604	1.93193	2.47945	0	0.650977	0.682321	1.79696	1.05422	0.143971	0.161304	1.66543	0.99246	2.04332	1.3423	1.10163	0.582673	0.716251	0.723453	0.696038	1.59928	2.14716	0.825449	0.932903	2.20735	0.660984	0	0.644397	0.681885	0.628206	0.601147	1.61886	0.756903	0.138807	1.72342	0.684631	1.81722	0	0.694021	0.147464	1.85143	1.67391	1.98643	0.157607	0.610577	0.624343	0.730607	0.931834	1.21048	1.03194
ENSG00000279603	0.118966	0.277768	0.125401	0.329112	0.396301	0.276506	0.140055	0.121045	0.499044	0.414192	0.390867	0.251431	0.35204	0.136576	0.283458	0.261332	0.143443	0.141667	0.282934	0.118242	0.131763	0.140445	0.384608	0.131359	0.273142	0.117298	0.322307	0.366977	0.117335	0.269134	0.339633	0.137284	0.119739	0.56748	0.297027	0.120702	0.344541	0.285039	0.127132	0.145938	0.140457	0.315329	0.145606	0.42612	0.142498	0.151364	0.290385	0.117749	0.130597
ENSG00000273746	0	0	0	0	0	0	0	0	0	0	0	0	0	0	0	0	0	0	0	0	0	0	0	0	0	0	0	0	0	0	0	0	0	0	0	0	0	0	0	0	0	0	0	0	0	0	0	0	0
ENSG00000277255	0	0	0	0	0	0	0	0	0	0	0	0	5.71203	0	0	0	0	0	0	0	0	0	0	0	0	0	0	0	0	0	0	0	0	5.06128	4.95291	0	0	0	0	0	11.5665	5.31901	0	0	0	5.63186	5.33969	0	0
ENSG00000279048	0.525439	0.361673	0.133002	0.359782	0.310264	0.278643	0.445887	0.26093	0.3766	0.15462	0.186463	0.502706	0.28229	0.22492	0.279058	1.0574	0.428023	0.663682	0.435653	0.165328	0.325134	0.300972	0.256067	0.238265	0.797548	0.575541	0.692401	0.433623	0.313457	0.249339	0.16517	0.260499	0.18711	0.288484	0.243633	0.233297	0.131431	0.171826	0.55907	0.338883	0.292586	0.263414	0.539793	0.569	0.656063	0.302803	0.170187	0.163712	0.18123
ENSG00000280587	1.40363	1.10007	1.38292	0.207818	0.242808	0.178398	0.921115	0.850515	0.683131	0.167956	0.139005	0.200157	0.921918	0.495806	0.514094	0.327499	0.43214	0.509649	0.250647	0.319052	0.420581	0.315041	0.342795	0.245458	0.608044	0.608908	1.35397	1.50314	1.44878	0.995324	0.286131	0.216028	0.269607	1.32561	1.13372	1.00162	0.180564	0.208554	0.211426	0.704482	0.437751	0.58308	0.322738	0.290518	0.349371	0.409302	0.298772	0.239303	0.246015
ENSG00000275966	0	0	0	0	0	0	0	0	0	0	0	0	0	0	0	0.378946	0.414048	0	0	0	0.402828	0	0	0	0.373778	0.883942	0	0	0	0	0	0	0.625523	0	0	0	0.401517	0	0	0.415256	0	0	0.391674	0.62956	0.65722	0	0	0	0
ENSG00000282939	37.5274	106.723	64.7311	48.1205	89.7064	60.6586	33.2234	95.6343	55.5062	40.9702	58.7022	41.6743	41.0703	76.62	61.8434	26.3851	65.0057	52.5636	80.0814	146.917	112.274	87.0385	149.676	97.34	40.8353	75.9893	52.1661	40.698	117.294	62.4215	35.5825	89.9904	59.5182	29.2091	86.6141	56.7223	38.0684	81.7306	46.4784	34.0306	70.6336	62.042	29.0574	54.7596	39.6247	70.8207	120.923	88.6145	64.8048
ENSG00000284129	0	0	0	0	0	0	0	0	0	0	0	0	0	0	0	0	0	0	0	0	0	0	0	0	0	0	0	0	0	0	0	0	0	0	0	0	0	0	0	0	0	0	0	0	0	0	0	0	0
ENSG00000283267	0	0	0	0	0	0	0	0	0	0	0	0	0	0	0	0	0.128511	0	0	0	0	0	0	0	0	0	0.120483	0	0	0	0	0	0	0	0	0	0	0	0	0	0	0	0	0	0	0	0	0	0
ENSG00000279791	0.215637	0.287199	0.136545	0.135053	0.210533	0.220509	0.276859	0.222961	0.153092	0.120839	0.250189	0.273247	0.121142	0.146647	0.132451	0.507445	0.698228	0.441727	0.337609	0.130006	0.191743	0.140053	0.22345	0.190773	0.55255	0.460668	0.442859	0.355611	0.361081	0.143621	0.318996	0.201637	0.197926	0.105734	0.133131	0.127392	0.172673	0.365631	0.44589	0.265925	0.263052	0.275722	0.747543	0.61669	0.635256	0.112613	0.183282	0.240484	0.142719
ENSG00000277697	0	0	0	0	0.375507	0	0	0	0	0	0	0	0	0.324457	0	0.157135	0	0.192391	0	0	0	0	0	0	0.156398	0	0	0	0	0	0	0	0	0	0	0	0	0	0	0	0	0	0.287215	0	0	0	0	0	0
ENSG00000280048	0.282824	0.40134	0.153859	0.101584	0.144045	0.144435	0.129451	0.163066	0.209242	0.0925282	0.11196	0.117397	0.124921	0.163687	0.128991	0.176178	0.144383	0.108973	0.0792282	0.0783129	0.126395	0.108492	0.113851	0.102532	0.213666	0.0949623	0.095622	0.16025	0.217928	0.341116	0.123333	0.108938	0.0751089	0.153816	0.291792	0.210508	0.151876	0.10283	0.0960199	0.0856893	0.168841	0.11006	0.154406	0.071225	0.137779	0.13972	0.0816357	0.240203	0.184754
ENSG00000278681	0	0	0	0	0	0	0	0	0	0	0	0	0	0	0	0	0	0	0	0	0	0	0	0	0	0	0	0	0	0	0	0	0	0	0	0	0	0	0	0	0	0	0	0	0	0	0	0	0
ENSG00000274969	0	0	0	0	0	0	0	0	0	0	0	0	0	0	0	0	0	0	0	0	0	0	0	0	0	0	0	0	0	0	0	0	0	0	0	0	0	0	0	0	0	0	0	4.66271	0	0	0	0	0
ENSG00000280255	0	0	0	0	0	0	0	0	0	0	0	0	0	0	0	0	0	0	0	0	0	0	0	0	0	0	0	0	0	0	0	0	0	0	0	0	0	0	0	0	0	0	0	0	0	0	0	0	0
ENSG00000276670	0	0	0	0	0	0	0	0	0	0	0	0	0	0	0	0	0	0	0	0	0	0	0	0	0	0	0	0	0	0	0	0	0	0	0	0	0	0	0	0	0	0	0	0	0	0	0	0	0
ENSG00000274420	0	0.413999	4.42013	0	0	0	4.89412	0.418925	0.455901	3.92912	0	0	0	0	0	0	0	4.73234	0	0	0	4.59257	0	4.26543	0	5.28215	4.18279	0	4.22447	0	0	0	0	0	0	0	0	0.501023	0	0	0	0	0	0	3.96539	0	0.458504	0	8.33342
ENSG00000280109	0.183028	0.194752	0.234951	0.169972	0.170923	0.166133	0.171235	0.175326	0.195407	0.153235	0.136929	0.182724	0.206292	0.189893	0.209246	0.162909	0.201011	0.196651	0.237295	0.178993	0.189484	0.162141	0.146531	0.185158	0.168593	0.160146	0.169473	0.193952	0.226702	0.169133	0.188163	0.193965	0.159368	0.177543	0.202784	0.169391	0.165083	0.161239	0.160988	0.208527	0.272649	0.210983	0.147223	0.158364	0.188559	0.209568	0.163767	0.208797	0.199863
ENSG00000274956	0.470505	0.815842	0.573659	0.287941	0.431665	0.440426	0.540109	0.667952	0.591427	0.422408	0.32042	0.400586	0.677886	0.576086	0.773969	0.40137	0.287511	0.259696	0.443251	0.502794	0.524307	0.518706	0.55736	0.331686	0.374011	0.561167	0.433429	0.702808	0.703764	0.54642	0.735148	0.424582	0.379703	0.718832	0.667039	0.764191	0.362321	0.390515	0.435834	0.493376	1.00347	0.522146	0.476964	0.299691	0.525466	0.798478	0.349872	0.490149	0.641383
ENSG00000279097	0	0	0	0	0	0	0	0	0	0	0	0	0	0	0	0	0	0	0	0	0	0	0	0	0	0	0	0	0	0	0	0	0	0	0	0	0	0	0	0	0	0	0	0	0	0	0	0	0
ENSG00000280989	0.393635	0.31998	0.298755	0.0952768	0.185713	0.214601	0.204554	0.188353	0.28005	0.0902388	0	0.0867628	0.524942	0.331049	0.293207	0.258728	0.189121	0.204598	0.213584	0.0938679	0.110138	0.103116	0.385495	0.098769	0.084853	0.0864768	0.193591	0.313699	0.297729	0.226785	0.0959946	0.103319	0.0855588	0.202047	0.388619	0.290807	0.115176	0.195263	0.180979	0.115357	0.504546	0.117007	0.28324	0.264704	0.0964209	0.491546	0.302804	0.114478	0.433192
ENSG00000277504	0.476803	1.86461	0.706317	0	1.27269	0.707178	0.735449	0.987277	1.02238	0.295772	0.606167	1.32934	0.601895	0.343373	0.485381	0.452448	0.695547	0.76228	1.34362	1.46416	1.89369	1.89367	2.28093	1.54408	0.269357	0.272772	1.62426	0	1.05218	1.44833	0.917626	0.786505	0.803011	0.312124	1.30799	1.05199	0.487322	0.520905	0.652862	0	0.714079	0.575944	0.295265	0.826647	0.473729	0.985225	1.7074	2.40871	0.771758
ENSG00000278404	0	0	0	0	0	0	0	0	0	0	0	0	0	0	0	0	0	0	0	0	0	0	0	0	0.38858	0.381909	0.406739	0	0	0	0	0	0	0	0	0	0	0	0	0	0	0	0	0	0	0	0	0	0
ENSG00000274269	0.259652	0.0930927	0	0	0.236683	0.0933692	0	0	0	0.0893001	0	0	0	0	0.0963117	0	0	0	0.0995364	0.238806	0	0.167137	0.229717	0	0.08074	0.10395	0	0	0.0928296	0	0	0.471685	0	0.108726	0.252512	0	0	0	0	0	0.105705	0	0	0	0	0.391713	0	0.0944831	0.294808
ENSG00000279590	0.874457	1.31482	2.23607	0.221627	0.495734	0.880115	0.647514	1.44786	1.26197	0.714063	0.764	0.311634	1.0656	1.46995	1.59265	0.793459	1.14228	0.521046	1.13978	1.41456	0.629999	0.850423	1.70931	0.956636	0.683332	0.449058	1.1157	1.78477	2.3005	0.77818	0.927609	1.26741	0.790121	0.77544	1.6845	1.96178	0.743366	0.365897	0.78917	1.28191	1.66919	1.37871	0.642941	0.566394	0.825951	1.79303	0.873657	0.466854	1.6816
ENSG00000277553	0	0	0	0	0	0	0	0	0	0	0	0	0	0	0	0	0	0	0	0	0	0	0	0	0	0	0	0	0	0	0	0	0	0	0	0	0	0	0	0	0	0	0	0	0	0	0	0	0
ENSG00000277232	0.270093	0.396053	0.339702	0.278627	0.368352	0.276794	0.239389	0.308339	0.411125	0.688761	0.777969	0.580651	0.330669	0.735677	0.126378	0.4321	1.54111	0.402107	0.181131	0.274799	0.434138	0.193799	0.293053	0.231154	0.66479	0.710932	0.708997	0.165186	0.274387	0.334744	0.340242	0.672123	0.296052	0.290757	0.283201	0.219585	0.272479	0.767929	0.632368	0.137398	0.237784	0.252701	0.959763	0.907207	0.728656	0.355845	0.332985	0.22191	0.305186
ENSG00000282206	8.70381	24.6065	26.9646	10.9205	18.3774	23.87	29.9754	27.1056	27.5286	3.24905	10.9203	29.2763	31.4407	31.2207	65.1036	108.615	88.1535	85.5716	13.5712	30.97	11.2842	8.52655	10.1742	3.3738	130.626	118.356	121.616	19.6997	10.0789	24.6502	14.1173	13.6866	20.0811	47.4858	42.984	36.6748	18.0506	7.64803	28.0891	52.7208	46.4706	29.8017	92.1004	83.5888	106.672	5.84223	3.9085	0	4.69271
ENSG00000279520	28.6368	34.9423	22.5543	3.57932	3.72327	3.2866	15.5633	17.4765	10.7533	1.3779	1.80837	2.37163	13.6395	13.1873	11.8569	1.70009	1.9395	1.74009	5.95991	5.12439	5.79903	5.77348	4.3354	2.36204	2.60772	1.92858	1.94475	24.7795	28.8021	18.9426	2.96431	4.73814	2.91223	14.3934	21.4805	11.5079	1.54383	1.4416	1.87072	13.4454	7.60432	10.7371	3.01711	2.24613	2.47283	3.76562	5.86779	4.95807	3.83803
ENSG00000279171	0	0	0	0	0	0	0	0	0	0	0	0	0	0	0	0	0	0	0	0	0	0	0	0	0	0	0	0	0	0	0	0	0	0	0	0	0	0	0	0	0	0	0	0	0	0	0	0	0
ENSG00000273710	0.677219	0.626883	0	0	0	0	0	0.59479	1.11606	0.677258	0.553651	0	0.869822	0	0	0	0	0	0	0.647919	1.1864	1.35458	0	0.696231	0	0	0.679198	0	0.652351	0.579483	0.730575	0	0	0.724904	1.28484	0	0	0	0	1.40643	0	0	0.683889	0	1.16251	0	0	0	0.749777
ENSG00000279270	0	0	0	0	0	0	0	0	0	0	0	0	0	0	0	0	0	0	0	0	0	0	0	0	0	0	0	0	0	0	0	0	0	0	0	0	0	0	0	0	0	0	0	0	0	0	0	0	0
ENSG00000275642	3.74782	6.38428	5.04162	1.47847	2.50388	1.42975	8.66653	1.71221	1.65331	2.49562	2.41377	0.333589	8.82004	8.58266	4.28235	2.51868	2.36835	2.94422	1.44706	4.71896	1.78213	6.46146	1.10572	2.23392	2.21267	3.12913	2.87809	5.60313	7.41003	2.58935	4.40472	5.60037	0.789299	4.07602	6.24213	4.28949	3.88877	2.76089	1.94791	6.52447	7.54691	4.93798	3.22051	3.36213	6.7049	3.64588	5.10362	0.162938	2.54756
ENSG00000275910	9.78539	11.8072	13.1881	2.82094	2.74271	3.55514	7.3461	12.3227	6.49189	1.27045	2.43941	1.84832	4.92741	4.57838	4.61876	3.81715	4.25065	1.99176	3.66468	3.43927	3.55032	2.2697	3.80431	4.164	2.90892	3.58503	2.4679	6.78697	9.976	8.54069	3.04645	3.09847	3.57228	7.75501	10.3683	5.33766	0.618987	1.40265	2.21738	3.10295	7.22483	2.67757	2.54898	3.25887	2.42427	7.88394	3.35187	4.38967	4.10176
ENSG00000275335	0	0	0	0	0	0	0	0	0	0	0	0	0	0	0	0	0	0	0	0	0	0	0	0	0	0	0	0	0	0	0	0	0	0	0	0	0	0	0	0	0	0	0	0	0	0	0	0	0
ENSG00000277214	0	0	0	0.764474	0.738524	0.46667	0	0	0	0.421171	0	2.03386	0	0	0	2.02986	1.04496	2.99395	0	0	0.472037	0.795262	0.675975	0.429145	2.2206	3.86895	3.437	0	0	0.664599	0.711429	0	0.422028	0	0	0.448203	0.487522	1.09792	0.740588	0.49806	0	0	1.04456	1.4833	0.975773	0	0	0.456768	0
ENSG00000276874	0	0	0	0	0	0	0	0	0	0	0	0	0	0	0	0	0	0	0	0	0	0	0	0	0	0	0	0	0	0	0	0	0	0	0	0	0	0	0	0	0	0	0	0	0	0	0	0	0
ENSG00000279987	0	0	0	0	0	0	0	0	0	0	0	0	0	0	0	0	0	0	0	0	0	0	0	0	0	0	0	0	0	0	0	0	0	0	0	0	0	0	0	0	0	0	0	0	0	0	0	0	0
ENSG00000277591	5.21553	11.2603	11.9633	2.30096	3.89419	7.79078	4.17727	6.61564	5.02324	3.32621	1.87724	3.76426	10.4215	6.45891	3.17922	1.98277	6.59768	5.49959	4.12002	6.32821	4.91183	0.787478	3.74993	2.90589	1.54158	2.43164	3.32912	5.45714	9.10974	8.12854	1.30847	10.114	4.31031	2.43103	11.3516	7.50682	1.14775	2.44191	1.62993	10.0416	5.35501	2.82023	2.26141	5.09755	6.2253	5.05959	2.77922	4.28765	4.28649
ENSG00000278217	0.57528	0.547644	0.611327	0	0	0	0.618296	0.558962	0.571247	0.543417	0.576913	0	0.694806	0	0.59677	0	0	0	0.597152	0.58766	0.60179	0.635175	0.539686	0.589931	0	0.591162	0.546362	0.546148	0.584266	0.526599	0	0	0.588144	0.61565	0.602467	0.572365	0.642776	0	0.550467	0.637054	0.628865	0.646999	0.571941	0.531855	0.548439	0.639385	0.606213	0.578831	0.643806
ENSG00000278917	0.343749	0.281791	0.208713	0.373323	0.421705	0.463886	0.234428	0.23392	0.212877	0.107504	0.213205	0.242741	0.248517	0.325833	0.345175	0.367162	0.495177	0.55329	0.310905	0.279693	0.419632	0.410917	0.347385	0.219912	0.331428	0.65172	0.351148	0.176508	0.411337	0.350645	0.373764	0.363095	0.395905	0.152702	0.301415	0.221383	0.272872	0.166221	0.207022	0.272878	0.281921	0.296972	0.326414	0.440963	0.610516	0.406712	0.237163	0.23497	0.383943
ENSG00000280119	0.772051	0.766143	0.554018	0.258919	0.249804	0.300105	0.444221	0.344209	0.383068	0.2958	0.27294	0.221447	0.500722	0.184325	0.274486	0.66882	0.597222	0.321614	0.15243	0.225849	0.294	0.228417	0.166224	0.150262	0.61509	0.732679	0.441534	0.654574	0.622323	0.575995	0.293424	0.30913	0.151167	0.618594	0.542091	0.516366	0.28948	0.292735	0.28624	0.359208	0.304534	0.230879	0.595304	0.540515	0.456361	0.23089	0.107445	0.283272	0.415831
ENSG00000276545	0.0976585	0	0	0	0	0	0	0.0939667	0	0	0	0	0	0	0	0	0	0	0	0	0	0.108128	0	0	0	0.0919713	0	0.0932769	0	0	0.10242	0.107424	0	0	0	0	0	0	0	0	0	0	0	0	0	0	0	0	0
ENSG00000275427	0	0	0	0	0	0	0	0	0.0804818	0	0	0	0	0	0	0	0	0	0	0	0	0	0	0	0	0	0	0	0	0	0	0	0	0	0	0	0	0	0	0	0	0	0	0	0	0	0	0	0
ENSG00000279261	0.275599	0.235262	0.229018	0	0.187024	0.195988	0.268026	0.268603	0.211029	0.174544	0.165688	0.199435	0.258575	0.209209	0.155807	0.369536	0.30708	0.439132	0.292022	0.216855	0.192722	0.203102	0.167246	0.228286	0.372446	0.344251	0.508008	0.239354	0.311913	0.167063	0.19335	0.201828	0.148301	0.19703	0.288761	0.214429	0.1536	0.191875	0	0.305889	0.23224	0.28162	0.2488	0.285043	0.234061	0.167338	0	0	0
ENSG00000277977	6.08934	0	0	0	6.57107	12.7876	0	0	0	0	0	0	0	0	0	11.7409	6.62734	0	0	6.78587	0	0	5.71255	6.81213	0	17.5197	0	0	0	6.08082	0	0	6.17404	7.10911	13.2987	0	0	0	0	0	0	0	0	0	6.33295	0	0	0	0
ENSG00000280364	0	0	0	0	0	0	0	0	0	0	0	0	0	0	0	0	0	0	0	0	0	0	0	0	0	0	0	0	0	0	0	0	0	0	0	0	0	0	0	0	0	0	0	0	0	0	0	0	0
ENSG00000280362	0.271957	0.266119	0.215937	0.0940905	0.203283	0.115263	0.152252	0.147909	0.216964	0.102986	0.0966705	0.0897428	0.204824	0.164383	0.0882107	0.172741	0.240258	0.214313	0.114937	0.175371	0.143706	0.189048	0.176803	0.0755503	0.0942673	0.283419	0.107167	0.323134	0.239562	0.176108	0.19096	0.141575	0.140804	0.276315	0.251289	0.133731	0.104589	0.107156	0.14838	0.165268	0.0950541	0.125039	0.240341	0.194951	0.226272	0.119704	0.120576	0.109368	0.221713
ENSG00000279405	5.43365	2.76382	0.971895	0.964016	0.543137	0	4.56182	3.75261	2.39675	0	0.795686	0	4.81983	1.58025	1.29487	1.19215	0.96477	0.601917	4.5277	2.48929	2.56936	5.68166	2.65927	2.23773	1.20235	0	0	3.34659	2.88892	1.51218	0.998216	0.629569	0	3.59599	2.28645	0	0.521053	0.58191	0	1.55863	1.38326	0.665293	0	0	0.914946	7.1149	2.55117	2.10356	2.39907
ENSG00000281696	0	0	0	0	0	0	0	0	0	0	0	0	0	0	0	0	0	0	0	0	0	0	0	0	5.94486	0	0	5.70197	0	0	0	0	0	0	0	0	0	0	0	0	0	0	0	0	6.87099	0	0	0	0
ENSG00000279302	0.106932	0.201121	0.083211	0.102476	0.126393	0.128846	0.197066	0.0964197	0.136074	0.0948008	0.0907608	0.101898	0.159781	0.146152	0.188692	0.0943557	0.0996739	0.108054	0.22232	0.283604	0.227464	0.205319	0.247012	0.102255	0.090828	0.0935129	0	0.0954777	0.130114	0.164683	0.134258	0.140362	0.0925355	0.106644	0.250062	0.126607	0.129295	0.103496	0	0.172116	0.22803	0.186212	0.0753299	0.169698	0.121572	0.420057	0.249729	0.183663	0.20538
ENSG00000275693	5.41426	1.90234	0	0	3.97173	0	2.20428	1.84694	3.68032	2.04496	0	0	0	2.41293	0	1.84763	0	2.32617	0	2.09505	0	0	2.88514	4.00615	0	0	2.11478	7.32508	5.49886	4.83223	0	2.36603	1.90615	6.10744	2.2059	3.88686	0	0	0	0	0	2.43476	0	0	2.00806	0	0	0	2.29522
ENSG00000277168	1.49818	1.0265	3.79539	0.183769	1.49769	3.1092	1.67373	1.57792	1.38873	2.14648	0.6924	0.726398	1.87364	0.995487	2.08197	0.725937	2.19165	3.93919	0.95843	1.90266	1.62958	1.01537	0.731034	1.58081	1.35846	0.154632	2.8307	0.18552	0.811663	2.01372	0.887262	3.63414	1.90018	0.900825	0.893942	0.177403	2.05451	0.913454	2.6442	1.93188	2.47495	1.04377	3.50198	0.801351	3.77646	3.17596	1.60245	1.62224	1.2518
ENSG00000284517	0	0	0	0	0	0	0	0	0	0	0	0	0	0	0	0	0	0	0	0	0	0	0	0	0	0	0	0	0	0	0	0	0	0	0	0	0	0	0	0	0	0	0	0	0	0	0	0	0
ENSG00000279794	1.33124	0.819267	0.91585	4.65751	6.0893	3.71711	1.43789	1.82692	2.90852	1.42894	2.26295	2.60026	6.36668	5.62248	5.96793	4.69774	5.70931	3.14792	8.22907	7.95492	5.95141	6.85588	6.91724	3.86679	3.29982	3.46481	3.98673	0.396661	1.02383	1.04637	4.17098	6.00566	2.88367	2.06874	1.71482	1.62753	0.870463	2.21509	2.89695	6.48448	5.1316	6.42517	5.76768	2.82022	3.92606	5.60475	7.33923	6.64857	8.3004
ENSG00000277310	1.56819	0.84525	0.554612	1.24508	0.836912	0.495614	1.65899	0	0.526935	1.09426	0	0	1.39205	0.560891	0.556698	1.49773	0.835331	0.523411	0.855832	0.533138	0.542976	2.05703	1.6242	0.512666	1.11924	0.498515	0.783038	0.464833	0.906756	1.51614	0.521134	0.521679	0.834399	1.66936	1.25128	0	0	0.502118	0.486046	1.65725	0	0	1.54268	0.778127	1.14505	1.30072	0.549974	1.24118	0.56846
ENSG00000280077	14.6986	14.035	19.9664	4.30895	5.54189	4.74991	8.80059	9.99513	14.4504	2.41546	2.70347	4.46969	4.6706	4.9578	5.69827	7.91915	7.96261	10.4113	2.74398	2.68059	3.38136	3.26916	4.46831	3.7846	9.56941	10.1807	12.3399	12.3412	13.9298	21.0677	3.62905	4.79301	3.9019	9.75305	10.9876	14.2363	3.11616	1.95802	4.9506	3.85768	4.47108	5.81539	6.19039	7.60291	8.65916	2.27823	3.38659	2.88221	2.89105
ENSG00000283103	1.5464	3.04478	2.78735	2.57981	2.29074	2.0149	2.77382	3.51957	2.47429	2.07259	2.32592	2.46131	3.29096	3.88358	2.5487	2.10746	2.48482	2.29272	3.11932	2.05642	2.36187	3.25509	3.09837	2.55301	2.7698	2.22467	2.18715	1.8003	2.33518	3.0078	2.13714	2.96049	2.19029	2.20652	3.71394	3.27369	1.21986	2.20918	1.43581	2.96934	2.68589	2.42767	2.41286	2.52404	2.85274	2.45647	2.39237	2.26909	3.34165
ENSG00000284380	0	0	0.144621	0	0	0	0	0	0	0	0	0.152495	0	0	0	0	0	0	0	0	0	0	0	0	0	0	0	0	0	0.129177	0	0	0	0.159474	0	0	0	0	0	0	0	0	0	0	0	0	0	0	0
ENSG00000278664	0	0	0	0	0	0	0	0	0	0.0944104	0.0908681	0	0.0992993	0	0	0	0	0	0.0889566	0	0	0.102178	0	0	0	0	0	0.0764078	0.0841326	0.0765248	0	0	0	0	0	0	0	0.0961004	0	0	0	0	0.0929632	0	0	0	0	0	0
ENSG00000273604	1.40786	2.07159	1.5502	91.8908	65.3955	84.8606	3.55194	4.40766	3.58826	96.109	78.6485	78.5358	24.5522	19.2268	22.2556	66.0911	55.3207	61.3408	93.453	73.0742	95.2545	93.9196	82.0262	83.1589	47.3534	50.0236	41.8447	1.3405	2.32594	1.78442	82.0887	83.3336	97.4865	4.19013	4.64648	3.92867	100.038	93.1739	68.8585	26.3575	20.3733	23.6111	71.8044	65.5069	57.4885	151.125	94.7177	135.834	149.321
ENSG00000278915	0	0	0	0	0	0	0	0	0	0	0	0	0	0	0	0	0	0	0	0	0	0	0	0	0	0	0	0	0	0	0	0	0	0	0	0	0	0	0	0	0	0	0	0	0	0	0	0	0
ENSG00000279554	3.65557	4.31308	3.51354	1.61539	1.81413	0.860777	0.528858	2.46074	0.824983	0.825283	1.08919	1.01086	1.16351	1.70684	1.57552	1.12422	0.497701	2.11341	1.66173	1.61238	2.03978	1.6382	1.93086	2.96976	1.78457	1.11709	1.54316	3.93044	5.51802	2.27178	4.06667	2.18566	1.12225	1.58868	3.12387	1.47839	0.873375	1.2729	1.16876	2.49971	4.32763	1.34216	1.19487	1.45602	0.806178	0.747316	2.39334	1.63226	2.17722
ENSG00000277872	0	0	0	0	0	0	0	0	5.0364	0	0	0	0	11.2606	0	0	5.44928	0	0	0	0	0	0	0	0	0	0	0	0	0	0	0	0	0	4.95756	0	0	0	0	0	5.9709	5.324	0	0	0	0	0	4.76304	6.11274
ENSG00000280138	5.2476	7.27523	4.42667	0.337309	0.490618	0.273034	5.91926	8.21806	5.46952	0.237745	0.383189	0.259372	4.10866	4.41044	4.26534	0.247903	0.356992	0.278536	1.03033	1.4357	0.784162	0.758441	0.635422	0.473571	0.298464	0.397377	0.372174	3.92525	6.74018	3.75765	0.615868	0.554048	0.41394	5.84243	8.32425	4.49005	0.199605	0.290103	0.192523	3.48804	6.5439	2.80331	0.268811	0.253914	0.247988	1.48581	1.19798	0.714591	0.870664
ENSG00000279356	1.12417	1.3504	0.881011	0.76845	1.26642	0.622927	0.81527	1.05826	0.601906	0.24608	0.617258	0.508361	0.728201	0.625188	0.468733	0.756259	1.13492	0.547382	1.06718	0.924906	0.961375	1.48165	1.22831	0.649312	0.945429	1.00072	1.53116	1.38564	1.17964	1.09234	1.02975	1.14237	0.653892	0.54945	0.668279	1.17184	0.317768	0.790762	0.684866	0.403562	0.682926	0.48511	0.836852	0.937527	0.848273	0.805694	1.00481	0.834178	1.74064
ENSG00000279482	0	0	0	0.304288	0	0.298775	0	0	0.286929	0	0	0	0	0.331029	0	0.437158	0	0.323384	0.303917	0	0	0	0	0	0	0	0	0	0	0	0.296722	0	0	0	0.303753	0	0	0	0	0	0	0	0	0	0.282907	0	0	0.293456	0
ENSG00000284269	0	0	0	0	0	0	0	0	0	0	0	0	0	0	0	0	0	0	0	0	0	0	0	0	0	0	0	0	0	0	0	0	0	0	0	0	0	0	0	0	0	0	0	0	0	0	0	0	0
ENSG00000279936	0.126484	0.0934901	0	0.0975623	0.0938404	0.123664	0.0754941	0.0657264	0.0937289	0	0	0	0.119845	0	0.0711758	0	0.150587	0	0	0	0.127127	0.165007	0.0637382	0.129542	0.0865837	0	0.144281	0.091014	0.0993429	0.0869743	0.0988286	0.104333	0.113785	0.130618	0.15716	0.0938992	0.0965404	0.0987698	0.090999	0.0767819	0	0	0.211496	0.139943	0.144077	0	0	0.126415	0.106398
ENSG00000277842	0	0	0	0	0	0	0	0	0	0	0	0	0	0	0	0	0	0	0	0	0	0	0	0	0	0	0	0	0	0	0	0	0	0	0	0	0	0	0	0	0	0	0	0	0	0	0	0	0
ENSG00000278929	0.144801	0.134081	0.150296	0.148502	0.491969	0.149259	0.156224	0.132331	0.136546	0.136905	0.126026	0.437232	0.583783	0.166077	0.141063	0.130926	0.493416	0.157611	0	0.142222	0.146955	0.162615	0.120473	0.489919	0.131813	0.435951	0.138363	0.468198	0.142154	0.126766	0.146777	0.157079	0.130176	0.152615	0.15083	0.142602	0.144	0	0	0.160679	0.148251	0.522896	0.487791	0.136614	0.139053	0.161416	0.144995	0.141548	0.160028
ENSG00000273582	0	0	0	0	0	0	0.526049	0	0	0	0	0	0	0	0	0	0	0	0	0	0	0	0	0	0	0.422564	0.484618	0	0	0	0.181497	0.571101	0	0	0	0.485535	0	0	0	0	0	0	0	0	0	0	0	0	0
ENSG00000277368	2.79434	1.25833	1.09493	0.149858	0.146362	0.487468	0.471403	1.05405	1.84503	0.776508	0.415882	0.422257	0	0.855931	0.435068	0.43459	0	0.863906	2.40922	0.756824	0.777558	0.877386	0.393011	0.822083	1.26981	0.982186	0.802831	0.728848	1.1383	1.24701	0	0.526597	0.421623	1.43801	1.67394	2.55705	0	0.499137	0.743924	0.866014	0	0.877868	0.152699	0.137072	0.439714	0.491629	0.763706	0.146624	0
ENSG00000280229	0	0	0	0.121663	0	0	0	0.110756	0	0.271323	0.217933	0.444488	0	0	0	0.777018	0.436898	0.821463	0	0	0	0	0	0	1.11863	0.222554	0.454841	0	0	0	0.124581	0	0.110119	0	0	0.115195	0.279391	0.20617	0.417367	0	0	0	0.58386	0.51476	0.757769	0	0	0	0
ENSG00000277647	0.492971	0.502944	0.561357	0.541843	0	0	0.531276	0.479025	0.524522	0	0	0	0.637911	0.605062	0	0.488454	0	0	0	0	0	0.583327	0	0.541696	0.516923	0.493557	0	0.501531	0.53645	0.483506	0.513931	0	0	0.565398	0.553191	0	0.536733	0.58654	0	0	0.577449	0.594027	0.525178	0	0	0.587088	0.556587	0	0.591297
ENSG00000279454	0	0	0	0	0	0	0	0	0	0	0	0	0	0	0	0	0	0	0	0	0	0	0	0	0	0	0	0	0	0	0	0	0	0	0	0	0	0	0	0	0	0	0	0	0	0	0	0	0
ENSG00000279536	0.210346	0.319788	0	0.209192	0.704851	0.335885	0.226709	0.318276	0	0.199074	0.17768	0.182554	0.257966	0.538164	0.208012	0.409663	0.205379	0.360906	0	0	0	0	0.178504	0.213029	0.297049	0.414974	0.319851	0	0.207742	0.409884	0.355039	0	0.41348	0.222978	0.219674	0.458876	0.200405	0.214269	0.427257	0.236005	0	0.393966	0.20269	0.307465	0.675657	0	0.212673	0.203893	0
ENSG00000284283	0	0	0	0	0	0	0	0	0	0	0	0	0	0	0	0	0	0	0	0	0	0	0	0	0	0	0	0	0	0	0	0	0	0	0	0	0	0	0	0	0	0	0	0	0	0	0	0	0
ENSG00000279982	0.245355	0.255682	0.167704	0.20534	0.177238	0.158179	0.219517	0.193336	0.198026	0.110941	0.12176	0.168348	0.216955	0.156925	0.138368	0.183962	0.0910583	0.17067	0.254163	0.158651	0.185531	0.173328	0.123367	0.137757	0.0826526	0.211614	0.194386	0.10799	0.159723	0.130886	0.216129	0.196724	0.12391	0.0992125	0.23332	0.225944	0.157938	0.11627	0.107081	0.174159	0.200687	0.207021	0.25759	0.167178	0.108322	0.149225	0.163243	0.112654	0.174809
ENSG00000279692	0.135527	0.282441	0.205949	0	0	0.154814	0.270424	0	0.142031	0	0.141733	0	0.174011	0	0	0.200723	0.213962	0.298044	0.151584	0	0.154684	0	0	0.16318	0.249512	0.201196	0.259171	0.236593	0	0	0	0	0	0.330646	0	0	0.155331	0	0.147363	0	0	0.226775	0	0	0	0	0	0	0.165938
ENSG00000278953	0.114791	1.10427	1.22554	0.903786	0.114142	1.13153	0.398825	0.357718	0.476574	0.787072	0.10217	0.332977	0.622767	0.140144	1.02565	0.558633	1.11524	0.699469	0.415378	0.827201	0.364748	0.773145	0.533396	0.137134	0.109713	0.613666	0.368917	1.17364	1.33372	0.539393	1.54317	0.400765	0.110614	0.397629	0.938489	0.9828	0.432948	0.38131	1.44545	1.29937	0.70759	0.482392	0.117714	0.618488	1.03085	0.881071	0.119461	0.373218	1.90577
ENSG00000280160	0.404599	0.683615	0.640506	0.728526	0.703738	0.576106	0.398985	0.633198	0.660358	0.330648	0.368862	0.408927	0.866722	0.895961	0.674769	0.7218	0.819586	0.754609	1.04599	0.84433	1.17953	0.841273	1.13868	0.900587	1.2645	0.890903	0.735289	0.530854	0.948608	0.5857	0.645501	0.820968	0.801489	0.750713	0.821017	0.547161	0.385826	0.281901	0.581532	0.887427	0.493001	0.494339	0.873312	0.898225	0.865846	0.820937	0.773725	1.15975	0.743134
ENSG00000275030	0	0	0	0	0	0	0	0	0	0	0	0	0	0	0	0	0	0	0	0	0	0	0	0	0	0	0	0	0	0	0	0	0	0	0	0	0	0	0	0	0	0	0	0	0	0	0	0	0
ENSG00000276376	0	0	0	0	0	0	0	0	0	0	0	0	0	0	0	0	0	0	0	0	0	0	0	0	0	0	0	0	0	0	0	0	0	0	0	0	0	0	0	0	0	0	0	0	0	0	0	0	0
ENSG00000274878	0	0.356093	0	0.453427	0.370011	0.40806	0.435524	0	0	0	0	0	0	0	0	0	0.40427	0	0	0	4.05926	10.3893	0	0	0	0	7.43195	0	0	0	0	0	0	0	0	0	0	0	0.422992	0.414217	0	0	0	0	0.386313	0	0	0	0
ENSG00000279682	0.158028	0.268716	0.167166	0	0	0	0.365625	0	0.155012	0	0	0	0	0	0.161414	0.205372	0.221827	0.238269	0.162672	0.158705	0.163551	0	0.203956	0	0.144478	0.324632	0.151045	0.150627	0.223032	0.201751	0.159118	0.171767	0.146687	0	0.228667	0.217356	0.164316	0.165031	0	0	0.306193	0	0	0.0894111	0	0.181332	0	0	0.105922
ENSG00000273557	0	0	0	0	0	0.596996	0	0	0	0	0	0	0	0	0	0	0	0	0	0	0	0	0	0	0	0	0	0	0	0	0	0	0	0	0	0	0	0	0	0	0	0	0	0	0	0	0	0	0
ENSG00000277605	0.138482	1.01004	0.679987	0	1.7556	0.594876	0.851405	0.124606	1.37455	0.913838	0.116707	0.126669	0.707514	0.366696	1.00994	0.177449	1.26255	0.921584	0.798344	0.949826	1.33904	1.49814	1.09069	2.04588	0.128596	0.72304	1.44012	2.42519	2.23249	1.48648	0.189019	0.95501	0.127569	1.08346	1.9359	1.71503	2.07687	1.18823	0.933567	2.01035	1.06846	0.169745	0.138797	0.135026	0.137175	0.641484	1.14595	0.135684	0.726643
ENSG00000273963	0	0.122766	0	0	0	0	0.138766	0	0	0	0	0	0	0.148403	0.130059	0.116161	0	0	0	0.192222	0.131516	0	0.113662	0	0.115077	0	0	0	0	0	0.139114	0	0	0	0	0	0	0	0	0	0.158188	0	0	0	0.173232	0	0.133339	0.0818437	0
ENSG00000276547	0.247297	0.21357	0.304192	0.419073	0.655181	0.434506	0.198723	0.250359	0.247502	0.388148	0.478795	0.220121	0.309986	0.25832	0.31081	0.157767	0.204151	0.303457	0.283988	0.381591	0.276285	0.193352	0.515126	0.257588	0.145645	0.263498	0.143618	0.263703	0.240745	0.181171	0.50453	0.593296	0.589031	0.292708	0.328605	0.0698313	0.493384	0.565225	0.294443	0.243388	0.327584	0.201564	0.179557	0.271412	0.0682751	0.243931	0.330605	0.259393	0.300083
ENSG00000274316	0	0	0	0	0	0	0	0	0	0	0	0	0	0	0	0	0	0	0	0	0	0	0	0	0	0	0	0	0	0	0	0	0	0	0	0	0	0	0	0	0	0	0	0	0	0	0	0	0
ENSG00000279000	0	0	0	0	0	0	0	0	0	0	0	0	0	0	0	0	0	0	0	0	0	0	0	0	0	0	0	0	0	0	0	0	0	0	0	0	0	0	0	0	0	0	0	0	0	0	0	0	0
ENSG00000279203	6.06726	7.76488	9.11692	2.3869	6.41072	2.08081	6.39925	8.92163	7.34396	1.79558	2.13032	2.03689	8.5939	6.96653	6.41805	1.50722	2.36499	2.23919	4.49678	3.41694	3.75593	5.45112	3.79745	3.8385	1.98748	1.35764	2.20778	7.05538	8.34341	7.953	3.21218	4.26564	3.5925	7.36832	10.1998	9.17012	1.80145	1.04886	1.99159	6.23091	9.3548	5.89147	2.04998	1.5013	3.99922	5.29403	5.7796	6.22166	3.30204
ENSG00000276182	6.42488	6.48852	6.24867	5.47864	5.43767	6.15122	4.49662	4.22271	4.2207	4.00601	4.95545	6.24995	8.82732	4.74536	6.38645	5.72329	8.48733	6.61785	6.61813	3.18934	5.49623	6.24979	4.5997	3.56667	5.34313	3.91247	5.79718	3.93067	4.70716	3.61335	5.0143	8.25482	5.28264	5.14875	5.85205	4.48232	5.1001	5.64128	8.37294	3.30555	7.37723	5.2748	6.20574	4.58801	5.97433	8.38489	4.50775	6.89361	5.36848
ENSG00000279478	0	0	0	0	0	0	0	0	0	0	0	0	0	0	0	0	0	0	0	0	0	0	0	0	0	0	0	0	0	0	0	0	0	0	0	0	0	0	0	0	0	0	0	0	0	0	0	0	0
ENSG00000273877	0.163976	0	0	0	0	0	0	0	0	0	0	0	0	0	0	0	0	0	0	0	0	0	0	0	0	0	0	0	0	0	0	0	0	0	0	0	0	0	0	0	0.173236	0	0	0	0	0	0	0	0
ENSG00000277666	0	0	0	0	0	0	0	0	0	0	0	0	0	0	0	0	0	0	0	0	0	0	0	0	0	0	0	0	0	0	0	0	0	0	0	0	0	0	0	0	0	0	0	0	0	0	0	0	0
ENSG00000274732	0	0	0	0	0	0	0	0	0	0	0	0	0	0	0	0	0	0	0	0	0	0	0	0	0	0	0	0	0	0	0	0	0	0	0	0	0	0	0	0	0	0	0	0	0	0	0	0	0
ENSG00000276471	1.01629	0.945817	0.591095	0.578819	0.574926	0	0.621504	0.907076	0.534432	0	0	0	0	0.673439	0.974496	0	0	0	0	0.98787	0	0	0	0	0.50454	1.26607	0.563894	0	0.982391	0	0	0.659611	0	0.60939	0.607058	0	0	0.609935	0	0	0.592062	0.705994	0	0	0	0	0.574217	0	0.631206
ENSG00000275107	0	0	0	0	0	0	0	0	0	0	0	0	0	0	0	0	0	0	0	0	0	0	0	0	0	0	0	0	0	0	0	0	0	0	0	0	0	0	0	0	0	0	0	0	0	0	0	0	0
ENSG00000275126	0	0.55574	0	0	0	0	0	0.540509	0	0	0	0.537503	0	0	0	0	0	0	0	0	0	0	0	0	0	0	0.613444	0	0.59264	0	0.68273	0	0	0.654813	0	0	1.02719	0	0	0	0	0	0	0.582559	0	0	0	0	0.683019
ENSG00000279579	0.0933855	0.378079	0.304681	0.0998226	0.417258	0.103865	0.231498	0.191094	0.310166	0.0968527	0.0868565	0.290146	0	0	0.430385	0.269124	0.309171	0.232981	0.105615	0	0.210979	0	0	0.103162	0.0887884	0.478485	0.093131	0.634228	0.643755	0.391125	0.221231	0.350167	0.0921471	0.699734	0	0.200985	0.21874	0.358214	0	0.382916	0.214856	0.251312	0.419757	0.192361	0.229749	0.227684	0.378063	0.217785	0.239755
ENSG00000280007	0.793768	0.575054	0.563828	0.348148	0.400543	0.243314	0.595123	0.45319	0.502871	0.300725	0.244048	0.239655	0.411028	0.366177	0.326903	0.353517	0.336967	0.2758	0.385911	0.332533	0.2544	0.468747	0.364923	0.274337	0.377469	0.330063	0.304486	0.670026	0.685327	0.501449	0.481409	0.398247	0.267505	0.640718	0.598541	0.482805	0.251882	0.211767	0.273957	0.324375	0.401738	0.357354	0.381839	0.327367	0.328284	0.393937	0.309788	0.280175	0.407536
ENSG00000279135	0.844838	1.47601	0.893237	1.01811	1.28869	1.00265	1.35508	1.30108	1.35078	0.488399	0.248718	0.429505	2.18234	1.7247	2.12653	0.876625	1.56939	1.22983	2.31502	1.81814	1.71849	2.1951	1.34985	1.60156	0.85729	0.880542	0.673807	1.00462	1.77207	0.816681	0.777879	1.03595	0.710328	1.05402	1.18606	0.791075	0.56843	0.284659	0.355552	1.93244	2.05179	1.82692	0.79601	0.565736	1.08296	1.53831	1.53856	1.70581	1.469
ENSG00000279722	0.960409	1.58844	0.995382	0.832246	1.42026	0.994651	0.851166	1.11297	1.70307	0.421279	0.550139	0.679959	0.860247	0.639106	0.934654	0.636755	1.66171	1.06828	0.827798	0.843426	0.566181	0.709752	0.929832	0.830283	1.3955	0.893233	1.65456	1.05864	0.640763	0.946812	1.40565	1.7851	1.00119	0.943478	1.14737	1.14404	0.526942	0.80064	1.27448	0.515114	0.776408	0.584138	0.908972	1.03896	1.19483	0.961125	0.619238	0.722706	0.794264
ENSG00000278205	0.124402	0.118423	0.130323	0.0774527	0.0838993	0.0780673	0.0829511	0.0731587	0.0751195	0.0707252	0	0	0.0925472	0.0855959	0.0774479	0.0700358	0	0.0881728	0.0781992	0	0.078684	0.0818102	0	0	0	0.114056	0.072368	0.0725223	0.0780685	0.0691439	0.0832592	0	0.0702412	0.080674	0.0811068	0.164595	0.0786527	0	0	0.134285	0.131487	0	0	0.0724856	0.0727488	0.0933244	0	0	0.0846292
ENSG00000279446	0	0	0	0	0	0	0	0	0.115174	0	0	0	0	0	0	0	0	0	0	0.118561	0	0	0.107706	0	0	0	0	0	0	0	0	0	0	0	0	0	0	0	0	0	0	0	0	0.109164	0	0	0	0	0
ENSG00000279785	0.514311	0.418495	0.839265	0.312166	0.161961	0.235099	0.243474	0.642338	0.590565	0	0.475222	0.21495	0.104135	0.423089	0.670368	0.214945	0.379848	0.409826	0.164198	0.163478	0.23833	0.334116	0.344833	0.363412	0	0	0.291967	0.754733	0.803095	0.526967	0.854607	0.176605	0.282092	0.31639	0.458253	0.715126	0.235233	0.33128	0.223181	0.330952	0.482072	0.419593	0.158896	0.147857	0.222003	0.333766	0.312524	0.301229	0.497748
ENSG00000280377	0.196276	0.560299	2.22699	0.484203	0.649245	0.5428	0.658814	1.69381	2.14974	0.645728	0.283128	0.853437	3.15961	1.97892	1.19701	1.05168	0.935497	0.603338	0.678751	1.00191	0.933673	0.835109	0.879295	0.820692	0.578366	0.108574	1.54151	0.829539	1.0989	1.60521	1.20197	1.27913	0.459064	2.1446	1.7706	0.754266	0.125695	0.765503	0.632171	1.23247	1.10415	0.309598	0.72207	0.673867	1.62594	0.363293	1.40834	1.16822	1.22515
ENSG00000280202	7.89859	10.3506	9.18126	23.4281	31.0026	25.5121	7.37679	7.21732	6.18505	18.0722	22.3422	18.9319	8.91666	11.0014	9.14344	16.5952	19.529	23.0047	10.569	13.2545	13.4873	20.4181	17.8712	15.1364	19.1676	24.7555	22.4374	6.81911	9.03211	6.92448	17.5761	26.4585	21.8435	8.17328	9.1784	6.65284	23.5423	22.4885	17.5429	6.94478	8.36398	7.46446	12.1748	17.5493	10.6579	7.58416	9.82749	10.9421	15.4303
ENSG00000280850	0	0	0	0	0	0	0	0	0	0	0	0	0	0	0	0	0	0	0	0	0	0	0	0	0	0	0	0	0	0	0	0	0	0	0	0	0	0	0	0	0	0	0	0	0	0	0	0	0
ENSG00000279373	0.13676	0	0.143936	0.197607	0.132796	0.19457	0.209092	0.129772	0.131779	0.18326	0	0.448868	0.306099	0.152836	0	0.231874	0.313715	0.596175	0.140353	0.135032	0	0	0	0.196005	0.229923	0.290244	0.472002	0.186705	0.257332	0.122325	0	0.1477	0	0.142948	0.203237	0	0	0.139615	0.298613	0.148867	0	0	0.551367	0.346013	0.470121	0	0	0	0.14958
ENSG00000277327	0.203616	0	0	0.206856	0	0	0	0	0	0	0	0.292552	0.253133	0.236868	0.204303	0	0	0.221247	0	0.203178	0	0	0.28345	0	0	0	0.196408	0	0	0	0.352826	0	0.18316	0	0	0.20239	0	0	0	0.372206	0.215761	0.239219	0.201468	0.188729	0.193591	0	0.337148	0	0
ENSG00000277671	3.57276	4.12173	0	1.46895	1.28786	0	1.3993	1.39152	2.04445	0	0	0	3.40089	0	0	1.32414	1.42877	0	2.13717	0	3.24015	2.27325	2.12463	0	0	0	1.2365	4.82909	4.39736	2.07313	3.41393	1.42293	0	2.20337	2.1562	3.55468	0	0	0	3.95643	4.29613	0	1.42383	0	0	3.9709	3.26398	3.11653	0
ENSG00000280161	1.14451	1.35583	0.828848	0.861445	0.624433	0.862724	1.27576	0.374444	0.488672	1.45588	1.05582	1.17634	0.606092	0.69641	0.204113	2.34778	1.91538	2.53642	1.06508	0.312393	1.18045	1.06189	1.04695	0.66975	1.89979	1.8527	1.21123	0.749046	1.5943	0.984571	0.539775	1.1759	0.77839	1.37779	0.924483	0.893851	1.47976	1.43779	2.12363	0.667282	0.401452	0.461995	2.0496	1.65831	2.31311	1.22453	1.05931	0.821977	1.95629
ENSG00000279732	0	0	0	0	0	0	0	0	0	0	0	0	0	0	0	0	0	0	0	0	0	0	0	0	0	0	0	0	0	3.80074	0	0	0	0	0	0	0	0	0	0	0	0	0	0	0	0	0	0	0
ENSG00000275221	1.53348	2.34641	2.11597	0	0	0	0.772113	2.26582	1.24014	0	0.367972	0	0.528935	1.07587	1.57428	0.384605	0.434316	0.477925	0.782058	0.41891	0.429768	0	0	0.458615	0	0.378447	0	0.192721	2.30949	1.13401	0	0.494681	0	1.08621	1.1578	0.711127	0	0	0	0	1.40602	0.882456	0.42199	0.688592	0	0	0.429734	0.417337	0
ENSG00000279617	0.915846	1.59639	0.399006	2.82602	4.89363	3.38574	0.705704	0.593993	0.872097	1.67186	2.14319	2.68697	0.479723	0.757235	0.898741	6.05373	6.0301	5.71882	2.11367	1.94358	0.6543	2.53785	1.85647	2.29142	9.10265	8.65175	10.8249	1.67822	1.16212	1.26887	4.47095	8.07448	4.61884	0.974368	0.402059	0.645566	1.40841	3.21818	3.64061	0	1.22989	1.10566	4.36553	6.58272	6.24683	1.63853	2.00173	1.94413	4.56368
ENSG00000280455	0	0	0	0	0	0	0	0	0	0	0	0	0	0	0	0	0	0	0	0	0	0	0	0	0	0	0	0	0	0	0	0	0	0.202606	0	0	0	0	0	0	0	0	0	0	0	0	0	0	0
ENSG00000279761	0	0	0	0	0	0	0	0	0	0	0	0	0	0	0	0	0	0	0	0	0	0	0	0	0	0	0	0	0	0	0	0	0	0	0	0	0	0	0	0	0	0	0	0	0	0	0	0	0
ENSG00000283417	0.235086	0.379546	0.301897	0.235427	0.103399	0.124356	0.286334	0.294329	0.276402	0.0907415	0.0705554	0.0966121	0.302069	0.242296	0.328292	0.147433	0.125585	0.194955	0.203073	0.258715	0.098852	0.135758	0.145403	0.132715	0.120175	0.176272	0.179166	0.398267	0.290755	0.297947	0.134969	0.156048	0.122386	0.361056	0.396561	0.26741	0.0765955	0.104378	0.126276	0.272709	0.299512	0.171128	0.106255	0.102337	0.120015	0.281924	0.192225	0.123601	0.169583
ENSG00000279087	0	0	0	0	0	0	0	0	0	0	0	0	0	0	0	0	0	0	0	0	0	0	0	0	0	0	0	0	0	0	0	0	0	0	0	0	0	0	0	0	0	0	0	0	0	0	0	0	0
ENSG00000278431	1.98411	0.197525	0.229536	0	0	0	0	0	0	0	0	0.181871	0	0	1.0527	0.962016	0	0	0	0	0	0	0	0	0.193132	0	0	0	1.05674	1.70271	0	0	0	1.18873	0	0	0	0	0	0	0	0	0	0	0	0	1.11049	0	0
ENSG00000280312	0	0.113663	0	0	0	0	0	0	0	0	0	0	0	0	0	0	0	0	0	0	0	0	0	0	0	0	0	0.114396	0	0.108142	0	0	0	0	0	0.118488	0	0	0	0	0	0	0	0	0	0	0	0	0
ENSG00000280159	0.106953	0.220323	0.277452	0	0	0	0	0.280054	0	0	0	0	0	0.120257	0.108135	0	0	0	0	0	0	0	0	0	0	0	0	0.19006	0.452678	0.124702	0	0.115948	0	0	0.304101	0	0	0	0	0	0.11322	0.119036	0	0	0	0	0	0	0
ENSG00000280083	0	0.113214	0.12519	0.119443	0.193351	0.117198	0	0.150981	0.11532	0	0	0.107384	0.189032	0.2226	0.159777	0.144354	0.196698	0.169322	0.162309	0.117332	0.161315	0	0.17922	0	0.287238	0.109808	0.22618	0	0.119801	0.107587	0.278519	0.170591	0.253281	0.124468	0.205801	0.194322	0	0	0.150198	0.172634	0.16791	0.175566	0.117493	0.256572	0.112024	0.17335	0.203359	0.116059	0
ENSG00000279622	0	0.0989377	0	0	0.104275	0	0.0767234	0.102024	0.0714483	0.0956276	0	0.0673466	0	0.114676	0.074314	0	0	0	0	0.0727741	0.103961	0	0.0667578	0.102107	0	0	0	0.102121	0	0	0	0.079205	0.0669028	0.106398	0.135168	0.0991395	0.130318	0.103566	0.0693962	0	0.141556	0	0	0	0	0	0	0.0726371	0
ENSG00000275681	0	0	0	0	0	0	0	0	0	0	0	0	0	0	0	0	0	0	0	1.89711	0	0	0	0	0	0	0	0	0	0	0	0	0	0	0	0	0	0	0	0	0	0	1.90325	0	0	0	0	0	0
ENSG00000279369	3.86324	6.53744	5.36096	9.57412	10.8524	12.6503	4.81449	5.2879	5.95842	10.6539	9.90312	8.84195	4.05895	3.85089	4.13186	6.72693	8.01808	8.4334	5.58309	7.28418	8.04557	6.01486	7.48409	8.59363	7.50561	7.89955	7.33199	3.63993	6.0919	3.77846	7.88624	11.8002	12.6668	3.3947	5.11608	4.64988	10.0374	9.47111	7.81941	3.21116	3.80303	3.76326	7.59559	8.02002	7.19829	5.49845	5.60025	6.5127	6.86
ENSG00000280113	0.352077	0.295673	0.455128	0.129244	0.114434	0.0852511	0.176687	0.22172	0.344264	0.149788	0.176638	0.113706	0.107389	0.348973	0.174858	0.111866	0.238276	0.15433	0.220259	0.188843	0.169326	0.140986	0.151114	0.0966233	0.118033	0.190623	0.154319	0.262186	0.272396	0.323766	0.302549	0.149984	0.121304	0.388874	0.0995302	0.421166	0.0857429	0.128188	0.11707	0.247442	0.268926	0.249604	0.248775	0.116143	0.091027	0.334412	0.172231	0.243635	0.101718
ENSG00000280266	0	0	0	0	0	0	0	0	0	0	0	0	0	0	0	0	0	0	0	0	0	0	0	0	0	0	0	0	0	0	0	0	0	0	0	0	0	0	0	0	0	0	0	0	0	0	0	0	0
ENSG00000278526	0	0	0	0	0	0	0	0	0	0	0	0	0	0	0	0	0	0	0	0	0	0	0	0	0	0	0	0	0	0	0	0	0	0	0	0	0	0	0	0	0	0	0	0	0	0	0	0	0
ENSG00000275905	0	0	0	0	0	0	0	0	0	0	0	0	0	0	0	0	0	0	0	0	0	0	0	0	0	0	0	0	0	0	0	0	0	0	0	0	0	0	0	0	0	0	0	0	0	0	0	0	0
ENSG00000277051	2.34766	1.80508	3.12808	1.80982	3.56474	1.55016	1.98886	2.73827	1.60802	1.92708	1.19986	1.94136	3.67792	1.10646	1.84196	1.49932	2.54202	2.18221	0.728513	2.13933	2.71611	2.32307	1.79365	0.732535	2.86564	0.574504	4.26182	5.33824	3.01002	2.78803	1.80896	1.75524	2.73334	2.0118	1.91556	3.34075	0.640658	2.97012	1.32245	2.02505	0.184397	3.92598	2.14395	1.29546	2.78754	3.83597	2.11638	3.71881	1.29267
ENSG00000278957	0	0	0	0	0	0	0	0	0	0	0	0	0	0	0	0	0	0	0	0	0	0	0	0	0	0	0	0	0	0	0	0	0	0	0	0	0	0	0	0	0	0	0	0	0	0	0	0	0
ENSG00000283772	0	0	0	0	0	0	0	0	0	0	0	0	0	0	0	0	0	0	0	0	0	0	0	0	0	0	0	0	0	0	0	0	0	0	0	0	0	0	0	0	0	0	0	0	0	0	0	0	0
ENSG00000176236	1.44419	1.67458	0.661942	0.46073	0.508662	0.349936	0.826898	0.889763	0.923447	0.178427	0.344986	0.231543	0.802903	1.04154	0.58216	0.477628	0.182487	0.215246	0.469713	0.716312	0.492011	0.452307	0.486118	0.26183	0.170158	0.601417	0.222566	1.17216	1.34815	1.14146	0.192278	0.482139	0.366245	0.915913	1.52212	0.72321	0.217824	0.189915	0.422292	0.846469	1.19576	0.81612	0.377577	0.370631	0.314959	0.45273	0.310243	0.479965	0.37742
ENSG00000279952	0	0	0	0	0	0	0	0	0	0	0	0	0	0	0	0	0	0	0	0	0	0	0	0	0	0	0	0	0	0	0	0	0	0	0	0	0	0	0	0	0	0	0	0	0	0	0	0	0
ENSG00000279507	2.87022	3.46037	2.03498	3.78285	5.64716	4.80504	1.19853	0.946232	0	1.09674	3.80683	3.94366	3.7557	3.37327	3.52256	1.70704	6.58193	2.24359	5.12898	8.77327	2.85066	3.29535	9.63006	6.61184	4.14596	1.6912	3.82548	1.09561	1.89808	0.913917	3.93782	5.46677	4.79803	2.09377	3.9925	1.97112	1.03127	6.0578	3.58051	4.40978	3.80585	3.61642	2.91211	2.742	3.64182	2.30845	6.25105	12.223	5.07852
ENSG00000279523	0	0	0	0	0	0	0	0	0	0	0	0	0	0	0	0	0	0	0	0	0	0	0	0	0	0	0	0	0	0	0	0	0	0	0	0	0	0	0	0	0	0	0	0	0	0	0	0	0
ENSG00000281426	0	0	0	0	0	0	0	0	0	0	0	0	0	0	5.66614	0	0	0	0	0	0	0	0	0	0	0	0	0	0	0	0	0	0	0	0	0	0	0	0	0	0	0	0	0	0	0	0	0	0
ENSG00000278791	0	0	0	0	0.533113	0.596997	0.579245	0.576023	0.535166	0.560004	6.62008	0.54967	0.650923	0.617388	0.614983	0.548131	0	0	0	0	0	0.595058	0.556154	0	0.537895	0.55382	0	0	0	0.542673	0	0	0.550993	0.576765	0	0	0.602177	0	0.567269	0.596817	0.648061	0.606136	0	0	0.565174	0	0	0	0.663456
ENSG00000279462	1.4542	0.973561	0.611374	0.520888	0.310009	0.318088	0.749314	0.172098	0.475013	0.0803032	0.0802912	0.175253	0.853606	0.227446	0.445333	0.167396	0.0891114	0.395581	0.730132	0.491772	0.91819	0.984204	0.534013	0.677625	0.30865	0.21024	0.270374	1.33659	1.00544	0.619143	0.643364	1.05369	0.544266	0.770242	0.851091	0.418931	0.185054	0.301316	0.262282	0.579895	0.31051	0.476441	0.0925535	0.334737	0.17834	0.576631	0.923116	0.958031	0.613446
ENSG00000274172	0	0	0	0	0	0	0	0	0	0	0	0	0	0	0	0	0	0	0	0	0	0	0	0	0	0	0	0	0	0	0	0	0	0	0	0	0	0	0	0	0	0	0	0	0	0	0	0	0
ENSG00000279586	0	0	0	0	0	0	0	0	0.147684	0	0	0	0	0	0	0	0	0	0	0	0	0	0	0	0	0	0	0	0	0	0	0	0	0	0	0	0	0	0	0	0	0	0	0	0	0	0	0	0
ENSG00000279421	0	0	0	4.25882	4.34877	0	4.42146	7.10164	0	4.15284	0	0	5.30977	0	4.19746	0	0	0	0	12.3088	0	0	3.16429	4.42378	0	3.90446	5.22596	0	4.32101	0	0	9.08727	0	0.501319	0	4.25904	4.16182	0	0	0	4.62685	4.94443	0	0	0.44693	0	7.9899	0	0
ENSG00000274396	0	0	0	0	0	0	0	0	0	0	0	0	0	0	0	0	0	0	0	0	0	0.625761	0.490601	0	0	0	0	0	0	0	0	0	0	0	0	0	0	0	0	0	0	0	0	0	0	0	0	0	0
ENSG00000282997	0.196437	0.342755	0.206871	0.200576	0.32163	0.197529	0.260947	0.186198	0.318827	0.0906209	0.227881	0.0919031	0.299386	0.166736	0.101403	0.182342	0.246236	0.210619	0.211344	0.147456	0.2566	0.211353	0.138124	0.293525	0.138361	0.0939588	0.193833	0.369554	0.51003	0.136277	0.294797	0.159112	0.13605	0.154728	0.102261	0.254974	0.205673	0.152502	0.191494	0.213312	0.160827	0.328846	0.244631	0.184166	0.327613	0.33641	0.258432	0.158292	0.174234
ENSG00000280399	1.21421	1.4617	1.11259	0.792079	1.20289	0.855915	0.582542	1.20856	0.887008	0.508666	0.587707	0.497	0.771827	0.765029	0.817086	0.526557	0.452284	0.750265	0.827731	0.955645	1.25119	1.19441	1.18182	0.992593	0.491006	0.765971	0.497919	1.29113	1.44525	0.903372	0.969031	0.794005	0.747964	1.0008	1.03138	0.725847	0.606621	0.382813	0.692338	0.975991	1.30967	0.721197	0.661043	0.496552	0.717741	1.12915	1.04497	1.14559	0.932391
ENSG00000276403	0	0	0	0	0	0	0	0	0	0	0	0	0	0	0	0	0	0	0	0	0	0	0	0	0	0	0	0	0	0	0	0	0	0	0	0	0	0	0	0	0	0	0	0	0.127712	0	0	0	0
ENSG00000279812	8.92585	10.5426	4.91841	9.4605	16.2545	13.76	9.91312	12.0696	17.398	19.8616	6.17849	28.1987	17.0723	23.2836	29.3204	20.173	26.923	25.0609	2.75145	0	5.00307	7.99881	5.32678	4.90448	31.5818	38.4482	15.6063	2.51644	4.85739	18.0052	18.2639	17.9592	31.2724	9.87067	16.6353	6.96757	2.51871	24.0414	23.6978	28.3711	21.5018	13.3143	17.9998	17.3154	27.8438	2.94604	2.61299	11.5144	26.822
ENSG00000276426	0	0	0	0	0	0	0	0	0	0	0	0	0	0	0	0	0	0	0	0	0	0	0	0	0	0	0	0	0	0	0	0	0	0	0	0	0	0	0	0	0	0	0	0	0	0	0	0	0
ENSG00000274297	0	0	0	0	0	0	0	0	0	0	0	0.425431	0	0	0	0	0.458993	0	0	0	0	0	0	0	0	0.689789	0	0	0	0	0	0	0.41969	0	0	0	0	0	0	0	0	0	0	0	0	0	0	0	0
ENSG00000276116	1.14933	0.483373	0.602	0.949507	0.302079	0.654942	0.84934	1.06655	1.20978	0.885789	1.25309	1.22374	1.12738	0.534243	0.755333	1.46107	1.77358	1.80161	1.25621	0.589772	0.721017	0.652009	0.896657	0.392241	0.995813	0.625653	1.42254	0.800054	0.963925	0.765938	1.12513	0.775023	0.753345	0.609872	0.932865	0.784883	2.17737	1.78147	1.52984	0.635222	0.264567	0.550012	1.85164	1.25963	1.57957	0.574784	0.431947	0.415869	0.403502
ENSG00000279683	0	0	0	0	0	0	0	0	0	0	0	0	0	3.62773	0	0	0	0	0	0	0	0	0	0	0	2.84004	0	0	0	0	0	0	0	0	0	0	0	0	0	0	0	0	0	0	0	0	0	0	0
ENSG00000273825	0	0	0	0	0	0	0	0	0	0	0	0.103365	0	0	0	0	0	0	0	0	0	0	0.102636	0	0.0782384	0.0825229	0	0	0	0	0.118371	0	0	0	0	0	0	0.195452	0	0.0971081	0	0	0.122113	0.1035	0	0	0	0	0
ENSG00000274682	0	0	0	0	0	0	0	0	0	0	0	0	0	0	0	0	0	0	0	0	0	0	0	0	0	0	0	0	0	0	0	0	0	0	0	0	0	0	0	0	0	0	0	0	0	0	0	0	0
ENSG00000280435	0.116381	0	0	0.116976	0	0	0	0.152758	0	0	0.102792	0	0	0	0	0	0	0	0.119551	0	0	0	0	0	0	0	0	0	0.204306	0.10424	0	0.173818	0	0	0	0	0	0	0.108804	0	0.122487	0	0	0	0	0	0.118164	0	0
ENSG00000275315	0	0	0	0	0	0	0	0	0	0	0	0	0	0	0	0	0	0	0	0	0	0	0	0	0	0	0	0	0	0	0	0	0	0	0	0	0	0	0	0	0	0	0	0	0	0	0	0	0
ENSG00000280924	0	0.352414	0.142846	0	0	0	0.14486	0.129016	0	0	0	0	0	0	0.137667	0.123619	0	0	0	0.136226	0	0.150538	0	0	0.122432	0	0	0	0.136498	0	0	0	0	0	0	0.133624	0	0	0	0.281071	0	0.288495	0	0.125126	0.241662	0	0.139735	0	0
ENSG00000278927	0	0	0	0	0	0	0	0	0	0	0	0	0	0	0	0	0	0	0	0	0	0	0	0	0	0	0	0	0	0	0	0	0	0	0	0	0	0	0	0	0	0	0	0.103837	0	0	0	0	0
ENSG00000279799	13.6151	10.9673	11.3864	2.10605	3.44453	3.30105	7.08676	6.67408	6.7098	0.970188	2.51799	2.09991	2.86109	3.30634	2.24445	3.11737	2.6764	2.31653	2.16689	1.21104	1.24496	2.36928	1.72746	0.729537	3.0958	2.59083	2.31714	13.9955	7.13353	8.41453	1.64061	1.1082	2.86112	6.6603	5.71561	8.14066	1.4686	1.31513	3.28913	1.99148	1.52999	1.79574	2.0294	2.19435	2.79591	1.96133	1.50278	1.46692	3.79891
ENSG00000275216	1.00836	0.788986	1.03548	0.70013	0.958476	0.703327	0.692109	0.87929	1.04823	0.238173	0.229769	0.461709	1.36462	0.961972	0.972536	0.747538	0.561465	0.658913	1.55167	1.10488	1.04989	1.96645	2.23582	1.02101	0.763644	0.576842	0.562055	0.981984	1.27949	0.821133	0.749923	0.842964	0.68058	0.82031	1.27056	1.03811	0.315155	0.341855	0.420067	1.28969	1.32379	1.05326	0.504506	0.449878	0.441006	1.62324	1.61395	1.36923	1.65625
ENSG00000277579	0	0.386378	0	0	0.408016	0	0	0	0.675795	0	0	0	1.24552	0.474593	0.408668	0.37915	0	0	0.432862	0.982125	0.419779	0.762827	0	0.405712	0	0	0.399071	0.397045	0.69321	0.369811	0.418798	0	0	0	0.737003	0	0	0	0	0.791932	0.442535	0.818992	0	0	0	2.58399	0.433159	0	0.455034
ENSG00000281100	0.976491	0.776879	0.524767	0.347375	0.227762	0.115974	0.410291	0.72992	0.714822	0.199087	0.126255	0.106008	0.46612	0.74653	0.461712	0.141585	0.140588	0.208052	0.435982	0.773664	0.317775	0.346458	0.343456	0.264171	0.221118	0.0903636	0.0736772	0.825291	1.04368	0.551219	0.348925	0.210738	0.106087	0.692101	0.675212	0.531136	0.194698	0.145292	0.110212	0.587473	0.777445	0.294518	0.489437	0	0.256848	0.594563	0.755961	0.337462	0.248003
ENSG00000280080	0.740841	1.05658	0.887642	0.105486	0.405564	0.208408	0.78669	0.670364	0.91983	0.169608	0.0917225	0.261281	0.873879	0.987576	0.739962	0.157707	0.176581	0.154969	0.526597	0.732203	0.605548	0.529655	0.375551	0.467505	0.154224	0.288569	0.197295	0.673135	0.929612	0.680884	0.446431	0.198143	0.324681	0.595696	0.374253	0.39378	0.373195	0.411996	0.0981582	0.701287	1.63953	0.693316	0.137184	0.470759	0.245632	1.18809	0.627205	0.388457	0.823801
ENSG00000203864	0	0	0	0	0	0	0	0	0	0	0	0	0	0	0	0	0	0	0	0	0	0	0	0	0	0	0.782098	0	0	0	0	0	0.473254	0	0	0	0	0	0	0	0	0	0	0	0	0	0	0	0
ENSG00000281131	0.355378	0.668389	0.545041	0.183897	0.226801	0.0924724	0.360034	0.463562	0.424545	0.1174	0.165351	0.112709	0.533571	0.258885	0.404534	0.247827	0.0725168	0.196557	0.393539	0.273528	0.208549	0.418351	0.241998	0.162661	0.199443	0.302711	0.17773	0.561564	0.24564	0.772227	0.126104	0.342754	0.227077	0.0811951	0.632173	0.622626	0.158579	0.137233	0.171	0.582113	0.404772	0.3276	0.4191	0.219839	0.243214	0.363163	0.333782	0.123675	0.310217
ENSG00000279755	0	0	0	0	0	0	0	0	0	0	0	0	0	0	0	0.867221	0	0	0	0	0	0	0	0	0	0	0	0	0	0	0	0	0	0	0	0	0	0	0	0	0	0	0	0	0	0	0	0	0
ENSG00000278895	1.02869	2.16099	1.04812	0.447727	0.703449	0.468371	0.727725	1.299	1.11366	0.593987	0.476289	0.507905	1.0081	0.889984	1.26661	0.523587	0.778856	0.831455	0.964091	1.00562	0.913463	0.75345	0.896871	0.366425	0.522133	0.485636	0.913058	1.24257	1.70197	1.14838	1.5068	0.903014	0.538005	1.19307	1.79762	0.961229	0.426933	0.359855	0.653486	0.934659	1.98387	0.823421	0.732545	0.658616	0.551005	1.49017	1.06324	0.990321	1.07909
ENSG00000279735	0.564936	0.713701	0.374991	0	0	0	0	0.693962	0.348092	0	0	0	0	0	0	0	0.564625	0	0	0	0	0	0	0	0	0	0	0.354607	0.744106	0.839077	0	0	0	0	0	0.555654	0.350767	0	0	0	0.587448	0.436429	0.280711	0.263609	0.72737	0	0	0	0
ENSG00000277653	0	0	0	0	0	0	0	0	0	0	0	0	0	0	0	0	0	0	0	0	0	0	0	0	0	0	0	0	0	0	0	0	2.15368	0	0	0	0	0	0	0	0	0	0	0	0	0	0	0	0
ENSG00000284250	0	0	0	0	0	0	0	0	0	0	0	0	0	0	0	0	0	0	0	0	0	0	0	0	0	0	0	0	0	0	0	0	0	0	0	0	0	0	0	0	0	0	0	0	0	0	0	0	0
ENSG00000273509	0	0	0	0	0	0	0	0	0	0	0	0	0	0	0	0	0.18632	0	0	0	0	0	0	0	0	0	0.131978	0	0	0	0	0	0	0	0	0	0	0	0	0	0	0	0	0	0	0	0	0	0
ENSG00000279469	7.14234	5.38895	4.46195	1.07221	1.9853	1.06455	4.20126	5.16216	3.46849	1.14853	0.938229	1.09975	2.62812	3.17401	3.10452	0.673128	0.582553	1.15159	0.934898	1.83307	3.02014	1.32664	1.89539	1.04961	0.523281	0.53248	0.560915	4.69663	4.70997	3.9398	1.37178	1.51207	1.81989	3.79714	3.91357	2.60468	1.38039	1.60078	0.555567	2.05089	2.76717	2.67047	0.744428	0.393085	0.707534	0.289716	0.915961	1.50731	1.16055
ENSG00000278218	0	0	0	0	0	0	0	0	0	0	0	0	0	0	0	0	0	0	0	0	0	0	0	0	0	0	0	0	0	0	0	0	0	0	0	0	0	0	0	0	0	0	0	0	0	0	0	0	0
ENSG00000275234	2.3025	1.15209	2.41002	2.36532	3.20025	2.13792	2.9296	1.32255	2.53317	1.83405	1.51847	1.72326	3.01539	2.0646	3.41037	2.08383	2.25511	2.43079	2.81022	2.14762	2.06499	2.53058	1.56363	2.6219	2.25679	2.47415	2.23138	1.58731	1.74267	1.46412	1.77537	3.04293	2.62391	1.99962	1.57657	2.51048	0.961418	1.83791	2.79035	1.77645	2.07918	3.57275	2.94545	3.1614	3.09478	2.19546	2.44981	2.0189	2.37863
ENSG00000279262	0.102281	0.0889019	0	0	0.105028	0	0.099049	0	0.0918698	0	0	0	0	0	0	0	0	0	0.101113	0.0925553	0.101171	0	0	0	0	0	0	0	0.0934585	0.0812124	0	0	0	0.10487	0.0960786	0.090958	0	0	0	0.10671	0.102486	0	0.0926627	0	0	0	0	0	0
ENSG00000280118	0.330006	0.324945	0.34311	0.218523	0.154062	0.233519	0.465197	0.388138	0.276827	0.130471	0.141683	0.161807	0.306284	0.269755	0.322334	0.125259	0.21344	0.144985	0.240639	0.196867	0.201579	0.341681	0.23672	0.202116	0.176793	0.219346	0.12943	0.318839	0.41226	0.239776	0.279714	0.254721	0.166034	0.374764	0.387481	0.264883	0.139259	0.139413	0.132452	0.23522	0.277572	0.281219	0.135178	0.147375	0.147344	0.320084	0.210621	0.195399	0.259432
ENSG00000276712	50.3578	58.8846	11.282	50.1369	61.1868	45.1213	30.2596	53.3778	30.8944	73.7863	33.5213	79.0088	75.1183	53.2501	46.4807	15.7665	22.5503	54.1103	34.9275	85.4636	87.5189	63.4181	119.179	68.6859	28.229	23.0353	10.0831	27.4273	47.2104	30.8531	35.075	34.0037	57.1216	33.2958	37.9491	36.0528	61.9522	42.6342	81.5384	34.4534	48.9808	37.8431	11.4348	10.6333	16.2567	45.9693	70.6142	46.7711	112.266
ENSG00000277022	0.154186	0.161185	0.172642	0.130865	0.337034	0.282173	0.0910582	0.109779	0.181638	0.159065	0.0679957	0.138469	0.223053	0.169207	0.336886	0.165587	0.115773	0.0854277	0.261068	0.23237	0.401373	0.439079	0.411126	0.209672	0.13147	0.239457	0.165461	0.110093	0.121265	0.258992	0.404024	0.320493	0.246499	0.279155	0.231161	0.238036	0.192508	0.229264	0.101712	0.346098	0.431749	0.213889	0.164732	0.0642107	0.0725976	0.299334	0.247004	0.0983928	0.208383
ENSG00000275981	0.530144	0	0	0	0	0	0	0	0	0	0	0	0	0.605234	0	0	0	0	0	0	0	0	0	0	0	0	0	0.515112	0.904456	0	0	0	0	0	0	0	0	0	0	0	0.537178	0	0	0	0	0.591258	0	0	0
ENSG00000278075	0	0	0	0	0	0	0.588889	0.510582	1.27308	0	0.479069	0	1.71612	0	1.33765	0	0	1.49814	0.586636	2.1161	0	1.98667	0.533531	0	0	1.924	0	0	0	0.472727	1.84132	0.629542	1.19846	1.00873	0.999174	0.541837	0.527594	0	0.514867	0.625833	0.567795	2.15767	0.948545	0.509665	1.29677	1.54962	0.958625	0.534987	0
ENSG00000279548	0.404557	0.420772	0.273085	0.260382	0.28511	0.153263	0.321168	0.214652	0.11139	0.172864	0.19556	0.167209	0.447533	0.245799	0.225552	0.230373	0.251413	0.272979	0.407442	0.147701	0.185859	0.195538	0.201879	0.224067	0.264875	0.169543	0.141551	0.25713	0.600549	0.168266	0.152454	0.196212	0.199237	0.117947	0.400667	0.180924	0.148745	0.152834	0.172061	0.245768	0.232807	0.336669	0.0735707	0.175092	0.241294	0.129709	0.271756	0.2863	0.245462
ENSG00000275405	8.11554	8.35841	7.12334	1.40412	1.87995	2.33378	7.60791	5.01005	5.20052	3.49023	2.5254	0.28403	5.26225	3.36012	1.00883	2.18095	1.62296	0.840924	2.22175	1.18215	2.36066	2.34611	1.99614	1.34332	1.08105	1.43521	0	10.3104	10.8403	6.5942	1.14602	2.3224	1.07367	6.75774	4.89544	4.46169	1.7695	1.72772	1.10731	4.45337	4.01664	3.65108	1.36046	0.475536	0.554785	2.29161	2.24558	0.574201	2.99704
ENSG00000280968	31.5735	36.7332	25.8365	103.022	85.2339	72.3966	51.6997	37.4923	31.0877	36.4497	70.5835	48.0308	25.4349	49.6536	44.9638	40.076	29.0027	77.6859	54.8706	16.2783	65.2509	63.6177	43.3909	24.9323	23.7566	34.0334	44.3326	50.184	58.5186	35.3216	51.4288	42.1726	81.4821	56.5702	55.359	52.5928	87.5234	85.0889	36.9226	84.8812	26.5778	91.5576	47.8235	44.4717	18.6426	64.0392	65.7308	52.1226	80.456
ENSG00000280369	0	0	0	0	0.634376	0	0	0	0	1.09711	0	0.546727	0	0.745541	0	0.556399	0.639807	0.699309	0	0	0.633853	0	0	0	0	0.550855	0	0.61786	0	0	0	0.733011	0	0	0	0	0.607101	0.675866	0	0	0	0	0	0.592905	1.52728	0	0	0	0
ENSG00000275646	0	0	0	0	0	0	0	0	0	0	0	0	0	0	0	0	0	0	0	0	0	0	0	0	0	0	0	0	0	0	0	0	0	0	0	0	0	0	0	0	0	0	0	0	0	0	0	0	0
ENSG00000279971	0.921486	1.20022	1.12058	0.648432	0.448086	0.451733	1.06325	0.816828	0.636296	0.435749	0.234849	0.219346	1.75155	0.490599	0.9513	0.469394	0.523648	0.959227	0.85946	0.305089	0.457217	1.11179	0.356012	0.465411	1.02906	0.426014	1.19862	1.26884	1.08118	0.834038	1.04722	0.285522	0.511499	1.25522	0.855649	1.40916	0.249932	0.228581	0.340329	1.34619	0.545615	1.15729	1.09105	0.488292	0.958074	1.43282	0.429559	0.379722	0.667368
ENSG00000280291	0.143692	0.220005	0.223771	0.131376	0.148395	0.0798818	0.108474	0.128432	0.149731	0.0716756	0.114557	0.0934149	0.185831	0.226521	0.0854281	0.165731	0.157682	0.16227	0.162558	0.106582	0.0847916	0.140579	0.143765	0.0788259	0.139426	0.0725826	0.0998346	0.163246	0.220336	0.13838	0.105638	0.138553	0.149367	0.160375	0.210871	0.0791514	0	0.105383	0.0981288	0.0891841	0.188256	0.211118	0.177425	0.140766	0.152576	0.296627	0.132402	0.0784496	0.112113
ENSG00000278830	0	0	0	0	0	0	0	0	0	0	0	0	0	0	0	0	0	0	0	0	0	0	0	0	0	0	0	0	0	0	0	0	0	0	0	0	0	0	0	0	0	0	0	0	0	0	0	0	0
ENSG00000281721	0.154498	0.112679	0	0.119617	0.115335	0	0	0	0.114856	0	0	0.174901	0	0.173303	0	0.108152	0.117479	0	0.120937	0	0.120951	0	0	0.115634	0.139546	0.109651	0.111666	0	0.118847	0.107164	0	0	0.108081	0	0.121772	0	0.157326	0.121835	0.182673	0.128509	0.126278	0	0.300364	0.142205	0.21559	0	0	0	0
ENSG00000279821	0.486186	0.407499	0.278452	0.171698	0.229662	0.191692	0.454031	0.377746	0.525616	0.151746	0.151899	0.215641	1.8375	0.619322	0.850301	0.498769	0.56465	0.943617	0.283783	0.40614	0.268443	0.342573	0.211114	0.216835	0.786862	1.10891	1.5387	0.316089	0.32549	0.42652	0.268159	0.139466	0.358995	0.5683	0.448644	0.267913	0.135127	0.16504	0.208106	1.08099	0.566053	0.820505	0.46801	0.351831	0.802798	0.353279	0.387975	0.280234	0.305215
ENSG00000280042	0	0	0	0.123797	0.120094	0	0	0.11615	0.158706	0	0.109712	0	0.10201	0.137814	0	0	0	0	0	0	0	0	0	0	0	0	0.116256	0	0	0.110131	0	0	0	0	0.12627	0	0	0	0	0	0	0	0	0	0	0	0	0	0
ENSG00000280063	4.6081	5.72533	4.609	8.88519	14.3816	9.63832	2.70603	3.31016	3.42574	3.67367	5.66269	7.85545	5.94997	3.72825	5.02071	7.53569	8.46162	6.64437	12.2709	10.0427	11.0491	19.1941	18.6218	8.95083	6.08093	6.02856	11.0645	3.54061	4.35448	3.65505	9.25646	11.9018	9.51878	3.31055	3.70672	2.95278	3.70807	5.39479	8.29572	4.74091	3.91478	5.19494	10.6511	8.22043	8.24792	10.3045	10.4131	15.4359	17.3447
ENSG00000284550	0	0	0	0	0	0	0	0	0	0	0	0	0	0	0	0	0	0	0	0	0	0	0	0	0	0	0	0	0	0	0	0	0	0	0	0	0	0	0	0	0	0	0	0	0	0	0	0	0
ENSG00000276410	0.682491	1.43596	0.40934	0	0	0	0	0.622169	0	0	0.337636	0.349489	0	0	0	0	0	0	0	0.390724	0	0	0	0	0	0	0	0.672611	0.390021	0.844085	0.434346	0	0	0	0.729914	0.395112	0	0	0	0	0.413459	0.493007	0	0	0	0	0	0.391077	0
ENSG00000274964	0.196157	0.42663	0.297817	0.899075	1.69892	2.15775	0.386148	0.990927	0.524956	2.44502	1.52279	2.09334	0.241022	0	0.203939	1.77242	1.39429	1.22168	0.204378	0.455879	0.294957	0.668169	0.902226	0.930031	0.956649	1.06515	1.95954	0.18886	0.28661	0.338273	1.19999	1.6772	2.07008	0	0.466599	0.363796	1.36765	1.26891	1.52888	0	0.308481	0	0.800791	0.577335	0.512399	0.324819	0.300292	0.36961	0.589483
ENSG00000275759	0.920099	1.24468	0.755083	0.744259	1.95155	1.36202	0	0.299877	0.711177	0.887165	1.5506	0.657415	0.394064	0.365187	0.326274	0.667115	0.936832	0.573355	0.125413	0.528787	0.541131	0.79677	0.804716	0.719946	1.21591	1.59151	0.711702	1.47414	0.517611	0.464978	0.738218	0.811573	0.473542	0.554806	0.541628	0.514636	0.527388	1.4126	1.08507	0.580756	0.125873	0.604616	1.14055	0.866713	1.0813	0.588173	0.536719	0.717618	1.04169
ENSG00000280274	0.371841	0.493378	0.164212	0.355403	0.16887	0.241778	0.180695	0.284489	0.190028	0.0914608	0.194176	0.211625	0.389706	0.342666	0.420755	0.255257	0.355707	0.163501	0.349822	0.582744	0.647719	0.256711	0.271778	0.216356	0.351528	0.183484	0.341671	0.1293	0.115366	0.240634	0.0918985	0.380709	0.402531	0.187516	0.399951	0.2619	0.0853709	0.234362	0.0825553	0.208783	0.554863	0.337444	0.154434	0.250873	0.395736	0.414888	0.0997125	0.289865	0.284599
ENSG00000278891	0.255757	0.311304	0.243373	0.254628	0.228513	0.20644	0.228303	0.143414	0.265587	0.109316	0.203087	0.196914	0.155248	0.214984	0.146366	0.180754	0.15367	0.147482	0.259134	0.241519	0.195978	0.257525	0.237234	0.225785	0.210841	0.136933	0.0688524	0.271076	0.226871	0.213225	0.225147	0.215388	0.124546	0.270232	0.269572	0.21682	0.147378	0.220999	0.162947	0.298449	0.233104	0.243374	0.134842	0.169055	0.254131	0.309664	0.304322	0.156709	0.200173
ENSG00000280515	0.468243	0.411224	0.343243	0.620868	1.12736	0.503405	0.231619	0.174039	0.387064	0.506781	0.513919	0.697675	0.775845	0.495914	0.546867	0.394387	0.507081	0.23335	0.669574	0.610389	0.480214	0.593931	0.743283	0.723896	0.38958	0.333013	0.514713	0.206614	0.290773	0.260573	0.518909	0.354022	0.427559	0.229333	0.375939	0.283458	0.512198	0.334051	0.518766	0.356206	0.382339	0.725178	0.429025	0.332584	0.342366	0.435095	0.407068	0.803338	0.398709
ENSG00000279432	5.403	6.47414	4.26511	0.80275	1.47227	1.44399	4.46569	5.25281	4.64469	0.644399	0.776419	0.760325	3.38467	3.59753	4.01417	0.613767	1.58269	0.951389	1.76327	2.4552	1.74459	1.88477	1.38895	1.25136	0.937193	0.977112	1.58194	5.53655	6.45046	5.30589	1.52694	1.50164	1.52567	4.17037	6.13183	3.52458	0.753283	0.727663	1.22471	4.28385	5.76018	3.88141	1.48992	1.30966	1.51829	3.43495	2.74418	1.29819	1.93672
ENSG00000278875	0.269603	0.212214	0.186496	0	0.219162	0	0.138395	0.168411	0.308238	0.165789	0	0.119412	0.322262	0.251409	0.131979	0	0.175826	0.140019	0.182182	0.130313	0.133942	0.192192	0	0.176511	0.117973	0	0	0.300726	0.225113	0.369908	0.132263	0.192223	0.204428	0.137177	0.326717	0.219012	0	0.182454	0.124524	0.243819	0.138166	0.197309	0.175906	0	0.211815	0.142856	0.181727	0.128716	0.194834
ENSG00000279591	0.388711	0.272545	0.227609	0.184992	0.271565	0.0989081	0.0946382	0.277157	0.264894	0	0	0.165175	0	0.498804	0	0.101197	0.197956	0	0.384315	0.182	0.18636	0.409505	0.0785959	0.185344	0	0.1664	0.2156	0.172661	0.273742	0	0.189565	0.0983552	0.181741	0.100978	0.18785	0.0981422	0	0.188192	0	0.201788	0.289356	0	0.271195	0.182356	0.204348	0.0979042	0	0.362989	0.20185
ENSG00000274198	0	0	0	0	0	0	0	0	0	0	0	0	0	0	0	0	0	0	0	0	0	0	0	0	0	0.661355	0	0	0	0	0	0	0	0	0	0	0	0	0	0	0	0	0	0	0	0	0	0	0
ENSG00000277999	0.258143	0.55416	0.269298	0.263447	0.590206	0.772145	0.639007	0.705633	0.729146	0.735543	0.36889	0.527526	0.320324	0.877669	0.421888	1.87885	3.26586	1.74969	0.274509	0	0.263357	0.666419	0.36346	0.440654	0.827847	1.57799	1.54867	0.409567	0.749311	0.521996	0.637621	1.42126	0.683156	0.275097	0.271829	0.584724	1.06661	2.36938	1.18529	0.66754	0.27132	0.502029	0.912943	1.78889	2.30493	0	0.264179	0.585219	0
ENSG00000277349	0.658731	1.26335	1.44489	0.886586	1.34118	0.860222	0.51315	0.654312	0.901021	0.211198	0.7401	0.881341	1.21693	1.43753	0.937387	1.07479	1.2404	0.929053	0.970065	1.0939	1.04298	1.37224	1.7386	0.931337	1.05028	1.56045	1.33861	0.617159	1.20259	0.707779	0.930444	0.891774	0.905587	0.724213	0.983033	0.795114	0.487634	0.358098	0.599396	1.27642	1.18486	0.932654	1.59081	1.2831	1.47148	1.16168	1.64391	1.10495	1.29832
ENSG00000277837	0.0834626	0.134462	0.0745338	0	0.127882	0.116368	0.0901703	0.0954054	0.112413	0	0.0934555	0.0810023	0.101973	0.129511	0.0879616	0.0945623	0.115893	0	0.0882866	0.0872234	0.134425	0.141902	0	0.089494	0.0793185	0.0957815	0.0963987	0.134275	0.143702	0.129763	0.0746634	0.109927	0.0808338	0.0751099	0.131906	0.140108	0.0885813	0.0897263	0	0.124975	0.107788	0.0949403	0.100688	0.0804333	0.166399	0.110278	0.104933	0.100552	0.143604
ENSG00000273584	0	0	0	0.403632	0	0	0	0	0	0	0.353836	0	0	0	0	0	0	0	0.412377	0	0	0	0	0	0	0.363681	0.384458	0	0	0	0	0	0	0	0	0	0	0	0.384173	0	0	0	0	0	0	0	0	0	0
ENSG00000275812	0	0.538339	0	0	0	0	0.652775	0	0	0	0	0	1.3453	0.706808	0.568396	0	0	0	0.651227	0.588888	0	0	0.47277	0	0	0	0	0	0	0.504537	0	0	0	1.57638	0	1.02908	0	0	0	0	0.607801	0.74803	0	0	0	0	0.604918	0	0
ENSG00000280211	0.520521	0.539295	0.621532	0.701462	0.789569	0.981391	0.42103	0.561911	0.561027	0.816317	0.941745	0.767226	0.638697	0.894496	0.601758	0.493334	0.562919	0.790101	0.68169	0.579874	0.425781	1.01425	0.81714	0.779716	0.334401	0.425654	0.525943	0.656813	0.45238	0.707496	0.889686	0.857534	0.680667	0.515433	0.554265	0.47206	0.62456	0.916113	0.948252	0.808817	0.58232	0.687859	0.474239	0.86283	0.680051	0.569206	0.822112	0.887007	0.8992
ENSG00000278898	0	0	0	0	0	0	0	0	0	0	0	0	0	0	0	0	0	0	0	0	0	0	0	0	0	0	0	0	0	0	0	0	0	0	0	0	0	0	0	0	0	0	0.12255	0	0	0	0	0	0
ENSG00000279648	4.73521	4.78315	3.38498	2.43846	3.67907	2.40852	3.18322	3.79948	3.87296	2.36229	2.34539	2.27463	6.1577	5.87453	4.8442	2.91318	3.68873	2.32635	5.85381	5.45014	4.44833	5.4115	4.11941	3.44296	3.01038	2.31223	2.74941	4.23586	4.36565	3.35143	4.31344	3.49227	2.3994	3.68983	4.15453	3.72211	1.4803	1.4418	2.34558	5.24215	7.0478	4.05539	2.6582	2.70834	3.73839	7.45316	5.42272	3.60794	4.65001
ENSG00000280433	13.6803	11.7084	11.4622	11.87	13.6281	12.6443	10.8398	8.38795	12.7641	11.4133	11.1356	10.7326	13.9931	14.9724	18.9597	10.7275	10.8746	10.2367	12.7785	11.6774	11.5056	14.8912	15.1211	15.7701	6.59056	7.53885	11.8569	12.9326	12.5822	12.2155	9.86404	14.5425	13.7172	9.77878	9.74122	10.3935	11.6448	11.0686	13.4926	11.0356	12.0852	13.252	9.6264	9.98395	11.9145	11.701	12.3981	11.4187	14.0174
ENSG00000276216	23.1511	12.8116	10.5535	1.80001	3.00632	3.91826	8.5494	11.4855	5.10255	2.14295	3.31907	1.19487	6.40824	6.88533	4.53129	1.57483	3.03256	1.51484	3.67515	4.14117	2.61694	1.54678	2.85799	1.83201	2.65889	3.00199	0.945718	18.0355	11.2146	11.7532	1.86319	2.04171	1.21176	15.3641	10.9147	9.08522	2.10337	2.75764	1.29292	8.61984	4.40565	4.19678	2.98498	2.42775	2.47217	2.50544	4.68424	2.93003	1.96298
ENSG00000276953	7.31388	20.8554	11.7262	16.4219	22.9187	17.4145	7.18347	13.067	9.0788	13.5686	18.5445	20.1027	18.8387	31.5211	23.2987	16.2928	21.8823	19.5497	33.1577	55.4826	54.655	26.4806	47.9035	48.3357	17.1617	20.715	18.2227	5.74584	16.9534	11.3645	12.1627	24.9053	29.6963	5.06954	7.91117	8.24725	14.7097	22.1967	21.1298	13.8095	17.8372	17.3046	16.8253	17.6135	14.1503	25.7889	28.6489	38.0774	21.7667
ENSG00000279991	0.111202	0.105922	0.159252	0.151836	0.108197	0.110316	0	0.219819	0.14619	0.140988	0	0	0.132601	0.124425	0.0719487	0	0	0.0763211	0.0731999	0.0708049	0.0727262	0.119901	0	0.150631	0	0.102275	0	0.0696238	0	0.10016	0.153864	0.205128	0.0649156	0.116813	0.0740242	0	0.189668	0	0	0.0779041	0	0.167777	0	0.0655938	0.0674297	0.121116	0.0729616	0.108977	0.165143
ENSG00000280287	1.76786	3.20735	1.8429	1.50572	1.53891	1.66524	1.70041	2.47523	2.41316	1.53566	1.58624	1.33587	6.82439	5.08977	5.12908	1.02614	0.85422	0.803456	3.81638	2.70126	2.83044	1.80364	1.38091	1.64018	1.2518	1.44844	1.18298	1.56489	3.21943	1.95601	1.98025	1.67656	1.84315	2.31816	2.6508	2.17459	1.41902	1.64198	1.3961	5.7492	4.44437	4.33151	1.08093	1.37055	1.03499	3.44476	3.04989	2.58442	2.07676
ENSG00000274253	0.877612	0.91065	1.02678	0.591895	1.28917	0.433466	0.305983	0.905812	0.10118	0.680264	0.281368	0.267613	0.716999	0.79922	1.10796	0.146942	0.159424	0.171759	0.658306	0.160258	0.618319	1.37991	1.00486	0.774535	0.144618	0.51686	0.0896752	0.274344	0.818854	0.203426	1.06969	2.62297	2.16254	0.59118	0.165952	0.747602	1.57339	2.3138	1.11599	0.39149	1.68882	0.323513	0.683128	1.49429	1.44797	2.56395	2.24093	0.648707	3.78313
ENSG00000279377	0.279307	0.131806	0.115401	0.112464	0.106772	0.0802997	0.0912149	0.105304	0.107498	0.0740139	0.182054	0.128971	0.0986406	0.15534	0.192301	0.182548	0.311506	0.147247	0.111221	0.109723	0.0948491	0.115245	0.105431	0.120778	0.254697	0.2382	0.263729	0.103054	0.139949	0.0795801	0.109632	0	0.101942	0.144397	0.172239	0.112619	0.145955	0.114135	0.106935	0.118799	0.152958	0.119197	0.197637	0.339711	0.103693	0.133898	0.0866531	0.138558	0.123796
ENSG00000276270	0	0	0	0	0	0	0	0	5.43908	0	0	0	0	0	0	0	0	0	0	0	0	0	0	0	0	0	0	0	0	0	0	0	0	0	0	0	0	0	0	0	0	0	0	0	0	0	0	0	0
ENSG00000274062	7.84543	4.39184	5.88848	0.680857	0.660053	0.353233	3.57201	1.36326	2.90123	2.73009	1.39026	1.5014	3.79895	1.90099	1.74447	3.60104	1.75865	1.73184	0.722878	0.993928	1.46331	0.802364	0.522567	1.08405	2.79023	1.72466	1.98646	9.74986	2.65102	6.92752	5.35465	0.640685	1.34803	4.78017	2.60576	3.36085	1.26783	1.83153	1.54846	2.25408	1.36864	1.65192	2.52742	2.83456	2.12016	1.14212	0.786313	1.0478	0.635781
ENSG00000279639	0	0	0	0	0	0	0	0	0	0	0	0	0	0	0	0	0	0	0	0	0	0	0	0	0	0	0	0	0	0	0	0	0	0	0	0	0	0	0	0	0	0	0	0	0	0	0	0	0
ENSG00000279376	0	0	0	0	0	0	0	0	0	0	0	0	0	0	0	0	0	0	0	0	0	0	0	0	0.0922466	0	0	0	0	0	0	0	0	0	0	0	0	0	0	0	0	0	0	0	0	0	0	0	0
ENSG00000280242	1.43252	1.19069	0.940824	0.121988	0.428059	0.438633	0.417256	1.10172	0.571576	0.381486	0.611506	0.105937	0.54016	0.83242	0.120264	0.351041	0	1.02914	0	0.122805	0.397213	0.141264	0.349881	0.133813	0.349033	0.109522	0.115921	1.06052	1.67619	0.479033	0.522328	0.443459	0.376449	1.35835	0.821013	1.21093	0.119596	0	0.655643	1.0081	1.44711	0.141814	0.683553	0.112725	0.766075	0.746857	0.810604	0	0.138361
ENSG00000279139	0	0	0	0	0	0	0	0	0	0	0	0	0	0	0	0	0	0	0	0	0	0	0	0	0	0	0	0	0	0	0	0	0	0	0	0	0	0	0	0	0	0	0	0	0	0	0	0	0
ENSG00000279983	0	0	0	0	0	0	0	0	0	0	0	0	0	0	0	0	0	0	0	0	0	0	0	0	0	0	0	0	0	0	0	0	0.149146	0	0	0	0	0.165059	0	0	0	0	0	0	0	0	0	0	0
ENSG00000278071	0.455505	1.19045	0.393088	0.32647	0.13552	0.134265	0.179648	0.781291	0.165108	0.120656	0.115558	0.121459	0.396951	0.576223	0.136263	0.4167	0.484919	0.137632	0.147612	0.457661	0.135225	0.61709	0.301058	0.132	0.131956	0.451661	0.123986	0.151729	0.347454	0.129594	0.16407	0.146162	0.115063	0.342015	0.816388	0.127391	0.132778	0	0.283448	0.143474	0.170911	0.360341	0.135267	0.28451	0.124849	0.19166	0.361507	0.297742	0.328492
ENSG00000280646	0	0	0	0	0	0	0	0	0	0	0	0	0	0	0	0	0	0	0	0	0	0	0	0	0	0	0	0	0	0	0	0	0	0	0	0	0	0	0	0	0	0	0	0	0	0	0	0	0
ENSG00000279455	0	0	0	0	0	0	0	0	0	0	0	0	0	0	0	0	0	0	0	0	0	0	0	0	0	0	0	0	0	0	0	0	0	0	0	0	0	0	0	0	0	0	0	0	0	0	0	0	0
ENSG00000279442	0.592197	0.475572	0.601905	0.33125	0.409841	0.330961	0.441566	0.692598	0.432196	0.235967	0.255149	0.215407	0.684889	0.387241	0.461247	0.309607	0.372705	0.361311	0.503593	0.480853	0.489118	0.479436	0.502581	0.239636	0.365277	0.323802	0.367117	0.480052	0.72695	0.61993	0.405041	0.419468	0.342238	0.512746	0.580335	0.497175	0.216811	0.203604	0.276457	0.544172	0.824584	0.410244	0.385481	0.340684	0.353375	0.618717	0.366604	0.374061	0.492973
ENSG00000280128	2.33278	2.81786	2.82005	5.99522	8.65739	6.94071	1.40251	1.62575	2.23158	4.64256	4.12855	5.40131	4.7163	3.53297	3.65503	9.29782	9.48208	9.32536	8.34618	7.48337	7.57783	10.8494	11.8084	9.56198	8.4282	11.2575	10.4023	2.06613	2.84624	1.97202	7.1262	7.33214	7.3904	1.59915	1.82989	1.70682	4.90957	4.05193	4.92934	2.54248	3.88718	2.68498	7.95149	8.29453	9.26464	6.93273	6.34167	7.45963	10.7328
ENSG00000279393	0.744642	0.345769	0.335913	0.325367	0.219723	0.466605	0.747701	0.848255	0.780762	0.394112	0.287154	0.513378	0.903	0.416569	0.808751	0.381027	0.221867	0.344881	0.380872	0.46555	0.378612	0.246232	0.289282	0.32637	0.375297	0	0.213374	0.668454	0.562874	0.678844	0.231578	0.350386	0.204577	2.06568	0.880431	1.82849	0.224198	0.478844	0.16651	1.1964	0.287935	0.845811	0.172947	0.29497	0.258035	0.350017	0.279529	0.316696	0.300178
ENSG00000277488	0	3.38385	0	0	0	0	0	0	0	0	0	0	0	0	0	0	3.90088	0	0	3.9942	0	0	0	0	0	0	0	0	3.61014	0	0	0	0	0	0	0	0	0	0	0	0	0	0	0	0	0	7.62999	0	0
ENSG00000278946	0	0	0	0	0	0	0	0	0	0	0	0	0	0	0	0	0	0	0	0	0	0	0	0	0	0	0	0	0	0	0	0	0	0	0	0	0	0	0	0	0	0	0	0	0	0	0	0	0
ENSG00000279814	0	0.1334	0	0	0	0	0	0	0	0	0	0	0	0	0	0	0	0	0	0	0	0	0	0	0	0	0	0	0	0	0	0	0	0	0	0	0	0	0	0	0	0	0	0	0	0	0	0	0
ENSG00000278902	0.249596	0.5131	0.41898	0	0.24927	0.254765	0.269505	0	0.239848	0	0	0.358955	0	0	0.544221	0.226723	1.30055	1.08647	0	0	0	0	0	0	0.360088	1.97923	1.96687	0.241604	0	0.221613	0	0.448865	0	0.264358	0.261174	0.247176	0	0.262954	0.519712	0	0.261718	0	0.396531	0.786019	1.79576	0	0.254186	0	0
ENSG00000275479	0	0	2.12718	0	0	2.06883	2.15143	1.80604	1.93802	0	0	4.89762	2.61913	2.35345	1.97523	3.34421	5.54721	4.20162	0	0	0	4.31738	1.52578	0	3.45449	1.82325	3.81685	0	0	3.23016	2.08663	0	0	2.1986	5.82307	5.5321	0	0	0	4.33014	0	2.373	3.78525	5.27949	8.64305	0	0	2.0141	0
ENSG00000278955	0.499977	0	0	0	0	0	0	0.288167	0	0	0	0	0	0	0	0	0	0	0.332979	0	0	0	0	0.333299	0	0	0	0	0	0	0	0	0	0	0.323824	0	0	0	0	0	0	0.369836	0	0	0	0.573904	0.320121	0	0
ENSG00000273747	1.63623	0.563316	1.7476	1.76361	1.9814	0.939483	1.49915	1.03449	0.563402	0.24722	1.06469	0.943092	1.75273	1.90469	2.03357	1.50268	0.928799	1.36844	2.36112	2.36834	2.0495	2.72544	2.4736	0.427832	1.22074	1.3677	1.61963	0.630387	1.26396	0.997008	2.40423	3.2078	0.958982	1.80241	1.22106	1.68666	0.444898	0.775478	0.713889	1.29015	1.4517	1.94493	1.82073	0.978589	1.14472	1.52447	1.80125	1.15083	2.8749
ENSG00000277227	0	0	0	0	0	0	0	0	0	0	0	0	0	0	0	0	0	0	0	0	0	0	0	0	0	0	0	0	0	0	0	0	0	0	0	0	0	0	0	0	0	0	0	0	0	0	0	0	0
ENSG00000279555	3.22971	2.75471	3.11747	0.889802	1.52752	0.769768	1.36827	2.31778	3.03428	0.658614	0.829898	0.634637	1.5972	1.26348	1.49777	0.95092	0.824452	0.623651	0.844799	1.47597	1.22196	1.27423	1.47668	0.938085	0.740525	0.996592	0.999507	2.50401	2.89654	2.34901	1.77412	1.27066	0.940985	2.15892	2.72869	1.96901	0.667768	0.64169	0.816023	1.1087	2.46228	1.07385	0.916822	1.21536	0.915212	1.90411	1.06844	1.42195	1.87203
ENSG00000275540	0.112258	0.106909	0	0	0	0	0.170947	0	0.110662	0	0.142536	0	0	0	0	0.103279	0	0.12198	0	0	0	0	0.102576	0	0	0	0.107923	0.107516	0.113893	0	0	0	0.103856	0	0	0.111569	0	0	0	0	0	0	0.202463	0	0	0	0	0	0
ENSG00000279598	0.127367	0.184985	0.142344	0.117388	0.129377	0.112824	0.0941812	0.16094	0.201058	0.108931	0.0713591	0.120851	0.294492	0.147363	0.189014	0.219848	0.183838	0.102841	0.226942	0.254898	0.246911	0.180455	0.154183	0.149599	0.197289	0.172093	0.122206	0.159054	0.169421	0.201702	0.240132	0.181657	0.161011	0.178068	0.159346	0.253017	0.122488	0.116978	0.0985737	0.348614	0.291279	0.268571	0.150203	0.128198	0.246496	0.292194	0.269078	0.210232	0.231765
ENSG00000278994	1.0599	2.91834	0.791881	0.131328	0.38341	0.838272	1.38659	0.424317	0.405704	0.133298	0.155434	0.585263	1.13855	0.749181	1.14296	0.12405	0.171261	0.137593	1.2544	1.07987	1.49467	0.166222	0.106247	0.136668	0.112288	0.856147	0	0.66924	1.2321	0.459749	0.488752	0	0.123309	0.134195	1.46417	0.707529	0.125969	0.452211	0.40234	0.45889	0.419478	0.505072	0.501651	0	0.376765	0.451854	0.763953	0.638762	0.806257
ENSG00000278992	0	0	0	0	0	0	0	0	0	0	0	0	0	0	0	0	0	0	0	0	0	0	0	0	0	0	0	0	0	0	0	0	0	0	0	0	0	0	0	0	0	0	0	0	0	0	0	0	0
ENSG00000279594	0.913105	0.714761	0.544698	0.496804	0.547789	0.247574	0.254091	0.0787575	0.278542	0.286027	0.400388	0.222541	0.481431	0.215773	0.249091	0.688919	0.497927	0.736922	0.348787	0.407844	0.344595	1.08439	0.3208	0.136782	0.974877	1.04699	0.703188	0.518363	0.798862	0.366257	0.337189	0.375496	0.415925	0.247332	0.562148	0.183887	0	0.297912	0.285573	0.424457	0.139655	0.208958	0.403452	1.11598	0.466435	0.394295	0.246767	0.336363	0.630261
ENSG00000273733	0.121132	0.0956158	0.10473	0.102706	0.106405	0.101995	0.331169	0.0929912	0	0.294815	0	0	0	0.392004	0.300767	0	0.10258	0.11394	0	0	0	0.33532	0.0848153	0.101543	0	0.27775	0.115777	0.0989215	0.0996398	0.0943798	0.311386	0.113099	0	0.108054	0.106575	0.100525	0.107042	0.10645	0	0.156341	0.376521	0.119542	0.311112	0	0.295604	0	0.102619	0.103937	0.111608
ENSG00000280058	0.12723	0.22152	0.149168	0.207654	0.126564	0.187052	0.122497	0.102796	0.187561	0.0963188	0.100631	0.254372	0.132519	0.141021	0.107497	0.108982	0.106137	0.14483	0.209119	0.195293	0.116253	0.142927	0.105915	0.116085	0.169434	0.0990238	0.100759	0.100071	0.11014	0.171045	0.286724	0.120973	0.176858	0.114275	0.110705	0.115265	0.11109	0.114844	0.106715	0.238485	0.208594	0.119271	0.238381	0.169453	0.102808	0.141076	0.123414	0.122829	0.124199
ENSG00000270601	0	0	0	0	0	0	0	0	0	0	0	0	0	0	0	0	0	0	0	0	0	0	0	0	0	0	0	0	0	0	0	0	0	0	0	0	0	0	0	0	0	0	0	0	0	0	0	0	0
ENSG00000274698	0.242995	0.571272	0.168875	0.161812	0.156433	0.252566	0.927315	0.699696	0.810036	0.186583	0.107764	0.110835	0.476282	0.313507	0.575614	0.364458	0.197887	0.256257	0.247161	0.515594	0.326325	0.389085	0.349967	0.318634	0.216105	0.184384	0.454608	0.233011	0.400563	0.322762	0.082308	0.259585	0.109767	0.624912	0.656725	0.436085	0.160699	0.245429	0.189304	0.390854	0.379993	0.309918	0.198333	0.256097	0.151221	0.307562	0.327504	0.387597	0.26318
ENSG00000279391	0	0	0	0	0	0	0	0	0.0940961	0	0	0	0	0	0	0	0	0	0	0	0	0	0	0	0	0	0	0	0	0	0	0	0	0	0	0	0	0	0	0	0	0	0	0	0	0	0	0	0
ENSG00000280163	1.6806	2.31491	1.70912	0.533467	0.567876	0.477983	0.907326	1.47197	1.18817	0.491655	0.125609	0.416572	1.39793	0.814648	0.660438	0.676987	0.375875	0.751073	1.00385	0.416027	0.682324	0.853968	0.721059	0.820544	0.806967	0.271762	0.638517	1.99917	2.03448	1.47787	0.923561	0.594201	0.474726	0.904139	1.85375	1.54818	0.35478	0.35012	0.318745	1.03401	1.34361	1.00068	0.818037	0.383225	0.519096	1.40996	0.793671	0.894904	1.0915
ENSG00000277463	0	0	0	0.402128	0	0.972133	0	0	0	0	0	0.3452	0.502784	0.467412	0	0.350283	0	0.74556	0.428247	0.389136	0.961876	0.446228	0.551475	0.407873	0.350589	0	0	0.936636	0.388939	0	1.00899	0.772388	0	0	1.00942	0.395839	0	0	0.634172	0.460014	0	1.16589	0.952632	0	0	0.774171	1.2558	1.208	1.36663
ENSG00000279088	34.4174	34.8325	44.0874	10.0076	11.3039	9.78596	25.3445	21.7022	26.8819	8.24949	11.4571	11.6533	15.7662	11.1981	12.1112	16.4176	17.1599	13.3897	9.8225	7.83502	6.78764	12.0465	12.8443	8.01107	16.2109	16.4343	17.0533	32.3169	34.3351	39.7303	7.77132	10.4064	8.6568	24.3704	25.5208	26.7086	9.79998	9.83072	11.5638	16.2877	9.9579	13.6645	17.2871	14.7178	17.5963	9.65783	10.3643	8.6798	11.3694
ENSG00000276380	0	0	0.180598	0	0	0.172479	0	0.162264	0	0	0	0.157078	0	0.10494	0.33132	0	0	0.185787	0	0	0.498117	0	0	0.171006	0	0	0.164245	0	0	0	0	0	0.228726	0	0	0.246077	0.173811	0.17855	0.2401	0	0	0.281384	0	0	0.163612	0	0	0.170012	0.188927
ENSG00000274258	0	12.0424	7.00771	7.44041	12.5132	20.7205	7.08762	0	18.5745	0	18.7586	0	22.5921	21.4282	14.4348	12.8657	7.23691	29.2668	0	21.0189	7.58822	0	19.3029	6.76245	12.6254	12.9992	0	0	12.8477	0	6.3013	13.8256	19.1238	7.05727	6.90617	0	14.1342	14.3436	6.94108	20.7142	15.2112	21.0377	7.21185	0	0	0	28.7019	20.7031	0
ENSG00000280054	0.206813	0.161191	0.299108	0.197472	0.401068	0.254547	0.142113	0.156105	0.159464	0.12785	0.175066	0.203827	0.196266	0.322221	0.166784	0.7316	0.698922	0.532014	0.139605	0.165322	0.0761697	0.147715	0.204633	0.166572	0.446109	0.654852	0.440584	0.168242	0.26947	0.179013	0.171167	0.311377	0.177581	0.235844	0.364648	0.193817	0.196252	0.322168	0.156559	0.081561	0.181128	0.150585	0.279349	0.595139	0.4793	0.148179	0.263231	0.191596	0.0821806
ENSG00000275386	5.26225	0	0	0	0	0	0	0	0	0	0	0	0	0	0	0	0	0	0	0	0	0	0	0	0	0	0	0	0	0	0	0	0	0	0	0	0	0	0	0	0	0	0	0	0	0	0	0	0
ENSG00000275929	0	0	0	0	0	0	0	0	0	0	0	0	0.435664	0	0	0	0	0	0	0	0.585766	0	0	0	0	0	0	0	0	0	0	0	0	0.363592	0	0	0.324165	0	0	0	0	0	0	0	0	0	0	0	0
ENSG00000280415	0	0	0	0	0	0	0	0	0	0	0	0	0	0	0	0	0	0	0	0	0	0	0	0	0	0	0	0	0	0	0	0	0	0	0	0	0	0	0	0	0	0	0	0	0	0	0	0	0
ENSG00000284306	0	0	0	0	0	0	0	0	0	0	0	0	0	0	0	0	0	0	0	0	0	0	0	0	0	0	0	0	0	0	0	0	0	0	0	0	0	0	0	0	0	0	0	0	0	0	0	0	0
ENSG00000279086	11.8411	15.1531	15.1302	0.190142	0.527711	0.223467	19.0208	21.8063	19.5022	0.313538	0.298636	0.273215	12.4079	17.1692	11.8503	0.435061	0.535811	0.200368	1.89906	4.90417	0.876274	0.397521	1.41463	0.486102	0.330522	0.338897	0.276211	14.4707	17.4019	20.0521	0.156209	0.508091	0.237874	28.4341	37.9566	28.1267	0.11651	0.156732	0.282242	18.1616	26.3568	19.8864	0.392769	0.402669	0.211945	3.08184	5.95153	1.09095	0.668122
ENSG00000278447	10.5757	0	0	0	0	0	10.5547	10.2758	0	0	0	0	10.3782	15.5868	16.2862	0	0	0	9.51419	5.17136	10.2729	18.6808	0	0	0	0	0	0	0	4.63406	0	0	0	0	4.94826	9.77062	0	5.21836	0	10.8749	0	0	0	5.04033	0	0	5.33467	9.22224	0
ENSG00000280091	0.377155	0.455419	0.464075	0.181487	0.175139	0.324916	0.191212	0.348895	0.138794	0.133657	0	0.196273	0.170151	0	0.106278	0	0.104168	0	0.223199	0	0.258657	0.194445	0.160932	0.143085	0.0944769	0.131204	0.134982	0.381451	0.292909	0.39716	0.222474	0.153873	0.163172	0.228028	0.30166	0.320544	0	0	0.0992486	0.155782	0.111546	0	0	0.096905	0	0.236942	0	0.212619	0.156812
ENSG00000280176	18.8568	26.1722	19.2471	18.7	20.0955	17.9318	35.9991	32.2079	29.7924	14.7149	9.7866	11.7943	53.1026	80.1457	35.3057	12.8997	9.40118	11.194	33.0544	49.9551	33.6717	36.8925	20.5428	17.956	11.8677	8.99663	14.9411	18.203	34.8978	21.288	24.4649	24.2293	17.2857	44.1268	69.6567	28.9564	9.18511	18.4275	10.9482	55.4679	68.5299	55.0394	6.68353	25.1173	11.8423	40.109	41.9071	33.4207	30.3915
ENSG00000275476	0.739082	0.692009	1.08589	2.60587	1.05077	1.07343	1.75418	0.679531	0.707507	1.00021	0	0	1.6479	0.507558	0.731362	0	0.455729	0.494575	2.67373	0.439653	0.453961	2.49173	1.14708	2.54597	0.953603	0.680974	1.32039	2.76859	1.03688	0.663001	3.69113	2.53731	0.944518	1.10834	1.08617	0.442187	1.35042	0.47466	0	2.164	0.45871	0.521988	2.26786	0.983795	1.00468	2.48906	1.05781	1.91217	3.11205
ENSG00000274029	1.31167	0.935187	1.01058	2.2373	3.24144	1.6804	0.659674	1.2012	1.51206	0.789767	0.786813	1.25564	1.80106	1.30199	1.88982	0.810167	0.81232	1.2144	1.78736	2.09104	2.16404	2.04982	0.803836	1.17612	0.295578	0.86313	0.760736	0.58349	0.46588	0.834855	1.86925	1.84794	0.712252	2.06994	0.570348	0.381435	0.616053	1.29598	1.06979	2.49896	4.36278	2.643	0.275122	1.59047	0.421044	2.37021	1.94783	1.04095	1.03715
ENSG00000280634	0.152092	0.0926113	0.147172	0.0797931	0.0769531	0.11761	0.121043	0.101834	0.0906435	0.0756024	0.0713086	0.109031	0.101847	0.0926429	0.0849521	0.0725501	0.118137	0.0844171	0.0854282	0.0823095	0.0805114	0.0864201	0.0730593	0.0796229	0.071498	0.0728499	0.150338	0.0872293	0.0928086	0.0811176	0.0802184	0.0846516	0.109053	0.101504	0.154482	0.127817	0.120035	0.0821874	0.0755072	0.0919304	0.0921345	0.0924067	0.0789787	0.0726958	0.0752854	0.0927312	0.087606	0.0777783	0.0876062
ENSG00000280302	0.181773	0.253506	0.0765907	0.139524	0.112755	0.0773532	0.191001	0.156566	0.198905	0.112228	0.12707	0.088256	0.196241	0.13306	0.218586	0.14541	0.114691	0.147527	0.186287	0.231973	0.164666	0.177572	0.107254	0.0942347	0.102992	0.065507	0.108827	0.200921	0.258576	0.122082	0.0739789	0.102455	0.145688	0.154091	0.259271	0.20378	0.11419	0.073128	0.108752	0.129641	0.128543	0.233203	0.134397	0.08825	0.0891248	0.235703	0.170022	0.11451	0.156871
ENSG00000280234	2.2423	1.98173	1.98084	0.686466	1.11736	0.548823	1.53383	1.50218	2.08802	0.482468	0.68743	0.938871	1.73918	1.26446	1.37252	0.981557	1.05773	1.19795	0.977659	1.0109	1.3204	1.32078	0.758974	0.473556	0.630966	0.753882	0.760727	2.21957	1.73537	1.85408	0.697084	0.720082	0.77418	1.96455	2.27104	2.63011	0.789017	0.452457	0.646912	2.18571	3.0043	1.05488	1.35177	1.09084	1.22998	1.62887	1.62725	0.911572	1.1884
ENSG00000280217	0.262008	0.369534	0.125546	0.12187	0.19609	0.144872	0.187603	0.228625	0.157715	0.104158	0.199234	0.13874	0.191135	0.254176	0.16397	0.101047	0.21459	0.420673	0.218935	0.199149	0.316043	0.129963	0.234136	0.134252	0.272659	0.176538	0.2841	0.391679	0.114258	0.239985	0.206567	0.158291	0.258241	0.189849	0.273475	0.158531	0.217372	0.0929645	0.112725	0.295871	0.197749	0.273824	0.213307	0.20845	0.193292	0.168254	0.185888	0.212994	0.337374
ENSG00000276673	0	0	0	0	0	0	0	0	0	0	0	0	0	0	0	0	0	0	0	0	0	0	0	0	0	0	0	0	0	0	0	0	0	0	0	0	0	0	0	0	0	0	0	0	0	0	0	0	0
ENSG00000274471	2.21273	3.72324	4.05112	2.00157	3.86249	4.00649	1.73932	1.97477	2.63642	1.14959	3.44925	3.76085	0.724968	0.861068	0.857174	1.38434	4.07547	2.66715	0.804224	0.703979	1.48182	2.29685	2.6798	2.44132	1.53523	2.41344	5.15149	2.03608	3.21249	2.72523	1.06775	2.8556	3.24304	1.45205	2.8831	2.46567	2.03511	3.22578	5.44685	0.754086	0.934696	0.829187	2.35615	3.65524	2.88957	0.868008	0.784646	1.49045	1.40551
ENSG00000279489	0.075923	0.111574	0.303103	0.331178	0.322379	0.215476	0.302295	0.190336	0.211448	0.386718	0.104986	0.338502	0.544084	0.50313	0.2908	0.645088	0.284327	0.268629	0.643369	0.366518	0.425322	0.620253	0.457317	0.371244	0.294259	0.224046	0.231815	0.166423	0.207078	0.184144	0.293599	0.171253	0.220954	0.214645	0.211415	0.196689	0.495714	0.292661	0.111058	0.636084	0.621493	0.509334	0.15778	0.279384	0.110203	0.451286	0.29763	0.405206	0.406292
ENSG00000279930	0.2001	0.345997	0.324212	0.626163	0.705424	0.402993	0.329764	0.524313	0.274459	0.285244	0.235005	0.440351	0.573134	0.434991	0.250425	0.474149	0.469013	0.549487	0.792142	0.74997	0.513575	0.925556	0.933629	0.684451	0.298387	0.207029	0.446238	0.22549	0.311222	0.251353	0.624176	0.39901	0.304416	0.328263	0.352727	0.205407	0.150057	0.339116	0.412607	0.192448	0.309116	0.311445	0.524852	0.433019	0.311052	0.420867	0.44886	0.597251	0.792872
ENSG00000283712	0	0	0	0	0	0	0	0	0	0	0	0	0	0	0	0	0	0	0	0	0	0	0	0	0	0	0	0	0	0	0	0	0	0	0	0	0	0	0	0	0	0	0	0	0	0	0	0	0
ENSG00000274747	0.529031	0.187584	0	0.431997	0	0	0	0	0.555064	0.159627	0	0.587464	0	0	0	0.374659	0.16414	0.180097	0	0	0.164963	0	0	0	0	0.370135	0	0	0	0	0.446055	0	0	0	0.169479	0.186789	0	0	0	0.191125	0.49027	0.211165	0.435734	0.406597	0.154281	0	0	0.536373	0
ENSG00000279792	1.20426	1.28247	1.26524	0.905633	0.614526	0.483883	0.968745	0.843599	1.75812	0.669837	0.396654	0.330876	1.06918	0.793097	0.649796	0.314776	0.353752	0.524597	0.918984	0.830076	0.66985	1.06618	0.90904	0.605368	0.379162	0.337039	0.419873	1.21327	1.43505	0.920635	0.558635	0.426385	0.488111	1.47003	1.18546	1.25569	0.362202	0.337626	0.391542	0.786282	1.0528	0.906529	0.563219	0.203917	0.475872	0.822836	0.80312	0.534238	0.985128
ENSG00000279945	0.0962175	0.0900935	0.100373	0.0970662	0.0971238	0.0967053	0.103284	0	0.0920752	0.0918942	0.0833686	0.0856808	0.124986	0.111299	0	0.0864398	0.0969284	0.104381	0.101069	0.0951064	0.096837	0.107542	0.0830984	0.0969542	0.085622	0.0864244	0.0930562	0.0925877	0	0.253717	0.100244	0.108082	0.0853448	0.101678	0.102045	0.0947034	0.0959011	0.100062	0.0907258	0.108078	0.0998605	0	0.094649	0.0891972	0.0903791	0.106774	0.0973978	0	0.106001
ENSG00000281248	0	0.448399	0.305875	0	0	0	0	0.276665	0.282446	0.272525	0	0	0	0.747705	0	0	0.477657	0	0	0	0	0	0	0	0	0.437683	0	0.280606	1.19139	0	0.290291	0	0	0	0	0.465941	0	0	0	0	0	0	0	0	0	0	0	0.291159	0
ENSG00000281491	0.425955	0.726528	0.450634	0.319686	0.19747	0.316605	0.704878	0	0.194067	0	0.175288	0	1.64089	0.886144	0.88431	0.284747	0.656184	0.342333	0.811742	0.770071	0.555171	0.351016	0.375748	0.557211	0.487152	0.182274	0.414839	0.741812	0.199719	0.280999	0.210976	0.477432	0.180848	0.455295	0.328571	0.650765	0.198438	0.207517	0.297512	0.863172	0.693531	0.363439	0.76598	0	0.191036	0.475843	0.440213	0.650466	0.60166
ENSG00000280035	0.351214	0.415422	0.305228	1.39726	1.05283	1.60325	0.65126	0.31342	0.672482	1.84523	1.76362	1.56028	0.796923	0.698995	0.676791	0.820728	1.01775	0.880266	0.92137	0.926043	0.761965	1.01742	1.32142	1.46643	0.651354	0.810158	0.662032	0.344477	0.568537	0.399209	1.20183	1.24151	1.33301	0.439272	0.530297	0.59439	1.47386	1.94022	1.31918	0.70618	0.922153	0.631166	0.682459	0.893	0.421645	1.08874	1.04975	1.03276	0.993365
ENSG00000279716	7.13625	5.72068	6.91188	3.7405	5.94846	3.73721	5.41317	5.33645	5.07117	2.43445	3.01021	3.26062	5.93957	4.85541	5.06553	2.48762	3.55614	2.33051	6.18795	6.1247	4.48609	7.54869	6.97405	4.05753	2.53455	1.65776	3.79186	7.1968	4.49721	6.46387	3.60607	5.41445	3.99267	6.1208	7.04971	6.2272	2.26805	3.04738	3.65623	5.83324	5.03604	4.42896	5.28699	4.20765	2.9362	3.63172	5.35787	4.75066	5.51536
ENSG00000276663	5.05542	8.57996	7.93347	1.23419	2.05775	1.00214	3.5414	3.49942	4.87058	0.525895	0	0.703136	1.72222	1.85018	1.61387	0.907819	1.21917	1.32087	1.02951	1.40802	1.45123	2.25862	1.2409	1.18445	1.68224	2.30828	2.43006	6.56527	5.70206	7.82951	0.982755	1.81406	0.506431	3.31322	4.35897	5.63989	0.785696	0.588758	0.958664	1.08966	1.70617	1.13197	0.783113	1.73869	1.56687	1.60462	2.12596	1.19017	2.49871
ENSG00000273760	0	0	0	0	0	0	0	0	0	0	0	0	0	0	0	0	0	0	0	0	0	0	0	0	0	0	0	0	0	0	0.38139	0	0	0	0	0	0.462751	0.282601	0.440784	0	0	0	0.749396	0.791576	3.38598	0	0	0	0.196618
ENSG00000277206	0	0	0	0	0	0	0	0	0	0	0	0	0	0	0	0	0	0	0	0	0	0	0	0	0	0	0	0	0	0	0	0	0	0	0	0	0	0	0	0	0	0	0	0	0	0	0	0	0
ENSG00000279187	0.870074	0.481264	0.468238	0.276341	0.372297	0.271984	0.425713	0.446761	0.245198	0.207705	0.126885	0.279394	0.658556	0.364574	0.518435	0.292256	0.281646	0.315586	0.359435	0.495486	0.257234	0.408579	0.282622	0.262801	0.318398	0.22592	0.357379	0.60324	0.496589	0.46496	0.609958	0.269822	0.343412	0.654667	0.345775	0.456813	0.224234	0.172313	0.198766	0.879365	0.511711	0.440936	0.3571	0.246541	0.209743	0.567207	0.359855	0.220379	0.545523
ENSG00000276972	0	0	0	0	0	0	0	0	0	0	0	0	0	0	0	0	0	0	0	0	0	0	0	0	0	0	0	0	0	0	0	0	0	0	0	0	0	0	0	0	0	0	0	0	0	0	0	0	0
ENSG00000277866	0	0	0	0	0	0	0	0	0	0	0	0	0.245054	0.229644	0.201388	0	0	0	0	0	0	0	0	0	0	0	0	0	0	0	0	0	0	0	0	0.198627	0	0	0	0	0	0	0.20387	0	0	0.225044	0	0	0
ENSG00000274220	0.372867	0.327949	0.362554	0.241012	0.28661	0.153313	0.362242	0.200774	0.228494	0.27406	0.358275	0.409228	0.24853	0.339063	0.298038	0.339375	0.452795	0.517679	0.215621	0.181921	0.273897	0.19757	0.240015	0.0994067	0.585528	0.52225	0.459096	0.325997	0.240467	0.286891	0.215874	0.256732	0.21589	0.306509	0.328591	0.367176	0.153153	0.215659	0.171174	0.258778	0.162583	0.170458	0.615004	0.34617	0.550979	0.16763	0.303103	0.096838	0.169532
ENSG00000281883	0.0824768	0.180033	0.0977036	0.565086	0.649879	0.22745	0.249108	0.136571	0.180908	0.0777135	0.158104	0.213946	0.436717	0.257454	0.0830413	0.250536	0.233566	0.201251	0.485484	0.180076	0.351858	1.01772	0.722002	0.476872	0.213424	0.173748	0.222878	0.0814716	0.13217	0.175622	0.307658	0.497575	0.293859	0.240523	0.22637	0.128179	0.0790599	0.134806	0.0812045	0.362984	0.228264	0.231567	0.228282	0.165004	0.12416	0.536611	0.46505	0.704066	0.595575
ENSG00000278348	5.03743	6.40722	0.159285	1.08328	1.65797	3.72448	16.7536	10.3986	20.2723	4.29304	2.95943	4.66277	19.8982	20.509	13.3485	2.84191	3.73285	1.28344	3.52442	13.5463	7.99174	3.93292	6.70747	5.57875	2.51399	2.26392	2.12013	7.61637	4.33105	1.60907	4.72508	1.30802	4.37301	13.9027	17.6306	7.35118	1.71893	4.56101	5.92943	18.9492	20.0803	16.2291	5.12015	1.70215	2.87284	10.3494	10.148	13.3455	5.80677
ENSG00000276718	12.1413	16.1167	7.01783	8.68173	8.37627	6.21871	13.021	14.5406	10.6705	3.517	5.23401	5.17806	17.9566	13.6673	13.6565	5.56012	6.75997	5.74019	11.8675	13.7656	12.8489	7.49876	10.2382	7.15364	6.01965	4.87258	6.46249	12.5871	11.7306	5.15618	6.87882	3.4748	7.75775	13.1108	11.2624	7.85109	5.30211	6.73612	8.11536	12.5837	7.97613	6.88284	6.64514	9.18708	4.5808	6.05383	6.97811	7.97611	7.73233
ENSG00000279493	0.160717	0	0	0	0.16339	0	0.177637	0	0	0	0	0	0.330483	0	0	0.150983	0	0.319053	0	0	0	0	0	0	0.131234	0.234418	0.114821	0	0	0.351835	0	0.399977	0	0.364012	0	0	0	0	0	0	0	0	0	0.138406	0.11057	0	0	0	0
ENSG00000276742	1.11034	0	0.651915	1.63042	4.05934	3.13876	0.693285	0	0	1.59322	1.35189	2.23389	0	0.749966	0.61489	0	2.12507	1.2469	1.21368	2.05418	1.12902	2.38722	1.74042	1.666	0.993149	0	2.54824	1.10167	0	0.546281	1.18296	1.87194	0	0	0	0	1.08116	0.679915	1.521	0.741581	0	0	0.636625	1.51312	0.614948	1.29952	0	0	0.706307
ENSG00000275665	1.40896	1.60696	1.00905	1.8698	3.24996	1.11833	1.36325	0.629706	0.931276	0.5081	0.708376	0.98964	4.84736	1.11393	2.59561	1.26761	0.809727	1.04453	3.35485	3.30699	1.88006	1.72673	1.86111	0.996245	0.725644	0.87212	1.21117	1.06927	1.25879	1.11579	2.55126	2.56248	1.26173	0.868245	1.01424	1.09844	0.796372	0.843782	1.31367	3.60492	2.27485	1.65011	0.946676	1.16574	1.46835	7.90197	2.52162	2.97238	3.85511
ENSG00000280053	0.133338	0.174564	0.195423	0.137128	0.13272	0.109871	0.116143	0	0	0.102197	0.122047	0.100977	0	0	0	0.123881	0	0	0.138651	0	0.113138	0.229779	0.123744	0.109428	0.0993104	0	0	0.127592	0.237242	0.0994264	0.161674	0.14675	0.100666	0.168379	0.138896	0	0	0.113073	0.104815	0	0.116554	0	0	0.100808	0.103571	0	0.113348	0.158543	0.121064
ENSG00000279179	2.33783	2.72276	2.41102	0.355441	0.480739	0.188501	1.28511	2.42611	2.55667	0.143301	0.200288	0.223187	0.601603	0.795351	0.661507	0.30223	0.314683	0.400033	0.455382	0.439998	0.246007	0.57091	0.751695	0.415012	0.371	0.332844	0.27239	1.98729	2.5417	2.37111	0.335542	0.351833	0.29316	1.36038	2.42398	2.26704	0.272006	0.175506	0.266256	0.868216	0.863516	0.589427	0.272914	0.468811	0.610911	0.451631	0.359612	0.442411	0.501838
ENSG00000276746	4.31064	20.7982	3.33076	3.17757	5.86498	4.15997	5.64109	7.08432	0.168776	0.994327	1.88626	2.0495	8.51346	3.10833	7.37067	2.85869	0.218313	0.232966	1.84945	6.13386	4.48034	4.84389	6.86388	3.5127	2.1664	2.12149	2.21929	6.69771	7.50436	11.2883	4.89836	4.05095	1.14061	6.84636	9.08936	8.92235	0.768755	0.207713	3.22232	8.23622	3.78067	2.02083	2.9869	4.35216	1.47451	7.90994	2.84202	2.26333	3.55579
ENSG00000279968	0.296531	0.756453	0.898365	0.46281	0.353287	0.494684	0.210012	0.804238	0.35783	0.408207	0.81961	1.36408	0.392949	0.224347	0.59097	0.780547	1.30467	0.971156	0.721135	0.197284	0.604079	0.217902	0.476017	0.604575	1.13498	1.19793	0.911755	0.187994	0.707795	0.332944	0.125895	0.172115	0.30734	0.41391	0.369506	0.22813	0.515353	0.382973	1.38356	0.3715	0.282299	1.04846	1.25074	1.66361	0.990061	0.377716	0	0.318878	0.21841
ENSG00000274749	0	0	0	0	0	0	0	0	0	0	0	0	0	0	0	0	0	0	0	0	0	0	0	0	0	0	0	0	0	0	0	0	0	0	0	0	0	0	0	0	0	0	0	0	0	0	0	0	0
ENSG00000282950	0	0	0	0	0	0	0	0	0	0	0	0	0	0	0	0	0	0	0	0	0	0	0	0	0	0	0	0	0	0	0	0	0	0	0	0	0	0	0	0	0	0	0	0	0	0	0	0	0
ENSG00000279608	1.16349	0.980017	0.968834	0.44586	0.627709	0.341665	0.954306	1.23503	1.35113	0.273923	0.167975	0.22988	1.16235	1.18159	1.24366	0.227879	0.211451	0.182491	0.600956	0.796079	0.623865	1.1574	0.697325	0.657061	0.170495	0.229368	0.317844	0.9452	0.994121	1.11911	0.792819	0.679016	0.479826	0.956422	1.12741	1.1371	0.32712	0.280178	0.249788	0.984396	1.71207	0.824067	0.211645	0.248988	0.223993	1.19007	0.643936	0.661323	0.991916
ENSG00000280321	0	0	0	0	0	0	0	0	0	0	0	0	0.159743	0	0	0	0.13421	0.144503	0	0	0	0	0	0.18504	0	0	0	0	0	0	0.237817	0	0	0	0	0	0	0	0	0.145804	0	0	0	0	0	0	0	0	0
ENSG00000279332	7.24561	12.5271	9.88642	7.43189	5.38948	1.29167	2.99843	5.00221	6.27094	5.61328	6.04301	6.45951	4.93275	6.33475	4.56839	3.21441	3.19364	3.47969	10.2551	7.50771	10.402	14.1402	14.4496	14.3266	0.454785	3.53945	4.94337	4.54506	9.86524	6.84287	3.92988	6.58174	5.20295	2.54786	5.29616	4.62867	4.30863	3.73732	2.97753	4.49613	7.41068	7.48203	3.14642	3.31345	1.93467	4.48619	6.44533	6.79922	8.89369
ENSG00000280580	0.690878	0.382496	0	0	0.405058	0.69466	0	0.377107	0.648377	0.389608	0.597215	0.610482	0	0	0	0.867929	0.413273	0.755161	0.427796	0	0.410443	0.760392	0.343658	0.685806	1.1131	0.617366	0.668771	0	0.402194	0	0.687544	1.08715	0	0.4277	0.422417	0.398601	0.676302	0.42902	0.388122	0	0.416111	0	0.683756	0.899629	0.917259	0	0.407815	0.93653	0.752049
ENSG00000280169	2.5196	2.68699	2.69617	0.534891	0.36058	0.487073	2.24587	2.03071	2.14256	0.490551	0.296548	0.350326	0.896834	1.1868	1.02575	0.738669	0.99697	0.725802	0.521641	0.689364	0.79161	0.659077	0.771263	0.482672	0.511083	0.967612	0.889675	2.63137	3.25713	1.66736	0.861542	0.59593	0.646192	2.02326	1.78024	1.77505	0.235154	0.58574	0.462428	1.22169	1.34166	1.342	0.285566	0.364336	0.631659	0.551567	1.00873	0.44454	0.69167
ENSG00000275389	0.442262	0.442783	0.273278	0.422581	0.396959	0.194844	0.190721	0.271035	0.277373	0.391311	0.287279	0.276543	0.27751	0.202227	0.23505	0.558262	0.507413	0.503085	0.225898	0.392106	0.400995	0.265805	0.377566	0.262039	0.543654	0.505909	0.494641	0.220306	0.340842	0.234719	0.487221	0.482865	0.330012	0.162005	0.294373	0.331796	0.508316	0.293114	0.383515	0.368277	0.38744	0.346579	0.46205	0.382892	0.418549	0.625931	0.318985	0.335965	0.709289
ENSG00000280485	0.443477	0.803385	0.43597	0.126618	0.124136	0.126762	0.143714	0.113035	0.117352	0.665926	0.348677	0.1218	0.154154	0.142247	0.129349	0.361501	0.133597	0.73348	0.133284	0.122102	0.125368	0.140111	0	0.127293	0.677613	0.110594	0.398524	0.120066	0.417145	0.354608	0.58313	0.203206	0.360763	0.429121	0.130806	0.123365	0	0	0.38829	0.14017	0.14456	0.148895	0.123663	0.123652	0.749428	0.14017	0.124878	0.121175	0.136727
ENSG00000279774	0.145844	0.181473	0.248849	0	0	0.16897	0.170931	0.161867	0.189006	0	0.113708	0.115398	0.228334	0.165507	0.0821039	0.0949263	0.167823	0.156903	0.150077	0.170684	0.151558	0.134979	0.115357	0.102219	0.0925977	0.0955575	0.130338	0.159678	0.171445	0.199527	0.105206	0.135553	0.114778	0.107562	0.174249	0.144113	0.104824	0.0824445	0.14095	0.112188	0.18254	0.136995	0.10143	0.073536	0.118954	0.113084	0.130335	0.124023	0.137106
ENSG00000274128	0	0	0.547611	0	0	0	0	0	0	0	0.488592	0	0	0	0	0	0	0	0	0	0	0	0	0	0	0	0	0	0	0	0.884663	0	0	0	0	0	0.529254	0	0	0	0	0	0	0	0	0	0	0	0
ENSG00000275332	0.50773	0.799907	0	0.884206	0	0	0	0	0	0	0	0.459135	0.582255	0	0.506122	0	0.493417	0	0	0	0.523558	0.543258	0.731002	0	0	0.460768	0.763767	0	0	0.335728	0	0	0	0.91766	0	0.499843	0.510038	0	0	1.27205	0	0	0	0	0	0	0	0	0.571251
ENSG00000279152	0	0.0875295	0.102128	0	0.0999786	0	0.103086	0.208345	0.0956802	0	0.0954434	0.0951522	0.116131	0	0.0978358	0	0	0.113649	0	0.107031	0	0	0.0919926	0.109333	0.0917468	0	0.099854	0.0927905	0.0967055	0.0878731	0.105424	0	0.0943857	0	0.0980014	0	0	0.106587	0.0978446	0	0	0	0	0	0.096554	0.109054	0	0	0.112737
ENSG00000279354	0	0.302264	0	0	0	0	0	0	0	0	0	0	0.395722	0	0	0	0	0	0	0	0	0	0	0	0	0	0	0	0	0	0	0	0	0	0.334585	0	0	0	0	0	0	0	0.528855	0	0	0	0	0	0.354887
ENSG00000280098	0	0	0	0	0	0	0	0	0	0	0	0	0	0	0	0	0	0	0	0	0	0	0	0	0	0	0	0	0	0	0	0	0	0	0	0	0	0	0	0	0	0	0	0	0	0	0	0	0
ENSG00000279588	0.221289	0.30162	0.249847	0.15406	0.126414	0.21995	0.268848	0.309844	0.228138	0.145645	0.130979	0.167727	0.29281	0.180358	0.167011	0.177304	0.239838	0.185995	0.305324	0.182269	0.207015	0.23091	0.113372	0.0986525	0.221128	0.32879	0.166751	0.257942	0.182928	0.170303	0.283259	0.251816	0.163114	0.331247	0.314588	0.29698	0.102242	0.171149	0.145343	0.229585	0.222043	0.152492	0.15328	0.274786	0.280876	0.2371	0.201375	0.083542	0.220478
ENSG00000273988	0	0	0	0	0	0	0	0	0	0	0	0	0	0	0	0	0	0	0	0	0	0	0	0	0	0	0	0	0	0	0	0	0	0	0	0	0	0	0	0	0	0	0	0	0	0	0	0	0
ENSG00000282686	1.20751	5.00699	3.03699	0.691322	0.973333	0.591381	1.81019	2.08571	1.4149	0	0	0.359352	0	0.775489	0.39058	1.10549	0.966727	1.30573	1.58726	0.928149	0.405369	1.66128	0.333831	0.4094	1.79855	1.1035	0.92896	1.97728	4.86811	1.54768	1.55824	0.929594	0.361516	1.00208	1.49009	1.23979	0.398151	0.897529	0.813102	2.91469	2.66989	2.1024	1.36049	1.07941	1.9529	1.67349	0.406861	0	1.64438
ENSG00000279336	3.10147	3.6305	1.27092	0.211622	1.11344	0.214871	2.81911	5.07871	1.82682	1.95494	0.906975	0.178774	1.59063	2.492	4.45824	0.978066	1.19303	2.25464	2.30595	4.74862	2.59611	0.236516	0	2.94815	0.183888	0	2.1485	6.26924	4.59071	0.950798	5.13209	2.34889	2.47408	2.16566	9.21196	1.47529	0	2.10409	0.196216	6.59844	7.56683	5.38508	2.05386	0	0.20099	4.29109	2.20127	2.23978	2.1657
ENSG00000279314	0.127954	0.21549	0	0.128947	0	0	0	0.168606	0.17217	0	0.115492	0.160658	0	0	0.327506	0	0	0	0	0.127112	0.130653	0	0	0	0.114848	0.118785	0.120441	0.121407	0.276418	0.160655	0	0	0	0.13422	0.182715	0.125141	0	0	0.121813	0.139617	0	0.248848	0	0	0	0	0	0.126176	0.139446
ENSG00000279108	5.61956	4.95217	4.46574	4.11101	4.28774	4.00982	4.48321	3.82009	5.20469	1.92858	2.32937	2.63773	5.34225	3.25697	4.21279	3.40014	3.34156	2.69831	4.64757	4.46462	3.94726	6.83405	4.24001	3.44683	4.32763	3.28832	4.28497	4.99069	5.95156	4.28246	4.87952	4.29683	3.15205	4.87895	4.19055	3.86764	2.81419	2.3062	2.66226	6.40454	4.32493	4.10688	3.82675	3.81261	3.22056	5.06761	3.54973	3.43551	5.42615
ENSG00000278879	2.01531	3.1438	1.5864	1.20988	2.39684	1.7885	2.54532	2.66348	2.82518	0.990237	0.996584	0.956381	1.41194	1.50149	2.19335	1.3556	1.18977	1.27801	1.32083	2.16407	1.33871	1.79899	1.0999	1.24805	1.32853	1.21247	1.43336	1.82988	3.35845	1.76439	1.31625	2.04302	1.04308	2.36445	3.52262	2.21601	1.07102	1.293	1.16043	1.74317	2.87823	1.83777	1.24748	1.44528	1.43121	2.2554	1.9673	1.61268	1.83277
ENSG00000273659	3.02428	1.74747	0.924811	1.03571	0.504287	0.124646	1.60097	0.954444	1.78798	0.317748	0.881124	0.877238	1.52625	0.657466	0.56726	1.56464	0.583564	0.381214	2.26536	1.44434	1.25897	1.82506	1.03568	0.515666	0.310726	0.914046	1.03752	1.6279	1.62445	1.46714	1.97421	0.789789	1.42507	1.06929	1.061	1.23135	0.341377	0.838534	0.758404	1.473	1.28929	1.20316	0.351731	0.322548	1.40894	2.25836	1.9421	1.22193	1.41282
ENSG00000282122	0	0.541466	0	0.676001	0.662516	1.24395	0	0.265431	0.133167	0	0.7991	0.340486	2.58122	0.778043	0	0.591374	0.391102	0.428771	7.86224	1.74662	1.23499	7.69462	1.90419	1.45675	1.39188	0.835418	0.927517	0.287542	0	0.122428	1.31322	0.762013	0	0	0.512503	0	0	0.407917	0	4.24652	2.41877	0.804624	0	0.622933	0	7.31707	1.51685	0.651413	7.20617
ENSG00000275318	8.46112	8.5813	5.84267	5.44294	6.93875	5.49076	5.65345	8.27846	6.85614	3.30676	2.60641	3.94195	5.64816	6.10964	4.1869	6.1037	7.54949	3.73461	4.61922	5.19596	4.77664	5.73883	5.82546	5.9175	6.76459	5.32266	6.85551	6.85945	10.6498	6.23076	6.55837	5.80387	4.52896	5.39746	8.73624	8.29306	2.96616	2.69966	3.81136	6.94366	8.51971	5.67654	8.81775	6.29924	3.42522	4.25288	6.50519	3.54718	4.89026
ENSG00000277904	0	0	0	0	0	0	0	0	0	0	0	0	0	0	0	6.64532	0	0	0	0	0	0	0	0	5.92838	0	0	0	0	0	0	0	0	0	0	0	0	0	0	0	0	0	0	0	0	0	0	0	0
ENSG00000276168	169.202	167.463	0.193807	135.953	79.8228	157.243	204.29	184.461	79.7675	175.189	134.935	277.125	163.388	185.322	150.658	372.56	256.782	243.711	207.188	264.275	119.419	301.823	300.959	229.934	414.94	459.186	297.85	168.776	167.368	174.718	163.486	118.573	209.733	155.029	130.765	174.486	275.221	298.644	236.805	94.6346	212.917	176.069	309.655	248.175	177.947	236.532	214.771	204.61	274.641
ENSG00000282780	62.1051	0	81.1651	78.3425	4.33641	76.259	90.9363	0	136.931	33.7806	0	62.0125	257.728	0	375.372	123.409	0	87.1829	242.233	0	186.061	211.093	0	59.9954	95.2022	0	109.879	43.6857	0	48.1393	82.685	0	93.0983	52.528	0	57.0568	31.5037	0	63.998	358.561	0	269.961	113.778	0	42.5595	182.878	5.27952	210.239	165.348
ENSG00000275842	1.94187	0	1.92408	4.02983	1.7244	1.52044	3.73841	2.77715	0.366337	0	1.77765	0	6.75304	7.83091	3.71346	3.32984	0	0	1.63354	0	6.2248	3.30533	4.05429	1.75398	1.49699	1.999	0	0.325225	3.65744	3.57116	4.82356	1.89887	5.53056	1.81982	1.72788	1.70176	3.51833	1.43663	0	10.8677	18.2152	6.55095	3.1567	1.65248	0	5.665	5.54808	6.16337	10.4518
ENSG00000280254	1.68441	1.9523	1.40852	0.529833	0.654283	0.693372	1.61516	0.995374	1.23916	0.584126	0.232631	0.518301	1.00058	0.662871	0.654001	1.01925	0.719561	0.752716	0.697429	0.659308	0.622611	0.902143	0.835105	0.5523	1.26908	0.950178	0.986166	1.45372	1.81868	1.53577	0.477677	0.657594	0.398075	1.10476	0.926988	1.04725	0.332617	0.364	0.397891	0.535344	0.847606	0.435178	0.970505	0.617036	0.698522	0.625163	0.570308	0.432135	0.535696
ENSG00000279387	0.527227	0.609325	0.322106	0.117999	0.225238	0.191645	0.243805	0.435119	0.22443	0	0.104588	0	0.22854	0.343811	0.23249	0	0.190081	0.165111	0.158547	0.230154	0.313701	0.127331	0.175441	0.198795	0.343052	0.177685	0.181889	0.324914	0.231327	0.208189	0.284068	0.167789	0.141285	0.361793	0.276281	0.224973	0	0	0	0.20955	0.244026	0.171568	0	0.141609	0.109832	0.251075	0.23703	0.152515	0.212056
ENSG00000279100	0	0	0	0	0	0	0	0	0	0	0	0	0	0	0	0	0	0	0	0	0	0	0	0	0	0	0	0	0	0	0	0	0	0	0	0	0	0	0	0	0	0	0	0	0	0	0	0	0
ENSG00000204446	0	0	0	0	0	0	0	0	0	0	0	0	0	0	0	0	0	0	0	0	0	0	0	0	0	0	0	0	0	0.0833965	0	0	0	0.0968858	0	0	0	0	0	0	0	0	0.0916644	0	0	0	0	0	0
ENSG00000279061	0.151382	2.17368	1.23219	1.77845	1.05006	1.09444	0.871953	0.64802	0.12233	1.08889	0.487581	0.114007	1.61404	0.732552	0.324636	0.476466	1.34158	1.02291	1.04113	0.662656	0.910886	1.15951	0.105607	1.36979	0	0.557885	0.137591	0.537683	1.2979	1.16846	0.335593	0.615089	0.968302	2.94571	1.78134	0.131885	0.129255	0	0.938046	0.155217	1.02156	0.67208	1.17998	0.399565	0.128691	3.50968	0.456191	2.10246	1.46832
ENSG00000283950	0	0	0	0	0	0	0	0	0	0	0	0	0	0	0	0	0	0	0	0	0	0	0	0	0	0	0	0	0	0	0	0	0	0	0	0	0	0	0	0	0	0	0	0	0	0	0	0	0
ENSG00000283098	0	0	0	0	0	0	0	0	0	0	0	0.106529	0	0	0	0	0	0	0	0	0	0	0	0	0	0	0	0	0	0	0	0	0	0	0	0	0	0	0	0	0	0	0	0	0	0	0	0	0
ENSG00000279672	1.006	3.00512	3.08179	2.57932	7.36897	6.11176	1.64148	2.37655	3.2003	5.22918	6.57169	10.8675	2.02069	2.59454	3.58073	10.4935	15.0614	13.8771	2.85772	1.78345	3.52321	3.16025	5.24279	3.9539	11.8482	14.4547	19.9067	2.24223	3.32861	3.44751	3.71954	6.95413	5.85958	1.86072	4.17969	3.05634	5.47594	8.24403	12.6346	2.18585	3.1075	4.37603	11.8377	15.3249	19.589	2.36194	4.54223	5.10116	3.80908
ENSG00000282936	0.589044	0.838831	0.925452	1.31932	1.67732	1.45748	0.405287	0.508304	0.783009	1.08274	1.18471	1.22745	0.653918	0.600115	0.825119	1.09912	0.765889	0.912162	0.989122	0.687521	1.18348	1.31981	1.34442	1.42243	1.15418	1.22369	0.660061	0.547673	0.79009	0.73703	1.14973	1.49225	1.0219	0.496394	0.504607	0.605059	0.92245	0.778091	1.25225	0.681121	0.741056	0.694318	1.09541	0.810557	0.889377	0.746252	0.837962	1.31698	1.42693
ENSG00000281133	0	0	7.05276	0	0	0	7.13318	6.44864	0	8.96941	0	0	0	0	0	6.13638	6.62129	0	0	6.77968	0	0	0	0	0	0	6.30327	12.0497	6.74056	0	0	0	0	7.10263	0	0	0	0	0	0	0	7.46432	0	0.537488	17.8731	14.1068	0	0	0.650741
ENSG00000278701	0.930468	0.187584	0.704067	0	0	0	0	0	0.158592	0.159627	0	0.138946	0	0	0.662031	0	0.16414	0.180097	0	0	0.179436	0.7855	0.534206	0	0	0.600606	0	0	0.662782	0.588517	0.723799	0	0	0.737183	0.737666	0.186789	0	0	0.613938	0.955903	0.833139	2.8889	0.161347	0.152071	0.154281	0	0	0.950876	0
ENSG00000280250	0	0	0	0	0	0	0	0.447325	0	0	0	0	0	0	0	0	0	0	0	0	0	0	0	0	0	0	0	0.470355	0	0	0	0	0	0.52736	0	0.48766	0	0	0	0	0	0	0	0	0	0	0	0.4913	0
ENSG00000277771	5.59714	5.52549	6.64054	6.2171	4.05957	1.36714	2.93586	3.13563	5.19934	3.5508	3.4781	1.12298	7.6414	5.73154	7.93187	3.79899	2.29865	3.94427	8.31909	3.24706	5.63134	6.26116	5.48077	9.35525	3.68454	2.57637	4.27932	7.24848	4.53692	5.0727	2.91812	6.36554	1.38475	2.54201	5.62747	4.90087	0.936284	4.33808	1.4973	5.44031	11.0685	5.00937	4.36704	5.73846	6.61988	6.15606	4.60673	1.97765	5.56768
ENSG00000275155	0	0	0	0	0	0	0	0	0	0	0	0	0	0	0	0	0	0	0	0	0	0	0	0	0.299587	0	0.322134	0	0	0	0	0	0	0	0	0	0	0	0	0	0	0	0	0	0	0	0	0	0
ENSG00000277892	0	4.49374	5.3746	0	0	0	0	5.29224	0	0	5.3794	0	0	0	5.65019	9.7735	0	0	0	0	0	0	0	0	0	5.08825	0	0	5.13669	0	0	0	0	0	0	0	0	4.86589	0	0	0	0	0	0	0	0	0	0	0
ENSG00000273904	0	0	4.19122	0	0	4.19239	8.00701	0	4.134	0	0	0	5.02819	0	4.0914	0	0	0	8.16282	0	0	0	0	0	0	0	0	3.95238	0	0	0	0	0	0	0	4.1421	0	0	0	0	4.55099	8.8442	0	0	0	0	0	0	0
ENSG00000277693	0	0	0	0	0	0	0	0	0	0	0	0	0	0	0	0	0	0	0	0	0	0	0	0	0	0	0	0	0	0	0	0	0	0	0	0	0	0	0	0	0	0	0	0	0	0	0	0	0
ENSG00000278896	0.0996182	0	0.104747	0	0	0	0.105316	0.121951	0.0961225	0	0	0	0	0.111053	0.128476	0.140545	0	0.105031	0.101244	0	0	0	0	0	0	0	0.119674	0.0941544	0	0	0.156657	0.106077	0	0	0.102462	0.124155	0	0	0	0.107925	0.135388	0.109488	0.0982895	0	0.093427	0	0.101451	0	0
ENSG00000274447	0	0	0	0.31904	0	0	0	0	0	0	0	0	0	0	0	0	0.313058	0	0	0	0	0	0	0	0	1.04745	0	0	0	0	0	0	0	0	0.328857	0	0	0.327824	0	0	0	0	0	0.489855	0	0	0	0	0
ENSG00000283793	0	0	0	0	0	0	0	0	0	0	0	0	0	0	0	0	0	0	0	0	0	0	0	0	0	0	0	0	0	0	0	0	0	0	0	0	0	0	0	0	0	5.31401	5.42022	0	0	0	0	0	0
ENSG00000274691	0	0	0	0	0	0	0	0	0	0	0	5.67684	0	0	0	0	0	0	0	0	0	0	4.80439	0	0	0	0	0	0	0	0	0	0	0	0	6.09165	0	0	0	0	0	0	0	0	0	0	0	0	0
ENSG00000275212	0	0	0	0	0	0	0.347494	0	0.194339	0	0	0.179347	0	0	0.201018	0	0	0	0	0	0	0	0	0	0	0	0	0	0	0.179023	0.0858962	0	0	0.214304	0.21261	0.199113	0	0	0	0	0	0.235282	0	0	0	0	0.206059	0	0
ENSG00000277558	1.2397	0.740271	0	0	0	0.38532	0.631106	0.54912	0.788597	0.368648	0	0	1.01078	0.684695	0.135377	0.346077	0	0	0.633815	0.60433	0.622818	0	0.122559	0	0	0	0	0.984308	1.03097	0.721112	0.383215	0.956092	0	1.33729	0.838694	0.35944	0	0	0	0.919059	1.11497	0.699137	0	0	0.360142	1.43197	0.616168	0.135318	0
ENSG00000278069	0	0	0	0	0	0	0	0	0	0	0	0	0	0	0	0	0	0	0	0	0	0	0	0	0	0	0	0	0	0	0	0	0	0	0	0	0	0	0	0	0	0	0	0	0	0	0	0	0
ENSG00000277274	0	0	0	0	0	0	0	0	0	0.094372	0.0908256	0	0.0992728	0	0	0	0	0	0.0889268	0	0	0.102142	0	0	0	0	0	0.0763861	0.0841063	0.0765016	0	0	0	0	0	0	0	0.0960645	0	0	0	0	0.0929273	0	0	0	0	0	0
ENSG00000278331	0	0	0	0	0	0	0	0	0	0	0	0	0	0	0	0	0	0	0	0	0	0	0	0	0	0	0	0	0	0	0	0	0	0	0	0	0	0	0	0	0	0	0	0	0	0	0	0	0
ENSG00000278060	0	0	0	0	0	0	0	0	0	0	0	0	0	0	0	0.274023	0	0	0	0	0	0	0	0	0	0	0.295839	0	0	0.265473	0	0	0	0	0	0	0	0	0	0	0	0	0	0	0	0	0	0	0
ENSG00000279189	0.207976	0.184694	0.237354	0	0.0912721	0.106215	0.235166	0.212834	0.258886	0	0.0970546	0.0850471	0.24626	0.280554	0.225387	0.098205	0.0920391	0.0989863	0.182898	0.243744	0.154215	0.138692	0.137559	0.169677	0.0838852	0.0863911	0.101228	0.193052	0.166556	0.123707	0.126312	0.137733	0.111139	0.263663	0.169785	0.259566	0.108713	0	0	0.256762	0.307332	0.16546	0.14983	0	0.142328	0.277105	0.214141	0.243781	0.133138
ENSG00000274331	0	0	0	0	0	0	0	0	0	0	0	0	0	0	0	0	0	0	0	0	0	0	0	0	0	0	0	0	0	0	0	0	0	0	0	0	0	0	0	0	0	0	0	0	0	0	0	0	0
ENSG00000275963	2.3734	2.56276	1.64479	1.35312	2.4585	1.44917	1.30867	2.10422	1.02909	1.26793	0.575805	1.29606	1.57205	1.0035	2.0126	1.2537	1.78184	0.584466	2.34034	1.65482	2.73475	1.79088	1.74188	1.6814	1.34401	1.32328	2.58816	1.72305	2.5862	1.19972	2.62839	1.46734	1.92127	1.41238	1.75338	2.54078	1.77513	1.73279	1.47763	1.10586	2.08951	1.09839	1.55776	1.52052	1.70164	3.95596	1.67929	1.53269	2.31629
ENSG00000279532	2.97883	3.93587	1.91913	2.15691	3.2405	2.33349	1.20734	1.77047	2.17112	2.12428	2.45057	2.08556	1.04827	1.35421	0.711865	2.27317	2.07649	2.28013	3.27682	1.37183	1.93985	2.30571	2.16883	1.95085	2.43426	0.71717	1.61685	1.12499	1.99319	2.05982	2.49016	3.8213	2.38651	1.40932	1.83876	2.49675	0.970834	1.51568	1.58132	0.858538	0.962604	0.391332	2.94681	1.42576	1.85431	0.999495	0.908384	1.8727	1.25583
ENSG00000280206	16.8672	13.1403	13.137	7.22765	5.38398	5.59844	22.9171	18.598	30.3566	9.86141	8.64179	9.80152	15.3483	18.3313	17.9711	12.3209	11.9653	13.6022	6.33687	7.48305	5.79063	4.27533	4.98211	6.37174	14.7358	10.1911	14.9952	18.177	13.7009	15.3791	5.08099	4.99201	8.87491	23.8207	19.7012	26.3945	10.3776	6.45411	9.37521	13.5786	16.6214	16.6052	15.64	12.6902	13.1134	7.68313	6.67862	5.89696	3.26895
ENSG00000279266	0.662942	1.07296	0.800032	0.35193	0.445182	0.415036	0.401598	0.569903	0.400369	0.197569	0.230602	0.382386	0.58597	0.389403	0.552874	0.402958	0.374059	0.323925	0.564964	0.347135	0.516409	0.48193	0.478415	0.317425	0.352365	0.320155	0.52064	0.586419	1.09986	0.850222	0.373343	0.588648	0.320791	0.654301	0.749248	0.420336	0.166264	0.246976	0.293789	0.354315	0.384702	0.592582	0.299232	0.248715	0.362184	0.545593	0.379395	0.332434	0.52997
ENSG00000279708	0	0	0	0	0	0	0	0	0	0	0	0	0	0	0	0	0	0	0	0	0	0	0	0	0	0	0	0	0	0	0	0	0	0	0	0	0	0	0	0	0	0	0	0	0	0	0	0	0
ENSG00000278954	0.0921788	0.0877976	0.0982331	0.151422	0.0921978	0.121682	0	0.0891214	0	0.115857	0.084526	0.0861257	0.112586	0.137861	0	0.186025	0.173642	0	0	0	0.0966659	0	0.0863315	0	0.157833	0.112425	0.115254	0.13955	0.230259	0	0.0993109	0.103	0.136672	0.0994867	0	0	0	0	0	0.133198	0	0	0.0922514	0.0866572	0.166309	0	0	0.0935204	0
ENSG00000279315	0.516278	0.666282	0.281762	0.209627	0.264304	0.33273	0.152299	0.371543	0.260038	0.254838	0.183258	0.243788	0.172953	0.305073	0	0.187512	0.331312	0.426067	0	0	0.146865	0.294449	0	0.145004	0.185378	0.131382	0.197017	0.554049	0.519937	0.184407	0.737709	0.363179	0.187517	0.614595	0.14866	0.202565	0.267908	0.148326	0.136384	0.15815	0.218057	0	0.577559	0	0.135997	0.226431	0	0	0.157947
ENSG00000282917	0	0	1.1756	0	0	1.19477	0	0.0984539	0.326458	0.106108	0.0924507	0	0	1.35914	0.338243	1.00421	0	0	0	0	0	0	0	0	0	0	1.16045	0	1.10858	0	1.21909	0	0	0	0	1.14719	0.337503	0	0	1.75032	0	0	0.348281	0	0	0	0	0	0.384708
ENSG00000280836	0	0	0	6.82612	0	0	0	0	0	0	0	0	0	0	0	6.15317	0	0	0	0	0	0	0	0	0	0	0	0	0	0	0	0	0	0	0	0	0	0	0	0	0	0	0	0	6.34449	0	0	0	0
ENSG00000275067	0	0	0	0	0	0	0	0	0	0	0	0	0	0	0	5.05019	0	0	0	0	0	5.2267	6.66134	0	0	0	0	0	0	0	0	0	0	0	0	0	0	0	0	0	0	0	0	0	0	0	0	0	0
ENSG00000279707	0.378326	0.355595	0	0.907191	1.61872	0.640626	1.45926	0.576255	0.850561	0.364103	0.340641	0.571872	0.771039	0.719728	0.374851	0.353	0	0.97336	0.400046	0.622005	0.640951	0.687385	0.335113	0.875709	0.569295	0.350978	0	0.37035	0.379314	0	0.904796	1.26272	0.574553	1.19995	1.95782	1.86546	0.642606	0	0.372805	0.702763	0.664396	1.5988	0.389162	0.595459	1.08991	0	0.908965	0.378269	0
ENSG00000275936	1.22756	0.490164	0.702153	0.397586	0.385256	0.395145	0.567737	0.627952	0.513954	0.37538	0.596089	1.13834	1.52384	1.10482	0.954881	0.750827	1.11014	1.05963	0.253401	0.241474	0	0.759718	0.467018	0	0.995879	0.749818	1.35111	0.231935	0.240689	0.345464	0.252738	0.436092	0.35308	0.256973	1.44653	0.806579	0.954326	1.012	0.775761	2.03407	1.91584	1.4481	0.804476	0.759427	0.504219	1.2306	0.39705	0.239851	0.592188
ENSG00000280153	0.550956	1.08671	1.39971	2.25217	1.21091	1.27759	0.835028	0.760948	0.77704	0.678886	0.671051	0.897489	1.48533	0.886799	1.5716	1.04947	0.875461	0.798835	1.92894	1.4287	1.69631	1.46205	1.59662	1.09642	0.945695	1.00294	1.49887	0.590663	1.01856	1.08131	1.64725	1.26586	1.08113	0.906472	1.30137	0.896322	0.883311	0.735241	1.00182	1.56382	0.922631	0.884077	0.921241	1.17848	1.35796	1.17546	1.13596	1.96676	2.07303
ENSG00000279344	0.774802	0.407965	0.744634	0.477733	0.335057	0.43736	0.637712	0.513751	0.779252	0.231681	0.164404	0.496534	0.525806	0.482997	0.567029	0.267761	0.436098	0.434907	0.516017	0.24596	0.419467	0.402483	0.554345	0.493891	0.427343	0.2285	0.480319	0.480899	0.481058	0.556338	0.784749	0.374751	0.493106	0.36827	0.390181	0.653037	0.192649	0.418437	0.360207	0.602922	0.537963	0.347267	0.548913	0.38168	0.388603	0.738535	0.367951	0.595145	0.499621
ENSG00000278995	0.5619	1.42759	0.481178	1.31485	9.33818	2.50097	0.18132	1.20812	1.02611	0	0.970179	0	1.09642	0.776115	1.29368	0.160075	1.15233	0.666782	2.2641	1.29454	2.11394	0.733254	9.07318	5.77383	0	0	0.437814	1.36045	1.03623	0.368345	0.18465	5.30479	1.4705	0.381891	0.611989	0	0.135821	2.05786	0	0	0.597156	0	0	0.442077	0.145491	0.757748	1.06876	0.659492	0.800022
ENSG00000275453	0	0.317057	0	0	5.42329	0	0	0	0	5.49381	0	0	6.14876	0	6.03558	0	0	6.22599	0	0	0	0	0	0	0	0	0.316314	0	0	5.01867	0	0	0	0	0	0	0	0	0	0	0	0	0	0	0	5.84089	0	0	0.4014
ENSG00000275601	3.58374	3.60458	2.83185	4.02115	3.43911	2.31429	1.62966	1.64564	1.7143	3.67518	3.36007	3.83972	3.03897	1.75764	1.31423	6.25047	5.19249	6.9008	2.10141	2.71688	2.32828	2.7317	2.44576	2.65589	8.49551	6.23693	5.62418	1.93977	2.95188	2.86114	4.05596	4.08143	3.36118	2.11699	3.03239	1.29918	2.35268	2.90149	3.39655	1.96548	2.12033	1.50388	4.43683	4.97993	8.2684	2.56829	2.09395	4.33197	4.76396
ENSG00000279863	1.43308	1.36351	2.0432	0.684135	0.342887	0.487297	1.51294	1.36473	1.19858	0.544897	0.356405	0.531331	0.643087	0.706692	0.355531	0.65938	0.303872	0.623992	0.695649	0.441588	1.02144	0.929314	0.692716	0.763872	0.401148	0.455084	0.68699	1.96384	1.66119	1.95022	0.63897	0.380036	0.405878	1.39533	2.09643	2.05993	0.58712	0.409253	0.597388	0.689203	0.570572	0.492533	0.676543	0.453041	0.598819	0.800671	0.170629	0.756275	0.695211
ENSG00000275652	0	0	0	0	0	0	0	0	0	0	0	0	0	0	0	0	0	0	0	0	0	0	0	0	0	0	0	0	0	0	0	5.15431	0	0	0	0	0	0	0	0	0	0	0	0	0	0	0	0	0
ENSG00000275857	0.125004	0.118553	0	0.134753	0.130485	0.131599	0.137	0.115801	0.122924	0.124705	0.111613	0.115697	0.159711	0.14888	0.127187	0.116864	0.128976	0.141765	0.399398	0.134126	0.130459	0.146018	0.12043	0.136384	0.117078	0.115995	0.3607	0.124018	0.368327	0.113553	0.133821	0.151074	0.115602	0.134359	0.134644	0.12596	0.127907	0.136364	0.12406	0.145221	0.137058	0.151612	0.127012	0.123881	0.362534	0.166069	0.135717	0.130046	0
ENSG00000278341	1.96729	1.8739	3.30651	1.20315	1.33152	1.44256	1.30277	1.44114	1.69697	1.20931	0.937055	1.50238	3.07951	1.54238	3.05967	1.63337	1.08281	1.04459	3.15096	2.26167	2.22222	2.74183	1.80658	1.39916	1.10212	1.12757	1.6226	1.72934	1.54926	2.84235	1.14838	1.15916	1.67117	1.06726	1.49275	1.2827	0.833742	0.906713	1.02978	2.29135	1.71609	2.64587	1.28955	0.929727	1.08047	2.58927	2.2927	2.54713	2.37084
ENSG00000274046	0	0	0	1.52399	0	0	0	0	1.24571	0	0	0	0	0	0	1.37375	1.48231	0	0	0	0	0	0	0	2.38637	0	0	0	0	0	0	0	1.50646	0	0	0	0	0	1.42171	0	0	0	0	3.9396	2.29844	0	0	0	0
ENSG00000279364	0.105233	0.101139	0.111649	0.109624	0.165058	0.168142	0.111089	0	0.105702	0.0976649	0.158254	0.158719	0.131285	0.121061	0.110094	0.101104	0.106735	0.180861	0.108507	0.168413	0.110769	0.11219	0.102468	0.10179	0.0971092	0.101466	0.158924	0.158675	0.108194	0.0992618	0.104514	0.11419	0.0997377	0.177936	0.110575	0.167216	0.114639	0.111388	0.105918	0.11646	0.256225	0.116686	0.109365	0.0993837	0.101751	0.130241	0.116298	0.107883	0.184272
ENSG00000279277	0.697691	1.11623	0.686371	0.996103	3.33155	1.68796	0.237634	0.574662	0.586569	0.253771	0.415452	0.76888	0.436367	0.517393	0.226242	0.811621	0.789939	0.443525	1.0097	0.790034	0.667128	2.08897	1.10274	0.932891	0.932369	0.472252	0.97899	0.257992	0.753236	0.331866	2.66916	2.96429	1.67945	0.783945	0.574592	0.63647	0.65605	0.963398	0.754885	2.05046	2.845	1.30211	1.63653	1.25494	1.60857	3.34325	2.60761	2.18125	3.25998
ENSG00000281652	0	0	0	0	0	0	0	0	0	0.0949185	0.0865941	0	0.0997629	0	0	0	0	0	0.0893687	0	0	0.102701	0	0	0	0	0	0.0767212	0.084537	0.0768713	0	0	0	0	0	0	0	0.0966128	0	0	0	0	0.0893668	0	0	0	0	0	0
ENSG00000278880	0	0	0	0	0	0	0	0	0	0	0	0	0	0	0	0	0	0	0	0	0	0	0	0	0	0	0	0	0	0	0	0	0	0	0	0	0	0	0	0	0	0	0	0	0	0	0	0	0
ENSG00000276888	0	0	0	0	0	0	0	0	0	0	0	0	0	0	0	0	0	0	0	0	0	0	0	0	0	0	0	0	0	0	0	0	0	0	0	0	0	0	0	0	0	0	0	0	0	0	0	0	0
ENSG00000279403	0	0	0	0	0	0	0	0	0	0	0	0	0	0	0	0	0	0	0	0	0	0	0	0	0	0	0	0	0	0	0	0	0	0	0	0	0	0	0	0	0	0	0	0	0	0	0	0	0
ENSG00000278514	0	0.382454	0	0.706369	0.403394	3.0687	0	0.377221	0.387318	0.121226	0.358171	0.365454	0.742475	0	0.398848	1.1858	0.703963	0.450279	0.458717	0.680817	0.412385	0.950459	0.827312	1.24127	0.88278	0.934112	1.23996	0.557756	0.717137	0.359239	0.4269	0	1.44083	1.27484	0.423982	0.592279	0.9971	1.06272	0	0.141029	1.02036	1.17323	0	1.46394	1.57788	0.465786	0	0.423013	0.460783
ENSG00000277324	0.601787	0.805666	0.382592	0.374242	0.290853	0.371343	0.399369	0.237685	0.486692	0.3287	0.614021	0.442502	0.300099	0.407928	0.201045	1.22927	1.08491	1.41246	0.275367	0.257419	0.218221	0.4831	0.385296	0.262951	1.77673	1.05145	1.60656	0.388698	0.305583	0.18917	0.463483	0.523579	0.0855087	0.26496	0.26277	0.30091	0.427611	0.438882	0.267629	0.157832	0.210529	0.282525	1.16791	1.02319	2.17495	0.277783	0.37406	0.213319	0.223057
ENSG00000273614	0	0	0	0	0	0	0	0	0	0	0	0	0	0	0	0	0	0	0	0	0	0	0	0	0	0	0	0	0	0	0	0	0	0	0	0	0	0	0	0	0	0	0	0	0	0	0	0	0
ENSG00000276144	0.0918038	0.0892274	0.100033	0.0903094	0.0882391	0.0888687	0.134726	0.100052	0.0876897	0.0853918	0.0787922	0.0790169	0.13229	0.118917	0.0933388	0.0790772	0.0862546	0.0941745	0	0.897003	0.101528	0.247918	0.162027	0.288501	0.0778842	0.0782874	0.0846301	0.102419	0.0940026	0.0790334	0.103369	0.12391	0.0825151	0.0943646	0.0996625	0.0997068	0	0.0943809	0	0.10167	0.584091	0.107627	0.0862568	0.0799281	0.0828739	0.115186	0.64135	0.0966624	0.125713
ENSG00000276685	0	0	0	0	0	0	0	0	0	0	0	0	0	0	0	0	0	0	0	0	0	0	0	0	0	0	0	0	0	0	0	0	0	0	0	0	0	0	0	0	0	0	0	0	0	0	0	0	0
ENSG00000280958	0	0	0	0	0	0	0	0	0	0	0	0	0	0	0	0	0	0	0	0	0	0	0	0	0	0	0	0	0	0	0	0	0	0	0	0	0	0	0	0	0	0	0	0	0	0	0	0	0
ENSG00000276362	2.99525	1.70967	1.31875	0	0	0.4297	1.39136	1.15703	1.20395	0.981504	0.355569	0.368045	0	0.484277	0.68455	1.40226	0	0	0	0.695276	0	0	0	0	0.371559	0.366573	0	2.37604	2.09351	1.10587	0.443934	0.483318	0	0.746348	1.04022	1.84051	0.687564	0.447369	0	0.473398	0.42526	0.50578	0	0	0.398522	1.12097	0	0	0
ENSG00000280404	4.52631	4.9917	3.23277	2.69368	1.41095	3.65292	1.62693	6.08951	2.5147	2.47238	1.11609	0	4.5349	4.85211	1.25426	0.205064	1.87676	3.39864	1.57075	4.55033	1.3483	1.51207	1.09431	1.42416	1.2537	2.40235	1.33441	4.20562	6.79098	5.73991	2.85018	0	1.18526	2.58615	1.58617	5.66368	0.221872	3.86488	0.225618	4.21961	3.65558	3.06829	1.35196	2.33506	0	1.57124	1.33038	4.10044	3.08494
ENSG00000278876	1.51699	1.82836	1.56907	1.55599	4.79097	4.91194	2.16529	2.60742	1.43744	3.79582	3.63	3.73973	3.71426	2.35732	5.4945	7.88201	7.17195	5.78987	4.63861	5.13734	3.86727	4.37339	8.94276	2.06594	7.48324	7.00054	7.4838	3.76041	1.92496	1.71243	4.04233	7.13289	4.61265	2.12628	2.10985	4.75191	1.9252	4.11235	3.19782	8.19153	3.05007	5.90461	9.41268	9.68197	6.80544	4.96666	5.72933	3.31714	4.25063
ENSG00000281881	0.242403	0.636267	0.409203	0.39821	1.25437	0.955471	0.572484	1.04636	1.65821	0.373885	0.0893675	0.223782	4.57658	2.77009	4.05217	0.752255	0.829671	0.902758	2.99516	3.72348	2.18817	0.933867	1.24701	0.693198	0.485599	0.365345	0.237032	0.789258	0.389979	0.347927	0.554941	1.24752	1.1509	1.17997	0.960411	0.814086	0.245245	0.105464	0.80178	2.69425	4.22681	2.29289	0.530641	0.0935156	0	1.87619	3.215	1.54059	2.68898
ENSG00000279770	0	0	0	0	0	0	0	0	0	0	0	0	0	0	0	0	0	0	0	0	0	0	0	0	0	0	0	0	0	0	0	0	0	0	0	0	0	0	0	0	0	0	0	0	0	0	0.0907577	0.0864268	0
ENSG00000278498	0	0	0	0	0	0	0	1.76316	0	0	0	0	2.61559	0	0	0	0	0	0	0	0	0	0	0	0	0	0	2.04986	2.00917	1.76052	0	0	0	0	0	0	0	0	0	2.37328	0	0	0	0	0	0	0	0	0
ENSG00000280117	0.423057	0.481355	0.458042	0.218451	0.300972	0.239143	0.284974	0.295684	0.212141	0.251078	0.248895	0.240615	0.309561	0.433323	0.517917	0.192776	0.250097	0.179725	0.328222	0.399598	0.23135	0.464981	0.301479	0.196217	0.222816	0.197104	0.342218	0.343164	0.307956	0.201983	0.165309	0.262631	0.21404	0.375748	0.38752	0.217065	0.146595	0.244675	0.199141	0.467672	0.354714	0.335905	0.154454	0.202238	0.18741	0.36814	0.201236	0.258621	0.317605
ENSG00000275377	0	0	0	0	0	0	0	0	0	0	6.57674	0	0	0	0	0	0	7.04684	0	0	6.86037	0	0	0	0	0	6.22851	0	0	0	12.0529	0	0	0	0	0	0	0	0	0	0	0	0	0	0	0	0	0	0
ENSG00000276430	0	0	0.140092	0	0	0	0	0	0.128078	0	0	0	0	0	0	0	0	0	0	0	0	0	0	0	0	0.108701	0	0	0.132945	0	0	0	0	0.908944	0	0	0.131391	0	0	0	0	0	0	0	0	0	0	0	0.491172
ENSG00000281113	0	0	0	0	0	0	0	0	0	0	0	0	0	0	0	0	0	0	0	0	0	0	0	0	0	0	0	0	0	0	0	0	0	0	0	0	0	0	0	0	0	0	0	0	0	0	0	0	0
ENSG00000282872	0	0	0	0	0	0	0	0	0	0	0	0	0	0	0	0	0.224828	0	0	0	0	0	0	0	0	0	0	0	0	0	0	0	0	0	0	0	0	0	0	0	0	0	0	0	0	0	0	0	0
ENSG00000280991	0	0	0	0	0	0	0	0	0	0	0	0	0	0	0	0	0	0	0	0	0	0	0	0	0	0	0	0	0	0	0	0	0	0	0	0	0	0	0	0	0	0	0	0	0	0	0	0	0
ENSG00000283952	0	0	0	0	0	0	0	0	0	0	0	0	0	0	0	0	0	0	0	0	0	0	0	0	0	0	0	0	0	0	0	0	0	0	0	0	0	0	0	0	0	0	0	0	0	0	0	0	0
ENSG00000277717	0	0	0	0	0	0	0	0	0	0	0	0	0	0	0	0	0	0	0	0	0	0	0	0	0	0	0	0	0	0	0	0	0	0	0	0	0	0	0	0	0	0	0	0	0	0	0	0	0
ENSG00000279527	0.437083	1.49979	0.765102	0.451695	0.441744	0.449933	1.40265	0.409885	1.25857	0.417745	0	0.403938	0.885622	0.495197	1.88826	0	0.450483	0	1.98897	1.88588	2.24497	0.487038	0.644111	0	0	0	0.710674	0.701886	1.60067	0.912424	1.30667	0.493362	0.401235	1.69277	0	1.00027	0	0	0	1.77182	2.57738	0.506876	0	0	0.419974	2.11081	1.04325	0	0
ENSG00000279464	0.301007	0.251609	0.235958	0.147215	0.421307	0.387507	0.234605	0.408175	0.633145	0.244465	0.205096	0.20784	0.617585	0.575067	0.441231	0.169378	0.34611	0.326809	0.313169	0.634724	0.485389	0.335145	0.360987	0.298449	0.240261	0.361564	0.216587	0.443854	0.269824	0.356942	0.304421	0.374744	0.356883	0.320597	0.65488	0.340825	0.274115	0.230624	0.336599	0.221992	0.33205	0.209446	0.389037	0.320012	0.328572	0.3479	0.491502	0.34669	0.340908
ENSG00000279578	0	0	0	0	0	0	0	0	0	0	0	0	0	0	0	0	0	0	0	0	0	0	0	0	0	0	0	0	0	0	0	0	0	0	0	0	0	0	0	0	0	0	0	0	0	0	0	0	0
ENSG00000278907	0	0	0	0	0	0	0	0	0	0	0	0	0	0	0	0	0	0	0	0	0	0	0	0	0	0	0	0	0	0	0	0	0	0	0	0	0	0	0	0	0	0	0	0	0	0	0	0	0
ENSG00000278756	0	0	0	0	0	0	0	0	0	0	0	0	0	0	0	0	0	0	0	0	0	0	0	0	0	0	0	0	0	0	0	0	0	0	0	0	0	0	0	0	0	0	0	0	0	0	0	0	0
ENSG00000279009	0	0	0	0	0.36146	0.367932	0	0	0	0	0	0.326678	0	0	0	0	0	0.407988	0	0.373056	0	0	0	0	0.332277	0	0	0	0	0.318302	0	0.399117	0.327417	0	0	0	0.357846	0.391193	0.336938	0	0	0	0	0.337842	0.3482	0	0.358616	0	0.394205
ENSG00000279529	3.51824	3.54689	2.66121	1.41601	1.47207	1.30938	3.40716	2.97023	3.18751	0.407767	0.615341	0.928386	2.78575	2.79999	2.16519	1.51247	1.84597	1.91598	1.89498	1.58225	1.66944	1.49605	1.50183	1.10039	2.27283	2.68852	2.32759	3.01503	3.16467	2.33291	1.50099	1.67198	1.30824	2.90837	3.5143	2.13281	0.300465	0.752536	0.712275	2.47065	3.15986	2.02737	2.2904	1.71417	2.67397	1.79979	1.93351	1.93195	1.74776
ENSG00000275645	1.30997	2.12538	2.09303	0.836459	0.343299	0.599396	2.05737	0.313085	1.23352	0.575079	0	0.511439	1.34722	0.964618	1.51829	1.16452	1.8208	1.7187	0.890592	0.339278	0.839017	0.93946	0.279233	0	1.8108	1.36647	1.05052	1.7389	1.03781	1.33122	0.379495	0	1.16262	1.91078	1.38371	1.29562	0.563043	0.620318	0.781683	0.392393	0.860178	1.87793	0.581673	0.99854	1.02054	0.663464	0.832089	1.04835	0.651992
ENSG00000278794	3.45419	2.11104	4.51658	0.155347	1.75166	1.38729	1.5053	1.88701	3.44948	0.15637	0.146204	0.629126	0.957226	0.897609	1.24263	0.669546	1.34179	1.3253	1.58625	0.147108	0.726294	3.75084	0.815571	0.161476	0.650812	0.13295	0.745591	5.5744	5.56378	4.60944	4.04788	3.24742	1.49618	3.41487	4.68724	7.25722	0.14621	0.792939	0.14675	2.13218	1.41043	0.935051	1.92051	0.146973	0.190894	1.67186	0.167834	0.654562	0.182989
ENSG00000281332	0.364364	0.198602	1.46691	1.21882	1.20044	1.60634	0.36676	0.465038	1.3214	1.00076	1.35864	3.37497	0.323576	0.377627	0.563879	4.74852	4.74168	4.65838	0.471616	0.274268	0.915693	0.604958	0.531314	1.17032	5.96269	4.79834	4.75512	0.403575	0.432489	1.13305	0.663952	1.12259	1.42302	0.385825	0.538928	1.13214	1.35157	1.62244	3.16315	0.192887	0.326471	0.403713	4.97333	4.05151	5.93543	0.196864	0.124259	0.839338	0.683918
ENSG00000282890	0	0	0	0	0	0	0	0	0	0	0	0	0	0	0	0	0	0	0	0	0	0	0	0	0	0	0	0	0	0	0	0	0	0	0	0	0	0	0	0	0	0	0	0	0	0	0	0	0
ENSG00000276857	0	0	0	0	0	0	0	0	0	0	0	0	0	0	0	0	0	0	0	0	0	0	0	0	0	0	0	0	0	0	0	0	0	0	0	0	0	0	0	0	0	0	0	0	0	0	0	0	0
ENSG00000279168	19.1234	16.6326	8.41101	8.76058	9.91729	6.35732	13.8229	11.4468	6.47559	10.2676	9.05196	7.07635	5.14438	3.09654	3.31434	5.62711	6.8216	5.14665	5.46053	3.4774	3.82579	7.26386	7.08747	6.11953	7.05466	7.482	5.75352	17.7738	16.5554	9.49803	8.54271	10.7792	7.65607	12.3452	7.51825	5.19493	10.1825	9.48726	6.16695	3.93654	4.43985	2.70459	5.69483	5.81561	4.46639	3.16359	3.58905	2.99259	7.40215
ENSG00000280046	2.13982	2.46084	1.57585	1.08824	1.23936	1.00139	2.0508	2.60992	2.20436	1.00105	0.87814	1.09561	4.08613	3.27204	3.58453	1.45999	1.21302	1.2045	2.24345	2.15655	1.4813	2.01293	1.57116	0.955768	1.57724	0.961895	1.2292	1.58259	1.74862	1.58504	1.28849	1.17317	1.06616	3.24292	3.20106	2.25004	0.915088	0.879534	0.981893	4.05876	3.3681	2.78948	1.5267	1.04896	1.2255	1.93797	2.34521	1.89401	2.04447
ENSG00000280665	0.170696	0.889678	0.173454	0.170995	0.17189	0.176831	0.187244	1.36854	0.809008	0.174264	0.606588	0.611638	0.88808	0.202369	0.707045	0.146343	0.925945	0.192884	2.56365	1.59015	0.903689	1.065	1.2328	0.179379	0.151788	0.766701	2.76098	0.168963	0.172504	0.139634	0.193447	0.203951	0.147388	0.180122	0.988095	0.17143	0	0.184079	0.158734	0.201672	0.733227	0.214995	1.53316	0.859108	0.757024	0.199006	0.873295	1.59037	0.507403
ENSG00000280288	0.162124	0.152951	0.147633	0.0805738	0.207854	0.0776696	0.202667	0.128475	0.134653	0.125326	0.0682175	0.172309	0.10399	0.152018	0.191057	0.171728	0.192489	0.145442	0.157074	0.0775105	0.137576	0.0843257	0.223137	0	0.122346	0.0708798	0.0762035	0.0750296	0.144423	0.0752769	0.08528	0.160628	0.12396	0.206912	0.140063	0.0818846	0.0793135	0.0808328	0.125442	0.087186	0.148521	0.0921536	0.203408	0.127617	0.126669	0.230896	0.201444	0.133583	0.159242
ENSG00000278532	0	0	0	0	0	0	0	0	0	0	0	0	0	0	0	0	0	0	0	0	0	0	0	0	0	0	0	0	0	0	0	0	0	0	0	0	0	0	0	0	0	0	0	0	0	0	0	0	0
ENSG00000237787	0	0	0	0	0	0	0	0	0	0	0	0	0	0	0	0	0	0	0	0	0	0	0	0	0	0	0	0	0	0	0	0	0	0	0	0	0	0	0	0	0	0	0	0	0	0	0	0.305083	0
ENSG00000274744	0	0	0	0	0	0	0	0	0	0	0	0	0	0.08146	0	0	0	0	0	0.0723235	0	0	0	0	0	0	0	0	0	0	0	0	0	0	0.0731878	0	0	0.0744651	0	0	0	0	0	0	0	0	0	0	0
ENSG00000279709	0	0	0	0	0	0	0	0	0	0	0	0	0	0	0	0	0	0	0	0	0	0	0	0	0	0	0	0	0	0	0	0	0	0	0	0	0	0	0	0	0	0	0	0	0	0	0	0	0
ENSG00000278420	14.564	29.8498	50.8691	0	4.66065	5.08357	15.6531	50.0896	17.9074	0	0	5.04062	64.688	51.1812	29.915	9.06659	10.5356	0	17.5496	13.8856	25.1895	18.667	0	4.52964	0	9.1607	4.47479	20.003	40.8661	26.3976	8.9442	0	4.69184	27.0039	18.8862	28.6917	5.52212	0	5.20201	42.4722	15.9207	40.2597	5.01887	0	9.3485	15.1078	10.3334	4.74069	5.64949
ENSG00000274356	0.37967	0	0	2.94623	2.33857	1.26129	0	0	0	0.658349	0.338004	0.597296	0.482263	0.449115	0	2.60647	2.36286	2.28799	1.00499	0.659703	0.396346	1.39647	1.03497	1.85743	4.06169	4.29333	2.83941	0	0.379008	0	0.988117	1.72496	2.09587	0	0	0	0.653256	1.00502	2.47632	0	0	0.79429	4.20392	3.71665	4.05862	1.05208	0.678023	1.74235	2.59363
ENSG00000279573	0.661678	1.4676	1.2796	0.394198	0.745521	0.476328	0.637311	0.613681	0.947466	0.334869	0.247155	0.415049	1.32769	1.03191	1.49428	0.479461	0.352474	0.388089	0.718462	0.717018	0.633169	0.564994	0.850885	0.610953	0.349877	0.461056	0.580204	0.750021	0.71753	0.562277	0.778999	0.729052	0.698005	0.518353	0.498805	1.05165	0.213174	0.273002	0.675511	0.953418	1.76158	1.13552	0.483053	0.429253	0.616819	0.831827	0.729284	0.556659	0.730468
ENSG00000282265	0	0	0	0	0.233474	0	0	0	0	0	0	0.209734	0	0	0.380121	0.211738	0	0	0.250712	0	0	0	0	0	0	0.212088	0.0867837	0	0	0	0	0	0	0	0	0.234029	0	0	0	0	0.249223	0.280283	0.234714	0	0.369333	0	0	0.232913	0
ENSG00000280055	0.101757	0.178012	0	0.313022	0.50975	0.527439	0.274577	0	0.182234	0.36163	0.36651	0.120867	0.524234	0.370309	0.289627	0.342793	0.298203	0.42375	1.42134	1.10934	1.46941	0.935026	0.68797	0.482154	0.277734	0.263571	0.220159	0.178209	0.188135	0.0917311	0.696598	0.591826	0.482	0.19722	0.194699	0.0995287	0.316138	0.447781	0.284529	0.360068	0.230222	0.243219	0.29858	0.17264	0.528819	1.61218	0.693767	1.06167	0.890346
ENSG00000277981	0	0	0	0.175538	0	0	0	0.165042	0	0	0	0	0	0	0	0	0	0	0	0	0	0.187121	0	0	0	0	0	0.167652	0	0	0.176737	0	0.156782	0	0	0	0	0	0	0	0	0.197419	0.173669	0	0	0	0	0	0
ENSG00000277941	0	0	0	0.364959	0	0.357946	0.381422	0	0.357444	0	0	0.32304	0	0	0	0.318965	0.354636	0.396286	0	0	0.373332	0	0	0.366796	0.332532	0.320865	0.36401	0	0	0	0	0	0	0	0	0	0	0	0	0	0	0	0	0	0	0	0	0	3.9964
ENSG00000279420	0	0	0	0	0	0	0	0	0	0	0	0	0	0	0	0	0	0	0	0	0	0	0	0	0	0	0	0	0	0	0	0	0	0	0	0	0	0	0	0	0	0	0	0	0	0	0	0	0
ENSG00000279737	0	0	0	0	0	0	0	0	0	0	0	0	0	0	0	0	0	0	0	0	0	0	0	0	0	0	0	0	0	0	0	0	0.913749	0	0	0	0	0	0	0	0	0	0	0	0	0	0	0	0
ENSG00000275158	1.39757	5.40124	3.84669	2.98873	3.17442	2.21734	3.76891	5.9736	4.49982	3.40163	3.80441	3.47332	3.3982	8.63611	4.64477	2.8271	6.07748	3.82042	6.79482	6.94774	10.5127	5.68648	5.99603	6.26035	3.28951	4.64481	4.16613	4.6274	6.15601	7.68884	2.07263	2.7861	5.35333	2.29922	5.02167	5.23094	2.83411	2.56755	4.20958	2.50054	5.21228	5.80806	2.92537	2.02493	2.0681	6.00217	5.07299	4.90398	2.98551
ENSG00000278867	7.76254	8.02926	7.04945	0.680995	1.04569	2.24248	5.9297	5.08199	5.05781	0.472603	1.18913	1.81198	1.71396	2.45913	2.98625	1.0973	2.34352	1.64866	2.04122	3.5231	2.8919	1.45107	3.55202	2.28714	1.5991	1.95346	2.57264	8.2629	7.30125	5.96575	0.964601	1.81925	1.82836	4.78929	5.90193	4.929	1.01895	1.01398	2.11884	1.609	2.90745	2.11155	1.68793	1.40506	2.05609	2.32358	3.65582	3.143	1.18046
ENSG00000213215	0	0	0	0	0	0	0	0	0	0	0	0	0	0	0	0	0	0	0	0	0	0	0	0	0	0	0	0	0	0	0	0	0	0	0	0	0	0	0	0	0	0	0	0	0	0	0	0	0
ENSG00000279174	0	0	0	0	0	0	0	0	0	0	0	0	0	0	0	0	0	0	0	0	0	0	0	0	0.102359	0	0	0	0	0	0.0959883	0	0	0	0	0	0	0	0	0	0	0.101576	0	0	0	0	0	0	0
ENSG00000280832	0.904893	0.629389	0.672719	1.94931	1.94561	1.51665	0.649793	0.479783	0.468507	1.73171	1.49278	2.65724	0.181267	0.398488	0.282718	3.53973	3.43825	5.24643	0.810606	0.705411	0.471888	0.924454	0.61778	0.992972	6.27331	4.87183	5.934	0.733775	0.798029	0.526854	1.14524	1.16968	1.60665	0.401484	0.978877	0.597059	1.96112	1.72849	3.01992	0.508673	0.332692	0.198908	3.13804	3.60927	4.33844	0.537762	0.864611	0.847673	0.806978
ENSG00000281460	0	0	0	0	0	0	0	0	0	0	0	0	0	0	0	0	0	0	0	0	0	0	0	0	0	0	0	0	0	0	0	0	0	0	0	0	0	0	0	0	0	0	0	0	0	0	0	0	0
ENSG00000276765	0	0	0	0	0	0	0	0	0	0	0	0	0	0	0	0	0	0	0	0	0	0	0	0	0	0	0	0	0	0	0	0	0	0	0	0	0	0	0	0	0	0	0	0	0	0	0	0	0
ENSG00000279675	0.130242	0.193203	0.214384	0	0	0	0.119119	0.144032	0.129376	0	0.106685	0	0	0.148742	0	0	0	0	0.115873	0.114749	0.118426	0.158877	0.108554	0.126347	0.103881	0	0.107306	0.157969	0.151393	0.187692	0.113015	0	0	0.119336	0.135952	0.129729	0	0	0	0	0	0	0	0.10523	0.159287	0	0.122249	0.114481	0.12496
ENSG00000276542	0	0	0	0	0	0	0	0	0	0	0	0	0	0	0	0	0	0	0	0	0	0	0	0	0	0	0	0	0.24859	0	0	0	0	0	0	0	0	0	0	0	0	0	0	0	0	0	0	0	0
ENSG00000277590	67.1604	26.9445	24.179	0	6.58305	0	18.4887	11.3209	12.6215	6.28646	0	6.17046	0	6.98839	13.1854	11.7521	0	0	0	0	0	0	0	6.25583	22.5213	0	0	32.1408	23.1087	6.0919	0	0	6.1853	20.0831	13.3113	17.1152	12.9108	6.86002	0	0	20.5142	0	0	11.7512	0	7.39665	0	0	13.0393
ENSG00000277482	0	0	1.22029	0	0	0	0	0	0	0	0	0	0	0	0	0	0	0	0	0	0	0	0	0	0	0	0	0	0	0	0	0	0	0	0	0	0	0	0	0	0	1.50322	0	0	0	0	0	0	0
ENSG00000278733	1.10289	1.23147	0.532804	0.316768	0	0.311843	0.330681	0.476563	0.300771	0	0.632077	0.281883	0	0.805587	0.310255	0.649856	0.313415	0.771528	0.323432	0	0.518187	0	0	0	0.457709	0.651954	0.683933	0.875436	0.310772	0.46001	0	0.341368	0.282263	0.747141	0.735951	0.502733	0.316409	0	0.491681	0.565328	0	0	0.313456	0.476229	0.676567	0	0.733973	0.306609	0.557831
ENSG00000278923	0.401316	0.127388	0.333354	0.411763	0	0.14943	0.390984	0.150631	0.187634	0.150435	0.357948	0.145218	0.844635	0.839223	0.416216	0.775924	0.125915	0.159827	0.368969	0.192062	0.15941	0.17935	0.152144	0.186703	0.156431	0.124245	0.116515	0.136418	0.154023	0.190105	0.162232	0.205951	0.163824	0.174445	0.153854	0.321452	0.137893	0.163901	0.151051	0.207004	0.168094	0.92928	0.154102	0.161064	0.139941	0.168078	0.157636	0.400349	0.151828
ENSG00000278231	11.2344	8.84813	7.31641	0	0.469477	1.18081	7.62408	8.88907	4.99809	2.15466	0.986348	1.01586	1.89947	4.95935	4.82532	2.84998	2.56876	2.03657	4.59376	3.48809	4.26927	2.85787	2.33273	1.89164	3.47641	1.63394	1.14217	6.21804	8.92693	6.68917	1.5826	1.32694	0.719036	7.46973	9.60954	5.93148	1.12828	1.96264	1.75102	2.52084	5.12627	4.34323	2.88509	2.37964	5.40624	3.66616	2.8986	1.80009	1.27688
ENSG00000279045	0.274675	0.258421	0	0	0	0	0	0	0.263103	0.259446	0	0	0	0	0	0	0	0	0	0	0	0	0	0	0	0	0	0	0	0	0.439921	0	0	0	0	0	0	0	0	0	0	0	0	0	0	0	0	0	0.30016
ENSG00000274167	0	0	0	0	0	0	0	0	0	0	0	0	0	0	0	0	0	0	0	0	0	0	0	0	0	0	0	0	0	0	0	0	0	0	0	0	0	0	0	0	0	0	0	0	0	0	0	0	0
ENSG00000283003	0	0	0	0	0	0	0	0	0	0	0	0	0	0	0	0	0	0	0	0	0	0	0	0	0	0	0	0	0	0	0	0	0	0	0	0	0	0	0	0	0	0	0	0	0	0	0	0	0
ENSG00000278112	0.507632	0.282186	0.527676	0.720015	0.702248	0.927186	0.327578	0.469868	0.874473	0.492097	0.778596	0.802896	1.91713	0.830369	0.905082	0.993211	1.12021	1.22689	0.756708	0	0.510644	0.800954	0.253148	0.523402	1.35381	0.633912	0.490934	0.494558	0	0.264679	2.07048	0.80859	0.814198	0.758391	0.533291	1.7234	0.684267	0.528535	1.42368	0.342868	0.529021	1.09871	1.29893	1.22724	1.06034	0.573726	0	0.897992	0.790751
ENSG00000276158	0	0	0	0	0	0	0	0	0	0	0	0	0	0	0	0	0	0	0	0	0	0	0	0	0	0	0	0	0	0	0	0	0	0	0	0	0	0	0	0	0	0	0	0	0	0	0	0	0
ENSG00000279570	3.56039	7.27648	7.10641	0.368668	0.356741	0.229283	3.34809	6.02102	3.57834	0.215215	0	0.209338	1.56028	2.66383	1.30538	0	0.495872	0	1.06499	0.755974	0.914382	0.682748	1.04759	0	0.206385	0.211368	0.473367	4.5468	6.64331	5.86551	1.31232	0.687156	0	5.44316	7.81429	6.36502	0.231532	0.516561	0.218929	2.15183	4.88938	1.15805	0.227944	0.211277	0.343249	2.0443	1.33166	1.01675	1.72153
ENSG00000277473	0	0.158514	1.45451	0.810571	0	0.179182	0.906327	0	0.159002	0	0	0.685702	0.223285	0	0.753222	0	0.815039	0.194945	0.190214	0.773119	0.796605	0.927305	0.129534	0	0	0	0	1.47742	1.97095	0.677782	0	0	0	0.850146	0.845907	0.172007	0.766527	0	1.33941	0.932534	1.72866	0.216981	0	0.164478	0	3.12726	0.171912	0	0.886674
ENSG00000280162	0.561275	0.626014	0.438475	0.160311	0.401886	0.231832	0.418052	0.518994	0.472214	0.138639	0.145565	0.130659	0.371763	0.36668	0.374891	0.32835	0.304672	0.202862	0.362193	0.338469	0.269685	0.353808	0.377892	0.171602	0.336632	0.315333	0.287242	0.776244	0.769491	0.51659	0.289004	0.336196	0.221898	0.530709	0.453677	0.303912	0.1731	0.161986	0.163883	0.582413	0.503097	0.301342	0.277008	0.155985	0.209938	0.301394	0.281002	0.223828	0.294125
ENSG00000280123	2.38463	4.61003	4.84721	1.91301	1.33234	2.36569	2.4758	4.53773	3.1304	7.41934	7.84489	6.94667	0.85806	1.6134	2.48416	15.6886	14.824	14.8525	0.581921	1.02807	0.935484	0.36493	0.445557	0.536708	26.7951	20.8438	13.4676	3.3514	5.10767	5.04396	2.20505	2.10895	2.3173	2.31022	4.42453	3.4607	6.73779	7.75708	5.47254	1.30189	1.98812	1.84586	14.9945	10.8003	10.5789	0.41087	0.629138	0.692142	0.685889
ENSG00000276926	17.0524	10.1068	11.282	19.0808	20.6389	17.172	18.3276	35.7264	5.45434	0	16.9594	28.4773	29.1463	35.6409	29.2059	5.50184	22.5503	0	44.8052	11.749	23.645	31.8982	44.1923	16.1416	4.98378	11.7213	24.6822	0	5.57866	10.5283	10.2765	39.6037	46.8034	16.8453	11.1186	5.46502	25.0466	32.0707	29.3891	57.15	18.6409	37.8431	5.91605	5.50141	16.2567	23.1897	29.6683	5.52674	25.2958
ENSG00000283117	0.177003	0.141475	0.1581	0.360406	0.146508	0.149271	0.279364	0.143098	0.175216	0.328073	0.190244	0.111616	0.182703	0.269291	0.123084	0.247174	0.178506	0.191774	0.153251	0.150101	0.214523	0.416859	0.111402	0.119186	0.268338	0.194282	0.169442	0.168867	0.121627	0.109995	0.563867	0.129658	0.164753	0.249528	0.125101	0.0901582	0.427867	0.21443	0.144888	0.23034	0.16329	0.132331	0.266309	0.164893	0.114369	0.340655	0.0962557	0.119925	0.292496
ENSG00000274330	0	0	0	0	0	0.107093	0	0	0	0	0	0	0	0	0	0	0	0.18729	0	0	0	0	0.0711522	0	0.188042	0.161742	0.102258	0.07853	0	0.072779	0	0	0	0	0	0	0	0	0.102064	0	0	0	0	0.0752758	0.102114	0	0	0	0
ENSG00000280150	0.294628	0.456112	0.906897	0	0	0	0	0.451458	0.651842	0	0.591753	0	0	0.344396	0.48486	0	0.491536	0.324027	0	0	0	0	0.416939	0	0	1.1345	1.58992	0.472636	0.865528	0.261004	0.320533	0.985709	0.267515	0	1.72634	0.484403	0	0	0	0	0.717222	0.349655	0	0	0.282443	0	0	0	0
ENSG00000284005	0	0	0	0	0	0	0	0	0	0	0	0	0	0	0	0	0	0	0	0	0	0	0	0	0	0	0	0	0	0	0	0	0	0	0	0	0	0	0	0	0	0	0	0	0	0	0	0	0
ENSG00000277391	0	0	0	0	0	0	0	0	0	0	0	0	31.4131	0	0	0	6.50047	6.41785	26.998	28.7827	0	6.08738	12.9727	6.12491	0	0	0	0	0	0	0	0	6.05585	0	0	0	14.0463	0	13.232	12.7612	6.52915	6.20071	0	0	6.21171	18.9773	26.0097	17.18	0
ENSG00000281909	0	0.154995	0.345105	0	0.187284	0.153138	0	0.162018	0.126432	0	0.194312	0.126144	0	0.115498	0.0943438	0.087493	0.145315	0.1121	0	0.095693	0.20047	0	0.147769	0.120942	0.194957	0.160274	0.211826	0.0917969	0.150621	0.104085	0.226279	0.171965	0.0978159	0	0	0	0.0946923	0.103708	0.152114	0.107173	0.115797	0	0.259875	0.149265	0.171658	0.110654	0.115372	0.185791	0.179112
ENSG00000281376	1.23573	0.859129	0.680103	0.839429	0.771605	0.792608	0.69242	0.505792	0.668745	0.66426	0.567641	0.499416	0.774012	0.514144	0.496118	0.571195	0.462116	0.328824	0.552014	0.418195	0.914457	0.937232	0.695549	0.787125	0.501073	0.323626	0.500066	1.48723	0.811663	0.595856	1.01301	0.856902	0.801951	1.22539	0.819591	0.66024	0.688102	0.608562	0.560234	0.72973	0.344855	0.590785	0.808641	0.828028	0.552154	1.17313	0.744846	0.538137	0.880099
ENSG00000274213	21.407	16.9151	15.874	4.67068	3.39539	1.81153	26.5058	16.7853	14.9577	2.12978	0.478714	1.54331	15.1351	7.31969	10.9233	10.2099	6.74782	3.30773	6.27896	4.51559	7.1107	7.51461	7.76396	4.33648	6.9604	4.80119	5.7449	38.8709	28.0628	30.9596	3.55613	1.10282	0.845134	39.4654	26.6831	21.5583	0.527203	0.582121	0.901549	20.2375	9.03763	19.6519	4.1786	3.17342	2.86268	9.00884	5.88965	6.08672	5.54512
ENSG00000283515	1.39731	1.15221	0.910371	0.950666	0.692467	1.48873	1.46588	1.50085	1.31788	0.406597	1.17119	0.903291	0.625587	0.749164	0.542484	0.677709	0.701939	0.977557	0.731795	0.881796	1.3466	1.00774	1.51114	0.955387	0.838535	0.546139	0.864617	1.23503	1.2502	1.42515	0.498373	0.802322	0.656075	1.01634	1.14283	1.11503	0.843961	1.03572	1.17609	0.327059	0.612077	0.579043	1.35427	0.625778	0.782801	0.703101	0.912748	1.80283	0.874521
ENSG00000278977	0.0889904	0.0843819	0.0938264	0	0.090509	0	0.0966571	0	0	0	0	0.0835005	0	0	0	0	0.0913169	0.0997535	0	0	0	0.118923	0	0	0.0820256	0.0829636	0.0888493	0.0867714	0.0911831	0	0.0993446	0	0	0	0.0943319	0.0902972	0.0908952	0.0954754	0.0882582	0	0	0	0	0	0.0867759	0	0	0	0.102142
ENSG00000280273	0.201077	0.237768	0.319506	0.216658	0.408127	0.265411	0.271696	0.243736	0.299989	0.354468	0.24172	0.292208	0.36705	0.463952	0.518739	0.290169	0.313339	0.404513	0.320019	0.366736	0.321023	0.234226	0.242531	0.435758	0.332444	0.251195	0.347906	0.286468	0.506228	0.185964	0.276466	0.289694	0.338091	0.479265	0.468737	0.455228	0	0.219777	0.493581	0.285131	0.595115	0.69037	0.460975	0.291681	0.300407	0	0.373683	0.158991	0.178527
ENSG00000283821	0	0	0	0	0	0	0	0	0	0	0	0	0	0	0	0	0	0	0	0	0	0	0	0	0	0	0	0	0	0	0	0	0	0	0	0	0	0	0	0	0	0	0	0	0	0	0	0	0
ENSG00000280190	0	0.177471	0.149615	0	0	0	0.149757	0.178795	0.138106	0	0	0	0	0.158169	0.143238	0.174121	0.188555	0	0	0	0	0.153184	0	0	0	0.132864	0	0	0.189773	0	0.186679	0.153822	0.130715	0.148913	0.145243	0	0	0	0	0	0.198636	0.156946	0	0	0	0	0	0	0
ENSG00000279602	10.8513	24.8064	6.40377	1.05857	3.97797	0.905103	7.83875	18.0926	6.45931	0.367306	1.13265	0.35599	9.56846	13.9554	8.14114	3.41566	4.10567	2.4638	2.0536	6.27689	2.1892	1.31082	2.94904	1.13369	1.27246	3.22607	2.25034	10.8579	21.1363	7.22109	1.60898	2.4251	0.951876	12.7066	25.1103	7.87177	0.4631	1.67976	0.85896	7.80208	20.9466	7.06507	2.82636	4.4504	4.0349	2.62381	5.58025	2.38984	1.54246
ENSG00000279900	1.93933	5.99522	1.7677	1.16489	2.80716	1.06458	3.4209	1.21857	3.94673	1.02932	1.41013	1.173	4.34246	5.81483	2.74548	4.03191	4.9512	4.44201	1.52485	5.22792	3.74291	4.13052	1.75778	2.15094	3.46498	4.48304	4.51223	2.93455	2.95757	1.18945	5.03616	4.01064	1.45892	3.22699	5.31628	2.95091	1.05568	0.920242	2.48346	4.90649	8.71026	3.61777	4.3964	3.64031	4.29997	5.19993	3.46704	3.01259	2.73868
ENSG00000276931	1.14957	1.72572	1.20756	1.53398	1.67529	1.7104	1.04952	1.06998	1.27268	1.44562	1.48129	1.83118	2.25737	0.920291	1.14659	1.99566	0.638277	1.07915	2.48752	1.31862	1.18046	0.707285	1.14347	0.820673	2.93646	2.15561	0.952378	1.94136	0.975452	0.561399	1.36427	0.906657	1.36063	1.58723	1.73939	1.13913	2.01351	2.12954	1.93543	1.08787	1.20046	1.33861	2.53391	1.8844	1.26822	1.08019	0.464053	0.451266	1.08275
ENSG00000274403	2.35242	3.18365	3.92667	2.2176	2.67745	2.90308	1.96429	1.86849	2.42598	1.09195	1.3175	2.13285	1.17335	1.48233	0.962605	1.67858	3.08282	2.0162	1.55727	0.789354	1.86799	1.64407	2.03304	1.50482	2.29078	2.47284	2.79907	1.93276	2.00265	2.25708	2.23979	1.27171	1.9737	1.74805	2.97797	1.2905	1.1468	0.838251	4.26147	0.878996	1.18754	1.11149	3.23242	2.68113	4.41395	1.06312	1.50577	2.48004	2.58656
ENSG00000274468	0	0	0	0	0	0	0	0	0	0	0	0	0	0	0	0	0	0	0	0	0	0	0	0	0	0	0	0	0	0	0	0	0	0	0	0	0	0	0	0	0	0	0	0	0	0	0	0	0
ENSG00000274752	12.7141	35.4167	16.8395	25.1952	29.2574	21.4928	10.9162	24.8188	14.249	20.9268	18.1987	14.2904	23.0981	29.9962	20.5991	25.7976	21.7112	23.2484	48.5616	55.166	48.866	42.5978	50.8579	46.4933	22.6424	23.9408	15.7742	15.8892	39.512	14.9514	25.556	30.71	17.9735	11.8986	26.6404	14.4144	22.7284	25.8225	22.1405	16.4809	19.204	17.6148	17.3835	18.244	14.1558	39.3533	47.3508	36.1031	35.6874
ENSG00000275484	0	0.301173	0	0	0	0	0	0	0.311737	0	0	0	0.396559	0.620371	0	0	0.323611	0	0	0	0	0	0	0	0.290311	0	0.311443	0	0.321524	0	0	0	0.292422	0	0.336921	0	0	0	0	0	0.340705	0	0.525872	0	0	0	0	0.318882	0
ENSG00000273613	0	0	0	0	0	0	0	0	0	0	0	0	0	0	0	0	0	0	0	0	0	0	0	0	0	0	0	0	0	0	0	0	0	0	0	0	0	0	0	0	0	0	0	0	0	0	0	0	0
ENSG00000273975	0	0.76382	0.472311	0.464268	0.613589	0.477863	0.144154	1.28705	0.151422	0	0.376582	0.355508	1.48147	0.546942	0.441765	0.573646	1.03379	0.616934	0.529341	0.779471	0.458629	0.5365	0.61813	0.476113	0.105138	0.39856	0	0.456743	0.773576	1.54793	1.06475	0.941135	0.103883	0.49047	0.938696	0.45864	0.112623	0.492362	0.716528	1.15693	1.4715	1.01321	0.790207	0.550291	0	1.3277	0.565545	0	0.891133
ENSG00000276269	0.58373	0.325627	0.603855	0.827204	0.790768	0.588759	0.627383	0.750869	0.327293	0.336721	0.296848	0.24015	0.718709	0.396544	0.337751	0.491882	0.786636	0	0.366486	0.567829	0.585209	0.648003	0.122877	0.831311	0.186501	0.243394	0.337939	0	0	0.302572	0.597983	0.313621	0	0.613468	0.607827	0	0.567843	0.582473	1.16878	0	0.600805	0	0	0.517471	0.330262	0.652805	0.803018	0	0.63845
ENSG00000282419	0	0	0.0897825	0	0.226609	0.0804039	0	0	0	0	0.221491	0	0	0	0	0.195422	0.355563	0.29782	0.0873066	0.0849311	0	0.251082	0	0	0.086435	0.302966	0.177735	0	0.086053	0.170112	0	0	0.211104	0	0	0.185452	0	0	0	0.205629	0	0	0	0.1844	0	0	0.100293	0.186018	0.221944
ENSG00000279961	0	0	0	0	0	0	0	0	0	0	0	0	0	0	0	0	0	0	0	0	0	0	0	0	0	0	0	0	0	0	0	0	0	0	0	0	0	0	0	0	0	0	0	0	0	0	0	0	0
ENSG00000274275	15.6604	17.4698	14.3104	0	0.614822	0	8.17301	10.44	10.9484	0.60414	0.51579	0.531383	3.71426	6.17264	6.38611	0	0.620087	0	0.659105	1.50831	0.615512	0	0.498425	0	0.949442	0.535394	0	10.5359	19.2829	17.154	3.05826	2.31518	2.98346	12.4504	21.1351	15.7975	1.03494	0	2.76126	6.05345	12.2123	12.1952	2.46605	4.04409	4.58507	3.3688	5.72933	1.50573	1.18711
ENSG00000274560	0	0	0	0	0	0	0	0	0	0	0	0	0	0	0	0	0	0	0	0	0	0	0	0	0	0	0	0	0	0	0	0	0	0	0	0	0	0	0	0	0	0	0	0	0	0	0	0	0
ENSG00000280351	6.4561	5.22172	2.57747	1.23023	1.05793	1.32952	6.87957	6.13278	3.8716	0.446833	0.840831	1.04206	5.10152	3.84351	3.16785	0.82532	0.576849	1.11231	3.12283	2.04658	2.51627	2.34022	1.79382	1.80462	1.58388	1.38924	1.33602	4.4349	3.96117	2.09199	1.20601	1.69232	1.36664	5.32913	4.95099	2.84689	0.955771	0.520363	0.708441	3.03718	2.06083	2.66364	0.825175	0.808333	1.50861	2.57099	1.82776	1.87418	2.4031
ENSG00000279181	1.02005	1.7319	0	0	1.05658	0	1.11908	0	0	0	0	0.875681	1.33364	1.22255	0.971186	0	1.06098	0	0	0	0	0	0	0	0	0	0	0	1.79582	0	3.90942	1.20976	0	1.0996	2.90356	1.02742	0	0	0.973629	3.1697	4.51621	3.37419	0	0	1.82678	0	1.01714	1.01008	1.15774
ENSG00000275516	0	0.547642	0.611325	0	0	0	0	0	0	0.589338	0	0	0	0	0	0	0.151698	0.66107	0	0	0	0.679283	0	0	0	0.133758	0.152213	0	0.576774	0.139942	0	0	0.92467	0.636307	0	0.172623	0	0.634176	0	0.690887	0	0	0.15271	0.140939	0.155004	2.00594	0	0	0
ENSG00000281566	0.20598	0	0.215364	0	0.201167	0.32305	0.472778	0.194372	0.548119	0.193864	0.182873	0.185865	0	0	0.207078	0.187238	0	0.220867	0.213645	0.322318	0.330933	0.352046	0.288143	0	0.184054	0.297269	0.422776	0	0	0	0.333218	0	0.186896	0	0.338885	0	0	0	0.195253	0	0.220131	0	0.20595	0	0	0.638498	0.213399	0.203494	0.358406
ENSG00000279165	0.208907	0.28063	0.262961	0.379157	0.28426	0.28898	0.175695	0.197747	0.199659	0.309907	0.297432	0.299083	0.20025	0	0.338214	0.642014	0.414529	0.399558	0.300784	0.206095	0.297267	0.402458	0.296337	0.203148	0.676372	0.458814	0.511526	0.521419	0.250709	0.339217	0.46094	0.223153	0.224381	0.262651	0.260485	0.245628	0.122745	0.213339	0.236567	0.321574	0.40424	0.232041	0.583976	0.267799	0.394142	0.188315	0.434095	0	0.366045
ENSG00000277950	1.53589	2.73716	2.60148	0.172994	2.32089	0.176387	0.185799	1.1333	1.49868	2.38216	0.694509	1.32221	1.18662	0.203188	1.47264	0.770114	0.174466	0.193559	0.979936	0.163594	0.869354	2.56971	0.645929	0.185226	0.151225	0.145727	0.175124	2.24267	0.872476	0.142085	0.18615	0	0.147926	1.01443	2.1432	0.845941	0.158724	0.184862	0.803651	1.31129	0.174464	0.217142	0.171228	0.163597	0.836886	0.204106	0.165386	0.165926	0.940906
ENSG00000280393	0	0	0	0	0	0	0	0	0	0	0	0	0	0	0	0	0	0	0	0	0	0	0	0	0	0	0	0	0	0	0	0	0	0	0	0	0	0	0	0	0	0	0	0	0	0	0	0	0
ENSG00000275036	12.6742	6.30077	7.03345	6.78885	14.8671	8.1119	0	0	17.4046	0	6.63746	0.574545	7.99391	13.4989	0	6.2242	12.229	15.2614	0	9.36673	0.589155	13.9939	6.20915	0.577575	5.7355	6.80141	12.0372	41.6928	19.0224	15.2209	12.1108	7.23377	6.76668	19.3271	6.93154	6.58519	9.34359	0	12.8161	7.32945	20.4745	10.7769	6.97881	5.36098	7.62387	7.35627	7.6721	8.30988	0
ENSG00000275656	0	0	0	0	0	0	0	0	0	0	0	0	0	0	0	0	0	0	0	0	0	0	6.79882	0	0	0	0	0	0	0	0	0	0	0	0	0	0	0	0	0	0	0	0	0	0	0	0	0	0
ENSG00000276348	0.11001	0.0695419	0.090363	0.0837308	0.0816722	0	0.0878341	0.0709243	0.0902865	0	0	0.0751592	0.150956	0.0837436	0.0844414	0	0.0907571	0.08873	0.0772115	0.0865953	0.0761847	0.0823855	0.0762329	0.0934848	0.0660069	0.0758513	0.0877021	0.0972355	0.106878	0.0748838	0	0.09122	0.0677098	0.0790668	0.0959629	0.0848421	0	0.0755299	0.0697584	0.0911869	0.0878033	0.0933706	0.0809629	0.0756847	0.085731	0	0.085663	0	0.0827913
ENSG00000276528	0	0	0	0	0.459736	0	0	0	0.460399	0	0	0	0	0	0	0	0	0	0	0	0	0	0	0	0	0.434926	0	0	0	0	0	0	0	0	0	0	0	0	0	0	0	0	0	0.428774	0.418768	0	0	0	0
ENSG00000274400	0.461377	1.31928	4.43522	0.808084	0.789065	0.481976	4.22074	2.76734	1.9527	0	0	0.429058	2.18516	2.74345	3.64195	0.430185	0	0	2.16786	1.41825	1.7929	1.22265	0.405934	1.39519	0	0	0.457116	0	1.40017	4.34877	0.476851	0	0.427325	3.49456	4.43826	2.67896	0	0	0.459848	4.79237	2.88641	2.34374	0.798172	0	0.450632	2.43372	1.8196	2.6922	2.26231
ENSG00000275559	0	0.375433	0	0	0	0	0	0	0	0	0	0	0	0.451429	0	0	0.411	0	0	0	0	0	0	0	0	0	0	0	0	0	0	0	0.383846	0	0	0	0.400601	0	0	0	0	0.463296	0	0	0	0	0	0	0
ENSG00000279834	0	0.234043	0.122645	0	0	0	0.192565	0.14195	0	0	0	0	0.13739	0.129562	0	0.106483	0	0	0.152698	0.280013	0.186996	0.198489	0.135554	0.116152	0	0	0	0.109452	0.116796	0.104793	0	0	0	0	0.152945	0	0	0.119648	0	0	0.122249	0	0	0	0	0.161762	0	0.146866	0.164149
ENSG00000280432	1.02598	1.93801	0.505725	0.566006	0.707101	0.323484	0.679904	0.677538	0.387204	0.303613	0.643623	0.583296	0.572863	0.537019	0.325503	0.871965	0.72063	0.861739	1.22612	1.26589	1.7782	2.41896	2.11378	1.19044	0.938699	1.39046	0.914039	1.87065	1.26609	0.721135	0.888727	1.04177	0.581284	0.584705	0.817672	0.4679	0.563564	1.07074	0.534756	0.692984	0.66625	0.712704	0.950541	1.54136	0.987891	1.80396	0.807359	1.94638	1.39193
ENSG00000279305	0	0	0	0	0	0	0	0	0	0	0	0	0	0	0	0	0	0	0	0	0	0	0	0	0	0	0	0	0	0	0	0	0	0	0	0	0	0	0	0	0	0	0	0	0	0	0	0	0
ENSG00000277752	0.508684	0	0	0	0	0	0.546727	0	0	0	0	0	0	0	0	0.517347	0	0	0	0	0.585341	0	0	0	0	0	0	0.442724	0.516633	0	0	0	0	0.544373	0	0	0.631501	0	0	0	0	0	0	0	0.533431	0	0	0	0
ENSG00000283426	0.111493	0.103225	0.115921	0	0	0	0.127151	0.113046	0	0	0	0	0.14196	0.130823	0.10831	0.10075	0.115063	0.128526	0.121668	0	0.11352	0.12747	0.092915	0.118941	0.100312	0.103319	0.112725	0.111976	0.111963	0.0991107	0.122113	0.132901	0.0997762	0.123758	0.12272	0.111244	0	0	0	0.129698	0.115793	0.139901	0.1109	0.106013	0.10915	0.128459	0.113526	0	0.124443
ENSG00000279352	5.65682	6.94205	5.78389	3.61969	5.71183	5.0877	3.76647	7.58932	7.4634	1.34	2.59019	3.09024	5.49167	6.85395	7.52135	6.7744	3.96743	6.08273	1.8266	2.95776	6.67894	4.28966	3.83645	4.221	9.84365	4.67646	4.05395	5.63619	6.30836	7.99596	4.7961	3.18272	4.31999	5.35	9.37497	7.0919	1.73657	2.01472	4.24887	4.46252	7.56788	1.88832	5.49423	3.42435	4.07374	3.01717	2.96555	3.78933	3.33768
ENSG00000277817	0	0	0	0	0	0	5.441	0	0	0	0	0	0	0	0	0	0	0	0	0	0	0	0	0	0	0	0	0	0	0	4.92531	0	0	0	0	0	0	0	0	0	0	0	0	0	0	0	5.33467	0	10.9902
ENSG00000274370	1.50007	0.976935	0.938528	0.268777	0	0.267849	1.82284	0.544625	0.875161	0	0	0	3.42961	1.77237	1.38956	0	0	0	0.780689	0.262053	0.435468	0	0.23463	0.444146	0	0	0	0.856493	0.256352	0.373369	0	0.479774	0.240395	4.6862	1.92137	1.67369	0	0	0	7.94637	1.79207	2.89705	0.25649	0.242601	0.404666	1.89172	0.769152	1.22001	1.38249
ENSG00000278028	0	0	0	1.35996	0	0	0	0	0	0	0	0	1.60136	0	0	0	0.532025	0	0	0	0	0	0	0	4.80047	0	0	0	0	0	2.06147	0	0	0	0	0	0	0	0	0	0	0	0	0	0	0	0	0	0
ENSG00000279674	0	0.0760848	0	0	0	0	0	0	0	0.0735581	0	0	0	0	0.0806676	0	0	0	0	0	0	0	0	0	0	0	0	0	0	0	0	0	0	0	0	0	0.0799981	0.080964	0	0.0863013	0	0	0	0	0	0	0	0	0
ENSG00000276017	0.168945	0.182699	0.152446	0.162263	0.187249	0.0919742	0.268341	0.139689	0.132678	0.112511	0.0666835	0.0893747	0.128075	0.144538	0.0916652	0.123439	0.109432	0.0992133	0.14123	0.137451	0.0886666	0.106755	0.102711	0.105269	0.107562	0.0855172	0.117399	0.276277	0.203465	0.125705	0.21311	0.130484	0.10475	0.245237	0.147054	0.125145	0.0805978	0.0855027	0.0894789	0.173127	0.251223	0.0826763	0.126799	0.105956	0.076626	0.109508	0.118263	0.0716534	0.125295
ENSG00000278716	0	0	0	0	0	0	0	0	0	0	0	0	0	0	0	0	0	0	0.167706	0	0	0.18021	0	0	0	0	0	0	0	0	0	0	0.147384	0	0	0	0	0	0	0	0	0.182948	0	0	0	0	0	0	0
ENSG00000276744	0.929729	0.527052	0.29849	0	0.282451	0.482255	0.303218	0.356327	0.366129	0.271418	0.677262	0.173128	0.457456	0.755024	0.572873	1.03937	1.42827	1.03429	0.492743	0.476643	0.783498	0.855307	0.508247	0.195075	1.2026	0.957708	0.454523	0.449276	0.664417	0.50564	0.70264	0.210263	0.345539	0.299401	0.488595	0.185281	0.470956	0.196096	0.270135	0.416618	0.597092	0.756555	1.38784	1.22333	1.16865	0.41293	0.289598	0.562373	0.208637
ENSG00000280703	0	0	0	0	0	0	0	0	0	0	0	0	0	0	0	0	0	0	0	0	0	0	0	0	0	0	0	0.129505	0	0	0	0	0	0	0	0.101868	0	0	0	0	0	0	0	0	0	0	0	0	0
ENSG00000275708	393.882	246.698	372.715	88.4708	66.1797	54.5889	354.006	177.2	259.696	163.093	63.6689	37.3035	476.029	289.741	183.534	37.3446	50.1258	39.5929	131.002	80.1973	73.2133	84.6322	40.1319	69.4135	33.3558	45.1906	45.3594	407.469	225.526	303.084	6183.31	94.0589	69.9012	370.312	290.963	296.148	68.6827	84.0364	67.7106	431.213	223.71	326.22	53.1057	44.5801	50.1671	161.935	89.9719	81.3305	102.596
ENSG00000280180	0.392778	0.721254	0.615186	0.319967	0.298716	0.178321	0.318219	0.3456	0.48188	0.228686	0.24118	0.336115	0.348616	0.55012	0.527113	0.344504	0.176724	0.309943	0.355063	0.489086	0.348643	0.406703	0.431561	0.423752	0.354966	0.297694	0.334129	0.403293	0.669026	0.596225	0.324452	0.436596	0.321155	0.332474	0.564681	0.583636	0.252982	0.293808	0.395767	0.449843	0.576063	0.272495	0.405257	0.328739	0.428975	0.448796	0.424455	0.245858	0.480493
ENSG00000196890	0.267718	0.204285	0.336997	0.12627	0.182071	0.0987054	0.424585	0.232646	0.0944403	0.264012	0.194241	0.190234	0.308838	0.302695	0.154106	0.504723	0.239518	0.464157	0.147741	0.127522	0.228357	0.223426	0.184221	0.137668	0.478195	0.338784	0.314608	0.348217	0.685639	0.288586	0.182819	0.328855	0.179904	0.168604	0.358921	0.226429	0.0950391	0.231894	0.324922	0.154373	0.205739	0.179214	0.823083	0.347794	0.22194	0.165344	0.156377	0.163351	0.0846513
ENSG00000282021	1.76806	1.24756	1.31881	0.140798	0.296407	0.236366	1.39453	0.968559	1.02925	0.192011	0.0951682	0.186565	1.41564	0.523827	1.19527	0.127156	0.138162	0.290421	0.379151	0.497655	0.578667	0.258489	0.302933	0.206082	0.303099	0.189435	0.320056	1.96685	1.1611	1.25061	0.209389	0.150977	0.186927	1.49009	0.821663	1.2277	0.238668	0.142752	0.506779	0.687792	0.805887	0.73795	0.398354	0.128518	0.381672	0.401373	0.276849	0.492401	0.224658
ENSG00000279887	0.259672	0.210555	0.264858	0.192151	0.130368	0.0764812	0.204906	0.234268	0.186191	0.124997	0.0678316	0.17326	0.106827	0.0883719	0.138754	0.0689543	0.188145	0.328789	0.197265	0.143631	0.0799177	0.24817	0.0804485	0.0783989	0	0.199096	0.290858	0.487105	0.135053	0.121367	0.199542	0.146815	0.140815	0.205228	0.266736	0.0746965	0.302745	0.140182	0.152506	0.0977692	0.206708	0.214269	0.133101	0.179287	0.0719319	0.170475	0.147677	0.156425	0.0848365
ENSG00000278885	0	0	0	0	0	0	0	0	0	0	0	0	0	0	0	0	0	0	0	0	0	0	0	0	0	0	0	0	0	0	0	0	0	0	0	0	0	0	0	0	0	0	0	0	0	0	0	0	0
ENSG00000277402	145.896	254.181	64.9484	31.6337	18.5272	12.7632	72.1974	106.455	60.6902	6.25214	24.8556	25.2787	22.6214	63.0776	31.9929	0	24.7272	0	25.7278	27.8505	0	0	23.2516	37.8362	6.60583	13.0241	23.5395	63.7728	252.728	100.292	0	7.23377	6.76668	52.4467	140.108	42.7344	20.9273	21.2374	6.96658	34.1527	93.2903	27.8754	0	11.7176	0	0	42.7686	20.7299	7.40713
ENSG00000278551	0	0	0	0	0	0	0	0	0	0	0	0	0	0	0	0	0	0	0	0	0	0	0	0	0	0	0	0	0	0	0	0	0	0	0	0	0	0	0	0	0	0	0	0	0	0	0	0	0
ENSG00000274525	0	0.181525	0.202659	0.203124	0	0	0.217695	0.819567	0	0	0.791477	0	0.25762	0	0.189182	0.1744	1.03644	0	1.96381	0.194878	0.199598	0	1.32303	0	0	0	1.01058	0.976662	0.942354	0.211884	0	0	0	0	0	0	0	1.08296	0	0	0.983386	0.249372	0	0	0.991504	0	0.961598	0	0
ENSG00000279014	0	0	0	0	0	0	0	0	0	0	0	0	0	0	0	0	0	0	0	0	0	0	0	0	0	0	0	0	0	0	0	0	0	0	0	0	0	0	0	0	0	0	0	0	0	0	0	0	0
ENSG00000284173	0	0	0	0	0	0	0	0	0	0	0	0	0	0	0	0	0	0	0	0	0	0	0	0	0	0	0	0	0	0	0	0	0	0	0	0	0	0	0	0	0	0	0	0	0	0	0	0	0
ENSG00000279004	0	0	0	0	0	0	0	0	0	0	0	0	0	0	0	0	0	0	0	0	0	0	0	0	0	0	0	0	0	0	0	0	0	0	0	0	0	0	0	0	0	0	0	0	0	0	0	0	0
ENSG00000276147	24.2987	10.2775	6.02761	21.5849	10.6793	10.8718	28.1247	5.11764	20.8964	0	0	24.2625	6.85072	6.49778	11.1994	9.98195	15.8826	6.09484	5.88786	5.79423	27.3738	6.26276	4.6117	0	40.8306	5.29887	15.1198	10.2494	21.3727	5.19221	10.4501	0	5.27181	28.0043	22.3917	15.8394	0	12.056	10.3305	11.9554	6.20055	12.4704	5.63927	14.7183	15.1771	11.826	16.7099	5.70719	12.0821
ENSG00000281778	0.490969	0.498245	0.419443	0.394872	1.11362	0.738834	0.451751	0.5264	0.831986	0.406418	0.275545	0.461889	0.562717	0.543125	0.336576	0.659521	0.475238	0.603698	0.446276	0.231679	0.275535	0.981205	0.301773	0.26717	0.665809	0.830015	1.40901	0.578538	0.648579	0.234775	0.577122	0.317576	0.194313	0.290958	0.288507	0.11915	0.382755	1.16953	0.499597	0.530169	0.344239	0.253736	0.978647	0.358652	0.348307	0.202414	0.274982	0.121143	0.422018
ENSG00000278292	0	0	0.193256	0	0	0	0	0	0	0	0	0	0	0	0	0	0	0	0	0	0	0	0	0.187491	0	0	0	0	0	0	0	0	0	0.194005	0	0	0	0	0	0.203868	0	0	0	0	0	0	0	0	0.203501
ENSG00000280969	0	0	0.301759	0.186135	0	0.0814849	0.196929	0	0.374493	0.175579	0	0	0	0	0.286373	0.166393	0	0.198853	0.0846455	0	0.186997	0.0898357	0	0	0.165122	0	0.670465	0.272846	0	0.345867	0	0	0	0.301705	0	0.179294	0.181847	0	0	0.316221	0	0.208942	0	0	0	0.0889851	0	0.179386	0.0898927
ENSG00000279766	7.12472	5.18798	5.98883	1.47843	1.80033	1.83924	7.35166	4.16469	6.5743	1.52389	0.945182	1.19125	8.53226	5.25314	7.16566	1.53672	1.21166	0.497355	7.59509	5.26677	6.28832	3.66364	5.55121	3.01305	0.858377	0.529527	0.685955	7.18294	4.31705	9.27743	1.90537	1.47282	1.75892	7.76059	4.41196	6.72942	1.93387	1.38399	1.61295	10.3111	8.88853	7.45455	1.95469	0.776608	1.27626	9.30315	6.82584	5.95932	4.9163
ENSG00000278908	0	0.100255	0	0	0	0	0	0	0	0	0	0	0	0	0	0	0	0	0	0	0	0	0	0	0	0	0	0	0	0	0	0	0	0	0.110099	0	0	0	0	0	0	0	0	0	0	0	0	0	0
ENSG00000281809	0	0	0	0	0	0	0	0	0	0	0	0	0	0	0	0	0	0	0	0	0	0	0	0	0	0	0	0	0	0	0	0	0	0	0	0	0	0	0	0	0	0	0	0	0	0	0	0	0
ENSG00000276819	4.286	7.92539	7.99209	7.11348	7.90282	5.6015	3.57537	7.92416	4.31794	5.41143	7.20734	5.69576	6.62239	7.60099	9.72951	7.95017	5.53842	8.78003	13.8585	15.5336	21.0934	13.1197	15.476	13.5493	6.20987	6.86149	5.18104	3.94447	11.4466	8.05143	4.52341	7.66887	7.5479	3.26035	5.84048	5.95951	6.55853	7.11106	6.81231	6.3378	5.25698	6.96776	5.02	6.31898	4.34141	10.1958	12.0947	12.4313	8.04444
ENSG00000279749	0	0	0	0	0	0	0	0	0	0	0	0	0	0	0	0	0	0	0	0	0	0	0	0	0	0	0	0	0	0	0	0	0	0	0	0.472367	0	0	0	0	0.833946	0	0	0.453596	0	0	0	0.474861	0
ENSG00000274054	0	4.45992	0	0	0	0	0	0	0	0	0	0	0	0	0	0	0	0	0	0	0	4.84947	0	0	0	0	4.44948	0	4.75816	4.59486	0	0	0	5.01375	0	0	0	0	0	0	0	0	0	0	0	0	0	0	0
ENSG00000275497	0	0	0	0	0	0	0	0	0	0	0	0	0	0	0	0	0	0	0	0	0	0	0	0	0	0	0	0	0	0	0	0	0	0	0	0	0	0	0	0	0	0	0	0	0	0	0	0	0
ENSG00000279153	0.25891	0	0.267793	0.428905	0	0.2563	0	0	0	0	0	0	0	0	0	0	0	0.276268	0	0	0	0	0	0	0	0	0	0.409414	0	0.227491	0.270024	0	0.229279	0	0.269028	0	0	0	0	0	0	0	0	0	0	0	0	0	0
ENSG00000273703	0.539425	0.93103	0.789925	0	0	0	0.587947	1.52975	0.301789	1.2102	0	0	0.981153	0.374478	0.534046	0.482473	0.31535	0.344475	0.338628	0	0	0	0	0.0912584	0	0	0.308667	0.3077	0.98344	0.676806	0	0	0	0.58586	1.31621	0.771551	0.518869	0.329971	0.294968	0.366537	0.333632	0.661722	0.767854	0	0.300495	0	0	0	0
ENSG00000273609	0	0	0	0	0	0	0	0	0	0	0	0	0	0	0	0	0	0	0	0	0	0	0	0	0	0	0	0	0	0	0	0	0	0	0	0	0	0	0	0	0	0	0	0	0	0	0	0	0
ENSG00000277965	0.157456	0.678943	0.156826	0.156112	1.87167	0.159706	0.168522	0.135501	0.710321	0.155046	0.12592	0.604547	0.202046	0.82953	0.144952	0.626417	0.729268	1.47973	0.841641	0.152671	0.153125	1.09131	0.553619	0.734568	0.632684	1.70155	0.156133	0.7239	0.147263	1.05708	0.78747	0.185469	0.134923	0.82607	0.16306	0.872142	0.662864	0.166426	0.659766	0.180772	0.73166	0.887918	0.154689	0.146359	0.679824	0.179712	0.152007	0.148885	0.171687
ENSG00000279246	1.07087	0.494538	0.569698	0.268899	0.37932	0.204763	0.3984	0.325859	0.350504	0.227326	0.253345	0.307866	0.497517	0.507993	0.470781	0.441457	0.246057	0.423107	0.165629	0.269692	0.294238	0.275191	0.372209	0.306881	0.312046	0.311831	0.378076	0.818753	0.364272	0.677092	0.0979591	0.337012	0.474985	0.645743	0.358597	0.367015	0.568217	0.572887	0.410707	0.53921	0.218562	0.34486	0.42842	0.243663	0.40464	0.278173	0.206753	0.451321	0.49725
ENSG00000282317	0	0.281027	0	0	0	0	0	0	0	0.294271	0	0	0	0	0	0	0	0	0	0	0.307446	0	0	0	0	0	0.295075	0	0.297968	0.264898	0	0	0	0	0	0	0	0	0	0	0	0	0	0	0	0	0	0	0.334431
ENSG00000278775	3.57276	4.12173	0	1.46895	1.28786	0	1.3993	1.39152	2.04445	0	0	0	3.40089	0	0	1.32414	1.42877	0	2.13717	0	3.24015	2.27325	2.12463	0	0	0	1.2365	4.82909	4.39736	2.07313	3.41393	1.42293	0	2.20337	2.1562	3.55468	0	0	0	3.95643	4.29613	0	1.42383	0	0	3.9709	3.26398	3.11653	0
ENSG00000275950	0	14.942	5.41827	0	0	2.08552	0	2.21348	3.55975	0	2.07686	0	6.15817	12.7778	2.36319	0	2.06613	2.44785	11.5785	4.02822	4.12509	7.30116	1.94284	6.78108	2.06697	0	1.9669	3.40336	8.2535	5.13405	7.76524	0	0	5.45659	6.9252	2.06051	0	0	0	10.6756	2.26391	0	2.26488	0	0	5.66695	9.41991	8.99436	9.09457
ENSG00000279943	0	0.353811	0.153998	0	0.113148	0	0	0.359994	0.336648	0.109387	0	0.291632	0.136326	0.240969	0.250765	0.229298	0.148179	0.124019	0	0	0.118419	0	0.105916	0	0.134813	0.169788	0	0.107171	0.346288	0.222208	0	0.125753	0.106425	0.189309	0.864122	0.370288	0	0.153638	0	0	0.333509	0.273495	0.14684	0.228908	0.172862	0	0.187156	0	0
ENSG00000279228	0.751527	0.399057	0.152627	0.388665	0.122974	0.205416	0.713654	0.335527	0.263971	0.253559	0.222444	0.108185	0.206818	0.790906	0.277479	0.474632	0.41215	0	0.5593	0.156134	0.264115	0.211201	0.0996168	0	0.231677	0.284709	0	0.275071	0.59039	0.126201	0.137305	0.390354	0	0.759547	1.09701	0	0.121101	0	0.18799	0	0.638961	0.511625	0.262947	0	0.113294	0.135001	0.159419	0.573514	0.131912
ENSG00000280137	10.113	8.25886	7.13362	2.99199	3.23399	2.44113	9.45365	8.29653	9.91379	3.91275	3.37084	2.35286	5.368	3.75135	8.7573	5.59191	2.54796	5.12478	4.24763	2.6405	2.99122	3.62254	2.50367	2.94964	6.60471	4.36783	5.93729	10.7406	8.01485	10.5941	2.4731	0.975208	5.19745	3.22673	7.64188	4.363	2.55157	4.86305	5.63563	3.31278	2.37845	8.9386	4.18105	2.64101	6.06268	0.660895	4.1583	4.67889	2.62228
ENSG00000282828	0.734125	0.623089	0.939289	0.542468	0.240671	0.392291	0.418173	0.609488	1.15071	0.370611	0	0.218195	0.651338	0	0.243229	0.236469	0.387979	0	0.408717	0.385977	0	0.270507	0	0.246783	0	0.220636	0.373861	0.4002	1.09673	0.563317	0.705386	0.271042	0	0.453993	0.816874	0.527853	0	0.40427	0.230666	0.271557	0.783007	0.956426	0	0.225289	0	0.753327	0	0.239464	0.268637
ENSG00000279788	0	0	0	0	0	0	0	0	0	0	0	0	0	0	0	0	0	0	0	0	0	0	0	0	0	0	0	0	0	0	0	0	0	0	0	0	0	0	0	0	0	0	0	0	0	0	0	0	0
ENSG00000280439	0.600768	0.56953	0.633564	0.611998	0	0.441218	0.288231	1.03061	0.260479	0	0	0	0.328859	0	0.768008	0	0.272351	0	0	0	0	0	0	0	0	0	0.261223	0.260738	0.601129	0.539309	0	0	0	0.635381	0	0.756888	0	0	0	0	0	0.498898	0	0	0	0	0	0	0
ENSG00000280423	0	0	0	0	0	0	0	0	0	0	0	0	0	0	0	0	0	0.122576	0	0	0	0	0	0	0	0	0	0	0	0	0	0	0	0	0	0	0	0	0	0	0	0	0	0	0	0	0	0	0
ENSG00000279659	0.252752	0.1376	0.210105	0.146476	0.247429	0.19793	0.15264	0.242497	0.140954	0.23319	0	0.133081	0.173717	0	0	0.283011	0.251866	0	0.147704	0.198507	0	0.386776	0.133236	0.19331	0.130568	0.236264	0.13632	0.292028	0.200619	0.131501	0	0.155113	0.182302	0.151536	0	0	0.20452	0	0.243736	0	0.21416	0	0.417391	0.182648	0.1883	0.163281	0.150446	0.197114	0.217534
ENSG00000277270	0	0	0	0	0	0	0	0	0	0	0	0	0	0	0	0	0	0	0	0	0	0	0	0	0	0	0	0	0	0	0	0	0	0	0	0	0	0	0	0	0	0	0	0	0	0	0	0	0
ENSG00000273805	0	0	0	0	0	0	0	0	0	0	0.189025	0	0	0	0	0.193024	0.145327	0	0	0	0	0	0	0	0.132486	0	0	0	0.142671	0	0	0	0	0	0	0	0.146842	0	0	0	0	0	0	0	0	0	0	0	0
ENSG00000279192	10.2637	13.8396	9.63141	4.19642	6.15691	6.17864	9.31145	12.0603	12.1174	4.23992	6.17629	5.86865	7.59079	9.27652	10.0431	7.81239	7.41435	7.59567	3.78395	4.75963	3.69103	2.04668	2.01854	1.72379	5.68896	5.63009	5.12639	8.85628	12.1147	9.50642	6.20225	6.47992	5.89718	10.7976	12.9731	12.0002	7.57938	6.80142	5.26235	7.88255	11.6249	7.9342	10.8836	8.7453	6.95545	4.18845	3.58867	3.58015	3.31863
ENSG00000273736	0	0	0	0.355906	0	0.488635	0	0	0	0	0	0	0	0.408671	0	0.310848	0.505392	0.661705	0.376014	0	0.350431	0	0	0	0	0.526614	1.3251	0	0	0	0	0.805689	0	0	0	0	0	0	0	0	0	0	0.348173	0.546435	0	0	0	0.344628	0
ENSG00000279771	0.487083	0.71702	0.334266	0.521608	0.6935	0.463556	0.681097	0.532606	0.694533	0.275576	0.321216	0.239104	0.382295	0.638498	0.673679	0.295595	0.30102	0.240831	0.545637	0.49642	0.596651	0.586186	0.501215	0.383616	0.373768	0.243598	0.251268	0.419641	0.493217	0.257794	0.518538	0.63658	0.305231	0.409649	0.40049	0.424067	0.147745	0.331861	0.403531	0.688626	0.411896	0.330741	0.436704	0.344438	0.266811	0.653444	0.522648	0.4901	0.587483
ENSG00000280286	0.127337	0.112801	0.133769	0.122455	0.119967	0.122938	0.129139	0.110005	0.115326	0.116803	0.10509	0.106146	0.152918	0.139958	0.117453	0.106519	0.121998	0.715417	0.129911	0.139633	0.122083	0.132177	0.100293	0.118678	0.106763	0.10718	0.122998	0.127677	0.117425	0.420934	0.296791	0.135884	0.111143	0.127111	0.126236	0.48113	0.119461	0.129949	0.115147	0.137396	0.127596	0.182835	0.121976	0.112559	0.115078	0.146122	0.123698	0.124053	0.257144
ENSG00000284011	0	0	0	0	0	0	0	0	0	0	0	0	0	0	0	0	0	0	0	0	0	0	0	0	0	0	0	0	0	0	0	0	0	0	0	0	0	0	0	0	0	0	0	0	0	0	0	0	0
ENSG00000277397	0	0	0	0	0	0	0	0	0	0	0	0	0	0	0	0	0	0	0	0	0	0	0	0	0	0	0	0	0	0	0	0	0	0	0	0	0	0	0	0	0.219237	0	0	0	0	0	0	0	0
ENSG00000278925	0	0	0	0	0	0	0	0	0	0	0	0	0	0	0	0	0	0	0	0	0	0	0	0	0	0	0	0	0	0	0	0	0	0	0	0	0	0	0	0	0	0	0	0	0	0	0	0	0
ENSG00000278949	2.36636	2.30978	1.41024	1.54657	1.2609	1.60389	1.92032	1.396	1.41183	1.13272	1.19536	1.01439	2.19356	1.8526	1.6637	1.18657	1.11086	0.810419	2.19423	2.03579	2.28564	2.71286	1.96659	1.51799	0.751492	0.957661	1.05661	2.15154	1.89484	1.31655	1.93272	1.70003	1.36878	1.94338	1.73806	1.5568	1.17055	1.07832	1.53237	1.50225	2.15462	1.79149	1.09509	1.40285	1.29242	3.34727	2.21351	2.42622	2.17091
ENSG00000279379	0	0.836257	0.542424	0.509486	0.483545	0.487107	0	0	0	0.452189	0	0.483967	0.584218	0	0	1.15888	0.83488	0.885225	0	0.902343	0.533961	1.68046	0	0	1.11859	0.843953	1.11021	0.45683	0	0	0	0	0	0	0	0	0.527218	0.493446	0	0	1.37781	0	1.1931	0.449556	0.468501	0	0	0	0
ENSG00000101447	2.3961	3.43519	3.88923	1.59321	1.98959	2.56459	3.53422	5.05113	3.66157	5.07871	2.60381	5.79734	1.34012	1.72615	1.55351	17.0881	16.9834	19.5726	1.00762	1.5668	1.45384	2.14807	1.44077	2.44594	19.7561	17.5147	17.0359	2.56929	4.11242	4.39117	1.69385	2.12174	1.72435	2.93346	4.14163	3.36472	6.0272	3.70041	6.47008	1.05886	1.9159	1.51897	16.708	14.5284	15.0037	1.02782	1.55149	2.05239	2.02782
ENSG00000278197	0	0	0	0	0	0	0	0	0	0	0	0	0	0	0	0	0	0	0	0	0	0	0	0	0	0	0	0	0	0	0	0	0	0	0	0	0	0	0	0	0	0	0	0	0	0	0	0	0
ENSG00000273593	0	0	0	0	0	0	0	0	0	0	0	0	0	0	0	0	0	0	0	0	0	0	0	0	0	0	0	0	0	0	0	0	0	0	0	0	0	0	0	0	0	0	0	0	0	0	0	0	0
ENSG00000275630	0	0	0	0	0	1.41858	0	0	0	0.769443	0.644409	1.70439	0	0	0	1.72867	0.790071	4.2035	0	0	0.777999	1.56991	0	1.43133	7.1049	7.46933	1.95995	0	0	0	0.810505	0	0	0	0	0	0.742528	0	1.2998	0	0	0	0	0	0	0	0	0	0.854613
ENSG00000276128	0.127501	0	0	0.170304	0	0	0	0	0	0	0.201893	0	0	0	0	0.204212	0.206667	0.137743	0	0	0	0	0	0	0	0.267012	0	0	0	0	0	0	0	0.114075	0	0	0.149434	0.254204	0	0	0	0	0.188872	0.155248	0	0	0	0	0
ENSG00000273500	0	0	0	0	0	0	0	0	0	0	0	0	0	0	0	0	0	0	0	0	5.94429	0	0	0	0	0	0	0	0	9.89193	0	0	0	0	0	0	0	0	0	0	0	0	0	0	0	0	0	0	0
ENSG00000277008	0.0939662	0	0.0799846	0	0	0	0.0812402	0	0	0	0	0	0.125194	0	0	0	0	0	0	0.0767343	0	0	0	0	0	0	0	0.0809704	0.0765363	0.0685634	0	0	0	0.0792095	0.0888382	0	0	0	0	0.083903	0	0	0	0	0	0	0	0	0
ENSG00000276609	0	0	0	0	0	0	0	0	0	0	0	0	0	0	0	0	0	0	0	0	0	0	0	0	0	0	0	0	0	0	0	0	0	0	0	0	0	0	0	0	0	0	0	0	0	0	0	0	0
ENSG00000279676	0	0	0	0	0	0	0	0	0	0	0	0	0	0	0	0	0	0	0	0	0	0	0	0	0	0	0	0	0	0	0	0	0	0	0	0	0	0	0	0	0	0	0	0	0	0	0	0	0
ENSG00000280551	0.407416	0.402539	0.264715	0.283622	0.196695	0.199189	0.165877	0.18878	0.203464	0.143909	0.181562	0.16964	0.416338	0.423559	0.214756	0.328924	0.372603	0.263819	0.206885	0.151605	0.235572	0.165427	0.272395	0.186778	0.346805	0.10248	0.163465	0.312217	0.223462	0.504261	0.460781	0.124983	0.178235	0.49906	0.404292	0.186567	0.0994293	0.15118	0.108248	0.306886	0.353805	0.447452	0.414126	0.22521	0.206875	0.368657	0.455801	0.393751	0.332396
ENSG00000275854	9.45241	9.64004	11.0648	12.8424	17.1935	8.3697	10.5163	9.73536	14.8409	6.28647	6.47397	10.0177	11.7263	8.8033	9.54602	9.56729	11.0431	8.17838	12.6111	8.83896	10.9094	15.1062	13.8541	7.40798	9.13785	8.51172	13.9934	8.19192	7.60388	8.70981	9.54364	10.5956	10.804	13.4769	19.082	15.6995	4.86662	7.40664	8.60971	11.2342	8.85707	13.1965	9.6241	10.9539	10.2819	10.3834	6.35385	9.05419	15.0941
ENSG00000281072	0	0.351203	0	0	0	0	0	0	0	0	0	0	0	0	0	0	0	0	0	0.408269	0.418087	0	0	0	0	0.407308	0	0	0	0	0	0	0	0	0.38637	0	0	0.38029	0	0	0	0	0	0	0.38102	0	0	0	0
ENSG00000279699	0.350189	0.410804	0.549502	0.218685	0.300919	0.390512	0.446331	0.3491	0.389793	0.196845	0.116348	0.196079	0.70301	0.429779	0.309136	0.462486	0.379735	0.486261	0.476167	0.426583	0.403175	0.337802	0.32002	0.379398	0.560608	0.697889	0.549663	0.304577	0.586894	0.373969	0.223468	0.260059	0.306999	0.458016	0.527261	0.373615	0.172736	0.221062	0.246994	0.48584	0.671337	0.293714	0.302173	0.433397	0.535898	0.356906	0.409612	0.16813	0.354113
ENSG00000279472	0	0	0	0	0	0	0	0	0	0	0	0	0	0	0	0	0	0	0	0	0	0	0	0	0	0	0	0	0	0	0	0	0	0	0	0	0	0	0	0	0	0	0	0	0	0	0	0	0
ENSG00000279853	0.194115	0.471363	0.167147	0.312021	0.191789	0.232748	0.370603	0.368541	0.412006	0.146744	0.140336	0.143642	0.460029	0.305664	0.391401	0.177545	0.155657	0.250185	0.473239	0.308978	0.35663	0.131355	0.279206	0.272076	0.141937	0.145122	0.257002	0.471594	0.388295	0.414542	0.243992	0.254596	0.177849	0.245518	0.397077	0.153837	0	0.122258	0.184027	0.33737	0.486521	0.260522	0.228338	0.109252	0.183657	0.50108	0.276929	0.229696	0.467604
ENSG00000279015	0.604587	1.68187	1.34109	0.854354	1.03868	1.05663	0.280908	0.348437	0.71149	0.619666	0.330258	0.666721	1.49063	0.788088	0.57684	0.809038	1.54157	0.286786	1.6	0.0934061	0.484917	1.54882	1.46462	0.79823	0.854184	0.436904	0.69775	0	0.737281	0.695782	1.1264	1.09573	0.642997	0.629198	0.446792	0.903494	0.906478	1.0958	0.0978411	0.827123	0.569005	0.429867	0.361733	0.620092	0.510449	2.96225	1.11795	1.74913	0.947837
ENSG00000276700	271.721	178.108	226.863	78.7868	57.2342	48.9728	233.977	123.754	147.532	125.246	65.8176	33.5042	240.668	162.046	103.05	34.4932	43.9857	31.3324	72.2221	60.5338	49.7301	73.9058	45.4253	50.5023	37.4343	48.0207	56.9605	371.442	191.084	210.996	6015.87	71.7821	48.7746	276.651	169.825	163.944	58.8784	77.663	54.3257	216.382	136.736	160.276	81.6795	49.9202	50.374	86.0788	59.1394	57.0364	78.3924
ENSG00000276702	0.417253	0	0	0.98928	0.933976	0	0	0	0	0	1.15695	0	0.607223	0	0.459875	0	0.70582	0.747832	0.713195	0.696211	0.721817	0.99006	0.939265	0.401664	0.389105	0	0	0	0	0	0.428857	0.741602	0.899906	0	0.463873	0	0.487583	0.451867	0.441525	0	0.541878	0	0.446805	0.400766	0.919383	0.613583	0.520776	0.717301	1.04294
ENSG00000277744	2.09255	0.798727	1.15149	1.13577	1.11057	0.625312	1.2068	0.78968	1.05806	1.09501	0.52765	0.761855	0.765829	0.421276	0.845138	3.6857	4.15167	3.15202	1.19091	0.85315	0	0.692687	0.513306	0.898548	2.11407	5.24095	4.01724	1.8073	0.848008	0.536071	1.69254	0.985452	0.773295	0.385451	1.94903	1.09887	0	0.911243	1.75357	0.98509	0.636634	0.436125	4.32987	3.8372	2.49265	0.411897	0.370107	0.356063	0.681287
ENSG00000279005	0	0	0	0	0	0	0	0	0	0	0	0	0	0	0	0	0	0	0	0	0	0	0	0	0	0	0	0	0	0	0	0	0	0	0	0	0	0	0	0	0	0	0	0	0	0	0	0	0
ENSG00000277496	0.112375	0.563816	0.377225	2.30899	3.32007	2.1628	0.511594	1.07624	0.706592	0.455049	1.08648	1.07605	1.35748	1.00782	0.940416	1.85051	1.5219	1.30407	1.88939	1.22209	1.62869	2.80122	1.36578	0.702547	1.93394	1.9084	1.30471	0.453342	0.48198	0.285885	4.0755	2.77248	2.1591	0.464092	1.1684	0.311469	0.76433	0.955885	1.06762	0.838519	0.466499	0.904975	2.65377	1.59672	1.75836	2.08399	0.959392	1.60601	1.89256
ENSG00000279059	0.859574	1.01408	0.745088	7.74251	9.04177	6.41161	1.01896	1.45663	1.34606	3.15023	4.29354	5.57553	1.44983	1.30684	2.27602	5.21293	6.36824	4.86248	2.89851	2.50575	3.5841	5.71223	4.97339	3.95737	4.29288	5.85826	7.40601	1.06368	1.13098	1.01901	5.2938	6.27873	6.56505	1.06758	2.05965	1.14534	4.03534	4.62533	7.03605	1.60771	1.29485	1.75203	7.49041	6.38823	7.00986	2.01567	2.58665	3.04739	5.82014
ENSG00000279604	0	0	0.083219	0	0.0756324	0.1745	0	0.161171	0	0	0	0	0.117597	0	0	0.155276	0.0762049	0	0.283534	0.0761474	0	0	0	0.0787155	0	0	0	0	0.0758586	0.172697	0.288361	0.0854567	0	0	0.280501	0	0	0	0	0	0	0.0882813	0	0.070629	0.0724578	0	0	0	0
ENSG00000279440	0.145868	0.194608	0.126915	0.120962	0.177756	0.0792425	0.160845	0.168099	0.149278	0.129082	0.103774	0.0733083	0.220737	0.116633	0.126088	0.165279	0.0719724	0.158181	0.188827	0.112365	0.135215	0.180268	0.143329	0.127748	0.105208	0.131158	0.119902	0.153639	0.233272	0.175438	0.148169	0.0938499	0.145161	0.136405	0.209461	0.10819	0.0948474	0.0887653	0.100111	0.125641	0.110208	0.12972	0.132596	0.127973	0.126006	0.151663	0.126737	0.112768	0.123763
ENSG00000279443	3.23557	2.6306	2.43005	3.69875	4.06335	4.42058	2.08365	2.64374	1.70705	4.02389	4.55046	3.98356	2.53026	2.48211	2.51268	4.18244	5.38251	4.49169	4.09315	3.77099	3.94909	5.24518	5.33953	5.12964	2.78516	4.4244	5.06962	2.171	2.57071	2.17743	3.43705	5.02286	4.17356	2.00176	2.09246	1.73452	4.37017	5.21644	4.4748	2.48177	2.86044	2.30526	4.13154	5.4687	5.24002	3.45639	2.98278	3.25428	4.8906
ENSG00000274419	2.6926	0.978463	5.31588	2.3018	0.583368	2.7633	2.20508	0.878794	3.38059	0.854548	0.247138	2.92282	3.18987	0.679044	2.57198	3.97614	0.689601	4.74336	3.9043	0.546073	3.40719	3.07482	0.895391	4.75458	4.6212	0.842424	5.47221	2.08804	1.62467	3.81354	1.21636	0.341397	3.3678	1.41049	0.762138	3.68644	1.04268	0.224121	3.02703	3.71453	0.612064	3.74371	2.85964	0.787336	6.28201	2.93368	0.348329	2.91103	2.6091
ENSG00000281856	0.29304	0.769852	0.570878	0.303903	0.315059	0.44165	0.676674	0.722788	1.10158	0.228513	0.211956	0.138806	1.06984	1.0065	0.822901	0.285594	0.340333	0.266342	0.489509	0.560424	0.256509	0.17914	0.242822	0.239565	0.376499	0.457347	0.378699	0.292839	0.754297	0.43268	0.206009	0.524589	0.251198	0.628383	0.786669	0.919195	0.198795	0.101987	0.181429	0.80876	0.831292	0.68702	0.449753	0.426481	0.229907	0.385141	0.612674	0.291471	0.409048
ENSG00000282137	0	0	0	0	0	0	0	0	0	0	0	0	0	0	0	0	0	0	0	0	0	0	0	0	0	0	0	0	0	0	0	0	0	0	0	0	0	0	0	0	0	0	0	0	0	0	0	0	0
ENSG00000279058	0.182957	1.1315	0.149406	0.20084	0.97176	0.267715	0.15028	0.736353	0.218172	0.0996254	0.537191	0.102205	0.185887	0.486361	0.185849	0.256274	0.418768	0.0825712	0.178708	0.69488	0.338643	0.13295	0.994853	0.181125	0.133748	0.454219	0.336704	0.210855	0.582207	0.21716	0.238379	0.806026	0.157449	0.214762	0.463282	0.166214	0.170601	0.436109	0.13804	0.256434	0.636331	0.226584	0.248706	0.595212	0.103651	0.122407	0.680321	0.204837	0.235758
ENSG00000274897	1.36332	1.12095	1.074	3.37074	3.12121	3.22404	0.637042	0.801389	0.911533	3.72758	4.29003	3.0727	0.646558	0.707815	0.821327	1.91607	3.20669	1.48525	1.17659	1.01969	1.21725	2.16834	1.88799	1.56737	1.59853	1.48748	2.49461	1.24828	1.23987	1.16791	2.63509	3.33961	2.71508	0.74305	1.17756	0.682634	3.20348	3.23664	3.56291	0.974618	1.08857	0.579353	2.24829	3.01665	2.13908	0.973812	0.989137	1.55068	2.09223
ENSG00000279111	0	0	0	0	0	0	0	0	0	0	0	0	0	0	0	0	0	0	0	0	0	0	0	0	0	0	0	0	0	0	0	0	0	0	0	0	0	0	0	0	0	0	0	0	0	0	0	0	0
ENSG00000280332	0.645664	1.60551	1.31523	0.69334	1.10443	1.02778	0.429828	0.642388	0.551348	0.381426	0.622579	0.61859	1.15471	1.38002	0.921381	1.05646	1.12236	0.708727	0.716601	0.958625	0.803514	1.28611	1.3698	0.731814	1.15396	0.846347	1.04335	0.619622	1.27786	0.678785	0.76357	1.1953	1.01474	0.422979	0.962959	0.781858	0.32918	0.479996	0.511011	1.05344	1.00916	1.02558	0.933902	0.750533	1.23844	0.982097	1.05948	1.06792	1.23373
ENSG00000279342	2.21491	3.67795	3.25207	2.2487	2.61635	1.48298	2.23575	3.12556	2.32497	1.38463	1.46513	1.2233	2.38219	2.64425	3.20125	2.2322	2.39185	1.67483	3.13586	2.13673	2.85196	2.44191	2.37141	1.49304	2.36281	1.74727	2.41875	1.95078	2.74423	2.5266	3.05507	1.80081	1.65405	2.56513	3.71189	2.24263	1.44109	1.71849	1.70576	3.37208	2.91553	2.48697	1.96011	2.37031	2.43872	2.64272	2.35863	2.23252	3.24045
ENSG00000279801	0.761677	1.18563	0.574212	0.327399	0.700292	0.392404	0.44253	0.787068	0.531908	0.83004	0.731035	0.326645	0.496746	0.297276	0.518401	0.956896	1.32209	0.85669	0.364228	0.238624	0.336115	0.41283	0.200515	0.427004	1.67908	0.727523	1.01076	0.461072	1.0749	0.835047	0.829194	0.948382	0.63394	0.425042	0.750292	0.389962	0.647695	0.529212	0.393936	0.263822	0.484537	0.294031	0.966375	1.16917	1.0342	0.822357	0.409355	0.41967	0.494444
ENSG00000279880	0.914277	1.39527	0.935947	0.665828	1.13713	0.575778	0.736782	0.886565	0.792646	0.575314	0.319496	0.395169	1.87664	1.43226	1.84141	0.813455	0.805266	0.454744	1.1919	0.732394	0.795623	1.57204	0.896079	0.730923	0.870646	0.577127	0.548124	0.698597	1.05119	1.0203	1.05755	0.786015	0.824278	0.901489	0.890268	0.494255	0.435187	0.359708	0.593499	1.5034	2.51534	1.69649	1.0404	0.535723	0.957921	1.75058	1.07949	0.96127	1.44455
ENSG00000281664	0	0	0	0	0	0	0	0	0	0	0	0	0	0	0	0	0	0	0	0	0	0	0	0	0	0	0	0	0	0	0	0	0	0	0	0	0	0	0	0	0	0	0	0	0	0	0	0	0
ENSG00000277020	0.810599	0.577393	0.322229	0	0.704281	0.242307	1.08865	0.753661	0	0.303113	0.377818	0.235512	0	0.360079	0.323478	0.813158	0.235836	0.811596	0.477113	0.429468	0.441792	0.965876	0.702162	0.242142	0.488865	0.759084	0.673851	0.453344	0.228871	0.894827	0.126777	0.523598	0.848368	0.662237	0.650663	0.619204	0.426277	0	0.313647	0	0.327254	0.511669	0.431566	0.475388	0.595715	0	0	0.427426	0.47967
ENSG00000277248	0	0	0	0	0	0	0	0	0	0	0	0	0	0	0	0	0	0	0	0	0	0	0	0	1.56706	0	0	0	0	0	0	0	0	0	0	0	0	0	0	0	0	0	0	0	0	0	0	0	0
ENSG00000187013	0	0	0	0.152822	0	0	0	0	0	0	0	0	0	0	0	0	0	0.229185	0	0	0	0	0	0	0.137887	0	0	0	0.137113	0	0	0	0	0	0	0	0	0	0	0	0	0	0	0.13849	0	0	0	0	0
ENSG00000280711	0.0832602	0.1815	0.295669	0.211236	0.127926	0.133166	0.204464	0.131769	0.231273	0.167963	0.121082	0.185647	0.1749	0.0920784	0.167249	0.0821382	0.0861917	0.0895149	0.136158	0.166798	0.196155	0.0923279	0.16737	0.121064	0.0779234	0.16847	0.0843246	0.22734	0.392038	0.0760484	0.212872	0.0912387	0.177625	0.139051	0.140216	0.132207	0.134315	0.0844214	0.179411	0.093102	0.160148	0.278603	0.298308	0.131728	0.126546	0.150502	0.295215	0.288876	0.148314
ENSG00000278013	0	0	0	0	0.484695	0	0	0	0	0	0	0	0	0	0	0.740265	0	0.888625	0	0.472663	0	0	0	0	0	0	0	0	0.80599	0	0	0	0	0	0	0.477729	0	0	0.463389	0.534788	0	0	0	0	0	0	0	0	0
ENSG00000276872	0	0	0	0	0	0	0	0	0	0	0	0	0	0	0	0	0	0	0	0	0	0	0	0	0	0	0	0	0	0	0	0	0	0	0	0	0	0	0	0	0	0	0	0	0	0	0	0	0
ENSG00000279700	1.64388	3.77285	2.6059	0.616877	0.830109	0.670004	1.20941	1.35502	1.73006	0.241776	0.385512	0.287441	3.05023	1.68511	2.09802	0.825785	0.663713	0.653924	0.811239	0.84443	1.04917	1.64591	0.920885	0.498125	0.705754	0.72092	0.580379	1.29519	2.6521	1.75246	0.702063	0.537749	0.287835	1.01477	2.81208	0.711175	0.256304	0	0.578324	1.49698	2.70214	0.748722	1.0059	0.39795	0.85497	1.50473	1.35271	0.835532	0.870936
ENSG00000279459	0	0	0	0	0	0	0	0	0	0	0	0	0	0	0	0	0	0	0	0	0	0	0	0	0	0	0	0	0	0	0	0	0	0	0	0	0	0	0	0	0	0	0	0	0	0	0	0	0
ENSG00000279517	0	0	0	0.137402	0	0	0	0	0	0	0	0	0	0	0	0	0	0	0	0	0.139193	0.150257	0	0.19378	0	0	0	0	0	0	0	0	0	0	0	0	0	0	0	0	0	0	0	0	0	0	0	0	0
ENSG00000278958	0	0	0	0	0	0	0	0	0	0	0	0	0	0	0	0	0	0	0	0	0	0	0	0	0	0	0	0	0	0	0	0	0	0	0	0	0	0	0	0	0	0	0	0	0	0	0	0	0
ENSG00000278945	0	0	0	0	0	0	0	0	0	0	0	0	0	0	0	0	0	0	0	0	0	0	0	0	0	0	0	0	0	0	0	0	0	0	0	0	0	0	0	0	0	0	0	0	0	0	0	0	0
ENSG00000275965	0	0	0	0	0	0	0	0	0	0	0	0	0	0	0	0	0	0	0	0.499691	0	0	0	0	0	0	0	0	0	0.456309	0	0.583566	0	0	0	0	0.503678	0	0	0	0	0	0	0	0	0	0	0	0
ENSG00000279592	0.38945	0.181866	0.0995778	0.363034	0	0	0.160238	0.101137	0.0932319	0	0.145624	0	0.231901	0	0.147916	0.322315	0.190783	0.11005	0	0	0	0	0	0.235232	0.113035	0.104727	0.10988	0.197947	0.119727	0	0.231005	0.201512	0.460116	0.115868	0.111922	0.0948825	0.14163	0.141084	0	0.206759	0.152373	0.135913	0.107213	0.248796	0.101421	0.230624	0	0	0
ENSG00000281961	0	0	0	0	0	0	0	0	0	0	0	0	0	0	0	0	0	0	0	0	0	0	0	0	0	0	0	0	0	0	0	0	0	0	0	0	0	0	0	0	0	0	0	0	0	0	0	0	0
ENSG00000275266	0	0	0	0	0	0	0	0	0	0	0	0	0	0	0	0	0	0	0	0	0	0	0	0	0	0	0	0	0	0	0	0	0	0	0	0	0	0	0	0	0	0	0	0	0	0	0	0	0
ENSG00000279206	0	0.453116	0	0	0	0	0	0	0.471943	0	0	0	0	0	0.500085	0	0	0	0	0	0	0	0	0	0	0	0	0	0	0	0	0	0	0	0	0	0	0	0	0	0	0	0	0	0	0	0	0	0
ENSG00000279031	1.19703	1.52963	0.572809	0.339949	0.981695	2.56366	1.29673	0.506997	2.20646	0.321359	0.480968	0.493939	2.826	1.14053	1.41239	1.28557	0.333497	1.08099	0.815062	1.1975	1.89901	2.83128	1.40647	1.23139	0.882848	0.887399	0.955459	1.16277	1.18924	0.293945	1.0391	0	0.497488	0.585918	1.48945	1.19583	0.548184	1.2687	0.939042	1.35573	1.26172	0.909153	0.548168	0.915917	0.938997	1.34603	1.89754	1.84168	2.55218
ENSG00000278861	2.43083	2.55203	1.24278	4.99188	10.2837	8.94433	1.25356	1.1172	3.41379	3.0682	3.2836	8.48104	4.04186	1.66138	3.59884	7.44974	8.91099	8.48132	4.73212	4.33294	3.94221	5.82925	6.58779	5.67156	6.35192	5.52474	7.95237	1.38568	1.97287	2.24677	5.59573	10.2515	8.09859	1.52724	2.55981	3.23747	2.64434	4.32395	7.38084	2.74937	2.41657	4.00469	9.68647	6.46264	7.86817	5.05792	5.37539	5.37096	7.5937
ENSG00000278975	0	0	0	0	0	0	0	0	0	0	0	0	0	0	0	0	0	0	0	0	0	0	0	0	0	0	0	0	0	0	0	0	0	0	0	0	0	0	0	0	0	0	0	0	0	0	0	0	0
ENSG00000279025	0.207444	0.385724	0.326227	0.62509	0.507503	0.922164	0.857404	0.292858	0.592464	0.194652	0.284688	0.381829	0.488274	0.683548	0.211314	0.380235	0.413177	0.554575	0.423013	0.310705	0.320875	0.337688	0.558693	0.205259	0.558597	0.383056	0.873814	0.676283	0.210518	0.280471	0.701689	0.669211	0.19264	0.324689	0.523325	1.29044	0.633588	0.324863	0.842511	0.772856	1.06946	0.68171	0.816422	0.474155	0.677238	0.894572	0.734351	0.20801	0.451028
ENSG00000197595	0	0	0	0	0	0	0	0	0.0948467	0	0	0	0	0	0	0.115229	0.124964	0.103128	0	0	0	0	0	0	0.0867308	0.089354	0.232493	0.119973	0	0	0	0	0	0.133693	0.100648	0.0951455	0	0	0.119816	0	0	0.107744	0.125128	0.171198	0	0	0	0	0
ENSG00000280496	0.377676	0.3754	0.41938	0	0	0.415106	0	0	0.391859	0.389454	0.359466	0	0	0	0	0	0	0	0	0	0	0	0.315003	0.404399	0	0	0	0	0	0.360957	0	0	0.383023	0	0.413059	0.392576	0	0.424888	0	0	0	0	0.392406	0	0.376399	0.458441	0.415816	0	0
ENSG00000274293	0	0	0	0	0	0	0	0	0	0	0	0	0	0	0	0	0	0	0	0	0	0	0	0	0	0	0	0	0	0	0	0	0	0	0	0	0	0	0	0	0	0	0	0	0	0	0	0	0
ENSG00000279184	0.657854	0.784336	0.676033	0.348285	0.443499	0.323054	0.508859	0.616416	0.641296	0.234927	0.254427	0.265417	0.536289	0.497542	0.606155	0.332387	0.353115	0.30454	0.477104	0.498712	0.478078	0.47312	0.422963	0.33247	0.381802	0.39675	0.499162	0.601019	0.767164	0.61518	0.52377	0.367649	0.344389	0.595136	0.620524	0.559635	0.286349	0.262525	0.284641	0.511646	0.767054	0.519586	0.361482	0.326773	0.404945	0.666674	0.515044	0.435025	0.532707
ENSG00000273627	0	0	0	0	0	0	0	0	0	0	0	0	0	0	0	0	0	0	0	0	0	0	0	0	0	0	0	0	0	0	0	0	0	0	0	0	0	0	0	0	0	10.2784	0	0	0	0	0	4.72729	0
ENSG00000279663	0.454392	0.698768	0.677568	0.317713	0.427992	0.372735	0.419446	0.620255	0.772371	0.287447	0.274894	0.313568	0.551194	0.477737	0.556073	0.365617	0.321377	0.40888	0.466392	0.301985	0.376681	0.328648	0.318663	0.4768	0.363397	0.343895	0.402565	0.72894	0.760417	0.689962	0.3566	0.361827	0.33853	0.467558	0.568883	0.563659	0.377069	0.297615	0.259427	0.51137	0.403665	0.439061	0.318401	0.280313	0.249303	0.42782	0.232375	0.337577	0.483897
ENSG00000280267	0	0	0	0	0	0	0	0	0	0	0	0	0	0	0	0	0	0	0	0	0	0	0	0	0	0	0	0	0	0	0	0	0	0	0	0	0	0	0	0	0	0	0	0	0	0	0	0	0
ENSG00000275180	11.3862	11.7822	7.56647	9.86654	14.0365	7.44248	13.193	10.0429	9.97943	3.79097	2.78403	7.68745	9.685	10.3338	6.92801	9.60579	13.4854	13.5766	8.53959	8.37185	7.44661	8.3179	7.33738	6.22606	12.2603	11.2716	15.9342	10.7594	11.0646	7.48938	8.43707	11.1562	8.99061	14.8585	14.3068	8.64411	3.45636	5.85278	10.5125	14.666	8.84093	5.34833	12.1044	12.9323	18.8595	9.28818	11.0375	10.9973	7.62944
ENSG00000284574	0	0	0	0	0	0	0	0	0	0	0	0	0	0	0	0	0	0	0	0	0	0	0	0	0	0	0	0	0	0	0	0	0	0	0	0	0	0	0	0	0	0	0	0	0	0	0	0	0
ENSG00000275897	0.168916	0.211473	0.167422	0.0911784	0.13261	0.142474	0.126702	0.149407	0.223606	0.151844	0.156813	0.187239	0.117648	0.160446	0.12734	0.101953	0.220635	0.142107	0.182317	0.0794823	0.275025	0.124004	0.163128	0.16676	0.268125	0.131897	0.134609	0.19097	0.231552	0.290286	0.121645	0.214355	0.14452	0.246687	0.110943	0.0910806	0.209849	0.117806	0.135029	0.213407	0.203858	0.148308	0.244411	0.119019	0.07586	0.241037	0.181375	0.180273	0.124176
ENSG00000283744	0	0	0	0	0	0	0	0	0	0	0	0	0	0	0	0	0	0	0	0	0	0	0	0	0	0	0	0	0	0	0	0	0	0	0	0	0	0	0	0	0	0	0	0	0	0	0	0	0
ENSG00000278943	0.105316	0.0978774	0.110674	0.10509	0.102474	0.104966	0.110961	0.0978653	0.101614	0.0966798	0.0943408	0.0954995	0.123226	0.117294	0.105781	0.0954604	0.103507	0.111864	0.106792	0.10424	0.106623	0.112749	0.0944987	0.103034	0.094421	0.0971103	0.0985916	0.098988	0.105298	0.186553	0.10365	0.112993	0.095074	0.110725	0.106753	0.102492	0.105926	0.107816	0.0996273	0.113147	0.109921	0.116918	0.103055	0.0957631	0.0982537	0.112923	0.106577	0.102051	0.113645
ENSG00000281706	0.910915	1.67603	0.526584	1.64031	3.46233	1.75222	1.09627	0.792757	0.825357	1.77112	1.79395	2.27354	0.909361	0.90379	0.762831	1.71618	1.95031	2.27997	0.619676	1.23399	0.880608	1.90889	1.18971	1.65133	2.98315	2.80532	3.13199	0.846404	1.29579	1.28778	1.87475	2.90245	2.589	0.741075	1.29094	1.01531	1.5591	1.71989	1.5965	1.00713	0.969449	0.911785	3.46862	2.1823	2.29847	1.25384	0.900288	1.03118	1.51522
ENSG00000276282	0.976723	0	1.0438	0	0.996572	0.462788	1.33997	0.673562	0.963227	0	0.918994	0.932951	1.2225	0.823549	0.731891	0	0	0.498765	0.470699	1.54142	0	1.68313	0.912816	0	0	0	0	1.21357	0.724077	0.658727	0.440527	0	0.417146	1.04436	1.02486	1.79454	1.0553	1.05631	0.450573	0.799208	1.36339	0.516406	0	0.68075	0.96004	1.48183	0	0.996806	2.27555
ENSG00000279417	5.16451	6.27099	5.52511	1.43146	2.38018	1.72915	3.77408	5.24204	5.80325	1.2531	0.95011	1.40253	4.26961	3.5785	4.66267	1.99721	1.38704	1.5584	3.07495	2.93155	3.06042	2.71555	2.84778	1.87108	1.6147	1.64365	1.70971	4.69666	6.24138	5.1245	2.69691	1.57637	1.59548	4.55625	6.00733	4.39842	1.49224	1.18007	1.31696	4.20243	6.03189	3.01639	1.75764	1.64197	1.90234	4.23538	2.84331	2.8509	3.23263
ENSG00000274923	0	0	0	0	0	0	0	0	0	0	0	0	0	0	0	0	0	0	0	0	0	0	0	0	0	0	0	0	0	0	0	0	0	0	0	0	0	0	0	0	0	0	0	0	0	0	0	0	0
ENSG00000278948	4.5276	4.55498	3.43564	4.65584	3.77174	4.31986	3.15991	3.54222	4.17316	3.82252	2.47952	3.11984	3.40215	3.27626	4.82185	2.21311	2.57282	2.72902	2.78765	1.99504	2.05068	2.73055	1.90298	2.36861	2.06495	2.67705	3.28519	4.54066	4.20041	3.94558	3.50047	3.74892	4.2603	2.80884	2.57325	2.83441	3.39979	2.95037	2.88384	3.11359	3.49251	2.973	2.97643	2.04177	2.81418	2.88881	1.88845	1.4387	2.99579
ENSG00000278743	8.75039	8.21838	7.02861	0.323089	0.711353	0.734443	7.53954	6.26673	7.27936	0.510148	0	0.464038	6.7436	4.97179	5.22663	0.648444	1.12288	1.23036	4.53153	3.48841	2.35301	2.16824	2.34148	1.80701	0.282718	0.286168	0.888964	8.46406	9.06813	9.12211	1.18703	1.5013	1.00983	7.26186	10.3744	7.97782	0.308035	0	0	4.13899	5.08944	6.93722	0.896625	1.59478	2.21197	2.56095	5.17824	1.48435	1.2295
ENSG00000280181	0.156639	0.400049	0.32508	0.744838	0.36731	0.820406	0.254682	0.291374	0.304968	0.182509	0.389649	0.262746	0.5551	0.348351	0.724204	0.0818222	0.0824041	0.248611	0.620612	0.75791	0.311572	1.00656	0.343668	0.459965	0.146956	0.281193	0.415206	0.5844	0.309619	0.208376	0.19677	0.487565	0.44746	0.487914	0.557344	0.450577	0.551798	0.178893	0.313423	0.790259	0.571096	0.36564	0.361291	0.0869313	0.562049	0.606152	0.954147	0.410877	0.421461
ENSG00000279214	0	0	0.360535	0	0	0	0	0	0	0	0	0	0	0	0	0	0	0	0	0	0	0	0	0	0	0	0	0	0	0	0	0	0	0	0	0	0	0	0	0	0	0	0	0	0	0	0	0	0
ENSG00000279694	0	0	0	0	0	0	0	0	0	0	0	0	0	0	0.109377	0	0	0	0	0	0	0	0	0	0	0	0	0	0	0	0	0	0	0	0	0	0	0	0	0	0.114842	0	0	0	0	0	0	0	0
ENSG00000279017	0.353434	0.0817754	0.0943218	0.179072	0.0893748	0.0884574	0.11267	0.089465	0.165687	0.0831171	0.159902	0.0789235	0.106829	0.309943	0.167326	0.153849	0.0921553	0.0958273	0.0877268	0.164716	0.0897114	0.185371	0.236168	0.173899	0.172601	0.190251	0.304174	0.0795978	0.36869	0.310239	0.191015	0.204736	0.228289	0.32458	0.359099	0.0820238	0.0879195	0.21141	0.200729	0.095527	0.297837	0.325252	0.0946973	0.176312	0.0906293	0.277903	0.098502	0.0844829	0.202371
ENSG00000273745	0	0	0	0	0	0	0	0	0	0	0	0	0	0	0	0	0	0	0	0	0	0	0	0	0	0	0	0	0	0	0	0	0	0	0	0	0	0	0	0	0	0	0	0	0	0	0	0	0
ENSG00000282556	2.17751	2.60291	0.863713	0	1.54129	0.877549	0.927044	0.753503	0	2.18821	0.706996	1.88688	0	2.59839	0	0	1.55449	1.7095	0	0.830271	0.858492	3.27052	1.66812	1.58153	2.52949	1.31956	3.54608	1.51039	0.817618	0.723146	0.899123	0.993381	0	0.913751	1.61514	0.849507	0	0.917188	0.808837	0.995813	0.888493	1.06818	1.5333	0.805658	1.47028	0.999456	0.85649	0	0.945984
ENSG00000279348	0.836735	0.985697	1.09349	13.7957	13.9927	13.8024	0.382863	0.383432	0.466502	9.60533	12.0747	10.6901	2.28829	1.91959	2.01719	8.09675	9.07945	7.94484	3.98442	3.20028	4.18723	7.56119	4.86508	5.74917	5.67529	8.29355	8.71875	0.756052	1.64375	1.08114	14.0115	14.903	13.5539	0.669597	0.906514	1.0895	15.6337	12.4171	11.7151	2.46542	2.4562	1.80267	6.75239	7.59226	6.99722	4.19711	2.37407	3.95188	8.30095
ENSG00000277469	0	0	0	0	0	0	0	0	0	0	0	0	0	0	0	0	0	0	0	0	0	0	0	0	0	0	0	0	0	0	0	0	0	0	0	0	0	0	0	0	0	0	0	0	0	0	0	0	0
ENSG00000279748	0.488904	0.906702	0.550878	0.220785	0.274888	0.191573	0.429654	0.476078	0.674613	0.25414	0.276871	0.220491	0.370698	0.521189	0.275987	0.209858	0.324974	0.260004	0.367942	0.440823	0.196709	0.435555	0.256074	0.188575	0.176933	0.541309	0.269762	0.3637	0.779467	0.256863	0.336289	0.153446	0.19896	0.447398	0.313771	0.283985	0.33428	0.288997	0.212201	0.409097	0.426269	0.273259	0.237617	0.233353	0.301248	0.63559	0.199144	0.305777	0.497492
ENSG00000276693	0	0	0	0	0	1.27973	0	0	1.13749	1.23915	1.87326	0	0	1.45578	2.13152	0	0	1.38718	3.53512	0	0	1.4254	0.919268	2.33402	0	1.07013	0	0	0	0	0	0	0	0	0	0	0	0	0	0	1.28852	1.52453	0	0	0	1.43485	0	0	1.35851
ENSG00000275141	0	0	0	0	0	0	0	0	0	0	0	0	0	0	0	0	0	0	0	0	0	0	0	0	0	0	0	0	0	0	0	0	0	0	0	0	0	0	0	0	0	0	0	0	0	0	0	0	0
ENSG00000278007	7.20773	7.80288	9.3392	3.64634	11.9759	13.5174	7.99844	11.0376	13.7448	4.90887	3.50698	1.86827	24.5406	17.6349	20.4324	3.53879	6.72527	7.00003	24.5572	20.0245	22.2858	17.1733	18.3453	19.2128	5.2933	1.86274	5.81661	3.09024	7.03092	13.4427	8.61732	7.89725	13.0997	7.24951	18.8928	11.8978	2.06189	2.41644	4.04102	13.228	11.5597	16.6211	6.0867	8.79177	3.56274	15.4866	17.0533	13.897	13.905
ENSG00000276546	0	0	0	1.52399	0	0	0	0	1.24571	0	0	0	0	0	0	1.37375	1.48231	0	0	0	0	0	0	0	2.38637	0	0	0	0	0	0	0	1.50646	0	0	0	0	0	1.42171	0	0	0	0	3.9396	2.29844	0	0	0	0
ENSG00000279011	0	0	0	0	0	0	0	0	0	0	0	0	0	0	0	0	0	0	0	0	0	0	0	0	0	0	0	0	0	0	0	0	0	0	0	0	0	0	0	0	0	0	0	0	0	0	0	0	0
ENSG00000277081	0	0	0	0	0	0	0	0	0	0	0	0	0	0	0	0	0	0	0	0	0	0	0	0	0	0	0	0	0	0	0	0	0	0	0	0	0	0	0	0	0	0	0	0	0	0	0	0	0
ENSG00000279437	0	0	0	0	0	0	0	0	0	0	0	0	0	0	0	0	0	0	0	0	0	0	0	0	0	0	0	0	0	0	0	0	0	0	0	0	0	0	0	0	0	0	0	0	0	0	0	0	0
ENSG00000278974	1.50315	2.76715	2.22645	2.53072	3.56056	6.49945	2.45397	2.26624	3.23456	3.79974	3.44645	8.1071	3.99663	2.22879	4.02264	9.98976	3.42485	9.67959	5.99662	4.02151	7.31229	4.36696	2.34826	8.26574	2.1611	4.50279	7.24777	2.04714	1.49538	3.7741	2.62838	5.28538	6.25917	1.46117	2.34383	6.33723	2.23743	5.56139	4.90751	2.96093	2.60469	6.52078	3.90735	3.89478	10.5005	3.25392	2.77557	7.61891	4.59208
ENSG00000280043	0.211581	0.286538	0.319221	0.444267	0.871479	0.616884	0.416932	0.456784	0.470637	0.496779	0.270451	0.357801	0.52414	0.443031	0.758627	0.892449	0.881908	0.567018	0.545455	0.211676	0.217442	0.428915	0.191085	0.259261	0.43475	0.778568	1.01854	0.416352	0.577045	0.437435	0.636438	0.378313	0.357712	0.414683	0.547716	0.297098	0.393604	0.264753	0.244498	0.578465	0.843942	0.238088	0.836263	0.61142	0.501026	0.725221	0.264369	0.254039	0.332711
ENSG00000275836	0	0	0	0	0	0	0	0	0	0	0	0	0	0	0	0	0	0	0	0	0	0	0	0	0	0	0	0	0	0	0	0	0	0	0	0	0	0	0	0	0	0	0	0	0	0	0	0	0
ENSG00000279075	0.558698	0	0	1.4271	3.08132	2.72699	1.06795	1.27235	0.528365	0.555533	1.55104	0	2.84616	1.15296	2.17134	1.98194	2.70163	1.08849	2.86608	2.61537	4.3675	3.95822	4.53255	2.74181	1.23916	1.23055	0.554893	0	1.35384	1.20578	2.7871	1.62201	3.0925	0	0.592513	0.559366	0.948865	0	0.927172	2.59241	1.45719	1.21002	0.562489	0.529772	1.3432	2.56811	2.68171	4.25241	2.93645
ENSG00000278782	0	0	0	0	0	0	0	0	0	0	0	0	0	0	0	0	0	0	0	0	0	0	0	0	0	0	0	0	0	0	0	0	0	0	0	0	0	0	0	0	0	0	0	0	0	0	0	0	0
ENSG00000279067	0	0	0	0	0.130451	0	0	0	0	0	0.11835	0	0.160352	0	0	0	0	0	0	0	0	0.206673	0.118233	0	0	0	0	0	0	0	0.194317	0	0	0	0	0	0	0.137156	0	0	0	0	0	0	0	0.146483	0	0	0
ENSG00000280276	0	0	0	0	0.126656	0	0	0	0	0	0	0	0	0	0	0	0.128868	0	0	0	0	0.139556	0	0	0	0	0	0	0	0	0	0.139563	0	0	0	0	0	0	0	0	0	0	0	0	0	0.141036	0	0	0.141405
ENSG00000278200	0	0	0	0	0	0	0	0	0	0.160537	0	0	0	0	0	0	0.164633	0	0	0	0	0	0.150652	0	0	0	0.157594	0	0	0	0	0	0.151915	0	0	0	0.163846	0.169321	0	0	0	0	0	0.152429	0.157512	0	0	0	0
ENSG00000277621	0	0	0	0	0	0	0	0	0	0	0	0	0	0	0	0	0	0	0.495412	0	0	0	0.393381	0	0	0	0	0	0	0.425941	0	0	0	0	0	0	0	0	0	0	0	0	0	0	0	0	0	0	0
ENSG00000280224	1.62574	2.95822	1.5016	0.637414	0.348236	0	1.14316	3.04326	1.73438	0.503569	0.236741	0.162618	0.634541	1.20264	0.709	0.829961	0.180045	0.288419	1.02607	0.355823	0.360078	0.679881	0.237866	0	0.719144	0.165968	0.434932	2.76714	1.94458	1.85021	2.08625	0.2921	0.163126	1.5089	2.43862	1.21355	0.541522	0.460339	0.173202	0.494774	2.26476	0.805029	0.824613	0.253099	0.432936	0.881357	0.467889	0.443524	1.20089
ENSG00000275490	0	0	0	0	0	0	0.572838	0.517901	0	0	0	0	0	0	0	0	0	0	0	0	0	0	0	0	0	0	0	0	0	0	0	0	0	0	0	0	0	0	0	0	0	0	0	0	0	0	0	0	0
ENSG00000279064	0	0.477064	0	0.526704	0.497421	1.54107	0	0	0.496181	1.41638	2.67627	3.08759	0	0	0	0.807509	2.84034	4.18382	0	0.884951	0	0	1.63203	0.521069	2.42303	2.74576	2.2256	0	0.512111	0.455086	0	0	0.804762	0	0	0.505553	1.95827	0.510416	1.8462	0	0	0	1.19863	1.26084	2.47926	0	0	0.521293	0
ENSG00000274549	0	0	0	0	0	0	0	0	0	0	0	0	0	0	0	0	0	0	0	0	0	0	0	0	0	0	0	0	0	0	0	0	0	0	0	0	0	0	0	0	0	0	0	0	0	0	0	0	0
ENSG00000279727	2.37236	2.46373	1.20646	0	0	0	0.777586	0.833655	1.69451	0.379819	0	0.82646	0	2.24072	0.636211	0.359217	0	0.178343	1.70852	1.84808	1.73071	1.31319	0.790232	0.65975	0.353519	0.357655	0	2.32625	2.26957	1.67569	1.38675	0.364421	0.592	1.04796	2.14545	1.24189	0	0	0.381319	1.01621	1.79967	1.40527	0	0	0.792556	2.80617	1.7433	1.42877	0.433141
ENSG00000281295	0	0	0	0	0	0	0	0	0	0	0	0	0	0	0	0	0	0	0	0	0	0	0	0	0	0	0	0	0	0	0	0	0	0	0	0	0	0	0	0	0	0	0	0	0	0	0	0	0
ENSG00000276137	0	0	0	0	0	0	0	0	0	0	0	0	0	0	0	0	0	0	0	0	0	0	0	0	0	0	0	0	0	0	0	0	0	0	0	0	0	0	0	6.28695	0	0	0	0	0	0	0	0	0
ENSG00000280376	2.86392	1.33573	1.73113	0.585564	0.651157	1.05334	2.13816	1.2358	1.82574	0	0.350784	0.97625	1.20823	1.79667	1.04247	1.32238	0.882763	1.09907	1.56761	0.99989	1.41708	1.79923	0.582276	2.13944	0.591621	0.618954	0.144699	0.546259	1.48655	0.687643	0.863705	1.26986	0.595728	0.901915	1.1463	2.07431	0.397044	0.691366	0.462909	3.42112	1.78252	0.543122	0.139475	0.849611	0.42797	3.79228	1.02308	1.55646	1.66788
ENSG00000273739	3.57276	4.12173	0	1.46895	1.28786	0	1.3993	1.39152	2.04445	0	0	0	3.40089	0	0	1.32414	1.42877	0	2.13717	0	3.24015	2.27325	2.12463	0	0	0	1.2365	4.82909	4.39736	2.07313	3.41393	1.42293	0	2.20337	2.1562	3.55468	0	0	0	3.95643	4.29613	0	1.42383	0	0	3.9709	3.26398	3.11653	0
ENSG00000280182	0.262123	0.308991	0.33905	0.143892	0.152094	0.312932	0.223671	0.312008	0.201539	0.137075	0.143958	0.163506	0.294626	0.145269	0.334672	0.172276	0.363854	0.260804	0.288964	0.223168	0.335155	0.411175	0.298461	0.145652	0.252561	0.177767	0.189051	0.239461	0.304153	0.234514	0.413166	0.115839	0.204939	0.325353	0.462738	0.111735	0.106016	0.1934	0.250158	0.234824	0.223426	0.319647	0.180461	0.169747	0.133412	0.243294	0.183618	0.281737	0.245756
ENSG00000277077	0	0	0	0	0	0	0	0	0	1.4464	1.17289	0	0	0	0	1.22389	0	0	0	0	0	0	0	0	1.26499	0	0	0	0	0	0	0	0	0	0	0	0	0	0	0	0	0	0	0	0	0	0	0	0
ENSG00000273920	0.939537	0.685014	0.332975	0	0	0.326556	0	0.673569	0.502801	0	0	0.283559	0	0.61177	0	0.659229	0.322638	0.810638	0	0	0	0	0.268429	0	0.286881	1.03243	0.719465	1.52367	1.34366	0.645873	0.335709	0	0	0	0.335523	0.728173	0	0.336791	0.303767	0	0	0	0.732067	0.884148	0	0	0	0	0
ENSG00000274475	14.8391	15.6588	12.5002	1.76956	0.165367	0.709688	24.3274	14.5081	22.0323	0.688016	2.28884	0.585121	6.40959	8.35719	3.15728	0.827596	0.701965	1.36439	1.3318	6.16613	2.64076	2.61806	0	0.711651	1.07359	0.735065	3.01274	17.4569	12.7536	8.0101	0	3.32066	1.98149	20.2757	11.441	18.0539	1.14682	0.738966	0.641943	5.13607	8.24822	6.0504	0	0.654116	0.663871	7.57831	3.31322	1.69991	3.11337
ENSG00000279613	0.0981075	0.294557	0.104108	0.174547	0.166624	0.205929	0.143479	0.195608	0.202776	0	0.152002	0.122476	0	0.113109	0.0700958	0.877935	0.483923	0.52872	0.213003	0.0991123	0.13753	0.148064	0.154935	0.139442	0.918828	0.699814	0.505378	0.0946723	0.0995462	0.122406	0.172711	0.187195	0.15768	0.143467	0.103006	0.132006	0	0.10206	0.0933609	0.110195	0	0.191591	1.2151	0.486965	0.495878	0	0.114238	0.133785	0.150621
ENSG00000276649	1.33047	0.156431	0.971029	1.34835	0.774415	0.781414	2.84243	0.811944	0.69578	0.753287	0.351913	0.156777	5.0507	1.51981	2.24588	0.157017	0.285996	0	2.06064	0.666385	1.47162	2.5503	1.39668	0.861289	0	0	0	1.07903	0.493408	1.18992	1.06089	0.787453	0.612689	2.25606	1.1715	1.34836	0.821256	0.29724	0	8.06772	2.35122	3.34753	0	0	0	2.88457	1.26235	1.32653	2.0071
ENSG00000279512	0.140474	0.177747	0	0.144236	0.139325	0	0	0	0.13791	0.130882	0	0	0	0.210074	0	0.174568	0	0.152252	0	0.141765	0	0.152411	0	0.138301	0.171304	0	0.134159	0.133548	0	0.128871	0.140879	0	0	0	0.145208	0.138312	0	0	0	0	0	0	0.235336	0.130767	0	0.209859	0	0	0.155313
ENSG00000281842	12.6379	12.0308	6.99484	14.2591	6.51117	0	0	19.9796	12.5493	0	0	0	0	0	14.421	0	0	0	0	0	0	0	6.79257	0	0	0	0	23.4958	43.5861	12.7254	12.076	7.19406	6.72954	20.0053	13.2352	12.5739	0	0	6.92833	7.28921	15.1967	14.2135	7.1986	0	0	0	0	7.2853	8.10311
ENSG00000275038	0	0	0	0	0	0	0	0	0	0	0	0	0	0	0	0	0	0	0	0	0	0	0	0	0	0	0	0	0	0	0	0	0	0	0	0	0	0	0	0	0	0	0	0	0	0	0	0	0
ENSG00000276514	3.14596	0	0	0	1.76648	0	0	0	1.61789	0	0	0	0	0	0	0	0	0	0	0	0	1.97438	0	0	0	0	0	0	0	1.4802	0	0	0	0	0	0	0	0	0	0	1.79813	0	0	0	0	0	0	0	0
ENSG00000279325	0	0	0	0	0	0	0	0	0	0	0	0	0	0	0	0	0	0	0	0	0	0	0	0	0	0	0	0	0	0	0	0	0	0	0	0	0	0	0	0	0	0	0	0	0	0	0	0	0
ENSG00000273945	0	0	0	0	0	0	0	0	0	0	0	0	0	0	0	0	0	0	0	0	0	6.07607	0	0	0	0	0	0	0	0	0	0	0	0	0	0	0	0	0	0	0	0	0	0	0	0	0	0	0
ENSG00000273981	0	0	0	0	0	0	0	0	0	0	0	0	0	0	0	0	0	0	0	0	0	0	0	0	0	0	0	0	0	0.265534	0	0	0	0	0	0.359222	0	0	0	0	0	0	0	0	0	0	0	0	0
ENSG00000282742	0.178336	0.70457	0.405599	0.271487	0.355349	0.268382	0.389211	0.345811	0.264013	0.0818207	0.246033	0.0794187	0.225724	0.512031	0.458541	0.0780849	0.196311	0.199529	0.580754	0.567238	1.13248	0.48888	0.652745	0.278888	0.414104	0.348348	0.279225	0.0816307	0.288292	0.268513	0.308235	0.503107	0.70298	0.186482	0.097727	0.36075	0.360857	0.0882753	0.351658	0.500205	0.483259	0.405941	0.372421	0.344372	0.392711	0.295146	0.460272	0.760921	0.3981
ENSG00000279526	0	0	0	0	0	0	0	0	0	0	0	0	0	0.143329	0	0	0.125176	0	0	0	0.129883	0.138431	0.114566	0	0	0	0	0	0	0	0.183902	0	0	0	0	0	0	0	0.119419	0	0	0	0	0	0	0	0.130166	0	0
ENSG00000280402	1.49736	1.23297	0.908509	1.15785	1.13236	1.19132	0.755371	1.308	1.75202	0.367445	0.226057	0.456287	1.55823	1.46123	0.909039	1.07849	0.658233	1.00444	1.2153	1.14256	1.6076	1.82209	1.13408	1.1769	0.728565	0.693843	1.34184	0.547401	1.16001	0.804206	2.00051	0.713534	1.16181	1.18636	1.80782	1.15323	0.710133	0.221529	1.28075	1.40374	1.61279	0.543661	1.76678	1.01916	0.772347	1.47089	1.35344	1.18349	1.82815
ENSG00000278457	0	0	0	0	0	0	0	0	0	0	0	0	0	0	0	0	0	0	0	0	0	0	0	0	0	0	0	0	0	0	0	0	0	0	0	0	0	0	0	0	0	0	0	0	0	0	0	0	0
ENSG00000280355	1.64447	1.70232	1.33148	6.89597	6.90126	5.35692	1.92489	1.11013	1.05778	4.53292	3.42454	3.66934	1.96672	1.02662	0.919063	2.56643	2.43809	2.01071	3.82896	2.7039	2.73497	7.25153	4.00396	4.31046	2.59597	3.18575	2.89253	1.94552	1.83998	1.27974	5.47974	7.04339	5.06625	1.67802	1.51041	0.885343	3.71476	4.89666	3.1264	1.24022	1.5221	0.844798	2.31191	2.24199	2.22153	3.19212	2.4867	1.83551	5.90159
ENSG00000276308	1.34297	1.72661	1.33398	0.533187	0.679702	0.449006	0.360945	1.21707	0.680251	0.478016	0.305766	0.229576	0.638416	0.736042	0.589161	0.613079	0.516955	0.761193	0.848208	0.553049	1.20065	0.918257	0.843717	0.606131	0.621865	0.422951	0.512086	1.19423	1.29817	1.06896	1.00923	0.269135	0.531463	0.977516	0.747911	0.655434	0.231832	0.455409	0.347646	0.965381	1.16434	0.302074	0.83542	0.611646	0.757595	0.917368	0.813326	0.718039	0.713251
ENSG00000274614	0	0.453434	0	0	0	0	0	0.196761	0.335016	0	0	0	0	0	0.211192	0	0	0	0	0	0.351171	0.386548	0	0	0	0	0	0.335087	0	0.307703	0.518463	0	0	0.226725	0.224406	0.344859	0.335093	0	0	0	0.509295	0	0.208535	0	0	0.694147	0	0	0
ENSG00000277118	5.18812	2.72964	2.58885	0.734384	3.03642	1.90112	2.00589	3.72677	4.82875	0.727061	1.05837	1.10181	2.37501	2.84145	1.75608	1.6212	1.30701	0.811978	0.789859	1.27417	0.72116	2.75103	1.41101	1.34177	1.64445	1.12105	1.29776	3.80421	6.29068	1.5715	2.01686	0	0.63396	2.56896	1.96581	1.83502	0	0	1.2076	4.12652	4.20616	3.01821	1.28872	1.22402	0.701536	3.45347	1.2781	0.705424	2.10176
ENSG00000279372	0	0.443023	0	0	0	0.842166	0.895603	0.431168	1.0899	0	0.405807	0	0	0.953034	0.79619	0	0.486406	0.889304	0.498263	0	0.487402	0.532736	0	0.497557	0	0	0	0	1.12926	1.00036	0.513604	0	0.426133	0.511178	0.869209	0.478207	0	0	0	0.907107	0.851147	0.537087	0	0	0.462291	0	0	0	0
ENSG00000279534	0	0	0	0	0	0	0	0	0	0	1.07108	0	0	0	0	0	1.30444	0	0	0	0	0	0	0	0	0	1.28318	0	0	0	0	0	0	0	0	0	0	0	1.21202	0	0	0	0	0	0	0	0	0	0
ENSG00000279513	0.115843	0.491854	0.453564	0.28229	0.192032	0.355079	0.205301	0.352169	0.374648	0.324561	0.329752	0.33264	0.451073	0.500574	0.466061	0.260001	0.370385	0.217886	0.35132	0.197877	0.289276	0.209168	0.338983	0.11189	0.250056	0.409964	0.557923	0.534193	0.879135	0.485099	0.117124	0.213986	0.182298	0.40333	0.453361	0.300541	0.466748	0.204137	0.117587	0.226074	0.224495	0.304495	0.279646	0.327616	0.490048	0.352629	0.569403	0.280672	0.374062
ENSG00000280120	10.7601	7.13174	9.30346	8.73799	10.5793	8.81803	8.42776	7.61182	8.37717	12.8428	10.1059	13.2366	6.05813	6.34523	4.90491	9.86494	8.43786	11.504	4.75168	4.41234	4.8608	9.2455	8.38646	8.85239	8.63157	12.1508	14.4024	8.4237	7.43764	7.03262	7.87768	9.97109	8.42609	8.46307	8.91024	10.3839	11.0289	11.5957	16.2844	6.65667	4.57428	5.91511	12.7883	13.808	13.6451	5.02562	4.32996	4.42835	6.55834
ENSG00000275888	9.25414	7.55751	10.835	3.51679	4.23196	4.23485	19.3562	19.5435	20.9744	1.97855	1.85637	2.11337	26.51	15.963	19.6223	2.67945	2.71756	1.39619	10.8069	8.19182	6.65457	8.13236	7.65808	4.78961	1.6796	1.37766	2.74246	6.97421	6.53605	6.35476	3.39708	3.99315	3.88847	19.3745	18.7525	19.2926	1.36807	1.3356	3.33588	19.6496	12.0608	17.5695	2.78637	2.74905	3.05442	7.7356	10.8281	7.41842	6.36866
ENSG00000279584	0.782742	1.56987	0.831739	0	0.3591	0	1.12188	0.736799	0.333253	0.361847	0.31645	0	0.437504	0.95299	0.800871	0	0.367734	0.4023	0.377962	0.587762	0.602582	0	0.302636	0.380168	0	0	0	0.776035	0.341495	0.30512	0	0	0.326703	1.1013	1.32721	1.26553	0	0.384202	0.797718	0.92811	0.610557	0.423601	0.357738	0.339641	0	0.399388	0	1.0474	0.395392
ENSG00000280010	0.720388	1.02806	0.761541	1.53487	2.80638	2.239	0.671589	1.95642	1.63365	1.49715	1.68923	1.62853	1.91766	1.71472	1.90212	1.46501	0.814442	1.52984	1.1991	1.34385	1.37629	1.25873	1.21122	1.23259	0.887654	1.64244	1.85941	1.012	1.52691	0.809685	2.08759	2.32463	2.02511	1.59314	1.57595	1.30997	1.44472	1.20356	3.23605	2.15585	1.71185	1.69763	1.7745	1.07673	1.20302	0.701254	1.3733	1.41408	1.67762
ENSG00000279928	0.112332	0	0.114764	0.10186	0.288509	0.110111	0.828326	0	0.0981441	0.100871	0.0858831	0.10093	0.149516	0.117663	0.130576	0.0916067	0.0971063	0.157667	0.21457	0.106977	0	0.205678	0	0.115656	0.0956295	0.0917718	0.0938847	0.100501	0.249961	0.113489	0.104242	0	0.121419	0.140317	0.0998181	0.112181	0.124997	0.0987303	0.101876	0	0.431501	0.121445	0.106196	0.093931	0.112211	0.151017	0	0	0.13176
ENSG00000279638	3.03212	5.64888	0	0	3.26014	0	0	0	3.27269	0	0	0	0	0	3.27645	0	3.28806	0	0	0	0	3.63895	0	0	0	0	0	5.8784	0	0	3.29241	0	0	3.52709	0	0	0	0	0	3.64971	0	0	0	0	0	0	0	0	0
ENSG00000273599	0.502828	0.263962	0.354179	0.273817	0.184939	0.16579	0.578868	0.300887	0.557973	0.102739	0.107725	0.10969	1.24855	0.683448	0.804192	0.0886756	0.129248	0.0913041	0.455125	0.352184	0.418932	0.423641	0.386295	0.265781	0.0972582	0.0791081	0.12438	0.42728	0.259503	0.327549	0.184867	0.14321	0.12076	0.600959	0.392	0.489357	0.108033	0.169624	0.112698	0.776908	0.693873	0.952636	0.173012	0.0992416	0.1671	0.396051	0.375721	0.353488	0.358171
ENSG00000279162	0.798458	0.521923	0.65521	0.546053	0.370125	0.271863	0.530281	0.66236	1.029	0.202347	0.227489	0.422457	0.461118	0.604251	0.882645	0.248277	0.569075	0.439354	0.612764	0.40295	0.435194	0.458013	0.621527	0.500231	0.515267	0.233608	0.272706	0.494348	0.874804	0.374734	0.570169	0.47409	0.220244	0.903402	0.890069	0.687828	0.248965	0.322839	0.158328	1.013	0.969429	0.722317	0.326327	0.406384	0.54085	0.467813	0.396192	0.425504	0.416665
ENSG00000276250	2.82128	5.66516	4.97905	0.829505	2.51238	1.61454	1.9074	3.77731	3.57385	2.39733	0.414089	1.6301	3.84812	1.69833	4.08972	0.764035	2.21114	1.25677	2.26623	1.56368	2.51546	1.29806	2.98459	3.2355	0.433035	0.429093	2.07347	4.74803	4.08184	2.43575	2.57246	1.33172	1.93403	3.63087	4.26601	2.49835	1.49386	1.26695	0.460305	3.61328	2.14822	3.80937	3.91729	2.0445	1.10867	3.1595	2.48904	3.11553	4.39428
ENSG00000278267	0	0	1.60783	0.387166	1.49665	0	0	0	0	0	1.60927	1.63666	0	0	0	0	0	0	0	0	0	0	1.98716	0.33178	0	0	0	0	0	0	0	0	0	1.6192	0	0	0	1.55962	0	0	0	0	1.61995	0	1.55337	0	1.77208	0	0
ENSG00000279042	0.156462	0.0959995	0	0.102994	0.1554	0.129882	0.138312	0.151187	0.155438	0.203563	0.118499	0.145227	0.123188	0.117443	0.160336	0.250509	0.269788	0.170344	0.192939	0.0861384	0.192199	0.126902	0.120936	0.145492	0.198795	0.146922	0.259195	0.123534	0.101806	0.119066	0.209729	0.158589	0.092891	0	0.134198	0.128891	0.129975	0	0.176638	0.142201	0.179438	0.14504	0.18337	0.171976	0.122469	0.111035	0.134757	0.108316	0
ENSG00000279994	0	0	0	0	0	0	0	0	0	0	0	0	0	0	0	0	0	0	0	0	0	0	0	0	0	0	0	0	0	0	0	0	0	0	0	0	0	0	0	0	0	0	0	0	0	0	0	0	0
ENSG00000276509	0.333676	0.554145	0.459931	0.163595	0.354651	0.333231	0.47083	0.330128	0.397223	0.360382	0.176125	0.294911	0.301758	0.303376	0.207936	0.321965	0.355483	0.460087	0.434507	0.261523	0.408348	0.140509	0.410737	0.321774	0.378045	0.424635	0.723341	0.195662	0.402799	0.315059	0.367714	0.348674	0.496223	0.282217	0.247263	0.307897	0.289071	0.331468	0.277525	0.298809	0.214318	0.228158	0.479592	0.584545	1.16854	0.32949	0.168888	0.322726	0.46706
ENSG00000279416	0.532088	1.58997	0.891265	0.179493	0.258904	0.184557	0.501872	0.60112	0.659357	0.231183	0.0885032	0.101305	0.70402	0.947017	0.380955	0.421555	0.172744	0.12412	0.341054	0.51593	0.407176	0.104815	0.231706	0.265874	0.156721	0.10168	0.166557	0.940169	1.28611	0.933533	0.518515	0.230096	0.229809	0.539614	1.11498	0.553915	0.253912	0.179605	0.0994283	0.276178	0.633391	0.178809	0.18312	0.193862	0.0980152	0.38949	0.366945	0.291701	0.304004
ENSG00000283045	2.81942	3.34364	2.42324	0.813365	0.613445	0.627508	1.19504	1.55891	1.60419	0.263515	0.57339	0	1.41888	1.10381	1.68055	0	0.457884	0.30699	1.17313	0.962353	0.29217	0.845738	0.573237	0.272544	0.411145	0	0	1.41278	4.04601	2.74249	1.46641	0.493296	0	0.836648	1.36083	1.29018	0	0.658016	0	1.44806	1.81523	0.700312	0.462417	0.422909	0.432431	0.366115	0.848803	0	0
ENSG00000279609	0	0	0	0.14658	0.249562	0.144801	0	0	0	0	0	0.132582	0	0	0	0	0	0.155505	0	0	0	0.157519	0	0.145172	0	0	0	0	0	0	0	0	0	0	0	0	0	0.149117	0	0	0	0	0	0.133067	0	0	0	0	0
ENSG00000277428	0	0	0	1.52399	0	0	0	0	1.24571	0	0	0	0	0	0	1.37375	1.48231	0	0	0	0	0	0	0	2.38637	0	0	0	0	0	0	0	1.50646	0	0	0	0	0	1.42171	0	0	0	0	3.9396	2.29844	0	0	0	0
ENSG00000277371	7.97912	3.71738	3.40671	5.69109	6.17224	2.9084	9.49913	8.08472	7.06843	0.674582	1.4078	3.82425	12.8311	13.328	11.0872	4.56649	4.06759	2.19482	9.24898	8.19601	5.65554	13.1308	7.60519	7.33792	0.606616	1.05965	2.30949	1.87234	3.20186	6.63344	4.55325	7.16709	6.04273	8.45069	8.57947	4.86845	1.61983	1.2963	4.1535	10.1618	14.312	10.7945	2.64052	0.674779	1.72229	9.04941	9.09631	5.49804	6.20536
ENSG00000276406	0	0	0	0	0	0	4.46257	0	0	0	0	0	0	0	0	0	0	0	0	0	0	0	0	0	0	0	0	0	0	0	0	0	0	0	0	0	0	0	0	0	0	0	0	0	0	0	0	0	0
ENSG00000282143	0.336698	0.214392	0.278568	0.235574	0	0	0.618629	0.216913	0.234547	0.107144	0.146297	0.148734	0.172359	0.193466	0.170462	0.291239	0.15242	0.179838	0.107622	0.152687	0.215919	0.235484	0	0.158971	0.447661	0	0.153044	0.36851	0.218303	0.144118	0.126075	0.298758	0	0.176896	0.09778	0.29802	0.324605	0.106192	0.255726	0.36015	0.0995737	0.165711	0.377327	0.114676	0.444512	0.230312	0.156906	0.208521	0.168826
ENSG00000278989	1.6209	1.16838	0.982651	1.67392	2.07155	1.00687	0.981308	0.718438	0.593523	0.693019	0.934462	0.803528	0.242706	0.182837	0.165534	0.700948	0.713652	0.527916	0.315701	0.309729	0.319162	0.879576	1.22886	0.695112	0.61352	0.567525	0.291224	0.885628	1.24323	1.30249	1.50538	1.83625	1.00653	0.479727	0.55071	0.267898	0.788539	1.04671	0.409417	0.216498	0.259815	0.136033	0.647135	0.490359	0.22333	0.280814	0.29152	0.235649	0.542664
ENSG00000276571	0.499223	2.94074	2.50055	4.92001	4.64493	3.29913	1.66442	0.890481	0.889601	4.32192	3.62757	2.23106	1.80358	0.554016	0.939906	3.55635	5.35603	4.59634	2.2789	2.77966	3.23149	3.21536	5.19863	3.03372	2.7722	1.54478	2.73726	0.784415	1.66068	0.824706	4.55337	2.73244	4.97834	1.29381	0.514521	1.54897	3.55084	1.919	4.58983	1.66215	1.38065	2.11568	2.25234	2.72067	1.48421	2.8363	0.540603	1.60926	2.57646
ENSG00000279311	0.762165	1.24564	0.614809	0.103545	0.0892897	0.0935711	0.188384	0.353126	0.259996	0.165221	0.15936	0.163571	0.368755	0.207553	0.24772	0.162494	0.0894939	0.251549	0.139844	0.204434	0.229259	0.149381	0.0855159	0.22619	0.345536	0.130853	0.330058	0.762032	1.07914	0.725697	0.190622	0.155682	0.226094	0.197191	0.677336	0.236934	0.150315	0.0940266	0.272197	0.0952384	0.324851	0.200409	0.147404	0.209901	0.124676	0.14922	0.236467	0.185606	0.194504
ENSG00000276149	0	0	0	0	0	0	0	0	0	0	0	0	0	0	0	0	0	0	0	0	0	0	0	0	0	0	0	0	0	0	0	0	0	0	0.182456	0	0	0	0	0	0	0	0	0	0	0	0	0	0
ENSG00000275413	6.32185	10.7721	8.82242	4.67449	7.32011	2.44927	8.38353	7.32354	5.5808	2.78572	1.24865	3.23603	5.84026	5.4367	10.0716	4.86819	3.76621	3.12509	9.28208	5.37855	5.99298	11.3267	4.1383	3.84507	3.6859	3.65182	4.53866	10.6114	11.777	7.0297	4.37774	2.7525	1.3135	3.9592	8.16891	5.03991	1.43552	2.54195	3.51657	7.39238	7.11044	5.13998	2.81387	3.49012	3.14553	8.39615	4.19853	5.40163	7.5686
ENSG00000281969	0.0892482	0.178304	0	0	0.103705	0.105542	0.11248	0.0860058	0.103421	0.0835325	0.110191	0	0.126289	0.100696	0.0912078	0.111754	0.0886126	0	0.0919356	0	0.142697	0.0975295	0.11208	0.0896347	0.0809491	0.113548	0.0846523	0.100219	0.156604	0.0811776	0.108411	0	0	0.145897	0.109406	0.119687	0.090278	0	0.0848955	0.0976514	0.0954068	0.0991793	0.104538	0.112152	0	0	0.15969	0	0.0988915
ENSG00000279665	0.685929	1.49072	0.989059	0.324421	0.512403	0.832549	1.10349	0.771721	1.05444	0.306285	0.449771	0.299443	1.18101	0.72858	0.857743	0.482059	0.76828	0.71939	0.331331	1.13943	0.70467	1.22086	0.571782	0.560666	0.285045	0.108501	0.553286	1.91633	1.68381	0.81887	1.18293	0.576203	1.00232	1.66924	0.501259	1.02013	0.919439	0.126157	0.112083	1.455	0.596415	1.12493	0.542141	0.865899	0.113311	0.799298	0.441526	0.335891	0.376508
ENSG00000280347	1.84601	1.98448	2.05954	3.15437	4.81003	3.60252	1.80083	2.209	3.06572	2.25437	3.27727	3.02254	5.00925	3.09918	4.93894	2.79756	3.15864	2.30307	2.93305	2.96824	3.24555	4.40083	3.16617	1.95268	2.3105	2.2564	3.21575	1.90977	1.98499	1.79937	4.7602	4.53216	4.04898	3.11436	2.41132	2.93466	2.84023	3.16389	3.28327	4.37963	5.01606	3.47027	3.69389	2.82575	3.14302	3.82879	2.73809	3.17256	5.62751
ENSG00000183248	0.574285	0.615753	0.997876	0.294105	0.362975	0.307301	0.483863	0.417402	0.485527	0.29924	0.224402	0.52458	0.34625	0.224218	0.329122	0.553906	0.337544	1.01797	0.115604	0.0974144	0.257034	0.286875	0.238297	0.280165	2.05015	0.832722	0.791843	0.516309	0.676349	0.876573	0.288225	0.511803	0.332246	0.301354	0.618539	0.614291	0.291244	0.28011	0.391346	0.344314	0.307986	0.393786	0.312117	0.190633	0.75063	0.215554	0.118609	0.166891	0.12721
ENSG00000275227	12.3851	16.1137	16.3787	1.87651	0	0	3.63122	4.38042	10.5551	0	0	2.99334	2.31738	3.96248	4.77836	2.98495	3.45089	5.55313	0	3.37283	3.45394	5.70613	1.35034	0	0	7.00865	6.45126	15.7031	13.8024	9.51864	6.75142	3.87266	1.62477	10.2469	3.53826	9.52645	1.77571	3.65252	6.19742	7.52212	1.95444	2.21188	6.43918	1.73165	9.34547	0	1.84218	1.79893	3.78102
ENSG00000279623	5.88872	2.74097	5.34029	2.10161	4.51478	3.04006	7.99565	6.80604	9.97097	1.60339	2.18869	3.39208	5.97493	9.3742	6.46087	3.09617	1.77369	3.61533	3.38474	6.40101	6.62656	3.90708	5.3194	3.42049	3.00052	2.20169	2.86807	3.40919	4.79203	5.20708	1.37574	1.91126	3.9061	6.00609	10.9604	10.2843	3.19355	2.83968	3.30228	6.97365	7.61727	7.9006	5.27138	4.81659	3.738	9.56719	7.49597	5.15784	3.9323
ENSG00000275391	3.45742	4.48106	3.42914	0	0	0	0	1.95825	3.20431	0	0	0	2.10961	0	1.94136	0	0	1.87684	1.69979	0	1.82718	0	0	0	0	0	0	0	1.77398	6.06841	0	0	0	1.75244	1.82924	1.86197	0	0	0	0	0	0	0	0	0	0	0	0	0
ENSG00000279484	0.3507	0.277481	0.234019	0.0984389	0.165668	0.0724922	0.289179	0.199589	0.168922	0.200717	0.0887218	0.107912	0.252977	0.16046	0.173881	0.132304	0.0724382	0.101386	0.175475	0.119307	0.100743	0.134794	0.162926	0.145415	0.170449	0.134653	0.157052	0.220035	0.356136	0.265802	0.129353	0.131861	0.110077	0.197421	0.250809	0.238121	0.163222	0.0968175	0.137499	0.0829915	0.15195	0.18292	0.0708325	0.107979	0.0668456	0.151717	0.0988754	0.0708536	0.203866
ENSG00000280076	0.40514	0.409289	0.611288	0.109243	0.354292	0.251724	0.363952	0.368704	0.258002	0.135664	0.166762	0.177527	0.305371	0.237439	0.301763	0.205032	0.144679	0.31482	0.228465	0.182701	0.282104	0.284049	0.230981	0.230713	0.171975	0.24476	0.314949	0.345827	0.427884	0.317367	0.195876	0.277424	0.202644	0.345997	0.363774	0.335254	0.0750875	0.122305	0.204075	0.299902	0.385178	0.296558	0.156292	0.238025	0.27456	0.204533	0.193329	0.289023	0.241793
ENSG00000281269	0	0.501529	0.559945	0	0	0	0.566239	0	0	0	0	0.537326	0	0	0	5.51375	0.578166	0	0	0	0	0	0	0.540261	0.525921	0.5414	0.500362	0	0	0	0	0	0	0	0.551865	0	0	0	0	0	0	0	8.46557	0	0	0.585547	0	0	0
ENSG00000280383	0.723831	0.747939	0.744951	0.482042	0.578469	0.458511	0.632852	0.630391	0.656416	0.320567	0.299179	0.355812	0.866739	0.734066	0.809178	0.338692	0.438306	0.393937	0.85794	0.744274	0.86695	0.806348	0.614279	0.630573	0.47202	0.433213	0.446576	0.698988	0.79142	0.59873	0.739588	0.49006	0.496148	0.641533	0.766542	0.654522	0.348771	0.285326	0.39097	0.761748	0.888917	0.628801	0.383451	0.407908	0.450474	1.1178	0.72168	0.696636	0.785656
ENSG00000280325	1.32365	1.93002	1.31846	1.3345	1.17905	0.999317	1.34883	1.89349	1.53852	0.849367	1.56821	1.1013	1.15137	0.478597	1.61137	1.90698	1.74653	1.90783	0.780779	0.863712	1.112	0.727845	1.66618	1.02717	0.891726	1.81931	1.24911	1.59308	1.36716	1.51045	1.67687	0.845471	1.19708	1.7857	1.08675	1.5661	1.9565	0.787844	1.45155	1.17118	0.893165	0.846321	1.48783	1.50333	2.07368	0.695847	1.2127	1.28882	1.56988
ENSG00000279685	0	0	0.110588	0	0	0	0	0.100402	0.128799	0	0	0	0	0	0.107425	0	0	0	0	0	0	0	0	0	0	0	0.100737	0	0	0	0	0	0	0.111298	0	0	0	0	0	0	0	0	0	0	0.125774	0	0	0	0.117449
ENSG00000277876	0	0	0	0	0	0	0	0	0	0	0	0	0	0	0	0	0	0	0	0	0	0	0	0	0	0	0	0	0	0	0	0	0	0	0	0	0	0	0	0	0	0	0	0	0	0.236545	0	0	0
ENSG00000279793	0	0	0	0	0	0	0	0	0	0	0	0	0	0	0	0	0	0	0	0	0	0	0	0	0	0	0	0	0	0	0	0	0	0	0	0	0	0	0	0	0	0	0	0	0	0	0	0	0
ENSG00000278055	0	0	0	0	0	0	0	0	0	0	0	0	0	0	0	0	0	0	0	0	0	0	0	0	0	0	0	0	0	0	0	0	0	0	0	0	0	0	0	0	0	0	0	0	0	0	0	0	0
ENSG00000274075	0	0	0	0	0	0	0	0	0	0	0	0	0	0	0	0	0	0	0	0	0	0	0	0	0	0	0	0	0	0	0	0	0	0	0	0	0	0	0	0	0	0	0	0	0	0	0	0	0
ENSG00000279047	0	0	0.568743	0	0.546748	0.559999	0	0.290685	1.05873	0	0	0.495399	0	0	0.539665	0	0.554534	0	0	0.54086	0	0.362283	0	0	0	0	0.307499	0.525505	0	0	0.571322	0	0	0	0.568263	0	0	0	0	0.916004	0	0.637374	0.287479	0	0	0	0	0.809799	0
ENSG00000278582	0	0	0	0	0	0	0	0	0	0	0	0	0	0	0	0	0	0	0	0	0	0	0	0	0	0	0	0	0	0	0	0	0	0	0	0	0	0	0	0	0	0	0	0	0	0	0	0	0
ENSG00000279628	0.173276	0.363751	0.461581	0.146391	0.307418	0.107536	0.220521	0.137217	0.355564	0	0.133614	0	0.21838	0.267993	0.290716	0.164017	0.143426	0.153285	0.111252	0.189847	0.148456	0.248329	0.129071	0.13791	0.141053	0	0.101864	0.339111	0.404383	0.259129	0.408035	0	0.145596	0.21879	0.200638	0	0	0	0.155225	0.306862	0.725427	0.206214	0.175118	0.290443	0.136068	0	0.305812	0.325843	0.394089
ENSG00000274520	0	0	0	0	0	0	0	0	0	0	0	0	0	0	0	0	0	0	0	0	0	0	0	0	0	0	0	0	0	0	0	0	0	0	0	0	0	0	0	0	0	0	0	0	0	0	0	0	0
ENSG00000277067	0.377026	0.675385	0.903571	2.65305	2.11077	4.43956	0.609836	0.892289	0.882044	6.62585	3.37276	8.68881	0.502769	0.696429	1.00625	7.38585	3.73945	10.7656	0.385671	0.812871	1.33172	0.91434	1.48641	1.79364	8.36494	3.92168	10.5148	0.615814	0.88847	0.977461	1.90862	2.15872	4.03514	0.571737	0.870462	0.846375	6.61507	2.73084	7.95944	0.227846	0.883137	0.767377	6.45526	3.14767	8.7872	0.629467	1.23103	1.14277	0.894962
ENSG00000275092	3.11683	2.37121	2.35167	0.580889	1.78648	1.04974	1.58698	3.23713	3.62318	0.543382	0.23507	0.802369	3.11537	3.62878	2.26465	0.797476	1.03621	0.791455	2.5199	1.4938	1.69715	1.66566	1.31109	1.35405	1.34807	1.21993	0.84655	3.02409	3.90597	3.61318	1.07624	1.66419	0.519216	2.37317	2.01489	2.36987	0.574446	0.756949	0.400842	3.00292	4.46682	2.42164	1.17129	1.37731	1.42039	1.81871	0.895326	2.0831	3.50976
ENSG00000279571	1.9276	1.54937	1.13013	0.965025	1.60573	1.23748	1.42586	0.7799	0.444094	0.440754	0.467531	0.81728	0.568065	0.533183	0.708144	0.343009	0.644521	0.312461	1.37129	0.826532	0.218522	1.41591	1.14372	0.970334	1.05162	0.748917	1.70578	1.15133	1.92207	1.176	1.21227	1.28441	1.28662	1.1477	1.51826	1.18657	0.569746	1.11576	1.1882	0.797524	1.1189	0.824529	0.813636	0.702903	0.998451	0.378096	1.10066	0.48801	1.87767
ENSG00000274718	0.121644	0	0.125383	0.090896	0.116638	0.153986	0	0.114313	0	0.136597	0	0	0	0.0997687	0	0	0.123665	0.159303	0	0	0.122985	0	0	0.0896422	0	0	0	0.0843408	0.103105	0	0.0908706	0.103075	0	0	0.100806	0.0874724	0	0	0	0.160945	0.0968483	0.114501	0	0	0	0.203678	0	0.118522	0.130471
ENSG00000280799	0	0	0	0	0	0	0	0	0	0.0946991	0.0864064	0	0.0995328	0	0	0	0	0	0.0891768	0	0	0.102476	0	0	0	0	0	0.0765505	0.0843457	0.0766904	0	0	0	0	0	0	0	0.0964129	0	0	0	0	0.0891791	0	0	0	0	0	0
ENSG00000274828	2.30509	2.12069	1.53867	2.84461	2.39621	2.72937	2.22089	2.37003	1.73516	2.64393	2.30995	3.24051	1.75386	1.7013	1.52771	7.74923	5.18449	5.72949	1.55234	1.59296	1.55646	2.61629	2.86494	1.49813	7.20657	7.09248	5.01969	1.45767	2.42475	2.32242	1.58962	2.48782	1.98402	2.5873	2.93914	2.3679	2.77708	2.64054	1.94597	1.42777	1.97807	2.33963	8.41753	5.48662	4.74489	1.77657	2.03873	1.5728	1.84468
ENSG00000280056	0	0	0	0	0	0	0	0	0	0	0	0	0	0	0	0	0	0	0	0	0	0	0	0	0	0	0	0	0	0	0	0	0	0	0	0	0	0	0	0	0	0	0	0	0	0	0	0	0
ENSG00000214891	0	0	0	0	0	0	0	0	0	0	0	0	0	0	0	0	0	0	0	0	0	0	0	0	0	0	0	0	0	0	0	0	0	0	0	0	0	0	0	0	0	0	0	0	0	0	0	0	0
ENSG00000279840	1.07574	1.17146	0.94755	0.361017	0.693161	0.328666	0.727332	0.764193	0.921503	0.408779	0.384471	0.368261	0.848256	0.886059	0.736313	0.695516	0.70108	0.563764	0.77844	0.685661	0.711771	1.15113	0.791603	0.444889	0.832558	0.432209	0.660836	1.06702	1.12221	1.04916	0.588237	0.486756	0.508796	0.974002	1.10794	0.89893	0.31018	0.229215	0.515234	0.666143	0.899381	0.569846	0.809886	0.74892	0.774972	0.933825	0.736906	0.470056	1.01989
ENSG00000280002	0	0	0	0	0	0	0	0	0	0	0	0	0	0	0	0	0	0	0	0	0	0	0	0	0	0	0	0	0	0	0	0	0	0.116012	0	0	0	0	0	0	0	0	0	0	0	0	0	0	0
ENSG00000276584	0	0	0	0	0	0	0	0	0	0	0	0	0	0	0	0	0	0	0	0	0	0	0	0	0	0	0	0	0	0	0	0	0	0	0	0	6.5815	0	0	0	0	0	0	0	0	0	0	0	0
ENSG00000274294	0.306203	1.70868	1.33412	0.319987	0.314021	0.321392	0.747748	0.999105	0.671589	0	0.276304	0	0.383883	0	0.311553	0	0	0.345534	0.330367	0	0	0	0.271541	0	0.283337	0.810952	0	0.670642	1.0801	0.789216	0	0	0	0.330566	0.324774	0.30967	0	0	0.668666	0.349006	0.325702	0	0.499688	0	0.298619	0.345742	0	0.309755	0.346726
ENSG00000280179	0	0.147347	0.17837	0.175941	0.156309	0.224117	0	0	0	0	0.157547	0.219207	0.0957878	0	0.162118	0.182323	0.228126	0.223751	0	0	0	0.191369	0.156498	0	0.178424	0.244595	0.305935	0	0.171466	0.0717438	0.0831384	0.190345	0.204802	0	0	0	0.211687	0.178434	0.197712	0.0879475	0	0.165674	0.193806	0.181117	0.17081	0	0	0	0
ENSG00000279657	0	0	0	0	0	0.114611	0	0	0	0	0	0	0	0	0	0	0	0	0	0	0	0	0	0	0	0	0	0	0.116839	0	0	0	0	0	0	0	0	0	0	0	0	0	0	0	0	0	0	0	0
ENSG00000277863	0	0	0	0	0	0	0	0	0	0	0	0	0	0	0	0	0	0	0	0	0	0	0	0	0	0	0	0	0	0	0	0	0	0	0	0	0	0	0	0	0	0	0	0	0	0	0	0	0
ENSG00000279138	1.1844	2.01247	1.28146	0.572417	0.699256	0.422348	0.903513	1.0186	1.11524	0.335976	0.284862	0.364661	0.803653	0.713439	1.19805	0.323996	0.419688	0.491018	0.624464	0.529541	0.589931	0.62572	0.590479	0.495567	0.283382	0.345249	0.51856	1.10717	1.30146	1.19737	0.47022	0.735127	0.558974	0.774636	0.929087	0.684214	0.260747	0.336485	0.617642	1.0479	0.957586	0.788735	0.652799	0.429245	0.462658	0.993726	0.7318	0.561122	0.70965
ENSG00000279980	0	0	0	0	0	0.11126	0	0.0693588	0.109487	0	0	0.137657	0	0	0	0.137991	0	0	0	0	0	0	0	0	0	0	0.105929	0.0690299	0	0	0.115821	0.12114	0	0	0.0752847	0	0.11214	0	0	0	0.118853	0	0	0	0	0	0	0	0
ENSG00000281974	1.01951	0.621578	0.790728	0.192662	0.442051	0.298972	0.513096	0.376445	0.579009	0.229996	0.171322	0.503434	0.418026	0.759703	0.687347	0.480307	0.445254	0.578744	0.73404	0.364131	0.378346	0.484527	0.605972	0.327507	0.37131	0.28593	0.23849	0.463932	0.545116	0.608422	0.657126	0.262131	0.359107	0.822544	0.635897	0.792446	0.125833	0.40405	0.180619	1.00478	1.04791	0.512521	0.311409	0.342445	0.55364	0.861288	0.13482	0.298677	0.410989
ENSG00000274079	1.04019	0.711043	0.987047	0.154744	0.702437	0.159466	2.17681	2.14197	2.27264	0.155676	0.675562	0.132148	2.85441	1.60469	1.66056	1.12175	1.30489	1.70941	2.13909	1.97616	1.40922	0.17949	0.597307	0.775598	0.516216	0.632218	1.32018	2.68746	1.75191	1.15115	0.815081	1.33725	1.68539	0.796188	1.36269	0.771175	1.17362	0.798729	0.971078	1.73931	2.13822	2.80127	0.155829	0.164461	0.164434	3.18393	0.788206	2.59578	2.24641
ENSG00000278860	0	0	0	0	0	0	0	0	0	0	0	0	0	0	0	0	0	0	0	0	0	0	0	0	0	0	0	0	0	0	0	0	0	0	0	0	0	0	0	0	0	0	0	0	0	0	0	0	0
ENSG00000278732	0.678841	0.732979	1.31565	1.21434	0.691825	0.735373	0.746143	1.36807	0.159728	0.15659	0.632082	0.445338	0.197182	0.81791	0.495522	0.404645	0.178419	0.179144	0.176697	0.146542	0.15075	0.181085	0.520379	0.85897	0.149496	0.730524	0.158179	2.29037	0.695476	0.130762	0.195365	0	1.18683	1.24793	0.162068	0.15051	0.142477	0.182779	0.157828	0	0.161772	1.24928	0.862224	2.42294	0.147382	0.803241	0.151189	0.176722	0
ENSG00000279022	1.03482	1.52595	0	0.751663	0	1.37585	0.467178	0.667395	0.69219	0.426205	0.636584	0.923591	0.923068	0.503025	0.717594	0.38996	0.753861	0.485323	0.465674	0.427143	0	0	0	0	0.933011	0.932426	0	0	1.31336	1.16662	0.441725	0.844084	0.658457	0.460069	0.773906	0.728611	1.325	0.788185	0.999294	0.494388	0.449734	0.523087	1.35697	2.12528	1.59069	0	0	0	0.479188
ENSG00000277202	0	0	0	0	0	0	0	0	0	0	0	0	0	0	0	0	0	0	0	0	0	0	0	0	0	0	0	0	0	0	0	0	0	0	0	0	0	0	0	0	0	0	0	0	0	0	0	0	0
ENSG00000279559	0	0	0	0	0	0	0	0	0	0	0	0	0	0	0	0	0	0	0	0	0	0	0	0	0	0	0	0	0	0	0	0	0	0	0	0	0	0	0	0	0	0	0	0	0	0	0	0	0
ENSG00000278873	0.214719	0	0.114293	0	0	0.178755	0	0.10398	0.176002	0.134272	0	0	0	0.122534	0	0	0.143013	0	0	0.144355	0	0.116957	0	0.107515	0.129913	0.10072	0	0.102706	0.145317	0	0	0	0	0	0	0.106414	0	0	0	0.157858	0.155643	0	0	0	0	0.122856	0.150661	0	0.119812
ENSG00000277420	0.0908409	0.105286	0.0966579	0.0885371	0.0812523	0.0884117	0.091484	0.127752	0.0952052	0.110064	0.083921	0.082707	0.103422	0.0968423	0.0937918	0.274715	0.121758	0.0916507	0.0870593	0.0895316	0.088717	0.093796	0.0872419	0.0873803	0.11985	0.163841	0.136616	0.153999	0.0961535	0.0819725	0.120332	0.0964755	0.0826455	0.0893055	0.0977229	0.124202	0.0880284	0.102254	0.0859971	0.130559	0.127019	0.101451	0.109633	0.0855343	0.0829058	0.0951321	0.0877651	0.0875506	0.131867
ENSG00000274421	0.985293	0.774676	1.49288	0.385591	0.300173	0.379813	0.80326	0.781087	1.37486	0.337573	0.314339	0.592943	1.1742	0.588774	1.16499	0.758772	0.748193	0.718579	0.815654	0.93855	0.606821	0.774354	0.359026	0.322906	0.451195	0.324188	0.409114	1.46156	1.61701	0.9878	0.841208	0.195393	0.480075	0.88141	1.26296	0.678072	0.166356	0.167966	0.156142	0.901712	0.877207	0.568182	0.588755	0.285127	0.241895	1.04078	0.429123	0.420911	0.945876
ENSG00000279176	1.69274	1.37884	1.48219	0.818984	0.756713	0.862973	2.04932	1.17142	1.85375	0.476148	0.684238	0.560596	1.5145	1.46906	1.5418	0.748767	0.621401	0.567173	1.03263	1.40677	1.01334	1.00362	0.915084	0.764479	0.858736	1.25827	0.903391	1.89205	1.27832	0.831975	1.0125	0.558089	0.464179	1.53192	1.98129	1.1864	0.423603	0.569172	0.381026	1.81829	1.55204	1.12032	1.33405	0.631365	0.922702	2.07865	0.82961	0.588446	1.70631
ENSG00000279502	0.118339	0.287162	0.320191	0.311214	0	0.118298	0.324967	0.292805	0.47511	0	0	0	0.384114	0	0.302658	0	0.311512	0.334609	0.514406	0	0	0.335931	0.101787	0	0	0	0.113773	0	0	0.4415	0.117592	0.136341	0	0.321737	0	0	0	0.122456	0	0.337353	0.513678	0	0.117556	0	0	0.751442	0.119376	0	0.33485
ENSG00000279303	0.131748	0.13753	0.125938	0.167412	0.20463	0.273063	0.108057	0.116361	0.111378	0.236498	0.159126	0.316063	0.128484	0.134044	0.149005	0.383445	0.402521	0.40154	0.136331	0.1054	0.120633	0.151289	0.167901	0.166527	0.395796	0.510524	0.555031	0.131955	0.1071	0.133775	0.131925	0.188476	0.199911	0.10832	0	0.113795	0.199549	0.189631	0.221239	0.111814	0.142186	0.128568	0.234018	0.335681	0.380059	0.228937	0.127879	0.134136	0.154999
ENSG00000280009	0	0	0	0	0	0	0.151573	0.13926	0	0.133039	0.139239	0.139561	0.188941	0	0.154408	0.139858	0	0.158056	0.150092	0	0	0	0.142746	0	0.133236	0	0	0	0	0	0.141892	0	0.137656	0.154597	0.153715	0.147007	0.160959	0	0	0	0	0	0.149954	0.136328	0	0.19828	0.165601	0.149822	0
ENSG00000276434	0	0	0	0	0	0	0	0	0	0	0	0	0	0	0	0	0	0	0	0	0	0	0	0	0	0	0	0	0	0	0	0	0	0	0	0	0	0	0	0	0	0	0	0	0.37692	0	0	0	0
ENSG00000282111	0	0	0	0	0	0	0	0	0	0	0	0	0	0	0	0	0	0	0	0	0	0	0	0	0	0	0	0	0	0	0	0	0	0	0	0	0	0	0	0	0	0	0	0	0	0	0	0	0
ENSG00000279151	0	0.107065	0.118723	0	0	0	0	0	0.109554	0	0	0.356818	0.147047	0.327858	0.113927	0.232638	0.118668	0.472767	1.3505	0.586139	0.146948	0.319264	0	0	0	0.102662	0	0.682148	0.128419	0	0.434743	0.467879	0.103763	0.123867	0.422046	0.115951	0.632714	0.33575	0	0.134179	0.41434	0	0	0.381818	0.388038	0.802162	0	0.395627	0.767055
ENSG00000277721	1.05714	2.35335	0.855697	0.159829	4.75445	0.181551	4.95873	2.69069	5.08644	2.7293	2.47729	0.658823	4.0538	2.05478	5.08262	0.144148	2.2018	0.762128	3.9119	4.4952	3.7616	2.4482	2.43672	0.838922	1.10256	1.21146	4.86835	3.32336	4.36813	2.71549	4.8367	3.74112	2.83618	1.81537	1.72144	3.23896	1.59588	0.84144	2.80688	4.51949	5.22051	3.47458	1.0109	2.99176	1.40984	5.01764	0.781537	1.53526	6.96855
ENSG00000279565	0.109034	0.125611	0.112874	0.0846825	0.0821	0.0830789	0.0879225	0.0816731	0.104518	0.0778379	0.120705	0.0771302	0.157713	0.0934693	0.157432	0.121005	0.0937312	0.115203	0.0854482	0.0841972	0.0870418	0.115479	0.126853	0.105241	0.0975101	0.123502	0.101518	0.101297	0.109209	0.141053	0.109246	0.1151	0.0770629	0.112411	0.135374	0.184472	0.0853784	0.0863896	0.0800276	0.116095	0.140908	0.0921284	0.0836189	0.121104	0.0792546	0.148509	0.114303	0.0827317	0.147036
ENSG00000275553	0	0	0	0	0	0	0	0	0	0	0	0	0	0.0929942	0	0	0	0	0	0.0826602	0	0	0	0	0	0	0	0	0	0	0	0	0	0	0.0833955	0	0	0.0854051	0	0	0	0	0	0	0	0	0	0	0
ENSG00000279044	0	0	0	0.290796	0.282783	0	0.305541	0	0	0	0	0	0	0	0	0	0	0	0.300835	0	0	0	0	0	0	0	0.276623	0	0	0	0.302024	0.522372	0	0	0	0	0	0	0	0.319425	0	0	0	0	0	0.317072	0	0.281847	0.514791
ENSG00000277369	0.977084	0.828822	0.821673	0.49283	0.875134	1.10166	1.8198	0.265504	0.564846	0.566433	0.778881	0.707377	0.222747	0.210178	0.688213	0.980616	1.08145	0.742284	0.614786	0.586105	0.701533	1.10745	1.1335	0.400002	1.06182	0.530511	0.367105	0.943745	1.48745	0.697568	0.944731	0.652483	0.348332	0.620664	0.504898	0.776775	0.474978	0.815785	1.11608	0.428911	0.513014	0.677617	0.96565	0.260865	0.839621	0	0.602335	0.877832	0.650347
ENSG00000280279	0.855011	1.99991	1.88651	0.290917	0.609027	0.245	1.41712	1.65649	1.7219	0.274777	0.279123	0.248063	1.06631	1.08801	2.25502	0.495338	1.22775	0.510817	0.503068	1.46615	1.30106	0.534635	1.09041	0.979779	0.511102	0.451859	0.681026	1.04186	1.55302	1.54361	0.669585	0.137703	0.438766	1.23733	1.86687	2.29188	0.424075	0.287605	0.46838	0.704207	1.91889	2.2693	0.383355	0.52572	0.602862	0.681634	0.963021	1.16467	0.652071
ENSG00000277385	5.55065	6.42114	1.63844	2.74379	5.49611	6.3326	1.05843	1.71522	3.69707	0	3.02549	0.172634	5.8632	5.32905	6.49941	2.75908	3.22223	3.36792	8.1587	4.38757	4.78835	3.60305	5.21271	3.01618	3.61319	1.55844	3.88433	5.15584	2.22909	1.36559	3.45246	1.72518	2.6687	2.87467	7.71731	7.33826	2.52919	3.02135	1.84654	4.71512	5.33278	5.88	0.20108	3.99116	0.861724	3.7404	4.0447	4.09582	9.15815
ENSG00000279236	0.654935	0.511915	0.566749	0.190799	0.240911	0.24528	0.450229	0.347401	0.406315	0.231639	0.11642	0	0.506816	0.215193	0.366901	0.273765	0.244201	0.386117	0.196061	0.245753	0.193351	0.269374	0.474563	0.248108	0.27308	0.278523	0.288064	0.400553	0.654633	0.531363	0.25583	0.206369	0.327085	0.200387	0.377385	0.29911	0.244155	0.135238	0.123734	0.462642	0.444496	0.278787	0.299261	0.173556	0.287151	0.272146	0	0.242488	0.272302
ENSG00000275944	0	0	0	0	0.150819	0	0	0	0	0	0	0	0	0	0	0.140523	0	0	0	0	0	0.122833	0	0	0.101403	0	0	0.260727	0	0	0	0	0	0.286858	0	0	0	0	0	0	0	0.313431	0.267371	0	0.257436	0	0	0	0
ENSG00000277767	2.34036	1.89077	1.75638	1.4751	2.37738	1.37561	1.82354	2.02675	2.18649	0.552945	1.23675	1.55292	2.40776	2.14731	2.26624	1.4312	2.10543	2.29901	1.20529	1.83601	1.94664	1.00704	2.75656	1.57922	1.57591	1.71539	2.77815	1.84393	1.77774	1.09006	1.58398	1.4821	1.4961	2.65051	3.07359	1.65262	1.02615	0.664928	1.51877	2.54006	3.00601	1.94525	1.68214	2.53139	2.21005	1.31924	2.33805	1.75439	2.14462
ENSG00000273576	6.34951	6.2853	5.13439	10.3195	9.92619	5.79042	3.89231	2.65761	2.587	4.75576	6.74926	8.6243	2.404	1.19297	1.93841	5.98949	9.87318	7.08227	7.53338	5.62602	4.28398	9.67521	9.24838	11.0599	9.15546	9.0336	11.7289	5.48073	7.06674	5.49987	8.76686	7.45893	7.96764	3.25787	3.39401	1.76221	4.00526	3.64574	6.51129	3.43087	2.42334	2.08436	9.56792	8.611	9.37583	3.81347	4.80437	5.0377	7.90714
ENSG00000278250	0.935053	1.25965	0.982618	1.32523	0.927777	2.12717	2.33344	3.39681	4.33979	0.516229	0.121996	0.126502	8.48939	3.82287	5.20118	0.820627	0.52958	0.150666	4.04196	4.43849	2.53456	4.88737	3.09816	2.1315	0.12132	0.127028	0.134611	1.72087	2.11034	0.479799	2.28794	0.593438	0.484165	1.36341	3.51344	3.99745	1.22519	0.55322	0.129525	6.42211	8.9943	3.60207	0.533529	0	0.896045	10.7207	4.97297	5.84491	2.32797
ENSG00000275967	0	0	0	0	4.66504	0	0	0	0	0	5.37434	0	0	0	0	0	0	0	0	5.16164	0	0	0	0	0	0	0	0	0	0	0	0	5.05751	0	0	0	0	0	0	0	0	0	0	0	0	0	0	0	0
ENSG00000279965	0	0	0	0	0	0	0	0	0	0	0	0	0	0	0	0	0	0	0	0	0	0	0	0	0	0	0	0	0	0	0	0	0	0	0	0	0	0	0	0	0	0	0	0	0	0	0	0	0
ENSG00000277859	0	0	0	0	0	0	0	0	0	0	0	0	0	0	0	0	0	0	0	0	0	0	0	0	0	0	0	0	0	0	0	0	0	0	0	0	0	0	0	0	0	0	0	0	0	0	0	0	0
ENSG00000274966	0.238453	0	0	0	0	0	0	0	0	0	0	0	0	0	0	0	0	0	0	0	0	0	0	0	0.211941	0	0	0	0.236947	0.104151	0.25887	0	0	0	0.137093	0	0	0.134993	0	0.147705	0	0	0	0	0	0	0	0	0
ENSG00000276350	0	4.83284	0	0	0	5.50558	0	0	0	0	5.39964	5.49156	0	0	0	0	0	0	0	0	0	0	6.66759	5.20601	4.96053	0	0	0	0	0	0	0	5.08132	0	0	0	0	0	0	0	0	0	0	5.05454	0	0	0	0	0
ENSG00000278647	0	0	0	0	0	0	0	0	0	0	0	0.147638	0.337553	0	0	0	0	0	0	0	0	0	0	0	0	0.170706	0.163116	0	0	0	0	0	0	0	0	0	0	0	0	0	0	0	0	0	0.172179	0	0	0	0
ENSG00000276205	0	0	0	0	0	0	0	0	0	0	0	0	0	0	0	0	0	0	0	0	0	0	0	0	0	0	0	0	0	0	0	0	0	0	0	0	0	0	0	0	0	0	0	0	0	0	0	0	0
ENSG00000276622	0	0	0	0	0	0	0	0	0	0	0	0	0	0	0	0	0	0	0	0	0	0	0	0	0	0	0	0	0	0	0	0	0	0	0	0	0	0	0	0	0	0	0	0	0	0	0	0	0
ENSG00000279955	0.114205	0	0	0	0	0.0899673	0.100626	0	0.08543	0.0849052	0.081639	0	0.333891	0.12473	0.0865352	0	0.0927372	0	0.160681	0.085827	0.0905928	0.2835	0.085421	0.0922878	0.326819	0.222543	0.0842357	0.111723	0	0.0805456	0.0931317	0.0960843	0	0	0	0	0.0964418	0	0	0.166878	0.0904686	0.102758	0	0.0795696	0	0.101654	0.0984785	0.0970834	0.0974083
ENSG00000280412	0	0	0	0	0	0	0	0	0	0	0	0	0	0	0	0	0	0	0	0	0	0	0	0	0	0	0.236782	0	0	0	0	0	0	0	0	0	0	0	0	0	0	0	0	0	0.233257	0	0	0	0
ENSG00000275743	13.3879	20.5707	21.4741	3.09269	5.93502	4.60662	10.9268	16.439	16.4982	5.2552	3.85753	4.21163	11.6026	17.5102	17.038	6.35814	5.17958	6.9497	11.7436	19.5791	17.1722	7.0135	13.054	9.04024	5.36986	6.64059	5.30673	13.6784	17.237	21.4897	1.92719	4.47657	8.18254	16.2894	17.1654	18.1608	3.2559	4.15907	3.71748	10.4926	11.6737	16.7623	5.98085	5.60528	4.6115	11.056	14.2488	8.68891	5.60441
ENSG00000283072	0	0	0	0	0	0	0	0	0	0	0	0	0	0	0	0	0	0	0	0	0	0	0	0	0	0	0	0	0	0	0	0	0	0	0	0	0	0	0	0	0	0	0	0	0	0	0	0	0
ENSG00000275518	0	0	0	0	0	0	0	0	0	0	0	0	0	0	0	0	0	0	0	0	0	0	0	0	0	0	0	0	0	0	0	0	0	0	0	0	0	0	0	0	0	0	0	0	0	0	0	0	0
ENSG00000280614	1306.69	1047.63	1085.53	709.153	428.443	593.394	1167.81	1070.75	1348.2	1466.07	552.879	325.782	1954.47	1727.51	1396.76	252.231	284.67	320.012	1537.77	1262.64	1093.32	583.311	484.929	888.556	179.843	309.097	382.631	1198.26	1025.73	1012.32	21637.8	501.282	474.322	1519.38	1625.55	1354.59	1052.12	666.307	337.429	1605.48	1771.94	1268.59	381.571	359.853	206.295	1560.63	1443.94	1352.46	932.691
ENSG00000277010	0	0	0	0	0	0	0	0	0	0	0	0	0	0	0	0	0	0	0	0	0	0	0	0	0	0	0	0	0	0.295414	0	0	0	0.356692	0	0	0	0	0	0	0	0	0	0	0	0	0	0	0
ENSG00000279690	0.479316	0.218344	0.242082	0	0.224823	0	0	0	0	0.212712	0	0	0.739188	0	0	0	0.22887	0	0.492639	0	0.235723	0.65126	0	0	0.207975	0	0.215918	0	0	0	0.614346	0	0	0	0	0.22545	0.234289	0	0.219716	0.388752	0	0.254806	0	0.210203	0	0.405027	0.239368	0.227307	0.803549
ENSG00000278226	5.70267	9.23846	7.8135	2.89639	1.11423	2.37228	2.18334	4.41999	5.79609	2.32413	0.83825	0.162564	4.43282	4.1559	3.44555	1.96551	5.0757	0.805854	1.89884	2.08512	0.187986	1.18381	5.61026	3.87411	0.867307	0.967015	3.42495	4.59055	7.68319	6.56738	1.32099	0.219673	1.67112	5.40819	8.17861	4.54302	2.16114	1.86273	2.16105	6.06785	2.12304	5.12713	0.982965	1.56867	0.772217	0.223438	3.11308	3.2783	3.25207
ENSG00000279879	0.456943	0.412981	0.360947	0.222061	0.417681	0.255806	0.274767	0.358299	0.427395	0.235441	0.249501	0.24145	0.2389	0.245097	0.386942	0.355465	0.422145	0.410462	0.424479	0.316545	0.493601	0.307422	0.246601	0.235815	0.27172	0.289459	0.385922	0.316587	0.276961	0.336496	0.254376	0.258616	0.238597	0.231715	0.329086	0.31163	0.269734	0.374297	0.254452	0.253776	0.400721	0.185613	0.304208	0.328975	0.218092	0.313094	0.210128	0.247938	0.313854
ENSG00000279852	0.174125	0.288875	0.185727	0.21188	0.141017	0	0	0.136987	0.108088	0	0.0997111	0	0.17164	0.198922	0.179159	0.101222	0.109938	0	0.181458	0.340946	0.282953	0.229835	0.161012	0	0	0.132573	0.104991	0.25824	0.406804	0.276235	0.148822	0.121062	0.101679	0.219856	0	0.172336	0.111289	0	0.104882	0.227651	0.290671	0	0.140602	0	0.104547	0.192157	0.214823	0.174263	0.231068
ENSG00000273932	5.45184	4.49797	0	0	0	0	0	0	0	0	0	0	0	0	0	0	0	0	0	0	0	4.89084	6.64885	0	0	0	4.48744	0	5.14152	0	0	0	0	5.05652	0	0	0	0	0	0	5.534	0	0	0	0	0	0	0	0
ENSG00000280114	0.77059	0.122172	0	0.499094	0	0.112149	0.497061	0.0632549	0.0648406	0.242895	0	0	0.69528	0.0750193	0.0662533	0.346737	0	0	0.70408	0.0652811	0	0.75461	0	0.0668945	0.252385	0	0	0.987812	0.141294	0.191892	0.700938	0	0	0.597436	0.118307	0.112476	0.159016	0.0682187	0	0.317211	0	0.0761447	0.669067	0	0	0.323035	0	0	0.798479
ENSG00000279429	0	0	0	0	0	0	0	0	0	0	0	0	0	0	0	0	0	0	0	0	0	0	0	0	0	0.26115	0	0	0	0.39803	0	0	0	0	0	0	0	0	0	0	0	0	0	0	0	0	0	0	0
ENSG00000277199	0	0.446258	0	0.291445	0.284094	0	0.308845	0.0981635	0.450725	0.279665	0.248176	0.254282	0.354667	0	0.282154	0.257027	0	0	0	0	0	0	0.241081	0	0	0.258485	0.279923	0.639966	0.752017	0.909127	0	0.322566	0.25738	0.503449	0.30162	0.709237	0.280636	0.300662	0.448539	0.323684	0.300546	0.337349	0.731032	0	0.275982	0.320319	0.290343	0.280107	0.316467
ENSG00000279456	0.374543	0.590934	0.238719	1.0233	0.889296	0.661099	0.447079	0.309571	0.221131	0.756162	1.44274	0.831518	0.329016	0.199494	0.327971	1.05877	1.05004	0.502861	0.182508	0.225645	0.332327	0.24269	0	0.416742	0.910851	1.21228	0.445778	0.401564	0.327334	0.428992	0.616909	0.55908	0.251889	0.39246	0.588765	0.365688	1.07508	1.391	0.496874	0.300484	0.398462	0.250979	1.59793	1.11212	0.446665	0.251304	0.183995	0.127103	0.141084
ENSG00000278496	0	0.41887	0.336531	0.206692	0.200227	0.321264	0.218505	0.193347	0.196235	0.520146	0	0	0.952329	0.36251	0.320531	0	0	0.220175	0	0.432785	0	0.220009	0.179773	0	0.289197	0	0	0.196804	0.204225	0.496196	0	0.351122	0	0.21496	0.212147	0.314672	0	0	0	0.225899	0.583314	0	0.205105	0	0	0.488165	0	0.200471	0
ENSG00000284377	0.172398	0.162403	0.327988	0.313723	0.582144	0	0.131881	0.349628	0.488457	0.112506	0.10629	0.172736	0.381388	0.699242	0.566366	0.454203	0.259933	0.178881	0.271852	0.66945	0.579728	0.545156	0.449159	0.12068	0.16297	0.153629	0.158975	0.432266	0.43209	0.452525	0.223584	0.336844	0.498734	0.335066	0.82051	0.408502	0.118917	0.220197	0.291953	0.833287	1.50013	0.777768	0.307412	0.461705	0.215117	0.551627	0.809335	0.917048	0.500316
ENSG00000280205	0.191372	0.0916338	0.225174	0.0958711	0.112267	0.114454	0.122513	0.109276	0.169941	0.0886249	0.0853786	0.105207	0.230942	0.208182	0.238006	0.104569	0.0935672	0.166691	0.138183	0.155075	0.199984	0.105179	0.0882825	0.121772	0.139255	0.124529	0.149489	0.0703641	0.158101	0.0854167	0.160892	0.127481	0.0868579	0.156375	0.19162	0.0969544	0	0.0969704	0.0930649	0.127896	0.212145	0.154467	0.112225	0.104738	0.0752797	0.345564	0.121311	0.136247	0.192275
ENSG00000226777	0.78865	0.921006	1.34347	0.141212	0.0820748	0.93525	0.873073	0.127533	1.77268	0.602969	0.732801	0.0887217	0.186929	0.545132	0.595605	0.075437	0.403815	0.525805	0.920031	0.0828428	0.959012	1.24453	0.0757895	0.121088	0.316656	0.344674	0.144623	0.383514	1.2626	0.973659	0.871212	0.09762	0.35708	0.108788	0.627091	0.632366	0.378353	0.106263	0.428993	0.616272	0.500806	1.48122	0.0873404	0.410321	0.124263	0.934601	0.0923616	0.386985	0.154331
ENSG00000278084	2.58937	0	2.80006	0	0	0	0	0	0	0	0	0	0	0	0	0	0	0	0	0	0	0	0	0	0	0	0	0	2.69535	0	0	0	0	0	0	0	0	0	2.54491	0	2.77952	0	0	0	0	0	0	0	0
ENSG00000279337	0.241189	0.227019	1.6336	0.249793	0.250196	0.25562	1.72626	2.52057	0.225664	0.251387	2.21854	3.02753	2.54779	2.10243	0.233707	0.214168	0.251604	0.278417	0.271857	1.89639	0.25022	1.99302	0.175014	0.266364	0.227437	1.31793	1.50223	2.97449	1.46705	3.36449	4.76753	0.297003	0	0.264455	0.26349	2.90063	1.52362	0.266369	1.40493	0.288404	0.253814	1.16376	0.243245	0.232485	0.247655	0.292678	0	1.59983	0.274563
ENSG00000280345	6.29428	5.02166	3.62651	3.00372	4.18408	3.41621	3.45796	4.71237	3.67362	2.36956	1.55999	2.48766	2.59819	1.44666	2.05844	2.32731	2.11303	3.69122	3.71634	3.48726	3.09869	4.49561	5.20192	3.58357	2.82597	2.45418	3.57548	5.67414	5.64635	3.16212	3.92762	3.71845	4.731	4.95798	3.01202	3.75707	1.81334	1.81167	2.85062	4.68173	3.87845	1.99222	2.63695	3.4153	3.52126	5.71547	2.38871	3.72325	4.99394
ENSG00000277825	1.05287	0.998726	0.874268	0.24173	0.191539	0.469517	1.27122	1.40638	0.948052	0.590561	0.0646902	0.355832	0.695654	0.722392	0.60856	0.283554	0.318494	0.193559	0.633665	0.086428	0.875775	0.437461	0.991726	0.899564	0.623194	0.396955	0.541081	0.890516	1.47824	0.670436	0.842423	0.659599	0.769987	2.586	1.33654	1.13375	0.0806587	0.105103	0.356713	0.568358	1.99337	1.03345	0.457839	0.501007	0.179417	1.06088	0.66268	0.0809161	1.14674
ENSG00000279326	0	0.140683	0	0	0.146176	0.10301	0.203472	0.150625	0.146435	0.100964	0	0	0.243989	0.224138	0.34633	0	0	0.160223	0	0	0.120546	0	0.10417	0	0	0.0984907	0	0.14126	0.150298	0.137786	0	0	0	0.165207	0.16027	0	0	0	0	0.270227	0.167545	0.172242	0.111334	0.0979617	0.151624	0.184792	0	0	0
ENSG00000277535	0	0	0	0	0	0	0	0	0	0	0	0	0	0	0	0	0	0	0	0	0	0	0	0	0	0	0	0	0	0	0	0	0	0	0	0	0	0	0	0	0	0	0	0	0	0	0	0.130551	0
ENSG00000281159	0	0	0	0	0	0	0	0	0	0	0	0	0	0	0	0	0	0	0	0	0	0	0	0	0	0	0	0	0	0	0	0	0	0	0	0	0	0	0	0	0	0	0	0	0	0	0	0	0
ENSG00000275120	0.408555	0.387092	0.487571	0.111961	0.207675	0.208202	0.292349	0.324463	0.288818	0.111033	0.0684084	0.166903	0.23768	0.202745	0.0861331	0.222462	0.328345	0.236171	0.0985792	0.0928034	0.161669	0.185626	0.166247	0.155083	0.237375	0.276172	0.166081	0.366249	0.366156	0.253253	0.331843	0.150744	0.193202	0.296127	0.40176	0.299349	0.16354	0.123812	0.0711116	0.195091	0.211044	0.149398	0.219173	0.25155	0.263615	0.150549	0.164108	0.111026	0.0826428
ENSG00000278708	0	0	0	0	0	0	0	0	0	0	0	0	0	0	0	0	0	0	0	0	0	0	0	0	0	0	0	0	0	0	0	0	0	0	0	0	0	0	0	0	0	0	0	0	0	0	0	0	0
ENSG00000281627	0	0	0	0	0	0	0	0	0	0.0946991	0.0864064	0	0.0995328	0	0	0	0	0	0.0891768	0	0	0.102476	0	0	0	0	0	0.0765505	0.0843457	0.0766904	0	0	0	0	0	0	0	0.0964129	0	0	0	0	0.0891791	0	0	0	0	0	0
ENSG00000279528	6.93606	9.65446	9.26442	24.9756	18.6485	18.4293	11.8658	9.99615	13.9218	18.6609	13.9059	17.7237	17.6444	16.9601	17.5945	10.8433	13.2642	11.8916	19.1998	13.3876	14.9928	21.8998	16.5913	25.2268	12.3301	15.1323	19.8261	8.61375	8.5346	13.4926	18.9354	17.7155	21.7274	12.7316	11.8623	6.84834	24.3686	17.6959	20.0782	19.2554	8.23092	12.3412	13.8518	13.2682	7.79546	17.2209	11.6464	13.5095	15.2787
ENSG00000279883	0.362474	0.341779	0.376942	0	0	0.222719	0.240599	0.337796	0.215543	0	0	0	0	0	0.222943	0	0	0	0.232762	0	0	0	0	0	0	0	0	0.344443	0	0.200409	0.49787	0.245235	0.321218	0	0.233497	0	0.222913	0	0	0	0.236102	0	0	0.208315	0.340633	0.550231	0.363507	0	0
ENSG00000279833	3.46482	2.92292	3.27845	0.410956	0.903623	0.622569	1.9158	2.03141	2.547	0.188704	0.312918	0.397403	0.608698	0.700234	0.57008	0.59874	0.689575	0.853682	0.779016	0.671862	0.542517	1.09753	1.16698	0.671883	1.03935	0.692276	0.810905	3.43533	3.25591	2.55269	0.469672	0.753392	0.403839	1.92062	2.58098	1.90669	0.365014	0.525667	0.524445	0.376842	0.335202	0.44036	0.875095	0.614891	0.615604	0.559942	0.55476	0.474597	1.02663
ENSG00000277311	0	0	0	0	0	0	0	0	0	0	0	0	0	0	0	0	0	0	0	0	0	0	0	0	0	0	0	0	0	0	0	0	0	0	0	0	0	0	0	0	0	0	0	0	0	0	0	0	0
ENSG00000279040	3.75019	7.09538	0	0	0	0	4.24277	6.87992	0	0	0	0	0	8.53828	4.09504	0	0	0	0	8.03678	4.12949	4.60074	3.19831	4.04812	0	0	0	0	0	3.61354	0	4.31442	3.66894	0	4.13416	0	0	0	0	0	4.3153	12.3256	0	0	0	8.28399	0	14.5544	4.41781
ENSG00000279330	0.900881	1.00358	1.0152	0.427717	0.819221	0.587191	0.88103	0.997696	0.957898	0.168724	0.30149	0.421833	0.78785	0.701509	0.469628	0.672432	0.578996	0.633995	0.895077	0.524445	0.654631	0.838338	0.600649	0.895518	0.628403	0.685593	0.767069	1.08839	1.11266	0.926202	0.647739	0.660813	0.782641	0.571847	1.09275	0.813316	0.585682	0.360477	0.606099	0.438082	0.408844	0.431533	0.599744	0.877696	0.686444	0.85306	0.514432	0.66291	1.05085
ENSG00000275711	0	0	0	0	0	0	0	0	0	0	0	0	0	0	0	0	0	0	0	0	0	0	0	0	0	0	0	0	0	0	0	0	0	0	0	0	0	0	0	0	0	0	0	0	0	0	0	0	0
ENSG00000281186	0	0	0	0	0	0	0	0	0	0	0	0	0	0	0	0	0	0	0	0	0	0	0	0	0	0	0	0	0	0	0	0	0	0	0	0	0	0	0	0	0	0	0	0	0	0	0	0	0
ENSG00000277764	0	0	0	0	0	0	0	0	0	0	0	0	0	0	0	0	0	0	0	0	0	0	0	0	0	0	0	0	0	0	0	0	0	0	0	0	0	0	0	0	0	0	0	0	0	0	0	0	0
ENSG00000278299	0.387678	1.03672	0.184359	0.607974	0.728938	0.132919	0.67572	1.06178	0.166265	0.301795	0.346848	0.118492	0.614921	1.03527	0.15484	0.665327	2.11535	0.162985	0.688207	1.78005	0.151799	1.00203	1.52358	0.142434	0.863927	2.2691	0.142454	0.561219	1.22007	0.135328	0.670497	0.958126	0.126937	0.621555	0.914171	0.144437	0.289868	0.55521	0.12375	0.512571	1.21299	0.168002	0.781829	1.71287	0.143194	0.624123	1.41047	0.156609	0.9982
ENSG00000279268	9.17983	7.81215	8.58412	3.58202	7.91128	6.23806	0.231365	7.72426	5.21453	2.97481	5.84399	8.6343	7.98812	6.31158	3.01665	2.98751	8.2011	8.36542	5.74348	5.40626	6.85116	16.0636	6.60024	2.95601	4.0634	6.56334	3.77565	4.16959	9.04514	4.29403	9.29064	9.05582	4.77795	6.44666	8.69808	4.82087	2.67188	5.65317	2.35666	7.92243	11.0861	7.75713	8.74724	5.66508	10.8064	7.75912	10.2537	9.4369	5.27726
ENSG00000281710	0	0	0	0	0	0	0	0	0	0	0	0	0	0	0	0	0	0	0	0	0	0	0	0	0	0	0	0	0	0	0	0	0	0	0	0	0	0	0	0	0	0	0	0	0	0	0	0	0
ENSG00000280283	0	0.262206	0.191333	0.10304	0.233948	0.17568	0	0.0727346	0	0	0.202059	0.320586	0.213127	0	0.0771253	0	0.175264	0.105988	0.241459	0.100965	0.0801544	0.125098	0.152316	0	0.300801	0.405766	0	0.167867	0.176007	0.337364	0	0.150188	0.0949178	0.185411	0.205085	0.0853878	0	0.18176	0	0.115507	0	0.199192	0	0	0.105127	0.267826	0	0	0.116649
ENSG00000275611	0	0	0	0	0	0	0	0	0	0	0	0	0	0	0	0	0	0	0	0	0	0	0	0	0	0	0	0	0	0	0	0	0	0	0	0	0	0	0	0	0	0	0	0	0	0	0	0	0
ENSG00000280191	0	0.12104	0	0	0	0	0	0	0	0	0	0	0	0	0	0	0.542726	0.140979	0.500399	0	0	0.0945451	0.117206	0	0.229837	0	0	0	0	0.116784	0.294808	0.212341	0.118922	0	0	0	0.128259	0.134936	0.122564	0	0	0	0.584054	0	0	0.144274	0	0	0
ENSG00000279019	0.168713	0.260282	0.234988	0.0837946	0.177633	0.134836	0.139194	0.0786606	0.14054	0.143942	0.120975	0.0752338	0.161595	0.113362	0.101223	0.107508	0.0812056	0.138862	0.114399	0.100293	0.156814	0.148468	0.123757	0.120063	0.137041	0.145167	0.21121	0.234106	0.21359	0.196489	0.121901	0.147211	0.0917166	0.0872685	0.194758	0.167084	0.114108	0.120391	0.0776434	0	0.106747	0.150693	0.0986358	0.11367	0.144026	0.131522	0.0854621	0.0817093	0.0979144
ENSG00000279551	0	0	0	0	0	0	0	0	0	0	0	0	0	0	0	0	0	0	0	0	0	0	0	0	0	0	0	0	0	0	0	0	0	0	0	0	0	0	0	0	0	0	0	0	0	0.173865	0	0	0
ENSG00000279717	0.652597	0.873281	1.20969	0.420361	1.14789	0.468489	0.424044	0.589898	0.965266	0.420402	0.489501	0.596217	0.564815	0.941765	0.864653	0.639448	0.685288	0.558056	1.11843	1.22323	0.707761	1.12583	0.849199	1.24567	0.573802	0.337106	0.78867	0.929974	1.42344	0.665303	0.754027	0.786845	0.680358	0.534976	0.904877	0.559726	0.327948	0.430686	0.623821	0.786507	1.44428	0.621841	0.684079	0.426893	1.04406	1.82662	1.18234	0.735323	0.913319
ENSG00000280270	0	0.159624	0.176423	0.124788	0	0	0	0	0.207042	0	0.110092	0.111885	0	0	0	0	0.254614	0.179441	0.127013	0.122712	0	0.133231	0	0	0.11038	0.113461	0.201222	0	0.123822	0	0.126905	0	0.193681	0.129993	0.127661	0.164901	0	0	0	0	0	0	0.2113	0.195359	0.15865	0.13703	0.126928	0	0
ENSG00000280241	0	0	0	0	0	0	0	0	0	0	0	0	0.383136	0	0	0	0	0	0	0	0	0	0	0	0	0	0	0	0	0	0	0	0	0.332026	0	0	0	0	0	0	0	0	0	0	0	0	0	0	0
ENSG00000279186	0.131748	0.13753	0.125938	0.167412	0.20463	0.273063	0.108057	0.116361	0.111378	0.236498	0.159126	0.316063	0.128484	0.134044	0.149005	0.383445	0.402521	0.40154	0.136331	0.1054	0.120633	0.151289	0.167901	0.166527	0.395796	0.510524	0.555031	0.131955	0.1071	0.133775	0.131925	0.188476	0.199911	0.10832	0	0.113795	0.199549	0.189631	0.221239	0.111814	0.142186	0.128568	0.234018	0.335681	0.380059	0.228937	0.127879	0.134136	0.154999
ENSG00000275614	0	0	1.60484	0	0	0	0	0	0	0	1.3542	0	2.02393	0	0	0	1.65029	0	0	0	1.64368	0	0	0	3.89774	1.40998	4.38989	0	0	0	0	0	1.43381	0	3.18567	0	0	0	0	0	0	0	1.63225	1.56185	0	0	0	1.55083	0
ENSG00000279445	0	0	0	0	0	0	0	0	0	0	0	0	0	0	0	0	0	0	0	0	0	0	0	0	0	0	0	0	0	0	0	0	0	0	0	0	0	0	0	0	0	0	0	0	0	0	0	0	0
ENSG00000278987	0.85788	0.767423	0.900707	1.13955	1.68042	1.49071	2.07032	2.06791	2.5048	0.905106	1.05241	1.06907	3.28962	2.23034	3.00776	0.851442	0.963304	1.07751	3.31481	3.27702	2.87253	3.78967	3.05749	2.10715	0.847784	1.01026	1.16631	0.874566	0.648467	0.974991	1.88862	1.57659	1.68191	1.7608	2.3895	1.99174	1.09634	0.962554	1.27106	2.58165	2.31663	2.30541	1.32166	1.13388	1.37703	4.38872	2.39171	3.12808	3.19824
ENSG00000282591	0.215975	0.206336	0.22927	0.219787	0.208437	0.216159	0.230639	0.241472	0.214426	0.268371	0.196272	0.199417	0.260716	0.245545	0.220685	0.312718	0.214761	0.3202	0.225226	0.218811	0.224614	0.239598	0.199845	0.220128	0.196453	0.201288	0.207203	0.206794	0.220404	0.198435	0.226749	0.237171	0.199553	0.230061	0.225841	0.214441	0.218664	0.209507	0.205943	0.238353	0.23263	0.242416	0.21202	0.199239	0.204791	0.238379	0.224954	0.21642	0.241568
ENSG00000279919	0	0	0	0	0	0	0	0	0	0	0	0	0	0	0	0	0	0	0	0	0	0	0	0	0	0	0	0	0	0	0	0	0	0	0	0	0	0	0	0	0	0	0	0	0	0	0	0	0
ENSG00000281548	0.168426	0.206572	0.0812529	0.40999	0.397208	0.217862	0.332257	0.299496	0.119631	0.118471	0.317846	0.112351	0.487983	0.1934	0.124893	0.116064	0.263129	0.0856136	0.274836	0.311044	0.291515	0.199934	0.337063	0.185213	0.215121	0.0706274	0.118442	0.225072	0.170341	0.112847	0.44524	0.340787	0.1558	0.228125	0.128733	0.166243	0.169439	0.271385	0.160341	0.196391	0.427712	0.138762	0.307807	0.206967	0.214856	0.29052	0.431188	0.52164	0.396239
ENSG00000279858	4.63113	3.80409	2.03262	0	0.749621	0	0	2.35731	1.00303	0	0	0	0.966551	0.882785	0.754434	0	0	0	1.11994	0.751004	0.463299	0.497633	0	0.443037	0	0	0.442723	3.078	2.22003	3.06898	0	0	0.409221	3.33045	2.05989	0.752096	0	0	0	0.855734	0.815518	0	0	0	0.727133	0.542521	0	0	0
ENSG00000277109	0	0	0	0	0	0	0	0	0	0	0	0	0	0	0	0	0	0	0	0	0	0	0	0	0	0	0	0	0	0	0	0	0	0	0	0	0	0	0	0	0	0	0	0.8758	0	0	0	0	0
ENSG00000280086	0	0.0818578	0	0	0	0	0	0.10332	0.0851104	0	0	0	0	0	0	0	0	0	0	0	0	0	0	0	0	0	0	0	0	0.0785353	0.0911525	0	0	0	0.0901411	0	0	0	0	0	0.11578	0.0972121	0	0	0	0	0	0	0
[truncated: 46,535 more rows]
[truncated: 10 more columns]
