# Supplementary material for: Genome-wide CRISPR Screens in T Helper Cells Reveal Pervasive Crosstalk between Activation and Differentiation
Source: Cell. 2019 Feb 7;176(4):882–896.e18. doi: 10.1016/j.cell.2018.11.044 (PMC6370901; doi:10.1016/j.cell.2018.11.044)
Supplement: Data S2. Processed Data from All the Steps of the Analysis, Related to Figure 1 [file mmc2.zip › supplemental data/tc/tpm_mouse.csv]

	Th2_6h_3	Th2_1h_2	Th2_24h_2	Th0_72h_3	Th0_1h_2	Naive_2	Naive_1	Th2_6h_1	Th0_24h_1	Th2_05h_3	Naive_3	Th0_05h_1	Th2_1h_1	Th2_6h_2	Th0_4h_1	Th0_4h_3	Th2_24h_3	Th0_05h_2	Th0_6h_2	Th2_2h_1	Th0_72h_2	Th0_6h_3	Th2_4h_1	Th0_48h_1	Th2_72h_3	Th0_05h_3	Th2_2h_2	Th0_6h_1	Th0_2h_2	Th0_72h_1	Th2_12h_1	Th0_2h_1	Th2_72h_1	Th0_24h_2	Th2_72h_2	Th2_1h_3	Th2_4h_3	Th0_24h_3	Th0_2h_3	Th0_48h_2	Th2_12h_3	Th2_48h_1	Th2_24h_1	Th2_48h_3	Th0_12h_3	Th0_1h_1	Th2_2h_3	Th2_12h_2	Th2_05h_2
ENSMUSG00000037725	3.06764	5.39483	12.3959	29.5597	4.47717	4.47618	1.70216	1.89148	12.5251	2.98293	3.35238	1.83717	2.01968	3.4957	2.13267	2.70936	11.7605	4.28635	3.80417	1.34757	25.0909	3.00602	2.12473	27.9405	23.3947	3.07676	4.61341	1.63632	4.23844	32.2378	2.80872	1.537	23.1029	13.1094	19.9013	3.3164	2.60109	11.6692	3.19867	23.7494	3.06531	25.3745	11.7308	24.7932	2.16605	2.19451	3.03448	3.23208	4.63816
ENSMUSG00000068463	6.42252	3.39555	1.3169	0.459958	2.67232	4.68857	4.48097	5.97584	2.06959	2.98726	4.90889	2.65052	3.77039	4.65302	6.51826	6.75154	3.04405	2.53569	5.59771	4.31605	0.488474	7.42194	4.60595	0.585283	0.310071	3.51951	3.06153	7.94908	2.22067	0.51477	4.73292	3.73978	0.443362	1.75276	0.157631	3.96262	5.36491	3.2443	2.95432	0.360228	4.51697	0.876164	2.62688	1.04177	8.06128	2.85079	3.85184	4.11006	2.82167
ENSMUSG00000088732	0	0	0	0	0	0	0	0	0	0	0	0	0	0	0	0	0	0	0	0	0	0	0	0	0	0	0	0	0	0	0	0	0	0	0	0	0	0	0	0	0	0	0	0	0	0	0	0	0
ENSMUSG00000087895	3.33942	2.1227	0	0.583624	1.36438	1.7826	1.86734	1.73625	0.606514	4.93442	1.38728	1.70669	1.86295	2.5701	1.60265	0.558736	0.659748	2.32741	0.979666	1.20135	0	0	2.28187	0	0	3.57386	1.71509	3.04316	0.803224	0	0.57166	2.92546	1.13405	0.681655	0	2.69045	1.71861	0.614825	1.19746	0	0.490974	0	1.86418	0	0.552465	4.26779	3.19757	0	1.28021
ENSMUSG00000088693	0	0	0	0	0	0	0	0	0	0	0	0	0	0	0	0	0	0	0	0	0	0	0	0	0	0	0	0	0	0	0	0	0	0	0	0	0	0	0	0	0	0	0	0	0	0	0	0	0
ENSMUSG00000100747	0.818021	0.550145	0.227151	0.199341	0.310005	1.02141	1.34423	0.73984	0.517958	0.546482	1.04617	1.02383	0.545622	0.595135	0.725542	1.11491	1.06875	1.19206	0.968181	0.419437	0.330081	0.929525	0.439838	0.308215	0.580588	0.78857	0.475601	0.627157	0.55658	0.394056	0.728138	0.582306	0.145594	0.464792	0.372193	0.752656	0.493351	0.692733	0.460589	0.118671	0.507436	0.171927	0.547639	0.264648	0.950703	0.473445	0.664612	0.648783	0.600243
ENSMUSG00000097301	0	0	0	0	0.0713693	0.111874	0.0327886	0.0451911	0	0.0322763	0	0	0	0.0533362	0	0.0287662	0	0.096868	0.0256288	0.093638	0	0	0.0299658	0	0	0	0.0666253	0	0	0	0	0	0	0	0	0	0	0	0.0622326	0	0.0256503	0	0	0	0	0.127326	0	0.0233115	0
ENSMUSG00000104154	0.0346045	0.0978431	0	0	0.028266	0.0405929	0.0387314	0.0267724	0	0.0380662	0.0567959	0.104302	0.0396154	0.0315929	0.0327247	0.0338814	0	0.0857912	0.0901397	0	0.0339653	0	0	0.12976	0.042107	0.125833	0	0.0377978	0.108871	0	0.0702835	0	0	0.0421455	0.0738864	0	0.069757	0.0380244	0.109948	0	0.0302909	0	0	0.0381075	0.0341029	0	0.0839077	0	0.235065
ENSMUSG00000052296	138.367	105.597	136.118	152.815	120.991	148.062	166.888	137.2	162.067	151.607	144.625	153.465	124.402	135.636	138.051	141.958	146.698	140.206	137.731	125.256	137.277	139.727	134.569	167.756	135.641	143.47	116.312	139.234	134.751	154.751	145.767	143.858	140.818	144.305	123.709	118.772	128.494	159.62	141.853	151.454	154.623	146.614	145.422	143.884	148.302	128.584	124.361	152.813	140.316
ENSMUSG00000089643	0	0	0.766378	0	0	0.328966	0	0	0	0	0	0	0	0.493585	0.498049	0.492548	2.33465	0.976142	1.0413	1.27642	0.648189	0.571245	1.87746	0.863798	1.47888	1.11315	0	0.679175	0.627965	0	0.65766	0.802262	0.682556	0	0	0	1.15711	0	0	0	1.10548	0	0.705552	0.736765	0	0	0.899672	1.75052	0
ENSMUSG00000107690	1.09432	1.05721	0.520937	0.233603	1.10207	0.985289	0.91009	1.29357	0.684175	1.65413	0.5998	1.58047	1.03583	0.733311	1.26522	0.819563	0.853151	0.628212	0.719273	0.815771	0.242489	0.956783	0.887959	0.394439	0.694307	0.799093	0.630798	0.79769	1.03618	0.788875	0.628039	1.21083	0.408774	1.11215	0.869508	0.873812	0.603996	0.860731	1.49932	0.530862	0.76126	0.60509	0.633967	0.405208	1.09023	0.917726	1.31791	1.03271	0.760075
ENSMUSG00000089294	0	0	0	0	0	0	0	0	0	0	0	0	0	0	0	0	0	0	0	0	0	0	0	0	0	0	0	0	0	0	0	0	0	0	0	0	0	0	0	0	0	0	0	0	0	0	0	0	0
ENSMUSG00000077241	0	0	0	0	0	0	0	0	0	0	0	0	0	0	0	0	0	0	0	0	0	0	0	0	0	0	0	0	0	0	0	0	0	0	0	0	0	0	0	0	0	0	0	0	0	0	0	0	0
ENSMUSG00000100305	0	0	0	0	0	0	0	0	0	0	0	0	0	0	0	0	0	0	0	0	0	0	0	0	0	0	0	0	0	0	0	0.048629	0	0	0	0	0	0	0	0	0	0	0	0	0	0	0	0	0
ENSMUSG00000088705	0	0	0	0	0.506517	0.306346	1.37962	0	0	2.05152	0	0.6336	1.41673	0	0	1.84229	0	1.03309	0	0.667886	0.607274	0	0	0	0.756876	0.5697	0	0.678756	0	0	0.632475	0.652503	0.630467	0	0	0	0.63351	0.680232	0.665722	0	0	0.65801	0	0.680677	1.21642	0	0.509716	0	0.711722
ENSMUSG00000089158	0	0	0	0	0	0	0	0	0	0	0	0	0	0	0	0	0	0	0	0	0	0	0	0	0	0	0	0	0	0	0	0	0	0	0	0	0	0	0	0	0	0	0	0	0	0	0	0	0
ENSMUSG00000082148	0.384069	0.145432	0	0	0.627713	0.247923	0.0869119	0.412133	0.0835871	0.769858	0.385829	1.07428	0.181316	0.0697296	0.3574	0.221389	0.0918563	0.444204	0.134085	0.168294	0.151917	0.3511	0.391753	0.0981618	0.0940075	0.420942	0.231133	0.251828	0.0813304	0	0.0792102	0.829858	0.2367	0.188308	0.0835767	0.276291	0.23169	0.339054	0.0835762	0.0966214	0.139553	0	0.257565	0.266861	0.227697	0.173349	0.617581	0.18127	0.610208
ENSMUSG00000029375	0.0967201	0.0337469	0	0.240777	0.101537	0.110955	0.118981	0.179334	0.115482	0.0433714	0.0271134	0.218159	0.132534	0.133911	0	0.207843	0.0714245	0.185238	0.0915904	0.0388177	0.155822	0.0663167	0.110282	0.099336	0.134096	0.155684	0.0244583	0.143884	0.0800767	0.036559	0.045911	0.0793086	0.0684451	0.11038	0.160287	0.17254	0.104477	0.0346632	0.0383724	0	0.0266267	0.135097	0.0367161	0	0.193112	0.154992	0.0343867	0.0837483	0.161148
ENSMUSG00000088161	0	0	0	0	0.385082	0.042	0.537046	0	0	0	0.360552	0.850569	0	0	0	0	0	0	0.392019	0	0	0	0	0	0	0	0	0	0	0	0	0	0	0	0	0	0	0	0	0	0	0	0	0	0	0	0	0	0.50715
ENSMUSG00000088442	0.628367	1.67226	0	0	1.035	0.438209	0.729446	0.440916	0.673622	0	0	1.11671	0.704441	0	0.498049	0	0.783387	0.968147	2.07742	0.6382	0	0.571245	2.48938	0	0	0.559346	0.823842	0	0	0.670468	0.65766	0	0	0.795001	0.721144	0.719034	0	0	0	0	1.10548	0	1.40412	2.1904	1.25227	1.33676	0.899672	0.440903	1.34232
ENSMUSG00000087766	0	0	0	0	0	0	0	0	0	0	0	0	0	0	0	0	0	0	0	0	0	0	0	0	0	0	0	0	0	0	0	0	0	0	0	0	0	0	0	0	0	0	0	0	0	0	0	0	0
ENSMUSG00000089372	0	0	0	0	0	0	0	0	0	0	0	0	0	0	0	0	0	0	0	0	0	0	0	0	0	0	0	0	0	0	0	0	0	0	0	0	0	0	0	0	0	0	0	0	0	0	0	0	0
ENSMUSG00000088845	0	0	0	0	0	0	0	0	0	0	0	0	0	0	0	0	0	0	0	0	0	0	0	0	0	0	0	0	0	0	0	0	0	0	0	0	0	0	0	0	0	0	0	0	0	0	0	0	0
ENSMUSG00000096709	0	0	0	0	0	0	0	0	0	0	0	0	0	0	0	0	0	0	0	0	0	0	0	0	0	0	0	0	0	0	0	0	0	0	0	0	0	0	0	0	0	0	0	0	0	0	0	0	0
ENSMUSG00000065404	0	0	0	0	0	0	0	0	0	0	0	0	0	0	0	0	0	0	0	0	0	0	0	0	0	0	0	0	0	0	0	0	0	0	0	0	0	0	0	0	0	0	0	0	0	0	0	0	0
ERCC-00062	0	0	0	0	0	0	0	0	0	0	0	0	0	0	0	0	0	0	0	0	0	0	0	0	0	0	0	0	0	0	0	0	0	0	0	0	0	0	0	0	0	0	0	0	0	0	0	0	0
ENSMUSG00000068579	0.399513	0.120985	0.375862	0.683068	0	0.302022	0.149331	0.734229	0.172444	0.653048	0.252105	0.421627	0.160101	0.394407	0.0964883	0.278895	0.460276	0.103644	0	0.307665	0.115511	0.427595	0.157863	0.834826	0.377819	0	0.29696	0.537739	0	0.822128	0.509264	0.255013	0.113885	0.707548	0.643818	0.643808	0.539198	0.588784	0.192795	0.458744	0.35723	0.871468	0.630222	0.38764	0.635322	0.727401	0.340802	0.228735	0.150943
ENSMUSG00000075165	0	0	0	0	0	0	0	0	0	0	0	0	0	0	0	0	0	0	0	0	0	0	0	0	0	0	0	0	0	0	0	0	0	0	0	0	0	0	0	0	0	0	0	0	0	0	0	0	0
ENSMUSG00000089757	0.419716	0.336056	0.697122	0.251513	0.661827	0.469528	0.670724	0.355716	0.64279	1.41262	1.0646	1.06013	0.27254	0.318699	0	0.277823	0.710424	0.782412	0.310124	0.634879	0.11893	0.54422	0.85025	0.183737	0.145632	0.715217	0.354735	0.778997	0.249842	0	0.610931	0.393332	0.246566	0.147276	0.25981	0.851785	0.577397	0.791197	0.751276	0.295327	0	0.639543	0.134174	0.160378	0.75265	0.649153	0.284957	0.532643	0.807277
ENSMUSG00000073144	1.90084	0.42005	0.505957	0.0928085	0.580183	0.732597	0.718845	1.69478	0	1.0683	0.580395	0.799681	0.909468	1.1259	1.00432	0.85066	0.207514	0.744954	1.48031	0.486215	0.173831	0.820364	0.637221	0.114915	0	0.727315	0.755977	0.888248	0.473795	0	0.460379	0.0964518	0.0926189	0.325077	0.383889	0.332413	0.452925	0.290993	0.381004	0.108913	0.789227	0.189494	0.198364	0.098288	0.526518	0.78364	0.582829	1.84883	1.20104
ENSMUSG00000104129	0	0	0	0	0	0	0	0	0	0	0	0	0	0	0	0	0	0	0	0	0	0	0	0	0	0	0	0	0	0	0	0	0	0	0	0	0	0	0	0	0	0	0	0	0	0	0	0	0
ENSMUSG00000107740	0	0	0	0	0	0	0	0	0	0	0	0.216835	0	0	0	0	0	0	0	0	0	0	0	0	0	0	0	0	0	0	0	0	0	0.158462	0	0	0	0	0.135545	0	0	0	0	0	0	0	0	0	0
ENSMUSG00000093116	0	0	0	0	0	0.161096	0	0	0	1.24432	1.37857	0	1.26314	0	0	0	0	1.82581	0.956807	0	0.742333	0	0	0	0	1.01029	0	0	1.7357	0	0	1.11329	0	0	0	0	0	0	0	0	0	0	0	0	0	0	0.658792	0	0.996915
ENSMUSG00000022570	51.2657	26.795	49.6373	47.7774	27.3288	34.9724	36.6229	51.3707	53.2162	32.0839	31.7471	28.8543	28.4724	44.902	46.0224	51.9799	52.4266	29.6159	45.6534	39.0066	49.9012	49.3575	49.2729	41.1331	51.7076	29.7269	33.5088	50.8619	36.0934	47.2067	51.8268	35.8602	57.0622	50.6678	53.5749	32.088	49.9309	53.0225	38.01	49.3242	52.4354	50.6242	50.8478	48.815	47.8986	29.4401	37.151	47.8049	29.1202
ENSMUSG00000086696	0	0	0	0	0	0	0	0	0	0	0	0	0	0	0	0	0	0	0	0	0	0	0	0	0	0	0	0	0	0	0	0	0	0	0	0	0	0	0	0	0	0	0	0	0	0	0	0	0
ENSMUSG00000016018	56.1841	40.6249	86.9786	72.5791	43.2315	34.9522	34.9369	58.193	76.2305	29.6242	36.7973	30.9561	43.4763	61.576	48.0605	49.8646	83.6324	29.3288	51.8261	43.2795	75.0393	54.597	55.4056	85.6683	87.956	30.5787	42.3524	55.3624	40.1115	69.341	72.489	45.0595	84.2602	82.4175	82.4047	38.3385	56.5952	73.6418	40.8466	81.6678	70.7714	93.6233	79.792	90.5747	61.7727	43.4284	43.7825	63.8069	28.4882
ENSMUSG00000102646	0	0	0	0	0	0	0	0	0	0	0	0	0	0	0	0	0	0	0	0	0	0	0	0	0	0	0	0	0	0	0	0	0	0	0	0	0	0	0	0	0	0	0	0	0	0	0	0	0
ENSMUSG00000070563	0.696029	0.109869	0.136833	0.133668	0.285463	0.0337264	0.131667	0.441446	0.501112	0.376401	0	0.230523	0.133401	0.207074	0.319717	0.546627	0.691666	0.381671	0.411441	0.247126	0.459744	0.31847	0.664045	0.593127	0.422402	0.423381	0.345009	0.380017	0.142478	0.711302	0.357426	0.255517	0.71775	0.56936	0.75553	0	0.69319	0.770383	0.12303	0.859603	0.610147	0.995544	0.26005	0.774798	0.45887	0.253695	0	0.811427	0.393934
ENSMUSG00000083402	0	0	0	0	0	0.0552549	0	0	0	0	0	0	0	0	0	0	0	0	0	0	0	0	0	0	0	0	0	0	0	0	0	0	0	0	0	0	0	0	0	0	0	0	0	0	0	0	0	0	0
ENSMUSG00000102871	0	0	0.0879549	0.0988847	0	0.00758679	0.0213915	0.0148497	0	0.021121	0.0160383	0	0	0.0523168	0	0.0188727	0.0448622	0	0	0.0205367	0.0373133	0	0	0.0240077	0.0232996	0.0349022	0	0	0	0.0193344	0.0581423	0.0402987	0.0194763	0	0	0.0230558	0.0386933	0.0432813	0	0	0.0333211	0.0404344	0.0440866	0	0.0375061	0.0209468	0	0.0152602	0.0218824
ENSMUSG00000095559	0	0	0	0	0	0	0	0	0	0	0	0	0	0	0	0	0	0	0	0	0	0	0	0	0	0	0	0	0	0	0	0	0	0	0	0	0	0	0	0	0	0	0	0	0	0	0	0	0
ENSMUSG00000095411	0	0	0	0	0	0	0	0	0	0	0	0	0	0	0	0	0	0	0	0	0	0	0	0	0	0	0	0	0	0	0	0	0	0	0	0	0	0	0	0	0	0	0	0	0	0	0	0	0
ENSMUSG00000052909	0	0	0	0	0	0	0	0	0	0	0	0	0	0	0	0	0	0	0	0	0	0	0	0	0	0	0	0	0	0.0655249	0	0	0	0	0	0	0	0	0	0	0	0	0	0	0	0	0	0	0
ENSMUSG00000085250	0.0686792	0	0	0	0.167367	0.219648	0.305914	0.105009	0	0.149193	0.0563226	0.137027	0.156227	0.0620261	0.12761	0.133416	0	0.225698	0	0	0	0	0	0.0869388	0	0.249267	0.256785	0.149171	0.358233	0	0	0	0.0703697	0	0	0.0823175	0	0	0.1449	0	0.060154	0	0.152538	0	0.201928	0.149296	0	0.107612	0.232676
ENSMUSG00000087071	0	0	0.039032	0	0	0.00918663	0	0.0278365	0.0334372	0.035241	0.025462	0.0299008	0	0.0558437	0	0	0	0.0800171	0	0.0361495	0	0	0	0.0370123	0	0	0	0	0.0960869	0.0297691	0	0	0	0	0	0	0.0659294	0.0324533	0.0324134	0.0406892	0	0.0312809	0.0328803	0	0.0300671	0.0786005	0.028127	0.0484448	0
ENSMUSG00000081473	0.324981	0	0	0	0	0.168046	0	0	0	0	0	0	0	0.914335	0	0	0.393384	0	0.322739	0.678422	0.328778	0	0	0	0.388749	0	0.237414	0	0	0	0.334719	0	0	0	0	0	0.327275	0	0.331398	0	0.303833	0	0.724268	0.943634	0	0	0.495532	0	0
ENSMUSG00000085188	0	0.136223	0	0	0.355465	0.0693809	0	0.110094	0.312402	0	0	0.143086	0.165754	0	0	0	0.174083	0	0	0	0.144499	0	0	0	0	0	0	0.158542	0	0	0.149459	0	0.150643	0.178833	0	0	0	0.161485	0	0	0.127638	0	0.162674	0	0	0	0	0	0
ENSMUSG00000074868	0.111031	0.104382	0.490647	0	0	0.499761	0.138472	0.682239	0.530452	0.698177	0.986147	0.639806	0	0.460826	0.128779	0.436526	0.784355	0.513592	0	0	0.137978	0.506211	0.169394	1.25702	0.266151	0.808243	0.330648	0	0.578409	0.153748	0.622015	0.121423	0.112861	0.206728	0.239333	0.264196	0.633084	0.464302	0.355227	1.84106	0.781498	0.134528	0.136834	0.557167	0	0.243795	0.180694	0.495914	0.193014
ENSMUSG00000105442	0.25685	0.316718	0.168819	0.080415	0.276545	0.244975	0.112616	0.0809826	0.0493677	0.449332	0.211164	0.255558	0.240795	0.181476	0.358846	0.15534	0.066424	0.387241	0.231015	0.296417	0	0.303903	0.173766	0.183519	0.0746829	0.387526	0	0.247855	0.405256	0.183206	0	0.215667	0	0.138065	0.234476	0.0791185	0.0590619	0.224503	0.162019	0.0530138	0.175487	0.0964269	0.0663155	0.10396	0.48431	0.527258	0.169754	0.0388486	0.45367
ENSMUSG00000107974	0	0	0	0	0	0	0	0	0	0	0	0	0	0	0	0	0	0	0	0	0	0	0	0	0	0	0	0	0	0	0	0	0	0	0	0	0	0	0	0	0	0	0	0	0	0	0	0	0
ENSMUSG00000085690	0	0.223504	0	0	0.189105	0.0224741	0	0.263161	0.126043	0	0.0946176	0.114941	0	0.103879	0.106464	0	0.138314	0.314184	0.100588	0	0	0.106015	0.118108	0	0	0.210543	0	0	0.137396	0.118574	0	0.127329	0	0.142254	0.125943	0	0.242785	0	0	0	0.303148	0	0.133296	0	0.114654	0	0.0924812	0.0938654	0.131148
ENSMUSG00000031627	92.3317	52.9341	58.5955	70.0067	53.194	85.6412	88.1648	85.4294	67.8676	78.6701	84.6917	90.5651	56.912	91.0042	80.7251	81.0581	65.6071	81.3743	102.207	63.5096	63.1901	89.5674	73.785	62.9724	50.7624	79.6105	71.895	87.5599	70.1556	68.3346	93.2252	66.8373	53.0509	62.3008	48.1053	51.142	70.9091	68.6611	72.2302	59.0369	93.4226	50.7393	68.3978	52.9329	98.3095	56.093	64.7701	107.346	81.8099
ENSMUSG00000104832	0	0	0	0	0	0	0	0	0	0	0	0	0	0	0	0	0	0	0	0	0	0	0	0	0	0	0	0	0	0	0	0	0	0	0	0	0	0	0	0	0	0	0	0	0	0	0	0	0
ENSMUSG00000085505	1.65587	0.258126	0.675623	0.89849	0.230022	0.499877	0.6456	1.24442	1.19923	0.577721	0.443485	0.534423	0.658683	0.469681	0.483325	0.978931	0.337953	0.905659	1.18731	1.16382	0.614698	1.50905	1.40181	0.727257	0.342075	0.252619	0.798015	0.914261	0.996971	0	0.28958	0.65966	0.293739	1.05392	2.18938	1.31058	0.53449	0.313999	0.568039	0.709887	0.495103	1.21307	0.63428	0.629119	0.278124	0.304863	0.649843	0.635082	0.618968
ENSMUSG00000102923	0.256478	0.940727	0	0.273448	0.628421	1.04769	1.15745	0.754046	0.276256	0.268733	0.608217	0.245473	0.866311	0.435527	0.445823	0.452413	0	1.22955	0.870612	0.269157	0.25749	0.465295	0.25918	0	0	0	0	0.2787	0.787036	0.529791	0.789691	0	0.269326	0	0	0	0	0	0	0	0	0	0.287274	0	0.758575	0.827646	0	0.19272	0.849487
ENSMUSG00000085288	0	0	0	0	0	0	0	0	0	0	0	0	0	0	0	0	0	0	0	0	0	0	0	0	0	0	0	0	0	0	0	0	0	0	0	0	0	0	0	0	0	0	0	0	0	0	0	0	0
ENSMUSG00000082908	0	68.1036	133.797	0	88.9467	76.564	0	97.3	0	77.6576	67.5995	98.0856	97.171	95.0637	0	68.3287	0	81.0913	0	82.7901	0	0	77.6067	0	157.216	0	90.8747	0	0	0	83.4098	0	0	0	0	0	71.835	0	0	0	103.089	159.678	0	0	107.053	100.585	81.8394	108.365	0
ENSMUSG00000086001	0.106149	0.0672424	0	0.0371712	0	0.0595781	0.0398686	0.0275508	0.0384735	0.11674	0.0875288	0.107328	0.0407737	0.0325076	0.0336702	0.172904	0.291834	0	0.0311288	0	0.216891	0.06485	0.0364081	0.0448241	0.0433379	0.097214	0.0808193	0	0.0375971	0.109061	0.108339	0	0.0723123	0.0433833	0.0760612	0.0852651	0.0717849	0.0778954	0.113149	0	0.0929183	0.0754068	0.0397249	0.118417	0	0	0.115028	0	0.0406553
ENSMUSG00000098611	0	0	0	0	0	0	0	0	0	0	0	0	0	0	0	0	0	0	0	0	0	0	0	0	0	0	0	0	0	0	0	0	0	0	0	0	0	0	0	0	0	0	0	0	0	0	0	0	0
ENSMUSG00000087034	0	0	0	0	0	0.0193245	0	0	0	0	0	0	0	0	0	0	0	0	0	0	0	0	0	0	0	0	0	0	0	0	0	0	0	0.211145	0	0	0	0	0	0	0	0	0	0	0	0.287209	0	0	0.221943
ENSMUSG00000102814	0.373191	0.69581	0.314242	0.238042	0.531938	0.543746	0.710731	0.579506	0.243181	0.857886	0.478818	0.893624	0.797286	0.173595	0.52386	0.44208	0.263342	0.968832	0.644284	0.665007	0.216053	0.591379	0.409009	0.250511	0.237706	0.688883	0.482904	0.392021	0.540174	0.324341	0.36619	0.614135	0.352872	0.207933	0.206749	0.37414	0.390902	0.213385	0.583655	0.172774	0.345751	0.0789413	0.20871	0.143058	0.451614	0.74385	0.552914	0.365748	0.485758
ENSMUSG00000084831	0	0	0	0	0	0	0	0	0	0	0	0	0	0	0	0	0	0	0	0	0	0	0	0	0	0	0	0	0	0	0	0	0	0	0	0	0	0	0	0	0	0	0	0	0	0	0	0	0
ENSMUSG00000094365	1.63396	1.58825	1.38153	2.13769	1.5492	1.72984	2.95784	1.64955	1.6239	2.38069	2.1718	2.27087	2.09756	1.41493	1.10465	1.64938	2.77151	2.26196	1.57726	1.87965	1.47366	1.39289	1.29166	1.34787	2.76324	1.97965	1.24718	1.54715	0.875218	1.24784	0.878305	1.11324	1.58226	1.43306	1.7631	1.28584	1.07167	1.57333	1.90637	2.11778	1.07481	1.35761	1.36574	1.53926	0.796962	1.48834	1.21862	1.14523	1.36858
ENSMUSG00000019878	7.51042	6.42413	15.5951	18.2687	4.77764	5.13409	6.49716	7.15925	12.1638	5.44328	6.05812	6.44345	6.98596	7.40444	6.39806	7.07677	15.0155	5.74621	6.58863	6.21888	18.5136	7.00332	6.58228	13.3729	18.1283	6.25958	6.03674	6.52739	5.05301	13.338	9.62883	6.52367	16.3078	14.35	19.283	4.98242	6.91342	11.7568	6.77189	13.4527	10.0448	12.7899	14.3847	13.5156	8.59692	4.54104	6.48104	8.47313	6.20723
ENSMUSG00000051316	13.3003	13.6728	9.01927	7.15421	13.1611	8.62114	9.59717	16.2829	7.93189	18.6937	8.44933	19.2924	14.5836	15.7012	16.4296	15.9056	8.51762	18.3734	15.7162	13.615	6.90128	15.0073	17.5495	7.55977	6.542	17.6884	11.88	16.9212	12.1898	7.97566	13.8328	12.8208	5.78072	9.15745	5.40013	13.034	16.1561	8.71191	9.83181	7.24151	13.4375	7.20082	8.62285	6.44626	11.7308	12.5369	12.3611	13.5146	18.705
ENSMUSG00000082749	0	0	0	0	0	0	0	0	0	0	0	0	0	0	0	0	0	0	0	0	0	0	0	0	0	0	0	0	0	0	0	0	0	0	0	0	0	0	0	0	0	0	0	0	0	0	0	0	0
ENSMUSG00000050229	19.8446	15.5487	14.9322	11.2658	16.3942	14.6938	15.2025	20.3463	14.0612	12.7008	15.9232	15.5788	16.454	18.9315	19.5603	18.9377	14.3756	14.2613	18.3962	17.0891	11.296	18.5428	21.0702	12.0471	12.9195	14.4603	16.0523	19.3624	16.0759	10.7239	18.3191	17.8759	11.5731	13.1218	12.4347	14.6251	20.3691	13.6604	16.4923	12.4109	16.4448	13.2478	14.46	13.2208	17.7419	16.8799	15.9844	16.4086	14.7543
ENSMUSG00000083254	0	0	0	0	0	0	0	0	0	0	0	0	0	0	0	0	0	0	0	0	0	0	0	0	0	0	0	0	0	0	0	0	0	0	0	0	0	0	0	0	0	0	0	0	0	0	0	0	0
ENSMUSG00000057592	0	0	0	0	0	0	0	0	0	0	0	0	0	0	0	0	0	0	0	0	0	0	0	0	0	0	0	0	0	0	0	0	0	0	0	0	0	0	0	0	0	0	0	0	0	0	0	0	0
ENSMUSG00000084898	0	0	0	0	0	0	0	0	0	0	0	0	0	0	0	0	0	0	0	0	0	0	0	0	0	0	0	0	0	0	0	0	0	0	0	0	0	0	0	0	0	0	0	0	0	0	0	0	0
ENSMUSG00000087460	0	0	0	0	0	0	0	0	0	0	0	0	0	0	0	0	0	0	0	0	0	0	0	0	0	0	0	0	0	0	0	0	0	0	0	0	0	0	0	0	0	0	0	0	0	0	0	0	0
ENSMUSG00000043664	0.955811	0.288491	1.60265	0.998298	0.674518	2.58523	2.82139	0.738077	0.891617	1.33523	2.43202	1.35872	0.497431	1.46299	0.941655	1.14337	2.14388	2.12886	1.16937	0.790671	0.981719	0.79488	0.976585	0.657309	1.10966	1.31224	0.330135	1.04378	0.687388	0.836595	1.10902	0.603443	1.19788	1.16495	1.1481	0.979424	1.22973	1.05112	0.64764	0.424432	1.33104	1.6188	2.27722	0.766556	0.813802	0.522866	0.634831	1.72095	1.88216
ENSMUSG00000087344	0	0	0	0	0	0	0	0	0	0	0	0	0	0	0	0	0	0	0	0	0	0	0	0	0	0	0	0	0	0	0	0	0.266925	0	0	0	0	0	0	0	0	0	0	0	0	0	0	0	0
ENSMUSG00000086069	1.58088	1.45035	1.13336	1.69432	1.56154	1.43104	2.5248	1.85104	0.342979	0.983122	1.81321	2.38536	1.43057	1.67065	0.813334	1.3669	0.388628	2.01965	2.6855	1.64289	0.32172	2.87716	1.59302	0	0.382238	1.14092	2.21801	2.74298	0.971843	0	0.984133	1.86853	0	1.18248	0.707603	0.741084	2.42199	0	1.93417	0.808615	1.94599	0	0.710966	0.363663	0.944297	2.04794	1.73042	1.63897	2.78955
ENSMUSG00000042863	0	0	0	0	0	0	0	0	0	0	0	0	0	0	0	0	0	0	0	0	0	0	0	0	0	0	0	0	0	0	0	0	0	0	0	0	0	0	0	0	0	0	0	0	0	0	0	0	0
ENSMUSG00000085441	0	0	0	0	0	0	0	0	0	0	0	0	0	0	0	0	0	0	0	0	0	0	0	0	0	0	0	0	0	0	0	0	0	0	0	0	0	0	0	0	0	0	0	0	0	0	0	0	0
ENSMUSG00000106524	0	0	0	0	0	0.00673427	0	0	0	0	0	0	0	0	0.03244	0	0	0	0	0	0	0	0	0	0	0	0	0	0	0	0	0	0	0	0	0	0	0	0	0	0	0	0	0	0	0	0	0	0
ENSMUSG00000094735	0	0	0	0	0	0	0	0	0	0	0	0	0	0	0	0	0	0	0	0	0	0	0	0	0	0	0	0	0	0	0	0	0	0	0	0	0	0	0	0	0	0	0	0	0	0	0	0	0
ENSMUSG00000086547	0	0.160379	0	0	0	0.04957	0	0	0.0922609	0.184963	0	0.0853199	0	0.152804	0.0793022	0	0	0.0705689	0	0.361525	0	0.0781261	0	0	0	0.155342	0	0.0932436	0	0.0870284	0	0.276302	0	0.104518	0.0923607	0	0.170491	0	0.179827	0.105005	0	0.091412	0.0954188	0	0	0.0932857	0.136608	0.0670016	0.0969603
ENSMUSG00000093871	0	0	0	0	0	0	0	0	0	0	0	0	0	0	0	0	0	0	0	0	0	0	0	0	0	0	0	0	0	0	0	0	0	0	0	0	0	0	0	0	0	0	0	0	0	0	0	0	0
ENSMUSG00000095549	0	0	0	0	0	0	0	0	0	0	0	0	0	0	0	0	0	0	0	0	0	0	0	0	0	0	0	0	0	0	0	0	0	0	0	0	0	0	0	0	0	0	0	0	0	0	0	0	0
ENSMUSG00000106577	0.189821	0	0.111141	0.298209	0	0.0653511	0	0.0728068	0	0.103445	0.233589	0.0949382	0.108786	0	0.175477	0	0.113399	0.235547	0.246521	0	0	0	0	0.121199	0.576296	0.0881927	0.0712499	0.412936	0	0	0.194143	0.10399	0.20504	0	0	0	0	0.209657	0	0.233431	0.173939	0.104394	0	0.107737	0	0	0.152	0.0775424	0
ENSMUSG00000003355	3.54054	5.1959	2.06836	1.39539	3.71035	4.6253	2.11498	2.27323	1.4321	6.5714	3.15026	3.39798	2.90051	3.15174	2.13348	2.71439	2.37351	5.9085	2.58833	3.87472	2.73434	3.33417	2.70103	1.69289	8.57304	5.84563	4.19416	1.44692	5.66668	0.565404	1.24706	1.93797	5.3529	0.813839	9.70944	4.21982	3.6367	1.46818	3.49096	2.04657	0.969535	3.43898	1.72926	3.07419	1.63856	1.80807	3.79194	2.58223	4.62551
ENSMUSG00000086025	0	0	0	0	0	0	0	0	0	0	0	0	0	0	0	0	0	0	0	0	0	0	0	0	0	0	0	0	0	0	0	0	0	0	0	0	0	0	0	0	0	0	0	0	0	0	0	0	0
ENSMUSG00000095226	0	0	0	0	0	0	0	0	0	0	0	0	0	0	0	0	0	0	0	0	0	0	0	0	0	0	0	0	0	0	0	0	0	0	0	0	0	0	0	0	0	0	0	0	0	0	0	0	0
ENSMUSG00000085067	0	0	0	0	0	0	0	0	0	0	0	0	0	0	0	0	0	0	0	0	0	0	0	0	0	0	0	0	0	0	0	0	0	0	0	0	0	0	0	0	0	0	0	0	0	0	0	0	0
ENSMUSG00000100090	0	0	0	0	0	0.0106838	0	0	0	0.111613	0	0.154651	0	0	0.094975	0	0.122569	0	0	0	0	0	0	0	0	0	0	0	0	0.105084	0	0	0	0	0	0	0	0	0	0	0	0.110366	0.115004	0	0.101746	0	0.0823816	0	0
ENSMUSG00000086220	0.141787	0.131156	0	0.0707849	0.173324	0.321845	0.535264	0.166257	0.0828338	0.149148	0.173019	0.13598	0.492431	0.199605	0.469004	0.0669351	0	0.232557	0.302277	0.0755698	0.0616393	0.0617549	0.285969	0.0782498	0	0.0618201	0.053229	0.309357	0.238022	0.132551	0.0689086	0	0	0	0	0.451489	0	0	0.150685	0.18607	0.0586946	0	0	0	0	0.157244	0.2275	0.0533511	0.149024
ENSMUSG00000106952	0	0	0	0	0.3552	0.12996	0	0	0	0.456816	0.427189	0	0	0	0	0	0	0	0.273646	0	0	0	0	0	0	0	0	0	0	0.284304	0	0	0	0	0	0	0	0	0	0	0	0	0	0	0	0	0	0	0
ENSMUSG00000085707	0	0	0	0	0	0	0	0	0	0	0	0	0	0	0	0	0	0	0	0	0	0	0	0	0	0	0	0	0	0	0	0	0	0	0	0	0	0	0	0	0	0	0	0	0	0	0	0	0
ENSMUSG00000093859	0.3239	0.326325	0.403818	0.259634	0.289355	0.28782	0.242224	0.187631	0.104546	0.417534	0.33253	0.185127	0.133016	0.0825392	0.167771	0.301393	0	0.241701	0.197059	0.338834	0.159119	0.302063	0.213047	0.167618	0.23601	0.442545	0.246311	0.044864	0.258248	0.25797	0.278957	0.415029	0.146215	0.0969429	0.104395	0.253919	0.273315	0.0486233	0.307347	0.179244	0.0383356	0.167008	0.479863	0.394209	0.185874	0.259054	0.333177	0.0523473	0.168454
ENSMUSG00000105578	2.43537	2.35561	1.13299	0.870578	2.59791	2.73346	2.1453	2.23034	0.727223	3.25306	2.65121	3.33511	2.13433	2.10996	1.82379	2.10194	1.20272	2.73901	2.09023	2.407	1.20648	2.13481	2.26104	0.652599	1.14451	2.62873	2.08284	1.34161	1.81052	1.07099	1.55269	1.70482	0.704984	0.618978	1.60385	2.15348	2.06565	1.42532	2.07322	1.00025	1.70423	0.767469	1.86936	0.86393	2.40294	2.67884	2.45868	1.65946	5.32813
ENSMUSG00000087295	0	0	0	0	0	0	0	0	0	0	0	0	0	0	0	0	0	0	0	0	0	0	0	0	0	0	0	0	0	0	0.282407	0	0	0.338956	0	0	0	0	0	0	0	0	0	0.31009	0	0	0	0	0
ENSMUSG00000094929	0	0	0	0	0	0	0	0	0	0	0	0	0	0	0	0	0	0	0	0	0	0	0	0	0	0	0	0	0	0	0	0.0476748	0	0	0	0	0	0	0	0	0	0	0	0	0	0	0	0	0
ENSMUSG00000094593	0.042997	0	0	0	0	0.0406183	0	0	0.0434024	0	0.063061	0	0.0665657	0	0	0	0.0264086	0	0	0.0479845	0.0392712	0.0367616	0.0411282	0.0280919	0	0	0.058892	0	0	0	0	0	0	0	0	0.0929516	0	0	0	0.0272142	0.0508904	0	0.0250386	0.0246265	0	0	0.0828753	0	0
ENSMUSG00000086531	0	0	0	0	0	0	0	0	0	0	0	0	0	0	0	0	0	0	0	0	0	0	0	0	0	0	0	0	0	0	0	0	0	0	0	0	0	0	0	0	0	0	0	0	0	0	0	0	0
ENSMUSG00000085120	1.05702	4.17563	0.84471	0.758594	2.60743	1.904	1.61108	2.04769	2.27017	2.89246	4.13463	1.64773	2.38307	1.17058	0.895471	1.20123	3.01199	1.9583	1.19368	2.18601	0.359075	1.60198	1.06357	0.471216	0.42462	2.84783	1.95772	1.52721	0.71979	1.10737	0.368068	0.843997	0.749592	0.880841	0	2.86757	1.00677	0.796741	1.42936	1.35426	2.16704	0.389738	1.18532	0.406219	3.14882	1.89719	0.796955	1.55192	2.32044
ENSMUSG00000090441	0	0	0	0	0	0	0	0	0	0	0	0	0	0	0	0	0	0	0	0	0	0	0	0	0	0	0	0	0	0	0	0	0	0	0	0	0	0	0	0	0	0	0	0	0	0	0	0	0
ENSMUSG00000105526	0	0	0.0276696	0.0248982	0	0.00236234	0.0267245	0	0	0	0.0197341	0.0242241	0	0	0.0451352	0	0	0.0199013	0	0	0.0234183	0.0218635	0	0	0.02908	0.0435608	0	0	0	0.0241501	0	0	0.0243293	0	0	0	0	0.0521831	0	0.0290492	0.0416012	0	0.0266337	0.0262666	0	0	0	0	0
ENSMUSG00000096918	0	0	0	0.0273802	0	0	0	0	0	0	0	0	0	0	0	0	0	0	0	0	0	0	0	0	0	0	0	0	0	0	0	0	0.0267567	0	0	0	0	0	0	0	0	0	0	0	0	0	0	0	0
ENSMUSG00000094948	0	0	0	0	0	0	0	0	0	0	0	0	0	0	0	0	0	0	0	0	0	0	0	0	0	0	0	0	0	0	0	0	0	0	0	0	0	0	0	0	0	0	0	0	0	0	0	0	0
ENSMUSG00000088891	0.936708	0.892385	1.08247	0.489491	0.383973	0.23223	0.525522	0.366775	0	2.58853	0.776972	1.43142	0.539657	0	0	1.39657	0	0.783147	0.821655	2.01016	1.37194	0.857522	0.482036	0	1.14184	0.431869	0.362305	0	0	0.474607	0.954167	0	2.37074	1.13776	0.502543	0.568346	0.955728	0.515659	1.00432	1.13479	0	0.99269	0	1.02688	1.3809	0	0.768969	0	1.60791
ENSMUSG00000098585	0	0	0	0	0	0	0	0	0	0	0	0	0	0	0	0	0	0	0	0	0	0	0	0	0	0	0	0	0	0	0	0	0	0	0	0	0	0	0	0	0	0	0	0	0	0	0	0	0
ENSMUSG00000086795	1.72879	1.02669	0.371554	0.873136	2.28464	1.64679	1.61736	1.87408	2.53539	2.25407	2.10484	1.61601	1.24423	1.5234	3.17994	2.33673	0.701972	2.0216	1.93248	1.16025	0.851949	2.81523	1.48056	1.55805	0.497302	2.06008	0.802143	2.97011	1.83276	0.585131	1.87367	2.25172	0.280678	1.76661	0.969466	0.900751	1.39336	2.80031	2.13799	1.17276	1.35231	0.486499	1.15365	0.65532	2.83658	2.44926	1.18875	0.852886	1.80095
ENSMUSG00000085712	0.156117	0.0840094	0.0918299	0	0.226488	0.182491	0.349486	0.0603764	0	0.0853573	0.255077	0.234035	0.155966	0.14054	0.293	0.149633	0.093103	0.128904	0	0.166591	0.230365	0.142835	0.089023	0	0.192803	0.232638	0.117313	0.170374	0.347343	0.079803	0.0947984	0.253002	0.162207	0.190813	0.0856358	0.213475	0.420544	0.260312	0.330236	0	0	0.209916	0	0	0.153965	0	0.0672615	0.184788	0.353616
ENSMUSG00000087263	1.7717	2.33758	3.77335	2.64567	4.44591	2.54578	2.62595	3.0783	2.97428	3.74143	3.93456	2.90013	2.08794	5.30697	4.01326	2.132	2.75956	3.60518	5.1732	1.47424	3.60024	1.63342	3.73353	2.42715	1.36703	2.79305	3.01217	3.68758	1.97387	2.30459	4.71437	2.46314	2.65879	4.61144	2.73914	1.85986	2.94603	2.60015	2.73502	5.10665	1.36229	2.86633	2.36066	2.83747	4.34755	2.52002	1.81094	4.71736	5.5742
ENSMUSG00000088039	0	0	0	0	0	0	0	0	0	0	0	0	0	0	0	0	0	0	0	0	0	0	0	0	0	0	0	0	0	0	0	0	0	0	0	0	0	0	0	0	0	0	0	0	0	0	0	0	0
ENSMUSG00000101991	0	0	0	0	0	0	0	0	0	0	0	0	0	0	0	0	0	0	0	0	0	0	0	0	0	0	0	0	0	0	0	0	0	0	0	0	0	0	0	0	0	0	0	0	0	0	0	0	0
ENSMUSG00000093725	0	0	0	0	0	0	0	0	0	0	0	0	0	0	0	0	0	0	0	0	0	0	0	0	0	0	0	0	0	0	0	0	0	0	0	0	0	0	0	0	0	0	0	0	0	0	0	0	0
ENSMUSG00000080876	0	0	0	0	0	0	0	0	0	0	0	0	0	0	0	0	0	0	0	0	0	0	0	0	0	0	0	0	0	0	0	0	0	0	0	0	0	0	0	0	0	0	0	0	0	0	0	0	0
ENSMUSG00000092777	0	0	0	0	0	0	0	0	0	0	0	0	0	0	0	0	0	0	0	0	0	0	0	0	0	0	0	0	0	0	0	0	0	0	0	0	0	0	0	0	0	0	0	0	0	0.900703	0	0	0
ENSMUSG00000106912	0.223007	0.144878	0	0	0	0.0258607	0.0575338	0.042548	0	0.0562656	0	0.205283	0.0587339	0.0466258	0	0.0992512	0	0.169162	0	0.0549115	0	0.253703	0.0524391	0	0	0.140014	0.0774246	0	0.107661	0	0.0524502	0.163888	0	0	0	0	0.154457	0.0565009	0.216731	0	0	0.0547129	0	0.168873	0.0506266	0.0574275	0.129304	0	0.405971
ENSMUSG00000065738	12.8487	13.6	23.2288	15.5879	13.3916	17.3151	21.5145	18.907	23.9094	9.24054	14.7999	7.28736	9.00576	18.449	12.3121	11.3717	17.621	8.95291	16.2769	9.98391	16.3811	11.1094	17.5423	24.0972	20.8804	10.4799	10.9885	17.328	12.1056	10.1516	18.3037	12.7529	14.6992	18.441	19.1576	10.346	20.3886	15.6396	11.4814	19.0228	19.3547	22.6893	17.5021	27.3813	25.4883	7.8247	10.5478	19.7758	13.9103
ENSMUSG00000087510	0	0	0	0	0	0	0	0	0	0	0	0	0	0	0	0	0	0	0	0	0	0	0	0	0	0	0	0	0	0	0	0	0	0	0	0	0	0	0	0	0	0	0	0	0	0	0	0	0
ENSMUSG00000086835	0.106066	0.23844	0	0	0.25473	0.310484	0.118041	0.159152	0	0	0.469091	0.108979	0	0	0	0.104773	0	0	0.185138	0.110727	0	0.194806	0	0	0	0.393675	0.0774018	0.433118	0.112545	0	0	0.119398	0	0.126521	0	0	0.310712	0	0.113619	0	0.0908436	0	0	0	0.411678	0.235652	0	0	0
ENSMUSG00000101419	0	0.313431	0	0	0	0	0	0	0	0	0	0	0	0	0	0	0	0	0	0	0	0	0	0	0	0	0	0	0	0	0	0	0	0	0	0	0	0	0	0	0	0	0	0	0	0	0	0	0
ENSMUSG00000085318	0	0	0	0	0.0690341	0.0250541	0.0475461	0	0	0.0466206	0	0	0	0	0	0	0	0	0	0.0454524	0	0	0.0863363	0	0	0.0388685	0	0	0	0.043019	0	0	0	0	0.0592915	0	0.0854467	0	0	0.0672204	0	0	0.0473586	0	0	0	0	0.0336565	0.0963619
ENSMUSG00000079439	0	0	0	0	0	0	0	0	0	0	0	0	0	0	0	0	0	0	0	0	0	0	0	0	0	0	0	0	0	0	0	0	0	0	0	0	0	0	0	0	0	0	0	0	0	0	0	0	0
ENSMUSG00000085654	0.513162	1.38974	0.48003	2.05211	0	0.139349	0	0.961619	0	0.392972	0	0	1.82129	2.82805	1.28116	0.869767	0.471206	0.304509	0.324853	3.52367	0	0.349671	1.95815	0.559226	0.4592	0.687079	0.959206	0.416381	0.777488	0	1.27308	0.61681	0.81428	0.480229	0	1.0909	0.724668	0	0.388449	0	0.728142	1.26094	0.447935	0	0	0	1.28596	0.310249	1.67174
ENSMUSG00000038768	0.0345431	0.032773	0.0400603	0.143112	0.0561521	0.0272963	0	0.0531859	0	0.0380863	0.0285661	0.0695274	0.0786988	0.0627626	0.0326673	0.0338222	0.0407733	0.0287363	0	0	0.138148	0.0941848	0.0353114	0.0434631	0	0.0945586	0.026309	0.075088	0	0.0695912	0.0352538	0.110227	0	0	0	0.0417896	0.0349902	0.0379567	0	0.0420844	0.0601748	0	0	0	0.0340423	0.037792	0	0.054608	0.0784767
ENSMUSG00000035651	0	0	0	0	0	0	0	0	0	0	0	0	0	0	0	0	0	0	0	0	0	0	0	0	0	0	0	0	0	0	0	0	0	0	0	0	0	0	0	0	0	0	0	0	0	0	0	0	0
ENSMUSG00000086773	0	0.779371	0	0	0.192815	1.45098	0.429986	0.0613802	0	0.102243	0.071988	0.09628	0	0	0.0744478	0	0	0.587374	0	0	0	0	0	0	0	0.171607	0.142344	0	0.18873	0	0	0.23019	0	0	0	0	0	0	0.122325	0	0	0	0	0	0	0.215058	0.152765	0.0710027	1.0475
ENSMUSG00000066553	0	1.08366	0	0	0.448368	0.531733	1.27908	0.409356	0	0.571062	0.435499	0	0.617452	0	0.465269	0.496667	0	0	0.458291	0	0	0	0	0	0	0	0	1.28476	0.541489	0	0	0	0	0	0.623568	0	0	0	0.5564	0	0	0	0	0.6167	0.548814	1.24515	0	0	0.612382
ENSMUSG00000102124	0	0	0	0	0	0	0	0	0	0	0	0	0	0	0	0	0	0	0	0	0	0	0	0	0	0	0	0	0	0	0	0	0	0	0	0	0	0	0	0	0	0	0	0	0	0	0	0	0
ENSMUSG00000086512	0	0	0	0	0	0	0	0	0	0	0	0	0	0	0	0	0	0	0	0	0	0	0	0	0	0	0	0	0	0	0	0	0	0	0	0	0	0	0	0	0	0	0	0	0	0	0	0	0
ENSMUSG00000095366	0	0	0	0	0	0	0	0	0	0	0	0	0	0	0	0	0	0	0	0	0	0	0	0	0	0	0	0	0	0	0	0	0	0	0	0	0	0	0	0	0	0	0	0	0	0	0	0	0
ENSMUSG00000089840	0.0443941	0.0420687	0	0.04637	0	0.0173472	0	0	0	0	0	0	0	0	0	0	0	0	0.0387639	0	0	0	0	0	0	0	0	0	0	0	0	0	0	0	0	0	0	0	0	0	0	0	0	0	0	0	0	0	0
ENSMUSG00000108293	0	0	0.0586638	0	0	0.00497542	0	0	0.111758	0.0553514	0	0	0	0	0	0	0	0.0419119	0	0	0.0503623	0	0	0	0	0	0.0761717	0	0	0	0	0	0	0.0615828	0.0543029	0	0	0.110586	0	0.0616865	0	0	0.0563395	0.166079	0	0	0	0	0
ENSMUSG00000087951	0	0	0	0	0.501185	0.242618	0	0	0.663973	0.681137	0	0.62693	0.704394	0	0	0.611669	0	0	0	0	0	0	0.629184	0	0	0	0	1.33657	0	0	0	1.28488	0	0	0	1.47634	0	0	0	0	0	0	1.36278	0.673512	0.604804	0.673157	0	0	0
ENSMUSG00000089589	0	0	0	0	0.662614	0.16118	0	0	0.441101	0	0.338545	0.416492	0	0.376818	0	0	0	0.341235	0	0	0	0	0	0	0.497527	0	0.314167	0.446175	0	0	0.415753	0	0	0	0	0	1.65336	0.447145	0	0	0.357072	0	0.454925	0.447438	0	0	0	0.651148	0.467845
ENSMUSG00000075168	0	0	0	0	0	0	0	0	0	0	0	0	0	0	0	0	0	0	0	0	0	0	0	0	0	0	0	0	0	0	0	0	0	0	0	0	0	0	0	0	0	0	0	0	0	0	0	0	0
ENSMUSG00000081865	0.470946	0.177867	0.548973	0.691374	0.231098	0.302279	0.21231	0.215984	0.406584	0.3074	0.461916	0.26294	0.323029	0.337752	0.261883	0.0902469	0.559342	0.455745	0.571963	0.100604	0.742957	0.172469	0.192198	0	0.5348	0	0.281884	0.513519	0.0992774	0.291378	0.0969173	0	0.0972167	0.345461	0.102332	0.224944	0.105034	0.830511	0	0.635473	0.570812	0.604393	0.210495	0.5218	0.464572	0.719179	0.378057	0.589987	0
ENSMUSG00000086737	0	0	0	0	0	0	0	0	0	0	0	0	0	0	0	0	0	0	0	0	0	0	0	0	0	0	0	0	0	0	0	0	0	0	0	0	0	0	0	0	0	0	0	0	0	0	0	0	0
ENSMUSG00000086863	0	0	0.89919	0.405741	0.310763	0.239354	0.859391	0.273413	0	1.54004	0.294764	0.351403	0.42528	0.311616	0.317281	0.95053	0	0.299053	0.318942	0	0	1.02262	1.87324	0.50233	0	0.338892	0.777686	0	0	0	1.55437	0.453771	0	0	0.423356	0	1.06607	0.848024	0.38151	0.963843	0.331937	0.825767	0.42276	0.432628	0.375333	0.407768	0.282911	0.549083	0.413468
ENSMUSG00000085924	0	0	0	0	0	0	0	0	0	0	0	0	0	0	0	0	0	0	0	0	0	0	0	0	0	0	0	0	0	0	0	0	0	0	0	0	0	0	0	0	0	0	0	0	0	0	0	0	0
ENSMUSG00000087744	0	0	0	0	0	0.210987	0	0.554636	0	0	0	0	0	0	0	0	0	0	0	0	0	0	0	0	0	0	0	0	0	0	0	0	0	0	0	0	0	0	0	0	0	0	0	0	0	0	0	0	0
ENSMUSG00000102841	0.0484716	0.0199224	0	0.0228837	0.016159	0.0486246	0	0.0180921	0.021271	0.0464407	0	0.066673	0.0485132	0	0.0368602	0.0210452	0.0258004	0.0179611	0.0401179	0.0463908	0.0228796	0.0696804	0	0	0	0.0183449	0	0.10655	0	0.0198315	0	0.0946384	0	0.0263988	0	0.0540197	0	0	0.0429393	0	0	0	0	0	0	0	0	0.018528	0.0499399
ENSMUSG00000084861	2.27671	1.65134	1.92794	1.28756	1.17284	1.58865	1.55291	1.97447	1.16094	2.37476	1.94902	2.43789	1.33072	1.65558	1.68595	1.61339	1.58617	1.81267	1.51683	2.21124	1.19917	2.41309	1.17353	0.853709	1.49566	1.95468	1.18274	1.79634	1.82699	1.90701	1.64127	1.22216	1.09219	1.7062	1.3901	1.50124	1.80458	1.53039	1.3977	1.63958	1.53617	2.30103	2.16187	1.8223	2.17012	1.85957	1.46173	1.65292	2.23993
ENSMUSG00000103649	2.12253	1.7598	0.984852	0.61655	3.05843	2.48355	2.29561	2.27753	0.913202	2.12965	2.43249	2.03235	2.24991	1.51064	2.4487	2.84802	2.12396	2.10383	2.07306	3.17477	1.08784	2.0971	2.51739	0.64959	1.23629	2.17166	2.48987	2.40998	2.0501	1.47441	1.1335	3.97209	1.2247	1.24418	0.828843	1.92899	2.3896	2.06797	3.68754	0.933619	2.23807	1.54867	1.42642	0.661522	3.35835	2.41643	1.16273	1.00147	3.1821
ENSMUSG00000024286	36.5462	30.0755	37.9807	34.9783	30.4361	32.199	34.4199	36.4522	39.952	30.3773	33.7833	34.3365	32.8727	34.6167	36.9279	36.2759	36.7027	30.9398	34.8559	32.0949	31.9668	37.1841	35.7772	39.689	33.9088	33.7894	29.9063	37.8037	31.4309	35.9884	37.6201	35.7435	34.3537	39.2803	34.1526	27.7884	34.795	38.1739	33.2693	38.6712	36.2773	36.9817	36.849	36.1309	36.9705	32.6312	33.2123	32.6238	32.1557
ENSMUSG00000081138	0	0	0	0	0	0	0	0	0	0	0	0	0	0	0	0	0	0	0	0	0	0	0	0	0	0	0	0	0	0	0	0	0	0	0	0	0	0	0	0	0	0	0	0	0	0	0	0	0
ENSMUSG00000086852	0	0	0	0	0	0	0	0	0	0	0	0	0	0	0	0	0	0.10281	0	0	0	0	0	0	0	0	0	0	0	0	0	0	0	0	0	0	0	0	0	0	0	0	0	0	0	0	0	0	0
ENSMUSG00000096560	0	0	0.0612601	0	0	0	0	0	0	0	0	0	0	0	0	0	0	0	0	0	0	0	0	0	0	0	0	0	0	0	0	0	0	0	0	0	0	0	0	0	0	0	0	0	0	0	0	0	0
ENSMUSG00000085714	1.04091	0.221616	0.823687	0.486031	0.628232	1.39669	0.586589	1.52995	0.518412	0	0.477069	0	1.18216	0.450425	0.684464	0	0	0.221593	0.452425	0.815337	0	0.229286	0.243151	0	0.567717	0.521185	0.363266	0.541145	0.268367	0.811865	0.240946	0	0.230482	0.283899	0.781541	0	0.242332	0.257316	0.246874	0.905395	0	0.240833	0	0.777785	1.20389	0	0.624948	0.358103	0
ENSMUSG00000028280	0.0559072	0	0.0325579	0	0	0.0137911	0	0	0.0603959	0	0.0232291	0	0	0	0	0.0549101	0	0	0.0245711	0	0.0275554	0	0	0.0353069	0	0.0257387	0	0.0306898	0	0	0	0	0.0286308	0	0.0599279	0.0338202	0.0284947	0	0.0596688	0.0680411	0	0	0	0.0309105	0	0	0	0	0.0320953
ENSMUSG00000086687	0	0.163408	0	0.185369	0.143716	0.231982	0	0.262218	0	0.371654	0	0.340284	0	0.15309	0.624725	0.160783	0.210318	0.14277	0.599391	0	0.17449	0.634854	0.353768	0.226053	0	0	0	0.568411	0.362198	0.358703	0.537108	0.196606	0	0	0.19176	0.207592	0.343193	0.773873	0	0	0	0.376531	0.389966	0.196522	0	0.567479	0.54628	0.267178	0
ENSMUSG00000081908	0	0	0	0	0	0	0	0	0	0	0	0	0	0	0	0	0	0	0	0	0	0	0	0	0	0	0	0	0	0	0	0	0	0	0	0	0	0	0	0	0	0	0	0	0	0	0	0	0
ENSMUSG00000108231	3.55551	1.04987	1.39372	3.85342	1.97848	1.15969	2.01187	4.19624	1.2557	1.14404	1.35233	0.523402	2.00933	0.931346	0.954575	2.49421	4.95117	1.33431	0	0.595977	4.80363	4.3208	2.27307	5.72689	4.14299	1.05076	2.79942	2.57344	0.57443	5.69776	3.04325	0.720916	4.44986	3.721	4.81086	1.33704	3.33514	3.36776	2.38198	2.30875	3.72651	7.27836	0.644181	2.69195	2.96688	1.27317	1.71745	3.77791	2.54557
ENSMUSG00000087335	0	0	0	0	0	0	0	0	0	0	0	0.0389832	0.0441634	0	0	0	0	0	0	0	0	0	0	0	0	0.0353451	0.0293506	0	0	0	0	0	0	0	0	0	0	0	0	0	0	0	0	0	0.0380298	0	0	0	0
ENSMUSG00000092751	0	0	0	0	0	0	0	0	0	0	0	0	0	0	0	0	0	0	0	0	0	0	0	0	0	0	0	0	0	0	0	0	0	0	0	0	0	0	0	0	0	0	0	0	0	0	0	0	0
ENSMUSG00000082348	0.0774964	0.0731212	0	0.0812082	0	0.0600003	0	0.0594077	0.0836202	0.167993	0	0.230805	0.0884958	0.069764	0.215007	0.0743153	0	0.0640308	0.0674024	0.164412	0	0.0707999	0	0	0.09405	0.140881	0.058224	0.168431	0.162046	0	0.0792413	0.0837529	0	0.0946792	0	0	0.0777683	0.0853938	0	0.0950243	0.0678341	0.0827839	0	0.17089	0.152197	0	0.0623267	0.0608471	0.100399
ENSMUSG00000085886	0.0499027	0.0493506	0	0	0	0.0175032	0.0296842	0.05793	0.02709	0	0.0207134	0.0254235	0	0.0236401	0.047363	0.0735038	0.0295653	0.0208894	0.108826	0.0282665	0.0245883	0.0456638	0	0	0.0305273	0.0457287	0.120836	0.0273957	0.0789789	0.0253571	0	0.0566365	0	0.0674927	0	0.0301978	0.0573006	0.0322869	0	0.0305028	0	0	0.0279615	0	0.0821909	0	0.0812016	0	0.0854087
ENSMUSG00000087340	0.0538255	0.153169	0.0623164	0.0188163	0.189927	0.244428	0.0801676	0.0556681	0.0581556	0.177907	0.236768	0.127326	0.143615	0.0658169	0.136311	0.106067	0	0.208922	0.141068	0.13457	0.0352195	0.0819903	0.0367749	0	0	0.0821273	0.137025	0.0978961	0.0758464	0	0.073116	0.13262	0.0365837	0.108972	0.0193328	0.172627	0.0365343	0.0590605	0.114894	0.021945	0.0940499	0.0191776	0.0400753	0.0198466	0.0882464	0.058932	0.11704	0.0572103	0.204753
ENSMUSG00000105427	0	0	0	0	0	0	0	0	0	0	0	0	0	0	0	0	0	0	0	0	0	0	0	0	0	0	0	0	0	0	0	0	0	0	0	0	0	0	0	0	0	0	0	0	0	0	0	0	0
ENSMUSG00000087987	0	0	0	0	0	0	0	0	0	0	0	0	0	0	0	0	0	0	0	0	0	0	0	0	0	0	0	0	0	0	0	0	0	0	0	0	0	0	0	0	0	0	0	0	0	0	0	0	0
ENSMUSG00000090284	0.384885	0.244568	0.445402	0.398025	0	0.275936	0.149302	0.0970518	0	0	0.207514	0.126884	0.202285	0	0	0.603319	0	0.430229	0.184824	0.134785	0	0.116534	0.405291	0	0.155058	0.234173	0.193526	0.282583	0.267835	0.261919	0	0.282277	0	0	0	0.608042	0.256553	0.142523	0	0	0.111869	0	0.142592	0	0.384435	0	0	0	0
ENSMUSG00000088261	0	0	0	0	0	0	0	0	0	0	0	0	0	0	0	0	0	0	0	0	0	0	0	0	0	0	0	0	0	0	0	0	0	0	0	0	0	0	0	0	0	0	0	0	0	0	0	0	0
ENSMUSG00000086360	0.246676	1.12346	0.114976	0.103885	1.4164	1.40703	1.44265	0.152846	0.107395	0.76189	1.29973	0.89752	1.42381	0.401852	0.32423	0.482403	0.291155	1.43139	0.738266	0.955021	0	0.271103	0.659699	0.311614	0.0604058	0.862416	1.05427	0.484626	0.888557	0.352752	0.253728	0.585357	0.0505624	0.120053	0	0.836722	0.251132	0.489649	0.956062	0.121479	0.260167	0	0.110146	0	0.341559	0.816283	0.641418	0.663433	1.24489
ENSMUSG00000082460	0	0	0	0	0	0	0	0	0	0	0	0	0	0	0	0	0	0	0	0	0	0	0	0	0	0	0	0	0	0	0	0	0	0	0.442005	0	0	0	0	0	0	0	0	0	0	0	0	0	0
ENSMUSG00000107301	0	0	0	0	0	0	0	0	0	0	0	0	0	0	0	0	0	0	0	0	0	0	0	0	0	0	0	0	0	0	0	0	0	0	0	0	0	0	0	0	0	0	0	0	0	0	0	0	0
ENSMUSG00000057835	4.57265	4.7145	3.71329	4.83619	6.28103	3.32729	3.7593	4.13526	5.42111	4.21056	3.83957	5.36512	5.53456	4.17903	5.15869	5.11224	4.0499	4.26768	5.0766	5.10872	4.47591	5.40766	4.64622	5.21615	5.23511	5.09019	4.90253	4.8702	4.70719	5.38069	4.61684	6.12668	4.18128	4.81365	4.49004	4.49376	3.93313	4.89759	4.20329	4.43036	4.21952	5.05931	4.83132	4.80417	4.40379	6.34108	5.1105	3.08474	4.96483
ENSMUSG00000106949	367.268	301.56	372.674	627.705	364.174	185.814	334.368	269.438	343.45	252.799	187.149	189.448	328.956	278.144	614.706	245.519	383.23	244.407	386.599	389.012	691.816	401.09	399.994	535.762	370.375	300.518	270.925	364.897	423.452	409.825	369.086	61.7848	566.265	401.041	471.166	341.293	305.762	393.794	374.932	482.791	410.77	413.329	325.739	420.994	399.096	322.471	277.773	240.723	259.884
ENSMUSG00000086032	0.227267	0.0668981	0.0906579	0.0739983	0.312189	0.353741	0.416688	0.33478	0.15997	0	0.0610882	0.73104	0.228208	0.138419	0.223363	0.0707317	0.188177	0.150487	0.213343	0.159177	0.0702801	0.413551	0	0.446619	0	0.0637578	0.257723	0.0786243	0	0.0692337	0.0740616	0	0.0680851	0	0.0786783	0	0.0869845	0.306312	0.0811618	0.0859016	0.0610016	0.135321	0.0847189	0.156764	0.0771408	0.155728	0.158891	0.131438	0.0797207
ENSMUSG00000037028	0	0	0	0	0	0	0	0	0	0	0	0	0	0	0	0	0	0	0	0	0	0	0	0	0	0	0	0	0	0	0	0	0	0	0	0	0	0	0	0	0	0	0	0	0	0	0	0	0
ENSMUSG00000103686	0.228578	0.108399	0	0	0	0.0224262	0	0.0882262	0.0621695	0.0630014	0	0	0	0.10384	0.0539756	0.110963	0.0681423	0	0.0999087	0.0615289	0	0	0.0587804	0	0.0699714	0	0.0435414	0	0	0	0.058833	0	0.0589025	0.0702463	0	0	0.0580396	0	0.0611467	0	0	0	0	0	0	0	0.0465674	0.0454592	0
ENSMUSG00000101152	0	0	0	0	0	0	0	0	0	0	0	0	0	0	0	0	0	0	0	0	0	0	0	0	0	0	0	0	0	0	0	0	0	0	0	0	0	0	0	0	0	0	0	0	0.379366	0	0	0	0
ENSMUSG00000075389	4.38332	1.50233	0.954837	0.881023	1.19005	1.39115	1.75569	2.93129	1.03962	1.13691	1.03833	0.805003	1.09236	3.55048	1.32434	1.48123	1.08888	0.685805	0.951541	1.88347	0.117954	1.59752	3.23305	0.201097	0.190855	1.75604	1.6163	1.34742	0.965303	0.42642	2.5458	0.921093	0.618975	1.34061	0.908564	2.08893	5.27427	0.463598	0.615788	0.0879086	1.49633	0.426918	1.27508	0.575297	1.40767	1.07689	1.57375	1.40711	0.447863
ENSMUSG00000096235	0	0	0	0	0	0	0	0	0	0	0	0	0	0	0	0	0	0	0	0	0	0	0	0	0	0	0	0	0	0	0	0	0	0	0	0	0	0	0	0	0	0	0	0	0	0	0	0	0
ENSMUSG00000087309	0	0	0	0	0	0	0	0	0	0	0	0	0	0	0	0	0	0	0	0	0	0	0	0	0	0	0	0	0	0	0	0	0	0	0	0	0	0	0	0	0	0	0	0	0	0	0	0	0
ENSMUSG00000086858	0	0.375217	0.496226	0.445568	0.677962	1.26146	0.943501	2.36264	0	0.420397	0.967961	0.382282	2.30834	0	1.02559	0.686661	0	0.658399	1.06447	0.846878	1.25107	0.375791	0.825023	1.10039	0.492926	1.10497	0.283525	0.447382	0	0.865002	0	0.99988	0.441062	0	0	0.478791	0	1.85778	0.416106	0.532936	0.724099	1.35847	0.463247	0.4755	0.819364	1.32409	0.917182	0	0.898193
ENSMUSG00000080331	0	0	0	0	0	0	0	0	0	0	0	0	0	0	0	0	0	0	0	0	0	0	0	0	0	0	0	0	0	0	0	0	0	0	0	0	0	0	0	0	0	0	0	0	0	0	0	0	0
ENSMUSG00000095256	0	0	0	0	0	0	0	0	0	0	0	0	0	0	0	0	0	0	0	0	0	0	0	0	0	0	0	0	0	0	0	0	0	0	0	0	0	0	0	0	0	0	0	0	0	0	0	0	0
ENSMUSG00000089948	0.510171	0.778588	0.393567	0.353803	0.71265	0.567356	0.384606	0.264207	0	0.936256	0.272432	0.834004	1.13839	0.9313	0.451179	0.767831	0.201679	1.44752	1.32363	0.179048	0.351734	1.11711	0.816003	0.221577	0.404426	0.773729	0.488525	0.364346	0.618557	0.343982	0.418332	0.957299	0.520264	0.206997	0.37445	0.594197	0.165739	0.186951	0.317848	0	0.445375	0	0.560385	0.566905	0.505244	0.596897	0.135555	0.52521	1.31061
ENSMUSG00000082289	0	0	0.121279	0	0	0.0963189	0.193245	0.0774467	0	0	0.16634	0	0.116446	0	0	0	0	0	0	0	0	0	0	0	0.125974	0.0944076	0.0767254	0	0	0	0	0	0.10685	0	0	0	0.101642	0	0	0	0	0	0	0.230294	0	0.220682	0.16234	0.0807885	0
ENSMUSG00000093447	0	0	0	0	0	0	0	0	0	0	0	0	0	0	0	0	0	0	0	0	0	0	0	0	1.25658	0	0	0	0	0	0	0	0	0	0	0	0	0	0	0	0	0	0	0	0	0	0	0	0
ENSMUSG00000085509	0.482616	0.852591	0	0	0.399076	0.820878	1.09154	0.344156	0	1.50451	1.86319	0.866872	0	0.386073	1.21641	0.390979	0	1.13059	0.399928	1.05839	0.479434	0.850651	0	0	0	0.431647	0.637843	1.1925	0.964777	0.49665	1.02863	0	0	0	0	0.559298	0.45785	0.551352	0	0	0.443638	0	0	0.54366	1.94469	1.5265	0	0.679278	1.54251
ENSMUSG00000096940	0.0950256	0.0679963	0	0.0249494	0.0389071	0.0634318	0.0797762	0.0369431	0	0.0786552	0.0980887	0.144913	0.0816971	0.0653447	0.0677278	0.0235595	0	0.0990708	0.0210525	0.0511077	0.0468526	0.0219016	0.0973138	0.0612894	0.0579906	0.0656844	0.0369603	0.0520548	0.0528744	0	0.0485825	0.025437	0.0488352	0.0291255	0.0771987	0.0575831	0.144584	0.0262753	0.050912	0.0292725	0.0416866	0.0506196	0.0266883	0.0263206	0.0964255	0.0521365	0.0968623	0.0379425	0.0819977
ENSMUSG00000084760	1.62076	4.49842	0.739706	0.665332	5.69961	1.38239	1.12027	2.15835	0.489118	8.07005	1.4787	6.34946	4.64847	3.08281	3.04259	4.36153	1.07698	4.82444	3.6164	4.60162	0.626004	3.37309	3.50533	0.690905	0.549798	7.27564	4.56744	4.07733	4.62883	0.0930821	1.6876	4.24948	0.0938828	0.775724	0.685739	5.0838	5.23322	1.09971	4.77858	1.11342	1.11032	0.872157	2.0989	0.603072	2.32262	4.55229	4.64294	1.69985	5.74297
ENSMUSG00000084731	0	0	0	0	0	0	0	0	0	0	0	0	0	0	0	0	0	0	0	0	0	0	0	0	0	0	0	0	0	0	0	0	0	0	0	0	0	0	0	0	0	0	0	0	0	0	0	0	0
ENSMUSG00000089585	0	0	0	0	0	0	0	0	0	0	0	0	0	0	0	0	0	0	0	0	0	0	0	0	0	0	0	0	0	0	0	0	0	0	0	0	0	0	0	0	0	0	0	0	0	0	0	0	0
ENSMUSG00000085812	1.08683	1.04964	0.85401	0.192974	1.38888	1.09389	0.82105	0.841397	0.587176	0.771749	0.473365	2.14866	0	0.661867	2.10945	1.52414	0.871459	0.89861	0.79413	2.45781	0.904646	1.85725	0.18813	0.469494	0.7285	1.33724	1.52006	1.41577	1.72631	0.971102	0.967211	1.03982	0.189712	0.894321	0.204757	1.36707	0.53518	0.807367	1.73401	0.453735	1.43328	0.83305	0.208628	0.204913	1.32398	1.77102	1.56143	0.288389	0.633649
ENSMUSG00000102920	0	0	0	0	0	0	0	0	0	0	0	0	0	0	0	0	0	0	0	0	0	0	0	0	0	0	0	0	0	0	0	0	0	0	0	0	0	0	0	0	0	0	0	0	0	0	0	0	0
ENSMUSG00000087239	0	0.194142	0	0	0	0	0.236762	0	0	0.221152	0.333402	0	0	0	0	0	0	0	0	0	0.208904	0	0.211721	0	0	0.189544	0	0.227337	0	0	0	0	0	0.258152	0	0	0	0.233231	0	0.262052	0	0	0.233897	0	0.412157	0.226786	0	0	0
ENSMUSG00000079554	0.0104926	0.0297539	0.0241564	0.0217381	0.0339992	0.0391876	0.0349404	0	0.0225636	0.0345872	0.0947115	0.0106785	0.0477427	0	0	0.0206839	0.0245781	0.00875952	0.0273996	0.0782447	0.040788	0.0096038	0.0639063	0.0391771	0.0127834	0.0191494	0.0718186	0.0114674	0.0111077	0.0105927	0.0318708	0.0220307	0.0740483	0.012755	0.0445444	0.0627776	0.010682	0.0228972	0.0445906	0.0127332	0	0.033176	0.058023	0.0571361	0.0307937	0.0456257	0.035103	0.0166931	0.0120128
ENSMUSG00000103181	0	0.0776633	0.190981	0	0	0.00803091	0	0	0	0	0	0	0.0940523	0	0	0.156859	0	0	0	0	0.0812156	0	0.0839528	0.207925	0	0.075209	0.061921	0	0	0.0838075	0	0	0	0	0	0	0.0825819	0	0	0.201205	0.0721322	0	0.273924	0.181569	0	0	0	0	0
ENSMUSG00000100353	0	0	0	0	0	0	0	0	0	0	0	0	0	0	0	0	0	0	0	0	0	0	0	0	0	0	0	0	0	0	0	0	0	0	0	0	0	0	0	0	0	0	0	0	0	0	0	0	0
ENSMUSG00000103288	0	0	0	0	0	0	0	0	0	0	0	0	0	0	0	0	0	0	0	0	0	0	0	0	0	0	0	0	0	0	0	0	0	0	0	0	0	0	0	0	0	0	0	0	0	0	0	0	0
ENSMUSG00000093697	0.178404	0	0	0	0	0	0	0	0	0	0.143713	0	0	0	0	0	0	0	0	0	0	0	0	0	0	0	0	0	0	0	0	0	0	0	0	0	0	0	0	0	0	0	0	0	0	0	0	0	0
ENSMUSG00000084400	0	0	0	0	0	0.0259659	0	0	0	0	0	0.265002	0	0	0	0	0	0	0	0	0	0	0	0	0	0	0.197467	0	0	0	0	0	0	0	0	0	0	0	0	0	0	0	0	0.316125	0	0	0	0	0
ENSMUSG00000103968	1.01005	0.26014	0.857417	0	0	0.285737	0.310309	0.702112	0.199032	0.698194	0.150624	0.275151	0.315282	0.823121	1.18938	0.9623	1.0915	0.152089	1.11677	0.196295	0.272674	0.983278	0.74886	0.234423	0.780214	0.0904601	0.275291	0.801541	0	0.0944256	0.846354	0	0.283834	0.113374	0.100231	0.110769	0.396971	0.203656	0.194722	0.339659	1.2124	0.884737	0.615632	0.306404	1.66345	0.101097	0.221374	0.833282	0.209004
ENSMUSG00000085561	0	0	0	0	0	0.066019	0.196818	0	0	0	0	0	0	0.152226	0	0.159899	0.209039	0	0.150085	0	0	0	0.176715	0	0	0	0.127221	0	0	0	0	0	0	0	0	0	0.171459	0	0.181494	0	0	0	0	0	0.172393	0.189291	0	0	0.195441
ENSMUSG00000097314	0	0	0	0	0	0.0853595	0	0	0	0	0	0	0	0	0	0	0	0	0	0	0	0	0	0	0	0	0	0.51646	0	0	0	0	0	0	0	0	0	0	0	0	0	0.529101	0	0	0	0.512222	0	0	0
ENSMUSG00000080776	0.793238	0.845923	1.26807	0.937268	0.487737	0.757661	0.449606	0.608051	1.06952	0.755505	0.966229	1.29999	0.567501	0.772516	0.930735	1.73995	0.824875	0.901148	0.863567	0.211039	0.784062	0.905935	0.506568	0.377392	0.723863	0.453666	1.12653	0.10755	0.520081	0.302611	0.405991	0.214229	0.608932	0.363	0.751401	0.237287	0.497847	0.982103	0.739272	0.486294	0.695114	1.27165	0.886379	0.10938	0.392215	0.540109	1.04485	0.780775	0.788096
ENSMUSG00000104639	0.466285	0.1963	0.276392	0.363684	0.363577	0.270598	0.362096	0.240762	0.315513	0.587072	0.214172	0.220139	0.370537	0.0280088	0.359456	0.182489	0.138077	0.406535	0.232012	0.514594	0.234355	0.353407	0.273218	0.0367905	0.212932	0.0806027	0.361392	0.165792	0.123872	0.532062	0.268264	0.278588	0.177724	0.287856	0.186553	0.352487	0.149914	0.223393	0.238701	0.270034	0.210928	0.159928	0.293352	0.323388	0.211691	0.291115	0.298012	0.348963	0.213483
ENSMUSG00000078420	0	0	0	0	0	0	0	0	0	0	0	0	0	0	0	0	0	0	0	0	0	0	0	0	0	0	0	0	0	0	0	0	0	0	0	0	0	0	0	0	0	0	0	0	0	0	0	0	0
ENSMUSG00000019988	10.968	8.54847	20.1774	24.0418	9.41941	9.97268	9.69384	12.0518	19.6574	7.92548	9.33708	8.42391	7.84583	11.6291	12.0916	13.3973	20.1625	8.17358	13.1939	9.53304	23.6493	13.5972	11.3612	26.4378	21.6184	8.18805	9.52749	13.4627	8.93231	24.4568	13.749	9.52348	21.8953	21.4833	20.5707	8.14722	12.3476	19.8919	9.12214	24.6799	13.5444	23.099	18.9557	23.7906	12.7173	8.75204	9.02193	12.8951	8.42445
ENSMUSG00000086057	0	0	0	0	0	0	0	0	0	0	0	0	0	0	0	0	0	0	0	0	0	0	0	0	0	0	0	0	0	0	0	0	0	0	0	0	0	0	0	0	0	0	0	0	0	0	0	0.28581	0
ENSMUSG00000099579	0	0	0	0.190155	0.151332	0.0352928	0	0	0	0	0	0	0	0.15807	0	0	0	0.153179	0	0.188293	0	0	0.184552	0	0	0	0	0	0	0	0	0	0	0	0	0	0.18176	0	0	0	0	0.195408	0.407643	0	0	0	0.141074	0	0
ENSMUSG00000091368	0	0	0	0	0	0	0	0	0	0	0	0.192505	0	0	0	0	0	0	0.170545	0	0	0.180983	0	0	0	0	0	0	0	0	0	0	0	0	0	0	0.194367	0	0	0	0	0	0	0	0	0	0	0	0
ENSMUSG00000088338	0.572459	0.504727	0.681842	0	0	0.619741	0.651089	0.40347	0	0.560399	0.85634	0.507345	0	0	1.34724	1.7819	0	1.22394	1.63405	0	0	0	1.46459	2.78272	1.98787	0	0	1.81308	0	0	1.16982	0	0	0	0.642635	0	0	1.27956	1.11061	0.737763	3.80371	1.43033	0	0	2.33813	1.79521	0	0.793109	0.606856
ENSMUSG00000096990	1.93092	0.878444	1.10891	1.46773	0.891725	2.52524	1.77051	1.60378	0.660948	1.61789	2.16949	1.36487	1.69448	1.18362	1.65636	0.632811	1.24762	1.20502	1.25773	1.28385	0.97222	1.36553	1.58303	1.34699	1.36425	1.40249	0.971842	1.6445	1.31584	1.98051	1.71202	0.812943	0.756788	1.01301	1.21784	0.721798	1.05966	1.66839	0.989464	1.26883	1.01601	1.03788	1.48435	1.65639	1.34904	1.48931	0.976398	1.26834	1.97902
ENSMUSG00000101008	0.225117	0	0	0	0	0.0326452	0	0	0	0	0	0	0.129032	0	0	0.106758	0	0	0	0	0	0	0	0	0	0	0	0	0	0	0	0	0.116589	0	0	0	0	0	0	0.139613	0	0	0	0	0.111756	0	0	0	0
ENSMUSG00000088358	0	0	0	0	0	0	0	0	0	0	0	0	0	0	0	0	0	0	0	0	0	0	0	0	0	0	0	0	0	0	0	0	0	0	0	0	0	0	0	0	0	0	0	0	0	0	0	0	0
ENSMUSG00000105736	0	0.317848	0	0	0	0.0605278	0	0.237004	0	0.334946	0	0	0	0	0	0	0	0	0	0	0	0.295027	0	0	0	0	0.227151	0	0	0	0	0	0	0.403399	0	0	0	0	0	0	0	0.354977	0.363107	0	0	0	0	0	0
ENSMUSG00000030137	0.411801	0.602795	0.782665	0.395094	0.390709	0.712754	0.593292	0.357818	0.212991	0.211543	0.24082	0.313692	0.257984	1.22766	0.346855	0.324284	0.719644	0.503297	1.01768	0.633624	1.35987	0.193855	1.00697	0.283158	1.32505	0.306567	1.33085	0.215388	0.653996	0.350003	0.402012	0.537956	0.651112	0.342726	1.50164	0.338929	0.792043	0.101851	0.210417	0.283799	0.550945	0.180239	0.496165	0.508005	0.249693	0.235377	0.779526	1.41401	0.522662
ENSMUSG00000097690	0.167418	0.705133	0	0.538392	0.483269	0.297822	0.0915457	0.264205	0.463217	0.37757	0.280447	0.337539	0.189481	0.43337	0.387471	0.402441	0.0977899	0.404383	0.371415	0.262099	0.165439	0.158808	0.0878942	0.203908	0	0.236772	0.185821	0.281935	0.430825	0.173574	0.176822	0	0.263757	0.108343	0.184686	0.202734	0.339558	0.462726	0.355488	0.211675	0.34075	0.18202	0.297013	0.386564	0.333993	0.558386	0.26823	0.207763	0.195106
ENSMUSG00000097742	0.0727302	0.0461357	0	0	0.0396578	0.0764879	0.0272957	0.168788	0	0	0.0401231	0.0247475	0.0279514	0.155149	0.0690463	0.0953341	0.0572589	0.0404636	0.190489	0.0780209	0.0239287	0.0886638	0.370951	0	0	0.0445066	0.0740269	0.10586	0.0257941	0.0246767	0.0248925	0	0	0	0	0.0293918	0.147411	0.0533201	0	0	0.0636534	0	0.0541565	0.0268395	0.166874	0	0.0199084	0.0579288	0.0555121
ENSMUSG00000088522	0	0	0	0	0	0	0	0	0	0	0	0	0	0	0	0	0	0	0	0	0	0	0	0	0	0	0	0	0	0	0	0	0	0	0	0	0	0	0	0	0	0	0	0	0	0	0	0	0
ENSMUSG00000036411	0.326845	0.338451	0.310047	0.712476	0.689497	1.26968	0.43214	0.299089	0.385146	0.915657	0.465781	0.691932	0.374253	0.226272	0.422123	0.466376	0.42061	1.38415	0.337736	0.254923	0.84489	0.271894	0.243134	0.299864	0.506197	0.761758	0.453058	0.357046	0.627439	0.513353	0.12146	0.378859	0.484501	0.144931	0.827887	0.179014	0.572184	0.652777	0.443747	0.470186	0.260097	0.347494	0.430705	0.261701	0.234306	0.714999	0.387157	0.212726	1.18712
ENSMUSG00000096924	0.304026	0.51642	0.303809	0.25496	0.549825	0.433114	0.543031	0.327323	0.262757	1.2206	1.08923	1.15796	0.6989	0.16536	0.568443	0.351334	0.287078	1.00527	0.370694	0.194508	0.121091	0	0.372264	0.230057	0.452036	0.887637	0.0918112	0.133161	0.446059	0.432503	0.371397	0.45558	0.124391	0.22211	0.261091	0.725987	0.731495	0.334868	0.579719	0	0.318217	0.387611	0.338001	0.201099	0.418031	0.470487	0.684527	0.238959	0.826228
ENSMUSG00000096623	2.00335	2.06337	0.269787	0.238586	2.04471	1.67967	1.26323	1.35208	1.20062	3.28536	0.891132	2.31446	3.0313	1.91644	1.37642	0.870954	0.964983	1.66018	1.71764	1.37023	0.462905	2.80271	2.14195	0	0.331406	2.82199	1.12236	1.74406	0.240208	0.922128	0.469474	1.69357	0.239509	0.662981	0.345862	2.36108	0.869401	0	2.23487	0.862963	0.423763	1.20928	1.24685	1.00688	1.7455	1.69092	2.59025	0.68555	2.46515
ENSMUSG00000090625	48.5546	50.1418	54.0967	79.0622	50.2378	93.6621	41.9387	42.7485	48.9585	42.5513	41.7189	43.4297	50.1807	41.7146	50.2446	50.7918	49.6974	45.1012	41.4282	41.6258	78.6075	43.0061	45.3717	62.3587	80.635	42.9683	46.5835	44.3704	50.2577	69.6643	45.9446	51.2557	71.9154	46.3076	77.6062	44.6718	39.0035	51.3042	47.1424	61.9438	47.9298	58.7552	47.4873	60.8333	49.3146	42.8424	45.4438	46.1029	43.0918
ENSMUSG00000022484	0	0	0	0	0	0	0	0	0	0	0	0	0	0	0	0	0	0	0.0299981	0	0	0	0	0	0	0	0	0	0	0	0	0	0	0	0	0	0	0	0	0	0	0	0	0	0	0	0.0279254	0	0
ENSMUSG00000085394	0	1.39565	0	0.18353	0.926548	0.424035	0.098761	0.0672805	0	0.379354	0.214182	0.435056	0.398613	0.078918	0.242878	0.167053	0.104434	0.934886	0.152093	0.371765	0.0867686	0.15992	0	0	0	1.0341	0.326801	0.380773	0.366222	0	0	0.473481	0	0	0	0.417486	0.175281	0.19315	0.184898	0.108053	0.077027	0	0	0.0974894	0	0.57091	0.629484	0.068875	0.88944
ENSMUSG00000092903	11.312	11.4468	5.87036	3.08217	5.58901	7.43573	12.587	4.92967	3.40823	11.3047	14.0039	12.6361	17.908	7.90021	5.59859	4.94667	6.05882	15.951	9.66104	10.2441	3.52253	8.63967	10.8905	2.3667	3.57886	17.0879	7.21085	7.39436	11.3902	5.91531	3.37629	11.5301	2.27472	6.1681	1.5306	10.8893	5.82251	5.14967	5.28413	3.42587	0	6.24552	2.39449	6.03093	10.9446	10.4046	7.52098	6.2451	12.3317
ENSMUSG00000086558	0	0	0	0	0	0	0	0	0	0	0	0	0	0	0	0	0	0	0	0	0	0	0	0	0	0	0	0	0	0	0	0	0	0	0	0	0	0	0	0	0	0	0	0	0	0	0	0	0
ENSMUSG00000021532	11.1628	7.23691	27.6677	20.4256	7.23136	7.04066	8.5388	12.3746	21.8308	3.81455	6.53673	3.75265	7.00654	12.7453	11.8589	12.3664	26.0778	3.95562	9.17767	9.12752	22.1464	10.4598	14.7953	23.6028	34.5244	4.68058	8.15268	12.0192	8.44919	20.928	15.2474	9.03152	30.2316	23.4958	33.4564	8.23866	15.4083	20.479	9.22337	23.0196	15.0543	29.041	23.998	28.8875	11.9937	7.54756	8.42182	13.327	3.74081
ENSMUSG00000100547	0	0	0	0	0	0	0	0	0	0	0	0	0	0	0	0	0	0	0	0	0	0	0	0	0	0	0	0	0	0	0	0	0	0	0	0	0	0	0	0	0	0	0	0	0	0	0	0	0
ENSMUSG00000095997	0	0	0	0	0	0	0	0	0	0	0	0	0	0	0	0	0	0	0	0	0	0	0	0	0	0	0	0	0	0	0	0	0	0	0	0	0	0	0	0	0	0	0	0	0	0	0	0	0
ENSMUSG00000105513	0	0	0	0	0	0	0	0	0	0	0	0	0	0	0	0	0	0	0	0	0	0	0	0	0	0	0	0	0	0	0	0	0	0	0	0	0	0	0	0	0	0	0	0	0	0	0	0	0
ENSMUSG00000054793	0.207597	0.758998	0.309394	0.247255	0.894886	0.3889	0.463923	0.412771	0.28824	0.359838	0.342222	0.360155	0.577118	0.325115	0.280654	0.464964	0.314572	0.281153	0.259061	0.852056	0.232565	0.216901	0.30291	0.260876	0.396809	0.597137	1.39264	0.420609	1.3445	0.209906	0.241956	1.41544	0.362589	0.252577	0.318337	0.677682	0.570437	0.0978762	1.13708	0.468734	0.20749	0.220565	0.198354	0.13061	0.0878297	0.777772	0.819929	0.117925	0.473597
ENSMUSG00000087123	1.04568	0	0	0	0	0.584555	0	0.479167	0	0	0.743935	0	0.576425	0	0.416612	0.414807	2.15985	0.400788	0.42957	0	0	0	0.512943	0	0	0	1.02778	1.65344	0	0.54316	0.866926	1.044	0	0	0	0	0.477035	0.584207	1.20218	0	0	0	0	0	1.0187	0	1.0003	0	0.555182
ENSMUSG00000097429	1.40502	0.980964	1.86885	1.15293	1.03673	2.68096	1.88157	1.29595	1.90817	1.60393	1.93647	1.27418	1.07185	0.965836	0.867696	1.22402	0.93196	1.76417	1.93467	1.20455	1.02805	2.31857	1.28419	1.78533	0.510146	1.99578	0.949743	1.63682	0.859053	1.28569	1.5094	0.986169	0.630319	1.31668	1.15242	1.17672	1.22766	1.86479	0.766432	2.21246	1.28661	1.14193	2.12442	1.05248	2.97133	0.961849	1.25991	1.37561	1.4905
ENSMUSG00000083170	0	0	0	0	0	0	0.0481535	0	0	0	0	0	0	0	0	0	0	0.042312	0	0	0	0	0	0	0	0	0	0	0	0	0	0	0	0	0	0	0	0	0	0	0	0	0	0	0	0	0	0	0
ENSMUSG00000100022	0	0	0	0	0.130586	0.0260975	0.0599775	0.163178	0.0575216	0	0.0438882	0.106732	0	0	0.0502111	0.051724	0	0.087939	0.184489	0	0.0525272	0	0	0.0673277	0.0647507	0.0970412	0	0	0.0562033	0	0	0	0	0	0.057298	0	0.107079	0	0	0	0	0.0568166	0	0	0.104571	0.0583895	0.129477	0	0.0606659
ENSMUSG00000084986	0.849319	0.262427	1.34623	0.606179	0.93093	1.23598	0.967262	1.04141	0.306903	1.17881	1.79072	1.34417	1.28091	2.15221	0.979194	0.496914	1.3751	0.908095	0.724252	2.54024	0.854881	0.773949	1.71139	0	2.37642	0.767143	2.40047	0.615918	0.292582	0	0.29484	0.333002	0.300297	0	5.01889	0.334008	2.45072	0.636857	0.870325	1.07757	0.49866	0.927497	0.319333	0	0.28307	0.308195	0.434058	0.664652	1.25344
ENSMUSG00000106571	2.26993	0.72324	2.18668	1.96785	2.46798	1.72848	4.22118	1.18019	0.820459	1.67915	3.13598	2.70177	0.870408	0.700891	1.81322	1.13186	1.78051	2.52936	1.99112	2.03542	0.373097	1.38651	0.39067	0	0.925413	3.46893	1.45654	4.13297	1.60521	0	2.31224	1.59163	0.770856	0.922106	0	0.91668	2.70139	0.41792	1.62387	1.37726	1.03834	1.60506	0	0.832247	2.97823	0	2.17351	1.51693	2.29752
ENSMUSG00000085229	1.2042	2.65986	0.525226	0.798714	2.50769	1.71484	2.07278	1.20743	1.29036	2.3239	3.32934	2.63445	1.65909	0.820342	1.27093	0.927605	1.40686	2.50244	2.03598	2.23148	0.50043	2.01652	1.81622	0.509722	0.788568	2.6259	0.933747	1.34276	2.7672	1.06297	1.53447	1.3823	0.274683	1.39112	1.26505	0.955013	1.57047	1.03204	1.58919	0.921493	0.565527	0.305918	1.06507	0.405332	2.24177	3.10462	1.67465	0.742843	1.94465
ENSMUSG00000102738	0	0	0	0	0	0	0	0	0	0	0	0	0	0	0	0	0	0	0	0	0	0	0	0	0	0	0	0	0	0	0	0	0	0	0	0	0	0	0	0	0	0	0	0	0	0	0	0	0
ENSMUSG00000084756	0.0826358	0.142234	0	0.0516995	0.0945778	0.18885	0.0988517	0.0257651	0.0892554	0.0547874	0.0768129	0.102948	0.0190763	0.0305607	0.0158791	0.032794	0.0196033	0.0888203	0.0723633	0.05337	0.0485944	0.0303964	0	0.0209124	0.0205203	0.0610108	0.0758739	0.0362154	0.0350744	0.083457	0.0170078	0.0572443	0.0337212	0.0605624	0.141267	0.106409	0.0340576	0.0182783	0.0709273	0.0602844	0.0435817	0.0528662	0.0185924	0.0449956	0.0326757	0.0363045	0.0912343	0	0.0757056
ENSMUSG00000082879	0	0	0	0	0	0.0204235	0	0	0	0	0	0	0	0	0	0	0.260509	0	0	0	0	0	0	0	0	0	0	0	0	0.223189	0	0.489875	0	0	0.47309	0	0	0.479766	0	0	0	0	0	0	0	0.466224	0.167926	0	0.241162
ENSMUSG00000102111	0	0	0	0	0	0	0	0	0	0	0	0	0	0	0	0	0	0	0	0	0	0	0	0	0	0	0	0	0	0	0	0	0	0	0	0	0	0	0	0	0	0	0	0	0	0	0	0	0
ENSMUSG00000087846	0	0	0	0	0	0	0	0	0	0	0	0	0	0	0	0	0	0	0	0	0	0	0	0	0	0	0	0	0	0	0	0	0	0	0	0	0	0	0	0	0	0	0	0	0	0	0	0	0
ENSMUSG00000085400	0	0	0	0.0936436	0	0	0	0	0	0	0	0	0	0	0	0	0	0	0	0	0	0	0	0	0	0	0	0	0	0	0	0	0	0	0	0	0	0	0	0	0	0	0	0	0	0	0	0	0
ENSMUSG00000087492	0	0	0	0	0.169172	0.116224	0.233383	0	0	0.218177	0	0	0	0	0	0	0.248251	0.167169	0.177014	0.216606	0	0	0	0	0	0.371965	0	0	0	0	0	0	0	0	0	0	0.401183	0	0	0	0	0	0	0	0.40632	0	0	0	0
ENSMUSG00000022204	74.4087	61.4188	93.5421	78.4666	56.8869	56.1981	61.625	76.2752	73.2224	58.3151	55.4547	58.2632	68.4521	75.6127	71.988	64.869	83.7024	55.0664	65.1494	71.6095	79.5748	66.6235	79.7934	76.4812	95.8002	57.4927	68.7815	69.725	60.2868	74.4066	88.4766	63.5083	100.234	77.2651	93.7987	67.3201	82.2838	74.7085	62.8978	75.7454	81.0701	92.1099	84.0005	90.5408	63.6186	63.0258	69.938	82.0278	53.584
ENSMUSG00000088288	0	0	0	0	0	0	0	0	0	0	0	0	0	0	0	0	0	0	0	0	0	0	0	0	0	0	0	0	0	0	0	0	0	0	0	0	0	0	0	0	0	0	0	0	0	0	0	0	0
ENSMUSG00000096517	0	0	0	0	0	0.083241	0.240386	0	0.228571	0	0.506765	0	0	0.186893	0.188029	0	0	0.171972	0.406736	0.222804	0	0.19345	0.427493	0	0	0	0	0	0	0	0	0	0.221473	0	0	0.576002	0	0	0	0	0	0	0	0.239118	0.210178	0	0.16512	0	0
ENSMUSG00000081811	0.104984	0.196531	0.244099	0	0.085941	0.0808607	0.118077	0	0	0.451279	0.0855828	0.104282	0.240125	0	0.192465	0.296388	0.124969	0.0864333	0.361718	0.222102	0	0.190915	0.106918	0	0	0.285428	0.15577	0	0	0	0.107571	0	0	0	0	0.125337	0.105185	0.116076	0.110639	0.129399	0	0	0	0	0	0	0.168109	0.162967	0.236452
ENSMUSG00000086576	0	0.106708	0	0	0.0929835	0	0	0	0	0	0	0	0	0	0	0	0	0	0	0	0	0	0	0	0	0	0	0	0	0	0	0	0	0	0	0	0	0	0	0	0	0	0	0	0	0.12378	0.180223	0	0
ENSMUSG00000085382	0	0	0	0	0	0	0	0	0	0	0	0	0	0	0	0	0	0	0	0	0	0	0	0	0	0	0	0	0	0	0	0	0	0	0	0	0	0	0	0	0	0	0	0	0	0	0	0	0
ENSMUSG00000108149	0	0	0	0	0	0	0	0	0	0	0	0	0	0	0	0	0	0	0	0	0	0	0	0	0	0	0	0	0	0	0	0	0	0	0	0	0	0	0	0	0	0	0	0	0	0	0	0	0
ENSMUSG00000090328	0	0	0	0	0	0	0	0	0	0	0	0	0	0	0	0	0	0	0	0	0	0	0	0	0	0	0	0	0	0	0	0	0	0	0	0	0	0	0	0	0	0	0	0	0	0	0	0	0
ENSMUSG00000082951	0	0	0	0	0.0990339	0.0116222	0	0	0.12938	0	0	0	0	0.106882	0	0	0	0.0990816	0	0	0	0.109488	0	0	0	0	0	0.131008	0	0	0.122973	0	0	0	0	0	0	0.132687	0	0	0	0	0	0	0	0	0	0.185339	0
ENSMUSG00000107650	0	0	0	0	0	0	0	0	0	0	0	0	0	0	0	0	0	0	0	0	0	0	0	0	0	0	0	0	0	0	0	0	0	0	0	0	0	0	0	0	0	0	0	0	0	0	0	0	0
ENSMUSG00000086157	0.302527	0.476328	0.165419	0.0739298	0.232555	0.162691	0.237093	0.275292	0.310465	0.121565	0.120103	0.395755	0.204393	0.123549	0.201812	0.314869	0.0420217	0.35904	0.158714	0.304224	0.0695475	0.0656802	0.22235	0.0891633	0.214842	0.30766	0.299005	0.236451	0.189328	0.0736068	0.254783	0.230104	0	0.0444883	0.155147	0.0852133	0.365757	0.156006	0.11308	0	0.0928616	0.225332	0.158798	0.0780214	0.105994	0.316378	0.233693	0.230195	0.36879
ENSMUSG00000085851	0.874662	0.826459	0.292787	0.360739	0.850292	0.592288	0.562576	1.04306	0.402135	1.25136	0.740269	1.27041	0.856781	0.621926	0.95016	0.902971	0.20383	1.00949	0.712671	0.921163	0.279002	0.748797	0.816942	0.244486	0.410731	1.26425	0.509699	0.87773	0.871562	0.184638	0.613926	1.06561	0.181899	0.34751	0.272924	0.816546	1.05685	0.716665	1.1096	0.33295	0.686175	0.276919	0.473609	0.366615	0.800445	0.861251	0.894817	0.530461	0.805981
ENSMUSG00000102845	1.12033	0	0	0	1.53681	0.696743	0	1.01069	0	0	0	0	2.74907	0	0	0.713488	0	0	0	0	0	0	0	0	0	0	0	0	0	0	0	0	0	0	0	0	0	0	0	0	0	0	1.10104	0	0	0	0.68715	0	1.80501
ENSMUSG00000044294	0	0	0	0	0	0	0	0	0	0	0	0	0	0	0	0	0	0	0	0	0	0	0	0	0	0	0	0	0	0	0	0	0	0	0	0	0	0	0	0	0	0	0	0	0	0	0	0	0
ENSMUSG00000092403	0	0	0	0	0	0	0	0	0	0	0	0	0	0.11159	0	0	0	0	0	0	0.124639	0	0	0	0.303196	0	0	0	0	0.128678	0.129039	0	0.129865	0	0.27207	0	0	0	0	0	0	0	0.140548	0.140185	0	0	0	0.0975963	0
ENSMUSG00000086994	0	0	0	0	0.466671	0.241796	0	0.20531	0	0.902384	0	0.544017	0.637751	0	0.24335	0	0.333481	0	0.489091	0.281311	0.548418	0.512988	0	0	0	0.521442	0	0	0	0.289815	0	0	0	0	0.302545	0.697586	0	0.308178	0	0	0	0	0	0.312959	0.563585	0	0.209514	0.428089	0.631341
ENSMUSG00000098426	0	0	0	0	0	0	0	0	0	0	0	0	0	0	0	0	0	0	0	0	0	0	0	0	0	0	0	0	0	0	0	0	0	0	0	0	0	0	0	0	0	0	0	0	0	0	0	0	0
ENSMUSG00000076140	0	0	0	0	0	0	0	0	0	0	0	0	0	0	0	0	0	0	0	0	0	0	0	0	0	0	0	0	0	0	0	0	0	0	0	0	0	0	0	0	0	0	0	0	0	0	0	0	0
ENSMUSG00000103012	0.112419	0.0467228	0	0.0669571	0.0133365	0.0524924	0.0539507	0	0	0.0724022	0.0419236	0.100188	0.0736824	0.0885355	0.0612241	0.0476805	0.037954	0.10718	0	0.0690266	0.0474539	0.0588694	0.065821	0	0.0197247	0.0914521	0.0499441	0.0878111	0.0523007	0.0325547	0.0165092	0.0695867	0.0327862	0	0.0182386	0.0195212	0.114269	0.0177649	0.0516455	0	0.0562559	0	0.036137	0.0179728	0.079124	0.0528707	0.0263519	0.0385152	0.0552377
ENSMUSG00000087885	0	0	0	0	0	0	0	0	0	0	0	0	0	0	0	0	0	0	0	0	0	0	0	0	0	0	0	0	0	0	0	0	0	0	0	0	0	0	0	0	0	0	0	0	0	0	0	0	0
ENSMUSG00000099374	0	0	0	0	0	0	0	0	0	0	0	0	0	0	0	0	0	0	0	0	0	0	0	0	0	0	0	0	0	0	0	0	0	0	0	0	0	0	0	0	0	0	0	0	0	0	0	0	0
ENSMUSG00000104007	0	0	0	0	0	0	0	0	0	0	0	0	0	0	0	0	0	0	0	0	0	0	0	0	0	0	0	0	0	0	0	0	0	0	0	0	0	0	0	0	0	0	0	0	0	0	0	0	0
ENSMUSG00000084511	0	0.863064	0	0	0.984564	0.0302359	0	0	0	0	0	0	0.348529	0	0	0	0	0	0	0	0	0	0	0	0	0	1.86818	0	1.27915	0	0	0	0	0	0.324559	0	0	0	0	0	0	0	0	0.333248	0	0	0.249548	0.243691	0.348447
ENSMUSG00000088711	0	0	0	0	0	0	0	0	0	0	0	0	0	0	0	0	0	0	0	0	0	0	0	0	0	0	0	0	0	0	0	0	0	0	0	0	0	0	0	0	0	0	0	0	0	0	0	0	0
ENSMUSG00000077501	0	0	0	0	0	0.0450022	0	0	0	0	0	0.461693	0	0	0	0	0	0	0	0	0	0	0	0	0	0	0	0.494597	0	0	0	0	0	0	0	0	0	0	0	0	0	0	0	0	0	0.495736	0	0	0
ENSMUSG00000099791	0	0	0	0	0	0	0	0	0	0	0	0	0	0	0	0	0	0	0	0	0	0	0	0	0	0	0	0	0	0	0	0	0	0	0	0	0	0	0	0	0	0	0	0	0	0	0	0	0
ENSMUSG00000085664	0.903204	0.986254	0.151008	0.336166	1.00461	1.32209	1.43911	0.624513	0.385751	0.821405	1.15139	0.791292	0.848534	0.268026	0.583081	0.703993	0.380286	0.944985	0.567335	0.932334	0.379584	0.325613	0.529467	0.122035	0.275696	1.00739	0.692352	0.564716	1.06006	0.266033	0.528059	1.06122	0.0989145	0.117962	0.24043	0.776695	0.684242	0.356239	1.20688	0.23558	0.538593	0.343276	0.250984	0.176832	0.66818	0.850661	0.971916	0.491629	0.918567
ENSMUSG00000092802	0.739245	0.809463	0.280321	0	0.197376	0.87595	1.19349	0.422899	0	0.267117	0.841592	0.483309	0.874153	0.920231	0	0.479567	0	1.16466	0.853695	0.928025	0	0.770978	0.815158	0	0.289016	0	1.2769	0	0	0.985145	0.241154	0	0	0.286845	0.683835	0	0.574256	0	0.32967	0	0.416832	0	0.262	0	0.556469	1.63677	1.02333	0.500325	0.827495
ENSMUSG00000084865	0	0	0	0	0	0	0	0	0	0	0	0	0	0	0	0	0	0	0	0	0	0	0	0	0	0	0	0	0	0	0	0	0	0	0	0	0	0	0	0	0	0	0	0	0	0	0	0	0
ENSMUSG00000085311	2.19559	3.4337	0.688411	0.773299	2.0394	2.18	3.46681	1.88146	0.632689	0.629034	2.72474	0.720134	1.00118	1.16465	0.401176	0.816734	0.351792	0.24055	1.0124	2.17764	0.582541	1.20342	1.33918	0	0.886629	0.800068	1.29533	1.28097	1.83769	0.301533	0.752716	1.62607	0.304433	0.181578	0.480032	1.21855	1.30442	0.975689	1.6855	0	0.642768	0.318057	0.655693	0	0.290796	2.54858	2.54565	0.679969	1.48378
ENSMUSG00000098449	0.277705	0.520518	0.154007	0	0.119548	0.181491	0.471982	0.0997205	0	0.281553	0.110654	0.258113	0.161176	0.127817	0.119926	0.366636	0	0.222921	0.339049	0.139323	0	0.125819	0.133682	0	0	0.356846	0.289779	0	0.273103	0.134557	0	0	0.151143	0	0.426111	0.335248	0.137967	0	0.435267	0.184212	0.119061	0	0.162058	0	0.129942	0	0.104358	0.211347	0.148283
ENSMUSG00000030522	2.90321	7.98746	2.10384	1.60628	11.9193	3.78733	3.88168	2.24293	1.93012	4.6237	3.67637	4.40902	8.65989	2.79447	4.60017	3.97897	1.73387	4.74483	3.66574	4.79688	1.59997	4.98008	3.19293	1.65722	3.06096	4.14413	5.18271	3.98206	7.91759	1.63531	2.26487	8.73733	2.37918	2.1656	3.28304	6.94964	2.49091	2.26927	7.78081	1.66069	2.33665	1.77908	2.11449	1.84144	3.22314	10.2434	4.84725	1.9924	4.55335
ENSMUSG00000081214	1.08204	1.10402	0.84976	0.770033	1.09395	0	0.726494	0	0	1.14777	1.12326	0.259283	0.890743	0	0.795701	0.0812336	0.675372	1.05318	0.58988	1.82202	0.808674	1.23611	0.875408	0.847869	1.57325	0.35122	0	0.454204	0.853855	0	0.880981	0.821296	1.34462	0.782188	0.721588	0.231892	0	2.58686	0.945029	0.603296	0.520383	0.862663	1.07797	0.113045	0.963585	0.502157	1.22683	0.917918	0.444396
ENSMUSG00000080937	0.263361	0.243108	0	0	0.216563	0.0978774	0	0	0	0.275561	0	0.749994	0	0.224286	0.229513	0.463242	0	0	0.225023	0	0	0	0.266048	0	0	0	0	0	0	0	0.541673	0	0	0.326609	0	0	0	0	0	0	0	0	0	0	0	0	0	0	0
ENSMUSG00000089753	0	0	0	0	0	0.0513183	0	0	0	0	0.138296	0	0.750718	0	0	0	0	0	0	0	0.338441	0	0	0.10433	0	0	0	0	0	0	0	0	0	0	0	0	0	0	0	0	0	0	0	0	0	0	0	0.0724539	0.0970506
ENSMUSG00000088385	0.5612	1.59335	1.29063	0	0.911095	0.550253	1.24696	0.870288	0	3.08632	0	0.572677	0	1.03112	0	0	0	1.86286	0	0	0	1.02243	0	0	0	1.02474	0	0	0	1.12615	1.13766	0	0	0	0	0	0	0.614825	0	0	0.490974	0	0.625522	0	0	0.614903	0	0	0.643288
ENSMUSG00000067575	1.08204	1.10402	0.84976	0.770033	1.09395	4.14884	0.726494	0.958213	0	1.14777	1.12656	0.259283	0.890743	1.45025	0.795701	0.0812336	0.675372	1.05318	0.58988	1.82202	0.808674	1.23611	0.875408	0.847869	1.57325	0.35122	8.60821	0.454204	0.853855	1.19754	0.880981	0.821296	1.34462	0.782188	0.721588	0	2.93938	0	0.945029	0.603296	0.520383	0.862663	1.07797	0.113045	0.963585	0.502157	1.22683	0.917918	0.444396
ENSMUSG00000081349	0.106516	0.199371	0	0.148142	0.25987	0.270466	0.131123	0.181969	0.121239	0.271124	0	0.210926	0.121879	0.0979198	0.201981	0.103964	0.437091	0.37046	0.0924212	0.451002	0.556125	0.197753	0.215874	0	0.585585	0.0992961	0.236563	0.116151	0.442765	0.886113	0.48743	0.363993	0	0.259664	0.11999	0.253032	0.106527	0.352618	0.347053	0.303693	0.194712	0	0.486718	0	0.217772	0.46112	0.357738	0.165614	0.241158
ENSMUSG00000103200	0.536375	0.502705	0.471891	1.12915	0.658662	0.232091	0.152263	0.406612	0	0.145285	0.109591	0.265033	1.06847	0.474469	0.610582	0.126229	0	0.220373	0.464055	0.284846	0.399328	0.489872	0.409376	0	0.811281	0	0.297501	0.584475	0.140981	0	0	0.740646	0.692717	0.494331	0.438165	0.797451	0.399502	0	0.422229	0.16735	0	0.432929	0.449948	0.598505	0	0.438414	0.213252	0.311647	0.303153
ENSMUSG00000098899	0	0	0	0	0.226811	0	0	0	0	0	0	0	0	0	0	0.548194	0	0	0	0	0	0	0	0	0	0	0	0	0	0	0	0	0	0	0	0	0	0	0	0	0	0	0	0	0	0	0	0	0
ENSMUSG00000085261	0	0	0	0	0.0166117	0.017967	0.0227506	0	0	0	0	0	0	0	0	0	0	0.0169617	0	0	0	0	0	0	0	0.0186494	0	0	0	0	0	0	0	0	0	0	0	0	0	0	0	0	0	0	0	0	0	0	0.0232674
ENSMUSG00000086769	0	0.0168935	0	0.0185122	0	0	0	0	0	0.0196224	0	0	0	0	0	0	0	0	0	0.0190766	0	0.0162624	0	0	0.0216412	0.0324181	0	0	0	0	0	0	0	0	0	0	0	0	0	0.0215899	0	0	0.130149	0	0.0348326	0.0194557	0	0	0
ENSMUSG00000097781	2.57231	2.17659	1.54144	0.446887	1.89062	2.18079	2.06973	2.36718	1.3459	2.57957	2.60955	3.24459	2.03127	1.71277	2.43804	2.39999	1.45193	2.38502	2.6159	2.27676	1.12144	2.28329	2.6129	0.87707	1.01117	2.17171	1.65607	2.64752	2.0872	0.992384	2.06449	2.70271	0.777709	1.11015	1.37084	1.82045	2.38936	1.04308	2.33685	0.945541	1.92251	1.14988	1.01747	1.3369	1.62898	1.92992	2.0589	1.62995	2.3339
ENSMUSG00000086035	0	0	0	0.165219	0.128259	0.0743949	0	0.118091	0	0	0.376895	0	0	0	0	0	0.18738	0	0	0	0	0.142826	0	0	0	0	0	0.339081	0	0	0.319933	0	0	0.192409	0.170773	0.185737	0	0.17376	0	0	0.137234	0	0	0	0.30801	0	0	0	0
ENSMUSG00000089183	0	0	0	0	0	0	0	0	0	0	0	0	0	0	0	0	0	0	0	0	0	0	0	0	0	0	0	0	0	0	0	0	0	0	0	0	0	0	0	0	0	0	0	0	0	0	0	0	0
ENSMUSG00000087615	0.60735	0.111308	0.345461	0.163778	0.134881	0.274391	0.436992	0.359704	0.313952	0.366331	0.304933	0.283393	0.14235	0.655703	0.379718	0.305597	0.354037	0.387721	0.669892	0.269466	0.212995	0.297972	0.354955	0.217946	0.132581	0.309225	0.193389	0.288579	0.184243	0.254681	0.722339	0.140764	0.03165	0.320528	0.168613	0.168983	0.444215	0.273002	0.295985	0.170329	0.358938	0.131809	0.294296	0.238497	0.572379	0.119445	0.303235	0.73112	0.321656
ENSMUSG00000095628	0	0	0	0	0	0	0	0	0	0	0	0	0	0	0	0	0	0	0	0	0	0	0	0	0	0	0	0	0	0	0	0	0	0	0	0	0	0	0	0	0	0	0	0	0	0	0	0	0
ENSMUSG00000080401	0	1.70833	0.695328	0	0.976844	0.598672	2.0021	0	0	0.684409	1.50353	0	0.689871	0	0.58127	0	0.707359	0.512999	0	1.28805	0	0	0	0.752447	0	0	0	0	0	0	0.612914	0.632323	0.610968	0	0	2.16525	1.22176	0.690927	1.92262	0	0.526405	0.63766	0	0	0.592333	1.31203	0.493952	0	0.734294
ENSMUSG00000100677	0	0	0	0	0	0	0	0	0	0	0	0	0	0	0	0	0	0	0	0	0	0	0	0	0	0	0	0	0	0	0	0	0	0	0	0	0	0	0	0	0	0	0	0	0	0	0	0	0
ENSMUSG00000102293	0.279408	0.242002	0.159769	0.316077	0.303305	0.253383	0.123187	0.25539	0.119299	0.405992	0.462727	0.390785	0.481536	0.353496	0.288473	0.229816	0.130089	0.435256	0.397172	0.27053	0.378267	0.251788	0.311651	0.172979	0.202139	0.456004	0.317084	0.139962	0.290751	0.670293	0.253996	0.351343	0.252015	0.167291	0.14749	0.568344	0.224394	0.154758	0.397509	0.334166	0.297696	0.323288	0.245436	0.154298	0.243525	0.40127	0.315868	0.175644	0.209187
ENSMUSG00000087470	0.0437111	0.189941	0.0493622	0.0727022	0.220459	0.112497	0.0794342	0.0319162	0.0514327	0.102457	0.16568	0.157716	0.0536198	0.0465397	0.134027	0.0716938	0.0226949	0.098692	0.112403	0.149983	0.108783	0.0845071	0.0715285	0.15359	0.221069	0.218697	0.0334147	0.0677983	0.0236697	0.0876807	0.069594	0.106126	0.149041	0.0493695	0.11387	0.0861146	0.177268	0.0242727	0.0769327	0.106513	0.0873874	0.186943	0.0235844	0.0510959	0.0205859	0.150542	0.0768987	0.0442232	0.216745
ENSMUSG00000085853	21.6755	48.0794	9.87334	5.1272	49.6163	4.56441	5.09795	18.8774	8.01367	19.8697	5.26069	17.5319	75.6985	14.2139	12.3955	10.6791	9.87535	13.2521	12.6488	41.2287	5.59521	13.668	21.8501	8.63273	6.88011	18.1092	24.7418	14.6237	26.1656	4.41673	14.5524	30.3444	3.85443	6.41974	4.88914	47.3253	20.5233	7.89511	31.5737	7.21262	14.1306	5.32015	12.8185	7.09193	13.9282	66.2415	37.2615	10.122	12.1124
ENSMUSG00000031529	14.5067	16.7679	11.848	8.11361	17.8684	14.3858	15.5533	13.9108	11.4241	14.6892	14.1249	16.1335	17.2484	13.6277	15.1957	15.3842	11.9105	15.681	14.7936	22.7339	8.77516	14.2361	14.4241	10.7142	10.0924	16.6068	20.9684	14.4611	20.822	7.15648	13.4868	21.0839	8.25281	11.2684	10.6884	17.0261	14.063	10.9738	21.1813	11.4679	13.0662	11.1423	12.719	11.2121	14.5175	18.1022	22.396	12.9522	15.3953
ENSMUSG00000100033	0.134415	0.0956298	0.194667	0.109454	0.137763	0.0468524	0.0753167	0.181791	0.108891	0.0372535	0.0833045	0.10219	0.0770222	0.184107	0.191084	0.19765	0.198076	0.0839903	0.0881776	0	0.0989706	0	0.137373	0.0425235	0.122751	0.123181	0.0257552	0.146849	0	0.034225	0.20559	0.0716367	0.137505	0.122756	0.180199	0.0406682	0.204051	0.179108	0.0360525	0.0411835	0.0882298	0.035962	0.187114	0.147918	0.132559	0	0	0.164107	0
ENSMUSG00000087613	1.17573	1.10133	0.534854	0.342564	0.281511	0.430397	0.983039	0.572545	0.634491	1.28972	0.736091	1.09579	0.656166	0.484889	0.548966	0.617792	0.520087	0.542479	0.632329	0.808405	0	0.229221	0.736538	0.27632	0	0.40461	0.623767	0.939752	0.456472	0.33349	0.223195	0.239421	0.22428	0.402537	0.118176	0.902523	0.544336	0.228299	1.15619	0.268137	0.590505	0.233653	0.242761	0.48323	0.723313	0.478331	0.889022	0.338204	0.87815
ENSMUSG00000089997	0	0	0	0	0	0.0593231	0	0	0	0	0.0570524	0	0	0.0628213	0	0	0	0	0	0	0	0	0	0	0	0	0	0	0	0	0	0	0	0	0	0	0	0	0	0	0	0.0742904	0	0	0.0686468	0	0	0.0547697	0.0790888
ENSMUSG00000085616	0.140626	0	0	0	0	0.013892	0	0	0	0	0	0	0	0	0	0	0	0	0	0	0	0	0	0	0	0	0	0	0	0	0	0	0	0.172737	0	0	0	0	0	0	0	0	0	0	0	0	0	0	0
ENSMUSG00000091771	0	0	0	0	0	0	0	0	0	0	0	0	0	0	0	0	0	0	0	0	0	0	0	0	0	0.0226382	0	0	0	0	0	0	0	0	0	0	0	0	0	0	0	0	0	0	0	0	0	0	0
ENSMUSG00000103189	0.987784	0.831952	0.421158	0.336222	0.661139	0.482934	0.574281	0.637462	0.503354	0.625875	0.541586	0.92175	0.853307	0.751344	0.832106	0.793142	0.428868	0.668205	0.702475	0.67127	0.141314	0.613467	0.537903	0.0573855	0.183645	0.526916	0.56404	0.651219	0.34425	0.431477	0.516694	1.2732	0.458265	0.517542	0.307029	0.595496	0.448616	0.523999	0.600903	0.638719	0.596888	0.620393	0.518049	0.377035	0.608641	0.629116	0.602194	0.697573	0.616717
ENSMUSG00000096106	8.63928	6.36633	6.5342	11.0606	7.47731	11.5736	18.4548	10.0334	9.69997	12.2434	13.0562	10.1325	4.40517	7.89039	14.2268	9.67961	4.60159	11.2722	8.41302	8.5583	7.86802	11.2734	13.7302	6.52295	4.96537	12.5352	7.44399	11.4487	9.11155	11.6809	9.11466	9.96267	3.53609	7.63654	4.31485	9.68006	8.98057	8.14212	8.84197	6.07288	7.07102	3.983	3.48396	3.99948	11.026	10.6493	6.90224	5.43948	8.82651
ENSMUSG00000083649	0.216243	0.136291	0.0844726	0.226487	0.118024	0.295013	0.0814159	0.110855	0.07831	0	0.236088	0.144544	0.0829594	0.195374	0.0676349	0.0697457	0.256404	0.178977	0.0631396	0.154051	0.213006	0.132013	0.0739812	0.091861	0.262523	0.131899	0.108722	0	0.076249	0.439959	0.0741767	0	0.147994	0	0.310597	0.0869261	0	0	0.152982	0.177006	0.0635322	0.230845	0.161113	0.159758	0.142507	0.236188	0	0.170011	0.245745
ENSMUSG00000040705	0.287851	0.217965	0.13426	0.575964	0.48352	0.569257	0.750803	0.487066	0.151537	0.692167	0.85717	0.611887	0.357419	0.1097	0.613977	0.556881	0	0.422333	0.401291	0.199967	0.201508	0.16595	0.492627	0.291099	0.267981	0.597451	0.620893	0.502407	0.484529	0.225163	0.1509	0.511375	0.267666	0.487142	0.199191	0.167593	0.174328	0.443474	0.755196	0.0709719	0.18534	0	0.247502	0.0846	0.057231	0.565744	0.646737	0.290075	0
ENSMUSG00000065037	98.0319	56.0104	21.6685	205.336	73.1418	37.5369	42.0027	84.4364	26.0897	58.1496	39.6489	41.6101	43.6506	127.856	162.185	151.995	24.43	38.7639	154.388	90.3795	267.725	99.6384	100.272	40.5623	60.6595	45.2119	95.186	109.839	123.489	109.526	57.361	92.0702	60.8546	20.4361	57.8143	54.009	111.303	36.6947	120.024	52.3503	60.8914	20.4437	21.6033	26.3642	93.2036	63.4682	91.1718	60.1123	44.0838
ENSMUSG00000106868	0.6974	0.216749	0	0	0.19228	0.0438721	0	0	0	0.24633	0	0	0.26548	0	0	0.209369	0	0	0.200497	0.488116	0	0.424668	0	0.305064	0	0	0	0	0	0	0	0	0	0	0	0.275612	0	0.520768	0	0	0.205565	0	0	0	0	0.253647	0	0.176771	0
ENSMUSG00000100161	0	0	0	0	0	0	0	0	0	0	0	0	0	0	0	0	0	0	0	0	0	0	0	0	0	0	0	0	0	0	0	0	0	0	0	0	0	0	0	0	0	0	0	0	0	0	0	0	0
ERCC-00075	0	0	0	0	0	0	0	0	0	0	0	0	0	0	0	0	0	0	0	0	0	0	0	0	0	0	0	0	0	0	0	0	0	0	0	0	0	0	0	0	0	0	0	0	0	0	0	0	0
ENSMUSG00000073656	0.0411856	0	0	0	0	0.00788147	0.0449866	0	0.0433961	0.0441408	0	0	0	0.0370826	0.0379151	0	0	0	0	0	0	0.0367549	0	0	0	0	0	0	0	0	0.0410174	0	0	0	0	0	0.0406545	0.0441698	0	0.0489944	0	0	0	0	0	0	0.0326428	0	0
ENSMUSG00000080885	2.21775	2.13262	4.61872	4.78364	3.23873	3.4339	3.90056	4.36505	1.78423	3.57153	2.52447	4.03305	3.18986	2.35874	6.0579	4.91151	3.71051	3.80785	2.44461	2.36027	2.79844	4.97441	6.22155	4.32104	3.82513	7.59538	3.03679	4.95949	2.95741	3.70178	3.85297	3.05262	3.80391	5.87217	3.07105	4.04289	4.2916	3.72265	3.28127	5.30772	4.51475	3.02605	4.31678	4.71293	1.89216	3.01424	3.24304	3.88553	3.57956
ENSMUSG00000104488	0.491369	0.732317	0.122442	0.146772	0.716516	0.197211	0.510743	0.380093	0	1.54335	0.491954	1.20614	0.963999	0.352452	0.265589	0.549566	0.497248	0.700445	0.306835	0.827074	0	0.160759	0.430572	0.176987	0.0431016	1.02819	0.427551	0.306851	0.259527	0.0713721	0.143542	0.597879	0.0719156	0.128583	0.03801	1.18173	0.817321	0.231638	0.449017	0.214107	0.215215	0.112304	0.235091	0.0776408	0.345998	0.537563	0.627946	0.223112	0.92118
ENSMUSG00000084939	0.335426	0.200725	0.214307	0.0775938	0.289178	0.303625	0.230648	0.238968	0.128472	0.339878	0.177422	0.335703	0.24836	0.232015	0.24118	0.389186	0.0805876	0.290713	0.383697	0.154436	0.0201871	0.480321	0.237981	0.132293	0.0761815	0.344902	0.189615	0.174384	0.207812	0.0545084	0.169514	0.17571	0.143149	0.110244	0.155355	0.110175	0.327814	0.0939803	0.182068	0.121096	0.280575	0.0990359	0.0332453	0.084641	0.283558	0.302419	0.258289	0.272084	0.255182
ENSMUSG00000085612	1.49263	1.96335	0.919064	1.59503	1.11606	2.75446	2.09595	1.69786	1.78269	3.54652	2.16551	3.90293	2.16474	0.485184	2.36367	0.681916	0.927136	2.70864	1.27208	1.41578	0.748306	1.02908	0.752701	0.733725	0.230242	3.59461	0.978922	0.410905	1.37974	1.15189	1.53826	1.05376	0.195949	1.15329	0.81381	1.33991	1.29611	1.67703	1.00654	1.6576	0.492036	1.03468	0.848331	1.47815	2.05797	1.4396	2.6567	2.02397	4.83304
ENSMUSG00000044751	0.121798	0	0.287421	0	0	0.023828	0	0	0	0	0	0	0.139693	0	0	0.117915	0	0.100646	0	0	0.243492	0	0	0.155476	0.299163	0	0.0918011	0.266668	0	0	0	0	0.126086	0.149388	0.132937	0.146634	0	0.135014	0	0.150796	0	0	0	0.136408	0	0	0.296763	0	0
ENSMUSG00000071629	0	0	0	0	0	0	0	0	0	0	0	0	0	0	0	0	0	0	0	0	0	0	0	0	0	0	0	0	0	0	0	0	0	0	0	0	0	0	0	0	0	0	0	0	0	0	0	0	0
ENSMUSG00000100018	0	0	0	0	0.18605	0.0766503	0	0	0	0	0.092832	0	0	0.101534	0.104706	0	0	0	0.0988816	0	0.224957	0.10423	0	0	0	0	0	0	0	0.232003	0	0	0	0	0.123914	0	0	0	0	0	0.100001	0	0	0.126982	0	0	0	0	0
ENSMUSG00000097344	0.553408	0.974532	0.267168	0.274277	0.926761	1.07671	1.11115	0.549319	0.548655	1.1056	1.00997	1.19434	0.683173	0.605403	0.741494	0.595999	0.377373	0.862765	0.399968	0.612034	0.20087	0.47027	0.556111	0.210294	0.219854	0.982411	0.63627	0.495496	0.546616	0.278109	0.598117	0.808387	0.301189	0.334689	0.177582	0.664939	0.632381	0.296466	0.810907	0.435809	0.430515	0.318407	0.396909	0.110819	0.679635	0.894542	0.587489	0.598504	0.871333
ENSMUSG00000098698	0	0	0	1.98021	0	0.484726	0	0	1.03406	0	0.793638	0	0	0	0	0	0	0	0	0	0	0	0	0	0	0.877898	0.73649	0	0	0	0	0	0.971539	0	2.03301	0	0	0	0	1.15913	0	0	1.06646	2.17929	0	0	0	0	1.09675
ENSMUSG00000044148	28.002	19.4378	29.0997	29.1945	21.9609	27.4531	31.2734	26.7049	31.3411	25.2846	28.9926	24.6208	20.0323	25.2743	30.8625	30.9479	29.9793	22.7821	27.346	29.2284	26.8249	29.3918	26.9117	31.0826	27.0627	25.5083	25.7921	33.5614	27.9289	29.3659	29.8309	32.185	26.6785	26.8528	26.074	18.7499	26.5473	30.4466	31.6437	29.0404	27.7823	27.8243	30.3887	28.211	29.0048	21.0739	28.5036	26.9877	22.9632
ENSMUSG00000035262	0.674798	0.451726	0.69096	0.836099	0.389242	0.583802	0.762915	1.10398	0.557459	0.784963	0.752145	0.641448	0.413077	0.872006	0.824014	0.775198	0.802915	0.791727	0.800927	0.637641	0.943477	0.762478	0.649063	1.14966	1.06215	0.472557	0.603567	0.650321	0.837484	1.02131	0.733906	0.804358	1.17511	0.435512	0.639353	0.382049	0.564629	0.916287	0.42298	1.01636	1.04221	1.02067	0.708421	0.962223	0.626028	0.868249	0.902813	0.724065	0.588785
ENSMUSG00000100024	0	0	0	0	0	0	0	0	0	0	0	0	0	0	0	0	0	0	0	0	0	0	0	0	0	0	0	0	0	0	0	0	0	0	0	0	0	0	0	0	0	0	0	0	0	0	0	0	0
ENSMUSG00000026974	39.0275	16.1327	86.9604	50.6424	14.1176	12.8638	13.8652	49.199	73.4879	10.9337	10.5313	12.4763	19.1228	43.6663	39.2571	37.1885	76.688	10.517	34.4757	22.7244	55.3026	36.5025	49.4659	59.4807	62.7052	12.0772	22.2318	39.7575	15.9827	49.2891	49.5828	18.598	62.2209	74.1712	58.9139	18.7024	53.4959	68.4183	18.7323	62.0954	52.6589	67.3744	73.1828	71.7594	34.9951	14.1221	22.341	51.4126	13.0108
ENSMUSG00000065187	0	0	0	0	0	0	0	0	0	0	0	0	0	0	0	0	0	0	0	0	0	0	0	0	0	0	0	0	0	0	0	0	0	0	0	0	0	0	0	0	0	0	0	0	0	0	0	0	0
ENSMUSG00000101058	0	0	0	0	0	0	0	0	0	0	0	0	0	0	0	0	0	0	0	0	0	0	0	0	0	0	0	0	0	0	0	0	0	0	0	0	0	0	0	0	0	0	0	0	0	0	0	0	0
ENSMUSG00000107470	0	0	0.119217	0	0	0.00998251	0	0.158044	0	0	0.0839021	0.20936	0	0	0.192466	0	0.121894	0	0.177256	0	0.355277	0.0940837	0	0	0	0	0	0.11102	0	0	0.210125	0.111645	0.105433	0.125039	0.110126	0	0	0	0.109307	0.125197	0.0894949	0.109251	0.114495	0	0.100226	0.111361	0	0.0799781	0
ENSMUSG00000024076	0.0251997	0	0	0.0651782	0	0.0341196	0	0	0.0251061	0.0310632	0.02161	0.0560591	0	0	0.0227084	0	0	0.0220071	0	0	0.113011	0	0	0	0.0573664	0	0.0734675	0.059257	0	0.0746781	0	0	0	0	0.02688	0.0290077	0	0	0.0280154	0.028283	0	0.0251551	0.0275283	0	0	0	0.0229203	0	0.0287557
ENSMUSG00000074156	0	0	0	0	0	0	0	0	0	0	0	0	0	0	0	0	0	0	0	0	0	0	0	0	0	0	0	0	0	0	0	0	0	0	0	0	0	0	0	0	0	0	0	0	0	0	0	0	0
ENSMUSG00000086864	0	0	0	0	0	0	0	0	0	0	0	0	0	0	0	0.154554	0	0	0	0	0	0.0741178	0	0	0	0	0	0	0	0	0	0	0	0	0	0	0	0	0	0	0	0	0	0	0	0	0.0651894	0	0
ENSMUSG00000085556	0	0	0	0	0	0	0	0	0	0	0	0	0	0	0	0.0642979	0	0	0	0	0.068301	0	0	0	0	0	0	0	0	0	0	0	0	0	0	0	0	0	0	0	0	0	0	0	0	0	0	0	0
ENSMUSG00000070834	0.288629	0	0.3327	0	0.23541	0.420259	0	1.60726	0	0	0	0	0.329798	5.35369	1.6446	3.34094	0.337411	0	0	4.91818	0	0.262304	0.883433	0	0	0.26357	0	0	6.96457	0	0	0	0.578975	0	0.307255	0	6.16285	0	2.26684	0	0.250845	0	0	0.624185	0.560509	0.319849	1.63749	0	6.08381
ENSMUSG00000102692	0	0	0	0	0	0.000548323	0	0	0	0	0	0	0	0	0	0	0	0	0.00483873	0	0	0	0	0	0	0	0	0	0	0	0	0	0	0	0	0	0	0	0	0	0	0	0	0	0.00543448	0.00604625	0.00452459	0	0
ENSMUSG00000096160	0	0	0	0	0	0.0204213	0	0	0	0	0	0.102254	0	0.293108	0.0990233	0.0991087	0.11817	0	0	0.111128	0	0	0	0.1265	0.123222	0	0.239893	0.109874	0.104794	0	0	0	0.213688	0	0.107503	0.249418	0.100987	0.221813	0.106802	0.120269	0.182343	0.104712	0	0.111313	0.100392	0	0.263469	0	0.11222
ENSMUSG00000102327	1.05338	0	0.421891	0.378883	0.290554	0.738636	2.40008	0	0.754796	0.362706	2.46799	1.63875	0.792368	0.873954	1.18667	0.599029	0.431332	0.280562	0.298934	0.726931	0.356904	0.321061	1.0574	0.468303	0.424051	0.317389	0	0.38241	0	0	0	0.838484	1.11567	0.439949	0	0	1.00119	0.397938	0.71244	0.898769	0.311233	0.387377	0.395385	0.803493	0	0.380248	0.529281	0	0.387748
ENSMUSG00000081284	0.180608	0	0	0	0.588313	0.0683653	0	0	0	0.763459	0.145437	0	0	0	0	0	0	0.147065	0	0	0	0.164825	0.183203	0	0	0	0	0	0	0	0	0	0	0	0	0	0	0	0	0	0	0	0.202027	0	0	0	0	0	0.202528
ENSMUSG00000090961	0	0	0	0	0	0	0	0	0	0	0	0	0	0	0	0	0	0	0	0	0	0	0	0	0	0	0	0	0	0	0	0	0	0	0	0	0	0	0	0	0	0	0	0	0	0.0273169	0	0	0
ENSMUSG00000101990	0	0	0	0	0	0	0	0	0	0	0	0	0	0	0	0	0	0	0	0	0	0	0	0	0	0	0	0	0	0	0	0	0	0	0	0	0	0	0	0	0	0	0	0	0	0	0	0	0
ENSMUSG00000043939	1.55502	5.52318	0.50198	0.124707	7.61369	5.4072	2.80422	1.33893	0.534347	2.86108	2.57328	3.5299	2.82078	2.42507	2.40884	2.01582	0.452534	4.77599	2.76314	2.16418	0.349344	1.1614	1.25607	0.345554	0.279015	2.72155	4.66813	1.06512	8.61475	0.224366	0.424151	3.50779	0.360635	0.510761	0.336901	1.71686	1.26263	0.511307	1.91546	0.333114	0.707413	0.388953	0.426265	0.291109	0.780174	2.82012	1.95415	1.08288	5.26846
ENSMUSG00000104112	0	0	0	0	0	0	0	0	0	0	0	0	0	0	0	0	0	0	0	0	0	0	0	0	0	0	0	0	0	0	0	0	0	0	0	0	0	0	0	0	0	0	0	0	0	0	0	0	0
ENSMUSG00000093935	7.76771	9.74344	2.34919	2.55798	3.16905	6.36232	8.25782	3.11417	2.07426	10.0456	6.6421	11.0779	9.85426	2.82578	4.93638	3.16397	2.99123	9.66512	4.80594	6.6407	1.91963	3.31585	2.84836	0.804806	1.55443	8.06725	4.3887	3.53772	4.68008	0.651829	2.62415	4.62721	1.98665	3.88148	2.26426	9.26435	6.84656	4.77593	9.09148	3.12089	4.12561	1.23082	6.49204	3.67259	2.06992	7.69981	9.01464	3.53911	6.1513
ENSMUSG00000097638	0	0.0234366	0	0	0.0201467	0.00485537	0	0.0191277	0.026655	0	0	0.0250177	0	0	0	0	0	0	0	0	0	0	0	0	0	0	0	0.0269559	0	0	0	0	0	0	0	0	0	0	0	0	0	0	0	0	0.0243076	0	0	0	0
ENSMUSG00000093251	0	0	0	0	0	0	0	0	0	0	0	0	0	0	0	0	0	0	0	0	0	0	0	0	0	0	0	0	0	0	0	0	0	0	0	0	0	0	0	0	0	0	0	0	0	0	0	0	0
ENSMUSG00000103938	0.0338398	0	0	0	0	0.0220955	0	0	0	0	0	0	0	0.0292659	0	0	0	0	0	0	0	0.0292807	0.0407866	0	0	0	0	0	0	0	0.0328361	0.03426	0	0	0	0	0	0	0.0347382	0	0	0.0339811	0	0	0	0	0	0	0.0733011
ENSMUSG00000082593	5.20802	1.02625	3.88126	1.57922	3.62475	4.09989	7.43414	3.44866	4.29418	3.91701	7.83895	2.18233	0	4.29004	1.22903	6.31	5.50841	3.4349	5.37026	3.44215	1.30312	2.87276	0.802152	0	1.58238	5.24535	5.12952	4.72272	7.11169	3.17263	1.71422	3.01169	2.72524	1.07874	2.63253	3.79516	2.75078	3.90076	3.20461	1.77471	1.73977	2.99843	2.83749	4.18175	5.50515	3.11827	5.29811	3.67202	5.82378
ENSMUSG00000085420	0	0	0	0	0	0	0	0	0	0	0	0	0	0	0	0	0	0	0	0	0	0	0	0	0	0	0	0	0	0	0	0	0	0	0	0	0	0	0	0	0	0	0	0	0	0	0	0	0
ENSMUSG00000093185	0	0	0	0	0	0	0	0	0	0	0	0	0	0	0	0	0	0	0	0	0	0	0	0	0	0	0	0	0	0	0	0	0	0	0	0	0	0	0	0	0	0	0	0	0	0	0	0	0
ENSMUSG00000092592	0.555676	0.892432	0.306793	0.222606	0.857007	0.658808	0.90416	0.550768	0.238696	0.672578	0.85128	0.705759	0.632618	0.395441	0.752536	0.496951	0.29892	0.817828	0.659516	0.617034	0.145955	0.625165	0.386219	0.242448	0.142612	0.811186	0.516786	0.553901	0.776931	0.149714	0.388224	0.492384	0.195266	0.277052	0.0877123	0.604997	0.66179	0.28936	0.542842	0.155958	0.289658	0.126652	0.278257	0.21898	0.602645	0.59855	0.644919	0.29964	0.768922
ENSMUSG00000073565	0	0	0	0	0	0	0	0	0	0	0	0	0	0	0	0	0	0	0	0	0	0	0	0	0	0	0	0	0	0	0	0	0	0	0	0	0	0	0	0	0	0	0	0	0	0	0	0	0
ENSMUSG00000100719	0	0	0	0	0	0	0	0	0	0	0	0	0	0	0	0	0	0	0	0	0	0	0	0	0	0	0	0	0	0	0	0	0	0	0	0	0	0	0	0	0	0	0	0	0	0	0	0	0
ENSMUSG00000028445	0.0550217	0.103629	0	0	0.178554	0.0695804	0.0616705	0.0423909	0	0	0	0	0.0629304	0.0499072	0	0	0.065104	0	0.0479916	0	0	0	0	0	0.0668807	0.0503364	0	0.0600702	0	0.0558305	0	0.0590116	0	0	0	0	0	0	0	0	0	0	0	0	0	0.0601396	0.0445336	0	0
ENSMUSG00000098311	0	0	0	0	0	0	0	0	0	0	0	0	0	0	0	0	0	0	0	0	0	0	0	0	0	0	0	0	0	0	0	0	0	0	0	0	0	0	0	0	0	0	0	0	0	0	0	0	0
ENSMUSG00000103209	0	0	0	0	0	0	0	0	0	0	0	0	0	0	0	0	0	0	0	0	0	0	0	0	0	0	0	0	0	0	0	0	0	0	0	0	0	0	0	0	0	0	0	0	0	0	0	0	0
ENSMUSG00000065380	0	0	0	0	0	0	0	0	0	0	0	0	0	0	0.574256	0	0	0	0	0	0	0	0	0	0	0	0	0	0	0	0.596608	0	0	0	0.676944	0	0	0	0	0	0	0	0	0	0	0	0	0	0
ENSMUSG00000099530	0	0	0	0	0	0	0	0	0	0	0	0	0	0	0	0	0	0	0	0	0	0	0	0	0	0	0	0	0	0	0	0	0	0	0	0	0	0	0	0	0	0	0	0	0	0	0	0	0
ENSMUSG00000046005	0.156358	0.059538	0.10891	0.0328827	0.153195	0.0616519	0	0.0485635	0.0340504	0.55003	0.051762	0.410979	0.250491	0.11437	0.0298438	0.0921125	0	0.23403	0.0821345	0.167597	0	0.0573953	0.159861	0	0	0.228996	0.0716136	0.102616	0.0992067	0.0318987	0.0640102	0.0666969	0	0	0.100744	0.0379337	0.0635825	0.0346272	0.100203	0	0.054908	0	0	0	0.154077	0.0686402	0.127318	0	0.321124
ENSMUSG00000102230	0	0	0	0	0	0	0	0.0235543	0	0	0	0	0	0	0	0	0	0	0	0	0	0	0	0	0	0	0	0	0	0	0	0	0	0	0	0	0	0	0	0	0	0	0	0	0	0	0	0	0
ENSMUSG00000075029	0	0.133962	0.558248	0.144336	0.0537234	0.127753	0	0.105342	0.58293	0.220321	0	0.130828	0	0	0	0.0667548	0.405939	0.165928	0	0.144844	0.54634	0.122233	0	0.697323	0.330471	0	0.21682	0	0.211832	0.344188	0	0	0.0683186	0.67248	0.0735296	0.0850993	0.132837	0.880312	0.0694964	0.490267	0.0575635	0.29663	0.307676	0.224814	0.0648889	0.071741	0	0.0516278	0.521475
ENSMUSG00000082996	0	0.210226	0.268336	0	0	0.0643203	0	0	0	0	0	0	0.257352	0	0	0	0	0.183452	0	0.237871	0.227029	0.206815	0	0	0	0	0.163197	0	0	0	0	0	0	0	0.250012	0	0	0.253434	0.2344	0	0.199184	0.246235	0.253886	0	0	0.489339	0.1759	0	0
ENSMUSG00000087164	0	0	0	0	0	0.0393468	0	0.0629449	0	0	0.132415	0	0	0	0.15036	0.0778695	0	0	0	0.0866601	0	0.147912	0	0.205281	0	0.0742708	0.0610496	0	0	0.0827474	0	0.088057	0	0	0	0	0.0815642	0	0	0.0998188	0	0	0.180623	0	0	0	0	0.0638047	0
ENSMUSG00000093752	19.434	16.754	19.0191	24.996	16.2601	15.6852	17.3162	13.7082	16.7376	14.5024	17.6208	12.2571	14.8956	13.6249	14.6501	17.229	20.1954	13.7698	16.5398	14.861	24.0222	18.718	15.7841	17.8308	23.5496	14.9931	13.78	17.58	14.652	23.9973	18.4683	21.2109	23.7329	20.8863	23.9185	9.99282	14.5696	19.1645	13.6866	23.7172	18.6602	21.222	20.7579	21.9133	18.9008	19.8699	15.4903	14.8991	13.6397
ENSMUSG00000098150	0.197473	0.0944375	0	0.103897	0.0809758	0.0721786	0.221356	0.150347	0.106781	0.319661	0	0.0984261	0.112929	0.224123	0	0.18704	0.117684	0.323686	0.0859107	0.209451	0	0.0904156	0	0	0.119994	0.179684	0.148118	0.115644	0.206322	0.100898	0.302014	0.321459	0	0.121119	0.107119	0	0.196813	0.109331	0.104369	0	0.258388	0.10597	0	0.109872	0.0981918	0	0.157596	0.0772915	0.594208
ENSMUSG00000087083	0.192348	0.182183	0.111975	0.0506563	0.11803	0.23117	0.430449	0.259408	0.155929	0.210924	0.197815	0.0488367	0.110305	0.174912	0.230656	0.0938166	0.170703	0.119863	0.0862905	0.154463	0.0947684	0.0882129	0.343473	0.121609	0.117233	0.351626	0.182333	0.47191	0.404962	0.0977571	0.245584	0.154473	0.0985233	0	0.155208	0.231051	0.33962	0.264384	0.0515487	0.117731	0.0844156	0.0516094	0.161069	0.159283	0.189642	0.255958	0.0781667	0.152302	0.164627
ENSMUSG00000088858	0	0	0	0	0	0	0	0	0	0	0	0	0	0	0	0	0	0	0	0	0	0	0	0	0	0	0	0	0	0	0	0	0	0	0	0	0	0	0	0	0	0	0	0	0	0	0	0	0
ENSMUSG00000084776	0.95914	0.747004	0.752145	0.676185	0.917333	0.642045	0.362196	0.964054	0	0.342985	0.645861	0.939357	0	0.561588	0.14549	0.443601	1.14949	0.652883	0.827654	0.507464	0.636457	1.16698	0.649812	0.823659	0.773734	1.30763	0.352242	0.870719	0.33376	1.80482	0.657814	0.179922	0.498283	1.37648	1.39639	0.191275	0.159103	0.356441	1.00164	1.59039	0.42143	0.690082	0.537129	1.25261	0.791141	0.175304	0.378561	0.49212	0.719311
ENSMUSG00000090111	0	0	0	0	0	0	0	0	0	0	0	0	0	0	0	0	0	0	0	0	0	0	0	0	0	0	0	0	0	0	0	0	0	0	0	0	0	0	0	0	0	0	0	0	0	0	0	0	0
ENSMUSG00000087036	0.77115	0.255258	0.105108	0.195238	0.119767	0.606657	0.73356	0.320337	0.148677	0.101254	0.630895	0.290941	0.425199	0.169972	0.295838	0.36617	0.561579	0.292643	0.286037	0.278209	0.0462413	0.31351	0.369871	0.172228	0	0	0.337426	0.699417	0.271276	0	0.260427	0.100202	0.0937396	0.1656	0.144916	0.057127	0.350352	0.0510919	0.0497505	0.171555	0.119543	0.193493	0.260911	0.202289	0.273585	0.268371	0.32958	0.123861	0.218892
ENSMUSG00000015852	0.252187	0.106569	0.486912	0.306486	0.0916605	0.0608658	0.0316271	0.0869489	0	0.0311425	0	0.0569927	0	0.128285	0	0.0552512	0.693615	0.0934575	0.0736863	0.0303127	0.110094	0	0.0861514	0.154732	7.12913	0.11037	0.0429313	0	0	0.311741	0.114507	0.0300209	7.8408	0.0344129	1.93781	0.0340325	0.0570622	0.0310463	0.0600427	0.170668	0.0492411	3.71526	0.843058	3.73978	0	0	0	0.111576	0.0322966
ENSMUSG00000087055	1.76402	2.28005	0.207478	0.740482	3.72348	2.44432	1.39873	1.31347	1.70651	8.92863	3.80426	7.5488	3.77312	1.37348	1.58758	2.24267	1.2592	6.76838	2.58084	2.59562	1.40277	2.08376	1.41821	0.677874	1.26707	7.33423	1.91232	2.2816	1.81444	0.360909	1.79707	2.36934	0.545945	0.643096	0.192945	3.56558	2.0844	1.94362	3.11217	0.460092	1.23194	0.381479	0.599991	0.785061	2.44087	3.48443	1.66719	0.681212	6.74231
ENSMUSG00000082462	0	0	0	0	0	0	0	0	0	0	0	0	0	0	0	0	0	0	0	0	0	0	0	0	0	0	0	0	0	0	0	0	0	0	0	0	0	0	0	0	0	0	0	0	0	0	0	0	0
ENSMUSG00000108142	0.199115	0	0	0	0.108628	0.0519344	0	0	0	0	0.0547378	0	0	0	0	0.0645958	0	0	0	0	0	0	0.0681147	0.0844438	0	0.0612354	0.0585794	0.0761285	0	0.135472	0	0	0	0	0	0.0799635	0.0671468	0	0	0	0.0585136	0.0715274	0	0	0.0660139	0	0	0.156757	0.151104
ENSMUSG00000076127	0	0	0	0	0	0	0	0	0	0	0	0	0	0	0	0	0	0	0	0	0	0	0	0	0	0	0	0	0	0	0	0	0	0	0	0	0	0	0	0	0	0	0	0	0	0	0	0	0
ENSMUSG00000085902	0.507133	0.503749	0.18191	0.286462	0.251302	0.426538	0.754006	0.269774	0.16134	0.432749	0.552415	0.587013	0.355828	0.30847	0.531099	0.623327	0.419549	0.640109	0.55895	0.796308	0.298793	0.317697	0.689802	0.297473	0.295269	0.532747	0.2894	0.447654	0.30746	0.215065	0.288485	0.368682	0.24235	0.150345	0.113612	0.610706	0.442124	0.0955254	0.671215	0.504205	0.319617	0.247929	0.366913	0.132518	0.309164	0.536151	0.550801	0.411284	0.686257
ENSMUSG00000096109	0	0	0	0	0	0	0	0	0	0	0	0	0	0	0	0	0	0	0	0	0	0	0	0	0	0	0	0	0	0	0	0	0	0	0	0	0	0	0	0	0	0	0	0	0	0	0	0	0
ENSMUSG00000084116	0	0	0	0	0.455504	0.0353254	0	0	0	0	0	0	0	0	0	0.32645	0	0	0	0	0.393202	0	0.774147	0	0	0	0	0	0	0.407021	0	0.46806	0	0	0	0	0	0	0	0	0	0.426619	0	0	0	0	0	0	0.424485
ENSMUSG00000039004	0.0790066	0.174742	0.0307193	0.027642	0.278862	0.189437	0.117741	0.0612271	0.0286397	0.144925	0.0869237	0.186483	0.120541	0.0723186	0.0500461	0.103456	0	0.196973	0.0691138	0.0565829	0.0259993	0.120329	0.0271117	0.0333091	0.0322719	0.168595	0.100404	0.086314	0.111221	0.079907	0.0538198	0.0838467	0	0.0642149	0.0284108	0.253155	0.133429	0.0291101	0.056323	0.0961291	0.0921219	0.0281749	0	0	0.155425	0.230106	0.128618	0.125577	0.120274
ENSMUSG00000100980	0	0	0	0	0	0	0	0	0	0	0	0	0.0159179	0	0	0	0	0	0	0	0	0	0	0	0	0	0	0	0	0	0	0	0	0	0	0	0.0141322	0	0	0	0	0	0	0	0	0	0	0	0
ENSMUSG00000084504	0	0	0.654823	0	1.37762	0.234561	0	0	0	0	0.470019	0	0	0	0.542986	0	0	0.942817	0	0	1.10294	0.518747	0.580315	0.708616	0	0	0.436174	0	0	0	0	0	0	0	0	0	0	0	0	0	0.49574	0	0	0.6212	0	0	0.465178	0	0
ENSMUSG00000083574	0	0	0	0	0	0	0	0	0	0	0	0	0	0	0	0	0	0	0	0	0	0	0	0	0	0	0	0	0	0	0	0	0	0	0	0	0	0	0	0	0	0	0	0	0	0	0	0	0
ENSMUSG00000085970	0	0	0	0	0	0	0	0	0	0	0	0	0	0	0	0	0	0	0	0	0	0	0	0	0	0	0	0	0	0	0	0	0	0	0	0	0	0	0	0	0	0	0	0	0	0	0	0	0
ENSMUSG00000045237	11.725	11.4073	9.71655	14.4087	12.1771	10.5326	13.3926	10.1312	11.9048	11.1164	10.6259	9.36057	11.4109	10.674	10.0609	10.07	12.3732	9.77802	10.8567	11.7027	13.8763	10.6187	9.98711	13.1403	14.901	10.9753	10.3846	11.8917	11.872	13.0578	12.1395	12.3471	15.2351	10.5944	15.173	12.6057	9.45476	11.069	10.6293	12.7065	11.542	10.5149	10.8622	10.965	12.2322	13.13	12.1059	11.371	8.47603
ENSMUSG00000081230	0	0	0.101338	0	0.141505	0	0	0	0.0937978	0.188003	0	0	0	0	0	0	0	0	0.0755384	0.0925677	0	0.0794282	0.0885839	0	0	0	0	0	0.0911729	0	0	0.0943031	0	0.106284	0	0	0.0870636	0	0	0	0.0761295	0.0929486	0.193137	0	0	0.0948321	0	0	0
ENSMUSG00000099326	0	0	0	0	0	0	0	0	0	0	0	0	0	0	0	0	0	0	0	0	0	0	0	0	0	0	0	0	0	0	0	0	0	0	0	0	0	0	0	0	0	0	0	0	0	0	0	0	0
ENSMUSG00000058905	2.80293	4.81789	3.91378	4.19881	2.33612	2.67169	0.967992	2.51423	6.07097	5.22666	3.51406	5.02551	3.70865	6.94094	4.07021	6.13965	2.75019	1.92778	2.01922	3.49256	4.16841	4.75979	1.87455	1.12638	3.91581	2.50673	4.7415	4.6607	3.43407	2.86735	3.86691	1.50336	2.91064	2.24029	2.52931	1.61292	3.33064	3.57978	2.49703	0.488881	2.62787	5.07405	2.5743	3.13238	5.6019	3.06171	3.91799	3.76102	4.84895
ENSMUSG00000020949	85.5037	74.4634	193.074	242.459	76.7933	99.4343	111.068	83.2998	203.679	91.7104	111.393	107.629	77.4589	79.0813	70.2783	69.1709	197.01	93.819	80.7219	61.2953	244.822	88.4494	62.4558	248.424	258.547	105.851	56.9356	87.6615	64.8886	244.393	131.436	76.4612	249.96	210.04	251.01	72.9744	65.7991	198.696	67.0713	242.461	111.11	249.376	183.791	254.209	108.398	83.9028	61.4298	100.826	94.511
ENSMUSG00000036882	1.67892	2.19619	0.93008	4.95835	2.21585	3.20305	2.90817	1.42235	1.56264	2.68934	2.73062	2.37489	1.76765	1.8443	1.11644	1.86895	1.63307	3.46762	1.50216	1.76475	4.49331	1.25081	1.40234	2.4886	2.21308	2.73553	2.70759	1.01605	2.92045	4.43675	0.556342	1.4401	2.26536	1.49672	2.7302	2.11994	1.29093	1.54747	1.97141	2.93378	0.77706	1.79534	1.39991	1.88236	1.1734	1.27393	2.08727	0.92508	2.94695
ENSMUSG00000031181	0	0	0	0	0	0	0	0	0	0	0	0	0	0	0	0	0	0	0	0	0	0	0	0	0	0	0	0	0	0	0	0	0	0	0	0	0	0	0	0	0	0	0	0	0	0	0	0	0
ENSMUSG00000080597	0	0	0.749409	0	0	0.998007	1.44094	1.09021	1.43433	2.2125	1.0705	1.41727	0	0	2.47138	1.61008	0.790471	2.06577	0	1.4078	0	2.20277	0	0	0	0.649266	2.15318	2.20228	1.04896	0.653903	0	0.68976	0.658488	1.60113	0	0.783055	0.841325	1.41389	1.54562	2.34134	2.67981	0.975452	0.734697	0.743736	0.645988	0.710555	2.11814	1.71687	0
ENSMUSG00000077497	0.486373	0	0	0	0	0.0962759	0	0	0	0.539233	0.403433	0	0	0	0.466063	0	0	0	0.426634	0	0	0.445257	0.498104	0	0	0	0	0	0	0.490428	0	0	0	0	0	0	0.987586	0.532848	0	0	0	0	0	0	0.478803	0	0	0	0
ENSMUSG00000081920	0	0	0	0	0	0	0	0	0	0	0	0	0	0	0	0	0	0	0	0	0	0	0	0	0	0	0	0	0	0	0	0	0	0	0	0	0	0	0	0	0	0	0	0	0	0	0	0	0
ENSMUSG00000086545	0	0	0	0	0	0	0	0	0	0	0	0	0	0	0	0	0.390787	0	0	0	0	0	0	0	0	0	0	0	0.327802	0	0	0	0.339009	0	0	0	0.306949	0	0	0	0	0	0.359183	0	0	0	0	0	0
ENSMUSG00000044362	0	0	0.0315971	0.056582	0	0.0213694	0.0305022	0	0	0	0.0225145	0	0	0	0	0	0.0321562	0	0.02385	0	0.079697	0	0	0.0342628	0.0331902	0.0497174	0.020813	0.0297873	0	0.082191	0.0553557	0	0.0552954	0.0331886	0.0292234	0	0.0276609	0.118877	0	0.0660298	0	0	0.0605094	0	0	0	0	0	0
ENSMUSG00000099894	0	0	0	0	0	0	0	0	0	0	0	0	0	0	0	0	0	0	0	0	0	0	0	0	0	0	0	0	0	0	0	0	0	0	0	0	0	0	0	0	0	0	0	0	0	0	0	0	0
ENSMUSG00000063225	0	0	0	0	0	0	0	0	0	0	0	0	0	0	0	0	0	0	0	0	0	0	0	0	0	0	0	0	0	0	0	0	0	0	0	0	0	0	0	0	0	0	0	0	0	0	0	0	0
ENSMUSG00000104924	0	0	0	0	0	0	0	0	0	0	0	0	0	0	0	0	0	0	0	0	0	0	0	0	0	0	0	0	0	0	0	0	0	0	0	0	0	0	0	0	0	0	0	0	0	0	0	0	0
ENSMUSG00000054457	0	0	0	0	0	0.0345315	0	0.0455071	0.0634832	0	0.0964788	0.0590891	0	0	0.0550919	0.170423	0	0.0487355	0.108733	0	0	0.0537637	0.119445	0	0	0	0.0444582	0	0	0	0	0.0631747	0	0	0	0.212034	0.117936	0	0.0626865	0.0719287	0	0	0	0.0649449	0	0	0	0.0485765	0.0669303
ENSMUSG00000085124	0.806106	0.319761	0.504568	0.151632	0.314555	0.592701	0.579955	1.10007	0.364076	0.806806	0.734916	0.746108	0.547625	0.579114	0.671238	0.816728	0.421944	0.690383	0.525783	0.721643	0.119738	0.425202	0.733417	0.334443	0.238693	0.512278	0.813199	0.423864	0.256711	0.324685	0.402593	0.727297	0.211955	0.292028	0.351382	0.506266	0.77142	0.483826	0.775096	0.290379	0.318066	0.416148	0.350055	0.220444	0.433517	0.556733	1.16443	0.441139	0.469017
ENSMUSG00000087413	0	0	0	0	0	0	0	0	0	0	0	0	0	0	0	0	0	0	0	0	0	0	0	0	0	0	0	0	0	0	0	0	0	0	0	0	0	0	0	0	0	0	0	0	0	0	0	0	0
ENSMUSG00000064476	0	0	0	0.379356	0	0	0	0	0	0	0	0	0	0	1.04172	0	0	0	0	0	0	0	0	0.456171	0	0	0	0	0	0	0	0	0	0	0	0	0	0	0	0	0	0	0	0.399898	0	0	0	0	0
ENSMUSG00000086145	0	0.295983	0.146094	0.133721	0.255944	0.0983578	0.140853	0.148918	0.068146	0.207455	0.103095	0.190109	0.429362	0.283228	0.0590462	0	0	0.474182	0.163916	0.134664	0.0626862	0.288847	0.385579	0.247875	0	0.229129	0.190767	0.277692	0.132155	0.131784	0.128388	0.405795	0.0646169	0	0.135296	0.375449	0.252316	0	0.398496	0.0789263	0.109996	0	0	0.138826	0.123888	0.0700627	0.255013	0.0497613	0.144198
ENSMUSG00000085713	0	0	0	0	0	0.0509958	0	0	0	0	0	0	0.310763	0	0	0	0	0	0	0	0	0	0	0	0	0	0	0.298053	0	0	0	0	0	0	0	0	0	0	0	0	0	0	0	0	0	0	0	0	0
ENSMUSG00000100413	0	0	0	0	0	0	0	0	0	0	0	0	0	0	0	0	0	0	0	0	0	0	0	0	0	0	0	0	0	0	0	0	0	0	0	0	0	0	0	0	0	0	0	0	0	0	0	0	0
ENSMUSG00000040456	0	0	0	0	0	0	0	0	0	0	0	0	0	0	0	0	0	0	0	0	0	0	0	0	0	0	0	0	0	0	0	0	0	0	0	0	0	0	0	0	0	0	0	0	0	0	0	0	0
ENSMUSG00000100652	0	0	0.203003	0	0	0	0	0	0.362928	0	0	0	0	0	0.152233	0	0.202901	0	0	0.178498	0	0	0	0.217969	0.210764	0	0	0	0	0.177889	0	0.274369	0	0	0	0	0	0.188057	0	0	0	0	0	0	0	0.183875	0	0	0.19456
ENSMUSG00000085014	0	0.073037	0.0343534	0.0611715	0	0.0266423	0.0323013	0	0.0324419	0.0945667	0	0.0722947	0	0.0273338	0.0995254	0.0312929	0	0.0889673	0.0551932	0	0.0535612	0.121281	0.0307338	0.045333	0.032627	0	0.0692448	0.0322821	0	0	0.0328705	0	0	0	0	0	0	0.0325487	0	0	0.0265324	0	0.0685612	0	0	0	0.0575227	0.024198	0.12564
ENSMUSG00000088019	0	0	0	0	0	0	0	0	0	0	0	0	0	0	0	0	0	0	0	0	0	0	0	0	0	0	0	0	0	0	0	0	0	0	0	0	0	0	0	0	0	0	0	0	0	0	0	0	0
ENSMUSG00000099541	0	0	0	0	0	0	0	0	0	0	0	0	0	0	0	0	0	0	0	0	0	0	0	0	0	0	0	0	0	0	0	0	0	0	0	0	0	0	0	0	0	0	0	0	0	0	0	0	0
ENSMUSG00000104833	0	0	0	0	0	0	0	0	0	0	0	0	0	0	0	0	0	0	0	0	0	0	0	0	0	0	0	0	0	0	0	0	0	0	0	0	0	0	0	0	0	0	0	0	0	0	0	0	0
ENSMUSG00000101445	0	0	0	0	0	0	0	0	0	0	0	0	0	0	0	0	0	0	0	0	0	0	0	0	0	0	0	0	0	0	0	0	0	0	0	0	0	0	0	0	0	0	0	0	0	0	0	0	0
ENSMUSG00000104994	0.0656915	0.0607659	0.0326574	0.064005	0.0465344	0.0632216	0.0776475	0	0	0.0922306	0.0242493	0.0577615	0.0715239	0.10687	0	0.0867479	0.0369222	0.0946268	0.026136	0.100985	0.0274904	0.0541524	0.089582	0.141839	0.104884	0.0513877	0.0220464	0.121328	0.0306477	0.0873719	0.032498	0.0361343	0	0.0373586	0.0369988	0.0338322	0.0291356	0.0320533	0	0.0349131	0.0530932	0.0297783	0	0.0611815	0.0547979	0.0922984	0.115634	0.0222698	0
ENSMUSG00000098763	0	0	0	0	0	0	0	0	0	0	0	0	0	0	0	0	0	0	0	0	0	0	0	0	0	0	0	0	0	0	0	0	0	0	0	0	0	0	0	0	0	0	0	0	0	0	0	0	0
ENSMUSG00000085262	0.675553	0.154683	0.570989	0.348439	0.46686	0.738882	0.654295	0.379055	0.535758	0.182065	0.761788	0.372876	0.328563	0.377771	0.699804	0.964505	1.26006	0.412189	0.370397	0.623981	0.408898	0.297791	0.927081	0.643969	0.511873	0.530528	0.934854	0.444531	0.869484	0.334219	0.496451	0.266985	0.256237	0.398934	0.704618	0.195768	0.74661	0.548451	0.712037	0.702231	0.2161	0.346904	0.461566	0.540402	0.472631	0.449703	0.546304	0.262359	0.661262
ENSMUSG00000100972	0	0	0	0	0	0	0	0	0	0	0	0	0	0	0	0	0	0	0	0	0	0	0	0	0	0	0	0	0	0	0	0	0	0	0	0	0	0	0	0	0	0	0	0	0	0	0	0	0
ENSMUSG00000065674	0	0	0	0.567261	0	0	0	0	0	0	0	0	0	0	0	0	0	0	0	0	0	0	0	0	0	0	0	0	0	0	0	0	0	0	0	0	0	0	0	0	0	0	0	0	0.536975	0	0	0	0
ENSMUSG00000089377	0	0	0	0	0	0	0	0	0	0	0	0	0	0	0	0	0	0	0	0	0	0	0	0	0	0	0	0	0	0	0	0	0	0	0	0	0	0	0	0	0	0	0	0	0	0	0	0	0
ENSMUSG00000086562	0	0	0	0	0	0	0	0	0	0	0	0	0	0	0	0	0	0	0	0	0	0	0	0	0	0	0	0	0	0	0	0	0	0	0	0	0	0	0	0	0	0	0	0	0	0	0	0	0
ENSMUSG00000087016	0.606501	3.00944	0	0.321542	4.23884	0.719465	1.19644	0.915177	0.327893	2.10786	0.85761	1.78275	3.27368	0.400531	1.91841	1.54358	0	1.73239	0.785042	2.88029	0.302079	1.38231	1.07704	0.973783	0	3.32778	1.44645	1.99937	2.52187	0.777576	0.933914	4.7137	0	0.745726	0.826739	3.27737	0.749217	0.50549	5.0628	0	0.399336	0.164574	0.50896	0.509169	1.96915	6.34126	2.39001	0.700483	1.70345
ENSMUSG00000106437	1.06067	0.172622	0	0.535042	0.114169	0.558064	0.242223	0.122696	0.139765	0.832013	0.260793	0.41563	0.152163	0.547991	0.913036	0.447129	0	0.727123	0	0.331603	0.256545	0.727657	0.327182	0	0.205747	0.862524	0.411615	0.324605	0	0.251563	0.476642	0.514115	0.186188	0	0.167777	0.659042	0.332495	0.147963	0.564529	0.441605	0.275419	0.575972	0.164926	0.278337	0.267061	0.743955	0.468033	0.147367	0
ENSMUSG00000103368	0	0	0	0	0	0	0	0	0	0	0	0	0	0	0	0	0	0	0	0	0	0	0	0	0	0	0	0	0	0	0	0	0	0	0	0	0	0	0	0	0	0	0	0	0	0	0	0	0
ENSMUSG00000084904	1.74608	0.949927	0.925545	0.252129	0.79468	0.874324	1.10273	1.34057	0.56285	0.767509	0.855345	0.591848	1.0552	1.02842	1.74641	1.29754	0.578307	0.641274	0.872504	1.97598	0.213335	1.38896	2.04925	0.18567	0.35135	0.812645	1.31196	1.4094	0.962361	0.402359	0.881281	0.761127	0.278898	0.456621	0.276569	0.624475	1.56288	0.623131	0.665678	0.337386	0.670338	0.558564	0.633164	0.282682	0.850297	1.30177	1.34853	0.706991	0.771387
ERCC-00004	0	0	0	0	0	0	0	0	0	0	0	0	0	0	0	0	0	0	0	0	0	0	0	0	0	0	0	0	0	0	0	0	0	0	0	0	0	0	0	0	0	0	0	0	0	0	0	0	0
ENSMUSG00000086396	0	0	0	0	0	0	0	0	0	0	0	0	0	0	0	0	0	0	0	0.0471591	0	0	0	0	0.0535852	0	0	0	0	0	0	0	0	0	0	0	0	0	0	0	0	0	0	0	0	0	0	0	0
ENSMUSG00000096861	0	0	0	0	0	0	0	0	0	0	0	0	0	0	0	0	0	0	0	0	0	0	0	0	0	0	0	0	0	0	0	0	0	0	0	0	0	0	0	0	0	0	0	0	0	0	0	0	0
ENSMUSG00000101441	0	0	0	0	0	0	0	0	0	0	0	0	0	0	0	0	0	0	0	0	0	0	0	0	0	0	0	0	0	0	0	0	0	0	0	0	0	0	0	0	0	0	0	0	0	0	0	0	0
ENSMUSG00000039179	0.05461	0.0516852	0	0.113845	0.0595133	0.0607799	0.0612072	0	0.0395344	0.119934	0	0.146893	0	0.0333939	0.137317	0.0712488	0.0646137	0.150988	0.0953196	0.0392089	0.0537124	0.0997911	0.055765	0	0.0939406	0.0998904	0.0554412	0.119137	0.0575177	0.110447	0.111041	0	0.11129	0	0	0	0	0	0	0	0	0	0	0.0403162	0.143218	0.0596907	0.0592331	0	0.165847
ENSMUSG00000085395	0.381241	0.615721	0.198206	0	0.137202	0.225348	0.524331	0.125725	0	0.175497	0.397801	0.251944	0.38158	0.338744	0.451032	0.939403	0.203826	0.135774	0	0.352021	0	0.895924	0.519101	0.216661	0	0.751624	0.494731	0.37125	0.186138	1.04616	0.340359	0	0	0	0.183539	0	0.653042	0	0.173464	0	0.279338	0.182134	0.186761	0.186434	0.467739	0.539111	0.267439	0	0.188071
ENSMUSG00000097843	0.197078	0	0	0	0.0564569	0.0806563	0	0.160597	0	0.0526355	0	0.170466	0	0	0.0372903	0.0562092	0	0.0955669	0	0	0.140715	0.0491671	0.152121	0	0	0	0	0.11434	0.087975	0.117987	0.0676877	0	0.153637	0	0.213542	0	0.219295	0.0542075	0	0	0.0596311	0	0.172656	0	0.0996646	0	0	0	0.0489593
ENSMUSG00000084853	0	0	0	0	0	0	0	0	0	0	0	0	0	0	0	0	0	0	0	0	0	0	0	0	0	0	0	0	0	0	0.464482	0	0	0	0	0	0	0	0	0	0	0	0	0	0	0	0	0	0
ENSMUSG00000005800	3.21841	24.0385	0.984719	0.0271112	24.4427	28.6772	9.93575	4.78908	1.47437	5.67555	8.18659	8.22058	9.19985	9.28671	7.37699	4.45717	0.455677	22.1831	17.8162	9.47155	0.277974	4.85318	5.55829	0.0973574	0.0316546	5.40249	23.0317	6.49756	19.6507	0.0262975	2.33761	8.42795	0	2.31918	0	6.35571	3.37039	1.13102	4.97541	0.0629576	1.80285	0.0276337	0.344793	0.0286031	5.58062	9.77793	6.1723	6.84896	22.6838
ENSMUSG00000107132	0	0	0	0	0	0	0	0	0	0	0	0	0	0	0	0	0	0	0	0	0	0	0	0	0	0	0	0	0	0	0	0	0	0	0	0	0	0	0	0	0	0	0	0	0	0	0	0	0
ENSMUSG00000086920	3.64532	3.21294	1.83984	1.72217	4.26182	6.09798	6.14675	4.4542	1.33905	7.25172	7.50773	7.61144	2.46635	2.46235	3.41676	3.18811	3.43763	8.89906	3.73659	4.61969	2.08435	2.71712	4.70574	1.64221	1.64088	6.11562	2.76979	5.2935	4.65923	2.36967	4.4042	2.47732	1.05627	1.00612	1.89692	3.83712	2.95378	2.81094	4.01881	2.28424	2.29423	1.75703	2.19525	2.27751	4.293	5.54062	5.45161	2.839	4.54679
ENSMUSG00000075520	0	0	0	0	0.00729474	0.00264409	0	0	0	0.00989038	0	0	0	0	0	0	0	0	0	0	0	0	0	0	0	0.00819794	0	0	0.00946431	0	0	0	0	0	0	0	0	0	0	0	0	0	0	0	0	0	0.0073211	0	0
ENSMUSG00000098796	0	0	0	0	0	0	0	0	0	0	0	0	0	0	0	0	0	0	0.236355	0	0	0	0	0	0	0.498074	0	0	0	0	0	0	0	0	0	0	0	0	0	0	0	0	0	0	0	0	0	0	0
ENSMUSG00000091950	0	0.065501	0	0	0.112827	0.120958	0	0	0	0	0.0568515	0	0	0	0	0.132891	0	0.0573811	0.179959	0	0	0	0	0	0	0	0.0522486	0	0	0	0	0	0	0	0	0.0830937	0	0	0	0	0	0	0	0	0	0	0	0.0545781	0.156839
ENSMUSG00000107282	0	0	0	0	0	0	0	0	0	0	0	0	0	0	0	0	0	0	0	0	0	0	0	0	0	0	0	0	0	0	0	0	0	0	0	0	0	0	0	0	0	0	0	0	0	0	0	0	0
ENSMUSG00000074482	0	0.180236	0.111747	0	0	0.0302008	0.106847	0	0	0	0	0	0.226108	0	0	0.115967	0.138258	0	0.0960096	0.102904	0.108835	0.0858138	0	0.246478	0.116629	0	0.232064	0	0.120461	0.128311	0	0	0.108857	0	0.102691	0	0	0	0	0	0	0.120067	0	0	0.114974	0.102564	0	0.154045	0
ENSMUSG00000052642	0	0	0	0	0	0	0	0	0	0	0	0	0	0	0	0	0	0	0	0	0	0	0	0	0	0	0	0	0	0	0	0	0	0	0	0	0	0	0	0	0	0	0	0	0	0	0	0	0
ENSMUSG00000085366	0	0	0	0	0	0	0	0	0	0	0	0	0	0	0	0	0	0	0	0	0	0	0	0	0	0	0	0	0	0	0	0	0	0	0	0	0	0	0	0	0	0	0	0	0	0	0	0	0
ENSMUSG00000083258	0	0.0211129	0	0	0	0.00219175	0	0	0	0	0.0183237	0	0	0	0	0	0	0.0186172	0	0.0710579	0.0216858	0	0	0.0277208	0.0536021	0	0	0	0	0	0	0.0234491	0	0	0	0	0	0	0	0	0.0193158	0	0.024659	0.0242839	0	0	0	0	0
ENSMUSG00000088147	0	0	0	0	0	0	0	0	0	0	0	0	0	0	0	0	0	0	0	0	0	0	0	0	0	0	0	0	0	0	0	0	0	0	0	0	0	0	0	0	0	0	0	0	0	0	0	0	0
ENSMUSG00000107031	0	0	0	0	0	0	0	0	0	0	0	0	0	0	0	0	0	0	0	0	0	0	0	0	0	0	0	0	0	0	0	0	0	0	0	0	0	0	0	0	0	0	0	0	0	0	0	0	0
ENSMUSG00000100947	0	0	0	0	0	0	0	0	0	0	0	0	0	0	0	0	0	0	0	0	0	0	0	0	0	0	0	0	0	0	0	0	0	0	0	0	0	0	0	0	0	0	0	0	0	0	0	0	0
ENSMUSG00000100017	1.99125	1.39515	0.941528	0.85948	1.42365	2.19251	1.71137	2.0929	1.30084	1.66981	2.4326	1.86764	1.71623	1.40766	1.76225	2.04327	1.28012	1.73642	1.81669	1.35905	0.775545	2.18753	1.53404	0.836937	0.553166	1.86972	1.78753	1.92904	1.68108	1.08969	1.56142	1.83792	0.838442	1.37364	0.739928	1.33907	1.36878	1.27487	1.90571	0.99884	1.27218	0.737398	1.11007	0.590067	1.85284	1.70242	1.61302	1.57781	1.80004
ENSMUSG00000065691	0	0	0	0	0.404397	0.153178	0	0	0	0.556788	0	0	0	0	1.0093	0	0	0	0.650371	0.529196	0	0.911294	0	0	0	0	0	0	0.527867	0	0.505611	0	0	0	0	0	0	0.537326	0	0	0.459269	0	0	0.537677	0	0	0	0	0
ENSMUSG00000087168	0.576842	0.318051	0.41176	0.458635	0.406033	0.714962	0.831955	0.389914	0.325763	0.362772	0.568021	0.631164	0.366053	0.423943	0.445004	0.332684	0.32601	0.615258	0.37616	0.505428	0.280448	0.395729	0.465308	0.234562	0.256751	0.686573	0.34424	0.450715	0.394804	0.546147	0.354027	0.376638	0.347306	0.371914	0.301437	0.216289	0.277207	0.366319	0.575469	0.387432	0.233628	0.408942	0.213926	0.36937	0.5546	0.307751	0.291985	0.392294	0.543552
ENSMUSG00000086483	0	0.0792114	0	0	0	0	0	0	0	0	0	0	0	0	0	0	0	0	0	0	0	0	0	0	0	0	0.125413	0	0	0	0	0	0	0	0	0	0	0	0	0	0	0	0	0	0	0	0	0	0
ENSMUSG00000095641	0	0	0	0	0	0	0	0	0	0	0	0	0	0	0	0	0	0	0	0	0	0	0	0	0	0	0	0	0	0	0	0	0	0	0	0	0	0	0	0	0	0	0	0	0	0	0	0	0
ENSMUSG00000026542	0	0.143723	0	0	0	0	0	0	0	0	0	0	0	0	0	0	0	0	0	0	0	0.069947	0	0	0	0	0	0	0.0803797	0	0	0	0	0	0	0.0916246	0	0	0	0	0	0	0	0	0	0.0835418	0.0615874	0	0
ENSMUSG00000082261	0	0	0	0	0	0	0	0	0	0	0	0	0	0	0	0	0	0	0	0	0	0	0	0	0	0	0	0	0	0	0	0	0	0	0	0	0	0	0	0	0	0	0	0	0	0	0	0	0
ENSMUSG00000095206	0	0	0	0	0	0	0	0	0	0	0	0	0.19848	0	0	0	0	0	0	0	0	0	0	0	0	0	0	0	0	0	0	0	0	0	0	0	0	0	0	0	0	0.183243	0	0	0	0	0	0	0
ENSMUSG00000025220	69.5869	113.584	50.6726	59.7573	129.777	90.0257	98.6959	63.1869	56.9523	87.5946	93.0671	90.1653	121.086	63.1753	73.0651	71.2918	51.1919	86.5561	70.7386	124.945	60.0038	71.1634	62.1153	61.58	57.02	92.7236	110.859	70.3807	142.986	57.4142	58.1376	161.615	49.9324	54.1795	61.0731	110.759	56.553	57.5605	146.394	61.1599	59.9353	51.1711	52.2271	53.6225	73.7183	141.186	118.45	59.3005	84.7999
ENSMUSG00000095957	0	0	0	0	0	0	0	0	0	0	0	0	0	0	0	0	0	0	0	0	0	0	0	0	0	0	0	0	0	0	0	0	0	0	0	0	0	0	0	0	0	0	0	0	0	0	0	0	0
ENSMUSG00000102958	0	0	0	0	0	0	0	0	0	0	0	0	0	0	0	0	0	0	0	0	0	0	0	0	0	0	0	0	0	0	0	0	0.133369	0	0	0	0	0	0	0	0	0	0	0	0	0	0	0	0
ENSMUSG00000081598	0	0	0	0	0	0	0	0	0	0	0	0	0	0	0	0	0	0	0	0	0	0	0	0	0	0	0	0	0	0	0	0	0	0	0	0	0	0	0	0	0	0	0	0	0	0	0	0	0
ENSMUSG00000077163	0	0	0	0	0	0	0	0	0	0	0	0	0	0	0	0	0	0	0	0	0	0	0	0	0	0	0	0	0	0	0	0	0	0	0	0	0	0	0	0	0	0	0	0	0	0	0	0	0
ENSMUSG00000085926	0	0	0	0	0	0	0	0	0	0	0	0	0	0	0	0	0	0	0	0	0	0.0501661	0	0	0	0	0	0	0	0	0	0	0	0	0	0	0.0556162	0	0	0	0	0	0	0	0	0	0	0	0
ENSMUSG00000077514	0	0	0	0	0	0	0	0	0	0	0	0	0	0	0	0	0	0	0	0	0	0	0	0	0	0	0	0	0	0.456212	0	0	0	0	0	0	0	0	0	0	0	0	0	0	0	0	0	0	0
ENSMUSG00000085694	0	0	0	0	0	0.020492	0.261051	0	0	0	0	0	0.255426	0	0	0	0	0	0	0	0	0	0	0	0	0	0	0	0.229509	0	0	0	0	0	0	0	0	0	0	0	0	0	0	0	0	0	0	0.1638	0
ENSMUSG00000072919	1.44875	2.35046	1.65748	1.49108	2.59365	3.92992	3.12685	0.74692	0.979114	2.89564	3.34247	2.01395	0.888663	0.878329	1.02919	1.49955	1.68773	3.27021	2.02681	1.6594	3.44219	1.42104	1.32179	0.983443	1.57347	3.01537	1.27021	1.55493	1.29433	1.64452	1.25235	0.418814	2.38708	1.66028	1.95357	2.8722	1.30414	1.78356	1.23649	1.50666	1.30438	2.13657	1.95409	1.36042	1.43258	2.05134	1.09776	1.32888	3.53397
ENSMUSG00000049404	0	0.0984668	0.0607232	0	0	0.0254673	0	0.159957	0.0564409	0.057261	0.0429768	0	0.059783	0	0.0490962	0.100984	0	0.0433639	0	0.0558889	0.153158	0	0.0533754	0	0.126444	0	0.0787888	0.0570624	0.0550611	0	0.106256	0.0559959	0	0	0.0562128	0	0.0527457	0	0	0.0638588	0	0.0556981	0.0583086	0	0.102559	0.113698	0	0.204986	0
ENSMUSG00000032303	0	0	0	0	0	0.00198242	0	0.0310425	0.0217744	0.0221021	0.0165558	0	0	0	0	0	0	0	0	0	0.0196353	0.0183557	0	0	0	0	0	0	0.0211764	0	0	0	0	0	0	0	0.0203463	0.0219768	0	0.0243396	0	0	0.0223283	0	0	0	0	0.0159685	0.022901
ENSMUSG00000091947	0.262785	0.50284	0.153707	0.413832	0.598748	0.391869	0.466049	0.303645	0.715618	0.430152	0.270504	0.329364	0.230443	0.355977	0.322185	0.443102	0.584554	0.547125	0.231731	0.638402	0.129964	0.481896	0.468809	0.498982	0.479928	0.193308	0.448333	0.503672	0.491757	0.534485	0.28952	0.645851	0.539708	0.482355	0.638074	0.553454	0.330395	1.08911	0.419787	0.353645	0.115592	0.560248	0.471821	0.871288	0.130121	0.436531	0.642948	0.467449	0.455493
ENSMUSG00000075033	25.6313	12.4753	14.4315	13.3296	9.346	23.3262	27.3094	21.3271	18.6632	20.0905	24.3972	21.2933	14.2682	18.9664	17.9413	18.3035	16.1402	18.8982	16.7492	24.6021	10.702	20.5477	24.4683	11.9086	6.65386	19.9977	21.4629	18.5579	11.4158	14.6359	18.8168	11.9236	6.75302	17.0022	6.90335	13.6909	22.5198	20.0199	13.026	10.5468	19.588	7.65157	18.3997	8.19079	26.0265	10.1044	25.5118	20.7229	19.7462
ENSMUSG00000083808	0	0	0	0	0	0	0	0	0	0	0	0	0	0	0	0	0	0	0	0.965495	0	0	0	0	0	0	0	0	0	1.0426	0	1.28434	0	0	0	1.08943	0	0	0	0	0.855992	0	0	0	0	0	0	0	0
ENSMUSG00000084836	0	0	0	0	0	0.0952722	0.19966	0	0	0	0.161592	0.362734	0	0	0	0	0	0.296125	0	0	0	0	0	0	0	0	0	0	0	0	0	0	0	0	0	0	0	0	0	0	0	0	0	0	0	0	0	0	0
ENSMUSG00000087252	0.175602	0.0331639	0.120823	0.14652	0	0.0512448	0.0778659	0.134144	0.0377597	0.0765206	0.0573707	0.0703526	0.040018	0.126696	0.131232	0.169747	0.0821188	0.0290786	0.242307	0.0374549	0.0343124	0.221973	0.179278	0.0439869	0.253103	0.0320156	0.0266207	0.227204	0.036902	0.175544	0.212295	0.0372142	0.17688	0.126884	0.148913	0.0836882	0.280796	0.228574	0.0372662	0.084761	0.151785	0.110819	0.0775879	0.0766133	0.136778	0.0382439	0	0.0836795	0
ENSMUSG00000105378	0.135338	0.12001	0.0300158	0.0257565	0.0504812	0.0852854	0.047878	0.195533	0.150978	0.110016	0.165818	0.314883	0.0660592	0.155642	0.232231	0.105193	0.0475247	0.178103	0.133018	0.260291	0.0512646	0.19077	0.0858258	0.0235157	0.0248045	0.214375	0.116622	0.0831464	0.16852	0.118672	0.0611365	0.228843	0	0.0693043	0.06439	0.167349	0.189555	0.0275218	0.0859802	0.0458273	0.0186237	0.0957602	0.0894634	0.0348125	0.110771	0.027344	0.268113	0.20754	0.222076
ENSMUSG00000074871	0	0	0	0	0	0	0	0	0	0	0	0	0	0	0	0	0	0	0	0	0	0	0	0	0	0	0	0	0	0	0	0	0	0	0	0	0	0	0	0	0	0	0	0	0	0	0	0	0
ENSMUSG00000086998	0	1.16987	0.374548	0.284592	1.74208	4.68614	0.48559	0	0.917387	2.53263	1.21356	0.802752	0.702092	0.483901	1.80863	0	0	1.81823	1.34875	1.62663	0.997533	1.56528	1.05735	0	0	0.93695	1.38788	0.850868	1.71532	0	0	0	0.774254	0	0	0	0.408655	0.863838	0.559906	0	0	0	0	0.607083	0	0	0.856462	0	2.37313
ENSMUSG00000102863	0.717921	0.788669	0.286021	0.163869	0.952435	0.37282	0.602219	0.452437	0.363702	0.495028	0.500602	0.773849	0.822328	0.699076	0.383725	0.464023	0.476118	0.860339	0.863816	0.361205	0.198101	0.431206	0.504939	0.310046	0.0275808	0.534629	0.428781	0.421035	0.711534	0.226963	0.412587	0.665745	0.0688353	0.273173	0.144376	0.675685	0.774747	0.197199	0.69504	0.245716	0.392765	0.214675	0.375375	0.246848	0.486306	0.957725	0.640837	0.518465	0.666909
ENSMUSG00000087994	0	0	0	0	0	0	0	0	0	0	0	0	0	0	0	0	0	0	0	0	0	0	0	0	0	0	0	0	0	0	0	0	0	0	0	0	0	0	0	0	0	0	0	0	0	0	0	0	0
ENSMUSG00000020605	3.63614	3.03599	3.94336	2.74408	2.6941	6.02604	4.95907	2.46224	4.1556	3.76863	4.97008	4.6288	2.79294	3.81578	3.65591	3.66716	3.39358	5.29071	3.82641	2.7518	3.17267	4.19299	2.70916	3.13971	3.35274	4.00689	2.29856	3.90406	3.46683	2.93183	3.40939	3.13238	3.29585	3.99151	4.29902	2.50738	2.69381	4.33688	3.14414	3.19397	3.53165	2.67908	4.19497	2.81239	4.84488	2.62309	2.81426	3.50176	4.7104
ENSMUSG00000084276	0	0.830124	0.710941	0	0	0.308263	1.24919	0	0.241603	0.715618	0.353487	0.341788	0	0.193921	0	0	0.533561	0.893102	0.287119	0.345614	0	0.694301	0	1.14759	1.3285	0	0	0.582276	0.229528	1.14008	0	1.02179	1.44529	0	1.69882	0	0	0	0	0	0.19687	0	1.2075	0.994713	0	0	0.855599	0	0.738417
ENSMUSG00000031983	9.26172	9.3198	5.91444	4.97121	8.93596	9.23216	7.4143	8.93608	6.12529	8.01418	7.48596	7.04551	7.02045	9.32265	11.3387	11.2452	6.74618	9.39188	9.15672	11.1241	5.59236	8.49307	10.1264	5.00075	7.72446	6.39745	12.7671	9.50686	13.3583	4.31101	5.91452	11.4567	5.77107	6.09977	8.41578	8.97425	10.3039	5.76952	11.7599	4.54759	6.45138	4.23312	5.61192	5.14105	7.44592	7.33364	11.3418	6.001	8.6658
ENSMUSG00000094096	0	0	0	0	0	0	0	0	0	0	0	0	0	0	0	0	0	0	0	0	0	0	0	0	0	0	0	0	0	0	0	0	0	0	0	0	0	0	0	0	0	0	0	0	0	0	0	0	0
ENSMUSG00000100970	0	0	0	0	0	0	0	0	0	0	0	0	0	0	0	0	0	0	0	0	0	0	0	0	0	0	0	0	0	0	0	0.00815098	0	0	0	0	0	0	0	0	0	0	0	0	0	0	0	0	0
ENSMUSG00000086394	0	0	0	0	0	0	0	0	0	0	0	0	0	0	0	0	0	0	0	0	0	0	0	0	0	0	0	0	0	0	0	0	0	0	0	0	0	0	0	0	0	0	0	0	0	0	0	0	0
ENSMUSG00000101004	0	0	0	0	0	0	0	0	0	0	0	0	0	0	0	0	0	0	0.0867841	0	0	0	0	0	0	0	0	0	0	0	0	0	0	0	0	0	0.099894	0	0	0	0	0	0	0	0	0	0	0	0
ENSMUSG00000084411	0.821743	0.375217	0	0	0	0.535838	0.474097	1.18259	0	0.867113	0	0	1.38703	0	0	0.345039	0	0.649293	0.693431	0	0	0.375791	0	0	0.980971	1.73217	1.12579	0.447382	1.24848	0	0.429467	0.712365	0.877756	0.517157	0.926831	0.478887	0.389735	0	0	0	0.363881	0	0.922049	0.517109	0.411549	0	0.307779	0	0
ENSMUSG00000100245	0	0	0	0	0	0	0	0	0	0	0	0	0	0	0	0	0	0	0	0	0	0	0	0	0	0	0	0	0	0	0	0	0	0	0	0	0	0	0	0	0	0	0	0	0	0	0	0	0
ENSMUSG00000092686	0	0	0	0	0	0	0	0	0	0	0	0	0	0	0	0	0	0	0	0	0	0	0	0	0	0	0	0	0	0	0	0	0	0	0	0	0	0	0	0	0	0	0	0	0	0	0	0	0
ENSMUSG00000084967	0.239185	0.399185	0.165116	0.103222	0.486977	0.301667	0.305249	0.281241	0.064994	0.340359	0.20031	0.578993	0.505928	0.29018	0.340749	0.371264	0.0680811	0.432223	0.378617	0.388714	0.0942711	0.406719	0.275294	0.0558406	0.0566787	0.563305	0.300057	0.334233	0.399355	0.159537	0.196211	0.415147	0.0479214	0.0469179	0.103001	0.270382	0.285664	0.201196	0.435122	0.095282	0.162014	0.163898	0.043019	0.064444	0.304878	0.504787	0.400953	0.113029	0.409276
ENSMUSG00000093849	0	0.222795	0	0	0	0.0226465	0	0	0	0	0	0	0	0	0	0	0.291175	0	0	0	0	0	0	0	0	0.21795	0	0	0	0	0	0	0	0	0	0	0	0	0	0	0	0	0	0	0	0	0	0	0
ENSMUSG00000045128	1415.9	1569.87	1222.48	1059.61	1546.81	1517.49	1699.32	1424.39	1269.88	1744.57	1535.18	1677.75	1804.09	1374.57	1598.31	1566.78	1225.72	1531.61	1363.78	1724.79	1071.99	1452.72	1524.67	1084.17	982.756	1637.23	1619.43	1451.26	1569.09	1130.79	1286.16	1639.58	1035.84	1248.57	987.712	1793.69	1459.84	1276.22	1724.42	1076.18	1320.21	1078.03	1261.05	1045.98	1380.46	1753.83	1695.02	1340.63	1473.42
ENSMUSG00000082735	0.124984	0	0	0	0	0	0	0	0	0	0	0	0	0	0	0	0	0	0	0	0	0	0	0	0	0	0	0.136225	0	0	0	0	0	0	0	0	0	0	0	0	0	0	0	0	0	0	0	0	0
ENSMUSG00000108002	0	0	0	0	0	0	0	0	0	0	0	0	0	0	0	0	0	0	0	0	0	0	0	0	0	0	0	0	0	0	0	0	0	0	0	0	0	0	0	0	0	0	0	0	0	0	0	0	0
ENSMUSG00000106284	0	0	0	0	0	0	0	0	0	0	0	0	0	0	0	0	0	0	0	0	0	0	0	0	0	0	0	0	0	0	0	0	0	0	0	0	0	0	0	0	0	0	0	0	0	0	0	0	0
ENSMUSG00000106968	1.36459	0.851754	0.94925	0.190472	1.33086	1.39058	1.72604	1.10574	0.780782	2.15865	0.812366	1.98128	1.99015	1.05358	1.0042	1.25018	0.865703	2.17983	1.09948	2.0201	0.720872	0.826225	1.01333	0.345478	0.439374	1.65739	1.55566	1.11227	0.956601	0.829056	0.740606	1.68477	0.743379	0.443047	1.17299	1.19495	1.64307	0.599353	2.14154	1.11165	0.633815	0.524534	0.404335	0.443361	1.43679	1.24124	1.5684	0.501787	1.5047
ENSMUSG00000087053	0.165565	0.188142	0	0.103609	0.189072	0.0784775	0.0373168	0.0513166	0	0.473347	0	0.33444	0.0381864	0.0304332	0	0.0649655	0	0.275311	0.0868068	0.0710633	0	0.0624762	0.0677906	0.0419159	0	0.242043	0.126073	0.216577	0.0700145	0.0672298	0.0677716	0.0706259	0.0339821	0	0	0.159174	0.0337605	0	0.073049	0	0.0291664	0	0	0	0.0328363	0.108648	0.161755	0.0264772	0.0380766
ENSMUSG00000014763	16.4146	14.1147	11.173	11.8459	13.6918	20.0543	22.6445	16.6683	12.7558	16.1418	20.654	16.8534	15.186	15.8878	18.0753	17.9088	11.3998	14.7954	15.3989	17.3151	11.2158	16.8874	17.1896	11.5145	10.8016	15.5207	14.1852	17.0762	15.5954	10.942	12.5211	16.3012	10.6666	11.6779	11.6121	14.4422	17.295	13.0605	16.8421	11.9026	13.6816	9.97967	13.1707	10.868	16.9392	14.7874	16.304	14.6634	15.1341
ENSMUSG00000103549	0	0	0	0	0	0	0	0	0	0	0	0	0	0	0	0	0	0	0	0	0	0	0	0	0	0	0	0	0	0	0	0	0.0900335	0	0	0	0	0	0	0	0	0	0	0	0	0	0	0	0
ENSMUSG00000063897	26.4739	24.365	19.0993	21.5467	23.8099	20.6036	20.9317	32.8032	19.7551	21.4177	18.946	19.3504	26.339	30.5279	27.3677	29.2649	18.0442	20.2266	28.3088	27.2626	22.1754	28.6121	30.1449	17.2339	21.0161	20.1568	26.8185	30.7991	28.9864	21.4037	24.6096	27.4142	20.7214	19.4602	19.0896	28.2946	29.8178	19.1932	28.9068	19.1574	25.5421	19.4797	17.0903	20.2972	24.378	26.369	26.4307	25.9464	18.1771
ENSMUSG00000083435	0.907792	0.519708	0.54176	0.325158	0.507959	0.678065	0.608902	0.29769	0.168236	0.807592	1.11956	0.916168	0.217252	0.209707	0.443851	0.267177	0.0927236	0.832043	0.652186	0.333401	0.229628	0.6774	0.71663	0.0992754	0.188859	1.26685	0.477971	0.763627	0.0822522	0.477401	0.238273	0.423378	0.0881197	0.379199	0.168983	0.307404	0.669618	0.342237	0.165085	0.190839	0.551107	0.166204	0.348518	0.600698	0.307488	0.597663	0.126644	0.790622	0.712053
ENSMUSG00000086939	0	0	0	0	0	0	0	0	0	0	0	0	0	0	0	0	0	0	0	0	0	0	0	0	0	0	0	0	0	0	0	0	0	0	0	0	0	0	0	0	0	0	0	0	0	0	0	0	0
ENSMUSG00000105851	1.32094	0.802893	0.811095	1.05352	0.253444	0.965775	1.38879	0.830142	1.1687	0.421678	1.1395	0.61903	1.14858	0.62691	1.36668	0.964295	1.65453	1.15029	0.538591	0.659956	0.305504	0.979765	1.02527	1.27469	0.282383	0.636102	0.871756	1.77145	0.97945	0.552329	1.10755	0.669533	0.7935	1.79523	0.501314	0.556051	0.543767	1.03533	1.06412	0.759479	1.1533	0.744022	2.15719	0.599887	1.22084	1.35072	1.24414	0.728896	0.790534
ENSMUSG00000085245	0.551883	0	0	0	0	0.174798	0.416817	0.276624	0	0.587003	0.149012	0.358797	0	0	0.165733	0.336728	0	0	0	0	0	0.336303	0.1878	0	0	0.334691	0	0	0	0	0	0	0	0	0	0	0.542158	0	0.574139	0	0	0	0	0	0.546497	0	0	0	0
ENSMUSG00000093961	0	0	0	0	0	0	0	0	0	0	0	0	0	0	0	0	0	0	0	0	0	0	0	0	0	0	0	0	0	0	0	0	0	0	0	0	0	0	0	0	0	0	0	0	0	0	0	0	0
ENSMUSG00000000567	0.0297516	0.0561252	0.0512962	0.148321	0.0123724	0.068922	0.0687034	0.0115758	0.0172391	0.115815	0.0248	0.04568	0.0172618	0.0948942	0.0626496	0.0306688	0.0177402	0.101543	0.0130377	0.0836914	0.0636578	0.0678888	0.0925535	0.0634171	0.0654208	0.138045	0.0350579	0.0164489	0.11233	0.210068	0.0309285	0.0314827	0.046207	0.0539466	0.0356445	0	0.0600263	0.0661505	0.0486871	0	0	0.0470208	0.0493883	0.0568068	0.0444159	0.0657163	0.0123019	0.0489479	0.158471
ENSMUSG00000089561	0	0	0	0	0	0	0	0	0	0	0	0	0	0	0	0	0	0	0	0	0	0	0	0	0	0	0	0	0	0	0	0	0	0	0	0	0	0	0	0	0	0	0	0	0	0	0	0	0
ENSMUSG00000084343	0.126345	0	0.147959	0	0	0.0247177	0.142317	0	0	0	0	0	0	0.223036	0	0	0	0	0	0.133988	0	0	0.128517	0.161584	0	0	0	0.137705	0	0	0	0	0	0.196595	0.137336	0	0.125582	0	0.132674	0	0	0	0	0	0	0	0	0	0
ENSMUSG00000097656	0	0	0	0	0	7.69956	0	0	0	0	0	0	0	0	0	0	0	0	0	0	0	0	0	0	0	0	0	0	0	0	0	0	0	0	0	0	0	0	0	0	0	0	0	0	0	0	0	0	0
ENSMUSG00000083453	0	0	0	0	0	0	0	0	0	0	0	0	0	0	0	0	0	0	0	0	0	0	0	0	0	0	0	0	0	0	0	0	0	0	0	0	0	0	0	0	0	0	0	0	0	0	0	0	0
ENSMUSG00000031802	0.545446	0.523272	0.288721	0.104173	0.445741	0.377143	0.611783	0.497739	0.214586	0.927086	0.37562	0.880118	0.48668	0.315605	0.32723	0.62836	0.234662	0.639615	0.173882	0.586472	0.0738531	0.454495	0.101821	0.126008	0.121598	0.779628	0.417129	0.273417	0.209805	0.151332	0.312332	0.42526	0.101665	0.121292	0.107129	0.124072	0.786123	0.219644	0.635998	0.23314	0.260588	0.211833	0.497976	0.109984	0.73486	0.379974	0.442352	0.275496	0.510903
ENSMUSG00000104228	0	0	0	0	0	0	0	0	0	0	0	0	0	0	0	0	0	0	0	0	0	0	0	0	0	0	0	0	0	0	0	0	0	0	0	0	0	0	0	0	0	0	0	0	0	0	0	0	0
ENSMUSG00000083399	0	0	0	0	0	0	0	0	0	0	0	0	0	0	0	0	0	0	0	0	0	0	0	0	0	0	0	0.136804	0	0	0	0	0	0	0	0	0	0	0	0	0	0	0	0	0	0	0	0	0
ENSMUSG00000084989	0	0.00802322	0	0.00877411	0.0341249	0.105234	0.0280677	0	0	0	0.0484647	0.00858388	0	0	0.0160241	0	0	0.0140096	0.00738816	0.00905947	0	0	0	0	0.0102716	0.0153867	0.00647221	0	0.0177641	0	0	0	0	0	0	0	0	0	0.00902632	0	0	0.00894184	0	0.0092517	0.00830105	0.0183757	0	0.00674285	0.0192118
ENSMUSG00000044350	4.9608	3.56316	6.83998	7.06257	3.84133	3.41628	1.76847	3.62643	5.19296	1.76803	2.82559	2.42831	4.13034	7.83792	2.3699	2.60346	6.27289	2.95794	7.603	2.80809	8.74872	3.59892	1.9168	5.19997	6.79002	2.98285	3.50584	4.3693	2.70354	6.54149	4.8979	2.05631	7.98917	6.32266	8.56469	2.16987	3.03793	5.03528	1.85694	6.1604	4.79845	6.17068	6.34451	5.99257	3.64282	2.45857	2.58643	6.59448	3.43885
ENSMUSG00000096766	0	0	0	0	0	0	0	0	0	0	0.421873	0	0	0	0	0	0	0	0	0	0.487896	0	0	0	0	0.457708	0	0	0	0	0	0	0	0	0	0	0	0	0	0.604332	0.436421	0	0	0.546868	0	0	0	0	0
ENSMUSG00000022491	0	0	0	0	0	0	0	0	0	0	0	0.137794	0	0	0	0	0	0	0	0	0	0	0	0	0	0	0	0	0	0	0	0	0	0	0	0	0	0	0	0	0	0	0	0	0	0	0	0	0
ENSMUSG00000098674	0	0	0.473055	0	0	0.107128	0	0.285133	0	0	0	0	0	0	0	0.331495	0	0.312089	0	0.809638	0	0	0	0	0	0	0.271786	0	0.400517	0	0	0.476912	0	0	0.443516	0	0	0.446102	0.398087	0	0	0	0	0.453117	0	0	0	0	0
ENSMUSG00000102694	0.365801	0.181387	0.123267	0.0798929	0.151576	0.241608	0.0670438	0.0860383	0	0.261565	0.11265	0.277263	0.184743	0.197251	0.166343	0.138546	0.106748	0.284208	0.149579	0.207732	0.0996552	0.0943766	0.112193	0.0319729	0.0907993	0.285033	0.195495	0.204543	0.0577973	0.116943	0.0958228	0.0770896	0.025901	0	0.0321231	0.0473326	0.260312	0.273302	0.0799803	0.0638403	0.14469	0.0696371	0.138644	0.0405399	0.157902	0.128982	0.205136	0.135235	0.36131
ENSMUSG00000082359	0	0	0	0	0	0	0	0	0	0	0	0	0	0	0	0	0	0	0	0	0	0	0	0	0	0	0	0	0	0	0	0	0	0	0	0	0	0	0	0	0	0	0	0	0	0	0	0	0
ENSMUSG00000093950	0	0	0	0	0	0	0	0	0	0	0	0	0	0	0	0	0	0	0	0	0	0	0	0	0	0	0	0	0	0	0	0	0	0	0	0	0	0	0	0	0	0	0	0	0	0	0	0	0
ENSMUSG00000095347	0	0	0	0	0	0.0344407	0	0	0	0	0.223292	0	0	0	0	0	0	0	0	0	0	0	0	0	0	0	0	0	0	0	0	0	0	0	0	0	0	0	0	0	0	0	0	0	0	0	0	0	0
ENSMUSG00000065457	0	0	0	0	0	0	0	0	0	0	0	0	0	0	0	0	0	0	0	0	0	0	0	0	0	0	0	0	0	0	0	0	0	0	0	0	0	0	0	0	0	0	0	0	0	0	0	0	0
ENSMUSG00000091539	0	0	0	0	0	0	0	0	0	0	0	0	0	0	0	0	0	0	0	0	0	0	0	0	0	0	0	0	0	0	0	0	0	0	0	0	0	0	0	0	0	0	0	0	0	0	0	0	0
ENSMUSG00000082932	0	0	0	0	0	0	0	0	0	0	0	0	0	0	0	0	0	0	0	0	0	0	0	0	0	0	0	0	0	0	0	0	0	0	0	0	0	0	0	0	0	0	0	0	0	0	0	0	0
ENSMUSG00000086194	2.07455	0.645121	0	0	2.31804	2.33471	4.8252	3.83718	0	0.364717	2.70693	1.31884	0.797	3.11838	2.97796	0.602112	0	2.73825	0.896002	2.46558	0	0.322955	1.91575	0	0	0.635309	1.91501	1.14636	0.361685	0	2.07974	0.424098	0	0	0	1.64037	4.68598	0	0	0	1.23553	0	0.791529	0.406219	0.352976	1.51851	0.532186	0.519028	1.16215
ENSMUSG00000087388	0.135657	0.044886	0.0764088	0.113195	0.0560065	0.0598677	0.025741	0.153929	0.0934222	0.165193	0.109124	0.108591	0.0247108	0.104184	0.105581	0.0217993	0.101041	0.0536325	0.0587399	0.069172	0.0423029	0.188211	0.0879677	0.0274286	0.0522744	0.137459	0.0351018	0.0503213	0.0468302	0.129755	0.0686722	0.0229069	0.0234206	0.133627	0.069255	0.0517204	0.138776	0.070887	0.0480316	0.0263461	0.0767623	0.0970952	0.100402	0.118836	0.110488	0.0740768	0.0699206	0.0518796	0.0490866
ENSMUSG00000099913	0.197164	0.134448	0.0457708	0	0.0308837	0.30859	0.219398	0.106715	0.339219	0.0408671	0.249936	0.330287	0.233967	0.225107	0.144843	0.110363	0.286026	0.211983	0.394283	0.256713	0.0375786	0.194565	0.112571	0.254582	0.180036	0.230387	0.0699614	0.324213	0.153937	0.478953	0.0378611	0.0943153	0.203596	0.113744	0.0989935	0.232643	0.350879	0	0.0957951	0.445856	0.0831105	0.250903	0.0428877	0	0.088335	0.212242	0.193198	0.0735875	0.363622
ENSMUSG00000077637	4.16004	4.36209	4.99215	3.7162	3.03584	6.33123	7.97022	6.36767	1.38708	2.98645	6.7983	1.9505	0.91064	3.27809	3.38788	5.2411	4.10601	3.31061	3.62608	8.34357	3.53656	2.94662	10.0191	2.3903	1.57661	4.8145	3.46	7.49101	3.81631	0.646718	5.67816	4.58187	4.33569	3.89025	2.40905	1.54123	6.40632	5.48618	2.45018	5.18272	2.47245	5.43927	0.900321	6.18375	3.21537	1.47701	2.61175	3.3288	2.57021
ENSMUSG00000074001	0	0	0.0301029	0	0	0.00511094	0	0.0201353	0	0	0	0	0.0297532	0	0	0	0	0	0	0	0	0.0237724	0.0265694	0	0.0316264	0	0.0198389	0.0283828	0	0.026274	0	0	0	0	0.0278397	0.0312834	0.0263629	0	0	0	0	0	0	0	0	0	0.0421596	0.0206838	0
ENSMUSG00000055826	0	0	0	0	0	0.026178	0	0	0	0	0	0	0	0	0	0	0	0	0	0	0.177257	0	0	0	0.109474	0	0	0	0.0946382	0.182929	0.0923696	0	0	0	0.0975643	0	0	0	0	0.110933	0	0.0965465	0.200475	0.100081	0	0	0	0	0
ENSMUSG00000085763	0	0	0	0.147208	0	0.212997	0.157408	0.105745	0.299731	0	0.113175	0	0.159064	0.367552	0	0.130186	0	0	0.120738	0	0.138543	0	0	0.356225	0.503611	0	0	0	0	0.143054	0	0	0	0.171485	0.152043	0	0.138411	0	0	0	0.243667	0.150203	0.156046	0.155883	0	0	0	0.107948	0
ENSMUSG00000089883	0	0.194802	0.288182	0.443788	0.35594	0.446847	0.259132	0.184618	0.984313	1.26287	0.714073	0.607121	0.385808	0.463218	0.707084	0.776048	0.503879	0	0.402346	0	0.616132	0.282345	0.212396	0.813255	0.504469	0.284021	0.786855	0	0.563181	0.322856	0.230685	1.36902	0	0	0.628187	0.739481	0.205145	0	0.257704	1.30824	0.18429	1.13004	0.467252	0	0.207722	1.12977	0.391549	0.354737	0.700403
ENSMUSG00000078060	0	0	0	0	0	0	0	0	0	0	0	0	0	0	0	0	0	0	0	0	0	0	0	0	0	0	0	0.527298	0	0	0	0	0	0	0	0	0	0	0	0	0	0	0	0	0	0	0	0	0
ENSMUSG00000089363	0	0	0	0	0	0	0	0	0	0	0	0	0	0	0	0	0	0	0	0	0	0	0	0	0	0	0	0	0	0	0	0	0	0	0	0	0	0	0	0	0	0	0	0	0	0	0	0	0
ENSMUSG00000090243	0.10849	0.255947	0	0.0569922	0.221038	0.0332264	0	0.0420025	0.175424	0.414357	0.0891684	0.109164	0.0623511	0.0494493	0.0511618	0.10521	0.128366	0.0452234	0.0946377	0.115972	0.159793	0	0.055666	0.136986	0.0662662	0.0992552	0.122971	0.177435	0.057411	0.0553096	0	0.0584495	0.0557476	0.132344	0.0586475	0	0.163868	0.119405	0	0	0.0950057	0.0581123	0.0608157	0.0601835	0	0.0595796	0.219435	0	0.184988
ENSMUSG00000105596	0	0	0	0	0	0	0	0	0	0	0	0	0	0	0	0	0	0	0	0	0	0	0	0	0	0	0	0	0	0	0	0	0	0	0	0	0	0	0	0	0	0	0	0	0	0	0	0	0
ENSMUSG00000099445	0	0	0	0	0	0	0	0	0	0	0	0	0	0	0	0	0	0	0	0	0	0	0	0	0	0	0	0	0	0	0	0	0	0	0	0	0	0	0	0	0	0	0	0	0	0	0	0	0
ENSMUSG00000085075	0	0	0	0	0	0	0	0	0	0	0	0	0	0	0	0	0	0	0	0	0	0	0	0	0	0	0	0	0	0	0	0	0	0	0	0	0	0	0	0	0	0	0	0	0	0	0	0	0
ENSMUSG00000085109	0.0255893	0.111027	0.0278354	0.0524354	0.250175	0.228119	0.154664	0.138703	0.0515407	0.64749	0.355448	0.557395	0.0862338	0.136832	0.0902258	0.193805	0.100538	0.59865	0.240003	0.113769	0.047989	0.0718985	0.0294777	0	0	0.45971	0.0998144	0.0926	0.129512	0.11264	0.0801747	0.192131	0.0263426	0.068304	0	0.0607548	0.166357	0.0559264	0.0998708	0.0320455	0.10653	0	0.109545	0.0547336	0.0707071	0.172608	0.0732453	0.164432	0.659432
ENSMUSG00000062199	0	0	0	0	0	0	0	0	0	0	0	0	0	0	0	0	0	0	0	0	0	0	0	0	0	0	0	0	0	0	0	0	0	0	0	0	0	0	0	0	0	0	0	0	0	0	0	0	0
ENSMUSG00000086898	0.100211	0	0	0.105141	0.246635	0.37329	1.01266	0.156107	0	0.538961	0.577235	0.597742	0	0	0.373143	0.095516	0	0.333564	0.0866975	0.322109	0	0.0919682	0	0.126794	0	0.275377	0.14958	0.109706	0	0	0.102406	0	0.102483	0	0	0	0.199029	0.1116	0.530254	0.244121	0	0.10929	0	0.110631	0.0990272	0	0.240918	0.0790459	0.34063
ENSMUSG00000098875	0	0	0	0	0	0.0132835	0	0	0	0	0	0	0	0	0	0	0	0	0	0	0	0	0	0	0	0	0	0	0	0	0	0	0	0.169437	0	0.16413	0	0	0	0	0	0	0	0	0	0	0	0	0
ENSMUSG00000064491	0	1.66477	0	0.568508	1.77825	0.405263	1.23471	1.01549	0.594186	0.641454	0.983976	1.80786	1.93963	1.58793	1.05826	1.11094	0	0	0	0	0	0.993764	0.599879	0	0	1.53804	1.40219	1.18668	0.594334	0	0.576632	1.14078	0.553868	1.31853	0	0	1.15097	1.18926	2.17818	0.66611	0.481526	0	1.20995	0.623052	0	0	0.891142	0.456159	0.644083
ENSMUSG00000086240	0	0	0	0	0.859649	0	0	0	0	0	0.831575	0	0	0	0	0	0	0	0	0	1.10697	0	0	0	0	0.867276	0	0	0	0	0	0	1.22652	0	1.30065	0	0	0	0	0	0	1.26746	0	0	0	0	0	0	0
ENSMUSG00000027220	0.474154	0.449151	0.190983	0.15424	0.524816	0.290292	0.549648	0.470577	0.1776	0.521817	0.406318	0.727976	0.485895	0.360103	0.69064	0.595911	0.315757	0.46275	0.659032	0.422136	0.209947	0.537375	0.40064	0.36429	0.156958	0.674406	0.350241	0.660105	0.586687	0.282972	0.245241	0.929787	0.111084	0.226344	0.177157	0.452113	0.265927	0.370796	0.626753	0.241318	0.259521	0.18468	0.289666	0.184534	0.450209	0.429723	0.373679	0.361514	0.498699
ENSMUSG00000093621	0	0	0	0	0	0	0	0	0	0	0	0	0	0	0	0	0	0	0	0	0	0	0	0	0	0	0	0	0	0	0	0	0	0	0	0	0	0	0	0	0	0	0	0	0	0	0	0	0
ENSMUSG00000031990	0.894954	0.920676	1.04039	1.56367	0.766403	1.05446	1.19938	0.716215	1.71787	1.79513	1.23817	1.61845	0.76702	0.443961	0.589135	0.685536	1.43348	1.95244	1.06528	0.467568	1.26617	0.653436	0.681377	0.880534	1.69684	1.88439	1.04719	0.566925	0.855691	2.20673	1.31742	0.729292	1.1944	0.832099	1.6335	0.559774	1.26848	0.999288	0.904619	1.98424	0.735644	1.30381	1.26136	1.32415	1.17647	0.960384	0.665779	0.90343	1.5791
ENSMUSG00000076460	0	0	0	0	0	0.230487	0	0.454801	0	0	0	0	1.99427	0	0	0	0	0.487967	0	0	0	0.534309	0	0	0.711463	0.535518	0.449259	1.90146	0.618586	0	0	0	0	0	0	1.40252	0	0	0	0	0	0.61853	0	0	0	0	0	0.467887	0
ENSMUSG00000092292	0	0	0	0	0	0	0	0	0	0	0	0	0	0	0	0	0	0	0	0	0	0	0	0	0	0	0	0	0	0	0	0	0	0	0	0	0	0	0	0	0	0	0	0	0	0	0	0	0
ENSMUSG00000104095	0.923061	0.799668	0.511833	0.562174	0.841993	0.974064	1.13588	0.670222	0.407874	1.44736	1.16843	1.24436	0.647711	0.933843	0.697418	0.612916	0.520409	1.05581	0.954654	1.10896	0.416876	1.01721	1.01629	0.416024	0.334829	1.13311	0.670977	0.822566	0.617294	0.521951	0.671845	0.58687	0.347716	0.274447	0.473749	0.86186	1.02643	0.578614	0.545296	0.425933	0.593831	0.304686	0.507901	0.496975	1.01975	1.01846	0.747717	0.700539	1.36593
ENSMUSG00000077625	0	0	0	0	0	0	0	0	0	0	0	0	0	0	0	0	0	0	0	0	0	0	0	0	0	0	0	0	0	0	0	0	0	0	0	0	0	0	0	0	0	0	0	0	0	0	0	0	0
ENSMUSG00000107960	0	0	0	0	0	0	0	0	0	0	0	0	0	0	0	0	0	0	0	0	0	0	0	0	0	0	0	0	0	0	0	0	0	0	0	0	0	0	0	0	0	0	0	0	0	0	0	0	0
ENSMUSG00000052157	0.0865067	0	0.100417	0	0.0355165	0.127144	0.193284	0.0335691	0.0469485	0.189465	0.142124	0.217576	0.0497428	0.0395731	0.122098	0.0423807	0.051363	0.0361136	0.0755428	0.0465301	0	0.157872	0	0.109017	0	0.0791909	0.098396	0.18847	0.136618	0.0440491	0.176223	0.0923834	0	0.0529783	0.0466954	0.103969	0.218008	0.142458	0.0462751	0	0.116698	0	0.096496	0.0479241	0.0428504	0	0.175036	0.137139	0.196801
ENSMUSG00000086670	3.77175	1.93868	1.30929	0	1.38592	5.60692	8.69625	2.29211	1.01922	2.15429	6.0049	0.978304	3.57982	1.72083	2.6107	2.08807	1.34158	3.1899	3.15608	0	0.556744	5.37279	2.65793	0	0	2.75029	0.363289	2.82112	1.08677	0	1.12945	1.35826	0.586815	1.36341	0.619961	0	3.50672	0	0.913863	0	1.90609	0	1.21404	0	2.69601	0	0	1.15086	3.49401
ENSMUSG00000086430	0.137174	0.320847	0	0.0713163	0.0556999	0.104564	0.0780368	0	0.0735479	0.304359	0	0.138818	0	0	0	0	0	0.168044	0.0595595	0.147062	0	0.0622849	0	0	0	0.185583	0.0515336	0.0751291	0.14305	0	0.0696517	0.146102	0.0707194	0.0831844	0.0734302	0.0820753	0.136366	0.0750703	0.215237	0	0.0596621	0	0	0	0.0680021	0.0744088	0.0551414	0.0536397	0.0774417
ENSMUSG00000092344	1.51296	2.66242	0	1.65604	1.25307	2.28045	2.65504	1.56986	0	3.67817	3.96201	3.2967	3.37979	1.16171	0	1.72744	0	1.73622	0.629392	0.763914	0	1.37496	0	0	0.891226	2.00039	0.4891	1.62701	3.75025	0	0	9.97442	0	0	0.876905	1.71396	2.04975	0.874512	4.45018	1.00972	2.00021	0	0	0	2.27806	2.40465	5.30899	0	2.40092
ENSMUSG00000086653	0	0	0	0	0	0	0	0	0	0	0	0	0	0	0	0	0	0	0	0	0	0	0	0	0	0	0	0	0	0	0	0	0	0	0	0	0	0	0	0	0	0	0	0	0	0	0	0	0
ENSMUSG00000033712	31.0173	27.2844	41.5369	41.3909	26.4162	44.6966	47.5306	29.3604	44.8149	40.4897	44.1352	37.297	30.0812	28.7243	33.6628	33.1327	40.4111	37.5776	30.2049	29.5379	41.0498	32.6778	30.9822	46.5307	40.7351	37.0018	27.5223	33.5691	27.7724	41.8566	32.0002	27.5467	40.3751	43.7143	42.2536	30.839	27.3642	43.752	31.7754	47.0975	31.1953	41.8959	40.7647	40.7625	34.669	29.3033	30.5939	32.2744	37.1693
ENSMUSG00000093863	0	0	0	0	0	0	0	0	0	0	0	0	0	0	0	0	0	0	0	0	0	0	0	0	0	0	0	0	0	0	0	0	0	0	0	0	0	0	0	0	0	0	0	0	0	0	0	0	0
ENSMUSG00000096906	0	0	0	0	0	0	0	0	0	0	0	0	0	0	0	0	0	0	0	0	0	0	0	0	0	0	0	0	0	0	0	0	0	0	0	0	0	0	0	0	0	0	0	0	0	0	0	0	0
ENSMUSG00000039242	17.0395	7.16941	20.083	17.3858	7.6273	14.4741	15.3096	18.4992	20.4404	10.6167	13.9177	11.8961	7.62118	17.0112	18.6489	19.3897	19.9584	11.2359	17.571	10.3846	17.4551	18.8632	17.1839	18.7763	18.8301	11.1583	10.6913	18.9343	10.6672	17.7342	19.8977	11.7774	17.3935	20.8083	18.8666	7.11669	17.727	20.0076	11.2432	19.0563	20.0359	19.1689	19.8669	18.6416	19.7803	7.73459	11.0163	17.7952	10.2405
ENSMUSG00000058385	0.297689	6.35172	5.3595	6.37597	4.3048	13.4899	11.3108	1.57775	4.26651	7.9779	8.73631	4.88527	3.90037	0.558648	1.31486	0.851151	4.9722	7.40662	0.764872	3.11867	5.63136	0.796186	0	4.57963	0.32419	4.36313	2.17161	0	4.65945	2.53065	0.295541	1.63151	4.68721	7.65979	2.76773	2.397	0.288185	3.16457	1.98345	5.96474	0.517212	3.92622	4.17393	4.45698	1.12526	2.87641	3.15921	0.208586	8.32257
ENSMUSG00000085937	0.10321	0.101231	0	0	0.172144	0.0206515	0	0.122331	0	0	0.0861993	0.0536612	0.0596484	0	0	0.100128	0	0.0438903	0.0928882	0.0568461	0	0.0942853	0	0	0	0.146597	0	0.0572686	0	0	0	0.112561	0	0	0	0	0.159445	0	0	0.0634196	0.0457263	0.0563013	0	0.0597126	0.102901	0	0	0	0.238076
ENSMUSG00000086256	0	0	0.0938302	0	0	0	0	0	0	0	0	0	0	0	0	0	0	0	0.0700486	0	0.0794086	0	0	0	0	0	0	0	0	0	0	0	0	0	0	0	0	0	0	0	0	0	0	0	0	0	0	0	0
ENSMUSG00000087759	0	0	0	0	0	0	0	0	0	0	0	0	0	0	0	0	0	0	0	0	0	0	0	0	0	0	0	0	0	0	0	0	0	0	0	0	0	0	0	0	0	0	0	0	0	0	0	0	0
ENSMUSG00000104697	0	0	0	0	0	0	0	0	0	0	0	0	0	0	0	0	0	0	0	0	0	0	0	0	0	0	0	0	0	0	0	0	0	0	0	0	0	0.446102	0	0	0.347201	0	0	0	0	0	0	0	0
ENSMUSG00000073234	0.0648346	0.030727	0.0752656	0.167558	0.0264454	0.0223877	0	0	0.104234	0	0.0269232	0.0329408	0.0371674	0.059401	0	0.0317402	0.0760377	0.10779	0	0	0.346354	0.117678	0	0.0409652	0.195451	0.147115	0	0.0354863	0	0.130102	0.0661778	0	0.327225	0.0394269	0.381171	0	0	0.0707897	0	0.121211	0.1687	0.137704	0.0362972	0.176815	0	0.0709448	0.0264007	0.102767	0.0369718
ENSMUSG00000055370	0.241327	0.118656	0.0724195	0.0651798	0.206394	0.205343	0.303205	0.0830882	0.0906223	0.366517	0.196508	0.211069	0.122532	0.0790759	0.138438	0.229767	0.0492113	0.329437	0.169933	0.156288	0.0410508	0.175297	0.29891	0.0524154	0.12674	0.191609	0.222606	0.201083	0.18565	0.0842045	0.127331	0.278573	0.0223187	0.0760792	0.0669638	0.206588	0.386932	0.188616	0.155616	0.208911	0.0548466	0.0948239	0.173561	0.0687417	0.106607	0.233288	0.220685	0.165745	0.296127
ENSMUSG00000096525	0.266006	0.084122	0.10411	1.72655	0.145343	0.146386	0	0.135905	0.148869	0.0969792	0.0729508	0.177151	0.202845	0.317984	0.164585	0.169501	0	0.365364	0.461654	0	0.61524	0.610686	0.181055	0.533802	5.25133	0.0815005	0.253817	0.41224	0.0936359	1.51323	0.272319	0.0969602	5.5979	0.164763	5.11582	0	0.177911	0.391275	0.281057	0.367792	0.0782063	0	0	0.183062	0.17536	0.0974037	0.426163	0	0.101212
ENSMUSG00000098267	1.27614	0.821559	0.49494	0	1.39475	1.69547	2.37721	2.33271	0.462464	0.473612	1.4131	1.29559	1.95978	1.18378	1.22552	1.27467	0.50339	2.1356	0.746197	1.83395	0	1.17095	2.6511	0	0.519316	1.18014	1.30196	2.7868	2.71769	0.431662	1.30041	1.8242	0.432583	0.523053	0	2.56685	2.20062	0.945027	2.73939	0	0.753855	0	0.477093	0.471707	0	2.31545	2.08758	1.03016	1.94904
ENSMUSG00000076370	1.5367	0	0	0	0.733112	0.116195	0	0	0	0	0	0	3.14816	0	1.69204	0.832029	0	2.38186	0	0	0	0.756576	0	0	0	0.693843	2.29803	0	0	0	0	0.741504	0.634701	0.818781	0	1.17411	0	0	0	0	0	0	0	0	0	0	0.919652	0	0
ENSMUSG00000096485	0	0	0	0	0	0	0	0	0	0	0	0	0	0	0	0	0	0	0	0	0	0	0	0	0	0	0	0	0	0	0	0	0	0	0	0	0	0	0	0	0	0	0	0	0	0	0	0	0
ENSMUSG00000065561	0	0	0	0	0	0	0	0	0	0	0	0	0	0	0	0	0	0	0	0	0	0	0	0	0	0	0	0	0	0	0	0	0	0	0	0	0	0	0	0	0	0	0	0	0	0	0	0	0
ENSMUSG00000093291	0	0	0	0	0	0	0	0	0	0	0	0	0	0	0	0	0	0	0	0	0	0	0	0	0	0	0	0	0	0	0	0	0	0	0	0	0	0	0	0	0	0	0	0	0	0	0	0	0
ENSMUSG00000047094	0	0.0212676	0	0	0.0182756	0.0241409	0	0	0	0	0	0	0	0	0	0	0	0.0555921	0	0	0	0	0	0	0	0	0.0340534	0.0244556	0.0236631	0	0	0	0	0	0	0	0.0227305	0	0	0	0	0	0	0	0	0	0.0182689	0	0
ENSMUSG00000050685	0	0	0	0	0	0	0	0	0	0	0	0	0	0	0	0	0	0	0	0	0	0	0	0	0	0	0	0	0	0	0	0	0	0	0	0	0	0	0	0	0	0	0	0	0	0	0	0	0
ENSMUSG00000103612	0	0	0	0	0	0	0	0	0	0	0	0	0	0	0	0	0	0	0	0	0	0	0	0	0	0	0	0	0	0	0	0	0	0	0	0	0	0	0	0	0	0	0	0	0	0	0	0	0
ENSMUSG00000085363	0.471162	0.447282	0.409693	0.0616968	0.384797	0.755741	0.59303	0.182559	0.191066	1.3291	0.437478	1.34138	0.50581	0.377011	0.362746	0.34687	0.347522	1.24972	0.540707	0.536683	0.0291599	0.511886	0.301216	0.0743645	0	1.26743	0.471619	0.321809	0.528769	0.0300733	0.330593	0.250467	0.0602988	0.036187	0.0949742	0.708813	0.805983	0.452859	0.62833	0.107836	0.386638	0.0941757	0.295699	0	0.232276	0.869839	0.455755	0.187492	1.24901
ENSMUSG00000084244	0	0	0	0	0	0.0124042	0	0	0	0	0	0	0	0	0	0	0	0	0	0	0	0	0	0	0	0	0	0	0	0.131552	0	0	0	0	0	0	0	0	0	0	0	0	0	0	0	0	0	0	0
ENSMUSG00000020178	26.2534	24.8772	23.9242	26.8643	29.0908	15.012	16.6209	30.3191	20.4292	14.1902	14.8815	16.1493	21.9598	30.9987	34.2197	32.6533	22.5413	15.1114	30.1106	21.9632	29.867	30.6789	26.6946	21.1004	26.5607	16.8046	23.4618	32.5642	30.516	26.2336	33.5082	25.5399	25.239	21.8534	26.6594	27.481	27.3976	20.3398	28.6078	22.1666	35.8769	20.7087	20.5323	19.4321	28.7412	29.0743	23.3869	30.9708	14.8247
ENSMUSG00000104035	0	0	0	0	0	0	0	0	0	0	0	0	0	0	0	0	0	0	0	0	0	0	0	0	0	0	0	0	0	0	0	0	0	0	0	0	0	0	0	0	0	0	0	0	0	0	0	0	0
ENSMUSG00000093768	0	0	0	0	0.241817	2.40838	0.344306	0	0.320884	2.53634	0	6.63561	0	2.07759	0	5.18381	0	0.247647	0.258566	0	0	0.274273	0	0	0	0.275795	0	0	0	0	0	0.309774	0	0	0	0	3.40868	0	0.321036	0.357105	0	0	0	0	0.577494	0	0	0	0
ENSMUSG00000087155	0.460201	0.878645	0.273745	0.245983	0.831725	0.577635	1.04175	0	0.249164	1.09925	0.367623	2.96478	1.63875	0.395517	0.223114	0.207136	0.556058	1.21033	0.198224	0.242444	0	0.216777	0.233969	0	0	1.8051	0.539919	0.500353	0.475129	0.476405	0	0.265031	0	0.852622	0	0.283533	0.448066	0	0.991603	0.302825	0	0	0	0.261241	0.708672	1.04948	0.364899	0.347862	1.99516
ENSMUSG00000089876	0.0338422	0	0	0.0353118	0.0276426	0.0463389	0.0753773	0.103969	0.0365562	0	0.166102	0	0.0771044	0.0921013	0.063709	0.164423	0.119037	0.111788	0.0881608	0.143984	0.0332145	0.153587	0.0345962	0.0425759	0.122727	0.0616864	0.0768317	0.110165	0.106482	0	0.0687322	0.0360128	0.171215	0.122827	0.0722509	0	0.0682311	0.0740003	0.107539	0.122861	0.088283	0	0.0751123	0	0.099392	0.0736862	0.0820753	0.0535098	0.0386368
ENSMUSG00000081971	0	0	0	0.226041	0	0.0400918	0	0	0	0.225028	0	0.205979	0	0	0.188807	0	0.256754	0	0	0.240517	0	0	0	0	0.256679	0.193022	0	0	0	0	0	0	0.442604	0	0	0	0	0	0	0	0	0	0	0	0	0	0	0	0
ENSMUSG00000085999	0.561734	0.259999	0.335754	0.636344	0.692055	1.42061	0.651302	0.620003	1.29354	0.897042	0.451349	0.825584	1.26881	0.475894	0.970684	0.247577	0	1.09124	0.526165	0.963038	1.12774	1.27594	0.849038	0.738158	0	1.54794	1.03152	1.2171	1.43785	0	0	2.0505	0.297332	0.800128	0.934249	0.658525	0.889211	0	0.601119	0.712414	1.4767	0.66611	0	0.320803	1.15083	0.305287	0.216157	1.04587	0.93216
ENSMUSG00000021112	8.23315	10.3904	6.90884	6.50006	10.6621	4.80253	4.65185	7.41426	6.4646	4.38241	5.33189	5.01172	10.1912	6.88644	8.66097	7.31699	7.35051	5.04858	7.81906	9.23959	6.24139	8.23713	8.19973	6.80886	7.39413	5.04609	8.10889	8.04977	8.92751	6.47948	7.28545	10.3979	6.63723	6.26886	7.61743	8.79191	7.29163	6.64347	9.13315	6.44016	6.64539	6.85567	7.38478	6.73499	7.42	10.4177	8.87504	5.87023	5.81802
ENSMUSG00000094158	1.6256	1.54868	2.34004	0	0	2.01888	4.77115	2.1308	0	2.63471	1.79635	2.76106	1.2446	0.503597	2.07522	1.20781	2.54596	2.71369	0.478468	1.7486	0.533493	3.92229	1.6648	1.3575	0	1.98707	1.25129	2.95784	1.72291	0.550012	0.555632	0.573227	1.06496	1.31853	0.582387	2.61501	1.6586	4.73928	2.90104	0	1.89466	1.09132	0.607984	1.78209	2.61298	2.3729	1.7972	2.19121	1.24431
ENSMUSG00000065405	0	0	0	0	0	0	0	0	0	0	0	0	0	0	0	0	0	0	0	0	0	0	0	0	0	0	0	0	0	0	0	0	0	0	0	0	0	0	0	0	0	0	0	0	0	0	0	0	0
ENSMUSG00000101814	0	0	0	0	0	0.0538236	0	0	0	0.604684	0	0	0	0	0	0	0	0	0	0	0	0	0	0	0	0	0.403491	0	0	0	0	0	0	0	0	0	0	0	0	0	0	0	0	0	0	0	0	0	0
ENSMUSG00000085407	0	0	0	0	0	0	0	0	0	0	0	0	0	0	0	0	0	0	0	0	0	0	0	0	0	0	0	0	0	0	0	0	0	0	0	0	0	0	0	0	0	0	0	0	0	0	0	0	0
ENSMUSG00000082244	0	0	0	0	0	0	0	0	0.254345	0	0	0	0	0	0	0	0	0	0.202165	0	0	0	0	0	0	0	0	0	0	0	0	0	0	0	0.260384	0	0	0	0	0	0	0	0	0	0	0	0	0	0
ENSMUSG00000087630	0.107497	0	0	0	0.175137	0.0723441	0	0.0819424	0	0	0.174322	0	0	0	0	0.101715	0	0.0884689	0	0	0	0.0982235	0.326218	0	0	0.195135	0	0.233266	0.112533	0	0	0.350396	0	0	0.116529	0	0.213468	0	0.113241	0	0.280785	0.115246	0	0	0.316447	0	0.255868	0	0
ENSMUSG00000087343	0	0	0	0	0	0.0324764	0	0	0	0.091239	0.0686104	0	0	0	0	0	0	0.0692674	0	0	0	0	0	0	0	0	0	0	0	0	0	0	0.0861105	0	0	0	0	0	0	0	0	0	0	0	0	0	0	0	0
ENSMUSG00000087702	0	0	0	0	0	0	0	0	0	0	0	0	0	0	0	0	0	0	0	0	0	0	0	0	0	0	0	0	0	0	0	0	0	0	0	0	0	0	0	0	0	0	0	0	0	0	0	0	0
ENSMUSG00000106035	0.255076	0.292756	0.215139	0.10147	0.345194	0.420808	0.501715	0.255552	0.343229	0.290894	0.378017	0.408871	0.371953	0.34775	0.339426	0.461716	0.407179	0.619026	0.409523	0.126135	0.21129	0.316573	0.271169	0.259268	0.391326	0.261321	0.182864	0.353468	0.275636	0.210211	0.399566	0.265145	0.167678	0.249252	0.451848	0.28907	0.282264	0.176498	0.333991	0.250341	0.142205	0.220343	0.305404	0.227603	0.273076	0.561662	0.116858	0.404123	0.450724
ENSMUSG00000083387	0	0	0	0	0	0	0	0	0	0	0	0	0	0	0	0	0	0.0602121	0	0	0	0	0	0	0	0	0	0	0	0	0	0	0	0	0	0	0	0	0	0	0	0	0	0	0	0	0	0	0
ENSMUSG00000053820	0.24722	0	0	0	0	0	0	0.18327	0	0	0	0	0	0	0.216359	0	0	0	0	0	0	0	0	0	0	0	0	0	0.254375	0	0	0	0	0	0	0	0	0	0	0	0	0	0.276385	0	0	0	0	0	0
ENSMUSG00000085398	0.467695	0	0.245478	0	0.199096	0.0903876	0.112986	0	0.210344	0.0715768	0.0582746	0.0562442	0.180493	0.177495	0.186235	0	0.166014	0.155073	0.0648705	0.128314	0.0716158	0.05114	0	0.492716	0.574065	0.247194	0.160448	0	0	0.13859	0	0	0.375765	0.188367	1.30775	0.213036	0	0.309154	0.188494	0.16011	0	0.148512	0.158452	0.158053	0	0	0.289739	0.0611397	0.202072
ENSMUSG00000004187	2.572	3.59596	0.593098	0.633674	3.9083	6.56702	7.12914	2.28534	1.71608	5.84154	7.10003	5.33971	4.34361	1.79631	2.98486	3.64586	1.38724	5.61207	3.17475	3.2861	0.471042	2.93244	2.43783	0.370941	0.311978	5.65437	3.17262	3.51521	3.29126	0.637205	1.5647	3.67129	0.307986	0.737661	0.527311	4.27264	2.22353	1.89497	4.57673	0.550718	2.12402	0.54396	1.46567	0.433097	3.66203	4.11979	3.34022	2.012	4.82078
ENSMUSG00000086011	0	0	0	0	0	0	0	0	0	0	0	0	0	0	0	0	0	0	0	0	0	0	0	0	0	0	0	0	0	0	0	0	0	0	0	0	0	0	0	0	0	0	0	0	0	0	0	0	0
ENSMUSG00000086439	0	0	0	0	0	0.00948699	0	0	0	0	0	0	0	0	0	0	0.116092	0	0	0	0	0	0	0	0	0	0	0	0	0	0	0	0	0	0	0	0	0	0	0	0	0	0	0	0	0	0	0	0
ENSMUSG00000086526	0.421927	0.586748	0.49896	0.225119	0.745532	0.354345	0.478103	0	0.45612	0.24862	1.06516	0.408106	0	0	0.374101	0.41031	0	0	0.500801	0	0.422146	0.193552	0.214715	0	1.01511	0.764296	0	0.230612	0	0.504485	0.434912	0.241256	0.660622	0	0.233261	0.279122	0.822592	0.705221	0.654568	0.529316	0.55482	0.912594	0.472658	0.28683	0.418164	0.685555	0.175261	0.479818	0
ENSMUSG00000086502	15.7335	7.04879	10.3065	6.66177	7.13777	10.0442	11.5663	15.7002	10.9009	5.82381	10.3526	7.98444	8.13317	12.8261	13.8506	15.5278	8.76307	5.84949	15.4097	10.4672	5.78413	14.1237	14.3085	7.13574	4.56505	6.166	9.49591	15.4885	9.36192	5.40688	13.1875	10.8192	5.50182	7.18014	5.22616	7.60208	14.7244	10.4131	11.5282	8.07013	14.2855	6.82804	12.7953	7.57832	15.2406	8.22371	11.2013	12.464	5.92938
ENSMUSG00000106990	3.4453	1.087	5.87383	5.53886	1.20452	2.55574	2.98749	2.64229	4.74873	1.42285	2.79688	2.32322	1.05157	2.63186	2.68307	2.38548	6.35237	1.73243	3.41183	1.07189	6.59354	3.15315	2.28691	5.06801	7.14735	1.41703	1.13452	2.74805	1.05612	4.60264	3.41133	1.42569	6.14331	5.11029	7.01024	0.698805	2.06274	4.63077	1.65287	5.71026	2.87405	5.74252	5.5823	6.79249	4.12284	1.0402	1.14076	3.18697	1.74997
ENSMUSG00000090957	0	0.236813	0	0	0	0.0489397	0.0942067	0	0	0	0.0685466	0	0	0.0757917	0	0.0812368	0	0.0691299	0	0	0	0	0.0854514	0	0.101906	0	0.0627892	0	0	0	0	0	0	0	0.269968	0	0.0839277	0	0	0	0	0	0.0936341	0.0926486	0	0	0	0	0.0955109
ENSMUSG00000094664	1.08204	1.10402	0.84976	0.770033	1.09395	0	0.726494	0.958213	0	1.14777	1.12326	0.259283	0.890743	1.45025	0.795701	0.0812336	0.675372	1.05318	0.58988	1.82202	0.808674	1.23611	0.875408	0.847869	1.57325	0.35122	0	0.454204	0.853855	1.19754	0.880981	0.821296	1.34462	0.782188	0.721588	0	2.93938	0	0.945029	0.603296	0.520383	0.862663	1.07797	0.113045	0.963585	0.502157	1.22683	0.917918	0.444396
ENSMUSG00000073052	0.0557544	0.0266188	0.0350344	0	0	0.0299084	0	0.0216882	0	0.0618392	0.0691237	0.0291922	0	0.0565713	0.0284002	0	0	0.0482341	0	0	0	0	0	0	0	0.0603242	0	0.0345798	0	0	0.0285638	0	0	0	0	0	0	0.0335952	0	0	0	0.0297644	0.0622636	0	0.0283963	0.0314167	0	0.0223294	0.0752884
ENSMUSG00000086528	0.116688	0.111041	0.0678012	0.0609954	0.071724	0.066298	0.13166	0.0678938	0.126075	0.0323917	0.0485307	0.147803	0.100523	0.0268774	0.0554564	0.0288601	0.0690113	0.0883687	0.0511615	0.0315477	0	0.0801684	0.0604942	0	0.035769	0.108816	0.0668644	0.0956907	0.0617806	0.0297304	0.0300024	0.12405	0.0613297	0.0357702	0.0315546	0	0.148007	0.128539	0	0	0.0511753	0	0.0327777	0.0643565	0.143839	0.127724	0.0476555	0.0962966	0.100076
ENSMUSG00000085429	0	0	0	0	0.106013	0.100589	0	0.0982139	0.139617	0.553245	0.105471	0.127753	0.213237	0	0.362445	0.121536	0	0.211272	0.333859	0	0.128676	0.376345	0.131623	0	0	0	0.0957847	0.141034	0	0	0.26425	0	0	0.316061	0	0.195806	0.255842	0.143865	0.136241	0	0.368246	0	0	0	0.128336	0	0	0.100842	0
ENSMUSG00000080846	0	0	0	0	0	0	0.159396	0	0.15251	0.151931	0	0	0	0	0	0	0	0	0	0	0	0	0	0	0	0	0	0	0	0.14492	0	0	0	0	0	0	0	0	0	0	0.124106	0	0	0	0	0	0	0	0
ENSMUSG00000093303	0	0	0	0	0	0	0	0	0	0	0	0	0	0	0	0	0	0	0	0	0	0	0	0	0	0	0	0	0	0	0	0	0	0	0	0	0	0	0	0	0	0	0	0	0	0	0	0	0
ENSMUSG00000058743	0.543711	0.202254	0.301379	0.345088	0.0773699	0.0397531	0.0795475	0.733058	0.357649	0.182659	0.0587635	0.383676	0.108528	0.49811	0.202158	0.279295	0.418123	0.138014	0.248322	0.228402	0.695253	0.411047	0.338602	1.00925	0.77704	0.21676	0.108516	0.464955	0.125132	0.430285	0.337657	0.125513	0.53012	0.431604	0.633097	0.0287446	0.384059	0.337486	0.075963	0.891164	0.413811	0.602789	0.474534	0.831785	0.279582	0.207174	0.0387504	0.339006	0.216349
ENSMUSG00000085465	14.8547	10.4132	15.9995	6.83321	6.5746	5.66854	10.6673	18.1134	4.90282	4.30965	6.05077	7.41293	10.409	11.4306	11.7713	8.66851	11.766	5.20589	4.66636	11.1983	9.97635	5.09617	23.0724	4.16374	7.02362	7.56899	9.43897	6.93887	5.75662	3.27943	13.0837	12.5811	7.12229	3.41008	6.8762	8.89753	19.9919	5.12748	8.70501	8.0504	11.9059	13.2139	13.5914	15.8429	8.03431	9.45986	12.6267	10.6461	7.65051
ENSMUSG00000086355	0	0	0	0	0	0	0	0	0	0	0	0	0	0	0	0	0	0	0	0	0	0	0	0	0	0	0	0	0	0	0	0	0	0	0	0	0	0.105717	0	0	0	0	0	0	0	0	0	0	0
ENSMUSG00000095494	0	0	0	0	0	0	0	0	0	0	0	0	0	0	0	0	0	0	0	0	0	0	0	0	0	0	0	0	0	0	0	0	0	0	0	0	0	0	0	0	0	0	0	0	0	0	0	0	0
ENSMUSG00000087242	0.126253	0.0515357	0.0419121	0.0377152	0.0148503	0.0892042	0.0606076	0.0281027	0.0585724	0.119517	0.0746212	0.201406	0.0208402	0.0497558	0.0858651	0.0179516	0.0850846	0.120302	0.0790016	0.0581958	0	0.132026	0.0554653	0.0228217	0.0221533	0.115736	0.0552834	0.019877	0.114488	0.0365787	0.0185479	0.0192458	0	0.0440332	0.0387507	0.0219227	0.0367952	0.0199599	0.0387	0.0221028	0.0159187	0	0.0403626	0.0199892	0.0888793	0.0199162	0.0442952	0.0288811	0.103212
ENSMUSG00000083047	0	0	0.114927	0	0.0805651	0.0192446	0	0	0.106241	0	0	0.0979408	0	0	0	0	0	0	0	0.10472	0	0	0.100284	0	0	0	0	0	0	0	0	0.213536	0	0	0	0	0.098406	0	0	0	0	0	0	0.109309	0	0	0	0	0
ENSMUSG00000085021	0	0	0.0696179	0	0	0.00552636	0.0589307	0	0	0	0.151282	0	0	0	0	0	0	0	0	0	0.0547479	0.0493901	0	0.0776624	0.0690393	0	0	0	0	0	0	0	0	0	0	0	0.0580248	0	0	0	0	0	0	0.123123	0	0	0	0	0.0648377
ENSMUSG00000105149	0.191382	0.269879	0.11225	0.200922	0.234548	0.333344	0.215117	0.291712	0.103795	0.207614	0.156239	0.664478	0.109782	0.0861034	0.0888765	0	0	0	0.083529	0.304969	0.0949955	0.174907	0.0979839	0	0.11665	0.17468	0.143065	0	0.300415	0.292184	0.0984876	0	0	0	0.104079	0.570051	0.0961818	0	0.402958	0.235544	0.251141	0	0	0.106757	0.0949577	0.104909	0	0.075181	0.216828
ENSMUSG00000057577	25.949	27.8531	12.1828	7.57228	26.251	30.6279	32.1774	20.7588	13.6332	35.3701	36.5127	31.9197	25.4365	17.0667	16.0424	23.5364	12.669	32.9778	21.6897	19.3789	10.179	25.3565	22.9116	5.9673	6.65526	39.5334	19.2297	20.9209	20.7166	5.90724	16.3278	25.7856	6.95969	7.46442	7.76014	27.102	27.6264	13.3253	24.868	3.66425	14.7431	6.74293	14.2721	6.58977	33.6915	23.9751	24.0181	11.3322	28.8202
ENSMUSG00000084408	0.726912	0.688165	0.422608	0.542915	1.27259	0.632062	0.582026	0.960299	0.89708	1.42169	0.469741	1.72429	1.00955	0.613501	0.926573	0.80647	0.552992	2.36814	0.860543	0.943777	0.510718	1.28176	1.32525	0.655558	0.442167	1.75701	0.943648	0.793658	0.929798	0.579479	0.742618	0.66768	0.371868	0.886574	0.391209	0.748207	1.1525	0.514487	0.607244	0.571218	0.772792	0.664104	0.695222	0.859624	1.02375	0.624468	1.47123	0.287578	1.53722
ENSMUSG00000088296	0	0	0	0	0	0	0	0	0	0	0	0	0	0	0	0	0	0	0	0	0	0	0	0	0	0	0	0	0	0	0	0	0	0	0	0	0	0	0	0	0	0	0	0	0	0	0	0	0
ENSMUSG00000006288	33.13	28.3387	26.2762	26.855	27.9306	36.4966	38.2825	32.5011	26.9925	33.4489	36.305	31.3196	31.9877	30.3725	35.5371	35.0198	26.0323	31.3241	30.9028	32.4513	26.0306	33.7102	33.7562	25.4353	23.5147	30.9247	34.1926	33.9736	35.1893	29.0972	28.5836	36.7067	25.2406	27.0317	21.2901	32.1451	31.3828	28.5506	39.4754	24.93	29.7225	22.8959	24.7409	23.7025	33.6276	33.1076	35.8147	31.1716	29.8156
ENSMUSG00000036816	0.240727	0	0	0	0	0.0450646	0	0	0.259346	0	0	0	0	0.206327	0	0	0	0	0	0	0	0.436813	0	0	0	0	0	0	0	0	0.248508	0	0	0	0	0	0	0	0	0	0	0.261752	0	0	0.238792	0	0	0	0.268026
ENSMUSG00000091583	2.91726	1.50941	1.79879	2.53279	1.29539	1.78064	2.70017	2.21783	2.03717	3.33368	2.02813	2.7419	4.23174	1.60988	2.53988	2.46293	1.39141	3.50061	3.98997	1.95305	0.629796	3.3169	2.86509	0.849321	1.65353	3.8536	1.89997	3.02128	1.6603	1.23921	1.63773	1.89306	1.09343	1.49586	1.88473	2.79424	2.62219	2.34519	3.23244	1.07524	2.01388	1.30243	2.20499	1.39977	1.85779	1.3158	2.80764	2.12585	3.5065
ENSMUSG00000108160	0	0	0	0	0	0	0	0	0	0	0	0	0	0	0	0	0	0	0	0	0	0	0	0	0	0	0	0	0	0	0	0	0	0	0	0	0	0	0	0	0	0	0	0	0	0	0	0	0
ENSMUSG00000103725	0	0	0	0	0	0	0	0	0	0	0	0	0	0	0	0	0	0	0	0.0380449	0	0	0	0	0	0	0	0	0	0	0	0	0	0	0	0	0	0	0	0	0	0	0	0	0	0	0	0	0
ENSMUSG00000085023	0.696537	0.214653	2.66582	4.53483	0.511336	0.931352	0.542645	0.907813	1.3303	0.740441	0.804715	0.901428	0.83015	0.932013	0.46076	0.198248	2.51803	0.176819	0.18956	0.243936	4.82282	1.04934	0.980738	4.71262	4.61503	1.4801	0.35959	1.36102	0	3.03348	4.07594	0.676561	2.79873	2.14356	4.38939	0.503758	0.215757	1.84149	0	3.55908	1.71538	2.62007	1.64418	2.88064	1.45205	0.224204	0.168739	1.96531	0.266932
ENSMUSG00000103772	0.46451	0.28798	0.0469886	0.0633193	0.34628	0.171871	0.361387	0.141135	0.109271	0.557195	0.350627	0.676453	0.277738	0.20385	0.26891	0.298714	0.0478155	0.336745	0.141542	0.455195	0	0.2034	0.351287	0	0.0248282	0.573791	0.20091	0.110509	0.299067	0.0206071	0.123724	0.213971	0	0.123041	0.021832	0.316448	0.471917	0	0.496397	0.0247832	0.141511	0.021655	0.022734	0.0667915	0.139401	0.420125	0.329871	0.112833	0.300338
ENSMUSG00000087158	0	0	0	0	0	0	0	0	0	0	0	0	0	0	0	0	0	0	0	0	0	0	0	0	0	0	0	0	0	0	0	0	0	0	0	0	0	0	0	0	0	0	0	0	0	0	0	0	0
ENSMUSG00000039079	0	0.145514	0	0	0.0421473	0.0401842	0	0.0397602	0	0.0565112	0	0	0.0589927	0	0	0	0	0.0851637	0	0.0551526	0	0	0	0.0650838	0	0.0939095	0	0	0.0543358	0	0.0526826	0	0	0.0628938	0.0554626	0.0619267	0.0520543	0	0	0	0.0451557	0	0	0	0.0508505	0	0.083141	0.0811647	0
ENSMUSG00000024981	87.15	38.5267	120.562	180.483	38.6575	52.9631	55.6115	93.9926	123.993	49.0056	51.6063	51.8027	41.3722	92.5977	55.4263	58.6828	117.477	50.2577	77.8869	36.2531	168.871	79.2998	68.6568	190.805	161.424	49.7681	38.1486	80.4941	35.2579	178.177	112.755	35.4557	160.952	129.02	153.115	38.1976	79.3824	122.547	34.4614	183.155	110.264	167.962	113.625	166.525	85.8977	39.1603	37.2595	96.4523	49.077
ENSMUSG00000067547	23.4566	20.6293	23.8079	14.7359	16.987	9.48927	8.9853	23.8577	31.3842	13.8656	9.5959	15.2488	26.001	25.0433	20.0116	14.6369	30.4722	12.2074	27.7943	26.146	36.8869	17.7733	24.5289	26.1683	26.3165	15.925	23.9407	21.176	16.4312	20.4327	20.0069	15.1226	35.8079	7.03066	28.5997	26.2487	27.7243	24.3844	22.824	23.8018	22.9318	20.0761	28.3816	14.4841	14.2323	21.2881	26.0971	30.0301	12.9052
ENSMUSG00000027399	0.383535	2.75321	1.84862	0.740498	1.95901	0.631888	0.452103	0.441972	1.3636	0.450577	0.813876	0.626482	0.865578	0.972441	0.572825	0.484701	0.676049	1.01768	0.579921	0.867299	4.00857	0.247634	0.738382	0.883538	0.396093	0.451952	1.50115	0.300155	1.1683	1.31785	0.353623	1.01866	0.667889	4.1669	0.689399	0.596648	0.666982	0.920773	0.558609	4.89239	0.487312	0.620332	0.354663	0.416353	0.370175	1.02219	0.344792	1.15617	0.963204
ENSMUSG00000105213	0	0	0	0	0	0	0	0.71888	0	0	0	0	0	0	0	0	0	0	0	0	0	0	0	0	0	0	0	0	0	0	0	0	0	0	0	0	0	0	0	0	0	0	0	0	0	0	0	0	0
ENSMUSG00000082664	0	0	0	0	0	0	0	0	0	0	0	0	0	0	0	0	0	0	0	0	0	0	0	0	0	0	0	0	0	0	0	0	0	0	0	0	0	0	0	0	0	0	0	0	0	0	0	0	0
ENSMUSG00000077587	0	0	0	0	0	0	0	0	0	0	0	0	0	0	0	0	0	0	0	0	0	0	0	0	0	0	0	0	0	0	0	0	0	0	0	0	0	0	0	0	0	0	0	0	0	0	0	0	0
ENSMUSG00000107397	0	0.0214375	0	0	0.0184946	0.0203778	0.0254031	0.0176436	0	0.0250446	0	0	0.0259799	0.0416164	0.0214952	0	0	0.0763589	0.0199402	0	0	0.0415552	0.0231105	0	0	0.0415381	0.0348555	0	0.0241761	0	0.0231199	0	0	0	0	0.0278116	0.0462455	0	0.0243459	0	0	0	0	0	0.0224903	0.0749368	0.0184848	0	0.0520053
ENSMUSG00000085665	0.0606289	0.0382995	0.0695383	0.0417857	0	0.0763703	0.0672093	0.031499	0.0654164	0.0224054	0.0166674	0	0	0.0185202	0.0572396	0.0592057	0.0477942	0.0337777	0.0528945	0	0.0591202	0	0.0411825	0.0755008	0.0488311	0.0918681	0.0308986	0.0221738	0	0.0205261	0.0409585	0.0213569	0.0611372	0.0973244	0	0.0244055	0.0634324	0.0440663	0.064388	0.0488112	0.0706992	0.0853452	0.0670598	0.0222263	0.03966	0	0.0329723	0.0160801	0.0230596
ENSMUSG00000097811	0.242519	0.319094	1.24085	1.25513	0.309134	0.833313	0.485211	0.451301	0.82469	0.297465	0.413717	0.550164	0.57116	0.514194	0.661788	0.572461	0.98118	0.260731	0.355417	0.387693	0.875649	0.373691	0.720449	1.37971	0.849018	0.554779	0.410198	0.496559	0.460095	1.22437	0.542519	0.228613	1.3657	1.18901	0.69535	0.479304	0.668511	1.11407	0.552016	1.53269	1.08508	0.665399	1.03484	1.15887	0.951232	0.200752	0.59478	0.643815	0.469087
ENSMUSG00000086076	0.730607	1.74213	0.216794	0.194869	1.19746	2.29131	2.88676	0.822101	0.394837	0.389618	1.76109	0.711509	0.416375	1.90699	1.30665	1.00101	0	0.891191	2.19765	0.769882	0.546688	0.999255	0.740973	0.237809	0.222229	0.829036	1.72666	0.993524	1.51456	0.37714	0.564426	2.05351	0.570578	0	0.800676	1.08058	1.25498	0.204889	1.32894	0	0.48132	0.198916	0.613487	0.411259	0.72345	0.99169	0.85811	0.697952	0.818939
ENSMUSG00000085240	0	0	0.551524	0	0.0971534	0.06983	0.133554	0	0	0	0	0	0	0.105477	0	0	0	0.0974747	0	0	0	0	0	0	0	0.108406	0	0	0	0	0	0.259626	0	0	0	0	0.118176	0.131326	0.24851	0.146554	0	0	0	0	0	0	0.0944861	0	0
ENSMUSG00000081813	0	0	0	0	0	0	0	0	0	0	0	0	0	0	0	0	0	0	0	0	0	0	0	0	0	0	0	0	0	0	0	0	0	0	0	0	0	0	0	0	0	0	0	0	0	0	0	0	0
ENSMUSG00000096947	0.105372	0.0986827	0.121603	0.441088	0.173547	1.37954	0.479337	0.0793722	0.451118	0.112499	0.350984	0.524723	0.119881	0.282702	0.393566	0.62303	0.124439	0.428572	0.184502	0	0.411354	0.292022	0.778413	0.263188	0.377189	0.190782	0.0784655	0.472812	0.450602	0.861923	0.74556	0.469413	0.644775	0.758352	0.225002	0.251256	0.210928	0.57805	0.226229	0.256036	0.183484	0	0.115476	0.463917	0.421051	0.233121	0.518776	0.412818	0
ENSMUSG00000085483	0.476221	2.64348	0.189558	0.0852773	2.6177	2.22129	0.473272	0.193832	0.0863654	1.66358	0.614058	0.873284	0.454014	1.21803	0.605462	0.835217	0.196284	2.63814	1.51282	1.06523	0	0.151939	0.328125	0	0	1.4371	2.40246	0.366118	2.63925	0.0815528	0.163039	0.872549	0	0.0997988	0.267905	1.28285	0.956376	0.0934097	0.977894	0.0985739	0.146986	0.0854901	0.0945353	0.0873756	0.079239	0.27898	1.24598	0.439944	2.39542
ENSMUSG00000074388	0	0.160379	0	0.0896351	0.0699247	0.04957	0	0	0.0922609	0	0.208309	0	0.0976177	0	0.0793022	0	0.1015	0.140439	0	0.0910574	0.41833	0	0	0.215959	0	0	0	0	0.0897002	0.604029	0	0	0.522261	0.104518	0.275253	0.30474	0	0.0943357	0.35876	0.312936	0.0748816	1.08699	0.0954188	0.282367	0.0843656	0.0932857	0.204572	0.0670016	0.288961
ERCC-00012	0	0	0	0	0	0	0	0	0	0	0	0	0	0	0	0	0	0	0	0	0	0	0	0	0	0	0	0	0	0	0	0	0	0	0	0	0	0	0	0	0	0	0	0	0	0	0	0	0
ENSMUSG00000073000	2.87152	2.28189	2.05596	1.85685	1.58383	2.14704	2.95175	3.42821	1.97698	2.01131	2.23054	2.3843	1.35185	1.97844	2.54996	2.61014	2.02478	1.57205	2.02288	2.39582	1.15675	2.13207	2.19417	1.677	1.92205	1.7624	1.33578	2.42299	1.69969	1.85004	2.25194	2.30607	1.44395	1.69326	1.31623	2.01769	2.52575	2.33151	2.35776	1.25675	2.61399	2.08313	2.13519	2.16586	3.14269	2.47828	1.87398	2.22309	0.983066
ENSMUSG00000093599	0	0	0	0	0	0.727669	0	1.61625	2.24161	0	0	2.11655	0	0	0	0	0	0	0	0	0	0.954123	1.06737	0	0	0.974305	0.816408	1.13934	0	0	0	0	0	0	0	0	0	0	1.11746	0	1.81459	0	0	0	0	0	0	0	0
ENSMUSG00000101360	0	0	0	0	0	0	0	0	0	0	0	0	0	0	0	0	0	0	0	0	0	0	0	0	0	0	0	0	0	0	0	0	0	0	0	0	0	0	0	0	0	0	0	0	0	0	0	0	0
ENSMUSG00000106627	0	0	0	0	0	0	0	0	0	0	0	0	0	0	0	0	0	0	0	0	0	0	0	0	0	0	0	0	0	0.0213239	0	0	0	0	0	0	0	0	0	0	0	0	0	0	0	0	0	0	0
ENSMUSG00000073072	0	0	0	0	0	0	0	0	0	0	0	0	0	0	0	0	0	0	0	0	0	0	0	0	0	0	0	0	0	0	0	0	0	0	0	0	0	0	0	0	0	0	0	0	0	0	0	0	0
ENSMUSG00000086246	0	0	0	0	0	0	0	0	0	0	0	0	0	0	0	0	0	0	0	0	0	0	0	0	0	0	0	0	0	0	0	0	0	0	0	0	0	0	0	0	0	0	0	0	0	0	0.313877	0	0
ENSMUSG00000081133	0	0	0	0	0	0	0	0	0	0	0	0	0	0	0	0	0	0	0	0	0	0	0	0	0	0	0	0	0	0	0	0	0	0	0	0	0	0	0	0	0	0	0	0	0	0	0	0	0
ENSMUSG00000090304	0	0	0	0	0	0.00973496	0	0	0	0	0	0	0	0	0.0235602	0.024303	0.0291261	0	0	0	0	0	0	0	0	0	0	0	0	0	0	0	0	0	0	0	0	0	0	0	0	0	0	0	0	0	0	0	0
ENSMUSG00000084851	0	0	0	0	0	0	0	0	0	0	0	0	0	0	0	0	0	0	0	0	0	0	0	0	0	0	0	0	0	0	0	0	0	0	0	0	0	0	0	0	0	0	0	0	0	0	0	0	0
ENSMUSG00000093509	0	0	0	0	0	0	0	0	0	0	0	0	0	0	0	0	0	0	0	0	0	0	0	0	0	0	0	0	0	0	0	0	0	0	0	0	0	0	0	0	0	0	0	0	0	0	0	0	0
ENSMUSG00000014361	0.553444	1.41561	0.473942	0.167572	2.27176	6.09615	3.21973	0.506072	0.396736	1.13659	4.38729	1.62637	0.883503	0.770917	0.678741	0.521486	0.152663	2.45449	0.895573	0.918254	0.297409	0.49696	0.645133	0.214628	0.0353293	1.11643	1.89501	0.448526	1.95702	0.116341	0.250874	1.22309	0.0575877	1.1102	0.0756642	0.6129	0.405822	0.298381	1.16133	0.497495	0.247182	0.0771428	0.206962	0.0466689	0.325056	1.00496	0.54689	1.05143	2.35936
ENSMUSG00000085232	1.97162	2.58562	2.42227	3.85667	0.822233	5.39918	10.3772	0.738291	4.20489	1.88416	7.9825	0	2.19886	0.740969	1.62741	3.57021	9.92655	1.49185	1.61887	3.93354	1.03099	4.78461	5.84587	4.13943	1.15854	1.73816	2.47042	4.24372	2.90317	4.2544	2.07501	0	1.31801	3.7736	5.73486	3.33191	2.62878	0	1.06658	4.84235	6.97377	3.34976	2.21446	1.17708	1.98549	4.175	2.03936	3.97468	1.04104
ENSMUSG00000099028	0	0	0	0	0	0	0	0	0	0	0	0	0	0	0	0	0	0	0	0	0	0	0	0	0	0	0	0	0	0	0	0	0	0	0	0	0	0	0	0	0	0	0	0	0	0	0	0	0
ENSMUSG00000085530	0	0	0	0	0	0	0	0	0	0	0	0	0	0	0	0	0	0	0	0	0	0	0	0	0	0	0	0	0	0	0	0	0	0	0	0	0	0	0	0	0	0	0	0	0	0	0	0	0
ENSMUSG00000086156	0	0	0.05501	0	0.0422225	0.220392	0	0	0	0	0.102783	0.201096	0	0	0	0	0	0.0950304	0.0492157	0	0	0	0	0	0.0454122	0.0518107	0	0	0	0	0	0.0606742	0	0	0	0	0	0	0	0	0	0	0	0	0	0.0785097	0	0	0.0705465
ENSMUSG00000096097	0	0	0	0	0	0	0	0	0	0	0	0	0	0	0	0	0.131932	0	0	0	0	0	0	0	0	0	0	0	0.107261	0	0.111168	0	0	0	0	0	0	0	0	0	0	0	0	0	0	0	0	0	0
ENSMUSG00000085977	3.48634	0.109039	2.31506	2.09966	0.0942141	0.12944	0.129209	2.20803	0.80558	0.126116	0.330229	0	0.0662304	2.07905	0.591814	0.722381	2.32666	0.0480128	1.75194	0.369221	2.99156	1.57373	1.06771	0.91088	3.00807	0	0.434058	1.25259	0.0609751	2.12004	2.19079	0	2.84448	1.20898	3.74001	0.34473	2.7182	0.695136	0.0615072	1.9643	1.45671	2.95066	2.23998	3.11689	1.92332	0	0.325101	3.26011	0.131196
ENSMUSG00000086841	152.188	167.147	211.133	247.914	173.36	182.245	189.129	154.33	194.202	225.919	177.286	187.896	187.692	145.933	166.534	186.459	202.91	197.144	161.525	178.589	294.661	174.188	164.61	205.834	295.99	202.917	181.138	176.292	187.751	248.11	139.563	193.076	285.148	200.629	314.778	182.802	159.744	207.126	199.848	228.764	158.199	239.701	205.171	224.004	190.062	198.484	174.087	162.585	177.746
ENSMUSG00000088135	0	0	0	0	0	0	0	0	0	0	0	0	0	0	0	0	0	0	0	0	0	0	0	0	0	0	0	0	0	0	0	0	0	0	0	0	0	0	0	0	0	0	0	0	0	0	0	0	0
ENSMUSG00000033629	34.434	34.1446	44.7151	40.4722	42.3317	24.7021	26.874	36.549	45.7033	26.9248	26.5217	30.2495	35.8478	33.5289	38.4302	39.9728	45.7928	26.0664	36.4755	36.9405	43.198	38.5271	34.3174	45.3577	43.5922	28.653	33.3671	40.3703	43.9794	41.2986	44.449	49.0498	38.7661	46.5441	39.0155	37.6087	35.7918	42.2499	50.1054	43.9508	42.4181	39.1493	43.6954	40.7725	40.5892	44.6628	40.6709	36.2537	22.9678
ENSMUSG00000103771	1.69138	0.509025	0	0	0	0.779657	0	0.400994	0	1.12444	0	2.4773	0	1.34295	1.35774	1.34755	0	0.8789	0.474139	1.72401	0	0.51606	0	0	0	1.94026	0.377827	0.613756	0	0	1.18038	2.04902	0	0.716262	0	0.651518	1.56355	0	1.11998	0.744675	0	0	0	0.661336	0	0.617444	0	0	1.21797
ENSMUSG00000087324	0	0	0	0	0	0	0	0	0	0	0	0	0	0	0	0	0	0	0	0	0	0	0	0	0	0	0	0	0	0	0	0	0	0	0	0	0	0	0	0	0	0	0	0	0	0	0	0	0
ENSMUSG00000085872	0	0	0	0	0.376892	0.31181	0	0.0858922	0	0.375747	0.244429	0.115784	0.1315	0	0	0	0	0.379711	0	0	0	0	0	0	0	0.107927	0.17696	0	0.120565	0	0.12047	0	0	0	0	0.138189	0	0	0.119836	0	0	0	0	0	0	0	0	0	0.132868
ENSMUSG00000093149	0	0	0	0	0	0	0	0	0	0	0	0	0	0	0	0	0	0	0	0	0	0	0	0	0	0	0	0	0	0	0	0	0	0	0	0	0	0	0	0	0	0	0	0	0	0	0	0	0
ENSMUSG00000103944	0.256478	0	0	0	0.210866	0	0	0	0	0	0	0	0	0	0	0	0	0	0	0	0	0	0	0	0.308615	0	0.183068	0	0	0.266213	0	0	0.269326	0	0	0	0	0	0	0	0	0	0	0	0	0	0	0	0
ENSMUSG00000098642	0	0	0	0	0	0	0	0	0	0	0	0	0	0	0	0	0	0	0	0	0	0	0	0	0	0	0	0	0	0	0	0	0	0	0	0	0	0	0	0	0	0	0	0	0	0.576125	0	0	0
ENSMUSG00000087542	6.43219	6.83649	2.67607	1.13607	5.50967	3.2753	8.39354	3.57718	1.21158	8.26601	5.05438	8.98539	8.12074	2.06896	4.7725	4.30792	3.56785	3.84822	5.27955	3.11636	1.78733	7.24037	4.0394	3.07003	0.672819	4.47298	5.73476	5.19955	8.35793	2.93893	2.35489	5.68128	2.29249	3.32073	3.52532	7.78472	4.32246	1.29126	5.29768	3.50904	2.41876	1.2186	2.06522	3.04434	5.79862	4.74798	2.57236	2.61898	6.38111
ENSMUSG00000086190	0	0.151181	0	0	0	0.101208	0	0	0.0869227	0	0.131153	0	0	0	0	0.153528	0.095564	0	0.0700486	0.0858311	0	0	0.0821083	0	0	0.073557	0	0.0878534	0	0	0	0	0	0	0	0	0	0	0.169549	0	0	0	0	0	0	0.0879032	0	0	0.0914001
ENSMUSG00000087712	0	0	0	0	0	0	0	0	0	0	0	0	0	0	0	0	0	0	0	0	0	0	0	0	0	0	0	0	0	0	0	0	0	0	0	0	0	0	0	0	0	0	0	0	0	0	0	0	0
ENSMUSG00000087654	0	0	0	0	0.207587	0.154154	0	0	0	0.307052	0	0	0	0.503257	0	0.257663	0	0.21655	0.225107	0	0	0	0.622202	0	0.316472	0	0	0	0	0	0	0.332408	0	0	0	0	0	0.325101	0	0	0	0	0	0	0.261754	0	0	0.214541	0
ENSMUSG00000098282	0	0	0	0	0	0	0	0	0	0	0	0	0	0	0	0	0	0	0	0	0	0	0	0	0	0	0	0	0	0	0	0	0	0	0	0	0	0	0	0	0	0	0	0	0	0	0	0	0
ENSMUSG00000093113	0	0	0	0	0	0	0	0	0	0	0	0	0	0	0	0	0	0	0	0	0	0	0	0	0	0	0	0	0	0	0	0	0	0	0	0	0	0	0	0	0	0	0	0	0	0	0	0	0
ENSMUSG00000090101	4.76473	4.54458	3.62941	2.7559	2.66079	4.69161	4.19941	3.5815	3.9004	1.84044	5.38317	3.89075	5.02599	3.64044	4.14473	54.913	2.62047	4.32602	3.84272	2.48239	4.58663	3.95551	3.28061	2.87868	2.59029	0.926476	4.85504	4.26604	2.71113	3.7345	6.12315	2.58327	1.76489	6.57875	6.11551	4.52389	1.87468	4.33662	1.08788	2.68301	3.54908	4.26741	2.90111	4.25513	6.18407	2.60466	4.66393	3.23704	5.20501
ENSMUSG00000055494	1.45325	2.0106	0.43821	0.151843	1.73272	1.04338	0.813152	1.23809	0.473922	3.65922	1.01262	2.93321	2.98441	0.983544	0.881412	1.11271	0.480256	1.82515	0.965955	1.99428	0.114614	1.11773	1.54701	0.219544	0.106462	2.8755	1.21945	1.17488	1.16677	0.411893	0.800807	1.1117	0.207642	0.17724	0.12493	2.37933	1.29316	0.353272	1.30265	0.247968	1.01764	0.278346	0.71778	0.256154	0.834278	1.8101	1.59336	0.739918	2.19123
ENSMUSG00000088485	0	0	0	0.583624	0	0.223327	0	0.437309	0.606514	0	0.488032	1.85244	0	0.518124	0.587169	2.77155	0.659748	0	1.46706	0.603666	0	0	0	0	0	1.53457	0	1.22091	0	0	0.57166	1.17369	0	0	0	1.34858	0	0.614825	1.54221	0	0	0	0	0	0	1.22372	1.82914	0	0
ENSMUSG00000026644	0	0	0.423297	2.08421	0.148179	0.0513166	0.40639	0.135687	0.194733	0.192293	0	0	0	0	0	0	0.43176	0	0	0.190388	0.892766	0	0.183203	0.233261	1.94606	0	0.131691	0	0	0.370009	0.185848	0	0.931686	0.222566	2.54834	0	0	0.201032	0	0.448609	0	0	0	1.20637	0.355869	0	0	0.138215	0
ENSMUSG00000033501	0	0	0	0	0	0	0	0	0	0	0	0	0	0	0	0	0	0	0	0	0	0	0.118812	0	0	0	0	0.12726	0	0	0	0	0	0	0	0	0	0	0	0	0.102332	0	0	0	0	0	0.185118	0	0
ENSMUSG00000057754	0	0	0	0	0	0	0	0	0	0	0	0	0	0	0	0	0	0	0	0	0	0	0	0	0	0	0	0	0	0	0	0	0	0	0	0	0	0	0	0	0	0	0	0	0	0	0	0	0
ENSMUSG00000085899	0	0	0	0	0	0	0	0	0	0	0	0	0	0	0	0	0	0	0	0	0	0	0	0	0	0	0	0	0	0	0	0	0	0	0	0	0	0	0	0	0	0	0	0	0	0	0	0	0
ENSMUSG00000092318	0	0	0	0	0	0	0	0	0	0	0	0	0	0	0	0	0	0	0	0	0	0	0	0	0	0	0	0	0	0	0	0	0	0	0	0	0	0	0	0	0	0	0	0	0	0	0	0	0
ENSMUSG00000071047	0	0	0	0	0	0	0	0	0	0	0	0	0	0	0	0	0	0	0	0	0	0	0	0	0	0	0	0	0	0	0	0	0	0	0	0	0	0	0	0	0	0	0	0	0	0	0	0	0
ENSMUSG00000105065	4.32786	3.3402	2.7785	1.64485	3.4811	5.33178	7.0828	3.64263	2.51058	5.20907	5.01907	6.92289	3.48341	3.76823	3.93401	4.69338	2.36755	5.98557	5.91221	3.64965	2.3449	4.24991	4.2338	1.81937	1.20669	5.58004	3.48413	4.00286	4.68696	2.59193	3.2897	5.44229	1.3609	2.40023	2.03046	3.87368	3.7264	3.18215	5.57768	2.27372	3.55047	1.45071	2.49611	1.80984	4.5381	3.63515	3.72972	4.41988	5.63927
ENSMUSG00000084619	0	0	0	0	0	0	0	0	0	0	0	0	0	0	0	0	0	0	0	0	0	0	0	0	0	0	0	0	0	0	0	0	0	0	0	0	0	0	0	0	0	0	0	0	0	0	0	0	0
ENSMUSG00000045132	0	0	0	0	0	0	0	0	0	0	0	0	0	0	0	0	0	0	0	0	0	0	0	0	0	0	0	0	0	0	0	0	0	0	0	0	0	0	0	0	0	0	0	0	0	0	0	0	0
ENSMUSG00000025991	0	0	0	0	0	0	0	0	0	0	0	0.0111087	0	0	0	0	0	0	0	0	0.0106888	0	0	0	0	0	0	0	0	0	0	0	0	0	0	0	0	0	0	0	0	0	0	0	0	0	0	0	0
ENSMUSG00000102383	0.239856	0.218832	0.0409393	0.0370941	0.15439	0.106892	0.161407	0.0558103	0.0575768	0.0651594	0.150187	0.131081	0.136593	0.0660176	0.159829	0.238777	0.0636485	0.169297	0.0568039	0.369117	0.0521554	0.098333	0.172548	0.155824	0.0659303	0.201822	0.185847	0.116767	0.0656467	0.107794	0.0547048	0.105534	0.0815741	0.0539106	0.056344	0.193573	0.18601	0.0997288	0.261037	0.127751	0.0938631	0.0386924	0.0596165	0.17567	0.0703304	0.0838815	0.305293	0.057028	0.123736
ENSMUSG00000084908	0	0	0	0	0	0	0	0	0.0397837	0	0	0	0	0	0	0.0360235	0	0	0	0	0	0	0	0	0	0.0337291	0	0	0	0	0	0	0	0	0	0	0	0	0	0	0	0	0	0	0.0363002	0	0.0299499	0	0
ENSMUSG00000101784	0	0	0	0	0	0.00472845	0	0	0	0	0	0	0.0550975	0	0	0	0.0566643	0	0	0	0	0	0	0	0.0584488	0	0	0	0	0	0	0	0	0	0	0	0	0	0.0511344	0	0	0	0	0	0	0.0526643	0	0	0
ENSMUSG00000085905	0	0	0	0	0	0	0	0	0	0	0	0	0	0	0	0	0	0	0	0	0	0	0	0	0	0	0	0	0	0	0	0	0	0	0	0	0	0	0	0	0	0	0	0	0	0	0	0	0
ENSMUSG00000083168	0	0	0	0	0	0	0	0	0	0	0	0	0	0	0	0	0	0	0	0	0	0	0	0	0	0	0	0	0	0	0	0	0	0	0	0	0	0	0	0	0	0	0	0	0	0	0	0	0
ENSMUSG00000086050	0.105338	0.122731	0.0778597	0.0228109	0.0176222	0.0564946	0.146565	0.0335796	0.0455365	0.0752577	0.0925855	0.155106	0.176283	0.0392868	0.106011	0.126127	0.0742953	0.0731971	0.12862	0.023218	0.0618493	0.0476628	0.0668502	0.0528156	0.0512341	0.121196	0.0327129	0.105931	0.0708547	0	0.0441583	0.0229956	0.0446457	0.0257574	0.0461081	0	0.0857011	0.0236133	0.0704935	0.0262089	0.0747815	0.0913169	0.0480441	0.0236393	0.0428681	0.023369	0.0860285	0.117138	0.075642
ENSMUSG00000049608	2.05247	3.11339	1.75225	3.46189	3.72081	3.57969	2.63007	1.52941	1.72434	2.7606	3.53637	2.1399	2.13017	2.29645	1.75255	2.32362	1.76361	2.29104	2.6077	1.81423	3.256	1.92739	1.86401	2.88902	3.12602	2.65664	2.4192	1.52828	3.32435	4.02222	1.15754	1.93113	2.66208	1.96105	3.15123	2.97173	2.54271	2.02173	2.88526	2.39838	1.56938	2.27076	1.50427	2.00623	2.02148	3.26796	2.59557	2.11134	2.87992
ENSMUSG00000086315	0	0	0	0	0.0884944	0.114494	0.1216	0.0823875	0	0.116948	0.0880726	0.213509	0	0	0.0994619	0	0	0.265895	0.0937747	0	0	0	0	0	0	0.391448	0	0	0	0	0	0	0	0.132427	0	0	0.108427	0.120168	0.113858	0	0	0	0	0	0	0	0	0.0842471	0.122619
ENSMUSG00000026308	0.200812	0.133655	0.116387	0.0211136	0.213161	0.601732	0.359126	0.249224	0.0218911	0.398747	0.530875	0.407503	0.276004	0.257784	0.114642	0.0595313	0.142075	0.55206	0.14066	0.280113	0.0788433	0.0552597	0.164388	0	0.073531	0.331167	0.307081	0.044059	0.275989	0.020478	0.245696	0.361312	0	0.0246495	0.0431755	0.314475	0.183638	0	0.193163	0.0246278	0.141619	0.0641322	0.112065	0.0443222	0.0990057	0.241804	0.0984609	0.0961359	0.436113
ENSMUSG00000021301	0.0188167	0.00600868	0	0	0.00515617	0.00311867	0	0.00491308	0	0.00699021	0.0104096	0.00643082	0	0	0.00603281	0	0	0	0.00555037	0	0	0	0	0	0	0	0.00485273	0	0	0.00636833	0	0.00664825	0.0191089	0	0.00674451	0	0	0.00691916	0.00676074	0	0	0.00669351	0.0209653	0.0069222	0	0	0	0	0
ENSMUSG00000105643	0.919415	0.932759	0.578161	0.261177	1.16195	0.848727	0.866943	0.896956	0.569246	1.21653	0.724463	1.44396	0.864682	0.881784	0.8748	1.11156	0.538542	1.47616	1.04106	1.03767	0.309013	0.978987	0.854956	0.418351	0.523603	1.75359	0.695947	1.05817	0.766221	0.557387	0.643593	0.813642	0.309216	0.636937	0.441798	1.01421	1.29789	0.486188	0.899668	0.543177	0.844158	0.431849	0.640998	0.531438	1.14505	1.13093	1.05627	0.845661	1.02152
ENSMUSG00000106302	0	0	0	0	0	0.272179	0	0	0.985584	1.01106	0	0	0	0	1.73908	0	0	0	0.799939	0	0	0	0.933945	0	0	0	0.701967	0	0	0	0	0	0	0	0	0	0	0	0	0	0	1.92334	0	0	0	0	1.48988	0	0
ENSMUSG00000085576	0	0	0	0	0	0	0	0	0	0	0	0	0	0	0	0	0	0	0	0	0	0	0	0	0	0	0	0	0	0	0	0	0	0	0	0	0	0	0	0	0	0	0	0	0	0	0	0	0
ENSMUSG00000087095	0.0886278	0.0353351	0.0422244	0.0391123	0.0324123	0.0367463	0.0424476	0.0568015	0.0274677	0.0703107	0.0748589	0.0251115	0.0423672	0.0344777	0.0117785	0.0241785	0.0285807	0.05291	0.0972686	0.0785852	0.0491322	0.0231039	0.0637608	0.0153635	0	0.0671981	0.0287254	0.0441631	0.0387243	0.0369461	0.0254399	0.0442124	0.0379755	0	0.0388123	0.0603933	0.0372584	0.0266923	0.0269593	0.0825846	0.0427936	0.0260815	0.0136389	0.0136462	0.0365467	0.0423031	0.0402663	0.0428863	0.0696357
ENSMUSG00000099709	0	0	0	0	0	0	0	0	0	0	0	0	0	0	0	0	0	0	0	0	0	0	0	0	0	0	0	0	0	0	0	0	0	0	0	0	0	0	0	0	0	0	0	0	0	0	0	0	0
ENSMUSG00000070103	0	0	0	0	0	0	0	0	0	0	0	0	0	0	0	0	0	0	0	0	0	0	0	0	0	0	0	0	0	0	0	0	0	0	0	0	0	0	0	0	0	0	0	0	0	0	0	0	0
ENSMUSG00000099323	0	0	0	0	0	0	0	0	0	0	0	0	0	0	0	0	0	0	0	0	0	0	0	0	0	0	0	0	0	0	0	0	0	0	0	0	0	0	0	0	0	0	0	0	0	0	0	0	0
ENSMUSG00000085167	0.571067	0.643607	0.401281	0.240983	0.280946	0.860672	1.1559	0.434645	0.124228	0.616876	0.932358	1.24338	0.391326	0.609747	0.210274	0.21603	0.278251	0.563162	0.297436	0.243279	0	0	0.233205	0.146949	0	0.416747	0.339754	0.37404	0.358857	0.117626	0	0.251312	0.236203	0.141122	0.124934	0.273228	0.341825	0.379685	0.480906	0	0.500588	0.368133	0	0.381831	0.113746	0.373952	0.273502	0.266927	0.645491
ENSMUSG00000093914	0	0	0	0	0	0	0	0	0	0	0	0	0	0	0	0	0	0	0	0	0	0	0	0	0	0	0	0	0	0	0	0	0	0	0	0	0	0	0	0	0	0	0	0	0	0	0	0	0
ENSMUSG00000094436	1.49994	1.93381	0.937149	0	3.0589	3.08775	2.65453	0.995419	0.808441	4.08964	0.623313	1.23851	0	0.71753	3.17766	0.513631	3.80732	0.562605	0	0.91825	0	0	1.91287	0	0	0.662323	0.534793	0	0	0	1.03772	0.135839	0	0.975446	0	2.50399	3.88297	0	0.716871	0	0	0	1.68556	0	1.51865	0	0	1.94645	1.54746
ENSMUSG00000089696	0	0	0	0.0686552	0	0	0	0	0	0	0	0	0	0	0	0	0	0	0	0	0	0	0	0.0713836	0	0	0	0	0	0	0	0	0	0	0	0	0	0	0	0	0	0	0	0.0725248	0	0	0	0	0
ENSMUSG00000065884	0	0	0	0	0	0	0	0	0	0	0	0	0	0	0	0	0	0	0	0	0	0	0	0	0	0	0	0	0	0	0	0	0	0	0	0	0	0	0	0	0	0	0	0	0	0	0	0	0
ENSMUSG00000099101	0	0	0	0	0	0	0	0	0	0	0	0	0	0	0	0	0	0	0	0	0	0	0	0	0	0	0	0	0	0	0	0	0	0	0	0	0	0	0	0	0	0	0	0	0	0	0	0	0
ENSMUSG00000094411	10.5956	12.8356	26.7406	20.9214	10.995	14.176	13.1241	21.9605	19.8604	14.9413	12.6531	14.9886	8.7437	19.5481	12.3794	12.8301	21.6667	16.2044	10.2887	10.0946	18.0621	13.994	15.0251	13.3526	20.9577	12.958	11.2793	12.2155	9.33994	17.8467	21.4708	8.03373	22.8615	25.2223	17.7821	6.37699	11.9974	14.2472	5.65506	24.476	18.5841	20.7546	32.4548	24.7829	13.9381	10.2765	6.24466	18.8171	15.4855
ENSMUSG00000099161	0	0	0	0	0	0	0	0	0	0	0	0	0	0	0	0	0	0	0	0	0	0	0	0	0	0	0	0	0	0	0	0	0	0	0	0	0	0	0	0	0	0	0	0	0	0	0	0	0
ENSMUSG00000102972	0	0	0.102186	0.11504	0.0301863	0	0.0631012	0	0	0.0809849	0.0304612	0.111469	0	0.0337145	0	0	0.0951625	0	0.0322958	0.0395706	0.0362793	0	0	0	0	0	0.0281394	0	0.0389879	0	0	0.0393886	0.0377302	0.0450297	0	0	0.074461	0.0935621	0	0.045025	0	0	0.0820412	0.145426	0.0364161	0	0	0.0293429	0
ENSMUSG00000063687	0	0.0354465	0	0.0371111	0.014527	0.0252531	0.0409897	0.0569683	0	0.127709	0.029348	0.0748978	0.0217966	0.0162418	0.0347851	0.0352479	0.0209143	0.0609098	0	0.0406513	0	0.0660595	0.03656	0.0439391	0	0.0548923	0	0.0197891	0.0558952	0.0537182	0.0179862	0.0200457	0.0786033	0.0452692	0.0194148	0	0	0.0207238	0.0606673	0.065096	0.0618241	0	0.0392333	0.0204133	0.0184299	0.0393105	0.0147939	0.0294711	0.0207022
ENSMUSG00000065511	0	0	0	0	0	0	0	0	0	0	0	0	0	0	0	0	0	0	0	0	0	0	0	0	0	0	0	0	0	0	0	0	0	0	0	0	0	0	0	0	0	0	0	0	0	0	0	0	0
ENSMUSG00000102697	0	0	0	0	0	0	0	0	0	0	0	0	0	0	0	0	0	0	0	0	0	0	0	0	0	0	0	0	0	0	0	0	0	0	0	0	0	0	0	0	0	0	0	0	0	0	0	0	0
ENSMUSG00000086105	3.01291	1.32442	1.02636	0.984539	2.30092	2.27088	1.67402	2.71624	2.86044	1.74323	2.86932	2.42623	2.55915	2.25181	2.45103	1.69125	1.47596	2.55798	2.81282	1.91371	1.16265	1.90579	3.48469	1.04723	0.360349	1.43029	1.47067	2.10827	1.54304	1.23511	2.22965	2.18139	0.972293	1.51518	1.45725	2.32464	2.13552	1.47637	1.44046	1.56638	0.983963	2.13622	1.99653	1.34402	2.87733	1.38517	1.57544	1.5653	1.54817
ENSMUSG00000083944	0	0	0	0	0	0	0	0	0	0	0	0	0	0	0	0	0	0	0	0	0	0	0	0	0	0	0	0	0	0	0	0	0	0	0	0	0	0	0	0	0	0	0	0	0	0	0.36025	0	0
ENSMUSG00000083615	0	0	0	0	0	0	0	0	0	0	0	0	0	0	0	0	0	0	0	0	0	0	0	0	0	0	0	0	0	0	0	0	0	0	0	0	0	0	0	0	0	0	0	0	0	0	0	0	0
ENSMUSG00000107659	6.8631	5.37769	6.63011	8.52015	3.37229	12.6828	6.71284	6.83089	6.32967	6.22234	5.92602	4.61859	3.72926	5.26094	6.54577	4.78593	4.12061	4.23974	5.34541	5.21766	10.873	6.35166	7.84325	5.22443	6.30871	3.00854	7.63171	4.21192	5.91855	8.36879	6.53469	4.96902	7.41552	3.90602	9.91469	3.69182	8.65789	6.28423	7.55548	6.52497	5.66446	5.7975	6.00919	5.05046	4.35729	6.38845	7.26889	6.89616	4.39714
ENSMUSG00000106932	0	0.561125	0	0	0.520074	0.383502	0.729446	0.440916	0	1.23568	0.950301	0	0	0	0	0	0	0	0	0	0	0	0	0	0	0	0	0	0	0	0	0	0	0	0	0.719034	0.576874	0.720473	0	0	0	0	0	0	0.629249	0	0	0	0
ENSMUSG00000003882	107.104	199.911	25.2039	14.3555	250.623	155.313	179.135	84.1278	58.1942	128.675	188.348	159.51	248.909	64.3889	206.883	180.818	36.7878	133.005	135.373	216.936	14.7802	159.437	133.27	9.53782	21.1965	150.265	155.055	149.457	229.244	12.9821	40.4238	369.074	14.6823	37.2144	36.7415	200.874	100.403	63.4344	273.11	10.3718	39.418	12.6835	38.3959	13.8485	169.757	326.005	190.835	49.3124	135.241
ENSMUSG00000084174	0	0.156081	0	0	0.137108	0.300922	0	0	0	0	0	0	0	0	0	0	0	0.136395	0	0	0	0	0	0	0	0	0.243539	0	0	0	0	0	0	0	0	0	0	0	0	0	0	0	0	0	0	0.181772	0	0	0
ENSMUSG00000101939	893.334	883.782	720.339	346.888	1088.75	735.375	626.2	565.557	254.799	374.705	529.274	673.893	777.546	765.32	707.897	785.871	574.93	702.757	429.989	638.86	674.803	807.125	510.567	794.646	0	735.627	732.088	670.442	715.433	530.811	1001.98	1181.6	339.921	804.814	0	752.402	683.786	639.582	798.385	0	792.072	858.245	811.481	0	683.848	1072.43	484.829	733.51	471.806
ENSMUSG00000106130	0	0	0	0	1.4499	0.432115	1.37962	0.483831	0	0	0	0.6336	0.711888	0	0.594974	0	0	0	0.5492	0.677811	0	0	0	0.776462	0	1.14658	0.483904	0	0	0	0	0	0.630467	0	0	0	0.640128	0	0.665722	0	0	0	0	0	0.61684	1.36818	0	0	1.43794
ENSMUSG00000085802	0.227629	0.335899	0.0941815	0.0396465	0.272646	0.194674	0.199945	0.241051	0.157783	0.613	0.147985	0.34783	0.337311	0.150254	0.186276	0.161484	0.115712	0.332285	0.230389	0.265059	0.173453	0.221043	0.251196	0.0411065	0.139325	0.367891	0.317188	0.159961	0.260422	0.0990847	0.166014	0.257761	0.0831626	0.0199239	0.087219	0.177156	0.331675	0.0821004	0.285228	0.108119	0.157503	0.0868111	0.15493	0.142613	0.176216	0.249007	0.347167	0.0653491	0.641281
ENSMUSG00000070617	0	0	0	0	0	0	0	0	0	0	0	0	0	0	0	0	0	0	0	0	0	0	0	0	0	0	0	0	0	0	0	0	0	0	0	0	0	0	0	0	0	0	0	0	0	0	0	0	0
ENSMUSG00000087591	0.048608	0.137203	0.0569236	0.251951	0.0790511	0.0430859	0	0.0375005	0	0.106073	0	0.0489839	0.0556178	0	0	0.142328	0.057471	0.0803061	0.126435	0.154974	0.0950857	0.0444607	0.0988123	0	0	0	0.109857	0.210728	0.101956	0.244479	0.0988036	0	0	0	0	0	0.0496855	0	0.0517025	0.062982	0.084697	0.103052	0	0.212912	0.0479246	0.172218	0	0	0.0553939
ENSMUSG00000081420	0	0	0	0	0	0	0	0	0	0	0	0	0	0	0	0	0	0	0	0	0	0	0	0	0	0	0	0	0	0	0	0	0	0.096418	0	0	0	0	0	0	0	0	0	0	0	0	0	0	0
ENSMUSG00000087691	3.15175	2.23954	0.649342	0.231117	3.94557	9.26109	9.89732	2.14411	1.68762	3.39673	10.3258	3.91013	2.62984	1.90041	4.86041	4.32655	0.736414	4.05444	4.37508	3.19921	0.366086	4.25376	2.08041	0.384838	0.606314	4.3465	2.70026	3.77689	7.68193	0.399351	1.31232	6.97931	0.329786	0.840433	0.335088	2.27249	2.11611	1.68974	7.42876	0.467679	1.27749	0.619924	1.25903	0.47637	5.42078	3.61945	2.85232	1.55351	3.94523
ENSMUSG00000108187	0	0.081608	0	0	0.0701978	0.0733744	0.0642188	0	0	0.063224	0.0709581	0.029214	0.0984284	0.0263809	0	0.0283177	0	0.0953429	0.0501997	0.0309249	0	0.0263906	0	0.0362538	0	0.104913	0	0	0	0	0	0	0	0.0351117	0	0.0690958	0	0.0316769	0.030779	0	0	0	0	0	0	0.0315633	0.0235017	0	0.0981935
ENSMUSG00000085843	0	0	0	0	0.0233354	0.0168098	0	0	0.030868	0	0	0	0	0.0778959	0	0.0836182	0	0.0237916	0	0	0.0280289	0.0261452	0	0	0	0	0.0218028	0.0621216	0.0301864	0.0289064	0.0291521	0	0	0	0	0	0	0	0.0606863	0.0347783	0	0	0.0318646	0	0	0.0312701	0.0232847	0	0
ENSMUSG00000095667	0	0	0	0	0	0	0	0	0	0	0	0	0	0	0	0	0	0	0	0	0	0	0	0	0	0	0	0	0	0	0	0	0	0	0	0	0	0	0	0	0	0	0	0	0	0	0	0	0
ENSMUSG00000084381	9.69204	4.35056	2.39531	1.7237	7.23652	3.87512	2.51715	6.79561	3.48375	5.16762	4.39489	6.67689	7.61681	5.4235	7.5406	7.45527	2.44469	5.49285	8.32817	6.92917	0.808598	9.64093	7.59896	0.526225	2.43794	7.47487	6.90211	7.41336	4.84205	1.66898	7.41342	4.97284	0.84443	0.75019	1.11648	5.77271	7.5377	4.28034	9.05657	1.26716	3.45094	1.75162	2.48734	1.1387	5.40265	6.62528	7.61553	3.13946	5.87165
ENSMUSG00000092974	10.3176	16.5677	0	0	23.9922	8.84156	24.3797	12.8683	0	12.265	6.7414	9.95669	0	0	6.95174	0	7.62324	6.92476	9.67854	0	0	16.7071	17.2757	0	7.19423	11.2578	2.78588	14.2801	0	4.67571	10.3422	13.3443	0	5.14674	4.02505	12.8228	6.40711	4.78715	0	8.27855	3.96236	9.76877	3.99943	0	13.7836	0	9.02297	5.78643	13.2455
ENSMUSG00000102394	0	0	0	0	0	0	0	0	0	0	0	0	0	0	0	0	0	0	0	0	0	0	0	0	0	0	0	0	0	0	0	0	0	0	0	0	0	0	0	0	0	0	0	0	0	0	0	0	0
ENSMUSG00000104575	0.396726	0.361067	0	0	0	0.107789	0	0	0	0.404998	0	0	0	0	0	0	0	0	0.335184	0	0.404266	0.361102	0	0	0	0.356364	0	0	0.403051	0	0	0	0	0	0	0.460587	0.375344	0	0	0	0	0.437418	0	0.456193	0.786588	0	0.296614	0.863534	0
ENSMUSG00000095676	0	0	0	0	0	0.598166	0	0	0	0	1.24377	0.513434	0	0	0.482134	0	0	0	0.441345	0	0	0	0	0	0.61333	0	0	0	0	0	0	0	1.01673	0	0	0	0	0	0	0	0	0	0	0	0	0	0	0	0.576741
ENSMUSG00000059648	0	0	0	0	0	0.0222614	0	0	0	0	0.094058	0	0	0	0	0	0	0	0	0	0	0	0	0	0	0.105379	0	0	0	0	0	0	0	0	0	0	0	0	0	0	0	0	0	0	0	0	0	0	0
ENSMUSG00000086366	0	0	0	0	0	0	0	0	0	0	0	0	0	0	0	0	0	0	0	0	0	0	0	0	0	0	0	0	0	0.182474	0	0	0	0	0	0	0	0	0	0	0	0	0	0	0	0	0	0	0
ENSMUSG00000040284	0	0	0	0	0	0	0	0	0	0	0	0	0	0	0	0	0	0	0	0	0.407498	0	0	0	0.201155	0	0	0	0	0	0	0	0.0854897	0	1.89831	0	0	0	0	0	0	0	0	0	0	0	0	0	0
ENSMUSG00000088575	0	0	0	0.595068	0	0.113266	0	0	0	0	0	0	0	0	0	0	0	0	0	0	0	0	0	0	0	0.525017	0.44045	0	0	0	0	0	0	0	0	0	0	0.62688	0	0	0	0	0	0	0.563297	0	0	0	0
ENSMUSG00000097659	0	0	0	0	0	0	0	0	0	0	0	0	0	0	0	0	0	0	0	0	0	0	0	0	0	0	0	0	0	0	0	0	0	0	0	0	0	0	0	0	0	0	0	0	0	0	0	0	0
ENSMUSG00000087074	0	0	0	0	0	0	0	0	0	0	0	0	0	0	0	0	0	0	0	0	0	0	0	0	0	0	0	0	0	0	0	0	0	0	0	0	0	0	0	0	0	0	0	0	0	0	0	0	0
ENSMUSG00000101341	0	0	0	0	0	0	0	0	0	0	0	0	0	0	0	0	0	0	0	0	0	0	0	0	0	0	0	0	0	0	0	0	0	0	0	0	0	0	0	0	0	0	0	0	0	0	0	0	0
ENSMUSG00000085170	0.102228	0	0.119401	0	0	0.0295775	0.114954	0	0	0	0	0	0	0.0913565	0	0	0	0.167562	0.0887386	0	0	0.0934176	0	0	0	0	0	0	0	0.104293	0.10473	0	0	0	0.110734	0	0.102117	0	0	0.375336	0	0.109534	0.114167	0	0.100962	0	0.0817563	0.1588	0
ENSMUSG00000022024	39.6962	32.8574	64.2606	70.3518	33.0699	41.5439	45.3474	35.0263	64.1006	39.3807	41.921	41.4187	37.7374	37.3375	43.1066	43.7202	62.4985	39.5936	43.731	40.5001	72.9876	44.5154	36.0059	67.0319	76.5673	41.2488	40.5972	43.0019	42.0678	71.3402	52.7252	46.6401	74.0378	67.2578	80.6238	33.5706	34.3789	62.0885	41.2028	66.581	49.4672	68.4242	60.4959	67.4077	50.8634	37.5815	41.9167	47.181	38.9588
ENSMUSG00000030486	0	0	0	0	0.082572	0	0.424932	0.104377	0.146147	0.148171	0	0	0	0	0	0	0.119315	0	0	0	0	0	0	0.127181	0	0	0	0	0	0	0.240266	0	0	0	0	0.0408107	0	0.147977	0	0	0.0884883	0.107522	0	0.111314	0	0	0.136925	0.187049	0
ENSMUSG00000086385	0	0	0	0	0	0	0	0	0	0	0	0	0	0	0	0	0	0	0	0	0	0	0	0	0	0	0	0	0	0	0	0	0	0	0	0	0	0	0	0	0	0	0	0	0	0	0	0	0
ENSMUSG00000048916	0	0.0807936	0.0996207	0	0.0661331	0.034643	0.0447441	0.0306773	0	0	0.033667	0.0412272	0	0.0376541	0	0.0402201	0.0474925	0.033544	0.0348549	0.0904739	0.0396988	0.0367175	0.0848809	0	0	0	0.0307696	0.0426108	0.041557	0	0.0414402	0.042591	0.0809099	0.148836	0	0.0485099	0	0.0904302	0	0.0495758	0	0.0411755	0	0	0.0815376	0.0433722	0	0.101049	0
ENSMUSG00000085071	0	0.0299655	0.0366039	0.0329362	0.054635	0.0422827	0	0.0256964	0.0341056	0.143983	0.0596782	0.0319567	0.0380752	0	0.101296	0	0.0792376	0.0808983	0.0871206	0.0339049	0.0309796	0.0295968	0.0663937	0	0.04103	0	0	0.0344884	0	0.0319506	0.0659561	0	0.0350761	0.0386725	0.134432	0.0413803	0.0638647	0	0.0336772	0.0385414	0.109721	0.0668131	0.0700717	0	0	0	0	0.0748018	0.0722027
ENSMUSG00000086844	0.247252	0.207402	0.146626	0.0737436	0.267009	0.370329	0.400586	0.350536	0.22792	0.31559	0.447219	0.311951	0.462137	0.329674	0.202213	0.398536	0.123119	0.28028	0.358025	0.473916	0.105744	0.270884	0.225104	0.202008	0	0.398417	0.327052	0.422632	0.543529	0.201726	0.173418	0.170039	0.0802778	0.119494	0.189259	0.368458	0.465779	0.138061	0.512469	0.129337	0.179169	0.13976	0.138321	0.27412	0.382091	0.228613	0.309236	0.222959	0.454359
ENSMUSG00000084630	0	0	0	0	0	0	0	0	0	0	0	0	0	0	0	0	0	0	0	0	0	0	0	0	0	0	0	0	0	0	0	0	0	0	0	0	0	0	0	0	0	0	0	0	0	0	0	0	0
ENSMUSG00000104224	0	0	0	0	0	0	0	0	0	0	0	0	0	0	0	0	0	0	0	0	0	1.23011	0	0	0	0	0	0	0	0	0	0	0	0	0	0	0	0	0	0	0	0	0	0	0	0	0	0	0
ENSMUSG00000101477	0	0	0	0	0	0	0	0	0	0	0	0	0	0	0	0	0	0	0	0	0	0	0	0	0	0	0	0	0	0	0	0	0	0	0	0	0	0	0	0	0	0	0	0	0	0	0	0	0
ENSMUSG00000087226	0.221987	0.167011	0.0717533	0.0214962	0.148328	0.144408	0.150952	0.165848	0.155738	0.190121	0.175255	0.258723	0.0891641	0.266762	0.162484	0.228996	0.0564269	0.177622	0.196118	0.269939	0.0770043	0.189001	0.174403	0.03908	0.0190118	0.160828	0.198754	0.155551	0.13785	0.0996608	0.0789197	0.0999014	0.110229	0.0790776	0.0673472	0.0788206	0.242051	0.0874258	0.199007	0.134162	0.224248	0.0846975	0.17684	0.051082	0.208879	0.245604	0.222406	0.0865484	0.170987
ENSMUSG00000036760	0	0	0	0	0	0	0	0	0	0	0	0	0	0	0	0	0	0	0	0	0	0	0	0	0	0	0	0	0	0	0	0	0	0	0	0.0699794	0	0	0	0	0	0	0	0	0	0	0	0	0
ENSMUSG00000064682	0	0	0	0	0	0	0	0	0	0	0	0	0	0	0	0	0	0	0	0	0	0	0	0	0	0	0	0	0	0	0	0	0	0	0	0	0	0	0	0	0	0	0	0	0	0	0	0	0
ENSMUSG00000089327	0	0	0	0	0	0	0	0	0	0	0	0	0	0	0	0	0	0	0	0	0	0	0	0	0	0	0	0	0	0	0	0	0	0	0	0	0	0	0	0	0	0	0	0	0	0	0	0	0
ENSMUSG00000081976	0	0	0	0	0	0	0	0.85056	0	0	0	0	0	0	0	0	0	0	0	0	0	0	0	0	0	0	0	0	0	0	0	0	0	0	0	0	0	0	0	1.73614	0	0	0	0	0	0	0	0	0
ENSMUSG00000106670	0	0	0	0	0	0	0	0	0	0	0	0	0	0	0	0	0	0	0	0	0	0	0	0	0	0	0	0	0	0	0	0	0	0	0	0	0	0	0	0	0	0	0	0	0	0	0	0	0
ENSMUSG00000085230	0	0	0	0	0	0	0	0	0	0	0	0	0	0	0	0	0	0	0	0	0	0	0	0	0	0	0	0	0	0	0	0	0	0	0	0	0	0	0	0	0	0	0	0	0	0	0	0	0
ENSMUSG00000041702	17.9883	20.3849	12.4613	8.28832	22.0098	14.7	16.5359	17.2184	12.1081	16.2977	14.5664	17.8156	20.7099	16.5055	18.6	18.624	12.1993	15.7314	16.6482	27.9392	8.33218	18.4357	19.0626	11.3913	10.035	16.2722	27.0228	17.2335	27.4903	7.87803	15.8514	30.5593	8.59705	11.4781	9.54232	20.8874	17.7347	12.1057	28.395	10.9302	14.8505	11.9385	13.0824	10.9882	17.452	23.1023	26.8515	14.8265	15.7887
ENSMUSG00000021497	22.9744	13.8455	18.1941	28.2329	13.4102	30.3108	31.8536	20.5245	22.7746	20.737	30.8712	22.8444	12.5879	20.6856	24.0561	22.0937	21.954	21.5021	20.3342	22.0932	28.4076	23.4814	21.4466	24.47	30.1013	19.7457	21.232	23.0273	21.4986	25.6718	19.5488	23.9371	30.1304	20.1754	30.2293	13.7433	19.3387	20.9562	24.6468	20.9511	19.8873	22.4319	22.1963	20.7073	24.0573	14.6986	24.8253	18.9693	23.1836
ENSMUSG00000078600	0	0	0	0	0.255519	0	0	0	0	0	0	0	0	0	0	0	0	0	0	0	0	0	0	0	0	0	0	0	0	0	0	0	0	0	0	0	0	0	0	0	0	0	0	0	0	0	0	0	0
ENSMUSG00000090475	0	0.0988541	0	0	0	0.0304284	0.117228	0	0	0	0.169123	0.105822	0	0.0936996	0.192607	0.0992328	0.125419	0.176168	0	0.112129	0	0	0.106786	0	0.252973	0	0.0782222	0	0	0.106747	0	0.228295	0	0	0.225155	0.124676	0	0.116119	0.109863	0.129818	0.0919748	0	0	0.116675	0.103209	0	0.0836512	0	0.120224
ENSMUSG00000096867	0	0	0	0	0	0	0	0	0	0	0	0	0	0	0	0	0	0	0	0	0	0	0	0	0	0	0	0	0	0	0	0	0	0	0	0	0	0	0	0	0	0	0	0	0	0	0	0	0
ENSMUSG00000070574	0	0.0817728	0	0	0.0709662	0.0335583	0	0	0	0.0943369	0	0.172262	0.295224	0.155012	0	0.082865	0	0.142499	0.075412	0.0923969	0.0855981	0.0792849	0.175968	0	0	0.0792114	0.0662569	0.0984941	0.0910194	0	0.17669	0.187337	0	0	0	0.10376	0.172979	0.285348	0.273237	0	0.0759956	0	0	0.0961712	0	0.0946658	0.138593	0.0699877	0
ENSMUSG00000086437	0	0	0	0	0	0	0	0	0	0	0	0	0	0	0	0	0	0	0	0	0	0	0	0	0	0	0	0	0	0	0	0	0	0	0	0	0	0	0	0	0	0	0	0	0	0	0	0	0
ENSMUSG00000084414	0.221669	0	0	0	0	0.0209372	0	0	0	0	0	0	0	0	0	0	0	0	0	0	0	0	0	0	0	0.235284	0	0	0	0	0	0	0	0	0	0	0	0	0	0	0	0	0	0	0.219723	0	0	0	0
ENSMUSG00000086489	0	0	0	0	0	0	0	0	0	0	0	0	0	0	0	0	0	0	0	0	0	0	0	0	0	0	0	0	0	0	0	0	0	0	0	0	0	0	0	0	0	0	0	0	0	0	0	0	0
ENSMUSG00000105195	1.11071	0.166148	0.18992	0.194486	0.147252	0.173359	0.194869	1.23404	0.2044	0.170208	0.140507	0.783136	0.436151	1.21742	0.34638	0	0.419913	0	0.139987	0.5667	0	0	1.04316	0	0	0	0.680622	0	0.170956	0.150765	0.344241	0	0.181876	0	0	0.267339	1.28533	0	0	0	0.627118	0.190819	0.184123	0	0.145436	0	0.38524	1.0501	0.165551
ENSMUSG00000084787	0.357368	0.279711	0.0975908	0.175376	0.137555	0.252	0.211672	0.163155	0.0683361	0.25523	0.382334	0.170791	0.174873	0.135124	0.279771	0.165925	0.124047	0.162387	0.220848	0.248316	0.061997	0.154049	0.129338	0.132125	0.0514312	0.115728	0.241165	0.413772	0.311215	0.148863	0.19323	0.227218	0	0.102499	0.157715	0.27868	0.192279	0.13873	0.20234	0.0257958	0.147356	0.0225388	0.140855	0.161902	0.31065	0.230222	0.206006	0.117432	0.192422
ENSMUSG00000106540	0	0	0	0	0	0	0	0	0	0	0	0	0	0	0	0	0	0	0	0	0	0	0	0	0	0	0	0	0	0	0	0	0	0	0	0	0	0	0	0	0	0	0	0	0	0	0	0	0
ENSMUSG00000094192	0	0	0	0	0	0	0	0	0	0	0	0	0	0	0	0	0	0	0	0	0	0	0	0	0	0	0	0	0	0	0	0	0	0	0	0	0	0	0	0	0	0	0	0	0	0	0	0	0
ENSMUSG00000087009	0.460459	0.242413	0.119341	0	0.0839517	0.38172	0.344265	0.473206	0.0557427	0.112691	0.294624	0.0519753	0.351346	0.325537	0.192561	0.248668	0.121495	0.127646	0.312583	0.219165	0	0.195612	0.2093	0	0	0.281377	0.193991	0.167955	0.323609	0	0.261558	0.384188	0	0	0	0.307451	0	0.113042	0.217871	0	0.358433	0	0	0	0.202071	0.503369	0.248813	0.525808	0.233455
ENSMUSG00000088587	0	0	0	0	0	0	0	0	0	0	0	0	0	0	0	0	0	0	0	0	0	0	0	0	0	0	0	0	0	0	0	0	0	0	0	0	0	0	0	0	0	0	0	0	0	0	0	0	0
ENSMUSG00000043925	0	0.0567472	0.207917	0	0.0490474	0.0350074	0	0	0.128933	0.0656199	0.0980598	0.0602849	0	0.0543348	0	0	0.071034	0	0.0523053	0	0.117505	0	0	0	0	0	0	0	0	0	0	0.0644675	0.0614041	0.0732203	0	0	0.0604548	0	0	0	0	0.063994	0	0	0	0	0.0965189	0	0
ENSMUSG00000078808	1.04566	1.07133	0.828412	0.791306	1.18797	1.4573	1.71604	1.13958	0.634243	1.81527	1.8863	1.5211	0.901254	0.940598	1.03798	1.24859	0.959083	1.57209	1.37571	0.962921	0.58167	1.03887	1.0918	0.773932	0.592246	1.77569	0.868387	0.851164	1.03602	0.695318	0.968851	1.22447	0.483506	0.705848	0.775398	1.10463	1.46532	0.934887	1.01107	0.982972	1.01164	0.830222	1.1953	0.781179	0.990165	1.17051	1.18852	0.970571	1.5334
ENSMUSG00000092357	0	0	0	0	0	0	0	0	0	0	0	0	0	0	0.0256316	0	0	0	0	0	0	0	0	0	0	0	0	0	0	0	0	0	0	0	0	0	0	0	0	0	0	0	0	0	0	0	0	0	0
ENSMUSG00000086209	0	0	0	0	0	0	0	0	0	0	0	0	0	0	0	0	0	0	0	0	0.0660832	0	0	0	0.242924	0	0	0	0	0.0681811	0	0	0.204852	0	0	0	0	0	0	0	0	0.0716244	0	0.147678	0	0	0	0	0
ENSMUSG00000023387	0	0	0	0	0	0	0	0	0	0	0	0	0	0	0	0	0	0	0	0	0	0	0	0	0	0	0	0	0	0	0	0	0	0	0	0	0	0	0	0	0	0	0	0	0	0	0	0	0
ENSMUSG00000085485	0	0.160449	0.199883	0.183499	0	0.0164115	0	0.124895	0	0	0	0	0	0	0	0.304006	0	0.14015	0	0	0.174967	0	0.16827	0	0.208538	0	0	0	0.179252	0.55353	0	0	0.179945	0.216049	0	0	0	0	0	0.213996	0	0	0	0	0	0	0	0.130817	0.196377
ENSMUSG00000093002	0	0	0	0	0	0	0	0	0	0	0	0	0	0	0	0	0	0	0	0	0	0	0	0	0	0	0	0	0	0	0	0	0	0	0	0	0	0	0	0	0	0	0	0	0	0	0	0	0
ENSMUSG00000033618	0.248998	0.482787	0.361208	0.203659	0.457122	0.363032	0.438946	0.186867	0.490006	0.575906	0.449209	0.443724	0.566305	0.294684	0.27193	0.299699	0.390593	0.48429	0.311701	0.162494	0.139327	0.349966	0.227584	0.256206	0.270893	0.572853	0.075132	0.233462	0.0571814	0.234895	0.32624	0.196934	0.218708	0.453926	0.354115	0.525587	0.136019	0.264717	0.13398	0.345237	0.171315	0.265967	0.368366	0.3127	0.38634	0.584607	0.109286	0.412421	0.519513
ENSMUSG00000050473	0.262846	0.295053	0.691692	1.5681	0.312094	0.158213	0.240577	0.0186952	0.335549	0.791942	0.177709	0.436036	0.355739	0.197043	0.226894	0.352624	0.732046	0.25878	0.125544	0.307587	3.20703	0.240523	0.171169	1.76929	4.827	0.17524	0.182593	0.0785097	0.353523	1.73824	0.0489442	0.329876	4.35317	0.639434	5.24335	0.17283	0.0729479	0.55065	0.357206	1.91666	0.146466	2.58756	0.346334	2.20563	0.0943141	0.392229	0.214438	0.0192065	0.32773
ENSMUSG00000106209	0.736798	0.420995	0.154951	0.0890569	0.399594	0.574846	0.59882	0.26907	0.0472694	0.881825	0.461112	0.820253	0.505011	0.613683	0.666025	0.553681	0.155463	0.979028	0.53901	0.508449	0.216442	0.507293	0.446481	0.109661	0.215861	0.773669	0.455573	0.574375	0.456531	0.217601	0.134836	0.639751	0.223662	0.327348	0.340643	0.366965	0.362253	0.150277	0.747737	0.207854	0.193543	0.0945402	0.247762	0.24385	0.609936	0.291413	0.541447	0.55559	0.938207
ENSMUSG00000087347	0.627966	0.617506	0.497985	0.358524	0.648855	0.961597	0.83869	0.791351	0.509441	0.584562	0.917232	1.83279	1.35696	0.53927	1.4569	0.749804	0.420221	0.878942	0.81639	0.862462	0.187636	1.16004	0.885915	0.758809	0.790806	0.590505	0.82351	0.664785	0.844863	0.387854	0.552876	0.482868	0.274864	0.637899	0.72408	0.634786	0.97888	0.541823	0.388148	0.434311	0.427418	0.365633	0.955663	0.307234	0.91454	0.796635	0.616772	0.453218	1.35255
ENSMUSG00000024029	0	0	0	0	0	0.0770302	0.231728	0	0	0	0	0	0	0	0	0	0	0	0	0.215126	0	0	0	0	0	0	0	0	0	0	0	0	0	0	0	0	0	0	0	0	0	0	0	0	0	0	0	0	0
ENSMUSG00000086724	0	0	0	0	0	0	0	0	0	0	0	0	0	0	0	0	0	0	0	0	0	0	0	0	0	0	0	0	0	0	0	0	0	0	0	0	0	0	0	0	0	0	0	0	0	0	0	0	0
ENSMUSG00000086467	1.67158	0.914904	0.90911	0.164771	1.99408	3.45051	5.29392	1.38105	0.686324	4.56222	4.97979	4.7775	1.57038	1.20099	1.91301	1.83354	1.65175	3.40124	3.40798	0.643556	0.347858	2.4781	1.28856	0	0.360234	3.02394	0.11458	3.56458	0.680107	1.24154	2.0285	1.33559	0.855531	0.381878	0.338928	0.185249	2.41072	1.51884	1.39162	0.62413	1.79324	0.376579	0.905087	0.347422	4.68629	2.37703	1.32749	2.22454	4.52677
ENSMUSG00000092419	0	0	0	0	0	0	0	0	0	0	0	0	0	0	0	0	0	0	0	0	0	0	0	0	0	0	0	0	0	0	0	0	0	0	0	0	0	0	0	0	0	0	0	0	0	0	0	0	0
ENSMUSG00000103034	2.90294	1.46709	1.85895	0.826004	3.27599	1.74404	1.78168	2.44856	2.82544	2.00566	1.77426	3.73298	2.67622	2.13109	2.7107	3.50092	0.954017	1.74395	1.82123	1.11158	2.37129	2.17642	0.783407	1.6682	1.59579	2.43386	5.14844	4.53551	3.06267	4.08681	2.20478	3.23034	1.91108	3.22482	2.0446	1.54889	0.760675	1.43943	2.19927	1.6058	2.07172	1.71387	2.68948	2.64261	1.0344	2.2954	1.71398	2.91355	2.70622
ENSMUSG00000018008	28.5722	42.2447	26.5401	14.2516	54.5091	86.9781	91.2897	30.2135	32.4465	67.65	74.8672	70.5179	40.9268	28.8547	42.974	42.367	26.6651	69.5179	43.2759	34.8134	16.1969	47.0175	27.0189	16.0711	20.5758	62.7723	42.0968	46.2284	69.0701	17.57	41.9777	57.8752	17.3378	30.0923	30.804	36.6846	22.1998	32.3295	55.773	17.4133	41.0443	15.9181	30.3726	15.5738	51.5732	50.3508	33.9737	37.9191	72.7146
ENSMUSG00000038774	20.2337	17.155	23.9439	16.2596	17.0956	16.6505	17.9171	20.2588	21.6715	17.6079	18.6259	19.1794	17.3817	21.3303	19.8946	20.7944	22.914	17.5913	25.4622	19.7216	19.567	21.9562	20.9408	21.4767	21.9812	20.0218	18.033	22.7694	18.582	16.2566	23.862	21.5429	18.6521	23.6861	22.0918	15.1321	21.4623	21.4727	19.7908	20.5565	21.88	21.9093	23.1467	21.7773	21.9206	18.4445	20.1175	26.554	17.2538
ENSMUSG00000093980	0	0	0	0	0	0	0	0	0	0	0	0	0	0	0	0	0	0	0	0	0	0	0	0	0	0	0	0	0	0	0	0	0	0	0	0	0	0	0	0	0	0	0	0	0	0	0	0	0
ENSMUSG00000100302	0.0255698	0.0242862	0	0	0.103573	0.0200482	0.0852377	0.059066	0.0276238	0.0839992	0.0420308	0.102915	0.0582791	0.046593	0.168406	0.0251443	0	0.126744	0.0223703	0.10889	0	0.0233976	0.0779351	0	0	0.0698274	0.0195285	0.138571	0.0270221	0	0.0260828	0.0271268	0	0.0311199	0	0.0917645	0	0.0558718	0.0813643	0	0	0	0	0.0559722	0.0251921	0.0279862	0.0827918	0.0203598	0.0581545
ENSMUSG00000087518	0.847603	0.713439	0.232042	0.373199	0.800774	0.918632	0.929397	0.856565	0.244936	0.849383	1.17512	1.1973	0.941331	0.503038	0.574217	0.700374	0.394096	0.855303	0.649545	1.05165	0.400427	0.314525	0.39354	0.406309	0.391617	1.61327	0.728685	0.785584	0.776665	0.259273	0.188089	0.538235	0.219037	0.217999	0.371274	0.578657	0.713483	0.246671	0.97065	0.392232	0.324214	0.0400777	0.293696	0.197128	0.647507	1.12743	1.13164	0.639261	1.32328
ENSMUSG00000087854	0	0	0	0	0.36909	0.0450022	0.505153	0	0	0.998258	0.375286	2.7473	0	0	0	0	0	0.378269	0.789808	0.486676	0	0.414193	0.922118	0	0	1.23717	1.03789	0	0.954301	0	0.460873	0	0	1.09366	0	0.546317	0	0	0	0	0	0	0	0	0.886386	0.495736	1.10691	0	1.54559
ENSMUSG00000091237	0	0	0	0	0	0	0	0	0	0	0	0	0	0	0	0	0	0	0	0	0	0	0	0	0	0	0	0	0	0	0	0	0	0	0	0	0	0	0	0	0	0	0	0	0	0	0	0	0
ENSMUSG00000057160	0	1.10813	0.285233	0	0.590469	1.14533	1.35725	0.533538	0.517464	0.755833	1.33487	0.460607	0.54392	0.82043	0.840406	0	0	0.387338	0.614277	0.252463	0.480624	0	0.726116	0.314176	0.289877	0.218353	0.172567	0.520757	0	0.249772	0.248508	0	0	0	0.265895	0.283575	0.233958	0.26934	0.494979	0.303373	0.839674	0.261752	0	0	0.711648	0.777371	0	0.181641	0.799561
ENSMUSG00000101149	0	0	0	0	0	0	0	0	0	0	0	0	0	0	0	0	0	0	0	0	0	0	0	0	0	0	0	0	0	0	0	0	0	0	0	0	0	0	0	0	0	0	0	0	0	0	0	0	0
ENSMUSG00000096099	0	0	0	0	0	0	0	0	0	0	0	0	0	0	0	0	0	0	0	0	0	0	0	0	0	0	0	0	0	0	0	0	0	0	0	0	0	0	0	0	0	0	0	0	0	0	0	0	0
ENSMUSG00000086959	0	0	0	0	0	0.00874667	0	0	0	0	0	0	0	0	0	0	0	0	0	0	0	0	0	0	0	0	0	0.194411	0	0	0	0	0	0	0	0	0	0	0	0	0	0	0.0859646	0	0.0759993	0	0	0	0
ENSMUSG00000021569	1.60258	1.36766	25.2934	27.9676	1.26372	1.53464	0.733082	1.39951	20.1068	1.12671	1.38551	1.03584	0.980686	1.6713	1.35164	1.81496	24.215	1.33636	1.41903	1.40841	28.8163	1.29293	1.34155	33.9076	33.1884	1.15191	1.53327	1.23382	1.50241	27.7572	2.67567	1.17722	30.7031	23.2986	30.8841	0.899947	1.89112	19.0159	1.26545	32.9646	2.85278	33.7991	20.5995	37.3434	2.2422	0.818077	1.53322	3.06521	1.54147
ENSMUSG00000085513	0.267736	0.085622	0.319576	0.196606	0.0727007	0.219737	0	0.0676772	0.393007	0	0.246153	0.0892539	0.207419	0.159532	0.0809078	0	0.447295	0	0	0	0	0.104841	0.0895619	0.473984	0.22076	0.0840183	0.132426	0	0.0937311	0.412533	0.0914168	0.191021	0.188315	0.226593	0	0	0.0888084	0	0.0922244	0.259122	0.156285	0.31171	0.205531	0.445407	0	0	0	0	0.342787
ENSMUSG00000053615	0	0	0	0	0	0	0	0	0	0	0	0.045594	0	0	0.0214533	0	0	0	0	0	0	0	0	0	0	0	0	0	0	0	0	0	0	0	0	0	0	0	0	0	0	0	0	0	0	0.0247196	0	0	0
ENSMUSG00000076246	0	0	0	0	0	0	0	0	0	0	0	0	0	0	0	0	0	0	0	0	0	0	0	0	0	0	0	0	0	0	0	0	0	0	0	0	0	0	0	0	0	0	0	0	0	0	0	0	0
ENSMUSG00000087152	0	0	0	0	0	0	0	0	0	0	0	0	0	0	0	0	0	0	0	0	0	0	0	0	0	0	0	0	0	0	0	0	0	0	0	0	0	0	0	0	0	0	0	0	0	0	0	0	0
ENSMUSG00000087322	0	0	0.451832	0	0.310763	0.0344861	0	0.273413	0	0	0	0.699328	0.42528	0	0	0	0	0.299053	0	0	0	0	0.378933	0	0	0	0	0.408625	0	0	0	0	0	0	0	0.43828	0	0	0.38151	0	0.660587	0	0	0	0	0	0.563021	0	0.413468
ENSMUSG00000028040	0.486564	0.039782	0.772117	0.564531	0.204038	0.350745	0.279659	0.257118	0.712489	0.315795	0.327694	0.406319	0	0.113921	0.206063	0.365284	0.491399	0.207524	0.326992	0.356342	0.694289	0.152428	0.255187	0.419338	0.859731	0.342759	0.189773	0.181972	0.219586	0.547731	0.551959	0.177848	1.06108	0.709434	0.840727	0.100398	0.154697	0.728848	0.606019	0.65943	0.567663	0.398556	0.874337	0.87072	0.328091	0.182237	0.368885	0.421424	0.190044
ENSMUSG00000083509	0	0	0	0	0	0	0	0	0	0	0	0	0	0	0	0	0	0	0	0	0	0	0	0	0	0	0	0	0	0	0	0	0	0	0	0	0	0	0	0	0	0	0	0	0	0	0	0	0
ENSMUSG00000034482	0	0	0	0	0	0.018419	0	0	0	0	0	0	0	0	0.172897	0	0	0	0	0	0	0	0	0	0	0	0	0	0	0	0	0	0	0	0	0	0.190034	0	0	0	0	0	0	0	0	0	0	0	0
ENSMUSG00000064522	0	0	0	0	0	0	0	0	0	0	0	0	0	0	0	0	0	0	0	0	0	0	0	0	0	0	0	0	0	0	0	0	0	0	0	0	0	0	0	0	0	0	0	0	0	0	0	0	0
ENSMUSG00000098672	0.845867	0	0	0.893683	2.076	0.334395	1.87948	3.26956	1.81928	0	0	0	0	0	0	0	0	0	0.741972	0	0	2.30775	1.72396	0	0	0.776113	0.654665	1.84021	0	0	2.56784	0	0	0	0	0	0.863043	1.84421	0	2.05698	0.740018	0	0	0	0.837638	1.84444	0	0	0.969593
ENSMUSG00000099669	0	0	0	0	0	0	0	0	0	0	0	0	0	0	0	0	0	0	0	0	0	0	0	0	0	0	0	0	0	0	0	0	0	0	0	0	0	0	0	0	0	0	0	0	0	0	0	0	0
ENSMUSG00000086405	0.517798	0.316519	0.25945	0.175103	0.182749	0.769977	0.624201	0.888958	0.601341	0.879244	0.86906	0.448171	0.319353	0.45455	0.731436	0.702794	0.725094	0.763164	1.01934	0.298721	0.274173	1.11995	0.455224	0.281761	0.54188	0.713556	0.210973	0.607938	0.196984	0.287024	0.570099	0.299048	0.22828	0.273093	0.479539	0	0.563451	0.196306	0.414278	0.272747	0.390443	0.475233	0.745461	0.307883	0.450443	0.122211	0.452453	0.615627	0.71504
ENSMUSG00000085894	5.95865	3.59125	1.92092	1.13551	4.92344	3.37368	2.4984	8.33624	1.88168	2.01403	2.378	1.69979	2.56716	5.008	5.77305	5.06255	1.46365	2.71548	5.46921	3.99351	0.875724	6.62674	8.65848	0.921155	1.14448	2.21065	4.17666	7.78553	6.21631	1.09748	4.15473	5.1268	0.63594	1.42632	1.08215	3.19199	8.62477	1.38416	4.42982	1.716	3.98091	1.34529	1.62602	1.53125	3.0484	3.01909	3.51157	3.13119	4.0096
ENSMUSG00000081693	0	0	0	0	0.0657739	0.00784882	0	0	0	0	0	0	0	0	0	0	0	0	0	0	0.0793111	0	0	0	0	0	0	0	0	0	0	0	0	0	0	0	0	0	0	0	0	0	0	0	0	0	0	0	0
ENSMUSG00000082732	0	0	0	0	0	0	0	0	0	0	0	0	0	0	0	0	0	0	0	0	0	0	0	0	0	0	0	0	0	0	0	0	0	0	0	0	0	0	0	0	0	0	0	0	0	0	0	0	0
ENSMUSG00000087784	2.62844	0.776089	0	0	0.731509	0.747196	1.03272	0	0.943443	0	1.3065	1.5192	0	2.65175	2.6577	0	0	2.0002	0	1.76186	0	0	0.875815	0	0	1.5511	1.1158	0	0.870681	0	2.76279	2.31867	0	0	3.05546	0	2.35806	5.06466	1.7014	0	1.55619	0	0.990498	1.0439	0	0	0	1.19533	1.85437
ENSMUSG00000090292	0	0	0	0	0	0	0	0	0	0	0	0	0	0	0	0	0	0	0	0	0	0	0	0	0	0	0	0	0	0	0	0	0	0	0	0	0	0	0	0	0	0	0	0	0	0	0	0	0
ENSMUSG00000085921	0	0	0	0	0	0.0582088	0	0	0	0.218177	0.16525	0.199585	0.23404	0	0.364323	0	0	0.167169	0	0	0	0	0	0	0	0	0.149148	0	0	0	0	0	0	0	0	0	0.201589	0	0	0	0	0	0	0	0	0.223625	0	0	0.230351
ENSMUSG00000011179	225.384	313.975	372.462	577.79	397.827	77.569	39.1658	252.567	336.33	198.619	56.1206	185.631	298.349	296.583	354.695	361.405	335.272	216.329	299.135	265.909	653.175	273.033	243.551	464.255	428.3	220.739	302.186	290.019	431.023	455.916	265.58	406.561	423.57	409.235	454.905	326.063	265.623	328.063	411.759	542.026	269.437	417.186	310.471	420.846	223.713	392.506	277.006	255.5	183.921
ENSMUSG00000046000	0	0	0	0	0	0.00179766	0	0	0	0	0	0	0	0	0	0	0	0	0	0	0	0	0	0	0	0	0	0	0	0	0	0	0	0	0	0	0	0	0	0	0	0	0	0	0	0	0	0	0
ENSMUSG00000085463	0	0	0	0	0	0	0	0	0	0	0	0	0	0	0	0	0	0	0	0	0	0	0	0	0	0	0	0	0	0	0	0	0	0	0	0	0	0	0	0	0	0	0	0	0	0	0	0	0
ENSMUSG00000077832	1.26749	0	0	0	0	0.330579	0	0	0	0.769661	0	0	0	0.614882	0.642383	0	0	0	0.595772	0	0	0	0	0	0	0.592205	0.986711	0.73884	0	0	0	0	0	0	0	0	0	0	0	0	0	0	0.699509	0	0	0	1.05014	0	0.735611
ENSMUSG00000101849	0	0	0	0	0	0	0	0	0	0	0	0	0	0	0	0	0	0	0	0	0	0	0	0	0	0	0	0	0	0	0	0	0	0	0	0	0	0	0	0	0	0	0	0	0	0	0	0	0
ENSMUSG00000087394	0	0	0	0.131869	0	0	0	0	0	0	0	0	0	0.11113	0	0	0.445404	0	0	0	0	0	0	0.160161	0	0	0	0.136511	0	0	0	0	0	0	0	0	0	0	0	0	0.10981	0	0	0	0	0	0	0	0
ENSMUSG00000083892	0.10127	0.0955646	0	0	0.0832882	0.23651	0.341961	0	0	0.330218	0.247534	0.303744	0.11621	0.0908447	0.281289	0.289002	0	0.167589	0.0882645	0.108035	0	0.369629	0.206945	0	0.122848	0.185136	0.227308	0	0.211739	0	0.207155	0.22108	0.10417	0.739392	0	0.121012	0.101691	0.223848	0.107134	0	0.266647	0.216471	0.11301	0.112837	0	0.110681	0.242828	0.15813	0
ENSMUSG00000085734	0	0	0	0	0	0	0	0	0	0	0	0	0	0	0	0	0	0	0	0	0	0	0	0.135498	0	0	0	0.230724	0	0	0	0	0	0	0	0	0	0	0	0	0	0	0	0	0	0	0	0	0
ENSMUSG00000102082	0	0	0	0	0	0	0	0	0	0	0	0	0	0	0	0	0	0	0	0	0	0	0	0	0	0	0	0	0	0	0	0	0	0	0	0	0	0	0	0	0	0	0	0	0	0	0	0	0
ENSMUSG00000085698	1.4692	1.01162	1.27176	0.381751	1.48037	0.986952	0.424221	0.407889	0.389662	1.83081	0.843142	1.49607	0.411288	1.41222	1.29367	0.661105	0.649194	0.658711	0.776688	0.380697	1.44638	0.527393	0.740272	0.234161	0.499886	1.44052	0.827451	0.398095	1.14808	0.741323	0.557655	0.609032	0.561843	0	0.592552	0.215164	0.887546	0.603739	0.56325	1.34713	0.759673	0.392474	0.805198	0.818068	1.60402	0.39298	0.474211	0.848095	1.76931
ENSMUSG00000031966	0	0	0	0	0	0.0025535	0	0	0	0	0	0	0	0	0	0	0	0	0	0	0	0	0	0	0	0	0	0	0	0.0261224	0	0	0	0	0	0	0	0	0	0	0	0	0	0	0.0254488	0	0	0	0
ENSMUSG00000097491	0	0	0.017902	0.016144	0	0.0182895	0.017452	0	0.0167244	0.0171369	0	0.0313339	0.0177377	0.0142119	0.0148448	0.0152983	0	0.0265239	0	0.0339061	0	0.0287938	0.0158429	0	0	0	0.0120106	0	0	0	0	0.0163495	0.0157702	0.018827	0	0.0186481	0.0628491	0.0338	0	0	0.0135436	0	0	0.0175693	0	0	0	0	0
ENSMUSG00000078259	0	0	0	0	0	0	0	0	0	0	0	0	0	0	0	0	0	0	0	0	0	0	0	0	0	0	0	0	0	0	0	0	0	0	0	0	0	0	0	0	0	0	0	0	0	0	0	0	0
ENSMUSG00000086867	0.569944	0.321714	0.134381	0.12085	0.0940848	0.528038	0.769498	0.606988	0.369496	0.247015	1.01939	0.56471	0.260806	0.406064	0.41871	1.2884	0.54367	0.562073	1.28309	0.967604	0	0.416777	0.580135	0	0	0.623381	0.50824	1.11744	0.596141	0	0.351056	0.500345	0	0.140842	0	0.544037	0.567858	0.378931	1.07845	0	0.100718	0.12328	0.255434	0	1.79949	0.497214	0.545052	0.181453	0.515648
ENSMUSG00000104660	8.49227	4.9285	5.59032	2.69276	7.91454	5.89232	7.32727	7.7062	3.48384	9.01804	4.45324	9.72707	6.92469	5.10712	6.03414	3.53244	4.3541	8.58658	5.65322	8.17671	0.558862	5.6859	6.7483	5.31157	2.77421	8.80882	6.06354	6.59859	7.23615	3.41152	6.79011	5.20713	2.13325	1.02089	2.82705	5.75432	6.72626	6.13252	8.49009	5.57208	4.91684	5.14531	3.07377	2.48637	7.62555	7.68022	7.54377	5.11644	9.75228
ENSMUSG00000081314	0.0387491	0	0	0	0	0	0	0	0	0	0	0	0	0	0	0	0	0	0	0	0	0	0	0	0	0	0	0	0	0	0	0	0	0	0	0	0	0	0	0	0	0	0	0	0	0	0	0	0
ENSMUSG00000085687	0.76098	0.654689	0.624517	0.719352	0.460527	1.73366	1.48492	0.75245	0.670607	1.99969	1.85641	1.7968	0.883749	0.767893	0.812043	0.852201	0.972519	2.07851	0.879535	0.94165	0.502176	0.843073	0.749551	0.586044	0.618806	1.6367	0.618299	0.71464	0.854638	0.898692	0.826932	0.614304	0.465432	0.520262	0.545561	0.69551	0.696395	0.839017	1.03799	0.704901	0.525287	0.758223	0.779304	0.73747	0.995904	0.5524	0.946451	0.52821	1.6711
ENSMUSG00000083586	0	0	0	0	0	0	0	0.0588398	0	0	0	0	0	0	0	0	0	0	0	0	0	0	0	0	0	0	0	0	0	0	0	0	0	0	0	0	0	0	0	0	0	0	0	0	0	0	0	0	0
ENSMUSG00000092264	0	0	0	0	0	0	0	0	0	0	0	0	0	0	0	0	0	0	0	0	0	0	0	0	0	0	0	0	0	0	0	0	0.089897	0	0	0	0	0	0	0	0	0	0	0	0	0	0	0	0
ENSMUSG00000086115	0	0	0	0	0	0	0	0	0	0	0	0	0	0	0	0	0	0	0	0	0	0	0	0	0	0	0	0	0	0	0	0	0	0	0	0	0	0	0	0	0	0	0	0	0	0	0	0	0
ENSMUSG00000097480	0	0	0	0	0	0	0	0	0	0.167417	0	0	0	0	0	0	0	0	0	0	0	0	0	0	0	0	0	0	0	0	0	0	0	0	0	0	0	0	0	0	0	0	0	0	0	0	0	0	0
ENSMUSG00000028407	4.0867	5.99865	4.24193	3.86339	6.35811	7.2179	6.95833	4.64471	5.49266	8.40636	7.77392	8.13557	6.71541	4.10004	5.6174	5.31727	3.0361	6.88331	5.31624	4.72548	3.09734	6.00899	3.76357	3.7754	2.23397	6.26171	5.27716	4.99289	5.40184	4.55796	3.79208	3.94539	2.40835	4.99285	2.83071	4.97324	4.83974	4.35212	3.62851	3.4162	3.57841	2.45638	4.39037	3.55749	4.60916	6.94534	4.88018	4.20795	7.1541
ENSMUSG00000083973	0	0	0	0	0	0	0	0	0	0	0	0	0	0	0	0	0	0	0	0	0	0	0	0	0	0	0	0	0	0	0	0	0	0	0	0	0	0	0	0	0	0	0	0	0	0	0	0	0
ENSMUSG00000004096	102.687	99.3848	116.908	156.91	93.5197	82.6836	80.4349	106.794	120.134	85.0385	77.37	84.2083	107.754	103.012	96.7182	95.9926	118.987	81.9351	98.7179	102.941	164.851	100.903	96.8333	140.971	160.794	83.6924	100.856	97.1029	93.2322	152.822	111.307	94.7277	151.747	121.569	186.261	105.474	94.2079	113.08	97.4424	134.345	109.193	131.345	121.366	141.542	105.996	99.792	101.777	107.843	78.1884
ENSMUSG00000098487	0	0	0	0	0	0	1.0182	0	0	0	0	0	0	0	0	0	0	0	0	0	0	0	0	0	0	0	0	0	0	0	0	0	0	0	0	0	0	0	0	0	0	0	0	0	0	0	0	0	0
ENSMUSG00000070462	12.3946	16.0413	13.8993	17.2002	16.4831	11.3887	10.6622	11.7051	13.7015	9.00942	8.84152	8.99395	14.9066	13.7229	14.7141	14.5645	13.2043	10.193	13.0173	17.8748	16.947	11.768	14.4797	16.8789	13.6794	9.5323	20.6331	11.0772	21.2827	16.7872	10.8636	20.4342	15.7669	14.4795	12.7388	16.0979	12.1578	13.6091	20.1087	15.7289	11.4013	13.8358	14.5643	14.317	11.4936	14.9197	18.0598	12.084	11.2455
ENSMUSG00000086165	0.582704	1.38205	1.00443	1.16321	1.7993	1.41796	1.60997	0.791244	0.34185	2.44393	1.13428	2.56226	1.86159	1.34313	2.389	2.16916	1.81501	2.42279	2.44272	2.68737	0.889831	0.501862	2.47551	0.677137	0.353622	3.80012	1.36863	1.40067	1.68381	1.53864	0.295052	2.77004	0.608457	1.34998	1.48948	2.72351	2.04373	1.99436	4.90996	1.30415	1.22114	1.0451	1.24006	1.77586	2.09318	2.04984	1.99646	1.22185	1.6819
ENSMUSG00000086418	0	0	0	0	0	0	0	0	0	0	0	0	0	0	0	0	0	0	0	0	0	0	0	0	0	0	0	0	0	0	0	0	0	0	0	0	0	0	0	0	0	0.0990183	0	0	0	0	0	0	0
ENSMUSG00000087610	1.39312	1.48035	0.203178	0.997737	1.1761	2.76823	3.94022	1.10652	0.366098	1.5252	3.75384	1.34769	1.38261	0.668289	1.11553	2.82329	0.860032	1.18876	0.762598	0.913235	0.356861	0.986368	0.740208	0.955699	0	1.08652	0.636741	1.58802	1.77751	0.349099	0.740163	0.823559	0.390469	1.36152	0.396629	1.73416	0.542153	1.12893	1.35011	0.476255	0.297898	0.184143	0.194558	0	1.02265	1.16202	0.550166	1.60799	0.595174
ENSMUSG00000084805	0	0.0635989	0	0	0	0.00657585	0	0	0	0	0	0	0	0	0	0	0	0	0	0	0	0	0	0	0	0	0	0	0	0	0	0	0	0	0	0	0.0674394	0	0	0	0	0	0	0	0	0	0	0	0
ENSMUSG00000099628	0	0	0	0	0	0	0	0	0	0	0	0	0	0	0	0	0	0	0	0	0	0	0	0	0	0	0	0.0164797	0	0	0	0	0	0	0	0	0	0	0	0	0	0	0	0	0.0148649	0	0	0	0
ENSMUSG00000059150	0.50386	0.465628	1.19282	0	1.44515	0.400107	0.572701	0.930647	0.272757	1.05411	0.401217	1.25005	0.287017	0.430355	0.440671	1.33738	0.91408	0.204096	0.239583	0.789377	0.75751	0.459466	0.509316	0.33119	0.304702	1.81746	0.360094	0.275136	1.03542	0	0.521848	1.13912	0.528961	0.939621	0.280227	1.18205	0.488642	0.564376	0.51882	0.953125	0.663152	0.548555	0.564415	1.13896	0.74876	0.545829	0.581743	0.567576	0.839124
ENSMUSG00000105474	0	0	0	0	0	0	0	0	0	0	0	0	0	0	0	0	0	0	0	0	0	0	0	0	0	0	0	0	0	0	0	0	0	0	0	0	0	0	0	0	0	0	0	0	0	0	0	0	0
RLTR13D3A1	15.1708	13.6621	7.91455	9.15694	17.7878	23.8121	31.7479	13.3139	11.8717	19.2157	26.9166	17.3705	15.2049	8.64426	14.699	13.6826	9.39321	18.3266	16.1597	14.2797	7.41629	15.1959	14.8168	8.14139	7.42891	19.1959	12.3354	17.2164	15.9475	8.17612	12.1485	18.0986	5.87445	7.62331	7.08216	11.4359	12.9995	11.8375	17.024	7.84297	11.4197	6.37093	11.0437	9.13383	21.2463	17.3438	12.1928	10.9619	19.0924
ENSMUSG00000087147	0	0	0.115517	0	0	0	0	0	0	0	0	0.195878	0	0	0	0	0	0	0	0	0	0	0	0	0	0	0	0	0.103674	0	0	0	0.10178	0	0	0	0	0	0	0	0	0	0	0	0.194435	0.107917	0	0	0
ENSMUSG00000087406	2.35409	2.30544	0.553716	0.249455	2.99205	4.65422	4.33539	1.9711	0.802241	4.12269	4.068	2.94703	1.2847	1.57711	2.82957	2.76643	0.95318	4.07183	3.53663	1.89242	0	3.4177	1.62469	0.101291	0.0969475	3.70583	3.31046	3.26369	2.30598	0.495517	1.97778	4.04953	0.244212	0.38755	0.176954	1.98867	1.50046	1.36788	3.78161	0.201747	1.10752	0	1.13346	0.0884624	4.67314	2.60186	2.74032	1.51183	4.33882
ENSMUSG00000082302	0	0	0	0	0	0	0	0	0	0	0	0	0	0	0	0	0	0	0.0863452	0	0	0	0	0	0	0	0	0	0	0	0	0	0.102309	0	0.228287	0	0	0.109894	0.208759	0.122455	0.0871488	0	0.16402	0.110441	0	0	0.0795846	0	0
ENSMUSG00000083886	0	0	0	0	0	0	0	0	0	0	0	0	0	0	0	0	0	0	0	0	0	0	0	0	0	0	0	0	0	0	0	0	0	0	0	0	0	0	0	0	0	0	0	0	0	0	0	0	0
ENSMUSG00000039199	2.98678	1.86454	2.281	1.77614	1.76057	2.45176	2.75131	2.25063	2.24616	2.45188	2.43065	1.68106	1.47159	2.37899	1.89249	2.62378	1.83068	2.38906	2.4445	1.41753	1.93051	2.55951	1.81627	1.6187	2.11599	2.52729	1.23694	2.56024	1.95506	1.87631	1.89121	1.4912	1.62064	1.70444	2.88148	1.81884	2.41095	2.53505	1.85321	1.61336	1.88659	1.77035	2.19292	2.24944	1.93783	1.4477	1.65966	1.56032	2.54541
ENSMUSG00000089722	0	0	0	0	0.243498	0	0	0	0	0	0	0	0	0	0	0	0	0.258074	0.221313	0	0	0.123965	0	0	0	0	0.684707	0	0.283775	0	0	0	0	0.0559951	0	0	0.240529	0.100203	0.504982	0	0	0	0	0	0	0	0	0	0
ENSMUSG00000085209	0	0	0	0	0	0	0	0	0	0	0	0	0	0	0	0	0	0	0	0	0	0	0	0	0	0	0	0	0	0	0	0	0	0	0	0	0	0	0	0	0	0	0	0	0	0	0	0	0
ENSMUSG00000086834	0	0	0	0	0	0	0	0	0	0	0	0	0	0	0	0	0	0	0	0	0	0	0	0	0	0	0	0	0	0	0	0	0	0	0	0	0	0	0	0	0	0	0	0	0	0	0	0	0
ENSMUSG00000104295	0	0	0	0	0	0	0	0	0	0	0	0	0	0	0	0	0	0	0	0	0	0	0	0	0	0	0	0	0	0	0	0	0	0	0	0	0	0	0	0	0	0	0	0	0	0	0	0	0
ENSMUSG00000105822	0.420302	0.254387	0.193943	0.249504	0.595376	0.273973	0.479497	0.304751	0.0793624	0.465484	0.390969	0.494433	0.46412	0.328135	0.565937	0.332577	0.0947909	0.478823	0.398916	0.425052	0.10632	0.529549	0.238113	0.159652	0.0742124	0.503122	0.351113	0.571388	0.366787	0.104382	0.227306	0.468488	0.108533	0.0923579	0.0995512	0.544779	0.426607	0.137717	0.429918	0.376583	0.242299	0.136593	0.155024	0.0818128	0.365795	0.541545	0.420091	0.187841	0.446015
ENSMUSG00000083629	0	0	0	0	0	0	0	0	0	0	0	0	0	0	0	0	0	0	0	0	0	0	0	0	0	0	0	0	0	0	0	0	0	0	0	0	0	0	0	0	0	0	0	0	0	0	0	0	0
ENSMUSG00000106021	0	0	0	0	0	0	0	0	0	0	0	0	0	0	0	0	0	0	0	0	0	0	0	0	0	0	0	0	0	0	0	0	0	0	0	0	0	0	0	0	0	0	0	0	0	0	0	0	0
ENSMUSG00000064574	0	0	0	0	0	0	0	0	0	0	0	0	0	0	0	0	0	0	0	0	0	0	0	0	0	0	0	0	0	0	0	0	0	0	0	0	0	0	0	0	0	0	0	0	0	0	0	0	0
ENSMUSG00000108143	0	0	0	0	0	0	0	0	0	0	0	0	0	0	0	0	0	0	0	0	0	0	0	0	0	0	0	0	0	0	0	0	0	0	0	0	0	0	0	0	0	0	0	0	0	0	0	0	0
ENSMUSG00000038160	23.2399	19.9039	28.5567	25.9751	20.8094	18.7272	22.004	24.1891	27.741	18.4389	20.2143	20.1402	20.164	22.6433	23.0345	22.5177	29.4508	19.6895	22.0357	19.504	23.3206	25.2738	22.6153	30.6919	25.4655	19.908	19.2886	24.3385	17.5833	26.5285	29.0342	21.4474	23.9829	27.6505	23.6062	18.6958	21.499	27.0579	18.315	25.9356	26.1842	26.6324	25.9158	24.8549	24.9683	20.4729	19.6684	22.9281	19.6411
ENSMUSG00000082707	0	0	0	0.0980299	0	0	0	0	0.100813	0	0	0	0	0	0	0	0	0	0	0	0	0	0	0	0	0	0	0	0	0	0.190338	0	0	0.114294	0	0	0	0	0	0.121819	0	0	0	0	0	0	0.0748644	0	0
ENSMUSG00000086163	0	0	0	0	0	0	0	0	0	0	0	0	0	0	0	0.102432	0	0	0	0	0	0	0	0	0	0	0	0	0	0	0	0	0	0	0	0	0	0	0	0	0	0	0	0	0	0	0	0	0
ENSMUSG00000089014	0.984337	2.67377	1.13751	0.514381	1.09787	0.524282	1.05327	1.10325	1.06382	0	0	1.39923	1.47139	2.76521	0.716143	0.492445	1.15719	2.0645	2.43365	0	0.48503	0	0.603068	0.618537	1.1999	0.794947	0	4.52199	0	0.49874	1.50153	0	2.05978	0	1.24422	0	2.96369	2.9129	2.18202	1.78577	0.54201	1.3218	1.9599	0	2.7507	0	2.01414	1.95995	0.660707
ENSMUSG00000085805	0	0	0	0.104063	0	0	0	0	0	0	0	0	0	0	0	0	0	0	0	0	0.194007	0	0	0.251707	0.23466	0	0	0	0	2.38355	0	0	0	0	0	0	0	0	0	0	0	0	0	0	0	0	0	0	0
ENSMUSG00000073803	0	0.0552506	0	0.0203083	0.0631763	0.0307518	0	0.0151263	0	0.0215142	0.0692017	0.0197896	0	0.0477548	0.0368923	0	0	0.0484291	0.0508491	0	0	0	0	0	0	0.0709316	0	0.0459063	0.0244971	0	0	0	0	0.0237097	0	0	0.019805	0	0.0498712	0	0	0.0206985	0	0	0.019199	0.0213382	0.0554272	0	0
ENSMUSG00000094156	0	0	0	0	0	0	0	0	0	0	0	0	0	0	0	0	0	0	0	0	0	0	0	0	0	0	0	0	0	0	0	0	0	0	0	0	0	0	0	0	0	0	0	0	0	0	0	0	0
ENSMUSG00000085470	0	0	0	0	0	0.0190835	0	0	0	0	0.423888	0	0	0.228064	0	0	0	0	0	0	0	0	0	0	0	0	0	0	0.275776	0	0	0	0	0	0	0	0	0	0	0	0	0	0.300404	0	0	0	0	0	0
ENSMUSG00000080594	1.85381	0.885246	0	0	1.13516	0.966092	1.55363	1.08432	0	2.05528	1.53768	2.36346	0.53534	0.431079	0.447421	0	0	0.390373	0.815082	3.32901	0	0.850662	0.47818	0	0	2.1251	1.7828	1.0158	2.45475	0	0.475621	2.14212	0	0	0.498523	0.5638	1.41977	0.511534	2.48329	0	0.40849	0	0	0.511869	1.36985	1.52467	1.52184	0.37431	2.09807
ENSMUSG00000066914	0	0	0	0	0	0	0	0	0	0	0	0	0	0	0	0	0	0	0	0	0	0	0	0	0	0	0	0	0	0	0	0	0	0	0	0	0	0	0	0	0	0	0	0	0	0	0	0	0
ENSMUSG00000105099	0	0	0	0	0	0	0	0	0.179261	0	0	0	0	0	0	0	0	0	0	0	0	0	0	0	0	0	0	0	0	0	0	0	0	0	0	0	0	0	0	0	0	0	0	0	0	0	0	0	0
ENSMUSG00000093107	0	0	0	0	0	0	0	0	0	0	0	0	0	0	0	0	0	0	0	0	0	0	0	0	0	0	0	0	0	0	0	0	0	0	0	0	0	0	0	0	0	0	0	0	0	0	0	0	0
ENSMUSG00000085784	0.602903	1.602	0.345908	0.160713	0.72163	0.643199	1.01944	0.209571	0	0.600325	0.664079	0.879319	0.483652	0.23513	0.415187	0.130264	0.369142	0.2279	0.392211	0.76356	0	0.2892	0.300292	0.208452	0	0.640315	0.110136	0.16073	0.918679	0.141338	0.148304	0.281349	0.143162	0.337197	0.493229	0.328655	0.549787	0	0.238241	0.170989	0	0	0.308669	0.171757	0	1.07311	0.912114	0.319365	1.58539
ENSMUSG00000094098	0	0	0	0	0	0	0	0	0	0	0	0	0	0	0	0	0	0	0	0	0	0	0	0	0	0	0	0	0	0	0	0	0	0	0	0	0	0	0	0	0	0	0	0	0	0	0	0	0
ENSMUSG00000085595	0	0	0	0	0	0.00407469	0	0	0	0	0	0	0	0	0	0	0	0	0	0	0	0	0	0	0	0	0	0	0	0	0	0	0	0	0	0	0	0	0	0	0	0	0	0	0	0	0	0	0
ENSMUSG00000087100	0	0	0	0	0	0	0	0	0	0	0	0	0	0	0	0	0	0	0	0	0	0	0	0	0	0	0	0	0	0	0	0	0	0	0	0	0	0	0	0	0	0	0	0	0	0	0	0	0
ENSMUSG00000029019	0	0	0	0.107009	0	0.00989087	0	0	0	0	0.165352	0	0.116263	0.0910479	0	0	0	0.166986	0	0	0	0	0	0	0	0	0	0	0	0	0	0	0	0	0	0	0	0	0	0	0	0	0	0	0	0	0	0	0.115335
ENSMUSG00000063089	0	0	0	0	0	0	0	0	0	0	0	0	0	0	0	0.0855481	0	0.0739911	0	0	0	0	0	0	0	0.081874	0	0	0.0940628	0	0	0	0	0	0.0969573	0	0	0	0	0	0	0	0	0	0	0	0.0719405	0	0
ENSMUSG00000064444	0	0	0	0	0	0	0	0	0	0	0	0	0	0	0	0	0	0	0	0	0	0	0	0	0	0	0	0	0	0	0	0	0	0	0	0	0	0	0	0	0	0	0	0	0	0	0	0	0
ENSMUSG00000106884	0	0	0	0	0	0	0	0	0	0	0	0	0	0	0	0	0	0	0	0	0	0	0	0	0	0	0	0	0	0	0	0	0	0	0	0	0	0	0	0	0	0	0	0	0	0	0	0	0
ENSMUSG00000065622	0	0	0	0	0	0	0	0	0	0	0	0	0	0	0	0	0	0	0	0	0	0	0	0	0	0	0	0	0	0	0	0	0	0	0	0	0	0	0	0	0	0	0	0	0	0	0	0	0
ENSMUSG00000084809	1.0789	0.50616	0.31735	0.143386	0.22183	0.286289	0.456975	0.205198	0.146759	0.870377	0.219587	0.134075	0.461974	0.239418	0.369274	0.252856	0.484417	0	0.117687	0.286806	0.134943	0.985343	0.549165	0.174301	0.490799	0.246553	0.299496	0.148237	0.423041	0.277284	0.554406	0.150409	0.140643	0.167044	0.29468	0.482406	0.535843	0.300164	0.142646	0.168546	0.355524	0	0.302569	0	0.534011	1.02811	0.214692	0.209513	0.305236
ENSMUSG00000104205	0.0474442	0.0454275	0	0	0.0390998	0.0668385	0.107581	0.112962	0	0.0529718	0.0814498	0	0.111508	0.0882314	0	0.0468001	0.0566207	0.039865	0.0834662	0.103418	0	0	0.19795	0	0	0.0436554	0	0.21072	0.0502341	0.0481096	0.0492289	0.0508855	0	0	0.0522079	0.116265	0	0.0519177	0.101702	0	0.0842107	0.0507694	0.0525192	0.0704675	0.0465331	0.0518077	0.0387442	0	0.0539413
ENSMUSG00000102098	0	0	0	0	0	0	0	0	0	0	0	0	0	0	0	0	0	0	0	0	0	0	0	0	0	0	0	0	0	0	0	0	0	0	0	0	0	0	0	0	0	0	0	0	0	0	0	0	0
ENSMUSG00000097052	9.15029	2.38033	11.0546	7.35419	4.07314	4.7558	6.96718	10.6938	5.39611	1.84827	3.107	5.09506	7.63123	7.6803	4.78446	4.14322	5.86974	4.86959	5.83837	5.37077	6.1032	9.47255	5.11338	6.24388	8.62026	5.34412	5.12332	10.0029	7.49494	5.87297	7.20343	5.24707	9.24355	3.03484	6.21867	5.52695	10.1844	8.25826	2.67891	10.5816	8.36897	6.6131	6.49199	8.20817	8.18934	5.92627	6.82916	6.66886	2.38748
ENSMUSG00000086036	0	0	0	0	0	0	0	0	0	0	0	0	0	0	0	0	0	0	0.518399	0	0	0	0	0	0	0	0	0	0	0	0	0	0	0	0	0	0	0	0	0	0	0	0	0	0	0.665385	0	0	0
ENSMUSG00000107379	39.1364	5.8742	34.6798	30.9607	6.03157	27.1564	14.6236	44.8481	20.5407	7.9292	19.8462	8.14628	11.8673	51.2638	15.7216	21.8765	37.8959	5.44066	31.5386	21.5875	33.1205	34.0404	44.7215	16.0729	30.9556	17.3885	14.7557	49.761	4.21326	32.1261	42.3702	6.93295	41.6065	38.6287	40.0779	9.32229	51.5159	33.1397	8.51345	33.7085	49.4462	23.4933	37.1369	26.9722	35.7116	9.43756	14.5501	56.4104	6.14216
ENSMUSG00000099178	0	0	0	0	0	0	0	0	0	0	0	0	0	0	0	0	0	0	0	0	0	0	0	0	0	0	0	0	0	0	0	0	0	0	0	0	0	0	0	0	0	0	0	0	0	0	0	0	0
ENSMUSG00000082198	0	0.0429126	0	0.0941715	0	0.0971379	0.0507328	0.0349624	0.0489198	0.0496991	0.0372908	0.181407	0	0.0412092	0.127141	0.0877992	0.0535281	0	0	0	0	0.0824451	0.0462742	0	0.164144	0.0414621	0.0684209	0.0494636	0.0477571	0.0459065	0.0462515	0	0.0920669	0.109865	0	0	0.181756	0	0	0.110001	0	0.048231	0.0505212	0.0993927	0	0	0.109516	0.0714129	0
ENSMUSG00000080668	0	0	0	0.60096	0	0.0574781	0	0.450298	0	0	0.479326	0	0.662549	0	0	0	0	0	0.506892	1.23704	0	0	0	0	0	0.530216	0.444811	0.631713	0	0	0	1.20855	0	0	0	0	0	0.633087	0	0	0.505557	0	0	0	0	0	0	0.463254	0
ENSMUSG00000041247	0.16628	0.316074	0.042911	0.0770399	0.195931	0.279548	0.103305	0.272255	0.0201265	0.26526	0.321023	0.0938011	0.0847601	0.423433	0.333536	0.473488	0.0871361	0.277118	0.500926	0.7922	0.0905572	0.287047	0.32123	0.069639	0.0226831	0.18639	0.705953	0.302443	0.780608	0.0374512	0.0942822	0.839638	0.0940485	0.22453	0.0396744	0.20038	0.243811	0	0.591403	0	0.129245	0.0589354	0	0.0204645	0.182067	0.161818	0.376834	0.206062	0.379767
ENSMUSG00000094354	0	0	0	0	0	0	0	0	0	0	0	0	0	0	0	0	0	0	0	0	0	0	0	0	0	0	0	0	0	0	0	0	0	0	0	0	0	0	0	0	0	0	0	0	0	0	0	0	0
ENSMUSG00000097925	0	0	0	0	0	0.0446085	0.0337916	0	0	0.0661803	0.0749322	0.151683	0	0	0	0.0296316	0.106182	0.0998119	0.0264087	0.0323759	0.0296291	0.0556831	0.0308791	0	0.0367564	0.0276665	0	0	0.0318984	0.121321	0	0	0	0	0	0	0	0.0331722	0	0	0	0.032109	0	0	0.0592222	0	0.0245996	0	0.136952
ENSMUSG00000064612	8.24592	7.44542	8.85404	10.8746	6.67901	7.30458	5.02377	8.90186	15.2995	2.67374	13.0028	7.63085	10.2617	7.75233	7.87082	11.1147	8.48075	8.95017	4.7779	6.94264	7.28668	5.64428	11.3853	5.60521	8.19215	4.61155	10.8378	8.01096	8.70068	4.91013	11.4457	0.789754	6.23726	8.53437	8.34377	8.07129	8.2759	13.0351	3.19678	3.84928	11.7757	11.0803	16.1453	8.9762	10.8452	5.73533	5.74211	11.5783	8.31143
ENSMUSG00000087563	0	0	0.128496	0	0	0	0	0	0	0	0	0.193282	0.125407	0.0979995	0	0	0	0	0	0	0	0	0	0	0	0	0	0	0	0	0	0	0.113249	0	0	0	0	0	0	0.135599	0	0	0	0	0	0	0	0	0
ENSMUSG00000104703	0	0	0	0	0	0	0	0	0	0	0	0	0	0	0	0	0	0	0	0	0	0	0	0	0	0	0	0	0	0	0	0	0	0	0	0	0	0	0	0	0	0	0	0	0	0	0	0	0
ENSMUSG00000081238	0	0.285959	0	0.104829	0	0.0484199	0.223408	0	0	0	0	0.101031	0	0.456807	0	0	0.119903	0.0822518	0	0	0	0.0993754	0.206295	0.252888	0.121059	0	0	0	0	0	0	0.108867	0	0.243259	0.108082	0	0.0997746	0	0.105275	0.122923	0	0.108193	0	0.111801	0	0	0.0798695	0	0.115558
ENSMUSG00000086026	0.0375831	0.0357252	0.021866	0.0391579	0.0306826	0.0371506	0	0.0436847	0.040606	0.0827761	0.108397	0.0761419	0.0216352	0.0174119	0	0.0739694	0.0222503	0.0157467	0	0.0202715	0	0.0172828	0.019421	0	0.0229983	0.034451	0.0573819	0.0206355	0.0990745	0.0379783	0.057389	0.0595613	0.0194506	0.0229722	0.140319	0.022758	0.0761989	0.0617594	0.0201864	0.0690823	0.0492528	0.0994772	0.0419042	0.0207543	0.0554385	0	0.0464451	0.104551	0.0429858
ENSMUSG00000085166	0.306739	0.0959065	0.355721	0	0.249964	0.149329	0.341109	0.30992	0.32832	0.660981	0.329956	0	0.232868	0.36416	0.0944413	0.0974583	0.484303	0.0839672	0.526647	0.539835	0	0.46269	0.517552	0	0	0.368596	0.302713	0.556091	0.954551	0.104178	0.621523	0.221616	0.208425	0.124801	0.329871	0.611424	0.814085	0.112819	0.426823	0.745793	0.0895542	0.217935	0.227399	0.113144	0.300644	0.333026	0.162412	0.394493	0.456506
ENSMUSG00000088281	0	0	0	0	0	0	0	0	0	0	0	0	0	0	0	0	0	0	0	0	0	0	0	0	0	0	0	0	0	0	0	0	0	0	0	0	0	0	0	0	0	0	0	0	0	0	0	0	0
ENSMUSG00000089630	0	0	0	0	0	0	0	0	0	0	0	0	0	0	0	0	0	0	0	0	0	0	0	0	0	0	0	0	0	0	0	0	0	0	0	0	0	0	0	0	0	0	0	0	0	0	0	0	0
ENSMUSG00000077275	0	0	0	0	0	0	0	0	0	0	0	0	0	0	0	0	0	0	0	0	0	0	0	0	0	0	0	0	0	0	0	0	0	0	0	0	0	0	0	0	0	0	0	0	0	0	0	0	0
ENSMUSG00000104181	2.60739	1.84977	0.718288	0.804247	2.02872	0.830005	1.03121	1.5153	0.165626	1.4672	0.81774	2.09014	1.75063	1.24834	3.29453	1.26937	1.1013	2.11416	2.25123	1.44839	0.152602	1.97508	1.61574	0.393783	0.370386	1.55195	1.45371	1.6577	1.26824	0.31363	1.42062	0.340137	0.159128	0.749694	0.334156	2.37286	2.10579	0.339351	1.61594	0.570207	1.20809	0.984531	0.171681	0.172339	1.37308	1.01136	1.68183	0.821165	1.19908
ENSMUSG00000082447	0	0	0	0	0	0	0	0	0	0	0	0	0	0	0	0	0	0	0	0	0	0	0	0	0	0	0	0	0	0	0	0	0	0	0	0	0	0	0	0	0	0	0	0	0	0	0	0	0
ENSMUSG00000092364	0	0	0	0	0.363677	0.125031	0.25228	0	0	0	0.177964	0.214647	0.252518	0	0.391156	0.200023	0	0.18008	0.190824	0.46462	0	0.202905	0.225193	0	0	0	0.477709	0.481472	0.457543	0	0	0.254152	0	0	0	0	0	0	0	0	0	0.241459	0	0	0	0.251707	0.343769	0.168521	0.248234
ENSMUSG00000092074	6.3579	8.86081	12.0061	21.0822	11.9633	11.0325	10.8162	3.65512	14.5478	7.27853	8.79566	7.81207	7.96727	7.45588	3.91209	6.05844	11.3936	9.61566	6.91711	9.98244	19.6759	5.3514	5.80143	16.6617	30.3854	8.28843	11.7916	4.56672	8.99435	25.2941	6.77795	8.6456	30.008	10.5965	20.8976	8.19003	7.65276	10.7378	8.09148	17.8646	4.65975	20.9305	12.0824	21.7134	4.13554	7.76119	8.39295	5.75796	8.94331
L1MdA_I	11.4151	9.76786	5.4883	4.05906	9.65191	8.60521	10.3242	10.1308	4.37259	12.375	9.59257	12.4371	10.5021	8.67542	8.45868	7.82347	5.78774	10.3178	8.93906	11.7792	2.95216	9.10165	10.9796	4.19576	3.99702	12.227	8.46789	9.93994	7.91907	4.475	7.22125	8.27139	3.05477	4.88606	4.91304	8.56538	11.2067	5.82331	10.3181	5.11208	7.08571	5.38957	5.98673	6.10924	9.63894	9.96535	10.4452	6.78108	10.7403
ENSMUSG00000090079	0.449318	1.70065	0	0	0.370942	0.281665	0	0.504767	0	0.536541	0.808539	0	0.725923	0.415812	0	0	0	1.0539	0.399631	0.918899	0	0.492452	0	0	0	0.402666	0	0	0.454518	0	0.718639	0.687768	0	0	0	1.16327	0	0	0	0	0	0	0	0	0	0	0.332639	0.645564	1.45859
ENSMUSG00000083912	0	0	0	0.152155	0	0	0	0	0	0	0	0	0	0	0	0	0	0	0.124627	0	0	0	0	0	0	0	0	0	0	0	0	0	0	0	0	0	0	0	0	0	0	0	0	0	0	0	0	0	0
ENSMUSG00000103194	0	0	0	0	0	0	0.0622001	0	0	0	0.0456078	0	0.0634674	0	0	0	0	0	0	0	0	0	0	0	0	0	0	0	0	0	0	0	0	0	0	0	0	0	0	0	0	0	0	0	0	0	0	0	0
ENSMUSG00000053173	1.68637	2.15573	1.98592	0.589721	0.967688	1.339	1.52225	1.53065	0.17985	0.721451	1.41844	0.828951	2.50736	1.19948	1.40472	1.1067	1.4128	0.966624	0.87243	1.61302	0.333316	1.12621	1.02511	1.08237	1.30225	1.27797	1.122	1.65068	1.66461	0.866002	1.20992	1.31539	1.56855	0.413001	0.922231	1.19952	1.49982	1.497	0.879994	0.836449	1.33321	0.907003	0.562383	1.69828	1.83766	2.31284	1.33561	1.9489	1.32912
ENSMUSG00000100676	0	0	0	0	0	0	0	0	0	0	0	0	0	0	0	0	0	0	0	0	0	0	0	0	0	0	0	0	0	0	0	0	0	0	0	0	0	0	0	0	0	0	0	0	0	0	0	0	0
ENSMUSG00000085292	0	0	0.295128	0	0	0.02337	0.282745	0.184556	0.268102	0	0	0	0	0	0	0	0	0	0	0	0	0	0	0.325266	0	0	0	0	0	0	0	0	0	0.308325	0	0	0.241513	0	0.25639	0	0.218685	0	0.278734	0	0.246943	0	0	0	0
ENSMUSG00000091268	0	0	0	0	0	0	0	0	0	0	0	0	0	0	0	0	0	0	0	0	0	0	0	0	0	0	0	0	0	0	0	0	0	0	0	0	0	0	0	0	0	0	0	0	0	0.884812	0	0	0
ENSMUSG00000101846	0	0	0	0	0	0	0	0	0	0	0	0	0	0	0	0	0	0	0	0	0	0	0	0	0	0	0	0	0	0	0	0	0	0	0	0	0	0	0	0	0	0	0	0	0	0	0	0	0
ENSMUSG00000093898	0	0	0	0	0	0.0264368	0.117637	0	0	0	0	0	0.137147	0	0.192391	0	0	0	0.0377789	0.0975329	0	0	0	0.155891	0	0.0504826	0	0	0	0.0645407	0	0	0	0.107753	0	0.111082	0.136378	0	0.0554361	0	0	0.183651	0	0	0	0	0.0401119	0	0.150643
ENSMUSG00000094462	0	0	0	0	0	0	0	0	0	0	0	0	0	0	0	0	0	0	0	0	0	0	0	0	0	0	0	0	0	0	0	0	0	0	0	0	0	0	0	0	0	0	0	0	0	0	0	0	0
ENSMUSG00000102303	0	0	0	0	0	0	0	0	0	0	0	0	0	0	0	0	0	0	0	0	0	0	0	0	0	0	0	0	0	0	0	0	0	0	0	0	0	0	0	0	0	0	0	0	0	0	0	0	0
ENSMUSG00000021886	24.731	32.0323	24.106	37.5835	23.8556	29.0079	26.9253	23.2415	22.1025	24.4085	26.9608	28.888	24.2566	30.1534	20.0656	20.9015	15.6352	28.4733	25.5012	13.9321	67.6178	18.9304	27.2047	23.4951	67.8278	28.7178	22.1993	21.8237	14.5953	23.1964	23.6997	14.7891	44.6607	30.8892	120.106	17.9468	30.326	19.4181	12.1564	26.745	21.6067	12.62	18.1549	16.6074	23.9135	23.3261	15.645	24.7424	29.6781
ENSMUSG00000099521	0	0	0	0	0	0	0	0	0	0	0	0	0	0	0	0	0	0	0	0	0	0	0	0	0	0	0	0	0	0	0	0	0	0	0	0	0	0	0	0	0	0	0	0	0	0	0	0	0
ENSMUSG00000085150	0	0	0	0	0	0	0	0	0	0	0	0	0	0	0	0	0	0	0	0	0	0	0	0	0	0	0	0	0	0	0	0	0	0	0	0	0	0	0	0	0	0	0	0	0	0	0	0	0
ENSMUSG00000093178	1.63434	0.760879	13.2958	1.88402	7.0821	4.63732	7.14921	3.95471	13.1619	0.835343	7.14717	4.94521	0.84457	8.55676	3.85153	3.91649	5.53386	3.77256	3.24818	4.10029	6.43521	7.39498	4.11409	3.70059	11.4139	2.76601	2.1094	0.913229	3.81891	4.63721	13.6751	3.27548	3.94367	8.13444	4.74978	0.810057	2.42384	9.21005	2.92693	6.03365	6.82064	7.6848	6.60523	11.5123	7.88524	0.77751	1.39246	5.34068	2.27003
ENSMUSG00000086910	0	0	0	0.271266	0	0.0619267	0	0	0	0.139346	0	0	0.147504	0	0	0	0	0.316383	0	0	0	0	0	0	0	0.117895	0	0	0	0	0	0	0	0	0	0	0	0	0	0	0	0	0	0	0	0.140954	0	0	0
ENSMUSG00000080819	0	0	0	0	0	0	0	0	0	0	0	0	0	0	0	0	0	0	0	0	0	0	0	0	0	0	0	0	0	0	0	0	0	0	0	0	0	0	0	0	0	0	0	0	0	0	0	0	0
ENSMUSG00000096153	0	0	0	0	0	0	0	0	0	0	0	0	0	0	0	0	0	0	0	0	0	0	0	0	0	0	0	0	0	0	0	0	0	0	0	0	0	0	0	0	0	0	0	0	0	0	0	0	0
ENSMUSG00000085885	0	0.116578	0	0	0.101282	0.124028	0	0.186981	0	0	0.200862	0	0	0.329451	0.135325	0.233027	0.147528	0.102114	0.107107	0.131178	0	0	0.252561	0	0	0	0	0.13563	0.129211	0.251683	0	0.136077	0	0	0	0	0.122985	0.136948	0.387192	0.152887	0	0	0.138161	0.137772	0.122209	0.134724	0.228558	0	0
ENSMUSG00000054272	0	0	0	0	0	0	0	0	0	0	0	0	0	0	0	0	0	0	0	0	0	0	0	0	0	0	0	0	0	0	0	0	0	0	0.0299251	0	0	0	0	0	0	0	0	0	0	0	0	0	0
ENSMUSG00000061486	0	0	0	0	0	0	0	0	0	0	0	0	0	0	0	0	0	0	0	0	0	0	0	0	0	0	0	0	0	0	0	0	0	0	0	0	0	0	0	0	0	0	0	0	0	0	0	0	0
ENSMUSG00000101923	0	0	0	0	0	0	0	0	0	0	0	0	0	0	0	0	0	0	0	0	0	0	0	0	0	0	0	0	0	0	0	0	0	0	0	0	0	0	0	0	0	0	0	0	0	0	0	0	0
ENSMUSG00000086816	0.534532	0.35415	0.207524	0.274512	0.144619	0.370837	0.8028	0.343526	0.0955577	0.396689	0.292358	0.5314	0.206416	0.406717	0	0.259321	0.51973	0.217754	0.317385	0.288228	0.176112	0.323941	0.372098	0.32888	0.107548	0.506535	0.681865	0.198374	0.281343	0	0.18204	0	0.181137	0	0	0.106758	0.705532	0	0.476846	0.219782	0.15836	0.094072	0.297661	0.0966944	0.0878078	0	0.289373	0.285227	0.311565
ENSMUSG00000086508	0	0	0	0	0	0	0	0	0	0	0	0	0	0	0	0	0	0	0	0	0	0	0	0	0	0	0	0	0	0	0	0	0	0	0	0	0	0	0	0	0	0	0	0	0	0	0	0	0
ENSMUSG00000086030	0	0	0	0	0	0	0	0	0	0	0	0	0	0	0	0	0	0	0	0	0	0	0	0	0	0	0	0	0	0	0	0	0	0	0	0	0	0	0	0	0	0	0	0	0	0	0	0	0
ENSMUSG00000085428	0	0	0	0	0	0.0150366	0	0	0	0	0	0	0	0	0	0	0	0	0	0	0	0	0	0	0	0	0	0	0	0	0	0	0	0	0	0	0	0	0	0	0	0	0	0	0	0	0	0	0
ENSMUSG00000106609	1.73277	5.08233	0.891517	0.490437	2.64931	3.16021	2.35697	1.67392	0.788787	2.75018	2.41288	2.46528	6.64713	2.1935	1.49821	0.923921	0.898843	3.07874	2.25748	5.81552	0.541475	1.31987	2.20711	0.938198	0.317091	2.47835	3.4347	1.52427	1.96356	0.744715	1.01167	2.10989	0.507748	0.912769	0.759001	5.05783	1.87111	0.783283	1.93499	0.383413	0.841059	0.394684	0.626839	0.648863	1.20221	3.00723	4.98629	1.28148	3.51508
ENSMUSG00000084936	0.513412	0.245126	1.86619	1.67069	0.211082	2.546	0.28564	1.36812	2.5522	0.262838	0.442748	0.244478	0.850024	0.878612	0.449097	0.222038	0.951899	0.664456	0.661207	0.817601	0.502334	0.940817	0.508152	1.31735	0.926171	0.730022	0.758538	0.824132	0.530608	1.86417	0.79953	0.883829	1.59114	0.962093	0.271107	0.614292	0.489249	2.89813	0	0.965668	1.11459	2.48067	1.17681	0.862748	1.26613	0.28917	0.802993	1.14674	0.302
ENSMUSG00000081951	0.820233	0	0	0	0	0	0	0	0	0	0	0	0	0	0	0	0	0	0	0	0	0	0	0	0	0	0	0	0	0	0	0	0	0	0	0	0	0	0	0	0	0	0	0	0	0	0	0	0
ENSMUSG00000105008	1029.95	953.843	1495.51	1684.98	1090.14	808.925	1030.51	950.57	1412.24	866.073	1158.54	985.156	933.021	988.015	796.387	816.907	1387.52	966.491	877.181	904.771	1833.43	897.553	980.082	1576.47	1961.86	742.602	812.744	956.604	862.469	2029.13	1143.3	1207.07	1623.37	1452.1	2076.08	953.603	816.82	1106.53	851.188	1438.67	1016.48	1793.3	1392.81	1697.69	937.431	950.748	768.231	854.192	1126.46
ENSMUSG00000002477	146.461	74.5021	251.885	239.137	67.8667	46.9282	45.6234	161.48	241.135	62.9597	46.2969	59.0503	69.5307	161.428	106.377	113.183	263.883	58.872	122.589	71.4772	234.008	131.223	128.446	268.79	245.381	59.8976	73.0699	145.755	66.2924	243.417	198.802	55.779	253.334	251.684	233.08	67.7815	137.178	229.06	53.1438	239.688	190.26	273.642	250.895	262.732	143.659	68.0122	69.9076	176.76	63.6309
ENSMUSG00000005864	0	0	0	0	0	0	0	0	0	0	0	0	0	0	0	0	0	0.0170387	0	0	0	0	0	0	0	0	0	0	0	0.0615642	0	0	0	0	0	0	0	0	0	0	0	0	0	0	0	0	0	0	0
ENSMUSG00000022982	435.838	362.233	544.742	593.832	384.007	282.533	271.66	470.673	549.589	337.381	264.535	311.467	376.367	443.891	429.878	446.628	542.311	338.603	434.185	366.577	563.684	454.8	392.887	595.595	571.114	342.788	377.659	480.472	396.387	710.443	535.64	418.477	609.627	552.371	545.718	394.667	387.198	558.352	441.945	569.125	547.764	627.621	556.395	582.356	490.872	391.429	361.679	489.225	307.936
ENSMUSG00000085565	0.0990447	0.0712674	0.0224858	0	0.0467291	0.0535695	0.108761	0.0502551	0.0622923	0.107325	0.0660028	0.0765234	0.0443529	0	0.112782	0.0586148	0	0.207761	0.0351016	0.142658	0.0564106	0.0536382	0.0989985	0.0707485	0	0.154965	0.0436163	0.042363	0.0861574	0.0382346	0.0589074	0.18177	0	0.0241809	0.020747	0.0915045	0.0977904	0.0207969	0.0401356	0.0236765	0.0335195	0.0416323	0.132429	0.0420481	0.0765193	0.123692	0.0460779	0.0448047	0.0658935
ENSMUSG00000083614	0.182421	0.327117	0	0	0.717246	0.449831	0	0.132528	0	0.745757	0.845144	0.171975	0.795907	0.458842	0.158239	0.48183	0.421157	0.143608	1.20445	0.185886	0.175561	0.160868	0.355901	0	0	0.160159	0	0	0.183075	0	0.36087	0.197878	0	0	0	0.415597	0.173454	0.778612	0	0	0.307808	0	0.197147	0	0.519996	0.760576	0.275412	0.536151	0
ENSMUSG00000078118	0	0	0	0	0	0	0	0	0	0	0	0	0	0	0	0	0	0	0	0	0	0	0	0	0	0	0	0	0	0	0	0	0	0	0	0	0	0	0	0	0	0	0	0	0	0	0	0	0
ENSMUSG00000106706	2.17134	2.04603	2.28364	2.10702	2.06005	2.16364	2.38212	1.99511	1.74641	2.44742	2.45098	2.86262	1.63776	1.71863	2.52737	2.20826	1.81557	2.40456	1.43704	2.11138	2.58231	1.54189	2.00542	2.26194	3.00319	1.62901	2.06144	1.61411	1.9827	2.05887	1.75897	2.01249	2.06122	1.44992	2.78943	1.77301	1.58404	1.40951	1.96618	1.40483	2.22629	1.87679	1.76101	2.24462	1.63901	2.63924	1.78843	1.9044	2.63826
ENSMUSG00000019772	0	0	0	0	0	0	0	0	0	0	0	0	0	0	0	0	0	0	0	0	0	0	0	0	0	0	0	0	0	0	0	0	0	0	0	0	0	0	0	0	0	0	0	0	0	0	0	0	0
ENSMUSG00000001229	39.8102	22.9914	55.1941	51.7992	22.3835	35.3293	38.2753	40.491	50.3354	34.6654	33.5686	36.5349	24.1058	41.7435	39.9285	38.7441	54.4467	32.8588	39.1221	29.4659	52.713	41.2541	37.8468	52.5512	51.0391	32.7267	28.2893	40.6553	28.5096	48.3462	46.1648	29.2255	54.3896	53.383	52.4395	23.3511	37.3031	51.7258	30.5521	55.9769	46.4727	55.2936	50.7661	53.9216	41.4324	25.3713	30.4789	45.26	32.0453
ENSMUSG00000086338	0	0	0	0	0	0	0	0	0	0	0	0	0	0	0	0	0	0	0	0	0	0	0	0	0	0	0	0	0	0	0	0	0	0	0	0	0	0	0	0	0	0	0	0	0	0	0	0	0
ENSMUSG00000085637	2.71136	2.32474	2.21822	0.887239	3.08205	3.4737	2.83589	2.02521	1.79918	3.08873	4.01025	2.6235	3.31578	1.62361	1.48088	2.26192	1.50984	1.72164	0.717644	4.16283	0.418692	3.61393	1.47966	1.08504	1.25923	4.1599	3.31614	2.72262	2.58998	0.647928	1.93537	3.08357	0.437331	1.80456	0.919265	2.46283	2.65041	1.63038	3.88931	0.786769	2.01479	1.1318	2.80136	0.706846	1.8609	3.1682	2.4358	2.85136	2.33098
ENSMUSG00000099055	0.429701	0.200417	0.507896	0	0.879609	0.808192	1.94091	1.25806	1.38467	1.35761	0.172898	0.223503	1.45875	0.38217	1.51625	0.387418	0.776168	1.56056	0.185318	0.431771	0.429723	1.9519	1.14576	0	0.518092	0.640009	0.319823	1.1649	0.66546	0.885981	1.07974	0.489684	0	0.530999	1.22251	0.254767	0.216102	0.718456	0.928333	0.807768	0.585346	0.929785	1.19885	0.966629	1.07549	0.466146	1.1984	0.974772	1.77901
ENSMUSG00000034112	0	0.0366237	0.0224183	0	0.0314567	0.0341827	0.0216472	0	0	0.0213721	0.063558	0.0780518	0	0.0177631	0	0.019096	0	0.048108	0.0337309	0	0.0377598	0	0.0394193	0.0483502	0.0235776	0	0.014815	0.0211555	0	0.0195658	0	0	0	0	0.0207282	0.0233306	0	0	0.0206937	0	0	0	0	0	0	0.0211967	0	0.0460188	0
ENSMUSG00000101497	0	0	0	0	0	0	0	0	0	0	0	0	0	0	0	0	0	0	0	0	0	0	0	0	0	0	0	0	0	0	0	0	0	0	0	0	0	0	0	0	0	0	0	0	0	0	0	0	0
ENSMUSG00000076238	0	0	0	0	0	0	0	0	0	0	0	0	0	0	0	0	0	0	0	0	0	0	0	0	0	0	0	0	0	0	0	0	0	0	0	0	0	0	0	0	0.543205	0	0	0	0	0	0	0	0
ENSMUSG00000068957	0	0	0	0	0.0821333	0.0493016	0	0	0	0	0	0	0	0	0	0	0	0	0.0876998	0	0.049649	0	0	0	0	0	0	0	0	0	0.0611159	0	0	0	0.0543029	0	0	0	0	0	0	0	0	0	0	0	0	0	0
ENSMUSG00000086781	0	0	0	0	0	0	0	0	0	0	0	0	0	0	0	0	0	0	0	0	0	0	0	0	0	0	0	0	0	0	0	0	0	0	0	0	0	0	0	0	0	0	0	0	0	0	0	0	0
ENSMUSG00000086337	0	0	0	0	0	0	0	0	0	0	0	0	0	0	0	0	0	0	0	0	0	0	0	0	0	0	0	0	0	0	0	0	0	0	0	0	0	0	0	0	0	0	0	0	0	0	0	0	0
ENSMUSG00000095131	0	0	0	0.0366131	0	0.00350184	0	0.0274342	0	0	0	0	0	0.0465143	0.0191947	0	0.0413893	0	0.0442203	0	0.0492765	0.0183378	0	0.0250498	0.0429163	0.0183793	0.0271002	0.0218976	0.0212303	0.0201982	0.0204045	0	0.0820836	0.0427629	0.0537948	0	0	0.0762585	0.0540256	0	0	0.0373104	0	0	0.0197194	0	0.0164442	0.0160582	0
ENSMUSG00000039798	0.708306	1.30824	0.233044	0.262967	0.839404	1.05203	0.76509	0.337579	0.313603	0.613806	0.866451	0.511667	0.405458	0.791893	0.702469	0.501171	0.235402	0.914408	0.697011	0.52521	0.289916	0.907759	0.3229	0.244699	0.660256	0.542437	0.787672	0.352495	1.19618	0.651694	0.457141	0.575584	0.401331	0.126413	0.392733	0.363825	0.845052	0.109171	0.662959	0.296	0.397603	0.472111	0.516461	0.60146	0.454735	0.480189	0.659066	0.455263	0.96364
ENSMUSG00000079537	0	0	0	0	0	0	0	0	0	0	0	0	0	0	0	0	0	0	0	0	0	0	0	0	0	0	0	0	0	0	0	0	0	0	0	0	0	0	0.133808	0	0	0	0	0	0	0	0	0	0
ENSMUSG00000107329	0	4.01149	4.6357	1.77909	0	1.98123	1.38019	6.1318	0	1.5806	2.15995	2.51479	3.67097	1.35868	7.6064	5.32217	4.01494	2.00527	4.19558	3.23775	2.04164	3.75163	6.35177	0	2.11056	0	0	0	2.34233	0	3.05195	3.67441	2.52314	2.84364	3.04473	1.89641	4.72235	0	2.85757	0	5.1679	0	0	0	2.269	1.90165	2.60612	3.45467	2.51598
ENSMUSG00000102414	0.323346	0.498834	0.13092	0.174097	0.284269	0.276366	0.306765	0.285495	0.248917	0.277611	0.366568	0.415248	0.518512	0.181737	0.192081	0.443404	0.207376	0.403357	0.337728	0.48453	0.155662	0.234726	0.173659	0.0910009	0.0633753	0.53256	0.176457	0.440446	0.25723	0.117985	0.254641	0.37923	0.103342	0.0608411	0.076754	0.179389	0.134934	0.178133	0.605796	0.267517	0.177015	0.0864058	0.140773	0.18164	0.231743	0.332598	0.373242	0.3109	0.322255
ENSMUSG00000106900	0	0	0	0	0	0	0	0	0	0	0	0	0	0	0	0	0	0	0	0	0	0	0	0	0	0	0	0	0	0	0	0	0	0	0	0	0	0	0	0	0	0	0	0	0	0	0	0	0
ENSMUSG00000081249	2.56938	1.72222	0.386855	0.691431	2.38062	1.03814	1.83481	2.58415	1.72945	1.66157	0.760791	1.21346	3.62895	3.49699	2.74544	1.38851	1.56929	0.771029	4.09362	2.00271	1.62344	2.92574	1.94333	0.428566	0.773542	2.09227	2.92799	3.13624	2.95531	0.673736	1.00096	1.1438	1.70114	1.20294	1.07809	2.2528	2.76676	0.72604	1.63794	2.05132	1.41401	1.40967	1.44217	2.20105	3.83106	0.349797	2.43687	2.13894	2.53594
ENSMUSG00000020493	2.08016	3.72678	6.08431	27.2094	3.57901	3.86023	1.58951	1.22636	5.20452	2.96629	3.53974	1.79436	1.44926	2.12604	1.45334	2.25378	6.84725	4.05372	2.40211	1.45694	24.4669	2.35431	1.37743	24.5024	23.8768	2.94704	2.96286	1.25977	3.25055	25.8782	0.844161	1.30639	23.2198	6.78336	26.3996	2.225	2.06717	5.78154	1.94343	22.1745	1.26064	24.2834	5.33701	24.8746	1.50518	1.69929	2.20962	1.60842	4.50636
ENSMUSG00000088167	0	0	0	0	0	0	0	0	0	0	0	0	0	0	0	0	0	0	0	0	0	0	0	0	0	0	0	0	0	0	0	0	0	0	0	0	0	0	0	0	0	0	0	0	0	0	0	0	0
ENSMUSG00000102721	0.640601	1.24875	0.412975	0.334464	0.959111	0.598399	0.756879	0.385433	0.0772255	1.99533	1.17343	2.16287	0.774035	0.357383	0.706358	0.661623	0.546308	1.30198	0.280077	0.724513	0.524103	0.520989	0.873031	0.0452127	0.476489	1.14044	0.623089	0.116939	0.376519	0.936702	0.472313	0.30514	0.218089	0.260383	0.382072	0.984471	0.288514	0.234924	0.569074	0.217155	0.311671	0.15174	0.317762	0.549757	0.421011	0.506247	0.781403	0.452964	2.2739
ENSMUSG00000086172	0.194147	0.270104	0.246258	0.147561	0.194912	0.210922	0.161212	0.134872	0.0419082	0.115118	0.190656	0.0712846	0.130816	0.127147	0.231528	0.157403	0.125854	0.215215	0.213434	0.263231	0.145683	0.368709	0.310837	0.177659	0.212024	0.162664	0.212969	0.0413475	0.186235	0.0708053	0.251445	0.236977	0.249509	0.255094	0.261644	0.130408	0.106497	0.183289	0.112032	0.215006	0.15347	0.246259	0.0801024	0.0790328	0.389521	0.12015	0.142919	0.315312	0.202238
ENSMUSG00000087113	2.90769	2.29995	1.00791	1.02203	3.35833	2.1981	2.56303	3.34251	1.57346	3.54931	2.65736	1.967	2.08822	3.06435	3.52621	3.11075	1.8428	3.13845	2.28456	3.56014	0.612372	2.80458	3.10218	1.18875	1.67683	2.34342	3.44829	4.81095	3.46008	0.680889	2.34519	3.92374	1.43786	1.63548	1.64822	3.61894	3.55573	1.84742	3.4072	1.21688	2.21029	1.83937	2.59061	1.64339	2.77056	3.94495	2.34971	2.42163	3.40931
ENSMUSG00000021704	4.70489	2.3116	5.26798	4.03712	2.60131	4.19126	4.47432	4.98362	4.82081	3.26768	5.17625	3.22847	2.75189	4.68999	4.05501	3.89211	5.47177	3.16916	4.33769	2.40455	4.04815	5.15477	3.98714	4.38152	5.19062	3.4849	2.50829	4.91094	2.52729	4.37274	4.61783	2.32527	4.34009	4.32107	4.48107	2.50617	4.38439	5.02481	2.74017	5.52535	4.37057	5.02219	5.34498	5.47845	4.03063	2.88079	2.54757	3.87346	3.45958
ENSMUSG00000094869	0	0	0	0	0	0	0	0	0	0	0	0	0	0	0	0	0	0	0	0	0	0	0	0	0	0	0	0	0	0	0	0	0	0	0	0	0	0	0	0	0	0	0	0.0271389	0	0	0	0	0
ENSMUSG00000088025	0.333278	0	0	0.721183	0.546452	0.250363	0	0.690072	0	0.649821	1.49035	0.296288	0	0.260418	0	0	0.416144	1.77137	1.36365	1.00047	0.343329	1.19396	0.983897	0	0	0.296361	0.218443	0	1.2365	0.356157	0.349047	1.26659	0	0	0	0.380772	0.603899	0.382666	0.649353	0	0.58371	0	0	0	1.31612	0.355985	0.238728	0.689391	1.05681
ENSMUSG00000094151	0	0	0	0	0	0	0	0	0	0	0	0	0	0	0	0	0	0	0	0	0	0	0	0	0	0	0	0	0	0	0	0	0	0	0	0	0	0	0	0	0	0	0	0	0	0	0	0	0
ENSMUSG00000078607	0.660818	0.73557	1.06642	0.61193	0.336811	1.18163	1.21475	0.498663	0.379283	0.708531	1.09378	0.585801	0.468485	0.281478	0.18232	0.522744	0.384601	0.666893	0.84744	0.692591	0.383464	0.814329	0.132921	0.591571	0.78198	1.15574	0.489382	0.957624	0.308231	0.790603	0.199402	0.314498	0.626643	0.159016	0.566903	0.631798	0.326742	0.579848	0.550543	0.644114	0.425452	0.499254	0.71798	0.323465	0.711225	0.319974	0.661861	0.461755	0.73332
ENSMUSG00000107026	0	0.248556	0	0	0.221676	0.174847	0	0.396383	0	0.281598	0.213977	0.511716	0	0.22907	0.234357	0	0	0.216768	0.458207	0	0.270964	0	0	0.353354	0	0	0.381497	0.292873	0	0	0.278608	0	0.283461	0	0	0.316325	0	0.60168	0.2768	0	0.706006	0	0	0	0	0	0.258617	0.401723	0.891323
ENSMUSG00000086056	0	0	0	0	0	0	0	0	0	0	0	0	0	0	0	0	0	0	0	0	0	0	0	0	0	0	0	0	0	0	0	0	0	0	0	0	0	0	0	0	0	0	0	0	0	0	0	0	0
ENSMUSG00000020844	9.21594	5.70377	17.3503	17.0635	6.1285	6.85156	7.77272	9.03607	15.2382	7.60279	6.01061	6.58427	6.52742	9.50348	6.14345	5.82046	20.5974	6.87114	7.42497	3.32016	17.9059	7.31032	6.95517	17.0451	24.8279	6.21958	2.9963	6.8809	3.31325	15.5698	8.91321	3.8581	23.448	16.7267	25.7056	6.39806	7.30043	14.7959	4.28639	17.2144	10.1409	21.5973	17.5544	22.2668	7.15221	6.71914	3.77409	8.1721	6.54844
ENSMUSG00000102411	0.625653	0.782244	0.467943	0.462574	0.774974	0.975192	1.13187	0.583431	0.519058	0.863777	0.95348	1.04712	0.404974	0.487596	0.591106	0.689161	0.65041	0.900239	0.408208	0.522814	0.447925	0.391359	0.682125	0.632294	0.853783	0.984658	0.504067	0.56342	0.527556	0.509134	0.493102	0.531048	0.554747	0.570019	1.167	0.493979	0.6324	0.232013	0.893825	0.333088	0.29991	0.580751	0.757867	0.652146	0.334269	0.520333	0.641972	0.596465	0.753425
ENSMUSG00000021749	0	0	0	0	0	0.0391459	0.0627389	0.0448916	0	0.0646209	0	0	0	0	0	0	0	0	0	0	0	0	0	0	0	0.0525245	0.0434019	0	0	0.0568002	0	0	0	0	0	0	0	0	0.0612932	0.0747546	0	0	0	0	0.0598606	0	0	0	0
ENSMUSG00000017167	0.38256	0.24081	0.215142	0.287997	0.294	0.751142	0.790577	0.410543	0.419919	0.532871	0.54726	0.559155	0.372122	0.328564	0.46732	0.372941	0.329817	0.481984	0.467024	0.214058	0.30061	0.42618	0.254318	0.290967	0.217772	0.404997	0.189597	0.561026	0.190459	0.201022	0.279503	0.36408	0.590515	0.162044	0.226128	0.295992	0.261197	0.333497	0.281764	0.147602	0.294295	0.358185	0.213935	0.234935	0.406057	0.257301	0.202999	0.272781	0.415681
ENSMUSG00000086287	0	0	0	0	0.453406	0.334332	0	0.204332	0	0	0.219707	0	0	0.234986	0	0	0	0.663164	0	0	0	0	0	0	0	0.73962	0.772112	0	0	0	0	0	0	0	0	0.324853	0	0	0	0	0	0	0	0	0	0.299629	0.422606	0	0.530397
ENSMUSG00000106765	0	0	0	0	0	0.020492	0.261051	0	0	0	0	0	0.255426	0	0	0	0	0	0	0	0	0	0	0	0	0	0	0	0.229509	0	0	0	0	0	0	0	0	0	0	0	0	0	0	0	0	0	0	0.1638	0
ENSMUSG00000076471	34.4388	41.3992	25.9758	35.808	48.7512	56.6761	67.1322	29.1244	33.4823	62.2397	56.7484	49.524	48.5034	24.0519	36.6127	41.6912	24.5382	55.3035	42.2927	25.9567	33.4239	38.8721	26.6414	25.7026	22.7156	68.5903	28.1059	43.5508	36.1088	33.7681	47.6897	48.0986	27.3891	27.8925	15.768	50.0437	22.4694	38.8073	37.6044	29.5234	38.8891	18.7347	25.3642	19.2752	41.8407	47.9125	32.9117	31.2847	46.0857
ENSMUSG00000093474	0	0	0	0	0	0	0	0	0	0	0	0	0	0	0	0	0	0	0	0	0	0	0	0	0	0	0	0	0	0	0	0	0	0	0	0	0	0	0	0	0	0	0	0	0	0	0	0	0
ENSMUSG00000100466	0	0	0	0	0	0	0	0	0	0	0	0	0	0	0	0	0	0	0	0	0	0	0	0	0	0	0	0	0	0	0	0	0	0	0	0	0	0	0	0	0	0	0	0	0	0	0	0	0
ENSMUSG00000085577	0	0	0	0	0	0	0	0	0	0	0	0	0	0	0	0	0	0	0	0	0	0	0	0	0	0	0	0	0	0	0	0	0	0	0	0	0	0	0	0	0	0	0	0	0	0	0	0	0
ENSMUSG00000095194	0	0	0	0	0	0	0	0	0	0	0	0	0	0	0	0	0	0	0	0	0	0	0	0	0	0	0	0	0	0	0	0	0	0	0	0	0	0	0	0	0	0	0	0	0	0	0	0	0
ENSMUSG00000083039	0	0	0	0	0	0	0	0	0	0	0	0	0	0	0	0	0	0	0	0	0	0	0	0	0	0	0	0	0	0	0	0	0	0	0	0	0	0	0	0	0	0	0	0	0	0	0	0	0
ENSMUSG00000075141	0	0	0	0	0	0	0	0	0	0	0	0	0	0	0	0	0	0	0	0	0	0	0	0	0	0	0	0	0	0	0	0	0	0	0	0	0	0	0	0	0	0	0	0	0	0	0	0	0
ENSMUSG00000099158	0	0	0	0	0	0	0	0	0	0	0	0	0	0	0	0	0	0	0	0	0	0	0	0	0	0	0	0	0	0	0	0	0	0	0	0	0	0	0	0	0	0	0	0	0	0.687634	0	0	0
ENSMUSG00000098173	0	0	0	0	0	0	0	0	0	0	0	0	0	0	0	0	0	0	0	0	0	0	0	0	0	0	0	0	0	0	0	0	0	0	0	0	0	0	0	0	0	0	0	0	0	0	0	0	0
ENSMUSG00000081229	0	0	0	0	0	0	0	0	0	0	0	0	0	0	0	0	0.104117	0	0	0	0	0	0	0	0	0	0	0	0	0	0	0	0	0	0.0947495	0	0	0	0	0	0	0	0	0	0	0	0	0	0
ENSMUSG00000075184	0.533237	1.42423	0.124028	0	1.62538	1.90942	0.398055	0.0552302	0	0.586409	0.798381	0.379594	0.0817413	1.58892	0.0339151	0.521776	0.0423589	1.32994	1.30429	0.228742	0	0.390343	0.109302	0	0	0.618486	1.70418	0.272006	1.69879	0	0.0728808	0.265206	0	0.173519	0	0.513212	0.360113	0.0394311	0.492645	0	0.1558	0	0.0796399	0	0.665576	0.116982	0.635977	0.620908	1.51792
ENSMUSG00000096982	0.48019	2.41579	0	0	2.02043	2.84919	0.620194	0.171525	0	1.09598	1.24779	0.522622	0.42291	0.606365	0.104956	0.216912	0	2.73192	0.387345	0.435298	0	0.236705	0.151276	0	0	0.811526	1.99451	0.121341	1.51955	0	0.0380513	0.590292	0	0	0	0.888243	0.336667	0	0.826378	0	0.0972527	0	0	0	0.0731184	0.363785	0.630504	0.146785	2.52766
ENSMUSG00000100015	0	0	0	0	0	0	0	0	0	0	0	0	0	0	0	0	0	0	0	0	0	0	0	0	0	0	0	0	0	0	0	0	0	0	0	0	0	0	0	0	0	0	0	0	0	0	0	0	0
ENSMUSG00000101596	0	0	0	0	0	0	0	0	0	0	0	0	0	0	0	0	0	0	0	0	0	0	0	0	0	0	0	0	0	0	0	0	0	0	0	0	0	0	0	0	0	0	0	0	0	0	0	0	0
ENSMUSG00000082227	0	0	0	0	0	0	0	0	0	0	0	0	0	0	0	0	0	0	0	0	0	0	0	0	0	0	0	0	0	0	0	0	0	0	0	0	0	0	0	0	0	0	0	0	0	0	0	0	0
ENSMUSG00000087926	0	0	0	0	0	0	0	0.331972	0	0	0	0	0	0	0	0	0	0	0	0	0	0	0	0	0	0.390889	0	0	0	0	0	0	0	0	0	0	0	0	0.456773	0	0	0	0	0	0.419389	0	0	0	0
ENSMUSG00000052605	5.86829	3.76053	4.55328	11.2277	3.64282	8.32589	6.28069	4.61273	6.62732	5.81737	7.25602	4.66684	3.23863	5.11799	5.92095	4.55029	6.39497	6.86749	4.28919	2.23253	9.2342	4.44073	4.74932	6.74517	6.96449	6.90604	3.25456	5.22338	2.69583	7.53986	4.27634	2.18135	7.46336	4.93943	5.96239	3.63869	4.47837	7.21047	3.64535	10.9897	3.60394	6.12061	6.39861	5.44626	5.12399	3.97903	2.50322	4.40855	6.82484
ENSMUSG00000091006	0	0	0	0	0	0	0	0	0	0	0	0	0	0	0	0	0	0	0	0	0	0	0	0	0	0	0	0	0	0	0	0	0	0	0	0	0	0	0	0	0	0	0	0	0	0	0	0	0
ENSMUSG00000047370	29.6325	43.0934	5.26686	20.5827	29.4869	22.0956	26.9101	33.0835	0	15.6767	17.5315	19.9613	47.7342	18.3782	21.0543	17.6878	14.6671	17.045	25.8097	45.1727	16.6033	21.3687	24.7304	9.99472	9.57239	26.5153	33.7458	25.1931	29.7626	2.13757	26.267	23.3347	9.27109	1.54915	31.4581	42.4294	23.0664	0	31.6951	0	32.7917	0	12.2058	15.2859	18.1457	33.3218	25.1736	39.2325	15.3821
ENSMUSG00000064940	0	0	0	0	0	0	0	0	0	0	0	0	0	0	0	0	0	0	0	0	0	0	0	0	0	0	0	0	0	0	0	0	0	0	0	0	0	0	0	0	0	0	0	0	0	0	0	0	0
ENSMUSG00000097897	0	0	0.404755	0	0	0	0	0	0	0	0	0	0	0	0	0.290687	0	0	0	0	0	0	0	0	0	0	0	0	0	0	0	0	0	0	0	0	0	0	0	0	0	0	0	0	0	0	0	0	0
ENSMUSG00000085393	0	0	0	0	0	0	0	0	0	0	0	0	0	0	0	0	0	0	0	0	0	0	0	0	0	0	0	0	0	0	0	0	0	0	0	0	0	0	0	0	0	0	0	0	0	0	0	0	0
ENSMUSG00000087111	15.7703	7.85294	9.67474	2.31828	12.4612	9.98727	12.3531	18.0678	13.7843	15.4564	9.61574	17.622	12.9446	11.6388	9.30607	10.1905	14.6333	11.1866	18.2206	9.69554	2.03836	13.276	16.0844	4.08302	2.5744	14.3726	11.2473	11.6421	10.1949	2.052	14.1255	11.124	1.56495	12.0153	6.24391	11.1827	15.7698	14.4048	17.4713	4.01881	10.6694	5.06257	15.9428	3.03274	12.4672	8.9986	10.4889	10.9734	22.2031
ENSMUSG00000064210	24.8619	27.2836	21.2174	20.7457	28.0927	29.7395	32.3798	22.3797	23.2683	28.6221	28.5677	30.6408	30.3042	20.5962	25.3655	26.0329	21.8682	27.5974	24.0084	24.8518	19.7393	26.0557	23.5709	21.3299	19.5033	28.2072	22.2616	25.9351	22.9204	19.0375	23.3584	25.3915	16.6054	22.3657	18.7093	27.2597	21.9343	23.0955	23.7914	21.1322	23.5257	19.0196	22.0398	18.1003	29.8485	29.4718	22.475	23.726	26.6054
ENSMUSG00000060070	0	0	0	0	0	0	0	0	0	0	0	0	0	0	0	0	0	0	0	0	0	0	0	0	0	0	0	0	0	0	0	0	0	0	0	0	0	0	0	0	0	0	0	0	0	0	0	0	0
ENSMUSG00000085337	1.48994	1.10829	1.57964	1.5278	1.29974	2.54361	1.755	1.67404	1.77844	0.879383	1.98894	1.13188	1.02517	1.81746	1.68261	1.84197	1.63856	1.08992	1.61675	0.904665	1.27356	1.51258	1.55896	1.01543	1.91161	0.774417	1.08896	1.94134	1.29626	1.46507	1.63579	1.04111	1.88383	1.68896	1.61582	0.937732	2.45753	1.95577	1.06694	1.94991	2.03496	1.92632	1.49461	1.97842	1.5728	0.791157	0.874588	1.88088	1.31568
ENSMUSG00000036305	7.5593	11.2531	5.9921	8.71301	10.5333	13.013	15.8062	8.5419	8.49547	14.5613	12.2485	12.1481	14.7742	10.6971	20.1938	16.6598	11.5057	11.46	10.2685	10.5869	15.7169	8.06301	10.7965	7.47585	6.48821	15.1541	14.4578	9.53815	8.81649	11.5042	7.93756	13.1905	8.84349	13.337	7.85486	17.7007	11.9683	16.8716	13.0859	13.242	5.46314	7.00309	8.92459	9.67163	6.26389	13.1268	13.4732	15.2849	18.9493
ENSMUSG00000087688	0	0	0	0	0	0	0	0	0	0	0	0	0	0	0	0	0	0	0	0	0	0	0	0	0	0	0	0	0	0	0	0	0	0	0	0	0	0	0	0	0	0	0	0	0	0	0	0	0
ENSMUSG00000065482	0	1.62729	0	0	0	0.208305	2.85594	0	0	0	0.71194	2.61023	0	0	0.822464	2.54669	0	0	0	0	0	0	0	0	0	1.20799	2.62307	0.93828	0.909686	0	0	0	0	0	0	0	0	0.94032	1.38203	1.03981	0	0	0	0	0	0	0	0	1.95796
ENSMUSG00000035354	36.9996	38.3665	33.2065	28.9816	40.3554	37.087	36.9455	32.0131	30.4304	38.9251	33.6185	40.0285	40.4399	32.7493	27.4583	25.3295	37.5698	39.6245	29.0277	33.8323	28.7451	30.6483	34.8999	28.2672	28.4829	38.2941	39.9747	29.3955	35.6762	27.7644	29.4868	33.4055	30.6358	30.9477	27.2499	36.12	30.8636	29.0215	30.8443	26.9871	30.6219	29.0261	35.7129	27.6671	30.8806	38.5443	33.6411	34.3068	40.7422
ENSMUSG00000097875	0.0985404	0.18339	0	0.156275	0.125318	0.0868736	0.0431764	0.100936	0.0649905	0.18462	0.0731517	0.205951	0.074243	0.0214756	0.0863791	0.0644472	0.0427474	0.0949324	0.109458	0.131886	0.0851168	0.115832	0.0779074	0.0365147	0.0378179	0.258932	0.037375	0.0629756	0.118864	0.288868	0.0524998	0.0866618	0.0411971	0.075708	0.0454609	0.10381	0.0822535	0.0807884	0.121833	0.0446652	0.0786258	0.063634	0.0329234	0.0169717	0.101241	0.134412	0.110488	0.137183	0.149834
ENSMUSG00000102386	1.21074	1.29686	0.668174	1.37475	1.46257	1.25792	1.81956	1.12276	0.892699	2.08767	1.68734	1.90744	1.72812	1.69513	1.51574	0.861556	0.696253	1.46761	0.996522	1.31227	1.14205	1.28094	1.08104	0.454157	0.425564	1.89049	1.17867	0.784342	0.437496	1.05379	0.820648	1.22191	1.25301	1.02494	0.603221	1.52688	1.24354	0.915447	1.32177	0.810961	1.13052	0.375599	0.372386	1.07687	1.39374	1.43168	1.18284	1.05624	1.47322
ENSMUSG00000090594	0	0	0	0	0	0	0	0	0	0	0	0	0	0	0	0	0	0	0	0	0	0	0	0	0	0	0	0	0	0	0	0	0	0	0	0	0	0	0	0	0	0	0	0	0	0	0	0	0
ENSMUSG00000087829	0	0	0	0	0	0	0	0	0	0	0	0	0	0	0	0	0	0	0	0	0	0	0	0	0	0	0	0	0	0	0	0	0	0	0	0	0	0	0	0	0	0	0	0	0	0	0	0	0
ENSMUSG00000070990	0.0224865	0	0	0.023437	0.054717	0.0132383	0	0.0347087	0	0	0	0.0228139	0.0767607	0.0206097	0	0	0.0265047	0.0187398	0.0391632	0.0241275	0.0220437	0.0205774	0.0457749	0	0	0.0206085	0	0.0245686	0	0	0.0229337	0	0.0455741	0	0	0.0270875	0	0.0246829	0.0240218	0	0	0	0.0250734	0	0.0221523	0.0489862	0	0.0179193	0.0257079
ENSMUSG00000096351	2.85129	6.91125	1.59449	0.796228	7.29269	7.86095	1.6995	1.99013	1.58439	3.82266	3.04778	1.52603	1.86111	6.27318	1.85154	3.85458	1.42197	7.15407	5.25076	1.67724	0.941161	3.02186	1.87923	0.879171	0.991526	3.29895	7.9801	1.85971	7.16067	0.860037	1.48861	1.98773	1.28372	1.20867	1.10351	3.60281	3.42146	1.03612	4.32587	1.04907	1.89869	0.949836	1.32067	1.42099	1.73847	2.1598	3.78247	3.34118	6.87103
ENSMUSG00000105091	0	0	0	0	0	0	0	0	0	0	0	0	0	0	0	0	0	0	0.412872	0	0	0	0	0	0	0	0	0	0	0	0	0	0	0	0	0	0	0	0	0	0	0	0	0	0	0	0	0	0
ENSMUSG00000086997	0.420104	0.524169	0.165323	0.590178	0.458643	0.228414	0	0.318097	0.302619	0.301298	0.114242	0	0.160589	0.494184	0.381959	0.52155	0.50225	0.229748	0.604606	1.03589	0.693957	0.383643	0.710764	0.717712	0.84627	0.128339	0.515789	0.305649	1.31141	0.430511	0.288033	0.774539	0.867757	0.173159	1.06566	0.333622	0.416361	0.156356	1.1713	0.520908	0.123624	0.301847	0.157556	1.87184	0	0.153456	0.443275	0.108953	0.158834
ENSMUSG00000054160	0	0.0364931	0	0	0.0314376	0.00379278	0	0.0297491	0	0	0	0	0.0440472	0	0	0	0	0	0.066912	0	0	0	0	0	0	0	0	0	0	0	0.0781772	0	0	0	0.0413103	0.046276	0	0	0	0	0	0	0	0	0	0.0420944	0	0	0
ENSMUSG00000052426	0.0484428	0.140182	0.0981388	0.075807	0.106247	0.180938	0.138271	0.130867	0.0521722	0.148488	0.0922059	0.217272	0.143782	0.0454929	0.139738	0.0962541	0.057483	0.220682	0.0843296	0.130855	0	0.0888768	0.13128	0	0.0588439	0.0965964	0.0924404	0.0804981	0.0515457	0	0.108039	0.0873609	0.0569945	0.0876717	0.0613493	0.120056	0.14893	0.0795554	0.107041	0	0.128219	0	0.128028	0.0270962	0.097269	0.0286315	0.132565	0.134876	0.159746
ENSMUSG00000085069	0	0	0	0	0	0	0	0	0	0	0	0	0	0	0	0	0	0	0	0	0.0171549	0	0	0	0	0	0	0	0	0	0	0	0	0	0.0187398	0	0	0	0	0	0	0	0	0	0	0	0	0	0
ENSMUSG00000087642	0.648819	0.142145	6.19928	1.56415	0.693266	0.289225	0	0.192679	0.162114	0.328525	1.60028	0.0507359	0.342965	0.63468	0.187997	0.436659	6.19311	0.124585	0.261551	0.160559	1.12817	0.82151	0.50988	0.818652	12.1274	0.776265	0.227177	0	0.893908	0.607427	1.01936	0.961642	19.0607	0.183052	9.59943	0.240171	0.806116	0.494423	0.477802	1.46284	1.74708	14.3476	7.08128	15.7947	0.246353	0.21863	2.78994	1.14451	0.0573888
ENSMUSG00000040152	0.102571	10.1316	0.687641	0.489602	34.1317	1.84133	0.801697	0.167405	0.631239	1.04286	0.237858	2.7555	2.81854	0.720617	1.67268	0.487368	0.253958	10.6675	1.15024	1.39853	0.381337	0.253324	0.524819	0.783223	0.0252245	1.75763	4.4729	0.403273	25.6444	1.02959	0.146336	11.1321	0.125416	2.34188	0.0768046	1.75371	0.292505	0.573205	4.59527	0.485245	0.071822	0.218143	0.160394	0.168858	0.232218	10.7094	1.07399	0.794736	6.54601
ENSMUSG00000090881	4.25061	1.78395	2.60693	3.36459	1.82229	7.02518	7.90843	1.64113	2.57108	5.27759	6.25072	6.25954	2.54543	2.87085	2.15476	2.55092	2.37033	5.43127	4.51145	1.73252	3.78906	3.03798	2.73179	2.49408	1.5391	5.5611	1.31033	2.92137	1.01036	2.81972	2.8598	1.46656	0.442435	2.39714	1.90706	2.0402	2.23744	3.07128	1.34646	2.60431	1.93257	0.813654	2.95435	0.491151	5.54137	1.77533	2.18838	5.39935	5.08506
ENSMUSG00000085878	0	0	0	0	0	0.0458943	0	0	0	0	0	0	0	0	0	0	0	0	0	0	0	0	0	0	0	0	0	0	0	0	0	0	0	0	0	0	0	0.584091	0	0	0	0	0	0	1.0187	0	0	0	0
ENSMUSG00000085757	0	0	0	0	0	0	0	0	0	0	0	0	0	0	0	0	0	0	0	0	0	0	0	0	0	0	0	0	0	0	0	0	0	0	0	0	0	0	0	0	0	0	0	0	0	0	0	0	0
ENSMUSG00000024091	98.1776	74.7434	116.596	102.266	77.7338	67.9927	67.2811	103.718	102.566	66.5428	67.4109	73.1195	76.0388	102.249	92.3495	91.6184	114.573	70.0982	90.784	82.1663	109.924	94.3495	100.977	105.436	123.847	72.3825	83.7233	97.9615	82.6939	101.287	111.05	88.785	120.23	113.253	125.424	72.0564	99.7544	104.019	76.2702	107.303	107.054	112.668	115.61	115.992	90.3302	75.2694	81.4602	102.674	70.4937
ENSMUSG00000085580	0	0	0	0	0	0	0	0	0	0	0	0	0	0	0	0	0	0	0	0	0	0	0	0	0	0	0	0	0	0.177122	0	0	0	0	0	0	0	0	0	0	0	0	0	0.0968991	0	0	0	0	0
ENSMUSG00000084992	2.68833	6.00154	1.23228	1.61109	3.81527	8.14721	7.27259	2.0906	3.80359	7.06636	8.07683	5.76019	4.86282	2.15231	4.35642	5.85779	1.38274	6.11118	3.77634	5.4225	1.28286	4.86698	2.95054	1.70272	0.887849	7.29402	4.39228	5.30575	3.64265	1.90768	1.83362	4.68203	1.05719	2.12987	0.711163	3.87268	2.12658	3.88169	5.19848	1.84466	2.80368	1.93524	1.61191	1.26785	3.43366	6.77072	6.22163	1.10805	5.59652
ENSMUSG00000105128	1.94398	3.74278	0.720759	0.524823	4.17039	5.14974	5.29428	1.62127	0.999961	3.83135	5.41661	4.06291	3.06994	1.47076	1.88443	1.64548	0.670786	4.25867	3.02978	2.29458	0.558429	2.53643	1.55341	0.499614	0.232409	4.06256	2.6891	2.53642	2.98973	0.39693	1.64414	2.45545	0.41494	0.86391	0.303628	1.95535	1.41816	1.31574	2.72843	0.538398	1.37433	0.58362	1.02902	0.262625	3.43706	3.44727	2.37847	1.73935	5.48246
ENSMUSG00000076550	48.3068	74.1573	7.77977	4.69445	74.8797	77.666	60.9387	38.6703	11.0444	48.4427	111.487	58.3719	62.5164	33.5691	30.4653	50.1557	9.72101	39.5307	44.5084	57.6122	2.02113	40.3554	34.1721	3.17641	8.98252	105.197	37.127	34.9517	64.8284	4.16297	13.6212	49.379	7.21336	11.4789	7.12698	68.096	43.7984	8.11826	51.1055	4.08235	31.2367	6.5448	14.6497	3.18865	32.8352	64.2879	68.5149	45.0808	74.4275
ENSMUSG00000098422	1.61322	0.772266	0	0	0	0.719275	0.905066	1.25708	0	0	0	0	1.84962	0.748402	0	0	0.95297	0	0	0	0	0	0.830174	1.01371	0	0.743775	1.24176	0.886153	0	0	0	0	0	0	0	0	0	0	0	0	0.709184	0	0.942906	0.888661	0	0	0.665463	0	0
ENSMUSG00000084010	0.0436112	0	0.0498191	0	0.0371395	0.11222	0.0817221	0	0	0.273744	0.0449271	0.0892726	0.058612	0	0	0.113516	0	0.191493	0.109337	0.0572076	0	0.155128	0.141861	0	0	0.151275	0.0461697	0	0.043364	0	0.0744824	0.0389859	0.0374212	0	0.0736742	0	0.0402071	0	0.134101	0	0.0318122	0	0	0	0.0358095	0.0571316	0	0	0.0554511
ENSMUSG00000064208	0	0.407256	0.996202	0.419576	0	0.200915	0	0.289063	0.423992	0	0.761733	0	0	0	1.81525	0.453699	0.708938	0.30545	0.347334	0.394872	0.415814	0.354941	0	1.13668	0.496854	0	0	0.477967	0	0.368378	0	0	0	0.506949	0	0	0.949027	0.465095	0	1.04336	0.785873	0.40796	0	0.416358	0	0.422311	0.700162	0.710575	0.41424
ENSMUSG00000064854	0	0	0	0	0	0	0	0	0	0	0	0	0	0	0	0	0	0	0	0	0	0	0	0	0	0	0	0	0	0.550012	0	0	0	0	0	0	0	0	0	0	0	0	0	1.19003	0	0	0	0	0
ENSMUSG00000087652	0	0.339495	0	0	0.203795	0.0653906	0	0	0	0	0	0	0	0	0	0	0	0	0.264319	0.4728	0	0	0	0	0	0	0	0	0.126828	0	0	0	0	0	0	0.407225	0	0	0	0.149971	0	0	0	0	0.17109	0	0.219823	0	0
ENSMUSG00000097808	0.0681655	0.0805839	0.0694686	0.193353	0.255141	0.448733	0.155807	0.149674	0.309657	0.514158	0.133797	0.314351	0.164259	0.254677	0.215678	0.370765	0	0.312806	0.387614	0.261601	0.059973	0.203261	0.31018	0.268832	0	0.497838	0.191861	0	0.0636632	0.0615285	0.229313	0.227462	0.0615541	0.559071	0	0.0720113	0.306714	0.150767	0.182164	0	0.190352	0.232834	0	0.241429	0.210093	0.0827009	0.181535	0.234117	0.387654
ENSMUSG00000100160	0.616454	0.550943	1.49062	0	0.51393	3.73599	5.63171	0.861957	0	1.21397	6.20678	0.551449	0	0.485216	0	0	0.768067	2.78245	0.913658	0.631538	0	1.07766	0.615287	0	0.729374	1.46399	0	1.4157	0	0	0.645022	0.791324	0.66911	0	0	1.40467	0.566678	1.38202	0.608658	0	0.544872	0	0.692166	0	1.83932	0.659171	0.895232	0	1.31803
ENSMUSG00000061992	0	0	0	0	0	0	0	0	0.228501	0	0	0	0	0	0	0	0	0	0	0	0	0	0	0	0	0	0	0	0	0	0	0	0	0	0	0	0	0	0	0.266079	0	0	0	0.239283	0	0	0.165088	0	0
ENSMUSG00000091619	4.71248	6.33853	0	1.8792	3.9654	1.95889	0	1.33723	3.10727	1.29342	1.42306	2.99055	6.23232	2.09744	2.24537	1.73978	0	2.45784	0	4.55514	0	2.11314	2.39672	0	0	1.59821	6.43958	1.2671	4.36379	1.24197	0	2.42657	1.18574	0.725417	1.26269	5.90143	1.79614	1.29309	2.4994	1.43818	2.00278	0.631742	2.00691	0	0.573012	2.51196	7.26684	0.915018	6.56229
ENSMUSG00000087716	0	0	0	0	0	0	0	0	0	0	0	0	0	0	0	0	0	0	0	0	0	0	0	0	0	0	0	0	0	0	0	0	0	0	0	0	0	0	0	0	0	0	0	0	0	0	0	0	0
ENSMUSG00000099141	0	0	0	0	0	0	0	0	0	0	0	0	0	0	0	0	0	0	0	0	0	0	0	0	0	0	0	0	0	0	0	0	0	0	0	0	0	0	0	0	0	0	0	0	0	0	0	0	0
ENSMUSG00000085735	0.637848	0.980233	1.3524	0.814673	0.422044	0.947568	0.453983	0.510988	0.678343	0.543882	1.16358	0.283187	0	0.698562	0.582629	0.35975	0.773683	0.853671	0.697003	0.579136	0.485098	0.953326	0.649585	0.645798	0	0.700475	0.100422	0.550224	0.996103	0.961587	0.309702	0.153038	0.528586	0.337402	0.555025	0.926418	0.630176	0.423105	0.13966	0.476499	0.451466	1.23977	0.71483	0.847778	0.527341	1.2234	0.896897	0.446601	1.17848
ENSMUSG00000104165	0.541549	0.415844	0.127117	0.0573339	0.352552	0.332628	0.336919	0.371572	0.148046	0.6332	0.384182	0.471432	0.220216	0.439909	0.225159	0.461488	0.0692046	0.434093	0.246749	0.401811	0.0887949	0.430929	0.475811	0.137845	0.0669259	0.653731	0.235838	0.487556	0.535088	0.0556147	0.30781	0.320185	0.0951869	0.0336294	0.170173	0.0991262	0.431798	0.120456	0.729465	0.142833	0.263593	0.203813	0.244332	0.0668527	0.361216	0.402594	0.296766	0.404239	0.451211
ENSMUSG00000086752	0.0208703	0.098384	0	0.0217491	0.185749	0.186133	0.115761	0.0963541	0.0671986	0.296656	0.136819	0.230917	0.0949198	0	0.0984141	0.244595	0.0489467	0.292994	0.0544414	0.0889247	0.060963	0.0947387	0	0	0	0.208525	0.0475712	0.203427	0.175013	0.0628661	0.0423563	0.087755	0.02125	0	0.0223487	0.0998335	0.0631833	0.0229057	0.0885426	0.0253701	0	0.0221672	0.0232707	0	0.0409147	0.06809	0.08453	0	0.165636
ENSMUSG00000027636	19.1313	15.6453	9.19893	17.1503	16.9807	23.1098	26.9891	15.6805	8.53444	19.8389	22.0584	21.0709	16.6122	17.3095	16.2005	14.4558	9.95241	19.7912	14.6106	20.0511	18.8621	14.7491	15.1425	8.79088	9.33208	18.5916	19.035	13.8504	21.8748	11.3298	10.7503	21.1515	8.91318	7.29611	8.8369	17.7057	13.4573	10.0623	22.6465	9.26933	12.4853	5.76409	10.4639	7.70666	15.0129	19.5915	21.1212	16.039	18.6742
ENSMUSG00000031903	3.89052	5.13131	5.23085	5.47932	4.6325	10.948	8.39102	3.98654	5.07866	3.47338	7.90219	3.99312	3.2095	4.15877	4.70642	4.2856	4.39503	5.34821	4.07307	4.54656	6.26601	4.38647	3.9565	4.44925	6.06176	4.18076	6.24675	4.09878	5.80249	4.28523	4.20624	4.63948	5.00025	4.53683	7.54095	3.17988	3.7384	4.19451	4.27909	4.9846	3.8149	4.55153	4.18408	4.37989	4.58552	3.26998	4.0437	4.09573	5.7708
ENSMUSG00000061614	0	0	0	0	0	0	0	0	0	0	0	0	0	0	0	0	0	0	0	0	0	0	0	0	0	0	0	0	0	0.0809275	0	0	0	0	0	0	0	0	0	0	0	0	0	0	0	0	0	0	0
ENSMUSG00000073421	760.757	1045.42	533.372	279.423	1040.68	902.867	788.122	770.921	366.539	805.334	709.041	789.274	951.077	893.524	721.299	692.213	426.72	907.572	791.362	1050.12	376.822	672.636	974.935	214.946	289.313	777.783	1254.07	698.097	1083.18	267.891	541.72	910.693	365.024	394.724	322.938	957.146	851.53	392.141	909.315	285.89	576.539	310.706	502.317	318.21	647.65	895.048	1004.26	828.468	963.556
ENSMUSG00000086458	0	0	0	0	0	0	0	0	0	0	0	0	0	0	0	0	0	0	0	0	0	0	0	0	0	0	0	0	0	0	0	0	0	0	0	0	0	0	0	0	0	0	0	0	0	0	0	0	0
ENSMUSG00000092302	0	0	0	0	0	0	0	0	0	0	0	0	0	0	0	0	0	0	0	0	0	0	0	0	0	0	0	0	0	0	0	0	0	0	0	0	0	0	0	0	0	0	0	0	0	0	0	0	0
ENSMUSG00000074123	0	0	0	0	0	0	0	0	0	0	0	0	0	0	0	0	0	0	0	0	0	0	0	0	0	0	0	0	0	0	0	0	0	0	0	0	0	0	0	0	0	0	0	0	0	0	0	0	0
ENSMUSG00000031182	0	0	0	0	0	0	0	0	0	0	0	0	0	0	0	0	0	0	0	0	0	0	0	0	0	0	0	0	0	0	0	0	0	0	0	0	0	0	0	0	0	0	0	0	0	0	0	0	0
ENSMUSG00000089323	0	0	0	0	0	0	0	0	0	0	0	0	0	0	0	0	0	0	0	0	0	0	0	0	0	0	0	0	0	0	0	0	0	0	0	0	0	0	0	0	0	0	0	0	0	0	0	0	0
ENSMUSG00000105514	0.665336	0.241297	0.287463	0.223496	0.457418	0.650236	0.934295	0.69498	0.275196	0.419953	0.714502	0.523337	0.204996	0.515726	0.296724	0.479825	0.425703	0.532822	0.439741	0.390387	0.215289	0.554668	0.692499	0.324133	0.372611	0.439897	0.383638	1.08656	0.205457	0.298517	0.525512	0.459691	0.109132	0.343685	0.374231	0.217556	0.671461	0.238649	0.731987	0.310719	0.42457	0.264127	0.291242	0.312335	0.552185	0.158054	0.584026	0.320648	0.808791
ENSMUSG00000025351	6.49693	6.68948	6.45561	1.74362	7.58779	7.47718	3.9523	8.49506	7.0521	3.50385	4.98594	4.43988	4.88742	10.8052	7.70841	6.09713	6.27648	6.58541	9.93073	4.36846	2.7083	6.19171	6.32956	1.81144	2.74996	3.20556	7.97901	8.86331	7.52197	2.13608	8.14963	4.62164	2.75714	7.32699	3.08268	4.01578	5.80346	7.12978	5.85497	2.88636	9.56838	1.43628	5.71359	1.11674	10.1026	4.76209	5.24632	12.0128	5.59401
ENSMUSG00000059058	0	0	1.00052	0	0.248174	0.613964	0.339537	1.42437	0.329382	0.336685	0.519548	3.66133	0	2.51971	2.45375	10.6832	0	0.770492	0.825257	0.653553	0	0.556481	0	0	0.368877	0	17.024	0.33415	0	0.922996	0.308546	0.31454	0	0.366192	0.324801	1.10237	0.308801	1.32785	0.331826	0.731922	0.5343	0.322378	0.671193	0.333553	0.299579	0.336763	6.36806	2.03451	0.346731
ENSMUSG00000100198	0	0	0	0	0	0.072017	0.170579	0	0	0	0	0	0	0	0	0	0	0	0.130768	0	0	0.138283	0	0	0	0	0	0	0	0	0.155309	0.168109	0	0	0	0	0	0	0	0	0	0	0	0	0	0	0	0.116948	0.17013
ENSMUSG00000082964	1.94909	1.41249	0.322686	0.149767	1.01099	1.89945	2.02716	1.39177	0.740028	1.76725	2.33246	1.35006	1.40562	1.10711	2.49379	0.77903	0.328945	1.57166	1.30392	1.40961	0.137215	1.25178	2.12311	0.177261	0	1.49746	1.11294	1.94101	1.30686	0.422261	0.563687	0.184471	0	0.674327	0.150575	1.3047	0.951814	1.21635	2.15435	0.171409	0.72166	0.737942	0.154564	0.154384	1.89684	0.895995	1.73742	0.848279	0.927541
ENSMUSG00000024548	4.29581	3.97824	4.77268	2.72738	4.05955	3.16088	2.46424	4.19318	2.18291	3.12546	2.74627	2.93079	3.18134	4.46829	1.56445	1.7663	3.96728	3.82572	2.76004	2.1958	2.98269	2.50765	3.56477	2.26435	2.47838	3.12658	2.95375	2.75988	3.47729	2.27162	3.93816	2.61788	2.7046	2.26154	2.58483	2.9624	3.408	1.86729	2.64259	2.60702	3.77652	3.61427	4.66052	3.11368	2.80281	2.92334	2.46474	4.28873	3.70669
ENSMUSG00000081318	0	0	0	0	0	0	0	0	0	0	0	0	0	0	0	0	0	0	0	0	0	0	0	0	0	0	0	0	0	0	0	0	0	0	0	0	0	0	0	0	0	0	0	0	0	0	0	0	0
ENSMUSG00000091985	2.01947	1.82503	1.15817	0.893874	2.24541	2.1562	1.48347	1.63915	1.04576	2.85073	2.52591	2.15564	1.58402	1.92684	1.88307	1.77025	1.15987	2.6989	1.64964	2.10101	1.08343	1.84246	1.67042	0.98119	0.91592	2.95957	1.52521	2.33581	1.72921	0.992681	1.37291	1.67479	0.991915	1.07007	0.906518	2.06382	1.91702	1.22037	1.44147	0.971227	1.47351	1.1377	1.34327	1.05607	1.70222	2.46265	1.84205	1.34768	2.759
ENSMUSG00000097580	0.35621	0.600127	0	0	0.226415	0.245434	0.133241	0.275287	0.0858311	0.651992	0.260939	0.359768	0.362443	0.432754	0.112309	0.0776073	0.0471623	0.361819	0.242103	0.0427598	0.0780404	0.470535	0.323626	0.149872	0	0.289951	0.180669	0.173143	0.208971	0.0804941	0.161846	0.0847527	0	0.0486524	0.0428732	0.143077	0.240412	0.0438969	0.16887	0	0.173396	0	0.0445382	0.0440029	0.195232	0.0869177	0.257303	0.0630354	0.36127
ENSMUSG00000106177	0	0	0	0.106447	0	0	0	0	0	0	0	0	0	0	0	0	0	0	0	0	0	0	0	0.129034	0	0	0	0	0	0	0	0	0	0	0	0	0	0	0	0	0	0	0	0	0	0	0	0	0
ENSMUSG00000086213	0.0650084	0	0.225399	0.354111	0.211403	0.435158	0.217298	0.148959	0.278687	0.141336	0.739958	0.198423	0.147902	0	0.305613	0	0.0770124	0.0538374	0.280979	0.0694184	0.444547	0.0594446	0.197726	0.326511	0.235375	0.0594395	0.340469	0	0.271519	0.743205	0.0664602	0.140343	0.396162	0.236529	0.347461	0.155126	0.130224	0.284621	0.0689605	0.47365	0.113307	0.344131	0.144375	0.285358	0.254606	0.21166	0.208373	0.152682	0.220642
ENSMUSG00000001150	30.4971	23.6081	28.0458	26.9365	23.8184	30.772	33.9031	27.6768	28.7677	29.1828	30.5246	28.66	26.8252	26.7624	28.5153	28.776	30.9273	26.302	27.8772	28.9445	25.6772	28.7056	28.7367	31.8441	28.1495	27.4667	25.8042	28.1249	24.1141	25.3175	26.8589	25.9462	26.7474	27.6153	28.4456	24.9138	27.3782	29.4812	26.2619	30.3907	28.5772	31.2442	29.7367	32.1029	27.8934	26.4591	26.8377	27.5311	25.7852
ENSMUSG00000084979	0.37935	0.753045	0.428789	0.604181	0.362107	0.48824	0.2723	0.168851	1.1018	0.483891	0.360151	1.05088	0.756148	0.310095	0.347706	0.475629	0.789785	0.462342	0.479196	0.137458	0.800278	0.101776	0.607689	0.62352	1.32181	0.425421	0.411175	0.842933	0.693585	0	1.01087	0.517799	0.279353	0.672784	0.240441	0.278191	0.375012	0.531024	0.465596	1.09002	0.462787	0.264366	0.16597	0.369268	0.345685	0.759728	0.555364	0.504723	0.624847
ENSMUSG00000094092	0.219385	0.589906	0.751472	0.226034	0.723348	0.784208	0.493763	0.631511	0	2.17857	0.339539	3.14872	0.481639	0.183811	0.378075	0.239297	0	1.96849	0.18651	0.223555	0	0.386561	0.64334	0.824073	0	2.73906	0.763679	0.954161	0	0.219726	0.678975	1.39958	0	0.523493	0.700188	0.522826	0.996569	0.709176	0.452353	0.551534	0.371948	0.34576	0.242161	0.241785	0.210769	0.819958	0.503683	0.987528	2.97588
ENSMUSG00000081600	1.72136	0.881883	5.55258	5.61795	1.40987	1.11597	0.911741	1.22886	3.18841	0.988693	0.777141	0.97811	1.0726	1.48555	1.19055	2.41759	4.32376	0.819609	1.7566	1.17262	7.25126	1.55384	0.609783	5.56987	8.3708	0.673541	1.3886	2.13461	0.799551	5.603	2.43667	0.838493	7.91538	3.40677	10.4805	0.743015	1.23253	4.89021	0.44862	5.49039	2.17065	4.73616	3.89314	5.10061	2.02344	1.02275	1.01068	2.4248	1.56402
ENSMUSG00000102469	0	0	0	0	0	0	0	0	0	0	0	0	0	0	0	0	0	0	0	0	0	0	0	0	0	0	0	0	0	0	0	0	0	0	0	0	0	0	0	0	0	0	0	0	0	0	0	0	0
ENSMUSG00000085060	0.198377	0.128605	0.114605	0.13811	0.0596758	0.100224	0.0812026	0.134046	0.10005	0.109569	0.297669	0.234106	0.153357	0.198995	0.293253	0.193853	0.305636	0.220815	0.096818	0.0919366	0	0.198133	0.265291	0	0	0.184148	0.145931	0.27088	0.105271	0.140204	0.362963	0.070815	0	0.201397	0	0.0460575	0	0.157216	0.141793	0	0.280021	0	0.11298	0	0.197717	0	0.161465	0.217669	0.221434
ENSMUSG00000047139	73.5681	310.216	33.6084	34.5577	348.123	329.02	159.666	46.9367	34.1376	178.14	212.372	156.337	130.623	126.767	81.902	111.023	29.8473	315.54	156.409	93.325	34.0595	89.9915	60.6764	29.4177	35.174	203.077	263.813	63.5063	300.098	31.7297	35.9685	137.404	33.6894	43.369	65.489	152.912	80.3833	41.2553	159.227	32.456	45.6527	22.299	26.7104	24.3016	75.5925	154.066	133.24	68.8827	329.325
ENSMUSG00000104814	3.86292	7.48946	2.02165	1.27824	6.33181	1.81225	2.20922	3.61283	1.73128	3.68961	1.53665	3.15825	8.12698	3.53335	3.68826	3.79515	1.68792	3.0496	4.23869	5.87371	1.79707	3.64071	4.3294	1.65755	1.63455	4.32566	4.74579	4.09511	4.65522	0.980574	2.68602	4.48227	1.13771	1.36534	1.68741	7.92761	5.07861	1.79157	5.53945	1.67236	2.37476	2.12952	1.37239	1.60613	3.58217	7.33693	5.9688	2.46119	2.25779
ENSMUSG00000081965	0.10636	0.167808	0.0413835	0.147762	0.106103	0.267828	0.316573	0.543677	0.114799	0.155713	0.366432	0.21456	0.2025	0.354793	0.300727	0.311578	0.25051	0.264606	0.216315	0.151847	0	0.16196	0.253002	0	0.129313	0.259014	0.295979	0.182045	0.336126	0.0719045	0.180698	0.188368	0	0.172456	0	0.208473	0.143505	0.0391894	0.18856	0.129504	0.369864	0.0754993	0.0791531	0.0392972	0.313528	0.232429	0.172607	0.220151	0.0810065
ENSMUSG00000089399	0	0	0	0	0	0	0	0	0	0	0	0	0	0	0	0	0	0	0	0	0	0	0	0	0	0	0	0	0	0	0	0	0	0	0	0	0	0	0	0	0	0	0	0	0	0	0	0	0
ENSMUSG00000092261	1.51546	1.74586	2.27042	0.817959	0.627619	4.81739	2.18166	2.75392	0.410413	1.55099	3.85568	2.85478	1.28884	2.49973	1.9162	2.88213	1.39785	2.50018	0.963713	1.95641	1.15943	2.41163	0.766175	0	0.908182	1.70971	1.30935	1.64994	1.54163	0.401244	1.97682	2.7797	2.02089	2.36672	0.862286	0.882928	1.799	0	1.53297	0	1.00184	0.421575	3.40881	0	1.13287	1.63249	1.13887	1.93735	4.14772
ENSMUSG00000008859	19.3987	14.2166	15.424	17.2197	12.8616	18.5629	20.5208	16.291	16.7708	16.7955	20.8539	19.1306	15.0129	17.7302	21.2044	20.0285	15.7691	16.2792	18.3027	25.678	17.6006	18.4579	19.7788	15.5126	15.133	18.375	23.2013	18.6433	25.2254	17.3089	18.1011	28.8494	14.7078	15.5479	15.0328	12.8493	16.4856	15.5357	25.3905	14.1612	15.9994	12.7576	16.573	12.219	18.2598	15.5865	26.758	17.7602	16.5974
ENSMUSG00000097128	0.880718	0.984444	0.515217	0.38879	1.09938	0.897082	0.648413	0.865603	0.405743	1.53718	1.06304	1.30215	1.12701	0.724636	0.874507	0.834817	0.528369	1.10453	0.60105	0.869877	0.406312	0.917675	0.681098	0.396051	0.334532	1.31512	1.01171	0.735998	0.79689	0.577663	0.516124	0.935076	0.29552	0.542028	0.265507	1.55298	0.830801	0.501836	1.31932	0.467137	0.539885	0.548052	0.520643	0.504524	0.916116	1.52729	0.806164	0.78918	1.15588
ENSMUSG00000106678	2.6	1.8733	0.821887	0.520509	2.16879	2.61474	3.58408	2.52365	1.30526	3.44418	2.84386	3.83274	1.77465	1.77897	2.0198	2.52975	1.1166	2.60293	2.25768	2.61948	0.619373	2.56176	2.12788	0.429256	0.76915	2.95982	1.98667	2.72839	1.63927	0.372845	1.58077	2.17827	0.374873	1.02311	0.253562	1.80571	2.69553	0.951844	2.24502	0.57544	1.86189	0.558452	0.995916	0.606938	2.56167	2.2133	2.46444	1.77871	2.82097
ENSMUSG00000074881	0	0.0517198	0.031716	0.0567948	0.0444783	0.0161083	0	0	0	0	0	0	0	0	0.0259527	0.0269793	0.0324383	0	0	0.0293492	0.0534198	0	0	0.0345938	0.0666838	0.0250759	0.0624802	0.0298989	0.0575469	0.0825002	0.0280241	0.029198	0	0.0333134	0.0294025	0	0	0	0	0.0334153	0	0	0	0.030192	0.0269655	0	0.0443972	0	0.0312703
ENSMUSG00000100110	0	0	0	0	0	0	0	0	0	0	0	0	0	0	0	0	0	0	0	0	0	0	0	0	0	0	0	0	0	0	0	0	0	0	0	0	0	0	0	0	0	0	0	0	0	0	0	0	0
ENSMUSG00000024790	17.33	6.14992	29.5919	33.5367	6.36068	10.2451	12.2755	18.3129	29.4576	7.39061	8.48224	7.10233	6.40873	19.3061	12.8179	14.5508	31.0534	6.79022	15.5415	8.13925	26.756	17.1387	12.5579	31.2699	32.4297	6.80484	10.6787	17.2139	11.2767	33.0149	20.6599	9.48589	36.5313	32.0985	24.8364	6.5495	14.9659	28.9775	10.3469	29.8352	21.6052	29.5877	29.1735	33.2213	18.9632	5.59191	9.31553	21.5705	7.84598
ENSMUSG00000094345	183.831	171.275	140.634	321.346	177.173	201.41	131.684	113.757	95.8368	234.754	291.309	131.458	166.51	140.348	117.17	210.695	191.462	191.181	166.936	157.233	208.097	208.344	109.065	90.7093	286.204	248.532	196.424	118.42	167.313	139.627	119.877	171.92	190.27	117.469	267.989	260.099	189.674	205.01	244.729	105.762	184.283	104.662	137.273	223.629	238.227	152.922	267.067	174.329	180.91
ENSMUSG00000078038	0	0	0	0	0	0	0	0	0	0	0	0	0	0	0	0	0	0	0	0	0	0	0	0	0	0	0	0	0	0	0	0	0	0	0	0	0	0	0	0	0	0	0	0	0	0	0	0	0
ENSMUSG00000106562	0	0.207439	0.246875	0	0	0.0199863	0	0	0	0	0	0	0	0	0	0	0	0	0.179525	0	0	0	0	0	0	0	0	0	0	0	0.215415	0	0	0	0	0	0	0	0	0	0	0.226534	0	0	0	0	0	0.158832	0
ENSMUSG00000055515	0	0	0.0220302	0	0.0155333	0	0	0	0.020557	0	0	0	0	0	0	0	0	0	0	0	0	0	0	0	0	0	0	0	0	0	0	0	0	0	0	0	0	0	0	0	0	0	0	0	0	0	0	0	0
ENSMUSG00000093665	0	0	0	0	0	0	0	0	0	0	0	0	0	0	0	0	0	0	0	0	0	0	0	0	0	0	0	0	0	0	0	0	0	0	0	0	0	0	0	0	0	0	0	0	0	0	0	0	0
ENSMUSG00000101036	0.492434	0.566915	0.119024	0.105178	0.0813604	0.143391	0.332618	0.378005	0.107143	0.428759	0.451196	0.196527	0.225501	0	0.460941	0.56388	0.351929	0.369046	0.30255	0.541744	0.0982112	0.180547	0.36726	0.126355	0.239607	0.0921573	0.255649	0.108268	0.310008	0.101338	0.504406	0.340148	0.320032	0.121534	0.213913	0.118593	0.88517	0	0.2084	0.243277	0.0869968	0.106335	0.330388	0	0.292162	0.323181	0.361203	0.43587	0
ENSMUSG00000102308	0	0	0	0	0	0	0	0	0	0	0	0	0	0	0	0	0	0	0	0	0	0	0	0	0	0	0	0	0	0	0	0	0	0	0	0	0	0	0	0	0	0	0	0	0	0	0	0	0
ENSMUSG00000100711	0	0	0	0.955802	0	0.00578923	0	0.0114281	0.0316324	0.0162558	0	0	0	0	0	0	0	0	0	0	0.199878	0	0	0.347157	0.106625	0.0134877	0	0.0160759	0	1.23504	0	0	0.074238	0.0178886	0	0	0	0.0161368	0	0.177052	0.063854	0.0310743	0	0.0481538	0	0	0.0120307	0	0
ENSMUSG00000106199	0	0	0	0	0	0	0	0	0	0	0	0	0	0	0	0	0	0	0	0	0	0	0	0	0	0	0	0	0	0	0	0	0	0	0	0	0	0	0	0	0	0	0	0	0	0	0	0	0
ENSMUSG00000024982	33.6048	19.6753	48.1125	48.7213	19.5652	18.5574	18.8135	33.052	45.2957	13.9253	17.7687	14.0079	18.8428	35.029	29.1481	30.1296	44.9905	14.5824	31.3167	21.6744	50.6345	30.6977	30.7706	49.9338	47.9369	14.6661	22.0543	32.7744	20.9136	46.4033	35.7608	20.8468	48.124	47.5983	50.9888	18.5464	33.4359	44.3083	21.365	50.1532	36.04	49.872	44.7333	50.4883	33.1457	19.3209	22.8503	32.7747	14.5225
ENSMUSG00000085205	0.314906	0.890218	0.275614	0	0.96418	0.306685	0.618051	0.241515	0.170492	1.9677	0.322209	1.9637	1.79555	0.142077	0.438913	0.226602	0.0941722	1.94761	0.5473	1.84453	0	1.07759	0.160972	0.100593	0.0962916	2.44006	0.826773	0.429288	0.660635	0	0.081185	1.6163	0	0.192931	0	1.12913	1.10419	0.434017	1.82961	0.097346	0.344663	0	0.0885379	0.174841	0.233279	1.20118	1.39062	0.185596	2.40918
ENSMUSG00000094338	0	0.786897	3.54628	7.07416	0.323507	0.638096	1.31472	0	4.02012	0	0.96081	0	0	0	0	0	4.13066	0.904249	0.346878	0.496292	5.13829	0	0	4.18657	1.51142	1.09776	0.341063	0	0.385329	5.87128	0.887808	0	2.24315	4.31673	0.794652	0	1.04979	3.79811	0	6.3554	0	4.49919	0	2.30614	0.682094	0.43879	0	0	1.93785
ENSMUSG00000017310	0	0	0	0	0	0	0	0	0	0	0	0	0	0	0	0	0	0	0	0	0	0	0	0	0	0	0	0	0	0	0	0	0	0	0	0	0	0	0	0	0	0	0	0	0	0	0	0	0
ENSMUSG00000084425	1.06711	0.341124	0.413784	0.372374	0.292102	0.670343	1.58726	0.555276	0.386978	0.396982	0.297006	0.365389	0.410537	0.330582	0	0.356494	0.420944	1.78138	0.314086	0	0	0.652348	0.366702	0	0	2.60554	0.275619	0.39143	0	0	0.725869	0.748855	0	0.434921	0.382303	0.860442	1.08878	0.392281	0.383913	0.863274	0.313259	0.379466	0.399106	0	0.701496	0.780777	0.584983	0.287047	1.2232
ENSMUSG00000104597	0.0342108	0.0492355	0.0688602	0.0158811	0.0636899	0.102884	0.0832679	0.10037	0.127	0.134936	0.128977	0.14349	0.0354678	0.0779392	0.0719315	0.0658528	0.110846	0.109965	0.064643	0.0416249	0.0444823	0.0734001	0.0594751	0.0459641	0.0293879	0.215082	0.0431438	0.0460594	0.0685143	0.0521858	0.0649944	0.0445681	0.0213572	0.052511	0.0315699	0.048327	0.0579215	0.0851082	0.0615453	0.0723935	0.0709993	0.0308675	0.0963176	0.0524535	0.146527	0.0658399	0.0496712	0.0253238	0.120432
ENSMUSG00000085938	0.0445636	0	0.102958	0	0.0364124	0.0260974	0.0499125	0.0684734	0	0.145763	0.036692	0.0894648	0	0	0.0419844	0	0	0.0370173	0	0.0476963	0	0.0811245	0.13569	0	0	0.121569	0	0.0486644	0.0469909	0	0	0	0	0.0543177	0.0478791	0.106576	0.0450467	0	0.0474322	0	0.0390152	0.0474529	0	0	0	0.0487323	0	0	0
ENSMUSG00000064670	0	0	0	0	0	0	0	0	0	0	0	0	0	0	0	0	0	0	0	0	0	0	0	0	0	0	0	0	0	0	0	0	0	0	0	0	0	0	0	0	0	0	0	0	0	0	0	0	0
ENSMUSG00000088182	0	0	0	0	0	0	0	0	0	0	0	0	0	0	0	0	0	0	0	0	0	0	0	0	0	0	0	0	0	0	0	0	0	0	0	0	0	0	0	0	0	0	0	0	0	0	0	0	0
ENSMUSG00000086428	1.02049	0.836417	0	0.184805	0.727212	0.740969	0.392872	1.73393	0	2.93013	0.28019	1.31131	2.34298	1.37166	0.979458	0.903097	0.417277	0.846087	1.0548	0.579483	0.346196	0.574631	0.358109	0.677828	0.419997	1.0024	0.885496	2.02142	0.540807	0	0.891294	1.84506	0.181511	0.215151	0.948291	1.28768	1.51096	0.401369	0.374104	0	0.456802	0.193029	0.388796	0	2.16753	1.17005	1.6572	0.667751	0.818378
ENSMUSG00000105731	1.95055	0.873806	0.977057	0.547729	1.35988	2.55991	3.68844	1.30213	0.610524	3.10382	2.84109	3.57486	1.52066	1.16886	1.12267	1.26586	1.0345	2.19903	1.08289	1.33485	0.551598	1.25802	1.045	0.694217	0.793913	3.2175	1.28493	1.20569	1.30877	0.514695	0.853187	1.42533	0.695852	0.667354	0.442051	0.870174	1.46375	1.04301	2.01212	0.887636	0.493629	0.626415	1.01944	0.601153	1.30096	1.49242	1.60528	0.805962	3.45428
ENSMUSG00000080820	0	0	0	0	0	0	0	0	0	0	0	0	0	0	0	0	0	0	0	0	0	0	0	0	0	1.38244	0	0	0	0	0	0	0	0	0	1.76489	0	0	0	0	1.4111	0	0	0	0	0	0	0	0
ENSMUSG00000021290	330.754	254.994	424.016	405.79	263.392	242.831	260.687	367.81	407.106	233.55	255.254	241.239	257.501	340.137	322.908	298.986	483.456	226.77	344.041	244.66	390.032	360.956	303.921	391.196	381.27	262.043	240.146	368.259	223.628	443.273	426.786	283.001	411.886	431.605	359.551	249.752	321.595	416.342	235.974	370.201	422.584	425.112	433.105	419.307	361.101	258.033	259.713	369.782	230.989
ENSMUSG00000101899	0	0	0	0	0	0	0	0	0	0	0	0	0	0	0	0	0	0	0	0	0	0	0	0	0	0	0	0	0	0	0	0	0	0	0	0	0	0	0	0	0	0	0	0	0	0	0	0	0
ENSMUSG00000091221	0	0	0	0	0	0	0	0	0	0	0	0	0	0	0	0	0	0	0	0	0	0	0	0	0	0	0	0	0	0	0	0	0	0	0	0	0	0	0	0	0	0	0	0	0	0	0	0	0
ENSMUSG00000073242	0.54068	0.103796	0.286688	0.103153	0.221227	0.163489	0.165615	0.352956	0.424812	0.264948	0.202404	0.0499699	0.169104	0.402027	0.292034	0.430138	0.174788	0.140226	0.526261	0.185097	0.0487586	0.435322	0.262935	0.0625736	0	0.139977	0.112064	0.46666	0	0.275843	0.0580344	0.317184	0.0506921	0.300003	0.0633136	0.118554	0.618525	0.108605	0.169385	0.42044	0.568016	0.262125	0.233866	0.229506	0.24258	0.0542263	0.0800026	0.0852859	0.224387
ENSMUSG00000082482	0	0	0	0	0	0	0	0	0	0	0	0	0	0	0	0	0	0	0	0	0	0	0	0	0	0	0	0	0	0	0	0	0	0	0	0	0	0	0	0	0	0	0	0	0	0	0	0	0
ENSMUSG00000076796	6.57948	6.69999	7.6961	5.94286	5.10686	8.52031	9.84152	12.1895	5.58421	10.0299	11.8136	10.593	4.00092	6.2281	9.98992	8.93677	3.22146	9.37271	9.34373	6.24787	4.32547	14.1048	10.3902	6.83911	4.27	9.76497	5.93542	12.7	6.04054	6.50645	6.39167	8.63142	2.99828	6.0357	3.93959	6.07754	13.0332	4.45002	5.26517	4.56024	8.09566	2.57654	5.06701	4.89696	8.37178	6.00594	2.67037	6.36482	7.98379
ENSMUSG00000090772	0	0	0	0	0	0	0	0	0	0	0	0	0	0	0	0	0	0	0	0	0	0	0	0	0	0	0	0	0	0	0	0	0	0	0	0	0	0	0	0	0	0	0	0	0	0	0	0	0
ENSMUSG00000085710	0	0.0916009	0	0	0.0796228	0	0	0	0	0	0	0	0	0	0	0	0	0	0	0.103512	0	0	0	0	0	0	0	0	0	0	0	0	0.100062	0	0.313844	0	0	0	0	0	0	0	0	0	0	0	0	0	0
ENSMUSG00000097251	0.597084	0.526136	0.522455	0.308669	0.271821	0.672272	0.535567	0.660644	0.357273	0.524583	0.551334	0.48908	0.597395	0.611633	0.451601	0.69287	0.347457	0.275547	0.779124	0.513475	0.0365067	0.608561	0.34248	0.234691	0.226057	0.439565	0.364223	0.600117	0.662776	0.149557	0.603051	0.833057	0.421101	0.225065	0.158511	0.266051	0.56469	0.404183	0.435618	0.454335	0.58017	0.274544	0.414417	0.327003	0.95743	0.329225	0.634864	0.967637	0.465
ENSMUSG00000032264	23.7255	17.9511	38.7764	37.257	20.1265	25.2016	25.9325	24.9648	36.8824	22.8088	24.8003	23.495	20.0889	24.9906	27.6366	28.0518	39.3622	22.86	25.8291	25.7153	34.7759	27.2637	26.2955	40.0019	36.0534	22.0801	24.2774	26.7219	26.498	39.3493	27.3554	26.974	35.8849	40.1187	32.7218	18.91	25.822	39.3249	28.2981	38.5729	28.2203	40.3278	38.4466	38.9715	26.5301	20.2483	26.5371	24.5375	23.3639
ENSMUSG00000054027	12.0602	8.2651	11.6884	8.37585	9.50071	5.13259	6.01955	14.4427	11.0355	5.99233	5.23431	6.66478	9.1534	14.4971	14.0797	14.381	10.8271	5.71946	13.4453	9.69487	7.66687	13.8165	15.6979	10.5802	9.41394	5.96199	9.51089	14.964	11.0772	7.65933	14.1302	10.1991	9.52349	11.4119	8.53606	8.81778	17.2962	10.8968	10.411	10.168	14.5164	10.8811	11.1827	11.0302	12.8473	10.5312	9.28836	13.2647	5.67276
ENSMUSG00000086509	0	0	0	0	0	0	0	0	0	0	0	0	0	0	0	0	0	0	0	0	0	0	0	0	0	0	0	0	0	0	0	0	0	0	0	0	0	0	0	0	0	0	0	0	0	0	0	0	0
ENSMUSG00000030866	0	0	0	0	0	0.0063973	0	0	0	0	0	0	0	0	0.0206151	0	0	0	0.0377836	0	0	0.0198511	0	0	0	0	0	0	0	0	0	0	0	0	0	0	0	0	0	0	0	0	0	0	0	0	0	0	0
ENSMUSG00000106427	0.443972	0.775012	0.217063	0.410771	0.76458	0.547456	0.377637	0.636498	0.26649	0.911771	0.467555	0.962438	0.954747	0.561346	0.586169	0.654167	0.378007	1.17698	0.616723	0.500864	0.545389	0.416587	0.518861	0.220862	0.162638	0.881256	0.628367	0.644949	0.746243	0.381802	0.472039	0.577685	0.445699	0.433698	0.275329	0.790796	0.833662	0.448127	0.715303	0.495242	0.457835	0.295152	0.394854	0.521608	0.662368	0.635569	0.452174	0.74648	1.01328
ENSMUSG00000085302	8.7735	4.77371	3.17297	6.6434	4.71018	7.43373	9.85649	10.3524	7.79473	6.41007	6.80299	8.419	8.39793	4.28753	13.0552	15.8366	4.86865	7.94771	9.97689	4.96327	6.0441	11.0136	12.6505	4.1313	1.57324	11.4584	3.59223	10.4514	3.73524	4.63532	9.59432	8.6176	1.88323	7.49098	2.97987	10.6103	11.9901	6.47638	9.2543	5.11682	8.899	3.88816	3.94085	1.6713	9.4671	13.5234	5.85459	4.75695	7.87573
ENSMUSG00000084758	0.825762	1.23621	0.448492	0.178933	1.72499	1.22742	1.38311	0.795809	0.607833	1.87073	1.82317	1.56671	2.0401	0.624029	0.24601	0.359595	0.794786	2.36239	0.682686	1.07034	0.340903	0.486456	0.83477	0	0.30991	1.12743	0.659245	1.00564	0.941889	0.266732	0.704738	1.42126	0.131716	0.662612	0	2.02024	1.00495	0.494277	0.839701	0	0	0.830158	0.532925	0.669806	1.03799	1.72255	1.04038	0.72345	1.45027
ENSMUSG00000102328	0	0	0	0	0	0	0	0	0	0	0	0	0	0	0	0	0	0	0	0	0	0	0	0	0	0	0	0	0	0	0	0	0	0	0	0	0	0	0	0	0	0	0	0	0	0	0	0	0
ENSMUSG00000085178	10.7637	20.9738	5.27056	1.01478	19.2582	4.01454	5.62386	18.1702	5.10567	13.8759	4.04167	24.027	15.6353	12.8076	19.475	17.7038	4.66463	17.1172	10.1229	24.1201	1.3421	11.9458	29.4237	2.54455	0.80475	22.1932	21.8075	17.5709	22.9196	1.79454	13.3375	19.1401	1.67643	3.95997	1.03783	16.154	34.0564	4.82635	16.918	1.90962	11.7876	2.80637	5.67374	2.24547	8.81939	17.3876	22.4828	8.59447	13.349
ENSMUSG00000088073	0	0	0	0	0	0	0	0	0	0	0	0	0	0	0	0	0	0	0	0	0	0	0	0	0	0	0	0	0	0	0	0	0	0	0	0	0	0	0	0	0	0	0	0	0	0	0	0	0
ENSMUSG00000040891	0.126774	0	0.0736447	0.165169	0.103502	0.0499482	0.0357175	0.0491702	0.0686154	0.0699164	0.052437	0.0642868	0.0727262	0.0291685	0.06013	0.0932533	0.0376628	0.0791616	0.083164	0.0342104	0.124348	0.0292029	0.0649413	0.159472	0.11576	0.0871324	0.14477	0.0348653	0	0.0642828	0	0	0.290488	0.115825	0.0738596	0.0451962	0.0643769	0.0697805	0.101457	0.0773536	0	0.0675462	0.0708385	0	0.280692	0.0697033	0.0774543	0.155156	0.0725356
ENSMUSG00000090634	0	0	0	0.0391614	0	0	0	0.0290091	0	0	0	0	0.042945	0	0	0	0	0	0	0	0	0.0343235	0	0	0	0	0	0	0	0	0	0	0	0	0	0	0	0	0	0	0	0	0	0	0	0	0	0	0
ENSMUSG00000093775	0	0	0	0	0	0	0	0	0	0	0	0	0	0.189787	0	0	0	0	0.0475019	0	0	0	0	0	0	0	0	0	0	0	0	0	0	0	0.116766	0	0	0	0	0	0	0	0	0	0	0	0.044083	0.0511837	0
ENSMUSG00000091866	0	0.0786396	0	0	0	0	0	0	0	0	0	0	0	0	0	0	0	0.0686828	0	0.088969	0	0	0	0.106951	0	0	0	0	0	0	0	0	0	0	0	0	0	0	0	0	0	0	0	0	0	0	0.0668254	0	0
ENSMUSG00000086561	0	0	0.146645	0	0	0.036522	0.146824	0	0.402844	0.134989	0.205279	0.123773	0.142787	0	0	0	0	0	0	0	0	0	0	0	0	0	0	0	0	0.128118	0	0	0.129299	0.15489	0	0	0	0.276085	0	0	0	0.267737	0	0	0	0	0	0	0
ENSMUSG00000035890	79.4248	31.5534	111.021	96.4162	34.2444	50.9475	55.3391	89.3824	95.777	47.9598	49.0666	47.087	37.361	87.5945	75.4839	70.5833	108.156	46.4618	73.2523	49.2637	101.005	78.4302	86.9529	94.3507	114.2	44.8457	44.7383	85.4682	44.214	89.4389	89.7254	43.6542	118.915	106.101	115.797	36.7948	93.8122	97.2505	50.9412	101.746	95.4376	109.448	102.993	107.004	74.6553	37.4631	49.5389	87.7183	45.8446
ENSMUSG00000086020	0	0	0	0	0	0	0	0	0	0	0	0	0	0	0	0	0	0	0	0	0	0	0	0	0	0	0	0	0	0	0	0	0	0	0	0	0	0	0	0	0	0	0	0	0	0	0	0	0
ENSMUSG00000084487	0	0	0	0	0	0	0	0	0	0	0	0	0	0	0	0	0	0	0	0	0	0	0	0	0	0	0	0	0	0	0	0	0	0	0	0	0	0	0	0	0	0	0	0	0	0	0	0	0
ENSMUSG00000022911	15.8669	15.0427	13.9139	10.2958	12.5225	10.3653	12.435	16.6685	8.95039	7.93691	10.5552	9.96555	17.4444	15.7643	13.438	13.0699	16.2583	9.1654	10.7314	21.3984	15.2906	11.2071	15.5754	11.9446	14.6672	7.8222	19.0281	10.1911	13.449	7.82717	17.8085	9.68016	15.9801	10.5375	12.933	20.0627	16.1396	10.4976	14.0922	12.1303	18.1053	15.7531	17.8171	11.441	7.80832	15.0234	16.3253	17.9633	9.21803
ENSMUSG00000107111	3.33491	0.740668	2.04646	0	0.696474	0.643126	1.95502	3.43804	0	0	0	0.730314	0	3.17194	0	1.24871	4.19432	0.640761	2.06538	1.68071	0	2.27446	0.834639	3.48182	7.82161	0	0.536724	1.80435	1.65305	1.79947	4.37707	0	10.9693	1.0698	10.5991	1.89552	3.00163	0	0	0	2.21845	5.64302	3.74518	2.95804	1.67983	0.893741	0	5.1248	0.88946
ENSMUSG00000074480	1.84043	0.887576	2.77308	1.64548	1.06136	1.53144	1.99648	1.8295	1.77619	1.29476	1.47461	1.6341	0.99056	2.00596	1.59026	1.76306	3.17407	1.11932	1.47452	1.08556	1.45418	1.67478	2.13282	1.57029	3.2154	1.28235	1.1627	1.47971	1.33743	1.33499	1.67091	1.63104	2.73477	1.68564	3.1684	1.16363	2.27634	1.72528	1.39437	1.32892	1.92578	2.01553	2.76914	2.57236	1.50322	1.1957	1.63023	2.20029	0.977815
ENSMUSG00000106541	0	0	0	0	0	0	0	0	0	0	0	0	0	0	0	0	0	0	0	0	0.163048	0	0	0	0	0	0	0	0	0	0	0	0	0	0	0	0	0	0	0.204002	0	0	0	0	0	0	0	0	0
ENSMUSG00000081880	0	0	0	0	0	0	0	0	0	0	0	0	0	0	0	0	0	0	0	0	0	0	0	0	0	0	0	0	0	0	0	0	0	0	0	0	0	0	0	0	0	0	0	0	0	0	0	0	0
ENSMUSG00000087594	0.746841	0.0865232	0.0986112	0.127501	0.25755	0.175349	0.40935	0.659829	0.148991	0.327353	0.467604	0.297139	0.124287	0.299316	0.223865	0.717196	0.248061	0.328834	0.227689	0.260549	0.0760856	0.406004	0.888567	0.0444182	0.0412171	0.244362	0.464083	0.309926	0.0881701	0.184093	0.36241	0.247406	0.0702402	0.0711835	0.144074	0.202296	0.63543	0.115547	0.0871817	0.296018	0.175161	0.210016	0.3585	0.168634	0.322627	0.192373	0.130667	0.267253	0.274957
ENSMUSG00000105036	0	0	0	0	0	0	0	0	0	0	0	0	0	0	0	0	0	0.323834	0	0	0	0	0	0	0	0	0	0	0	0	0	0	0	0	0	0	0	0	0	0	0	0	0	0	0	0	0	0	0
ENSMUSG00000081324	0	0	0	0	0	0	0	0	0	0	0	0	0	0	0	0	0	0	0	0	0	0	0	0	0	0	0	0	0	0	0	0	0	0	0	0	0	0	0	0	0	0	0	0	0	0	0	0	0
ENSMUSG00000098856	0	0	0	0	0	0	0	0	0	0	0	0	0	0	0	0	0	0	0	0	0	0	0	0	0	0	0	0	0	0	0	0	0	0	0	0	0	0	0	0	0	0	0	0	0	0	0	0	0
ENSMUSG00000065471	0	0	0	0	0	0	0	0	0	0	0	0	0	0	0	0	0	0	0	0	0	0	0	0	0	0	0	0	0	0	0	0	0	0	0	0.892088	0	0	0	0	0	0	0.823472	0	0	0	0	0	0
ENSMUSG00000086189	0.337174	0.216315	0.390449	0.2292	0.242404	0.264864	0.319673	0.368449	0.144391	0.316865	0.513848	0.307595	0.207065	0.274141	0.465896	0.30844	0.189972	0.393206	0.37916	0.253115	0.0800094	0.330446	0.173199	0.199791	0.0900698	0.435668	0.197463	0.422953	0.267173	0.193428	0.213739	0.330492	0.09664	0.218844	0.113944	0.222206	0.331363	0.314545	0.323988	0.0783585	0.202484	0.219707	0.178024	0.137666	0.18181	0.266403	0.262159	0.199896	0.495769
ENSMUSG00000087296	0	0	0	0	0	0	0	0	0	0	0	0	0	0	0	0	0	0	0	0	0	0	0	0	0	0	0	0	0	0	0	0	0	0	0	0	0	0	0	0	0	0	0	0	0	0	0	0	0
ENSMUSG00000055416	0.278274	0.256439	0	0	0	0.0517446	0	0	0	0	0	0	0	0.236009	0	0	0.337953	0	0	0	0	0	0	0	0	0	0.197467	0.302244	0	0	0	0	0	0	0	0	0.268574	0	0	0	0	0	0	0	0.276348	0	0.213292	0	0
ENSMUSG00000076604	56.8824	61.2119	28.9398	17.1391	76.0962	120.09	64.9777	60.0992	25.2123	101.551	97.4278	69.5522	34.5203	83.301	57.6088	100.595	36.3715	102.759	65.0591	37.7857	14.1094	85.9884	44.327	14.1859	7.77757	106.9	69.7664	50.4778	74.7964	15.86	50.5115	24.5685	21.8633	17.4982	19.9625	52.6241	54.5905	43.88	80.8089	23.0902	39.244	14.5161	43.8475	27.0343	70.2118	47.7162	84.0733	80.1449	74.2171
ENSMUSG00000102584	0	0	0	0	0	0	0	0	0	0	0	0	0	0	0	0	0	0	0	0	0	0	0	0	0	0	0	0	0	0	0	0	0	0	0	0	0	0	0	0	0	0	0	0	0	0	0	0	0
ENSMUSG00000074737	0	0	0	0	0	0	0	0	0	0	0	0	0	0	0	0	0	0	0	0	0	0	0	0	0	0	0	0	0	0	0	0	0	0	0	0	0	0	0	0	0	0	0	0	0	0	0	0	0
ENSMUSG00000071637	1.07096	7.99429	0.48472	0.560488	13.7576	29.6051	15.1356	1.41923	0.450123	3.96786	7.34928	7.17042	3.33251	2.8008	2.50698	2.5316	0.141511	13.9967	4.71799	2.3514	1.34656	1.08815	2.18599	0	2.02408	5.00405	5.9783	1.234	11.2671	0.725089	0.608367	4.53728	1.70467	0.94414	2.36979	3.63906	1.85803	0.39358	3.91477	0.509987	0.521276	0.190912	0.266077	0.46057	0.997638	5.06915	1.34638	1.17356	16.1741
ENSMUSG00000070891	0.0507196	0.190677	0	0.0530099	0.287691	0.442199	0.0568529	0.0391107	0.16324	0.165666	0.124328	0.253397	0.172915	0.182929	0.142077	0.195658	0	0.382079	0.0880788	0	0.0498658	0.138252	0.154383	0	0	0.23022	0.0765074	0.219871	0.106359	0.0514397	0.154405	0	0.103176	0.0618514	0.0545405	0.0609101	0.152598	0.166327	0	0	0	0	0	0	0.149486	0.165247	0.0410966	0.0401199	0
ENSMUSG00000086929	0.501829	0.338975	0.199471	0.176348	0.136934	0.215188	0	0.682915	0	0.195794	0.276288	0.723562	0	0.896808	1.4053	0.705474	0.633725	0	1.03175	0.202302	0.509317	0.827846	1.71734	0	0.408928	0.313614	0.120733	0.587007	0	0.713941	0.707865	0.379281	0.923223	0.411544	0.567446	0.653662	1.04667	0.593735	0	0.205184	0.316364	0.541037	0.191251	0.757106	0.339945	0.388657	0.134571	0.131876	0.195079
ENSMUSG00000075973	0	0	0	0	0	0	0	0	0	0	0	0	0	0	0	0	0	0	0	0	0	0	0	0	0	0	0	0	0	0	0	0	0	0	0	0	0	0	0	0	0	0	0	0	0	0	0	0	0.562201
ENSMUSG00000059246	0.0501651	0	0	0	0.0520623	0.0180995	0.0468212	0	0	0.0691922	0.0563185	0.0456621	0.100058	0.0220258	0.0426082	0.0207264	0	0.0175291	0	0.101114	0	0.0764606	0.0428098	0	0.196187	0.0867951	0.0520985	0.0457249	0.0233847	0	0	0	0	0	0.265123	0.0705898	0.130994	0	0	0	0	0	0.0698762	0	0	0	0	0	0.024045
ENSMUSG00000085579	0.738591	0.229183	0.5848	0.264027	1.61558	0.94513	0.281532	0.547802	0	0.517693	0.392983	0.943656	0	1.05155	0.21709	0	0.59704	1.38744	1.05191	0	1.2332	0	0.746685	0	0.88907	0.668451	0.177315	0	0.50831	0.76594	0	0.285777	0.259969	0	1.08789	0.291493	0.240542	0.277456	0.255349	0	0	0.803674	0.827169	0.280544	0	0.268459	0.380679	0.371354	1.09465
ENSMUSG00000085606	0.210448	0.0978857	2.06829	2.07913	0.442702	0.567563	0.464593	0.247489	1.00403	0.573029	0.420807	0.512793	0.487712	0.374115	0.402509	0.489139	2.95882	0.518538	0.716166	0.329673	2.14418	0.283354	0.420735	1.31366	1.38635	0.6718	0.473534	0.338143	0.54052	2.2305	1.29318	0.226188	1.82107	1.01585	2.24446	0.616247	0.428981	1.72616	0.333074	2.03257	0.813485	3.22314	1.8564	1.50606	1.03154	0.463111	0.330229	0.981572	0.467578
ENSMUSG00000087064	0.539433	0.665847	0.187755	0.0565026	0.287062	0.277396	0.51373	0.355934	0.262956	1.01148	0.245089	0.85672	0.463847	0.197915	0.409607	0.318398	0.381835	0.743823	0.37753	0.550657	0.02672	0.592764	0.276729	0.0342146	0.131591	1.13712	0.391498	0.530921	0.200387	0.0275403	0.275781	0.401236	0.137632	0.131723	0.202737	0.293345	0.740066	0.296988	0.604586	0.131877	0.377754	0.22951	0.150611	0.267226	0.399411	0.767389	0.41836	0.32274	0.67796
ENSMUSG00000004961	0	0.213648	0	0	0.122791	0.0295961	0	0.0582512	0	0.165224	0	0.227649	0.0862395	0.0687138	0.106566	0.146941	0.0447044	0.0626463	0.0658313	0.241298	0.0371719	0.137511	0.0770046	0	0.0916617	0.171966	0.114364	0	0.158621	0	0.0386448	0.160189	0.0386332	0	0.161341	0.0455288	0.0383223	0	0.200104	0.0461489	0.0659543	0	0.0422257	0	0.0373137	0.123419	0.152666	0.0300475	0.0859741
ENSMUSG00000085235	0.125101	0.223438	0.172049	0.135259	0.372959	0.12187	0.091638	0.172396	0.0295022	0.29537	0.176102	0.365552	0.348136	0.180177	0.245757	0.119528	0.120661	0.285135	0.267372	0.103635	0.188967	0.173577	0.162412	0.0537938	0.209187	0.27297	0.207522	0.215495	0.206473	0.0864264	0.208623	0.158481	0	0.0909993	0.117345	0.267924	0.304775	0.162513	0.222933	0.0616634	0.179882	0.0653373	0.139875	0.139436	0.119787	0.271693	0.144198	0.233491	0.351587
ENSMUSG00000094967	0	0	0	0	0	0	0	0	0	0	0	0	0	0	0	0	0	0	0	0	0	0	0	0	0	0	0	0	0	0	0	0	0	0	0	0	0	0	0	0	0	0	0	0	0	0	0	0	0
ENSMUSG00000089322	0	0	0	0	0	0	0	0	0	0	0	0	0	0	0	0	0	0	0	0	0	0	0	0	0	0	0	0	0	0	0	0	0	0	0	0	0	0	0	0	0	0	0	0	0	0	0	0	0
ENSMUSG00000096744	0	0	0	0	0	0	0	0	0	0	0	0	0	0	0	0	0	0	0	0	0	0	0	0	0	0	0	0	0	0	0	0	0	0	0	0	0	0	0	0	0	0	0	0	0	0	0	0	0
ENSMUSG00000056494	0	0.0123389	0	0	0	0.00128627	0	0	0	0	0	0.0131927	0	0	0	0	0	0.0108251	0	0	0	0	0	0	0	0	0	0	0	0	0	0	0	0	0	0	0	0	0	0	0	0	0	0	0	0	0	0	0
ENSMUSG00000093560	0	0	0	0	0	0.00643966	0	0	0	0	0.055755	0	0	0.109217	0	0	0	0	0	0	0	0	0	0	0	0	0	0	0	0	0	0	0	0	0	0	0	0	0	0	0	0	0	0	0.0691413	0	0.0490071	0	0
ENSMUSG00000085866	0	0	0	0	0	0	0	0	0	0	0	0	0	0	0	0	0	0	0	0.150928	0	0	0	0	0	0	0	0	0	0	0	0	0	0	0	0	0	0	0	0	0	0	0	0	0	0	0	0	0
ENSMUSG00000087063	0.853775	1.29136	0.930469	0.332411	1.21035	0.608336	0.736546	1.30006	0	2.49972	0.678605	2.16497	1.76131	0.971085	0.735217	0.37866	0.657592	1.77692	1.34074	1.11216	0	0.703772	2.47576	0.210926	0.242478	1.96054	1.41715	1.04367	1.03114	0.508333	0.510515	1.02984	0.110127	0.731971	0.32425	1.2518	1.35991	0.111039	0.809523	0.613802	1.11164	0.243589	0.685315	0.443068	1.17772	1.83386	1.05548	1.27283	2.22488
ENSMUSG00000097266	0.269962	0.289453	0.208668	0.0636602	0.374309	0.337343	0.472665	0.234517	0.0673861	0.36442	0.400769	0.638182	0.310667	0.356894	0.570996	0.205929	0.247623	0.579291	0.290663	0.450361	0.0898062	0.286683	0.122798	0.113318	0.036861	0.551853	0.354289	0.198446	0.508858	0.121487	0.24513	0.255611	0.0309868	0.0733617	0.0644644	0.253651	0.502924	0.17428	0.576739	0.0734868	0.105118	0.223001	0.267417	0.165161	0.1774	0.601151	0.416245	0.410155	0.307675
ENSMUSG00000092731	1.83804	1.4404	0.728301	0	0	1.60763	2.77962	1.72138	0.649908	2.34245	0	0.651863	1.84603	1.1501	0	0.737658	0	1.40633	0	0	1.29271	3.1645	2.34192	0	0.773574	0	1.65205	2.71972	1.30751	0	3.11616	1.74167	0	0	0	0	1.89618	0	0	0.790834	0.535728	0	0	2.7004	0	0	1.74947	0.661221	0
ENSMUSG00000084823	0	0	0	0	0.274582	0.0381549	0	0	0	0	0	0	0.129627	0.130749	0	0.377649	0	0.137095	0	0	0.22802	0	0	0	0	0	0	0	0	0	0	0	0	0	0	0	0	0	0.276392	0	0	0	0	0	0	0	0	0	0
RLTR29_MM	1.5375	0.444997	3.30434	0.374307	0.484885	0.468638	0.400479	1.69554	0.128791	0.638964	1.44265	0.469015	0.540408	1.22308	0.353579	1.3357	4.93358	1.06897	1.22991	0.252109	0.472083	1.18866	1.08357	0.152471	2.43354	0.647424	0.176343	0.585052	0.989616	0.967649	1.28802	0.52065	1.46677	0.146364	1.28453	0.142279	1.29521	0.462716	0.249748	0.14747	2.46916	1.77732	3.5661	2.60628	0.585063	0.645195	0.565583	1.06995	0.8024
ENSMUSG00000041062	0.119655	0.0682917	0	0.0251458	0.0977036	0.0425398	0.0269793	0.0557384	0.0260603	0.0792695	0.019929	0.145566	0.137047	0	0.0682547	0.0707416	0.028438	0.0598961	0.0420047	0.0514991	0	0.0220735	0	0.0302953	0.0293681	0.065879	0.0366796	0	0	0.0968369	0.024604	0.0509013	0.0488995	0.0584186	0.0258425	0	0.0244876	0	0	0	0.0211115	0.0763824	0.0268979	0.0790584	0.0237647	0.157113	0.0781335	0	0.164069
ENSMUSG00000087370	7.4856	9.20774	6.64449	6.36608	9.72349	5.26831	4.28161	6.25329	6.20708	6.62489	4.30403	6.79725	7.72058	6.53013	6.12196	5.82767	7.22222	6.84777	6.42794	6.56519	6.87756	6.20697	7.92268	7.72626	7.92167	7.19046	7.39654	6.62359	7.04192	6.03263	7.5984	7.3347	6.36439	6.15326	7.37807	7.05061	7.24761	6.22125	6.54492	7.66362	6.3897	8.51757	7.14191	8.29766	6.75962	8.9091	6.36342	6.81865	7.10504
ENSMUSG00000097574	3.22718	2.3926	1.57539	1.66169	2.94283	5.75923	5.6059	2.56248	2.02079	4.30924	5.76984	4.0547	4.44142	2.67932	4.09367	4.00553	1.71428	4.81385	3.47022	2.80254	2.20655	3.89294	2.72347	2.24153	1.31523	4.57656	1.7743	4.60327	2.02163	1.51756	1.7288	2.8012	1.91166	2.11001	1.70942	2.69725	2.64618	2.72695	2.13985	1.59915	2.37514	2.19215	2.55675	1.65116	3.73492	3.17071	2.01042	2.2959	5.33067
ENSMUSG00000031917	32.0282	16.6089	56.0134	36.7837	16.1507	13.9902	15.965	36.982	47.1881	11.6991	14.7592	11.2395	16.7516	37.9528	31.8201	31.9687	51.7567	11.4434	32.8986	18.6725	38.4357	33.6444	34.1598	44.4919	46.4597	12.5408	19.3098	36.4007	17.6228	37.3886	45.8291	15.9623	46.5128	52.9614	42.8108	17.3408	36.7403	49.9677	18.1783	45.9367	45.1242	50.6766	50.6807	52.1109	36.5879	16.9484	19.2843	41.9869	10.0655
ENSMUSG00000085284	0	0	0	0	0	0.0215497	0	0	0	0	0.0606233	0.0740763	0	0	0	0	0	0	0	0.0789278	0.0729188	0	0	0	0	0	0	0	0	0	0	0	0	0	0	0	0.147939	0	0	0	0.0648101	0	0	0	0	0	0	0	0
ENSMUSG00000094044	0	0	0	0	0	0	0	0	0	0	0	0	0	0	0	0	0	0	0	0	0	0	0	0	0	0	0	0	0	0	0	0	0	0	0	0	0	0	0	0	0	0	0	0	0	0	0	0	0
ENSMUSG00000085659	0	0	0	0	0	0	0	0	0	0	0	0	0	0	0	0	0	0	0	0	0	0	0	0	0	0	0	0	0	0	0	0	0	0	0	0	0	0	0	0	0	0	0	0	0	0	0	0	0
ENSMUSG00000103823	0.206244	0	0.143534	0	0	0.0169483	0.0567258	0.132836	0.149149	0.0380612	0	0	0	0.063007	0.0327317	0.0674288	0.075722	0.0287754	0	0.0370599	0	0.0863181	0	0	0.125451	0.0630434	0	0.0378372	0	0.104391	0.0706477	0	0	0	0.147383	0.12459	0	0	0	0	0	0.0367836	0	0.128677	0.0340864	0	0.0282063	0	0.0395064
ENSMUSG00000085553	0	0	0	0	0	0	0	0	0	0	0	0	0	0	0	0	0	0	0	0	0	0	0.378933	0	0	0	0.260951	0	0	0	0	0	0	0	0	0	0	0	0	0	0	0	0	0	0	0	0	0	0.413468
ENSMUSG00000085881	3.17658	2.46845	0.77609	0.920323	1.55605	2.16763	3.34702	2.38989	1.70832	2.46837	2.56349	3.33697	2.16235	3.23318	2.5521	2.7372	1.15092	2.59728	3.21797	2.47999	0.940612	3.36077	3.07054	1.24924	1.32439	2.77455	1.83995	2.74822	3.5987	0.184197	1.5255	3.30303	0.492301	0.760882	0.953665	2.6645	4.04263	2.60843	1.40079	0.826397	2.28365	2.03408	1.09475	2.15163	1.42391	3.16936	2.76467	2.69925	3.58382
ENSMUSG00000103016	0	0	0	0	1.32193	0.241569	0.455697	0	0.441101	0	0.338545	1.24123	0.467954	0	0	0.808684	0.479817	0.341235	0.712484	0.43903	0	0	0.417989	0	0	0.374488	1.24734	0.446175	0.860873	0	0	0.428918	0	0	0.435772	0.980784	0	0	0.437607	0	0	0	0	0	0.401793	0	0.335058	0	0.931059
ENSMUSG00000065446	0	0	0	0	0	0	0	0	0	0	0	0	0	0	0	0	0	0	0	0	0	0	0	0	0	0	0	0	0	0	0	0	0	0	0	0	0	0	0	0	0	0	0	0	0.844946	0	0	0	0
ENSMUSG00000102680	0.353178	0.249833	0.0849238	0	0.347675	0.502944	0.72762	0.420629	0.165921	0.635174	0.348372	0.545919	0.305342	0.0641535	0.451586	0.379909	0.225704	0.591395	0.244164	0.212085	0.149473	0.359289	0.492636	0.165618	0.13017	0.548128	0.288591	0.4017	0.266513	0.277368	0.257978	0.211085	0.0517982	0.207295	0.212495	0	0.249172	0.178414	0.361531	0.159958	0.180031	0.148438	0.26077	0.184841	0.443188	0.152591	0.285386	0.129031	0.343596
ENSMUSG00000086138	0	0	0	0	0	0	0	0	0	0	0	0	0.179043	0	0	0	0	0	0	0	0	0	0	0	0	0	0	0	0	0	0	0	0	0	0	0	0	0	0	0	0	0	0	0	0	0	0	0	0
ENSMUSG00000022849	6.87218	5.16338	6.76193	5.78305	5.20946	6.42515	6.56764	6.21494	7.00855	6.14908	6.19348	5.75399	5.11424	5.83254	6.54832	7.35371	7.27081	6.06436	6.51803	6.42323	5.68911	7.11292	6.43156	6.74824	6.84915	5.57728	6.42996	6.4903	7.23393	6.50631	6.08049	8.77704	7.43269	7.23289	5.77205	4.62404	6.22439	7.50982	7.77497	6.27936	5.98976	7.87778	6.96981	7.54078	7.26365	5.71398	6.63747	5.36438	5.31455
ENSMUSG00000074753	0	0	0	0	0	0	0	0	0	0	0	0	0	0	0	0	0	0	0	0	0	0	0	0	0	0	0	0	0	0	0	0	0	0	0	0	0	0	0	0	0	0	0	0	0	0	0	0	0
ENSMUSG00000065330	0	0	0	0	0	0	0	0	0	0	0	0	0	0	0	0	0	0	0	0	0	0	0	0	0	0	0	0	0	0	0	0	0	0	0	0	0	0	0	0	0	0	0	0	0	0	0	0	0
ENSMUSG00000073759	0	0	0	0	0	0	0	0	0	0	0	0	0	0	0	0	0	0	0	0	0	0	0	0	0	0	0	0	0	0	0	0	0	0	0	0	0	0	0	0	0	0	0	0	0	0	0	0	0
ENSMUSG00000077415	0	0	0	0	0	0	0	0	0	0	0	0	0	0	0	0	0	0	0	0	0	0	0	0	0	0	0	0	0	0	0	0	0	0	0	0	0	0	0	0	0	0	0	0	0	0	0	0	0
ENSMUSG00000099585	0	0	0	0	0	0	0	0	0	0	0	0	0	0	0	0	0	0	0	0	0	0	0	0	0	0	0	0	0	0	0	0	0	0	0	0	0	0	0	0	0	0	0	0	0	0	0	0	0
ENSMUSG00000087412	19.1648	15.6326	10.4972	13.7775	15.1287	14.1518	13.567	17.5021	13.012	18.5043	15.2587	19.2469	16.0565	12.037	23.4229	21.2838	10.5121	11.4777	15.9015	24.8611	14.8683	14.0509	24.7629	11.8377	15.1449	15.9769	17.485	8.70039	11.1209	15.5221	6.75914	18.8503	16.4897	15.9249	13.164	33.8949	16.0045	21.756	26.5329	12.0158	16.9122	16.342	10.9791	11.6274	9.85155	22.6825	18.1326	15.5092	12.1072
ENSMUSG00000024382	41.3599	28.9195	41.9575	35.2519	33.8433	29.4334	32.3482	42.4911	41.8232	30.514	27.6738	29.9652	36.1925	43.6288	45.7904	44.6807	42.9885	28.7588	40.2254	39.4105	36.8523	44.1481	45.0695	40.4914	38.7101	31.0428	37.7055	43.2114	39.8808	35.8086	44.4743	43.4609	38.0023	43.2504	37.8592	34.5121	43.2821	41.9219	42.2601	40.6487	46.4263	36.9718	41.0031	39.429	41.6742	35.4101	41.3334	43.525	30.7079
L1MdV_II	6.11183	5.00888	2.7626	2.67816	5.29063	6.51932	6.57298	5.32016	3.06311	6.43098	7.82878	6.7672	5.39369	4.19487	4.88685	4.69225	3.39153	6.48631	4.65477	6.861	1.91577	5.07349	5.56082	2.1202	1.8969	7.04834	4.86543	4.97833	4.60068	3.35187	4.60034	5.08584	1.47873	2.14418	1.61299	4.49373	5.41774	3.13699	4.79719	2.54647	3.85597	1.69853	3.79095	2.25056	5.49873	5.19413	5.9743	4.08757	6.21504
ENSMUSG00000033931	20.1439	12.8176	26.0026	23.3947	12.532	11.014	11.8906	21.2547	22.982	9.20157	11.8555	10.9205	14.8754	21.6349	19.5619	19.7264	25.4063	9.66967	19.0991	14.5933	23.0793	20.2725	21.3809	23.9238	25.0536	9.74759	14.0531	21.4927	13.3785	23.0628	24.579	13.8664	24.3492	25.9113	24.5197	12.2298	21.4641	23.458	14.0904	25.7973	22.0932	25.66	24.1548	26.6055	19.7065	13.9905	14.6517	20.9386	10.2004
ENSMUSG00000062201	0	0	0	0	0	0	0	0	0	0	0	0	0	0	0	0	0	0	0	0	0	0	0	0	0	0	0	0	0	0	0	0	0	0	0	0	0	0	0	0	0	0	0	0	0	0	0	0	0
ENSMUSG00000097415	67.0885	27.9569	38.7928	20.412	21.3763	29.1222	24.4891	66.5266	35.4614	24.4981	25.8693	25.3536	30.6601	62.9261	42.63	49.4437	41.7856	22.9601	48.6885	41.4523	25.1329	47.8461	52.9283	23.116	30.0123	26.2114	45.537	43.476	31.3185	18.1974	48.8622	23.033	27.9635	31.7665	29.7881	31.2639	63.2338	35.914	30.4996	29.3171	56.398	29.5562	39.9981	34.3887	47.4761	17.5174	46.5006	75.7175	21.3459
ENSMUSG00000075590	0.533352	0.240584	0.176728	0.132236	0.24841	0.318511	0.396823	0.236621	0.110184	0.698716	0.524246	0.308393	0.232389	0.278914	0.299222	0.523889	0.417862	0.295717	0.244097	0.163487	0.348657	0.394005	0.2612	0.0642844	0.710517	0.233597	0.136093	0.139159	0.375868	0.230568	0.181633	0.215483	0.671507	0.185034	0.880169	0.305677	0.309079	0.611433	0.298314	0.0926258	0.398695	0.215559	0.282822	0.335736	0.424602	0.222476	0.207579	0.283076	0.174141
L1MdMus_I	18.7248	12.5933	9.22438	8.01434	11.5968	13.9885	15.4804	14.9382	9.19346	15.6589	17.5342	16.3647	12.1011	13.0895	11.5418	12.2461	10.7045	15.2132	14.9277	14.0229	7.60427	13.7425	13.8051	6.93781	7.00422	16.6339	10.5939	13.8057	11.0094	9.76398	13.9552	11.8807	5.97107	7.87526	7.04844	10.3798	16.5142	9.84479	11.7153	8.11467	11.9191	7.54497	11.3768	9.05613	16.1431	12.3531	12.8833	12.2667	16.132
ENSMUSG00000106643	0.0529461	0.489189	0.0610483	0.0184621	0.517901	0.185934	0.339496	0.0411508	0.0958269	0.574119	0.294018	0.505115	0.569212	0.06484	0.0506996	0.0174388	0.104034	0.369545	0.0614891	0.266231	0.0173559	0.128425	0.0546793	0.0886488	0	0.569049	0.284298	0.0193946	0.243913	0.0538274	0.124471	0.0941387	0.0180537	0.0214998	0	0.340873	0.0905822	0.0578777	0.265223	0.0646835	0.0470172	0.131869	0.0989932	0.0586012	0.0525003	0.428485	0.16035	0.0428034	0.388878
ENSMUSG00000088364	0	0.829898	0	0	0	0.174258	0.972608	0.678808	0.941454	2.87825	0.722566	0	0	0	0	0	1.02409	1.44941	0	0	0	0.797476	0.892127	0	0	3.76547	0.670535	1.89514	0	0	0	0	0	0	0.93008	1.05186	0.888805	0.954355	0.933998	0	1.51667	0	0	0	0.857557	1.8995	0	0	2.05027
ENSMUSG00000084884	0.142857	0.0814876	0.0333797	0.0597736	0.209816	0.138054	0.0641235	0.176918	0.0311115	0.314399	0.141472	0.289111	0.0656308	0.104587	0.135395	0.140262	0.16851	0.261391	0.100002	0.0920262	0.0282508	0.0263515	0.146079	0.0720412	0.0697614	0.261503	0.0872407	0.0937617	0.0605466	0.0579823	0.14575	0.121451	0.0874807	0.0350596	0.061442	0.0689939	0.117633	0.12558	0.152451	0.0350542	0.0501648	0.0912393	0.0639146	0	0.196953	0.0315166	0.209345	0.0909673	0.195772
ENSMUSG00000085139	0	0.0367988	0.0150131	0.01351	0.0315598	0.027034	0	0.0201066	0	0.0616455	0.0107513	0.0263285	0.0148675	0.023738	0.0246194	0.0128362	0	0	0	0.0303101	0.0378675	0.0118957	0.0265054	0.0484744	0.0627503	0.0236756	0.0203316	0.0423786	0.040926	0	0.0132254	0.0272653	0	0	0.0138779	0	0.0273677	0.0283189	0.0413883	0	0	0.0137688	0	0	0.0128034	0.0142341	0.0211256	0.010366	0.0295525
ENSMUSG00000065141	0	0	0	0	0	0	0	0	0	0	0	0	0	0	0	0	0	0	0	0	0	0	0	0	0	0	0	0	0	0	0	0	0	0	0	0	0	0	0	0	0	0	0	0	0	0	0	0	0
ENSMUSG00000077592	0.490461	0	0.56678	0	0	0	0	0	0	0	0	0	0.562332	0	0	0	0	0.410056	0	1.04992	0	0	0	0	0	0	0.377528	0	0	0	0	0.515423	0	0	0	0	0	0	0	0	0.429086	0	0	0.537677	0	1.60154	0	0.393182	0.562201
ENSMUSG00000057215	0.4381	0.0851084	0.208209	0.506485	0.71443	0.340564	0.458467	0.0690833	0.296172	0.660135	0.260361	0.823223	0	0.631057	0.507406	0.343129	0.322641	0.92912	0.169448	0.453783	0.393642	0.395574	0.0992035	0.870778	0.21773	0.980912	0.362663	0.668005	0.370863	0.535632	0.301367	0.0732971	0.232272	0.150766	0.150842	0.229113	0.514748	0.352924	0.365927	0.334033	0.27366	0.134261	0.317466	0	0.384616	0.7538	0.532117	0.294474	0.399191
ENSMUSG00000104089	0	0	0	0	0.321707	0.155735	0	0	0	0.437216	0	0	0	0	0	0	0	0	0	0	0	0	0	0	0	0	0	0	0	0	0	0	0	0	0	0.476182	0	0	0	0	0	0	0	0.435044	0	0	0	0	0
ENSMUSG00000094483	62.1213	53.7695	74.0534	50.8435	53.7111	39.7583	41.3443	64.1326	66.8104	36.3414	44.5574	46.7913	50.8557	59.8421	66.9105	66.0594	71.595	40.7783	58.8278	67.4356	53.1352	63.1421	71.1288	64.8089	55.9349	42.9372	60.1588	65.3705	63.5355	52.5811	69.0025	68.5671	49.8927	68.4588	57.9527	49.3395	70.5941	62.4513	59.6421	62.8169	61.9442	65.0557	70.5746	68.6052	60.7236	54.5435	64.2081	57.6225	42.4872
ENSMUSG00000064494	0.579052	0	0	0.643641	0	0.118278	0	0	0	1.29722	0.63115	0	0	1.46538	0	0	0	0	1.08659	1.15263	0.592662	0	0	0	0	0	0	0	0	0	0	0	0	0	0	0.658644	0	1.40669	0	0	0	0	0	0	0	0	0	0	0
ENSMUSG00000085804	0	0	0	0	0	0	0	0	0	0	0	0	0	0	0	0	0	0	0	0	0	0	0	0	0	0	0	0	0	0	0	0	0	0	0	0	0	0	0	0	0	0	0	0	0	0	0	0	0
ENSMUSG00000079416	0	0	0	0	0	0	0	0	0	0	0	0	0	0	0	0	0	0	0	0	0	0	0	0	0	0	0	0	0	0	0	0	0	0	0	0	0	0	0	0	0	0	0	0	0	0	0	0	0
ENSMUSG00000099637	0	0	0	0	0	0	0	0	0	0	0	0	0	0	0	0	0	0	0	0	0	0	0	0	0	0	0	0	0	0	0	0	0	0	0	0	0	0	0	0	0	0	0	0	0	0	0	0	0
ENSMUSG00000058665	0	0	0.0279912	0	0	0.00475561	0	0.0187337	0	0	0	0	0	0	0.0229403	0	0	0	0.0211417	0	0	0	0	0	0	0	0.0184613	0	0	0.024448	0	0	0	0	0	0	0.0245279	0	0	0.0293872	0	0	0.0269425	0	0	0.0264471	0	0	0.0276178
ENSMUSG00000103468	0	0	0	0	0	0	0	0	0	0	0	0	0	0	0	0	0	0	0	0	0	0	0	0	0	0	0	0	0	0	0	0	0	0	0	0	0	0	0	0	0	0	0	0	0	0	0	0	0
ENSMUSG00000087146	0	0	0	0	0	0	0	0	0	0	0	0	0	0	0	0	0	0	0	0	0	0	0	0	0	0	0	0	0	0	0	0	0	0	0	0	0	0	0	0	0	0	0	0	0	0	0	0	0
ENSMUSG00000094638	0	0.193514	0	0.16201	0	0.123069	0.151343	0	0.166006	0	0	0	0	0	0.139556	0	0	0.138994	0	0.152379	0	0.156952	0	0.166161	0	0.146844	0	0	0	0	0	0	0	0	0	0	0	0	0	0.892632	0.214958	0	0	0	0	0.186196	0	0	0
ENSMUSG00000099768	0	0	0.0680106	0	0	0.00291209	0	0	0	0	0	0	0	0	0	0	0	0	0	0	0	0.0269768	0	0	0	0	0	0	0	0	0	0	0	0	0	0	0	0	0	0	0	0	0	0	0	0	0	0	0
ENSMUSG00000096584	0	0	0	0	0	0	0	0	0	0	0	0	0	0	0	0	0	0	0	0	0	0	0	0	0	0	0	0	0	0	0	0	0	0	0	0	0	0	0	0	0	0	0	0	0	0	0	0	0
ENSMUSG00000047090	4.34273	4.31709	2.48161	3.27424	5.09581	7.04395	6.48124	3.67252	3.21414	5.91272	5.89641	4.96435	4.1054	3.92051	4.25212	5.10862	3.93386	8.24	4.40355	5.50081	4.29762	4.77338	4.06873	3.69771	5.82207	5.29743	4.40014	4.59503	5.01892	4.29238	3.14998	5.63567	5.00603	2.90289	5.90128	4.9812	3.75871	3.15818	6.12841	3.78062	3.65742	3.66687	3.41232	4.55927	5.18834	4.148	4.84735	3.02169	6.33425
ENSMUSG00000084848	0.847696	0.661081	0.320603	0.377522	0.237213	0.47672	0.700414	0.605993	0.39067	0.498132	0.838954	0.599592	0.38827	0.560619	0.373	0.483096	0.346414	0.584632	0.773966	0.481424	0.144288	0.591275	0.831974	0.403985	0.509884	0.903683	0.514924	0.888484	0.656529	0.261744	0.399385	0.589122	0.22522	0.169619	0.341711	0.178854	0.32341	0.32563	1.0655	0.615248	0.382536	0.459046	0.591808	0.34723	0.784187	0.448412	0.433555	0.398235	0.728022
ENSMUSG00000072068	0	0	0	0	0.232257	0	0	0	0	0	0	0	0	0	0	0	0	0	0	0	0	0	0	0	0	0	0	0	0	0	0	0	0	0	0	0	0	0	0	0	0	0	0	0	0	0	0	1.50498	0
ENSMUSG00000082594	0.0808337	0.247445	0	0.194605	0.226515	0.0935777	0	0.15629	0	0.152196	0.15075	0.0922791	0	0	0	0	0	0.0706157	0.193956	0	0	0	0	0.12454	0	0.0820668	0	0.13146	0.191364	0.636859	0.100559	0	0	0	0.293117	0.0983663	0.192418	0.0949353	0	0	0.16713	0.0955279	0.101278	0	0	0.0941615	0.0698021	0.148552	0
ENSMUSG00000106407	0	0	0	0	0	0	0	0	0	0	0	0	0	0	0	0	0	0	0	0	0	0	0	0	0	0	0	0	0	0	0	0	0	0	0	0	0	0	0	0	0	0	0	0	0	0	0	0	0
ENSMUSG00000058953	0	0	0	0	0	0	0	0	0	0	0	0	0	0	0	0	0	0	0	0	0	0	0	0	0	0	0	0	0	0	0	0	0	0	0	0	0	0	0	0	0	0	0	0	0	0	0	0	0
ENSMUSG00000106149	0.659592	0.745034	0.344726	0.277573	0.498891	0.232921	0.337944	0.827574	0.224202	1.09057	0.24856	0.859963	0.736156	0.748429	1.08945	0.688973	0.299736	0.786935	0.795936	1.21149	0.26298	0.745737	0.934297	0.235961	0.515469	0.971244	0.888199	0.907732	0.88383	0.144986	0.319608	0.538515	0.350882	0.234051	0.536684	0.774555	1.60943	0.505033	0.955189	0.45691	0.41144	0.282897	0.244743	0.609109	0.57109	0.56634	1.18606	0.450402	0.609643
ENSMUSG00000094239	0	0	0	0	0	0	0	0	0	0	0	0	0	0	0	0	0	0	0	0	0	0	0	0	0	0	0	0	0	0	0	0	0	0	0	0	0	0	0	0	0	0	0	0	0	0	0	0	0
ENSMUSG00000104596	0	0	0	0	0	0	0	0	0	0	0	0	0	0	0	0	0	0	0	0	0	0	0	0	0	0	0	0	0	0	0	0	0	0	0	0	0	0	0	0	0	0	0	0	0	0	0	0	0
ENSMUSG00000087678	0	0	0	0	0	0.00431987	0.0245318	0.0170165	0	0.0721253	0.0360815	0	0.0251283	0	0	0	0	0	0	0	0	0	0	0	0	0.0201056	0.0167728	0	0.0231929	0	0	0	0	0	0	0	0	0	0	0	0	0	0	0	0	0	0	0	0
ENSMUSG00000074957	0	0	0	0	0	0	0	0	0	0	0	0	0	0	0	0	0	0	0	0	0	0	0	0	0	0	0	0	0	0	0	0	0	0	0	0	0	0	0	0	0	0	0	0	0	0	0	0	0
ENSMUSG00000101023	0	0	0	0	0	0	0	0	0	0	0	0	0	0	0	0	0	0	0	0	0	0	0	0	0	0	0	0	0	0	0	0	0	0	0	0	0	0	0	0	0	0	0	0	0	0	0	0	0
ENSMUSG00000086423	0	0	0	0	0	0	0	0	0	0	0	0	0	0	0	0	0	0	0	0	0	0	0	0	0	0	0	0	0	0	0	0	0	0	0	0	0	0	0	0	0	0	0	0	0	0	0	0	0
ENSMUSG00000087246	0	0.0162158	0.0588626	0.0530208	0	0.0352355	0.0190585	0.0657747	0.0184243	0.0188506	0	0	0.0195463	0.0467964	0	0.0168471	0.0599116	0.0566005	0.0445564	0.0365149	0.0167139	0.0156085	0.0347277	0.0637791	0.041329	0	0.0260179	0.018643	0.0180453	0	0.0518752	0.0180369	0	0	0.0725201	0.0205661	0.0345344	0.0558172	0.0543714	0.0618225	0.0297172	0.0181119	0.0567067	0.0558889	0	0.055701	0	0.0136049	0
ENSMUSG00000046396	0	0	0	0	0	0	0	0	0	0	0	0	0	0	0	0	0	0	0	0	0	0	0	0	0	0	0	0	0	0	0	0	0	0	0	0	0	0	0	0	0	0	0	0	0	0	0	0	0
ENSMUSG00000105980	0.0441597	0	0	0	0	0.00443121	0	0	0.0477505	0	0	0	0	0.0400483	0	0	0	0	0	0.0470482	0	0	0	0	0	0	0	0	0	0	0	0	0	0	0	0	0.0445444	0	0	0	0	0	0	0	0	0	0	0	0.0498586
ENSMUSG00000062987	0	0	0	0	0	0	0	0	0	0	0	0	0	0	0	0	0	0	0	0	0	0	0	0	0	0	0	0	0	0	0	0	0	0	0	0	0	0	0	0	0	0	0	0	0	0	0	0	0
ENSMUSG00000041571	236.204	241.958	247.492	256.236	251.21	264.405	299.471	250.337	235.112	290.723	261.665	272.197	270.842	252.773	235.801	231.177	234.337	261.338	256.754	232.582	266.068	241.99	225.746	194.705	227.693	270.733	215.081	240.755	233.115	237.73	256.237	228.699	222.366	241.837	251.396	280.667	221.338	242.266	238.712	199.995	245.19	196.678	239.668	192.108	258.884	269.487	225.308	302.196	249.4
ENSMUSG00000070900	0	0	0	0	0	0.345741	0	0	0.223799	0	0	0	0	0.21281	0.202652	0.450223	0	0.177721	0.198949	0	0.196749	0	0	0	0	0.198047	0.3512	0	0	0	0	0	0.424576	0	0.423967	0	0.424715	0	0	0	0.191357	0.461815	0	0.225547	0.212105	0	0	0	0
ENSMUSG00000057513	0	0	0	0	0	0	0	0	0	0	0	0	0	0	0	0	0	0	0	0	0	0	0	0	0	0	0	0	0	0	0	0	0	0	0	0	0	0	0	0	0	0	0	0	0	0	0	0	0
ENSMUSG00000078684	24.0803	15.1032	27.5951	22.642	15.4488	24.2209	29.2214	24.1956	27.5977	21.7277	23.965	22.2458	17.549	22.883	23.4864	24.22	28.6041	18.9901	24.6968	18.1804	22.483	24.4476	23.9551	29.4599	28.7483	20.0958	16.8037	26.0853	16.2871	19.9904	22.7098	17.0554	24.7138	26.1262	29.7626	17.2664	21.8778	28.2175	17.1351	26.7371	23.9289	31.0935	27.6796	30.0035	24.8745	17.9424	16.9634	24.39	19.2708
ENSMUSG00000097234	1.02585	1.01135	1.4681	0.909748	0.939989	0.754047	1.03468	1.02947	0.841598	1.2795	0.862946	1.47693	1.37725	0.947017	0.866765	0.886532	1.37634	1.29649	1.14793	1.07315	1.05411	1.20871	1.24938	0.909444	1.37279	1.34948	0.856565	0.999731	0.859037	1.15412	0.781256	0.831219	1.14598	1.05803	1.23362	0.804314	1.52483	1.09337	0.916578	0.952637	0.672673	1.20638	1.51647	1.45067	1.06729	1.19306	1.1367	1.14975	1.28883
ENSMUSG00000083046	0	0	0	0	0	0.123256	0	0	0	0	0	0	0	0	0	0	0	0	0	0	0	0	0	0	0	0	0	0	0	0	0	0	0	0	0	0	0	0	0	0	0	0	0	0	0	0	0	0	0
ENSMUSG00000104925	2.46503	1.23943	1.08439	1.30737	1.58917	1.6907	2.12731	1.70112	1.28476	1.68597	1.81931	1.44877	1.31991	1.74867	1.98833	1.73621	1.36741	1.37115	2.00458	2.1235	0.849277	1.52726	1.95443	0.826038	0.796701	1.8086	1.17769	1.73334	1.46347	0.911698	1.84068	1.528	0.812568	1.12997	0.61329	1.22893	1.90282	1.33215	1.74213	0.67871	1.64133	0.531737	1.55173	0.696012	1.31016	1.34821	1.32427	2.25919	1.33604
ENSMUSG00000096181	0	0	0	0	0	0	0	0	0	0	0	0	0	0	0	0	0	0	0	0	0	0	0	0	0	0	0	0	0	0	0	0	0	0	0	0	0	0	0	0	0	0	0	0	0	0	0	0	0
ENSMUSG00000073145	9.66332	12.6986	5.03827	1.74015	9.30889	8.66658	12.448	11.9727	7.30328	17.505	6.46366	13.6934	10.2292	8.17407	10.6913	8.23225	4.95474	10.3318	8.72785	11.6715	3.55862	10.4785	8.42628	6.54338	3.49915	13.9805	8.98472	10.833	7.63116	4.54192	5.80763	8.86949	3.85155	3.54975	4.2262	14.0205	13.5455	6.4155	9.9936	7.36289	8.23188	5.35695	4.64435	6.34261	9.96381	7.68918	14.5628	7.06898	11.8543
ENSMUSG00000079053	0.693532	2.21204	1.24229	0.374358	0.287146	0.476426	0.398543	0.505382	0.374883	0.358748	0.544475	0.326803	0.783257	1.15194	0.588603	0	1.27002	0	1.17343	1.07632	0.352638	0.317337	0.697998	0.920578	2.48337	0	1.44543	0.377987	0.355576	0	1.07749	0.415887	1.10221	0	0.390168	0.808293	1.31918	0	0.354015	0	0.914159	0.382735	1.93836	1.18875	0	0	1.305	0	0.3834
ENSMUSG00000085958	0.463158	0.218921	0.180457	0	0.315801	0.127997	0.346916	0.236983	0.0840287	0.420574	0.189942	0.309092	0.617228	0.208889	0.215837	0.296456	0.275219	0.63765	0.134794	0.0829955	0.152722	0.141611	0.236578	0	0.0945016	0.141528	0.116433	0.169021	0	0.079186	0	0.250907	0	0.0951246	0	0.277752	0.387607	0	0.163971	0	0.540749	0.0831789	0.172906	0.25689	0.228914	0.169127	0.124647	0.242734	0.088383
ENSMUSG00000088853	0	0	0.576468	0	0	0	0	0	0	1.10064	0	0	0.571944	0.460555	0	0.496654	0	0.417066	0	0	0	0	0	0	0	0.910883	0.383982	0	0.528706	0	0	0	0	0	0	0.60235	0	0	0	0	0	0	0	0.546868	0	0	0.409515	0	0
ENSMUSG00000044177	4.23282	1.33913	2.88536	0.794589	1.82608	2.95019	3.77643	5.18856	3.86286	3.00319	3.4216	2.69909	2.49252	3.18386	5.69633	5.15988	4.21206	2.24927	4.46351	3.43097	0.367721	6.27192	3.58089	1.07366	1.87633	2.58961	1.97349	6.96923	2.97424	0.769684	6.59098	4.28756	1.58856	2.59681	1.44817	2.36983	3.11304	3.92133	4.43066	1.1566	5.90745	2.057	3.32866	1.66772	7.64851	2.49632	3.25193	3.8016	2.11303
ENSMUSG00000065322	0	0	0	0	0	0	0	0	0	0	0	0	0	0	0	0	0	0	0	0	0	0	0	0	0	0	0	0	0	0	0	0	0	0	0	0	0	0	0	0	0	0	0	0	0	0	0	0	0
ENSMUSG00000033739	5.31926	3.3318	6.51736	4.53516	4.04836	6.50011	4.81948	4.30595	6.89459	2.71201	4.1592	2.74367	3.25543	5.07933	5.52545	4.6275	6.99662	4.16472	6.60999	3.87524	4.65792	4.28126	4.39104	3.50582	4.43313	1.0959	5.14773	6.5948	7.01436	5.51641	6.67131	4.52703	4.19144	5.55893	5.40972	3.76864	4.07055	4.13447	4.17003	3.65984	6.13629	6.58149	7.63257	6.19366	7.21227	2.20166	5.51546	6.75996	1.3021
ENSMUSG00000087286	0.443323	0.571802	0.665825	0.181296	0.215351	0.19929	0.301105	0.341265	0.38951	0	0.238488	0.174579	0.393956	0.241179	0.41635	0.0919679	0.820644	0.160779	0.406803	0.292137	0.603991	0.398588	0.267255	0.44096	0.639279	0.16433	0.330236	0.18895	0.183459	0.439856	0.589896	0.0950028	0.454699	0.528193	0.85715	0.104165	0.705434	0.202499	0.373748	0.352794	0.45871	0.645101	0	0.801066	0.432812	0.288373	0.535034	0.31601	0.0995699
ENSMUSG00000101081	0	0	0	0	0	0.0362453	0	0	0	0.202715	0	0	0	0	0	0	0	0.159173	0	0	0	0	0	0	0	0	0	0	0.195825	0	0	0	0	0	0	0	0	0	0	0	0	0	0	0	0	0	0	0	0
ENSMUSG00000103424	0.433078	0.416683	0.256213	0.050918	0.541258	0.415629	0.15361	0.149042	0.415674	0.731678	0.321933	0.742967	0.374808	0.204779	0.180147	0.337044	0.151382	0.703637	0.200795	0.409784	0.378271	0.393516	0.528481	0	0.112937	0.950927	0.234368	0.305363	0.452742	0.224359	0.252617	0.525267	0.112661	0.0959247	0.35497	0.437973	0.411212	0.202498	0.513021	0.0967831	0.304026	0.162517	0.347814	0.322812	0.407571	0.380394	0.437142	0.246097	0.865028
ENSMUSG00000082947	0	0	0	0	0	0	0	0	0	0	0	0	0	0	0	0	0	0	0	0	0	0	0	0	0	0	0	0	0	0	0.274951	0	0	0	0	0	0.257174	0	0	0	0	0	0	0	0	0	0	0	0
ENSMUSG00000073639	31.1166	40.3004	37.5322	37.0932	35.5753	28.8047	27.926	26.5561	34.7122	23.796	30.3994	29.7182	43.2908	29.9687	30.4814	29.3144	35.6532	28.0705	30.4174	40.8066	38.5157	28.9618	34.4932	34.7815	40.8247	27.1157	39.1097	29.9633	32.1484	37.8222	34.114	39.1693	36.5111	40.106	43.4961	36.064	30.5839	31.6619	31.0076	35.5003	28.7638	34.0039	37.6482	36.9531	31.7267	33.1554	40.1025	29.5806	29.6604
ENSMUSG00000023980	27.7042	27.9381	15.3633	18.9117	31.7037	25.7044	29.3401	27.3739	18.4829	29.3345	24.046	29.7406	31.7238	26.3942	27.7848	27.0735	16.5732	26.3028	26.6952	27.1838	17.9032	26.9649	26.1223	16.7679	16.4781	28.0221	27.4604	28.4948	28.8035	18.3228	22.4006	29.5572	16.9882	15.3731	16.3543	30.6272	24.6542	17.5883	29.6487	17.0592	23.3574	17.2075	17.2558	16.5859	25.801	33.8183	27.8105	25.276	25.5717
ENSMUSG00000086206	0.442261	0.104701	0.130232	0.349044	0.271806	0.619803	0.373537	0.168851	0.120205	0.358901	0.539778	0.657336	0.127073	0.394102	0.710533	0.105212	0.132699	1.08949	0.479196	0.469808	0.219329	0.404082	0.562536	0.282771	0.268694	0.531351	0.0828915	0.361944	0.34737	0.113763	0.453324	0.484434	0.114783	0.136505	0.240441	0.264475	0.550921	0.123231	0.233379	0.545691	0.0976382	0.356052	0.617204	0.246588	0.436912	0.602349	0.528884	0.43029	0.749566
ENSMUSG00000102742	0.335651	0.0914123	0.218351	0.16204	0.098933	0.145932	0.222536	0.301554	0.10422	0.209697	0.186463	0.0455388	0.212991	0.354148	0.0536009	0.17814	0.112737	0.0772579	0.33289	0.141676	0.0241198	0.323268	0.321765	0.0501066	0.0503526	0.0310221	0.129086	0.371677	0.0996902	0.088684	0.225631	0.086543	0.185001	0.24674	0.0904939	0.136858	0.160825	0.134328	0.166817	0.122243	0.284862	0.149165	0.0664938	0.267979	0.437584	0.190495	0.146245	0.221702	0.130485
ENSMUSG00000097584	0.177904	0.167665	0	0.0937883	0	0.263003	0.100435	0.203825	0.0964935	0.193288	0.290073	0.353949	0.506371	0.0802098	0	0.085297	0	0.224921	0.154631	0	0.262983	0.0817088	0	0	0.215871	0.64734	0.135125	0.098701	0.186627	0.181231	0.182127	0.0971136	0	0	0	0.530297	0	0.0987027	0.281481	0	0.310978	0	0.0998093	0.197319	0.0882515	0.199715	0.289327	0.0700082	0.103312
ENSMUSG00000048620	0	0	0	0	0	0	0	0	0	0	0	0	0	0	0	0	0	0	0	0	0	0	0	0	0	0	0	0	0	0	0	0	0	0	0	0	0	0	0	0	0	0	0	0	0	0	0	0	0
ENSMUSG00000080996	0.176104	0.159797	0	0.181191	0	0.0497667	0	0.256661	0	0	0.27522	0	0	0.149815	0	0	0	0.149516	0	0.185357	0	0	0.355279	0	0	0	0	0	0	0.176182	0	0.192042	0	0	0	0	0	0	0	0	0	0	0.191608	0.192111	0	0	0.32904	0.131358	0
ENSMUSG00000088840	0	0	0	0	0	0	0	0	0	0	0	0	0	0	0	0	0	0	0	0	0	0	0	0	0	0	0	0	0	0	0	0	0	0	0	0	0	0	0	0	0	0	0	0	0	0	0	0	0
ENSMUSG00000086821	0	0	0	0	0	0	0	0	0	0	0	0	0	0	0	0	0	0	0	0	0	0	0	0	0	0	0	0	0	0	0	0	0	0	0	0	0	0	0	0	0	0	0	0	0	0	0	0	0
ENSMUSG00000100181	0.0401224	0.151033	0.0926547	0.207794	0.195051	0.393029	0.489722	0.0617056	0	0.393234	0.294919	0.241121	0.275814	0	0.15033	0.155559	0.0943114	0.33053	0.0350493	0.0855038	0.195458	0.109387	0	0.0651547	0.193779	0.254971	0.121119	0.0438192	0.209972	0.0808831	0.0409609	0.0427951	0.0815055	0	0.256351	0.33481	0.0405948	0.175125	0.296617	0.145811	0.0351243	0.0849842	0.0447526	0.263106	0.0398332	0.130785	0.161701	0.0318253	0.544272
ENSMUSG00000019505	1229.53	1423.2	1179.36	1486.76	1490.27	1133.07	1098.72	1260.55	1173	1334.26	1025.45	1206.92	1482.37	1346.7	1267.42	1272.48	1182.27	1272.41	1308.49	1436.84	1523.83	1244.65	1268.58	1292.33	1499.36	1257.6	1534.16	1218.09	1569.7	1503.31	1151.36	1479.52	1517.72	1185.73	1516.34	1543.41	1278.96	1163.6	1562.35	1296.52	1221.29	1341.46	1189.86	1289.05	1107.47	1469.24	1445.24	1289.36	1218.29
ENSMUSG00000086399	0	0.704423	0.110053	0	0.459216	0.689894	0.543576	0	0	0.811665	0.305754	0.279921	0.427456	0	0.087214	0.26755	0.11211	0.693697	0.457903	0.398497	0	0.256857	0.191238	0	0.114401	0.0861506	0.210207	0.306542	0.588333	0.0961212	0.0965688	0.813964	0	0.343926	0.40511	0.112716	0.187773	0	0.0995567	0.116028	0.246266	0.200914	0.1053	0	0.0931119	0.204751	0.150391	0.0737593	0.741715
ENSMUSG00000098235	0	0	0	0.0769185	0	0	0	0	0	0	0.0601714	0	0	0	0	0	0	0	0	0	0.144018	0	0	0	0.0891785	0	0	0	0	0.0746666	0	0	0	0	0.15765	0	0	0.080962	0	0	0	0.0784373	0	0.0812751	0	0	0	0	0
ENSMUSG00000086071	0.209806	0	0	0	0	0	0	0	0	0.398033	0	0.186686	0	0	0	0	0.226229	0	0	0	0	0	0	0.243343	0	0	0	0	0	0	0	0	0	0	0	0	0	0.209579	0.195658	0	0	0	0	0	0	0.209909	0	0	0
ENSMUSG00000087108	1.25191	2.01488	1.12101	0.337856	4.17737	2.37029	2.14119	0.23106	0.343222	5.55401	3.22524	7.43412	2.84579	0.264774	0.805541	0.813579	0.388002	5.55859	0.817945	1.30144	0.633283	0.571623	1.89099	0.828862	1.50176	6.75998	0.441027	1.7243	2.24006	0.655093	0.65011	2.97416	0.999728	1.94686	1.41092	2.57732	0.60167	2.81461	1.30547	1.1975	0.293363	3.08038	1.06479	1.78413	0.965796	3.45011	1.42645	0.696799	7.00326
ENSMUSG00000083785	0	0	0	0	0	0	0	0	0.104655	0	0	0	0	0	0	0	0	0	0	0	0	0	0	0	0	0	0	0	0	0	0	0	0	0	0	0	0	0	0	0.119363	0.0849729	0	0	0.107657	0	0	0	0	0
ENSMUSG00000067049	0.173143	0.326898	0.185726	0.173313	0.181142	0.118669	0.0701112	0.182717	0.127973	0.082341	0.187856	0.159184	0.248487	0.0908908	0.270181	0.133303	0.134616	0.255934	0.212939	0.205464	0.158351	0.0573719	0.238441	0.0301675	0.277713	0.221274	0.484186	0.316059	0.260071	0.550308	0.153605	0.0994703	0.178535	0.0928637	0.0558446	0.263796	0.255553	0.0867681	0.230761	0.0392447	0.2248	0.263463	0.220613	0.277581	0.21397	0.208625	0.28398	0.182955	0.144421
ENSMUSG00000097303	0.446853	0.0848922	1.24955	0.7509	0.365634	0.764267	0.602274	0.889384	0.38606	0.388528	0.948262	0.178753	0.306564	0.720916	1.15745	0.851618	1.06086	0.810259	0.853482	0.0959245	0.881381	0.734521	0.638003	0.56782	1.08332	0.326561	0.267853	0.390152	0.842959	0.546114	1.37072	0.194807	0.367505	0.655763	1.55427	0.215024	0.179527	0.591897	0.377846	0.659075	0.940614	0.382721	0.897259	0.198859	0.441149	0.292958	0.286917	0.978422	0.405518
ENSMUSG00000087098	0	0	0	0	0	0	0	0	0	0.14496	0	0	0	0	0	0	0	0	0	0	0	0	0	0	0	0	0	0	0	0	0	0	0	0	0	0	0	0	0	0	0	0	0	0	0	0	0	0	0
ENSMUSG00000064348	33.3972	45.7612	168.505	117.951	45.4357	43.1605	29.3984	13.1877	151.495	21.1002	145.946	94.9199	19.8435	25.1612	18.1201	10.1483	154.708	60.2354	12.3321	20.9464	100.784	20.4301	11.8051	151.267	115.911	108.646	13.536	22.7758	19.2386	127.991	115.422	47.2764	110.255	163.298	123.438	6.78633	13.4276	109.723	9.87832	140.305	22.4457	146.607	216.51	137.003	48.5682	36.4795	10.6499	31.1971	170.596
ENSMUSG00000086713	0	0	0	0	0	0	0	0	0	0	0	0	0	0	0	0	0	0	0	0	0	0	0	0	0	0	0	0	0	0	0	0	0	0	0	0	0	0	0	0	0	0	0	0	0	0	0	0	0
ENSMUSG00000031258	12.8727	19.0598	2.23634	1.61976	16.9188	24.677	28.9969	9.08736	5.36797	16.1407	26.2129	13.3773	30.0376	10.0329	24.2382	24.5028	3.03616	16.1862	18.7388	32.8781	1.18629	21.3766	15.1168	1.98477	0.26471	17.4497	27.7683	20.6076	16.4663	1.35444	5.98424	23.5721	0.598954	4.34023	0.107099	25.1091	11.2894	7.99171	24.5016	1.73401	4.68565	1.31995	4.79914	0.91706	15.4712	16.2872	32.979	8.88523	17.8495
ENSMUSG00000084465	0	0	0	0	0	0.145386	0	0	0	0	0	0	0	0	0	0	0	0	0	0	0	0	0	0	0	0	0	0	0	0	0	0	0	0	0	0	0	0	0	0	0	0	0	0	0	0	0	0	0
ENSMUSG00000087321	0	0	0	0	0	0.0111551	0	0.0761896	0.107723	0	0.0814286	0.0992723	0.339487	0	0	0	0.121368	0	0	0.3164	0	0.0912073	0	0.127051	0	0	0	0.108866	0	0	0.102253	0	0.102701	0.145788	0.108069	0	0.108295	0	0	0	0	0.212788	0	0	0	0.108859	0.0798653	0	0
ENSMUSG00000022338	18.3458	12.0896	25.8296	33.2953	13.6311	11.4302	10.7183	19.4558	25.6116	12.2746	12.3875	11.1226	13.1108	19.4861	17.7542	18.3293	25.4016	12.5541	17.2886	13.6716	29.99	18.7725	16.5565	33.4514	31.4544	12.5748	15.4019	19.3691	13.7312	34.2084	21.0535	12.9638	32.8045	27.9061	27.632	12.2885	17.5714	25.8081	14.3557	32.7492	18.8734	33.5188	25.5412	31.9021	18.172	12.9143	13.8369	19.004	12.4026
ENSMUSG00000082917	0.18376	0.170549	0.433456	0	0.875969	0.673668	0.821908	0.411909	0.197275	0.387693	0.293205	0.708145	0.624917	0.475497	0.650955	0.996481	0.219854	1.18187	0	0.574747	0.363156	0.498015	0.185605	0.537134	0	1.28934	0.794098	0.396477	0.56621	0.374973	0.747846	0.41263	0.205497	0.449079	0.398972	0.645689	0.892894	0	0.756442	0.239505	0.638022	0.589744	0	0	0.539903	0.789351	0.427701	0.139922	0.611377
ENSMUSG00000078177	0.0999907	0.281548	0	0	0.643342	0.028699	0.111249	0	0	0.639334	0.160719	0.586624	1.12056	0.0885241	0.0913638	0	0	0.647796	0.0859402	0.209619	0	0	0.200657	0	0	0.627795	0.220461	0	0.412175	0	0	0.642513	0.10179	0	0.107138	0.235403	0.0989192	0	0.518609	0	0	0.105987	0	0	0	0.108028	0.079233	0	0.445664
ENSMUSG00000082509	0	0	0	0	0.194943	0.185526	0.27021	0.243369	0	0.345682	0.389505	0.159089	0.272262	0.071964	0.0743489	0.0770842	0.0949033	0.52406	0	0.341402	0	0.0735101	0.404512	0	0.0970797	0.146703	0.416924	0.173642	0.0839792	0.081375	0.0818222	0	0.0820582	0	0	0	0.159697	0	0	0	0	0.085477	0.17765	0	0.157061	0.0873035	0.19167	0.124934	0.0907803
ENSMUSG00000070104	0	0	0	0	0	0	0	0	0	0	0	0	0	0	0	0	0	0	0	0	0	0	0	0	0	0	0	0	0	0	0	0	0	0	0	0	0	0	0	0	0	0	0	0	0	0	0	0	0
ENSMUSG00000087283	0	0.152241	0	0	0	0.0464962	0	0.244528	0.175769	0	0	0	0	0	0	0	0	0.133053	0.140616	0	0.162123	0.148785	0	0	0	0	0	0.178914	0	0	0	0	0	0.200564	0.178084	0.193372	0	0	0	0	0	0	0	0	0	0	0.509729	0	0
ENSMUSG00000032518	1888.58	1872.98	2188.52	2100.44	1874.86	1755.5	2041.49	2050.5	2382.22	2048.18	1831.03	1990.43	2171.71	1942.22	2054.12	1997.61	2196.35	1831.16	1891.7	2058.87	2098.62	2060	1969.64	2381.97	2016.75	1940.07	1911.16	2069.74	1886.19	2305.76	2163.27	2056.68	2164.81	2314.27	2021.58	2194.2	1964.22	2376.69	2069.63	2336.96	2186.22	2271.22	2259.27	2214.19	2046.98	2119.51	2017.92	1969.41	1762.87
ENSMUSG00000031951	0.388547	0.656215	0.499987	0.877117	0.563846	1.02901	0.506876	0.251198	0.536323	0.642883	0.802564	0.678872	0.395647	0.178198	0.266727	0.27651	0.483369	0.719426	0.547761	0.254884	0.93071	0.355564	0.463665	0.812788	1.02475	0.830662	0.297092	0.212384	0.342368	0.54542	0.176238	0.297354	0.571417	0.60399	0.924437	0.416104	0.372716	0.450154	0.184627	0.524849	0.2834	0.412733	0.505409	0.166266	0.382764	0.519806	0.387625	0.378469	0.814248
ENSMUSG00000065272	0	0	0	0	0	0	0	0	0	0	0	0	0	0	0	0	0	0	0	0	0	0	0	0	0	0	0	0	0	0	0	0	0	0	0	0	0	0	0	0	0	0	0	0	0	0	0	0	0
ENSMUSG00000086031	0	0	0	0	0.441543	0	0	0	0	0	0	0	0	0	0.431962	0	0	0	0.447092	0	0	0	0	0	0	0	0	0	0	0	0	0	0	0	0	0	0	0	0	0	0	0	0	0	0	0	0	0	0
ENSMUSG00000096578	0	0	0	0	0	0	0	0	0	0	0	0.161875	0	0	0	0	0.200374	0	0	0	0	0	0	0	0	0	0	0	0	0	0	0	0	0	0	0	0	0	0	0	0	0	0	0	0	0	0	0	0
ENSMUSG00000060143	3.10533	1.82224	1.84608	6.23316	3.89039	3.35541	2.63885	2.55739	2.90523	5.71118	2.85116	3.14156	4.81091	2.33988	3.07837	4.60863	3.77774	2.95795	3.26575	4.02961	4.33478	3.53086	2.72348	5.56314	5.2986	3.83487	3.0686	2.48055	1.56556	6.13823	5.6327	1.79406	4.51411	4.32163	6.97711	5.03844	2.57777	2.96515	2.7529	5.83677	3.71868	4.21754	2.57146	3.05203	1.89819	3.73816	3.01048	2.92093	1.71231
ENSMUSG00000093335	8.00263	5.69202	0	0	0	3.28367	0	4.98197	0	7.1768	0	0	0	0	6.5318	0	2.70551	6.97587	0	0	0	0	4.07562	0	0	5.97424	0	0	6.90695	1.7977	2.98712	0	0	2.78088	0	0	7.06014	0	7.29256	0	0	0	0	0	0	4.60359	0	0	7.44554
ENSMUSG00000091028	0	0	0.929146	0.828705	0	0.0811909	0	0	0	0	0.184169	0	0.262327	0	0.537331	0.153216	0.296429	0	0	0	0.992012	0	0.18617	0.780938	0.224173	0	0	0.196299	0	2.05493	0.214133	0.500222	0.255164	0	0.415803	0	0.358957	0	0.435004	0.345305	0	0	0	0	0.375949	0	0.519404	0	0
ENSMUSG00000097042	8.76919	6.48584	5.66376	3.93882	6.75335	12.4094	12.9784	8.94598	6.72875	9.69487	14.0939	8.47645	6.46845	6.72574	7.71207	8.25471	6.71462	7.77466	8.24413	6.90176	4.08708	10.0435	7.87703	3.88331	3.84035	8.27304	6.06433	10.9199	6.12054	5.87403	7.79729	6.44431	3.62176	5.87935	3.0513	6.47738	7.98529	6.73373	7.30975	5.36128	7.85428	4.50743	6.42996	4.83572	10.4034	7.01609	6.33052	7.24378	8.52974
ENSMUSG00000082570	0	0	0	0	0	0.0681636	0	0	0	0.190037	0	0	0.202892	0	0	0.163495	0	0.145316	0	0	0	0	0	0	0	0	0	0	0	0	0	0.200449	0	0	0	0	0	0	0	0	0	0	0	0	0	0	0	0	0
ENSMUSG00000086034	0.0582614	0	0	0	0	0.022691	0	0	0	0	0	0	0	0	0	0	0	0.0482979	0	0	0	0	0	0	0	0	0	0.0636022	0	0.0591397	0	0.0625614	0	0	0	0.06991	0	0.064152	0	0	0	0	0	0	0	0	0.0471168	0	0
ENSMUSG00000065327	0	0	0	0	0	0.0969738	0	0	0	0	0	0	0	0	0	0	0	0	0	0	0	0	0	0	0	0	0	0	0	0	0	0	0	0	0	0	0.507772	0	0	0	0	0	0	0	0	0	0.39899	0	0
ENSMUSG00000088565	0	0	0	0	0	0	0	0	0	0	0	0	0	0	0	0	0	0	0	0	0	0	0	0	0	0	0	0	0	0	0	0	0	0	0	0	0	0	0	0	0	0	0	0	0	0	0	0	0
ENSMUSG00000086445	0	0	0	0	0	0	0	0	0	0	0	0	0	0	0	0	0	0	0	0	0	0	0	0	0	0	0	0	0	0	0	0	0	0	0	0	0	0	0	0	0	0	0	0	0	0	0	0	0
ENSMUSG00000088819	9.2894	8.97832	6.37821	5.18591	9.48504	6.67876	6.43726	7.7351	4.52078	12.186	4.04751	10.9593	12.7634	4.20968	10.34	1.29714	4.97268	11.2384	17.641	4.19782	2.02301	5.75583	15.5142	2.65939	0	20.8044	11.6983	9.99924	4.80963	2.18411	7.9538	9.77277	0	11.397	0	12.4785	9.13759	7.17033	9.90566	7.45417	4.84051	5.68594	7.18393	7.03967	3.2512	7.34284	0	6.46298	4.88583
ENSMUSG00000028475	0.12971	0.0556589	0.082069	0.0686014	0.0923377	0.153873	0.132641	0.0997088	0.0645845	0.120356	0.110458	0.182125	0.0830095	0.071752	0.0995336	0.128368	0.119201	0.121987	0.128381	0.0880287	0.0414224	0.0821583	0.106165	0.0668427	0.0183409	0.182511	0.068072	0.0953506	0.105809	0.102877	0.144022	0.036499	0.0153196	0.0494282	0.03221	0.0734871	0.13877	0.0655858	0.0912766	0	0.0322296	0.140043	0.0409789	0.0820137	0.0766418	0.0276627	0.0733002	0.107576	0.098269
ENSMUSG00000099166	0	0	0	0	0	0	0	0	0	0	0	0	0	0	0	0	0	0	0	0	0	0	0	0	0	0	0	0	0	0	0	0	0	0	0	0	0	0	0	0	0	0	0	0	0	0	0	0	0
ENSMUSG00000064084	0	0	0	0	0	0	0	0	0	0	0	0	0	0	0	0	0	0	0	0	0	0	0	0	0	0	0	0	0	0	0	0	0	0	0	0	0	0	0	0	0	0	0	0	0	0	0	0	0
ENSMUSG00000083285	0	2.58562	0	0	1.63633	1.0805	0	0	0	2.82156	0.732273	0	0	0.740969	0	0	0	0.749638	0.813463	0	0	0	0	0	0	0.873405	1.23829	0	0	0	0	0	0	0	0	1.11802	0	0	0.954904	0	0	0	0	0	0	0	0.684302	0	2.07177
ENSMUSG00000086814	0	0	0	0	0	0	0	0	0	0	0	0	0	0	0	0	0	0	0	0	0	0	0	0	0	0	0	0	0	0	0	0	0	0	0	0	0	0	0	0	0	0	0	0	0	0	0	0	0
ENSMUSG00000108162	0.959717	0.784777	0.363395	0.592994	0.652269	0.649703	1.05511	0.553715	0.734233	0.721852	0.979141	0.924126	0.840201	1.0251	1.14171	0.880971	0.493425	0.905488	1.01428	0.781478	0.368675	0.836294	0.856669	0.442925	0.482056	0.703373	0.615798	1.14662	0.710996	0.640859	0.514896	0.602702	0.309479	0.514726	0.382381	0.708621	0.913049	0.573106	0.650687	0.191959	0.667839	0.44055	0.534091	0.289792	0.859926	0.567759	0.842105	0.595955	0.868817
ENSMUSG00000084789	2.71327	0	0.549491	0	0	0.697351	0.550676	0.33871	0	0	1.052	0	0	0	0.747804	0	0.562497	0.358622	0	0.932042	0	0.825597	0.909724	0	0.543222	0	0.928587	0.493734	0	0	0.945234	0.561124	0	0	0	0	0.42765	0	0	0	0	0	0	1.04881	0.905384	0	0	0.3288	0.498764
ENSMUSG00000050534	0	0	0	0	0	0	0	0.0261566	0	0.110837	0	0	0	0	0	0	0.0398962	0	0	0.0720881	0	0.0309268	0.0345562	0	0.0411334	0.0616151	0.0257512	0	0.0356887	0	0.034497	0	0	0	0	0	0	0	0	0	0.0588848	0	0	0	0	0	0	0	0.0385922
ENSMUSG00000029707	0.0685818	0.032696	0.0399654	0.0715644	0.0838897	0.0979586	0.153138	0.0266626	0.0372249	0	0.0847031	0	0	0.062616	0.256754	0.133972	0.0406766	0.0286687	0.0897685	0.0369263	0.167783	0.0316224	0.0701075	0	0.0419333	0.0315628	0.0522352	0.0749108	0.0363812	0	0.0351704	0.0366803	0.0351509	0	0	0.082507	0.0697688	0.0753586	0.109496	0.0419845	0.119767	0	0	0.075523	0	0.0377029	0.0558019	0.0273756	0.0393409
ENSMUSG00000087873	0	0	0	0	0	0	0	0	0	0	0	0	0	0	0	0	0	0	0	0	0	0	0	0	0	0	0	0	0	0	0	0	0	0	0	0	0	0	0	0	0	0	0	0	0	0	0	0	0
ENSMUSG00000098719	0.9568	0.911527	0	0	0	0.377848	1.06827	0	0	4.21164	0	0.976367	1.09701	0	0.916845	0	0	1.59197	0	1.0292	0	0.875916	0.979877	0	0	0	0.73649	2.08155	0	0	0	0	0	0	0	1.15533	0	0	1.02587	0	0	0	0	0	0	0	1.56315	0.767028	0
IAPLTR1a_MM	111.948	34.2562	77.6383	41.8671	41.4822	56.9837	69.2803	89.7313	47.6706	45.2278	51.0543	39.2185	32.542	85.5784	43.8271	46.5814	63.5684	50.3305	103.159	40.7675	59.6316	71.0657	84.882	53.4029	50.7134	40.8043	40.4763	80.927	39.6736	61.1593	74.1387	30.9676	52.3957	57.2461	74.1915	25.8994	79.7942	44.3177	40.0478	60.9173	92.316	65.7541	79.0265	56.102	71.6776	29.5164	41.7761	116.637	43.3891
ENSMUSG00000107245	0	0	0	0	0	0	0	0	0	0	0	0	0	0	0	0	0	0	0	0	0	0	0	0	0	0	0	0	0	0	0	0	0	0	0	0	0	0	0	0	0	0	0	0	0	0	0	0	0
ENSMUSG00000082891	0	0	0	0	0	0	0	0	0	0	0	0	0	0	0	0	0	0	0	0	0	0	0	0	0	0	0	0	0	0	0	0	0	0	0	0	0	0	0	0	0	0	0	0	0	0	0	0	0
ENSMUSG00000061126	0.0419685	0.039782	0	0.043826	0.102189	0.139169	0.0469976	0.0324207	0.0902098	0	0.137254	0.0843114	0.0480295	0.113921	0	0.0409475	0.0495817	0.207524	0.181824	0.0449321	0	0	0	0.0528754	0.101591	0.0764646	0.158196	0.0458334	0.219586	0.253026	0	0.0447947	0.127702	0.0511441	0.0897027	0.0504488	0.0844724	0.0461458	0.133183	0.152566	0.0367416	0.0446772	0	0.275277	0.0413697	0	0.0340822	0.132106	0.0952592
ENSMUSG00000072421	10.3002	8.41758	2.95437	27.4493	7.12304	5.46809	5.62612	9.99319	8.7894	7.85347	2.69201	3.38654	10.1034	14.1123	8.81572	14.1809	18.9149	7.21229	6.89929	6.56986	23.9098	12.1269	7.2554	33.8592	18.2539	6.54116	11.6254	16.0556	9.13432	15.4937	5.36329	6.08842	13.9109	9.00707	15.4356	5.44145	8.47163	14.5246	5.00195	18.7396	9.59621	24.2544	11.013	16.7299	7.09195	7.92395	9.87899	14.0013	5.11991
ENSMUSG00000096567	0	0	0	0	0	0	0	0	0	0	0	0	0.31	0	0	0	0	0	0	0	0	0	0	0	0	0	0	0	0	0	0	0	0.274544	0	0	0	0	0	0	0	0	0	0	0	0	0	0	0	0
ENSMUSG00000021707	1.85778	2.9263	26.8187	22.1041	2.82113	2.8918	1.82123	1.19677	25.2896	1.83259	2.56743	1.54749	1.70945	1.7764	1.64302	1.49597	26.9163	2.67338	1.79462	1.56836	22.4242	1.59163	1.04379	24.672	21.5147	2.39032	2.34685	1.347	2.56074	23.2736	2.66741	1.74859	22.2124	26.8196	20.5979	2.49919	1.35259	23.6648	1.76968	24.2919	2.94428	24.9852	23.4031	25.78	2.3377	1.49526	2.04331	2.78867	2.27999
ENSMUSG00000097267	0	0.065889	0	0	0	0	0	0	0	0	0	0	0	0	0	0	0	0	0	0	0.0687072	0	0	0	0	0	0	0	0	0	0	0	0	0	0	0	0	0	0	0	0	0	0	0	0	0	0	0	0
ENSMUSG00000081863	0	0	0	0	0	0	0	0	0	0	0	0	0	0	0	0	0	0	0	0	0	0	0	0	0	0	0	0	0	0	0	0	0	0	0	0	0	0	0	0	0	0	0	0	0	0	0	0	0
ENSMUSG00000107128	1.10777	1.43745	0.264158	0.472409	0.909953	0.898015	1.507	0.495904	0.240653	0.468877	1.06286	1.06857	2.0102	0.763785	1.75956	0.995612	0.269598	1.43343	1.32937	1.62641	0.223496	0.606992	0.449844	0	0.269159	2.00581	0.479415	0.964189	2.28707	0.230989	0.458386	3.28728	0	0	0	3.13097	2.58944	0	2.06028	0.558559	0.584531	0.482399	0.99259	0.501594	1.31749	3.35935	1.03159	0.336582	1.48259
ENSMUSG00000050276	0	0	0	0	0	0	0	0	0	0	0	0	0	0	0	0	0	0.0301193	0	0	0.0355516	0	0	0	0	0	0	0	0	0.0366678	0.0369632	0	0	0	0	0	0	0	0	0	0	0.0385281	0	0	0	0	0	0	0
ENSMUSG00000105188	0	0	0	0	0	0	0	0	0	0.165309	0.124838	0	0	0	0	0	0	0	0	0	0	0	0	0	0.371567	0	0	0	0	0	0	0	0	0	0	0	0	0.171433	0	0.191843	0	0	0	0	0	0	0	0	0
ENSMUSG00000094582	0	0	0	0	0	0	0	0	0	0	0	0	0	0	0	0	0	0	0	0	0	0	0	0	0	0	0	0	0	0	0	0	0	0	0	0	0	0	0	0	0	0	0	0	0	0	0	0	0
ENSMUSG00000086681	0.740522	0.348045	0.145695	0	0	0.107222	0.278924	0.0945411	0.267213	0.13415	0.101127	0	0.14188	0.2198	0	0	0.148485	0.506777	0.321216	0	0.123294	0.113679	0	0.474191	0.299987	0.67482	0.0922469	0.135641	0.3875	0.253314	0.759607	0.408251	0	0.152664	0	0	0.368803	0	0.130735	0.153885	0.109106	0.530681	0.276716	0.138667	0	0.13558	0.294957	0.287856	0
ENSMUSG00000100285	1.55679	1.08117	0.409478	0.603646	1.5998	1.01823	0.826488	1.11761	0.560021	1.14621	1.3357	4.71044	1.87273	0	0.80848	0.318069	1.17243	2.93098	0.250329	1.28101	0.4944	0.950161	1.19784	1.09344	1.87004	1.49004	0.405571	1.08304	1.10871	0.990564	0.344632	2.09208	0.51036	0.293203	0	0.772545	2.45846	0.330801	1.94275	0.362209	0.826007	1.20618	0.928354	0.677988	1.59357	2.62372	0.668204	0.639933	1.88023
ENSMUSG00000085026	0.225062	0	0	0	0	0.0952763	0.0689595	0	0.0601301	0.182369	0.045923	0.119081	0.063867	0.149672	0.171133	0.28549	0.065093	0.15436	0	0	0.05411	0.10153	0.120448	0	0	0.0503842	0.166179	0.120145	0.361954	0.0574836	0	0	0.142162	0.133517	0.0592068	0.0662005	0.120642	0	0	0.158715	0	0	0.186838	0.0608172	0	0.0608913	0.0445187	0.0438781	0.13857
ENSMUSG00000104475	0.0289424	0.217921	0.0667592	0.358931	0.164052	0.014182	0.128564	0.06681	0.0622219	0	0	0	0.230025	0.0264717	0.167545	0.0565479	0.03414	0	0.0503734	0.430452	0.150724	0.0264821	0.205406	0.228241	1.95357	0.0527694	0.459336	0.0629219	0.484648	0.145242	0.0295286	0.243814	1.16057	0.0352338	1.99983	0.17282	0.0584121	0.0317871	0.282927	0.349149	0.0253322	0.414409	0.0337223	0.504852	0.0849888	0.229925	0.303772	0.0458215	0
ENSMUSG00000097648	0.499087	0.531485	0	0.151919	0.577606	0.511444	0.474185	0.665396	0.18024	1.25984	0.241894	1.12386	0.702436	0.548292	0.259305	0.472783	0.257545	1.33899	0.0933998	0.645316	0.143038	0.339837	0.461563	0.36656	0	0.887345	0.34792	0.245944	0.619957	0.147472	0	0.960772	0.264855	0.177185	0	1.079	0.563031	0.2417	0.384121	0	0.378269	0.231985	0.0813436	0.080659	0.754523	0.966008	0.485868	0.215237	1.27135
ENSMUSG00000097787	0.60543	1.23249	0.350334	0.210997	0.306799	0.374371	0.316604	0.676048	0.368231	0.807079	0.232953	0.535613	1.09179	0.353907	0.495103	0.562331	0.476926	0.481999	0.734942	0.577423	0.238087	0.756586	0.406282	0.114571	0.402567	0.978135	0.343933	0.470321	0.399039	0.375048	0.407856	0.696097	0.252476	0.229337	0.535882	0.743836	0.245236	0.422307	0.53719	0.344828	0.533236	0.463185	0.663924	0.650045	0.617382	1.17284	0.529283	0.384186	0.848158
ENSMUSG00000076581	1.75936	0	0	2.64564	0	0.129386	0	0	0.381509	0	2.48563	0	0.400483	0	0	0	0	0.282151	0	0	0	4.47998	0	0	0.845037	0	0.249168	0.384659	0.71979	0	0.732491	0	0	0	0	0	0.672292	0.796833	0.360271	0.454419	0.930497	0	0.397733	0.808416	3.14882	0	0	1.33197	0
ENSMUSG00000085508	0	0	0	0	0	0	0	0	0	0	0	0	0	0	0	0	0	0	0	0	0	0	0	0	0	0	0	0	0	0	0	0	0	0	0	0	0	0	0	0	0	0	0	0	0	0	0	0	0
ENSMUSG00000087210	0	0	0	0	0	0	0	0	0	0	0	0	0	0	0.723829	0	0	0	0	0	0	0	0	0	0	0	0	0	0	0	0	0	0	0	0	0	0	0	0	0	0	0	0	1.14514	0	0	0	0	0
ENSMUSG00000103599	0	0	0	0.0433875	0	0.0324535	0	0	0	0.0456346	0.0342281	0	0	0	0.0779922	0.0405475	0	0.0345297	0.0722234	0	0.0408121	0	0	0	0.0505405	0.0380405	0.0315781	0	0	0	0	0	0.042421	0	0.132985	0	0	0	0	0	0	0	0	0	0.040957	0	0	0	0
ENSMUSG00000083988	0.408615	0.190822	0.2426	0.217878	0.335515	0.250754	0.232553	0	0.221312	0	0.327748	0.39587	0.233226	0.881996	0.363155	0.37009	0	0.661453	0.525757	0.430255	0	0.372766	0.825867	0.530048	0.492933	0.186267	0.296394	0.44453	0.42309	0.421812	0.42104	0.466106	0.214218	0	0	0.242527	0.598754	0	0.850584	0	0	0.222575	0.229782	0	0.203616	0.222849	0.3186	0.465437	0.737537
ENSMUSG00000105417	0	0	0	0	0	0	0	0	0	0	0	0	0	0	0	0	0	0	0	0	0	0	0	0	0	0	0	0	0	0	0	0	0	0	0	0	0	0	0	0	0	0	0	0	0	0	0	0	0
ENSMUSG00000086686	0	0	0	0	0.100218	0.105476	0.137787	0	0	0	0	0.121009	0	0	0	0	0	0	0	0	0	0	0	0	0	0	0.090757	0	0	0	0	0	0	0	0	0	0	0	0	0	0	0	0	0	0	0.133321	0	0	0.275002
ENSMUSG00000035769	0.700316	0.55694	2.69292	1.23645	0.493022	0.862928	0.729378	0.577796	2.10336	0.716962	0.80151	0.627396	0.544154	0.407129	0.551338	0.516086	2.57239	0.67339	0.513103	0.444728	1.28694	0.539411	0.291643	2.00471	2.6409	0.638533	0.339539	0.691915	0.418737	1.375	0.597134	0.568983	2.19017	2.175	2.55733	0.667884	0.48552	2.17133	0.440195	1.94163	0.639092	2.3003	2.22199	1.85926	0.59591	0.662181	0.543529	0.66119	0.579595
ENSMUSG00000086239	0	0	0	0	0	0	0	0	0	0	0	0	0	0	0	0	0	0	0	0	0	0	0	0	0	0	0	0	0	0	0	0	0	0	0	0	0	0	0	0	0	0	0	0	0	0	0	0	0
ENSMUSG00000066273	0	0	0	0	0	0	0	0	0	0	0	0	0	0	0	0	0	0	0	0	0	0	0	0	0	0	0	0	0	0	0	0	0	0	0	0	0	0	0	0	0	0	0	0	0	0	0	0	0
ENSMUSG00000106450	0	0	0	0	0	0	0	0	0	0	0	0	0	0	0	0	0	0	0	0	0	0	0	0	0	0	0	0	0	0	0	0	0	0	0	0	0	0	0	0	0	0	0	0	0	0	0	0	0
ENSMUSG00000098922	0	0	0	0	0	0	0	0	0	0	0	0	0	0	0	0	0	0	0.368317	0	0	0	0	0	0	0	0	0	0	0	0	0	0	0	0	0	0	0	0.4502	0	0	0	0	0	0	0	0	0	0
ENSMUSG00000086946	0.019445	0.0184825	0	0.0202609	0.14805	0.0730745	0.0647929	0.0792313	0	0.0639678	0.168532	0.346844	0	0	0.202976	0.098442	0	0.189004	0.0170226	0	0	0	0	0.024401	0	0.0354714	0	0.0422838	0	0	0.0394604	0.0205825	0	0	0	0	0.019759	0.0213387	0	0	0	0	0	0.0213713	0	0	0.0830308	0	0.0442574
ENSMUSG00000087250	0	0	0.229288	0	0	0.0550665	0	0.145666	0.209581	0	0	0.18885	0	0.168905	0	0.176919	0	0	0	0.204634	0	0	0	0	0.23466	0	0.141195	0.211555	0	0	0	0	0	0	0.213372	0	0	0	0	0	0	0	0	0	0	0	0.151971	0	0
ENSMUSG00000085127	0.601448	0.0788371	0.0863407	0.0631075	0.166272	0.282764	0.434833	0.152671	0.135659	0.284722	0.154282	0.465024	0	0.113146	0.0557806	0.42561	0	0.235097	0.210413	0.220493	0.19695	0.196098	0.185516	0	0.231904	0.323204	0.143744	0.0713197	0.124955	0	0.120383	0.063679	0.0597931	0.0702382	0.129897	0.0713582	0.183414	0.0658998	0.0750524	0.154039	0.107031	0.0620203	0.0711876	0.0710388	0.361833	0.370842	0.255752	0.106307	0.143491
ENSMUSG00000096991	1.92449	1.84932	0.878395	0.49651	1.80844	1.92255	2.32446	1.72865	1.09547	2.73855	2.18199	3.32183	1.70642	1.69204	1.50738	1.61843	1.58025	2.48077	1.72458	2.3993	0.806246	1.6797	1.5257	0.630196	0.558495	2.98334	2.09635	2.06772	2.0532	0.899572	1.14668	1.99781	0.30891	0.62158	0.759521	1.89752	1.68648	0.979578	2.21509	0.593343	1.26219	0.539978	1.03042	1.16085	2.04905	1.75679	2.13571	1.40868	2.67237
RLTR13B2	8.45775	7.58078	2.31378	0.987482	7.04015	6.82532	7.03215	5.74194	1.86439	11.4387	7.51643	8.70668	9.99856	4.83757	5.16247	5.01742	3.11669	7.79836	5.98208	5.93406	1.09948	6.13063	6.0175	2.11396	1.68503	9.77208	5.47291	5.59844	6.49688	0	3.33482	5.56554	1.77918	1.74002	1.65066	8.37602	8.15483	3.15844	5.20536	1.93723	4.10455	2.2989	2.4371	2.11935	5.47867	6.90732	5.25549	2.93418	8.36164
ENSMUSG00000086742	0.922256	2.40665	0.932629	0.194537	1.23837	1.45719	2.06298	1.2698	0.955905	2.21327	1.31641	1.89007	2.57271	1.13129	2.12659	1.67086	0.725969	1.60335	0.658635	2.05833	0.308546	2.01772	1.83106	0.440597	0.279289	1.4519	1.61719	1.17787	1.33533	0.38049	1.15548	1.4297	0.494917	0.640216	0.674482	2.41299	0.871624	1.27209	1.62705	0.340625	1.34013	0.949651	1.14782	0.414429	1.25384	2.16232	1.302	1.68966	2.77399
ENSMUSG00000081957	0	0	0	0	0	0	0	0	0	0	0	0	0	0	0	0	0	0	0	0	0	0	0	0	0	0	0	0	0	0	0	0	0	0	0	0	0	0	0	0	0	0	0	0	0	0	0	0	0
ENSMUSG00000095765	0	0	0	0	0	0	0	0	0	0	0	0	0	0	0	0	0	0	0	0	0	0	0	0	0	0	0	0	0	0	0	0	0	0	0	0	0	0	0	0	0	0	0	0	0	0	0	0	0
ENSMUSG00000070360	0	0	0	0	0	1.71539	0	0	0	0	0	0	0	0	0	0	0	0	0	0	0	0	0	0	0	0	0	0	0	0	0	0	0	0	0	0	0	0	0	0	0	0	0	0	0	0	0	0	0
ENSMUSG00000107861	0	0	0	0	0	0.026618	0	0	0	0	0	0	0	0	0	0	0	0	0.120171	0	0.137874	0	0	0	0	0.126521	0	0.1514	0	0	0	0	0	0	0	0	0	0	0	0	0	0	0	0	0	0	0	0	0
ENSMUSG00000084079	0.374294	0	0	0	0.305329	0.0372165	0	0.291597	0.404428	0	0	0	0	0	0.358537	0	0	0.312875	0	0	0.728597	0	0	0.468094	0	0.343362	0	0	0.396598	0	0.381217	0.393331	0	0	0	0.451943	0	0	0	0	0	0	0	0	0	0	0	0.299989	0
ENSMUSG00000089120	0	0	0	0	0	0	0	0	0	0	0	0	0	0	0	0	0	0	0	0	0	0	0	0	0	0	0	0	0	0	0	0	0	0	0	0	0	0	0	0	0	0	0	0	0	0	0	0	0
ENSMUSG00000087299	3.7998	3.97572	8.11865	5.93037	4.05176	4.89636	4.64092	4.66225	6.79267	3.73477	5.13236	3.59485	2.46876	4.03969	3.66322	3.44982	6.05711	2.55238	4.90309	2.81752	6.79354	3.54164	3.47782	6.61704	8.74619	1.54249	3.91713	3.52536	4.10087	6.27389	5.16108	3.15916	7.75898	6.3511	8.89771	2.34089	4.20683	3.65838	4.28815	7.82502	3.7016	8.92265	6.42478	10.7227	3.6243	4.92529	4.90541	2.85367	2.25197
ENSMUSG00000021733	14.6891	13.3197	28.0422	19.6368	13.4181	9.6423	8.98364	14.4527	18.3035	8.69261	10.4599	9.07788	13.1531	14.6438	16.4748	17.3381	31.6834	9.66139	16.5237	9.94388	21.3051	17.5919	16.1802	26.5987	41.9549	10.6438	9.9241	17.2614	11.4461	19.4531	16.6378	12.4364	37.2956	20.4234	32.4869	13.0296	16.9894	17.5677	11.7549	25.5741	17.0893	48.0486	29.0223	46.6337	16.1083	13.2083	9.92252	14.9033	10.5429
ENSMUSG00000104911	0	0	0	0	0	0	0	0	0	0	0	0	0	0	0	0	0	0	0	0	0	0	0	0	0	0	0	0	0	0	0	0	0	0	0	0	0	0	0	0	0	0	0	0	0	0	0	0	0
ENSMUSG00000087240	0	0	0	0	0	0.504944	0	0.322985	0	0	0	0.311752	0	0	0	0	0	0.228196	0	0	0	0.321411	0.782019	0	0.470199	0	0	0.303557	0.505391	0.346114	0	0	0.307399	0	0.291774	0	0.274245	0.295216	0	0.835342	0.306976	0.325511	0	0	0.324931	0	0.288235	0	0
ENSMUSG00000062874	0	0	0	0.102968	0	0.0722214	0	0.0827371	0.10582	0	0.0829133	0	0	0	0.0906074	0	0	0.161218	0.323058	0.104382	0	0	0.0999577	0.124784	0	0	0.0733187	0	0	0	0	0.159353	0	0	0	0	0.193569	0	0	0.120719	0	0.112673	0	0.111386	0	0.213268	0.0785766	0	0.111256
ENSMUSG00000080845	0	0.0506419	0.102192	0.120709	0	0.0127637	0	0	0	0	0.0455577	0.0911443	0	0.0498557	0.0514238	0.105704	0	0	0	0.124934	0.0558719	0.189135	0	0.129993	0	0.05571	0.0424318	0	0	0	0	0	0.105434	0.115594	0	0	0	0.056845	0	0	0	0	0	0.115678	0.0553898	0.117365	0.116297	0.054992	0
ENSMUSG00000083914	0.46452	0.217554	0.275703	0	1.18011	0.218622	0.527227	0.345605	0	0	0.371232	0.671628	0.52734	0.598708	0	0.209101	0.281753	0.188492	0.602321	0.24446	0	0.212762	0.482907	0.303808	0.284035	0.842257	0.333804	0.756282	0.240538	0.243371	0	0.268032	0.243993	0	0	0.547271	0.452254	0.777318	0	0	1.43776	0.253302	0	0.263207	0	0.762494	0.726308	0.351689	0
ENSMUSG00000095331	0	0	0	0	0	0	0	0	0	0	0	0	0	0	0.445169	0	0	0	0	0	0	0	0	0	0	0	0	0	0	0	0	0	0	0	0	0	0.511895	0	0	0	0	0	0	0	0	0	0	0	0
ENSMUSG00000055193	0	0	0	0.0961646	0	0	0	0	0	0	0	0	0	0	0	0	0.108908	0	0	0	0	0	0	0	0	0	0	0	0	0	0	0	0	0	0	0	0	0	0	0	0	0	0	0	0	0.135938	0	0	0
ENSMUSG00000047307	0.0170321	0	0	0.0173696	0.0136859	0.0294382	0	0.012953	0.0715039	0.0184375	0.054836	0.0169381	0.0571119	0.0162406	0.0316306	0.016475	0	0.0300889	0.0146131	0.0356814	0.0489456	0.0455801	0.0170695	0.0209082	0.0606551	0	0	0	0.0351778	0.0168916	0.0506521	0.0176378	0.0170686	0.0403439	0.0563999	0.0201665	0.0169562	0	0.0357003	0	0	0.0177951	0.0186141	0.062797	0.0164245	0	0.013631	0.013353	0.056885
ENSMUSG00000096075	0	0	0	0	0	0	0	0	0	0	0	0	0	0	0	0	0	0	0	0	0	0	0	0	0	0	0	0	0	0	0	0	0	0	0	0	0	0	0	0	0	0	0	0	0	0	0	0	0
ENSMUSG00000106150	0.92788	1.20729	0.626206	1.07786	1.80025	1.2404	2.50172	1.05489	1.05849	1.40078	1.40356	1.22782	1.42187	0.957939	0.643604	0.67566	1.03693	1.73416	1.62378	1.5363	0.794621	1.23718	1.36333	0.667657	1.01522	0.881145	1.10487	0.843925	0.850351	1.6031	0.983644	0.806995	0.411937	0.852932	0.766019	1.26474	1.08261	0.781626	1.18875	0.734234	1.19126	0.308913	0.824525	0.566269	1.71449	1.40871	1.29938	0.738432	0.729185
ENSMUSG00000099569	5.18579	1.20288	1.78485	0.179176	0.209311	0.869858	0.860179	3.57975	1.46892	2.40383	0.765267	0.679565	1.65126	2.29337	2.68177	2.92523	1.21232	0.2814	5.10009	1.993	0.420192	2.0208	2.5137	0.64862	0.413647	0.699392	2.04016	3.24636	0.803691	0.347068	1.91537	0.830836	0	0.624697	0.184628	1.01787	3.57879	2.15872	0.719741	0.314336	2.08584	0.637278	1.80389	0.660538	4.36363	0.74307	2.11666	2.73227	1.25442
ENSMUSG00000086055	0	0	0	0	0	0	0	0	0	0	0	0	0	0	0	0	0	0	0	0	0	0	0	0	0	0	0	0	0	0	0	0	0	0	0	0	0	0	0	0	0	0	0	0	0	0	0	0	0
ENSMUSG00000042423	0	0	0	0	0	0	0	0	0	0	0	0	0	0	0	0	0	0	0	0	0	0	0	0	0	0	0	0	0	0	0	0	0	0	0	0	0	0	0	0	0	0	0	0	0	0	0	0	0
ENSMUSG00000074754	22.257	12.2149	31.5249	28.9329	12.619	21.4679	24.2518	21.3383	34.0547	14.3647	24.6562	9.95488	13.702	20.624	22.9658	17.9621	25.5371	13.3251	20.1431	14.7416	30.0977	20.8882	21.7709	28.1872	38.6406	13.4994	12.495	21.4798	11.3419	28.8985	26.4855	14.0364	37.3987	31.2011	40.4706	13.8028	21.8349	26.0996	12.26	22.6157	22.7432	25.7219	35.3943	33.2965	24.213	14.9957	13.3089	20.3608	16.4089
ENSMUSG00000067724	0.0709394	0.0169863	0	0.0370444	0.0290285	0.0263004	0.118862	0.0413397	0	0.0783343	0.0147771	0.0720585	0	0.0488774	0.101187	0.0350966	0	0.0149005	0	0.0571646	0.0348415	0	0.0363813	0.0224152	0.0217604	0.065031	0	0.0775168	0.0750354	0.0180533	0	0.0189018	0.0361908	0.0217327	0	0.0215342	0.0721088	0.019605	0.019102	0	0.015636	0.0189717	0	0	0.0175995	0	0.0290564	0.0142559	0
ENSMUSG00000077468	0	0	0	0	0	0	0	0	0	0	0	0	0	0	0	0	0	0	0	0	0	0	0	0	0	0	0	0	0	0	0	0	0	0	0	0	0	0	0	0	0	0	0	0	0	0	0	0	0
ENSMUSG00000102354	0	0	0	0	0	0.00138674	0	0	0	0	0	0	0	0	0	0	0	0	0	0	0	0	0	0	0	0	0	0	0	0	0	0	0	0	0	0	0	0	0	0	0	0	0	0	0	0	0	0	0
ENSMUSG00000039457	0.209589	0.398806	0.0662003	0.0100115	0.559618	0.554733	0.564001	0.177838	0.0412621	0.59005	0.512681	0.591391	0.327517	0.227955	0.281921	0.311498	0.0337337	0.556624	0.166976	0.511784	0.0373837	0.183123	0.282765	0.0239764	0.0581262	0.454207	0.526272	0.17703	0.77639	0.0289332	0.106852	0.642851	0	0.0348406	0.0204635	0.321743	0.22311	0.0731914	0.693398	0.0578868	0.0669459	0.0203049	0.0531841	0.0419137	0.131374	0.427721	0.405568	0.0762198	0.785145
ENSMUSG00000079466	0	0	0	0.0536215	0	0.0029541	0	0	0	0	0	0	0	0.0236521	0	0.0280929	0	0	0	0	0.0504339	0	0	0	0	0	0	0	0	0	0	0	0	0	0	0	0.0264308	0	0	0.0314284	0	0	0	0	0	0	0	0	0
ENSMUSG00000076531	11.1705	3.26206	3.35045	3.43944	3.2863	5.994	9.59613	4.60445	7.70518	7.71763	11.4811	7.01912	3.14541	6.21788	3.99567	7.41475	4.89443	7.87563	5.04575	2.87797	1.6217	9.05995	4.00181	3.20004	2.85703	11.0852	4.38621	5.61223	5.25861	8.37878	6.62484	4.83158	5.99438	3.49233	3.59035	5.5477	5.27129	4.96308	8.84	5.65041	3.51002	4.39448	2.23731	4.12555	8.72874	6.43142	5.65124	6.09112	6.53688
ENSMUSG00000102705	5.52847	9.3075	3.69719	4.07673	11.1345	6.16082	6.12748	5.58658	3.57631	8.21478	5.53932	8.21328	9.47018	5.05771	7.77064	7.71145	3.56709	8.0213	5.94254	7.44251	3.23919	6.51595	7.65065	3.0168	4.14809	8.59198	6.4071	7.33736	8.35384	3.19052	3.64534	7.5816	2.96425	2.52549	3.88447	8.48685	7.4194	4.32411	8.79122	4.72646	4.7747	3.25829	4.09593	4.55826	6.27308	10.8741	7.02681	4.80176	7.60105
ENSMUSG00000041658	6.41582	2.77696	5.26961	5.5486	3.75769	4.67993	6.0168	7.16178	6.81349	4.31792	6.93378	4.55414	3.97067	7.22333	4.19283	4.66403	6.78282	3.46051	4.35819	3.48164	5.89248	6.05802	7.2823	6.56877	3.32828	4.9514	3.71996	5.86722	3.21818	4.51348	5.98874	3.68124	4.37812	7.44353	2.96249	3.55234	5.42345	6.87194	3.23051	6.35073	5.70186	6.0022	6.29161	5.4363	5.62627	2.92869	4.1533	6.34572	3.99254
ENSMUSG00000096640	0	0	0	0	0	0	0	0	0	0	0	0	0	0	0	0	0	0	0	0	0	0	0	0	0	0	0	0	0	0	0	0	0	0	0	0	0	0	0	0	0	0	0	0	0	0	0	0	0
ENSMUSG00000065415	0	0	0	0	0	0	0	0	0	0	0	0	0	0	0	0	0	0	0	0	0	0	0	0	0	0	0	0	0	0	0	0	0	0	0	0	0	0	0	0	0	0	0	0	0	0	0	0	0
ENSMUSG00000067370	11.0424	16.4821	7.88769	6.78639	14.8516	14.1884	14.8215	11.1855	9.2203	5.37362	13.4665	3.72928	16.5731	10.364	15.4944	13.31	7.47708	4.74862	12.7218	25.1428	6.80082	13.0149	12.7149	5.08442	5.52753	4.43255	23.9221	11.4561	19.3954	7.3161	10.2775	22.7633	5.50798	7.9712	5.01843	17.7642	12.4542	9.06487	21.5681	5.80341	9.74518	5.56182	9.19073	5.52505	14.329	18.1606	22.9988	11.7821	3.48757
ENSMUSG00000091492	0.316341	0.291804	0.731622	0.757124	0.129983	0.320764	0.352368	0.780096	0.504179	0.500313	0.66984	0.610593	0.178566	0.410768	0.141804	0.288832	0.187892	0.935707	0.135415	0.329933	0.168697	0.28852	0.321313	0.601195	0.565317	0.468089	0.115167	0.183414	0.163288	0	0.650461	0.39479	0.162617	0	0	0	0.461832	0.34674	0.488529	0.195013	0.137604	0.33646	0.177381	0.175532	0.308841	0.521892	0.368794	0.240313	0.875027
ENSMUSG00000077339	0	0	0	0	0	0	0	0	0	0	0	0	0	0	0	0	0	0	0	0	0	0	0	0	0	0	0.356555	0	0	0	0	0	0	0	0	0	0	0	0	0	0	0	0	0	0	0	0	0	0
ENSMUSG00000098543	0	0	0	0	0	0	0	0	0	0	0	0	0	0	0	0	0	0	0	0	0	0	0	0	0	0	0	0	0	0	0	0	0	0	0	0	0	0	0	0	0	0	0	0	0	0	0	0	0
ENSMUSG00000084303	0	0	0	0	0	0	0	0	0	0	0	0	0	0	0	0	0	0	0	0	0	0	0	0	0	0	0	0	0	0	0	0	0	0	0	0	0	0	0	0	0	0	0	0	0	0	0	0	0
ENSMUSG00000087695	0	0	0	0	0	0	0	0	0	0	0	0	0	0	0	0	0	0	0	0	0	0	0	0	0	0	0	0	0	0	0	0	0	0	0	0	0	0	0	0	0	0	0	0	0	0	0	0	0
ENSMUSG00000106464	1.86405	1.20216	2.24667	7.49785	1.79465	1.47414	1.02533	1.0244	2.9106	2.14661	1.50508	1.69519	1.51651	1.32661	1.26671	1.45838	3.21625	1.6432	1.42336	1.14732	5.93177	1.46276	0.91891	7.1542	8.34901	1.89897	1.84527	1.59229	1.57838	7.90631	2.18859	1.23736	7.07697	2.29616	7.4124	1.25768	1.35266	2.81963	1.7291	6.90455	1.55783	7.97173	2.58202	8.24922	1.32556	1.606	1.28733	1.60572	1.76003
ENSMUSG00000106635	0	0	0	0	0	0.0104768	0	0	0	0	0	0	0	0	0	0	0	0	0.0467644	0	0	0	0	0	0	0	0	0	0	0	0	0	0	0	0	0	0	0	0	0	0	0	0	0	0	0	0	0.0423722	0
ENSMUSG00000095314	0	0	0	0	0	0	0	0	0	0	0	0	0	0	0	0	0	0	0	0	0	0	0	0	0	0	0	0	0	0	0	0	0	0	0	0	0	0	0	0	0	0	0	0	0	0	0	0	0
ENSMUSG00000081174	0	0	0	0	0	0	0	0	0	0	0	0	0	0	0	0	0	0	0	0	0	0	0	0	0	0	0	0	0	0	0	0	0	0	0	0	0	0	0	0	0	0	0	0	0	0	0	0	0
ENSMUSG00000087411	0	0	0	0	0.105078	0.151905	0.287577	0	0	0.533445	0	0	0	0.203888	0.326017	0	0.153121	0	0	0.136006	0	0.437278	0.253635	0	0	0.451496	0	0	0.133964	0	0	0	0	0.157407	0	0.296903	0	0	0	0	0.112468	0	0	0	0.12679	0.139723	0	0	0
ENSMUSG00000087042	0.0522166	0.0494344	0	0	0	0.071154	0.0585151	0	0	0	0	0	0.0597297	0	0	0	0.0617642	0.153601	0.0455579	0.0558392	0	0	0.0533278	0	0.126331	0.0477776	0.117883	0.0570114	0	0	0	0	0.106243	0	0.111768	0	0	0	0.0555078	0	0	0.055648	0	0	0	0.170113	0	0	0.177262
ENSMUSG00000082156	0	0	0	0	0	0	0	0	0	0	0	0	0	0	0	0	0	0	0	0	0	0	0	0	0	0	0	0	0	0	0	0	0	0	0	0	0	0	0	0	0	0	0	0	0	0	0	0	0
ENSMUSG00000104856	0	0	0	0	0	0	0	2.5366	0	0	0	0	0	0	0	0	0	0	0	0	0	0	0	0	0	0	0	0	0	0	0	0	0	0	0	0	0	0	0	0.573079	0	0	0	0	0	0	0	0	0
ENSMUSG00000087704	0	0	0	0	0	0.0511581	0	0.407745	0	0	0	0	0	0	0	0	0	0	0	0	0	0	0	0	0	0	0	0	0	0	0	0	0	0	0	0	0	0	0	0	0	0	0	0	0	0	0	0	0.622573
ENSMUSG00000087684	0.236752	0.18833	0.122952	0.0274216	0.163464	0.177749	0.314367	0.138729	0.143714	0.25314	0.301746	0.186446	0.147904	0.147955	0.101531	0.25479	0.0629956	0.175059	0.298039	0.151261	0.0255273	0.0842035	0.133088	0	0.0390531	0.290068	0.109118	0.14808	0.140838	0	0.131686	0.119636	0.0532724	0.0328091	0.0829678	0.136823	0.226029	0.0711933	0.0656994	0.0671579	0.0852912	0.0862602	0.0774019	0.1787	0.0511805	0.113125	0.135811	0.0821208	0.181451
ENSMUSG00000105068	0.121344	0	0	0	0	0.0233928	0.136632	0	0	0	0.0986553	0	0	0	0	0	0	0	0	0	0	0	0	0	0	0.110598	0	0	0	0	0	0	0	0	0	0	0	0	0	0	0	0	0	0	0	0	0	0	0
ENSMUSG00000082629	0.0529268	0	0	0	0.0217179	0	0	0.0206098	0	0	0	0	0	0	0	0	0	0	0	0.0285226	0	0.0243354	0	0	0	0	0	0	0	0	0	0.0282252	0	0.0323703	0	0	0	0	0.0283915	0	0	0	0	0	0	0	0	0	0
ENSMUSG00000087215	0	0	0	0	0	0	0	0	0	0	0	0	0	0	0	0	0	0	0	0	0	0	0	0	0	0	0	0	0	0.112032	0	0	0	0	0	0	0	0	0	0	0	0	0	0	0	0	0	0	0.124099
ENSMUSG00000085491	0	0	0	0	0	0	0	0	0	0	0	0	0	0	0	0	0	0	0	0	0	0	0	0	0	0	0	0	0	0	0	0	0	0	0	0	0	0	0	0	0	0	0	0	0	0	0	0	0
ENSMUSG00000082146	0	0	0	0	0	0.023464	0	0	0	0	0	0	0	0	0.218783	0	0	0	0	0	0	0	0	0	0	0	0	0	0	0	0	0	0	0	0	0	0	0	0	0	0	0	0	0	0	0	0	0	0
ENSMUSG00000062472	0	0	0	0	0	0	0	0	0	0	0	0	0.305035	0	0.209037	0	0	0	0	0.249352	0	0	0	0	0.286582	0	0	0	0	0.246452	0	0	0	0	0	0	0	0	0	0	0.209212	0	0	0	0	0	0	0	0
ENSMUSG00000098424	0	0	0	0	0	0	0	0	0	0	0	0	0	0	0	0	0	0	0	0	0	0	0	0	0	0	0	0	0	0	0	0	0	0	0	0	0	0	0	0	0	0	0	0	0	0	0	0	0
ENSMUSG00000093513	0	0	0	0	0	0	0	0	0	0	0	0	0	0	0	0	0	0	0	0	0	0	0	0	0	0	0	0	0	0	0	0	0	0	0	0	0	0	0	0	0	0	0	0	0	0	0	0	0
ENSMUSG00000064410	0	0	0	0	0	0	0	0	0	0	0	0	0	0	0	0	0	0	0	0	0	0	0	0	0	0	0	0	0	0	0	0	0	0	0	0	0	0	0	0	0	0	0	0	0	0	0	0	0
ENSMUSG00000088138	0	0	0	0	0	0	0	0	0	0	0	0	0	0	0	0	0	0	0	0	0	0	0	0	0	0	0	0	0	0	0	0	0	0	0	0	0	0	0	0	0	0	0	0	0	0	0	0	0
ENSMUSG00000087434	0.353749	0.167396	0.440431	0.396305	0.194595	0.32234	0.393065	0.299723	0.22366	0.161366	0.292138	0.271865	0.102663	0.379761	0.193989	0.488736	0.413785	0.318961	0.230126	0.126746	0.329202	0.320945	0.391117	0.477667	0.391381	0.187795	0.111617	0.481717	0.154563	0.299422	0.328083	0.187673	0.119382	0.107025	0.282128	0.176128	0.419594	0.423222	0.0938034	0.28478	0.30795	0.279758	0.327243	0.290623	0.374405	0.192871	0.191158	0.20976	0.233865
ENSMUSG00000102621	0.790081	0.37028	0.338602	0.263287	0.14597	0.155864	0.0920201	0.482111	0.172841	0.359341	0.0667117	0.215673	0.240312	0.585983	0.307875	0.490051	0.478515	0.351494	0.598397	0.207313	0.229386	0.408156	0.707016	0.292071	0.2398	0.351213	0.254713	0.457749	0.256829	0.0465851	0.443279	0.137734	0.313503	0.159654	0.429789	0.439118	0.75985	0.500415	0.124317	0.235578	0.554666	0.192285	0.587336	0.170279	0.658667	0.123351	0.302022	0.600296	0.451442
ENSMUSG00000077962	0	0.73162	0	0	1.24676	0.681418	1.70637	0	0	0.851421	0	0.783663	0.880493	0.709012	0	0	0.902814	1.91347	1.3406	0	0	0	0	0	0	0	0.59113	0.839514	0	0	0	0	0	0	0	0.927302	0	0	0	0	0	0	0.855978	0.84189	1.50452	0.841446	0	0	0
ENSMUSG00000098231	0	0	0	0	0	0.00752129	0	0	0	0	0	0	0	0	0	0	0	0	0	0	0	0	0	0	0	0	0	0	0	0	0	0	0	0	0	0	0	0.0849401	0	0	0	0	0	0	0	0	0	0	0
ENSMUSG00000087099	0	0	0	0	0	0	0	0	0	0	0	0	0	0	0	0	0	0	0	0	0	0	0	0	0	0	0	0	0	0	0	0	0	0	0	0	0	0	0	0	0	0	0	0	0	0	0	0	0
ENSMUSG00000087683	1.4423	0	0	0.390661	0.29942	0.462228	0	0	0.390701	0	0.284613	1.01213	0.410061	0.301332	0.306984	0	0	0.574513	0	0.375974	0	0.658221	0	0	0	0	0.252311	0.393914	0	0	0	0	0	0.453576	0	0.422867	1.0297	0	1.09768	0	0	0	0	0	1.07766	0	0	0	0.794142
ENSMUSG00000052353	0.197273	0.187142	0.053707	0.0947672	0.22395	0.121205	0.122186	0.177099	0.0501768	0.363261	0.145949	0.164595	0.18496	0.0884986	0.140031	0.0801415	0.0982511	0.172462	0.129746	0.168296	0.129296	0.177917	0.165315	0.0872681	0.122123	0.17525	0.216258	0.194425	0.200365	0.104753	0.208323	0.202652	0.11741	0.117891	0.0533144	0.249727	0.127572	0.0928958	0.0852079	0.110431	0.0939091	0.0667944	0.0552687	0.108592	0.128188	0.21286	0.132846	0.163114	0.215744
ENSMUSG00000089081	0	0	0	0	0	0.111088	0.626584	0	0	0	0	0	0	0.518124	0	0.558736	0	0	0	0	0	0	0.574736	0	0	0	0	0	0	0	0	0.589762	0	0	0	0	0.681242	0	0	0	0	0	1.03589	0	0	0.614903	0	0	0
ENSMUSG00000084289	0.192222	0.356096	0.675076	0.203578	0.47073	0.399162	0.433526	0.572722	0.412415	0.406342	0.461147	0.558376	0.218191	0.829445	1.02249	0.348817	0	0.776705	0.492641	0.402736	0	1.04386	0.194649	0	0.231994	0.347493	0.554797	0.623863	0.396672	0.198009	0.19793	0	0.199941	0	0.21071	0.677664	0.188558	0	0.397251	0.477685	0.335802	0	0.214782	0	0.190225	0	1.19188	0.292053	0.428522
ENSMUSG00000033967	0.534101	0.253928	0.441799	0.655842	0.109128	0.249236	0.298688	0.754915	0.3927	0.273851	0.236654	0.232538	0.174976	0.699975	0.526183	0.301117	0.26983	0.175044	0.517653	0.18441	0.56083	0.576036	0.546424	0.478788	0.673641	0.20992	0.175242	0.421058	0.242194	0.597549	0.389074	0.0809312	0.951334	0.324972	0.673877	0.115119	0.484617	0.565183	0.102109	0.834471	0.367283	0.68869	0.51047	0.859433	0.413413	0.125466	0.109188	0.365152	0.305536
ENSMUSG00000079169	0	0	0	0	0	0	0	0	0	0	0	0	0	0	0	0	0	0	0	0	0	0	0	0	0	0	0	0	0	0	0	0	0	0	0	0	0	0	0	0	0	0	0	0	0	0	0	0	0
ENSMUSG00000082958	0	0	0	0	0	0	0	0	0	0	0	0	0	0	0	0	0	0	0	0	0	0	0	0	0	0	0	0	0	0	0	0	0	0	0	0	0	0	0	0	0	0	0	0	0	0	0	0	0
ENSMUSG00000098373	0	0	0	0	0	0	0	0	0	0	0	0	0	0	0	0	0	0	0	0	0	0	0	0	0	0	0	0	0	0	0	0	0	0	0	0	0	0	0	0	0	0	0	0	0	0	0	0	0
ENSMUSG00000044477	29.8193	33.0617	23.0339	23.414	34.7518	43.4526	44.2907	29.8733	26.2399	47.6486	38.9362	48.8282	34.8813	32.0126	38.6941	39.1578	24.4495	48.3622	35.6927	22.8413	26.5943	34.9386	35.8294	22.6732	23.3756	45.7509	26.7893	35.8884	30	23.8723	27.8539	27.471	23.628	24.5625	25.9912	33.1345	31.3559	23.7221	27.1368	22.5972	30.0275	23.5154	22.9113	21.5411	35.2095	36.1915	23.0211	30.5566	46.5825
ENSMUSG00000074420	0	0	0	0	0	0	0	0	0	0	0	0	0	0	0	0	0	0.0413645	0	0	0	0	0	0	0	0	0	0	0	0	0	0	0	0	0	0	0	0	0	0	0	0	0	0	0	0	0	0	0
ENSMUSG00000092533	0	0	0	0	0	0	0	0	0	0	0	0	0	0	0	0	0	0	0	0	0	0	0	0	0	0	0	0	0	0	0	0	0	0	0	0	0	0	0	0	0	0	0	0	0	0	0	0	0
ENSMUSG00000083206	0	0.115405	0	0	0	0.00601099	0	0	0	0	0.0503497	0	0	0	0	0	0	0	0	0	0	0	0	0	0	0	0	0	0	0	0	0	0	0	0	0	0	0	0	0	0	0	0	0	0	0	0	0	0.0697727
ENSMUSG00000084678	0	0	0.368562	0.331677	0.260178	0.408629	0.356091	0.248525	0.685958	1.40388	0.264546	0.647689	0	0	0.608204	5.02406	0.374939	0.530657	0	0.682737	0	0.291972	0	0	0.388778	1.74131	0.974694	0.348651	0.672704	0	0.324878	0	0	0	0	0	0	0	0	0	0	0.337994	0.355488	0.349637	0.313969	0	0	0	1.08951
ENSMUSG00000082907	0	0	0	0	0	0	0	0	0	0	0	0	0	0	0	0	0	0	0	0	0	0	0	0	0	0	0	0	0	0	0	0	0	0	0	0	0	0	0	0	0	0	0	0	0	0	0	0	0
ENSMUSG00000068697	0.106978	0.0508814	0	0	0.0439356	0.0732238	0	0.0414258	0	0	0	0.0540991	0	0.048778	0	0.052155	0	0	0	0	0	0.0491641	0	0	0	0	0.040702	0	0	0.0545374	0	0	0.0549698	0.0655692	0	0	0.0542346	0	0	0	0	0	0	0	0	0	0	0.0424876	0
ENSMUSG00000081973	0	0	0	0	0	0	0	0	0	0	0	0	0	0	0	0	0	0	0	0	0	0	0	0	0	0	0	0	0	0	0	0	0	0	0	0	0	0	0	0	0	0	0	0	0	0	0	0	0
ENSMUSG00000084302	0	0	0	0	0	0.00710002	0.242991	0	0	0	0	0	0	0.06575	0.134778	0	0	0	0.0632385	0	0	0.132185	0	0	0	0	0.054684	0.0792621	0	0.0740233	0.0742728	0.0784091	0	0	0.0783557	0	0	0	0.0769475	0	0	0	0	0	0.0716615	0	0	0	0
ENSMUSG00000082155	0	0	0	0	0	0	0	0	0	0	0.192017	0	0	0	0	0	0	0	0	0	0	0	0.243448	0.314176	0	0	0	0	0	0	0	0	0	0	0	0	0	0	0	0.303373	0	0	0	0.272267	0	0	0	0	0
ENSMUSG00000083283	0	0	0	0	0	0.023311	0	0	0	0	0	0	0	0	0.21683	0	0	0	0	0	0	0	0	0.649951	0	0	0	0	0	0	0	0	0	0	0.27659	0	0	0	0	0.314256	0	0	0.279601	0.283256	0.245863	0	0	0	0
ENSMUSG00000074284	0.514364	0.320771	0.821503	0.705153	0.58433	0.670414	0.225538	0.259951	1.18337	1.02324	0.463673	0.27644	0.129153	0.475674	0.406095	0.654143	0.870732	0.69487	0.339781	0.724703	1.09966	0.849387	0.64794	0.981848	1.16117	0.811242	0.635389	0.710436	0.778264	0.952808	0.898278	0.334724	1.31577	0.95124	1.21392	0.409651	0.284033	0.907793	0.450117	1.81847	0.600464	1.15571	1.07305	0.65502	0.80212	0.307708	0.818678	0.310918	0.425546
ENSMUSG00000087584	0	0	0	0	0	0.0119501	0	0	0	0	0	0	0	0	0	0	0	0	0	0	0	0	0	0	0	0	0	0	0	0	0	0	0	0	0	0	0	0	0	0	0	0	0	0	0	0	0	0	0
ENSMUSG00000081931	0	0	0	0	0	0	0	0	0	0	0	0	0	0	0	0	0	0	0	0	0	0	0	0	0	0	0	0	0	0	0	0	0	0	0	0	0	0.202942	0	0	0	0	0	0	0	0	0	0	0
ENSMUSG00000100359	0	0	0	0	0	0	0	0	0	0	0	0	0	0	0	0	0	0	0	0	0	0	0	0	0	0	0	0	0	0	0	0	0	0	0	0	0	0	0	0	0	0	0	0	0	0	0	0	0
ENSMUSG00000087669	3.39678	1.23174	0.537831	1.43941	1.84327	3.89339	5.45511	2.99087	1.91997	0.234613	4.08055	1.71283	2.81506	2.3015	3.35234	2.59429	1.89474	1.07395	3.64124	3.0643	2.00704	5.60117	4.25083	0.604517	0.811842	0.604301	2.72279	5.89059	1.84346	1.38381	1.62857	3.05405	2.10806	0.830963	1.46571	1.05347	4.99121	2.84439	5.11378	0.837821	1.56976	1.43202	2.47281	1.26238	3.74206	2.17132	2.63353	2.17019	1.7178
ENSMUSG00000082303	0	0	0	0	0	0	0	0	0	0	0	0	0	0	0	0	0	0	0.0735705	0	0	0	0	0	0	0	0	0	0	0	0	0	0	0	0	0	0	0	0	0	0	0	0	0	0	0	0	0	0
ENSMUSG00000083866	0	1.41984	0	0	0	0.187511	1.21843	0.375982	0	0	0.809101	0.955787	0	0	0.853307	0.426554	0	0.413593	0	0	0	0	1.05451	0	0	0.473113	0	0.573059	0	0	0.55295	0	0	0	0	0	0	0.604333	0	0	0	0	0	0	0	0	0.769765	0	0
ENSMUSG00000084462	0.540415	0	0	0	0	0.0670227	0	0	0	0	0.448259	0.551466	0	0	0	0	0	0	0	0	0	0	0	0	0	0	0	0.590769	0	0	0	0	0	0.656408	0	0	0	0	0	0	0	0	0	0	0.532003	0	0	0	0.619462
ENSMUSG00000107793	0.0448719	0	0	0	0	0.00441577	0	0	0	0	0	0	0	0	0	0	0	0.0372717	0.0391791	0.0480246	0	0	0	0	0	0	0	0	0	0	0	0	0	0	0	0	0.0453554	0	0	0	0	0	0.0500548	0	0.0442357	0	0	0	0
ENSMUSG00000081575	0	0	0	0	0	0.0510724	0	0.0809368	0	0	0.0865255	0	0.241125	0	0	0.100509	0.126399	0	0.0920949	0.112839	0.104979	0	0	0.135263	0	0	0	0	0.111127	0.108349	0	0	0	0	0	0	0.10595	0	0.111834	0	0	0	0	0	0	0	0.168785	0	0
ENSMUSG00000021294	0	0.00828272	0.0399467	0.00905431	0.00709897	0.014543	0.00971865	0.0134655	0.0280137	0	0.00720519	0.00885705	0.0297127	0	0	0	0	0.0144559	0.0151717	0.0186037	0.00851582	0	0.00890471	0	0.0315992	0.0158772	0	0.0283342	0.00921066	0	0.0176425	0.0273334	0.0351091	0.0210414	0.0185073	0	0	0	0.0185377	0	0.00761132	0.00922731	0.0193021	0.0473575	0	0.00952796	0	0.00695742	0
ENSMUSG00000083899	0.389545	0.232284	1.09631	0.607817	0.117798	0.241964	0.207099	0.50373	1.01564	0.48846	0.162911	0.619281	0.156215	0.467638	0.485794	1.27072	0.761867	0.333941	0.298788	0.523687	0.866337	0.608762	0.549727	0.7327	0.484683	0.556941	0.555536	0.312963	0.532054	0.74277	0.878845	0.299436	0.801468	0.838248	1.29714	0.280647	0.905639	0.974991	0.365283	0.587741	1.04228	0.942308	0.824113	0.796342	0.533348	0.264085	0.496443	0.732027	0.337265
ENSMUSG00000083688	0	0	0.132337	0	0	0.021813	0.127456	0	0	0	0	0	0	0.100747	0	0.212704	0.134851	0	0	0	0	0	0.115341	0	0	0	0.167783	0	0	0	0.115959	0	0	0	0	0.13493	0	0	0	0	0	0	0	0	0	0	0	0	0
ENSMUSG00000081629	0	0	0	0	0.185091	0.0214089	0	0	0	0	0	0.2188	0	0	0	0.203799	0	0	0	0	0	0	0	0	0	0	0	0	0	0	0	0	0	0.279548	0	0	0	0	0	0.283886	0	0.490591	0	0	0	0.244197	0.175318	0	0
ENSMUSG00000086617	0	0	0	0	0	0	0	0	0	0	0	0	0	0	0	0	0	0	0	0	0	0	0	0	0	0	0	0	0	0	0	0	0	0	0	0	0	0	0	0	0	0	0	0	0	0	0	0	0
ENSMUSG00000084669	0	0	0	0	0	0	0	0	0	0.351674	0	0.323687	0.363682	0	0	0	0	0	0	0	0	0	0	0	0	0	0	0	0	0.319844	0	0	0	0	0	0.383016	0	0	0	0	0	0	0	0	0	0	0	0.254286	0
ENSMUSG00000081072	0.192332	0.271203	0	0.101467	0.235716	0.111716	0	0.366233	0	0.52	0.469446	0.381949	0.219556	0.172179	0.0893021	0.273896	0	0.237417	0.333265	0	0	0.175774	0	0	0.117227	0.262878	0.143755	0.209771	0.30189	0	0	0.417973	0	0	0	0.115485	0.288036	0.106776	0.707866	0	0.0846892	0.103489	0.10792	0	0.473374	0.105427	0.307301	0.150342	0.326295
ENSMUSG00000101336	0	0	0	0	0	0	0	0	0	0	0	0	0	0	0	0	0	0	0	0	0	0	0	0	0	0	0	0	0	0	0	0	0	0	0	0	0	0	0	0	0	0	0	0	0	0	0	0	0
ENSMUSG00000045731	0.127369	0.0566379	0.070248	0.309761	0.0976377	0.141834	0.199693	0.208796	0.160725	0.29649	0.173654	0.152266	0.10229	0.191858	0.225278	0.204976	0.0710261	0.247271	0.109476	0.0644225	0	0.165143	0.123172	0.224184	0.10995	0.193849	0.1814	0.27278	0.0630321	0.541872	0.1521	0.0637421	0.212258	0.115415	0.159576	0	0.271351	0.0657831	0.127027	0.326131	0.130452	0.167513	0.199538	0	0.119325	0.131249	0.0972178	0.0956671	0.0681653
ENSMUSG00000048226	0	0	0	0	0	0	0	0	0	0	0	0	0	0	0	0	0	0	0	0	0	0	0	0	0	0	0	0	0	0	0	0	0	0	0	0	0	0	0	0	0	0	0	0	0	0	0	0	0
ENSMUSG00000088969	0	0.505483	0	0	0	0.31404	1.17895	0.413456	0	0.588255	0	0	0	0.489863	0	0	0	0	0.465419	0	0	0	0	0	0	0.968849	0	0	0	0	0	0.557594	0	0	0	0	0	0	0	0	0	0	0	0	0	0	0	0	0
ENSMUSG00000084738	0	0	0	0	0	0.443245	1.25317	0	0	2.47645	0	0	0	0	0	0	1.3195	1.8675	0	0	0	0	0	0	0	0	0	0	2.3674	1.13176	0	0	0	0	0	0	0	1.22965	0	1.35975	0	1.49513	1.25104	0	0	0	0.92141	0	0
ENSMUSG00000081134	0	0	0	0.0690455	0	0	0	0	0	0	0	0	0	0	0	0	0	0	0	0	0	0	0	0	0	0	0	0	0	0	0	0	0	0	0	0	0	0	0	0	0	0	0	0	0	0	0	0	0
ENSMUSG00000084077	0	0	0	0	0	0	0	0.0727686	0	0	0	0	0.108712	0	0	0.0906158	0	0	0	0	0	0.0870299	0	0	0	0	0	0.103864	0	0	0	0	0	0	0	0	0	0	0	0	0.0874149	0	0	0	0	0	0	0	0
ENSMUSG00000091650	0	0.658324	0	0	0.462388	0.750737	0	0	0	0.137416	0.104232	0.0634298	0.0741787	0.45936	0.0591086	0.0610267	0	0.894492	0.39001	0	0	0.0577738	0	0	0	0.114974	0.669089	0	0.265227	0	0	0	0	0	0	0.150791	0	0	0.0670403	0	0.0553315	0	0	0	0	0.214249	0.154075	0.252714	0.442598
ENSMUSG00000106162	0	0.043797	0	0.0453363	0	0.0190869	0	0.0343009	0	0.105609	0	0.0947028	0.056686	0	0.0411152	0	0	0.0386349	0	0	0	0	0	0	0	0	0.124622	0	0.0500179	0	0	0	0	0	0	0	0	0	0	0	0	0	0	0	0.0457291	0	0.0352275	0	0.0560762
ENSMUSG00000082673	0	0	0	0	0	0	0	0	0	0	0	0	0	0	0	0	0.603804	0	0	0	0	0	0	0	0	0	0	0	0	0	0	0	0	0	0	0	0	0	0	0	0	0	0	0	0	0	0	0	0
ENSMUSG00000081995	1.59601	1.08977	0.482733	0.862631	0.988187	0.906553	1.8313	1.1532	0.432106	3.6576	2.79505	1.11133	0.453191	0.330356	0.336023	1.33867	0.982798	1.57748	0.675627	1.23576	0.812714	0.728129	1.20326	0	0	2.50557	0.82462	0.435616	0.812385	1.6786	0.831725	2.41821	0	0.503088	0	1.85217	2.26127	0	0.807229	0	1.40611	0	0.450954	0	1.59029	0.861132	0.894779	0.582703	1.74636
ENSMUSG00000092486	12.4531	6.89293	12.2987	19.3347	9.01972	13.3501	12.1391	10.0101	18.3104	8.47354	13.7833	8.95512	7.97789	10.1123	7.49351	11.8787	14.4461	10.4157	12.3501	8.05297	14.6828	10.9098	9.29719	16.6104	11.72	9.50763	6.64938	11.5871	8.63463	19.6859	13.0687	8.16792	11.9889	17.5147	12.3391	8.2467	9.88309	17.6416	8.31407	16.2855	11.9884	8.89607	15.5868	11.9325	15.2254	8.17516	8.5889	12.2711	8.32637
ENSMUSG00000081709	0	0	0	0	0	0.0417584	0	0	0	0	0.088394	0	0	0	0	0	0.129203	0	0	0	0	0	0	0	0	0	0	0	0	0	0	0	0	0.132923	0	0	0	0	0	0	0	0	0	0	0.107173	0	0	0	0
ENSMUSG00000081548	0	0	0	0	0	0.00820101	0.094468	0	0	0	0.13693	0	0	0	0	0	0	0	0	0	0	0.0768899	0	0	0	0	0	0	0	0	0	0	0	0	0	0	0	0	0	0	0	0	0	0	0	0	0	0	0
ENSMUSG00000096755	0.170946	0.23807	0	0	0	0.143611	0	0	0	0	0	0	0.193339	0	0.156645	0.156248	0	0	0.750327	0	0	0	0	0.218966	0	0	0	0.190643	1.0917	0	0.17463	0	0	0	0.369639	0	0	0	0	0	0	0.183237	0	0.190196	0	0	0	0.133227	0
ENSMUSG00000082463	0.0831562	0.0784297	0.0969307	0	0.270091	0.112488	0.463229	0	0	0.26963	0.404825	0.165298	0	0.148777	0.306596	0	0	0.204688	0	0	0	0	0	0.105537	0	0.301565	0	0	0	0	0	0.090126	0	0.101671	0.0902126	0	0	0	0.349184	0	0	0	0	0	0.163341	0	0.132989	0	0.0943635
ENSMUSG00000095899	0	0	0	0	0	0	0	0	0	0	0	0	0	0	0	0	0	0	0	0	0	0	0	0	0	0	0	0	0	0	0	0	0	0	0	0	0	0	0	0	0	0	0	0	0	0	0	0	0
ENSMUSG00000085781	0	0	0	0	0	0	0	0	0	0	0	0	0	0	0	0	0	0	0	0	0	0.166881	0	0	0	0	0	0	0	0	0	0	0	0	0	0	0	0	0	0	0	0	0	0	0	0	0	0	0
ENSMUSG00000106522	0	0	0	0	0	0	0	0	0	0	0	0	0	0	0	0	0	0	0	0	0	0	0	0	0	0	0	0	0	0	0	0	0	0	0	0	0	0	0	0	0	0	0	0	0	0	0	0	0
ENSMUSG00000080833	0	0	0	0	0	0	0	0	0	0	0	0	0	0	0	0	0	0	0	0	0	0.571245	0	0	0	0	0	0	0	0	0	0	0	0	0	0	0	0	0	0	0	0	0	0	0	0	0	0	0
ENSMUSG00000087241	0	0	0	0	0	0	0	0	0	0	0	0	0	0	0	0	0	0	0	0	0	0	0	0	0	0	0	0	0	0	0	0	0	0	0	0	0	0	0	0	0	0	0	0	0	0	0	0	0
ENSMUSG00000037278	34.1614	6.86426	77.705	100.161	7.0838	7.08758	6.60443	40.901	59.837	7.49293	7.42828	6.03763	7.25316	37.6061	28.0523	27.9213	69.9269	6.53612	29.4364	8.00022	102.992	33.091	34.0423	93.8019	121.246	7.8868	8.1536	37.3888	7.15102	82.7764	42.6874	6.94709	123.825	74.3344	114.201	7.19825	37.9789	58.2605	8.63836	97.5611	47.6719	98.1124	62.601	103.833	33.1923	7.90621	8.67043	43.1329	6.60328
ENSMUSG00000096724	0	0	0	0	0	0	0	0	0	0	0	0	0	0	0	0	0	0	0	0	0	0	0	0	0	0	0	0	0	0	0	0	0	0	0	0	0	0	0	0	0	0	0	0	0	0	0	0	0
ENSMUSG00000083160	0	0	0	0	0	0	0	0	0	0	0	0	0	0	0	0	0	0	0	0	0	0	0	0	0	0	0	0	0	0	0	0	0	0	0	0	0	0	0	0	0	0	0	0	0	0	0	0	0
ENSMUSG00000082045	0	0	0	0	0	0	0	0	0	0	0	0	0	0	0	0	0	0	0	0	0	0	0	0	0	0	0	0	0	0	0	0	0	0	0	0	0	0	0	0	0	0	0	0	0	0	0	0	0
ENSMUSG00000084492	0	0	0	0	0	0	0	0	0	0	0	0.492218	0	0	0	0	0	0	0	0	0	0	0	0	0	0	0	0	0	0	0	0	0	0	0	0	0	0	0	0	0	0	0	0	0	0	0	0	0
ENSMUSG00000092457	0	0.114336	0	0.0635528	0.049665	0.0825539	0.135555	0.0760866	0.130555	0.0664297	0.0992773	0	0.0694617	0.117412	0.225855	0.0587467	0.071945	0.0503406	0.115909	0.0649012	0.0815059	0.11079	0.491863	0	0	0	0.227697	0.0663135	0	0.183832	0.123565	0	0.12374	0.074141	0.0654176	0.0979588	0.182407	0.066905	0.192184	0	0.136358	0.0648021	0.403363	0.266543	0.119244	0	0	0.0953808	0.0691271
L1MdA_III	24.6794	22.9541	12.3929	7.17901	23.902	25.5683	25.7076	22.1589	12.0983	25.5458	24.5032	29.5521	20.9552	19.5221	21.7825	21.9901	11.9943	26.6629	26.1057	18.3225	6.92252	24.2377	24.2079	6.5929	6.01355	27.0911	16.5324	24.6562	18.1211	7.99199	18.2791	16.1305	4.6617	9.9355	5.89729	18.6788	26.4018	13.1908	15.7786	9.17112	15.3952	6.66004	12.7303	7.55222	23.2783	24.2505	18.039	19.9749	27.2595
ENSMUSG00000084208	53.4	52.2044	65.8923	60.871	52.104	56.0621	52.6563	52.4823	59.6138	56.2084	57.0639	54.9802	47.9253	59.1364	56.1508	59.4303	61.5985	50.8028	45.181	50.489	74.6937	45.7992	53.3425	57.2676	76.6956	37.3172	51.7339	43.2999	51.609	66.1874	55.4393	52.3722	68.1516	53.7736	75.5597	52.3381	49.4555	46.5686	45.0089	49.2755	51.4802	62.1386	54.6484	65.689	47.9061	48.8826	47.4187	50.0302	56.2012
ENSMUSG00000082390	0.0583284	0.220159	0.622465	0.121407	0.30085	0.271254	0.130132	0.222729	0.250074	0.0641538	0.0963128	0.116667	0.330855	0.157483	0.162901	0.168295	0.137403	0.287746	0	0.187636	0.174495	0.264646	0.118498	0.156038	0.142063	0.15899	0.175931	0.126701	0.123338	0.352281	0.295695	0	0.375345	0.141635	0.435772	0.208576	0.117	0.318579	0.245917	0	0.303941	0.308545	0.129511	0.191997	0.114476	0.127151	0.112164	0.0916356	0.0663942
ENSMUSG00000084923	0	0	0	0	0	0	0	0	0	0	0	0	0	0	0	0	0	0	0	0	0	0	0	0	0	0	0	0	0	0.305738	0	0	0	0	0	0	0.282469	0	0	0	0	0	0	0	0	0	0	0	0
ENSMUSG00000084918	0.138635	1.56093	0.0810867	0	1.17699	1.43142	0.774627	0.106491	0.0752137	0.377109	0.509553	0.622873	0.0796224	0.374254	0.258135	0.607406	0.0825718	0.628466	0.120742	0.295189	0	0.315953	0.141454	0	0	0.441965	0.59243	0.151303	0.994382	0	0.141769	1.19395	0.0713866	0.169319	0	0.166148	0.524212	0.0767827	0.220061	0	0.0610163	0	0	0.545964	0.474706	0.0760902	0	0.109125	0.314377
ENSMUSG00000083685	0	0	0	0	0	0	0	0	0	0	0	0	0	0	0	0	0	0	0	0	0	0	0	0	0	0	0	0	0	0.500749	0	0	0	0	0	0	0	0	0	0	0	0	0	0	0	0	0	0	0
ENSMUSG00000099755	0	0	0	0	0	0	0	0	0	0	0	0	0	0	0	0	0	0	0	0	0	0	0	0	0	0	0	0	0	0	0	0	0	0	0	0	0	0	0	0	0	0	0	0	0	0	0	0	0
ENSMUSG00000080943	0	0	0	0	0	0	0	0	0	0	0	0	0	0	0	0	0	0	0	0	0	0	0	0	0	0	0	0	0	0	0	0	0	0	0	0	0	0	0	0	0	0	0	0	0	0	0	0	0
ENSMUSG00000060198	1.3474	1.17461	1.9826	1.85364	1.81875	1.4908	2.2208	1.79278	0.844288	1.76818	1.81402	2.04622	2.80586	1.84082	1.74338	2.70307	1.70062	1.65633	1.45656	1.07811	1.76404	1.99279	1.39669	1.6957	0.658212	1.00788	1.35142	1.16729	1.1411	3.03358	2.40033	0.242661	1.17786	3.66492	2.76859	0.264142	1.05183	2.69786	0.788135	2.72356	0.198403	0.552406	1.94495	0.915145	1.82616	1.75974	1.30659	2.10615	1.44258
ENSMUSG00000088351	0	0	0	0	0	0	0	0	0	0	0	0	0	0	0	0	0	0	0	0	0	0	0	0	0	0	0	0	0	0	0	0	0	0	0	0	0	0	0	0	0	0	0	0	0	0	0	0	0
ENSMUSG00000084644	1.3506	1.28669	2.33726	0	3.84256	2.00799	0	2.09965	1.45965	2.24236	3.34971	2.74959	0.77811	2.48766	0.650321	1.34467	0	2.25276	2.36353	1.4528	0.663765	2.4667	1.38318	0	0	3.08881	2.07406	0.741896	0	0	2.06024	4.95004	0	0	0.724598	0	4.12037	0.743509	2.88898	1.63621	1.18159	0.719221	3.00331	0.743996	5.29847	1.47985	1.66036	2.69873	2.31838
ENSMUSG00000083388	0	0	0	0	0	0	0	0	0	0	0	0.117665	0	0	0	0	0.141741	0	0	0	0	0	0	0	0	0	0	0	0	0	0	0	0	0	0	0	0	0	0	0	0	0	0	0.132367	0	0	0	0	0
ENSMUSG00000080967	0	0	0	0	0	0	0	0	0	0	0	0	0	0	0	0	0	0	0	0	0	0	0	0	0	0	0	0	0	0	0	0	0	0	0	0	0	0	0	0	0	0	0	0	0	0	0	0	0
ENSMUSG00000096372	0	0	0	0	0	0	0	0	0	0	0	0	0	0	0	0	0	0	0	0	0	0	0	0	0	0	0	0	0	0	0	0	0	0	0	0	0	0	0	0	0	0	0	0	0	0	0	0	0
ENSMUSG00000084654	0	0	0	0	0	0	0	0	0	0	0	0	0	0	0	0	0	0	0	0	0	0	0	0	0	0	0	0	0	0	0	0	0	0	0	0	0	0	0	0	0	0	0	0	0	0	0	0	0
ENSMUSG00000041992	2.40124	1.8908	2.63767	1.00368	1.76037	1.73247	1.48741	1.96058	1.68567	1.67298	1.64507	1.53907	1.45462	2.72566	1.85036	1.88924	2.26964	1.87562	2.35745	2.52926	1.07882	1.77775	2.34759	1.4577	1.30429	1.66871	2.8121	1.75498	1.44028	0.757119	1.57491	1.3418	1.38505	1.88108	1.57115	1.56731	2.47317	1.47656	1.60312	1.69046	2.16818	1.5749	2.26794	1.71374	1.8529	1.32313	2.61367	2.6497	1.97759
ENSMUSG00000031101	79.7585	62.8074	78.6195	111.59	106.272	195.638	221.852	73.1499	92.2036	142.496	188.992	155.907	72.2968	69.7209	94.7481	96.311	81.8285	139.824	96.4602	98.6982	108.996	100.634	68.4494	92.1852	88.2069	136.465	91.4052	89.6142	168.888	105.563	76.6772	194.815	89.7264	86.9967	96.3545	74.1462	61.2988	90.473	192.69	93.3001	85.6988	75.6329	86.5479	81.1789	110.883	118.719	94.9026	86.9918	138.968
ENSMUSG00000041629	28.7319	24.9299	32.4541	30.2376	26.7663	24.8317	27.4249	31.6902	34.4396	23.5536	24.1243	23.8874	23.7591	30.235	30.2932	30.1688	32.8425	25.3099	28.2709	28.0376	30.1721	33.7489	30.4752	32.4612	30.6591	23.3579	30.8587	32.4556	29.5185	31.0589	31.7349	29.7429	29.7608	33.4936	28.1182	26.461	27.622	34.7533	30.881	30.5362	30.6062	30.547	32.9127	28.5913	30.4594	26.0897	29.3462	29.0024	25.1971
ENSMUSG00000042402	0	0	0	0	0	0	0	0	0	0	0	0	0	0	0	0	0	0	0	0	0	0	0	0	0	0	0	0	0	0	0	0	0	0	0	0	0	0	0	0	0	0	0	0	0	0	0	0	0
ENSMUSG00000077792	0	0	0	0	0	0	0	0	0	0	0	0	0	0	0	0	0	0	0	0	0	0	0	0	0	0	0	0	0	0	0	0	0	0	0	0	0.451136	0	0	0	0	0	0	0	0	0	0	0	0
ENSMUSG00000081767	0	0	0	0	0	0	0	0.0477782	0	0	0	0	0	0	0	0	0	0	0	0	0	0	0	0	0	0	0	0	0	0	0	0	0	0	0	0	0	0	0	0	0	0	0	0	0	0	0	0	0
ENSMUSG00000083098	0	0	0	0	0	0	0	0	0	0	0	0	0	0	0	0	0	0	0	0	0	0	0	0	0	0	0	0	0	0	0	0	0	0	0	0	0	0	0	0	0	0	0	0	0	0	0	0	0
ENSMUSG00000077745	0	0	0	0	0	0	0	0	0	0	0	0	0	0	0	0	0	0	0	0	0	0	0	0	0	0	0	0	0	0	0	0	0	0	0	0	0	0	0	0	0	0	0	0	0	0	0	0	0
ENSMUSG00000084223	0	0	0	0	0	0	0	0	0	0	0	0	0	0	0	0	0	0	0	0	0	0	0	0	0	0	0	0	0	0	0	0	0	0	0	0	0	0	0	0.863876	0	0	0	0	0	0	0	0	0
ENSMUSG00000070427	15.6992	4.36329	10.7013	5.01695	4.79518	6.5156	6.95439	14.8392	7.02363	6.16787	6.74279	5.96146	3.44002	19.4445	8.35474	8.73802	10.0058	6.15908	16.9787	5.13911	5.72046	10.4712	10.9037	4.41412	4.66551	5.25054	5.45546	12.9131	6.64806	4.52402	12.3108	4.56683	5.45885	7.11991	5.6384	3.66994	13.0837	6.45579	5.67652	5.81579	12.2501	5.52799	9.9625	4.28192	9.56731	4.29477	4.99247	18.357	5.63826
ENSMUSG00000083864	0	0	0	0	0	0	0	0.0237722	0	0	0	0	0	0	0	0	0	0	0	0	0	0	0	0	0	0	0	0	0	0	0	0	0	0	0	0	0	0	0	0	0	0	0	0	0	0	0	0	0
ENSMUSG00000075276	0.22738	0.658152	1.11794	0.492273	0.774472	0.597292	0.554425	0.533553	0.754936	0.750973	0.568116	0.458748	0.802615	0.618414	2.04987	0.437238	0.558898	0.383475	0	2.12887	0.786071	0.645697	1.436	0.603196	0.610366	0.207608	0.698829	1.42411	0.569198	1.70114	0	0.940634	0.507545	0.867397	0	1.35461	1.00586	1.30589	0	0.283992	0.200351	0.673153	0.674866	1.13864	0.462557	0.764723	0.897465	0	1.07007
ENSMUSG00000082173	0	0	0	0	0	0	0	0	0	0	0	0	0	0	0	0	0	0	0	0	0	0	0	0	0	0	0	0	0	0	0	0	0	0	0	0	0	0	0	0	0	0	0	0	0	0	0	0	0
ENSMUSG00000100104	0.692323	0.639529	0	0	0	0.522421	0.260397	0.343725	0.49582	0.485971	0.368187	0.896162	0.260055	0.197755	0.61542	0.20942	0.276742	0.372867	0.594691	0.481999	0.228244	0.20962	0.464287	0.600422	0	0.419731	0.497956	0	0	0.23789	0.471743	1.04474	0.479801	0	0	0	0	0.507109	0.237408	0.287089	0	0.248467	0	0	0.67938	0.250915	0.17856	0.174466	0.257959
ENSMUSG00000085451	0.506359	0.518145	0.385995	0.169737	0.675258	0.356638	0.948956	0.411276	0.190331	0.938777	0.5377	0.796716	1.17083	0.567943	0.291671	1.05565	0.193701	0.964984	0.56492	1.34868	0	0.894404	0.327586	0.207569	0.410757	0.759768	0.77849	0	0.356044	0.337173	0.333684	0.366564	0.17976	0	0	0.616221	0.655513	0.186352	0.526908	0.200157	0.42863	0.438973	0.727964	0.177846	0.328938	0.361014	1.42601	0.256699	0.726592
ENSMUSG00000083031	0	0	0	0	0	0	0	0	0	0	0	0	0	0	0	0	0	0	0	0	0	0	0	0	0	0	0	0	0	0	0	0	0	0	0	0	0	0	0	0	0	0	0	0	0	0	0	0	0
ENSMUSG00000081060	0	0	0	0	0	0	0	0	0	0	0	0	0	0	0	0	0	0	0	0	0	0	0	0	0	0	0	0	0	0	0	0	0	0	0	0	0	0	0	0	0	0	0	0	0	0	0	0	0
ENSMUSG00000085495	0.123203	0.0878404	0.0993928	0	0.0674446	0.131873	0.179354	0.144409	0.0448325	0.196964	0.0446063	0.0896757	0.0777455	0.139486	0.10109	0.0429075	0.13849	0.0357744	0.19312	0.11791	0.0470321	0.110226	0.0514842	0.0780972	0.0990506	0.0418263	0.156693	0.0441933	0.19407	0.0209034	0.0512732	0.104319	0.11663	0.107644	0.124519	0.133643	0.114448	0.123771	0.0220277	0.0761488	0.0549061	0	0.133446	0.140065	0.0996013	0.0690762	0.16857	0.0784111	0.217002
ENSMUSG00000090396	0	0	0	0	0	0	0	0	0	0	0	0	0	0	0	0	0	0	0	0	0	0	0	0	0	0	0	0	0	0	0	0	0	0	0	0	0	0	0	0	0	0	0	0	0	0	0	0	0
ENSMUSG00000050612	0	0	0	0	0	0.00340572	0	0	0	0	0	0	0	0	0	0	0	0	0	0	0	0	0	0	0	0.0316187	0.0262936	0	0	0	0	0	0	0	0	0	0	0	0	0	0	0	0	0	0	0	0	0	0
ENSMUSG00000089048	0	0.890505	0	0	0.844983	0.682049	0	0	1.08809	0.970963	0	0	0	0	0	0.736174	1.28702	0	0.835211	0	0	0.924752	0	0	1.18965	0.896942	0.637562	1.09822	0	0	1.07165	2.70925	0	0	0	1.14791	0	1.18323	0.979914	0	0	1.15584	0	0	1.0255	0	0.701454	0	0
ENSMUSG00000083700	1.98125	1.21183	0.397962	0.357246	1.3623	1.43188	1.13366	1.20663	1.77706	2.38885	1.04292	1.86622	1.12126	0.830029	1.12712	0.885584	0	1.05631	0	0	0.336502	3.02833	1.00032	0.441491	0	1.25235	0.924957	1.07802	2.36378	0	1.71236	2.74723	1.05353	0.414917	0	1.15799	2.83928	0.973995	1.34564	0.846941	0.583315	0	0.743356	0.758115	0.98692	1.42929	1.99991	0.735159	1.45674
ENSMUSG00000092414	0	0	0	0	0	0	0	0	0	0	0	0	0	0	0	0	0	0	0	0	0	0	0	0	0	0	0	0	0	0	0	0	0	0	0	0	0	0	0	0	0	0	0	0	0	0	0	0	0
ERCC-00009	0	0	0	0	0	0	0	0	0	0	0	0	0	0	0	0	0	0	0	0	0	0	0	0	0	0	0	0	0	0	0	0	0	0	0	0	0	0	0	0	0	0	0	0	0	0	0	0	0
ENSMUSG00000098732	0	0	0	0	0	0.138407	0	0	0	0	0	0	0.53534	0	0	0	0	0	0	0.50225	0	0.427447	0	0	0	0	0	0	0	0	0	0	0	0	0	0.5638	0	0	0	0	0	0	1.03572	0	0	0	0	0	0
ENSMUSG00000054662	0.0414303	0.176493	0	0	0.0674834	0.0306221	0.0693753	0.0641297	0.0224921	0	0	0.0420517	0.0238478	0.0568949	0.0393857	0.0205187	0	0.0345357	0.0543058	0	0.0204048	0.0190514	0.0212968	0	0	0.0190813	0.236635	0	0.152782	0	0.0212303	0.109363	0	0	0.0222927	0.0747507	0.0211483	0	0.0883223	0	0	0.0221118	0	0	0.0408125	0.0227905	0.0843201	0	0.0238054
ENSMUSG00000085662	0	0	0	0	0	0.169578	0.336117	0.216891	0	0	0	0.556854	0	0.249005	0	0	0	0	0	0	0	0	0.29751	0	0	0	0	0.320228	0	0	0.481002	0	0	0	0	0	0	0	0	0	0	0	0	0	0	0	0	0	0
ENSMUSG00000095820	0	0	0	0	0	0	0	0	0	0	0	0	0	0	0	0	0	0	0	0	0	0	0	0	0	0	0	0	0	0	0	0	0	0	0	0	0	0	0	0	0	0	0	0	0	0	0	0	0
ENSMUSG00000101816	0	0	0	0	0	0	0	0	0	0	0	0	0	0	0	0	0	0	0	0	0	0	0	0	0	0	0	0	0	0	0	0	0	0	0	0	0	0	0	0	0	0	0	0	0	0	0	0	0
ENSMUSG00000102289	0.419964	0.442039	0.183053	0.113751	0.456992	0.458064	0.551713	0.317429	0.217867	0.444814	0.412403	0.603379	0.357622	0.284332	0.312686	0.298603	0.261267	0.356189	0.27928	0.346136	0.113268	0.3087	0.487315	0.193007	0.0747734	0.5751	0.294536	0.307107	0.295433	0.325709	0.12377	0.262792	0.062132	0.0956431	0.153671	0.291073	0.270243	0.336462	0.45043	0.0713397	0.308379	0.130019	0.26192	0.201619	0.198214	0.242102	0.422991	0.18941	0.585398
ENSMUSG00000082042	0	0	0	0	0	0	0	0	0	0	0	0	0	0	0	0	0	0	0	0	0	0	0	0	0	0	0	0	0	0	0	0	0	0	0	0	0	0	0	0	0	0	0	0	0	0	0	0	0
ENSMUSG00000083594	2.08968	4.12717	0.943913	0.840997	2.9635	2.08919	2.6819	2.06187	0.974283	3.01007	2.31407	2.53824	4.09377	1.50918	2.08674	2.13567	1.54128	2.49074	1.66429	4.84591	0.864544	1.47113	2.05075	0.572011	0.980267	2.57566	3.34	2.22269	3.87786	0.934107	1.12683	3.4628	0.468093	0.515662	0.991064	2.74368	2.77132	0.657343	3.88573	0.941357	1.29899	0.680682	0.935391	0.937024	1.14073	3.64364	4.09896	1.22629	2.22426
ENSMUSG00000095935	0	0	0	0	0	0	0	0	0	0	0	0	0	0	0	0	0	0	0	0	0	0	0	0	0	0	0	0	0	0	0	0	0	0	0	0	0	0	0	0	0	0	0	0	0	0	0	0	0
ENSMUSG00000107512	0	0	0	0	0	0.00125187	0	0	0	0	0	0	0	0	0	0	0	0	0	0	0	0	0	0	0	0	0	0	0	0	0	0	0	0	0	0	0	0	0	0	0	0	0	0	0	0	0	0	0
ENSMUSG00000084001	0	0	0	0	0	0	0	0	0	0	0	0	0	0	0	0	0	0	0	0	0	0	0	0	0	0	0	0	0	0	0	0	0	0	0	0	0	0	0	0	0	0	0	0	0	0	0	0	0
ENSMUSG00000086174	0.100414	0	0	0	0.0821794	0.0677403	0	0.228627	0.108343	0.10877	0.0819386	0.099856	0	0.0898086	0	0.0954093	0	0	0.173542	0	0.197505	0.0917059	0	0	0.363161	0.363915	0.0749848	0	0.105165	0	0.10283	0	0.205577	0.244597	0.108709	0.119941	0	0.110937	0	0	0	0.10753	0.223115	0.221987	0.197437	0	0.0803598	0.467295	0
ENSMUSG00000087416	0	0	0	0	0	0	0	0	0	0	0	0	0	0	0	0	0	0	0	0	0	0	0	0	0	0	0	0	0	0	0	0	0	0	0	0	0	0	0	0	0	0	0	0	0	0	0	0	0
ENSMUSG00000083472	0	0	0	0	0	0	0	0	0	0	0	0	0	0	0	0	0	0	0	0	0	0	0	0	0	0	0	0	0	0	0	0	0	0	0	0	0	0	0	0	0	0	0	0	0	0	0	0	0
ENSMUSG00000084597	1.36809	1.82234	0	0.751911	0	0.535245	0	0	0	0.674777	0	0	0	0	0	0	0.859458	0	0.570771	0	0.708958	1.86211	0.685033	0	0	0	0.892873	0.742694	0.684743	0	0.720362	0	0	0	0	0	2.49033	0	2.67956	0	0.608171	0	0	0	0	0.733803	1.46218	0	0
ENSMUSG00000067855	0	0	0	0	0	0	0	0	0	0	0	0	0	0	0	0	0	0	0	0	0	0	0	0.0749756	0	0	0	0	0	0.0602289	0	0	0	0	0.190358	0	0	0	0	0	0	0	0	0	0	0	0	0	0
ENSMUSG00000085721	2.92536	1.27153	0	0	1.03649	1.67752	2.88367	1.47393	0.901401	0.428526	2.60054	0.389523	1.8875	0.345023	0	1.04658	1.03348	2.30927	1.05931	1.72341	1.27778	0.763334	1.26074	1.12804	0.50295	0.753118	1.16442	2.22619	0.427317	1.32428	0.893391	2.04055	1.34281	1.57379	0.594632	0	2.36623	0.477892	0.844785	0.544558	1.47479	0	0.472888	0	0.8362	1.35323	1.57747	0.911528	0.461337
ENSMUSG00000021303	0.369684	0.406828	0.180371	0.283887	0.555844	0.0250484	0	0.573647	0.168296	0	0.0162392	0.0791755	0.223003	0.713784	2.62653	2.3399	0.183543	0.0163755	2.8444	0.835117	0.362299	0.85442	1.39286	0.171073	0	0.784868	1.0417	0.828923	1.91279	0.157421	0.119181	1.7706	0.0397928	0.260463	0.0418497	0.304865	1.087	0.298989	1.8708	0.0475061	0.153337	0	0.151998	0.0429614	0.210913	0.864197	1.1279	0.139733	0
ENSMUSG00000082551	0	0	0	0	0	0	0	0	0	0	0	0	0	0	0	0	0	0	0	0	1.13438	0	0	0	0	0	0	0	0	0	0	0	0	0	0	0	1.74833	0	0	0	0	0	0	0	0	0	0	0	0
ENSMUSG00000088760	0	0	0	0	0	0	0	0	0	0	0	0	0	0	0	0	0	0	0	0	0	0	0	0	0	0	0	0	0	0	0	0	0	0	0	0	0	0	0	0	0	0	0	0	0	0	0	0	0
ENSMUSG00000084224	0	0	0	0	0	0.0837651	0.346211	0	0	0	0	0	0	0.254992	0	0	0	0	0.512497	0	0	0	0	0	0	0	0	0	0	0	0	0	0	0	0	0	0	0	0	0	0	0	0	0	0	0	0.459699	0	0
ENSMUSG00000064347	35.7709	27.8854	52.3634	44.0142	17.8984	43.518	42.4009	24.5323	44.8213	63.0439	57.7362	62.1512	25.886	21.4186	28.9631	21.7979	57.1949	47.5396	23.7189	26.2794	30.7817	29.9678	31.2144	34.0624	38.8216	41.5482	28.1168	30.939	28.5441	42.537	36.4653	31.5616	42.9714	50.9522	39.7671	18.2386	19.5569	58.5266	16.6716	45.5426	30.6048	39.5351	60.9303	53.8154	34.8268	37.6017	21.1377	39.6539	60.1777
ENSMUSG00000099652	0	0	0	0	0	0	0	0	0	0	0	0	0	0	0	0	0	0	0	0	0	0	0	0	0	0	0	0	0	0	0	0	0	0	0	0	0	0	0	0	0	0	0	0	0	0	0	0	0
ENSMUSG00000101110	0	0	0	0	0	0	0	0	0	0	0	0	0	0	0	0	0	0	0	0	0	0	0	0	0	0	0	0	0	0	0	0	0	0	0	0	0	0	0	0	0	0	0	0	0	0	0	0	0
ENSMUSG00000080808	0	0	0	0	0	0.00381772	0	0	0	0	0	0	0	0	0	0	0	0	0	0	0	0	0	0	0	0	0	0	0	0	0	0	0	0	0	0	0.0392052	0	0.0412713	0	0	0	0	0	0	0	0	0	0
ENSMUSG00000040462	65.3187	56.5966	40.4411	40.1596	52.7553	69.4908	67.4417	60.0493	38.6192	71.3999	66.3666	66.7356	55.5365	58.6236	57.9814	60.5881	40.4658	65.6061	56.3306	48.8815	43.3274	61.0335	60.45	34.6188	36.5913	65.3495	48.4711	59.7365	48.315	36.9533	52.6531	45.6339	36.2406	35.3887	37.2837	57.6385	54.7561	37.7365	48.9802	33.6244	57.4247	30.4488	43.5696	31.429	55.0636	54.6263	49.5174	60.4031	65.6999
ENSMUSG00000080765	0	0	0	0	0	0	0	0	0	0	0	0	0	0	0	0	0	0	0	0	0	0	0	0	0	0	0	0	0	0	0	0	0	0	0	0	0	0	0	0	0	0	0	0	0	0	0	0	0
ENSMUSG00000059409	34.6432	19.0413	57.3203	76.3407	20.0689	31.0376	34.7445	34.9882	62.9671	29.8919	29.6384	30.4335	20.6032	30.7662	36.0945	38.5539	60.1687	27.5903	33.504	25.158	66.0776	37.8181	31.1651	77.666	67.2186	27.0575	24.2449	37.4359	26.4307	79.0942	45.8072	26.463	70.4528	60.3325	60.2776	19.2184	30.2406	61.2539	28.7176	75.0375	49.1893	72.8248	59.1544	70.4557	46.5503	21.6918	26.8688	42.4451	26.1248
ENSMUSG00000107309	0	0	0	0	0	0	0	0	0	0	0	0	0	0	0	0	0	0	0	0	0	0	0	0	0	0	0	0	0	0	0	0	0	0	0	0	0	0	0	0	0	0	0	0	0	0	0	0	0
ENSMUSG00000039813	1.11604	1.03061	0.931367	0.322554	1.1018	1.32747	0.717489	1.1418	0.568476	0.812276	0.672606	0.62398	0.563128	1.60498	0.6684	0.794834	0.55756	1.234	1.74376	0.827315	0.883874	0.933914	1.07756	0.28245	2.72228	0.747653	0.838815	1.14485	1.23197	0.354306	0.802007	0.603441	2.32955	0.861672	4.04417	0.529631	1.2265	0.34861	0.626694	0.599917	0.814137	0.757962	0.637598	0.978455	0.638055	0.812705	0.794718	1.33037	1.09028
ENSMUSG00000086126	0	0	0	0	0	0	0	0	0	0	0	0	0	0	0	0	0	0.0179671	0	0	0	0	0	0	0	0	0	0	0	0	0	0	0	0	0	0.0259697	0	0	0	0	0	0	0	0	0	0.0469619	0	0	0.0246472
ENSMUSG00000083588	0.225984	0	0	0	0	0	0	0	0	0	0	0	0	0	0	0	0	0	0	0	0	0	0	0	0	0	0	0	0	0	0	0	0	0	0	0	0	0	0	0	0	0	0	0	0	0	0	0	0
ENSMUSG00000083138	0	0	0	0	0	0	0	0	0	0	0	0	0	0	0	0	0	0	0	0	0	0	0	0	0	0	0	0	0	0	0	0	0	0	0	0	0	0	0	0	0	0	0	0	0	0	0	0	0
ENSMUSG00000084391	0	0	0.402381	0	0	0	0	0	0	0	0	0	0	0	0	0	0	0	0	0	0	0	0	0	0	0	0	0	0	0	0	0	0	0	0	0	0	0	0	0	0	0	0	0	0	0	0	0	0
ENSMUSG00000007907	0	0	0	0	0	0	0	0	0	0	0	0	0	0	0	0	0	0	0	0	0	0	0	0	0	0	0	0	0	0	0	0	0	0	0	0	0	0	0	0	0	0	0	0	0	0	0	0	0
ENSMUSG00000084601	0.555855	0	1.91433	0	0.453454	0.960575	1.23509	0.862	0.600737	1.8366	0.979809	0	0	0.51319	0.532644	1.64929	0	0	0	2.37391	0	0.508866	2.26014	0	0	1.79819	0.456199	0	0	0.560489	1.23915	0	0	1.36087	0.59348	0.67119	1.6902	0.608969	1.31422	1.76769	0	1.75556	1.41035	0	0	1.21206	1.07657	0.476041	0.637161
ENSMUSG00000064938	2.62421	0.596904	0.986954	0.446301	1.48229	0.211739	0	0.698574	0	0	0.708416	1.97408	0.49204	0.426638	0.818393	0.54414	3.00211	0	0.912235	0.921283	0	1.69611	1.74496	0.536672	0	1.43894	0.657404	0.934533	0	0	0.869976	0	0	1.03737	1.8192	1.33484	0	1.40117	0	2.06417	1.11892	0	1.52047	0	0	0	0.352304	1.02529	0
ENSMUSG00000039197	89.0685	20.8478	70.2423	36.586	19.6856	21.9703	20.0496	94.2143	56.7507	22.2736	22.0432	21.6789	16.8479	75.4546	150.807	140.423	79.4403	22.8365	90.1548	18.909	37.6495	100.472	117.663	45.5306	55.065	23.1643	19.3622	105.466	19.9738	39.471	71.8508	19.4022	58.1121	56.5599	55.748	18.3529	109.906	55.4401	20.0888	42.0443	72.0988	59.082	72.1277	58.1809	64.996	17.6249	20.9112	58.479	22.0323
ENSMUSG00000107060	0.195093	0.0815769	0.0277475	0.0218709	0.103554	0.0589749	0.213112	0.260528	0	0.0459702	0.142264	0.0869855	0.0489898	0.139439	0.119962	0.166612	0.101737	0.0656172	0.114719	0.125458	0	0.193077	0.0470058	0.0261681	0.0255356	0.174161	0.0173357	0.117094	0.116981	0	0.194847	0.180869	0	0	0	0.0526226	0.200106	0.0245576	0.27096	0.0518292	0.0365229	0.0683615	0.0713427	0.0229868	0.147587	0.118161	0.107921	0.0674812	0.0732763
ENSMUSG00000099026	0	0	0	0	0	0	0	0	0	0	0	0	0	0	0	0	0	0	0	0	0	0	0	0	0	0	0	0	0	0	0	0	0	0	0	0	0	0	0	0	0	0	0	0	0	0	0	0	0
ENSMUSG00000105379	0	0	0	0	0.820907	0.199191	1.12353	0	0	0	0	0	0	0	0	0	0	0	0	2.15415	0	0	0	0	0	0.923307	0	0	0	0	1.02505	0	0	0	0	0	0	1.10244	0	0	0	1.06643	1.12163	0	0	0	0	0	0
ENSMUSG00000087011	0.124713	0	0.43514	0	0.102151	0.190919	0.279525	0.563738	0	0.533721	0.302008	0.367343	0.142181	0.110674	0	0.117078	0	0.305109	0.428834	0.263256	0	0.226713	0.378118	0	0	0.113646	0	0.674266	0	0	0.127929	0.137294	0	0	0	0	0.24679	0	0.131009	0	0	0	0	0	0.123257	0	0.0991771	0	0.419613
ENSMUSG00000083535	0	0	0	0	0	0	0	0	0	0	0	0	0	0	0	0	0	0	0	0	0	0	0	0	0	0	0	0	0	0	0	0	0	0	0	0	0	0	0	0	0	0	0	0	0	0	0	0	0
IAPEY2_LTR	24.8165	12.9397	7.46492	9.79457	14.0968	17.5425	24.283	20.2574	9.07566	21.657	19.1409	20.9793	13.5303	18.1493	19.2991	18.4622	10.708	19.5102	19.6661	16.7178	6.28214	16.9206	25.0238	8.4365	8.3233	24.6165	15.962	22.521	15.4898	7.14278	16.3913	18.8877	6.96575	12.8295	7.30011	18.0707	30.3179	15.8724	21.8618	9.70091	18.2305	5.71221	14.0544	9.19406	16.2632	15.3114	17.681	16.0852	19.1658
ENSMUSG00000096190	0	0	0	0	0	0	0	0	0	0	0	0	0	0	0	0	0	0	0	0	0	0	0	0	0	0	0	0	0	0	0	0	0	0	0	0	0	0	0	0	0	0	0	0	0	0	0	0	0
ENSMUSG00000082229	0	0.0488869	0	0	0.0211207	0.030404	0	0	0	0	0.042513	0	0	0	0	0	0	0	0	0	0	0	0	0	0	0.0237	0	0	0	0	0	0.0274424	0	0.0626467	0	0.0311452	0	0	0	0.0314665	0	0	0	0	0	0	0	0.0205928	0.0588224
ENSMUSG00000081276	0.439413	0.204849	0	0	0	0	0	0	0	0	0	0	0	0	0	0	0	0	0	0	0	0	0.22358	0.287189	0	0	0	0	0	0	0	0	0	0	0	0	0	0	0.22848	0	0	0	0.24784	0.249204	0	0	0	0	0
ENSMUSG00000028950	0.0437557	0.0622624	0.0254654	0.022915	0.106822	0.0797203	0	0.0339408	0.0943109	0.0722875	0.0721455	0.0223097	0.0750564	0.0600656	0.0208923	0.0859894	0.0259141	0.054611	0.0954512	0	0.0642313	0.0998043	0	0.0549328	0.132796	0.020151	0.0667426	0	0.0922903	0	0.111229	0	0.0445583	0.0545204	0.140121	0.0264869	0.0444387	0.071922	0.116519	0.026732	0	0.0696049	0.0973356	0.0241728	0.0431047	0.0717286	0.035717	0.0348732	0.025138
ENSMUSG00000093830	0	0	0	0	0	0	0	0	0	0	0	0	0	0	0	0	0	0	0	0	0	0	0	0	0	0	0	0	0	0	0	0	0	0	0	0	0	0	0	0	0	0	0	0	0	0	0	0	0
ENSMUSG00000108272	0	0	0	0	0	0	0	0	0	0	0	0	0	0	0	0	0	0	0	0	0	0	0	0	0	0	0	0	0	0	0	0	0	0	0	0	0	0	0	0	0	0	0	0	0	0	0	0	0
ENSMUSG00000082249	0	0	0	0	0	0	0	0	0	0	0	0	0	0	0	0	0	0	0	0	0	0	0	0	0	0	0	0	0	0	0	0	0	0	0	0	0	0	0	0	0	0	0	0	0	0	0	0	0
ENSMUSG00000079000	0.227764	0	0	0	0.372076	0.109807	0	0.259634	0	0	0.0931536	0	0.130541	0.202769	0.105065	0.107947	0	0	0.295707	0.121535	0.11327	0.208091	0.116498	0	0	0.104353	0.169334	0.371847	0.238245	0.232694	0.349672	0.125507	0.11798	0	0	0.136496	0.226951	0	0.120427	0.141286	0.100322	0	0	0	0	0.124745	0	0.177229	0
ENSMUSG00000085129	0.0614691	0.203483	0.106713	0.0322195	0.125134	0.298966	0	0.023915	0.0664016	0.269692	0.202149	0.155106	0.105398	0.140047	0.0582118	0.0902878	0	0.229345	0.133969	0.164239	0.120321	0.0562419	0.0628485	0	0	0.168369	0.0468692	0.0337407	0.129518	0.0622006	0.0315165	0.0653404	0	0.0376074	0	0.110784	0.0313111	0.033929	0.0655744	0.0748442	0.0805712	0.032842	0.0685507	0.0339979	0.0304362	0.100726	0.0749664	0.121825	0.244838
ENSMUSG00000082856	0	0	0	0	0	0	0	0	0	0	0	0	0	0	0	0	0	0	0	0	0	0	0	0	0	0	0	0	0	0	0	0	0	0	0	0	0	0	0	0	0	0	0	0	0	0	0	0	0
ENSMUSG00000082375	0	0.0955509	0	0	0	0.019688	0	0	0	0.218984	0	0	0	0	0	0.191705	0	0	0	0.10818	0.100357	0	0	0	0	0.0926505	0	0	0	0	0	0.110817	0.104488	0	0	0	0	0	0	0	0	0	0.113402	0	0	0	0.0812277	0	0.114974
ENSMUSG00000065512	0	0	0	0	0	0	0	0	0	0	0	0	0	0	0	0	0	0	0	0	0	0	0	0	0	0	0	0	0	0	0	0	0	0	0	0	0	0	0	0	0.719173	0	0	0	0	0	0	0	0
ENSMUSG00000083275	0	0	0	0	0	0	0	0	0	0	0	0	0	0	0	0	0	0	0	0	0	0	0	0	0	0	0	0	0	0	0	0	0	0	0	0	0	0	0	0	0	0	0	0	0	0	0	0	0
ENSMUSG00000090257	0.180161	0.118908	0	0	0.0245346	0.0605034	0.094891	0	0.0325176	0	0	0	0.0928737	0.0776053	0	0	0	0	0	0.0427442	0	0.0843186	0	0	0	0.0585973	0.0308628	0	0	0	0	0	0.121582	0	0	0.045108	0.0773872	0.0331066	0	0.180939	0	0	0.0667197	0	0	0	0	0	0.0388814
ENSMUSG00000081513	0	0	0	0	0	0.0132503	0	0	0.0620085	0.062818	0	0	0	0.052027	0	0	0	0	0.0500556	0	0	0	0	0	0	0	0	0	0	0	0	0	0	0	0	0	0	0.125776	0	0	0.0502668	0	0	0.0634008	0	0	0	0.0453271	0
ENSMUSG00000084291	1.57245	0	0	0.715111	0	0.166748	0	0	0	0	0.494103	0	0	0	0	0.518973	0	0.399741	0	0.748232	0.679864	0	0	0	0	0	0	0	0	0	0	0	0	0	0	0	0	0	0.565802	0	1.21301	0	0.587641	0	0.663956	0	0	0	0
ENSMUSG00000081982	0	0	0	0	0	0	0	0	0	0	0	0	0	0	0	0	0	0	0	0	0	0	0	0	0	0	0	0	0	0	0	0	0	0	0	0	0	0	0	0	0	0	0	0	0	0	0	0	0
ENSMUSG00000094452	3.0958	0	0	0	0	0	0.0675693	0	0.0177484	0	10.044	0	0	0	0	0	0	0	0	0	0	0.0453146	4.71872	0	0.372711	0	0	0	0	0	0	0	0.0521653	0.784152	0.324509	0	0	0	0	0.120972	0	0	0	0	10.7355	0	0	0	0
ENSMUSG00000105323	0	0	0	0	0	0	0	0	0	0	0.397121	0	0	0	0	0.417651	0	0	0	0	0	0	0	0	0	0	0	0	0	0	0	0	0	0	0	0	0	0	0	0	0	0	0	0	0	0.553934	0	0	0.559386
ENSMUSG00000084330	0	0	0	0	0	0	0	0	0	0	0	0	0	0	0.224918	0	0	0	0	0	0	0	0	0	0	0	0	0	0	0	0	0	0	0	0	0	0	0	0	0	0	0	0	0	0	0	0	0	0
ENSMUSG00000084502	0	0	0	0	0	0	0	0	0	0	0	0	0	0	0	0	0	0	0	0	0	0	0	0	0	0	0	0	0	0	0	0	0	0	0	0	0	0	0	0	0	0	0	0	0	0	0	0	0
ENSMUSG00000106136	0	0.105295	0.13099	0	0.273376	0.118295	0.375703	0	0	0	0.271865	0.111085	0	0	0.306777	0.105787	0	0	0	0.119003	0.220606	0	0.339904	0.142923	0	0.102165	0	0.484959	0.117221	0	0	0	0	0	0	0	0.111689	0	0.117932	0	0	0	0.125144	0	0.110681	0	0.0893777	0	0
tRNA-Ser-AGY	0	0	0	0	0	0.610341	0	0.53506	0.742087	2.26874	0.569552	0	0	1.2616	0	2.04066	0	0	1.19865	0	0	0	0	0	0.837015	0	0.52854	0	1.44829	0.692368	0	0.721592	0	0	0	0	0.700588	0	0	0	0	0	0	0	0	0	0	0	0
ENSMUSG00000088407	0	0	0	0	0	0	0	0	0	0	0	0	0	0	0	0	0	0	0	0	0	0	0	0	0	0	0	0	0	0	0	0	0	0	0	0	0	0	0	0	0	0	0	0	0	0	0	0	0
ENSMUSG00000103266	0	0	0	0	0	0	0	0	0	0	0	0	0	0	0	0	0	0	0	0	0	0	0	0	0	0	0	0	0	0	0	0	0	0	0	0	0	0	0	0	0	0	0	0	0	0	0	0	0
ENSMUSG00000085596	0.032235	0.0305918	0.111384	0	0.0263284	0.0283861	0	0.0496557	0	0	0	0	0	0.0877726	0.0607204	0	0.0757005	0.053385	0.028182	0	0	0.0587082	0.032956	0.0405425	0	0	0.0975443	0.0700746	0	0.0326236	0.0654621	0.0342822	0.0328702	0.0392523	0	0	0.129702	0	0.0684199	0	0.0282156	0	0	0.0354872	0	0	0	0.0509901	0
ENSMUSG00000099454	0	0	0.100243	0	0	0	0	0	0	0	0	0	0	0.15368	0	0	0	0.0709793	0.0747516	0.0915885	0	0	0	0	0	0	0	0	0	0	0	0.0932763	0	0	0	0	0	0	0	0	0	0	0	0	0	0	0	0	0
ENSMUSG00000084159	18.1461	14.8267	21.1625	24.0973	13.2321	16.1629	13.0752	24.2788	24.8726	14.1116	14.8905	15.2063	14.6362	24.6898	23.9661	21.5153	22.1819	13.3581	19.3434	16.7387	23.3189	17.5949	20.0267	23.4873	29.6821	12.1225	17.7465	21.0481	15.4853	22.862	21.8006	13.0598	25.8048	20.7999	27.0411	14.4216	22.2276	18.826	16.1307	23.2546	23.0508	26.4242	26.6217	28.1448	20.2881	14.9781	16.7078	24.7825	14.3975
ENSMUSG00000081161	0.749791	0	1.09126	0.328902	1.00391	0.257251	0.354168	0.254981	0	0	0	0.290623	0	0.258482	0.786686	0	0	0.245807	0.261417	0	0	0	0.453486	0.639213	0	0.277125	0.216329	0	0	0	0	0.71973	0.480802	0	0	0	0	0.687594	0	0	0	0	0.344274	0.795871	0.96253	0	0	0.228169	0
ENSMUSG00000084083	0.245761	0	0	0	0.203581	0	0	0	0.532099	0.258932	0	0	0	0	0	0.2193	0	0	0	0	0	0	0	0.321018	0	0.222447	0	0.267116	0	0.507089	0	0	0	0	0	0.289114	0	0.547453	0	0	0	0	0	0	0.488577	0	0	0	0
ENSMUSG00000065490	0	0	0	0	0	0.065228	0	0.511013	0	0	0	0	0	0	0	0	0	0.548277	0	0	0	0	0	0	0	0	0.504785	0	0	0	0	0	0	0	0	0	0	0	0	0	0	0	0	0.718917	0	0	0.538352	0	0.751707
ENSMUSG00000083333	0	0	0	0	0	0	0	0	0	0	0	0	0	0	0	0	0	0	0	0	0	0	0	0	0	0	0	0	0	0	0	0	0	0	0	0	0	0	0	0	0	0	0	0	0	0	0	0	0
ENSMUSG00000081122	0	0	0	0	0	0	0	0	0	0	0	0	0	0	0	0	0	0	0	0	0	0	0	0	0	0	0	0	0	0	0	0	0	0	0	0	0	0	0	0	0	0	0	0	0	0	0	0	0
ENSMUSG00000089454	0	0	0	0	0	0	0	0	0	0	0	0	0	0	0	0	0	0	0	0	0	0	0	0	0	0	0	0	0	0	0	0	0	0	0	0	0	0	0	0	0	0	0	0	0	0	0	0	0
ENSMUSG00000058904	0	0	0	0	0	0	0	0	0	0	0	0	0	0	0	0	0	0	0	0	0	0	0	0	0	0	0	0	0	0	0	0	0	0	0	0	0	0	0	0	0	0	0	0	0	0	0	0	0
ENSMUSG00000084703	0	0	0	0	0	0	0	0	0	0	0	0	0	0	0	0	0	0	0	0	0	0	0	0	0	0	0	0	0	0	0	1.05227	0	0	0	0	0	0	0	0	0	0	0	0	0	0	0.413046	0	0
ENSMUSG00000082507	1.75792	1.01977	0.521977	0.235576	0.542845	0.351486	0.997998	0.492576	0.71211	0.928864	0.704221	0.849238	0.779768	0.947691	0.389817	0.988886	0.532629	0.534967	1.31967	1.82805	0.44156	0.802558	2.00139	1.14508	1.58996	1.39431	0.911895	1.43473	0.682648	0.324742	0.455022	0	0.231785	1.35963	0.244198	1.29658	1.71489	0.983221	0.45642	0.554288	0.580152	0.478855	0.248128	0.250138	0.654886	0.47856	1.19489	0.999687	0.492244
ENSMUSG00000082371	0.0313351	0.0297411	0.0363279	0	0.0509321	0.0398496	0.0697813	0.0482785	0.0338494	0.0344955	0.0771958	0.0945274	0.0716998	0	0.0296697	0.0611526	0.0369728	0.0519017	0.0273979	0.0668439	0	0	0	0.0394045	0	0.113965	0	0.0342294	0	0	0.0319741	0.0333141	0.0319489	0	0.0336039	0.0377104	0.031762	0.102585	0.0996144	0	0	0	0	0.0344926	0.0920219	0.0682355	0.0760442	0	0
ENSMUSG00000081752	31.5414	12.9846	64.2908	66.7787	17.8643	18.5001	24.6735	29.8299	69.0567	19.5954	19.0254	19.841	18.684	31.7211	33.0327	34.0609	64.108	17.3683	29.328	16.7217	70.8641	29.671	28.6892	88.9861	80.5298	19.7228	17.3687	35.8859	18.5458	71.5676	41.2168	20.1677	95.1287	70.8742	72.9562	20.0398	28.6525	73.8079	19.6275	86.8523	39.8106	93.3838	61.5088	87.5667	41.8827	18.3704	15.819	37.8388	19.3609
ENSMUSG00000081136	0.891138	0.413871	0.265579	0	1.82744	0.614684	1.76643	0.663772	0	1.4078	1.60086	1.28735	1.51625	0.575627	0.59023	0.600554	0.270781	0.720875	0.57343	1.86843	0	1.21683	1.12623	0	0	1.61267	0.801429	1.45299	2.06699	0.232057	0.689872	1.52784	0.234671	0	0.492176	0.788211	1.08483	0.499168	3.44801	0.281934	0.196957	0	0.499799	0	1.67707	1.20659	1.3804	0.169788	1.24145
ENSMUSG00000015665	0	0	0	0	0.0403617	0	0	0	0	0	0	0	0	0	0	0	0	0	0	0	0	0	0	0	0	0	0	0	0	0	0	0	0	0	0	0	0	0	0	0	0	0	0	0	0	0	0	0	0
ENSMUSG00000099774	0	0	0	0	0	0	0	0	0	0	0	0	0	0	0	0	0	0	0	0	0	0	0	0	0	0	0	0	0	0	0	0	0	0	0	0	0	0	0	0	0	0	0	0	0	0	0	0.262243	0
ENSMUSG00000101950	0	0	0	0	0	0	0	0	0	0	0	0	0	0	0	0	0	0	0	0	0	0	0	0	0	0	0	0	0	0	0	0	0	0	0	0	0	0	0	0	0	0	0	0	0	0	0	0	0
ENSMUSG00000089619	0	0	0	0	0	0	0	0	0	0	0	0	0	0	0	0	0	0	0	0	0	0	0	0	0	0	0	0	0	0	0	0	0	0	0	0	0	0	0	0	0	0	0	0	0	0	0	0	0
ENSMUSG00000103328	0	0	0	0	0	0	0	0	0	0	0	0	0	0	0.177837	0	0	0	0	0	0	0	0	0	0	0.360673	0	0	0	0	0	0	0	0	0	0	0	0	0	0	0	0	0	0	0	0	0	0	0
ENSMUSG00000086559	0	0	0	0	0	0	0	0	0	0	0	0	0	0	0	0	0	0	0	0	0	0	0	0	0	0	0	0	0	0	0	0	0	0	0	0	0	0	0	0	0	0	0	0	0	0	0	0	0
ENSMUSG00000082014	0	0	0	0	0	0	0	0	0	0	0	0	0	0	0	0	0	0	0	0	0	0	0	0	0	0	0	0	0	0.154056	0	0	0	0	0	0	0	0	0	0	0	0	0	0	0	0	0	0	0
ENSMUSG00000082119	0	0	0	0	0	0	0	0	0	0	0	0	0	0	0	0	0	0	0	0	0	0	0	0	0	0	0	0	0	0.395626	0	0	0	0	0	0	0	0	0	0	0	0	0	0	0	0	0	0	0
[truncated: 45,754 more rows]
[truncated: 10 more columns]
