# Supplementary material for: Genome-wide CRISPR Screens in T Helper Cells Reveal Pervasive Crosstalk between Activation and Differentiation
Source: Cell. 2019 Feb 7;176(4):882–896.e18. doi: 10.1016/j.cell.2018.11.044 (PMC6370901; doi:10.1016/j.cell.2018.11.044)
Supplement: Data S2. Processed Data from All the Steps of the Analysis, Related to Figure 1 [file mmc2.zip › supplemental data/crispr screen/mageck_output.csv]

	cr2_Il4	cr2_Il13	cr2_Irf4	cr2_Xbp1	cr2_Gata3
ENSMUSG00000021252	2584	8135	3309	5688	3321
ENSMUSG00000007777	1915	3578	1575	1823	4743
ENSMUSG00000024442	1239	1697	3523	3492	1804
ENSMUSG00000042208	1851	7005	4595	3580	711
ENSMUSG00000020831	1061	2679	982	4124	4341
ENSMUSG00000028608	1747	3495	4618	2828	12227
ENSMUSG00000060512	4852	8508	8894	4042	4426
ENSMUSG00000022972	5044	3764	6179	8651	3286
ENSMUSG00000030663	6460	4511	9076	5965	1148
ENSMUSG00000027637	4362	5268	10506	1200	2428
ENSMUSG00000021023	3392	8780	7657	5573	4578
ENSMUSG00000039195	777	7732	10347	4206	9329
ENSMUSG00000045237	2131	6022	5128	9703	1768
ENSMUSG00000028441	6145	2598	9986	3799	7485
ENSMUSG00000037971	9196	3623	4925	4297	1095
ENSMUSG00000046999	76	2193	1938	2408	1872
ENSMUSG00000044991	5685	3911	7934	3651	6628
ENSMUSG00000040720	6460	5022	10225	4387	8236
ENSMUSG00000040591	382	1961	271	1593	997
ENSMUSG00000035171	2237	6724	7663	10110	2793
ENSMUSG00000032551	2921	10472	6803	9840	6928
ENSMUSG00000078570	5458	10137	8037	9234	9484
ENSMUSG00000045414	6802	10122	2637	5416	1157
ENSMUSG00000096537	2683	3868	1744	809	2248
ENSMUSG00000043687	5414	1167	6989	2920	264
ENSMUSG00000063320	4597	2197	6871	9858	7811
ENSMUSG00000033688	10151	8324	3011	1171	8616
ENSMUSG00000087651	1460	1939	5874	11222	2233
ENSMUSG00000026051	1290	1618	4375	791	2042
ENSMUSG00000024118	6236	3302	8145	5346	9879
ENSMUSG00000035595	4964	8456	8293	6683	3364
ENSMUSG00000050088	1356	5630	4506	3277	2512
ENSMUSG00000094690	2797	2624	948	5230	2031
ENSMUSG00000029813	2579	3625	6566	1515	10443
ENSMUSG00000029182	2118	6495	3488	10613	3502
ENSMUSG00000047150	1203	3923	308	2229	929
ENSMUSG00000095040	4812	6614	4723	9692	7661
ENSMUSG00000056508	2632	2189	6135	5694	4407
ENSMUSG00000021534	3238	3833	6535	4315	14640
ENSMUSG00000044320	2980	4436	5678	1798	3391
ENSMUSG00000018543	1284	5417	3168	7873	3233
ENSMUSG00000030030	6890	2952	11897	423	4426
ENSMUSG00000038523	3380	3313	720	3799	8332
ENSMUSG00000027973	5489	4183	6337	1794	3144
ENSMUSG00000010841	2668	7117	9025	6307	5266
ENSMUSG00000031620	1606	6241	2917	4000	806
ENSMUSG00000057816	1895	13342	7590	6772	4697
ENSMUSG00000030858	1768	1696	2852	5697	6073
ENSMUSG00000026831	8181	4357	4185	6057	1775
ENSMUSG00000008028	5474	586	7276	7145	2995
ENSMUSG00000069118	4915	3790	372	3341	1768
ENSMUSG00000028287	1277	12313	9037	3213	2001
ENSMUSG00000057047	3677	6048	6300	1975	8993
ENSMUSG00000071721	8988	7712	11616	6051	8791
ENSMUSG00000023873	1649	2382	1821	2550	5144
ENSMUSG00000021850	3015	2811	5096	7617	2133
ENSMUSG00000058925	3921	9599	4904	8583	2731
ENSMUSG00000031682	6535	3041	3404	2042	5968
ENSMUSG00000029766	1724	3508	2343	15079	1881
ENSMUSG00000020617	2383	8321	2133	698	9005
ENSMUSG00000031927	2463	2228	8659	1440	4953
ENSMUSG00000028589	1063	3782	7895	9540	2630
ENSMUSG00000079346	3261	4341	6988	1688	1958
ENSMUSG00000027886	423	2594	7063	2666	2095
ENSMUSG00000041399	2660	10347	1320	12768	5833
ENSMUSG00000054727	2484	10378	3593	5374	2917
ENSMUSG00000079666	7405	5500	5644	9474	1253
ENSMUSG00000094445	3725	2924	3928	5805	7363
ENSMUSG00000015962	1800	5285	7252	4705	10986
ENSMUSG00000031509	3167	7025	4764	10850	5063
ENSMUSG00000029320	6079	8254	6122	3882	2894
ENSMUSG00000053783	4285	4692	5742	1396	2081
ENSMUSG00000032300	2938	733	5662	2689	2081
ENSMUSG00000024729	809	6564	2133	3754	1086
ENSMUSG00000056912	3116	4109	2789	2926	1409
ENSMUSG00000031809	5004	1056	4567	3818	6158
ENSMUSG00000058935	3540	4120	8384	5937	5197
ENSMUSG00000060715	2820	4920	5323	3399	1546
ENSMUSG00000040340	4501	6491	260	4612	2406
ENSMUSG00000043629	4877	3600	8003	3658	1472
ENSMUSG00000026931	1355	3308	4579	10171	2719
ENSMUSG00000027409	8954	8120	911	5653	5377
ENSMUSG00000035085	2676	804	1584	8301	865
ENSMUSG00000059690	2597	8914	2759	5019	5006
ENSMUSG00000019797	1025	7825	5383	1821	1121
ENSMUSG00000027518	1640	2687	961	5055	761
ENSMUSG00000028451	593	3229	9013	6380	4396
ENSMUSG00000020940	814	3447	3187	2987	8670
ENSMUSG00000072473	4503	3395	4404	9972	2903
ENSMUSG00000045022	2535	3026	4139	5362	853
ENSMUSG00000078612	7413	2439	4330	1214	6867
ENSMUSG00000024728	5038	9469	4321	1300	2761
ENSMUSG00000032666	4233	7330	5868	5973	5484
ENSMUSG00000089798	3261	6505	3667	10957	3655
ENSMUSG00000033053	2195	5878	5588	4420	7995
ENSMUSG00000052075	2523	5176	11744	6282	324
ENSMUSG00000031452	9347	9991	5386	3203	5726
ENSMUSG00000044916	5218	419	2850	6170	8999
ENSMUSG00000071103	2171	5378	2955	2438	2277
ENSMUSG00000061633	948	5656	8289	7141	4023
ENSMUSG00000031847	3184	506	9291	2522	4291
ENSMUSG00000052794	1056	560	2893	1748	5029
ENSMUSG00000032894	7554	9680	5515	2764	3605
ENSMUSG00000024532	2037	9559	5922	5273	5642
ENSMUSG00000040163	3784	3758	3672	7587	1072
ENSMUSG00000029867	2691	8780	5345	5916	3066
ENSMUSG00000005983	9258	8627	776	6015	6950
ENSMUSG00000027327	1677	4977	3451	11074	4341
ENSMUSG00000019945	2558	6223	5202	7827	4752
ENSMUSG00000078593	2660	2434	5733	6534	4552
ENSMUSG00000044854	2042	5260	3633	1198	9141
ENSMUSG00000074139	2047	11822	6689	9504	7893
ENSMUSG00000024209	4136	4940	8154	2941	5325
ENSMUSG00000073598	3577	3333	2262	2740	7963
ENSMUSG00000038323	1707	3724	3329	4155	2477
ENSMUSG00000046408	3852	2861	6782	9373	1678
ENSMUSG00000021545	1387	2281	1391	4516	3212
ENSMUSG00000029883	3565	4578	1644	4722	3655
ENSMUSG00000032566	605	12514	1695	6371	1952
ENSMUSG00000031118	6460	6022	6734	6121	3635
ENSMUSG00000033029	6193	3683	929	850	2407
ENSMUSG00000090840	4328	1337	5095	1690	2680
ENSMUSG00000020286	1355	8184	1680	10451	4479
ENSMUSG00000032611	3938	6879	13396	7474	10932
ENSMUSG00000008307	6323	5653	2731	6113	2143
ENSMUSG00000063458	5888	2361	1832	2939	9405
ENSMUSG00000047129	1099	7005	4976	5463	1622
ENSMUSG00000094928	1076	7968	5811	12817	425
ENSMUSG00000029526	5603	1577	5323	4660	6722
ENSMUSG00000040822	4686	2394	5312	5035	1707
ENSMUSG00000018479	2152	4163	10285	2514	7784
ENSMUSG00000021977	5523	5923	2151	4998	4247
ENSMUSG00000071653	3680	5285	671	6879	5100
ENSMUSG00000094808	1812	4761	2304	4866	2412
ENSMUSG00000041707	7389	3496	2713	2858	5498
ENSMUSG00000056313	5541	6205	12258	2974	3435
ENSMUSG00000022507	1192	10930	9118	1506	3272
ENSMUSG00000044145	4723	2515	6590	7556	12590
ENSMUSG00000044148	3639	6627	5284	1500	2778
ENSMUSG00000054091	3261	8787	9698	1611	3341
ENSMUSG00000062760	2649	4553	4499	2833	4892
ENSMUSG00000020284	1651	4390	3448	4609	8899
ENSMUSG00000036027	803	282	7644	2259	1047
ENSMUSG00000035372	1256	3954	4414	2716	9840
ENSMUSG00000027713	1719	1014	7637	5214	6162
ENSMUSG00000013653	9958	12838	1358	4257	2106
ENSMUSG00000042041	2986	5136	5282	3593	4140
ENSMUSG00000095620	3797	6902	11558	6130	6846
ENSMUSG00000025528	9347	399	3985	4782	5042
ENSMUSG00000021290	5867	7686	6602	6726	10809
ENSMUSG00000020083	3053	5857	10760	2768	5015
ENSMUSG00000029384	625	5404	2757	10632	3556
ENSMUSG00000063522	1951	6568	1931	3491	1970
ENSMUSG00000021458	2904	3556	2330	7526	5298
ENSMUSG00000026090	2337	2724	8566	3615	7664
ENSMUSG00000030587	2191	3332	9068	4813	4507
ENSMUSG00000013083	2337	3488	1495	999	1537
ENSMUSG00000029882	7753	2941	9014	675	8206
ENSMUSG00000021550	207	4482	5067	4378	2156
ENSMUSG00000029559	3019	2878	3234	7492	2743
ENSMUSG00000037145	7135	5177	3273	7861	6117
ENSMUSG00000071252	1034	10750	2767	3412	1034
ENSMUSG00000039269	2998	6589	1565	1422	2166
ENSMUSG00000032403	3435	1445	2613	2776	395
ENSMUSG00000028396	7051	6713	10113	11161	2107
ENSMUSG00000034159	1672	7883	791	3320	8004
ENSMUSG00000079283	5182	1660	1742	6697	3659
ENSMUSG00000020133	312	6781	5806	3592	7862
ENSMUSG00000049643	726	4656	4172	4732	3606
ENSMUSG00000031983	1654	1203	3505	8408	8085
ENSMUSG00000032062	8296	2365	5505	6402	2126
ENSMUSG00000020441	863	4961	6673	3470	12397
ENSMUSG00000026319	9172	12076	3493	789	1548
ENSMUSG00000041203	690	627	5931	1294	7826
ENSMUSG00000062619	3657	4739	8270	2588	4581
ENSMUSG00000090314	7632	4003	7713	5373	1554
ENSMUSG00000015519	3266	5426	9572	2782	6922
ENSMUSG00000040177	1562	8610	5964	8720	3417
ENSMUSG00000048830	5599	4047	8496	2296	10741
ENSMUSG00000050705	7929	514	8110	3635	2301
ENSMUSG00000050704	1251	2287	5909	7630	252
ENSMUSG00000045331	4314	5794	4213	2113	6240
ENSMUSG00000045411	1309	9405	1551	7007	1895
ENSMUSG00000036873	1322	1101	3866	6091	1935
ENSMUSG00000071398	571	3784	3822	2945	3008
ENSMUSG00000049760	2530	4502	2910	1554	9662
ENSMUSG00000039801	1659	5173	1806	519	10545
ENSMUSG00000051297	3664	8479	5236	8660	9566
ENSMUSG00000032840	2511	5727	2464	6121	1601
ENSMUSG00000064308	7584	3497	6562	1584	2262
ENSMUSG00000071632	2331	3564	1470	2373	4001
ENSMUSG00000043391	3634	2106	4390	2799	2390
ENSMUSG00000044496	873	5043	11532	3347	8644
ENSMUSG00000031242	1275	10552	7572	3765	2313
ENSMUSG00000060301	1026	4310	5697	5938	1109
ENSMUSG00000030924	4076	9551	3453	8452	2101
ENSMUSG00000009114	2312	1087	5611	1310	738
ENSMUSG00000059482	7114	1311	3288	10647	1049
ENSMUSG00000049916	6356	10074	10772	3418	4780
ENSMUSG00000010277	3403	5519	3949	2973	2462
ENSMUSG00000092486	7099	6888	4063	7675	4698
ENSMUSG00000096001	3842	5837	3248	3650	2919
ENSMUSG00000028536	3645	4585	4458	4126	2289
ENSMUSG00000034601	1070	4746	2159	7578	4738
ENSMUSG00000021807	4790	12385	9754	2963	3201
ENSMUSG00000024273	2083	8787	8052	5328	3786
ENSMUSG00000053080	3590	5922	2691	7351	11473
ENSMUSG00000062198	3007	4401	10722	5292	3735
ENSMUSG00000031984	4558	1323	6842	8986	4567
ENSMUSG00000047635	3109	4878	10089	5417	7011
ENSMUSG00000020491	5452	5475	8420	3422	2478
ENSMUSG00000028060	6483	11702	9904	5144	6499
ENSMUSG00000018570	1437	2524	1678	8368	3074
ENSMUSG00000058833	1089	4666	1397	820	5159
ENSMUSG00000026227	1262	2429	8471	408	6417
ENSMUSG00000032712	8863	12215	4677	3486	5388
ENSMUSG00000044117	1975	3664	5272	3270	2386
ENSMUSG00000051339	1444	10634	9735	5546	3284
ENSMUSG00000030385	5256	10926	2081	6352	3537
ENSMUSG00000079737	6038	5744	5447	2956	13390
ENSMUSG00000024410	3594	2541	6898	5390	8809
ENSMUSG00000026388	1379	4113	695	6795	4007
ENSMUSG00000067879	748	2707	1403	8052	8692
ENSMUSG00000025102	1967	3495	1785	5058	7672
ENSMUSG00000028300	6230	3795	2667	9960	3213
ENSMUSG00000046806	856	4951	1012	829	1669
ENSMUSG00000026258	9347	5324	9364	4639	1684
ENSMUSG00000053553	3445	5607	5625	2651	5599
ENSMUSG00000086815	626	3846	5755	9866	4093
ENSMUSG00000063364	4122	3346	5692	5500	8723
ENSMUSG00000071540	390	2393	9273	4098	10411
ENSMUSG00000036242	4644	3543	4434	3983	8554
ENSMUSG00000031125	5458	10137	6809	4531	7038
ENSMUSG00000033111	9124	6536	1592	1598	4291
ENSMUSG00000031179	1107	15639	6587	5920	3024
ENSMUSG00000064202	5658	10176	2274	5194	6123
ENSMUSG00000062822	5362	4346	4126	3707	1808
ENSMUSG00000075217	5364	4853	922	4234	5734
ENSMUSG00000032057	2352	3016	10270	2420	2622
ENSMUSG00000025871	3382	6903	2010	6378	102
ENSMUSG00000023350	3786	4596	3959	3051	2273
ENSMUSG00000026734	5626	9586	5286	4108	3108
ENSMUSG00000029828	4046	2155	3590	8774	9953
ENSMUSG00000061525	4084	4825	409	5955	5253
ENSMUSG00000040514	5536	7779	7223	9279	1971
ENSMUSG00000049902	2309	5029	5944	4826	5292
ENSMUSG00000036934	6460	1191	6302	13731	7488
ENSMUSG00000039540	3003	6466	6062	2555	823
ENSMUSG00000034689	5326	3555	8667	4780	5959
ENSMUSG00000020434	4310	9471	631	7219	5712
ENSMUSG00000028520	1699	5189	5106	5477	3169
ENSMUSG00000047720	5550	4908	7156	4717	7528
ENSMUSG00000079421	2241	3186	608	3478	4819
ENSMUSG00000027309	729	3527	896	8255	9614
ENSMUSG00000045797	591	10472	10754	11534	8266
ENSMUSG00000020234	939	4367	1975	6024	12046
ENSMUSG00000075524	4643	2695	4634	282	6998
ENSMUSG00000020191	6822	3060	4808	4280	2943
ENSMUSG00000035387	1439	14395	8475	1811	2046
ENSMUSG00000022993	2377	4537	7360	1942	5458
ENSMUSG00000037466	2409	421	2475	2322	6103
ENSMUSG00000027157	1749	10178	6039	10133	4683
ENSMUSG00000046567	6975	8635	4360	7480	7062
ENSMUSG00000008129	243	3344	6074	7054	4731
ENSMUSG00000074248	417	8316	6004	10155	3704
ENSMUSG00000091692	2585	2681	2527	9174	3511
ENSMUSG00000022798	2026	2783	4741	12035	9254
ENSMUSG00000069712	3318	8499	5963	6014	3758
ENSMUSG00000067795	1377	6404	10702	7222	2190
ENSMUSG00000022288	977	5926	7358	12284	2406
ENSMUSG00000021098	607	5825	2259	5913	2588
ENSMUSG00000045989	1951	6975	5088	1099	1476
ENSMUSG00000021747	6806	5577	1468	893	734
ENSMUSG00000059920	4304	6345	5549	6511	2044
ENSMUSG00000096405	4441	3155	2519	4498	3269
ENSMUSG00000035651	6460	3958	7975	8141	1076
ENSMUSG00000050345	777	6320	4334	1444	2298
ENSMUSG00000055555	6183	14859	8252	1420	8077
ENSMUSG00000090202	9502	8211	5298	2764	346
ENSMUSG00000072595	3071	5067	11042	11366	4905
ENSMUSG00000044906	1963	7003	387	5796	7526
ENSMUSG00000052642	6420	531	3896	2528	4762
ENSMUSG00000040919	3999	11147	2713	12519	9796
ENSMUSG00000031270	2607	13562	7517	4765	5027
ENSMUSG00000029564	2589	7872	8418	1373	3874
ENSMUSG00000060491	6460	3250	1121	7516	1956
ENSMUSG00000090394	940	4734	622	2603	1087
ENSMUSG00000020299	1669	869	1247	6545	2453
ENSMUSG00000059663	3022	8622	7211	7291	5443
ENSMUSG00000048905	1268	3717	6678	9555	1582
ENSMUSG00000087279	8031	1388	8214	4220	4174
ENSMUSG00000036463	6460	7795	5700	4601	6267
ENSMUSG00000029138	2198	1716	6195	6729	1063
ENSMUSG00000036921	4307	976	9930	3261	5969
ENSMUSG00000005131	1335	1451	738	4437	10451
ENSMUSG00000046180	4112	8355	5452	4072	7531
ENSMUSG00000096197	5845	2646	7827	7174	7083
ENSMUSG00000086277	6460	7525	2595	2693	5072
ENSMUSG00000051728	287	6713	10044	4800	4557
ENSMUSG00000051788	4176	6314	1877	10155	5502
ENSMUSG00000073141	6546	14200	1374	5204	251
ENSMUSG00000026882	5129	719	1991	9896	5594
ENSMUSG00000090457	2260	5780	6609	2871	7027
ENSMUSG00000037358	5938	8483	4786	3865	5403
ENSMUSG00000021961	8320	3240	2961	1375	8674
ENSMUSG00000012042	1488	5468	7540	4880	2290
ENSMUSG00000027811	2330	2395	3772	3913	1292
ENSMUSG00000034063	6157	1592	1029	8095	6227
ENSMUSG00000060673	3261	2381	6644	8209	952
ENSMUSG00000041068	6460	4858	8384	1420	3777
ENSMUSG00000013353	1064	4522	417	6412	3526
ENSMUSG00000031938	9347	2675	5893	4311	5547
ENSMUSG00000066571	8463	5383	8866	4314	6114
ENSMUSG00000073722	432	1612	2129	5585	7685
ENSMUSG00000038199	1429	635	5962	3587	6309
ENSMUSG00000022179	3267	6788	8005	7336	1261
ENSMUSG00000056197	4000	9655	7704	1862	2183
ENSMUSG00000026774	3214	2848	4350	4840	8963
ENSMUSG00000014837	1748	243	2657	3147	9735
ENSMUSG00000056617	3962	2435	3754	10294	475
ENSMUSG00000055643	623	4015	4143	3304	3989
ENSMUSG00000058670	1873	7728	3624	3717	6253
ENSMUSG00000079324	3623	3493	6613	601	10773
ENSMUSG00000079513	4107	7787	4986	9120	775
ENSMUSG00000037270	2794	6101	1362	5207	6977
ENSMUSG00000039851	3863	3641	979	6675	1316
ENSMUSG00000090336	5820	645	6145	6269	11913
ENSMUSG00000025961	4087	3206	5323	4303	5638
ENSMUSG00000045330	3307	2635	4670	5445	3856
ENSMUSG00000069971	9574	3080	918	3980	2874
ENSMUSG00000013668	953	2125	6505	5299	917
ENSMUSG00000044084	5115	4378	7791	9267	1822
ENSMUSG00000079460	1359	13961	558	2059	3553
ENSMUSG00000013158	4620	1300	9812	637	1509
ENSMUSG00000050526	7648	4605	8795	5072	2549
ENSMUSG00000049357	7703	9443	240	6315	1762
ENSMUSG00000053896	2880	6041	5964	5003	8614
ENSMUSG00000090369	1463	1993	4280	2194	981
ENSMUSG00000071749	1803	1914	238	4561	6154
ENSMUSG00000079304	5650	4897	7595	3231	6036
ENSMUSG00000073730	1905	2688	7437	3190	7167
ENSMUSG00000074734	1530	1168	4708	2488	7530
ENSMUSG00000021415	6578	7124	5789	10767	2911
ENSMUSG00000030463	5929	3240	4692	7503	1572
ENSMUSG00000021718	1622	1736	1759	6460	2963
ENSMUSG00000055403	2932	2042	5418	1742	1079
ENSMUSG00000020807	6522	1579	2474	7996	9194
ENSMUSG00000058046	1977	6387	3132	3233	7251
ENSMUSG00000027942	4054	4334	3384	7853	7038
ENSMUSG00000025288	3261	7266	9518	8602	5849
ENSMUSG00000036046	5079	3565	4582	2768	10578
ENSMUSG00000040412	2187	4648	1483	6297	4392
ENSMUSG00000094113	715	4543	1883	6449	2406
ENSMUSG00000044121	3056	9645	7981	10075	8359
ENSMUSG00000006204	5206	2783	1982	5394	4842
ENSMUSG00000025058	3227	5550	7359	5854	7014
ENSMUSG00000055594	4379	1909	3146	4106	3301
ENSMUSG00000073755	2365	4804	1741	2206	1242
ENSMUSG00000057181	4884	7028	9692	7366	6244
ENSMUSG00000073197	1994	3610	8556	3290	12860
ENSMUSG00000050549	2605	3614	3216	7242	8346
ENSMUSG00000041605	239	2636	5531	2199	6578
ENSMUSG00000054672	459	2132	5656	3824	3920
ENSMUSG00000070690	7038	4907	4044	3823	2708
ENSMUSG00000066607	2354	1130	7036	6656	3537
ENSMUSG00000022195	5338	9939	10953	4156	11609
ENSMUSG00000025573	2499	6407	5034	4192	5486
ENSMUSG00000051361	3929	7323	1896	11011	4962
ENSMUSG00000009551	1840	4414	2385	2536	5184
ENSMUSG00000073795	2633	3303	8159	2007	1613
ENSMUSG00000031824	2839	734	4027	497	2612
ENSMUSG00000074646	1875	6411	5911	9944	2173
ENSMUSG00000037977	3441	14389	1309	5467	1311
ENSMUSG00000039620	3329	4633	1783	2563	4899
ENSMUSG00000032680	3666	3173	3522	2996	5982
ENSMUSG00000074123	787	8601	2595	3844	2118
ENSMUSG00000091060	865	4519	2068	7328	2159
ENSMUSG00000096607	4518	5002	4283	4295	7184
ENSMUSG00000027444	1043	11252	1988	8744	2274
ENSMUSG00000021600	3141	615	2683	874	2971
ENSMUSG00000047466	4778	4369	5245	8850	4405
ENSMUSG00000048489	5953	2640	8601	7019	965
ENSMUSG00000021185	1287	5373	4397	4411	8827
ENSMUSG00000053168	5785	6797	10216	5190	9044
ENSMUSG00000030982	6338	5669	1249	5682	5768
ENSMUSG00000054951	1566	1741	3953	4162	6376
ENSMUSG00000039901	2892	3995	4859	3890	6185
ENSMUSG00000030823	2337	1437	614	2775	8218
ENSMUSG00000062944	3731	1586	7815	7417	6750
ENSMUSG00000091175	4066	2442	5552	9603	1238
ENSMUSG00000101892	2674	5753	4238	6366	3620
ENSMUSG00000038768	6489	4204	7511	5653	6487
ENSMUSG00000027446	6460	5684	2289	1505	4447
ENSMUSG00000053070	432	1510	4636	7526	4837
ENSMUSG00000047980	4640	3506	7908	4162	1839
ENSMUSG00000021797	4635	2052	5144	3232	7045
ENSMUSG00000004360	3819	10125	1965	2844	1180
ENSMUSG00000056004	1716	3221	580	2389	825
ENSMUSG00000094112	3898	3438	1054	12412	2229
ENSMUSG00000028593	1754	5858	1343	1793	12235
ENSMUSG00000059939	2830	3246	3224	1223	3806
ENSMUSG00000033960	2435	6213	4431	7936	3748
ENSMUSG00000040139	1817	1140	786	2311	10589
ENSMUSG00000094447	5256	5205	6397	4341	5991
ENSMUSG00000023263	6460	5110	5349	5192	779
ENSMUSG00000020177	3503	5080	5633	6592	878
ENSMUSG00000078776	147	1574	6102	2172	4627
ENSMUSG00000036275	2512	2697	1216	2277	1808
ENSMUSG00000036411	5870	3615	5516	13308	6127
ENSMUSG00000073386	6658	6868	8733	2758	4319
ENSMUSG00000044551	4057	10147	3495	2507	4123
ENSMUSG00000069893	2101	5645	6528	13697	7249
ENSMUSG00000069892	3005	9804	7061	7879	6369
ENSMUSG00000027596	3508	2435	6128	7508	3365
ENSMUSG00000079144	4878	4045	7419	2359	7949
ENSMUSG00000022347	791	5240	6768	1334	6846
ENSMUSG00000052595	3139	4428	2642	9828	5923
ENSMUSG00000038884	2361	541	1556	2962	9947
ENSMUSG00000087075	4787	4519	4784	3846	6730
ENSMUSG00000030111	4485	3011	5739	4900	2189
ENSMUSG00000052014	7513	4856	1087	10022	2615
ENSMUSG00000028794	2817	5844	1762	3910	5586
ENSMUSG00000047613	4113	9028	4920	4708	1929
ENSMUSG00000074497	5632	6793	6074	5643	10428
ENSMUSG00000045838	3122	5560	10822	5004	1622
ENSMUSG00000047878	3439	2673	1484	3625	5535
ENSMUSG00000037953	4461	10472	2787	4777	6158
ENSMUSG00000043122	3328	4155	6440	4745	2108
ENSMUSG00000043939	1701	8909	5545	4203	2911
ENSMUSG00000052760	7070	5715	2931	11315	4119
ENSMUSG00000095493	5669	7544	6016	7475	10165
ENSMUSG00000054293	2909	6022	3660	8355	2302
ENSMUSG00000067541	799	2863	3480	2999	4346
ENSMUSG00000094613	2846	4993	1797	3144	9949
ENSMUSG00000070313	7672	3427	8656	4398	1952
ENSMUSG00000096094	6676	7226	6132	3893	10463
ENSMUSG00000050875	5652	8205	1796	4617	3381
ENSMUSG00000044060	2336	4518	9120	3390	10651
ENSMUSG00000057715	6613	8538	7099	7147	417
ENSMUSG00000044150	6460	11897	2213	10995	2770
ENSMUSG00000092210	2461	815	3560	3815	4228
ENSMUSG00000032671	2726	3870	2411	3962	4886
ENSMUSG00000073497	6142	6920	10688	398	8622
ENSMUSG00000042510	1824	1957	3985	4283	10224
ENSMUSG00000036678	1197	675	1213	7594	1463
ENSMUSG00000029482	5293	1796	5494	5595	2903
ENSMUSG00000027761	3510	4219	6960	4480	5548
ENSMUSG00000091376	2711	2439	4209	8647	5915
ENSMUSG00000078507	9853	5802	2207	8248	7698
ENSMUSG00000057228	6460	9845	5966	6183	3556
ENSMUSG00000021482	7958	3043	4870	4391	4528
ENSMUSG00000037257	5309	779	4797	4264	9064
ENSMUSG00000057230	4897	3561	281	5914	1920
ENSMUSG00000035642	1043	9224	4881	3179	5274
ENSMUSG00000006299	6460	7372	4390	6592	4781
ENSMUSG00000020804	1132	4230	10254	3662	2579
ENSMUSG00000027628	3156	3812	4679	524	13662
ENSMUSG00000068522	2252	3008	7084	4997	3229
ENSMUSG00000031960	7670	799	4523	6855	2901
ENSMUSG00000023938	2121	8630	2085	3407	4478
ENSMUSG00000075528	1781	2532	806	5129	2510
ENSMUSG00000055923	869	1748	9891	6214	3954
ENSMUSG00000025894	2548	1171	2784	8939	3535
ENSMUSG00000029695	3497	6150	804	3764	5142
ENSMUSG00000018697	7880	592	6969	7253	6405
ENSMUSG00000025375	2065	2538	2235	465	9371
ENSMUSG00000057191	1084	3257	5555	1983	1854
ENSMUSG00000057880	1078	6832	5534	5179	2682
ENSMUSG00000015243	2675	2431	3618	3021	2909
ENSMUSG00000050296	7472	11294	10144	3174	2848
ENSMUSG00000004668	9763	3883	11891	6865	4242
ENSMUSG00000062017	9509	7236	3093	7131	5237
ENSMUSG00000054746	966	7966	12689	7049	2111
ENSMUSG00000035435	4209	5686	1305	5044	6595
ENSMUSG00000026944	1682	4071	2036	1731	7356
ENSMUSG00000024130	5145	4307	9614	1026	5674
ENSMUSG00000028125	4192	6960	10376	5446	2888
ENSMUSG00000018800	60	5226	5552	2660	11542
ENSMUSG00000044749	2571	915	4825	6845	3413
ENSMUSG00000035722	6460	3932	7345	12446	7822
ENSMUSG00000041828	2664	4646	5200	7263	423
ENSMUSG00000020620	1453	5067	1273	1312	4844
ENSMUSG00000041797	2321	4637	2932	2446	2040
ENSMUSG00000031974	902	1515	4038	1039	12425
ENSMUSG00000027048	2318	7187	1846	3890	2059
ENSMUSG00000040584	845	2518	5085	3124	7696
ENSMUSG00000028970	5437	2989	1461	2173	10811
ENSMUSG00000042476	5601	4571	1822	4059	2824
ENSMUSG00000072791	8100	8161	6119	5384	7251
ENSMUSG00000026198	695	1615	7137	214	1888
ENSMUSG00000031333	3261	11756	5476	10967	2125
ENSMUSG00000028973	8266	3625	8806	1920	2116
ENSMUSG00000029408	3821	4937	1566	1265	3423
ENSMUSG00000023088	6460	5084	5035	6144	234
ENSMUSG00000032842	4391	9379	5462	2104	5438
ENSMUSG00000036872	3879	146	4710	2857	3622
ENSMUSG00000025194	6274	8497	5867	4887	5182
ENSMUSG00000020865	4664	2716	849	11083	3989
ENSMUSG00000032849	1075	1671	3180	1847	739
ENSMUSG00000022822	7086	2908	4005	7102	7118
ENSMUSG00000030834	1329	2897	5381	3339	3789
ENSMUSG00000040136	3417	455	6213	4579	659
ENSMUSG00000030249	2535	3484	2548	3736	9428
ENSMUSG00000031378	4615	7934	2540	5039	2357
ENSMUSG00000055782	2396	5629	6852	851	2336
ENSMUSG00000028127	3723	922	402	5776	50
ENSMUSG00000021240	5786	8945	6328	2244	504
ENSMUSG00000058355	6460	4218	4232	9591	4991
ENSMUSG00000038762	847	1283	2859	2732	2926
ENSMUSG00000028953	2966	5271	10806	1915	7880
ENSMUSG00000003234	3479	6195	3752	4642	2416
ENSMUSG00000024030	154	2031	2773	583	4204
ENSMUSG00000029802	575	2312	2716	5942	4685
ENSMUSG00000029299	1309	8069	5512	4769	6269
ENSMUSG00000032131	3908	2398	173	3643	1242
ENSMUSG00000040505	2395	2217	3781	2212	8558
ENSMUSG00000024254	7261	5344	4064	4038	6440
ENSMUSG00000033157	901	4318	1698	7593	1783
ENSMUSG00000040532	790	5657	4752	3841	7642
ENSMUSG00000032046	1421	4145	2096	7111	1233
ENSMUSG00000090121	3179	1022	2708	3075	6474
ENSMUSG00000040396	1651	7336	3213	4819	9754
ENSMUSG00000042210	1107	12731	3146	5147	7711
ENSMUSG00000042073	4490	5603	3676	5420	6313
ENSMUSG00000000686	1982	161	6157	2602	9913
ENSMUSG00000007036	3231	7344	3828	3701	858
ENSMUSG00000055882	1653	8082	2748	9262	2247
ENSMUSG00000003346	1940	3320	7192	4828	9241
ENSMUSG00000047368	3855	2728	10954	8185	4293
ENSMUSG00000038459	1341	5100	6460	1262	6383
ENSMUSG00000039202	9534	9979	9547	1693	960
ENSMUSG00000002475	3095	8522	9275	7422	2127
ENSMUSG00000040997	3486	6246	3648	3845	8778
ENSMUSG00000032540	5333	12197	1954	2833	5022
ENSMUSG00000025277	3041	4229	6454	6098	2345
ENSMUSG00000007950	3085	4117	2823	3658	4572
ENSMUSG00000058835	1442	5392	530	2248	2251
ENSMUSG00000026782	2120	2750	8110	11798	7706
ENSMUSG00000018381	612	3292	3886	2853	4644
ENSMUSG00000035258	1161	6420	4440	2892	6085
ENSMUSG00000026842	2589	1089	6561	2422	2444
ENSMUSG00000026596	1230	5817	1815	4342	4751
ENSMUSG00000025085	11692	1816	6662	13983	1571
ENSMUSG00000029095	2312	2900	2685	5863	13595
ENSMUSG00000032735	4841	8490	2567	6432	4724
ENSMUSG00000015787	4869	9129	12013	3039	4336
ENSMUSG00000017631	2344	783	5364	8317	7749
ENSMUSG00000042895	4035	8047	7082	784	2287
ENSMUSG00000078453	2252	12847	1674	2424	6887
ENSMUSG00000036376	1705	5369	3185	5125	2807
ENSMUSG00000030083	1635	1642	1274	2942	10547
ENSMUSG00000032724	5124	8530	1343	1296	1639
ENSMUSG00000036138	1453	8219	11166	4290	5146
ENSMUSG00000010651	4641	8893	2739	4064	7059
ENSMUSG00000036880	955	5145	812	4715	4569
ENSMUSG00000020532	963	3794	3973	952	4662
ENSMUSG00000042010	1023	5945	5383	3722	5190
ENSMUSG00000029456	2150	6091	8422	1932	1115
ENSMUSG00000090150	4725	9003	1707	5831	2665
ENSMUSG00000042647	600	1420	4694	622	3487
ENSMUSG00000031969	4884	3431	1873	5283	4977
ENSMUSG00000027710	4072	5410	2667	2302	4675
ENSMUSG00000026003	3936	2359	4677	670	5288
ENSMUSG00000062908	3156	3203	3159	6389	5044
ENSMUSG00000029545	1617	7108	1334	1264	7559
ENSMUSG00000030861	2481	5182	4677	4865	1792
ENSMUSG00000018574	2833	3439	3128	3119	692
ENSMUSG00000030607	992	3244	7674	5323	3755
ENSMUSG00000001588	2009	2839	4090	2009	4974
ENSMUSG00000049076	2100	2882	5395	3668	4255
ENSMUSG00000029033	5670	5246	872	2083	10121
ENSMUSG00000032047	3616	2572	8604	6863	782
ENSMUSG00000023832	7664	6594	3079	4219	4742
ENSMUSG00000062480	5173	9348	4012	5046	5817
ENSMUSG00000026499	1275	8147	6456	6889	837
ENSMUSG00000026781	5836	2985	9267	216	4149
ENSMUSG00000033701	179	4631	1386	2435	5288
ENSMUSG00000026644	4892	5396	4106	8124	8360
ENSMUSG00000040272	93	4044	1735	5486	3702
ENSMUSG00000075023	2648	3851	3850	803	6319
ENSMUSG00000038000	3842	1525	4013	700	7818
ENSMUSG00000020681	2349	7269	2171	4928	11707
ENSMUSG00000015405	11160	15135	6725	4359	8394
ENSMUSG00000101605	833	7246	6948	8020	2850
ENSMUSG00000045019	2175	8104	1191	10544	2061
ENSMUSG00000038007	2525	3789	1144	4449	7807
ENSMUSG00000030760	1164	6798	7886	11420	4016
ENSMUSG00000023328	5678	6957	656	7757	2970
ENSMUSG00000022185	8505	735	1377	7043	8612
ENSMUSG00000044534	1456	11844	4314	3083	2901
ENSMUSG00000044337	4069	149	4044	228	9924
ENSMUSG00000079355	2735	2001	3279	1341	6856
ENSMUSG00000020917	865	4520	5726	6644	796
ENSMUSG00000026348	1332	1770	145	2049	9515
ENSMUSG00000070985	7977	6376	4637	3942	2703
ENSMUSG00000060317	5256	3048	1327	4855	8653
ENSMUSG00000028405	623	1887	5126	6281	6120
ENSMUSG00000022477	3331	8360	968	1233	6068
ENSMUSG00000072949	4959	2969	5308	8378	3019
ENSMUSG00000047565	6618	7345	7505	7109	4788
ENSMUSG00000034853	1768	4831	6345	4578	1864
ENSMUSG00000021620	6071	3920	924	10745	2662
ENSMUSG00000006717	796	5989	1125	1281	8613
ENSMUSG00000021226	90	4846	1015	2640	12217
ENSMUSG00000021228	590	3416	7792	2660	3111
ENSMUSG00000052392	1686	6456	1656	5577	1332
ENSMUSG00000042540	1174	11780	6167	6272	1645
ENSMUSG00000043487	4743	10104	1071	2127	7980
ENSMUSG00000028937	4134	3494	7062	8860	2649
ENSMUSG00000017307	2760	2098	6716	3544	9737
ENSMUSG00000025287	4171	7868	1918	3556	5002
ENSMUSG00000020777	6677	2485	1672	2379	2433
ENSMUSG00000021751	4629	2489	3039	6038	7351
ENSMUSG00000029098	3443	2132	7371	3617	1889
ENSMUSG00000027380	2862	4255	4797	1724	2532
ENSMUSG00000044573	2173	7430	1681	3850	2609
ENSMUSG00000002103	1102	6855	1478	2705	3133
ENSMUSG00000001348	3952	1553	3382	8521	11845
ENSMUSG00000028093	2766	454	7074	1619	997
ENSMUSG00000032561	551	10066	2259	7152	920
ENSMUSG00000012777	2600	2801	4527	7525	5626
ENSMUSG00000022622	743	1733	9092	146	2714
ENSMUSG00000072770	2017	5616	2926	2769	2473
ENSMUSG00000032110	1776	2100	1765	5115	2730
ENSMUSG00000032281	962	744	755	4831	2400
ENSMUSG00000024207	2679	1940	3293	1880	9240
ENSMUSG00000076435	2157	1853	3036	1520	3537
ENSMUSG00000015016	1798	1151	2278	4724	901
ENSMUSG00000018796	2699	1697	6688	2399	8776
ENSMUSG00000032883	3450	6985	9615	4079	3056
ENSMUSG00000031278	4364	7430	9805	2629	2266
ENSMUSG00000024981	8792	5111	3662	2306	750
ENSMUSG00000020333	205	5585	4287	4184	7929
ENSMUSG00000033533	3283	4665	2958	1342	8505
ENSMUSG00000030945	5403	4760	6937	3290	4086
ENSMUSG00000030935	967	4985	1507	6497	2946
ENSMUSG00000047026	1116	2497	12163	4455	1784
ENSMUSG00000030972	931	3154	353	5562	2977
ENSMUSG00000027452	1943	9441	9500	2605	3487
ENSMUSG00000027605	1341	7794	3837	8375	3067
ENSMUSG00000035948	1002	2052	7158	7112	9908
ENSMUSG00000031972	2242	441	4213	2721	8552
ENSMUSG00000035783	596	3111	1667	8762	3789
ENSMUSG00000029580	3662	3605	11562	1796	2922
ENSMUSG00000055194	10036	3271	863	5910	9071
ENSMUSG00000068614	329	4129	5890	2476	2575
ENSMUSG00000062825	4249	2605	2437	2771	10965
ENSMUSG00000059430	3463	8373	5723	2950	12662
ENSMUSG00000078129	1923	5938	6806	3943	1796
ENSMUSG00000066368	3959	10218	2886	9468	1746
ENSMUSG00000027671	1420	8503	8055	6443	4524
ENSMUSG00000029712	4010	531	7299	2692	4440
ENSMUSG00000070979	6418	4547	12683	2883	3916
ENSMUSG00000070980	7193	2695	3667	10498	4009
ENSMUSG00000092519	3823	3946	2195	7725	7148
ENSMUSG00000015143	3191	2812	3739	2614	7129
ENSMUSG00000052374	8180	4619	5038	5687	4436
ENSMUSG00000006457	5930	8062	11590	2127	5115
ENSMUSG00000054808	3681	6039	5775	4457	3385
ENSMUSG00000021076	4194	12216	5537	9044	2534
ENSMUSG00000025228	8988	6445	4576	2155	1779
ENSMUSG00000037351	2091	750	7648	6536	5335
ENSMUSG00000020152	6460	10590	5005	5307	1186
ENSMUSG00000026341	3364	3933	9102	8102	3983
ENSMUSG00000056367	6132	7856	5335	1634	4079
ENSMUSG00000037761	1722	1163	1814	1027	5523
ENSMUSG00000019948	2137	10304	1422	1331	4673
ENSMUSG00000015971	3216	1310	6753	9278	4195
ENSMUSG00000046615	3706	11332	2251	3650	1593
ENSMUSG00000051276	1010	1424	3521	3205	13495
ENSMUSG00000037737	3899	3547	3842	549	2703
ENSMUSG00000026836	2655	3430	6134	1065	2152
ENSMUSG00000000532	2833	4649	5834	6288	6658
ENSMUSG00000026834	6460	7543	6257	6710	5662
ENSMUSG00000052155	7618	1974	2808	5192	10302
ENSMUSG00000061393	3277	9655	4047	6518	9137
ENSMUSG00000000530	3644	2168	4199	1207	835
ENSMUSG00000023262	582	7329	4313	6670	1490
ENSMUSG00000024866	189	8287	4469	10420	3746
ENSMUSG00000008822	3820	1293	820	6954	10087
ENSMUSG00000060923	3742	3015	6002	11189	861
ENSMUSG00000017697	4602	2916	2115	6263	7160
ENSMUSG00000027719	3073	1587	7483	10793	2783
ENSMUSG00000024266	1268	167	1905	5455	2777
ENSMUSG00000027259	2920	1082	2129	7465	14137
ENSMUSG00000054693	2221	1664	4876	4228	4938
ENSMUSG00000020926	2159	688	8564	4173	1290
ENSMUSG00000054555	678	3506	8692	2324	2776
ENSMUSG00000028041	5043	4458	11153	3151	7772
ENSMUSG00000052593	3261	8489	6856	9225	6155
ENSMUSG00000031552	1774	6792	3930	5261	8350
ENSMUSG00000011256	4142	200	5388	3099	2616
ENSMUSG00000072647	974	1792	315	3484	3528
ENSMUSG00000062438	2949	6330	8807	1778	10295
ENSMUSG00000022039	5016	2696	3075	2709	6983
ENSMUSG00000046282	7378	10589	1670	7209	4759
ENSMUSG00000008438	8026	4413	6833	1037	3294
ENSMUSG00000040537	1800	2961	6728	1000	7423
ENSMUSG00000025964	4654	6938	8142	4758	4135
ENSMUSG00000046723	4411	6604	4291	8474	1854
ENSMUSG00000071937	2393	2646	7110	4324	2307
ENSMUSG00000048516	3071	11197	9730	8086	5862
ENSMUSG00000063900	3725	7301	1942	5408	5582
ENSMUSG00000014725	2076	1584	3680	1969	6451
ENSMUSG00000046258	3825	6541	4709	2794	5301
ENSMUSG00000031553	2697	8302	7802	7763	2786
ENSMUSG00000043468	1182	7478	2176	6309	2312
ENSMUSG00000037437	3340	4152	3289	4116	6561
ENSMUSG00000027318	632	7470	2888	3966	3083
ENSMUSG00000079058	4790	7638	2035	7772	1523
ENSMUSG00000054033	2228	8148	6690	7578	2171
ENSMUSG00000072972	1722	2039	1712	8063	7117
ENSMUSG00000031554	2356	2767	1924	8434	908
ENSMUSG00000043945	1844	2816	2718	3160	3192
ENSMUSG00000051804	3299	13217	11005	11082	2649
ENSMUSG00000022056	280	6900	739	6485	4111
ENSMUSG00000025473	4543	7557	13911	8933	5984
ENSMUSG00000022057	6460	2880	8170	13460	2037
ENSMUSG00000022893	1979	4254	5278	10374	6305
ENSMUSG00000024299	2685	3501	3777	6503	1271
ENSMUSG00000047497	1480	7112	4718	3324	4944
ENSMUSG00000014852	3183	5393	1935	1525	6062
ENSMUSG00000059901	3523	4619	1565	2124	3164
ENSMUSG00000033453	539	1325	1322	3654	4923
ENSMUSG00000049538	1626	3699	4244	1803	4158
ENSMUSG00000058145	2424	3065	4341	2385	9594
ENSMUSG00000053399	4277	1817	4126	8560	8297
ENSMUSG00000053441	103	1903	2295	3940	3079
ENSMUSG00000036545	931	3097	5613	2830	3145
ENSMUSG00000022449	7083	5455	2529	2193	2873
ENSMUSG00000043635	1212	4530	4157	3850	2375
ENSMUSG00000006403	957	7954	3460	8826	9332
ENSMUSG00000022894	342	453	7826	981	4416
ENSMUSG00000046169	2489	3673	6056	3438	7750
ENSMUSG00000032363	605	1377	3028	6366	4492
ENSMUSG00000031994	101	66	1428	687	9561
ENSMUSG00000030022	4343	1438	1543	4743	6813
ENSMUSG00000066113	3887	5395	6343	830	9538
ENSMUSG00000036040	1120	958	4923	1222	1868
ENSMUSG00000070469	7978	4222	5337	5917	1844
ENSMUSG00000015850	2499	724	2915	2409	4977
ENSMUSG00000043822	7312	3239	1331	8174	2130
ENSMUSG00000056413	3903	6264	1672	8274	1979
ENSMUSG00000020709	2271	7366	5356	2841	3445
ENSMUSG00000027951	2666	1502	1792	2693	3848
ENSMUSG00000020262	7003	4710	6852	4445	9096
ENSMUSG00000052551	6149	3916	2885	2038	3071
ENSMUSG00000031949	1787	278	2657	641	2995
ENSMUSG00000019808	1210	6845	4878	8805	3807
ENSMUSG00000021044	2750	2550	7762	2465	8746
ENSMUSG00000046947	6090	10741	8223	7002	1346
ENSMUSG00000022550	1270	1725	4572	2124	6745
ENSMUSG00000020431	2407	2944	4483	3539	2102
ENSMUSG00000026567	2183	4410	3755	4922	9574
ENSMUSG00000021536	1770	7237	8219	4792	6037
ENSMUSG00000020654	3233	3153	953	4363	3403
ENSMUSG00000022220	6152	2446	8863	4176	8728
ENSMUSG00000022840	586	2233	1962	3468	1275
ENSMUSG00000022994	3415	5708	9516	2628	6262
ENSMUSG00000031659	6460	2936	5448	4585	4883
ENSMUSG00000022376	676	6471	6395	2643	2308
ENSMUSG00000005580	4905	4478	4053	2100	5572
ENSMUSG00000024256	5581	2675	5485	3413	5083
ENSMUSG00000029778	2633	2468	681	4678	4471
ENSMUSG00000029106	5335	3816	2813	3545	981
ENSMUSG00000030000	1728	1148	11111	2647	6607
ENSMUSG00000025026	5130	10824	969	4430	3182
ENSMUSG00000074207	4643	8877	5894	4895	3090
ENSMUSG00000037797	3443	8411	3923	4358	4011
ENSMUSG00000028138	3586	3433	2386	3129	3725
ENSMUSG00000053054	1531	2056	8207	5385	5800
ENSMUSG00000055301	2951	2656	1799	8163	3031
ENSMUSG00000025911	4003	7585	4411	2058	5493
ENSMUSG00000020629	2379	2720	3549	7658	2755
ENSMUSG00000044405	4988	5210	2318	1890	4686
ENSMUSG00000022878	3598	6959	9301	1733	10580
ENSMUSG00000026457	3261	7485	3099	2999	6244
ENSMUSG00000030168	312	2158	1333	5474	1768
ENSMUSG00000039197	4265	2469	3563	9384	4244
ENSMUSG00000030790	4537	9618	5260	11853	5130
ENSMUSG00000054136	7970	2449	3195	3977	2896
ENSMUSG00000051149	2841	3427	5329	3159	2359
ENSMUSG00000053950	5931	4294	10640	4210	2468
ENSMUSG00000057134	675	7063	4289	708	4364
ENSMUSG00000042429	2128	2667	12002	1627	10269
ENSMUSG00000020178	4074	4822	6818	8527	4347
ENSMUSG00000018500	1758	2839	2914	2290	6945
ENSMUSG00000000562	2142	4673	674	7950	1979
ENSMUSG00000025236	6497	2853	1709	2743	1799
ENSMUSG00000002844	4229	4714	1745	1098	1732
ENSMUSG00000031448	1497	6361	1872	3202	2542
ENSMUSG00000042558	5299	4914	2672	2785	1856
ENSMUSG00000020910	6013	3915	8987	9834	4306
ENSMUSG00000045875	4151	5100	1833	6744	7159
ENSMUSG00000050541	1184	2514	4034	2190	3975
ENSMUSG00000027335	542	8212	3569	5763	3347
ENSMUSG00000033717	506	1459	5171	1027	2933
ENSMUSG00000058620	2973	6115	4350	2914	752
ENSMUSG00000045318	1102	4509	732	3413	4471
ENSMUSG00000035283	4327	4779	7846	1064	4527
ENSMUSG00000045730	4036	2597	8805	1049	6087
ENSMUSG00000031489	478	7199	256	2851	3037
ENSMUSG00000039041	1405	2062	1436	3462	5790
ENSMUSG00000022407	801	6939	1561	6794	8127
ENSMUSG00000015961	5848	6765	9474	11166	6679
ENSMUSG00000011148	1173	4128	1964	654	642
ENSMUSG00000058022	2756	5951	4755	3210	5010
ENSMUSG00000020473	7565	1856	3661	2052	1430
ENSMUSG00000030232	3366	1812	3320	2129	4633
ENSMUSG00000030609	3510	4494	1760	6217	5821
ENSMUSG00000054452	2003	8523	2445	6675	1687
ENSMUSG00000095071	3223	4235	10979	8764	8095
ENSMUSG00000094237	1763	10472	2845	5612	4163
ENSMUSG00000057116	1547	5874	3407	2112	206
ENSMUSG00000039313	2265	7816	7369	3772	575
ENSMUSG00000029094	3465	7045	4058	4110	3446
ENSMUSG00000033032	2098	1884	2278	1118	5985
ENSMUSG00000025083	3557	1512	1154	1868	6368
ENSMUSG00000029313	2391	2319	1854	5944	4435
ENSMUSG00000031189	3425	5385	4595	1436	6383
ENSMUSG00000037138	3043	5323	5156	2819	11017
ENSMUSG00000049470	4884	4356	5838	8447	3771
ENSMUSG00000031967	1036	437	3441	4555	11522
ENSMUSG00000024527	3830	5100	5263	4922	323
ENSMUSG00000029369	6069	4133	4215	5915	5552
ENSMUSG00000017718	1748	8864	6492	6475	3986
ENSMUSG00000054932	3723	4052	7010	2661	7958
ENSMUSG00000049659	5115	8925	6487	5260	4437
ENSMUSG00000031521	343	2209	1731	3746	987
ENSMUSG00000055013	98	4076	859	2311	1110
ENSMUSG00000025422	1848	2277	2366	1195	253
ENSMUSG00000023353	1786	3944	6859	2881	1959
ENSMUSG00000040812	2085	5592	8591	6022	8721
ENSMUSG00000038836	1740	5034	8541	4248	4586
ENSMUSG00000061298	2596	4163	8107	3973	6197
ENSMUSG00000029165	744	7801	4866	247	5709
ENSMUSG00000015452	679	5564	6018	7716	3148
ENSMUSG00000026159	6111	6745	1327	9119	3510
ENSMUSG00000029722	8137	2906	6975	1319	5377
ENSMUSG00000021681	8231	7873	3705	6381	8740
ENSMUSG00000029916	6362	4329	2069	2163	1980
ENSMUSG00000033400	2204	3995	5766	3406	4640
ENSMUSG00000040706	998	3739	1804	3205	1682
ENSMUSG00000050103	5164	4791	4512	5534	7209
ENSMUSG00000041530	3095	4759	2678	6291	3112
ENSMUSG00000036698	582	1687	4862	6904	917
ENSMUSG00000028842	3261	4491	3612	7384	7047
ENSMUSG00000042500	3195	8342	4373	7979	4736
ENSMUSG00000034254	10520	3983	7312	1018	3337
ENSMUSG00000026922	2391	5556	6288	2995	976
ENSMUSG00000001211	2922	3485	1757	6991	7297
ENSMUSG00000023827	1673	6060	6603	5909	9196
ENSMUSG00000031467	2664	3892	11300	3405	9068
ENSMUSG00000042410	6625	6701	10372	4049	7148
ENSMUSG00000020581	7102	12828	2369	10624	405
ENSMUSG00000036231	3012	6095	2442	1897	5640
ENSMUSG00000041936	4734	3284	8955	4281	1814
ENSMUSG00000005705	8628	2846	4677	61	1911
ENSMUSG00000031980	1635	421	5676	1799	3867
ENSMUSG00000021557	4459	8325	5322	4978	8669
ENSMUSG00000049115	6520	3177	5116	7573	9816
ENSMUSG00000054988	6152	3361	7119	1904	3998
ENSMUSG00000068122	4030	14946	301	6174	3681
ENSMUSG00000029007	2465	8614	6331	5311	4245
ENSMUSG00000026272	8462	2287	2362	8201	6339
ENSMUSG00000089678	2058	3812	8866	7600	1479
ENSMUSG00000026491	3720	7224	7738	4079	3758
ENSMUSG00000027597	1403	10539	9979	6977	6443
ENSMUSG00000027893	3840	1039	8267	2339	454
ENSMUSG00000029772	6563	10350	1585	3686	4430
ENSMUSG00000037692	4313	8374	10982	5877	5948
ENSMUSG00000019986	2214	2097	7155	2907	4734
ENSMUSG00000069833	5714	1488	8350	2762	6443
ENSMUSG00000019256	1908	5898	5999	6030	7731
ENSMUSG00000021575	1647	4513	7818	7300	4133
ENSMUSG00000021037	5902	5937	4639	4018	7119
ENSMUSG00000020288	1314	7538	3368	3030	1659
ENSMUSG00000022868	4259	1075	3996	2908	10577
ENSMUSG00000035875	9130	5373	2851	8452	10791
ENSMUSG00000050812	3907	7816	3067	1246	623
ENSMUSG00000062753	911	8259	2834	3407	4087
ENSMUSG00000074384	6143	3224	3474	6501	6070
ENSMUSG00000046312	487	3779	8346	6571	10358
ENSMUSG00000045165	5017	1906	3873	5768	7044
ENSMUSG00000078307	1170	1185	252	4249	7533
ENSMUSG00000010290	6290	6828	2984	5283	6024
ENSMUSG00000034382	4421	1838	2764	4621	4074
ENSMUSG00000047423	798	458	2143	157	5452
ENSMUSG00000024970	3470	5362	1593	2924	3144
ENSMUSG00000056383	1091	3682	799	4906	8924
ENSMUSG00000040627	4577	7763	4637	8154	1002
ENSMUSG00000042901	5186	12679	2151	4396	1557
ENSMUSG00000024397	1226	5190	6130	4917	898
ENSMUSG00000001864	7841	5640	3964	10236	234
ENSMUSG00000036932	682	14389	4965	10922	4453
ENSMUSG00000020085	2374	4898	4756	5153	4596
ENSMUSG00000022763	4793	4807	4384	6659	2958
ENSMUSG00000019806	5967	2324	6408	5762	5684
ENSMUSG00000019866	9974	2801	11358	4810	6135
ENSMUSG00000012123	2282	1823	6354	5657	871
ENSMUSG00000037860	1379	800	5967	1605	6178
ENSMUSG00000028029	3803	4941	7886	9774	7474
ENSMUSG00000029610	2013	5023	3907	2162	5828
ENSMUSG00000000731	4037	7171	5331	9062	3918
ENSMUSG00000039546	2631	3459	4081	4525	8295
ENSMUSG00000022178	847	2544	4452	7231	799
ENSMUSG00000026817	2300	1425	5486	11707	5664
ENSMUSG00000028792	506	2150	5997	2174	3106
ENSMUSG00000024782	4998	6502	7424	541	7107
ENSMUSG00000028527	982	1494	839	136	1253
ENSMUSG00000039058	5551	9479	736	5504	8778
ENSMUSG00000041323	913	5099	5523	4983	7440
ENSMUSG00000026807	622	1649	1128	2993	6864
ENSMUSG00000018428	3318	12844	4736	9365	4085
ENSMUSG00000047804	5169	2913	2383	3950	3950
ENSMUSG00000022016	125	3433	785	6226	1328
ENSMUSG00000038587	2219	2187	5190	7485	6368
ENSMUSG00000066406	1998	1267	4560	6568	2328
ENSMUSG00000036551	6440	13562	3418	4989	3091
ENSMUSG00000059708	4968	11726	5093	5539	5175
ENSMUSG00000038729	1039	1965	1671	1325	8807
ENSMUSG00000030344	9347	8215	3287	5357	3717
ENSMUSG00000050089	4747	9655	3877	1033	5303
ENSMUSG00000021057	7177	5566	4722	3470	2765
ENSMUSG00000061603	4508	6245	2539	2923	3274
ENSMUSG00000039166	3572	7302	3499	4670	3006
ENSMUSG00000024045	5235	7031	9171	2443	6476
ENSMUSG00000002625	1697	539	5732	7763	5327
ENSMUSG00000040407	1711	2739	5406	1829	9116
ENSMUSG00000031023	2790	3311	7904	1997	1186
ENSMUSG00000023075	2219	3563	7801	4020	11220
ENSMUSG00000028291	6460	8347	3773	5021	10648
ENSMUSG00000039158	1762	3744	3880	1583	5983
ENSMUSG00000049565	786	4003	2475	11563	8277
ENSMUSG00000036500	758	10167	6663	4875	3494
ENSMUSG00000028692	284	5651	3451	2242	714
ENSMUSG00000061758	2064	3217	8171	6631	3861
ENSMUSG00000001642	2398	5934	7188	10118	3647
ENSMUSG00000052131	5528	5625	5627	12751	6842
ENSMUSG00000029762	1615	4306	3210	5353	459
ENSMUSG00000021211	3504	8837	9265	5030	1875
ENSMUSG00000021213	6436	3647	5912	6523	2819
ENSMUSG00000033715	6460	3736	815	6566	6684
ENSMUSG00000021214	3284	1319	5843	4531	3571
ENSMUSG00000071551	2576	3348	5940	6464	13519
ENSMUSG00000054757	1641	8650	1891	5670	4668
ENSMUSG00000021207	6460	7429	3516	5358	3715
ENSMUSG00000021210	3057	5361	2893	6372	3309
ENSMUSG00000025955	996	7446	993	3979	9209
ENSMUSG00000038641	558	10542	3146	2633	174
ENSMUSG00000045410	2441	8457	3770	2806	3870
ENSMUSG00000028743	4184	2023	1487	664	5784
ENSMUSG00000001729	8355	7970	4312	6190	4446
ENSMUSG00000011096	3048	5064	6515	882	3586
ENSMUSG00000004056	923	2998	1551	1899	2343
ENSMUSG00000019699	7474	6205	2377	5743	9360
ENSMUSG00000031667	4211	784	4893	2614	4197
ENSMUSG00000028393	8542	4732	10741	4230	2274
ENSMUSG00000032786	3214	10930	2965	5082	8514
ENSMUSG00000025270	1661	6026	2593	7557	4090
ENSMUSG00000029368	6460	6215	6142	7429	6552
ENSMUSG00000022636	7689	14215	5496	3080	1992
ENSMUSG00000007833	9045	2842	6564	5028	2178
ENSMUSG00000025007	2802	3883	7135	9472	4923
ENSMUSG00000053279	7078	5536	6511	804	1960
ENSMUSG00000013584	2392	1138	4023	2693	4312
ENSMUSG00000015134	7059	6463	2965	4857	3369
ENSMUSG00000024747	3261	5925	3678	12489	2190
ENSMUSG00000035561	3180	2249	2021	5811	7671
ENSMUSG00000030088	2118	7046	2638	6294	4614
ENSMUSG00000020256	7369	9167	6637	9788	3497
ENSMUSG00000029455	2431	2299	5839	437	6238
ENSMUSG00000019102	1634	6272	3117	10184	2324
ENSMUSG00000010025	364	8415	2871	4751	7753
ENSMUSG00000024885	959	2689	427	2804	6937
ENSMUSG00000075296	3467	1477	5420	2279	8051
ENSMUSG00000028737	151	7041	4493	370	2487
ENSMUSG00000035936	1708	9984	3995	4519	1471
ENSMUSG00000021238	2131	4296	3241	5582	7475
ENSMUSG00000053644	5166	6068	1301	5370	1301
ENSMUSG00000037542	6988	3341	3890	1805	8379
ENSMUSG00000026687	4074	2363	4577	3500	6529
ENSMUSG00000030695	2879	3854	5523	3624	5883
ENSMUSG00000059343	1460	3113	9139	10456	7975
ENSMUSG00000028307	4023	4497	4864	8472	5391
ENSMUSG00000017390	5794	3046	4691	2923	5838
ENSMUSG00000039427	2115	7272	2393	6433	3030
ENSMUSG00000075470	4120	7105	6487	3022	5253
ENSMUSG00000063362	1269	1965	4255	4428	3161
ENSMUSG00000035845	4970	1548	11299	2417	4174
ENSMUSG00000041718	1870	10409	7663	5825	3582
ENSMUSG00000039887	932	5274	5774	12003	7355
ENSMUSG00000039740	944	2721	2323	4404	2460
ENSMUSG00000033809	3519	6116	5180	2904	2339
ENSMUSG00000036632	6460	3941	1662	1453	1624
ENSMUSG00000073792	3261	7516	5659	10281	4191
ENSMUSG00000035704	7115	8144	3232	2987	1702
ENSMUSG00000032059	3267	803	1482	4025	4826
ENSMUSG00000055471	1285	6081	1939	3416	3065
ENSMUSG00000079036	4777	3208	4580	1057	2761
ENSMUSG00000044339	4500	4325	1254	6102	2475
ENSMUSG00000040174	6793	4952	6763	3081	9746
ENSMUSG00000039754	2330	3108	4531	4232	4545
ENSMUSG00000042650	862	5886	1834	2394	6597
ENSMUSG00000042831	4028	5436	5011	7748	8393
ENSMUSG00000002661	1839	4372	8766	5478	12495
ENSMUSG00000025899	4888	1105	2886	7092	3050
ENSMUSG00000020636	1122	4359	2996	6421	7204
ENSMUSG00000063810	332	1367	345	3207	7845
ENSMUSG00000000320	668	2656	2691	2265	7269
ENSMUSG00000032807	1380	1749	5552	6297	3855
ENSMUSG00000018907	2515	2493	12643	1703	4171
ENSMUSG00000018924	6288	5158	9865	9656	4450
ENSMUSG00000025701	3123	3186	6143	3143	2647
ENSMUSG00000060063	2210	3602	1702	3778	7872
ENSMUSG00000020891	4799	3507	9245	1250	1929
ENSMUSG00000020892	7496	7732	4720	1162	1572
ENSMUSG00000079440	3153	3929	7814	4656	7189
ENSMUSG00000028028	5312	5885	4198	6789	2536
ENSMUSG00000032845	895	5268	890	8968	1579
ENSMUSG00000038763	2245	4124	10155	8234	4007
ENSMUSG00000028766	490	9255	6088	5272	1638
ENSMUSG00000026246	7199	8117	10923	5813	1286
ENSMUSG00000026024	4206	6192	1600	2836	2599
ENSMUSG00000044037	2960	9034	4049	5109	8871
ENSMUSG00000072295	1322	7344	909	737	5732
ENSMUSG00000047528	2890	4717	6518	10789	3403
ENSMUSG00000036602	5587	12058	2741	5987	2082
ENSMUSG00000014603	4093	3963	2243	4300	6282
ENSMUSG00000040310	1704	1019	270	7008	12681
ENSMUSG00000025134	961	1902	2922	808	4168
ENSMUSG00000060244	5633	3048	6482	946	768
ENSMUSG00000022244	1633	1839	6307	1040	2050
ENSMUSG00000029288	4645	7360	4490	5065	1795
ENSMUSG00000028356	3429	728	3327	3330	2897
ENSMUSG00000040506	1164	2051	3303	8864	2861
ENSMUSG00000075232	6054	3304	10522	1807	9858
ENSMUSG00000063953	4847	9176	10627	9532	10530
ENSMUSG00000015890	685	1243	1292	4192	4443
ENSMUSG00000036820	3045	1887	1882	1966	1317
ENSMUSG00000031354	2130	13055	2333	1618	447
ENSMUSG00000050332	1109	11700	6579	411	1685
ENSMUSG00000021986	404	1376	575	4270	6564
ENSMUSG00000045174	1617	1770	4084	8485	4514
ENSMUSG00000031751	1596	343	7085	616	9217
ENSMUSG00000035262	1119	7859	2898	5337	2998
ENSMUSG00000023047	1853	2615	2043	4638	3887
ENSMUSG00000050947	1067	10437	4269	2320	2977
ENSMUSG00000048218	2796	7467	3723	7216	4455
ENSMUSG00000032593	6942	2381	1171	2849	6996
ENSMUSG00000042225	2435	4847	7418	3768	1845
ENSMUSG00000041915	1255	5749	3556	6818	2333
ENSMUSG00000021278	1362	3469	4010	6336	4027
ENSMUSG00000068250	1572	7201	5852	954	5952
ENSMUSG00000013076	2136	544	5340	1562	718
ENSMUSG00000032531	774	2589	5241	612	851
ENSMUSG00000070385	3898	5379	2605	4786	4854
ENSMUSG00000027889	313	2842	2420	1464	8076
ENSMUSG00000005686	77	3128	134	4268	765
ENSMUSG00000021314	3407	6226	3814	5678	6540
ENSMUSG00000032607	663	13223	3937	4263	2911
ENSMUSG00000029282	5959	6823	9518	6980	2923
ENSMUSG00000074264	5993	2997	11711	5413	3571
ENSMUSG00000050022	2368	7172	5094	920	6688
ENSMUSG00000020610	5596	10989	7417	2443	2841
ENSMUSG00000014355	2931	1231	1972	4980	476
ENSMUSG00000036977	6376	4121	1613	8810	5096
ENSMUSG00000025135	2398	1139	4804	1944	4527
ENSMUSG00000035048	1809	10099	2429	9609	4583
ENSMUSG00000030649	2801	5741	7023	3927	10000
ENSMUSG00000020107	2553	1308	5561	3786	1613
ENSMUSG00000026965	4078	7456	4831	3681	6498
ENSMUSG00000029176	2761	5938	5921	376	1550
ENSMUSG00000029472	1087	1864	6789	2746	10868
ENSMUSG00000029466	2158	1416	8897	7383	927
ENSMUSG00000072115	5549	4753	8111	12808	3168
ENSMUSG00000047894	4097	6576	900	1057	420
ENSMUSG00000060615	5586	3749	2599	2527	3472
ENSMUSG00000053961	3785	8829	5227	5100	12161
ENSMUSG00000072598	9805	10156	7170	11290	2702
ENSMUSG00000021257	4421	3787	1172	3957	5774
ENSMUSG00000026634	3089	8834	6168	3494	7997
ENSMUSG00000022309	7643	4929	2666	2562	5337
ENSMUSG00000031465	7763	7914	7208	6608	4130
ENSMUSG00000027460	1881	6009	6284	1503	8697
ENSMUSG00000033544	2225	675	1182	3448	1252
ENSMUSG00000004105	3261	2806	4914	5152	3388
ENSMUSG00000028553	380	5036	2420	6583	9490
ENSMUSG00000002289	4943	8007	5577	1641	4868
ENSMUSG00000038742	5894	2372	8517	5948	8386
ENSMUSG00000028989	4376	5283	7954	2166	8064
ENSMUSG00000022265	4015	9663	1427	7223	1969
ENSMUSG00000031543	1912	3988	2267	6834	8310
ENSMUSG00000032826	5349	9138	7986	3134	1368
ENSMUSG00000069601	2496	3507	2706	2526	7141
ENSMUSG00000039342	4891	2012	5512	9901	5501
ENSMUSG00000047117	900	3810	5181	7886	11493
ENSMUSG00000074771	3493	3380	5991	2868	5806
ENSMUSG00000020790	6460	2400	4967	6550	2167
ENSMUSG00000024483	4802	1928	2438	6298	2984
ENSMUSG00000040351	1712	2607	2722	5234	3745
ENSMUSG00000032257	614	2428	4778	5949	1373
ENSMUSG00000046295	8939	6653	8703	2030	9044
ENSMUSG00000029501	3369	2677	1460	1024	2835
ENSMUSG00000034212	2422	3006	5751	8386	2140
ENSMUSG00000036188	322	2989	2377	8640	632
ENSMUSG00000021661	544	2252	5173	2003	4489
ENSMUSG00000024803	5411	6766	4527	6576	3999
ENSMUSG00000031508	1108	2139	6104	1636	11665
ENSMUSG00000035569	321	1515	3407	2228	6580
ENSMUSG00000034647	1549	2601	3201	1267	5141
ENSMUSG00000041870	7275	10212	5691	8720	5661
ENSMUSG00000037907	4210	4293	4353	4931	5510
ENSMUSG00000039988	1788	2755	776	5528	11002
ENSMUSG00000005986	2648	1628	8380	5614	4182
ENSMUSG00000047909	7157	6971	5606	3578	4177
ENSMUSG00000055204	3255	5815	3371	1277	8624
ENSMUSG00000025172	7567	6775	7616	3411	1734
ENSMUSG00000024774	571	2567	6097	7885	5306
ENSMUSG00000067653	762	4748	1115	4245	1855
ENSMUSG00000054708	868	4741	4073	6142	4157
ENSMUSG00000007827	4308	8837	1693	5665	4835
ENSMUSG00000034867	2114	11612	5311	5036	13716
ENSMUSG00000014496	2967	6674	2222	4355	906
ENSMUSG00000057766	8780	3526	6095	7736	1961
ENSMUSG00000047034	10020	5637	9469	2718	6871
ENSMUSG00000022237	516	5175	6696	2779	5832
ENSMUSG00000049097	3889	5123	1492	615	2284
ENSMUSG00000045034	2672	1059	4198	5940	1002
ENSMUSG00000047606	2496	11727	4683	5194	3527
ENSMUSG00000038354	2083	1552	3555	3141	2959
ENSMUSG00000020481	5570	4407	4888	7456	9201
ENSMUSG00000050914	2674	5346	4580	6423	8475
ENSMUSG00000079610	3133	6869	6568	3079	2693
ENSMUSG00000020864	3471	547	1377	5260	1018
ENSMUSG00000041343	1917	477	3187	3664	5046
ENSMUSG00000052331	926	2976	316	2904	4317
ENSMUSG00000044835	5513	5569	4134	5442	9811
ENSMUSG00000048307	1138	2820	4213	901	4139
ENSMUSG00000031931	8463	1647	5385	1598	3148
ENSMUSG00000044864	2532	2905	5060	6271	5080
ENSMUSG00000014498	788	3467	5148	4915	5313
ENSMUSG00000014747	4999	4338	4248	7840	3575
ENSMUSG00000033055	7958	4822	1870	774	1528
ENSMUSG00000049985	4846	9544	1916	3650	8257
ENSMUSG00000040183	2231	5779	3382	575	10803
ENSMUSG00000027517	339	1192	1249	1754	1877
ENSMUSG00000029607	2222	1775	993	2371	1986
ENSMUSG00000078137	3466	8675	9162	3122	2521
ENSMUSG00000096140	4793	9847	6833	10612	5957
ENSMUSG00000029517	3688	5589	4035	5518	5602
ENSMUSG00000037904	3263	3824	9792	2318	8271
ENSMUSG00000024219	1513	6382	7232	9143	6208
ENSMUSG00000058589	284	5110	5045	5542	4522
ENSMUSG00000022515	2442	8421	4563	6980	4518
ENSMUSG00000030909	3840	5860	2041	4109	4676
ENSMUSG00000066191	1584	7613	5362	2087	986
ENSMUSG00000026199	405	4452	2117	1006	5653
ENSMUSG00000036777	3777	2110	5231	6130	1689
ENSMUSG00000031075	2318	1410	1738	858	3730
ENSMUSG00000037949	933	4469	5737	4597	7010
ENSMUSG00000038115	2345	4735	5537	2436	1640
ENSMUSG00000074968	7900	8524	2047	2155	2574
ENSMUSG00000055489	4172	7938	2506	8784	7548
ENSMUSG00000064210	4881	5423	7453	2792	9185
ENSMUSG00000034107	3342	2609	5039	4601	3389
ENSMUSG00000034863	1597	3649	1021	1739	3432
ENSMUSG00000054662	6516	3792	2858	5261	3537
ENSMUSG00000032249	3796	2655	7212	2928	4323
ENSMUSG00000028333	763	6999	3109	2535	1228
ENSMUSG00000015749	2374	732	1476	2401	5964
ENSMUSG00000039062	2668	8619	4017	7706	974
ENSMUSG00000033420	9359	2841	5136	4035	4494
ENSMUSG00000029338	6354	7865	4401	1825	2125
ENSMUSG00000047441	3180	5810	4324	7472	1048
ENSMUSG00000024659	3267	3979	5128	6688	2708
ENSMUSG00000031635	726	1948	3132	156	3178
ENSMUSG00000021866	331	6460	876	4557	1342
ENSMUSG00000032231	5367	2081	2219	4143	5316
ENSMUSG00000029484	2585	3262	5796	7201	2902
ENSMUSG00000029994	4498	1454	4068	5301	4331
ENSMUSG00000027712	246	2699	6047	1507	799
ENSMUSG00000018340	877	1411	5932	9291	288
ENSMUSG00000021814	3512	2198	9932	6697	654
ENSMUSG00000021950	259	8533	5778	4918	5776
ENSMUSG00000015702	7669	5514	7315	1162	906
ENSMUSG00000021322	2265	1638	6640	3080	1050
ENSMUSG00000029811	3279	4579	3922	3224	7605
ENSMUSG00000078651	5528	3357	4156	3523	4831
ENSMUSG00000019326	4859	8877	3467	1773	44
ENSMUSG00000063558	3311	8649	4907	5529	10653
ENSMUSG00000064294	4282	2809	2637	1869	1785
ENSMUSG00000038242	8381	4010	5840	7468	5794
ENSMUSG00000074238	7796	11453	5393	7349	6843
ENSMUSG00000009090	1135	5849	2292	8433	3685
ENSMUSG00000031731	2204	560	5172	1434	2759
ENSMUSG00000040701	1941	1219	1834	1296	5761
ENSMUSG00000003033	3226	3679	3307	948	1855
ENSMUSG00000003309	9347	3312	5228	4151	2074
ENSMUSG00000004849	7130	3722	2242	5523	5724
ENSMUSG00000031367	6460	10472	3420	8012	6074
ENSMUSG00000054702	862	4875	6272	2199	5173
ENSMUSG00000060279	1428	1837	3035	801	8372
ENSMUSG00000002957	2639	4398	1669	4113	922
ENSMUSG00000035152	4479	4168	4431	1087	5429
ENSMUSG00000022841	9347	4371	6469	2718	4545
ENSMUSG00000008036	7433	2227	8535	2490	6451
ENSMUSG00000021686	5675	12767	7492	3951	8180
ENSMUSG00000062444	7263	5212	3549	6826	424
ENSMUSG00000020198	1219	5375	6269	2118	5068
ENSMUSG00000021824	3333	3103	5471	4136	9162
ENSMUSG00000031539	5777	3949	9092	2407	9113
ENSMUSG00000024480	1856	2980	4537	4541	2873
ENSMUSG00000063801	447	4583	6960	4181	2311
ENSMUSG00000032952	6460	2160	1941	8337	10642
ENSMUSG00000001998	3961	7006	9169	1015	4262
ENSMUSG00000019518	2445	3622	3184	3995	5512
ENSMUSG00000020955	1999	5902	1441	10709	6748
ENSMUSG00000049562	4955	6661	3497	3827	13077
ENSMUSG00000036291	8308	2546	1118	3417	4822
ENSMUSG00000068264	1264	984	844	1447	1293
ENSMUSG00000039623	800	5499	5637	3158	3278
ENSMUSG00000019979	3140	8790	4407	12333	10613
ENSMUSG00000024897	4752	3438	2724	2667	2350
ENSMUSG00000030519	10575	9085	7036	4020	3545
ENSMUSG00000004931	1641	2817	5265	781	1566
ENSMUSG00000026786	7623	10403	1895	6367	1238
ENSMUSG00000029207	469	1672	5751	8180	1600
ENSMUSG00000005871	4338	4650	4623	6001	3741
ENSMUSG00000020135	2546	3089	2401	1418	5547
ENSMUSG00000071847	4249	1860	3275	4624	5672
ENSMUSG00000026542	5128	5864	4088	3417	3889
ENSMUSG00000032590	2930	7381	2205	112	5031
ENSMUSG00000035960	2009	1071	8756	6618	810
ENSMUSG00000025269	3806	8161	2119	2082	8576
ENSMUSG00000015750	2829	1690	3903	3210	2473
ENSMUSG00000032375	1054	608	2172	6449	7090
ENSMUSG00000053040	3190	2386	6566	10240	3520
ENSMUSG00000027193	5551	4293	9308	4651	8427
ENSMUSG00000010911	2092	7377	4297	8290	1611
ENSMUSG00000073705	7072	3833	6749	7433	6270
ENSMUSG00000030051	4147	6887	2179	2706	5911
ENSMUSG00000037010	3353	4166	2409	1221	1920
ENSMUSG00000044338	6941	10713	14320	7753	5177
ENSMUSG00000006651	1848	3359	1450	4767	2731
ENSMUSG00000031996	2775	1042	6794	4869	2610
ENSMUSG00000033096	5833	4323	1852	10612	8709
ENSMUSG00000032083	6037	1835	5567	4008	8816
ENSMUSG00000028070	3564	3229	10035	8207	8410
ENSMUSG00000005681	4387	9120	3480	7928	8317
ENSMUSG00000032080	9347	1483	3715	1733	2577
ENSMUSG00000032079	1995	2926	2656	1683	6525
ENSMUSG00000020609	6154	6984	3616	7300	3882
ENSMUSG00000040613	1971	5115	5957	5650	5732
ENSMUSG00000040694	322	4576	4431	3477	7074
ENSMUSG00000009585	1486	2049	1182	4310	5931
ENSMUSG00000055547	3544	7002	8637	4538	314
ENSMUSG00000042759	1964	8364	7110	6764	2479
ENSMUSG00000040564	6984	10407	4637	8900	3054
ENSMUSG00000002992	3698	5498	9313	6729	7826
ENSMUSG00000032081	4108	407	5773	2831	6657
ENSMUSG00000074336	2556	6349	5374	1824	1799
ENSMUSG00000022548	4120	8046	8482	2552	717
ENSMUSG00000002985	5026	2637	8847	1564	5256
ENSMUSG00000047631	2742	7050	6816	2607	8495
ENSMUSG00000000049	6822	7114	1849	14242	8646
ENSMUSG00000050982	7245	9915	1749	127	3486
ENSMUSG00000050014	3353	1716	6386	4790	13276
ENSMUSG00000091650	4352	7037	3817	3641	6369
ENSMUSG00000091694	2696	6174	3140	4782	8561
ENSMUSG00000033576	4570	9339	2456	6030	5354
ENSMUSG00000010601	100	3462	1464	11724	3925
ENSMUSG00000068252	1132	9108	6304	5762	679
ENSMUSG00000044309	3725	7658	2586	4462	9408
ENSMUSG00000071716	2238	4412	1788	1536	4715
ENSMUSG00000056656	3158	7470	931	2485	10858
ENSMUSG00000057346	867	4359	5612	5732	7983
ENSMUSG00000068246	895	3374	1923	241	471
ENSMUSG00000090698	6496	7553	1806	4330	1647
ENSMUSG00000024391	6564	3756	9650	4784	6074
ENSMUSG00000051716	2329	7519	8659	4312	7572
ENSMUSG00000079508	836	9142	7892	12226	7544
ENSMUSG00000025525	5436	4213	1886	3175	5419
ENSMUSG00000037787	5712	5220	1664	10128	4888
ENSMUSG00000022892	765	6864	4389	5433	3725
ENSMUSG00000018481	5453	10976	3360	4396	5607
ENSMUSG00000040760	1565	3717	7686	6646	6714
ENSMUSG00000020263	2211	3200	5228	4079	2284
ENSMUSG00000006589	1729	1594	2319	2284	5856
ENSMUSG00000028411	1610	6972	3283	1892	1239
ENSMUSG00000004655	1622	1718	4444	1397	1862
ENSMUSG00000042797	3485	7785	2262	2873	4061
ENSMUSG00000045091	705	7379	4800	4868	2466
ENSMUSG00000023013	6325	3022	10092	5731	5539
ENSMUSG00000028435	1308	1123	5759	8291	6774
ENSMUSG00000024411	6460	11459	10177	2549	7863
ENSMUSG00000044217	5994	4405	3721	7256	4058
ENSMUSG00000043144	2223	5923	707	6100	6308
ENSMUSG00000028427	5067	4062	6442	4847	10037
ENSMUSG00000032204	6479	2611	3113	2660	5011
ENSMUSG00000040383	1561	5518	6643	4466	2083
ENSMUSG00000046532	4132	5637	5606	3973	3591
ENSMUSG00000001127	2243	1586	2325	1683	11584
ENSMUSG00000032812	10203	2170	6942	2438	2095
ENSMUSG00000037999	3606	973	4527	4753	9188
ENSMUSG00000024451	1268	5493	7674	3706	6470
ENSMUSG00000022602	7169	1896	2917	3955	9886
ENSMUSG00000032096	10476	1128	1640	1480	7941
ENSMUSG00000029378	2677	8326	2133	1297	8168
ENSMUSG00000042350	3723	7035	5043	9599	6693
ENSMUSG00000048076	1377	1025	4441	4045	260
ENSMUSG00000062421	5031	8480	4531	9229	1717
ENSMUSG00000051853	1366	4439	1526	11535	3726
ENSMUSG00000021877	6460	4231	5048	9910	2970
ENSMUSG00000020440	3363	5339	1406	3506	4862
ENSMUSG00000044147	3675	6519	2409	2471	2634
ENSMUSG00000027575	8720	4439	3179	2742	1629
ENSMUSG00000027255	4742	1479	2608	2841	6501
ENSMUSG00000054277	9575	4302	5138	302	10407
ENSMUSG00000067851	4268	4863	3701	7532	6047
ENSMUSG00000074582	4052	2518	5949	6446	2415
ENSMUSG00000074513	8355	3237	2235	11961	9247
ENSMUSG00000030881	2103	5941	7540	4543	3298
ENSMUSG00000038671	1198	6420	3069	9741	4754
ENSMUSG00000019987	4001	7199	3182	5729	6398
ENSMUSG00000021125	6460	5028	1129	2463	3004
ENSMUSG00000040459	130	3293	2743	1951	4341
ENSMUSG00000027247	6460	5058	7717	11872	5803
ENSMUSG00000037148	3121	3554	1916	5971	4089
ENSMUSG00000041219	934	6254	8269	6441	3737
ENSMUSG00000041225	4226	5667	9482	7179	2962
ENSMUSG00000049744	1733	2013	3202	6719	3463
ENSMUSG00000030766	2307	2696	11359	7403	2421
ENSMUSG00000039031	2561	7664	4087	8090	5723
ENSMUSG00000025154	5503	3284	7636	3321	1848
ENSMUSG00000053199	2251	993	2397	1568	350
ENSMUSG00000036591	8181	8979	12717	6101	503
ENSMUSG00000063506	3350	6406	3281	6644	8257
ENSMUSG00000049807	2447	1348	1213	3045	7065
ENSMUSG00000057315	1201	4621	4718	6105	1363
ENSMUSG00000030047	635	6421	769	6639	1297
ENSMUSG00000036452	5023	4040	3973	1272	8993
ENSMUSG00000034255	1838	1762	5276	1367	1563
ENSMUSG00000024043	2420	2557	598	2664	7374
ENSMUSG00000039831	2384	6677	4754	2127	10990
ENSMUSG00000048865	4453	1360	4672	4841	8327
ENSMUSG00000022799	1063	775	5377	2562	8444
ENSMUSG00000041444	6028	1237	3250	9086	8859
ENSMUSG00000036882	2056	6132	3380	1875	9513
ENSMUSG00000036198	2704	9558	4114	4550	5231
ENSMUSG00000033697	466	2852	1879	1461	3734
ENSMUSG00000031389	7351	12409	3996	7229	564
ENSMUSG00000074625	2775	3395	10113	2664	12377
ENSMUSG00000050730	3340	2642	10029	10005	3832
ENSMUSG00000033389	1453	1711	1346	2221	5689
ENSMUSG00000035133	6351	12003	1662	5086	2413
ENSMUSG00000031355	665	8623	4432	660	11733
ENSMUSG00000078954	1497	2408	2846	5687	8776
ENSMUSG00000040345	4094	2422	11073	1162	7545
ENSMUSG00000025132	1674	4634	5070	6104	7827
ENSMUSG00000030220	2917	5636	4677	3281	6751
ENSMUSG00000073433	9822	5703	3756	6862	4074
ENSMUSG00000040940	1929	5388	5045	2470	3065
ENSMUSG00000071176	3173	3352	5994	5802	5644
ENSMUSG00000040964	2192	6244	7027	9517	244
ENSMUSG00000041977	659	10934	4855	3851	1464
ENSMUSG00000059495	2510	3002	1930	2258	2464
ENSMUSG00000052921	3136	374	2872	9429	7778
ENSMUSG00000029032	2518	4222	6846	7897	4570
ENSMUSG00000032875	1354	4734	2253	1575	4247
ENSMUSG00000004568	910	5611	6473	124	4133
ENSMUSG00000028919	3194	1549	5293	1184	9044
ENSMUSG00000028059	1795	3237	1979	5133	4758
ENSMUSG00000019467	4163	4027	4478	3931	2892
ENSMUSG00000036885	4316	1516	5591	5707	3528
ENSMUSG00000021662	1301	3753	1166	5993	10004
ENSMUSG00000021895	982	6625	10678	1519	6390
ENSMUSG00000054901	3788	2264	3082	1482	8585
ENSMUSG00000045094	1387	3955	6469	2550	677
ENSMUSG00000040969	2192	5427	5933	5789	6947
ENSMUSG00000051517	3462	3405	3534	6572	7856
ENSMUSG00000037509	4468	4758	1648	4214	7820
ENSMUSG00000004562	1932	5288	4307	906	9105
ENSMUSG00000033542	1400	5112	4131	11000	1553
ENSMUSG00000031133	5702	14444	9165	7965	5348
ENSMUSG00000031511	1226	2405	6686	1466	1832
ENSMUSG00000025656	1049	11484	9981	1879	4445
ENSMUSG00000007880	1055	1826	4291	6597	1356
ENSMUSG00000069729	2923	2808	906	2994	464
ENSMUSG00000033237	3176	10298	2486	5933	7779
ENSMUSG00000019564	2591	4372	6615	9281	744
ENSMUSG00000004661	518	2302	6971	2631	1815
ENSMUSG00000066224	2966	3515	2540	5099	1080
ENSMUSG00000048118	2655	4794	1659	2723	2345
ENSMUSG00000039219	8463	2647	1654	10690	7740
ENSMUSG00000037447	4192	4452	1686	1517	5248
ENSMUSG00000019947	5677	2529	3882	641	5457
ENSMUSG00000025234	1859	1912	4558	5287	613
ENSMUSG00000064145	2386	2586	1558	5288	10160
ENSMUSG00000060904	6460	7040	2624	7600	768
ENSMUSG00000025870	1352	1980	12389	2611	8406
ENSMUSG00000043157	6060	5744	2903	4189	1768
ENSMUSG00000052549	1072	4835	1683	2372	12165
ENSMUSG00000022911	5410	3077	4713	2536	5182
ENSMUSG00000098207	4540	4100	4772	1548	4121
ENSMUSG00000027122	8511	5161	6418	4358	1580
ENSMUSG00000073568	4130	5538	6017	3162	4001
ENSMUSG00000042348	2344	8511	5121	4444	5963
ENSMUSG00000057594	2864	1050	8840	4191	8191
ENSMUSG00000024944	2218	4432	4901	260	8052
ENSMUSG00000031776	2102	1906	6820	4829	2573
ENSMUSG00000025035	2295	7997	7438	9966	3120
ENSMUSG00000047446	564	3457	10343	2442	1944
ENSMUSG00000049866	4613	12424	6544	6896	3827
ENSMUSG00000034936	6481	4817	6229	5561	2106
ENSMUSG00000036093	3261	4369	1197	13215	4086
ENSMUSG00000017418	4601	7458	4441	1772	6135
ENSMUSG00000038352	5927	3045	1430	5489	1819
ENSMUSG00000022722	5295	8089	5853	10389	4909
ENSMUSG00000030654	805	3604	4107	6071	216
ENSMUSG00000029404	8044	5219	2425	6157	5690
ENSMUSG00000035199	1784	5444	4137	7914	9548
ENSMUSG00000026960	4921	3309	4070	4861	1421
ENSMUSG00000026426	12115	4745	291	4222	8432
ENSMUSG00000030105	1423	3365	2017	3283	489
ENSMUSG00000063820	5071	9566	3016	2511	5504
ENSMUSG00000027599	3941	6601	2798	1836	2769
ENSMUSG00000038525	3977	4410	5170	3123	12808
ENSMUSG00000024223	2114	7611	3894	4846	10713
ENSMUSG00000037683	1310	9616	2200	3295	10705
ENSMUSG00000061802	5830	3369	6717	8843	7311
ENSMUSG00000042178	1812	7985	3997	11896	646
ENSMUSG00000002343	4120	6674	9587	3855	7612
ENSMUSG00000057219	5319	4658	2028	765	8835
ENSMUSG00000032468	8536	10472	1249	8412	7850
ENSMUSG00000062590	7225	3069	981	3984	10242
ENSMUSG00000033460	4640	11387	6504	1365	2421
ENSMUSG00000033436	3211	14480	2179	1872	1553
ENSMUSG00000049047	4376	3298	10046	4097	8490
ENSMUSG00000049804	4139	3763	3429	712	1622
ENSMUSG00000072969	3019	10472	11097	11677	9346
ENSMUSG00000050394	4751	5272	4566	2831	676
ENSMUSG00000015522	6442	9632	1447	4981	6375
ENSMUSG00000015709	3821	3560	4694	10656	2333
ENSMUSG00000055116	1365	6634	3594	3461	6992
ENSMUSG00000040187	4396	4813	7656	6078	4548
ENSMUSG00000029621	1598	3513	6983	3792	6430
ENSMUSG00000029622	3334	769	4259	1411	2376
ENSMUSG00000006304	1954	3030	1428	5869	3872
ENSMUSG00000029465	1156	3277	6559	6450	4773
ENSMUSG00000079426	2960	7567	1941	4139	6704
ENSMUSG00000008475	587	3043	6674	5345	9220
ENSMUSG00000026755	2080	3947	5440	8099	8192
ENSMUSG00000007656	5757	1028	281	6464	5169
ENSMUSG00000032503	1858	9314	9108	8276	6684
ENSMUSG00000060890	4184	5253	1473	2775	10887
ENSMUSG00000018909	2721	3945	5012	555	8120
ENSMUSG00000060216	1471	2555	3385	7026	4723
ENSMUSG00000026972	445	5917	6816	598	4265
ENSMUSG00000074794	7797	3628	1173	2545	5626
ENSMUSG00000042659	723	5529	8549	9371	5718
ENSMUSG00000073380	1838	1158	645	5050	3502
ENSMUSG00000022620	3510	5916	5481	7479	5291
ENSMUSG00000042082	3186	5488	485	3168	9867
ENSMUSG00000020604	1589	6397	5304	1682	1011
ENSMUSG00000036412	4157	9290	3265	4520	1853
ENSMUSG00000046561	2729	7307	1106	8915	1017
ENSMUSG00000021592	6718	5623	1897	66	1509
ENSMUSG00000030996	3155	7772	838	1518	6785
ENSMUSG00000030651	6034	8632	2293	3348	1113
ENSMUSG00000034842	5983	1891	2617	7033	5526
ENSMUSG00000030217	4982	7367	3309	8125	6598
ENSMUSG00000070424	6476	10620	5984	8171	937
ENSMUSG00000028539	1544	5365	1821	1750	2836
ENSMUSG00000031982	1725	1470	571	3360	7335
ENSMUSG00000035277	1936	7033	1659	419	1483
ENSMUSG00000003559	811	8257	7892	7501	6805
ENSMUSG00000031591	5467	3445	9132	1513	4484
ENSMUSG00000024887	1638	2152	1307	1393	7774
ENSMUSG00000022377	6171	8135	9038	5867	6425
ENSMUSG00000052632	5231	3614	6801	6084	2865
ENSMUSG00000036995	4091	6566	2905	5227	1338
ENSMUSG00000026311	3818	1853	3115	1796	11581
ENSMUSG00000038204	13245	2760	4020	7120	10499
ENSMUSG00000031382	2993	14120	4073	4846	7731
ENSMUSG00000031204	3497	10552	8266	4203	6109
ENSMUSG00000033781	2013	3682	488	1974	5571
ENSMUSG00000021898	1371	4317	1340	4574	4458
ENSMUSG00000029685	1004	9418	2528	903	2681
ENSMUSG00000034768	398	1156	4584	3983	7131
ENSMUSG00000038997	4194	11832	5394	8577	4395
ENSMUSG00000067081	3562	3612	2672	1155	1239
ENSMUSG00000021200	3744	2669	4157	6351	5215
ENSMUSG00000020305	2870	7553	8605	10632	1477
ENSMUSG00000042607	737	4134	881	1980	5438
ENSMUSG00000031519	7176	7906	6492	7481	6410
ENSMUSG00000039483	1455	5511	2322	5341	8417
ENSMUSG00000030509	1905	1050	7144	2246	3961
ENSMUSG00000048175	1106	2202	2869	1135	1384
ENSMUSG00000031384	1931	11298	821	4728	6352
ENSMUSG00000044475	5375	3962	10073	2913	10436
ENSMUSG00000020412	8153	7440	3757	4216	2444
ENSMUSG00000038774	1931	9378	1290	9735	5767
ENSMUSG00000020052	1060	1856	5555	2532	2649
ENSMUSG00000009248	1044	2247	3855	1831	8784
ENSMUSG00000035951	2661	8511	4072	6986	2481
ENSMUSG00000085111	597	2251	3017	3738	7887
ENSMUSG00000097918	1523	2089	3201	7084	5426
ENSMUSG00000019857	4008	5749	4517	8815	4610
ENSMUSG00000005470	8355	2807	701	8767	3108
ENSMUSG00000020884	5295	3042	7831	3015	1575
ENSMUSG00000040963	3185	875	4030	3439	3240
ENSMUSG00000028053	3063	684	4894	5279	4094
ENSMUSG00000031575	2607	2940	3135	3124	3384
ENSMUSG00000023017	1816	5280	5018	3894	4476
ENSMUSG00000020704	2349	2979	682	4276	4580
ENSMUSG00000038276	563	2123	1757	3635	11168
ENSMUSG00000033007	7900	3555	3772	6147	6718
ENSMUSG00000028008	4907	2853	7998	2341	4265
ENSMUSG00000025533	3941	8027	1535	3477	1990
ENSMUSG00000052456	2776	1139	5499	8114	4033
ENSMUSG00000029752	2483	7514	7900	10895	1757
ENSMUSG00000026095	4790	6772	4276	9092	10186
ENSMUSG00000020774	980	9297	6606	4886	3504
ENSMUSG00000038704	5810	8866	2608	2276	5403
ENSMUSG00000037686	1358	3668	23	1321	3371
ENSMUSG00000028207	763	3517	8726	936	3218
ENSMUSG00000046378	5305	2044	10246	8780	4964
ENSMUSG00000029348	2282	10720	856	3265	3119
ENSMUSG00000033952	1097	1499	2401	7181	11510
ENSMUSG00000021388	3261	2011	4273	846	3364
ENSMUSG00000033508	4139	2925	1410	6572	3827
ENSMUSG00000025142	4729	5133	5706	4511	6954
ENSMUSG00000024654	704	2344	1924	3379	1671
ENSMUSG00000076441	2890	5168	3184	5823	2345
ENSMUSG00000032567	2845	13499	3187	6077	2178
ENSMUSG00000050468	4781	2728	2744	1919	367
ENSMUSG00000026587	1614	1372	8347	8580	8799
ENSMUSG00000028373	3491	6241	4604	2926	7071
ENSMUSG00000042548	207	2989	2494	5566	2799
ENSMUSG00000037486	1183	4565	6684	12536	2601
ENSMUSG00000045215	2387	5882	4546	9884	6429
ENSMUSG00000010796	7870	6401	2140	7427	5227
ENSMUSG00000013662	3002	4571	2257	5143	8660
ENSMUSG00000022360	1878	898	2214	3784	1253
ENSMUSG00000052812	4884	10094	5187	9606	3200
ENSMUSG00000029036	7387	2052	9770	10702	2786
ENSMUSG00000017550	4520	5044	5487	9816	6321
ENSMUSG00000024426	1900	3061	594	8631	4703
ENSMUSG00000034958	1013	4894	2732	2117	313
ENSMUSG00000030850	7110	4448	10381	2947	6628
ENSMUSG00000023027	2121	2069	4948	8566	3738
ENSMUSG00000027104	2290	351	10020	5073	3479
ENSMUSG00000026628	2224	2305	5162	4210	462
ENSMUSG00000042406	85	7519	2346	1090	4672
ENSMUSG00000038539	1786	1354	4496	2311	8310
ENSMUSG00000026663	6430	3689	8743	3262	6626
ENSMUSG00000099083	1591	7443	2992	7461	6285
ENSMUSG00000030213	827	3080	796	3504	6394
ENSMUSG00000039200	6460	3964	3035	936	6335
ENSMUSG00000021619	3261	3043	3827	8557	7073
ENSMUSG00000032905	8901	5764	8824	8214	5387
ENSMUSG00000027244	2665	2284	5556	3402	5801
ENSMUSG00000037526	2276	2882	5262	7603	3120
ENSMUSG00000026289	818	3396	795	1796	7808
ENSMUSG00000047767	9028	11560	1753	8869	2469
ENSMUSG00000041341	2735	6489	1847	6562	3101
ENSMUSG00000022663	6523	12096	3124	1552	2256
ENSMUSG00000026280	1745	4408	1004	3881	8013
ENSMUSG00000028550	3685	714	1922	2940	756
ENSMUSG00000002820	1794	223	1301	2241	6168
ENSMUSG00000038160	2147	6082	4030	13503	4960
ENSMUSG00000030314	1033	3699	7778	2307	2324
ENSMUSG00000033124	1831	10036	5762	6281	7875
ENSMUSG00000038295	5688	2868	4705	5318	7719
ENSMUSG00000026192	4223	3251	1903	3125	5409
ENSMUSG00000021066	3492	5751	7600	691	2731
ENSMUSG00000059811	5228	4823	5165	3874	5388
ENSMUSG00000024759	1200	5902	2989	4218	4761
ENSMUSG00000034218	7275	1521	10198	4263	5936
ENSMUSG00000047388	588	409	4867	7731	5366
ENSMUSG00000004263	1866	4687	2277	5799	7071
ENSMUSG00000073043	4489	5406	7727	4552	3527
ENSMUSG00000036816	1389	1987	848	5527	1096
ENSMUSG00000037621	385	1520	8073	671	2655
ENSMUSG00000018585	1049	6285	6943	3743	10206
ENSMUSG00000025324	2363	1498	5263	7254	8170
ENSMUSG00000055415	1721	7331	3872	3582	7367
ENSMUSG00000031441	3097	5003	3067	3316	8689
ENSMUSG00000037400	822	5697	4321	2574	1352
ENSMUSG00000022229	3261	1797	4070	5791	3089
ENSMUSG00000031862	1803	4318	9766	8039	9952
ENSMUSG00000036622	717	4375	408	712	3566
ENSMUSG00000022533	1944	3898	3300	7675	2720
ENSMUSG00000038094	3879	3001	471	546	6516
ENSMUSG00000048939	2105	2107	6308	5251	6896
ENSMUSG00000033161	1891	4072	3359	3869	4204
ENSMUSG00000007097	2628	9104	1348	6348	7989
ENSMUSG00000040907	1343	4430	1583	7356	8288
ENSMUSG00000007107	7320	4476	1542	4854	3693
ENSMUSG00000026576	5783	1869	4528	8713	1624
ENSMUSG00000041329	1795	1794	8127	2323	7237
ENSMUSG00000032412	2009	6466	5584	6507	6402
ENSMUSG00000016327	1013	3422	7131	7812	5608
ENSMUSG00000030730	968	2035	8032	6073	7520
ENSMUSG00000029467	3039	1651	510	1715	10371
ENSMUSG00000020788	7632	4521	10977	2914	5778
ENSMUSG00000019943	4835	1495	9232	9474	6901
ENSMUSG00000030302	3641	6850	5184	4223	8019
ENSMUSG00000031376	297	3489	3962	2413	4495
ENSMUSG00000026463	2406	7442	3008	2377	973
ENSMUSG00000032570	5795	13451	10592	7792	6807
ENSMUSG00000034112	283	395	4617	1859	6213
ENSMUSG00000005553	1579	1896	3855	4461	6590
ENSMUSG00000031449	4933	5458	10668	6340	5790
ENSMUSG00000025428	302	7379	7646	1248	7193
ENSMUSG00000025393	603	3097	1516	1827	11965
ENSMUSG00000025781	6607	5321	2671	4345	577
ENSMUSG00000003072	6803	4839	5662	2555	6319
ENSMUSG00000016252	709	5329	5151	2234	8944
ENSMUSG00000000563	4521	7303	6382	2350	1817
ENSMUSG00000006057	385	7077	2268	1524	3439
ENSMUSG00000062683	2619	4330	7854	1641	4939
ENSMUSG00000018770	3056	6701	6199	8720	693
ENSMUSG00000034566	5420	5619	6027	1068	2547
ENSMUSG00000022890	7775	3614	8930	4174	2464
ENSMUSG00000038690	2682	3301	276	1868	6089
ENSMUSG00000050856	949	1940	8263	4637	1875
ENSMUSG00000038717	5979	436	10190	5745	3946
ENSMUSG00000022956	1362	3251	2473	1387	4453
ENSMUSG00000054894	3655	7729	5142	4464	1753
ENSMUSG00000057229	5960	5758	4540	7312	1243
ENSMUSG00000019087	4109	15495	5473	2353	7508
ENSMUSG00000078958	2131	5467	6876	10520	232
ENSMUSG00000031007	2514	8497	9557	9056	4759
ENSMUSG00000019302	1473	7900	5456	3983	1586
ENSMUSG00000038600	4386	883	3205	4904	4353
ENSMUSG00000033379	4389	6916	7363	5303	3333
ENSMUSG00000024121	2236	4828	2495	4695	3501
ENSMUSG00000013160	5310	1980	1153	481	1795
ENSMUSG00000028238	6711	6165	8320	13857	4576
ENSMUSG00000015575	5562	9044	8922	3976	2472
ENSMUSG00000039347	2193	4070	2919	761	2665
ENSMUSG00000052459	1545	9673	711	7944	2220
ENSMUSG00000006269	6173	1439	6674	324	4492
ENSMUSG00000006273	1971	946	1917	473	1526
ENSMUSG00000022295	2389	7803	1502	11655	3141
ENSMUSG00000020566	10418	6951	2952	681	2018
ENSMUSG00000021114	1782	6466	2183	10618	8634
ENSMUSG00000019210	3752	2365	7718	7889	5573
ENSMUSG00000053375	3189	2361	1907	9499	7701
ENSMUSG00000004285	37	1273	2547	2137	3722
ENSMUSG00000039105	3071	6483	4664	4665	4013
ENSMUSG00000024403	6033	4142	1686	4247	7661
ENSMUSG00000026394	8886	9326	660	4363	3101
ENSMUSG00000033793	4065	5532	4667	9771	5354
ENSMUSG00000033792	7353	5022	9644	9911	2181
ENSMUSG00000006567	4874	7991	4581	3492	2413
ENSMUSG00000037685	4838	5996	5517	6462	1443
ENSMUSG00000021983	494	5159	4623	2193	3799
ENSMUSG00000039529	2031	10742	5571	5211	1629
ENSMUSG00000060671	819	10938	2488	4880	6038
ENSMUSG00000003341	7014	8827	2157	2104	642
ENSMUSG00000060131	2633	1564	601	2736	8928
ENSMUSG00000028457	1567	8238	10422	7315	6106
ENSMUSG00000027546	2613	5341	2990	2260	905
ENSMUSG00000024566	2682	9807	4559	2855	2099
ENSMUSG00000028710	331	2451	2756	3798	3041
ENSMUSG00000042709	616	11501	8663	4105	2085
ENSMUSG00000054428	3319	5747	2632	4800	4613
ENSMUSG00000032409	4268	14808	6099	11028	4080
ENSMUSG00000013622	549	5903	1660	528	2214
ENSMUSG00000025646	2031	9397	2624	288	5079
ENSMUSG00000027312	5186	4150	3933	3337	6668
ENSMUSG00000054843	5550	2774	9914	1810	1473
ENSMUSG00000031229	931	7945	9297	5801	1485
ENSMUSG00000046876	6705	6808	5038	9078	1162
ENSMUSG00000016541	7055	3129	8388	6395	680
ENSMUSG00000069895	4587	2113	6533	8345	7352
ENSMUSG00000042605	2544	4026	7300	4669	2442
ENSMUSG00000032637	3230	5265	6529	5095	1927
ENSMUSG00000021189	1124	5059	3889	3918	10935
ENSMUSG00000021738	10201	5879	3892	9840	7268
ENSMUSG00000020564	5635	6199	9128	536	12779
ENSMUSG00000048997	1280	4087	1987	5039	983
ENSMUSG00000059995	3104	2426	4386	7251	482
ENSMUSG00000074748	6393	9402	4238	1190	2878
ENSMUSG00000059820	4644	3446	2722	10838	5517
ENSMUSG00000051669	10827	1129	10219	131	3462
ENSMUSG00000078584	415	4067	640	6398	9009
ENSMUSG00000073294	3762	12232	1375	5308	5715
ENSMUSG00000028830	5859	9374	3132	6661	3466
ENSMUSG00000021460	4724	8365	9157	10253	2020
ENSMUSG00000068328	1820	2767	4258	1780	4409
ENSMUSG00000027496	4060	9736	4972	2438	3371
ENSMUSG00000065990	4762	5276	5218	11127	1600
ENSMUSG00000020897	3261	5691	4527	13301	3196
ENSMUSG00000070837	7080	4907	7945	8639	6359
ENSMUSG00000003604	9689	3346	4950	12208	328
ENSMUSG00000025432	2762	1323	4709	2757	4632
ENSMUSG00000029787	3253	6808	3907	1210	5829
ENSMUSG00000037727	814	4633	2165	4313	1812
ENSMUSG00000018821	2986	4965	10413	4475	3047
ENSMUSG00000020123	1724	4771	3530	3333	3253
ENSMUSG00000026432	416	4588	7260	3111	4588
ENSMUSG00000031390	2377	7088	1764	463	7246
ENSMUSG00000074166	5980	5423	3753	5439	1011
ENSMUSG00000039182	776	1276	1203	1156	1551
ENSMUSG00000041935	1272	8050	5909	9627	7423
ENSMUSG00000038112	4673	3010	10166	7823	2310
ENSMUSG00000015665	6054	11986	3393	7165	1422
ENSMUSG00000031220	4728	11467	4449	4634	6026
ENSMUSG00000024182	7870	8614	1955	3383	10439
ENSMUSG00000000142	7172	8142	1825	1213	3028
ENSMUSG00000002602	7059	2711	5575	7604	2940
ENSMUSG00000044820	1535	1411	8109	4101	7396
ENSMUSG00000050961	3335	12498	7856	9692	11718
ENSMUSG00000058618	2242	1386	4908	2222	10545
ENSMUSG00000079120	1917	2144	3184	2632	3470
ENSMUSG00000037053	3083	4389	7735	10805	5609
ENSMUSG00000039285	3261	6022	2036	8213	1747
ENSMUSG00000037458	4840	1828	6729	4349	4110
ENSMUSG00000096144	6239	2586	3457	7750	1611
ENSMUSG00000035201	5192	9677	2150	5840	6832
ENSMUSG00000078537	1992	3821	3940	2142	4979
ENSMUSG00000027165	13071	2876	9360	12626	3092
ENSMUSG00000050538	6973	4453	3741	746	4027
ENSMUSG00000045767	4202	1969	5681	294	2750
ENSMUSG00000060802	4902	2165	3273	6510	4523
ENSMUSG00000043300	6279	8054	5751	4865	7822
ENSMUSG00000039242	1280	2791	6820	3612	6381
ENSMUSG00000034780	6460	6351	6474	12059	3646
ENSMUSG00000033849	3184	5668	4997	11310	1770
ENSMUSG00000067370	1404	443	603	2667	843
ENSMUSG00000074892	3430	8824	4391	8568	4267
ENSMUSG00000050796	527	1312	2308	1875	7758
ENSMUSG00000045994	3852	2066	6186	3116	2810
ENSMUSG00000026156	1233	3164	561	8345	5896
ENSMUSG00000071649	877	4622	1715	5177	1452
ENSMUSG00000051650	5868	4721	3988	3514	1763
ENSMUSG00000031803	2472	8108	4210	3212	2079
ENSMUSG00000029431	3390	5854	925	3239	1146
ENSMUSG00000022686	2112	6369	799	5808	1013
ENSMUSG00000074004	18	3007	1640	1098	14130
ENSMUSG00000079445	7907	8130	5290	3303	7358
ENSMUSG00000059479	3732	4819	9577	4637	6769
ENSMUSG00000069920	585	1012	2886	4571	5396
ENSMUSG00000046605	3574	3672	4330	5040	9414
ENSMUSG00000043740	9384	2290	3841	6471	7201
ENSMUSG00000006731	1623	1514	5568	3425	1021
ENSMUSG00000013418	3395	1729	2766	6278	4353
ENSMUSG00000041372	2280	3144	2446	493	5991
ENSMUSG00000055629	2906	8823	1856	3981	3689
ENSMUSG00000028413	1409	4386	5930	1085	3569
ENSMUSG00000028541	1213	6505	10029	2797	6480
ENSMUSG00000052423	2815	7008	4952	2916	3097
ENSMUSG00000022793	4837	3827	3773	1426	5158
ENSMUSG00000017929	4758	1448	4927	2364	6709
ENSMUSG00000056124	4631	3689	6607	7224	7023
ENSMUSG00000021504	5790	8345	9629	11294	2360
ENSMUSG00000001039	5853	6227	1959	4276	2805
ENSMUSG00000063439	1601	4886	7227	7147	580
ENSMUSG00000039653	6460	3940	4200	1713	7830
ENSMUSG00000031820	4267	7375	5311	2426	5724
ENSMUSG00000032086	1007	794	7834	1095	6925
ENSMUSG00000040605	577	1213	9713	5099	10123
ENSMUSG00000025612	9088	1643	5797	4269	9149
ENSMUSG00000040270	5777	6060	8703	3581	2556
ENSMUSG00000024959	49	2883	2702	9212	12526
ENSMUSG00000028416	4459	6305	8823	7660	576
ENSMUSG00000042215	5341	3962	1776	8982	3905
ENSMUSG00000030847	508	543	3105	1873	10021
ENSMUSG00000037316	4020	7818	5090	5663	7442
ENSMUSG00000049792	2315	5715	6061	1086	4151
ENSMUSG00000024392	705	3105	8261	2905	10005
ENSMUSG00000039741	2122	1853	4008	5293	8867
ENSMUSG00000040007	27	1809	1854	1645	619
ENSMUSG00000025372	2903	2283	3149	3405	11443
ENSMUSG00000038859	5591	7092	7178	11855	7000
ENSMUSG00000018126	2957	6228	7395	4956	1405
ENSMUSG00000047507	6016	4439	497	5854	4059
ENSMUSG00000057789	1381	1112	2565	606	1344
ENSMUSG00000024232	5803	6277	5110	9687	6593
ENSMUSG00000024844	1866	4233	1196	7263	5398
ENSMUSG00000037307	8154	12074	9353	2514	3500
ENSMUSG00000037922	3658	4504	7161	1507	1078
ENSMUSG00000025316	2761	574	6046	2013	4250
ENSMUSG00000021901	4495	5899	2773	1177	3003
ENSMUSG00000026196	512	1890	3545	4957	5176
ENSMUSG00000026805	453	6481	2690	6065	6926
ENSMUSG00000034384	2092	5073	1047	8679	4982
ENSMUSG00000021381	394	347	3385	2857	11765
ENSMUSG00000032033	1214	1308	6903	3531	3350
ENSMUSG00000045763	2037	2007	874	3389	7205
ENSMUSG00000034266	7996	2166	3466	2252	7333
ENSMUSG00000039699	699	7450	2443	10447	11821
ENSMUSG00000026630	4481	5708	2915	5764	2197
ENSMUSG00000003873	2403	7994	5694	1482	6228
ENSMUSG00000035021	4133	1371	1341	8238	7719
ENSMUSG00000002748	2688	563	3592	2980	2429
ENSMUSG00000040054	3396	6481	3293	8828	4690
ENSMUSG00000026987	1273	1505	7668	534	2996
ENSMUSG00000002083	3593	4757	988	1223	4992
ENSMUSG00000084957	5280	9535	6358	11013	3331
ENSMUSG00000041660	6460	7132	2626	5111	4473
ENSMUSG00000006464	5028	8566	6755	3720	4217
ENSMUSG00000035759	1893	1198	822	4760	3929
ENSMUSG00000051444	4724	4388	4185	5350	683
ENSMUSG00000031755	6600	779	5904	1711	5067
ENSMUSG00000025235	3183	1699	2562	5005	12208
ENSMUSG00000063145	3102	5440	4327	2867	5126
ENSMUSG00000037325	4077	4865	5721	2678	3960
ENSMUSG00000035919	3389	2394	9125	4884	5641
ENSMUSG00000022641	3243	10348	8095	4996	4508
ENSMUSG00000006010	5401	1869	2320	11831	5434
ENSMUSG00000067722	2498	5535	1109	3217	7585
ENSMUSG00000052712	2544	5079	5635	6569	4882
ENSMUSG00000019132	6460	12133	3751	9937	1760
ENSMUSG00000079065	5120	10259	7679	3027	4071
ENSMUSG00000026851	1528	7049	1222	3725	3244
ENSMUSG00000033187	522	4609	610	8774	2333
ENSMUSG00000030780	7292	5642	9418	3137	8165
ENSMUSG00000039294	1320	5645	3502	3860	3087
ENSMUSG00000037594	336	8156	2033	2042	1227
ENSMUSG00000044361	93	2721	260	4978	415
ENSMUSG00000078786	5142	8649	7994	10370	3472
ENSMUSG00000033488	4456	1674	4305	6689	3505
ENSMUSG00000044375	793	7067	1665	8361	2356
ENSMUSG00000038543	5815	6049	2240	9871	2881
ENSMUSG00000047617	2082	6041	10102	2432	4962
ENSMUSG00000046096	2816	4562	3736	5058	8781
ENSMUSG00000049946	430	1318	4161	5169	6474
ENSMUSG00000034773	4985	6981	9076	1497	2361
ENSMUSG00000036299	2829	10073	4880	8184	7948
ENSMUSG00000090164	7656	1695	3254	3324	348
ENSMUSG00000036948	353	730	4641	1359	2267
ENSMUSG00000053684	1893	6519	4451	2962	1823
ENSMUSG00000053508	3261	7027	6181	7365	3060
ENSMUSG00000064063	4949	5775	12582	10937	2177
ENSMUSG00000050641	1400	9931	1788	5993	4696
ENSMUSG00000049694	4419	3471	6572	6681	5729
ENSMUSG00000061877	2847	4339	8779	3499	1832
ENSMUSG00000091996	3261	136	7003	7849	1640
ENSMUSG00000047515	257	7557	3682	4366	7009
ENSMUSG00000045587	6460	8182	7053	3366	3467
ENSMUSG00000045942	1947	7657	4767	6476	4750
ENSMUSG00000031022	1560	13543	4725	2128	608
ENSMUSG00000057246	7144	5072	1312	6855	4618
ENSMUSG00000042243	2901	4313	8410	12929	7803
ENSMUSG00000040282	2234	3835	2380	5407	687
ENSMUSG00000046974	4505	7566	3807	8910	4539
ENSMUSG00000041406	6460	10054	3295	11893	2995
ENSMUSG00000072145	5458	7421	11741	9231	9489
ENSMUSG00000070618	9781	12225	5567	5062	1134
ENSMUSG00000046317	1008	234	124	4471	773
ENSMUSG00000094796	3489	12159	3947	7180	3566
ENSMUSG00000002980	537	2855	1901	3079	2107
ENSMUSG00000004892	1613	10180	8599	1582	3816
ENSMUSG00000020650	5256	5870	6238	7756	5859
ENSMUSG00000002015	3051	8967	1307	3576	2582
ENSMUSG00000031955	6745	1545	1826	6310	7204
ENSMUSG00000028121	3287	6902	4464	6866	5115
ENSMUSG00000013523	1637	2213	3123	4030	1873
ENSMUSG00000005687	5601	9997	7753	1952	4076
ENSMUSG00000059439	8478	1632	3368	2358	8590
ENSMUSG00000030268	1854	3534	4726	5021	4382
ENSMUSG00000030826	4376	6852	4700	4407	6665
ENSMUSG00000030983	6391	11075	5552	4057	3627
ENSMUSG00000037525	2773	4607	4289	9218	9325
ENSMUSG00000027792	3078	5133	9950	7910	4205
ENSMUSG00000060376	617	2395	2181	1566	449
ENSMUSG00000032263	1726	2020	10523	3817	3434
ENSMUSG00000030802	8619	5825	8252	8201	949
ENSMUSG00000028191	4695	4062	5789	7254	4703
ENSMUSG00000000861	4566	4446	3210	8791	6473
ENSMUSG00000048251	3016	46	1159	3225	1400
ENSMUSG00000057329	4153	1363	3610	1986	10627
ENSMUSG00000053820	2014	11799	7047	5702	5196
ENSMUSG00000099974	1943	10099	3615	9121	3533
ENSMUSG00000007659	7246	2797	6286	4017	1336
ENSMUSG00000032191	1283	179	5199	1736	1948
ENSMUSG00000027381	4276	6225	1207	4936	3758
ENSMUSG00000003190	2826	6633	7723	3349	786
ENSMUSG00000009112	2443	12830	2614	5143	7874
ENSMUSG00000030200	5087	2800	5827	4640	8089
ENSMUSG00000044165	2975	6793	2642	6927	3054
ENSMUSG00000089682	890	7796	1744	7430	8684
ENSMUSG00000053175	9305	6200	3214	9759	624
ENSMUSG00000022508	1914	2499	1761	3221	7386
ENSMUSG00000000317	3644	2227	4572	4438	5176
ENSMUSG00000029438	2422	3144	1976	2284	4062
ENSMUSG00000029681	5272	9865	3487	11458	3060
ENSMUSG00000030814	602	2462	1162	9706	1317
ENSMUSG00000038256	2546	7985	3671	11752	6090
ENSMUSG00000063382	2215	990	282	8326	4397
ENSMUSG00000037608	4771	7927	6102	769	2739
ENSMUSG00000032066	1415	1335	3846	2906	3498
ENSMUSG00000040363	325	11671	2364	1676	10916
ENSMUSG00000036959	1901	8051	2910	2881	5998
ENSMUSG00000009681	1898	3993	7867	8007	4699
ENSMUSG00000026172	9567	1153	9109	11945	2884
ENSMUSG00000046598	5786	6415	5789	3086	5524
ENSMUSG00000028167	2405	4489	6289	7745	7092
ENSMUSG00000041347	2428	3826	7282	2764	6018
ENSMUSG00000021070	3250	794	755	7223	6918
ENSMUSG00000048482	5280	3867	6186	3699	3297
ENSMUSG00000049658	364	2549	4438	4442	1355
ENSMUSG00000031872	6007	1670	3159	5702	2556
ENSMUSG00000035086	3399	2162	6389	6094	6586
ENSMUSG00000040867	551	4341	1202	725	3229
ENSMUSG00000038214	3330	2374	2398	8382	5135
ENSMUSG00000092060	669	2600	1574	1068	4346
ENSMUSG00000028545	3394	4684	3421	1311	8071
ENSMUSG00000042182	4500	2728	2974	1849	2918
ENSMUSG00000048186	9347	2245	8851	2022	2504
ENSMUSG00000037418	3541	571	4410	10677	2807
ENSMUSG00000052819	435	2298	860	2960	2347
ENSMUSG00000020169	4532	3448	10210	874	7165
ENSMUSG00000032757	5129	2781	1828	9343	7784
ENSMUSG00000025484	784	1395	4428	6105	6806
ENSMUSG00000050071	1265	8992	5224	3812	820
ENSMUSG00000042750	2305	5303	6094	4727	7127
ENSMUSG00000047844	875	3253	5496	8879	8128
ENSMUSG00000075269	7575	3357	11303	11979	3703
ENSMUSG00000022684	5223	10056	2819	9530	6920
ENSMUSG00000027420	4126	7162	6167	464	9774
ENSMUSG00000032556	5822	2508	10531	4115	5732
ENSMUSG00000074489	4145	4256	6907	8339	9373
ENSMUSG00000031375	4224	4298	1951	1228	6173
ENSMUSG00000052271	1648	6606	5117	2544	9450
ENSMUSG00000044243	2008	697	6113	739	4256
ENSMUSG00000072964	7924	12618	4527	7958	3445
ENSMUSG00000025128	3690	4520	14915	7948	7270
ENSMUSG00000045493	961	2542	2887	3844	3256
ENSMUSG00000030103	1092	2532	106	9978	7360
ENSMUSG00000030256	1812	2559	6612	1411	4491
ENSMUSG00000074768	2865	1257	2234	2099	6451
ENSMUSG00000042118	2818	2493	6462	2049	5192
ENSMUSG00000014329	3304	977	3514	2385	5815
ENSMUSG00000003452	6657	2659	5626	7053	7680
ENSMUSG00000037933	4462	679	4330	3108	9759
ENSMUSG00000004446	2701	1854	2316	3171	1979
ENSMUSG00000016758	2565	460	1236	2844	6956
ENSMUSG00000024381	3750	5432	11631	1457	9134
ENSMUSG00000098112	5005	5966	5750	7588	2957
ENSMUSG00000022089	5109	11482	4893	8731	3582
ENSMUSG00000057367	2396	1212	8817	6885	8171
ENSMUSG00000032000	4508	946	2895	4896	2355
ENSMUSG00000017716	1739	7633	7671	11146	3759
ENSMUSG00000038840	2727	1324	811	7435	2892
ENSMUSG00000041684	2215	598	8159	4888	1138
ENSMUSG00000067787	3555	4114	2120	1423	2225
ENSMUSG00000014453	1457	9846	1816	5096	2416
ENSMUSG00000030528	3128	6077	1845	971	6215
ENSMUSG00000020840	2136	5129	1856	4205	3805
ENSMUSG00000061132	3239	5973	3266	6226	1902
ENSMUSG00000090247	5675	5557	9064	7597	3163
ENSMUSG00000057506	3271	11165	5957	4068	5621
ENSMUSG00000057667	435	251	5343	376	7177
ENSMUSG00000060708	455	3120	3269	3462	8652
ENSMUSG00000038982	7492	8873	4677	3702	3841
ENSMUSG00000005804	2979	6049	7267	5473	4765
ENSMUSG00000001999	2464	7000	9132	4000	4537
ENSMUSG00000040466	2767	329	786	1726	4523
ENSMUSG00000026577	3183	3463	6173	5645	1301
ENSMUSG00000040093	3487	6859	4582	4727	6485
ENSMUSG00000026739	4455	4215	5781	7135	2618
ENSMUSG00000022098	2301	4805	1145	261	3568
ENSMUSG00000030046	3839	4917	1586	5240	1549
ENSMUSG00000023279	9347	11631	9548	6035	1845
ENSMUSG00000027358	3378	5165	3997	1125	1431
ENSMUSG00000034663	1434	6373	3321	6464	4907
ENSMUSG00000029335	1863	1133	1183	2775	4096
ENSMUSG00000021835	1434	2798	3509	1096	4375
ENSMUSG00000032179	1096	2609	3871	11645	9939
ENSMUSG00000039004	2293	2090	1725	2453	6166
ENSMUSG00000008999	3669	2396	3592	5604	2607
ENSMUSG00000032726	4123	4876	5026	4927	6324
ENSMUSG00000002384	3728	3180	2550	3869	4474
ENSMUSG00000031963	1787	1495	357	2348	6547
ENSMUSG00000021796	1782	4888	5128	4099	3718
ENSMUSG00000052430	7519	6068	3940	6141	1360
ENSMUSG00000067336	2826	10474	4625	5521	3687
ENSMUSG00000030138	8217	5695	1142	5750	3330
ENSMUSG00000031377	5012	11644	6213	4733	1385
ENSMUSG00000049086	4298	7739	9363	4328	6453
ENSMUSG00000025105	3757	2615	5047	5343	3828
ENSMUSG00000028487	3688	5432	1408	4974	5847
ENSMUSG00000024191	2371	7972	8305	4479	3286
ENSMUSG00000011958	8662	2408	7324	7027	5171
ENSMUSG00000078566	1170	4336	2829	3806	4487
ENSMUSG00000022051	841	1235	3273	6652	935
ENSMUSG00000028115	694	2480	1655	3813	11114
ENSMUSG00000022687	7452	3153	4309	10024	2754
ENSMUSG00000044502	3244	1826	2959	2830	6157
ENSMUSG00000061755	3834	1571	10135	11674	2713
ENSMUSG00000026278	5693	5153	792	1072	5704
ENSMUSG00000015943	2106	688	3983	3947	5303
ENSMUSG00000047721	4449	2898	614	2358	2322
[truncated: 15,572 more rows]
