# Supplementary material for: Genome-wide CRISPR Screens in T Helper Cells Reveal Pervasive Crosstalk between Activation and Differentiation
Source: Cell. 2019 Feb 7;176(4):882–896.e18. doi: 10.1016/j.cell.2018.11.044 (PMC6370901; doi:10.1016/j.cell.2018.11.044)
Supplement: Data S2. Processed Data from All the Steps of the Analysis, Related to Figure 1 [file mmc2.zip › supplemental data/crispr screen/grnacnt.txt]

sgRNA	Gene	sc2a_irf4_pos	sc2b_xbp1_pos	sc2b_xbp1_neg	sc1_il13_neg	lib_lib2	IL4_GFP_pos	s11_IL13_low	s11_IL13_mid-low	lib_origfull	lib_clone2	sx4_IRF4_pos2	sc3_gata3_pos	sc3_gata3_neg	sc1_il13_pos	sc2a_irf4_neg	s11_IL13_0	s11_IL13_1	s11_IL13_2	s11_IL13_4	sx4_IRF4_pos	sx4_IRF4_neg	sx2_STL_0	sx2_STL_1	sx2_STL_2	s8a_STL_pos	s8a_STL_neg	s10_FOXP3_pos	s10_FOXP3_neg	cd103_pos	cd103_neg	s9_STG_pos	s9_STG_neg	s8b_XBP1_pos	s8b_XBP1_neg	first_il4_neg	lib	first_il4_pos
TCATAGATACTGACACGGC	Stard13	212	1980	77	230	228	0	0	0	182	153	48	165	54	299	398	0	0	97	56	0	0	46	60	137	32	0	0	0	0	37	44	66	115	70	7	36	0
GCCGACAATATCAGAGACG	Fbl	772	0	575	642	531	0	0	0	530	613	73	509	545	695	830	0	0	190	272	1	0	238	351	503	122	0	0	0	0	91	70	289	414	345	29	88	1036
TGGGATATAACCCCCATCA	Txndc12	48	0	160	76	61	0	0	0	52	51	0	84	0	56	0	0	0	66	26	0	0	46	43	143	0	0	0	0	0	0	25	29	59	43	2	12	0
AAATGATTGATCACTGTCC	Tas2r140	0	0	0	0	0	0	0	0	0	0	0	0	0	0	0	0	0	0	0	0	0	0	0	0	0	0	0	0	0	0	0	0	0	0	0	0	0
ACCCCTATAGGGGACCAAC	Rpap1	0	0	0	0	0	0	0	0	27	23	0	0	0	0	0	0	0	22	19	0	189	0	7	0	0	0	0	0	0	0	0	17	24	21	0	4	0
AATCTTGCTTCTTACAACT	Ifi27l2b	35	0	24	45	6	0	0	0	10	2	1	35	0	6	0	0	0	12	2	0	0	5	0	8	0	0	0	0	0	0	0	11	8	1	0	0	0
CGATGACTGGACAGCGGGA	Secisbp2l	188	0	121	263	220	0	0	740	265	84	114	169	0	338	0	0	0	150	157	0	597	83	193	917	1814	0	454	9228	0	145	121	144	226	168	4	37	0
TACGCAGTTGGAGAAGTGG	Aoc1	295	131	99	229	297	0	0	0	325	118	28	281	127	302	0	0	0	105	262	0	241	112	293	646	66	0	0	0	0	34	54	213	191	292	14	48	0
CGATTAATGCACTTCTCCA	Irg1	371	1903	167	301	231	0	0	0	292	606	35	350	900	345	399	0	0	191	236	0	652	78	103	557	59	0	0	0	0	23	122	186	229	277	11	63	863
CACTCCCCCTATCGAACAC	Abi2	125	0	59	130	112	0	0	0	129	88	0	164	0	80	0	0	0	41	69	0	191	37	17	38	0	0	0	0	0	0	28	64	89	87	1	22	0
CGGTGCTGTTTCCAACGCA	Gjc1	616	3176	610	693	454	0	0	758	570	356	148	550	468	638	1092	0	0	379	612	0	241	268	427	649	236	0	481	0	0	179	320	456	491	654	21	119	0
GGTACACTCAGCTGCTAAG	Mr1	122	3314	139	161	113	0	0	220	219	136	26	72	124	136	0	0	0	83	91	0	167	158	103	153	78	0	150	0	0	19	152	136	187	111	5	42	0
ATCAATATATCATTCACGG	Rag2	180	1207	104	265	125	0	0	0	142	392	61	201	151	306	657	0	0	49	49	0	0	65	81	76	1	1	0	0	0	93	108	104	149	52	5	28	0
CAGTCTCAGACTTAATCAA	Cd47	10	0	7	0	10	0	0	0	25	24	0	34	0	9	344	0	0	21	16	0	0	9	2	183	0	0	0	0	0	0	4	23	10	17	1	6	0
AATTAACCTCCTGTGGCGC	Nrf1	789	0	773	1119	951	0	5602	3552	845	853	3317	873	357	973	1757	0	0	316	682	1	3837	378	420	2890	3915	4281	2043	6918	3	4130	555	436	605	730	34	171	1105
CCGAGAAATAATTTTCCGA	Sh3d21	196	2984	137	333	169	0	0	0	96	91	27	218	57	449	193	0	0	72	124	0	144	76	47	240	11	0	0	0	0	42	32	95	123	114	6	13	0
AGATGTAACAGCAGCCGAG	Taf11	167	1367	422	314	231	0	0	0	265	270	58	218	176	241	108	0	0	99	262	0	0	75	117	68	70	0	0	0	0	56	81	188	180	273	19	38	0
GGACTCAAGATAGCCCGAG	Slc31a1	80	0	98	103	74	0	0	0	123	215	40	85	45	129	0	0	0	46	79	0	0	64	50	111	0	0	0	0	0	54	1	121	92	108	6	20	0
CCGCTCAAGGCTGACCAGG	Fam193b	826	1	690	891	663	0	1	0	756	475	95	848	669	831	2321	0	0	418	570	0	164	288	368	502	268	0	0	389	0	109	242	453	484	600	22	131	0
GTGGTATGTAGATACCCCG	Slitrk5	64	0	10	48	15	0	0	0	49	94	0	65	0	49	0	0	0	33	27	0	0	42	21	0	10	0	0	0	0	0	35	58	36	22	3	13	0
TCCCCCGTTGCGATAGCAG	Slc6a9	290	0	289	217	337	0	0	0	408	242	29	347	215	294	0	0	0	160	221	0	267	209	170	490	594	1	0	0	1131	42	33	186	237	228	5	66	454
ATAGGATGATTTTGGCAAG	Cab39l	115	0	87	100	69	0	0	0	72	178	0	67	0	98	0	0	0	62	56	0	0	40	5	93	11	0	0	0	0	0	65	57	67	63	1	8	0
AACGAGCTTGCTATCGGGA	Defb7	599	0	402	479	383	0	1	571	335	410	75	467	194	405	240	0	0	183	176	0	182	122	151	491	226	0	346	0	0	98	112	190	220	220	7	85	0
GACTGAACTTGTCGGCAAT	Aknad1	688	0	350	983	454	0	0	827	446	657	54	746	238	935	284	1	1	228	343	0	0	266	460	498	179	0	431	1	0	71	152	361	428	348	18	90	0
AGACGGGCTGTTCGGAAGA	Hrh3	167	0	243	264	199	0	0	0	200	53	122	271	198	277	346	0	0	144	176	0	0	102	99	20	11	0	0	0	0	155	186	186	154	192	11	46	0
AGGGAGTCGCGCCTGCCAG	Shf	858	1917	1029	1033	688	0	0	1146	895	1040	43	704	490	936	996	0	1	599	623	0	761	544	614	560	395	0	655	0	0	32	252	626	753	759	32	184	0
GGCATCGGCTTCCACAAGC	Krt39	311	0	277	283	282	0	0	0	369	230	74	385	332	364	0	0	0	202	255	0	203	228	198	336	15	0	0	0	0	91	119	245	326	251	11	74	896
ACAGTCCCTTGATGGATAG	Prl7a1	257	0	102	351	261	0	0	0	472	181	108	282	288	310	673	2	0	182	358	0	219	125	288	112	79	0	0	0	0	129	55	236	329	376	13	75	0
GAATGCGGTATAAACGAAG	Inpp5f	178	0	87	102	115	0	0	0	102	511	23	99	78	98	950	0	0	25	32	0	0	52	104	160	44	0	0	0	0	33	67	35	97	24	8	27	1471
TCTTGATGGGATGGTAGCA	C130079G13Rik	76	0	41	88	59	0	0	807	89	127	25	148	115	52	202	0	0	44	26	0	0	59	40	70	185	0	490	0	0	36	24	50	36	36	6	13	0
TTGAGACCGTTGTAGAGGT	Acsl1	231	0	312	389	316	0	0	0	398	206	60	324	43	514	498	0	0	230	314	0	170	105	234	374	69	0	0	0	0	97	162	281	456	313	19	71	0
GCGTTGTAAGGGTAGCCGC	Ube2c	202	0	169	253	168	0	0	0	343	435	76	79	52	205	0	0	0	208	301	1	518	217	220	196	113	0	0	0	0	92	153	254	265	298	15	65	0
GTTTTCAGTAGGGCGCTCC	Btg2	223	0	111	243	141	0	0	0	194	178	61	284	634	195	0	0	0	109	104	0	212	119	168	76	37	0	0	0	0	84	107	93	195	113	3	43	0
TGCACGTCTCGGCGGTAAA	Ubr3	460	2047	342	541	467	0	0	1	453	233	61	581	181	553	686	0	0	192	210	0	244	187	259	380	64	0	0	0	0	90	190	265	237	216	12	68	0
CGTGTAGGGCAAGTGGCGC	Fbxl8	683	1807	568	666	552	1	0	0	749	338	101	453	285	346	235	0	0	339	523	0	259	246	335	462	91	0	0	0	0	106	191	366	413	652	15	135	0
GCCGATGGACTCCAACATC	Trpv3	758	0	762	701	481	0	0	0	508	688	176	585	118	626	896	0	0	364	484	0	199	211	329	386	162	1	0	0	0	230	368	249	341	520	16	84	0
AGATAGATGGGCTATCGGC	Prop1	321	1	405	452	439	0	0	403	558	511	114	577	27	418	289	1	0	368	515	0	92	239	406	147	156	0	248	0	0	141	162	358	378	568	33	111	0
CAGTCGGACTTGCGCGGCT	Hoxb6	509	0	707	526	532	0	0	1	622	605	158	587	1197	728	261	0	0	306	412	0	1249	210	393	458	625	2	0	3110	0	208	253	374	398	460	21	106	0
CACAAGCTAAATGCCAAAT	Mat2a	151	0	24	100	96	0	0	0	37	9	0	134	240	76	744	0	0	9	25	0	0	10	83	0	0	1	0	0	0	0	20	17	48	27	0	6	0
CAATGGAATCGATGAATGC	Aldh1a7	63	0	172	279	155	0	0	0	135	13	26	113	121	234	266	0	0	43	66	0	0	51	70	42	0	0	0	0	0	24	13	91	69	77	2	20	0
AACGGAGCCATGTCCCGCC	Rdh5	258	0	173	312	262	0	0	0	348	274	38	288	64	260	470	0	0	224	267	1	60	186	268	357	39	0	0	0	0	47	107	251	236	308	10	79	0
CTGTAGCTTGCAGGTAAAG	Tmigd1	165	0	100	212	199	0	0	1	189	432	54	125	60	244	228	0	0	107	114	0	463	68	65	77	48	0	1	0	0	55	96	128	98	140	5	26	0
AGTTGGTGATCACCCGAGA	Tgm3	49	0	82	137	72	0	0	0	142	364	32	39	0	93	143	0	0	96	90	0	323	80	20	451	0	0	0	0	0	50	27	127	86	89	6	30	0
GGAATTCCGGAGGCCGGTA	Pgm3	196	0	287	436	234	0	0	0	332	82	106	564	152	241	470	1	0	217	330	0	469	195	187	494	114	0	0	0	0	127	121	307	453	323	19	76	0
CGCCCGGTGGATATCCCTG	Cabp7	1269	1	953	1257	707	0	0	1289	770	687	273	1453	385	1517	555	0	0	470	845	0	646	510	769	798	441	0	730	1	0	302	514	658	921	888	38	154	0
TACCCCCAGCCCGGACTGA	Wdr18	69	0	138	135	158	0	1	0	174	366	43	168	0	193	449	0	0	109	226	0	109	99	97	526	71	0	0	0	0	39	85	155	156	272	9	35	0
CCGCGCTACACATTGCTGG	Alg3	786	2	781	1067	760	0	0	738	1013	1306	160	772	187	780	725	1	0	545	460	0	842	479	788	1104	1262	0	490	0	2967	202	187	628	646	546	34	183	0
ACCTACTGTCGCCACAAGC	Xylt1	205	0	462	537	314	0	0	0	279	92	25	574	42	539	800	0	0	152	130	0	2	101	210	153	35	0	0	0	0	35	0	148	267	118	12	58	0
ACCCATCAACATCCGATGG	Car5b	261	0	248	153	279	0	5135	0	567	40	3708	449	514	134	526	0	0	290	534	0	2938	206	331	1712	1792	3766	1	0	0	4431	461	306	422	590	32	83	0
AAGGTCCTCTCATCCGGGC	Chmp7	116	0	34	100	77	0	0	0	150	42	15	131	44	142	390	0	0	119	158	1	176	54	56	580	1875	0	0	1	6634	25	107	152	184	139	5	31	0
TTCGGCTTCAACTCCTCGC	Robo3	373	0	289	367	408	0	0	0	409	167	14	401	51	242	220	0	0	186	196	0	618	107	188	394	55	0	0	0	1	18	83	219	295	206	14	106	0
TCCACGCGCTGGCTTCGAG	Sel1l3	396	1630	267	239	290	0	0	1	356	288	83	240	0	311	0	0	0	193	192	0	122	132	306	294	63	0	0	0	0	140	69	273	258	222	10	84	0
TGGCGGTCCACCTGTAGCA	Mms19	166	0	328	302	290	0	23	0	309	327	102	336	208	352	233	0	0	163	152	0	0	189	228	298	57	25	0	0	0	100	180	191	245	166	4	62	0
GCATTGTGTCTGGTGGCTA	Arfip2	108	0	82	156	128	0	0	0	114	153	21	76	0	183	0	0	0	40	112	0	0	63	47	0	0	0	0	0	0	24	0	87	100	89	11	22	0
CGCTCTAGCGAGTACCACC	Gnaz	156	1	155	180	154	0	0	0	189	172	15	72	215	165	151	0	0	45	97	0	0	85	52	229	55	0	0	0	0	19	35	59	95	106	6	47	0
GTAGCTTTAGGTGTCGTAA	Frrs1	43	0	12	6	24	0	0	0	44	146	33	2	0	32	0	0	0	32	4	0	0	9	14	0	0	0	0	0	0	50	44	30	43	7	3	13	0
TGCCCATTATAGCCCTCGC	Bcat2	414	0	247	521	466	0	0	0	622	485	84	485	297	447	336	0	0	206	303	0	261	211	276	171	29	0	0	0	0	88	115	287	415	321	30	122	8
CACTGATGGCCGGTAGTCG	Dmbx1	484	0	303	482	409	0	0	0	583	211	38	521	236	501	464	0	0	263	497	0	0	243	230	307	86	0	0	0	0	48	172	258	356	509	17	96	0
AGAAGGCTACCCGCGGCCC	Zfp827	73	0	69	149	71	0	0	0	143	425	0	121	0	173	0	0	0	128	138	0	183	40	67	234	32	0	0	0	0	0	60	84	145	175	8	26	0
CCGGCGTTGACAGTGAAAC	Nckap1l	97	0	107	222	297	0	0	0	273	222	60	279	325	269	0	0	0	111	135	0	387	87	118	142	78	0	0	0	0	99	109	118	149	144	4	48	0
ACGCTAGTCAAACTCCACG	Ccdc74a	74	0	177	163	106	0	0	0	152	88	11	68	0	60	0	0	0	56	110	0	0	115	173	72	16	0	0	0	0	12	48	98	152	113	0	27	0
GAATAGTGCACAAATGTCG	Vmn1r172	154	2763	224	359	261	0	0	0	301	309	203	246	153	332	860	0	0	98	164	0	1134	109	171	823	2272	0	1	9352	0	282	114	151	179	192	5	56	0
CTGGGAACTTTGCACACAG	Krtap27-1	480	0	399	338	317	0	0	0	355	105	124	497	79	390	1491	1	0	211	329	0	226	235	250	531	157	0	1	1	0	166	112	311	388	376	23	64	0
GTTGTAGGAAAGATCGAGC	Tlr3	75	0	67	83	54	0	0	0	40	206	23	69	202	104	495	0	0	26	54	0	148	25	4	86	22	0	0	0	0	24	25	21	43	50	2	11	0
AGATGCTTACATCTGGCCC	Pdcd5	709	1454	474	568	512	0	0	383	573	1150	71	416	47	702	2	1	0	316	578	0	158	252	619	483	246	0	247	0	0	83	129	369	405	573	26	129	0
TAGATAATATGGCAGTACC	Cdc27	29	0	26	37	33	0	0	0	65	46	24	14	0	29	0	0	0	15	31	0	0	25	20	123	19	0	0	0	0	18	0	37	32	25	0	12	0
AGGACCGTCCGTGGGCCCG	Lamc3	530	1	423	619	442	0	0	1	647	775	170	523	120	667	616	0	0	264	383	0	633	233	346	413	145	0	0	0	0	215	250	416	511	456	18	119	0
CACCCTTCCAACTACAGTA	Vmn2r65	0	0	0	0	0	0	0	0	0	0	0	0	0	0	0	0	0	0	0	0	0	0	0	0	0	0	0	0	0	0	0	0	0	0	0	0	0
GAGTTTTACAACCAGTACG	Fam78a	0	0	0	0	0	0	0	0	0	0	0	0	0	0	0	0	0	0	0	0	0	0	0	0	0	0	0	0	0	0	0	0	0	0	0	0	0
GTTGTCCCAAATCGGGCAC	Il1f5	445	0	442	766	426	0	0	0	475	1064	170	758	161	706	411	0	0	306	400	0	641	195	318	118	35	0	0	0	0	243	98	289	428	401	20	75	0
TTCTTCGTGTGCGCTGAAC	Slc25a42	267	2671	330	373	340	0	0	156	462	717	129	346	167	368	503	0	0	224	285	0	804	172	293	237	107	0	87	0	0	145	203	278	344	275	15	82	0
TTCGGTAAGGACGTCTGGC	Gnptab	397	0	323	531	528	0	0	55	570	93	86	467	176	557	0	0	0	222	141	0	313	203	178	359	61	0	22	0	0	117	184	256	233	157	14	102	0
GTGACGCCATACGCTGACC	Helz	362	0	300	290	250	0	1	0	371	314	13	66	215	215	64	0	0	119	206	0	222	153	231	120	0	0	0	0	0	22	76	157	203	235	2	69	0
CCTCAAATCGAGCGTAATC	Dlg2	173	0	239	162	166	0	1	321	219	456	38	203	365	247	0	0	0	71	80	0	0	70	64	26	130	1	229	0	1	50	73	131	94	90	11	39	0
CCCATATTGGCTCTAGAGG	Gjc2	563	0	577	835	446	0	0	1	449	692	81	760	245	907	1118	0	0	343	446	0	216	340	353	586	98	0	0	0	0	87	364	435	441	492	32	73	0
ATAAAATGCTGCCTGACCC	Sult1c1	191	0	161	158	139	0	0	0	133	8	17	179	270	183	563	0	0	43	64	0	1	86	53	87	16	0	0	0	0	23	53	74	120	66	1	25	0
TGACTCCATCTGGATCCGC	Cntrob	539	0	223	554	458	0	0	0	444	279	64	434	133	572	640	0	0	333	417	0	120	195	346	429	180	0	0	0	0	72	156	314	342	531	17	79	0
CCCGGGAGTAGGGACCTAA	Tmem102	297	0	186	271	141	0	0	0	167	25	68	357	93	217	466	0	0	93	207	0	97	83	135	0	10	0	0	0	0	71	115	139	206	186	4	35	0
AACAGCCCCGTAACGCCGG	Dok7	392	0	313	426	270	0	0	2061	415	124	128	434	465	382	713	0	1	274	298	0	463	147	238	218	468	1	1205	0	0	141	85	287	293	301	16	94	0
TGCCCACTCTGGCTGCATA	Vsig2	197	0	304	461	232	0	0	0	355	57	96	316	72	185	158	0	0	185	243	0	168	125	200	226	29	0	0	0	1	146	55	240	291	279	21	65	0
AGTACTCAGCATATACTGC	Ncapg	108	0	92	139	138	0	0	0	225	142	0	114	0	166	160	0	0	63	114	0	1	57	201	137	88	0	0	0	0	0	46	97	106	125	3	32	0
AGGTTCGAGGAGTCCGCCA	Cabin1	108	0	139	160	131	0	0	0	192	138	22	187	112	174	0	0	0	166	189	0	0	85	158	21	41	0	0	0	0	41	131	120	207	195	8	38	0
GGCACGCCACAAACACCGA	Zfp526	371	1953	549	312	355	0	0	0	353	319	19	314	764	454	1	0	0	151	256	0	0	131	180	34	105	0	0	0	0	13	78	159	204	246	8	69	0
CACCCTCGAATGGGCGCTC	Ftcd	275	0	138	335	296	0	0	0	262	315	65	275	41	446	255	0	0	128	129	0	0	61	118	43	23	0	0	0	0	87	89	133	149	144	11	63	0
CCTCACCCGCTGGAAGTCA	Itm2c	179	0	174	160	158	0	0	0	207	18	31	173	1	309	341	0	0	107	98	0	0	83	97	264	0	0	0	0	0	36	70	164	136	110	10	32	0
ATGAGTGTGCCGTGGTGAA	Egfem1	170	0	197	188	203	0	0	0	211	457	48	299	0	345	253	0	0	106	247	0	0	72	158	0	65	0	0	0	0	59	91	148	188	230	15	40	0
TTCACACTCACCTTCGATC	Myl4	262	0	321	319	286	0	0	0	375	201	5	157	53	368	261	0	0	158	124	0	190	87	159	62	54	0	0	0	0	4	163	196	220	134	9	52	0
CTGACTGTAACGGAGACAA	Mterfd1	376	0	428	497	441	0	0	0	432	224	119	534	137	609	0	0	0	192	201	0	338	172	290	530	92	0	0	0	0	109	219	318	375	203	17	66	0
GGCGGAACGAGCGCTGACG	Zfp276	348	0	284	434	353	0	2768	0	387	33	2283	481	41	203	162	0	0	202	225	1	1161	123	84	805	1178	2050	0	0	0	2695	179	215	290	244	16	58	0
CATGAAGGACGACAGCAAA	Tnnc1	99	0	136	135	81	0	0	0	96	37	23	60	0	71	0	0	0	23	44	0	0	61	14	32	24	0	0	0	0	19	0	47	40	45	1	20	0
CTCGGGGGCCGTCCGTCCA	Cables2	241	0	313	462	297	0	0	0	447	402	41	468	6	384	926	1	0	235	343	0	203	314	180	302	14	0	0	0	0	57	236	296	326	376	13	100	0
ACTCACCGTCAGGGCATAA	Gga2	176	0	165	203	184	0	0	0	196	1465	0	234	387	283	1	1	0	159	171	0	0	55	101	156	31	0	0	0	0	0	27	97	198	189	11	38	0
CCCAAAGTGTCCGATGAGA	Cep95	379	0	392	348	270	0	1836	1	370	573	1390	216	109	415	0	0	0	160	185	0	532	120	262	438	538	1480	0	0	0	1656	197	257	280	189	9	59	0
AATTAGCCTTAAAACTAGC	Pkia	71	0	101	106	66	0	0	0	79	20	0	36	0	42	0	0	0	34	48	0	0	16	22	98	0	0	0	0	0	0	0	42	60	42	0	13	0
AGAGTCTGTCGGCTTCAGC	Tmc7	855	0	668	1091	762	1	1	0	760	465	112	613	427	1106	159	0	0	357	495	0	1136	292	252	931	728	0	0	0	1333	121	138	459	518	521	18	139	0
TCGAACACAGTCTCGGGTA	Samhd1	474	0	374	604	521	0	0	0	440	65	51	582	1048	560	1182	0	0	237	268	0	0	191	91	463	66	0	0	0	0	54	69	259	286	268	17	77	0
AGAGTGAGGAGATCACCAC	Pea15a	43	0	168	70	70	0	0	0	114	179	25	79	20	84	0	0	0	31	83	0	0	42	45	80	0	0	0	0	0	41	43	65	73	92	5	23	0
CTTCGTAGAACAGCCTGCC	4921517D22Rik	348	0	327	424	356	0	0	0	437	721	37	468	326	639	327	0	0	173	291	0	177	161	198	39	115	0	0	0	0	57	144	254	275	331	11	79	0
TCTTGTTCGCACATAATGA	Tsga10	0	0	0	0	0	0	0	0	3	0	0	0	0	4	0	0	0	3	6	0	0	12	0	0	0	0	0	0	0	0	0	4	2	10	0	3	0
GAACATATGTCTGCAGAAC	Prim1	192	0	204	189	150	0	0	391	204	167	53	66	39	189	170	0	0	72	119	0	0	87	23	105	52	0	212	0	0	53	58	104	108	146	2	38	0
CACTCGTCGCCAAAGACCG	Suv39h2	112	0	9	34	49	0	0	330	125	95	14	7	447	47	0	0	0	87	53	0	0	45	61	74	79	0	185	0	0	19	126	54	81	46	6	21	0
ATGCTGCTGAACGTGGCGC	Pgrmc2	553	0	597	593	548	0	0	614	718	650	107	408	986	646	450	0	0	358	379	0	215	176	428	461	153	0	426	0	0	150	155	321	352	417	15	133	0
TTAAAACCGTGGCTGGTGG	Morf4l2	746	1632	458	764	698	0	0	551	792	906	155	1002	1037	738	876	0	0	440	602	0	213	298	315	668	247	0	308	0	0	212	522	485	648	586	20	129	735
CGGCCTGGATTTCGACTGC	Cd93	915	1733	563	842	589	1	0	932	653	733	100	884	691	838	636	0	0	367	243	0	637	365	211	942	353	0	517	1	0	105	209	424	540	307	39	127	0
TCCCGAGGGCTGGAGACGG	Tnfrsf19	398	0	269	494	343	0	0	390	549	363	71	496	567	669	545	0	0	439	293	0	226	321	419	330	166	0	232	0	0	91	234	305	483	343	18	116	0
TCCCATCGAACACAATGAG	AI597479	90	0	0	78	85	0	0	0	44	35	20	130	83	82	215	0	0	9	33	0	0	15	24	150	0	0	0	0	0	19	0	25	41	24	0	12	0
CGATTGCCGGAAATCATCA	Robo3	46	0	167	97	83	0	0	0	55	102	0	171	109	69	0	0	0	87	45	0	0	35	11	0	0	0	0	0	0	0	24	57	67	80	9	18	0
GGTGGTACAGCGCTCACCA	Tcap	95	0	97	83	104	0	0	0	135	115	35	68	1	128	375	0	0	126	41	0	0	59	34	51	24	0	0	0	0	35	21	90	105	35	4	26	0
GTGTTTCCATTCCAGGACC	Itm2b	304	0	264	382	321	0	0	0	376	428	102	453	141	326	279	0	0	170	189	0	0	200	174	226	82	0	0	0	0	116	56	243	307	183	16	92	0
CCAACTCTTCCACGCCCAG	Rgs14	394	0	253	282	249	0	0	34	337	183	89	253	207	351	1153	0	0	269	156	0	1	171	194	315	67	0	21	0	0	93	124	219	258	185	9	50	0
GAGGTAGACGTATTTCGGA	Sox6	55	0	87	154	103	0	1325	7	174	254	1105	226	979	136	206	0	0	92	85	1	586	128	54	417	603	1001	8	0	0	1334	196	91	127	101	7	41	0
GCCCGTACCCACTTAACCG	Ptk7	54	1110	105	124	82	0	0	0	80	43	0	128	0	157	140	0	0	91	32	0	275	30	41	56	65	0	0	0	0	0	68	36	45	31	1	19	0
GCCGTACTTGCGCAGGAAA	Dok3	339	0	324	522	320	0	0	0	361	352	0	340	232	435	0	0	0	201	187	0	0	137	390	393	113	0	0	0	0	0	70	236	302	206	19	50	0
ATGCCTAGAAACCTACTGA	Ccbl2	17	0	0	35	9	0	0	0	15	47	20	18	0	0	0	0	0	12	0	0	0	6	0	0	0	0	0	0	0	28	0	18	17	7	2	1	0
CCAAACTATACAGCCGACA	Fgf13	296	0	168	118	205	0	0	0	253	45	82	283	127	192	0	0	0	118	275	0	0	121	99	53	42	0	0	0	0	100	120	136	171	292	6	46	0
CATTGCCTATAACTGTTGC	Aebp2	353	0	253	350	305	0	0	417	264	840	36	394	184	376	200	1	0	118	117	0	490	94	69	294	121	0	259	0	0	72	100	133	137	153	4	45	0
GATGTGATGATTGCGGGCA	Ahcy	451	0	158	378	256	1	1	65	264	112	93	307	19	467	791	0	0	124	204	0	298	154	250	682	856	0	37	0	2694	148	128	182	285	221	9	58	1517
GAACCGTGGCCCTACGTGG	Ccdc33	741	1543	317	543	524	0	0	991	733	196	111	547	172	341	556	1	0	312	410	0	734	202	341	682	277	0	596	0	0	139	154	353	391	410	26	130	706
GGCCGAGGAGACTTTAAGC	1700030K09Rik	288	3593	228	315	205	0	0	1	214	70	13	427	51	297	0	0	0	131	206	0	9	124	315	424	44	0	0	0	0	8	68	177	221	250	10	40	0
CGACTTTAAGTGCGGTGGA	Mbnl3	165	1	35	87	155	0	0	0	170	131	1	231	64	101	213	0	0	162	215	0	0	50	137	48	54	0	1	0	0	0	81	165	194	226	4	32	0
ATGGCCGCGAGATTTAGAG	Cckbr	171	0	290	293	140	0	0	1	182	111	27	358	145	262	636	0	0	211	228	0	183	98	65	309	3	0	0	0	0	40	37	155	147	264	3	42	0
ACACCTCAAGCATTCGCAT	Ube3c	307	2067	230	364	278	0	0	0	415	502	15	301	926	294	301	0	0	200	110	0	0	95	186	48	11	0	0	0	0	20	69	168	176	132	7	51	0
GTGTGTGCTCAAAGGCACT	Bcap29	127	0	58	157	132	0	0	0	271	99	13	125	39	199	393	0	0	158	228	0	444	85	170	309	20	0	0	0	0	11	110	205	189	247	11	55	0
GTTCAGCCATTTGCAGTGG	Zdhhc11	342	0	397	636	377	0	0	0	374	639	71	538	694	721	133	0	0	234	388	0	124	208	195	420	104	0	0	0	0	128	161	350	405	404	7	76	0
TTCTGCTCAAAGCTACCTC	Vsnl1	152	1678	165	256	167	0	0	0	297	132	104	152	233	267	0	0	0	156	166	0	304	115	169	191	115	0	0	0	0	127	12	171	193	185	15	60	0
TGGGGCACTCACTCGGGGA	Gng13	162	0	320	277	169	0	0	679	301	134	17	160	0	239	0	0	0	226	245	0	1	103	300	279	195	0	391	0	0	23	106	224	260	239	12	60	0
AGGTTCGGCTTGTCGATGC	Nmd3	608	0	427	717	722	1	0	258	1124	531	96	617	864	917	871	0	0	457	543	0	1219	281	278	649	216	0	155	0	0	109	533	541	606	624	38	233	0
CCCTTCCCGGGCATAATCC	Clpb	108	0	79	152	100	0	0	0	139	121	52	115	121	190	0	0	0	158	173	0	295	119	141	114	55	0	0	0	0	68	140	79	149	188	7	32	0
CTTTCTTCCGTAGCCGAGC	Fgf17	216	0	151	327	214	0	1	0	333	1070	110	403	121	306	0	1	0	147	156	0	207	146	204	233	147	0	0	0	0	126	46	264	341	153	9	74	0
GTCGTCATGTTGTGTGCAA	Gabra5	735	0	506	860	470	0	0	0	614	359	44	696	412	912	712	0	0	357	467	0	763	233	712	616	161	0	0	0	0	52	221	441	470	524	26	112	0
CCAGAGTTGGTCTGCCACT	Gabrb2	205	0	171	237	192	0	0	0	149	144	59	212	141	317	142	0	0	69	122	0	0	73	31	143	36	0	0	0	0	68	76	72	130	117	0	23	0
GTTGGCCCGCGCAAGCCCC	4931414P19Rik	254	0	436	404	263	0	0	0	391	322	46	348	0	341	409	0	0	201	299	0	382	192	289	217	144	0	0	0	0	32	92	327	328	360	8	85	0
CCAAGTTTGCGGAGAACCA	Arl4c	459	0	642	465	394	0	0	0	394	770	89	565	123	574	452	0	0	223	232	0	0	153	104	530	38	0	0	0	1	93	159	226	303	273	24	74	1
CCGGTTGAAGGCTTCTCCC	Fbxo25	624	1	519	571	396	1	0	0	514	360	79	593	171	735	1883	0	0	341	318	0	301	237	423	353	188	0	0	0	0	89	245	354	432	347	16	114	0
CGCCATTGGCGTCTGTACG	Clcn6	497	0	606	1102	758	0	0	0	829	284	160	702	329	1039	1329	0	0	470	393	0	131	306	409	678	172	0	0	0	0	204	297	419	605	427	25	133	0
TCCCACCAGGCCGTAGCGT	Abcf3	343	0	340	503	362	0	0	764	530	497	5	363	151	513	564	0	0	240	318	0	293	164	479	154	215	0	448	0	83	14	201	311	364	410	13	89	0
ACCTGAAGTGTAAAAGGAT	Arr3	0	0	0	0	0	0	0	0	0	0	0	0	0	0	0	0	0	0	0	0	0	0	0	0	0	0	0	0	0	0	0	0	0	0	0	0	0
TGTACGTACAACAACAGAT	Vmn2r81	152	0	22	20	45	0	0	0	60	52	79	32	0	52	357	0	0	37	33	0	0	35	27	0	0	0	0	0	0	87	0	32	31	22	1	13	0
CTCAAGGCGCACTACATCG	Six2	907	39	531	698	599	0	10	1322	867	659	145	713	150	864	320	0	0	307	586	0	912	376	757	942	654	5	812	0	895	188	334	524	645	740	25	154	0
CTCCTGAGTGGCCCCACAC	Nanos3	209	0	188	252	175	0	0	0	178	81	31	214	125	129	0	0	0	55	76	0	111	85	157	144	671	1	0	1	2758	37	112	124	150	107	4	27	0
CCAGGAGAAGCCACCAAGT	Gm2a	714	0	404	507	356	0	0	0	500	361	15	450	101	494	1137	0	0	375	407	0	41	375	366	530	98	0	0	0	0	23	129	325	356	393	16	102	535
GCTATTAACAGAAACACAC	Tspan31	77	0	81	104	58	0	0	0	60	23	0	204	0	76	197	0	0	21	21	0	203	24	10	20	0	0	0	0	0	0	0	45	39	18	3	10	0
CGAGGGGCCTAGTACAGAG	Fam214a	121	1	167	220	138	0	0	0	233	127	7	208	37	101	184	0	0	160	175	0	181	127	149	124	44	0	0	0	0	12	140	149	282	166	9	43	0
TGCAACAAAGAGCGCTGAC	Tex14	155	0	130	247	137	0	0	0	188	318	0	132	0	104	0	0	0	59	174	0	0	94	49	82	14	0	0	0	0	0	24	45	95	192	10	24	0
CTCAGGCAGGTTATATAAG	E330021D16Rik	186	0	67	118	111	0	0	1186	108	116	15	161	61	163	0	0	0	41	176	1	163	68	74	65	272	0	694	0	0	18	41	104	98	162	10	27	0
AGTCAGGGAGTCATCTGCC	Ube2e3	0	0	107	79	62	0	0	0	43	34	16	79	0	87	0	0	0	7	8	0	0	14	4	149	0	0	0	0	0	7	6	42	43	8	0	8	0
GGTCTTGAAGTAGGCCCGT	Nipal3	288	0	93	258	181	0	0	1	200	165	35	159	0	252	385	0	0	97	214	0	0	112	27	113	48	0	0	0	0	41	81	118	139	196	11	43	0
ATGAATGCTGGTGCCAAGT	F9	89	0	87	30	46	0	0	0	71	57	61	79	29	34	0	0	0	51	78	0	243	38	98	86	10	0	0	0	0	61	20	55	74	72	2	9	0
ATGCCATATGTGCTCTACG	Nepn	293	0	378	310	227	0	0	0	298	129	68	232	371	283	0	0	0	167	214	1	0	143	120	102	13	0	0	0	0	72	55	170	230	213	9	64	0
CTACTACGGAAACTCCGTC	Gata3	182	3576	113	167	104	0	0	331	142	53	0	35	128	58	1	0	0	46	56	0	0	25	102	85	87	0	209	0	1	0	80	80	30	78	3	28	0
CCAGAGACTTGACGAGAAC	Dnajc17	427	0	274	351	328	0	0	0	372	395	79	296	0	348	578	0	0	149	209	0	204	180	75	330	31	0	0	0	0	100	158	229	293	231	5	49	0
AGACAGTGCTTCTCGTAGG	Ddx59	250	3364	422	668	443	0	0	1	459	837	14	379	204	501	1	0	0	218	244	0	283	180	297	596	60	0	0	0	0	19	106	234	309	286	22	93	0
TCTGTCAACCGTTACAGCA	Apol11b	256	0	150	372	332	0	0	0	379	304	69	247	270	322	886	0	0	205	196	0	267	153	98	173	36	0	0	0	0	69	158	267	307	237	11	74	0
ACTGGAACTACACAAGGTA	Il12a	101	1656	209	198	219	0	1	0	185	83	42	229	109	189	0	0	0	117	108	0	0	107	105	0	24	0	0	0	0	48	24	118	166	125	5	28	0
GACGAGTTTTCTGCCAGGT	Adssl1	225	0	257	373	250	0	0	0	292	436	27	382	575	482	185	0	0	186	304	0	4	107	60	251	100	0	0	0	0	60	131	221	251	353	8	60	0
CTTTTAACTTGCCCCACTA	Abhd6	11	0	12	12	14	0	0	0	36	2	0	17	0	35	0	0	0	6	23	0	0	12	37	40	6	0	0	0	0	0	8	24	29	38	1	8	0
GACGTGACCCTGATCGCCG	Klhl32	228	0	436	366	306	0	0	515	386	178	52	353	286	296	155	0	0	158	224	0	0	124	188	232	222	0	290	1	0	39	182	238	192	219	14	81	720
CATTAACGTTGAGATCAGA	Unc50	269	2587	122	198	221	0	0	0	149	89	0	162	126	328	0	2	0	40	78	0	167	53	35	258	17	0	0	0	0	0	51	63	111	102	2	19	0
GGACCATATAGAAGAGGGC	Fmo3	345	0	197	332	293	0	0	0	514	545	70	408	58	456	1034	0	0	370	447	0	167	225	248	714	102	0	0	0	0	99	116	287	366	472	21	85	0
GCACCACCGATTGACCTAC	Polr2b	0	0	0	10	4	0	0	0	9	0	0	6	0	1	0	0	0	17	3	0	0	2	7	0	0	0	0	0	0	0	0	7	8	6	0	1	0
CAATATTCATCCTAAGGTG	Plekhd1	137	0	180	278	156	0	0	0	152	88	35	110	90	329	0	0	0	65	125	0	0	96	149	211	14	0	0	0	0	28	63	126	144	157	10	27	0
ACTCCCTCAACTACACGTA	Faim3	255	1	127	163	172	0	0	814	180	45	63	167	0	322	0	0	0	134	160	0	0	71	14	267	286	0	520	0	0	60	51	133	186	214	2	36	0
CAGCTTGTGCCAAGCCAAT	1700088E04Rik	30	1879	4	18	31	0	0	0	36	21	0	12	0	46	0	0	0	50	21	0	0	0	0	12	13	0	0	0	0	0	0	32	29	29	0	9	0
GAAGATGCCAATGGACCTC	Gm1661	156	0	145	240	233	0	39	44	209	114	29	327	384	279	0	1	0	101	103	0	0	147	139	149	21	19	50	0	0	47	21	141	126	115	8	31	0
GCCCGTTCGCTCTGCTGGG	1700020L24Rik	525	0	302	748	444	0	0	927	508	355	104	437	129	598	2102	1	0	292	428	0	223	193	218	392	330	0	546	0	1	142	223	262	348	424	14	122	0
AGCCTTCTGAGGGCCGATC	Nrl	522	0	354	450	330	0	0	0	477	187	41	338	297	491	437	1	0	270	271	0	520	226	134	570	104	0	0	0	0	36	107	321	366	283	7	83	0
GCGTGCACTAGCTCAGGCA	Sesn3	455	0	409	577	439	0	0	0	687	300	88	612	71	292	0	0	0	323	459	0	0	274	229	577	92	0	0	0	1	118	211	380	448	511	25	99	0
CAGTACGTGATGCTCATCG	Tmem119	479	0	549	610	650	0	3587	0	556	51	2492	652	346	675	714	1	0	219	352	0	2708	170	231	1173	1511	2784	0	0	0	2968	349	271	274	440	10	94	0
TTTGAAAGGCAGTTGACTG	Glrx	71	0	62	165	99	0	0	0	117	45	16	136	0	169	0	0	0	106	60	0	0	50	146	0	0	0	0	0	0	33	114	73	86	91	2	20	0
GTATCACTCGGCCCAACGC	Ssh1	397	0	474	430	463	0	0	247	487	962	96	433	87	522	148	0	0	260	323	0	0	208	337	826	100	0	167	0	0	131	130	246	224	355	31	92	473
GCGAGCAGATCAACAACAT	Slc9a1	0	0	11	1	5	0	0	0	19	48	0	0	0	0	0	0	0	3	4	0	0	1	2	0	12	0	0	0	0	0	0	17	12	3	7	3	0
ATCAAGCTGCCATACTACC	Nfatc3	65	0	8	91	75	0	0	1	134	12	0	152	60	27	0	0	0	73	88	0	0	104	86	112	0	0	0	0	0	0	46	65	74	68	0	18	0
TAGGCTTATCATGGACAGC	Cspg5	292	1566	146	229	317	0	0	603	420	259	40	275	160	193	0	0	0	257	315	0	180	221	115	286	226	0	338	0	0	57	119	261	325	351	14	85	0
CACCCTGTATTACAGCTAA	Nup37	127	0	103	138	102	0	0	0	116	73	28	83	96	163	0	0	0	183	165	0	337	79	33	106	26	0	0	0	0	43	52	79	148	168	4	24	0
GGCGCGCCCTTCGAGGACG	Tlx3	303	0	239	449	327	0	0	0	427	433	79	412	1031	413	512	0	0	274	408	0	1	143	256	91	59	0	0	0	0	98	201	266	299	389	18	80	0
TCGGTTAGTCCATTCTCCG	Ralgds	229	0	168	147	147	0	0	0	180	153	67	107	0	169	227	0	0	115	195	0	0	70	87	49	13	0	0	0	0	86	71	143	157	229	4	32	0
AGCAGTCAACACAAATTGG	Mcpt1	463	0	158	249	190	0	0	0	345	607	32	208	219	326	190	0	0	217	205	0	0	211	283	66	72	0	0	0	0	69	115	219	370	237	9	57	0
CTCCATGGAGAATCGGCGC	Cdk18	78	0	113	159	154	0	0	131	280	102	36	252	182	222	0	0	0	127	227	0	1	66	143	206	156	0	76	0	0	55	171	141	127	195	5	47	0
ATGTTCCGGTAAAAAGACC	Rab42	48	0	100	118	69	0	0	0	33	19	0	148	58	114	0	0	0	45	9	0	0	5	87	0	0	0	0	0	0	0	25	25	44	18	2	7	0
GCTTGTCCAAGTAACCGAC	Emc4	9	0	0	41	31	0	0	0	44	6	0	43	0	33	0	0	0	27	141	0	0	12	12	22	0	0	0	0	0	1	20	27	38	130	2	8	0
GTAACAGTTCGGGCCCTCA	Ccr1	223	0	188	102	175	0	0	6	199	66	29	307	1262	133	0	0	0	130	219	0	0	112	127	74	0	0	4	0	0	38	63	119	171	251	10	41	0
CAATATGCTTTACGCATGC	Gpn1	196	0	60	141	150	0	0	0	192	619	95	99	58	125	0	0	0	60	33	0	0	66	44	56	10	0	0	0	0	100	35	63	63	44	1	33	0
GCTGTCCAGCACGTACACA	Arl11	408	0	326	291	280	0	0	0	263	369	134	262	395	266	446	0	0	203	153	0	1	161	285	481	52	0	0	0	0	155	48	161	177	147	12	66	0
ATTGGGCCCAGAGAACAAT	Frg1	184	0	186	337	121	0	0	747	157	68	39	239	390	222	615	0	0	75	149	0	0	83	80	44	146	0	403	0	0	69	46	137	171	146	7	27	0
GCGGGCAGGTCACCTGGAA	4921504E06Rik	475	0	451	645	434	0	0	1198	578	1030	117	506	736	690	1127	1	0	490	525	0	426	315	293	600	275	0	751	0	1	116	210	394	418	543	14	109	0
CGATTCTGCGATGCAAAAC	Kif1b	100	0	68	126	89	0	0	0	101	601	25	70	57	93	423	0	0	127	80	0	222	47	17	109	25	0	0	0	0	44	22	52	60	83	6	19	0
AGATGGGTATGCTACTGAC	Nab1	52	0	39	125	51	0	0	0	73	1	26	19	0	33	0	0	0	10	39	0	0	38	15	0	0	0	0	0	0	51	20	24	48	44	2	10	0
GTCTTACTACCATACCGAA	Lrrc4c	39	0	37	94	75	0	0	0	149	262	13	157	107	118	0	0	0	64	78	0	120	77	38	165	29	0	0	0	0	18	15	103	112	89	4	24	0
CACAGGTCGTATACAACGT	Polr3h	183	0	288	283	299	0	0	423	499	493	53	228	390	251	0	0	0	68	198	0	333	131	170	552	89	0	222	0	0	73	176	160	237	205	5	66	0
TACCTGGCTCTCGGCGGCG	Ddi2	871	2052	1088	1071	776	0	0	653	1105	459	289	751	1327	1187	242	0	1	640	737	0	757	419	555	623	1013	0	385	1	1740	342	389	756	808	779	23	207	0
GGCCCATAAAGAGTTTCAA	Vmn2r68	47	0	15	96	42	0	0	0	49	169	13	86	91	66	0	0	0	22	45	0	0	63	65	81	0	0	0	0	0	16	19	59	36	40	3	6	0
ACTCCAGGTCAGAAAACTA	Il1r2	65	0	9	157	73	0	0	0	103	228	17	133	233	180	0	1	0	110	200	0	0	48	54	91	25	0	0	0	0	13	19	75	76	162	5	17	0
CACCTTCAGCAGGCATAGC	4930432K09Rik	345	0	66	348	212	0	0	716	298	634	148	232	0	351	0	0	0	167	203	0	1	107	99	120	207	0	425	0	0	191	35	171	168	202	7	45	0
GGTGCCCGCATAGTGGATG	Myh2	395	0	329	424	246	0	0	0	287	481	112	346	63	415	754	0	0	307	218	0	0	181	207	94	47	0	0	0	15	116	208	217	338	259	8	38	0
CCTGCGTGCGCGTGAGCTG	Gpr35	1115	2483	1065	1166	884	0	0	659	1222	1182	200	959	570	1151	689	1	0	723	897	1	434	486	599	917	370	0	354	0	0	243	496	809	1090	1048	45	231	0
CAGCGCGGTACGTCCTAAA	Ankrd34a	142	0	259	287	213	0	0	0	185	100	14	197	0	347	332	0	0	64	94	0	292	87	131	163	0	0	0	0	0	16	49	97	142	101	3	22	0
CCGTCCAACGCAGCACCGG	Arhgap8	533	1253	342	528	477	0	0	343	590	261	192	327	645	511	742	0	0	301	286	0	709	277	363	288	206	0	207	0	0	209	98	297	376	302	31	117	0
GCCGTGTAAAACCGGGTAC	Pdpk1	163	0	350	251	162	0	4228	0	279	296	2680	151	161	239	305	0	0	95	183	0	1765	107	94	847	1856	3191	0	0	0	3255	371	168	166	190	7	45	0
CATTGCCTGCCCCGTCAAA	Pnma2	669	0	322	448	414	0	0	0	454	774	39	428	168	810	479	0	0	247	373	1	764	305	261	445	67	0	0	0	0	43	177	266	428	425	27	86	0
TACTATTGAAGGAACCCCA	Rbbp8	130	0	109	93	129	0	0	0	80	60	14	145	0	173	0	0	0	65	26	0	67	23	18	35	13	0	0	0	0	21	15	52	75	45	5	17	0
GGGTGTACTCTCAAACACC	Tdpoz2	76	0	50	127	90	0	0	75	126	44	0	64	0	125	0	0	0	58	76	0	244	47	23	0	53	0	50	0	0	0	16	81	143	100	1	19	0
AGAACAGTCCTCGACCAGG	Plekhg1	443	0	418	485	351	0	1	0	437	491	89	277	98	581	274	1	0	267	397	0	0	147	214	622	103	0	0	0	0	82	188	240	300	430	14	80	0
ACTTCGGTAAGCCCATCCG	Mrps21	267	0	249	158	180	0	0	0	215	59	29	186	90	255	0	0	0	205	222	0	0	93	99	140	19	0	0	0	0	41	62	167	137	232	16	41	0
AGTGAACGGCTGACCACGC	Col26a1	274	2	239	445	290	0	0	0	388	453	52	274	114	349	683	0	0	207	212	0	0	151	166	199	18	0	0	0	0	67	145	216	323	230	8	60	0
AGCACCCCACTTACAATCC	Scn4b	52	0	42	66	56	0	0	0	197	143	0	41	150	31	0	1	0	63	69	0	0	65	67	0	23	0	0	0	0	0	45	95	78	74	3	28	0
CCCGATTTCTGGTGCCGCG	Slc22a23	1045	0	1046	1302	733	0	0	0	863	537	103	1476	1261	1536	321	1	0	710	757	0	591	509	717	1262	353	0	0	0	2	100	478	612	774	788	28	163	0
ATTTGCCGGGATTCAGCCA	Spesp1	273	0	143	367	200	0	0	0	247	165	73	340	351	208	227	0	0	257	205	0	0	177	354	176	138	0	0	0	0	82	22	231	253	261	14	61	0
CCTAGGCACCGGCTGATCA	Shd	666	0	742	486	450	0	0	985	736	887	74	327	210	691	186	0	0	393	496	1	381	196	391	392	386	0	620	0	1	116	181	362	441	504	28	122	788
GGAGATTCTCGAAATAGCA	Nmral1	46	0	100	118	93	0	0	0	143	178	65	161	18	217	0	0	0	121	143	0	0	84	54	123	43	0	0	0	0	65	140	119	137	156	11	22	0
CACAGTTCCAACACCAAAC	Vmn1r179	35	0	0	36	36	0	0	0	81	19	0	35	0	49	0	0	0	31	21	0	0	17	44	0	0	0	0	0	0	0	30	61	40	27	4	26	0
TAGGGTCTCACCTCCACAT	R3hdm4	68	0	28	154	143	0	0	0	208	308	8	147	66	217	0	0	0	138	217	0	0	99	123	54	33	0	0	0	0	10	60	115	172	223	10	53	0
ACACGCCCATTGTACCACT	Acr	321	0	141	329	296	0	0	0	420	1151	31	286	323	292	506	0	0	210	356	0	215	149	124	275	90	0	0	0	0	34	58	220	291	412	13	55	0
GTCGCCCCCATCGCGCACT	Pcdh7	811	1007	485	592	683	0	0	0	826	713	60	557	245	816	668	0	0	469	447	0	1	373	814	565	113	0	0	0	0	73	348	373	517	546	22	139	0
GTGGTGGGGCCTAACATCA	Hsd3b7	158	0	165	213	124	0	0	0	124	218	8	170	3	227	291	0	0	157	90	0	360	111	67	57	58	0	0	0	0	16	26	120	155	103	11	36	0
TAAGTTTTCCTTTATTAAC	Vmn1r183	67	0	42	133	104	0	0	0	23	35	15	89	0	219	250	1	0	11	37	0	292	6	1	0	0	0	0	0	0	12	0	37	17	40	2	11	0
CGGCAAAGGCATTTTCGGC	Man1b1	613	1	984	1003	720	0	0	0	747	294	94	848	503	1033	908	0	0	233	311	0	180	318	353	639	118	0	0	0	0	94	364	414	511	346	34	121	0
TTGGTCACATAATGACATG	Wdr33	15	0	53	12	27	0	0	0	85	59	0	31	0	27	0	0	0	34	21	0	6	70	94	140	11	0	0	0	0	0	46	31	59	17	1	12	0
CAGAGTTTGTGTTCGAAAA	Kif24	229	0	116	336	181	0	0	0	158	411	1	291	0	232	592	1	0	160	217	0	1	111	59	346	17	0	0	0	0	0	38	160	156	256	12	35	0
GGTACGGCTGGGTGAAAAA	Rbbp9	302	1552	240	255	177	0	0	0	165	80	95	447	785	421	652	1	0	158	150	0	681	97	209	132	22	0	0	0	0	138	162	109	204	154	4	34	0
TCAGTTCACAACGTTAAGC	Gbas	44	0	22	54	46	0	2066	0	26	41	1504	38	0	47	0	0	0	18	6	0	1068	13	3	455	881	1440	1	0	0	1933	95	15	16	7	0	4	0
ATTTCCTTTACTAAATGCA	Cyp2c37	49	0	78	68	25	0	0	0	47	50	0	124	56	44	0	0	0	25	44	0	0	50	34	346	14	0	0	0	0	0	32	54	52	54	2	19	0
ACGCACTTGAAGTAAGATA	Ccnd1	36	0	42	22	30	0	0	0	16	23	0	9	0	26	0	0	0	6	14	0	0	0	38	0	0	0	0	0	0	0	11	27	19	9	0	7	0
ATCGGAGACTTTGATCGAA	Ccdc57	77	0	57	40	55	0	0	0	91	41	46	42	0	82	0	1	1	31	32	0	0	38	15	113	0	0	0	0	0	44	43	50	72	33	1	11	0
GTTGGCTTCACTACGAGAA	Pigx	0	0	0	0	0	0	2479	0	20	76	1633	0	0	0	0	0	0	23	32	0	1162	3	11	286	1010	1886	0	0	0	2021	119	11	23	39	0	3	0
TGAGCATCGATTGTTCCCA	Sptssb	538	1544	519	877	666	0	0	251	697	958	130	568	1337	1081	116	0	0	420	560	0	668	323	270	454	3363	0	159	154	9742	146	265	475	466	577	26	120	0
CCTGTCCGGTGTCATCCGG	Gnai2	788	1617	532	360	541	1	3159	471	825	436	2206	778	236	576	259	0	0	603	731	1	2304	425	471	2080	1371	2434	288	0	0	2641	528	634	890	873	39	166	967
GATCGGTCGTATAACAACA	Dennd6b	80	0	84	129	124	0	0	0	134	113	0	287	0	194	0	0	0	90	65	0	0	90	24	174	13	0	0	0	0	0	56	99	87	64	9	21	0
GATGGGGGTCGCATCGTGC	Ehmt2	314	0	395	372	281	0	0	0	366	85	48	166	126	540	0	0	0	209	178	0	357	174	142	1	46	0	0	0	0	53	84	241	251	209	11	62	0
TCGAGGACCACCACGCGAA	Pcdhga11	278	0	153	365	246	0	0	0	323	108	47	138	103	378	245	1	0	213	165	0	128	132	159	150	0	0	0	0	0	49	147	132	187	186	11	62	0
GGAAGCGCAGTGTCGTCCG	Tmc3	249	0	136	379	236	0	0	0	231	686	28	388	75	315	492	0	0	159	134	0	0	87	58	216	77	0	0	0	0	28	0	143	117	143	11	38	0
CAGAGTCGTGTCATGGCAC	P2ry4	489	0	512	304	583	0	1	0	697	456	135	554	129	314	536	1	0	205	236	0	1	232	401	242	55	0	0	0	0	175	250	341	366	298	17	118	0
GGAGTCTTGGAGCCCCTCG	2410012M07Rik	104	0	56	62	106	1	0	630	159	122	48	222	0	99	350	0	0	139	80	0	366	67	89	353	109	0	396	0	0	54	80	143	138	116	6	33	0
CTGGAGATATGTAATGCAG	Trhr	276	3128	163	213	172	0	0	591	207	816	25	201	309	328	141	0	0	141	137	0	206	117	173	421	145	0	388	0	0	29	72	178	206	145	14	39	0
GCGGTACGTGTTGAATGCC	Sptbn1	567	0	312	590	442	0	0	0	462	586	110	510	491	697	62	0	0	306	419	0	230	166	368	407	124	0	0	0	0	113	153	256	323	467	19	80	0
GGAGCCCCATGTGACGCGT	Rhpn2	368	0	148	339	240	0	0	831	387	220	52	416	57	306	0	0	0	222	261	0	196	136	109	217	223	0	486	0	0	46	134	229	365	266	16	81	4
GATCACCGCCTGGTACATC	Kcnq4	432	0	306	509	491	0	0	329	487	639	112	435	66	732	253	0	1	193	239	0	140	258	171	146	209	0	227	0	318	170	143	282	356	272	24	83	0
GAGAAGACTCATTACTACC	Tmprss11g	0	0	0	0	0	0	0	0	0	0	0	0	0	0	0	0	0	0	0	0	0	0	0	0	0	0	0	0	0	0	0	0	0	0	0	0	0
TTCCATAGTATCACCACCT	Nmt2	126	0	9	161	92	0	0	0	78	152	0	70	0	95	245	0	0	31	45	0	0	48	0	72	24	0	0	0	0	0	21	39	36	32	4	13	0
TGGTCTCGCGATGCCCTGA	Gm14458	1563	8844	1277	1005	1580	0	0	1930	1509	385	178	1579	1780	989	809	0	0	777	980	0	654	528	1043	1051	537	0	1196	3	0	185	517	988	1054	1061	26	270	0
CCCACCTGATTGACGACTA	Gne	203	0	398	149	166	0	0	0	131	202	17	119	0	239	166	0	0	61	208	0	0	102	296	314	44	0	0	0	0	24	4	117	116	251	2	21	0
TGCACAAAAGGTTCACTCC	Gm13088	152	0	150	252	186	0	0	825	218	32	24	206	5	280	104	0	0	108	93	0	299	67	82	138	162	0	473	0	0	23	133	85	132	94	5	30	0
CCCCAGAAGTCTTGCTCTA	Prima1	136	0	74	162	97	0	0	0	115	206	0	59	0	156	71	0	0	85	116	0	0	47	25	284	19	0	0	0	0	0	34	77	98	146	0	26	0
GACAAGCTGAACCCACGCA	Gpr45	377	0	323	290	300	0	0	0	376	230	67	330	235	355	280	0	0	209	292	0	192	170	160	33	43	0	0	0	0	77	47	219	234	290	7	73	0
GTATGCCCACATTCCAGAC	Npff	34	0	83	166	117	0	0	0	133	80	20	101	99	172	454	0	0	58	56	0	0	116	37	0	61	0	0	0	0	13	0	75	85	57	1	25	0
TACCTTAGAGAATGACTCA	Gsto1	40	0	30	56	58	0	0	0	60	49	0	34	48	83	0	0	0	43	74	0	0	32	33	63	21	0	0	0	0	0	0	60	65	66	1	12	0
GTTGCCTATCCGCCAAAAA	Ccdc40	458	1497	357	587	299	0	0	1	293	315	31	471	483	670	392	1	0	216	250	0	0	175	166	357	99	0	0	0	0	32	121	220	291	275	9	51	0
TCGTAGTAAAGTTTCCCAA	Crhr1	63	0	29	22	34	0	0	0	32	6	0	25	0	24	0	0	0	7	9	0	61	19	0	43	0	0	0	0	0	0	10	27	18	21	0	5	0
TCGTGCTTTACAACAAGTA	Chrna3	58	0	86	120	124	0	0	1	181	2	35	52	0	83	0	0	0	82	131	0	0	55	246	71	55	0	0	0	0	45	66	130	140	173	8	30	0
GGTCTCTTGCGCCGAAAGG	Cic	237	0	150	317	167	0	0	25	258	116	79	394	0	387	0	0	0	138	193	0	0	120	90	33	88	0	19	0	0	123	87	219	229	215	11	62	0
ATTAATCTACAAAAACTGC	Eps15	191	0	171	197	166	0	0	0	143	34	1	224	151	294	775	1	0	113	78	0	1	73	28	200	43	0	0	0	0	1	62	98	107	67	0	29	0
CTACCTAAAATACATCGGC	Stag3	99	899	47	57	46	0	0	0	119	620	0	52	51	75	0	0	0	79	67	0	0	44	44	64	66	0	0	0	0	0	11	90	106	77	13	13	0
CGAGGCCGGGCCTTTCGCA	Rhbdf1	458	1	396	637	319	0	1457	0	442	3803	1253	505	0	580	0	0	0	263	310	0	1058	265	172	419	635	1123	0	0	0	1525	367	377	339	327	44	77	0
TTTCCACTGTACCTGAGGG	Lrrc72	265	0	328	389	321	0	0	0	404	206	3	467	48	436	0	0	0	316	314	0	0	216	194	474	54	0	0	0	0	11	89	302	518	368	14	99	0
CCTGCGAAAGAGAAGCACA	Zfp599	115	0	44	64	96	0	0	0	72	41	0	59	0	45	0	0	0	41	38	0	300	16	12	84	16	0	0	0	1	0	58	30	42	31	0	10	0
TCAAACAGTTCGGATGCAG	D10Wsu102e	638	1732	490	837	556	0	0	0	507	64	54	727	0	701	86	0	0	256	387	0	364	242	236	359	101	0	1	0	1	52	110	277	330	430	10	104	0
AATTACCGCCGTTATGCGA	Man1c1	356	0	310	335	387	0	0	0	299	124	82	319	704	383	441	0	0	120	133	0	0	104	190	60	55	0	0	0	0	99	73	162	203	118	9	62	0
GTGAACTCATGCTTGAAAA	Chic1	74	1250	118	41	55	0	0	0	58	22	0	92	0	52	0	0	0	29	18	0	0	19	5	0	18	0	0	0	0	0	0	59	71	18	0	7	0
TCCCCGCTTTGTAGTACAA	5830418K08Rik	318	0	172	310	243	0	0	0	165	58	89	285	379	225	1	0	0	197	144	0	0	87	125	0	44	0	0	0	0	90	84	149	181	154	10	39	0
CACGTAAGAAGGGAGAGCG	Ndufs3	251	0	256	292	262	1	0	310	369	116	18	229	119	355	0	1	0	185	347	0	133	149	109	354	107	0	196	1	0	23	109	230	216	401	9	85	0
AACGCCTACGACTTCATAA	Abcb5	86	0	14	11	23	0	0	0	20	4	0	45	0	32	0	0	0	23	2	0	303	0	0	0	0	0	0	0	0	0	24	21	13	3	0	6	0
GAGCTACCGCCTCTGTCTG	Cab39	564	1814	476	487	421	0	0	0	432	323	104	373	69	576	1	1	0	321	449	0	262	115	260	567	104	0	0	0	0	148	177	296	332	532	13	97	0
ATAGAAGCGGCGGGCACCC	Pnpla5	475	2827	402	488	413	0	0	0	450	386	111	291	88	590	432	0	0	196	320	0	0	235	214	264	102	0	0	0	0	178	171	237	340	343	13	82	0
ACACCCTGCATTATGAAAG	Kcnj15	72	0	54	73	77	0	0	0	101	259	0	141	280	80	0	0	0	55	65	0	0	78	86	72	0	0	0	0	0	1	86	40	61	92	0	10	0
CTCTAAGCACCGCTTCAGC	Mxd3	645	2859	635	561	617	0	0	393	537	428	37	614	107	634	751	0	0	277	503	0	570	186	200	474	121	0	252	0	0	43	198	258	329	521	14	86	0
CGCTTTGGTTTGCGCGTGA	S1pr5	196	0	245	374	287	0	0	332	398	316	160	403	466	252	381	0	0	278	217	0	730	205	371	520	745	0	198	2524	0	144	222	259	343	242	21	91	0
CAGAAAGAGCGGGTCGATG	R3hcc1	210	0	153	295	200	0	0	0	193	146	81	278	0	372	218	0	0	102	112	0	260	52	135	126	87	0	0	0	0	73	38	121	147	120	10	35	0
AACACTCCGGGCGGGATCC	Prelp	205	0	95	328	85	0	0	642	194	180	0	129	0	128	151	1	0	144	150	0	0	96	104	248	135	0	377	0	0	1	136	141	158	182	9	38	0
GTCAATGGATTGGTCCACT	Dph7	144	0	256	375	208	0	0	1515	260	289	127	295	71	389	339	0	0	211	190	0	215	105	214	282	265	0	926	0	0	157	39	168	237	188	8	45	0
AAGGGCGGCAGCCTGACGT	Plekha2	431	3051	280	456	461	0	1037	1	452	300	911	582	265	540	735	1	0	234	305	0	1371	123	517	445	482	745	0	0	0	1160	78	246	308	330	11	74	0
GTATGACACACCCAACCTC	Ncr1	206	0	170	232	230	0	0	0	328	375	7	176	47	273	1028	1	0	161	263	1	511	119	255	210	97	0	0	0	0	3	31	186	208	267	7	66	0
ATGCCGGTTTAACACCCGA	Polrmt	149	0	108	174	90	0	0	0	95	9	30	110	0	100	0	0	0	41	39	0	0	33	21	196	37	0	0	0	0	30	73	38	68	34	5	11	0
CCACCACGGCCTACGTGCA	Cdc42ep1	837	0	588	1033	834	0	0	0	1098	916	100	551	459	901	937	1	0	368	448	0	107	358	385	1481	131	0	0	1	0	100	254	522	665	440	24	151	78
CAGCAAGCCCGGCGGCTCA	Mxd3	95	0	83	166	99	0	0	0	189	77	54	92	257	214	0	0	0	106	201	0	198	52	83	0	32	0	0	0	0	71	33	116	130	182	5	30	0
AGAGACGGGATGCTGTACC	Znrf1	318	0	357	194	264	0	0	0	241	6	1	200	153	166	274	1	0	185	123	0	0	48	260	300	45	0	0	0	0	0	126	140	169	149	5	37	0
CTCACCTAAGGCAGCACCA	Trh	140	1672	211	131	126	0	0	0	209	208	12	100	179	174	0	0	0	88	136	0	0	42	120	106	29	0	0	0	0	23	15	137	134	159	8	27	0
TATACTGGTAGTGTACCCC	Adamts7	33	0	61	17	92	0	0	0	142	131	17	155	85	66	0	1	0	60	110	0	113	51	44	346	1446	0	0	2	5045	19	84	83	98	117	7	26	0
TTGGGGGCGACCTCCCCCT	Marcksl1	51	0	85	99	45	0	0	0	84	62	0	29	114	95	0	0	0	44	89	0	518	41	31	0	14	0	0	0	0	1	23	76	67	83	7	20	344
ATACGTCGCTCGCACCTCC	Rnf180	254	0	292	248	328	0	0	0	413	681	1	165	15	381	0	0	0	38	112	0	0	105	92	306	45	0	0	0	0	0	75	146	193	103	12	64	223
TTGGAATTCTTTATTCGCC	Vmn1r180	37	0	27	78	37	0	0	0	10	5	0	55	2	81	0	0	0	2	11	0	0	12	14	0	0	0	0	0	0	0	4	13	11	19	0	1	0
ATTACATCATCTTTTCGGA	Tgfbr2	299	1901	258	170	243	0	0	0	172	191	18	344	330	200	215	1	0	122	135	0	264	84	139	122	120	0	0	0	0	15	67	134	176	142	16	37	0
GCCGATTAGCTGATGACTC	Ppp4r1	442	0	192	167	213	0	0	0	162	85	1	110	38	274	261	0	0	101	50	0	0	51	132	173	28	0	0	0	0	0	57	113	127	63	3	35	0
ACCCGTTACCAAGTGCTGC	Atp6v1e1	637	1721	674	510	533	0	0	0	785	1876	43	362	581	664	732	0	0	316	528	0	0	368	394	569	212	0	0	0	0	50	301	425	540	533	25	130	0
GACCAAAGCTACGTGAGAC	Adnp2	108	0	239	126	145	0	0	0	201	129	18	25	52	126	221	0	0	111	105	0	125	36	41	0	68	0	0	0	0	18	55	118	140	133	3	24	0
CCGGTCGGGAAATCGATAA	Fat2	110	0	201	137	106	0	0	1	109	141	0	231	105	174	233	0	0	57	176	0	0	57	44	78	24	0	0	0	0	0	77	80	106	181	4	15	0
CTGTTTCACTTAGCAAGCC	Exo5	550	0	402	810	492	0	0	1346	502	983	65	600	191	784	680	0	0	301	468	0	855	304	277	555	389	0	746	0	0	93	200	365	436	491	39	119	0
ATGCTTTACTAACCTGCAG	Foxp2	79	0	1	112	61	0	0	13	62	72	0	96	400	90	291	0	0	43	26	0	0	43	29	83	10	0	6	0	0	0	11	37	21	35	1	4	0
GCCACACCATGTCTGACTA	Stx18	405	3569	318	447	330	0	0	0	388	635	58	245	1139	386	0	0	0	199	272	0	101	172	293	393	94	0	0	0	0	76	95	233	318	278	11	58	0
TGCCTCAAGTATCGGCTCG	Psmd2	0	0	0	0	0	0	0	0	0	0	0	0	0	0	0	0	0	0	0	0	0	0	0	0	0	0	0	0	0	0	0	0	0	0	0	0	0
TAAATCTGTATGCTTTCCG	Rhox11	179	0	122	101	170	0	0	0	108	55	14	207	503	168	0	1	0	75	52	0	133	52	122	64	4	0	0	0	0	13	95	93	112	43	7	12	0
CAACTCACCAAAAGTTGCA	Denr	157	0	68	176	113	0	0	0	187	110	26	197	244	203	423	0	0	156	154	0	282	69	92	155	12	0	0	0	0	33	45	165	150	172	9	48	0
TATCGCCGACTTCCCCGTG	Sult4a1	548	2	834	877	669	0	0	478	789	741	22	589	109	861	0	2	0	369	358	0	336	415	379	465	300	0	258	0	0	36	231	384	498	383	21	134	0
TAATCAAAGAAGCTATCAC	Cyp2j11	58	0	24	133	73	0	0	0	113	66	49	13	116	89	165	0	0	33	39	0	0	31	2	132	0	0	0	0	0	52	58	63	62	57	3	26	0
GGCCGTACACTTTCGCGGA	Ank3	511	0	668	612	626	0	0	1	687	1219	119	633	271	666	280	0	0	243	352	0	1	292	396	741	105	0	0	0	0	135	124	429	503	453	28	147	435
CGATGTAGCCCCAACCGCA	Tmem64	383	0	217	332	350	0	0	0	432	671	167	257	140	467	243	0	0	263	374	0	534	209	201	232	49	1	0	0	0	215	189	269	281	391	16	85	1625
TTCCATGAGCACAAACACG	Csad	272	0	308	172	326	0	0	0	285	496	86	328	296	235	468	0	0	173	196	0	1	68	213	152	86	0	0	0	0	75	119	135	152	233	2	44	0
GCCAGATCGTAAACAAATA	Ints8	0	0	0	0	0	0	0	0	0	0	0	0	0	0	0	0	0	0	0	0	0	0	0	0	0	0	0	0	0	0	0	0	0	0	0	0	0
ATGACAGGGTCGTAGAGCA	Mcrs1	342	0	303	636	449	0	1	442	572	219	148	459	0	657	581	1	0	271	382	0	0	196	268	352	110	0	235	0	0	189	67	325	416	439	18	92	1131
GCTACCACCGTGGCTCGAG	Kcnk10	159	0	140	520	262	0	0	0	284	300	42	365	0	414	575	0	0	117	159	0	151	64	102	262	45	0	0	0	0	60	31	148	171	179	8	62	0
CTATGGGATATCACGAGAA	Nub1	156	0	105	138	91	0	0	0	78	14	23	23	0	85	0	0	0	56	106	0	95	51	15	0	0	0	0	0	0	17	8	19	49	108	3	14	0
ACTCGCCTTGCGTTCAGTG	Elmo3	632	0	390	506	608	0	1069	805	769	323	1112	446	1651	332	200	0	0	270	418	1	645	284	289	1040	615	807	456	0	0	1288	330	449	446	454	26	128	0
ACAGATGGTTCGAGTGGCC	Elovl1	945	0	882	737	682	0	0	115	885	999	246	923	723	841	1616	1	0	523	546	0	162	484	494	967	310	0	74	0	0	310	318	598	755	614	24	169	0
CTGGATACGGATACACTGA	Serpina3c	271	0	285	240	184	0	0	0	258	219	0	267	344	306	698	0	0	167	219	0	0	225	140	321	75	0	0	0	0	0	194	195	172	199	2	40	0
ACTCTTGAGATAATAACCA	Vmn1r84	0	0	0	0	0	0	0	0	0	0	0	0	0	0	0	0	0	0	0	0	0	0	0	0	0	0	0	0	0	0	0	0	0	0	0	0	0
TGGAAGATTCTGTCTAATC	Fam209	0	0	0	0	0	0	0	0	0	0	0	0	0	0	0	0	0	0	0	0	0	0	0	0	0	0	0	0	0	0	0	0	0	0	0	0	0
TTCCCACAGTATTTACGGC	Acot7	76	0	75	74	68	0	0	0	32	27	0	50	0	73	0	0	0	13	9	0	0	10	5	0	0	0	0	0	0	0	0	13	15	18	0	7	0
ACGACACAGCTCGACCTCC	Pdzrn4	187	0	203	183	160	0	0	0	274	290	27	176	0	166	0	0	0	122	117	0	423	59	92	315	69	0	1	0	0	47	115	124	131	137	6	52	0
AAGAAATGCTTACGCGAGT	Tekt3	0	0	0	0	0	0	0	0	0	0	0	0	0	0	0	0	0	0	0	0	0	0	0	0	0	0	0	0	0	0	0	0	0	0	0	0	0
TTGGAGCTGTGTCCATCTG	Lat2	734	1	631	670	536	0	0	1	543	493	139	973	1090	813	312	0	0	366	460	0	126	300	259	186	122	0	0	0	0	172	233	368	474	527	26	96	0
CACTCGCATCCAGTAGAAC	Sec61a1	398	0	478	337	371	0	0	0	429	97	180	336	3	340	502	0	0	248	215	0	1654	141	163	1369	3217	0	0	14292	0	255	95	177	229	247	13	69	795
CTCATCTGTGATTGTCAGG	Rbbp6	744	0	569	562	519	0	0	0	539	588	118	509	26	817	497	0	0	335	346	0	284	333	398	441	47	0	0	0	0	133	223	354	454	437	27	95	0
CCTGACATCCGCTGTGGAG	Tpst1	509	1602	498	581	322	0	0	0	470	222	57	459	31	437	0	0	0	354	487	0	1	289	326	596	1271	1	0	1	3769	66	178	392	503	464	24	92	0
CGGGTTAGACTTGTCCAGC	Padi4	214	3464	288	311	330	0	0	0	401	135	63	409	273	354	545	1	0	209	244	0	0	217	223	304	109	0	0	0	1	67	187	260	312	260	24	58	0
TGAAGATGAACCATCTGGG	1700013D24Rik	145	0	214	264	113	0	0	0	147	151	58	153	86	242	0	0	0	189	213	0	264	81	45	172	21	0	0	0	0	55	11	123	135	201	5	21	0
TAGCACGCAGTTTGTGCAG	Ap1g1	152	0	284	185	262	0	0	0	299	41	32	295	173	107	0	0	0	106	116	0	520	108	226	176	0	0	0	0	0	25	25	163	222	139	14	44	0
GACCCGCCCTGACATGCCG	Lman2l	864	0	688	1164	713	0	0	1401	884	510	163	946	776	1179	745	1	0	491	783	0	351	414	420	703	396	0	868	0	0	206	285	509	681	796	24	154	0
CAGGTAAGTTTTGCCAAAG	Tyw1	36	0	23	65	51	0	0	0	49	29	0	16	0	50	0	0	0	7	4	0	0	4	32	0	0	0	0	0	0	0	15	20	19	11	0	14	0
TTCACCCAGTGAAAATCGA	Cyhr1	142	0	158	151	167	0	0	0	195	211	9	206	34	197	48	0	0	78	99	0	0	43	49	178	1491	0	0	0	4414	10	24	100	102	107	5	36	0
TGCAACAAATGCTTCGGCC	Zfp764	263	0	250	336	222	0	0	0	327	729	16	335	181	425	0	0	1	105	191	0	0	114	233	291	74	0	0	0	0	19	73	217	250	184	12	53	0
TTCTACGGTCGCCTGCGAG	Nxn	403	0	479	671	433	1	2055	0	593	806	1306	480	118	547	803	1	0	336	364	1	1031	261	296	912	964	1483	0	0	0	1685	408	353	412	404	25	121	1
GCTGGATTATTTACGGACA	Tdrd1	466	0	588	688	344	0	1064	121	334	1729	669	578	108	761	465	1	0	271	380	0	219	175	238	633	459	790	71	0	0	811	222	311	304	424	48	69	0
CGGAACAACGCCGGCGAGA	Fbxo11	374	1	173	503	332	0	0	0	439	432	112	199	81	274	1	0	0	281	335	0	1220	145	314	574	1843	0	1	9062	0	138	105	244	289	359	11	69	0
GTGGACTGCTGGTACCCGA	Kcna2	305	0	264	351	254	0	0	0	314	480	53	369	290	330	371	0	0	245	215	1	226	136	67	109	63	0	0	0	0	51	65	205	248	235	12	51	0
CAGGTACATTCTAATCGAC	Ccnf	35	0	118	39	98	0	0	0	80	47	13	65	71	58	0	0	0	29	25	0	0	27	30	0	14	0	0	0	0	12	0	40	42	22	3	11	0
ACCAATATGACTATCCTGC	Cep63	451	1	616	363	474	0	4353	0	546	248	3479	562	247	302	355	0	0	381	374	2	4239	226	311	1829	1279	3521	0	1	1	4208	485	352	479	426	36	103	0
AGACCGTGGGCTACCGCGT	Cdx2	731	0	466	855	630	0	0	0	1205	632	160	676	490	683	1410	0	0	514	752	0	1403	448	683	1166	227	0	0	0	0	208	570	550	755	730	21	216	0
TGCTTCCTCAAACTACGGA	Rsl1d1	105	0	90	47	61	0	0	0	111	97	0	53	0	111	0	0	0	42	48	0	0	9	20	85	14	0	0	0	0	0	72	67	74	58	4	22	0
CCCCTGTGCAACGGCAGCA	Il13	507	1	831	964	723	0	0	1023	861	772	111	815	135	934	520	1	1	563	667	0	117	421	441	428	254	0	577	0	0	158	328	469	535	743	22	135	0
CGTGCCATAGCAAATCCCG	Reck	16	0	43	93	36	0	1338	0	69	45	880	54	64	72	0	0	0	25	33	0	321	54	56	505	566	996	0	0	0	1132	82	36	56	33	0	13	0
GAACCGCAGCCCGTGCCAC	Samd5	243	0	127	199	198	0	0	0	246	362	21	220	86	194	0	0	0	124	195	0	311	70	90	212	27	0	0	0	0	16	119	108	129	205	1	41	0
TGCACGCCCTACATTCGAA	Zfp324	408	1463	650	641	672	0	0	0	718	668	158	719	652	648	333	0	0	242	440	0	492	234	459	214	46	0	0	0	0	210	241	345	395	574	15	118	0
ATCAGCTTGCCGAATCACC	Sp100	522	4969	212	352	335	0	1	1865	349	560	116	258	220	487	0	0	0	185	128	0	0	153	258	319	351	0	1082	1	0	152	155	168	168	169	14	80	0
TCTCACCTGGACAATCGAG	Ncrna00085	396	0	178	492	312	0	0	0	326	26	79	252	102	490	0	0	0	202	217	1	963	110	304	668	2006	0	0	8831	0	111	205	166	147	255	3	49	0
AAGAGAAAAGGCCAGAGAA	Cmc1	0	0	0	0	0	0	0	0	0	0	0	0	0	0	0	0	0	0	0	0	0	0	0	0	0	0	0	0	0	0	0	0	0	0	0	0	0
TCAAGGTTACCGAGAAAGC	Gramd3	65	0	68	15	40	0	0	383	79	8	27	7	0	13	0	0	0	61	30	0	0	10	26	0	93	0	239	0	0	29	0	32	56	49	4	16	0
GTAAGCTGCCCGTGGTACA	Ighmbp2	201	0	252	232	182	0	0	0	233	127	7	144	185	240	0	0	0	114	220	0	429	88	126	141	0	0	0	0	0	13	71	114	148	244	11	40	0
GACCGAGAGGCCCGGCACA	Wdr60	109	0	198	218	142	0	0	0	225	126	45	289	334	214	288	1	0	239	244	0	28	175	345	136	97	0	0	1	0	86	53	187	202	241	11	54	0
ACTTATTCAGAGTGATGAG	Vmn1r8	201	0	135	264	144	0	0	1	152	510	27	329	167	250	131	0	0	71	91	0	0	58	46	136	4	0	0	0	0	31	38	125	134	88	5	25	0
AATGCAAAGTTGAGGACTC	Ccdc152	17	0	0	4	5	0	0	0	6	32	0	30	0	16	0	0	0	0	15	0	0	8	0	0	0	0	0	0	0	0	0	0	7	17	1	1	0
GGTATAGTAAGGGTCTACG	Seh1l	82	0	65	117	126	0	0	0	118	116	0	85	1	157	0	0	0	44	64	0	0	80	43	53	11	0	0	0	0	0	106	55	87	73	3	12	0
GGCGTGATCACCGCTAGCG	Wdfy1	149	0	216	152	171	0	0	0	141	119	16	93	121	220	480	0	0	70	46	0	0	120	21	0	84	0	0	0	0	18	88	97	134	52	1	27	0
GTAGCATAGGCTTTAAAAC	Decr1	270	0	232	244	248	0	0	0	248	238	57	182	13	312	184	0	0	138	133	1	585	105	174	283	39	0	0	0	0	79	99	199	193	161	4	59	0
AGGCGCGGTACTGCTCCAG	Ino80b	938	0	650	993	720	0	0	1305	647	643	119	1035	2114	1151	444	0	0	482	378	1	693	303	351	300	302	0	774	0	0	167	281	495	489	402	17	106	0
TCGGGAGAACAATAGGAGA	Dclk1	80	0	43	125	59	0	0	0	64	79	51	150	0	105	0	0	0	48	86	0	0	21	0	66	0	0	0	0	0	58	66	67	49	92	6	15	0
AGAAGGGCGCGCCCGCGAA	Trim71	320	0	283	154	246	0	0	1421	258	46	27	321	0	184	0	0	0	122	128	0	0	92	94	485	179	0	808	0	0	27	68	118	139	155	2	46	0
AAGGATTCTTTGTATGCCC	Rpl36a	108	0	123	201	118	0	0	0	183	421	43	207	0	143	214	0	0	136	116	0	0	50	88	0	54	0	0	0	0	62	80	84	120	99	14	43	0
ACACGGAATTTCCAGTAAC	Pik3c2a	610	3321	525	842	616	0	1	31	468	1345	74	585	161	983	1523	1	0	271	325	0	237	162	214	557	136	0	12	0	0	81	192	274	344	339	16	97	1765
CGACCATACTTGTCCCGAC	Rlbp1	500	0	301	607	486	0	0	0	321	416	42	502	254	560	179	1	0	104	152	0	0	63	74	518	68	0	0	0	0	61	113	163	151	151	16	55	0
AGGGATCTCAAGCTAGGTA	Plk2	221	0	236	363	181	0	0	0	153	172	54	273	330	312	222	0	0	70	196	0	101	46	78	87	45	0	0	0	0	79	43	149	142	263	5	41	0
TACCTCGGGGAAGGGCGAC	Kctd8	418	0	267	555	328	0	0	0	608	881	195	281	165	519	102	0	0	257	319	0	219	329	291	516	137	0	0	0	0	238	71	394	451	363	24	127	0
TCTTTGAGTTTTGTCATGG	Cpne3	148	0	148	230	112	0	0	801	154	398	70	195	0	264	845	0	0	152	185	0	0	120	196	214	225	0	490	0	0	82	86	192	209	221	16	27	0
CCGATGATTTGGATGAAGC	Bnip2	149	1445	205	200	148	0	0	0	119	123	58	209	0	104	0	0	0	132	130	0	1	37	87	0	26	0	0	0	0	66	71	81	107	138	1	21	0
GAAAGCCGTGGAACAAGTA	Zbtb8a	13	0	82	42	40	0	0	0	23	122	0	40	0	55	0	0	0	14	6	0	0	13	0	122	29	0	0	0	0	0	2	23	29	8	4	3	0
TCGGACACACTGTAAAATC	C1galt1c1	17	1581	51	28	39	0	0	0	44	32	0	23	1	53	0	0	0	11	20	0	0	8	141	73	10	0	0	0	0	0	0	41	36	24	2	13	0
GTATTTTGAGAGCAAAGGG	Tph1	62	0	48	1	20	0	0	0	15	1	0	39	0	14	0	0	0	10	2	0	0	23	0	1	0	0	0	0	0	0	14	20	33	7	0	6	0
CTCTGAATCCTAATACTAC	Map2k4	28	0	43	75	51	0	0	0	67	43	12	77	0	66	0	0	0	30	30	0	0	17	9	0	14	0	0	0	0	25	55	28	51	51	2	11	0
AAACAGACACCTCCAACAT	Adam39	38	0	80	94	84	0	0	0	164	27	0	82	0	131	0	0	0	77	98	0	0	70	44	0	42	0	0	0	0	0	32	103	121	100	4	26	0
TACCTTGGGTGGCTCGAGT	Ppp6r3	507	849	512	733	541	0	0	591	559	287	86	742	584	867	330	0	0	408	483	0	710	222	355	880	121	0	366	0	0	122	152	378	442	546	7	128	0
CCATTAATAGGAGTAAAAT	Ceacam10	0	0	0	0	0	0	0	0	0	0	0	0	0	0	0	0	0	0	0	0	0	0	0	0	0	0	0	0	0	0	0	0	0	0	0	0	0
CTCACAGCGGTCGGGTCGG	Wdr24	415	0	343	488	432	0	0	326	505	433	113	528	423	593	833	0	0	333	422	0	660	264	272	294	186	0	223	0	1	146	297	352	392	497	12	89	0
CGTAAAAAATCAAGAAGTA	Zc3h8	166	0	77	251	96	0	0	0	61	83	44	217	66	215	256	0	0	38	59	0	0	28	30	23	0	0	0	0	0	40	35	44	63	61	2	7	0
CCTGAATGTTGGTCACCAC	Ifi35	116	0	51	114	91	0	0	295	199	109	106	174	0	111	0	1	0	123	116	0	146	49	71	242	77	0	167	0	0	109	57	127	86	121	10	32	0
AGGGCTTACCTGGCCCGAT	C1qtnf9	44	0	82	139	92	0	0	0	178	190	0	54	28	85	0	0	0	99	129	0	123	62	131	138	49	0	0	0	0	0	75	84	140	154	13	35	0
GTCGGTTAGTTTGATATTG	Lsm2	99	0	24	130	77	0	0	399	84	15	77	230	271	161	490	0	0	91	26	1	114	33	18	354	56	0	232	0	0	90	34	79	78	28	2	14	0
TCAGAAGGCGAGTTAAATC	Akap4	24	0	15	39	31	0	0	0	48	18	0	31	0	41	0	0	0	31	21	0	0	5	17	69	18	0	0	0	0	1	23	25	23	41	0	7	0
TTCTTCAGATAATTGACGT	Mettl25	17	0	0	0	10	0	0	0	59	134	0	38	0	0	0	0	0	61	39	0	0	69	38	126	33	0	0	0	0	0	52	39	52	40	1	11	0
ATCCCGCAGGCGACCACGC	Bicd2	806	0	1053	821	909	0	0	0	1063	1443	145	796	763	863	291	2	0	308	453	0	0	197	321	196	131	0	0	0	1	154	305	465	538	533	26	161	0
TGAAACGGCGTGCGAGGAC	Uckl1	625	0	662	526	569	0	0	959	777	657	174	483	127	498	901	0	0	321	525	0	230	265	368	645	261	0	554	0	0	256	187	297	341	593	28	142	0
ATGATGAACGTTGCACTAC	Gpr18	279	0	285	270	404	0	0	583	398	61	19	221	98	506	301	0	0	132	87	0	0	130	365	263	63	0	351	0	0	17	158	165	157	87	10	71	0
GGACGCTCGCATGAATGCC	Dntt	793	944	916	1242	938	0	0	82	794	1001	112	1160	1156	1437	812	0	0	431	476	0	166	365	660	792	180	0	44	0	0	122	433	545	656	551	21	149	0
TGCAGCCACTAGGCCTGCC	Hcst	258	0	240	354	310	0	0	0	386	724	61	286	626	459	342	1	0	267	320	0	0	115	151	387	95	0	0	0	0	83	64	182	218	383	10	67	0
AATGCGCCAAGTGCAGCAT	Isl1	472	0	378	589	477	0	1	0	399	187	88	502	625	587	526	0	0	344	295	0	0	166	171	142	137	0	0	0	0	120	87	283	265	272	8	61	0
TCTAATTTCCTTCAGTCTA	Ifitm2	157	2544	98	188	119	0	0	0	102	206	21	173	2	210	274	0	0	69	142	0	392	94	57	75	0	0	0	0	0	28	47	105	96	195	4	36	0
CCTCGGAATTGCTGGGAGA	Mknk1	302	0	317	554	225	0	0	0	266	349	84	380	67	564	0	0	0	253	458	0	0	154	130	42	56	0	0	0	0	129	221	245	258	479	12	41	0
GACGAAAACGTCTACGCGA	Ndufb11	200	0	134	31	120	0	0	0	151	41	0	97	0	74	0	0	0	91	56	0	222	81	112	0	15	0	0	0	0	0	21	74	58	65	0	27	0
CAGCGTTTACCTAATGAAA	Pbk	325	0	251	407	176	0	0	0	161	386	88	242	254	300	281	0	0	81	47	0	0	87	45	174	20	0	0	0	0	110	24	136	212	58	14	34	0
TCACACGCAGTACAGGATG	Rabac1	0	0	5	32	65	0	0	0	75	134	0	38	0	64	0	0	0	5	15	0	0	19	7	0	0	0	0	0	0	0	0	35	31	16	9	17	0
CTTTGAAATGCAAAGAGGT	Cd40lg	163	0	315	113	135	0	0	0	147	215	6	222	235	160	200	0	0	89	122	0	0	124	74	84	11	0	0	0	0	16	102	108	158	117	8	32	0
TGCAAAAGTTCTCGCACCT	Lyar	190	0	37	188	134	0	0	0	224	66	39	79	10	114	356	1	0	71	151	0	0	150	69	309	21	0	0	0	0	55	19	117	153	206	2	37	0
AGCCTACCATATTAGACGG	Exoc6b	473	0	563	537	428	0	0	0	376	334	70	590	221	612	0	0	0	255	266	0	534	81	287	185	11	0	0	0	0	86	84	269	325	324	8	78	0
CATATTATGCTCCACGAGA	Zfp236	457	0	314	626	457	0	1194	313	448	1085	1089	593	345	659	265	0	0	297	379	0	2040	238	293	923	1089	938	187	311	2148	1342	285	394	428	401	16	95	534
CTGTATGCGACGATGACTG	Srcrb4d	74	0	74	107	118	0	0	0	166	158	51	44	0	77	0	0	0	82	75	1	654	31	119	148	155	0	0	0	0	55	0	105	117	100	6	36	0
TGATCTGGTTGCGCACGGC	Map2k2	1147	0	840	915	929	0	0	0	1194	1285	248	790	1232	1374	868	0	0	529	807	0	198	455	612	487	296	0	0	0	0	304	355	611	813	839	40	231	0
GATAGCTGCAAGAACAGTC	Tmem89	140	0	87	63	145	0	0	1	113	26	0	127	68	70	0	0	0	39	99	0	0	48	311	112	13	0	0	0	0	0	0	53	79	114	2	14	0
TGCTGTTACAAACCCTAAA	Fancg	0	0	0	0	0	0	0	0	0	0	0	0	0	0	0	0	0	0	0	0	0	0	0	0	0	0	0	0	0	0	0	0	0	0	0	0	0
TTCTTGCTGATTTTCTTAG	Tmem207	84	0	72	127	48	0	0	0	86	339	15	167	115	153	0	0	0	107	108	0	0	70	35	230	0	0	0	0	0	12	65	94	83	114	10	17	0
AATGCCATTTATTTTAAGG	Serpini2	13	0	0	2	5	0	0	0	8	33	0	0	0	3	153	0	0	17	5	0	298	0	5	0	0	0	0	0	0	0	0	11	8	5	0	2	0
CGTGCGGTATCGGCGCATC	Evx1	287	0	358	383	463	0	0	0	762	570	33	484	12	516	0	0	0	310	483	1	271	197	191	181	139	0	0	0	0	40	179	297	338	525	15	125	0
GCATATTGGAATGCCACCC	Lim2	514	0	462	599	448	0	0	317	401	390	108	400	825	609	829	0	0	228	273	0	378	156	115	420	149	0	189	0	0	122	215	312	332	285	11	77	0
ACAGCTATCTCCAAACCTG	Chmp4b	84	0	225	87	113	0	0	0	117	18	23	220	115	139	0	0	0	57	56	0	0	79	15	200	63	0	0	0	0	33	10	93	114	47	0	26	0
CAAGGGGAAGTGTCGATGC	Abhd12b	277	0	269	338	284	0	0	0	260	519	0	235	236	332	239	2	0	112	89	0	520	115	129	66	19	0	0	0	2	0	89	101	126	91	3	33	0
GTATCTTCGAGAGAGTGCG	Zfp131	75	0	33	14	59	0	0	0	103	56	11	70	148	30	0	0	0	46	75	0	0	35	23	114	18	0	0	0	0	23	6	70	108	86	2	26	0
CGCTTCCGGTACGGCAGCA	Slc25a47	410	3398	482	451	357	0	0	0	438	249	91	535	50	614	0	2	0	272	383	0	0	167	196	160	68	0	0	0	0	129	115	239	310	418	11	71	0
TAGACCCCGAGGAACTCCG	Tcerg1l	251	0	102	367	186	0	0	0	318	811	9	286	152	467	211	0	0	182	175	0	14	139	161	265	34	0	0	0	0	13	49	233	180	190	12	67	0
GACTTACGCTGAGGCCTCA	D10Jhu81e	381	0	230	429	423	0	1	1	389	77	47	442	1341	569	291	0	0	168	220	0	434	95	210	246	55	1	2	0	2	61	31	179	244	246	4	55	0
GAGGAGGACGCGATCGCCA	Crebzf	507	3326	606	893	582	0	0	0	741	542	164	569	406	845	137	0	0	430	472	1	599	279	316	365	93	0	0	0	0	183	309	410	517	466	45	137	0
TTTCAGATTACGGAGAAGG	Cypt1	61	0	45	62	39	0	0	0	44	5	10	71	58	45	194	0	0	24	50	0	0	42	28	0	11	0	0	0	0	10	25	36	40	46	0	13	0
CACGAGCGTTCACTTCAGC	Zbtb49	334	0	268	316	290	0	0	0	466	272	82	296	64	329	267	0	0	164	190	0	331	255	287	247	17	0	0	1	0	97	77	203	248	188	8	71	0
TCAGCATACGTAGTTGAAG	Ccdc15	55	0	139	141	121	0	0	0	144	14	24	58	195	74	473	0	0	136	120	0	1	36	46	336	17	0	0	0	0	32	16	92	95	151	0	27	0
TGGCAGTACTATGCGTCCA	Ube2j1	598	1	488	499	545	0	0	50	699	840	16	549	497	595	334	0	0	274	328	0	185	221	325	514	152	0	23	0	0	12	159	363	345	299	17	118	0
TTAATAGAGTCTACAGAGA	Anxa1	65	0	135	125	67	0	0	0	56	111	44	84	0	117	0	0	0	87	30	0	0	16	255	262	0	0	0	0	0	63	18	50	48	35	4	18	0
TTTCAGCTAGCAAGAGCTG	Fam180a	290	0	175	388	266	0	0	375	278	193	1	322	76	481	503	0	0	258	204	0	374	157	207	412	64	0	223	0	0	1	95	227	281	224	14	54	0
TGAAGATACCAGTCCAGAG	Gm8439	182	0	70	242	135	0	0	0	170	183	22	230	80	204	972	0	0	127	143	0	0	121	76	193	52	0	0	0	0	34	0	142	171	186	7	33	0
TGTTACAAACGCATCCCCG	Dcst1	525	0	436	588	477	0	0	0	524	551	166	588	788	501	1156	0	0	334	334	0	120	196	475	640	125	0	0	1	0	197	85	325	462	378	11	98	0
AAGATGCAACAAGTGCCCT	Rad23b	164	0	151	117	119	0	0	0	48	122	0	206	0	82	0	0	0	21	99	0	0	13	5	128	0	0	0	0	0	0	0	28	26	86	2	5	0
GGTCTACCGACATGACAAG	Rab3d	441	946	463	554	489	0	0	0	593	256	127	636	197	360	1115	0	0	476	553	0	0	236	440	713	67	0	0	0	0	144	312	398	460	590	15	107	1802
GCGGTTGCAACAGAAAAAG	4930430F08Rik	98	0	59	124	39	0	0	0	49	130	0	74	33	109	0	0	0	47	45	0	287	20	10	95	10	0	0	0	0	0	14	54	60	45	2	7	0
GAATCATCTATAATATAGC	Areg	123	1	174	246	168	0	0	0	154	113	62	219	14	278	0	0	0	94	132	0	547	58	154	35	20	0	0	0	0	58	103	125	110	162	0	34	0
ATTATTATTGAGACGCCTG	Slit2	173	0	316	414	221	0	0	0	121	265	44	368	300	343	222	0	0	97	102	0	588	125	74	87	44	0	0	0	1	41	102	109	162	140	10	16	0
ATGCTGAGGAACTTTCGCG	Ormdl2	604	0	457	765	503	1	0	0	531	372	118	561	686	846	788	0	0	237	282	0	563	278	401	375	100	0	0	0	0	154	188	306	374	333	32	103	0
GGGAATATCCTCCGCAAGC	Lrrc16a	157	0	62	171	128	0	0	0	182	347	32	128	95	182	183	0	0	139	202	0	506	92	26	216	52	0	0	0	0	46	63	139	152	252	6	46	0
CTACGAGTGCGGTACAGCA	Rtp1	232	0	134	258	183	0	0	1	103	67	20	279	0	335	0	0	0	44	68	0	0	18	40	0	4	0	0	0	0	37	24	40	79	73	2	22	0
CTCCACAATGCGGCGAGCC	Vwa7	359	0	316	385	300	0	0	0	266	630	94	374	336	339	464	0	0	171	175	0	0	121	104	256	80	0	0	0	61	122	71	208	254	207	16	58	0
GATGGGTGTAGGCCCGGCA	Tctex1d4	236	0	294	319	217	0	0	0	251	326	0	311	122	383	278	0	0	212	237	0	372	80	216	204	53	0	0	0	0	0	139	157	210	226	15	42	0
TGGCACTGCAAGATCGACG	Wrap73	0	0	0	1	11	0	0	0	24	33	0	2	0	11	0	0	0	4	3	0	0	0	0	0	0	0	0	0	0	0	0	8	22	4	0	5	0
GTAGCAGCACAGCGTCAGC	Eda	330	2358	346	171	347	0	0	1	357	196	16	297	588	170	511	0	0	67	171	0	0	58	182	262	32	0	0	0	0	17	0	189	210	177	10	57	0
GGATTTGAAACGACAGGTA	Krt26	219	0	133	266	137	0	0	0	160	496	43	290	96	226	424	1	0	131	106	0	0	129	74	281	35	0	0	0	0	44	65	122	155	131	7	42	0
CTTATTGCGCTGCTGAGTC	Opa3	520	0	404	726	534	0	0	1	626	457	133	619	338	970	843	0	0	380	395	0	465	293	347	369	489	0	0	0	766	182	219	397	553	431	26	106	0
CATGTAGAACTGCTCGCCT	Ift57	467	1636	398	494	1268	1	0	0	386	857	68	484	8	527	1130	0	0	196	190	0	65	246	366	458	105	0	0	0	0	89	114	246	288	230	38	90	0
GGGCTGTTCGTCGATGGCG	Lims2	600	0	367	510	550	0	0	0	862	680	137	537	362	677	331	1	0	382	699	0	689	577	447	296	89	0	0	0	0	159	288	487	667	674	33	187	0
AGCCGCCGATGGCTGAAGA	Porcn	589	0	421	272	534	0	0	0	507	234	157	801	469	394	698	2	0	417	576	0	327	178	216	357	220	0	0	0	1	175	167	377	444	602	22	101	0
AAGAATTGTTCAGCGATGC	Txndc8	188	0	84	167	138	0	0	0	192	895	52	166	31	152	0	0	0	63	117	0	202	135	132	0	28	0	0	0	0	40	44	116	147	119	5	34	0
CCACCACTTTAGTCCACCG	Ash1l	319	0	411	353	263	0	0	378	373	197	78	405	307	468	786	1	0	235	193	0	0	149	101	99	89	0	242	0	0	108	78	208	278	239	11	70	0
TTGACCTCGGGAGACCAGG	Tyrobp	660	0	477	537	437	0	0	0	481	250	28	656	452	654	997	1	0	215	351	0	390	179	271	126	74	0	0	0	0	39	117	257	353	374	6	72	0
AATGTCTGGATACGACCTC	A4galt	108	0	171	165	151	0	0	0	302	491	66	214	56	188	0	1	0	121	281	0	173	78	131	122	24	0	0	0	0	62	16	135	198	267	9	59	0
CTTCTCAAATCGTCGGATC	Med12	203	0	300	134	246	0	0	0	295	51	9	225	120	144	760	1	0	73	86	0	0	78	238	48	45	0	0	121	0	12	69	138	172	106	14	47	0
GCCTTCTTTCACAATGACA	Meiob	292	0	220	203	173	0	0	0	155	219	45	155	16	248	236	0	0	164	148	0	354	58	289	188	47	0	0	0	0	41	92	146	148	168	6	28	0
AGGACTTCTGGTCTATCCG	Sepsecs	527	0	293	556	414	0	0	2	453	497	139	424	524	701	547	0	0	284	425	0	485	207	406	515	96	0	0	0	0	169	216	390	502	503	18	109	0
GCGAGAACCTTCTCCGCAA	Cdk5r2	281	0	531	609	516	0	0	0	385	676	90	456	30	779	1351	0	0	234	266	0	651	197	147	283	85	0	0	0	0	131	104	204	254	279	20	72	103
CTTTGGCTTTAAAGGGCGC	Zfp180	315	0	170	260	208	0	0	0	194	150	17	227	87	208	0	0	0	148	195	0	0	103	85	157	91	0	0	0	0	18	19	173	158	201	1	36	0
GATATTTTATAGTTGAAGG	AY358078	32	0	93	83	45	0	0	0	23	144	11	164	97	75	0	0	0	34	43	0	0	35	20	0	21	0	0	0	0	10	19	41	40	38	7	6	0
GATGTGGTACGAAGGCCAC	Mettl22	229	0	234	280	288	0	0	1425	416	159	45	285	642	312	41	0	0	237	320	0	0	162	632	227	192	1	885	0	0	52	102	199	236	325	3	80	0
AGAGCTGCAAAGCCTAAGG	Tnfsf13	49	0	69	93	47	0	0	0	24	116	0	47	0	81	0	0	0	17	38	0	0	74	22	0	0	0	0	0	0	0	22	11	15	21	1	4	0
AAAGATGTGGACGATGTCC	Mocs2	393	0	149	267	349	0	1451	0	412	464	703	538	100	404	0	0	0	243	261	0	1264	62	168	442	404	1111	0	0	0	920	209	191	241	302	7	73	0
TTCTTACTAGCAAAACCTC	Trim3	86	0	113	146	76	0	0	694	81	126	14	99	0	141	0	0	0	85	142	0	0	40	80	24	128	0	401	0	0	24	17	40	76	146	3	20	0
GGTCATATACCCACGCCGG	4922505E12Rik	363	0	439	504	300	0	1	193	470	855	53	468	175	715	378	0	0	322	618	0	179	217	214	451	255	0	120	0	90	72	281	419	494	594	20	107	0
ACGAGCGGTCGATGCTAGA	Ubr3	131	0	188	117	173	0	0	0	96	55	21	257	378	266	0	0	0	15	45	0	95	15	78	0	10	0	0	0	47	22	25	67	90	61	2	19	0
AAGAACACCATGATGCGCA	Rplp0	284	0	202	207	326	0	0	0	398	523	30	417	365	216	222	0	0	136	110	0	180	27	145	101	117	0	0	0	0	23	87	115	131	115	14	58	0
ACCTTGCCATCGGATCCAC	Ppp6r2	352	0	401	442	379	0	0	0	496	380	87	576	838	508	84	0	0	403	556	0	188	241	435	1353	2602	0	0	11116	0	99	434	372	431	534	22	89	0
GCTGTTGTCTCCATAGGAG	Dlgap4	43	0	51	82	30	0	0	0	46	19	18	44	0	30	0	0	0	32	99	0	0	29	16	189	22	0	0	0	0	24	0	61	58	92	0	8	0
GCGACAGAGTAGAAAGCGC	D030056L22Rik	61	0	85	79	85	0	0	0	112	447	48	62	559	124	0	0	0	52	152	0	0	24	128	319	1075	0	0	0	3560	60	17	51	109	138	3	13	0
CATTCATTTCCTAGACGAA	Ccdc158	55	0	3	40	36	0	0	0	29	237	0	63	0	46	0	0	0	12	13	0	0	21	7	41	17	0	0	0	0	0	0	17	35	20	1	8	0
GCCACGACAAAACTATGAG	Itsn1	51	0	82	48	58	0	0	0	45	31	56	102	0	89	373	0	0	32	27	0	0	4	21	0	0	0	0	0	0	55	0	40	56	22	0	9	0
GTGTGTTCGCCGTTTCGGC	Chsy3	357	0	193	366	303	0	0	322	331	622	79	295	38	329	438	0	0	179	211	0	117	127	193	382	400	0	190	904	1	93	168	226	260	251	10	74	0
GGCTCTGTTAACTTTGACG	Fem1c	395	0	153	384	259	0	925	0	437	428	443	381	524	403	0	0	0	277	292	1	757	171	297	537	297	686	0	0	0	498	177	363	321	338	25	89	1784
GCACTTCAATCATTTGGTC	Ifi204	141	0	100	103	150	0	0	289	177	88	25	142	251	127	573	0	0	78	117	0	0	124	88	250	75	0	170	0	0	22	94	103	179	120	9	44	0
TTTGTGTTACCCATCTTCA	Lrif1	186	0	135	145	122	0	0	96	75	7	20	127	329	188	619	0	0	52	47	0	0	30	63	58	17	0	57	0	0	34	17	74	121	53	5	14	0
AGACGTTCCATACCGGATA	Lgals4	96	0	76	123	146	0	1	0	139	78	110	152	101	176	147	0	0	102	118	0	157	95	253	86	9	0	0	0	0	124	52	57	98	104	8	33	0
AAATGCTCCTTGATAACAT	Rmdn1	28	0	137	103	38	0	0	0	78	27	36	31	0	68	0	0	0	71	99	0	0	47	96	68	18	0	0	0	0	38	0	35	46	133	0	13	0
GCCTAAACCCTCTTATCGA	Cntn3	88	0	88	140	82	0	0	0	160	263	19	122	0	82	486	0	0	89	119	0	0	99	95	293	17	1	0	0	0	20	106	143	140	109	20	26	0
GTTTCCTTAACGGCATCCG	Ptpro	314	0	280	383	299	0	0	0	331	657	25	475	132	477	472	0	0	219	229	0	213	112	136	94	133	0	0	0	0	33	205	197	317	216	16	77	0
GCCCATGACCGCCTCCAAC	Tmx4	362	0	231	378	279	0	3738	1	396	297	2310	367	328	565	490	2	0	233	303	0	4933	259	259	914	2928	2874	0	0	3733	2846	249	271	368	344	4	86	0
GGAGTCCGGGTGCACGTAA	Tbx5	317	0	242	597	361	0	0	0	461	1034	100	468	689	652	308	0	0	344	413	0	337	193	262	911	106	0	0	0	0	156	210	263	280	435	18	81	0
GTGCAACTACATTGAGCCC	Timp4	331	0	373	446	394	0	1	0	432	976	26	476	926	392	162	0	0	232	288	0	212	223	249	504	137	0	0	0	0	26	191	232	299	338	11	91	0
CCAGTCAACTCCTTATACC	Zfp715	181	0	245	234	192	0	1	0	185	140	48	208	117	240	445	0	0	107	70	0	0	64	64	194	27	0	0	0	0	56	36	118	162	102	7	38	0
GTCCCTGGGACTGCCCCGA	Dclk3	427	2795	153	263	270	0	0	0	374	375	1	524	208	237	926	0	0	272	364	0	0	296	414	183	105	0	0	0	0	0	189	352	391	356	28	84	0
TGTCCCCGAGCCGCCGCTC	Myc	643	3676	386	480	764	0	0	1057	650	237	96	669	300	595	353	0	0	346	234	0	2	225	272	531	276	0	586	0	0	103	81	308	372	311	19	136	0
CGGTACACGATGTCCTGCA	Med30	237	0	170	202	233	0	0	0	329	208	32	109	172	144	0	0	0	53	91	0	0	27	101	182	72	0	0	0	0	42	155	125	152	81	16	52	0
GCGGTTGTATCGGTCACCC	Spns3	459	0	381	509	347	0	0	516	344	262	47	283	31	536	784	0	0	123	241	0	177	160	191	459	208	0	305	0	0	60	114	182	265	259	10	74	371
CGGTACAGGGACTACCAGC	Ankrd13b	253	1085	135	248	236	0	0	0	303	283	18	227	68	341	0	0	0	127	227	0	0	171	66	209	29	0	0	1	34	26	78	174	195	218	2	63	0
TTGGAGATAGCTTGCATCA	Myl1	101	0	88	246	132	0	0	716	156	392	34	271	101	195	0	0	0	98	77	0	0	88	86	85	109	0	391	0	0	52	51	98	108	105	4	25	0
TTTTCCCGTACAGACTACC	Duox1	88	0	5	141	82	0	0	0	117	16	19	47	82	84	213	0	0	68	61	0	0	65	75	76	12	0	0	0	0	26	9	61	86	64	1	23	0
ATAAATCGAATTTTGAACT	Gp49a	90	1645	10	47	30	0	0	0	49	609	0	58	0	77	0	0	0	38	49	0	251	40	18	0	45	0	0	0	0	0	11	54	81	62	8	13	0
GTGGTGTTTAGAATGGTGC	Fam76b	169	1	158	203	176	0	0	634	126	54	0	360	257	117	0	0	0	92	119	0	236	57	136	88	193	0	385	0	0	1	157	112	136	133	4	34	0
CGGCAGAAATACAAAACCC	Tspan15	25	0	36	66	42	0	0	0	33	60	1	93	0	58	232	0	0	28	13	0	0	15	0	0	0	0	0	0	0	0	0	30	49	12	4	10	0
GTGCTATATTAATAGGCGC	Ptar1	264	2167	197	382	294	0	0	0	246	771	64	363	531	513	245	0	0	195	221	0	0	154	246	201	633	0	0	2967	0	77	72	193	265	252	17	58	0
TGTAGTGCAAAGTGAAGCG	Trap1	213	0	53	127	157	0	0	0	235	240	29	182	151	187	642	0	0	92	169	0	151	99	163	0	30	0	0	0	0	26	52	120	157	190	7	47	0
GTCTATCAGAATGAGAGCG	Akr1b10	44	0	76	84	43	0	0	0	44	146	26	7	0	48	0	0	0	12	8	0	0	16	26	0	0	0	0	0	0	34	12	30	50	14	0	11	0
CTAGGTGTGGGAAGGCCGA	Adipor2	632	0	645	538	463	0	4084	0	528	1056	3405	582	93	740	863	1	0	378	406	0	2004	249	407	1872	1599	3152	0	0	1	4343	316	368	404	411	24	94	589
CGCTACATCGTTAGCCAGC	Mast2	28	0	8	65	63	0	0	0	48	47	0	49	0	71	0	0	0	19	22	0	0	31	38	61	15	0	0	0	0	0	22	24	28	19	2	5	0
CAAGGTTCACAACCGGACG	Tmem181a	430	3666	346	641	421	0	0	5	417	738	87	543	190	652	0	0	0	263	288	0	342	162	283	234	186	0	1	0	0	131	114	238	243	324	10	76	0
GTGGTGTGGAAGCGTCCAC	Capn6	327	0	174	121	220	0	0	0	344	134	76	257	271	133	456	0	0	187	232	0	242	127	212	435	1857	2	0	0	5674	108	125	218	318	240	12	80	0
AAATTCTCCCCAGGGTCAC	Vmn2r57	505	0	373	540	300	0	0	1	391	1007	95	523	47	559	273	0	0	315	332	0	313	187	86	310	625	0	0	1	1715	136	93	308	354	404	20	65	0
CATATTAGGTCCCAAACCA	Ubd	0	0	0	0	0	0	0	0	0	0	0	0	0	0	0	0	0	0	0	0	0	0	0	0	0	0	0	0	0	0	0	0	0	0	0	0	0
TCGGTATCTGGGCCCGATG	Chic1	715	0	523	297	558	0	0	564	807	83	185	569	723	428	0	0	0	586	554	0	731	336	460	502	1213	0	357	0	2424	219	256	462	623	621	23	145	0
GTGCAGGTGTGCAGCATCG	Fbxl22	819	0	646	805	765	0	1	2381	971	451	240	571	83	540	969	0	0	510	642	0	1776	361	435	1421	2172	0	1484	8794	0	306	341	453	582	654	34	146	0
TCCCCGTGCTGACGATGGG	Fibcd1	520	0	380	463	476	0	0	713	625	443	143	588	581	616	334	0	0	325	391	0	259	286	324	334	206	0	416	0	0	168	202	365	422	422	15	113	0
AGACCCTGTACCTCTCACG	Ndufb10	384	0	208	218	211	0	0	0	399	473	51	155	216	303	0	0	0	252	311	0	113	229	194	40	58	0	0	0	0	64	29	162	230	329	5	52	0
CCTGCGCCTGGGCCGCGGG	Ebpl	517	0	534	1022	726	0	0	0	1034	677	268	806	574	1137	758	0	0	697	845	2	1007	359	785	611	168	0	1	0	0	337	316	597	789	915	17	224	0
CTCCCGCAGTCTCCGATGC	Cnr1	511	112	597	735	703	0	0	468	846	652	128	703	425	786	268	0	0	428	517	0	398	375	203	601	1317	0	279	0	3191	180	243	483	587	621	22	171	0
GTTGATCTTGCGGGCCGTC	Ddx54	444	2948	327	601	389	0	0	0	387	242	115	714	856	383	406	0	0	218	260	1	201	90	190	288	143	0	0	0	0	128	132	259	305	270	25	76	0
GATGCCCTTCAGCACGGTG	Taar7a	773	0	624	836	754	0	0	2089	1356	813	188	761	187	811	816	1	0	590	794	0	159	444	652	968	651	0	1227	0	0	220	225	694	923	779	27	209	0
TACAAGTTTGAGAGCTGGG	Mdk	150	1589	99	224	152	0	5895	0	149	385	3344	190	475	260	344	0	0	108	87	2	2540	53	160	1351	1867	4421	0	0	0	3887	424	119	125	89	2	34	0
TACATCCCCCGCGGCGTGG	Rsad1	675	1739	443	939	780	0	1	142	888	958	47	642	409	919	381	0	0	388	572	0	416	407	479	411	168	0	112	0	1	83	287	511	606	678	37	161	0
GCTCTCGGTTTCAGCAACG	Rtkn2	192	0	172	312	151	0	0	0	162	159	0	184	99	246	411	0	0	111	71	0	0	57	191	122	20	0	0	0	0	0	116	112	180	72	7	33	0
AGAAGAGGAAGCTCGAAAA	Zrsr2	246	0	308	191	220	0	0	0	161	225	53	304	62	154	0	0	0	83	117	0	0	44	67	253	32	0	0	0	0	70	128	127	181	136	6	25	0
CCCGGGTCCGGCGCGACCT	Eid2	325	1278	183	348	237	0	0	726	333	443	60	251	172	206	0	0	0	167	271	0	515	128	140	246	179	0	424	0	0	71	272	310	282	294	20	67	0
ACCTCTGGGGGTCATGCTG	Crip1	349	1929	182	445	282	0	0	0	459	692	130	277	0	351	0	0	0	418	327	0	342	231	120	297	229	0	0	0	1	160	267	266	457	310	24	91	0
CCTTGTCTACCTGAATACT	Vmn1r213	238	0	361	468	289	0	0	0	205	304	16	350	1117	539	627	0	0	110	232	0	0	109	129	176	32	0	0	0	0	29	156	156	199	218	8	33	0
TTTACCTCGATAACGCACT	Tsg101	115	0	48	129	115	0	0	0	148	96	21	132	0	175	337	0	0	88	25	0	0	14	153	0	19	0	0	0	0	16	18	80	73	42	10	25	0
CTAATGAGACCATGCGGCA	Ntrk1	315	1	166	400	236	0	0	1206	428	642	38	403	474	520	383	0	1	217	271	0	1	185	126	425	2458	0	662	0	6344	42	236	258	385	297	18	76	0
ACGGCGTGCGGCGCGCCAG	Ccdc85b	265	0	223	297	250	0	0	0	328	236	115	182	0	350	542	0	0	154	168	0	266	73	150	304	93	0	0	0	0	119	91	126	136	166	6	41	0
CGTGGTCCGTGTACAGGGA	Plxna3	82	0	123	77	121	0	0	422	240	130	9	121	8	90	46	0	0	152	146	0	310	95	178	30	105	0	289	0	0	6	95	129	137	171	9	49	0
GGCATCTCGGGTTGATGGC	Mrpl10	421	0	302	666	456	0	0	455	602	623	146	496	819	775	120	1	0	360	465	0	0	291	285	293	120	0	277	0	1	142	281	450	583	471	30	112	0
TCAATGTAAGCGGTGAAGT	Tnni3k	493	1927	327	596	320	1	0	0	307	156	67	437	64	540	220	1	0	97	218	0	0	195	122	106	63	1	0	0	0	101	86	210	210	244	12	65	0
AGATTTGATCTACTGTGGC	Ubl7	389	0	281	575	331	0	0	980	283	464	45	361	156	337	669	0	0	116	168	0	470	160	155	196	199	0	598	0	0	68	112	175	261	183	18	56	0
AGTATGAGAAGATGCAAAA	Gsta4	123	0	109	201	104	0	0	0	73	3	11	310	135	70	333	0	0	77	50	0	0	37	10	0	0	0	0	0	0	12	30	39	75	66	3	12	0
AGAACACTCGAACGAGGCC	Cpa6	148	0	66	119	142	0	0	0	244	87	24	142	0	204	0	1	0	114	154	0	236	148	135	53	37	0	0	0	0	46	37	142	118	190	8	42	0
ATGCGAGTTAGAGTCTCAC	Lax1	22	0	15	49	51	0	0	765	68	54	17	33	0	56	0	0	0	23	56	0	0	38	7	90	200	0	454	0	0	14	48	38	24	65	3	12	0
AGGCTGGGCGGAACGCATG	Ptgir	486	5828	324	298	384	0	0	419	329	143	17	344	224	322	656	0	0	213	413	0	146	144	208	517	57	0	211	0	2	35	135	145	196	456	9	64	0
AGGTGGCCCGCACCCCGTA	Mgat2	271	0	286	262	244	0	0	0	396	49	42	224	219	332	326	0	0	246	210	1	151	105	229	441	122	0	0	0	0	61	131	195	304	192	24	69	0
TGGTATGTAGATGATGGAC	Inpp4a	10	0	0	14	11	0	0	0	45	37	0	0	0	10	0	0	0	3	8	0	0	13	0	0	0	0	0	0	0	0	0	22	27	12	3	3	0
CCATTTCTTAACGTCGTGA	Tmem135	423	0	503	543	454	0	0	11	457	803	80	422	178	497	667	0	0	249	408	0	0	159	209	229	94	0	6	0	0	91	298	239	326	363	23	91	0
TAACCTTCCGGGGAATGCC	Rassf6	63	0	142	264	98	0	0	0	112	74	24	119	0	185	0	0	0	95	88	0	0	75	86	37	21	0	0	0	0	48	54	71	76	88	10	24	0
ATGTGCGAGGCTCTTCGGC	1700023F06Rik	565	0	431	842	649	0	0	1200	913	301	132	603	236	804	619	1	1	416	659	0	440	372	483	274	301	1	689	1	0	129	284	472	785	648	21	177	0
GAAGTCATTACGGTGCCCC	Hoxd4	543	0	494	738	535	0	0	0	556	541	231	478	101	729	209	1	0	354	384	0	801	315	370	434	86	0	0	0	0	272	202	304	399	411	24	102	0
GCCCATCCATAGACTAGCC	Rnf141	302	0	207	316	224	0	0	261	315	48	64	295	483	497	225	0	0	236	308	0	158	180	255	367	131	0	177	0	0	99	159	219	202	318	7	54	588
TCCCGCCGGTGCTGGACGG	Gpr27	487	3029	506	982	790	0	0	530	893	717	126	1017	1215	1192	383	0	0	501	596	1	1104	363	449	756	145	0	331	0	0	142	339	511	713	634	48	168	0
TCAGGGAGTCTCCTACACC	A130010J15Rik	1064	0	787	1545	1000	0	0	0	1232	821	398	1190	697	1294	770	1	1	729	984	1	993	658	670	604	287	0	0	0	0	454	439	783	854	1061	47	237	0
GTCGATATCCATCTGGTAC	Cenpf	230	0	256	276	190	0	0	0	286	263	64	182	93	238	208	0	0	145	155	0	0	82	58	202	31	0	0	0	0	100	57	167	216	163	9	49	0
ATCGGCACCACCGCACTCA	Slc4a8	171	0	166	255	166	0	0	0	358	75	142	123	61	172	198	0	0	129	159	0	520	138	214	310	24	0	0	0	0	180	16	165	221	183	7	61	0
TCGGTGTAGTACATCTCCA	Caly	156	0	20	185	75	0	0	0	74	134	17	157	72	148	0	0	0	70	92	0	207	50	77	65	49	0	0	0	0	26	29	59	77	98	6	15	0
CGCTTGCTGCCCTACGTGG	Gp1bb	436	2726	422	527	478	0	0	0	520	193	95	375	449	572	178	0	0	298	348	0	140	222	126	330	135	0	0	0	0	118	111	308	329	344	16	93	0
CTCGGGTTTTAAGTCCCGG	Ick	128	0	128	167	112	0	0	0	119	224	10	158	139	91	414	0	0	112	149	0	0	63	85	116	20	0	1	0	0	11	157	133	164	146	6	24	0
ACCGCCCAATCCGGGTAAC	Adck3	176	0	166	284	157	0	0	0	185	616	1	90	0	264	387	0	0	166	84	0	0	145	172	182	0	0	0	0	0	0	48	84	142	104	12	39	0
GCCCAACCCTCTCAGCGCA	Ctps2	1093	1362	565	405	594	0	2732	911	986	179	1818	846	484	583	255	0	0	572	638	0	3163	385	593	1355	1246	2057	539	0	1	2447	348	606	707	724	26	179	0
GGCCCCTAACCGGTCCAAC	Zfp692	311	0	175	158	148	0	0	147	228	89	18	193	149	145	361	0	0	94	153	0	0	140	108	97	29	0	70	0	0	20	36	138	225	198	16	42	0
CCCTAGACCCGCTGTGAGC	Dnase2a	1931	1139	1958	1921	1831	0	1	1670	2280	1127	342	1720	1975	1012	585	1	0	1039	1498	2	1309	737	939	1474	1680	0	996	0	4064	436	695	1120	1605	1504	64	442	16
CGTTTGACGTGAGCAGTGG	Trmt6	941	3446	1043	1036	1063	0	1703	706	1207	524	1380	992	985	1179	570	1	1	564	788	0	2057	468	514	1318	1048	1372	411	0	0	1733	666	565	715	842	32	198	0
TCCCACCCGTAGCTCACCA	Atp6v1a	134	0	191	171	214	0	0	0	193	191	4	283	82	258	0	0	0	180	214	0	694	80	54	92	20	0	0	0	0	7	0	165	194	207	5	47	0
ACTTTCTTACGCCAAGCAT	Psmd11	81	0	65	53	62	0	0	286	93	98	22	77	46	71	0	0	0	55	78	0	0	68	19	227	49	0	147	0	0	24	32	53	59	82	3	24	0
TTGCTGCGAGAGCACGAAG	Kcnv1	302	0	195	336	260	0	0	0	378	432	136	283	707	343	238	0	0	208	307	0	579	126	304	168	42	0	0	0	0	159	81	218	245	307	15	79	0
TGCGGTGAGCCTTATCAAG	2410089E03Rik	218	0	218	252	197	0	0	595	169	122	44	205	339	288	0	0	0	107	153	0	447	94	133	31	139	0	340	0	0	45	39	135	180	187	4	31	0
GACGGGGGCGACACGAGCC	Terf2	118	0	157	193	119	0	0	0	157	26	0	140	0	134	0	0	0	117	92	0	0	51	83	83	14	0	0	0	0	0	3	83	88	99	3	21	0
GCGGTGCGCGAGGTGTACG	Nudt11	467	885	461	252	493	0	0	736	646	267	77	643	43	222	226	0	1	343	434	0	257	239	371	336	261	0	415	0	0	91	279	367	482	442	11	138	0
TGCGAAGTTTTCCTTGGCC	Cntnap2	246	0	218	307	264	0	0	332	191	757	6	336	83	355	135	0	0	89	137	0	443	94	111	70	104	0	184	0	0	6	1	203	216	152	16	40	0
CCACACGAACCGTCCGAGG	Foxo4	382	0	181	162	370	0	0	0	509	114	9	261	226	201	326	0	0	287	240	0	0	153	155	172	57	0	0	0	0	15	119	232	224	234	22	74	0
CATACTGGGACTTACCACT	Gimap6	457	3546	347	233	212	0	0	0	268	931	41	212	0	330	580	0	0	124	136	0	203	156	204	261	13	0	0	0	0	38	45	136	174	121	8	41	0
TTAGTACCAAAAGGTCTCA	Sult3a1	293	2280	178	457	285	0	0	0	210	349	49	357	644	445	235	0	0	144	138	0	115	163	146	98	16	0	0	0	0	61	95	193	205	190	12	42	0
TCAAAGGACAATGCCTAGA	Pde6d	69	0	84	82	72	0	0	0	94	140	17	99	60	144	0	1	0	52	58	0	0	40	63	0	13	0	0	0	0	25	34	46	85	64	10	7	0
CGCTGGGCTTCAAAACCAA	Mrpl36	84	0	101	130	85	0	0	0	99	58	19	103	55	114	260	0	0	102	142	0	232	52	150	163	5	0	0	0	0	22	168	83	136	157	6	22	0
AGATTCTAGTGAAGCGCAG	Pabpc5	302	1388	183	216	276	0	0	726	295	358	92	243	264	186	340	0	0	171	243	0	0	141	189	434	329	0	478	0	0	93	188	184	216	233	9	74	0
TCCCGGATAGAGGCAGAAC	Elavl3	51	0	130	77	48	0	0	0	73	22	21	59	101	54	0	0	0	0	28	0	162	16	72	78	35	0	0	0	0	28	82	50	64	38	7	20	0
AGGTCCTGTATTGAACATC	Lpar1	131	0	152	262	143	0	0	0	199	428	63	268	136	284	0	1	0	179	165	0	284	103	61	235	41	0	0	0	1	77	80	162	172	212	11	43	0
CACATGCGCGATGTCCTGC	Tex22	501	0	354	427	490	2	0	0	607	612	43	512	995	597	222	0	0	191	238	0	277	230	480	353	174	0	0	0	0	36	89	335	371	271	37	87	0
TGCAACAAGGTCTTTGCGC	Zbtb38	938	1	764	432	868	0	1572	364	1252	360	1089	818	761	561	1519	0	0	538	425	0	1193	348	552	1366	761	1242	202	0	0	1306	433	554	744	423	38	211	0
GCATTGTCAACCCAGACCA	Pacsin2	523	0	378	410	324	0	0	0	370	256	68	522	388	676	173	0	0	247	331	0	0	197	136	102	68	0	0	0	0	107	133	235	304	374	13	57	0
CCTCGAACAAGATCCAATA	Catsperb	89	0	89	36	21	0	0	0	22	21	0	65	0	70	0	0	0	21	7	0	0	17	39	0	41	0	0	0	0	0	0	22	25	15	1	2	0
CCGGCCGGAATGGATAGAG	R3hdml	312	0	240	340	217	0	0	0	287	258	10	489	1225	373	456	0	0	198	178	0	0	160	184	141	34	0	0	0	0	13	162	217	216	215	6	53	0
ATGTTAGTCTGACTTGGGG	Fbxo7	196	1733	129	310	158	0	0	0	394	257	81	139	70	291	469	0	0	216	378	1	824	222	312	511	107	0	0	0	0	84	212	361	447	446	11	91	0
TAGTTGGCATCGGTTCGAC	Rad21	559	0	167	298	386	0	0	0	383	158	59	351	76	245	272	0	0	80	159	0	0	119	178	95	41	0	0	0	0	67	92	166	227	147	2	65	0
CACTACTCGGAGCGCATGA	Def8	65	0	222	145	157	0	0	0	207	95	0	134	50	78	235	1	0	70	95	0	544	65	88	315	43	0	0	0	0	0	54	134	74	107	2	41	0
CTTCATTAACAACACCACT	Kcnip4	0	0	0	0	0	0	0	0	0	0	0	0	0	0	0	0	0	0	0	0	0	0	0	0	0	0	0	0	0	0	0	0	0	0	0	0	0
TGGCGTGGATTATCGAGGT	Lsm6	471	0	157	242	264	0	0	0	442	645	148	337	123	251	0	0	0	260	273	0	169	173	344	229	99	0	0	0	0	190	97	255	311	295	13	106	0
TGCATCTCTGCGAACGTGG	Cpne7	479	0	431	691	417	0	0	1	468	113	89	417	74	374	483	0	0	171	283	0	0	284	376	162	80	0	0	0	0	86	134	239	274	337	8	84	0
ATAACGGAGCTCTTTCAGC	Luzp2	188	0	12	76	101	0	0	0	81	303	0	140	54	176	0	0	0	16	68	0	535	48	24	64	21	0	0	0	0	0	34	73	79	74	1	10	0
TGCTCTATCGACGACGCCG	Fam129c	330	0	313	365	430	1	0	0	559	628	73	214	160	418	711	0	0	248	326	0	143	168	243	661	29	0	0	0	0	89	190	219	329	318	20	98	0
CGAAGCACGCGGCTCGAAG	Fem1c	364	3648	399	330	331	0	0	391	377	430	99	480	245	406	0	1	0	131	172	1	0	119	534	541	266	0	227	0	0	129	178	158	246	174	8	93	0
GGGGTGGACGGGAAAACTC	Coq9	7	0	18	0	4	0	0	0	16	11	22	0	0	6	0	0	0	7	25	0	0	10	7	93	13	0	0	0	0	23	0	7	21	38	0	4	0
CAAGGACCGATTGCAATGC	Synrg	364	0	399	436	509	0	0	463	567	368	110	294	137	456	453	1	1	169	199	0	186	185	455	240	155	0	317	0	0	133	63	210	344	192	13	89	1
GAATCTTTTGAGCTCGCTC	Gas2l2	0	0	0	0	0	0	0	0	0	0	0	0	0	0	0	0	0	0	0	0	0	0	0	0	0	0	0	0	0	0	0	0	0	0	0	0	0
TGGCATAGATTCTGGGATC	Oas1a	230	0	232	251	212	0	0	0	278	91	81	289	33	338	194	1	0	164	168	0	0	99	249	230	8	0	0	0	0	57	121	171	184	170	10	43	0
GACTATAATGTACTAGTCA	Csnk1a1	69	0	46	77	25	0	0	0	64	19	0	65	49	50	0	0	0	32	52	0	0	27	30	98	0	0	0	0	0	0	0	48	65	55	3	10	0
ATGCTATACATGGCCAAAC	4930506M07Rik	92	0	128	231	217	0	0	0	217	196	50	266	0	247	212	0	0	146	203	0	0	85	75	377	50	0	0	0	0	52	92	112	116	178	8	38	0
ATAGAAACGATAAAATCCG	Ccng2	20	0	10	14	25	0	0	0	27	105	0	18	0	45	0	0	0	17	20	0	0	26	27	38	0	0	0	0	0	0	0	14	13	14	0	2	0
TCTGAAAGGTCATCGGATG	Kdm3a	83	0	210	207	146	0	0	0	135	111	0	305	173	254	0	0	0	48	84	0	0	55	127	30	10	0	0	0	0	0	57	71	79	94	2	24	0
GATTTTGGGCTCGTGAAGT	Dmgdh	212	1	191	337	194	0	0	310	162	40	166	341	243	462	1280	0	0	235	242	0	0	48	124	323	804	1	183	0	2668	179	74	203	180	218	5	43	0
CTAGAAACATGCCAAAGGG	Ccdc153	588	1911	516	750	460	0	0	1013	454	317	77	561	100	380	352	0	0	289	375	0	311	202	319	418	237	0	597	0	0	126	129	266	350	412	21	86	517
AGGTTGAACACCTCAATCA	Gpr30	313	0	374	410	313	0	0	480	472	298	138	397	308	494	256	1	0	288	320	0	717	191	328	852	115	0	311	0	0	148	159	294	400	357	8	95	0
TGGCCCGCTCCGAGGACGA	Tada3	518	0	418	348	462	0	0	225	468	486	76	505	590	510	153	1	0	186	216	0	685	94	452	141	70	0	129	0	0	97	151	236	225	233	16	87	0
TTACCCGGACAGGTCGAAT	Dock4	131	0	84	139	87	0	0	0	185	88	46	65	2	165	247	0	0	110	80	0	0	38	89	89	0	0	0	0	0	57	198	129	120	93	7	27	0
ACTGACACTGGTCCACGTC	Nup155	475	0	423	378	407	0	0	1	500	820	20	424	106	200	372	1	0	239	266	0	0	107	196	424	76	0	0	0	0	32	119	291	269	344	15	77	0
GGTTGACCCAATGCCAGGT	Gm5431	106	0	70	57	58	0	0	0	56	144	0	58	0	101	123	0	0	28	68	0	1	19	97	268	1	0	0	0	0	0	12	35	46	72	1	15	0
ATTCCATTCAGCAGAGCTA	Rbm11	257	0	96	323	227	0	0	0	171	144	31	254	0	360	0	1	0	85	162	0	0	90	27	0	69	0	0	0	0	60	73	117	104	162	7	26	0
ACATTCTTCGCCAGGTCGC	Phkg2	974	0	764	1015	887	0	0	374	857	681	98	943	920	1192	790	0	0	349	340	0	591	385	581	333	155	0	225	0	0	126	267	398	455	393	16	150	0
AACGTGGGCCGGTAGTAGA	Adap1	224	0	117	111	127	0	0	0	148	460	90	202	0	243	0	0	0	140	198	1	115	127	84	178	12	0	0	0	0	105	60	116	117	230	7	52	0
TACGTGCAAATTCACCCGA	Pcna	280	0	280	50	308	0	0	0	233	727	0	41	29	84	698	0	0	14	15	0	303	5	29	98	20	0	0	0	18	0	58	60	67	27	15	39	0
TACTGAGCTCGATGTGAGG	Akap2	457	0	427	344	270	0	0	0	364	494	10	321	62	377	622	0	0	126	217	0	1	126	209	488	17	0	0	0	0	8	106	183	271	232	5	69	0
GACCACGGGCTGCTGCCAA	Thrsp	125	0	125	83	80	0	0	657	87	280	60	136	133	106	284	0	0	51	80	0	0	48	31	0	72	0	356	1	0	71	14	66	60	80	11	13	0
TCGGCACGACGAGGGGTCC	Gpr62	253	0	348	98	284	0	0	104	270	93	32	403	21	150	476	0	0	175	183	0	309	111	63	150	37	0	43	0	5	56	39	100	108	181	8	41	0
AACTACATGAATGCTGCGA	Rtn3	281	0	479	530	410	0	0	0	389	714	23	424	97	381	645	0	0	125	159	0	0	84	124	308	56	0	0	0	8	20	100	195	194	162	18	65	0
GCTTCTTACAATTCGATGG	Vmn2r69	653	0	351	697	425	0	0	0	428	484	50	925	400	841	347	0	1	257	339	0	532	220	323	520	124	0	0	0	0	57	189	316	452	377	22	92	0
ATTCGGTGCAACCTTGGAG	Slc17a8	433	0	280	416	221	0	0	0	261	303	16	397	704	359	169	1	0	207	275	1	467	166	134	211	15	0	0	0	0	12	226	275	336	283	16	48	0
CTCGGAGTAAACTCGGGTG	Pced1a	393	0	234	239	167	0	0	0	133	154	0	120	0	323	0	0	0	84	69	0	61	59	85	0	6	0	0	0	0	0	22	139	144	48	5	29	0
TACCCCTGGATATCCTCAA	1700013F07Rik	330	0	322	300	239	0	0	0	302	236	55	257	655	346	199	0	0	209	342	0	0	229	151	0	178	0	0	0	1	66	131	197	250	408	17	73	0
GACCAATGACGTCAAGCAG	Gin1	93	0	273	150	156	0	0	0	99	62	0	191	0	196	0	0	0	46	56	0	0	2	39	109	0	0	0	0	0	0	0	54	56	58	0	19	0
TGTCGCACTGGTGGTCCAA	Proc	891	0	931	1154	1015	0	0	37	1005	771	153	1168	1488	1018	274	0	0	463	612	0	234	259	611	529	260	0	22	0	0	191	294	573	581	673	40	170	0
GCGTTGCTTAAAGACATGA	Sun3	313	0	308	352	167	0	0	0	83	237	0	236	173	286	263	0	0	66	60	0	0	34	13	98	34	0	0	0	0	0	0	46	66	57	8	12	0
ACAGGAAGAGTATTCGTCC	Exph5	41	0	16	31	33	0	0	0	30	5	12	72	0	14	0	0	0	9	14	0	0	15	12	0	0	0	0	0	0	19	0	17	18	11	0	10	0
TGACTATACCTGTCGCCTG	Amigo2	433	0	232	335	300	0	0	0	402	831	296	364	46	441	220	0	0	226	316	0	947	165	287	863	1582	0	0	8024	0	356	326	223	299	325	17	87	0
ATGCCCCAATATCACACCA	Pglyrp3	199	0	212	208	174	0	0	0	213	113	23	140	0	322	793	1	1	145	89	0	381	79	221	91	33	0	0	0	0	54	103	137	180	118	4	41	0
AAGATGGGCTACGTGCGCA	Spata2l	694	0	410	483	571	0	0	26	935	369	57	608	688	281	458	0	0	336	365	0	600	251	376	516	135	0	17	0	0	62	111	423	552	369	28	165	0
CAGCGTCGAATTTTGCCTA	Kif16b	198	0	169	317	242	0	0	0	225	919	24	246	193	268	261	0	0	129	180	0	206	90	63	247	47	0	0	0	0	38	49	161	190	203	12	39	0
CACTGTACTCGTGTGCCAG	Mina	307	3896	413	579	374	0	0	0	517	245	47	420	463	412	0	0	0	372	452	0	219	184	217	279	161	0	0	0	0	59	248	227	244	523	18	67	909
TGTTTTCACGCAGTAAAGA	Cdc14b	16	0	7	69	43	0	0	0	63	46	36	57	116	83	0	1	0	36	40	0	0	57	35	0	13	0	0	0	0	62	0	35	63	39	6	12	0
GCAACTTTGGGGGTGTCGA	Krt17	314	0	218	354	173	0	3319	431	312	473	2550	352	316	350	443	0	0	200	384	0	3985	254	212	993	1102	2535	250	0	0	3115	449	233	268	392	3	73	0
TACTCTTTTCTGGAGCGGG	Snx2	229	0	142	171	152	0	5913	9	138	103	3556	214	167	208	0	0	0	193	147	1	2347	106	70	1528	1789	4416	10	0	0	4434	387	145	152	176	9	36	0
ACGTGCTGGGCGCGCCGAG	Zfp296	58	0	16	61	52	0	1	0	102	517	39	35	0	64	0	0	0	39	7	0	0	27	14	286	957	0	0	0	3311	68	13	71	64	9	4	19	0
AGTGACTTGATATCCTCAA	Rfx3	7	0	0	0	9	0	0	0	24	27	0	2	0	0	0	0	0	11	18	0	0	4	86	0	0	0	0	0	0	0	0	21	22	16	2	2	0
ATGAGGTTCACGTCAGGAA	Hook3	210	0	62	201	142	0	0	0	162	28	144	178	33	179	240	0	0	45	137	0	528	64	84	1292	2658	0	1	13069	0	168	74	70	79	128	4	19	0
TAGTGTCGTCCTCTATGGC	Stk11ip	352	0	407	532	457	0	0	917	461	268	38	591	203	487	1006	0	0	270	238	0	270	134	119	188	626	0	565	1	1218	30	111	235	274	252	8	92	0
AGAAATGGTATTCTTCCAG	Vmn2r58	29	0	68	17	11	0	0	0	13	33	0	41	0	30	0	0	0	0	8	0	0	3	0	0	0	0	0	0	0	0	0	4	7	8	1	3	0
ACATGTTGATCACAGTGAA	Bex6	121	0	17	105	75	0	0	0	96	14	28	137	89	175	438	0	0	27	43	0	0	36	42	80	0	0	0	0	0	44	49	57	42	67	8	15	0
TTTGGCCTTGGAATACCAG	Ifi35	0	0	0	0	0	0	0	0	0	0	0	0	0	0	0	0	0	0	0	0	0	0	0	0	0	0	0	0	0	0	0	0	0	0	0	0	0
GTCCAGTGCGAGCCCCCCT	Xrcc1	694	0	447	842	517	0	0	381	561	737	136	618	1041	911	536	1	0	322	575	0	890	309	429	819	1349	0	206	0	2749	177	231	460	521	557	24	113	1
ATCCAAGCCGATGTGTCCG	Snx25	606	3147	553	644	589	0	0	516	816	1078	87	531	318	765	106	1	0	356	475	0	403	381	372	619	271	0	312	0	0	86	315	436	555	486	24	155	0
ATACGCCATGCCGAAACTA	2700050L05Rik	70	0	102	53	68	0	0	0	80	23	0	64	95	34	0	0	0	33	40	0	0	34	51	97	31	0	0	0	0	0	11	34	49	53	0	17	0
CGAGATCTCCCACAAACTA	Paip2	0	0	0	0	0	0	0	0	0	0	0	0	0	0	0	0	0	0	0	0	0	0	0	0	0	0	0	0	0	0	0	0	0	0	0	0	0
GACTATCTGGACCTGTATC	Akr1b7	0	0	0	0	0	0	0	0	0	0	0	0	0	0	0	0	0	0	0	0	0	0	0	0	0	0	0	0	0	0	0	0	0	0	0	0	0
GTAGGCGACACAGGCCGTC	Lrrc10b	339	0	400	511	525	0	0	1	509	91	50	323	105	467	0	0	0	139	225	0	0	108	228	308	96	0	0	0	0	66	120	160	219	255	6	76	0
ATAGTACAAAACCCTGAAC	Pof1b	0	0	0	0	0	0	0	0	0	0	0	0	0	0	0	0	0	0	0	0	0	0	0	0	0	0	0	0	0	0	0	0	0	0	0	0	0
AGTACGGCGTACCCACAGT	Trim46	634	0	353	722	716	0	0	0	679	654	140	524	896	741	304	0	1	311	300	0	290	181	219	553	97	0	0	0	0	154	189	322	409	354	21	104	0
ACCGGCACCGAGACCCCTA	Arhgef19	341	0	236	380	323	0	0	236	367	284	65	315	180	395	255	0	0	189	258	0	0	176	41	106	150	0	140	0	0	79	116	238	257	334	15	58	0
ATCAGTGCTGACGACGAGC	Exoc7	256	0	170	234	223	0	0	0	276	523	26	115	164	264	0	0	0	123	116	0	0	142	30	84	20	0	0	0	0	26	112	154	142	99	3	68	0
TCTGCACTTACCCGGGGAC	Ppdpf	246	0	421	408	354	0	0	0	481	362	88	487	8	452	0	0	0	299	421	0	501	239	177	785	102	0	0	0	0	115	258	301	384	443	21	86	0
GATATACTTACCGGAGGAG	Sgk1	29	0	46	14	21	0	0	0	79	23	0	20	5	59	0	0	0	73	37	0	0	56	14	0	0	0	0	0	0	0	0	65	85	45	1	16	0
ATGGACATACCGGGTGGAA	Lctl	205	0	195	365	168	0	0	1275	277	29	125	211	146	152	298	0	0	163	220	0	0	133	156	318	321	1	718	0	0	137	74	207	282	257	16	49	0
CACTTCCTAGCAGACGTAC	Rasgef1b	316	0	108	102	159	0	0	0	217	387	42	111	132	159	0	0	0	57	80	0	0	53	147	180	56	0	0	0	0	47	26	67	114	77	4	33	0
CTAGTGAAGCTATACGTGC	G0s2	554	0	387	670	581	0	0	1036	678	376	105	636	347	602	249	0	0	263	274	0	888	152	382	445	173	0	628	0	0	141	137	284	389	295	13	139	0
GCCAATCGCTACTTGACAT	Foxm1	522	2823	422	500	450	0	0	1	441	406	121	648	16	779	449	0	0	190	309	0	238	215	271	287	20	0	0	0	0	171	79	267	362	340	13	76	0
AAATGTCCTGCCAAAGACG	Slc22a22	275	0	122	128	120	0	0	0	144	50	63	107	0	180	263	0	0	97	45	0	4	50	101	41	0	0	0	0	0	55	51	96	79	40	5	21	0
CTACCACAGAACGGAACCT	R3hdml	148	0	65	168	101	0	0	0	152	17	18	152	0	157	0	0	0	59	85	0	157	85	53	0	28	0	0	0	0	29	63	82	109	66	3	24	0
CCGGGGACGAAAGCAGGTA	Cytip	559	0	527	489	517	0	0	210	504	242	40	495	358	792	527	0	0	224	343	0	421	171	205	429	154	0	131	0	0	51	181	267	296	360	16	63	0
CCCGGGGAAAGCAGCGCAA	Fam161a	614	0	713	627	480	0	0	1	434	201	70	795	357	675	376	0	0	361	512	1	136	290	300	304	183	0	0	0	438	79	190	354	409	559	14	88	0
ACCCATTCCCATAGTGCAC	Mas1	277	0	127	169	118	0	0	0	232	259	53	61	0	160	0	0	0	94	91	0	168	151	28	42	30	0	0	0	0	76	18	85	101	99	7	54	0
CGTGCTAAGCCGGTATCCA	Med14	72	0	63	6	65	0	0	0	73	5	37	17	25	5	0	0	0	31	26	0	0	21	3	0	0	0	0	0	0	55	31	21	6	50	0	11	0
TCTGGCTCCGGTTGTGGGT	Cngb1	484	0	212	431	226	0	0	0	441	416	56	392	116	377	0	0	0	317	399	1	1091	216	332	449	132	0	0	0	0	103	189	378	416	456	21	93	0
GGCCACCCCATTTGATGCC	Fbxo7	809	2846	639	719	518	0	1	427	495	742	51	588	616	1012	341	0	0	323	409	0	1283	278	340	462	209	0	252	0	0	68	274	411	494	442	24	98	0
TCCCTGCTGCAGCAAGGAG	Zfp354a	51	0	50	21	43	0	0	0	149	9	0	4	0	45	0	0	0	127	118	1	165	52	18	0	51	0	0	0	0	0	63	97	136	133	12	30	0
AAGCGGCTTCATCGCCCGG	Txndc11	659	0	627	977	584	0	0	0	758	418	98	596	493	882	475	0	0	467	562	0	702	388	497	801	1303	0	1	1	3786	125	238	512	554	568	38	160	0
ATACCTTTGTCTGTGGATG	Znrd1	308	0	242	378	251	1	0	0	243	96	58	292	350	318	339	0	0	128	164	0	187	105	123	240	34	0	0	1	0	73	184	195	252	184	5	40	0
CTGCCAATATGGATACCGT	Gmpr2	333	655	368	294	335	0	0	0	333	325	76	483	121	357	80	0	0	176	278	0	247	190	353	172	46	0	0	0	0	103	68	167	259	289	9	59	0
CACCATTGGCTCCTTAAAA	Tmub1	361	0	334	352	228	0	0	656	268	423	105	476	1045	491	230	0	0	130	263	1	963	142	159	459	357	0	422	1140	0	105	214	223	342	328	13	53	0
GAGCTGCATGTTCTTTAGC	Uts2b	70	1563	83	100	85	0	0	0	124	21	6	91	240	165	0	0	0	63	33	0	0	42	104	333	21	0	0	0	0	19	18	111	107	36	3	25	0
CACTCCATGGGGGCACATC	Mzf1	654	0	269	592	507	0	0	905	767	609	73	496	15	553	532	1	0	317	414	0	0	236	367	400	336	0	525	0	0	94	170	411	516	453	17	129	0
GCAGCATGTGTTCGGAAGT	Ptpn2	211	0	217	371	255	0	0	49	256	84	12	252	74	326	914	1	0	121	119	0	0	175	115	216	53	0	23	0	0	24	109	150	174	122	6	50	0
GACGCAGTGGAGTGTGTCC	Mad2l2	69	0	111	111	94	0	0	0	104	60	1	149	422	89	268	0	0	110	105	0	0	70	84	54	12	0	0	0	0	1	28	79	68	107	4	19	0
CATCATTGCCGAAAACCCC	Gjc3	32	0	0	30	19	0	0	0	27	5	0	14	0	8	0	0	0	22	7	0	0	40	0	0	0	0	0	0	0	0	0	20	42	9	1	6	0
AACCGGAGGGCCTCATACA	Stac	238	1843	379	126	227	0	0	283	261	101	25	387	189	134	0	0	0	128	177	0	0	111	290	185	68	0	176	0	0	20	52	120	231	193	11	36	0
GTCGTCACACCCGCCCTCA	Abcb8	309	0	176	412	211	0	0	0	346	70	31	362	476	347	0	0	0	162	225	0	238	113	160	96	73	0	0	0	0	66	82	240	290	251	27	77	0
GCAAGGGATGGCCACCACT	Spink7	0	0	0	0	0	0	0	0	0	0	0	0	0	0	0	0	0	0	0	0	0	0	0	0	0	0	0	0	0	0	0	0	0	0	0	0	0
ATCCGCTCCAATGCCGAGA	Myo9b	289	1846	44	288	221	0	0	628	303	556	50	187	136	308	0	0	0	153	319	0	0	114	162	472	175	1	439	0	0	67	49	205	143	370	30	42	0
AAGCGTGCGAGGTGGCCCT	Arfgef1	307	0	230	454	322	0	2725	377	356	1123	1675	344	599	618	633	0	0	157	239	0	1840	242	150	826	950	2049	236	0	0	2155	205	207	178	275	23	55	0
GGGCAACTCGAATATCCAG	4930468A15Rik	183	1801	225	171	144	0	0	269	188	107	27	302	143	209	0	0	0	136	165	0	161	98	107	147	137	0	144	0	0	23	141	140	170	173	7	39	0
TCTGCGAGTGGCACCGTCG	Cnnm2	420	0	290	392	418	0	0	1	558	511	46	328	122	465	221	1	0	248	332	0	0	200	356	413	76	0	0	0	0	50	159	233	245	320	23	91	0
GGCTCGATGAAGCGCTCGA	Slc30a1	341	0	294	319	267	0	0	0	424	619	19	356	33	438	134	0	0	192	273	0	296	223	327	531	52	1	0	0	0	14	150	231	292	306	22	77	0
ACCGAGCCTGAACTGTACG	Pkd1l2	785	0	415	631	465	0	0	0	702	211	140	511	477	376	0	0	0	388	419	0	0	299	305	498	144	0	0	0	1	167	349	383	463	441	28	125	45
CAACAATCTCCTTATAATG	Vmn2r81	0	0	0	0	0	0	0	0	0	0	0	0	0	0	0	0	0	0	0	0	0	0	0	0	0	0	0	0	0	0	0	0	0	0	0	0	0
CCCACCCTAGGATGGTAAC	A530016L24Rik	498	3447	323	516	282	0	0	1	273	137	31	274	66	313	0	0	0	165	155	0	175	129	98	314	56	0	0	0	0	33	66	118	187	163	10	48	0
ACAGATGTCCGGCTCATCG	Il22	658	3	729	653	454	0	3210	0	613	619	2671	371	110	690	586	0	0	344	483	0	2107	252	528	935	1280	2308	0	0	0	3442	297	400	471	500	22	136	0
CACCTCAAAGGTGACCGGA	Inpp5d	330	1	167	351	328	0	1	0	452	80	12	400	485	636	0	0	0	303	291	0	661	139	176	256	79	0	0	1	0	13	177	261	422	334	15	87	0
CCGCGTTCTCGCCCTACGC	Irx5	738	0	346	417	555	1	0	594	680	83	97	440	895	368	877	2	0	406	423	0	292	294	320	252	187	0	351	0	0	121	126	375	490	525	32	127	0
TGTCGCGGGTGGCCACGCA	a	1019	3291	929	1198	936	0	0	361	1336	877	181	797	264	1376	1090	1	0	649	932	0	384	434	570	1437	260	0	259	1	0	247	506	692	919	969	27	203	0
CTGGTCAATGTATCCCTCG	Opn1sw	154	0	119	123	112	0	0	0	127	20	27	140	772	240	0	0	0	76	52	0	0	33	48	0	20	0	0	0	0	32	74	85	70	73	0	34	0
GAATCGGCCACGATTACGC	Prkx	379	0	312	198	360	0	0	1	388	232	35	322	0	254	333	0	0	141	185	0	117	73	90	200	84	1	0	0	1	40	61	114	219	212	10	63	0
ATAGGCCTTGCTATACCCA	Sgta	360	0	341	487	373	0	0	0	437	230	83	463	810	472	895	0	0	211	314	0	614	189	288	260	82	0	0	0	0	90	319	277	332	359	19	80	945
CAGCGTACATGTTGTGACG	Inpp5k	48	0	60	91	89	0	0	0	159	112	335	170	0	113	0	0	0	41	81	0	382	139	50	911	2868	0	1	13958	0	407	132	72	87	98	7	22	0
TCGGCTACTAGCATCCCTG	G6pc2	63	0	85	109	105	0	0	0	189	193	50	40	0	179	0	1	0	129	80	0	0	59	89	201	70	0	0	0	0	57	104	82	128	82	4	34	0
CCAATAAGTCGCGGACCCG	Them6	800	1695	725	900	636	0	0	2	584	1104	16	670	185	875	352	0	0	283	280	0	900	290	380	875	1045	1	1	0	2716	19	266	280	466	307	16	106	0
CCTACTCTGGACAGTCAAC	Hrnr	238	1504	128	331	109	0	0	0	270	218	0	127	55	247	153	1	0	106	113	0	283	86	225	253	20	0	0	0	1	1	42	206	162	131	4	47	964
CGTCTATGGATACCGGCCT	Dhtkd1	316	817	431	372	321	0	0	0	404	122	31	323	253	529	0	0	0	289	250	0	197	213	334	250	138	0	0	0	1	27	132	216	290	286	14	49	0
TACTTCAAAGGAATATGGG	Serpinb1b	0	0	0	0	0	0	0	0	0	0	0	0	0	0	0	0	0	0	0	0	0	0	0	0	0	0	0	0	0	0	0	0	0	0	0	0	0
AGCGAAGAGCACGCCCCCT	Col15a1	195	0	343	515	338	0	0	0	401	274	24	327	322	324	228	0	0	214	234	0	0	165	79	293	6	0	0	0	0	29	85	211	255	227	10	78	0
GCTCGAGATTCTGAAAATA	Acot9	42	1005	53	52	32	0	0	0	34	55	33	71	90	66	233	0	0	28	21	0	0	1	2	67	0	0	0	1	0	37	27	28	41	15	7	3	0
ATGGCTGACTTAGACAGCC	Ccdc172	130	2795	149	202	106	0	0	0	217	319	5	148	170	204	276	0	0	83	126	0	0	71	179	203	9	0	0	0	0	13	43	180	190	121	9	37	0
TCGAGTGACACCCACTGGG	Nr2c2ap	383	0	313	349	347	0	0	0	376	342	31	337	453	361	0	0	0	152	303	0	1	235	295	170	99	0	0	0	0	25	131	238	216	359	17	63	0
ACTGTCTTGCCGTAGCCTA	Map3k11	419	0	298	362	321	0	0	0	364	218	63	311	113	547	430	0	0	152	143	0	0	163	170	498	61	0	0	0	0	58	296	259	270	154	7	62	0
CTTGGAGTCCTTACACCAC	Slfnl1	180	0	148	205	204	0	0	13	220	187	0	191	413	175	123	0	0	94	132	0	84	61	244	185	0	0	5	0	0	0	36	158	143	141	13	51	0
ACGGGTTGGTTGAAAGCGC	Sidt2	331	0	292	363	302	0	0	0	401	148	152	277	73	221	456	0	0	194	190	0	160	133	118	932	76	0	0	0	0	184	133	203	333	210	11	80	0
CAGTCTCTCTGTTCACATC	Prrt2	75	0	192	227	172	0	0	0	259	134	48	149	0	273	0	0	0	139	113	0	0	115	201	305	94	0	0	0	1	56	76	163	152	152	5	65	0
TCAGCTATATTGCCAGAGA	Nos1ap	210	1	254	457	212	0	0	0	198	572	104	432	280	447	159	0	0	96	196	1	0	166	162	124	87	0	0	0	0	116	110	146	200	171	22	44	0
GCACATCCTCAATGCGGCC	Zbtb7c	563	0	349	218	257	0	0	0	302	145	76	179	145	453	256	0	0	147	204	0	202	126	90	110	37	0	0	0	0	98	93	161	210	224	13	51	0
GAGTACTCGGGCGCGGGCC	Chd3	424	1	460	641	390	0	0	672	361	411	118	553	335	761	452	1	0	253	372	1	471	272	261	453	231	0	402	0	0	126	181	282	361	419	16	83	0
GAAGACGCTATGGTGTGAC	Ramp1	0	0	0	0	0	0	0	0	0	0	0	0	0	0	0	0	0	0	0	0	0	0	0	0	0	0	0	0	0	0	0	0	0	0	0	0	0
GAGAGCGGGCGAGGGCCCT	Ccdc64b	125	1	199	237	190	0	0	0	265	222	63	332	494	296	246	1	0	94	168	0	265	158	76	347	26	0	0	0	0	68	85	199	262	175	16	50	721
AGCTCCGTTGGTCTTAGAG	Zfp185	241	1918	257	162	206	0	0	0	265	131	41	235	481	208	323	0	0	167	238	0	503	132	181	282	89	0	0	0	0	48	281	238	255	266	4	62	0
ACCTTGCCCCAAATGCCAA	Tspan6	358	1719	164	151	217	0	0	0	203	95	24	356	74	152	449	0	0	107	78	1	0	263	301	104	0	0	0	0	0	30	101	184	207	73	16	46	0
ATCGCTATAGCCGCTGCAG	Ifrd1	128	0	183	161	119	0	0	0	185	42	32	103	0	177	182	0	0	74	81	0	1	99	18	0	28	0	0	0	0	33	45	90	122	74	5	32	0
GGCTCATCCGGCATGGGAT	Cox4i2	482	1	341	510	383	0	0	1	456	301	83	383	220	441	638	3	0	259	475	0	564	233	319	504	77	0	0	0	1	123	228	324	425	473	33	90	0
TAAAGATCTATCATCGGGA	Pik3r3	469	0	447	508	359	0	0	0	240	238	91	591	95	471	1287	1	0	158	267	0	0	123	119	5	50	0	0	0	0	133	71	154	301	295	20	57	1940
CGACATCACCGCTGGAAGT	Cerk	501	0	317	336	275	0	0	1273	324	369	37	233	61	361	106	0	0	124	162	0	0	165	456	139	248	0	718	0	0	44	136	174	188	185	11	66	0
GAATTCGATGTTGCCAGGG	Zbtb8b	144	0	103	230	159	0	0	0	241	236	79	345	0	263	200	0	0	95	159	0	0	117	127	16	27	0	0	0	0	108	102	180	240	171	14	55	0
GAACAACTCAATTCCGCAA	Sncaip	226	0	385	426	163	0	0	275	140	302	40	201	240	369	257	0	0	111	198	0	0	74	58	105	20	0	181	0	0	49	68	121	157	180	4	32	0
GAAGCTTGTGTCCACATCA	Fam50a	60	4949	149	59	56	0	0	0	117	62	0	66	8	105	0	0	0	69	71	0	132	40	26	194	4	0	0	0	0	0	40	40	80	82	6	18	0
GTAGAAAGTGTTCTCGGAA	Sucnr1	167	1524	53	197	72	0	0	0	80	35	0	136	80	245	209	0	0	55	32	0	0	69	61	171	24	0	0	0	0	0	63	76	65	37	1	16	0
GCCAGTACCACCGGGACGA	Wnt7a	564	0	306	563	398	0	1	0	472	491	84	409	220	473	253	0	0	343	322	0	0	155	122	140	63	0	0	0	0	112	181	255	258	300	19	76	0
CTTGGCCGTCGGGAAATGA	Brap	168	0	224	170	137	0	0	401	120	51	23	230	1	188	0	0	0	63	176	0	0	63	18	75	60	0	197	0	0	16	67	100	137	184	8	17	0
CTGCAGACACTTTCCGGGC	Fv1	333	0	219	416	340	0	0	0	347	195	115	389	415	434	468	0	0	186	274	0	0	207	303	322	50	0	0	1	0	138	70	210	323	289	6	83	0
AGGTAGAGTCTAACACGTG	Ctsw	24	0	42	85	72	0	0	0	102	40	0	70	0	84	0	0	0	22	41	0	0	37	20	0	14	0	0	0	0	0	23	38	71	44	4	22	0
AAATTGGATACTTAACGTC	4930503L19Rik	72	0	9	52	41	0	0	0	77	10	0	10	0	38	0	0	0	0	49	0	0	17	53	26	15	0	0	0	0	0	19	16	40	62	0	13	0
CGGCGTACAGCGTCACCCT	Svop	743	5020	675	931	718	0	0	0	857	559	99	797	385	759	631	1	0	397	589	0	507	299	296	473	170	0	0	0	0	124	157	436	465	607	27	131	0
AGTGCCATCCGCTACCTAG	Abcd1	471	0	409	280	458	0	0	0	500	218	37	461	298	231	1	0	0	263	496	0	156	231	289	217	120	0	0	0	0	67	227	393	478	510	40	89	0
GAAGTGTTCAAGTCGGAGG	Gipc1	457	1887	371	377	338	0	0	609	374	242	138	362	50	259	235	0	0	289	333	0	546	167	221	776	305	0	354	0	0	179	158	295	413	354	18	79	0
TGGCCATTTACAAGCTCAC	Myh4	348	0	278	203	281	1	0	0	247	96	99	273	336	323	408	0	0	124	114	0	0	89	171	322	35	0	0	0	0	124	85	126	126	123	8	34	0
GCAATGCAGATCGGCGAGT	Armc12	402	572	270	409	283	0	0	459	262	440	118	301	146	427	654	0	0	132	78	0	276	153	175	257	225	0	268	0	0	145	44	183	153	90	8	61	0
GCCTAGCCCAGCCCCAAAC	Sco2	121	0	86	151	106	0	0	0	172	132	0	146	0	108	0	0	0	120	131	0	0	62	90	201	6	0	0	0	0	0	77	126	104	136	0	36	0
CAGAGGCCCTGCCGAAAAA	Anks3	0	0	0	0	0	0	0	0	0	0	0	0	0	0	0	0	0	0	0	0	0	0	0	0	0	0	0	0	0	0	0	0	0	0	0	0	0
CTACGGAACTGGTTGATGG	1700008P02Rik	273	4804	458	498	355	0	0	970	440	825	88	359	119	671	1157	0	0	370	440	0	0	164	259	536	196	0	591	1	0	111	223	280	305	475	29	99	0
TCCTTTTCCGGAGCCGCTC	Timm44	93	0	124	201	155	0	0	0	262	111	32	135	144	170	503	0	0	145	207	0	384	93	108	145	82	0	0	0	0	30	84	171	180	241	6	62	0
CTCACTGTCATTGAGGGCT	Clic1	427	1525	278	531	474	0	0	0	528	358	51	570	205	671	148	0	0	258	339	1	354	273	213	326	17	0	1	0	0	54	126	285	355	374	7	80	1
GGGTTAACTAACATCAACG	Cmah	65	0	42	52	37	0	0	0	81	185	14	69	0	48	0	0	0	48	82	0	0	38	36	94	27	0	0	0	0	29	17	51	56	73	6	17	0
CGACCTTCACCGGCACCCC	Smarca2	574	1	746	819	745	0	0	256	879	456	104	761	680	1071	926	0	0	456	481	0	165	421	595	344	187	0	142	0	0	125	376	506	575	564	35	162	0
CGGAAAGCCGAAGCGCTCA	Urad	249	3056	348	261	259	0	0	0	321	513	107	284	313	377	714	0	0	213	211	0	0	110	75	454	81	0	0	0	0	130	45	134	202	253	17	53	936
CGTGACAGAAGAACCGGAC	Hivep3	338	1	294	337	285	0	0	0	393	330	64	317	148	373	0	1	0	177	208	0	0	149	179	369	107	0	0	0	0	112	47	258	333	220	1	80	0
CGAGTATTACTCCAGAGGT	Prrc2c	387	0	139	354	220	0	0	0	282	1364	107	377	355	447	0	0	0	133	255	0	112	151	177	351	89	0	0	0	0	152	85	176	241	260	12	71	0
TTATAAGGTTTATATCACA	Bbox1	0	0	0	0	0	0	0	0	0	0	0	0	0	0	0	0	0	0	0	0	0	0	0	0	0	0	0	0	0	0	0	0	0	0	0	0	0
ACGTGGGTTTTAGCACCCT	Abo	72	1	61	53	71	0	0	232	139	250	49	111	108	90	165	0	0	92	79	0	314	50	33	26	113	0	157	0	0	61	98	106	146	85	10	29	0
TATAGTGGCCCTCGCGCCG	Maneal	200	1	242	266	195	0	0	0	297	85	87	195	0	260	0	0	0	190	220	0	164	192	244	211	111	0	0	0	0	95	106	233	196	284	8	65	0
TCTACAGTTGGATGATACA	Hax1	201	0	304	236	235	0	0	0	303	233	64	266	64	296	660	0	0	153	191	0	0	179	181	264	1257	0	0	0	3362	69	130	158	293	211	5	58	0
CTTTCGGAAGTCCTCAGCA	Prdx2	185	0	23	70	67	0	0	886	109	126	28	133	0	93	0	0	0	43	155	0	200	56	30	159	134	0	493	0	0	40	13	86	88	128	11	31	2104
GTACCCAGGCGGTAACTGA	Fam171a2	660	0	610	827	557	0	0	345	588	409	59	671	431	971	826	0	0	276	436	0	172	282	403	674	260	0	215	0	27	117	133	411	448	517	31	97	0
TCTGAGTGAAAGCTAGGAC	Tmem69	30	0	10	24	16	0	0	0	46	10	47	4	109	37	156	0	0	49	49	0	0	30	46	0	0	0	0	0	0	56	0	15	17	43	0	9	0
AATTCTTCCACTCACAGGC	Arhgef39	191	0	142	273	138	0	0	0	240	473	8	190	317	232	91	0	0	194	134	0	0	157	70	179	135	0	0	0	0	15	185	182	239	158	12	51	0
GACCATCCTTCCCCGAATC	Gykl1	255	0	196	497	360	0	0	415	438	81	31	406	91	508	192	0	0	252	269	0	1	184	301	341	172	0	260	0	0	47	144	225	334	320	4	86	0
ATGATCCTGTACTCAGCGA	Mtap7d3	346	0	498	232	402	0	0	11	618	132	135	536	1087	266	0	0	1	357	463	0	291	160	156	815	83	0	10	0	0	139	154	368	400	481	12	97	0
CGGCATCCCCTTCGAGCGT	Lgals7	1022	0	727	1091	927	0	0	309	1122	1415	122	977	284	918	0	0	0	546	587	0	0	376	308	547	229	0	204	0	0	151	441	595	680	685	66	231	785
ATAGGAGGATTCCCGCCGC	B4galnt4	187	0	144	322	191	0	0	0	218	86	7	172	218	291	0	0	0	122	156	0	0	154	219	0	16	0	0	0	0	15	2	128	184	171	8	52	0
GCAGCAGTACTTGTGGTCG	Fam159a	758	3367	494	464	413	0	0	0	466	336	20	333	142	537	0	0	0	289	500	0	501	132	183	728	31	0	0	0	0	16	205	251	332	517	12	84	0
AATCGCTCGTTGAAAAGGA	Cyp2c44	43	0	22	21	13	0	0	0	11	5	0	4	0	19	0	0	0	9	3	0	0	1	0	0	0	0	0	0	0	0	0	9	5	6	0	6	0
AGGAATGGACAAGGGACAT	Fbxw18	121	0	37	33	49	0	0	329	68	4	46	40	1	56	0	0	0	32	41	0	152	57	115	80	74	0	166	0	0	52	23	33	63	54	0	10	0
TCCATGGGCCGGATGCGCG	Bdkrb2	525	0	440	691	429	1	0	370	715	860	101	548	20	621	763	0	1	476	691	1	458	426	383	573	265	0	229	0	0	131	345	579	704	763	27	144	0
GTTCAAGAGAGAATTCCAA	Ppp1r17	107	0	38	66	43	0	0	0	53	8	0	43	0	80	0	0	0	40	70	0	0	13	27	82	0	0	0	0	0	0	22	43	66	86	1	14	0
CGACAGCTCAAACGGCTCC	Ezh1	338	0	431	569	472	0	0	0	705	650	171	494	68	586	361	0	0	275	376	0	133	202	345	1113	148	0	0	0	0	195	184	381	468	437	11	113	0
CCATTGCACACCTGCCATA	Ankrd33	314	0	134	287	237	0	0	274	285	161	40	195	51	309	0	0	0	159	226	0	363	111	147	103	129	0	163	0	0	54	66	171	184	233	7	44	0
CCTAAACGGGCAATACGTG	Armc5	443	0	567	658	638	0	1	0	494	196	167	602	0	821	736	0	0	299	280	0	1100	214	139	540	44	0	0	0	0	230	107	271	289	278	15	73	0
CTTGCCGGAGACGGGCCTG	Cnst	353	0	457	580	308	0	0	555	347	346	13	213	93	490	1018	0	0	124	175	0	347	225	246	399	146	0	292	1	0	14	109	219	250	183	21	79	0
ACGAGAGAGTCCCAAATCG	Ccdc174	264	0	127	231	132	0	0	0	138	123	93	126	113	197	0	0	0	61	114	0	0	49	101	220	34	0	0	0	0	122	44	92	115	165	19	39	0
CGGCCATGGTCAAAACGCC	Fiz1	94	0	127	292	140	0	0	0	331	113	61	138	571	257	161	1	0	127	222	0	0	121	165	631	53	0	0	0	0	55	70	214	271	214	7	57	0
GACTAGCGGACATGGATCC	Ndc80	960	8215	938	1231	906	0	0	1	808	463	110	793	606	1476	570	0	0	476	797	0	441	278	331	874	130	0	0	0	0	140	261	529	644	808	28	169	0
AGCCTTAGCACTTCTGCGA	Gtpbp8	391	246	222	532	418	0	3928	639	466	252	2476	547	360	663	489	1	0	335	497	0	2672	249	444	1938	2029	3042	386	1	915	3206	471	358	375	516	12	92	0
GTGTATTCATGATGGAACC	Sccpdh	10	0	0	26	17	0	0	0	44	128	0	15	0	46	0	0	0	11	22	0	0	15	0	128	0	0	0	0	0	0	37	27	23	23	0	8	0
GAATGCTAGAATCTTGGCG	Crisp4	298	0	267	345	233	0	0	0	278	230	17	144	136	344	508	0	0	189	252	0	0	151	114	430	69	0	0	0	0	27	70	164	220	256	8	69	0
TTTTCTGATTGCAGAACGT	B3gnt5	54	0	42	59	39	0	0	0	78	89	14	64	48	94	0	0	0	49	104	0	1	15	34	0	0	0	0	0	0	30	15	50	50	109	2	10	0
TACTTACACCAAATCCTCC	Cdk1	184	0	23	165	133	0	0	948	143	401	17	123	96	79	182	0	0	71	88	1	0	74	190	489	192	0	552	0	0	20	36	125	108	85	10	27	0
TAGTCATCGTCATCCACTA	Dffa	83	1713	98	159	190	0	0	0	272	376	17	236	3	181	0	0	0	92	179	0	0	146	136	182	45	0	0	0	0	15	101	127	197	198	11	52	0
CCGCCCACTATACCTCAAG	Mmd	312	906	535	661	430	0	0	925	493	846	73	485	491	710	305	0	0	297	365	0	181	254	344	366	220	0	555	0	0	57	197	396	430	402	24	91	0
CGGGTAGTAGAGGTCACAC	Odf1	60	0	83	140	100	0	0	0	152	123	0	49	56	112	483	0	0	93	118	0	0	38	43	0	18	0	0	0	0	0	21	93	124	133	9	32	0
AACTTTTCCACACTGTGCC	Cst7	192	0	373	487	294	0	0	177	329	780	71	461	1675	406	0	0	0	214	235	0	1	194	177	138	100	0	98	0	0	78	106	284	312	275	16	70	0
AATAGACTAACCTGGGACA	BC049762	96	0	79	92	67	0	0	346	68	26	0	55	39	105	0	0	0	77	79	0	1	24	76	77	125	0	182	0	0	0	19	62	42	109	4	7	0
GAGCAATATCAGTTCGCTC	Eif3a	180	0	383	336	294	0	0	263	284	225	0	362	0	243	1278	0	0	59	93	0	0	209	143	84	55	0	136	1	0	0	43	151	183	78	1	46	0
CGGATGAGCTTGCCGAAAG	Rfx1	0	0	0	0	0	0	0	0	0	0	0	0	0	0	0	0	0	0	0	0	0	0	0	0	0	0	0	0	0	0	0	0	0	0	0	0	0
TGGCAATGCGTCGCGGGCC	Fezf1	799	0	533	779	751	0	0	270	987	750	63	602	76	840	139	0	0	484	488	0	136	450	567	452	201	0	154	0	0	77	338	523	575	536	11	176	0
AATACTCGTGTGATCAAGC	Gnl2	301	0	241	305	278	0	0	709	252	310	15	262	0	260	197	0	0	97	139	0	809	152	104	271	45	1	382	0	0	16	24	124	116	170	8	48	0
CACACAGTGTGTATCCCGA	Nxpe4	677	1	386	721	651	0	0	0	670	800	68	560	862	388	660	0	1	193	274	0	650	138	378	196	133	0	0	0	0	83	146	358	364	279	32	109	0
GCGCTTCGTGTCTATACCA	Adamts15	0	0	0	0	0	0	0	0	0	0	0	0	0	0	0	0	0	0	0	0	0	0	0	0	0	0	0	0	0	0	0	0	0	0	0	0	0
GCGATTGCTGTAGAGCACA	Stip1	213	4032	257	362	245	0	0	0	308	188	2	234	0	445	190	0	0	117	145	0	139	119	44	216	18	0	0	0	0	0	65	204	204	156	6	52	0
CGTGGACTATGAGCTAGAG	Snrnp35	294	0	238	370	226	0	0	0	329	122	39	366	0	371	542	0	0	151	221	0	0	165	353	167	35	0	0	0	0	53	141	209	237	250	10	68	0
GTGGTGCATTTGCACCGGC	Fam84b	240	0	179	297	160	0	0	0	118	323	9	213	175	360	754	0	0	87	113	0	0	91	72	203	11	0	0	0	0	18	79	85	104	127	7	25	0
GCATAACCGTGAGGTCAGA	Muc20	46	0	14	85	46	0	0	0	98	17	0	100	0	90	168	0	0	51	29	0	0	37	0	0	0	0	0	0	0	0	28	53	81	44	1	21	0
TCTGTTTACATCTACTCCA	Klra4	240	0	133	309	162	0	0	0	156	268	25	193	0	227	308	0	0	120	113	0	173	173	199	88	85	0	0	0	0	32	14	127	184	146	8	28	0
GCCAGTAAGATGTTCATCG	Rbm31y	243	0	173	134	160	0	0	0	283	173	174	162	80	115	0	1	0	163	168	0	814	62	221	176	63	0	0	0	0	220	125	180	134	191	7	41	0
GTGGATGTTATAGACCCGG	Bri3	188	0	34	425	205	0	0	0	198	152	59	238	332	377	240	0	0	169	263	0	0	107	120	469	35	0	0	0	0	63	94	180	204	273	22	37	0
TGAGTTCGTACCTGCGTCG	Atp5d	362	0	311	266	420	0	0	0	515	262	12	282	143	178	94	0	0	163	152	0	0	88	129	65	0	0	0	0	0	5	286	173	176	194	10	96	0
GAAGCCAGCGAATGTCCGG	Zfp74	175	0	28	94	102	0	0	0	180	10	0	165	0	125	0	0	0	57	105	0	0	33	131	86	6	0	0	0	0	0	40	75	125	107	3	27	0
GTAGTGCCGTAATTCTAAA	Ppp2r2d	17	0	81	43	24	0	0	0	35	46	0	35	227	90	0	0	0	50	7	1	196	43	26	0	0	0	0	0	0	0	25	35	58	14	5	9	0
AGGCGGTGCCCACGATGGG	1700016K19Rik	541	1681	460	912	456	0	1	0	642	656	131	576	0	876	726	0	0	316	401	0	216	511	455	199	242	0	0	0	0	184	182	466	547	427	33	120	0
CGGAGCCCATCGTGCTAGA	Cbln2	342	0	294	615	430	0	0	0	431	83	97	446	489	621	250	0	0	166	247	0	527	150	305	355	77	0	0	0	0	150	88	252	323	262	13	82	0
ACAGCTCGTAGTCAGGTAC	Ocel1	579	0	425	328	520	0	0	352	524	623	75	394	9	616	628	1	0	189	413	0	877	216	197	482	152	0	194	0	0	103	123	211	280	479	13	76	0
TGACGCCCTTCACCGCGAG	Bcl2	788	0	649	642	628	1	0	0	546	615	0	643	571	631	1643	0	0	292	360	0	0	182	367	299	120	0	0	0	0	0	220	337	297	411	17	125	0
CTGGCTCCCCCCTAAATCC	Col8a2	189	0	221	218	179	0	4352	0	140	134	2156	221	264	258	0	0	0	129	116	0	2115	134	60	1090	1396	3211	0	0	0	2639	235	128	135	144	5	47	0
GAGGGGTGTAGTCAAGATA	Zufsp	120	0	76	141	65	0	0	0	48	230	0	88	41	79	185	0	0	51	31	0	0	14	40	0	0	0	0	0	0	0	70	61	62	40	0	10	0
TCTGGCTTTGCTGGGAGCG	Krt36	898	3073	699	1043	813	0	2887	3027	858	1055	1703	865	912	1164	773	1	0	589	760	1	3064	710	810	1831	1825	2152	1775	0	2	2153	766	795	823	844	45	152	0
CACCTACCTATGGTACAAT	Usp22	0	0	0	15	4	0	0	0	4	18	0	0	0	10	0	0	0	0	0	0	0	12	0	0	0	0	0	0	0	0	0	1	0	0	0	2	0
CTGTTCGCTTCCACGTACG	Ly6g5b	290	0	455	481	365	0	0	377	411	216	31	486	238	521	0	1	0	300	203	0	423	101	499	173	79	1	259	0	0	50	138	218	252	239	15	86	0
TACACGCTCGTTGGGTCGA	Fhod3	406	2	350	568	487	0	0	1	585	456	78	470	181	667	744	0	0	302	281	0	0	286	186	321	105	0	0	0	0	120	105	367	368	327	11	88	0
CGCTTTCAAAATCGGCCCC	Ttc21b	242	1530	296	386	269	0	0	133	298	202	23	312	41	422	582	0	0	143	198	0	295	128	97	431	52	0	90	0	0	22	7	204	266	214	5	59	0
TACAGATATCCCATAATGC	Zfp512	115	0	224	361	198	0	0	0	237	311	20	187	1037	244	133	1	0	106	140	0	152	33	125	175	15	0	0	0	1	20	23	140	169	146	5	52	0
ATTCGAATCTGTCCCTCAC	Rab19	276	0	192	302	231	0	0	0	269	302	59	215	438	231	400	0	0	143	96	0	0	50	181	140	0	0	0	0	1	95	46	120	153	112	10	53	0
TCAGATTAAGACCTACTCC	Rab3b	216	1789	274	281	209	0	1	1268	176	123	71	192	50	451	183	0	0	53	67	0	0	31	66	365	217	0	731	0	0	84	60	91	120	79	5	38	856
TAGCTTTCTGTCAGCGGCC	Ipo11	331	0	324	535	312	0	0	0	352	298	87	318	275	371	284	0	0	239	258	0	86	168	162	36	94	0	0	0	0	109	171	243	292	279	11	71	0
GGCAGGTGTATCTGCACAG	Olfm1	527	1	567	592	438	0	1510	940	468	952	1148	571	305	717	156	0	0	311	361	0	311	267	379	1222	1744	1152	575	0	4292	1413	325	297	413	362	18	84	0
GGGGCGACAGCAGGTGGGC	Krtap4-8	609	0	520	534	575	0	0	833	740	715	82	515	297	564	0	1	0	354	340	0	0	304	327	691	203	0	459	0	0	81	216	415	444	327	23	153	0
CGCAGACTATGGAGTGGAC	Mgat5	356	0	252	515	356	0	0	415	452	598	162	278	0	349	694	0	0	193	293	0	685	215	171	210	147	0	237	0	0	172	124	249	319	322	16	98	0
CTGTTGCTGAGCAACTGGC	4930549C01Rik	238	0	212	438	250	0	0	0	387	287	121	181	107	376	0	0	0	201	207	0	139	229	366	226	102	0	0	0	0	201	160	222	319	254	8	74	0
CAGCGTGACTTATGGCATC	Arfgap1	625	0	321	464	544	0	0	0	569	175	71	338	0	687	0	0	0	165	190	1	59	134	149	139	30	0	0	0	0	92	68	231	300	202	19	95	0
AAGTGTATATTCTACCCTG	1700025F22Rik	59	0	64	68	32	0	0	0	30	158	0	39	0	56	0	0	0	23	45	0	0	12	3	70	11	0	0	0	0	0	35	32	41	47	5	9	0
AGCTCTTATGGTCAAGCAG	Fbxo48	438	0	259	501	272	0	0	527	172	116	35	410	291	484	994	0	0	120	258	1	206	117	66	92	238	0	285	0	0	49	141	192	190	273	20	33	0
CTACTCTCATCCTGACCAT	Tmem255b	224	0	382	273	226	0	0	0	250	59	145	448	223	355	0	0	0	190	187	0	287	128	162	224	4124	1	0	0	11905	149	162	131	199	231	6	43	0
AGCCACCGGAACTGCTCGC	Smpdl3b	919	0	764	872	597	0	0	0	825	785	110	789	386	982	156	0	0	460	596	0	243	317	709	785	124	0	0	0	0	146	267	505	593	676	18	146	0
CTGGCCCCACGAATCACCC	Naip2	185	0	233	206	200	0	0	0	188	283	7	220	0	236	0	0	0	106	139	0	0	83	111	74	48	0	0	0	0	15	73	113	145	158	3	35	0
GTTGCGCAAGGAGATGGTA	Fam89a	181	0	156	247	189	0	0	0	245	194	12	144	0	158	175	0	0	106	46	0	0	100	292	253	59	0	0	0	0	21	73	168	212	58	12	40	0
TAAGGACGTTACCCAGCGT	Fam194a	408	0	269	281	289	0	0	0	321	310	8	132	57	218	236	0	0	103	91	0	184	56	197	133	19	0	0	0	0	13	172	95	154	110	6	48	0
TCGGAGTTGCACCAAATCC	Tut1	180	3242	223	367	345	0	0	10	401	200	86	275	138	348	809	0	0	255	195	0	0	114	139	59	30	0	13	0	0	96	147	248	330	218	1	76	0
ATAACTGACATCAAACTGG	Ccdc41	125	1851	188	209	137	0	1	0	179	214	80	124	314	152	213	0	0	177	120	0	107	100	152	251	63	0	0	0	0	61	83	128	172	141	12	33	0
TGAGGTTTAATGAAACTGC	Pydc3	15	0	32	6	21	0	0	0	6	3	0	7	0	26	0	0	0	5	3	0	0	2	43	0	20	0	0	0	0	0	0	10	24	0	0	1	0
CTCTCGTACATCTGATCAC	Mnf1	252	0	221	169	236	0	1	0	388	113	82	206	325	296	263	1	0	111	158	0	474	82	191	247	1175	1	0	0	3862	100	131	179	244	164	11	61	0
ACACTGGTAGAGCCCGCTA	Mcam	467	2535	247	505	402	0	0	1207	463	226	74	518	398	287	244	1	0	246	293	0	202	169	113	606	2184	0	688	1	5372	111	178	269	328	320	19	79	0
TACTGCCATGGAATAGGTC	Pias1	295	0	244	257	276	0	0	0	264	256	0	318	195	130	0	2	0	144	182	0	98	81	101	141	48	0	0	0	0	0	115	124	150	180	19	56	0
TGTTCTTGACTCACCAGCG	Uts2b	490	0	211	488	342	0	0	1	398	197	0	519	406	661	245	0	0	195	274	0	687	173	255	579	52	0	0	0	0	0	47	279	300	273	16	72	0
TCCTTACAGTCGCTCCTGG	Mpp6	485	2187	206	720	460	0	0	1	638	589	81	415	435	725	1017	0	0	498	495	1	232	210	448	701	712	0	2	0	1786	108	342	427	530	527	18	120	0
TGCGCATGTGCGACAAGCT	Slc1a2	871	0	433	707	630	0	0	480	925	1140	143	632	1089	741	1002	0	0	427	500	0	218	332	702	488	364	0	313	0	404	199	127	372	570	513	18	126	0
GGGGTCCTTCCGAGGAACT	Cd70	175	0	189	198	106	0	0	0	148	200	9	212	46	199	208	0	0	72	148	0	0	122	381	48	71	0	0	0	0	16	144	163	206	126	7	38	412
AGCTGCAGCCATAAACTCG	Ogfod2	52	0	127	150	139	0	0	0	182	298	50	83	61	283	0	0	0	107	177	0	0	87	39	264	48	0	0	0	0	54	33	70	129	168	14	25	0
CTGATGTACATCTTCCGAT	Fbxo9	358	0	198	323	244	1	0	0	402	319	48	231	83	170	0	0	0	138	200	0	287	115	177	160	58	0	0	0	0	71	26	238	260	231	27	67	0
CTGCAACAGCCCCCAGAGC	Lce1a2	442	0	387	361	297	0	0	0	394	168	55	197	36	396	385	0	0	225	236	0	0	162	108	104	39	0	0	0	0	78	144	232	215	262	11	65	0
GTCTGCAGCAGCAGGTAAT	Tmem216	448	2247	396	625	441	0	0	780	536	316	84	602	164	589	417	0	0	280	365	0	0	214	323	800	212	0	430	1	0	103	161	302	358	388	22	93	0
GCGGCAGTCCGGTTGGAGA	Gpr81	403	679	254	594	319	0	0	0	466	468	111	359	264	480	223	0	1	295	263	0	0	297	252	777	85	0	0	0	0	155	170	325	450	258	22	106	1051
CCGGCTGCTGGTGGAAATA	Foxb2	483	0	358	502	317	0	0	0	265	473	74	435	600	497	834	0	0	155	191	1	36	125	266	309	122	0	0	0	0	97	201	217	266	210	19	54	0
GAGACCATTCGGATCAGCG	Myo5b	321	1	354	425	278	0	0	0	295	566	116	370	694	430	0	0	0	137	213	0	266	75	124	456	70	0	0	0	0	139	211	185	247	226	11	54	0
TCAGGAGCACGACAAAGCC	Lax1	290	0	76	132	150	0	0	0	168	410	25	85	0	169	0	0	0	155	110	0	102	38	39	148	53	0	0	0	0	56	22	62	125	138	10	30	0
GTGCCGCCATAACAGGCGT	Hmgcs2	514	3394	438	361	320	0	0	1	347	494	44	270	317	505	1168	0	0	260	207	0	147	116	250	358	196	0	0	0	0	51	106	201	251	242	23	69	0
GGTAGCTCGGGCCCGCACA	Syde1	340	0	192	327	240	0	0	0	279	262	0	309	394	373	0	0	0	191	268	0	380	101	257	122	76	0	0	0	0	0	174	178	225	309	8	40	0
ATCCGAATGCTCGACGGGC	Mcm5	1012	2614	785	782	824	1	0	1558	1061	843	227	830	557	987	1057	0	0	516	597	0	975	289	447	888	2613	0	898	0	6528	282	395	475	629	623	20	171	0
AGATACCAATTTTGACACC	Sugt1	89	0	27	167	51	0	0	0	58	7	0	43	47	78	0	0	0	30	33	0	0	61	5	0	19	0	0	0	0	0	40	27	43	41	3	18	0
TATCGGCTTGATGAAGTGA	Crtc3	151	0	203	171	147	0	0	584	241	172	129	224	71	152	0	0	0	200	232	0	0	102	113	469	138	0	345	0	0	120	199	170	195	263	19	49	0
CAGAACATGGCAACCATCG	Bricd5	522	0	284	738	415	0	0	0	528	91	79	501	307	635	379	0	0	181	256	0	3	156	172	431	78	0	0	0	0	89	145	288	344	256	18	75	0
TCCAGGGTCTAGAGACATG	Saa3	549	0	521	584	413	0	0	524	444	208	81	597	478	775	0	0	0	344	313	1	108	321	422	208	98	0	310	0	0	85	158	356	409	341	17	81	0
GCGACCGTCTGTACCGTGG	Srebf2	578	721	584	568	460	0	0	766	432	136	45	576	207	530	0	1	0	160	186	0	155	133	136	195	225	0	418	0	0	68	143	275	232	186	11	90	0
ACCACTCACCTTGCCGAAG	Ndrg1	735	0	721	574	655	0	1708	0	777	687	1130	671	375	814	228	0	0	472	695	0	1763	288	360	703	596	1259	0	0	0	1365	297	531	543	767	22	139	0
AACTGCTCCAGTGTCCGAT	Slc7a8	423	0	158	506	381	0	0	0	479	1082	95	561	297	680	136	0	0	333	363	0	291	198	110	364	75	0	0	0	0	114	84	246	339	377	29	79	0
CTCAGCATCCCAGAAAGGA	Cd160	162	0	294	164	174	0	0	0	213	113	48	112	55	246	350	0	0	179	132	0	223	89	78	268	14	0	0	0	0	49	50	136	155	158	5	47	0
ATGTCATGCCAGCCAGCAT	Meis2	493	1780	585	662	654	0	1	0	639	1111	35	694	266	608	352	0	0	357	468	0	216	246	336	254	145	0	1	1	0	50	276	352	361	529	16	108	0
TCAGACCTCAGGGGGCGTA	Crat	215	0	201	220	194	0	0	779	203	129	0	179	117	246	0	0	0	60	74	0	0	101	93	398	113	0	464	0	0	0	128	147	171	90	11	44	0
GAATATTATTACACCAAGG	Cops6	70	0	46	130	62	0	0	0	33	14	0	65	34	54	0	0	0	30	38	0	257	21	23	0	0	0	0	0	0	0	16	27	44	41	3	6	0
ACGAGACGCTAATCAGCTA	Spata33	84	0	45	100	90	0	0	0	137	8	38	72	0	50	0	0	0	47	98	0	139	45	42	70	16	0	0	0	0	46	19	61	48	90	0	35	0
GAGCGGGTAGTTGCCGTAG	Pik3cd	661	0	673	924	581	1	0	0	734	340	95	924	233	586	805	0	0	405	318	0	430	316	295	395	93	0	0	0	0	120	293	475	409	416	18	172	0
ACTTTCTGCGGTGGCCACA	Il27ra	508	0	457	496	304	0	0	0	388	98	47	447	143	254	0	1	0	356	327	0	102	322	316	395	75	0	0	0	0	47	173	329	370	342	19	76	0
GGAAGGCGGCTAAAGAGAC	Zcchc9	319	0	164	191	294	0	0	0	345	294	26	428	400	190	125	0	0	158	200	0	0	21	79	221	18	0	0	0	0	23	73	150	155	207	12	69	0
GGTATGGCATGACGGACGC	Ssc5d	481	0	508	804	583	0	0	3	859	1056	222	905	1106	1018	246	0	0	421	512	0	112	447	357	441	160	0	4	0	0	252	362	454	614	516	50	135	0
GACGGCCCAGGCCGAACAA	Mrps34	296	2399	489	564	287	0	0	945	384	650	62	471	116	436	736	0	0	203	203	1	829	205	150	362	276	0	557	0	1	72	89	277	365	224	13	84	0
ACTGTCATTGAGTCGGATC	Slc35e2	0	0	0	0	0	0	0	0	0	0	0	0	0	0	0	0	0	0	0	0	0	0	0	0	0	0	0	0	0	0	0	0	0	0	0	0	0
TTCTACAATGTTAGATTCA	Vmn2r98	0	0	0	0	6	0	0	0	4	3	18	5	0	6	0	0	0	1	0	0	0	0	0	0	0	0	0	0	0	26	0	0	0	0	0	4	0
ACTCGTCGTGCCCTACCTC	Sptbn2	948	2883	821	875	811	0	0	0	873	2518	177	1057	156	1024	0	1	0	408	390	0	324	282	434	924	31	0	0	0	0	214	289	503	601	469	44	140	0
GCCAGAGTCTAGTCCAGAG	Tmem215	186	0	84	180	88	0	1	1286	118	43	24	128	120	152	249	0	0	83	60	0	274	73	15	0	268	0	738	0	1	53	61	96	96	88	7	19	0
TTAAGCATGCCACGCAAGT	Mybpc1	108	0	90	166	143	0	0	0	159	100	24	177	0	97	0	0	0	50	74	0	0	50	62	0	0	0	0	0	0	38	20	78	99	60	6	26	0
TGTAGAACACGGCCGGATC	Coro2b	472	0	592	596	360	0	0	0	469	391	85	646	309	299	1116	2	0	225	308	1	158	138	348	149	77	0	0	0	0	96	241	279	342	314	26	90	0
TCAAGGCCCGGAATGAGCT	Gpr68	267	0	125	295	199	0	0	336	239	239	49	180	33	309	0	0	0	184	229	0	281	190	107	310	125	0	210	0	0	58	86	235	201	266	8	68	0
TTCATGCTCTTGGACAACG	2410076I21Rik	160	4270	84	354	176	0	0	0	278	248	175	212	78	140	0	0	0	148	195	0	1	101	74	294	22	0	0	0	0	203	70	202	258	170	12	56	0
AGACACAAAGTGTGCTCAA	Ndufv3	156	0	7	100	57	0	0	0	62	57	0	71	0	105	0	0	0	55	22	0	0	25	23	0	0	0	0	0	0	0	72	44	55	23	1	9	0
TGATGCAGGCTGACGATAG	Id2	168	0	201	259	328	0	0	0	341	199	42	287	429	188	0	0	0	133	168	0	1	82	195	138	38	0	0	0	0	60	18	123	155	175	5	52	1
CGTCGCAGAGGCGAGGGAA	Ajap1	553	0	410	676	446	0	1	0	425	744	98	446	530	688	367	1	0	224	261	0	0	261	240	530	1956	0	0	0	5685	122	173	306	314	310	30	90	0
TTTAGATCTGGCTTTCGGA	Atp13a4	217	1674	175	282	152	0	0	0	173	393	16	316	661	299	0	0	0	89	152	0	0	81	185	76	36	0	0	0	0	27	101	132	133	170	21	43	0
AGCAATAGCGCGGTGGGTC	Gpr142	1461	1	1010	1444	1070	0	0	1381	1109	705	160	1407	885	1736	544	0	0	671	930	0	1863	906	781	557	487	0	782	0	0	168	316	690	916	932	46	216	0
TTTGCAGCAGCCAGAACGA	Psmb9	146	0	275	296	226	0	1	0	320	200	102	151	187	327	302	0	1	96	293	0	0	148	149	258	34	0	0	0	0	129	176	151	263	340	7	41	0
CCGAGCCGATCCCTGTAAC	Msra	385	1	187	488	337	0	0	0	364	660	35	501	227	479	201	1	0	244	427	0	213	147	214	209	80	0	0	0	0	26	94	249	243	507	14	68	0
CCAGGGCGCCAGACTAGGG	AI467606	60	0	17	61	34	0	0	0	40	70	1	92	0	40	0	0	0	40	42	0	55	37	20	0	73	0	0	0	0	0	31	47	32	43	5	9	0
ATATATACATGTCCTGGGC	Bub1	158	0	165	320	218	0	0	0	229	321	40	362	492	213	769	0	0	183	250	0	0	56	274	332	0	0	0	0	0	35	86	143	149	273	12	55	0
CTGACACAGCAATTCGGGT	Aadacl2	105	0	158	93	42	0	0	989	101	75	51	51	0	48	0	0	0	74	119	0	0	35	38	247	280	0	597	0	0	62	95	66	105	94	0	21	0
AACAATAACATTAATAGCC	Pxmp4	92	844	165	204	133	0	2347	0	81	465	1461	284	260	168	0	0	0	31	86	0	2597	75	27	792	805	1785	0	0	0	1837	180	54	54	81	8	10	0
TTTCACAGGGCACCATGAG	Scamp2	176	0	107	158	132	0	0	0	161	17	21	267	285	126	57	0	0	92	61	0	0	40	22	229	53	0	0	0	0	40	32	94	141	71	6	30	0
ATAGCGCCCGGCCCCACCG	Nr1h2	307	1914	203	317	223	0	0	622	346	136	24	379	91	347	0	0	0	175	191	1	233	211	160	247	177	0	346	0	0	21	171	296	327	233	8	66	749
CGGAAGACAATGCTGTTGC	Cradd	0	0	0	0	0	0	0	0	0	0	0	0	0	0	0	0	0	0	0	0	0	0	0	0	0	0	0	0	0	0	0	0	0	0	0	0	0
CCACATCTAATAAGCCGAA	Steap2	609	0	513	784	627	1	3127	0	509	1815	2101	688	675	975	728	0	0	178	313	0	1619	189	407	1247	1185	2335	0	0	0	2610	323	229	289	328	36	104	0
ATGCTGGTCTCTTTTACTG	Cd300lf	394	0	303	623	268	0	0	601	326	177	74	435	216	585	223	0	0	228	249	0	186	172	168	345	189	0	363	0	0	127	200	340	416	259	15	73	0
CGTTCACCTGGTTGAGCAA	Prss36	284	0	199	283	211	0	0	0	205	197	12	369	279	302	0	1	0	96	100	0	0	59	141	54	12	0	0	0	0	21	68	113	116	135	11	40	0
TTCAACCAGTATATAGAGG	Nlrp5	172	0	228	183	117	0	0	0	141	32	15	153	44	197	0	1	0	84	113	0	270	71	90	68	43	0	0	0	0	12	44	118	126	109	7	35	0
CTGAGTCATCAGTCGAAAC	Scn1a	386	3033	288	233	209	0	0	0	169	98	23	287	1146	341	332	0	0	77	125	0	0	81	103	399	13	0	0	0	0	22	79	116	106	111	0	34	0
CCGCAGTGGCAACTCAGCC	Hs3st5	331	0	310	278	233	0	0	740	285	355	1	258	229	346	392	0	0	146	127	0	308	110	125	76	99	0	409	0	0	0	142	157	221	124	9	39	0
CAAGTATAGCCGACATGGC	Mlh3	457	0	457	447	512	0	0	0	566	174	70	444	351	479	825	0	0	171	199	0	0	202	350	129	129	0	0	0	0	85	147	224	274	215	25	89	0
CGGCATAGAGGGCCGGCTC	Nkx6-1	370	0	375	475	410	0	0	0	531	725	56	441	157	492	532	2	0	357	264	1	0	300	615	241	69	0	0	0	0	86	197	356	465	287	13	100	0
GTCTATACCTTTCTCTAGC	Thyn1	233	0	304	335	237	0	0	0	323	349	51	383	472	166	0	0	0	294	171	0	266	182	327	257	142	0	0	0	0	79	33	199	264	183	20	64	1
CGCACTCACAATCGCAGGC	Sars2	181	1827	241	205	263	0	0	0	382	250	2	176	107	279	0	0	0	160	187	1	163	198	79	221	33	0	0	0	0	0	194	206	174	191	16	84	0
TAGGTGCCATTGTCGTCCA	Gpa33	120	0	81	76	106	0	0	0	103	77	0	137	22	122	0	1	0	48	71	0	147	23	52	0	27	0	0	0	0	1	0	53	85	72	9	19	0
CTGATGCGCACCCGGCGCG	Cadm4	1230	1523	772	1054	851	0	0	2	1060	577	185	1200	112	1265	1352	0	2	683	756	1	211	363	600	863	111	0	7	0	0	179	252	581	793	912	34	221	0
CCAGTTCGGACATCAGGTG	Gpx2	720	1	557	1039	647	0	0	667	605	407	19	830	2096	830	797	2	0	365	507	0	23	334	438	422	120	0	405	0	0	9	310	379	569	540	25	109	0
TGTCACCTACAGCTCTACG	Slc2a1	455	952	345	504	439	0	0	0	517	916	95	515	516	521	470	0	0	234	305	0	0	211	249	188	127	0	0	0	4	114	164	254	279	343	9	85	0
TAAGATTAAGCAAGAGCGG	4930402F06Rik	295	1	138	234	196	0	0	0	178	354	16	172	246	230	0	0	1	98	167	1	508	85	43	232	26	0	0	0	0	13	46	124	134	169	13	45	0
GGGATAATGTATAAGATAG	Akr1c19	0	0	0	0	0	0	0	0	0	0	0	0	0	0	0	0	0	0	0	0	0	0	0	0	0	0	0	0	0	0	0	0	0	0	0	0	0
CTTCCGGTACGGTGTGACC	Pcnxl4	482	0	149	508	433	0	0	0	608	324	19	328	173	565	723	0	0	361	345	0	255	232	323	291	45	0	0	1	0	28	114	253	357	340	16	127	0
AGCCTCCGCAACATCGCCG	Aip	901	1	1125	1142	795	0	0	0	666	474	109	898	611	1199	867	0	0	652	572	0	185	295	383	415	117	0	1	0	0	152	190	452	524	747	20	133	0
AGGCTGGCTTACCTTCGCA	Hmgn2	898	0	689	1160	861	0	0	0	1042	244	129	814	2040	1108	1019	2	0	621	659	0	280	328	500	651	267	0	0	0	0	209	211	506	693	647	21	186	0
TCAGGCCTAAGCCTAGCGC	Inpp5j	269	0	196	324	376	1	0	296	492	712	70	408	240	417	0	0	0	117	184	0	159	129	170	678	182	0	173	0	1	74	120	255	270	196	22	94	0
AGCGATTTCCTCGAGGTAC	Pde10a	0	0	0	0	0	0	0	0	0	0	0	0	0	0	0	0	0	0	0	0	0	0	0	0	0	0	0	0	0	0	0	0	0	0	0	0	0
GAGCACCACGAAGGTAGCC	Mrap	85	0	107	169	128	0	0	0	135	42	1	112	0	131	242	0	0	36	73	0	0	41	55	376	39	0	0	0	0	0	0	127	110	90	10	34	0
TGATACTGCAGTCGGCTGA	Lrg1	514	1526	524	891	689	0	0	633	645	904	76	609	141	1076	1439	0	0	315	320	0	0	265	274	905	183	0	366	0	0	117	310	319	466	388	29	121	949
TGCCGCCTGGTCATGACGC	Sstr5	455	0	578	522	563	0	0	0	690	628	27	337	446	723	517	0	0	317	291	0	66	203	277	217	78	0	0	0	0	47	257	297	391	296	25	130	0
GCCAAGCTAGTGCTCAGGC	C86695	223	0	264	290	322	0	0	0	545	562	144	250	190	353	302	0	0	158	272	0	0	244	153	243	75	1	0	0	0	155	127	287	331	271	17	98	0
TCTTAACTCAGGGCGACGC	Eps8l1	390	0	195	306	411	0	0	823	516	1052	48	209	140	362	449	1	0	198	179	1	155	179	147	119	143	0	499	0	0	66	164	192	207	184	13	95	0
AGGACCCGCTTTTCTCACA	Tyrp1	501	0	504	639	417	0	0	0	381	718	96	524	670	825	1104	1	0	222	501	0	0	211	319	269	98	0	0	0	0	98	62	235	344	538	21	77	0
GCGAGGATAGAACGTGACC	Thsd7b	152	0	11	62	75	0	0	0	131	91	0	65	0	74	1	0	0	43	14	0	0	37	26	0	32	0	0	0	0	0	55	63	90	24	3	20	0
TTGTTCTCCTGCTCCAGCT	Tsc22d1	932	0	629	898	615	0	0	881	581	697	102	762	845	1073	390	0	0	360	571	0	521	389	587	1212	1223	0	498	0	2575	144	273	515	630	632	34	137	0
AGATCTTCTGGGGGACCAC	Tmed8	89	1	123	152	126	0	0	1000	236	250	79	111	190	206	478	0	0	179	245	0	0	147	221	1	126	0	628	0	0	108	89	126	198	292	20	54	264
GGCGGAGAATTGCTCCCCA	Odf3	398	0	175	418	288	0	0	0	295	359	55	473	109	405	0	0	0	139	187	0	46	154	358	323	84	0	0	0	0	60	184	261	328	208	10	61	549
ACGGAGGTCCGACCTACCC	Cacna1s	785	1	596	782	567	0	1687	3	683	566	1408	520	125	788	226	0	1	477	706	0	1428	264	415	1414	2893	1279	0	2	6582	1607	483	518	570	707	22	121	0
TCACACGACCATAGCCTCC	Mbtps1	293	0	234	270	290	0	0	0	389	190	71	219	52	149	0	0	0	146	234	0	1	58	256	147	64	0	0	0	1	85	89	204	221	218	9	59	0
CCACGGCCGGGAGCAGACA	Nkg7	553	946	359	653	410	0	0	0	562	324	113	462	681	783	876	0	0	320	303	0	311	181	444	494	160	0	0	0	0	112	125	408	514	349	19	114	0
CAAAAGCCTCGGACGGCGT	Rai1	107	0	117	142	106	0	0	0	86	182	24	194	0	182	0	0	0	51	71	0	0	29	7	36	0	0	0	0	0	30	0	48	67	59	7	13	0
TCCTGGACATGAAGTGCGA	Mphosph8	268	0	258	481	405	0	924	0	372	323	741	352	0	498	98	0	0	246	349	0	142	152	231	625	599	689	0	0	0	995	265	223	289	375	10	76	1840
TTCGAGTTCAGGAGATACC	Gprin1	334	0	213	320	256	0	0	0	245	39	28	187	928	285	732	0	0	59	141	0	229	135	61	189	17	0	0	0	0	29	36	137	184	182	5	48	0
CTTTCAGATGTTGAATATG	Prorsd1	75	0	15	120	71	0	0	0	94	695	20	119	0	160	0	0	0	58	57	0	0	66	22	76	44	0	0	0	0	35	24	85	122	79	9	17	0
ATTAAGCAGGGATCGGCGA	1810009A15Rik	65	0	63	120	104	0	0	0	134	267	0	133	208	110	246	0	0	14	43	0	0	44	101	76	14	0	0	0	0	1	16	65	98	57	3	25	0
CATTACCGTTTGGTGCGGT	Ipmk	167	0	61	241	149	0	0	0	181	341	38	145	20	224	905	0	0	110	126	0	0	86	223	176	37	0	0	0	0	28	85	109	154	163	8	31	0
ATTGCGGTTTTCCATAAAG	Slc27a4	56	1485	9	100	67	0	0	0	53	97	12	138	284	111	0	0	1	28	63	0	325	27	78	0	0	0	0	0	0	28	38	48	65	56	3	15	0
CACAGGCTCAGTTCCGTGA	Triml1	337	0	182	334	253	0	0	889	310	225	31	78	83	286	138	0	0	112	207	0	0	160	19	1	123	0	515	0	0	54	58	169	216	185	6	55	0
TTCTACAAGAAGCGACCAC	Slc16a1	130	0	156	172	197	0	0	0	274	457	10	130	0	211	662	0	0	123	91	0	264	51	7	215	75	0	0	0	0	14	110	113	111	77	6	39	0
GGTTCTTACAGACCGAATA	Ier3ip1	107	0	61	94	80	0	0	0	75	43	1	64	0	88	212	0	0	31	39	0	0	78	14	336	8	0	0	0	0	0	14	79	113	55	13	17	0
GGTTTGACACCACTGGCGT	Peli2	435	0	349	369	303	0	0	592	436	116	99	411	40	465	208	1	0	296	458	0	314	175	245	383	217	0	358	0	0	155	181	295	374	464	14	96	0
CCCATGGTCCATAAGCCGG	Deptor	1114	1625	835	1441	1134	0	0	1	1311	1248	178	1292	623	1526	1747	1	0	691	702	0	270	486	631	874	342	0	0	0	0	192	366	758	899	758	40	238	0
TTTTGCTTTCACAGATAAT	Atp6v1g3	59	0	69	150	71	0	0	0	41	8	0	51	66	132	0	0	0	11	46	0	0	27	70	128	33	0	0	0	0	0	27	40	39	34	0	2	0
GTCATCAGCTTTAGTGCAA	Btg4	309	0	274	339	237	0	0	0	203	168	0	310	132	255	159	0	0	139	132	0	52	159	89	183	51	0	0	0	0	0	185	175	200	148	3	33	0
ACGGCCTACATCTTAGTGG	Cd151	206	0	142	246	185	0	0	1100	312	310	48	232	103	228	0	0	0	145	103	0	0	96	245	257	244	0	588	0	0	60	171	180	159	114	10	39	0
CGGAATTATGCCAAAGCAG	Atp6v1d	171	0	97	76	83	0	0	0	145	39	68	96	5	71	0	0	0	82	120	0	0	74	45	118	76	0	0	0	0	93	88	110	135	124	3	23	0
GCTCAACGGAGACCATCAC	Hmx3	332	0	324	331	331	0	0	945	441	2221	89	275	267	425	262	0	0	248	209	0	154	114	195	441	543	0	569	0	243	123	203	283	370	214	22	88	0
GGCCAGGAAGTGTTCCGCT	Sult5a1	452	0	302	376	280	0	0	332	344	101	30	176	261	227	368	0	0	217	202	0	0	137	117	380	133	0	193	0	1	47	88	260	372	236	16	66	0
GTGGTTGGTCTGACGATCC	Tubg1	144	0	75	91	59	0	0	0	142	21	0	42	0	83	195	0	0	76	101	0	0	76	37	175	0	0	0	0	0	0	0	87	95	123	1	30	0
CTATAGCTCCGACCAGGCC	Paqr8	543	0	525	356	418	0	0	1	523	1018	119	427	309	596	416	0	0	405	466	0	0	346	423	581	182	0	0	0	0	148	228	311	388	531	46	126	0
CGCCCCGAAGTTCCTGACG	Obsl1	815	1371	308	347	301	0	0	6	381	317	42	418	207	408	128	0	0	236	314	0	189	187	383	247	50	0	4	0	0	47	117	177	222	325	15	51	0
TTCGAGCCCAACCTAGACG	Wfs1	253	0	212	282	284	0	0	0	279	315	51	309	4	347	470	0	0	127	181	0	0	80	186	369	45	0	0	0	0	77	23	182	248	219	4	44	0
CTCGCGGAAGTCGGACACG	Ticrr	239	0	246	221	189	0	0	845	232	99	94	214	77	282	615	0	0	106	82	0	0	73	127	43	125	0	513	0	0	104	53	108	172	106	5	44	0
TGCGGCCACGGCCATCACG	Hps6	77	0	111	270	188	0	0	34	222	120	27	277	132	274	0	1	0	163	102	0	0	86	79	340	51	0	22	0	0	23	123	129	136	109	6	29	0
TGGTAGGCGCCATTGTACC	Tpi1	210	0	244	194	200	0	0	0	352	158	76	223	81	244	0	0	0	178	214	0	0	88	287	25	56	0	0	0	0	80	120	171	257	219	6	69	0
CGAAATTCTAAAACAGCGG	Gabrg3	282	0	182	293	123	0	0	0	102	393	47	216	21	275	244	0	0	65	96	0	0	74	75	213	52	0	0	0	0	48	29	117	142	111	14	36	0
CGATCCTTCACTCCAAGGT	Cited1	89	0	201	185	265	0	0	111	234	128	20	380	28	220	128	0	0	259	275	0	310	123	162	607	31	0	69	0	0	25	103	151	223	261	18	48	0
CAGCCGCAACGTGTAGCCG	Adcy1	1074	0	657	999	890	0	0	668	1148	1531	193	1017	1207	1255	383	1	0	738	676	0	620	391	587	894	467	0	454	1	0	235	192	636	772	808	34	209	0
AGACGCCCATGCCGCGCCT	Gins3	475	0	517	332	443	0	0	0	618	207	55	413	1397	314	239	0	0	243	389	0	116	196	170	353	124	0	0	0	0	74	203	352	348	398	20	106	0
CAGTATGGAGAGTGGTAAC	Klri1	249	0	331	339	266	0	0	0	228	552	35	227	100	313	1	0	0	134	179	0	0	159	104	339	114	0	0	0	52	57	99	128	174	199	12	47	0
GTCGTTCGGCTGCTGCGAA	Tcf15	198	0	199	371	245	0	0	701	505	666	70	330	233	544	185	1	0	389	374	0	146	218	218	608	194	0	458	0	0	109	227	302	371	451	17	93	1007
CCATCCAAGTACCGCTAAC	Fam35a	171	0	194	204	195	0	0	0	230	176	59	149	0	238	963	0	0	37	95	0	263	50	47	306	14	0	0	0	0	66	0	86	92	107	4	35	0
ACTTGGCCATGGACACCGA	Fgf1	411	0	228	386	301	0	1	0	359	812	69	322	729	513	0	0	0	214	295	0	0	122	307	351	134	0	0	0	0	109	93	243	295	337	26	55	0
CCAAGTAAGCTCTCCAGCG	Spns3	894	1398	788	954	749	0	0	228	731	415	52	690	424	843	853	0	0	441	624	2	439	301	452	624	250	0	141	0	0	71	212	430	487	677	44	121	0
CGATCATAACCAGCAGAGG	Bcas3	162	0	149	155	174	0	0	0	267	47	31	277	146	329	0	0	0	134	296	0	0	129	146	314	79	0	0	0	0	32	168	184	177	407	6	57	0
CCACGGGGGTTTTGCCATA	Slc24a4	346	0	212	523	249	0	0	0	238	420	35	567	94	552	597	1	0	204	316	0	171	180	191	115	92	0	0	0	0	48	139	233	252	303	30	45	358
GCTCGCTCTCGCGCCCATA	Cacna1a	7	0	73	23	20	0	0	0	88	40	29	51	0	16	0	0	0	52	61	0	0	41	3	0	24	0	0	0	0	37	46	70	71	64	0	16	0
TCTGGCGGTCCAACATCCC	4930415O20Rik	212	0	300	248	184	0	0	1	262	278	60	140	231	222	568	0	0	90	260	0	0	87	125	460	46	0	0	0	0	79	56	149	154	302	14	40	0
GAAGCTAGCCAGTTCAGCC	Kcnk7	155	0	126	318	202	0	0	9	356	492	100	226	258	286	494	0	0	186	233	0	0	147	132	149	105	0	2	0	0	114	50	179	268	244	18	66	0
TTACCTTTGGCTACGTCAG	Zak	327	1	288	251	283	0	0	0	251	138	81	301	585	437	593	0	0	157	250	0	95	100	153	100	36	0	0	0	0	83	183	171	203	253	10	48	0
ATAACCCGCTACATCATCG	Itgal	178	0	262	173	212	0	0	0	288	342	0	319	146	205	202	0	0	120	182	0	1	49	33	109	16	0	0	0	0	0	101	125	160	251	4	64	0
CGGGACTTTGCCTACGGAG	Ttll12	578	1346	531	784	566	0	1	748	707	557	145	776	472	1044	1	0	0	509	701	0	1141	410	480	639	1348	0	424	0	2601	222	487	513	738	752	46	152	0
ATCTGACTCACTATCGAAT	Ppp1r7	0	0	0	36	18	0	0	0	37	32	0	40	0	22	0	0	0	13	32	0	0	52	26	79	0	0	0	0	0	0	0	11	27	23	0	7	0
GTGGTAGGAATCTCGCTGG	Dnah7b	207	0	176	264	128	0	0	0	125	69	21	253	279	294	138	0	0	125	86	0	0	56	157	109	40	0	0	0	0	29	32	139	118	120	7	28	0
AGAAGCTTGCAACTCGTAG	Wbp2nl	57	0	58	119	160	0	0	888	138	97	0	141	30	181	0	1	0	79	110	0	0	46	117	16	149	0	531	0	1	1	14	95	119	123	1	26	0
CGTAAACCGCAGAGAGCTC	Zkscan16	70	0	50	94	73	0	0	0	127	167	118	47	0	88	0	0	0	19	14	0	0	30	2	0	8	0	0	0	0	136	0	48	83	20	5	26	0
TTGGGAAGCTTACTACCAT	4930524N10Rik	135	0	239	99	158	0	0	0	201	92	80	338	108	81	0	1	0	170	142	0	0	106	71	46	30	0	0	0	0	87	56	144	148	180	8	30	0
ATTGTTCGCCTTCAAGGTA	Tyro3	492	1844	338	511	356	1	0	0	386	310	93	640	1583	735	223	0	0	233	366	1	378	222	341	69	99	0	0	0	0	123	248	291	308	415	27	75	0
CGCAAAGCAAAATTCGTAA	Serpina11	37	0	91	95	71	0	1	0	28	257	0	50	40	113	250	0	0	22	25	0	296	40	13	12	26	0	0	0	0	0	14	41	24	34	5	8	0
GTGTATCAAAATGAAAAGG	Akr1c20	0	0	0	0	0	0	0	0	0	0	0	0	0	0	0	0	0	0	0	0	0	0	0	0	0	0	0	0	0	0	0	0	0	0	0	0	0
TGCTGGGAGCAGGTAGCGC	Vwa5a	912	0	625	824	653	0	151	0	943	265	191	551	482	443	141	2	0	558	588	0	740	251	329	872	236	129	0	0	0	220	419	516	657	594	20	163	0
CTGGATAGAAGTGCACTCC	Vmn2r22	416	1	232	477	415	0	0	0	441	386	4	386	70	524	657	1	0	232	257	0	1	200	406	251	51	0	0	0	0	13	122	303	347	270	9	100	0
GACGACTAGTGCATAAGCC	Tmem143	668	0	409	476	539	0	0	0	588	877	46	535	795	737	1238	0	0	236	362	0	414	202	257	555	78	0	0	0	0	49	187	358	369	277	9	105	0
CGCCTCAAGGTCGCCCAAG	Cmtm4	187	0	51	173	129	0	0	504	267	55	93	81	57	115	0	0	0	161	120	0	32	130	161	183	65	0	288	0	0	118	90	196	222	178	8	51	0
GCATTAAGCGCTTTTAACC	Snx4	506	0	280	714	541	0	0	0	576	276	32	604	72	893	1057	1	0	213	362	0	0	206	288	340	81	0	0	0	0	38	251	329	417	381	24	96	0
ACTTACCCAATACACGGAT	Itgb5	289	0	347	381	285	0	0	1	310	520	100	428	137	471	433	1	0	153	254	0	1	118	166	346	1789	0	0	0	5811	101	28	205	199	270	23	50	0
CAGTCTGCATGACCGAAGA	Got1l1	215	1	91	246	192	0	0	0	245	66	1	103	55	184	0	0	0	160	214	0	179	117	178	44	58	0	0	0	0	0	87	129	191	170	10	44	0
GTTCCAGTGGCCGCGCTCG	Slc6a11	461	0	235	422	284	0	0	0	434	659	37	294	274	517	596	0	0	262	455	0	548	209	267	597	103	0	0	1	0	39	224	340	386	499	20	84	0
ACCACGTCATCTCGGTCAC	Nkain1	673	0	369	667	514	0	0	0	676	1158	1	512	90	574	955	0	0	352	475	0	150	300	241	927	189	1	0	0	0	0	280	393	429	457	19	113	0
TGACTGTGCTTAGAGACAT	Pycard	236	0	396	376	301	0	0	0	245	72	22	296	61	342	0	0	0	130	319	0	245	185	91	250	52	0	0	0	0	44	117	141	151	336	7	33	0
AGTGTCATGCTATCGCACT	Pdxdc1	546	0	261	520	346	0	0	0	342	502	119	356	67	587	0	0	0	234	168	1	369	160	200	186	74	0	0	0	0	111	65	224	338	206	21	67	0
GCCGACTACACCTACGACC	Bmp1	319	1731	229	358	348	0	0	640	532	552	127	237	86	385	0	0	0	315	527	0	300	152	116	870	2227	0	349	1	6224	179	176	204	341	518	20	84	0
CCAAAGCGCTTCTCGATAG	Slco2a1	266	1448	170	169	266	0	0	599	224	207	25	327	191	142	415	0	0	120	105	0	1	83	87	549	120	0	331	0	0	42	90	124	149	120	14	41	0
CCCATTACAGACCAAGGAA	AF366264	17	0	24	40	17	0	0	0	8	2	0	0	395	19	0	0	0	11	2	0	0	3	0	128	0	0	0	0	0	0	26	18	13	2	0	2	0
TCACAGTATTCCGCATGGC	Prickle3	210	0	265	150	307	0	0	1	317	489	27	278	199	187	199	0	0	213	224	0	1	61	153	136	104	0	0	0	0	24	96	154	167	231	15	53	0
TTCAGAACGGAGACCTCGC	Btnl6	338	1716	179	377	331	0	0	0	394	462	79	259	84	347	0	0	0	241	440	0	0	120	156	269	71	0	0	0	0	100	60	171	235	469	13	70	0
CGCAATTGAGATACCAATA	Psma1	38	0	0	80	44	0	0	0	38	8	0	53	0	62	0	0	0	14	14	0	0	24	12	0	12	0	0	0	0	0	17	30	28	14	0	5	0
CCGCATGGCCGGAGAAGAG	Cndp2	296	0	314	533	236	0	0	0	313	89	162	638	666	446	210	0	0	205	298	0	462	145	154	201	61	0	0	0	5	209	143	232	261	341	9	64	0
GCGCTCGGCACCGTGGACC	Tmem88b	388	1622	456	312	292	0	0	0	402	539	74	494	282	273	0	0	0	138	126	1	457	109	227	220	49	0	0	0	0	84	230	196	249	140	9	87	0
CGCTTCTTCACCGCGCTCA	2300009A05Rik	506	0	347	645	498	1	1352	1410	576	241	971	596	492	350	456	1	0	411	437	0	1187	238	380	1237	856	1002	772	0	0	1239	352	423	495	448	23	145	0
CAGCCAACGGGCGCCACTA	Hoxd9	337	0	303	505	298	0	2285	0	369	210	1464	258	43	497	154	2	0	198	295	0	1096	161	181	835	833	1668	0	0	0	1708	192	192	249	304	26	67	0
ACTTCAGCGAATTAGCGAT	Inf2	143	1032	121	330	242	0	0	0	287	1599	118	284	77	233	69	1	0	218	129	0	0	90	196	434	61	0	0	0	0	159	104	131	171	139	8	39	0
TTAAGCATTGATCCCTCAG	Zfp2	217	2821	156	206	213	0	0	468	241	327	47	198	0	291	261	0	0	124	223	0	606	164	240	135	94	0	256	0	0	53	85	149	264	271	7	40	0
GGTAACTGTTCGGAGATAC	9130401M01Rik	147	0	39	54	100	0	0	539	108	22	0	108	76	67	280	0	0	28	36	0	149	84	56	345	123	0	295	0	0	0	64	64	85	35	0	34	0
GTCCAGGGAAGGGGTGCCT	Kir3dl1	0	0	0	0	0	0	0	0	0	0	0	0	0	0	0	0	0	0	0	0	0	0	0	0	0	0	0	0	0	0	0	0	0	0	0	0	0
ACACAACATTAGGCAGCGT	Ugt8a	699	0	734	760	832	0	0	385	1022	532	149	956	1000	778	424	0	0	287	457	0	9	289	599	458	240	1	188	0	0	170	319	334	414	469	31	178	131
GCTGCTACAGACGAGACGA	Ceacam16	278	880	271	397	260	0	2191	0	290	442	1800	261	217	381	0	0	0	91	205	0	2184	107	136	757	908	1661	0	0	0	2304	255	159	240	230	8	63	0
CGAAAGATTGAGGTTCCGG	Fam160a2	585	1	444	554	430	0	0	789	574	199	231	499	741	634	225	0	0	468	708	0	460	353	409	588	209	0	419	0	0	318	189	400	591	713	28	107	0
ACAGGCACTACGCGGCTGA	Megf6	312	0	288	407	310	0	0	0	308	85	0	320	116	441	0	2	0	126	79	0	0	95	88	324	41	0	0	0	0	0	38	136	158	82	1	47	0
AAGTATCAGCATCTTGACA	4833439L19Rik	63	0	133	204	152	0	0	5	163	90	50	119	0	216	0	0	0	83	132	0	0	71	73	266	42	0	2	0	0	48	67	155	144	141	13	41	0
GACAACACCTTTCGAGACC	Rtn4r	111	0	156	107	82	0	0	0	105	482	0	106	0	138	167	0	0	63	78	0	0	54	39	197	25	0	0	0	0	0	38	54	76	66	5	18	0
ATCCCTCAAAATCATCCAG	Zfp940	77	0	146	74	48	0	0	0	37	303	27	15	0	116	0	0	0	35	12	0	0	52	43	0	0	0	0	0	0	42	35	24	29	18	6	10	0
ATCTCCGACTTGGAGTAGA	Zfp384	167	1327	95	178	133	0	0	0	203	196	128	173	0	175	0	0	0	175	232	0	0	111	100	334	61	0	0	0	0	139	127	141	142	238	17	48	0
TCATGCGATTGACTACTCG	Bcas3	461	0	342	803	477	0	0	165	544	668	104	525	481	715	183	2	0	298	414	0	162	327	444	313	87	0	97	0	0	124	326	407	417	444	20	115	0
GCCCATTAAGAATTCCAGT	Kdm6a	103	0	49	76	52	0	0	0	43	19	229	75	55	54	184	0	0	25	41	0	1044	12	40	1469	3859	1	1	20505	0	285	135	40	40	55	3	12	0
GATTATAGCCCTGAGGCCG	Ttc5	130	0	114	375	167	0	0	0	164	61	13	107	159	326	278	0	0	131	166	0	0	112	77	238	61	0	0	0	0	19	134	130	128	195	1	24	0
GGCCTTCACTTGCCCAATC	Krt76	257	3201	226	468	223	0	1	0	282	132	64	292	1723	399	0	0	0	175	442	0	162	135	130	504	42	0	0	0	0	91	114	197	245	453	7	45	0
TCGAAACTTGGAGCACAAG	Arhgef12	275	3062	268	376	276	0	3584	1	307	151	2431	348	228	165	787	0	0	115	238	0	3036	178	147	1240	1279	2628	0	0	0	3194	372	126	206	216	22	49	0
TCTTTTGACCACCCGGGAA	Pank4	171	0	198	338	225	0	0	19	202	148	33	350	140	478	525	0	0	137	218	0	388	114	174	393	46	0	11	0	0	45	133	219	277	225	6	49	0
ATGCTGCTCCACACGTACG	Depdc7	906	0	776	924	1062	0	1	0	1427	1433	141	1165	302	1146	1	1	0	600	829	0	193	462	638	669	1552	0	0	0	3595	155	326	756	849	786	41	249	0
CCTTTGTGTGGAAACGGCC	Capn9	102	0	129	168	122	0	0	0	185	95	20	204	244	117	5	0	0	173	87	1	260	90	172	195	55	0	0	0	0	22	37	121	171	98	12	36	0
AAGCCTTTGCTAAGCGGTC	Zfp846	177	0	217	260	195	0	0	0	144	154	48	276	451	107	124	0	0	41	87	0	0	65	167	332	501	0	0	0	1890	47	113	80	125	84	9	25	0
CACACCGTGTCTGAAACTA	1810033B17Rik	0	0	102	39	19	0	0	0	19	114	26	61	0	59	0	0	0	13	46	0	1	8	26	0	15	0	0	0	0	29	20	14	31	39	2	5	0
ATCGTTCACCACAGCGCCC	Neu1	693	1	669	771	829	0	0	0	976	599	120	720	556	772	1204	0	0	342	447	0	713	333	504	537	127	0	0	0	0	130	288	495	531	459	28	177	0
CAAGAGTTCAACACGCAAG	Rgs7bp	481	0	534	657	560	0	0	0	400	178	63	804	547	692	773	0	0	242	311	0	243	123	150	213	38	0	0	0	0	72	60	192	323	317	8	61	0
GTCGTTTTGATCGGACATC	Styxl1	185	0	148	140	125	0	0	0	218	378	33	91	17	181	0	0	0	93	95	0	114	97	116	85	49	0	0	0	0	43	83	183	181	102	3	37	0
ATCCCTTAGTGAACAATGC	Rdh8	283	0	171	388	364	0	0	13	332	58	39	389	347	194	565	0	0	124	103	0	0	156	103	322	51	0	13	0	0	54	16	135	194	117	7	49	0
CAAGCGGCCGCGCAGCGCT	Gp1bb	179	0	185	204	138	0	0	0	148	81	49	121	0	237	269	0	0	97	122	0	114	33	90	18	36	0	0	0	0	47	18	93	92	97	7	35	0
GCTGTACACCAGTGAGCGA	Mcph1	95	0	250	190	158	0	0	0	175	46	1	132	0	189	0	0	0	59	136	0	0	60	51	213	26	0	0	0	0	0	32	104	101	142	5	27	0
GCGAGCCGACGGGGAGCTG	Tulp3	363	0	374	453	345	0	1	0	313	280	0	402	1072	558	88	1	0	136	312	0	204	144	390	237	55	0	0	0	0	0	165	206	234	289	16	61	0
GCTATCGGTTGACAAATGC	Riok2	405	0	589	542	548	0	0	0	607	244	39	560	365	541	467	0	0	262	292	0	1	193	262	422	78	0	0	0	0	52	115	271	276	300	10	111	0
CTGTACATGTCGTATAGCC	Tspan2	299	1	271	360	318	0	0	586	344	317	29	289	100	287	0	0	2	132	192	1	159	97	163	137	195	0	365	0	0	42	89	188	165	211	6	53	0
AACTTGTTCTCTTACCCTA	Rab22a	4	0	24	3	6	0	0	0	13	156	0	2	64	14	0	0	0	0	2	0	0	14	16	89	27	0	0	0	0	0	0	21	29	3	3	1	0
GCCGTCCAGAAGATGACTC	Mrpl14	249	0	80	173	144	0	0	0	168	58	37	133	62	172	0	0	0	57	95	0	190	69	120	0	0	0	0	0	0	55	84	99	57	108	2	29	0
AAGAAAGTGATTGTCACTG	Hsd11b1	64	3394	25	136	55	0	0	0	80	128	0	40	385	105	0	0	0	28	63	0	0	50	49	63	0	0	0	0	1	0	35	48	41	56	2	14	0
GCAGACTTGAGTGGGCCTC	Nudcd3	566	0	513	597	549	0	0	196	489	281	0	804	864	797	711	1	0	319	462	0	319	243	217	429	232	1	100	0	0	0	111	340	445	464	14	111	0
AAACCGGATCGGTGAAAGT	Mybpc1	638	1841	548	904	534	0	1	676	630	302	204	899	349	780	860	2	0	412	446	0	402	374	492	996	808	1	370	0	1993	250	271	521	471	432	26	138	0
CCCCTCCAATCACTAACTG	Abhd3	378	0	235	223	192	0	0	0	227	288	19	162	157	309	0	0	0	211	229	0	239	119	149	339	69	0	0	0	0	19	124	177	157	262	11	50	0
GCACCGTGGTGTCGACCAT	Kcnk12	89	0	139	74	102	0	0	440	161	355	15	153	66	98	0	0	0	59	78	0	175	44	36	3	133	0	241	0	0	15	63	62	118	78	2	21	0
ACAGAACCGCTCGGAACAC	Ska3	516	0	477	355	377	0	0	0	691	505	8	520	282	431	0	1	0	286	350	0	232	288	254	243	118	0	0	0	0	20	200	350	381	381	16	110	0
CTCTAAGGTTCAACAAAAC	Serpina1f	61	0	84	55	39	0	0	0	71	8	0	28	237	39	0	0	0	33	14	0	0	29	0	59	0	0	0	0	0	0	0	28	56	14	1	9	0
AAACCTCCCCTGTTGGAAC	Canx	445	0	313	403	272	0	0	0	344	246	34	464	954	450	0	0	0	223	188	0	0	155	123	209	82	0	0	0	0	47	186	253	308	201	16	51	0
GACCATCAAGCGGACCCGT	Pwwp2b	519	0	448	443	376	0	0	0	480	319	38	569	388	635	0	0	0	294	261	0	0	273	317	138	72	0	0	0	0	43	290	325	355	254	26	90	0
CCAATTATTTCAGTGATCG	Ddx3y	281	0	186	177	238	0	0	266	136	489	10	476	541	220	0	0	0	170	144	0	0	51	51	483	88	0	166	0	0	8	58	109	135	176	15	36	0
CACATGGAAGGACGTGCGG	Cyp2e1	414	0	332	463	396	1	0	311	521	558	0	423	328	479	0	0	0	271	307	0	739	152	145	364	137	0	179	0	0	0	175	331	327	334	15	82	0
ACAGGACCGTAGCACCACT	Trpv2	383	0	329	522	416	1	1	0	383	260	75	503	40	484	0	0	0	155	186	0	557	103	179	55	18	0	0	0	0	72	102	171	171	211	8	61	0
ATTTAGCATTACTCCAAAG	Dram2	9	0	18	30	43	0	0	0	34	16	25	41	0	44	153	0	0	31	32	0	139	22	26	0	0	0	0	0	0	38	0	28	21	28	0	4	0
CTGTACATGCTGTATAAAC	Arid3b	245	0	75	282	253	0	0	0	219	25	99	234	178	162	575	0	0	141	151	0	0	46	32	277	32	0	0	0	0	103	70	126	166	170	5	30	0
CCAAGTAAATGTACGAGAG	Treml4	17	0	29	27	30	0	0	0	22	100	0	52	0	32	0	0	0	8	6	0	0	0	5	0	0	0	0	0	0	0	0	13	22	6	1	5	0
CCAATCGCCTCGCTGAGAC	Scai	324	0	470	450	305	0	2158	0	440	526	1736	185	246	442	274	0	0	232	186	1	1192	127	214	1241	966	1653	0	0	1	2078	236	282	312	211	33	66	0
CTCCTCATGTACATGAACG	Usp6nl	77	0	115	170	118	0	0	1993	126	80	43	145	0	82	126	0	0	33	28	0	0	66	34	214	223	0	1182	0	0	51	91	92	115	42	6	26	0
TTCTGGGGGCCTTCTGTCC	Pigv	1238	16378	2151	784	7104	0	2432	1046	481	986	1420	746	519	1029	12375	1	0	210	285	0	1289	196	358	789	944	1816	601	0	1	1739	357	264	352	296	27	96	0
GTTAGAGCGGATGGTACCC	Kdm8	158	0	85	222	113	0	0	0	49	117	15	147	30	185	205	0	0	63	18	0	0	39	102	0	15	0	0	0	0	21	32	34	25	28	5	13	0
GTACTCGAGCACACCCGCG	H2afb1	27	0	29	60	77	0	0	0	110	57	0	53	0	103	0	0	0	54	81	0	198	75	73	193	0	0	0	0	0	0	45	82	93	65	1	18	0
AAGACTCATACAAAGAGGA	Cggbp1	183	0	348	244	191	0	0	0	120	12	0	245	464	226	1	0	0	53	53	0	140	91	53	166	58	0	0	0	0	0	30	84	103	52	1	20	0
ATTTCTGCAGTTCGGCACT	Srrd	302	0	260	359	145	0	0	0	216	213	1	207	440	271	442	0	0	96	134	0	229	91	138	74	70	0	0	0	0	0	75	117	177	157	6	42	0
CGTCCATCTCGCAGTACAG	Spock2	494	0	540	608	505	0	0	365	607	357	18	528	1050	756	304	0	0	324	302	0	86	325	682	259	117	0	208	0	0	17	170	359	391	387	23	110	0
TTGCGTGCTTCGACAGCGA	Epha2	91	0	99	73	137	0	0	0	226	191	10	106	99	121	486	0	0	185	370	0	0	90	106	30	27	0	0	0	0	15	81	119	123	399	3	45	0
GAATGGATTTGTAAACTCA	Mef2a	0	0	0	0	0	0	0	0	1	0	0	0	0	0	0	0	0	2	14	0	0	1	0	0	0	0	0	0	0	0	0	1	1	10	0	1	0
AATGTCCCACGATACCCGC	Col14a1	435	0	517	838	711	0	1	551	923	599	162	710	337	897	890	2	0	408	471	0	836	252	327	600	195	0	298	0	1	203	142	477	574	483	25	153	0
AGAACGCCTACGAAGAACA	Slc22a4	84	0	119	164	95	0	0	0	156	90	0	150	86	125	0	0	0	104	149	0	1	100	49	146	35	0	0	0	0	1	44	98	88	146	10	34	0
GGGCAGTTTGGACGGTCAC	Ism1	146	0	232	347	230	0	0	365	368	541	81	329	268	271	168	1	0	193	233	0	254	160	361	359	182	0	259	0	0	122	132	231	245	230	10	70	0
AGTATTCTACCCATGAGAA	Tfec	26	0	74	70	50	0	0	0	32	59	30	143	1615	70	0	0	0	39	30	0	0	6	8	0	0	0	0	0	0	35	0	28	29	18	4	4	0
AAACCCCGTGAATCCGCCA	Galm	219	0	211	256	164	0	0	12	205	691	0	229	54	241	316	0	0	122	100	0	180	73	78	246	28	0	10	0	0	0	59	148	158	129	14	35	0
ACCGTCGCTGGCACCCGCC	Rsbn1	68	0	70	48	58	0	0	0	102	267	0	49	0	75	0	0	0	44	32	0	0	31	42	0	33	0	0	0	0	0	61	32	50	43	3	14	0
TGCTCTTTTGCGACTTCCC	Pmaip1	109	0	6	76	65	0	0	0	97	59	47	76	0	102	0	0	0	74	89	0	0	38	37	0	13	0	0	0	0	65	23	71	53	89	2	13	0
TGAAGCACGTATACTCCGG	Rbm20	116	0	250	219	177	0	0	608	253	613	0	144	224	234	215	0	0	94	156	0	0	62	81	58	114	0	337	0	0	0	15	115	102	175	9	52	0
GTCCACCGTTGTGTTCACA	Fgfrl1	125	0	176	223	146	0	0	0	185	209	1	152	234	222	249	0	0	107	156	0	114	96	267	65	42	1	0	0	0	0	37	103	155	164	12	30	0
ATTGAAGTGGAATCGGTCC	Crygd	190	3314	122	233	194	0	0	408	196	105	2	426	464	243	521	0	0	121	121	1	417	88	74	321	430	0	203	0	1289	1	49	110	130	108	12	45	0
ATCCGGGGTTACCTAAGAG	Dffb	282	0	305	425	280	0	0	0	305	266	19	383	416	504	284	0	0	280	300	0	442	173	341	63	35	0	0	0	0	29	195	280	324	387	14	59	0
TGATCATGCAGTGGCCGGA	G6pc3	574	0	235	687	523	0	0	918	543	220	31	589	476	740	0	0	0	287	462	0	0	257	290	650	240	0	543	1	0	47	178	336	404	488	11	108	0
GGTGGGAGTCCTTCAAACA	Klk6	0	0	0	0	0	0	0	0	6	2	0	0	0	0	0	0	0	7	4	0	0	14	2	80	0	0	0	0	0	0	0	6	5	2	0	0	0
ACGCCTTCTCTAGTGTACA	Gja5	44	0	115	18	16	0	0	0	55	4	0	27	0	16	0	0	0	37	43	0	0	41	25	0	0	0	0	0	0	0	33	37	34	50	5	12	0
TGCGTGACTTGTGGAACCG	Tnpo2	983	0	896	923	927	0	0	618	949	468	95	932	941	430	287	0	0	436	466	0	466	275	363	741	928	0	346	0	1731	119	426	526	675	513	50	164	0
GTCGCTGTTCTCGCCAAAC	Rnf157	336	0	252	302	280	0	0	0	298	743	30	421	450	490	519	0	0	153	213	0	71	70	217	90	66	0	0	0	0	34	121	154	163	200	9	44	0
TTATTCCAGTTGAAAAATC	Pir	86	0	81	82	139	0	0	796	154	296	15	247	154	126	136	0	0	64	144	0	1	63	99	121	363	0	483	0	0	13	67	117	125	152	9	31	1467
CACTCGGCCTGATACAAGC	Fuz	460	0	326	505	421	0	0	0	373	441	138	403	55	472	129	0	0	104	126	0	292	99	145	184	0	0	0	1	0	167	55	159	180	140	23	55	0
TGGTGGCTAAACCAGGTAG	Zfp229	62	0	45	145	112	0	0	0	73	53	0	111	49	133	697	1	0	40	23	0	0	33	45	61	0	0	0	0	0	0	59	19	64	25	7	20	0
TAATTCGGGATTCCAAGCG	Il10ra	371	0	250	374	293	0	0	0	305	730	64	286	463	166	579	0	0	246	299	0	0	111	364	251	98	0	0	1	0	96	137	245	356	356	25	60	0
GGGCATACGATTCATCCAC	Cecr2	364	0	292	459	361	0	0	17	488	334	85	417	256	483	465	0	0	366	280	0	45	195	231	273	103	0	15	0	1	99	113	232	290	301	17	93	0
CTTCCGCGGTGACTCGCGG	Upf3a	93	375	88	166	120	0	1	0	148	286	39	192	73	155	125	0	0	96	123	0	240	61	92	384	61	0	0	0	0	68	284	107	165	144	11	31	0
AATTCACTGAGCGGTGACG	Prss38	144	0	70	129	167	0	0	7	197	526	0	144	226	154	0	0	0	97	84	0	0	47	52	114	47	0	1	0	0	0	8	98	107	78	2	36	238
ACCAAGAGAAGCGGTGACA	Nol4	58	0	179	151	124	0	0	0	121	34	39	178	140	151	0	0	0	90	55	0	0	35	30	24	0	0	0	0	0	53	85	113	98	67	3	18	0
TGTAGTTGGATTTATCACT	Slco1a1	38	0	7	17	15	0	0	0	15	2	12	31	329	21	423	0	0	12	15	0	0	18	0	0	0	0	0	0	0	15	0	13	12	12	0	2	0
AACAACGCGCAGTCCCACT	Fgf14	253	1	378	249	204	0	0	0	224	469	0	52	0	235	0	0	0	117	66	0	0	120	169	356	66	0	0	0	146	0	74	106	113	73	1	42	71
AGGCGGAATGCCGGTAGCC	Irs1	416	0	384	313	233	0	3025	0	364	327	1900	449	764	447	142	0	0	202	318	0	2252	134	183	1080	852	2249	0	0	0	2394	333	216	213	363	6	69	0
ATAGGGCTGTATGCTCCCG	Snai2	162	0	260	243	212	0	0	302	174	195	92	264	123	298	207	0	0	137	193	0	473	62	79	94	64	0	204	0	0	104	77	110	142	198	13	29	0
TTAAAGCTTCCATCCGAGT	Mbd6	85	3641	57	98	76	1	0	407	90	24	0	132	0	86	1	0	0	71	71	0	0	12	46	65	88	0	265	0	0	1	65	78	91	76	4	12	0
AGATCTCTTAGCACAAGGA	Ifna4	45	1744	114	260	99	0	0	0	94	274	0	192	80	163	298	0	0	44	56	0	0	44	7	0	19	0	0	0	0	0	9	62	64	81	7	16	0
TGGGGTCTGCAGGTATCCA	Gm5741	287	1880	373	423	271	0	0	0	291	61	96	401	120	187	428	0	0	175	321	0	0	131	67	119	81	0	0	0	0	131	74	255	211	377	18	57	0
GCACTTCTCCTACCGCGCG	Dll3	242	0	372	308	229	0	0	0	422	329	38	282	93	233	614	0	0	194	199	0	0	258	335	241	48	0	0	0	0	58	318	277	262	215	16	63	0
ATCTACGCAGTTCTGGCTG	Alox5ap	213	0	140	183	149	0	0	600	314	651	34	232	208	236	300	0	0	142	164	0	0	77	60	84	114	0	401	0	0	54	79	144	168	186	15	51	0
GCTGTCATAGTGACACTCA	Pde1a	0	0	0	0	0	0	0	0	11	12	0	0	0	0	0	0	0	23	0	0	0	11	0	0	0	0	0	0	0	0	0	6	4	0	0	2	0
TCGGTGGCCGTTCCGCGGC	Fbxl8	421	0	449	515	458	0	2619	573	528	248	1462	743	760	253	155	0	0	363	551	0	2940	296	500	1456	1153	1930	279	1	3	1831	310	355	443	648	22	83	851
TTCTCTGTCAGTCCTGATG	Kir3dl2	335	0	358	222	435	0	0	591	442	323	27	438	904	276	809	0	0	288	224	0	670	224	178	476	89	0	354	0	1	39	250	347	423	221	22	78	0
CGCCGCGAGGCTACCCTGA	Sun2	403	763	295	430	432	0	3629	0	418	271	2657	522	228	463	1177	0	0	363	365	1	2546	210	268	1371	1433	2820	0	0	1	3055	346	257	361	405	19	69	0
TCGTTGCGTTGGCGCAAAA	Ascl4	72	0	69	40	41	0	0	0	75	76	34	59	0	38	228	0	0	42	48	0	0	28	80	0	21	0	0	0	0	74	0	55	66	38	2	19	0
GGATCCTTGAACAACAACA	Gsdma3	209	809	258	320	166	0	0	1000	201	150	46	338	0	282	127	0	0	110	133	0	0	65	147	63	220	0	606	0	0	39	6	191	222	132	6	37	0
AGCAACGACCTGGACGCTC	A230050P20Rik	318	838	405	407	398	0	0	1	523	60	67	394	269	206	422	0	0	259	341	0	119	157	402	337	42	0	0	1	0	83	157	164	356	334	1	78	0
CCGCTCGATTCCATCAGAT	Ctbp1	181	0	136	164	170	0	0	0	211	192	19	208	55	291	218	0	0	139	185	0	290	82	101	96	41	0	0	0	0	32	94	182	182	213	9	56	2026
CAACGAGAAGTCGGACATC	Nek2	540	0	370	508	400	0	0	990	475	122	116	225	1202	448	84	0	0	158	185	0	55	212	372	257	244	0	580	1	1	139	186	239	288	161	9	74	1
GTGCTGTACTTAACTGCCT	Defb14	101	0	99	199	93	0	0	0	76	48	24	42	0	109	0	0	0	27	74	0	3	27	70	6	0	0	0	0	0	39	31	84	71	77	4	15	0
GAATCGGGATATTGAGGTA	Fam81a	585	2404	338	582	337	0	0	0	334	429	113	638	314	345	293	1	0	226	359	0	412	153	221	536	94	0	0	0	0	129	226	284	303	352	28	59	0
TGTCGTTGCCCTCGGTCCG	Gm5294	734	0	619	586	538	0	0	0	601	501	46	488	558	841	0	0	1	344	515	1	198	259	621	612	170	0	0	0	0	59	325	335	338	488	22	107	0
TAGGATTGACACGTAGTGG	Emc3	362	0	315	185	336	0	0	1661	370	66	78	315	105	120	231	0	0	95	181	0	457	91	50	747	2067	1	970	2	6259	110	221	174	202	189	3	56	0
AATTCAGTAGTTTCCAAGG	Spn	211	0	251	212	142	0	0	913	266	409	33	243	43	268	409	0	0	173	279	0	826	84	95	302	227	0	539	0	0	46	125	138	212	310	10	50	0
CCGGTTGGTGTCGGTGCAC	Cyp26a1	459	0	438	510	463	0	1061	0	746	635	659	499	0	801	1	1	1	297	479	0	1250	206	265	458	596	822	0	1	0	833	329	416	400	495	28	142	0
GTGGCCGAATTTCTGTACC	Srprb	271	0	127	162	169	0	0	0	199	85	94	263	0	121	0	0	0	130	150	0	0	117	172	327	94	0	0	0	0	110	63	189	200	167	5	38	0
GTGACCACCATTTCTGCGG	Prss55	844	2036	571	788	511	0	6641	711	684	785	4599	652	467	861	476	0	0	343	486	2	6343	292	499	1904	2853	5194	433	0	1	5714	704	517	661	563	25	131	0
ACACATCGGCAGGGACCTA	Gmcl1	493	1480	232	337	289	0	0	0	543	117	156	178	0	195	0	0	0	221	328	0	0	196	266	273	86	0	0	0	0	153	100	231	310	300	13	76	0
AGCTATTGTTGCAAGAACT	Sppl3	130	0	171	353	86	0	0	0	86	71	0	102	0	146	270	0	0	30	36	0	217	33	93	0	68	0	0	0	0	0	17	59	53	39	4	17	0
TTGACCCCTTTGTTGGAAC	Trmt11	80	0	46	92	59	0	2	913	95	436	54	42	0	132	0	1	0	86	67	0	397	62	71	163	1016	0	584	2	2412	78	46	104	111	71	7	17	0
CGGCTGAAGCAACAAAGTG	Gcm2	218	0	192	300	176	0	0	89	231	373	0	171	145	336	532	0	0	162	163	0	298	93	118	0	55	0	38	0	0	0	0	196	215	178	1	49	0
ATACCGACATTACAGCTGA	Rnf17	0	0	0	0	0	0	0	0	0	0	0	0	0	0	0	0	0	0	0	0	0	0	0	0	0	0	0	0	0	0	0	0	0	0	0	0	0
GAAGTTCATGCGGACATAC	Derl2	88	0	0	23	45	0	0	0	69	78	0	41	0	62	0	0	0	45	38	0	0	46	24	82	0	0	0	0	0	0	0	69	37	54	1	6	0
GGCTTGATACGGCCAATAC	Syt6	460	0	393	535	373	0	0	0	366	708	40	353	175	520	1450	0	0	175	177	0	1	223	96	418	63	0	0	0	0	54	176	176	207	146	25	65	0
TTGGTTGCATATCTTGGGA	Tas2r120	425	1822	329	472	261	0	1	1237	201	264	138	393	170	508	610	0	0	183	230	0	165	157	236	309	1841	1	716	1	5635	119	168	217	211	296	21	62	3
CTGCTCAGTCCAATCCGCT	Btg1	1024	0	547	716	625	0	0	878	699	1307	146	770	125	977	945	1	0	445	526	0	503	334	536	684	1217	0	505	0	3149	197	189	413	491	600	19	146	0
GTACAACACCTATAAATCG	Cpeb1	60	0	110	156	91	0	0	0	111	19	50	60	0	121	0	0	0	93	60	0	0	32	25	159	0	0	0	0	0	52	61	53	63	63	2	11	0
ATCTCGGGTCTCATCTACG	Hist4h4	257	0	293	76	282	0	0	452	312	234	41	129	53	229	533	0	0	165	192	0	246	125	132	52	104	0	231	0	0	50	64	90	148	215	8	63	1
ACCTACTGGGATCTTGGTG	Map1lc3b	305	0	270	458	271	0	0	0	237	160	0	398	415	218	266	0	0	160	236	0	0	117	108	383	111	0	0	0	0	0	103	138	198	239	9	37	0
GCTGCGGTAGCCGCGCAAC	Tbc1d2b	68	0	71	59	149	0	0	0	139	62	0	89	0	78	0	0	0	101	187	0	0	94	155	269	31	0	0	0	0	0	0	96	111	228	3	25	0
CGATGCTGAAGCCTTCCGA	Stat6	768	0	537	689	680	0	0	710	652	1728	84	596	684	943	619	0	0	319	483	0	835	209	375	273	239	0	440	0	0	96	182	361	553	539	35	115	0
TATATCTTCGATGGGGTCA	Gm4846	145	0	81	100	102	0	0	0	160	285	30	225	196	150	0	0	0	98	64	0	0	71	37	224	30	0	0	0	0	38	69	109	88	89	5	30	0
ATTGGTTCACAATCAACAC	Ddx26b	167	0	115	56	101	0	0	0	167	34	0	91	116	56	0	0	0	78	128	0	0	63	102	0	30	0	0	0	0	0	64	81	141	145	4	35	0
GCCGGCTATTCGGTGGAAG	Sult5a1	291	0	142	352	206	0	0	0	219	220	28	147	658	178	159	0	0	165	90	0	191	52	88	153	41	0	0	0	0	43	157	158	196	103	7	57	0
TTGGGGCGATCAGCTCATC	Agr2	396	0	237	397	335	0	0	0	341	1018	149	510	935	400	666	0	0	188	201	0	121	113	213	322	18	0	0	0	0	192	123	151	191	195	6	64	0
CCCGTCAGGGGAGTAGGCC	Pwp2	324	1	424	704	395	0	0	0	483	940	191	437	253	550	0	0	0	217	190	0	0	214	555	486	78	0	0	0	0	243	146	333	382	204	21	74	0
TAAGTGTGGCTACCTCCCG	Psme2	442	1714	385	664	376	1	2084	184	359	446	1463	356	137	487	0	1	0	252	273	0	2598	93	191	782	722	1667	133	0	0	1902	274	247	280	320	20	69	0
GCCACTGGTGACCAGAACC	Apoc4	127	0	119	228	151	1	0	344	130	121	0	177	51	209	309	0	0	55	92	0	0	114	64	49	37	0	215	0	0	0	20	88	89	105	11	27	0
GGCGAACTCAAACTCGTAC	Hyal2	217	1	208	91	292	0	0	10	370	52	96	311	406	128	600	0	0	230	264	0	45	248	251	96	0	0	5	1	0	115	169	218	329	216	19	74	0
TGAGTCAGACCTACGCCAC	Hoxd10	127	0	68	212	174	0	0	460	205	96	56	199	0	232	0	0	0	134	60	0	0	74	52	84	56	0	292	0	0	73	0	94	143	77	3	24	0
TATTGGCTTTAGGCCCACT	Myrfl	257	1352	191	346	319	0	0	0	324	128	38	278	96	401	377	0	1	159	223	0	217	116	75	178	6	0	0	0	0	48	132	209	200	230	4	62	0
TTCTACTGTCATGGAGACC	Snrpb	265	5360	164	265	275	0	0	2	310	173	29	217	373	273	0	0	0	137	275	0	260	101	202	336	1152	0	0	1	3429	42	75	188	204	256	13	55	0
CCAATCAAGCCCGTGCAGG	Ndst1	780	2893	718	1066	745	0	3542	1234	1179	589	2177	820	1296	1188	160	3	0	792	691	0	2714	610	572	1937	1349	2657	709	1	0	2685	558	737	831	799	48	219	0
TCACTCATCGTAATCTCGC	Sash1	393	2	455	525	730	0	0	0	785	697	36	617	413	656	396	1	0	234	231	0	0	214	399	558	99	0	1	0	0	41	54	319	402	304	19	130	0
GTCCGTGAGGTGGACGCTA	Hoxa10	260	783	226	228	297	0	0	0	377	38	40	297	330	186	945	0	0	102	195	0	0	80	158	276	29	0	0	0	0	51	120	175	233	204	3	55	0
GTGACGTGACGCTGGTACC	Klhl9	452	975	384	618	749	0	0	1	896	509	26	505	16	768	992	0	0	285	273	0	0	247	423	141	177	0	0	1	0	31	253	327	397	334	21	120	0
TGAGGGTTTTAAGTACCAT	Stat4	52	0	6	79	39	0	0	0	81	42	4	19	58	89	104	1	0	56	67	0	11	14	59	138	14	0	0	0	0	5	0	66	110	73	0	20	0
ACTTAGCGCGCAGTTGAGC	Fezf1	953	0	1166	1197	951	0	0	1086	1261	1215	120	937	1737	1273	1470	0	0	674	690	0	655	516	562	1076	2266	1	640	0	4801	128	450	630	691	743	49	201	0
CAATTAAGGTAGTTTGGGT	Med31	243	0	247	325	257	0	0	0	240	205	35	300	54	225	0	1	0	145	153	0	0	176	53	432	35	1	0	0	0	40	106	145	228	160	11	34	0
GTGTGACCCCCCTTCATGA	Il5ra	403	2466	278	510	209	0	0	1	231	417	110	368	214	532	417	0	0	233	320	0	135	211	124	110	29	0	0	0	1	96	247	212	281	356	26	65	105
CCACGTGTCATGACAAGCC	Dennd6a	1040	832	628	998	1021	0	0	13	996	1270	100	846	245	1076	1059	0	0	461	608	1	427	464	575	1095	195	0	7	0	0	111	186	545	702	674	52	173	0
GGCCGGCCGTGGACCCACG	Adat3	284	0	444	467	336	0	0	0	605	366	313	413	705	413	0	0	0	260	343	1	1569	226	153	1469	4117	0	0	16716	1	409	257	419	463	335	18	97	0
TGTAGATCAACAGCCGGCT	Sirpa	88	0	238	111	85	0	0	0	131	254	0	117	0	175	0	0	0	47	76	0	0	34	29	0	11	0	0	0	0	0	35	51	83	69	9	19	0
GCTCCGAGTGCCATTAAGG	Cd34	284	1565	223	263	220	0	0	418	241	715	108	266	0	414	0	0	0	218	240	0	173	145	258	355	179	0	252	0	0	137	181	225	222	234	9	44	2
AGCTAACAGTAATCCTGCC	Tmem256	127	0	208	312	265	0	0	35	495	472	38	144	0	263	0	1	0	233	294	1	0	193	300	399	1325	0	14	1	3553	74	137	283	374	345	13	76	0
ATGGGACTAACTCTCTGGG	Dmkn	165	0	115	136	82	0	0	0	160	239	47	158	130	148	340	0	0	95	140	0	0	161	191	190	80	0	0	0	0	50	70	150	190	138	5	32	0
CATGTTGTAGCGCTGATAA	Ccdc96	368	0	117	370	243	0	0	0	281	319	135	329	0	359	0	0	0	135	218	0	518	149	177	368	19	0	0	0	0	129	110	154	256	237	7	75	0
TGGCGTGTGATTGGGCTAG	Mb	471	0	350	579	372	0	0	0	503	373	53	493	159	561	0	0	0	236	246	1	226	158	374	369	138	0	0	0	1	52	164	272	312	290	26	94	0
ATGTATTAGGCCTCAAGAA	Ncor1	0	0	0	0	0	0	0	0	0	0	0	0	0	0	0	0	0	0	0	0	0	0	0	0	0	0	0	0	0	0	0	0	0	0	0	0	0
GTTGTGGCTTTGGTGGCTA	Krtap19-4	631	0	534	818	528	0	1	416	653	443	243	719	217	911	749	1	0	494	645	0	520	391	559	420	195	0	240	0	0	296	351	479	589	746	37	107	0
CAAATCGTGACGACGAGAC	Elp4	73	0	79	61	109	0	0	0	182	428	46	120	110	93	241	0	0	33	54	0	81	32	182	116	18	0	0	0	0	56	60	55	99	51	4	18	0
ACGGCGCTCATCAACGTGA	Rnf130	483	0	530	655	564	0	1	0	790	670	181	512	473	726	698	0	0	320	463	0	256	250	357	397	213	0	0	0	0	241	139	358	424	484	15	115	0
CGACTGCCCTCTATTGTGG	A230065H16Rik	840	0	341	667	585	0	2602	0	470	1061	1607	698	635	769	676	0	1	172	246	0	995	242	277	1062	1168	2051	0	0	1	1952	389	357	386	280	18	77	0
GCCAAGCTACAACGCAGTG	Ccdc155	529	0	545	469	450	0	0	1	332	157	78	394	419	451	660	0	0	257	186	0	218	141	59	92	42	0	0	0	0	87	206	194	189	209	5	71	0
GCGGCTGTACACCGGCAGG	Impa2	401	1	296	445	331	0	0	9	405	490	152	232	609	546	405	0	0	250	260	0	816	179	121	598	118	0	2	0	0	194	180	251	344	270	18	80	1009
TGAGATCAGGTGCCAAGTA	Tbc1d20	100	0	148	272	106	0	0	0	98	13	46	134	0	133	1	0	0	35	97	0	0	42	86	73	0	0	0	0	0	80	39	97	62	103	3	17	0
GCTATTGGACGGTACATAC	AI314180	59	0	89	68	61	0	0	0	65	44	19	26	0	123	140	0	0	21	23	0	0	27	43	0	0	0	0	0	0	20	0	24	48	23	2	10	0
CTGACCAACTCTGGACGAT	Akr1c18	98	0	97	114	125	0	0	0	138	337	0	67	0	165	0	0	0	32	59	0	0	85	59	165	0	1	0	0	0	0	38	51	160	57	8	33	0
GGAACATAGTCTTGAACCA	Rp2h	166	0	339	250	218	0	0	81	186	97	0	262	89	202	1180	0	0	174	227	0	0	107	118	78	90	0	38	0	0	0	132	112	150	257	9	39	0
CGCGCCCCTACCTGTCGGC	Pgr	327	0	178	299	237	0	0	0	391	221	125	162	150	200	0	0	0	269	259	0	0	148	245	482	107	0	0	0	0	134	159	191	295	317	18	75	523
CCACTCCCAACTTCGTGAC	Hfe	254	0	464	364	494	0	0	0	728	161	202	455	44	597	519	0	0	377	477	0	748	263	390	838	1252	0	0	4668	0	220	326	321	315	543	26	110	0
CCTGCGCGAAGTGGCCCGG	Apold1	563	1475	562	703	540	0	0	2045	707	651	226	697	417	896	0	0	0	343	377	0	351	357	378	421	591	0	1293	1	1	261	214	448	642	394	42	153	10
AAGGTTCCTGTGCAGCGAC	March1	482	0	147	282	245	0	0	0	398	485	35	368	246	361	495	0	0	153	175	0	0	153	204	230	48	0	0	0	0	54	144	217	238	156	7	74	0
TAGTGATCAGAGTAGAGCC	Samd10	297	0	251	330	267	0	0	0	312	186	39	289	162	358	0	0	0	237	329	0	0	189	141	263	9	0	0	0	0	59	70	186	221	416	4	64	0
GCCGCATGGAGTCTCCCGA	Dbndd1	295	0	215	265	245	0	2	68	336	157	134	348	36	212	226	0	0	198	218	0	0	112	216	397	1012	1	35	0	3100	173	77	237	272	261	18	32	0
GGGCATTGGTTGGTGTGAC	Defb39	406	0	264	441	257	0	0	0	405	606	47	353	25	442	766	0	1	304	548	0	1	232	415	234	116	0	0	1	1	57	180	334	355	609	13	71	0
CTCGTCCTCGCTCAGGTAG	Ryk	324	0	509	187	452	0	0	351	445	333	199	384	146	307	441	1	0	416	292	0	419	294	329	606	151	0	229	0	1	270	122	326	349	310	15	80	0
GACTTGACGCAGTCGCATC	Cyp2j13	374	0	678	716	612	1	416	0	685	336	473	478	491	640	1213	0	0	222	342	1	619	229	404	446	298	306	0	0	0	572	154	354	451	364	12	113	0
TGTCCAATCGTGTAGACGA	Slc15a1	545	0	502	517	379	0	0	76	372	422	44	342	287	560	0	0	0	122	151	0	0	155	110	306	138	0	48	0	0	54	95	215	272	214	12	60	0
ACTACGGTTTACCAGACGT	Pcdh1	765	1881	615	993	914	0	0	11	875	2370	56	693	531	953	1150	0	0	437	462	0	276	432	530	966	208	0	5	0	0	62	236	451	434	444	26	161	0
CGATACCTCAGGTACCGGA	Hrh1	261	0	92	229	195	0	0	0	271	273	1	117	154	138	252	0	0	131	213	0	242	84	226	0	48	0	0	1	11	0	72	146	182	229	6	50	0
TCTACATTTCGACCCCACC	Gimap6	483	0	528	462	517	0	0	1	414	235	0	353	1203	407	223	0	0	222	215	1	524	141	173	470	68	0	0	0	1	0	84	235	262	228	6	85	0
AGACTGCGTCCCAGGCTAA	Rufy1	0	0	0	0	0	0	0	0	0	0	0	0	0	0	0	0	0	0	0	0	0	0	0	0	0	0	0	0	0	0	0	0	0	0	0	0	0
TGTAAAAGGAGCTCACAAT	Ola1	0	0	0	69	43	0	0	0	37	1	0	64	0	67	0	0	0	18	16	0	0	22	86	84	0	0	0	1	0	0	16	14	39	16	1	6	0
CTCGTTTGGTTGTGAGCAG	Tyms	104	3341	105	259	174	0	0	526	204	139	12	63	126	190	161	0	0	133	236	0	170	105	123	0	164	0	297	0	0	14	68	136	141	312	12	41	0
ACTCCACCCAATTGCAGAA	Ankrd40	275	0	193	254	170	0	0	0	183	101	70	223	195	258	0	0	0	155	183	0	1	118	314	53	88	0	1	0	0	84	48	161	216	184	9	41	0
ATATCTCGGAGGGATAGCC	Xrra1	704	720	853	1137	591	0	0	1434	702	1089	284	972	1339	865	603	1	0	539	533	0	1479	375	611	1693	2516	0	839	7793	0	321	339	497	649	636	32	146	0
CTCTCATATTTGTCGTGCC	Tsnax	374	0	399	428	350	0	2941	0	350	267	2094	360	408	436	538	0	1	264	231	0	2438	236	285	921	938	2190	0	0	0	2593	214	279	300	293	14	84	0
ACAAGTTGTTGAAACGAGA	Zfyve20	0	0	0	3	5	0	0	0	26	27	0	2	0	19	0	0	0	35	43	0	0	9	3	0	0	0	0	0	0	0	0	12	7	48	2	4	0
CTTCACAGTGTATTTAGCC	Prss46	310	1	459	204	290	0	0	67	257	613	58	579	159	240	648	0	0	135	152	0	242	85	319	197	66	0	43	0	0	67	26	191	221	164	12	43	0
CCATGGTAAATGGCGAACA	Gldc	295	0	284	481	323	0	0	1	315	355	1	483	625	502	408	0	0	137	319	0	650	110	158	359	154	0	0	0	0	0	45	211	203	354	2	53	0
CGCTTCATGGGGAAGGGTA	Eno1	171	0	112	142	147	0	0	0	260	212	12	229	104	191	478	0	0	127	115	0	0	131	72	153	19	0	0	0	0	21	79	144	174	125	14	44	649
GGCTTTAACCTTCGCAGCC	Tulp3	176	0	180	276	184	0	0	0	267	268	0	306	60	376	0	0	0	213	208	0	515	107	184	174	70	0	0	0	0	0	67	227	224	237	3	61	0
GGCATATTTAGGTGCTCGG	Vmn2r84	447	1330	392	516	378	0	563	568	422	911	508	515	114	552	240	0	0	290	421	2	596	150	155	877	428	455	341	0	0	609	302	258	425	397	14	80	0
TAGGATATCAGCGCAATGG	Ift81	627	0	447	681	508	0	0	1432	372	671	46	677	376	469	109	1	0	262	298	0	481	153	154	419	286	0	864	0	0	57	253	208	253	400	14	72	0
GCTAGGGCCGTGTCGAGTG	Sh3bp1	286	0	311	351	255	0	0	0	358	480	163	250	285	563	0	0	0	143	233	0	434	136	183	77	70	0	0	0	0	182	138	252	325	278	13	85	0
AGTCAGAGGGTGCCAATGA	Tppp	751	0	840	859	511	0	0	605	584	467	184	623	2040	1097	706	0	0	283	482	1	361	451	251	1531	2289	0	373	9064	0	222	253	406	487	508	32	101	0
CCTTAGACCACACACCACC	Dppa2	88	0	67	44	79	0	0	0	81	7	0	53	0	37	0	0	0	57	82	0	0	9	44	0	9	0	0	0	0	0	13	78	54	91	2	21	0
TTACGCGTGCTCATGGTGG	Has1	1068	514	384	918	972	0	0	20	1195	431	152	801	1061	904	125	0	0	570	489	0	454	427	438	746	120	0	5	0	0	222	167	554	637	536	44	206	0
GTCAGTCAACCTAGACCAA	Smap1	245	1281	161	313	245	0	0	0	248	150	36	272	122	363	0	0	0	159	139	0	0	153	97	158	61	0	0	0	0	64	171	193	201	173	4	50	0
TACTTCTCTTCCTGCGAAT	Pdgfa	710	0	986	1244	709	0	0	335	579	1756	94	876	841	1239	670	0	0	423	635	0	0	304	306	399	214	0	217	0	0	103	294	513	602	637	29	124	0
AACAAGCGCTCGCCCATGC	Parp2	171	0	358	273	336	0	0	263	356	223	79	306	62	387	238	0	0	91	107	0	20	177	63	207	61	0	145	0	0	97	179	154	172	139	0	58	0
TTCATCCCTGCAGAGCCGA	Ssr1	605	0	622	898	545	0	0	0	667	619	180	736	948	831	798	1	0	372	384	0	743	339	352	483	88	0	0	1	0	210	202	467	517	431	28	140	0
CTTTCGAGAAACTGCCACG	Postn	195	0	223	232	129	0	1	0	229	128	108	159	149	294	619	0	0	167	201	0	0	86	93	244	50	0	0	0	0	137	153	183	183	206	15	30	0
GGAGGGGGCGTAATGGCAA	Fcamr	251	0	84	279	161	0	0	0	295	467	126	238	485	373	0	0	0	243	349	0	198	169	272	235	57	0	0	0	0	131	207	208	280	385	14	60	0
AAGGCCGGGATCACCGCAG	Cpeb4	404	2916	453	311	286	0	5670	277	363	299	3416	427	95	420	464	0	0	260	227	0	2680	230	271	1083	2058	4336	160	0	0	4056	449	269	317	264	16	63	0
CCGGACACAATCTACAGCG	Coro1a	890	0	746	883	675	0	1	294	735	427	104	1049	1376	1019	705	0	0	365	468	0	0	287	356	865	227	0	166	0	0	138	288	485	476	534	9	132	0
GACAGATCGTTACGACCAG	Cabp1	1197	0	756	958	932	0	1	1009	1163	1489	77	927	266	1237	980	1	0	519	815	0	146	346	427	893	295	0	565	0	0	99	352	674	693	862	39	184	0
TGGATCCATTCTTCTCGGC	Alg11	825	0	574	834	517	0	1448	0	573	540	1040	717	691	970	641	0	0	390	476	0	2286	251	327	858	655	1181	0	0	1	1257	480	414	568	477	30	115	0
CTTAGCTCCTCACCCGTGC	Ak4	1255	0	1044	1007	922	0	0	267	1197	1489	98	914	122	1189	1775	0	0	635	550	0	307	355	475	690	282	0	164	0	0	110	327	608	663	616	27	223	0
TCCCTGCCAGGGATCCTCG	Arid5a	383	0	122	299	205	0	0	0	200	391	22	192	336	209	0	0	0	137	230	0	482	108	108	0	33	0	0	0	0	20	18	131	135	286	3	48	0
TAAGTGTCGCATTAGCACG	Fen1	126	0	122	216	228	0	0	0	282	287	45	256	232	269	446	0	0	124	122	0	0	107	146	174	9	0	0	0	0	68	122	123	152	148	26	48	0
TGCCCATGTGGCCCCCCGA	Idh3g	562	0	434	384	583	0	513	584	660	204	445	762	238	403	661	0	0	412	602	0	942	258	592	371	378	385	405	1	0	556	293	359	491	656	30	110	0
CCCACCCAGAAAATGCCTG	Rnf167	123	0	369	176	137	0	0	0	80	94	35	101	375	266	0	0	0	50	68	0	306	59	54	30	9	0	0	0	0	27	23	35	58	67	7	19	0
ATAATAACCGCCCTGGAAA	Fnip2	188	0	150	349	197	0	0	0	107	470	40	215	238	344	968	0	0	76	72	0	0	20	92	128	61	0	0	0	0	51	12	68	141	62	10	23	0
TCCCAGTTCTAAGTGGATA	Fam122b	175	0	120	167	112	0	0	516	121	56	24	219	57	168	182	0	0	100	100	0	336	81	123	107	104	0	311	0	0	28	126	130	137	88	4	25	0
TAACGTTTACCATTTCACG	Pola1	455	0	331	76	313	0	0	488	360	254	3	224	574	113	48	0	0	107	123	0	269	58	91	583	192	0	304	0	0	2	92	138	141	114	30	63	0
TTACTACAGAAATTACGAG	Ppp2r3c	31	0	3	20	17	0	0	0	18	31	0	23	0	17	0	0	0	18	1	0	0	37	16	0	0	0	0	0	0	0	0	10	21	4	0	3	0
ATGAAGCTTATTTCTCCCA	Stard5	0	0	0	0	2	0	0	0	27	123	0	2	0	3	0	0	0	21	24	0	0	16	1	62	0	0	0	0	0	0	0	25	31	25	0	9	0
GGACAACTCTCCGCTCCGG	P2ry1	777	1	505	699	373	0	0	0	436	628	151	567	272	744	0	0	0	323	329	0	0	184	205	326	115	0	0	0	0	182	141	282	341	332	21	75	0
CAGACATCAGGACTGCGCA	Ndufa4l2	771	1	340	531	539	0	0	0	509	319	69	494	488	773	829	0	0	270	283	0	178	268	203	161	127	0	0	0	0	80	110	232	308	298	8	96	0
GTCGATCGTCGGCGCCAGT	Far1	1407	3358	956	1200	1189	0	0	824	1266	978	205	1246	1258	1492	1192	0	0	662	788	0	588	357	590	886	833	0	506	0	2027	234	424	581	744	975	48	225	0
GCCCGGCAACTTACCCGAA	Gspt1	272	1331	429	290	239	0	0	0	220	441	79	202	106	288	670	0	0	126	143	0	0	144	84	321	0	0	0	0	0	98	144	140	155	168	4	55	0
TGAGAGTGCGCCACAGCCC	C130050O18Rik	527	0	534	460	524	0	0	10	615	486	27	490	150	559	252	2	0	411	316	0	1	311	330	617	55	0	2	0	0	44	261	337	516	370	12	94	0
GTACCTTGACATAGATCAC	Gsk3b	65	0	9	21	42	0	0	0	68	28	0	54	0	54	0	0	0	12	21	0	0	66	0	0	18	0	0	0	0	0	38	31	46	32	3	11	0
CAGGTATCCTATCGAGTGC	Pnma1	518	1679	760	559	639	0	0	1	685	416	81	760	214	552	732	2	0	232	244	0	244	200	195	281	72	0	0	0	0	109	38	270	355	293	13	126	0
GCAGGGGTATCCCCTGAAA	BC029214	65	0	102	32	49	0	0	0	63	8	27	104	51	45	0	0	0	82	49	0	430	25	4	83	9	0	0	0	0	39	46	49	80	50	2	13	0
TTCAATTTCGGGTTGGACA	4921509C19Rik	144	0	85	159	140	0	0	589	266	81	31	121	24	269	54	0	0	153	199	1	499	142	197	493	183	0	345	0	0	56	200	197	252	184	5	51	0
GGCACAGTAAGCGAGGTAC	Arhgef7	148	0	63	53	105	0	0	0	133	57	35	69	0	63	0	0	0	97	141	0	0	23	90	90	0	0	0	0	0	43	39	69	91	132	3	23	0
ACGAGTAGCGCTGAACTCC	Gm11435	216	1033	128	304	227	0	0	0	147	125	8	90	59	196	1	0	0	50	114	0	0	18	107	181	0	0	0	0	0	8	70	64	108	137	2	20	0
TACCCCGAGACCTCGACGG	Zfp335	84	0	163	154	165	0	0	376	300	87	67	205	61	137	0	0	0	197	143	0	1	68	176	557	117	0	201	0	0	78	97	114	223	137	18	42	0
TACCCCGAAGACGTGGCCG	Ezr	0	0	0	0	0	0	0	0	0	0	0	0	0	0	0	0	0	0	0	0	0	0	0	0	0	0	0	0	0	0	0	0	0	0	0	0	0
TCAATCCCACTCTAATAGC	Tnmd	233	0	294	133	341	0	0	0	267	238	46	311	56	165	341	0	0	167	130	0	398	49	114	92	32	0	0	0	0	63	88	161	227	138	12	60	0
TAAACAGTAGCCCCGGACA	Lrp10	23	0	19	74	78	0	0	378	96	141	0	77	51	101	4	0	0	62	73	0	0	32	16	224	108	0	222	0	0	0	48	78	69	107	7	21	0
CACATGCCCGAAACCGCCT	Zfp775	24	0	0	14	10	0	0	0	22	16	0	0	0	55	0	0	0	26	76	0	0	25	2	0	0	0	0	0	0	0	0	20	21	51	0	4	0
TTGCATGGGATCGCCATCC	Tas2r143	231	0	193	397	190	0	0	0	188	106	37	215	0	240	222	0	0	68	84	0	379	78	154	0	65	0	0	0	0	60	62	116	118	83	9	32	0
AGAATCATAGCGCACACGC	Mbd3	497	6819	491	522	641	0	1	0	508	772	25	507	350	753	727	1	0	123	122	0	491	197	147	272	103	0	0	0	0	29	65	225	249	193	23	83	0
CAGAGGCTTTCCATGACTG	Timp1	797	0	593	503	534	0	0	0	567	180	55	841	621	442	240	1	0	323	407	0	138	288	355	458	132	0	0	0	0	69	249	512	605	409	19	95	0
GTAAGCCATACGGGAGAAT	Slc35g3	273	0	267	333	237	0	0	0	250	276	42	362	38	286	0	0	0	175	202	0	661	102	170	63	42	0	0	0	0	57	62	159	178	223	9	43	0
GACGGGAACTCACCATCCG	Rab11fip1	309	0	268	424	281	0	0	0	306	198	176	282	39	601	1011	0	0	162	160	0	0	75	108	59	64	0	0	0	0	210	93	188	280	189	11	55	0
ACGCCTCGACTCATCCTAA	Msto1	187	0	253	241	149	0	0	0	124	209	36	182	69	185	0	0	0	142	82	0	0	47	103	362	72	0	0	0	0	54	19	58	134	98	3	20	0
CAAACTGGCGGCGCATCTC	Zfp575	657	2664	291	526	521	0	6346	769	534	996	4094	512	108	600	152	0	0	256	262	1	3507	223	118	2488	4806	4914	453	8688	1372	5024	516	306	353	277	25	100	0
TTCCACAGTCGCCTCATCA	Rbpjl	48	0	121	71	84	0	852	0	114	147	495	58	42	79	104	0	0	14	35	1	315	24	76	26	374	581	0	0	0	570	85	46	47	49	5	16	0
ATCATTGAGCTCTATGACA	Nemf	300	2711	255	278	268	0	0	1	262	364	16	241	251	303	334	0	0	208	198	0	39	202	268	420	91	0	0	0	0	34	55	212	256	280	13	72	0
CTATCGAGCTTGTGAACGC	Ankrd52	325	0	247	269	279	0	0	0	369	101	53	328	423	251	998	0	0	97	182	0	272	225	109	269	56	0	0	0	0	76	9	133	145	188	23	71	0
TTTAGTGCCTTACATCCAT	2610020H08Rik	167	0	160	201	168	0	0	7	178	231	0	116	0	268	0	0	0	136	105	0	149	89	64	0	81	0	6	0	0	0	95	96	92	134	1	30	0
AAGCCGCTGGCTTCACGGC	Krtap26-1	106	1650	148	179	101	0	0	0	216	311	18	143	40	133	0	0	0	82	186	0	228	63	180	189	0	0	0	0	0	16	99	181	225	191	10	39	0
GTCGGCATCGTTGTAATCG	Mesdc2	370	0	304	463	385	0	0	0	431	108	1	425	256	636	564	0	0	237	278	0	388	119	179	358	32	0	0	0	0	0	170	264	344	290	8	89	0
CACATCCCCGAAGAGCCTC	Prodh	1335	948	1348	1400	1155	0	1	620	1534	1390	274	1209	479	1580	1221	3	0	841	979	0	1049	580	1258	1760	906	0	354	3169	2	326	394	844	1030	1165	30	248	0
TGCTGGACACGGTTTCCGA	Tef	224	0	201	204	147	0	0	0	191	137	64	171	74	240	0	0	0	120	146	0	0	120	141	502	32	0	0	0	0	91	46	113	153	107	10	42	0
AGAAACATACCCCCGAAGC	Akap5	33	0	161	117	99	0	0	0	105	212	19	78	0	187	0	0	0	46	31	0	0	29	91	26	8	0	0	0	0	20	0	58	59	50	4	18	0
CGGCGCACCACAAGCCTGG	Tbc1d16	336	0	424	397	303	0	0	0	509	629	104	207	420	384	193	0	0	270	344	0	0	251	300	446	59	0	0	0	0	127	117	302	346	311	10	75	0
ATATTGATTTATGGTCAAC	Alkbh8	120	0	141	175	147	0	0	0	145	64	54	218	386	50	0	1	0	113	95	0	0	77	73	368	16	0	0	0	0	46	0	60	103	99	9	37	0
GGACTTTCACCAGATTCCC	Lypla1	153	0	252	253	155	0	191	0	128	138	177	287	0	300	450	0	0	106	151	0	0	128	119	242	63	147	0	0	0	197	125	145	176	159	7	32	0
ATTTAATCCGGGCTACATC	Bnc2	118	0	73	86	122	0	0	368	184	356	55	112	21	200	0	0	0	153	161	0	0	113	140	294	178	0	209	0	0	78	197	123	215	155	5	41	427
AGGGTGAGCGGTTCCAAAT	Sult2a1	413	3250	245	368	254	0	0	0	339	37	86	378	305	443	729	0	0	243	339	0	1	119	243	375	1098	0	0	0	3495	118	163	245	308	365	14	66	0
ACTCATGCGGCCCCGCCTG	Gab3	984	0	953	475	700	0	0	0	803	833	140	1300	297	522	397	0	0	528	720	0	651	414	776	624	152	0	0	0	1	189	421	610	772	795	51	150	0
GCTTTATTTGACGGGAAAA	Gcnt7	117	0	93	348	122	0	0	0	102	402	9	160	80	278	0	0	0	88	108	0	0	57	19	178	18	0	0	0	0	12	31	88	91	112	4	22	0
CCACTGTTGTGAACTGGCG	Rbpj	130	0	74	233	167	0	0	0	141	186	23	142	0	270	155	0	0	84	181	0	0	71	63	73	13	0	0	0	0	27	37	91	157	161	6	30	0
TGGGGTAGGTCCACCATAG	Trip6	354	1	353	431	313	1	0	684	614	110	60	470	79	401	0	0	0	310	613	0	320	266	560	362	258	0	390	0	0	81	310	468	454	613	29	99	0
TACAACGTAGATTATAAGC	Cops4	24	0	7	2	11	0	0	0	22	26	14	0	0	15	0	0	0	7	10	0	0	7	0	0	21	0	0	0	0	9	0	8	11	10	1	4	0
CTACACCAAGTACAACAAC	Cpb1	277	0	205	285	197	0	0	0	214	28	0	93	114	187	870	0	0	72	114	0	257	51	107	91	0	0	0	0	0	0	32	112	102	132	6	44	0
GACGATTTCCGACTAAAGT	Krt28	32	0	25	25	20	0	0	0	29	38	0	34	0	18	0	0	0	6	11	0	302	37	0	0	3	0	0	0	0	0	24	29	38	14	2	9	0
ATGATGCGTTTGGGGCCGT	Scnn1b	234	0	327	220	204	0	0	0	387	179	0	287	57	193	1	0	0	202	385	0	214	150	227	421	78	0	0	0	0	1	260	191	296	387	27	67	0
ACCTGTAGCGTATCCCCAA	Ergic1	55	1722	60	55	60	0	0	0	85	52	0	78	0	63	0	0	0	20	41	0	0	38	48	0	0	0	0	0	0	0	67	59	58	34	1	9	0
GCTAAATATTCTCACCGTC	Ern1	258	1885	431	337	257	0	0	1121	237	712	28	419	401	305	0	0	0	158	234	0	207	94	128	143	281	0	619	0	0	45	108	139	189	259	16	58	0
ATTGCAATTTTGCGCGGTA	2410089E03Rik	286	0	241	540	273	0	0	0	280	387	29	448	305	612	1512	0	0	170	314	0	353	170	110	496	0	0	0	0	0	30	196	201	212	331	9	57	0
AAAGCCATTCGGTTTGCAG	Srgn	200	3101	80	161	91	1	0	349	148	424	51	204	0	168	264	0	0	111	170	0	0	108	112	301	57	0	215	0	0	68	91	168	173	195	20	29	0
CGAATCTGCGATGGAGCCC	Ucn	265	0	420	364	274	0	0	405	279	532	114	311	67	435	1222	0	0	210	219	0	318	187	280	436	200	0	234	0	0	154	228	193	213	221	12	47	0
GAGGGTAGAACGCACCCTG	Bpifc	156	0	189	213	204	0	0	2	278	116	20	154	175	231	928	0	0	147	189	0	0	86	178	288	19	0	0	0	0	29	105	177	250	200	7	66	0
CGGGTCTTGAGACTATAGA	Gnb2	70	0	96	83	38	0	0	0	21	8	0	134	0	51	0	0	0	42	5	0	0	1	28	196	50	0	0	0	0	0	4	39	45	13	7	5	0
AATGTCATATCCCCATGGC	Ept1	540	0	613	719	576	0	0	0	435	627	13	689	452	787	695	1	0	204	244	0	0	170	150	213	118	0	0	0	1	16	110	234	247	243	19	72	0
GTCGATGAATTTCCCATCG	Syndig1	269	1801	301	313	240	0	0	0	301	598	109	516	546	460	215	0	0	162	218	0	229	138	182	148	149	0	0	0	0	142	78	206	356	240	17	40	0
TGTAAATATCTCCGGAATA	Kbtbd7	157	0	110	142	107	0	0	0	101	85	24	180	21	262	433	0	0	47	67	0	229	37	115	166	22	0	0	0	0	31	66	67	103	79	5	21	0
ACCCTAAATGAACACTTGA	AY358078	114	0	85	153	114	0	0	0	152	119	0	201	62	171	0	0	0	78	68	0	152	53	155	266	12	0	0	0	0	0	78	88	122	87	6	27	0
CCGACGCAGGCTATCATCG	Ccdc113	499	0	434	582	400	0	0	0	372	99	45	634	162	244	422	0	0	157	184	0	598	127	36	279	11	1	0	0	0	71	188	183	227	191	11	66	0
TCATAACCCGCCAGGTGCC	Usp22	362	0	312	599	326	0	0	20	276	139	52	504	432	626	158	0	0	138	191	0	0	101	87	355	87	0	15	0	0	77	53	157	217	207	17	53	0
GAACGGGGAGCCGTCCAGC	Pdcd2l	97	0	199	276	185	0	0	0	259	277	55	143	6	203	649	0	0	178	232	0	148	117	98	192	36	0	0	0	0	82	0	98	162	263	14	39	0
CACGAGTGGGTCAAGCGGC	Fam120a	99	0	159	175	149	0	0	0	202	100	4	157	253	274	562	0	0	91	108	0	112	46	48	82	44	0	0	0	0	6	34	166	123	115	5	38	0
TGCCTACTATGTCTCACGT	Neu3	227	0	126	269	216	0	1309	0	355	243	1021	183	112	224	81	0	0	161	87	0	0	43	208	342	410	967	0	0	0	1178	43	197	174	103	12	58	0
TGCTGTTTCTAATTCCAGC	Gm4907	463	1	433	605	459	0	47	638	459	595	66	691	731	652	414	1	0	379	432	0	983	293	461	508	97	42	415	0	0	80	265	383	393	438	42	77	816
CCCTGACAGGTGTTGAATG	Ctbp2	66	0	27	66	58	0	0	0	63	128	48	82	84	110	430	0	0	49	21	0	0	33	62	180	15	0	0	0	0	33	19	43	45	13	7	20	0
AGAGATGCCGCCTGCTACA	Aqp7	292	0	344	621	333	0	0	915	297	207	151	470	464	425	181	1	0	210	277	0	0	72	278	484	178	0	524	0	0	178	120	195	345	258	14	53	0
TTGGAAGATAACAGTTCCA	Ldlrad2	465	0	275	544	280	0	0	22	219	244	111	576	142	498	447	0	0	113	159	0	286	71	95	216	53	0	5	0	0	137	54	130	205	212	8	34	0
ACTACTAGCCAATGTGAGC	Emilin1	214	0	156	101	178	0	0	0	199	891	57	172	192	253	0	0	0	88	72	0	448	47	73	130	25	0	0	0	0	75	86	100	171	95	3	21	0
GGAGGAGATACCGGTGTCG	Hist1h2bj	144	0	262	49	378	0	0	0	535	202	1	17	301	120	0	0	0	109	97	0	19	20	53	195	76	0	0	0	0	0	137	49	64	105	7	96	0
TGGAACAGCCCTGAGCATG	Tmem8c	392	1778	378	548	338	0	0	0	486	165	1	420	298	497	361	0	0	293	389	0	0	246	305	437	311	0	0	795	0	4	218	325	398	432	12	99	0
TACGATATTTTACCAAAGG	Tial1	0	0	0	0	0	0	0	0	0	0	0	0	0	0	0	0	0	0	0	0	0	0	0	0	0	0	0	0	0	0	0	0	0	0	0	0	0
GGATATATCGCATCGCGGC	Slc17a6	365	0	509	429	442	0	0	899	412	177	102	605	338	481	0	0	0	150	235	0	216	137	198	23	199	0	489	1	0	145	79	176	222	272	17	73	0
CGTGGGGGCGATAAAGTAA	Sept11	244	1	218	105	125	0	0	0	157	196	23	100	417	181	227	0	0	67	112	0	0	68	99	40	20	0	0	0	0	30	66	102	106	115	8	28	0
GAATACCAAGCTGTCAGCA	Hinfp	374	0	371	462	301	0	0	162	286	126	20	410	704	240	882	1	0	92	138	1	211	139	97	1001	3951	0	89	1	12702	19	126	193	254	145	6	53	0
GCTGGTATTCAAAACGTAG	Arhgap4	68	0	116	64	103	0	0	0	79	79	0	145	450	93	0	0	0	47	33	0	0	18	42	65	46	0	0	0	0	0	67	55	73	41	7	19	0
GTGTGTAATCGATGACCAC	Rundc3a	140	0	188	354	260	0	0	0	296	335	58	232	45	286	0	0	0	98	131	0	0	110	222	249	0	0	0	0	0	57	22	154	228	138	8	58	0
TGATCGAAGTTTGAAGGTA	Hira	175	0	71	159	161	0	0	0	214	116	0	201	13	236	0	0	0	142	155	0	0	106	122	161	23	0	0	0	0	0	44	159	185	129	5	47	0
GTATCTGTTGACCCGGATA	Zg16	419	753	552	541	372	0	1	381	339	316	59	430	121	587	1117	0	0	211	320	0	165	154	142	278	145	0	233	0	0	71	161	259	317	318	14	80	0
TATGAACCTTGGAGGCGGT	Krt1	127	0	34	188	156	0	0	475	273	400	0	124	141	207	0	0	0	130	142	0	424	130	136	204	59	1	250	0	0	1	232	173	193	150	12	47	0
TAGATCATCTTTTAGTTCA	Scd2	67	0	133	92	65	0	0	0	35	175	84	145	0	98	0	0	0	21	15	0	175	28	28	544	1773	0	0	8648	0	101	68	22	38	24	0	8	0
GAGGTGTGCGATTCTCGAG	Cyb561a3	216	1897	203	348	203	0	0	12	352	279	91	387	44	353	528	0	0	291	227	0	0	75	417	196	101	0	14	0	0	89	144	229	319	229	11	98	0
GGTGCGCTATGGCACAGTG	Zg16	454	0	401	398	387	0	0	0	452	172	26	419	0	471	603	0	0	185	322	0	0	234	210	295	85	0	0	0	0	40	148	326	405	349	4	86	0
TACTCAGGCCACAAAAATA	Mrgprx2	0	0	0	0	0	0	0	0	0	0	0	0	0	0	0	0	0	0	0	0	0	0	0	0	0	0	0	0	0	0	0	0	0	0	0	0	0
TCTCTGTTAACTTCCGATG	Ptpn22	141	0	224	307	233	0	0	0	160	205	33	189	76	358	301	0	0	89	126	0	370	45	68	108	22	0	0	0	0	51	47	99	144	105	7	38	0
GTCGGGACTTTCCCAACGC	Mtmr3	176	0	152	196	141	0	0	0	231	23	76	214	353	171	0	0	0	92	186	0	510	132	121	3	72	0	0	0	0	105	38	117	163	186	3	48	0
CTCCCGCGCCGGCTTCGAG	Cox8a	633	0	812	704	607	0	1	115	795	645	143	829	520	745	138	0	0	503	609	0	199	325	619	1115	726	1	65	0	1812	212	270	572	738	624	41	182	0
TTTAGGTGTCTCGTGGCAC	Gm581	217	0	134	287	243	0	0	1030	276	302	45	373	258	273	0	0	0	183	216	0	669	167	110	241	1612	0	553	0	3933	56	167	193	234	209	12	62	0
ACTGCAGGACATTTCCCTC	Tbce	789	0	582	644	589	0	0	1	397	1243	65	757	184	584	700	0	0	231	248	0	1	358	151	351	86	0	0	0	0	87	218	223	237	275	18	85	0
TGCCCCAGATGAGTGCCAT	Cav1	644	0	593	808	522	0	0	345	483	469	25	671	419	877	274	1	0	256	400	0	231	341	402	329	33	0	218	0	0	52	264	227	340	363	14	90	0
AAATTTACCTGGCTGGTAC	Slc44a1	385	0	201	513	373	0	0	0	365	985	18	383	245	414	95	0	0	213	302	0	172	168	311	90	200	0	0	0	0	19	161	181	352	311	16	67	0
CTCCGAGGCATCGAGTCCG	Cyr61	657	1	579	638	643	0	1	1	787	618	116	494	617	935	1070	0	0	449	604	0	1	356	529	866	142	1	0	0	1	161	181	408	493	594	21	138	0
AAGGCTTCTTGGCCAGACA	Haus8	192	0	242	459	255	0	48	98	360	139	77	247	52	260	275	0	0	150	183	0	10	159	143	467	50	29	60	0	0	72	108	236	280	181	10	67	0
TATGCCTTCGGGGCAGCCA	Upb1	286	0	313	455	468	0	0	1664	453	649	72	662	407	543	545	1	0	274	265	0	113	174	289	275	314	0	926	0	0	68	194	313	364	331	11	102	0
TAACACCAAAAGGAAACTC	Mterfd3	54	0	127	148	212	0	0	0	186	82	11	86	109	227	0	0	0	46	58	0	0	35	79	311	27	0	0	0	1	12	65	63	63	72	7	28	0
TGCCTTCGCCTATCAGAGA	Anxa2	291	0	348	395	237	0	0	0	228	96	61	303	59	169	205	0	0	186	174	0	0	66	142	154	62	0	0	0	0	85	184	194	235	210	9	56	0
GGTTGAGTTACACAGGTCG	Acr	207	0	357	211	209	0	0	0	352	443	54	325	401	272	478	1	0	244	154	0	215	132	252	0	137	0	0	0	0	75	99	233	285	170	18	61	1555
GTATTGCTCTTCCATGCAG	Trim23	374	0	357	626	343	0	0	432	390	712	96	440	287	495	0	0	0	254	399	0	1085	168	372	614	1005	0	241	2	2525	146	212	280	421	403	16	79	0
TTTGTGGAGAATGCCAAGA	Cyp3a16	182	1462	364	278	200	0	0	0	228	182	17	339	0	338	149	0	0	216	197	0	126	115	194	151	66	0	0	0	0	27	127	228	237	224	13	49	0
GCAGTAATACAGGAAGTCA	Cyp4f17	75	0	100	136	98	0	0	0	87	139	0	62	280	140	0	0	0	54	62	0	0	29	78	188	11	0	0	0	0	0	65	60	71	58	5	17	0
GGTTGCACCGACAATACAA	Slc20a1	77	0	56	104	116	0	0	446	166	327	31	115	0	74	0	0	0	81	75	0	212	87	63	76	76	0	253	0	0	54	63	102	88	78	8	37	0
TAGCATAGGCTGCGTAGGG	Plekhb2	566	3610	383	707	614	0	1	0	907	874	122	661	507	676	156	1	0	440	650	0	267	424	310	559	189	0	1	0	0	161	286	587	693	776	24	181	0
AACGCGGAGTCACTACTAG	Klhl25	244	0	127	223	204	0	0	0	283	426	58	240	0	253	0	0	0	128	182	0	0	145	196	263	32	0	0	0	0	65	80	183	212	210	3	59	0
TAGAGACCGCTGTACCATC	Usp53	131	0	17	43	73	0	0	1152	128	163	29	14	0	86	0	0	0	60	32	0	0	32	70	408	151	0	674	2	2	44	43	54	86	39	8	10	0
TGGGATGGACATGCCAAAC	Slc5a11	247	0	134	348	204	0	3622	1	180	77	2490	185	1	360	0	0	0	101	94	0	1821	104	122	779	1199	2802	1	0	0	3123	312	101	115	127	4	33	0
ACCTGGCAATTCCCGCATC	Med19	219	1	241	226	221	0	0	0	186	236	64	130	124	99	134	0	0	62	78	0	0	38	36	67	36	0	0	0	0	70	63	100	84	80	8	27	0
AGTTTCACGGCATTAGAGT	Spata31d1b	204	0	71	41	67	0	0	0	134	168	41	116	0	111	0	0	0	71	63	0	698	111	48	26	11	0	0	0	0	48	50	45	84	55	8	22	1
GGCTGGGACGCGGGAGCAT	Dleu7	273	0	176	299	229	0	0	1527	373	99	55	325	88	357	0	0	0	212	350	0	82	153	228	480	375	0	926	0	0	87	146	209	322	334	8	50	0
TAGAAAGTATGACAAAACG	Nxf1	0	0	0	0	0	0	0	0	0	0	0	0	0	0	0	0	0	0	0	0	0	0	0	0	0	0	0	0	0	0	0	0	0	0	0	0	0
GGCTGGATCATCGGCGTCC	Tmem178b	1104	0	933	1179	1006	0	0	242	1062	580	280	1356	2378	1320	1213	0	0	618	778	0	1879	516	825	980	1535	0	149	6323	0	305	563	718	840	867	36	199	0
CATTGCAAGGATTGCGCCC	St6galnac5	711	5330	682	820	599	0	0	1612	748	1062	60	539	492	729	469	0	0	250	486	0	436	314	343	613	503	0	926	0	0	97	354	397	609	517	26	133	860
AAGCTAACGAGCCGCCAGA	Myo1e	483	0	440	598	374	0	0	0	389	309	0	439	52	254	267	0	0	262	212	0	248	134	134	434	0	0	0	0	0	0	160	213	254	206	23	72	0
CAGAGACAACGTTTCAGGC	Trim58	141	0	163	368	234	0	39	1	288	211	88	270	43	288	347	0	0	155	165	0	91	110	232	245	12	29	0	0	0	104	123	147	226	168	9	48	0
AATACGAGACAGTCATGAA	Cstf3	225	0	176	129	141	0	0	0	190	61	42	184	84	117	225	1	0	84	54	0	401	99	141	0	22	0	0	0	0	54	133	115	140	64	5	34	0
AGGCTGCACGGTACCGGTC	Wdr77	823	0	695	764	845	0	0	252	1079	1073	69	638	635	887	1675	0	0	351	416	0	473	223	753	545	294	0	139	0	0	118	212	416	556	469	28	196	0
CCGGCATAGTCGTGCGTAG	Otog	205	0	286	167	168	0	0	0	297	227	50	162	151	198	118	0	0	163	209	0	0	78	164	278	42	0	0	0	0	48	64	120	185	210	8	56	1153
AAACGTTATGATCTGGACC	Rnf20	132	0	163	234	227	0	0	0	173	418	53	365	139	264	584	0	0	61	114	0	305	65	32	20	0	0	0	0	0	48	37	76	102	107	9	36	0
CGACTAGGAAAGTGACCAT	Nr5a2	33	0	27	67	75	0	0	0	90	29	15	62	0	76	0	0	0	39	19	0	0	34	27	0	18	0	0	0	4	17	0	31	41	16	2	10	0
CCCGGGAATGAACTCCCGC	Zbtb5	887	975	496	914	574	0	0	1	563	537	178	866	75	974	1555	1	0	290	393	0	512	250	425	972	3672	0	1	0	10774	187	139	415	479	454	21	90	0
CTTACCGCCTTGTCAAAGG	Casq2	599	1337	597	844	631	0	436	1	677	1868	260	712	390	924	1298	1	0	320	426	0	331	373	224	236	331	328	1	0	0	315	287	371	486	504	46	117	0
TCGCCGGGATGACGCCAAG	Gpr56	10	0	62	38	24	0	0	0	98	19	40	0	0	26	0	0	0	69	93	1	0	37	22	72	18	0	0	0	0	42	41	75	70	125	1	17	0
ACGCCTGTTGCGGGTGCAC	Timp2	731	3354	415	486	539	0	6143	0	642	799	3993	614	1750	697	1035	0	0	298	392	1	4413	232	414	1631	2481	4724	0	1	0	4916	830	422	521	448	24	127	0
CCGGCGCCGCTATCCTAAC	Prcc	193	0	26	192	139	0	0	1	143	71	0	103	21	194	397	0	0	36	45	0	0	88	25	121	17	0	0	0	0	0	116	80	83	57	1	34	0
GTACTCCTCGTATTCACCA	Oat	202	0	141	161	132	0	0	0	139	232	32	208	0	141	0	0	0	87	92	0	0	74	50	0	36	0	0	0	0	40	31	102	80	105	10	29	0
TTGCCTACTAGTTTCGAGG	Sema4g	462	1411	281	381	289	0	0	174	482	230	45	305	658	485	305	0	0	192	217	0	584	248	267	584	93	0	108	0	0	51	202	262	412	253	29	75	0
TTCCTTAGATAATAGGCGG	Pcyox1	425	2507	295	496	337	1	0	0	324	673	52	464	166	616	411	1	0	178	288	0	0	161	94	347	88	0	0	0	0	78	147	245	304	313	11	82	0
GAACCACTTCTAGAGCTGA	Fmo3	204	0	159	282	208	0	0	0	224	39	17	153	196	259	370	0	0	139	145	0	1	109	91	478	72	0	0	1	0	22	45	120	180	162	4	28	0
CGTGCGTCAACCGCAACCC	Bhlhe23	612	0	415	614	525	0	1	0	604	698	83	471	392	685	0	0	0	245	226	0	344	186	120	278	82	0	0	0	0	86	133	258	262	245	21	87	0
CCAGCAAGATTGAGACCCG	Med20	100	0	112	117	81	0	0	0	106	185	101	31	59	40	0	0	0	47	84	0	0	19	27	226	71	0	0	0	0	118	31	72	57	93	3	21	0
TTTAACTGTTCCGCAGCTC	Cep19	162	0	115	167	185	0	0	0	204	248	34	149	53	300	0	0	0	84	126	0	284	74	45	27	17	0	0	0	0	51	12	80	132	131	7	38	0
GGAGAAGTTAGCCGCTCCC	Grlf1	245	624	203	299	293	0	0	1027	394	462	111	457	241	568	787	1	0	252	311	1	362	152	260	1603	2416	0	594	10497	1	153	82	226	343	379	12	67	0
TTGGTTGAGTCTTTCCAAG	Gnrh1	200	26	164	260	137	0	0	0	95	145	47	128	62	346	0	0	0	77	115	0	0	132	131	130	44	0	0	0	0	37	77	90	90	91	16	24	0
CAGTTAGACACACTGCGCC	Trim3	376	0	21	290	165	0	0	502	200	388	119	240	155	331	689	0	0	89	103	0	0	57	157	0	105	0	272	0	0	132	30	112	90	115	15	43	0
CACGTCGGGACTTCAGCTC	Myl6b	480	0	348	557	459	0	0	0	537	748	156	428	514	594	593	1	0	222	335	0	1209	145	314	468	64	0	0	0	0	181	222	286	318	341	19	84	0
ATTGGTGCAGCGATCAGGT	Slc5a2	179	0	117	103	122	0	0	0	216	85	1	132	0	175	127	0	0	104	103	0	0	136	85	0	58	0	1	0	0	0	33	148	178	123	11	41	0
AATGGCGAGATGAGCCCCG	Foxp4	165	0	178	171	135	0	0	0	248	69	64	179	0	280	0	0	0	97	98	0	0	77	43	20	55	1	0	0	0	103	61	145	120	108	10	40	0
CATTTTCATGGACAGCGAG	Ces1g	333	1692	142	295	275	0	0	0	300	118	40	183	36	153	206	0	0	140	259	0	180	141	152	79	82	0	0	0	0	43	110	160	172	236	6	56	0
CCGACTTCTGGTCTCAGGA	Gemin7	546	4975	220	591	409	0	0	0	459	624	99	540	439	566	613	0	0	233	416	0	290	313	281	198	32	0	0	0	0	114	267	280	393	465	29	98	0
AAACGGTCTCAGATCTCGC	Il12rb2	173	0	184	274	274	0	0	0	204	500	22	325	98	296	0	0	0	102	175	0	0	88	24	377	0	0	0	0	0	25	164	90	112	215	8	35	0
GAAGTACGTCAAACTCGCC	Tln2	286	0	399	395	417	0	0	0	457	288	164	310	183	233	642	0	0	194	190	0	269	148	225	169	4	0	0	0	0	223	136	205	187	185	13	79	1292
TGACGCATACCTTTGGAGC	Secisbp2	1372	994	1100	1430	1248	0	0	0	1440	1504	322	1038	3309	1584	320	2	0	626	833	1	1	477	524	920	315	0	0	0	343	379	377	687	769	868	36	243	0
CCTCAGAAAACATGGTAAG	Fam192a	382	0	361	530	339	0	0	0	281	85	14	555	443	306	500	0	0	188	282	0	296	269	150	922	92	0	0	0	0	17	196	233	239	352	15	44	0
ATCTATGGCATCTCCCACG	Lars2	256	0	159	176	196	0	0	0	251	98	47	263	108	109	0	0	0	163	175	0	96	110	99	306	100	1	0	0	0	58	48	161	169	217	4	42	0
CGGTGACGCGATAGGGACC	Zfp579	214	0	105	270	288	0	0	806	224	260	15	258	408	216	645	0	0	114	105	0	0	40	203	363	171	0	484	0	0	15	86	98	111	129	5	42	0
GTAGCTGACTTGCTCGTAC	Rnasek	416	0	383	111	366	0	0	0	467	212	27	89	57	53	1	0	0	50	78	0	22	9	56	181	63	0	0	0	0	42	136	159	183	109	8	72	0
GTAGGCCCCCTTCATAGGC	Naga	277	0	193	591	240	0	1	0	200	179	14	237	63	449	325	0	0	119	138	0	0	132	94	38	48	0	0	0	0	21	52	149	226	166	12	39	0
ATACGAGCTGTATTACGGG	Il22ra2	361	0	225	249	221	0	0	586	278	1114	16	288	234	315	927	0	0	245	244	0	160	144	100	167	143	0	292	0	0	24	45	219	238	260	20	63	0
CGACTGAGTGGAGTCGAAG	Alpk3	72	0	37	101	42	0	0	1	42	163	22	44	0	60	0	0	0	22	22	0	0	19	24	0	32	0	0	0	0	30	27	22	25	19	5	8	0
CTGAGCCATAAGACCCGGC	Chchd10	446	3618	445	528	551	0	0	0	593	191	108	633	496	695	231	0	1	214	294	0	168	190	106	667	0	0	0	0	0	157	219	356	434	283	7	119	0
ACCCTGTAGAACCACACTC	Jtb	201	0	133	69	127	0	0	0	105	48	15	92	159	110	0	0	0	75	82	0	0	9	33	0	0	0	0	0	0	11	30	46	57	94	3	27	0
GTGGGGATAATCAGACATG	Rpa2	42	0	62	48	37	0	0	0	112	70	1	95	0	28	240	0	0	79	71	0	0	53	23	70	17	0	0	0	0	0	102	52	65	65	4	12	0
CCTTCGTTAGAGATCCAAC	Epha5	231	0	217	336	214	0	1	1430	140	112	90	238	159	379	0	0	0	22	135	0	0	52	38	189	180	0	788	2	0	82	76	114	137	131	7	37	0
GTGTAATAAAGATGCCGTC	Pcna	341	1490	307	107	331	0	0	0	296	1573	0	120	0	178	391	0	0	21	128	0	194	59	38	360	89	0	0	0	0	1	103	142	122	124	24	60	0
CAACTCGGAGCGGCCGACT	Nphs1	562	0	480	728	467	0	0	931	527	292	90	966	959	664	388	0	0	321	393	0	159	300	370	944	1080	0	506	4571	0	128	275	434	393	437	18	101	0
AATATGCTTATGGCTCGGC	Fkbp5	784	0	715	1330	831	0	0	1	628	1756	88	827	1026	1102	608	0	0	284	409	0	399	153	334	270	155	0	0	0	0	107	236	378	500	405	38	116	0
TTTCTGGAGTATTCCGCCG	Tssk5	181	0	108	243	166	0	0	0	105	49	5	201	406	294	389	0	0	94	145	0	0	61	165	55	0	0	0	0	0	14	0	78	104	175	3	22	0
GGCATCACCGCAATAGAAC	Stk24	76	0	170	142	121	0	0	0	191	344	71	100	50	152	0	1	0	110	140	0	0	54	77	206	829	0	0	0	2348	109	101	93	112	146	6	28	1
TAATGACCTCCGCCTAACC	Lrrn1	1019	0	1043	1301	937	0	1181	2392	900	2593	1025	1026	391	1182	537	0	0	444	490	2	2461	261	768	1266	3190	888	1456	0	7021	1164	587	551	643	569	44	153	0
TAATGAGGCTTGATGATAC	Ddx6	92	0	0	60	40	0	0	0	37	3	27	25	0	39	0	0	0	23	4	0	0	25	29	70	0	0	0	0	0	26	0	14	23	9	0	8	0
GAGGAACGTTCCCTTCAAC	Magi2	0	0	30	16	9	0	0	0	8	12	0	41	0	0	0	0	0	14	5	0	0	0	13	0	0	0	0	0	0	0	0	1	8	5	0	0	0
GCATCTCGCCGAGCTCAAG	Tpd52	626	3575	534	702	388	0	0	491	481	594	156	552	282	646	441	0	0	300	464	0	15	290	445	677	1544	1	261	0	3724	180	289	374	391	529	26	108	0
ATCAAGCTAAACTCTGAGC	Rmnd1	40	0	88	159	172	0	0	0	241	152	40	161	537	146	0	0	0	126	112	0	0	75	99	213	60	0	0	0	0	43	40	159	168	168	10	38	0
AGGCGGACGGCGACGGCAA	Nhlh2	547	1	640	676	587	0	0	345	699	380	163	551	293	720	640	1	0	420	469	0	0	266	551	678	440	0	188	0	1159	180	147	439	399	462	11	143	0
CAGAGGCCCCTAAAGAGGT	Rgs5	133	0	90	161	113	0	0	0	102	78	20	183	41	206	0	0	0	87	125	0	0	67	144	460	23	0	0	0	0	22	102	85	93	126	1	24	0
GCCAGTGTGAACGTATCCC	Acsl4	192	3084	141	53	145	0	0	0	247	152	69	60	0	77	0	1	0	108	169	0	277	30	59	87	124	0	0	0	0	72	38	141	139	175	7	35	0
ACAGATGGCGTTGACAAGG	Il6ra	32	0	64	60	54	0	0	0	103	35	15	48	0	98	0	0	0	17	61	0	0	12	6	76	14	0	0	0	0	12	34	37	45	73	0	15	0
TATGGAGACTACACGAGTG	Lrmp	93	0	125	141	116	0	0	782	211	332	11	82	48	152	168	0	1	65	133	0	2	63	18	271	207	0	448	0	0	18	59	75	161	158	1	48	0
GCCTTTCAGTGCTCGCCGT	Trub2	312	0	427	574	343	0	0	0	328	212	46	459	438	561	590	1	0	245	328	0	0	171	361	149	54	0	0	0	0	39	185	299	272	371	19	79	0
TCCGCAATGTCAGCCTCCG	Mipol1	313	0	206	484	411	0	0	794	525	487	85	503	294	539	241	0	0	293	490	0	176	240	650	744	163	0	508	0	0	104	195	341	459	480	30	104	0
GTGCTACTGCATACATGAC	Pcid2	249	0	218	285	311	0	0	0	338	754	41	206	0	271	0	0	0	144	136	0	345	90	37	259	115	0	0	0	0	66	111	189	194	146	24	73	0
GCCCCAGGTCGTCATCGGC	Dnajc14	677	0	652	607	593	0	1548	0	926	1028	1311	611	564	714	577	1	0	374	569	0	1924	329	343	970	900	1237	0	0	0	1578	475	500	579	643	22	175	1822
ATCTCTGGCGTTATTGCTC	Dap	609	0	367	563	483	0	0	0	424	420	30	445	0	531	483	1	0	203	223	0	0	108	253	199	109	0	0	0	0	44	181	291	337	277	19	79	0
TCGCCTTCTACCGGAAAGA	Kcnh2	409	5811	389	343	273	0	3526	2506	331	594	2539	531	1028	398	383	2	0	167	214	0	1582	176	430	1069	1456	2668	1468	0	0	3199	382	274	274	248	18	71	0
AGTGCAAAAGACTTCAGTA	Clnk	289	0	108	194	130	0	0	686	174	408	123	270	111	255	237	0	0	136	105	0	526	58	99	404	113	0	395	1	0	161	73	141	181	127	8	37	0
TACATCAAGATGTTCGTAC	Eif4a1	58	2798	84	171	124	0	0	0	208	44	1	55	0	121	1	0	0	91	198	0	0	64	44	80	0	0	0	0	1	1	47	51	98	207	4	36	0
CTAGATGAGTCAACACTGC	Prl3c1	154	1	184	125	155	0	0	0	143	114	18	126	0	194	232	0	0	39	43	0	0	81	168	87	75	0	0	0	0	18	67	89	102	49	6	30	0
GGTCATCCCCTCGCACGTG	Lefty1	321	0	322	541	404	0	0	0	566	230	1	473	550	548	690	0	0	269	305	0	189	198	241	203	143	0	0	0	0	1	114	270	338	350	14	98	0
CGGAGGGTTCATTATCCAG	Adamts12	111	0	129	256	128	0	0	0	157	411	79	217	191	224	275	0	0	76	146	0	1	123	122	357	43	0	0	0	0	114	119	152	242	148	14	34	0
GAGATGAATGTCTTTCGGG	L3mbtl3	394	0	407	866	390	0	1	1159	474	147	84	715	539	658	700	0	0	361	703	0	618	231	460	694	279	1	615	0	0	112	352	462	562	738	23	98	0
CTCACGAGGGATGCGTCCG	Sh2d3c	436	0	503	702	475	0	0	725	563	428	76	529	559	668	174	0	1	300	254	0	270	227	440	565	235	0	404	0	0	100	132	305	409	268	13	86	0
ATGGTATACCCGGAACACG	Col3a1	214	0	369	301	257	0	0	0	334	210	57	337	70	347	474	0	0	180	294	0	0	127	176	332	44	0	0	0	0	54	28	207	232	276	12	66	0
ATTCCTCTCTAGATACCAA	1700013F07Rik	11	0	0	62	21	0	0	0	39	51	0	37	0	30	0	0	0	44	59	0	0	12	27	82	0	0	0	0	0	0	42	50	58	65	5	9	0
CGAAGGCCACTGATTGCCG	Col27a1	282	0	385	294	246	0	0	0	237	253	20	347	341	452	0	0	0	142	200	0	277	144	163	68	46	0	0	0	0	23	157	159	193	233	15	47	0
TTTCTTCTCGATGAACACT	Isca1	258	0	138	256	197	0	0	0	161	341	37	234	152	263	268	0	0	75	135	0	0	64	46	125	28	0	0	0	0	39	26	84	112	157	7	22	0
TCCGCTAGGCTGTGGATCG	BC089491	588	0	387	461	344	0	0	0	553	847	141	481	212	443	67	0	0	318	311	0	505	255	236	810	31	0	0	0	1	197	119	413	404	374	30	116	0
TAGAGCTTGACCTTGGCGA	S1pr2	136	0	263	294	182	0	0	0	227	51	34	173	0	104	0	0	0	98	175	0	322	101	62	42	39	0	0	0	0	31	138	125	158	220	0	42	0
TCCAAATCCATGTAGCGGC	Usp54	687	0	507	937	710	0	2059	0	787	1212	1700	709	550	993	813	0	0	332	397	0	1132	300	398	930	1658	1561	0	0	2080	1981	319	366	499	397	34	140	1980
AGATCTTCCCAGTTGCATG	Glt1d1	416	0	349	293	233	0	0	0	428	662	35	253	161	283	1202	1	0	274	335	0	414	192	121	348	83	0	0	0	96	52	98	280	299	321	9	70	0
CTCTAAGTGGTATGGCCGT	Ninl	420	0	306	483	470	0	0	0	459	396	15	571	46	579	459	1	0	261	209	0	90	283	501	385	101	0	0	0	0	16	142	310	328	215	23	92	0
ATTAAGTTGCTATAGCTCA	Crem	175	0	285	390	207	0	0	0	116	79	0	206	132	222	0	0	0	51	83	0	0	40	127	159	23	0	0	0	0	0	64	110	121	96	4	17	0
GTCCCACTCCTCTCCATGA	Spag7	115	916	320	195	146	0	0	0	228	318	43	158	118	199	1	0	0	111	193	0	638	123	73	332	27	0	0	0	0	39	126	167	165	226	4	50	0
CGCGTCAGGCGCGCATCCC	Olig2	94	0	19	94	80	0	0	0	96	142	8	199	198	100	0	0	0	94	84	0	0	48	48	63	28	0	0	0	0	13	67	93	108	102	3	16	0
ATTGGTCAGATGATGCACG	Dgkb	48	0	40	72	60	0	0	0	134	306	48	24	0	35	0	0	0	83	107	0	0	43	31	108	56	0	0	0	0	46	20	81	123	107	1	19	0
GGACTCACCTAGAGCCGAG	Timp4	302	5152	87	301	165	1	0	367	259	149	70	215	319	225	421	0	0	141	219	0	0	65	234	358	60	0	209	0	0	83	75	173	238	217	7	42	0
TTCCGCACCCGCTGGATAG	Krt75	274	0	235	283	235	0	0	0	331	32	117	299	213	317	388	0	0	141	164	0	545	131	116	394	1643	0	0	1	4413	138	63	172	242	174	3	52	0
ATCAGAGATATTATAAGTG	Vmn2r14	0	0	0	0	0	0	0	0	4	6	0	0	0	0	0	0	0	3	2	0	0	6	0	0	0	0	0	0	0	0	0	1	5	4	0	1	0
TGGGTAGCTTGACGTAGAC	1700030F18Rik	237	0	241	143	253	0	0	0	408	59	99	111	529	273	235	0	0	217	173	0	46	55	208	148	52	0	0	0	0	107	99	195	204	217	8	66	0
AACGAGCTCGACTGAGCTC	Zmynd12	0	0	0	0	0	0	0	0	0	0	0	0	0	0	0	0	0	0	0	0	0	0	0	0	0	0	0	0	0	0	0	0	0	0	0	0	0
GGCTCACCTTTAACTCCCG	Fcna	395	0	228	355	261	0	0	405	227	459	91	345	110	259	0	0	0	106	132	0	0	150	71	168	216	0	264	350	5	100	87	169	237	141	11	37	0
AGCCCGGTTGCGTCGAGCC	Shox2	628	0	394	671	498	0	0	891	476	579	90	497	479	599	987	2	0	327	463	0	222	316	457	234	229	0	515	0	0	117	250	328	281	575	13	79	282
ACCCACAAGCAGTGTAGAA	Igflr1	113	0	94	76	89	0	0	0	106	56	13	73	0	109	0	0	0	75	67	0	235	51	8	257	36	0	0	0	0	18	21	75	102	62	2	20	0
GTCACTCCCGGGTTCGGCT	Cdt1	224	0	358	154	372	0	0	0	396	542	23	153	90	99	390	0	0	167	223	0	0	85	75	506	75	0	0	0	0	38	170	149	147	217	41	95	0
ATGGACGAAGCTCTAAAAG	Arid4a	14	1425	33	91	28	0	0	0	8	40	0	34	148	31	0	0	0	2	13	0	0	4	0	0	0	0	0	0	0	0	0	5	8	27	0	1	0
CAGAAGGATTATATCAAGG	Fas	203	0	178	588	143	0	0	49	133	47	135	664	462	550	519	1	0	315	397	0	278	257	361	164	48	0	33	0	0	144	41	198	248	384	3	33	0
TTAGGTTCTCTAGCGCTAC	Fdxacb1	337	0	265	250	316	0	260	0	277	74	193	385	416	192	1	0	0	115	171	0	252	72	192	203	135	190	0	0	0	210	220	115	136	197	9	56	0
AATGTGGAAATCGCAGCCA	Pcdhb4	184	0	173	296	222	0	0	0	112	113	24	258	918	363	0	0	0	58	39	0	0	29	172	141	1016	0	0	0	3907	30	3	75	127	38	2	27	0
ATCAGAGCATTTTACTAGA	Tas2r131	101	0	154	325	147	0	0	0	116	66	0	290	261	379	309	0	0	69	104	0	352	55	69	161	44	1	0	0	0	0	41	67	112	116	1	21	0
AGCAGAGCTGGTCCTCTAA	Sct	329	0	172	328	236	0	0	578	307	112	15	239	170	306	0	1	0	199	128	0	189	107	262	336	199	0	338	0	0	23	234	181	274	151	21	66	0
GCATGTGGTAGTAATAAAA	Npl	107	0	40	101	42	0	0	0	20	3	0	75	0	126	0	0	0	18	65	0	0	27	0	73	6	0	0	0	0	0	25	18	25	60	0	3	0
GGATCTGAGTCCCCACTAG	Btbd16	150	0	146	86	54	0	0	0	136	139	42	79	0	78	0	0	0	79	90	0	0	56	42	349	64	0	0	0	0	55	13	139	187	102	3	34	0
CTGGCTCGCTTTTCCGCAA	Neu2	156	0	395	425	335	0	0	587	285	242	123	519	433	472	97	0	0	193	231	0	0	140	121	448	238	0	355	0	0	124	137	190	207	237	7	40	0
GATGAACAATTTTCCAATC	Cts6	0	0	0	0	0	0	0	0	0	0	0	0	0	0	0	0	0	0	0	0	0	0	0	0	0	0	0	0	0	0	0	0	0	0	0	0	0
CTCAAATGCGGTCTCATCC	Pdcd4	119	0	79	60	63	0	0	77	103	53	23	39	11	82	0	0	0	46	78	0	267	38	240	211	32	0	60	0	1	38	19	72	96	86	6	13	0
CACCACACAGCGTGCAAAG	Pacsin2	501	0	500	610	506	0	0	0	588	209	111	364	43	590	484	0	0	196	254	0	0	168	521	493	123	0	0	0	0	112	240	271	313	241	14	111	0
ATGCGATGAGAGCTATGAA	Rbm3	93	0	8	5	30	0	0	0	56	28	23	34	0	10	272	0	0	24	27	0	0	6	98	59	0	0	0	0	0	24	28	11	16	24	0	4	0
CGGACCCGCGCTTACCTCC	1700007G11Rik	220	0	179	290	247	0	0	372	261	336	15	223	0	328	459	0	0	71	116	0	309	81	82	454	130	1	221	0	0	19	79	126	183	113	15	46	0
CGGCTGTTGTACTTGGCGT	Arfgap3	459	0	551	602	567	0	0	567	647	265	118	710	443	608	138	1	0	345	413	0	529	368	367	486	253	0	340	0	0	138	320	397	480	438	10	128	0
ATCCGATGTCGGTGACTGC	Slc5a7	799	0	766	837	922	0	354	0	1003	1543	153	672	606	910	1058	0	0	402	546	0	948	438	438	202	288	275	0	0	0	209	279	476	497	580	19	163	895
CCGAAGCCACGCAAAGGTA	Fam47e	188	0	219	235	203	0	0	0	199	97	65	236	46	349	0	0	0	124	171	0	0	50	84	259	71	0	0	0	0	77	71	140	132	212	2	43	0
ATAATGGCCCAAATACCAA	Ppil3	94	0	76	148	99	0	0	0	125	50	0	120	0	179	0	0	0	80	123	0	0	115	62	207	8	0	0	0	0	0	34	94	127	122	6	42	0
GAGCACTCCTCACCAGGTA	Ppp1r1b	370	1	304	438	311	0	0	0	391	305	49	367	0	465	135	0	0	286	382	0	305	238	299	669	105	0	0	0	0	58	144	318	380	405	10	71	0
CCCAATATTTCTGAACGAC	Lamp2	173	0	220	147	202	0	0	1	233	468	31	205	131	205	636	0	0	74	172	0	910	61	177	451	41	0	0	0	0	49	136	96	116	204	11	48	0
TTATTTGGGCAGGTACACC	Ccnb1ip1	669	5129	398	514	504	0	0	0	433	453	72	589	671	660	364	1	0	209	307	0	460	265	122	414	189	0	0	0	0	85	238	221	240	362	25	71	0
GCCGCTATTCGCGCCAAAT	Bola1	241	0	153	251	160	0	0	0	135	38	0	265	0	340	175	0	0	90	119	0	0	93	45	162	78	0	0	0	0	1	39	107	78	145	3	26	0
CAAGTTATCGAGTGGGGCT	Fgd2	346	1813	452	441	411	0	0	0	445	182	421	582	1616	638	835	0	0	269	421	0	2959	250	273	1376	2904	0	0	15823	0	535	465	225	299	444	41	90	0
GTTGACGTCACTTTGCGTG	Klra7	403	0	357	556	453	0	1	0	542	138	88	244	435	488	0	0	0	303	476	0	0	204	300	126	82	0	0	0	0	90	149	294	292	488	35	111	0
ATCTCTCTAGATCCGGCGC	Ppp1r1b	194	0	418	299	257	0	0	0	288	312	57	290	139	324	0	1	0	194	169	0	0	153	255	355	101	0	0	0	0	73	43	160	291	212	18	47	0
AGATCAAAGCACTGCTCAC	Tff2	329	0	491	466	445	0	0	575	405	954	23	321	16	470	849	0	0	97	103	0	503	157	98	753	111	0	334	0	0	42	80	234	244	118	11	66	0
TGATGCCACTGTCACTGGA	Smim14	434	0	607	588	419	0	0	0	719	503	184	572	176	537	0	2	0	414	717	0	692	353	539	443	118	0	0	0	0	207	279	514	549	675	26	124	187
GATAGGCTTCAATGTAGGG	Gphb5	158	0	136	262	199	0	1	829	208	178	94	315	80	286	227	0	0	144	165	0	264	107	155	281	184	0	484	0	0	107	153	140	179	164	12	24	0
AAGAAATATGCAATCGCTA	Hdhd1a	0	0	0	0	0	0	0	0	0	0	0	0	0	0	0	0	0	0	0	0	0	0	0	0	0	0	0	0	0	0	0	0	0	0	0	0	0
ATATGCAGCACACCGCCAA	Tas2r113	317	3805	668	375	381	0	0	0	394	574	71	391	157	464	279	0	0	133	248	0	182	181	133	192	11	0	0	0	0	73	96	223	237	268	19	64	0
TTATAGCGGGCAATGAGCA	Gad2	679	809	844	514	496	0	0	282	570	241	116	664	44	573	440	0	0	222	212	0	727	142	155	163	115	0	188	0	0	141	189	253	402	225	10	92	0
AATTGCGACTGCCACGCGT	Slc22a23	729	0	538	677	607	0	0	1	677	662	99	553	500	704	996	1	0	312	381	0	42	350	269	301	540	0	0	0	1673	143	265	401	431	423	15	106	0
GCGACACGGGTGTCAAATA	Spryd4	357	0	253	303	236	0	0	3	300	153	12	420	160	414	593	0	0	223	206	0	173	116	265	307	32	0	4	0	0	24	73	246	228	218	8	43	75
GTGAAGCCCTACAGAAACG	Yeats4	148	0	129	260	171	0	0	626	136	300	54	199	427	311	344	0	0	80	144	0	0	69	112	26	98	0	364	0	0	44	23	85	111	158	11	29	0
GCCTGCTGTAGGCGAACAA	Slc4a4	352	1	293	433	294	0	0	0	484	156	84	421	468	516	579	0	0	196	297	0	188	296	122	466	161	0	0	0	0	81	122	257	327	325	15	88	0
CCTTCATATGTGTCCCCGT	Rsph1	308	0	251	357	270	0	0	0	261	366	19	419	660	556	549	0	0	118	127	0	0	216	302	128	10	0	0	0	0	16	145	179	217	163	7	52	0
ACGCCACGGTACTGGGCGC	Ucp2	904	0	876	1163	983	1	0	0	1122	1902	133	1066	1172	1197	1594	0	0	415	566	0	365	452	494	557	77	0	0	0	0	153	278	441	574	619	21	186	0
TCGTAGGCGTGGTAGAACA	Edem2	511	0	614	704	503	0	1	0	548	631	91	563	622	585	559	0	0	244	364	0	438	154	181	185	89	0	0	0	1	101	287	290	314	400	19	85	0
CTCACGCTACCTTCAGAAT	Noc2l	292	0	152	365	218	0	0	1031	196	170	41	122	0	287	140	0	0	70	111	0	272	110	87	96	163	0	608	0	0	64	158	118	166	110	5	41	0
TCACGCTTCGGAGTCAACA	Pde4b	225	0	363	618	470	0	0	1	675	698	47	491	416	646	626	1	0	304	498	0	195	270	546	802	198	0	0	0	0	59	282	472	543	538	24	130	0
TGAGCTCTTGATCAAAGAA	Rnf144a	100	0	66	92	71	0	0	754	83	102	17	84	163	67	0	0	0	54	57	0	324	118	123	53	176	0	446	0	0	33	12	55	67	62	3	12	0
TGGAGTTCGCAGGTGTCGT	4922502D21Rik	532	0	480	637	530	0	0	772	619	868	33	416	84	655	538	0	0	348	362	0	448	239	237	714	193	0	420	0	0	39	250	313	449	416	15	106	0
GCCATTAACAATCGCATAC	Aldh3a2	93	0	120	88	94	0	0	0	152	215	19	109	91	104	0	0	0	51	63	0	0	95	205	0	0	0	0	0	0	20	85	67	112	59	4	29	1377
TCGGGCGCTCAGCGCCCAT	Irs3	5	0	0	11	7	0	0	0	2	1	52	14	0	11	0	0	0	5	7	0	0	0	0	0	12	0	0	0	0	48	0	16	9	6	0	1	0
GACACCGACAACTCCACCG	Lsm14b	90	0	123	94	123	0	0	0	172	105	20	89	0	139	0	0	0	71	131	0	0	82	10	211	52	0	0	0	0	27	7	84	88	154	1	30	0
GACTTCCCATAAAAAAAGA	Nasp	0	0	0	0	0	0	0	0	0	0	0	0	0	0	0	0	0	0	0	0	0	0	0	0	0	0	0	0	0	0	0	0	0	0	0	0	0
TCTGCCTTAACCCGACTCC	Gcnt1	376	0	269	380	324	0	0	0	404	393	54	297	376	450	847	2	0	275	390	0	113	145	404	367	42	0	0	0	0	69	113	234	364	420	5	75	0
CAACCGGTACATACGAGAG	Ugt2a3	118	0	6	33	75	0	0	0	83	55	0	36	0	156	0	0	0	50	52	0	161	52	27	21	53	0	0	0	0	0	1	50	58	51	0	9	0
GTAGTCCGCCAAAGGATAG	Pax5	258	1	189	332	213	0	0	0	191	405	34	448	984	405	1453	0	0	122	106	0	165	102	209	122	74	0	0	0	0	55	67	126	155	113	14	35	0
ATTGACTAAACTCCACTGC	Gyg	348	0	187	326	300	0	1173	2	221	331	861	264	57	354	0	0	0	164	264	0	1054	53	48	256	465	862	0	0	0	1049	184	141	182	294	9	44	0
CTTCCAACACTCAGCAACG	Gbp5	288	0	321	423	305	0	0	1051	279	341	47	359	337	488	134	0	0	182	260	1	464	119	261	485	227	0	600	0	0	55	105	178	250	340	8	54	0
CCAAAGACATACCAAAACT	Igll1	0	0	0	0	0	0	0	0	0	0	0	0	0	0	0	0	0	0	0	0	0	0	0	0	0	0	0	0	0	0	0	0	0	0	0	0	0
GGGAAGTAGGTTTTGGTGG	Hbq1b	189	0	117	196	109	0	0	759	174	114	0	153	200	187	299	1	0	92	161	0	0	96	113	115	126	0	452	0	0	1	67	128	206	162	5	30	0
TCATTGATCCTGGTGACAA	Lep	271	1	228	312	233	0	0	0	196	278	0	137	0	372	736	0	0	141	85	0	0	57	142	106	96	0	0	0	0	0	76	130	239	112	17	44	0
CCGTTTCCAGCGATCGTCC	Col15a1	285	2394	259	339	357	0	0	261	461	1038	18	561	123	515	188	0	0	230	237	0	454	173	315	317	149	0	135	0	0	29	112	219	332	241	20	70	0
TATCCATGGACTCGGTCCC	Tenm1	209	4094	197	125	254	0	0	1	398	170	11	342	234	144	216	0	0	220	230	0	133	140	177	316	76	0	0	0	0	24	154	246	220	316	12	65	0
TCCCTACTCACACAACGCC	Ccl22	585	1	586	607	623	0	0	526	758	537	107	653	710	300	0	0	0	353	461	0	0	344	375	671	336	0	249	0	746	123	149	380	549	520	17	137	0
ACACCTGGAGGACACCGCG	Kcnj9	1359	0	1050	1484	947	0	0	1	563	494	104	1074	721	1633	1136	0	0	396	320	0	0	235	244	739	63	0	0	0	0	118	138	313	439	321	24	86	0
GATGATATTGGTTGTAAAT	Vmn1r78	120	0	92	201	67	0	0	250	149	144	73	157	137	173	159	0	0	91	142	0	0	81	173	253	31	0	156	0	1	82	100	216	175	154	9	37	0
ACCTCCAACATAACAAAGC	Pak3	182	0	101	93	138	0	0	0	157	40	0	195	19	83	0	0	0	41	66	0	0	44	236	53	33	0	0	0	0	0	74	91	58	71	4	28	0
CGTCTACGTTCTTACCAAC	Chd1l	94	0	133	56	67	0	0	0	126	180	41	87	104	120	0	0	0	63	63	0	335	41	5	0	0	0	0	0	0	34	30	37	47	52	7	27	0
ATTGAAGGTGATGGCGATC	Aqp6	116	1465	68	192	107	0	0	0	149	573	23	184	76	150	0	0	0	83	51	0	0	35	54	0	48	0	0	0	0	29	66	63	115	81	5	39	0
GTGTACGGCTTTGTGAACA	Mzt1	439	1	415	396	330	0	830	673	339	261	587	382	218	555	425	0	0	219	225	0	1227	170	83	496	437	607	429	0	0	699	183	277	359	239	8	63	0
GATGTCCCCATAAGGCATC	Mpped2	167	829	240	350	331	0	0	0	402	117	70	371	108	299	204	0	0	73	136	1	908	118	122	254	20	0	0	0	0	116	74	181	227	163	3	75	0
GCGATCGCTGACTTGCAGA	Cep104	368	0	300	199	248	0	1	0	268	710	41	267	0	330	0	0	0	223	125	0	157	69	100	262	0	0	0	0	0	55	187	158	281	148	15	51	0
CAGGACGGGTATTCGCTGG	Gnat1	180	0	130	128	176	0	0	0	235	38	141	257	112	189	92	0	0	129	212	0	72	131	143	410	86	0	0	0	0	159	57	195	199	213	5	42	0
CTTCATTGATCGTAGGGGG	Npas3	203	0	134	512	245	0	0	0	379	255	19	354	842	421	174	0	1	237	365	0	456	189	212	277	138	0	0	0	0	19	111	272	373	362	5	73	0
GTGGACATGGACGGCGTGC	Nt5m	672	0	574	576	498	0	0	465	560	475	76	384	904	804	1091	0	0	269	359	0	270	203	476	655	201	0	222	0	0	81	274	326	419	422	22	102	0
AACTTCCTGAGGACGCCCG	Amotl1	245	0	340	381	240	0	0	638	356	314	72	360	13	267	384	0	0	174	247	0	1146	194	420	321	128	0	379	0	0	109	199	271	401	252	44	71	0
TGATGTAACTCTCATGCAC	Krt72	290	0	104	260	237	0	0	0	361	109	55	217	115	273	148	0	0	59	198	0	124	176	168	330	0	1	0	0	0	48	48	150	276	269	11	72	0
ATCTGCGCAATTTCACCCG	Dpep3	499	1598	345	497	344	0	0	224	313	684	108	492	366	317	527	0	0	184	235	0	1140	209	193	285	1145	0	118	0	3181	118	202	263	334	280	16	73	0
GCCTTGTCCAGAACGTCGC	Tln1	502	1301	448	813	528	0	0	0	728	713	48	618	487	622	0	2	0	245	335	0	566	241	417	516	81	0	0	0	0	64	233	390	500	360	16	148	0
CCCTTATTTTACACAACTA	Ccr2	178	71	139	135	140	0	0	2	85	132	28	168	12	133	589	0	0	82	82	0	125	76	66	124	29	0	0	0	0	48	83	92	106	84	6	26	0
AATCAGGAGGACGCCGGTC	Fzd1	346	1842	290	785	520	1	1	0	642	530	76	410	164	564	1384	1	1	254	296	0	140	275	235	386	134	0	0	0	0	81	226	373	409	367	16	113	0
GCCCGATGTTGGGTTGCAC	Zfpm2	335	2399	333	194	267	0	0	625	369	452	0	237	84	233	1	0	0	197	269	0	418	128	273	353	76	0	387	0	0	1	57	148	195	299	8	88	0
TGCTTCCGTCGATGACCAC	Zc3h12a	208	0	257	285	291	0	0	0	444	1118	109	373	1281	509	0	0	0	140	317	0	378	161	329	1518	2454	0	0	10331	0	127	318	189	227	324	14	81	0
GATGTGACTGCTCAGTGGA	Tmem5	330	1914	237	344	200	0	0	543	323	189	9	354	57	325	255	1	0	181	196	0	0	146	247	824	165	0	330	0	0	23	184	251	236	219	16	50	0
TCGATCGCGCTCTCGCGAA	Nkap	325	0	381	195	278	0	0	96	334	355	46	315	67	175	814	0	0	111	87	0	0	41	123	151	57	0	60	0	0	59	64	135	186	105	28	65	0
ATGCGCATACAAATAAATG	Ccdc83	150	0	83	101	105	0	0	0	74	213	0	122	0	96	0	0	0	35	70	0	367	6	30	88	14	0	0	0	0	0	34	28	50	85	2	17	0
CTTCTCATAGCATCCATAG	Fam19a2	121	0	22	93	53	0	0	0	56	22	0	79	72	118	0	0	0	35	95	0	0	27	31	141	0	0	0	0	0	0	52	42	28	78	0	14	0
ATGAAGTAGGCCGTGGCGC	Golga7b	384	7732	254	445	410	0	0	0	633	385	106	354	302	402	0	0	0	171	147	0	20	136	196	244	58	0	0	0	0	118	170	280	387	210	22	107	0
TTTGCCAACAAAGCGGAGT	Vmn1r38	494	1216	362	497	313	0	0	0	214	81	65	421	411	582	569	0	0	139	250	0	0	93	202	173	105	0	0	0	0	85	0	203	232	245	5	47	0
TCACAACTCCTAAGACGGC	Carf	0	0	0	0	5	0	0	0	22	29	0	7	75	12	0	0	0	7	22	0	0	0	3	0	0	0	0	0	0	0	0	0	6	18	0	4	0
GTACATCTCTGCATCAGAC	Tmem87b	88	1	107	124	92	0	0	0	89	84	0	120	0	109	0	0	0	67	60	0	0	18	30	0	23	0	0	0	0	0	56	63	85	58	4	21	0
CTACCCCGGTCACGGACGG	Tctn1	163	0	41	45	77	0	0	0	139	94	0	177	49	153	448	0	0	64	42	0	0	84	84	85	33	0	0	0	0	0	18	118	137	34	7	22	0
TCCGCCAAGCCGATCCCCA	Pianp	498	0	490	660	378	0	0	154	427	254	84	445	177	645	400	0	0	302	371	0	116	195	267	394	54	0	85	0	0	119	115	243	260	448	14	104	0
TGACCTTGAGGCGATCCAA	Slc25a24	460	0	478	402	388	0	0	0	439	499	0	461	100	429	0	0	0	261	291	1	0	168	462	52	88	0	0	0	0	0	212	252	345	282	11	71	0
TCCATAAGATTGCTGATGG	March7	568	0	509	691	460	0	1286	344	300	425	915	553	205	794	387	0	0	202	183	1	1976	195	184	306	490	964	216	0	0	1164	229	285	314	206	24	69	0
GCGGAGCAATCGTCTGCGA	Treml4	224	0	49	325	214	0	0	454	323	135	21	328	225	261	388	0	0	84	211	0	0	142	282	132	103	0	261	0	0	25	51	161	244	220	12	47	0
AAGTTCACGGCGCTCACGC	Ptprb	494	0	444	781	727	0	0	596	938	262	103	681	83	788	137	0	0	336	360	0	748	294	353	486	221	0	361	0	0	128	261	400	413	401	12	167	0
CGGCCGCTCACCGTGGCCT	Chrac1	677	0	936	1283	924	0	1294	0	1228	372	1032	1194	469	1209	487	0	0	765	912	1	1809	657	718	755	1802	1030	0	0	2728	1217	670	841	947	1009	38	227	1725
TTTTGACGGTGAGCTCGCG	Aim1	310	0	60	344	235	0	0	0	305	217	59	270	183	365	461	1	0	126	131	0	0	133	184	314	68	0	0	0	0	79	130	171	239	144	14	42	0
AAGCAGCTGCACTACAACG	Egln3	136	0	268	335	266	0	0	0	285	54	40	405	315	440	0	0	0	107	112	0	209	195	118	188	14	0	0	0	0	55	65	163	157	137	7	69	0
CCCACTCACCCGAAACAGG	Unc119	499	2398	365	392	310	0	2380	0	281	292	1103	269	0	495	497	0	0	132	266	0	3231	90	108	964	888	1847	0	0	0	1395	216	168	223	266	8	46	0
CCATGGTATTCGGGACTGA	Arap3	611	2335	287	580	407	0	0	0	337	804	0	743	639	605	385	0	1	187	181	0	170	176	257	312	109	0	0	0	0	0	89	188	226	238	30	55	0
GTGAGATGCCATGAACACA	Mcts2	126	0	230	286	201	0	0	0	126	78	18	271	82	252	0	0	0	114	127	0	0	38	63	0	34	0	0	0	0	27	45	91	99	137	5	23	0
GCACCAAGCCTTACATGGG	Stk32a	254	0	308	558	344	1	0	0	488	415	57	358	211	585	226	1	1	269	286	0	0	225	273	486	162	0	0	0	0	77	69	307	418	400	18	85	0
AAGGTGCCGAACAGCGCCC	Romo1	318	0	241	221	227	0	0	943	470	467	106	176	297	150	0	0	0	210	133	0	159	126	117	657	169	0	581	0	0	103	232	289	297	155	24	77	0
AGAGGCCCCCGGTACGGCG	Prr18	198	0	387	524	249	0	0	0	194	65	24	319	309	369	255	0	0	123	155	0	0	95	117	426	52	0	0	0	0	28	75	147	215	147	7	42	0
TCGGCACACCCACTCAATG	Paics	115	0	68	61	96	0	0	261	276	130	53	81	0	158	0	1	0	161	217	0	137	127	295	50	32	0	152	0	0	84	100	165	144	256	7	49	0
TGGTTTGACTCGCTGGCTA	Cox10	375	0	105	452	304	0	0	677	532	1025	76	361	341	539	0	0	0	359	515	0	235	247	187	554	228	0	385	0	0	67	193	440	506	528	32	93	446
GGTCGGACGGGTCCCCGAA	Abhd15	117	0	139	200	109	0	0	405	143	63	0	102	0	133	0	0	0	61	148	0	290	64	220	155	78	0	257	0	0	0	40	94	116	166	8	32	0
TTGGAGGTTCATCTGGTAC	Tmod4	5	0	3	36	15	0	0	0	37	46	26	6	0	18	0	0	0	9	19	0	0	10	20	99	0	0	0	0	0	27	62	24	30	16	0	7	0
TGCGGGACGACTCCTGACC	Kifc2	672	1734	497	828	660	0	0	1	766	1443	129	751	2584	806	815	0	0	238	383	0	497	217	233	227	98	0	0	0	0	142	141	355	407	422	23	125	0
CTTAGCGTGCAGCACGCTA	Abtb2	160	0	129	191	157	0	0	0	102	275	0	103	0	203	220	0	0	20	29	0	0	10	60	52	44	0	0	0	0	0	0	56	41	24	8	11	0
TCCCCGAAGCTCTTGGCGT	Lhfpl2	482	0	319	638	381	0	0	0	631	435	101	436	53	453	482	1	0	300	534	0	751	216	379	647	1394	0	0	0	4101	123	197	327	416	540	23	125	0
GCCGGTGCGCCTCGAGGCA	Trim71	748	0	489	269	589	0	0	1063	652	190	1	672	421	401	0	1	0	266	372	0	463	312	668	585	253	0	630	1	0	2	210	446	540	439	21	121	0
CATATACCCGTAGATGACT	Vmn1r89	0	0	0	0	0	0	0	0	0	0	0	0	0	0	0	0	0	0	0	0	0	0	0	0	0	0	0	0	0	0	0	0	0	0	0	0	0
GTACTCCGCCCTCCCGGCA	Mfge8	721	2913	862	1297	698	0	4875	1511	772	947	3091	1013	1423	1115	1188	0	0	683	820	0	3262	490	856	2334	2308	3804	928	1	1	3765	467	615	806	917	38	159	1652
AAGCGCTTGACATCGCTGA	Zeb2	342	0	150	532	439	0	0	0	667	93	54	273	711	548	1691	1	0	250	382	0	460	188	379	314	75	0	0	0	1	94	151	358	388	428	15	119	0
CATCCACGAGTTCGACCCG	Stt3b	426	0	594	302	592	0	1	0	582	297	46	586	111	261	1053	0	0	218	338	0	361	117	266	350	38	0	0	0	0	56	257	288	320	359	26	118	0
GTGCGGCTGTAGAGCTGGT	Fgf8	371	1	403	441	382	1	0	0	527	590	63	334	121	518	354	2	1	332	279	0	427	214	240	544	100	0	1	0	61	96	193	321	394	349	21	105	0
CCACGTCATCCATGCGGTA	Parp14	1143	0	869	855	787	0	0	621	895	293	84	993	776	1086	1168	0	0	475	537	0	226	345	491	823	158	0	363	0	0	99	353	466	712	559	35	138	0
CATTATAGTGGCACCACCG	Mus81	532	1771	288	476	320	0	0	0	274	153	51	206	53	557	475	0	0	121	94	0	188	91	144	354	53	0	0	0	0	63	166	233	246	104	10	55	0
TAGTGGGACGAAGTGCCAG	Krt77	143	0	151	386	325	0	0	0	301	357	18	276	132	398	175	0	0	111	101	0	197	120	277	370	114	0	0	0	0	19	155	138	218	124	7	47	0
CTCATTGGCTAAGCATCGA	Taf6	702	0	498	915	606	0	0	0	502	369	60	582	93	910	862	0	0	253	428	0	241	245	522	499	74	0	0	0	0	61	190	312	421	505	9	91	0
TCATTAGAACCAGAGCGAT	Smc6	150	0	226	228	218	0	0	0	152	28	0	231	86	229	213	0	0	38	47	0	24	70	127	123	32	0	0	0	0	0	93	82	109	61	7	35	0
ATCCATCTTAGAAGTCATC	Gm13154	371	3350	215	348	266	0	0	530	281	201	31	360	143	348	121	0	0	100	155	0	308	88	143	164	145	0	308	0	0	42	32	131	144	163	5	44	0
GCTTCACCAAATATCAATG	Klk1b5	168	0	101	147	114	0	0	0	103	63	43	58	0	145	214	1	0	109	73	0	0	56	73	57	0	0	0	0	0	85	11	94	110	103	2	24	0
CTCCTCGCTTGCGCTGAAG	Zmynd8	934	0	666	538	561	0	0	514	689	440	88	762	919	911	1586	0	0	433	429	0	488	298	446	655	129	0	319	0	0	112	218	472	484	467	23	146	0
CCATTGGCCCCGCACGGAT	Celsr1	625	2683	588	738	486	0	0	1	575	243	14	543	113	878	363	0	0	305	377	1	1	299	213	614	69	0	0	0	0	13	199	432	384	430	18	105	0
AAAGTTACTACAGTGCTCG	Nme5	0	0	0	4	11	0	0	0	19	21	0	0	0	12	0	0	0	10	2	0	0	0	8	0	0	0	0	0	0	0	0	7	18	3	0	7	0
TACGTGTGTACTTGGAACC	Wdr34	249	0	190	229	234	0	0	0	215	487	1	277	0	272	221	0	0	70	90	1	276	95	85	262	22	0	0	0	0	0	66	121	143	108	7	42	0
ATGATTGGCTTCATCTGCT	Ndufa4l2	103	0	48	106	94	0	0	0	107	37	13	118	45	215	0	0	0	87	76	0	0	34	18	173	57	0	0	0	0	15	121	126	175	102	1	22	0
CAAAACTAGGTAAACTGAC	Tdpoz1	0	0	0	0	0	0	0	0	0	0	0	0	0	0	0	0	0	0	0	0	0	0	0	0	0	0	0	0	0	0	0	0	0	0	0	0	0
CCTTACCTGGGAAACCATC	Birc7	232	0	169	134	155	0	0	0	154	40	135	132	40	157	0	0	0	160	207	0	413	112	98	861	2281	1	0	10719	0	180	164	137	150	249	0	30	0
TACCTACGACGTGGGCTAC	Tnf	193	0	223	195	276	0	0	0	432	212	82	159	55	308	0	0	0	178	279	0	1	66	117	303	48	0	0	0	0	91	55	202	237	288	3	76	0
ATCTTTCCTTAAATGGCGA	Sgol1	86	0	147	158	117	0	0	0	106	132	26	315	0	238	0	0	0	29	69	0	0	38	88	414	48	0	0	0	0	31	139	54	105	68	0	29	0
CTCAGCATCTGCACTCGGG	Dhrs11	311	0	312	451	295	0	0	414	538	749	122	232	152	376	295	0	0	293	399	0	0	233	312	645	172	0	254	0	0	144	118	388	453	484	14	105	0
ATTGCTGTTGCGATTCGGC	Cpne7	2009	1143	1537	2378	1995	0	0	1759	2154	1042	268	2036	971	1366	928	1	0	1140	1691	1	2240	1054	957	1672	1932	0	1054	0	3926	356	914	1280	1595	1720	79	367	1985
ATGGTCCGGTGGTGGCATC	Arid3a	169	0	167	443	253	0	1	0	261	157	45	209	500	339	561	0	0	102	148	0	0	89	138	432	1785	0	0	0	6011	77	124	153	133	165	14	52	0
CCTACAGATGGCGGCGAGC	Figla	328	1	420	560	326	0	0	450	344	201	30	231	26	615	337	1	0	164	194	0	0	160	266	350	94	0	277	0	0	29	106	200	273	239	4	76	0
ACAATTAGGCCCCCAGAGA	Ebp	280	0	152	160	192	0	0	0	129	20	0	309	43	182	0	0	0	84	76	0	0	72	129	130	44	0	0	0	0	0	92	88	118	69	9	17	0
TGGACGATAGCCCCGCCCC	Glis2	247	1674	198	129	201	0	0	0	234	99	61	99	0	235	0	0	0	65	59	0	0	116	157	166	34	0	0	0	0	72	17	151	124	63	6	59	0
CGAGGAGCGCCCACGGTAA	Bcr	35	0	26	58	86	0	0	0	75	5	23	30	0	27	64	0	0	19	13	0	0	18	38	0	19	0	0	0	0	31	31	15	30	11	1	16	0
GTAAGATGACTGCCCCGGG	Proz	23	0	0	6	8	0	0	0	64	17	0	45	0	3	0	0	0	74	48	0	0	70	46	0	0	0	0	0	0	0	20	48	66	49	5	15	0
ACCTCGCTCTTCGCGGTGA	Hnrnpu	1084	415	862	857	948	0	0	0	1109	920	243	899	981	1095	1453	1	1	628	970	0	144	525	791	778	308	0	0	0	0	280	569	623	718	1053	33	197	0
CGTCGCGCCTCGCCCACAT	Pdcd7	771	1405	781	804	849	0	0	1	979	806	83	695	82	353	105	0	0	548	393	1	397	212	396	422	189	0	0	0	0	103	382	457	670	428	40	191	0
TCCCGGTTTGCTTACCGGT	BC026590	129	0	93	287	202	0	0	0	242	55	11	248	42	375	0	0	0	166	140	0	214	132	121	245	91	0	0	0	0	23	78	167	159	145	4	38	0
ATGGCACCGCTGCGAGAGA	Clca2	288	1466	327	522	327	0	0	0	369	621	37	415	182	448	219	0	0	172	251	0	0	133	169	155	30	0	0	0	0	52	79	244	267	294	14	70	0
CCGCAAGCATCGCAAGCTC	4933422H20Rik	413	0	635	410	554	0	1	0	499	715	18	480	596	631	258	0	1	168	326	0	9	142	196	220	1405	0	0	1	3065	36	255	255	246	373	21	94	0
AACAGTAGCCTACGCGAGC	Efcc1	467	0	252	370	350	0	0	0	409	273	55	386	291	433	257	0	0	155	182	0	263	175	148	188	0	0	0	0	0	76	75	203	249	203	9	84	0
CGCTACGACGCTCCAGGTA	Tmem206	471	1	398	631	470	0	1352	7	644	346	684	452	0	694	627	0	0	357	315	0	630	197	293	557	1637	1078	1	0	3214	818	335	363	317	394	31	107	0
GGGATACCCCTTCCACGAT	Tm4sf4	89	0	10	55	35	0	0	0	93	35	0	95	0	59	319	0	0	73	45	0	0	60	112	0	14	0	0	0	0	0	72	58	106	31	0	17	0
GGACCAGTAGTTTGCCAAC	Pik3c2a	246	0	193	268	237	0	0	504	259	369	98	239	0	421	210	0	0	164	166	0	304	190	111	340	129	0	303	1	0	110	92	150	202	151	10	62	0
CAAGCCATCCGAATAATCC	Ccdc104	192	0	83	189	127	0	0	0	65	68	0	185	46	170	0	0	0	14	56	0	0	13	4	215	27	0	0	0	0	0	14	32	28	59	3	16	0
CGAGACGGTTTACAACGAC	Arhgef10	0	0	0	0	0	0	0	0	0	0	0	0	0	0	0	0	0	0	0	0	0	0	0	0	0	0	0	0	0	0	0	0	0	0	0	0	0
TGAGAATAACATCAACCAA	Dynlt3	0	0	0	0	0	0	0	0	7	6	0	0	0	0	0	0	0	0	18	0	0	0	2	0	0	0	0	0	0	0	16	8	6	13	0	0	0
TCCGATGCATTCCGGCCCT	Khk	270	0	130	252	151	0	847	0	268	764	548	308	0	298	0	0	0	115	168	0	2	83	96	198	313	648	0	0	0	639	233	170	240	166	9	49	0
ATGACGCACGTGCTGCCCT	Slc6a9	214	0	243	678	444	0	0	15	561	993	106	385	151	574	415	0	0	185	327	0	316	114	165	287	1640	1	5	0	4707	123	131	274	331	369	10	79	0
TACATTCTGCTGCAGGCTA	Rad51d	78	0	305	217	133	0	0	0	187	111	28	113	0	234	388	0	0	122	164	0	0	88	54	87	27	0	0	0	0	34	43	139	130	236	11	48	0
GGGCATACCGGGCTCATAA	Rcn3	62	0	162	174	96	0	0	0	91	12	1	200	46	139	188	0	0	57	48	0	278	88	58	0	23	0	0	0	0	0	0	56	85	48	1	14	0
ATCCCCCGCCACGAGACCT	Fam78b	251	0	247	282	278	0	0	160	377	343	21	419	0	360	251	0	0	313	270	0	359	141	181	235	73	0	105	0	0	22	186	219	328	273	2	67	0
TCACATCAACTCTGAAGAT	Arl9	62	0	128	174	137	0	0	0	119	121	15	98	137	174	0	0	0	76	75	0	0	81	21	116	0	0	0	0	0	31	35	83	52	59	0	16	0
CGGCGCCCATGAAAGACAA	Plcd4	84	0	101	212	162	0	0	0	102	23	38	97	0	250	0	0	0	65	85	0	0	60	44	0	16	0	0	0	0	43	96	89	108	83	7	21	0
GAATTCGAAGAGGCAGCAT	Slc6a15	700	0	430	602	484	0	0	0	310	240	46	465	152	646	467	1	1	211	264	0	0	144	193	245	25	0	0	0	0	40	73	241	316	274	18	53	0
GGAATCACACTTACGTCAA	Capn3	219	0	167	250	217	0	0	0	245	311	25	310	127	447	368	0	0	86	117	0	5	51	92	31	53	0	0	0	0	21	74	122	136	136	11	47	0
TCGATTTGGATAATACAGC	Ofcc1	126	0	127	232	106	0	0	446	79	228	0	193	83	208	401	0	0	38	26	0	0	28	40	48	60	0	239	0	0	0	40	57	77	28	3	21	0
TACCTCGTTAGGATCGGTA	Nsmaf	153	0	172	124	134	0	0	0	78	56	43	195	0	189	0	0	0	25	56	0	0	22	50	67	52	0	0	0	0	52	0	51	51	64	3	11	0
GCGATTTCACCTCCCGAGC	Fubp3	559	0	379	581	389	0	0	289	497	937	81	608	238	557	505	0	0	276	296	0	445	291	309	806	113	0	172	0	0	126	271	346	390	342	21	125	0
TTGGGACTGATTCTGACTC	Gm12886	513	0	456	451	383	0	0	3	422	674	59	486	605	562	925	0	0	247	322	0	402	214	373	544	65	0	4	0	0	44	286	281	341	363	22	84	0
GGTTAGCATCCTCCCCGTG	Map3k19	393	0	221	385	203	0	0	0	276	309	55	356	212	449	0	0	0	163	177	0	177	125	147	196	34	0	0	0	0	59	104	166	207	222	18	51	0
TCTCCTCTAGCTGAGCCCA	H2-Eb2	665	0	811	883	585	0	0	1486	765	1006	122	798	455	841	995	1	0	649	623	0	1055	385	535	806	536	0	889	0	0	146	301	550	674	718	38	142	621
TAGGATATTAGGTGCCGAG	Phex	241	1658	153	90	253	0	876	0	168	529	680	243	179	165	1	0	0	173	188	0	438	71	67	175	454	631	0	0	0	802	173	131	150	185	7	32	1402
CTCGTCAATCAGTGCGGGT	Tbc1d1	722	0	400	688	525	0	0	0	586	710	66	795	260	620	504	1	0	459	507	0	463	434	400	620	96	0	0	0	0	90	173	375	442	488	28	121	0
GCCTATTACGGGCACGAGC	Tnni3k	861	0	502	851	712	0	0	0	670	279	60	896	380	1024	1507	0	0	316	372	0	456	286	544	344	207	0	0	0	0	81	291	377	456	397	16	115	1093
TTGCCTCTCGTTGTGGCGC	Cdyl	941	0	465	1034	969	0	0	957	1065	558	128	726	208	956	1073	0	0	519	648	0	232	389	505	721	336	0	526	0	0	152	310	508	565	690	29	188	0
GCTAATGTATCGTCTGAGG	Asb16	820	1757	615	808	604	0	29	2	597	390	111	914	30	969	1570	0	0	270	359	0	69	291	246	473	136	27	2	0	0	129	208	418	454	439	22	124	0
GCAGGCAAAACAGCTCCTG	Gm525	85	0	50	155	98	0	0	0	55	9	0	105	8	132	150	0	0	46	34	0	114	47	11	90	0	0	0	0	0	0	20	52	51	30	1	13	0
CCTAGCGATGACTTTGACA	Chd2	191	1	113	151	101	0	0	837	151	203	19	160	195	130	672	0	0	61	94	0	0	46	80	0	116	0	451	0	0	31	44	95	161	133	3	29	0
TACTGAACGATGATGACGA	Ffar2	158	2954	197	361	381	0	0	0	289	722	71	290	79	348	497	0	0	106	121	0	0	103	90	68	49	0	0	0	0	86	42	174	170	141	7	53	81
GATAAGTAATTGTACAAGA	4930468A15Rik	0	0	0	0	0	0	0	0	0	0	0	0	0	0	0	0	0	0	0	0	0	0	0	0	0	0	0	0	0	0	0	0	0	0	0	0	0
ACTGTGAAATCGACGGATC	Fgg	168	0	284	142	123	0	0	0	96	145	15	152	1241	273	409	0	0	56	7	0	0	39	113	188	49	0	0	0	0	24	9	44	69	6	3	13	0
AGCAGATATCCCGAGACTA	Prdx3	111	0	151	103	69	0	0	0	83	129	0	90	23	119	0	0	0	20	18	0	145	32	16	156	36	0	0	0	0	0	60	49	70	28	15	21	7
TTTCGGTAACCATCAGGGC	Efemp2	172	0	195	300	226	0	0	113	317	162	30	184	321	303	384	0	0	128	114	0	82	122	207	93	65	0	58	0	0	27	144	196	175	148	19	62	0
TTTATCTCGAGCAGCCTGC	Dcp1a	190	0	257	157	192	0	0	0	215	654	1	153	1050	251	984	0	0	59	105	0	228	72	135	213	0	0	0	0	0	0	115	141	184	144	15	35	0
GCTATGGAATCGAGGTACC	Lcn9	756	0	697	1119	781	0	0	0	685	442	162	1043	1082	1006	1195	0	1	448	692	0	166	431	520	342	93	0	0	0	0	230	274	390	616	763	26	110	0
TGTAAAATCGGCTGGCCAC	Klf8	82	0	144	72	132	0	0	0	216	81	25	134	0	71	0	0	0	85	101	0	0	134	48	7	57	0	0	0	0	26	126	111	147	134	4	26	0
TCAGGCTGGTAGCACGCGC	1810055G02Rik	1090	3505	1270	1086	1295	0	0	2611	1246	1166	192	986	2081	1262	776	2	1	438	707	0	1095	527	684	1211	610	0	1558	129	0	255	330	549	706	821	42	220	0
ACACGAGATGCCAGCGTGC	Dusp8	927	1	648	1128	968	0	0	1501	983	1031	263	959	1415	1035	916	0	0	404	518	0	689	326	471	347	344	1	944	0	0	347	333	442	499	536	29	161	0
CTTTCCCAAGGTCTCTCCC	Btnl6	216	0	177	270	158	0	0	0	296	834	0	130	20	274	0	0	0	154	222	0	408	118	157	220	115	0	0	0	0	0	104	201	241	222	4	44	0
CGAGACCACAGGAACGGCC	Ddx51	17	0	0	25	37	0	0	0	74	14	0	15	0	57	0	0	0	36	30	0	0	24	34	0	45	0	0	0	0	0	24	28	37	29	5	12	0
GAAGACAAAGTTAGGCCCT	BC049352	0	0	0	0	0	0	0	0	0	0	0	0	0	0	0	0	0	0	0	0	0	0	0	0	0	0	0	0	0	0	0	0	0	0	0	0	0
AAACCGGCAACGGTACCAG	Cbln3	277	0	306	232	259	0	0	0	210	568	25	333	105	236	0	0	0	82	123	0	240	85	137	60	80	0	0	0	0	52	92	118	122	138	10	49	0
AACTCGAGCATCGGGATGA	Adat1	274	0	82	230	212	0	2986	1	206	151	2335	321	0	188	834	0	0	79	171	0	2810	66	48	753	929	2312	1	0	0	2924	195	159	138	177	16	41	0
CTTTATCCAAAAACGTGCA	Ssx2ip	0	0	0	2	4	0	0	0	10	31	0	8	0	13	0	0	0	11	12	0	0	12	0	52	19	0	0	0	0	0	19	0	12	13	2	1	0
GGGATCCTTGCAGGCCCCA	C86695	90	0	101	149	131	0	0	527	143	74	0	168	1221	233	632	1	0	113	74	0	0	21	55	102	90	0	317	0	0	1	94	107	164	87	11	25	0
TTTTAAACTTGGTCATCCA	Smim9	0	0	0	0	0	0	0	0	0	0	0	0	0	0	0	0	0	0	0	0	0	0	0	0	0	0	0	0	0	0	0	0	0	0	0	0	0
CTTGGGAAGCTTAGAACTA	Cypt1	119	796	94	63	107	0	0	889	80	28	21	149	260	114	0	0	0	52	57	0	121	69	26	42	249	0	497	0	0	33	30	77	97	46	9	21	0
TGGGGATTTGGTCACCATC	Fabp4	130	0	93	178	143	0	0	0	145	338	22	215	0	214	874	0	0	99	145	0	0	55	30	183	25	0	0	1	0	35	79	109	98	180	8	36	0
AAGCTTTCGTTCGCCTACA	Dis3l	46	0	52	113	82	0	0	0	83	58	0	49	0	72	133	0	0	58	108	0	0	68	75	0	0	0	0	0	0	0	73	61	63	142	5	15	0
TCTGAAGGAGTTTCGGACG	Fbxo31	76	0	81	59	69	0	0	0	70	24	0	94	242	13	0	0	0	36	74	0	0	46	27	68	8	0	0	0	0	0	42	47	72	88	10	17	0
ACTGTCTTGAGGCGTAAAC	Galns	62	0	48	28	50	0	0	0	89	52	19	30	0	33	0	0	0	77	52	0	0	40	13	61	23	0	0	0	0	18	11	45	48	58	12	19	0
TGGGCCAACAGTTAAGGTG	Prr3	326	0	250	391	300	0	0	8	450	269	31	362	75	450	0	0	0	232	315	0	303	165	433	406	131	0	2	0	0	56	121	292	353	378	8	58	0
AGCATGCCGGCACCACGGC	Kcnn3	410	0	422	430	483	0	0	0	797	567	116	715	184	454	1163	1	0	399	346	0	559	281	196	370	58	0	0	0	0	163	152	293	434	322	17	111	0
GGCTGCCGATGTTCAGGAT	Zfp445	235	0	183	57	147	0	0	0	140	25	38	120	1	103	184	0	1	74	157	0	0	52	152	326	19	0	0	0	0	36	88	85	125	181	7	29	0
CACTATGCAATCACCCGAA	Rnf216	72	0	36	82	45	0	0	0	116	148	17	146	0	85	239	0	0	79	108	0	0	32	75	0	0	0	0	0	0	7	72	68	116	122	11	20	0
TAAGATTGCTTCTTAAACA	Asb3	17	0	51	144	65	0	0	0	83	133	0	150	279	167	199	0	0	50	59	0	185	52	97	79	0	0	0	0	0	0	82	89	70	70	1	18	0
GGAGTCCTCGTCAGTCCCC	Anxa2	670	0	491	548	531	0	0	11	453	220	42	372	236	288	0	0	0	309	335	0	0	210	272	419	124	0	2	0	1	50	80	292	334	335	27	97	0
CGATAAGACCATTGGTGGA	Tuba4a	572	0	428	526	389	0	0	47	446	245	167	376	885	594	388	0	0	267	305	0	1	175	282	346	38	0	21	0	0	183	92	307	415	378	12	96	0
GTGCAGTTAACAGAGCCAC	Btg4	507	2668	355	454	432	0	0	0	406	650	31	404	387	277	534	1	0	210	316	0	124	208	248	140	63	0	0	0	0	31	98	213	321	332	17	69	0
GTGATCGGAGTGCCAAGTA	Sltm	385	1561	335	458	304	0	723	241	233	66	679	614	160	241	515	0	0	145	112	0	725	97	195	488	644	579	162	0	0	838	93	147	191	145	5	34	0
CGATTGTGAACCTCCCCTA	Napb	560	0	300	370	233	0	0	0	382	290	23	312	70	383	446	0	0	364	354	0	402	213	435	294	99	0	0	0	0	52	201	309	427	417	20	68	0
CTCGAAAACTTGTCCGTCC	Zfp74	431	395	520	447	330	0	0	0	386	730	89	531	0	540	5	2	0	169	363	0	797	168	296	253	61	0	0	0	0	85	133	257	297	355	15	64	0
TCCGTTCCGTAGACCCAGC	Arsg	667	3052	481	686	652	0	0	0	625	541	56	559	1	690	770	0	0	275	299	0	495	149	67	324	409	0	0	0	1134	61	146	293	304	307	15	116	0
GTACAATACCCGTTGCCAG	Zfp74	91	0	29	209	165	0	0	1378	302	92	40	84	58	249	693	0	0	187	312	0	113	204	166	208	209	0	806	0	0	46	119	184	252	335	17	57	0
ATTTAACCCAGTGACTGTG	Pdcd6	231	0	266	306	298	0	0	0	205	253	26	305	535	496	811	0	0	129	213	0	331	96	104	193	41	1	0	0	0	26	165	174	208	200	9	37	0
TGCGTACCTTGGGGAGTCG	Sars	267	0	318	242	278	0	0	0	275	79	0	285	84	231	385	0	1	201	176	0	173	70	121	139	0	0	0	0	0	0	45	136	165	194	9	50	0
GCAAGGATAGCAGCAGCGT	Mllt11	571	2863	417	517	510	0	0	928	627	427	138	593	166	708	368	1	0	364	522	0	1	225	334	548	296	0	531	0	0	164	116	321	408	588	17	110	0
GGTATCCTCGGTCTCCTAA	D14Abb1e	321	0	256	422	288	0	0	0	351	621	39	534	507	477	150	0	0	335	413	0	562	219	238	547	147	0	0	0	0	47	119	420	406	495	6	74	0
TACATGACGACATGTACAG	Elovl1	103	0	53	79	70	0	0	0	78	109	5	83	0	81	0	0	0	51	20	0	0	61	0	0	15	0	0	0	0	13	34	24	24	21	3	12	0
CAAGATCTCGGTCTCACGG	Nol6	254	0	336	275	318	0	0	0	310	194	2	137	459	397	0	0	0	163	255	0	0	68	58	199	45	0	0	0	0	11	55	150	154	304	20	57	0
TCACGGCGGCCACACTCAA	Fam134a	573	0	349	436	443	0	0	389	442	819	49	638	474	492	0	0	0	245	344	0	532	238	184	150	132	0	254	1	0	44	114	291	242	381	15	82	0
TTCGAGGTGCACTTCGGGC	Hps1	618	0	437	506	410	0	0	0	409	85	94	608	1031	684	237	0	0	186	290	0	148	198	173	384	109	0	0	0	0	109	204	279	360	372	5	84	0
AGGGACTAATTCTCCGTGC	Il17ra	377	1765	356	423	336	0	116	0	311	642	90	337	281	588	868	0	0	207	261	0	198	133	213	579	78	107	0	0	0	144	92	187	257	260	11	71	0
ACCGTGCACAAGCAGGATC	Tdp1	482	0	398	562	565	0	0	0	640	976	29	525	250	713	392	0	0	173	331	0	594	218	239	564	1742	0	0	1	5954	46	279	305	374	344	19	122	0
CAAGAGGTTGATGTACTCC	H13	134	0	84	166	107	0	0	0	119	19	0	160	30	240	0	0	0	39	73	0	33	42	95	18	3	0	0	0	0	0	60	58	94	73	5	24	819
GGTGTCCAGGTCAGAACGT	Dak	184	0	121	361	249	0	0	1	242	284	80	338	141	299	0	0	0	209	217	0	1	135	160	146	14	0	0	0	0	116	117	130	147	267	6	42	0
GCAACTTTCGAGAAGTGCG	Col7a1	82	0	59	41	67	0	0	0	118	105	0	54	0	51	0	0	0	63	82	0	296	42	2	196	19	0	0	0	0	0	42	76	93	81	11	23	0
CCGGATAAAAAGAGTACGC	Ocln	270	0	136	403	198	0	0	0	239	301	52	285	107	348	138	2	0	127	182	0	0	103	129	168	509	1	0	0	1234	54	92	142	133	199	9	41	0
AATGCTCCCCGGAGTGAAG	Rabgap1	127	0	70	257	155	0	0	0	191	309	73	230	199	278	423	0	0	117	186	0	180	83	257	163	56	0	0	0	0	92	45	169	187	237	13	22	0
CGCGGCGCCAGCATCGTAG	Glud1	250	0	308	323	283	0	0	0	238	238	17	334	58	423	331	0	0	93	144	0	252	129	149	0	93	0	0	0	0	23	64	162	168	171	14	39	0
GGTGATTCGGGACACGACA	Rps6ka5	441	3107	402	446	302	0	0	0	453	144	65	470	442	412	699	1	0	344	532	0	250	108	241	288	64	0	0	0	0	99	160	216	312	510	17	95	0
TTTCCTATTGATCTTCTGG	Nlrp4f	78	0	95	192	105	0	0	0	160	148	21	192	292	173	101	0	0	135	292	0	230	119	92	78	60	0	0	0	0	23	160	172	188	302	9	42	0
GTACCATTGTTATTACCTA	Clrn3	60	0	57	135	87	0	0	0	83	13	18	86	155	151	289	0	0	79	56	0	0	47	143	163	0	0	0	0	12	36	75	94	66	52	0	11	1492
CATTGCCACGAGGAGAGCT	Gjb1	271	0	323	150	300	0	0	454	226	138	38	270	311	197	243	1	0	108	109	0	1	120	123	242	77	0	227	0	0	64	63	164	141	118	3	45	0
AATTGGCACCAGTGGGTGA	Mea1	458	0	607	790	474	0	4837	0	545	330	2876	509	486	806	644	0	0	310	399	0	2644	242	389	1792	2077	3696	0	0	2	3325	768	393	505	382	21	115	0
GGCCTCTTGTTAGAAGAAG	Cfdp1	0	0	0	0	0	0	0	0	0	0	0	0	0	0	0	0	0	0	0	0	0	0	0	0	0	0	0	0	0	0	0	0	0	0	0	0	0
CGCTACGGTGTATCGGACC	Htr1b	335	0	167	404	291	0	0	0	354	91	27	399	374	187	336	0	0	256	305	0	1	234	145	314	51	0	0	0	0	38	79	241	261	317	18	57	0
GGTTCTAGTCGCTCTGAAC	Lrrk2	246	0	153	260	215	0	0	963	329	111	114	267	96	280	436	0	0	138	242	0	184	230	194	605	267	0	585	0	0	124	59	194	225	287	8	62	0
AGCGATATCCGCTACCTGC	Fem1b	292	0	404	204	358	0	0	0	389	90	26	254	999	210	0	0	0	143	233	0	242	231	62	239	15	0	0	0	0	38	52	184	251	264	0	60	0
GACGTACGCAGCAGTGCTG	Acn9	376	0	413	257	384	0	0	0	460	239	16	437	78	346	643	0	0	165	342	0	897	88	96	172	655	0	0	0	1622	25	77	176	242	357	7	85	0
ATACAGACGTTATCGTCCA	Psma7	52	0	85	128	134	0	0	648	181	429	0	76	91	75	288	0	0	74	87	0	0	34	195	35	147	0	349	0	0	0	70	88	91	86	13	28	0
AAGTGACAGTCTAGAGGTG	Tubg2	0	0	0	22	3	0	0	0	13	39	0	0	0	6	0	0	0	12	21	0	0	11	1	0	18	0	0	0	0	0	0	0	5	28	3	0	0
CTGAGATTGTCGGACGCCA	Mex3c	455	0	414	528	385	0	1	33	419	993	96	547	403	624	1551	0	0	237	346	0	791	263	155	112	92	0	18	0	0	118	178	311	298	402	38	84	0
CCACAGTTAAACTTGGCCG	Trmt112	70	0	30	36	27	0	0	0	55	127	4	70	0	55	211	0	0	4	41	0	0	21	15	126	8	0	0	0	0	12	8	35	28	50	2	4	0
CTGAAGCTCTGAATGAAGA	1700019A02Rik	9	0	36	4	10	0	0	0	15	17	0	0	0	40	0	0	0	8	36	0	0	25	10	74	0	0	0	0	0	0	18	7	0	50	0	7	0
GGTAAGCTGTAATGCTGGC	Klra5	454	984	390	497	391	0	0	2957	492	309	116	518	294	644	259	0	0	351	404	0	322	223	163	317	559	0	1779	0	0	133	166	303	362	423	3	94	0
ATATAACAAAGTATAGTCC	Kctd1	36	0	25	67	35	0	0	0	16	3	21	27	0	65	329	0	0	7	34	0	0	14	26	0	0	0	0	0	0	34	0	18	21	50	3	5	0
ACCGTACTTGCAGCGGCTC	Tsc1	758	2384	495	881	587	0	0	0	886	465	84	534	727	727	192	1	0	227	312	0	459	316	248	653	132	0	0	0	0	104	64	391	441	381	25	153	0
ATCCCACTAAATAGGTCTC	Cdc42se2	10	0	79	45	62	0	0	0	82	89	25	82	0	74	0	0	0	50	56	0	0	55	9	128	0	0	0	0	0	33	70	66	87	72	2	11	0
ATAGAATTCCAAGGACATC	9430023L20Rik	78	0	176	321	181	0	0	0	126	251	14	244	45	243	379	0	0	43	56	0	0	42	60	157	33	0	0	0	0	15	22	107	138	63	4	29	0
AGCGTACATCTCGCTGAAA	Mcm9	51	0	122	173	206	0	0	0	180	234	74	174	1	273	157	0	0	127	139	0	0	92	76	68	42	0	0	0	0	52	118	120	87	156	10	35	0
GCGCAGATCGGTGGGGACC	Nudt14	276	0	389	368	218	0	0	0	223	760	19	256	356	395	166	0	0	154	142	0	2	148	89	321	2690	0	0	1	7823	33	88	159	157	172	15	42	0
AAGGAGAAGAATTAAATGG	Rhox5	45	0	27	104	39	0	0	0	32	59	0	129	81	96	0	0	0	4	28	0	0	9	17	133	14	0	0	0	0	0	37	33	53	36	4	17	0
GTTCGACGCGCGCCAAGCC	Ermp1	520	0	464	635	480	0	0	0	647	176	151	688	474	435	371	1	0	230	382	0	165	158	271	569	1153	0	0	0	3975	201	443	317	445	381	14	101	0
GTGTACACAGGTAAAAAAC	Rab21	0	0	0	0	0	0	0	0	0	0	0	0	0	0	0	0	0	0	0	0	0	0	0	0	0	0	0	0	0	0	0	0	0	0	0	0	0
GGCAGTAAATATTGCCTCG	Arnt2	0	0	0	0	0	0	0	0	0	0	0	0	0	0	0	0	0	0	0	0	0	0	0	0	0	0	0	0	0	0	0	0	0	0	0	0	0
GACCTAGCAAGATAACCAG	Tnfrsf1a	56	0	52	232	85	0	0	0	70	15	0	47	0	211	0	0	0	40	64	0	565	37	8	0	23	0	0	0	0	0	13	53	71	74	7	14	0
CCACTCGTTGATGGACTGC	Serpinh1	519	1579	478	706	545	0	646	347	499	448	571	448	1339	635	362	1	0	310	305	0	1125	151	155	529	317	458	215	0	0	646	150	188	269	362	8	67	0
CTAGGCTGTTTGGTGTAAC	Lmo3	485	1	482	611	442	0	0	1045	479	634	124	500	780	628	319	2	0	200	303	0	219	189	438	596	262	0	624	0	0	129	216	357	421	313	10	93	0
TATGAGCTGGAGAACGCCG	Mynn	496	0	242	588	339	0	0	0	379	1122	66	465	731	456	117	0	0	193	321	0	211	155	100	332	19	0	0	0	0	70	153	249	216	370	17	73	0
ATTTTCGGTCAGAATCACT	Lyrm2	0	0	0	0	0	0	0	0	12	37	0	0	0	0	0	0	0	0	8	0	0	3	4	0	12	0	0	0	0	0	0	8	7	8	0	0	0
TGTTCGTGGCGCTGGGCGC	Mtch1	1165	1449	1028	1402	1256	0	0	412	1537	849	193	1277	1065	1254	1082	1	0	699	957	0	885	555	483	1245	2032	0	254	1	5104	232	645	858	866	1006	31	252	0
TCGGGAAATGTCGCACGGC	Pax6	204	0	159	343	248	0	0	173	473	533	127	231	403	381	0	0	0	191	438	0	1	228	267	480	61	0	96	0	0	178	132	310	424	546	7	101	0
ACTTAGCTAGGGCTCCGTC	Dctn2	420	0	440	580	522	0	0	571	539	1651	27	391	172	697	429	0	1	228	261	0	299	157	192	496	230	0	338	0	0	35	145	280	348	284	20	93	0
CCTAGTTGAATTTTGTGAT	Adam39	667	0	488	826	437	0	0	397	438	560	126	688	426	958	901	0	0	335	425	0	255	302	456	473	175	1	263	0	0	148	455	531	565	438	14	100	0
AGAAGAAATCCTCGCAGTC	Ccdc107	87	0	119	83	84	0	1138	0	50	96	589	114	0	147	0	0	0	18	25	0	527	13	18	492	447	860	0	0	0	700	14	35	36	37	0	17	0
AGGGCCCGGCTTGCCCGTG	C1ql1	277	0	178	232	171	0	0	0	215	145	5	265	227	340	314	0	0	117	140	0	0	139	124	94	35	0	0	0	0	8	76	128	167	159	12	42	0
TGTCAGTCGCTGCCGGCTA	Edc4	573	0	356	553	419	0	0	1230	614	127	163	436	245	278	253	0	0	311	342	0	0	171	268	467	359	0	716	0	0	208	137	397	427	399	8	120	0
TACCGTTATTTGCCCCTAA	Maml2	100	0	66	129	104	0	0	437	89	140	0	198	148	51	494	0	0	102	92	0	184	18	14	1	69	0	296	0	0	0	45	74	82	107	8	19	0
TTAGAATCTCCGTGTGCCG	Smad2	442	0	273	556	360	0	0	606	553	223	138	405	493	561	0	0	0	342	411	0	657	247	272	322	282	1	402	0	0	188	254	337	396	438	22	104	0
CGCGGGGAAAACCGACACG	Plxnd1	56	0	118	136	100	0	0	0	117	129	24	89	0	91	0	0	0	69	35	0	0	82	41	91	13	0	0	0	0	20	41	68	83	30	6	15	0
ACTGACTATGCGGAGGAGA	Hypk	134	1	114	157	118	0	0	0	195	169	32	205	0	189	0	0	0	60	100	0	293	76	113	83	710	0	0	0	1880	35	80	126	190	132	8	28	0
CGATAGGCAGTATCACGGG	Cntrob	475	0	476	482	442	0	5320	446	610	965	3684	485	253	654	658	0	0	358	314	2	3733	226	310	1960	2023	3904	244	2149	2	4521	588	408	442	343	36	117	0
CCGAGATCGCCACGGCCAC	Aars2	763	0	632	804	706	0	0	0	633	1050	57	697	787	873	232	0	0	172	338	0	151	199	500	364	230	0	0	0	0	70	193	346	428	349	12	93	0
CTTGCCCTATCTCCAAAAC	Uevld	4	0	17	14	19	0	0	0	32	150	0	22	0	39	0	0	0	13	74	0	0	23	24	0	17	0	0	0	0	0	20	24	33	84	0	9	0
GTTTCACGACAACGCCAAT	Khsrp	30	0	0	52	24	0	0	0	32	223	26	14	74	43	0	0	0	29	9	0	0	23	2	0	21	0	0	0	0	26	14	24	17	8	2	10	0
TGGCCGCGGATTTTCGACA	Sh3gl2	369	0	267	650	357	0	0	338	448	164	69	482	303	508	144	0	0	264	369	0	1	220	265	173	65	0	187	1	1	110	212	295	356	439	8	71	0
TGAACAGGTCAATCCCCGG	Top2a	554	0	434	459	392	0	0	1128	550	430	68	476	130	564	474	1	0	240	264	0	740	154	209	344	221	0	672	0	0	74	216	261	316	263	7	80	0
CCTCCAAGCCGGACAATCC	Npy	31	0	17	81	49	0	0	0	49	186	16	49	0	104	0	0	0	29	45	0	0	34	0	89	0	0	0	0	0	12	29	22	30	49	6	15	0
CCAGCACAGCGCTCATTGC	Smagp	321	0	279	291	309	0	0	782	398	1040	101	362	74	248	0	1	0	210	214	0	254	150	212	313	235	1	471	0	0	134	157	215	312	200	15	75	0
CTTGACACGGGGCCGGCCT	Fibcd1	564	1	449	662	534	0	4971	1575	632	1086	3044	645	215	541	1206	0	0	368	409	0	3984	291	369	1890	2140	3730	1011	0	1	3704	450	425	504	492	12	118	0
TATGCTAATCAAAGCAGTA	Nucb2	0	0	0	0	0	0	0	0	0	0	0	0	0	0	0	0	0	0	0	0	0	0	0	0	0	0	0	0	0	0	0	0	0	0	0	0	0
ACCGCCCTCTATGAGCTGC	Dnajc30	737	1806	477	829	641	0	1	422	652	478	85	735	779	900	408	0	0	266	470	1	682	221	291	821	169	0	239	0	1	83	143	421	482	542	23	128	0
TCTATTTCTGGGTTTTCCG	Mycbp	181	0	112	366	134	0	0	2	194	265	2	321	103	286	0	0	0	259	285	0	0	201	185	196	79	0	1	0	0	9	129	182	218	336	8	41	0
TCCGCCGACTTGTGGCCAA	Msh3	507	3448	457	856	565	0	0	820	648	781	346	548	124	829	0	1	0	556	634	0	706	307	667	1069	2059	1	511	6733	1	423	204	600	515	889	25	134	0
AATAACCAGCAAATTGGCC	Lpar3	469	1862	331	501	316	0	1	608	279	843	54	438	9	689	411	1	0	205	231	0	598	168	206	162	110	0	331	0	0	72	133	213	276	275	10	47	0
GGAAATTTGGGTAGGAGTG	2010107E04Rik	265	0	125	286	132	0	0	0	155	95	30	373	126	307	117	0	0	133	223	0	0	202	148	194	70	0	0	0	0	49	146	194	239	235	4	38	0
CTTGCCAACGAGCCGTCAG	2310045N01Rik	124	0	148	198	160	0	0	0	155	55	13	112	52	191	0	0	0	64	184	0	0	65	106	182	18	0	0	0	0	12	56	107	152	213	8	27	0
CGCGCCATAGGAGTGCTCC	Pola2	213	0	156	124	148	0	1	530	179	122	34	97	64	91	0	0	0	55	255	0	0	81	90	381	161	0	302	0	0	42	121	129	116	256	2	35	0
GGTGGTTCGCACTCCATCC	Atp8a1	168	0	116	175	136	0	0	0	100	48	0	160	42	209	0	0	0	41	76	0	131	38	59	52	25	0	0	0	0	0	26	81	68	101	2	16	0
ACACCCATCCACCGGCTCA	Cers4	1341	3601	775	1219	1049	0	1015	688	1197	638	643	991	407	1400	1085	1	0	646	710	1	1622	394	303	1769	2077	715	383	0	3636	838	482	630	774	867	47	214	0
CTACCGGTCTGCATGACAG	Nav1	635	0	629	524	519	0	0	0	422	381	110	559	641	806	242	0	0	271	309	0	384	168	271	340	34	0	0	0	1	152	198	220	342	351	11	70	0
GATCCAAATTTGAACGCCG	Ctcf	0	0	0	0	0	0	0	0	7	2	0	0	0	0	0	0	0	0	0	0	0	5	21	0	0	0	0	0	0	0	0	5	1	0	0	1	0
AGGGGCTATTTGGACCTAG	Col4a6	37	0	87	14	41	0	0	0	45	2	17	53	0	24	0	0	0	35	50	0	0	26	111	0	0	0	0	0	0	45	8	69	61	73	4	9	0
CTCGCTGAGTGCTGCCGCT	Arhgap30	626	1	830	741	537	0	0	1207	930	950	207	567	1146	810	0	0	0	551	721	1	652	302	461	927	312	1	699	0	0	261	304	629	680	730	36	140	0
ACCTGTGCTTGGTTGCCGG	Creb5	999	1	896	828	708	0	0	1180	1053	845	273	970	241	1141	622	0	0	676	843	1	851	513	528	709	475	0	658	1	0	343	322	806	809	947	39	176	0
GATTCGACGCTGTACCTCA	Amfr	419	0	388	238	353	0	0	1	333	107	0	229	123	183	204	1	0	89	259	0	327	166	335	228	17	0	1	0	0	0	167	190	146	222	5	62	0
ACGGCCCGACTTCGTGACA	Fam92b	284	0	228	224	191	0	0	537	220	203	89	274	0	137	0	0	0	109	140	0	249	83	168	71	88	0	326	0	0	129	172	112	124	128	14	44	0
ACCCCTTCATTGTGCCCGG	Treh	880	2089	694	1117	509	0	0	0	741	146	114	833	724	544	333	0	0	602	751	0	755	512	543	791	104	1	0	0	0	189	463	526	766	840	35	181	0
GATGTATACAAGTATCGGG	Trappc10	73	0	13	138	37	0	4083	1	32	88	2642	81	104	62	763	0	0	36	53	0	1810	39	15	551	1391	3069	0	0	0	3326	362	44	32	41	5	8	596
TGGCCGCTGCGTTGGAATG	Parvb	383	0	452	457	367	0	0	0	434	792	97	617	472	544	697	0	0	218	353	1	262	165	364	334	106	0	0	0	0	122	195	275	325	407	15	102	0
TACGAAGTGATGAGCAAAC	Bin2	61	0	88	160	158	0	0	0	163	112	16	167	0	132	222	0	0	72	99	0	0	153	90	245	31	0	0	0	0	18	30	84	131	119	5	32	0
GAGGTCGTAGGTATTGGAC	Sept6	317	0	407	182	420	0	0	865	523	420	86	364	1	223	416	1	0	309	378	0	135	167	194	517	1605	0	488	8296	0	117	190	292	393	415	9	102	0
TCCTTCAATCTGCTACGCC	E030002O03Rik	245	0	279	389	271	0	0	0	345	299	38	316	175	303	99	1	0	286	317	0	221	233	280	484	98	0	0	0	0	51	112	312	400	375	17	65	0
CAATGACCGATCGCGGCGT	Nkx2-6	795	1626	569	780	535	0	3294	0	694	721	2209	727	522	841	468	0	0	416	498	1	2388	309	257	1075	1373	2491	0	0	0	2800	298	371	453	491	33	129	0
GCGTTAGAGAAACCTCCAC	Tor1aip2	341	0	283	342	219	0	0	394	236	884	81	198	128	426	235	0	0	106	216	0	0	86	184	219	91	0	224	0	0	73	91	200	198	240	19	67	78
TTCCAGATTAACGGAGTCC	1700034F02Rik	15	0	58	22	17	0	0	0	29	110	23	31	0	36	0	0	0	12	7	0	4	7	90	119	0	0	0	0	0	24	15	11	10	10	0	5	0
GCGATGAACATAATTTCAA	Tfdp2	0	0	0	0	3	0	0	0	7	1	13	3	0	4	0	0	0	14	5	0	0	0	6	0	0	0	0	0	0	9	0	3	7	5	0	0	0
AGGACCCACCCCTTGAACT	Etv5	365	0	44	297	159	0	0	622	176	157	88	294	0	246	467	1	0	170	210	0	0	68	44	110	96	0	358	0	0	119	86	141	166	215	10	40	0
TTGGGCAACACCTACCATC	Qtrt1	250	0	48	222	197	0	0	0	306	168	112	109	0	68	266	0	0	153	248	0	165	94	170	541	1206	0	0	6073	1	117	179	168	182	273	7	47	0
AAGTGACGCTAACAAATAC	Mettl8	6	0	0	32	29	0	0	0	43	44	0	4	0	43	160	0	0	26	8	0	0	6	4	0	22	0	0	0	0	0	0	11	17	6	0	6	0
TTCGATCTCATTACCAGAC	Lrrtm3	69	0	92	70	56	0	1	0	51	80	0	62	0	133	0	0	0	26	16	0	117	30	23	0	0	0	0	0	0	0	8	21	21	19	0	5	0
GCTAAAAACGAGCAAGTCA	Med10	71	0	34	74	55	0	0	0	95	233	24	72	58	91	0	0	0	48	31	0	0	21	48	95	384	0	0	0	1356	32	0	64	68	41	3	24	0
TTGGTCCACACAATCGGAG	4930402F06Rik	15	0	49	51	38	0	0	0	60	77	0	22	0	72	0	0	0	21	78	0	144	8	44	0	22	0	0	0	0	0	0	45	37	99	2	12	0
ATGGAATATTGTTGGTCCC	Klf17	125	0	101	201	125	0	0	0	74	236	12	247	0	155	552	0	0	65	46	0	229	30	89	136	42	0	0	0	0	19	30	93	45	57	5	17	0
ACCTCAGATATACTGAGGG	Mcpt4	76	0	10	200	76	0	0	0	101	256	0	154	0	152	0	0	0	58	113	0	233	82	52	160	0	0	0	0	0	0	40	64	75	103	9	15	0
GTTTCTGTCAAGCTTCGAC	Rasal2	111	0	79	151	128	0	0	0	178	170	7	119	0	167	0	0	0	98	183	0	0	39	125	74	23	0	0	0	0	11	61	105	165	161	8	38	0
GTTGGGGGTTTGACGTGCC	Ddi2	409	0	130	175	182	0	834	268	241	155	726	232	135	234	649	0	0	166	386	0	469	216	165	705	413	627	144	0	0	874	223	208	249	431	13	52	0
AGTTATGTCACCATACAAC	A730017C20Rik	66	0	32	55	74	0	0	0	85	7	22	38	0	87	0	0	0	24	42	0	0	29	8	0	0	0	0	0	0	24	51	26	27	57	4	16	0
TGCCTCACGGGGTACGTGA	Htr7	70	0	8	77	100	0	0	0	168	311	199	87	61	38	0	0	0	85	93	0	2208	49	82	1003	1923	1	1	10119	0	286	57	141	139	70	7	37	0
TCCTTGTCCAGGCATAAGA	Gucy1a3	51	0	31	103	91	0	0	0	125	21	9	50	0	159	0	0	0	114	131	0	0	133	119	12	8	0	0	0	0	21	26	104	141	159	1	32	0
TTCTAGTAGTACCGTGAAC	Mkln1	94	0	37	77	88	0	0	0	83	112	51	81	5	92	211	0	0	29	23	0	556	71	137	301	617	0	0	3053	0	67	35	51	45	26	5	25	0
CATGAAGGTGTCCCTACGC	Rnf126	139	0	118	129	143	0	0	0	252	357	26	116	375	172	0	0	0	72	114	0	0	99	92	93	61	0	0	0	0	25	68	99	134	132	14	42	0
ATGAGCCCGGGCAAATGCG	Pelp1	455	0	255	201	310	0	0	0	288	583	76	177	0	196	379	1	0	105	137	0	502	87	121	143	34	0	0	0	0	79	120	173	168	152	6	53	0
ACGTAGGTGTTTACAGCGC	Abcc10	208	0	215	243	208	0	2501	784	384	928	1808	341	162	367	763	0	0	151	235	3	1897	146	165	1224	2769	1846	493	7315	0	2103	321	272	343	224	17	76	0
GAAATCTCGAGACCTAAGA	Spatc1l	0	0	0	0	0	0	0	0	0	0	0	0	0	0	0	0	0	0	0	0	0	0	0	0	0	0	0	0	0	0	0	0	0	0	0	0	0
CAATTGTCCATATGACGGA	Tox3	183	0	143	233	191	0	0	0	274	147	9	138	10	140	0	0	0	117	245	0	0	115	82	83	32	0	0	0	0	11	87	216	189	197	24	47	0
TCTAACTGAGACCTTACGC	Cftr	41	0	0	93	38	0	0	0	48	18	0	14	0	42	0	0	0	11	1	0	0	5	24	0	12	0	0	0	0	0	17	14	10	1	1	3	0
GTGCTTCTTGCTCACACTG	Dusp14	288	0	228	374	274	0	0	0	408	159	58	381	239	473	416	0	0	174	267	0	0	115	349	471	64	0	0	0	0	54	99	266	308	304	14	79	0
ACGTGCAGCGCTCGCCTAG	Drp2	1318	1863	1133	818	1109	0	102	210	1213	830	196	1463	677	793	71	1	0	653	872	0	689	573	585	580	1313	61	124	0	3363	285	350	793	844	906	34	233	0
GTACCATTGTCTAGACCTA	Wdfy2	1	1764	0	5	21	0	0	0	46	31	0	10	0	25	0	0	0	8	23	0	299	8	32	0	0	0	0	0	0	4	0	16	26	25	5	10	0
TACTTGTCGCTGTCCAGCG	Trpc3	468	1	372	540	456	0	0	6	640	540	28	526	514	734	648	0	0	304	464	0	275	189	380	549	100	0	3	0	0	22	139	365	451	493	6	113	0
GCGCGTCTGCAAACGGGTA	Wdr7	364	0	236	491	335	0	0	490	470	857	11	315	214	465	175	3	0	271	296	0	0	143	170	479	176	0	291	1	0	16	341	341	335	361	19	92	0
GCAGCAAATGTCGTCAACG	Slc47a2	280	1798	372	457	330	0	0	0	477	289	43	377	209	480	173	1	0	170	285	0	0	164	190	207	52	0	0	0	0	39	128	259	262	271	18	77	0
AACATTCAGATTTACCCTG	Polr2h	99	0	114	53	59	0	0	0	44	7	0	59	0	73	245	0	0	50	95	0	298	24	31	0	0	0	0	0	0	0	0	29	31	103	0	12	0
ACTGGAGTTCTATGCACCA	Pdia4	353	0	312	447	416	0	0	0	457	1148	162	648	864	663	0	0	0	272	317	1	508	200	230	431	112	0	0	0	0	219	230	338	460	351	20	87	0
TGGTGTGTGTGGGCCCGGT	Cdpf1	796	0	663	709	680	0	27	1373	840	290	74	781	789	981	807	0	0	406	574	0	612	448	385	647	454	27	874	0	0	98	198	544	575	533	50	166	0
GTGTCGGGGACTTTTCACC	3425401B19Rik	516	2729	355	692	415	0	0	860	403	188	26	565	491	597	654	0	0	383	405	0	423	344	215	481	230	0	535	0	0	39	166	331	440	481	26	91	0
GTCACTCGGGGAAACCGTC	1700019O17Rik	149	0	82	207	166	0	0	0	205	287	52	175	187	243	238	0	0	74	103	0	0	114	112	0	56	0	0	0	0	72	101	96	96	123	6	33	0
CGTATCAAGCCAGCTAGCG	Grip2	589	1918	452	539	603	0	0	0	642	682	63	592	318	1010	109	0	0	276	392	0	613	281	467	651	106	0	1	0	0	83	144	354	379	396	27	122	0
AGTTGACAACCAGCGCGGC	C1ql2	438	1	293	746	498	0	0	382	596	392	154	464	634	749	229	1	0	234	238	0	581	217	219	368	128	0	208	0	0	214	199	368	374	287	23	118	0
CTCATGTGGATTTGAAGGT	Zfp664	657	0	506	708	510	0	0	0	411	356	55	653	585	837	1164	0	0	210	329	0	0	197	201	375	115	0	0	0	0	83	271	301	335	350	14	80	0
AGTCAATAACGTATGGATC	Sele	49	0	61	84	75	0	0	0	68	26	0	31	0	87	0	0	0	29	43	0	0	28	21	41	0	0	0	0	0	0	22	18	12	52	2	12	0
CCGTGCGCTAGCCGGTGCG	Zfp575	430	272	264	512	477	0	0	1320	506	600	58	736	0	613	541	1	0	213	341	0	573	217	211	169	313	0	761	0	0	59	188	314	354	385	18	101	0
CCCGGAATTGTTTGATGCC	Bsdc1	563	0	404	757	382	0	0	406	374	336	139	588	140	689	869	0	0	272	412	0	337	212	408	564	163	0	257	1	0	164	108	364	442	441	14	72	0
AGGTGCTTATGGAGACACT	Ahcyl2	145	0	38	87	78	0	0	0	226	138	36	78	91	93	242	0	0	169	131	0	0	53	33	0	43	0	0	0	0	68	67	164	159	132	16	46	0
AAGGGCGACTTACCGAGGC	Ppapdc1b	448	1	280	501	379	0	0	0	469	532	72	341	449	491	621	0	0	198	236	0	193	128	284	341	21	0	0	0	0	91	172	241	318	225	18	69	0
GGACAATGTCTATCGACAG	Tph2	406	0	316	451	367	0	0	0	363	897	91	361	100	679	257	0	0	227	331	0	1287	100	221	345	1138	0	0	5557	1	124	168	184	291	376	13	64	0
TAACAATGTTCTCCGTGGA	Tmtc2	133	0	24	117	72	0	0	0	67	11	30	73	0	79	0	0	0	39	20	0	0	23	154	46	0	0	0	0	0	33	46	57	44	21	0	10	0
AGACCGGCATCAACCTCCG	Abcc9	161	0	177	295	168	0	3602	1	284	145	1995	167	90	268	271	0	0	189	182	0	1922	123	56	986	1339	2769	0	0	0	2616	175	120	216	202	3	49	0
TATGCTGCGATCATTAGGC	Fem1b	175	0	171	166	175	0	0	0	274	86	0	135	173	107	233	0	0	80	66	0	0	79	58	238	47	0	0	0	0	0	125	98	105	85	4	46	0
ATCTATGTTTACTCCAAGC	Otor	28	914	28	27	27	0	0	1043	56	92	20	40	0	65	196	0	0	62	38	0	0	7	27	76	177	0	583	0	0	20	56	39	40	30	7	13	0
GCAATATTGTGATGCGCTC	Ppp2cb	422	0	404	916	652	0	0	619	662	1448	131	687	469	888	613	0	0	215	482	0	169	259	398	608	249	0	355	1	0	188	181	411	410	488	39	134	0
CAGCGCCTCGGCGAGGTCG	Sall4	524	0	515	436	423	0	1	243	556	423	86	365	88	538	0	0	0	206	222	0	396	204	200	496	207	0	133	0	1	95	98	356	357	257	13	99	0
CAACCGTATGAACCAGATC	Phf20	90	0	59	112	62	0	0	0	107	190	0	24	2	70	220	0	0	52	12	0	0	16	42	0	0	0	0	0	0	0	33	29	50	21	0	10	0
CGGGCGACTCGCTCCACGT	Yars2	683	0	420	681	704	0	364	1	766	366	326	710	583	899	588	0	0	343	300	0	773	228	245	590	279	265	0	0	0	383	188	480	611	311	43	148	11
CGGCGGTCGAACACGATGG	Terf2	618	0	366	276	427	0	0	0	477	104	5	214	126	175	0	0	0	91	205	0	0	114	44	153	33	0	0	0	0	4	71	223	280	221	12	91	0
AAAGCCAATCTTCCCACGG	Rln1	851	0	606	955	490	0	0	1120	357	419	96	1096	637	785	532	0	0	251	305	0	111	273	118	369	180	0	636	0	0	130	241	218	308	337	11	66	410
GATTACCAATCGGCCAAGC	Egr3	465	8903	420	684	492	0	0	0	543	745	119	640	520	769	1162	0	0	190	323	0	410	227	330	618	1338	0	0	0	3826	142	124	283	396	343	11	94	0
GCCTGATGTATTCCACCAC	Tmem239	645	5058	301	745	482	0	0	287	493	562	71	642	757	751	236	1	0	359	316	0	0	186	245	403	140	0	147	0	0	72	201	372	404	327	8	82	0
GCGGGAAGTTGACCAGTCG	Cenpo	184	0	114	236	168	0	0	532	343	63	138	168	183	279	124	0	0	175	214	0	507	160	127	327	130	0	301	0	0	195	111	228	266	183	13	55	0
ATGGAGGTTCCTACACGAA	Eif2b4	136	0	139	191	118	0	0	0	137	83	23	93	0	229	0	0	0	45	105	0	0	81	89	46	52	0	0	0	0	30	69	60	108	115	10	17	0
CAACTTTCTAACAGCCTAC	Whsc1	467	1	322	659	386	1	2072	0	399	533	1555	568	308	541	867	2	0	236	489	0	1933	233	159	1456	1643	1656	1	0	2386	1852	353	293	382	493	18	87	0
GATTGACCAGGTGAAGTCC	Cog7	227	0	171	129	116	0	0	0	144	274	0	120	0	143	340	1	0	66	69	0	0	52	75	279	19	0	0	0	0	0	118	123	186	61	16	29	0
CACAACGACGGCCCAGAGC	Itpripl1	333	1	316	273	360	0	0	0	445	162	14	311	286	338	583	0	0	129	170	0	0	93	95	356	57	0	0	0	0	20	104	190	211	152	12	81	0
GAAACTCAGCACCCGCCGA	Prrt3	472	0	426	576	398	0	1	840	501	695	170	473	101	687	873	0	0	278	388	0	0	284	323	725	283	1	504	0	1	205	242	319	401	432	34	98	0
ACGGACATATCCCCAACGG	Treh	298	0	67	340	182	0	0	0	201	177	10	197	231	123	496	0	0	66	127	0	0	64	88	523	19	0	0	0	0	13	39	157	128	123	4	29	0
ACTCATTCCTATTTGCTGG	Mageb3	532	0	417	332	244	0	1	0	337	875	69	421	280	426	362	1	0	227	259	0	0	219	359	217	75	0	0	0	0	73	191	346	422	266	22	76	0
AGCAAACACGTCTACGGTC	Slc9a2	482	0	485	576	566	0	0	0	537	365	82	597	187	685	178	0	0	174	296	0	196	321	208	437	56	0	0	0	0	98	165	214	284	294	17	88	0
ACCAAAATCAAACTGCCGC	Wsb2	204	1	132	242	167	0	0	0	184	583	71	333	186	304	662	0	0	133	148	0	0	107	154	363	70	1	0	0	0	81	64	149	173	167	6	40	0
CTACCCATGCGTAACACTG	Lrrc14	692	1685	712	755	744	0	0	0	721	685	133	692	296	792	78	2	0	281	406	0	1	196	431	532	118	0	1	0	0	176	166	298	398	474	18	103	0
AGGCAAGAAGGTGAAGTGC	Fxyd7	405	8193	343	509	417	0	0	0	352	337	1	288	384	361	416	1	0	207	303	0	243	76	192	362	121	0	0	0	0	0	136	152	225	327	6	53	0
TGCATGCCCGCAGACTCGG	Uncx	252	0	171	264	196	0	0	0	269	554	22	255	127	221	457	1	0	168	220	0	283	92	199	362	73	0	0	0	0	51	166	151	191	222	10	74	0
GAGGAAATTTTGGATAGAC	Gm5142	63	0	22	55	23	0	0	0	20	2	15	24	0	24	0	0	0	23	47	0	0	18	25	93	5	0	0	0	0	17	25	15	26	58	1	9	0
CGGATGACCTGTGCTCGAG	Mrc1	376	1949	186	494	326	0	0	625	477	66	128	381	84	445	259	0	0	183	300	0	882	118	138	540	1735	0	372	3	5784	174	213	278	342	290	9	85	0
ACGCAAGGCCCAACAACTG	1700011L22Rik	17	3742	66	67	58	0	0	1	31	25	0	61	0	88	535	0	0	15	35	0	0	29	0	0	0	0	0	0	0	0	0	11	19	49	2	7	0
TTCATACCGGGCCCCGCTC	Htra4	696	0	790	1000	755	0	0	1773	723	413	143	839	70	920	403	1	0	289	423	0	127	241	277	644	402	0	1073	0	0	180	394	420	449	470	30	145	0
TGCGCTCACCTGCCGAGTA	Phox2a	346	0	488	549	464	1	0	7	630	1070	37	794	489	566	226	0	0	365	455	0	157	327	202	588	295	0	11	0	1	50	226	431	466	486	38	124	0
ACGACCATGATTGACGGCC	Aco1	248	679	204	223	235	0	1805	0	232	168	1131	264	554	243	0	0	0	141	92	0	1365	83	113	806	725	1370	0	0	0	1400	174	144	149	104	3	51	0
ACTAAGAGTATCAGGTCCC	Vmn1r73	211	0	131	275	133	0	0	0	184	287	0	167	0	197	872	0	0	65	94	0	336	108	61	77	14	0	0	0	0	0	26	150	136	98	4	31	0
CACCCAGTACGTCAGCCAC	Reep5	423	0	588	490	657	0	0	0	588	727	1	415	332	618	374	0	0	184	284	1	909	226	226	185	83	0	1	1	0	3	193	258	333	302	12	89	0
GTAGCTTCTCTTCGCCAGT	BC030336	237	0	439	453	353	0	0	0	496	259	64	349	215	517	536	0	0	297	347	0	73	191	432	468	164	0	0	0	0	66	129	317	430	401	20	107	0
TGCAACTCTCATCTTCGGA	Actn4	0	0	0	0	0	0	0	0	0	0	0	0	0	0	0	0	0	0	0	0	0	0	0	0	0	0	0	0	0	0	0	0	0	0	0	0	0
CGGGCACTTGGTTTCGGAT	Satb2	157	0	99	148	98	0	0	770	118	116	15	225	57	223	321	0	0	141	184	0	1	55	101	2	168	0	433	0	0	17	101	97	128	207	18	19	0
CAGTTGCTTATACAGTACA	Rmdn1	251	0	206	329	210	0	0	0	228	318	87	348	171	381	998	0	0	134	215	0	0	94	141	131	71	0	0	0	0	107	56	129	213	264	7	48	0
ACGCCTGGAGCGATCACAT	Proser1	163	0	52	52	110	0	0	0	74	206	0	116	1	77	0	0	0	26	105	0	0	47	56	64	0	0	0	0	0	0	14	70	52	100	3	13	0
GAACAAGCCGTCGGGACTC	Gpr89	302	744	170	223	217	0	0	650	218	163	57	286	138	198	0	0	0	79	284	0	514	71	455	584	159	0	366	0	1	101	56	141	163	269	8	45	0
ACATCGAGTTTTGTGCCGC	Epor	1032	0	663	1180	718	0	1	920	730	1115	230	1142	658	611	825	0	0	569	623	0	316	353	738	649	345	0	603	0	0	296	259	573	685	621	43	148	0
TCCACATGATGAGGAATAA	Vmn1r87	137	0	76	171	108	0	0	0	57	109	33	114	34	146	851	0	0	20	16	0	123	57	40	295	2234	0	0	1	8338	43	20	62	70	34	2	10	0
GCTGCAAGTTCTGGATCAA	Rab18	215	903	206	396	205	0	0	633	259	225	36	277	288	260	1063	0	0	206	166	0	225	140	185	315	201	0	368	0	0	42	150	152	228	201	8	54	1455
GTGGGCACCTCGCCGCGCC	Tk2	91	6459	86	160	114	1	0	737	185	22	49	35	108	79	218	0	0	84	209	0	126	145	285	93	119	0	438	0	0	82	73	109	148	239	3	33	0
AAGGTACCATCTAGGGGAC	Trex1	89	0	88	72	103	0	0	0	134	102	59	124	1	96	865	0	0	58	63	0	266	78	54	196	25	0	0	0	0	50	66	68	121	64	3	21	0
GGAAGAGTACGCTAGGAAG	Spc25	52	0	167	147	108	0	0	1161	179	304	68	107	78	168	158	0	0	91	100	0	0	85	103	293	349	0	662	0	0	114	86	128	145	113	1	40	0
AGGTAGTTAAGCCGGCAAT	Slco1a6	469	0	560	569	493	0	0	124	533	366	23	546	742	497	662	1	0	205	253	0	348	225	457	292	1501	0	65	0	4325	26	220	349	506	276	5	103	0
ACCATGGATGTTCGAGCAC	Ece2	376	0	261	467	398	0	0	0	532	417	24	473	449	497	424	0	0	265	269	0	0	132	267	541	88	0	0	0	0	36	82	281	281	291	6	74	0
CCACGCAGTCCCCGACGAT	Arhgdig	226	0	116	192	204	0	0	0	273	182	0	130	106	175	0	1	0	90	89	0	0	97	96	285	43	0	0	0	0	0	134	129	159	102	11	29	0
GCACGGAATGCCAAAGATG	Sult1d1	38	0	175	59	59	0	0	0	91	16	0	132	0	156	0	0	0	30	75	0	0	18	50	0	65	0	0	0	0	1	13	44	72	78	1	11	0
ACATCACGGAGTCTACCAC	Insc	24	0	46	33	56	0	0	0	130	223	27	76	114	66	0	0	0	50	116	0	0	28	25	85	0	0	0	0	0	38	46	41	53	126	2	19	0
AAAGACAGCGATCCGGCCC	Ccdc107	581	0	496	641	431	0	0	23	466	1306	41	597	165	758	103	0	0	214	323	0	493	187	270	331	160	0	13	0	0	53	126	293	326	359	23	99	0
CTTGTTTCCAGCCAACGGG	Rcan1	116	0	82	232	96	0	0	0	186	102	102	233	0	251	0	0	0	132	171	0	0	104	189	384	790	0	0	3961	1	116	21	182	191	182	5	35	0
CCTCACCCCGGATAGCAGT	Krt84	472	0	462	674	319	0	0	1032	425	1031	86	550	196	607	0	0	0	259	427	0	0	193	195	275	201	0	660	1	0	121	188	262	431	488	19	70	0
TTCTGGGCAGTACCATGAC	Ifnk	494	0	723	562	577	1	0	745	694	256	108	577	772	669	110	0	0	395	348	0	200	251	248	412	299	0	484	1	0	141	230	333	438	398	11	93	0
TGGACCAGCATGTCAACGT	Pank4	164	0	124	145	142	0	1	1023	231	153	0	87	92	142	209	0	0	70	155	0	151	71	28	68	194	2	618	0	0	0	54	107	114	137	3	36	0
GCCCTACGGGATGAGAACA	Spert	117	1773	123	264	173	0	0	984	181	478	40	377	363	331	196	1	0	197	298	0	0	139	119	307	235	0	570	0	0	31	166	159	197	290	23	37	0
TCTCGCTGCTCGACCATGG	Mrps5	825	1	704	964	798	0	0	832	795	376	45	893	158	1200	235	0	0	670	659	0	0	463	546	1197	329	0	451	0	1	68	396	517	715	682	15	149	0
CACTCGGTCGTTGTGCAGC	Nip7	164	0	96	127	164	0	0	0	269	202	23	448	177	90	0	1	0	60	93	0	0	87	110	148	0	0	0	0	0	25	40	141	95	117	2	44	642
GAACCGTGAAGGGCCGAAC	Shank3	173	0	112	263	202	0	0	0	287	124	43	151	117	259	0	0	0	177	129	0	1	100	78	166	70	0	0	0	0	53	58	120	135	145	7	43	0
CCAATAGCAAAGGCCGTCG	Zfp609	440	0	246	292	372	0	0	659	348	292	42	275	443	274	240	0	0	172	229	0	389	130	141	111	311	0	374	0	0	47	102	185	199	250	1	63	0
ATGAACGTTTAGCTGGTGA	Wdr37	210	0	201	275	219	0	0	0	238	177	54	304	20	428	508	0	0	172	154	0	0	108	67	230	51	0	0	0	0	71	158	133	219	148	0	55	0
GAGAGGTGGCATCTGACGC	D11Wsu47e	605	1092	638	541	548	0	0	0	738	499	141	455	745	666	0	1	0	253	467	0	311	373	581	435	139	0	0	0	0	193	120	379	509	469	24	129	0
TTACCCAGAGCGCACGCGT	Wnt10a	946	0	725	819	1070	0	2847	473	1122	631	2039	828	489	981	1311	0	0	384	455	0	2170	319	317	2156	1394	2220	253	0	2	2483	480	531	480	491	21	183	0
GACCAAGGATCTGGGCCGA	Mcrs1	375	0	332	495	344	0	0	0	280	154	14	388	512	416	639	0	0	205	199	0	0	58	236	56	82	0	0	0	0	20	168	151	207	230	14	52	0
TGATGGGCACTGATAAGTC	Proca1	452	1807	217	510	281	0	0	1239	297	612	37	301	260	392	259	0	0	207	222	0	310	194	114	707	171	0	734	0	0	48	37	175	211	221	2	55	0
AAGACGGCGTGCATATTCA	1700029P11Rik	0	0	0	0	0	0	0	0	0	0	0	0	0	0	0	0	0	0	0	0	0	0	0	0	0	0	0	0	0	0	0	0	0	0	0	0	0
AGCATGCGCAGATATCGGG	Erp27	496	0	232	515	405	0	0	0	482	316	110	551	87	530	195	0	0	309	323	0	0	317	392	317	59	0	0	0	0	119	138	262	303	359	25	100	0
ATGGATCCTCTGATTGGAC	Btg1	0	0	0	0	0	0	0	0	0	0	0	0	0	0	0	0	0	0	0	0	0	0	0	0	0	0	0	0	0	0	0	0	0	0	0	0	0
AAGCTCGAAGCACAGCTAA	H2-Ke2	19	0	6	44	47	0	0	0	30	174	0	60	0	11	0	0	0	16	23	0	0	5	0	0	22	0	0	0	0	0	51	10	11	14	2	7	0
TCGTTGGCGCTGCATGGAC	Ryk	157	0	127	103	158	0	0	0	173	49	47	91	58	73	316	0	0	133	110	0	195	35	212	92	10	0	0	0	0	66	20	132	161	120	4	26	0
CTTTCTCTGGACGCACGCC	4930415O20Rik	246	1353	332	495	356	0	0	1984	433	118	43	554	32	555	120	0	0	233	290	0	399	150	283	844	484	0	1148	1	0	69	332	229	334	331	28	64	0
CGCGAAGAAGACGGCGAGC	Adcy2	0	0	0	0	0	0	0	0	0	0	0	0	0	0	0	0	0	0	0	0	0	0	0	0	0	0	0	0	0	0	0	0	0	0	0	0	0
GTCGACAGCCACCGCCAAG	Adora2b	385	1	416	424	290	0	0	0	376	421	89	299	12	245	143	0	0	205	341	0	171	162	327	182	73	0	0	0	0	104	121	227	288	375	20	68	0
GTCCCGGGAGTTTGCATCG	Umodl1	126	0	173	251	173	0	0	0	259	338	22	324	109	318	0	0	0	188	248	0	1	228	107	301	67	0	0	9	0	37	236	178	212	289	15	58	0
TTCTGCAGCTTCTTCCCGC	Ldlrap1	561	646	352	680	437	0	0	755	503	736	124	527	623	503	323	1	0	384	495	0	386	187	157	642	2701	0	450	0	7520	142	203	326	347	548	20	103	0
CCGCTCCTCAATCAGCGCA	Mtss1l	183	0	70	75	92	0	0	0	127	128	0	56	8	29	318	0	0	59	95	0	264	22	15	81	42	0	0	0	0	0	43	63	93	99	1	14	0
AAAGGCGCCGGCTGCTACC	Lrfn1	101	0	345	298	286	0	0	0	314	736	27	351	70	354	0	0	0	125	201	0	191	89	205	134	41	1	0	0	0	43	164	161	245	223	9	54	0
CAACGCCTCTCTAGAGCCC	Slc22a8	616	0	310	615	430	0	0	0	535	316	163	558	336	719	490	1	0	264	300	0	0	319	370	733	1702	0	0	1	5075	211	321	390	527	319	13	92	255
AAAGCAGCCTAGGAAACAT	Mpv17	200	0	232	290	146	0	0	0	165	341	9	162	116	198	231	0	0	71	124	0	0	92	145	141	43	0	0	0	0	24	134	91	139	169	11	22	0
ATATCCTTAGCTGCTGGAC	Mbtps2	345	0	319	127	380	0	0	0	618	188	62	356	0	202	465	0	0	344	256	0	7	170	432	211	172	0	0	6	0	61	143	321	390	247	16	119	0
ATACCACTGCTATGAACCC	Asb17	375	445	388	389	355	0	0	561	443	452	69	385	69	439	711	0	0	252	277	0	335	197	385	114	180	0	302	0	0	122	113	249	255	325	12	72	0
TGATATCGTATGTGATGGA	Erh	380	0	307	425	315	0	0	0	243	89	26	410	96	497	0	1	0	130	123	0	0	109	140	53	32	0	0	0	0	37	104	132	154	164	1	37	0
TGTACCCACAACGTGTGCC	Trim46	133	2766	95	125	185	0	0	1	196	84	17	148	238	182	0	1	0	80	106	0	0	41	167	141	40	0	0	0	0	30	104	99	154	137	13	37	0
CATCGGGGTGATCAGTCAA	Nipbl	89	0	104	84	50	0	0	0	123	8	0	39	0	32	0	0	0	36	61	0	0	53	70	156	0	0	0	0	0	0	82	90	59	54	1	23	0
TGAAGGACCTTCCCAAGGC	Cd70	99	0	53	59	99	0	0	0	207	119	117	111	0	81	0	0	0	89	87	0	0	79	20	204	0	0	0	0	0	143	87	103	176	84	2	32	0
CTGTGCCATTGTGCGGGAA	Slc22a6	572	0	564	650	406	0	0	843	428	648	144	665	401	757	273	1	0	189	267	0	360	174	326	262	277	0	477	1	2	189	195	282	421	321	29	78	0
TACCCGATCGACTGCGTCA	Slc25a28	363	0	330	285	489	0	0	15	545	302	41	363	1832	374	281	0	0	244	170	0	0	106	81	170	129	0	8	0	0	63	157	217	256	163	11	92	0
GGATTCATGTACCTGCCAC	Ccdc12	245	2	120	166	243	0	0	1337	394	223	129	351	0	179	0	0	0	184	339	1	593	145	158	221	229	0	771	0	0	157	83	260	313	323	10	76	0
TAGAGATACGTTATGAAAT	Trim60	0	0	0	0	0	0	0	0	0	0	0	0	0	0	0	0	0	0	0	0	0	0	0	0	0	0	0	0	0	0	0	0	0	0	0	0	0
TTACCTTAGTTTGTGAACC	Cfdp1	374	917	297	522	385	0	0	1220	397	278	57	577	39	268	1235	0	0	206	273	0	308	124	189	525	354	0	670	0	0	64	164	272	344	326	13	69	0
GTGATTGTCGATCACCCGC	Car5b	432	0	347	244	391	0	0	0	486	252	83	397	235	208	342	1	0	189	233	0	554	196	155	491	139	0	0	0	0	116	131	226	310	249	16	91	0
CAGCTGCACAGTATGGATC	Thoc6	231	0	122	214	163	0	0	0	250	376	50	124	81	290	0	0	0	112	109	0	160	159	91	219	65	1	0	0	0	47	65	126	164	114	19	42	849
TGGATCGCAACCTTGCAAT	Vmn2r12	156	0	177	320	181	0	0	0	306	491	73	179	218	291	504	0	0	133	180	0	452	149	258	239	89	0	0	0	0	95	91	253	250	264	17	58	0
CTTCCGGCCGGAAACAATC	Sema5b	21	0	8	40	12	0	0	0	30	13	0	0	0	21	0	0	0	5	4	0	0	10	13	0	18	0	0	0	0	0	0	24	10	10	0	7	0
TGCATCCGGTGTCGGCGCA	Ppan	227	0	290	327	456	0	0	0	462	209	0	195	199	158	0	0	0	169	185	0	1	97	136	205	116	0	0	0	0	0	61	212	232	210	23	83	0
AATCAGTTTCTGTCATCAC	Gm9733	164	0	67	92	81	0	0	0	107	281	0	152	0	181	0	0	0	51	36	0	0	41	27	56	15	0	0	0	0	0	51	85	70	35	3	15	0
CTTGGGCCCACCGGCAGCT	Tor4a	796	934	660	878	525	0	1	2183	669	831	203	706	1820	906	855	1	0	632	788	0	846	416	601	673	527	0	1222	8	0	223	371	642	796	885	33	158	0
TGCTATTTGGAGCTCGAGA	Car11	242	3366	236	190	143	0	0	0	150	429	59	147	117	238	154	0	0	111	119	0	106	52	61	309	40	0	0	0	0	58	42	81	118	120	15	25	0
CAGCAAGAGGTCGTACCAG	Zcchc13	156	0	93	47	103	0	0	0	132	71	12	144	83	60	0	0	0	39	130	0	161	77	117	90	79	0	0	0	0	11	0	113	149	129	4	29	0
GTCACGCGGTGCTAGCGCT	L3hypdh	796	1558	695	881	680	0	0	0	827	444	182	1093	230	845	0	1	0	355	614	0	542	386	577	198	132	0	0	0	1	214	271	480	524	662	27	131	0
TTGTCCTCCAACTGAGATC	Ppt1	364	0	354	449	338	0	0	272	402	477	54	536	139	388	244	0	0	264	258	1	191	215	491	743	84	0	169	0	0	61	77	303	370	312	15	85	0
CATTATGCGGTGTAGGGAA	Nop58	87	0	127	212	104	0	0	762	98	255	12	218	79	162	789	0	0	78	76	1	1	47	119	323	320	0	427	0	0	27	113	122	179	69	14	35	0
ATCTTCCAGCGCCCGGGTG	Abhd17a	517	1589	645	715	432	0	1	251	557	399	172	628	371	812	866	1	0	421	548	0	414	330	437	753	214	0	117	0	1	212	389	592	691	585	26	101	0
CGGGACGTGCCTATACGGC	Haao	275	0	272	518	309	0	0	472	518	337	53	482	194	450	0	1	0	238	260	0	0	77	77	125	89	0	262	0	0	74	128	183	247	301	17	79	0
ATGAGCTTCTCGGGCGCCT	Zfyve1	931	1478	707	1105	683	0	0	0	759	447	174	1307	1758	1243	1173	0	0	520	631	1	437	419	503	341	231	1	0	0	0	250	241	600	589	698	29	188	0
CAAGATCTAAGAATGCCTG	Lyz1	212	1	54	327	178	0	0	0	210	170	42	160	117	226	241	0	0	105	212	0	237	93	128	71	31	0	0	0	0	47	101	136	156	243	9	37	0
TGAATCGCTAGGACGCGCA	Trappc9	179	1871	63	153	221	0	0	533	234	350	14	133	224	140	125	0	0	140	76	0	0	66	199	0	117	0	309	2	0	17	128	94	113	95	4	38	0
ATCCGCCGAATTCTAGAGC	Oplah	201	0	136	224	196	0	0	0	104	177	0	173	58	259	235	0	0	74	43	0	0	49	98	196	9	0	0	0	0	0	34	83	64	56	5	27	0
TACATTCAACTTTGGATCC	Fpr2	45	0	5	50	31	0	0	0	33	10	7	44	111	69	0	0	0	19	17	0	0	41	73	136	0	0	0	0	0	10	25	33	31	21	0	9	0
TACCGAAACGTTTTCGACA	1700034F02Rik	468	3553	337	385	500	0	0	293	420	629	26	498	120	469	441	1	0	211	237	0	69	147	312	529	137	0	182	0	0	36	190	185	211	267	12	70	0
GCGATTATTACTAATGGTA	Ufm1	162	0	62	90	100	0	0	0	125	595	33	132	194	169	0	0	0	58	114	0	444	74	214	113	49	0	0	3	0	32	65	87	109	110	4	26	0
GGTCAATCCATTGGCCACT	Stmnd1	110	0	92	122	74	0	0	0	77	47	20	68	0	101	0	0	0	11	34	0	0	15	18	0	2	0	0	0	0	31	25	54	48	37	2	11	0
AATGCATTAACTGCAGACG	Prss54	266	0	282	364	236	0	0	0	244	280	41	322	234	207	121	0	0	107	178	1	392	61	109	191	32	0	0	0	0	38	95	146	198	203	11	43	0
GCTATTGTAGCCATCACTG	Crb3	269	0	110	162	140	0	0	0	130	300	38	260	289	218	297	0	0	122	102	0	0	25	45	121	17	0	0	0	0	52	97	93	148	113	7	28	0
TACAATATGCTACCTCCAA	Cox5b	100	0	78	63	75	0	0	0	109	34	0	51	52	86	752	0	0	38	34	0	0	60	46	229	43	0	0	0	0	0	25	36	99	51	6	17	0
TTGACCATGGAGCGGGCGC	Ppapdc3	951	0	702	1298	867	0	1	0	1150	483	95	851	585	1228	802	0	0	463	627	1	812	433	760	1074	390	0	0	0	0	116	403	558	633	635	42	198	922
TGGGTCCTTCAGTAGCTGC	Rnf34	562	0	558	547	478	0	0	1	622	419	86	858	438	692	487	0	0	347	403	2	718	199	222	193	65	0	0	0	0	90	147	379	441	456	18	99	0
CAGGCCCGTTGGTCGCATG	Tenm4	1084	1580	1255	1462	1261	0	1	1056	1481	842	223	1304	360	1468	1315	0	0	704	755	0	1063	513	720	1787	349	0	640	0	0	293	315	803	924	886	50	240	882
CCCGAGTGGTTCACAAGAA	Abcc5	307	0	297	332	148	0	0	0	306	423	67	241	0	264	0	0	0	262	281	0	219	183	152	51	111	0	0	0	0	83	75	245	247	298	11	66	0
TTCATGATTTGGACAGCCT	Ms4a1	447	1798	401	437	393	0	0	0	442	871	26	344	355	522	0	0	0	244	243	0	516	139	254	443	1112	0	0	0	3416	42	201	397	371	236	27	86	0
TGGAGTCGAGGCCAACCTG	B9d2	168	0	316	269	289	0	0	401	358	312	83	275	0	445	242	0	0	144	220	0	141	101	141	0	105	0	199	1	0	95	91	180	228	260	10	70	0
TCCGGGGAGTTTTCATCCG	Spg20	319	0	438	549	297	0	0	0	414	873	191	535	388	619	0	0	0	324	363	0	381	264	401	974	195	0	0	712	0	230	252	408	622	385	40	98	0
TCGAGAGATGTTCAAGCGA	Zswim8	30	0	16	28	47	0	0	0	79	42	0	42	0	56	0	0	0	35	71	0	0	22	83	47	0	0	0	0	0	0	27	30	60	96	0	10	0
AGTATTTACGGGCTACAGC	Prcp	323	0	263	534	322	0	0	0	295	676	54	423	239	539	148	0	0	110	175	0	315	81	152	482	27	0	0	0	0	76	96	182	185	183	7	47	0
AACTTGAGCACGTGCCGAA	Itgb2	35	0	125	97	99	0	0	0	115	104	0	37	0	132	0	0	0	52	102	0	0	54	57	67	0	0	0	0	0	0	42	68	55	89	8	27	0
AGCAGTCGCGCGGCCAACG	Cdv3	644	0	637	468	775	0	0	1223	932	285	188	546	628	535	907	0	0	445	466	1	749	588	628	330	347	0	696	0	0	237	79	480	526	539	35	138	0
GTCACCTATACCGACCGCT	Lsm10	258	0	140	162	175	0	0	459	245	373	49	327	84	181	0	0	0	166	209	0	0	64	96	251	117	1	280	1	108	43	53	164	249	240	9	43	0
ATTGGAGGCCTCCTCGCAC	Perp	687	0	398	535	495	0	0	445	743	747	137	443	120	607	1144	0	0	349	431	0	0	190	525	365	124	0	265	0	0	139	244	398	433	486	26	113	0
GTAGGCTGCTCATGACCGG	Nedd9	283	0	204	354	242	0	0	1352	294	426	120	253	8	313	0	0	0	131	239	0	954	138	178	447	232	0	772	0	1	164	123	270	323	229	22	60	0
TCTGTGTGCTTCGAAGGTC	Slc39a1	93	0	115	157	144	0	0	502	226	317	12	192	227	274	0	0	1	100	190	0	108	75	139	197	93	0	309	0	0	24	97	116	129	214	12	45	0
TTATGATCAAAGCAGTCCG	Mccc1	294	0	183	173	202	0	0	0	230	49	8	136	84	200	127	0	0	106	95	0	0	119	47	322	51	0	0	0	0	9	57	135	187	116	1	45	0
CCTGGACCGTATCCGGCAT	Mrps16	334	0	240	309	307	0	0	0	405	405	55	325	78	415	511	0	0	192	311	0	196	175	137	603	73	0	0	0	0	77	64	255	344	303	14	71	0
GACACCGATGAGTGTCAGG	Apba2	225	0	218	328	355	0	0	1379	556	180	93	255	144	362	0	0	0	225	309	0	391	131	284	457	254	0	851	1	1	110	146	223	276	321	8	94	0
ATACGTTTTCTATTACCAC	Sepsecs	188	0	161	213	181	0	1	0	138	796	19	199	50	237	917	0	0	60	75	0	1	46	84	38	48	0	0	0	0	24	92	81	93	113	19	14	580
TCTCTAGCGTAGACACCTC	Cwh43	518	3412	365	599	556	0	0	0	696	1224	95	429	320	662	0	0	0	363	342	1	374	194	230	386	104	0	0	0	0	119	207	329	368	355	21	130	0
GCTGTACGGGCCTCTACGG	Ptprf	614	3432	394	793	471	0	1	645	701	788	238	486	240	897	103	2	0	417	749	1	106	383	346	1262	238	0	376	0	0	297	294	637	754	780	36	148	0
CATAGATTCCTTTGGAATG	Fra10ac1	0	0	0	0	0	0	0	0	14	0	0	0	0	0	0	0	0	6	14	0	0	1	0	0	0	0	0	0	0	0	6	7	9	17	0	3	0
GCTTGGTGCTTACTCGTGG	Ube2v1	193	0	312	294	175	0	0	0	247	276	23	330	567	295	416	0	0	116	185	0	0	137	90	223	47	0	0	0	0	39	100	176	192	212	9	56	0
CTTAGGCTCGCCGAAGTGC	Kdm4b	703	1	452	767	669	0	0	940	607	252	170	783	1103	840	612	0	0	294	282	0	424	293	413	305	294	0	547	1	0	193	193	319	341	322	15	111	0
GTGGGATACCTCTTAGCGC	Ube2e1	288	0	457	245	272	0	0	0	396	144	19	223	70	416	143	1	0	274	319	0	0	193	170	286	101	0	0	0	1	38	133	205	356	316	11	82	0
GGAATCACCGAAAGATGAG	Mcph1	108	0	79	240	118	0	0	0	118	353	47	280	73	222	615	0	0	140	380	0	334	60	94	67	69	0	0	0	0	65	41	102	121	385	11	24	0
ACCTGGTCCATGGTCAGTG	Cib4	835	1459	745	1219	910	0	0	176	1169	753	157	800	737	1230	816	0	0	559	614	0	883	640	612	626	144	0	97	0	0	192	350	693	812	604	23	203	0
AACACCTGGGTATTGCACT	Gm6432	641	3279	584	399	480	0	0	1192	605	344	142	650	63	490	264	1	0	320	421	0	503	223	403	713	297	0	711	0	95	174	308	431	504	398	33	106	0
AGGCATCAGATCTTGCCTA	Uqcrb	185	0	88	204	142	0	0	0	165	26	61	198	0	186	673	0	0	117	87	0	0	101	21	147	51	0	0	0	0	62	72	104	73	97	7	29	0
GCCGTCACGTATCGCCTCG	Trank1	518	1	522	313	659	0	0	1686	1055	757	89	483	147	246	1264	1	0	441	523	0	596	285	393	982	417	0	956	0	1	114	212	449	620	603	50	186	0
CCTACAGAATTCTCGGGTC	Pex14	642	0	464	889	386	0	0	0	386	709	136	603	706	868	463	0	0	290	290	0	1023	242	212	581	524	0	0	0	1817	145	180	268	349	306	28	81	0
TTCTCGCAATAAGGCCACT	Rsad1	1063	0	799	1015	942	0	1	0	770	2288	162	1182	2100	1116	1282	1	0	497	461	0	675	269	265	690	72	0	0	0	0	199	241	491	510	516	28	152	0
GGGCTGACAACGTTCACAT	Kmt2e	595	0	253	398	356	0	0	0	517	191	49	517	323	521	176	0	0	240	314	0	738	205	307	182	30	0	0	0	0	71	188	235	285	314	13	96	0
CGATATTGACGACAGCGCG	4921506M07Rik	558	0	413	653	474	0	0	1	454	179	56	435	54	455	0	0	0	178	221	0	407	159	167	139	97	0	0	0	0	58	117	301	281	211	2	85	0
CTTCAAGTAAGGACCACGA	BC100451	431	1	209	394	364	0	0	49	252	822	76	222	354	405	583	0	0	72	79	0	0	90	73	24	30	0	25	0	0	66	0	101	149	99	19	52	0
TCTCGATGCGCGTCAGGTA	Nop56	481	3149	431	503	477	0	0	0	515	563	62	536	115	445	123	0	0	264	354	1	106	241	384	198	92	0	0	0	0	94	140	264	285	376	13	88	0
GAAATGCCCTTATTAAATG	Sh3glb1	0	0	0	0	0	0	0	0	0	0	0	0	0	0	0	0	0	0	0	0	0	0	0	0	0	0	0	0	0	0	0	0	0	0	0	0	0
TCAGACAAGTATGGGCAGT	Tex36	475	0	418	595	477	0	0	0	460	664	75	420	322	571	491	1	0	210	272	0	0	231	198	274	179	0	0	0	0	95	160	257	354	314	22	77	0
GAAGATAGCAGGCACTCCT	Taf12	8	0	45	55	29	0	0	0	47	5	0	26	0	47	0	0	0	12	28	0	0	61	6	77	0	0	0	0	0	0	0	27	24	28	5	11	0
GCTTCAGCCTTTCGACCGA	AW209491	478	0	347	670	379	0	0	0	393	164	78	546	267	570	496	3	0	203	326	0	203	150	215	0	18	0	0	0	0	90	154	251	289	324	7	81	0
GGAGCGCTTCCGCGTGGAC	Bicc1	444	0	417	963	619	0	0	56	821	1071	24	637	313	1062	503	0	0	365	607	0	906	276	451	967	159	0	29	0	0	20	227	438	557	594	22	167	186
CGCTTTAGGCCGTCCCTGG	Ctnna1	622	1	413	830	542	0	0	582	853	1149	73	598	167	812	238	1	0	443	419	1	216	383	923	1009	220	0	370	0	1	85	412	549	677	509	40	171	0
CTAGTTTCGCTATGCAGAT	Abcb1b	240	0	134	189	144	0	0	0	197	268	0	212	66	198	0	0	0	91	73	0	0	105	158	0	61	0	0	0	0	0	50	127	168	89	1	37	0
GACTGCCGCTGCGTCATCG	Det1	64	0	141	205	169	0	1	0	311	382	51	136	103	242	0	0	0	138	178	0	487	116	187	56	59	0	0	0	0	70	185	178	259	189	6	66	0
CCAAACTGTACAGCCACCC	Gjb3	88	0	59	108	92	0	0	0	66	12	10	73	92	156	299	0	0	33	45	0	0	72	22	59	0	0	0	0	0	5	16	77	36	46	3	22	0
TGGTTGCTGTGAAGCCAGA	Nme4	102	0	63	180	110	0	0	0	188	117	29	147	51	188	149	0	0	91	109	0	755	66	158	136	1680	0	0	0	5265	25	185	118	165	123	7	27	0
CCAAACCCGTGCCGCAGAC	Als2cl	257	0	305	144	305	0	0	672	309	66	18	284	123	143	0	0	0	155	109	0	285	51	35	417	158	0	396	1	0	24	101	150	151	124	12	58	0
AGTGTCTCACCTGGATGCC	Rasl11b	525	1493	605	761	630	0	5744	1224	650	691	4353	740	608	670	760	1	0	395	570	1	3705	353	510	1884	2518	4393	708	0	0	5321	584	574	729	689	47	150	0
CAAGTGCCTGCGCTTCAAC	Fbxo16	455	0	625	897	832	0	581	0	910	918	492	918	1474	785	313	0	1	370	337	0	335	356	371	433	391	427	0	0	0	593	383	476	560	400	31	195	0
TCGGCGGGCATCATCCACC	Mapk11	1001	0	833	917	878	0	0	0	878	523	228	724	328	1187	526	1	0	557	500	0	0	426	498	555	126	1	1	0	0	249	290	496	605	548	17	170	0
TATAAGAATCTTCTATCGT	Rap1b	135	0	46	93	65	0	0	0	52	309	18	107	57	103	746	0	0	32	41	0	180	15	47	96	57	0	0	0	0	37	6	46	58	73	9	12	0
TTCCTCCTGAATCCCAGTG	Olfm3	527	0	323	420	297	0	0	9	324	430	16	475	164	416	246	0	0	207	251	0	117	243	170	219	28	0	0	0	0	14	27	259	305	279	18	58	0
GAGCTCCGATGCCGTGAAA	Med26	117	0	111	134	79	0	0	0	119	92	0	100	0	102	0	0	0	74	95	0	0	30	113	132	55	0	0	0	0	0	30	82	76	133	10	20	0
GACTTCACTCGGAGCTACC	Nckap1l	321	0	201	406	307	0	0	0	299	128	126	389	1404	494	251	0	0	192	151	0	0	194	83	666	71	0	0	0	0	149	220	315	287	215	10	71	0
AATGAAAACTGCTGAAGCG	Fam105b	152	1626	258	241	172	0	0	0	192	139	41	183	0	363	607	0	0	57	237	0	0	55	242	264	5	0	0	0	0	37	82	102	146	250	7	28	0
TAAGACCACGAATTGCATC	Gm11541	171	0	172	211	197	0	0	0	218	152	0	261	47	229	0	0	0	63	190	0	273	90	75	318	40	0	0	0	0	0	18	78	125	178	2	34	0
CTGCAGCTGAATTTAAGAC	Arid4b	13	0	8	72	13	0	0	0	24	202	1	36	0	40	1181	0	0	22	58	0	226	16	7	0	33	0	0	0	0	0	28	16	39	40	3	3	0
GTCCCCCTATAGACTCAGC	Gjd2	80	0	101	166	175	0	1820	0	195	399	1239	299	0	251	0	0	0	117	90	1	1226	50	39	581	855	1397	0	0	0	1593	175	128	152	69	10	43	0
GGGATCCAAGTACAAGAAT	Rad17	0	0	0	0	7	0	0	0	26	119	13	0	0	1	0	0	0	11	41	0	0	0	42	0	0	0	0	0	0	12	0	28	21	65	2	3	0
CTCGGAAGCACTACACCCT	Sertad2	416	0	536	646	450	0	0	329	457	229	138	559	101	701	0	0	0	274	291	0	0	208	363	224	146	0	203	161	0	169	77	311	326	317	9	83	820
ATCCACCCAAATGACACAT	Arg1	23	0	10	20	20	0	0	0	49	5	0	29	0	8	0	0	0	28	39	0	0	9	0	0	0	0	0	0	0	0	0	44	40	72	0	7	0
ACAGGCGCCTTCATCCAGT	T	281	0	93	220	151	0	0	0	162	154	0	155	0	169	162	0	0	122	182	0	278	45	64	195	39	0	0	0	0	0	76	95	92	174	5	29	0
CTCCACGGTGCCCGGGGAT	Gpr97	641	1780	637	992	502	0	0	0	643	181	204	835	339	599	776	2	0	591	686	0	361	492	520	225	208	0	0	0	1	235	278	696	821	715	73	149	0
TCGTGCACGCGGTGATAGA	Tymp	165	0	116	203	185	0	0	0	193	117	27	180	386	173	114	0	0	141	72	0	210	115	33	228	16	0	0	0	0	22	79	136	176	85	14	39	0
TATTTTAGAGTGGCCACAT	Mrpl35	453	1	349	817	508	0	0	0	407	1163	38	639	633	767	290	0	1	195	262	1	505	192	273	547	95	0	0	1	0	45	153	298	326	299	26	81	0
CAGCGGAGCTTCGGAAAGG	Ppp1r36	173	0	89	53	88	0	0	0	98	53	0	107	467	82	0	0	0	66	60	0	0	35	41	114	0	0	0	0	0	1	24	64	87	53	0	8	0
GAAGATCCGGAAATACCTC	Smim7	205	0	131	276	133	0	0	0	235	222	75	174	199	197	399	0	0	184	134	0	0	69	48	221	61	0	0	0	0	103	58	180	230	144	3	39	0
ATCCGTTATCTTCTGAATC	Bcl10	52	0	17	128	34	0	0	1	47	313	0	63	79	65	0	0	0	16	27	0	0	16	12	0	15	0	0	0	0	0	0	40	77	35	4	12	0
TTTCCGTGGACATCCGCGA	Gm15091	149	0	64	55	104	0	0	0	106	93	44	60	36	88	0	0	0	35	115	0	0	13	67	284	29	0	0	0	0	38	58	68	63	118	5	26	956
GCCAAGAGTGCTTCAGGTG	Rab42	336	0	362	501	377	0	0	0	331	467	78	415	112	478	96	0	0	178	219	0	560	181	126	248	63	0	0	0	0	101	142	205	236	224	11	73	0
CAGCGCCGTGTCGCCATGG	Nfkbil1	320	0	203	232	216	0	0	0	348	284	12	178	0	267	477	0	0	114	170	0	176	192	154	70	68	0	1	0	0	11	115	141	150	189	8	68	0
CGTGTGTTGGTGGCGAGGT	Tirap	189	0	175	315	245	0	0	760	264	144	54	392	0	137	230	0	0	165	161	0	454	177	219	92	100	0	456	0	0	64	101	154	158	180	3	54	215
GCTGGAGATGGACTTGCCA	Cdc42se1	197	0	173	303	189	0	0	0	281	671	49	209	227	308	273	0	0	91	142	0	203	261	263	154	139	0	0	0	75	56	33	187	259	159	11	60	0
CTTTACCCGAGTCTCCCCC	Tmem260	55	0	83	103	83	0	0	0	130	43	14	95	0	130	0	0	0	39	58	0	0	48	69	0	0	0	0	0	0	18	61	83	126	77	4	17	0
ATGCTCAAAGTACGCTCTC	Gm14744	179	0	123	143	263	0	0	0	294	21	23	253	0	102	0	0	0	117	180	0	0	89	93	219	68	0	0	0	0	16	126	120	164	164	0	52	0
CTCCAAACCTAGCTGTGGC	Hspb8	243	1	295	382	334	0	0	1038	471	285	94	408	78	431	0	0	0	229	243	0	271	190	143	606	187	0	609	0	0	122	122	258	296	266	9	97	0
GCGGATCATATTATCACCA	Prps1l3	320	0	278	410	269	0	0	377	276	595	94	356	38	522	1	0	0	227	216	0	241	195	149	509	771	0	203	1	2487	108	177	269	199	222	22	56	0
CCAAAGAAGAGAACCGAAC	Prcc	0	0	0	7	1	0	0	0	21	5	0	0	0	1	0	0	0	4	9	0	0	10	0	0	11	0	0	0	0	0	0	4	14	17	0	5	0
ACGTGCGGGCCTCACACGA	Ppp1r3f	571	0	471	326	579	0	0	0	636	448	89	639	81	450	0	1	0	255	359	0	114	173	192	546	154	0	0	0	0	107	172	312	357	404	14	128	0
GGCCGATAACCCACATCGG	Zfp7	224	0	305	417	271	0	0	870	366	510	75	339	227	509	258	0	0	199	321	0	6	227	172	327	416	0	535	0	0	80	81	235	336	363	27	69	0
GAGCTTGCAGAAATCACGC	Ube2e2	204	0	182	280	192	0	0	0	242	166	33	180	273	277	0	0	0	147	208	0	0	56	172	145	90	0	0	0	0	30	45	163	255	240	7	41	0
GAGCTGTAGAGCTTAACTA	Prl3c1	113	0	110	83	81	0	0	0	115	125	0	142	181	96	0	1	0	52	47	0	204	48	40	0	0	0	0	0	0	0	20	66	63	38	5	20	0
AGTGCGCAGTAGTACTGAA	Appl2	98	0	59	5	47	0	0	0	28	15	0	52	0	39	1	0	0	23	24	0	0	2	26	1	0	0	0	0	0	0	9	12	16	22	2	6	0
GAGTCACCCGTACTACCTG	Fan1	253	0	198	214	144	0	0	1054	224	102	53	128	0	271	332	0	0	126	140	1	299	76	67	183	264	0	629	0	0	71	0	126	173	204	5	37	0
GGACAGGTCGAGTCGGCAT	Rhox3f	1096	3732	593	532	794	0	0	0	1133	239	179	932	641	532	1809	1	0	777	745	0	729	454	691	555	190	0	0	0	0	282	434	671	832	821	32	211	0
ACCGGCTCGATGTAGCGCT	Eef2k	844	0	894	1016	901	0	1522	501	1107	2230	1270	914	624	1283	637	3	0	697	726	1	3480	470	405	922	805	1178	335	0	0	1513	609	610	755	790	48	169	0
GAGTCAAACATCAAATGGA	Gucy1a2	0	0	0	0	0	0	0	0	0	0	0	0	0	0	0	0	0	0	0	0	0	0	0	0	0	0	0	0	0	0	0	0	0	0	0	0	0
AGTGAAGTTTGCATAGCGC	Mtmr14	689	0	600	764	640	0	0	0	629	745	153	659	58	781	242	0	0	283	389	0	38	263	320	835	89	0	0	0	0	198	266	374	444	416	25	119	0
GGGTGACAGGCGCTAAGTA	Mbnl2	52	0	18	40	49	0	0	0	112	141	59	21	0	99	0	0	0	83	146	0	246	109	97	218	0	0	0	0	0	59	65	98	179	159	1	19	0
AGATGGCATCCACCGCCGC	Chchd10	599	845	520	646	518	0	0	0	604	749	15	529	230	531	75	1	0	391	246	0	672	204	297	459	24	0	1	1	0	23	197	313	369	323	30	102	0
TCAGTTTCATTACGTGAAC	Ptpn12	0	0	0	0	0	0	0	0	4	4	0	0	0	0	0	0	0	0	0	0	0	1	0	0	0	0	0	0	0	0	0	0	0	0	0	0	0
CTGCTGAATGTGTGGTAGA	Art3	0	0	0	0	2	0	0	0	2	0	0	0	0	0	0	0	0	0	0	0	0	0	0	0	0	0	0	0	0	0	0	2	0	1	0	1	0
CAAGAGTGGTGAACTCCGC	Pom121l2	181	0	174	197	200	0	0	668	270	598	19	60	320	265	232	1	0	168	252	0	1	46	52	651	115	0	402	0	0	26	147	146	166	236	24	54	0
GCCAGCACACGCCGGTCAA	Tnfaip8l1	310	1774	389	647	431	0	0	276	589	593	0	624	588	533	315	1	0	231	380	1	803	209	205	417	135	0	168	0	0	0	147	399	434	379	26	104	0
GGCAAACGAGGAACCGCCG	Tfb2m	439	0	553	348	358	0	2575	1738	531	501	1751	392	241	492	1	0	0	258	358	0	1217	206	408	1485	1084	2081	972	1	0	2305	247	275	436	334	14	92	872
GGTCCTATGGGTTGCGCCC	Gnrh1	513	0	456	700	368	0	0	257	397	177	137	490	81	686	748	0	0	279	375	1	143	235	202	272	210	0	171	0	0	200	199	387	426	420	15	66	0
GGTCACGGACGTTATGAAC	E130309D02Rik	60	0	72	47	76	0	0	0	92	127	0	102	0	115	0	0	0	82	123	0	0	34	79	212	41	0	0	0	0	0	20	49	55	90	3	15	0
AAGACGACATATCACACCA	Trim45	0	0	0	0	0	0	0	0	0	0	0	0	0	0	0	0	0	0	0	0	0	0	0	0	0	0	0	0	0	0	0	0	0	0	0	0	0
CCAACACCCGTCAACGGGA	Asxl1	64	0	1	103	46	0	0	0	91	66	0	130	0	58	0	0	0	28	42	0	1	80	163	77	0	0	0	0	0	0	19	76	68	39	3	15	0
GACGGACACAATGTACCAG	Htt	297	0	143	210	146	0	0	0	199	293	48	142	0	274	738	0	0	72	88	0	292	88	145	129	32	0	1	0	0	44	6	167	155	82	14	47	0
TGTTCACTCCCGTGGAGCC	Faim3	312	857	371	529	438	1	0	20	410	876	89	641	233	470	680	0	0	216	204	1	45	305	162	647	79	0	13	0	0	99	205	333	425	238	11	95	0
CGTGGGAACTACGGCCGCT	Herc2	555	0	648	622	538	0	0	490	694	974	178	708	586	700	198	0	0	321	554	0	92	203	565	949	155	0	279	0	0	184	295	451	608	622	27	138	0
TACAAGGACGAGTTGATAA	Smpdl3b	0	0	0	0	0	0	0	0	0	0	0	0	0	0	0	0	0	0	0	0	0	0	0	0	0	0	0	0	0	0	0	0	0	0	0	0	0
TTTGGGGGCAACCCAGGCT	Ces1d	118	0	119	288	161	0	0	339	243	72	30	207	93	95	0	1	0	152	261	0	1031	162	146	314	74	0	212	0	0	38	93	172	266	312	8	51	0
GCTTCATTATCAATACAAT	Tubb4b	7	0	64	39	12	0	0	0	22	10	0	37	73	22	0	0	0	13	15	0	0	6	3	0	0	0	0	0	1	0	0	42	47	4	1	6	0
CAACATACCTGCCCAGTAA	Ddx39b	268	1	198	199	227	0	1	748	334	314	0	93	140	173	258	0	0	225	262	0	546	109	177	84	149	0	443	0	0	0	57	174	173	337	16	64	0
AAATGATTGGTCACCATCC	Tas2r103	1	0	25	91	27	0	0	0	34	72	24	17	0	68	0	0	0	2	48	0	0	27	10	105	0	0	0	0	0	24	0	24	57	55	0	12	0
CGGTCAATGTTAGGCAGCG	Nob1	75	1	55	237	124	0	0	0	178	145	0	97	147	115	0	0	0	74	108	0	148	73	58	313	15	0	0	1	1	0	57	75	141	101	18	23	0
ATTCAGGGGGAGCAGAGCA	2810006K23Rik	217	0	169	154	153	0	0	104	153	389	19	135	64	278	0	0	0	109	73	0	162	176	154	0	43	0	79	0	0	31	123	167	150	88	14	36	801
AAGTTATGATTGTTGGAGT	Atp5c1	240	0	218	180	115	0	0	0	138	104	38	82	147	156	0	0	0	91	71	0	0	84	130	80	36	0	0	0	0	37	58	102	103	57	2	28	0
ACGTGGCCAGGGCCGAAAC	Cttnbp2	31	0	38	111	85	0	0	0	145	101	15	97	81	63	0	0	0	73	67	0	223	37	44	0	90	0	0	0	0	13	79	95	129	57	12	18	0
TTCCAGCGTGGGGAACGCG	Dnaaf3	336	0	163	302	136	0	0	0	175	132	41	168	73	151	0	0	0	89	90	0	0	64	231	86	125	0	0	0	0	64	68	64	111	97	16	35	0
GTGCAACCGGATGTGGTCG	Trabd	440	0	238	393	300	0	0	309	380	625	47	324	64	486	199	0	0	224	300	0	68	250	155	92	125	0	192	0	0	69	103	284	335	359	44	87	0
GTGCCTTGTCTAGCAGGTA	Pex10	212	0	104	206	131	0	0	285	191	53	82	235	500	312	589	0	0	118	209	0	0	104	121	147	58	1	154	0	0	117	59	162	192	253	2	44	0
CGGAATACTTGCTAATAAG	Fam217a	247	0	112	263	120	0	0	0	94	98	25	351	460	261	371	0	0	70	127	0	143	37	43	0	19	0	0	0	0	21	23	61	65	137	1	16	0
TAGAAATGTGGATCCCGAT	Pgf	329	0	330	548	342	0	0	1114	401	830	47	464	722	640	390	0	0	388	390	0	164	147	178	627	274	0	657	0	0	82	148	313	341	423	13	82	0
TCAAAGCCATTACCAAGTA	Cnn1	0	0	0	8	2	0	0	0	2	0	0	0	0	5	0	0	0	0	0	0	0	0	0	0	0	0	0	0	0	0	0	0	1	0	0	0	0
CCTTGGATTGGATAATGCC	Sar1b	21	0	56	195	62	0	3557	906	81	318	2327	136	0	147	0	0	0	59	57	2	3842	83	109	1142	2680	2738	552	0	3987	2788	213	62	82	54	5	18	0
AGCACGACAAACGGCGTGC	Gpr19	183	0	143	180	165	0	0	0	242	471	30	113	36	199	470	0	0	74	63	0	0	53	232	95	128	0	0	0	0	34	22	155	132	58	14	41	0
CTACCGAGAAGACTTACAC	Fam172a	62	0	82	26	51	0	0	0	52	9	0	34	0	80	0	0	0	14	28	0	0	16	3	51	17	0	0	0	0	0	0	21	16	23	0	11	0
ACCTGTTCGATGACATAAA	B4galt6	148	1878	161	258	139	0	0	1	160	142	23	148	0	228	657	0	1	92	118	0	0	114	16	0	64	0	0	0	0	25	70	106	108	117	3	31	0
AATCTGGTCGAACAAATCC	Epb4.1l4b	103	0	122	113	74	0	0	983	140	28	44	107	46	92	0	0	0	63	122	0	527	52	53	432	78	1	601	0	0	46	53	62	76	139	3	30	0
GGAGAATGTAACCTACAGC	Slamf7	215	0	171	386	238	0	0	0	287	281	58	268	150	316	638	0	0	147	211	0	712	81	83	386	55	0	0	0	0	105	116	233	250	228	9	54	0
AGCTCCATGACTAAGTCGA	Fscb	113	0	104	163	94	0	0	0	129	90	64	65	0	168	0	0	0	115	160	0	984	40	15	685	2063	1	0	8347	0	78	46	75	75	187	5	26	0
GGGGACCTCATTATGATGC	Tmem102	319	1618	331	321	287	0	0	0	473	636	17	282	258	332	376	0	0	210	205	0	0	230	193	303	13	0	0	0	0	19	155	220	334	235	21	74	0
CGAGGGTCGCACCACGGTA	Fmnl1	418	0	337	532	435	0	0	0	472	358	66	451	137	600	0	0	0	329	331	0	156	228	310	111	92	0	0	0	0	86	121	311	392	328	12	80	649
GTGTTACTTTTCAGATCGA	Btnl4	145	0	161	174	124	0	0	0	89	264	0	271	46	191	676	0	0	101	108	0	168	35	50	283	29	0	0	0	0	0	115	75	121	111	11	21	0
AAGTAATCCGAGGTGTAAC	Ets1	0	0	56	60	42	0	0	0	58	21	0	38	103	45	0	0	0	67	52	0	0	26	42	0	15	0	0	0	0	0	56	38	48	51	1	7	0
GGAGTTATTATCTAACTGA	Mrgprb4	6	0	35	37	22	0	0	163	17	20	0	20	174	53	269	0	0	1	1	0	55	11	19	0	33	0	88	0	0	0	0	16	27	1	2	2	0
GGAGACGCCTTCTGGACAG	Myt1	414	0	288	507	312	0	0	0	336	252	48	439	3441	507	372	0	1	211	332	0	246	322	237	251	70	0	0	0	0	65	139	281	270	324	19	73	0
TATTGGGGGTCTTGAAGAT	Fam71d	73	0	15	0	19	0	0	0	12	7	0	20	0	75	0	0	0	6	12	0	0	0	0	0	0	0	0	0	0	0	0	17	19	10	0	2	0
CAGTCGTGTGGCGTCTACA	Igfbp5	352	0	208	248	240	0	0	653	302	352	0	247	339	348	0	0	0	137	186	0	501	102	160	306	125	0	373	0	0	1	137	151	201	229	3	46	0
CAGTACCTGAACTCTCCAC	Smpdl3a	350	0	309	336	292	0	0	0	322	131	29	294	300	357	562	0	0	219	203	0	403	203	116	244	96	0	0	0	0	41	22	164	258	208	15	49	0
TGAATCGAGGCACGAACCG	Hs6st3	258	0	295	408	355	0	0	0	384	108	56	151	247	395	210	0	0	136	247	0	0	220	186	0	62	0	0	0	0	97	99	187	245	282	13	60	0
TGGTTGAATTGATCCATCC	Tmem50a	144	1	80	274	144	0	0	1	205	433	27	134	0	268	0	0	0	176	163	0	164	139	215	95	44	0	0	0	3	45	139	196	199	166	10	42	0
GTGCCTTACAGAGTCGAAT	Zbbx	82	0	38	44	55	0	0	8	84	94	61	125	367	76	0	0	0	40	46	0	211	6	48	0	60	0	5	0	0	80	0	74	78	72	2	18	0
AGTATTAACTCAACTGAGG	Adam4	21	0	0	144	49	0	0	0	34	93	0	35	0	88	0	0	0	21	27	0	0	6	10	0	0	0	0	0	0	0	0	24	54	26	5	5	0
CGATGCGACATTCTCCACT	Lamb3	533	0	491	507	450	0	0	170	387	1357	118	462	252	635	869	0	0	203	217	0	240	174	250	28	120	0	82	0	0	174	117	203	247	175	18	75	0
CCATACAGAAACAAGGAAA	Itgb3bp	0	0	0	0	0	0	0	0	0	0	0	0	0	0	0	0	0	0	0	0	0	0	0	0	0	0	0	0	0	0	0	0	0	0	0	0	0
GTCGGGCGCGTACTGCATG	Klhl14	1021	1378	1137	1456	1027	0	0	392	1039	846	193	1107	910	1358	710	0	0	596	761	0	592	469	895	820	211	0	194	1	0	278	411	639	748	925	32	204	0
GACCGGCGGCTTGGAAACA	Plekhg1	249	0	299	395	314	0	0	0	365	828	36	323	100	479	144	0	0	222	268	0	0	219	148	624	167	0	0	0	0	63	115	306	349	283	17	61	0
AGCTGCACTGCCGAAGAAT	Cep120	212	1	222	240	269	0	0	0	357	699	21	333	65	411	476	0	0	119	250	0	0	194	87	35	29	0	0	0	0	25	117	172	259	276	7	64	0
GGAGCAATCGTTTACACCG	Antxrl	123	0	145	156	124	0	0	0	101	41	53	88	86	239	0	0	0	53	85	0	151	40	142	0	15	0	0	0	0	71	87	57	68	98	2	12	0
TTGAAGTTGAAGCACAATA	Acadsb	47	0	128	236	159	0	0	0	156	346	0	133	195	118	279	0	0	127	153	0	0	34	124	120	63	0	0	0	0	0	13	97	92	174	5	27	0
ACGCCTGTGAATAAGCCCT	Zfp251	331	0	362	278	291	0	0	0	228	424	78	324	117	422	0	0	0	168	138	0	176	53	210	141	49	0	0	0	1	104	83	160	179	183	15	45	0
AGAGCCCTAGGAGGCTCGG	Fam214b	378	0	222	436	286	0	0	0	421	270	39	320	126	482	270	1	0	244	302	0	229	169	322	89	0	0	2	0	0	41	92	324	304	313	10	95	0
GGCCGAATCGTCTCCATCA	Mtor	492	5387	404	418	316	0	0	0	449	164	82	340	101	355	0	0	0	220	415	0	0	247	206	100	62	0	0	0	0	100	127	288	327	488	6	77	0
GCTGCGGCTGGTTACGACG	Hist1h1t	399	1134	282	465	513	0	0	90	723	211	130	490	135	619	0	0	0	327	394	0	222	257	735	348	119	0	56	0	0	154	195	390	456	447	13	134	0
CTCATCCTGGAAGGTCCAC	Il1b	295	0	271	410	264	0	0	1444	385	690	98	319	559	396	246	0	0	282	374	0	225	158	296	60	269	0	828	0	0	108	170	236	361	427	16	65	0
GGGCTAATCTACACAGGTC	Fbxl4	139	0	34	64	90	0	0	1	160	274	39	110	15	128	0	0	0	54	112	0	0	60	19	99	35	0	0	0	0	32	21	116	121	138	12	34	0
TATTACAGGACAAAATGAC	Il7	119	1600	128	112	123	0	0	0	83	80	38	142	142	159	437	0	0	53	72	0	0	39	8	196	1043	0	0	1	3506	42	66	39	51	90	1	15	0
GCTTGCCGTCCAGACCTAG	Col23a1	346	1540	258	359	303	0	0	869	382	271	49	321	57	384	482	0	0	221	285	0	769	164	356	349	165	0	544	1	0	59	189	296	279	319	22	51	0
TTCGATTTCGGTGGCAATC	Atp1a4	123	0	150	273	198	0	0	0	171	140	0	256	358	294	166	0	0	119	100	0	0	80	224	239	34	0	0	0	0	0	68	101	154	127	11	33	0
CACACCGGCTCAAACCCCC	Zbtb12	169	0	126	183	185	0	0	0	215	119	6	242	105	232	0	1	0	110	147	0	0	51	128	77	23	0	0	0	0	6	111	64	116	157	4	26	0
CGTCCCCTCAGGACCAGTC	Clptm1	94	0	88	40	58	0	0	0	49	24	0	138	0	176	0	0	0	33	10	0	0	43	32	77	13	0	0	0	0	0	0	15	29	23	4	6	0
GTGGACCCCACCTTGCAAG	Ggnbp1	505	0	133	280	158	0	0	0	262	546	48	328	236	235	0	0	0	171	200	0	0	109	291	40	45	0	0	0	0	66	9	145	234	238	26	53	0
CTAGTCCGAAGATTCACTC	Rab30	51	0	141	195	148	0	0	0	133	212	0	130	0	162	1	0	0	85	90	0	0	22	79	211	91	0	0	0	0	0	42	97	107	112	4	24	0
AACTCCGTGAAGCGACATC	Cep152	314	0	206	366	317	0	0	0	447	254	0	211	0	343	0	1	0	167	187	0	409	170	253	446	53	0	0	0	1	0	105	202	267	208	8	66	0
GGCGTTCATCATCAAGCCA	Slc1a4	456	0	334	277	269	0	0	0	312	175	40	394	121	416	1010	1	0	190	267	0	542	128	147	264	297	0	0	0	732	33	158	208	200	323	12	56	0
CGGCGGGCAATCATGCCTC	Myo7a	552	0	699	406	542	0	0	0	456	482	55	385	213	529	759	0	0	349	340	0	388	173	300	566	67	0	0	0	0	51	264	323	305	362	19	79	0
TGTCTCCATAGAATGGCTG	Yipf5	108	0	75	198	106	0	0	0	191	152	43	145	21	210	0	0	0	72	86	0	0	60	89	231	47	0	0	0	1	46	12	104	127	112	10	28	0
CGCTATCTTCTGATAGGCC	Tmco4	39	0	108	114	97	0	0	0	178	137	40	146	91	95	252	0	0	92	77	1	367	98	38	338	32	0	0	0	0	46	152	104	125	81	9	33	0
GGTAATCTCATACCTGTGC	1700037H04Rik	548	1	448	932	534	0	0	0	650	1140	130	777	442	744	271	1	1	419	513	0	831	255	602	957	160	0	0	0	0	181	212	545	526	498	37	139	0
CAACGGCAGCATACCCATC	Enpp7	698	0	272	373	310	0	0	0	343	319	56	305	260	457	507	0	0	99	254	0	0	112	266	313	22	0	0	0	0	59	159	159	208	231	10	75	0
AGTTTAACACAAGATGCAG	Clec2e	0	0	0	0	0	0	0	0	0	0	0	0	0	0	0	0	0	0	0	0	0	0	0	0	0	0	0	0	0	0	0	0	0	0	0	0	0
CCGCATTGAGCTCAACATG	Rnd2	433	0	292	968	617	0	0	0	572	846	79	683	1064	618	970	0	0	234	364	0	0	257	342	195	114	0	0	0	0	124	172	337	364	436	20	114	0
GAATCACGTATCGGTAGCC	Dcakd	252	0	299	301	386	0	0	0	407	871	48	299	0	395	0	0	0	167	139	0	0	83	196	0	114	0	0	0	32	72	135	213	244	156	16	57	0
ACAAAGGCAGCACGACGCG	Vhl	496	0	605	547	548	0	2222	0	784	1080	1712	558	180	694	819	0	0	256	255	0	1685	241	337	1182	1060	1749	0	0	0	2148	253	292	388	256	23	86	0
ACATACGGGTTCTGAGTGG	Ppap2b	305	0	202	224	180	0	0	0	239	132	19	174	96	319	604	0	0	163	320	0	0	95	202	0	35	0	0	0	0	25	72	180	221	288	5	58	0
TGCTGCATTCTCCCGAGCT	Atoh1	0	0	0	0	0	0	0	0	0	0	0	0	0	0	0	0	0	0	0	0	0	0	0	0	0	0	0	0	0	0	0	0	0	0	0	0	0
ACTGGTGGATATGAATCAT	Vmn2r85	94	0	32	44	46	0	0	0	47	75	0	31	400	94	0	0	0	35	29	0	0	14	66	0	0	0	0	0	0	0	8	64	71	45	0	8	0
CGCTCACAAACTCAACACC	Mat1a	116	0	63	133	165	0	0	0	352	175	36	245	689	199	1	0	0	130	137	0	0	115	176	484	65	0	0	0	0	42	66	193	198	176	11	63	0
CCGTACGGCCCTCGAGAGC	Reln	219	0	184	142	149	0	0	0	237	472	36	173	0	171	239	0	0	176	172	0	419	60	192	336	17	0	0	0	0	37	88	144	167	206	21	57	0
GAAGGGACCAAACGCACCA	6820408C15Rik	391	1666	391	598	494	0	1438	0	613	257	863	355	384	630	652	0	0	240	254	0	1036	340	276	1044	652	1088	0	0	0	1078	291	405	489	269	40	113	0
ACAGTTCTGCCGGGTAGAC	Atoh1	273	1707	246	383	232	0	0	663	295	63	61	238	96	317	0	0	0	137	235	0	323	194	77	287	203	0	355	0	0	84	120	128	197	259	3	55	0
AGGGTCTGATCATAACTCC	Atp1b4	128	0	85	37	87	0	0	380	114	178	14	155	161	66	149	0	0	84	16	0	0	43	11	222	22	0	239	0	0	14	29	61	44	25	4	18	0
TTAACGTTGGCTACTAAAG	Itpkb	0	0	0	0	0	0	0	0	0	0	0	0	0	0	0	0	0	0	0	0	0	0	0	0	0	0	0	0	0	0	0	0	0	0	0	0	0
GTGTTACTATTATCACGCC	Psmd3	86	0	90	122	121	0	0	0	174	99	9	162	142	134	0	0	0	85	75	0	0	93	56	103	45	0	0	0	0	21	54	108	101	80	1	42	219
TGGAGAATCGAACGGCAAT	Cat	156	0	294	75	122	0	0	0	158	202	45	177	0	132	254	0	0	103	128	0	0	68	14	78	51	0	0	0	0	41	49	99	115	130	6	19	0
GTCGCCTGCGCACTACGAG	B3gnt6	329	1	381	663	384	0	0	1148	708	608	117	521	103	662	449	0	0	253	372	0	376	365	299	394	324	1	712	0	0	142	157	408	409	433	34	148	0
CTACAGGAACCCGTTCACG	Daglb	395	0	183	301	315	0	0	0	418	569	29	331	120	487	469	0	0	174	218	0	0	132	254	213	92	0	0	0	0	41	60	252	288	222	18	88	0
AGGCGAGTAAGTCACACCA	Tmem209	62	0	88	112	81	0	0	0	33	60	0	41	0	88	0	0	0	15	4	0	0	29	18	113	42	0	0	0	0	0	0	34	50	1	0	7	0
GTAACTTCACCGGGCCCCA	Ms4a8a	318	1742	440	713	335	0	0	0	451	352	89	367	114	476	287	0	0	243	500	0	602	221	336	74	114	0	0	0	0	98	105	321	402	436	12	101	0
CCCTTTAGTGTCTCGGATC	Ddx58	538	0	328	567	379	0	0	340	587	260	130	471	415	739	0	2	0	309	295	0	638	236	336	359	205	1	196	1	0	172	246	288	415	327	24	113	0
GAGTAGTCTTTAATACCTG	Glrx5	76	0	102	95	59	0	0	0	64	74	15	143	202	153	602	0	0	36	131	0	0	31	66	94	29	0	0	0	0	24	13	52	77	137	5	11	0
CCCTACAGCCCGCTGACAA	Gltscr1	335	0	219	205	191	0	0	308	178	14	73	214	222	316	0	1	0	125	182	0	211	215	36	261	89	0	163	0	0	96	113	102	124	189	8	40	0
TGTGATGAGGATCATCACC	Gnpda1	157	1714	220	411	311	0	0	350	223	63	26	325	571	357	235	0	0	119	102	0	0	114	341	39	84	0	203	0	0	32	48	122	155	144	7	51	0
CAGATTGGCGCTGTTCCCC	Srsf11	529	0	451	602	450	0	0	0	630	817	84	411	125	584	680	2	0	277	552	0	0	281	263	233	94	0	0	0	0	128	284	363	419	606	42	115	0
AGCAGTGAGGTAGCCCTCG	Plbd1	75	0	269	337	292	0	0	0	334	256	57	202	0	459	0	1	0	155	184	0	0	126	184	157	45	0	0	0	0	67	109	167	215	167	0	50	0
GGTCATCATTAACACCGAG	Gprc5c	295	1441	158	371	241	0	0	0	405	445	8	231	249	363	536	0	0	219	266	0	0	235	199	213	151	0	0	0	0	17	290	300	323	312	15	67	0
AGACGCAGACGCCCCCCGG	Upf1	152	1	314	444	250	0	1	0	280	396	97	340	157	512	0	1	0	153	120	0	0	118	115	509	58	0	0	11	0	144	69	213	332	136	11	61	0
CTGCCGCGTTGAATGAGTC	Ankfy1	113	0	123	203	162	0	0	1	229	261	83	302	278	233	0	0	0	135	143	0	126	181	93	245	43	0	0	0	2	99	294	127	194	130	16	55	0
GCCGAATCGCAATGCTAAC	Rab3gap1	389	1	289	307	312	0	1	0	352	220	60	397	1119	445	460	0	0	160	308	0	143	91	285	274	470	0	0	0	1272	53	76	234	214	299	15	61	0
GGCTTCTATTAAAGCGCCG	Tti2	268	0	191	519	212	0	0	510	213	134	59	400	0	449	187	0	0	167	201	0	388	137	249	248	166	0	253	1	0	56	153	222	311	178	8	61	0
GAAACCGAGTGCCACCCCA	Ecm2	471	0	300	362	244	0	0	1	247	41	71	335	127	440	549	0	0	170	186	0	0	113	162	203	12	0	0	0	0	79	21	221	255	187	7	44	0
CTGGATCGGGAATACCAGC	Cln6	171	0	148	155	142	0	0	150	121	115	4	263	58	87	0	0	0	45	90	0	0	48	46	106	22	0	76	0	0	3	32	106	172	87	4	32	0
CATAGCACCCGAAGGGACC	Maz	27	0	101	122	129	0	0	0	120	103	27	241	1	115	0	0	0	63	45	1	249	7	40	115	22	0	0	0	0	24	62	62	71	45	3	20	0
GCAAATGCCGATGTAGAAC	Usp33	219	0	305	296	221	0	0	515	220	32	24	265	30	271	543	0	0	146	134	0	1	89	85	60	130	1	278	0	0	30	72	179	277	152	5	36	0
GACGGGTTCTACGGGAAAT	Nipbl	195	0	152	184	192	0	1	0	177	328	18	181	75	233	475	0	0	111	148	0	217	98	86	103	65	0	0	0	0	13	82	155	199	141	4	39	0
[truncated: 88,024 more rows]
