# Supplementary material for: Genome-wide CRISPR Screens in T Helper Cells Reveal Pervasive Crosstalk between Activation and Differentiation
Source: Cell. 2019 Feb 7;176(4):882–896.e18. doi: 10.1016/j.cell.2018.11.044 (PMC6370901; doi:10.1016/j.cell.2018.11.044)
Supplement: Data S2. Processed Data from All the Steps of the Analysis, Related to Figure 1 [file mmc2.zip › supplemental data/gata3_go_dynamics/go_dec.csv]

GO.ID	term.name	Annotated	Significant	Expected	p.value
GO:1900544	positive regulation of purine nucleotide...	43	42	36.73	0.0093
GO:0045685	regulation of glial cell differentiation	29	29	24.77	0.0102
GO:0034660	ncRNA metabolic process	94	88	80.29	0.0110
GO:0035773	insulin secretion involved in cellular r...	28	28	23.92	0.0120
GO:0061178	regulation of insulin secretion involved...	26	26	22.21	0.0164
GO:0030808	regulation of nucleotide biosynthetic pr...	49	47	41.85	0.0189
GO:1900371	regulation of purine nucleotide biosynth...	49	47	41.85	0.0189
GO:0007163	establishment or maintenance of cell pol...	69	65	58.94	0.0197
GO:0030010	establishment of cell polarity	47	45	40.14	0.0241
GO:0022411	cellular component disassembly	121	111	103.35	0.0253
GO:0045682	regulation of epidermis development	23	23	19.65	0.0264
GO:0031330	negative regulation of cellular cataboli...	23	23	19.65	0.0264
GO:0030802	regulation of cyclic nucleotide biosynth...	46	44	39.29	0.0272
GO:0007266	Rho protein signal transduction	65	61	55.52	0.0300
GO:0000422	mitophagy	55	52	46.98	0.0310
GO:0061726	mitochondrion disassembly	55	52	46.98	0.0310
GO:0030810	positive regulation of nucleotide biosyn...	34	33	29.04	0.0316
GO:1900373	positive regulation of purine nucleotide...	34	33	29.04	0.0316
GO:0071326	cellular response to monosaccharide stim...	34	33	29.04	0.0316
GO:0071331	cellular response to hexose stimulus	34	33	29.04	0.0316
GO:0071333	cellular response to glucose stimulus	34	33	29.04	0.0316
GO:0055072	iron ion homeostasis	21	21	17.94	0.0362
GO:0033619	membrane protein proteolysis	21	21	17.94	0.0362
GO:0006023	aminoglycan biosynthetic process	21	21	17.94	0.0362
GO:0043388	positive regulation of DNA binding	21	21	17.94	0.0362
GO:0090068	positive regulation of cell cycle proces...	63	59	53.81	0.0367
GO:0030073	insulin secretion	81	75	69.18	0.0379
GO:0006171	cAMP biosynthetic process	43	41	36.73	0.0389
GO:0030801	positive regulation of cyclic nucleotide...	32	31	27.33	0.0412
GO:0043279	response to alkaloid	32	31	27.33	0.0412
GO:0034470	ncRNA processing	71	66	60.64	0.0415
GO:0031060	regulation of histone methylation	20	20	17.08	0.0425
GO:0006024	glycosaminoglycan biosynthetic process	20	20	17.08	0.0425
GO:0052652	cyclic purine nucleotide metabolic proce...	52	49	44.41	0.0429
GO:0009190	cyclic nucleotide biosynthetic process	52	49	44.41	0.0429
GO:0030799	regulation of cyclic nucleotide metaboli...	52	49	44.41	0.0429
GO:0030804	positive regulation of cyclic nucleotide...	31	30	26.48	0.0470
GO:0032963	collagen metabolic process	31	30	26.48	0.0470
GO:0050792	regulation of viral process	96	88	82	0.0472
GO:0030817	regulation of cAMP biosynthetic process	41	39	35.02	0.0491
GO:0006790	sulfur compound metabolic process	78	72	66.62	0.0496
GO:1903008	organelle disassembly	60	56	51.25	0.0496
GO:0007098	centrosome cycle	19	19	16.23	0.0497
GO:0071426	ribonucleoprotein complex export from nu...	19	19	16.23	0.0497
GO:0071166	ribonucleoprotein complex localization	19	19	16.23	0.0497
GO:0032964	collagen biosynthetic process	19	19	16.23	0.0497
GO:0043616	keratinocyte proliferation	19	19	16.23	0.0497
GO:0006520	cellular amino acid metabolic process	50	47	42.71	0.0531
GO:0006575	cellular modified amino acid metabolic p...	30	29	25.62	0.0536
GO:0032024	positive regulation of insulin secretion	30	29	25.62	0.0536
GO:0000423	macromitophagy	40	38	34.17	0.0551
GO:0045687	positive regulation of glial cell differ...	18	18	15.37	0.0583
GO:0032689	negative regulation of interferon-gamma ...	18	18	15.37	0.0583
GO:0050432	catecholamine secretion	18	18	15.37	0.0583
GO:0098780	response to mitochondrial depolarisation	39	37	33.31	0.0619
GO:0098779	mitophagy in response to mitochondrial d...	39	37	33.31	0.0619
GO:0051301	cell division	166	149	141.79	0.0622
GO:0072522	purine-containing compound biosynthetic ...	75	69	64.06	0.0643
GO:0043543	protein acylation	48	45	41	0.0654
GO:1903900	regulation of viral life cycle	48	45	41	0.0654
