# Supplementary material for: Genome-wide CRISPR Screens in T Helper Cells Reveal Pervasive Crosstalk between Activation and Differentiation
Source: Cell. 2019 Feb 7;176(4):882–896.e18. doi: 10.1016/j.cell.2018.11.044 (PMC6370901; doi:10.1016/j.cell.2018.11.044)
Supplement: Data S2. Processed Data from All the Steps of the Analysis, Related to Figure 1 [file mmc2.zip › supplemental data/gata3_go_dynamics/go_inc.csv]

GO.ID	term.name	Annotated	Significant	Expected	p.value
GO:0042742	defense response to bacterium	71	68	60.77	0.0055
GO:0019058	viral life cycle	71	68	60.77	0.0055
GO:0051028	mRNA transport	33	33	28.25	0.0058
GO:0051701	interaction with host	33	33	28.25	0.0058
GO:0000280	nuclear division	158	146	135.24	0.0060
GO:0051492	regulation of stress fiber assembly	32	32	27.39	0.0068
GO:1903046	meiotic cell cycle process	45	44	38.52	0.0077
GO:0098813	nuclear chromosome segregation	67	64	57.35	0.0087
GO:0048525	negative regulation of viral process	30	30	25.68	0.0093
GO:0050830	defense response to Gram-positive bacter...	29	29	24.82	0.0109
GO:0007126	meiotic nuclear division	42	41	35.95	0.0115
GO:0046907	intracellular transport	397	355	339.82	0.0124
GO:0009267	cellular response to starvation	41	40	35.1	0.0132
GO:1903827	regulation of cellular protein localizat...	172	157	147.23	0.0160
GO:0032233	positive regulation of actin filament bu...	26	26	22.26	0.0174
GO:0032446	protein modification by small protein co...	187	170	160.07	0.0185
GO:0007160	cell-matrix adhesion	70	66	59.92	0.0196
GO:0002274	myeloid leukocyte activation	70	66	59.92	0.0196
GO:0000910	cytokinesis	38	37	32.53	0.0198
GO:1903901	negative regulation of viral life cycle	25	25	21.4	0.0203
GO:0015031	protein transport	534	473	457.09	0.0206
GO:0016567	protein ubiquitination	177	161	151.51	0.0206
GO:0001894	tissue homeostasis	79	74	67.62	0.0211
GO:2000021	regulation of ion homeostasis	69	65	59.06	0.0217
GO:1901216	positive regulation of neuron death	37	36	31.67	0.0226
GO:0070647	protein modification by small protein co...	217	196	185.75	0.0231
GO:1903900	regulation of viral life cycle	48	46	41.09	0.0231
GO:0042594	response to starvation	48	46	41.09	0.0231
GO:0061572	actin filament bundle organization	56	56	47.93	0.0232
GO:0034728	nucleosome organization	24	24	20.54	0.0237
GO:0030307	positive regulation of cell growth	57	54	48.79	0.0270
GO:0051017	actin filament bundle assembly	55	55	47.08	0.0271
GO:0051496	positive regulation of stress fiber asse...	23	23	19.69	0.0277
GO:1901659	glycosyl compound biosynthetic process	22	22	18.83	0.0324
GO:0048168	regulation of neuronal synaptic plastici...	22	22	18.83	0.0324
GO:0051785	positive regulation of nuclear division	22	22	18.83	0.0324
GO:1905037	autophagosome organization	22	22	18.83	0.0324
GO:0009163	nucleoside biosynthetic process	22	22	18.83	0.0324
GO:0042455	ribonucleoside biosynthetic process	22	22	18.83	0.0324
GO:0018107	peptidyl-threonine phosphorylation	34	33	29.1	0.0336
GO:1901566	organonitrogen compound biosynthetic pro...	338	301	289.32	0.0336
GO:0032388	positive regulation of intracellular tra...	101	93	86.45	0.0348
GO:0048588	developmental cell growth	83	77	71.05	0.0349
GO:0010256	endomembrane system organization	169	153	144.66	0.0354
GO:0051276	chromosome organization	135	123	115.56	0.0366
GO:0032984	macromolecular complex disassembly	44	42	37.66	0.0370
GO:0006260	DNA replication	73	68	62.49	0.0376
GO:0000045	autophagosome assembly	21	21	17.98	0.0379
GO:0042088	T-helper 1 type immune response	21	21	17.98	0.0379
GO:0006334	nucleosome assembly	21	21	17.98	0.0379
GO:0042991	transcription factor import into nucleus	33	32	28.25	0.0383
GO:0060349	bone morphogenesis	33	32	28.25	0.0383
GO:0042108	positive regulation of cytokine biosynth...	33	32	28.25	0.0383
GO:0042990	regulation of transcription factor impor...	32	31	27.39	0.0436
GO:0006333	chromatin assembly or disassembly	32	31	27.39	0.0436
GO:0046129	purine ribonucleoside biosynthetic proce...	20	20	17.12	0.0443
GO:0042451	purine nucleoside biosynthetic process	20	20	17.12	0.0443
GO:0032386	regulation of intracellular transport	149	135	127.54	0.0444
GO:0015849	organic acid transport	42	40	35.95	0.0467
GO:0043241	protein complex disassembly	42	40	35.95	0.0467
