# Supplementary material for: Genome-wide CRISPR Screens in T Helper Cells Reveal Pervasive Crosstalk between Activation and Differentiation
Source: Cell. 2019 Feb 7;176(4):882–896.e18. doi: 10.1016/j.cell.2018.11.044 (PMC6370901; doi:10.1016/j.cell.2018.11.044)
Supplement: Data S2. Processed Data from All the Steps of the Analysis, Related to Figure 1 [file mmc2.zip › supplemental data/gata3_go_dynamics/dynamics.csv]

Peakid	Chr	Start	End	Strand	Peak.Score	Focus.Ratio.Region.Size	Annotation	Detailed.Annotation	Distance.to.TSS	Nearest.PromoterID	Entrez.ID	Nearest.Unigene	Nearest.Refseq	Nearest.Ensembl	Gene.Name	Gene.Alias	Gene.Description	Gene.Type	inc	totalcount
Merged-chr1_GL456212_random-91701-1	chr1_GL456212_random	91589	91814	+	4	NA	NA	(TAGA)n|Simple_repeat|Simple_repeat	NA	NA	NA								2.34476366221981	0.000205926279748635
Merged-chr1_GL456221_random-41295-1	chr1_GL456221_random	41188	41404	+	1	NA	Intergenic	B3A|SINE|B2	-11093	NR_131980	664787	Mm.393891	NR_131980	ENSMUSG00000079222	LOC664787	-	Sp110 nuclear body protein pseudogene	pseudo	0	2.98600933170529e-05
Merged-chr1-10017801-3	chr1	10017610	10018014	+	0	NA	Intergenic	(TCTA)n|Simple_repeat|Simple_repeat	-8676	NM_145692	69312	Mm.386795	NM_027033	ENSMUSG00000025916	Ppp1r42	1700011J18Rik|4930418G15Rik|Lrrc67|TLRR	protein phosphatase 1, regulatory subunit 42	protein-coding	0.624002013150588	0.000327319875746104
Merged-chr1-102654508-1	chr1	102654357	102654660	+	3	NA	Intergenic	B4|SINE|B4	1498740	NR_037989	100504525	Mm.87065	NR_037989	ENSMUSG00000100684	Gm20268	-	predicted gene, 20268	ncRNA	2.20683638797159	3.68198392453631e-05
Merged-chr1-10352617-1	chr1	10352473	10352763	+	0	NA	intron (NM_177834, intron 8 of 10)	intron (NM_177834, intron 8 of 10)	-119948	NM_001102430	211673	Mm.229141	NM_001102430	ENSMUSG00000067851	Arfgef1	ARFGEP1|BIG1|D130059B05Rik|D730028O18Rik|P200	ADP-ribosylation factor guanine nucleotide-exchange factor 1(brefeldin A-inhibited)	protein-coding	1.18223377927049	8.79445896966487e-05
Merged-chr1-105388258-1	chr1	105388148	105388369	+	3	NA	Intergenic	Intergenic	-31548	NM_001160368	320311	Mm.389162	NM_178779	ENSMUSG00000047496	Rnf152	A930029B02Rik	ring finger protein 152	protein-coding	0.848783226142919	0.000100779495136652
Merged-chr1-105667111-1	chr1	105666996	105667228	+	2	NA	intron (NM_173187, intron 1 of 28)	intron (NM_173187, intron 1 of 28)	3251	NM_173187	227446	Mm.337339	NM_029349	ENSMUSG00000026319	2310035C23Rik	6430401N10|Kiaa1468|mKIAA1468	RIKEN cDNA 2310035C23 gene	protein-coding	1.76546911037727	5.3477117167651e-05
Merged-chr1-105667522-1	chr1	105667380	105667666	+	1	NA	intron (NM_173187, intron 1 of 28)	intron (NM_173187, intron 1 of 28)	3662	NM_173187	227446	Mm.337339	NM_029349	ENSMUSG00000026319	2310035C23Rik	6430401N10|Kiaa1468|mKIAA1468	RIKEN cDNA 2310035C23 gene	protein-coding	0.516493622716755	0.00020791717473959
Merged-chr1-105719967-2	chr1	105719829	105720087	+	7	NA	intron (NM_173187, intron 15 of 28)	intron (NM_173187, intron 15 of 28)	56097	NM_173187	227446	Mm.337339	NM_029349	ENSMUSG00000026319	2310035C23Rik	6430401N10|Kiaa1468|mKIAA1468	RIKEN cDNA 2310035C23 gene	protein-coding	2.54265931657596	0.000234538947641843
Merged-chr1-106124693-3	chr1	106124541	106124897	+	4	NA	Intergenic	Intergenic	46805	NR_040630	626049	Mm.247410	NR_040630	ENSMUSG00000101583	Gm20753	-	predicted gene, 20753	ncRNA	1.97359351769817	0.000556953327301785
Merged-chr1-106318430-2	chr1	106318236	106318627	+	9	NA	intron (NM_133821, intron 3 of 16)	intron (NM_133821, intron 3 of 16)	146562	NM_133821	98432	Mm.24115	NM_133821	ENSMUSG00000044340	Phlpp1	AI836256|Phlpp|Plekhe1|SCOP|mKIAA0606	PH domain and leucine rich repeat protein phosphatase 1	protein-coding	0.429752349236573	0.000338101166745955
Merged-chr1-106389201-2	chr1	106388969	106389379	+	4	NA	intron (NM_133821, intron 15 of 16)	(TAGA)n|Simple_repeat|Simple_repeat	157457	NR_106164	102466254		NR_106164	ENSMUSG00000098344	Mir3473f	Gm27846|mmu-mir-3473f	microRNA 3473f	ncRNA	1.13324030733676	0.000443468513629392
Merged-chr1-106581182-1	chr1	106581052	106581313	+	0	NA	intron (NM_009741, intron 1 of 1)	intron (NM_009741, intron 1 of 1)	-34551	NR_106164	102466254		NR_106164	ENSMUSG00000098344	Mir3473f	Gm27846|mmu-mir-3473f	microRNA 3473f	ncRNA	0.626632554609217	0.000158545065988698
Merged-chr1-106612939-3	chr1	106612706	106613139	+	0	NA	intron (NM_009741, intron 1 of 1)	intron (NM_009741, intron 1 of 1)	-66291	NR_106164	102466254		NR_106164	ENSMUSG00000098344	Mir3473f	Gm27846|mmu-mir-3473f	microRNA 3473f	ncRNA	0.613010107769886	0.000400065689112124
Merged-chr1-106618926-2	chr1	106618745	106619109	+	5	NA	intron (NM_009741, intron 1 of 1)	intron (NM_009741, intron 1 of 1)	-72296	NR_106164	102466254		NR_106164	ENSMUSG00000098344	Mir3473f	Gm27846|mmu-mir-3473f	microRNA 3473f	ncRNA	0.727528479551074	0.00023344266504222
Merged-chr1-106663276-1	chr1	106663164	106663389	+	2	NA	intron (NM_009741, intron 1 of 1)	intron (NM_009741, intron 1 of 1)	51014	NM_009741	12043	Mm.257460	NM_009741	ENSMUSG00000057329	Bcl2	AW986256|Bcl-2|C430015F12Rik|D630044D05Rik|D830018M01Rik	B cell leukemia/lymphoma 2	protein-coding	0.333107379316466	0.000218634363621622
Merged-chr1-106762132-1	chr1	106761932	106762334	+	3	NA	Intergenic	Intergenic	-2391	NM_027534	70750	Mm.458911	NM_027534	ENSMUSG00000009905	Kdsr	6330410P18Rik|9430079B08Rik|Fvt1	3-ketodihydrosphingosine reductase	protein-coding	0.351087607177298	0.000172902383129434
Merged-chr1-107023096-1	chr1	107022936	107023258	+	0	NA	Intergenic	Intergenic	29206	NM_009126	20248	Mm.482944	NM_009126	ENSMUSG00000044594	Serpinb3a	1110001H02Rik|1110013A16Rik|Scca2|Serpinb4|Sqn5	serine (or cysteine) peptidase inhibitor, clade B (ovalbumin), member 3A	protein-coding	0.367806064661932	7.06250697021184e-05
Merged-chr1-10757700-1	chr1	10757561	10757840	+	4	NA	intron (NR_030645, intron 2 of 3)	RLTR42-int|LTR|ERVK	-37755	NM_177834	329093	Mm.336423	NM_177834	ENSMUSG00000042501	Cpa6	9030616D13Rik	carboxypeptidase A6	protein-coding	3.00932234723399	0.000161774989479285
Merged-chr1-108082709-1	chr1	108082599	108082821	+	4	NA	Intergenic	(TAGA)n|Simple_repeat|Simple_repeat	165451	NR_102306	319596	Mm.136054	NR_102306	ENSMUSG00000100457	D830032E09Rik	-	RIKEN cDNA D830032E09 gene	ncRNA	4.65887681905113	0.000141128010148815
Merged-chr1-108133792-2	chr1	108133547	108133993	+	0	NA	Intergenic	Intergenic	216511	NR_102306	319596	Mm.136054	NR_102306	ENSMUSG00000100457	D830032E09Rik	-	RIKEN cDNA D830032E09 gene	ncRNA	1.7258592264906	0.000314884749695205
Merged-chr1-108678761-1	chr1	108678643	108678881	+	3	NA	Intergenic	Lx8b|LINE|L1	761503	NR_102306	319596	Mm.136054	NR_102306	ENSMUSG00000100457	D830032E09Rik	-	RIKEN cDNA D830032E09 gene	ncRNA	1.16832514657319	7.83657758346701e-05
Merged-chr1-109422522-1	chr1	109422420	109422625	+	0	NA	Intergenic	Intergenic	-560378	NM_001316743	241201	Mm.213407	NM_172853	ENSMUSG00000026312	Cdh7	9330156F07Rik|CDH7L1	cadherin 7, type 2	protein-coding	1.32410183278295	3.64529383259114e-05
Merged-chr1-109461733-1	chr1	109461624	109461844	+	3	NA	Intergenic	Intergenic	-521166	NM_001316743	241201	Mm.213407	NM_172853	ENSMUSG00000026312	Cdh7	9330156F07Rik|CDH7L1	cadherin 7, type 2	protein-coding	Inf	6.68899996949201e-05
Merged-chr1-111141247-1	chr1	111141149	111141346	+	3	NA	Intergenic	RLTR20B3|LTR|ERVK	-163875	NM_001081386	227485	Mm.322070	NM_001081386	ENSMUSG00000047216	Cdh19	-	cadherin 19, type 2	protein-coding	0.772392735790056	3.74588809603393e-05
Merged-chr1-112721459-1	chr1	112721330	112721589	+	1	NA	Intergenic	MT2_Mm|LTR|ERVL	-856541	NM_001081316	319901	Mm.103468	NM_001081316	ENSMUSG00000038702	Dsel	9330132E09Rik|DS-epi2	dermatan sulfate epimerase-like	protein-coding	0.848783226142919	7.22551387538403e-05
Merged-chr1-118311509-3	chr1	118311363	118311680	+	0	NA	promoter-TSS (NM_011650)	promoter-TSS (NM_011650)	-389	NM_011650	22099	Mm.426637	NM_011650	ENSMUSG00000026374	Tsn	2610034C24Rik|AU040286|C3PO|TB-RBP	translin	protein-coding	0.637913643398038	0.000260279298869021
Merged-chr1-118400527-2	chr1	118400348	118400688	+	0	NA	intron (NM_001293300, intron 1 of 40)	L1M4|LINE|L1	11460	NM_001293301	76707	Mm.138740	NM_029709	ENSMUSG00000064302	Clasp1	1700030C23Rik|5730583A19Rik|B130045P17Rik|CLASP1alpha	CLIP associating protein 1	protein-coding	1.24915267243675	0.000166348673195014
Merged-chr1-118477101-2	chr1	118476916	118477269	+	2	NA	intron (NM_001293300, intron 8 of 40)	B3|SINE|B2	-17827	NR_027901	68204	Mm.443536	NR_027901	ENSMUSG00000107722	2900060B14Rik	-	RIKEN cDNA 2900060B14 gene	ncRNA	0.394907564163337	0.000304794260558967
Merged-chr1-119338651-1	chr1	119338556	119338747	+	0	NA	Intergenic	L1_Mur3|LINE|L1	83597	NM_008381	16324	Mm.3092	NM_008381	ENSMUSG00000037035	Inhbb	-	inhibin beta-B	protein-coding	0.264820366556591	3.26380234924682e-05
Merged-chr1-119462083-3	chr1	119461914	119462265	+	0	NA	Intergenic	Intergenic	-39841	NM_008381	16324	Mm.3092	NM_008381	ENSMUSG00000037035	Inhbb	-	inhibin beta-B	protein-coding	1.92709656414421	0.000295526348933638
Merged-chr1-119647067-1	chr1	119646956	119647179	+	11	NA	intron (NM_145506, intron 1 of 24)	(TA)n|Simple_repeat|Simple_repeat	1933	NM_001113416	226352	Mm.253156	NM_145506	ENSMUSG00000026383	Epb41l5	1700030C16Rik|AL022914|BE37|E230025E14Rik|Epb4.1l5|Lulu1|NBL5	erythrocyte membrane protein band 4.1 like 5	protein-coding	3.03440003346094	0.000121121273577378
Merged-chr1-119821905-2	chr1	119821751	119822097	+	4	NA	intron (NM_019933, intron 1 of 26)	intron (NM_019933, intron 1 of 26)	15147	NM_019933	19258	Mm.458796	NM_019933	ENSMUSG00000026384	Ptpn4	PTPMEG|Ptn4|TEP|TEP/mPTPMEG|hPTP-MEG	protein tyrosine phosphatase, non-receptor type 4	protein-coding	0.697888430384178	0.000320047471279208
Merged-chr1-120233526-3	chr1	120233118	120233825	+	8	NA	intron (NM_001085409, intron 5 of 5)	(TCTA)n|Simple_repeat|Simple_repeat	31809	NM_133186	68428	Mm.181033	NM_133186	ENSMUSG00000026389	Steap3	1010001D01Rik|Tsap6|pHyde	STEAP family member 3	protein-coding	1.92291591700449	0.000667018948620242
Merged-chr1-120613290-3	chr1	120613009	120613515	+	6	NA	Intergenic	Intergenic	10775	NM_010133	13798	Mm.2657	NM_010133	ENSMUSG00000058665	En1	En-1|Mo-en.1|engrailed-1	engrailed 1	protein-coding	1.65078312486064	0.000456891891295611
Merged-chr1-120662060-1	chr1	120661927	120662194	+	0	NA	Intergenic	ID_B1|SINE|B4	59573	NM_010133	13798	Mm.2657	NM_010133	ENSMUSG00000058665	En1	En-1|Mo-en.1|engrailed-1	engrailed 1	protein-coding	2.82475057660364	0.00013276216856366
Merged-chr1-12087663-1	chr1	12087535	12087793	+	4	NA	Intergenic	ORR1D2-int|LTR|ERVL-MaLR	-338322	NR_105759	102465961		NR_105759	ENSMUSG00000098555	Mir6341	Gm27262|mmu-mir-6341	microRNA 6341	ncRNA	4.41367277594318	7.28407654986933e-05
Merged-chr1-121198838-3	chr1	121198696	121199004	+	0	NA	Intergenic	(TAGA)n|Simple_repeat|Simple_repeat	111445	NR_038008	98452	Mm.131017	NR_038008	ENSMUSG00000097881	Celrr	AI848258|B230209K01Rik|Celr|Gm818	cerebellum expressed regulatory RNA	ncRNA	1.48173300335235	0.000270214336886934
Merged-chr1-121608024-1	chr1	121607900	121608149	+	2	NA	Intergenic	Intergenic	-40044	NM_025860	66942	Mm.44219	NM_025860	ENSMUSG00000001674	Ddx18	2310005B10Rik	DEAD (Asp-Glu-Ala-Asp) box polypeptide 18	protein-coding	0.421895191818098	0.000137827727935624
Merged-chr1-123081281-1	chr1	123081186	123081377	+	0	NA	Intergenic	Lx7|LINE|L1	964278	NM_199021	269109	Mm.417716	NM_199021	ENSMUSG00000036815	Dpp10	6430601K09Rik|DPP X|Dprp3	dipeptidylpeptidase 10	protein-coding	0.441367277594318	2.94077263685682e-05
Merged-chr1-12313289-1	chr1	12313181	12313398	+	3	NA	Intergenic	(TAGA)n|Simple_repeat|Simple_repeat	-112697	NR_105759	102465961		NR_105759	ENSMUSG00000098555	Mir6341	Gm27262|mmu-mir-6341	microRNA 6341	ncRNA	1.52195612963558	0.000107005247217313
Merged-chr1-123400738-1	chr1	123400635	123400843	+	0	NA	intron (NM_199021, intron 12 of 25)	intron (NM_199021, intron 12 of 25)	644820	NM_199021	269109	Mm.417716	NM_199021	ENSMUSG00000036815	Dpp10	6430601K09Rik|DPP X|Dprp3	dipeptidylpeptidase 10	protein-coding	0.703277530232705	0.000184986986371303
Merged-chr1-125466928-4	chr1	125466561	125467201	+	4	NA	Intergenic	Intergenic	-31154	NM_023735	74117	Mm.183102	NM_023735	ENSMUSG00000026341	Actr3	1200003A09Rik|Arp3	ARP3 actin-related protein 3	protein-coding	0.467055320205628	0.000661749055183191
Merged-chr1-125476637-1	chr1	125476537	125476738	+	0	NA	Intergenic	Intergenic	-40910	NM_023735	74117	Mm.183102	NM_023735	ENSMUSG00000026341	Actr3	1200003A09Rik|Arp3	ARP3 actin-related protein 3	protein-coding	0.892125348328941	0.000104859910143342
Merged-chr1-125502299-3	chr1	125502158	125502432	+	0	NA	Intergenic	Intergenic	-58721	NM_028787	74150	Mm.28654	NM_028787	ENSMUSG00000026342	Slc35f5	1300003P13Rik|AI646727	solute carrier family 35, member F5	protein-coding	1.24385323685671	0.000325258430023797
Merged-chr1-125504112-3	chr1	125503956	125504262	+	7	NA	Intergenic	Intergenic	-56907	NM_028787	74150	Mm.28654	NM_028787	ENSMUSG00000026342	Slc35f5	1300003P13Rik|AI646727	solute carrier family 35, member F5	protein-coding	1.14685985516634	0.000367700441817177
Merged-chr1-125747143-1	chr1	125747047	125747241	+	2	NA	intron (NM_027677, intron 1 of 1)	(TCTA)n|Simple_repeat|Simple_repeat	70148	NM_027677	71111	Mm.32727	NM_027677	ENSMUSG00000026343	Gpr39	4933415E13Rik	G protein-coupled receptor 39	protein-coding	0.882734555188636	6.1019452350705e-05
Merged-chr1-125863572-2	chr1	125863274	125863851	+	4	NA	intron (NM_027677, intron 1 of 1)	(TAGA)n|Simple_repeat|Simple_repeat	47825	NM_001311090	72585	Mm.490405	NM_145100	ENSMUSG00000026344	Lypd1	2700050C12Rik|AI853408|C530008O16Rik|Lynx2|Lypdc1	Ly6/Plaur domain containing 1	protein-coding	0.941942360719581	0.000258510540826889
Merged-chr1-126062329-4	chr1	126061921	126062690	+	7	NA	intron (NM_001081756, intron 10 of 16)	intron (NM_001081756, intron 10 of 16)	-149377	NM_001311089	72585	Mm.490405	NM_145100	ENSMUSG00000026344	Lypd1	2700050C12Rik|AI853408|C530008O16Rik|Lynx2|Lypdc1	Ly6/Plaur domain containing 1	protein-coding	0.999040797257409	0.00038591199049036
Merged-chr1-126641258-1	chr1	126641029	126641488	+	0	NA	intron (NM_001081756, intron 2 of 16)	intron (NM_001081756, intron 2 of 16)	-148331	NM_172484	210356	Mm.377234	NM_172484	ENSMUSG00000049690	Nckap5	8430408F21|D130011D22Rik|E030049G20Rik|Erih1|Erih2|Gm1548|Nap5	NCK-associated protein 5	protein-coding	1.00746878581312	0.000194035808922098
Merged-chr1-126806335-1	chr1	126806225	126806447	+	3	NA	intron (NM_001081756, intron 1 of 16)	B3A|SINE|B2	24296	NM_176957	210356	Mm.377234	NM_172484	ENSMUSG00000049690	Nckap5	8430408F21|D130011D22Rik|E030049G20Rik|Erih1|Erih2|Gm1548|Nap5	NCK-associated protein 5	protein-coding	1.16832514657319	0.000208235908258394
Merged-chr1-127242278-2	chr1	127242095	127242497	+	6	NA	intron (NM_145128, intron 1 of 17)	intron (NM_145128, intron 1 of 17)	37310	NM_145128	107895	Mm.214682	NM_145128	ENSMUSG00000036155	Mgat5	4930471A21Rik|5330407H02Rik|AI480971|GlcNAc-TV	mannoside acetylglucosaminyltransferase 5	protein-coding	1.32410183278295	0.000352357536917916
Merged-chr1-127295318-2	chr1	127295119	127295526	+	4	NA	intron (NM_145128, intron 2 of 17)	(TAGA)n|Simple_repeat|Simple_repeat	90336	NM_145128	107895	Mm.214682	NM_145128	ENSMUSG00000036155	Mgat5	4930471A21Rik|5330407H02Rik|AI480971|GlcNAc-TV	mannoside acetylglucosaminyltransferase 5	protein-coding	0.940190650496772	0.000387491863686635
Merged-chr1-127296934-1	chr1	127296716	127297153	+	9	NA	intron (NM_145128, intron 2 of 17)	intron (NM_145128, intron 2 of 17)	91948	NM_145128	107895	Mm.214682	NM_145128	ENSMUSG00000036155	Mgat5	4930471A21Rik|5330407H02Rik|AI480971|GlcNAc-TV	mannoside acetylglucosaminyltransferase 5	protein-coding	1.12277640791537	0.000331834331280174
Merged-chr1-127304027-1	chr1	127303930	127304126	+	3	NA	intron (NM_145128, intron 2 of 17)	intron (NM_145128, intron 2 of 17)	99042	NM_145128	107895	Mm.214682	NM_145128	ENSMUSG00000036155	Mgat5	4930471A21Rik|5330407H02Rik|AI480971|GlcNAc-TV	mannoside acetylglucosaminyltransferase 5	protein-coding	0.889853382246609	0.000272995486177025
Merged-chr1-127315977-2	chr1	127315813	127316136	+	0	NA	intron (NM_145128, intron 3 of 17)	intron (NM_145128, intron 3 of 17)	110988	NM_145128	107895	Mm.214682	NM_145128	ENSMUSG00000036155	Mgat5	4930471A21Rik|5330407H02Rik|AI480971|GlcNAc-TV	mannoside acetylglucosaminyltransferase 5	protein-coding	0.452982205952063	0.000321585807312933
Merged-chr1-127947118-2	chr1	127946892	127947296	+	3	NA	Intergenic	Intergenic	78321	NM_178690	226407	Mm.489713	NM_178690	ENSMUSG00000036104	Rab3gap1	1700003B17Rik|4732493F09Rik|AL117896|Rab3gap|p130	RAB3 GTPase activating protein subunit 1	protein-coding	0.573777460872613	0.000200800403015586
Merged-chr1-128092883-1	chr1	128092789	128092978	+	0	NA	intron (NM_001285945, intron 1 of 20)	B2_Mm1t|SINE|B2	9588	NM_027678	226409	Mm.425048	NM_027678	ENSMUSG00000036086	Zranb3	4933425L19Rik|AH2|AI316834|C730006D09	zinc finger, RAN-binding domain containing 3	protein-coding	2.42752002676875	4.59666410347604e-05
Merged-chr1-128399299-1	chr1	128399164	128399436	+	5	NA	intron (NM_177445, intron 4 of 15)	intron (NM_177445, intron 4 of 15)	18116	NM_145507	226414	Mm.28693	NM_145507	ENSMUSG00000026356	Dars	5730439G15Rik	aspartyl-tRNA synthetase	protein-coding	2.08423436641761	0.00012116723089866
Merged-chr1-128447807-1	chr1	128447627	128447988	+	3	NA	Intergenic	Intergenic	-30391	NM_177445	226414	Mm.28693	NM_145507	ENSMUSG00000026356	Dars	5730439G15Rik	aspartyl-tRNA synthetase	protein-coding	2.07442620469329	0.000257630208331242
Merged-chr1-128478541-2	chr1	128478351	128478843	+	5	NA	Intergenic	Intergenic	-61181	NM_177445	226414	Mm.28693	NM_145507	ENSMUSG00000026356	Dars	5730439G15Rik	aspartyl-tRNA synthetase	protein-coding	2.26900079326656	0.000414462968738041
Merged-chr1-128533786-2	chr1	128533540	128534150	+	3	NA	Intergenic	RLTR14|LTR|ERV1	58454	NM_009911	12767	Mm.1401	NM_009911	ENSMUSG00000045382	Cxcr4	CD184|Cmkar4|LESTR|PB-CKR|PBSF/SDF-1|Sdf1r|b2b220Clo	chemokine (C-X-C motif) receptor 4	protein-coding	2.68958184784038	0.000442666632907187
Merged-chr1-128569726-2	chr1	128569401	128570132	+	11	NA	Intergenic	(TCTA)n|Simple_repeat|Simple_repeat	22533	NM_009911	12767	Mm.1401	NM_009911	ENSMUSG00000045382	Cxcr4	CD184|Cmkar4|LESTR|PB-CKR|PBSF/SDF-1|Sdf1r|b2b220Clo	chemokine (C-X-C motif) receptor 4	protein-coding	2.83427026298312	0.000559327693331361
Merged-chr1-128690635-1	chr1	128690506	128690765	+	0	NA	Intergenic	(TCTA)n|Simple_repeat|Simple_repeat	-98336	NM_009911	12767	Mm.1401	NM_009911	ENSMUSG00000045382	Cxcr4	CD184|Cmkar4|LESTR|PB-CKR|PBSF/SDF-1|Sdf1r|b2b220Clo	chemokine (C-X-C motif) receptor 4	protein-coding	4.27574550169496	0.000128114079599908
Merged-chr1-128721725-1	chr1	128721623	128721828	+	4	NA	Intergenic	Intergenic	-129426	NM_009911	12767	Mm.1401	NM_009911	ENSMUSG00000045382	Cxcr4	CD184|Cmkar4|LESTR|PB-CKR|PBSF/SDF-1|Sdf1r|b2b220Clo	chemokine (C-X-C motif) receptor 4	protein-coding	3.54670133781148	0.000161362131238551
Merged-chr1-128770857-1	chr1	128770704	128771012	+	0	NA	Intergenic	Lx7|LINE|L1	-178559	NM_009911	12767	Mm.1401	NM_009911	ENSMUSG00000045382	Cxcr4	CD184|Cmkar4|LESTR|PB-CKR|PBSF/SDF-1|Sdf1r|b2b220Clo	chemokine (C-X-C motif) receptor 4	protein-coding	1.60497191852479	0.000179975033978209
Merged-chr1-128791002-1	chr1	128790870	128791135	+	2	NA	Intergenic	Intergenic	-198703	NM_009911	12767	Mm.1401	NM_009911	ENSMUSG00000045382	Cxcr4	CD184|Cmkar4|LESTR|PB-CKR|PBSF/SDF-1|Sdf1r|b2b220Clo	chemokine (C-X-C motif) receptor 4	protein-coding	0.660729457476524	0.000315903771181262
Merged-chr1-128802746-1	chr1	128802642	128802851	+	0	NA	Intergenic	CT-rich|Low_complexity|Low_complexity	-210447	NM_009911	12767	Mm.1401	NM_009911	ENSMUSG00000045382	Cxcr4	CD184|Cmkar4|LESTR|PB-CKR|PBSF/SDF-1|Sdf1r|b2b220Clo	chemokine (C-X-C motif) receptor 4	protein-coding	0.806344064835773	0.000124404985671401
Merged-chr1-128921634-2	chr1	128921453	128921822	+	12	NA	Intergenic	(TAGA)n|Simple_repeat|Simple_repeat	-329338	NM_009911	12767	Mm.1401	NM_009911	ENSMUSG00000045382	Cxcr4	CD184|Cmkar4|LESTR|PB-CKR|PBSF/SDF-1|Sdf1r|b2b220Clo	chemokine (C-X-C motif) receptor 4	protein-coding	1.29813905174799	0.000485702486745066
Merged-chr1-128948781-2	chr1	128948658	128948910	+	2	NA	Intergenic	Intergenic	-324520	NM_172485	210417	Mm.380518	NM_172485	ENSMUSG00000042581	Thsd7b	1700074E13Rik|B930082A18|D130067I03Rik	thrombospondin, type I, domain containing 7B	protein-coding	0.912159040361591	0.000185462745685801
Merged-chr1-128949770-1	chr1	128949627	128949914	+	0	NA	Intergenic	(TCTA)n|Simple_repeat|Simple_repeat	-323534	NM_172485	210417	Mm.380518	NM_172485	ENSMUSG00000042581	Thsd7b	1700074E13Rik|B930082A18|D130067I03Rik	thrombospondin, type I, domain containing 7B	protein-coding	0.827563645489346	0.000103345148100198
Merged-chr1-128965902-4	chr1	128965554	128966192	+	0	NA	Intergenic	B2_Mm1t|SINE|B2	-307431	NM_172485	210417	Mm.380518	NM_172485	ENSMUSG00000042581	Thsd7b	1700074E13Rik|B930082A18|D130067I03Rik	thrombospondin, type I, domain containing 7B	protein-coding	1.85838853723923	0.00046081667355941
Merged-chr1-128997359-3	chr1	128997099	128997744	+	9	NA	Intergenic	MTC|LTR|ERVL-MaLR	-275883	NM_172485	210417	Mm.380518	NM_172485	ENSMUSG00000042581	Thsd7b	1700074E13Rik|B930082A18|D130067I03Rik	thrombospondin, type I, domain containing 7B	protein-coding	0.705739555544214	0.000453600267775317
Merged-chr1-129729353-1	chr1	129729250	129729458	+	4	NA	intron (NM_172485, intron 7 of 27)	RLTR20B3A_MM|LTR|ERVK	456050	NM_172485	210417	Mm.380518	NM_172485	ENSMUSG00000042581	Thsd7b	1700074E13Rik|B930082A18|D130067I03Rik	thrombospondin, type I, domain containing 7B	protein-coding	0.157631170569399	2.00934036445267e-05
Merged-chr1-129931132-1	chr1	129930950	129931315	+	0	NA	intron (NM_172485, intron 14 of 27)	intron (NM_172485, intron 14 of 27)	491911	NM_001317361	13137	Mm.436759	NM_007827	ENSMUSG00000026401	Cd55b	AI323748|Daf|Daf-TM|Daf2|TM-DAF	CD55 molecule, decay accelerating factor for complement B	protein-coding	11.7697940691818	7.46166075563531e-05
Merged-chr1-130145531-1	chr1	130145432	130145631	+	0	NA	intron (NM_172485, intron 17 of 27)	Lx2|LINE|L1	277512	NM_001317361	13137	Mm.436759	NM_007827	ENSMUSG00000026401	Cd55b	AI323748|Daf|Daf-TM|Daf2|TM-DAF	CD55 molecule, decay accelerating factor for complement B	protein-coding	0.827563645489346	3.91605097787221e-05
Merged-chr1-130579036-3	chr1	130578846	130579344	+	4	NA	intron (NM_009581, intron 10 of 11)	(TAGA)n|Simple_repeat|Simple_repeat	50511	NM_009581	22789	Mm.4644	NM_009581	ENSMUSG00000042554	Zp3r	AV264399|SP56	zona pellucida 3 receptor	protein-coding	0.983243935234867	0.000288742782632869
Merged-chr1-130673873-1	chr1	130673736	130674012	+	0	NA	intron (NR_028304, intron 4 of 5)	intron (NR_028304, intron 4 of 5)	7697	NR_028304	12270	Mm.380517	NR_028304		C4bp-ps1	C4bpb	complement component 4 binding protein, pseudogene 1	pseudo	0.931775363810227	0.000148152231828258
Merged-chr1-130902600-3	chr1	130902457	130902750	+	1	NA	Intergenic	Intergenic	8693	NM_021380	58181	Mm.103794	NM_021380	ENSMUSG00000026416	Il20	Zcyto10	interleukin 20	protein-coding	2.44223226935523	0.000435257114127251
Merged-chr1-130904415-3	chr1	130904042	130904694	+	0	NA	Intergenic	MER89|LTR|ERV1	6928	NM_021380	58181	Mm.103794	NM_021380	ENSMUSG00000026416	Il20	Zcyto10	interleukin 20	protein-coding	17.3604462520432	0.000418017882352216
Merged-chr1-130971444-6	chr1	130971249	130971733	+	4	NA	Intergenic	(TAGA)n|Simple_repeat|Simple_repeat	-32250	NM_001009940	329244	Mm.131480	NM_001009940	ENSMUSG00000016524	Il19	-	interleukin 19	protein-coding	1.38912469064283	0.000728983844619723
Merged-chr1-130989456-1	chr1	130989336	130989577	+	5	NA	Intergenic	MTE2a|LTR|ERVL-MaLR	-30389	NM_010548	16153	Mm.874	NM_010548	ENSMUSG00000016529	Il10	CSIF|Il-10	interleukin 10	protein-coding	0.630524682277597	0.000113001970342368
Merged-chr1-131080024-5	chr1	131079725	131080248	+	5	NA	intron (NM_008551, intron 1 of 9)	B3|SINE|B2	17857	NM_008551	17164	Mm.221235	NM_008551	ENSMUSG00000016528	Mapkapk2	AA960234|MAPKAP-K2|MK-2|MK2|Rps6kc1	MAP kinase-activated protein kinase 2	protein-coding	0.795175864491787	0.000551877828048751
Merged-chr1-131098175-1	chr1	131098043	131098309	+	0	NA	promoter-TSS (NM_008551)	promoter-TSS (NM_008551)	-333	NM_008551	17164	Mm.221235	NM_008551	ENSMUSG00000016528	Mapkapk2	AA960234|MAPKAP-K2|MK-2|MK2|Rps6kc1	MAP kinase-activated protein kinase 2	protein-coding	0.942726223987864	0.000302221977357324
Merged-chr1-131135146-2	chr1	131134982	131135328	+	1	NA	intron (NM_145508, intron 2 of 2)	intron (NM_145508, intron 2 of 2)	3079	NM_145508	226419	Mm.39299	NM_145508	ENSMUSG00000016526	Dyrk3	BC006704	dual-specificity tyrosine-(Y)-phosphorylation regulated kinase 3	protein-coding	1.47122425864773	0.000346902693295798
Merged-chr1-131204640-5	chr1	131204415	131204906	+	15	NA	intron (NM_001313731, intron 2 of 5)	intron (NM_001313731, intron 2 of 5)	-4475	NM_001311094	54354	Mm.248291	NM_018750	ENSMUSG00000026430	Rassf5	1300019G20Rik|Maxp1|Nore1|Nore1A|Nore1B|Rapl	Ras association (RalGDS/AF-6) domain family member 5	protein-coding	0.357136881106853	0.0010482613259474
Merged-chr1-131280406-1	chr1	131280262	131280552	+	0	NA	promoter-TSS (NM_019777)	promoter-TSS (NM_019777)	-844	NM_019777	56489	Mm.386783	NM_019777	ENSMUSG00000042349	Ikbke	AW558201|IKK-i|IKKepsilon|Ikki	inhibitor of kappaB kinase epsilon	protein-coding	0.135805316182867	0.000175626070923983
Merged-chr1-131626822-2	chr1	131626717	131626937	+	3	NA	Intergenic	(TAGA)n|Simple_repeat|Simple_repeat	-11487	NM_007799	13034	Mm.230249	NM_007799	ENSMUSG00000004552	Ctse	A430072O03Rik|C920004C08Rik|CE|CatE	cathepsin E	protein-coding	1.66268494984161	0.000212326818404034
Merged-chr1-131638372-1	chr1	131638248	131638498	+	0	NA	promoter-TSS (NM_007799)	promoter-TSS (NM_007799)	59	NM_007799	13034	Mm.230249	NM_007799	ENSMUSG00000004552	Ctse	A430072O03Rik|C920004C08Rik|CE|CatE	cathepsin E	protein-coding	0.486802144405498	0.000154110455280873
Merged-chr1-13214029-1	chr1	13213876	13214183	+	0	NA	intron (NM_001302702, intron 4 of 21)	intron (NM_001302702, intron 4 of 21)	-86866	NM_001081209	383491	Mm.309380	NM_001081209	ENSMUSG00000042414	Prdm14	-	PR domain containing 14	protein-coding	1.39126641850383	0.000156672697120996
Merged-chr1-13228454-1	chr1	13228319	13228590	+	2	NA	intron (NM_001302702, intron 2 of 21)	intron (NM_001302702, intron 2 of 21)	-101291	NM_001081209	383491	Mm.309380	NM_001081209	ENSMUSG00000042414	Prdm14	-	PR domain containing 14	protein-coding	0.525437235231331	0.000129099031956435
Merged-chr1-132288940-4	chr1	132288656	132289234	+	7	NA	Intergenic	RSINE1|SINE|B4	-9681	NM_144810	213417	Mm.39723	NM_144810	ENSMUSG00000042115	Klhdc8a	A630065K24Rik	kelch domain containing 8A	protein-coding	2.56544730101697	0.000391357609777522
Merged-chr1-13241154-2	chr1	13240908	13241372	+	2	NA	intron (NM_001302702, intron 2 of 21)	intron (NM_001302702, intron 2 of 21)	-113977	NM_001081209	383491	Mm.309380	NM_001081209	ENSMUSG00000042414	Prdm14	-	PR domain containing 14	protein-coding	0.866971438131696	0.000300778583072093
Merged-chr1-132537174-3	chr1	132536915	132537477	+	12	NA	intron (NM_177129, intron 1 of 22)	B2_Mm2|SINE|B2	5744	NM_177129	21367	Mm.260861	NM_011531	ENSMUSG00000053024	Cntn2	D130012K04Rik|TAG-1|Tax	contactin 2	protein-coding	0.996635788116202	0.000399571411367776
Merged-chr1-132993594-4	chr1	132993346	132994027	+	8	NA	intron (NM_001302801, intron 10 of 10)	intron (NM_001302801, intron 10 of 10)	31730	NM_001302803	17248	Mm.426531	NM_008575	ENSMUSG00000054387	Mdm4	4933417N07Rik|AA414968|AL023055|AU018793|AU021806|C85810|Mdmx	transformed mouse 3T3 cell double minute 4	protein-coding	0.602636090561473	0.000541425503937969
Merged-chr1-133006349-1	chr1	133006252	133006447	+	2	NA	intron (NM_001302801, intron 5 of 10)	intron (NM_001302801, intron 5 of 10)	19067	NM_001302803	17248	Mm.426531	NM_008575	ENSMUSG00000054387	Mdm4	4933417N07Rik|AA414968|AL023055|AU018793|AU021806|C85810|Mdmx	transformed mouse 3T3 cell double minute 4	protein-coding	0.428192134979562	0.000112326639034317
Merged-chr1-133083358-1	chr1	133083264	133083453	+	2	NA	intron (NM_001099276, intron 12 of 32)	intron (NM_001099276, intron 12 of 32)	37346	NM_001099276	240752	Mm.387308	NM_001099276	ENSMUSG00000026447	Pik3c2b	C330011J12Rik|Gm199|PI3K-C2beta|PI3KC2beta	phosphoinositide-3-kinase, class 2, beta polypeptide	protein-coding	1.83903032330966	4.88544386405312e-05
Merged-chr1-133130953-3	chr1	133130801	133131101	+	0	NA	promoter-TSS (NM_133819)	promoter-TSS (NM_133819)	-215	NM_133819	108954	Mm.293628	NM_133819	ENSMUSG00000046062	Ppp1r15b	1810033K10Rik|AI606441|C530022L24Rik|CReP	protein phosphatase 1, regulatory (inhibitor) subunit 15b	protein-coding	0.856384269959125	0.000311969321189256
Merged-chr1-133498985-1	chr1	133498884	133499088	+	0	NA	Intergenic	RSINE1|SINE|B4	-74774	NM_011439	20668	Mm.8575	NM_011439	ENSMUSG00000070643	Sox13	AA407916|AW259412|AW540933|Sox-13	SRY (sex determining region Y)-box 13	protein-coding	0.328677759910662	8.91587630175277e-05
Merged-chr1-133545286-1	chr1	133545148	133545426	+	7	NA	Intergenic	Intergenic	64993	NM_009227	20643	Mm.249110	NM_009227	ENSMUSG00000090553	Snrpe	AL022645|C76690|SME	small nuclear ribonucleoprotein E	protein-coding	0.106536929074491	0.000173506336295391
Merged-chr1-133689733-3	chr1	133689490	133689975	+	1	NA	intron (NM_172842, intron 1 of 5)	(CA)n|Simple_repeat|Simple_repeat	284	NM_172842	240754	Mm.36534	NM_172842	ENSMUSG00000051998	Lax1	A530029E09|E430019B13Rik	lymphocyte transmembrane adaptor 1	protein-coding	0.568632688925195	0.000390654396184789
Merged-chr1-13379342-4	chr1	13378847	13379740	+	1	NA	Intergenic	Intergenic	-5210	NM_008678	17978	Mm.2537	NM_008678	ENSMUSG00000005886	Ncoa2	D1Ertd433e|GRIP-1|Grip1|KAT13C|NCoA-2|SRC-2|TIF2|bHLHe75	nuclear receptor coactivator 2	protein-coding	1.71642830175568	0.000485196512817712
Merged-chr1-133798167-3	chr1	133797982	133798376	+	2	NA	Intergenic	RSINE1|SINE|B4	-44432	NM_001167949	381290	Mm.188617	NM_213616	ENSMUSG00000026463	Atp2b4	Pmca4	ATPase, Ca++ transporting, plasma membrane 4	protein-coding	0.802485959262396	0.000365060383605608
Merged-chr1-133842778-1	chr1	133842654	133842903	+	1	NA	Intergenic	Intergenic	64395	NM_001160422	269120	Mm.59985	NM_054076	ENSMUSG00000010311	Optc	-	opticin	protein-coding	1.19799689632743	8.5830102637532e-05
Merged-chr1-133848211-3	chr1	133847984	133848545	+	6	NA	Intergenic	MTE-int|LTR|ERVL-MaLR	58909	NM_001160422	269120	Mm.59985	NM_054076	ENSMUSG00000010311	Optc	-	opticin	protein-coding	0.693577150505357	0.000399844945216103
Merged-chr1-134065565-2	chr1	134065400	134065751	+	4	NA	Intergenic	Intergenic	13580	NM_007570	12227	Mm.392646	NM_007570	ENSMUSG00000020423	Btg2	AA959598|APRO1|Pc3|TIS21	B cell translocation gene 2, anti-proliferative	protein-coding	0.70886259734845	0.000306408021260204
Merged-chr1-134071711-3	chr1	134071046	134072097	+	9	NA	Intergenic	Intergenic	7584	NM_007570	12227	Mm.392646	NM_007570	ENSMUSG00000020423	Btg2	AA959598|APRO1|Pc3|TIS21	B cell translocation gene 2, anti-proliferative	protein-coding	0.449110563166148	0.000533996447308693
Merged-chr1-134078391-5	chr1	134078047	134078873	+	4	NA	intron (NM_007570, intron 1 of 1)	intron (NM_007570, intron 1 of 1)	695	NM_007570	12227	Mm.392646	NM_007570	ENSMUSG00000020423	Btg2	AA959598|APRO1|Pc3|TIS21	B cell translocation gene 2, anti-proliferative	protein-coding	0.687746956525393	0.000655238083455377
Merged-chr1-134092873-1	chr1	134092752	134092995	+	0	NA	Intergenic	Intergenic	-13718	NM_007570	12227	Mm.392646	NM_007570	ENSMUSG00000020423	Btg2	AA959598|APRO1|Pc3|TIS21	B cell translocation gene 2, anti-proliferative	protein-coding	1.58519233502185	0.000218953924551168
Merged-chr1-134348439-1	chr1	134348337	134348542	+	2	NA	intron (NM_020588, intron 7 of 7)	intron (NM_020588, intron 7 of 7)	13560	NM_020588	57439	Mm.393140	NM_020588	ENSMUSG00000042305	Tmem183a	1300007B12Rik|1700020N19Rik|Tmem183	transmembrane protein 183A	protein-coding	2.20683638797159	9.92826858812986e-05
Merged-chr1-134383603-1	chr1	134383494	134383713	+	0	NA	Intergenic	Intergenic	-2337	NM_173771	240755	Mm.67133	NM_173771	ENSMUSG00000050526	4933406M09Rik	-	RIKEN cDNA 4933406M09 gene	protein-coding	0.735612129323863	6.15933829125516e-05
Merged-chr1-134543234-2	chr1	134543046	134543382	+	4	NA	intron (NM_001145300, intron 2 of 2)	B1_Mur3|SINE|Alu	6468	NM_001145300	71001	Mm.158529	NM_183292	ENSMUSG00000046367	Mgat4e	4931440L10Rik	MGAT4 family, member E	protein-coding	1.0890880875704	0.000221708654369317
Merged-chr1-134612925-2	chr1	134612637	134613150	+	5	NA	intron (NM_152895, intron 14 of 26)	intron (NM_152895, intron 14 of 26)	-33788	NM_009307	20980	Mm.5102	NM_009307	ENSMUSG00000026452	Syt2	IP4BP|R74640|mKIAA4194	synaptotagmin II	protein-coding	0.665073979936644	0.000220395674399092
Merged-chr1-134865674-3	chr1	134865471	134865912	+	3	NA	intron (NM_001081307, intron 13 of 23)	intron (NM_001081307, intron 13 of 23)	-61970	NR_015606	329251	Mm.188709	NM_001081307	ENSMUSG00000073557	Ppp1r12b	1810037O03Rik|9530009M10Rik|AI132431|Mypt2	protein phosphatase 1, regulatory (inhibitor) subunit 12B	protein-coding	1.165209612849	0.000331730720454604
Merged-chr1-134991722-2	chr1	134991498	134991938	+	3	NA	intron (NM_001033409, intron 16 of 17)	(CA)n|Simple_repeat|Simple_repeat	29153	NM_001278115	67196	Mm.284587	NM_026024	ENSMUSG00000026429	Ube2t	2700084L22Rik|C80607	ubiquitin-conjugating enzyme E2T	protein-coding	0.991206174258426	0.000320019466745717
Merged-chr1-13501187-1	chr1	13500972	13501403	+	0	NA	Intergenic	PB1|SINE|Alu	88723	NM_028173	72265	Mm.28765	NM_028173	ENSMUSG00000025935	Tram1	1810049E02Rik|TRAMP	translocating chain-associating membrane protein 1	protein-coding	1.31030910535813	0.000133686248301223
Merged-chr1-135088510-1	chr1	135088398	135088624	+	1	NA	intron (NM_001033409, intron 1 of 17)	B3|SINE|B2	16765	NM_001033409	329252	Mm.279594	NM_001033409	ENSMUSG00000042793	Lgr6	A530037C04Rik|D830026M09	leucine-rich repeat-containing G protein-coupled receptor 6	protein-coding	0.877416877145331	0.000213065424419162
Merged-chr1-135131269-3	chr1	135131097	135131494	+	1	NA	intron (NM_007955, intron 1 of 37)	intron (NM_007955, intron 1 of 37)	1280	NM_007955	13924	Mm.4450	NM_007955		Ptprv	Esp|OST|OST-PTP|mOST-PTP	protein tyrosine phosphatase, receptor type, V	protein-coding	1.09459084843391	0.000346995808982418
Merged-chr1-135134211-1	chr1	135134091	135134332	+	0	NA	intron (NM_177081, intron 2 of 9)	intron (NM_177081, intron 2 of 9)	1486	NM_177081	320139	Mm.258388	NM_177081	ENSMUSG00000031506	Ptpn7	BPTP-4|C920001D21Rik|HEPTP|LC-PTP|LPTP	protein tyrosine phosphatase, non-receptor type 7	protein-coding	1.87246723827892	0.00014568133898864
Merged-chr1-135276321-1	chr1	135276223	135276420	+	8	NA	intron (NM_145417, intron 3 of 10)	intron (NM_145417, intron 3 of 10)	7763	NM_001159624	215615	Mm.291048	NM_145417	ENSMUSG00000041926	Rnpep	-	arginyl aminopeptidase (aminopeptidase B)	protein-coding	0.320347217608779	0.000108046652034073
Merged-chr1-135317075-2	chr1	135316954	135317191	+	0	NA	Intergenic	(TAGA)n|Simple_repeat|Simple_repeat	-3335	NM_011590	21854	Mm.2368	NM_011590	ENSMUSG00000062580	Timm17a	17kDa|mTim17a	translocase of inner mitochondrial membrane 17a	protein-coding	0.905368774552447	0.000202461322082162
Merged-chr1-136231054-1	chr1	136230861	136231248	+	2	NA	intron (NM_028872, intron 1 of 9)	intron (NM_028872, intron 1 of 9)	3226	NM_028872	67313	Mm.36763	NM_028872	ENSMUSG00000041605	5730559C18Rik	1700034M08Rik|4933426C09Rik|AI586180|D1Mgi54	RIKEN cDNA 5730559C18 gene	protein-coding	2.44541329477933	0.000202515564463028
Merged-chr1-136255784-2	chr1	136255674	136255909	+	0	NA	Intergenic	MIRc|SINE|MIR	5082	NM_001101516	383563	Mm.40367	NM_001101516	ENSMUSG00000052759	Gpr25	Gm1300	G protein-coupled receptor 25	protein-coding	0.498317894058101	0.000207756102418477
Merged-chr1-136541793-1	chr1	136541619	136541968	+	2	NA	Intergenic	Intergenic	73945	NM_001287179	381293	Mm.458468	NM_001081258	ENSMUSG00000041498	Kif14	D1Ertd367e|E130203M01	kinesin family member 14	protein-coding	0.551709096992897	0.0001415593868194
Merged-chr1-136542366-1	chr1	136542122	136542612	+	4	NA	Intergenic	Intergenic	74519	NM_001287179	381293	Mm.458468	NM_001081258	ENSMUSG00000041498	Kif14	D1Ertd367e|E130203M01	kinesin family member 14	protein-coding	0.980816172431818	0.000250471899444688
Merged-chr1-136579610-5	chr1	136578873	136579972	+	10	NA	Intergenic	Intergenic	-45479	NM_001160251	226442	Mm.62521	NM_177643	ENSMUSG00000041483	Zfp281	Znf281	zinc finger protein 281	protein-coding	0.475611290511119	0.00102524770000488
Merged-chr1-136600743-2	chr1	136600589	136600900	+	2	NA	Intergenic	Intergenic	-24157	NM_001160251	226442	Mm.62521	NM_177643	ENSMUSG00000041483	Zfp281	Znf281	zinc finger protein 281	protein-coding	0.740981560924768	0.00030409314518097
Merged-chr1-136617458-2	chr1	136617301	136617589	+	1	NA	Intergenic	Intergenic	-7456	NM_001160251	226442	Mm.62521	NM_177643	ENSMUSG00000041483	Zfp281	Znf281	zinc finger protein 281	protein-coding	0.309238219970541	0.00027844204473956
Merged-chr1-136679335-1	chr1	136679162	136679509	+	1	NA	Intergenic	B2_Mm2|SINE|B2	-4061	NR_045324	100503460	Mm.30630	NR_045324	ENSMUSG00000097113	Gm19705	-	predicted gene, 19705	ncRNA	1.20020926363367	0.00019381588205264
Merged-chr1-136685485-2	chr1	136685206	136685711	+	3	NA	intron (NR_045325, intron 1 of 2)	intron (NR_045325, intron 1 of 2)	1829	NR_045325	100503460	Mm.30630	NR_045324	ENSMUSG00000097113	Gm19705	-	predicted gene, 19705	ncRNA	0.684398626649417	0.000344053768995781
Merged-chr1-136699763-3	chr1	136699566	136699927	+	0	NA	intron (NR_037986, intron 1 of 4)	intron (NR_037986, intron 1 of 4)	3535	NR_037986	100503474	Mm.428276	NR_037986		Platr22	Gm16880	pluripotency associated transcript 22	ncRNA	0.573777460872613	0.000424832784165781
Merged-chr1-137073372-3	chr1	137073067	137073674	+	4	NA	Intergenic	Intergenic	-112922	NM_030676	26424	Mm.16794	NM_030676	ENSMUSG00000026398	Nr5a2	AU020803|D1Ertd308e|Ftf|LRH-1|UF2-H3B	nuclear receptor subfamily 5, group A, member 2	protein-coding	0.882734555188636	0.000337354094046676
Merged-chr1-137596002-1	chr1	137595913	137596093	+	1	NA	Intergenic	Intergenic	-370452	NR_029795	735252		NR_029795	ENSMUSG00000065565	Mir181a-1	Mirn181a-1|Mirn213|miR-213|mir-181a-1|mmu-mir-213	microRNA 181a-1	ncRNA	0.9710080107075	0.000121742170495816
Merged-chr1-137798960-1	chr1	137798853	137799068	+	3	NA	Intergenic	Intergenic	-167495	NR_029795	735252		NR_029795	ENSMUSG00000065565	Mir181a-1	Mirn181a-1|Mirn213|miR-213|mir-181a-1|mmu-mir-213	microRNA 181a-1	ncRNA	0.445825532923554	0.000159249218856804
Merged-chr1-137871440-1	chr1	137871280	137871601	+	2	NA	Intergenic	L1_Mus3|LINE|L1	-95015	NR_029795	735252		NR_029795	ENSMUSG00000065565	Mir181a-1	Mirn181a-1|Mirn213|miR-213|mir-181a-1|mmu-mir-213	microRNA 181a-1	ncRNA	1.003107449078	0.000127376039226839
Merged-chr1-137872503-1	chr1	137872214	137872794	+	4	NA	Intergenic	Intergenic	-93951	NR_029795	735252		NR_029795	ENSMUSG00000065565	Mir181a-1	Mirn181a-1|Mirn213|miR-213|mir-181a-1|mmu-mir-213	microRNA 181a-1	ncRNA	1.03721310234665	0.000312322507855082
Merged-chr1-138111464-1	chr1	138111368	138111562	+	0	NA	intron (NM_001111316, intron 9 of 31)	intron (NM_001111316, intron 9 of 31)	63661	NM_001111316	19264	Mm.391573	NM_011210	ENSMUSG00000026395	Ptprc	B220|CD45R|Cd45|L-CA|Ly-5|Lyt-4|T200|loc	protein tyrosine phosphatase, receptor type, C	protein-coding	1.01395185393289	0.000178236106531441
Merged-chr1-138120652-2	chr1	138120442	138120837	+	2	NA	intron (NM_001111316, intron 3 of 31)	intron (NM_001111316, intron 3 of 31)	54487	NM_001111316	19264	Mm.391573	NM_011210	ENSMUSG00000026395	Ptprc	B220|CD45R|Cd45|L-CA|Ly-5|Lyt-4|T200|loc	protein tyrosine phosphatase, receptor type, C	protein-coding	0.745165533600797	0.000342319080083179
Merged-chr1-138124115-1	chr1	138124008	138124223	+	2	NA	intron (NM_001111316, intron 2 of 31)	B2_Mm2|SINE|B2	51011	NM_001111316	19264	Mm.391573	NM_011210	ENSMUSG00000026395	Ptprc	B220|CD45R|Cd45|L-CA|Ly-5|Lyt-4|T200|loc	protein tyrosine phosphatase, receptor type, C	protein-coding	1.12969005574736	0.00025711715038836
Merged-chr1-138136713-2	chr1	138136570	138136856	+	0	NA	intron (NM_001111316, intron 1 of 31)	intron (NM_001111316, intron 1 of 31)	38413	NM_001111316	19264	Mm.391573	NM_011210	ENSMUSG00000026395	Ptprc	B220|CD45R|Cd45|L-CA|Ly-5|Lyt-4|T200|loc	protein tyrosine phosphatase, receptor type, C	protein-coding	0.51042474279615	0.000298783823180285
Merged-chr1-138166603-6	chr1	138166354	138166846	+	4	NA	intron (NM_001111316, intron 1 of 31)	intron (NM_001111316, intron 1 of 31)	8526	NM_001111316	19264	Mm.391573	NM_011210	ENSMUSG00000026395	Ptprc	B220|CD45R|Cd45|L-CA|Ly-5|Lyt-4|T200|loc	protein tyrosine phosphatase, receptor type, C	protein-coding	0.709173638417932	0.00104121739517823
Merged-chr1-138171390-1	chr1	138171252	138171529	+	0	NA	intron (NM_001111316, intron 1 of 31)	intron (NM_001111316, intron 1 of 31)	3736	NM_001111316	19264	Mm.391573	NM_011210	ENSMUSG00000026395	Ptprc	B220|CD45R|Cd45|L-CA|Ly-5|Lyt-4|T200|loc	protein tyrosine phosphatase, receptor type, C	protein-coding	0.997610969904965	0.00022863875132683
Merged-chr1-138171965-2	chr1	138171824	138172125	+	1	NA	intron (NM_001111316, intron 1 of 31)	intron (NM_001111316, intron 1 of 31)	3152	NM_001111316	19264	Mm.391573	NM_011210	ENSMUSG00000026395	Ptprc	B220|CD45R|Cd45|L-CA|Ly-5|Lyt-4|T200|loc	protein tyrosine phosphatase, receptor type, C	protein-coding	0.538878652876784	0.000193238914000685
Merged-chr1-138175167-5	chr1	138174900	138175428	+	0	NA	promoter-TSS (NM_001111316)	promoter-TSS (NM_001111316)	-38	NM_001111316	19264	Mm.391573	NM_011210	ENSMUSG00000026395	Ptprc	B220|CD45R|Cd45|L-CA|Ly-5|Lyt-4|T200|loc	protein tyrosine phosphatase, receptor type, C	protein-coding	0.774814029632659	0.000744664375100951
Merged-chr1-138176563-1	chr1	138176397	138176730	+	14	NA	Intergenic	Lx9|LINE|L1	-1258	NM_011210	19264	Mm.391573	NM_011210	ENSMUSG00000026395	Ptprc	B220|CD45R|Cd45|L-CA|Ly-5|Lyt-4|T200|loc	protein tyrosine phosphatase, receptor type, C	protein-coding	1.32410183278295	0.000308563036446561
Merged-chr1-138178066-2	chr1	138177770	138178668	+	10	NA	Intergenic	Lx10|LINE|L1	-2914	NM_011210	19264	Mm.391573	NM_011210	ENSMUSG00000026395	Ptprc	B220|CD45R|Cd45|L-CA|Ly-5|Lyt-4|T200|loc	protein tyrosine phosphatase, receptor type, C	protein-coding	0.844685651947747	0.000655003049279491
Merged-chr1-138238549-1	chr1	138238428	138238672	+	4	NA	Intergenic	(TCTA)n|Simple_repeat|Simple_repeat	-35188	NM_177397	338375	Mm.114424	NM_177397	ENSMUSG00000026394	Atp6v1g3	-	ATPase, H+ transporting, lysosomal V1 subunit G3	protein-coding	1.5938262802017	0.000156704748179905
Merged-chr1-138279631-2	chr1	138279352	138279907	+	4	NA	intron (NM_177397, intron 1 of 2)	intron (NM_177397, intron 1 of 2)	5891	NM_177397	338375	Mm.114424	NM_177397	ENSMUSG00000026394	Atp6v1g3	-	ATPase, H+ transporting, lysosomal V1 subunit G3	protein-coding	1.63733022333376	0.00044684256568861
Merged-chr1-138304280-3	chr1	138303933	138304597	+	0	NA	Intergenic	MIRc|SINE|MIR	30527	NM_177397	338375	Mm.114424	NM_177397	ENSMUSG00000026394	Atp6v1g3	-	ATPase, H+ transporting, lysosomal V1 subunit G3	protein-coding	0.937905464887926	0.000860595296194147
Merged-chr1-138343744-2	chr1	138343625	138343863	+	6	NA	Intergenic	MTE2b|LTR|ERVL-MaLR	70006	NM_177397	338375	Mm.114424	NM_177397	ENSMUSG00000026394	Atp6v1g3	-	ATPase, H+ transporting, lysosomal V1 subunit G3	protein-coding	2.00086499176091	0.000290587974377823
Merged-chr1-138559668-3	chr1	138559460	138559953	+	0	NA	intron (NM_001311148, intron 2 of 7)	intron (NM_001311148, intron 2 of 7)	60051	NM_001311148	59125	Mm.143817	NM_021605	ENSMUSG00000026393	Nek7	2810460C19Rik|AU020186	NIMA (never in mitosis gene a)-related expressed kinase 7	protein-coding	0.605798224149064	0.000336531788688631
Merged-chr1-138620313-3	chr1	138620153	138620479	+	0	NA	promoter-TSS (NM_021605)	promoter-TSS (NM_021605)	-559	NM_021605	59125	Mm.143817	NM_021605	ENSMUSG00000026393	Nek7	2810460C19Rik|AU020186	NIMA (never in mitosis gene a)-related expressed kinase 7	protein-coding	1.62211905440647	0.000408075760318775
Merged-chr1-138853128-1	chr1	138852993	138853265	+	1	NA	intron (NM_001081226, intron 2 of 2)	intron (NM_001081226, intron 2 of 2)	3725	NM_001081226	69549	Mm.264673	NM_001081226	ENSMUSG00000079283	2310009B15Rik	-	RIKEN cDNA 2310009B15 gene	protein-coding	0.234769828507616	0.000100207774654172
Merged-chr1-138976116-4	chr1	138975881	138976362	+	2	NA	intron (NM_181347, intron 1 of 20)	intron (NM_181347, intron 1 of 20)	-1536	NR_108103	78229	Mm.437838	NR_108103	ENSMUSG00000104900	4930596I21Rik	-	RIKEN cDNA 4930596I21 gene	ncRNA	0.617077473413857	0.000432303559582174
Merged-chr1-139078240-3	chr1	139077790	139078625	+	2	NA	intron (NM_181347, intron 8 of 20)	L2a|LINE|L2	100550	NR_108103	78229	Mm.437838	NR_108103	ENSMUSG00000104900	4930596I21Rik	-	RIKEN cDNA 4930596I21 gene	ncRNA	0.280870085741839	0.000429964463726184
Merged-chr1-139532062-1	chr1	139531932	139532194	+	2	NA	Intergenic	(TCTA)n|Simple_repeat|Simple_repeat	28159	NM_015780	50702	Mm.220362	NM_015780	ENSMUSG00000057037	Cfhr1	AI194696|CFHRB|Cfhl1	complement factor H-related 1	protein-coding	1.04096056036396	0.000153656887288332
Merged-chr1-14274853-1	chr1	14274701	14275006	+	1	NA	intron (NM_001310459, intron 4 of 17)	B3|SINE|B2	35346	NM_010164	14048	Mm.250185	NM_010164	ENSMUSG00000025932	Eya1	bor	EYA transcriptional coactivator and phosphatase 1	protein-coding	0.902796704170196	0.000190755123934004
Merged-chr1-143202083-1	chr1	143201975	143202192	+	0	NA	Intergenic	B4A|SINE|B4	-438614	NM_020025	26878	Mm.285580	NM_020025	ENSMUSG00000033849	B3galt2	-	UDP-Gal:betaGlcNAc beta 1,3-galactosyltransferase, polypeptide 2	protein-coding	0.304391225927116	0.000122943638598379
Merged-chr1-143731544-1	chr1	143731393	143731696	+	2	NA	Intergenic	B2_Mm1a|SINE|B2	-7805	NM_001038593	69367	Mm.272727	NM_023505	ENSMUSG00000018196	Glrx2	1700010P22Rik|AI645710|Grx2	glutaredoxin 2 (thioltransferase)	protein-coding	1.28732122631676	0.000101474989311861
Merged-chr1-143906693-1	chr1	143906560	143906828	+	7	NA	Intergenic	L1ME1|LINE|L1	97455	NM_009061	19735	Mm.28262	NM_009061	ENSMUSG00000026360	Rgs2	GOS8	regulator of G-protein signaling 2	protein-coding	2.03707974274301	6.97981521765945e-05
Merged-chr1-143993251-1	chr1	143993128	143993375	+	0	NA	Intergenic	MYSERV6-int|LTR|ERVK	10898	NM_009061	19735	Mm.28262	NM_009061	ENSMUSG00000026360	Rgs2	GOS8	regulator of G-protein signaling 2	protein-coding	0.116149283577452	9.0217111586769e-05
Merged-chr1-144006748-6	chr1	144006431	144006958	+	0	NA	Intergenic	Intergenic	-2545	NM_009061	19735	Mm.28262	NM_009061	ENSMUSG00000026360	Rgs2	GOS8	regulator of G-protein signaling 2	protein-coding	0.696419679810707	0.00101364132792556
Merged-chr1-144076856-1	chr1	144076745	144076968	+	4	NA	Intergenic	Intergenic	-72707	NM_009061	19735	Mm.28262	NM_009061	ENSMUSG00000026360	Rgs2	GOS8	regulator of G-protein signaling 2	protein-coding	1.26829677469632	0.000306564865431331
Merged-chr1-144178593-3	chr1	144178263	144178903	+	4	NA	Intergenic	Intergenic	-1211	NM_153171	246709	Mm.38271	NM_153171	ENSMUSG00000051079	Rgs13	-	regulator of G-protein signaling 13	protein-coding	4.17722602008908	0.000384656733784361
Merged-chr1-144180959-1	chr1	144180807	144181112	+	0	NA	Intergenic	Intergenic	-3587	NM_153171	246709	Mm.38271	NM_153171	ENSMUSG00000051079	Rgs13	-	regulator of G-protein signaling 13	protein-coding	0.522671776098534	7.54533848188305e-05
Merged-chr1-144213427-2	chr1	144213229	144213622	+	4	NA	Intergenic	Intergenic	35679	NM_015811	50778	Mm.103701	NM_015811	ENSMUSG00000026358	Rgs1	BL34	regulator of G-protein signaling 1	protein-coding	0.345145027502666	0.000391451472730769
Merged-chr1-144242640-1	chr1	144242484	144242797	+	2	NA	Intergenic	Intergenic	6464	NM_015811	50778	Mm.103701	NM_015811	ENSMUSG00000026358	Rgs1	BL34	regulator of G-protein signaling 1	protein-coding	7.17221826090767	0.000106835516203303
Merged-chr1-144247739-1	chr1	144247580	144247899	+	0	NA	intron (NM_015811, intron 3 of 4)	intron (NM_015811, intron 3 of 4)	1365	NM_015811	50778	Mm.103701	NM_015811	ENSMUSG00000026358	Rgs1	BL34	regulator of G-protein signaling 1	protein-coding	1.01297407972466	0.000292706881595672
Merged-chr1-144257124-5	chr1	144256750	144257406	+	2	NA	Intergenic	Intergenic	-7974	NM_015811	50778	Mm.103701	NM_015811	ENSMUSG00000026358	Rgs1	BL34	regulator of G-protein signaling 1	protein-coding	0.859089879603226	0.000721256409347547
Merged-chr1-144264230-1	chr1	144264117	144264345	+	2	NA	Intergenic	L2a|LINE|L2	-15127	NM_015811	50778	Mm.103701	NM_015811	ENSMUSG00000026358	Rgs1	BL34	regulator of G-protein signaling 1	protein-coding	1.31030910535813	0.000122753552708466
Merged-chr1-144301377-1	chr1	144301264	144301492	+	0	NA	Intergenic	Intergenic	-52274	NM_015811	50778	Mm.103701	NM_015811	ENSMUSG00000026358	Rgs1	BL34	regulator of G-protein signaling 1	protein-coding	0.525437235231331	8.49416770910473e-05
Merged-chr1-146431305-1	chr1	146431212	146431400	+	6	NA	Intergenic	Lx7|LINE|L1	-64360	NM_153539	215378	Mm.441817	NM_153539	ENSMUSG00000035131	Brinp3	B830045N13Rik|Fam5c	bone morphogenetic protein/retinoic acid inducible neural specific 3	protein-coding	2.42752002676875	3.77671193401926e-05
Merged-chr1-146453005-2	chr1	146452866	146453144	+	3	NA	Intergenic	(TCTA)n|Simple_repeat|Simple_repeat	-42661	NM_153539	215378	Mm.441817	NM_153539	ENSMUSG00000035131	Brinp3	B830045N13Rik|Fam5c	bone morphogenetic protein/retinoic acid inducible neural specific 3	protein-coding	3.65704315721006	0.000242769319351264
Merged-chr1-148972441-3	chr1	148972270	148972589	+	2	NA	Intergenic	Intergenic	950010	NM_001305632	18783	Mm.4186	NM_008869	ENSMUSG00000056220	Pla2g4a	Pla2g4|cPLA2|cPLA2-alpha|cPLA2alpha	phospholipase A2, group IVA (cytosolic, calcium-dependent)	protein-coding	1.50659022640368	0.0003282026800898
Merged-chr1-149154961-3	chr1	149154666	149155280	+	6	NA	Intergenic	Intergenic	767466	NM_001305632	18783	Mm.4186	NM_008869	ENSMUSG00000056220	Pla2g4a	Pla2g4|cPLA2|cPLA2-alpha|cPLA2alpha	phospholipase A2, group IVA (cytosolic, calcium-dependent)	protein-coding	1.4935155352939	0.000323922693089556
Merged-chr1-149208187-1	chr1	149208025	149208350	+	4	NA	Intergenic	Intergenic	714252	NM_001305632	18783	Mm.4186	NM_008869	ENSMUSG00000056220	Pla2g4a	Pla2g4|cPLA2|cPLA2-alpha|cPLA2alpha	phospholipase A2, group IVA (cytosolic, calcium-dependent)	protein-coding	0.778883431048797	6.14579130368174e-05
Merged-chr1-149932724-2	chr1	149932509	149932929	+	0	NA	5' UTR (NM_008869, exon 2 of 18)	5' UTR (NM_008869, exon 2 of 18)	-10280	NM_001305632	18783	Mm.4186	NM_008869	ENSMUSG00000056220	Pla2g4a	Pla2g4|cPLA2|cPLA2-alpha|cPLA2alpha	phospholipase A2, group IVA (cytosolic, calcium-dependent)	protein-coding	1.33059252804169	0.00024279308535059
Merged-chr1-150109583-1	chr1	150109433	150109735	+	4	NA	Intergenic	Intergenic	9553	NM_011198	19225	Mm.292547	NM_011198	ENSMUSG00000032487	Ptgs2	COX2|Cox-2|PES-2|PGHS-2|PHS II|PHS-2|Pghs2|TIS10|gripghs	prostaglandin-endoperoxide synthase 2	protein-coding	1.22602021553977	6.62275656139312e-05
Merged-chr1-15040489-1	chr1	15040386	15040594	+	1	NA	Intergenic	Lx|LINE|L1	-121628	NM_177781	277328	Mm.186329	NM_177781	ENSMUSG00000032769	Trpa1	Anktm1|TRPA1b	transient receptor potential cation channel, subfamily A, member 1	protein-coding	0.551709096992897	6.77755797600423e-05
Merged-chr1-150855641-1	chr1	150855512	150855771	+	0	NA	intron (NM_001024720, intron 4 of 106)	intron (NM_001024720, intron 4 of 106)	137794	NM_001024720	545370	Mm.379425	NM_001024720	ENSMUSG00000066842	Hmcn1	EG545370|FIBL-6|Gm201	hemicentin 1	protein-coding	6.17914188632045	0.000100726080166529
Merged-chr1-151107583-1	chr1	151107440	151107728	+	5	NA	Intergenic	Intergenic	-30450	NR_038011	402734	Mm.337666	NR_038011		C730036E19Rik	lncLSTR	RIKEN cDNA C730036E19 gene	ncRNA	0.24983053448735	7.34499662341256e-05
Merged-chr1-151178150-2	chr1	151177935	151178314	+	4	NA	Intergenic	Intergenic	40090	NR_038011	402734	Mm.337666	NR_038011		C730036E19Rik	lncLSTR	RIKEN cDNA C730036E19 gene	ncRNA	1.73085206899733	0.000397620025084571
Merged-chr1-151344038-2	chr1	151343765	151344283	+	2	NA	promoter-TSS (NM_001039512)	promoter-TSS (NM_001039512)	-474	NM_001039512	117198	Mm.33764	NM_028582	ENSMUSG00000023150	Ivns1abp	1190004M08Rik|1700126I16Rik|AA960440|HSPC068|ND1|NS-1|NS1-BP|Nd1-L|Nd1-S|mKIAA0850	influenza virus NS1A binding protein	protein-coding	0.655495956823245	0.000381075198305318
Merged-chr1-151399051-1	chr1	151398904	151399200	+	6	NA	intron (NM_025819, intron 11 of 19)	MT2_Mm|LTR|ERVL	29383	NM_025819	66875	Mm.290905	NM_025819	ENSMUSG00000052748	Swt1	1200016B10Rik|C1orf26	SWT1 RNA endoribonuclease homolog (S. cerevisiae)	protein-coding	1.03145613785629	0.000280736384318324
Merged-chr1-151572502-1	chr1	151572397	151572608	+	2	NA	intron (NM_022018, intron 1 of 13)	L1_Mur2|LINE|L1	1129	NM_022018	63913	Mm.157700	NM_022018	ENSMUSG00000026483	Fam129a	AI256368|AU019833|Niban	family with sequence similarity 129, member A	protein-coding	2.47165675452818	0.000116595757262298
Merged-chr1-151753886-4	chr1	151753665	151754150	+	1	NA	Intergenic	Intergenic	-1467	NM_001311166	66967	Mm.337691	NM_001039644	ENSMUSG00000043019	Edem3	2310050N11Rik	ER degradation enhancer, mannosidase alpha-like 3	protein-coding	0.74289541773301	0.000448939281584502
Merged-chr1-151793728-1	chr1	151793629	151793828	+	0	NA	intron (NM_001311165, intron 9 of 20)	intron (NM_001311165, intron 9 of 20)	38354	NM_001311165	66967	Mm.337691	NM_001039644	ENSMUSG00000043019	Edem3	2310050N11Rik	ER degradation enhancer, mannosidase alpha-like 3	protein-coding	1.37927274248224	6.11025162916257e-05
Merged-chr1-151840544-2	chr1	151840277	151840743	+	5	NA	Intergenic	(TCTA)n|Simple_repeat|Simple_repeat	85136	NM_001311165	66967	Mm.337691	NM_001039644	ENSMUSG00000043019	Edem3	2310050N11Rik	ER degradation enhancer, mannosidase alpha-like 3	protein-coding	0.854259246956745	0.000359155383114371
Merged-chr1-151858499-1	chr1	151858385	151858615	+	0	NA	Intergenic	(TCTA)n|Simple_repeat|Simple_repeat	103126	NM_001311165	66967	Mm.337691	NM_001039644	ENSMUSG00000043019	Edem3	2310050N11Rik	ER degradation enhancer, mannosidase alpha-like 3	protein-coding	2.26988885619935	0.000157953818041057
Merged-chr1-151973358-3	chr1	151973184	151973604	+	4	NA	intron (NM_197990, intron 3 of 5)	intron (NM_197990, intron 3 of 5)	116926	NM_197990	69399	Mm.278031	NM_197990	ENSMUSG00000032666	1700025G04Rik	2610510E02Rik|2900042O04Rik|ENSMUSG00000073540	RIKEN cDNA 1700025G04 gene	protein-coding	0.533746475230338	0.000375507641771481
Merged-chr1-152084889-4	chr1	152084554	152085228	+	3	NA	intron (NM_197990, intron 1 of 5)	intron (NM_197990, intron 1 of 5)	5429	NM_197990	69399	Mm.278031	NM_197990	ENSMUSG00000032666	1700025G04Rik	2610510E02Rik|2900042O04Rik|ENSMUSG00000073540	RIKEN cDNA 1700025G04 gene	protein-coding	0.634222774255765	0.000630042003435067
Merged-chr1-152179405-1	chr1	152179267	152179544	+	5	NA	Intergenic	MT2_Mm|LTR|ERVL	-89085	NM_197990	69399	Mm.278031	NM_197990	ENSMUSG00000032666	1700025G04Rik	2610510E02Rik|2900042O04Rik|ENSMUSG00000073540	RIKEN cDNA 1700025G04 gene	protein-coding	0.472893511708198	0.000104506915486263
Merged-chr1-152500017-1	chr1	152499919	152500116	+	2	NA	intron (NM_177756, intron 8 of 11)	intron (NM_177756, intron 8 of 11)	100150	NM_177756	269132	Mm.23782	NM_177756	ENSMUSG00000032649	Colgalt2	AI427652|D730024P12|Glt25d2	collagen beta(1-O)galactosyltransferase 2	protein-coding	3.49415761428835	0.000127410935767112
Merged-chr1-152520989-2	chr1	152520751	152521156	+	4	NA	intron (NM_001346119, intron 17 of 17)	intron (NM_001346119, intron 17 of 17)	104264	NM_016846	19731	Mm.245270	NM_016846	ENSMUSG00000026482	Rgl1	Rgl|mKIAA0959	ral guanine nucleotide dissociation stimulator,-like 1	protein-coding	3.23415677547561	0.000384266632507643
Merged-chr1-152749068-1	chr1	152748854	152749284	+	4	NA	intron (NM_001346117, intron 1 of 18)	B1_Mur1|SINE|Alu	-1482	NM_001081197	71281	Mm.158650	NM_001081197	ENSMUSG00000055547	Apobec4	4933431M11Rik	apolipoprotein B mRNA editing enzyme, catalytic polypeptide-like 4 (putative)	protein-coding	1.67911464302186	0.000186388661869417
Merged-chr1-152779701-3	chr1	152779358	152780268	+	2	NA	Intergenic	(CA)n|Simple_repeat|Simple_repeat	13271	NM_026369	67771	Mm.288974	NM_026369	ENSMUSG00000008475	Arpc5	5830443F10Rik|p16-Arc	actin related protein 2/3 complex, subunit 5	protein-coding	0.496032032158752	0.000437836219575738
Merged-chr1-152810691-1	chr1	152810527	152810856	+	1	NA	intron (NM_010877, intron 2 of 15)	B3|SINE|B2	10538	NM_010877	17970	Mm.270307	NM_010877	ENSMUSG00000026480	Ncf2	NOXA2|Ncf-2|p67phox	neutrophil cytosolic factor 2	protein-coding	1.91259153624204	0.000121224692394202
Merged-chr1-152878578-2	chr1	152878432	152878727	+	0	NA	promoter-TSS (NM_001160257)	promoter-TSS (NM_001160257)	-411	NM_001160257	226517	Mm.270775	NM_001005507	ENSMUSG00000042772	Smg7	9430023P16Rik|mKIAA0250	Smg-7 homolog, nonsense mediated mRNA decay factor (C. elegans)	protein-coding	0.859504698473146	0.000214096969498968
Merged-chr1-152990646-1	chr1	152990541	152990752	+	0	NA	intron (NM_175460, intron 1 of 10)	intron (NM_175460, intron 1 of 10)	35545	NM_175460	226518	Mm.40548	NM_175460	ENSMUSG00000042751	Nmnat2	AI843915|D030041I09Rik|PNAT1|PNAT2	nicotinamide nucleotide adenylyltransferase 2	protein-coding	0.464597134309808	3.60475377340186e-05
Merged-chr1-153141458-1	chr1	153141295	153141622	+	2	NA	intron (NM_008485, intron 12 of 23)	RMER12C|LTR|ERVK	44989	NM_008485	16782	Mm.329272	NM_008485	ENSMUSG00000026479	Lamc2	AA589349	laminin, gamma 2	protein-coding	1.45450580116309	0.000161700584231262
Merged-chr1-153302288-4	chr1	153301970	153302640	+	7	NA	intron (NM_010683, intron 1 of 27)	(TAGA)n|Simple_repeat|Simple_repeat	30481	NM_010683	226519	Mm.1249	NM_010683	ENSMUSG00000026478	Lamc1	Lamb2	laminin, gamma 1	protein-coding	1.25945713050904	0.000625151433030768
Merged-chr1-153347181-1	chr1	153347077	153347286	+	2	NA	Intergenic	Intergenic	-14395	NM_010683	226519	Mm.1249	NM_010683	ENSMUSG00000026478	Lamc1	Lamb2	laminin, gamma 1	protein-coding	0.574136296057649	0.000270406632856214
Merged-chr1-153380113-1	chr1	153379895	153380333	+	10	NA	Intergenic	Intergenic	34119	NR_033736	626058	Mm.31556	NM_001177359		E330020D12Rik	EG626058|F430003O07Rik|Gm6648	Riken cDNA E330020D12 gene	ncRNA	0.522671776098534	0.000255349583006104
Merged-chr1-153413655-3	chr1	153413414	153413844	+	0	NA	intron (NR_033736, intron 1 of 3)	B2_Mm2|SINE|B2	604	NR_033736	626058	Mm.31556	NM_001177359		E330020D12Rik	EG626058|F430003O07Rik|Gm6648	Riken cDNA E330020D12 gene	ncRNA	0.396843385556295	0.000398129591759914
Merged-chr1-153484545-1	chr1	153484445	153484646	+	2	NA	intron (NM_007842, intron 1 of 27)	B3A|SINE|B2	3115	NM_007842	13211	Mm.20000	NM_007842	ENSMUSG00000042699	Dhx9	AI326842|Ddx9|HEL-5|NDHII|RHA|mHEL-5	DEAH (Asp-Glu-Ala-His) box polypeptide 9	protein-coding	0.197627139221336	0.000203602099190327
Merged-chr1-153677525-2	chr1	153677339	153677853	+	4	NA	intron (NM_001347115, intron 4 of 5)	(TAGA)n|Simple_repeat|Simple_repeat	11923	NM_001347115	67792	Mm.379143	NM_026380	ENSMUSG00000042671	Rgs8	6530413N01Rik	regulator of G-protein signaling 8	protein-coding	1.70980116545547	0.000364396182838503
Merged-chr1-153871484-1	chr1	153871380	153871589	+	6	NA	Intergenic	RSINE1|SINE|B4	-2861	NM_001008426	433365	Mm.229362	NM_001008426	ENSMUSG00000043282	Teddm1b	EG433365|Gm5531	transmembrane epididymal protein 1B	protein-coding	0.610401554119802	0.000118874727765949
Merged-chr1-153959013-2	chr1	153958853	153959224	+	8	NA	Intergenic	(TCTA)n|Simple_repeat|Simple_repeat	59109	NM_008131	14645	Mm.210745	NM_008131	ENSMUSG00000026473	Glul	GS|Glns	glutamate-ammonia ligase (glutamine synthetase)	protein-coding	0.995239939673462	0.000260205529022994
Merged-chr1-154898507-1	chr1	154898321	154898695	+	6	NA	Intergenic	Intergenic	-172588	NM_009782	12290	Mm.267517	NM_009782	ENSMUSG00000004110	Cacna1e	A430040I15|BII|Cach6|Cacnl1a6|Cav2.3|Cchra1|alpha1E	calcium channel, voltage-dependent, R type, alpha 1E subunit	protein-coding	3.31025458195738	0.000237180206897467
Merged-chr1-154988538-1	chr1	154988417	154988661	+	4	NA	Intergenic	(TAGA)n|Simple_repeat|Simple_repeat	111097	NM_010500	15939	Mm.12246	NM_010500	ENSMUSG00000056708	Ier5	-	immediate early response 5	protein-coding	1.57631170569399	0.000187729646373133
Merged-chr1-155030477-1	chr1	155030301	155030654	+	1	NA	Intergenic	Intergenic	69159	NM_010500	15939	Mm.12246	NM_010500	ENSMUSG00000056708	Ier5	-	immediate early response 5	protein-coding	0.389441715524398	0.000197057047948804
Merged-chr1-155131122-1	chr1	155130963	155131283	+	1	NA	intron (NM_008209, intron 4 of 5)	B1_Mur4|SINE|Alu	15657	NM_008209	15064	Mm.7580	NM_008209	ENSMUSG00000026471	Mr1	H2ls	major histocompatibility complex, class I-related	protein-coding	0.658757130737788	0.000217830021435547
Merged-chr1-155248046-1	chr1	155247932	155248161	+	3	NA	Intergenic	Intergenic	89343	NM_021433	58244	Mm.66264	NM_021433	ENSMUSG00000026470	Stx6	2310039E05Rik|2410005I16Rik|AA437559|AI415714|AI845861	syntaxin 6	protein-coding	2.52209872911039	7.76870334031966e-05
Merged-chr1-155403887-1	chr1	155403689	155404086	+	0	NA	intron (NM_011273, intron 1 of 14)	URR1B|DNA|hAT-Charlie	13557	NM_011273	19775	Mm.266215	NM_011273	ENSMUSG00000026469	Xpr1	Rmc-1|Rmc1|Sxv|Syg1|XR	xenotropic and polytropic retrovirus receptor 1	protein-coding	2.05287105857822	0.000207305571916045
Merged-chr1-155473740-1	chr1	155473574	155473907	+	0	NA	Intergenic	(TG)n|Simple_repeat|Simple_repeat	53371	NR_132128	433367	Mm.359304	NR_132128	ENSMUSG00000073535	Gm5532	EG433367	predicted gene 5532	ncRNA	3.81180830649638	0.000152937627113797
Merged-chr1-155538531-1	chr1	155538413	155538650	+	2	NA	Intergenic	Intergenic	-11420	NR_132128	433367	Mm.359304	NR_132128	ENSMUSG00000073535	Gm5532	EG433367	predicted gene 5532	ncRNA	0.76097806481779	0.000103487066589463
Merged-chr1-155843853-4	chr1	155843499	155844229	+	2	NA	Intergenic	Intergenic	-30965	NM_001024945	104009	Mm.27035	NM_023268	ENSMUSG00000033684	Qsox1	1300003H02Rik|QSOX|Qscn6|SOx	quiescin Q6 sulfhydryl oxidase 1	protein-coding	0.836758797105895	0.000509912584605179
Merged-chr1-155844518-1	chr1	155844424	155844613	+	0	NA	TTS (NM_001039184)	TTS (NM_001039184)	-31619	NM_001024945	104009	Mm.27035	NM_023268	ENSMUSG00000033684	Qsox1	1300003H02Rik|QSOX|Qscn6|SOx	quiescin Q6 sulfhydryl oxidase 1	protein-coding	0.116149283577452	4.92120454650889e-05
Merged-chr1-155899937-1	chr1	155899772	155900104	+	1	NA	intron (NM_001039184, intron 25 of 37)	intron (NM_001039184, intron 25 of 37)	73317	NM_001039184	74081	Mm.260247	NM_001039184	ENSMUSG00000033671	Cep350	4933409L06Rik|6430546F08Rik	centrosomal protein 350	protein-coding	4.68952732443963	9.02766015371105e-05
Merged-chr1-155905127-1	chr1	155904815	155905440	+	1	NA	intron (NM_001039184, intron 22 of 37)	B1_Mm|SINE|Alu	68128	NM_001039184	74081	Mm.260247	NM_001039184	ENSMUSG00000033671	Cep350	4933409L06Rik|6430546F08Rik	centrosomal protein 350	protein-coding	2.84753082318915	0.000193742112206614
Merged-chr1-156280653-2	chr1	156280239	156281115	+	4	NA	intron (NM_001134741, intron 9 of 17)	intron (NM_001134741, intron 9 of 17)	22671	NM_001134741	214575	Mm.252800	NM_001134741	ENSMUSG00000060985	Tdrd5	Gm103	tudor domain containing 5	protein-coding	2.3966717761842	0.00046412156794008
Merged-chr1-156702659-1	chr1	156702514	156702806	+	0	NA	intron (NM_145413, intron 2 of 7)	intron (NM_145413, intron 2 of 7)	16250	NM_145413	215015	Mm.229107	NM_145413	ENSMUSG00000033557	Fam20b	C530043G21Rik|mKIAA0475	family with sequence similarity 20, member B	protein-coding	3.45171845298121	0.000257820929623152
Merged-chr1-156712579-1	chr1	156712446	156712714	+	1	NA	intron (NM_145413, intron 1 of 7)	B2_Mm1a|SINE|B2	6330	NM_145413	215015	Mm.229107	NM_145413	ENSMUSG00000033557	Fam20b	C530043G21Rik|mKIAA0475	family with sequence similarity 20, member B	protein-coding	0.67556215958314	0.000106897589866323
Merged-chr1-156718298-1	chr1	156718160	156718438	+	0	NA	intron (NM_145413, intron 1 of 7)	intron (NM_145413, intron 1 of 7)	611	NM_145413	215015	Mm.229107	NM_145413	ENSMUSG00000033557	Fam20b	C530043G21Rik|mKIAA0475	family with sequence similarity 20, member B	protein-coding	1.10341819398579	0.000246474548378918
Merged-chr1-156725409-1	chr1	156725261	156725559	+	2	NA	Intergenic	MT2_Mm|LTR|ERVL	-6500	NM_145413	215015	Mm.229107	NM_145413	ENSMUSG00000033557	Fam20b	C530043G21Rik|mKIAA0475	family with sequence similarity 20, member B	protein-coding	0.735612129323863	0.000198975000504475
Merged-chr1-156753035-1	chr1	156752894	156753178	+	2	NA	Intergenic	B3A|SINE|B2	-34126	NM_145413	215015	Mm.229107	NM_145413	ENSMUSG00000033557	Fam20b	C530043G21Rik|mKIAA0475	family with sequence similarity 20, member B	protein-coding	1.00883949164416	0.00027509606697377
Merged-chr1-156904040-1	chr1	156903929	156904152	+	4	NA	intron (NR_027640, intron 2 of 19)	MTE2a-int|LTR|ERVL-MaLR	35347	NM_001159966	78255	Mm.28376	NM_023884	ENSMUSG00000026594	Ralgps2	1810020P17Rik|2210408F11Rik|4921528G01Rik|9130014M22Rik|AU043409|AW046161	Ral GEF with PH domain and SH3 binding motif 2	protein-coding	0.792197677733391	8.08481728485482e-05
Merged-chr1-156910276-1	chr1	156910173	156910380	+	0	NA	intron (NR_027640, intron 1 of 19)	intron (NR_027640, intron 1 of 19)	29111	NM_001159966	78255	Mm.28376	NM_023884	ENSMUSG00000026594	Ralgps2	1810020P17Rik|2210408F11Rik|4921528G01Rik|9130014M22Rik|AU043409|AW046161	Ral GEF with PH domain and SH3 binding motif 2	protein-coding	0.348447850732356	0.000125399424131569
Merged-chr1-156991171-1	chr1	156991071	156991272	+	3	NA	Intergenic	Intergenic	-51545	NM_001159968	78255	Mm.28376	NM_023884	ENSMUSG00000026594	Ralgps2	1810020P17Rik|2210408F11Rik|4921528G01Rik|9130014M22Rik|AU043409|AW046161	Ral GEF with PH domain and SH3 binding motif 2	protein-coding	5.04419745822078	0.000211504139412675
Merged-chr1-157334180-1	chr1	157333991	157334371	+	2	NA	intron (NM_177644, intron 1 of 17)	ORR1A2|LTR|ERVL-MaLR	-78171	NR_027984	69953	Mm.286863	NM_027274	ENSMUSG00000049881	2810025M15Rik	AI429618	RIKEN cDNA 2810025M15 gene	ncRNA	1.99666149387906	9.91599212238805e-05
Merged-chr1-157460813-1	chr1	157460710	157460918	+	0	NA	intron (NM_001033284, intron 2 of 9)	MT2_Mm|LTR|ERVL	2232	NM_001033284	226527	Mm.215960	NM_001033284	ENSMUSG00000033488	BC026585	-	cDNA sequence BC026585	protein-coding	0.498317894058101	0.000115272090144376
Merged-chr1-159583896-1	chr1	159583710	159584084	+	1	NA	intron (NM_022312, intron 1 of 22)	intron (NM_022312, intron 1 of 22)	60128	NM_022312	21960	Mm.44701	NM_022312	ENSMUSG00000015829	Tnr	J1-tenascin|TN-R|janusin|restrictin	tenascin R	protein-coding	0.312077873046487	0.000162331340886654
Merged-chr1-159859094-1	chr1	159858983	159859207	+	2	NA	intron (NM_022312, intron 5 of 22)	intron (NM_022312, intron 5 of 22)	-185285	NR_028111	67647	Mm.171518	NM_001024470	ENSMUSG00000090394	4930523C07Rik	-	RIKEN cDNA 4930523C07 gene	protein-coding	1.10341819398579	0.00011207264303533
Merged-chr1-159988351-1	chr1	159988215	159988488	+	1	NA	Intergenic	Intergenic	-56029	NR_028111	67647	Mm.171518	NM_001024470	ENSMUSG00000090394	4930523C07Rik	-	RIKEN cDNA 4930523C07 gene	protein-coding	1.65512729097869	7.11582905121579e-05
Merged-chr1-160053731-2	chr1	160053495	160053954	+	0	NA	intron (NM_001162896, intron 1 of 2)	intron (NM_001162896, intron 1 of 2)	9344	NM_001162896	67647	Mm.171518	NM_001024470	ENSMUSG00000090394	4930523C07Rik	-	RIKEN cDNA 4930523C07 gene	protein-coding	0.225955944160914	0.000423951997892704
Merged-chr1-160055536-3	chr1	160055262	160055808	+	4	NA	intron (NM_001162896, intron 1 of 2)	intron (NM_001162896, intron 1 of 2)	11155	NM_001162896	67647	Mm.171518	NM_001024470	ENSMUSG00000090394	4930523C07Rik	-	RIKEN cDNA 4930523C07 gene	protein-coding	0.766782134803688	0.000301585145721713
Merged-chr1-160179003-1	chr1	160178883	160179124	+	5	NA	Intergenic	Intergenic	-16212	NM_025474	64659	Mm.29599	NM_025474	ENSMUSG00000058267	Mrps14	1810032L21Rik|AL022847|Rpms14	mitochondrial ribosomal protein S14	protein-coding	1.94720857762199	4.52187409247384e-05
Merged-chr1-160697299-1	chr1	160697175	160697425	+	2	NA	intron (NM_013862, intron 10 of 20)	Lx7|LINE|L1	95638	NM_013862	29809	Mm.25833	NM_013862	ENSMUSG00000026721	Rabgap1l	5830411O09Rik|8430421H08Rik|9630005B12Rik|AW049894|HHL|Hh1|mKIAA0471	RAB GTPase activating protein 1-like	protein-coding	1.21658929080485	0.000232569790195414
Merged-chr1-160779004-1	chr1	160778860	160779149	+	2	NA	intron (NM_013862, intron 1 of 20)	intron (NM_013862, intron 1 of 20)	13934	NM_013862	29809	Mm.25833	NM_013862	ENSMUSG00000026721	Rabgap1l	5830411O09Rik|8430421H08Rik|9630005B12Rik|AW049894|HHL|Hh1|mKIAA0471	RAB GTPase activating protein 1-like	protein-coding	Inf	8.03232370980928e-05
Merged-chr1-160794717-1	chr1	160794601	160794835	+	2	NA	Intergenic	Intergenic	-1780	NM_013862	29809	Mm.25833	NM_013862	ENSMUSG00000026721	Rabgap1l	5830411O09Rik|8430421H08Rik|9630005B12Rik|AW049894|HHL|Hh1|mKIAA0471	RAB GTPase activating protein 1-like	protein-coding	0.594148258300043	0.000138188180241544
Merged-chr1-160901175-1	chr1	160901081	160901271	+	0	NA	Intergenic	RMER17C2|LTR|ERVK	-5235	NM_001024952	381305	Mm.329667	NM_001024952	ENSMUSG00000040423	Rc3h1	5730557L09Rik|Gm551|N28103|mKIAA2025	RING CCCH (C3H) domains 1	protein-coding	0	9.02523817603547e-06
Merged-chr1-161046546-1	chr1	161046389	161046705	+	3	NA	intron (NM_172644, intron 13 of 16)	B1F|SINE|Alu	8455	NR_028543	100217446		NR_028543	ENSMUSG00000064968	Snord47	MBII-96	small nucleolar RNA, C/D box 47	snoRNA	1.48459902463543	0.000210794103573098
Merged-chr1-161309504-5	chr1	161309240	161309726	+	1	NA	Intergenic	Intergenic	-58273	NM_007453	11758	Mm.186185	NM_007453	ENSMUSG00000026701	Prdx6	1-Cys Prx|1-cysPrx|9430088D19Rik|AA690119|Aop2|Brp-12|CP-3|GPx|Ltw-4|Ltw4|Lvtw-4|NSGPx|ORF06|Prdx5|aiPLA2	peroxiredoxin 6	protein-coding	2.31028184365776	0.000576469197252297
Merged-chr1-161395201-3	chr1	161394871	161395432	+	4	NA	promoter-TSS (NM_009452)	promoter-TSS (NM_009452)	-287	NM_009452	22164	Mm.4994	NM_009452	ENSMUSG00000026700	Tnfsf4	Ath-1|Ath1|CD134L|OX-40L|Ox40l|TXGP1|Tnlg2b|Txgp1l|gp34	tumor necrosis factor (ligand) superfamily, member 4	protein-coding	0.901124858421733	0.000335723015959645
Merged-chr1-161399690-1	chr1	161399582	161399799	+	7	NA	intron (NM_009452, intron 1 of 2)	intron (NM_009452, intron 1 of 2)	4252	NM_009452	22164	Mm.4994	NM_009452	ENSMUSG00000026700	Tnfsf4	Ath-1|Ath1|CD134L|OX-40L|Ox40l|TXGP1|Tnlg2b|Txgp1l|gp34	tumor necrosis factor (ligand) superfamily, member 4	protein-coding	1.10341819398579	5.52757161893268e-05
Merged-chr1-161671215-5	chr1	161670885	161671553	+	9	NA	Intergenic	Intergenic	117276	NM_010177	14103	Mm.3355	NM_010177	ENSMUSG00000000817	Fasl	APT1LG1|CD178|CD95-L|CD95L|Fas-L|Faslg|Tnfsf6|Tnlg1a|gld	Fas ligand (TNF superfamily, member 6)	protein-coding	0.435442884606475	0.00133277532647078
Merged-chr1-161748550-3	chr1	161748359	161748760	+	5	NA	Intergenic	(TAGA)n|Simple_repeat|Simple_repeat	39936	NM_010177	14103	Mm.3355	NM_010177	ENSMUSG00000000817	Fasl	APT1LG1|CD178|CD95-L|CD95L|Fas-L|Faslg|Tnfsf6|Tnlg1a|gld	Fas ligand (TNF superfamily, member 6)	protein-coding	0.658491502862491	0.000510605233299024
Merged-chr1-161761581-4	chr1	161761253	161761869	+	2	NA	Intergenic	Intergenic	26934	NM_010177	14103	Mm.3355	NM_010177	ENSMUSG00000000817	Fasl	APT1LG1|CD178|CD95-L|CD95L|Fas-L|Faslg|Tnfsf6|Tnlg1a|gld	Fas ligand (TNF superfamily, member 6)	protein-coding	0.63172797365599	0.000471935398132482
Merged-chr1-161767595-1	chr1	161767493	161767698	+	0	NA	Intergenic	Intergenic	20900	NM_010177	14103	Mm.3355	NM_010177	ENSMUSG00000000817	Fasl	APT1LG1|CD178|CD95-L|CD95L|Fas-L|Faslg|Tnfsf6|Tnlg1a|gld	Fas ligand (TNF superfamily, member 6)	protein-coding	1.10341819398579	0.000176463109955144
Merged-chr1-161782832-4	chr1	161782619	161783063	+	4	NA	intron (NM_010177, intron 3 of 3)	intron (NM_010177, intron 3 of 3)	5654	NM_010177	14103	Mm.3355	NM_010177	ENSMUSG00000000817	Fasl	APT1LG1|CD178|CD95-L|CD95L|Fas-L|Faslg|Tnfsf6|Tnlg1a|gld	Fas ligand (TNF superfamily, member 6)	protein-coding	0.55994356112712	0.000423743585581686
Merged-chr1-161886196-5	chr1	161885935	161886515	+	0	NA	Intergenic	RSINE1|SINE|B4	-9564	NM_172645	226551	Mm.170002	NM_172645	ENSMUSG00000040297	Suco	4732491B11|AI848100|AU016931|Opt	SUN domain containing ossification factor	protein-coding	1.17633129050468	0.000641293250922061
Merged-chr1-161887815-1	chr1	161887708	161887923	+	1	NA	Intergenic	Intergenic	-11154	NM_172645	226551	Mm.170002	NM_172645	ENSMUSG00000040297	Suco	4732491B11|AI848100|AU016931|Opt	SUN domain containing ossification factor	protein-coding	5.03611380844799	0.000282157657041535
Merged-chr1-161907533-3	chr1	161907379	161907761	+	2	NA	Intergenic	LTR16B|LTR|ERVL	-30909	NM_172645	226551	Mm.170002	NM_172645	ENSMUSG00000040297	Suco	4732491B11|AI848100|AU016931|Opt	SUN domain containing ossification factor	protein-coding	1.54706056063988	0.000335042063448805
Merged-chr1-16231689-2	chr1	16231484	16231834	+	2	NA	intron (NM_001111272, intron 11 of 12)	intron (NM_001111272, intron 11 of 12)	125777	NM_133832	98711	Mm.274376	NM_133832	ENSMUSG00000025921	Rdh10	3110069K09Rik|4921506A21Rik|AI875664|AW549993|D1Ertd762e|m366Asp	retinol dehydrogenase 10 (all-trans)	protein-coding	1.95700585348424	0.000209774062667551
Merged-chr1-162728251-2	chr1	162728082	162728467	+	2	NA	intron (NM_001081290, intron 1 of 34)	RMER12B|LTR|ERVK	12282	NM_001081290	226562	Mm.245446	NM_001081290	ENSMUSG00000040225	Prrc2c	1810043M20Rik|9630039I18Rik|A630006J20|Bat2d|Bat2d1|Bat2l2|E130112L15Rik|Prrc3|mKIAA1096	proline-rich coiled-coil 2C	protein-coding	0.357382411007545	0.000383220909012601
Merged-chr1-16305146-2	chr1	16305037	16305257	+	0	NA	intron (NM_001111272, intron 11 of 12)	intron (NM_001111272, intron 11 of 12)	199265	NM_133832	98711	Mm.274376	NM_133832	ENSMUSG00000025921	Rdh10	3110069K09Rik|4921506A21Rik|AI875664|AW549993|D1Ertd762e|m366Asp	retinol dehydrogenase 10 (all-trans)	protein-coding	0.671645857208745	0.000123528256307923
Merged-chr1-163903555-2	chr1	163903357	163903710	+	0	NA	intron (NM_001305643, intron 19 of 19)	intron (NM_001305643, intron 19 of 19)	-25567	NM_001286002	240880	Mm.389213	NM_028776	ENSMUSG00000026584	Scyl3	1200016D23Rik|6030457O16|AW214499|Pace1	SCY1-like 3 (S. cerevisiae)	protein-coding	0.354670133781148	0.000168365170631348
Merged-chr1-164009237-3	chr1	164009007	164009406	+	4	NA	Intergenic	Lx8b|LINE|L1	14261	NM_027279	69962	Mm.27284	NM_027279	ENSMUSG00000041396	Mettl18	2810422O20Rik|C78571	methyltransferase like 18	protein-coding	0.724466491000775	0.000399722997585248
Merged-chr1-164047505-3	chr1	164047265	164047756	+	10	NA	promoter-TSS (NM_011345)	promoter-TSS (NM_011345)	-724	NM_011345	20339	Mm.5245	NM_011345	ENSMUSG00000026582	Sele	CD62E|E-selectin|ELAM-1|Elam|LECAM2	selectin, endothelial cell	protein-coding	0.850828486928806	0.000444012795220441
Merged-chr1-164073134-3	chr1	164072925	164073384	+	0	NA	intron (NM_011346, intron 7 of 8)	intron (NM_011346, intron 7 of 8)	11078	NM_011346	20343	Mm.1461	NM_011346	ENSMUSG00000026581	Sell	AI528707|CD62L|L-selectin|LECAM-1|Lnhr|Ly-22|Ly-m22|Lyam-1|Lyam1	selectin, lymphocyte	protein-coding	0.750686148367385	0.000578217530658588
Merged-chr1-164073913-1	chr1	164073778	164074050	+	0	NA	intron (NM_011346, intron 7 of 8)	intron (NM_011346, intron 7 of 8)	11838	NM_011346	20343	Mm.1461	NM_011346	ENSMUSG00000026581	Sell	AI528707|CD62L|L-selectin|LECAM-1|Lnhr|Ly-22|Ly-m22|Lyam-1|Lyam1	selectin, lymphocyte	protein-coding	1.90244516204447	0.000233927718451611
Merged-chr1-164074237-1	chr1	164074148	164074328	+	2	NA	intron (NM_011346, intron 7 of 8)	intron (NM_011346, intron 7 of 8)	12162	NM_011346	20343	Mm.1461	NM_011346	ENSMUSG00000026581	Sell	AI528707|CD62L|L-selectin|LECAM-1|Lnhr|Ly-22|Ly-m22|Lyam-1|Lyam1	selectin, lymphocyte	protein-coding	0.746429954755097	0.000165944473647177
Merged-chr1-164081701-1	chr1	164081605	164081799	+	6	NA	TTS (NM_001164059)	TTS (NM_001164059)	19626	NM_011346	20343	Mm.1461	NM_011346	ENSMUSG00000026581	Sell	AI528707|CD62L|L-selectin|LECAM-1|Lnhr|Ly-22|Ly-m22|Lyam-1|Lyam1	selectin, lymphocyte	protein-coding	0.84069957637013	0.000161412508718565
Merged-chr1-164083074-2	chr1	164082861	164083292	+	0	NA	Intergenic	Intergenic	21000	NM_011346	20343	Mm.1461	NM_011346	ENSMUSG00000026581	Sell	AI528707|CD62L|L-selectin|LECAM-1|Lnhr|Ly-22|Ly-m22|Lyam-1|Lyam1	selectin, lymphocyte	protein-coding	0.438538000173842	0.000291365261689959
Merged-chr1-164135517-3	chr1	164135194	164135869	+	17	NA	intron (NM_011347, intron 8 of 15)	intron (NM_011347, intron 8 of 15)	-16304	NM_007976	14067	Mm.12900	NM_007976	ENSMUSG00000026579	F5	AI173222|Cf-5|Cf5	coagulation factor V	protein-coding	1.79045216382601	0.00064641912765511
Merged-chr1-164136973-5	chr1	164136754	164137152	+	6	NA	intron (NM_011347, intron 8 of 15)	intron (NM_011347, intron 8 of 15)	-14882	NM_007976	14067	Mm.12900	NM_007976	ENSMUSG00000026579	F5	AI173222|Cf-5|Cf5	coagulation factor V	protein-coding	0.768125372608896	0.00084005533881267
Merged-chr1-164193213-1	chr1	164193097	164193330	+	0	NA	exon (NM_007976, exon 13 of 25)	exon (NM_007976, exon 13 of 25)	-40996	NR_037987	100503816	Mm.398579	NR_037987	ENSMUSG00000086593	Gm16548	-	predicted gene 16548	ncRNA	0.819682086960876	0.000198323253571183
Merged-chr1-164252263-1	chr1	164252166	164252362	+	2	NA	intron (NM_001276455, intron 1 of 5)	intron (NM_001276455, intron 1 of 5)	3218	NM_054087	116914	Mm.35444	NM_054087	ENSMUSG00000040918	Slc19a2	AV276020|AW322295|DDA1|THTR1|TRMA	solute carrier family 19 (thiamine transporter), member 2	protein-coding	0.798217416925894	0.000110442573983608
Merged-chr1-164342235-4	chr1	164341470	164342554	+	9	NA	intron (NM_178071, intron 6 of 9)	Lx8|LINE|L1	34340	NM_138314	171567	Mm.219428	NM_138314	ENSMUSG00000026575	Nme7	D530024H21Rik|Nm23-M7|Nm23-r7	NME/NM23 family member 7	protein-coding	0.655305128305974	0.000552569467707287
Merged-chr1-164691901-1	chr1	164691810	164691993	+	0	NA	Intergenic	Intergenic	-104831	NM_019759	56429	Mm.28935	NM_019759	ENSMUSG00000026574	Dpt	1810032B19Rik|5033416F05Rik|EQ-1|Eq1	dermatopontin	protein-coding	0.469539657015232	8.42012346298663e-05
Merged-chr1-16473949-2	chr1	16473796	16474084	+	4	NA	intron (NM_001347045, intron 2 of 10)	L1_Mus3|LINE|L1	45175	NM_001347044	29819	Mm.216257	NM_025303	ENSMUSG00000025920	Stau2	-	staufen (RNA binding protein) homolog 2 (Drosophila)	protein-coding	2.12802080268689	0.000122777954109788
Merged-chr1-16489019-1	chr1	16488867	16489173	+	3	NA	intron (NM_001347044, intron 4 of 13)	B1F|SINE|Alu	30095	NM_001347044	29819	Mm.216257	NM_025303	ENSMUSG00000025920	Stau2	-	staufen (RNA binding protein) homolog 2 (Drosophila)	protein-coding	0.325598811340071	0.000113977062961942
Merged-chr1-164933932-1	chr1	164933814	164934051	+	3	NA	intron (NM_008510, intron 1 of 2)	intron (NM_008510, intron 1 of 2)	1578	NM_008510	16963	Mm.190	NM_008510	ENSMUSG00000026573	Xcl1	AI661682|ATAC|LTN|Lptn|SCM-1|SCM-1a|Scyc1	chemokine (C motif) ligand 1	protein-coding	0.5826048064245	0.000209973816285672
Merged-chr1-165014769-4	chr1	165014438	165015076	+	4	NA	Intergenic	Intergenic	77173	NR_040480	75857	Mm.109021	NR_040480	ENSMUSG00000102408	4930568G15Rik	-	RIKEN cDNA 4930568G15 gene	ncRNA	1.14019880045199	0.000556772273738082
Merged-chr1-165112056-1	chr1	165111952	165112162	+	2	NA	Intergenic	Intergenic	-20127	NR_040480	75857	Mm.109021	NR_040480	ENSMUSG00000102408	4930568G15Rik	-	RIKEN cDNA 4930568G15 gene	ncRNA	0.995239939673462	0.000108237373325983
Merged-chr1-165155488-1	chr1	165155348	165155629	+	2	NA	intron (NM_032005, intron 1 of 7)	B1_Mur1|SINE|Alu	5285	NM_032005	83993	Mm.190649	NM_032005	ENSMUSG00000026572	Tbx19	AU019250|D1Ertd754e|Tpit	T-box 19	protein-coding	0.858214150877841	0.000184856956073791
Merged-chr1-165164822-1	chr1	165164536	165165110	+	0	NA	Intergenic	(TAGA)n|Simple_repeat|Simple_repeat	-4050	NM_032005	83993	Mm.190649	NM_032005	ENSMUSG00000026572	Tbx19	AU019250|D1Ertd754e|Tpit	T-box 19	protein-coding	1.72240888817295	0.000466206214019653
Merged-chr1-165200644-1	chr1	165200538	165200752	+	1	NA	Intergenic	RLTR40|LTR|ERVK	-6212	NM_145512	108735	Mm.288369	NM_145512	ENSMUSG00000040848	Sft2d2	2010005O13Rik|AI506168|AW561909|cI-45	SFT2 domain containing 2	protein-coding	0.980816172431818	0.000192946418329257
Merged-chr1-165654093-3	chr1	165653969	165654238	+	0	NA	intron (NM_178593, intron 6 of 6)	MLT1C|LTR|ERVL-MaLR	-19562	NM_001001880	68481	Mm.46438	NM_001001880	ENSMUSG00000026566	Mpzl1	1110007A10Rik|PZR	myelin protein zero-like 1	protein-coding	1.01663249333523	0.00025764632467298
Merged-chr1-165701248-3	chr1	165700900	165701628	+	3	NA	intron (NM_178593, intron 1 of 6)	intron (NM_178593, intron 1 of 6)	6830	NM_001038846	226594	Mm.265552	NM_178593	ENSMUSG00000040723	Rcsd1	A430105K13Rik|BC025872|CapZIP	RCSD domain containing 1	protein-coding	0.488050355032179	0.000384571379619958
Merged-chr1-165709489-2	chr1	165709202	165709903	+	3	NA	Intergenic	Intergenic	-1458	NM_178593	226594	Mm.265552	NM_178593	ENSMUSG00000040723	Rcsd1	A430105K13Rik|BC025872|CapZIP	RCSD domain containing 1	protein-coding	1.50894795758741	0.000405691534552246
Merged-chr1-165713613-1	chr1	165713445	165713783	+	8	NA	Intergenic	Intergenic	-5520	NM_178593	226594	Mm.265552	NM_178593	ENSMUSG00000040723	Rcsd1	A430105K13Rik|BC025872|CapZIP	RCSD domain containing 1	protein-coding	0.843790383636196	0.00018285233644503
Merged-chr1-165749202-1	chr1	165749103	165749303	+	7	NA	Intergenic	MT2A|LTR|ERVL	-14577	NM_011804	433375	Mm.294885	NM_011804	ENSMUSG00000040713	Creg1	AA755314|Creg	cellular repressor of E1A-stimulated genes 1	protein-coding	0.585487204972055	0.000179863138093054
Merged-chr1-165828578-5	chr1	165828255	165828796	+	8	NA	intron (NM_001113391, intron 1 of 7)	intron (NM_001113391, intron 1 of 7)	39844	NR_103716	12503	Mm.217308	NM_031162	ENSMUSG00000005763	Cd247	4930549J05Rik|A430104F18Rik|AW552088|Cd3|Cd3-eta|Cd3-zeta|Cd3h|Cd3z|Cd3zeta|T3z|Tcrk|Tcrz	CD247 antigen	protein-coding	0.605485795977765	0.000584492651183953
Merged-chr1-165845147-4	chr1	165844916	165845456	+	2	NA	intron (NM_001113391, intron 1 of 7)	CpG	56505	NR_103716	12503	Mm.217308	NM_031162	ENSMUSG00000005763	Cd247	4930549J05Rik|A430104F18Rik|AW552088|Cd3|Cd3-eta|Cd3-zeta|Cd3h|Cd3z|Cd3zeta|T3z|Tcrk|Tcrz	CD247 antigen	protein-coding	0.609086843080159	0.000512017777569401
Merged-chr1-166017502-1	chr1	166017408	166017598	+	2	NA	Intergenic	Intergenic	-14869	NM_198932	18986	Mm.245261	NM_011137	ENSMUSG00000026565	Pou2f1	2810482H01Rik|NF-A1|Oct-1|Oct1|Otf-1|Otf1	POU domain, class 2, transcription factor 1	protein-coding	0.348447850732356	7.35779784610187e-05
Merged-chr1-166088112-4	chr1	166087896	166088282	+	0	NA	Intergenic	RMER12C|LTR|ERVK	39809	NM_001160049	240892	Mm.35315	NM_001033344	ENSMUSG00000026564	Dusp27	C130085G02Rik|Gm209	dual specificity phosphatase 27 (putative)	protein-coding	1.12534040976035	0.000475499546465794
Merged-chr1-166132560-1	chr1	166132438	166132683	+	0	NA	intron (NM_021610, intron 1 of 6)	intron (NM_021610, intron 1 of 6)	2100	NM_021610	59290	Mm.46357	NM_021610	ENSMUSG00000000544	Gpa33	2010310L10Rik|2210401D16Rik|BB116197	glycoprotein A33 (transmembrane)	protein-coding	0.688370983403982	0.000204358092351187
Merged-chr1-16646562-2	chr1	16646382	16646743	+	0	NA	intron (NM_026456, intron 2 of 3)	intron (NM_026456, intron 2 of 3)	10303	NM_026456	67923	Mm.289248	NM_026456	ENSMUSG00000079658	Eloc	2610043E24Rik|2610301I15Rik|AA407206|AI987979|AW049146|Tceb1	elongin C	protein-coding	0.726957868978877	0.000226777251231391
Merged-chr1-16667380-1	chr1	16667197	16667564	+	3	NA	intron (NM_027415, intron 1 of 2)	B3|SINE|B2	2189	NM_026392	70397	Mm.194225	NM_026392	ENSMUSG00000025940	Tmem70	1110020A09Rik|2210416J16Rik	transmembrane protein 70	protein-coding	1.35045211801247	0.000217291996449283
Merged-chr1-16684748-1	chr1	16684577	16684921	+	2	NA	Intergenic	Lx9|LINE|L1	-3707	NM_016923	17087	Mm.116844	NM_016923	ENSMUSG00000025779	Ly96	ESOP-1|MD-2|MD2	lymphocyte antigen 96	protein-coding	0.0735612129323863	6.36012216559884e-05
Merged-chr1-166895371-2	chr1	166895098	166895772	+	7	NA	Intergenic	ORR1D2|LTR|ERVL-MaLR	104295	NR_037988	100503962	Mm.216842	NR_037988	ENSMUSG00000102548	Gm16701	-	predicted gene, 16701	ncRNA	1.70034934810926	0.000383424789300258
Merged-chr1-167292354-4	chr1	167292087	167292665	+	6	NA	Intergenic	Intergenic	2251	NR_105765	102465177		NR_105765	ENSMUSG00000098379	Mir6347	Gm27863|mmu-mir-6347	microRNA 6347	ncRNA	0.810239446791502	0.000498084005817096
Merged-chr1-167409376-3	chr1	167409165	167409739	+	8	NA	Intergenic	Intergenic	-15655	NM_025569	66447	Mm.218286	NM_025569	ENSMUSG00000026688	Mgst3	2010012L10Rik|2010306B17Rik|2700004G04Rik|AA516734|GST-III	microsomal glutathione S-transferase 3	protein-coding	0.563702773014482	0.000377201812941023
Merged-chr1-16835660-3	chr1	16835509	16835844	+	0	NA	Intergenic	Lx9|LINE|L1	147220	NM_001159711	17087	Mm.116844	NM_016923	ENSMUSG00000025779	Ly96	ESOP-1|MD-2|MD2	lymphocyte antigen 96	protein-coding	0.919515161654829	0.0002849141535458
Merged-chr1-170167912-2	chr1	170167799	170168030	+	1	NA	intron (NM_001305045, intron 1 of 10)	intron (NM_001305045, intron 1 of 10)	7050	NM_001305045	107652	Mm.27969	NM_133806	ENSMUSG00000026670	Uap1	AA420407|AA437972|AGX-1|AGX-2|AGX1|AgX|ESTM38|SPAG2	UDP-N-acetylglucosamine pyrophosphorylase 1	protein-coding	1.08043031494442	0.000263615043264545
Merged-chr1-170385744-1	chr1	170385624	170385865	+	2	NA	intron (NM_027528, intron 3 of 7)	intron (NM_027528, intron 3 of 7)	76883	NM_001039593	76925	Mm.33631	NM_001039593	ENSMUSG00000042800	1700015E13Rik	-	RIKEN cDNA 1700015E13 gene	protein-coding	0	7.22019054082837e-06
Merged-chr1-170737133-1	chr1	170736977	170737290	+	6	NA	intron (NM_001081304, intron 15 of 15)	(TCTA)n|Simple_repeat|Simple_repeat	92601	NM_177068	320078	Mm.287131	NM_177068	ENSMUSG00000038463	Olfml2b	1110018N05Rik|4832415H08Rik|AI467542	olfactomedin-like 2B	protein-coding	1.67607826934551	0.00029329674687469
Merged-chr1-170756319-1	chr1	170756218	170756421	+	8	NA	intron (NM_001081304, intron 14 of 15)	B4A|SINE|B4	111452	NM_001081304	226641	Mm.377046	NM_001081304	ENSMUSG00000026663	Atf6	9130025P16Rik|9630036G24|AA789574|Atf6alpha|ESTM49	activating transcription factor 6	protein-coding	0.551709096992897	2.24072706884509e-05
Merged-chr1-171033757-2	chr1	171033619	171033881	+	0	NA	Intergenic	Intergenic	14824	NM_144559	246256	Mm.251254	NM_144559	ENSMUSG00000059089	Fcgr4	4833442P21Rik|CD16-2|FcgRIV|FcgammaRIV|Fcgr3a|Fcrl3	Fc receptor, IgG, low affinity IV	protein-coding	1.01334323937471	0.000253237124401787
Merged-chr1-171060537-1	chr1	171060433	171060642	+	7	NA	Intergenic	RLTR9B|LTR|ERVK	-1134	NM_010188	14131	Mm.22119	NM_010188	ENSMUSG00000059498	Fcgr3	CD16	Fc receptor, IgG, low affinity III	protein-coding	0.595710436016871	0.000282577711162426
Merged-chr1-171153254-1	chr1	171153113	171153396	+	6	NA	intron (NM_008623, intron 2 of 7)	PB1D10|SINE|Alu	-2264	NM_001315499	17528	Mm.9986	NM_008623	ENSMUSG00000056569	Mpz	Mpp|P-zero|P0	myelin protein zero	protein-coding	3.41534202900365	0.000223398021362634
Merged-chr1-171247587-1	chr1	171247473	171247702	+	4	NA	promoter-TSS (NM_153064)	promoter-TSS (NM_153064)	-465	NM_153064	226646	Mm.21669	NM_153064	ENSMUSG00000013593	Ndufs2	CI-49kD	NADH dehydrogenase (ubiquinone) Fe-S protein 2	protein-coding	1.10341819398579	0.000117384367124127
Merged-chr1-171658651-1	chr1	171658474	171658829	+	2	NA	Intergenic	Intergenic	-5614	NM_144539	75345	Mm.164642	NM_144539	ENSMUSG00000038179	Slamf7	19A|19A24|4930560D03Rik|CRACC|CS1	SLAM family member 7	protein-coding	2.28857106900757	0.00015529865252306
Merged-chr1-171675123-2	chr1	171674868	171675339	+	4	NA	Intergenic	ID_B1|SINE|B4	-6952	NM_007649	12506	Mm.1738	NM_007649	ENSMUSG00000015355	Cd48	AI449234|AW610730|BCM1|BLAST|BLAST-1|BLAST1|Bcm-1|MEM-102|SLAMF2|Sgp-60	CD48 antigen	protein-coding	0.768306001738257	0.000320678863336597
Merged-chr1-171685208-5	chr1	171684961	171685462	+	4	NA	intron (NM_007649, intron 1 of 3)	intron (NM_007649, intron 1 of 3)	3156	NM_007649	12506	Mm.1738	NM_007649	ENSMUSG00000015355	Cd48	AI449234|AW610730|BCM1|BLAST|BLAST-1|BLAST1|Bcm-1|MEM-102|SLAMF2|Sgp-60	CD48 antigen	protein-coding	0.991618112656838	0.000585684894951559
Merged-chr1-171772342-6	chr1	171772080	171772687	+	10	NA	intron (NM_013730, intron 1 of 6)	intron (NM_013730, intron 1 of 6)	5251	NM_013730	27218	Mm.103648	NM_013730	ENSMUSG00000015316	Slamf1	4933415F16|AA177906|CD150|CDw150|ESTM51|IPO-3|Slam	signaling lymphocytic activation molecule family member 1	protein-coding	0.520660533092864	0.000848617896525837
Merged-chr1-171783173-1	chr1	171783044	171783303	+	0	NA	intron (NM_013730, intron 3 of 6)	intron (NM_013730, intron 3 of 6)	16041	NM_013730	27218	Mm.103648	NM_013730	ENSMUSG00000015316	Slamf1	4933415F16|AA177906|CD150|CDw150|ESTM51|IPO-3|Slam	signaling lymphocytic activation molecule family member 1	protein-coding	1.50994068650688	0.000165342730560586
Merged-chr1-171836031-5	chr1	171835553	171836372	+	6	NA	Intergenic	MT2_Mm|LTR|ERVL	-3735	NM_001252472	12523	Mm.259115	NM_013489	ENSMUSG00000038147	Cd84	A130013D22Rik|CDw84|SLAMF5	CD84 antigen	protein-coding	1.29366271019024	0.000434087878708165
Merged-chr1-171897254-1	chr1	171897061	171897449	+	2	NA	Intergenic	RLTR20A3_MM|LTR|ERVK	-20207	NM_001347186	30925	Mm.486404	NM_030710	ENSMUSG00000015314	Slamf6	KAL1|KAL1b|Ly108|NTB-A|NTBA|SF2000	SLAM family member 6	protein-coding	0.267495319754132	0.000136482504897742
Merged-chr1-171939542-3	chr1	171939344	171939727	+	6	NA	intron (NM_001347187, intron 6 of 7)	intron (NM_001347187, intron 6 of 7)	21998	NM_030710	30925	Mm.486404	NM_030710	ENSMUSG00000015314	Slamf6	KAL1|KAL1b|Ly108|NTB-A|NTBA|SF2000	SLAM family member 6	protein-coding	0.389900421903108	0.000535389837747223
Merged-chr1-171942004-1	chr1	171941837	171942173	+	1	NA	intron (NM_001347186, intron 7 of 8)	B4A|SINE|B4	24468	NM_030710	30925	Mm.486404	NM_030710	ENSMUSG00000015314	Slamf6	KAL1|KAL1b|Ly108|NTB-A|NTBA|SF2000	SLAM family member 6	protein-coding	0.728863394192452	0.000243872797831044
Merged-chr1-171954412-1	chr1	171954306	171954520	+	2	NA	Intergenic	Intergenic	36876	NM_030710	30925	Mm.486404	NM_030710	ENSMUSG00000015314	Slamf6	KAL1|KAL1b|Ly108|NTB-A|NTBA|SF2000	SLAM family member 6	protein-coding	0.82215473277373	0.000105736831515567
Merged-chr1-171966359-3	chr1	171966124	171966527	+	0	NA	Intergenic	Intergenic	48788	NM_030710	30925	Mm.486404	NM_030710	ENSMUSG00000015314	Slamf6	KAL1|KAL1b|Ly108|NTB-A|NTBA|SF2000	SLAM family member 6	protein-coding	0.331797079310414	0.000420294744256951
Merged-chr1-172014641-1	chr1	172014505	172014779	+	2	NA	intron (NM_033509, intron 1 of 7)	intron (NM_033509, intron 1 of 7)	12653	NM_033509	93840	Mm.36148	NM_033509	ENSMUSG00000026556	Vangl2	C530001F03Rik|Lootl|Lp|Lpp1|Ltap|Vang1l2|loop-tail|ska17|ska<m17Jus>|stbm|strabismus	vang-like 2 (van gogh, Drosophila)	protein-coding	1.41237528830182	9.6794849289199e-05
Merged-chr1-172015358-5	chr1	172015018	172015601	+	10	NA	intron (NM_033509, intron 1 of 7)	intron (NM_033509, intron 1 of 7)	11986	NM_033509	93840	Mm.36148	NM_033509	ENSMUSG00000026556	Vangl2	C530001F03Rik|Lootl|Lp|Lpp1|Ltap|Vang1l2|loop-tail|ska17|ska<m17Jus>|stbm|strabismus	vang-like 2 (van gogh, Drosophila)	protein-coding	0.422490062055661	0.000869513816294566
Merged-chr1-172244771-2	chr1	172244587	172244960	+	3	NA	intron (NM_013734, intron 9 of 22)	intron (NM_013734, intron 9 of 22)	13651	NM_013734	27222	Mm.482392	NM_013734	ENSMUSG00000007107	Atp1a4	-	ATPase, Na+/K+ transporting, alpha 4 polypeptide	protein-coding	0.367806064661932	0.000182739431524565
Merged-chr1-172341219-3	chr1	172341034	172341465	+	0	NA	promoter-TSS (NM_001039484)	promoter-TSS (NM_001039484)	39	NM_001039484	16513	Mm.254563	NM_020269	ENSMUSG00000044708	Kcnj10	BIR10|BIRK-1|Kir1.2|Kir4.1	potassium inwardly-rectifying channel, subfamily J, member 10	protein-coding	0.528131785155594	0.000228326274412811
Merged-chr1-172475067-1	chr1	172474967	172475169	+	1	NA	promoter-TSS (NM_029612)	promoter-TSS (NM_029612)	-292	NM_029612	98365	Mm.150050	NM_029612	ENSMUSG00000026548	Slamf9	2310026I04Rik|AI462096|CD2F-10|CD84-H1|Cd2f10|SF2001	SLAM family member 9	protein-coding	0.0262718617615665	0.000111968396807762
Merged-chr1-173497340-3	chr1	173497088	173497785	+	0	NA	Intergenic	Intergenic	38521	NM_001024721	545384	Mm.371698	NM_001024721	ENSMUSG00000070501	Ifi214	Pyhin-B|p214	interferon activated gene 214	protein-coding	2.11191869386528	0.000430654790476035
Merged-chr1-173521773-1	chr1	173521558	173521989	+	1	NA	intron (NM_001024721, intron 4 of 4)	intron (NM_001024721, intron 4 of 4)	14184	NM_001024721	545384	Mm.371698	NM_001024721	ENSMUSG00000070501	Ifi214	Pyhin-B|p214	interferon activated gene 214	protein-coding	1.05544348989946	0.000165962618443715
Merged-chr1-173690525-2	chr1	173690353	173690825	+	1	NA	intron (NM_001162938, intron 4 of 6)	ERVB2_1-I_MM-int|LTR|ERVK	16909	NM_001162938	100033459	Mm.303377	NM_001162938	ENSMUSG00000066677	Ifi208	9830148g24rik|E430029J22Rik|Pydc3|Pyr-rv1	interferon activated gene 208	protein-coding	0.508381157438481	0.000325614008393556
Merged-chr1-173819616-1	chr1	173819411	173819822	+	2	NA	Intergenic	L1_Mur2|LINE|L1	-52697	NM_008329	15951	Mm.261270	NM_008329	ENSMUSG00000073489	Ifi204	Ifi16|p204	interferon activated gene 204	protein-coding	0.621342283992001	0.00023818146760448
Merged-chr1-173852104-2	chr1	173851831	173852325	+	6	NA	Intergenic	(TAGA)n|Simple_repeat|Simple_repeat	28109	NM_001170853	100040462	Mm.463437	NM_001170853	ENSMUSG00000090272	Mndal	Gm2785|Ifi212	myeloid nuclear differentiation antigen like	protein-coding	2.51334144185653	0.000390926798748997
Merged-chr1-173919935-1	chr1	173919771	173920101	+	11	NA	TTS (NM_001302650)	TTS (NM_001302650)	-6890	NM_001301745	381308	Mm.490248	NM_001033450	ENSMUSG00000026536	Ifi211	A730048F03|Ifi205b|Mnda|ifi-205-B	interferon activated gene 211	protein-coding	0.729819907833124	0.000300766886889087
Merged-chr1-174041235-6	chr1	174040981	174041470	+	4	NA	promoter-TSS (NM_146717)	promoter-TSS (NM_146717)	-708	NM_146717	258712	Mm.223146	NM_146717	ENSMUSG00000045381	Olfr433	MOR123-1	olfactory receptor 433	protein-coding	0.816283347967187	0.00141624606890472
Merged-chr1-174043289-2	chr1	174042979	174043518	+	1	NA	TTS (NM_146717)	TTS (NM_146717)	1315	NM_146717	258712	Mm.223146	NM_146717	ENSMUSG00000045381	Olfr433	MOR123-1	olfactory receptor 433	protein-coding	0.99732029071793	0.000314566016176401
Merged-chr1-174734358-2	chr1	174734241	174734492	+	0	NA	intron (NM_019445, intron 14 of 17)	intron (NM_019445, intron 14 of 17)	187453	NM_011825	23893	Mm.25760	NM_011825	ENSMUSG00000050069	Grem2	Gremlin2|Prdc	gremlin 2, DAN family BMP antagonist	protein-coding	0.830808993118716	0.000182813836772588
Merged-chr1-176772417-1	chr1	176772311	176772524	+	2	NA	promoter-TSS (NR_029775)	promoter-TSS (NR_029775)	6	NR_029775	723921		NR_029775	ENSMUSG00000065573	Mir350	Mirn350|mir-350|mmu-mir-350	microRNA 350	ncRNA	1.94333353567647	0.000240843717138005
Merged-chr1-176779466-1	chr1	176779365	176779569	+	3	NA	intron (NM_001099637, intron 7 of 19)	intron (NM_001099637, intron 7 of 19)	-7044	NR_029775	723921		NR_029775	ENSMUSG00000065573	Mir350	Mirn350|mir-350|mmu-mir-350	microRNA 350	ncRNA	3.20994383704959	0.00012458824931447
Merged-chr1-176986238-2	chr1	176986079	176986373	+	9	NA	intron (NM_029756, intron 16 of 17)	intron (NM_029756, intron 16 of 17)	-150093	NR_037996	15365	Mm.441435	NR_037996		Hmga2-ps1	EG666235|Gm7996|Hmgic-ps1|[y]i-c	high mobility group AT-hook 2, pseudogene 1	pseudo	0.190861525446192	0.000272630159934943
Merged-chr1-177329584-2	chr1	177329415	177329789	+	0	NA	Intergenic	MT2_Mm|LTR|ERVL	-80835	NM_011785	23797	Mm.235194	NM_011785	ENSMUSG00000019699	Akt3	AI851531|D930002M15Rik|Nmf350	thymoma viral proto-oncogene 3	protein-coding	1.0727676885973	0.000226253324516245
Merged-chr1-177427204-1	chr1	177427100	177427309	+	0	NA	Intergenic	ID4|SINE|ID	-17457	NM_001012330	30928	Mm.330700	NM_013915	ENSMUSG00000063659	Zbtb18	RP58|Zfp238|Znf238	zinc finger and BTB domain containing 18	protein-coding	7.25103384619237	6.71597384023323e-05
Merged-chr1-177427523-1	chr1	177427330	177427717	+	0	NA	Intergenic	Intergenic	-17138	NM_001012330	30928	Mm.330700	NM_013915	ENSMUSG00000063659	Zbtb18	RP58|Zfp238|Znf238	zinc finger and BTB domain containing 18	protein-coding	1.14585735529294	0.000229166916576141
Merged-chr1-177445971-1	chr1	177445821	177446123	+	0	NA	5' UTR (NM_013915, exon 1 of 1)	5' UTR (NM_013915, exon 1 of 1)	151	NM_013915	30928	Mm.330700	NM_013915	ENSMUSG00000063659	Zbtb18	RP58|Zfp238|Znf238	zinc finger and BTB domain containing 18	protein-coding	Inf	4.67401435901611e-05
Merged-chr1-177586568-2	chr1	177586293	177586787	+	3	NA	Intergenic	MT2_Mm|LTR|ERVL	56403	NR_037994	75589	Mm.86666	NR_037994	ENSMUSG00000101746	2310043L19Rik	-	RIKEN cDNA 2310043L19 gene	ncRNA	0.327466044666752	0.000264962850015105
Merged-chr1-177599925-1	chr1	177599713	177600139	+	0	NA	Intergenic	L1MA6|LINE|L1	43017	NR_037994	75589	Mm.86666	NR_037994	ENSMUSG00000101746	2310043L19Rik	-	RIKEN cDNA 2310043L19 gene	ncRNA	0.977712323784882	0.000214805360901239
Merged-chr1-177756078-5	chr1	177755940	177756246	+	10	NA	Intergenic	RLTR16|LTR|ERVK	26279	NM_027077	69428	Mm.84467	NM_027077	ENSMUSG00000015962	1700016C15Rik	-	RIKEN cDNA 1700016C15 gene	protein-coding	0.740981560924768	0.000349190514501093
Merged-chr1-177756564-2	chr1	177756397	177756734	+	6	NA	Intergenic	ERVL-B4-int|LTR|ERVL	26751	NM_027077	69428	Mm.84467	NM_027077	ENSMUSG00000015962	1700016C15Rik	-	RIKEN cDNA 1700016C15 gene	protein-coding	3.99332298775811	0.000139735820754342
Merged-chr1-178777369-1	chr1	178777135	178777605	+	1	NA	intron (NM_001161665, intron 4 of 14)	B4|SINE|B4	248245	NM_001161665	269152	Mm.129727	NM_177724	ENSMUSG00000026494	Kif26b	4832420M10|BC056349|D230039L06Rik	kinesin family member 26B	protein-coding	0.140116596061688	8.12249335049532e-05
Merged-chr1-179131575-4	chr1	179131388	179131757	+	0	NA	intron (NM_027188, intron 5 of 11)	intron (NM_027188, intron 5 of 11)	386431	NM_027188	69726	Mm.222338	NM_027188	ENSMUSG00000055067	Smyd3	2410008A19Rik|Zmynd1	SET and MYND domain containing 3	protein-coding	1.62267381468499	0.000397227521719741
Merged-chr1-179170014-1	chr1	179169915	179170114	+	6	NA	intron (NM_027188, intron 5 of 11)	L1MC|LINE|L1	347989	NM_027188	69726	Mm.222338	NM_027188	ENSMUSG00000055067	Smyd3	2410008A19Rik|Zmynd1	SET and MYND domain containing 3	protein-coding	0.570306032846591	0.000205396278053271
Merged-chr1-179904010-11	chr1	179902230	179906066	+	69	NA	Intergenic	(TCTA)n|Simple_repeat|Simple_repeat	-56612	NM_001346805	226751	Mm.259655	NM_001033285	ENSMUSG00000026490	Cdc42bpa	A930014J19Rik|DMPK-like	CDC42 binding protein kinase alpha	protein-coding	1.47550522157299	0.0106220382483014
Merged-chr1-180015536-1	chr1	180015413	180015660	+	3	NA	intron (NM_001346805, intron 2 of 34)	Lx7|LINE|L1	54447	NM_001033285	226751	Mm.259655	NM_001033285	ENSMUSG00000026490	Cdc42bpa	A930014J19Rik|DMPK-like	CDC42 binding protein kinase alpha	protein-coding	0.814427714608563	0.000231849894618883
Merged-chr1-180109209-1	chr1	180109038	180109382	+	1	NA	exon (NM_001033285, exon 17 of 37)	exon (NM_001033285, exon 17 of 37)	84275	NM_001163290	67426	Mm.38330	NM_023341	ENSMUSG00000026489	Coq8a	4632432J16Rik|AI462003|Adck3|Cabc1|mKIAA0451	coenzyme Q8A	protein-coding	1.4458583231538	0.000144644546339359
Merged-chr1-180264600-3	chr1	180264424	180264793	+	2	NA	Intergenic	Intergenic	-8308	NM_001128605	19165	Mm.330850	NM_011183	ENSMUSG00000010609	Psen2	ALG-3|Ad4h|Alg3|PS-2|PS2|Psnl2|STM2	presenilin 2	protein-coding	0.473613288742761	0.000392391103168011
Merged-chr1-180344048-3	chr1	180343885	180344225	+	8	NA	intron (NM_001081175, intron 2 of 7)	intron (NM_001081175, intron 2 of 7)	-13506	NR_003623	277333	Mm.389223	NM_199472		Gm5069	EG277333	glyceraldehyde-3-phosphate dehydrogenase pseudogene	pseudo	1.06704177000824	0.000300957800189744
Merged-chr1-180371095-1	chr1	180370992	180371200	+	3	NA	intron (NM_001081175, intron 2 of 7)	intron (NM_001081175, intron 2 of 7)	-40547	NR_003623	277333	Mm.389223	NM_199472		Gm5069	EG277333	glyceraldehyde-3-phosphate dehydrogenase pseudogene	pseudo	0.324534762936999	0.000187176252311757
Merged-chr1-181223451-1	chr1	181223353	181223550	+	3	NA	Intergenic	L1M5|LINE|L1	-11473	NM_145514	226757	Mm.289082	NM_145514	ENSMUSG00000038733	Wdr26	1600024A01Rik|AA693241|AI447817|AU044014|C77982|Gid7	WD repeat domain 26	protein-coding	6.84119280271193	0.000111766241101529
Merged-chr1-181229276-4	chr1	181229029	181229452	+	10	NA	Intergenic	MIR3|SINE|MIR	-17262	NM_145514	226757	Mm.289082	NM_145514	ENSMUSG00000038733	Wdr26	1600024A01Rik|AA693241|AI447817|AU044014|C77982|Gid7	WD repeat domain 26	protein-coding	0.527420017251072	0.00065156104058578
Merged-chr1-181238808-1	chr1	181238644	181238974	+	10	NA	Intergenic	Intergenic	-26831	NM_145514	226757	Mm.289082	NM_145514	ENSMUSG00000038733	Wdr26	1600024A01Rik|AA693241|AI447817|AU044014|C77982|Gid7	WD repeat domain 26	protein-coding	4.22976974361221	0.000202107953791769
Merged-chr1-181249290-1	chr1	181249176	181249405	+	2	NA	Intergenic	B4|SINE|B4	-37312	NM_145514	226757	Mm.289082	NM_145514	ENSMUSG00000038733	Wdr26	1600024A01Rik|AA693241|AI447817|AU044014|C77982|Gid7	WD repeat domain 26	protein-coding	0.597684855075639	0.000217689111981591
Merged-chr1-181357343-4	chr1	181356999	181357660	+	8	NA	intron (NM_028408, intron 1 of 5)	intron (NM_028408, intron 1 of 5)	4701	NM_001160212	72978	Mm.338083	NM_028408	ENSMUSG00000026514	Cnih3	2900075G08Rik|CNIH-3	cornichon family AMPA receptor auxiliary protein 3	protein-coding	0.989732683090289	0.000484892886605337
Merged-chr1-182246223-1	chr1	182246071	182246377	+	1	NA	Intergenic	Intergenic	36535	NM_007853	13244	Mm.29648	NM_007853	ENSMUSG00000038633	Degs1	AA536663|Degs|Des1|Mdes	delta(4)-desaturase, sphingolipid 1	protein-coding	1.12505384484826	0.000219439735611366
Merged-chr1-182274838-1	chr1	182274731	182274946	+	2	NA	TTS (NM_007853)	TTS (NM_007853)	7921	NM_007853	13244	Mm.29648	NM_007853	ENSMUSG00000038633	Degs1	AA536663|Degs|Des1|Mdes	delta(4)-desaturase, sphingolipid 1	protein-coding	0.588489703459091	0.000143776283660031
Merged-chr1-182540103-1	chr1	182539995	182540213	+	0	NA	Intergenic	(TCTA)n|Simple_repeat|Simple_repeat	-22621	NM_009794	12334	Mm.19306	NM_009794	ENSMUSG00000026509	Capn2	AI326419|Capa-2|Capa2|m-calpain|m-calpin	calpain 2	protein-coding	0.858214150877841	0.000128826891160911
Merged-chr1-183064281-1	chr1	183064151	183064413	+	4	NA	Intergenic	Intergenic	83275	NM_001278220	68897	Mm.327216	NM_026866	ENSMUSG00000030768	Disp1	1190008H24Rik|DispA	dispatched RND transporter family member 1	protein-coding	0.367806064661932	9.45674573096178e-05
Merged-chr1-183149788-1	chr1	183149591	183149987	+	0	NA	intron (NM_001278219, intron 2 of 8)	intron (NM_001278219, intron 2 of 8)	-2232	NM_001278220	68897	Mm.327216	NM_026866	ENSMUSG00000030768	Disp1	1190008H24Rik|DispA	dispatched RND transporter family member 1	protein-coding	0.362767625419987	0.000138982037672848
Merged-chr1-183174341-1	chr1	183174085	183174599	+	7	NA	intron (NM_001278218, intron 1 of 8)	MT2_Mm|LTR|ERVL	-26785	NM_001278220	68897	Mm.327216	NM_026866	ENSMUSG00000030768	Disp1	1190008H24Rik|DispA	dispatched RND transporter family member 1	protein-coding	0.720125558180203	0.000213079330681534
Merged-chr1-183240664-1	chr1	183240548	183240781	+	2	NA	Intergenic	Intergenic	-19135	NM_026866	68897	Mm.327216	NM_026866	ENSMUSG00000030768	Disp1	1190008H24Rik|DispA	dispatched RND transporter family member 1	protein-coding	0.4996610689747	9.223323538979e-05
Merged-chr1-183659981-6	chr1	183659486	183660503	+	9	NA	Intergenic	(TCTA)n|Simple_repeat|Simple_repeat	240746	NM_001308052	78772	Mm.29003	NM_030175	ENSMUSG00000053461	Hhipl2	4930507C10Rik|AW208802|Hhip3	hedgehog interacting protein-like 2	protein-coding	1.34304941793221	0.00141273763614919
Merged-chr1-183987903-5	chr1	183987669	183988129	+	2	NA	Intergenic	Intergenic	46099	NM_028516	73363	Mm.50115	NM_028516	ENSMUSG00000044854	1700056E22Rik	-	RIKEN cDNA 1700056E22 gene	protein-coding	0.600259497528272	0.000518225576862271
Merged-chr1-184143843-3	chr1	184143578	184144016	+	2	NA	Intergenic	(TAGA)n|Simple_repeat|Simple_repeat	109336	NM_022019	63953	Mm.404024	NM_022019	ENSMUSG00000039384	Dusp10	2610306G15Rik|AI158871|MKP-5|MKP5	dual specificity phosphatase 10	protein-coding	1.16434312494207	0.000434559399488497
Merged-chr1-184333307-1	chr1	184333156	184333460	+	0	NA	Intergenic	L1M4c|LINE|L1	224383	NR_040472	73590	Mm.82792	NR_040472	ENSMUSG00000101574	1700112H15Rik	-	RIKEN cDNA 1700112H15 gene	ncRNA	0.665553831293019	0.000124766639021378
Merged-chr1-184379341-5	chr1	184379030	184379898	+	6	NA	Intergenic	(TAGA)n|Simple_repeat|Simple_repeat	178227	NR_040472	73590	Mm.82792	NR_040472	ENSMUSG00000101574	1700112H15Rik	-	RIKEN cDNA 1700112H15 gene	ncRNA	1.5370572507662	0.000890482646778065
Merged-chr1-184420124-1	chr1	184419958	184420291	+	0	NA	Intergenic	(TAGA)n|Simple_repeat|Simple_repeat	137567	NR_040472	73590	Mm.82792	NR_040472	ENSMUSG00000101574	1700112H15Rik	-	RIKEN cDNA 1700112H15 gene	ncRNA	1.85838853723923	0.000160894021581641
Merged-chr1-184791347-1	chr1	184791256	184791440	+	4	NA	intron (NM_001290273, intron 6 of 6)	intron (NM_001290273, intron 6 of 6)	19952	NM_001290273	66112	Mm.272457	NM_001081361	ENSMUSG00000026621	Marc1	1300013F15Rik|Mosc1	mitochondrial amidoxime reducing component 1	protein-coding	1.32410183278295	0.000121276906320269
Merged-chr1-184854171-1	chr1	184854043	184854301	+	5	NA	Intergenic	Intergenic	-8325	NM_133684	67247	Mm.177724	NM_133684	ENSMUSG00000073481	Marc2	2810484M10Rik|Mosc2|mARC1	mitochondrial amidoxime reducing component 2	protein-coding	0.421530546017045	0.000276198344409494
Merged-chr1-185513827-2	chr1	185513662	185514075	+	2	NA	Intergenic	(TCTA)n|Simple_repeat|Simple_repeat	16562	NR_033600	114668	Mm.379303	NR_033600	ENSMUSG00000102185	5033404E19Rik	-	NSA2 ribosome biogenesis homolog pseudogene	pseudo	1.54018789577184	0.000362212730109585
Merged-chr1-185686963-1	chr1	185686790	185687137	+	2	NA	intron (NR_030555, intron 4 of 6)	B4A|SINE|B4	149627	NR_030555	100124483		NR_030555	ENSMUSG00000076976	Mir297c	Mirn297c	microRNA 297c	ncRNA	1.55776686209759	0.00018606006861366
Merged-chr1-18595251-1	chr1	18594969	18595534	+	2	NA	Intergenic	Intergenic	-330113	NM_183124	77673	Mm.99530	NM_183124	ENSMUSG00000067773	Defb41	9230102D03Rik|BD-17|Bd-41|Defb16|Defb17|Gm15386|OTTMUSG00000020946|OTTMUSG00000020948	defensin beta 41	protein-coding	2.97443165335301	0.000161763485305025
Merged-chr1-18598183-4	chr1	18597956	18598463	+	0	NA	Intergenic	RMER10A|LTR|ERVL	-333071	NM_183124	77673	Mm.99530	NM_183124	ENSMUSG00000067773	Defb41	9230102D03Rik|BD-17|Bd-41|Defb16|Defb17|Gm15386|OTTMUSG00000020946|OTTMUSG00000020948	defensin beta 41	protein-coding	2.07308872809452	0.000282814208151052
Merged-chr1-186619296-1	chr1	186619199	186619394	+	1	NA	Intergenic	(TAGA)n|Simple_repeat|Simple_repeat	-60615	NR_131158	320449	Mm.404477	NR_131124	ENSMUSG00000103690	A730004F24Rik	-	RIKEN cDNA A730004F24 gene	ncRNA	9.37905464887926	0.000111836599824134
Merged-chr1-187337557-4	chr1	187337295	187337913	+	10	NA	intron (NM_026367, intron 8 of 9)	intron (NM_026367, intron 8 of 9)	122093	NM_026367	67769	Mm.138321	NM_026367	ENSMUSG00000039210	Gpatch2	5830433G22Rik|5830436K05Rik|AI427714|AI447508|AW107440|AW491060|Gpatc2	G patch domain containing 2	protein-coding	0.672281283752935	0.000333127522016555
Merged-chr1-188119668-1	chr1	188119572	188119766	+	4	NA	intron (NM_011935, intron 3 of 6)	RLTR17B_Mm|LTR|ERVK	-110679	NR_038007	320272	Mm.446274	NR_038007	ENSMUSG00000103577	9330162B11Rik	-	RIKEN cDNA 9330162B11 gene	ncRNA	10.2985698105341	0.000118580022015155
Merged-chr1-188601506-1	chr1	188601362	188601651	+	5	NA	intron (NM_021408, intron 31 of 70)	(TAGA)n|Simple_repeat|Simple_repeat	338668	NM_021408	22283	Mm.331238	NM_021408	ENSMUSG00000026609	Ush2a	A930011D15Rik|A930037M10Rik|Gm676|Gm983|Mush2a|Usherin|Ushrn	Usher syndrome 2A	protein-coding	1.67983068338136	0.000274107068091823
Merged-chr1-189482613-3	chr1	189482422	189482833	+	4	NA	Intergenic	(TAGA)n|Simple_repeat|Simple_repeat	-80354	NM_001281848	16526	Mm.33304	NM_010607	ENSMUSG00000037624	Kcnk2	A430027H14Rik|AI848635|TREK-1	potassium channel, subfamily K, member 2	protein-coding	1.37475053676919	0.000441868285557214
Merged-chr1-189583033-1	chr1	189582871	189583197	+	1	NA	Intergenic	Intergenic	105052	NM_001081363	108000	Mm.129746	NM_001081363	ENSMUSG00000026605	Cenpf	6530404A22Rik|AI325968|CENF|Lek1|PRO1779|mitosin	centromere protein F	protein-coding	0.472893511708198	0.000120384242239619
Merged-chr1-189608878-4	chr1	189608667	189609078	+	0	NA	Intergenic	Intergenic	79214	NM_001081363	108000	Mm.129746	NM_001081363	ENSMUSG00000026605	Cenpf	6530404A22Rik|AI325968|CENF|Lek1|PRO1779|mitosin	centromere protein F	protein-coding	0.248388511200266	0.000350462522950827
Merged-chr1-189610107-4	chr1	189609846	189610412	+	12	NA	Intergenic	(TAGA)n|Simple_repeat|Simple_repeat	77957	NM_001081363	108000	Mm.129746	NM_001081363	ENSMUSG00000026605	Cenpf	6530404A22Rik|AI325968|CENF|Lek1|PRO1779|mitosin	centromere protein F	protein-coding	0.850104289529912	0.000687414072271153
Merged-chr1-19060203-1	chr1	19060037	19060371	+	5	NA	Intergenic	L1_Mur3|LINE|L1	-42818	NM_153154	226896	Mm.244858	NM_153154	ENSMUSG00000042596	Tfap2d	Tcfap2d	transcription factor AP-2, delta	protein-coding	3.236693369025	0.000155709108675681
Merged-chr1-190917366-7	chr1	190916863	190917824	+	4	NA	Intergenic	(TAGA)n|Simple_repeat|Simple_repeat	-5573	NM_178775	320119	Mm.220912	NM_178775	ENSMUSG00000089872	Rps6kc1	AA682037|B130003F20Rik|C80612|Rpk118	ribosomal protein S6 kinase polypeptide 1	protein-coding	1.3200401707192	0.00114178184776577
Merged-chr1-190962536-1	chr1	190962324	190962750	+	1	NA	intron (NR_027352, intron 5 of 7)	intron (NR_027352, intron 5 of 7)	16461	NM_144879	226841	Mm.22856	NM_144879	ENSMUSG00000037568	Vash2	B130052G07Rik	vasohibin 2	protein-coding	0.805197060476121	0.000206658245141485
Merged-chr1-191095947-3	chr1	191095799	191096133	+	12	NA	Intergenic	(TCTA)n|Simple_repeat|Simple_repeat	-2448	NM_030060	381319	Mm.6922	NM_030060	ENSMUSG00000026630	Batf3	9130211I03Rik|Snft	basic leucine zipper transcription factor, ATF-like 3	protein-coding	2.42479553740088	0.000322796831279073
Merged-chr1-191102900-6	chr1	191102650	191103148	+	2	NA	intron (NM_030060, intron 2 of 2)	intron (NM_030060, intron 2 of 2)	4485	NM_030060	381319	Mm.6922	NM_030060	ENSMUSG00000026630	Batf3	9130211I03Rik|Snft	basic leucine zipper transcription factor, ATF-like 3	protein-coding	0.607957096035557	0.000958728658139013
Merged-chr1-191180412-2	chr1	191180217	191180587	+	2	NA	intron (NM_007498, intron 1 of 3)	intron (NM_007498, intron 1 of 3)	2931	NM_007498	11910	Mm.2706	NM_007498	ENSMUSG00000026628	Atf3	LRG-21	activating transcription factor 3	protein-coding	0.340483328429902	0.000303279498515822
Merged-chr1-191183620-1	chr1	191183529	191183713	+	0	NA	promoter-TSS (NM_007498)	promoter-TSS (NM_007498)	-288	NM_007498	11910	Mm.2706	NM_007498	ENSMUSG00000026628	Atf3	LRG-21	activating transcription factor 3	protein-coding	0.0882734555188636	6.82418529708993e-05
Merged-chr1-191190195-3	chr1	191190046	191190442	+	4	NA	Intergenic	Intergenic	-6911	NM_007498	11910	Mm.2706	NM_007498	ENSMUSG00000026628	Atf3	LRG-21	activating transcription factor 3	protein-coding	0.893243299893263	0.000306857169094013
Merged-chr1-191194006-6	chr1	191193745	191194205	+	0	NA	Intergenic	Intergenic	-10642	NM_007498	11910	Mm.2706	NM_007498	ENSMUSG00000026628	Atf3	LRG-21	activating transcription factor 3	protein-coding	0.710246193829937	0.000777670500556927
Merged-chr1-191223302-3	chr1	191223102	191223585	+	12	NA	Intergenic	RSINE1|SINE|B4	-40010	NM_007498	11910	Mm.2706	NM_007498	ENSMUSG00000026628	Atf3	LRG-21	activating transcription factor 3	protein-coding	0.328969399449181	0.000363931040911766
Merged-chr1-191330805-6	chr1	191330184	191331225	+	4	NA	intron (NM_025864, intron 2 of 7)	ID_B1|SINE|B4	4739	NM_025864	66950	Mm.236300	NM_025864	ENSMUSG00000026627	Tmem206	2310028N02Rik|AI118576	transmembrane protein 206	protein-coding	1.69262208397821	0.000784862131306384
Merged-chr1-191557772-1	chr1	191557666	191557880	+	1	NA	intron (NM_029766, intron 8 of 14)	intron (NM_029766, intron 8 of 14)	17771	NM_001305233	76843	Mm.189102	NM_029766	ENSMUSG00000037474	Dtl	2810047L02Rik|5730564G15Rik|L2dtl|Ramp	denticleless E3 ubiquitin protein ligase	protein-coding	0.735612129323863	0.000142415953315721
Merged-chr1-191598747-1	chr1	191598605	191598890	+	7	NA	intron (NM_001306204, intron 5 of 17)	intron (NM_001306204, intron 5 of 17)	23111	NM_001306203	77065	Mm.338175	NM_178632	ENSMUSG00000037461	Ints7	5930412E23Rik|int7	integrator complex subunit 7	protein-coding	1.79305456522692	0.00020845988165327
Merged-chr1-191997836-1	chr1	191997722	191997951	+	2	NA	TTS (NR_039566)	TTS (NR_039566)	798	NR_039566	100628582		NR_039566	ENSMUSG00000093003	Mir3473c	mmu-mir-3473c	microRNA 3473c	ncRNA	0.250776862269499	5.65025947285219e-05
Merged-chr1-191998576-1	chr1	191998405	191998748	+	2	NA	promoter-TSS (NR_039566)	promoter-TSS (NR_039566)	58	NR_039566	100628582		NR_039566	ENSMUSG00000093003	Mir3473c	mmu-mir-3473c	microRNA 3473c	ncRNA	0.992221011646141	0.000301641406173199
Merged-chr1-193357239-1	chr1	193357129	193357351	+	1	NA	intron (NM_144817, intron 3 of 12)	B1F2|SINE|Alu	13042	NM_144817	215303	Mm.40329	NM_144817	ENSMUSG00000016179	Camk1g	CLICK-III|CaMKIgamma	calcium/calmodulin-dependent protein kinase I gamma	protein-coding	0.965490919737571	8.81963756162697e-05
Merged-chr1-193366293-1	chr1	193365927	193366661	+	14	NA	intron (NM_144817, intron 1 of 12)	intron (NM_144817, intron 1 of 12)	3988	NM_144817	215303	Mm.40329	NM_144817	ENSMUSG00000016179	Camk1g	CLICK-III|CaMKIgamma	calcium/calmodulin-dependent protein kinase I gamma	protein-coding	0.326302656587239	0.000415594441367132
Merged-chr1-193481495-1	chr1	193481381	193481611	+	0	NA	Intergenic	Intergenic	26034	NR_029592	387201		NR_029592	ENSMUSG00000065533	Mir205	Mirn205|mir-205|mmu-mir-205	microRNA 205	ncRNA	2.91871909376888	0.000152003052237284
Merged-chr1-193563156-2	chr1	193562920	193563405	+	2	NA	Intergenic	(TCTA)n|Simple_repeat|Simple_repeat	-55632	NR_029592	387201		NR_029592	ENSMUSG00000065533	Mir205	Mirn205|mir-205|mmu-mir-205	microRNA 205	ncRNA	1.19877532186111	0.000312431366250128
Merged-chr1-193576403-1	chr1	193576307	193576501	+	3	NA	Intergenic	Intergenic	-68874	NR_029592	387201		NR_029592	ENSMUSG00000065533	Mir205	Mirn205|mir-205|mmu-mir-205	microRNA 205	ncRNA	2.94244851729545	7.52376964835382e-05
Merged-chr1-193683996-1	chr1	193683859	193684134	+	3	NA	Intergenic	Intergenic	-176466	NR_029592	387201		NR_029592	ENSMUSG00000065533	Mir205	Mirn205|mir-205|mmu-mir-205	microRNA 205	ncRNA	1.52780980705725	0.000143231810060235
Merged-chr1-195091336-2	chr1	195091081	195091517	+	4	NA	intron (NR_132621, intron 1 of 11)	intron (NR_132621, intron 1 of 11)	949	NR_132621	17221	Mm.12884	NM_010778	ENSMUSG00000016493	Cd46	Mcp	CD46 antigen, complement regulatory protein	protein-coding	1.04534355219707	0.000358489921927452
Merged-chr1-20570807-2	chr1	20570649	20570985	+	17	NA	intron (NM_153179, intron 12 of 66)	(CA)n|Simple_repeat|Simple_repeat	47240	NM_153179	241035	Mm.249253	NM_153179	ENSMUSG00000043760	Pkhd1	AI118496|AI182499|FPC|Tigm1	polycystic kidney and hepatic disease 1	protein-coding	2.01211553020939	0.000240888473415231
Merged-chr1-20912773-3	chr1	20912570	20912959	+	2	NA	intron (NM_028829, intron 1 of 2)	intron (NM_028829, intron 1 of 2)	22142	NM_028829	74229	Mm.40780	NM_028829	ENSMUSG00000025931	Paqr8	1700019B16Rik|3110001D06Rik	progestin and adipoQ receptor family member VIII	protein-coding	0.381428511501263	0.000349429584818218
Merged-chr1-20980956-4	chr1	20980582	20981295	+	4	NA	intron (NM_027974, intron 9 of 10)	intron (NM_027974, intron 9 of 10)	29312	NM_027974	71877	Mm.29178	NM_027974	ENSMUSG00000041809	Efhc1	1700029F22Rik|mRib72-1|myoclonin1	EF-hand domain (C-terminal) containing 1	protein-coding	1.03186547833484	0.00077919133758029
Merged-chr1-21087422-1	chr1	21087232	21087614	+	0	NA	Intergenic	(TGGA)n|Simple_repeat|Simple_repeat	-8198	NM_177409	170829	Mm.185680	NM_177409	ENSMUSG00000041779	Tram2	C330003D03Rik	translocating chain-associating membrane protein 2	protein-coding	1.83903032330966	0.000240857815409124
Merged-chr1-21290161-3	chr1	21289937	21290400	+	2	NA	intron (NR_002858, intron 4 of 5)	RLTR11A|LTR|ERVK	8144	NR_002858	241041	Mm.290634	NR_002858	ENSMUSG00000025936	Gm4956	EG241041	predicted gene 4956	pseudo	1.03445455686168	0.000307455501057182
Merged-chr1-21309118-1	chr1	21309021	21309216	+	1	NA	Intergenic	ORR1A2|LTR|ERVL-MaLR	-10806	NR_002858	241041	Mm.290634	NR_002858	ENSMUSG00000025936	Gm4956	EG241041	predicted gene 4956	pseudo	0.264820366556591	3.94709582379414e-05
Merged-chr1-21314410-1	chr1	21314290	21314531	+	0	NA	Intergenic	B4A|SINE|B4	-16098	NR_002858	241041	Mm.290634	NR_002858	ENSMUSG00000025936	Gm4956	EG241041	predicted gene 4956	pseudo	0.229510984349045	0.000166039607404417
Merged-chr1-21670886-2	chr1	21670731	21671054	+	0	NA	intron (NM_001310477, intron 1 of 12)	(TAGA)n|Simple_repeat|Simple_repeat	287336	NM_001113187	98582	Mm.326336	NM_001113187	ENSMUSG00000085079	Khdc1b	AU014713|AU015226|AU024076|AY238603|C85331|C86372|C88118|Khdc1|Khdc1c	KH domain containing 1B	protein-coding	1.94858957661321	0.000399108175647028
Merged-chr1-21791162-1	chr1	21791022	21791303	+	3	NA	intron (NM_001310477, intron 1 of 12)	Lx7|LINE|L1	170780	NM_023872	226922	Mm.336519	NM_023872	ENSMUSG00000028033	Kcnq5	7730402H11|9230107O05Rik|AA589396|D1Mgi1	potassium voltage-gated channel, subfamily Q, member 5	protein-coding	0.756629618733117	0.000101952958705724
Merged-chr1-21963562-1	chr1	21963437	21963689	+	0	NA	promoter-TSS (NM_001310477)	promoter-TSS (NM_001310477)	-913	NM_001310477	226922	Mm.336519	NM_023872	ENSMUSG00000028033	Kcnq5	7730402H11|9230107O05Rik|AA589396|D1Mgi1	potassium voltage-gated channel, subfamily Q, member 5	protein-coding	0.66785838057035	0.000167698316391627
Merged-chr1-22384867-1	chr1	22384718	22385017	+	3	NA	intron (NM_001012623, intron 7 of 14)	RSINE1|SINE|B4	47976	NM_183018	116837	Mm.60061	NM_053270	ENSMUSG00000041670	Rims1	C030033M19Rik|RIM1|RIM1a|RIM1alpha|Rab3ip1|Rim|Serg1|mKIAA0340	regulating synaptic membrane exocytosis 1	protein-coding	2.52209872911039	9.95524245887107e-05
Merged-chr1-23533788-7	chr1	23533107	23534370	+	4	NA	Intergenic	(TAGA)n|Simple_repeat|Simple_repeat	-150563	NM_001081079	70155	Mm.28013	NM_001081079	ENSMUSG00000026158	Ogfrl1	2210417C17Rik	opioid growth factor receptor-like 1	protein-coding	1.96082839718131	0.00142999066232197
Merged-chr1-24689318-6	chr1	24689010	24689588	+	4	NA	intron (NM_001310483, intron 2 of 15)	(TCTA)n|Simple_repeat|Simple_repeat	10381	NM_001310483	68421	Mm.336563	NM_026719	ENSMUSG00000073725	Lmbrd1	0910001K20Rik|AV347960	LMBR1 domain containing 1	protein-coding	1.26980665180905	0.000797752661795877
Merged-chr1-25693409-1	chr1	25693318	25693501	+	0	NA	intron (NM_175642, intron 2 of 30)	intron (NM_175642, intron 2 of 30)	136298	NM_175642	210933	Mm.336569	NM_175642	ENSMUSG00000033569	Adgrb3	A830096D10Rik|Bai3	adhesion G protein-coupled receptor B3	protein-coding	2.36446755854099	9.73216214857073e-05
Merged-chr1-25981135-1	chr1	25981040	25981232	+	2	NA	Intergenic	Intergenic	-151429	NM_175642	210933	Mm.336569	NM_175642	ENSMUSG00000033569	Adgrb3	A830096D10Rik|Bai3	adhesion G protein-coupled receptor B3	protein-coding	0.0374040065757897	9.07718883167683e-05
Merged-chr1-27398693-1	chr1	27398587	27398800	+	0	NA	Intergenic	L1_Mm|LINE|L1	-711233	NM_001033764	210940	Mm.297614	NM_001033764	ENSMUSG00000073722	4931408C20Rik	-	RIKEN cDNA 4931408C20 gene	protein-coding	Inf	7.01755482349962e-05
Merged-chr1-27652513-1	chr1	27652376	27652652	+	1	NA	Intergenic	L1VL2|LINE|L1	-965054	NM_001033764	210940	Mm.297614	NM_001033764	ENSMUSG00000073722	4931408C20Rik	-	RIKEN cDNA 4931408C20 gene	protein-coding	2.6972444741875	6.82960953517657e-05
Merged-chr1-27938277-1	chr1	27938143	27938413	+	2	NA	Intergenic	RMER6D|LTR|ERVK	841974	NM_001013750	210962	Mm.214178	NM_001013750	ENSMUSG00000048411	Gm597	-	predicted gene 597	protein-coding	8.0917334225625	5.7432557437557e-05
Merged-chr1-29633231-1	chr1	29633117	29633347	+	2	NA	Intergenic	L1Md_F2|LINE|L1	211744	NR_105760	102465174		NR_105760	ENSMUSG00000099257	Mir6342	Gm27268|mmu-mir-6342	microRNA 6342	ncRNA	2.6972444741875	6.41963345044818e-05
Merged-chr1-30812012-4	chr1	30811835	30812325	+	5	NA	intron (NM_001081080, intron 10 of 14)	intron (NM_001081080, intron 10 of 14)	51176	NM_001081080	213109	Mm.194486	NM_025871	ENSMUSG00000048874	Phf3	2310061N19Rik|mKIAA0244	PHD finger protein 3	protein-coding	0.503501505993518	0.000398423923877395
Merged-chr1-31973435-1	chr1	31973330	31973541	+	0	NA	Intergenic	Intergenic	-199371	NM_133235	170771	Mm.336594	NM_133235	ENSMUSG00000026058	Khdrbs2	6330586C16Rik|Slim1|Slm-1|Slm1|mSLM-1	KH domain containing, RNA binding, signal transduction associated 2	protein-coding	3.44818185620561	0.000109330810444243
Merged-chr1-32194863-1	chr1	32194741	32194986	+	2	NA	intron (NM_133235, intron 1 of 8)	intron (NM_133235, intron 1 of 8)	22057	NM_133235	170771	Mm.336594	NM_133235	ENSMUSG00000026058	Khdrbs2	6330586C16Rik|Slim1|Slm-1|Slm1|mSLM-1	KH domain containing, RNA binding, signal transduction associated 2	protein-coding	Inf	3.9282073392084e-05
Merged-chr1-32417794-1	chr1	32417482	32418108	+	1	NA	intron (NM_133235, intron 4 of 8)	intron (NM_133235, intron 4 of 8)	103204	NM_001199956	408192	Mm.485769	NM_001199956		Gm9839	ENSMUSG00000049830|Senp15	predicted gene 9839	protein-coding	2.00621489815599	0.000312995437075021
Merged-chr1-33133764-2	chr1	33133581	33133937	+	3	NA	Intergenic	Intergenic	536035	NM_008922	19076	Mm.27705	NM_008922	ENSMUSG00000026134	Prim2	AI323589	DNA primase, p58 subunit	protein-coding	1.21535917018725	0.000233620681115814
Merged-chr1-33375324-1	chr1	33375172	33375478	+	2	NA	Intergenic	(TAGA)n|Simple_repeat|Simple_repeat	294469	NM_008922	19076	Mm.27705	NM_008922	ENSMUSG00000026134	Prim2	AI323589	DNA primase, p58 subunit	protein-coding	1.37927274248224	0.00014329066460858
Merged-chr1-33619700-1	chr1	33619550	33619851	+	0	NA	intron (NM_008922, intron 7 of 13)	L1M4c|LINE|L1	50094	NM_008922	19076	Mm.27705	NM_008922	ENSMUSG00000026134	Prim2	AI323589	DNA primase, p58 subunit	protein-coding	0.677097528127647	0.000196061600453326
Merged-chr1-33883427-2	chr1	33883250	33883635	+	2	NA	exon (NM_177235, exon 2 of 7)	exon (NM_177235, exon 2 of 7)	24179	NM_177235	320705	Mm.336619	NM_177235	ENSMUSG00000042182	Bend6	B230209C24Rik	BEN domain containing 6	protein-coding	0.551709096992897	0.000231064887889222
Merged-chr1-33898327-1	chr1	33898234	33898422	+	2	NA	intron (NM_177235, intron 1 of 6)	intron (NM_177235, intron 1 of 6)	9293	NM_177235	320705	Mm.336619	NM_177235	ENSMUSG00000042182	Bend6	B230209C24Rik	BEN domain containing 6	protein-coding	2.02293335564062	0.000150148000755376
Merged-chr1-34060046-1	chr1	34059938	34060155	+	4	NA	intron (NM_133833, intron 1 of 92)	L1Md_A|LINE|L1	48221	NM_133833	13518	Mm.336625	NM_010081	ENSMUSG00000026131	Dst	2310001O04Rik|A830042E19Rik|AW554249|BP230|BPAG1-n|Bpag|Bpag1|Macf2|ah|athetoid|dt|mKIAA0728|nmf203|nmf339	dystonin	protein-coding	24.2752002676875	2.69112310835714e-05
Merged-chr1-34078075-1	chr1	34077977	34078175	+	0	NA	intron (NM_133833, intron 1 of 92)	intron (NM_133833, intron 1 of 92)	-39283	NR_105861	102466987		NR_105861	ENSMUSG00000105982	Mir6896	mmu-mir-6896	microRNA 6896	ncRNA	1.6183466845125	6.14119557155352e-05
Merged-chr1-34274776-1	chr1	34274646	34274907	+	15	NA	intron (NM_001276764, intron 82 of 102)	(CA)n|Simple_repeat|Simple_repeat	114446	NM_010081	13518	Mm.336625	NM_010081	ENSMUSG00000026131	Dst	2310001O04Rik|A830042E19Rik|AW554249|BP230|BPAG1-n|Bpag|Bpag1|Macf2|ah|athetoid|dt|mKIAA0728|nmf203|nmf339	dystonin	protein-coding	2.20683638797159	0.000126541472043728
Merged-chr1-34554358-1	chr1	34554158	34554560	+	7	NA	intron (NM_009356, intron 4 of 4)	intron (NM_009356, intron 4 of 4)	6584	NM_009356	21756	Mm.14418	NM_009356	ENSMUSG00000037529	Prss40	Tesp2	protease, serine 40	protein-coding	1.76546911037727	0.000274113516705355
Merged-chr1-35006653-1	chr1	35006540	35006768	+	0	NA	Intergenic	(TCTA)n|Simple_repeat|Simple_repeat	156695	NM_145516	226971	Mm.292751	NM_145516	ENSMUSG00000026123	Plekhb2	2310009M15Rik|AU018239|Evt2|Phdc|evt-2	pleckstrin homology domain containing, family B (evectins) member 2	protein-coding	1.42795295692279	0.000144199637039715
Merged-chr1-35285201-1	chr1	35285051	35285353	+	2	NA	Intergenic	B2_Mm2|SINE|B2	435243	NM_145516	226971	Mm.292751	NM_145516	ENSMUSG00000026123	Plekhb2	2310009M15Rik|AU018239|Evt2|Phdc|evt-2	pleckstrin homology domain containing, family B (evectins) member 2	protein-coding	0.735612129323863	0.000171713812253934
Merged-chr1-35579984-1	chr1	35579888	35580082	+	5	NA	Intergenic	(CA)n|Simple_repeat|Simple_repeat	-488415	NM_015818	50785	Mm.213566	NM_015818	ENSMUSG00000045216	Hs6st1	6Ost1	heparan sulfate 6-O-sulfotransferase 1	protein-coding	0.452002633680928	0.000123801214130011
Merged-chr1-35782019-2	chr1	35781812	35782187	+	1	NA	Intergenic	(TCTA)n|Simple_repeat|Simple_repeat	-286401	NM_015818	50785	Mm.213566	NM_015818	ENSMUSG00000045216	Hs6st1	6Ost1	heparan sulfate 6-O-sulfotransferase 1	protein-coding	1.84702610732405	0.000383986206652535
Merged-chr1-35989438-2	chr1	35989255	35989634	+	3	NA	Intergenic	MTD-int|LTR|ERVL-MaLR	-78956	NM_015818	50785	Mm.213566	NM_015818	ENSMUSG00000045216	Hs6st1	6Ost1	heparan sulfate 6-O-sulfotransferase 1	protein-coding	0.748080131515793	0.000294127075523636
Merged-chr1-36243694-5	chr1	36243459	36243981	+	0	NA	intron (NM_198899, intron 1 of 40)	intron (NM_198899, intron 1 of 40)	582	NM_198899	320011	Mm.261022	NM_198899	ENSMUSG00000037470	Uggt1	0910001L17Rik|A930007H10Rik|AA589501|AI414429|AI448372|C820010P03Rik|GT|UGT1|Ugcgl1	UDP-glucose glycoprotein glucosyltransferase 1	protein-coding	0.903316448962464	0.00046135892669566
Merged-chr1-36252629-1	chr1	36252456	36252803	+	0	NA	Intergenic	B4A|SINE|B4	-8327	NM_198899	320011	Mm.261022	NM_198899	ENSMUSG00000037470	Uggt1	0910001L17Rik|A930007H10Rik|AA589501|AI414429|AI448372|C820010P03Rik|GT|UGT1|Ugcgl1	UDP-glucose glycoprotein glucosyltransferase 1	protein-coding	2.7472861156381	0.000203983168140835
Merged-chr1-36278472-6	chr1	36278241	36278657	+	6	NA	Intergenic	MT2_Mm|LTR|ERVL	-5024	NM_153408	214854	Mm.389110	NM_153408	ENSMUSG00000047180	Neurl3	2010300P06Rik|Lincr	neuralized E3 ubiquitin protein ligase 3	protein-coding	1.11988712225424	0.000346570053514622
Merged-chr1-36380773-1	chr1	36380657	36380890	+	4	NA	intron (NM_001277076, intron 9 of 52)	B1F|SINE|Alu	8482	NM_001277076	100534273	Mm.389112	NM_001277076	ENSMUSG00000037432	Fer1l5	4930533C12Rik	fer-1-like 5 (C. elegans)	protein-coding	0.441367277594318	7.66332970014336e-05
Merged-chr1-36522208-1	chr1	36522086	36522331	+	0	NA	intron (NM_053186, intron 7 of 7)	intron (NM_053186, intron 7 of 7)	10341	NM_001331209	94218	Mm.256323	NM_053186	ENSMUSG00000001138	Cnnm3	Acdp3|Clp3|mACDP3	cyclin M3	protein-coding	1.10341819398579	0.00012239935700733
Merged-chr1-36723229-1	chr1	36723115	36723345	+	6	NA	intron (NR_040290, intron 2 of 8)	intron (NR_040290, intron 2 of 8)	8692	NR_040290	71166	Mm.157049	NR_040290	ENSMUSG00000102416	4933424G06Rik	1700104I15Rik	RIKEN cDNA 4933424G06 gene	ncRNA	1.66738749313409	0.000168461959210074
Merged-chr1-36736825-2	chr1	36736598	36737009	+	2	NA	intron (NR_040290, intron 5 of 8)	intron (NR_040290, intron 5 of 8)	22265	NR_040290	71166	Mm.157049	NR_040290	ENSMUSG00000102416	4933424G06Rik	1700104I15Rik	RIKEN cDNA 4933424G06 gene	ncRNA	1.59290446049077	0.000516229060668527
Merged-chr1-36743471-1	chr1	36743318	36743625	+	0	NA	intron (NR_040290, intron 6 of 8)	intron (NR_040290, intron 6 of 8)	-18327	NM_009539	22637	Mm.8038	NM_009539	ENSMUSG00000026117	Zap70	Srk|ZAP-70|mrtle|mur	zeta-chain (TCR) associated protein kinase	protein-coding	0.160497191852479	7.12715690659356e-05
Merged-chr1-36760673-2	chr1	36760505	36760919	+	10	NA	Intergenic	Intergenic	-1086	NM_009539	22637	Mm.8038	NM_009539	ENSMUSG00000026117	Zap70	Srk|ZAP-70|mrtle|mur	zeta-chain (TCR) associated protein kinase	protein-coding	0.976100710064357	0.000333073098011122
Merged-chr1-36768961-4	chr1	36768751	36769158	+	6	NA	intron (NM_001289765, intron 1 of 12)	Tigger17c|DNA|TcMar-Tigger	2020	NM_001289765	22637	Mm.8038	NM_009539	ENSMUSG00000026117	Zap70	Srk|ZAP-70|mrtle|mur	zeta-chain (TCR) associated protein kinase	protein-coding	0.506101144974818	0.000653226187802341
Merged-chr1-36920526-6	chr1	36920168	36920910	+	5	NA	intron (NM_018872, intron 1 of 40)	intron (NM_018872, intron 1 of 40)	18988	NM_018872	56030	Mm.186943	NM_018872	ENSMUSG00000026116	Tmem131	2610524E03Rik|CC28|D1Bwg0491e|Neg|RW1|YR-23|mKIAA0257	transmembrane protein 131	protein-coding	0.530303612628968	0.00143287468612316
Merged-chr1-37009188-1	chr1	37008985	37009392	+	2	NA	Intergenic	MLT1B|LTR|ERVL-MaLR	-69661	NM_018872	56030	Mm.186943	NM_018872	ENSMUSG00000026116	Tmem131	2610524E03Rik|CC28|D1Bwg0491e|Neg|RW1|YR-23|mKIAA0257	transmembrane protein 131	protein-coding	0.331025458195738	0.000118540886940717
Merged-chr1-37252370-3	chr1	37251985	37252639	+	5	NA	intron (NM_009918, intron 3 of 5)	MLT1D|LTR|ERVL-MaLR	33107	NM_009918	12790	Mm.214224	NM_009918	ENSMUSG00000026114	Cnga3	CNG3	cyclic nucleotide gated channel alpha 3	protein-coding	0.69390216322818	0.000411377990842648
Merged-chr1-37317579-3	chr1	37317350	37317856	+	8	NA	intron (NM_001290797, intron 1 of 25)	intron (NM_001290797, intron 1 of 25)	17765	NM_030266	269180	Mm.5294	NM_030266	ENSMUSG00000026113	Inpp4a	107kDa|9630012D15|D130048C09Rik|R74740	inositol polyphosphate-4-phosphatase, type I	protein-coding	0.502154387682158	0.000661901660820153
Merged-chr1-37404137-2	chr1	37403925	37404313	+	0	NA	3' UTR (NM_001290799, exon 15 of 15)	3' UTR (NM_001290799, exon 15 of 15)	25984	NM_198006	76178	Mm.28085	NM_198006	ENSMUSG00000026112	Coa5	1700001A24Rik|6330578E17Rik|Pet191	cytochrome C oxidase assembly factor 5	protein-coding	4.54608295922148	0.000326802467404427
Merged-chr1-37415019-2	chr1	37414673	37415317	+	0	NA	Intergenic	Intergenic	15108	NM_198006	76178	Mm.28085	NM_198006	ENSMUSG00000026112	Coa5	1700001A24Rik|6330578E17Rik|Pet191	cytochrome C oxidase assembly factor 5	protein-coding	2.58158218970261	0.000261515289878544
Merged-chr1-37420189-1	chr1	37420021	37420359	+	5	NA	3' UTR (NM_198006, exon 3 of 3)	3' UTR (NM_198006, exon 3 of 3)	9913	NM_198006	76178	Mm.28085	NM_198006	ENSMUSG00000026112	Coa5	1700001A24Rik|6330578E17Rik|Pet191	cytochrome C oxidase assembly factor 5	protein-coding	3.21674456551791	0.000280567096697564
Merged-chr1-37583209-3	chr1	37582948	37583448	+	15	NA	Intergenic	MLT1A0|LTR|ERVL-MaLR	-42182	NM_173870	269181	Mm.25861	NM_173870	ENSMUSG00000026110	Mgat4a	9530018I07Rik|GnT-IVa|glcNAc-T-IVa	mannoside acetylglucosaminyltransferase 4, isoenzyme A	protein-coding	0.229281702646399	0.000569265608551149
Merged-chr1-37981014-1	chr1	37980824	37981205	+	6	NA	Intergenic	(TCTA)n|Simple_repeat|Simple_repeat	16194	NM_172054	98258	Mm.28438	NM_172054	ENSMUSG00000058407	Txndc9	AI098020|APACD	thioredoxin domain containing 9	protein-coding	0.593235588164406	0.000331685136766635
Merged-chr1-37982375-1	chr1	37982202	37982549	+	0	NA	Intergenic	L1M4b|LINE|L1	14833	NM_172054	98258	Mm.28438	NM_172054	ENSMUSG00000058407	Txndc9	AI098020|APACD	thioredoxin domain containing 9	protein-coding	0.470791762767273	0.000121422235932957
Merged-chr1-38456445-2	chr1	38456316	38456626	+	0	NA	intron (NM_001290814, intron 4 of 21)	MT2_Mm|LTR|ERVL	170773	NM_001290814	16764	Mm.336679	NM_010678	ENSMUSG00000037138	Aff3	3222402O04Rik|A730046J16|LAF-4|Laf4	AF4/FMR2 family, member 3	protein-coding	1.21870069186491	0.000206591932944299
Merged-chr1-38657115-2	chr1	38656851	38657286	+	4	NA	Intergenic	(TAGA)n|Simple_repeat|Simple_repeat	-29824	NM_001290814	16764	Mm.336679	NM_010678	ENSMUSG00000037138	Aff3	3222402O04Rik|A730046J16|LAF-4|Laf4	AF4/FMR2 family, member 3	protein-coding	1.86439625880358	0.000466605165998014
Merged-chr1-38884006-1	chr1	38883709	38884305	+	9	NA	intron (NM_145142, intron 3 of 6)	intron (NM_145142, intron 3 of 6)	14153	NM_145142	98388	Mm.260054	NM_145142	ENSMUSG00000026080	Chst10	AI507003|AU041319|Hnk-1st|ST	carbohydrate sulfotransferase 10	protein-coding	0.370976806598672	0.000338993003415862
Merged-chr1-39111335-2	chr1	39111155	39111489	+	6	NA	Intergenic	(TCTA)n|Simple_repeat|Simple_repeat	75670	NR_105767	102466631		NR_105767	ENSMUSG00000098833	Mir6349	Gm27558|mmu-mir-6349	microRNA 6349	ncRNA	0.599141100806767	0.000484318128632747
Merged-chr1-39171085-1	chr1	39170993	39171179	+	1	NA	Intergenic	Intergenic	15906	NR_105767	102466631		NR_105767	ENSMUSG00000098833	Mir6349	Gm27558|mmu-mir-6349	microRNA 6349	ncRNA	0.802485959262396	0.000157931626719101
Merged-chr1-39560661-1	chr1	39560491	39560832	+	8	NA	intron (NM_001033135, intron 4 of 6)	intron (NM_001033135, intron 4 of 6)	-11821	NR_028555	100217461		NR_028555	ENSMUSG00000077704	Snord89	MBII-289	small nucleolar RNA, C/D box 89	snoRNA	0.146040643321649	0.000185766110129492
Merged-chr1-39712568-1	chr1	39712370	39712768	+	6	NA	intron (NM_001145660, intron 2 of 14)	intron (NM_001145660, intron 2 of 14)	8420	NM_001145660	619289	Mm.334107	NM_001145660	ENSMUSG00000057173	Rfx8	4933400N17Rik	regulatory factor X 8	protein-coding	0.657807000260762	0.000233501327581818
Merged-chr1-39735247-5	chr1	39735038	39735488	+	1	NA	Intergenic	(TCTA)n|Simple_repeat|Simple_repeat	-14274	NM_001145660	619289	Mm.334107	NM_001145660	ENSMUSG00000057173	Rfx8	4933400N17Rik	regulatory factor X 8	protein-coding	1.13324030733676	0.000433902404985729
Merged-chr1-39800274-2	chr1	39800065	39800423	+	8	NA	Intergenic	(TCTA)n|Simple_repeat|Simple_repeat	5088	NM_001177348	100042065	Mm.209678	NM_001177348	ENSMUSG00000091937	Gm3646	-	predicted gene 3646	protein-coding	2.68878916235619	0.000463198689246573
Merged-chr1-39842409-1	chr1	39842293	39842527	+	10	NA	TTS (NR_040465)	TTS (NR_040465)	4920	NR_040465	73426	Mm.396239	NR_040465	ENSMUSG00000101634	1700066B17Rik	-	RIKEN cDNA 1700066B17 gene	ncRNA	4.12582455142515	0.000244427392936477
Merged-chr1-39895714-1	chr1	39895506	39895924	+	6	NA	Intergenic	Intergenic	-5198	NM_001252202	26921	Mm.491139	NM_008696	ENSMUSG00000026074	Map4k4	9430080K19Rik|AU043147|AU045934|AW046177|HGK|Nik	mitogen-activated protein kinase kinase kinase kinase 4	protein-coding	1.40435042870919	0.000281153289084476
Merged-chr1-39923212-1	chr1	39923111	39923315	+	1	NA	intron (NM_001252200, intron 2 of 31)	intron (NM_001252200, intron 2 of 31)	22300	NM_001252200	26921	Mm.491139	NM_008696	ENSMUSG00000026074	Map4k4	9430080K19Rik|AU043147|AU045934|AW046177|HGK|Nik	mitogen-activated protein kinase kinase kinase kinase 4	protein-coding	0.604252820516031	0.000150319941848752
Merged-chr1-39949365-1	chr1	39949260	39949471	+	2	NA	intron (NM_001252200, intron 2 of 31)	intron (NM_001252200, intron 2 of 31)	48452	NM_001252200	26921	Mm.491139	NM_008696	ENSMUSG00000026074	Map4k4	9430080K19Rik|AU043147|AU045934|AW046177|HGK|Nik	mitogen-activated protein kinase kinase kinase kinase 4	protein-coding	0.798217416925894	0.000111809160932702
Merged-chr1-40055938-1	chr1	40055816	40056061	+	4	NA	Intergenic	Intergenic	-28830	NM_010555	16178	Mm.1349	NM_010555	ENSMUSG00000026073	Il1r2	CD121b|Il1r-2	interleukin 1 receptor, type II	protein-coding	4.09841043480438	0.000184870296694104
Merged-chr1-40295580-1	chr1	40295471	40295691	+	0	NA	intron (NM_001123382, intron 5 of 10)	(TAGA)n|Simple_repeat|Simple_repeat	28995	NM_001123382	16177	Mm.896	NM_008362	ENSMUSG00000026072	Il1r1	CD121a|CD121b|IL-1R1|IL-iR|Il1r-1	interleukin 1 receptor, type I	protein-coding	1.63113993893552	0.000120167352860271
Merged-chr1-40324632-1	chr1	40324529	40324737	+	0	NA	promoter-TSS (NM_133193)	promoter-TSS (NM_133193)	6	NM_133193	107527	Mm.155583	NM_133193	ENSMUSG00000070942	Il1rl2	AI481289|AW551444|IL-1Rrp2	interleukin 1 receptor-like 2	protein-coding	0.215301111021619	7.09355181613377e-05
Merged-chr1-40325070-3	chr1	40324825	40325388	+	1	NA	intron (NM_133193, intron 1 of 10)	intron (NM_133193, intron 1 of 10)	479	NM_133193	107527	Mm.155583	NM_133193	ENSMUSG00000070942	Il1rl2	AI481289|AW551444|IL-1Rrp2	interleukin 1 receptor-like 2	protein-coding	0.346465781046734	0.000457186143268975
Merged-chr1-40475867-5	chr1	40475408	40476404	+	3	NA	intron (NM_008365, intron 3 of 10)	intron (NM_008365, intron 3 of 10)	9900	NM_008365	16182	Mm.253664	NM_008365	ENSMUSG00000026070	Il18r1	Il18ralpha|Il1rrp	interleukin 18 receptor 1	protein-coding	0.419924332933865	0.00130764878814652
Merged-chr1-40476776-1	chr1	40476674	40476879	+	0	NA	intron (NM_008365, intron 3 of 10)	ID|SINE|ID	10770	NM_008365	16182	Mm.253664	NM_008365	ENSMUSG00000026070	Il18r1	Il18ralpha|Il1rrp	interleukin 18 receptor 1	protein-coding	0.240745787778719	0.000184674701466031
Merged-chr1-40905841-1	chr1	40905654	40906030	+	7	NA	Intergenic	Intergenic	100241	NM_001081198	381339	Mm.334678	NM_001081198	ENSMUSG00000079588	Tmem182	2310079P10Rik|AI414494	transmembrane protein 182	protein-coding	6.06880006692187	0.000109801322189266
Merged-chr1-41798904-1	chr1	41798667	41799143	+	2	NA	Intergenic	Intergenic	-617653	NR_040475	74897	Mm.243822	NR_040475	ENSMUSG00000104072	4930448I06Rik	-	RIKEN cDNA 4930448I06 gene	ncRNA	1.89157404683279	0.000328904814887287
Merged-chr1-41911425-2	chr1	41911137	41911737	+	10	NA	Intergenic	Intergenic	-730185	NR_040475	74897	Mm.243822	NR_040475	ENSMUSG00000104072	4930448I06Rik	-	RIKEN cDNA 4930448I06 gene	ncRNA	5.29640733113182	0.00036533158512576
Merged-chr1-43144177-2	chr1	43143958	43144482	+	4	NA	intron (NM_010212, intron 2 of 5)	RLTR23|LTR|ERV1	19741	NM_010212	14200	Mm.6799	NM_010212	ENSMUSG00000008136	Fhl2	FHL-2|SLIM-3|SLIM3	four and a half LIM domains 2	protein-coding	0.637185154273487	0.000309579847853252
Merged-chr1-43169230-1	chr1	43169131	43169330	+	0	NA	intron (NM_001289533, intron 1 of 5)	intron (NM_001289533, intron 1 of 5)	-5269	NM_010212	14200	Mm.6799	NM_010212	ENSMUSG00000008136	Fhl2	FHL-2|SLIM-3|SLIM3	four and a half LIM domains 2	protein-coding	0.448263641306729	0.000110985654530601
Merged-chr1-43482840-2	chr1	43482714	43482979	+	2	NA	intron (NM_010879, intron 1 of 4)	intron (NM_010879, intron 1 of 4)	37095	NM_010879	17974	Mm.389903	NM_010879	ENSMUSG00000066877	Nck2	4833426I10Rik|Grb4|NCKbeta|Nck-2	non-catalytic region of tyrosine kinase adaptor protein 2	protein-coding	0.254634967842876	0.000198510109962241
Merged-chr1-43503009-1	chr1	43502917	43503103	+	2	NA	intron (NM_010879, intron 1 of 4)	intron (NM_010879, intron 1 of 4)	57259	NM_010879	17974	Mm.389903	NM_010879	ENSMUSG00000066877	Nck2	4833426I10Rik|Grb4|NCKbeta|Nck-2	non-catalytic region of tyrosine kinase adaptor protein 2	protein-coding	0.882734555188636	0.00013914715651938
Merged-chr1-43536446-3	chr1	43536192	43536770	+	9	NA	intron (NM_010879, intron 3 of 4)	intron (NM_010879, intron 3 of 4)	90730	NM_010879	17974	Mm.389903	NM_010879	ENSMUSG00000066877	Nck2	4833426I10Rik|Grb4|NCKbeta|Nck-2	non-catalytic region of tyrosine kinase adaptor protein 2	protein-coding	0.669660697039655	0.000637891759971412
Merged-chr1-43561267-1	chr1	43561133	43561403	+	2	NA	intron (NM_010879, intron 4 of 4)	intron (NM_010879, intron 4 of 4)	115517	NM_010879	17974	Mm.389903	NM_010879	ENSMUSG00000066877	Nck2	4833426I10Rik|Grb4|NCKbeta|Nck-2	non-catalytic region of tyrosine kinase adaptor protein 2	protein-coding	0.296717497542399	0.000182998675093027
Merged-chr1-43586898-1	chr1	43586767	43587031	+	0	NA	Intergenic	Intergenic	141148	NM_010879	17974	Mm.389903	NM_010879	ENSMUSG00000066877	Nck2	4833426I10Rik|Grb4|NCKbeta|Nck-2	non-catalytic region of tyrosine kinase adaptor protein 2	protein-coding	3.84153000869129	0.000213640182391752
Merged-chr1-43821582-1	chr1	43821444	43821722	+	2	NA	intron (NM_026430, intron 1 of 14)	intron (NM_026430, intron 1 of 14)	6125	NM_026430	67883	Mm.387202	NM_026430	ENSMUSG00000057363	Uxs1	1600025I13Rik|AI451869|AI649125|AW550562	UDP-glucuronate decarboxylase 1	protein-coding	0.258458315708384	0.000138371817517926
Merged-chr1-43923138-1	chr1	43923041	43923237	+	0	NA	Intergenic	Lx2|LINE|L1	-10855	NM_009418	22019	Mm.401675	NM_009418	ENSMUSG00000041763	Tpp2	TPP-2|TppII	tripeptidyl peptidase II	protein-coding	0.62067273411701	8.64372853023448e-05
Merged-chr1-43991925-2	chr1	43991714	43992230	+	2	NA	intron (NM_001310540, intron 25 of 28)	intron (NM_001310540, intron 25 of 28)	28034	NM_001013799	433294	Mm.123621	NM_001013799	ENSMUSG00000047343	Mettl21c	A530098C11Rik	methyltransferase like 21C	protein-coding	1.24860479845761	0.000253996720694815
Merged-chr1-43997418-2	chr1	43997218	43997545	+	0	NA	intron (NM_001310540, intron 26 of 28)	Lx5|LINE|L1	22625	NM_001013799	433294	Mm.123621	NM_001013799	ENSMUSG00000047343	Mettl21c	A530098C11Rik	methyltransferase like 21C	protein-coding	0.86453384271052	0.000288956260888795
Merged-chr1-44032444-2	chr1	44032222	44032644	+	6	NA	Intergenic	L1MC5a|LINE|L1	-12427	NM_001013799	433294	Mm.123621	NM_001013799	ENSMUSG00000047343	Mettl21c	A530098C11Rik	methyltransferase like 21C	protein-coding	3.97230549834886	0.000171747699758897
Merged-chr1-44074893-1	chr1	44074639	44075148	+	4	NA	Intergenic	Intergenic	27495	NM_029368	75623	Mm.348017	NM_029368	ENSMUSG00000026049	Tex30	1700029F09Rik|3110030D08Rik	testis expressed 30	protein-coding	1.20922541806662	0.000220715416953206
Merged-chr1-44148445-1	chr1	44148344	44148548	+	1	NA	intron (NM_011729, intron 1 of 14)	intron (NM_011729, intron 1 of 14)	702	NM_011729	22592	Mm.2213	NM_011729	ENSMUSG00000026048	Ercc5	Xpg	excision repair cross-complementing rodent repair deficiency, complementation group 5	protein-coding	0.715730720423218	0.000107857767188215
Merged-chr1-44217424-1	chr1	44217293	44217556	+	0	NA	intron (NM_207281, intron 2 of 4)	intron (NM_207281, intron 2 of 4)	1507	NM_207281	403183	Mm.336176	NM_207281	ENSMUSG00000046828	Mettl21e	4832428D23Rik|Gm991	methyltransferase like 21E	protein-coding	7.72392735790056	7.04732914758994e-05
Merged-chr1-4450197-2	chr1	4449986	4450466	+	4	NA	Intergenic	Intergenic	-40985	NM_001195662	19888	Mm.294263	NM_011283	ENSMUSG00000025900	Rp1	Dcdc3|Orp1|Rp1h|mG145	retinitis pigmentosa 1 (human)	protein-coding	0.980816172431818	0.000173685371788475
Merged-chr1-46867578-1	chr1	46867476	46867682	+	3	NA	Intergenic	(TAGA)n|Simple_repeat|Simple_repeat	-14070	NM_172653	227059	Mm.233889	NM_172653	ENSMUSG00000025986	Slc39a10	2900042E17Rik|5430433I10|mKIAA1265	solute carrier family 39 (zinc transporter), member 10	protein-coding	3.20516713491112	0.000245496044635922
Merged-chr1-46925516-1	chr1	46925386	46925647	+	2	NA	Intergenic	Intergenic	-72007	NM_172653	227059	Mm.233889	NM_172653	ENSMUSG00000025986	Slc39a10	2900042E17Rik|5430433I10|mKIAA1265	solute carrier family 39 (zinc transporter), member 10	protein-coding	5.51709096992897	0.000155901031011648
Merged-chr1-47032951-3	chr1	47032751	47033249	+	4	NA	Intergenic	Intergenic	-179491	NM_172653	227059	Mm.233889	NM_172653	ENSMUSG00000025986	Slc39a10	2900042E17Rik|5430433I10|mKIAA1265	solute carrier family 39 (zinc transporter), member 10	protein-coding	4.96538187293608	0.000322986543535674
Merged-chr1-4712262-1	chr1	4712097	4712429	+	2	NA	Intergenic	L1_Mus3|LINE|L1	73463	NM_025300	27395	Mm.182927	NM_025300	ENSMUSG00000033845	Mrpl15	HSPC145|MRP-L7|Rpml7	mitochondrial ribosomal protein L15	protein-coding	0.169756645228584	5.34142160938874e-05
Merged-chr1-4712801-1	chr1	4712680	4712923	+	2	NA	Intergenic	MT2_Mm|LTR|ERVL	72925	NM_025300	27395	Mm.182927	NM_025300	ENSMUSG00000033845	Mrpl15	HSPC145|MRP-L7|Rpml7	mitochondrial ribosomal protein L15	protein-coding	0.496538187293608	7.04254977085644e-05
Merged-chr1-47395040-1	chr1	47394892	47395190	+	2	NA	Intergenic	(TCTA)n|Simple_repeat|Simple_repeat	72084	NR_105768	102466969		NR_105768	ENSMUSG00000098876	Mir6350	Gm27958|mmu-mir-6350	microRNA 6350	ncRNA	1.4989832069241	0.000249361528958126
Merged-chr1-48429087-1	chr1	48428879	48429297	+	0	NA	Intergenic	MT2_Mm|LTR|ERVL	-961963	NR_105768	102466969		NR_105768	ENSMUSG00000098876	Mir6350	Gm27958|mmu-mir-6350	microRNA 6350	ncRNA	1.87246723827892	0.000162080382377776
Merged-chr1-48677937-1	chr1	48677785	48678090	+	4	NA	Intergenic	Intergenic	-1210812	NR_105768	102466969		NR_105768	ENSMUSG00000098876	Mir6350	Gm27958|mmu-mir-6350	microRNA 6350	ncRNA	3.76460325006918	0.000116833636919546
Merged-chr1-49079089-1	chr1	49078971	49079209	+	0	NA	Intergenic	Intergenic	-1611965	NR_105768	102466969		NR_105768	ENSMUSG00000098876	Mir6350	Gm27958|mmu-mir-6350	microRNA 6350	ncRNA	0.551709096992897	3.59376703036631e-05
Merged-chr1-50281112-1	chr1	50280962	50281264	+	0	NA	Intergenic	L1Md_F2|LINE|L1	-646410	NM_019790	56363	Mm.245154	NM_019790	ENSMUSG00000026109	Tmeff2	4832418D20Rik|7630402F16Rik|TR-2	transmembrane protein with EGF-like and two follistatin-like domains 2	protein-coding	1.10341819398579	6.89415856802731e-05
Merged-chr1-51030373-1	chr1	51030235	51030513	+	0	NA	intron (NM_019790, intron 4 of 9)	intron (NM_019790, intron 4 of 9)	102851	NM_019790	56363	Mm.245154	NM_019790	ENSMUSG00000026109	Tmeff2	4832418D20Rik|7630402F16Rik|TR-2	transmembrane protein with EGF-like and two follistatin-like domains 2	protein-coding	0.702175214354597	6.79622545265337e-05
Merged-chr1-51225265-1	chr1	51225075	51225456	+	1	NA	intron (NR_045151, intron 4 of 4)	intron (NR_045151, intron 4 of 4)	-63861	NM_138741	20324	Mm.398690	NM_138741	ENSMUSG00000045954	Sdpr	-	serum deprivation response	protein-coding	1.57631170569399	0.000182263298576755
Merged-chr1-51448786-3	chr1	51448594	51449002	+	0	NA	Intergenic	MTD|LTR|ERVL-MaLR	29601	NM_001310548	109019	Mm.196290	NM_028696	ENSMUSG00000026107	Nabp1	4930434H03Rik|4930442A21Rik|4930488J04Rik|4933440J18Rik|5830411E10Rik|AI852561|Nbp1|Obfc2a|Ssb2	nucleic acid binding protein 1	protein-coding	0.757431133159741	0.000571113656161646
Merged-chr1-51506374-1	chr1	51506234	51506515	+	1	NA	Intergenic	L1ME3|LINE|L1	-27975	NM_028696	109019	Mm.196290	NM_028696	ENSMUSG00000026107	Nabp1	4930434H03Rik|4930442A21Rik|4930488J04Rik|4933440J18Rik|5830411E10Rik|AI852561|Nbp1|Obfc2a|Ssb2	nucleic acid binding protein 1	protein-coding	0.899081491395833	0.000158150352544502
Merged-chr1-51507319-2	chr1	51507170	51507475	+	4	NA	Intergenic	Intergenic	-28923	NM_028696	109019	Mm.196290	NM_028696	ENSMUSG00000026107	Nabp1	4930434H03Rik|4930442A21Rik|4930488J04Rik|4933440J18Rik|5830411E10Rik|AI852561|Nbp1|Obfc2a|Ssb2	nucleic acid binding protein 1	protein-coding	9.33661548757211	0.000178674193584241
Merged-chr1-51535124-1	chr1	51534973	51535277	+	0	NA	Intergenic	(TAGA)n|Simple_repeat|Simple_repeat	-56726	NM_028696	109019	Mm.196290	NM_028696	ENSMUSG00000026107	Nabp1	4930434H03Rik|4930442A21Rik|4930488J04Rik|4933440J18Rik|5830411E10Rik|AI852561|Nbp1|Obfc2a|Ssb2	nucleic acid binding protein 1	protein-coding	1.36088243924915	0.000204374027068358
Merged-chr1-51594007-6	chr1	51593747	51594404	+	1	NA	Intergenic	Intergenic	-115676	NM_028696	109019	Mm.196290	NM_028696	ENSMUSG00000026107	Nabp1	4930434H03Rik|4930442A21Rik|4930488J04Rik|4933440J18Rik|5830411E10Rik|AI852561|Nbp1|Obfc2a|Ssb2	nucleic acid binding protein 1	protein-coding	0.764849495354224	0.00135036263686204
Merged-chr1-51678426-1	chr1	51678179	51678675	+	11	NA	Intergenic	Intergenic	-200028	NM_028696	109019	Mm.196290	NM_028696	ENSMUSG00000026107	Nabp1	4930434H03Rik|4930442A21Rik|4930488J04Rik|4933440J18Rik|5830411E10Rik|AI852561|Nbp1|Obfc2a|Ssb2	nucleic acid binding protein 1	protein-coding	1.36976051667202	0.000289933189954422
Merged-chr1-5168081-1	chr1	5167948	5168216	+	0	NA	Intergenic	Lx6|LINE|L1	84996	NM_001310442	108664	Mm.27082	NM_133826	ENSMUSG00000033793	Atp6v1h	0710001F19Rik|AU022349|CGI-11|SFD|SFDalpha|SFDbeta|VMA13	ATPase, H+ transporting, lysosomal V1 subunit H	protein-coding	1.0580722408083	0.000214856565791997
Merged-chr1-51783050-1	chr1	51782961	51783140	+	3	NA	intron (NM_001290982, intron 14 of 28)	PB1D9|SINE|Alu	132928	NM_001290982	17912	Mm.3390	NM_010863	ENSMUSG00000018417	Myo1b	AA406997|MIH-L|MMIa	myosin IB	protein-coding	1.62267381468499	8.18454567900787e-05
Merged-chr1-52001569-2	chr1	52001361	52001768	+	10	NA	intron (NM_001308266, intron 2 of 24)	(TAGA)n|Simple_repeat|Simple_repeat	-6676	NM_011487	20849	Mm.1550	NM_011487	ENSMUSG00000062939	Stat4	-	signal transducer and activator of transcription 4	protein-coding	1.02732038750402	0.00035300422829048
Merged-chr1-52019783-1	chr1	52019692	52019876	+	1	NA	intron (NM_001308266, intron 4 of 24)	intron (NM_001308266, intron 4 of 24)	11544	NM_011487	20849	Mm.1550	NM_011487	ENSMUSG00000062939	Stat4	-	signal transducer and activator of transcription 4	protein-coding	1.00662712433792	0.000156525531062255
Merged-chr1-52056248-1	chr1	52056053	52056444	+	10	NA	intron (NM_001308266, intron 4 of 24)	intron (NM_001308266, intron 4 of 24)	48008	NM_011487	20849	Mm.1550	NM_011487	ENSMUSG00000062939	Stat4	-	signal transducer and activator of transcription 4	protein-coding	1.57631170569399	0.000314699467981516
Merged-chr1-52176478-2	chr1	52176312	52176637	+	2	NA	intron (NM_001081081, intron 14 of 17)	intron (NM_001081081, intron 14 of 17)	56758	NM_001081081	14660	Mm.398608	NM_001081081	ENSMUSG00000026103	Gls	6330442B14|AI314027|B230365M23Rik	glutaminase	protein-coding	1.28732122631676	0.000204837898191103
Merged-chr1-52222938-1	chr1	52222839	52223039	+	0	NA	intron (NM_001081081, intron 1 of 17)	RSINE1|SINE|B4	10293	NM_001081081	14660	Mm.398608	NM_001081081	ENSMUSG00000026103	Gls	6330442B14|AI314027|B230365M23Rik	glutaminase	protein-coding	0.143924112259017	5.97905453567105e-05
Merged-chr1-52226414-1	chr1	52226255	52226575	+	4	NA	intron (NM_001081081, intron 1 of 17)	intron (NM_001081081, intron 1 of 17)	6817	NM_001081081	14660	Mm.398608	NM_001081081	ENSMUSG00000026103	Gls	6330442B14|AI314027|B230365M23Rik	glutaminase	protein-coding	1.36475408203506	0.000256497262505231
Merged-chr1-52229847-2	chr1	52229705	52230028	+	4	NA	intron (NM_001081081, intron 1 of 17)	intron (NM_001081081, intron 1 of 17)	3366	NM_001081081	14660	Mm.398608	NM_001081081	ENSMUSG00000026103	Gls	6330442B14|AI314027|B230365M23Rik	glutaminase	protein-coding	0.5826048064245	0.00029196903323135
Merged-chr1-52691248-1	chr1	52691068	52691429	+	5	NA	intron (NM_178081, intron 2 of 5)	intron (NM_178081, intron 2 of 5)	36070	NM_133829	98682	Mm.491173	NM_133829	ENSMUSG00000041439	Mfsd6	2210010L05Rik|9630025I22Rik|AI836200|AW212394|MMR2	major facilitator superfamily domain containing 6	protein-coding	1.02732038750402	0.00018675151626345
Merged-chr1-53350778-1	chr1	53350613	53350944	+	1	NA	intron (NM_001290984, intron 2 of 5)	intron (NM_001290984, intron 2 of 5)	1974	NM_133728	70396	Mm.285783	NM_133728	ENSMUSG00000026095	Asnsd1	2210409M21Rik	asparagine synthetase domain containing 1	protein-coding	5.51709096992897	0.000108015428385906
Merged-chr1-53782244-1	chr1	53782102	53782387	+	8	NA	intron (NM_133810, intron 1 of 7)	intron (NM_133810, intron 1 of 7)	2971	NM_133810	98267	Mm.25559	NM_133810	ENSMUSG00000026094	Stk17b	3110009A03Rik|AI120141|Drak2	serine/threonine kinase 17b (apoptosis-inducing)	protein-coding	0.34528732600916	0.000268675355067034
Merged-chr1-53795310-3	chr1	53795140	53795471	+	4	NA	Intergenic	Charlie1b|DNA|hAT-Charlie	-10090	NM_133810	98267	Mm.25559	NM_133810	ENSMUSG00000026094	Stk17b	3110009A03Rik|AI120141|Drak2	serine/threonine kinase 17b (apoptosis-inducing)	protein-coding	0.50208446922105	0.000340949455643975
Merged-chr1-53824137-1	chr1	53823935	53824341	+	4	NA	intron (NM_001001883, intron 28 of 28)	intron (NM_001001883, intron 28 of 28)	-25286	NR_106149	102465783		NR_106149	ENSMUSG00000098443	Mir7681	Gm27806|mmu-mir-7681	microRNA 7681	ncRNA	0.528911200422943	0.000299524265641467
Merged-chr1-53848111-2	chr1	53847927	53848253	+	2	NA	intron (NM_001001883, intron 21 of 28)	intron (NM_001001883, intron 21 of 28)	-1334	NR_106149	102465783		NR_106149	ENSMUSG00000098443	Mir7681	Gm27806|mmu-mir-7681	microRNA 7681	ncRNA	2.28039760090398	0.000252800500161727
Merged-chr1-53852395-2	chr1	53852250	53852590	+	4	NA	intron (NM_001001883, intron 20 of 28)	intron (NM_001001883, intron 20 of 28)	2996	NR_106149	102465783		NR_106149	ENSMUSG00000098443	Mir7681	Gm27806|mmu-mir-7681	microRNA 7681	ncRNA	2.28565197325629	0.000269921841215506
Merged-chr1-53883151-1	chr1	53883014	53883290	+	0	NA	intron (NM_001001883, intron 17 of 28)	intron (NM_001001883, intron 17 of 28)	33728	NR_106149	102465783		NR_106149	ENSMUSG00000098443	Mir7681	Gm27806|mmu-mir-7681	microRNA 7681	ncRNA	0.760132533634659	0.000188067907357097
Merged-chr1-53908454-4	chr1	53908204	53908661	+	2	NA	intron (NM_001001883, intron 13 of 28)	intron (NM_001001883, intron 13 of 28)	59008	NR_106149	102465783		NR_106149	ENSMUSG00000098443	Mir7681	Gm27806|mmu-mir-7681	microRNA 7681	ncRNA	1.3353468589637	0.000426570953961743
Merged-chr1-54086882-5	chr1	54086649	54087211	+	7	NA	intron (NM_001001883, intron 1 of 28)	(TAGA)n|Simple_repeat|Simple_repeat	108104	NM_172655	329152	Mm.132150	NM_172655	ENSMUSG00000042807	Hecw2	A730039N16Rik|D030049F17Rik|Gm971|Nedl2|mKIAA1301	HECT, C2 and WW domain containing E3 ubiquitin protein ligase 2	protein-coding	1.20372893889359	0.000810716396489337
Merged-chr1-54098434-1	chr1	54098338	54098532	+	4	NA	intron (NM_001001883, intron 1 of 28)	intron (NM_001001883, intron 1 of 28)	96599	NM_172655	329152	Mm.132150	NM_172655	ENSMUSG00000042807	Hecw2	A730039N16Rik|D030049F17Rik|Gm971|Nedl2|mKIAA1301	HECT, C2 and WW domain containing E3 ubiquitin protein ligase 2	protein-coding	0.482745459868785	0.000123910072525056
Merged-chr1-54099079-4	chr1	54098890	54099356	+	4	NA	intron (NM_001001883, intron 1 of 28)	(TCTA)n|Simple_repeat|Simple_repeat	95911	NM_172655	329152	Mm.132150	NM_172655	ENSMUSG00000042807	Hecw2	A730039N16Rik|D030049F17Rik|Gm971|Nedl2|mKIAA1301	HECT, C2 and WW domain containing E3 ubiquitin protein ligase 2	protein-coding	1.37335311697803	0.000643946014351946
Merged-chr1-54506486-1	chr1	54506389	54506585	+	0	NA	intron (NM_001163314, intron 19 of 26)	L1_Mus2|LINE|L1	51197	NM_001163314	241062	Mm.103539	NM_175508	ENSMUSG00000073678	Pgap1	5033403E17Rik|9030223K07Rik|A530084K22|D230012E17Rik|oto	post-GPI attachment to proteins 1	protein-coding	0.367806064661932	7.06250697021184e-05
Merged-chr1-54537700-2	chr1	54537472	54537935	+	6	NA	intron (NM_001163314, intron 4 of 26)	intron (NM_001163314, intron 4 of 26)	19981	NM_001163314	241062	Mm.103539	NM_175508	ENSMUSG00000073678	Pgap1	5033403E17Rik|9030223K07Rik|A530084K22|D230012E17Rik|oto	post-GPI attachment to proteins 1	protein-coding	0.241082966753199	0.000330815037641254
Merged-chr1-54660763-2	chr1	54660622	54660886	+	2	NA	intron (NM_001081433, intron 21 of 27)	intron (NM_001081433, intron 21 of 27)	-103070	NM_001163314	241062	Mm.103539	NM_175508	ENSMUSG00000073678	Pgap1	5033403E17Rik|9030223K07Rik|A530084K22|D230012E17Rik|oto	post-GPI attachment to proteins 1	protein-coding	0.949176941063049	0.00024286565415256
Merged-chr1-54793283-1	chr1	54793137	54793431	+	1	NA	intron (NM_001081433, intron 2 of 27)	Lx10|LINE|L1	133103	NM_001081433	329154	Mm.397910	NM_001081433	ENSMUSG00000052331	Ankrd44	4930444A19Rik|A130096K20|E130014H08Rik|PP6-ARS-B	ankyrin repeat domain 44	protein-coding	1.40163932749547	0.000219160954193563
Merged-chr1-54875180-1	chr1	54875063	54875298	+	0	NA	intron (NM_001081433, intron 1 of 27)	intron (NM_001081433, intron 1 of 27)	51207	NM_001081433	329154	Mm.397910	NM_001081433	ENSMUSG00000052331	Ankrd44	4930444A19Rik|A130096K20|E130014H08Rik|PP6-ARS-B	ankyrin repeat domain 44	protein-coding	0.0490408086215909	9.20435231331894e-05
Merged-chr1-54889702-1	chr1	54889554	54889852	+	0	NA	intron (NM_001081433, intron 1 of 27)	intron (NM_001081433, intron 1 of 27)	36684	NM_001081433	329154	Mm.397910	NM_001081433	ENSMUSG00000052331	Ankrd44	4930444A19Rik|A130096K20|E130014H08Rik|PP6-ARS-B	ankyrin repeat domain 44	protein-coding	0.367806064661932	0.00014411979221347
Merged-chr1-55038381-1	chr1	55038087	55038676	+	6	NA	Intergenic	RLTR17C_Mm|LTR|ERVK	-10903	NM_031179	81898	Mm.279736	NM_031179	ENSMUSG00000025982	Sf3b1	155kDa|2810001M05Rik|AA409119|Prp10|SAP155|SF3b155|TA-8|Targ4	splicing factor 3b, subunit 1	protein-coding	1.37674196680796	0.000403269001122022
Merged-chr1-55286680-1	chr1	55286545	55286816	+	0	NA	Intergenic	B1_Mus1|SINE|Alu	49503	NM_175439	212679	Mm.19223	NM_175439	ENSMUSG00000046994	Mars2	C730026E21Rik|MetRS	methionine-tRNA synthetase 2 (mitochondrial)	protein-coding	1.37314264140454	0.000163344559545356
Merged-chr1-55812618-5	chr1	55812431	55812861	+	2	NA	Intergenic	Intergenic	-118595	NR_045837	329159	Mm.98697	NR_045837	ENSMUSG00000099950	9130227L01Rik	-	RIKEN cDNA 9130227L01 gene	ncRNA	0.953996980216885	0.00046842329248485
Merged-chr1-56039418-1	chr1	56039194	56039644	+	6	NA	Intergenic	Lx8|LINE|L1	20441	NR_126075	69356	Mm.393775	NR_126075	ENSMUSG00000100372	1700003I22Rik	-	RIKEN cDNA 1700003I22 gene	ncRNA	0.434131748453428	0.000122685404065227
Merged-chr1-56091093-1	chr1	56090961	56091227	+	3	NA	Intergenic	Intergenic	72116	NR_126075	69356	Mm.393775	NR_126075	ENSMUSG00000100372	1700003I22Rik	-	RIKEN cDNA 1700003I22 gene	ncRNA	5.94148258300044	0.000137473158601175
Merged-chr1-56204964-1	chr1	56204861	56205069	+	1	NA	Intergenic	(TG)n|Simple_repeat|Simple_repeat	185987	NR_126075	69356	Mm.393775	NR_126075	ENSMUSG00000100372	1700003I22Rik	-	RIKEN cDNA 1700003I22 gene	ncRNA	0	1.62454287168638e-05
Merged-chr1-56707456-1	chr1	56707360	56707553	+	1	NA	Intergenic	Intergenic	-70005	NM_027661	71066	Mm.152656	NM_027661	ENSMUSG00000045336	Hsfy2	4933413G11Rik|Hspy2l	heat shock transcription factor, Y-linked 2	protein-coding	0	4.46077037432533e-05
Merged-chr1-57915995-1	chr1	57915857	57916134	+	0	NA	intron (NM_001164566, intron 7 of 11)	intron (NM_001164566, intron 7 of 11)	53529	NR_027630	51960	Mm.339711	NM_030211	ENSMUSG00000054770	Kctd18	4932411A20Rik|6530404F10Rik	potassium channel tetramerisation domain containing 18	protein-coding	1.95220142012871	0.000151270451442437
Merged-chr1-57922367-5	chr1	57922200	57922578	+	13	NA	intron (NM_001164566, intron 7 of 11)	(TAGA)n|Simple_repeat|Simple_repeat	47135	NR_027630	51960	Mm.339711	NM_030211	ENSMUSG00000054770	Kctd18	4932411A20Rik|6530404F10Rik	potassium channel tetramerisation domain containing 18	protein-coding	2.02886571152227	0.000773571828889069
Merged-chr1-58014502-2	chr1	58014297	58014691	+	4	NA	intron (NM_199007, intron 6 of 8)	MTE2a|LTR|ERVL-MaLR	-15475	NM_009676	11761	Mm.26787	NM_009676	ENSMUSG00000063558	Aox1	AI196512|AI255253|Ao|Aox-1|Aox-2|Aox2|Moro|Ro	aldehyde oxidase 1	protein-coding	2.14378391974383	0.000314773681220793
Merged-chr1-58034799-2	chr1	58034484	58035082	+	4	NA	intron (NM_009676, intron 1 of 34)	MYSERV6-int|LTR|ERVK	4814	NM_009676	11761	Mm.26787	NM_009676	ENSMUSG00000063558	Aox1	AI196512|AI255253|Ao|Aox-1|Aox-2|Aox2|Moro|Ro	aldehyde oxidase 1	protein-coding	1.27255528941427	0.000475047179517309
Merged-chr1-58260922-1	chr1	58260828	58261018	+	2	NA	intron (NM_023631, intron 28 of 34)	B1_Mur3|SINE|Alu	-17403	NM_001008419	213043	Mm.414292	NM_001008419	ENSMUSG00000079554	Aox2	Aoh3|Aox3l1	aldehyde oxidase 2	protein-coding	0.514928490526704	6.56163364236996e-05
Merged-chr1-58712539-1	chr1	58712436	58712643	+	0	NA	promoter-TSS (NM_207653)	promoter-TSS (NM_207653)	-747	NM_009805	12633	Mm.336848	NM_009805	ENSMUSG00000026031	Cflar	2310024N18Rik|A430105C05Rik|CLARP|Cash|Casper|ENSMUSG00000072980|FLAME|FLAME-1|Flip|Gm9845|I-FLICE|MRIT|c-Flip	CASP8 and FADD-like apoptosis regulator	protein-coding	1.17029202392433	0.000175740812290501
Merged-chr1-58743372-1	chr1	58743248	58743497	+	0	NA	intron (NM_001293805, intron 6 of 7)	intron (NM_001293805, intron 6 of 7)	12820	NM_001293805	12633	Mm.336848	NM_009805	ENSMUSG00000026031	Cflar	2310024N18Rik|A430105C05Rik|CLARP|Cash|Casper|ENSMUSG00000072980|FLAME|FLAME-1|Flip|Gm9845|I-FLICE|MRIT|c-Flip	CASP8 and FADD-like apoptosis regulator	protein-coding	0.222912766461777	0.000166663733821711
Merged-chr1-58767749-1	chr1	58767630	58767870	+	6	NA	Intergenic	MMERVK9E_I-int|LTR|ERVK	-27624	NM_009812	12370	Mm.336851	NM_009812	ENSMUSG00000026029	Casp8	CASP-8|FLICE|MACH|Mch5	caspase 8	protein-coding	1.34563194388512	0.00015785905791713
Merged-chr1-58803149-1	chr1	58803033	58803267	+	0	NA	intron (NM_001080126, intron 1 of 8)	ID4|SINE|ID	648	NM_001277926	12370	Mm.336851	NM_009812	ENSMUSG00000026029	Casp8	CASP-8|FLICE|MACH|Mch5	caspase 8	protein-coding	1.45328249939593	0.000126311242044067
Merged-chr1-58822167-2	chr1	58821984	58822302	+	2	NA	intron (NM_001277926, intron 2 of 9)	MYSERV16_I-int|LTR|ERVK	19641	NM_001277926	12370	Mm.336851	NM_009812	ENSMUSG00000026029	Casp8	CASP-8|FLICE|MACH|Mch5	caspase 8	protein-coding	0.656086493721284	0.000296371592880266
Merged-chr1-58938207-1	chr1	58937969	58938447	+	9	NA	intron (NM_172406, intron 2 of 15)	intron (NM_172406, intron 2 of 15)	35274	NM_172406	70827	Mm.222887	NM_172406	ENSMUSG00000026028	Trak2	2900022D04Rik|4733401O11Rik|AI480836|AW046271|Als2cr3|CALS-C|GRIF-1|GRIF1|OIP98|mKIAA0549	trafficking protein, kinesin binding 2	protein-coding	2.85590591384559	9.60586453621834e-05
Merged-chr1-58944731-2	chr1	58944576	58944917	+	0	NA	intron (NM_172406, intron 2 of 15)	intron (NM_172406, intron 2 of 15)	28736	NM_172406	70827	Mm.222887	NM_172406	ENSMUSG00000026028	Trak2	2900022D04Rik|4733401O11Rik|AI480836|AW046271|Als2cr3|CALS-C|GRIF-1|GRIF1|OIP98|mKIAA0549	trafficking protein, kinesin binding 2	protein-coding	3.67806064661932	0.000156992631683855
Merged-chr1-59294239-1	chr1	59294143	59294336	+	1	NA	intron (NM_001033373, intron 8 of 13)	B3|SINE|B2	37332	NM_001033373	271697	Mm.297713	NM_001033373	ENSMUSG00000026023	Cdk15	Als2cr7|Pftk2	cyclin-dependent kinase 15	protein-coding	1.10341819398579	7.22869978040038e-05
Merged-chr1-59608894-4	chr1	59608678	59609061	+	0	NA	intron (NM_001013771, intron 13 of 19)	B2_Mm2|SINE|B2	61965	NM_009460	22218	Mm.362118	NM_009460	ENSMUSG00000026021	Sumo1	GMP1|PIC1|SENTRIN|SMT3|SMT3H3|SMTP3|SUMO-1|Smt3C|Ubl1	small ubiquitin-like modifier 1	protein-coding	2.05971396210682	0.000474867396757599
Merged-chr1-59651472-1	chr1	59651372	59651573	+	0	NA	intron (NM_009460, intron 2 of 4)	RLTR16|LTR|ERVK	19362	NM_009460	22218	Mm.362118	NM_009460	ENSMUSG00000026021	Sumo1	GMP1|PIC1|SENTRIN|SMT3|SMT3H3|SMTP3|SUMO-1|Smt3C|Ubl1	small ubiquitin-like modifier 1	protein-coding	0.315262341138799	5.51029476852076e-05
Merged-chr1-60038584-1	chr1	60038488	60038682	+	3	NA	intron (NM_001316694, intron 1 of 10)	Tigger1|DNA|TcMar-Tigger	4537	NM_001316695	70375	Mm.17834	NM_027407	ENSMUSG00000026018	Ica1l	1700030B17Rik|Als2cr15	islet cell autoantigen 1-like	protein-coding	0.354183617822601	0.000182358624342741
Merged-chr1-60202106-1	chr1	60202003	60202210	+	1	NA	intron (NM_173444, intron 6 of 54)	RSINE1|SINE|B4	21507	NM_173444	269198	Mm.205224	NM_173444	ENSMUSG00000073664	Nbeal1	2310076G13Rik|A530050O19Rik|A530083I02Rik|AI662228|ALS2CR17	neurobeachin like 1	protein-coding	1.32410183278295	0.000149053554601806
Merged-chr1-60214257-1	chr1	60214152	60214364	+	2	NA	intron (NM_173444, intron 7 of 54)	intron (NM_173444, intron 7 of 54)	33659	NM_173444	269198	Mm.205224	NM_173444	ENSMUSG00000073664	Nbeal1	2310076G13Rik|A530050O19Rik|A530083I02Rik|AI662228|ALS2CR17	neurobeachin like 1	protein-coding	1.1928845340387	0.000121058372503614
Merged-chr1-60748715-3	chr1	60748552	60748932	+	7	NA	intron (NM_007642, intron 1 of 3)	(TCTA)n|Simple_repeat|Simple_repeat	2354	NM_007642	12487	Mm.255003	NM_007642	ENSMUSG00000026012	Cd28	-	CD28 antigen	protein-coding	0.640415265529011	0.000598918116967927
Merged-chr1-60750598-2	chr1	60750372	60750779	+	4	NA	intron (NM_007642, intron 1 of 3)	intron (NM_007642, intron 1 of 3)	4187	NM_007642	12487	Mm.255003	NM_007642	ENSMUSG00000026012	Cd28	-	CD28 antigen	protein-coding	0.456079520180795	0.000292783053529811
Merged-chr1-60752996-2	chr1	60752761	60753215	+	18	NA	intron (NM_007642, intron 1 of 3)	(CATA)n|Simple_repeat|Simple_repeat	6600	NM_007642	12487	Mm.255003	NM_007642	ENSMUSG00000026012	Cd28	-	CD28 antigen	protein-coding	0.807656616216407	0.000498257975365271
Merged-chr1-60767606-2	chr1	60767419	60767818	+	2	NA	intron (NM_007642, intron 3 of 3)	intron (NM_007642, intron 3 of 3)	21230	NM_007642	12487	Mm.255003	NM_007642	ENSMUSG00000026012	Cd28	-	CD28 antigen	protein-coding	1.47122425864773	0.000249554460329402
Merged-chr1-60777250-3	chr1	60776992	60777580	+	2	NA	Intergenic	(GGGA)n|Simple_repeat|Simple_repeat	30898	NM_007642	12487	Mm.255003	NM_007642	ENSMUSG00000026012	Cd28	-	CD28 antigen	protein-coding	0.352712511252479	0.000756578158149383
Merged-chr1-60781510-1	chr1	60781409	60781612	+	6	NA	Intergenic	Intergenic	35122	NM_007642	12487	Mm.255003	NM_007642	ENSMUSG00000026012	Cd28	-	CD28 antigen	protein-coding	0.86453384271052	0.000227459848179536
Merged-chr1-60880808-1	chr1	60880591	60881026	+	7	NA	Intergenic	Intergenic	-28217	NM_001281976	12477	Mm.390	NM_009843	ENSMUSG00000026011	Ctla4	Cd152|Ctla-4|Ly-56	cytotoxic T-lymphocyte-associated protein 4	protein-coding	0.995767638474986	0.00022832931190292
Merged-chr1-60911113-3	chr1	60910965	60911255	+	0	NA	intron (NM_001281976, intron 1 of 2)	intron (NM_001281976, intron 1 of 2)	2085	NM_009843	12477	Mm.390	NM_009843	ENSMUSG00000026011	Ctla4	Cd152|Ctla-4|Ly-56	cytotoxic T-lymphocyte-associated protein 4	protein-coding	0.740650568565808	0.000381054026402851
Merged-chr1-60920664-1	chr1	60920538	60920791	+	0	NA	Intergenic	Intergenic	11639	NM_009843	12477	Mm.390	NM_009843	ENSMUSG00000026011	Ctla4	Cd152|Ctla-4|Ly-56	cytotoxic T-lymphocyte-associated protein 4	protein-coding	0.951968637948529	0.000232990106084988
Merged-chr1-60957833-1	chr1	60957617	60958050	+	6	NA	Intergenic	MLT2B1|LTR|ERVL	-20081	NM_017480	54167	Mm.42044	NM_017480	ENSMUSG00000026009	Icos	AILIM|CCLP|CRP-1|H4|Ly115	inducible T cell co-stimulator	protein-coding	1.53402041602903	0.000321460650951582
Merged-chr1-60975219-1	chr1	60975068	60975372	+	9	NA	Intergenic	Intergenic	-2694	NM_017480	54167	Mm.42044	NM_017480	ENSMUSG00000026009	Icos	AILIM|CCLP|CRP-1|H4|Ly115	inducible T cell co-stimulator	protein-coding	2.16086062988885	0.000183396052394019
Merged-chr1-60976937-1	chr1	60976788	60977087	+	0	NA	promoter-TSS (NM_017480)	promoter-TSS (NM_017480)	-977	NM_017480	54167	Mm.42044	NM_017480	ENSMUSG00000026009	Icos	AILIM|CCLP|CRP-1|H4|Ly115	inducible T cell co-stimulator	protein-coding	1.25526473444256	0.000301123928071585
Merged-chr1-60985146-2	chr1	60984836	60985389	+	7	NA	intron (NM_017480, intron 1 of 4)	intron (NM_017480, intron 1 of 4)	7198	NM_017480	54167	Mm.42044	NM_017480	ENSMUSG00000026009	Icos	AILIM|CCLP|CRP-1|H4|Ly115	inducible T cell co-stimulator	protein-coding	0.662998056472152	0.000506866116766407
Merged-chr1-60986173-2	chr1	60985798	60986436	+	3	NA	intron (NM_017480, intron 1 of 4)	intron (NM_017480, intron 1 of 4)	8203	NM_017480	54167	Mm.42044	NM_017480	ENSMUSG00000026009	Icos	AILIM|CCLP|CRP-1|H4|Ly115	inducible T cell co-stimulator	protein-coding	0.347924655761287	0.000347966027665831
Merged-chr1-60990467-5	chr1	60990196	60990784	+	3	NA	intron (NM_017480, intron 1 of 4)	intron (NM_017480, intron 1 of 4)	12576	NM_017480	54167	Mm.42044	NM_017480	ENSMUSG00000026009	Icos	AILIM|CCLP|CRP-1|H4|Ly115	inducible T cell co-stimulator	protein-coding	0.456868161650311	0.00099285520582725
Merged-chr1-61030872-1	chr1	61030772	61030973	+	0	NA	Intergenic	Intergenic	52958	NM_017480	54167	Mm.42044	NM_017480	ENSMUSG00000026009	Icos	AILIM|CCLP|CRP-1|H4|Ly115	inducible T cell co-stimulator	protein-coding	0.315262341138799	6.05692954815862e-05
Merged-chr1-61046523-4	chr1	61046259	61046756	+	4	NA	Intergenic	Intergenic	68593	NM_017480	54167	Mm.42044	NM_017480	ENSMUSG00000026009	Icos	AILIM|CCLP|CRP-1|H4|Ly115	inducible T cell co-stimulator	protein-coding	3.10206246988459	0.000604255139628727
Merged-chr1-61133229-1	chr1	61132977	61133482	+	4	NA	Intergenic	(TCTA)n|Simple_repeat|Simple_repeat	155315	NM_017480	54167	Mm.42044	NM_017480	ENSMUSG00000026009	Icos	AILIM|CCLP|CRP-1|H4|Ly115	inducible T cell co-stimulator	protein-coding	2.46344527029387	0.000262870372653378
Merged-chr1-61135864-3	chr1	61135665	61136093	+	0	NA	Intergenic	Intergenic	157965	NM_017480	54167	Mm.42044	NM_017480	ENSMUSG00000026009	Icos	AILIM|CCLP|CRP-1|H4|Ly115	inducible T cell co-stimulator	protein-coding	0.403106337121746	0.000557984792237475
Merged-chr1-62177431-1	chr1	62177292	62177571	+	0	NA	intron (NM_001081050, intron 10 of 22)	intron (NM_001081050, intron 10 of 22)	-525886	NM_001077407	18187	Mm.266341	NM_010939	ENSMUSG00000025969	Nrp2	1110048P06Rik|Np-2|Np2|Npn-2|Npn2	neuropilin 2	protein-coding	2.04920521740219	0.000133085514249941
Merged-chr1-62345007-1	chr1	62344823	62345192	+	0	NA	exon (NM_001081050, exon 18 of 23)	exon (NM_001081050, exon 18 of 23)	-358310	NM_001077407	18187	Mm.266341	NM_010939	ENSMUSG00000025969	Nrp2	1110048P06Rik|Np-2|Np2|Npn-2|Npn2	neuropilin 2	protein-coding	0.156038936523244	0.000136090001532912
Merged-chr1-6249455-1	chr1	6249328	6249584	+	1	NA	exon (NM_009826, exon 15 of 24)	exon (NM_009826, exon 15 of 24)	34794	NM_009826	12421	Mm.293811	NM_009826	ENSMUSG00000025907	Rb1cc1	2900055E04Rik|5930404L04Rik|Cc1|FIP200|LaXp180	RB1-inducible coiled-coil 1	protein-coding	1.45651201606125	0.000154583812507258
Merged-chr1-62730548-2	chr1	62730392	62730752	+	9	NA	intron (NM_001077405, intron 2 of 15)	intron (NM_001077405, intron 2 of 15)	27255	NM_001077405	18187	Mm.266341	NM_010939	ENSMUSG00000025969	Nrp2	1110048P06Rik|Np-2|Np2|Npn-2|Npn2	neuropilin 2	protein-coding	1.49285990951019	0.000236352653969947
Merged-chr1-63665480-3	chr1	63665325	63665652	+	3	NA	intron (NM_001081658, intron 6 of 14)	intron (NM_001081658, intron 6 of 14)	21439	NM_001081658	241073	Mm.297680	NM_001081658	ENSMUSG00000069085	Dytn	Gm215	dystrotelin	protein-coding	1.1034181939858	0.000268488306667229
Merged-chr1-63701694-1	chr1	63701592	63701798	+	5	NA	intron (NM_029696, intron 9 of 10)	intron (NM_029696, intron 9 of 10)	-14768	NM_001081658	241073	Mm.297680	NM_001081658	ENSMUSG00000069085	Dytn	Gm215	dystrotelin	protein-coding	0.702175214354597	0.000161155475229469
Merged-chr1-6390211-1	chr1	6390100	6390324	+	1	NA	intron (NM_001195732, intron 3 of 4)	(TA)n|Simple_repeat|Simple_repeat	30881	NM_001195732	620393	Mm.388992	NM_001195732	ENSMUSG00000087247	Fam150a	EG620393	family with sequence similarity 150, member A	protein-coding	0.756629618733117	0.000162908308938609
Merged-chr1-64104853-1	chr1	64104728	64104980	+	0	NA	intron (NM_033563, intron 1 of 3)	Lx8|LINE|L1	16535	NM_033563	93691	Mm.29466	NM_033563	ENSMUSG00000025959	Klf7	9830124P08Rik	Kruppel-like factor 7 (ubiquitous)	protein-coding	0.43699730454883	0.000234849961743121
Merged-chr1-64108780-2	chr1	64108610	64108926	+	0	NA	intron (NM_033563, intron 1 of 3)	B1_Mus1|SINE|Alu	12621	NM_033563	93691	Mm.29466	NM_033563	ENSMUSG00000025959	Klf7	9830124P08Rik	Kruppel-like factor 7 (ubiquitous)	protein-coding	0.472893511708198	0.000249489722809586
Merged-chr1-64313188-1	chr1	64313082	64313296	+	2	NA	Intergenic	Intergenic	-191800	NM_033563	93691	Mm.29466	NM_033563	ENSMUSG00000025959	Klf7	9830124P08Rik	Kruppel-like factor 7 (ubiquitous)	protein-coding	0.913173677781348	0.000145245088381894
Merged-chr1-64451359-2	chr1	64451122	64451727	+	0	NA	Intergenic	RLTR10C|LTR|ERVK	-81380	NM_001037726	12912	Mm.422634	NM_009952	ENSMUSG00000025958	Creb1	2310001E10Rik|3526402H21Rik|AV083133|Creb|Creb-1	cAMP responsive element binding protein 1	protein-coding	0.700819663747735	0.000299613586187172
Merged-chr1-64452101-3	chr1	64451761	64452386	+	11	NA	Intergenic	(TCTA)n|Simple_repeat|Simple_repeat	-80731	NM_001037726	12912	Mm.422634	NM_009952	ENSMUSG00000025958	Creb1	2310001E10Rik|3526402H21Rik|AV083133|Creb|Creb-1	cAMP responsive element binding protein 1	protein-coding	1.17998190540522	0.000673356142808627
Merged-chr1-64534074-1	chr1	64533928	64534221	+	2	NA	intron (NM_001037726, intron 1 of 6)	intron (NM_001037726, intron 1 of 6)	1270	NM_133828	12912	Mm.422634	NM_009952	ENSMUSG00000025958	Creb1	2310001E10Rik|3526402H21Rik|AV083133|Creb|Creb-1	cAMP responsive element binding protein 1	protein-coding	1.47122425864773	0.000170860091238975
Merged-chr1-6454521-5	chr1	6454294	6454797	+	6	NA	Intergenic	Intergenic	-32686	NM_001244693	240690	Mm.234612	NM_173868	ENSMUSG00000033740	St18	AV348974|Myt3|NZF-3|Nzf3|mKIAA0535	suppression of tumorigenicity 18	protein-coding	0.833193330152539	0.000691411231328176
Merged-chr1-64627409-1	chr1	64627306	64627513	+	2	NA	Intergenic	Intergenic	-10241	NM_025964	67099	Mm.46394	NM_025964	ENSMUSG00000025956	Mettl21a	2310038H17Rik|AI464204|Fam119a	methyltransferase like 21A	protein-coding	0.540449727666512	0.00011048853130489
Merged-chr1-64806150-1	chr1	64806024	64806277	+	1	NA	intron (NM_001039493, intron 7 of 7)	(TCTA)n|Simple_repeat|Simple_repeat	-68400	NM_001042659	14367	Mm.150813	NM_022721	ENSMUSG00000045005	Fzd5	5330434N09Rik|AI427138|Fz-5|Fz5|mFz5	frizzled class receptor 5	protein-coding	1.73394287626339	0.000158296317559186
Merged-chr1-65122324-1	chr1	65122192	65122457	+	0	NA	intron (NM_175293, intron 1 of 7)	intron (NM_175293, intron 1 of 7)	890	NM_175293	98303	Mm.348057	NM_175293	ENSMUSG00000044816	D630023F18Rik	AI314969	RIKEN cDNA D630023F18 gene	protein-coding	Inf	0.000103366138378098
Merged-chr1-65959380-2	chr1	65959140	65959551	+	1	NA	Intergenic	Intergenic	32823	NM_027010	12969	Mm.275362	NM_027010	ENSMUSG00000025945	Crygf	3110001K11Rik|Cryg-2|DGcry-2|Len-2	crystallin, gamma F	protein-coding	0.69972861082026	0.000198220843789669
Merged-chr1-66347579-1	chr1	66347484	66347676	+	1	NA	intron (NM_001310634, intron 2 of 14)	intron (NM_001310634, intron 2 of 14)	25856	NM_001310634	17756	Mm.256966	NM_008632	ENSMUSG00000015222	Map2	G1-397-34|MAP-2|Mtap-2|Mtap2|repro4	microtubule-associated protein 2	protein-coding	Inf	5.9359168686126e-05
Merged-chr1-66552743-6	chr1	66552514	66553129	+	6	NA	intron (NM_175510, intron 21 of 64)	intron (NM_175510, intron 21 of 64)	84374	NM_175510	329178	Mm.44798	NM_175510	ENSMUSG00000055567	Unc80	C030018G13Rik|C230061B10Rik|UNC-80	unc-80, NALCN activator	protein-coding	0.937312229299761	0.00083355365079557
Merged-chr1-66646019-6	chr1	66645610	66646515	+	10	NA	intron (NM_175510, intron 43 of 64)	intron (NM_175510, intron 43 of 64)	-54769	NM_001310642	66646	Mm.240912	NM_025683	ENSMUSG00000026005	Rpe	2810429B02Rik|5730518J08Rik	ribulose-5-phosphate-3-epimerase	protein-coding	1.0709647176921	0.000716115051674757
Merged-chr1-66647885-1	chr1	66647788	66647983	+	3	NA	intron (NM_175510, intron 44 of 64)	L1_Mur2|LINE|L1	-52946	NM_001310642	66646	Mm.240912	NM_025683	ENSMUSG00000026005	Rpe	2810429B02Rik|5730518J08Rik	ribulose-5-phosphate-3-epimerase	protein-coding	0.191898816345356	6.31488547075037e-05
Merged-chr1-66650121-1	chr1	66649988	66650256	+	3	NA	intron (NM_175510, intron 47 of 64)	intron (NM_175510, intron 47 of 64)	-50709	NM_001310642	66646	Mm.240912	NM_025683	ENSMUSG00000026005	Rpe	2810429B02Rik|5730518J08Rik	ribulose-5-phosphate-3-epimerase	protein-coding	1.42795295692279	8.50823945362565e-05
Merged-chr1-66757423-1	chr1	66757322	66757525	+	5	NA	intron (NM_177645, intron 6 of 13)	L1_Mur3|LINE|L1	56592	NM_001310643	66646	Mm.240912	NM_025683	ENSMUSG00000026005	Rpe	2810429B02Rik|5730518J08Rik	ribulose-5-phosphate-3-epimerase	protein-coding	2.47785138298565	0.00028824104723968
Merged-chr1-66804678-2	chr1	66804387	66804848	+	0	NA	intron (NM_177645, intron 1 of 13)	intron (NM_177645, intron 1 of 13)	12978	NM_177645	68691	Mm.240912	NM_177645	ENSMUSG00000026004	Kansl1l	1110028C15Rik|1190030G24|AI427598|C430010P07Rik|mKIAA4189	KAT8 regulatory NSL complex subunit 1-like	protein-coding	1.10341819398579	0.000263170325973647
Merged-chr1-66854926-1	chr1	66854802	66855052	+	4	NA	intron (NM_007381, intron 2 of 10)	intron (NM_007381, intron 2 of 10)	8382	NM_007381	11363	Mm.2445	NM_007381	ENSMUSG00000026003	Acadl	AA960361|AU018452|C79855|LCAD	acyl-Coenzyme A dehydrogenase, long-chain	protein-coding	3.06505053884943	0.000211339020566144
Merged-chr1-66982211-1	chr1	66982011	66982413	+	6	NA	Intergenic	B1F|SINE|Alu	-37156	NM_021285	17901	Mm.1000	NM_021285	ENSMUSG00000061816	Myl1	AI325107|MLC1f|MLC3f|Mylf	myosin, light polypeptide 1	protein-coding	1.31561400052152	0.000204335719404664
Merged-chr1-67014364-3	chr1	67014206	67014611	+	0	NA	intron (NM_021295, intron 4 of 9)	intron (NM_021295, intron 4 of 9)	24426	NM_001190984	14768	Mm.20522	NM_021295	ENSMUSG00000026000	Lancl1	AW124738|Gpr69|Gpr69a|p40	LanC (bacterial lantibiotic synthetase component C)-like 1	protein-coding	0.294244851729545	0.000272485022331002
Merged-chr1-67041142-1	chr1	67040974	67041312	+	0	NA	Intergenic	(TCTA)n|Simple_repeat|Simple_repeat	-2271	NM_021295	14768	Mm.20522	NM_021295	ENSMUSG00000026000	Lancl1	AW124738|Gpr69|Gpr69a|p40	LanC (bacterial lantibiotic synthetase component C)-like 1	protein-coding	1.31635854721112	0.000184758592817695
Merged-chr1-67100361-1	chr1	67100198	67100525	+	0	NA	Intergenic	(TCTA)n|Simple_repeat|Simple_repeat	-22666	NM_001080809	227231	Mm.343942	NM_001080809	ENSMUSG00000025991	Cps1	4732433M03Rik|CPS|D1Ucla3	carbamoyl-phosphate synthetase 1	protein-coding	5.73777460872613	0.000170477073977785
Merged-chr1-67507127-1	chr1	67507017	67507238	+	4	NA	Intergenic	(TA)n|Simple_repeat|Simple_repeat	384100	NM_001080809	227231	Mm.343942	NM_001080809	ENSMUSG00000025991	Cps1	4732433M03Rik|CPS|D1Ucla3	carbamoyl-phosphate synthetase 1	protein-coding	1.05087447046266	8.67007674049721e-05
Merged-chr1-69279201-3	chr1	69278896	69279382	+	1	NA	Intergenic	Intergenic	-171080	NM_010154	13869	Mm.442420	NM_010154	ENSMUSG00000062209	Erbb4	Her4|c-erbB-4	erb-b2 receptor tyrosine kinase 4	protein-coding	0.292472292381777	0.000180180227174551
Merged-chr1-69343707-1	chr1	69343545	69343871	+	2	NA	Intergenic	Intergenic	-235649	NM_010154	13869	Mm.442420	NM_010154	ENSMUSG00000062209	Erbb4	Her4|c-erbB-4	erb-b2 receptor tyrosine kinase 4	protein-coding	2.63122800104305	0.000301610374533779
Merged-chr1-69461311-3	chr1	69461190	69461423	+	1	NA	Intergenic	Intergenic	224654	NM_011770	22779	Mm.106343	NM_011770	ENSMUSG00000025997	Ikzf2	A730095J18Rik|Helios|Zfpn1a2|Znfn1a2	IKAROS family zinc finger 2	protein-coding	0.763111648177092	0.000276857559375807
Merged-chr1-69513740-1	chr1	69513636	69513846	+	0	NA	Intergenic	Intergenic	172219	NM_011770	22779	Mm.106343	NM_011770	ENSMUSG00000025997	Ikzf2	A730095J18Rik|Helios|Zfpn1a2|Znfn1a2	IKAROS family zinc finger 2	protein-coding	1.76546911037727	0.000168525869319147
Merged-chr1-69638597-1	chr1	69638394	69638802	+	0	NA	intron (NM_011770, intron 3 of 7)	intron (NM_011770, intron 3 of 7)	47362	NM_011770	22779	Mm.106343	NM_011770	ENSMUSG00000025997	Ikzf2	A730095J18Rik|Helios|Zfpn1a2|Znfn1a2	IKAROS family zinc finger 2	protein-coding	0.551709096992897	0.000175576702479279
Merged-chr1-69657595-1	chr1	69657457	69657734	+	2	NA	intron (NM_011770, intron 3 of 7)	intron (NM_011770, intron 3 of 7)	28365	NM_011770	22779	Mm.106343	NM_011770	ENSMUSG00000025997	Ikzf2	A730095J18Rik|Helios|Zfpn1a2|Znfn1a2	IKAROS family zinc finger 2	protein-coding	0.1003107449078	0.000112023840232685
Merged-chr1-69692194-1	chr1	69692104	69692286	+	1	NA	Intergenic	Intergenic	-6235	NM_011770	22779	Mm.106343	NM_011770	ENSMUSG00000025997	Ikzf2	A730095J18Rik|Helios|Zfpn1a2|Znfn1a2	IKAROS family zinc finger 2	protein-coding	0.394907564163337	0.000133264912992158
Merged-chr1-7051640-1	chr1	7051525	7051757	+	0	NA	Intergenic	MLTR18C_MM|LTR|ERVK	-37279	NM_183028	319263	Mm.21539	NM_183028	ENSMUSG00000051285	Pcmtd1	8430411F12Rik|A030012M09Rik	protein-L-isoaspartate (D-aspartate) O-methyltransferase domain containing 1	protein-coding	3.11553372419519	0.000110974785758338
Merged-chr1-71685170-2	chr1	71685067	71685281	+	0	NA	Intergenic	Intergenic	31839	NR_040308	100042814	Mm.405775	NR_040308	ENSMUSG00000073652	Apol7d	ENSMUSG00000073652|Gm15456|OTTMUSG00000022136	apolipoprotein L 7d	ncRNA	9.26871282948068	0.000133675187520213
Merged-chr1-74203397-3	chr1	74203267	74203571	+	0	NA	Intergenic	Intergenic	3201	NR_035449	100316687		NR_035449	ENSMUSG00000087820	Mir1928	mmu-mir-1928	microRNA 1928	ncRNA	1.78753747425699	0.000313078309007195
Merged-chr1-74238519-1	chr1	74238414	74238625	+	2	NA	intron (NM_029711, intron 1 of 9)	intron (NM_029711, intron 1 of 9)	1969	NM_029711	76709	Mm.337038	NM_029711	ENSMUSG00000006304	Arpc2	2210023N03Rik|34kDa|p34-Arc	actin related protein 2/3 complex, subunit 2	protein-coding	0.575696449036067	0.000140489342067152
Merged-chr1-74413514-1	chr1	74413388	74413641	+	9	NA	intron (NM_009509, intron 1 of 19)	intron (NM_009509, intron 1 of 19)	4130	NM_009509	22349	Mm.471601	NM_009509	ENSMUSG00000026175	Vil1	Vil	villin 1	protein-coding	1.58892219933954	0.00010487805493988
Merged-chr1-74861935-1	chr1	74861836	74862035	+	3	NA	Intergenic	B3|SINE|B2	6906	NM_009872	12570	Mm.153833	NM_009872	ENSMUSG00000090071	Cdk5r2	B230310J22Rik|p39	cyclin-dependent kinase 5, regulatory subunit 2 (p39)	protein-coding	0.66470975541313	0.000177999427918249
Merged-chr1-74894609-1	chr1	74894445	74894775	+	5	NA	Intergenic	Intergenic	-1467	NM_021541	12958	Mm.86656	NM_021541	ENSMUSG00000006546	Cryba2	E130107M19Rik	crystallin, beta A2	protein-coding	2.48269093646804	0.000100855101428732
Merged-chr1-75152243-1	chr1	75152127	75152361	+	0	NA	Intergenic	(TAGA)n|Simple_repeat|Simple_repeat	9086	NM_001305232	227298	Mm.273062	NM_170755	ENSMUSG00000049339	Fam134a	-	family with sequence similarity 134, member A	protein-coding	0.876243859929896	0.000167078428508498
Merged-chr1-75701678-2	chr1	75701488	75701852	+	13	NA	Intergenic	(TCTA)n|Simple_repeat|Simple_repeat	155404	NM_009208	20536	Mm.5053	NM_009208	ENSMUSG00000006576	Slc4a3	A930038D23Rik|Ae3	solute carrier family 4 (anion exchanger), member 3	protein-coding	2.38822020068158	0.000370821698921464
Merged-chr1-78659867-1	chr1	78659724	78660011	+	7	NA	intron (NM_001136226, intron 1 of 3)	AT_rich|Low_complexity|Low_complexity	1427	NM_001136226	195434	Mm.276016	NM_001001981	ENSMUSG00000079470	Utp14b	4932411L21Rik|jsd	UTP14B small subunit processome component	protein-coding	1.09102023675	0.000243122687641656
Merged-chr1-78725054-3	chr1	78724822	78725346	+	4	NA	Intergenic	L2a|LINE|L2	66644	NM_001136226	195434	Mm.276016	NM_001001981	ENSMUSG00000079470	Utp14b	4932411L21Rik|jsd	UTP14B small subunit processome component	protein-coding	1.28879245057541	0.000419468472517604
Merged-chr1-7874112-1	chr1	7873944	7874281	+	3	NA	Intergenic	L1_Mus3|LINE|L1	785192	NM_183028	319263	Mm.21539	NM_183028	ENSMUSG00000051285	Pcmtd1	8430411F12Rik|A030012M09Rik	protein-L-isoaspartate (D-aspartate) O-methyltransferase domain containing 1	protein-coding	Inf	8.28965397192255e-05
Merged-chr1-78928007-1	chr1	78927886	78928129	+	2	NA	Intergenic	Intergenic	111058	NM_021342	57814	Mm.24386	NM_021342	ENSMUSG00000047330	Kcne4	AW487937|MiRP3	potassium voltage-gated channel, Isk-related subfamily, gene 4	protein-coding	0.519255620699198	2.8776142302433e-05
Merged-chr1-79438695-1	chr1	79438571	79438821	+	3	NA	intron (NM_001310680, intron 1 of 2)	intron (NM_001310680, intron 1 of 2)	1394	NM_009129	20254	Mm.5038	NM_009129	ENSMUSG00000050711	Scg2	Chgc|SgII	secretogranin II	protein-coding	1.18223377927049	0.0001002438722385
Merged-chr1-79559616-2	chr1	79559462	79559779	+	5	NA	Intergenic	Intergenic	112352	NM_183027	252903	Mm.32409	NM_183027	ENSMUSG00000054702	Ap1s3	1190009B22|Jr2|[s]3A	adaptor-related protein complex AP-1, sigma 3	protein-coding	0.882734555188636	0.000342820441843055
Merged-chr1-79581746-4	chr1	79581517	79581923	+	0	NA	Intergenic	Intergenic	90252	NM_183027	252903	Mm.32409	NM_183027	ENSMUSG00000054702	Ap1s3	1190009B22|Jr2|[s]3A	adaptor-related protein complex AP-1, sigma 3	protein-coding	0.584592420654726	0.000341675991842784
Merged-chr1-79587340-4	chr1	79586931	79587699	+	1	NA	Intergenic	Intergenic	84657	NM_183027	252903	Mm.32409	NM_183027	ENSMUSG00000054702	Ap1s3	1190009B22|Jr2|[s]3A	adaptor-related protein complex AP-1, sigma 3	protein-coding	1.21302927285856	0.000494282815621458
Merged-chr1-79643594-2	chr1	79643479	79643731	+	4	NA	intron (NM_183027, intron 1 of 4)	L2|LINE|L2	28367	NM_183027	252903	Mm.32409	NM_183027	ENSMUSG00000054702	Ap1s3	1190009B22|Jr2|[s]3A	adaptor-related protein complex AP-1, sigma 3	protein-coding	0.234245203192515	0.000285489466776269
Merged-chr1-79677533-1	chr1	79677396	79677671	+	3	NA	Intergenic	Intergenic	-5561	NM_183027	252903	Mm.32409	NM_183027	ENSMUSG00000054702	Ap1s3	1190009B22|Jr2|[s]3A	adaptor-related protein complex AP-1, sigma 3	protein-coding	2.94244851729545	5.77303006784602e-05
Merged-chr1-79678166-2	chr1	79677895	79678381	+	13	NA	Intergenic	Intergenic	-6166	NM_183027	252903	Mm.32409	NM_183027	ENSMUSG00000054702	Ap1s3	1190009B22|Jr2|[s]3A	adaptor-related protein complex AP-1, sigma 3	protein-coding	1.13100364883544	0.000264556066754589
Merged-chr1-79774549-5	chr1	79774278	79774917	+	0	NA	Intergenic	RLTR24|LTR|ERV1	-1421	NM_001081210	69163	Mm.238455	NM_001081210	ENSMUSG00000026248	Mrpl44	1810030E18Rik|5730593H20Rik|AI463302	mitochondrial ribosomal protein L44	protein-coding	0.738769262926112	0.000511867200387239
Merged-chr1-79900105-2	chr1	79899927	79900305	+	0	NA	Intergenic	(TAGA)n|Simple_repeat|Simple_repeat	-41451	NM_009255	20720	Mm.3093	NM_009255	ENSMUSG00000026249	Serpine2	B230326M24Rik|PAI-1|PI-7|PI7|PN-1|Spi4	serine (or cysteine) peptidase inhibitor, clade E, member 2	protein-coding	1.67556096123769	0.000206925773769531
Merged-chr1-79919711-1	chr1	79919613	79919811	+	0	NA	Intergenic	Lx9|LINE|L1	-61047	NM_009255	20720	Mm.3093	NM_009255	ENSMUSG00000026249	Serpine2	B230326M24Rik|PAI-1|PI-7|PI7|PN-1|Spi4	serine (or cysteine) peptidase inhibitor, clade E, member 2	protein-coding	1.65512729097869	1.91705249510196e-05
Merged-chr1-79961621-1	chr1	79961520	79961724	+	2	NA	Intergenic	Intergenic	-102957	NM_009255	20720	Mm.3093	NM_009255	ENSMUSG00000026249	Serpine2	B230326M24Rik|PAI-1|PI-7|PI7|PN-1|Spi4	serine (or cysteine) peptidase inhibitor, clade E, member 2	protein-coding	4.41367277594318	0.000101407476070619
Merged-chr1-80154250-1	chr1	80154141	80154361	+	4	NA	Intergenic	Intergenic	59693	NM_173425	241128	Mm.145511	NM_173425	ENSMUSG00000043230	Fam124b	A830043J08Rik	family with sequence similarity 124, member B	protein-coding	0.834291805208772	0.000161715499528944
Merged-chr1-80213992-6	chr1	80213191	80214355	+	6	NA	5' UTR (NM_173425, exon 1 of 2)	5' UTR (NM_173425, exon 1 of 2)	171	NM_173425	241128	Mm.145511	NM_173425	ENSMUSG00000043230	Fam124b	A830043J08Rik	family with sequence similarity 124, member B	protein-coding	0.485454469183425	0.00157170431016779
Merged-chr1-80215913-1	chr1	80215802	80216025	+	0	NA	Intergenic	Intergenic	-1969	NM_173425	241128	Mm.145511	NM_173425	ENSMUSG00000043230	Fam124b	A830043J08Rik	family with sequence similarity 124, member B	protein-coding	0.472893511708198	0.000204069199811927
Merged-chr1-80324687-1	chr1	80324582	80324794	+	1	NA	intron (NM_001313728, intron 1 of 16)	L2a|LINE|L2	16002	NM_016716	26554	Mm.12665	NM_016716	ENSMUSG00000004364	Cul3	KIAA0617	cullin 3	protein-coding	1.67184574846333	0.000246614256788818
Merged-chr1-80362729-5	chr1	80362399	80363161	+	8	NA	Intergenic	ORR1F|LTR|ERVL-MaLR	-22090	NM_001313728	26554	Mm.12665	NM_016716	ENSMUSG00000004364	Cul3	KIAA0617	cullin 3	protein-coding	2.20683638797159	0.000731491662454413
Merged-chr1-80388620-1	chr1	80388420	80388821	+	3	NA	Intergenic	MT2_Mm|LTR|ERVL	-47930	NM_001313728	26554	Mm.12665	NM_016716	ENSMUSG00000004364	Cul3	KIAA0617	cullin 3	protein-coding	0.968854999597283	0.000218138067806654
Merged-chr1-80389864-1	chr1	80389750	80389980	+	2	NA	Intergenic	Intergenic	-49175	NM_001313728	26554	Mm.12665	NM_016716	ENSMUSG00000004364	Cul3	KIAA0617	cullin 3	protein-coding	0.323939286307756	0.000169873676069708
Merged-chr1-80408750-1	chr1	80408637	80408864	+	0	NA	Intergenic	Intergenic	-37182	NR_040460	72208	Mm.396181	NR_040460	ENSMUSG00000101483	1700016L21Rik	Jr3	RIKEN cDNA 1700016L21 gene	ncRNA	0.582937913803816	0.000232064381910119
Merged-chr1-80418864-3	chr1	80418680	80419053	+	6	NA	Intergenic	MLT2B1|LTR|ERVL	-27066	NR_040460	72208	Mm.396181	NR_040460	ENSMUSG00000101483	1700016L21Rik	Jr3	RIKEN cDNA 1700016L21 gene	ncRNA	0.872703480697856	0.000442897610173474
Merged-chr1-80485682-4	chr1	80485481	80485889	+	2	NA	Intergenic	(TCTA)n|Simple_repeat|Simple_repeat	39753	NR_040460	72208	Mm.396181	NR_040460	ENSMUSG00000101483	1700016L21Rik	Jr3	RIKEN cDNA 1700016L21 gene	ncRNA	1.08927180688341	0.000415782578946364
Merged-chr1-80498148-4	chr1	80497834	80498409	+	4	NA	Intergenic	(TCTA)n|Simple_repeat|Simple_repeat	52189	NR_040460	72208	Mm.396181	NR_040460	ENSMUSG00000101483	1700016L21Rik	Jr3	RIKEN cDNA 1700016L21 gene	ncRNA	0.944320686945983	0.000564503493766993
Merged-chr1-80504749-1	chr1	80504616	80504883	+	3	NA	intron (NM_175291, intron 55 of 55)	(TCTA)n|Simple_repeat|Simple_repeat	58817	NR_040460	72208	Mm.396181	NR_040460	ENSMUSG00000101483	1700016L21Rik	Jr3	RIKEN cDNA 1700016L21 gene	ncRNA	0.827563645489346	0.000248068519846312
Merged-chr1-80548212-6	chr1	80547945	80548506	+	2	NA	intron (NM_175291, intron 31 of 55)	(TCTA)n|Simple_repeat|Simple_repeat	102293	NR_040460	72208	Mm.396181	NR_040460	ENSMUSG00000101483	1700016L21Rik	Jr3	RIKEN cDNA 1700016L21 gene	ncRNA	1.09536404658444	0.00113666102659345
Merged-chr1-80556464-1	chr1	80556306	80556624	+	4	NA	intron (NM_175291, intron 27 of 55)	intron (NM_175291, intron 27 of 55)	108887	NM_001285927	210293	Mm.133473	NM_175291	ENSMUSG00000038608	Dock10	9330153B10Rik|A630054M16Rik|Jr4|Jr5|R75174|ZIZ3|Zizimin3|mKIAA0694	dedicator of cytokinesis 10	protein-coding	2.20683638797159	0.000177027180780037
Merged-chr1-80642905-1	chr1	80642737	80643075	+	0	NA	intron (NM_175291, intron 2 of 55)	intron (NM_175291, intron 2 of 55)	22446	NM_001285927	210293	Mm.133473	NM_175291	ENSMUSG00000038608	Dock10	9330153B10Rik|A630054M16Rik|Jr4|Jr5|R75174|ZIZ3|Zizimin3|mKIAA0694	dedicator of cytokinesis 10	protein-coding	1.76546911037727	0.000158238856063644
Merged-chr1-80667661-1	chr1	80667439	80667884	+	2	NA	intron (NM_175291, intron 1 of 55)	intron (NM_175291, intron 1 of 55)	-2309	NM_001285927	210293	Mm.133473	NM_175291	ENSMUSG00000038608	Dock10	9330153B10Rik|A630054M16Rik|Jr4|Jr5|R75174|ZIZ3|Zizimin3|mKIAA0694	dedicator of cytokinesis 10	protein-coding	1.11528290574908	0.000269106993506302
Merged-chr1-80772564-1	chr1	80772452	80772677	+	0	NA	Intergenic	ORR1F|LTR|ERVL-MaLR	-14011	NM_175291	210293	Mm.133473	NM_175291	ENSMUSG00000038608	Dock10	9330153B10Rik|A630054M16Rik|Jr4|Jr5|R75174|ZIZ3|Zizimin3|mKIAA0694	dedicator of cytokinesis 10	protein-coding	1.52780980705725	0.000147738172543468
Merged-chr1-80783431-1	chr1	80783316	80783547	+	1	NA	Intergenic	Intergenic	-24878	NM_175291	210293	Mm.133473	NM_175291	ENSMUSG00000038608	Dock10	9330153B10Rik|A630054M16Rik|Jr4|Jr5|R75174|ZIZ3|Zizimin3|mKIAA0694	dedicator of cytokinesis 10	protein-coding	5.28064421407488	0.000183314632890405
Merged-chr1-80820452-2	chr1	80820276	80820677	+	5	NA	Intergenic	Intergenic	-61923	NM_175291	210293	Mm.133473	NM_175291	ENSMUSG00000038608	Dock10	9330153B10Rik|A630054M16Rik|Jr4|Jr5|R75174|ZIZ3|Zizimin3|mKIAA0694	dedicator of cytokinesis 10	protein-coding	0.899081491395833	0.000316113838313766
Merged-chr1-81010546-1	chr1	81010408	81010685	+	8	NA	Intergenic	Intergenic	-66771	NM_172849	241134	Mm.313904	NM_172849	ENSMUSG00000054976	Nyap2	9430031J16Rik|Jr6|Kiaa1486	neuronal tyrosine-phophorylated phosphoinositide 3-kinase adaptor 2	protein-coding	Inf	6.02896970372206e-05
Merged-chr1-81915663-1	chr1	81915569	81915759	+	2	NA	Intergenic	Intergenic	-216252	NR_105762	102466629		NR_105762	ENSMUSG00000098797	Mir6344	Gm27840|mmu-mir-6344	microRNA 6344	ncRNA	3.00129748764136	0.000132645852519773
Merged-chr1-82403159-1	chr1	82403066	82403254	+	1	NA	intron (NM_029777, intron 6 of 6)	intron (NM_029777, intron 6 of 6)	64111	NM_001122685	76867	Mm.226994	NM_029777	ENSMUSG00000026142	Rhbdd1	4930418P06Rik|RRP4|mRHBDD1	rhomboid domain containing 1	protein-coding	4.81491575557438	8.50608386162967e-05
Merged-chr1-82639529-3	chr1	82639188	82639783	+	8	NA	intron (NM_007734, intron 1 of 51)	(TAGA)n|Simple_repeat|Simple_repeat	52564	NM_007734	12828	Mm.389135	NM_007734	ENSMUSG00000079465	Col4a3	[a]3(IV)|alpha3(IV)	collagen, type IV, alpha 3	protein-coding	1.26104936455519	0.000354897587436083
Merged-chr1-83103460-1	chr1	83103250	83103671	+	4	NA	Intergenic	(TCTA)n|Simple_repeat|Simple_repeat	-13306	NM_016960	20297	Mm.116739	NM_016960	ENSMUSG00000026166	Ccl20	CKb4|LARC|MIP-3A|MIP-3[a]|MIP3A|ST38|Scya20|exodus-1	chemokine (C-C motif) ligand 20	protein-coding	1.85265277014899	0.000384831268974596
Merged-chr1-83558271-1	chr1	83558145	83558398	+	7	NA	Intergenic	Intergenic	-150071	NM_172430	77629	Mm.154303	NM_172430	ENSMUSG00000026163	Sphkap	4930544G21Rik|A930009L15Rik|AI852220|SKIP|mKIAA1678	SPHK1 interactor, AKAP domain containing	protein-coding	4.13781822744673	0.000263375588929927
Merged-chr1-83898645-1	chr1	83898492	83898800	+	3	NA	Intergenic	L1MC5|LINE|L1	320315	NR_105771	102465181		NR_105771	ENSMUSG00000098851	Mir6353	Gm27391|mmu-mir-6353	microRNA 6353	ncRNA	1.1034181939858	0.000105388075392653
Merged-chr1-84301080-5	chr1	84300775	84301440	+	5	NA	Intergenic	(TAGA)n|Simple_repeat|Simple_repeat	-16462	NM_001003948	98496	Mm.187470	NM_001003948	ENSMUSG00000045658	Pid1	5033414K04Rik|NYGGF4	phosphotyrosine interaction domain containing 1	protein-coding	1.42218345002614	0.000612147997620811
Merged-chr1-85161313-1	chr1	85161148	85161480	+	2	NA	Intergenic	(TCTA)n|Simple_repeat|Simple_repeat	-38297	NM_001081746	665378	Mm.440912	NM_001081746		Gm7609	EG665378	predicted pseudogene 7609	protein-coding	1.33986494983989	0.000130192469074696
Merged-chr1-85604149-3	chr1	85603994	85604308	+	5	NA	promoter-TSS (NM_175397)	promoter-TSS (NM_175397)	-260	NM_175397	109032	Mm.335802	NM_030194	ENSMUSG00000070034	Sp110	5031415C07Rik|52kDa|5830484A20Rik|ENSMUSG00000075603|Ifi75|Ipr1	Sp110 nuclear body protein	protein-coding	1.45557293674722	0.000312184635891235
Merged-chr1-85691264-1	chr1	85691165	85691364	+	1	NA	intron (NM_001313712, intron 11 of 16)	MTC|LTR|ERVL-MaLR	41276	NM_001313713	20684	Mm.290906	NM_013673	ENSMUSG00000026222	Sp100	A430075G10Rik	nuclear antigen Sp100	protein-coding	3.37516153454479	8.3526730732558e-05
Merged-chr1-85698241-1	chr1	85698150	85698333	+	0	NA	intron (NM_001313713, intron 13 of 15)	intron (NM_001313713, intron 13 of 15)	38365	NM_177055	319997	Mm.116691	NM_177055	ENSMUSG00000052760	A630001G21Rik	-	RIKEN cDNA A630001G21 gene	protein-coding	0.513217764644556	0.000183047669904418
Merged-chr1-85756347-5	chr1	85755998	85756629	+	2	NA	Intergenic	MLT1C|LTR|ERVL-MaLR	4365	NR_106172	102466882		NR_106172	ENSMUSG00000098634	Mir8096	Gm27479|mmu-mir-8096	microRNA 8096	ncRNA	0.842610257225516	0.000479286638390313
Merged-chr1-85794263-3	chr1	85794061	85794490	+	2	NA	intron (NM_133781, intron 1 of 8)	CpG	828	NM_133781	12283	Mm.26135	NM_133781	ENSMUSG00000036707	Cab39	AA408805|AA960512|C78372|MO25|MO25alpha	calcium binding protein 39	protein-coding	0.449734429776201	0.00038950330556224
Merged-chr1-85795376-1	chr1	85795250	85795504	+	0	NA	intron (NM_133781, intron 1 of 8)	(CTG)n|Simple_repeat|Simple_repeat	1930	NM_133781	12283	Mm.26135	NM_133781	ENSMUSG00000036707	Cab39	AA408805|AA960512|C78372|MO25|MO25alpha	calcium binding protein 39	protein-coding	1.33653471384195	0.000230351884319473
Merged-chr1-85806840-2	chr1	85806668	85806975	+	3	NA	intron (NM_133781, intron 1 of 8)	intron (NM_133781, intron 1 of 8)	13374	NM_133781	12283	Mm.26135	NM_133781	ENSMUSG00000036707	Cab39	AA408805|AA960512|C78372|MO25|MO25alpha	calcium binding protein 39	protein-coding	0.524702357979259	0.000256909293335222
Merged-chr1-85896928-1	chr1	85896812	85897045	+	0	NA	intron (NM_022417, intron 1 of 5)	intron (NM_022417, intron 1 of 5)	2418	NM_022417	64294	Mm.29870	NM_022417	ENSMUSG00000026223	Itm2c	3110038L02Rik|BRI3|Bricd2c|E25|E25C|ITM3	integral membrane protein 2C	protein-coding	0.514375398700145	0.000221410083717671
Merged-chr1-85919950-1	chr1	85919820	85920082	+	4	NA	Intergenic	Intergenic	-8532	NR_037692	71141	Mm.314965	NR_037692	ENSMUSG00000026224	4933407L21Rik	-	RIKEN cDNA 4933407L21 gene	ncRNA	1.19692821042527	0.000175747260904032
Merged-chr1-85954822-3	chr1	85954677	85955033	+	0	NA	intron (NM_001033290, intron 1 of 1)	intron (NM_001033290, intron 1 of 1)	6200	NM_001033290	227326	Mm.244158	NM_001033290	ENSMUSG00000049608	Gpr55	CTFL|Gm218|Lpir1	G protein-coupled receptor 55	protein-coding	1.23922351016866	0.000316020722627145
Merged-chr1-85961475-2	chr1	85961299	85961648	+	5	NA	promoter-TSS (NM_001033290)	promoter-TSS (NM_001033290)	-418	NM_001033290	227326	Mm.244158	NM_001033290	ENSMUSG00000049608	Gpr55	CTFL|Gm218|Lpir1	G protein-coupled receptor 55	protein-coding	1.43099547032533	0.000453025963580157
Merged-chr1-85962538-2	chr1	85962290	85962784	+	4	NA	Intergenic	Intergenic	-1482	NM_001033290	227326	Mm.244158	NM_001033290	ENSMUSG00000049608	Gpr55	CTFL|Gm218|Lpir1	G protein-coupled receptor 55	protein-coding	1.05838071668025	0.000315983808016253
Merged-chr1-86132490-1	chr1	86132370	86132611	+	2	NA	intron (NM_027357, intron 21 of 24)	intron (NM_027357, intron 21 of 24)	-20520	NM_008311	15559	Mm.439747	NM_008311	ENSMUSG00000026228	Htr2b	5-HT2B|AJ012488|AV377389	5-hydroxytryptamine (serotonin) receptor 2B	protein-coding	0.122602021553977	5.65015856932122e-05
Merged-chr1-86148047-2	chr1	86147773	86148223	+	8	NA	Intergenic	B3A|SINE|B2	-6782	NM_001310702	78795	Mm.379264	NM_027456	ENSMUSG00000062590	Armc9	3830422A13Rik|4831423D23Rik|4930438O05Rik|5730415N24Rik	armadillo repeat containing 9	protein-coding	0.765273908732084	0.000301417624787069
Merged-chr1-86177555-3	chr1	86177387	86177776	+	2	NA	intron (NM_030184, intron 9 of 24)	intron (NM_030184, intron 9 of 24)	22801	NM_030184	78795	Mm.379264	NM_027456	ENSMUSG00000062590	Armc9	3830422A13Rik|4831423D23Rik|4930438O05Rik|5730415N24Rik	armadillo repeat containing 9	protein-coding	1.38151546238872	0.00033406898889985
Merged-chr1-86333477-1	chr1	86333292	86333664	+	0	NA	Intergenic	B3|SINE|B2	17807	NR_028478	100303740	Mm.154378	NR_028478	ENSMUSG00000064837	Snora75	MBI-55	small nucleolar RNA, H/ACA box 75	snoRNA	1.70241664214951	0.000130462207782108
Merged-chr1-86544512-1	chr1	86544404	86544622	+	0	NA	intron (NM_008801, intron 4 of 4)	intron (NM_008801, intron 4 of 4)	17777	NM_008972	19231	Mm.19187	NM_008972	ENSMUSG00000026238	Ptma	Thym	prothymosin alpha	protein-coding	1.32410183278295	6.65497102561569e-05
Merged-chr1-86583969-1	chr1	86583858	86584081	+	0	NA	Intergenic	Intergenic	-1468	NM_008801	18582	Mm.12925	NM_008801	ENSMUSG00000026239	Pde6d	AI841218|PrBP/delta	phosphodiesterase 6D, cGMP-specific, rod, delta	protein-coding	0.657355519821325	0.000257372155422656
Merged-chr1-86881501-1	chr1	86881405	86881599	+	1	NA	intron (NM_153530, intron 9 of 20)	B1_Mur1|SINE|Alu	177698	NM_001172157	208718	Mm.389152	NM_153530	ENSMUSG00000053333	Dis3l2	4930429A22Rik|8030493P09Rik	DIS3 like 3'-5' exoribonuclease 2	protein-coding	22.0683638797159	8.94700388874902e-05
Merged-chr1-87112990-1	chr1	87112704	87113277	+	0	NA	Intergenic	ID_B1|SINE|B4	-11384	NM_001081082	76768	Mm.58068	NM_001081082	ENSMUSG00000079440	Alpi	2010001C14Rik|Akp6|gIAP	alkaline phosphatase, intestinal	protein-coding	0.902796704170196	0.000265917406134209
Merged-chr1-87337125-1	chr1	87337014	87337238	+	2	NA	intron (NM_146112, intron 2 of 28)	RSINE1|SINE|B4	10128	NM_146112	227331	Mm.23065	NM_146112	ENSMUSG00000048000	Gigyf2	2610016F01Rik|A830080H02Rik|AI852361|AW259676|BC006835|Tnrc15|mKIAA0642	GRB10 interacting GYF protein 2	protein-coding	0.619184310294187	0.000253691701429638
Merged-chr1-87467966-2	chr1	87467811	87468200	+	3	NA	Intergenic	Intergenic	-2259	NM_028473	73234	Mm.7310	NM_028473	ENSMUSG00000026258	3110079O15Rik	Snorc	RIKEN cDNA 3110079O15 gene	protein-coding	0.610401554119802	0.000241849216379182
Merged-chr1-87561297-1	chr1	87561177	87561419	+	1	NA	intron (NM_001111314, intron 1 of 14)	intron (NM_001111314, intron 1 of 14)	12572	NM_001111314	53972	Mm.435439	NM_019867	ENSMUSG00000026259	Ngef	Tims2|ephexin	neuronal guanine nucleotide exchange factor	protein-coding	0.84069957637013	8.89057760538505e-05
Merged-chr1-87660830-3	chr1	87660629	87660982	+	2	NA	intron (NM_010566, intron 2 of 26)	intron (NM_010566, intron 2 of 26)	40493	NM_001110192	16331	Mm.15105	NM_010566	ENSMUSG00000026288	Inpp5d	SHIP|SHIP-1|SHIP1|SIP-145|p150Ship|s-SHIP	inositol polyphosphate-5-phosphatase D	protein-coding	2.00920924875025	0.000292657705159714
Merged-chr1-87737122-1	chr1	87737022	87737224	+	0	NA	Intergenic	Intergenic	-18888	NM_001205392	77040	Mm.272972	NM_029846	ENSMUSG00000026289	Atg16l1	1500009K01Rik|Apg16l|Atg16l|WDR30	autophagy related 16-like 1 (S. cerevisiae)	protein-coding	0.763904903528627	0.000105620707480427
Merged-chr1-87838106-1	chr1	87837962	87838252	+	2	NA	intron (NM_009118, intron 13 of 15)	RMER5|LTR|ERV1	-15180	NM_177646	227333	Mm.277217	NM_177646	ENSMUSG00000070738	Dgkd	AI841987|D330025K09|DGKdelta|dgkd-2	diacylglycerol kinase, delta	protein-coding	0.367806064661932	0.000180224983451777
Merged-chr1-87863730-1	chr1	87863627	87863835	+	4	NA	intron (NM_177646, intron 1 of 29)	intron (NM_177646, intron 1 of 29)	-9432	NR_136921	100503175	Mm.426422	NR_136921	ENSMUSG00000101942	Gm19582	-	predicted gene, 19582	ncRNA	0.323939286307756	0.000172606849967897
Merged-chr1-87899862-5	chr1	87899652	87900163	+	0	NA	intron (NM_177646, intron 3 of 29)	intron (NM_177646, intron 3 of 29)	-45608	NR_136921	100503175	Mm.426422	NR_136921	ENSMUSG00000101942	Gm19582	-	predicted gene, 19582	ncRNA	0.655846958674288	0.000567537822029508
Merged-chr1-87906872-1	chr1	87906728	87907018	+	6	NA	intron (NM_177646, intron 3 of 29)	intron (NM_177646, intron 3 of 29)	-52574	NR_136921	100503175	Mm.426422	NR_136921	ENSMUSG00000101942	Gm19582	-	predicted gene, 19582	ncRNA	0.0919515161654829	0.000134660513510054
Merged-chr1-87935757-1	chr1	87935644	87935871	+	1	NA	intron (NM_177646, intron 22 of 29)	intron (NM_177646, intron 22 of 29)	72794	NM_001198573	227334	Mm.80484	NM_001033291	ENSMUSG00000005501	Usp40	B230215L03Rik|C730029K03	ubiquitin specific peptidase 40	protein-coding	0.504831853457553	0.000240594514931063
Merged-chr1-88054316-1	chr1	88054173	88054460	+	1	NA	Intergenic	Intergenic	-1095	NM_201641	394430	Mm.300095	NM_201641	ENSMUSG00000090165	Ugt1a10	A13|Ugt1a13	UDP glycosyltransferase 1 family, polypeptide A10	protein-coding	2.34476366221981	0.000163562084326701
Merged-chr1-88119613-1	chr1	88119444	88119784	+	4	NA	intron (NM_201410, intron 2 of 5)	intron (NM_201410, intron 2 of 5)	-15195	NM_145079	94284	Mm.300095	NM_145079	ENSMUSG00000054545	Ugt1a6a	UDPGT|UDPGT 1-6|UGT1-06|UGT1.6|Ugt1a6|Ugt1a7	UDP glucuronosyltransferase 1 family, polypeptide A6A	protein-coding	1.00662712433792	0.00029528543178628
Merged-chr1-88143283-2	chr1	88143069	88143477	+	9	NA	intron (NM_145079, intron 2 of 5)	(TCTA)n|Simple_repeat|Simple_repeat	8464	NM_145079	94284	Mm.300095	NM_145079	ENSMUSG00000054545	Ugt1a6a	UDPGT|UDPGT 1-6|UGT1-06|UGT1.6|Ugt1a6|Ugt1a7	UDP glucuronosyltransferase 1 family, polypeptide A6A	protein-coding	1.51399240570144	0.000330420777974488
Merged-chr1-88475663-3	chr1	88475406	88475945	+	6	NA	Intergenic	Intergenic	34391	NM_008132	14659	Mm.5187	NM_008132	ENSMUSG00000062310	Glrp1	GRP-1	glutamine repeat protein 1	protein-coding	0.471363111993932	0.000568857624246577
Merged-chr1-88540913-1	chr1	88540791	88541036	+	0	NA	Intergenic	Intergenic	-10604	NR_037971	100503197	Mm.99352	NR_037971	ENSMUSG00000100798	Gm19589	-	predicted gene, 19589	ncRNA	0.802485959262396	0.000174588712632642
Merged-chr1-88578193-2	chr1	88578029	88578368	+	6	NA	Intergenic	Intergenic	26681	NR_037971	100503197	Mm.99352	NR_037971	ENSMUSG00000100798	Gm19589	-	predicted gene, 19589	ncRNA	0.845476278508596	0.000432790006044368
Merged-chr1-88587568-1	chr1	88587470	88587667	+	0	NA	Intergenic	Intergenic	36051	NR_037971	100503197	Mm.99352	NR_037971	ENSMUSG00000100798	Gm19589	-	predicted gene, 19589	ncRNA	0.271610632365734	0.000106029327186995
Merged-chr1-88709178-1	chr1	88709082	88709276	+	2	NA	Intergenic	Intergenic	-6988	NM_177305	320982	Mm.27968	NM_177305	ENSMUSG00000049866	Arl4c	A630084M22Rik|Arl7|LAK	ADP-ribosylation factor-like 4C	protein-coding	0.374040065757897	0.000168827215692219
Merged-chr1-88790751-1	chr1	88790655	88790849	+	7	NA	Intergenic	Intergenic	35862	NR_040493	78650	Mm.243767	NR_040493	ENSMUSG00000097398	Platr5	2410088K16Rik	pluripotency associated transcript 5	ncRNA	0.814831897097202	0.000152929342054213
Merged-chr1-88930176-1	chr1	88930067	88930286	+	13	NA	Intergenic	(TAGA)n|Simple_repeat|Simple_repeat	-85937	NR_040471	73475	Mm.491040	NR_040471	ENSMUSG00000099378	1700067G17Rik	-	RIKEN cDNA 1700067G17 gene	ncRNA	0.783070976377016	0.000135305630205248
Merged-chr1-89373525-1	chr1	89373411	89373640	+	8	NA	intron (NR_040482, intron 1 of 2)	intron (NR_040482, intron 1 of 2)	32608	NR_040482	77331	Mm.374962	NR_040482	ENSMUSG00000099938	C030007H22Rik	-	RIKEN cDNA C030007H22 gene	ncRNA	1.87989766382765	8.11104539071193e-05
Merged-chr1-90980006-1	chr1	90979869	90980145	+	0	NA	Intergenic	RLTR40|LTR|ERVK	-10387	NM_008998	19329	Mm.279780	NM_008998	ENSMUSG00000026304	Rab17	AW413472	RAB17, member RAS oncogene family	protein-coding	0.945787023416396	0.000193977963409063
Merged-chr1-91059519-1	chr1	91059401	91059638	+	1	NA	intron (NM_001310732, intron 1 of 24)	intron (NM_001310732, intron 1 of 24)	6075	NM_001111311	16978	Mm.45039	NM_008515	ENSMUSG00000026305	Lrrfip1	AU024550|Fliiap1	leucine rich repeat (in FLII) interacting protein 1	protein-coding	0.654775631595966	0.000191936237160663
Merged-chr1-91181501-1	chr1	91181361	91181643	+	1	NA	intron (NM_178401, intron 1 of 2)	intron (NM_178401, intron 1 of 2)	1680	NM_001168392	51801	Mm.3272	NM_016894	ENSMUSG00000034353	Ramp1	9130218E19Rik	receptor (calcitonin) activity modifying protein 1	protein-coding	1.28970957738599	0.000221984841690261
Merged-chr1-91449759-2	chr1	91449451	91449960	+	0	NA	intron (NM_011066, intron 3 of 22)	intron (NM_011066, intron 3 of 22)	9623	NM_011066	18627	Mm.482463	NM_011066	ENSMUSG00000055866	Per2	mKIAA0347|mPer2	period circadian clock 2	protein-coding	1.03654436404726	0.000294550236894574
Merged-chr1-91650724-3	chr1	91650255	91650954	+	4	NA	Intergenic	Intergenic	109524	NM_023046	65247	Mm.234152	NM_023046	ENSMUSG00000026311	Asb1	1700029O08Rik|1700054C17Rik|AI426616|AI851378|mKIAA1146	ankyrin repeat and SOCS box-containing 1	protein-coding	0.902165818982097	0.000412355111917022
Merged-chr1-92069624-1	chr1	92069483	92069766	+	7	NA	intron (NM_207225, intron 2 of 26)	intron (NM_207225, intron 2 of 26)	110717	NM_207225	208727	Mm.318567	NM_207225	ENSMUSG00000026313	Hdac4	4932408F19Rik|HD4	histone deacetylase 4	protein-coding	0.158575069794366	0.000208786820087541
Merged-chr1-92219343-1	chr1	92219239	92219449	+	0	NA	Intergenic	(TCTA)n|Simple_repeat|Simple_repeat	-39003	NM_207225	208727	Mm.318567	NM_207225	ENSMUSG00000026313	Hdac4	4932408F19Rik|HD4	histone deacetylase 4	protein-coding	2.55528423870395	7.87314757100656e-05
Merged-chr1-92328474-1	chr1	92328335	92328615	+	2	NA	Intergenic	(TAGA)n|Simple_repeat|Simple_repeat	136067	NR_105865	102465542		NR_105865	ENSMUSG00000098288	Mir6900	Gm27708|mmu-mir-6900	microRNA 6900	ncRNA	2.47706125180485	0.000222097746610725
Merged-chr1-92369108-1	chr1	92368919	92369299	+	2	NA	Intergenic	RMER1A|Other|Other	95433	NR_105865	102465542		NR_105865	ENSMUSG00000098288	Mir6900	Gm27708|mmu-mir-6900	microRNA 6900	ncRNA	0.0898131088127973	0.000199241066319782
Merged-chr1-92641660-1	chr1	92641557	92641765	+	0	NA	non-coding (NR_028108, exon 1 of 3)	non-coding (NR_028108, exon 1 of 3)	287	NR_028108	66915	Mm.30179	NM_001163425	ENSMUSG00000073616	Myeov2	1110002M09Rik|Cops9	myeloma overexpressed 2	protein-coding	0.865973772495181	0.000206838471294445
Merged-chr1-93094143-2	chr1	93093944	93094365	+	12	NA	intron (NM_001294149, intron 1 of 47)	(TAGA)n|Simple_repeat|Simple_repeat	7720	NM_001294149	16560	Mm.276408	NM_008440	ENSMUSG00000014602	Kif1a	ATSV|C630002N23Rik|Gm1626|Kns1	kinesin family member 1A	protein-coding	2.79532609143068	0.000403127718034753
Merged-chr1-93335367-3	chr1	93335094	93335721	+	1	NA	intron (NM_080850, intron 3 of 17)	intron (NM_080850, intron 3 of 17)	7381	NM_080850	269224	Mm.379454	NM_080850	ENSMUSG00000026274	Pask	mKIAA0135	PAS domain containing serine/threonine kinase	protein-coding	1.35666171391696	0.000383846498242635
Merged-chr1-93462308-1	chr1	93462210	93462407	+	0	NA	intron (NM_133808, intron 1 of 27)	intron (NM_133808, intron 1 of 27)	-16607	NM_001301364	110611	Mm.30012	NM_133808	ENSMUSG00000034088	Hdlbp	1110005P14Rik|AA960365|AI118566|D1Ertd101e	high density lipoprotein (HDL) binding protein	protein-coding	7.28256008030625	0.000128048968446778
Merged-chr1-93654615-2	chr1	93654345	93654873	+	0	NA	Intergenic	Intergenic	-18882	NM_021537	59041	Mm.28761	NM_021537	ENSMUSG00000026277	Stk25	1500019J11Rik|AU018434|C86992|Ste20-like|Ysk1	serine/threonine kinase 25 (yeast)	protein-coding	0.458847169776271	0.000253240727533956
Merged-chr1-93857550-1	chr1	93857402	93857699	+	0	NA	Intergenic	Intergenic	-3794	NM_199366	381334	Mm.482878	NM_199366	ENSMUSG00000094651	Gal3st2	GP3ST|Gm988	galactose-3-O-sulfotransferase 2	protein-coding	1.32410183278295	9.3913308288213e-05
Merged-chr1-94047258-3	chr1	94047008	94047658	+	4	NA	intron (NM_008798, intron 1 of 4)	intron (NM_008798, intron 1 of 4)	5220	NM_008798	18566	Mm.5024	NM_008798	ENSMUSG00000026285	Pdcd1	Ly101|PD-1|Pdc1	programmed cell death 1	protein-coding	1.61930202494019	0.000493879059466872
Merged-chr1-94062085-1	chr1	94061913	94062258	+	6	NA	Intergenic	(TCTA)n|Simple_repeat|Simple_repeat	-9532	NM_008798	18566	Mm.5024	NM_008798	ENSMUSG00000026285	Pdcd1	Ly101|PD-1|Pdc1	programmed cell death 1	protein-coding	2.33665029314639	0.000351630627085795
Merged-chr1-94215709-2	chr1	94215540	94215891	+	1	NA	Intergenic	Lx8|LINE|L1	-163162	NM_008798	18566	Mm.5024	NM_008798	ENSMUSG00000026285	Pdcd1	Ly101|PD-1|Pdc1	programmed cell death 1	protein-coding	0.907254959499432	0.000235549502443749
Merged-chr1-94714309-1	chr1	94714048	94714571	+	2	NA	Intergenic	L1M4|LINE|L1	-83133	NR_040473	74689	Mm.399187	NR_040473	ENSMUSG00000100518	4930440C22Rik	-	RIKEN cDNA 4930440C22 gene	ncRNA	0.746929239005769	0.000176277636232709
Merged-chr1-95344800-1	chr1	95344704	95344898	+	6	NA	Intergenic	(TCTA)n|Simple_repeat|Simple_repeat	31173	NM_026321	67698	Mm.272705	NM_026321	ENSMUSG00000051185	Fam174a	2310044D20Rik|Fam174|Naa6|Tmem157	family with sequence similarity 174, member A	protein-coding	0.50792266072362	0.000227508015580185
Merged-chr1-95587662-1	chr1	95587554	95587772	+	4	NA	TTS (NM_009183)	TTS (NM_009183)	79931	NM_009183	20452	Mm.306228	NM_009183	ENSMUSG00000040710	St8sia4	PST|PST-1|SIAT8-D|ST8SiaIV|Siat8d	ST8 alpha-N-acetyl-neuraminide alpha-2,8-sialyltransferase 4	protein-coding	3.15262341138799	0.000173538649122985
Merged-chr1-95655886-2	chr1	95655692	95656044	+	2	NA	intron (NM_009183, intron 2 of 4)	intron (NM_009183, intron 2 of 4)	11726	NM_009183	20452	Mm.306228	NM_009183	ENSMUSG00000040710	St8sia4	PST|PST-1|SIAT8-D|ST8SiaIV|Siat8d	ST8 alpha-N-acetyl-neuraminide alpha-2,8-sialyltransferase 4	protein-coding	0.609249309562709	0.000348799020171573
Merged-chr1-9687098-4	chr1	9686819	9687513	+	6	NA	intron (NM_008651, intron 5 of 15)	intron (NM_008651, intron 5 of 15)	13043	NM_008651	17864	Mm.479	NM_008651	ENSMUSG00000025912	Mybl1	A-myb|G1-419-6|repro9	myeloblastosis oncogene-like 1	protein-coding	0.918831507259547	0.000658540575747934
Merged-chr1-97572937-1	chr1	97572835	97573040	+	0	NA	Intergenic	Intergenic	89081	NM_133825	52392	Mm.12309	NM_133825	ENSMUSG00000044768	D1Ertd622e	AI987691|AW047450	DNA segment, Chr 1, ERATO Doi 622, expressed	protein-coding	0.307930658786734	8.21903583963204e-05
Merged-chr1-97573277-1	chr1	97573181	97573374	+	1	NA	Intergenic	Intergenic	88741	NM_133825	52392	Mm.12309	NM_133825	ENSMUSG00000044768	D1Ertd622e	AI987691|AW047450	DNA segment, Chr 1, ERATO Doi 622, expressed	protein-coding	1.40435042870919	0.000102403115574843
Merged-chr1-97789951-1	chr1	97789801	97790103	+	0	NA	intron (NM_026250, intron 7 of 7)	B2_Mm2|SINE|B2	19780	NM_026250	252876	Mm.86090	NM_026250	ENSMUSG00000026333	Gin1	4930429M06Rik|8430411H10Rik|Gin-1|Zh2c2	gypsy retrotransposon integrase 1	protein-coding	1.19692821042527	0.000162081391413086
Merged-chr1-97796582-1	chr1	97796421	97796744	+	2	NA	Intergenic	L1MA9|LINE|L1	26410	NM_026250	252876	Mm.86090	NM_026250	ENSMUSG00000026333	Gin1	4930429M06Rik|8430411H10Rik|Gin-1|Zh2c2	gypsy retrotransposon integrase 1	protein-coding	9.93076374587216	0.000112488538766173
Merged-chr1-98354375-1	chr1	98354229	98354522	+	6	NA	Intergenic	(TCTA)n|Simple_repeat|Simple_repeat	-66749	NM_027584	70866	Mm.389164	NM_027584	ENSMUSG00000026336	Slco6d1	4921511I05Rik	solute carrier organic anion transporter family, member 6d1	protein-coding	0.490408086215909	0.000110901389545624
Merged-chr1-98486605-1	chr1	98486486	98486726	+	3	NA	intron (NM_001164233, intron 8 of 12)	intron (NM_001164233, intron 8 of 12)	65482	NM_001164233	70866	Mm.389164	NM_027584	ENSMUSG00000026336	Slco6d1	4921511I05Rik	solute carrier organic anion transporter family, member 6d1	protein-coding	5.14928490526704	6.47307563585775e-05
Merged-chr1-9875424-2	chr1	9875220	9875646	+	2	NA	intron (NM_177547, intron 5 of 16)	MT2_Mm|LTR|ERVL	27152	NM_001037759	170755	Mm.336410	NM_133220	ENSMUSG00000025915	Sgk3	2510015P22Rik|A330005P07Rik|Cisk|fy|fz	serum/glucocorticoid regulated kinase 3	protein-coding	1.04162677512259	0.00033145453313366
Merged-chr1-99191359-1	chr1	99191254	99191465	+	0	NA	Intergenic	ERVB2_1A-I_MM-int|LTR|ERVK	-581406	NM_172851	241175	Mm.251301	NM_172851	ENSMUSG00000067028	Cntnap5b	C230078M14Rik|Caspr5-2	contactin associated protein-like 5B	protein-coding	1.29531701033115	0.000128090687233895
Merged-chr1-99769941-1	chr1	99769846	99770038	+	2	NA	Intergenic	ID_B1|SINE|B4	-2823	NM_172851	241175	Mm.251301	NM_172851	ENSMUSG00000067028	Cntnap5b	C230078M14Rik|Caspr5-2	contactin associated protein-like 5B	protein-coding	2.6972444741875	6.28297475553871e-05
Merged-chr10-10433295-2	chr10	10433095	10433497	+	2	NA	intron (NM_001127353, intron 7 of 36)	(TAGA)n|Simple_repeat|Simple_repeat	39018	NM_001127353	215772	Mm.246573	NM_172547	ENSMUSG00000050994	Adgb	9130014G24Rik	androglobin	protein-coding	1.38659631456622	0.000341791742244611
Merged-chr10-105581641-1	chr10	105581536	105581747	+	6	NA	intron (NR_038032, intron 2 of 2)	L1MC4|LINE|L1	7090	NR_038032	327812	Mm.191660	NR_038032	ENSMUSG00000085282	Gm15663	9330159K06|OTTMUSG00000025047	predicted gene 15663	ncRNA	3.11553372419519	7.81766989800663e-05
Merged-chr10-105743338-6	chr10	105742864	105743717	+	4	NA	Intergenic	(TCTA)n|Simple_repeat|Simple_repeat	98090	NM_207522	216292	Mm.250875	NM_207522	ENSMUSG00000036009	Mettl25	-	methyltransferase like 25	protein-coding	1.61888362767259	0.00103437183535856
Merged-chr10-107280809-1	chr10	107280678	107280941	+	1	NA	intron (NM_001284329, intron 1 of 5)	intron (NM_001284329, intron 1 of 5)	8415	NM_001284329	108030	Mm.268025	NM_001033223	ENSMUSG00000019906	Lin7a	AI848705|LIN-7A|MALS-1|TIP-33|Veli|Veli1	lin-7 homolog A (C. elegans)	protein-coding	Inf	4.92842406337464e-05
Merged-chr10-10753598-2	chr10	10753372	10753830	+	3	NA	intron (NR_046010, intron 1 of 2)	(CA)n|Simple_repeat|Simple_repeat	2555	NR_046010	78056	Mm.271285	NR_046010		4930567K20Rik	1700038H22Rik	RIKEN cDNA 4930567K20 gene	ncRNA	3.02972453263896	0.000303406571467342
Merged-chr10-107713799-3	chr10	107713448	107714155	+	5	NA	intron (NM_001081432, intron 4 of 44)	(TAGA)n|Simple_repeat|Simple_repeat	6226	NM_001081432	237523	Mm.391418	NM_001081432	ENSMUSG00000035916	Ptprq	-	protein tyrosine phosphatase, receptor type, Q	protein-coding	1.62608997008433	0.000741403681739627
Merged-chr10-107977536-1	chr10	107977370	107977703	+	2	NA	non-coding (NR_131147, exon 6 of 6)	non-coding (NR_131147, exon 6 of 6)	30891	NR_131147	628877	Mm.363120	NR_131147		Gm29685	-	predicted gene, 29685	ncRNA	2.44541329477933	0.00019704921666665
Merged-chr10-108087581-6	chr10	108086722	108088356	+	9	NA	Intergenic	(TAGA)n|Simple_repeat|Simple_repeat	-74861	NM_027892	17931	Mm.422959	NM_027892	ENSMUSG00000019907	Ppp1r12a	1200015F06Rik|5730577I22Rik|AA792106|AV099298|D10Ertd625e|Mypt1	protein phosphatase 1, regulatory (inhibitor) subunit 12A	protein-coding	1.84990813668228	0.00429446815468628
Merged-chr10-108300800-1	chr10	108300691	108300910	+	0	NA	Intergenic	Intergenic	-31389	NM_054056	114774	Mm.391419	NM_054056	ENSMUSG00000035873	Pawr	2310001G03Rik|PAR4|Par-4	PRKC, apoptosis, WT1, regulator	protein-coding	1.04323174704112	0.000160186831223426
Merged-chr10-109119071-1	chr10	109118946	109119197	+	0	NA	Intergenic	(TCTA)n|Simple_repeat|Simple_repeat	-108096	NM_009306	20979	Mm.289702	NM_009306	ENSMUSG00000035864	Syt1	AW124717|G630098F17Rik|SytI	synaptotagmin I	protein-coding	5.63123767965164	0.000270588321821914
Merged-chr10-110812303-1	chr10	110812145	110812462	+	0	NA	intron (NR_045979, intron 2 of 2)	intron (NR_045979, intron 2 of 2)	66838	NM_178609	52679	Mm.11747	NM_178609	ENSMUSG00000020185	E2f7	A630014C11Rik|D10Ertd739e	E2F transcription factor 7	protein-coding	0.479747040863389	0.000129047827065678
Merged-chr10-110841703-1	chr10	110841568	110841840	+	0	NA	intron (NR_045979, intron 2 of 2)	intron (NR_045979, intron 2 of 2)	54803	NR_045979	75630	Mm.392786	NR_045979	ENSMUSG00000101801	1700020G17Rik	4930480D05Rik	RIKEN cDNA 1700020G17 gene	ncRNA	0.487223618123598	0.000170316375289985
Merged-chr10-111207314-3	chr10	111207135	111207487	+	0	NA	intron (NM_001003717, intron 2 of 22)	intron (NM_001003717, intron 2 of 22)	42509	NM_001003717	237542	Mm.220204	NM_175489	ENSMUSG00000020189	Osbpl8	AA536976|AA536995|C730029P18Rik|D330025H14Rik|ORP-8	oxysterol binding protein-like 8	protein-coding	0.347268670188423	0.00034476778160084
Merged-chr10-111234192-3	chr10	111233928	111234587	+	0	NA	intron (NM_175489, intron 4 of 23)	intron (NM_175489, intron 4 of 23)	-64422	NM_027914	71769	Mm.45256	NM_027914	ENSMUSG00000035759	Bbs10	1300007O09Rik|AI452285	Bardet-Biedl syndrome 10 (human)	protein-coding	0.395254278442673	0.00028353283292359
Merged-chr10-111441135-1	chr10	111440981	111441290	+	2	NA	Intergenic	ORR1E|LTR|ERVL-MaLR	-32057	NM_015781	53605	Mm.290407	NM_015781	ENSMUSG00000058799	Nap1l1	AA407126|AI256722|D10Ertd68e|NAP-1	nucleosome assembly protein 1-like 1	protein-coding	0.596442267019349	5.46771922174113e-05
Merged-chr10-111515008-2	chr10	111514902	111515117	+	0	NA	Intergenic	RSINE1|SINE|B4	8723	NM_009344	21664	Mm.3117	NM_009344	ENSMUSG00000020205	Phlda1	DT1P1B11|TDAG51|Tdag	pleckstrin homology like domain, family A, member 1	protein-coding	1.83903032330966	0.000174237746430362
Merged-chr10-111609882-2	chr10	111609664	111610174	+	11	NA	Intergenic	Intergenic	-15646	NR_045344	71321	Mm.410785	NR_045344	ENSMUSG00000097082	4933440J02Rik	-	RIKEN cDNA 4933440J02 gene	ncRNA	0.707535330494708	0.000296177460464933
Merged-chr10-111681029-1	chr10	111680929	111681131	+	0	NA	Intergenic	RLTR26_Mus|LTR|ERVK	-86757	NR_045344	71321	Mm.410785	NR_045344	ENSMUSG00000097082	4933440J02Rik	-	RIKEN cDNA 4933440J02 gene	ncRNA	0.813044985042165	5.56885744300606e-05
Merged-chr10-112011824-3	chr10	112011488	112012165	+	4	NA	Intergenic	Intergenic	-14562	NM_028608	73690	Mm.173790	NM_028608	ENSMUSG00000056888	Glipr1	2410114O14Rik|RTVP-1|RTVP1|mRTVP-1	GLI pathogenesis-related 1 (glioma)	protein-coding	1.04125378869082	0.000387329782330212
Merged-chr10-113040151-2	chr10	113039990	113040307	+	6	NA	Intergenic	(TCTA)n|Simple_repeat|Simple_repeat	-111122	NM_001033474	382423	Mm.431239	NM_001033474	ENSMUSG00000074748	Atxn7l3b	4921506J03Rik|6230409E21Rik|AI315132|ENSMUSG00000074747	ataxin 7-like 3B	protein-coding	0.461429426575878	0.000273546408390352
Merged-chr10-113481324-2	chr10	113481102	113481554	+	2	NA	Intergenic	Lx8|LINE|L1	-105250	NR_035418	100316831		NR_035418	ENSMUSG00000080594	Mir669h	Mirn669h|mir-669h|mmu-mir-669h	microRNA 669h	ncRNA	1.48173300335235	0.000257915054345083
Merged-chr10-114615013-2	chr10	114614742	114615241	+	5	NA	intron (NM_146241, intron 3 of 18)	(TAGA)n|Simple_repeat|Simple_repeat	186379	NM_146241	237553	Mm.445550	NM_146241	ENSMUSG00000050663	Trhde	9330155P21Rik	TRH-degrading enzyme	protein-coding	2.92405821406236	0.00027012141320906
Merged-chr10-114815941-1	chr10	114815700	114816184	+	2	NA	Intergenic	(TAGA)n|Simple_repeat|Simple_repeat	-14572	NM_146241	237553	Mm.445550	NM_146241	ENSMUSG00000050663	Trhde	9330155P21Rik	TRH-degrading enzyme	protein-coding	1.19799689632743	0.000368183850789262
Merged-chr10-114984818-1	chr10	114984611	114985027	+	8	NA	Intergenic	B4A|SINE|B4	-183449	NM_146241	237553	Mm.445550	NM_146241	ENSMUSG00000050663	Trhde	9330155P21Rik	TRH-degrading enzyme	protein-coding	1.80559340834039	0.000150522551332415
Merged-chr10-115250416-2	chr10	115250258	115250561	+	2	NA	intron (NM_025706, intron 1 of 16)	intron (NM_025706, intron 1 of 16)	1084	NM_025706	66687	Mm.22252	NM_025706	ENSMUSG00000020130	Tbc1d15	4432405K22Rik|AU022358|AU023730|AW557774|Ly6dl|Rab7-GAP	TBC1 domain family, member 15	protein-coding	0.76097806481779	0.000203867417739007
Merged-chr10-115842680-1	chr10	115842564	115842797	+	0	NA	intron (NM_146010, intron 6 of 7)	B2_Mm1t|SINE|B2	25396	NM_001168679	216350	Mm.22270	NM_146010	ENSMUSG00000034127	Tspan8	C76990|E330007O21Rik|Tm4sf3	tetraspanin 8	protein-coding	0.611123922822902	0.000139612420694927
Merged-chr10-116469282-1	chr10	116469153	116469413	+	6	NA	intron (NM_021452, intron 1 of 2)	(TCTA)n|Simple_repeat|Simple_repeat	-3880	NR_130644	100504412	Mm.398212	NR_130644	ENSMUSG00000085837	Kcnmb4os2	4933400F03Rik	potassium large conductance calcium-activated channel, subfamily M, beta member 4, opposite strand 2	ncRNA	0.82215473277373	0.000221039771674797
Merged-chr10-116880731-2	chr10	116880570	116880872	+	2	NA	intron (NM_001033333, intron 1 of 24)	Lx8|LINE|L1	16158	NM_001033333	237558	Mm.336386	NM_001033333	ENSMUSG00000034057	Myrfl	Gm239	myelin regulatory factor-like	protein-coding	0.659775827331712	0.000251898541986183
Merged-chr10-117338418-1	chr10	117338085	117338752	+	4	NA	Intergenic	B3|SINE|B2	38555	NM_001013391	432508	Mm.478881	NM_001013391	ENSMUSG00000055531	Cpsf6	4733401N12Rik|AI256641|CFIM|CFIM68|HPBRII-4|HPBRII-7	cleavage and polyadenylation specific factor 6	protein-coding	1.22602021553977	0.000220548088027308
Merged-chr10-117377375-1	chr10	117377227	117377524	+	0	NA	promoter-TSS (NM_001013391)	promoter-TSS (NM_001013391)	-402	NM_001310609	432508	Mm.478881	NM_001013391	ENSMUSG00000055531	Cpsf6	4733401N12Rik|AI256641|CFIM|CFIM68|HPBRII-4|HPBRII-7	cleavage and polyadenylation specific factor 6	protein-coding	0.543221264731468	0.000149294845382477
Merged-chr10-117390107-1	chr10	117389925	117390290	+	1	NA	Intergenic	Intergenic	-13134	NM_001310609	432508	Mm.478881	NM_001013391	ENSMUSG00000055531	Cpsf6	4733401N12Rik|AI256641|CFIM|CFIM68|HPBRII-4|HPBRII-7	cleavage and polyadenylation specific factor 6	protein-coding	0.200621489815599	4.43377730270946e-05
Merged-chr10-117497592-1	chr10	117497494	117497692	+	0	NA	Intergenic	L1ME3|LINE|L1	-120620	NM_001310609	432508	Mm.478881	NM_001013391	ENSMUSG00000055531	Cpsf6	4733401N12Rik|AI256641|CFIM|CFIM68|HPBRII-4|HPBRII-7	cleavage and polyadenylation specific factor 6	protein-coding	1.69756645228584	0.000125015013817577
Merged-chr10-117498143-3	chr10	117497830	117498441	+	8	NA	Intergenic	Intergenic	-121162	NM_001310609	432508	Mm.478881	NM_001013391	ENSMUSG00000055531	Cpsf6	4733401N12Rik|AI256641|CFIM|CFIM68|HPBRII-4|HPBRII-7	cleavage and polyadenylation specific factor 6	protein-coding	0.438344214049151	0.000603177113690271
Merged-chr10-117543177-4	chr10	117542882	117543513	+	2	NA	Intergenic	Intergenic	-86303	NM_027468	70574	Mm.339332	NM_027468	ENSMUSG00000020183	Cpm	1110060I01Rik|5730456K23Rik|AA589379|E030045M14Rik	carboxypeptidase M	protein-coding	0.519698671570102	0.000560392410370016
Merged-chr10-117626930-1	chr10	117626721	117627141	+	2	NA	Intergenic	CT-rich|Low_complexity|Low_complexity	-2569	NM_027468	70574	Mm.339332	NM_027468	ENSMUSG00000020183	Cpm	1110060I01Rik|5730456K23Rik|AA589379|E030045M14Rik	carboxypeptidase M	protein-coding	0.403865482766043	0.000284049109981148
Merged-chr10-117631619-1	chr10	117631410	117631829	+	0	NA	intron (NM_027468, intron 2 of 8)	intron (NM_027468, intron 2 of 8)	2119	NM_027468	70574	Mm.339332	NM_027468	ENSMUSG00000020183	Cpm	1110060I01Rik|5730456K23Rik|AA589379|E030045M14Rik	carboxypeptidase M	protein-coding	1.47122425864773	0.000160778906581811
Merged-chr10-117830368-1	chr10	117830081	117830656	+	0	NA	intron (NM_024457, intron 1 of 7)	intron (NM_024457, intron 1 of 7)	15606	NM_024457	215449	Mm.233009	NM_024457	ENSMUSG00000052681	Rap1b	2810443E11Rik	RAS related protein 1b	protein-coding	1.9888772385423	0.000360625207255723
Merged-chr10-117843978-3	chr10	117843836	117844096	+	4	NA	intron (NM_024457, intron 1 of 7)	intron (NM_024457, intron 1 of 7)	2008	NM_024457	215449	Mm.233009	NM_024457	ENSMUSG00000052681	Rap1b	2810443E11Rik	RAS related protein 1b	protein-coding	0.525437235231331	0.000432607751436609
Merged-chr10-117861215-5	chr10	117861020	117861465	+	0	NA	Intergenic	Intergenic	-15268	NM_024457	215449	Mm.233009	NM_024457	ENSMUSG00000052681	Rap1b	2810443E11Rik	RAS related protein 1b	protein-coding	0.630524682277597	0.000468395853593419
Merged-chr10-117891829-1	chr10	117891694	117891965	+	1	NA	Intergenic	Intergenic	-33630	NR_045342	71067	Mm.410793	NR_045342		4933411E08Rik	-	RIKEN cDNA 4933411E08 gene	ncRNA	1.40780941991291	0.000213501675025908
Merged-chr10-117894978-2	chr10	117894605	117895348	+	6	NA	Intergenic	Intergenic	-30483	NR_045342	71067	Mm.410793	NR_045342		4933411E08Rik	-	RIKEN cDNA 4933411E08 gene	ncRNA	0.46989672139319	0.000497858195976166
Merged-chr10-117918688-6	chr10	117918404	117918956	+	4	NA	Intergenic	Intergenic	-6779	NR_045342	71067	Mm.410793	NR_045342		4933411E08Rik	-	RIKEN cDNA 4933411E08 gene	ncRNA	0.502624657758654	0.00103820941662772
Merged-chr10-117984488-2	chr10	117984295	117984666	+	10	NA	Intergenic	Intergenic	59021	NR_045342	71067	Mm.410793	NR_045342		4933411E08Rik	-	RIKEN cDNA 4933411E08 gene	ncRNA	1.6932958448587	0.000479419332544621
Merged-chr10-118007294-2	chr10	118007125	118007458	+	2	NA	Intergenic	ORR1F|LTR|ERVL-MaLR	81832	NR_045342	71067	Mm.410793	NR_045342		4933411E08Rik	-	RIKEN cDNA 4933411E08 gene	ncRNA	0.675843643816299	0.00034039246883461
Merged-chr10-118024166-1	chr10	118024022	118024312	+	2	NA	Intergenic	RMER19B|LTR|ERVK	98708	NR_045342	71067	Mm.410793	NR_045342		4933411E08Rik	-	RIKEN cDNA 4933411E08 gene	ncRNA	0.846457792646637	0.000154450552710889
Merged-chr10-118172762-2	chr10	118172522	118173008	+	16	NA	Intergenic	Intergenic	30978	NM_001162904	17245	Mm.101191	NM_010785	ENSMUSG00000020212	Mdm1	Arrd2|Mdm-1	transformed mouse 3T3 cell double minute 1	protein-coding	1.64199136009791	0.000523582126988231
Merged-chr10-118412909-1	chr10	118412700	118413120	+	2	NA	Intergenic	Tigger7|DNA|TcMar-Tigger	-28136	NM_008337	15978	Mm.240327	NM_008337	ENSMUSG00000055170	Ifng	IFN-g|Ifg	interferon gamma	protein-coding	0.51793098901374	0.000184820666480716
Merged-chr10-118414751-1	chr10	118414599	118414905	+	1	NA	Intergenic	RMER12C|LTR|ERVK	-26294	NM_008337	15978	Mm.240327	NM_008337	ENSMUSG00000055170	Ifng	IFN-g|Ifg	interferon gamma	protein-coding	1.04769000237035	0.00034148489691756
Merged-chr10-118422405-1	chr10	118422233	118422578	+	2	NA	Intergenic	MT2_Mm|LTR|ERVL	-18641	NM_008337	15978	Mm.240327	NM_008337	ENSMUSG00000055170	Ifng	IFN-g|Ifg	interferon gamma	protein-coding	0.955197839569793	0.00015512689305425
Merged-chr10-118443414-1	chr10	118443299	118443531	+	0	NA	intron (NM_008337, intron 3 of 3)	intron (NM_008337, intron 3 of 3)	2369	NM_008337	15978	Mm.240327	NM_008337	ENSMUSG00000055170	Ifng	IFN-g|Ifg	interferon gamma	protein-coding	Inf	3.64325834500079e-05
Merged-chr10-118481741-3	chr10	118481545	118482028	+	1	NA	Intergenic	Intergenic	40740	NM_008337	15978	Mm.240327	NM_008337	ENSMUSG00000055170	Ifng	IFN-g|Ifg	interferon gamma	protein-coding	0.887061685361129	0.000486827964538057
Merged-chr10-118507742-1	chr10	118507553	118507933	+	1	NA	intron (NR_104123, intron 4 of 4)	intron (NR_104123, intron 4 of 4)	48782	NR_104123	103214	Mm.30529	NR_104123		Tmevpg1	AI447422	Theiler's murine encephalomyelitis virus persistence candidate gene 1	ncRNA	0.932786514503456	0.000294931428093891
Merged-chr10-118540448-1	chr10	118540347	118540551	+	15	NA	intron (NR_104123, intron 1 of 4)	intron (NR_104123, intron 1 of 4)	16076	NR_104123	103214	Mm.30529	NR_104123		Tmevpg1	AI447422	Theiler's murine encephalomyelitis virus persistence candidate gene 1	ncRNA	1.02036521164278	0.000269339625594076
Merged-chr10-118540685-1	chr10	118540574	118540798	+	15	NA	intron (NR_104123, intron 1 of 4)	(TCTA)n|Simple_repeat|Simple_repeat	15839	NR_104123	103214	Mm.30529	NR_104123		Tmevpg1	AI447422	Theiler's murine encephalomyelitis virus persistence candidate gene 1	ncRNA	1.31518532212448	0.000329854305061482
Merged-chr10-118566664-5	chr10	118566401	118566866	+	4	NA	Intergenic	(TCTA)n|Simple_repeat|Simple_repeat	-10108	NR_104123	103214	Mm.30529	NR_104123		Tmevpg1	AI447422	Theiler's murine encephalomyelitis virus persistence candidate gene 1	ncRNA	0.822888144667373	0.000643818951784606
Merged-chr10-118606626-1	chr10	118606451	118606802	+	2	NA	Intergenic	Intergenic	-50101	NR_104123	103214	Mm.30529	NR_104123		Tmevpg1	AI447422	Theiler's murine encephalomyelitis virus persistence candidate gene 1	ncRNA	0.735612129323863	0.000152749115901253
Merged-chr10-118658913-3	chr10	118658659	118659425	+	7	NA	Intergenic	MTB|LTR|ERVL-MaLR	-102517	NR_104123	103214	Mm.30529	NR_104123		Tmevpg1	AI447422	Theiler's murine encephalomyelitis virus persistence candidate gene 1	ncRNA	1.04769000237035	0.000588675294347591
Merged-chr10-118723679-1	chr10	118723537	118723822	+	1	NA	Intergenic	B1_Mus1|SINE|Alu	145224	NM_001014390	69181	Mm.45565	NM_001014390	ENSMUSG00000028630	Dyrk2	1810038L18Rik	dual-specificity tyrosine-(Y)-phosphorylation regulated kinase 2	protein-coding	1.09155348222251	0.000256182575511846
Merged-chr10-118764503-1	chr10	118764240	118764767	+	12	NA	Intergenic	Lx10|LINE|L1	104400	NM_001014390	69181	Mm.45565	NM_001014390	ENSMUSG00000028630	Dyrk2	1810038L18Rik	dual-specificity tyrosine-(Y)-phosphorylation regulated kinase 2	protein-coding	1.23582837726409	0.000301549683539381
Merged-chr10-118769372-6	chr10	118768899	118769905	+	10	NA	Intergenic	(TAGA)n|Simple_repeat|Simple_repeat	99501	NM_001014390	69181	Mm.45565	NM_001014390	ENSMUSG00000028630	Dyrk2	1810038L18Rik	dual-specificity tyrosine-(Y)-phosphorylation regulated kinase 2	protein-coding	2.21325161002965	0.00152511498419215
Merged-chr10-119306482-1	chr10	119306334	119306631	+	8	NA	Intergenic	(TCTA)n|Simple_repeat|Simple_repeat	-13752	NR_126086	74905	Mm.399357	NR_126085		4930477N07Rik	-	RIKEN cDNA 4930477N07 gene	ncRNA	2.72005415261615	0.000235931137036316
Merged-chr10-12000808-1	chr10	12000644	12000973	+	6	NA	Intergenic	(TAGA)n|Simple_repeat|Simple_repeat	391584	NM_013898	30058	Mm.214504	NM_013898	ENSMUSG00000048007	Timm8a1	DXHXS1274E|Ddp1|Fci-12|Tim8a|Timm8a	translocase of inner mitochondrial membrane 8A1	protein-coding	47.4469823413892	0.000179010436497585
Merged-chr10-120133112-1	chr10	120132949	120133276	+	5	NA	Intergenic	(TAGA)n|Simple_repeat|Simple_repeat	-20147	NM_080446	117599	Mm.214703	NM_080446	ENSMUSG00000020228	Helb	AI447783|D10Ertd664e	helicase (DNA) B	protein-coding	1.33747659877066	0.000229430206670022
Merged-chr10-12016429-6	chr10	12015691	12016972	+	40	NA	Intergenic	(TAGA)n|Simple_repeat|Simple_repeat	407107	NM_013898	30058	Mm.214504	NM_013898	ENSMUSG00000048007	Timm8a1	DXHXS1274E|Ddp1|Fci-12|Tim8a|Timm8a	translocase of inner mitochondrial membrane 8A1	protein-coding	2.12234040014385	0.00202057449288153
Merged-chr10-120186761-2	chr10	120186503	120187022	+	0	NA	intron (NM_028679, intron 1 of 11)	Lx8b|LINE|L1	14775	NM_028679	73914	Mm.146194	NM_028679	ENSMUSG00000020227	Irak3	4833428C18Rik|AI563835|IRAK-M	interleukin-1 receptor-associated kinase 3	protein-coding	1.23433221700106	0.000317213532036811
Merged-chr10-120202216-1	chr10	120202128	120202305	+	2	NA	promoter-TSS (NM_028679)	promoter-TSS (NM_028679)	-679	NM_028679	73914	Mm.146194	NM_028679	ENSMUSG00000020227	Irak3	4833428C18Rik|AI563835|IRAK-M	interleukin-1 receptor-associated kinase 3	protein-coding	0.511986042009409	0.000210206448373445
Merged-chr10-120581980-1	chr10	120581892	120582069	+	6	NA	Intergenic	Intergenic	-105511	NM_010441	15364	Mm.157190	NM_010441	ENSMUSG00000056758	Hmga2	9430083A20Rik|HMGI-C|Hmgic|pg|pygmy	high mobility group AT-hook 2	protein-coding	0.689636371241122	3.53316886829065e-05
Merged-chr10-120884244-1	chr10	120884142	120884348	+	0	NA	intron (NM_177092, intron 1 of 6)	intron (NM_177092, intron 1 of 6)	14726	NM_177092	320183	Mm.169755	NM_177092	ENSMUSG00000051236	Msrb3	D430026P16Rik|I-8-23|MsrB2	methionine sulfoxide reductase B3	protein-coding	1.003107449078	0.000118422360817465
Merged-chr10-121147883-6	chr10	121147419	121148394	+	24	NA	Intergenic	(TAGA)n|Simple_repeat|Simple_repeat	113902	NM_011915	24117	Mm.32831	NM_011915	ENSMUSG00000020218	Wif1	AW107799|WIF-1	Wnt inhibitory factor 1	protein-coding	1.5161024522139	0.00124285168787024
Merged-chr10-121159045-3	chr10	121158660	121159416	+	8	NA	Intergenic	Lx6|LINE|L1	125034	NM_011915	24117	Mm.32831	NM_011915	ENSMUSG00000020218	Wif1	AW107799|WIF-1	Wnt inhibitory factor 1	protein-coding	0.778883431048797	0.000394597131236379
Merged-chr10-121220033-3	chr10	121219880	121220214	+	3	NA	Intergenic	B2_Mm2|SINE|B2	91142	NM_029057	74694	Mm.233833	NM_029057	ENSMUSG00000052302	Tbc1d30	4930505D03Rik	TBC1 domain family, member 30	protein-coding	0.797856232574344	0.000301133787808538
Merged-chr10-121264188-5	chr10	121263936	121264437	+	5	NA	3' UTR (NM_029057, exon 12 of 12)	3' UTR (NM_029057, exon 12 of 12)	47003	NM_029057	74694	Mm.233833	NM_029057	ENSMUSG00000052302	Tbc1d30	4930505D03Rik	TBC1 domain family, member 30	protein-coding	0.653877448287879	0.000765810879745244
Merged-chr10-121419646-1	chr10	121419528	121419765	+	0	NA	intron (NM_138956, intron 1 of 4)	intron (NM_138956, intron 1 of 4)	54556	NM_029364	75612	Mm.207683	NM_029364	ENSMUSG00000034707	Gns	2610016K11Rik|AU042285|C87209|G6S|N28088	glucosamine (N-acetyl)-6-sulfatase	protein-coding	0.271014995014055	0.000175869198150707
Merged-chr10-121455794-6	chr10	121455433	121456182	+	2	NA	intron (NM_138956, intron 1 of 4)	intron (NM_138956, intron 1 of 4)	20443	NM_138956	192678	Mm.41265	NM_138956	ENSMUSG00000025795	Rassf3	AW212023|AW322379	Ras association (RalGDS/AF-6) domain family member 3	protein-coding	0.795734274508987	0.000965291288535014
Merged-chr10-121678989-5	chr10	121678557	121679706	+	7	NA	intron (NM_177335, intron 8 of 12)	B2_Mm2|SINE|B2	37430	NM_177335	216393	Mm.119759	NM_177335	ENSMUSG00000047642	D930020B18Rik	1500017I17Rik	RIKEN cDNA D930020B18 gene	protein-coding	0.957564064895719	0.000944175825914321
Merged-chr10-121992137-4	chr10	121991817	121992453	+	8	NA	intron (NM_001242411, intron 1 of 21)	(TCTA)n|Simple_repeat|Simple_repeat	55180	NM_001081037	117600	Mm.288698	NM_001081037	ENSMUSG00000020121	Srgap1	4930572H05Rik|Arhgap13	SLIT-ROBO Rho GTPase activating protein 1	protein-coding	1.2208031082396	0.0004575333350987
Merged-chr10-121995228-1	chr10	121995083	121995374	+	9	NA	intron (NM_001242411, intron 1 of 21)	(TAGA)n|Simple_repeat|Simple_repeat	52087	NM_001081037	117600	Mm.288698	NM_001081037	ENSMUSG00000020121	Srgap1	4930572H05Rik|Arhgap13	SLIT-ROBO Rho GTPase activating protein 1	protein-coding	1.12150701683802	0.00019605939037396
Merged-chr10-122197916-3	chr10	122197777	122198075	+	4	NA	Intergenic	Intergenic	78229	NR_027637	100043513	Mm.429141	NR_027637		Gm4489	Gm241	predicted gene 4489	ncRNA	0.551709096992897	0.000300613464225562
Merged-chr10-122278486-3	chr10	122277949	122278965	+	14	NA	Intergenic	Intergenic	158760	NR_027637	100043513	Mm.429141	NR_027637		Gm4489	Gm241	predicted gene 4489	ncRNA	1.51868310570088	0.000668795548328707
Merged-chr10-122314301-2	chr10	122314106	122314462	+	0	NA	Intergenic	Intergenic	-134215	NM_016847	54140	Mm.4351	NM_016847	ENSMUSG00000020123	Avpr1a	AVPR|Avpr1|V1a|V1aR	arginine vasopressin receptor 1A	protein-coding	0.512301304350548	0.000126997442124381
Merged-chr10-122404103-2	chr10	122403929	122404346	+	3	NA	Intergenic	Intergenic	-44362	NM_016847	54140	Mm.4351	NM_016847	ENSMUSG00000020123	Avpr1a	AVPR|Avpr1|V1a|V1aR	arginine vasopressin receptor 1A	protein-coding	0.965490919737571	0.000315887654839524
Merged-chr10-122449385-1	chr10	122449281	122449490	+	2	NA	exon (NM_016847, exon 1 of 2)	exon (NM_016847, exon 1 of 2)	886	NM_016847	54140	Mm.4351	NM_016847	ENSMUSG00000020123	Avpr1a	AVPR|Avpr1|V1a|V1aR	arginine vasopressin receptor 1A	protein-coding	0.860292151243162	0.000145522476746893
Merged-chr10-122568056-3	chr10	122567897	122568202	+	0	NA	intron (NR_040616, intron 1 of 2)	(TAGA)n|Simple_repeat|Simple_repeat	1842	NR_040616	319272	Mm.411763	NR_040616		A130077B15Rik	-	RIKEN cDNA A130077B15 gene	ncRNA	0.954307627230958	0.000331074926995893
Merged-chr10-122578915-3	chr10	122578739	122579135	+	0	NA	Intergenic	Intergenic	-9046	NR_040616	319272	Mm.411763	NR_040616		A130077B15Rik	-	RIKEN cDNA A130077B15 gene	ncRNA	0.426793829749223	0.000356357471696365
Merged-chr10-122727356-1	chr10	122727257	122727457	+	0	NA	intron (NM_176919, intron 1 of 8)	intron (NM_176919, intron 1 of 8)	48042	NR_106182	102466884		NR_106182	ENSMUSG00000099225	Mir8104	Gm27380|mmu-mir-8104	microRNA 8104	ncRNA	1.23073567790723	0.000155254905281144
Merged-chr10-122744639-1	chr10	122744541	122744738	+	2	NA	intron (NM_176919, intron 1 of 8)	intron (NM_176919, intron 1 of 8)	65324	NR_106182	102466884		NR_106182	ENSMUSG00000099225	Mir8104	Gm27380|mmu-mir-8104	microRNA 8104	ncRNA	Inf	4.89644980796332e-05
Merged-chr10-122769993-2	chr10	122769511	122770281	+	4	NA	intron (NM_176919, intron 1 of 8)	intron (NM_176919, intron 1 of 8)	90581	NR_106182	102466884		NR_106182	ENSMUSG00000099225	Mir8104	Gm27380|mmu-mir-8104	microRNA 8104	ncRNA	0.572142767251894	0.000311810650956256
Merged-chr10-124134987-3	chr10	124134564	124135405	+	27	NA	Intergenic	(TCTA)n|Simple_repeat|Simple_repeat	-334090	NR_028310	75030	Mm.159403	NR_028310		4930503E24Rik	-	eukaryotic translation initiation factor 3, subunit I pseudogene	pseudo	2.51298710075378	0.00083275601899171
Merged-chr10-124559485-1	chr10	124559310	124559662	+	2	NA	Intergenic	Intergenic	90412	NR_028310	75030	Mm.159403	NR_028310		4930503E24Rik	-	eukaryotic translation initiation factor 3, subunit I pseudogene	pseudo	1.33110766258604	0.000181741581940975
Merged-chr10-124848804-1	chr10	124848662	124848947	+	4	NA	Intergenic	(TAGA)n|Simple_repeat|Simple_repeat	379730	NR_028310	75030	Mm.159403	NR_028310		4930503E24Rik	-	eukaryotic translation initiation factor 3, subunit I pseudogene	pseudo	0.974447236247196	0.000241073503744416
Merged-chr10-12607629-1	chr10	12607523	12607737	+	1	NA	intron (NM_011682, intron 50 of 73)	intron (NM_011682, intron 50 of 73)	254105	NM_011682	22288	Mm.331784	NM_011682	ENSMUSG00000019820	Utrn	AA589569|DRP|Dmdl	utrophin	protein-coding	2.34769828507616	0.000226733130356161
Merged-chr10-126078171-5	chr10	126077753	126078683	+	6	NA	Intergenic	(TAGA)n|Simple_repeat|Simple_repeat	111999	NM_177152	320398	Mm.275586	NM_177152	ENSMUSG00000020105	Lrig3	9030421L11Rik|9130004I02Rik|9430095K15Rik|mKIAA3016	leucine-rich repeats and immunoglobulin-like domains 3	protein-coding	2.22394364679308	0.000622701722477797
Merged-chr10-126096988-1	chr10	126096812	126097165	+	1	NA	Intergenic	B4A|SINE|B4	130769	NM_177152	320398	Mm.275586	NM_177152	ENSMUSG00000020105	Lrig3	9030421L11Rik|9130004I02Rik|9430095K15Rik|mKIAA3016	leucine-rich repeats and immunoglobulin-like domains 3	protein-coding	2.29510984349045	0.000137210877542604
Merged-chr10-126346103-1	chr10	126345959	126346248	+	0	NA	Intergenic	(TAGA)n|Simple_repeat|Simple_repeat	364288	NR_105841	102465224		NR_105841	ENSMUSG00000098756	Mir378d	Gm27650|mmu-mir-378d	microRNA 378d	ncRNA	0.712624250282493	0.00024404676737922
Merged-chr10-12684790-1	chr10	12684692	12684890	+	0	NA	intron (NM_011682, intron 28 of 73)	B3|SINE|B2	176944	NM_011682	22288	Mm.331784	NM_011682	ENSMUSG00000019820	Utrn	AA589569|DRP|Dmdl	utrophin	protein-coding	2.37030575004356	0.000102626896960973
Merged-chr10-126901792-2	chr10	126901661	126901912	+	1	NA	promoter-TSS (NM_026858)	promoter-TSS (NM_026858)	-415	NM_001159559	68876	Mm.276769	NM_026858	ENSMUSG00000025436	Xrcc6bp1	1110068E08Rik|2410012H02Rik|Atp23	XRCC6 binding protein 1	protein-coding	0.358610913045383	0.000174623165779664
Merged-chr10-126905563-1	chr10	126905429	126905699	+	0	NA	Intergenic	B1_Mm|SINE|Alu	-4193	NM_001159559	68876	Mm.276769	NM_026858	ENSMUSG00000025436	Xrcc6bp1	1110068E08Rik|2410012H02Rik|Atp23	XRCC6 binding protein 1	protein-coding	0.577980958754464	0.000157894328090716
Merged-chr10-126941617-2	chr10	126941472	126941760	+	16	NA	Intergenic	(CA)n|Simple_repeat|Simple_repeat	-37101	NM_001113470	52468	Mm.29490	NM_146012	ENSMUSG00000078429	Ctdsp2	AI586070|D10Ertd73e|OS-4|OS4|SCP2	CTD (carboxy-terminal domain, RNA polymerase II, polypeptide A) small phosphatase 2	protein-coding	2.06445984681213	0.000265770875477465
Merged-chr10-127203987-1	chr10	127203824	127204152	+	4	NA	intron (NM_054097, intron 4 of 9)	intron (NM_054097, intron 4 of 9)	7634	NM_054097	117150	Mm.22682	NM_054097	ENSMUSG00000025417	Pip4k2c	Pip5k2c	phosphatidylinositol-5-phosphate 4-kinase, type II, gamma	protein-coding	1.56093305490673	0.000261955960644022
Merged-chr10-127225035-1	chr10	127224907	127225164	+	0	NA	TTS (NM_001039000)	TTS (NM_001039000)	-13413	NM_054097	117150	Mm.22682	NM_054097	ENSMUSG00000025417	Pip4k2c	Pip5k2c	phosphatidylinositol-5-phosphate 4-kinase, type II, gamma	protein-coding	1.16360464093047	0.000155229302835765
Merged-chr10-127320545-3	chr10	127320362	127320750	+	4	NA	Intergenic	B2_Mm1a|SINE|B2	-1408	NM_001285785	216445	Mm.227198	NM_146011	ENSMUSG00000040345	Arhgap9	AU043488	Rho GTPase activating protein 9	protein-coding	0.401242979631198	0.000332642276598418
Merged-chr10-127325506-1	chr10	127325404	127325609	+	0	NA	intron (NM_146011, intron 2 of 14)	intron (NM_146011, intron 2 of 14)	1779	NM_146011	216445	Mm.227198	NM_146011	ENSMUSG00000040345	Arhgap9	AU043488	Rho GTPase activating protein 9	protein-coding	0.367806064661932	8.09015878186714e-05
Merged-chr10-127378220-2	chr10	127377916	127378618	+	7	NA	Intergenic	MT2_Mm|LTR|ERVL	-7719	NM_010565	16325	Mm.2594	NM_010565	ENSMUSG00000025405	Inhbc	-	inhibin beta-C	protein-coding	3.0514280920101	0.000375439381263613
Merged-chr10-127409589-2	chr10	127409414	127409768	+	9	NA	intron (NM_001168292, intron 2 of 25)	intron (NM_001168292, intron 2 of 25)	-11276	NM_027900	71750	Mm.29342	NM_027900	ENSMUSG00000025404	R3hdm2	1300003K24Rik|AU041262|mKIAA1002	R3H domain containing 2	protein-coding	0.842610257225516	0.000249892721313366
Merged-chr10-127536500-1	chr10	127536363	127536639	+	7	NA	Intergenic	Intergenic	-1942	NM_183297	104080	Mm.437200	NM_183297	ENSMUSG00000040258	Nxph4	1110036M10Rik|AI851051	neurexophilin 4	protein-coding	2.57464245263352	6.30879820885394e-05
Merged-chr10-127567845-4	chr10	127567664	127568009	+	8	NA	intron (NM_008512, intron 38 of 88)	(TCTA)n|Simple_repeat|Simple_repeat	-33277	NM_183297	104080	Mm.437200	NM_183297	ENSMUSG00000040258	Nxph4	1110036M10Rik|AI851051	neurexophilin 4	protein-coding	2.29394835065468	0.000370796096476086
Merged-chr10-128005225-1	chr10	128005032	128005419	+	4	NA	intron (NM_013786, intron 1 of 5)	intron (NM_013786, intron 1 of 5)	2283	NM_013786	27400	Mm.26719	NM_013786	ENSMUSG00000025396	Hsd17b6	17betaHSD9|Hsd17b9|Rdh8	hydroxysteroid (17-beta) dehydrogenase 6	protein-coding	2.99499224081859	0.000278526763501967
Merged-chr10-12807247-1	chr10	12807135	12807361	+	0	NA	intron (NM_011682, intron 1 of 73)	intron (NM_011682, intron 1 of 73)	54487	NM_011682	22288	Mm.331784	NM_011682	ENSMUSG00000019820	Utrn	AA589569|DRP|Dmdl	utrophin	protein-coding	0.229281702646399	0.000148291112827415
Merged-chr10-128095529-2	chr10	128095234	128095782	+	0	NA	intron (NM_054078, intron 1 of 29)	intron (NM_054078, intron 1 of 29)	2725	NM_054078	116848	Mm.252213	NM_054078	ENSMUSG00000040054	Baz2a	AA415431|C030005G16Rik|C78388|Tip5|Walp3|mKIAA0314	bromodomain adjacent to zinc finger domain, 2A	protein-coding	0.848783226142919	0.000251252859648929
Merged-chr10-128096359-1	chr10	128096253	128096467	+	0	NA	intron (NM_054078, intron 1 of 29)	intron (NM_054078, intron 1 of 29)	3577	NM_054078	116848	Mm.252213	NM_054078	ENSMUSG00000040054	Baz2a	AA415431|C030005G16Rik|C78388|Tip5|Walp3|mKIAA0314	bromodomain adjacent to zinc finger domain, 2A	protein-coding	0.337155559273437	0.0001224219219626
Merged-chr10-128103991-1	chr10	128103889	128104095	+	1	NA	intron (NM_054078, intron 2 of 29)	B2_Mm2|SINE|B2	11209	NM_054078	116848	Mm.252213	NM_054078	ENSMUSG00000040054	Baz2a	AA415431|C030005G16Rik|C78388|Tip5|Walp3|mKIAA0314	bromodomain adjacent to zinc finger domain, 2A	protein-coding	1.10341819398579	8.8840664900721e-05
Merged-chr10-12821662-1	chr10	12821473	12821853	+	10	NA	intron (NM_011682, intron 1 of 73)	intron (NM_011682, intron 1 of 73)	40072	NM_011682	22288	Mm.331784	NM_011682	ENSMUSG00000019820	Utrn	AA589569|DRP|Dmdl	utrophin	protein-coding	1.37091351373993	0.00042731259746698
Merged-chr10-128231423-1	chr10	128231311	128231536	+	0	NA	promoter-TSS (NM_001136082)	promoter-TSS (NM_001136082)	-640	NM_001164080	21853	Mm.6458	NM_011589	ENSMUSG00000039994	Timeless	C77407|Debt69|tim	timeless circadian clock 1	protein-coding	0.613010107769886	0.000149913532221549
Merged-chr10-128323791-2	chr10	128323605	128324072	+	4	NA	intron (NM_019953, intron 3 of 5)	PB1D7|SINE|Alu	1379	NM_019953	56530	Mm.44220	NM_019953	ENSMUSG00000025381	Cnpy2	5330432A10Rik|AW229003|D10Bwg1546e|Tmem4|Zsig9	canopy FGF signaling regulator 2	protein-coding	0.635476446798102	0.000372121519895943
Merged-chr10-128345156-2	chr10	128345001	128345334	+	2	NA	intron (NM_026444, intron 1 of 10)	intron (NM_026444, intron 1 of 10)	7440	NM_026444	12974	Mm.58836	NM_026444	ENSMUSG00000005683	Cs	2610511A05Rik|9030605P22Rik|Ahl4|BB234005|Cis	citrate synthase	protein-coding	0.355338062470002	0.000341977963233672
Merged-chr10-12837388-2	chr10	12837128	12837611	+	8	NA	intron (NM_011682, intron 1 of 73)	intron (NM_011682, intron 1 of 73)	24366	NM_011682	22288	Mm.331784	NM_011682	ENSMUSG00000019820	Utrn	AA589569|DRP|Dmdl	utrophin	protein-coding	1.24645388579877	0.000302329442699567
Merged-chr10-128504889-6	chr10	128504541	128505235	+	6	NA	TTS (NR_131151)	TTS (NR_131151)	5641	NR_131150	654440	Mm.441262	NR_131150	ENSMUSG00000097353	A430046D13Rik	-	Riken cDNA A430046D13 gene	ncRNA	0.849534361741276	0.00103055102716947
Merged-chr10-128526584-4	chr10	128526399	128526756	+	2	NA	promoter-TSS (NM_011843)	promoter-TSS (NM_011843)	-718	NM_011843	23943	Mm.66056	NM_011843	ENSMUSG00000025366	Esyt1	Fam62a|Mbc2|vp115	extended synaptotagmin-like protein 1	protein-coding	0.563203036513583	0.000426669882859898
Merged-chr10-12860500-1	chr10	12860374	12860627	+	0	NA	intron (NM_011682, intron 1 of 73)	intron (NM_011682, intron 1 of 73)	1235	NM_011682	22288	Mm.331784	NM_011682	ENSMUSG00000019820	Utrn	AA589569|DRP|Dmdl	utrophin	protein-coding	2.10339093228542	0.000244852764386781
Merged-chr10-128662987-1	chr10	128662828	128663147	+	6	NA	Intergenic	B4A|SINE|B4	10931	NM_173733	211389	Mm.23352	NM_173733	ENSMUSG00000049858	Suox	SO	sulfite oxidase	protein-coding	1.1034181939858	0.000160212433668805
Merged-chr10-128663710-3	chr10	128663472	128664062	+	6	NA	Intergenic	B2_Mm1a|SINE|B2	10151	NM_173733	211389	Mm.23352	NM_173733	ENSMUSG00000049858	Suox	SO	sulfite oxidase	protein-coding	1.34479092392019	0.000443067351571664
Merged-chr10-128786683-2	chr10	128786509	128786851	+	1	NA	Intergenic	(TCTA)n|Simple_repeat|Simple_repeat	-4230	NM_001164197	58223	Mm.131266	NM_021412	ENSMUSG00000025355	Mmp19	-	matrix metallopeptidase 19	protein-coding	2.74247628796469	0.000581586788925761
Merged-chr10-128937054-1	chr10	128936905	128937205	+	5	NA	intron (NM_001330160, intron 1 of 24)	B3|SINE|B2	3242	NM_001330160	16404	Mm.179747	NM_008398	ENSMUSG00000025348	Itga7	[a]7|alpha7	integrin alpha 7	protein-coding	0.527721744949728	0.000206112127104383
Merged-chr10-128962998-3	chr10	128962783	128963265	+	6	NA	Intergenic	(TCTA)n|Simple_repeat|Simple_repeat	-2036	NM_027853	71664	Mm.337232	NM_027853	ENSMUSG00000025347	Mettl7b	0610006F02Rik|AI266817	methyltransferase like 7B	protein-coding	1.36524624001632	0.000374886371219729
Merged-chr10-128991146-1	chr10	128991056	128991237	+	2	NA	TTS (NM_146861)	TTS (NM_146861)	1232	NM_146861	18373	Mm.377111	NM_146861	ENSMUSG00000069430	Olfr9	MOR269-3	olfactory receptor 9	protein-coding	0.441367277594318	3.79880552449599e-05
Merged-chr10-129114425-8	chr10	129113313	129115346	+	25	NA	Intergenic	Intergenic	-1906	NM_146267	257667	Mm.377271	NM_146267	ENSMUSG00000042801	Olfr769	MOR114-14	olfactory receptor 769	protein-coding	2.01954031076367	0.00375027047440867
Merged-chr10-13007856-3	chr10	13007684	13008064	+	2	NA	promoter-TSS (NM_175102)	promoter-TSS (NM_175102)	-576	NM_175102	66125	Mm.29743	NM_175102	ENSMUSG00000078348	Sf3b5	10kDa|1110005L13Rik|AU043053|Sf3b10	splicing factor 3b, subunit 5	protein-coding	1.34329171441749	0.000345704828325403
Merged-chr10-130300294-1	chr10	130300171	130300419	+	1	NA	Intergenic	L1_Mus3|LINE|L1	-20041	NM_001329490	11923	Mm.10695	NM_007501	ENSMUSG00000048015	Neurod4	AI846749|ATH-3|Atoh3|MATH-3|Math3|bHLHa4	neurogenic differentiation 4	protein-coding	4.41367277594318	8.96514660845066e-05
Merged-chr10-130322833-5	chr10	130322576	130323195	+	6	NA	promoter-TSS (NM_183264)	promoter-TSS (NM_183264)	33	NM_183264	67596	Mm.131264	NM_183264	ENSMUSG00000034833	Tespa1	5830405N20Rik|A430001F24Rik|AI450549	thymocyte expressed, positive selection associated 1	protein-coding	0.392141059488335	0.000929774873396298
Merged-chr10-130336517-5	chr10	130336243	130336882	+	6	NA	intron (NM_183264, intron 1 of 8)	intron (NM_183264, intron 1 of 8)	13710	NM_183264	67596	Mm.131264	NM_183264	ENSMUSG00000034833	Tespa1	5830405N20Rik|A430001F24Rik|AI450549	thymocyte expressed, positive selection associated 1	protein-coding	0.568632688925195	0.000756710227285875
Merged-chr10-13063726-1	chr10	13063591	13063862	+	1	NA	Intergenic	Intergenic	-27062	NM_009538	22634	Mm.287857	NM_009538	ENSMUSG00000019817	Plagl1	Lot1|Zac1	pleiomorphic adenoma gene-like 1	protein-coding	2.45204043107954	0.000117576289460093
Merged-chr10-13102844-1	chr10	13102598	13103091	+	8	NA	intron (NM_009538, intron 1 of 5)	intron (NM_009538, intron 1 of 5)	11999	NR_131912	338438		NR_131912		Hymai	-	hydatidiform mole associated and imprinted transcript	ncRNA	0.854259246956744	0.000263597090476754
Merged-chr10-13231767-1	chr10	13231651	13231885	+	7	NA	intron (NM_001033257, intron 10 of 11)	MLT1H1|LTR|ERVL-MaLR	-38631	NM_181470	353258	Mm.117581	NM_181470	ENSMUSG00000019814	Ltv1	2610020N02Rik	LTV1 ribosome biogenesis factor	protein-coding	1.71642830175568	9.89924002892364e-05
Merged-chr10-13638864-1	chr10	13638711	13639019	+	4	NA	Intergenic	Lx8|LINE|L1	-85723	NM_019961	56535	Mm.282711	NM_019961	ENSMUSG00000019809	Pex3	1700014F15Rik|2810027F19Rik|2900010N04Rik	peroxisomal biogenesis factor 3	protein-coding	1.40435042870919	6.35008403292732e-05
Merged-chr10-13730540-1	chr10	13730425	13730656	+	0	NA	intron (NM_001347362, intron 3 of 5)	(CA)n|Simple_repeat|Simple_repeat	138417	NM_001347362	66253	Mm.45755	NM_025446	ENSMUSG00000019806	Aig1	1500031O19Rik|AV064870|AW413422|CGI-103	androgen-induced 1	protein-coding	0.662050916391477	9.14651724126109e-05
Merged-chr10-13731039-1	chr10	13730943	13731136	+	4	NA	intron (NM_001347362, intron 3 of 5)	intron (NM_001347362, intron 3 of 5)	137918	NM_001347362	66253	Mm.45755	NM_025446	ENSMUSG00000019806	Aig1	1500031O19Rik|AV064870|AW413422|CGI-103	androgen-induced 1	protein-coding	0.531767804330504	0.000183073272349797
Merged-chr10-13831293-1	chr10	13831166	13831421	+	6	NA	intron (NM_001347362, intron 1 of 5)	ORR1D1|LTR|ERVL-MaLR	37664	NM_001347362	66253	Mm.45755	NM_025446	ENSMUSG00000019806	Aig1	1500031O19Rik|AV064870|AW413422|CGI-103	androgen-induced 1	protein-coding	1.16832514657319	0.000147165443025678
Merged-chr10-13914528-2	chr10	13914370	13914655	+	0	NA	Intergenic	(TAGA)n|Simple_repeat|Simple_repeat	-45555	NM_025446	66253	Mm.45755	NM_025446	ENSMUSG00000019806	Aig1	1500031O19Rik|AV064870|AW413422|CGI-103	androgen-induced 1	protein-coding	2.11488487180611	0.000223768525414254
Merged-chr10-13993674-4	chr10	13993395	13993914	+	9	NA	intron (NM_010437, intron 1 of 8)	intron (NM_010437, intron 1 of 8)	27275	NM_010437	15273	Mm.42157	NM_010437	ENSMUSG00000015501	Hivep2	Gm20114|MIBP1|Schnurri-2|Shn-2	human immunodeficiency virus type I enhancer binding protein 2	protein-coding	0.326938724143939	0.000754683597959724
Merged-chr10-13999040-5	chr10	13998748	13999290	+	9	NA	intron (NM_010437, intron 1 of 8)	intron (NM_010437, intron 1 of 8)	32640	NM_010437	15273	Mm.42157	NM_010437	ENSMUSG00000015501	Hivep2	Gm20114|MIBP1|Schnurri-2|Shn-2	human immunodeficiency virus type I enhancer binding protein 2	protein-coding	0.31836328219918	0.00101962729414298
Merged-chr10-14086914-6	chr10	14086631	14087174	+	2	NA	intron (NM_010437, intron 2 of 8)	intron (NM_010437, intron 2 of 8)	120523	NM_010437	15273	Mm.42157	NM_010437	ENSMUSG00000015501	Hivep2	Gm20114|MIBP1|Schnurri-2|Shn-2	human immunodeficiency virus type I enhancer binding protein 2	protein-coding	1.36439262160899	0.000843622332627345
Merged-chr10-14116113-4	chr10	14115964	14116271	+	2	NA	intron (NM_010437, intron 2 of 8)	intron (NM_010437, intron 2 of 8)	149738	NM_010437	15273	Mm.42157	NM_010437	ENSMUSG00000015501	Hivep2	Gm20114|MIBP1|Schnurri-2|Shn-2	human immunodeficiency virus type I enhancer binding protein 2	protein-coding	0.390510142727483	0.000442982632809257
Merged-chr10-14158827-1	chr10	14158716	14158939	+	3	NA	Intergenic	Intergenic	192448	NM_010437	15273	Mm.42157	NM_010437	ENSMUSG00000015501	Hivep2	Gm20114|MIBP1|Schnurri-2|Shn-2	human immunodeficiency virus type I enhancer binding protein 2	protein-coding	2.68399020158707	0.000188617062884308
Merged-chr10-14285105-1	chr10	14285002	14285210	+	0	NA	Intergenic	Intergenic	259930	NM_001002268	215798	Mm.440142	NM_001002268	ENSMUSG00000039116	Adgrg6	1190004A11Rik|AI449247|AW045736|DREG|Gm222|Gpr126	adhesion G protein-coupled receptor G6	protein-coding	0.980816172431818	0.000185056336058598
Merged-chr10-14769102-1	chr10	14769001	14769204	+	3	NA	intron (NM_008703, intron 2 of 2)	intron (NM_008703, intron 2 of 2)	8813	NM_008703	18101	Mm.487342	NM_008703	ENSMUSG00000019865	Nmbr	BB182387	neuromedin B receptor	protein-coding	5.00216247940227	0.000149585766376535
Merged-chr10-14830109-1	chr10	14829798	14830421	+	8	NA	Intergenic	L1Md_F2|LINE|L1	69820	NM_008703	18101	Mm.487342	NM_008703	ENSMUSG00000019865	Nmbr	BB182387	neuromedin B receptor	protein-coding	0.994885256872438	0.000294814920041257
Merged-chr10-15059817-1	chr10	15059719	15059916	+	4	NA	Intergenic	MLTR31A_MM|LTR|ERVK	299528	NM_008703	18101	Mm.487342	NM_008703	ENSMUSG00000019865	Nmbr	BB182387	neuromedin B receptor	protein-coding	0.259627810349599	4.93912625827394e-05
Merged-chr10-15119398-1	chr10	15119283	15119514	+	0	NA	Intergenic	L1_Mur2|LINE|L1	359109	NM_008703	18101	Mm.487342	NM_008703	ENSMUSG00000019865	Nmbr	BB182387	neuromedin B receptor	protein-coding	1.04534355219707	6.2405193131647e-05
Merged-chr10-15264830-1	chr10	15264690	15264972	+	1	NA	Intergenic	ERVB2_1A-I_MM-int|LTR|ERVK	504542	NM_008703	18101	Mm.487342	NM_008703	ENSMUSG00000019865	Nmbr	BB182387	neuromedin B receptor	protein-coding	2.00621489815599	0.000122333044810145
Merged-chr10-16046211-2	chr10	16045972	16046521	+	13	NA	Intergenic	(TCTA)n|Simple_repeat|Simple_repeat	254469	NR_131087	77538	Mm.128235	NR_131087		C330004P14Rik	-	RIKEN cDNA C330004P14 gene	ncRNA	2.76857655945527	0.000616021201360539
Merged-chr10-16652429-1	chr10	16652329	16652531	+	0	NA	Intergenic	RSINE1|SINE|B4	443352	NR_038020	100504235	Mm.84044	NR_038020	ENSMUSG00000101969	Gm20125	-	predicted gene, 20125	ncRNA	0.157631170569399	2.41931644918106e-05
Merged-chr10-16976565-2	chr10	16976356	16976795	+	6	NA	intron (NR_038020, intron 4 of 8)	(TAGA)n|Simple_repeat|Simple_repeat	119207	NR_038020	100504235	Mm.84044	NR_038020	ENSMUSG00000101969	Gm20125	-	predicted gene, 20125	ncRNA	2.01493757162623	0.000198964131732212
Merged-chr10-17034092-1	chr10	17033984	17034202	+	0	NA	intron (NR_038020, intron 1 of 8)	intron (NR_038020, intron 1 of 8)	61689	NR_038020	100504235	Mm.84044	NR_038020	ENSMUSG00000101969	Gm20125	-	predicted gene, 20125	ncRNA	4.87826991025299	0.00014316448882774
Merged-chr10-17127956-5	chr10	17127723	17128174	+	10	NA	Intergenic	IMPB_01|Satellite|Satellite	-32166	NR_038020	100504235	Mm.84044	NR_038020	ENSMUSG00000101969	Gm20125	-	predicted gene, 20125	ncRNA	1.16647066221355	0.000430898291336072
Merged-chr10-17302392-1	chr10	17302251	17302534	+	8	NA	Intergenic	(TAGA)n|Simple_repeat|Simple_repeat	-206610	NR_038020	100504235	Mm.84044	NR_038020	ENSMUSG00000101969	Gm20125	-	predicted gene, 20125	ncRNA	1.74000561359298	0.000232452465116217
Merged-chr10-17333496-1	chr10	17333355	17333639	+	2	NA	Intergenic	RLTR31D_MM|LTR|ERVK	-237715	NR_038020	100504235	Mm.84044	NR_038020	ENSMUSG00000101969	Gm20125	-	predicted gene, 20125	ncRNA	3.7597953276553	0.000163817916771741
Merged-chr10-17482504-1	chr10	17482405	17482605	+	3	NA	Intergenic	Intergenic	-240723	NM_010828	17684	Mm.272321	NM_010828	ENSMUSG00000039910	Cited2	AI835299|ER154-like|Mrg1|Msg2|p35srj	Cbp/p300-interacting transactivator, with Glu/Asp-rich carboxy-terminal domain, 2	protein-coding	0.331025458195738	5.89839827070902e-05
Merged-chr10-17727641-1	chr10	17727508	17727775	+	0	NA	Intergenic	Intergenic	4413	NM_010828	17684	Mm.272321	NM_010828	ENSMUSG00000039910	Cited2	AI835299|ER154-like|Mrg1|Msg2|p35srj	Cbp/p300-interacting transactivator, with Glu/Asp-rich carboxy-terminal domain, 2	protein-coding	1.83903032330966	0.000126065904737977
Merged-chr10-17966353-1	chr10	17966188	17966520	+	6	NA	Intergenic	Intergenic	-18287	NM_001033432	380629	Mm.276430	NM_001033432	ENSMUSG00000039879	Heca	Gm869|HDC|HDCL	hdc homolog, cell cycle regulator	protein-coding	0.79308182692729	0.000197865639053223
Merged-chr10-18124339-1	chr10	18124218	18124462	+	0	NA	intron (NM_009048, intron 19 of 19)	RSINE1|SINE|B4	68400	NM_001111065	19707	Mm.4479	NM_009048	ENSMUSG00000019854	Reps1	BB161292	RalBP1 associated Eps domain containing protein	protein-coding	0.102643552928911	6.19241862476745e-05
Merged-chr10-18142427-1	chr10	18142331	18142524	+	0	NA	intron (NM_001195036, intron 14 of 20)	intron (NM_001195036, intron 14 of 20)	68463	NM_001195036	100045792	Mm.380617	NM_001195036	ENSMUSG00000071392	Ect2l	C330021H03Rik|ENSMUSG00000071392|Gm10331	epithelial cell transforming sequence 2 oncogene-like	protein-coding	1.242684567984	0.000272709439119129
Merged-chr10-18233373-1	chr10	18233235	18233513	+	6	NA	intron (NM_001346751, intron 1 of 4)	intron (NM_001346751, intron 1 of 4)	1607	NM_001346751	215814	Mm.296565	NM_144820	ENSMUSG00000059554	Ccdc28a	1700009P13Rik|AI480677	coiled-coil domain containing 28A	protein-coding	2.39873520431695	0.000134780694454793
Merged-chr10-18840488-2	chr10	18840284	18840739	+	14	NA	Intergenic	Intergenic	-4560	NM_022032	64058	Mm.28209	NM_022032	ENSMUSG00000019851	Perp	1110017A08Rik|KCP1|KRTCAP1|PIGPC1|THW	PERP, TP53 apoptosis effector	protein-coding	0.866387618981439	0.000314863567408558
Merged-chr10-18958943-1	chr10	18958842	18959046	+	2	NA	Intergenic	ID_B1|SINE|B4	53019	NM_001166402	21929	Mm.116683	NM_009397	ENSMUSG00000019850	Tnfaip3	A20|Tnfip3	tumor necrosis factor, alpha-induced protein 3	protein-coding	0.198615274917443	0.000127310100662966
Merged-chr10-18984376-1	chr10	18984157	18984596	+	4	NA	Intergenic	Intergenic	27587	NM_001166402	21929	Mm.116683	NM_009397	ENSMUSG00000019850	Tnfaip3	A20|Tnfip3	tumor necrosis factor, alpha-induced protein 3	protein-coding	1.20051899505654	0.000424542316949152
Merged-chr10-18988104-2	chr10	18987930	18988310	+	5	NA	Intergenic	Intergenic	23843	NM_001166402	21929	Mm.116683	NM_009397	ENSMUSG00000019850	Tnfaip3	A20|Tnfip3	tumor necrosis factor, alpha-induced protein 3	protein-coding	6.36088135356517	0.000378932343463577
Merged-chr10-19006525-1	chr10	19006338	19006713	+	2	NA	intron (NM_001166402, intron 4 of 7)	intron (NM_001166402, intron 4 of 7)	5438	NM_001166402	21929	Mm.116683	NM_009397	ENSMUSG00000019850	Tnfaip3	A20|Tnfip3	tumor necrosis factor, alpha-induced protein 3	protein-coding	0.854259246956744	0.00021445135720885
Merged-chr10-19018163-1	chr10	19018014	19018313	+	2	NA	Intergenic	Intergenic	-2753	NM_009397	21929	Mm.116683	NM_009397	ENSMUSG00000019850	Tnfaip3	A20|Tnfip3	tumor necrosis factor, alpha-induced protein 3	protein-coding	2.09649456857301	0.00019241503396527
Merged-chr10-19062459-2	chr10	19062126	19062708	+	10	NA	Intergenic	Intergenic	-47007	NM_009397	21929	Mm.116683	NM_009397	ENSMUSG00000019850	Tnfaip3	A20|Tnfip3	tumor necrosis factor, alpha-induced protein 3	protein-coding	0.837780480618844	0.000535922684923949
Merged-chr10-19067023-2	chr10	19066815	19067250	+	2	NA	Intergenic	Intergenic	-51622	NM_009397	21929	Mm.116683	NM_009397	ENSMUSG00000019850	Tnfaip3	A20|Tnfip3	tumor necrosis factor, alpha-induced protein 3	protein-coding	1.35956884616107	0.00037517020819826
Merged-chr10-19130357-1	chr10	19130240	19130475	+	2	NA	Intergenic	MYSERV16_I-int|LTR|ERVK	-11392	NR_038021	100504265	Mm.383417	NR_038021		Gm20139	-	predicted gene, 20139	ncRNA	3.01600973022784	0.000148367354521491
Merged-chr10-19158034-3	chr10	19157829	19158281	+	2	NA	intron (NR_038021, intron 1 of 3)	intron (NR_038021, intron 1 of 3)	-9183	NR_038022	100504265	Mm.383417	NR_038021		Gm20139	-	predicted gene, 20139	ncRNA	0.504831853457553	0.000332155840520403
Merged-chr10-19159029-1	chr10	19158916	19159144	+	6	NA	intron (NR_038021, intron 1 of 3)	intron (NR_038021, intron 1 of 3)	-8208	NR_038022	100504265	Mm.383417	NR_038021		Gm20139	-	predicted gene, 20139	ncRNA	0.735612129323863	8.27886903594894e-05
Merged-chr10-19185507-1	chr10	19185359	19185656	+	1	NA	intron (NR_038022, intron 1 of 1)	intron (NR_038022, intron 1 of 1)	18269	NR_038022	100504265	Mm.383417	NR_038021		Gm20139	-	predicted gene, 20139	ncRNA	0.68112234196654	0.000187127075875799
Merged-chr10-19186504-2	chr10	19186336	19186669	+	2	NA	intron (NR_038022, intron 1 of 1)	intron (NR_038022, intron 1 of 1)	19264	NR_038022	100504265	Mm.383417	NR_038021		Gm20139	-	predicted gene, 20139	ncRNA	0.831342474920804	0.000346540404543825
Merged-chr10-19193715-1	chr10	19193608	19193824	+	1	NA	intron (NR_038021, intron 3 of 3)	intron (NR_038021, intron 3 of 3)	26478	NR_038022	100504265	Mm.383417	NR_038021		Gm20139	-	predicted gene, 20139	ncRNA	2.67972989967979	0.000244711037906262
Merged-chr10-19202535-2	chr10	19202347	19202804	+	18	NA	non-coding (NR_038021, exon 4 of 4)	non-coding (NR_038021, exon 4 of 4)	35337	NR_038022	100504265	Mm.383417	NR_038021		Gm20139	-	predicted gene, 20139	ncRNA	2.20683638797159	0.000546181896038887
Merged-chr10-19226777-1	chr10	19226677	19226879	+	6	NA	Intergenic	Intergenic	59540	NR_038022	100504265	Mm.383417	NR_038021		Gm20139	-	predicted gene, 20139	ncRNA	1.96825948116385	0.000289801766604107
Merged-chr10-19284317-1	chr10	19284153	19284482	+	4	NA	Intergenic	ORR1E|LTR|ERVL-MaLR	-72222	NM_053008	94222	Mm.156946	NM_053008	ENSMUSG00000045591	Olig3	Bhlhb7|bHLHe20|oligo3	oligodendrocyte transcription factor 3	protein-coding	1.29079109485131	0.000209338004069551
Merged-chr10-19438842-1	chr10	19438733	19438953	+	4	NA	Intergenic	(TAGA)n|Simple_repeat|Simple_repeat	82304	NM_053008	94222	Mm.156946	NM_053008	ENSMUSG00000045591	Olig3	Bhlhb7|bHLHe20|oligo3	oligodendrocyte transcription factor 3	protein-coding	1.33436618807585	0.000158922654055846
Merged-chr10-19504702-3	chr10	19504480	19505249	+	16	NA	Intergenic	Intergenic	-87085	NM_010511	15979	Mm.549	NM_010511	ENSMUSG00000020009	Ifngr1	CD119|IFN-gammaR|Ifgr|Ifngr|Nktar	interferon gamma receptor 1	protein-coding	0.91090693460955	0.000544682038909245
Merged-chr10-19505798-6	chr10	19505497	19506151	+	6	NA	Intergenic	(TAGA)n|Simple_repeat|Simple_repeat	-86125	NM_010511	15979	Mm.549	NM_010511	ENSMUSG00000020009	Ifngr1	CD119|IFN-gammaR|Ifgr|Ifngr|Nktar	interferon gamma receptor 1	protein-coding	1.44677793410826	0.00119421212053844
Merged-chr10-19735918-1	chr10	19735693	19736144	+	7	NA	intron (NM_172786, intron 1 of 6)	MT2_Mm|LTR|ERVL	23331	NM_172786	237313	Mm.234667	NM_172786	ENSMUSG00000020007	Il20ra	E230031K19	interleukin 20 receptor, alpha	protein-coding	1.35352631795591	0.000204405886118522
Merged-chr10-19740275-2	chr10	19740149	19740414	+	0	NA	intron (NM_172786, intron 1 of 6)	intron (NM_172786, intron 1 of 6)	27694	NM_172786	237313	Mm.234667	NM_172786	ENSMUSG00000020007	Il20ra	E230031K19	interleukin 20 receptor, alpha	protein-coding	1.12907908221802	0.000260913920425265
Merged-chr10-19747792-1	chr10	19747670	19747915	+	0	NA	intron (NM_172786, intron 2 of 6)	intron (NM_172786, intron 2 of 6)	35205	NM_172786	237313	Mm.234667	NM_172786	ENSMUSG00000020007	Il20ra	E230031K19	interleukin 20 receptor, alpha	protein-coding	0.551709096992897	0.000214789426184068
Merged-chr10-19915514-4	chr10	19915283	19915842	+	3	NA	Intergenic	Intergenic	-7888	NM_001161825	18634	Mm.338363	NM_008822	ENSMUSG00000020003	Pex7	MmPEX7	peroxisomal biogenesis factor 7	protein-coding	1.10341819398579	0.000419746869917913
Merged-chr10-19939378-4	chr10	19939034	19939661	+	4	NA	intron (NM_008580, intron 1 of 29)	intron (NM_008580, intron 1 of 29)	4821	NM_008580	26408	Mm.6595	NM_008580	ENSMUSG00000071369	Map3k5	7420452D20Rik|ASK|ASK1|MAPKKK5|Mekk5	mitogen-activated protein kinase kinase kinase 5	protein-coding	0.451944706904857	0.000851565749724009
Merged-chr10-20184353-3	chr10	20183907	20184676	+	5	NA	intron (NM_001198635, intron 1 of 17)	intron (NM_001198635, intron 1 of 17)	17563	NR_045350	73811	Mm.55644	NR_045350	ENSMUSG00000110754	4930405J17Rik	-	RIKEN cDNA 4930405J17 gene	ncRNA	0.735612129323863	0.000291664841376915
Merged-chr10-20311260-1	chr10	20311119	20311403	+	3	NA	Intergenic	Intergenic	-1208	NM_153787	72567	Mm.294783	NM_153787	ENSMUSG00000037608	Bclaf1	2610102K23Rik|2700025J07Rik|2810454G14Rik|5730534O06Rik|AI450190|AW556225|Btf|mKIAA0164	BCL2-associated transcription factor 1	protein-coding	0.625819274200899	0.000161174821070063
Merged-chr10-20430433-2	chr10	20430273	20430687	+	0	NA	intron (NM_001347366, intron 7 of 11)	intron (NM_001347366, intron 7 of 11)	82661	NM_027930	71804	Mm.262151	NM_027930	ENSMUSG00000019992	Mtfr2	2610016C23Rik|4933412C16Rik|Dufd1|Fam54a	mitochondrial fission regulator 2	protein-coding	2.00357514171105	0.000283916111953463
Merged-chr10-20597689-3	chr10	20597236	20598164	+	4	NA	intron (NM_013875, intron 2 of 12)	intron (NM_013875, intron 2 of 12)	-49372	NM_001347366	29863	Mm.425617	NM_013875	ENSMUSG00000019990	Pde7b	-	phosphodiesterase 7B	protein-coding	0.779337325822135	0.000635575490839375
Merged-chr10-20599425-1	chr10	20599294	20599558	+	2	NA	intron (NM_013875, intron 2 of 12)	intron (NM_013875, intron 2 of 12)	-51098	NM_001347366	29863	Mm.425617	NM_013875	ENSMUSG00000019990	Pde7b	-	phosphodiesterase 7B	protein-coding	1.38948957761174	0.000123823597460713
Merged-chr10-20617717-1	chr10	20617611	20617824	+	5	NA	intron (NM_013875, intron 2 of 12)	intron (NM_013875, intron 2 of 12)	-69389	NM_001347366	29863	Mm.425617	NM_013875	ENSMUSG00000019990	Pde7b	-	phosphodiesterase 7B	protein-coding	0.56585548409528	9.33800874781735e-05
Merged-chr10-20782927-2	chr10	20782613	20783284	+	3	NA	Intergenic	Intergenic	-57870	NM_013875	29863	Mm.425617	NM_013875	ENSMUSG00000019990	Pde7b	-	phosphodiesterase 7B	protein-coding	1.38891800641569	0.00046000707341968
Merged-chr10-20864391-1	chr10	20864286	20864497	+	0	NA	Intergenic	Intergenic	-88156	NM_026203	52906	Mm.253280	NM_026203	ENSMUSG00000019986	Ahi1	1700015F03Rik|Ahi-1|D10Bwg0629e	Abelson helper integration site 1	protein-coding	3.15262341138799	0.000105766672495111
Merged-chr10-21100816-2	chr10	21100678	21100935	+	2	NA	Intergenic	Intergenic	59986	NM_001177776	52906	Mm.253280	NM_026203	ENSMUSG00000019986	Ahi1	1700015F03Rik|Ahi-1|D10Bwg0629e	Abelson helper integration site 1	protein-coding	0.882734555188636	0.000279067815594161
Merged-chr10-21158683-2	chr10	21158565	21158813	+	0	NA	intron (NM_010848, intron 1 of 14)	intron (NM_010848, intron 1 of 14)	2295	NM_010848	17863	Mm.52109	NM_010848	ENSMUSG00000019982	Myb	AI550390|M16449|c-myb	myeloblastosis oncogene	protein-coding	1.06601418741001	0.000286988747879672
Merged-chr10-21222576-2	chr10	21222435	21222746	+	3	NA	Intergenic	Intergenic	-61606	NM_001198914	17863	Mm.52109	NM_010848	ENSMUSG00000019982	Myb	AI550390|M16449|c-myb	myeloblastosis oncogene	protein-coding	1.93934106821746	0.000209251144987715
Merged-chr10-21546460-4	chr10	21546213	21546654	+	2	NA	Intergenic	Intergenic	-46712	NR_027968	67692	Mm.54306	NM_183266	ENSMUSG00000050844	1700020N01Rik	-	RIKEN cDNA 1700020N01 gene	ncRNA	0.394288101317591	0.000641348614202867
Merged-chr10-21601275-1	chr10	21601169	21601383	+	2	NA	intron (NR_027968, intron 2 of 2)	intron (NR_027968, intron 2 of 2)	8131	NR_027968	67692	Mm.54306	NM_183266	ENSMUSG00000050844	1700020N01Rik	-	RIKEN cDNA 1700020N01 gene	ncRNA	0.413781822744673	0.000130859323314416
Merged-chr10-21630526-1	chr10	21630314	21630740	+	8	NA	Intergenic	L1MC3|LINE|L1	37382	NR_027968	67692	Mm.54306	NM_183266	ENSMUSG00000050844	1700020N01Rik	-	RIKEN cDNA 1700020N01 gene	ncRNA	1.05838071668025	0.000305051112423496
Merged-chr10-21713021-2	chr10	21712841	21713196	+	6	NA	Intergenic	Intergenic	22173	NR_045843	432436	Mm.244553	NM_001004162		Gm5420	EG432436	predicted gene 5420	ncRNA	0.999322137949399	0.000135266121497497
Merged-chr10-21768098-2	chr10	21767882	21768372	+	0	NA	Intergenic	PB1D11|SINE|Alu	77282	NR_045843	432436	Mm.244553	NM_001004162		Gm5420	EG432436	predicted gene 5420	ncRNA	1.61689002683067	0.000331470275842085
Merged-chr10-21964646-4	chr10	21964385	21964938	+	6	NA	intron (NM_001161845, intron 2 of 13)	B2_Mm2|SINE|B2	-14011	NM_001161847	20393	Mm.28405	NM_011361	ENSMUSG00000019970	Sgk1	Sgk	serum/glucocorticoid regulated kinase 1	protein-coding	0.767220463005748	0.000577766172745413
Merged-chr10-22036655-2	chr10	22036516	22036798	+	0	NA	Intergenic	L1_Mus3|LINE|L1	31422	NM_053264	114671	Mm.288194	NM_053264	ENSMUSG00000069712	4930444G20Rik	-	RIKEN cDNA 4930444G20 gene	protein-coding	0.504419745822078	0.00020816251204568
Merged-chr10-22296453-1	chr10	22296335	22296573	+	2	NA	intron (NM_009018, intron 5 of 5)	L1_Mur2|LINE|L1	-10266	NR_015465	606736	Mm.387042	NR_015465	ENSMUSG00000097352	C920009B18Rik	-	RIKEN cDNA C920009B18 gene	ncRNA	0.56950616463783	9.99420824721784e-05
Merged-chr10-22476992-1	chr10	22476888	22477097	+	2	NA	Intergenic	B4A|SINE|B4	74179	NR_028580	100038752	Mm.392859	NR_028580	ENSMUSG00000096937	Gm10825	ENSMUSG00000075295	predicted gene 10825	ncRNA	0.307930658786734	0.000122016521370707
Merged-chr10-22711789-5	chr10	22711473	22712040	+	1	NA	intron (NM_011603, intron 2 of 6)	intron (NM_011603, intron 2 of 6)	17676	NR_106123	102465768		NR_106123	ENSMUSG00000098714	Mir7663	Gm28034|mmu-mir-7663	microRNA 7663	ncRNA	0.702674272786974	0.000457835498498335
Merged-chr10-23088864-1	chr10	23088702	23089028	+	0	NA	Intergenic	Intergenic	261025	NM_001347372	14051	Mm.332128	NM_010167	ENSMUSG00000010461	Eya4	B130023L16Rik	EYA transcriptional coactivator and phosphatase 4	protein-coding	1.01514473846693	0.000145599284083029
Merged-chr10-23274435-2	chr10	23274214	23274615	+	10	NA	intron (NM_010167, intron 2 of 18)	intron (NM_010167, intron 2 of 18)	75476	NM_001347372	14051	Mm.332128	NM_010167	ENSMUSG00000010461	Eya4	B130023L16Rik	EYA transcriptional coactivator and phosphatase 4	protein-coding	1.96163234486364	0.000367375078060275
Merged-chr10-23275006-1	chr10	23274858	23275156	+	1	NA	intron (NM_010167, intron 2 of 18)	intron (NM_010167, intron 2 of 18)	74883	NM_001347372	14051	Mm.332128	NM_010167	ENSMUSG00000010461	Eya4	B130023L16Rik	EYA transcriptional coactivator and phosphatase 4	protein-coding	2.4320237744993	0.000252904110987298
Merged-chr10-23278478-1	chr10	23278340	23278617	+	4	NA	intron (NM_010167, intron 2 of 18)	(TAGA)n|Simple_repeat|Simple_repeat	71412	NM_001347372	14051	Mm.332128	NM_010167	ENSMUSG00000010461	Eya4	B130023L16Rik	EYA transcriptional coactivator and phosphatase 4	protein-coding	2.76936331039572	0.000247294643657598
Merged-chr10-23792972-2	chr10	23792801	23793170	+	0	NA	Intergenic	Intergenic	-4001	NM_183116	76306	Mm.294271	NM_183116	ENSMUSG00000037455	Slc18b1	1110021L09Rik	solute carrier family 18, subfamily B, member 1	protein-coding	0.528397445007282	0.000184033449671689
Merged-chr10-23793769-1	chr10	23793606	23793933	+	5	NA	Intergenic	Intergenic	-3217	NM_183116	76306	Mm.294271	NM_183116	ENSMUSG00000037455	Slc18b1	1110021L09Rik	solute carrier family 18, subfamily B, member 1	protein-coding	0.927510945669219	0.000158298527638552
Merged-chr10-24154696-1	chr10	24154569	24154825	+	4	NA	intron (NM_016797, intron 1 of 9)	intron (NM_016797, intron 1 of 9)	5380	NM_016797	53331	Mm.248042	NM_016797	ENSMUSG00000019998	Stx7	AI315064|AI317144|AW107239|Syn7	syntaxin 7	protein-coding	0.639662721151185	0.000136273265175981
Merged-chr10-24291676-2	chr10	24291533	24291789	+	0	NA	intron (NM_021509, intron 10 of 11)	intron (NM_021509, intron 10 of 11)	68144	NM_021509	59012	Mm.285934	NM_021509	ENSMUSG00000020000	Moxd1	3230402N08Rik|MNCb-5203	monooxygenase, DBH-like 1	protein-coding	1.85697208256146	0.000289331254859084
Merged-chr10-24396052-2	chr10	24395870	24396319	+	0	NA	Intergenic	Intergenic	172577	NM_021509	59012	Mm.285934	NM_021509	ENSMUSG00000020000	Moxd1	3230402N08Rik|MNCb-5203	monooxygenase, DBH-like 1	protein-coding	0.915029721841879	0.00029478325299984
Merged-chr10-24590795-2	chr10	24590385	24591051	+	0	NA	Intergenic	Intergenic	-4724	NM_010217	14219	Mm.390287	NM_010217	ENSMUSG00000019997	Ctgf	Ccn2|Fisp12|Hcs24|fisp-12	connective tissue growth factor	protein-coding	1.58353145396435	0.000428445351284245
Merged-chr10-24637434-1	chr10	24637197	24637673	+	4	NA	TTS (NM_008813)	TTS (NM_008813)	41993	NM_010217	14219	Mm.390287	NM_010217	ENSMUSG00000019997	Ctgf	Ccn2|Fisp12|Hcs24|fisp-12	connective tissue growth factor	protein-coding	0.827563645489346	0.000229877326049031
Merged-chr10-24904423-1	chr10	24904327	24904521	+	4	NA	exon (NM_001166416, exon 23 of 30)	exon (NM_001166416, exon 23 of 30)	-6240	NR_105870	102465545		NR_105870	ENSMUSG00000099181	Mir6905	Gm27879|mmu-mir-6905	microRNA 6905	ncRNA	1.85574878079429	0.000153035798361147
Merged-chr10-24928893-1	chr10	24928764	24929023	+	2	NA	Intergenic	Intergenic	-1423	NM_007482	11846	Mm.154144	NM_007482	ENSMUSG00000019987	Arg1	AI|AI256583|Arg-1|PGIF	arginase, liver	protein-coding	2.53786184616733	7.06930263366106e-05
Merged-chr10-25540436-2	chr10	25540205	25540684	+	2	NA	intron (NR_136909, intron 2 of 3)	(TCTA)n|Simple_repeat|Simple_repeat	4058	NR_136909	102640597	Mm.412041	NR_136909	ENSMUSG00000101537	Gm29571	-	predicted gene 29571	ncRNA	1.88807113193125	0.00043001170223564
Merged-chr10-25927118-1	chr10	25926857	25927380	+	9	NA	Intergenic	Intergenic	-32613	NR_030449	751520		NR_030449	ENSMUSG00000076253	Mir680-3	Mirn680-3	microRNA 680-3	ncRNA	1.1034181939858	0.000201210042141644
Merged-chr10-26325412-4	chr10	26324988	26325730	+	0	NA	intron (NM_001347467, intron 11 of 20)	RLTR14_RN|LTR|ERV1	48675	NM_001347467	237339	Mm.338439	NM_172787	ENSMUSG00000039089	L3mbtl3	AI481284|MBT-1	l(3)mbt-like 3 (Drosophila)	protein-coding	0.388738117122367	0.000692079852254013
Merged-chr10-26359104-5	chr10	26358765	26359552	+	2	NA	intron (NM_172787, intron 1 of 21)	intron (NM_172787, intron 1 of 21)	14876	NM_001347467	237339	Mm.338439	NM_172787	ENSMUSG00000039089	L3mbtl3	AI481284|MBT-1	l(3)mbt-like 3 (Drosophila)	protein-coding	0.400851140783902	0.000973936658804598
Merged-chr10-26676562-1	chr10	26676439	26676686	+	0	NA	Intergenic	Intergenic	-1911	NR_033633	667572	Mm.482728	NR_033633	ENSMUSG00000098179	Gm8709	EG667572	glyceraldehyde-3-phosphate dehydrogenase pseudogene	pseudo	1.0532628215319	0.000144400218068579
Merged-chr10-26695873-1	chr10	26695719	26696029	+	0	NA	Intergenic	Intergenic	-21223	NR_033633	667572	Mm.482728	NR_033633	ENSMUSG00000098179	Gm8709	EG667572	glyceraldehyde-3-phosphate dehydrogenase pseudogene	pseudo	0.711882705797287	9.98257664282915e-05
Merged-chr10-26817342-1	chr10	26817225	26817461	+	0	NA	intron (NM_176837, intron 1 of 14)	intron (NM_176837, intron 1 of 14)	44831	NM_176837	73910	Mm.356496	NM_176837	ENSMUSG00000039031	Arhgap18	4833419J07Rik|AI314906|AI843501	Rho GTPase activating protein 18	protein-coding	0.799026968058679	0.000122870877787662
Merged-chr10-27001584-1	chr10	27001442	27001727	+	8	NA	intron (NM_008481, intron 55 of 63)	intron (NM_008481, intron 55 of 63)	229072	NM_176837	73910	Mm.356496	NM_176837	ENSMUSG00000039031	Arhgap18	4833419J07Rik|AI314906|AI843501	Rho GTPase activating protein 18	protein-coding	1.84653656952725	0.000164148720106864
Merged-chr10-28166689-1	chr10	28166571	28166808	+	2	NA	intron (NM_008983, intron 1 of 31)	intron (NM_008983, intron 1 of 31)	91869	NM_008983	19272	Mm.332303	NM_008983	ENSMUSG00000019889	Ptprk	AI853699|PTPk|RPTPkappa	protein tyrosine phosphatase, receptor type, K	protein-coding	1.60103816382253	0.000149787356440709
Merged-chr10-28462907-1	chr10	28462765	28463051	+	2	NA	intron (NM_008983, intron 7 of 31)	intron (NM_008983, intron 7 of 31)	-205452	NM_001305663	210757	Mm.123021	NM_178666	ENSMUSG00000049109	Themis	E430004N04Rik|Gasp|Spot|Tsepa|thylex	thymocyte selection associated	protein-coding	1.51325923746623	0.000151818779558905
Merged-chr10-28469066-2	chr10	28468924	28469225	+	2	NA	intron (NM_008983, intron 8 of 31)	(TAGA)n|Simple_repeat|Simple_repeat	-199286	NM_001305663	210757	Mm.123021	NM_178666	ENSMUSG00000049109	Themis	E430004N04Rik|Gasp|Spot|Tsepa|thylex	thymocyte selection associated	protein-coding	1.19799689632743	0.000212657813747903
Merged-chr10-28474901-2	chr10	28474715	28475052	+	1	NA	intron (NM_008983, intron 9 of 31)	(TAGA)n|Simple_repeat|Simple_repeat	-193477	NM_001305663	210757	Mm.123021	NM_178666	ENSMUSG00000049109	Themis	E430004N04Rik|Gasp|Spot|Tsepa|thylex	thymocyte selection associated	protein-coding	1.52780980705725	0.00030463585209465
Merged-chr10-28565785-1	chr10	28565681	28565890	+	2	NA	intron (NM_008983, intron 16 of 31)	intron (NM_008983, intron 16 of 31)	-102575	NM_001305663	210757	Mm.123021	NM_178666	ENSMUSG00000049109	Themis	E430004N04Rik|Gasp|Spot|Tsepa|thylex	thymocyte selection associated	protein-coding	3.56988239230698	0.000179861563415685
Merged-chr10-28594193-2	chr10	28594060	28594344	+	4	NA	intron (NM_008983, intron 31 of 31)	intron (NM_008983, intron 31 of 31)	-74158	NM_001305663	210757	Mm.123021	NM_178666	ENSMUSG00000049109	Themis	E430004N04Rik|Gasp|Spot|Tsepa|thylex	thymocyte selection associated	protein-coding	0.479747040863389	0.000321610400723002
Merged-chr10-28735481-2	chr10	28735331	28735629	+	0	NA	intron (NM_001305663, intron 3 of 5)	L1MCa|LINE|L1	67120	NM_178666	210757	Mm.123021	NM_178666	ENSMUSG00000049109	Themis	E430004N04Rik|Gasp|Spot|Tsepa|thylex	thymocyte selection associated	protein-coding	0.541299491389258	0.000207582132870302
Merged-chr10-28811347-2	chr10	28811057	28811554	+	4	NA	intron (NM_001305663, intron 5 of 5)	MLT1H2-int|LTR|ERVL-MaLR	112202	NR_033601	114676	Mm.390292	NR_033601		4930519F09Rik	-	pyruvate dehydrogenase E1 alpha 1 pseudogene	pseudo	0.315262341138799	0.000245937473052206
Merged-chr10-28840367-1	chr10	28840237	28840498	+	0	NA	intron (NM_001305663, intron 5 of 5)	intron (NM_001305663, intron 5 of 5)	83140	NR_033601	114676	Mm.390292	NR_033601		4930519F09Rik	-	pyruvate dehydrogenase E1 alpha 1 pseudogene	pseudo	1.10341819398579	0.000147152545798615
Merged-chr10-29321889-1	chr10	29321645	29322135	+	2	NA	intron (NM_025855, intron 2 of 5)	intron (NM_025855, intron 2 of 5)	8390	NM_025855	52665	Mm.28930	NM_025855	ENSMUSG00000019883	Echdc1	1700028A24Rik|AI314462|AI930038|D10Ertd667e|MMCD	enoyl Coenzyme A hydratase domain containing 1	protein-coding	2.03261246260541	0.000192834340819535
Merged-chr10-29529054-1	chr10	29528946	29529163	+	1	NA	intron (NM_028351, intron 1 of 4)	intron (NM_028351, intron 1 of 4)	6813	NM_028351	72780	Mm.45191	NM_028351	ENSMUSG00000019880	Rspo3	2810459H04Rik|AW742308|Cristin1|Thsd2	R-spondin 3	protein-coding	3.67806064661932	0.000100228764932072
Merged-chr10-30570640-1	chr10	30570515	30570767	+	7	NA	intron (NM_028604, intron 7 of 12)	intron (NM_028604, intron 7 of 12)	30108	NM_028604	73681	Mm.294503	NM_028604	ENSMUSG00000019792	Trmt11	2410075D05Rik|3110045I18Rik|AW213713	tRNA methyltransferase 11	protein-coding	1.44710582817809	0.000230383935378383
Merged-chr10-30662750-1	chr10	30662627	30662874	+	0	NA	intron (NM_172495, intron 10 of 15)	intron (NM_172495, intron 10 of 15)	-6883	NM_001111267	211329	Mm.297903	NM_172495	ENSMUSG00000039697	Ncoa7	9030406N13Rik	nuclear receptor coactivator 7	protein-coding	0.635868111788424	0.000137671903183986
Merged-chr10-30678827-5	chr10	30678543	30679234	+	2	NA	intron (NM_172495, intron 10 of 15)	(TCTA)n|Simple_repeat|Simple_repeat	-23021	NM_001111267	211329	Mm.297903	NM_172495	ENSMUSG00000039697	Ncoa7	9030406N13Rik	nuclear receptor coactivator 7	protein-coding	0.908697336223596	0.000854330227414482
Merged-chr10-30716443-1	chr10	30716246	30716641	+	2	NA	intron (NM_172495, intron 3 of 15)	B1F|SINE|Alu	-60576	NM_001111267	211329	Mm.297903	NM_172495	ENSMUSG00000039697	Ncoa7	9030406N13Rik	nuclear receptor coactivator 7	protein-coding	0.835922874231663	0.000289781785361516
Merged-chr10-31109125-1	chr10	31108982	31109269	+	0	NA	Intergenic	L1_Mus3|LINE|L1	-204280	NM_027168	69692	Mm.245537	NM_027168	ENSMUSG00000000295	Hddc2	2310057G13Rik	HD domain containing 2	protein-coding	0.720599636888682	0.000138954225148104
Merged-chr10-3299498-2	chr10	3299297	3299711	+	3	NA	Intergenic	RMER19B|LTR|ERVK	-31733	NM_001204916	670558	Mm.398582	NM_001204916	ENSMUSG00000091618	H60c	4632413I24Rik|Gm9491	histocompatibility 60c	protein-coding	0.862672406207076	0.000251884443715065
Merged-chr10-34021232-1	chr10	34021119	34021346	+	0	NA	Intergenic	Intergenic	-1616	NM_025614	66521	Mm.28528	NM_025614	ENSMUSG00000019782	Rwdd1	0710001K08Rik|2610002D06Rik|2700069A07Rik|IH1	RWD domain containing 1	protein-coding	1.32410183278295	0.000260764352278412
Merged-chr10-34036870-4	chr10	34036600	34037044	+	0	NA	promoter-TSS (NM_001162937)	promoter-TSS (NM_001162937)	-775	NM_001162937	692132	Mm.383415	NM_001162937	ENSMUSG00000071340	Trappc3l	Bet3l|ENSMUSG00000071340	trafficking protein particle complex 3 like	protein-coding	1.51286268106228	0.000540988506064597
Merged-chr10-34046153-2	chr10	34046019	34046302	+	1	NA	intron (NM_001162937, intron 1 of 6)	B2_Mm1t|SINE|B2	-1847	NM_001081165	270711	Mm.303077	NM_001081165	ENSMUSG00000039508	Fam26d	4732454E20Rik|AI586164|Gm643	family with sequence similarity 26, member D	protein-coding	2.96180673122503	0.000238367768737658
Merged-chr10-34118230-1	chr10	34118120	34118342	+	4	NA	Intergenic	Intergenic	9741	NM_175449	215900	Mm.34479	NM_175449	ENSMUSG00000046031	Fam26f	A630077B13Rik	family with sequence similarity 26, member F	protein-coding	0.446326460488636	0.000147607122826466
Merged-chr10-34171343-1	chr10	34171214	34171473	+	4	NA	intron (NM_172508, intron 2 of 5)	intron (NM_172508, intron 2 of 5)	36208	NM_172508	212898	Mm.34557	NM_172508	ENSMUSG00000039497	Dse	6030499O08|AI480506|B130024B19Rik|DS-epi1|Sart2	dermatan sulfate epimerase	protein-coding	0.484427499798642	0.000121891738642669
Merged-chr10-34350045-1	chr10	34349952	34350140	+	1	NA	intron (NM_001347463, intron 5 of 10)	intron (NM_001347463, intron 5 of 10)	-39935	NM_009925	12813	Mm.443177	NM_009925	ENSMUSG00000039462	Col10a1	Col10|Col10a-1	collagen, type X, alpha 1	protein-coding	49.6538187293608	0.000157028729268184
Merged-chr10-34481019-1	chr10	34480914	34481126	+	0	NA	Intergenic	Intergenic	-2380	NM_010237	14302	Mm.332432	NM_010237	ENSMUSG00000019779	Frk	BSK|BSK/IYK|C85044|GTK|RAK	fyn-related kinase	protein-coding	4.41367277594318	4.96087873640845e-05
Merged-chr10-36808226-2	chr10	36808063	36808380	+	0	NA	intron (NM_001253355, intron 4 of 5)	B3|SINE|B2	-166323	NM_008229	15182	Mm.19806	NM_008229	ENSMUSG00000019777	Hdac2	D10Wsu179e|YAF1|Yy1bp|mRPD3	histone deacetylase 2	protein-coding	1.86355072762045	0.000179162022715057
Merged-chr10-37013266-1	chr10	37013093	37013440	+	2	NA	Intergenic	L1_Mus3|LINE|L1	38722	NM_008229	15182	Mm.19806	NM_008229	ENSMUSG00000019777	Hdac2	D10Wsu179e|YAF1|Yy1bp|mRPD3	histone deacetylase 2	protein-coding	5.51709096992897	5.76919930147655e-05
Merged-chr10-37640616-1	chr10	37640408	37640826	+	4	NA	Intergenic	Lx9|LINE|L1	-501691	NM_008538	17118	Mm.30059	NM_008538	ENSMUSG00000069662	Marcks	Macs|PKCSL	myristoylated alanine rich protein kinase C substrate	protein-coding	1.12150701683802	0.000224757716304947
Merged-chr10-38830813-3	chr10	38830508	38831046	+	0	NA	Intergenic	ERVB4_1B-I_MM-int|LTR|ERVK	-8998	NM_001177783	215919	Mm.294313	NM_001177783	ENSMUSG00000094311	Rfpl4b	100040915|Gm3037|Gm62	ret finger protein-like 4B	protein-coding	2.35903200093515	0.000301559169643022
Merged-chr10-38962232-1	chr10	38962112	38962354	+	4	NA	Intergenic	Intergenic	-3282	NM_010681	16775	Mm.258065	NM_010681	ENSMUSG00000019846	Lama4	-	laminin, alpha 4	protein-coding	0.392326468972727	7.70461552421675e-05
Merged-chr10-38996157-1	chr10	38996040	38996276	+	0	NA	intron (NM_010681, intron 1 of 37)	intron (NM_010681, intron 1 of 37)	30643	NM_010681	16775	Mm.258065	NM_010681	ENSMUSG00000019846	Lama4	-	laminin, alpha 4	protein-coding	2.52978805450402	0.000148380059739807
Merged-chr10-39121427-1	chr10	39121269	39121587	+	0	NA	intron (NM_183254, intron 3 of 4)	intron (NM_183254, intron 3 of 4)	12467	NM_183254	66337	Mm.45187	NM_183254	ENSMUSG00000051736	Fam229b	1700025K23Rik	family with sequence similarity 229, member B	protein-coding	1.14755492174523	0.000227361676932187
Merged-chr10-39137578-1	chr10	39137477	39137681	+	2	NA	intron (NM_028006, intron 4 of 11)	intron (NM_028006, intron 4 of 11)	3556	NM_028006	71924	Mm.297956	NM_028006	ENSMUSG00000019845	Tube1	2310061K05Rik|AI551343|Tube	epsilon-tubulin 1	protein-coding	0.802485959262396	6.44876291318537e-05
Merged-chr10-39261078-2	chr10	39260775	39261297	+	0	NA	Intergenic	Intergenic	-97242	NM_001127376	327743	Mm.208111	NM_001127376	ENSMUSG00000062074	Wisp3	CCN6|ENSMUSG00000062074|Gm735|WISP-3	WNT1 inducible signaling pathway protein 3	protein-coding	0.441367277594318	0.00021142486022849
Merged-chr10-3926593-2	chr10	3926376	3926869	+	3	NA	intron (NM_001033253, intron 4 of 15)	(TAGA)n|Simple_repeat|Simple_repeat	-46453	NM_001170785	270685	Mm.184752	NM_172308	ENSMUSG00000040675	Mthfd1l	2410004L15Rik|AI647056|Fthfsdc1	methylenetetrahydrofolate dehydrogenase (NADP+ dependent) 1-like	protein-coding	1.41570636209498	0.000365030168992751
Merged-chr10-39315814-2	chr10	39315617	39316023	+	4	NA	Intergenic	(TG)n|Simple_repeat|Simple_repeat	-53979	NM_008054	14360	Mm.4848	NM_008054	ENSMUSG00000019843	Fyn	AI448320|AW552119	Fyn proto-oncogene	protein-coding	0.300932234723399	0.000262810055292294
Merged-chr10-39339677-1	chr10	39339580	39339776	+	10	NA	Intergenic	Intergenic	-30121	NM_008054	14360	Mm.4848	NM_008054	ENSMUSG00000019843	Fyn	AI448320|AW552119	Fyn proto-oncogene	protein-coding	1.04323174704112	0.00012875533139425
Merged-chr10-3936756-1	chr10	3936574	3936940	+	3	NA	intron (NM_001033253, intron 6 of 15)	intron (NM_001033253, intron 6 of 15)	-36318	NM_001170785	270685	Mm.184752	NM_172308	ENSMUSG00000040675	Mthfd1l	2410004L15Rik|AI647056|Fthfsdc1	methylenetetrahydrofolate dehydrogenase (NADP+ dependent) 1-like	protein-coding	5.14928490526704	8.11297997477131e-05
Merged-chr10-39453289-1	chr10	39453165	39453415	+	3	NA	intron (NM_001122892, intron 2 of 12)	intron (NM_001122892, intron 2 of 12)	83491	NM_001122892	14360	Mm.4848	NM_008054	ENSMUSG00000019843	Fyn	AI448320|AW552119	Fyn proto-oncogene	protein-coding	1.0185398713715	0.000103396352990955
Merged-chr10-3948117-2	chr10	3947885	3948393	+	3	NA	intron (NM_001033253, intron 12 of 15)	(TAGA)n|Simple_repeat|Simple_repeat	-24936	NM_001170785	270685	Mm.184752	NM_172308	ENSMUSG00000040675	Mthfd1l	2410004L15Rik|AI647056|Fthfsdc1	methylenetetrahydrofolate dehydrogenase (NADP+ dependent) 1-like	protein-coding	3.48001122718597	0.000316846257484046
Merged-chr10-39509119-1	chr10	39509002	39509237	+	0	NA	intron (NM_001122893, intron 3 of 13)	intron (NM_001122893, intron 3 of 13)	-103815	NM_134000	103213	Mm.436686	NM_134000	ENSMUSG00000019842	Traf3ip2	AI429613|Act1|CIKS	TRAF3 interacting protein 2	protein-coding	1.03298724543351	0.000217570393849592
Merged-chr10-39683147-1	chr10	39683028	39683267	+	0	NA	intron (NR_038037, intron 1 of 2)	MIR3|SINE|MIR	48860	NR_038037	327744	Mm.295265	NM_183198	ENSMUSG00000087177	E130307A14Rik	-	RIKEN cDNA E130307A14 gene	ncRNA	0.813044985042165	0.000153399853799235
Merged-chr10-39813500-1	chr10	39813397	39813605	+	5	NA	intron (NM_011264, intron 9 of 31)	intron (NM_011264, intron 9 of 31)	81341	NM_011264	19714	Mm.439723	NM_011264	ENSMUSG00000019841	Rev3l	Rev|Rev3|Sez4	REV3 like, DNA directed polymerase zeta catalytic subunit	protein-coding	0.88753202559727	0.000205923050249779
Merged-chr10-39948660-1	chr10	39948569	39948753	+	0	NA	intron (NM_001173500, intron 3 of 3)	intron (NM_001173500, intron 3 of 3)	11492	NM_001173500	100041085	Mm.332530	NM_001173500	ENSMUSG00000071335	Mfsd4b3	G630090E17Rik|Naglt1c	major facilitator superfamily domain containing 4B3	protein-coding	0.866971438131696	9.98255744195451e-05
Merged-chr10-39991271-2	chr10	39991048	39991525	+	9	NA	Intergenic	Intergenic	-4640	NM_001113385	215928	Mm.31744	NM_001001489	ENSMUSG00000038528	Mfsd4b5	Naglt1c	major facilitator superfamily domain containing 4B5	protein-coding	0.295558444817624	0.000360311267528964
Merged-chr10-40153492-1	chr10	40153219	40153766	+	4	NA	Intergenic	Intergenic	-11238	NM_028247	72472	Mm.186778	NM_028247	ENSMUSG00000019838	Slc16a10	2610103N14Rik|9830169E08|Mct10|PRO0813|TAT1	solute carrier family 16 (monocarboxylic acid transporters), member 10	protein-coding	0.708075846407997	0.000420834232055955
Merged-chr10-40452194-1	chr10	40452016	40452374	+	2	NA	intron (NM_001291817, intron 4 of 11)	intron (NM_001291817, intron 4 of 11)	102887	NM_001168304	78334	Mm.200924	NM_198164	ENSMUSG00000038481	Cdk19	2700084L06Rik|AI845279|AW228747|CDK11|Cdc2l6|mKIAA1028	cyclin-dependent kinase 19	protein-coding	0.811949237083887	0.000245773806634235
Merged-chr10-41054220-1	chr10	41054099	41054343	+	0	NA	Intergenic	RMER19B|LTR|ERVK	17363	NM_199058	140741	Mm.290693	NM_199058	ENSMUSG00000046922	Gpr6	AI852874|Gm233	G protein-coupled receptor 6	protein-coding	4.31336203103538	0.000146497195733154
Merged-chr10-41229107-1	chr10	41228975	41229240	+	0	NA	intron (NM_133999, intron 19 of 22)	intron (NM_133999, intron 19 of 22)	74134	NM_133999	103199	Mm.277242	NM_133999	ENSMUSG00000038417	Fig4	A530089I17Rik|AI326867|Sac3	FIG4 phosphoinositide 5-phosphatase	protein-coding	0.861204444086474	7.70705566434899e-05
Merged-chr10-41341082-1	chr10	41340979	41341186	+	2	NA	Intergenic	Intergenic	-37841	NM_133999	103199	Mm.277242	NM_133999	ENSMUSG00000038417	Fig4	A530089I17Rik|AI326867|Sac3	FIG4 phosphoinositide 5-phosphatase	protein-coding	4.65887681905113	8.01301137180701e-05
Merged-chr10-41341605-1	chr10	41341509	41341702	+	2	NA	Intergenic	Intergenic	-38364	NM_133999	103199	Mm.277242	NM_133999	ENSMUSG00000038417	Fig4	A530089I17Rik|AI326867|Sac3	FIG4 phosphoinositide 5-phosphatase	protein-coding	0.608782451854232	0.000133411070015589
Merged-chr10-41471035-1	chr10	41470920	41471151	+	0	NA	Intergenic	ORR1A3-int|LTR|ERVL-MaLR	-5279	NM_138315	171580	Mm.290431	NM_138315	ENSMUSG00000019823	Mical1	MICAL|MICAL-1|Nical	microtubule associated monooxygenase, calponin and LIM domain containing 1	protein-coding	1.0317676619088	0.000195859818380406
Merged-chr10-41530030-1	chr10	41529894	41530168	+	0	NA	3' UTR (NM_016898, exon 6 of 6)	3' UTR (NM_016898, exon 6 of 6)	10531	NM_016898	53599	Mm.269815	NM_016898	ENSMUSG00000019818	Cd164	A115|A24|AA589639|AW540279|MGC-24|MSSP	CD164 antigen	protein-coding	0.691694987274677	0.000169258026720744
Merged-chr10-4158364-1	chr10	4158213	4158516	+	0	NA	intron (NM_001170785, intron 27 of 27)	(TAGA)n|Simple_repeat|Simple_repeat	-107965	NM_031185	83397	Mm.27481	NM_031185	ENSMUSG00000038587	Akap12	AI317366|SSeCKS|Srcs5|Tsga12	A kinase (PRKA) anchor protein (gravin) 12	protein-coding	2.64820366556591	0.000189036369738573
Merged-chr10-41587243-3	chr10	41586904	41587502	+	0	NA	intron (NM_001303469, intron 5 of 20)	intron (NM_001303469, intron 5 of 20)	19187	NR_045341	70538	Mm.399807	NR_045341	ENSMUSG00000091370	5730435O14Rik	-	RIKEN cDNA 5730435O14 gene	ncRNA	0.834291805208772	0.000228678260034581
Merged-chr10-4161468-2	chr10	4161263	4161654	+	2	NA	intron (NM_001170785, intron 27 of 27)	tRNA-Ala-GCY_|tRNA|tRNA	-104871	NM_031185	83397	Mm.27481	NM_031185	ENSMUSG00000038587	Akap12	AI317366|SSeCKS|Srcs5|Tsga12	A kinase (PRKA) anchor protein (gravin) 12	protein-coding	0.657355519821325	0.000232166791691633
Merged-chr10-41692524-5	chr10	41692105	41692881	+	3	NA	Intergenic	Intergenic	-85898	NM_001303469	75973	Mm.228517	NM_029493	ENSMUSG00000075225	Ccdc162	5033413D22Rik|Ccdc162p|Gm29096|Gm61|Gm6976	coiled-coil domain containing 162	protein-coding	1.09142451796421	0.000507201794037692
Merged-chr10-41693028-1	chr10	41692913	41693144	+	5	NA	Intergenic	Intergenic	-86433	NM_001303469	75973	Mm.228517	NM_029493	ENSMUSG00000075225	Ccdc162	5033413D22Rik|Ccdc162p|Gm29096|Gm61|Gm6976	coiled-coil domain containing 162	protein-coding	4.90408086215909	0.000121752857643513
Merged-chr10-41711623-1	chr10	41711520	41711727	+	2	NA	Intergenic	RSINE1|SINE|B4	98040	NM_029132	103268	Mm.338605	NM_026643	ENSMUSG00000019813	Cep57l1	2410017P07Rik|4930484D11Rik|AI607327|cep57R	centrosomal protein 57-like 1	protein-coding	0.506487039862332	0.000117102740224962
Merged-chr10-41937419-4	chr10	41937109	41937634	+	2	NA	intron (NM_001034858, intron 12 of 17)	intron (NM_001034858, intron 12 of 17)	49932	NM_001013370	140742	Mm.139418	NM_001013370	ENSMUSG00000038332	Sesn1	1110002G11Rik|AU044290|Pa26|Sest1	sestrin 1	protein-coding	0.739403944423471	0.000428910989093105
Merged-chr10-41949052-1	chr10	41948851	41949254	+	1	NA	intron (NM_001034858, intron 11 of 17)	RSINE1|SINE|B4	61613	NM_001013370	140742	Mm.139418	NM_001013370	ENSMUSG00000038332	Sesn1	1110002G11Rik|AU044290|Pa26|Sest1	sestrin 1	protein-coding	1.1841561106189	0.000212206455834728
Merged-chr10-41979199-1	chr10	41979106	41979294	+	0	NA	intron (NM_001034858, intron 6 of 17)	intron (NM_001034858, intron 6 of 17)	39182	NM_001034858	213402	Mm.211320	NM_001034858	ENSMUSG00000071324	Armc2	2610018I05Rik	armadillo repeat containing 2	protein-coding	1.15282497879113	0.000156144531871685
Merged-chr10-42033606-1	chr10	42033506	42033708	+	4	NA	Intergenic	Intergenic	-15225	NM_001034858	213402	Mm.211320	NM_001034858	ENSMUSG00000071324	Armc2	2610018I05Rik	armadillo repeat containing 2	protein-coding	1.13171096819056	9.4165094207834e-05
Merged-chr10-42574043-1	chr10	42573923	42574165	+	2	NA	intron (NM_152229, intron 3 of 8)	intron (NM_152229, intron 3 of 8)	9544	NM_152229	21907	Mm.287100	NM_152229	ENSMUSG00000019803	Nr2e1	Mtl1|Mtll|TLL|Tlx|XTLL|fierce|frc|tailless	nuclear receptor subfamily 2, group E, member 1	protein-coding	1.70528266343259	8.10465437980459e-05
Merged-chr10-42792564-4	chr10	42792305	42792775	+	6	NA	intron (NM_153055, intron 4 of 20)	intron (NM_153055, intron 4 of 20)	31044	NM_153055	140740	Mm.214344	NM_153055	ENSMUSG00000019802	Sec63	5730478J10Rik|AI649014|AW319215	SEC63-like (S. cerevisiae)	protein-coding	1.57357029403192	0.000402403583924057
Merged-chr10-42793953-1	chr10	42793861	42794047	+	0	NA	intron (NM_153055, intron 4 of 20)	intron (NM_153055, intron 4 of 20)	32458	NM_153055	140740	Mm.214344	NM_153055	ENSMUSG00000019802	Sec63	5730478J10Rik|AI649014|AW319215	SEC63-like (S. cerevisiae)	protein-coding	4.41367277594318	4.86538576116675e-05
Merged-chr10-42868095-2	chr10	42867933	42868281	+	1	NA	intron (NM_172938, intron 1 of 8)	intron (NM_172938, intron 1 of 8)	7595	NM_172938	268297	Mm.98731	NM_172938	ENSMUSG00000044770	Scml4	9330161D17|mFLJ00197	sex comb on midleg-like 4 (Drosophila)	protein-coding	0.581646799930497	0.000292104503107084
Merged-chr10-42890007-2	chr10	42889677	42890259	+	8	NA	intron (NM_172938, intron 1 of 8)	intron (NM_172938, intron 1 of 8)	29456	NM_172938	268297	Mm.98731	NM_172938	ENSMUSG00000044770	Scml4	9330161D17|mFLJ00197	sex comb on midleg-like 4 (Drosophila)	protein-coding	1.88873384556127	0.000393254380046547
Merged-chr10-43307616-2	chr10	43307291	43307945	+	4	NA	intron (NM_027772, intron 2 of 7)	(TAGA)n|Simple_repeat|Simple_repeat	86132	NM_027772	71365	Mm.490430	NM_027772	ENSMUSG00000038240	Pdss2	5430420P03Rik|Gm60|Plmp|kd|mDLP1	prenyl (solanesyl) diphosphate synthase, subunit 2	protein-coding	1.85290979744784	0.00044512077400307
Merged-chr10-43382082-1	chr10	43381945	43382220	+	2	NA	intron (NM_027772, intron 4 of 7)	RLTR11A2|LTR|ERVK	-97058	NM_199028	331623	Mm.490388	NM_199028	ENSMUSG00000038214	Bend3	mKIAA1553	BEN domain containing 3	protein-coding	0.551709096992897	4.31770146763388e-05
Merged-chr10-43581566-1	chr10	43581444	43581690	+	0	NA	intron (NM_009846, intron 1 of 1)	B1_Mur1|SINE|Alu	2398	NM_009846	12484	Mm.29742	NM_009846	ENSMUSG00000047139	Cd24a	Cd24|HSA|Ly-52|nectadrin	CD24a antigen	protein-coding	1.07189195987191	0.000204690924141109
Merged-chr10-43669675-1	chr10	43669578	43669773	+	0	NA	Intergenic	Intergenic	76248	NR_033558	414125	Mm.244305	NR_033558	ENSMUSG00000075184	F830002L21Rik	F930017D23Rik	RIKEN cDNA F830002L21 gene	ncRNA	0.630524682277597	0.000136440786110626
Merged-chr10-43758213-1	chr10	43757973	43758454	+	2	NA	intron (NR_040581, intron 1 of 3)	intron (NR_040581, intron 1 of 3)	12055	NR_040581	69443	Mm.484042	NR_040581	ENSMUSG00000111422	1700027J07Rik	-	RIKEN cDNA 1700027J07 gene	ncRNA	2.32612484137546	0.000194432358812347
Merged-chr10-43785336-1	chr10	43785230	43785443	+	0	NA	Intergenic	MLTR31FA_MM|LTR|ERVK	39178	NR_040581	69443	Mm.484042	NR_040581	ENSMUSG00000111422	1700027J07Rik	-	RIKEN cDNA 1700027J07 gene	ncRNA	2.20683638797159	6.10962596868409e-05
Merged-chr10-43870868-3	chr10	43870685	43871062	+	2	NA	Intergenic	Intergenic	30863	NM_001081054	76563	Mm.5904	NM_001081054	ENSMUSG00000019863	Qrsl1	2700038P16Rik|C80053|GatA	glutaminyl-tRNA synthase (glutamine-hydrolyzing)-like 1	protein-coding	0.604252820516031	0.000322505274883018
Merged-chr10-43918068-3	chr10	43917828	43918379	+	0	NA	intron (NM_130892, intron 4 of 8)	B3A|SINE|B2	16296	NM_130892	170728	Mm.390253	NM_130892	ENSMUSG00000019864	Rtn4ip1	D10Ertd690e|NIMP	reticulon 4 interacting protein 1	protein-coding	0.554723900801602	0.00035927511028168
Merged-chr10-43982048-1	chr10	43981876	43982221	+	15	NA	intron (NM_172393, intron 6 of 19)	(TCTA)n|Simple_repeat|Simple_repeat	22798	NM_172393	11630	Mm.292082	NM_172393	ENSMUSG00000019866	Aim1	AI462491|AI463325	absent in melanoma 1	protein-coding	2.54634967842876	0.00043885191008249
Merged-chr10-43983958-1	chr10	43983837	43984080	+	4	NA	intron (NM_172393, intron 6 of 19)	L2|LINE|L2	20888	NM_172393	11630	Mm.292082	NM_172393	ENSMUSG00000019866	Aim1	AI462491|AI463325	absent in melanoma 1	protein-coding	0.494991339358114	0.000208600972731792
Merged-chr10-43997434-4	chr10	43997210	43997638	+	2	NA	exon (NM_172393, exon 2 of 20)	exon (NM_172393, exon 2 of 20)	7422	NM_172393	11630	Mm.292082	NM_172393	ENSMUSG00000019866	Aim1	AI462491|AI463325	absent in melanoma 1	protein-coding	0.364766345119271	0.000423805659244706
Merged-chr10-44005200-1	chr10	44005092	44005310	+	0	NA	promoter-TSS (NM_172393)	promoter-TSS (NM_172393)	-355	NM_172393	11630	Mm.292082	NM_172393	ENSMUSG00000019866	Aim1	AI462491|AI463325	absent in melanoma 1	protein-coding	0.636587419607189	0.000216477148740078
Merged-chr10-44046771-3	chr10	44046438	44047096	+	10	NA	Intergenic	L1MC3|LINE|L1	-41921	NM_172393	11630	Mm.292082	NM_172393	ENSMUSG00000019866	Aim1	AI462491|AI463325	absent in melanoma 1	protein-coding	2.04633919611911	0.000465057151851903
Merged-chr10-44069836-1	chr10	44069698	44069976	+	4	NA	Intergenic	Intergenic	-64991	NM_172393	11630	Mm.292082	NM_172393	ENSMUSG00000019866	Aim1	AI462491|AI463325	absent in melanoma 1	protein-coding	0.929194268619617	0.000122193528408992
Merged-chr10-44122123-6	chr10	44121592	44122658	+	10	NA	Intergenic	(TCTA)n|Simple_repeat|Simple_repeat	-48322	NR_001582	70365	Mm.87073	NR_001582	ENSMUSG00000091358	Speer5-ps1	1700007C10Rik|SPEER-5|Speer5-ps	spermatogenesis associated glutamate (E)-rich protein 5, pseudogene 1	pseudo	1.33310932824406	0.00156338882472632
Merged-chr10-44331228-1	chr10	44331101	44331357	+	6	NA	intron (NM_001314013, intron 5 of 6)	(TAGA)n|Simple_repeat|Simple_repeat	-28447	NR_035450	100316688		NR_035450	ENSMUSG00000089260	Mir1929	mir-1929|mmu-mir-1929	microRNA 1929	ncRNA	1.03445455686168	0.000215907456712397
Merged-chr10-44333229-3	chr10	44332987	44333500	+	4	NA	intron (NM_001314013, intron 5 of 6)	L1_Mus3|LINE|L1	-26433	NR_035450	100316688		NR_035450	ENSMUSG00000089260	Mir1929	mir-1929|mmu-mir-1929	microRNA 1929	ncRNA	1.02861018083422	0.000347234889683723
Merged-chr10-44381112-2	chr10	44380977	44381265	+	0	NA	Intergenic	Intergenic	21445	NR_035450	100316688		NR_035450	ENSMUSG00000089260	Mir1929	mir-1929|mmu-mir-1929	microRNA 1929	ncRNA	3.83797632690711	0.000207020725902205
Merged-chr10-44398395-4	chr10	44398112	44398597	+	19	NA	Intergenic	(TCTA)n|Simple_repeat|Simple_repeat	38678	NR_035450	100316688		NR_035450	ENSMUSG00000089260	Mir1929	mir-1929|mmu-mir-1929	microRNA 1929	ncRNA	1.52896855548885	0.00112929892794754
Merged-chr10-44443566-1	chr10	44443468	44443666	+	0	NA	intron (NM_007548, intron 4 of 6)	intron (NM_007548, intron 4 of 6)	15181	NM_007548	12142	Mm.4800	NM_007548	ENSMUSG00000038151	Prdm1	Blimp-1|Blimp1|PRDI-BF1|ZNFPR1A1|b2b1765Clo	PR domain containing 1, with ZNF domain	protein-coding	0.383797632690711	0.000149064423374069
Merged-chr10-44446160-1	chr10	44446056	44446266	+	0	NA	intron (NM_007548, intron 4 of 6)	intron (NM_007548, intron 4 of 6)	12587	NM_007548	12142	Mm.4800	NM_007548	ENSMUSG00000038151	Prdm1	Blimp-1|Blimp1|PRDI-BF1|ZNFPR1A1|b2b1765Clo	PR domain containing 1, with ZNF domain	protein-coding	2.12802080268689	0.000294753038386983
Merged-chr10-4472248-1	chr10	4472012	4472486	+	0	NA	Intergenic	Intergenic	-37623	NM_001195672	100504234	Mm.291807	NM_001195672	ENSMUSG00000019767	Ccdc170	Gm221	coiled-coil domain containing 170	protein-coding	0.328677759910662	0.000162954458268638
Merged-chr10-44731986-1	chr10	44731878	44732095	+	1	NA	Intergenic	Intergenic	-273238	NM_007548	12142	Mm.4800	NM_007548	ENSMUSG00000038151	Prdm1	Blimp-1|Blimp1|PRDI-BF1|ZNFPR1A1|b2b1765Clo	PR domain containing 1, with ZNF domain	protein-coding	7.44807280940412	7.32959779285407e-05
Merged-chr10-44821725-2	chr10	44821589	44821937	+	0	NA	Intergenic	Intergenic	-245451	NM_011156	19072	Mm.10281	NM_011156	ENSMUSG00000019849	Prep	AI047692|AI450383|D10Wsu136e|PEP|Pop	prolyl endopeptidase	protein-coding	0.528911200422943	0.000270825939710479
Merged-chr10-4496032-1	chr10	4495899	4496167	+	13	NA	Intergenic	(TCTA)n|Simple_repeat|Simple_repeat	-13839	NM_001195672	100504234	Mm.291807	NM_001195672	ENSMUSG00000019767	Ccdc170	Gm221	coiled-coil domain containing 170	protein-coding	0.252209872911039	0.000136507098307811
Merged-chr10-45007799-6	chr10	45007311	45008245	+	8	NA	Intergenic	(TAGA)n|Simple_repeat|Simple_repeat	-59436	NM_011156	19072	Mm.10281	NM_011156	ENSMUSG00000019849	Prep	AI047692|AI450383|D10Wsu136e|PEP|Pop	prolyl endopeptidase	protein-coding	1.97453782081669	0.00106442708051044
Merged-chr10-45020443-1	chr10	45020333	45020554	+	1	NA	Intergenic	Intergenic	-46771	NM_011156	19072	Mm.10281	NM_011156	ENSMUSG00000019849	Prep	AI047692|AI450383|D10Wsu136e|PEP|Pop	prolyl endopeptidase	protein-coding	1.91741522233597	0.000265842435244126
Merged-chr10-45177660-1	chr10	45177555	45177767	+	2	NA	Intergenic	L1_Mur3|LINE|L1	110447	NM_011156	19072	Mm.10281	NM_011156	ENSMUSG00000019849	Prep	AI047692|AI450383|D10Wsu136e|PEP|Pop	prolyl endopeptidase	protein-coding	2.98571981902039	0.000113082824203923
Merged-chr10-45503454-1	chr10	45503341	45503569	+	2	NA	Intergenic	ERVB2_1A-I_MM-int|LTR|ERVK	-33254	NM_001031772	380669	Mm.440328	NM_001031772	ENSMUSG00000063804	Lin28b	2810403D23Rik|D030047M17Rik|Lin-28.2	lin-28 homolog B (C. elegans)	protein-coding	1.10341819398579	0.00010645167153137
Merged-chr10-45593488-1	chr10	45593314	45593663	+	2	NA	intron (NM_172473, intron 4 of 23)	RLTR45-int|LTR|ERVK	15659	NM_172473	209462	Mm.458633	NM_172473	ENSMUSG00000038822	Hace1	1700042J16Rik|A730034A22Rik|BC025474	HECT domain and ankyrin repeat containing, E3 ubiquitin protein ligase 1	protein-coding	0.679026580914336	5.30652679622269e-05
Merged-chr10-45699074-1	chr10	45698985	45699164	+	6	NA	intron (NM_172473, intron 20 of 23)	intron (NM_172473, intron 20 of 23)	-108630	NR_040624	320363	Mm.123343	NR_040624	ENSMUSG00000110874	D030045P18Rik	-	RIKEN cDNA D030045P18 gene	ncRNA	0.525437235231331	0.00018418908241458
Merged-chr10-45845995-2	chr10	45845703	45846230	+	4	NA	intron (NR_040624, intron 2 of 2)	(TCTA)n|Simple_repeat|Simple_repeat	38262	NR_040624	320363	Mm.123343	NR_040624	ENSMUSG00000110874	D030045P18Rik	-	RIKEN cDNA D030045P18 gene	ncRNA	0.995239939673462	0.000334001224274105
Merged-chr10-4624093-3	chr10	4623892	4624382	+	11	NA	intron (NM_007956, intron 1 of 8)	(TCTA)n|Simple_repeat|Simple_repeat	12148	NM_001302532	13982	Mm.9213	NM_007956	ENSMUSG00000019768	Esr1	ER|ER-alpha|ERa|ERalpha|ESR|Estr|Estra|Nr3a1	estrogen receptor 1 (alpha)	protein-coding	0.899710219711494	0.000349981969844285
Merged-chr10-4672750-4	chr10	4672428	4673111	+	13	NA	intron (NM_001302532, intron 2 of 9)	(TCTA)n|Simple_repeat|Simple_repeat	-37389	NM_001302531	13982	Mm.9213	NM_007956	ENSMUSG00000019768	Esr1	ER|ER-alpha|ERa|ERalpha|ESR|Estr|Estra|Nr3a1	estrogen receptor 1 (alpha)	protein-coding	3.87370217037566	0.000726419846477664
Merged-chr10-4769585-2	chr10	4769468	4769709	+	2	NA	intron (NM_001302531, intron 3 of 8)	(TCTA)n|Simple_repeat|Simple_repeat	59430	NM_001302533	13982	Mm.9213	NM_007956	ENSMUSG00000019768	Esr1	ER|ER-alpha|ERa|ERalpha|ESR|Estr|Estra|Nr3a1	estrogen receptor 1 (alpha)	protein-coding	1.08669973650116	0.000387986968841726
Merged-chr10-4803513-6	chr10	4802933	4803932	+	0	NA	intron (NM_001302531, intron 4 of 8)	(TCTA)n|Simple_repeat|Simple_repeat	93274	NM_001302533	13982	Mm.9213	NM_007956	ENSMUSG00000019768	Esr1	ER|ER-alpha|ERa|ERalpha|ESR|Estr|Estra|Nr3a1	estrogen receptor 1 (alpha)	protein-coding	1.74798921819532	0.000861764349988667
Merged-chr10-48474813-1	chr10	48474703	48474924	+	0	NA	Intergenic	Intergenic	621030	NR_046212	100418235	Mm.185993	NR_046212		C130030K03Rik	-	proteasome (prosome, macropain) subunit, alpha type 6 pseudogene	pseudo	Inf	5.04474010726147e-05
Merged-chr10-50170517-1	chr10	50170422	50170614	+	0	NA	Intergenic	Intergenic	-381764	NM_001111268	14806	Mm.332838	NM_010349	ENSMUSG00000056073	Grik2	AW124492|GluK2|Glur-6|Glur6|Glurbeta2	glutamate receptor, ionotropic, kainate 2 (beta 2)	protein-coding	0.594148258300043	9.25809824773943e-05
Merged-chr10-5033682-1	chr10	5033473	5033893	+	6	NA	intron (NM_001347732, intron 142 of 145)	intron (NM_001347732, intron 142 of 145)	35380	NM_022027	64009	Mm.331626	NM_022027	ENSMUSG00000096054	Syne1	8B|A330049M09Rik|BE692247|C130039F11Rik|CPG2|Myne1|mKIAA1756|myne-1	spectrin repeat containing, nuclear envelope 1	protein-coding	1.87372900865512	0.000196224509220492
Merged-chr10-50738739-1	chr10	50738625	50738854	+	1	NA	intron (NM_198007, intron 30 of 41)	intron (NM_198007, intron 30 of 41)	146070	NM_198007	77987	Mm.222497	NM_198007	ENSMUSG00000038774	Ascc3	ASC1p200|B630009I04Rik|BC023451|D430001L07Rik|D630041L21|Helic1|RNAH	activating signal cointegrator 1 complex subunit 3	protein-coding	0.478147884060511	0.000106008972311092
Merged-chr10-50868160-2	chr10	50867964	50868406	+	5	NA	Intergenic	Intergenic	-27466	NM_011376	20464	Mm.4774	NM_011376	ENSMUSG00000019913	Sim1	bHLHe14|mSIM1	single-minded homolog 1 (Drosophila)	protein-coding	1.35805316182867	0.000271226728134894
Merged-chr10-51020327-1	chr10	51020162	51020494	+	12	NA	Intergenic	LTR9A1|LTR|ERV1	124677	NM_011376	20464	Mm.4774	NM_011376	ENSMUSG00000019913	Sim1	bHLHe14|mSIM1	single-minded homolog 1 (Drosophila)	protein-coding	4.50194623146204	0.00015830561165408
Merged-chr10-5129135-4	chr10	5128852	5129479	+	0	NA	intron (NM_001347732, intron 108 of 145)	(TCTA)n|Simple_repeat|Simple_repeat	-60102	NM_022027	64009	Mm.331626	NM_022027	ENSMUSG00000096054	Syne1	8B|A330049M09Rik|BE692247|C130039F11Rik|CPG2|Myne1|mKIAA1756|myne-1	spectrin repeat containing, nuclear envelope 1	protein-coding	1.34673605214677	0.000679491565308272
Merged-chr10-51296521-1	chr10	51296390	51296654	+	8	NA	Intergenic	(TCTA)n|Simple_repeat|Simple_repeat	-184090	NM_008147	14727	Mm.439661	NM_008147	ENSMUSG00000062593	Lilr4b	Gp49a|gp49	leukocyte immunoglobulin-like receptor, subfamily B, member 4B	protein-coding	2.90901160232619	0.000152777755836741
Merged-chr10-51452277-1	chr10	51452157	51452399	+	2	NA	Intergenic	L1VL1|LINE|L1	-28334	NM_008147	14727	Mm.439661	NM_008147	ENSMUSG00000062593	Lilr4b	Gp49a|gp49	leukocyte immunoglobulin-like receptor, subfamily B, member 4B	protein-coding	9.44035565965625	0.000229737879407815
Merged-chr10-51599985-1	chr10	51599820	51600151	+	2	NA	Intergenic	(TCTA)n|Simple_repeat|Simple_repeat	-9525	NM_029894	77296	Mm.30588	NM_029894	ENSMUSG00000019909	Fam162b	9430073N08Rik	family with sequence similarity 162, member B	protein-coding	2.90901160232619	0.000160977277531309
Merged-chr10-52231680-1	chr10	52231570	52231791	+	0	NA	Intergenic	Intergenic	-1939	NM_025705	66686	Mm.62982	NM_025705	ENSMUSG00000019891	Dcbld1	4631413K11Rik	discoidin, CUB and LCCL domain containing 1	protein-coding	1.69190789744489	0.000152147372814662
Merged-chr10-52383996-3	chr10	52383761	52384210	+	0	NA	Intergenic	B3|SINE|B2	-1861	NM_053187	94221	Mm.390258	NM_053187	ENSMUSG00000019861	Gopc	2210402P09Rik|AI844555|CAL|FIG|GOPC1|PIST	golgi associated PDZ and coiled-coil motif containing	protein-coding	0.977524842994127	0.000365690574618941
Merged-chr10-52475722-1	chr10	52475603	52475843	+	2	NA	Intergenic	RMER12C|LTR|ERVK	58176	NM_030250	52014	Mm.199964	NM_030250	ENSMUSG00000023068	Nus1	1600027K07Rik|AU019165|AW538011|BC003223|D10Ertd438e	NUS1 dehydrodolichyl diphosphate synthase subunit	protein-coding	4.63435641474034	0.00010551488657549
Merged-chr10-53039221-1	chr10	53039114	53039329	+	3	NA	intron (NM_178675, intron 3 of 7)	L1MB1|LINE|L1	-241049	NR_038015	100502820	Mm.55827	NR_038015		Gm19395	-	predicted gene, 19395	ncRNA	4.56079520180795	0.000112179099342263
Merged-chr10-53266038-1	chr10	53265884	53266193	+	9	NA	Intergenic	Lx|LINE|L1	-14232	NR_038015	100502820	Mm.55827	NR_038015		Gm19395	-	predicted gene, 19395	ncRNA	1.72314622074494	0.000228609545749283
Merged-chr10-5348157-1	chr10	5347982	5348334	+	0	NA	intron (NM_001347732, intron 26 of 145)	intron (NM_001347732, intron 26 of 145)	140156	NM_001347711	64009	Mm.331626	NM_022027	ENSMUSG00000096054	Syne1	8B|A330049M09Rik|BE692247|C130039F11Rik|CPG2|Myne1|mKIAA1756|myne-1	spectrin repeat containing, nuclear envelope 1	protein-coding	2.20683638797159	7.35566145498054e-05
Merged-chr10-5348498-1	chr10	5348359	5348638	+	4	NA	intron (NM_001347732, intron 26 of 145)	intron (NM_001347732, intron 26 of 145)	139816	NM_001347711	64009	Mm.331626	NM_022027	ENSMUSG00000096054	Syne1	8B|A330049M09Rik|BE692247|C130039F11Rik|CPG2|Myne1|mKIAA1756|myne-1	spectrin repeat containing, nuclear envelope 1	protein-coding	2.37659303320017	0.000110665346334428
Merged-chr10-53586333-2	chr10	53586155	53586515	+	4	NA	intron (NM_027830, intron 8 of 13)	Lx7|LINE|L1	-10626	NM_025541	66403	Mm.272989	NM_025541	ENSMUSG00000019857	Asf1a	2310079C17Rik|C79052	anti-silencing function 1A histone chaperone	protein-coding	0.702175214354597	0.000201153589681412
Merged-chr10-53621780-1	chr10	53621648	53621913	+	13	NA	intron (NM_027830, intron 4 of 13)	RLTR40|LTR|ERVK	8659	NM_027830	71567	Mm.278221	NM_027830	ENSMUSG00000058298	Mcm9	9030408O17Rik|Gm235|Mcmdc1	minichromosome maintenance 9 homologous recombination repair factor	protein-coding	5.93744075811404	0.000459759152400912
Merged-chr10-53812450-2	chr10	53812244	53812669	+	2	NA	Intergenic	Intergenic	-61547	NM_001081428	75906	Mm.436785	NM_001081428	ENSMUSG00000019856	Fam184a	3110012E06Rik|4930438C08Rik|4930589M24Rik	family with sequence similarity 184, member A	protein-coding	1.30491195114842	0.000337621622674722
Merged-chr10-53918482-1	chr10	53918297	53918669	+	8	NA	intron (NM_008548, intron 11 of 12)	intron (NM_008548, intron 11 of 12)	157313	NM_008548	17155	Mm.117294	NM_008548	ENSMUSG00000003746	Man1a	Man1a1|PCR1	mannosidase 1, alpha	protein-coding	2.23191407419854	0.000401543606304314
Merged-chr10-54003813-1	chr10	54003717	54003911	+	2	NA	intron (NM_008548, intron 5 of 12)	MLT1I|LTR|ERVL-MaLR	71982	NM_008548	17155	Mm.117294	NM_008548	ENSMUSG00000003746	Man1a	Man1a1|PCR1	mannosidase 1, alpha	protein-coding	37.516218595517	6.755989142475e-05
Merged-chr10-54034027-2	chr10	54033842	54034252	+	5	NA	intron (NM_008548, intron 2 of 12)	(TCTA)n|Simple_repeat|Simple_repeat	41749	NM_008548	17155	Mm.117294	NM_008548	ENSMUSG00000003746	Man1a	Man1a1|PCR1	mannosidase 1, alpha	protein-coding	1.68318029591053	0.000224871630260722
Merged-chr10-54049734-1	chr10	54049593	54049876	+	7	NA	intron (NM_008548, intron 2 of 12)	intron (NM_008548, intron 2 of 12)	26062	NM_008548	17155	Mm.117294	NM_008548	ENSMUSG00000003746	Man1a	Man1a1|PCR1	mannosidase 1, alpha	protein-coding	5.63969299148295	0.000141393894339555
Merged-chr10-54117796-5	chr10	54117606	54117971	+	4	NA	Intergenic	Intergenic	41866	NR_038016	100502920	Mm.403982	NR_038016	ENSMUSG00000097069	Gm16998	-	predicted gene, 16998	ncRNA	0.830190831665503	0.000509499918373191
Merged-chr10-54309105-1	chr10	54308977	54309235	+	0	NA	Intergenic	L1M3|LINE|L1	233184	NR_038016	100502920	Mm.403982	NR_038016	ENSMUSG00000097069	Gm16998	-	predicted gene, 16998	ncRNA	1.26104936455519	0.000215274671602206
Merged-chr10-5522666-2	chr10	5522398	5522856	+	2	NA	intron (NM_001347732, intron 2 of 145)	intron (NM_001347732, intron 2 of 145)	28065	NM_153399	64009	Mm.331626	NM_022027	ENSMUSG00000096054	Syne1	8B|A330049M09Rik|BE692247|C130039F11Rik|CPG2|Myne1|mKIAA1756|myne-1	spectrin repeat containing, nuclear envelope 1	protein-coding	1.90760433536527	0.000249121247212765
Merged-chr10-55651758-1	chr10	55651654	55651863	+	1	NA	Intergenic	Intergenic	-455159	NM_001163833	73390	Mm.181475	NM_133751	ENSMUSG00000047669	Msl3l2	1700060H10Rik	male-specific lethal 3-like 2 (Drosophila)	protein-coding	1.17697940691818	8.21752510898919e-05
Merged-chr10-55990060-1	chr10	55989864	55990257	+	4	NA	Intergenic	IMPB_01|Satellite|Satellite	-116857	NM_001163833	73390	Mm.181475	NM_133751	ENSMUSG00000047669	Msl3l2	1700060H10Rik	male-specific lethal 3-like 2 (Drosophila)	protein-coding	1.39126641850383	0.000190837370848361
Merged-chr10-56062101-1	chr10	56061882	56062322	+	0	NA	intron (NM_001033385, intron 27 of 32)	intron (NM_001033385, intron 27 of 32)	-44815	NM_001163833	73390	Mm.181475	NM_133751	ENSMUSG00000047669	Msl3l2	1700060H10Rik	male-specific lethal 3-like 2 (Drosophila)	protein-coding	1.15245900260739	0.00025136696561345
Merged-chr10-56193831-1	chr10	56193704	56193959	+	4	NA	intron (NM_001033385, intron 9 of 32)	intron (NM_001033385, intron 9 of 32)	34858	NM_001033385	544696	Mm.411188	NM_001033385	ENSMUSG00000038122	Tbc1d32	Bromi|D630037F22Rik|b2b2284Clo	TBC1 domain family, member 32	protein-coding	2.27174334055899	0.000138660528432619
Merged-chr10-56591626-1	chr10	56591445	56591808	+	1	NA	Intergenic	Intergenic	214326	NM_010288	14609	Mm.378921	NM_010288	ENSMUSG00000050953	Gja1	AU042049|AW546267|Cnx43|Cx43|Cx43alpha1|Gja-1|Npm1|connexin43	gap junction protein, alpha 1	protein-coding	1.003107449078	0.000177327326109053
Merged-chr10-57487102-1	chr10	57486916	57487290	+	3	NA	promoter-TSS (NR_045353)	promoter-TSS (NR_045353)	718	NM_008297	15500	Mm.261395	NM_008297	ENSMUSG00000019878	Hsf2	AI661205	heat shock factor 2	protein-coding	0.56585548409528	0.000148043565441959
Merged-chr10-57635601-1	chr10	57635455	57635748	+	4	NA	intron (NM_001039051, intron 1 of 4)	(TAGA)n|Simple_repeat|Simple_repeat	3620	NM_008863	18768	Mm.262135	NM_008863	ENSMUSG00000019876	Pkib	Pkibeta|Prkacn2	protein kinase inhibitor beta, cAMP dependent, testis specific	protein-coding	3.15262341138799	9.89337377496381e-05
Merged-chr10-5816337-1	chr10	5816166	5816510	+	0	NA	intron (NM_175374, intron 4 of 6)	intron (NM_175374, intron 4 of 6)	7605	NM_175374	108853	Mm.55082	NM_175374	ENSMUSG00000019774	Mtrf1l	9130004K12Rik	mitochondrial translational release factor 1-like	protein-coding	0.110341819398579	0.000164440580376295
Merged-chr10-58343901-1	chr10	58343797	58344006	+	1	NA	intron (NM_026148, intron 1 of 9)	intron (NM_026148, intron 1 of 9)	20435	NM_026148	110829	Mm.57734	NM_026148	ENSMUSG00000019920	Lims1	2310016J22Rik|4921524A02Rik|AI507642|AU021743|AW551584|C430041B13Rik|Lims1l|PINCH|PINCH1	LIM and senescent cell antigen-like domains 1	protein-coding	1.26568557545429	0.000178679814787029
Merged-chr10-58375898-1	chr10	58375787	58376011	+	4	NA	intron (NM_201242, intron 1 of 9)	intron (NM_201242, intron 1 of 9)	4445	NM_201242	110829	Mm.57734	NM_026148	ENSMUSG00000019920	Lims1	2310016J22Rik|4921524A02Rik|AI507642|AU021743|AW551584|C430041B13Rik|Lims1l|PINCH|PINCH1	LIM and senescent cell antigen-like domains 1	protein-coding	1.6346936207197	7.65018736511183e-05
Merged-chr10-59225576-1	chr10	59225485	59225669	+	1	NA	3' UTR (NM_172939, exon 1 of 1)	3' UTR (NM_172939, exon 1 of 1)	3655	NM_172939	268301	Mm.3036	NM_172939	ENSMUSG00000098188	Sowahc	4921515A04Rik|9430099J10Rik|Ankrd57|C820004L04Rik	sosondowah ankyrin repeat domain family member C	protein-coding	0.7229291615769	0.000179017258744429
Merged-chr10-59392162-1	chr10	59392063	59392263	+	0	NA	Intergenic	RMER4B|LTR|ERVK	-11522	NM_023530	69836	Mm.30268	NM_023530	ENSMUSG00000009646	Pla2g12b	2010002E04Rik|Fksg71|Pla2g13|hlb218	phospholipase A2, group XIIB	protein-coding	0.717221826090767	0.000101624365449967
Merged-chr10-59393035-1	chr10	59392910	59393161	+	6	NA	Intergenic	Lx9|LINE|L1	-10650	NM_023530	69836	Mm.30268	NM_023530	ENSMUSG00000009646	Pla2g12b	2010002E04Rik|Fksg71|Pla2g13|hlb218	phospholipase A2, group XIIB	protein-coding	0.73008121105827	0.000286933496463496
Merged-chr10-59430864-4	chr10	59430373	59431119	+	0	NA	intron (NM_010959, intron 5 of 8)	intron (NM_010959, intron 5 of 8)	11033	NM_010959	18302	Mm.123013	NM_010959	ENSMUSG00000009654	Oit3	EF-9|LZP	oncoprotein induced transcript 3	protein-coding	0.738229966083023	0.00068271698849601
Merged-chr10-5950283-1	chr10	5950128	5950439	+	2	NA	Intergenic	Intergenic	-27883	NM_019958	56533	Mm.44606	NM_019958	ENSMUSG00000019775	Rgs17	6430507P11Rik|Rgsz2	regulator of G-protein signaling 17	protein-coding	1.47122425864773	0.000144663700171206
Merged-chr10-59850476-1	chr10	59850357	59850597	+	0	NA	intron (NM_001291443, intron 11 of 12)	PB1D9|SINE|Alu	-29114	NM_019965	56709	Mm.103610	NM_019965	ENSMUSG00000020109	Dnajb12	Dj10|mDj10	DnaJ heat shock protein family (Hsp40) member B12	protein-coding	0.324534762936999	0.00010588740869773
Merged-chr10-59948856-1	chr10	59948758	59948955	+	3	NA	TTS (NM_029083)	TTS (NM_029083)	2914	NM_029083	74747	Mm.21697	NM_029083	ENSMUSG00000020108	Ddit4	5830413E08Rik|AA415483|REDD1|Rtp801|dig2	DNA-damage-inducible transcript 4	protein-coding	1.65512729097869	0.000320202730388787
Merged-chr10-59994290-1	chr10	59994158	59994423	+	5	NA	intron (NM_001347451, intron 3 of 4)	intron (NM_001347451, intron 3 of 4)	-8515	NM_026937	69090	Mm.155839	NM_026937	ENSMUSG00000044475	Ascc1	1810015P09Rik|AI550520|ASC1p50|CGI-18	activating signal cointegrator 1 complex subunit 1	protein-coding	0.895226081913004	0.000255107283190124
Merged-chr10-60266556-1	chr10	60266458	60266655	+	4	NA	Intergenic	RSINE1|SINE|B4	-11072	NM_001146123	19156	Mm.29978	NM_011179	ENSMUSG00000004207	Psap	AI037048|SGP-1	prosaposin	protein-coding	0.696895701464713	6.18963737229299e-05
Merged-chr10-60341858-2	chr10	60341705	60342016	+	4	NA	intron (NR_045556, intron 37 of 68)	intron (NR_045556, intron 37 of 68)	-4991	NM_001159572	74048	Mm.273584	NM_028732	ENSMUSG00000020101	Vsir	4632428N05Rik|Dies1|PD-1H|VISTA	V-set immunoregulatory receptor	protein-coding	0.892125348328941	0.000358310512801056
Merged-chr10-60401833-1	chr10	60401664	60402004	+	14	NA	intron (NM_001164374, intron 1 of 1)	(TCTA)n|Simple_repeat|Simple_repeat	2108	NM_001164374	100302688	Mm.444135	NM_001164374	ENSMUSG00000090439	Gm17455	-	predicted gene, 17455	protein-coding	2.56713620641593	0.000317642517003463
Merged-chr10-60546543-1	chr10	60546417	60546671	+	0	NA	intron (NR_045556, intron 7 of 68)	intron (NR_045556, intron 7 of 68)	146818	NM_001164374	100302688	Mm.444135	NM_001164374	ENSMUSG00000090439	Gm17455	-	predicted gene, 17455	protein-coding	0.392326468972727	9.07120247331138e-05
Merged-chr10-61454147-2	chr10	61453990	61454295	+	1	NA	Intergenic	Intergenic	-1473	NM_010124	13688	Mm.259516	NM_010124	ENSMUSG00000020091	Eif4ebp2	2810011I19Rik|4E-BP2|AA792569|BC010348|PHAS-II	eukaryotic translation initiation factor 4E binding protein 2	protein-coding	0.753553888575665	0.000194004766898498
Merged-chr10-6145519-1	chr10	6145288	6145752	+	0	NA	Intergenic	(TCTA)n|Simple_repeat|Simple_repeat	-223120	NM_019958	56533	Mm.44606	NM_019958	ENSMUSG00000019775	Rgs17	6430507P11Rik|Rgsz2	regulator of G-protein signaling 17	protein-coding	5.01553724538998	0.000143082625930875
Merged-chr10-61596962-1	chr10	61596860	61597065	+	0	NA	intron (NM_001177511, intron 1 of 3)	L3|LINE|CR1	1478	NM_001177511	237362	Mm.131297	NM_001177511	ENSMUSG00000020090	Npffr1	Gm236|Gpr147|NPFF1|NPFF1R|OT7T022	neuropeptide FF receptor 1	protein-coding	1.51325923746623	0.000138152910067958
Merged-chr10-62101319-1	chr10	62101058	62101582	+	3	NA	Intergenic	MLTR14|LTR|ERV1	9693	NM_027251	69894	Mm.294126	NM_027251	ENSMUSG00000020083	2010107G23Rik	AA545165	RIKEN cDNA 2010107G23 gene	protein-coding	1.86732309751442	0.000150645315989833
Merged-chr10-62503299-1	chr10	62503202	62503398	+	0	NA	intron (NM_011157, intron 1 of 2)	B2_Mm2|SINE|B2	4455	NM_011157	19073	Mm.338790	NM_011157	ENSMUSG00000020077	Srgn	Prg|Prg1|Sgc	serglycin	protein-coding	2.35395881383636	0.000148207483244434
Merged-chr10-62697439-1	chr10	62697342	62697538	+	0	NA	intron (NM_001033260, intron 1 of 3)	Lx5c|LINE|L1	14932	NR_106074	102465987		NR_106074	ENSMUSG00000105329	Mir7215	mmu-mir-7215	microRNA 7215	ncRNA	0.371677707447847	0.000146305647030501
Merged-chr10-63519382-1	chr10	63519261	63519505	+	6	NA	intron (NM_177612, intron 2 of 17)	intron (NM_177612, intron 2 of 17)	61872	NM_001164376	216033	Mm.444692	NM_177612	ENSMUSG00000060843	Ctnna3	4930429L08Rik|4933408A16|Catna3|Vr22	catenin (cadherin associated protein), alpha 3	protein-coding	1.86732309751442	9.32486641278582e-05
Merged-chr10-6479510-1	chr10	6479368	6479654	+	2	NA	Intergenic	(TATG)n|Simple_repeat|Simple_repeat	-279082	NM_001302794	18390	Mm.438000	NM_011013	ENSMUSG00000000766	Oprm1	M-OR-1|MOP-R|MOR-1|MOR-1O|Oprm|mor|muOR	opioid receptor, mu 1	protein-coding	11.0341819398579	0.000137595923258593
Merged-chr10-66626521-2	chr10	66626323	66626729	+	2	NA	Intergenic	(TAGA)n|Simple_repeat|Simple_repeat	293858	NR_138561	68488	Mm.338835	NR_138560		1110002J07Rik	-	RIKEN cDNA 1110002J07 gene	ncRNA	1.69756645228584	0.000367556505257292
Merged-chr10-66830007-6	chr10	66829480	66830435	+	16	NA	Intergenic	(TAGA)n|Simple_repeat|Simple_repeat	90427	NR_138561	68488	Mm.338835	NR_138560		1110002J07Rik	-	RIKEN cDNA 1110002J07 gene	ncRNA	1.77412337072226	0.00109138369288905
Merged-chr10-66953579-3	chr10	66953386	66953888	+	2	NA	Intergenic	L1M5|LINE|L1	-33253	NR_138560	68488	Mm.338835	NR_138560		1110002J07Rik	-	RIKEN cDNA 1110002J07 gene	ncRNA	0.488656628765138	0.000475954305118211
Merged-chr10-67012550-2	chr10	67012361	67012725	+	0	NA	3' UTR (NM_001204915, exon 9 of 9)	3' UTR (NM_001204915, exon 9 of 9)	7468	NR_110511	102634101	Mm.445258	NR_110511		Gm31763	-	predicted gene, 31763	ncRNA	1.45935954688444	0.000277008963968713
Merged-chr10-67194047-1	chr10	67193874	67194221	+	0	NA	intron (NM_207221, intron 3 of 25)	Lx6|LINE|L1	8297	NM_001242396	108829	Mm.23846	NM_207221	ENSMUSG00000037876	Jmjd1c	5430433L24Rik|D630035I23Rik|Jmjdic|TRIP8	jumonji domain containing 1C	protein-coding	1.49749612040929	0.000287734437910329
Merged-chr10-67205760-4	chr10	67205547	67205992	+	6	NA	intron (NM_207221, intron 3 of 25)	B2_Mm2|SINE|B2	20019	NM_001242396	108829	Mm.23846	NM_207221	ENSMUSG00000037876	Jmjd1c	5430433L24Rik|D630035I23Rik|Jmjdic|TRIP8	jumonji domain containing 1C	protein-coding	0.714351663158434	0.00044396279137374
Merged-chr10-67270631-2	chr10	67270462	67270799	+	1	NA	intron (NM_001036293, intron 2 of 3)	intron (NM_001036293, intron 2 of 3)	14651	NM_001036293	641340	Mm.136223	NM_001036293	ENSMUSG00000075000	Nrbf2	NRBF-2	nuclear receptor binding factor 2	protein-coding	1.12907908221802	0.000240415116188846
Merged-chr10-67409904-1	chr10	67409699	67410110	+	8	NA	Intergenic	Intergenic	-124623	NM_001036293	641340	Mm.136223	NM_001036293	ENSMUSG00000075000	Nrbf2	NRBF-2	nuclear receptor binding factor 2	protein-coding	3.20994383704959	0.000151919988296363
Merged-chr10-67487829-1	chr10	67487719	67487940	+	0	NA	Intergenic	MIR|SINE|MIR	-50040	NM_010118	13654	Mm.290421	NM_010118	ENSMUSG00000037868	Egr2	Egr-2|Krox-20|Krox20|NGF1-B|Zfp-25|Zfp-6	early growth response 2	protein-coding	0.315262341138799	0.000137867236643375
Merged-chr10-67496989-2	chr10	67496795	67497211	+	6	NA	Intergenic	B1_Mur2|SINE|Alu	-40866	NM_010118	13654	Mm.290421	NM_010118	ENSMUSG00000037868	Egr2	Egr-2|Krox-20|Krox20|NGF1-B|Zfp-25|Zfp-6	early growth response 2	protein-coding	0.717221826090767	0.000270708422622536
Merged-chr10-67527153-1	chr10	67526867	67527441	+	9	NA	Intergenic	Intergenic	-10715	NM_010118	13654	Mm.290421	NM_010118	ENSMUSG00000037868	Egr2	Egr-2|Krox-20|Krox20|NGF1-B|Zfp-25|Zfp-6	early growth response 2	protein-coding	0.64366061315838	0.000327113855139019
Merged-chr10-67529784-1	chr10	67529636	67529934	+	3	NA	Intergenic	Intergenic	-8084	NM_010118	13654	Mm.290421	NM_010118	ENSMUSG00000037868	Egr2	Egr-2|Krox-20|Krox20|NGF1-B|Zfp-25|Zfp-6	early growth response 2	protein-coding	1.63733022333376	0.000170815526970496
Merged-chr10-67620797-2	chr10	67620618	67620967	+	6	NA	Intergenic	(TCTA)n|Simple_repeat|Simple_repeat	-71837	NM_001005419	211488	Mm.297250	NM_001005419	ENSMUSG00000057134	Ado	Gm237	2-aminoethanethiol (cysteamine) dioxygenase	protein-coding	1.42258874596516	0.000438116271797534
Merged-chr10-67696573-5	chr10	67696323	67696905	+	0	NA	Intergenic	Intergenic	-147659	NM_001005419	211488	Mm.297250	NM_001005419	ENSMUSG00000057134	Ado	Gm237	2-aminoethanethiol (cysteamine) dioxygenase	protein-coding	0.69062865378967	0.000700232033958676
Merged-chr10-67809008-6	chr10	67808086	67809973	+	36	NA	Intergenic	(TCTA)n|Simple_repeat|Simple_repeat	103633	NM_178679	216049	Mm.268346	NM_178679	ENSMUSG00000037855	Zfp365	AI839779|AV340892|DBZ|Su48|Znf365|talanin	zinc finger protein 365	protein-coding	1.7509271787023	0.00450869187599233
Merged-chr10-67852251-5	chr10	67851969	67852594	+	4	NA	Intergenic	(TCTA)n|Simple_repeat|Simple_repeat	60381	NM_178679	216049	Mm.268346	NM_178679	ENSMUSG00000037855	Zfp365	AI839779|AV340892|DBZ|Su48|Znf365|talanin	zinc finger protein 365	protein-coding	1.21376001338437	0.000379476806679193
Merged-chr10-68066232-3	chr10	68066034	68066404	+	0	NA	Intergenic	B1_Mur3|SINE|Alu	86621	NM_001081346	170799	Mm.209844	NM_133244	ENSMUSG00000037846	Rtkn2	B130039D23Rik|Mbf|Plekhk1	rhotekin 2	protein-coding	0.798408286705169	0.000492212065420078
Merged-chr10-68090677-1	chr10	68090400	68090955	+	4	NA	Intergenic	Intergenic	111079	NM_001081346	170799	Mm.209844	NM_133244	ENSMUSG00000037846	Rtkn2	B130039D23Rik|Mbf|Plekhk1	rhotekin 2	protein-coding	0.701397611680893	0.000348410755340908
Merged-chr10-68185490-2	chr10	68185346	68185685	+	2	NA	intron (NM_023598, intron 4 of 9)	intron (NM_023598, intron 4 of 9)	93211	NM_023598	71371	Mm.440357	NM_023598	ENSMUSG00000019947	Arid5b	4930580B11|5430435G07Rik|AI467247|Desrt|Mrf2|Mrf2alpha|Mrf2beta	AT rich interactive domain 5B (MRF1-like)	protein-coding	0.918043937396182	0.000380375475980124
Merged-chr10-68205249-2	chr10	68205129	68205385	+	4	NA	intron (NM_023598, intron 3 of 9)	intron (NM_023598, intron 3 of 9)	73469	NM_023598	71371	Mm.440357	NM_023598	ENSMUSG00000019947	Arid5b	4930580B11|5430435G07Rik|AI467247|Desrt|Mrf2|Mrf2alpha|Mrf2beta	AT rich interactive domain 5B (MRF1-like)	protein-coding	0.633646091595803	0.000232276659121989
Merged-chr10-68239604-4	chr10	68239282	68239913	+	2	NA	intron (NM_023598, intron 3 of 9)	intron (NM_023598, intron 3 of 9)	39129	NM_023598	71371	Mm.440357	NM_023598	ENSMUSG00000019947	Arid5b	4930580B11|5430435G07Rik|AI467247|Desrt|Mrf2|Mrf2alpha|Mrf2beta	AT rich interactive domain 5B (MRF1-like)	protein-coding	0.869847919346466	0.000670118761669199
Merged-chr10-68248711-1	chr10	68248597	68248827	+	2	NA	intron (NM_023598, intron 2 of 9)	intron (NM_023598, intron 2 of 9)	30014	NM_023598	71371	Mm.440357	NM_023598	ENSMUSG00000019947	Arid5b	4930580B11|5430435G07Rik|AI467247|Desrt|Mrf2|Mrf2alpha|Mrf2beta	AT rich interactive domain 5B (MRF1-like)	protein-coding	0.572142767251894	0.000304977716210783
Merged-chr10-68277525-4	chr10	68277333	68277757	+	1	NA	intron (NM_023598, intron 2 of 9)	AT_rich|Low_complexity|Low_complexity	1181	NM_023598	71371	Mm.440357	NM_023598	ENSMUSG00000019947	Arid5b	4930580B11|5430435G07Rik|AI467247|Desrt|Mrf2|Mrf2alpha|Mrf2beta	AT rich interactive domain 5B (MRF1-like)	protein-coding	0.851456559138645	0.000352973378275626
Merged-chr10-68322336-5	chr10	68322038	68322691	+	8	NA	Intergenic	(TCTA)n|Simple_repeat|Simple_repeat	-1222	NR_045357	75148	Mm.23505	NR_045357		4930545H06Rik	-	RIKEN cDNA 4930545H06 gene	ncRNA	1.68090808990359	0.000914101063681466
Merged-chr10-68339787-1	chr10	68339662	68339913	+	4	NA	Intergenic	(TCTA)n|Simple_repeat|Simple_repeat	-18645	NR_045357	75148	Mm.23505	NR_045357		4930545H06Rik	-	RIKEN cDNA 4930545H06 gene	ncRNA	2.45204043107954	0.000232469216859952
Merged-chr10-68356079-1	chr10	68355933	68356226	+	1	NA	Intergenic	Intergenic	-34937	NR_045357	75148	Mm.23505	NR_045357		4930545H06Rik	-	RIKEN cDNA 4930545H06 gene	ncRNA	0.443530842680565	0.000321805542173644
Merged-chr10-68469319-5	chr10	68469106	68469672	+	8	NA	intron (NM_028491, intron 5 of 7)	(TCTA)n|Simple_repeat|Simple_repeat	72486	NM_028491	73287	Mm.141830	NM_028491	ENSMUSG00000019945	1700040L02Rik	-	RIKEN cDNA 1700040L02 gene	protein-coding	2.37197380475858	0.0006742165742058
Merged-chr10-68541462-2	chr10	68541207	68541787	+	4	NA	intron (NM_028491, intron 1 of 7)	intron (NM_028491, intron 1 of 7)	378	NM_028491	73287	Mm.141830	NM_028491	ENSMUSG00000019945	1700040L02Rik	-	RIKEN cDNA 1700040L02 gene	protein-coding	0.279739823827385	0.000232338732785009
Merged-chr10-68552484-1	chr10	68552354	68552616	+	7	NA	Intergenic	ORR1D1|LTR|ERVL-MaLR	-10610	NM_028491	73287	Mm.141830	NM_028491	ENSMUSG00000019945	1700040L02Rik	-	RIKEN cDNA 1700040L02 gene	protein-coding	2.91871909376888	0.000188900899862839
Merged-chr10-68899823-5	chr10	68899427	68900633	+	8	NA	Intergenic	Intergenic	176284	NM_177794	327766	Mm.2479	NM_177794	ENSMUSG00000060044	Tmem26	3230401A06|AI195372	transmembrane protein 26	protein-coding	1.20534035648247	0.000839982588386133
Merged-chr10-69004169-1	chr10	69003967	69004373	+	2	NA	Intergenic	Intergenic	-204382	NM_001252636	69288	Mm.26659	NM_001081347	ENSMUSG00000019944	Rhobtb1	1700008H16Rik|3110048G13Rik|AI173445|AI573858|AV350930	Rho-related BTB domain containing 1	protein-coding	5.19255620699198	0.000131909648592757
Merged-chr10-69168535-1	chr10	69168428	69168643	+	0	NA	Intergenic	Intergenic	-40017	NM_001252636	69288	Mm.26659	NM_001081347	ENSMUSG00000019944	Rhobtb1	1700008H16Rik|3110048G13Rik|AI173445|AI573858|AV350930	Rho-related BTB domain containing 1	protein-coding	0.505179414113978	0.000148283463169827
Merged-chr10-69169778-1	chr10	69169681	69169876	+	1	NA	Intergenic	RMER10B|LTR|ERVL	-38774	NM_001252636	69288	Mm.26659	NM_001081347	ENSMUSG00000019944	Rhobtb1	1700008H16Rik|3110048G13Rik|AI173445|AI573858|AV350930	Rho-related BTB domain containing 1	protein-coding	0.220683638797159	1.1016960577734e-05
Merged-chr10-69204446-6	chr10	69203893	69204917	+	17	NA	Intergenic	(TAGA)n|Simple_repeat|Simple_repeat	-4147	NM_001252636	69288	Mm.26659	NM_001081347	ENSMUSG00000019944	Rhobtb1	1700008H16Rik|3110048G13Rik|AI173445|AI573858|AV350930	Rho-related BTB domain containing 1	protein-coding	2.03238291856672	0.00112425132136336
Merged-chr10-6953411-1	chr10	6953257	6953567	+	0	NA	intron (NM_001347225, intron 4 of 8)	intron (NM_001347225, intron 4 of 8)	26869	NM_001347225	320495	Mm.331674	NM_001033391	ENSMUSG00000064065	Ipcef1	A130090K04Rik	interaction protein for cytohesin exchange factors 1	protein-coding	2.6714335222814	0.00019151130910361
Merged-chr10-6976989-1	chr10	6976865	6977114	+	0	NA	intron (NM_001033391, intron 2 of 7)	IMPB_01|Satellite|Satellite	3292	NM_001347225	320495	Mm.331674	NM_001033391	ENSMUSG00000064065	Ipcef1	A130090K04Rik	interaction protein for cytohesin exchange factors 1	protein-coding	1.75024954908092	0.000197262502913829
Merged-chr10-6978099-2	chr10	6977809	6978377	+	11	NA	intron (NM_001033391, intron 2 of 7)	intron (NM_001033391, intron 2 of 7)	2188	NM_001347225	320495	Mm.331674	NM_001033391	ENSMUSG00000064065	Ipcef1	A130090K04Rik	interaction protein for cytohesin exchange factors 1	protein-coding	0.89188206353256	0.000486698943275854
Merged-chr10-6992592-2	chr10	6992330	6992875	+	0	NA	intron (NM_001304955, intron 5 of 6)	intron (NM_001304955, intron 5 of 6)	-12137	NM_001170802	320495	Mm.331674	NM_001033391	ENSMUSG00000064065	Ipcef1	A130090K04Rik	interaction protein for cytohesin exchange factors 1	protein-coding	0.237294235265762	0.000251434660479259
Merged-chr10-7009751-1	chr10	7009639	7009865	+	3	NA	intron (NM_001033391, intron 1 of 7)	(TCTA)n|Simple_repeat|Simple_repeat	13433	NM_001033391	320495	Mm.331674	NM_001033391	ENSMUSG00000064065	Ipcef1	A130090K04Rik	interaction protein for cytohesin exchange factors 1	protein-coding	1.24488206500961	0.000150078843076827
Merged-chr10-70133378-1	chr10	70133259	70133498	+	4	NA	intron (NM_001111121, intron 1 of 8)	intron (NM_001111121, intron 1 of 8)	36257	NM_001111121	76551	Mm.281741	NM_001111121	ENSMUSG00000048701	Ccdc6	2810012H18Rik|AA536681|AA960498|AW061011	coiled-coil domain containing 6	protein-coding	1.65512729097869	0.000247677852927534
Merged-chr10-7034971-1	chr10	7034869	7035075	+	1	NA	intron (NM_001039652, intron 5 of 5)	intron (NM_001039652, intron 5 of 5)	-11787	NM_001033391	320495	Mm.331674	NM_001033391	ENSMUSG00000064065	Ipcef1	A130090K04Rik	interaction protein for cytohesin exchange factors 1	protein-coding	0.989271484263127	0.000154694880981669
Merged-chr10-7076015-2	chr10	7075639	7076268	+	4	NA	Intergenic	Intergenic	-52768	NM_001033391	320495	Mm.331674	NM_001033391	ENSMUSG00000064065	Ipcef1	A130090K04Rik	interaction protein for cytohesin exchange factors 1	protein-coding	2.55993021004704	0.00023474737033704
Merged-chr10-70769230-1	chr10	70768944	70769517	+	6	NA	Intergenic	(TAGA)n|Simple_repeat|Simple_repeat	-113267	NR_045292	319646	Mm.483039	NR_045291	ENSMUSG00000037747	D630013N20Rik	-	RIKEN cDNA D630013N20 gene	ncRNA	1.55168183529252	0.000289514075108903
Merged-chr10-71399520-5	chr10	71399246	71399768	+	0	NA	Intergenic	Intergenic	51744	NM_027184	69718	Mm.245867	NM_027184	ENSMUSG00000060733	Ipmk	2410017C19Rik|AA408208|Impk	inositol polyphosphate multikinase	protein-coding	0.679458531665553	0.000840309334811657
Merged-chr10-71424399-2	chr10	71423946	71424755	+	2	NA	Intergenic	(TCTA)n|Simple_repeat|Simple_repeat	76587	NM_027184	69718	Mm.245867	NM_027184	ENSMUSG00000060733	Ipmk	2410017C19Rik|AA408208|Impk	inositol polyphosphate multikinase	protein-coding	1.23516962013335	0.000445240501170379
Merged-chr10-73781145-1	chr10	73781042	73781249	+	2	NA	Intergenic	L1MA7|LINE|L1	-40722	NM_001142746	11994	Mm.338933	NM_023115	ENSMUSG00000052613	Pcdh15	BB078305|ENSMUSG00000046980|Gm9815|Ush1f|av|nmf19|roda	protocadherin 15	protein-coding	2.75854548496449	3.40675115153264e-05
Merged-chr10-74898362-2	chr10	74898200	74898483	+	3	NA	Intergenic	(TAGA)n|Simple_repeat|Simple_repeat	-68890	NM_010311	14687	Mm.32595	NM_010311	ENSMUSG00000040009	Gnaz	AI847979|Gz	guanine nucleotide binding protein, alpha z subunit	protein-coding	0.753553888575665	0.000232269201473148
Merged-chr10-74946265-1	chr10	74946154	74946378	+	2	NA	Intergenic	Lx7|LINE|L1	-20965	NM_010311	14687	Mm.32595	NM_010311	ENSMUSG00000040009	Gnaz	AI847979|Gz	guanine nucleotide binding protein, alpha z subunit	protein-coding	4.41367277594318	7.4207352447788e-05
Merged-chr10-75086081-1	chr10	75085948	75086215	+	2	NA	intron (NM_001081412, intron 1 of 22)	(TCTA)n|Simple_repeat|Simple_repeat	25185	NM_001081412	110279	Mm.333722	NM_001081412	ENSMUSG00000009681	Bcr	5133400C09Rik|AI561783|AI853148|mKIAA3017	breakpoint cluster region	protein-coding	11.7697940691818	0.000235328192905668
Merged-chr10-75094218-1	chr10	75093999	75094439	+	0	NA	intron (NM_001081412, intron 1 of 22)	intron (NM_001081412, intron 1 of 22)	33323	NM_001081412	110279	Mm.333722	NM_001081412	ENSMUSG00000009681	Bcr	5133400C09Rik|AI561783|AI853148|mKIAA3017	breakpoint cluster region	protein-coding	0.558692756448504	0.000311095810940453
Merged-chr10-75166319-4	chr10	75166054	75166690	+	4	NA	intron (NM_001081412, intron 15 of 22)	intron (NM_001081412, intron 15 of 22)	-45701	NM_153406	74392	Mm.27716	NM_153406	ENSMUSG00000033444	Specc1l	4930470P14Rik|4932439K10Rik|9530057A13Rik|AI317249|Cytsa|mKIAA0376	sperm antigen with calponin homology and coiled-coil domains 1-like	protein-coding	1.2481287768036	0.000313132925021375
Merged-chr10-75246442-1	chr10	75246328	75246558	+	3	NA	exon (NM_001145826, exon 7 of 19)	exon (NM_001145826, exon 7 of 19)	34053	NM_001145826	74392	Mm.27716	NM_153406	ENSMUSG00000033444	Specc1l	4930470P14Rik|4932439K10Rik|9530057A13Rik|AI317249|Cytsa|mKIAA0376	sperm antigen with calponin homology and coiled-coil domains 1-like	protein-coding	1.60497191852479	0.000163472379763503
Merged-chr10-75433992-6	chr10	75433548	75434285	+	14	NA	intron (NM_133995, intron 6 of 9)	(TAGA)n|Simple_repeat|Simple_repeat	-15594	NR_045841	71125	Mm.399516	NR_045841		4933407G14Rik	-	RIKEN cDNA 4933407G14 gene	ncRNA	1.4584310042247	0.00151534904178625
Merged-chr10-75434699-1	chr10	75434538	75434861	+	2	NA	intron (NM_133995, intron 6 of 9)	intron (NM_133995, intron 6 of 9)	-14811	NR_045841	71125	Mm.399516	NR_045841		4933407G14Rik	-	RIKEN cDNA 4933407G14 gene	ncRNA	0.601864469446797	0.000330601377760761
Merged-chr10-75531928-2	chr10	75531758	75532106	+	2	NA	intron (NM_026095, intron 2 of 3)	intron (NM_026095, intron 2 of 3)	13890	NM_026095	67332	Mm.45151	NM_026095	ENSMUSG00000020180	Snrpd3	1700043E15Rik|2310009E13Rik|AW046420|SMD3	small nuclear ribonucleoprotein D3	protein-coding	0.657091733497159	0.000383737004445593
Merged-chr10-75550886-1	chr10	75550770	75551004	+	4	NA	3' UTR (NM_198860, exon 4 of 4)	3' UTR (NM_198860, exon 4 of 4)	9443	NM_198860	192734	Mm.259320	NM_198860	ENSMUSG00000046807	Lrrc75b	AI646023|Fam211b	leucine rich repeat containing 75B	protein-coding	0.882734555188636	0.000216862194456068
Merged-chr10-75599782-1	chr10	75599647	75599918	+	1	NA	intron (NM_011820, intron 1 of 11)	B2_Mm2|SINE|B2	10401	NM_011820	23887	Mm.257927	NM_011820	ENSMUSG00000006344	Ggt5	AI551243|GGL|GGT-REL|Ggtla1	gamma-glutamyltransferase 5	protein-coding	0.937905464887926	0.000141022754885938
Merged-chr10-75889342-1	chr10	75889240	75889445	+	3	NA	Intergenic	Intergenic	-4056	NM_024440	70377	Mm.275878	NM_024440	ENSMUSG00000009092	Derl3	1810006I20Rik|1810063P04Rik|IZP6|derlin-3	Der1-like domain family, member 3	protein-coding	0.599387660930555	0.000159286517485189
Merged-chr10-7589216-1	chr10	7589120	7589313	+	0	NA	promoter-TSS (NM_172784)	promoter-TSS (NM_172784)	-584	NM_172784	237253	Mm.206759	NM_172784	ENSMUSG00000019796	Lrp11	1700034J19Rik|6330533B21|9830160H19Rik	low density lipoprotein receptor-related protein 11	protein-coding	2.57464245263352	4.66889386994038e-05
Merged-chr10-75897431-5	chr10	75897257	75897674	+	1	NA	exon (NM_001161853, exon 8 of 9)	exon (NM_001161853, exon 8 of 9)	4067	NM_024440	70377	Mm.275878	NM_024440	ENSMUSG00000009092	Derl3	1810006I20Rik|1810063P04Rik|IZP6|derlin-3	Der1-like domain family, member 3	protein-coding	0.690406914672676	0.000394714456315576
Merged-chr10-75938930-2	chr10	75938793	75939066	+	2	NA	intron (NM_001277132, intron 6 of 6)	(TCTA)n|Simple_repeat|Simple_repeat	1743	NM_001277132	333670	Mm.291320	NM_001037714	ENSMUSG00000050157	Gm867	Gm736	predicted gene 867	protein-coding	1.02985698105341	0.000415409421422127
Merged-chr10-75977205-1	chr10	75977110	75977301	+	3	NA	intron (NM_198635, intron 5 of 13)	RMER1C|Other|Other	22691	NM_198635	333669	Mm.31077	NM_198635	ENSMUSG00000033255	Gm5134	EG333669	predicted gene 5134	protein-coding	0.564539541109011	8.25828617611506e-05
Merged-chr10-76035502-5	chr10	76035303	76035676	+	2	NA	intron (NM_177475, intron 1 of 1)	L1_Rod|LINE|L1	2877	NM_177475	64453	Mm.80609	NM_177475	ENSMUSG00000049764	Zfp280b	D10Jhu82e|Suhw2	zinc finger protein 280B	protein-coding	1.003107449078	0.000406255979010452
Merged-chr10-76554268-4	chr10	76553863	76554488	+	4	NA	3' UTR (NM_146006, exon 22 of 22)	3' UTR (NM_146006, exon 22 of 22)	8051	NR_045354	74953	Mm.401971	NR_045354	ENSMUSG00000086241	4930483K19Rik	-	RIKEN cDNA 4930483K19 gene	ncRNA	1.53455510421866	0.000472504534902283
Merged-chr10-7655814-3	chr10	7655627	7656088	+	4	NA	intron (NM_001347228, intron 1 of 7)	B3|SINE|B2	-7514	NR_030698	320642	Mm.398806	NR_030698		A630066F11Rik	-	RIKEN cDNA A630066F11 gene	ncRNA	0.912159040361591	0.000349060100186088
Merged-chr10-7662566-2	chr10	7662397	7662732	+	4	NA	promoter-TSS (NR_030698)	promoter-TSS (NR_030698)	-807	NR_030698	320642	Mm.398806	NR_030698		A630066F11Rik	-	RIKEN cDNA A630066F11 gene	ncRNA	0.236025282135999	0.000253703771245957
Merged-chr10-77041393-1	chr10	77041261	77041527	+	6	NA	intron (NM_001199271, intron 2 of 5)	B2_Mm1t|SINE|B2	8182	NM_031196	20509	Mm.265060	NM_031196	ENSMUSG00000001436	Slc19a1	AI323572|RFC|RFC-1|RFC1	solute carrier family 19 (folate transporter), member 1	protein-coding	0.703904709956455	0.000234416556617737
Merged-chr10-77109078-1	chr10	77108923	77109235	+	2	NA	intron (NM_009929, intron 2 of 41)	(CA)n|Simple_repeat|Simple_repeat	4626	NM_001109991	12822	Mm.4352	NM_009929	ENSMUSG00000001435	Col18a1	-	collagen, type XVIII, alpha 1	protein-coding	0.735612129323863	0.000172145824326515
Merged-chr10-77180811-1	chr10	77180585	77181038	+	8	NA	Intergenic	Intergenic	-14281	NM_009929	12822	Mm.4352	NM_009929	ENSMUSG00000001435	Col18a1	-	collagen, type XVIII, alpha 1	protein-coding	4.06522492521082	0.000162020518794121
Merged-chr10-77395311-1	chr10	77395185	77395439	+	0	NA	intron (NM_001024837, intron 1 of 10)	intron (NM_001024837, intron 1 of 10)	22961	NM_130895	110532	Mm.276815	NM_130895	ENSMUSG00000020262	Adarb1	1700057H01Rik|AW124433|AW558573|Adar2|BB220382|D10Bwg0447e|Red1	adenosine deaminase, RNA-specific, B1	protein-coding	1.69756645228584	0.000141195523390057
Merged-chr10-77436457-2	chr10	77436279	77436624	+	5	NA	Intergenic	Intergenic	18075	NR_027377	100045653	Mm.363175	NR_027377		Gm17769	-	predicted gene, 17769	ncRNA	1.87162073410249	0.000294939521144728
Merged-chr10-77537966-1	chr10	77537847	77538086	+	4	NA	intron (NM_008404, intron 1 of 15)	intron (NM_008404, intron 1 of 15)	7618	NM_008404	16414	Mm.1137	NM_008404	ENSMUSG00000000290	Itgb2	2E6|AI528527|Cd18|LAD|LCAMB|Lfa1|MF17	integrin beta 2	protein-coding	2.28039760090398	0.000151682108639114
Merged-chr10-77573764-1	chr10	77573660	77573870	+	0	NA	Intergenic	RMER5|LTR|ERV1	-8002	NM_145925	108705	Mm.28853	NM_145925	ENSMUSG00000009291	Pttg1ip	1810010L20Rik|AI314311|AU018448|C79540	pituitary tumor-transforming 1 interacting protein	protein-coding	0.919515161654829	6.34431868249847e-05
Merged-chr10-77611732-4	chr10	77611456	77611937	+	5	NA	intron (NM_001301673, intron 2 of 3)	B2_Mm2|SINE|B2	-2013	NR_125903	20610	Mm.24433	NM_019929	ENSMUSG00000020265	Sumo3	2810014B19Rik|D10Ertd345e|SMT3A|SUMO-3|Smt3h1	small ubiquitin-like modifier 3	protein-coding	2.9037320894363	0.000340214906538446
Merged-chr10-77686344-2	chr10	77685855	77686904	+	2	NA	promoter-TSS (NM_001287074)	promoter-TSS (NM_001287074)	-190	NM_001287074	252974	Mm.221237	NM_145855	ENSMUSG00000069581	Tspear	C330046G03Rik|ORF65|TSP-EAR|Tnep1	thrombospondin type laminin G domain and EAR repeats	protein-coding	0.609929654967022	0.00038480805823315
Merged-chr10-77813555-1	chr10	77813449	77813662	+	3	NA	intron (NM_001287074, intron 1 of 11)	RMER12C|LTR|ERVK	-1127	NM_001205009	100040299	Mm.486155	NM_001205009		Gm2696	-	predicted gene 2696	protein-coding	2.10174894092532	9.43187088801058e-05
Merged-chr10-77890648-1	chr10	77890498	77890800	+	4	NA	Intergenic	B1F1|SINE|Alu	-2771	NR_015547	75188	Mm.348012	NM_029200	ENSMUSG00000096573	1700009J07Rik	4930535B06Rik	RIKEN cDNA 1700009J07 gene	ncRNA	0.490408086215909	0.000131207070402021
Merged-chr10-78063803-1	chr10	78063673	78063935	+	0	NA	TTS (NM_019448)	TTS (NM_019448)	-5564	NM_015790	50723	Mm.17819	NM_015790	ENSMUSG00000000732	Icosl	AU044799|B7-H2|B7RP-1|B7h|BG071784|GI50|GL50|GL50-B|ICOS-L|Icoslg|LICOS|Ly115l|mKIAA0653	icos ligand	protein-coding	0.753553888575665	0.000200837701643971
Merged-chr10-78376875-1	chr10	78376721	78377030	+	4	NA	Intergenic	Intergenic	-25175	NM_053014	28169	Mm.141230	NM_053014	ENSMUSG00000001211	Agpat3	AW061257|AW493985|D10Jhu12e|lpaat3	1-acylglycerol-3-phosphate O-acyltransferase 3	protein-coding	2.96543639633682	0.00017328806424742
Merged-chr10-7839551-2	chr10	7839381	7839741	+	2	NA	intron (NM_172785, intron 1 of 5)	intron (NM_172785, intron 1 of 5)	3180	NR_039563	100628581		NR_039563	ENSMUSG00000093060	Mir5104	mir-5104|mmu-mir-5104|mu-mir-5104	microRNA 5104	ncRNA	0.22216473704412	0.000239514167048612
Merged-chr10-78415958-2	chr10	78415805	78416132	+	0	NA	Intergenic	(TAGA)n|Simple_repeat|Simple_repeat	-2925	NM_010925	18114	Mm.38344	NM_010925	ENSMUSG00000061032	Rrp1	AL033305|AL033306|AU018604|NNP-1|Nnp1	ribosomal RNA processing 1 homolog (S. cerevisiae)	protein-coding	0.985194816058746	0.000205561588908549
Merged-chr10-78594756-5	chr10	78594554	78594981	+	4	NA	Intergenic	Intergenic	-2803	NM_027875	71709	Mm.86439	NM_027875	ENSMUSG00000032714	Syde1	1200008N06Rik|BB043000|mSYD1A	synapse defective 1, Rho GTPase, homolog 1 (C. elegans)	protein-coding	0.759730559793498	0.000556977274925678
Merged-chr10-79417700-1	chr10	79417597	79417805	+	0	NA	Intergenic	IAPLTR4|LTR|ERVK	-51257	NM_001104537	625029	Mm.469865	NM_001104537	ENSMUSG00000091381	Vmn2r83	EG625029	vomeronasal 2, receptor 83	protein-coding	5.37916369568075	0.000149514206609875
Merged-chr10-79554367-1	chr10	79554199	79554537	+	4	NA	intron (NM_001316699, intron 1 of 13)	intron (NM_001316699, intron 1 of 13)	760	NM_027422	70427	Mm.334193	NM_027422	ENSMUSG00000042570	Mier2	2700087H15Rik|mKIAA1193	MIER family member 2	protein-coding	1.28138887043512	0.000144457871572867
Merged-chr10-79838717-2	chr10	79838532	79838890	+	0	NA	intron (NR_038088, intron 3 of 4)	B1_Mur3|SINE|Alu	-15721	NM_001077363	19205	Mm.265610	NM_008956	ENSMUSG00000006498	Ptbp1	AA407203|AL033359|HNRPI|PTB-1|PTB2|PTB3|PTB4|Ptb|pPTB	polypyrimidine tract binding protein 1	protein-coding	1.75024954908092	0.000282911178354345
Merged-chr10-79983787-1	chr10	79983660	79983916	+	0	NA	intron (NM_001003949, intron 1 of 10)	intron (NM_001003949, intron 1 of 10)	542	NM_001003949	216157	Mm.29442	NM_001003949	ENSMUSG00000013858	Tmem259	AC087114.7gm2|ORF61|R32184_3|mFLJ00277	transmembrane protein 259	protein-coding	0.72867239225477	0.000246006438722008
Merged-chr10-80227083-4	chr10	80226964	80227255	+	0	NA	intron (NM_023431, intron 1 of 13)	intron (NM_023431, intron 1 of 13)	511	NM_023431	68114	Mm.273418	NM_023431	ENSMUSG00000020156	Mum1	2610019J09|9430059D04Rik|UBE-1C2	melanoma associated antigen (mutated) 1	protein-coding	0.574560953081361	0.000334456810337265
Merged-chr10-80267402-1	chr10	80267303	80267502	+	2	NA	intron (NM_001122604, intron 1 of 11)	intron (NM_001122604, intron 1 of 11)	2411	NM_001122605	70248	Mm.148693	NM_133188	ENSMUSG00000069565	Dazap1	2410042M16Rik|mPrrp	DAZ associated protein 1	protein-coding	0.282269770554506	0.000107725516427157
Merged-chr10-80433950-6	chr10	80433681	80434243	+	0	NA	promoter-TSS (NM_011548)	promoter-TSS (NM_011548)	-309	NM_001164153	21423	Mm.3406	NM_011548	ENSMUSG00000020167	Tcf3	A1|AA408400|ALF2|AW209082|E12|E12/E47|E2A|E47|KA1|ME2|Pan1|Pan2|TCF-3|Tcfe2a|VDIR|bHLHb21	transcription factor 3	protein-coding	0.43699730454883	0.0012749712559463
Merged-chr10-80761976-2	chr10	80761817	80762142	+	6	NA	intron (NM_199322, intron 1 of 27)	intron (NM_199322, intron 1 of 27)	6773	NM_199322	208266	Mm.152371	NM_199322	ENSMUSG00000061589	Dot1l	A630076O07|AW907654|Dot1|KMT4|mDot1	DOT1-like, histone H3 methyltransferase (S. cerevisiae)	protein-coding	0.521299934166517	0.000265933522475947
Merged-chr10-80799627-1	chr10	80799466	80799789	+	0	NA	intron (NM_013651, intron 1 of 8)	B3A|SINE|B2	892	NM_013651	20222	Mm.358633	NM_013651	ENSMUSG00000020211	Sf3a2	66kDa|AW047242|PRP11|SFA66|Sap62	splicing factor 3a, subunit 2	protein-coding	0.636587419607189	0.000339748179550159
Merged-chr10-80800040-1	chr10	80799913	80800169	+	0	NA	intron (NM_013651, intron 1 of 8)	B2_Mm2|SINE|B2	1306	NM_013651	20222	Mm.358633	NM_013651	ENSMUSG00000020211	Sf3a2	66kDa|AW047242|PRP11|SFA66|Sap62	splicing factor 3a, subunit 2	protein-coding	0.226342193638112	0.000120495310714031
Merged-chr10-80822271-1	chr10	80822142	80822402	+	1	NA	Intergenic	Intergenic	-4384	NM_001301034	18245	Mm.398119	NM_008753	ENSMUSG00000035242	Oaz1	AZ-1|AZ1|Antizyme|ODC-Az|Oaz	ornithine decarboxylase antizyme 1	protein-coding	2.62434597488513	0.000193458275228083
Merged-chr10-80830598-1	chr10	80830503	80830695	+	2	NA	Intergenic	Intergenic	1802	NR_035503	100316778		NR_035503	ENSMUSG00000087993	Mir1982	mir-1982|mmu-mir-1982	microRNA 1982	ncRNA	0	3.62033624856564e-05
Merged-chr10-81062914-1	chr10	81062817	81063012	+	2	NA	Intergenic	RLTR12A|LTR|ERVK	-2760	NM_024499	52551	Mm.30068	NM_024499	ENSMUSG00000004937	Sgta	5330427H01Rik|AI194281|D10Ertd190e|Sgt|Stg	small glutamine-rich tetratricopeptide repeat (TPR)-containing, alpha	protein-coding	3.53093822075454	0.000131035129308645
Merged-chr10-81291588-3	chr10	81291424	81291832	+	0	NA	promoter-TSS (NM_013769)	promoter-TSS (NM_013769)	-47	NM_001282095	27375	Mm.27984	NM_013769	ENSMUSG00000034917	Tjp3	-	tight junction protein 3	protein-coding	0.56585548409528	0.000273307327689047
Merged-chr10-81510457-5	chr10	81510219	81510673	+	4	NA	intron (NM_010304, intron 4 of 6)	intron (NM_010304, intron 4 of 6)	-10309	NM_010102	13611	Mm.33065	NM_010102	ENSMUSG00000044199	S1pr4	Edg6|Lpc1|S1p4	sphingosine-1-phosphate receptor 4	protein-coding	0.607529076218061	0.000861223207368176
Merged-chr10-81525152-1	chr10	81524998	81525307	+	0	NA	promoter-TSS (NM_010304)	promoter-TSS (NM_010304)	-927	NM_010304	14676	Mm.1546	NM_010304	ENSMUSG00000034792	Gna15	G[a]15|Galpha15	guanine nucleotide binding protein, alpha 15	protein-coding	1.06536929074491	0.00020726928232297
Merged-chr10-81538998-1	chr10	81538892	81539105	+	0	NA	intron (NM_010301, intron 1 of 6)	intron (NM_010301, intron 1 of 6)	6048	NM_010301	14672	Mm.260925	NM_010301	ENSMUSG00000034781	Gna11	Dsk7|E430025L19	guanine nucleotide binding protein, alpha 11	protein-coding	0.624576336218374	9.95749895439803e-05
Merged-chr10-82572781-1	chr10	82572660	82572903	+	0	NA	Intergenic	IAPEz-int|LTR|ERVK	50447	NM_001135569	544717	Mm.334867	NM_001135567	ENSMUSG00000063320	1190007I07Rik	-	RIKEN cDNA 1190007I07 gene	protein-coding	3.53093822075454	8.04714121921431e-05
Merged-chr10-82575765-1	chr10	82575616	82575916	+	3	NA	Intergenic	Intergenic	47462	NM_001135569	544717	Mm.334867	NM_001135567	ENSMUSG00000063320	1190007I07Rik	-	RIKEN cDNA 1190007I07 gene	protein-coding	2.78758280585885	0.000210527210347048
Merged-chr10-82739665-1	chr10	82739559	82739772	+	2	NA	intron (NM_001081218, intron 14 of 14)	intron (NM_001081218, intron 14 of 14)	24476	NM_010914	18045	Mm.245998	NM_010914	ENSMUSG00000020248	Nfyb	AA985999|Cbf-A	nuclear transcription factor-Y beta	protein-coding	11.0341819398579	2.99933531134212e-05
Merged-chr10-82795692-1	chr10	82795595	82795790	+	0	NA	Intergenic	Intergenic	-16431	NR_038042	70003	Mm.48789	NR_038042	ENSMUSG00000056821	1700028I16Rik	-	RIKEN cDNA 1700028I16 gene	ncRNA	0.956295768121022	0.000113097931510351
Merged-chr10-82864626-1	chr10	82864486	82864768	+	2	NA	intron (NM_001042513, intron 2 of 14)	ID4_|SINE|ID	-1999	NM_025499	66341	Mm.443284	NM_025499	ENSMUSG00000109864	Eid3	1700027M21Rik|NS4EB	EP300 interacting inhibitor of differentiation 3	protein-coding	0.922858853151756	0.000170610707407467
Merged-chr10-82870618-1	chr10	82870506	82870731	+	4	NA	intron (NM_001042513, intron 2 of 14)	B4|SINE|B4	3992	NM_025499	66341	Mm.443284	NM_025499	ENSMUSG00000109864	Eid3	1700027M21Rik|NS4EB	EP300 interacting inhibitor of differentiation 3	protein-coding	0.657355519821325	0.000105833993727607
Merged-chr10-82985809-1	chr10	82985665	82985954	+	0	NA	5' UTR (NM_021439, exon 1 of 3)	5' UTR (NM_021439, exon 1 of 3)	312	NM_021439	58250	Mm.360747	NM_021439	ENSMUSG00000034612	Chst11	1110020P09Rik|C4ST|C4ST-1|C4ST1|C4s	carbohydrate sulfotransferase 11	protein-coding	0.433117421938349	0.000195792870781224
Merged-chr10-83004642-4	chr10	83004464	83004885	+	2	NA	intron (NM_021439, intron 1 of 2)	intron (NM_021439, intron 1 of 2)	19177	NM_021439	58250	Mm.360747	NM_021439	ENSMUSG00000034612	Chst11	1110020P09Rik|C4ST|C4ST-1|C4ST1|C4s	carbohydrate sulfotransferase 11	protein-coding	0.724754385717607	0.000565338877976668
Merged-chr10-83137172-4	chr10	83136793	83137440	+	8	NA	intron (NM_021439, intron 2 of 2)	(CCCA)n|Simple_repeat|Simple_repeat	151619	NM_021439	58250	Mm.360747	NM_021439	ENSMUSG00000034612	Chst11	1110020P09Rik|C4ST|C4ST-1|C4ST1|C4s	carbohydrate sulfotransferase 11	protein-coding	1.36727906646066	0.000559844344022232
Merged-chr10-8370158-1	chr10	8370051	8370266	+	0	NA	intron (NM_177387, intron 2 of 7)	intron (NM_177387, intron 2 of 7)	148667	NM_177387	338362	Mm.41163	NM_177387	ENSMUSG00000047712	Ust	D930010O20Rik|UA2OST	uronyl-2-sulfotransferase	protein-coding	0.638821059675987	0.000104035394705931
Merged-chr10-84115234-1	chr10	84115120	84115349	+	0	NA	Intergenic	Intergenic	325237	NM_001004363	77976	Mm.25874	NM_001004363	ENSMUSG00000020032	Nuak1	AU014801|AW494241|B230104P22Rik|Omphk1	NUAK family, SNF1-like kinase, 1	protein-coding	2.05464077500803	9.63487389454991e-05
Merged-chr10-84518072-1	chr10	84517971	84518174	+	1	NA	Intergenic	Intergenic	15816	NM_175451	216197	Mm.334999	NM_175451	ENSMUSG00000046841	Ckap4	5630400A09Rik|CLIMP-63|P63	cytoskeleton-associated protein 4	protein-coding	2.51122761389871	0.00014656350793034
Merged-chr10-8455662-2	chr10	8455459	8455883	+	8	NA	intron (NM_177387, intron 1 of 7)	(TCTA)n|Simple_repeat|Simple_repeat	63154	NM_177387	338362	Mm.41163	NM_177387	ENSMUSG00000047712	Ust	D930010O20Rik|UA2OST	uronyl-2-sulfotransferase	protein-coding	2.20683638797159	0.000476085808612643
Merged-chr10-84649044-1	chr10	84648900	84649190	+	0	NA	intron (NM_027423, intron 10 of 27)	intron (NM_027423, intron 10 of 27)	26608	NM_027423	70428	Mm.335007	NM_027423	ENSMUSG00000034453	Polr3b	2700078H01Rik|A330032P03Rik|C85372|RPC2	polymerase (RNA) III (DNA directed) polypeptide B	protein-coding	0.865426034498663	0.00027695352054379
Merged-chr10-84729723-1	chr10	84729634	84729813	+	1	NA	Intergenic	RMER20C_Mm|LTR|ERVK	-26325	NM_001024918	71137	Mm.79070	NM_027689	ENSMUSG00000020037	Rfx4	4933412G19Rik|NYD-sp10	regulatory factor X, 4 (influences HLA class II expression)	protein-coding	0.275854548496449	1.05784998916216e-05
Merged-chr10-84775572-1	chr10	84775474	84775672	+	6	NA	intron (NM_001024918, intron 1 of 17)	intron (NM_001024918, intron 1 of 17)	19525	NM_001024918	71137	Mm.79070	NM_027689	ENSMUSG00000020037	Rfx4	4933412G19Rik|NYD-sp10	regulatory factor X, 4 (influences HLA class II expression)	protein-coding	3.07038106152569	0.000104991968895654
Merged-chr10-84874864-1	chr10	84874752	84874978	+	0	NA	intron (NM_027689, intron 9 of 13)	(TAGA)n|Simple_repeat|Simple_repeat	36717	NM_027689	71137	Mm.79070	NM_027689	ENSMUSG00000020037	Rfx4	4933412G19Rik|NYD-sp10	regulatory factor X, 4 (influences HLA class II expression)	protein-coding	13.6088243924915	0.000114640132444928
Merged-chr10-84875462-1	chr10	84875374	84875551	+	0	NA	intron (NM_027689, intron 9 of 13)	RSINE1|SINE|B4	37314	NM_027689	71137	Mm.79070	NM_027689	ENSMUSG00000020037	Rfx4	4933412G19Rik|NYD-sp10	regulatory factor X, 4 (influences HLA class II expression)	protein-coding	0.254634967842876	4.17400690046396e-05
Merged-chr10-84918521-1	chr10	84918367	84918677	+	2	NA	intron (NM_001013441, intron 1 of 8)	MIRb|SINE|MIR	909	NM_001013441	237422	Mm.18936	NM_183172	ENSMUSG00000035620	Ric8b	BC051080|Ric-8|Ric-8b	RIC8 guanine nucleotide exchange factor B	protein-coding	1.18617455853473	0.000233008250881526
Merged-chr10-85180834-1	chr10	85180723	85180946	+	1	NA	intron (NM_007771, intron 1 of 12)	intron (NM_007771, intron 1 of 12)	4220	NM_007771	12952	Mm.26237	NM_007771	ENSMUSG00000020038	Cry1	AU020726|AU021000|Phll1	cryptochrome 1 (photolyase-like)	protein-coding	0.961954322961975	7.17908836136028e-05
Merged-chr10-85584758-1	chr10	85584654	85584864	+	0	NA	intron (NM_028709, intron 3 of 16)	intron (NM_028709, intron 3 of 16)	-13652	NM_001017525	74007	Mm.36544	NM_028709	ENSMUSG00000020042	Btbd11	6330404E16Rik	BTB (POZ) domain containing 11	protein-coding	0.205287105857822	6.0441283254693e-05
Merged-chr10-8574257-2	chr10	8574122	8574467	+	0	NA	Intergenic	Intergenic	-55469	NM_177387	338362	Mm.41163	NM_177387	ENSMUSG00000047712	Ust	D930010O20Rik|UA2OST	uronyl-2-sulfotransferase	protein-coding	1.88648917036281	0.000232580285334364
Merged-chr10-85919757-1	chr10	85919621	85919894	+	0	NA	Intergenic	Intergenic	-2771	NM_001302886	72843	Mm.25307	NM_181650	ENSMUSG00000035529	Prdm4	1700031E19Rik|2810470D21Rik|AW552272|SC-1|SC1	PR domain containing 4	protein-coding	2.34476366221981	8.10977486888032e-05
Merged-chr10-86218923-1	chr10	86218801	86219046	+	2	NA	intron (NM_013722, intron 6 of 13)	intron (NM_013722, intron 6 of 13)	-81489	NM_011595	21859	Mm.4871	NM_011595	ENSMUSG00000020044	Timp3	Timp-3	tissue inhibitor of metalloproteinase 3	protein-coding	1.83903032330966	0.000130165665585261
Merged-chr10-86707649-1	chr10	86707532	86707768	+	3	NA	intron (NM_001003939, intron 2 of 4)	B4A|SINE|B4	1839	NM_001003910	103220	Mm.440762	NM_153595	ENSMUSG00000044937	Ttc41	AI449705|AU041509|Gnn	tetratricopeptide repeat domain 41	protein-coding	0.420349788185065	7.16054098911676e-05
Merged-chr10-86821569-3	chr10	86821417	86821729	+	4	NA	intron (NM_175331, intron 9 of 13)	intron (NM_175331, intron 9 of 13)	42568	NM_175331	103466	Mm.200446	NM_175331	ENSMUSG00000054027	Nt5dc3	AU040402|AW540062|C630002B14Rik|TU12B1-TY	5'-nucleotidase domain containing 3	protein-coding	1.91898816345356	0.000274705400054992
Merged-chr10-87543480-1	chr10	87543376	87543586	+	16	NA	intron (NM_008777, intron 3 of 12)	intron (NM_008777, intron 3 of 12)	21686	NM_008777	18478	Mm.263539	NM_008777	ENSMUSG00000020051	Pah	AW106920	phenylalanine hydroxylase	protein-coding	1.003107449078	0.000190993195599999
Merged-chr10-87558422-1	chr10	87558266	87558579	+	0	NA	intron (NM_008777, intron 4 of 12)	RSINE1|SINE|B4	36627	NM_008777	18478	Mm.263539	NM_008777	ENSMUSG00000020051	Pah	AW106920	phenylalanine hydroxylase	protein-coding	1.26104936455519	0.00013503368141847
Merged-chr10-87842755-1	chr10	87842644	87842867	+	0	NA	Intergenic	L1MA5|LINE|L1	-15510	NM_001314010	16000	Mm.268521	NM_010512	ENSMUSG00000020053	Igf1	C730016P09Rik|Igf-1|Igf-I	insulin-like growth factor 1	protein-coding	0.413781822744673	3.13482438795095e-05
Merged-chr10-88159032-1	chr10	88158821	88159245	+	5	NA	intron (NM_028334, intron 4 of 9)	intron (NM_028334, intron 4 of 9)	11962	NM_028334	69736	Mm.222184	NM_027191	ENSMUSG00000035351	Nup37	2410003L22Rik|2810039M17Rik	nucleoporin 37	protein-coding	2.94244851729545	0.000120076831270509
Merged-chr10-88202812-1	chr10	88202696	88202929	+	0	NA	intron (NM_026070, intron 2 of 6)	intron (NM_026070, intron 2 of 6)	1715	NM_027487	67282	Mm.208465	NM_026070	ENSMUSG00000020056	Washc3	2900091E11Rik|5730495F03Rik|Ccdc53	WASH complex subunit 3	protein-coding	0.2887449479589	0.000196883270409375
Merged-chr10-88255432-3	chr10	88255276	88255623	+	2	NA	Intergenic	Lx7|LINE|L1	54352	NM_027487	67282	Mm.208465	NM_026070	ENSMUSG00000020056	Washc3	2900091E11Rik|5730495F03Rik|Ccdc53	WASH complex subunit 3	protein-coding	0.666494211132359	0.000271934100117675
Merged-chr10-88348038-1	chr10	88347923	88348155	+	2	NA	intron (NM_027878, intron 1 of 6)	ORR1B1|LTR|ERVL-MaLR	9036	NM_027878	71712	Mm.35450	NM_027878	ENSMUSG00000020057	Dram1	1200002N14Rik|Dram	DNA-damage regulated autophagy modulator 1	protein-coding	0.863544673554101	0.00017344730012248
Merged-chr10-88562593-1	chr10	88562481	88562707	+	8	NA	intron (NM_175418, intron 8 of 28)	intron (NM_175418, intron 8 of 28)	42558	NM_001252372	109272	Mm.147208	NM_175418	ENSMUSG00000020061	Mybpc1	8030451F13Rik	myosin binding protein C, slow-type	protein-coding	3.07930658786734	0.000228007802662691
Merged-chr10-88986270-1	chr10	88986132	88986410	+	3	NA	intron (NR_102339, intron 16 of 26)	intron (NR_102339, intron 16 of 26)	100279	NM_145423	216225	Mm.77381	NM_145423	ENSMUSG00000020062	Slc5a8	Ait|SMCT	solute carrier family 5 (iodide transporter), member 8	protein-coding	1.47122425864773	6.12125757307277e-05
Merged-chr10-89492666-1	chr10	89492475	89492858	+	4	NA	intron (NM_009108, intron 2 of 8)	intron (NM_009108, intron 2 of 8)	13992	NM_001163700	20186	Mm.3095	NM_009108	ENSMUSG00000047638	Nr1h4	AI957360|Fxr|HRR1|RIP14|Rxrip14	nuclear receptor subfamily 1, group H, member 4	protein-coding	3.10336367058505	0.000177271509050817
Merged-chr10-89618502-1	chr10	89618308	89618698	+	0	NA	intron (NM_182959, intron 1 of 11)	intron (NM_182959, intron 1 of 11)	2746	NM_182959	216227	Mm.233921	NM_182959	ENSMUSG00000019935	Slc17a8	BC042593|Vglut3	solute carrier family 17 (sodium-dependent inorganic phosphate cotransporter), member 8	protein-coding	1.14640851323199	0.000258490185950986
Merged-chr10-89679615-2	chr10	89679397	89679867	+	2	NA	intron (NM_198021, intron 1 of 17)	intron (NM_198021, intron 1 of 17)	6653	NM_001310704	213326	Mm.27651	NM_198021	ENSMUSG00000069539	Scyl2	AU015688|AW536445|BC030932|CVAK104|D10Ertd802e	SCY1-like 2 (S. cerevisiae)	protein-coding	1.55776686209759	0.000332489115703576
Merged-chr10-89802463-2	chr10	89802285	89802650	+	4	NA	intron (NM_029166, intron 12 of 20)	(TAGG)n|Simple_repeat|Simple_repeat	57476	NM_029166	75089	Mm.268922	NM_029166	ENSMUSG00000019951	Uhrf1bp1l	2010319N22Rik|4930506D01Rik|AA589495|C80672|E030041M21Rik|mKIAA0701	UHRF1 (ICBP90) binding protein 1-like	protein-coding	1.80559340834039	0.00016061018460311
Merged-chr10-91104614-2	chr10	91104405	91104818	+	7	NA	Intergenic	B2_Mm2|SINE|B2	19352	NM_133668	18674	Mm.298	NM_133668	ENSMUSG00000061904	Slc25a3	5730556H19Rik|PTP|Phc	solute carrier family 25 (mitochondrial carrier, phosphate carrier), member 3	protein-coding	1.03298724543351	0.000259934589271526
Merged-chr10-91677461-1	chr10	91677312	91677611	+	3	NA	Intergenic	(TCTA)n|Simple_repeat|Simple_repeat	394724	NR_029812	723955		NR_029812	ENSMUSG00000065524	Mir135a-2	Mirn135a-2|mir-135a-2	microRNA 135a-2	ncRNA	1.30146761341914	0.000175302543613135
Merged-chr10-91715485-1	chr10	91715392	91715579	+	7	NA	Intergenic	Intergenic	356700	NR_029812	723955		NR_029812	ENSMUSG00000065524	Mir135a-2	Mirn135a-2|mir-135a-2	microRNA 135a-2	ncRNA	0.339513290457168	2.3915776126811e-05
Merged-chr10-93043815-4	chr10	93043380	93044195	+	2	NA	intron (NM_001347060, intron 8 of 67)	(TAGA)n|Simple_repeat|Simple_repeat	37809	NM_001347060	380654	Mm.34980	NM_001347060	ENSMUSG00000020014	Cfap54	4930485B16Rik|Gm872	cilia and flagella associated protein 54	protein-coding	1.47122425864773	0.000689385066163635
Merged-chr10-93084399-1	chr10	93084309	93084491	+	4	NA	Intergenic	Intergenic	-2804	NM_001347060	380654	Mm.34980	NM_001347060	ENSMUSG00000020014	Cfap54	4930485B16Rik|Gm872	cilia and flagella associated protein 54	protein-coding	0.910757874400974	0.000145541630578741
Merged-chr10-93124540-5	chr10	93124321	93124761	+	1	NA	Intergenic	Intergenic	-36335	NM_146239	237459	Mm.217404	NM_146239	ENSMUSG00000020015	Cdk17	6430598J10Rik|Pctk2	cyclin-dependent kinase 17	protein-coding	0.462972668805229	0.000775525537116269
Merged-chr10-93146031-3	chr10	93145772	93146283	+	4	NA	Intergenic	Intergenic	-14849	NM_146239	237459	Mm.217404	NM_146239	ENSMUSG00000020015	Cdk17	6430598J10Rik|Pctk2	cyclin-dependent kinase 17	protein-coding	0.551709096992897	0.000404314826097514
Merged-chr10-93154020-4	chr10	93153720	93154453	+	13	NA	Intergenic	(TCTA)n|Simple_repeat|Simple_repeat	-6790	NM_146239	237459	Mm.217404	NM_146239	ENSMUSG00000020015	Cdk17	6430598J10Rik|Pctk2	cyclin-dependent kinase 17	protein-coding	2.13705500020964	0.00110852096866
Merged-chr10-93162804-6	chr10	93162587	93163038	+	2	NA	promoter-TSS (NR_035452)	promoter-TSS (NR_035452)	27	NR_035452	100316689		NR_035452	ENSMUSG00000089214	Mir1931	mir-1931|mmu-mir-1931	microRNA 1931	ncRNA	0.601317816885992	0.000694388915121712
Merged-chr10-93172855-1	chr10	93172745	93172966	+	3	NA	intron (NM_146239, intron 1 of 16)	(CATATA)n|Simple_repeat|Simple_repeat	10070	NR_035452	100316689		NR_035452	ENSMUSG00000089214	Mir1931	mir-1931|mmu-mir-1931	microRNA 1931	ncRNA	1.31292797765398	0.000272870703448988
Merged-chr10-93336071-1	chr10	93335910	93336234	+	2	NA	promoter-TSS (NR_038014)	promoter-TSS (NR_038014)	-160	NR_038014	432488	Mm.32833	NR_038014		Gm17745	-	predicted gene, 17745	ncRNA	0.628529351004567	0.000299189031763432
Merged-chr10-93343508-4	chr10	93343336	93343853	+	3	NA	intron (NR_038014, intron 1 of 2)	intron (NR_038014, intron 1 of 2)	7362	NR_038014	432488	Mm.32833	NR_038014		Gm17745	-	predicted gene, 17745	ncRNA	1.29423487414875	0.000468078774896102
Merged-chr10-93499391-1	chr10	93499254	93499530	+	2	NA	intron (NM_010401, intron 13 of 19)	intron (NM_010401, intron 13 of 19)	10624	NM_010401	15109	Mm.13000	NM_010401	ENSMUSG00000020017	Hal	Hsd|his|histidase	histidine ammonia lyase	protein-coding	2.20683638797159	0.0002755095606165
Merged-chr10-9371359-1	chr10	9371267	9371452	+	1	NA	Intergenic	Intergenic	303849	NM_177271	320825	Mm.101115	NM_177271	ENSMUSG00000060487	Samd5	E130306M17Rik	sterile alpha motif domain containing 5	protein-coding	0.615861317573467	9.14075189083223e-05
Merged-chr10-93743645-1	chr10	93743517	93743774	+	5	NA	intron (NM_021320, intron 9 of 9)	B2_Mm2|SINE|B2	-60323	NR_038017	100504069	Mm.391412	NR_038017	ENSMUSG00000085723	Gm15915	OTTMUSG00000027787	predicted gene 15915	ncRNA	0.512301304350548	0.000136563550768044
Merged-chr10-94284850-5	chr10	94284349	94285250	+	22	NA	Intergenic	(TCTA)n|Simple_repeat|Simple_repeat	13904	NR_033209	215472	Mm.255656	NM_174999	ENSMUSG00000053420	Gm4792	E130012K09|EG215472	predicted gene 4792	ncRNA	1.3291653197152	0.00172667592277613
Merged-chr10-94286773-1	chr10	94286530	94287017	+	3	NA	Intergenic	(TCTA)n|Simple_repeat|Simple_repeat	11930	NR_033209	215472	Mm.255656	NM_174999	ENSMUSG00000053420	Gm4792	E130012K09|EG215472	predicted gene 4792	ncRNA	0.853310070015681	0.00029599584125917
Merged-chr10-94343245-1	chr10	94343064	94343427	+	0	NA	Intergenic	Intergenic	-44542	NR_033209	215472	Mm.255656	NM_174999	ENSMUSG00000053420	Gm4792	E130012K09|EG215472	predicted gene 4792	ncRNA	0.45575968882022	0.000185104503459246
Merged-chr10-94399294-1	chr10	94399159	94399431	+	4	NA	Intergenic	Intergenic	-100592	NR_033209	215472	Mm.255656	NM_174999	ENSMUSG00000053420	Gm4792	E130012K09|EG215472	predicted gene 4792	ncRNA	1.10341819398579	0.000123765943956425
Merged-chr10-94415307-2	chr10	94415188	94415442	+	2	NA	Intergenic	Intergenic	-99542	NM_172051	319880	Mm.23047	NM_172051	ENSMUSG00000020023	Tmcc3	AW488095|C630016B22Rik|C88213|Tmcc1	transmembrane and coiled coil domains 3	protein-coding	1.50466117361699	0.000244855166474893
Merged-chr10-94696393-2	chr10	94696232	94696538	+	0	NA	intron (NM_029852, intron 1 of 15)	intron (NM_029852, intron 1 of 15)	7595	NM_029852	77048	Mm.296971	NM_029852	ENSMUSG00000020024	Cep83	2600001G24Rik|4921537D05Rik|5730513H21Rik|Ccdc41	centrosomal protein 83	protein-coding	0.492294271162893	0.000257083262883397
Merged-chr10-94828745-2	chr10	94828458	94829142	+	2	NA	intron (NM_018797, intron 20 of 30)	intron (NM_018797, intron 20 of 30)	115778	NM_018797	54712	Mm.256712	NM_018797	ENSMUSG00000074785	Plxnc1	2510048K12Rik|AW742158|CD232|Vespr	plexin C1	protein-coding	0.494427824627515	0.000401246802338783
Merged-chr10-94892380-2	chr10	94892167	94892545	+	4	NA	intron (NM_018797, intron 4 of 30)	intron (NM_018797, intron 4 of 30)	52222	NM_018797	54712	Mm.256712	NM_018797	ENSMUSG00000074785	Plxnc1	2510048K12Rik|AW742158|CD232|Vespr	plexin C1	protein-coding	0.653339720123168	0.000280108019366864
Merged-chr10-95065712-1	chr10	95065624	95065802	+	2	NA	Intergenic	RSINE1|SINE|B4	80112	NR_131146	628062		NR_131146		Gm29684	-	predicted gene, 29684	ncRNA	0.939079314030464	0.000128717023730555
Merged-chr10-95066887-4	chr10	95066374	95067301	+	2	NA	Intergenic	MLT1A0|LTR|ERVL-MaLR	78988	NR_131146	628062		NR_131146		Gm29684	-	predicted gene, 29684	ncRNA	1.6355234144358	0.000646244966098188
Merged-chr10-95219963-2	chr10	95219828	95220126	+	0	NA	intron (NM_009950, intron 2 of 2)	intron (NM_009950, intron 2 of 2)	-74152	NR_131146	628062		NR_131146		Gm29684	-	predicted gene, 29684	ncRNA	0.854259246956744	0.000263597090476754
Merged-chr10-95220545-1	chr10	95220435	95220657	+	1	NA	intron (NM_009950, intron 2 of 2)	intron (NM_009950, intron 2 of 2)	-74721	NR_131146	628062		NR_131146		Gm29684	-	predicted gene, 29684	ncRNA	1.55776686209759	6.1108964905157e-05
Merged-chr10-95261458-1	chr10	95261340	95261578	+	0	NA	intron (NM_009950, intron 2 of 2)	intron (NM_009950, intron 2 of 2)	62250	NM_001330138	12905	Mm.473739	NM_009950	ENSMUSG00000045867	Cradd	RAIDD	CASP2 and RIPK1 domain containing adaptor with death domain	protein-coding	0.656086493721284	0.000142036155169207
Merged-chr10-95397881-1	chr10	95397774	95397989	+	1	NA	Intergenic	Intergenic	17402	NM_001168657	216233	Mm.474283	NM_007706	ENSMUSG00000020027	Socs2	8030460M17|AI527257|AW108012|CIS2|Cish2|D130043N08Rik|JAB|SOCS-2|SSI-2|hg	suppressor of cytokine signaling 2	protein-coding	8.33693746567045	0.000152370145165482
Merged-chr10-95426383-1	chr10	95426269	95426499	+	7	NA	intron (NR_045339, intron 4 of 4)	intron (NR_045339, intron 4 of 4)	9009	NR_045339	70523	Mm.158398	NR_045338	ENSMUSG00000097766	5730420D15Rik	-	RIKEN cDNA 5730420D15 gene	ncRNA	0	1.08302858112426e-05
Merged-chr10-95517150-1	chr10	95516989	95517312	+	2	NA	intron (NM_080560, intron 1 of 3)	intron (NM_080560, intron 1 of 3)	1988	NM_080560	93765	Mm.371667	NM_080560	ENSMUSG00000074781	Ube2n	1500026J17Rik|AL022654|BB101821|UBC13	ubiquitin-conjugating enzyme E2N	protein-coding	2.20683638797159	0.000112226257707602
Merged-chr10-95644284-2	chr10	95644106	95644432	+	2	NA	Intergenic	Intergenic	-80102	NM_027722	71207	Mm.24397	NM_027722	ENSMUSG00000020029	Nudt4	4933436C10Rik|DIPP2|DIPP2alpha|DIPP2beta|HDCMB47P	nudix (nucleoside diphosphate linked moiety X)-type motif 4	protein-coding	0.632968576394952	0.000287146974719423
Merged-chr10-95798759-1	chr10	95798446	95799073	+	4	NA	Intergenic	Intergenic	-141904	NM_001001932	216238	Mm.210035	NM_001001932	ENSMUSG00000036499	Eea1	A430109M19Rik|B230358H09Rik|ZFYVE2	early endosome antigen 1	protein-coding	3.86196367895028	0.000452383954135009
Merged-chr10-95880488-1	chr10	95880348	95880629	+	4	NA	Intergenic	Intergenic	-60175	NM_001001932	216238	Mm.210035	NM_001001932	ENSMUSG00000036499	Eea1	A430109M19Rik|B230358H09Rik|ZFYVE2	early endosome antigen 1	protein-coding	0.579898612897644	0.000266410290825754
Merged-chr10-95905206-1	chr10	95905055	95905358	+	0	NA	Intergenic	Intergenic	-35457	NM_001001932	216238	Mm.210035	NM_001001932	ENSMUSG00000036499	Eea1	A430109M19Rik|B230358H09Rik|ZFYVE2	early endosome antigen 1	protein-coding	1.20372893889359	0.000136709515782728
Merged-chr10-95998235-1	chr10	95998124	95998347	+	1	NA	intron (NM_001001932, intron 9 of 28)	intron (NM_001001932, intron 9 of 28)	57572	NM_001001932	216238	Mm.210035	NM_001001932	ENSMUSG00000036499	Eea1	A430109M19Rik|B230358H09Rik|ZFYVE2	early endosome antigen 1	protein-coding	4.26655035007841	0.000101362719793393
Merged-chr10-96246908-1	chr10	96246766	96247051	+	1	NA	intron (NR_110448, intron 2 of 2)	(TCTA)n|Simple_repeat|Simple_repeat	20701	NR_110448	74881	Mm.410819	NR_110448		4930459C07Rik	-	RIKEN cDNA 4930459C07 gene	ncRNA	0.691694987274677	0.000166524852822555
Merged-chr10-96254663-1	chr10	96254553	96254775	+	0	NA	Intergenic	MLT1J2|LTR|ERVL-MaLR	28457	NR_110448	74881	Mm.410819	NR_110448		4930459C07Rik	-	RIKEN cDNA 4930459C07 gene	ncRNA	0.482745459868785	0.000156708159303328
Merged-chr10-96325158-1	chr10	96325012	96325305	+	2	NA	Intergenic	B1_Mm|SINE|Alu	98951	NR_110448	74881	Mm.410819	NR_110448		4930459C07Rik	-	RIKEN cDNA 4930459C07 gene	ncRNA	0.707319355119099	0.000162554113237474
Merged-chr10-96371526-1	chr10	96371421	96371632	+	8	NA	Intergenic	Intergenic	145319	NR_110448	74881	Mm.410819	NR_110448		4930459C07Rik	-	RIKEN cDNA 4930459C07 gene	ncRNA	5.14928490526704	8.65961475440917e-05
Merged-chr10-96374774-3	chr10	96374601	96374914	+	0	NA	Intergenic	L1MCa|LINE|L1	148550	NR_110448	74881	Mm.410819	NR_110448		4930459C07Rik	-	RIKEN cDNA 4930459C07 gene	ncRNA	0.696895701464713	0.000309315164706569
Merged-chr10-96422437-1	chr10	96422337	96422539	+	2	NA	Intergenic	L1VL2|LINE|L1	-194563	NM_007569	12226	Mm.23811	NM_007569	ENSMUSG00000036478	Btg1	AI426953|AW546738	B cell translocation gene 1, anti-proliferative	protein-coding	2.08423436641761	7.74364485276318e-05
Merged-chr10-96423032-1	chr10	96422798	96423267	+	6	NA	Intergenic	L1VL2|LINE|L1	-193969	NM_007569	12226	Mm.23811	NM_007569	ENSMUSG00000036478	Btg1	AI426953|AW546738	B cell translocation gene 1, anti-proliferative	protein-coding	1.09012399887753	0.000279562920749252
Merged-chr10-96515455-1	chr10	96515336	96515576	+	0	NA	Intergenic	L3|LINE|CR1	-101545	NM_007569	12226	Mm.23811	NM_007569	ENSMUSG00000036478	Btg1	AI426953|AW546738	B cell translocation gene 1, anti-proliferative	protein-coding	0.735612129323863	8.58569061269669e-05
Merged-chr10-96516024-3	chr10	96515853	96516224	+	1	NA	Intergenic	Intergenic	-100963	NM_007569	12226	Mm.23811	NM_007569	ENSMUSG00000036478	Btg1	AI426953|AW546738	B cell translocation gene 1, anti-proliferative	protein-coding	0.954307627230958	0.000273678275133918
Merged-chr10-96583512-1	chr10	96583382	96583643	+	18	NA	Intergenic	Lx9|LINE|L1	-33489	NM_007569	12226	Mm.23811	NM_007569	ENSMUSG00000036478	Btg1	AI426953|AW546738	B cell translocation gene 1, anti-proliferative	protein-coding	1.1817252916235	0.000534790758517428
Merged-chr10-96600138-1	chr10	96600035	96600242	+	3	NA	Intergenic	MLT1A0|LTR|ERVL-MaLR	-16863	NM_007569	12226	Mm.23811	NM_007569	ENSMUSG00000036478	Btg1	AI426953|AW546738	B cell translocation gene 1, anti-proliferative	protein-coding	1.8874258581336	0.000359311026241442
Merged-chr10-96605827-3	chr10	96605466	96606104	+	2	NA	Intergenic	Intergenic	-11216	NM_007569	12226	Mm.23811	NM_007569	ENSMUSG00000036478	Btg1	AI426953|AW546738	B cell translocation gene 1, anti-proliferative	protein-coding	2.28857106900757	0.000517334001961047
Merged-chr10-96619874-1	chr10	96619733	96620016	+	2	NA	3' UTR (NM_007569, exon 2 of 2)	3' UTR (NM_007569, exon 2 of 2)	2873	NM_007569	12226	Mm.23811	NM_007569	ENSMUSG00000036478	Btg1	AI426953|AW546738	B cell translocation gene 1, anti-proliferative	protein-coding	1.34862223709375	0.000167870075860436
Merged-chr10-9681396-1	chr10	9681280	9681514	+	0	NA	Intergenic	Intergenic	-3325	NR_038036	620417	Mm.378085	NR_038036		Gm6150	-	predicted gene 6150	ncRNA	1.49749612040929	0.000100011240150727
Merged-chr10-96857674-2	chr10	96857491	96857921	+	2	NA	Intergenic	(TCTA)n|Simple_repeat|Simple_repeat	-178062	NR_045358	75301	Mm.108650	NR_045358		4930556N09Rik	-	RIKEN cDNA 4930556N09 gene	ncRNA	1.74223925366178	0.000301521871014637
Merged-chr10-97160755-1	chr10	97160567	97160945	+	1	NA	Intergenic	Intergenic	124988	NR_045358	75301	Mm.108650	NR_045358		4930556N09Rik	-	RIKEN cDNA 4930556N09 gene	ncRNA	1.47122425864773	0.000203090504060184
Merged-chr10-97161200-1	chr10	97161031	97161371	+	2	NA	Intergenic	Intergenic	125433	NR_045358	75301	Mm.108650	NR_045358		4930556N09Rik	-	RIKEN cDNA 4930556N09 gene	ncRNA	0.347652307694155	0.000234974744471159
Merged-chr10-97851067-1	chr10	97850868	97851268	+	4	NA	intron (NR_033537, intron 2 of 4)	intron (NR_033537, intron 2 of 4)	116022	NR_033537	100038699	Mm.467933	NR_033537		Gm10754	ENSMUSG00000074776	predicted gene 10754	ncRNA	0.282269770554506	0.000139157016256333
Merged-chr10-98772316-1	chr10	98772150	98772483	+	2	NA	Intergenic	(TAGA)n|Simple_repeat|Simple_repeat	-142836	NM_026482	67972	Mm.166944	NM_026482	ENSMUSG00000019943	Atp2b1	2810442I22Rik|E130111D10Rik|Pmca1	ATPase, Ca++ transporting, plasma membrane 1	protein-coding	3.84620056189334	0.000226879095370845
Merged-chr10-98799420-2	chr10	98799298	98799557	+	2	NA	Intergenic	Intergenic	-115725	NM_026482	67972	Mm.166944	NM_026482	ENSMUSG00000019943	Atp2b1	2810442I22Rik|E130111D10Rik|Pmca1	ATPase, Ca++ transporting, plasma membrane 1	protein-coding	0.322951666532428	0.000237056171436056
Merged-chr10-98805795-3	chr10	98805457	98806047	+	20	NA	Intergenic	(TAGA)n|Simple_repeat|Simple_repeat	-109400	NM_026482	67972	Mm.166944	NM_026482	ENSMUSG00000019943	Atp2b1	2810442I22Rik|E130111D10Rik|Pmca1	ATPase, Ca++ transporting, plasma membrane 1	protein-coding	2.58199857392676	0.000981381608046354
Merged-chr10-99184843-1	chr10	99184737	99184951	+	4	NA	intron (NM_027740, intron 10 of 11)	MT2_Mm|LTR|ERVL	76709	NM_015737	14426	Mm.314	NM_015737	ENSMUSG00000090035	Galnt4	AV011803	UDP-N-acetyl-alpha-D-galactosamine:polypeptide N-acetylgalactosaminyltransferase 4	protein-coding	0.957683715534841	0.000111409007910285
Merged-chr10-99194871-2	chr10	99194735	99195022	+	4	NA	intron (NM_027740, intron 11 of 11)	intron (NM_027740, intron 11 of 11)	-68353	NM_026268	67603	Mm.1791	NM_026268	ENSMUSG00000019960	Dusp6	1300019I03Rik|MKP-3|MKP3|PYST1	dual specificity phosphatase 6	protein-coding	0.324932965100111	0.000480020178460532
Merged-chr10-99209703-1	chr10	99209606	99209802	+	0	NA	Intergenic	Intergenic	-53527	NM_026268	67603	Mm.1791	NM_026268	ENSMUSG00000019960	Dusp6	1300019I03Rik|MKP-3|MKP3|PYST1	dual specificity phosphatase 6	protein-coding	0.875124774540458	0.000158285822420236
Merged-chr10-99245133-1	chr10	99245030	99245238	+	5	NA	Intergenic	Intergenic	-18097	NM_026268	67603	Mm.1791	NM_026268	ENSMUSG00000019960	Dusp6	1300019I03Rik|MKP-3|MKP3|PYST1	dual specificity phosphatase 6	protein-coding	0.322537625934309	0.000226233343273654
Merged-chr10-99259413-1	chr10	99259182	99259646	+	4	NA	Intergenic	(TAGA)n|Simple_repeat|Simple_repeat	-3817	NM_026268	67603	Mm.1791	NM_026268	ENSMUSG00000019960	Dusp6	1300019I03Rik|MKP-3|MKP3|PYST1	dual specificity phosphatase 6	protein-coding	0.916045293120283	0.000192779089403359
Merged-chr10-99264985-1	chr10	99264815	99265156	+	5	NA	intron (NM_026268, intron 2 of 2)	intron (NM_026268, intron 2 of 2)	1754	NM_026268	67603	Mm.1791	NM_026268	ENSMUSG00000019960	Dusp6	1300019I03Rik|MKP-3|MKP3|PYST1	dual specificity phosphatase 6	protein-coding	1.36905590735275	0.000351177624735313
Merged-chr10-99386192-2	chr10	99386033	99386393	+	0	NA	Intergenic	Intergenic	122982	NM_026268	67603	Mm.1791	NM_026268	ENSMUSG00000019960	Dusp6	1300019I03Rik|MKP-3|MKP3|PYST1	dual specificity phosphatase 6	protein-coding	0.441367277594318	0.000187864288838124
Merged-chr10-99392953-1	chr10	99392846	99393061	+	0	NA	Intergenic	Intergenic	129722	NM_026268	67603	Mm.1791	NM_026268	ENSMUSG00000019960	Dusp6	1300019I03Rik|MKP-3|MKP3|PYST1	dual specificity phosphatase 6	protein-coding	3.50497543971958	0.000205201579995879
Merged-chr10-99416410-1	chr10	99416312	99416510	+	1	NA	Intergenic	Intergenic	153180	NM_026268	67603	Mm.1791	NM_026268	ENSMUSG00000019960	Dusp6	1300019I03Rik|MKP-3|MKP3|PYST1	dual specificity phosphatase 6	protein-coding	1.37927274248224	8.51142535864199e-05
Merged-chr10-99461890-1	chr10	99461779	99462003	+	6	NA	Intergenic	Intergenic	-147280	NR_038019	100504202	Mm.403801	NR_038019		Gm20110	-	predicted gene, 20110	ncRNA	0.551709096992897	0.000121196052458714
Merged-chr10-99470627-3	chr10	99470317	99470989	+	8	NA	Intergenic	Intergenic	-138518	NR_038019	100504202	Mm.403801	NR_038019		Gm20110	-	predicted gene, 20110	ncRNA	0.860757761283525	0.000594685731726272
Merged-chr10-9951844-3	chr10	9951660	9952033	+	2	NA	Intergenic	Intergenic	-50806	NM_001081344	78808	Mm.331751	NM_030191	ENSMUSG00000019790	Stxbp5	0710001E20Rik|4930565N16Rik|AW742610|LGL3|mKIAA1006	syntaxin binding protein 5 (tomosyn)	protein-coding	0.492597408029373	0.000213738727272414
Merged-chr10-99565947-2	chr10	99565498	99566199	+	7	NA	Intergenic	(TCTA)n|Simple_repeat|Simple_repeat	-43323	NR_038019	100504202	Mm.403801	NR_038019		Gm20110	-	predicted gene, 20110	ncRNA	1.35805316182867	0.000319057271353206
Merged-chr11-100301568-1	chr11	100301398	100301740	+	3	NA	Intergenic	B3|SINE|B2	-18380	NM_011508	20918	Mm.13886	NM_011508	ENSMUSG00000035530	Eif1	Sui1-rs1	eukaryotic translation initiation factor 1	protein-coding	1.06401040134345	0.000165814251340918
Merged-chr11-100543814-5	chr11	100543516	100544122	+	0	NA	Intergenic	B2_Mm2|SINE|B2	-1813	NM_028918	74407	Mm.31590	NM_028918	ENSMUSG00000006784	Ttc25	4933404O19Rik	tetratricopeptide repeat domain 25	protein-coding	0.500110404468382	0.000552669849034002
Merged-chr11-100818411-1	chr11	100818251	100818572	+	30	NA	intron (NM_001113563, intron 1 of 18)	(CA)n|Simple_repeat|Simple_repeat	4159	NM_011489	20851	Mm.34064	NM_011489	ENSMUSG00000020919	Stat5b	-	signal transducer and activator of transcription 5B	protein-coding	2.74182702747985	0.000501055321141217
Merged-chr11-101118295-2	chr11	101118151	101118469	+	0	NA	intron (NM_028933, intron 1 of 7)	intron (NM_028933, intron 1 of 7)	1514	NM_026501	67998	Mm.33881	NM_026501	ENSMUSG00000017802	Fam134c	1300010M03Rik|4933404C01Rik|AI551748	family with sequence similarity 134, member C	protein-coding	0.892125348328941	0.000339178295513731
Merged-chr11-101148780-1	chr11	101148670	101148891	+	0	NA	Intergenic	Intergenic	-7104	NM_134028	103768	Mm.142348	NM_134028	ENSMUSG00000045007	Tubg2	AI504772|Tubgl	tubulin, gamma 2	protein-coding	1.9932715762324	0.000113811378473351
Merged-chr11-101196566-1	chr11	101196450	101196684	+	4	NA	intron (NM_007970, intron 15 of 20)	intron (NM_007970, intron 15 of 20)	20450	NM_016782	53321	Mm.474527	NM_016782	ENSMUSG00000017167	Cntnap1	AI841080|Caspr|NCP1|Nrxn4|p190|shm	contactin associated protein-like 1	protein-coding	0.229011323280071	0.000159940666506594
Merged-chr11-101221766-1	chr11	101221643	101221890	+	4	NA	intron (NM_007970, intron 1 of 20)	intron (NM_007970, intron 1 of 20)	4697	NM_007970	14055	Mm.5027	NM_007970	ENSMUSG00000006920	Ezh1	ENX-2	enhancer of zeste 1 polycomb repressive complex 2 subunit	protein-coding	2.00621489815599	0.000179509769802662
Merged-chr11-10142961-1	chr11	10142808	10143116	+	0	NA	Intergenic	Intergenic	951020	NM_178259	268379	Mm.39270	NM_178259	ENSMUSG00000004668	Abca13	9830132L24|A930002G16Rik|AI956815	ATP-binding cassette, sub-family A (ABC1), member 13	protein-coding	1.10341819398579	0.000121484127971411
Merged-chr11-101431204-1	chr11	101431104	101431305	+	2	NA	intron (NM_172566, intron 2 of 4)	intron (NM_172566, intron 2 of 4)	-5871	NM_026865	73635	Mm.472804	NM_026865	ENSMUSG00000097487	Ptges3l	1110069E20Rik|1700113I22Rik	prostaglandin E synthase 3 (cytosolic)-like	protein-coding	0.418137420878828	0.000192653287255832
Merged-chr11-101662895-1	chr11	101662758	101663034	+	0	NA	Intergenic	B2_Mm2|SINE|B2	-2645	NM_025404	80981	Mm.266840	NM_025404	ENSMUSG00000034936	Arl4d	1110036H21Rik|ARL6|AW456149|Arf4l|Arfl4|Arl5	ADP-ribosylation factor-like 4D	protein-coding	2.1455353771946	0.000181463184540665
Merged-chr11-101843087-1	chr11	101842961	101843214	+	9	NA	Intergenic	Intergenic	51267	NM_010791	17285	Mm.3404	NM_010791	ENSMUSG00000001493	Meox1	AI385561|D330041M02Rik|Mox-1|Mox1	mesenchyme homeobox 1	protein-coding	0.980816172431818	8.92664203685173e-05
Merged-chr11-10195054-2	chr11	10194887	10195263	+	8	NA	Intergenic	RLTR20C2_MM|LTR|ERVK	-918941	NM_177033	319922	Mm.337851	NM_177033	ENSMUSG00000050830	Vwc2	A930041G11Rik|G11|PSST739|UNQ739|cradin	von Willebrand factor C domain containing 2	protein-coding	1.21254746591846	0.000277376873923474
Merged-chr11-102121999-1	chr11	102121867	102122132	+	7	NA	Intergenic	(TAGA)n|Simple_repeat|Simple_repeat	-14167	NM_001346771	217212	Mm.46248	NM_145435	ENSMUSG00000017311	Pyy	-	peptide YY	protein-coding	1.58156607804631	0.00021632436147855
Merged-chr11-102141841-3	chr11	102141591	102142124	+	8	NA	Intergenic	B2_Mm1t|SINE|B2	-3656	NM_145829	217214	Mm.31686	NM_145829	ENSMUSG00000048217	Nags	1700120E20Rik|argA	N-acetylglutamate synthase	protein-coding	0.617914188632045	0.000383995238978745
Merged-chr11-102222163-1	chr11	102222050	102222278	+	4	NA	intron (NM_001284248, intron 2 of 28)	intron (NM_001284248, intron 2 of 28)	7986	NR_106179	102465892		NR_106179	ENSMUSG00000098863	Mir8101	Gm27705|mmu-mir-8101	microRNA 8101	ncRNA	0.514928490526704	0.00010800069471279
Merged-chr11-102572201-6	chr11	102571664	102572568	+	1	NA	Intergenic	B2_Mm2|SINE|B2	7003	NR_040286	100040792	Mm.277966	NR_040286	ENSMUSG00000078640	Gm11627	OTTMUSG00000002879	predicted gene 11627	ncRNA	0.828505128590017	0.000752746571716322
Merged-chr11-102862863-1	chr11	102862763	102862964	+	2	NA	intron (NM_011431, intron 9 of 27)	intron (NM_011431, intron 9 of 27)	18112	NM_011431	20624	Mm.873	NM_011431	ENSMUSG00000020929	Eftud2	116kDa|Snrp116|U5-116kD	elongation factor Tu GTP binding domain containing 2	protein-coding	0.584162573286597	0.000149152926893211
Merged-chr11-102937749-2	chr11	102937511	102937940	+	1	NA	Intergenic	Intergenic	8736	NM_011795	23829	Mm.57154	NM_011795	ENSMUSG00000045532	C1ql1	C1qrf|CRF|CTRP14|gliacolin	complement component 1, q subcomponent-like 1	protein-coding	1.1034181939858	0.000227336074486809
Merged-chr11-103016271-2	chr11	103016108	103016438	+	0	NA	intron (NM_026551, intron 1 of 4)	intron (NM_026551, intron 1 of 4)	874	NM_026551	68087	Mm.277449	NM_026551	ENSMUSG00000020935	Dcakd	3010024O21Rik|6720485C15Rik|AI849483	dephospho-CoA kinase domain containing	protein-coding	0.634843344484978	0.000206104669455542
Merged-chr11-103119222-1	chr11	103119067	103119378	+	4	NA	3' UTR (NM_138753, exon 1 of 1)	3' UTR (NM_138753, exon 1 of 1)	2897	NM_138753	192231	Mm.8763	NM_138753	ENSMUSG00000048878	Hexim1	7330426E13Rik|CLP-1|Clp1|HIS1	hexamethylene bis-acetamide inducible 1	protein-coding	1.10341819398579	0.000109184845429559
Merged-chr11-103412148-1	chr11	103412023	103412275	+	3	NA	intron (NM_183034, intron 1 of 11)	intron (NM_183034, intron 1 of 11)	515	NM_183034	353047	Mm.18556	NM_183034	ENSMUSG00000034247	Plekhm1	AP162|B2|BC038943|D330036J23Rik	pleckstrin homology domain containing, family M (with RUN domain) member 1	protein-coding	1.24488206500961	0.00017741058205872
Merged-chr11-103701552-3	chr11	103701285	103701802	+	3	NA	intron (NR_102396, intron 1 of 1)	MT2B|LTR|ERVL	3819	NR_102389	399609	Mm.351922	NR_102388		C130046K22Rik	-	RIKEN cDNA C130046K22 gene	ncRNA	1.0485520959423	0.000475403393289064
Merged-chr11-103772507-1	chr11	103772390	103772626	+	0	NA	Intergenic	C-rich|Low_complexity|Low_complexity	-1667	NM_009521	22415	Mm.159091	NM_009521	ENSMUSG00000000125	Wnt3	Int-4|Wnt-3	wingless-type MMTV integration site family, member 3	protein-coding	0.700582980308441	0.000134957883117644
Merged-chr11-103927826-1	chr11	103927720	103927933	+	6	NA	intron (NM_008740, intron 3 of 20)	intron (NM_008740, intron 3 of 20)	26230	NM_008740	18195	Mm.260117	NM_008740	ENSMUSG00000034187	Nsf	AI316878|AU020090|AU067812|SKD2	N-ethylmaleimide sensitive fusion protein	protein-coding	2.45204043107954	0.000151790775025414
Merged-chr11-103973853-1	chr11	103973739	103973969	+	4	NA	intron (NM_001304574, intron 3 of 4)	intron (NM_001304574, intron 3 of 4)	6983	NM_007477	11841	Mm.5061	NM_007477	ENSMUSG00000062421	Arf2	-	ADP-ribosylation factor 2	protein-coding	1.36613681160146	0.000132054978205445
Merged-chr11-104374936-1	chr11	104374754	104375120	+	2	NA	intron (NM_001081045, intron 3 of 13)	B3|SINE|B2	67354	NM_001081045	76719	Mm.136418	NM_001081045	ENSMUSG00000018412	Kansl1	1700081L11Rik|9430041J06Rik|mKIAA1267	KAT8 regulatory NSL complex subunit 1	protein-coding	2.20683638797159	0.000204598000463235
Merged-chr11-104487358-3	chr11	104487154	104487605	+	0	NA	Intergenic	(TCTA)n|Simple_repeat|Simple_repeat	-45088	NM_001081045	76719	Mm.136418	NM_001081045	ENSMUSG00000018412	Kansl1	1700081L11Rik|9430041J06Rik|mKIAA1267	KAT8 regulatory NSL complex subunit 1	protein-coding	1.31161030605859	0.000314073948511419
Merged-chr11-104536827-1	chr11	104536701	104536954	+	2	NA	intron (NM_001285988, intron 1 of 18)	RSINE1|SINE|B4	13793	NM_001285990	217232	Mm.89845	NM_145436	ENSMUSG00000020687	Cdc27	AI452358|APC3|BC023187	cell division cycle 27	protein-coding	0.324534762936999	0.00010588740869773
Merged-chr11-104550956-6	chr11	104550724	104551245	+	0	NA	promoter-TSS (NM_145436)	promoter-TSS (NM_145436)	321	NM_010858	17896	Mm.390355	NM_010858	ENSMUSG00000061086	Myl4	ALC1|AMLC|ELC|ELC1a|GT1|MLC1a|Myla	myosin, light polypeptide 4	protein-coding	0.793826038838702	0.000648228969082362
Merged-chr11-104661155-6	chr11	104660835	104661437	+	2	NA	intron (NM_016780, intron 12 of 14)	intron (NM_016780, intron 12 of 14)	53136	NM_016780	16416	Mm.87150	NM_016780	ENSMUSG00000020689	Itgb3	CD61|GP3A|INGRB3	integrin beta 3	protein-coding	0.252150333280984	0.00148102121885936
Merged-chr11-104676822-1	chr11	104676681	104676964	+	2	NA	Intergenic	Intergenic	68822	NM_016780	16416	Mm.87150	NM_016780	ENSMUSG00000020689	Itgb3	CD61|GP3A|INGRB3	integrin beta 3	protein-coding	0.396540913463645	0.000244694467787093
Merged-chr11-104693463-1	chr11	104693261	104693666	+	2	NA	Intergenic	Intergenic	85463	NM_016780	16416	Mm.87150	NM_016780	ENSMUSG00000020689	Itgb3	CD61|GP3A|INGRB3	integrin beta 3	protein-coding	0.506975926966446	0.000147109999600755
Merged-chr11-104968463-6	chr11	104968081	104968834	+	14	NA	Intergenic	(TAGA)n|Simple_repeat|Simple_repeat	-123762	NM_001081046	70894	Mm.87320	NM_001081046	ENSMUSG00000020690	Efcab3	4921510J17Rik	EF-hand calcium binding domain 3	protein-coding	1.2076781808191	0.00161211259766734
Merged-chr11-105066866-1	chr11	105066749	105066985	+	0	NA	Intergenic	Intergenic	-25352	NM_001081046	70894	Mm.87320	NM_001081046	ENSMUSG00000020690	Efcab3	4921510J17Rik	EF-hand calcium binding domain 3	protein-coding	2.63122800104305	0.000154904948114173
Merged-chr11-105247381-1	chr11	105247235	105247529	+	0	NA	intron (NM_001294329, intron 8 of 19)	intron (NM_001294329, intron 8 of 19)	-45264	NM_008626	17534	Mm.235616	NM_008626	ENSMUSG00000020695	Mrc2	Endo180|mKIAA0709|uPARAP	mannose receptor, C type 2	protein-coding	1.29991732442162	0.000234890105852869
Merged-chr11-105591348-2	chr11	105591044	105591555	+	1	NA	intron (NM_181071, intron 1 of 25)	intron (NM_181071, intron 1 of 25)	1313	NM_181071	77097	Mm.22501	NM_175492	ENSMUSG00000053580	Tanc2	3526402J09Rik|5730590C14Rik	tetratricopeptide repeat, ankyrin repeat and coiled-coil containing 2	protein-coding	0.749109599586687	0.000254064041927311
Merged-chr11-105718032-1	chr11	105717861	105718205	+	0	NA	intron (NM_181071, intron 4 of 25)	intron (NM_181071, intron 4 of 25)	128047	NM_181071	77097	Mm.22501	NM_175492	ENSMUSG00000053580	Tanc2	3526402J09Rik|5730590C14Rik	tetratricopeptide repeat, ankyrin repeat and coiled-coil containing 2	protein-coding	4.96538187293608	8.81685630915251e-05
Merged-chr11-105876078-1	chr11	105875979	105876179	+	0	NA	intron (NM_181071, intron 13 of 25)	intron (NM_181071, intron 13 of 25)	68068	NM_007805	13056	Mm.149403	NM_007805	ENSMUSG00000019590	Cyb561	-	cytochrome b-561	protein-coding	2.56277774087023	0.00014477761412698
Merged-chr11-106121051-1	chr11	106120940	106121164	+	8	NA	intron (NM_011947, intron 5 of 15)	(TAGA)n|Simple_repeat|Simple_repeat	36150	NM_011947	26406	Mm.27041	NM_011947	ENSMUSG00000020700	Map3k3	AW548911|MAPKKK3|Mekk3|mKIAA4031	mitogen-activated protein kinase kinase kinase 3	protein-coding	1.41570636209498	0.00018388167144547
Merged-chr11-106200775-2	chr11	106200578	106200941	+	5	NA	3' UTR (NM_026009, exon 13 of 13)	3' UTR (NM_026009, exon 13 of 13)	-7156	NM_028126	72149	Mm.403722	NM_028126	ENSMUSG00000069631	Strada	2610019A05Rik|6030402H20Rik|AI480680|E130112C09Rik	STE20-related kinase adaptor alpha	protein-coding	0.611123922822902	0.000373739892764659
Merged-chr11-106260846-1	chr11	106260750	106260944	+	0	NA	intron (NM_008950, intron 2 of 10)	intron (NM_008950, intron 2 of 10)	4662	NM_008950	19184	Mm.272361	NM_008950	ENSMUSG00000020708	Psmc5	mSUG1	protease (prosome, macropain) 26S subunit, ATPase 5	protein-coding	0	4.86050548090226e-05
Merged-chr11-106387376-1	chr11	106387239	106387515	+	0	NA	Intergenic	RLTR15|LTR|ERVK	-4596	NM_010494	15896	Mm.394	NM_010494	ENSMUSG00000001029	Icam2	CD102|Icam-2|Ly-60	intercellular adhesion molecule 2	protein-coding	1.22164157191284	0.000194279945184132
Merged-chr11-106550144-3	chr11	106549963	106550462	+	14	NA	intron (NM_198292, intron 2 of 11)	(TCTA)n|Simple_repeat|Simple_repeat	49221	NR_030703	100216537		NR_030703	ENSMUSG00000065126	Snord104	-	small nucleolar RNA, C/D box 104	snoRNA	3.35439130971682	0.000690910141721164
Merged-chr11-106657311-3	chr11	106657109	106657683	+	2	NA	intron (NM_001032378, intron 13 of 13)	B1_Mus1|SINE|Alu	-44466	NM_198292	21763	Mm.102407	NM_198292	ENSMUSG00000040548	Tex2	4930568E07Rik|AI553404|Def-5|Taz4	testis expressed gene 2	protein-coding	1.6076291568005	0.00050432853809629
Merged-chr11-106688710-2	chr11	106688559	106688851	+	5	NA	intron (NM_001305157, intron 7 of 15)	intron (NM_001305157, intron 7 of 15)	26576	NM_001305157	18613	Mm.343951	NM_008816	ENSMUSG00000020717	Pecam1	C85791|Cd31|PECAM-1|Pecam	platelet/endothelial cell adhesion molecule 1	protein-coding	1.84571770630351	0.000230086192137479
Merged-chr11-106752449-4	chr11	106752295	106752624	+	0	NA	intron (NM_001033435, intron 2 of 6)	B1F|SINE|Alu	1233	NM_001033435	380732	Mm.343952	NM_001033435	ENSMUSG00000040528	Milr1	Allergin-1|Gm885|Mca32	mast cell immunoglobulin like receptor 1	protein-coding	0.55777183432249	0.000408936303580578
Merged-chr11-106857664-1	chr11	106857513	106857817	+	2	NA	intron (NM_025481, intron 6 of 18)	B3A|SINE|B2	63050	NM_025481	66313	Mm.340955	NM_025481	ENSMUSG00000018363	Smurf2	2810411E22Rik|AI558114|AI649275	SMAD specific E3 ubiquitin protein ligase 2	protein-coding	0.551709096992897	0.000121466992210183
Merged-chr11-107108747-1	chr11	107108627	107108868	+	0	NA	intron (NM_176850, intron 2 of 27)	B3|SINE|B2	23175	NM_176850	207165	Mm.343986	NM_176850	ENSMUSG00000040481	Bptf	9430093H17Rik|Falz	bromodomain PHD finger transcription factor	protein-coding	0.703628993266304	0.000285979767755136
Merged-chr11-107124648-1	chr11	107124554	107124743	+	2	NA	intron (NM_176850, intron 1 of 27)	intron (NM_176850, intron 1 of 27)	7274	NM_176850	207165	Mm.343986	NM_176850	ENSMUSG00000040481	Bptf	9430093H17Rik|Falz	bromodomain PHD finger transcription factor	protein-coding	0.315262341138799	0.000161538684499406
Merged-chr11-107171641-1	chr11	107171543	107171740	+	0	NA	exon (NM_001161329, exon 15 of 18)	exon (NM_001161329, exon 15 of 18)	14233	NM_001308498	105734734		NM_001308498		Gm11715	OTTMUSG00000003631	predicted gene 11715	protein-coding	0.662050916391477	8.05004257609439e-05
Merged-chr11-107308606-2	chr11	107308443	107308832	+	1	NA	intron (NM_145823, intron 4 of 9)	intron (NM_145823, intron 4 of 9)	-119256	NM_133702	68979	Mm.294617	NM_133702	ENSMUSG00000018433	Nol11	1500002M01Rik|AU015220|AU019874	nucleolar protein 11	protein-coding	2.27919167938049	0.000259794507228313
Merged-chr11-107455292-5	chr11	107454973	107455511	+	10	NA	intron (NM_145823, intron 1 of 9)	intron (NM_145823, intron 1 of 9)	15478	NM_145823	71795	Mm.397413	NM_145823	ENSMUSG00000040430	Pitpnc1	1110020B03Rik|5830436L09Rik|AI662802|AI851387|C330017I21Rik|Dnr411|RDGBB|RDGBB1|rdgB-beta	phosphatidylinositol transfer protein, cytoplasmic 1	protein-coding	0.666717941985375	0.000664631231586174
Merged-chr11-108094688-1	chr11	108094577	108094800	+	2	NA	intron (NM_011101, intron 3 of 16)	intron (NM_011101, intron 3 of 16)	97840	NR_106082	102465705		NR_106082	ENSMUSG00000098989	Mir7223	Gm28009|mmu-mir-7223	microRNA 7223	ncRNA	0.935100164394742	0.000127640530364776
Merged-chr11-108199916-2	chr11	108199732	108200234	+	5	NA	intron (NM_011101, intron 2 of 16)	intron (NM_011101, intron 2 of 16)	143905	NM_011101	18750	Mm.222178	NM_011101	ENSMUSG00000050965	Prkca	AI875142|Pkca	protein kinase C, alpha	protein-coding	0.172240888817295	0.000274281592897878
Merged-chr11-108409478-1	chr11	108409312	108409645	+	1	NA	intron (NM_013475, intron 6 of 7)	intron (NM_013475, intron 6 of 7)	14181	NM_013475	11818	Mm.2266	NM_013475	ENSMUSG00000000049	Apoh	B2GPI|beta-2-GPI|beta2-GPI	apolipoprotein H	protein-coding	1.15596191750893	0.000154153001478733
Merged-chr11-108585363-1	chr11	108585264	108585464	+	6	NA	intron (NM_029606, intron 19 of 27)	intron (NM_029606, intron 19 of 27)	-97245	NM_145688	76380	Mm.344071	NM_029586	ENSMUSG00000020728	Cep112	1700001M19Rik|1700029K01Rik|8430407H02Rik|AV043680|AV207351|Ccdc46|Macoco	centrosomal protein 112	protein-coding	0.718504870502378	7.62587464243945e-05
Merged-chr11-108893372-1	chr11	108893195	108893551	+	6	NA	Intergenic	Intergenic	-26976	NM_015732	12006	Mm.71710	NM_015732	ENSMUSG00000000142	Axin2	Axi1|Axil|Conductin	axin 2	protein-coding	0.975113752824656	0.000135414488600294
[truncated: 8,800 more rows]
