# Supplementary material for: Genome-wide CRISPR Screens in T Helper Cells Reveal Pervasive Crosstalk between Activation and Differentiation
Source: Cell. 2019 Feb 7;176(4):882–896.e18. doi: 10.1016/j.cell.2018.11.044 (PMC6370901; doi:10.1016/j.cell.2018.11.044)
Supplement: Data S2. Processed Data from All the Steps of the Analysis, Related to Figure 1 [file mmc2.zip › supplemental data/gata3_go_dynamics/go_all.csv]

GO.ID	term.name	Annotated	Significant	Expected	p.value
GO:0007608	sensory perception of smell	1121	1055	845.71	< 1e-30
GO:0007186	G-protein coupled receptor signaling pat...	1867	1567	1408.51	1.0e-20
GO:0050907	detection of chemical stimulus involved ...	296	278	223.31	6.5e-15
GO:0019236	response to pheromone	105	99	79.21	3.1e-07
GO:0017144	drug metabolic process	24	24	18.11	0.0012
GO:0050911	detection of chemical stimulus involved ...	40	38	30.18	0.0012
GO:0007606	sensory perception of chemical stimulus	1222	1146	921.91	0.0035
GO:0007286	spermatid development	193	161	145.6	0.0048
GO:0018149	peptide cross-linking	58	52	43.76	0.0056
GO:0002323	natural killer cell activation involved ...	46	42	34.7	0.0058
GO:0050909	sensory perception of taste	69	61	52.06	0.0059
GO:0000462	maturation of SSU-rRNA from tricistronic...	35	32	26.4	0.0156
GO:0050912	detection of chemical stimulus involved ...	50	44	37.72	0.0227
GO:0006418	tRNA aminoacylation for protein translat...	44	39	33.19	0.0249
GO:0060632	regulation of microtubule-based movement	20	19	15.09	0.0267
GO:0042274	ribosomal small subunit biogenesis	64	55	48.28	0.0300
GO:0043038	amino acid activation	48	42	36.21	0.0316
GO:0090305	nucleic acid phosphodiester bond hydroly...	103	86	77.71	0.0329
GO:0006958	complement activation, classical pathway	47	41	35.46	0.0371
GO:0043039	tRNA aminoacylation	47	41	35.46	0.0371
GO:0001580	detection of chemical stimulus involved ...	46	40	34.7	0.0436
GO:0070202	regulation of establishment of protein l...	11	11	8.3	0.0450
GO:0046471	phosphatidylglycerol metabolic process	11	11	8.3	0.0450
GO:0042182	ketone catabolic process	11	11	8.3	0.0450
GO:1903299	regulation of hexokinase activity	11	11	8.3	0.0450
GO:0051386	regulation of neurotrophin TRK receptor ...	11	11	8.3	0.0450
GO:0030490	maturation of SSU-rRNA	45	39	33.95	0.0509
GO:0050913	sensory perception of bitter taste	50	43	37.72	0.0520
GO:0031163	metallo-sulfur cluster assembly	17	16	12.83	0.0542
GO:0016226	iron-sulfur cluster assembly	17	16	12.83	0.0542
GO:0031424	keratinization	34	30	25.65	0.0550
GO:0031468	nuclear envelope reassembly	10	10	7.54	0.0597
GO:0070203	regulation of establishment of protein l...	10	10	7.54	0.0597
GO:0033131	regulation of glucokinase activity	10	10	7.54	0.0597
GO:0001731	formation of translation preinitiation c...	10	10	7.54	0.0597
GO:0034472	snRNA 3'-end processing	10	10	7.54	0.0597
GO:0006122	mitochondrial electron transport, ubiqui...	10	10	7.54	0.0597
GO:0032543	mitochondrial translation	59	50	44.51	0.0603
GO:0006505	GPI anchor metabolic process	33	29	24.9	0.0653
GO:0070199	establishment of protein localization to...	22	20	16.6	0.0662
GO:0006379	mRNA cleavage	22	20	16.6	0.0662
GO:0042773	ATP synthesis coupled electron transport	38	33	28.67	0.0678
GO:0006213	pyrimidine nucleoside metabolic process	27	24	20.37	0.0732
GO:0034728	nucleosome organization	128	104	96.57	0.0737
GO:0006506	GPI anchor biosynthetic process	32	28	24.14	0.0773
GO:0045143	homologous chromosome segregation	57	48	43	0.0784
GO:0008216	spermidine metabolic process	9	9	6.79	0.0791
GO:0033129	positive regulation of histone phosphory...	9	9	6.79	0.0791
GO:1904851	positive regulation of establishment of ...	9	9	6.79	0.0791
GO:0032048	cardiolipin metabolic process	9	9	6.79	0.0791
GO:0098787	mRNA cleavage involved in mRNA processin...	9	9	6.79	0.0791
GO:0006123	mitochondrial electron transport, cytoch...	9	9	6.79	0.0791
GO:0042775	mitochondrial ATP synthesis coupled elec...	37	32	27.91	0.0794
GO:0035825	reciprocal DNA recombination	42	36	31.69	0.0802
GO:0007131	reciprocal meiotic recombination	42	36	31.69	0.0802
GO:0016180	snRNA processing	21	19	15.84	0.0809
GO:0009164	nucleoside catabolic process	21	19	15.84	0.0809
GO:0007192	adenylate cyclase-activating serotonin r...	21	19	15.84	0.0809
GO:0015696	ammonium transport	21	19	15.84	0.0809
GO:0006298	mismatch repair	21	19	15.84	0.0809
