# Supplementary material for: Genome-wide CRISPR Screens in T Helper Cells Reveal Pervasive Crosstalk between Activation and Differentiation
Source: Cell. 2019 Feb 7;176(4):882–896.e18. doi: 10.1016/j.cell.2018.11.044 (PMC6370901; doi:10.1016/j.cell.2018.11.044)
Supplement: Data S2. Processed Data from All the Steps of the Analysis, Related to Figure 1 [file mmc2.zip › supplemental data/overexpression/de/de_padj.csv]

	Lrrc40	Pparg	Scara3	Ccdc134	Bhlhe40
ENSMUSG00000018819	0.00626251857636127	0.534338232359689	0.906731315811688	0.457162869630505	0.504301877593825
ENSMUSG00000042225	0.382413871647275	0.982756861478581	0.472359558840073	1	0.730207612763677
ENSMUSG00000020891	0.86593207684872	0.79998471663051	0.992915469829127	1	0.878973130291949
ENSMUSG00000035493	0.65100424891141	0.114924483136375	0.172682206616987	1	NA
ENSMUSG00000022584	0.0836678670706369	0.600935716146382	0.868521057267661	1	0.987235472795398
ENSMUSG00000055407	0.854219104856966	0.917638802227635	0.285468364273497	1	0.749179661581751
ENSMUSG00000037940	0.737803830784438	0.995313402657522	0.830557115862919	1	0.00337377658932745
ENSMUSG00000042379	4.56885469854242e-15	1.98320289845997e-06	0.0129898920185986	1	0.0712208445052526
ENSMUSG00000029816	0.308465426339629	0.524511997977799	0.0757033247258942	1	0.000634755833020802
ENSMUSG00000026655	0.742247880595838	0.902685121481575	0.307292681558838	0.739982204540004	0.782644979386134
ENSMUSG00000031932	2.83524827664808e-05	0.10371111759531	0.541043112160036	0.497612334030713	0.989781019801307
ENSMUSG00000049225	0.00468578584396576	0.863551746728923	0.491271778090912	1	0.799896643646471
ENSMUSG00000030208	0.00907532349936989	0.950912471931933	0.672661420477985	1	0.00119735530068275
ENSMUSG00000044068	0.914309991886264	0.846864368843585	0.420793472429499	1	0.794671631852028
ENSMUSG00000021728	2.68589106693455e-05	0.00101825676329671	0.000590636754001251	1	0.159727653295075
ENSMUSG00000025780	0.563119838235259	0.862791978173705	0.578710772826003	1	0.38888612592843
ENSMUSG00000025790	0.0154016472689445	0.725978241562064	0.995388789918327	0.537049001552937	0.841365637235401
ENSMUSG00000022636	0.140444687775289	0.770440656594126	0.269998330788303	0.468493806253744	0.00264349598205429
ENSMUSG00000024300	0.0344381470613676	0.587956643204806	0.787948087386381	1	0.93661251805063
ENSMUSG00000041115	0.368210677320999	0.746844209238841	0.0524379636061326	0.912314184439278	NA
ENSMUSG00000047139	0.693228537073038	0.8584952286855	0.556408896314705	0.429608420423755	0.19822902969774
ENSMUSG00000059588	0.0198040964212516	0.691244030050833	0.58200332171648	1	0.759930441580991
ENSMUSG00000023132	0.425355975171725	0.949347037919064	0.219011292181823	0.371449510032078	0.451665449949001
ENSMUSG00000040548	0.401920464233852	0.992890574814498	0.0542125843570903	1	7.25759744848564e-09
ENSMUSG00000044162	0.00747657000104639	0.132224421089467	0.19471273135058	0.828794015225761	0.695095883485157
ENSMUSG00000022263	0.128338784731042	0.504604831834364	0.0148623248732906	0.671809200200554	0.158564989713528
ENSMUSG00000031958	0.0768347595957725	0.440246446076425	0.74176015184783	1	0.186824513232132
ENSMUSG00000064215	1.46153012579578e-07	0.139694449411097	0.33649796520019	1	0.524970070449816
ENSMUSG00000026072	0.0494054483605513	0.027975964243351	0.204444638677219	1	0.721910404173974
ENSMUSG00000000440	0.610360324373079	3.50582507575654e-15	0.704855857142147	1	0.296186324377306
ENSMUSG00000056515	0.000365006176612964	0.35605019088438	0.887610281436834	0.447864206231224	0.241427097382026
ENSMUSG00000021760	0.50740018896683	0.849038728873922	0.871094376372395	1	0.102129573155401
ENSMUSG00000024399	0.0610801249202654	0.141244052816527	0.200313940581226	1	0.581523685194101
ENSMUSG00000027540	0.27026460963832	0.677900302173132	0.0456075103707653	0.429608420423755	0.838858279937623
ENSMUSG00000036944	0.0707007718892282	0.956317449748172	0.739217413754946	1	0.844070367844512
ENSMUSG00000076609	3.31543798330845e-05	0.562388333969547	0.690440360196922	0.977798160704282	0.00502968512510959
ENSMUSG00000030114	0.99763472592216	0.795414849730992	0.0200582387737732	0.471180470616435	NA
ENSMUSG00000047963	1.12702961393991e-05	0.0541615787579999	0.921530791118655	1	0.412698885029438
ENSMUSG00000067242	0.86513224900258	0.896930225326985	0.804788405217486	1	0.983526881196198
ENSMUSG00000026830	7.36179864386249e-05	0.0427613713142145	0.378392824149275	1	0.0161439719803366
ENSMUSG00000033350	0.697701980649499	0.994457272183275	0.678613263472348	0.371449510032078	1.84650126239941e-05
ENSMUSG00000030659	0.904193839723167	0.972286575856416	0.944433851153108	1	0.741659105805135
ENSMUSG00000021065	0.452081823493586	0.750364177425887	0.118914318625668	0.974973754820055	7.16185018480819e-06
ENSMUSG00000061132	2.09563764933913e-08	0.12616391262944	0.343047728395204	0.447500022756497	0.00174759790617103
ENSMUSG00000021591	0.209676158304161	0.90735950113287	0.74715001258804	1	0.40578438574037
ENSMUSG00000024778	0.00307757985837051	0.415780861001187	0.901766887829791	0.977798160704282	0.350702353831045
ENSMUSG00000026600	0.400155582657624	0.889874551867219	0.176413540967449	0.960087265831094	0.499550830036711
ENSMUSG00000038732	8.89023644065598e-07	0.00311126568573904	0.00315656053757433	0.76011066186769	0.0619221821597624
ENSMUSG00000057554	0.904156708346524	0.955655670138288	0.972017387927361	1	0.517525800257975
ENSMUSG00000002365	0.00170695385952865	0.0854436617677033	0.11764644793296	1	0.0100997123489397
ENSMUSG00000064065	0.0342073995204278	0.982756861478581	0.135538897646842	1	0.0703506494821838
ENSMUSG00000012519	0.115042977431908	0.798957845192356	0.873100184807393	1	0.630029326137033
ENSMUSG00000011179	0.0398914023108104	0.948946059576478	0.0671142016939503	0.99105516947337	0.308730538617763
ENSMUSG00000024402	0.801826621786061	0.878233056091702	0.673512478951244	0.770178578646943	0.0750706795673856
ENSMUSG00000025930	0.966612968448745	0.937996326346894	0.10289998561389	0.947158463895438	0.986520198617257
ENSMUSG00000032053	1.83950292886498e-05	0.323327786340759	0.595794832193733	1	0.0798649038644807
ENSMUSG00000035021	4.51064536068317e-09	0.0236412203992613	3.43231291577912e-09	1	0.697960084040184
ENSMUSG00000020361	0.891861489946453	0.951421804303543	0.961365163997276	1	0.867018916304388
ENSMUSG00000027776	0.0109443609558939	0.121217023073106	0.0835979363971131	1	0.948900276478532
ENSMUSG00000026360	0.034879663082085	0.578125071531155	0.359825340589366	1	0.0669498657330597
ENSMUSG00000030522	0.837470050858642	0.905705546712864	0.67969243997806	1	0.848203844896337
ENSMUSG00000010095	0.000182898566860849	0.0343869783010036	0.845550596801472	1	0.157912277961294
ENSMUSG00000049871	0.199001277709272	0.765727839043448	0.485133113990154	1	0.436938811800392
ENSMUSG00000020901	0.971825686892513	0.755475861295395	0.943178919552761	0.990818940125927	0.835353790704808
ENSMUSG00000030102	0.240037488918242	0.875514198273089	0.023456827395856	0.836034454400147	0.0482583582946008
ENSMUSG00000026407	0.00515287176581539	0.847947873226181	0.631248498862264	0.477214552814926	0.362674775347938
ENSMUSG00000060586	4.42313990994926e-07	0.269065321468276	0.503401548825864	0.653082568187289	0.000875526336204753
ENSMUSG00000026950	0.175133880935972	0.0774898529627926	0.00473440185285252	1	0.000877643233693226
ENSMUSG00000091649	0.901835845621501	0.685832640527709	0.660198193643408	1	0.202749540007839
ENSMUSG00000025260	0.830169126555535	0.923785120325819	0.575404688186156	1	0.130179258300952
ENSMUSG00000034833	2.57386807664353e-10	0.00504985092485154	0.0576870689094542	1	0.000174006259434589
ENSMUSG00000022657	0.917286572032789	0.882376729177094	0.981212543840673	1	6.6345950394334e-06
ENSMUSG00000035692	0.584123185293149	0.544948761813973	0.917525436946784	1	0.867018916304388
ENSMUSG00000036109	0.682564206678121	0.959933209518863	0.889350794795899	0.429608420423755	0.859504739373816
ENSMUSG00000046727	0.618396875162301	0.87229389636142	0.626341812445215	1	0.000282320599173639
ENSMUSG00000039187	0.477531956449674	0.597917741695565	0.677326026817467	1	0.649854681948295
ENSMUSG00000049985	0.86154777287544	0.953176804789465	0.938596843005705	1	0.449012811685594
ENSMUSG00000076617	0.00246851670614698	0.907970477789871	0.908684883073456	1	0.003859818703138
ENSMUSG00000092021	0.655208368481394	0.600797492390857	0.630411779498563	1	0.237651518743223
ENSMUSG00000026012	0.364213773638366	0.799767971569781	0.698978891552451	1	0.946734055202348
ENSMUSG00000051495	0.430109625707377	0.910220380918068	0.781525372197283	0.371449510032078	0.0412319661118442
ENSMUSG00000032661	0.870899273452664	0.956132132275847	0.811370893449658	1	0.116780618419801
ENSMUSG00000045441	0.14799859915678	0.903184845020596	0.953296148738011	1	0.014625403011876
ENSMUSG00000021213	0.183819961654621	0.722745285752336	0.86022886400019	1	0.392407609466323
ENSMUSG00000026456	0.00538673351826615	0.199741343110802	0.389647718704889	1	0.838129710146462
ENSMUSG00000029426	0.448472371741882	0.158653679710389	0.885887735453337	1	0.735683132906226
ENSMUSG00000019943	0.12793971601221	0.929537175940846	0.0201130323717554	0.511419405362481	0.534106755411457
ENSMUSG00000025268	0.285026470193254	0.767768730599295	0.363434992197719	1	0.824028240706253
ENSMUSG00000059077	0.92249726653443	0.982756861478581	0.922937183099946	0.960087265831094	0.0470840243167982
ENSMUSG00000063286	0.473095300715847	0.872006927349459	0.828614372211651	1	0.000325342338872832
ENSMUSG00000027360	0.00351454169079345	0.133903371885733	0.858724637575205	1	0.515451693057969
ENSMUSG00000052117	0.000647719377524019	0.0206995905533234	0.0171227138201367	0.993457407266116	0.454974750950509
ENSMUSG00000018672	0.318304948614012	0.886048046594339	0.647824217713	1	0.0129447519991831
ENSMUSG00000028523	0.285386336837275	0.854529916785954	0.0193243947736097	0.386335680044594	0.503030625478871
ENSMUSG00000036136	0.00501930186554727	0.691885077885263	0.539731572838066	1	0.883330204134728
ENSMUSG00000041594	0.00131082816195351	0.643005926529204	0.220471092721269	0.92035751670458	0.796626336182886
ENSMUSG00000036306	0.997203659878558	0.915205792978394	0.894860533933054	1	0.741049475079659
ENSMUSG00000009654	0.715779733992981	0.808269259392701	0.653855171030332	1	0.238651948529348
ENSMUSG00000038648	0.942298873547584	0.736559078598694	0.909282433112529	1	0.726998105231111
ENSMUSG00000026721	0.465051045648658	0.98974543858703	0.682305355053959	1	0.17644332953611
ENSMUSG00000035133	0.000789830657876271	0.152205632126694	0.811503652441669	0.497612334030713	0.193487849800837
ENSMUSG00000026014	0.0633477953545786	0.388302855131547	0.00166134221100562	1	0.578628806311821
ENSMUSG00000045092	1.49615665988261e-05	0.00785520357460654	0.00920042064845208	1	0.348254588634747
ENSMUSG00000033470	0.263651998215029	0.354328001588066	0.795643998770715	1	0.844084080842065
ENSMUSG00000031428	0.406690321144206	0.749207742882096	0.972017387927361	1	0.0293266217615742
ENSMUSG00000041133	0.749611842805011	0.931860581004088	0.868695270956842	0.863032735112031	0.177598080267844
ENSMUSG00000018395	0.897316038368672	0.998033180072923	0.992800552980283	1	0.773965142672963
ENSMUSG00000030669	4.7330359993958e-11	9.53108372494935e-05	0.000362144527539023	0.310787455611984	0.316915807021825
ENSMUSG00000037649	1.0867530321201e-05	0.0544292242513196	0.822275085693144	1	0.955343061507017
ENSMUSG00000025351	0.532265532541707	0.711341257129064	0.368741691894035	1	0.408326305779502
ENSMUSG00000025804	0.0156058739917341	0.0682230296972647	0.272639388602738	1	0.0197826469152835
ENSMUSG00000039680	0.546609327173968	0.910220380918068	0.502105633393241	0.371449510032078	0.281063719857328
ENSMUSG00000026630	0.830169126555535	0.937269720609236	0.601491351276459	1	0.357954336360118
ENSMUSG00000008999	0.576178902700032	0.863202777839491	0.55057265370453	0.884839342777244	0.802428774470906
ENSMUSG00000015932	0.507921469341686	0.800534843259681	0.954489623103275	0.89153813374634	0.213422864116029
ENSMUSG00000036594	1.05627637447444e-05	0.174617983265617	0.614725347428841	0.668828676597188	0.000325342338872832
ENSMUSG00000024353	5.80320234637034e-09	0.0753813543074955	0.44488101219196	0.993457407266116	0.0445872471297101
ENSMUSG00000037411	0.0282295403321227	0.408172358794228	0.313662596612732	1	NA
ENSMUSG00000011114	0.162462839252073	0.33156349093525	0.766176485179226	1	0.32403609416766
ENSMUSG00000032320	0.886905326492597	0.919750348501735	0.671759786623199	1	0.233876541371678
ENSMUSG00000055044	0.000240019502989217	0.11708875143758	0.0162032967725323	1	0.0378499712785373
ENSMUSG00000031628	0.455899956441091	0.833317996280735	0.93524173391657	1	0.173657251581096
ENSMUSG00000029314	0.786939898668387	0.951421804303543	0.943219756283738	1	0.917245825390363
ENSMUSG00000046718	0.421464359029105	0.791361079051614	0.981212543840673	1	0.298373144799033
ENSMUSG00000076614	2.55492612563568e-05	0.0239524036441679	0.494183899394646	1	0.13402046124486
ENSMUSG00000023088	0.00388233736733561	0.892110737110467	0.951245348051684	1	0.723231256617097
ENSMUSG00000020321	0.0155292166322964	0.896844504186643	0.774171537444777	1	0.0468491875475624
ENSMUSG00000022221	0.70599646055424	0.880157901206898	0.918603602989255	1	7.65011140721444e-05
ENSMUSG00000028238	0.0776034185158569	0.767768730599295	0.79811930629413	1	0.0669498657330597
ENSMUSG00000091722	0.85222954100665	0.632996821402514	0.402695676053291	1	0.396243543022575
ENSMUSG00000039217	0.154744126021843	0.385548251323878	0.549956783444717	1	NA
ENSMUSG00000004085	0.045126770127519	0.302717174210236	0.0115115669578676	0.993457407266116	0.0684446887726904
ENSMUSG00000024098	4.2409993645518e-07	0.00725723958701113	0.508183702921551	1	0.936960923485614
ENSMUSG00000062939	1.5499843652539e-06	0.0753442413489884	0.90800439659034	1	0.011555141561431
ENSMUSG00000021395	0.710914588934992	0.902773068989361	0.963462634767802	1	0.10344877254027
ENSMUSG00000029752	7.78822952226171e-05	0.0508784635778804	0.0336741370382549	1	0.0470840243167982
ENSMUSG00000028894	0.96415674398311	0.861298406203116	0.768165359706076	1	0.450860500773254
ENSMUSG00000053477	2.22987186253497e-08	0.0194070857425914	0.04001653983576	1	0.134418624045037
ENSMUSG00000067149	0.585762061646266	0.810358270910397	0.821537957968735	0.89153813374634	0.0455023797663509
ENSMUSG00000021831	0.125142268315267	0.563923369513705	0.144483368970816	1	0.293392157927639
ENSMUSG00000015316	0.113733073873994	0.197022757752788	0.223353106969201	0.846980604613735	0.312034039447052
ENSMUSG00000062210	5.58531561731808e-05	0.05949184179933	0.159526386158391	1	0.914490742912103
ENSMUSG00000024241	0.971070073281262	0.952861274225359	0.588619445194131	1	0.603599574636928
ENSMUSG00000039153	0.0661355094172894	0.869758017953638	0.0310438970978073	0.993457407266116	0.158439440184895
ENSMUSG00000025498	0.890826543944697	0.959431789637507	0.847094193581997	1	0.989208421552728
ENSMUSG00000033478	0.178782740356879	0.480299843537197	0.0874211534093462	0.253954589596373	0.00182643963937642
ENSMUSG00000003541	0.476058932500431	0.985469290393223	0.995789878901329	1	0.99457691913423
ENSMUSG00000031297	3.11695594402175e-06	0.00785520357460654	0.83215282313437	1	0.487702801369728
ENSMUSG00000004709	0.513451522822463	0.877156797491805	0.329976366680088	0.860001424368445	0.627483251065138
ENSMUSG00000021211	0.0104589399704554	0.431453902780045	0.537602669546026	1	0.8827391297335
ENSMUSG00000027636	0.725508292331576	0.633121638570272	0.184069586042703	1	0.0484681900359545
ENSMUSG00000034707	0.00507559287369989	0.617932339127969	0.179661129222308	1	0.583929111122592
ENSMUSG00000032333	0.00840473811492303	0.106306892601809	0.935584646814896	0.860001424368445	0.0329507526760911
ENSMUSG00000001642	0.289503248313337	0.835632016402309	0.791063452346641	1	0.917205503425857
ENSMUSG00000001444	0.96415674398311	0.820284880078322	0.633037997524047	1	0.082271244657855
ENSMUSG00000037661	0.967774379370987	0.894184518152944	0.705725755210239	1	0.893640120676811
ENSMUSG00000026285	0.409651677908796	0.952861274225359	0.239038498657743	0.394665437431996	0.0981366227691467
ENSMUSG00000015852	0.68466450763288	0.562388333969547	0.762445074067169	1	0.657690913785014
ENSMUSG00000014453	0.00161559411278555	0.141244052816527	0.893693259147107	0.869589986368862	0.550586625451069
ENSMUSG00000009470	0.86513224900258	0.964945203259804	0.531387696496743	0.0490878726830141	0.0504153090886943
ENSMUSG00000069094	0.920848854448893	0.986587606840158	0.782912809440717	0.993457407266116	0.74271345369262
ENSMUSG00000037999	5.87839695702398e-15	0.0349235884919926	0.172143717975172	1	0.956015405947549
ENSMUSG00000032300	0.560245729895228	0.95693463275428	0.812774332512882	1	0.0740011505932429
ENSMUSG00000047880	5.5228228090175e-06	0.141244052816527	0.856605166069548	0.997321990478677	0.255665036018239
ENSMUSG00000055912	0.392155053541459	0.988293500289	0.958713149057657	1	NA
ENSMUSG00000102455	0.392155053541459	0.988293500289	0.958713149057657	1	NA
ENSMUSG00000027878	0.0126837938832005	0.597504386513272	0.652005713766256	1	0.493518606353504
ENSMUSG00000066363	0.0243634275662168	0.310333800499617	0.565767113877342	0.869589986368862	0.0583170591970814
ENSMUSG00000051379	0.119118937344935	0.684852029827107	0.333006615011211	0.429608420423755	0.641936131372818
ENSMUSG00000025328	0.812777415637071	0.587956643204806	0.658423361082702	1	NA
ENSMUSG00000025026	0.0272600889745762	0.519745852525646	0.181047151284485	0.499502545073825	0.417091833703063
ENSMUSG00000028173	0.562126154479291	0.953176804789465	0.8400231699499	1	0.356192507249226
ENSMUSG00000002325	0.812245402259474	0.800534843259681	0.992284010748923	0.973332329941488	0.368083569515221
ENSMUSG00000108090	0.573331939336315	0.333708395478873	0.701772102489563	1	NA
ENSMUSG00000025058	0.785344333069262	0.809190888034192	0.822546616493212	0.944911160337332	0.241427097382026
ENSMUSG00000030283	0.421046261693723	0.952861274225359	0.847843236539439	1	0.493178856416994
ENSMUSG00000112023	0.873836119341715	0.956515097991798	0.375993016935057	0.869589986368862	0.527957711752137
ENSMUSG00000019528	0.0819188340399204	0.988701462683357	0.709351473655488	0.901212166867309	0.683096004425684
ENSMUSG00000043263	4.92240607342984e-06	0.730568368202725	0.115300619778146	1	0.355358703973891
ENSMUSG00000021706	0.000227003693325915	0.141244052816527	0.0741147322238862	1	0.555093419034267
ENSMUSG00000029378	0.31112066971213	NA	0.37787284845883	1	NA
ENSMUSG00000001542	0.00912599784293728	0.0780862255091539	0.282652308560549	1	0.133152527149188
ENSMUSG00000032336	0.135124660894136	0.818787806318932	0.757237629503247	0.692629574779352	0.132095593771497
ENSMUSG00000040270	0.00356420656121854	0.11848933151732	0.107372802244431	1	0.984977072768776
ENSMUSG00000039114	0.970387423363729	0.882376729177094	0.108891907741406	0.537049001552937	0.189364443198795
ENSMUSG00000032322	0.955372207285548	0.988874109942129	0.427468801242977	1	0.289702690357713
ENSMUSG00000028179	0.00307220307174289	0.473515170366937	0.392550145143912	1	0.865473677074181
ENSMUSG00000023830	0.0611482074603176	0.654791669120382	0.812774332512882	1	0.0262895911991548
ENSMUSG00000030217	0.741136931653608	0.770226464853162	0.938954893247889	1	NA
ENSMUSG00000024587	0.11433094415483	0.125616766302747	0.423440579130958	1	0.426998476913999
ENSMUSG00000030336	0.020000965514413	0.423493980813985	0.165815391072234	1	0.000282806765779058
ENSMUSG00000027333	0.945160434074242	0.954003573663702	0.92224749149491	1	0.746515630454129
ENSMUSG00000005824	0.521564743667925	0.716872506979335	0.678043366521116	1	0.22401197388404
ENSMUSG00000026737	0.765101328316621	0.88173091471417	0.848998355806147	1	0.793241451288554
ENSMUSG00000034243	0.982561733298256	0.99768864305333	0.127047399134175	0.869589986368862	0.856091180542784
ENSMUSG00000015314	0.0072960087419112	0.59420800633874	0.686358262390581	0.747360685633247	0.0181740037563811
ENSMUSG00000055865	0.772024926385826	0.850041854073901	0.415351082385248	1	0.000325342338872832
ENSMUSG00000017897	0.344877918160341	0.12616391262944	0.653214973296547	1	0.972652162188084
ENSMUSG00000105547	0.0117786508005021	0.720276534370191	0.754603144421807	1	0.920117574745198
ENSMUSG00000049109	0.0103722498163925	0.410620042330771	0.598149276329969	0.963197646064007	0.11237484807556
ENSMUSG00000023952	0.776893137922789	0.869570565288566	0.936269697659361	1	0.619788222715073
ENSMUSG00000019849	2.57386807664353e-10	0.000565592643507279	0.020397232981573	1	0.743447225182801
ENSMUSG00000032281	0.0303854257991179	0.68428317432633	0.0726444544245623	1	0.0280038387899413
ENSMUSG00000094733	0.543218280101239	0.59420800633874	0.0849215564023171	0.884839342777244	NA
ENSMUSG00000026687	0.000345254062853665	0.0579894439621744	0.293784092064445	1	0.493518606353504
ENSMUSG00000026420	0.749611842805011	0.943445875501403	0.825320635323644	1	2.13657134216112e-05
ENSMUSG00000017144	0.924843394111448	0.818787806318932	0.557448544512876	1	0.230525444893433
ENSMUSG00000025656	0.66938373665442	0.740449879259699	0.58900632427168	1	0.657690913785014
ENSMUSG00000021785	0.170541307884206	0.936255288320087	0.875206168559898	1	0.963087099154716
ENSMUSG00000025473	0.623810005154633	0.902773068989361	0.323337114207895	1	0.404185925734099
ENSMUSG00000021756	0.0370218947496959	0.985973979903555	0.538422510118097	1	0.126985051283624
ENSMUSG00000023827	0.0203153564929474	0.411850647577099	0.33093380517969	1	0.296340514188766
ENSMUSG00000015950	2.43005783397242e-05	0.10371111759531	0.186300072063598	0.828794015225761	0.306981635493921
ENSMUSG00000018341	0.831003671141105	0.962914546160754	0.0853569338189348	1	0.977974906321009
ENSMUSG00000022500	0.21849544447871	0.88327433660448	0.473501601036014	1	0.786576964495386
ENSMUSG00000110206	0.950312680493609	0.76200966583528	0.901766887829791	1	0.236318630825764
ENSMUSG00000020303	2.07558056270728e-08	0.00400099537212737	0.516848373149211	1	0.886680707313851
ENSMUSG00000030341	0.406815618361298	0.809400755185033	0.888376331526369	1	0.675816170442029
ENSMUSG00000038233	0.529957940688962	0.154683471224619	0.0608679145303689	1	NA
ENSMUSG00000003746	2.06210939346444e-10	0.000390538841600189	0.0949433415698598	1	0.333773935380406
ENSMUSG00000020689	0.0113598743769518	0.564842223820919	0.278344860424583	1	9.32195126084782e-06
ENSMUSG00000021468	0.0114534445654447	0.157292711555277	0.629683413271425	1	0.0548719547734531
ENSMUSG00000022667	0.584119477341886	0.967147071294406	0.819295076828304	1	0.939636039324749
ENSMUSG00000029474	0.236286402505814	0.902614200043454	0.705764199906613	1	0.835353790704808
ENSMUSG00000016194	0.933471705964629	0.892110737110467	0.737253284535344	0.951141174757488	0.358556824515017
ENSMUSG00000026104	0.0568116975844758	0.654206493614319	0.307165684612845	1	0.137435950416844
ENSMUSG00000041827	0.15320679614793	0.836868261647545	0.865800850630465	1	NA
ENSMUSG00000021327	0.462535126083123	0.626892222530506	0.980520385465732	1	0.822186484262764
ENSMUSG00000068739	0.0806207648908934	0.416042772190025	0.329970603114167	1	0.867018916304388
ENSMUSG00000005413	4.27654515132607e-12	0.0013313107226465	0.0135044894755732	0.930534744829619	0.922451981560957
ENSMUSG00000023832	0.378957184221509	0.995583853657373	0.921691043302409	1	0.83747826353528
ENSMUSG00000039033	0.99887790750744	0.714824548409344	0.643703485552166	1	0.754937770330463
ENSMUSG00000040296	0.000356427464074756	0.0598697519154833	0.0604555232072539	0.72500940481209	0.956377514344475
ENSMUSG00000047446	0.23844024872105	0.972625398240282	0.0480671356741667	1	0.00268984647093311
ENSMUSG00000037548	1.50451045814122e-06	0.0591127027331855	0.336681747951952	1	0.0684446887726904
ENSMUSG00000022747	0.000355828462115667	0.181033570652813	0.287714323129407	1	0.000377959568626789
ENSMUSG00000037060	0.0158993516341658	0.663050377100023	0.0103243382352498	0.371449510032078	0.0161439719803366
ENSMUSG00000064090	0.429179332998768	0.310333800499617	0.774956282030229	1	0.618213832300072
ENSMUSG00000042111	0.0561208558321479	0.152962095395359	0.796279333620506	1	0.325091267581623
ENSMUSG00000076754	4.56885469854242e-15	7.88650538163407e-06	0.115214889735583	1	0.210983469827954
ENSMUSG00000026094	0.000789830657876271	0.531945240218281	0.26570002180767	1	0.242538781423119
ENSMUSG00000015217	0.770237652479088	0.774323073590478	0.943219756283738	1	0.958880338209406
ENSMUSG00000006179	0.910884156960421	0.917638802227635	0.973595923764308	1	0.551411022577354
ENSMUSG00000025278	3.76764545183492e-06	0.114924483136375	0.257361109896889	1	0.959893003156994
ENSMUSG00000050335	0.507921469341686	0.738855029270861	0.967694927956662	1	0.236708918314781
ENSMUSG00000056116	0.000349218845693747	0.660181626891584	0.621734461894508	1	0.236708918314781
ENSMUSG00000079017	0.000955033914372816	0.249246914623136	0.69494060951332	1	0.0924360611462675
ENSMUSG00000076937	0.0165881321791084	0.617932339127969	0.86400866056861	1	0.208165562007156
ENSMUSG00000040483	0.224270860908521	0.356366754220572	0.182748431149391	1	0.869128432176159
ENSMUSG00000068105	1.3393827763786e-08	0.0452809954886878	0.21846930553124	1	0.237651518743223
ENSMUSG00000076757	1.62534059691013e-15	7.88650538163407e-06	0.100701261559073	1	0.0325768137433322
ENSMUSG00000014547	0.759843117954056	0.948551760490089	0.848562026422212	1	0.40364437158932
ENSMUSG00000079033	0.0124681974170323	0.757723094114389	0.567929327852955	0.988383132665999	0.186506781545997
ENSMUSG00000034488	0.0728591758594935	0.41975045984877	0.0347779319449177	0.901212166867309	0.653576535137568
ENSMUSG00000022637	0.155770121410286	0.560685800890611	0.917525436946784	1	0.00251491088643237
ENSMUSG00000022861	0.779353558318202	0.972286575856416	0.119016995745134	1	0.780414398730518
ENSMUSG00000029999	0.0513414210291119	0.303020780337516	0.36253884907278	1	NA
ENSMUSG00000038775	0.924843394111448	0.948691626084586	0.880102018445068	0.993457407266116	0.214375453063406
ENSMUSG00000054364	0.897071140415026	0.972536302730739	0.378410621291766	1	0.387207984920108
ENSMUSG00000025163	0.19104180788879	0.579466562098222	0.39743129466397	1	NA
ENSMUSG00000058173	0.002733424159044	0.114924483136375	0.317544835740812	0.947158463895438	0.970103041581586
ENSMUSG00000024610	5.50491264899842e-07	0.114924483136375	0.740213650355949	0.951708346856712	0.00337377658932745
ENSMUSG00000020978	1.5499843652539e-06	0.0737072546724217	0.672661420477985	1	0.59991890906536
ENSMUSG00000070639	0.497557026469858	0.943445875501403	0.452323019631032	0.692629574779352	0.118428455987571
ENSMUSG00000072620	0.410266939316371	0.534950184898003	0.942612469293367	0.881090650763668	0.828069770949032
ENSMUSG00000030788	0.0444106587714885	0.720276534370191	0.949041315093725	0.890235748434518	0.7595929958064
ENSMUSG00000021115	7.06631516191992e-05	0.522287245434657	0.718118319042843	1	0.392893433589369
ENSMUSG00000045877	0.927136832434559	0.749677509699511	0.829970455789229	1	NA
ENSMUSG00000006445	0.224186452353869	0.442481779504891	0.538051282888719	1	0.935117023972194
ENSMUSG00000028864	0.781381627556118	0.69282035341802	0.850329215450782	1	0.112875879647428
ENSMUSG00000074785	0.00242372058837562	0.361614643706198	0.938112277543062	1	0.60758071123525
ENSMUSG00000026489	0.446343623233954	0.819112469009574	0.935584646814896	1	0.570228561389897
ENSMUSG00000041959	0.0326244499215034	0.385836736293136	0.435965698554363	1	0.0954097544796805
ENSMUSG00000030168	0.468096527535483	0.621709177302044	0.419703579283549	1	0.23069096911112
ENSMUSG00000004270	0.595881737497577	0.800802944863202	0.538051282888719	1	0.0871885548376779
ENSMUSG00000057596	9.83083591367095e-06	0.421355272785412	0.66888293837405	0.974973754820055	0.238651948529348
ENSMUSG00000033207	0.0171912140185928	0.381501645294094	0.239762725253057	0.977798160704282	0.833807656889384
ENSMUSG00000025140	0.00554447869184013	0.277643325642724	0.896676172191863	1	0.376991319912602
ENSMUSG00000034612	0.519948371656554	0.988366068310399	0.385451284734359	0.644407761873204	0.0654183746930317
ENSMUSG00000029810	0.607451263914136	0.471441197887017	0.830176999435749	0.838435962327381	0.117276679615745
ENSMUSG00000027381	4.42313990994926e-07	0.0117220574408278	0.00101303784547552	1	0.316617221668268
ENSMUSG00000026305	0.406989194220973	0.800938551534425	0.734024052161018	1	0.80505026599474
ENSMUSG00000030785	0.670117254152182	0.992118201072251	0.985390099795	0.906826904840867	0.786576964495386
ENSMUSG00000038418	0.308664821356751	0.677438404646727	0.615040042013633	1	0.103268744013111
ENSMUSG00000041390	0.101053775857061	0.227302176758044	0.0582683444017202	1	0.23069096911112
ENSMUSG00000058470	0.897316038368672	0.579466562098222	0.899781190392413	1	0.5109240619062
ENSMUSG00000075033	0.412248203802509	0.950499606038231	0.213211915000573	1	0.122940713820779
ENSMUSG00000051998	8.42364779785515e-06	0.0216649927272799	0.387114667328279	0.894937971489978	0.00615183471268095
ENSMUSG00000076612	0.0495908870686229	0.715690072453083	0.830753564797601	1	0.293728868135297
ENSMUSG00000095918	0.459020969904753	0.920044184014786	0.154174945608389	1	0.057465045969782
ENSMUSG00000030621	0.0109489688673373	0.410266152319378	0.404268681123612	1	0.989551201941444
ENSMUSG00000035919	0.716792348357078	0.882376729177094	0.659447946840734	1	0.468753167730176
ENSMUSG00000047496	0.0833023606626975	0.47762386069567	0.545009628050638	1	0.486145524138858
ENSMUSG00000113786	1.20484601976429e-06	0.0467501435854274	0.606943758284097	1	0.562593670613573
ENSMUSG00000038642	0.0968098245930327	0.504604831834364	0.977003867325016	0.909895032881785	0.439028768986314
ENSMUSG00000030616	0.0032606520887417	0.322420701193278	0.00473041130972411	1	0.118777264702985
ENSMUSG00000039068	0.94226168055594	0.982756861478581	0.942874343033801	1	0.817569240314716
ENSMUSG00000000915	0.802870508615822	0.638682085118962	0.197156602339381	1	0.176213024697703
ENSMUSG00000034171	0.0182620121026929	0.677900302173132	0.00525005134261627	0.770178578646943	0.867807951474069
ENSMUSG00000096732	0.34043094662576	0.383136026518019	0.494495990795224	0.948814967098536	0.189110616490091
ENSMUSG00000005583	8.93672709091735e-05	0.126284751373127	0.297730589475683	0.511419405362481	0.156555353671013
ENSMUSG00000029298	0.0432103046656349	0.812816674164302	0.800463574660711	0.438153068705444	0.98269104781583
ENSMUSG00000026473	0.918921439348102	0.843729156383667	0.787948087386381	1	0.97020217522732
ENSMUSG00000022946	0.845521274901357	0.692646828782261	0.980520385465732	1	0.51189878643371
ENSMUSG00000026594	0.000860783005010365	0.250153221053895	0.353879443421814	1	0.45415518726761
ENSMUSG00000005947	0.510012809955418	0.964346608071859	0.544189173313505	1	0.41223031090179
ENSMUSG00000034218	0.666397513623596	0.945543031901013	0.933355173707683	0.828385305531006	0.83729857032208
ENSMUSG00000018239	0.210996279950247	0.693508247192224	0.943494714240272	1	0.0812649443006108
ENSMUSG00000024222	0.884423614405622	0.820025802427928	0.921427897480587	0.836034454400147	0.574860239037992
ENSMUSG00000003379	1.13218277178437e-07	0.106854780632682	0.462017442260806	1	0.26529276073719
ENSMUSG00000032202	0.873065532537225	0.756857669707961	0.964689193968114	1	0.412614584859897
ENSMUSG00000055717	0.924843394111448	0.866277491803083	0.436691828400293	1	0.0741615049285757
ENSMUSG00000034602	0.950883822237553	0.514745716356435	0.685120942599105	1	0.996964205997939
ENSMUSG00000096887	0.81196586804085	0.850211273530171	0.103974076173185	0.884839342777244	0.126985051283624
ENSMUSG00000112148	0.727293520562481	0.821222016196465	0.323195582031679	0.909895032881785	0.874471207132738
ENSMUSG00000025746	0.227843719536838	0.505949062092954	0.663560296858697	1	0.967143448966023
ENSMUSG00000067006	0.848553608905409	0.945543031901013	0.983461761228914	1	0.305693324728712
ENSMUSG00000027907	0.0175929167270447	0.662705733751153	0.52932248118342	1	0.904764196696734
ENSMUSG00000096422	0.620518178148441	0.910220380918068	0.778497056125284	1	0.375543391147107
ENSMUSG00000024378	0.981494414472686	0.959933209518863	0.947641257916312	1	0.924191190291057
ENSMUSG00000026628	0.181408316696573	0.991434598732643	0.0327719212523214	0.763661483191267	0.0697364694758087
ENSMUSG00000028277	0.852853107098876	0.95215341041846	0.731000091885114	1	0.163034142228508
ENSMUSG00000035024	0.296947705392716	0.781737054765856	0.619919413733138	0.477214552814926	0.137865657134088
ENSMUSG00000039738	0.69839031846541	0.660181626891584	0.981943627327094	1	0.887715653251178
ENSMUSG00000034947	0.0657012705756535	0.697883044256543	0.948887090360189	1	0.0445872471297101
ENSMUSG00000021384	0.837293613885936	0.962914546160754	0.873379118305943	1	0.850098252519382
ENSMUSG00000024019	0.872856739934006	0.927172868789281	0.969236671432284	1	0.492237163721819
ENSMUSG00000021242	0.785092120220378	0.978673832960151	0.493904109439637	1	0.270248199878424
ENSMUSG00000024401	0.370170455792489	0.868440138989248	0.755898358850196	1	0.189034112789375
ENSMUSG00000028124	0.0209304936921218	0.985265480772864	0.957870488104425	0.447500022756497	0.991213384734686
ENSMUSG00000031347	0.571648219622576	0.880103578986837	0.594845376795269	1	0.987235472795398
ENSMUSG00000038963	0.285333458761851	0.552227958205694	0.891912888774252	1	0.129521965434008
ENSMUSG00000037211	0.0282121808685236	0.600935716146382	0.516029469596904	1	0.937440462384622
ENSMUSG00000110344	0.787798766973419	0.695835199608629	0.550761163726379	0.951708346856712	0.284555214465733
ENSMUSG00000024639	0.471558785371062	0.9575806674404	0.805669895173908	1	0.801755118737984
ENSMUSG00000032946	0.00430330819131417	0.615219893497507	0.434474302996129	1	0.524534606991815
ENSMUSG00000041028	0.901165057094375	0.949347037919064	0.0764846261845241	1	0.40364437158932
ENSMUSG00000056737	0.00043555617332557	0.285223085504803	0.73670160757833	1	0.941755177932338
ENSMUSG00000106685	0.00430330819131417	0.615219893497507	0.434474302996129	1	0.524534606991815
ENSMUSG00000001052	0.86274916981885	0.497657712982897	0.107963701600685	0.72500940481209	0.948900276478532
ENSMUSG00000033545	0.00589202690691951	0.282777035712409	0.778497056125284	1	0.527175038937386
ENSMUSG00000040350	0.940477535739729	0.880103578986837	0.378600161828111	1	0.99457691913423
ENSMUSG00000047180	0.291809739353457	0.462971207042094	0.658093837898581	1	0.0771247469777071
ENSMUSG00000076752	1.52331297059387e-19	1.1480229415441e-05	0.0503322106124873	1	0.0378499712785373
ENSMUSG00000049470	0.906540797635931	0.809178978219808	0.0161319137652233	1	0.791055827473784
ENSMUSG00000029401	0.252841866928498	0.749677509699511	0.360561200005826	0.371449510032078	0.584048554673495
ENSMUSG00000030666	0.493701903058469	NA	0.600326648169322	1	NA
ENSMUSG00000030399	0.833765706383945	0.861298406203116	0.939622431128782	0.738319556734114	NA
ENSMUSG00000054676	0.00850087705597137	0.561857817482055	0.19468458348911	1	0.136005110322326
ENSMUSG00000024597	0.520667582722577	0.989238064619242	0.913274294611458	1	0.698103763267863
ENSMUSG00000024486	0.296947705392716	0.478359857795359	0.805669895173908	1	0.469460318100069
ENSMUSG00000030199	3.85296278929377e-07	0.183717010137558	0.290101401745037	1	0.33264609092154
ENSMUSG00000070327	0.303709005669262	0.481613786379772	0.903080683913549	0.884839342777244	0.693808995886599
ENSMUSG00000026159	0.987043183679782	0.972625398240282	0.829975627073994	1	0.0316676888466897
ENSMUSG00000035401	0.76280229695313	0.772148451971432	0.210565928739382	0.719010983801713	0.311174087437698
ENSMUSG00000020027	8.85533372956024e-07	0.00355851245061866	0.0258384384602257	0.881090650763668	0.245898514853685
ENSMUSG00000027502	0.161779573091073	0.892110737110467	0.901868515339008	1	0.508431688229221
ENSMUSG00000026615	0.404508336582869	0.323327786340759	0.734517562243891	0.952262204394783	0.902477267246135
ENSMUSG00000091903	0.573959280427135	0.992414814969136	0.622565200460644	1	0.368083569515221
ENSMUSG00000072501	0.768758337025097	0.471499764306333	0.63532801650776	1	0.147004814591837
ENSMUSG00000024644	0.000348900134518159	0.139694449411097	0.0143660634871034	1	0.697960084040184
ENSMUSG00000021250	0.531994037151053	0.976720561634971	0.915093001264828	1	0.670053792550747
ENSMUSG00000091933	0.179672588645743	0.631983841334824	0.54463904304023	1	0.857171775003042
ENSMUSG00000018459	0.291647891768051	0.988366068310399	0.757453035426354	0.438153068705444	0.549745476894432
ENSMUSG00000020205	0.334327542285153	0.320237596938284	0.231817057867045	1	0.303925805120499
ENSMUSG00000039456	0.256043508045603	0.199678492944442	0.440074525697896	0.336333519731709	0.520814066312068
ENSMUSG00000113149	0.00144318924010814	0.219420289958716	0.802228063120367	1	0.546031693771232
ENSMUSG00000030272	0.855840927625896	0.930351430387626	0.788120364967506	1	0.497736667501778
ENSMUSG00000030500	0.0013858396846003	0.329975218864008	0.906869185585689	1	0.367890143038626
ENSMUSG00000023235	0.49644670175338	0.820930526712721	0.84728976142671	1	0.833684438454422
ENSMUSG00000030654	0.851645799763893	0.820025802427928	0.450989011472849	1	0.886940472314098
ENSMUSG00000033016	0.0469163822617007	0.126284751373127	0.215820080951268	1	0.605449905068393
ENSMUSG00000007891	0.507658888794678	0.629782970004701	0.952003147598218	1	0.606434651588577
ENSMUSG00000008136	0.691618955296442	0.530109972266449	0.645297817312325	0.371449510032078	0.812043349630667
ENSMUSG00000027456	0.942298873547584	0.993357856280181	0.494219971836793	0.828385305531006	0.812525874066593
ENSMUSG00000022504	0.0185668616905767	0.685706635476187	0.134673973126253	0.678288192857304	0.0852228235437033
ENSMUSG00000026479	0.000642691159057082	0.180626210174953	0.334833752470283	1	0.0313351955554725
ENSMUSG00000029790	0.377376854712313	0.91367445593171	0.703484498169976	1	0.26529276073719
ENSMUSG00000019818	0.30082324640641	0.981476048359922	0.823926146901557	0.423284229840114	0.0629266436537437
ENSMUSG00000031530	0.917672590654917	0.864559654686336	0.740218385004174	0.860001424368445	0.0232816277786931
ENSMUSG00000061603	0.125174095364269	0.380722137994603	0.949212388504953	0.869589986368862	0.722214870793015
ENSMUSG00000075702	0.0620570583214052	0.736329127527844	0.793982318415421	1	0.031581543411421
ENSMUSG00000037979	0.0413226812429098	0.880069259644301	0.990766897102701	1	0.892023261888747
ENSMUSG00000042712	0.171533644262754	0.946537757290158	0.889854948055714	1	0.958880338209406
ENSMUSG00000015709	0.00664852031826008	0.552431766728411	0.217678287726715	1	0.45415518726761
ENSMUSG00000028076	0.880919876663424	0.800534843259681	0.850557515020839	1	0.974340459735202
ENSMUSG00000040010	0.0572168770285958	0.280269498311965	0.476313685377639	1	0.218778337487086
ENSMUSG00000047415	0.481018022762526	0.727599502488704	0.68921227886442	0.907262447203433	0.281063719857328
ENSMUSG00000040268	0.973075080738825	0.686317450355102	0.626705702768844	1	0.910982166241419
ENSMUSG00000051212	0.0971900174339764	0.81373193589847	0.986505991604572	1	0.989781019801307
ENSMUSG00000005667	0.149425469096367	0.763996223666167	0.398558780613316	1	0.112875879647428
ENSMUSG00000021832	0.748684906991509	0.669922155861855	0.62413627642238	1	0.725435701279
ENSMUSG00000044447	0.00135312328704697	0.434043091924304	0.932225455882168	1	0.812535068243528
ENSMUSG00000000184	0.375526949339597	0.965071577100708	0.843140872213946	1	0.92543660299521
ENSMUSG00000004508	0.418953048141031	0.990729954949096	0.802247103952652	1	0.922557514617207
ENSMUSG00000043807	0.806176249293143	0.946801434542959	0.693596547099414	1	0.0903694246622086
ENSMUSG00000027171	0.530136674984981	0.790506341297609	0.911713865962368	1	0.996143424625164
ENSMUSG00000059708	0.14779057662332	0.621709177302044	0.76849534068993	0.884839342777244	0.894781528062198
ENSMUSG00000044703	0.486213857108531	0.917638802227635	0.579805435013821	1	NA
ENSMUSG00000027009	0.68590304293608	0.707000238276132	0.597264721270542	1	0.844070367844512
ENSMUSG00000020399	0.201652099703098	0.656495685204899	0.537325637587001	1	0.0482583582946008
ENSMUSG00000026239	0.42119524403843	0.250813120890357	0.976754911007506	1	0.0476141023125834
ENSMUSG00000036106	0.254250726750862	0.842787279234048	0.696826865410366	1	0.646873467253571
ENSMUSG00000035311	0.0132329641014369	0.115893644346317	0.123345858602553	1	0.0871885548376779
ENSMUSG00000026358	0.15827990174806	0.402535849555168	0.537482527901174	1	0.196793876960809
ENSMUSG00000045573	0.247270757910509	0.916978637773817	0.626713389656356	1	0.147153887131114
ENSMUSG00000030775	2.00170249869766e-07	0.0642235400111593	0.615686464813211	1	0.759576870206427
ENSMUSG00000026826	0.183527816553411	0.988293500289	0.45248115980029	0.38247132272188	0.0232816277786931
ENSMUSG00000037994	0.0811911545267988	0.583292135266826	0.761450490213086	0.423284229840114	0.469383984166888
ENSMUSG00000022902	0.000267315600200175	0.340423960464331	0.0133596270417083	0.511419405362481	0.421298468582019
ENSMUSG00000029684	0.574021369699928	0.922142960269396	0.714327351832372	1	0.122940713820779
ENSMUSG00000034118	0.985407150572774	0.775290720208115	0.774875706462642	0.738319556734114	0.996964205997939
ENSMUSG00000037849	0.160204529374503	NA	0.954931556947381	1	NA
ENSMUSG00000022607	0.885674754852084	0.828000710332269	0.997059176992907	1	0.956377514344475
ENSMUSG00000025555	0.736838584569692	0.963021262400886	0.761450490213086	0.716932319476115	0.0798649038644807
ENSMUSG00000038127	0.584316781702197	0.542598624566554	0.646101956785356	1	0.0794079056035686
ENSMUSG00000041481	0.302118000279504	0.564842223820919	0.854810589189303	0.692629574779352	0.024025727888037
ENSMUSG00000062373	0.897560987437855	0.726912468542443	0.847729312220197	0.988383132665999	0.534106755411457
ENSMUSG00000033720	0.92250163416348	0.867527755633772	0.0849188105776071	1	0.155506165755587
ENSMUSG00000040751	1.63570090215658e-07	0.00872848341247196	5.94689800244302e-05	0.8672025509213	0.215489293779735
ENSMUSG00000110720	0.710914588934992	0.653172945021619	0.825320635323644	1	0.549119237003218
ENSMUSG00000052727	0.221762519699746	0.600315477618374	0.558801778133226	1	0.00997809273536109
ENSMUSG00000020737	0.249599015499958	0.933102615553129	0.896303155397506	1	0.89620803850879
ENSMUSG00000024810	0.0849199369146495	0.818787806318932	0.86143521445143	1	NA
ENSMUSG00000028955	0.410266939316371	0.972536302730739	0.76280040144462	1	0.96076162292969
ENSMUSG00000037731	5.09667899961349e-05	0.13861003722732	0.678805823802102	0.907446611240021	0.248166465143397
ENSMUSG00000003992	0.918695451562334	0.953176804789465	0.943028808422148	1	0.350148403101518
ENSMUSG00000010755	0.509576944592511	0.966176060440404	0.939483200457409	0.935214079005769	0.625851364407298
ENSMUSG00000024936	0.018285162278396	0.124887265779414	0.109829807678833	1	0.871236588101804
ENSMUSG00000036117	3.53684177186631e-07	0.000260932630248037	0.0336741370382549	1	0.775447409362929
ENSMUSG00000039725	0.00111895421972502	0.486663885649227	0.170201430195718	1	0.683096004425684
ENSMUSG00000022867	0.00652810842040959	0.31923262221655	0.0835979363971131	1	0.611479346448831
ENSMUSG00000055170	0.219269432785258	0.972743705620101	0.786302230072024	1	0.0679353961112579
ENSMUSG00000031700	2.5980566170501e-06	0.00554011029099226	0.568190184152211	1	0.753353054735296
ENSMUSG00000048534	0.00664852031826008	4.93201097583307e-05	0.856605166069548	1	0.17280563404529
ENSMUSG00000051469	0.725360208156771	0.795946027477857	0.750270835824059	0.974973754820055	0.40578438574037
ENSMUSG00000059895	0.919366693498163	0.848201255350617	0.937014441010954	1	0.93957328704163
ENSMUSG00000028245	0.874216849877258	0.999206027459498	0.953678765338897	0.909895032881785	0.920117574745198
ENSMUSG00000069255	0.0257016744708533	0.287688055163653	0.786431435715608	1	0.149603687586715
ENSMUSG00000063531	0.959054547127825	0.933102615553129	0.670486304915784	1	NA
ENSMUSG00000027718	0.0630163599588554	0.250153221053895	0.0540391008990507	1	0.972652162188084
ENSMUSG00000039166	0.308664821356751	0.562388333969547	0.704855857142147	1	0.537494984651943
ENSMUSG00000008226	0.583071347337656	0.99768864305333	0.921056465367483	1	0.0852228235437033
ENSMUSG00000035711	0.0370218947496959	0.620216560379097	0.808648967589874	1	0.514075978570581
ENSMUSG00000025198	0.923224044922429	0.988285101181843	0.250920340245122	0.921920220144814	0.318270347824972
ENSMUSG00000026980	0.648304132669439	0.602998252702158	0.223353106969201	1	0.984977072768776
ENSMUSG00000073421	0.0535460915290353	0.749775263011909	0.49663077406824	1	0.93208048683837
ENSMUSG00000030738	0.628223848095944	0.696549758512943	0.197679305085189	1	0.923271978443127
ENSMUSG00000022528	0.000170102546522024	0.182988094540628	0.258054626423442	1	0.70236628689013
ENSMUSG00000037876	0.174911683696043	0.368338262840227	0.00958164919409112	0.716932319476115	0.501834164235764
ENSMUSG00000033706	0.177758300012663	0.402482842879227	0.00226913735479063	0.993457407266116	0.898535308342298
ENSMUSG00000032265	0.897673196975459	0.999594436768677	0.174092432251474	0.993457407266116	0.202399994518204
ENSMUSG00000037921	0.611456018172715	0.741067020024705	0.917525436946784	1	0.719386667967313
ENSMUSG00000067873	0.355897579855323	0.959431789637507	0.51231726070458	1	0.466932126166236
ENSMUSG00000004837	0.453284749941542	0.564237064148303	0.76951482636558	1	0.454974750950509
ENSMUSG00000062198	0.822513386005609	0.966176060440404	0.049956028208721	1	0.729988141003663
ENSMUSG00000031549	3.17513773015611e-08	0.0265407332027365	0.120985372931592	1	0.33000639590112
ENSMUSG00000040848	0.734713144351949	0.956649853925925	0.144547154589795	1	1.05346674105766e-07
ENSMUSG00000070056	0.0041090534802526	0.862791978173705	0.981943627327094	0.860001424368445	0.989039093729618
ENSMUSG00000053580	2.78848262436503e-08	0.242573372008664	0.414057241528094	1	0.989551201941444
ENSMUSG00000060802	0.0839384889606313	0.94815406434664	0.165815391072234	1	0.357488574387839
ENSMUSG00000029602	0.324539068749559	0.933102615553129	0.676495120493316	1	NA
ENSMUSG00000049858	0.481018022762526	0.949431014160576	0.958713149057657	1	0.675816170442029
ENSMUSG00000039264	0.324677560591458	0.730884683867137	0.903911897736431	1	0.510418131926001
ENSMUSG00000009628	0.486718872400501	0.857295427484923	0.634565757437852	1	0.247411176596007
ENSMUSG00000026688	0.843237196196472	0.224011536416988	0.744571555717388	1	0.574800602794627
ENSMUSG00000096145	0.242779902481225	0.910583387228507	0.941351886161097	1	0.000282320599173639
ENSMUSG00000055835	0.624685662335236	0.464703327539565	0.938954893247889	1	0.346005410354365
ENSMUSG00000032402	0.28527519940089	0.626717816350671	0.275749357253241	1	0.106610875408497
ENSMUSG00000028035	0.00076454659182203	0.216142250930184	0.211840383063642	1	0.0263905344327356
ENSMUSG00000032458	0.550925283663453	0.802194864932969	0.142200640902453	1	0.501214742620545
ENSMUSG00000078926	0.00858832951040202	0.0303678958914298	0.868437763909028	1	NA
ENSMUSG00000038742	0.0526256911299945	0.143296283902343	0.143171687679824	0.988383132665999	0.262399142063171
ENSMUSG00000020407	0.619074240260397	0.447570277015672	0.814813971822707	1	0.972879764112456
ENSMUSG00000027380	0.745077611043556	0.855840427775436	0.799397514351405	1	NA
ENSMUSG00000021613	0.0370218947496959	0.346175321232594	0.0884808369099903	1	NA
ENSMUSG00000075284	0.561744330071874	0.953800745564371	0.489623717918744	1	0.753235263007644
ENSMUSG00000001847	0.269921597156407	0.589996130404177	0.139562651263775	0.72500940481209	0.991710965361616
ENSMUSG00000028825	0.729598425941824	0.975642887556714	0.560889810374835	1	NA
ENSMUSG00000079557	0.0980392050334831	0.958738063350623	0.766543291159712	1	0.700113785695981
ENSMUSG00000021996	0.126401131012652	0.920310625123105	0.530383646979711	1	0.420869051851693
ENSMUSG00000031825	0.864090737734578	0.385472915068516	0.975434931454763	1	NA
ENSMUSG00000025825	0.00885163712787334	0.498632861454634	0.803184392716544	1	0.789122312535908
ENSMUSG00000056888	0.148140343737555	0.659969214175832	3.28650161420331e-05	1	0.490971800422142
ENSMUSG00000024673	0.00136254940333098	0.317929460955475	0.049956028208721	1	0.176213024697703
ENSMUSG00000042289	0.5576466978097	0.983051052867446	0.307907699357191	1	0.102383592488533
ENSMUSG00000020623	0.827322476851746	0.950982465821815	0.971843639061135	1	0.281581775179984
ENSMUSG00000037410	0.981217172115485	0.956515097991798	0.398750533955686	1	0.450438518594988
ENSMUSG00000022892	0.584420785337512	0.989384631292799	0.755155190558458	1	0.543364265939299
ENSMUSG00000032437	0.723040067756341	0.677900302173132	0.975248900860924	1	0.606259565876092
ENSMUSG00000027765	0.00185915909646903	0.292516834225444	0.0602893043235765	0.4290563960557	NA
ENSMUSG00000025531	0.119069901173176	0.219118857813611	0.122495910848493	1	0.22401197388404
ENSMUSG00000042903	0.981527565474251	0.91367445593171	0.47153874838615	1	0.85842864028325
ENSMUSG00000000682	0.282781537399276	0.926617264959893	0.803184392716544	1	0.667048758856157
ENSMUSG00000020256	0.000203451866470704	0.132224421089467	0.131483771078027	1	0.686584556403041
ENSMUSG00000024413	0.298472252646579	0.340396679395049	0.821892381246144	0.881090650763668	0.80810564445439
ENSMUSG00000031010	0.928067006819394	0.699962219082208	0.607660671287827	0.822111452615569	0.284973267835723
ENSMUSG00000034028	0.222003236950502	0.610992829246558	0.829975627073994	1	0.16512386993422
ENSMUSG00000038304	0.631978654423485	0.423805804410091	0.828896768558205	0.613788476448783	0.00222158837156875
ENSMUSG00000002104	0.395196222265369	0.884476491229926	0.567310954405431	1	NA
ENSMUSG00000018669	0.396080608115445	0.660181626891584	0.79649099274196	1	0.609852245748086
ENSMUSG00000025314	0.921284312047586	0.930787835089483	0.965820925855525	1	0.392893433589369
ENSMUSG00000058638	0.901631291124311	0.959933209518863	0.97223461884201	0.869589986368862	0.658616932476317
ENSMUSG00000111579	0.395196222265369	0.884476491229926	0.567310954405431	1	NA
ENSMUSG00000032561	0.0004472853522611	0.197022757752788	0.037558190309163	1	0.00456471983007129
ENSMUSG00000000982	0.000686052180612693	0.086315531310277	0.166734360902405	1	0.237651518743223
ENSMUSG00000002205	0.855573129485601	0.990592990668794	0.749682969314982	0.747360685633247	0.499183703308777
ENSMUSG00000020592	0.282430648569278	0.994951507328938	0.715469734786874	0.729951684303719	0.537499393950791
ENSMUSG00000031996	0.742810695760702	0.990549375814576	0.929253452334012	1	0.894781528062198
ENSMUSG00000033306	0.0502455665586068	0.0514628303270818	0.93547533180944	1	0.84172685103333
ENSMUSG00000056144	0.136129809634638	0.828001978511229	0.751733537493706	1	0.888012596128962
ENSMUSG00000027030	0.574351767646689	0.831459432432746	0.845408503199482	1	0.891164122646223
ENSMUSG00000040669	0.543375218873034	0.3014395479731	0.843140872213946	1	0.339339189364376
ENSMUSG00000048218	0.00234532008053359	0.949402323574379	0.134756632443069	0.869589986368862	0.410911003977273
ENSMUSG00000069793	0.796045934369246	0.110565945831362	0.60468976080189	1	0.881315037102993
ENSMUSG00000020122	0.789964106702474	0.97232665096314	0.550597311216088	1	0.565373868639642
ENSMUSG00000025609	0.364525508991431	0.871115352054301	0.728052762255583	0.671809200200554	0.450697795624462
ENSMUSG00000025217	0.0103422345282778	0.749775263011909	0.958713149057657	0.909725627856569	0.765328023051855
ENSMUSG00000026173	0.00495616365344779	0.3437169512531	0.960529415741982	1	0.839554347992753
ENSMUSG00000024186	6.96290412949982e-07	0.265778643076178	0.112046458003687	1	0.656368437788919
ENSMUSG00000035186	0.0375592175922951	0.247953339675221	0.768463836432091	0.884839342777244	0.123282604869651
ENSMUSG00000026475	0.0543124782124141	0.492881010107442	0.522327845454401	0.951708346856712	0.209687735857619
ENSMUSG00000035469	0.177386557752097	0.91367445593171	0.274196540272874	1	0.955343061507017
ENSMUSG00000024079	0.585540294774073	0.716872506979335	0.846242120414895	1	0.339339189364376
ENSMUSG00000040990	0.669557221470612	0.953176804789465	0.832677043376416	1	0.648027221764273
ENSMUSG00000058392	0.122731097710422	0.296783940415801	0.144043956646852	1	0.0392421410424878
ENSMUSG00000030124	0.880390793060273	0.970214220679402	0.716203789793794	1	0.569943589017715
ENSMUSG00000031167	0.796476460603162	0.914946846274335	0.973008055140831	1	0.550586625451069
ENSMUSG00000040282	0.486457832405945	0.701535161715235	0.321221452765494	0.909895032881785	0.745590703211004
ENSMUSG00000033671	0.10119331482754	0.0642235400111593	0.0531126235413233	1	0.679913211834443
ENSMUSG00000034108	0.590598550073683	0.959431789637507	0.796279333620506	1	0.324888880880673
ENSMUSG00000026874	0.630704577438265	0.919296748861737	0.242900535507008	0.423284229840114	0.0490795874860002
ENSMUSG00000022686	0.000328042516577083	0.234080578036702	0.226820865587576	1	0.356994309470196
ENSMUSG00000028583	1.63570090215658e-07	0.000130063736936328	0.0143944823217226	0.912314184439278	0.0238169867780782
ENSMUSG00000096951	1.63570090215658e-07	0.000130063736936328	0.0143944823217226	0.912314184439278	0.0238169867780782
ENSMUSG00000029275	0.921667700938269	0.894530299957908	0.945587182442344	0.694152423094002	0.0215447909479551
ENSMUSG00000032870	0.0012842897626209	0.888450666556755	0.290299475748825	1	0.173694182517256
ENSMUSG00000042446	0.796198781075198	0.912618315457819	0.844917678047472	0.692629574779352	0.382643702808759
ENSMUSG00000021188	0.975378638088945	0.305622186877364	0.698499509834131	1	0.707964162425229
ENSMUSG00000033444	0.496711435208038	0.923552751659208	1	1	0.574821893048807
ENSMUSG00000020585	5.60748222288077e-05	0.741067020024705	0.348687750753603	0.869589986368862	0.0949447156142206
ENSMUSG00000024383	0.153600726579942	0.459396577984209	0.368501916308859	0.828794015225761	0.642404924622135
ENSMUSG00000041483	0.336689340390145	0.984289476944726	0.864017665485022	1	0.978548513858983
ENSMUSG00000026411	0.0102840276501221	0.746826920335543	0.278773672384431	1	0.8460667261222
ENSMUSG00000050211	0.0098863009242555	0.530109972266449	0.27450207871697	1	NA
ENSMUSG00000026011	0.818950140176777	0.873998579176907	0.88131528298805	1	0.554776993968039
ENSMUSG00000045625	0.264075092613853	0.873998579176907	0.766537826674353	1	0.946981964145086
ENSMUSG00000020076	0.882147563987715	0.896930225326985	0.389802246505799	0.770178578646943	0.834939232211272
ENSMUSG00000021457	6.37457588279316e-05	0.153376884845989	0.0608103297529702	1	0.384640017795983
ENSMUSG00000049516	0.169471621277872	0.61453029623962	0.332221997420666	1	0.547695630500392
ENSMUSG00000038239	0.789765084567194	0.90246725414425	0.406700464180454	1	0.0226278663569647
ENSMUSG00000020178	0.56204106940503	0.866801906926289	0.903911897736431	1	0.542086487974836
ENSMUSG00000052397	0.026077505709149	0.663050377100023	0.473711900437937	1	0.156941043231055
ENSMUSG00000024683	0.596691207561622	0.992118201072251	0.996751425989384	0.719010983801713	0.0684446887726904
ENSMUSG00000031551	7.19588595868323e-08	0.0130404453953082	0.353660373034958	0.668828676597188	0.0646607570913337
ENSMUSG00000059994	0.0566012027242341	0.708430040194772	0.954628047792492	1	0.0814531951189893
ENSMUSG00000030655	0.956219634294852	0.802194864932969	0.164264149882818	0.692629574779352	0.483438096461954
ENSMUSG00000040592	2.63773245523622e-10	0.022301518487373	0.414545799771798	0.98838839127885	0.102586687321152
ENSMUSG00000028048	0.000134510693881357	0.0342251810106517	0.166468399667317	1	0.398686780588798
ENSMUSG00000027210	0.669750867400686	0.995736965804152	0.982191348147851	1	NA
ENSMUSG00000016087	0.107803847693879	0.695835199608629	0.678587777278942	1	0.0023416783518426
ENSMUSG00000028381	2.7747725327221e-08	0.384771964551353	0.0661162407732641	0.738319556734114	0.659584100272481
ENSMUSG00000034135	0.45514824255026	0.735546058712629	0.222488623973159	1	0.665540883705521
ENSMUSG00000001156	0.00878306677000311	0.457420415444169	0.844917678047472	0.931667895603812	0.982776662841592
ENSMUSG00000035062	0.837976439658015	0.690145975598814	0.758041678446892	0.993457407266116	0.835353790704808
ENSMUSG00000076598	0.493049181538567	0.970508374340712	0.698269200557192	0.486079740735951	0.337041570240562
ENSMUSG00000027341	0.748501816109948	0.622168456643095	0.61408841920358	1	0.404661179601844
ENSMUSG00000027883	0.000651723802257166	0.0514628303270818	0.00111671931243027	1	0.959918877025138
ENSMUSG00000095127	0.891907710358503	0.6942164672871	0.838174687883649	0.869589986368862	NA
ENSMUSG00000094194	0.83018165904178	0.791769144411013	0.170166340903737	0.514471860120966	NA
ENSMUSG00000053560	0.384025136450722	0.268358636788736	0.404513938780803	1	0.92633226899911
ENSMUSG00000014748	0.776450609736571	0.919427588210458	0.989827904181052	1	0.308730538617763
ENSMUSG00000022964	0.209387114496185	0.603177821154604	0.955302233365864	0.93157429276986	0.574821893048807
ENSMUSG00000019850	0.0488644099537117	0.497657712982897	0.787469305863986	1	0.257516353271738
ENSMUSG00000021978	0.724254830729918	0.914946846274335	0.638404610867459	1	0.960613389189884
ENSMUSG00000094525	0.58382439566402	0.703925050823698	0.983567565821974	1	0.255665036018239
ENSMUSG00000001123	0.36204944143612	0.463379025661443	0.00688165639176086	1	0.0371548884242127
ENSMUSG00000020736	0.478742160156545	0.91303514713744	0.830457079799296	0.871744585528843	0.306981635493921
ENSMUSG00000018774	0.000387184569912204	0.250153221053895	0.878226602562331	1	0.436469928238934
ENSMUSG00000002233	0.05710779126892	0.901139397594821	0.254587357086202	1	0.103116207295091
ENSMUSG00000030754	0.336314993654232	0.942673352522359	0.932930910407349	1	0.890921938075878
ENSMUSG00000032064	0.0502937192880847	0.38907957606028	0.755155190558458	1	0.311024883652322
ENSMUSG00000067341	0.341508821477844	0.988701462683357	0.716359789444339	1	NA
ENSMUSG00000096210	0.932418609137463	0.930433181005982	0.680154813087187	1	0.546031693771232
ENSMUSG00000030423	0.693228537073038	0.800534843259681	0.398134793414987	1	0.92633226899911
ENSMUSG00000009394	0.610117431594373	NA	0.670486304915784	1	NA
ENSMUSG00000037487	0.147749642882954	0.750584434389783	0.981212543840673	1	0.705902756012972
ENSMUSG00000006705	0.0633366663780362	0.58914198348517	0.705473175169168	1	0.490961489374946
ENSMUSG00000021214	7.27322177385337e-07	0.0111706239417102	0.536914676445149	1	0.334701412482416
ENSMUSG00000029992	0.508182914169383	0.974294345538221	0.26557016331874	1	0.357954336360118
ENSMUSG00000017132	0.217159556016786	0.818787806318932	0.829353824803886	0.943702756206789	0.436255089221082
ENSMUSG00000032640	0.407344332407795	0.91496094877639	0.883030239222688	1	0.63161741214109
ENSMUSG00000061887	0.0837191568644143	0.962795842280176	0.525873230913827	1	0.987641102943252
ENSMUSG00000032122	1.44184402033168e-10	4.8063621940827e-06	0.000181609983731332	1	0.873692984981506
ENSMUSG00000032380	5.15075093625742e-05	0.427692368576298	0.330779004541575	0.614690083505965	0.71601564500325
ENSMUSG00000043004	0.989630418998497	0.83360752647835	0.915963614444016	1	0.152572072150773
ENSMUSG00000045427	0.29027608904957	0.341166101132815	0.406427001615151	1	0.980344600906966
ENSMUSG00000027475	0.646719095065502	0.417102627617748	0.410102449846203	1	0.262399142063171
ENSMUSG00000033066	6.01592972852012e-05	0.0138101789289445	8.36270044970866e-06	0.438153068705444	0.994294434267523
ENSMUSG00000027435	0.163686054928156	0.694744814229162	0.51231726070458	0.371449510032078	0.616973469555648
ENSMUSG00000034573	0.275292453316066	0.183717010137558	0.801229851275078	1	0.227618326275413
ENSMUSG00000022582	0.0354681655454323	0.735374970325319	0.80417665691265	0.993457407266116	0.116630546363001
ENSMUSG00000006050	0.956783271739532	0.68009781192128	0.64155161697819	1	0.595783369758882
ENSMUSG00000058013	0.536892220280873	0.854529916785954	0.961918717655239	1	0.158578783818249
ENSMUSG00000021216	0.65100424891141	0.857295427484923	0.744324798595326	1	NA
ENSMUSG00000060044	0.0104589399704554	0.716872506979335	0.414545799771798	1	0.859504739373816
ENSMUSG00000066687	0.622508866815515	0.954100618456857	0.896303155397506	0.825662455874831	NA
ENSMUSG00000031314	0.837470050858642	0.972536302730739	0.260565585228436	0.947158463895438	0.546031693771232
ENSMUSG00000034438	0.617941558247743	0.896930225326985	0.896303155397506	0.860001424368445	0.176213024697703
ENSMUSG00000099891	0.500653914103896	NA	0.6361149994317	1	NA
ENSMUSG00000035356	0.0126639640663287	0.00279352507919819	0.0113834677348311	1	0.709100408801064
ENSMUSG00000029084	3.37885424500209e-10	0.186285510224401	0.794926730914054	1	0.956015405947549
ENSMUSG00000095829	0.349509266262749	0.243085086181885	0.454271477432234	1	0.326985771174412
ENSMUSG00000000131	0.960939006673649	0.940373137755966	0.72743670779539	1	0.0949447156142206
ENSMUSG00000070953	0.744939527783856	0.626892222530506	0.951667753144463	1	0.725529323915696
ENSMUSG00000079800	1.99510642605561e-05	0.100515913661903	0.347766938760249	1	0.386974352766108
ENSMUSG00000021709	0.000190521944570307	0.422369823288267	0.971988165257416	0.438153068705444	0.623555214359982
ENSMUSG00000000171	0.919366693498163	0.945543031901013	0.561630961436656	1	0.110652199836936
ENSMUSG00000001025	0.514914702661354	0.932136865099064	8.28046188009792e-05	1	0.920298168960377
ENSMUSG00000000903	2.42702275744608e-05	0.153476136893902	0.427468801242977	1	0.10463102295791
ENSMUSG00000027709	0.945183124779615	0.932292698835974	0.516848373149211	1	0.786432655154118
ENSMUSG00000030265	0.00512893859130903	0.100120208327896	0.811370893449658	1	0.133152527149188
ENSMUSG00000026069	0.859811534633677	0.930787835089483	0.293784092064445	1	NA
ENSMUSG00000021361	0.383602850280664	0.940373137755966	0.938457093687228	0.423284229840114	0.112875879647428
ENSMUSG00000019960	0.00315621807940578	0.199741343110802	0.865613147968747	0.993457407266116	0.455156791465154
ENSMUSG00000019970	0.0429237275402587	0.388993544118176	0.136961435443662	1	0.59980154138934
ENSMUSG00000001467	0.748684906991509	0.964029006366627	0.829677134523806	1	0.0619221821597624
ENSMUSG00000032666	0.101547368790038	0.891520159117975	0.797045778690749	1	0.837555117392239
ENSMUSG00000048376	0.472814728001149	0.809400755185033	0.913655587450841	1	0.643664952401144
ENSMUSG00000057098	0.000103009327048747	0.108369822721716	0.0177059272273146	1	0.799307150707141
ENSMUSG00000028549	0.227370799322895	0.774985003137578	0.952256596235431	1	0.866838276484063
ENSMUSG00000098814	0.256043508045603	0.730691101865811	0.915093001264828	1	0.37653035023623
ENSMUSG00000027997	0.2866130002314	0.441955710468514	0.0688717212074544	1	0.0780848396206225
ENSMUSG00000000290	0.256043508045603	0.526211804148598	0.652499301206656	1	0.947762235508638
ENSMUSG00000041632	0.781857228841674	0.856118809240049	0.102117461902528	0.311113313049749	0.904185329531093
ENSMUSG00000024055	0.766110755059391	0.902813800144347	0.786431435715608	1	0.238651948529348
ENSMUSG00000002881	0.0249000526480436	0.783407309677021	0.535139868428187	0.951708346856712	0.490961489374946
ENSMUSG00000028033	0.573331939336315	0.942446411358989	0.838452125947743	1	0.989551201941444
ENSMUSG00000023147	9.14573549263538e-05	0.41975045984877	0.569716686536195	1	0.527175038937386
ENSMUSG00000022876	0.000651723802257166	0.385548251323878	0.583023772138937	1	0.231616773186154
ENSMUSG00000040033	0.926692745786257	0.630033541596471	0.338887437971301	1	0.537494984651943
ENSMUSG00000052798	0.335980641716646	0.929055707477839	0.140508383338409	1	0.805272711118758
ENSMUSG00000075289	0.847784602028831	0.992149228085523	0.766243942787764	1	NA
ENSMUSG00000097064	0.847784602028831	0.992149228085523	0.766243942787764	1	NA
ENSMUSG00000012889	0.65100424891141	0.990574684908838	0.858870492164201	0.994071859734923	0.422842015704648
ENSMUSG00000042700	0.846883907303256	0.992503615871166	0.81182129742538	1	0.833019642482328
ENSMUSG00000022514	0.561744330071874	0.695364909569546	0.689937413442524	1	0.587138857154382
ENSMUSG00000018999	0.00394563716010308	0.699962219082208	0.215731977549051	1	0.421001262984626
ENSMUSG00000026393	9.95274640686645e-05	0.00916546222090944	0.0511015278199351	1	0.933641968712188
ENSMUSG00000022241	0.143002516796234	0.660181626891584	0.0511256296672505	1	0.0654183746930317
ENSMUSG00000039568	0.018636186525836	0.992918995142175	0.618183568618934	1	0.0780848396206225
ENSMUSG00000032657	0.0806304757259665	0.877267632077631	0.129344509843227	1	0.383187120409535
ENSMUSG00000026728	0.813843356714657	0.575638832857572	0.0280620869726233	1	0.844206300103802
ENSMUSG00000020326	0.000306086340487903	0.810673021746758	0.390430622084586	1	0.862773579510142
ENSMUSG00000030279	0.0836678670706369	0.950982465821815	0.633330067002872	1	0.675801461276417
ENSMUSG00000048521	0.000416927703041382	0.109284737109675	0.233385109724139	1	0.686005881464012
ENSMUSG00000023883	6.87406609071333e-05	0.255429661516377	0.259275017636927	1	0.867568953625241
ENSMUSG00000039105	0.352797465059815	0.870090497388117	0.720390740989859	1	0.322803561115774
ENSMUSG00000090958	0.00043555617332557	0.160892414294849	0.00549095541169395	0.869589986368862	0.895617184507437
ENSMUSG00000061232	0.67304168730838	0.930787835089483	0.606943758284097	1	0.555624849121372
ENSMUSG00000040618	0.253340278971779	0.699962219082208	0.230958819622307	1	0.928709366027892
ENSMUSG00000095710	0.345011280530003	0.575988708321939	0.416190584294886	1	NA
ENSMUSG00000027075	0.632922361400689	0.962795842280176	0.528485385865389	0.72500940481209	0.308196221735379
ENSMUSG00000048277	0.0187322956767382	0.455791523408154	0.748375313322785	0.716932319476115	0.384864742874474
ENSMUSG00000026490	0.393253912679124	0.360977444026325	0.487554229882807	1	0.730207612763677
ENSMUSG00000021823	0.329406455261167	0.820025802427928	0.95990483672588	1	0.773442123905543
ENSMUSG00000027952	0.000344770785093622	0.0132213672960396	0.494495990795224	0.668828676597188	0.529918161581165
ENSMUSG00000029672	0.190256444153136	0.921647022564797	0.824592396034341	1	0.276632805031683
ENSMUSG00000027994	0.573327991817405	0.880103578986837	0.99980732421841	1	0.353929667333847
ENSMUSG00000025171	0.0580277745794817	0.694603199257255	0.139447455026848	1	0.449923711717648
ENSMUSG00000029993	0.906968622487465	0.865057126078412	0.861352619005355	1	0.546005546080566
ENSMUSG00000045763	0.84071707377824	0.746524700713441	0.336790926449869	0.692629574779352	0.01599968887084
ENSMUSG00000032216	0.979795426768382	0.966176060440404	0.88694048761375	0.745242784650942	0.0228950588833015
ENSMUSG00000041936	0.10738217331941	0.897625241246781	0.0808839774081596	0.423284229840114	NA
ENSMUSG00000054414	0.0165666323971039	0.254349941953678	0.370939886761739	1	0.83780940248631
ENSMUSG00000030298	0.387416909498519	0.897703872103968	0.847454808437269	0.901212166867309	0.358647647538849
ENSMUSG00000032238	0.247988472969129	0.513887258239418	0.360214322478547	1	0.895622600710175
ENSMUSG00000059288	0.65100424891141	0.800127247484006	0.893066742456709	1	0.783801939669283
ENSMUSG00000034330	0.00407866185804237	0.408172358794228	0.164387953038856	1	0.383326119791501
ENSMUSG00000038371	0.969871934687887	0.600602872721299	0.272639388602738	0.72500940481209	0.108880576242709
ENSMUSG00000005893	0.739785733590711	0.421355272785412	0.61408841920358	0.841930753914358	0.849634801235609
ENSMUSG00000066278	0.278817436646427	0.702110225519787	0.789886916335003	1	0.120148274491413
ENSMUSG00000022474	0.241070535159675	0.303020780337516	0.178028293758304	0.983915543918875	0.759972803721478
ENSMUSG00000021192	0.725648932803609	0.615219893497507	0.841686534418854	1	0.670662077224629
ENSMUSG00000038517	0.97460034745008	0.956515097991798	0.654745998400205	1	0.975954647779061
ENSMUSG00000009073	0.419765009417128	0.874773634818094	0.723779303932594	1	0.401017020556005
ENSMUSG00000095126	0.996877734917482	0.99849992888133	0.861353988864869	1	NA
ENSMUSG00000031634	0.079767898861277	0.126284751373127	0.689326200210159	1	0.26116618208894
ENSMUSG00000023186	0.0620570583214052	0.956515097991798	0.996751425989384	0.974973754820055	0.675184926027624
ENSMUSG00000003948	0.752415895664792	0.999810206017115	0.822546616493212	1	0.0492321529713351
ENSMUSG00000024910	0.0295253619601552	0.281838480693662	0.188961615470627	1	0.314908908636017
ENSMUSG00000031758	0.817188787392748	0.712031425740541	0.865505938872714	1	0.569399156218038
ENSMUSG00000028268	0.00210899528705424	0.415996445497531	0.725243565584566	0.993457407266116	0.897321427751388
ENSMUSG00000053559	0.0221964559977688	0.373461614782061	0.844810811864224	1	NA
ENSMUSG00000050565	0.744261292241873	0.411850647577099	0.807586174818244	1	0.118503856548484
ENSMUSG00000029470	0.703848693242823	0.975102146767602	0.970732454725812	0.993457407266116	0.802035216907897
ENSMUSG00000034156	0.542687354566505	0.506882305007066	0.973852023603254	1	0.534106755411457
ENSMUSG00000029128	0.94896227412698	0.992890574814498	0.856605166069548	1	0.799582704224655
ENSMUSG00000070501	0.0636168350154907	0.930433181005982	0.0144611308506118	0.985290685032824	0.93661251805063
ENSMUSG00000044303	0.00280212190528937	0.396692993890381	0.307292681558838	1	0.435121634165954
ENSMUSG00000045730	0.866018163771704	0.47762386069567	0.76320147368065	1	NA
ENSMUSG00000073987	0.308664821356751	0.989902446132605	0.983530732534469	0.828794015225761	0.893273420404344
ENSMUSG00000030103	0.237378755899118	0.660369141729896	0.0970521855808597	1	0.896659066013044
ENSMUSG00000015396	9.71150259521039e-06	0.125556023815523	0.72016511492007	0.452188903830793	0.62794605620881
ENSMUSG00000032601	0.0205496584933988	0.256273562589911	0.819774095592024	1	0.568917684095333
ENSMUSG00000040363	0.716451982614573	0.918782575956074	0.981212543840673	0.716932319476115	0.927962048617904
ENSMUSG00000028696	0.564953978354393	0.919296748861737	0.948113544457596	1	0.587344596185847
ENSMUSG00000048581	0.559750000174459	0.985469290393223	0.403365943106902	0.934098265643603	0.384864742874474
ENSMUSG00000049719	0.401580147848578	NA	0.536735117335917	1	NA
ENSMUSG00000074218	0.360270762845472	0.558930377431801	0.873680241989542	1	0.3111489288072
ENSMUSG00000042599	0.969904630102098	0.897703872103968	0.888044113088248	1	0.88191376838745
ENSMUSG00000037679	0.770902943729043	0.995736965804152	0.803326957754366	1	0.921358041787905
ENSMUSG00000028634	0.524588960240603	0.508595768571756	0.164902595756952	1	0.164392438962892
ENSMUSG00000079657	0.00258966710495684	0.738497806641295	0.122495910848493	1	0.125524439559332
ENSMUSG00000000275	0.684374151490748	0.803876459514564	0.409061856335393	1	0.686735185589042
ENSMUSG00000035678	0.382413871647275	0.498083293608071	0.545411927624697	1	0.231290188235994
ENSMUSG00000096833	0.564953978354393	0.276634751112747	0.259024047378105	0.822095493119801	0.0990201374208787
ENSMUSG00000032092	0.000404436915890042	0.199741343110802	0.215210929256981	0.974973754820055	0.885597404086572
ENSMUSG00000095630	0.56106734156341	0.903184845020596	0.885448022220448	1	0.46315849175876
ENSMUSG00000001630	0.118018447721733	0.48583454476787	0.224556256964316	1	0.83780940248631
ENSMUSG00000018654	0.915440011402338	0.947333890535332	0.860836121357636	1	0.984977072768776
ENSMUSG00000032020	0.00210899528705424	0.464703327539565	0.00688165639176086	1	0.73774030659099
ENSMUSG00000047115	0.357702931980514	0.976077088317425	0.693874840563199	1	0.693653085388684
ENSMUSG00000025408	0.921667700938269	0.972536302730739	0.946630548102178	0.89153813374634	0.719457225924703
ENSMUSG00000023150	0.238459696468012	0.818787806318932	0.458444989591474	1	0.943517655870686
ENSMUSG00000031666	0.913571324712107	0.976077088317425	0.612915015589862	1	0.684910271177934
ENSMUSG00000021614	0.910884156960421	NA	0.737177798185395	1	NA
ENSMUSG00000005981	5.91526427432e-05	0.00872848341247196	0.0403329203508182	0.716932319476115	0.635715884386502
ENSMUSG00000028362	0.881424597233427	0.987219757230337	0.797755019615364	1	0.893970715491834
ENSMUSG00000052572	2.1856363496778e-10	0.000542147106357305	0.00459223573387707	1	0.899810211918754
ENSMUSG00000053411	0.114726894614369	0.685802082981836	0.210000928923427	1	0.830197449687995
ENSMUSG00000038623	0.826029413068119	0.953533013981956	0.316280257288881	0.973332329941488	0.638466616149022
ENSMUSG00000046295	0.376529039557946	0.809092827957927	0.986794598430037	1	0.50688139651234
ENSMUSG00000021109	0.569192842494498	0.677438404646727	0.21089436398607	1	0.185006969174773
ENSMUSG00000043924	0.198605826565388	0.464797032182416	0.516848373149211	0.559232010807173	NA
ENSMUSG00000047751	0.177138025631695	0.282614940940505	0.81182129742538	1	NA
ENSMUSG00000024785	0.000455257073785704	0.695835199608629	0.00995973458578014	0.528040775236254	0.826569504256089
ENSMUSG00000070034	0.0483101707505924	0.706107241659067	0.97862755039787	1	0.998751419358169
ENSMUSG00000051335	0.877194201174465	0.937269720609236	0.950254769007952	0.907446611240021	0.132095593771497
ENSMUSG00000026187	0.338093929530089	0.628796838127571	0.943028808422148	0.957434069064478	0.599433610139204
ENSMUSG00000027313	0.803265227160129	0.666819621038094	0.903911897736431	1	0.0908597885341746
ENSMUSG00000028419	0.0695441587674238	0.988701462683357	0.936996848041021	1	0.157327087223228
ENSMUSG00000018930	0.00191233653591328	0.10292388980863	0.144482147264382	1	0.135185389446569
ENSMUSG00000060112	0.781381627556118	0.94184328241497	0.229728946994544	1	NA
ENSMUSG00000015312	0.881233607614067	0.984974404178233	0.667752156487874	0.423284229840114	0.201759209012814
ENSMUSG00000021171	7.59052352814708e-08	0.00298593183717524	0.00152971898928179	0.747360685633247	0.285022350163113
ENSMUSG00000015755	0.00410878151470558	0.663050377100023	0.317544835740812	0.825264913303961	0.493518606353504
ENSMUSG00000057191	0.845696271603862	0.850318563049648	0.70721017275418	0.959014610149091	0.880628304167643
ENSMUSG00000032440	0.089700083147733	0.767502726688	0.768962990171115	0.845186075870733	0.932663761230029
ENSMUSG00000079108	0.471558785371062	0.969329986650639	0.950589254844176	1	0.96024835791229
ENSMUSG00000037613	0.353536014941457	0.103338242835	0.155362383146972	1	0.299955925471261
ENSMUSG00000043923	0.546976339242069	0.913391238285758	0.855098836892274	1	0.93661251805063
ENSMUSG00000058258	0.471620022370604	0.712110418368671	0.946989790794271	1	0.3111489288072
ENSMUSG00000044701	0.186758903511545	0.772148451971432	0.909618901824518	1	0.983638857212561
ENSMUSG00000051022	0.0162595814122212	0.953211169705455	0.577279220248104	1	NA
ENSMUSG00000049608	0.252942759088488	0.770345233404122	0.385637620162268	1	0.102586687321152
ENSMUSG00000029552	0.897071140415026	0.956515097991798	0.516727426026872	1	0.859504739373816
ENSMUSG00000030177	0.525980295572183	0.992890574814498	0.873680241989542	1	0.233509023464641
ENSMUSG00000059355	0.986646455927807	0.94699349543385	0.125166628600027	1	0.80810564445439
ENSMUSG00000056131	0.159013226860609	0.499071117009585	0.416190584294886	1	0.682463031082621
ENSMUSG00000022130	0.966612968448745	0.939837488219778	0.873185133765305	1	0.346844703652064
ENSMUSG00000026098	0.154488250004547	0.956649853925925	0.961071542894579	1	0.3834338308848
ENSMUSG00000024817	7.07154279980557e-05	0.0013313107226465	0.00267164995669736	0.709396588830056	0.463493789504733
ENSMUSG00000031021	1.20484601976429e-06	0.437870533022702	0.159526386158391	1	0.0175352611236362
ENSMUSG00000048163	0.742564775765184	0.951537947723264	0.510195871548253	1	0.998727140878962
ENSMUSG00000095589	0.890554430766547	0.982623924298815	0.977847634269165	1	NA
ENSMUSG00000041168	5.94173745447944e-06	0.0901611605511372	0.0153602280616301	1	0.996163952659259
ENSMUSG00000052139	0.893219485400258	0.715341330910948	0.399480898086509	1	0.825166406569508
ENSMUSG00000005087	5.28931885403947e-09	0.0407357379030523	0.690440360196922	1	0.730207612763677
ENSMUSG00000020415	0.0645379090352936	0.982553390070001	0.868877902009918	1	0.736770215118751
ENSMUSG00000038822	0.697320689202706	0.645465834756452	0.624575397691922	0.906826904840867	0.554776993968039
ENSMUSG00000056268	0.134985456790426	0.333674795874287	0.408848295203399	1	0.0476141023125834
ENSMUSG00000029270	0.898764751167781	0.94184328241497	0.981943627327094	1	0.92633226899911
ENSMUSG00000051111	0.344877918160341	0.900363158754001	0.698420401695828	1	0.537896763298779
ENSMUSG00000029082	7.27322177385337e-07	0.0265407332027365	0.123299284958303	1	0.651185378754893
ENSMUSG00000027508	0.224186452353869	0.834652555018453	0.0732810666781728	1	0.159410644853301
ENSMUSG00000094105	0.17356757954399	0.339513382195666	0.615686464813211	1	0.741659105805135
ENSMUSG00000032353	0.358755744997705	0.410266152319378	0.47816309369333	1	0.353929667333847
ENSMUSG00000027074	0.053237504229119	0.277643325642724	0.979433728922561	0.949769198409079	0.340903416460439
ENSMUSG00000004612	0.000118324720498481	0.111364350615133	0.165155726287815	1	0.0195556283053117
ENSMUSG00000025757	0.787330683173422	0.99931503041697	0.782057946312086	1	0.288753310077937
ENSMUSG00000013523	0.530411146642449	0.716573220193149	0.958713149057657	0.993457407266116	NA
ENSMUSG00000028393	0.560082569020319	0.929537175940846	0.796051051561932	1	0.0271839336607971
ENSMUSG00000031246	0.476324777764301	0.83478204284711	0.80417665691265	0.938759024351192	0.60997000825323
ENSMUSG00000076939	0.69426212937187	0.861298406203116	0.606220101076221	0.429608420423755	0.574821893048807
ENSMUSG00000042066	0.00520760141128653	NA	0.0234094432909816	0.438153068705444	NA
ENSMUSG00000017286	0.602627167559165	0.0288434142304422	0.269585470241489	1	0.000965684640209623
ENSMUSG00000027358	0.0282121808685236	NA	0.171676724849027	0.982789255611563	NA
ENSMUSG00000024827	0.0251008007072808	0.240806800226926	0.48982046913534	1	0.306981635493921
ENSMUSG00000028256	0.251829376500513	0.677900302173132	0.703484498169976	1	0.465674966105236
ENSMUSG00000030523	0.656536899050558	NA	0.31656745123789	1	NA
ENSMUSG00000018541	0.430189759358859	0.874773634818094	0.668521747155498	1	0.718154613747529
ENSMUSG00000021486	0.00199320541876956	0.408668220197952	0.0632571669569839	0.528040775236254	0.272013455991667
ENSMUSG00000033233	0.768590354785073	0.857940853221122	0.973247452163561	1	0.864065077717907
ENSMUSG00000024065	0.773163150588347	0.968052908169495	0.627876317586448	1	0.818070620634029
ENSMUSG00000094205	0.537846228101686	0.360404337315038	0.568282687429829	0.705416908719266	NA
ENSMUSG00000017929	0.877548781665112	0.967271416669687	0.739454043892391	1	0.126985051283624
ENSMUSG00000021936	0.511775582686715	0.695857537591422	0.00320085487909355	0.884839342777244	0.998727140878962
ENSMUSG00000025147	0.837293613885936	0.73157553234046	0.747473356964378	1	0.781428426101026
ENSMUSG00000027011	0.252920481552233	0.597917741695565	0.320768080289153	1	0.495624608992239
ENSMUSG00000028030	0.104817452897695	0.818787806318932	0.522327845454401	0.514471860120966	0.612978172319216
ENSMUSG00000028568	0.766615575953298	0.847978678452446	0.777793692056921	1	0.396951158760429
ENSMUSG00000033114	0.66288664635413	0.933102615553129	0.702389539418219	1	0.977396013008601
ENSMUSG00000038095	0.0342752353202205	0.513985696363435	0.462017442260806	0.993457407266116	0.932332440444047
ENSMUSG00000057163	0.686191761550248	0.632996821402514	0.807586174818244	1	NA
ENSMUSG00000041058	0.650248359244394	0.959431789637507	0.648458312736111	1	0.930307711132475
ENSMUSG00000042167	0.364803935534082	0.558361362754595	0.944433851153108	1	0.857502683538111
ENSMUSG00000054942	0.154509979913539	0.846925484148923	0.0757623162939969	1	0.641397491146854
ENSMUSG00000046207	0.190756227422459	0.352284434840808	0.272823625169246	1	0.505266976851913
ENSMUSG00000094420	0.0448015925331552	0.869429009260447	0.705725755210239	1	0.40781829282832
ENSMUSG00000018974	0.141116062010813	0.80900844352184	0.369840444078092	1	0.485843778827455
ENSMUSG00000025557	0.11376837577043	0.720276534370191	0.247191207840125	1	NA
ENSMUSG00000024493	2.89302326250566e-05	0.219420289958716	0.106736577929832	1	0.751226501426324
ENSMUSG00000076549	0.000182730343588393	0.921647022564797	0.991638236392423	1	0.8793520596577
ENSMUSG00000026399	0.000594226127253336	0.165744505410282	0.112580629703923	1	0.894458290925842
ENSMUSG00000067377	0.0652734281731573	0.87229389636142	0.0773816335325676	0.496483895258629	0.97020217522732
ENSMUSG00000061186	0.612084310333154	0.956515097991798	0.796130836698041	0.83014132356695	0.684619405940222
ENSMUSG00000037032	0.00717060378451007	0.478359857795359	0.0022777940568114	1	0.293051288389561
ENSMUSG00000079491	0.845696271603862	0.959933209518863	0.391289796302967	1	0.760420993631866
ENSMUSG00000031387	0.00883501800224746	0.287688055163653	0.749440320961484	1	0.818812263606118
ENSMUSG00000022529	0.98726818534349	0.630033541596471	0.690440360196922	1	0.574341532509623
ENSMUSG00000020828	0.437325228742751	0.846925484148923	0.549664587234438	1	0.262311193590613
ENSMUSG00000024270	0.0265024947517262	0.695364909569546	0.650389911933262	1	0.340533586809842
ENSMUSG00000012819	0.447793017014917	0.992890574814498	0.609850415068723	1	0.401623176251008
ENSMUSG00000023367	0.691762069567191	0.840788339736396	0.819942117121369	0.860001424368445	0.28773202363344
ENSMUSG00000024677	0.167911412711764	0.989828492027457	0.393223591393826	1	0.363630519028031
ENSMUSG00000036752	0.978747005813897	0.943110069629942	0.51317858058646	1	0.749567387618005
ENSMUSG00000002808	0.842568831265267	0.933680100436385	0.86407353169662	1	NA
ENSMUSG00000000884	0.0647497268609539	0.0829686418511234	0.00721292648221292	1	0.00453574702025998
ENSMUSG00000025898	0.147983632675456	0.982204852540531	0.645193088246743	0.836034454400147	0.187321934422756
ENSMUSG00000034394	3.62622737665922e-08	0.109284737109675	0.0265465553905558	1	0.322577888258631
ENSMUSG00000043372	0.139567893909322	0.210200782498031	0.540684459488251	1	0.960760219991396
ENSMUSG00000002111	0.00427965336933375	0.138369324451092	0.185728860554037	1	0.290727980326098
ENSMUSG00000024665	0.430189759358859	0.946801434542959	0.571014005047693	1	0.292041088196798
ENSMUSG00000091144	0.931812920156915	0.913079792315695	0.693766043214737	0.94327776232598	NA
ENSMUSG00000003271	0.636229750901158	0.998033180072923	0.785664942343067	1	0.355730914875709
ENSMUSG00000105096	0.000642691159057082	0.519630241270464	0.829012733458332	1	0.244400705454865
ENSMUSG00000112693	0.749611842805011	0.818787806318932	0.869231551334094	1	0.775663417442844
ENSMUSG00000021156	0.884467983319055	0.917638802227635	0.870629281161757	1	0.420233673277772
ENSMUSG00000024074	0.0349431230399335	0.755475861295395	0.698269200557192	1	0.436135860291977
ENSMUSG00000097487	0.874792100394293	0.99931503041697	0.8400231699499	1	0.116630546363001
ENSMUSG00000003228	0.223040154651119	0.91303514713744	0.948887090360189	1	0.994871903073063
ENSMUSG00000022844	0.148330464360857	0.667520843751428	0.99524583053261	1	0.915371586484881
ENSMUSG00000032041	0.0988924554170689	0.90817326737255	0.597136996690392	0.98312591273462	0.984977072768776
ENSMUSG00000027858	3.45002531004279e-07	0.00597884009118238	0.287714323129407	1	0.102586687321152
ENSMUSG00000017802	0.161104227365402	0.955655670138288	0.678587777278942	0.959014610149091	0.636465188924772
ENSMUSG00000030096	0.00664852031826008	0.0959214924399825	0.279753914142189	1	0.785437315942432
ENSMUSG00000076538	0.806173506550274	0.920310625123105	0.847094193581997	0.738319556734114	0.306318266332574
ENSMUSG00000020986	0.737207499681013	0.890600172316747	0.928468352942804	1	0.704140994728703
ENSMUSG00000031129	0.7831844168216	0.967348739154004	0.939991136533874	1	0.523345027254423
ENSMUSG00000025257	0.70819653750161	0.642755168358596	0.701696110285012	1	0.888012596128962
ENSMUSG00000020083	0.269101994985893	0.341222871384182	0.658423361082702	1	0.895383977765134
ENSMUSG00000025499	0.927547481158101	0.909446283055129	0.0389260522360113	1	0.421677633004966
ENSMUSG00000033581	0.154319096380207	0.956132132275847	0.187135876280864	1	0.753235263007644
ENSMUSG00000037894	0.554071835583946	0.945543031901013	0.359825340589366	1	0.964852942391642
ENSMUSG00000020029	0.23129344060702	0.523625475662675	0.771051228326732	1	0.574428760279712
ENSMUSG00000028766	0.00229596358674423	0.250153221053895	0.505091548527018	1	0.626995919085594
ENSMUSG00000038151	0.73506204518545	0.864559654686336	0.886033997335863	1	0.513254516981078
ENSMUSG00000030530	0.000637285096169628	0.00877060973372963	2.29000289915168e-07	1	0.0121058014096718
ENSMUSG00000001131	0.343750624495789	0.528507517330461	0.698499509834131	1	0.517154450911875
ENSMUSG00000039497	0.18829568103675	0.750065761690317	0.493892072464892	1	NA
ENSMUSG00000074151	0.773838565240931	0.908392599034642	0.981148045086729	1	0.701782340695772
ENSMUSG00000028848	0.64100772833035	0.677900302173132	0.212225729641718	0.692629574779352	0.174427808398734
ENSMUSG00000028647	0.825507038738971	0.91367445593171	0.935584646814896	1	0.738282856847718
ENSMUSG00000041607	0.139567893909322	0.621709177302044	0.364637353553085	1	0.854149855256031
ENSMUSG00000064023	0.000789830657876271	0.0377359937261928	1.05627623472309e-05	1	0.932332440444047
ENSMUSG00000004319	9.57244250865481e-05	0.064027957122544	0.840080133791814	0.993457407266116	0.525167465421744
ENSMUSG00000039087	0.932418609137463	0.930433181005982	0.964804874624767	1	0.645116594385206
ENSMUSG00000000562	0.000728843429178357	0.109284737109675	0.0813072707433675	1	0.894781528062198
ENSMUSG00000011267	0.252851515064777	0.990592990668794	0.649610812412494	1	0.998429845730873
ENSMUSG00000031149	0.644787697201592	0.393757606264346	0.877059462622495	1	0.353834975393193
ENSMUSG00000024424	0.0167429471228283	0.920044184014786	0.568631830175781	0.468493806253744	0.18602250217565
ENSMUSG00000058794	0.0241522493950259	0.941049609836148	0.790857152942626	0.678288192857304	NA
ENSMUSG00000015749	3.41154313107486e-09	0.000979496358707165	1.55851010347406e-05	0.438153068705444	0.232137590063093
ENSMUSG00000010277	0.885805260388787	0.78430930460597	0.829677134523806	1	0.667055753685618
ENSMUSG00000020781	0.985953224165664	0.902685121481575	0.726606167351389	1	0.575448474803159
ENSMUSG00000021458	0.688407238525692	0.91367445593171	0.297730589475683	1	0.83780940248631
ENSMUSG00000054280	0.293509902268675	0.388861559825072	0.494219971836793	1	0.542940525030752
ENSMUSG00000000037	0.149293578732478	NA	0.489590231306956	1	NA
ENSMUSG00000033107	0.670380645343173	0.706046224813774	0.344366499361048	1	0.754341310440127
ENSMUSG00000095609	0.0777638970849391	0.189384801171737	0.00798628169026163	1	0.394528305948281
ENSMUSG00000047898	8.59155799438647e-06	0.231056469749711	0.323337114207895	0.869589986368862	0.838459680264468
ENSMUSG00000037722	0.29456760470414	0.715586271330218	0.952267495339044	0.924821911447627	0.826248851852684
ENSMUSG00000042207	0.44402907527258	0.915055152837161	0.627663071566286	0.741324971035322	0.885597404086572
ENSMUSG00000057440	0.885983280505084	0.936614819083422	0.959574917504999	1	0.861843059931361
ENSMUSG00000094088	0.28461186752654	0.856118809240049	0.661911957598223	1	0.110008667332634
ENSMUSG00000071796	0.649892882759426	0.878955748658362	0.0846270941849894	0.457162869630505	0.211161244367133
ENSMUSG00000059743	0.481466089320855	0.864557750315504	0.940512306296811	1	0.00193982652539809
ENSMUSG00000028150	0.833052718411945	0.911195463813329	0.337769443411937	0.447500022756497	0.8647956763979
ENSMUSG00000028228	0.864090737734578	0.992683016067254	0.766176485179226	1	0.682899598812315
ENSMUSG00000020973	0.00354505671528934	0.621709177302044	0.821892381246144	1	0.886250307845871
ENSMUSG00000024816	0.609474090238986	0.916978637773817	0.524059666696386	1	0.527175038937386
ENSMUSG00000022186	0.768758337025097	0.637161905097475	0.648835524984488	0.884839342777244	0.189326557421893
ENSMUSG00000071561	0.183819961654621	0.377774831342722	0.521042306193511	1	0.91470991396573
ENSMUSG00000028990	0.689465260972052	0.982756861478581	0.969965754720936	1	0.844206300103802
ENSMUSG00000094117	0.430189759358859	0.818787806318932	0.540684459488251	1	0.463036970637022
ENSMUSG00000021532	0.53945516983042	0.865429646922483	0.737177798185395	1	0.234776434741355
ENSMUSG00000079484	0.501414749018855	0.987219757230337	0.971239007751585	1	0.359106315411081
ENSMUSG00000023032	0.507921469341686	0.919296748861737	0.87452465509276	0.951708346856712	0.356285114669051
ENSMUSG00000024483	0.075839893771127	0.802462702647248	0.0654569082581319	1	0.90928766914814
ENSMUSG00000024190	2.15076456695069e-07	0.000339876588354466	0.0107409940433343	0.906826904840867	0.119887175887984
ENSMUSG00000052752	0.122270044297355	0.956515097991798	0.650303131584463	1	0.617478353156334
ENSMUSG00000029777	0.0131127825511601	0.326450822926529	0.00953612762873881	1	0.298945190891288
ENSMUSG00000034401	0.00495282613993194	0.783938909311069	0.827685174666912	1	0.451071351930648
ENSMUSG00000029322	0.0174144499655901	0.141158838855694	0.981212543840673	0.869589986368862	0.466709633661793
ENSMUSG00000026885	0.92249726653443	0.936784252773117	0.992082920476873	1	NA
ENSMUSG00000032715	4.2409993645518e-07	0.0219142816258791	0.120985372931592	1	0.346844703652064
ENSMUSG00000054850	0.00324623923425196	0.098868035776279	0.627338355399413	0.967872538288891	NA
ENSMUSG00000049090	0.00470512770133263	0.159488119218158	0.231817057867045	1	0.0276058924037201
ENSMUSG00000056290	0.708791551462639	0.914274089637582	0.716001475514004	0.587416204901189	0.692624143730243
ENSMUSG00000049092	0.723620289791496	0.478359857795359	0.452606537563028	0.993457407266116	NA
ENSMUSG00000002679	0.102255034143189	0.7422729593622	0.868695270956842	0.693737602818078	0.818070620634029
ENSMUSG00000116138	0.0659117416709182	0.892110737110467	0.715981992917296	0.763661483191267	0.493518606353504
ENSMUSG00000020890	0.686191761550248	NA	0.2717735227301	1	NA
ENSMUSG00000063856	0.406815618361298	0.746524700713441	0.789602917364147	1	0.473174511118321
ENSMUSG00000036323	0.270384045336877	0.998861678699631	0.371975406480333	1	0.798419132905408
ENSMUSG00000059246	6.86056372888511e-05	0.12616391262944	0.00753451250552804	0.926489581889714	0.00333203846701434
ENSMUSG00000021147	0.744261292241873	0.880103578986837	0.385766635024617	1	0.888248045647584
ENSMUSG00000056919	0.489339683653185	0.94237701899629	0.858870492164201	1	0.767581009037959
ENSMUSG00000075256	0.468873194338402	0.361260993334511	0.835542292592712	1	0.742114655775734
ENSMUSG00000045382	0.280452799639403	0.377750963508587	0.521042306193511	1	0.384640017795983
ENSMUSG00000028654	0.533946952125144	0.6942164672871	0.878495926593334	1	NA
ENSMUSG00000030577	9.96131893654499e-09	0.00384649759668598	0.02715260690937	0.99811822657715	0.524400281307723
ENSMUSG00000044080	0.926187431633719	0.923785120325819	0.833915020812434	1	0.108880576242709
ENSMUSG00000053030	0.704505715556207	0.865063175496814	0.98225041276604	1	0.227691791855218
ENSMUSG00000027368	0.0400066250173453	0.188089747072236	0.120809414019269	1	0.216395688472038
ENSMUSG00000052563	0.0647032181311285	0.0266717346401647	0.621430269398537	1	NA
ENSMUSG00000026987	0.0963184663137876	0.349906531657941	0.0984944620451377	1	0.902477267246135
ENSMUSG00000024544	0.33765336433583	0.988366068310399	0.349334516024702	1	NA
ENSMUSG00000001909	0.535598914456607	0.962795842280176	0.955169693905727	1	0.99457691913423
ENSMUSG00000020130	0.964961282070494	0.943445875501403	0.435678093667578	0.912314184439278	0.550586625451069
ENSMUSG00000033316	0.987043183679782	0.422369823288267	0.53724168167328	1	0.956377514344475
ENSMUSG00000020307	0.670117254152182	0.99931503041697	0.0393531827754446	0.738319556734114	0.567122063818246
ENSMUSG00000030724	1.14681302305418e-05	0.119641348477046	0.296097454914784	1	0.0750706795673856
ENSMUSG00000038533	0.942776712528657	0.7591825038631	0.408178840642214	1	0.723231256617097
ENSMUSG00000026394	0.124675854923102	0.975557630953166	0.390870028640944	1	NA
ENSMUSG00000041164	0.970050450893475	0.620216560379097	0.54159683709816	1	0.717504827187358
ENSMUSG00000039176	0.551148184395931	0.967271416669687	0.0402635574658954	1	0.87724043894963
ENSMUSG00000046280	0.673343374312185	0.832555267050179	0.126937745075174	1	NA
ENSMUSG00000030008	0.824822602712344	0.836868261647545	0.74956671541713	1	0.925482115343938
ENSMUSG00000031662	0.0138891579493928	0.529898993836087	0.291471718543824	1	0.957046007053808
ENSMUSG00000074797	0.333067084020749	0.695364909569546	0.543985495717734	0.951708346856712	0.657493441225126
ENSMUSG00000095351	0.734118670074939	0.862791978173705	0.437294731665374	0.688749376272319	0.0832194799411356
ENSMUSG00000005899	0.901250207948659	0.968503994985121	0.222392492850608	0.457162869630505	0.595221073075032
ENSMUSG00000035776	0.505681112589244	0.750065761690317	0.653010794157854	1	0.309954998690275
ENSMUSG00000025888	0.906238473034992	0.955655670138288	0.825692989676493	1	0.318270347824972
ENSMUSG00000029461	0.106767402779837	0.91367445593171	0.915093001264828	1	0.700907102915256
ENSMUSG00000024403	0.430593635046364	0.951537947723264	0.841348844671596	1	0.983076691631811
ENSMUSG00000000127	0.411792349158101	0.972536302730739	0.757079929917182	1	NA
ENSMUSG00000024273	0.686191761550248	0.745694400265976	0.971669553025214	1	0.943739494122688
ENSMUSG00000025209	0.503263762605311	0.309256913732502	0.849138181882256	1	0.4076793674963
ENSMUSG00000037373	0.018285162278396	0.575988708321939	0.736126402264391	0.770178578646943	0.752502538321946
ENSMUSG00000039795	0.883857379179965	0.595566080775696	0.880061953698659	1	0.465441924469706
ENSMUSG00000029616	0.721444575862132	0.892673937195863	0.64253061739283	1	0.729012309195685
ENSMUSG00000044709	0.637324377104028	0.314877082923492	0.715608844656078	0.568087556427277	0.26529276073719
ENSMUSG00000078922	0.0294849892333809	0.420954075379849	0.994096897837362	1	0.192171214096122
ENSMUSG00000044408	0.885674754852084	0.988312014437115	0.981212543840673	1	0.83780940248631
ENSMUSG00000066595	0.765732750166042	0.988285101181843	0.413609565148597	1	0.641579294319718
ENSMUSG00000013736	0.600966053967259	0.889401323960453	0.851945883051581	0.988708708655238	0.750980948946438
ENSMUSG00000024410	0.598053425034308	0.972184047440144	0.977590862388311	1	0.741610591551052
ENSMUSG00000033416	0.90645756821339	0.726971537352799	0.568190184152211	1	0.31730292033939
ENSMUSG00000036292	0.578949133356874	0.982756861478581	0.968195490261953	1	0.615623812969844
ENSMUSG00000036721	0.164168785665445	0.587956643204806	0.413557089666653	1	0.465199391462194
ENSMUSG00000040627	4.51064536068317e-09	0.00877060973372963	0.139562651263775	1	0.909916764406546
ENSMUSG00000074570	0.690589588065431	0.988285101181843	0.775947770627203	1	0.826248851852684
ENSMUSG00000051557	0.00209140921215491	0.738156946233201	0.883217371649732	1	0.406168246229487
ENSMUSG00000037685	0.924843394111448	0.945668231726067	0.795032072975105	1	0.914689107699321
ENSMUSG00000034088	0.256853007520748	0.896930225326985	0.689266753340784	1	0.832582908564257
ENSMUSG00000052040	0.033892655270727	0.870147450883183	0.650854097806068	1	0.308730538617763
ENSMUSG00000032044	0.0982090830294015	0.869570565288566	0.42021342499589	0.511419405362481	0.493707547269968
ENSMUSG00000015839	0.294553849306965	0.937996326346894	0.908013502629362	1	0.902477267246135
ENSMUSG00000030342	0.418186387765571	0.642495553116127	0.00200698533617442	1	0.549044389629786
ENSMUSG00000033793	0.990659078554608	0.517635207534582	0.779431005449877	1	0.0348555356992993
ENSMUSG00000020964	0.557084730947724	0.612776725492087	0.98145133260296	1	0.555939698170733
ENSMUSG00000038518	0.103103252198786	0.963904288444158	0.562677547317686	1	0.512121625948818
ENSMUSG00000044707	0.295558157670954	NA	0.64253061739283	0.993457407266116	NA
ENSMUSG00000024083	0.745518383443798	0.760896951792219	0.958713149057657	0.884839342777244	0.885597404086572
ENSMUSG00000027944	0.00936678246632532	0.149513375881805	0.284131822520731	0.91588143890733	0.563135357070871
ENSMUSG00000073725	0.0419168504350524	0.682591001858832	0.306928561882858	1	0.750980948946438
ENSMUSG00000021676	0.195814529021608	0.569885313710273	0.903911897736431	0.694152423094002	0.450386256740314
ENSMUSG00000040181	0.776577129001914	0.999594436768677	0.894676624758754	1	0.915202301840351
ENSMUSG00000044502	0.802935209542512	0.956132132275847	0.534898491605461	1	0.875758170803423
ENSMUSG00000052738	0.773838565240931	0.659463034117655	0.24248912280391	1	0.175778055537091
ENSMUSG00000041801	0.373086691099805	0.788968820956116	0.954628047792492	1	0.149603687586715
ENSMUSG00000029482	0.254250726750862	0.910550999641831	0.605381322707064	1	0.0747753079094812
ENSMUSG00000041319	0.160511376645209	0.929537175940846	0.0861730743461793	1	0.925909836708777
ENSMUSG00000093894	0.843237196196472	0.910955134970548	0.748340682497581	1	NA
ENSMUSG00000026313	0.0181658821724267	0.219420289958716	0.67969243997806	0.869589986368862	0.696097149950239
ENSMUSG00000001552	0.461122468024509	0.903944158749652	0.771154157952165	1	0.303925805120499
ENSMUSG00000028398	0.997396946674055	0.870147450883183	0.915093001264828	0.974973754820055	0.261973958748833
ENSMUSG00000029131	0.97804288461023	0.923656244663201	0.617881745240531	1	0.902813900561236
ENSMUSG00000014599	0.00319868812542249	0.560685800890611	0.699255051144588	0.471180470616435	0.486145524138858
ENSMUSG00000054455	0.681285060183047	0.769445577882449	0.74715001258804	1	0.642449156790938
ENSMUSG00000002308	0.0469034189388119	0.988285101181843	0.23658862874922	1	0.596281059823472
ENSMUSG00000031349	0.452762674782271	0.663534045207494	0.949208941760598	0.860001424368445	0.316617221668268
ENSMUSG00000031668	0.568469834477768	0.988366068310399	0.86688351419339	0.468493806253744	0.85824537385614
ENSMUSG00000049562	0.351483880423707	0.729577621987987	0.58786615685733	0.901212166867309	0.187321934422756
ENSMUSG00000025059	0.0567015145355449	0.990592990668794	0.77883227530726	1	0.659502395265813
ENSMUSG00000056201	0.540112004804554	0.677900302173132	0.329120915490141	0.826154677728236	0.450438518594988
ENSMUSG00000028126	0.461223642047094	0.689185452674334	0.839209128560955	1	0.129521965434008
ENSMUSG00000015889	0.686191761550248	0.158203630297768	0.673358115015207	1	0.354244900411098
ENSMUSG00000031132	0.260611636577857	0.964029006366627	0.864897287135406	1	0.826248851852684
ENSMUSG00000051413	0.684660907908422	0.988312014437115	0.856956716216383	1	0.97020217522732
ENSMUSG00000048429	0.346904768880255	0.805909807084848	0.25713229588381	1	0.82944914871578
ENSMUSG00000068227	0.107345034830243	0.726284190254474	0.228777896809074	1	0.260852481480817
ENSMUSG00000033644	0.89650709530999	0.999810206017115	0.844810811864224	0.668828676597188	0.800953079774532
ENSMUSG00000035268	0.0521828356599223	0.431898166317856	0.416190584294886	0.92035751670458	0.684677060809759
ENSMUSG00000020745	0.301878636576368	0.574221062290908	0.72727146184805	0.860001424368445	0.912205992503229
ENSMUSG00000021094	0.387322717159264	0.478359857795359	0.621182906809582	1	0.898783498117603
ENSMUSG00000028672	0.783996085930386	0.988293500289	0.817877107648787	1	0.0984846271455257
ENSMUSG00000064367	0.925390535526514	0.875545626876649	0.00349254089070591	0.981215522957108	0.218591119783116
ENSMUSG00000030104	3.83901788102723e-05	0.0377359937261928	0.100731449429191	1	0.680323577648722
ENSMUSG00000032998	0.95415613678534	0.98095715482601	0.953802443646105	1	0.166644560962206
ENSMUSG00000059482	0.230396473334707	0.219118857813611	0.611413161256951	0.974973754820055	0.102962376470143
ENSMUSG00000029135	0.388671094629594	0.769020695941091	0.862269063773703	1	0.945607164072155
ENSMUSG00000005054	0.0467380785456391	0.369671744983206	0.278773672384431	1	0.803026078850312
ENSMUSG00000007827	0.961892405671859	0.94699349543385	0.946077728443479	1	0.886646615046077
ENSMUSG00000024679	0.362229323502666	0.749207742882096	0.98446398849693	1	0.147004814591837
ENSMUSG00000039512	0.897071140415026	0.930787835089483	0.471850878820752	1	0.106610875408497
ENSMUSG00000043051	0.983994614699368	0.78200160333976	0.999684348613131	0.98838839127885	NA
ENSMUSG00000062007	0.381571101163776	0.730884683867137	0.697371781062277	1	0.497736667501778
ENSMUSG00000073079	0.750170008179798	0.575988708321939	0.8439605857747	1	0.664938256558731
ENSMUSG00000020183	0.000474240593640616	0.0122356117214839	0.0257220856777691	1	0.0329507526760911
ENSMUSG00000025085	0.626154994484778	0.870770872180164	0.868521057267661	1	0.893835414980602
ENSMUSG00000104713	0.902260917496387	0.921805907637378	0.427115472419068	1	0.130179258300952
ENSMUSG00000032423	0.905140079566775	0.978673832960151	0.953653428308252	1	0.543194960056123
ENSMUSG00000078920	0.159478679893965	0.529898993836087	0.922883399641959	1	0.170521569770277
ENSMUSG00000001305	0.0066994919489177	0.261030492472973	0.344373195983385	0.741324971035322	0.984977072768776
ENSMUSG00000025432	1.22373448018019e-05	0.098868035776279	0.140025640484171	0.716932319476115	0.647424513331295
ENSMUSG00000046311	0.723620289791496	0.954003573663702	0.905474956136996	1	0.535834473412735
ENSMUSG00000024847	0.367253827213568	0.723659467557	0.844917678047472	1	0.0383011519228497
ENSMUSG00000097319	0.367253827213568	0.723659467557	0.844917678047472	1	0.0383011519228497
ENSMUSG00000032691	0.981249250555763	0.919296748861737	0.723808389290204	1	NA
ENSMUSG00000023030	0.24225550844986	0.869570565288566	0.665761212578402	1	0.62057330289084
ENSMUSG00000038525	0.510012809955418	0.956515097991798	0.69114653853038	1	0.660746047531965
ENSMUSG00000029484	0.093502968389712	0.661560975122816	0.326723825856462	1	0.00394708086289819
ENSMUSG00000018381	0.956783271739532	0.902773068989361	0.856559448401026	1	0.710563385458763
ENSMUSG00000023307	0.464273850752392	0.863202777839491	0.87901242905688	0.537049001552937	0.683238494682093
ENSMUSG00000024670	0.446343623233954	0.907358231063941	0.0389260522360113	0.562829884513715	0.206479075741941
ENSMUSG00000026740	0.0324505429820598	0.608191984014684	0.00050452849752767	1	0.847731309141842
ENSMUSG00000111123	0.464273850752392	0.863202777839491	0.87901242905688	0.537049001552937	0.683238494682093
ENSMUSG00000020707	0.666792999470321	0.933309030206974	0.305162719344354	1	0.974735458435321
ENSMUSG00000037266	0.49685076347658	0.924293244673943	0.857631342188177	1	0.936535297458485
ENSMUSG00000064358	0.839035052340469	0.932136865099064	0.556408896314705	1	0.329815728849911
ENSMUSG00000051331	0.337038840430906	0.591619095990042	0.978570819399312	0.951708346856712	NA
ENSMUSG00000048271	0.857324879746797	0.89935698539547	0.494219971836793	1	0.688338229417614
ENSMUSG00000028378	0.0653316853289747	0.411850647577099	0.606943758284097	1	0.752614705713467
ENSMUSG00000021009	0.419765009417128	0.981107604815833	0.70721017275418	1	0.436549943727273
ENSMUSG00000074170	0.48062727659518	0.828000710332269	0.72044025448698	1	0.0211097766249498
ENSMUSG00000051185	0.975237566330413	0.956515097991798	0.908154882226352	1	0.77364495714668
ENSMUSG00000078684	0.394099031552081	0.846763914242402	0.67821117393678	1	0.574821893048807
ENSMUSG00000032093	0.628013399420173	0.99931503041697	0.846819710040823	1	0.741659105805135
ENSMUSG00000019873	0.806108800718422	0.913176199411384	0.979433728922561	1	0.676348049643183
ENSMUSG00000037966	0.335402684542423	0.874580524038441	0.573124366090373	1	0.558116101049911
ENSMUSG00000005506	0.813244286145464	0.95522905307668	0.910007458522971	1	0.0908597885341746
ENSMUSG00000110883	0.813244286145464	0.95522905307668	0.910007458522971	1	0.0908597885341746
ENSMUSG00000046985	4.27654515132607e-12	0.0013313107226465	0.000947372070395551	1	0.870885061357258
ENSMUSG00000024696	0.0855743351255895	0.728849440627309	0.0273002354937037	1	0.122114317947277
ENSMUSG00000020230	0.680952230407952	0.790193571269859	0.932823911766598	1	0.785352694990947
ENSMUSG00000009563	0.695343589167187	0.0934071034335531	0.903911897736431	1	0.9769656417993
ENSMUSG00000039959	0.709206988147883	0.692646828782261	0.031090731161553	1	0.0132576254136507
ENSMUSG00000044348	0.778173877561697	0.837739358625063	0.782057946312086	1	0.801755118737984
ENSMUSG00000044854	0.0674711041856951	0.471441197887017	0.446068861381728	1	NA
ENSMUSG00000055681	0.831757083819781	0.988366068310399	0.510659776737018	1	0.896334283453943
ENSMUSG00000030917	0.0401638994192167	0.0038000002031507	0.445314577728018	1	0.00153616889634403
ENSMUSG00000090077	0.311435675778824	0.949431014160576	0.989116256723127	1	0.636096661561602
ENSMUSG00000022463	0.921216375455547	0.990592990668794	0.915093001264828	1	0.513805057283882
ENSMUSG00000029373	0.0282084466386269	0.0844770994607633	0.0629612437410701	0.438591200557984	0.0529983450896202
ENSMUSG00000005533	0.560245729895228	0.478359857795359	0.954931556947381	1	0.368083569515221
ENSMUSG00000050965	0.05710779126892	0.516628833273448	0.0365037038282177	0.860001424368445	0.408845265629586
ENSMUSG00000019791	0.0621911192432074	0.976720561634971	0.697176492004625	1	0.466709633661793
ENSMUSG00000001017	0.256853007520748	0.808259742741755	0.929253452334012	0.938869073150241	0.989781019801307
ENSMUSG00000029364	0.674415310452829	0.527145595827563	0.846390029086498	0.765287900984211	0.298209716575949
ENSMUSG00000076514	0.427671016743238	0.991279242236962	0.954931556947381	1	0.165142048836317
ENSMUSG00000035649	0.634234608973035	0.775609779350689	0.846714253917372	1	0.466709633661793
ENSMUSG00000025586	0.174942749755244	0.182988094540628	0.0213264161632765	1	0.871236588101804
ENSMUSG00000030609	0.831757083819781	0.886127720433066	0.88131528298805	1	0.891268100458442
ENSMUSG00000004994	0.964961282070494	0.956515097991798	0.293320623179883	1	0.939636039324749
ENSMUSG00000022351	0.97349760783108	0.965430809836714	0.577771761064944	1	0.618213832300072
ENSMUSG00000021180	0.0294849892333809	0.917638802227635	0.983958551598711	0.671809200200554	0.00526359199373978
ENSMUSG00000022364	0.308664821356751	0.669922155861855	0.795216897753315	1	0.0207428991086122
ENSMUSG00000006587	0.81196586804085	0.882376729177094	0.734062659217168	1	NA
ENSMUSG00000026748	0.881130849240889	0.546551067313364	0.899399442178203	1	0.541080896441896
ENSMUSG00000024480	0.0132164831690417	0.0127914623797249	0.525873230913827	1	0.169778370178859
ENSMUSG00000022105	0.303802309541997	0.650566938079226	0.951667753144463	1	0.866838276484063
ENSMUSG00000024517	0.367396579545704	0.581154785578061	0.924834126086005	1	0.619788222715073
ENSMUSG00000039007	0.741291885031744	0.185409363583024	0.542373012655465	1	0.943517655870686
ENSMUSG00000034297	0.373964682340314	0.385472915068516	0.288122649136154	1	0.377515422348818
ENSMUSG00000036748	0.00554447869184013	0.917638802227635	0.938927561017632	0.738319556734114	0.38888612592843
ENSMUSG00000021973	0.64100772833035	0.959933209518863	0.173612032547263	1	0.667109689250781
ENSMUSG00000022601	0.0750544904604926	0.421355272785412	0.0771376526894467	0.38247132272188	0.792112878388893
ENSMUSG00000049881	0.268282117689891	0.968052908169495	0.711828053828096	1	0.420483842230282
ENSMUSG00000024012	0.200363568984786	0.783769004351628	0.93547533180944	0.97936302260969	0.689422733597132
ENSMUSG00000030352	4.28015664337855e-10	0.000639704141035263	0.0383119511132228	0.474470442517134	0.710333863044008
ENSMUSG00000020953	0.240037488918242	0.807636916124921	0.0117313718868112	1	0.816569965475034
ENSMUSG00000026832	0.823117243133098	0.959933209518863	0.706205777976677	1	0.125470057386741
ENSMUSG00000028937	0.842153964359361	0.932993902796485	0.948887090360189	1	0.421298468582019
ENSMUSG00000034724	0.000122392930537714	0.0514628303270818	0.0207253608294178	1	0.0468491875475624
ENSMUSG00000034729	0.573331939336315	0.662705733751153	0.774956282030229	1	0.497591920798251
ENSMUSG00000035245	0.523929648288099	0.949916440597413	0.870652089017545	0.943702756206789	0.142943185623369
ENSMUSG00000047649	0.00203375930476127	0.471499764306333	0.550368052491921	1	0.112875879647428
ENSMUSG00000042524	0.331983457264511	0.381501645294094	0.58786615685733	1	0.974521077328032
ENSMUSG00000014303	0.508182914169383	NA	0.744324267315766	1	NA
ENSMUSG00000033538	0.56100404571139	0.624520598577641	0.665821561214615	0.988383132665999	0.980143605380644
ENSMUSG00000039745	0.782222639560449	0.999594436768677	0.825320635323644	1	0.722935113859111
ENSMUSG00000039840	0.923303886203118	0.320237596938284	0.93547533180944	1	0.33839731392864
ENSMUSG00000048120	4.23735532285732e-05	0.1217637227128	0.00261030947946665	0.981474873130992	0.031581543411421
ENSMUSG00000028899	0.0145596561262865	0.630033541596471	0.6216797935844	0.931667895603812	0.865645910411611
ENSMUSG00000005057	0.363980298181351	0.992890574814498	0.880841909675986	1	NA
ENSMUSG00000009876	0.205017282194699	0.171859056476756	0.27559182559055	0.881090650763668	NA
ENSMUSG00000071369	0.706625291347762	0.982756861478581	0.569672215901914	1	0.81017879013815
ENSMUSG00000019710	0.553535469546457	0.387636166016692	0.0565063144726929	1	0.00680368606361948
ENSMUSG00000082319	0.520795111123726	0.677900302173132	0.33649796520019	1	NA
ENSMUSG00000114755	0.0302944973319762	NA	0.811370893449658	0.832397247428611	NA
ENSMUSG00000064267	0.0519428222814773	0.210200782498031	0.821892381246144	1	0.469535286655543
ENSMUSG00000017716	0.260538639692502	0.83360752647835	0.883239297027539	1	0.903824806556053
ENSMUSG00000073002	0.503263762605311	0.983994847844769	0.981212543840673	1	0.819493863793128
ENSMUSG00000102671	0.503263762605311	0.983994847844769	0.981212543840673	1	0.819493863793128
ENSMUSG00000021215	0.00334397530045459	0.552227958205694	0.466482983596238	1	0.911379271769505
ENSMUSG00000028165	0.0808057473456315	0.0683625409211472	0.0437654841941756	1	0.499620228445628
ENSMUSG00000028484	0.675961213038826	0.91367445593171	0.77640285943074	1	0.207105469856606
ENSMUSG00000053931	0.0170440661308661	0.385472915068516	0.840952135865949	1	0.0442782959930486
ENSMUSG00000015672	0.620392521981829	0.959933209518863	0.809005236582745	1	0.0184819078194278
ENSMUSG00000022684	0.961291440579195	0.600935716146382	0.860136659902671	1	0.92543660299521
ENSMUSG00000024037	0.0331592395633627	0.576614720154137	0.807586174818244	1	0.230343860124758
ENSMUSG00000026389	0.854848383254046	NA	0.787948087386381	1	NA
ENSMUSG00000029610	6.62787747682551e-06	0.0271776388153853	0.112580629703923	1	0.939201785546461
ENSMUSG00000032508	0.0725780288744825	0.892110737110467	0.698269200557192	0.993457407266116	0.670201379166841
ENSMUSG00000105558	0.102930101902858	0.210379642970417	0.789602917364147	1	0.452173173118361
ENSMUSG00000037486	0.385777036621532	0.955655670138288	0.812774332512882	0.948814967098536	0.615044479528943
ENSMUSG00000039285	0.0593733868440329	0.154683471224619	0.238300780376485	1	0.401623176251008
ENSMUSG00000096336	0.564320281975811	0.988874109942129	0.895562228361683	0.613788476448783	0.506039523632758
ENSMUSG00000029468	0.269921597156407	0.05949184179933	0.567511357299851	1	0.898952421969781
ENSMUSG00000055629	0.796476460603162	0.988874109942129	0.375455691487615	1	0.70734436977533
ENSMUSG00000032112	0.331983457264511	0.871087967979788	0.809745419130279	1	0.733546056806242
ENSMUSG00000030180	0.633018875433712	0.776447280915417	0.630533243591958	0.944463627532996	0.657690913785014
ENSMUSG00000010830	0.00804093187184856	0.702110225519787	0.697105212598716	1	0.359166972837861
ENSMUSG00000021938	0.00592518563207641	0.00554011029099226	0.44176494373826	1	0.617851954762572
ENSMUSG00000028309	0.316964826809944	0.632996821402514	0.695509373095446	1	0.821533965118549
ENSMUSG00000029864	0.186758903511545	0.791361079051614	0.699255051144588	1	0.198239402187331
ENSMUSG00000042050	0.97349760783108	0.7869789201593	0.88498285099855	1	0.911239652066538
ENSMUSG00000031754	0.242779902481225	0.000477899216106319	0.0254232863379112	1	0.552255945867122
ENSMUSG00000018042	0.216177957093819	0.712403152804597	0.549021101076573	1	0.99457691913423
ENSMUSG00000035236	0.507743138595598	0.555399555808813	0.797968065937002	1	0.914689107699321
ENSMUSG00000021556	0.220744259975773	0.705580545958563	0.614725347428841	1	0.899810211918754
ENSMUSG00000009681	0.0636168350154907	0.395147632977358	0.0213796910311338	1	0.0653103715786133
ENSMUSG00000015980	0.241070535159675	0.945543031901013	0.962495755898246	1	NA
ENSMUSG00000028563	0.24225550844986	0.695857537591422	0.554032408663306	1	0.0985756151729103
ENSMUSG00000109336	0.595694906129865	0.712305313164173	0.457098777667963	1	0.965642166478897
ENSMUSG00000111011	0.241070535159675	0.945543031901013	0.962495755898246	1	NA
ENSMUSG00000024969	0.826029413068119	0.917638802227635	0.865051128118636	1	0.64539957560985
ENSMUSG00000021767	0.935854622752225	0.990351699407595	0.811370893449658	0.983915543918875	0.0292265892528249
ENSMUSG00000024135	0.845696271603862	0.987454519615686	0.701696110285012	0.688483051174461	0.989551201941444
ENSMUSG00000026875	0.407682511835507	0.761266437297743	0.0309954472969795	1	0.0217952887535054
ENSMUSG00000074886	0.429780796111387	0.59420800633874	0.461100225405586	1	0.693653085388684
ENSMUSG00000022389	0.555808361137044	0.83360752647835	0.838572688250616	0.631738010596839	0.815725832286397
ENSMUSG00000054400	0.00879110932459669	0.0352808345625339	0.0933078476089493	1	0.99457691913423
ENSMUSG00000051457	0.256853007520748	0.840788339736396	0.0759100602756291	0.993457407266116	0.0850349337814408
ENSMUSG00000021108	0.861588203631675	0.907863336680058	0.282071742105797	1	0.488250463555725
ENSMUSG00000079487	0.465190722546711	0.833113106789114	0.883542767483106	1	0.420198943148736
ENSMUSG00000025324	0.263719842620813	0.732222486407874	0.915963614444016	1	0.0752724968645346
ENSMUSG00000026577	0.85783413734737	0.832154587316269	0.653023280959862	0.98838839127885	0.895823944657944
ENSMUSG00000031913	0.899423436241052	0.703741138508011	0.796552102322068	1	0.226626859575591
ENSMUSG00000042202	0.524856824919246	0.715543422606912	0.955302233365864	1	0.0491313186409631
ENSMUSG00000028869	0.861046353752538	0.868081435347416	0.99524583053261	1	0.590414012467294
ENSMUSG00000018008	0.923088254628467	0.749677509699511	0.86688351419339	1	0.112875879647428
ENSMUSG00000027203	0.0182620121026929	0.220011701261296	0.320768080289153	1	0.793241451288554
ENSMUSG00000024369	0.476324777764301	0.972536302730739	0.416190584294886	1	0.945607164072155
ENSMUSG00000006095	0.373453481350977	0.812816674164302	0.67969243997806	1	0.294191844066216
ENSMUSG00000029551	0.335501835952851	0.588694185140331	0.903080683913549	0.869589986368862	0.294372905451771
ENSMUSG00000038141	0.97377134178	0.988874109942129	0.419190125404835	0.959014610149091	0.339339189364376
ENSMUSG00000072676	0.239696685783554	0.729428666265203	0.131225858742742	0.684255292153439	0.325091267581623
ENSMUSG00000020872	0.644787697201592	0.0122356117214839	0.156203421670985	1	NA
ENSMUSG00000050192	0.123253233073309	0.968503994985121	0.989545054284287	1	0.0982603875589432
ENSMUSG00000026017	0.692284179703752	0.923785120325819	0.807586174818244	1	0.513971878588123
ENSMUSG00000040888	0.0539189994848222	0.238191956614029	0.416190584294886	0.909895032881785	0.549119237003218
ENSMUSG00000033352	0.34781353811598	0.99931503041697	0.352367468058321	1	0.641501459524084
ENSMUSG00000052565	0.969616210092044	0.944148812926818	0.448490449938913	1	0.670201379166841
ENSMUSG00000064141	0.760360288561596	0.726971537352799	0.612915015589862	1	NA
ENSMUSG00000026347	0.993550305873408	0.952861274225359	0.843140872213946	1	0.852503407432489
ENSMUSG00000030741	0.185548927684606	0.99472333592066	0.811503652441669	0.962156301462547	0.056757914306188
ENSMUSG00000018849	0.252135591133352	0.919909169311888	0.404268681123612	1	0.960613389189884
ENSMUSG00000014771	0.37213978307721	0.81218572583865	0.48982046913534	1	0.957758700899303
ENSMUSG00000028525	0.953275253282048	0.953554875356236	0.563234613865609	0.836034454400147	0.174427808398734
ENSMUSG00000028435	0.443872444760285	0.372634852937426	0.39743129466397	1	NA
ENSMUSG00000026821	0.476324777764301	0.917638802227635	0.886033997335863	1	0.781213152197455
ENSMUSG00000025876	0.633865093916525	NA	0.906731315811688	1	NA
ENSMUSG00000023051	0.16137553801724	0.908476483990008	0.562915053714209	1	0.874471207132738
ENSMUSG00000019777	0.955909430243499	0.957352420189806	0.373395855281851	1	0.697960084040184
ENSMUSG00000076508	0.979795426768382	0.752903792752795	0.973247452163561	1	0.407459567179459
ENSMUSG00000026649	0.612595246474866	0.782806798181317	0.431882686762037	1	NA
ENSMUSG00000029156	0.398265978235147	0.471441197887017	0.860008287457489	1	0.0534349576524446
ENSMUSG00000033713	0.0303854257991179	0.592163610914709	0.141213792212439	1	0.886646615046077
ENSMUSG00000024299	0.962754255755778	0.899737531512641	0.713516164484503	0.72500940481209	0.649229079635264
ENSMUSG00000019944	0.88936643619803	0.862824680759534	0.883542767483106	1	0.984491656640654
ENSMUSG00000047221	0.969631820279612	0.587956643204806	0.977068232821912	1	0.47952416663709
ENSMUSG00000026384	0.895719051227835	0.959431789637507	0.944930800260483	0.988813639369893	0.91176133530302
ENSMUSG00000090946	0.0127695939757238	0.828000710332269	0.128906432680253	1	0.982955541885707
ENSMUSG00000030536	0.785673499317895	0.791769144411013	0.844917678047472	1	0.618985064020385
ENSMUSG00000032740	0.608266737442868	0.843989470111702	0.93547533180944	1	0.965642166478897
ENSMUSG00000031539	0.712956902262632	0.873998579176907	0.58200332171648	1	0.825166406569508
ENSMUSG00000045031	0.921667700938269	0.310333800499617	0.406427001615151	1	0.413786349541016
ENSMUSG00000005871	0.584119477341886	0.555039681038783	0.419350714469642	1	0.750619577971739
ENSMUSG00000028291	0.901835845621501	0.735374970325319	0.435965698554363	1	0.938472920379678
ENSMUSG00000037376	0.813168918696713	0.961026912033424	0.578754144183465	1	0.100276428577882
ENSMUSG00000040842	0.204599075334058	0.952861274225359	0.861318179918887	0.907469543910104	0.251387418303701
ENSMUSG00000066829	0.848184098946824	0.99931503041697	0.774875706462642	1	0.574559495471697
ENSMUSG00000023277	0.0256478220677729	0.834088755247015	0.40133891629454	0.447500022756497	0.366324200643627
ENSMUSG00000026470	0.00732220619264737	0.251858201270216	0.171038471968788	1	0.856765880079132
ENSMUSG00000019796	0.256043508045603	0.949431014160576	0.941351886161097	1	NA
ENSMUSG00000024338	0.753163088388855	0.83360752647835	0.0167055874354929	1	0.00967314897623781
ENSMUSG00000043008	0.00592518563207641	0.359226041895589	0.659637004982859	1	0.240188551739988
ENSMUSG00000052776	0.0149990070648065	0.181848723138876	0.275870670888863	1	0.968002191090855
ENSMUSG00000029687	0.0487638989063833	0.716573220193149	0.601503318180909	1	0.99457691913423
ENSMUSG00000033788	0.491274728457968	0.923353073155631	0.697443274255343	0.993457407266116	NA
ENSMUSG00000032038	0.368508851576797	0.952506989880738	0.669216602834357	1	0.984977072768776
ENSMUSG00000020116	0.181581337500971	0.829821008046023	0.644411321923407	1	0.438773390446631
ENSMUSG00000021697	0.553079200909567	0.872230623913583	0.00570060129513011	1	0.54781620698789
ENSMUSG00000038459	0.0143137706109635	0.298494178437342	0.0675748750342286	1	0.0332483441119748
ENSMUSG00000094724	0.147983632675456	0.822256993455321	0.87452465509276	1	0.537847461955772
ENSMUSG00000030516	0.955191133255479	0.952861274225359	0.951084000467958	1	NA
ENSMUSG00000037652	0.685745676327543	0.843989470111702	0.323337114207895	0.943702756206789	0.898466325311668
ENSMUSG00000020728	0.302775057720485	NA	0.332221997420666	1	NA
ENSMUSG00000021494	0.57782013070713	0.788010267864639	0.917764428425297	1	0.840822467829732
ENSMUSG00000024772	0.27026460963832	0.522287245434657	0.779728599867943	1	0.218591119783116
ENSMUSG00000025612	0.725014712000572	0.894530299957908	0.873087141202145	1	0.535834473412735
ENSMUSG00000036934	0.278127386485451	0.836868261647545	0.768962990171115	1	0.103379296972389
ENSMUSG00000107039	0.27026460963832	0.522287245434657	0.779728599867943	1	0.218591119783116
ENSMUSG00000005103	0.24225550844986	0.808737875077806	0.0444051948767076	1	0.129521965434008
ENSMUSG00000020801	0.471620022370604	0.776534860813818	0.745218168906839	1	0.0747753079094812
ENSMUSG00000022849	0.456983534582993	0.941049609836148	0.808415170632127	1	0.891164122646223
ENSMUSG00000043157	0.22018439058291	NA	0.866363003247811	1	NA
ENSMUSG00000060510	0.956783271739532	0.973603568425849	0.894145860590967	1	0.311174087437698
ENSMUSG00000030879	0.899824021153648	0.753865818490506	0.960349229113286	1	0.455135126528751
ENSMUSG00000034354	0.135231411682739	0.983994847844769	0.606943758284097	1	0.167080455294638
ENSMUSG00000038187	0.998922841015189	0.946537757290158	0.819984689292411	1	0.612954089522921
ENSMUSG00000041025	0.508570457562121	0.919835104037655	0.590563726790395	1	0.356994309470196
ENSMUSG00000016344	0.627916813974401	0.867164232102812	0.671848734816804	1	0.526394793992676
ENSMUSG00000079037	0.0222692970278006	0.221565654962777	0.232871362038437	1	0.0490795874860002
ENSMUSG00000093861	0.0287629715214958	0.807636916124921	0.901868515339008	1	0.816569965475034
ENSMUSG00000099974	0.000303444504312291	0.0515554888958305	0.292799061113777	1	0.227618326275413
ENSMUSG00000010358	0.215855220004417	0.695857537591422	0.928529665868982	1	0.496381250892338
ENSMUSG00000083121	0.535000213200601	0.866593463021353	0.705360155594419	1	NA
ENSMUSG00000046808	0.175379663337715	0.775609779350689	0.93988221402876	1	0.488540451771473
ENSMUSG00000019373	0.843069358933361	0.982756861478581	0.951905183537924	1	0.965642166478897
ENSMUSG00000020000	8.902278785155e-10	0.0342269978274863	0.302440362966648	1	0.0127659439986828
ENSMUSG00000022228	0.880303928791816	0.990938801317677	0.885706401848588	1	0.643066938376594
ENSMUSG00000022889	0.517122508672071	0.701286936967853	0.802040951228125	1	0.0552766541590926
ENSMUSG00000024812	0.343916753880651	0.964346608071859	0.571207799611613	1	0.980051353573607
ENSMUSG00000053253	0.779353558318202	0.917638802227635	0.903080683913549	1	0.271507054548914
ENSMUSG00000058692	0.856981432712302	NA	0.628584273674742	1	NA
ENSMUSG00000004677	0.907787512396241	0.91367445593171	0.340448275570266	1	0.774181101639122
ENSMUSG00000047821	0.475136577993863	0.981588334574232	0.894145860590967	1	0.321034685676347
ENSMUSG00000064326	0.2730102730656	0.948691626084586	0.967105506751645	0.935214079005769	0.675184926027624
ENSMUSG00000003882	0.0334432290189475	0.854529916785954	0.0354045693104445	0.890235748434518	0.451915777257639
ENSMUSG00000041132	0.957219169406512	0.461906232992515	0.543934230849814	0.909895032881785	0.000282320599173639
ENSMUSG00000066621	0.98283322814151	0.992503615871166	0.114707655100617	1	0.316386731298079
ENSMUSG00000024939	0.359963524175116	0.986747040873169	0.538751813737542	0.926489581889714	0.285928519299915
ENSMUSG00000074452	0.753252543672603	NA	0.938968564865318	1	NA
ENSMUSG00000019794	0.53628719423661	0.776110329462663	0.689355329613637	1	0.657690913785014
ENSMUSG00000057836	0.697820981976299	0.875418452134905	0.746569011948749	0.863032735112031	0.64866030742245
ENSMUSG00000001700	6.2808617013122e-08	0.0399363570565959	0.687056725590478	1	0.368083569515221
ENSMUSG00000021557	0.49642087747979	0.818787806318932	0.981943627327094	1	0.745011663486202
ENSMUSG00000028838	0.175028252685205	0.821898623435029	0.244195635022915	1	0.816098983581523
ENSMUSG00000041939	0.677087102360146	0.820025802427928	0.915626860567082	1	0.956296512137211
ENSMUSG00000028811	5.78123707226444e-05	0.0117845371425564	0.603301100038949	1	0.802870687180219
ENSMUSG00000024404	0.863549840340355	0.576634281356413	0.61408841920358	1	0.98150012920341
ENSMUSG00000006611	0.76280229695313	0.381501645294094	0.15749256657103	1	0.816569965475034
ENSMUSG00000024533	0.000505012672217366	0.057571185809569	0.648681505272434	1	0.813853697163671
ENSMUSG00000027186	0.336314993654232	0.997067044807907	0.72743670779539	1	0.594642933890864
ENSMUSG00000032324	0.791850422477401	0.810955879830788	0.452606537563028	1	0.000281509309024188
ENSMUSG00000034041	0.00232751434370582	0.149749488174279	0.298559121433423	0.981215522957108	0.980225558690599
ENSMUSG00000038975	0.635958635213497	0.757723094114389	0.958713149057657	1	0.68745719593494
ENSMUSG00000056305	0.0198614856198246	0.862890652502219	0.570559975515387	1	0.799307150707141
ENSMUSG00000058706	0.595331344968411	0.818787806318932	0.722781152238975	1	0.554776993968039
ENSMUSG00000061755	0.847361322785142	0.964346608071859	0.78174002776324	1	0.421283069938455
ENSMUSG00000073559	0.750170008179798	0.788325982831529	0.47153874838615	1	NA
ENSMUSG00000104250	0.0198614856198246	0.862890652502219	0.570559975515387	1	0.799307150707141
ENSMUSG00000108680	0.595331344968411	0.818787806318932	0.722781152238975	1	0.554776993968039
ENSMUSG00000003119	0.68466450763288	0.627495158787765	0.156409294333491	1	0.314908908636017
ENSMUSG00000004637	0.647329675382124	0.476046316125678	0.920981779621038	0.959014610149091	0.25853587020652
ENSMUSG00000039474	0.247435571639362	0.975119899226278	0.105629335001782	1	0.450860500773254
ENSMUSG00000052949	0.039942283905066	0.628796838127571	0.776089020238221	1	0.985025210730054
ENSMUSG00000022469	0.143285466960357	0.815227207558826	0.0989624340418945	1	NA
ENSMUSG00000024654	0.108915052296045	0.277643325642724	0.320993500866723	1	0.00129915254979236
ENSMUSG00000026113	0.553098090253702	0.491569148862136	0.915093001264828	1	0.495624608992239
ENSMUSG00000052353	0.910459250026409	0.51155898785013	0.648835524984488	1	NA
ENSMUSG00000060261	0.020000965514413	0.651203956788692	0.453411279138294	1	0.574800602794627
ENSMUSG00000096459	0.64100772833035	0.729724096529493	0.558704499799363	1	0.456881750729722
ENSMUSG00000043587	0.346127889993648	0.256927239435211	0.254900446623775	1	0.768247191592147
ENSMUSG00000024132	0.694284528871924	0.686317450355102	0.0909407086455774	1	0.0132576254136507
ENSMUSG00000029804	0.0921417839758773	0.588694185140331	0.0119537587315651	1	0.98269104781583
ENSMUSG00000034329	0.0896765688051244	0.905557282385547	0.408178840642214	1	0.486145524138858
ENSMUSG00000018405	0.0241522493950259	0.637161905097475	0.479250286532309	1	0.912129314038491
ENSMUSG00000020573	0.00211193015998828	0.322420701193278	0.692843938233722	0.869589986368862	0.393859422201017
ENSMUSG00000027737	0.416821811430929	0.836589636276742	0.530974483027974	1	0.28293334351301
ENSMUSG00000030934	0.0896805157688583	0.568979962337754	0.172143717975172	1	0.333512855759774
ENSMUSG00000031627	0.991112717968057	0.987219757230337	0.812774332512882	1	0.862117667220163
ENSMUSG00000055538	0.866707989582343	0.795946027477857	0.401034160102935	0.716932319476115	0.455934112170537
ENSMUSG00000032549	0.716792348357078	0.355297495621166	0.981212543840673	1	0.716547240912288
ENSMUSG00000033487	0.335980641716646	0.535002874808286	0.208124386360748	1	0.639620325938528
ENSMUSG00000000486	0.380240045741775	0.685762315083706	0.980706384379601	1	0.917245825390363
ENSMUSG00000004054	0.86600763218201	0.694744814229162	0.623730561753268	1	0.862117667220163
ENSMUSG00000031304	0.0232158352593462	0.608556588016069	0.512854156064735	1	0.98150072375165
ENSMUSG00000024521	0.533819427796185	0.678866551810307	0.783635483465422	0.930534744829619	0.426998476913999
ENSMUSG00000030921	0.000129292851201798	0.185328697774664	0.745113610365757	1	0.942608080785694
ENSMUSG00000040843	0.718369706082091	0.424830416512985	0.262543872302683	1	0.004211646427897
ENSMUSG00000062908	0.771330812229257	0.949347037919064	0.946762355046921	1	0.88090544729724
ENSMUSG00000026427	0.80662186647344	0.945543031901013	0.948267693912843	0.869589986368862	0.973631928286262
ENSMUSG00000024169	0.296947430667542	0.433689679226264	0.208124386360748	1	0.961229221311757
ENSMUSG00000029185	0.726997199226207	0.816993507307365	0.673884211732618	0.825662455874831	0.193637010636098
ENSMUSG00000046792	0.815716022057063	0.905192064474312	0.744944402942599	1	0.3736067874145
ENSMUSG00000020376	0.0583531789498998	0.414522336043809	0.616950045227499	1	0.562593670613573
ENSMUSG00000007021	0.0351881512792787	0.749677509699511	0.126239090375016	1	NA
ENSMUSG00000090124	0.776450609736571	0.877156797491805	0.942467537217992	1	NA
ENSMUSG00000064341	0.8162484028561	0.795946027477857	0.336667201470339	0.962156301462547	0.134021372681263
ENSMUSG00000109901	0.184474775676625	0.603177821154604	0.633446769672747	1	0.321034685676347
ENSMUSG00000020570	0.623493975884042	0.992918995142175	0.677326026817467	1	0.982877194941853
ENSMUSG00000007458	0.453488534964572	0.823508602442512	0.883737729253565	1	0.551671349746274
ENSMUSG00000027185	0.471737339447687	0.980759383403538	0.458275678313487	1	0.578879150926694
ENSMUSG00000020747	0.329219459872623	0.831850511295432	0.454877092248459	0.836102790790073	0.21098526949618
ENSMUSG00000032602	0.635650812400698	0.677900302173132	0.936996848041021	1	0.0740011505932429
ENSMUSG00000026663	0.804140857156083	0.93489060979338	0.529149861461464	1	0.753235263007644
ENSMUSG00000031959	0.933705495179046	0.568966650561407	0.998295148941744	1	0.965642166478897
ENSMUSG00000034659	0.0130388082210795	0.476046316125678	0.0152456296200179	0.741324971035322	0.931985183642169
ENSMUSG00000023938	0.198612487557698	0.501165847047178	0.420174909508797	1	0.869128432176159
ENSMUSG00000048222	0.910429728321835	0.962914546160754	0.847729312220197	1	0.83295293160036
ENSMUSG00000041645	0.0480537899039782	0.646482422380038	0.885706401848588	1	0.955755428122273
ENSMUSG00000022013	0.826029413068119	0.720276534370191	0.787948087386381	0.993457407266116	0.413769164131922
ENSMUSG00000006169	0.785673499317895	0.961543908662898	0.822162653319518	1	0.353834975393193
ENSMUSG00000026646	0.746982281721097	0.896930225326985	0.676495120493316	1	0.933641968712188
ENSMUSG00000026923	0.586136217668215	0.94963045105443	0.214894505102384	1	0.191512340787949
ENSMUSG00000031162	0.236339915014423	0.855251871144402	0.266604582144561	1	NA
ENSMUSG00000034290	0.573331939336315	0.298004003559194	0.470796929535361	0.598987687706371	0.517270827807696
ENSMUSG00000032712	0.0164863885750991	0.641966706199743	0.367086457956207	0.900867546351049	0.513254516981078
ENSMUSG00000024695	0.209387114496185	0.988293500289	0.237387066956642	1	0.574821893048807
ENSMUSG00000096410	0.742668401206223	0.983994847844769	0.986834880797295	0.869589986368862	NA
ENSMUSG00000020189	0.3922642337161	0.746524700713441	0.578444741078228	1	0.499829778810399
ENSMUSG00000037239	0.8162484028561	0.99849992888133	0.0652263036111948	0.869589986368862	0.961298829822609
ENSMUSG00000056899	0.806863844035364	0.923552751659208	0.886426697693273	1	0.0747753079094812
ENSMUSG00000032010	0.817473693356994	0.749677509699511	0.951667753144463	1	0.965642166478897
ENSMUSG00000044734	0.66052547341025	0.832056179868411	0.767031379925405	0.692629574779352	0.236804534931226
ENSMUSG00000022554	0.115507812013235	0.730568368202725	0.35312443301621	0.67833694551265	0.991751941952601
ENSMUSG00000055652	0.768217040192541	0.803917172716952	0.803918891635942	0.947158463895438	0.16822639384298
ENSMUSG00000023008	0.138453343206907	0.561403428021739	0.98617292004788	0.692629574779352	0.593847471354131
ENSMUSG00000026723	0.430219537173614	0.948551760490089	0.991275227352869	1	0.883391203968437
ENSMUSG00000022462	0.700826274582088	0.310575372068935	0.415351082385248	1	0.17595794619487
ENSMUSG00000026260	0.461122468024509	0.923353073155631	0.977847634269165	0.909895032881785	0.0849818312063079
ENSMUSG00000064370	0.954747214672962	0.902685121481575	0.48485432528807	0.962156301462547	0.081091879006885
ENSMUSG00000026114	0.181399281819644	NA	0.957272573848556	1	NA
ENSMUSG00000038025	0.627970670786366	0.992890574814498	0.467899815314209	1	0.923271978443127
ENSMUSG00000053536	0.252920481552233	0.774985003137578	0.976265599065605	1	0.781428426101026
ENSMUSG00000021198	0.986115260967197	NA	0.658029974753474	1	NA
ENSMUSG00000026787	0.526202940938231	0.836868261647545	0.689326200210159	1	NA
ENSMUSG00000094546	0.475179252861992	0.932747120804902	0.846714253917372	1	0.866104390211336
ENSMUSG00000017493	7.33029515692598e-17	0.00234480384706583	0.011633939050206	1	0.450084276689266
ENSMUSG00000001576	3.88776210691996e-07	0.00311126568573904	0.0402635574658954	0.72500940481209	0.456162823967066
ENSMUSG00000021044	0.468478191390103	0.976720561634971	0.949451822817544	1	0.159727653295075
ENSMUSG00000020741	0.155387719554929	0.970544761210063	0.678613263472348	1	0.80840411968123
ENSMUSG00000027985	0.166677327205821	0.478359857795359	0.569194382949366	1	0.0509386000358983
ENSMUSG00000020015	0.911771081163495	0.982183174562284	0.756791061102485	1	0.891821627538747
ENSMUSG00000026941	0.419250433282711	0.055922101636479	0.35312443301621	1	NA
ENSMUSG00000038102	0.476651606666236	0.959431789637507	0.154873005352408	1	0.0364632288398862
ENSMUSG00000018820	0.225353531076119	0.979017187067875	0.910918055406061	1	0.721646763601225
ENSMUSG00000003348	0.499635533099782	0.930787835089483	0.510195871548253	1	0.361292159168806
ENSMUSG00000024727	0.493049181538567	0.620216560379097	0.910918055406061	1	NA
ENSMUSG00000025701	0.842568831265267	0.937317283287989	0.984281381657072	1	NA
ENSMUSG00000029328	0.795966773523746	0.994809812621966	0.960503939321547	1	0.303925805120499
ENSMUSG00000031880	0.0136925194265771	0.0946999245660088	0.189605144930661	1	0.000282320599173639
ENSMUSG00000027901	0.946203481466274	0.988874109942129	0.578526822195861	1	0.371663982822414
ENSMUSG00000023353	0.0843354954289505	0.816585200247421	0.499999321235658	1	0.537494984651943
ENSMUSG00000034473	0.936756636712728	0.88493386867897	0.307165684612845	1	0.901514960808451
ENSMUSG00000028433	0.0303854257991179	0.854529916785954	0.841348844671596	1	0.736770215118751
ENSMUSG00000022995	0.612084310333154	0.642755168358596	0.000198334611938874	0.952801572058525	0.856248015158699
ENSMUSG00000026581	0.000642691159057082	0.220011701261296	0.000169671003210436	0.38247132272188	0.149918794239444
ENSMUSG00000022913	0.00238856479985288	0.121931381763345	0.0433149728255865	1	0.205591234935346
ENSMUSG00000068015	0.962469371677967	0.979017187067875	0.408464107907423	1	0.934758989453625
ENSMUSG00000026966	0.160776806403555	0.669922155861855	0.434151932740246	1	0.648479778823875
ENSMUSG00000021565	0.000945039678721763	0.552227958205694	0.156409294333491	1	0.00241929464892912
ENSMUSG00000022957	0.704021998248349	0.473515170366937	0.922372221891526	1	0.994488882837313
ENSMUSG00000029060	0.211893625350423	0.950982465821815	0.976103404095434	1	0.835890506329317
ENSMUSG00000029910	0.154714714055801	0.7869789201593	0.598783451027954	1	0.737134979085683
ENSMUSG00000038793	0.958612725564981	0.868255662763433	0.406427001615151	1	0.884462862080517
ENSMUSG00000040229	0.960939006673649	0.231038575947061	0.538643123089728	1	0.331962421174851
ENSMUSG00000028266	0.0087281914817235	0.910220380918068	0.395852301133852	1	0.769653424786428
ENSMUSG00000051224	0.674415310452829	0.833271866606347	0.645392338087145	1	0.80933524518201
ENSMUSG00000024091	0.723620289791496	0.694744814229162	0.66888293837405	1	0.239060770557728
ENSMUSG00000050555	0.682426539190534	0.919296748861737	0.728135501331089	1	0.680884009709675
ENSMUSG00000051190	0.826327897759959	NA	0.76258203468122	1	NA
ENSMUSG00000049493	0.32467864169236	0.911195463813329	0.950712697843134	1	NA
ENSMUSG00000052906	0.723599934398031	0.969329986650639	0.689887848254577	1	0.80810564445439
ENSMUSG00000038422	0.328413076715821	0.677900302173132	0.698978891552451	1	0.984295771014127
ENSMUSG00000041609	0.0203481714342271	0.168873122842184	0.0271047495228345	0.948814967098536	0.25486344476828
ENSMUSG00000079427	0.315845597663111	0.886419188141778	0.281798481369086	1	0.777530893868788
ENSMUSG00000017639	0.00207412598882501	0.098868035776279	0.0933078476089493	1	0.06883981025133
ENSMUSG00000095007	0.196768017764252	0.894412821318172	0.977847157338034	1	0.680197355244949
ENSMUSG00000060509	0.00210899528705424	0.098833181918393	0.0223426990531662	1	0.298904701183972
ENSMUSG00000041891	0.563534567670241	0.785029240385585	0.981212543840673	0.993457407266116	0.267947720097777
ENSMUSG00000021127	2.29183241845998e-06	0.0279699855547941	0.0533227664702429	1	0.128247492840854
ENSMUSG00000022965	0.671099057914837	0.996156346506894	0.495450828824884	1	0.140445117755714
ENSMUSG00000028163	0.0784635125150932	0.107910161247816	0.0853523844961255	0.537049001552937	0.838858279937623
ENSMUSG00000029223	0.00946308097198175	0.219420289958716	0.886426697693273	1	0.721621704458522
ENSMUSG00000041625	0.319895125464454	0.703925050823698	0.739514510393499	1	0.523345027254423
ENSMUSG00000021939	0.096711574402669	0.565397640303152	0.648811289030644	1	0.44197545324735
ENSMUSG00000027361	0.00266538194179192	0.448205713010214	0.574892051258586	1	0.428319373146275
ENSMUSG00000001021	0.918467473307621	0.256273562589911	0.977590862388311	1	0.0780848396206225
ENSMUSG00000022912	0.184474775676625	0.794970926447889	0.10289998561389	1	0.71079545244355
ENSMUSG00000031311	0.897641476989273	0.981728756970235	0.0412282971972116	1	0.535524121190984
ENSMUSG00000000827	0.154488250004547	0.695185042095325	0.981212543840673	1	0.426998476913999
ENSMUSG00000029343	0.0152315041586118	0.805099177058392	0.00958164919409112	1	NA
ENSMUSG00000091366	0.227843719536838	0.987219757230337	0.678784226034284	1	NA
ENSMUSG00000040435	0.760642231876162	0.904034780680056	0.809042009245356	1	0.405130244407617
ENSMUSG00000023169	0.86127138903005	0.812801233529366	0.832696068990284	1	0.0215492752334938
ENSMUSG00000076760	0.8010755163844	NA	0.863858035032806	1	NA
ENSMUSG00000090173	0.107803847693879	0.80022366061673	0.422843682673019	1	NA
ENSMUSG00000054074	0.573331939336315	0.899625024892168	0.876957907949798	1	NA
ENSMUSG00000040423	0.6579660012946	0.919296748861737	0.658029974753474	1	0.169396472537078
ENSMUSG00000020538	0.0295188577360398	0.552227958205694	0.545591416334525	1	0.135185389446569
ENSMUSG00000018565	0.721509747458352	0.942958760252176	0.753026959115065	0.982789255611563	0.319553323574231
ENSMUSG00000027953	0.658160489544335	0.958302740679128	0.818400877155019	1	0.292687714816794
ENSMUSG00000002064	0.0115814887302135	0.171956893671474	0.00273487410887188	1	0.54221845057378
ENSMUSG00000024811	0.474368780334937	0.880103578986837	0.414057241528094	1	0.984977072768776
ENSMUSG00000040213	0.86593207684872	0.831348461518512	0.861352619005355	0.944911160337332	0.80810564445439
ENSMUSG00000095296	0.502715014135381	0.730483219274286	0.949789711671697	1	NA
ENSMUSG00000019996	0.0982090830294015	0.968929444320952	0.744777743674247	0.869589986368862	0.355358703973891
ENSMUSG00000054675	0.471208828411419	0.916978637773817	0.624060752812565	1	0.956579225443918
ENSMUSG00000062121	0.820704767761125	0.916978637773817	0.339184747999653	1	NA
ENSMUSG00000079186	0.99406162104113	0.910220380918068	0.518341857894387	1	0.00122947607275034
ENSMUSG00000026116	0.0547800057832376	0.441042843405533	0.796130836698041	1	0.741659105805135
ENSMUSG00000047193	0.573016539647121	0.685832640527709	0.612399818811904	1	0.418939959225898
ENSMUSG00000030717	0.086242502602512	0.628796838127571	0.827382264873106	1	0.698761740377402
ENSMUSG00000028521	0.944436369473792	0.974100637263932	0.787948087386381	1	0.523312084711786
ENSMUSG00000030365	0.493049181538567	0.956649853925925	0.665761212578402	1	0.973063119669862
ENSMUSG00000038462	0.350057741624234	0.915459423097938	0.710300125952463	0.568087556427277	0.0698504843169938
ENSMUSG00000038604	0.499719416216542	0.73499106502821	0.613243583614526	1	0.454342931212318
ENSMUSG00000020397	0.975378638088945	0.702110225519787	0.93547533180944	1	0.98284940871788
ENSMUSG00000001517	0.683082694087701	0.464703327539565	0.62459090362011	1	0.426998476913999
ENSMUSG00000046034	0.702653254943927	0.896930225326985	0.854810589189303	1	0.5109240619062
ENSMUSG00000051285	0.415378973036112	0.990574684908838	0.929311229402039	1	0.905796278158608
ENSMUSG00000064363	0.759843117954056	0.850211273530171	0.000354313668316798	1	0.195726841149397
ENSMUSG00000076498	0.0793944959629364	0.80451373991818	0.619934799979456	1	0.481741475503257
ENSMUSG00000065990	0.56039005204344	0.920690194817602	0.701696110285012	1	0.958880338209406
ENSMUSG00000031633	7.03894508222855e-05	0.107074842816103	0.0965570139675718	0.371449510032078	0.947342797432885
ENSMUSG00000001663	0.578967269227191	0.752903792752795	0.516029469596904	1	0.784620021590593
ENSMUSG00000026478	0.969616210092044	0.923026885546021	0.804788405217486	1	0.796133856178877
ENSMUSG00000036632	0.760423336443262	0.991226804414333	0.237544011408306	1	0.818070620634029
ENSMUSG00000056763	0.979264761597278	0.877165956385652	0.0468334548712466	0.884839342777244	0.769919032202856
ENSMUSG00000021550	0.967563874646972	0.907036019027019	0.786431435715608	1	0.627696372296574
ENSMUSG00000096656	0.765613118069092	0.544037869557712	0.203244577851959	1	NA
ENSMUSG00000016496	0.000122475841491133	0.00784110296181609	0.0861193789699742	1	0.0385345383002241
ENSMUSG00000022394	0.148698282743092	0.818787806318932	0.899399442178203	0.537049001552937	0.339339189364376
ENSMUSG00000079363	0.806863844035364	0.943110069629942	0.943028808422148	1	0.454428559034366
ENSMUSG00000020638	0.915285529820867	0.91367445593171	0.912728671540355	1	0.670515955292742
ENSMUSG00000022610	0.486496162034332	0.394953575695807	0.392550145143912	1	NA
ENSMUSG00000042978	0.720653601206603	0.266589720289766	0.0699438398173391	1	NA
ENSMUSG00000032589	0.336164232164027	0.940431537510025	0.886033997335863	1	0.50816897230395
ENSMUSG00000037217	0.918695451562334	0.960704842328997	0.765848703418236	1	NA
ENSMUSG00000033009	0.419436412319855	0.982756861478581	0.943028808422148	0.959468541005694	0.597425719151263
ENSMUSG00000034613	0.732727574360196	0.876721001640791	4.90645553844802e-11	1	0.395066155981152
ENSMUSG00000038005	0.0465021190546244	0.988874109942129	0.608037209963552	1	0.436469928238934
ENSMUSG00000017615	0.661621545927129	0.90740294305337	0.947181357164276	1	0.996063985694025
ENSMUSG00000003779	0.347485735444941	0.763962725123441	0.230719326055852	1	0.993405770943534
ENSMUSG00000018651	0.856729931400699	0.970470427838467	0.676101330911233	1	0.59362084391812
ENSMUSG00000028403	0.291330987480054	0.121612474109469	3.05153391003111e-05	0.841967083151234	0.60528944814025
ENSMUSG00000030598	0.00355179929502536	0.0829401881090765	0.236888665723383	1	0.768971922448033
ENSMUSG00000066877	0.00227957698167075	0.197022757752788	0.805933282992632	1	0.175964043831048
ENSMUSG00000027364	0.858612932806129	0.812801233529366	0.952267495339044	1	0.66795281653587
ENSMUSG00000032387	0.485954909615241	NA	0.704106002160677	0.993457407266116	NA
ENSMUSG00000033054	0.603602335706338	0.737437264421644	0.822546616493212	1	0.647424513331295
ENSMUSG00000059714	0.0801052818017775	0.187037523232059	0.278773672384431	1	0.514057134306754
ENSMUSG00000035232	0.00147659801530544	0.00849111620199753	7.30999541776898e-06	1	0.80933524518201
ENSMUSG00000030660	0.301428967382949	0.81537472148086	0.697443274255343	0.520435522995924	0.151924933216133
ENSMUSG00000022048	0.838374029990679	0.992890574814498	2.31022329469784e-06	1	0.944541691334634
ENSMUSG00000034111	7.78822952226171e-05	0.3014395479731	0.659448098214274	1	0.770733063247456
ENSMUSG00000029030	0.21202647935344	0.684852029827107	0.858730704930202	1	0.942889229114402
ENSMUSG00000026946	0.00600317065731835	0.89935698539547	0.360561200005826	1	0.566763979497809
ENSMUSG00000060121	0.690659150856421	0.988366068310399	0.995059701630259	1	0.191567956202415
ENSMUSG00000022339	0.964721023100661	0.967425268424605	0.324199646845054	0.993457407266116	0.373205317991633
ENSMUSG00000026715	0.491531274904046	0.849181101179657	0.572462522759415	1	0.72079298494297
ENSMUSG00000030035	0.498634456440151	0.923082808459038	0.826203828100366	1	0.893615820484095
ENSMUSG00000035208	0.0360706873461409	0.962053364926261	0.954931556947381	1	0.722214870793015
ENSMUSG00000038774	0.742668401206223	0.44292192396553	0.828142964395403	1	0.829735768438989
ENSMUSG00000043602	0.778417695730037	0.994951507328938	0.697443274255343	1	0.932332440444047
ENSMUSG00000004535	0.938914618561582	0.955655670138288	0.72915189791326	1	0.495828528789429
ENSMUSG00000031604	0.03118408891592	0.345210850744248	0.787948087386381	1	0.645055063428066
ENSMUSG00000036880	0.138340706922171	0.570676305096481	0.314458960751688	1	0.0752724968645346
ENSMUSG00000063410	0.00704735976468593	0.405899836891169	0.262168834836184	1	0.991710965361616
ENSMUSG00000009647	0.154714714055801	0.250153221053895	0.678784226034284	1	0.92633226899911
ENSMUSG00000022092	0.898009427170777	0.702024423575665	0.498782294371848	1	0.116526097687349
ENSMUSG00000095794	0.373964682340314	0.953533013981956	0.568001922333293	1	0.19822902969774
ENSMUSG00000002768	0.407793383906427	0.714677985433604	0.525539850103052	1	0.299038039429973
ENSMUSG00000036986	0.0609698367898589	0.527145595827563	0.990247885099457	0.777054321983617	0.691514217149723
ENSMUSG00000026219	0.387189758748061	0.848201255350617	0.2717735227301	0.716265414974083	0.857260625350122
ENSMUSG00000028161	0.178100817921052	0.778664965831507	0.142759328075007	1	0.0975819435580295
ENSMUSG00000034518	0.955372207285548	0.956132132275847	0.0190807528978771	0.994071859734923	0.785437315942432
ENSMUSG00000024070	0.205980480990441	0.631641097915116	0.670486304915784	1	0.404877774124711
ENSMUSG00000029821	0.100341673454677	0.605455414237591	0.428213061029021	1	0.959676041382
ENSMUSG00000105103	0.733274322688018	0.323327786340759	0.942429834210075	1	NA
ENSMUSG00000041598	0.661178670084417	NA	0.485707191625917	1	NA
ENSMUSG00000029534	0.928912480286002	0.992979869362088	0.987005811036375	1	0.0123391516262363
ENSMUSG00000040433	0.857324879746797	0.865057126078412	0.829975627073994	1	0.904921056611217
ENSMUSG00000023328	0.641563256664225	NA	0.744628819021472	1	NA
ENSMUSG00000003068	0.355897579855323	0.930224829826781	0.740647907451129	0.884839342777244	0.522046824747218
ENSMUSG00000074743	0.92249726653443	0.892673937195863	0.72792059037162	1	NA
ENSMUSG00000017176	0.00116292293995824	0.782034210685922	0.690293564282909	0.948814967098536	0.340903416460439
ENSMUSG00000000441	0.576615788680614	0.988293500289	0.924666488662875	1	0.534106755411457
ENSMUSG00000034484	0.00318954208148582	0.438093183188606	0.981212543840673	1	0.360393859231435
ENSMUSG00000056367	0.0789682098991701	0.91199346248203	0.943028808422148	1	0.829555788527302
ENSMUSG00000053436	0.689545621565509	0.575988708321939	0.462017442260806	1	0.200438223766858
ENSMUSG00000003282	0.282781537399276	0.844909449254342	0.38189056670706	1	NA
ENSMUSG00000031153	0.776893137922789	0.785483454827181	0.786428898259503	1	0.883330204134728
ENSMUSG00000034854	0.990298516956461	0.982756861478581	0.966078956599708	1	NA
ENSMUSG00000042992	0.829218778729601	0.948691626084586	0.954931556947381	1	0.627483251065138
ENSMUSG00000055932	0.622227862971567	0.880103578986837	0.981848597455904	1	0.717266329242811
ENSMUSG00000062867	0.920691563075706	0.981472385042232	0.116257600982486	1	0.410245662556249
ENSMUSG00000029640	0.775906547112999	0.850211273530171	0.981212543840673	0.901212166867309	0.381344026396698
ENSMUSG00000028618	0.0254275118010598	0.633705376221395	0.75654501505394	1	0.0357653224917201
ENSMUSG00000031545	0.0218806306621197	0.788968820956116	0.237544011408306	0.692629574779352	0.443931694691892
ENSMUSG00000021929	0.68618056643803	0.716573220193149	0.671848734816804	1	0.655903605253229
ENSMUSG00000024669	0.744261292241873	0.764207905416174	0.697971100948037	0.458576681734903	0.353834975393193
ENSMUSG00000031402	0.817170602538708	0.770292129611059	0.701222844754441	1	0.985656171932209
ENSMUSG00000035890	0.00303383414377221	0.419116419604055	0.958883509738044	1	0.699479381350518
ENSMUSG00000038372	0.289503248313337	0.99931503041697	0.873520094071233	1	0.377660220741418
ENSMUSG00000022899	0.868723321587746	0.908476483990008	0.516939668510605	1	0.900419951647012
ENSMUSG00000037608	0.606242859533471	0.913176199411384	0.741891462081688	1	0.979865200081712
ENSMUSG00000064354	0.654914733627811	0.976720561634971	0.0210969954761795	1	0.645456738467329
ENSMUSG00000089687	0.144962656353854	0.574020321195126	0.299568293759618	1	NA
ENSMUSG00000061079	0.727304367204873	0.684852029827107	0.786923017760595	1	0.216397821158613
ENSMUSG00000076475	0.548571437195374	0.740306699644473	0.915093001264828	1	0.973631928286262
ENSMUSG00000049047	0.825913576462818	0.99768864305333	0.782057946312086	1	0.782644979386134
ENSMUSG00000070697	0.364213773638366	0.950982465821815	0.847729312220197	1	0.866104390211336
ENSMUSG00000093752	0.303415821984183	0.478359857795359	0.751162276606364	0.931667895603812	0.307881449810669
ENSMUSG00000013858	0.968883036402056	0.993957137256695	0.370743736781719	1	0.552123914815101
ENSMUSG00000037845	0.693947583458637	0.949347037919064	0.516085250340036	1	0.109255029040661
ENSMUSG00000050921	0.810467977576029	0.94699349543385	0.729305230149376	0.929473656953972	0.322803561115774
ENSMUSG00000022594	0.968883036402056	0.726971537352799	0.945389111210394	1	NA
ENSMUSG00000029406	0.0893366484936583	0.300867749877576	0.559019185234112	1	0.844070367844512
ENSMUSG00000031591	0.642630185942396	0.917638802227635	0.933442874205593	1	0.279645364444809
ENSMUSG00000008822	0.250139118291408	0.916978637773817	0.808662299722525	1	0.942229368400653
ENSMUSG00000030291	0.289503248313337	0.896930225326985	0.66888293837405	0.951708346856712	0.436469928238934
ENSMUSG00000029102	0.648425529638846	0.631351937136606	0.421947381569123	1	NA
ENSMUSG00000050188	0.474944830676878	0.616850813400049	0.545480339697002	1	0.521746643913514
ENSMUSG00000033355	0.587544822464393	0.919296748861737	0.672661420477985	1	NA
ENSMUSG00000006395	0.215509858353951	0.94184328241497	0.941351886161097	1	0.0872609375394751
ENSMUSG00000029227	0.934901165150052	0.48583454476787	0.960760995964902	0.976938223838181	0.539200409350435
ENSMUSG00000035164	0.0584646148535083	0.83360752647835	0.120985372931592	1	0.373205317991633
ENSMUSG00000027490	0.00394768255687979	0.78203815131989	0.999653972382002	1	0.630438376794331
ENSMUSG00000061136	0.553714168389887	0.988366068310399	0.938870650344015	1	0.458509858500657
ENSMUSG00000033933	0.023756045528261	0.223047732744747	0.32117606095913	1	0.110008667332634
ENSMUSG00000066090	0.203173677882056	0.785029240385585	0.333457820206131	1	NA
ENSMUSG00000095990	0.631737994952225	0.910220380918068	0.803918891635942	1	0.721803395944829
ENSMUSG00000050394	0.0205355736445417	0.910220380918068	0.179661129222308	1	0.267232983310361
ENSMUSG00000003226	0.184474775676625	0.706046224813774	0.531112493438207	0.684360573899203	0.17595794619487
ENSMUSG00000028049	0.483344014391253	0.446017733859534	0.946391718654357	1	0.842968573069048
ENSMUSG00000031201	0.855573129485601	0.566776662033389	0.983152575223529	1	0.847731309141842
ENSMUSG00000031948	0.311528650563319	0.692733205975867	0.0271619877270351	1	0.299332249012723
ENSMUSG00000032263	0.809119445202127	0.975566172130323	0.943546536953609	1	0.325183976848506
ENSMUSG00000028057	0.833762459155998	0.915387544904231	0.65053468577948	1	0.0949447156142206
ENSMUSG00000040177	0.374301433535246	0.443233164146769	0.52932248118342	1	0.83780940248631
ENSMUSG00000034480	0.784772736876753	0.872230623913583	0.979329415864632	1	0.984977072768776
ENSMUSG00000020954	0.765189019915706	0.795946027477857	0.406427001615151	1	0.899152225411741
ENSMUSG00000046223	0.173689256184636	0.985469290393223	0.910989372095375	1	NA
ENSMUSG00000069206	0.718355480381964	0.949402323574379	0.912268549310057	1	0.466932126166236
ENSMUSG00000045410	0.0388604771187484	0.401619327192282	0.0594651787100084	1	0.423001196890046
ENSMUSG00000025968	0.639535559047697	0.638727331849427	0.423440579130958	1	0.972652162188084
ENSMUSG00000056476	0.80680306038739	0.805109712272	0.944433851153108	1	0.996063985694025
ENSMUSG00000078931	0.803987699101393	0.71848508098108	0.942844831669133	0.72500940481209	0.878908377774381
ENSMUSG00000041220	0.907967234942003	0.803843198144715	0.130060588575112	1	0.675011806116014
ENSMUSG00000041912	0.841824635024506	0.552103024959088	0.856605166069548	1	0.186506781545997
ENSMUSG00000030745	0.867808013210367	0.9312896030737	0.663660925126797	1	0.524534606991815
ENSMUSG00000061086	0.0147578270931013	0.821579630913582	0.622970714759494	1	0.932829064222264
ENSMUSG00000022195	0.596259264780225	0.612776725492087	0.768072405068537	1	0.895383977765134
ENSMUSG00000029366	0.279772995583085	0.59420800633874	0.741891462081688	1	0.576425601811671
ENSMUSG00000101939	0.64875593662459	0.962795842280176	0.517071921566014	0.993457407266116	0.132748878452258
ENSMUSG00000002076	0.856981432712302	0.910553961063057	0.650040391821163	1	0.809870713440688
ENSMUSG00000109865	0.447728720091611	0.652292740232695	0.205302170557681	1	0.715909115442838
ENSMUSG00000014444	0.185564419127918	0.823076180993375	0.372589606792934	0.860001424368445	0.535585225057905
ENSMUSG00000019998	0.0307947131295997	0.818787806318932	0.995649517758971	1	1.36483918183193e-06
ENSMUSG00000039316	0.746747329102648	0.963659118385482	0.440851923129114	1	0.931985183642169
ENSMUSG00000026994	0.619121382291052	0.770415425035701	0.608641390149832	1	0.15219767668749
ENSMUSG00000069769	0.422617385115592	0.480299843537197	0.832493909720389	1	0.362208100490309
ENSMUSG00000022255	0.0421842729979055	0.647987253737168	0.0242144757475592	1	0.324703038359065
ENSMUSG00000024943	9.71150259521039e-06	0.125616766302747	0.00855762169035213	0.253954589596373	0.441572485482927
ENSMUSG00000021102	0.945811643226876	0.946537757290158	0.935668344259671	0.537049001552937	0.746515630454129
ENSMUSG00000032965	0.000179167486102056	0.391134818604479	0.111743713030276	1	0.293051288389561
ENSMUSG00000074649	0.32173678257354	0.955224886688658	0.579644899492754	0.957434069064478	0.982332183054221
ENSMUSG00000000278	0.773002537082795	0.464703327539565	0.291194926757633	1	0.968825972311011
ENSMUSG00000025203	0.233551048591463	0.813224959628645	0.107515180562304	1	0.311392892028755
ENSMUSG00000070469	0.000134003579268712	0.107074842816103	0.510195871548253	1	0.147004814591837
ENSMUSG00000038437	0.111430675143959	0.889874551867219	0.659680970439485	0.909895032881785	0.160336387336324
ENSMUSG00000024218	0.628697039249179	0.959431789637507	0.981943627327094	0.869589986368862	0.888342557365356
ENSMUSG00000026499	0.432109787660639	0.873998579176907	0.323651949959538	1	0.549119237003218
ENSMUSG00000039096	0.327872023634198	0.92393697992908	0.86143521445143	1	0.910029672973554
ENSMUSG00000020572	0.0868241778139157	0.340396679395049	0.0255628547944971	0.914547067258949	1.81077114655246e-05
ENSMUSG00000028702	0.932019067340842	0.807453999128114	0.564255803401578	1	0.421298468582019
ENSMUSG00000033940	0.874384765199923	0.982756861478581	0.757781484776662	1	0.896659066013044
ENSMUSG00000039676	0.576615788680614	0.189654041380646	0.600768480588389	1	0.595783369758882
ENSMUSG00000027303	0.875857974589649	0.99931503041697	0.629706209025788	1	0.719218468435828
ENSMUSG00000038543	0.180599542248391	0.545087540211183	0.0471851879488804	0.901212166867309	0.938689975924805
ENSMUSG00000040720	0.486457832405945	0.956515097991798	0.57615603295543	1	0.35732765719408
ENSMUSG00000074766	0.748543106641537	0.919296748861737	0.678784226034284	1	NA
ENSMUSG00000080268	0.755725442174267	0.955655670138288	0.512085493294223	0.860001424368445	0.0643924152770955
ENSMUSG00000033813	0.950248757527023	0.917638802227635	0.87602363781138	1	0.0569505299815212
ENSMUSG00000002844	0.914222259378039	0.976720561634971	0.670461890884354	1	0.113350730958795
ENSMUSG00000024007	0.673343374312185	0.877636473401537	0.965482557081392	0.957434069064478	0.809217499194553
ENSMUSG00000021779	0.987219304164716	0.392609199080884	0.961502378972928	1	NA
ENSMUSG00000070283	0.821533875145944	0.987219757230337	0.825644374946337	1	0.835253487032351
ENSMUSG00000037706	0.56204106940503	0.872230623913583	0.0654534905926913	1	0.00765144677492781
ENSMUSG00000020485	0.401929360481469	0.393902651930122	0.438858059467903	1	0.765784381054893
ENSMUSG00000031813	0.720653601206603	0.982756861478581	0.9850895108921	1	0.98150012920341
ENSMUSG00000043091	0.0625476871655472	0.702110225519787	0.983461761228914	1	0.225088997500249
ENSMUSG00000014956	0.16287299283594	0.369671744983206	0.910073129244254	0.38247132272188	0.530389193147674
ENSMUSG00000046756	0.906495965929758	0.871896705091545	0.926957343248008	1	0.700907102915256
ENSMUSG00000045176	0.140832941466012	0.995736965804152	0.307680906809461	1	0.536351505681997
ENSMUSG00000022365	0.342034264031921	0.941049609836148	0.981848597455904	1	0.0876944789044466
ENSMUSG00000034686	0.0452182438038007	0.685152201650565	0.745113610365757	0.828794015225761	NA
ENSMUSG00000017386	0.23338651136191	0.818787806318932	0.549664587234438	0.67833694551265	0.776503610922619
ENSMUSG00000037936	0.00310469461961946	0.716050582636694	0.677326026817467	0.869589986368862	0.50084377048272
ENSMUSG00000020611	0.052919535210246	0.17746134101905	0.293282339386423	0.386335680044594	0.802172901397266
ENSMUSG00000038894	0.203362879611041	0.853080508698738	0.105793042366965	1	0.437379251232334
ENSMUSG00000034936	0.78403867841071	0.666684387013903	0.693766043214737	1	NA
ENSMUSG00000037071	0.625942161359865	0.989384631292799	0.895696793362347	1	0.740608926960641
ENSMUSG00000043671	0.0721245327992019	0.086315531310277	0.97006940603379	1	0.232334144902289
ENSMUSG00000006310	0.543074831904007	0.744389006482501	0.899401147381825	1	0.123629424419178
ENSMUSG00000028089	0.82598786560318	0.99768864305333	0.251411502939601	1	0.924993362199726
ENSMUSG00000038168	0.520667582722577	NA	0.355993445788551	1	NA
ENSMUSG00000047648	0.0502937192880847	0.809400755185033	0.819320644953625	1	0.208187959422872
ENSMUSG00000047789	0.455228558652047	0.908456107477665	0.894860533933054	1	0.366972617960396
ENSMUSG00000092607	0.495874212362012	0.719090746530441	0.577279220248104	1	0.538009467208775
ENSMUSG00000075415	0.221801552420794	0.917638802227635	0.786431435715608	0.969984215911474	0.896898101363954
ENSMUSG00000006784	0.0238695382974909	0.252690513845375	0.583859228157179	1	0.972012095887096
ENSMUSG00000021608	0.956783271739532	0.78497009445004	0.702402674144858	1	0.828904878735418
ENSMUSG00000042570	0.1084717682866	0.383089939570804	0.781547786631128	0.72500940481209	0.413769164131922
ENSMUSG00000078954	0.928912480286002	0.975642887556714	0.770939821576407	1	NA
ENSMUSG00000030257	0.0549257526721855	0.709589483522202	0.0142184163854788	1	0.898783498117603
ENSMUSG00000070319	0.996705976579497	0.987219757230337	0.822546616493212	1	0.722430934873219
ENSMUSG00000066900	0.487519296742133	0.712302913454521	0.485793302536627	1	0.979985242083986
ENSMUSG00000035778	0.0344732007277036	0.812816674164302	0.93547533180944	1	0.962612400520472
ENSMUSG00000000078	0.3975465854473	0.478359857795359	0.353117761825081	1	0.0406442651804276
ENSMUSG00000018428	0.199508787120236	0.750065761690317	0.838678939442574	1	0.893970715491834
ENSMUSG00000029076	0.765858532791902	0.872230623913583	0.2146581227565	1	0.198610398971
ENSMUSG00000027583	0.532265532541707	0.990351699407595	0.358815177142555	1	0.624469879058412
ENSMUSG00000043411	0.86593207684872	0.952066815609813	0.808054447389292	1	0.68605352558836
ENSMUSG00000030269	0.893294036993992	0.961543908662898	0.213679540557785	1	0.302547925619079
ENSMUSG00000040446	0.91013715394125	0.945668231726067	0.933517102653935	1	0.554357982148562
ENSMUSG00000024238	0.494087001735086	0.962795842280176	0.492053683610579	1	0.277201418315909
ENSMUSG00000028847	0.937186884592038	0.917638802227635	0.710662678420266	0.738319556734114	0.559832241999364
ENSMUSG00000078887	0.198765661474549	0.427217350836778	0.392937430435178	1	0.558116101049911
ENSMUSG00000021916	0.517817457498281	0.971250281942577	0.970732328132856	1	0.495624608992239
ENSMUSG00000034931	0.847592514770709	0.995661238878119	0.808648967589874	1	0.942984465502259
ENSMUSG00000045867	0.0755247410560578	0.282777035712409	0.981212543840673	0.951708346856712	0.705902756012972
ENSMUSG00000031266	0.177386557752097	0.514768373926065	0.0380732054665619	1	0.00430560125852329
ENSMUSG00000002845	0.697320689202706	0.935458363137448	0.951245348051684	1	0.0779706332939765
ENSMUSG00000038305	0.0620570583214052	NA	0.608037209963552	1	NA
ENSMUSG00000042129	0.0836678670706369	0.567845023910902	0.608037209963552	1	NA
ENSMUSG00000094025	0.736360777200226	0.942923953578275	0.849138181882256	1	NA
ENSMUSG00000056148	0.331469228777494	0.937269720609236	0.816987277145732	1	NA
ENSMUSG00000066456	4.84143215610049e-07	0.00751543312417863	0.373395855281851	1	0.745529345223956
ENSMUSG00000032841	0.0226981335635762	0.360404337315038	0.272743038516255	1	0.184012016294305
ENSMUSG00000031381	2.32201513117295e-10	0.086315531310277	0.026383298353872	1	0.176756893674249
ENSMUSG00000114096	0.774836887989285	0.988293500289	0.933355173707683	0.951708346856712	0.722214870793015
ENSMUSG00000020346	0.585762061646266	0.916978637773817	0.774171537444777	1	0.549703069904739
ENSMUSG00000026767	0.154714714055801	0.443897738319419	0.213061808400086	1	0.00605252126167428
ENSMUSG00000061769	0.743977170419296	0.91303514713744	0.896035840577787	0.692629574779352	NA
ENSMUSG00000028207	0.532675602295864	0.930787835089483	0.742389881269798	1	0.752502538321946
ENSMUSG00000021694	0.446800564498163	0.820025802427928	0.809509956923983	1	0.848942452789265
ENSMUSG00000027981	0.428379578239394	0.988293500289	0.349465231338495	0.959087739585311	0.93517720079332
ENSMUSG00000079227	0.837976439658015	0.990729954949096	0.000456213910922883	1	0.356722568133514
ENSMUSG00000098021	0.180599542248391	NA	0.885887735453337	1	NA
ENSMUSG00000108772	0.892173685311224	0.730337236728202	0.796130836698041	1	NA
ENSMUSG00000003346	0.881942242980648	0.981127022367595	0.887311732155148	1	0.527831739113636
ENSMUSG00000006398	0.435061766421552	0.923353073155631	0.34515265950354	1	0.560475258535745
ENSMUSG00000018476	0.658812445627236	0.869570565288566	4.88586501091247e-05	1	0.943988054082331
ENSMUSG00000031310	0.122892452393866	0.420954075379849	0.572711672881391	1	0.548946084683845
ENSMUSG00000020614	0.324019596549853	0.922438825434399	0.817877107648787	0.947158463895438	0.120078176997453
ENSMUSG00000052013	1.62585792812601e-08	0.0976244792208633	0.771864675677009	0.528040775236254	0.124152119179008
ENSMUSG00000111594	0.214362016283554	0.965234205782809	0.508183702921551	0.92035751670458	0.760602332983074
ENSMUSG00000027452	0.405318251058939	0.889401323960453	0.844962249005832	1	0.932332440444047
ENSMUSG00000029075	0.480661707504693	0.968503994985121	0.0590657444981943	1	0.764723285146574
ENSMUSG00000037085	0.639756899958494	0.723659467557	0.520283868525382	1	0.0238104969804189
ENSMUSG00000015461	0.833415899035322	0.630033541596471	0.363194697650124	1	0.381032249629499
ENSMUSG00000038116	0.717518011732955	0.896930225326985	0.943469483721872	0.993457407266116	0.377878178077128
ENSMUSG00000038260	0.630445049453781	0.785029240385585	0.567511357299851	1	0.426940515590343
ENSMUSG00000051506	8.90501662946984e-05	0.121612474109469	0.0458980398428586	1	0.796626336182886
ENSMUSG00000022793	0.0506246473476557	0.0608680585067301	0.612915015589862	1	NA
ENSMUSG00000021238	0.588657798045447	0.939645993534015	0.98225041276604	1	0.105941889078439
ENSMUSG00000027932	0.112364555580569	NA	0.491271778090912	1	NA
ENSMUSG00000036309	0.808603764337159	0.684035570849719	0.393524070099455	1	0.33000639590112
ENSMUSG00000039483	0.564263466998583	0.90394924029438	0.972756286895795	1	0.259515610065805
ENSMUSG00000024986	0.00111895421972502	0.448205713010214	0.0478225614609192	0.974973754820055	0.000229731266691191
ENSMUSG00000027806	0.862565874860901	0.558930377431801	0.806808901187114	1	0.768138365954689
ENSMUSG00000036202	0.558139445569105	0.855619128886084	0.989952640090953	1	0.745011663486202
ENSMUSG00000078879	0.311435675778824	0.995951492544814	0.390099695031748	1	0.782512911360424
ENSMUSG00000111314	0.00111895421972502	0.448205713010214	0.0478225614609192	0.974973754820055	0.000229731266691191
ENSMUSG00000074259	0.091386273865828	0.919427588210458	0.628107087563865	1	NA
ENSMUSG00000037773	0.44563998361387	0.988701462683357	0.58200332171648	0.836034454400147	0.609078380518964
ENSMUSG00000051727	0.866755575884141	0.961565007109948	0.903080683913549	1	0.14093300215367
ENSMUSG00000062074	0.0697436489681583	NA	0.808588219793193	1	NA
ENSMUSG00000023966	0.0906152361083616	0.792475766847183	0.167357314192625	1	0.669736665315626
ENSMUSG00000019302	0.22018439058291	0.62773758362372	0.859889114389141	1	0.664347772668699
ENSMUSG00000001228	0.281101807267309	0.655125470600376	0.180841485285668	0.993457407266116	0.259515610065805
ENSMUSG00000023505	0.919846253568042	0.998033180072923	0.336433270274675	0.777416959363836	0.947762235508638
ENSMUSG00000043289	0.206016465024857	0.564842223820919	0.0829946891011835	1	NA
ENSMUSG00000023079	0.816476879534301	0.850318563049648	0.848837314542687	1	0.609852245748086
ENSMUSG00000028965	0.0409339692587123	0.568979962337754	0.989872858223546	1	0.753493755241424
ENSMUSG00000032018	0.701955395256953	0.534614855286046	0.542286009220572	1	0.0879315797649251
ENSMUSG00000071855	0.816367800585723	0.866484594767319	0.93490699163635	1	NA
ENSMUSG00000009406	0.676620811363437	0.872230623913583	0.981212543840673	0.738319556734114	0.0943087707265676
ENSMUSG00000111469	0.70483145726859	0.986587606840158	0.951245348051684	1	0.93517720079332
ENSMUSG00000032997	0.281966477378568	0.581105432787188	0.450989011472849	1	0.112655089348794
ENSMUSG00000078862	0.0265024947517262	0.967271416669687	0.958713149057657	1	0.641397491146854
ENSMUSG00000089774	0.850041752914332	0.957907066373569	0.336757515491104	1	0.86460692287956
ENSMUSG00000045362	0.077142640394868	0.960207249470326	0.779431005449877	0.909895032881785	0.138168679265721
ENSMUSG00000074754	0.913571324712107	0.880103578986837	0.510195871548253	1	0.988499101254294
ENSMUSG00000032959	3.18768074594564e-07	0.00371445769256269	0.000123127719218812	1	0.0470840243167982
ENSMUSG00000040225	0.306431626148504	0.893807763472764	0.00362609512080525	0.975718396074641	0.809955020760906
ENSMUSG00000059923	0.133134892619223	0.591926097652469	0.301708880019896	0.974973754820055	0.382643702808759
ENSMUSG00000017697	0.0388971605026219	0.988366068310399	0.201979586061313	1	0.998429845730873
ENSMUSG00000039384	0.24940804278916	0.975642887556714	0.543174106714084	1	0.653071104037545
ENSMUSG00000029286	0.537409831155036	0.642755168358596	0.798261501395774	1	NA
ENSMUSG00000021356	6.30539385524465e-05	0.593951648605721	0.00258994928132434	0.777054321983617	0.272441925524201
ENSMUSG00000022769	0.270269492218512	0.938256008219458	0.649707496665571	0.747360685633247	0.0738460938977348
ENSMUSG00000038949	0.885457142956845	0.975200607081616	0.943178919552761	1	0.952558199535278
ENSMUSG00000051735	0.880390793060273	0.850318563049648	0.86688351419339	1	0.559560566112363
ENSMUSG00000073008	2.83524827664808e-05	0.0220147026791181	0.0333671280509838	1	0.753450766010466
ENSMUSG00000020526	0.693846189671137	0.866277491803083	0.728873953098258	1	0.625335823374607
ENSMUSG00000036241	0.00196690274863728	0.843596715621275	0.295492948047316	1	0.723503617025593
ENSMUSG00000022433	0.910884156960421	0.706107241659067	0.293320623179883	1	0.676348049643183
ENSMUSG00000026786	0.0568599512118432	0.0885165615533688	0.00100580957593101	0.993457407266116	0.775663417442844
ENSMUSG00000041650	0.430189759358859	0.385472915068516	0.316144251692013	1	0.0723609659307038
ENSMUSG00000095981	0.824493698002214	0.818787806318932	0.822275085693144	1	NA
ENSMUSG00000096795	0.335980641716646	0.836440854118245	0.67055659961228	1	0.939991070471122
ENSMUSG00000002578	0.226676218131932	0.946537757290158	0.289875695048704	1	0.0669498657330597
ENSMUSG00000039197	1.03323532703392e-09	0.0342269978274863	0.00261633480192435	1	0.844206300103802
ENSMUSG00000042323	0.953715681961364	0.968767675570245	0.858761469415438	1	0.65089874768779
ENSMUSG00000057506	0.762692495545608	0.956515097991798	0.983461761228914	1	0.119976467181266
ENSMUSG00000026928	0.386127029745988	NA	0.995054715421664	1	NA
ENSMUSG00000021000	0.714938879129755	0.972536302730739	0.0742489652779654	1	0.0651551563511025
ENSMUSG00000032420	0.691618955296442	0.690644616487708	0.98225041276604	1	NA
ENSMUSG00000037847	0.632922361400689	0.517209244694532	0.958713149057657	1	0.513015218594208
ENSMUSG00000092060	0.000123472031227931	0.192059686842506	0.110511693556643	1	0.942984465502259
ENSMUSG00000045316	0.040726222042261	0.349691496889842	0.741789472210469	1	0.902066423341285
ENSMUSG00000110777	0.0004472853522611	0.0297884975489228	0.564301603422473	0.993457407266116	0.420345041251575
ENSMUSG00000020107	0.453294917790037	0.487019320023011	0.650139295091241	1	0.589551108343915
ENSMUSG00000002345	0.278573971707751	0.55398415782174	0.767331200174536	1	0.883330204134728
ENSMUSG00000008206	0.0954133494314301	0.809178978219808	0.316192217839523	1	0.640080259353466
ENSMUSG00000041084	0.693703437666814	0.932993902796485	0.866336990973718	1	0.233989890010841
ENSMUSG00000042709	0.645032015435156	0.926476071725256	0.87542738112107	0.741324971035322	0.48247790793697
ENSMUSG00000029177	0.151920645001383	0.35605019088438	0.801417652424072	1	0.519604240079307
ENSMUSG00000057421	0.276127813106784	0.705451527168867	0.694039010031514	0.960346557241883	0.855967247954569
ENSMUSG00000029048	0.447771648319671	0.892110737110467	0.970341772345965	1	0.499524722240225
ENSMUSG00000091227	0.714306672645109	0.744389006482501	4.29558835520242e-23	0.72500940481209	0.308730538617763
ENSMUSG00000030611	0.281920336998984	0.762513161961513	0.76110035268477	1	0.745590703211004
ENSMUSG00000036698	0.852686725075927	0.999297270010673	0.534755485603752	1	0.909088538286405
ENSMUSG00000006782	0.279706206876074	0.980937285715984	0.183689832135097	1	0.849764226796077
ENSMUSG00000022836	0.0644267946106094	NA	0.134925157689911	0.860001424368445	NA
ENSMUSG00000021396	0.149978617596669	0.932136865099064	0.801229851275078	1	NA
ENSMUSG00000035093	0.137328154578354	0.505949062092954	0.347511979779899	0.738319556734114	0.776448682211298
ENSMUSG00000022442	0.693228537073038	0.911195463813329	0.96302167347596	1	0.0752724968645346
ENSMUSG00000026275	0.903687871074003	0.745694400265976	0.680662468261002	1	0.580296510826968
ENSMUSG00000071722	0.830463742275407	0.741167637859508	0.927698208787411	0.967872538288891	0.653584867652175
ENSMUSG00000032261	0.686109943830532	0.972184047440144	0.292220653666139	1	NA
ENSMUSG00000020974	0.118696516633858	0.141244052816527	0.704855857142147	1	0.727912486254035
ENSMUSG00000024066	0.57316751346468	0.937269720609236	0.981340227038797	1	0.068354560486016
ENSMUSG00000035504	0.077022179943744	0.653172945021619	0.576001250968761	1	NA
ENSMUSG00000037202	0.961697270144524	0.982132711943989	0.800564249489841	1	0.00615183471268095
ENSMUSG00000038214	0.479798080969599	0.988874109942129	0.417481629805996	1	NA
ENSMUSG00000038646	0.531145414072903	0.513887258239418	0.614725347428841	1	0.799435721402978
ENSMUSG00000076471	0.920652653841246	0.980937285715984	0.987988595720031	1	0.318110684670879
ENSMUSG00000003929	0.765723571090579	0.800534843259681	0.917525436946784	0.860001424368445	0.0249827281341807
ENSMUSG00000022701	0.303791925152262	0.505949062092954	0.954931556947381	1	0.368496266146076
ENSMUSG00000024352	0.181399281819644	0.123153452313646	0.980723490966171	1	0.74828018853869
ENSMUSG00000031506	0.471064270763547	0.99849992888133	0.310639200532098	1	0.174427808398734
ENSMUSG00000034761	0.366148944892313	0.977524466825136	0.826203828100366	1	0.98646126479738
ENSMUSG00000053040	0.461485758515315	0.295674671285499	0.345481960076008	1	NA
ENSMUSG00000058301	0.486213857108531	0.979017187067875	0.786428898259503	1	0.573671131161202
ENSMUSG00000076672	0.586376675647408	0.997978557229853	0.745212888894815	1	NA
ENSMUSG00000022914	0.924843394111448	0.848201255350617	0.566657725980217	1	0.450860500773254
ENSMUSG00000018796	0.23255054163743	0.933680100436385	0.529818030590499	1	0.290150217227131
ENSMUSG00000074213	0.318988521830492	0.433345693225516	0.693959219455008	0.741324971035322	NA
ENSMUSG00000026927	0.739761982387755	0.941437834798217	0.917525436946784	1	0.120889702328849
ENSMUSG00000029192	0.952089229702241	0.949347037919064	0.885706401848588	1	0.115182066780967
ENSMUSG00000089996	0.336164232164027	0.809190888034192	0.491271778090912	1	0.781428426101026
ENSMUSG00000029029	0.675874968328918	0.471441197887017	0.954628047792492	1	0.738574394445773
ENSMUSG00000070709	0.924843394111448	0.956132132275847	0.454897513112765	1	NA
ENSMUSG00000034152	0.0107292205998055	0.431453902780045	0.766176485179226	1	0.913450647763114
ENSMUSG00000019951	0.803987699101393	0.992503615871166	0.973595923764308	0.595638940178002	0.326170034418813
ENSMUSG00000022724	0.963020508501726	0.915055152837161	0.40385868064788	1	0.713216987734051
ENSMUSG00000032245	0.154714714055801	0.972743705620101	0.693874840563199	1	0.687147866158948
ENSMUSG00000079445	0.0283746574299971	0.111364350615133	0.00795609337675345	1	NA
ENSMUSG00000022768	0.316396187229036	0.685706635476187	0.294976020861749	1	NA
ENSMUSG00000019809	0.788676868212322	0.886326230661407	0.781547786631128	1	0.765928800236586
ENSMUSG00000021222	0.898764751167781	0.769054812258424	0.508183702921551	1	0.775419977154082
ENSMUSG00000025925	0.918695451562334	0.990574684908838	0.48982046913534	0.931667895603812	0.37653035023623
ENSMUSG00000026155	0.842568831265267	0.855853794077955	0.784165467504043	1	0.835890506329317
ENSMUSG00000028292	0.526205070023604	0.892673937195863	0.844917678047472	1	0.779923936919697
ENSMUSG00000032235	0.880436832579356	0.686317450355102	0.292799061113777	1	0.904314109438024
ENSMUSG00000044496	0.895212820609875	0.988285101181843	0.519191332731514	1	0.356192507249226
ENSMUSG00000037466	0.306290688302172	0.762513161961513	0.835212071021207	1	0.0161425402695249
ENSMUSG00000047671	0.608621509764139	NA	0.991983096551885	1	NA
ENSMUSG00000023908	0.0496031713040396	0.730337236728202	0.678043366521116	0.884839342777244	0.392893433589369
ENSMUSG00000021076	0.539898675009965	0.720276534370191	0.918596895376165	1	0.469460318100069
ENSMUSG00000001829	0.0365309105804747	0.438965428183287	0.0144895713447275	1	0.610274301312334
ENSMUSG00000007613	0.196610847256824	0.859132415035353	0.743114349685962	0.993457407266116	0.976715822556349
ENSMUSG00000024201	0.224865586815021	0.980940277148283	0.686358262390581	1	0.527831739113636
ENSMUSG00000035125	0.783387036212491	0.992118201072251	0.183689832135097	1	0.849307454430793
ENSMUSG00000039770	0.0428766445111262	0.872230623913583	0.638372984927518	1	0.473589574946554
ENSMUSG00000029178	0.0670695732530864	0.892673937195863	0.78545606340019	1	NA
ENSMUSG00000026355	0.203859354397474	0.483258794069889	0.00958164919409112	1	0.0784256408653544
ENSMUSG00000038880	0.947091716041549	0.964029006366627	0.796740756511789	1	0.129521965434008
ENSMUSG00000005873	0.713836399817186	0.966176060440404	0.689266753340784	1	0.487314678135468
ENSMUSG00000032621	0.86274916981885	0.995736965804152	0.539972487460327	1	0.608726270053678
ENSMUSG00000090394	0.122645071867873	0.278697536063844	0.866912412752143	1	0.214628139647525
ENSMUSG00000015337	0.000816842685433041	0.112405681463154	0.526588344220849	1	0.0121161047340689
ENSMUSG00000099703	0.224865586815021	0.855655931295211	0.522327845454401	1	0.867807951474069
ENSMUSG00000039515	0.270269492218512	0.934257587265376	0.674323601072966	1	0.510418131926001
ENSMUSG00000018168	0.115109134583801	0.647052819988761	0.420307225963148	1	0.108528171528928
ENSMUSG00000053510	0.288569998043155	0.746844209238841	0.926326940596175	0.890235748434518	0.537494984651943
ENSMUSG00000006423	0.00122111918905021	0.0122356117214839	0.0588077833561406	0.974973754820055	0.525177905155598
ENSMUSG00000031609	0.000195660172176461	0.109284737109675	0.60588981147829	1	0.187321934422756
ENSMUSG00000044442	0.225780872495367	0.987219757230337	0.600768480588389	0.76011066186769	0.880867320386897
ENSMUSG00000037710	0.69946756168609	0.999594436768677	0.745068208216157	1	0.770885081442254
ENSMUSG00000042215	1.62534059691013e-15	4.41731980525428e-05	0.00283935432794111	1	0.0685836547201864
ENSMUSG00000064357	0.987043183679782	0.963069998529536	0.387121879806537	1	0.431535155097093
ENSMUSG00000031819	0.948911284724439	0.913176199411384	0.910918055406061	0.784146388591819	0.333512855759774
ENSMUSG00000078941	0.464824729860044	0.959933209518863	0.980723490966171	1	0.984977072768776
ENSMUSG00000066149	0.737207499681013	0.882376729177094	0.263536956382678	1	0.535834473412735
ENSMUSG00000027342	0.969439142262952	0.893807763472764	0.732629547665632	1	0.364737966123432
ENSMUSG00000035168	0.251868553330948	0.622168456643095	0.653322005994452	0.705416908719266	0.791612115081267
ENSMUSG00000002289	0.0259994939163184	0.756857669707961	0.705725755210239	0.468493806253744	0.449441964758638
ENSMUSG00000020056	0.846432839275434	0.996469895458742	0.997654602927941	1	0.350868672341419
ENSMUSG00000033983	0.822218937738219	0.307300382800012	0.1507341604413	1	0.255384770826254
ENSMUSG00000061130	0.99406162104113	0.917638802227635	0.958713149057657	1	0.378810576744308
ENSMUSG00000039615	0.995935541623558	0.983994847844769	0.865613147968747	1	0.88100988578535
ENSMUSG00000031875	0.194195255067348	0.737360161027737	0.367817274914738	0.907446611240021	0.61585528911376
ENSMUSG00000028478	0.809300373255749	0.958302740679128	0.781689482670372	0.884839342777244	0.10463102295791
ENSMUSG00000074682	0.433407234242352	0.851642474163158	0.755155190558458	1	0.968105902837494
ENSMUSG00000021133	0.140832941466012	0.142332911489466	0.576384624962862	0.943702756206789	0.882935551613943
ENSMUSG00000020248	0.115109134583801	0.149887041990847	0.118801170517943	1	0.00380758987240225
ENSMUSG00000018570	0.67699255460639	0.895381876574294	0.593282557582821	1	0.0959572612086778
ENSMUSG00000076934	0.348009469504542	0.980517882807995	0.396649765355097	1	0.534895315105822
ENSMUSG00000020886	0.179909091620807	0.546220046349127	0.840080133791814	1	0.736680819053071
ENSMUSG00000060681	0.657735880284948	0.711341257129064	0.72398316728689	1	0.979111049509948
ENSMUSG00000076873	0.00458598686310971	0.504383838018335	0.970732454725812	1	NA
ENSMUSG00000073795	0.380758280142813	0.866593463021353	0.397242360559531	1	0.868238673238911
ENSMUSG00000028413	7.21212211660988e-05	0.219420289958716	0.903726963369751	1	0.944541691334634
ENSMUSG00000059108	0.245648422750839	0.872230623913583	0.684343722180323	1	0.357477141566732
ENSMUSG00000064181	0.651608852100603	0.959933209518863	0.399479668869191	1	0.356722568133514
ENSMUSG00000020462	0.621674514419421	0.749677509699511	0.450989011472849	1	0.567122063818246
ENSMUSG00000042035	0.0636811780582081	0.476922603675761	0.66888293837405	1	0.378810576744308
ENSMUSG00000046562	0.180732835982063	0.932627250748535	0.821245061465742	1	0.946981964145086
ENSMUSG00000050106	0.630445049453781	0.923353073155631	0.419727453834866	0.598987687706371	0.00122947607275034
ENSMUSG00000062169	0.00897333737767632	0.620216560379097	0.600711689466206	1	0.888342557365356
ENSMUSG00000082816	0.977482101729827	0.993357856280181	0.953935091915805	1	NA
ENSMUSG00000019813	0.866159930527973	0.664196764586909	0.951733242009364	0.884839342777244	0.467070048852253
ENSMUSG00000024548	0.0184346087240028	0.341166101132815	0.0418774856664157	1	NA
ENSMUSG00000028034	0.834226304463842	0.95726502269139	0.749440320961484	1	0.550873135848179
ENSMUSG00000019189	0.217996594630055	0.630033541596471	0.289783696544768	1	0.894781528062198
ENSMUSG00000030779	0.755634455893605	0.886432080467972	0.339184747999653	1	0.896659066013044
ENSMUSG00000000581	0.378957184221509	0.782507584845102	0.628739259670283	1	0.761106026514592
ENSMUSG00000030707	0.573990530959733	0.956515097991798	0.20771669047198	1	0.132455881455437
ENSMUSG00000036023	0.340219576862924	0.877267632077631	0.821371020429086	1	0.78438708710536
ENSMUSG00000038039	0.804936909654801	0.925761208475978	0.899399442178203	1	0.444790581355656
ENSMUSG00000107275	0.804936909654801	0.925761208475978	0.899399442178203	1	0.444790581355656
ENSMUSG00000020091	0.315845597663111	0.980940277148283	0.681235854544592	1	0.593178515309151
ENSMUSG00000021945	0.655034628527696	0.990549375814576	0.839376548069202	0.777054321983617	0.0619221821597624
ENSMUSG00000056413	0.830241800228986	0.861164144971685	0.847729312220197	0.993457407266116	0.00357925843375562
ENSMUSG00000030929	0.594472633081949	0.910220380918068	0.916286016885674	0.993457407266116	0.982191155649259
ENSMUSG00000059883	0.30632279542063	0.981588334574232	0.627164835425561	1	0.514075978570581
ENSMUSG00000024515	0.218841783175576	0.91367445593171	0.806725681730368	1	0.936535297458485
ENSMUSG00000034266	0.164135340129529	0.752442567542368	0.371025380253322	1	0.179934164255087
ENSMUSG00000034723	0.881942242980648	0.802194864932969	0.536735117335917	0.371449510032078	0.208165562007156
ENSMUSG00000060181	0.433790478373836	0.930351430387626	0.211014902459409	1	NA
ENSMUSG00000018507	0.808878796343506	0.972286575856416	0.724663392425419	1	0.114072845584984
ENSMUSG00000009630	0.87021701239641	0.961392095643146	0.446068861381728	1	0.677486000377663
ENSMUSG00000009863	0.315845597663111	0.828000710332269	0.7555035589085	1	0.975924618403086
ENSMUSG00000039307	0.312304847002467	0.782507584845102	0.159526386158391	1	0.70236628689013
ENSMUSG00000079598	0.440759659511447	0.777172123843376	0.981943627327094	1	0.60528944814025
ENSMUSG00000059878	0.979795426768382	0.663050377100023	0.516848373149211	1	0.697320994838047
ENSMUSG00000025137	0.32095454320811	0.988293500289	0.755312726242367	1	0.201320319677769
ENSMUSG00000040345	0.932842104591519	0.876079596204225	0.983567565821974	1	0.83780940248631
ENSMUSG00000049093	0.937877521353575	0.842565992844863	0.719034630520271	1	0.523345027254423
ENSMUSG00000039834	0.537738900278263	0.998785466539058	0.686773312048206	1	0.15924455185877
ENSMUSG00000057230	0.409231243339597	0.802657107064329	0.71303191892003	1	0.236708918314781
ENSMUSG00000023977	0.995935541623558	0.848936294249964	0.622511320968766	1	0.684677060809759
ENSMUSG00000028756	0.955713116008833	0.987923967617546	0.746569011948749	1	0.939991070471122
ENSMUSG00000068290	0.628697039249179	0.74948011778163	0.994096897837362	1	0.996063985694025
ENSMUSG00000073139	0.895967535067067	0.841922669379117	0.295904269202049	1	0.660016784382608
ENSMUSG00000001229	0.361460995411241	0.908476483990008	0.421198803433434	1	0.0477966546972753
ENSMUSG00000033906	0.00303155772573753	0.638055890917623	0.112580629703923	1	0.0350171622412798
ENSMUSG00000038546	0.891861489946453	0.998033180072923	0.970341772345965	1	0.034198329500559
ENSMUSG00000043740	0.441082540665676	0.910409219546897	0.279468406192828	1	0.875526038639719
ENSMUSG00000026784	0.474696513855557	0.889401323960453	0.954931556947381	0.716932319476115	0.172509748071672
ENSMUSG00000037337	0.917543962199111	0.968503994985121	0.7108320605021	1	0.0486033485608616
ENSMUSG00000020648	0.133134892619223	0.992118201072251	0.983379267461901	1	0.878908377774381
ENSMUSG00000028015	0.102255034143189	0.719090746530441	0.10276067837102	0.884839342777244	0.955755428122273
ENSMUSG00000007030	0.447651871985436	0.418417957683356	0.0688595040143313	0.993457407266116	NA
ENSMUSG00000015243	0.615860897963062	0.972743705620101	0.58200332171648	1	0.741659105805135
ENSMUSG00000013662	0.228604829849597	0.887580540496965	0.647088981462968	1	0.348154662305313
ENSMUSG00000026608	0.916643191150199	0.649354462113428	0.676495120493316	1	0.801638928701715
ENSMUSG00000000266	0.609587894196446	0.552227958205694	0.42719858877186	1	NA
ENSMUSG00000020654	0.215616063249913	0.185328697774664	0.15271910004477	1	0.404180276735877
ENSMUSG00000021311	0.760360288561596	0.978673832960151	0.560241086725737	1	0.819296182560197
ENSMUSG00000022774	0.573990530959733	0.776975802688462	0.943178919552761	0.982789255611563	0.927310379157689
ENSMUSG00000021794	0.502349286152971	0.745255981712714	0.903726963369751	1	0.944466145754456
ENSMUSG00000046861	0.374190958945248	0.749677509699511	0.963063426738387	1	0.0154324684347991
ENSMUSG00000057058	0.92249726653443	0.972536302730739	0.866853651378796	1	0.244421338227896
ENSMUSG00000070858	0.0776536753587653	0.751980925982083	0.384646024913684	0.993457407266116	NA
ENSMUSG00000029446	0.0292731935281043	0.976077088317425	0.947181357164276	1	0.434887685082497
ENSMUSG00000029699	0.480267225757252	0.74117133108671	0.85826393138299	1	0.893273420404344
ENSMUSG00000070003	0.246371602421764	0.80022366061673	0.739323384768917	0.993457407266116	0.570232633537458
ENSMUSG00000027646	0.633757475111932	NA	0.989827904181052	1	NA
ENSMUSG00000002617	0.963256675627716	0.903862592692854	0.713545183810651	1	0.605173128396488
ENSMUSG00000054723	0.32467864169236	0.154692621279935	0.0608679145303689	1	0.082424557384448
ENSMUSG00000026426	0.6907777578469	0.983994847844769	0.389647718704889	1	0.88090544729724
ENSMUSG00000049583	0.891861489946453	0.968767675570245	0.674206438680956	1	NA
ENSMUSG00000023456	9.45962989889727e-08	0.00113200195348785	0.000319207841726064	0.96597228877154	0.996964205997939
ENSMUSG00000034471	0.701574918932866	0.807636916124921	0.785827820909273	0.884839342777244	NA
ENSMUSG00000059013	0.239256577716221	0.59420800633874	0.808013221398746	1	0.139809794488246
ENSMUSG00000025316	0.0315917849844244	0.917638802227635	0.178541887277279	1	0.749567387618005
ENSMUSG00000040025	0.060102121702278	0.765834649402528	0.624615183862558	0.841930753914358	0.933726026664627
ENSMUSG00000022472	0.0228794519775224	0.42855357350104	0.375993016935057	1	0.836079030229942
ENSMUSG00000022833	0.977482101729827	0.749775263011909	0.924890008301487	1	0.926711378492941
ENSMUSG00000026643	0.959680100647326	0.99472333592066	0.986238916650037	1	0.911049746574144
ENSMUSG00000044957	0.534453471363767	0.663050377100023	0.553915083715175	1	0.891259972984489
ENSMUSG00000071203	0.56100404571139	0.333708395478873	0.369745872583477	1	NA
ENSMUSG00000002221	0.0541185897572562	0.692137354629754	0.344547135980471	0.884839342777244	0.824083210380017
ENSMUSG00000001666	0.00128794384847702	0.0945744705004048	0.516848373149211	1	0.399535765697181
ENSMUSG00000025007	0.00625422280197211	0.526858793153696	0.0365037038282177	1	0.882947140814119
ENSMUSG00000049734	0.00511939545807044	0.0194070857425914	0.93547533180944	1	0.412899187377801
ENSMUSG00000031954	0.914899058026017	0.0423942869705085	0.866794073671769	1	0.468500706338944
ENSMUSG00000037725	0.0304848053591914	0.856118809240049	0.943916577689915	0.92035751670458	0.0646607570913337
ENSMUSG00000055013	0.0370144391589705	0.913767226164668	0.774706244415681	1	NA
ENSMUSG00000024645	0.0997365387329024	0.215119425746641	0.278773672384431	0.927351636398711	0.886804340596513
ENSMUSG00000034308	0.461122468024509	0.842103946761874	0.823704578064085	0.97936302260969	0.9769656417993
ENSMUSG00000029217	1.85852323478622e-07	0.095925049872436	0.268155495580928	1	0.542658167896076
ENSMUSG00000049864	0.854789756583294	0.728502808579567	0.323337114207895	0.770178578646943	NA
ENSMUSG00000020017	0.905560185496412	0.508595768571756	0.512057943513738	1	NA
ENSMUSG00000022641	0.325072349579346	0.972743705620101	0.664007023692311	0.336333519731709	0.0330790654444295
ENSMUSG00000044768	0.117087614311163	0.882376729177094	0.718623958908093	1	0.802870687180219
ENSMUSG00000062232	0.564953978354393	0.846421894491954	0.0679970314608611	1	0.40781829282832
ENSMUSG00000020284	0.895350986200453	0.937325418814268	0.745906373687512	1	0.882269110166721
ENSMUSG00000040813	0.499719416216542	0.915661892172258	0.981943627327094	1	0.193487849800837
ENSMUSG00000010142	5.34548989684948e-05	0.0844770994607633	0.937014441010954	0.869589986368862	9.32195126084782e-06
ENSMUSG00000018379	0.429179332998768	0.415780861001187	0.708058381143871	1	0.998429845730873
ENSMUSG00000098301	0.429179332998768	0.415780861001187	0.708058381143871	1	0.998429845730873
ENSMUSG00000079685	5.94173745447944e-06	0.711341257129064	0.112234995687293	1	0.838858279937623
ENSMUSG00000096805	0.529957940688962	0.77915898917198	0.55262710137459	1	NA
ENSMUSG00000033111	0.654052915136974	0.678105849866991	0.957272573848556	1	0.212377890960032
ENSMUSG00000066684	0.601275938897897	0.677900302173132	0.263536956382678	1	0.118777264702985
ENSMUSG00000032328	0.596259264780225	0.682705872542483	0.943916577689915	0.933082854755325	0.774808031574368
ENSMUSG00000002058	0.118018447721733	0.292611917924631	0.0655512958703164	1	0.504165805868931
ENSMUSG00000058290	0.902051215081577	0.907970477789871	0.371025380253322	1	0.966900122703112
ENSMUSG00000027715	0.621073091924966	0.99931503041697	0.162435398519022	1	0.927191625681327
ENSMUSG00000034667	4.68056696124087e-07	0.0810242950669602	0.0867412109241286	1	0.466709633661793
ENSMUSG00000039621	0.0841899015143815	0.919427588210458	0.888177311317765	1	0.808034181544391
ENSMUSG00000020496	0.101330962443376	0.790193571269859	0.134925157689911	1	0.448204570494712
ENSMUSG00000020732	0.145517506404992	0.463847140937738	0.976103404095434	1	0.218591119783116
ENSMUSG00000054792	0.876891165370692	0.818787806318932	0.943028808422148	1	0.192312841990041
ENSMUSG00000003528	0.0162131747673635	0.109284737109675	0.328599739771397	1	0.79054624452591
ENSMUSG00000036845	0.0223928008116692	0.677900302173132	0.871057099282818	1	0.646292078429164
ENSMUSG00000035173	0.991112717968057	0.405261487137247	0.388609910826175	1	0.96812084112219
ENSMUSG00000040102	0.686191761550248	0.767768730599295	0.846295850360666	1	0.982191155649259
ENSMUSG00000041272	0.941182029523918	0.892110737110467	0.832700351485943	1	NA
ENSMUSG00000004056	0.818950140176777	0.821222016196465	0.297624058093293	0.993757879867996	0.623196040529839
ENSMUSG00000020402	9.70973647933877e-13	0.000183963301285249	1.79246864083754e-05	1	0.0535484013706818
ENSMUSG00000024442	0.249200749523908	0.553815259370769	0.58200332171648	1	0.17280563404529
ENSMUSG00000031583	0.670117254152182	0.907800652831472	0.728135501331089	1	0.756043759852671
ENSMUSG00000032415	0.632922361400689	0.912678724036759	0.333686964858648	1	0.960518369746876
ENSMUSG00000039449	0.86269215923034	0.919296748861737	0.155932961700562	1	0.945375734133791
ENSMUSG00000069808	0.000194524058553902	0.642559195210615	0.0926613933050985	1	0.529568792752305
ENSMUSG00000025485	0.925390535526514	0.914946846274335	0.641069060745506	0.990362999041866	0.264008015686734
ENSMUSG00000025577	0.943670203729012	0.699700569153748	0.911395861263557	1	NA
ENSMUSG00000030019	0.0598484812174987	0.916436414615784	0.487554229882807	1	0.956377514344475
ENSMUSG00000050914	0.901631291124311	0.992118201072251	0.864020766664653	1	0.130629057657282
ENSMUSG00000059901	0.480999800676811	0.978497498424496	0.784911228737869	1	0.533385235003593
ENSMUSG00000040557	0.837976439658015	0.823551180802943	0.774070274796238	0.0973059844547048	0.0383011519228497
ENSMUSG00000032359	0.000536225933007679	0.551173283078727	0.796130836698041	1	0.0476141023125834
ENSMUSG00000014470	0.797356193221801	0.789732150835366	0.881256610405771	1	0.740519313260764
ENSMUSG00000020831	0.471558785371062	0.303020780337516	0.80417665691265	1	0.147004814591837
ENSMUSG00000024830	0.959208185944298	0.985350249605465	0.949321911721824	1	0.0908597885341746
ENSMUSG00000053769	0.979795426768382	0.956541048200574	0.213644258931604	1	0.915385396814007
ENSMUSG00000097721	0.959208185944298	0.985350249605465	0.949321911721824	1	0.0908597885341746
ENSMUSG00000030747	0.000267315600200175	0.269065321468276	0.642185806894149	1	0.712628121726503
ENSMUSG00000029501	0.15955249170468	0.831615912351393	0.796130836698041	0.901212166867309	0.913025138232193
ENSMUSG00000060568	0.630445049453781	NA	0.606943758284097	1	NA
ENSMUSG00000027187	0.312304847002467	0.83360752647835	0.648619473087749	1	0.819138667059021
ENSMUSG00000019806	0.705174803083533	0.730483219274286	0.515268837556929	0.72500940481209	0.99457691913423
ENSMUSG00000021699	0.924843394111448	0.94365397165728	0.808415170632127	1	0.451665449949001
ENSMUSG00000033880	0.565348263579985	0.787406450313943	0.309108780112767	1	0.75932399737785
ENSMUSG00000034663	0.896352889721295	0.891520159117975	0.523081988791469	1	0.817875139388865
ENSMUSG00000079092	0.899824021153648	NA	1	1	NA
ENSMUSG00000090659	0.83018165904178	0.763996223666167	0.779431005449877	0.990527648656935	NA
ENSMUSG00000090996	0.928912480286002	0.471441197887017	0.601503318180909	1	NA
ENSMUSG00000026674	0.719982883577002	0.879480910698239	0.592052464106594	1	NA
ENSMUSG00000038740	0.758930764113231	0.767502726688	0.767331200174536	0.995965132197012	0.230343860124758
ENSMUSG00000027580	0.989917733901218	0.843729156383667	0.71303191892003	1	0.472350641557453
ENSMUSG00000076472	0.817170602538708	0.856118809240049	0.879748271235276	1	0.831637656757259
ENSMUSG00000107068	0.941581664355596	0.790506341297609	0.686734430544754	1	0.403729584245523
[truncated: 17,707 more rows]
