# Supplementary material for: Genome-wide CRISPR Screens in T Helper Cells Reveal Pervasive Crosstalk between Activation and Differentiation
Source: Cell. 2019 Feb 7;176(4):882–896.e18. doi: 10.1016/j.cell.2018.11.044 (PMC6370901; doi:10.1016/j.cell.2018.11.044)
Supplement: Data S2. Processed Data from All the Steps of the Analysis, Related to Figure 1 [file mmc2.zip › supplemental data/overexpression/de/de_fc.csv]

	Lrrc40	Pparg	Scara3	Ccdc134	Bhlhe40
ENSMUSG00000018819	0.175027088957759	0.132728251783719	0.03080932267446	-0.182297759328174	-0.105233311012344
ENSMUSG00000042225	0.152976622138169	0.0262587170316543	0.251753006407762	0.0202175751580547	0.125182903214469
ENSMUSG00000020891	0.0546085151613817	0.200809043871913	0.00521341150673919	0.11836578504454	0.0837218245971109
ENSMUSG00000035493	0.331033098424873	1.13292044536037	0.899384784208022	0.500726028125688	0.947772972940158
ENSMUSG00000022584	-0.277297818739771	0.249609080714568	0.0843920306776767	0.0847452734383645	-0.00827723227520515
ENSMUSG00000055407	-0.0559937646136216	0.105003502327022	0.409562313991063	-0.117199730086911	0.14539709712657
ENSMUSG00000037940	-0.0609569046453178	-0.00632152831925287	-0.0835898048109268	-0.0619877181188027	-0.571832515147626
ENSMUSG00000042379	-1.17329421853057	-1.31966391972955	-0.783227920511237	-0.131514442188203	0.564474656569914
ENSMUSG00000029816	-0.314158685552649	-0.45897899543202	-0.791749875830068	-0.101577726765713	1.23818730481186
ENSMUSG00000026655	-0.0402289614336782	-0.0558497470674961	-0.184566740047351	-0.161000255269031	-0.0593366661022697
ENSMUSG00000031932	0.650346171561152	0.577290886058388	0.289080157257095	0.458372028111794	-0.00772749975091372
ENSMUSG00000049225	0.392026170726805	0.131908090464068	0.264702121745958	0.0526446752518726	-0.107600025248199
ENSMUSG00000030208	0.256521172283055	0.0446285253779653	0.13157359883728	-0.0802832947522139	0.530835559016484
ENSMUSG00000044068	0.038428293542265	0.173183775684825	0.353419028702532	0.261695204607568	0.133353502990212
ENSMUSG00000021728	-0.412438153498628	-0.610867529076488	-0.62645397358075	0.139577316261905	0.30784873459032
ENSMUSG00000025780	0.124133332217523	0.135176227527169	0.231021518606031	-0.130062642946009	0.278183328938343
ENSMUSG00000025790	-0.381294897640633	-0.21710756437376	0.00332432288557685	-0.401572836088552	-0.092431350287196
ENSMUSG00000022636	0.153070355784351	0.116506689944325	0.239489235898498	-0.25138725458566	-0.48262986790083
ENSMUSG00000024300	-0.346008274400024	-0.286863512056825	-0.139387801430704	-0.151696685899104	0.0403390191742829
ENSMUSG00000041115	0.348095517488493	0.34449888130259	0.900587124917926	0.496823812131564	-0.00499785608192361
ENSMUSG00000047139	-0.0691834091530218	-0.106429314428473	-0.182295960573002	-0.324470651260351	0.290891303768931
ENSMUSG00000059588	0.266743163789309	0.176198176511454	0.179792578678657	-0.0611825199547728	-0.0977489258191984
ENSMUSG00000023132	0.148740093136758	0.063849111429301	0.347054628037046	0.429660564588291	-0.239487549264981
ENSMUSG00000040548	0.079339230631146	-0.00573455315864374	0.276597649513048	0.0852167103628827	-0.645523221583387
ENSMUSG00000044162	-0.366897450780202	-0.458028111056039	-0.406208730043029	-0.283580039893009	0.140952403640434
ENSMUSG00000022263	0.251281214758775	0.288527852216571	0.607970591706139	0.341708135277038	-0.442014345643165
ENSMUSG00000031958	-0.615192478502057	-0.614818613798193	-0.269468802982132	0.0497360311081856	0.711485384532196
ENSMUSG00000064215	0.462639798030828	0.33498650568784	0.240773928395438	0.0715956107908634	0.155620531988606
ENSMUSG00000026072	0.55489143924645	0.970757739201976	0.653685496762097	-0.0335911020671294	0.234220603020918
ENSMUSG00000000440	-0.115320074290091	1.49946426627768	0.173394201736251	-0.0950826003627319	-0.342043444645085
ENSMUSG00000056515	0.406274635401784	0.304166358253688	0.0658548090500847	0.34103468159025	0.302704246182248
ENSMUSG00000021760	-0.157789421687544	-0.163995654394008	0.0951177235345745	0.0288086239250872	-0.537868553945817
ENSMUSG00000024399	-0.239065096329523	-0.38822108829583	-0.33733262787065	-0.0268569980751098	-0.160592987600353
ENSMUSG00000027540	-0.090853251422281	-0.107829613302609	-0.27112786627846	-0.195412534801305	-0.0414282539911783
ENSMUSG00000036944	0.267255198151867	0.0541457442992897	0.14587586816267	0.122475515272166	0.0819904266477118
ENSMUSG00000076609	0.853764755866933	0.416455580715818	0.238666528769069	-0.360715304324213	-1.03995947801405
ENSMUSG00000030114	-0.00136726608327045	0.326131070312382	1.07164431561399	0.797306808541439	-0.0772673613024611
ENSMUSG00000047963	-0.740429034825261	-0.696225035829139	0.0686116254112883	0.114984933761788	0.318033003516109
ENSMUSG00000067242	0.0810176349815486	0.176586705647338	0.188652219173064	-0.0732736282219196	0.0187610852638595
ENSMUSG00000026830	-0.531502078053512	-0.582640624159585	-0.323449368746537	0.0662339952938437	0.616141195630672
ENSMUSG00000033350	0.118717172972158	-0.0118163020136179	0.229295401501898	-0.637749572780612	-1.28407347048185
ENSMUSG00000030659	0.0313117553780976	-0.0367219918534361	0.0389302371835196	0.041473108649413	0.122367267129746
ENSMUSG00000021065	0.179634065447229	0.226500485952761	0.544474274447655	0.277329819149677	-1.26718128736283
ENSMUSG00000061132	0.935771784502955	0.626101029711739	0.426597777209192	-0.549597652747591	-1.03161835109663
ENSMUSG00000021591	0.137193091228831	0.0670620385310618	-0.092483892522912	-0.0398501069362615	0.172867053329705
ENSMUSG00000024778	0.370807712090338	0.300264385182052	-0.0630653138464397	-0.213858713069351	0.268222772803668
ENSMUSG00000026600	0.0955018890483871	0.0699016255842789	0.256701863294647	0.142189105747122	-0.137342075660567
ENSMUSG00000038732	-0.497971662436396	-0.595533809667905	-0.610598267398676	-0.246171434537989	0.399935859024247
ENSMUSG00000057554	-0.0209993340068515	-0.0368851042322196	-0.0146760784951924	0.000571621393288083	-0.141477410570382
ENSMUSG00000002365	0.284956453564362	0.344996493724333	0.320208810791677	-0.0911141170169509	-0.453964621156376
ENSMUSG00000064065	0.421152854849556	0.0363076995322764	0.572868256841243	-0.121754568204231	-0.684271997978801
ENSMUSG00000012519	0.17224892026626	-0.117280419618304	-0.058214404941882	-0.0395632948918531	-0.120377429465669
ENSMUSG00000011179	0.189482731318412	0.0415734719919196	0.321502302696337	0.138305046855743	0.197049808587188
ENSMUSG00000024402	0.0636517298832423	0.122780083081258	-0.187824462331044	-0.31163162101955	-0.503092940830778
ENSMUSG00000025930	0.0194336740414618	-0.12139664472534	-0.786394487421349	-0.436053205474805	-0.0142903830691713
ENSMUSG00000032053	0.86171291042794	0.550328895010463	0.305088908975564	-0.243072864125195	-0.71825114267952
ENSMUSG00000035021	0.48573293278592	0.41758400803601	0.823361387180527	-0.0318564704091977	-0.100775640434401
ENSMUSG00000020361	-0.0165741266129556	0.0282353100567227	-0.0134879131520605	0.0719913495138859	-0.0341390577969544
ENSMUSG00000027776	0.823927175025986	0.914854200766667	0.909861583183848	0.145009237176676	-0.0615107119561332
ENSMUSG00000026360	0.406344624661037	0.337150612849463	0.401021240930319	-0.224313372402507	-0.643815202140685
ENSMUSG00000030522	-0.0618846871063498	0.117850305786551	0.204279757842387	0.135039680372418	-0.0976296799910512
ENSMUSG00000010095	-0.168159925187869	-0.202841184028102	-0.0349837705286875	0.00947801240529042	-0.141534779471472
ENSMUSG00000049871	-0.206434324603217	-0.173736204657276	0.249333863321758	0.119312328638257	-0.23977436835555
ENSMUSG00000020901	0.00940706125578047	-0.19596579782428	0.0441509003496593	-0.236573161994143	-0.0928294373500705
ENSMUSG00000030102	-0.185162947495541	-0.112294604326637	0.533634810685769	-0.261119092290069	-0.482490659535644
ENSMUSG00000026407	0.584294978575103	0.204509651706438	0.288523747927404	-0.627710746913201	-0.440633938588995
ENSMUSG00000060586	0.88527601238561	0.535466438173089	0.331861807260763	-0.489561421186735	-1.08229831080104
ENSMUSG00000026950	0.207891748105165	0.473456696733735	0.627400378730952	0.0936308198583923	-0.731747111289332
ENSMUSG00000091649	-0.0396139339266595	0.244571645904539	-0.219856321956765	0.242464489505978	0.407808971707524
ENSMUSG00000025260	-0.0436498522985986	-0.0693218527184375	-0.175757854337815	0.0588686081752473	0.343255667954027
ENSMUSG00000034833	-0.971005123362555	-0.848377221597654	-0.643582755092657	-0.0943839202298996	-1.09457908731038
ENSMUSG00000022657	0.0316263808168953	-0.128665432419508	0.0154870485268729	-0.14604286817611	-1.11384987246162
ENSMUSG00000035692	0.157486792203811	0.359367780065995	-0.0765988884677918	0.00924072049355571	-0.100676718136327
ENSMUSG00000036109	0.0659522612356828	-0.036131127375336	0.0536361490120535	0.294005194227304	0.0571211329100486
ENSMUSG00000046727	-0.0874789112413634	-0.10426772074475	-0.164628467628071	0.0985943323735182	0.684017338395018
ENSMUSG00000039187	-0.116358848264832	-0.21525488245368	-0.153119908814676	0.109506806351463	0.134313079512059
ENSMUSG00000049985	-0.0960803131344938	0.108011900871998	0.0803575974716959	0.329975925689374	0.438371248060427
ENSMUSG00000076617	0.624424320034945	0.14779974676356	0.0821141662950244	-0.157951556102025	-1.01043196000326
ENSMUSG00000092021	-0.211138754133255	-0.488613044326971	-0.360306125015372	0.387647369595775	0.649534210191378
ENSMUSG00000026012	0.201416858604056	0.199807814837994	-0.183548026436628	-0.147516537716494	-0.0370579758085978
ENSMUSG00000051495	0.113819768708501	-0.0754037358084564	0.101922363733408	0.332402643131502	0.4036576185175
ENSMUSG00000032661	-0.0661687569308942	0.082276761555427	-0.165205116937371	0.0623109289919538	0.612752295062473
ENSMUSG00000045441	-0.246083148981456	-0.105142964675736	0.0353605873235149	-0.00715857202631138	-0.669950124603623
ENSMUSG00000021213	0.216505554976336	0.19832599762791	0.0857514649284761	-0.189489693111913	-0.265550080790909
ENSMUSG00000026456	-0.288649551056614	-0.315737526394677	-0.235537488010601	0.0938650512580204	-0.0651234947100374
ENSMUSG00000029426	0.102296237462392	0.306938663787149	0.05363060224625	0.135303096457902	-0.0934124572907406
ENSMUSG00000019943	0.138362387333767	0.0469782275915029	0.347795478970785	0.208875349534464	0.119950745837977
ENSMUSG00000025268	-0.196500442240733	-0.186854403676805	-0.333310545004206	-0.0839340556521207	-0.0958709198553821
ENSMUSG00000059077	0.0577731940587414	0.0542724048444973	-0.096283773863399	0.491655748741563	0.999149503528817
ENSMUSG00000063286	-0.091113501126077	-0.0815957122952419	-0.0706825303058935	-0.00997364447710412	0.515870080405859
ENSMUSG00000027360	1.13988459761557	1.03673407499431	0.182557152026122	-0.00308711774286313	-0.483152731922145
ENSMUSG00000052117	-0.340858917244192	-0.465659006256788	-0.488831596487772	-0.166816327757496	-0.184701771243114
ENSMUSG00000018672	-0.246130851549716	-0.15053592659664	-0.254476147338463	0.0488309512358328	0.776737829877337
ENSMUSG00000028523	0.202701598964457	0.143433147756101	0.629469646365624	0.450611904022694	0.232676656357333
ENSMUSG00000036136	0.552761698647173	0.299387596903451	0.327590910067784	0.179530482547181	0.0930387729751199
ENSMUSG00000041594	-0.531999100909001	-0.281133306284933	-0.472101932968254	-0.303935648469603	-0.1248506232168
ENSMUSG00000036306	-0.000744466983626815	0.095293482519394	0.0723172155127816	0.196372727198673	0.132459963749699
ENSMUSG00000009654	-0.0952937861269381	-0.183970198583764	-0.213872518841112	-0.00998891020709739	0.38641859344758
ENSMUSG00000038648	0.0156586674215701	-0.160109888391183	0.0512797587420792	0.116747929055045	-0.110337958700522
ENSMUSG00000026721	-0.0889958974839737	-0.00997814424847292	-0.113101674075689	-0.0323439169222731	0.241605613995963
ENSMUSG00000035133	-0.426671773086099	-0.430226845771922	0.107414752109356	0.348644605731595	0.347029259133645
ENSMUSG00000026014	0.223969269637549	0.268422771458789	0.595051634035406	0.151066665148338	-0.154545272977979
ENSMUSG00000045092	-0.647474374563461	-0.778165450177116	-0.777589428773072	0.0191733426542371	0.329288699438227
ENSMUSG00000033470	0.211766187935879	-0.388912312788519	-0.135649317007814	0.0757223405012953	0.0909390467080338
ENSMUSG00000031428	0.239989337994405	0.273995365072527	0.032016341843579	-0.178748801645582	-0.89095905074789
ENSMUSG00000041133	-0.0409820842425729	-0.0442191872203953	0.0464687877432378	0.150857515538745	0.213012010964942
ENSMUSG00000018395	-0.0200918775860527	-0.00292640028013635	-0.00259350660790729	-0.0760469553306878	0.0670503676788218
ENSMUSG00000030669	1.55671265472539	1.57573631382358	1.34166063344202	0.931441377183727	0.545175137281268
ENSMUSG00000037649	0.390112277688111	0.384374675987511	0.078728859567666	-0.110619508608613	-0.0200450715112573
ENSMUSG00000025351	0.171477366634225	0.271762870958592	0.405661684903993	-0.185098835899524	0.341895013258335
ENSMUSG00000025804	0.336814402908913	0.510344484552672	0.351069977387937	0.004881272414603	0.581634963414178
ENSMUSG00000039680	-0.0726721284373834	0.0573560509036384	-0.158533267450723	-0.268703209930897	-0.199292380394337
ENSMUSG00000026630	-0.0691324894812087	0.0930562049792226	-0.261591046248606	-0.241424385155004	-0.360584488813853
ENSMUSG00000008999	-0.20971942210352	0.206518373625511	0.360535780510882	0.436435873251016	0.16620624100539
ENSMUSG00000015932	-0.0682078697898624	-0.0863177678015581	-0.0182370206822346	-0.136458235749504	0.186122667904113
ENSMUSG00000036594	0.862825990743023	0.643803441416315	0.285059686136566	-0.522269405516235	-1.21527463928987
ENSMUSG00000024353	1.00142109666909	0.709833923913688	0.355300682676038	-0.30370653771012	-0.731274157871521
ENSMUSG00000037411	-1.01346142494537	-0.731784365819939	-0.668786332988557	-0.0300033783541591	0.287639956472298
ENSMUSG00000011114	0.0873610156722602	0.138886100401865	0.0548564464987447	0.0375566546741034	0.117212405624282
ENSMUSG00000032320	-0.0212073834509616	0.0488870026077511	-0.105409159839871	0.0138996218028854	0.195677832555664
ENSMUSG00000055044	-0.43757013589589	-0.433154128255426	-0.590492797399605	0.00469269655796912	-0.507526555094291
ENSMUSG00000031628	0.0907663663153124	0.0943505872596292	0.0311860392567952	-0.108599134364532	-0.248534423998676
ENSMUSG00000029314	0.0810659509039621	-0.0747225314605456	0.0510093267459604	0.0324456559336358	-0.0592037192347981
ENSMUSG00000046718	0.088525535437483	0.0997645102225181	-0.00953557703540961	-0.0902998548636698	0.185618531511365
ENSMUSG00000076614	0.928956543546788	0.968792650741094	0.384856760664317	-0.27674915231304	-0.673520667038064
ENSMUSG00000023088	-0.239057882113043	-0.0681556848543748	0.0224617634413445	0.0177778881205598	0.0817577435847542
ENSMUSG00000020321	0.143391888209512	0.0465055668654136	-0.0565383955397603	-0.0505464746446864	0.223868385720509
ENSMUSG00000022221	-0.0396750542619252	0.0558339267829601	0.0274711993516772	0.086584885466007	-0.426721804572284
ENSMUSG00000028238	0.363015332990092	0.236570635183411	-0.156388277248824	-0.208316408287656	0.631230380980357
ENSMUSG00000091722	-0.0521335954026051	-0.266256716136235	-0.334642567136792	0.0747740596287866	0.286291019670804
ENSMUSG00000039217	0.656762142053372	0.738338926288609	0.473277848404337	0.430899619014792	0.515243945103943
ENSMUSG00000004085	-0.291745775805642	-0.364224423890292	-0.655064753193061	0.209628142649471	-0.485668394590258
ENSMUSG00000024098	0.455766065748637	0.491194784439001	0.194488476756301	-0.0795462499854761	0.0278727375878013
ENSMUSG00000062939	0.415214645821678	0.364040511147856	0.0453471638644003	-0.134693891804543	-0.461035115016295
ENSMUSG00000021395	0.0597423230663043	0.0740745737246038	0.0203559619310587	0.119146159114385	0.315566313381796
ENSMUSG00000029752	-0.272258942609447	-0.300470190738786	-0.317669294466958	0.0353368563464481	-0.289033386707799
ENSMUSG00000028894	0.00945351707408052	0.107183172941889	-0.111376398920482	-0.124063931697566	-0.198430303136072
ENSMUSG00000053477	0.690631162072613	0.61925055051221	0.560572085789552	-0.155429569304545	-0.435297861276714
ENSMUSG00000067149	0.371093138686053	-0.381143743579222	0.22985128656857	-0.755053181705478	-1.24277713617607
ENSMUSG00000021831	-0.248458259039674	-0.274169409656096	-0.401891612815204	0.150830223570275	0.321513822942103
ENSMUSG00000015316	-0.1533269920501	-0.260761463065948	-0.248189453116857	-0.172600105440711	0.188116399118434
ENSMUSG00000062210	0.241891403592302	0.252793130381513	0.210588882728473	-0.0993419656967019	-0.0242560432956392
ENSMUSG00000024241	0.00763802173662872	-0.0499144133716506	0.183344079474541	0.165452938699541	0.149872999569952
ENSMUSG00000039153	0.270125243768263	0.122347089700664	0.549963119408236	-0.21034988203933	-0.390290932896339
ENSMUSG00000025498	-0.0765692204355508	0.0923686030046386	-0.166962564398308	-0.165889682731883	-0.012850504456531
ENSMUSG00000033478	0.156767934704957	0.207129716406795	0.34380514782792	0.344560158583853	0.50030665418987
ENSMUSG00000003541	-0.109473436373077	0.0195855656812873	0.00195541336798424	-0.102766643635926	-0.00256219236302865
ENSMUSG00000031297	-0.566892103253956	-0.646103308831804	-0.0987684670755196	0.108845409957582	-0.217992203326808
ENSMUSG00000004709	0.180940523241069	0.162130789032778	0.436421094595585	0.378364812950094	-0.232058948425767
ENSMUSG00000021211	0.377745036744073	0.334322612221579	0.250831053365203	-0.0809738697257592	0.0702579668180624
ENSMUSG00000027636	0.0541144970636546	0.163437666461887	0.282912526658802	-0.0803616964022967	-0.362081542760131
ENSMUSG00000034707	0.379230869691201	0.243713987205622	0.408941108225677	-0.0395014642353344	-0.193116994632013
ENSMUSG00000032333	0.237581293208908	0.315125297445576	0.0322580083879204	-0.183413537556249	-0.377225086040118
ENSMUSG00000001642	0.0897018315762954	0.0707420746572282	0.0625931582267154	-0.0217055803561974	-0.0237337232997997
ENSMUSG00000001444	0.0140506218177645	0.180928691030793	-0.233584617949803	-0.219476995027788	-0.559139906141374
ENSMUSG00000037661	-0.0157776463420019	0.155943204944046	-0.23577751158827	0.239070964424251	-0.0872886866667039
ENSMUSG00000026285	-0.177223262273042	-0.0679134801063149	-0.429880507139465	-0.4888807867012	-0.513308215402369
ENSMUSG00000015852	-0.179959522444855	-0.487051250963396	-0.235850676119513	-0.155272690192611	0.276317676119663
ENSMUSG00000014453	0.770119001732563	0.756539369944316	0.115846689927617	-0.511522287286327	-0.349456812459558
ENSMUSG00000009470	-0.0180032906721095	-0.0187655832864955	-0.105691063887174	0.237558170837694	0.21363801001381
ENSMUSG00000069094	-0.0271229519721683	-0.0230592275321153	0.127664955399136	0.208346296700849	0.125041211310055
ENSMUSG00000037999	0.748604907969272	0.471175615985334	0.357444174493392	0.0609023678036035	-0.0231837291218716
ENSMUSG00000032300	0.104508694370722	0.0459778887648821	0.0999320424646606	-0.180565756738183	-0.442250538621832
ENSMUSG00000047880	0.926164613233864	0.69864710048125	0.135970596158217	-0.348339714056267	-0.531792349390716
ENSMUSG00000055912	-0.376350434951332	-0.0382116428093848	0.0548659600280836	-0.214080512064003	-0.0723082457899914
ENSMUSG00000102455	-0.376350434951332	-0.0382116428093848	0.0548659600280836	-0.214080512064003	-0.0723082457899914
ENSMUSG00000027878	0.326045420209007	0.239726288706916	0.17619566045818	0.0057349856839609	-0.211408212856579
ENSMUSG00000066363	0.823897772046116	0.774771243404066	0.441713209458863	-0.655933743416517	-1.06711163272986
ENSMUSG00000051379	0.627790401548328	0.463945537230147	0.639511252893966	0.950089466114531	0.345835896963377
ENSMUSG00000025328	0.175062808312191	0.587414485239962	0.383020801029001	-0.432840347925204	0.096956022018127
ENSMUSG00000025026	0.254359862825328	0.229404647715033	0.333760950339397	0.294858448881071	-0.210142217179862
ENSMUSG00000028173	-0.189915546148206	0.0878599550182383	0.144813254886653	-0.122749916244544	-0.439630906133605
ENSMUSG00000002325	0.0371251725223007	0.104393015897004	0.00309281640348089	0.144931695959688	0.178025648129065
ENSMUSG00000108090	-0.258224420123648	-0.701974117110902	0.290147750946996	-0.159925748876349	-0.514560662339167
ENSMUSG00000025058	0.101789440727261	0.234482774616495	0.155037222962912	-0.381480135289441	-0.524301876536912
ENSMUSG00000030283	0.13473080011593	0.0529628722690852	-0.0862974404837264	-0.0395683892822089	0.198912884948598
ENSMUSG00000112023	-0.0315524823243266	0.0416707388218502	0.220996913701864	0.20731313668016	0.161904525556524
ENSMUSG00000019528	0.145851637659514	0.0100217278217347	-0.0920108260937845	-0.141861866408981	-0.083287809723839
ENSMUSG00000043263	0.928698013395102	0.30576065736651	0.692466442268554	0.230939326683044	-0.467494696183396
ENSMUSG00000021706	0.430592457673878	0.401533030540066	0.454571058527188	0.177948400116596	0.181502316214396
ENSMUSG00000029378	0.603437968184851	0.265709215053313	0.665387324135642	0.109730512590346	0.0663539788610603
ENSMUSG00000001542	0.272424196491661	0.382209807620125	0.273371807086145	-0.148327451416595	-0.323834712780584
ENSMUSG00000032336	-0.182498694246811	-0.119211335200296	-0.108796797191862	-0.247814521651031	-0.321271764532976
ENSMUSG00000040270	0.293364978333209	0.35030410810133	0.35575780217879	0.0552679601355463	0.00761131534899439
ENSMUSG00000039114	-0.0105948279397815	-0.131063923224374	-0.53267180429154	-0.410238389791758	0.411997087207479
ENSMUSG00000032322	0.0100635082468136	0.0117929662888905	0.190624532245282	-0.0530128877586421	-0.214745757395188
ENSMUSG00000028179	-0.444713752494396	-0.330288916232693	-0.333824913047788	0.215756812792237	0.0802037906371805
ENSMUSG00000023830	0.227722526007721	0.1901152818685	0.0919704552015752	0.0101764300056615	-0.476537734278632
ENSMUSG00000030217	-0.211965000808977	0.375232373198371	-0.0902746061131354	0.416984265739053	0.31541399240184
ENSMUSG00000024587	-0.119576069299762	-0.229108742739599	-0.140035663058792	0.0730284824366525	-0.123495331882758
ENSMUSG00000030336	0.232552827824618	0.228224656270714	0.300747722735088	-0.019106241680433	-0.595864137598359
ENSMUSG00000027333	-0.0155020779357497	0.0504720839880067	-0.0460913684066591	-0.135633796184696	-0.107303307159861
ENSMUSG00000005824	0.205137451323973	0.303965685478912	0.259990950188854	-0.340794533628003	-0.558998579445716
ENSMUSG00000026737	0.058665059781319	-0.0975938275114372	0.0794122343426019	0.0617394791067326	-0.0898627028826753
ENSMUSG00000034243	-0.00357476158221936	0.00350419046945687	0.293741109467863	0.171430482221975	0.0511981342992701
ENSMUSG00000015314	0.490837308808971	0.33162132828271	0.219794420213369	-0.403618490845912	-0.800426596224807
ENSMUSG00000055865	0.110475970580357	0.206839141519546	0.422739175497903	0.144553693454374	-1.35830695204373
ENSMUSG00000017897	0.257031678080292	0.644458292632513	0.26465403883255	0.279500330096349	0.026262717802314
ENSMUSG00000105547	0.732247742178743	0.375075026027384	0.246707237599333	-0.0989659042707806	-0.0861532035010629
ENSMUSG00000049109	-0.27866906308466	-0.258602375864054	-0.164682860793515	0.180423812337826	0.339656506191711
ENSMUSG00000023952	0.0476797378663353	0.0900623549884348	0.0344982667948604	0.0809026391157977	-0.125352234594459
ENSMUSG00000019849	-0.486210255726849	-0.527559175901051	-0.399547850431799	0.0778432231409864	0.0821060298831695
ENSMUSG00000032281	0.336677617591334	0.231280671122473	0.524755857642933	0.169441612460008	-0.665781855536491
ENSMUSG00000094733	0.355836596981632	0.569885563059152	0.991427133765003	0.677847676227441	0.862231671083657
ENSMUSG00000026687	-0.222125275937889	-0.259118994453327	-0.174861806833925	-0.0495830977585555	-0.109197281606365
ENSMUSG00000026420	-0.0598292649742817	0.0569371209817285	-0.0800824175538714	-0.0768508805354641	-0.748098476197961
ENSMUSG00000017144	-0.0391074988710705	-0.232683545821744	-0.342193003054574	-0.209882665964059	0.507741634527809
ENSMUSG00000025656	-0.175120051133627	-0.328410823012303	-0.35876785670204	0.0109294980926796	0.264186267877983
ENSMUSG00000021785	0.123927272261971	-0.0417643614320298	0.0453733207222336	-0.0347567967491965	-0.0128219902581944
ENSMUSG00000025473	0.0855798426411495	0.0861941446417771	0.267003905914568	0.0867021207906696	-0.218857010951927
ENSMUSG00000021756	-0.311650951827743	-0.0237985941330058	-0.244962658892691	0.191188427784644	0.405893558534605
ENSMUSG00000023827	0.240263618412779	0.238337925271345	0.246170012982092	-0.132036055733291	-0.236752023842788
ENSMUSG00000015950	0.685049300397867	0.607484508740206	0.50814370552856	-0.377876058933254	-0.403714976124118
ENSMUSG00000018341	-0.0504901257193556	0.0449043730311668	-0.441580513016933	-0.0414805199693385	-0.0143275716888559
ENSMUSG00000022500	0.0996863942882439	0.0556032037833283	0.132039191517545	-0.00354326770764172	-0.053593857569013
ENSMUSG00000110206	-0.0161410678683752	0.17230512707373	0.0631988011485158	-0.0217983008750405	-0.336420451613264
ENSMUSG00000020303	-0.530360523584162	-0.551439069287641	-0.199175403922713	0.132328044816279	0.0492478302149495
ENSMUSG00000030341	-0.246560104526869	-0.235937343028923	-0.104787275295849	-0.0847641873530624	0.218102420450024
ENSMUSG00000038233	-0.35901362175562	-0.990903857617691	-1.04718313039182	-0.0892304811439773	0.115951958760656
ENSMUSG00000003746	0.412374134294542	0.45098504373168	0.270552885569682	0.0412287636472751	0.164648441036751
ENSMUSG00000020689	0.237129394734559	0.182522450306852	0.244605184979708	0.0557975610430491	-0.666362772044399
ENSMUSG00000021468	0.271064000171419	0.337536208380647	0.157703873752265	-0.0534103260258523	-0.408030768586183
ENSMUSG00000022667	-0.120077200424202	0.0451621404604212	0.11435578806644	-0.222164502091626	-0.0371317921004546
ENSMUSG00000029474	0.10950872290321	0.0555735223333268	0.0906718703778985	-0.0735589318114314	-0.0491167238784237
ENSMUSG00000016194	0.0275134378873634	0.13474763647797	0.18139793998534	0.294809345399691	-0.355701191344826
ENSMUSG00000026104	0.150664005619774	0.125971489477815	-0.188039240876003	0.0599414880418178	0.220033047217151
ENSMUSG00000041827	0.693891039236562	0.334030440551251	0.176995603353565	0.404382901080797	-0.536521026423787
ENSMUSG00000021327	-0.104862420185421	-0.18229990970849	0.0124135836869091	-0.0200695330478078	0.068988863502535
ENSMUSG00000068739	-0.103506028421532	-0.127702856081319	-0.133930905401419	0.0688019932486539	-0.0290089883685543
ENSMUSG00000005413	-0.707760840756853	-0.65001416076792	-0.55551493359866	-0.206086267470385	-0.0375938909173491
ENSMUSG00000023832	-0.0845956402677031	-0.00409869420995343	-0.0295026614417555	-0.044923638098898	0.0462141826202151
ENSMUSG00000039033	-0.000225653195983881	-0.164399707736059	-0.159964203287661	-0.0958116447230995	0.0967948917022609
ENSMUSG00000040296	0.313261343052118	0.354208753115294	0.359413159692106	0.210152848286897	0.0183036842240525
ENSMUSG00000047446	-0.12838072714763	-0.0238047704480637	0.346352678515327	-0.0393762451060529	-0.471433378286986
ENSMUSG00000037548	0.831203787196066	0.723810945099999	0.418284596701084	-0.254800480067136	-0.664887001111988
ENSMUSG00000022747	0.490665707274115	0.448656185770638	0.371528338053548	-0.135396948056083	-0.894017937957214
ENSMUSG00000037060	-0.597019984422298	-0.367717701952264	-1.03829303986513	-0.800880074342046	-1.0179162954879
ENSMUSG00000064090	0.115434905716103	0.276458660550999	0.104688492361156	0.12790725983663	0.13482171985055
ENSMUSG00000042111	-0.116793233950332	-0.182250494008685	-0.0513595347238838	-0.00806241148384157	-0.125581348029841
ENSMUSG00000076754	-1.29103621186455	-1.34769477193336	-0.608694585891591	0.0596104533009819	-0.474687288935243
ENSMUSG00000026094	0.255246500562924	0.166322885900753	0.213951262753671	0.0667799961068835	-0.203919652243561
ENSMUSG00000015217	0.0381362637449171	0.0978693563354593	-0.0239381738358371	-0.0112591746917759	0.013929235528202
ENSMUSG00000006179	-0.0573952120277342	-0.154221332570305	0.034451819726537	0.0761601136054206	-0.350298090228213
ENSMUSG00000025278	-0.585825209430345	-0.482097538589532	-0.376270797575284	-0.197938254210904	-0.0246434207032603
ENSMUSG00000050335	-0.104468579596691	-0.156718625441342	-0.0189481602729279	-0.164292962452447	-0.279197623617396
ENSMUSG00000056116	0.210699027370433	0.10773088883987	0.0964393758018753	-0.0144024996379761	0.160792595128185
ENSMUSG00000079017	0.505580648856499	0.453824357259823	0.188018141968871	-0.0237853470178347	0.520971613878221
ENSMUSG00000076937	0.828143098364209	0.514018660592473	0.161733798827181	-0.458470140345803	-0.74382532190491
ENSMUSG00000040483	0.29796243532862	0.48143466752469	0.553532300160335	-0.0331940660475626	0.101105975796419
ENSMUSG00000068105	1.10813272641215	0.842999208569134	0.571078987509449	-0.211822038143913	-0.540303286446948
ENSMUSG00000076757	-1.42252923771728	-1.43580109711687	-0.667578346255868	0.0740448077363425	-0.800378523543858
ENSMUSG00000014547	-0.0669764886094443	0.0594397577105489	0.0877583106042124	0.0249139572778552	0.239611909300642
ENSMUSG00000079033	0.702168246093743	0.333873709411915	0.391094679507831	-0.449709461274024	-0.706103093959667
ENSMUSG00000034488	0.713208188040371	0.685274530344782	1.10402350076059	0.622222390494618	-0.350382005520868
ENSMUSG00000022637	0.178003453662403	0.209926155897053	0.0451904382614661	0.114126197228718	-0.57479048616875
ENSMUSG00000022861	0.135523683276185	-0.0693313543294998	0.777515279204121	-0.273767817736334	-0.204802027582814
ENSMUSG00000029999	0.958370201146938	0.896908694602093	0.684333037238549	0.521220407893855	-0.190359079175652
ENSMUSG00000038775	0.0298614219492661	-0.0762880722544222	0.0907761239333986	0.258007203461562	0.41107972381878
ENSMUSG00000054364	0.0489038804819974	0.0494184178371769	0.391393668257973	0.235715402071574	-0.387362848648418
ENSMUSG00000025163	-0.56425736367948	-0.5478749434245	-0.576559529029926	-0.245374729668757	0.457800709153762
ENSMUSG00000058173	-0.323360317855827	-0.381936965959106	-0.277733777779498	-0.192735845688014	0.0154440111218905
ENSMUSG00000024610	0.900668338057124	0.674251637899941	0.190728409579807	-0.345615622783062	-0.989941848083074
ENSMUSG00000020978	0.588573827781761	0.513347779170752	0.169730688850224	-0.0917900055471789	-0.181007751118896
ENSMUSG00000070639	-0.187098748251651	-0.0911493588395162	0.350028722785207	0.423380497525614	0.53814675262528
ENSMUSG00000072620	0.126390172326923	0.230482146245836	-0.0354818057999335	-0.219170502133485	-0.0754089638593947
ENSMUSG00000030788	0.26445103380457	0.175996101560826	-0.0343783582462083	0.230830816587621	0.108272411222759
ENSMUSG00000021115	0.220892401486619	0.126321368882787	0.0725978012853826	0.0199911754877681	0.120203400289309
ENSMUSG00000045877	0.0652430314889209	-0.412206807114551	0.203534737942567	-0.152289848632668	-0.267260630963877
ENSMUSG00000006445	0.368815575196744	0.498956471698305	0.377583875999798	0.359425516888567	-0.064052421083307
ENSMUSG00000028864	-0.1413025199581	-0.407797295860892	-0.165856157192416	0.035269649496794	-0.840282708024157
ENSMUSG00000074785	0.521856383813524	0.432721862782393	0.0573075030949847	-0.259340370546665	-0.225893740785185
ENSMUSG00000026489	0.216665949413072	0.217243681433083	0.067020933678012	-0.0831435457288694	-0.280032329440802
ENSMUSG00000041959	0.217286784414717	0.239582682249839	0.191139672597191	-0.0942293505007264	0.320063697677243
ENSMUSG00000030168	0.0741319478423251	0.130831731555214	0.157343324220403	-0.0509679993717357	-0.190974974827994
ENSMUSG00000004270	-0.0748452683170527	-0.113937675669418	-0.168129093153816	-0.0453731599789647	-0.320282091295812
ENSMUSG00000057596	0.679747735768482	0.384064653215971	0.221795578101221	0.286340213088121	0.418586077537889
ENSMUSG00000033207	0.448501364080774	0.433800136415204	0.48019801062588	0.297240612307332	0.115019764765545
ENSMUSG00000025140	-0.363321920485978	-0.364342416586419	0.0647945331469273	0.160346273505155	0.256410784379066
ENSMUSG00000034612	0.138218177149175	-0.0206958439006626	0.324539779979962	-0.379573809814616	-0.545519988292196
ENSMUSG00000029810	0.185215360474611	-0.50258838079095	0.15987817388789	-0.502922203779772	-0.734900915025995
ENSMUSG00000027381	0.595837584736972	0.614710297313194	0.729504007618053	0.117476985819009	-0.300587695455599
ENSMUSG00000026305	0.0614599376224167	0.0663599336265347	0.0626239201860768	0.0154639153784805	-0.0414259088448655
ENSMUSG00000030785	-0.226215038205957	-0.0246318271400447	0.0184278966085761	0.556614638541212	0.216052770561449
ENSMUSG00000038418	0.175299224594698	0.217820922235664	0.199158730964206	0.0028891596002397	-0.436165755096739
ENSMUSG00000041390	0.178259259360269	0.278504661352662	0.368873769184432	0.11226108922846	-0.254248455636761
ENSMUSG00000058470	0.0260607416143114	-0.200259536146259	0.0515746320453347	0.156508351988558	-0.167263588451637
ENSMUSG00000075033	-0.207757408559062	-0.0815724227018814	-0.513538838608123	0.194013104326587	0.545900776023253
ENSMUSG00000051998	0.742940631795027	0.773573999194079	0.392137117894033	-0.35420297358402	-0.92254336701675
ENSMUSG00000076612	0.744971148050727	0.432773791560405	0.198315357406518	-0.11485471596546	-0.666744413324099
ENSMUSG00000095918	0.499237519763735	0.210663039052435	0.929549234699272	0.589006563410591	1.21645968838343
ENSMUSG00000030621	0.287984705601576	0.263759254993584	0.245654595312107	-0.0108932195334786	-0.00552436753411998
ENSMUSG00000035919	-0.081883682746792	-0.114744155334183	-0.187056997839324	0.124312716559071	0.228392895168742
ENSMUSG00000047496	-0.343057433211952	-0.375960094882297	0.283882057811702	0.0593470143980044	0.274111731340696
ENSMUSG00000113786	0.51207418936794	0.468787979143107	0.185930407395111	-0.00837740153368729	-0.174536218708689
ENSMUSG00000038642	0.200167674578501	0.224945957375001	0.0155585439805672	-0.19880485362965	0.192947472199473
ENSMUSG00000030616	0.619312115524896	0.536728734568021	0.962104838097407	0.130571630228513	-0.639154735216943
ENSMUSG00000039068	-0.013685079702715	-0.0196931526686433	0.0312881403159495	0.0946074191667594	-0.06930567530738
ENSMUSG00000000915	0.0615702133415743	0.235054957675679	0.398178298953584	-0.0841048363323689	-0.395710102911716
ENSMUSG00000034171	-0.347089224156515	-0.227082771092823	-0.733958876094669	-0.306914262118707	-0.0742106357031697
ENSMUSG00000096732	0.662124881860869	0.842164157711114	0.561839269209218	0.776021824375735	0.922400396036146
ENSMUSG00000005583	0.86321502676903	0.750245783801307	0.532208830247178	-0.63530015319645	-0.649729800114313
ENSMUSG00000029298	0.288310061839593	0.152486744300738	0.117192621925557	0.379325275831562	-0.0111844552593264
ENSMUSG00000026473	0.0207983555821784	-0.105720631522197	-0.0975547244984396	-0.0324672707668688	0.0146927255873812
ENSMUSG00000022946	0.0560009396126149	0.237995485542662	-0.0186079930383348	-0.0456745546592299	-0.249342614162604
ENSMUSG00000026594	0.376814602316039	0.334518744669932	0.281296799121141	-0.101709000474208	0.210059615037298
ENSMUSG00000005947	-0.205282002168872	-0.0666121450943986	-0.347271837815429	0.166816386408225	0.377663306409665
ENSMUSG00000034218	0.0798544413820991	-0.0580373071612894	-0.0428886094449458	0.239893997891821	-0.0752470372117653
ENSMUSG00000018239	-0.137877162840999	-0.142218809766698	0.0277996826098656	-0.0101027429969816	0.302180153223555
ENSMUSG00000024222	0.0271464517611067	0.108470938364909	0.0400406360683939	0.197634837513202	0.134770058851025
ENSMUSG00000003379	0.999619977904715	0.716046386175511	0.37943928545174	-0.141853477195235	-0.495453326692846
ENSMUSG00000032202	0.027431777427706	-0.124930431821909	-0.0184777009161226	-0.0431799554097708	-0.175432572234855
ENSMUSG00000055717	-0.0261242671463789	-0.131953277642702	-0.303026179827001	-0.1345145541365	-0.529492116283778
ENSMUSG00000034602	-0.010769384693804	0.179783725787384	0.113088913282757	0.0112459409716539	-0.000911771195321249
ENSMUSG00000096887	-0.0434745783195854	0.104053489929645	0.348522486896554	-0.194467168217489	-0.316419161674745
ENSMUSG00000112148	0.0696979741623936	0.135295574074707	0.270664220562559	0.219546302928128	0.0618361473384595
ENSMUSG00000025746	-0.556119805947997	0.619726147300118	0.362410271610109	0.270675452955175	-0.0450137324822719
ENSMUSG00000067006	0.113549752485859	-0.137769718132564	0.0213353775646933	-0.0222921290873644	-0.640842060979001
ENSMUSG00000027907	0.293918090227447	0.20343946119504	0.21214565438094	-0.0543648441196824	-0.0472826127584089
ENSMUSG00000096422	0.382973414455816	-0.241444976241299	-0.286051635334813	-0.504333555828252	-0.673634250073617
ENSMUSG00000024378	-0.00201503461243255	0.0170758038507775	-0.013884151486832	0.0513240465852027	0.0154381653486861
ENSMUSG00000026628	-0.265665525002006	-0.0148370901878718	-0.685287695839469	-0.35845290466398	-0.580510334217513
ENSMUSG00000028277	0.0240812032877289	0.0313321615490654	0.0813088708931017	-0.0681329264743119	-0.209351050992498
ENSMUSG00000035024	0.107868140597341	0.102129732797029	-0.12621747843441	0.218767052047964	0.240534349013415
ENSMUSG00000039738	-0.0919857319249049	0.233831383847949	0.0137595939322705	-0.070766613556083	-0.0668001308731365
ENSMUSG00000034947	-0.328461664821679	-0.246370432451182	-0.0433968270770701	0.189535047906713	0.591433374749453
ENSMUSG00000021384	-0.0254003752963497	0.023462869727411	-0.0415787150911892	0.0261217890477247	0.0410026992680392
ENSMUSG00000024019	0.0363567829063158	0.0719652863562147	0.0215776924205643	-0.168981358031509	-0.199160020599828
ENSMUSG00000021242	0.0506684140459842	0.0257005696877122	-0.190702901855241	0.0557896705884344	0.257690926878088
ENSMUSG00000024401	0.235528450074792	0.173031319003978	0.190061528098033	-0.297774043938432	-0.544531298920598
ENSMUSG00000028124	-0.357186559727222	0.0257659905820114	-0.033345633835892	-0.42462869164423	-0.00587965870833505
ENSMUSG00000031347	0.0532984019487858	-0.0546881086990288	0.102299568709721	0.0310601659618394	-0.00377063045566176
ENSMUSG00000038963	0.256734212538063	0.361267032485604	-0.0922484879375499	-0.182866222849909	-0.560279753236947
ENSMUSG00000037211	0.473338211798068	0.35579972461312	0.347198342655587	-0.149723212724075	-0.0534969553305655
ENSMUSG00000110344	0.0715394301462223	0.22873399175729	0.251517378989549	-0.271488108964842	-0.36910660559382
ENSMUSG00000024639	-0.102253765782066	0.0375589707597987	0.0858457041899839	-0.0216129575495272	-0.0763043009087088
ENSMUSG00000032946	0.463411802720064	0.286658989637954	0.330494885283881	0.172554472412405	-0.268025816177914
ENSMUSG00000041028	0.0173129950367009	-0.0339440710223046	-0.257837759841857	0.0879759244918971	0.139242447548136
ENSMUSG00000056737	0.201803276102223	0.17163651651844	0.0666133239856039	-0.0127923757093884	-0.0155720398052787
ENSMUSG00000106685	0.463411802720064	0.286658989637954	0.330494885283881	0.172554472412405	-0.268025816177914
ENSMUSG00000001052	0.025676909580298	-0.17200268773775	-0.291654633109373	0.177098641879856	-0.0177628047701055
ENSMUSG00000033545	-0.317847088359905	-0.317867439090201	-0.111897084393377	-0.124203923952452	0.171392958565547
ENSMUSG00000040350	0.0382658659190179	0.201246280104076	-0.530492289918032	-0.156797340539228	0.00566120840826558
ENSMUSG00000047180	0.175681938809516	0.286551872952393	0.177479431696144	0.0622060296540056	-0.464363576473506
ENSMUSG00000076752	-1.434460260967	-1.28606297347349	-0.69148339394125	0.143543347728408	-0.715023472209696
ENSMUSG00000049470	-0.0258880273357192	0.130736922450732	0.502221557374431	0.00934764482054365	-0.0881659980967961
ENSMUSG00000029401	0.0918469001609939	0.088320340975872	0.15303426032301	-0.216419717672202	-0.090075691616693
ENSMUSG00000030666	0.505729501804073	0.876544547803726	0.465437462956242	-0.28031673460506	0.395399420678336
ENSMUSG00000030399	-0.113211175068215	-0.248355868889755	-0.0807984413549795	0.588337352454075	0.46439788219463
ENSMUSG00000054676	-0.286130706142659	-0.212525607025596	-0.32807624226865	0.158725248312893	0.317855489171529
ENSMUSG00000024597	0.188376209036922	0.0237387261700067	-0.083545131784665	-0.0417908499810628	-0.206246458187982
ENSMUSG00000024486	0.185287688529165	0.29649560710847	0.117232479493611	0.0489090444933029	0.233018583187482
ENSMUSG00000030199	0.29099911692437	0.201684646983551	0.172839170411004	-0.0157854358816638	-0.146563883644992
ENSMUSG00000070327	0.216997361227519	0.346268787887703	0.0762448775406359	0.308402677636203	-0.171640081528072
ENSMUSG00000026159	-0.00195772683456876	-0.0175864855489162	-0.0506986751387523	-0.0894945449826582	-0.271221681080566
ENSMUSG00000035401	0.0493240737740733	0.124450455289548	0.279115204173568	0.21553442712767	0.214064644460061
ENSMUSG00000020027	0.503373858684663	0.595103843766449	0.48163446757434	-0.223972132612195	-0.290277714729752
ENSMUSG00000027502	-0.113900935102611	-0.0562315922288233	-0.0340674937062361	-0.0433160012195535	-0.110781523560081
ENSMUSG00000026615	-0.0828141422216405	-0.19704001558736	-0.0805296991580559	0.125975407701915	0.0295831618009595
ENSMUSG00000091903	0.395117170173499	-0.028748494646749	0.436035013918286	0.417341716623719	0.67248697642948
ENSMUSG00000072501	0.0415667581485658	0.181074652393718	0.120963267522593	-0.08557700880615	-0.249242113516848
ENSMUSG00000024644	-0.260209238880445	-0.260603218798985	-0.361644245825639	-0.0500767517084454	-0.0813772632941975
ENSMUSG00000021250	-0.208872923324161	0.0523487455738075	0.0883218430518009	-0.0964128343058473	-0.240240562264254
ENSMUSG00000091933	0.810304117396505	0.599375213450726	0.510838213430192	0.636200678746565	0.192432200409008
ENSMUSG00000018459	-0.280501166940967	0.0262925370050923	-0.197030142330046	-0.608528912221316	-0.288640352687006
ENSMUSG00000020205	0.218920225423405	0.445757657941352	0.459996710574647	-0.182840461712877	-0.388777571006389
ENSMUSG00000039456	0.122789151500892	0.254189212973657	0.178642707833209	0.291116140029107	0.134462837459814
ENSMUSG00000113149	0.415175386947155	0.399970130254561	0.117510110806369	-0.12794613503128	-0.201843324105536
ENSMUSG00000030272	-0.0803357235201921	0.1243247101585	0.191515498627002	0.130961360327003	0.344372029882882
ENSMUSG00000030500	0.352867640360975	0.300881143670126	0.0538212677670528	0.0201837735379049	0.235112759239017
ENSMUSG00000023235	0.179713201604725	0.193085683794238	-0.124587765895306	0.254380630783538	0.115504918880625
ENSMUSG00000030654	0.0198772124526024	-0.0667898465785101	-0.119325236622066	-0.00348705768592751	0.0273893088065067
ENSMUSG00000033016	0.176335712507822	0.279421435517846	0.241443896076811	-0.0740548831017887	-0.110471909085116
ENSMUSG00000007891	0.148340308314894	0.273937408684039	0.0370569427035835	-0.0694302475360212	-0.200158211886761
ENSMUSG00000008136	-0.107287699501268	0.323976700353659	0.224753804551679	-0.552439033404639	-0.11701330046271
ENSMUSG00000027456	-0.0161460637784088	-0.00827502049139951	-0.22277714821682	-0.243821846474799	-0.0832571032550422
ENSMUSG00000022504	0.652943043000036	0.387553194160949	0.746341312713153	-0.682537056075837	-0.876037136438056
ENSMUSG00000026479	0.535294705969036	0.496109608014812	0.386004614432656	-0.0835379145526405	0.647816490319365
ENSMUSG00000029790	0.153667781367619	-0.0890528753763195	0.155217797605398	0.0941031958502857	-0.33292760684178
ENSMUSG00000019818	0.0942063406258632	0.0154173079621821	-0.0570850586125115	0.213248061144551	0.257724215864454
ENSMUSG00000031530	-0.0421367471746142	-0.185148527245939	-0.208508975920204	-0.409713069259522	-0.852340161509861
ENSMUSG00000061603	-0.402868542215929	-0.525213994977606	0.0551923111000888	0.418926182269436	-0.206026284507437
ENSMUSG00000075702	-0.364275269996029	-0.237821284694773	-0.15193489841575	-0.0755647188795319	0.641221801056262
ENSMUSG00000037979	-0.291398536861927	-0.112170450946326	-0.0059766926311689	-0.16661636664379	0.0576369358567137
ENSMUSG00000042712	0.138167632745576	0.0419192273114094	0.0457758948807858	0.0749855373939034	-0.0156637029188071
ENSMUSG00000015709	0.641953920349971	0.436758465934287	0.603852993304416	0.0350836931421765	-0.395776725585288
ENSMUSG00000028076	-0.0594078710519459	-0.236703168323031	0.12942202054222	0.0880923040415386	0.0238243693194787
ENSMUSG00000040010	-0.226447356701424	-0.304297053355998	-0.217233917150931	0.126930041756973	-0.287267782170391
ENSMUSG00000047415	-0.14252902720776	-0.206062143436755	-0.178310374026447	-0.264458149754114	-0.336357255171914
ENSMUSG00000040268	-0.0134907028311877	0.314968330876327	0.287577168738707	0.247397252342093	0.0755143634526397
ENSMUSG00000051212	0.209996664546191	0.128237926169332	0.00754755478141074	0.0722265634899767	0.00518455508191885
ENSMUSG00000005667	-0.0965501664497041	-0.076826587369104	-0.129960239848241	0.0600962465800737	-0.184121844061923
ENSMUSG00000021832	-0.0304894626545044	-0.0950396198941708	-0.0867350343581199	-0.065598813713123	0.0555516121325329
ENSMUSG00000044447	-0.439771162266678	-0.321897156428725	0.0504667866190356	0.187759910260754	-0.0989397308471114
ENSMUSG00000000184	0.094336250028894	0.0267093060308364	0.0543825993542799	-0.0821936757356181	-0.025599857068057
ENSMUSG00000004508	0.321536845680873	0.0251029556753397	0.21049708427799	0.420975505048214	-0.0849583896013293
ENSMUSG00000043807	0.115196399256582	-0.116056396140621	0.279672226605579	0.202602953438775	-0.848592671409769
ENSMUSG00000027171	0.16510128419035	0.212167268525319	-0.0775666146330632	0.0819258188144781	-0.00280319382512859
ENSMUSG00000059708	0.299611709367745	0.299213959974495	0.167820053119292	0.33063868862455	-0.0762947650531247
ENSMUSG00000044703	0.368060083602392	-0.198221975932962	0.439351342007709	-0.0364034880934983	0.314766533979412
ENSMUSG00000027009	-0.117626560517513	0.251836105991031	0.261501531478582	0.210734086204566	-0.106978451510145
ENSMUSG00000020399	0.255859380580518	0.275611410485947	0.266715690434138	-0.0772804944117559	-0.612111032280871
ENSMUSG00000026239	0.134267006904412	0.332920166645373	0.0176670086566967	-0.159401909296941	0.445627689087526
ENSMUSG00000036106	0.385365817038483	0.25041593986037	0.284941346407276	0.0629260076081165	-0.292934783635175
ENSMUSG00000035311	0.27771178915359	0.380116521842778	0.366199488378492	0.0257014297208018	-0.378503842166853
ENSMUSG00000026358	0.159488008459465	0.233953537532565	0.156782606468007	0.00425907308108576	-0.259482117021875
ENSMUSG00000045573	0.320517814967072	0.139194992825625	-0.278265027694021	-0.235158581117778	-0.612312414498383
ENSMUSG00000030775	-1.27007133678678	-0.911479133302285	-0.339268822331425	0.248545270860181	-0.202319250148082
ENSMUSG00000026826	-0.33745652751805	-0.028881290932033	-0.39529650827388	-0.66426129693992	-0.875287136605233
ENSMUSG00000037994	0.263438043303801	0.253474911471513	0.136778042934189	-0.421795516879365	-0.235090972319704
ENSMUSG00000022902	0.97153555069117	0.651759104696483	1.08279002132266	0.727920116944653	0.468346292611397
ENSMUSG00000029684	-0.103259375390515	-0.07533195453703	-0.145660072793878	0.0860888124469197	0.36965363234171
ENSMUSG00000034118	-0.00517514290750082	0.18857515823606	-0.146267863235839	-0.339250930431366	-0.00153617695043862
ENSMUSG00000037849	0.789176202124917	0.649849937960782	-0.0708949493958893	0.068145830486982	-0.18304631100947
ENSMUSG00000022607	0.0380874537555087	-0.149024524916289	0.00176176645249321	-0.194780632376543	-0.0264820869292046
ENSMUSG00000025555	-0.0883360303727636	-0.0511778795479811	-0.15540325878299	-0.365271561254814	-0.553821899899004
ENSMUSG00000038127	0.0856435929821664	0.209804727163522	0.149038393503372	-0.080319807353504	-0.367626729246284
ENSMUSG00000041481	0.406904955635871	0.519694544209696	0.163735671201217	-0.694689389131685	-1.12473078410178
ENSMUSG00000062373	0.0508260760049859	0.27076952668615	0.129582383012828	0.315018999843233	0.284815610043818
ENSMUSG00000033720	-0.0442073348836642	-0.203257289069605	0.730951356541576	0.0671687578972037	0.607059456751312
ENSMUSG00000040751	0.556810959804334	0.574986531750672	0.760493334466894	0.239917192484582	-0.319928209194953
ENSMUSG00000110720	0.052666374350873	0.149027760380305	-0.0693443013249028	-0.0406482516832992	-0.129249330730337
ENSMUSG00000052727	-0.408787133897773	-0.449268840939879	-0.391653511148488	0.183719985310918	-1.19432754968234
ENSMUSG00000020737	0.0806200700758106	0.0318592559622497	-0.0289563461277838	-0.0107736635379018	-0.0243636344495235
ENSMUSG00000024810	0.875512531592859	0.374176731823989	0.187156823935924	0.052157188725602	-0.142622436173815
ENSMUSG00000028955	-0.10366275560717	0.0254930192945756	0.0947674013399617	0.00449278986474229	0.0161355078818055
ENSMUSG00000037731	0.933384877727413	0.761566376006621	0.284853269826028	-0.464103695898305	-0.583605574624957
ENSMUSG00000003992	-0.0333744221238377	-0.0694124902979462	0.049564721147477	0.0912235247138976	0.331594470846964
ENSMUSG00000010755	-0.0704096483327233	-0.0240742050805783	-0.025534668598701	0.131126361682772	-0.0939851295099653
ENSMUSG00000024936	-0.399286804418746	-0.548757978925184	-0.555172848808338	-0.225906751460152	0.0820237662217263
ENSMUSG00000036117	1.10130664814224	1.38082284815736	0.839662422025169	0.0887251736967038	-0.186489991838348
ENSMUSG00000039725	-0.36278103181894	-0.247729261985013	-0.364347302118917	-0.124620881749868	-0.124733519500118
ENSMUSG00000022867	0.233352277880496	0.229284071965411	0.316055850973138	0.031178660627609	-0.113577699195184
ENSMUSG00000055170	0.574372111284349	0.0813721191773902	0.253016115724821	-0.285394272741729	-1.06579122624143
ENSMUSG00000031700	-0.496829656195449	-0.587223189825889	-0.195438875387412	0.0867386508632596	0.102026093093383
ENSMUSG00000048534	-0.571638075479431	-1.42604535124862	-0.124904904194393	-0.171035538117388	-0.566626248282971
ENSMUSG00000051469	0.0520741456928014	-0.109541156459122	-0.0968556538332279	0.146379337844554	0.170045208744867
ENSMUSG00000059895	-0.0252830453893955	-0.128614707712039	-0.043024133248754	-0.180201398377783	0.0324229479953046
ENSMUSG00000028245	0.0228577151404764	0.00201884944803183	-0.019741877700487	-0.143440026526081	-0.0265846673035263
ENSMUSG00000069255	-0.266769192567689	-0.31358391896957	-0.107622163598398	0.114142226543829	0.323681698918442
ENSMUSG00000063531	0.041946439277847	0.175583300534993	0.372195097306408	0.382801527009064	-0.0606816381820025
ENSMUSG00000027718	-0.331737188109863	-0.459580984866163	-0.612877137159413	-0.162752413808303	-0.0210208066037941
ENSMUSG00000039166	-0.207463414512541	-0.304295676153877	0.181720825469223	0.0553176856816916	0.226412362708468
ENSMUSG00000008226	-0.130394827310789	-0.00592029208521789	0.0615481412025503	0.0591548276588323	0.492468919947408
ENSMUSG00000035711	0.656816597252933	0.468369539334952	-0.209216458084044	-0.139917447909075	-0.420766554800612
ENSMUSG00000025198	-0.0249543944811312	-0.0196797412633608	-0.377951918344468	0.237880605725295	0.289472375065007
ENSMUSG00000026980	-0.0815480383753054	-0.213079340619486	-0.331962488146893	-0.127125143090042	0.00795837357332519
ENSMUSG00000073421	0.27327977526162	0.179936542386433	-0.227498720364182	-0.110380144891374	-0.0375628032782454
ENSMUSG00000030738	-0.0471887354938607	-0.100796300453706	0.184849890213451	0.0624301325450043	0.0208805493262414
ENSMUSG00000022528	0.812435801283881	0.654021084008331	0.567484650876772	0.0841733032612688	-0.240556275973105
ENSMUSG00000037876	0.163720693505476	0.249815645096427	0.478459112409564	0.228132901326921	0.162184026473115
ENSMUSG00000033706	-0.20477421802694	-0.305127086171169	-0.697714224850444	-0.197684035951937	-0.0525934041769175
ENSMUSG00000032265	-0.0257475571543626	0.000522901496594627	0.308706443971205	0.159646281856739	-0.27748540268027
ENSMUSG00000037921	0.232877777301751	0.360557543135209	0.102764751356447	0.328439935517914	0.256792124249689
ENSMUSG00000067873	0.092980617169761	0.0284029385957228	-0.147955195779637	-0.00132048599320957	0.131765421864415
ENSMUSG00000004837	0.111478547687732	0.208552029142241	0.105826592199991	-0.161344014696074	-0.189329642056496
ENSMUSG00000062198	-0.0311710939389758	0.0247575507257345	0.307710241981052	-0.044856305057014	-0.0757946733224843
ENSMUSG00000031549	1.23617366083606	0.99329746628641	0.747809418257209	-0.347045258793553	-0.531333442793282
ENSMUSG00000040848	-0.0470305254855872	-0.0321671750817094	-0.274590843710601	-0.031817714581241	0.657378237288708
ENSMUSG00000070056	0.397965598444931	0.132898400861651	-0.0134619943431942	-0.297490938014099	0.00738683220714033
ENSMUSG00000053580	-0.613452360081846	-0.357495716865655	-0.267003800021512	-0.145394457969024	0.00604354055697143
ENSMUSG00000060802	0.156040017797093	0.0395592376532432	-0.233987131998796	0.0464591143097417	0.169901367079592
ENSMUSG00000029602	-0.557784570295285	0.17662030085237	-0.366867683576686	-0.354417923153095	-1.00360648030306
ENSMUSG00000049858	0.130669024831967	-0.0597767018484479	0.0298131741105181	-0.202751150777916	-0.147061495230601
ENSMUSG00000039264	0.102803874176766	0.116566056567657	0.0380734017895448	0.013938830154026	-0.128851510513186
ENSMUSG00000009628	-0.227479385608637	-0.208011457516128	-0.302920256874842	-0.146455020902233	0.514478003480302
ENSMUSG00000026688	-0.0499366376488102	-0.416767998501834	-0.146396075776591	-0.174675829954287	0.185800342060744
ENSMUSG00000096145	0.22255849776822	0.10736777557795	-0.0480909375849238	0.0288431668106069	0.891158753307445
ENSMUSG00000055835	-0.11165285222197	-0.327735318488769	-0.0488088951184936	0.0769593324610378	0.298879377975863
ENSMUSG00000032402	-0.206040893382903	-0.266054045087948	-0.398136571556947	0.132843543698868	0.460299596476238
ENSMUSG00000028035	-0.429371632960897	-0.396590852782377	-0.389170352682002	0.0406933542269606	0.530839002834937
ENSMUSG00000032458	-0.0481598244806851	-0.0667466166250965	-0.184464314511864	-0.0279806215769681	-0.0897243533092708
ENSMUSG00000078926	-0.876736866546379	-1.17743112474808	-0.152634240035735	-0.104052847787963	-0.821548841348798
ENSMUSG00000038742	-0.423424246840936	-0.635838585796879	-0.613441121367606	0.312575771135927	0.454669687893948
ENSMUSG00000020407	0.11832255403588	0.33911133112598	0.123394378733614	-0.135272613564966	-0.0201246105335195
ENSMUSG00000027380	0.199215792137463	0.287234675068751	0.236353255630796	0.336619962752626	-0.0868740777302777
ENSMUSG00000021613	0.863673826004299	0.78619960131743	0.993677407231058	0.0976686806380613	-0.674711301540721
ENSMUSG00000075284	0.0716030700477911	-0.036142265986269	0.162243521161046	0.0300514539496566	-0.0757054243209475
ENSMUSG00000001847	-0.105741336629515	-0.145527460102527	-0.243287359083577	-0.169969023448371	-0.00298208089976756
ENSMUSG00000028825	-0.216434793396354	0.0740980992946646	-0.454759851212821	-0.0474920623944759	-0.558233320974952
ENSMUSG00000079557	0.183538100786711	0.0367618429951659	0.0994102297893835	-0.116910641623839	-0.104944715181359
ENSMUSG00000021996	0.0893827317220515	0.0319393785245044	0.0932074032215821	0.00530613477803906	0.0954366734271521
ENSMUSG00000031825	-0.132113581205176	-0.773283640055839	-0.0419287920148914	-0.0901847181555581	-0.0186899187060762
ENSMUSG00000025825	0.271508584222944	0.220366295377304	0.0915274185833525	-0.154528158558463	-0.0824743775952907
ENSMUSG00000056888	0.205490481784769	0.205616802533889	0.773698272305868	-0.185235014034002	-0.199810964857989
ENSMUSG00000024673	0.820058372717705	0.637501128150781	0.891786376336368	-0.0115493739533749	-0.694704220822133
ENSMUSG00000042289	0.165677595792524	0.035243091297958	-0.481933221843752	0.0293528434675903	0.568935615410211
ENSMUSG00000020623	-0.0647026091830052	-0.0720515516503484	0.0262316047482548	0.216238509811994	0.373165283557089
ENSMUSG00000037410	-0.00525668875706064	0.0460911902253265	0.258605882981217	0.130031942072118	-0.216146427104396
ENSMUSG00000022892	0.168913389318667	0.0233388811548916	-0.203443199863991	0.160157438652352	0.28582463742757
ENSMUSG00000032437	-0.0405162836944937	-0.113769626324125	-0.0107165760266777	0.078086255757268	-0.0918556332636722
ENSMUSG00000027765	-1.51699952631571	-0.913549256216003	-1.11076640991695	-1.27191789450783	-1.23155403454043
ENSMUSG00000025531	-0.150973939903018	-0.253248533659732	-0.292099072991931	-0.0321202062160227	0.21435843870563
ENSMUSG00000042903	0.01033655686554	-0.153563478213588	0.408250929234472	0.00246817997042921	0.125966362741051
ENSMUSG00000000682	0.163884052863325	0.0721186018959212	0.0971213444118997	-0.0140832231362458	0.135752041388489
ENSMUSG00000020256	-0.764869918586852	-0.68865371127191	-0.660668258867015	0.279298739935709	0.21184593642909
ENSMUSG00000024413	0.129132992786624	0.24565190348591	0.0779942453172163	0.186646222549937	-0.0723176397900841
ENSMUSG00000031010	0.0146727219254094	-0.134113334260362	-0.13518507348532	0.177698288019248	0.201098620639783
ENSMUSG00000034028	-0.393277651003721	-0.430879813232568	-0.170243148286392	-0.111410482651935	-0.689007756051988
ENSMUSG00000038304	-0.230565535946883	-0.631496655322989	-0.191910367993062	-0.763927364540885	-1.45943884970449
ENSMUSG00000002104	-0.273584388307116	0.168804875466771	-0.352576632759398	-0.174452644064127	0.408460099464626
ENSMUSG00000018669	-0.0851706583483261	-0.127214957006717	-0.0682878192551714	0.0769010599355787	0.0966956711113651
ENSMUSG00000025314	-0.0364077008972296	0.102352022830288	-0.0340352471236277	-0.139999843357076	-0.357114666317433
ENSMUSG00000058638	0.0201327797784673	0.0293628571345963	-0.0137488103840769	0.162311211440526	0.09657228238154
ENSMUSG00000111579	-0.273584388307116	0.168804875466771	-0.352576632759398	-0.174452644064127	0.408460099464626
ENSMUSG00000032561	0.885285823929779	0.730122205164812	0.934899587070877	0.33686698656712	-1.31140643811709
ENSMUSG00000000982	0.822656872086708	0.853749128486365	0.645583595281465	-0.181854678783585	-0.585564010327736
ENSMUSG00000002205	-0.0305278655689227	-0.00925062852405763	-0.0990489181065228	0.196887593114329	0.146689818410186
ENSMUSG00000020592	0.294961338880608	-0.0125407578976733	-0.235866130136799	-0.498051570272979	0.302617490927391
ENSMUSG00000031996	0.0507463316157898	0.00984011614762567	-0.0354463011962875	-0.0556030218670325	-0.0403922267131403
ENSMUSG00000033306	0.174459216699982	0.320083605418197	0.030007488488869	0.0720315541704159	0.0518953021313579
ENSMUSG00000056144	0.230920846960591	0.143002391718427	0.139172031855658	0.101652509962398	-0.0620195685886363
ENSMUSG00000027030	-0.0985394382406792	-0.126558630868217	0.0828722853150926	0.0472834766563447	-0.0528725039844297
ENSMUSG00000040669	0.199350616012898	0.542553941732508	-0.148447637271418	0.248610088556469	0.437439548594955
ENSMUSG00000048218	0.914621606159976	0.125221230443593	0.813203744689412	-0.625683926442155	-0.530121835981285
ENSMUSG00000069793	0.0446003460429688	0.32503498779799	0.150884536252247	0.055076564271729	0.0483282394417632
ENSMUSG00000020122	-0.148843597877289	0.0744438864195536	-0.434397600614694	0.0874701143549008	0.376711460454424
ENSMUSG00000025609	0.0985075901343256	0.0755428498883925	0.0939524041790202	0.19967676116419	0.146790118403916
ENSMUSG00000025217	0.243900421088341	0.128023000261616	0.0219947317801557	0.173316159286449	0.0822252969266536
ENSMUSG00000026173	-0.737387821652984	-0.606623693376222	0.0474293452232401	-0.248098196599998	-0.145137418151771
ENSMUSG00000024186	-0.775284535104896	-0.474409023158804	-0.575999458371858	-0.202519062174918	-0.194293486611139
ENSMUSG00000035186	0.839089046910963	0.868951056774281	0.271058335007205	-0.671180380537403	-0.929968260612566
ENSMUSG00000026475	0.407870031330169	0.403694615208651	0.327344880505922	-0.336010618692069	-0.499093272328164
ENSMUSG00000035469	-0.163105208966699	-0.0681276513630045	-0.274966627335829	0.0624232826869491	0.0201548626439734
ENSMUSG00000024079	0.0777801486384195	0.137967595012518	0.0676923334002652	-0.0778999978860041	-0.211953260165445
ENSMUSG00000040990	0.0595292817523731	0.0387177872927836	-0.0650247826456118	0.0576212627546298	0.10468035001622
ENSMUSG00000058392	-0.132641538356033	-0.205045893648204	-0.249102553264598	-0.0120730824029798	0.288307607397822
ENSMUSG00000030124	-0.0594615199330918	-0.0573373891915501	0.207834189013727	-0.0915788269479392	-0.275426242360817
ENSMUSG00000031167	0.0282412975044101	-0.0430055663135243	-0.00997763381637335	-0.0166401078594465	-0.0926164774580361
ENSMUSG00000040282	-0.125872984172812	-0.194116009368219	-0.321051788075713	0.225871016365852	0.114145146443744
ENSMUSG00000033671	0.188039231699983	0.374459950557342	0.39169124682498	0.123476552507269	0.11169650699544
ENSMUSG00000034108	0.0597177438465839	0.0273194528304177	-0.0684337457293568	-0.0462733368192952	0.162093715087722
ENSMUSG00000026874	0.0971907600597183	0.0823836532728154	0.353355847732836	0.386207703060477	-0.518294009926074
ENSMUSG00000022686	0.760038340457269	0.606142880079042	0.5763011581082	-0.19468424393901	-0.473922166666276
ENSMUSG00000028583	1.0293233096811	1.30164314327676	0.924339825644146	0.402875557412109	0.878487357334954
ENSMUSG00000096951	1.0293233096811	1.30164314327676	0.924339825644146	0.402875557412109	0.878487357334954
ENSMUSG00000029275	0.0221499961682393	0.088668080797409	0.0334506505468252	-0.276288796216069	-0.523605189145039
ENSMUSG00000032870	0.273533293537875	0.0735812771038501	0.233040491350912	0.00429659034849058	-0.26166480866913
ENSMUSG00000042446	0.0568544452041624	0.0854056882352125	-0.0894087351833106	0.287663924082823	0.24348901242621
ENSMUSG00000021188	-0.00490840529411877	0.230396322268065	0.107996921845268	0.118827384910097	0.0887212709055378
ENSMUSG00000033444	-0.137082468172356	0.0840217357922531	2.33177979309667e-05	-0.103514762705698	-0.195755382712366
ENSMUSG00000020585	0.225626503782501	0.0861914841106332	0.149050996279062	0.120514679559439	0.203351755836191
ENSMUSG00000024383	0.210235087067826	0.273435007876458	0.284367071560198	0.25798059159132	-0.153441037597794
ENSMUSG00000041483	0.123727982784094	-0.0184988297740457	-0.0639703475149668	0.0656618102456179	-0.0104648022376696
ENSMUSG00000026411	-0.321630300532368	-0.169661487762508	-0.327862908962842	-0.104948629388659	0.0736880471871051
ENSMUSG00000050211	-1.02160744757945	-0.607276387055845	-0.711142812786375	-0.242017318317454	-0.504593040922988
ENSMUSG00000026011	-0.0516991200744047	0.113773438472727	-0.0656986942133247	-0.172227079001127	-0.182187631269758
ENSMUSG00000045625	-0.267147226973896	-0.162812206242573	-0.179285419780599	0.148401729261789	-0.0408687279555475
ENSMUSG00000020076	0.019245148617742	-0.0529449105219494	0.154252898390604	0.144742471650373	0.0440938617486151
ENSMUSG00000021457	0.900774427809963	0.725485972281808	0.82315827172085	0.132888796142258	-0.470984341441408
ENSMUSG00000049516	0.163990917733189	0.181370293673881	0.244756572473176	0.0946805663267527	-0.151092570052606
ENSMUSG00000038239	0.126685379402791	-0.185568358875219	0.497287789432692	0.0163210956014235	-1.10614426899339
ENSMUSG00000020178	0.203479047473729	0.204475908498225	-0.100656587017699	-0.213067890297028	-0.33092862754872
ENSMUSG00000052397	-0.124835642485283	-0.091266796849764	-0.108775673356776	-0.0781054404240074	-0.15804261496259
ENSMUSG00000024683	0.0747011015686307	0.00827448234221142	0.001345663321381	-0.219455134533031	-0.350589742926665
ENSMUSG00000031551	1.14552395207807	1.02703550416468	0.485886222084573	-0.582996443692959	-0.809225609816444
ENSMUSG00000059994	0.635474464669826	0.400010082613823	0.0622205230686589	-0.360601463003416	-0.972180874451629
ENSMUSG00000030655	-0.00888193155879729	0.0971709636283262	0.255663959298525	0.192323913424207	-0.139165115424457
ENSMUSG00000040592	1.04916747501674	0.80681260880343	0.378377754284566	-0.30983550445355	-0.610570732873985
ENSMUSG00000028048	0.219756649621434	0.257633559018197	0.198167040902141	0.0801777175376452	-0.124343867622098
ENSMUSG00000027210	-0.283278427744733	-0.0162493770814178	-0.0251613775939866	0.127295038499197	-0.281093847197528
ENSMUSG00000016087	0.167530075863917	0.144543764705251	0.119468479977445	0.0106926387348677	-0.492263234832768
ENSMUSG00000028381	0.472358060200233	0.242421527132479	0.369866504593005	0.216806357672711	-0.114646624939054
ENSMUSG00000034135	0.0977589273276488	0.13036347342934	0.264747350644772	-0.137472546662092	-0.109345721832534
ENSMUSG00000001156	0.264329923695255	0.227440955316259	0.0715614517488866	0.178626787409235	-0.00843226855852817
ENSMUSG00000035062	0.0654824642842791	-0.275160603198969	-0.177538646704193	-0.288878451079541	0.108970311380955
ENSMUSG00000076598	0.487709656651687	0.0973960362275557	-0.358818295522135	-1.17488050872911	-0.716035569307172
ENSMUSG00000027341	0.0436724213439245	-0.146766876069052	-0.12751858824326	0.0400604971479566	0.154441901675113
ENSMUSG00000027883	-0.359487475894397	-0.438476670376339	-0.65404043632336	0.035155905606031	-0.0195309338667582
ENSMUSG00000095127	0.117398623331019	0.509084393541713	-0.209943177162286	-0.782241735994675	-0.702569234522653
ENSMUSG00000094194	0.222275491701332	-0.417499701336676	-0.899901669344965	-1.20390385627678	-1.04830197700109
ENSMUSG00000053560	0.102086630526141	0.245965622910512	0.193891230579534	-0.0117122316781935	0.0273927499856367
ENSMUSG00000014748	0.026544586875545	0.0342941476795721	0.00276843390381112	-0.0840414969952196	-0.126435925827124
ENSMUSG00000022964	0.190232379544739	0.22113409872176	-0.0303650049008151	-0.232176802499886	0.171551841572369
ENSMUSG00000019850	0.216089543435299	0.218015483913912	-0.0970075297047567	0.0391641091210642	0.24931509301452
ENSMUSG00000021978	-0.0811357437590041	0.0912367722362153	-0.19974473373093	-0.152123466645332	-0.0240255794298979
ENSMUSG00000094525	-0.145863538692898	-0.262427876032749	0.0134549851992202	-0.198030772801138	-0.433294851681557
ENSMUSG00000001123	-0.111992778979339	-0.209531098225222	-0.476089402108711	-0.00664721793234946	0.362788229270858
ENSMUSG00000020736	-0.070091041276464	-0.0492978662203537	0.0544362353231852	-0.137139665314958	-0.16192176497764
ENSMUSG00000018774	0.44875857238853	0.373079576664301	0.0781027837164476	-0.0454620934927877	0.243875439574573
ENSMUSG00000002233	0.268628936193492	0.0962739279893711	0.338028232758959	0.0154670857770736	-0.460774412640429
ENSMUSG00000030754	0.087275414767928	0.0361910156352132	-0.0258336271130319	0.0994441720805096	-0.0319084773939104
ENSMUSG00000032064	-0.775990246815354	-0.715876229770626	-0.27630741665067	0.0372748672825554	0.641673160413693
ENSMUSG00000067341	0.437211393931287	0.0381944823956538	0.308415201662216	-0.488600797323501	-0.0567317652841943
ENSMUSG00000096210	-0.0122336874271599	-0.044487086915799	-0.0988552801346324	-0.0976643031641978	0.112564357212726
ENSMUSG00000030423	-0.0431226844667475	-0.0815531372823578	-0.154444268249292	-0.0885698175047763	-0.0212723548592703
ENSMUSG00000009394	-0.383080343487175	-0.628151531422361	0.39069676181161	-0.230060741056518	0.0358753181325349
ENSMUSG00000037487	0.136911131305532	0.110691797996544	-0.00915654242261783	0.107695898871733	0.0832403392752101
ENSMUSG00000006705	-0.235654951919016	-0.21649054286591	-0.139353727630705	-0.172548606161028	-0.190784058911859
ENSMUSG00000021214	0.874878558225922	0.892320524834961	0.300757785974799	-0.130437092923163	-0.410653175037758
ENSMUSG00000029992	0.0785987126031603	0.0217921974782138	0.223866051592432	-0.0285942778384922	-0.177362226424277
ENSMUSG00000017132	-0.274956221236558	-0.19897837215375	-0.13136496813101	-0.316334000123309	-0.319482300431811
ENSMUSG00000032640	0.127079972778879	0.0772018298215852	0.0609259726783624	0.1202322698612	-0.139544438958054
ENSMUSG00000061887	0.174698522331916	0.0308841005339969	0.162938682123222	0.0724808912641055	-0.0053461374850511
ENSMUSG00000032122	1.01767272136988	1.28563437447685	1.05929833114319	0.207917745777033	0.0926313535756237
ENSMUSG00000032380	0.589467784965484	0.360614306850102	0.376201240175172	0.397998763509592	0.156972147802532
ENSMUSG00000043004	-0.00213283706992316	-0.0887350116759596	0.0358727616745371	-0.0946232870015462	0.23917133110716
ENSMUSG00000045427	-0.0835212754011298	-0.161342112542097	-0.139201458160493	-0.0689933270902605	-0.00591628368686997
ENSMUSG00000027475	-0.0728859039669069	-0.241894166501805	-0.22638545623042	-0.0527436765671968	0.241311990477162
ENSMUSG00000033066	0.749044322302111	0.866711244472252	1.29822643711543	0.583662819926169	0.00566277158801696
ENSMUSG00000027435	-0.393010943789029	-0.343489474488638	-0.395740530637998	0.700692897450523	-0.279061422047986
ENSMUSG00000034573	0.185683277310571	0.40267369006056	-0.118725906937948	-0.0516184358692751	-0.3543865337815
ENSMUSG00000022582	0.486588025609443	0.293232459933406	0.168639653246214	0.331103358754569	0.641676103762031
ENSMUSG00000006050	-0.00899653101400024	-0.139926291052992	-0.120216293549371	0.0223331402930989	0.113862938892559
ENSMUSG00000058013	-0.0749531832058697	-0.0838908944660156	-0.0174528131431796	-0.0209036522274629	-0.24304563015179
ENSMUSG00000021216	0.305279913496181	0.312895745373327	0.305475144889177	0.418582667823625	-0.158668236087068
ENSMUSG00000060044	0.810961733900635	0.400992065285227	0.539971056456302	0.147973890695651	-0.156577185930107
ENSMUSG00000066687	0.27803066546475	-0.126783803723533	0.135440179044502	-0.748013663351793	-0.641682912381762
ENSMUSG00000031314	0.031432264514933	0.0233444737892933	0.230335946916121	0.147513842761939	-0.127419681114153
ENSMUSG00000034438	0.127769556240704	-0.128734577262351	-0.0786834583338599	0.331263458201585	0.453525957231932
ENSMUSG00000099891	0.421296328946467	0.139696825631845	0.414847199139965	0.0977014300038729	0.900117214925598
ENSMUSG00000035356	0.393970011910363	0.792988786442523	0.700793414844488	-0.0216548273980442	-0.157222228245687
ENSMUSG00000029084	0.890601190691288	0.496246559648233	0.146609084511412	-0.0107700163504502	0.032161313320434
ENSMUSG00000095829	0.65462497357244	0.989579351355242	0.598573210421805	0.53486340881524	0.738720473078864
ENSMUSG00000000131	-0.00649965911897919	0.0357289217620675	0.0789406710354761	-0.0110523304726646	-0.235637441858694
ENSMUSG00000070953	-0.0347626328040299	0.110811411155489	0.016944995907545	-0.0321990835783685	-0.0629287329715682
ENSMUSG00000079800	0.936904489584501	0.780613171735505	0.514526919334245	-0.253234078280803	-0.471840319492057
ENSMUSG00000021709	0.312254915626377	0.210107628752501	0.0151664733237572	0.260476074267874	0.114123316853231
ENSMUSG00000000171	-0.0111097947720127	0.0279307111959853	-0.0968309024204377	-0.0373493493350792	0.177124215658841
ENSMUSG00000001025	0.134411934839322	0.0811649500827347	0.84875559124894	0.0388178030192156	-0.047771927497975
ENSMUSG00000000903	0.933027117714103	0.722456246422647	0.451102735420091	-0.072756639243743	-0.755293436187067
ENSMUSG00000027709	0.0170269130974339	-0.0721058440121106	-0.241124467713261	0.0174265704273878	-0.102620521901025
ENSMUSG00000030265	0.262835096857918	0.335379356248271	0.0803509142356135	0.140879228234958	-0.297093043069539
ENSMUSG00000026069	-0.123166606371577	0.170163422952711	0.687851601808694	-0.317242956721373	0.00472247233061616
ENSMUSG00000021361	-0.0853614269238697	-0.0383438057082282	0.0254394874382383	-0.225955009107979	-0.237693564789269
ENSMUSG00000019960	0.294642363534278	0.312049931712571	0.0643149047421279	-0.160236940409172	-0.181724456259729
ENSMUSG00000019970	0.311545702000427	0.345360536090065	0.456102433663001	0.204361360646565	-0.190710919445062
ENSMUSG00000001467	0.0462718813484924	0.0288421813080108	-0.0651206567766336	-0.100225507312075	-0.315348634157105
ENSMUSG00000032666	-0.365621611504101	0.141454548166703	-0.159416855109051	0.224247585940136	0.112975901719771
ENSMUSG00000048376	0.147721396087079	0.168881560876273	0.0610203457265216	-0.10952866922718	-0.172410074747849
ENSMUSG00000057098	0.655389448027948	0.616416892681991	0.764597944735189	-0.0226931873660176	-0.136834814923525
ENSMUSG00000028549	0.185307678265267	0.155981813362031	0.0320320813710569	-0.0770406196584864	0.0675802007280829
ENSMUSG00000098814	0.702109389164383	0.481418083888362	-0.126474645069016	-0.505803084786636	-0.668681129594484
ENSMUSG00000027997	-0.173826135603847	-0.294162439429689	-0.444962094372128	0.126750428355376	0.437819040896838
ENSMUSG00000000290	0.1450816169245	0.212977985810421	-0.135749602714152	0.0644053306004096	0.0228589120144435
ENSMUSG00000041632	-0.037720208960386	-0.076868688269938	-0.287880626778004	-0.28335550207679	-0.0312207042103236
ENSMUSG00000024055	-0.0657356671656014	0.0935978933588852	0.118166963031064	-0.000250128030919648	0.312033254700425
ENSMUSG00000002881	0.180204963933422	0.0982979821961249	0.140129868516012	0.133093087713355	0.128167773823658
ENSMUSG00000028033	0.135849291089227	0.0800080507091557	-0.116984779954391	0.174699517297061	0.00770596548764274
ENSMUSG00000023147	-0.439335279417853	-0.27878236319643	-0.199766215985114	-0.0109085609063284	0.177418873106017
ENSMUSG00000022876	0.186976548434092	0.144254850080954	0.0954944912748347	0.082618321486043	0.149862905947193
ENSMUSG00000040033	-0.0226346302079706	0.223041673689656	0.303570212663705	-0.099424271772489	0.190025101316373
ENSMUSG00000052798	-0.0917925230407343	-0.0433323120685783	-0.246636653174815	0.0784298032594906	0.0544608374058165
ENSMUSG00000075289	-0.0921448057869675	0.0199929162869003	-0.22644301699898	-0.361156328425183	-0.398567189025441
ENSMUSG00000097064	-0.0921448057869675	0.0199929162869003	-0.22644301699898	-0.361156328425183	-0.398567189025441
ENSMUSG00000012889	-0.113105030274014	-0.0165753191987198	-0.102004598281382	-0.246457695926989	0.286833530665564
ENSMUSG00000042700	-0.0426170877281887	0.0101731089845619	0.0993406347853865	0.125996439990379	-0.0785813406371623
ENSMUSG00000022514	0.148588769129366	0.25564885580324	0.206654636707789	-0.106686321417478	-0.236621761418242
ENSMUSG00000018999	-0.215616607900617	-0.116935112380076	-0.22575174260533	0.103586862332549	-0.143160099952287
ENSMUSG00000026393	0.264813816769861	0.349844203768858	0.294333022127388	0.0610511191203676	-0.0211758680291588
ENSMUSG00000022241	-0.118430774884468	-0.118545869512232	-0.279335421365875	-0.0730196132153984	-0.251707501751159
ENSMUSG00000039568	-0.302988245861209	-0.00871397552102419	-0.187403764680811	-0.120759276121107	-0.438070134155299
ENSMUSG00000032657	-0.264733276096207	-0.115187914088236	-0.454568868507405	0.113223015693462	0.257339935622959
ENSMUSG00000026728	-0.0353240629425138	-0.164179923830021	0.330600319634477	0.0739394714523992	0.0516333540155351
ENSMUSG00000020326	0.242538678334641	0.0847262653803123	-0.162488648618601	-0.0442150199576101	0.0403533388957011
ENSMUSG00000030279	-0.207170307432761	-0.0472768201417409	0.154614947459764	0.1380822620481	0.116641486219428
ENSMUSG00000048521	0.670803980368274	0.677745056451187	0.487237882115363	0.17241003071079	-0.20769500678905
ENSMUSG00000023883	-0.285754041904665	-0.222511186111805	-0.216690140560614	0.00452938296362103	-0.0418695303581725
ENSMUSG00000039105	0.105710700398459	0.0803456164528072	0.0992632181581453	0.128163315902486	0.191512188447917
ENSMUSG00000090958	0.575786652542362	0.529849382456892	0.817953921187731	0.340399611499099	-0.0749764547754707
ENSMUSG00000061232	0.0444477424784669	0.0389615399847418	-0.0971876620882211	0.0857194721022939	0.0970051116528553
ENSMUSG00000040618	-0.193519853163114	-0.208503345866257	0.368844536526799	0.127474472529994	-0.0400889893030557
ENSMUSG00000095710	0.67274078287733	0.65900754962154	0.634841857176985	0.0251828387159806	0.343164382878872
ENSMUSG00000027075	0.207861728641365	-0.0860363159022356	-0.434068046390301	-0.645880423651115	-0.586781833648171
ENSMUSG00000048277	0.285133741168633	0.2668195702542	-0.122959129224425	-0.271140713626768	-0.235307167188805
ENSMUSG00000026490	0.209491943926075	0.433032358417219	0.328713851859722	0.216814917488617	-0.172497849620128
ENSMUSG00000021823	0.311734010103578	0.250527162168555	0.0475924024783489	-0.185619158962428	-0.193133287743643
ENSMUSG00000027952	-0.227905744106071	-0.310682058539946	-0.131132604340662	-0.165886363625362	-0.103652831956367
ENSMUSG00000029672	0.133378809058707	0.0527891156805531	-0.0682520709863397	0.0428079715634568	0.201987279309694
ENSMUSG00000027994	0.0908278353447712	-0.0936982775615316	-0.000147136503517557	0.0627353782048668	0.225789512618748
ENSMUSG00000025171	-0.336529970913963	-0.250095366089909	-0.51953523302919	-0.167272374126532	-0.284040008912843
ENSMUSG00000029993	0.0162305107028123	-0.0674984621412973	0.0468310963294809	0.0881967749685658	0.105265941256967
ENSMUSG00000045763	-0.0833134857231269	-0.297192062844164	0.480944395842345	0.523599596833754	0.935480864457025
ENSMUSG00000032216	-0.00378109124876033	0.0254040852476473	0.0435801419019191	0.173315084164029	0.336133206041179
ENSMUSG00000041936	0.614071321163973	0.217495616582312	0.926340403075137	0.930073262538687	0.315038821427985
ENSMUSG00000054414	-0.186217004638343	-0.216617348455141	-0.178691478596376	-0.100797997207994	0.0477448904697132
ENSMUSG00000030298	0.0693856393717012	0.0469748877478193	-0.0428447374308758	-0.112301004376203	-0.126837397236835
ENSMUSG00000032238	-0.279330765737258	-0.390356670785285	-0.430058639676548	-0.157971667941779	0.0784274311452018
ENSMUSG00000059288	-0.104830735699271	0.170243832570026	0.0739159363145642	0.0244700604031212	-0.117569993324144
ENSMUSG00000034330	0.553483982356949	0.448574436010629	0.563320571745771	-0.108262263128514	-0.381572392941329
ENSMUSG00000038371	0.0142097714777327	0.342836648109818	0.481109693285184	0.434827571929259	0.587094279630457
ENSMUSG00000005893	0.0613034488410765	0.252757711918647	0.167111988587722	0.222167376949561	-0.0660399801176142
ENSMUSG00000066278	0.265702414517322	0.284642991983052	-0.167310466570106	-0.131191251770747	-0.584994456277437
ENSMUSG00000022474	0.142330819457671	0.257163617801629	-0.316644000568757	-0.162925157308079	0.0859050012127069
ENSMUSG00000021192	-0.0380078220359623	0.115788735993225	0.0476552801702799	-0.00963588321481549	0.0732743550598637
ENSMUSG00000038517	0.0141951553319892	-0.0891591945084283	-0.298620158118681	-0.352157995569149	0.0256313604811971
ENSMUSG00000009073	-0.121088584750304	-0.0971125914719859	-0.127107032342744	-0.112717702303043	0.208142729712457
ENSMUSG00000095126	0.00220459214021707	-0.00930882798097438	-0.171786758314739	-0.177138714016564	-0.455422739460142
ENSMUSG00000031634	-0.152861976866449	-0.26944751907611	-0.101387834424771	0.0521588906463855	0.190636995812424
ENSMUSG00000023186	0.324415692139931	0.063231609437739	0.00224015959841999	0.262348638223184	0.173184638698797
ENSMUSG00000003948	0.054739697215581	0.000250193497132596	0.0815069839465032	-0.101066615910896	-0.404103658396488
ENSMUSG00000024910	-0.253872987324528	-0.309198065076324	-0.336689767083829	0.148872760091359	0.244950425496116
ENSMUSG00000031758	-0.0520715566132517	-0.188932796249945	-0.0792075654500593	-0.0929124055049667	-0.17783725641511
ENSMUSG00000028268	0.304204966037958	0.239364457025692	0.118084041769735	-0.167307874135986	0.043731535520166
ENSMUSG00000053559	0.756651515216547	0.665622461439196	0.182928004488693	-0.453849774314734	-0.527693953231564
ENSMUSG00000050565	0.0357151714330073	0.152149703703176	-0.0568768294414048	-0.0748125440855047	-0.211629196221294
ENSMUSG00000029470	0.0671060762115585	-0.0278510283999395	-0.0188321761344473	0.167794567168954	-0.082474196917924
ENSMUSG00000034156	-0.252117547134974	-0.533100513890567	-0.0360055868092422	0.196350165495679	0.375093482965637
ENSMUSG00000029128	-0.00945656393329997	0.00573957027320034	-0.0513028483159031	-0.0217067124778343	-0.058114621508145
ENSMUSG00000070501	0.651069845122636	0.159089219298423	1.14088693805157	0.492499628636611	0.0746087817946721
ENSMUSG00000044303	0.735264903387511	0.552954769733118	0.556108884159677	-0.21537479531385	-0.440657739184455
ENSMUSG00000045730	-0.106481575825378	-0.629204326806337	0.258858629830674	0.330186079460654	-0.199471689437476
ENSMUSG00000073987	0.16256142405086	0.0136385653352791	-0.0102019440497049	-0.267917083916485	0.054670649945978
ENSMUSG00000030103	-0.16324594837163	-0.190120303130926	-0.37535090963772	0.0391772930941931	0.0472815226917254
ENSMUSG00000015396	0.868343880321048	0.697470884672943	0.223656399108858	-0.607129460402037	-0.254789637603309
ENSMUSG00000032601	-0.269819769226802	-0.316337208790002	0.0875902802338573	-0.021395479475234	-0.158040590810825
ENSMUSG00000040363	0.0437355635293045	0.0467248540530853	0.00834991962873826	0.16428655549383	0.0224132334187788
ENSMUSG00000028696	-0.0929425785045077	-0.0690441327639465	0.0303974729542441	-0.0255745968430742	0.144939717271839
ENSMUSG00000048581	0.139058262735974	0.0278154064411804	-0.358158038251577	0.27978337770386	0.306249207543345
ENSMUSG00000049719	0.493755541055653	0.404911126932719	-0.501493743410874	0.313190695130143	0.415221061014723
ENSMUSG00000074218	-0.278583639078937	-0.42425310507738	-0.121541603772353	0.00258518162442483	0.460690768212751
ENSMUSG00000042599	0.0103188052307432	0.111163737015335	0.0769345688801262	0.215563305437877	-0.0716176868913208
ENSMUSG00000037679	0.0881630450259203	-0.00858621322154798	-0.148259352485538	-0.237180548434111	-0.0575262134824694
ENSMUSG00000028634	0.148893458685842	0.330155652674241	0.48033278591435	-0.233622789964941	-0.462602509871097
ENSMUSG00000079657	-0.575359292565508	-0.258992823998547	-0.619776844002815	0.0502315128315699	0.547124350504574
ENSMUSG00000000275	0.0639985786634598	0.114546336764581	-0.22139773571883	-0.0302401654233414	0.105465576551772
ENSMUSG00000035678	0.15209479848671	0.266183976095219	-0.230575981291111	0.0692480329454939	0.322577642497361
ENSMUSG00000096833	-0.492286309835416	-0.937050818541508	-0.787675015350308	-0.955202478115178	-1.08650407322315
ENSMUSG00000032092	0.751440032214093	0.634886172098945	0.588905399442029	-0.386736675220638	-0.103394017402657
ENSMUSG00000095630	0.442030167660514	-0.254616396129637	0.162461606821176	-0.142032027119894	-0.580682810067894
ENSMUSG00000001630	-0.210620346467009	-0.252553979605808	-0.338956781980938	-0.0714831310605495	-0.0734638478674074
ENSMUSG00000018654	0.012211871408572	0.0282937655633576	0.0388533831336296	0.0498544748590398	-0.00429131043075903
ENSMUSG00000032020	0.281655047617572	0.211728714751142	0.466324351859837	0.109885884478058	-0.0905942917525115
ENSMUSG00000047115	0.26028014567112	0.0505156561886119	0.24167011844782	0.146042722216753	0.212734123084862
ENSMUSG00000025408	-0.023515206186035	-0.0333121805904462	0.0349989045900151	0.226228444225749	0.11932010089547
ENSMUSG00000023150	-0.110841729119145	-0.0866701468544225	-0.155309175634202	-0.00782615225258874	-0.0184871358075376
ENSMUSG00000031666	0.0182532935170682	-0.0215281001867058	-0.134061945932854	0.0128564302796006	-0.0936041645144143
ENSMUSG00000021614	0.107120050785595	-0.102669405834903	-0.32112504135208	-0.491410151655703	-0.726798463844392
ENSMUSG00000005981	-0.211022828929383	-0.274145152922178	-0.242297853927717	-0.130439299325439	0.0694119907820895
ENSMUSG00000028362	0.0495746466334833	-0.0285312685116387	-0.146490474826205	-0.263838646153235	-0.0736058856753216
ENSMUSG00000052572	0.984441089326205	1.01020646523018	0.860667671767894	0.236095645128967	-0.0723518903345336
ENSMUSG00000053411	-0.297006166321622	-0.25251758579926	-0.471899360778927	0.146591194091285	0.101567256007937
ENSMUSG00000038623	0.042819139484891	0.0463903744475887	0.26848674659353	0.179163171592459	-0.132785941317255
ENSMUSG00000046295	-0.240098819195586	-0.226365263602997	0.012120807014105	-0.114056165768759	-0.310107933029056
ENSMUSG00000021109	-0.0829635634730349	-0.163475712445886	-0.266993848406061	0.126532613424206	0.270848977267419
ENSMUSG00000043924	0.510912470928271	0.596888025397233	0.46333601417156	0.772713009672214	-0.166608397593501
ENSMUSG00000047751	-0.449531472013811	-0.688992238892721	-0.185790108388658	-0.18779135137594	-0.27532064248885
ENSMUSG00000024785	-0.387490254704782	-0.180772289944206	-0.573400667773335	-0.307946760626331	0.0765461719871473
ENSMUSG00000070034	0.166821538495148	0.119477247041348	0.0107482833173467	-0.119132724860608	0.000216159862705124
ENSMUSG00000051335	0.0763950337974527	0.125155602277989	0.0601852347372878	-0.4854729716974	-0.751024298728502
ENSMUSG00000026187	-0.130431136999566	-0.183888043160959	0.0322966056851527	0.173337046333127	-0.139297638207691
ENSMUSG00000027313	-0.068498270509784	-0.252850719840689	-0.071087837257885	-0.0785126970383156	-0.526297345218475
ENSMUSG00000028419	0.0895559554433621	-0.0058780309219176	0.0158696637184801	-0.0394402241954271	0.130132309070054
ENSMUSG00000018930	0.680617982345143	0.753981375005202	0.608360255517641	-0.0878561291893351	-0.634994989682791
ENSMUSG00000060112	0.161987190721703	-0.145942170574878	0.71394792640086	0.0164279890988966	0.176154181181958
ENSMUSG00000015312	-0.0397192504976561	-0.0250711466715268	-0.186039769532522	-0.429320741327574	-0.376343942042499
ENSMUSG00000021171	0.512108366840314	0.558219715825931	0.595251519331809	0.24009178694257	-0.268167694807216
ENSMUSG00000015755	0.245609234182311	0.145145144765697	0.218663527060614	0.182254257955759	0.143809429296279
ENSMUSG00000057191	0.0550981256487406	-0.153233460355862	-0.184008343534467	-0.273120618375208	0.0750526113929943
ENSMUSG00000032440	0.243153476404651	0.16827650905602	0.125863032362227	0.258932327756451	0.0363670102589893
ENSMUSG00000079108	0.085306894127018	-0.0249851371165294	-0.0227885055011496	0.0479156588981003	-0.0150408908895466
ENSMUSG00000037613	-0.273282810872234	-0.765552285813786	-0.657753812365084	-0.263675363802834	-0.492679926160675
ENSMUSG00000043923	-0.0988674041763188	-0.0755262354224228	0.0738372407394426	-0.116841498266663	-0.0299612824600306
ENSMUSG00000058258	0.116727929125286	0.174091652040193	0.0317399360098915	-0.104991285846491	-0.259158810790543
ENSMUSG00000044701	0.580477586577297	0.38413239391881	0.121346218437313	-0.462587596546606	0.0234916452030394
ENSMUSG00000051022	0.772240185769297	0.118329040432957	0.410389891321509	-0.22400968858002	-0.292761794331677
ENSMUSG00000049608	0.36216162009527	0.301822279187341	0.492775440703465	-0.031713651923022	-0.770655051642234
ENSMUSG00000029552	0.0161086279555917	-0.0257871612513071	-0.119237523705438	0.0330487582627423	0.0365890475501527
ENSMUSG00000030177	0.0993094824805138	0.00826376132609585	-0.0649867448731025	0.12121734497376	0.2686043700114
ENSMUSG00000059355	-0.00271643683898008	0.0407901162192209	-0.29429226367019	-0.0342126979712374	0.0620745371215424
ENSMUSG00000056131	-0.133790021511629	-0.17158074573521	-0.177258903445901	0.00837005141587892	0.0869220195589713
ENSMUSG00000022130	0.0062118913456571	0.0421785346567466	-0.0485670276309118	0.0541144928740017	0.16921457206105
ENSMUSG00000026098	0.204680318127641	-0.0468380745578237	0.0262768490053579	0.140475039595118	0.239691920271966
ENSMUSG00000024817	0.312581957132232	0.461794355787721	0.454417885827969	0.198547952976834	0.149996563953539
ENSMUSG00000031021	0.252711438426942	0.136143057367896	0.18953762853309	-0.067491308655517	-0.268721033774326
ENSMUSG00000048163	0.0420809149238209	0.0344776789891082	-0.138783807311151	0.00561548496637113	-0.000248341501684182
ENSMUSG00000095589	-0.138662827830113	0.0702625615452462	-0.0407367706850814	-0.524728329322285	-0.524984234996702
ENSMUSG00000041168	-0.360058207032263	-0.323691927547475	-0.407567315104728	0.0479607993764688	-0.00137977751203743
ENSMUSG00000052139	-0.020501390894836	-0.119599683934993	-0.177471250749682	0.0714418054622395	0.0535251805891331
ENSMUSG00000005087	0.514971650503722	0.414639152487215	0.129856092398826	0.0598909434633129	-0.0997210803966707
ENSMUSG00000020415	0.182498791994641	-0.0188484826525902	-0.0565228271978289	0.0348465258057623	0.0859643049389322
ENSMUSG00000038822	0.0679157597764724	0.17984660632642	0.158713246611012	0.196621620703952	0.154109245669931
ENSMUSG00000056268	0.206471309217127	0.305382227762748	0.256454261802442	0.0793972726757793	-0.466956656967042
ENSMUSG00000029270	-0.0296051070837711	-0.0614709264299042	-0.0112121052557967	0.00788527387744189	0.0370137338843139
ENSMUSG00000051111	0.135671499567084	0.0841707930705632	0.130772230970805	0.0688188226357022	0.164519798744628
ENSMUSG00000029082	1.14914708836177	1.00508016329072	0.757474512341754	-0.197576188005934	0.284036562432905
ENSMUSG00000027508	0.250939098530118	0.173414160853931	0.590405874181857	0.117000429392574	-0.485947318847337
ENSMUSG00000094105	0.888551444094598	0.887703968061569	0.448331661732848	0.623642271196029	0.315415899455213
ENSMUSG00000032353	-0.0889695042642747	-0.17705331123114	0.14525260433311	-0.0691468160973151	-0.156462891059843
ENSMUSG00000027074	0.223256849867669	0.294977601346212	0.0137503953491664	-0.189446174960346	-0.233106318237149
ENSMUSG00000004612	0.569369444881786	0.549632434354129	0.438489760763848	-0.00885302042254672	-0.679677677306656
ENSMUSG00000025757	0.0419025230164755	0.00215442497443583	-0.0879155015573837	0.124174914522367	0.208937247602946
ENSMUSG00000013523	-0.373059069997947	-0.461595474858154	0.0618589896694531	-0.577590509923074	0.320872978860987
ENSMUSG00000028393	0.0609180341600109	0.0410791448620313	-0.0658800077593896	-0.0183005171649826	0.288572831259963
ENSMUSG00000031246	0.0828865596502258	-0.0885779933468873	0.0727555593862855	-0.148510681328245	0.107423545198616
ENSMUSG00000076939	0.326980102665199	-0.326679977116767	-0.454153618494671	-1.28312015291242	-0.465907058931295
ENSMUSG00000042066	-1.52870608166229	-1.00962406928797	-1.27225257256987	-1.27297779963653	-0.70779273192777
ENSMUSG00000017286	-0.0545562277938254	-0.299348134390631	-0.192401837330944	0.0176131490215673	0.383125964502737
ENSMUSG00000027358	1.25723171378121	1.08367395158194	0.936480995045892	0.738064805930816	-0.0619340951204843
ENSMUSG00000024827	0.744561430737095	0.779179785640263	0.483134131102842	-0.228087995173864	-0.64754545831032
ENSMUSG00000028256	0.197991488291874	-0.228092259169223	-0.171064332212785	0.0549119149218937	0.233165552518013
ENSMUSG00000030523	0.362669657952089	0.404390234422897	0.744310722142939	0.59202973357012	0.753245118880488
ENSMUSG00000018541	0.103250488932486	0.0839561354174773	0.12855261752769	0.0948187469056029	0.0951143793003225
ENSMUSG00000021486	-0.182620913596406	-0.148794163429453	-0.2314943743468	-0.160303114377993	-0.148178805135237
ENSMUSG00000033233	-0.10391334648725	-0.18742205989615	-0.0295507854977006	0.0398004593342164	-0.107577527081848
ENSMUSG00000024065	-0.122829073068114	-0.0673484827407626	0.311289792758427	-0.21740822990114	0.154081972925738
ENSMUSG00000094205	0.508197985772899	0.868567851620708	0.493868027481469	1.05953776928317	0.986697127917082
ENSMUSG00000017929	0.0393596427836323	-0.0416601592518587	0.145056712071684	-0.0431713472207032	-0.41846957929802
ENSMUSG00000021936	0.123481228015137	0.197317056538512	0.645044289364002	0.244908752574847	-0.00037765061713783
ENSMUSG00000025147	-0.0357281672535564	0.132931761329142	-0.103921927311254	0.0339202012212873	-0.0789563615248018
ENSMUSG00000027011	0.114565169820361	-0.151370407540882	0.200627372000158	-0.000224454399519049	-0.133905231850549
ENSMUSG00000028030	0.148484709378991	0.09141458840138	0.149385544827171	0.212549601191762	0.104548135275844
ENSMUSG00000028568	0.0483950497544112	0.0958905139815995	0.0931577608802969	-0.0255714979968186	0.183553110421416
ENSMUSG00000033114	0.0678199915839135	0.054502892252812	0.120093728631235	-0.0388891905662097	-0.0111188799821121
ENSMUSG00000038095	-0.111362038662601	-0.105431020235905	-0.102894562327831	0.0779961284083319	0.0144588161550664
ENSMUSG00000057163	0.294273322407852	0.576571541742043	-0.243529307094638	0.0222614718327236	-0.658518103115471
ENSMUSG00000041058	-0.070938898715479	0.0367466573118129	-0.144111936504068	0.087413002332402	-0.0295166233824969
ENSMUSG00000042167	0.0798080626846588	0.130683554029919	-0.020596840086882	0.0839671875815725	-0.0388277758603589
ENSMUSG00000054942	0.126618131017614	0.0781983006307848	0.281497214930422	-0.0298641029450783	-0.0924414653110557
ENSMUSG00000046207	0.44852849999629	0.635707720998733	0.624215287277534	0.000198175279353259	-0.410404324643271
ENSMUSG00000094420	0.952732902439169	0.300287486761966	0.343489868613598	0.00592944566010451	-0.612742990928659
ENSMUSG00000018974	-0.245331445840569	-0.163936924433203	-0.32718187360015	-0.17384110850251	-0.234537701121802
ENSMUSG00000025557	0.634655106163715	0.421902421843653	0.715811979800841	0.372559430642547	0.32672231313758
ENSMUSG00000024493	-0.240627267992305	-0.189193034172899	-0.22535486527276	0.0394671400361737	-0.0572730071984041
ENSMUSG00000076549	1.80531479486915	0.211372595776666	-0.0119649257198108	0.00441010407553655	-0.167363681541107
ENSMUSG00000026399	0.499662668979743	0.470916096391503	0.507758022063331	-0.191864772040784	-0.0677244761422402
ENSMUSG00000067377	-0.333309810540059	-0.142819456540921	-0.596815586550647	-0.449012951040973	-0.0223222353627105
ENSMUSG00000061186	0.140347562709376	0.0697811573021682	0.154562372131229	0.368383521844108	-0.192553913526065
ENSMUSG00000037032	-0.667099617070888	-0.488650555079283	-1.2116624003342	-0.186090100322753	-0.524432794977235
ENSMUSG00000079491	0.0394873193461074	0.0385502580412489	0.242275285220421	0.0633230495157636	0.096446472570215
ENSMUSG00000031387	0.393089894038126	0.393739015933453	0.156244953109693	0.0070047690792238	-0.105923698132518
ENSMUSG00000022529	0.0027273213551421	0.162816990225498	0.11707951036314	0.0245388000453329	0.128634884367488
ENSMUSG00000020828	-0.287686674255197	-0.241937792173997	-0.394033934244108	-0.371265455736639	-0.602923611328508
ENSMUSG00000024270	-0.277836496735826	-0.187054142685859	-0.167744993993332	-0.0509423188634459	-0.256191816843054
ENSMUSG00000012819	-0.189532851655193	0.0131133774031455	0.255076720983831	-0.151217681489077	-0.339434080042074
ENSMUSG00000023367	0.183372761939807	-0.267247729191277	-0.192371428984809	-0.592028114773396	-0.619390808271972
ENSMUSG00000024677	0.198192612041095	0.0138035784872502	0.258730732102318	0.122504761688864	-0.249651405740032
ENSMUSG00000036752	0.00441022719280299	-0.0460113976008748	-0.164151964750276	-0.123968072638458	-0.0816164891645298
ENSMUSG00000002808	-0.122678297989143	-0.155970163433464	-0.164181825287209	0.344690188145547	0.432639397562654
ENSMUSG00000000884	-0.28434145730244	-0.516065433232281	-0.717793047592506	0.134041997476232	0.648840858624619
ENSMUSG00000025898	0.223278507936363	-0.0273628119793829	0.185383216111512	0.267910283219451	0.351922235985796
ENSMUSG00000034394	-0.679608666320894	-0.490146126139185	-0.592358627213643	-0.110608769530474	0.303232187991917
ENSMUSG00000043372	0.256605879863663	0.419036027576324	0.250151495131421	0.137647077796627	0.0260244821796743
ENSMUSG00000002111	0.777911153427912	0.808970744307785	0.70318642990211	-0.12860826034963	-0.605951923799346
ENSMUSG00000024665	-0.176674155745642	-0.0764019046207378	-0.2642636671953	-0.0869781192679786	-0.378007059557808
ENSMUSG00000091144	-0.0546518333549572	-0.193294475519644	0.315920116225612	-0.575652001062446	-0.644112094622654
ENSMUSG00000003271	0.172495643605985	0.007792446505773	0.197674198144317	-0.122139945953041	-0.473514440366613
ENSMUSG00000105096	0.644169427251376	0.395756155645565	-0.146995829415661	0.236756096069853	0.473349786427851
ENSMUSG00000112693	0.0918345360261396	0.184173503705522	0.099189725762746	0.13117547356136	0.136410567046438
ENSMUSG00000021156	0.0251491699565902	-0.0593629053606001	-0.0556041411598499	0.0179167783466113	0.167332555905707
ENSMUSG00000024074	-0.412402510282154	-0.234983627038371	-0.211706372129646	-0.0223470780459769	0.305118750402816
ENSMUSG00000097487	0.0842002769567731	-0.00579550535253518	0.16938766844295	-0.303194905004163	0.745418928045011
ENSMUSG00000003228	-0.323429184647709	-0.137970921257062	-0.0535195437480618	-0.135784168590445	0.00429264173240983
ENSMUSG00000022844	-0.29213822859471	-0.271337889197163	0.00373200783046229	0.181131601742329	-0.0584840449883415
ENSMUSG00000032041	-0.207518106725935	-0.0785569974312073	-0.175555153126672	-0.180532933404218	0.00780577626067404
ENSMUSG00000027858	1.01564741293103	1.02821052156757	0.533577888179007	-0.267457227561312	-0.734682585239545
ENSMUSG00000017802	-0.235495381898914	-0.0572373151292932	-0.182065072121962	-0.242484288990833	-0.170641794692573
ENSMUSG00000030096	0.328315689260533	0.433119713511934	0.315350779542536	0.0208787461242221	-0.0973889656595139
ENSMUSG00000076538	-0.245563044182325	-0.213923316630864	-0.205749003258541	-1.00381093216955	-0.762601053953043
ENSMUSG00000020986	-0.0507128405805427	-0.0742638523776872	0.0346799851938458	-0.0314527313125328	0.0926905744999249
ENSMUSG00000031129	-0.126591565671812	-0.0729975934469447	-0.0754614376726831	-0.0329876903903732	-0.373947431335099
ENSMUSG00000025257	-0.102989276671612	-0.284324195410114	-0.198093993496693	0.0764238273992379	-0.0755263268332744
ENSMUSG00000020083	0.27184206850344	0.460839521821231	0.247541608912724	0.219981615600073	0.0808945328783071
ENSMUSG00000025499	0.0317029220941646	0.126159412918342	0.6884988217045	-0.166472675261189	-0.332926096997792
ENSMUSG00000033581	0.492954427524763	0.105466299695386	0.713895892612188	0.214469489329744	0.230911953332075
ENSMUSG00000037894	0.0831883458811598	0.0482119139476732	-0.208843405729676	-3.95167301625023e-05	-0.0156796046787336
ENSMUSG00000020029	0.195742602835385	0.267380514379476	0.130376953558606	-0.178312831924234	-0.18770336277623
ENSMUSG00000028766	0.85505663821062	0.727431252397379	0.449440860758388	-0.386811153163102	-0.322704044288835
ENSMUSG00000038151	0.05719164485083	0.0958091491944239	0.0548649192137435	0.0422421291074346	-0.160490945399427
ENSMUSG00000030530	0.501674908463334	0.725615911444793	1.11949566845597	0.0777976280470145	-0.700761369739894
ENSMUSG00000001131	-0.339806803846837	-0.503739618018803	-0.283549028398255	-0.16696401096464	-0.38266964357977
ENSMUSG00000039497	-0.642401036457245	-0.419137358825441	-0.523219513503687	-0.413775869066906	-0.644571561078811
ENSMUSG00000074151	0.054972134094823	0.0804845498171199	-0.0132291813023219	0.0244571700844794	-0.115757465633757
ENSMUSG00000028848	-0.0883307109098806	-0.197994372056276	-0.362895243904003	-0.293431498168905	-0.351046683101816
ENSMUSG00000028647	-0.0397582874883527	-0.0685113567659966	-0.0356214701625045	-0.144518000515993	-0.0948393811570956
ENSMUSG00000041607	-0.258781069202884	-0.263450821092443	-0.344256133263291	-0.0576603251480421	0.0838327322376927
ENSMUSG00000064023	0.352524924038287	0.453176264196674	0.758827372189081	0.165540336046581	0.0318855628621788
ENSMUSG00000004319	-0.260032082837767	-0.279868605356668	-0.0532475911168085	0.111347576070254	0.111464763513052
ENSMUSG00000039087	-0.0203043304849074	0.0705391863703883	-0.0247016977996102	0.113222822419456	0.146707570252694
ENSMUSG00000000562	0.806161625184516	0.797606879823109	0.796502224908447	0.11041616130992	-0.101367258267022
ENSMUSG00000011267	-0.354043082233416	-0.0224750735406252	-0.303155133338959	-0.206647927225074	0.00139851780602325
ENSMUSG00000031149	-0.0532718509610553	-0.181437268268387	-0.0439396319006293	-0.0840877210851414	-0.159819862823898
ENSMUSG00000024424	-0.416286734342716	-0.103147997581933	-0.271174311265026	-0.46923040723393	-0.454139375977101
ENSMUSG00000058794	-1.22379727448004	-0.176027541147469	-0.269237709877176	-1.04860564531743	-1.04107365653519
ENSMUSG00000015749	-0.303376526438444	-0.337301423685253	-0.424448373587938	-0.17233294245402	0.150632617409865
ENSMUSG00000010277	-0.0199899124729456	0.0914457594878218	-0.0570194603191258	0.0357051433393785	-0.0833483909514137
ENSMUSG00000020781	-0.00617375029767712	-0.133530115011796	-0.199083028300493	-0.246981476970811	-0.248503765038375
ENSMUSG00000021458	-0.049491165770748	0.0533161184316556	0.195871037510834	-0.0609926505574816	-0.0491582815748701
ENSMUSG00000054280	0.11262243043276	0.202427762640347	0.161697202057184	0.10961827623473	0.125106605483462
ENSMUSG00000000037	0.861277272180563	0.559697684633041	0.570791647924137	0.448505769354856	0.599314711224052
ENSMUSG00000033107	-0.0600802026700143	-0.136681283031559	-0.219383609761703	0.130785775616927	0.0792322730868261
ENSMUSG00000095609	0.691882240186832	0.879671777603255	1.27392652821341	-0.277497192509322	-0.584317799172194
ENSMUSG00000047898	-0.720115886769581	-0.502083672122175	-0.417361821709467	-0.342033026765416	-0.106180467564434
ENSMUSG00000037722	-0.0892802151906584	-0.0997003537860116	0.0174164050353302	-0.120144932228072	-0.045054208754712
ENSMUSG00000042207	0.108774942653651	0.0699295069695498	0.150365694625572	0.224342258025975	0.0488266287413669
ENSMUSG00000057440	0.0332260882843852	-0.0643348671863863	-0.0266047167317761	0.0987693679734567	-0.0678546688892822
ENSMUSG00000094088	0.642097074067442	-0.325706416460663	-0.392854659046438	-0.586862854261869	-1.04347571802606
ENSMUSG00000071796	0.0566312136526266	0.0702821978579619	0.291376641321544	0.222210372139466	0.211285396800166
ENSMUSG00000059743	0.0479517648407588	0.0465716829822644	0.0161035154725371	-0.0490449312215383	-0.261841597172351
ENSMUSG00000028150	-0.0811466455116295	-0.14064144225954	-0.48541943438989	-0.625915283630174	0.108364593738969
ENSMUSG00000028228	-0.0279321233297802	-0.00722746565366557	-0.090416458888258	-0.0199730735125736	-0.0968577578599567
ENSMUSG00000020973	0.396689879706511	0.247555755840938	-0.110854891529949	-0.179351223531619	0.0652263276447018
ENSMUSG00000024816	-0.107023181117672	-0.0909688928844819	-0.245558712634167	-0.203157321235075	-0.209457428484595
ENSMUSG00000022186	0.0333462189816568	-0.116833767903376	-0.0962452715760373	-0.12748039342676	-0.185224370463719
ENSMUSG00000071561	0.565093335849016	0.715945865562222	0.483363569743625	0.204160061211586	-0.104903898071411
ENSMUSG00000028990	0.0509212508662113	-0.0161933584703621	-0.0143025756523146	-0.0353017260162972	-0.0492659103804967
ENSMUSG00000094117	0.560853249349114	0.384688309320114	0.516697263891942	-0.0604839835168762	-0.580479063222391
ENSMUSG00000021532	0.116453370281186	0.12116439953373	0.141501171186523	-0.163876347873891	-0.332671916934537
ENSMUSG00000079484	-0.262603476074118	-0.0394259271483051	-0.0386539723545631	0.211977189809008	0.487725696365422
ENSMUSG00000023032	-0.253888159389546	0.149452632530588	-0.132758553071568	-0.457699769299864	-0.511300370526892
ENSMUSG00000024483	0.170719749079358	0.104067920173992	0.330506068475558	0.129380155117989	0.0333603191086778
ENSMUSG00000024190	0.651015460406304	0.85251518106979	0.639186272304438	0.263216457159338	-0.443497643853141
ENSMUSG00000052752	-0.149369269340881	-0.0336616075513293	-0.120011624785231	-0.0904585706230956	-0.107665926419723
ENSMUSG00000029777	-0.187001896981481	-0.197813508196997	-0.362041919720647	-0.0052759557115075	-0.172445652237447
ENSMUSG00000034401	0.276608445755075	0.125176222949449	-0.0795030024147521	0.137058656025777	0.177536403261632
ENSMUSG00000029322	0.363642814595578	0.486909054622267	0.015278483451312	0.289708953628837	0.252070579106092
ENSMUSG00000026885	0.0747554119989222	-0.167021525374788	0.0103733066216181	-0.554738116335447	-0.36752680834724
ENSMUSG00000032715	-0.635340778194877	-0.614853903756183	-0.470772252567704	0.0224759694762767	-0.295008698200532
ENSMUSG00000054850	-1.11109770831161	-1.06447405643738	-0.39603495121142	-0.579013422011711	-1.10165624275146
ENSMUSG00000049090	-0.342022050110723	-0.388333013125759	-0.347452652182585	-0.0416815284473357	0.477832050864644
ENSMUSG00000056290	0.120053794478406	0.128451058540452	0.207487132553745	0.493089992984459	-0.199457932173429
ENSMUSG00000049092	-0.206464242153225	0.614197154275907	0.527301452190566	0.492935104274393	-0.021942555618531
ENSMUSG00000002679	-0.162989529092093	-0.120363619139557	-0.0535597824363904	-0.209182737555796	-0.0611345806291903
ENSMUSG00000116138	-0.539848025054219	-0.18478507990542	-0.259702285313193	-0.567480403033968	-0.389237392926784
ENSMUSG00000020890	-0.292075594872995	-0.23806312430134	0.757682839385312	0.34631305975312	-0.0155616647873565
ENSMUSG00000063856	0.0778928131638761	0.0975254478606192	0.0645046612413118	-0.100739653507239	0.118993044626127
ENSMUSG00000036323	0.0825532538276135	0.00178001644670261	0.138258793390049	-0.0038840415519372	0.0459933558173951
ENSMUSG00000059246	0.712387605648559	0.619096410979783	0.86879018431537	0.348895202107818	0.924365770392845
ENSMUSG00000021147	0.0571233914459003	-0.0890490360179496	0.229851548274033	-0.0300098388850268	-0.0485216146013474
ENSMUSG00000056919	0.115517897199994	0.0595286465874949	0.0772007939551104	0.13714339457403	-0.102047797939522
ENSMUSG00000075256	0.218191242892768	-0.53085517220409	-0.148405553040105	-0.0391042702753059	0.186809980679141
ENSMUSG00000045382	-0.233893411019715	-0.412877188410814	-0.301068130508595	0.00997059515649264	0.319649323909242
ENSMUSG00000028654	-0.354261029056964	-0.47824584199318	-0.156429332318848	0.345815352745604	-0.0383433654622995
ENSMUSG00000030577	1.04624438778467	1.00048241211	0.825352344178218	-0.3350270779535	-0.321510783634888
ENSMUSG00000044080	0.024600184452211	0.0842012557724115	0.101158609273807	0.167925443712079	0.437351999628077
ENSMUSG00000053030	-0.146802945013785	-0.204408809432466	-0.0187606249361499	0.128900425135997	0.530910114625844
ENSMUSG00000027368	0.290082392071814	0.405163350176661	0.43310792354979	-0.172852618500652	-0.34783866638758
ENSMUSG00000052563	-0.785228078476373	-1.29805000226576	-0.402106454232077	-0.473127861390955	-0.0308468592107025
ENSMUSG00000026987	0.228537870081018	0.30229682621086	0.418881787977184	0.121706433998015	0.0488822755237679
ENSMUSG00000024544	-0.361830632076809	-0.0335489064587669	-0.569210927306777	0.095515423981836	0.317895352958861
ENSMUSG00000001909	-0.108599463644374	-0.041199143020474	0.0287634263764726	-0.153430156241328	0.00271905568387472
ENSMUSG00000020130	0.00556925583536243	-0.0347118447731663	-0.147451507067595	0.123201893956586	0.100055002714864
ENSMUSG00000033316	0.00632360296241175	-0.468278037583964	-0.3441858749788	-0.0761278566681748	0.0373523730860257
ENSMUSG00000020307	-0.0838331437379828	-0.00178925422823582	0.492886258662381	-0.277809567171028	-0.17615243336355
ENSMUSG00000030724	1.01285630536776	0.800079127154563	0.554262224971857	-0.296479634861928	-0.818834041721963
ENSMUSG00000038533	0.0111573617635775	0.107433298927523	-0.183437455122506	0.103228873020045	0.0796558493968098
ENSMUSG00000026394	0.640872709445431	0.0760336280505245	0.593786031271638	0.435473268739695	0.050351079874666
ENSMUSG00000041164	-0.00981651051520391	0.246837551824568	0.239965112161835	-0.188213931369086	-0.140619808898571
ENSMUSG00000039176	-0.0942859849085565	0.0331013393738554	0.429138548241266	-0.0940039760432613	-0.0545920189141962
ENSMUSG00000046280	-0.255409571209337	-0.321080335051081	0.877347821870888	0.0952780343568721	0.324997191652629
ENSMUSG00000030008	0.042175559360321	0.109071421577808	0.111439939043843	-0.139234575473247	-0.033709075073099
ENSMUSG00000031662	0.258683299464236	0.212624102863405	0.266760523714446	-0.0846530360463191	-0.0196051971746597
ENSMUSG00000074797	-0.0949858420029403	-0.118032329547291	-0.134595462579745	-0.131018015613084	-0.0884656268103638
ENSMUSG00000095351	-0.310096367375605	-0.325977591130377	-0.610448821520898	-1.07541313719317	-1.14364361357449
ENSMUSG00000005899	-0.0423394314556969	0.0502481960643837	-0.489457094338507	-0.498496314268809	-0.228787363190383
ENSMUSG00000035776	0.119661007009945	0.16595034438058	0.170450452686618	-0.070772722138852	-0.293667124763139
ENSMUSG00000025888	-0.0434443889260726	-0.0755965527924766	-0.137745178629717	-0.194079284893831	-0.402656447320933
ENSMUSG00000029461	-0.222407588363871	-0.0811377202160087	-0.0515229909409389	0.0321492214013944	0.121889167872763
ENSMUSG00000024403	-0.300223257693039	-0.106418886440459	0.162984056111954	-0.00749609433985464	0.019598872769932
ENSMUSG00000000127	0.403513732714423	-0.0806596120094877	-0.277848555419095	0.343209348663392	-0.135279981902264
ENSMUSG00000024273	0.0584873263233856	-0.125212737404445	-0.0152812411946807	-0.0715669143330719	0.021954316375234
ENSMUSG00000025209	-0.155554461892021	-0.430349615027967	-0.108417955617336	-0.0608330134188749	0.292470123463648
ENSMUSG00000037373	-0.236964058786002	-0.18794011307745	-0.109060787595626	-0.210750825677225	-0.0877920187595977
ENSMUSG00000039795	0.0312525753574791	-0.208965151242322	-0.0643532332347858	0.0167311983896219	0.189504503549849
ENSMUSG00000029616	-0.0428157066890013	0.0584499676248141	0.105877948985882	-0.0735464215631229	-0.0712928414606437
ENSMUSG00000044709	0.0554079563618321	0.19882404247507	0.0904278519644709	-0.200597196963844	-0.190357697660233
ENSMUSG00000078922	0.382853354461236	0.385713843467301	0.00417726964551073	-0.0945694796226345	-0.443932322907887
ENSMUSG00000044408	-0.0196441551795437	-0.010155238989246	-0.00781742339519579	0.0542999931836209	0.0451555258237559
ENSMUSG00000066595	-0.0899411777862137	-0.0251270864911298	-0.367168431267075	-0.213101053729333	-0.206462854742978
ENSMUSG00000013736	0.0613310013388054	-0.0647829017742031	0.0543560995759569	0.12444446605072	0.0708735919932749
ENSMUSG00000024410	-0.0521374623388456	-0.0183791526197807	-0.00940911997071581	0.0440389260636012	0.0614075744921789
ENSMUSG00000033416	0.032218791217059	-0.201368315160093	-0.234012764217558	-0.117928436114516	-0.315872744299887
ENSMUSG00000036292	-0.23919304790096	0.0491579009727352	0.0431988863688451	-0.244230709179397	0.312955787086018
ENSMUSG00000036721	-0.332055740249517	-0.361237030117695	-0.406753033953704	0.0547708830848711	0.319922003696595
ENSMUSG00000040627	1.26789802089109	1.08313326295007	0.690362803991489	-0.132964945979319	-0.0864399512798564
ENSMUSG00000074570	0.0818416251187048	-0.0196949982864553	0.123753724258878	0.124436388211738	-0.0856971018919768
ENSMUSG00000051557	-0.505262013020375	-0.225304259677712	-0.0882125938600256	-0.0292443887960943	-0.312033234157589
ENSMUSG00000037685	0.0271905700483944	-0.0731925113043313	0.132394070838123	-0.167331176575306	-0.0539085207698812
ENSMUSG00000034088	-0.0740709199223602	-0.0410756453399941	-0.0680233041892886	0.0106754067892189	-0.0343472100225346
ENSMUSG00000052040	0.13988035155253	0.0582928424547622	0.0870889230734717	0.0218029026345172	0.142846058361294
ENSMUSG00000032044	-0.164371932067797	-0.0787188453278551	-0.189735049424531	-0.238273346030122	-0.14518535666221
ENSMUSG00000015839	0.144970850771358	-0.0576770169587733	-0.0505358395564468	0.0267148625336521	0.0434981734882165
ENSMUSG00000030342	0.225189042591671	0.337107666231183	0.987960274015546	-0.240533042569461	-0.286320524083347
ENSMUSG00000033793	0.00154924747438356	-0.151930653550428	-0.0717173928434617	0.091251357125375	-0.298059943836461
ENSMUSG00000020964	0.0640037757342062	0.134207863496744	-0.00759894663499672	0.0699658694858377	-0.109158006906867
ENSMUSG00000038518	0.145666288305169	0.0265000109211888	0.13511234161815	0.0749621611130903	0.125438954377886
ENSMUSG00000044707	-0.650954976378224	-0.184579870749112	-0.406036744792403	-0.651060028939991	-0.508114628160267
ENSMUSG00000024083	0.0489380900609318	-0.121305054219628	0.0207156973533185	0.170601422714187	0.0427615992618107
ENSMUSG00000027944	-0.179873904474938	-0.226997621961523	-0.184661255075404	-0.124605524022737	-0.0989685749631595
ENSMUSG00000073725	0.160295596367162	0.119828824884398	0.189969129568123	0.000907652896309594	0.0675495899383143
ENSMUSG00000021676	-0.165943988860142	-0.206103837598402	-0.0505341747044997	0.243655024207415	0.18661124898313
ENSMUSG00000040181	0.0767539062156845	0.00170364740742625	-0.0788478499383099	-0.155090915153492	-0.0557628822802553
ENSMUSG00000044502	0.0703937100645489	-0.0626830902994763	0.266174356370192	-0.20508774901287	-0.0804094540262886
ENSMUSG00000052738	-0.0353209180674563	-0.123014668400278	-0.200241190051915	-0.0578040955381675	0.200707314381909
ENSMUSG00000041801	0.137859949979329	-0.145713576310661	0.0290642894890278	-0.0500233592250439	0.334591675324283
ENSMUSG00000029482	-0.268542045583042	-0.128993744253792	-0.274292936324466	-0.200924393486859	-0.634726437417
ENSMUSG00000041319	-0.117659059687563	-0.0408521834083845	-0.265676045551038	-0.0663145667465398	0.022147353261612
ENSMUSG00000093894	0.187817994208701	0.241338116160329	-0.310767443364154	-0.448916529646128	-0.720317154120792
ENSMUSG00000026313	-0.254571764963641	-0.313963625035959	-0.136031331861123	0.204309686658606	0.109160031721733
ENSMUSG00000001552	-0.324387368568273	-0.199327352099826	0.243984527725239	-0.207805072385711	0.591816343099491
ENSMUSG00000028398	-0.000415657430982576	-0.0852868351550213	0.0407877533102655	-0.157911592962341	-0.235109814582385
ENSMUSG00000029131	-0.00228792438620316	0.0277354028561696	-0.0709396244206331	0.0113750322019364	-0.0182413005569296
ENSMUSG00000014599	0.458927287003132	0.308374812818041	0.18790516374387	-0.445618200500714	0.25866775402444
ENSMUSG00000054455	0.0557143642174783	0.108864158342379	0.090870799367848	0.013124111905165	0.10161049487898
ENSMUSG00000002308	-0.254408270545002	-0.0175712547423604	-0.338125596228263	-0.16470057265733	0.153460814725283
ENSMUSG00000031349	0.0685929650263313	0.108572945031472	0.0184480308274676	-0.134042895982631	-0.150712940900162
ENSMUSG00000031668	0.0961026032341462	0.0159220854055222	-0.0711787378881057	-0.328347276388909	-0.0654706685322302
ENSMUSG00000049562	-0.332153775299438	-0.345923685565371	-0.368189354190461	-0.497111092500121	-0.684666374496962
ENSMUSG00000025059	-0.382009438412827	0.0177790741060956	-0.168296183709182	-0.186761680915774	-0.203609859934602
ENSMUSG00000056201	-0.0366632875329405	-0.0683832049648375	-0.0986600508979962	-0.085433329597521	-0.0740370172779666
ENSMUSG00000028126	0.0789405981469587	0.120427865040075	0.0572845552046884	0.0463149664418912	0.231774235053458
ENSMUSG00000015889	-0.0483174653553067	-0.243714072178867	-0.100579510344582	0.0307137398218321	0.157233140012943
ENSMUSG00000031132	0.211268759456898	0.0485426753226757	-0.0938874959799365	-0.218815748113573	0.0987893031987758
ENSMUSG00000051413	-0.0377116577089656	0.00825763281110217	-0.0394089017530309	-0.0790691438608466	0.00826195917680312
ENSMUSG00000048429	-0.142776869484985	-0.136287235271166	-0.321207704395874	-0.0691068353887325	-0.0760997569659765
ENSMUSG00000068227	-0.299236898319102	-0.234670571315841	-0.416119643206794	-0.163514102456468	-0.388551432950456
ENSMUSG00000033644	0.0258966690026405	0.00013626240079	0.073661647297822	0.248430337471691	0.0776070321934041
ENSMUSG00000035268	0.207929434679481	0.224682471130652	0.213415429437492	-0.185181466508213	-0.110792433539341
ENSMUSG00000020745	0.0930119023275746	0.135317519249265	0.081313043280385	0.140582171066494	0.0261261382340931
ENSMUSG00000021094	-0.0989397121251443	-0.189750953109664	-0.131171601435932	0.00877212910409173	-0.0357362250982249
ENSMUSG00000028672	-0.0521574557171387	-0.0161562853030435	-0.0880937662523979	0.101759192473433	0.356566966626688
ENSMUSG00000064367	-0.0228555140375135	0.113930460973827	0.60934258541487	-0.207821308575165	-0.331508341671138
ENSMUSG00000030104	0.299637004542421	0.330273053159752	0.276959406283777	0.0014776883046314	-0.0886481679876429
ENSMUSG00000032998	0.0122486304273702	0.0225789181986209	0.0266247442616915	0.159809612952616	0.291854346623313
ENSMUSG00000059482	-0.193188228011493	-0.387913252972041	-0.199362678008069	0.208530353962156	0.398245965168186
ENSMUSG00000029135	0.113048534279067	-0.130424390774793	0.0631802583707801	0.147103084612706	0.0226286284907762
ENSMUSG00000005054	0.1821592832683	0.215482170697378	0.224879619253452	0.100075908969177	-0.0646315881907566
ENSMUSG00000007827	-0.0120187770171271	0.0631058622527864	0.0382760901468267	0.172982279776628	0.0613739099261679
ENSMUSG00000024679	-0.311550087460072	-0.317408304723373	0.0165027685673011	-0.219196381640072	-0.719575562023282
ENSMUSG00000039512	-0.0464200719091133	-0.100953410054166	-0.353008399945857	0.0148948804313213	0.541774139695804
ENSMUSG00000043051	-0.0156615721913251	0.399715176185764	0.000608611781718573	0.596835813907439	0.0816293827988017
ENSMUSG00000062007	0.176668375678948	0.202202307919951	-0.187939228275895	0.120713514933373	-0.258075449097349
ENSMUSG00000073079	0.0349878010723556	0.126392596484496	0.0475926767609489	0.0494394829481878	-0.0755338406468909
ENSMUSG00000020183	-0.710247243368733	-0.945438318492154	-0.868018434636041	0.226683160069945	0.773171682281967
ENSMUSG00000025085	-0.0663092313062238	-0.0819903637166858	-0.0535509028067043	0.0682211787877331	0.0389980110497341
ENSMUSG00000104713	-0.0376106745008753	-0.0963739045760872	-0.312395166462036	0.148344590747996	0.468250851357661
ENSMUSG00000032423	-0.0221823817557958	0.0224602614394159	-0.0239526881128861	-0.0688743382555033	-0.142223007832206
ENSMUSG00000078920	0.151478620029237	0.188417354500358	0.0368404621971086	-0.0840341248748226	-0.26240268344196
ENSMUSG00000001305	-0.276489244410507	-0.288858104082885	-0.248630851171368	-0.225642870538403	0.00718641786912707
ENSMUSG00000025432	1.11796604065669	0.894439404439569	0.750317063499485	0.617322406303072	-0.297201036701946
ENSMUSG00000046311	0.0540189593795001	-0.0394283214708581	0.0439901840076002	0.132894319691788	0.138830138728459
ENSMUSG00000024847	-0.0881430359658083	-0.107817631844538	-0.0534718547971254	0.0487753966636661	0.283983049450752
ENSMUSG00000097319	-0.0881430359658083	-0.107817631844538	-0.0534718547971254	0.0487753966636661	0.283983049450752
ENSMUSG00000032691	0.0204518836069871	0.213126297338343	0.33172762419712	-0.0146898148021169	1.15323774989212
ENSMUSG00000023030	-0.169862469029208	-0.106239510959056	-0.15851242273964	-0.162343298150941	-0.147175838095936
ENSMUSG00000038525	0.0746335742288627	-0.031500450849576	-0.103048529328729	0.00985610770744949	0.0912006717221293
ENSMUSG00000029484	0.388933613528015	0.324532218549876	0.459970269867379	0.12377767512184	-1.10844250021355
ENSMUSG00000018381	-0.017200840195521	0.119460846545687	0.103806403639615	-0.0392822390880047	-0.161179325452698
ENSMUSG00000023307	0.112616568817412	0.101101303632901	-0.0635915673596789	-0.301630379321438	-0.122683802452233
ENSMUSG00000024670	-0.228041315796688	-0.150508418366204	-0.790925852981271	-0.546210280887208	-0.538384420854999
ENSMUSG00000026740	0.161858723329885	0.133366251054892	0.424996229200442	0.0645207417566704	0.0437504561416657
ENSMUSG00000111123	0.112616568817412	0.101101303632901	-0.0635915673596789	-0.301630379321438	-0.122683802452233
ENSMUSG00000020707	0.126957079034954	-0.0998437492263037	0.429699489055005	-0.126762340565943	0.0217673889841454
ENSMUSG00000037266	-0.098705853699389	0.0625452950864077	0.0640329833076491	0.0111103931932567	0.0276180318069377
ENSMUSG00000064358	-0.0490477280943889	0.0758791008457066	0.202649559134393	-0.128205046080638	-0.28747920346951
ENSMUSG00000051331	-0.442738946212494	-0.540639855782834	0.0347176910425531	-0.575308096698555	0.236886259509468
ENSMUSG00000048271	-0.0322246723640339	0.0735557212947549	0.1853141621116	0.0794803964156633	0.103919226995029
ENSMUSG00000028378	0.244964178609316	0.279548198550162	0.186157048176777	-0.102039792452788	-0.11178110253436
ENSMUSG00000021009	0.255043617677739	-0.0470078048631139	-0.256406449619293	0.310882280610526	-0.415863396462833
ENSMUSG00000074170	-0.127969701809829	-0.13913639834804	-0.148352311673695	0.166193216315434	0.531665950704247
ENSMUSG00000051185	0.00688274340504059	-0.0465291473444419	-0.0552275311224149	-0.000543502410448786	-0.100756909397973
ENSMUSG00000078684	-0.240730477130945	0.199531627220989	-0.252474929426094	0.086342504612069	-0.277281746199025
ENSMUSG00000032093	-0.0652784757957097	0.00174085860708323	0.0619313245827645	0.0191865013583151	-0.0822721560864605
ENSMUSG00000019873	0.0415683408891523	0.0645208319873325	-0.0124144080647555	-0.0579346984280425	0.104532437434508
ENSMUSG00000037966	-0.151593922756127	0.104790729904114	-0.20097256903144	-0.153612391766686	-0.173741075510375
ENSMUSG00000005506	-0.0360781562071868	-0.0355536641185388	-0.0390624732873365	-0.113110805598008	-0.296203114930199
ENSMUSG00000110883	-0.0360781562071868	-0.0355536641185388	-0.0390624732873365	-0.113110805598008	-0.296203114930199
ENSMUSG00000046985	0.611265969616666	0.570705217154924	0.582451277115006	0.152683480283348	-0.0554958568052259
ENSMUSG00000024696	-0.175907454581147	-0.134362701024451	-0.386157839239386	-0.0965970509716158	-0.285859229279386
ENSMUSG00000020230	-0.0690870867369597	0.128256620743238	0.0385598054351656	-0.0846816470227313	-0.0842400040970551
ENSMUSG00000009563	0.0431145259546693	0.24004123672894	-0.0332238389402834	0.056423039165632	0.00779475656763362
ENSMUSG00000039959	-0.100730726729683	0.248884825392243	0.649831155214708	0.0718822612220143	-0.760774115746968
ENSMUSG00000044348	0.108873208325966	-0.222029344794439	-0.196002043083846	-0.00576242501545989	0.156391010470476
ENSMUSG00000044854	-0.736081968269771	-0.640682100520731	-0.536264186404431	-0.336251290576951	-1.07395161969692
ENSMUSG00000055681	-0.0183177836959729	0.00662130810084686	-0.0914575594076107	-0.0305521170317456	-0.0207346598717659
ENSMUSG00000030917	0.256954424184094	0.568164365989524	0.239070241632108	0.0902656756979218	0.608173053615266
ENSMUSG00000090077	-0.103728637704361	0.0367707435662111	-0.00446987497620248	-0.0406040575021415	-0.098016124537025
ENSMUSG00000022463	-0.023508845812479	-0.0123361850040313	-0.0518008855774276	-0.12052773876696	-0.189530393547467
ENSMUSG00000029373	-1.12139431149905	-0.925905959932503	-0.845341802213547	-1.00228024515426	-0.931590948962701
ENSMUSG00000005533	0.14693048588763	0.359504482317725	0.0395788862115226	0.0468929533579987	0.335201009294595
ENSMUSG00000050965	-0.267219622157296	-0.266465251049433	-0.545298461836881	-0.257916340205102	-0.245154631565824
ENSMUSG00000019791	0.22541837058899	0.0273723435040804	0.137595382041067	0.00568110543191244	0.189906780296273
ENSMUSG00000001017	-0.0717462344269602	0.058919827093925	-0.0195278840969982	0.0883750605925818	-0.00231747642100536
ENSMUSG00000029364	0.0750435920218249	0.227726210174963	0.0794451412049331	-0.247955073341125	-0.264175981864082
ENSMUSG00000076514	0.520119399002199	0.031272465009576	0.070235424667596	-0.527606992725469	-0.938464855666236
ENSMUSG00000035649	0.0684565117071205	0.1206366394633	0.0663359152413427	0.142139987311317	0.160577581146165
ENSMUSG00000025586	0.430605280319943	0.726681321710962	0.981385111803966	-0.0293876952808747	-0.127176943823023
ENSMUSG00000030609	0.0386002390846427	0.0841464825305527	-0.0581693543811372	0.0275296988740454	0.0452866396282312
ENSMUSG00000004994	0.00824942606293234	0.0394140645637291	0.253613455036919	-0.0618428473316392	-0.026252366082024
ENSMUSG00000022351	-0.00574880840766587	-0.0310457658642972	-0.15494133539479	-0.0541903435806686	-0.12074779112643
ENSMUSG00000021180	-0.384909787037595	-0.107164923430148	-0.0122826213176015	0.400178530327542	0.791052698324939
ENSMUSG00000022364	-0.160760251204224	-0.200634907248253	-0.11084063513147	0.0498454144108972	0.503892809191538
ENSMUSG00000006587	-0.160783111194038	0.250869553231429	0.297924395883754	-0.374699449465092	-0.214996235147308
ENSMUSG00000026748	-0.0850754943733264	0.5028475410282	-0.119166906931163	-0.103567328797765	-0.39085597869932
ENSMUSG00000024480	-0.187355661924418	-0.346561687224755	-0.137061821737299	0.080459065999018	0.210271034461068
ENSMUSG00000022105	0.158926384294907	-0.208312030164833	0.0318993997976262	0.178661558672118	0.0649026151581168
ENSMUSG00000024517	-0.550538928396054	-0.625445815899279	-0.112780852732132	-0.184942827278876	0.41054741497904
ENSMUSG00000039007	-0.151498546049847	-0.779995026402847	0.389006632182548	0.149346567737943	-0.0583509140734722
ENSMUSG00000034297	0.110338867327979	0.226912557174877	0.243873263348833	0.00807309646717077	-0.191999657521189
ENSMUSG00000036748	-0.161493569671942	-0.0381312616230636	-0.0201552826260707	-0.130436578453009	-0.117376602961235
ENSMUSG00000021973	0.0469633330681062	-0.0234036212580523	-0.209335020163068	0.0811844034561631	0.0742538838890177
ENSMUSG00000022601	0.187351069024272	0.21756637577538	0.345412373566055	0.29309461705881	0.0749358430818133
ENSMUSG00000049881	0.274650190658191	0.0563684221326602	0.215863789596731	-0.297355559522654	-0.376033841339824
ENSMUSG00000024012	-0.143119624094683	-0.114901514374715	0.0324025729722943	-0.151155244594773	-0.0989753181945126
ENSMUSG00000030352	-1.18168471372642	-1.19632419010621	-0.815146475042893	0.542598289837861	-0.198790093030569
ENSMUSG00000020953	0.395347995761423	0.287577300319816	1.0569778743593	-0.0296732692456192	-0.170934403405165
ENSMUSG00000026832	0.0240254310860458	-0.0222254859047886	-0.0717084906288608	0.00783007615696463	0.186392418451709
ENSMUSG00000028937	-0.0264219287701339	0.0414591646838383	-0.0206922959795625	-0.0514438092538732	-0.13804293103739
ENSMUSG00000034724	0.356315523253821	0.396091947302515	0.442199367413296	-0.0356570504976785	-0.392226471836609
ENSMUSG00000034729	-0.0706000361291162	-0.143187069868319	-0.0841923294186957	0.0234176671255422	0.136392550754532
ENSMUSG00000035245	-0.129472544715373	-0.061698347432207	-0.0824940123309964	-0.250007961086697	-0.428788449086751
ENSMUSG00000047649	-0.338979675080445	-0.243924521011648	-0.193025780848516	-0.0831100095789868	0.333613451689937
ENSMUSG00000042524	-0.224858684095488	-0.427544624116278	0.266588089358442	0.00192265700028218	0.0207309021066781
ENSMUSG00000014303	-0.462027027396006	-0.868342540592243	-0.310703774864922	-0.503886797869481	-0.698232322368878
ENSMUSG00000033538	0.0985325410925011	0.202755698420822	-0.15757944989767	-0.187585475581675	-0.0110100561141411
ENSMUSG00000039745	0.0403968633695681	0.000906374086767724	0.0669586846904526	0.0254347528670026	0.0827949759331889
ENSMUSG00000039840	-0.0288339324024722	0.384321356327938	-0.0533990570621845	0.160077665467626	-0.340612246784164
ENSMUSG00000048120	0.330038684070053	0.303012370302081	0.468458829721404	0.143815748960949	0.359913586711671
ENSMUSG00000028899	0.156742721265241	0.112405481888858	0.0969468491757872	0.111927948807028	-0.0349313129416946
ENSMUSG00000005057	0.396311317609848	-0.0208048171926973	0.14512895889794	0.0371381622216223	0.584464756102187
ENSMUSG00000009876	-0.716974703968342	-1.00670365958149	-0.740971432383976	-0.783418420930473	0.267804272433556
ENSMUSG00000071369	0.0582216523614288	0.0187458148857413	-0.162697653471893	-0.113389060520277	-0.0695375907520525
ENSMUSG00000019710	-0.058374195805413	-0.164396595699283	-0.271684916620209	-0.0860530925795534	0.315537222669037
ENSMUSG00000082319	-0.39038090249208	-0.515780020651756	-0.676218706470214	-0.347999132617037	-1.14669743309255
ENSMUSG00000114755	-1.10430500607568	-0.961958875404616	-0.238990501966856	-0.852291790299569	-0.944387427395648
ENSMUSG00000064267	0.371796303304331	0.512904739651727	-0.135600417232023	-0.121533023777912	-0.298201822191848
ENSMUSG00000017716	0.110293197527166	0.0845130934159068	-0.0439591572881603	-0.00631641852896788	-0.0311821207374882
ENSMUSG00000073002	0.168185125100385	0.0311140735312986	0.0176550878870457	0.0116883172036189	0.117495599200224
ENSMUSG00000102671	0.168185125100385	0.0311140735312986	0.0176550878870457	0.0116883172036189	0.117495599200224
ENSMUSG00000021215	-0.312026089596769	-0.213786189846156	-0.217778949755741	-0.111879500494022	0.0394391713295839
ENSMUSG00000028165	0.140095493243217	0.271026267603482	0.294232618577396	-0.0400186151570514	-0.119157259845112
ENSMUSG00000028484	0.0555515778134979	-0.0576020756669102	0.0829669829810757	0.05537749547872	0.220287113630694
ENSMUSG00000053931	0.216290066474282	0.217521510292518	-0.0660336198991266	0.0128135838343033	0.34103404137641
ENSMUSG00000015672	0.0499248006186904	0.0238281359196098	0.0564213703832222	0.0327184922563249	0.285691345693753
ENSMUSG00000022684	0.00663083851070005	-0.133659834334365	0.0473986424438231	-0.0166201771851488	-0.0231144863997671
ENSMUSG00000024037	-0.339181236135497	-0.283867095303644	-0.124391724709915	-0.194086987500529	-0.381569118600697
ENSMUSG00000026389	0.156513563678661	0.656086179581812	-0.267501829115919	0.157966701829212	-0.61992612245888
ENSMUSG00000029610	-0.264290301663922	-0.279279194466692	-0.229267090055613	-0.0911293891378215	0.016892123925641
ENSMUSG00000032508	-0.212648426599051	-0.0870562739188045	-0.132819540546563	-0.166040616526347	-0.120502364269894
ENSMUSG00000105558	-0.450204350257994	-0.677654971593517	-0.190518154608453	-0.307453214688508	-0.39500960082627
ENSMUSG00000037486	-0.128822187904861	-0.0464394368756762	0.0909535560683669	0.191821760033324	0.141096784404451
ENSMUSG00000039285	0.159050057787042	0.247894616395115	0.219276884650933	0.0690756969160345	-0.154152613866959
ENSMUSG00000096336	0.370474415583168	0.0405570645430079	0.144532063430034	-0.986467563128785	-0.508082048322276
ENSMUSG00000029468	-0.360249294333269	-0.934052786406765	-0.375550697610003	0.202724101068849	-0.0953492550017757
ENSMUSG00000055629	0.0674256215456755	-0.0186546028533505	0.327979208773716	-0.0529633907301239	-0.15054270941952
ENSMUSG00000032112	-0.0629440141792757	-0.0455014677358564	-0.0427815114619694	-0.0357329586610111	0.047735146647939
ENSMUSG00000030180	0.0614675599164039	0.108820821982077	0.123170164787413	0.146265576630137	0.0974751516976435
ENSMUSG00000010830	-0.509922757091109	-0.276835930587623	-0.220789896521507	-0.08533661578608	0.362808433110671
ENSMUSG00000021938	-0.211078745881769	-0.389140216152351	-0.163188655751417	0.0346321541446323	0.0968703003985704
ENSMUSG00000028309	0.0965909016811266	0.129846672142665	0.0944318380457254	-0.0297312594375285	-0.0522882180424579
ENSMUSG00000029864	-0.306087853748419	-0.227147791368979	-0.221419503156715	0.142282701586592	0.479440029094158
ENSMUSG00000042050	-0.0131393839175937	0.24477435064722	0.1066411707476	-0.207307005703601	-0.0752933435999712
ENSMUSG00000031754	-0.0785195866563455	-0.32589254050445	-0.24505982440665	-0.07742141188807	0.0786185442287804
ENSMUSG00000018042	-0.138178670698974	-0.137837196720219	-0.160300635302033	-0.0821984510518497	-0.00231525506169102
ENSMUSG00000035236	-0.164005653420588	-0.332932098431397	-0.147481973982015	0.175640036816809	0.0594621063138122
ENSMUSG00000021556	-0.256760854258101	-0.250076306402184	-0.249823065644008	0.0890838846780813	0.0660859130926646
ENSMUSG00000009681	0.267407530474312	0.309381490290552	0.559912089284123	0.0968344298558404	-0.501743091817575
ENSMUSG00000015980	-0.455385599262973	-0.125834436108684	-0.049229452627075	0.373051560349683	0.361190310839658
ENSMUSG00000028563	0.122257786562604	0.130815345849061	0.145968628336987	0.050287937371603	0.273889196081257
ENSMUSG00000109336	0.119291686803526	0.213439227373069	0.286568082837575	-0.0630937170539661	-0.0237167320410183
ENSMUSG00000111011	-0.455385599262973	-0.125834436108684	-0.049229452627075	0.373051560349683	0.361190310839658
ENSMUSG00000024969	-0.0456282254155772	-0.0750078167757594	-0.0733347390544271	-0.102200769737186	-0.1382975410317
ENSMUSG00000021767	0.0217301914486268	0.0152199747897155	0.115192413980644	0.226335664960379	0.563616330290309
ENSMUSG00000024135	-0.0454623855208887	-0.0200972214904797	0.15224359584342	0.29816700110592	0.00606055530304735
ENSMUSG00000026875	0.10260593051604	0.124289716955149	0.375046308290968	0.0570926776717211	-0.39687187904627
ENSMUSG00000074886	-0.118768806478636	-0.205640453588733	-0.222961846025619	0.0770016293917304	0.115060415880616
ENSMUSG00000022389	-0.158999536606848	-0.185282395417065	-0.12674414935027	-0.470509539808033	0.12101932534265
ENSMUSG00000054400	0.249773017601955	0.38630574602594	0.338382798793089	0.0885519827050565	0.00218382125656934
ENSMUSG00000051457	0.128537313532964	0.0949952063403592	0.335392287193688	-0.144196032524674	-0.314449110375978
ENSMUSG00000021108	-0.0292384273648569	-0.0672110063853436	-0.238799664902934	0.0194526640496899	-0.151131658184757
ENSMUSG00000079487	0.114946575560278	0.118539591137108	0.0625789146394525	-0.103800515599074	-0.214807164177871
ENSMUSG00000025324	0.218424663614262	0.21662166885592	0.0647690210324257	-0.0710677664841368	-0.543928097842473
ENSMUSG00000026577	0.0321600456260698	0.103616829985018	0.136228174133689	-0.159237526899479	0.0419872827505983
ENSMUSG00000031913	-0.023777673352218	-0.148287642385247	-0.0880724272157029	-0.121334103299437	-0.255929100649921
ENSMUSG00000042202	0.0897616321910852	0.141391751475804	-0.023660482373293	-0.0999150190139452	-0.393491529330342
ENSMUSG00000028869	-0.0202481718403699	-0.0581267698000794	-0.00150286137380727	0.0680425137958582	0.0847736636993055
ENSMUSG00000018008	0.0282275165212434	0.205754104990453	0.0900660212164787	-0.180805784560058	-0.476928591859001
ENSMUSG00000027203	-0.198373502008292	-0.245833342893696	-0.205730142922187	-0.10903291520039	-0.063826849665559
ENSMUSG00000024369	0.0694358200061731	-0.0188058855222531	-0.155078099670591	0.0546231675126406	-0.0162563341103053
ENSMUSG00000006095	0.0856485110601387	0.0840102139229434	0.0957716424763758	-0.0622710818664447	-0.171170976423136
ENSMUSG00000029551	-0.137566598761406	-0.205587239659057	-0.052614550589579	-0.216026799235994	-0.256707131777457
ENSMUSG00000038141	0.00715223945240982	0.0151453399928342	0.248592491749264	0.198620110569966	-0.257930326178398
ENSMUSG00000072676	0.58407944721925	0.447871649103401	0.914045033798759	0.870053801126037	0.672271712772171
ENSMUSG00000020872	0.397978025742053	1.64103089988656	0.978447752354335	0.591541278062998	0.993929724701377
ENSMUSG00000050192	-0.384387926224749	-0.0591287897893327	0.0101746224356118	0.0361427424945586	-0.681612733861902
ENSMUSG00000026017	-0.123567530263876	0.110445678210642	0.151307201479008	0.177738731759265	0.283506165514019
ENSMUSG00000040888	-0.188446747985405	-0.260339228052373	-0.196890034140124	-0.166097769958812	0.128281490555247
ENSMUSG00000033352	0.0903315170528213	0.0012742848427801	-0.181091954475452	-0.102703328590557	-0.090694074514857
ENSMUSG00000052565	0.0153303958446812	0.0988997114000825	0.387997193806758	0.0184385278086116	-0.231658628874674
ENSMUSG00000064141	-0.18046294437099	-0.415713782207558	-0.399277894516138	-0.301606127647563	-0.424822189031165
ENSMUSG00000026347	-0.00333916533073695	0.0901687380100183	-0.147099247151497	-0.208253066600467	0.122426305741258
ENSMUSG00000030741	-0.281017946053409	0.0104929075482768	-0.138368135979744	-0.297228205583222	-0.652236523660713
ENSMUSG00000018849	0.255147500117116	0.109193273068851	0.367717288808671	0.195306463465921	-0.030447620207958
ENSMUSG00000014771	-0.109798104165526	0.103012136939182	-0.180903693393996	0.0436945352671529	0.0171138669245597
ENSMUSG00000028525	-0.0124882108000906	-0.0466350721860974	-0.172581570477605	0.219998736943459	0.300860040853354
ENSMUSG00000028435	-0.412353781584186	-0.757576572958347	-0.598852228132167	-0.5371095149711	0.0822241638400289
ENSMUSG00000026821	-0.175700055971823	-0.110921678595915	-0.0905138747340021	-0.242911484746698	-0.137772530590654
ENSMUSG00000025876	-0.37394194993002	0.0733627486059769	-0.136812808604957	0.498122561121992	-0.179531158316125
ENSMUSG00000023051	-0.145322482302515	0.0639507623403959	-0.150838068442282	0.0581776998438693	-0.0453854168923886
ENSMUSG00000019777	0.00966496434704266	-0.0337491194743301	-0.209015766210337	0.014674168000134	0.0920051812434397
ENSMUSG00000076508	0.0236161495701835	0.460327822204398	-0.0460488943746324	-0.182305946508475	-0.63676809021572
ENSMUSG00000026649	0.313730515565308	-0.399221756349165	-0.581244965983645	-0.0282369790261489	0.291303617233315
ENSMUSG00000029156	0.120775273234658	0.226494608529618	0.069196396147523	-0.00484550290483513	-0.422456436338099
ENSMUSG00000033713	0.260302114941953	0.215385758201961	0.364520573033819	0.0757158697948725	-0.0537169141578598
ENSMUSG00000024299	0.0152718550309638	-0.127807258575938	0.192640984432638	-0.398319180168626	-0.200429150495489
ENSMUSG00000019944	0.0652695351171085	0.209353671993416	0.118311408871979	-0.0786841261746685	-0.0169293252524861
ENSMUSG00000047221	-0.0109374243749551	0.274948236723377	-0.0214474407391659	0.0688895153854923	0.248381026548252
ENSMUSG00000026384	-0.0425366150020808	0.0594045911750241	-0.0476362459312476	-0.269292443258888	0.0595363106951484
ENSMUSG00000090946	0.448280696374666	0.187990619324626	0.554120210202084	-0.0584433324064839	0.0143161461842143
ENSMUSG00000030536	0.0209320134583535	-0.0556860989002305	0.0326553846780318	0.00131574311665093	-0.0575468210508111
ENSMUSG00000032740	0.163115195353244	0.198872713516574	-0.0695388364225468	-0.124457801907774	-0.0319926219314657
ENSMUSG00000031539	0.101493173927765	0.142753754371848	0.256277167853202	0.0387665481964273	0.109683072353407
ENSMUSG00000045031	0.0273044221247632	-0.379504392649765	-0.308933607260026	-0.0728003546465316	0.26018360448113
ENSMUSG00000005871	0.0965785936142785	0.226085505643919	0.245914957150982	0.132910755786966	0.105931315108974
ENSMUSG00000028291	-0.0241012427883098	-0.140765057292424	0.202060853752356	-0.0249217182349608	0.026288396933922
ENSMUSG00000037376	-0.0462966835492637	-0.0380789855684606	0.177837508824523	-0.0360088890023271	-0.368042864721686
ENSMUSG00000040842	-0.136522672429607	-0.0384483248523053	-0.0581496622468575	-0.163711431625971	-0.222178740798101
ENSMUSG00000066829	0.0541128673047162	0.00281617920824548	0.147396439205422	0.151206026435364	0.209939393270387
ENSMUSG00000023277	-0.251818103897392	-0.114418497427409	-0.240353900092204	-0.307539021085785	-0.222599419144996
ENSMUSG00000026470	0.227800919912135	0.243073605055416	0.266302983280669	0.0284810405410287	-0.049878529239625
ENSMUSG00000019796	0.515927150098092	-0.137575669374106	-0.0870948053759617	0.246064968810196	-0.842649227197364
ENSMUSG00000024338	-0.0270864913157159	-0.0554678291964528	-0.233254848318277	-0.0391277006537086	0.240475936371398
ENSMUSG00000043008	0.221090483041594	0.206565326621422	0.112721471239985	0.0967921548531094	0.204951363988949
ENSMUSG00000052776	0.817293543066982	0.857723509489005	0.677322290311316	-0.373876232126294	0.0419552050009801
ENSMUSG00000029687	0.156906735013799	0.11131167603249	0.117525649916327	0.08517018920912	0.00189856562246515
ENSMUSG00000033788	0.453663229508218	0.202297897454274	0.357326623114178	0.639412615124473	1.02723297589121
ENSMUSG00000032038	-0.119929915038861	-0.0441070087111119	-0.136293230667212	0.0327375066892284	0.00715973674587158
ENSMUSG00000020116	-0.16342575166031	-0.111239775272537	-0.14656293183528	-0.105725166825397	-0.185820238572002
ENSMUSG00000021697	-0.215104231343625	-0.20024284412443	-1.16531203441139	-0.113366250497721	-0.336256983546416
ENSMUSG00000038459	0.322667096897991	0.346146291842169	0.477993082353319	-0.183131380235133	-0.541928236669399
ENSMUSG00000094724	0.130282927689748	0.0869436137110975	-0.0442746275041205	0.0507032397819974	0.11633284957765
ENSMUSG00000030516	-0.0535241570704753	0.144358018144426	-0.077161070232049	0.0614244896556694	-0.611014941243728
ENSMUSG00000037652	0.0664432341097625	0.104918214549314	0.252096043306115	0.178781344042785	-0.043134073529019
ENSMUSG00000020728	0.657189050134225	0.778219320663885	0.726241608696681	0.320422373997115	0.998598445428073
ENSMUSG00000021494	-0.0542309863529406	-0.0821980511107128	0.0279726784838832	-0.0690927500422845	-0.0412555687784197
ENSMUSG00000024772	0.168574985238444	0.246934205324248	0.117042453057729	-0.173887635775727	-0.323324839976514
ENSMUSG00000025612	0.134854132177421	-0.17172482732124	0.120924006078663	-0.0246247178474155	0.315527282584324
ENSMUSG00000036934	0.163052639820365	-0.12537722343591	-0.119668693510358	0.141000288678933	0.377496241165455
ENSMUSG00000107039	0.168574985238444	0.246934205324248	0.117042453057729	-0.173887635775727	-0.323324839976514
ENSMUSG00000005103	-0.0959556536708236	-0.0792333779475444	-0.262087190686186	-0.0175157855170581	-0.204230090951126
ENSMUSG00000020801	0.119612594119029	0.14776829535771	0.125191127008577	0.145402129666381	0.396574293221801
ENSMUSG00000022849	-0.113157270268815	-0.0547235579746424	0.0892293688427662	0.0483826876690657	0.0481705518420224
ENSMUSG00000043157	-0.826244693930958	-0.799557957699233	-0.184262057757309	-0.221244724208122	-0.71127936783795
ENSMUSG00000060510	0.00901883406451839	0.0225188970870586	-0.0446762389128378	0.118545179857299	0.189985054493203
ENSMUSG00000030879	-0.0204974293196712	-0.115977088445672	0.0184660542083591	-0.0258285884578593	0.148464886439521
ENSMUSG00000034354	-0.163423950318375	-0.0175156250065745	-0.148217362697326	-0.0824743008940095	0.261657645866906
ENSMUSG00000038187	0.000175629770788729	-0.0442699062162354	0.0728010152604948	-0.0339839723317982	-0.118506346202207
ENSMUSG00000041025	-0.144205375645308	0.0897110959354181	-0.235785015393799	0.0185390844744251	-0.320259462202966
ENSMUSG00000016344	-0.0752992335191657	-0.0947994022358707	-0.134769688688751	-0.106875860368928	0.154581628250657
ENSMUSG00000079037	-0.459963910510697	-0.553693912848659	-0.511101847589132	0.138315088011433	0.68523003331997
ENSMUSG00000093861	1.16171121126672	0.398842328952664	-0.143001153966561	0.201593803816668	-0.234657037352361
ENSMUSG00000099974	0.703370974559228	0.777829440039731	0.479853493106602	-0.192723153242796	-0.50885559635156
ENSMUSG00000010358	0.123535569964567	0.127232371377046	-0.0317725715859839	-0.068379583607879	-0.135549867389207
ENSMUSG00000083121	0.44190466667145	0.31474027514426	0.352599337639372	0.387742670092718	0.380693388622463
ENSMUSG00000046808	-0.341548930511476	-0.251378466297912	-0.0630909876421789	0.0761633272386797	0.310100684761066
ENSMUSG00000019373	0.024526731358739	0.0136115180484626	-0.0182081248489114	-0.00171800757393325	0.0110319033920693
ENSMUSG00000020000	-1.21504306287605	-0.864736322117168	-0.509124348722707	0.0878479783822236	0.88260597099986
ENSMUSG00000022228	-0.0320389385021814	-0.0106721652073673	-0.0605109256952398	0.123451901683011	0.132299379522361
ENSMUSG00000022889	0.0553991719490721	-0.0919046851107594	-0.0537281310865275	-0.0124939064855094	0.217831143081128
ENSMUSG00000024812	0.214421606649134	0.0544565011865142	-0.285898287249691	-0.22844503591763	-0.0165026000359272
ENSMUSG00000053253	-0.0394599028880024	-0.0538915302949245	0.0398754242435831	-0.0224240989614177	0.19487180644097
ENSMUSG00000058692	0.144930295540543	-0.161234322842463	0.420385219483303	-0.565159281993544	-0.391013264417335
ENSMUSG00000004677	-0.0255679391854159	0.0759958739296726	0.267422640523758	-0.102641573826004	-0.0943589491419945
ENSMUSG00000047821	-0.138887801402376	-0.0288898827658323	-0.0700977859161453	0.134833012521383	-0.304395295544795
ENSMUSG00000064326	-0.124531173829142	-0.0423619179081145	-0.0170963373539458	-0.159825887559815	0.0990943964974009
ENSMUSG00000003882	0.212959778182865	0.095883398230893	0.377008236857087	0.178699997489094	0.168904763307208
ENSMUSG00000041132	-0.020472678396182	-0.424584613087144	-0.320275631527346	0.348879048958776	1.10092865459599
ENSMUSG00000066621	0.00423123307464688	-0.00897457270165592	0.360093166530248	-0.0892789444673892	-0.241980068501253
ENSMUSG00000024939	-0.183930386315831	-0.0253089732055796	-0.263768337784091	-0.272958783771484	-0.355454749416203
ENSMUSG00000074452	0.242366759577143	0.205594393686464	-0.0969423288784344	-0.602073810082767	-0.092360064630496
ENSMUSG00000019794	0.0662656118275037	0.0945592809324381	0.0950163451881654	0.0361144178958917	-0.0869409596755724
ENSMUSG00000057836	0.196063853426215	0.236470291962942	0.26481407176836	0.578964065317737	0.313150637207539
ENSMUSG00000001700	0.709996439171833	0.598995846838714	0.188316329444803	-0.111253123965462	-0.311070753061435
ENSMUSG00000021557	-0.111031228382736	-0.127041512777073	0.0106887498835627	-0.0510164963414365	-0.10590760103926
ENSMUSG00000028838	-0.402808200713903	-0.247937410672933	-0.609213799380709	-0.300438035786854	0.154066707733209
ENSMUSG00000041939	-0.0750765217888114	-0.12542071834355	-0.0485488339983593	-0.161713162890899	0.0218614824592346
ENSMUSG00000028811	-0.200727216741523	-0.253759969780087	-0.0868325292748741	0.0352762979408351	-0.0409288783568335
ENSMUSG00000024404	0.02034527692401	0.122520349125934	0.0991349018166323	-0.0809011893737035	-0.00578448552345448
ENSMUSG00000006611	0.189582871108298	0.718148024974296	0.839400039135367	0.487029160559791	0.205573424668023
ENSMUSG00000024533	-0.629106588492331	-0.712676342064083	-0.246625080405145	0.053782880874009	0.121782707983237
ENSMUSG00000027186	-0.292451644042173	0.0090756626466055	-0.23417004604875	-0.0729022962675995	0.277303160869932
ENSMUSG00000032324	-0.0465552351024813	-0.117912153646834	-0.210384410339745	-0.024998718459135	0.594778464646011
ENSMUSG00000034041	0.818903874094383	0.796395333883636	0.596711309110971	-0.46046966922432	0.0239380814501814
ENSMUSG00000038975	0.0480573633239275	0.0878529399860864	-0.0151929187924358	-0.0399642786220958	0.0712538663782229
ENSMUSG00000056305	-0.16073227049489	-0.0625406247905005	-0.113147751409905	0.0326449721339508	0.0504782062143389
ENSMUSG00000058706	0.0772904597268697	0.106550786622264	0.110327646808931	0.117543783310689	0.138824037810291
ENSMUSG00000061755	0.0356531260818279	0.0335419674121002	0.0979849602142947	0.14104587108139	0.189033691637209
ENSMUSG00000073559	0.198506622199671	-0.374890259871853	-0.534211994153922	-0.271458657448541	-0.472574045958724
ENSMUSG00000104250	-0.16073227049489	-0.0625406247905005	-0.113147751409905	0.0326449721339508	0.0504782062143389
ENSMUSG00000108680	0.0772904597268697	0.106550786622264	0.110327646808931	0.117543783310689	0.138824037810291
ENSMUSG00000003119	0.0618190806736356	0.162634756392989	0.28882875481815	0.0518308511634194	-0.222534767180538
ENSMUSG00000004637	-0.115135961052394	-0.350933241660986	0.0631628268224844	0.264693791989543	0.370030828109333
ENSMUSG00000039474	0.418923858275643	0.065827120855329	0.806756115716298	0.171822679315786	-0.479197819181718
ENSMUSG00000052949	0.320086293057164	0.252988580074074	0.140795748908333	-0.0300863151759375	0.00980931696756727
ENSMUSG00000022469	-0.629858652586479	-0.333999980829631	-0.938215502447889	-0.181554099269741	-0.167940345538448
ENSMUSG00000024654	-0.209555087617635	-0.319548021719341	-0.288165383832187	0.134320129077863	0.59996532328778
ENSMUSG00000026113	-0.106501844883897	-0.263107223413855	0.0522080825997464	0.116523305670623	0.195270041682253
ENSMUSG00000052353	0.101905478183168	0.691342335812303	0.409012914227186	-0.00813353634759274	-0.97266558114563
ENSMUSG00000060261	-0.204065650666552	-0.145722688649838	-0.176316538887497	-0.0827472381679969	0.1176250283925
ENSMUSG00000096459	0.356411540408817	-0.483461741194309	-0.493811011517422	-0.61616801131436	-0.580036071975508
ENSMUSG00000043587	-0.257738704539179	-0.567298676272127	-0.53401100567497	-0.160301566762712	0.163313184053406
ENSMUSG00000024132	-0.0626762061681407	-0.158027993847604	-0.368202821273738	0.0860262198970974	0.433836668860966
ENSMUSG00000029804	0.267979044892708	0.257621244296537	0.630092797108981	0.182211283175669	0.0119905500474457
ENSMUSG00000034329	0.210575069756568	0.0815024697891584	-0.250285558687653	0.148193012059084	0.182995336632092
ENSMUSG00000018405	-0.409873736827825	-0.291231243238882	-0.32561729142973	-0.0245715257809148	-0.0607670926182319
ENSMUSG00000020573	-0.316016470903685	-0.280935588113876	-0.133416989149561	0.205437187346385	-0.207926692441379
ENSMUSG00000027737	-0.270802522189183	-0.235070943359379	0.373511890395029	0.274061033402273	-0.539545334420135
ENSMUSG00000030934	-0.15160587203703	-0.156119160273725	-0.251699089791434	-0.0617238524815388	0.172219923918707
ENSMUSG00000031627	0.00183983168052813	-0.0146434393332459	-0.0757118203241139	0.0569473813509126	-0.0510544123372997
ENSMUSG00000055538	-0.0694319244088199	-0.255636681349754	0.434233573499151	0.488353206133661	0.360525465853282
ENSMUSG00000032549	-0.170923393461347	-0.653078714399547	0.0267994501520244	0.25951514667632	0.244863347147227
ENSMUSG00000033487	0.113654106450739	0.184473134335427	0.26617010111552	0.138356988886027	-0.111269278219533
ENSMUSG00000000486	0.0885788746909856	0.122627123236384	0.00927262325171552	0.113196517522166	-0.0269244193502192
ENSMUSG00000004054	-0.0618723260634493	-0.297226052214086	0.270676261471513	-0.183840104305894	0.103990182132689
ENSMUSG00000031304	0.290137980276015	0.227379695134993	-0.208570050937988	0.0182309050737676	0.0109775374595676
ENSMUSG00000024521	0.154515977242098	0.270051656925092	0.152811276035912	-0.303076047392129	-0.30756858919053
ENSMUSG00000030921	0.443645857268415	0.38505645026905	0.13378507004561	0.0804385542496863	-0.0313271463282003
ENSMUSG00000040843	-0.0437611469451357	-0.174245832946634	-0.203805732299058	0.0584356555764021	0.367731352329983
ENSMUSG00000062908	-0.0446766603810667	0.0409937508700527	0.0260675209040481	0.0137021691284848	-0.044285236662146
ENSMUSG00000026427	0.0316925914941544	0.036218331550739	-0.0209492814477996	-0.145315519911031	-0.00922259356373931
ENSMUSG00000024169	-0.275311271273931	-0.45271922493849	-0.569491143051138	-0.204470838635591	0.0330288413816176
ENSMUSG00000029185	-0.118187253258665	-0.222349214505034	-0.249822207612014	0.413593960474393	0.51667772354667
ENSMUSG00000046792	-0.0689907280460477	0.115665729791635	0.166855853326785	-0.179095029403083	0.31421651955993
ENSMUSG00000020376	-0.278791790448591	-0.315734287154233	-0.203473831901378	0.0230563781000297	0.184867787626173
ENSMUSG00000007021	-0.909156520725241	-0.420952924048438	-0.912438795992784	-0.447426493000247	-0.141575761622734
ENSMUSG00000090124	-0.23363149050705	-0.290894041729934	-0.0919212171390272	0.447687813850383	0.287883629718376
ENSMUSG00000064341	-0.0566832631656224	0.166766984797341	0.294479160539337	-0.229105403121339	-0.407183418768293
ENSMUSG00000109901	0.131031983833163	0.151944149317262	0.122150780096616	-0.0342581378020415	-0.185774146040356
ENSMUSG00000020570	-0.0608935784120841	-0.00591209136257814	0.106484950082431	0.0530692625761428	-0.00669076759098742
ENSMUSG00000007458	-0.0734612177834638	-0.0790572806825663	-0.0392095581395901	-0.0124697657545534	-0.103526187009382
ENSMUSG00000027185	-0.15330711713732	-0.0328120172099555	-0.300507759532463	-0.0504387409668322	-0.206236013104479
ENSMUSG00000020747	-0.241681607928233	-0.195683885222564	-0.366195210495554	-0.389975793185436	-0.489102954933978
ENSMUSG00000032602	0.0621991072020805	0.136852053484156	0.0298386648573745	-0.0580248786443879	-0.311112153248978
ENSMUSG00000026663	-0.04159217538298	0.0507783134516189	0.168687162255411	0.0457595080702452	-0.0852509118790177
ENSMUSG00000031959	-0.0212386689414441	0.24592762384543	0.00107769106534126	0.0596955609905214	0.0211144223071223
ENSMUSG00000034659	-0.405340766425303	-0.348219839159341	-0.714239778243397	-0.350225058267937	-0.0452628626808593
ENSMUSG00000023938	-0.35078776251413	-0.446503537527045	-0.436983107819141	-0.173352162798016	0.10774511052015
ENSMUSG00000048222	-0.0182902701589107	-0.028098706842581	-0.0588452630059822	0.010633367368356	-0.0540312250676462
ENSMUSG00000041645	0.157730943853057	0.129385639879435	-0.0415989831668137	0.0702176783824001	0.0148705189415955
ENSMUSG00000022013	-0.048248466147767	0.180002954864928	0.110811432491888	-0.188722686497847	-0.23048831324908
ENSMUSG00000006169	-0.0311144119633065	0.0229819983614129	0.05351371993176	-0.0340693635175759	0.138458017765293
ENSMUSG00000026646	0.0853593826309856	0.117248890618791	-0.204035527273855	-0.147422686837959	-0.043850565776672
ENSMUSG00000026923	0.0839432915021365	0.047228078242772	0.296687705184476	-0.0148164890885658	-0.284903485558566
ENSMUSG00000031162	-0.58642056006805	-0.303375712957084	-0.737508694175523	-0.526367645990848	-0.677685124248814
ENSMUSG00000034290	0.0726729003696467	0.229865049702638	0.172119312527935	0.217446443506835	0.135445971862905
ENSMUSG00000032712	0.270969078584663	0.193197650990236	0.250645973126321	0.205714759654962	0.17384829590713
ENSMUSG00000024695	-0.124799522155707	-0.0117498380373468	0.226692866248387	-0.0144742651475346	-0.114627990890654
ENSMUSG00000096410	0.300649461030577	-0.0643128712430954	0.0188359224315731	-0.880200339122788	-0.649367187868858
ENSMUSG00000020189	0.0937707882084196	0.112990930748398	0.135749320805811	0.0529079913243816	-0.134347476446999
ENSMUSG00000037239	-0.0715414174164429	0.00531216817671179	0.579768495712685	0.31866257370752	0.028236294938099
ENSMUSG00000056899	0.0901561221900301	-0.119696409146762	-0.104932793032714	-0.0420351767391528	0.644095906983592
ENSMUSG00000032010	0.0543446825331394	0.170119297582353	-0.0344519219164985	-0.0934127788820713	-0.0212301858118099
ENSMUSG00000044734	0.25118927498283	0.316951035750155	-0.268899056054873	-0.807679884071712	-0.745907943940548
ENSMUSG00000022554	-0.291667215268451	-0.222282831590132	-0.374077175402291	-0.393769407472099	-0.00578991050709084
ENSMUSG00000055652	0.0781071106898475	0.178061833822639	-0.131612263756678	-0.273869565938343	-0.442472187795776
ENSMUSG00000023008	-0.344508910638517	-0.368267583168273	0.0122578794260587	-0.477846487183319	-0.253613106466226
ENSMUSG00000026723	0.157071772678778	-0.0679240941892098	0.00604034170593686	0.0919337657857509	-0.0703397516429666
ENSMUSG00000022462	0.0593883704076426	0.253109351307659	0.205484009642973	0.0637358275410341	-0.271648406743481
ENSMUSG00000026260	-0.0566639239495153	-0.0337494106844697	-0.00783894080676733	-0.100756982937656	-0.189834955616229
ENSMUSG00000064370	-0.0167746819953248	0.110950640579915	0.253819791306694	-0.248638788369398	-0.49817427593233
ENSMUSG00000026114	-0.764113272474494	-1.26194170526599	-0.0669432550489638	-0.248034930416691	-1.03282024438252
ENSMUSG00000038025	-0.155723387898771	0.0141004630830803	-0.386935543939206	-0.0514886725727942	0.0628360557485795
ENSMUSG00000053536	0.148337666748281	0.133863563914099	0.0154390442767367	-0.119732223760713	0.0844830941168845
ENSMUSG00000021198	0.0163371201724281	0.155117214544922	0.403971140957017	0.0576936703464104	-0.402063795078785
ENSMUSG00000026787	-0.305294749594418	-0.290739781375316	0.31620563101239	-0.114866940487265	-0.436765054264258
ENSMUSG00000094546	0.495629252575332	0.189756805516604	0.204971613187132	-0.459937748450322	0.180506457240304
ENSMUSG00000017493	-1.63711124283267	-1.12632458354519	-0.962615299470995	0.281253836487435	0.357683747430112
ENSMUSG00000001576	0.353071906838007	0.411861058021245	0.32549708236384	0.177466741412544	-0.141670300322196
ENSMUSG00000021044	-0.143892543536739	-0.0337154872159133	0.0371675579218002	0.192069897751927	-0.415677310070016
ENSMUSG00000020741	-0.280726747482113	0.0459433922382773	-0.209928026168272	-0.216136803579945	-0.118323691303177
ENSMUSG00000027985	-0.168732434606766	-0.227588480730976	-0.172685921331793	0.0085180049760439	0.380811131154687
ENSMUSG00000020015	-0.0190503210866284	0.0184873603038171	0.0914330088239345	0.0147802823859764	-0.0392459523357631
ENSMUSG00000026941	0.504734041818053	1.27151750652997	0.684047985153373	0.526051762971073	0.790313551483082
ENSMUSG00000038102	-0.103997691436613	0.0378235484404999	-0.3395552758375	-0.0317340051761836	-0.42848437551471
ENSMUSG00000018820	-0.19323064982086	-0.0290159422503181	0.0566118482996374	-0.0216758146088325	-0.126262679927753
ENSMUSG00000003348	-0.123051763001804	-0.0735015384039757	-0.231149284858959	-0.058194262068389	-0.263243585527993
ENSMUSG00000024727	0.37377422553967	-0.558195110593269	0.12261900691037	0.209505007696811	-0.691167228006396
ENSMUSG00000025701	-0.195511046362222	-0.182384882970075	-0.0226199059922423	-0.658760573623509	-0.718987931465842
ENSMUSG00000029328	-0.0255753519852336	0.00351355644707556	0.0124402384606708	0.0568178548475771	0.12843986958853
ENSMUSG00000031880	0.354138742874771	0.495029057712918	0.41409785661704	0.131399526497613	-0.891133765824237
ENSMUSG00000027901	0.00946287641215853	0.00948982497690476	0.120713013132467	0.110372790997883	-0.150092784930315
ENSMUSG00000023353	-0.320371122418209	-0.179805376352988	-0.302271167572043	-0.246488658836424	-0.242595760052563
ENSMUSG00000034473	0.0148929544388051	-0.0823503740209926	0.24508815675288	0.0662903211669258	0.0397835465953834
ENSMUSG00000028433	-0.310427474300602	-0.132588434345204	-0.0969121260254604	-0.11737986656574	-0.126465065173054
ENSMUSG00000022995	0.154885209554882	0.328695556402404	1.11331373695801	0.337219869519983	0.109976106865232
ENSMUSG00000026581	-0.352228063894777	-0.32543923233596	-0.691262950443532	-0.339504468948788	-0.320778544991826
ENSMUSG00000022913	-0.233536453661816	-0.271628801067454	-0.331063410380255	-0.0487205515647575	0.2066674942794
ENSMUSG00000068015	0.0122059235708708	0.0308398777143732	-0.301190693814556	-0.146948463560044	-0.0379430420996351
ENSMUSG00000026966	0.124754326011182	0.125525274222235	0.159817041557978	-0.00572744050114698	0.0899036099895076
ENSMUSG00000021565	0.718070400111017	0.42219553824717	0.64453525307213	0.219717131665892	-1.24955988941756
ENSMUSG00000022957	-0.155943607290881	-0.5161663684443	-0.0880471146423607	-0.330305390312882	-0.00630514031935215
ENSMUSG00000029060	-0.27963372143275	-0.0773326427610185	0.025162545211548	-0.19439586944442	-0.111870368808658
ENSMUSG00000029910	0.124716688094809	0.0941200018966366	0.119180158702054	-0.0290967990510441	0.0709670115448904
ENSMUSG00000038793	0.0302895444915196	0.236697029343187	0.520554744227962	0.166323960202709	0.123654472277543
ENSMUSG00000040229	-0.0288794398581551	-0.79517519393439	-0.43915002122028	-0.118382095135569	-0.584108742298622
ENSMUSG00000028266	-0.463160651341805	-0.11980232021866	-0.372460973529722	0.103893063810519	-0.141835216294228
ENSMUSG00000051224	-0.114759790716794	-0.177053515863003	-0.236668465095869	-0.0405234379362951	0.118766278099204
ENSMUSG00000024091	0.0317738035208159	-0.0869041265493277	-0.0749647467839666	0.0683969984114803	0.138246875502181
ENSMUSG00000050555	-0.122319240150611	-0.113968551282129	-0.200278491810856	-0.191453693327812	0.191706817969929
ENSMUSG00000051190	-0.225650108778488	-0.392122360898038	0.300642203998035	-0.192927935611314	-0.424371299275783
ENSMUSG00000049493	0.568311127830628	0.229386182793509	0.0766449165837148	-0.554720576109269	-0.830277258271808
ENSMUSG00000052906	0.0510793552892578	-0.0253688788727422	0.1109051574571	-0.126354563230225	-0.0652698904648187
ENSMUSG00000038422	0.252808783626748	0.299145420823231	0.223027675449171	-0.118340194747848	-0.0148649561432124
ENSMUSG00000041609	-0.529784645260194	-0.657031581192309	-0.882568274125588	-0.377323659726205	-0.509824081140831
ENSMUSG00000079427	0.136462998987909	0.0874635757271622	0.275675709474505	0.151467136576464	-0.0879049123500227
ENSMUSG00000017639	0.422634274115068	0.497427960241899	0.487844859684674	0.0135934243451289	-0.506923684991126
ENSMUSG00000095007	0.72988388726088	0.262944080184598	0.0403825531512391	0.15918753001184	-0.358826734577989
ENSMUSG00000060509	0.727632527563255	0.792856432037033	0.934290421251958	0.230318750585649	-0.533993967521253
ENSMUSG00000041891	-0.0682491392756557	-0.102016082773974	0.00869232783671977	-0.126612148724029	-0.195363289382982
ENSMUSG00000021127	0.421789993599596	0.424925201293251	0.392205806049796	0.12361714015555	-0.314658837685883
ENSMUSG00000022965	-0.0986714952260735	-0.00689204905898757	-0.278580365378329	0.0357592071098966	0.41511095786107
ENSMUSG00000028163	0.117544615590494	0.212793527129431	0.220919606453816	0.156871962872416	0.0383126305439958
ENSMUSG00000029223	-0.755265453574495	-0.746955976179973	-0.123454568933285	-0.0331236450676903	-0.240298792437252
ENSMUSG00000041625	-0.226179444260495	-0.260380287605415	-0.183565577469606	-0.0853486883056279	0.257864233188414
ENSMUSG00000021939	0.166705489494064	0.176033091468907	-0.122102606597531	0.00374582012125205	0.161303927636276
ENSMUSG00000027361	0.203531635030019	0.158088871757086	0.117743966409207	0.0685242660978131	0.129399854209565
ENSMUSG00000001021	-0.0517882709409862	-0.678120718432255	0.0309841521120871	0.0439198150695108	0.764067804788102
ENSMUSG00000022912	-0.191621169405372	-0.147831597745891	-0.41642685681252	-0.105096205028209	-0.121199740530557
ENSMUSG00000031311	-0.0173208460036444	0.0150531034898975	-0.284191460254775	-0.0228003593768317	0.105738512877982
ENSMUSG00000000827	0.0919861402090134	0.0853033789604898	0.00615574534486125	-0.0804590454970778	0.102013464399399
ENSMUSG00000029343	0.919063106987905	0.357741581707634	1.28927979140898	0.202029464351441	-0.548151938275866
ENSMUSG00000091366	-0.433315079220951	0.0392683788948954	-0.301261550680477	-0.099276979488738	-0.530440740239509
ENSMUSG00000040435	-0.0566462001484904	0.0810752386144724	-0.0920046852484971	0.0896855543155863	-0.210584688766115
ENSMUSG00000023169	0.0211941781249378	-0.0765147920125119	-0.0507751122816017	0.0589394029897417	-0.288387093158019
ENSMUSG00000076760	-0.212474140312981	-0.503202986747272	-0.18416698458092	-0.393626223378161	-0.63188690167907
ENSMUSG00000090173	-0.656883260106333	-0.341705863549425	-0.552681623991275	0.0215994901350719	0.250640999615083
ENSMUSG00000054074	-0.414902027833041	-0.254705141304086	0.169442161065181	-0.442695736292574	-0.604025053571713
ENSMUSG00000040423	0.0677969921082528	0.0623666909549429	0.134330052658902	0.0131216469189667	-0.286637136070069
ENSMUSG00000020538	-0.254158259209766	-0.220558069328503	-0.194250584337119	-0.144971672309429	-0.337801755246284
ENSMUSG00000018565	-0.0491535122062746	-0.0426987135252127	-0.0897567086741017	-0.136734623759093	-0.188429049918925
ENSMUSG00000027953	0.0559362450813293	-0.0308080841140122	-0.0668203227186372	0.0973543947324332	0.187830062978847
ENSMUSG00000002064	0.160471707585386	0.192613931622988	0.328137694876294	-0.0312317818800987	0.0947298011234202
ENSMUSG00000024811	0.0998014672511124	-0.08590401016573	0.21375896831215	0.0641407536464728	0.00679659596280512
ENSMUSG00000040213	-0.0573419371823642	0.182426218163887	0.109370031809101	-0.327883253466994	-0.129891530551399
ENSMUSG00000095296	0.461445500986917	0.481706165337989	0.0789503540887556	0.392003079092129	1.15560428185042
ENSMUSG00000019996	-0.279819652759745	-0.0418710453045693	-0.155459693244038	-0.295630712956697	-0.31088997405536
ENSMUSG00000054675	0.41769323687201	-0.209142306954328	0.417430084517897	0.225960386139756	-0.0594623525073594
ENSMUSG00000062121	-0.177474746642422	-0.212613860123458	-0.678599658178268	-0.220220688020581	-0.536072147368523
ENSMUSG00000079186	0.00407278372409335	0.186500040559728	0.43071940458352	0.0395334690523213	-1.41857121339894
ENSMUSG00000026116	0.187389794930111	0.203937990987916	0.0823138595738917	0.0458426375049771	0.0846964277023533
ENSMUSG00000047193	-0.123925128260071	0.223155084792382	0.21449936509758	-0.0209659083895705	-0.277259884954892
ENSMUSG00000030717	-0.426678784979588	-0.37176940866515	-0.153718867892085	-0.0482922630737178	0.214432380516427
ENSMUSG00000028521	-0.013055597758059	0.0255196939679859	0.0912047290739227	0.0309084009991897	0.149845520927788
ENSMUSG00000030365	-0.238912993445415	0.0836946646982983	0.281735574640772	0.101243799367139	-0.0288621545805661
ENSMUSG00000038462	-0.0552685940466278	-0.0303818994545016	-0.055264696425393	-0.116694281666718	0.159289076219186
ENSMUSG00000038604	-0.150799945099896	-0.21399105366461	-0.232971743329092	0.090075803195318	0.256465968956377
ENSMUSG00000020397	0.00440637851023558	-0.120505582112257	0.0281158898109654	-0.0425982994881764	-0.00649482451757945
ENSMUSG00000001517	-0.0909083878295551	-0.308507210931909	-0.206988624693512	-0.0620899733598865	-0.257184303947519
ENSMUSG00000046034	0.0756556347136517	0.0939370849102703	0.0817941933396933	-0.157401870846693	-0.194039663954215
ENSMUSG00000051285	0.124312064961497	0.0118584441587857	-0.0425657549527906	0.101942159623009	0.0436286684013054
ENSMUSG00000064363	0.0696617591467074	0.13501941173261	0.726919051724635	-0.161350315299038	-0.357425322189912
ENSMUSG00000076498	0.149987280163139	0.0932371259824515	0.112661295203148	-0.0207851328061309	-0.130754575759111
ENSMUSG00000065990	0.0547705535615685	0.0400805985804334	0.0792898876677205	-0.0083111570927725	0.0117898150105449
ENSMUSG00000031633	-0.178127727559279	-0.173772368074668	-0.177040410440335	-0.155229574666912	-0.0110290168399219
ENSMUSG00000001663	-0.11455500094042	-0.187287782842647	-0.253634822624208	-0.156752565907241	-0.109634178222204
ENSMUSG00000026478	-0.00753496274091012	0.0637943345382732	-0.0920413484948972	0.00870930010777457	0.0806771886134668
ENSMUSG00000036632	-0.0263247557555416	-0.00474533979288543	0.143020971269475	-0.0356227056642027	-0.035739617777114
ENSMUSG00000056763	-0.00584735372886702	0.103369779929468	0.463910726537023	0.224161371264636	-0.102235165113143
ENSMUSG00000021550	-0.00477911067799553	-0.046829585515235	-0.0613006105152751	-0.0592881203914242	0.0788553227275349
ENSMUSG00000096656	-0.174450606344269	-0.574227113454243	-0.771805479846325	-0.112087726832061	0.259306577092379
ENSMUSG00000016496	0.405395130922713	0.543572051537241	0.409451772210036	-0.0356683256275833	-0.46312257746414
ENSMUSG00000022394	-0.279414285443137	-0.18071951790001	-0.0782581633660949	-0.43350036077437	-0.3473703668875
ENSMUSG00000079363	-0.038401822569983	0.0454049179471626	0.0270677507329245	0.0653262005122658	0.156007499942994
ENSMUSG00000020638	-0.0743208989481003	0.196842294296842	0.115997117881441	-0.165865461476091	-0.324735738274646
ENSMUSG00000022610	-0.377872496075574	-0.731697136762326	-0.59999322547611	-0.168539544340016	0.181732908015485
ENSMUSG00000042978	-0.211921375508065	-0.833175646634421	-1.00155309567882	-0.492379908240451	-0.0584382095690527
ENSMUSG00000032589	-0.338128986147269	-0.120575413742073	0.118333444942625	0.258303653942057	-0.386367794136719
ENSMUSG00000037217	-0.0821060803713907	-0.109486733081214	-0.28074350852216	-0.481912237645655	-0.075802121824921
ENSMUSG00000033009	-0.170290626604421	0.0294453031364857	-0.0465280896668608	-0.263535761709882	-0.202532253706958
ENSMUSG00000034613	-0.098494889707239	-0.148813145901158	1.50917393663502	0.126117594848323	-0.328140052255826
ENSMUSG00000038005	0.147786107876732	0.0089430461444223	0.109276850339998	0.0512518225907823	0.12682753604984
ENSMUSG00000017615	-0.0554925187678888	-0.058550266792138	-0.0233673260507504	-0.0878828566147995	0.0014068799572005
ENSMUSG00000003779	0.117060837768914	0.127419540801453	-0.276676183904844	-0.00741593507084124	0.0031187595117774
ENSMUSG00000018651	-0.0441460421673524	-0.037451406380234	-0.174750714668647	0.0374452445507646	-0.179903414469766
ENSMUSG00000028403	0.131019719645744	0.328029266632189	0.643295754670276	0.197354554581917	-0.129734602542193
ENSMUSG00000030598	-0.504075148012536	-0.631085052385727	-0.473777096229921	-0.107995749334841	0.139956552685598
ENSMUSG00000066877	0.330178992173473	0.330344231608618	-0.0981282750320927	-0.00742245280581152	-0.332234351611861
ENSMUSG00000027364	-0.0831422884898381	-0.267505500901089	-0.0565439409522092	-0.0124573303127474	-0.261929650827258
ENSMUSG00000032387	-0.517406085426107	-0.437621124178009	-0.356372068181975	-0.682864392384118	-0.939992315078059
ENSMUSG00000033054	0.0685457737515607	-0.123932489340313	0.0695932910162306	0.0857415336839161	-0.106152389184116
ENSMUSG00000059714	-0.181930869307712	-0.29186187468645	-0.247877760241648	0.0229182798227714	0.146772570537782
ENSMUSG00000035232	-0.225251490208938	-0.357077502417484	-0.550173523356603	-0.0850617223970708	-0.0537407908751247
ENSMUSG00000030660	0.174031077449937	0.14632934684131	0.159591232436481	0.339471803362712	0.371271971616974
ENSMUSG00000022048	0.0411994380256682	-0.00839293331622316	0.762891915123647	0.105916286904364	-0.0263433743084099
ENSMUSG00000034111	0.562519819456343	0.40605224899992	0.208946493773332	0.0242780715220859	-0.134133437176406
ENSMUSG00000029030	0.157210012674043	0.165380935194543	0.068833900966689	-0.0526462026487431	-0.0257661289110145
ENSMUSG00000026946	0.266977323610857	0.0750843857198481	0.230856164731736	-0.138572427578589	-0.143073531168395
ENSMUSG00000060121	0.0534821711307192	0.0111840197070166	-0.00206719466257057	-0.062431300427012	0.22376650926807
ENSMUSG00000022339	0.0112804078915346	0.0405440549098065	0.320019388902612	0.209070121775081	0.265053231738357
ENSMUSG00000026715	-0.256849030779827	-0.237343126524984	0.357272906532907	-0.222631129267943	-0.233305467893586
ENSMUSG00000030035	0.149087731569289	-0.0934039569668331	-0.118872231404421	-0.0372559341044182	0.0666016003415485
ENSMUSG00000035208	0.344667408097159	-0.0534879515586461	0.036975387215694	-0.0121171515411953	-0.154485842571558
ENSMUSG00000038774	-0.0528492818088649	0.212568095102537	-0.0749466695353525	0.0112504606978682	-0.0633828656916753
ENSMUSG00000043602	-0.108240085811354	0.012663347444509	0.244292317464034	0.0532550393125031	-0.0594714751759386
ENSMUSG00000004535	0.0126925158560675	0.0368796842101654	-0.0932680823316273	0.00427654374047397	0.141888734449925
ENSMUSG00000031604	0.15916112434903	0.182853969354673	0.0660247204258126	-0.00850445853810159	-0.0851768249656029
ENSMUSG00000036880	-0.130099640675696	-0.146340881071568	-0.193989805123389	-0.098283247276979	0.257704564527486
ENSMUSG00000063410	0.177869211033555	0.155082030064051	0.179728896611795	-0.000699592883999624	-0.00261919515253169
ENSMUSG00000009647	-0.139397671079805	-0.239312768527054	-0.110166935400979	-0.0890325244393462	-0.0258596492610483
ENSMUSG00000022092	-0.0286426995926976	-0.178730338387041	-0.214378714903687	0.0386444246073392	0.359645517267343
ENSMUSG00000095794	0.585843527081506	0.144851076891727	-0.485803036873057	-0.37028945202688	-0.888253652072875
ENSMUSG00000002768	0.0810492525300805	0.108290586226361	0.13323443231259	-0.0300367756161239	-0.170360141610647
ENSMUSG00000036986	0.213484770687404	0.215188476136621	0.00496448911062209	-0.225790115247905	-0.112362207305941
ENSMUSG00000026219	0.0857166915930257	0.0762176757174356	0.199599272621578	0.169646565473256	-0.0430653488956485
ENSMUSG00000028161	0.221376364004701	0.173443098066449	0.432954440613451	0.0938431359671867	-0.46550642511589
ENSMUSG00000034518	0.0113934199767021	-0.0412126613376909	0.442321305154881	0.155101277410544	0.080930661244385
ENSMUSG00000024070	0.271740976331589	0.2958713256048	0.224213753048593	0.153051195487298	0.32412748633651
ENSMUSG00000029821	-0.164721877889458	-0.162809372350884	-0.190549082617125	0.059862405109791	-0.0159282703193353
ENSMUSG00000105103	0.291578617713273	-0.881847038726142	-0.0935309935295137	0.0323037091947321	-0.226606918149746
ENSMUSG00000041598	-0.310098626363123	-0.378955139495945	-0.543073542146289	-0.00448025579508402	-0.353636744564959
ENSMUSG00000029534	0.0264896291150729	0.0108852686359092	0.00957784576576847	-0.223484234393984	-0.75770464577873
ENSMUSG00000040433	0.0305102904437816	0.0883309883824561	0.0682464283704817	0.0110655726526393	0.0363326857575492
ENSMUSG00000023328	-0.339910829132778	-0.629516710884458	-0.309031984191755	-0.21658277295993	-0.302407093215604
ENSMUSG00000003068	-0.105797043228083	-0.0507053955238513	-0.0967228812121327	-0.167424849227865	-0.136583232592434
ENSMUSG00000074743	-0.0846112538711702	-0.261313545677293	-0.320360568386073	0.469883186715845	0.864332612170845
ENSMUSG00000017176	-0.25518138715604	-0.103396745958823	-0.105374243256302	-0.143164116120918	-0.176755422317601
ENSMUSG00000000441	-0.0705620412869042	0.0122600876208717	-0.0339855611277529	0.00816806844534547	-0.129999300718582
ENSMUSG00000034484	0.283135896705575	0.228484975659699	-0.0105379856048971	0.120411626134578	0.204230999989709
ENSMUSG00000056367	0.549430854512218	0.176199250495916	0.0740066363021462	-0.105082509452886	-0.167228326926947
ENSMUSG00000053436	0.0665450094024419	0.195658819944193	0.207099439500349	-0.0433578563106389	-0.285534420691203
ENSMUSG00000003282	-0.554493702212948	0.310801144188716	-0.621374795023153	-0.264925931648235	-0.243751459165019
ENSMUSG00000031153	0.0549075124472059	0.137845293610568	0.105039800757197	0.0737939902464577	-0.0548994515356983
ENSMUSG00000034854	0.00646954823265189	-0.0508909193422244	0.0453893558700471	0.118245089168601	-0.402401276230325
ENSMUSG00000042992	0.0459365548039874	-0.055423268227143	0.028812238128139	-0.0509082221689668	0.144562619835455
ENSMUSG00000055932	-0.0886193025598653	-0.100248861543847	0.0115089650579662	0.0665692626850374	0.115053236056367
ENSMUSG00000062867	-0.0139459691716698	0.0153964531440655	-0.246485455888138	-0.0757429578687766	0.135517867600792
ENSMUSG00000029640	-0.0842985016635832	0.16303631189308	0.0172683505666979	-0.325927792409782	-0.342078632180196
ENSMUSG00000028618	0.182475640198882	0.13981334345444	-0.0818520435678892	0.0795948602845122	0.313580980947289
ENSMUSG00000031545	-0.2566164642266	-0.134544785593797	-0.305072220945616	-0.255191877504076	-0.194571271805889
ENSMUSG00000021929	0.047478857573419	0.106937106027078	-0.100130494702692	0.0470981638327675	-0.0873357629832545
ENSMUSG00000024669	0.0609610434114144	0.148729236842053	-0.137175558415663	-0.312215586535531	-0.234973151750381
ENSMUSG00000031402	0.0381523143100894	0.117527125287194	0.112614616732125	0.0456514626071396	0.0061045768254285
ENSMUSG00000035890	-0.55364376798882	-0.432515531133425	-0.0392689360094194	-0.273655423236678	-0.188818595294836
ENSMUSG00000038372	-0.143448725380686	-0.00181456803563498	-0.0629609915426308	0.0217500408006508	-0.21595222044367
ENSMUSG00000022899	0.10213674555293	0.199579000841579	0.465839871278291	0.18039884231491	-0.112863263168588
ENSMUSG00000037608	-0.0499981992418662	0.0445226748984947	0.0707761998507868	0.010239673808275	0.00638093712852025
ENSMUSG00000064354	-0.115144029924364	-0.0401741062193133	0.63848878899307	-0.226709649700918	-0.191077859222744
ENSMUSG00000089687	-0.70523670860554	-0.589443101861351	-0.693652876449915	-0.176904587594288	0.579112758656461
ENSMUSG00000061079	0.055135191873339	-0.154710071793148	-0.0916419344054892	0.134269231054788	0.245427223658287
ENSMUSG00000076475	0.13523493749741	0.208559544569769	0.0646490715644554	0.00741372895571667	0.0190925687563144
ENSMUSG00000049047	0.0370882216129765	-0.00355711757636319	0.0903668580964922	0.0296789830763917	-0.0764568832030916
ENSMUSG00000070697	0.0737770040071612	-0.0277699870985962	0.0439262907068105	0.0131852216743322	0.0338401682911593
ENSMUSG00000093752	0.143154527789649	0.235378640911629	0.114686327195791	0.191692023656898	0.243799137406609
ENSMUSG00000013858	-0.0108439279975929	-0.00975430200588587	0.328158177953055	-0.128039134242568	-0.215077014039256
ENSMUSG00000037845	-0.0965496786848796	-0.0684574650195749	-0.277720029724486	-0.006186543403223	-0.505258536945498
ENSMUSG00000050921	0.0386244445437531	0.0444251979980277	0.101361265828273	0.160500996222635	-0.201024270808979
ENSMUSG00000022594	-0.0277112850467517	0.426088506676185	0.0793578666557327	-0.224253887824417	-0.106953871206229
ENSMUSG00000029406	0.316696060114881	0.421208483890027	0.267998943645248	-0.0336211000723639	-0.103073833358533
ENSMUSG00000031591	-0.0526064347435232	-0.0479733853885668	0.0270532654983107	-0.0780294793696664	-0.176767599852199
ENSMUSG00000008822	-0.213095820286059	-0.0951919937852062	0.119346384438998	0.0419168122976874	0.0359150079816662
ENSMUSG00000030291	0.0968295325985083	0.0557151589703089	0.0978924913989169	0.124290414510923	0.130824943699349
ENSMUSG00000029102	-0.308923572771469	-0.564415498053296	-0.596551521995215	-0.449799690183594	-0.326773445380927
ENSMUSG00000050188	0.0916894379354705	0.164420953043999	0.159486270475218	0.104868021314893	0.141431866357276
ENSMUSG00000033355	-0.387100203700288	-0.2144127580421	-0.382603700446845	-0.325487742450793	-0.448879472036347
ENSMUSG00000006395	-0.329240305450629	0.0996543972357752	0.0618155292686804	0.23782960863896	0.627809347470586
ENSMUSG00000029227	0.00929972877419104	-0.130644451579408	-0.0131817483010272	0.0973006419985888	0.0896600143663482
ENSMUSG00000035164	-0.379137575512507	-0.185910707293527	0.558583207768797	0.130308434402819	-0.359966444108535
ENSMUSG00000027490	-0.427512714451187	-0.183723457768658	0.00037867990483431	-0.129689179864164	-0.180381692469533
ENSMUSG00000061136	0.0518317365893177	0.00836270945684358	-0.0205711995340687	0.0846645453491169	0.104924882763129
ENSMUSG00000033933	-0.272588531625961	-0.343187678775915	-0.289351988749235	0.0221551320669028	0.358889948990734
ENSMUSG00000066090	-0.653738300445803	-0.392323572313373	-0.671492019525263	-0.0588335159797357	0.171214867672951
ENSMUSG00000095990	0.125184143632286	0.116753403467097	0.141025171752934	0.201515939045421	-0.164110785038064
ENSMUSG00000050394	-0.527855372487681	-0.144872907337915	-0.619293411108243	-0.0748259107194614	0.475946523600439
ENSMUSG00000003226	-0.154906353553854	-0.149376663904812	0.172324279808352	0.231398030869954	0.270124755800566
ENSMUSG00000028049	0.0648477096426117	0.147773118008091	0.0195657112895518	-0.0224328657198509	-0.041127104788985
ENSMUSG00000031201	-0.0246667307138676	-0.14568888794501	0.00658061841436388	-0.00738147023183151	-0.0449404799167342
ENSMUSG00000031948	-0.0728700423864915	-0.0895794876273321	-0.247065907155769	-0.0154955699446841	0.129324242341392
ENSMUSG00000032263	0.0773132436375348	0.0433397030709403	0.051518984809573	0.208596414845491	0.36615260847242
ENSMUSG00000028057	0.0344526357759753	0.0597081241417796	0.126763650176391	-0.121096267176563	-0.317630548102362
ENSMUSG00000040177	0.126706530743501	0.236890529317953	0.190410403340362	-0.0467838768976163	0.0681868228864691
ENSMUSG00000034480	-0.0978608061900921	0.170440399592857	-0.0245723601950773	0.00514525152263298	0.0142315622489771
ENSMUSG00000020954	-0.0521706233874781	0.121885628762212	0.219356614903492	-0.0129183066588448	-0.0421418347985384
ENSMUSG00000046223	-0.735638278315479	-0.0579363787167376	-0.126878695419329	-0.378768242483585	-0.196044961643003
ENSMUSG00000069206	0.115387237701145	0.0846021688210796	-0.0811754365543681	0.181945805543649	0.312799448336525
ENSMUSG00000045410	-0.204652452842331	-0.22374728403629	-0.371219368251958	-0.0688160696223976	0.16944596715722
ENSMUSG00000025968	-0.0424071081257303	-0.102477391156669	-0.128258875384923	-0.0178533753749111	0.00782009172896156
ENSMUSG00000056476	0.0821588614191857	0.210130036663148	-0.0532358986184134	0.113634376235412	0.00312894323694074
ENSMUSG00000078931	0.0822075949566288	0.260152088592498	0.0553329044400819	-0.430955985667352	-0.0902830980650235
ENSMUSG00000041220	0.0226554092296981	-0.119145599970667	-0.344326592323757	0.104382360793546	-0.112567656349068
ENSMUSG00000041912	-0.0406102251456782	-0.223840517062182	-0.0751765370510725	-0.103164405419983	0.300008664975967
ENSMUSG00000030745	-0.0458171119782924	-0.0841273839255339	-0.185844619418706	-0.110647291556287	-0.224492606257881
ENSMUSG00000061086	-0.367221510530123	-0.155906143640603	-0.214153859758578	-0.177062540704553	0.0398260380126555
ENSMUSG00000022195	0.0604200509944276	-0.139421161293917	-0.0780303230076418	0.00878257410037325	-0.0332491640009931
ENSMUSG00000029366	-0.14525916487083	-0.198154899173666	-0.116109414561787	0.0407547193763949	0.145102441553504
ENSMUSG00000101939	-0.200473277091488	0.086925687056953	0.419106352059444	-0.420261971192324	-0.7566326075554
ENSMUSG00000002076	0.0707470004214193	0.138610920626335	0.266274161645256	0.209557896327584	0.143784555331773
ENSMUSG00000109865	-0.0772145597505175	-0.127242543564069	-0.218080259369029	-0.0897524617609823	0.0737559680072103
ENSMUSG00000014444	-0.401647199713375	-0.253840482360564	-0.507148066196899	-0.495257449805267	-0.34595825705304
ENSMUSG00000019998	-0.169053970752171	-0.0853251958550098	0.00140511317218365	0.0146420952221051	0.545582645683025
ENSMUSG00000039316	-0.0502958178772561	-0.0311073096924228	-0.194372220172616	-0.00341647222514477	-0.0269655132412287
ENSMUSG00000026994	0.14820910848078	0.241383153006438	0.278472458555294	0.0334151389661098	-0.560330873571617
ENSMUSG00000069769	-0.105567517329576	-0.212075640112857	-0.0738456085874168	0.0473597451215595	0.197138229665147
ENSMUSG00000022255	0.259651178462965	0.207006202026499	0.492100619224424	-0.108153536899638	-0.26277052307016
ENSMUSG00000024943	0.410882886226734	0.35270232860574	0.477078749409827	0.371491183212901	0.186216450734533
ENSMUSG00000021102	-0.0125797303607655	0.0470273949134417	0.034050569784731	-0.254543553038083	-0.0885857547588959
ENSMUSG00000032965	-0.402445393340178	-0.274442872244983	-0.400678544753187	-0.15546404234678	0.254019754160217
ENSMUSG00000074649	-0.168020210016305	0.0527949177719238	-0.213177781057854	-0.225519383857871	-0.0110673557006864
ENSMUSG00000000278	-0.0500349710738433	-0.226294666999933	-0.26719792946287	0.0934792122530608	0.0146773587279267
ENSMUSG00000025203	-0.0818909447678237	-0.0650460354432126	-0.19688890505602	0.0544809601444648	0.125695503275278
ENSMUSG00000070469	-0.721238855722882	-0.68143494540959	-0.348174549010738	0.103622511978665	0.555124646267555
ENSMUSG00000038437	-0.259005123990359	-0.115842845096539	-0.18943762784348	-0.259178756113274	-0.405753602022728
ENSMUSG00000024218	-0.0850078940293149	-0.0415805369070185	0.0107980359491304	-0.229853115615848	-0.0522264542292412
ENSMUSG00000026499	0.111799536859903	0.0925476983555534	0.255441053401201	0.150586457458397	0.151705719582905
ENSMUSG00000039096	-0.260650336764933	-0.113759609028879	0.11717479523829	0.0282127056274697	0.0706056480161957
ENSMUSG00000020572	-0.194255579052296	-0.264512963304051	-0.434333280314539	0.18274180978534	0.682292371184526
ENSMUSG00000028702	-0.013593056732667	0.0970197424981011	-0.144157008731275	-0.0778287419723181	-0.15856837146441
ENSMUSG00000033940	0.021728323656782	0.0145989457805501	0.0769553610001938	-0.0143310374332789	-0.0315247403381684
ENSMUSG00000039676	-0.13989965963232	-0.512785108176118	-0.255287406520194	-0.171418878747324	0.212747116316394
ENSMUSG00000027303	-0.0281583401024206	-0.00179075153648393	-0.144118614935033	-0.0585273413879762	0.0942841835390897
ENSMUSG00000038543	0.532350333099196	0.551692120026719	1.00568992136864	0.57603571500021	0.0737783987695915
ENSMUSG00000040720	0.0800860500408639	0.0322384700228837	0.135749298088773	0.0915065238401837	-0.174853094494751
ENSMUSG00000074766	0.235101183627492	0.206075436167769	0.370185534973517	0.165750371707811	0.145639308783655
ENSMUSG00000080268	0.0555153474677299	0.0438049878665223	0.195140870150465	-0.213361914028782	-0.390816133989253
ENSMUSG00000033813	0.00669148814840345	-0.0360498699981656	-0.0326718144819627	0.0722882404068539	0.200265659315594
ENSMUSG00000002844	0.0151421576353616	0.0176156625190353	-0.0983181125672096	-0.0323236123811175	-0.232481801909584
ENSMUSG00000024007	0.0445788000504884	0.0586127594938624	-0.0133177758384814	-0.115146791382012	-0.0493006888959219
ENSMUSG00000021779	-0.00925870752673338	-0.666094779519783	-0.0522331124873433	-0.0665878938624557	0.281032903660951
ENSMUSG00000070283	0.0413588137537478	-0.0169678011169304	0.0802994946661736	0.146842349186655	0.0656293480578107
ENSMUSG00000037706	0.122195948537179	-0.128867126344479	-0.502783924391118	0.128783663292384	0.670331773015799
ENSMUSG00000020485	0.0941679767905704	0.202934145327982	0.173878094924921	-0.0820228840890725	0.0719953253611479
ENSMUSG00000031813	-0.0521789181817712	-0.0178247526793295	-0.00663035463515602	-0.0388809360728033	0.00797701061937377
ENSMUSG00000043091	0.225176613740069	0.171164311475736	-0.00912451193695086	-0.0495825430535621	-0.286841997551476
ENSMUSG00000014956	-0.122277702540585	-0.187613849405747	0.033829613506085	0.230817571082864	0.113062382225571
ENSMUSG00000046756	0.0174386811211545	0.0689592218644924	0.0298357409510286	-0.110926276607983	-0.0795186980503118
ENSMUSG00000045176	-0.321218578760785	-0.00918480688948354	-0.452944096392306	-0.182508660494466	0.257863561369889
ENSMUSG00000022365	0.0687558126602368	0.0290179898217057	-0.00563695117308612	-0.0152525103517748	-0.191436647490842
ENSMUSG00000034686	-0.695129792774874	-0.428208459804101	-0.264420612952007	-0.63504367658586	-0.758229733245799
ENSMUSG00000017386	-0.242681198565271	-0.18137988955278	-0.274880530432523	-0.398107108654928	-0.1320148297573
ENSMUSG00000037936	-0.512163224433936	-0.253428808433095	-0.219023956450425	-0.343959127029574	-0.27402689047246
ENSMUSG00000020611	-0.147677586298063	-0.224355014003831	-0.183654090392977	0.217249519322126	0.0534222584577317
ENSMUSG00000038894	0.262337215529038	0.165005050429498	0.556253015927505	0.0651337093971283	-0.305238741742635
ENSMUSG00000034936	0.204062097235085	0.526433063635229	0.353862239134498	0.351465478040197	-0.00689776786654226
ENSMUSG00000037071	0.0879735335281285	0.0141053522025558	0.0593560085668192	0.0157885438750104	-0.110281117326536
ENSMUSG00000043671	0.253414738427555	0.44778064847476	0.0225860269037788	0.0495967751792695	-0.340020119599375
ENSMUSG00000006310	0.153934627707163	0.23494764979769	0.0782354401064941	-0.147615311736142	-0.520118225617654
ENSMUSG00000028089	-0.0373045378538392	0.00359352808398394	-0.268324460082794	-0.000563014688560724	0.0299354617963722
ENSMUSG00000038168	0.451421317607896	0.00857250643080468	0.698836326252611	0.553946483330221	-0.336547969697238
ENSMUSG00000047648	-0.317817653189227	-0.169220255130786	-0.116691813534092	-0.0558587634827803	-0.396066721846847
ENSMUSG00000047789	-0.11806629440597	-0.0810073492516763	0.0571082881772995	0.0972917410953133	-0.235083894943569
ENSMUSG00000092607	0.0780906037949755	-0.120064259196652	0.13358049918938	-0.00712432694611745	0.1209743254343
ENSMUSG00000075415	0.0895879980110414	0.0396986443421748	0.0570895470529142	0.10020714537207	-0.0256461889604905
ENSMUSG00000006784	0.657875997897328	0.70751020050149	0.378760895168282	-0.11731321140434	0.0338286600930013
ENSMUSG00000021608	-0.0110920332479388	0.127611037454615	0.125841749129563	0.110339390555521	0.0688979602800813
ENSMUSG00000042570	-0.592188837095935	-0.673835734475329	-0.240764344381851	-0.698210293377273	-0.51369430678934
ENSMUSG00000078954	0.0752196447531156	0.0815758343353131	0.281170948217674	0.169729072532638	-0.540857832353444
ENSMUSG00000030257	0.288667778538679	0.207394300228594	0.618871788885317	0.155821312436668	-0.0576246271150569
ENSMUSG00000070319	-0.000344554648681943	0.00906830566770506	-0.0431709013137278	-0.0722777996244195	-0.0527253980615711
ENSMUSG00000066900	0.10163561370107	0.152537426898792	0.199385959762174	-0.0951980688744972	-0.0101136335705085
ENSMUSG00000035778	0.20669618800075	0.107081180257804	-0.0335094468035235	0.0757141423603229	0.0157629645050646
ENSMUSG00000000078	0.0897665601222064	0.174879845441227	0.184871902197129	-0.0243284018921409	-0.311873677000949
ENSMUSG00000018428	-0.289420387344692	-0.241073450979764	-0.128012433416325	-0.0992833500851674	-0.0769030225556916
ENSMUSG00000029076	-0.0410296672428124	-0.0740613948758094	-0.216058976657929	-0.0329568474519161	0.217649332839879
ENSMUSG00000027583	0.196886984348069	-0.0221357013904615	0.448462540624249	-0.253332552416937	-0.26605029483087
ENSMUSG00000043411	0.0201226712849187	0.0282514044581004	0.0552893877382312	0.0458060634186007	0.0697414221432444
ENSMUSG00000030269	-0.0413642318984777	0.0542676574019533	-0.453651613815514	-0.236841849162649	-0.359973294830593
ENSMUSG00000040446	0.0291107334791842	0.0622796539890398	-0.0465512070739633	0.0449765906585555	0.18374891846
ENSMUSG00000024238	-0.103364866960892	-0.0363411680862899	0.201894388078575	0.130730884098955	0.249559977802278
ENSMUSG00000028847	-0.00978891839755529	0.0426315330572582	-0.0796877489749324	-0.147512638679502	-0.0956671349111459
ENSMUSG00000078887	-0.239632164374327	-0.352054067508556	0.324083150834797	-0.0403205611016451	0.211785614360248
ENSMUSG00000021916	-0.10999919489495	0.0326667190834911	0.0200673425316093	0.128614703389154	0.186083940226574
ENSMUSG00000034931	-0.0309918516922459	0.00477054243891984	-0.075888803037027	0.0851349181318179	-0.021889600220692
ENSMUSG00000045867	0.26662269703429	0.358906483092782	-0.0143132342346993	-0.244618919755679	-0.142210239668965
ENSMUSG00000031266	-0.175257988405081	-0.227762701580033	-0.461223234120324	-0.0463947580826349	0.525947593862806
ENSMUSG00000002845	-0.0523233120546763	-0.045070426784917	-0.0223383664921229	-0.0612676626080186	-0.295935965114149
ENSMUSG00000038305	-1.09681958695363	-0.845053791832579	-0.449255103705395	-0.31160780586691	-0.604644882647594
ENSMUSG00000042129	0.655153638295299	0.544516569744547	0.401796465338959	0.485458581353178	-0.206695202945453
ENSMUSG00000094025	0.259540794695562	0.168206818231513	0.200277246435072	0.224981201130553	0.494246100656631
ENSMUSG00000056148	-0.423050559495303	0.143208279741368	-0.204183864775443	0.0423301896545346	-0.0728644732277417
ENSMUSG00000066456	0.685329487686566	0.717545297364228	0.347808575290922	-0.101321849315437	0.142510811752968
ENSMUSG00000032841	0.440749128895457	0.445051166643542	0.464195103256969	0.0234103360840508	-0.52656835310228
ENSMUSG00000031381	-0.565090746419277	-0.368400595362824	-0.45014378168654	0.120127076849784	0.270935104416341
ENSMUSG00000114096	0.123066973198295	0.0329688434250107	0.0781664655006876	0.404101521765161	0.219461610468138
ENSMUSG00000020346	-0.125105623994608	0.100308909177185	-0.145431182765296	-0.168487351721319	-0.22063934783353
ENSMUSG00000026767	0.191276251179188	0.258903867535566	0.329068169733657	-0.0584359562269236	-0.577285999960796
ENSMUSG00000061769	-0.255190907631823	0.228959261410226	-0.145443969344038	0.952367039655636	0.716691582822408
ENSMUSG00000028207	-0.140960566071722	-0.0867319554628746	0.160851350791781	-0.200891670900371	0.134555204031376
ENSMUSG00000021694	-0.215102438159996	-0.214623584010332	-0.157006377722404	-0.0878364099839996	-0.114883074874489
ENSMUSG00000027981	0.114209351881735	0.015296903949464	0.24503247940345	0.17761376974523	0.029083210877906
ENSMUSG00000079227	0.0592445604058007	-0.015489713602483	0.872947404997399	0.240903056374639	0.325656588985297
ENSMUSG00000098021	-0.677675401481772	-0.426510891351294	-0.14974296330932	-0.316719163798066	-0.343467537657329
ENSMUSG00000108772	0.10780144627545	0.443436236388346	-0.249916318236899	-0.0639459615431842	-0.220137544586427
ENSMUSG00000003346	0.0345770902681205	-0.0262702638734567	0.0650350678476926	-0.113092681296227	-0.1885127305126
ENSMUSG00000006398	0.103776954277337	0.059895880601967	-0.229738330511666	-0.0591546299497708	0.1389637997527
ENSMUSG00000018476	-0.120084276108772	-0.15581082721659	1.02447223583592	0.136444013894102	0.0402333438238746
ENSMUSG00000031310	-0.235541453330216	-0.307017149860924	-0.217952425700729	-0.0261959810176828	0.187250655977848
ENSMUSG00000020614	-0.313367514812566	-0.13784282559379	0.171818117325363	-0.418765017530704	-0.706029715903521
ENSMUSG00000052013	0.678939314491126	0.487338244892584	0.136609177658733	-0.376112416625664	-0.439824872773457
ENSMUSG00000111594	-0.348122316769855	0.0657114825431878	0.360828193558882	0.375832474063441	-0.183293575279873
ENSMUSG00000027452	-0.253131566166202	-0.170893071937228	-0.143625310118474	-0.102912398586023	0.0590456743613228
ENSMUSG00000029075	-0.0955433992339404	-0.0289805537692337	-0.344858353393631	-0.0446913379379319	-0.0831079837718666
ENSMUSG00000037085	-0.100960042056863	-0.200174990798719	-0.252879325412624	-0.174286086501088	-0.616694009709433
ENSMUSG00000015461	-0.0702638155053694	-0.318294697892276	-0.41571630002243	-0.088692778255828	-0.361817130587455
ENSMUSG00000038116	-0.0616177481119579	-0.0806853103081589	-0.0318910444177659	0.159470531118581	0.205720368472782
ENSMUSG00000038260	-0.0930144325426001	0.150499756095628	0.201759617832851	-0.0948301985368098	-0.234798204457943
ENSMUSG00000051506	1.11513401332908	0.908629952746789	0.989332031905907	-0.238373303675864	-0.209036489643717
ENSMUSG00000022793	-0.673550956460307	-1.05833365903313	-0.375289574472025	-0.277950679209364	0.349163975633776
ENSMUSG00000021238	-0.190845974290993	-0.11241506888102	-0.0185468288616711	0.00939956098081345	0.653740991178364
ENSMUSG00000027932	-0.84490717162538	-0.316988523820127	-0.538962553173434	-0.265125335818471	-0.432118045013696
ENSMUSG00000036309	-0.0332247686411902	-0.126281919250872	-0.175635509976983	-0.00860467571071074	0.1680492576211
ENSMUSG00000039483	-0.189833910865956	-0.155502798863169	0.0318411362907884	-0.0949805634796459	-0.514711510579397
ENSMUSG00000024986	-0.482935603974537	-0.341355424566501	-0.609559458736981	-0.25179598935811	0.864340141664523
ENSMUSG00000027806	0.0498857238135025	0.288662816083251	0.126632901894763	0.166774073195762	0.12794467968867
ENSMUSG00000036202	0.0795845643546815	-0.0919068238268908	0.00452423654193664	0.122283629450955	0.0853205424571407
ENSMUSG00000078879	-0.218203362038274	0.00791805100749578	-0.364605253860223	-0.0888384844168187	0.127979464388031
ENSMUSG00000111314	-0.482935603974537	-0.341355424566501	-0.609559458736981	-0.25179598935811	0.864340141664523
ENSMUSG00000074259	0.943706887832154	0.215159264826289	0.434742235208144	0.54937302023836	0.520442299250337
ENSMUSG00000037773	-0.150990720688011	0.0180037505137508	-0.229552710687404	-0.296313878186537	-0.18383984829655
ENSMUSG00000051727	0.0883321068677973	0.0864563985245284	-0.113694968702381	0.0121422207999368	0.720675095412179
ENSMUSG00000062074	-0.991948104417418	-0.507669425330356	-0.24190454583099	-0.336162083129618	0.208574031755217
ENSMUSG00000023966	0.54444850880589	0.311109003730225	0.729469243190575	0.320768559173838	-0.295286337723105
ENSMUSG00000019302	0.226325674604824	0.255897441055389	0.0960852851915421	-0.00870852683649843	-0.175497931619109
ENSMUSG00000001228	-0.161210092761099	-0.201103433828935	-0.358022058624897	-0.187089989148227	-0.288099780259617
ENSMUSG00000023505	0.0119397673792614	0.00208164473119033	-0.150884123184268	-0.129414997131072	0.0134557899757597
ENSMUSG00000043289	-0.546975626941291	-0.561087538936561	-0.957957775007267	-0.416966680795375	-0.768137147941849
ENSMUSG00000023079	0.0947877960752317	0.207769106887189	0.140942808893803	0.0689998436853308	0.270115885329381
ENSMUSG00000028965	0.260028577669122	0.233243260170171	-0.00527605709917024	0.0859696562561094	-0.106164161779333
ENSMUSG00000032018	0.0566670755310601	0.186152478407576	0.159565176372536	-0.0223723246831947	-0.311288442228868
ENSMUSG00000071855	-0.170330925076103	-0.28996908945725	-0.0985596371486026	-0.363934216150478	-0.137163706507918
ENSMUSG00000009406	-0.160149671392535	-0.198780691601451	0.0241513507117034	-0.537622991833437	-0.768961448769397
ENSMUSG00000111469	-0.113414218855597	0.0287743819338808	0.043593939648865	0.0467640328483584	-0.0482648993106086
ENSMUSG00000032997	-0.264856227660351	-0.353141541035895	-0.373187558430928	-0.247471238080144	-0.601386958136219
ENSMUSG00000078862	-0.375079909160475	-0.0474991109703337	-0.0346832353863364	-0.190319960972482	0.182423477478871
ENSMUSG00000089774	0.0514874638396097	0.0548741495024411	0.342061154935758	-0.225062986060124	0.0802172991439533
ENSMUSG00000045362	0.293036422421484	0.0525223097583681	-0.139511031628261	0.270194677258547	0.438623716222938
ENSMUSG00000074754	0.0348500884850928	0.130863400973723	0.278957012078586	-0.231231337537651	-0.00869874073844269
ENSMUSG00000032959	-0.253077015684575	-0.291149897775741	-0.368457161302041	-0.0852525575604681	0.213487443071068
ENSMUSG00000040225	0.121418350488094	0.0747369146002579	0.461839581581193	0.151277915529433	0.0670938550743921
ENSMUSG00000059923	0.103503447317921	0.111457900872219	0.154242034724418	-0.0991491189607164	-0.121668116416565
ENSMUSG00000017697	0.206730918623561	0.0127171511329696	0.277806151422115	-0.0103558561829215	-0.000457094410152951
ENSMUSG00000039384	0.212079374526928	-0.0369781196951715	0.24981659187356	0.16531830581363	-0.175207475529717
ENSMUSG00000029286	0.380562471923592	0.550286781086762	0.251390718918136	0.316257633384224	1.6725976301981
ENSMUSG00000021356	-0.322383403006902	-0.165005082362142	-0.477938973481505	-0.186857815360718	0.208469220240192
ENSMUSG00000022769	-0.149390470460867	-0.0576769024762885	-0.146919308653689	-0.234564883495933	-0.377570169109576
ENSMUSG00000038949	0.0458593457052849	-0.0413768040883798	0.0493810228849977	0.0971151621198997	-0.033875810952579
ENSMUSG00000051735	-0.0235421573055977	-0.0829564377744314	-0.0517707447818582	-0.0644556966312455	-0.1189123377335
ENSMUSG00000073008	0.318674965821245	0.363214183887851	0.353578780284479	0.107779967161812	-0.0764173254581375
ENSMUSG00000020526	-0.0586697909830597	0.0857596227901444	0.104658482218911	-0.00278316399382808	-0.116560000713783
ENSMUSG00000036241	0.243950264520457	0.0845815077967039	0.212677310716686	0.0555539019657982	0.080705858187195
ENSMUSG00000022433	-0.0261842777024701	0.169184265040071	0.288951407826272	-0.00307819480252551	0.127760110338558
ENSMUSG00000026786	0.325947048851593	0.535349485262425	0.818375266751549	0.246642458462051	-0.132740309727749
ENSMUSG00000041650	-0.116850163693174	-0.265288289207199	-0.276586600971823	0.000770129853218667	0.365798775179664
ENSMUSG00000095981	0.231254637905708	-0.38026608806215	-0.230104498879051	-0.61407313881329	-0.477013589249334
ENSMUSG00000096795	0.369169824263791	0.273539741308174	0.320229134007676	-0.0655068971057652	-0.0660187564734135
ENSMUSG00000002578	-0.138010001892142	-0.0453338476101599	0.238142530146612	0.00880251483338352	-0.339100739459559
ENSMUSG00000039197	-0.411994097373683	-0.327033979335265	-0.425176045277155	-0.112615664111344	0.0475290758762623
ENSMUSG00000042323	-0.00763203789603479	0.0195501681445741	0.0442504154681842	0.0641378000248058	0.0779370197744318
ENSMUSG00000057506	0.0404075148590992	-0.0318198998872998	0.0066464699596154	-0.0603319532881426	0.243346848581815
ENSMUSG00000026928	-0.582047353305775	-0.32818009787967	-0.00713802898222028	-0.314409569563067	-0.501243895408559
ENSMUSG00000021000	-0.04287390660708	0.0196666358905515	0.266703167854136	0.0120750259874431	-0.262825634426015
ENSMUSG00000032420	0.23673762551068	0.467441240670071	0.0243982059114534	0.10254646387312	-0.915879700390638
ENSMUSG00000037847	0.0852345338632562	0.237263138482568	0.0265721768482801	-0.0314140950614401	-0.185084959065003
ENSMUSG00000092060	0.454406907404043	0.386012235650697	0.433321762529137	-0.16050089997464	0.0316551995938377
ENSMUSG00000045316	-0.493064024431107	-0.533578844244435	-0.216583671807216	-0.133177075106471	-0.0815121468939551
ENSMUSG00000110777	0.398520604350181	0.497888611453102	0.204425802185663	-0.197219638601044	-0.232995462481956
ENSMUSG00000020107	-0.0845562362051707	-0.17601782817534	0.114372212264986	-0.0953574799650105	-0.110914835545293
ENSMUSG00000002345	0.123240293404645	0.173486887457835	0.0907207800846388	0.0638731544575458	-0.0441828957578132
ENSMUSG00000008206	0.183371857238037	0.113218455308317	0.243742182050815	0.111019970465926	0.11834275592519
ENSMUSG00000041084	-0.0344730328184379	-0.0309935192331833	0.0345629291828573	-0.0766622952659858	-0.140288770210745
ENSMUSG00000042709	-0.0516738719880232	-0.0431080300198635	-0.0431374094351464	-0.160613498210652	-0.123367365997514
ENSMUSG00000029177	0.11472087787055	0.174785886556311	-0.0612005541024487	-0.0238698433377903	0.107154657386167
ENSMUSG00000057421	0.115632798669741	0.128546570775835	0.106408277326586	-0.143577446761978	-0.0491415802061885
ENSMUSG00000029048	0.0417760123661192	0.0323625064153242	0.00709710700921492	0.0021394798870301	0.064663709099489
ENSMUSG00000091227	0.347180638302073	0.474333515308278	4.32474710725582	1.03447047293077	0.761320071320217
ENSMUSG00000030611	0.118008934543593	0.113975480948677	0.0894004355643492	-0.00968400355898499	-0.0812529147180599
ENSMUSG00000036698	-0.0274279270430152	0.00202474620034009	0.145271707885465	0.0155942044440552	-0.0309942383567328
ENSMUSG00000006782	0.128322581091165	0.0208933470846462	-0.289278724100381	-0.0775776337305871	-0.0561813706651207
ENSMUSG00000022836	-1.08901077920735	-0.910016936258485	-0.958035882108779	-0.883871478932409	-1.22317973583288
ENSMUSG00000021396	-0.789512215692266	0.179925239758175	0.247858282597925	0.344192750192776	-0.0493230334874841
ENSMUSG00000035093	0.173144996502765	0.208257962641868	0.237873990906999	0.220567634635667	-0.0845016456926356
ENSMUSG00000022442	0.0616401973254632	0.0667348487187907	0.0199875143054653	0.138386076717781	0.325390886115966
ENSMUSG00000026275	-0.0170199438354141	-0.100541629348204	-0.095791496232041	0.0223976942679311	0.09937101424424
ENSMUSG00000071722	0.107394088411921	0.338738960930938	0.0885775817199778	-0.47169287017863	-0.294931849924522
ENSMUSG00000032261	-0.235332482470041	0.0809166419131613	0.670865421752635	0.00867211831346095	0.149757227463799
ENSMUSG00000020974	0.186665586904913	0.337628305286708	0.126891420443239	-0.049227295639101	-0.102756655574809
ENSMUSG00000024066	0.190355133976036	0.113249876980915	0.0210335722728311	0.335986570621063	-0.793169300652953
ENSMUSG00000035504	-0.730335757662261	-0.495605282255128	-0.434758381290315	0.300550382856521	0.380056317511901
ENSMUSG00000037202	-0.0232356553667882	-0.0496237433511256	0.185955506059827	0.00353814274585746	-1.13400415488817
ENSMUSG00000038214	-0.287990687665683	-0.0308243228626281	-0.510965126710577	-0.038798487463226	0.122501705731629
ENSMUSG00000038646	0.0554967308312664	0.126528537640984	0.0943214587074633	0.0106631532669459	0.0468456616398328
ENSMUSG00000076471	-0.0518804126252539	0.0516500687754882	-0.0135197058575016	-0.317146963142165	-0.542399581692483
ENSMUSG00000003929	0.077567078179038	0.174627581479539	0.0622195885349568	0.297655487762316	0.594897740331612
ENSMUSG00000022701	-0.189796519998455	-0.297823533464421	0.0336063186710218	0.00281952403925268	0.274749552252619
ENSMUSG00000024352	0.222158781375018	0.440733748384905	-0.0165676319763971	0.149291847716293	0.125241885334632
ENSMUSG00000031506	-0.118675334655922	-0.00373078262452089	0.283927090756677	-0.127474241719226	-0.328395429629101
ENSMUSG00000034761	-0.209762737174054	0.0400486630990528	0.127085398925251	0.0135620857955662	0.0106534987904745
ENSMUSG00000053040	0.372160160607067	0.782059224909561	0.630319211273198	0.0123892192672926	-0.439194926680829
ENSMUSG00000058301	-0.106987761263209	0.0239758075167145	-0.101284188338664	-0.0115684411684888	-0.15382794826682
ENSMUSG00000076672	0.445384542638564	-0.0127659849231402	0.316562838492609	0.13493844005163	-0.28727037177313
ENSMUSG00000022914	-0.0183480180094055	-0.103973699433283	0.170378695855129	0.112489222099071	0.179056291780919
ENSMUSG00000018796	-0.288417458826198	-0.101028944669035	-0.32812448467306	-0.149543759187596	-0.443960081488738
ENSMUSG00000074213	-0.542068633606503	-0.726048191605582	-0.34769328689647	-0.844846110660991	-0.821333693799482
ENSMUSG00000026927	-0.0529023888353939	0.0491244019740316	0.0404002581258857	-0.141611286811456	-0.300293545213864
ENSMUSG00000029192	-0.0134454724098648	-0.0526334127346358	-0.0625803895601111	0.0940371503403221	0.348766646222015
ENSMUSG00000089996	-0.430997745464989	-0.329006857100054	0.487937597926288	-0.144766839488928	-0.227114783538814
ENSMUSG00000029029	-0.0725440349835115	-0.241571885297766	-0.0268570360267046	-0.165858739962851	-0.102992379466995
ENSMUSG00000070709	0.0686139978500593	-0.12251619255289	-0.549241799805545	-0.0866995045469227	-0.310760744184379
ENSMUSG00000034152	0.17223536980776	0.153720667557945	0.0691253139981531	0.0352701420108842	0.0248534189342267
ENSMUSG00000019951	0.0373034286990301	-0.00714200680296053	-0.0134068447543555	0.21341034651683	0.184699111703658
ENSMUSG00000022724	-0.0069889072702423	-0.0542076612128205	-0.180356527586612	-0.0491764608209379	-0.0812809043354058
ENSMUSG00000032245	-0.205664973683847	-0.0316832855309819	-0.153012381841341	-0.0402356652902935	0.127498956222778
ENSMUSG00000079445	0.942455015637296	1.08548443313715	1.3638352899074	-0.191866546840558	0.420448918517424
ENSMUSG00000022768	-0.553635702920353	-0.50794332185562	-0.719101780668157	-0.532864225517726	-0.803724009640656
ENSMUSG00000019809	-0.048333532730809	-0.0856664119658571	0.0986865512139243	-0.082321106579738	-0.0899742887798329
ENSMUSG00000021222	-0.035869092574715	-0.187671797008589	-0.271788916796514	-0.0400399198286037	-0.11980525485161
ENSMUSG00000025925	0.0233709604619788	-0.0119511633333855	0.220784534543989	0.204383369910332	0.230980856121859
ENSMUSG00000026155	-0.0371174774804566	-0.101072547519252	0.0980064367876732	0.0159551372710138	-0.0661837267951877
ENSMUSG00000028292	-0.0837642457059969	-0.0736210162090944	-0.0658856298409177	-0.0514314691061566	0.0742632477223134
ENSMUSG00000032235	-0.0386087984640636	0.202049059132894	-0.354076325081697	-0.0789708529358931	-0.0524361756619177
ENSMUSG00000044496	0.0274498746410635	-0.0164732968273754	-0.20064470356662	0.0453609897229656	-0.230986762385488
ENSMUSG00000037466	-0.245643185259363	-0.238031362994377	-0.130769706377068	-0.23022626880771	-0.836324242467338
ENSMUSG00000047671	-0.361450818448796	-0.373604168525414	-0.0111354543865582	-0.08654150783958	-0.07860113495576
ENSMUSG00000023908	-0.35787339954173	-0.235699632068928	-0.211451473909739	-0.318409361868127	-0.322790074172215
ENSMUSG00000021076	-0.0650069259344168	-0.10824928576646	-0.0308599561557133	0.0478526776112461	0.124491047672644
ENSMUSG00000001829	-0.216103110951931	-0.223459963332669	-0.46645594987673	0.0323329833948772	0.124111596263932
ENSMUSG00000007613	-0.280399851965591	-0.164940161105195	0.178780240598926	0.267516692608766	-0.0193670212766365
ENSMUSG00000024201	-0.236433947387999	0.0337825972269906	-0.196492191485206	-0.00646700885255128	-0.23734269326271
ENSMUSG00000035125	-0.0847689254062656	0.0145288497375711	-0.542127346553298	-0.148687468331318	-0.103225757538429
ENSMUSG00000039770	0.18673108150866	0.0784340415292634	0.126676495447542	0.116613450007122	0.147394510357126
ENSMUSG00000029178	0.611332130278503	-0.218949193205619	0.233266097576766	-0.467315770673072	0.141618259392047
ENSMUSG00000026355	-0.134564257044695	-0.192981359550923	-0.407344449325989	0.056490527746507	0.301685842348136
ENSMUSG00000038880	-0.0119515789647072	0.0308485785302459	0.0837469241072605	-0.0241671542277857	0.281589575017645
ENSMUSG00000005873	0.0488887353591193	-0.0260627520852337	-0.105143121739226	-0.0817338619803755	-0.136566098464618
ENSMUSG00000032621	-0.026735635563038	0.00440755217375342	0.147432181461615	0.0372472461555365	0.108094246160866
ENSMUSG00000090394	0.162614206010408	0.251414498714719	0.0576304522270326	-0.120298317372818	-0.247255450344641
ENSMUSG00000015337	-0.411250578461193	-0.44229172998794	-0.229427661465732	-0.0855411147141181	0.539351274424894
ENSMUSG00000099703	-0.371086764111855	-0.218004846106484	-0.394304589142564	-0.243137768042981	0.116561854623222
ENSMUSG00000039515	-0.212813649624606	-0.0826129468987004	-0.195214792349003	-0.121269842448823	-0.238260947692858
ENSMUSG00000018168	0.171535989382054	0.165519700157833	0.201208938857614	0.114215988138857	-0.309448329058965
ENSMUSG00000053510	0.06685611432264	0.0676628322187318	-0.0197631686872823	0.0929933668502409	0.0749291660508848
ENSMUSG00000006423	0.279539541469648	0.407892931895828	0.349796618930613	0.15012169574073	-0.143952304884517
ENSMUSG00000031609	-0.372000916474195	-0.37603990617281	-0.166789000100767	-0.046204984070646	0.286937125113183
ENSMUSG00000044442	-0.171531785009538	0.017913056435328	0.172950026818565	-0.253822428420003	-0.0562050223627936
ENSMUSG00000037710	0.0586002838981944	-0.00055291055389754	-0.101968775088103	-0.050256226864083	0.0793325537538941
ENSMUSG00000042215	-0.664117857882314	-0.654239655030052	-0.529395210042331	-0.0644503088826647	0.324355164642415
ENSMUSG00000064357	-0.00444418267542157	0.0484471917488778	0.286341281243573	-0.157483665394762	-0.259570624141237
ENSMUSG00000031819	0.0139915978333035	0.0765857185837888	0.0497829344298196	-0.238128701714428	-0.242724246966357
ENSMUSG00000078941	-0.075838626350703	0.0272223310977781	-0.00891029141839686	-0.0601501505845199	-0.00529122951057364
ENSMUSG00000066149	0.042072370768231	0.0637924808379632	0.204509913048169	0.0222156569025668	0.113517029893379
ENSMUSG00000027342	-0.0045805345451592	-0.0516095507400262	-0.0714261072092825	0.0177641484530057	0.131741786315634
ENSMUSG00000035168	-0.170770664794098	-0.212743879710561	0.161605624725324	0.26754204763542	0.0910284159427023
ENSMUSG00000002289	-0.463213856380842	-0.246664502046931	-0.216368965805203	-0.556419185930933	0.313523586748445
ENSMUSG00000020056	0.0305748047643676	0.00398435979011919	0.000926288783366481	0.00743760513155617	0.181928168478805
ENSMUSG00000033983	-0.0477310838501415	-0.320944922324685	-0.394707056446648	-0.0241580809818362	0.277769008082247
ENSMUSG00000061130	-0.00123964587551291	0.0584361532825763	-0.0206838135400678	0.038387324555064	0.177366616846009
ENSMUSG00000039615	-0.000513330760772949	0.0115047093209142	-0.0394524270821317	0.0378081647851758	0.0302864951863812
ENSMUSG00000031875	0.254027056690002	0.218928691497776	0.354699393759066	0.293891400870672	0.201453543156605
ENSMUSG00000028478	0.0264239513176171	-0.0234774443652625	0.0603653497398774	-0.118166132211979	-0.203762203966986
ENSMUSG00000074682	-0.289375657367602	-0.237919444718017	-0.23643158225527	-0.177263729449597	0.0349889032519013
ENSMUSG00000021133	0.239916510175088	0.433966883238278	0.222824753334371	0.243578836757602	0.0674983016222931
ENSMUSG00000020248	-0.141353597853137	-0.258551099068268	-0.271082279917633	-0.0273857361328135	0.393225370635548
ENSMUSG00000018570	0.131929563537223	0.146695207580508	0.289459468377642	0.101643972349652	0.599863457310611
ENSMUSG00000076934	0.570973394245326	-0.0745245819167467	0.643166469379157	-0.093071307862537	0.492781668471729
ENSMUSG00000020886	-0.449409729124779	-0.494071924331814	-0.167846876864044	0.0826768116641717	0.223834816260357
ENSMUSG00000060681	0.0892462243683171	0.187809461402924	0.144180579548328	0.0764654934308093	-0.0131662817529577
ENSMUSG00000076873	-1.26262614103324	-0.674687902840496	-0.0479638234414433	-0.00706328728928104	-0.787916154266985
ENSMUSG00000073795	-0.275354562661899	-0.199683425284097	0.440636846531105	0.317169102772908	0.112424836478413
ENSMUSG00000028413	0.478560777258394	0.390467256263186	0.0590220185344971	0.0752648636078367	0.0308902166673802
ENSMUSG00000059108	-0.419386949014496	-0.226893160706398	-0.305849001770261	-0.277796648321926	0.504715551730485
ENSMUSG00000064181	-0.0983110352546488	-0.0484512425151164	-0.307727865925706	-0.0880155899819759	0.27626846556582
ENSMUSG00000020462	-0.0587316648086846	-0.10573169753523	0.155935641430204	-0.00572178231350113	0.108605765746994
ENSMUSG00000042035	-0.658831733385715	-0.59931792271102	-0.335029102086439	-0.0622478532772453	-0.54573506930085
ENSMUSG00000046562	-0.170311079793038	-0.0592459456442897	-0.0852452345842855	-0.121145675329578	0.0237814733192267
ENSMUSG00000050106	-0.124333340927078	0.0973981619776213	-0.349528411094957	-0.435081170137534	-0.973902362407624
ENSMUSG00000062169	0.238064811448431	0.164934709611247	0.144403538862032	-0.030767611852008	-0.042243420453806
ENSMUSG00000082816	0.0220617938627446	0.0225216768293165	0.0702944567708104	-0.0619541332119448	-0.170282215500009
ENSMUSG00000019813	-0.0400327671775226	-0.213177892511067	0.0331949881041797	0.237577840540736	0.21436289462159
ENSMUSG00000024548	0.673618239046267	0.621257751080342	0.917203534292964	0.337579809340369	-0.474574518127457
ENSMUSG00000028034	-0.018321512822991	-0.0186254928480241	0.0526166253193757	-0.0336825426513925	0.0713678922609763
ENSMUSG00000019189	-0.186857288923148	-0.219618346577577	-0.318958169349044	0.00875835971324532	0.0530962877535917
ENSMUSG00000030779	0.0568253540079682	0.0897719954474489	0.256912713746992	0.131863746558747	0.0456372215587753
ENSMUSG00000000581	0.0960476794926742	0.104715135685761	0.122933616754429	0.0208096145539483	0.0719685955853944
ENSMUSG00000030707	-0.0991217096998528	-0.0480448381351043	-0.321231233020441	-0.136089376774065	-0.358805250477031
ENSMUSG00000036023	0.0991745546596832	-0.0704777371676196	0.0649000019606419	0.0750472348473054	0.0643890476382606
ENSMUSG00000038039	0.048560256566328	0.0642525357553735	0.0540174134162486	0.0506695916582744	0.193826118407732
ENSMUSG00000107275	0.048560256566328	0.0642525357553735	0.0540174134162486	0.0506695916582744	0.193826118407732
ENSMUSG00000020091	-0.161367863629981	-0.0267016857081613	0.156527385077191	-0.0706447927298676	-0.167100894024394
ENSMUSG00000021945	0.0760993085152951	-0.0116718110207011	0.0803193029078786	0.230152530308516	0.387525074609466
ENSMUSG00000056413	0.0668574299987928	0.159760398170487	0.115383339245207	-0.27219008813555	-0.924285720353658
ENSMUSG00000030929	-0.108577007760015	-0.0943480130390577	-0.0565983148966795	-0.210870640956214	0.0115775513522773
ENSMUSG00000059883	0.114001032101618	0.0182746343635458	0.128450824604996	-0.0878064541510324	-0.141710720402646
ENSMUSG00000024515	0.19055197630749	-0.0866024218801999	-0.109389724436408	0.040654761440622	0.0342497774498071
ENSMUSG00000034266	-0.161255169310844	-0.135472047886795	-0.215132169036975	0.114078261082683	0.272150606478477
ENSMUSG00000034723	-0.0369073909509521	-0.154433500356104	0.224750607948853	0.39818486583772	0.3320206103039
ENSMUSG00000060181	0.351907612763412	0.159789542217583	0.726422613392508	-0.354479651419891	-0.213608964796795
ENSMUSG00000018507	0.0527465856091829	0.0343316412717491	0.13569099260147	-0.0256987514637447	-0.387897035026818
ENSMUSG00000009630	0.0366163691227875	-0.0410730429112477	0.237473375291293	0.123257093343546	0.12996932241959
ENSMUSG00000009863	0.0665726527097074	0.057069200318926	-0.0547751134836551	-0.0149073908791685	0.0061199779441072
ENSMUSG00000039307	-0.183452821198382	-0.174770603620852	0.419990610897483	0.114847273512028	-0.143351336253625
ENSMUSG00000079598	-0.283744725742637	-0.307131081482317	0.0218167671167834	0.0656247496256528	0.305571677732708
ENSMUSG00000059878	-0.00338947150339543	0.117854963639195	-0.13687159863201	0.107331710771134	0.0754267369249176
ENSMUSG00000025137	-0.184385565642581	-0.0208110197302289	-0.143410661984331	-0.174370644192176	-0.378992699672773
ENSMUSG00000040345	-0.012981320405877	0.0718818671045431	-0.00659725186562229	0.0480413529798912	0.0513638929120982
ENSMUSG00000049093	-0.0559374897820908	-0.311549354924735	-0.314016337666457	-0.418087416143773	-0.462822236070701
ENSMUSG00000039834	-0.183426516072225	0.00577513811346906	-0.24197598904939	-0.276044254824205	-0.572038365537636
ENSMUSG00000057230	-0.0993248665664934	-0.103704500424233	-0.104653724637207	0.0824125183383356	-0.23258295606737
ENSMUSG00000023977	0.000588955968226408	0.0715139298084646	0.107395334078613	0.0528496254666239	0.0767052249032033
ENSMUSG00000028756	-0.0176095734943735	-0.0244428591026604	-0.167339277880842	-0.117467585917561	-0.0401123604084908
ENSMUSG00000068290	-0.044556357373449	-0.08130003411389	0.00164518529502133	-0.0679069671511471	-0.000999162570143515
ENSMUSG00000073139	-0.0316589139781743	-0.128111582783862	-0.327972744433486	-0.115031935041605	-0.144562570882456
ENSMUSG00000001229	-0.182771933329389	-0.107609470428561	-0.318105371582144	-0.213574223452617	-0.580420835174453
ENSMUSG00000033906	0.398330943267377	0.2350761912693	0.454545891435908	-0.132098974832166	-0.596158620649806
ENSMUSG00000038546	0.0328102778810991	-0.00443786604862287	-0.0213314697397616	0.108324847962262	0.48903447349664
ENSMUSG00000043740	-0.220457187359555	-0.136379220705995	-0.518441470950255	-0.0163397127691819	0.097392327063018
ENSMUSG00000026784	-0.137121138052791	-0.108950543195731	-0.0323662978364733	-0.316561879076384	-0.390667318935854
ENSMUSG00000037337	-0.0261410829678544	-0.0378549671907588	-0.150372609117891	-0.156853172815554	-0.487120795020001
ENSMUSG00000020648	-0.280796001073859	0.0133877586447197	-0.013095970868944	0.0904078443607565	-0.0775198158990221
ENSMUSG00000028015	0.191646622686063	-0.155040322424357	0.354744925119248	0.196546717857966	0.0208988035329352
ENSMUSG00000007030	0.423186582982812	0.721362672791426	1.03353136151364	0.571964021885183	0.494706793114259
ENSMUSG00000015243	0.222070126524214	-0.0688819086164886	0.383774712428089	0.363424878325126	0.235322988350948
ENSMUSG00000013662	0.113612685020954	0.0637465470517592	-0.112579594484985	-0.045030857454383	-0.166671096277801
ENSMUSG00000026608	-0.0361318399605062	0.279455395293066	0.213817913347227	0.134226317289813	0.125677005283848
ENSMUSG00000000266	0.311719211743705	0.611968698329295	0.583753165082646	-0.370274861068768	-0.444013986830887
ENSMUSG00000020654	-0.409818232152695	-0.758075930329879	-0.743822072549374	-0.313377064617733	-0.466568214652099
ENSMUSG00000021311	-0.0688895543017702	0.0299992369249287	-0.225487102950584	-0.133352795902581	-0.0910026456679424
ENSMUSG00000022774	-0.0589749200797833	-0.0907934845617157	0.0221738934816674	-0.115597412996084	0.0215836369327493
ENSMUSG00000021794	0.0566579298165428	0.0828443279566174	0.0289536048444229	-0.0422339918500131	0.0142688404391748
ENSMUSG00000046861	-0.158166269813342	-0.181116810471585	-0.0268883609333175	-0.0451810902499096	-0.618695859280571
ENSMUSG00000057058	0.0167959161757208	-0.0249053953520746	-0.0540884341619141	0.0687421337974457	0.223325415252926
ENSMUSG00000070858	-0.789635088121693	-0.406905700502206	-0.607369230870429	-0.557682410252352	-0.534169979424375
ENSMUSG00000029446	-0.153675455416581	0.0169292049255095	0.0195630411462052	-0.0450350236454413	-0.12380894381217
ENSMUSG00000029699	0.268605490261367	0.329691429360017	-0.153094423972497	0.145301026770434	0.106812805061438
ENSMUSG00000070003	-0.326861778892311	-0.256171891212568	-0.221247615324516	-0.351917688257914	-0.296406367525016
ENSMUSG00000027646	-0.341795362284451	-0.431384711646962	0.014337075258867	-0.234937806350972	-0.287288238001671
ENSMUSG00000002617	0.0153402496632022	0.123928499823985	0.193105550770874	0.155800042156973	-0.228666062809059
ENSMUSG00000054723	-0.220436089601656	-0.549467498614016	-0.67060280874049	0.0154240518825202	0.531190349305499
ENSMUSG00000026426	0.0957985708005039	0.0272456007744224	0.312513632452207	0.12856639064142	0.0723818315131056
ENSMUSG00000049583	-0.147182280619993	0.101353149872122	0.392815514863608	-0.387996502222033	-0.484176701555591
ENSMUSG00000023456	-0.247716123559165	-0.300599817810706	-0.309589162065485	-0.0891895769964684	-0.000543369519117949
ENSMUSG00000034471	-0.218925627235215	-0.339433817452366	-0.247607502311112	-0.645490078172737	-0.209623633168089
ENSMUSG00000059013	0.226526243919263	0.281261051728946	0.127829070610299	0.0271684614361073	-0.472829984020188
ENSMUSG00000025316	-0.264465432156297	-0.0746093097188948	-0.362590288691929	-0.0321746093757208	0.103244474738827
ENSMUSG00000040025	0.186986836136781	0.122799291563297	-0.134182884585564	0.186151823050044	0.025907773373622
ENSMUSG00000022472	-0.196067610012568	-0.192467943578985	-0.193843073383986	-0.092088950435117	-0.0529645582932583
ENSMUSG00000022833	-0.0112985417331697	0.267951003441124	-0.0775619625539971	0.0305089008017982	-0.0628465499129771
ENSMUSG00000026643	-0.00832105065004859	-0.00541895783704978	0.00591615199974761	0.105105673135475	-0.0321712942106098
ENSMUSG00000044957	0.19828952925201	0.327469539211905	0.325309516440945	-0.111358233101797	0.0925333781546137
ENSMUSG00000071203	0.35908187973378	0.80875570682699	0.645690587113344	0.433125864906782	0.191251713358379
ENSMUSG00000002221	-0.275651939603959	-0.205423897367859	-0.315602338745565	-0.249925634948971	-0.0878956244634937
ENSMUSG00000001666	0.367777694414827	0.429794406934357	0.212465583593251	-0.112944624456347	-0.232015942245477
ENSMUSG00000025007	-0.27137091715583	-0.207209663128281	-0.418220720541065	0.0566715630884504	-0.048388240958087
ENSMUSG00000049734	0.26654531400308	0.419719007745893	0.0348285783516731	0.0437572661228686	0.182943056248753
ENSMUSG00000031954	-0.0139720883068105	-0.273316417308565	-0.0424184412671945	-0.0184214662914748	0.11373941661688
ENSMUSG00000037725	0.238636126395211	0.102823587802931	0.0324401774803797	0.189283466175965	0.372790400376437
ENSMUSG00000055013	-0.692307324387773	-0.174705427351175	-0.237876193226874	0.332903537214517	-0.081142914161553
ENSMUSG00000024645	-0.171633309916725	-0.276896197866907	-0.249194623181008	-0.165219947369695	0.0425854208773244
ENSMUSG00000034308	-0.275278588679065	-0.245278924120959	0.173958090103704	0.39885777348673	0.0264096832536067
ENSMUSG00000029217	-0.523153613206661	-0.405806790112963	-0.306031924277245	0.00283591114716286	0.164747895926512
ENSMUSG00000049864	-0.154110371500121	0.466459565382361	0.705242626453423	0.82556663506211	0.576871444280621
ENSMUSG00000020017	-0.106206750001627	-0.687193350419117	0.534233095499154	-0.278085065499701	0.394944075530845
ENSMUSG00000022641	0.11454720165454	0.0243913498770018	0.12202682478093	0.308123615694547	0.362290168680205
ENSMUSG00000044768	-0.233414314805098	-0.108548475611323	0.147185305712678	-0.0184862991456185	0.0949812835615703
ENSMUSG00000062232	0.13613731101554	-0.161434664448418	0.565903629084676	0.0914199485832658	-0.308021678896569
ENSMUSG00000020284	-0.0473957239000339	-0.0943587978484656	0.183494355737019	0.0371957388745034	0.0859535469229012
ENSMUSG00000040813	0.103893711778145	0.0719430558346675	-0.010253200324815	-0.0650279891468283	-0.30047381001603
ENSMUSG00000010142	0.406663859887313	0.402259127861558	0.0381236429718972	-0.217035125875679	-0.795251746102869
ENSMUSG00000018379	-0.0734888107532155	-0.160680924347438	-0.0828632307350423	-0.0451564795645431	-0.000330377789210292
ENSMUSG00000098301	-0.0734888107532155	-0.160680924347438	-0.0828632307350423	-0.0451564795645431	-0.000330377789210292
ENSMUSG00000079685	0.547029457990311	0.200781030108047	0.451123398816581	0.0577914812890689	-0.0870820019070503
ENSMUSG00000096805	-0.531573299784395	-0.428219000702301	-0.495760586182384	-0.606873434764132	-0.701975022951676
ENSMUSG00000033111	0.0495482005545699	-0.115344491972054	-0.0168311494268348	0.037140385526725	0.183733912937378
ENSMUSG00000066684	0.196653194324868	0.366454375172911	0.578586244774108	-0.122476412222306	-0.74513801724442
ENSMUSG00000032328	0.0763848625537775	0.15711516770051	0.0277106689790395	0.169635900901509	0.0802522260038464
ENSMUSG00000002058	0.204439468235956	0.295476051436982	0.412483579271192	-0.0936771798758749	0.180819446949887
ENSMUSG00000058290	0.039193700489769	-0.116628467424678	-0.377078492049818	-0.0526918581931108	-0.0248292189844489
ENSMUSG00000027715	0.0716003437665869	0.00199822970978054	-0.300188375824559	-0.027304389195926	0.0290572815765742
ENSMUSG00000034667	-0.37744510157598	-0.313448449812797	-0.312952819738878	-0.00484555860404482	-0.145788148050121
ENSMUSG00000039621	-0.224545777750313	-0.073500426971666	-0.0616751502636828	0.0404015850917127	-0.0851847483133751
ENSMUSG00000020496	-0.323438377243257	-0.211175624079715	-0.538781947471385	-0.249795438393239	-0.302044520045669
ENSMUSG00000020732	-0.251854165237571	-0.32518889410692	0.02107632108227	0.117995426873713	-0.381290521703307
ENSMUSG00000054792	-0.0701179984252375	-0.249307186413679	-0.0662918118498582	-0.0582256038403053	-0.61943572107263
ENSMUSG00000003528	-0.32139669042532	-0.456773927401433	-0.317473474040559	-0.121758841862225	-0.100913663040961
ENSMUSG00000036845	0.199736644543033	0.137400321127586	0.0519208924108558	0.078158372192797	0.101278541683652
ENSMUSG00000035173	-0.00255873505486421	0.284396332759115	0.26941985136529	0.054007969477615	-0.0184337011290931
ENSMUSG00000040102	0.0827154278421007	-0.167913106509642	-0.090226055540828	-0.110833002016819	0.011145271929336
ENSMUSG00000041272	0.0619296295402438	0.259789936814314	0.214142081239167	-0.465355644653053	0.244309020528765
ENSMUSG00000004056	-0.0533214829654307	-0.145319911298216	-0.332097049205253	-0.201016273031211	-0.162875184654704
ENSMUSG00000020402	-0.437937233817933	-0.455349121003718	-0.507320203719318	-0.0507557510720938	0.26810525529174
ENSMUSG00000024442	-0.227274287756267	-0.306801734837143	-0.250905446456683	-0.226287540120774	-0.443642501148026
ENSMUSG00000031583	0.0851613115196204	0.091190959690836	0.141090487334948	0.162694563908704	0.110736363164274
ENSMUSG00000032415	-0.153614725332886	-0.13547917968757	-0.481685409511362	0.191932086556405	0.0341091905117794
ENSMUSG00000039449	-0.0209169934448157	-0.0413442257974119	-0.215287166908485	-0.0586837647002053	-0.0153087575475357
ENSMUSG00000069808	-0.593158411153873	-0.278506005094947	-0.58723706929324	-0.117492760537227	0.237664917714814
ENSMUSG00000025485	-0.0223249871983273	-0.0846928116893936	0.175854597581507	-0.200225810946073	-0.303871395471882
ENSMUSG00000025577	-0.0416935112136604	-0.416724391416206	-0.109143294457733	-0.0709191991854074	-0.942408364735179
ENSMUSG00000030019	-0.28478878131545	-0.0884562925777898	-0.264092601186803	0.13320036404175	0.0255061691215262
ENSMUSG00000050914	-0.0290473603942107	-0.0107627870594655	0.0762923371367371	0.170742613535876	0.360646804604768
ENSMUSG00000059901	-0.276572038039248	-0.0580576894791408	-0.220238103056567	0.310239838431009	-0.375523554053256
ENSMUSG00000040557	0.0888199157458923	-0.247749752236796	-0.212336520072683	-1.05470466230365	0.813411196713393
ENSMUSG00000032359	0.761197504882201	0.432418728410676	0.189246808003825	-0.126852602498779	-0.8729807757184
ENSMUSG00000014470	-0.0646991885896001	0.172482182075203	0.0792253702062058	-0.00955673875379652	-0.132910991477831
ENSMUSG00000020831	0.101742866251524	-0.276164892529521	-0.0887351546862965	0.00103870231044075	0.292481242020492
ENSMUSG00000024830	-0.0153451133583915	0.0269419310798453	0.0406151937125002	-0.187768793232086	-0.54586015378793
ENSMUSG00000053769	0.00711785795751953	0.0565912650097459	-0.44633638368598	0.022873881167503	0.0532207980897654
ENSMUSG00000097721	-0.0153451133583915	0.0269419310798453	0.0406151937125002	-0.187768793232086	-0.54586015378793
ENSMUSG00000030747	-0.976768195641569	-0.697815788987888	-0.334487013087564	0.0823737115356527	0.242355529398879
ENSMUSG00000029501	0.128062097754478	0.08222658619493	-0.0720263249430489	0.142871406674406	0.0286626040407691
ENSMUSG00000060568	-0.33871926333113	-0.817534741787929	0.443022913990997	0.464507208391517	-0.96302247583823
ENSMUSG00000027187	-0.0942691607255398	-0.0767993474012906	-0.104809201698698	-0.0430801480433049	0.050080205102615
ENSMUSG00000019806	-0.06529209863954	-0.15129874366128	-0.199988926689476	-0.242517898669016	0.00255527337372368
ENSMUSG00000021699	0.0227023177732149	-0.0634161874538294	0.104995277608635	0.135376407183819	0.21976542186983
ENSMUSG00000033880	-0.106556046624554	-0.156765644032509	-0.314863368736506	-0.101664454888875	0.108926528541577
ENSMUSG00000034663	0.0247829271225943	-0.0805693817893524	0.178645125214671	-0.00717100336077229	0.0684642405212752
ENSMUSG00000079092	0.0453645771115693	0.0406895242341776	0	0	0
ENSMUSG00000090659	0.178321678611045	0.437667613795429	-0.277459325051008	-0.66267355704575	0.116929564787911
ENSMUSG00000090996	0.0718862153342843	0.69822484189744	0.439006880820098	-0.2487476668502	0.589486163118361
ENSMUSG00000026674	0.262249519685658	0.280944901386313	0.45546177451009	0.199189379727177	-0.0114724851007142
ENSMUSG00000038740	-0.112653623888582	0.247357898732087	-0.195367058440107	0.306362619800991	0.47750169186591
ENSMUSG00000027580	0.00338491320235106	0.132377515050993	0.152722057713437	0.0831534756053783	-0.228863090961026
ENSMUSG00000076472	-0.0748786731304114	0.162873218560086	0.0952100730706872	0.211012480297173	0.111296075576675
ENSMUSG00000107068	-0.0394280415863698	0.309249268682364	-0.293912767644536	-0.0459522850736238	0.474612647216397
[truncated: 17,707 more rows]
