# Supplementary material for: Genome-wide CRISPR Screens in T Helper Cells Reveal Pervasive Crosstalk between Activation and Differentiation
Source: Cell. 2019 Feb 7;176(4):882–896.e18. doi: 10.1016/j.cell.2018.11.044 (PMC6370901; doi:10.1016/j.cell.2018.11.044)
Supplement: Data S2. Processed Data from All the Steps of the Analysis, Related to Figure 1 [file mmc2.zip › supplemental data/overexpression/rnaseq/oe_cellcond.csv]

well	libraryid	plate	libraryname	mouse	treatment	total_reads	gene_count
A5	101	2	samp_101	3	Lrrc40dec	5140555.12425085	5140555
A6	102	2	samp_102	3	Ccdc134	4191348.3167894	4191348
A7	103	2	samp_103	3	Lrrc40	4307816.82340779	4307816
B4	112	2	samp_112	3	Pparg	5006471.82803416	5006471
C4	124	2	samp_124	3	Scara3	5450824.48283389	5450824
C6	126	2	samp_126	3	Lrrc40dec	5516424.25232295	5516424
E5	149	2	samp_149	3	Bhlhe40	4498664.13218246	4498664
F4	160	2	samp_160	3	Lrrc40	4313188.4781074	4313188
G4	172	2	samp_172	3	bfp	4932114.97763241	4932114
G5	173	2	samp_173	3	bfp	5915968.33590051	5915968
H4	184	2	samp_184	3	bfp	5636629.4970061	5636629
H5	185	2	samp_185	3	bfp	6957283.69897985	6957283
H6	186	2	samp_186	3	bfp	5100016.65913403	5100016
A2	290	4	samp_290	1	Lrrc40dec	3825263.22962714	3825263
A3	291	4	samp_291	1	Ccdc134	7049777.91839043	7049777
A4	292	4	samp_292	1	Lrrc40	6124913.7867638	6124913
B1	301	4	samp_301	1	Pparg	6700700.725048	6700700
B6	306	4	samp_306	1	Bhlhe40	4888305.11224629	4888305
C1	313	4	samp_313	1	Scara3	7490688.85740398	7490688
C3	315	4	samp_315	1	Lrrc40dec	5297495.12170052	5297495
C5	317	4	samp_317	1	Lrrc40	4998422.35819297	4998422
D2	326	4	samp_326	2	Lrrc40dec	4066616.08571742	4066616
D3	327	4	samp_327	2	Ccdc134	3699454.92227821	3699454
D4	328	4	samp_328	2	Lrrc40	3424389.37734235	3424389
E1	337	4	samp_337	2	Pparg	6566030.45477576	6566030
E6	342	4	samp_342	2	Bhlhe40	5474060.42923559	5474060
F1	349	4	samp_349	2	Scara3	327768.576794783	327768
F3	351	4	samp_351	2	Lrrc40dec	5545597.46008912	5545597
F5	353	4	samp_353	2	Lrrc40	5118793.21998202	5118793
G1	361	4	samp_361	1	bfp	5770300.94481287	5770300
G2	362	4	samp_362	1	bfp	4471760.22792333	4471760
G4	364	4	samp_364	1	bfp	6004458.66093811	6004458
G5	365	4	samp_365	1	bfp	3927643.08667311	3927643
G6	366	4	samp_366	1	bfp	5376136.92803359	5376136
H1	373	4	samp_373	2	bfp	4502934.6389303	4502934
H2	374	4	samp_374	2	bfp	5106390.65287749	5106390
H4	376	4	samp_376	2	bfp	7281471.1052172	7281471
H5	377	4	samp_377	2	bfp	4108646.7944292	4108646
H6	378	4	samp_378	2	bfp	6466015.19196813	6466015
