# Supplementary material for: Genome-wide CRISPR Screens in T Helper Cells Reveal Pervasive Crosstalk between Activation and Differentiation
Source: Cell. 2019 Feb 7;176(4):882–896.e18. doi: 10.1016/j.cell.2018.11.044 (PMC6370901; doi:10.1016/j.cell.2018.11.044)
Supplement: Data S2. Processed Data from All the Steps of the Analysis, Related to Figure 1 [file mmc2.zip › supplemental data/overexpression/rnaseq/oe_cnt.csv]

	samp_101	samp_102	samp_103	samp_112	samp_124	samp_126	samp_149	samp_160	samp_172	samp_173	samp_184	samp_185	samp_186	samp_290	samp_291	samp_292	samp_301	samp_306	samp_313	samp_315	samp_317	samp_326	samp_327	samp_328	samp_337	samp_342	samp_349	samp_351	samp_353	samp_361	samp_362	samp_364	samp_365	samp_366	samp_373	samp_374	samp_376	samp_377	samp_378
ENSMUSG00000000001	955	853	704	1025	945	1025	869	832	1028	1058	1182	1359	1003	730	1513	1217	1231	982	1302	986	1006	833	749	616	1117	1023	13	1046	965	1235	832	1180	880	1054	733	985	1488	847	1284
ENSMUSG00000000003	0	0	0	0	0	0	0	0	0	0	0	0	0	0	0	0	0	0	0	0	0	0	0	0	0	0	0	0	0	0	0	0	0	0	0	0	0	0	0
ENSMUSG00000000028	286.99995	241	236	329	266.00002	276	268	267	359	333	361	402	313.999973	191.00004	369	308.99997	321	213.00003	404	279	255.00004	227.00002	184	207.99996	412	321	5	325	382	336	235	281.99995	220	336	215	339	428	185.00003	387.99997
ENSMUSG00000000037	3.000000382	3.999997735	0	2	4.99999503	9.000000541	1	4	0	1	2	6.999992666	4.999998034	0.999999541	1	2.999994985	6.999995718	4.999997235	1.999999191	1.000000078	4.000000467	2.99999727	2.99999985	1.99999981	1.0000001983	2.999999634	0	2.99999957	11.9999991635	0.999999712	2	0	1.000000399	0	1.000000326	0	1.000000194	0	6.0000027839
ENSMUSG00000000049	0	0	0	1	0	0	0	0	0	0	0	0	0	0	1	0	0	0	0	0	0	0	0	0	0	0	0	1	0	0	0	0	0	0	0	0	0	0	0
ENSMUSG00000000056	231.99989	129.999884	152.99998	206.000022	164.000074	210.999952	187.000000654054	141.999956	187.000118	262.000037	204.00003	307.00006	195.999954	139.99998	244.000017	228	299.000011	165	257.999997	226.99999	208.9999729	135.999999	132.999901428	84.999971	281.999981	198.99998	2	207.00008	128.00004	185.9999249	162.999948	229.000027	146.0000161	183	188.00005	197.999956	290.99999	150.00004	226.99994
ENSMUSG00000000058	1	0	6.999994	0	2	0	8	4	4	0	7	2	0	6	5	2	7	4	11.999992	1	0	2	3.999995	0	1	0	0	1	2.999995	1.999995	2	10.9999973	6	4.999995	2	4.999995	2	0	0
ENSMUSG00000000078	1414.99994	1169.9989	1185.9996	1457.0013	1604.0013	1524	811.00019	889.9991	1266.9994	1283.9995	1450.9993	1791.9994	1151.99909	1396.0014	2504.9999	2251.9999	2402.9986	1226.0015	2423.0003	1650.0004	1493.00057	1080.99899	840.0004	770.00027	1624.9999	1120	38	1383.9997	1143.99954	1910.9994	1413.0004	2067.0008	1450.00078	1612.9997	895.9996	1062.9993	1850.9996	1044.0009	1634.9991
ENSMUSG00000000085	23.00000601443	12.000005	17.999992374738	18.225447	17.999994	9.999999	34.47727947637	11.00000450288	35.000003	25.99999158	24.354511284963	37.000002635931	19	12.000003	30.0999842296	11.12890441878	24.999991	8.999998	21.99999896565	21.999988	16.000005298973	8.999998425299	10	20.373218	24.00001281113	26.99999485225	2	32.999993029	23.999964873768	12.00000268	16.000003	27.109911	11.000004435154	18.00001	23.841427	16.000000172885	21.999985445	11.00000196744	38.0000020963849
ENSMUSG00000000088	1432.00014	1177.99949	1279.00091	1384.99915	1349.00116	1413.0007	1117.99993	1245.00008	1388.00082	1506.00029	1593.96375	1831.00051	1421.99996	1128.00022	1796.99978	1568.92273	1568.00053	1354.99916	2110.00057	1281.9994	1313.00109	1154.99955	890.99952	999.99963	1914.9995	1456.00052	24	1749.96886	1522.00056	1659.00093	1143.99993	1665.99953	1129.00015	1442.00077	1199.00008	1408.99915	2061.00004	1254.94542	1699.99944
ENSMUSG00000000093	0	1	0	0	0	0	0	1	0	3	0	7	0	0	0	0	0	0	0	0	0	0	0	0	0	0	0	0	0	0	0	0	0	0	0	0	0	0	0
ENSMUSG00000000094	0	0	0	0	1.0000000520176	0	0	0	0	0	0	0	0	0	0	0	2	0	0	1	1	0	0	0	0	0	1.00000036243	0	0	0	0	0	2.000000132376	2.0000000325692	1.0000000726143	0	2.0053800159728	0	0
ENSMUSG00000000103	0	0	0	0	0	0	0	0	0	0	0	0	0	0	0	0	0	0	0	0	0	0	0	0	0	0	0	0	0	0	0	0	0	0	0	0	0	0	0
ENSMUSG00000000120	2.05853	0	0	0	0	0	1.04058	0	2.04807	0	0	0	0	0	0	2.15279	0	0	1.02201	1.02025	2.0779	0	0	0	0	0	0	0	1.04106	0	1.09333	0	0	0	2.11687	0	1.05202	0	2.14886
ENSMUSG00000000125	0	0	0	0	1	0	0	4	4	0	0	4	2	1	0	0	0	0	0	1	2	0	0	0	4	2	0	3	1	2	1	2	0	0	0	4	0	2	0
ENSMUSG00000000126	0	0	0	0	0	0	0	0	2.000004	1	0	0	0	0	0	0	2	0	0	0	0	0	0	2	2	0	0	0	0	2	0	0	0	1	0	1	0	0	1
ENSMUSG00000000127	9	5	13	9	6	12	2	8	5	10	7	18	8	4	13	8	0	5	5	8	13	2	19	1	16.000001	12	0	19	23	6	3	0	11	6	13	5	10	5	10
ENSMUSG00000000131	368.293480241533	325.535866972638	274.06784425739	343.133477380678	392.233003527954	388.60562	261.755170068325	242.55538285	305.707742378323	363.831478061711	428.196348668487	512.004975588	378.332854113988	277.297654181969	480.810884465496	412.048548973223	466.060567344789	288.9523200614	508.795540064594	308.321174145599	315.107650251294	306.029874515063	236.510315060978	191.195187482026	425.045345004886	279.495922015348	9.29503	363.306042032035	308.915915398347	400.613945230735	332.862637022973	428.965069108476	263.199527776	361.969366114062	285.343622278283	294.555134019633	503.526016306712	246.286651594547	393.84161001054
ENSMUSG00000000134	54.0705570373728	57.00001	54.999987	48.99997560566	50.999996	43	33.000007545869	48.00001179659	43.000004	85.00011	77.999976111129	64.0000308316211	70.000092521475	38.999995	54.99993	78.99993005191	73.99996059071	41.99997	75.000009	46.99999	47	23.000000117062	31.000001	23	62	77.999996	3.000003	45.000001	33	55.999935	46.000019	53.00005	44.99998	87.0000570564765	56.00001234497	63.0000402253807	65.000030720882	42	83.000037347197
ENSMUSG00000000142	1	3.000002	2	6	7	9.000011	2	2	2	6	6	3.000002	5.000002	4	8	7.999999	3	2	7	5.000002	7.999997	3	5	1	3	2.000002	3	3	6.000003	8.000003	4	4.000004	1	2	4	3	9	1	5.000002
ENSMUSG00000000148	47.99998	47	36.9999974	31.00000324627	42.00002	54	15.000001	20	51.999966	64.000030781348	66.00003281191	98.0000200337829	62.00002236342	42.00001	76.99991	44.00002	62.00005	30.00001	49.000074	36.000000098062	20	26	24	42.00000216709	58.99997	47.000001	0	55.00006	47.000000105852	40.99999212423	39.000000200959	42	40.00002	85.99999	82.99996	63.00002	76.99996282898	26	75.0000150531333
ENSMUSG00000000149	13	18	25	21	24	41.8077	16	21	12	36.43768	43	36	22	16.38515	32	27	19.545957	16.728207	32.5588	15	19	23	13	22	22	29.26003	0	18	29	23	14	29	17.999997	23	18	26.000008	25	18	44.12729
ENSMUSG00000000154	0	0	0	0	0	0	0	0	0	0	0	0	0	0	0	0	0	0	0	0	1	0	2	0	0	0	0	1	0	0	0	2	0	0	0	0	0	0	0
ENSMUSG00000000157	0	0	0	0	0	0	0	0	0	0	0	0	0	0	0	0	0	0	0	0	0	0	0	0	0	0	0	0	0	0	0	0	0	0	1	0	0	0	0
ENSMUSG00000000159	2	9	3	2	10	10.000001	8	1	6.999997	8	4	7.999996	7	9	7.999997	13.000005	12	16.000002	10.999994	6.999996	5.000004	8.000001	3	5	7	5	0	3	8	23.99999312927	9.999999	13	3	6	6	5	31.0000014927	9	17
ENSMUSG00000000167	7.03756	4.0955	1	9.11801	11.10654	8.03565	15.16731	5.00181	17.140506	11	16.02941	10.06482332981	10.07513	17.0000067	12.06502	6	12.999995	9	15.00804	8.999997	15.00359	10.02179	4.06014	6	8.00101	5.06516	0	18.00159	16	8	15.15273	9.07115	9	6	8	12.00081	10.00098	11.00122	24.19214
ENSMUSG00000000168	225.99984	198.0000262	154.000019	165.000065	180.000002	203.00005	192.000057	106.000026	193.999997	253.00009	303.9998903	335.999941	182.9998796237	170.999965	308.00014	177.99997	227.0000183	155.0000723	240.999939215	168.00003	168.9999938	159.9999346	126.00008	148.000035	222.999963	246.000025749	1	240.0000521	210.0000653	223.000078	217.999999	184.9999880861	150.000023853	233.0001275	204.0000233	244.999907042913	289.99991209	107.99998666125	308.999985
ENSMUSG00000000171	1040	881	882	1033	1035	1060	1004	943	1134	1430	1263	1472	1106	793	1449	1107	1386	1144	1544	968	1046	870	788	769	1477	1387	5	1180	1120	1264	884	1185	868	1037	935	1044	1545	873	1325
ENSMUSG00000000182	0	0	0	0	0	0	1	0	0	2	1	2	0	0	0	0	2	0	0	1	2	0	0	0	0	0	0	0	0	0	0	0	0	0	0	2	0	2	1
ENSMUSG00000000183	2.24168	4.09006	2.03911	4.15019	3.03263	4.10286	1.00353	2.007	2.00648	4.0148	1.00457	2.01819	6.04579	1.00327	3.02206	2.01107	1.00647	2.00709	5.56025	2.05997	3.05157	1.01598	1.00161	3.02082	4.04136	1.00146	21.77328	4.01324	1.00651	3.01126	5.07112	3.03291	1.0038	1.00816	1.01095	3.02483	7.16008	3.0058	2.00993
ENSMUSG00000000184	5798.00124	4282.00099	4866.99991	5583.00039	5115.00025	5964.00002	4375.99873	4375.99938	5539.00076	6005.99551	6295.00664	7381.00137	5224.0002	4669.99899	7168.00238	6029.99597	6521.99329	5085.99794	7158.9886	5468.99972	5480.99976	4670.99974	3643.99869	3883.99998	7206.01197	5799.99842	205.99994	6463.00558	5629.9985	5716.99975	4771.00089	6243.00423	4242.99914	5594.99898	4284.9991	5212.99916	8081.99596	4447.00032	7535.008
ENSMUSG00000000194	269.40159	207.398644	202.622599	266.131347	242.02734	297.18755	163.82822	136.269367	201.517049	278.939094	287.0799	401.310472	230.691122	186.124677	367.587824	324.409376	323.294211	227.51922	361.37678	304.023256	217.629022	192.362442	160.6118648	148.041673	283.7144566	199.533037	13.188405	305.43725627	211.450062	247.070421	209.57334	277.310418	183.475068	253.804317	268.739466	256.595255	368.3412	137.1333003693	350.31956
ENSMUSG00000000197	3.091791	0.646123	2.0059	2.00251	3.83468	0	1	1.00712	2.00375	1.00776	1	1.19547	0	0	2.617268	1.0023	3.40172	0.622322	2.01016	3.00885	1.03238	1.00131	1.00253	1.74981	1.00593	0	0	1	0	0	1.00186	3	0	4.20389	0	4.06131	2.15838	1.00206	0
ENSMUSG00000000202	0	0	0	1	0	0	0	0	0	0	0	0	0	0	0	0	0	0	0	0	0	0	0	0	0	0	0	0	0	0	1	0	0	0	2.0000004383	0	0	0	0
ENSMUSG00000000204	1	0	1	0	1	1.22829	1	0	0	0	0	1.09018	0	0	4.16726	0	4.62443	0	3.34473	1.10722	4.44562	0	1	0	0	1.07208	1	1.13723	1.08714	2	0	0	0	0	0	0	0	0	4.09442
ENSMUSG00000000214	0	0	0	0	0	0	0	0	0	0	0	0	0	0	0	0	0	0	0	0	0	0	0	0	0	0	0	0	0	0	0	0	0	0	0	2	0	0	0
ENSMUSG00000000215	0	0	0	0	1	0	0	0	0	0	0	0	0	0	0	0	0	0	0	0	0	0	0	0	0	0	0	0	0	0	0	0	0	0	0	0	0	0	0
ENSMUSG00000000216	0	0	0	0	0	0	0	0	0	0	0	0	0	0	0	0	0	0	0	0	0	0	0	0	0	0	0	0	0	0	0	0	0	0	0	0	0	0	0
ENSMUSG00000000223	1	0	2	3.00119	3.000002	0	1	1	0	2	0	5.00161	2	1	0	3.0007	2	1.00045	1	2.00072	0	0	1.00095	0	0	3.00076	0	0	4	0	2.00086	0	3	0	0	2	3.00081	2	1
ENSMUSG00000000244	326.699947296344	318.350246500224	293.590492433323	336.93825042209	393.889913860209	456.329737564	582.016575050496	381.137981121162	468.396741282365	750.97180153276	419.769851297	739.925292378176	522.110047914983	189.2435791	454.92828281704	409.949329911516	504.940382976962	430.402479163201	563.779566482589	421.53635	450.449569870556	334.415508112127	401.939733	365.418362193572	557.108086662711	642.497757452296	14.470846	440.17416286468	361.29332946137	332.354567011731	371.442277533034	336.66950573262	252.391359697527	418.57164725183	536.255822209318	522.274238733	664.8600267	284.31578984721	591.34752023246
ENSMUSG00000000247	5.0000017	3	1	0	2	0	0	3	3	0	0	3	3	2	3.000001	0	0	1	1	3	2	1	0	1	6.000004	4	0	1	0	2	0	2	0	3	2	3	0	0	6
ENSMUSG00000000248	0	2	3.92044	0	2	1	2	3	4	0.398925	2	1.07014	1	0	0	0	0	0	2.09979	0	1	1	0	1	3.02022	1.04215	0	5.12277	2.13095	3.14384	1	0	3.61525	0	1	2.21502	3.28125	0	1.02907
ENSMUSG00000000253	3	0	4	0	0	1	1	2	1	1	1	15	3	0	10.9999976	1	2	0	4	2	1	0	2	2.9999982	2	2	0	3	2	1	1	2	1.9999979	2.9999976	0	0	5	1.999998	1
ENSMUSG00000000263	2	0	0	0	0	0	0	0	0	0	0	0	0	0	0	0	0	0	1	0	0	0	0	0	0	0	0	1	0	0	0	0	1	0	0	0	0	1	0
ENSMUSG00000000266	9.31464	0	9.999999	4	18.738706	16.11371	4.01065	3	5.054813	6.999999	11	9.50995	8.25618	9	3.999999	9.30006	17	3.020205	12.999998	4.21996	3.999999	7.088929	1	4	22.000004	2.54896	0	8.17165	1	3	9.999995	5	7.999999	6.01724	0	1	8.167133	5.11147	14.047094
ENSMUSG00000000275	129.5501847	96.84441	143.343445	144.76467	106.867887	143.162788	152.161491	136.384754016072	121.771115	128.127263	149.550848046518	239.409193	132.238349	114.074584	168.276179	162.826299709754	171.278603438343	128.292932	173.7707516864	116.172806	125.276513	107.014007	101.830565	105.94482	209.9683004668	144.238995	3.0923536	187.296994	108.946485	138.284288	110.164700892	147.48723	84.82704	152.158419	123.242006	152.593361023786	233.724707	119.87759	211.476170315747
ENSMUSG00000000276	68.29178	55.383754	30.503731	60.83271	57.40648	55.842196	53.684381	55.51664	61.78037	78.30088	83.349536	112.52737	74.02577	15.178903	74.0629	49.11752	58.02585	45.15321	71.57915	42.4485	56.5678285	42.539566	53.11429	45.64381023	77.858331	61.62668	4.52829	63.4979510280829	60.94498	71.366363	36.415754	64.3927	25.571723	63.956339	57.94434463713	66.27883	93.70538095982	47.060150012749	82.45935
ENSMUSG00000000278	297	215	289	280	203	345	258	293	270	353	284	382	344	167	355	249	230	218	380	223	228	199	256	188	351	375	1	322	273	275	244	288	200	251	261	400	488	260	365
ENSMUSG00000000282	34	9	30	22	28	29	24	26	21	36	35	45	30	24	48	40	24	23	34	33	26	26.000005	19	32	26	36	5	23	21	35	33	25.999997	15	25	31	29	36	19	40.999981
ENSMUSG00000000290	2535.0007	2027.9998717	1888.99980004104	2304.0005	2572.99985	2620.00076	1765.0001	1750.00001484724	2136.00106021476	2785.00090027748	2383.00098	3077.00052	2266.00081941155	1854.00068641047	3195.00036412798	3623.99935	4184.00092619487	2326.00041325461	3575.00001	2873.0001237	2552.0001	1890.00007	1702.999547451	1584.56755	3126.57571064254	2736.00000812	14	2679.9996	2586.9988698	2271.00044	2049.99976	2511.99978	1476.99998551	2754.99979	2310.000810636	2623.00054	3577.99982	1335.99890669	3460.99929
ENSMUSG00000000295	162.99992	182.99998	165.00002	183.99998	204.00002	196.000033	264	195.00003	229.999982	313.999978	249.00002	309.00003	325.000046	119.00001	343.99997	181.00007	230.000024	246.999958	351.000054	224.00005	207.000018	171.00002	228.00005	147.999964	303.000047	325.9999519	3	202.99996	183.999973	244.999971	216.00007	263.999863	190.000024695	189.00001	219.00011	281	360.999995	258	315.999983
ENSMUSG00000000296	0	0	0	0	0	0	0	0	0	1	0	0	0	0	0	0	0	0	1	0	0	0	0	0	0	0	0	0	0	0	0	0	0	0	0	0	2	0	0
ENSMUSG00000000301	7.000001385	7.9999901208	2.0000015464	4.999999616	11.781301344	11.9999928775	4.9999958888	8.000003	3.000000644	10.000003709	13.999997429	7.9999995	9.0000004615	9.0000054625	19.00000351	7.000001601	14.9999987722	11.0000042211	5.0000017057	6	13.0000007499122	7.999996888	6.9999953751	7.000005393	5.00000404023	4.9999969122	0	6.999998599	12.9999982719	25.0000038332	7.000000098	9.0000014402	8.9999993744	1	8.999993983	5.99999950175	4	2.0000003314	13.99999689194
ENSMUSG00000000303	0	0	0	0	2	0	0	0	1	0	1.00006	0	0	0	0	1	0	0	2	2	2	0	0	0	0	0	0	3	0	0	0	1.00006	0	0	3	0	2	0	0
ENSMUSG00000000305	0	0	0	0.505286	0	0	0	0	0	1	0	0	1	0	0	2	0	0	1	0	0	0	0	0	0	0	0	1	0	0	0	3	0	0.505286	0	0	2	0	1
ENSMUSG00000000308	5.000008	4	12.000011	3	1	13	4.000003	11	2.999999	18.000003	3	5	10.000006	0	0	2	4	7	3	3	10.000007649	5	7.000003	3.000003	14	9	1	2	1	3.0000000286082	5	5.000003	7.9999981	4	7	8.000003	9.000004235433	0	4.000005
ENSMUSG00000000317	0	3	1	1	0	0	0	0	0	0	0	0	1	0	0	0	2	1	0	5	0	0	0	0	0	0	0	2	0	1	0	0	0	1	0	0	1	3	1
ENSMUSG00000000318	1	0	0	0	0	0	0	0.448732	0	0	0	1.80701	0	0	0	0	0	0	0	0	0	0	0.872043	0	0	0	0	0	3	1	0	0	0	0	1	0	0	0	0
ENSMUSG00000000320	6.12827	9.7869	5.06802	3.48584	6.3134	5.64852	2.00018	3.00751	4.01027	4.97511	1.00098	40.08836	1.21647	0	1	2.21923	2.03671	0	7.017	2.22622	4.75127	0	0	0	6.07774	1.01202	1.01321	4.0311	2.0003	1.00852	0	1.00144	1.00148	2.03496	0	3.46125	3.2472	0	3.0297004
ENSMUSG00000000325	4.062	5.1120000230532	9.027740143004	8.01707	2.47593	2.03108	1.0159	4	0	2	2.02649	7.47858	1	3	3.01353	1	5.01144	7.24426	3.0000000380775	3.19755	2.00408	4	2	1	2	8.03084	3.00635	4.05403	2	9.094931	6.00904	8.11341	8	0	8.10511	7.006250112069	11.16282	9.01918	6
ENSMUSG00000000326	347.97593	306.98838	310.55258	383.626104	405.06483	361.13825	357.506709	333.444888	392.22526	444.52013	486.4646	486.126	361.41456	283.93689	490.96925	340.72656	431.42074	433.35126	543.05714	301.37918	347.29647	305.20786	234.49851	230.84759	506.15209	452.01084	269.0326	424.60647	369.16121	455.03631	321.83973	471.57447	353.08471	425.69167	305.94477	410.6542	507.24095	367.631958	490.45275
ENSMUSG00000000339	261.000080176864	191.00005	240.00005	234.99998	215.00003	220	152.99999	190.99996	232.999950065832	230.99995	322.00001724532	376.00004	243.00004	208.00001	306.9999923	266	271.00002	209.000021425	303	204	199.0000385713	212.999992196233	120.999975579929	113.000000021606	275.00002	247.00003	2	270	235.00004	242.999950323154	187.99997	275	179.99999	334.00003	219.99997	235.99999	352.0000444092	153.00001	283.99996
ENSMUSG00000000340	95.7477466	61.194558	68.11854	79.342945	94.2990100615698	80.9496585	81.470465163198	65.211505	80.20474	110.096202	115.10062	141.065889	92.0659	64.5791885	134.923745	92.6580859	106.029367	82.476653	118.79856	91.3084	80.9010322	68.755889	32.848586	54.429317	121.1552	82.165289	5.69364	104.060226	90.1414906	114.396408	74.196566	112.495706	78.42252	82.230603	44.3387726	84.881887	110.30188278565	74.993146	120.98726
ENSMUSG00000000346	2672	2333	1902	2619	2874	2942	2528	2439	2703	3487	2859	3765	2872	1849	4148	3393	3558	2895	4327	3119.826	2917	2399	2214	1983	3428	3256	21	3002	2866	3192	2585	3443	2116	2726	2356	2601.922	4362	2161	3807
ENSMUSG00000000355	282.00005	245.999908	215.99997	274.999982956	292.99997	278.99992	216.000001	192.9999945257	255.99999	344.99999	304.99994	414.00034	338.99999	207.0000170523	409.99997	286.00001	353.000011	272	370.99999	296.99997	267.000040877131	224.99997	197.99999778	205.99998	383.00039	314.00001283	1.999999579	372.00013	337	324	249.999948	307.00007	211.9999700133	255	263.00001	289.99994	376.000132512	263.999933097	312.00009
ENSMUSG00000000359	1	0	0	0	0	0	0	0	0	0	0	0	0	0	3	0	0	0	0	0	0	0	0	0	0	0	0	0	0	0	0	0	0	0	0	0	0	0	0
ENSMUSG00000000365	9.000005	10	1	8	4	6.00001	9.000008	3	4	12	4	12.000003	1	3	13.999994	4	2	8	3	1	2	5	5	5	6.999992	0	0	5	4	10.0000056	3.000005	11	1	5	4	1	3	4	8.000005
ENSMUSG00000000374	159.000028	108.99997	121	125.0000723	169.99993	133	89.00002	73.000058	155.999938	146.000071	222.000034	228.999999	109.9999494	74.00001	208.00004	158.999999	192.99997	95.999959	188.99999	159.0000859	113.0000796968	90.000024	75.000009	74.99994759	137.000049	154.00007	4	121.000009	139.99997	212.000002	133.999997	171.99998	110.000065	188.99999	150.999913358738	165.999927	183.00004	89	194.0000473
ENSMUSG00000000378	473.00009	359.00003	380.000028232	520.00003917	509.99991	518.99993	382.99995	354.99984095949	394.00006	563.00015	504.99998	576.999998	476.00007249008	320.99999	600.00008	583.00006	631.9995646802	418.99992	676.99929	543.0001	466.00008	413.000059	305.000061267	314.000126219998	652.00001	479.99992	5	530.000024102746	531.999916	520.99996675886	376.000104	500.999930026627	338.00007	543.99999	425.9999987	470.00036861256	683.999997	291.00012	607.999306458295
ENSMUSG00000000381	0	0	0	0	0	0	0	0	0	0	0	0	0	0	0	0	0	0	0	0	0	0	0	0	0	0	0	0	0	0	0	0	0	0	0	1	0	0	0
ENSMUSG00000000384	306.011382785155	193.444837424	187.94378205422	280.52669174653	285.825737145	267.703196122	186.226859622317	131.0484866777	309.080997443246	288.953269481901	361.701707879	444.658836706063	216.502617581379	227.096489338	406.40524625129	344.571188915848	320.548272077452	251.4040586343	388.68914494	252.63202150749	253.711901912	206.827238883332	159.17089845638	199.526763713972	372.94404108377	265.338133808	7.2003588102423	276.650427763001	248.235452946	296.4809101	206.528624115137	344.84585	242.11731174326	347.252346948667	208.858188296094	292.7574223642	377.735342562	170.813481432	413.137694503
ENSMUSG00000000385	0	0	0	0	0	0	0	0	0	0	0	1	0	0	0	0	0	0	0	0	0	0	1	0	0	0	0	0	0	0	0	0	0	0	0	0	0	0	0
ENSMUSG00000000386	36	11	8	35.0000021	23	19.61924	3	14	17	15	31.999977	71.445248	4	7	15	20.999999	8	5	21.000004	12	12	10.999995	2	7	15.000005	12	1	24.0000000125328	23	13	21	11	15	12	25	16	15.000003	9	17
ENSMUSG00000000392	2.04195	0	1.0000000876	2.00186	4.06267	1.00175	0	0	2	1.34242	1.00000040477	1	0	0	0	0	1.11649	0	2.01400336	2.01504	0	0	0	0	0	0	0	0	1.74489	0	0	1	0	0	0	0	1	0	1.0774789
ENSMUSG00000000394	1	0	0	0	0	5	0	0	0	0	0	0	0	0	0	1	0	0	0	0	0	0	0	0	0	0	0	1	0	0	0	0	0	0	0	0	0	0	0
ENSMUSG00000000399	1143.12772	868.05555	936.02106	1040.58454	1064.00944	1276.04652	1129.03139	1021.10205	1172.0851	1531.00684	1236.23337	1592.25212	1272.02951	839.9999	1562.03482	1204.1501	1329.06163	1122.00989	1544.08154	1026.99927	1131.23979	873.01753	846.00374	729.01847	1410.76841	1346.21868	5	1310.10285	1125.17056	1352.012	936.08937	1345.17096	868.10799	1175.0153	941.01805	1072.01323	1710.04188	1077.02908	1510.1495
ENSMUSG00000000402	1.0047	0	0	1.00374	3.01309	1.00785	0	0	0	5.02214	1.00521	0	1.00416	0	4.00987	0	0	0	0	5.01646	6.01891	3.00645	0	0	2.01184	1.00701	0	4.01101	1.00502	4.01427	0	0	1.00546	1.00484	1.00352	1.00191	3.01155	1.00608	1.00536
ENSMUSG00000000409	3912.00028879	3421.000540434	2857.000023006	3586.9995315698	4542.00189	4152.00391017468	3839.9996	2993.00054012663	4282.99981	5118.99774	5059.006807702	5849.00548364273	4129.99977713	3030.00070007759	6403.99946	5628.99677	6501.00933	4126.00003	6341.01489	4766.00508039117	4046.00018	3500.000146878	2960.999346	2458.0003821	4999.9968	4516.99770493567	22.00000462416	4219.00127112	3972.00073	5096.99742	3688.00013	5205.00217773	3453.99974	4960.00243114051	3414.0005859886	4045.00114	5900.00976	2623.99999	5493.00287
ENSMUSG00000000411	0	0	0	0	0	0	0	0	0	0	0	0	0	0	0	0	1	0	0	0	0	0	0	0	0	0	0	0	0	0	0	0	0	0	0	0	0	0	0
ENSMUSG00000000416	0	0	0	1	0	4	0	0	2	0	0	1	0	0	0	1	0	0	0	0	0	0	0	0	0	0	0	0	3	0	0	0	1	0	0	1	1	0	0
ENSMUSG00000000420	237	200.669157	245.2957213	282.999871	332	401.99992	324	285.999990014272	290.021992	292.275747	326.99995	449.9998619	389.0176623	252.9999639	549.99992105	347.4236839	460.9997734763	443.9999062437	533.999630048523	397.99984	358.999845	267.119125151815	271.385555	227.999928	460.99993077	462.00027	8.000002	383.23446	383.320251057	453.47732	331.0881119	450.0000887	383.999823128473	422.00001	352.9999217	332.99990564	624.0000746188	313.734687	668.927676911116
ENSMUSG00000000435	1	0	0	0	0	0	0	0	0	0	0	0	0	0	0	1	0	0	0	0	0	0	0	0	1	1	0	0	0	0	1	0	0	0	0	0	0	0	0
ENSMUSG00000000439	315.506299	231.38517	246.92238	280.415316	359.96064	338.38014	267.467824	200.779337	335.7088	345.49932	331.48029	412.82786	320.26738	178.2721134	340.71984	403.56215	444.00079	214.578982	362.98871	275.45504	266.3489	217.15403	196.4587857	175.653462	377.06276	314.762319360097	1.06307	288.749003	230.1649747	289.73531	227.07732	344.18797	204.26585	312.339473	226.8663451	251.3925	405.138356	158.726818	333.949833
ENSMUSG00000000440	104.000079466	90.0000347	77.00000098	370.999895	154.00009705094	82.999930164832	48.99998330475	79.999857	118.0000395074	84.9999106963	166.000017	115.000001458704	105.999994	100.000010341008	203.999843005	150.9999523	498.9999	125.000034	204	120.9999	141.000056	62.0000021372	58.99997804398	60.9999876276	391.999917	103.999949737152	0	113.99999166	137.000011251	178.0000754	124.0000045	150.99993	117.99992	155.999944	66.999957	111.9998747	170.99998034605	105.999999	186.99987
ENSMUSG00000000441	370.5420401	321.6239713598	304.1249655	353.62883645876	401.204755767518	356.626751017882	278.540842828949	243.810448	381.1617153405	488.7086643671	441.536577157065	569.275290058783	360.77295856038	316.730121	530.155770192	396.888807163	481.0764941	302.43474	540.08131	373.54836855483	337.694151435334	267.847343942	278.5972602215	229.3465645	515.039950076657	417.86593857968	3.936929	384.58541	382.8583945175	412.282166	302.98752937	436.830553520235	262.30179	487.660396608	332.4842554694	401.65797764235	534.90029913	182.284264695335	531.0766206503
ENSMUSG00000000486	660.000418625418	623.999510476098	518.0001304325	680.9994646	692.9999125206	789.0005748831	597.99969174064	485.999636458279	716.000934	705.9996076	753.999450476488	914.0002385202	700.999552233362	490.000218120527	1044.0002517183	1060.999069388	1049.00014709846	698.999347633	1182.00070405	961.999794312858	752.9999985511	673.999913549469	577.000342027851	545.999239	1050.9993304	724.000127	11	809.000375179	715.999992429371	865.000024866052	675.000509047145	854.999330485766	497.999996793286	848.00011085454	578.000261681929	704.0005019591	1056.0002002729	436.000133677588	1149.999761291
ENSMUSG00000000489	34	28	26	37	29	39	23	16	33	42	21	34	27	12	41	25	50	22	38	44	21	15	21	21	32	24	1	34	25	26	26	29	23	39	27	44	54	18	50
ENSMUSG00000000530	343.999897248907	301.000101434596	246.999957324368	381.999994346558	427.999920738455	387.000042	298.999980976011	240.000066951455	227.999981066734	332.000011634836	178.000053735183	311.999969178966	212.999900375159	220.999977539282	546.999882937184	632.000301701607	648.000068918858	262.000060366184	500.99996949686	448.999880538018	370.99996110623	262.999791192318	273.999881361176	227.999965914512	336.000040485551	441.999977516001	9.9999960756529	284.999950790208	282.999916189743	210.000046875829	269.999961001037	287.999931954095	169.000071615189	297.000096174281	258.999951490687	315.99992065752	465.000070529253	151.000041046375	346.999857178385
ENSMUSG00000000531	3.0067	5.0159	3.27655	6.5436	4.02329	2.03106	1.04866	2.00417	2.0054	1.14528	1.13518	2.02515	1.00325	4.05917	2.27579	4.01244	1.00258	1.00279	7.48828	9.97802	0	3.00759	3.03423	2.00109	11.06823	2.00281	0	1.45306	1.00302	9.39917	3.00684	5.01379	1.85966	9.20164	5.2669	5.41873	6.85484	0	4.60051
ENSMUSG00000000532	14	15	17	9.36525	14.30135	11.81671	11	4	14	14	24	21	8	11	24	21	19	7	38	7	8	9	20.38726	5	16	14	3	18	12	10	17	20	10	26	27	16	24	8	14
ENSMUSG00000000538	22.9999980378501	16.9999998	15	23.0000022004	33.999997488764	17	15.9999984272124	16.9999990972194	13	33	28.999998	35.9999952247574	13.000001	10.9999978103402	16.9999978	18.999998055	33.00000771704	13.0000070275669	37.999994907	19.000002670136	4.9999980567248	13.0000032428926	11.00000208603	9	23.000005572696	23.999997027597	2	11.9999964	18	22.9999918057223	12.99999860948	20.0000032506099	10.9999950209688	25.0000031225597	31.9999993477574	30.0000031774569	37	17.9999951042505	26.9999900129154
ENSMUSG00000000544	0	0	0	0	0	0	0	0	0	0	0	0	0	0	1	0	0	0	0	0	0	0	0	0	0	0	0	0	0	0	0	0	0	0	0	0	0	0	0
ENSMUSG00000000552	0	0	0	0	0	2	0	1	2	1	2	1	0	0	2	1	0	0	1	0	2	3	0	0	0	1	0	1	0	0	0	0	0	2	1	1	3	0	3
ENSMUSG00000000555	18.000002771	8.000006976	11.00001148	9.999998993	10.99999764	12.999993504	8.000004616	2.000000639	11.999996137	14.9999984	11.000005479	11.999999401	6.999996203	9.999996957	12.999997209	14.00000154	10.000004724	11.999990663	15.00000589	10.999999285	8.000003408	10.000003455	16.99999572	13.00000164	18.000001492	13.99999558	1.99999941	7.999995838	8.999997195	5.999995818	8.000006822	9.00000498	12.00000457	23.00000268	11.000002751	21.999995384	9.000003288	5.999995026	23.000002881
ENSMUSG00000000560	10.75778	7.42561	8.10807	18.59104	18.48626	18.9435274	21.64333	19.46714	5.43316	15.75055	11.42689	13.54264	17.09959	10.9033	17.19649	27.25107	7.26287	8.87429	12.65906	16.43889	15.509154	8.15086	12.418745	7.49186	6.20441	10.36786	39.98257	10.91244	14.354203	14.85479	11.08509	8.58086	5.58036	10.44073	8.25295	7.73997	10.60067	19.814587	16.39812
ENSMUSG00000000561	408.14788	315.72082	273.602679	336.72954	374.68455	362.611550199171	291.813174	267.58062	336.52824	365.47637	538.82553	484.90029	334.454818756	276.66684	559.5798756	445.2326	399.72693	308.42246	503.44746	343.37537	353.94342	252.30256	224.11803	254.39273	415.55501	362.53541	7	368.884496	390.52095	510.55811	288.55655	398.27108042694	335.88971	420.16128	270.85343	381.76205	573.98145	299.85474	482.30675
ENSMUSG00000000562	81.14824	25.95531	47.207907	40.93126	86.05611	44.57597	14.862275	18.7295905	17.790869	18.136991	33.01662	46.89173	13.25374	57.759047	74.717984	108.573508	117.33432	44.78784	66.22477	60.276737	54.598986	34.15937	25.99178	18.23076	73.65779	26.954112	1	71.44257	66.16696	45.461121	26.815846	37.26586	46.2233	52.65712	31.40792	23.64594	49.41931	32.22535	57.95798
ENSMUSG00000000563	2932.28672	2246.67559	2410.42354	2904.82893	3101.49494	3038.32529	2125.55962	2373.95374	2460.20829	2857.65478001215	2895.12768	3424.87188	2508.53222781842	2473.28211312	4163.12356	3757.76666	3640.7445	2464.576498	4266.64302	3076.49705	2890.59443	2355.69699	1762.25056	1736.43034	3732.8538	2601.60373	36	3298.11472	3019.19335	3453.95077	2337.86743	3336.1171867	2216.53765	2928.19305	2349.11003	2647.34667	3737.9998198837	2326.93304	3109.65089
ENSMUSG00000000567	2	5	1	3	2	0	0	0	1	0	0	0	0	2	0	2	2	5	0	2	2	0	0	0	2	0	2	0	0	0	0	3	2	1	0	1	0	0	0
ENSMUSG00000000568	212.12743973	149.077748077098	282.05050150078	262.239765	233.105791	257.060218474506	208.0538070186	263.070280384	215.115328	249.2129358983	246.459709149401	273.06489	251.10825344936	152.025139	277.11864	279.075885	218.0001072405	240.01212	326.355767	224.08206	262.17492	246.000056476676	197.18659	216.05403181	389.15107254583	269.035160134164	19.000003	347.0162472	253.105434860604	260.0778394432	231.172364	277.3960783	208.026884	296.0721776	214.173014	249.01612	417.279213909016	251.034090324	363.14243
ENSMUSG00000000579	141.676938	121.9932436	131.05565	174.145496	195.9807064907	195.71324	183.06313	134.51704	138.244095	209.95992	179.42069	192.5404688	212.810844	105.911247	184.55836	136.085208	172.43253	143.94237	235.4747658491	132.363273	163.106029	102.02578259655	119.74947	101.0421	180.045605	157.59417605	22.95008	152.32625	150.801664	171.81735	99.984014	193.241423599	107.57996	138.32186	153.02865093	165.13904	208.326370628116	137.94416	170.27222
ENSMUSG00000000581	527.00009	446.999929	440.00015	518.0002	499.99973	499.0008	469.00007	451.99993	489.00004	550.9992186	478.00009	581.99853	581.9997903	384.00005	620.0003861	594.99966	579.0004558	518.99986145	843.99951	528.00064	473.00072	371.99984	374.99996	328.999940035975	736.99971	468.99987	11	605.00057	516.00018651	677.99959	404.999904	616.00002	361.000021	460.000372	406.000039	396.99993	727.000358	495.99999	528.99988
ENSMUSG00000000594	2983	2771	2700	4021	4171	5221	3753	4248	3383	4358	2681	3885	3847	2367	5033	4950	5590	5367	5608	4663	4673	3550	3611	3588	4737	5084	28	3882	3881	3812	3633	3922	2446	2921	3158	3225	6009	3796	4646
ENSMUSG00000000600	755.795320117	635.381077946633	472.7747428	862.98471	1030.7588892	772.785514313	635.9361067438	576.95577706	660.07997483977	851.02495	750.43557	1093.22806	778.52449050565	328.949631	717.47215	663.14761	794.510202441472	466.09894292907	964.98119	523.26745999	694.17644	526.068774434	494.47597325621	391.25321	702.48964	659.7054	31.2524	699.640426041849	571.5885749375	522.798211229732	642.9065502517	720.044407833	382.30248	469.016008	552.32952	671.15489006958	837.22012	541.07795843	818.00047
ENSMUSG00000000605	184.0451974826	196.00001	195.9999497934	207.00005	224.00006358041	250.156038987	163.999967	143.99994342	186.9999951459	232.000096	209.000073035785	260.0000944	196.27468	134.999988	259.29516634831	255.000033	251.00018	234.999994173	317.56849	189.999983	189.0000171	219.9999397645	133.999968689	139.99992097	235.999960032664	189.165237	7	247.9998612293	172.00012	278.000045	187.999986	269.999951695	158.898193	260.3892676899	143.00012	171.865524	308.00011471783	136.293439	239.977106934
ENSMUSG00000000606	0	0	0	1	0	0	0	0	0	0	0	0	0	0	0	0	1	0	0	0	0	0	0	0	0	0	0	0	0	0	0	1	0	0	0	0	0	0	1
ENSMUSG00000000617	1	0	1	0	0	1	0	1	0	0	0	0	3	0	0	1	1	0	0	0	0	0	0	1	1	0	1	1	0	0	0	0	0	2	0	0	0	1	1
ENSMUSG00000000627	61.181908	91.750984	75.02137	30.09792	54.16397	61.2996	205.03639	50.04465	149.38211	239.89688	142.4692	221.172378	157.7205	14.02507	151.41466	37.22116	102.687761	95.1832	90.2022	50.14341	65.374861	71.33721	165.30981	61.0977	101.164858	217.5437	7.2613	52.30026	62.2147	65.283918	81.31097	79.2385	69.555	113.42409	180.42678	210.402	189.29125	103.4036	187.61427
ENSMUSG00000000628	790.9998	740.1712	630.9991	707.0001	725.0006	819.9996	791.0008	728.0005	924.9996	1038.0008	1126	1523.0008	1150.0004	593.9999	1230.0004	680.2773	1024.2139	890.9998	1148.0006	644.0004	767.1593	693.9992	661.9997	528.9994	1030.6402	883.9994	26.999996	814.0004	736.2352	988.9998	805.9994	1068.0004	723.0001	704.9988	566.0009	848	1281.0004	931.9999	1051.0001
ENSMUSG00000000631	83.120893116	67.527346	62.4980062524297	66.23904079	68.7473335	71.545707	78.31121562461	35.046778	63.30316036	90.339532601902	93.87087033	140.248714710046	67.12546386	73.961734360835	82.58280861	72.20640958	79.61554957	61.065111	116.30564734707	81.656468	48.120216264354	53.08680953	45.076996	36.075788	83.253456878999	62.01980420515	5.724764	71.56893354	65.5686331351	71.00207315	57.0959696455	83.732780308	37.74095633	92.96998416	67.807108	89.8105917615519	98.343538	41.01560442	91.43016447
ENSMUSG00000000632	1.02768	1.00019	0	1.012	1	1	0	0	0	2	2	0	1.02024	0	0	0.999995	0	0	0	0	1	0	1.01737	0	0	0	0	0	1	1	0	2	0	0	0	0	4.02122	1	0
ENSMUSG00000000673	84	70	65	48	55	55	38	73	48	102	60	100	71	39	65	55	70	34	68	50	62	75	86	41	69	99	0	90	66	30	39	19	23	24	91	91	91	38	63
ENSMUSG00000000682	2541.99945	2082.00024	2511.99958	2386.00032	2798.00023	2981.00008	2344.001	2498.99986	2356.99958	2911.106663	2397.22194	3131.00003	2386.9377	2128.72408	3545.00064	3411.00031	3782.99925	2907.268018	3862.90946	3085.83874	2868.00027	2374.00025	1862.0002	1851.0003	3663.99965	3086.00048	85	3139.99925	3081.00005	3003.00083	2404.942	3059.92767	2046.00034	3207.9997	2585.99941	2896.00127	3580.9997	2157.0005	3229.00059
ENSMUSG00000000686	3.000002	3.311174	2.18891	2	5	0	0	0.774162	2	4	2.723757	7.2673921	0	0	1.650329	1	5.946076	1.16432	1	1.247541	0	2.55045e-06	0	5	0	1	0	5.584467	6.153811	0	2	0	8.59275	5.39035	2.66989	1	2	1.338354	3.33356
ENSMUSG00000000690	0	0	0	0	0	0	0	0	0	0	0	0	0	0	0	1.00086	1.00215	0	0	0	0	0	0	1	0	0	0	0	0	0	0	0	0	0	0	0	0	0	0
ENSMUSG00000000693	12.923938	1.29524	9.93182	10.811954	3.71785	7.75796	3.45108	4.46495	5.92171	7.37247	14.54424	16.05688	9.30241	1.21009	7.057479	8.06153	3.73565	4.77646	8.23738	4.76628	3.32639	7.81209	6.93848	5.9502	9.65422	5.67911	4.73499	11.188406	7.47396	3.5444	7.87968	11.96967	7.1741	10.756301	8.56502	8.22178	8.17582	3.50528	4.90309
ENSMUSG00000000701	0	0	0	0	0	0	0	0	0	0	0	0	0	0	0	0	0	0	0	0	0	0	0	0	0	0	0	0	0	0	0	0	0	0	0	1	0	0	0
ENSMUSG00000000706	0	0	0	0	0	0	0	1.00386	0	0	0	0	1.00137	0	0	0	0	0	0	0	0	0	0	1	0	0	0	0	0	0	0	3.00737	0	0	0	0	0	1.00225	0
ENSMUSG00000000708	74.99997139	70.00005	80.99997223	94.0000644	123.0000025	77.99994	82.999952259	85.000138	76.0000056	83.000049	85.999935	83.99994	78.999872	46.0000073	71.000043	86.000058	120.999958	54.999966	91.000063	109.000045	98.9999908	51.999976	63.99995	45.9999692	70.00001636	79.9999735	2	76.000057	86.000004	71.9999852	94.0000652	112.000081824693	54.999971	94.999955	62.999904	82.0000366	115.999973	53.999958	93.7468568
ENSMUSG00000000711	159.99997	107.99995	78.408	104.68455	101.52354	117.17709	105.0001	59.00002	109.99988	158.99993	149.00005	199.00001	95.99995	97.00005	152.00009	109.99995	178.99996	63.85178	121.00002	127.99999	72.00002	72	89	50.11133	137.00004	117.98503	9	93.99999	99.99998	69.00006	64.99993	106.00004	67.99996	139.00008	124.00003	169.99995	157.00003	42	159.99996
ENSMUSG00000000724	5.01747	0	0	6.12583	1.0011	3.03128	1.00715	3.00296	3	3.02616	3.01013	1.00087	4.07216	3.1672	1.00048	1	1.06312	0	2.00155	1	3.05753	1.00075	2.02636	2	0	2.01787	1	3.00053	0	1	0	1.19464	0	1.00949	2.00132	1.56552	0	1.01062	4.01689
ENSMUSG00000000730	0	0	0	0	0	0	0	0	0	0	0	0	0	0	0	0	0	0	0	0	0	0	0	0	0	0	0	0	0	0	0	1	0	0	1.0000000083	0	0	0	0
ENSMUSG00000000731	1	0	5	0	1	0	7.64995	3.00721	6.00327	0	0	0	2.000002	0	0	0	1.50915	0	1	0	0	0	2.9999993218	1	2.7230204	5.7133	0	1.02493	0	0	0	2.01833	1.01049	1	2.9999998345	5	1.01211	1	2.0068
ENSMUSG00000000732	1	6	4	3	5	4.7888	9.00031	3	2	2	0.338733	2	4	2	6	6	5	6.56682	12.99999754	4	9	2	2	1	4	5	1	4	2	2	7	7	4	2	6	8	1	3	9
ENSMUSG00000000738	124.000075777845	90.999939699511	142.000009	146.191031	137.01795114	137.213132	123.006868	93.999965	151.232939	166.259100046755	131.025245585	181.0459689214	173.000050532	72.00004602	169.9999204	164.16256039906	208.999927049761	135.00007	178.49496723	129.21545839	100.09717	105.000088012104	85.9999810829662	85.9999263	168.595613254579	176.0000084556	7	135.999989	140.004589	129.023132	145.9999847	138.000072	119.002646	146.085382	120.3211377	177.3930760386	203.005421174749	107.00001673	224.330830675
ENSMUSG00000000739	11.79287	19.8226	12.11505	10.38093	23.83878	12.87053	12.3757	8.55866	6.32972	10.80396	7.50237	19.03783	7.80925	3.0154	8.81235	7.81334	12.654125	9.06807	14.13731	4.91955	12.87566	6.07219	13.10314	5.42779	6.21803	8.2529078869	0	5.39955	11.45344	4.52346	11.00524	14.30218	4.98459	5.87898	5.901707	8.384339	7.96444	12.98998	13.6112
ENSMUSG00000000740	7380.80495	6937.67831	7742.803645	7412.082018	8196.62571	9458.06846265	9882.011097	8552.09377	8681.940785	11482.57888	9036.44637	10247.0635669	9337.10665	5574.692789	10600.97761	9303.69267	10210.63821	8694.93899	11711.663014	8409.77839	8704.5202062	6975.1678276	7163.2169123	6605.19006	11710.6750684	11594.4016863	528.8746	9484.4524178	9041.9048427	9166.115812	6779.83699	8769.8601049	5764.5516476	8119.78969	9113.7713216	9680.04274	11871.377788	6518.88359	10384.20145
ENSMUSG00000000743	414.00026	317	352.99995	341.99997	394.00008	390.00004	312.00001	217	448.99978	526	500.99996	643.9995	390.00015	293.00001	578	430.99996	595.99929	344.99997	483.00047	362	308.00002	266.99997	291	242	495.14158	472.99969	3	406.00002	388.00001	349	313	409.99964	288.99997	519.99987	423.99972	547.99973	588.75197	189	555.99946
ENSMUSG00000000751	806.417770561502	640.00116	535.20321	805.18612	724.00028	708.212681	619.99991	510.99971	678.46128	909.99983	981.25675	1142.00022	649.2118	537.2364	983.44739	854.00031	851.153167	522.00015	766.184490062064	651.18178	609.32226561	519.00062	423.00031	481.9994666	940.25315	795.99976	7.000005	757.69267	828.99939	816.46298	533.388070014355	793.00068	558.9998481224	960.99997	707.58772	846.41129	999.00073	373.342772708	1066.75608
ENSMUSG00000000753	1285.99897	1121.00016008157	1214.99875	1151.99966	1366.00018	1826.00136	2288.0003791131	1533.0009581805	1601.000352016	2639.0004024776	1269.000542358	2033.00001020195	1852.000456231	612.99995	1327.99934	1208.00101377639	1830.99966566375	1614.0001709	1770.000091	1635.9997168053	1655.0009727726	1389.9995475	1367.00009598083	1502.9998	1769.99756	2551.00102833277	13.000002	1329.0002413926	1377.00032515014	792.00011451	1254.99999116459	1103.00012301391	644.999831	1063.9991696	1792.9991458	1852.9997307	2187.00021251769	1113.9996101591	1793.0011343
ENSMUSG00000000759	176.7402296	137.8142702	126.999943	179.551548	158.6307078	190.000083	154.115867	110.2406444	130.000077	220.01947	190.917662	262.882073	176.34714	93.999971	266.0483872	151.000051	208.001685	122.99987	216.59846605	192.19214	154.037440740298	128.999955	104.00002905	97.000023	208.00253055	196.000066	4	135.13253264	118.0276178	189.746019	129.9999332	177.669325	154.062212	183.027099	154.106890621591	172.999991	226.050338035392	106.66813227	208.03205
ENSMUSG00000000766	1	0	0	2	3	0	0	1	0	0	0	0	0	0	0	2	0	0	1	0	3	0	0	0	0	0	2	0	0	0	1	0	0	0	0	0	0	0	0
ENSMUSG00000000776	100.999958	60.0000756	69.00000268	51.0000536284	108.00002243	91.0000773	80.0000612	63.0000930315	54.00009378	62.99999609	102.99993575227	110.00007804	59.0000285223	74.00001	100.99996967	78.99997201	98.99998	71.9999713	141.99994	83.00002341	67.9999446	64.00011202	50.99999096	42.000052	103.00004734	88.0000095	3	73.99995946	58.99994479	115.99999917	73.00003427	98.99997871	72.00001904	128.000021	59.00005281	104.000055584	91.00001	63.99995011	90.00001387
ENSMUSG00000000782	15	6	15	5	8	14	88	26	17.999997	56.999955	29.000004	25	31	4	23	4	16.000004	30	13	12	17	15.000004	38.000004	15	35	58	3	15	11	16	19.999997	26	7	13.999997	39	32	26	6.999997	34
ENSMUSG00000000787	633.74249	513.496	585.226	696.99988	605.2566	686.99	417.958744	506.513	582.63492	493.046	719.52205	737.79848	541.53922	515.54231	857.883209	756.591	692.99985	666.99994	945.957543	547	544.63147	604.248	417.38302	405.000279	863.99972	563.999498	16.999996	689.704	684.202256	920.023	568.226164	913.814563	625	708.71306	391.33139	472.98783782	954.99624	698.764	875.0001
ENSMUSG00000000791	319.5261633659	181.5247782	203.021125727	198.258047	230.7729986	227.52915700429	104.53017301	113.9914798	144.50817935	176.917121	281.55878918129	324.809764	118.47279806	212.010593	308.97690809	404.88768577	386.992850742058	124.52039	273.08166846	224.94038575622	167.575225	140.68587	103.944139745116	103.501698054605	235.5639357	151.523444	2.502068	195.959998	199.010164	197.187219	166.518617	226.437724	135.51631524	367.451383122991	209.014087	279.031403	252.677879	73.3761297	286.166532
ENSMUSG00000000792	0	0	0	1	0	1	0	0	0	0	0	0	0	2	0	0	1	0	1	0	0	0	0	0	2	0	0	0	0	0	0	0	0	0	1	1	0	0	0
ENSMUSG00000000794	0	1	0	0	0	0	0	0	0	0	0	0	0	0	0	1	1	0	0	0	0	0	1	0	0	0	0	0	0	0	0	0	1	0	0	0	0	1	1
ENSMUSG00000000804	85.999977	42.999954	43.999997	58.99992455802	77.999959	70.0000044	47.000006	38.999988	36.999999	67.999994	46.000017	85.9999768	66.999986	40.999997	72.000032	51.99998359603	80.99999	65.000057	62.999949	53.000054	62.00001	50.999999	27.000003	34.999992	66.999943	71.99994718626	0	57.999936	37.000017	61.000001	46.999999	84.99993	57.00002	69.000015	33	50.000023	85.0000216553	48.999958	57.0000377
ENSMUSG00000000805	0	0	0	0	0	0	0	0	0	0	0	0	0	0	0	0	0	0	0	0	0	0	0	0	0	0	0	0	0	0	0	0	0	0	0	0	0	0	0
ENSMUSG00000000811	5	7	3	6	2	9	12	13	5	9	12	13	13	0	11	18	10	12	14	7	12	12	4	5	13.00000002143	17	0	10	5	9	9	9	11	14	14	25	32	2	11
ENSMUSG00000000817	636.999277	425.00029	366.999941	574.9989517	696.99967	509.99993	204.000014549115	338.000048	405.000295	393.999681472	460.00025	609.99976	452.000609	349.99999	749.999940042914	853.9990907	665.99959593068	356.99999	881.999979	605.0001620329	434	377.99996	317.99997336	201.9999	598.00034504648	197.000064	4	564.99999	506.999926619	551.000504766	419.99992621	641.99996	455.99991	457.000028024	263.99997	254.000015	542.99904262957	303.99991	438.9997
ENSMUSG00000000823	193	138	110	242.01137	221	136.01214	121	113	154	220.02199	187.06851	282.01036	164	131.12439	214.0103	214.03742	238.08888	133	249.99999	166	199.07985	118.08344	128.00004	133	222	142	3	166	216	207	196	233.99999	115	203	131.651145	158.99997	256.00006	118	267
ENSMUSG00000000826	388.999988518056	383.99995837959	365.999902	457.99986144016	476.000065801	472.999980227	394.999953706598	405.99994	392.0000034	523.99999	510.000000013941	622.99997047938	519.999605282	304.99992	615.00025	437.0000966834	570.000107	387.99994	651.000687096423	434.0001363669	421.000000040541	298.99993847	332.00003	283.999950465695	564.000086	465.000010268026	12.99999812	404.999988	461.00006815315	518.9998295	431.00013	574.9993767	354.999916	449.000032262895	350.0000785	484.99991151896	686.00017016028	374.000400510297	549.9999994953
ENSMUSG00000000827	464	382.000050102861	416.00001	457.999845	475.000036	530.999850047251	438.999875076	407.999967	463.99988	604.99998	488.00021	640	452.99988	334.000099297	594.00019	515.9999899	541.99993	468.00012	650.99996	480.999989	464.000061	358.000068	322.9998015	297.99996	693.99984545403	488.00019	8.0000037	589.00001703514	474.000089027	527.00003	359.999987	543.00009	360.00003	446.99994	416.00012	426	654.00001319813	327.99995	598.00011
ENSMUSG00000000838	295.28566750985	195.811766037929	214.887957123654	278.99995299777	254.742240915145	280.792808254167	167.0000128641	184.69520311709	222.11520915066	196.713791565639	246.38543720016	318.56272992867	194.337037142085	165.5757418581	298.888108916738	247.14188746224	262.237835073545	186.510907360288	310.010892953622	216.134489147	180.24483066371	179.8041702948	170.01602343916	137.049384017129	263.317845094481	181.855606869708	9.000003	262.494675468215	241.16174530083	286.13649668	175.905852596213	329.390943150463	229.574912949662	280.94194928329	195.98370245901	172.0029511	293.25299931358	154.9999749	305.00219919313
ENSMUSG00000000861	31.03428	8.002614	29.0045	31.408972	10.00502	25.354896	6.000296	32.006034	31.540962	9.0016	21.637297	16.007499	3.000596	8.000322	6.002993	13.001525	8.0040472	1.0005	17.130178	5.00241	10.166841	11.00183	8.00458	14.513467	34.011971	2.00013	1.0511	35.006929	8.00093	4.00031	3.00166	7	1	7.001553	6	21.006178	15.469956	9.00122	12.000582
ENSMUSG00000000869	1823.00007	1142.00086	1563.00036	2081.99958	2855.99976	1826.99991	1047.99971	1201.99988	1313.0016	1351.99944	1340.00082	1253.99984	1311.00037	991.99969	1402.00006	2870.99924	2385.00047	1350.99942	2457.0008	2018	1747.99917	1385.99988	629.99995	979.99895	2217.00082	948.00128	36	1676.99961	1462.99956	1597.00039	1287.99868	1368.9994	1234.00017	1761.99997	985.99976	826.99988	1348.99987	786.00045	1244.99981
ENSMUSG00000000876	210.0548	186.09033	204.65289	187.93709	231.94364	224.49973	265.53853	206.27008	224.18515	341.73315	244.8303	309.05558	264.47371	136.30366	257.73936	242.90848	345.36883	248.27049	306.515	220.483494	252.21914	155.09911	213.67896	158.81816	280.608	288.14468	9.04074	254.13312	193.99214	232.46169	172.27969	191.33979	160.68689	227.4952	188.66141	197.3869	334.8932	165.75044	276.11372
ENSMUSG00000000881	1	2	4	5.999999	4	1	7	2	3	5.000002	4	3	2	2	2	1	3	5	3	3	4	1	3	3	4	3	0	2	4	0	1	2	3	3	3	4	1	3	4
ENSMUSG00000000884	61.999970223095	59.9999228034499	61.99994375657	61.0000168480654	57.00008487473	58.0000327213467	143.00000393563	67.99997574783	86.0000503549	135.8946334275	94.92620770763	97.8705958666835	138.99999866983	31.6874890289205	93.9613803754	68.9999877911	59.00007	96.999984087597	57.9168825250813	65.933853	68.0000218639	59.8921575847463	134.855021918127	59.000027302	90.931696860912	168.87419512053	0	93.89699143243	86.7910588173232	77.999984998429	58.999964899479	67.99993301333	52.0000449872525	58.99998563	91.99996328254	102.000038730492	128.961246707751	66.999948313135	130.000006410525
ENSMUSG00000000889	0	0	0	0	0	0	0	0	0	0	0	0	0	0	0	0	0	0	0	0	0	0	0	0	0	0	0	0	0	0	0	0	0	2	0	0	0	0	0
ENSMUSG00000000901	13.19081	5.000003	11.244857	5	0	1	5.43145	4	9	7.112064	9	9.219618	4.000003	2.42089	8.198505	4.000002	3	9.31878	7	0	5	2	9.999999	0	3	8.069616	0	9.151467	0	1	2	8.000001	3	6.999999	9.000005	12.308259	16.0816861374	2	10.000003
ENSMUSG00000000902	437.82276782	351.21126	346.43217	436.9407088552	388.1387664656	469.054085	326.83906	281.17749	409.687287	460.511653	513.75354	623.89184	401.113921	308.54908	498.140705	452.61288033	466.977102	293.269876	463.88745	368.0847886431	340.57110886	270.06710975	268.60561	243.4117143	507.185537	369.219685	12.5709940627757	420.34877	396.113556	450.164593	267.07188	473.915807524	367.0332540929	456.215811	397.507503	442.452046	634.3345493	286.6977963	584.2868614
ENSMUSG00000000903	111.00007	43	79.00004	79.99996	52	104.00003	16	47	51	51	34	74.99996	29	59	45.99999	42	40	11	63.99996	64	47.00004	58.00005	41	37	152.00006	31	1	170.00005	93	27	35	22	11	30	54	101.99997	105	91.99999	66.00001
ENSMUSG00000000915	121.5799	70.92041	119.547153	133.33265	116.76735	82.1564746	45.55680962	66.4154	107.460132	109.433082	111.771002	166.390885	77.3457	93.563915	141.5020375	84.717292	137.267172	76.868502	153.6192	70.54144	79.4513	82.113205	66.044	69.8595	127.7314759812	84.581295	11.015294	129.064793	110.66288	92.715046	77.658642	105.466218	61.979944	106.892	112.202626	156.957446	158.4095	63.6476	141.06039
ENSMUSG00000000916	105.76561211	76.922139	105.792914313	126.014830973885	77.0203483327	100.6162156	121.144238	84.768294474	98.610276	163.384128	143.105469	160.70247455	89.51759902609	78.8442300320237	127.176557	130.5518867	146.450313077993	105.65582	139.0009677	96.82689	105.0349813357	98.89707751381	81.911351	59.595412	180.293016105011	114.35625	14.94373	145.4254006	135.634765	160.089718	114.25357	153.454560017992	104.256222	139.603364827	108.588419	130.80672	159.78123	75.5963601	162.098192
ENSMUSG00000000934	44	60	52	68	52	49	53	36	52	83	97	99	50	49	84	46	67	70	84	30	45	37	38	45	61	80	0	81	74	65	53	54	52	56	45	87	114	50	101
ENSMUSG00000000938	0	0	0	0	1	0	0	0	0	1	0	0	0	0	0	1	0	0	1	0	0	0	0	0	0	0	0	0	0	1	0	0	0	0	0	0	0	0	0
ENSMUSG00000000942	0	0	0	0	0	0	0	0	0	0	0	0	0	0	0	0	0	0	0	0	0	0	1	0	0	0	0	0	0	0	0	0	0	0	0	0	0	0	0
ENSMUSG00000000948	19.56961	8.59251	5.97798	25.11605	25.07887	8.53472	9.60272	23.54278	12.80433	17.78775	10.65446	9.11698	10.46546	9.61953	8.71171	9.68846	8.29934	12.12001	24.44675	14.20272	13.65554	8.50798	7.18656	9.00295	23.42167	7.072885	3.30035	17.16561	20.72076	11.0435100098639	13.67815	15.07779	8.29203	6.66466	13.64145	19.16257	24.7577	18.061795	18.9197
ENSMUSG00000000957	11.49273	4.89132	6.10514	12.311706	14.34238	2.53439	3.84596	1.340089	5.00196	7.367541	14.175376339	7.67922	4.54391	2.00073	8.14814	12.18603	6.179994	3.49075	6.35613	11.57773960484	3.472658	2	8.375285	1.00076	8.11816	3.15767	2.3726	11.11006	7.006211	3.451079	2.06922	8.62529	5.87394	6.27274	5.12625	12.12386	8.24335	6.70251	6.6771
ENSMUSG00000000958	14.999999	5	13.070293	10.00001	9.999996	17.999998	8.999996	11.000002	12.000001	1	3.000004	19.119737	14.000002	12.999997	12.999997	18.116102	25.000004	3.000003	7.000001	9	8	6	4	9.102575	16.999998	16.000001	1	25.180529	12	11.000004	7.000004	12.000001	11.999999	6	3	22.041231	26.000007	8.000003	19.0890449
ENSMUSG00000000959	182.000019023924	140	155.92971	192.99995	226.999989402	208.00004	164.000097	164.000078	199.00012	292.999974	231.99995	325.8801	175.0001025	154.00001	266.00004	224.883951	276.0000575261	202.00007	268.999968	221.99999	145.99992	155.00012	146.00005005577	128.897467	242.99998	235.00005	4.999999	222.81946	196.00009	212.99988	154.99993	219.99994	135.999962	215.000081	195.00013	229.95876	235.99998	145	226.91111
ENSMUSG00000000976	181.06601	132.1320703	133.239	149.27282	222.911325	197.32151	146.539183	118.04957	155.253811	161.803668	189.8716	255.27086	137.403146	118.8671013	166.354420193859	196.099233	216.3220891	118.150563	227.76295	161.793086	145.331974	125.044734	103.0308629	90.011725	197.800346	135.08571	5.30013	144.381185032465	151.392891	144.90201	131.080845	173.813789	113.947062	171.23971117307	131.80495	166.026149	228.16824	131.8490665	192.742809
ENSMUSG00000000982	11083	5191	8673	9894	15709	9285	1756	4316	4653	3005	8577	7056	3870	10679	9683	19780	19249	6615	14075	10500	6914	5402	2202	2826	10401	1886	97	9127	7647	9723	5616	8050	8533	11786	2619	2515	5326	3351	5412
ENSMUSG00000000983	0	0	0	0	0	0	0	0	0	0	0	0	0	0	0	0	0	0	0	0	0	0	0	0	0	0	0	0	0	0	0	0	0	0	0	0	0	0	0
ENSMUSG00000001014	7	7	7	4	12	3	14	4	12	8	2	11	14	1	10	8	5	16	5	7	8	4	4	5	12	13	1	6	3	3	4	14	4	5	4	4	11	0	13
ENSMUSG00000001016	491.02229	403.1306364	301.33706	502.58953	505.12532	518.9005864703	481.66477	390.8972	481.69482389	546.369596170833	567.45257	600.5802451	435.0842	286.95885	510.71938	409.22215	500.52361	422.8825	588.87266	391.96394	404.6720973	336.91626178301	297.79924	283.72704	636.9872873533	523.880962	27.59786	552.87134	513.75013	496.97720590421	389.5839	450.7488	296.89786	510.1299052	398.967051	436.38055	607.79601	351.5449	599.705361
ENSMUSG00000001017	636.89129313851	544.999940632449	508.99994639283	755.999628074969	713.99997824832	669.0001165	607.5529859389	561.999855267937	627.999972947598	856.99944	772.000512112529	893.8896409892	677.000384314067	470.999885344	1002.99934453829	801.99968448605	896.000433325988	627.000010062149	988.000053887687	715.999393894954	598.000106021796	475.99988527744	494.000031435246	453.000033111991	853.000669374449	734.00019	8	659.00043590911	638.632380274997	758.00066474687	591.99985924	847.000146682894	560.99992755848	795.859078045639	580.715545371093	680.999704953638	979.99974444	471.000005050107	892.000483018573
ENSMUSG00000001018	478.999360015963	449.6448795384	363.549749180079	451.133412	547.2857173	581.755567	673.0332757	518.45025067548	584.050697944127	851.9234422	532.1857423487	839.209698	730.06274	300.5149658198	685.84988827	506.722388	560.7540505	598.37267842657	689.876633141371	615.32816637521	557.102562	431.7375270142	538.43612	428.1418491	640.916206	742.31718	1	532.64684	529.450112009	573.884355	556.38732663	629.80697	362.66521986	434.887705474406	548.2712380857	605.40381570073	866.60212	507.83084555	758.8894402
ENSMUSG00000001020	19.97847	6	11	8	23.0000026	8.850243	5	7.7903768	4	2	13.5727254	12.71602	15	17	21	19.0000027	28.145455	18.76323	24.33247	23.59392	13	16.23853	9	10.9997707	28	14	2	20.5665126	25.643159	18.9999984	12.28908	25.69722	15	14.12354	19.79797	15.96449	18.7238	9.84946	21.0000026
ENSMUSG00000001021	11.011158	11.138444	12.01128	13.17879	19.26721	25.007586319	31.03784	25.05233	24.12554	40.755874	19.003594	31.51921	27.11916	13.06867	21.036948	14.015034	13.01057	34.01134	34.47811	17.021914	34.27607	17.47109	14.00282	13.049884	14.06432	51.09697	0	19.18673	22.7571500676526	28.01196	21.049368	10.07707	6.21823	20.45981	18.227534	14.36861	28.614562	23.477928	26.04456
ENSMUSG00000001023	0	0	1	0	1	0	0	0	6	0	2	1	2	0	1	0	0	2	1	0	1	0	0	1	0	1	0	3	1	0	1	0	0	0	0	1	0	0	2
ENSMUSG00000001025	934.00002	753.0002	839.9995	840.00057	1202.999	953.00061	585.99989	714.99997	768.00019	828.00029	819.0002	971.99984	801.99996	832.99978710447	1538.00045	1370.00007	1388.99973	1033.99946	1736.000095	1064.00037	972.9993	711.0001	537.99996	569.00018	1101.9992	866.000269	84.99995	845.99891	931.0008	1117.9998	874.99983	1159.99967	758.99988	1090.998618	912.9998270732	1016.00005	1262.99751	793.99991	1163.00042
ENSMUSG00000001027	5	0	2	3	2	5	0	6	1	2	3	2	1	2	1	2	2	1	1	0	2	4	0	1	3	2	0	3	8	3	0	1	0	1	3	7	5	0	3
ENSMUSG00000001029	76.0000644733	68.999996	54.00002	61.999968	77.000019	74.000071857286	50.000006	51.000012	62.00004	52.99998	71.99995	67.999982	50.000052	66.99998744	123.0000453198	93.00001	119.99997	52.999977	127.999974	83.000125	56.999982	52.9999549188794	46.000002	60.000026	119.99994	71.99999	0	91.000003	107.99995	120.00009	67.00003	119.999927	71.00001	86.999880656903	74.00003	62.999978	83.999907	51.000025	101.00001
ENSMUSG00000001034	58.0000355194357	35.0000295690574	32.0000126528207	22.000007231418	36.000003832268	32.0000028844686	21.0000043877396	17.0000050728048	36.000010031268	43.999999807327	87.0000113407353	64.999956768458	26.9999978737053	23.000001348741	54.000001449894	37.99999545353	51.000026122262	10.0000003928404	25.0000018256838	38.0000013447139	22.0000004777449	15.999994309773	19.0000064154124	20.0000020741539	36.0000027178577	33.0000078623509	1.9999967395	32.000006462754	24.9999977457539	14.9999958874385	38.999997817525	43.000005461305	20.0000058223083	42.000008058373	58.9999149458	75.9999515994525	62.999992407861	9.999999010482	73.9999756911376
ENSMUSG00000001036	71.999949435737	53.9999623291857	80.0000211226448	68.000038357677	110.000073270956	87.9999082298386	40.000021107556	42.0000475685635	46.9999799584511	60.0001046482752	83.999976293823	83.9999420975158	69.9999304851989	60.9999766268358	103.000050207712	122.000061436114	117.999984797121	46.9999837000419	81.0000079011629	98.9999889313494	51.9999901383407	44.9999823068866	35.000057389595	14.000000040653	72.0001067505574	51.9999944212047	5.00000068064	57.9999431190505	54.9999785183584	65.999985132269	46.9999457180544	49.0000401876454	63.9999119950429	70.0000169298775	30.9999936628596	69.00000321834	97.0000168679537	32.0000008980243	49.0000214965494
ENSMUSG00000001039	27.99999879197	29	30	24.99999271	24.999995336	46.00000814962	33.9999957988	19.99999792888	34	30.9999838883	49	49.999989	37.000031	25.99999729041	53.00003143171	28	34.9999960194793	26.999995	60.00007776	28.999994	30.999993	15.999997	29.999994584	19.999998	54.999994	36	3	45.000027	38.99999468103	45.999999	50.999977	44.99994	43.99994	38.999997	34.9999488172	29	47.999967	31.999995	39.999997
ENSMUSG00000001052	200.052519	185.000129	156.028357	133.0114504	127.231068	198.0217107	160.0000361	152.999941	173.041449	251.999911	204.020163	270.000094	151.0224985	121.4983	230.041007085108	172.000132	202.016032	133.999927017177	200.02172315	159.0203468	172.056236	126.999899	133.0000444	124.999918	207.032284357	202.000056	9	203.0769053	162.0000506	185.04602622	131.040627	173.907972	103.000022491298	160.99988932676	171.0857	207.0474759	237.000057	138.060976	245.06969
ENSMUSG00000001053	24	11	15	9	11	7	14	13	6	38	32	15	14	11	25	19	23.000003	19	24	11.999996	12	14	18	20	31	25	0	27	15	13	15	14	20	16	28	37.00002	41	6	21
ENSMUSG00000001054	184.00006	178.999940885511	142.000058	170.0001	177.99995	184.9998941	90.000035	145.9999792	169.99994915	149	244.999931	272	126.99996168	160.999928	260.999934	288.99991	271.999890153309	152.00006	277	178.999998	164.00006192142	150.00001423491	135.00003	110.00004	210.999949194803	192.000019	0	223.99991	155.999986	239.000033	138	216.99998	180.000130031359	260.000006836	158.999936	169.000004	260.0000816	114.999996	237.00000411
ENSMUSG00000001056	653.0011	616.0002	618.0003	828.9998	683.0002	707.0012	613.0005	606.00058	885.9999	754.0013	995	1036.9997	786.0008	558.0004	1153.0004	779.9999	759.9994	748.0001	1039.9997	562.00011	623.0008	587.0001	427	459.00059	1059.9997	818.0011	30	896.0009	842.9999	1095	628.0004932	988.0005	765.9989	854.0002	558.0001	668.0004	1097.9999	650.0005	1020.0003
ENSMUSG00000001062	27.43546191334	16.18995409497	27.3837705006	22.1202759085	33.2973598891	28.76885939512	22.2259059262	16.15800647902	21.9169803771	20.2457888093	22.42553089511	42.56458793153	36.76008926912	20.96165776423	18.63119823011	33.2345286297	28.04779738009	8.62459598066	27.89694784303	24.83679131761	25.84654676045	21.00000647205	13.6762074542	7.9999892749	35.10189003363	33.0267584369	0.371692	40.5018075661	22.0000050941	22.00309010283	27.7880879885	12.72529241772	17.13590320335	16.4540736842	29.2339188375	25.667019190986	29.6665441861	16.48044094926	30.38414117075
ENSMUSG00000001065	41.305686236	39.73049171	31.383434315	43.628496103	26.4318934	30.9686046733	27.052695285	20.2363252399	28.916139417	57.60382	53.2286761874593	65.285968839	33.5615813573	21.588311656	49.074363742	49.16081909	40.289353857	19.727556036	31.56130944	32.221882583	16.7840593602	21.03854884	20.099399124	17.773031137	20.8676321026	18.740367455	3.137676812	26.475362614	19.060778475	21.672695679	14.6179123315	28.645977327	22.8765392712	42.353947647	18.610887271	39.6660199287	38.35004	24.63869528	37.061236349
ENSMUSG00000001076	0	0	0	0	0	0	0	0	0	0	0	0	0	0	0	0	0	0	0	0	0	0	0	0	0	0	0	0	0	0	0	0	0	0	0	0	0	0	0
ENSMUSG00000001082	189.9997354599	125.99998711	159.9999848059	131.999964476114	158.00004182	175.999930828099	162.9999849	83.99998425388	142.99987618868	218.999894357541	264.9998674176	254.999921	125.999890074613	136.000121	288.999885692	214.000009065453	260.999962830607	123.99987373393	227.999882063	161.9999045	155.999966963321	164.00008366	111.999966	114.000032064342	204.00006889405	213.0000536	6	173.9999899076	169.000037	158.000002908534	154.00010997	160.999982651006	137.00008207496	296.99983579614	239.00004803678	284.999970023685	252.000068819598	98.0000047972285	249.999943
ENSMUSG00000001089	59.000022508	63.999979	30.0000024126	60.999956083	54.9999550719	65.99997807859	45.0000108422	58.9999751838	61.999962059	56.0000946	88.00002782	73.000057	62.000045439	42.000009	64.000004	36.0000267641	42.999952993	52.9999914409	76.0000176604	49.0000040175	51.9999782638	36.999998	41.999958701	31.9999964437	79.00004439	69.000017	2	73.999975925	42.000012753	57.9999590438	47.000004655	61.0000344891	47.0000254195	50.000053	46.999997	53.9999558382	82.000017	38.999996957	65.00003
ENSMUSG00000001095	0	0	0	0	0	0	2	0	0	0	0	0	0	1	0	1	0	0	0	0	0	0	0	0	0	0	0	0	0	0	0	0	0	0	0	0	0	0	0
ENSMUSG00000001098	341.262178	250.2536502	234.73245	238.248397	291.62987	280.1750699535	205.33999	181.017947	248.58047	379.1214038	409.72241	590.108234	281.595124	246.311906	369.622	429.79975	473.594822260959	230.2049	392.7492204	341.1499	291.4848	207.81942	228.923963	173.8306	291.06211	346.8056	0	329.70706	234.1583	276.49611	225.096789	319.433316991	252.5829	390.64164	290.47356	418.38893	432.67813	116.99896	410.5553
ENSMUSG00000001100	228.99873	232.48353	184.07968	238.21961	219.83775	166.77205	190.6525731	191.53535	279.13002	327.34499	305.7421776	318.17379	253.420610231698	132.3071	260.9424	208.53464	255.20593	211.96255	281.08155	172.2909	185.6022	190.59357173	149.71795108183	143.11291	323.85727	260.28877	10.68771	240.8076	235.05175	233.307699	157.4327119408	222.47297	167.45104	269.78677	234.60679	297.92843092	324.309740315928	149.13618	307.4650093
ENSMUSG00000001103	0	0	0	0	0	0	2	0	0	0	1	0	0	0	0	0	0	0	0	0	0	0	0	0	0	0	0	0	0	0	0	0	0	3	0	0	0	0	0
ENSMUSG00000001105	336.9095	240.341641028897	269.41050110087	306.210304	393.99272	311.252181	241.81053	257.69193	342.22483	277.68690146799	333.214670496953	328.6502	256.81828933	298.441710885961	479.24767953	502.77721694	423.58928	245.596879	532.78045	349.62407	288.840062374	215.37704	187.11484	198.80934	411.813635937	246.834626	25.76365	350.83530451456	290.356552	473.637166398	288.648077	389.2412593061	272.32571588	361.900880160269	228.920539	240.315044537089	385.44279934	263.113319243	365.76251
ENSMUSG00000001119	0	0	0	0	0	0	1	0	0	0	0	0	4	0	0	0	1	0	2	0	1	0	0	0	0	0	0	0	0	0	0	0	0	0	0	0	0	0	0
ENSMUSG00000001120	13.00000128	4.000003	5	8.999998	5.000007361	15.999993	9.999997401	9.00000698	8.000000382	14.000003323	19.00000714	13.000002	13.000003582	6.99999601	22.99999729	18.9999979030999	13.000002281	7.00000072	10	5	7.999999	12.9999864	10.00000162	2	9.999996443	6.999995723	0	14.00000865	18.999999361	17.99999807	5	8.000008	7.00000735	11.999999	10.999997	11.99999709	21.999992437482	8.000001	11.99999652
ENSMUSG00000001123	373	322.00001075	328.00002	304.00002	294.0000386	343	434.000000553581	321.99999302	342.99994	608.0002	398	790.0001	447.99964	222	450.0002	326.99994	433.000444	467.9997	367	346	305	288.99996	291.00001	281.999969	459	562.9999	6	451.000390020874	419.999970406	381.99998	314	375.99995	215.0000011099	406.00001	368	487.99992	561.999724	210.00004	548.0002
ENSMUSG00000001127	632.8468051	470.72117	387.623955	550.19726	598.42826	577.539329	496.579520039057	393.541677	533.36539	679.91549	651.3370743509	787.57197644677	612.595670028897	425.4684920987	701.320230026041	611.56832	762.790240024609	462.352363	788.298978	583.76148	510.577597	384.8995306	421.7461854	379.615013	713.97301816	557.99339	6.31808	591.91167	617.367882	540.1798735002	455.131017874093	556.48252	397.730186	608.3040946163	495.2627	571.06046	785.18481	373.3117762	703.049415014595
ENSMUSG00000001128	23	7	9	14.000002	13.999996	21	8	13.000001	3	8	7.000003	10.999996	8	14.000003	10.999999	11	11	6	20.999999	6.000003	16.000003	24.000005	8.999996	8.000003	34	13.999995	1	30.000003	15.999998	9	8	9	9.999999	10	10.999999	21	12.999999	4	17.999996
ENSMUSG00000001131	18	19	19	7	21	7	19	5	37.00000342138	42.0000099856	43	19	27	26	32	24	27	9	28	25	22	10	23	14	24	23	1	19	16	16	12	31	25	35	8	16	31	12	33
ENSMUSG00000001134	143.90868	140.999958	114.1906144774	134.6671848	155.0001	172.02235	150.00005	135.36213	159	158.99994	179.894498	191.415400023405	147.99994	143.051125	215.452513	161.45366	156.33476	147.231907796	218.960716	131.99994	134.714234	94.999965	105.0357	79.829094	202.999791370777	154.999933	2	172.865061	136.00005	195.67056713	125.75291	183.89752	130.9991	145.803883	135.00009	165.0000221914	199.86427	140.60112	185.3857113
ENSMUSG00000001138	34.1370105726694	13.0000050548773	41.9999997392157	25.1230805870756	35.661837499365	15.9999970674775	31.0533505443543	20.1460091264834	36.7139695718692	33.0039994524661	34.1135043625131	51.0109003225704	35.668110534867	23.9999982413681	32.6528631686705	35.1218806464017	40.007880337825	22.0000001184476	27.0308152309734	45.122940456398	34.126040433932	9.0006401612109	17.0728013013483	20.0000016439379	29.0000001209538	37.9999924160242	1.999999563243	18.0008243108138	37.9999604236553	39.6137992642648	19.9999993425057	29.9700301702583	20.0000002528974	37.9899101838062	29.0617297162636	18.0866740716041	46.0000222387928	26.0019903967733	38.8850070805674
ENSMUSG00000001143	76.3251444	56.7362	52.4833178	85.790689	68.86469828	83.047439312564	59.9964055	37.129458	65.064774	95.57628	103.214149666836	131.4154713816	82.5671719152	65.527746168	97.747261	48.505766	84.34452	54.93289427434	99.932979437	75.829541458	79.578321	50.44802	61.431714	39.004155	68.5598135	88.93499814	18.05282	99.261091	64.219066	74.86494170478	65.46563315	68.2417415256	50.597627	76.69935	91.27553	74.7286900642804	123.616644864874	41.196	95.032902508
ENSMUSG00000001150	142.99993	84.999997923	125.0001	160.000005	113.000074	132.99995	111.99997	74.000028	132.000001	143.999940212	198.000082	243.99992	115.9998908	99.000091	163.000017	160.00002	189.999911	94.999929	170	123.9999128	125.000057	76.99995	83.9999806	65.9999929	166.282078	169.0000168	5	140.0000754	105.000065	162.000023	124.000019	115.000016	94.000053	136.9999165	117.00002	127.9999959	169.00012	85.9999637	196.00007
ENSMUSG00000001151	205.000085	170.000018	189.00004	170.999934	199.00002	216.000000026976	148.00003507066	153.000034	194.999970700856	314.999948378965	254.99997	320.9999801392	185.999983	123.99997	223.000048039569	203.000063057469	246.000027093086	146.9999447	235.999960300914	168.000071	146.99995	150.000027258	157.00006	118.9999806016	252.00005872389	188.00007	7.999995	187.00006	189.000027727921	215.000018767726	165.999958988	164.000044	122.000009	210.999957	183.99998	236.999940010881	275.999926841721	120.000008	289.000037771463
ENSMUSG00000001155	0	0	0	0	0	0	0	0	0	0	1	0	0	0	0	2	0	0	0	0	0	1	0	0	0	0	0	0	0	0	0	0	2	1	0	1	0	0	1
ENSMUSG00000001156	738.00017	569.99985	543.00062	660.0006269837	681.99908	819.99959	421.00009	473.99969	506.9992275	663.99985	627.000163	709.99954	491.9999	512.99994	873.99952	1003.0004	1093.9995	625.00071	969.99955	846.99968	718.00013	456.99967	403.99995	342.00001682	622.00042	576.00018	5	563.00001	630.00004	672.000617	554.99918	873.00039	420.00044	688.99932	551.9996	612.99997	758.9987	332	621.000384
ENSMUSG00000001157	121.06899	114.80037	132.53526	119.720245	137.6895	122.24418	132.03237	116.49949	111.86913	191.10548	142.48972	237.98147	172.48862	66.16945	161.2139	118.86886	157.919466	141.92614	189.87446	174.67138	113.34314	95.44501	113.24848	88.85258	203.58589	176.46239	2.47345	165.36338	135.2024	132.5050968859	140.21241	163.877837	87.36976	145.5415	132.00985	173.98646	218.85519	112.51456	202.49375
ENSMUSG00000001158	614.00035	549.99919	538.99952	575.99957	812.9994	819.99873	666.00015	717.99995	753.99976	835.9997	668.0005	738.99988	835.99932	471.99978	933.9999	681.9997	797.0001	771.00077	989.0005	677.00062	701.00009	537.9999	494.00022	500.0002	936.001	755.99939	20	786.0005	687.99957	800.99935	571.99988	852.0002	514.00033	596.99981	545.00032	561.0008	942.0002	724.0001	819.99984
ENSMUSG00000001166	16	22	17	22.000001	31.83823	14.7163	18	15	16.000001	32.99999797	19	50.99997328	27	16.999995	39	16	19	14.999995	34	44	29.00000142986	25.55302931	17	10.000001	22	36.000000594303	1	44.828881	32	15	26	25.61778	17	27	33	32.00000019227	41.742391	19.000001	46
ENSMUSG00000001168	0	0	0	0	0	0	0	0	0	0	0	0	0	1	0	0	0	0	0	0	0	0	0	0	0	0	0	0	0	0	0	0	0	0	0	0	0	0	0
ENSMUSG00000001173	65.197102	60.43605	56.11074	48.49195	59.655789972	29.94075	41	43.72495	69	86.750864	59.903919	100.777833	72.77329	22	68.164201	60.000048	76.297925	66.959008	84.64277	37.053513	53.5225	48.047121	37	24.91337	63.363074	51.51885	0.187538	48	40.27251	63.428852482534	39.46049	47.77355	38.650071	40.789135	27.03186	73.424497	85.39830005236	48.225513	64.705065
ENSMUSG00000001175	8504	6810	7185.001	9178.0037	10013.001	9988.99808	5543	8235	8121.999	7607.0003	8476.002	9719.002	8037.999	7776.001	13481.008	12144.004	11693.999	8381	14501.99	9735	9012.999	8088.001	5175.998	6012	11729.015	7190	356.000000058518	9803.994	8946.001	12373.003	8324.999	11937.004	8104.999	9080	5478.001	6670	11457.0056	9097.999	10309.002
ENSMUSG00000001211	1271.99935	885.99871	917.999286	1235.99976	1518.00064	1362.000068	591.00039	722.9991995	868.000214	1008.999487	1048.00078	1232.999265	737.000308	939.999072	1662.001212	2074.000939	1854.0001327194	786.0006	1703.99946	1460.0009980137	1114.000591	966.000220794547	664.99992	736.000819	1575.001781	899.99962	45.000006880038	1283.0009	1134.99983	1195.00008	1039.00015	1233.99996595871	794.9995	1689.00016234634	1031.000018	1057.99989001992	1607.998768489	597.99966	1523.99953619618
ENSMUSG00000001225	2	1.64412	0	3.01354	3.00642	4.25747	2.0111	3.06233	4.01031	2.29991	5.31812	7.08648	3	1.00393	4.078	2.58134	9.35044	3.66232	4.08303	1.2372	1.923742	1.00453	3.51566	1.00356	1	0	4	4.006683	2.00782	2.0948	4.10417	1.00618	0	2.00596	1.121855	2	5.18165	6.76935	2.807381
ENSMUSG00000001227	4	1	4	0	2	8	4	3	2	3	6	5	3	1	6	0	7	4	0	2	1	2	4	1	3	10	1	5	2	3	2	1	0	4	5	8	3	3	10
ENSMUSG00000001228	492.0000466392	367.00001198726	405.9999610182	427.00022541025	379.0001447598	425.0004974109	345.999903876861	277.000031015001	415.531770038066	522.554506190695	710.988952426149	864.99965821	334.9999523957	334.000081237143	577.999238735772	461.00007948	492.999598529	312.0000436708	529.999854775	398.00003	373.000021403634	338.000113886983	310.00005601386	258.999950203384	553.44905608	483.999794027566	10.0000050697512	552.00021615	458.000563470461	503.99953398118	333.999965361	410.000120016427	360.99995679442	637.000285323723	517.999718968925	672.99950272466	664.00045939	235.000000139347	632.999114328949
ENSMUSG00000001229	126.00002	92.00007	87.0001	96.00011	82.00004	89.00005	62.00008	49.00003	75	117.99999	213.99995	143.00005	88	114.00003	159.99998	133.00005	144.99997	61	146.00007	97	75.00004	83.99996	45	51	126.0001	86	2	88.00004	86.00007	118.00005	81.00006	148.0001	84.00002	153	119	124.00002	166.00005	55	131.99998
ENSMUSG00000001240	31.4274	13.967750418397	19.69057	6.98388	29.18764	13.90186	20.63387	40.90167	19.78211	32.28097	55.9979	26.44351	6.21588	24.17581	13.96774	0	17.45968	19.91956	64.6124	20.95164	41.90314	10.4758	10.47581	10.47581	50.1735	53.37901	0	28.93548	18.16644	25.44354	17.23695	7.85044	10.47582	13.96774	18.45968	27.93547	12.59455	31.42741	47.39044
ENSMUSG00000001247	28	9	18.999996	18.999998	11.000002	12.999992	19.000002	8.999998	17.999996	35	26	17	14.999998	9	8	10	12.000006	20.000002	18.000002	15.000002	8	8	10	13.999998	26	26	0	21	13.000002	15	11.000004	18	8	12	25.999996	42.0000426	38	9.999996	39.000003
ENSMUSG00000001248	468.000059142572	336.999887915	351.00004	387.999940029669	405.999990561144	409.9999655592	336.000070013999	206.999956817	359.999960516117	446.999839152185	530.99986120569	565.999933688	297.000020182787	233.999881765738	520.9999695	446.999930012278	605.99984502829	306.999880890478	496.000116071933	355.9998295942	384.999921922134	261.99988	287.99991	245.999980304215	493.00004236141	474.999966928749	15	376.999887651	305.000049184366	320.000021610347	296.999911010181	345.000054742589	230.999837132818	543.00008467045	488.000037576891	589.000247020296	494.000056	184.000111	567.000048
ENSMUSG00000001249	0	0	0	0	2	0	0	1	0	0	3	20.9999917957	1	0	7.9999951667	2	2	0	1	4	3	0	1	0	2	0	0	0	0	0	0	0	0	1	0	2	0	2	0
ENSMUSG00000001260	0	0	0	0	0	1	0	0	1	1	0	0	0	1	0	0	0	1	0	1	0	1	0	0	0	0	0	0	0	0	0	0	0	1	0	1	1	0	0
ENSMUSG00000001270	773.99961	545.00094	628.99964	648.99983275	749.99958	849.99967	516.0006	484.00004	572.3362	735.00019	782.94226	950.00002	482.00011	616.99982	864.00013	1210.99049	1454.26573	616.00011	1028.0003600208	841.89863	654.00053	457.99953	396.99969	434.99995	846.63733	695.99963	7	644.00048	641.99997	627.9992	480.99955	669.99997	434.99969	890.99917	684.52108	834.3051	825.999103	299.67004	698.9809
ENSMUSG00000001280	147.2229	77.64367	134	129.68828	144.5391	174.9404	131.692843	99	109	152.7523	171	177.0219	130.5752	101.4287	195	135.963886	137.7994	98	153.0221	126.87593	144	115.7994	112.9043	100.7053	149.2177	112.3401	2	149.6332	119.8914	131.9751	135.9639	142.5938	110.000043	146.9169	97.79373	114.5642	236	109.293	150.9514
ENSMUSG00000001281	659.99957	677.00052	552.00041	431.00047	552	623.00094	731.00024	364.99997	836.00015	1203.99994	952.99999	1540.00085	833.00001	462.00037	1139.00046	800.00007	1103.99971	668.00014	910.99971	801.00025	680	574.99971	681.00071	458.99961	805.00076	1023.99985	5	608.00015	613.99935	636.00002	745.0006	861.99986	557	1120.00042	1064.0001	1292.99954	1449.99974	415	1322.99985
ENSMUSG00000001285	247.999870136845	213.99998108404	203.99995	273.99977286	272.999995	255.999771502302	238.000010405378	255.000029	288.00004	323.000136	298.9998987758	385.999746	261.99987	183.000014775	367.9999745	285.9998432	346.00009003041	279.00009	365.00009476	275.000026	281.999982	238.99986	192.00018	178.000014	348.999790242055	281.00001714	3	330.999990024401	300.999855268092	349.9998387253	235.000000015137	331.000040104719	195.99991557072	271.00012357	225.9999833025	275.999910103	379.00006	227.999933107836	341.00007223218
ENSMUSG00000001288	4	6.000004	5	1	1	0	8.000004	1	6.999999	19.000006	5	9	8.999997	4	7	1	10.000004	4	4.000004	14	0	6.999997	7	3	2	11.999997	0	0	3	13.999997	4	8	6	5	5	23	7	2	16
ENSMUSG00000001289	616.000108151	483.9999588344	563.000114028643	628.99999671056	715.999895	693.999866	604.00006	619.00007	593.999945014	696.999960202613	519.99996	648.5527565	559.99978	513.99995	883.99962	782.601900886498	862.99963	643.000280186	1000.000121388	769.00043912	687.9998209	493.00006	488.00006	411.999981	899.547471571942	581.999943	71.0000505	652.000000779761	621.0000635138	741.66759	518.9999743	793.00016629	442.00000018	595.999939154398	660.00009	582.99973924735	762.00011	558.00014	759.999942
ENSMUSG00000001300	1	0	2	3	1	0	2	2	2	1	2	4	3	0	4	4	2	0	3	1	1	0	3	3	1	0	0	0	0	1	3	3	0	2	1	1	1	1	1
ENSMUSG00000001305	171.38355	144.01872	148.00117	202.0319	191.04178	189.39538	201.00332	137.00488	235.09223	238.00536	313.01126	279.00845	243.01407	134.08079	277.03933	168.44654	167.00157	213.00532	285.16735	157.00001	180.11475	167.22471	114	142.00564	270.01307	234.14349	1	219.01251	213.00624	253.00004	192.00176	284.42658	231.00225	248.00332	137.00314	168.52948	309.00245	188.0013	293.22346
ENSMUSG00000001313	2	0	2	1	7	4.999995	1	1	2	0	5	7	4	1	6	1	2	8.81447	6	1	5.999998	1	2	1	3	3	0	1	5.53529	3	2	3	4.26328	2.86741	4	3	2	1	1
ENSMUSG00000001323	41.448567374053	46.992576336056	37.620604562422	57.2580419	52.922777	65.40738546	63.644269	52.3623800247734	42.67145521218	71.02884097764	92.4050198380389	76.9440482	87.70877320134	25.8071206571249	96.76320825034	77.70741303026	54.5658045666248	40.85665828624	87.2627938626491	41.761017032149	67.57255380548	55.0150099	68.0282687633	52.337069950291	82.4752603305253	34.177485531011	2.04715	91.639168319667	48.46827471364	63.891820801297	61.168886	66.76620888175	24.72102734309	39.76864748477	53.02442556067	64.2230051573	108.55312251	49.069926009456	77.247398
ENSMUSG00000001333	7.24013	6.49542	1.02859	7.16763	9.73341	1.03952	3.02668	3.3633	3.34258	5.05785	4.20413	5.16883	4.1466	2.05931	6.99073	5.16599	5.2599	7.06895	6.34829	5.06386	3.0019	2.00124	3.03668	2	8.3519	2.14984	0	11.45624	8.17531	2.02124	5.4856	2.01263	4	4.77673	3.30511	2.0313	2.21894	7.25019	6.27453
ENSMUSG00000001334	58.327	59.23207	83.1889	64.4379	81.7811	65.272	75.1757	73.5616	42.03243	60.41004	69.5598	69.2436	91.7482	55.87039	85.9169	65.02688	67.6676	65.8286	85.5491	77.281	66.5944	59.1361	43.19835	54.01311	80.6065	67.4166	196.9383	66.7727	60.66903	75.2474	44.18159	77.9517	59.55281	60.3844	53.5988	72.0531	90.0015	71.2005	79.577
ENSMUSG00000001348	692.9995489	793.0004637486	607.00009399641	824.00044557218	1006.99995933323	1151.00024842394	757.999860061618	724.9995822761	781.000163839256	1039.00042251371	716.999949032264	941.0000206796	859.99975959481	511.99974445	1370.00050432486	1327.00060738833	1489.99958758	1124.9993126556	1454.99930378692	1199.0005878	959.000242019657	827.999641283	835.999752981727	693.000286768	1073.99983605999	1187.00055038645	20.999997123166	808.999649742983	870.0003898132	813.999155264	910.000350766765	973.000111021279	530.999917757681	924.000076465407	794.999535429804	877.00127360502	1284.99970647728	618.99956629465	1089.00036027674
ENSMUSG00000001349	0	0	0	0	0	2	0	0	0	0	0	2	0	0	0	0	0	0	0	0	0	0	0	0	0	12.00001	0	0	0	3	0	0	0	0	0	0	0	4.000001	0
ENSMUSG00000001366	164.99994	119	93.99999839	123.000019	128.000092	120.999991	93.00001519	107.00009	130.000024	149.999967569059	173.999902	199.00007	106.000102	130.000005143914	180.00001	176.99997656	162.999911769	124.000012	202.99994442	124.999914	107.000018	84.999988	76.0000205	81.0000080101144	165.99998356	116.000048	3	141.999864	119.000014048	174.000058036138	105.99994	168.000036	112.999933248297	189.000132	133.999976	166.99991095549	189.9999	93.999993494814	151.9999524
ENSMUSG00000001376	146.130863	104.627072	88.13605	134.594797	158.476542	116.586447	97.662715	115.398432	127.094297	122.983362	176.734396	193.294590947766	142.791581	92.000001	206.668291	143.700006923	177.81206	119.215584	158.37703	114.53507	110.65510725936	75.812432	92.3197632	51.695614	156.4800673	109.248855	9.44122	130.5043777	128.63816	146.919342	102.0312504698	160.534753	115.434063	150.7952295	124.670453	93.6286537	208.16855760887	98.200007028749	163.0909694
ENSMUSG00000001380	674	501	449	539.886	536.659	580	454.867	456.931	635	661	758.89	869	615	503	991.923	624.983	713	526.898	776.901	499	525.907	473	376	311.8629	759.944	620	8	680	582.907	789.93	539	719.903	562.864	668.927	533	619	915.96	442.92	911.942
ENSMUSG00000001383	297.4598	285.8282	295.3119	338.0332	312.1164	365.9732	348	297.9946	349.8562	398.403	394.0026	436.528	372.8042	280.6095	485.508	381.2526	375.5467	302.4214	541.208	360.5301	346.4049	271.7296	279.7325	243.4531	435.688	412.3636	51.34872	410.4175	378	428.7799	313.3583	451.198	280.7235	370.4308	278	297.3171	505.39	330.9332	465.166
ENSMUSG00000001403	794.92756	545.17567	839.53719	860.343	839.75493	1005.696	949.11454	977.952	803.639	1157.005	961.416	1060.421	834.241	485.614	986.61474	929.161	832.229	769.02864	959.251	807.01	803.733	650.549	633.35514	579.963	1177.93549	1023.34622	30.30928	1018.208	1014.11761	882.78162	662.778	767.65639	583.539	969.12894	737.29564	857.944	1080.6396	684.583	1002.39674
ENSMUSG00000001415	124.994809	109.564018	72.6294677	126.320712	131.2806286	87.293353	61.821245	57.184975	80.40238	91.783494	114.736503	176.628799	42.2993	67.330475	93.86877	75.03299375	119.81503	41.39246571	120.873432	69.5550656	74.286404	55.247285	45.448026	41.270292	125.129573	64.28021	10.884171	91.527311	80.91919	80.411160125968	78.588609	71.632578	70.963194	140.012707384	70.45298	89.46664	116.702578	58.282938	106.889684
ENSMUSG00000001416	1622.09033918946	1247.07359	1208.036917003	1596.47589451	1482.3850629198	1465.08631100375	1304.08285165	1242.06227	1525.15541	1723.27670113226	2063.30746002936	2384.15137	1484.1192358	1368.00347	2329.73701	1755.09454008428	1805.1000220962	1520.10039	2282.13102	1362.023266331	1284.03983	1290.027819	954.199355	1021.05910693678	2188.13350923412	1756.6983	18.9999951	1880.0538318934	1743.085181	2083.04666000982	1401.02299	2045.06964425207	1426.02256701	1850.37722847	1315.67558	1515.06037087583	2212.969824021	1267.13028722	2098.09576
ENSMUSG00000001418	1047.15726	701.33831763	644.403948671072	887.420471039	907.0251913991	1011.45526	666.34696506548	538.966097880654	772.30319388	899.554020960198	965.54315	1090.5746	692.774952456579	813.0112269611	1303.49702	1420.8205341131	1407.5248227	679.71146	1285.259161	1072.90938861114	798.087978062	688.35771943363	540.583571	584.652992	1086.19389780195	825.7982047418	20.234976	930.05488798	909.927138081	1021.80241060834	758.995558988	1023.038886448	636.393662	1163.73538501	744.870510179343	948.086126306365	1326.648062653	410.186172653518	1140.69441012863
ENSMUSG00000001419	122.000082	74.999968	104.000031	100.9999598	138.00003379567	126.999959	67.0000792	74.999935179598	93.99999	107	120.00002	162.00011	90.000027	85.000038843033	156.0000031	134.9999931	181.000010072555	57.000015	130.999942	113.000105	79.0000027	70.99998670514	90.999975	53.999935	143.999923	78.00004754	13	114.000002	95.99996937	93.999991	84.00007	142.999982	63.99999965	136.99986279	106.00014	134.000058553197	156.000048	76.99998	136.000023
ENSMUSG00000001420	1	1	2	0	0.9999998	1.99999606	0	2	1	0	6.05659086	3.99999396	2	1.9999999	0	3.99999967	3	2	0	2.00000028	2	0	0	3	0	0	0	0	1	0	1	1.99999975	0	1.04464908	2.00000042	3	3.02841688	2	2
ENSMUSG00000001424	891.191232	664.217263	710.07896	674.12585	717.2862	760.22868	656.90035	602.69246	757.56795	912.06891	1037.49231	1236.46156	796.01286	621.00003	1077.61483	885.26838	1037.23927	767.00226	1076.25326	691.48947	638.00653	600	542.23291522	520.198084	1048.09722	844	18.000001	834.24426	681.05385	831.04125	696.03094	877.25622	596.00397	831.0051497	686.03602	883.163445	1145.5123482	629.63365	962.15103
ENSMUSG00000001435	26.999999	11	19	17.000004	28.999997	28.000003	15.999999	8.999999	6	12.000004	31.999981	40.000001	9	25.000002	20.000002	47	55.0000836	15	37	31.999995	21	20	13.006413	5.999998	27.9999956	15	2	25.999997	8.999998	12.005383	12.011649	26.000002	12.999997	15.999999	24	21.000011	26.999995	8	16.000004
ENSMUSG00000001436	114.9999564	166.000022210912	95.000008071833	127.00003174135	91.999939015994	108.00001171869	143.999950953647	53.000013930148	157.99990982902	258.99999149333	300.999989953	298.99998560481	129.999999987991	119.000035959736	226.999984737074	104.000072880788	150.999919985278	144.000003174745	166.999928917882	91.0000118507118	137.000008940038	111.99998049392	107.000023850561	65.00003983888	162.000040405899	244.00000002582	0	133.00004754819	120.999966763399	151.000041758283	148.00012266985	122.999916451016	143.000052783433	200.999996055414	185.00004713894	198.999910035059	240.00002245697	85.99993133	229.000001369284
ENSMUSG00000001440	983.99888	783.99899	803.00006	946.00064	956.99972	978.00042	890.00015	837.99875	947.0004	1098.99964	1112.99983	1339.99985	934.00057	711.99989	1366.99985	928.99991	1004.0005	877.00083	1292.99972	755.9997	803.99997	726.00107	745.99907	644.00039	1223.00076	1073.00049	21	976.99998	892.99848	1236.00005	828.00044	1284.00046	841.99962	880.99966	699.99998	794.00026	1336.00006	840.00002	1137.99948
ENSMUSG00000001441	410.410105336	364.65389	421.411724109649	352.723580476815	436.542458	478.706860017825	510.35920923906	325.294254	506.111553055399	679.8014568645	543.49986765	719.764917	545.42915452	308.66247	596.657545	456.81878916	702.72912	509.86796444296	626.779975	417.135935	484.9835	319.44047604	421.9669717	281.9280185	568.615981	606.822774	48.466048	408.231621	336.78828	505.03212	390.611184906065	588.4659375	339.481516	427.124829069517	388.171812	436.558614	719.0064142727	446.32504	617.563448350528
ENSMUSG00000001444	299	180	241	221	175	213	101	104	174	209	411	433	166	145	216	261	316	106	229	153	147	130	97	122	263	168	5	244	181	163	135	175	109	293	179	248	288	80	281
ENSMUSG00000001445	347.66608	306.685796	337.4375	393.343728	343.4574	447.66	298.48328	303.53299	395.65164	462.725	479.72143	554.459	374.151037503372	306.2756	547.45738	394.8760147	474.959	311.719100017046	510.9690012244	359.1808	387.9347	286.99211345	283.195307123633	236.7666	502.954	392.7425447	6.81656	378.083580152403	328.7508	371.16103	277.8782	370.9554	290.81921	446.11100116956	377.62544	399.2792	525.422	198.5306	534.98334
ENSMUSG00000001467	1548.999643	1088.80723	1078.98352	1553.85451	1671.00031	1576.00084	965.00095	1113.99995	1351.53037	1491.69641	1756.83181	2162.61455	1313.7438	1396.999132	2329.9037	2195.53807	2023.744618	1214.82832	2139.000305	1701.99983	1308.00168	1171.9999517	894.83314	870.00129	1801.68836	1283.000244786	21.999999	1655.84838	1609.65238001109	2039.00046466	1284.77394019999	1975.00019	1353.99962	1945.999931	1165.41275042664	1387.92630156779	2129.81024976442	1068.000735	1871.84833
ENSMUSG00000001472	1037.99997963017	861.00016137	1025.99985966639	968.999999850544	1000.9997234572	1158.0004119656	1033.0002442286	822.9998301	1128.99991416477	1460.99988239993	1310.00001592476	1716.99851200403	1117.00008883583	748.99997090169	1416.99928693638	1210.9998266443	1408.9998676858	963.999511905052	1602.99931296	1015.999777	1063.00039430923	744.99997007916	920.999952	711.00006595	1223.0006139922	1244.00024111	48.9999769593225	1049.99996684772	895.00010573	984.00022551196	980.000121406	1171.99972484362	739.0001203	1232.9998703055	1244.99970080471	1408.00013143	1667.99986	704.0001881154	1361.00039050883
ENSMUSG00000001473	1263.994	1060	940.133	1014	1359.856	1296	823	833.991	1037	1277.435	1375.991	1722.977	914	941	1777.147	1709.526	1975.18	1027.108	1621	1304.997	1006	916	778	656.839	1522.13	1201	3	1339.94	1210.128	1181	831	1194	938.133	1219.995	968	1320.357	1637.995	638.415	1463.442
ENSMUSG00000001482	51.3281066055783	31	26.003820049138	28.440020080864	22.0201430287776	30.0000000133636	17.1127734575695	21.0000000197198	30.0000000695239	35.2122600779025	60.2179127180971	44.0000109962254	26.4708800410777	17.0000000380557	30.0116900106897	25.0000000579273	47.2393340539772	25.018916860679	23.4343300184347	21.000004	16.9999960124881	22.0000000645566	28.00249813175	21.0254691131185	39.8110330203077	34.0000007516824	1.0000001196	18.0000000204384	11.006947	29.0023700340828	18.3767022888579	27.0024216	11.9999973	40.0040910148013	32.7979550941564	49.19377013	33.2416500104984	17.1162560230254	38
ENSMUSG00000001493	0	0	0	0	0	0	0	0	0	0	0	0	0	0	0	0	0	1	0	0	0	0	0	0	0	0	0	0	0	0	0	0	0	0	0	0	0	0	0
ENSMUSG00000001494	0	0	0	0	0	0	0	0	0	1	0	0	0	0	0	0	0	0	0	0	0	0	0	0	0	0	0	0	0	0	0	0	0	0	0	0	0	0	0
ENSMUSG00000001496	2.01584e-08	0	0	0	0	0	0	0	0	0	0	0	0	0	0	0	0	0	0	0	0	0	0	0	0	0	1.16513	1.2369	0	0	1.2063	0	0	0	0	0	0	0	0
ENSMUSG00000001497	0	0	0	2.024560382291	4.40948118999	2.019370132936	0	0	2	1.019110280725	3.224280722051	1.011220260846	0	3	0	1.569940379228	0	2	0	0	2.0341403614216	1	0	0	0	1	2.091055643	0	0	0	2.0097504703	0	1.229520292162	2.087130125439	2.025710358194	0	5.360560290863	0	0
ENSMUSG00000001504	0	1	0	0	0	0	0	0	0	0	0	0	0	0	0	0	0	0	0	0	0	0	0	0	0	0	0	0	0	0	0	0	1	0	0	0	0	0	0
ENSMUSG00000001506	112	105	86	105	112	131	84	94	77	100	101	120	97	84	141	126	117	108	131	134	122	89	68	80	109	92.000014	4	112	101	123	88	138	99	84	86	92	144	112	130
ENSMUSG00000001507	59.999940294	49.0000164709	60.0000658465	33.9999707715	43.00006651873	50.00004521923	42.99994574968	16.99999438928	45.9999750382	61.99997138	59.0000350339	87.0000565151	38.0000165138	28.000001098795	39.00003228811	54.9999979737	78.0000018847	38.00002655354	44.99999444645	68.9999541927	22.00000826593	22.00000531171	29.00000661156	17.00000039476	46.00003506842	49.0000783926	0	22.99998854015	32.99996106889	19.999999740867	27.999998389	40.0000096586	18.00000212343	66.0000552731	35.9999976565	68.00002962343	56.0000540028	15.9999999277	44.000025795171
ENSMUSG00000001508	0	0	0	0	0	0	0	0	0	0	1	0	0	0	0	0	0	0	0	0	0	0	0	0	0	0	0	0	1	0	0	0	0	0	0	0	0	0	1
ENSMUSG00000001510	0	1	0	0	0	1	0	2	0	0	0	0	0	0	0	0	0	0	0	0	0	0	0	0	0	0	0	0	0	0	0	0	0	0	0	0	0	0	1
ENSMUSG00000001517	71	87	107	74	74	127	97.8197	61	99.8732	141	96	162.00004	89	58	109	78	78	53	123.00003	64.000001	82	80	57.99998	57	121	79.7777	3	127	90	85.5394	57	76	63.000017	120.99995	102	139.00004	142	57	127.00002
ENSMUSG00000001518	102.8920018225	52.9479296	65.628294	95.9470374211514	74.882215	57.70143042755	69.3738882	51.065023	68.95125352686	103.443609	97.002614594	109.252843	63.587453	55.172632	93.864836	87.70185231102	123.756729133	67.159532	99.59452498815	71.228954	61.348648	52.939823	69.500212	44.415435	94.2057231	76.8554684894	12.569338	79.7895323	75.660775	84.485222	51.348745	97.93209062	59.353268	59.494357	73.0064168	103.628935252	100.391058	51.432355	138.024992067059
ENSMUSG00000001520	12.111610132459	4.5092	6.160239	16.6631688	14.725528	11.522629	12.512558	16.41797	16.73762	15.83415	5.39604	21.94696	15.69741	10.13863	22.21491	7.847849	19.03531	10.762729	18.11995	5.631526	16.31824	16.14956	12.07508	5.2105	29.293171	12.34961	1.00198	23.4605	13.42418	5.826683104155	3.01539	10.46676	7.885477	6.9859531	3.1242	13.23608	29.74252	7.86119	11.046072
ENSMUSG00000001521	47.27847	60.65869	33.05405	107.69327	71.48593	81.952	68.215103	59.3637041	72.826969	83.580654	72.542601	72.25225	73.230401	52.662603	73.76746	48.13099	67.647121	64.59169	103.1582	47.56216	53.915084	52.629601	59.8074596	38.203926	90.63693	61.09204	13.76181	104.165869	74.53221	85.23978	63.80914	81.8698	54.32862	41.78427	56.3452	49.7469	93.40235	89.8591	72.565107
ENSMUSG00000001524	81.999937441	84.0000058	80.9999820504165	94.0000201	101.000023653	85.9999553	96.999974	60.000007	102.999917744634	92.00002286754	143.999956409436	144.000037195	97.000037	66.999941	135.000057	92.999959	101.000004339	73.000006	127.00007881771	47.0000021	73.99998952	84.999968802783	84.00000006	67.9999860105	116.9999286914	100.999964	0	86.0001061047203	108.0000855891	81.000040683	56.99996541	102.00005026491	70.9999821	90.99994723777	74.0000055949304	120.000110036663	112.9999677276	59.0000700699419	129.9999653
ENSMUSG00000001525	10658.66249	9610.61452	9937.95471	12590.40756	10984.35502	14948.16067	14731.4909	14435.21	12004.65294	17210.75856	11372.41332	16120.30186	15068.04188	7424.31	16754.92636	13064.99246	13717.1335	13649.77	16021.23533	12697.3323	13687.76	11132.15968	10863.96979	9699.65233	15481.55841	15093.23745	103.8683	14239.74134	13043.37	13467.63706	11397.88579	13960.61126	9519.75889	10996.60384	9462.16257	11323.31885	18499.17475	12831.64324	16462.00008
ENSMUSG00000001542	404.08795558	212.356648	298.06026994536	325.424035	358.25106	352.22868	198.144342	203.8946627	251.9239762773	265.471794	277.3253195767	325.28107	248.650163	268.103763	347.337105323868	448.426306	490.724246	215.399314	421.3689724	247.202343	251.9161282335	200.49341	173.4280427	171.0008779	345.0563688	153.393562	7	316.3896925	210.05109752	296.20363	227.566147255107	298.725934	241.000005	265.811371	204.640204	243.188015	356.546715	212.128942	321.660748
ENSMUSG00000001552	15.197634	5	12.3003970200508	3.543144	13.463858	19.545871	38.367922	10.411003	19.645449	40.103216	13.922395	34.125938	13.37665	6	12.824935	12.999995	26.32461	12.300268	16.5701704003	27.650729	7.84191	6.034862	28.030974	7.861169	25.15382	43.5394748	5.67359	6.000002	21.057234	6.859005	7.63088	11.55866	7.01457	20.367631	32.2437	14.007696	29.208539	7.21736	26.882077
ENSMUSG00000001555	3	0	0	0	0	0	1	1	0	0	0	4	5	0	0	4	0	1	0	1	2	0	0	0	0	2	0	0	1	0	0	1	0	1	3	0	0	0	2
ENSMUSG00000001558	2	2	8.000002	4	6	5	7	1	6.000001	4	6	15	1	3	5	1	1	5.000001	4	2	3	6	7.000001	7.000001	1	11.000001	0	2	3	2	9.000003	1	1	2	2	5	9	0	5
ENSMUSG00000001566	0	0	0	0	0	0	0	0	0	0	0	0	0	0	0	0	0	0	0	0	0	0	0	0	0	0	0	0	0	0	0	0	0	0	0	0	0	0	0
ENSMUSG00000001569	216.11658	184.70028	181.564352	215.779677	222.59408	171.045791	134.72202	151.69223	213.79226	180.593367	275.05237	328.473411	218.90684	145.95955	259.01302	200.06371	279.82416	171.20132	246.87547	148.52929	183.292898	161.683464	119.42427	151.15715	294.9514	205.85259	16.17213	232.8105	196.15867	209.78996	169.903153	226.34553	172.187321	181.47709	135.755966	203.795087	329.69854	169.89551	243.51571
ENSMUSG00000001576	881.99959	632.00034	556.00022	917.00055	975.99976	971.99989	460.99983	548.99996	546.00006	715.00001	714.99895	878.00022	560.0001	639.00026	1187.99984	1332.00008	1185.00029	587.99999	1216.99973	986.99998	796.00001	679.99968	531.00005	496.9999	1012.00064	687.00005	9	767.00062	833.00061	727.99992	691.99994	780.0004	531.99989	830.99959	624.00017	717.00053	961.99910184318	422.00005	895.00039
ENSMUSG00000001583	1.01346	1.01218	1.71915	2.0204453	3.24048	2.03681	1.01323	3.04629	2.03875	1	0	5.09116	2.02664	0	3.05843	1.01367	5.1477	0	0	3.03624	1.06519	1.14211	0	0	2.10749	1.01002	0	3.24628	1.01063	1.02978	0	1.01297	1.0099	1.01394	1.01219	3.03924	0	3.03874	1.01176
ENSMUSG00000001588	832.00124	683.99997	675.00007	666.00041	821.0002	734.99955	677.99959	412.99983	717.99993	1082.00031	1065.99957	1411.00087	694.00022	518.9999	874.99948	854.99963	1200.99877	590.99998	929.00019	755.99907	598.99999	465.0001	511.00001	494.00003	776.99987	961.99979	14	680.00009	682.00051	606.99987	505.00011	742.99967	432.00004	1025.99903	944.00083	1110.99946	1082.00004	310.00001	1066.99993
ENSMUSG00000001604	0	2	7.0000023	3	1	2	2	3	1	0	0	0	1	0	0	1	0	1	0	2	2	0	2	1	3	2	0	4	3	4	0	0	1	1	0	1	3.000001329	0	0
ENSMUSG00000001622	0	3.289561	0	2.62942	0.500017	2.04165	0	0	0.0170703	1.528376	3.29399855	0	0.0833897	0	4.21262e-07	2.589341	0	0	1.455595	4.00418	3.63955	3.885836	0	0	3.00412	2.20937	4.37734	4.91898	0.103474	0	1.7193	0.202	2.75007	0.5837471	1.255502	0.96691	0.987284	0	4.317844
ENSMUSG00000001627	338.0000416	283.000117	271.99992	279.0001181	325.99993416	314.000132	201.000042	216.0000932	371.99997	371.999960812688	453.999920644043	487.00002	244.000093	217.000020010456	477.00008	316.999905	363.0000887	265.00001	418.000024	229.000057051998	242.00005	201.000087932	161.000024	164.000162	408.00005	324.99981	3	325.9999314482	377.00010329239	415.999947	222.0000928	398.00006	248.99998777	392.99989	258.000014	315.00004	424.00016	263.000029	364.00002
ENSMUSG00000001630	127.00007	88.00005	102.00001	103	96.99998	131.99998	111.99992	89.00003	93.999976664	197.00005	118.99995	211.83104	196.00001	91.00003	147.99998	111.99999	164.999997033	136.99994	174.00001	113	106.99998	91.9999737	90.00006	83.00002	136.99996	125.00003	2.9999955	152.99998	100.00004	136.99999	117.00005	180.00003	109.00001	118.99995	94.00003	124.99998	197.99998	117.99997	187.00003
ENSMUSG00000001632	369.74602673	349.43918017	324.132454	385.001504	352.777174	425.6699751238	280.7434324874	325.412523	281.6000215043	372.335166711	330.5352693385	420.16514452618	337.3248840498	289.7369765	448.873636677599	409.274979710324	395.322465	367.6129705	459.92017	348.53976	354.653821258	306.612869445327	269.396527553	247.23823584113	423.48308	335.0157121605	180.95880029857	403.051940066988	359.8167877825	448.645531996079	318.97521373799	420.335159198	284.0623233275	401.08529898457	285.440988105	232.329453104494	408.69351910761	330.694300029	447.1420745
ENSMUSG00000001642	589.10162	373.0944	441.44522	526.01690374476	533.17055	537.25924	421.4872	479.67479	480.0078	586.0020544987	690.532890031166	742.09061	461.01536	417.99106	695.40838	551.10932	610.04015	464.02747	768.26751008	474.01926	509.25037	452.72715	387.51902	336.47634984877	780.07438	581.10161	12.240568	643.78127	619.243810289765	606.49985	384.63578	567.0810117165	409.19416	601.718415	499.94333	525.5278677	813.46709275931	403.028387	594.07337
ENSMUSG00000001655	0	0	0	1	0	0	0	0	0	2	0	0	0	0	0	0	0	0	0	0	0	0	0	0	0	0	0	0	0	0	0	0	0	0	1	0	0	1	0
ENSMUSG00000001656	0	0	0	0	0	0	0	0	0	0	0	0	0	0	0	0	2	0	0	0	0	0	0	0	0	0	0	0	0	0	0	0	0	0	0	0	0	0	0
ENSMUSG00000001657	1.01036	0	0	1.00587	0	0	0	0	0	0	0	1.00245	2.00494	0	0	0	1.00196	0	0	0	0	0	0	0	0	0	0	2.00428	0	0	0	2.00333	0	0	0	0	0	0	0
ENSMUSG00000001661	0	0	0	0	0	0	0	0	0	0	0	0	0	0	0	0	0	0	0	0	0	0	0	0	0	0	0	0	0	1	0	0	0	0	0	0	1	0	0
ENSMUSG00000001663	205.000066	133	140.999953	173.00004	176.999965	212.00003	196.00003	235.000074372	228.000024	305.00007	229.99997	676.00118	186.99995	145	292.00004	226.99996354	225.999984	194	278.00005	171.99996	155.99991	121.99994	128.99989	102.00007	225.00000148299	150.00003	2	227.00002	139.00007	209.999988	127.000002	206	117.00004	160.99999	149.0001	163.99998	201.000047	119.99999	270.00009
ENSMUSG00000001665	238.128707	119.37735	169.578820124813	217.7623556941	166.811	225.3018929	79.803683	171.01053093552	130.97058	183.01013	135.50923	210.710304	122.32714136895	133.081741	178.588154960276	197.14915	222.636765	108.99994	200.34943	149.11226	133.06494770019	123.098488837986	79.83551183671	98.76806	268.6879965	105.98792	4.95883	236.27889672322	181.88759	172.30312	89.590308	132.28509	110.04202	109.695197	122.005744	134.714681	165.2802575	112.764442	193.010936
ENSMUSG00000001666	1068.85305	639.31824	842.68535	1095.46826	1094.44795	1045.98514	529.03128	858.9996	809.78411	842.00005	861.52087	927.84444	725.6332	964.1309	1238.655	1359.84624	1280.4231	642.0005	1369.00012	1040.04533	795.08133	718.22967	452.51414	535.92509379	1326.23284	709.99713	14	1050.63927	892.73938	1111.09845	681.00037	1006.67766	669.45488	904.79748	646.99984	761.9274	1001.971	642	922.00002
ENSMUSG00000001670	0	0	0	0	0	0	0	0	0	0	0	0	0	0	0	0	0	0	1	0	0	0	0	0	0	0	0	0	0	0	0	0	0	0	0	0	0	0	0
ENSMUSG00000001672	0	0	0	0	0	0	0	1	0	0	1	0	1	0	0	1	0	0	0	0	0	0	0	0	0	0	0	0	2	0	0	0	1	0	0	0	2	0	1
ENSMUSG00000001674	214.00002	201.91129	191.606225	276.00009	224.0000269	281.999992	234.9999364	251.000043	251.999923	255.91964869	318.999922	313.4544	349.00007	177.00007	388.000083	251.72325	225.000088	253.00004	388.999989	216.999995	224.33517	216.970798	166.999969	195.99989151271	317.999983	306.00006774329	11.8906599	289.99998	299	337.00001	214.9998926	308.99998	245.96093	215.99995	160.000006	232.999958	428.99995	255.000004	343.629748
ENSMUSG00000001687	1063.000562143	1049.99968	1172.0000797679	1412.0000312792	1618.00056549673	1675.99998901717	1612.00140427668	1339.999806431	1136.99994931	1712.00126825679	1267.99971476106	1840.99917469041	1854.99931304916	901.0001797	2290.99986207688	1909.999942	2241.99973024225	1870.99943887372	2594.00034401917	1770.99973110212	1824.0007601513	1398.99887607111	1452.00077474946	1109.00133182426	1948.000039	2185.00090837883	32.812455	1613.00038609388	1686.000042	1664.00089	1500.9996846774	1820.99923736773	1032.00022351413	1835.999216	1731.00009342546	1823.9999242	2690.00017243903	1243.00027925202	2317.00054994501
ENSMUSG00000001700	298	151	212	221	129	270	90	252	147	161	191	227	95	185	171	142	175	98	216	126	153	146	81	132	315	96	3	273	198	131	111	157	94	80	136	154	184	112	218
ENSMUSG00000001707	379.000127	412.99998	390	442.00073	465.99975	394.999999697	467.99911	368	495.00036	511.0003	552.99927	675.99936	414.00002	350.000065	701.999251	469.000410203061	527.9997	531.0005	717.999536301647	403.00003	377.00005	398.99995	325.999987	255.000163	643.999422	493.00001	4	530.99939	447.00036	644.000847	397.999930983147	608.00023	438	503.99979	377.9999	471.00007076032	604.00022983	470.000474	581.9999
ENSMUSG00000001729	171.0000296997	128.0000889	152.999954	147.99998	205.99994	128.99995	122.00003	71.00002	136.999943	164.99996	245.000028	264.0000359	158.00003	180	239.99992	213.9999874	216.00001	126	243.99995	146.00003	112.99998	133	92.99996	87.999969	214.00002	157.999951019514	2	190.00002	154	195.99996	140.000035	189	112	275	196.99996	207.99999	258.999935	69	254.99994
ENSMUSG00000001739	0	0	1	0	0	1	1	1	0	0	0	0	0	0	0	0	1	0	0	0	0	0	0	0	0	0	0	0	0	1	0	0	0	0	0	0	0	0	0
ENSMUSG00000001741	372.40126	307.27495	323.95937	326.32498	295.56573	375.38859	290.26143	226.57207	301.95955	445.44332	404.71544	511.01568	229.45794	230.31724	424.47637	471.01334	381.67701	232.74704	458.94539	367.34726	327.70868	268.16937	220.57045	176.04622	434.47414	359.03094	8.08125	380.51141	332.83998	325.78158	305.64756	334.20614	230.47843	429.99478	352.24421	431.20433	536.72603	223.66724	439.97938
ENSMUSG00000001750	138.05431030401	93.6021550945718	91.642882193434	101.999938381673	127.138695476819	134.863283826175	53.94556634088	61.45423	101.88540560686	147.616331803578	191.357783197846	191.24543914607	81.420887395774	97.518877811434	124.091310105471	166.91596852211	210.562220078306	89.506677150101	145.914725962658	94.611269695024	78.99431527589	64.2778042528205	47.053017571035	50.33299621772	149.097533537823	111.85026157692	4.6254411	125.83759595153	123.966456835775	78.0000009482451	76.19828796085	128.13204147603	67.8361314149071	177.97884880336	124.489683389797	152.642035091854	174.72520683623	46.037435	134.764299446949
ENSMUSG00000001751	55.9999984	31.999997	54.000112	35.99999	32	26	35.999992	16.000004	27.00002	51.999992236	61.999972	75.00003	26	29.999999	62.99998	49.000066717	65	26.9999969	45.999953	31.000005	29.9999791	40.000009	29	24.0000154	54.00001	67.99995	1	36.000022	39.000012	29.999999	26.999995	34	23.9999981	72.999939	47.99999	91.000067	75	26.000002	44.99995
ENSMUSG00000001755	102.99997	112.00005	115.00002	88	96.99995	125.00008	104.0001	70.00001	108.00000585	188.00001002256	206.999957	191.99993	107.000033	73.99998	154.99998	126	137.99997	109.99997	103.99999	105.99999	105	109.99998	54.0000216	55	153	145.99994	3.000004	95.99999	107.999971	100.00002	100.99998	129.000038	79.00001	142.999997	157.000009	194.99999	194.99995	54.99997	138.99995
ENSMUSG00000001761	70.4289	79.09849	83.1533	57.8124	80.89	87.1322	92.95435	63.62345	76.53188	148.00707	66.8336	131.4996	91.49934	45.87747	85.9017	84.3879	111.4837	98.514789	87.6976	81.854	71.7114	69.28653	92.9824	62.8199	70.99356	97.1761	4.00468	80.1037	63.99954	75.099	73.1514	68.1424	59.42602	92.07845	99.10256	90.72333	95.54557	51.06354	142.6022
ENSMUSG00000001763	11.78139054	4.7971401315	2.000180335	8.046389471	21.628267976	11.47292	4.0005600016	5.83331	12.003766941	9.4314465	10.3664601319	6.0630616451	11.001579102	5.0010589265	2.09738	6.075409685	5.00208	1.00014	6.0009747066	6.1937	7.362270244	0	2.440299584	8.002184677	13.8911724707	2.000000219	3.63992	11.481510076	5.622048436	7.67441	2.00171	8.00049637	2.58763	7.036459572	8.903709508	5.77153	9.0023093971	4.6869501498	6.6249828491
ENSMUSG00000001767	243.9999548988	224.0000102	207	289.89703	240.99999	263.00004	166.999901	198.000023	222.999948	231.999952	268.000047	317.0000188633	225.999966	204.0000782	395.000368	318.99997	263.00003	191.999934	351.000044	226.000022	287.00004	199.000035	152.00001	116.000014	342.99996	271.0000038	5	266.000024	261.99998	277.99994	200.000000690007	287.999951	190.000067	296.99996418	177.00008	206.99992	331.99998	202.00002	293.000017
ENSMUSG00000001768	5.9999984	2.999998	2.0000002	4.0000002	0	0	0	0	0	1.0000002	0	2.9999958	0	4.000004	0	1	1.0000002	0	5.9999994	6.0000014	2.0000006	1.0000002	1	1.9999982	1.0000002	7	0	0	1.9999998	0	3.0000002	0	0	3.0000004	0	0	0	0	0.9999996
ENSMUSG00000001773	0	0	0	0	0	0	0	0	0	0	0	0	0	0	0	0	0	1	0	0	0	0	0	0	0	0	0	0	0	0	0	0	0	0	0	0	0	0	0
ENSMUSG00000001774	745.27357	549.329001	564.76656	782.146681	683.20483	821.32632	588.23414	660.017979	645.24624	762.7507385323	779.04804212786	875.045755	642.0079	497.5872	1037.06399047111	867.05046	831.8758541	692.55811	1023.59381	633.86171318475	695.376863	520.3555837551	474.664851	466.1486383	895.703172211	646.159205	21.9027	811.827160032498	743.47558566878	893.8195819	604.17751002	869.52334	556.616544389023	715.40748377	532.4815752	637.16724	1029.12205	607.15153	850.20989
ENSMUSG00000001783	814.00051	714.00046	615.99972	823.00006	699.99931	849.00026	789.00063	585.99989	836.00077	1058.00058	914.99959	1216.99927	786.99994	582.0004	1125.99941	944.00049	931.99998	778.00008	1088.99979	701.99933	744.99997	682.99952	607.00044	540.99903	1106.00009	913.9998	9	928.00032	789.99998	969	656.99955	970.00016	644.99958	824.99957	653.00035	845.99957	1317.99975	592.0004	1081.99979
ENSMUSG00000001785	241.99994	232.999919	193.000032	287.00004	257.000072	269.00002	269.00003	204.99999757	273.00003	374.99995	456.99979	454.17471	295.999979104	183.99992	436.00033482	304.2163167921	292.999948	298.00003755	417.0001321	238.70047	203.99998	234.00000842	183.0001312	160.00002	378.99985	288.000025	0	315.9999953141	298.99999	343.999956	216.00005	325.30363	290.999873	335.99991354	248.999847	325.25624	434.0006269827	192.000041065622	348.99995
ENSMUSG00000001786	102.00004321933	92.999929185506	97.0000154248302	136.999962659927	145.99993895	146.99996985828	120.999861	147.00003	139.99998500516	180.000127256357	152.9999216	195.000027529156	119.000048947	77.00005559	183.999969069592	159.99990962394	155.999905805584	140	170.999963217693	139.000076911	132.0000105629	104.00001903437	114.00003993468	91.0000386040203	145.000023	142.999853018492	4	134.00006	174	154.999914	88.99997	167.9999524	106.0000128	173.000124	127.9998163	171.0000937	192.999933	134.000051295	156.00001881
ENSMUSG00000001794	248.00001	244.9999795741	306.00001	265.99995	336.00003	360.99995	316.99997	300.99993112	280.9999462418	414.000196	261.0000209176	366.99982	336.999931667	233.0000407655	401.99979	408.99998	438.00008119446	344.00010027857	474.99943	364.00002	357.99995608718	266	260.999923	258.0000438	438.99976	370.99992	22	367.99988	331.999956167109	314.00001	353.000028	369.000097873665	236.99992	303.999950072062	259.000009938794	324.999870037	489.00103007301	289.00003231736	456.00057
ENSMUSG00000001802	0	0	0	1	0	0	0	0	0	0	0	0	0	0	0	0	0	0	0	0	0	0	0	0	0	0	0	0	0	0	0	0	0	0	0	0	0	0	0
ENSMUSG00000001804	0	0	0	0	0	0	0	1	0	0	0	0	0	1	0	1	0	0	0	1	0	0	0	0	0	0	0	0	0	0	0	1	0	0	0	0	0	0	0
ENSMUSG00000001815	0	0	1	1	1	0	0	0	0	0	0	0	0	0	0	0	0	0	1.999995	0	0	0	0	0	0	0	0	0	0	0	0	0	0	2	0	0	0	1	0
ENSMUSG00000001819	0	0	0	0	0	0	0	0	0	0	0	0	0	0	0	0	0	0	0	0	0	0	0	0	0	0	0	0	0	0	0	0	0	0	0	0	0	0	0
ENSMUSG00000001823	1	0	0	0	0	0	0	0	0	0	0	0	0	0	0	0	0	0	0	0	0	0	0	0	0	0	0	0	2	0	0	0	0	0	0	0	0	0	0
ENSMUSG00000001827	0	0	0	0	0	0	0	0	0	0	0	0	0	0	0	0	0	0	0	0	0	0	0	0	0	0	0	0	0	0	0	0	0	0	1	0	0	0	0
ENSMUSG00000001829	195.0000246	204.2177289864	173.00014089738	184.1061	139.11803138365	204.570433	201.29801551	141.999885	224.000008	333.00008383311	283.99985	357.056967887925	261.000129	159.000041	277.03025	191.079965	245.976715363485	216.000003	261.03758277342	210.8542562	168.000020126339	137.000048	169.00002	133.000022	247.00005	296.99999	2	219.0618471868	200.1502422	229.99989626163	188.999957	210.000003	157.99998446448	198.0695302786	196.999963052	283.999985	323.00002	147.000026	260.0000819
ENSMUSG00000001833	2580.578638474	2152.91015	2015.00027596311	2821.2062167238	2902.283419301	2806.39388022997	2301.83555320176	2680.73878005658	2478.22290844987	2893.04626354951	2546.99903084111	3180.25779237157	2777.40758011237	1775.74502519771	3550.863459947	3209.9841157437	2968.39048584805	2677.669144574	4124.53524	3005.20983217172	2928.17112103024	2102.49294889964	1901.41116153421	1761.60226012149	3179.24544049814	2753.99958747503	33.7218348	2862.6976502895	2782.66087404858	3097.1402524305	2368.77576255861	3364.638482	1935.51552157646	2525.7095946238	1988.91830678977	1981.08944956419	3809.61216216071	2419.999475415	3119.71456304565
ENSMUSG00000001844	115.999896486665	94.000009674	99.9999604068145	98.999958081697	120.999900496332	131.00000114988	106.999945927179	83.999976714746	137.000079891083	119.000131167435	149.00006686802	163.000046	116.999908869369	107.000020634701	169.000037180801	108.000104236535	130.0000675377	80.0000001076811	151.999972130106	119.00000747951	106.99996271211	77.9999814587252	52.000000480822	80.999981160013	156.9999907	134.999932760585	1.999999714785	115.000051184085	98.000024086109	123.9999705561	134.000084004093	168.0000018943	91.0000330065222	158.0000219	117.999915120757	129.000009696583	181.999957511018	78.999906489	163.999900739
ENSMUSG00000001847	1915.3462	1397.48252	2147.2023	2059.1203	2353.4757	2521.8104	2085.06456	1980.67195	2304.2778	2270.165	2913.75368	3846.8751	2520.9445	2008.30301	3476.4881	2877.782	3236.07	2408.2385	3438.88861	2537.697	2284.42473	1839.1786	1734.429	1541.3977	3079.846	3039.6036	38	2515.2434	2437.4502	2809.3675	2153.60118	3242.1733	2123.623	3240.83722	2404.2188	3062.91236	3612.33996	1874.7512	3351.6589
ENSMUSG00000001855	199.799067037001	122.9431805	142.919674	148.04880308	144.4207926	177.96701018476	131.949787	116.53059399	135.983251076452	182.0478248	185.4207223	231.885988	155.631259	92.961269	191.856123	189.148056	201.999915036575	127.811106	216.7523438098	159.893907	148.970402	127.442452	146.785284027026	80.867453	225.171704	174.77921	9.000002	185.817168	166.633939	167.686533	138.162836	167.923139	126.939767	216.556445	140.854014	175.49045	243.216225	127.589981	205.450570262504
ENSMUSG00000001864	1	1	0	0	6	0	1	1	0	3	1	5	1	0	0	0	0	3	0	2	0	1	2	2.999996	1	4	2	0	7	2	0	3	0	3	0	2.999997	2	0	3.999996
ENSMUSG00000001865	0	1	44.000043	1	0	0	0	0	23.999993	0	15	0	0	0	1	4	20	1	4	0	2	0	0	2	0	1	0	2	0	3	8	82.00002	0	0	0	0	1	0	3
ENSMUSG00000001870	8.71872	7.6017472	0	9.94931	17.73854	12.3958	4.64903	7.25811	12.15464	13.09522	6.5502	61.293161	10.6047671	1.81635	14.57114	13.24386	9.23508	10.99659	14.156544	7.29307	14.637914	12.98634	0.686192	12.57126	9.61164	8.30482	4.900417	9.87425	2.34327	5.45589	20.14726	9.06301	9.9911	2.24255	4.809942	5.05581	22.58472	6.512747	11.99289
ENSMUSG00000001891	391.99999	275.00007	315.999927036368	356.00003	308.999969	394.00004413431	406.000116038785	267.999910089692	381.00005	493.99951	459.99992	547.999604	321.99994	251.99995085	471.000025	443.00009	402.0000433	423.000052294	510.99968	366.99995	389.00002	306.9999984	274.00004	256.99996	439.9999327	549.99973	9.000004	362.99993	309.00001	424.00003	320.00011	394.99998	214.000049	349.000054	309.00006	345.99999	544.999574	262.000051	372.00009
ENSMUSG00000001901	0	0	0	1	0	0	0	0	2	0	0	2	1	0	0	0	1	2	0	0	1	0	2	0	1	1	0	0	0	3	0	1	0	2	0	2	4	0	0
ENSMUSG00000001909	136.842704455734	133.895077165662	176.772644	199.066936	206.1102551	160.7925835	132.489383	142.219424	172.960036766323	219.745526	262.623900013563	295.855352	178.775334020343	156.0840170937	212.59351	212.204085031773	205.45501217635	174.4044241	256.40693249	157.885507159494	150.5674160237	100.563456	105.296645746005	105.147640236	218.226207	226.14874012222	4.914457	193.8275679	178.375328063542	190.17010205366	135.437276	190.556681678	160.2715685313	198.8707598	153.011177962041	217.46412301386	221.802902	143.269969454	223.666191
ENSMUSG00000001910	16	27	17	21.80832	33	21	32	9	17	33.542	32	41	17	26	31	25	34	20	28	46	16	17	19	16	31	24.80832	2	29	25	23	24	28	19	40	23	40	58	14	47
ENSMUSG00000001911	8.05239	10.39883	7.000004	10.39882	7.624252	4.999995	12.386939	2.14251	6	10.486893	13.11399	6.11246	9.151893	5.000004	7.134832	7.999999	4.000002	12.268941	10.161171	6	6.237066	3	5.162008	6	6.164706	6.025729	2	4.641252	4.261097	7.68023	6.388956	4.89648	6.728494	4	5.088894	6.12749	12.398823	10	16.000002
ENSMUSG00000001918	1163.99957	826.00091843513	648.9998760816	826.998832	1005.0001970529	741.00006	485.999855	347.000047169776	722.0005143	816.998859	1359.00062	1497.9999393998	452.0001209	645.99957307841	1066.00001	1199.0009702019	1246.99991184031	531.99993072	1060.999041	755.00046	516.999736	517.9992627488	440.99956787	369.9999511729	1035.00029589019	703.999480012592	22.0000047416	797.000982	701.999740340702	743.9997	598.000341229	807.99978100509	527.00056	1283.9993195935	871.999822	1085.00082004573	1212.000663	360.000059	1165.99863
ENSMUSG00000001924	1692.13436477	1162.4726997	1460.319551	1222.61621159254	1320.15152775	1531.441519	1278.62757	1073.294669	1452.0469626	1998.9992387	2046.20527	2535.257465	1414.3936	1132.54703746	1946.8542	1808.08245324	1980.581922	1220.4152109	1921.042	1391.08554	1205.47769	1145.728245	1012.364	984.266701	1896.14434	1639.5168387	19.9270212	1594.988709	1537.49231944	1512.57784	1187.974	1667.83133	1074.79557	1686.63813705	1400.44241	1841.0782	2186.3947	914.282112	1950.099293
ENSMUSG00000001930	1.09223	4.71784	0	5.15302	0	5.03502	7.27779	3.4356	4.62365	2.23086	5.5342	28.114558	3.63901	0	3.3514	3.51827	6.61633	3.1698	0	2.21073	5.43884	4.86549	1.13826	3.58959	5.73808	4.88696	0	8.92841	0.866827	2.44338	1	2.39878	2.19274	3.33467	1.18657	3.82341	4.41824	2.854322	3.49916
ENSMUSG00000001942	61.7883432	64.276506	70.27131	63.4371207269	48.666469	54.687089	64.052493	53.1324200176	69.351674	99.876265	47.26062696568	91.43903551359	117.305261	52.3729218776	92.9999	62.52804	81.100826419576	57.376454	60.0460043374	83.95425	74.06046	49.875523	50.049249	39.5766	63.9778736	52.512356	3.348511	43.4064581465	66.89962591107	62.163704	47.635648	61.4948501	44.146326	60.123148	67.619146	83.636062	95.37099	52.04553	90.446361
ENSMUSG00000001943	0	0	0	0	0	0	0	0	0	0	0	0	0	0	0	0	1	0	1	0	0	0	0	0	0	0	0	0	2	0	0	0	0	0	0	0	0	0	0
ENSMUSG00000001946	0	2	0	1	1	1	0	0	0	2	1	3	0	0	0	0	1	0	0	0	0	0	0	0	0	0	0	0	0	1	0	1	0	0	0	0	0	0	1
ENSMUSG00000001948	0	1	2	2	5.000004	0	2	0	6.000004	1	5	3	3	2	5.000004	0	1	1	2	0	2	1	1	4	4	7	0	6.94889	2	1	0	5.000004	4	3	0	6	2	5	4.000004
ENSMUSG00000001962	112.99998	100.00002	133	102	132.00003	144.99998	119	96	122.00003	160.00004	151.00004	191	139.99999	96	200.99996	162.00004	179	123	154	130	103	95	77	92	147.99995	117.99997	3	139	121	156	117	119	112	135	119.99999	137.99997	176	98	151.99996
ENSMUSG00000001964	464.636085	360.671958	401.66736	405.23822	466.2667184264	577.7762310279	353.4866806427	379.2805871	498.68989	540.0824051515	559.12152	654.172436	456.08645940311	314.57203	683.681164	544.886980043938	485.060055	365.6380554658	658.85931	451.629925061487	399.406177	396.004932	331.361841	352.8687754	624.984897	452.3973	10.533781	533.92029772	503.0052	575.52957	378.45113	559.60431128492	339.29839317	530.03903054991	467.78591	449.08066137	655.63055	330.23604386	614.62873
ENSMUSG00000001983	62	38	33	58	64	65	25	38	63	56	75	86	40	47	70	80	89	49	85	86	59	43	29	44	68	47	0	78	68	49	40	70	48	53	40	57	88	38	68
ENSMUSG00000001985	4.02836	1.02713	0	2.31639	0	5.38016	0	0	0	1.00904	5.54638	4.21575	0	0	4.02144	2.79354	6.27444	3.04841	2.04162	1.21766	0	2.0695	2.02654	0	0	1.00568	2.15399	1.00952	3.17881	3.61506	2.38287	3.01919	0	2.25308	3.36639	1.00887	1.33177	1.00361	1.00922
ENSMUSG00000001986	2.00018	4.002960107182	0	4.0012930664256	1.05148	2.00119	3.182525	1.0424	2.013503203	2	0	4	0	5.07324	2.0488607	3.0797739	3.02258	6.005855	1.00104	7.10199	3.0014909	4	2.00114316833	0	5.29257	1	0	2.00057	4.00225	2	5.00259	1	1	1.00018	4.00048302597	0	3.00027	7.17314	0
ENSMUSG00000001988	0	0	0	1	0	0	0	0	0	0	0	0	0	0	1	0	0	0	3	0	0	0	0	0	0	0	0	0	2	0	0	0	1	0	0	1	1	0	0
ENSMUSG00000001995	40.06345	37.23626	36.26229	39.04542	62.64594	40.07049	38.01543	24.00629	43.02814566502	42.02571	23.00696	76.1168300338852	40.36995	19.0256	51.1388	60.02356	52.364051322408	34.0037	55.02378	52.08411	35.24942	20.00216	29.08441	42.00092	28.09069	36.25843	2	39.06904	18.0084	22.00679	25.02284	27.00579	28.155470739768	35.10621	30.03635	70.22046	45.03136	35.12847	48.0196
ENSMUSG00000001998	119.29428	110.387549	83.57323469	109.263879892	141.108016	96.493821	61.758562	78.38534	103.36044	103.3123452	134.018455	180.88446	107.07513743	72.507550017269	120.9194119	145.741651	116.34984	75.268628233	140.17237	95.928426	111.92884466	69.2619145817	79.776606944	62.38412212	116.64086	92.6035200219477	5.63279	98.174337	87.928884	102.540298	101.82091	115.971229	68.351687	107.93294	78.855087	121.635714	173.40883	71.180358	163.50603
ENSMUSG00000001999	405.00027	295.99994	272	359.99995	414.9999	409.99994	267.000051	431.00038	390.99996	451.99979	355.99965	462.00009025724	413.00055	321.000085	510.00072	494.99936	503.00077	302.00003	653.99988025087	419.00001	389.00013	374.99997	272.00000631821	298.000058	592.99934	372.99992	8	448.00015167388	391.00005	465.00025	307.000003	462.000101	326.00005	422.000184767	307.00007	301.99996	548.00045	389.99995	504.00008
ENSMUSG00000002006	1	1	2	1	3	0	0	0	1	0	1	0	3	0	0	0	0	0	0	0	0	2	1	0	0	0	0	0	1	0	0	0	0	1	0	0	3	0	0
ENSMUSG00000002007	1	6.000004	4.000002	3	6.999999	6	0	0	1	2	4	1	1	1	1	0	2	0	3	1	2	1	3	1	1	6.000005	0	4.000002	1	3	1	0	0	1	0	4	3	0	5
ENSMUSG00000002010	802.999497	663.999488422	620.99911	707.99984	800.999604091	817.00076388	861.9995274	789.00084	837.999924	1147.999893	925.000210027853	1211.99947	907.99987	616.99983	1134.001111033	880.998581	924.00122	752.99943	1073.99976	775.999742	754.000307	671.00028	643.9995823	509.9992	982.0002194258	955.99963	4	899.99953	862.99994	912.9997659279	742.0002497067	917.99948	643.998756968	749.000643766	729.99923	843.000451	1227.999937	684.00060075	1064.000701097
ENSMUSG00000002012	0	3	0	1	2	1	0	0	2	3	3	2.00000106307	4.00000407719	0	0	0	0	0	0	3	4.999998	2	3	3	0	5.000003	0	1	2	2	1	1	0	0	5	3	3	2	0
ENSMUSG00000002014	1036.99965	738.99936	852.99957	1053.999795	1190.99872	988.000279942	738.99999	826.000281	832.99935	838.000039	980.999019	1058.000788	817.99992	849.000116	1432.0012	1375.999676	1375.9989674	891.999867	1608.00063	990.99999	936.999244	719.9996	597.00006	621.000003	1450.99912	896.0007	6	1149.99970628	1042.00081	1210.001466	876.00044	1169.00068	688.000538	1037.99988	861.000349	981.99965	1261.999433	831.00034	1077.99911
ENSMUSG00000002015	1887	1473	1440	1905	2148	2299	1801	1692	1950	2316	2013	2492	2162	1397	2919	2421	2500	2222	3186	2083	2055	1768	1458	1539	2651	2101	16	2164	2069	2455	1955	2596	1605	2069	1634	1782	3017	1734	2742
ENSMUSG00000002017	131	87	80	91.99997	101	99	63	76	115	96	151.999950462	179.99999	82.000049	70.999974	130	110	104.000049	92	138	93.99997	78.000023	69	66	51.000005	120	91.000023	5	100	80	119	92	120	97.999998583	103	79.000027848	114	173	68	150
ENSMUSG00000002020	1	0	0	0	1	0	1.07059	0	2	0	2	3	1	2	1	1	2	0	1.06849	1	0	0	1	0	0	0	1.19617	0	0	0	1	5	0	1	2	0	5.10822	0	0
ENSMUSG00000002028	261.000047	179.999941	219.00003	286.0000297	252	249.999978	188.99996	206.999954	221.000096	199.999924	267.00005	336.999988	183.99994634808	150.00001	255.999975	274.999974	306.999952	197.9999681	343.000099	214.000042	178.00002	117.0000116	123.99987	102.0000563	251.00008113304	152.0000752	30.000014	180.9999696	171.9999787	258.000054	169.00011	262.00009	115.9999626	202.999946	187.000069059339	220.999999778	259.000036	142.9999216	228.00004
ENSMUSG00000002031	147.048856367	139.435433	117.494859	148.7589638	153.9541957	154.340951796223	131.60186	108.696826	118.8014061	192.919549	200.100844	230.267298395	143.324821	120.99997	186.783931027	182.311925	188.917769	125.042179	207.363006	151.46895	136.096195	123.555545	91.068203	104.1044617	175.21524	140.656806	2	186.4474151512	160.9381322	196.356732	109.178442	189.191663	139.000018	151.6927986	129.293934	137.320887	183.707921	140.578947	184.2724247827
ENSMUSG00000002032	1	6	0	0	0	5	3	1	0	5	0	2	1	1	0	4	3	1	1	1	3	0	2	2	0	1	0	2	1	0	1	2	3.999996	2.999996	0	0	1	1	1
ENSMUSG00000002033	3358.00135	2837.99942	2904.00036	3335.999586	4267.00519	4220.99981	3741.99916	3389.99967	3467.99878	4412.00547	3271.99967	4168.99071	4003.9995	2813.99985	5126.99286	5592.00156	5542.99562	4687.0032839	6462.99802276522	4778.9928	4397.00717	3122.99953	2780.00037	2838.00022	5155.00385	4346.00538042879	55	3658.99969	3901.00063	4407.9948384	3435.99965	4483.00246	2459.00166	3653.00017563	3044.99998	3002.99995	4744.00226	2747.99949	4277.00115
ENSMUSG00000002043	826.0003	764.001124	704.0011211	827.000099370784	1012.00050110056	1140.99976143304	1249.00025	1007.99925636	1103.00014237449	1639.00091	1083.000248	1439.99993185	1508.99898783731	627.99966	1379.99980069625	1077.00066	1297.99985321325	1096.9996225	1620.00020656	1106.99957934529	1085.9998834737	929.0008002504	969.999864813016	732.998562184	1293.00114035548	1405.0003769177	12.999997093	1012.999453909	906.000390011669	1033.99959514856	1022.00038004031	1179.9996312884	595.999450277	900.99978711719	1050.99984960596	1180.99956434085	1651.999191663	930.999362022	1451.00008404236
ENSMUSG00000002052	190.2565	146.71022	166.363	147.290284	138.57195	170.58808	157.42842	92.50924	182.75109	205.8266	266.821	275.4209	189.3284	137.10751	205.2443	182.3174	255.51156	120.33552	228.4323	186.2267	149.46749	143.151	152.31547	102.21781	259.5327	228.4383	16	226.2964	185.3109	181.1859	160.265	191.2572	112.25563	245.8473	170.1504	256.4532	233.5591	97.05746	241.3631
ENSMUSG00000002055	190.2994	104.736208	138.080083	197.526273	173.3655095	176.000059	220.8150913	182.942611	153.0454468477	253.835562	216.245760055333	238.9008896	172.03108	80.11201	178.4290457	142.79555	179.295618	114.703025	143.7727761	142.261333	158.2392978803	139.9052	103.214397	83.25040657	200.84643	215.34025	3.33094	233.073693	181.075186	145.006513	120.8468096	179.259742	118.77602	134.221505	159.4520838	175.07502	257.89429386	110.362483	178.871475
ENSMUSG00000002057	0	0	0	2.00295	0	2.00235	0	0	0	0	0	0	1.00267	0	0	2.0029	1.00169	0	0	0	0	0	1.00125	0	0	0	3.01177	0	0	0	0	0	0	0	1.00135	1.00201	1.1484	0	1.00118
ENSMUSG00000002058	60.0000100643625	45.99996	62.999973	71.000070891	83.000045	86.000036214974	42.000038	69.000007	53.000014	83.00003	73.00001	77.99998	38.0000000107808	66.000014	97.99998	92.00008806187	112.00002103674	81.000049612	128.000032	78.999982686399	71.99997	39.999998648	54.00004	52.999966	105.00003	94.9999825	4	83.99995	69	75.9999628	71.999938	65.999918	45.000019	77.99994	73.999958	83.00004	93.00006	53.000039	90.00004
ENSMUSG00000002059	9.05628	3.51089	8.29877	5.71247	9.49348	0	10.973624	1.845486	12.510242	9.057331	12.513217	22.1076520354477	7.641822	6.15493	5.43861	8.94229	3.23674	10.536936	10.496499	4	3.00156	6.340714	12.019242	0	10.999996	17.084053	9.73674383	4.55114	3.18029	10.10573	2	13.466178	2.792865	0	7.5807700879661	12.497502	7.27466	7.43732	7
ENSMUSG00000002064	275.91621	223.30145	228.664520072304	280.747176323	358.63467	305.44406412948	240.66956	263.653570011893	250.4854809	280.3919304033	279.26612	367.626263	244.70063	237.95154	366.8355	379.9608056	429.5333488319	280.699950014482	480.62908085	304.7874414606	321.57407	218.99999	216.86835	167.844150014729	370.7369	298.829369	6	325.75255	268.74476	374.9356471	235.9309	355.859651	229.770206287	291.20801	226.8966341041	230.63710206	365.695395	211.96301	328.86479821
ENSMUSG00000002068	295.00005	196.999983	202	317.99997	289	289.99998	168.99998	176.999967091053	358.00033	221.99998	408	376.99998	199.999965	293.000026	357	291.99998	363.00005	317	446.00034	257.000008	293.000046040795	232.99997	156.0000554	144.99998	359.00000348324	255	5	354.99997	268	376.99997	235.9999562	386	283	412	207.00002	254.99999	425	188.99997	396.01982
ENSMUSG00000002076	21.01329	17.01319	13	16.999998	26.031773	38.009962	19.9999948	12.999996	17.000004	33.000007	29.051999	24.999995	8.999997	13.018829	23.008335	32.037	34.038138	23.9999944	30.012345	14.000003	19.000002	18	16.000003	6	25	18.00846	2	18.017958	22	19.000001	14.000001	15.000001	13.013292	21.02107	18.044787	30.095133	20.03737	14.000001	21.018046
ENSMUSG00000002083	18	10	11.999995	8.999996	12.999997	8	8.999994	2.999998	9.999997	11	21	16.999999	6	10.999998	25.000004	17	14.999995	9.999997	21.99999607	14.999992	7.999998	2.999998	12	6.999998	22.000002	15.999995	0	17.999992	8.999998	16.99999968	10	12	10.999993	17.99999933	16	9.999998	10	8	16
ENSMUSG00000002100	0	0	0	0	0	0	0	0	0	0	0	0	0	0	0	0	0	0	0	0	0	0	0	0	0	0	0	1.0000002	2.000000508	0	0	0	0	0	0	0	0	0	0
ENSMUSG00000002102	1161.00047	892.00025495	922.99948	1164.9998	1263.99941398795	1171.999682	814.00092	952.99894	1206.0009453195	1244.99922823	1384.99911	1556.9999	1068.00037671232	1031.0006736324	1634.0002	1421.998906778	1359.0003	963.99989	1795.0005909	1094.99953	1091.99994793206	1050.00009	711.00034	705.00028776396	1557.99938786479	1019.9996306627	22.0000031	1428.999849	1250.99982	1691.99972	1020.99929	1550.99979	1029.0001097	1219.00022059327	855.99898	1028.999888	1579.00022	947.00137697	1515.999865547
ENSMUSG00000002103	77.362274	80.584927	46.674235	93.91759	63.130664	79.4676901	57.414607	55.58708	69.302076	77.3733813	113.57416	142.259987	46.197356	52.18327303948	92.85021	77.100658	77.0826	57.329863	99.577709	58.7527	60.766752	53.34265	41.230926	49.729126	69.804649	49.0142096	4.00211	84.3575018566	54.43345	73.419162	55.75079	76.719890117752	68.783182	102.073388	52.30636	83.7053480208093	61.69462399	35.68656	80.740406
ENSMUSG00000002104	8.9999947	7.00000019	9.9999866	7.50000095	6	7.499995	15.999994	5.50000416	14.500002	12.49999957	19.5	20.5	10.50000587	7.99999981	16.999998	17	18.999995	13.999993	16.50000502	11.500004	7.00000852	5	6.00000353	8.50000229	23.999998	20.0000071	0	7.9999963	11.999998	10.999999678	5.99999874	12.50000312	6.000003	8.49999603	10.50000542	14.499998	16.5	12.5000056	16.50000435
ENSMUSG00000002105	42	35	38	32.9999934	46.999998	44.99997	21	24	52.0000348	59.000002	54.99997	72.000037	28	49.99999504261	46.00001	64.000012	85.9999330580892	24.00001	49.99999	41	53.000033	45.99999826511	30	13.000004	56.999961	43.9999916384	4	39.999997	29.999998	39.999999313335	40.999992	37.999997	23	53.000012	41.999998	59.0000504	61.99991652469	15	54.00000834
ENSMUSG00000002107	1230.99999073005	1190.99985502138	1062.99910849439	1290.000688282	1341.00101409049	1346.000026	1094.99968555006	1171.9997	1292.00085024529	1561.99996317575	1534.99930724353	2000.00016845445	1517.00113901374	952.9998689109	2015.99918417951	1458.99980445991	1469.999751328	1216.000414	2028.0000654684	1286.00085	1406.999948	1105.00011218737	988.000275757081	954.9990857	1745.00065212	1268.00030692492	26.999996	1442.000354963	1401.000476885	1695.999796566	1260.001303	1824.99899702028	1150.00077088684	1300.00042862787	991.999877033635	1148.00001	2270.99939504172	1420.00075	1721.9995372715
ENSMUSG00000002108	3	0	2	2	1	11	0	2	1	1	0	1	1	0	0	0	2	0	0	5	2.999996	2	0	0	1	2	0	2	4.000005	5.000003	3	1	1	0	1	2	5	1	1
ENSMUSG00000002109	91.7807209168	78.822920843	94.32576632	121.71103145424	117.83010419	93.85805	118.240576835833	103.4219	104.04298	189.127595	103.90723	165.98201	118.90236	58.8230062764	105.17916513	77.007499112	128.71466633	76.6702010299	104.58248	90.2490306	109.24795	47.6971431	101.88809246	68.3678923166646	130.2087773	151.04786541476	0	96.58487474	104.583951033187	56.814864021	57.52148	95.6141200670846	55.2225500283756	104.976190054558	112.7058389	115.368122	123.322151339952	61.65055	101.394910017828
ENSMUSG00000002111	51.000003	20.000004	34.9999995	42.000028	30.0000092	29	6	17.000006	16.999996	27.000004	36.999972	29.000005	11.000008	31.0000042	19.0000062	15.999998	16.0000084	2	36.000025	12	20	22.000002	13.999995	14.999997	61.000006	18.0000042	0	45	37.000034	16	15.000005	11.999996	9.999998	14.000001	24.0000029	26.000001	33.999965304	15.000005	14.000003
ENSMUSG00000002129	401.99968	304	327.99999	247.00006	343.99987	366.00004	307.000082	219.00002	306.00007	416.99997	461.99957	569.00091	277.00001	258	472.61827	357.99960118905	378.9998	258.00004	407.69755	395	267.99999	235.00001	226.70562	239.00004	407.99991	340.00007	7	406.000001	334.99994	380.00003	296.91657127	351.00002	210.000012	386.9999937617	296.9999457632	438.99992	503.00097	180.00003	427.00005
ENSMUSG00000002147	403.99998	339.99989	317.000084	227.00001	258.999995	255.999906	328.0000458001	165.000046	308.00004	556.99899	476.0006010842	776.99967	257.9999353	254.000007	459.00059	362.000075	457.0005130029	269	373	332.00001927249	233.00001180603	191.9999920032	297.00004	183.9999874	346.99995786172	442.001	13.999999	314.999987338	288.00005	322.99995	249.99998	332	175.999921	487.9995412764	469.99971	545.00048	461.99975	169.999969	536.000037
ENSMUSG00000002190	4	4	4	10	0	8	1	0	1	1	3	0	3	2	2	1	1	0	5	3	3	7	1	3	5	1	0	5	3	6	2	1	1	5	2	2	3	3	2
ENSMUSG00000002204	416.21918	128.228889	347.030982	364.168841	215.52784	323.58625	78.146105	226.364230275327	219.4972466	157.551990092	271.900241	287.613628	128.28552	249.275066	140.26379	210.57884328	140.665548	56.132077	259.616246	202.730530274689	164.64638	212.486417	79.27413	190.46998	503.55606	170.17978	2.00531	489.57742	323.51181	131.30243	79.19336	116.21986	93.19503	104.30037	206.72757056	326.56607	335.80164773354	143.451481	252.8101081
ENSMUSG00000002205	212.12053105	143.307076	173.093788	209.53928	225.55907	217.10423177191	216.6102333667	200.3000039	210.308147463266	323.408107	251.56448764	337.15313	189.533097992	174.268535655	344.7197535582	251.03813	283.40525	198.162975	276.291168381	217.07982023	186.881112	156.131851295	230.051143	180.216781	314.33299	327.02698	6.20938	257.023849	241.151726866	226.24626	166.39091	253.18633	171.9999937167	217.06666741	268.564294608705	278.463221	353.59620770529	135.06632	298.3333873
ENSMUSG00000002210	71.1710026	45.50611	59.4152281	55.102097	64.5251051651	50.709633	49.07579257088	40.016295	47.422395	58.7780590231552	86.2910340404819	92.443617	44.319778	32.4374539	61.09306	55.372741	83.595799	35.035839	74.155246	46.142094	46.668413	42.323466	31.018042	33.571774	55.1901940395768	72.485992	11.13435	55.06227	49.038904	48.417163	36.42044894855	72.232285	37.232238	48.032853335	60.905187	71.0604	67.618965	27.067135	91.243625907
ENSMUSG00000002221	136.264302	104.985236	156.105396369722	126.676873	119.0135265	138.634542	95.485183	85.20304	134.771563	159.947916	226.503802	232.1481786	100.83321209216	101.048232	182.9195268	129.374439	162.04512352	142.885627	166.78893	107.8802175	82.94165	84.710611	69.677241	82.484625	159.041294	162.741259	3.5679	118.028835	113.598918	174.87368	129.86936358	146.578436	86.216033	208.377906	123.792763	182.054792	208.782885	86.247518	202.2037283293
ENSMUSG00000002222	119.99991	108.999934	134.9999773	117.99989406086	135.99998	162.0043	129.9999279	134.999974	138.007919	119.99992	114.000015	250	147.99996	94.99999	144.999985	146.9999294004	166.99999	142.9998926	192.00568505879	113.99989	129.99992	120.99987	87.99985	73.999972	166.99996	144.99991	5.000002	150.00399	118.99996	167	133.0000306	116.99991	100.99997	128.999965	93.99995	117.999960031624	157.999927027384	101	122.001419
ENSMUSG00000002227	44.000033205	46.9104083646	53.000044809	49.000021069	54.9999709927	53.9999549656	42.9999456428	32.9999784482	40.99999993	82.999997784	54.8186585651	83.0000298308	45.0000120216	43.999990994	63.000038775	67.000049617	54.9999347414	40.999984155	42.0000142012	58.9999779999	58.0000044314	41.000052944	44.999968829	31.000006289	74.0000024541	62.99991145	0.999999994	74.000144972	65.9999882416	45.00002046	40.9999857122	50.9999537132	21.0000053531	70.999975184	91.000009209	78.9999804546	56.000011281	32.9999933175	68.00006484919
ENSMUSG00000002228	314.99993	213.00013	226.00004	261.00002	343.99998	329.999995	235.00005	196	215.000059	368.999989	303.00004	364.99998	230.000080182661	275.00002	421.0000615117	392.000295	534.00014	228.0000362	495.99991	335.99991	254.00011	203.00005	226.00008	129	289.00005	270.99997	2	243.00006	222.000124	266.000055	248.00001	373.00001	201.999990447089	310.999969	238.99996	248.999986	389.00003196	139.999887	374.99996
ENSMUSG00000002233	55.00000134679	41.00001	43.999974	52.0000003	59.0000383	73.99999	22.9999983	42	39.999998030401	68.999999337	59.999959	79.00004297174	34.999997	71.9999956	92.999948	83.99994	95.99999	39	113.999923545	93.99998	47.0000390211478	40.999997687	32.999998	29.000008132332	51.00002	43.99999087	3	58.999993173546	57.00004	66.000012	43.000013899	80.99998	57.000008	66.999988	43.99999	40.999985	61.99996	33.000006	59.999968
ENSMUSG00000002240	0	0	0	0	0	0	0	0	0	0	0	0	0	0	0	0	0	0	0	0	0	0	0	0	0	0	0	0	0	0	0	0	0	0	0	0	0	0	0
ENSMUSG00000002249	0	0	1	1	0	0	1	2	2	0	0	2	0	1	0	1	1	1	0	0	0	1	1	0	0	0	0	1	2	0	0	0	0	0	1	0	3	0	1
ENSMUSG00000002250	25.999956	13.0000044	21	14	16.999998	9.999998	14	11.999994	17.0000044	20	18	18	17	10	12.99999	16.0000044	22.0000044	16	24	13.999996	11.999998	15	12	5	17	18.0000044	0	19.0000044	15.0000004	13	19	6.999996	15	11.0000044	21	22.999994	14	5	23
ENSMUSG00000002257	581.99998	447	433.00028	484	496	484	441	363	544.00004	676	616	721	458	414	754	749	717	425.00002	698	580	420	356	336	361	650	549	15	509	412	548	455	617	392	753	511	705	770.00027	274	798
ENSMUSG00000002265	1	0	0	1	0	0	0	0	0	0	0	0	0	3	6	4	3	0	0	0	0	0	0	1	0	0	0	0	0	0	0	0	0	1	0	2	0	0	0
ENSMUSG00000002266	1.00494	1.02091	0	0	1.01547	1.01576	0	0	0	0	2.02202	0	4.04225	0	1.02065	2.05319	2.0148	2.04385	0	0	0	0	0	0	0	1.031	1.12868	4.023457	0	0	0	2.03396	1.03047	0	0	1.01215	2.03598	2.02312	1.02115
ENSMUSG00000002274	30.999998	14.000004	19	25	20.000004	37	30	21	29.000004	43.999956	18.999998	42.00004	32	23	37	16	39	23	34	26.999998	21	24	21	12.000004	40.999955	45.999971	3	26	26.000004	22	18	16.000004	25	36	23.999998	36	45	14	56.00004
ENSMUSG00000002279	132.017644964486	107.999989	113.0710225	117.02608	115.52895	114.232719	108.070427	78.0092001	165.108982	152.29024192231	129.09959	199.0000318547	123.057724838953	77.0059822	161.162020045848	165.174913	157.082408	127.241617750727	179.038120461454	128.093310019918	95.999961	105.51562	110.37981	69.9999993	168.020990436017	167.2617722504	11.29566	123.198995010054	108.99998361471	117.091385	104.13814369	121.9999959	88.0000395	145.044001376164	161.31741	189.237265	215.0043552717	106.581017297	173.024713
ENSMUSG00000002280	132.007197	93.689636	96.50133140557	138.631373	147.67636166	134.52135	122.56718	106.1400620634	169.840303	171.53886	162.997586	231.841428	186.63229	95.738580509346	214.1954974	147.03878	195.74878	113.949163	228.64092	136.814613	133.420525	119.85308	90.699113	105.66038428563	213.2629563	147.17308	8	154.64871	132.839552	161.9256943287	130.1472831726	170.61359	109.73691	151.6621285	159.179573	150.877169	213.99984	91.922566	170.276869
ENSMUSG00000002289	21.000004	14.000004	15	19.00001	32	25	41.000002	9.999995	25	19.9999914	24.000004	50.999975	37.000006	27	30.000004	29.999997	46.00008	37.00004	32.000003	19	10.999998	16.000015	16.000009	17	24.0000078	30.000043	0	18.0000094	22.000016	28.999999	17.00001	45.000035	26.000004918	43.999954391	33.999999	27.999996	40.00001228	21	20.000005
ENSMUSG00000002297	207.453928570225	133.55808	175.701311543852	210.999820246482	212.62752	227.776663981581	164.935550009988	199.710334218068	228.857851343485	175.676611081185	233.01799286933	257.944035714404	161.3244534943	146.1719	244.963347663218	197.16678822222	183.00004	173.5883000443	308.522494	172.00006	212.921600488909	167.5733920786	145.22737	136.999915	253.21312	200.5582556232	8.15235	222.63779053719	220.9999607535	253.00010603781	169.76257	234.441003010098	184.960075	218.28836762	165.250050108478	198.893514735532	307.82829	185.566700034615	248.44766
ENSMUSG00000002307	209.00021	135.999937020014	141.999927860573	164.99997	201.999871450474	158.00003259554	109.000010021597	128.999849160269	160.000053	191.000020783802	215.999919085879	262.00004	163.99997133926	152.99990377512	254.0000269	193.00003	240.99990633103	150.99997865837	214.999894	216.9998935	132.999955	131.999988937807	135.9999281	122.999899599955	242.999824650595	166.999894	4.000003	179.99994056544	191.00006544	197.9999510668	154.000028	154.999871	140.000131	253.05805	218.00009462897	212.000080815776	278.99983	80.000045	284.9999912
ENSMUSG00000002308	75.00002	89.99998	98.99989	98.99999	91.999926	89.000019	101.999958	72.00001	146	132.99994	160.000027	188.99995	133.9999	79.0000001	155	101.999974	155.000013	115.00009	120.00001	72.999965	97.000025	85.00006	70.999928	57.00004	151.000025	157.999892	4	105.00005	129.00003	134.99995	82.00004	146.999896	63.000021	121.999942	91.00006	101.000034	137.999947	97.000011	128.00001
ENSMUSG00000002319	124.794311	100.273883536205	100.55536216	105.88622605	98.5748711	112.85358264	105.649510953469	67.493308	130.983155949987	166.32067703	191.69604835	191.3614355	68.6030494836	74.9910847	171.109786	124.099387988808	135.0466191	111.917479	162.942276	76.0860689	79.3896840389	82.0000354	85.2808905	73.853685	178.35738074515	139.446145	2	142.41499447	108.874864	123.77930640146	108.12006318174	115.9335022	106.665137793523	140.356592	92.50627744849	169.9999513	190.646114	68.808837	130.1724744
ENSMUSG00000002320	400.9592347811	346.315331202488	311.326707737218	356.17018602	344.691640042094	312.76446094	236.736688753145	226.447592121687	309.75336947515	354.17439541342	517.46014776275	553.099077632651	251.93446567	318.3334679205	535.108005671324	401.6847640019	482.258749519713	262.050140528843	553.1674785	331.513570334412	286.887108779738	235.243788703413	169.028681176621	187.455699832893	429.540515268624	327.882496024095	14.7542161	360.064879858586	331.821989	413.242904875018	280.838497034	402.74916697892	286.111722481769	483.77135311547	289.480319169495	325.24247757537	434.6981279682	217.136233731115	420.31784201875
ENSMUSG00000002324	2.000005	3	2.999999	2	4.999999	10.000002	11.999993	1	2	18.000005	3	13.999995	5	5.999996	6.999999	5.000002	10.999998	8.999996	7	3.000005	4.000005	2	7.00001	2	1	11.000002	0	2	8	8.000004	3	7.0000026	0	4.999999	6.999997	11.999998	10	7.000005	6
ENSMUSG00000002325	308.365518	188.23645964704	164.01832328	266.2503293	249.127262	285.834664	237.32945	183.62689	207.0671816	243.69668	200.07891	327.05354	208.63672	133.646031	305.344194	237.706128234123	328.44466	237.86786218	294.356104	237.58132	208.55224	176.94368810938	152.30954	145.65445	261.40847	264.443668	9	256.12637	241.003937	204.23748	214.29904	270.87146950336	175.01903	265.0636669877	237.3692	210.56463	369.19391226	164.71115	322.921663
ENSMUSG00000002326	247.676122377	172.106515522138	182.28061	198.374585	280.87176	240.711778	210.97349	200.44685	262.65766	304.95622	282.56645	364.3104	208.83798	151.51425	317.96561	280.61356	290.2261	208.550097	340.860609	246.435124	183.33254	185.94839	185.87495	154.98402	332.556403	255.596369948959	0.116303	266.085545	250.963071	302.480251	219.79779	295.554147	202.60598659	241.879154	191.142768	225.341476	315.31215	177.73896	304.5713961
ENSMUSG00000002329	266.9302	225.987900793621	232.9663	270.8896	260.93830986298	268.9303	268.9305	259.9181	264.961683	371.97018	303.987	332.936978	291.84716	219.9019	336.0000538	312.9504580792	380.96646224037	247.96845	465.8149	310	290.989105	242.961420222768	230.000123045772	166.9802	377.73860124531	275.99999	7	328.9691935096	296.71196	296.9825	221.00001105127	285.930200176055	173.96222	283	273.9376	323.00002	357.98147	191.921052	315.9332
ENSMUSG00000002332	438.00004019365	307.999919	379.000072	319.0000308606	364.999939881	393.99999	410.99997	318.00002	359.99998	543.99930739	461.999539	605.001	359.99993	305.99997	493.00034	556.99974	721.99957	334.000004	549.9994829733	405.99997	332.999913	264.99998	300.99998	224.99989	469.99964	418.00003	1	364.0003481	348.99997	352.99994	360.00001	408.999934782	261	344.99987	335.00003	418.999802	496.999916	288.000004733	452.99972
ENSMUSG00000002341	20.06851	27.17618	29.83035	36.01809	33.08626	34.07334	27.71189	26.00511	33.62949	48.84503	49.89466	36.51126	25.09001	22.49693	53.36001	23.92451	26.41072	30.42353	45.75424	27.33114	34.52877	29.39755	25.24992	32.34148	43.89951	30.84868	16.41063	27.31189	23.58767	39.96376	32.14341	38.95852	25.89627	27.2173	23.49367	19.67082	50.957	26.77976	26.15865
ENSMUSG00000002342	111.00004	73.9999124887	72.9999606299418	50.9999732446	60.99989730991	63.9999746793707	56.99996062	35.99999127028	67.0000174399	106.0000380258	131.9999282025	121.9999477	63.000020078352	67.999997732937	77.9999993102	82.9999979396	113.000024193717	60.999971803423	94.000046	63.99997967703	39.999970209383	50.00002854583	49.0000152009	30.00000855358	87.0000276224456	98.999944	1.9999999058	74.999955582127	67.000048	71.99998612676	56.999986	84.9999905974	57.9999940555792	123.000025484	147.0000237	105.999957225607	95.00000249551	37.9999675418	111.000040502176
ENSMUSG00000002343	38.999995	20.999997	20	23.00000072219	34.592688	25.000008	17.000001	10	38	22.404472	57.511353	32.67017	18	20.755045	48.00004	36.0000043	30	17.999999	36	16.999998	22.0000033	20.0000013	15	13.000003	34.0000059	23	2	31	34.999944	44.999961647	25.000002	23.999995	31.917841	42.9999893	30.999954	51.00000929	46.999988	21.0000049	42
ENSMUSG00000002345	140.99988333726	134.0001291	115.99999	150.80665591	173.99998	156.00007	108.0000458726	129.999980175601	127.71965942006	168.00005	136.00006	170.999997062414	132.5474	118.99992681	218.86147	180.999993	228.99995	140.00007120848	215.98216	183.99992447	166.999980073376	140.99992	116.99996	95.999977	210.978798	164.99987	1.000000268304	181.658501	157.83396	185.99988	136.999969	193.7867179	126.99999	181.00004	158.999939	122.00008	214.0001	123.46706	159.0000612
ENSMUSG00000002346	13.539065	12.94097	10.905341	21.92092	17.390697987	9.35987	13.10978	8.11723	23.09114	17.26337	13.708177	29.6276	9.73749	9.11495	13.20077	26.00248	9.790128	7.17721	20.6717771733936	5.13879	10.52717	6.45812	11.20236	10.04854	5.3815073348	14.54111	5.92139	13.85155	14.7249293308	12.26361	10.733	17.495125	8.12908	19.2805600176273	14.34517	11.79749	12.56975	5.062169875	22.46801
ENSMUSG00000002365	528	315	346	467	608	579	240	290	404	381	442	499	316	396	511	706	715	277	663	564	434	403	281	267	638	319	7	503	446	472	399	483	315	597	370	433	512	268	581
ENSMUSG00000002372	274	231	176	235	271	262	216	152	273	312	349	436	215	209	406	293	307	180	327	240	203	182	172	156	329	335	5	295	212	269	201	323	189	307	226	306	376	110	367
ENSMUSG00000002379	575.785	450.2	499.923	611.542	673.071	532.895	439.3703	528.442	555.813	535	680.567	684.614	470.124	472.813	933.747	768.538	808.114	555.771	983.284	691.449	658	427.697	368.6522	369.8181	846.495	528.019	22.43809	783.59	689.784	822.158	559.2	805.785	492.89	616.123	465.514	525.504	754.475	535.012	724.251
ENSMUSG00000002384	2.03913	0	0	1.00599	0	0	0	1.04019	0	2.07623	1.0009	1.05445	0	0	1.08491	0	1.04459	0	0	0	1.02954	0	0	0	0	0	0	0	1.04524	0	1.08048	0	0	0	0	1.00187	1.00227	0	0
ENSMUSG00000002393	6.838046	11.326264	12.000001	7.9113492	3.75589	3.599497	6	2	5	6.41067	5	23.538732	6.395819633	5	9.679073	2	11.519426	9.62871	9.6275579	9.585279	5	2.50026	5	7.000003	2	8.634186	1	6.697455	10.555015	9.000006	6.000005	10.958021	5.38775	10.799515	14.646896	6.000005	27.233106	5.000005	4
ENSMUSG00000002395	293.000047238188	283.999910982736	317.999955901	368.0001213	454.9998776	386.9999636	354.99995	331.000051626335	309.000013	395.999993	294.999944462	375.999989337784	362.999945832446	251.00002	432.9999557571	479.00003	464.000117267304	328.00001711458	630.999562963339	484.9995857238	455.99994	268.00005	313.000010051568	296.99998742543	481.00014249501	400.999995	7	428.0005298663	363.00004	365.99987884	319.00003	395.00019	205.00007	342.0000116874	312.000010124316	321.99999	498.9999426	289.999931676	446.00002
ENSMUSG00000002396	19.1619611	24.673744	24.000004	29.088657	45.244132	43.400491	13.999995	17	17	42.58933	37	37.461262	27.604182	21.000003	40.3209178	33.000004	33.48058	15.371296	42.372437	22.4147335	32	20.49975	13.999996	16.000003	35.000023	35.365809	1	27.302538817	37.444992	16.999996	31.000003	34.04198	25.612244	40.20049	38.353109	37.000009	46.766888	21	41.000002
ENSMUSG00000002409	1.9999993	0	2	0	2.9999978	7.99999379	3	5.00000361	0	0	1	2.0000004	0	0	2.99999952	2.0000004	0	0	0	0	1.0000003	0	2.0000005	0.9999999	4.0000045	2	0	0.9999999	0	2.0000003	3.0000014	2.0000004	1	1	6.9999999	1	0	1.9999995	2.00000024
ENSMUSG00000002413	141.000039	134.99999	120.9999372	192.99997	148.99994	160.00003	105.000004	123.000057	150.99993	154.99997	164.00004	255.999968	194.99996	101	177.00003	131.99994	184.000077	134.00003	217.000039	147.99996	153.00005	120.999984	93.9999859	74	198	170.00004	5	142.0000107	107.99993	182.000091	102.000055	182.000028	102.999967	95.99994	111.9998852	148.000011	258.9999861	138.000082	165.000032
ENSMUSG00000002416	418.6959313	328.15975	366.70362	397.279473	397.889851	370.989933	316.361975	319.87161	407.98173	439.35233	382.8690815	434.99102	397.33287	293.02453	563.69462	383.75944	417.956132	370.60358	574.585896	397.02127	373.52938	288.859021	255.237557	243.317847	573.86043	356.42557	29.80634	443.79184	385.081954	527.046745	333.55586	534.17374	324.03564	357.55571	334.21981	343.0200188	459.7855384	371.99885	503.581969
ENSMUSG00000002428	359.59153162301	278.47291	321.6085623077	391.501395982419	301.63023	418.29259	360.566724365	280.743931663096	324.692192185	343.0665	401.811733736939	524.33021017	369.35626593	214.378857244	446.707581378171	359.7112823	443.5724084	285.868997	455.306612337865	361.918571398	406.692886482	288.65126	289.67418280532	227.982083	477.496560007149	345.4209506173	38.49807	354.4615395807	324.170486	389.9364577	270.521464011007	393.518647	262.081928	295.756888299	295.294718712829	325.178579	520.5380278499	269.380709396736	412.108842312853
ENSMUSG00000002455	373.99995493459	304.000067004	300.00001251	322.999959626	280.00002	337.00011343091	309.000028137	231.99996528621	346.000032217186	436.000598	412.000200127447	465.9999965	313.000050467852	322.000020012565	426.00002295869	485.000559377031	477.999300019382	283.99996632	419.9995744	384.00003	346.9997169	248.99993	233.00002	231.00006	507.001038875	421.999991	10.000003	366.00000994255	364.99994	392.000339875078	254.0000468029	391.00003964	264.00003	375.0000590873	319.000013066	378.999928568714	511.00042	247.9999908889	410.00004060399
ENSMUSG00000002458	442.00034	338.000002	371.99989404	408.00000908278	487.99946263545	443.99990811868	338.00007	362.0001653304	431.999812	602.000190414	520.000404307519	681.001400216036	423.0001276	360.000088743456	640.99982712776	530.99971389766	687.9999378	451.99970666	697.999462	453.999953	422.00009	364.000090988862	363.999886055018	320.0000867645	559.000929488619	512.999849229766	9	520.000643352318	505.0008628908	580.000193151773	395.99993	588.000759411475	406.0001338299	535.000404221412	392.000144	506.00008297326	703.99986	373.00003242748	629.9997585364
ENSMUSG00000002459	0	0	1.00288	0	6.0577	0	0	0	0	0	2.44027	1.05916	1.16242	0	0	0	0	0	2.66082	1.03271	1.14587	0	3.02872	0	0	0	0	1.0044	0	1.08658	2.13238	0	0	0	0	1.00952	3.03314	1.00717	1.00688
ENSMUSG00000002475	0	0	0	0	1	0	0	0	4	0	1.0000002	0	0	0	0	0	0	0	1	0.9999996	1	0	0	0	1	0	0	1	0	2.000001	0	0	0	1	0	0	0	0	0
ENSMUSG00000002477	675	549	641	674	756	835	659	679	720	791	897	937.448	728	537	1036	782.159	801	728	944	669	644	562	500	486	1016	848	9	926	800	910	562.522	859	618	891	672	786	966	705	900
ENSMUSG00000002486	173.933082	113.64557	108.464	159.679725	208.364925	155.01833	130.36578	120.92107	128.37412	186.71569	172.21626	235.0381935	168.50846	118.89377	167.87142	236.93415	254.2212616913	120.86595	241.1527221141	163.41777	159.442475	123.88558551705	85.21947	105.69801	164.42855	97.209081	50.49266	167.09294	146.067186	148.3892	141.50307	207.30132	105.999037	155.191001	113.09582	133.96019	198.74813	102.54423	169.796586
ENSMUSG00000002489	23.0000069444832	28.0000021	17.99999735529	35.0000251410197	27.9999861107199	27.9999965	16.9999818380753	30.000000000246	17.0000026102624	37.9999926270472	25.9999890190855	49.9999917106582	29.99999451813	11.000008203308	37.9999995104645	48.0000045982373	44.0000094243318	14.0000027	54.0000368150028	33.000004	68.0000262914457	33.0000093190913	56.0000194925879	21.0000027512306	52.0000157252982	36.0000139192345	4	29.9999855143743	44.0000077	27.00000686	35.0000084695116	33.000002913755	13.0000044	26.0000055109632	58.000012062416	69.999906046375	58.00002196361	21	55.0000478
ENSMUSG00000002496	117.89102333869	96.147147704	100.8631495	113.054455427545	84.6200250499	102.43990543847	76.58883028	46.1810815075133	99.97963860155	154.386416609	159.11573882007	165.881837	101.052035	94.4791109	129.369283012134	129.861457715913	144.259428517459	91.9117123264707	136.079450013678	99.568828799641	93.787621	75.8569145	53.4149297284	79.7931909185986	117.54749727	122.53345900602	12.86943	117.5441443604	93.5437089	110.2172057855	117.735887027067	113.8100220392	88.4903685	114.656616011535	111.69833897167	119.27007735	149.8577916	85.844839	133.067412049
ENSMUSG00000002500	2	0	0	0	2	1	0	0	1	0	0	0	0	0	0	1	0	0	0	0	0	1	0	0	0	0	0	1	0	0	0	2	1	0	0	1	0	0	0
ENSMUSG00000002504	3	4	0	3	4	8	0	1	3	6.999998	10	3	1	4	2	0	10	5	1	2	3	0	1	1	2	5	0	5	5	2	3	4	3	5	4	3	12	0	6
ENSMUSG00000002524	835.999495297539	689.99957643505	579.00018797	688.999776627119	738.999060071993	827.0002488	668.9998472125	587.9996233738	858.99969897	989.99999663334	1074.0000532723	1219.99934956908	666.9996571045	531.000019354562	1068.0001293873	1014.00012561314	1055.00071645243	703.0000395008	1159.99954486644	821.9998434676	668.00074739	638.000332198234	573.9995722244	563.000285269586	1017.99981	1007.99941444	12.999996	814.999094735195	686.000583511911	884.99982574113	663.0008823	992.000658748	649.000642554687	988.00020698925	775.000256011929	833.9997488887	1202.00070184061	415.999991660174	1161.001015124
ENSMUSG00000002546	228.00001	157.99996	167.00003	136	199.00001	192.99994069	176.0000157	101.000041515	174.99998	226	228.00007444053	298.999974	198.00007	147.99998	246	186.8224	279.000114	147.9999751	258.999945	200	132.999995	132.999955	143.00002	95	190	195.0000715	4	173.99997	156.000008	156.9999792	136.0000413736	215.999999457	129	224	197.999898	235.99997	289	83.999930563596	187.00223549
ENSMUSG00000002550	179.293624	178.08393	178.99998	249.99995	203.00009	233.99993	187.000032	187.69777	210.999960010638	301.22336	228.00007	286.78851	207.99167	150.3628160785	241.9999354	215.99994	239.95411	188.00003	262.0000362794	198.98594	169.619533	145.11372	153.000045	152.27928962	260.37749	236.99988	1	245.00004	204.45254	244.92547	167.00003	217.00009	130.00011	176.00002	193.99999	199.978403762	269.99995	141.999971	268.00006
ENSMUSG00000002565	81.21376010078	37.41119	26.72980861	62.94377	56.3925608999	38.85024	23.67796596	18.15637	23.06108	9.09912	85.87306	51.04671	47.715867	89.91243	124.83558	102.2172993884	72.5716100332896	35.39704	67.7543694	54.88546	49.83452077524	27.07106	20.55931	7.41557	39.8054	39.86193	0	81.98986	29.36797	143.44092	44.2462	152.31181821	69.03346	105.24950431569	9.0124	20.66085	31.768544	24.04721	28.47967
ENSMUSG00000002578	222.225758	231.46223	165.320919	256.25399	314.29647	236.844215	177.404419	158.43448	189.41784	301.86033	245.03531	328.007060052621	214.26073	162.5627576	319.868104	307.32734	303.052786	166.38069	386.038795	231.6886	235.51027	147.23562	154.78067	106.2182	251.14824	194.534805	9.88854	241.04701	195.878613	227.71663	246.71344	287.80908	186.9275	256.1509	203.820767	264.90134	357.623791	207.39307	259.7104858
ENSMUSG00000002580	526	434	493	565	629	632	445	567	525	545	511	561	496	442	809	691	705	500	926	668	672	493	447	387	788	592	3	561	584	725	470	690	413	580	442	515	761	459	703
ENSMUSG00000002588	0	0	0	0	0	0	0	0	0	0	0	0	0	0	0	0	1	0	1	0	0	0	0	0	0	0	0	0	0	0	0	0	0	0	1	0	0	0	0
ENSMUSG00000002602	97.99998	95.99997	115.00008704815	80.000028	52.999908	76.000014	86.000072	52.99995	116.999980361821	139.000061	134.999911	206.99997277	108.99995	35.999954	104.000043	78.9999143	107.0000828	57.999988	116.999996	102.000101	79.0000034	60.9999562	54.999936	48.000026034	99.0000347512	56.000059	0	54.9999484806	66.99992	60.999913	64	96.999969	64.999955	112.0000771	102.999965	88.99995701	109.000078	27	144.0000101
ENSMUSG00000002603	34.16585	49.03548	34.568297	46.998399	64.5713	41.073861	18.958554	24.843234	26.825924	42.147958	47.93521	43.486947	42.316775	21.841455	48.53032	55.80423	31.701154	25.89667	69.42822	35.720628	48.611499	34.09384	21.239335	23.946895	33.232738	19.15221	15.08148	50.92762	38.37293	37.951479	29.447877	47.039788	33.18784	35.255914	37.36135	34.308154	40.359989	23.45822	47.66642
ENSMUSG00000002608	67.000008	57.9999592	60.999964146575	42.000013	42.999989	59.999973	43.00001418	27.99999706	36.0000375423209	71.99997	68.9999102	108.00008	51	45.00002	60.00003	76.9999990859	79.9999461	45	70.000019	72.000019	48.99998	61	37.000001	32.999997	91	69.9999988	2	56.9999318137	73.000013	40.00001	48.9999612	56.999961	34.999994	79.00009	83.00001	85.999948	78.024554	37.000013	81.999913
ENSMUSG00000002617	37.0361217	57.3679122	35.05817572	41.35390832	36.13963323	47.470804369	22.741093195	42.00000257	34.13067223	43.999947923	47.176321448917	47.08035215	43.75520424	23.115466809	50.05109130453	33.03034705	53.0452238	26.99999839	67.44520512	52.315436412	42.110961953	25.00000009	20.999995454	17.10942825	50.49907286	40.00000911	3.00000004	28.05039976	39.15951597	41.07895838	30.16039118	53.04230624	37.83341451	31.99999648	33.41309689	26.000006621	62.09051004	34.03485437	42.77711004
ENSMUSG00000002625	204	157	148	143	173	193	185	129	179	295	204	302	213	126	234	220	292	149	230	199	204	159	197	152	232	273	6	182	184	168	156	197	115	188	277	219	282	103	250
ENSMUSG00000002633	0	2	0	0	0	1	0	2	0	1	0	2	0	3	2	0	0	0	4	0	1	2	3	2	0	1	0	1	0	0	1	0	1	1	0	3	0	1	2
ENSMUSG00000002635	161.999994	153.999966	120.0000622	177.000036	201	150.00002	166.0000332014	115.000013463	165.00002	213.000038	219.00007057	234.999970086304	180.99997	122.00002	233.99993	174.999986	197.00001	141.999934	223.0001441	156.0000652381	112.99999	124.00005	156.000005	116.99995	227.00006	157.000033	0	197.00004	171.00001	177.9999616	145.0000166	187.000037	114.999904	142.99998	143.9999278	185.0000522179	219.999858	132.00002481	188.000077
ENSMUSG00000002658	453	331	334	392	470	510	381	342	463	541	527	599	467	367	643	592	621	385	598	456	396	328	293	298	589	520	9	468	457	532	382	469	346	523	422	403	667	309	577
ENSMUSG00000002660	247	224	207	247	263	314	245	228	326	319	391	462	266	196	409	261	319	245	395	237	232	232	185	146	377	286	5	315	272	402	245	356	235	335	262	283	406	248	359
ENSMUSG00000002661	97	68.99996	70	77.0000756	99.00006	100.99997	103.00000223341	76.99993	72.00012269537	120.0000192	93.0000914569	108.99995	110.999958	67.99995	94.000034	70.00000588	120.00007333	95.000004578	119.99998	64	71.999917	62.99999	52.00006	86	89.999993	113.00001982	2	93.999955	92.99994	85.99992	49.00004	93.00001	63.99997651141	82.00005	90.00006	89.99993	118	60.00001	69.00004
ENSMUSG00000002664	0	0	0	0	0	0	0	0	0	0	0	0	0	0	0	0	1	0	0	0	0	1	0	0	0	0	0	1	0	0	0	0	0	0	0	0	0	1	0
ENSMUSG00000002668	257	179	172	234	307	240	181	165	179	261	229	340	170	141	283	293	386	120	321	268	211	180	143	146	276	205	16	205	213	235	227	208	114	289	200	258	308	116	305
ENSMUSG00000002679	119.99988828944	116.999977107758	113.00004495924	129.00007202856	120.000046	125.000103357915	129.9999257	133.000074402	156.000023	179.999992050559	156.00004646543	195.99994111	180.999975	87.9999500755138	200.000023	138.00009	171.99993651	117.999916666	250.99992148	127.999938	155.99993	117.99999	95.0000263394	80.0000508141	191.000199	171.00000375824	1	148.999942335	140.9999490353	172.999970233274	118.9999089394	187.999994726167	119.999935771412	172.00001173	158.00006666499	148.000040651903	182.999913216812	113.9999935	190.00008
ENSMUSG00000002688	0	0	0	0	0	0	0	0	0	0	0	0	0	0	0	0	0	0	0	0	0	0	0	0	0	0	0	1	0	0	0	0	0	0	0	0	1	0	0
ENSMUSG00000002699	2512.1365	1966.5025	1846.937	2478.8024	2911.2494	2752.2435	1521.8647	1924.97998	2330.0587	2554.4496	2646.7305	3140.1173	2097.5485	1999.2169	3442.0957	3454.7707	3726.9528	2173.3433	3900.0004	2945.4137	2491.6966	1983.8238	1540.6062	1545.14389	3033.9956	1964.8966	31.29369	2434.966	2268.2795	2945.034	2259.7796	3185.7957	2078.04093	3161.3002	1753.56197	1829.0714	3257.2587	1588.1555	3029.7987
ENSMUSG00000002718	612.032720092288	450.0495212	466.73193099	632.525027037105	472.18577218528	493.99949028294	450.2227593644	444.0374019	466.26884908536	599.00333518001	673.097145	782.050266769929	470.101713	348.00004411653	657.3078710338	481.94979354	516.0719568503	448.187375587	571.41297	420.196258019403	518.0943	388.064235274	291.5007247	285.027559	751.549446	558.16351173131	6.46133	616.419425178667	598.0887195	522.1714778	389.0000859212	674.176465698457	361.000019256135	529.057816688267	374.131221	506.207300526665	698.09510275962	376.1777301529	586.11322362
ENSMUSG00000002728	668.999690014241	430.02950015	534.999886121585	641.00061	697.0006294978	601.99963	491.999891212	557.22407	633.00014847	643.9992233	644.9994805	659.59286	551.99951	491.000156134	863.00028	711.000081	757.99992294792	567.0002768	971.99982	566.56177	616.0001	509.0003191	392.999802	432.99981826	844.00037	591.999073	6	816.99967	679.000397	914.000207	584.00041	834.00042	580.999356	635.000557205	387.00005	501.9993897	841.0334888	484.999940926727	645.9992381
ENSMUSG00000002731	26	44	35	33	35	56	56	29.000004	52	64	63.00001	53	49	33	67	57	47	61	71	38.000004	60	20.9999976	31	32	68	49	1	46	51	81.00004	43	70.00004	31	32	66.00004	47	71.99996	46	57.99999
ENSMUSG00000002732	16.000002	6.999992	10.999986	6.999996	7	3.999996	20	4.999996	10	17	7.999992	22	17.000002	4	12	8	16	8	8	6	5	6	7.999998	0	19.0000058	15	0	2	12.999992	6	10	3	5	8	15.999998	12	13.99999	9	19.000002
ENSMUSG00000002733	280.0499	245.0589	235.3541	473.9038	322.6721	274.9142	292.4471	331.2445	281.812	365.7777	263.3831	375.6728	219.8517	172.8625	337.9103	223.4954	230.684	373.2428	399.5629	196.6132	264.1252	213.5967	186.5806	153.48	470.9182	292.0892	55.37952	441.3604	313.2815	355.7216	226.3157	402.0922	233.0638	261.1165	187.1344	272.1507	338.8932	390.8731	417.9562
ENSMUSG00000002741	315.00004	223	270	292	328.00001	333	164	194	246.00003	230	310.99998	350	230	258	491	451.00002	447	252	457.99992	328.99998	250	206	189	149	429.99999	228.00002	6	293.00004	274.000014	364	242.00005	318.00002	221	388.99997	228	261	440	180.99996	377.00003
ENSMUSG00000002748	407.9095	295.00332	365.3658455197	359.64068	332.68388	352.907215	290.406203	226.03236	361.17127	460.06636	487.4681	518.242809	291.8716049	294.52537	405.620173205391	408.74912	468.190920168563	282.354214	494.00118	293.358387268923	318.31198	245.6367	273.63565	257.13584	507.35854	348.8068381	42.96634	394.411283	300.51955	377.50396	265.761912	356.1749974	260.05157	408.55653	260.94744	406.97055	485.87665	243.17806	461.01783
ENSMUSG00000002763	50	33	51	49.999951	44	37	39	33	44	87.000029	64	96.000033	63.000005	36.999995	63.000045	44	61.9999938	33	72	30.999998	37	43	31	41	55.99999776	55	9	56	44.9999976	61.00000125081	41	48	26	47.99998	58	41	70	24.999998	71
ENSMUSG00000002767	268.6744672105	244.0000793504	237.000070431378	242.853484518	242.999920703599	218.0000614	250.0000116	210.00005078149	291.659230317643	408.999544245118	365.1463823853	422.0000784931	276.999978	201.999955518	403.8895593	262.000057461801	282.000000974068	274.999920911464	334.999623	261.9999908	258.9999779455	254.000033	172.000059383411	160.999971091828	393.000136799171	286.999954	6.00000024	305.000051397475	297.00006905	321.000028377	263.99994652391	332.0000530752	217.999990096166	280.0000376344	225.00003440487	300.794124	435.999905835013	234.9999219	402.9999586702
ENSMUSG00000002768	406	369	322	444	504	465	316	357	448	470	460	518	467	371	625	639	619	428	769	515	449	412	322	300	648	401	3	520	493	566	439	550	316	477	384	449	665	387	567
ENSMUSG00000002769	0	0	0	1	0	0	0	0	0	0	0	0	0	0	0	0	0	0	1	0	0	0	0	0	0	1	0	0	0	3	0	0	1	1	2	3	0	0	2
ENSMUSG00000002771	0	0	2	2	4	0	1	0	0	0	1	1	0	1	0	2	6	1	0	0	0	0	0	0	0	2	0	0	0	0	1	0	0	1	0	3	3	0	1
ENSMUSG00000002778	129.0000582	122.00004	128.999978028876	111.999988908486	127.99992	134.000050103964	129.999940013547	84	156.000034	191.999972	187.999956	204.000084705	158.9998933991	111.000031316	176.999993025476	184.000018	194.000019	104.999986815105	158.9999479019	119.00001110888	122.99998	89.9999623305476	97.9999082	103.999965241655	140.000047045373	159.000082240377	5	130.000046	128.99996447	108.99997	102.999973789	145.999969	115.00003990088	185.999967	181.000010050567	200.000080474766	207.00002	75.9999900217988	156.999901
ENSMUSG00000002781	20.247614	22.81772	21.1164496	30.229569	21.719239	25.60454	33.652743	21.7660871	25.426571	42.871849	34.875739651069	36.4867798	26.982902939554	11.048764	23.81386	17.034494	29.888643	25.991	31.654654	24.272182	16.350391	10.07904	18.53752	17.019912	28.092196	31.684988	4.7640737	27.3359	20.47037	15.606922	16.895567	21.1688352	19.41624	17.1703084	19.235857	37.272675	52.946992	17.536745	40.900464
ENSMUSG00000002791	1	0	0	5.00185	1.00932	1	0.77305	1	1.00184	10.02079	0	5.3357	2.38732	0	2.00652	0	1.267326	2.019849	2	0	1	0	0	6.00626	1	2.00181	1.01164	3	2	1	2	0	1.53422	0	3.40201	5.0194	2.0272	0	4
ENSMUSG00000002797	62.0000009	39.002787	46.057062	69.078289	90.009271	104.00243	39.004557	79	61.010465	70.02093	81.0224476236	44.00001	45.03451	54.000003	81.00001	115.02309	81.0106	77.01180766685	95.0024	83.00364	53.0012	63.072650409907	37.00495	40	98.12607943	64.0216451054	2.11751	73.00208	77.0040945	81.00461	45.00002	81.01456	63.99997	105.11215	49.00001	40.048951	81	64.000034	71.011370259087
ENSMUSG00000002799	38.999946	30.000003	36.9999634	39.000001	30.999998	39.000002	54	27.999998	31.000002	65.0000291669	46.99999022535	63.99998	29.0000524	19.999997	35.999999	18.000001	52.000058	25.999995	53.0000002	38.000006	35.000033	28.000003	45.000101	30.000001	51.999995	63.999963	2.000002	53.0000058	40.99996317	12.9999951	23.999996	34.999977	23.999999	21.000026	67.99996	71.99992	53.99993	18	47.999993700825
ENSMUSG00000002803	33.9999987615	14.999996	32	31.999996	28.999999	24.999997	34	17	32	27.999996	39	44.999979	32	26	46.999985785104	40.00000243243	44.99999	28	46.0000228	34	17.9999968	22.999998	22	17.999996	42	18.000004	0	39	23	33.00000187275	35	31.999984	19	36	38	30.000003	30.999997	5.999998	24.000004
ENSMUSG00000002804	91.999976181489	93.00002	109.999963	86.000001	103.999964408	107.0000279	176.000051718	118.000004	125.999984	185.99999	90	161.000019	143.0000776146	58.00003	121.000055296	95.99993	113.999984	99.00008	171.00006	100.00002	131.00007	84.000005	94	88.000052	184.999926	155.99987528	0	109.000074092082	122.00013408	83.9999930134577	80.99994	93.0000320122259	72.000058	90.99989	145.99996	137.9999	161.999898	91	121.99998
ENSMUSG00000002808	5	13.000001	13.07877	3.999998	12.649978	12	18.999999	10.000003	14.237904	13.000001	10.999996	6	8	1	19.000003	3.000003	19.000009	15.000003	8	8.02205	13.000003	7.999997	3	3	9.000001	9	0	6.999997	11.999997	13	7.999997	12	1	10	7.999996	8.999998	23.002253	6	15.000002454
ENSMUSG00000002812	422.99977	357.00006	364.00008	337.00008	370.99995	473.0001	263.99999	225.00009	357.99997	430	504.99979	535.99985	358.00003	373	555.0009	492.99951	532.00056	349.00001	474.99902	411.99968	349	316.99997	251.99992	241.00005	521.00018	379.99999	8.999995	375.00001	348.00002	359.99997	309.99994	403.99962	316.00003	455.99997	385.99999	438.00078	526.99921	289.00001	477.99948
ENSMUSG00000002814	62.0000331613	50.99999	45	56.000000173372	57.000047	57.99996	72.00005375525	38.99996074	61.000076	59.999935	101.99994	89.9999632722797	54	49	94.9999343	59	85.000050548219	52.999994	77.9999568	61.999942383	39.9999986	47.999991	69.000020884223	40.99999764	100.00005	54	4	56.9999290797292	58.00004	78.00004624564	36	88.0000465	54.999967	78	91.00007	91.99995	68.00000114266	34.9999983	69.0000032
ENSMUSG00000002820	178.77329	164.47609	132.80976	131.27948	169.53933	142.644405	89.16123	61.4457	132.563447	184.19646	258.345438	234.03395	128.43592	130.59444	197.61973	216.80246	224.4122	82.005344	254.77185	146.96198	115.894585	84.959290823181	65.762627	67.280536	170.66004	161.355540098173	5.37469	162.709762	111.7814	109.14866	131.09481385853	130.81585	104.683618	236.3193	136.00023	179.470007	227.582677	53.200683	227.154715
ENSMUSG00000002825	123.00006860175	103.99988	67.9999383	92.999924	93.999927520831	79.999918	107.999973936712	74.99995656424	116.9999	161.000040156149	176.00000606	161.000025	119.000024409	104.000055	161.000059028907	104.99992	142.99996	109.999903	198.999947839	108.000065	98.999994076738	79.000111379	82.99994927	77.999961	139.999947	104.99994	3	105.00005436969	120.000039028222	157.000023	94.00000247193	133.000001015892	106.000035010462	113.9999043	94.999917	116.00000501	171.999899	94.00003	163.0000375
ENSMUSG00000002831	0	1.999995	0	0	1	5	0	0	0	1	4	0	0	0	1	3.000005	2	1	1	1	1	0	0	0	2	0	0	0	0	0	0	0	3.000001	1	0	2	5	0	0
ENSMUSG00000002833	237.050661758007	189.84774541252	202.4181703945	244.221373095844	282.6654675242	208.82800889229	177.42659680759	190.4681153515	262.79252888579	310.47456861415	358.1085082512	343.86124	225.905588236255	187.7080368	314.184544203973	231.7398842683	268.219331815751	212.431799935078	310.44602185	209.328238707265	218.25929272713	196.499955765648	160.86392265	118.6057718174	367.190740130586	264.358309011071	28.210963	283.488937696401	277.79497019291	260.415004	186.128051650448	290.84261481246	194.464163754	279.308734960201	213.406189366647	269.48822377813	334.393319350472	239.778178473059	342.53137590884
ENSMUSG00000002835	154.7327	117.9714	113.2015	125.8302	170.2151	141.7392	124.2495	77.0067	127.9389	140.501	215.0925	229.1755	125.577	135.0376	205.4116	132.1247	185.3166	120.22	162.7637	122.5669	116.556	164.5439	79.4436	110.4984	188.1252	142.2483	9.23813	171.6121	166.4087	185.5528	86.286	141.6956	129.0303	206.2773	146.4273	192.3892	175.9359	81.3188	178.7501
ENSMUSG00000002844	355	282	365	384	363	394	269	283	361	402	472	543	344	317	555	429	474	286	529	397	320	288	246	262	501	381	2	433	396	441	311	439	270	406	429	411	618	227	508
ENSMUSG00000002845	249.0000547658	211.999930374067	200.00006569864	219.999987571703	243.999907962009	235.99997381411	173.999983270162	155.99996259	243.99988181022	293.9998124305	345.9999445	397.000055485209	253.999880296	186.000071771071	330.0000276962	236.000136436601	322.99989102598	195.0000960247	368.000158727597	240.0000303591	240.999915058774	185.00001521748	143.00003701	179.00001948697	286.99982941	196.0000400533	4	268.00001832	193.999970298	247.00009684372	167.000008430328	302.00005475422	192.00003	294.000040031701	193.0000142356	226.9999254599	349.9999605	157.000108	272.999963149
ENSMUSG00000002846	225.4501	193.64848	210.0001	236.6706	257.3625	268.747	222.7041	242.84097	318.05668	289.4257	246.0141	302.82722	316.3326	179.66064	304.96755	248.4477	251.4195	246.2488	338.30793	225.5782	267.89165	178.94901	199.3019	176.5972	290.5788	227.6211	1.24857	253.83154	285.34654	268.84498	233.0769	274.609	247.68961	235.7291	192.96167	180.08578	321.35217	275.1145	271.5616
ENSMUSG00000002847	3	0	4	4	6	1	0	4	2	2	5	7	0	4	10	0	1	2	2	2	1	1	2	0	10	2	0	2	4	3	3	3	1	0	0	0	1	2	3
ENSMUSG00000002870	526.33214	370.06091	319.57647	408.33651	428.09376	388.19171	355.0153	241.01549	396.85589	595.97441	788.056353	848.43674	440.50124	285.00002	591.00899	435.002819	494.063538	402.455013	534.02537	355.4973	349.50455	336.00596	341	291.2201	591.0179	537.33848	4.16503	489.383654	470.602	468.68318	385.41386	466.39509	342.0392	704.02371	545.35269	617.04856	688.04545	246.68081	708.72216
ENSMUSG00000002871	117.9999337	96.0000464116773	95.000057074864	76.999967	87.000023884	103.99994863	79.99999206527	43.00000271467	136.000051225	132.99998548723	150.00007395783	165.000070060625	82.000015193747	91.00000190435	128.99996	154.99992754195	194.000109	107.999969612668	125.000001339	142.000063678318	71.9999974842	80.000066154	64.999942491273	49.0000145216952	107.999997	117.00002602962	1	133.999982614444	101.999953383324	105.00008526224	75.99997708906	104.999953172578	62.0000397617	119.999986764	133.0000890002	176.0000132315	122.999985	42.999981958156	127.9999682302
ENSMUSG00000002881	488.11529	375.95395	422.59781	464.23401821	542.577540034641	551.92699	341.494220045915	418.8163872318	419.11353	476.476616360559	433.680738274	583.96817	440.85363	266.25305	654.03437921062	617.75594	661.65412813	529.29258	667.94567	490.04981	616.69479	452.32833	373.105571471775	357.2918310647	637.833214	618.04692	15.039226	627.55231	530.1674307	483.795784	412.6762558945	545.0923410197	336.343393799	496.20832	450.584739	461.791024	808.42461100436	474.61279	610.02693
ENSMUSG00000002885	219.509391032138	144.0457175	178.4837046817	217.475140960179	192.215885010423	239.590389003675	125.284192551423	115.890170154	131.2044528	201.2284	205.00424	197.960923	133.667966310619	146.968823	212.31804130872	259.673826862	302.5006491547	144.44459	218.542900161547	201.1556522237	182.66111	120.000047	99.537772603	97.0000009145	142.623536645022	157.0198145	7.999992	181.478820032775	137.078836829146	153.25040745204	111.112426	134.23058	116.8090081665	222.0000226664	160.882084277218	159.8883657484	186.413450468936	80.743347161852	180.975238
ENSMUSG00000002897	189.606394	130.34579	138.9493	119.15122	153.34641	131.87043	165.04064	110.52718	158.96957	190.735663	204.84409	242.68882	114.873219	95.38271	171.02707	171.14452	176.58196	106.42726	147.36282	113.45553	99.67419	118.17689	107.21716	90.41075	153.652395	171.470325	7.09824	143.607648	122.71881	149.777098	115.7526	179.81956	112.00093	201.15199	169.391475	277.242856	226.95277	108.25367	259.531291
ENSMUSG00000002900	2	0	1	2	1	2	1	0	0	4	1	0	1	0	1	2	4	0	1	1	0	0	0	0	1	0	0	1	1	0	0	0	1	1	0	1	1	0	2
ENSMUSG00000002908	0.517155	0	0	0	0.533081	0	2.158153	0.5	0	0.5	0	0.5	0	0	1	0.537621	0	0.5	0	0	0.534816	0	0.5	1	0	0.527186	0	0	0	0	0	0	0	0	2.613065	2.5	0	0	1
ENSMUSG00000002910	14.999999	15.49999896771	12	21.00000356025	18.9999923394	13.4999971	15.5000065908	13.500005	12.99999411	22.499996	29.500008	23.99998937	19.4999988	12.5	19.999992	20.500000185663	25.5000048345552	12.5	21	10.5	8.5000002125407	10.000003	16.999996503605	13.000001	19.000002874	21.0000015	0.5	17.4999952	15.0000017	13.50000427	12.00000008	19.000004	17.99999999875	20.499996	28.0000033	40.00000093488	31.500008	8.5	20.000003
ENSMUSG00000002930	1.00034	0	0	0	1.00016	0	0	0	0	0	0	0	0	0	0	0	0	0	0	0	0	0	1.0007	0	0	0	0	0	0	1.00033	0	0	0	0	0	0	0	0	0
ENSMUSG00000002944	42.0000012137	6	21.999998	24.000001	17.999998	9	0	2	1	3	8.999996	7.0000057016	6	26.0000022997	29.999993046	36.0000209566	78.0000592	9	37.9999691813	28	15.99999500394	4	8.0000011863	14.999999	14	1	0	11	29	41.00000536329	9.999998	22.000001	16	12.999997	0	5	4	21.9999945321	12
ENSMUSG00000002948	49.99997009	50.999996919	48.99997664	34.82129445	44.99997350375	56.730823655	50.51046541811	40.99997325	50.00000004	77.99998837296	52.999977998968	94.1642056494414	36.000023176	37.999960939	67.999971174132	53.00002666884	65.99988533	37.9999872342088	75.00000452	54.999967001	36.000023474176	35.0000239	44.000035431	29.55290321813	49.99994759	63.9999432	4.99999892	59.99995122	47.99162931	43.999967124	35.00000094	54.71872997	36.00003342	59.00009387	49.000022	49.408541385	89.99995815	35.4100418498	50.000019452
ENSMUSG00000002949	503.99979	403.000800240039	403.999985	586.000630024345	537.00003	574.00078	522.0004592	508.00001	613.00051734418	608.9996398785	594.999834	811.999423396	670.00091	352.0000968	692.999665188336	480.0006599	707.999557225855	601.999827	815.999647	529.0003708693	486.99909	462.000718	402.00006	345.999992	762.000576	639.999842	5.000004	590.0003883052	604.00051967	583.99992	476.998767	632.998756	420.999888774166	444.00036	383.999938	479.9996050396	798.99916318638	568.99949	759.99958
ENSMUSG00000002957	343.00008	304.94464	300.9794	347.85541	359	426.80274	346.97826	308.99995	313.88068	496.92808	432.78126	610.59775	483.98406	251.99994	548.91067	398.8904	555.49069	371.94867	529.91344	375.97768	391.90285	285.99994	326.76668	227.72164	467.99993	423.81725	5	471.98633	344.00003	454.73618	352	477.87297	253.87654	453.86756	338.82895	391	649.99976	356.99995	520.93507
ENSMUSG00000002963	222.999895378168	163.000015722891	171.0000108	163.00000839056	249.999978867553	243.999821349	131.9999808982	133.999889414734	207.00010473119	212.000001559474	275.999995928484	273.9999537904	166.00001528399	162.00008726972	266.000102125463	272.0000619	252.999972542	167.000145667032	265.00015808731	192.000037358715	178.999936673619	148.000034923552	139.999970058	117.0000239104	264.00000955	174.99993262154	12.000005	224.000024837986	189.999925439543	202.0001829944	152.99989699921	232.000073631445	166.999954	273.999978446	211.999983072	284.999956524682	287.999998979131	127.99993984705	290.000010773909
ENSMUSG00000002968	79.430812	53.0812003	66.8354680209789	91.9618979	74.408139	59.709168	73.724437912098	45.242876412618	62.852666	91.59062891	96.4266724092	116.24284945	66.574696	42.698805	106.40459778354	59.423405	111.8003987	57.367539747	109.15225	32.902003	57.970178	39.409645	35.4472776	28.424339	79.613415	67.1187487728334	13.095424	56.136539	49.039584	57.6380566	47.11159502332	67.574436	64.548545	93.136254	66.519825708611	89.305034	117.38223702401	62.9788	70.259078
ENSMUSG00000002980	1	7.0000011	4.999998	2	3	10	8.000002	4	9	6.999997	9	4.000004	3.9999979	4	7.000005	4	12.000003	4	9.9999992	5.999997	1	4.000005	4	4	4	6	0	6	7	3	5	5.9999975	3	8	5	9.000005	6	2	3.9999972
ENSMUSG00000002981	452.999999866754	253.99995	290.000030743919	294.00011	300.999912	285.00003	186.999952	112.999944099766	305.00022971821	320.999932	464.99971	532.999712	215.99999123141	363.00001	406.999950205095	454.000470485466	502.99993009636	202.000160276201	401.99998	345.99995	265.99979	203.99991	192.0001117	190.000072	470.00005	306.999869595123	10.999998	357.000063	274.999889051669	391.00014184561	240.00008	371.99981	249.00004	635.999800476029	277.00014	449.99996	458.00004	94.99999	465.00043
ENSMUSG00000002983	47.999979221088	39.0000037	54.00005258425	50.99995083372	50.0000508654	41.214330456141	42.99999535071	25.175620702917	40.0000226	69.00001446022	85.51839727682	75.52091869035	40.2240997	58.999931	58.21252551321	92.00003544552	87.000055643411	41.9999688	65.000029	36.00000458796	40.0000029	27.000011	39.0643463	41.4585025	68.604469083513	34.3444926	5.0000006	57.48969153602	38.89658495472	51.29295632971	40.1814486	41.9999999	25.16453689528	94.999948	70.17367119839	70.000011	61.00000636524	20.00000863605	59.10212104004
ENSMUSG00000002984	386.43493	303.14803	294.179115	247.82674	282.69752	226.02428	179.12901	132.29572	346.3006	344.45469	722.36467	646.25866	266.13406	283.18952	480.0691	344.23622	394.17331	221.06237	380.11606	252.059791	195.122073	208.05402	183.35967	166.052088	493.48897	385.16233	8	353.0892	282.47492	373.056872	242.04528	352.06369	282.36068	549.0884	356.58841	600.98914	556.46731	134.951967647	500.13603
ENSMUSG00000002985	5	1	6.999997	8.000001	6	7	7.000002	4	2	6	4.000001	9	4.999998	10.999995	6.99999793448	6.00000351617	2	2	12.000001	32.00000183455	3	1	4	3.000002	49.99998195751	11	0	12.99999207426	17	12.0000054	6.000003	7.9999952756	4	8.000008	5	19.0000038	15.999991	2	23.0000020156
ENSMUSG00000002992	1	0	0	4	0	1	1	0	0	0	0	1	0	0	0	0	0	0	0	2	0	1	7	1	13.999996	0	0	1	0	0	0	0	0	0	0	0	3	1	1
ENSMUSG00000002996	420.64112413	355.193248	257.054446055	341.597708127903	347.570686	422.3586507991	432.15466672	370.278090050635	355.49716813	513.4458821251	265.0720276661	408.24404	403.163062582	276.580512	493.0608205924	485.364303	583.871533	396.84065754	533.1324436	461.858492324	417.386199	238.937985014261	343.8497	257.29959835955	449.464046	434.856958157393	3	340.608632	265.321562789	354.4888527001	364.0911411	476.79303115306	208.1444555	284.76705	292.098481	284.52348920921	486.399240023721	242.80291	365.49247
ENSMUSG00000002997	3	4	13	3.99999899	12	5	15	11.99999779	24.000001036628	16.00000078	13.00000361	79.99992	18.00000318	5.00000469	16.99999886	1	7.000005	17.000004	9.00000111	2	11	4.99999582	11.00000107	9	16	16	0	8.000005	16	6	14	23.9999978989321	3.0000025	10.00000523	27.00000421	25	20.00000479	13.99999416	16.00000148
ENSMUSG00000003031	644.00062	647.0007	576.00114	753.99995	813.00092	935.00089	914.00124	876.00057	569.00042	935.00057	494.00061	769.9995	820.99955	361.99997	880.00055	860.00107	867.9999	898.00042	1025.9992	835.99994	998.99988	579.00132	816.00005	611.00037	715.00084	994.00117	8	716.00112	720.00138	684.00047	697.00003	779.00025	457.99982	548.00029	676.99927	706.99923	1096.0002	727.00136	780.00073
ENSMUSG00000003032	1	0	4	6	0	3	3	6	4	5	6	2	3	3	5	4.67053	4	3	7	5.000003	13	5	10	3	4	1	0	2	1	4.05089	7	3	4	1	8	12	5	7	12.999999
ENSMUSG00000003033	471.00001	354.99998	321.000000033812	388.99989	438.000047	400.999555	315.00004	279	465.000412	502.9998	600.0006291	634.00051	366.00003	385.00011	675.99999	499.99896	534.99954	371.00001	627.99991	430.00062975	339.999947	345.00003	308.99997	240.00001	544.99956	493.00003	0	511.99927	435.999583	497.000112989	360.000010792	562.00024	364.000039	576.0000222225	467.000414	485.99987	676.00039	268.00002	619.99935
ENSMUSG00000003037	1446.0658	1173.01237	1177.80845	1451.303786	1469.68418	1660.07654	1313.33634	1255.93839	1479.3727	1730.869	1673.35553	1982.83373	1593.56543	1096.34409	1940.00042	1588.36969	1888.07354	1380.893069	2077.00196	1674.90936	1473.87439	1207.44937	1224.92601	1050.648198	1899.63885	1516.66658	26.48125	1530.13366	1568.19106	1649.880027	1282.40601	1788.26842	1138.987047	1533.57514	1261.63423	1293.8763	2223.79502	1118.054506	1804.4279
ENSMUSG00000003038	3235.08129552554	2403.70406059633	2494.731081	3493.01069059	3413.97478097469	3472.85167122	2908.63385233419	3369.3451421076	3369.40455	3649.864292223	3397.76164	3845.50069	3376.949963	2208.9795	4285.65276	3427.40516011967	2418.71553	2627.275432	4623.867718	3049.67727	3383.06069	2890.49974	2193.28505121785	2554.20046	4653.517058	3242.98146	19.05264	4178.66858112394	3794.221248	4531.139504632	2769.1982	3967.808948	2758.444247	3525.0400265	2486.5930200139	2695.2851386	4430.258504621	2996.45171001504	4075.38956
ENSMUSG00000003039	595.67073	551.37274	489.10646	614.65815	680.86183	682.40722	509.30734	548.39899	616.09389	743.47144	616.43329	782.58446	634.34234	450.20814	869.08837	774.62895	888.4414	662.85328	920.43631	632.74426	631.37172	475.81263	486.39158	485.20463	813.84187	711.24374	27.35162	700.15356	656.11688	741.36046	629.38764	823.13426	497.78987	631.12285	504.4558	532.08589	931.90434	562.2472	836.61834
ENSMUSG00000003051	0	0	0	0	0	0	0	0	0	0	0	0	0	0	0	0	0	0	0	0	0	0	0	0	0	0	0	0	0	0	0	0	0	0	4	0	0	0	0
ENSMUSG00000003053	0	0	0	0	3	0	0	0	0	0	0	0	0	0	0	0	0	0	1.02898	0	0	0	0	0	0	0	0	0	0	0	0	3.20209	0	0	1	1	0	1	0
ENSMUSG00000003062	209.000011556555	201.999983515321	202.000010389625	231.999860037013	252.999925457501	289.9999663376	182.0000687	198.00007474	259.99999217626	271.000044736847	301.0000189	290.00001136118	268.99989581882	185.00009	359.99999101615	259.00002	276.000042887835	253.00003	359.999878300351	207.99999234582	233.000012818009	152.99995143	153.000051829903	108.99993	300.000033754475	254.0000839	0	298.000098480199	229.000075	261.000030548	212.0001162597	300.9999905064	219.99999	243.999855899889	225.9998977	241.000041	340.99996290412	225.00000162361	283.00002020194
ENSMUSG00000003068	263.628841	180.845508919916	239.614719	262.309307537	250.953841	256.302450070326	234.88022	174.845846	231.89097	289.53985	333.52621058	391.52847	233.01964	200.8043525	306.09961413	297.91661894587	333.0832281	212.7809669	379.49791	265.365363	227.4799871455	204.00004	186.36043	171.86088712285	339.007870023492	268.70564	8.253108	269.77254	236.676544	280.895697	224.7558731	292.313184613	221.311889	392.722279064086	285.17422	314.635995	382.401	152.369081020855	384.68885747484
ENSMUSG00000003070	1	5	0	2	4	1	5	2	0	1	1	3	1	4	1	4	0	4	1	1	3	3	0	2	2	1	0	1	1	5	0	0	0	6	0	2	6	1	1
ENSMUSG00000003072	1305.999589062	1006.00051	1217.99973	1062.9996	1343.0002	1379.00019134776	1064.9992	981.0006939	1260.0003	1611.99965	1725.99951	1826.99935	1197.9994	1007.0003536499	1827.0011933	1559.9989938241	2023.0007137877	1131.99952	1803.0011	1294.9994	1188.99894	958.99875	958.999305596475	820.9995	1662.00039	1508.99957	38	1351.99971	1275.99944	1333.99913	1050.9998650347	1369.99925005451	869.000540058359	1655.000598	1515.0001	1701.9995	1770.99884	736.0004	1636.99882
ENSMUSG00000003099	339.99999	242.99989802582	256.9999886896	281.000012	340.00012022833	270.999954378082	254.999977	181.00007444	327.99999	324.000105806558	492.000216936686	475.999826356258	275.00001	251.9998356922	402.99977043564	320.00005243778	389.999754409963	264.000086415139	394.999890716728	271.00000972084	211.00003190565	213.000056	181.00000704	178.99998231482	451.00000602815	323.999910982982	2	365.00004383394	279.000078175	402.99999377	198.999853	366.000023458501	250.9999188	377.9996724446	337.00006	404.000310854	441.000446	145.00004	475.0005026
ENSMUSG00000003119	118.282555	88.179611	96.51173	144.631697	148.19748	127.63088	87.39374	90.4696900178073	111.64243	125.859629	128.73208	155.407714	124.40844643	77.9591450555	154.982678949	115.59634	123.25076	73.26602	169.796413554	92.067004	124.7156	89.577605	74.081404	74.660293	140.0735	94.525544	4.00503	115.52456	74.864538	88.04669	95.15905	116.174755	64.1239100106448	104.40406	86.07587131	105.522287	142.963923	77.12172	151.54504408
ENSMUSG00000003123	310.443	234.48689	295.33166	316.05769	306.02443	323.0984	245.05637	245.54397	227.3929	372.23537	342.4434	345.3286	263.64593	249.29072	348.22959	323.4108	320.74171	306.1112	359.24147	333.52163	276.19042	152.3023	210.5638	212.57751	331.03449	311.3115	1149.553	342.49605	287.39702	294.1184	267.4333	363.3333	221.39552	306.26332	375.624	326.47905	340.0326	208.05889	264.54702
ENSMUSG00000003131	902.54474	651.6920286303	604.691345	775.78533	838.9993	845.8398896318	602.00057	553.43494	674.00037	831.99399	970.80144	1103.99941	710.999634	665.998838933234	1146.930332629	1054.999513	1044.772119	728.0003105625	1166.89964500992	823.926802	764.52283647448	601.999170024182	468.38062	455.0001505	1029.66084	774.999973768	18.999997	847.99884	767.752388	987.00012	691.844712	951.821618	644.000134	965.779329	676.999525123237	758.531762	1091.0003	540.999506	1029.00002
ENSMUSG00000003134	3	10.00819	12.06738	14.02823	12	10.04031	15.015726	5.00791	13.057239	12.035772	15.087432	11.05598	10.022188	9.01629	13.011251	15.027691	8.0038000105411	8.02635	15.051281	19.07329	8.02284	3.00526	6	4	14.077983	14.029275	5.00909	14.063391	4.01346	6	9.027467	3.006342	4.010225	10.022461	15.031991	19.052551	10.01951	10.02099	8
ENSMUSG00000003135	55.00005	57.000022	62.00006	46.000007	41.00002	75.00003	27.999998784	40.99999966598	64.999999	76.99994	99.00008	72.999956	45.000018	43.000002	55.0000427996	77.99992	93.00006	55.000049	100.000118	69.99998	43.0000467992	42.000017	33.000048	46.99999	81.00006	65.0000438989	2	72.99996	64.99995652621	94.00009	41	63.00001	58.00003	89.00001	37	43.00000208104	87.00001	41.000014	83.00004353236
ENSMUSG00000003153	4295.72407	4757.1023	4073.0142	2971.2612	4044.0248	4767.18401	8412.55591	3109.53406	5880.18842	10768.77419	5978.17401	11499.55642	7372.54309	1863.56478	5285.8991	4208.40377	7298.32762	7031.39612	5764.6705	5409.3676	5214.55874	3497.50298	5627.35005	3717.9792	4934.50745	9825.31832	51.687327	3676.8543	3402.71094	2681.74652	4211.5522	4071.4926	2130.80728	3006.44626	5588.01715	6913.07562	8163.54735	2741.6952	6603.20274
ENSMUSG00000003154	26	17.999991	30	34.999996	26	51	25	25	20	46	25.000005	70.00001	23	31.999998	38.999996	55	25.999996119873	33	58	37	16.000004	20	15	15.999995	39	13	1	24.999995	53	33.000002	20	31.000004	37.999998	36	21.999996	39	53	27	35
ENSMUSG00000003161	2475.73265	2081.18043	2090.04611	2615.71899	2820.79379	3116.3033956	2498.86331	2719.978382	2762.6497000511	3189.234287	2434.58993	3295.03611	2864.20776	1916.86616	3594.88165	3255.92225	3331.0665	2598.373799599	3898.23382	2898.796795	2853.04823	2235.898392	2179.56915	1905.876012	3440.53617	2620.31661	9.13264	2848.53211	2761.5082561317	3157.0761	2451.68338	3378.42759	1952.820118	2376.82999	2069.28529	2333.78285	3864.18031	2409.7292304037	3345.78706
ENSMUSG00000003166	134.58358891617	112.999980910982	129.9999574007	122.68760268	145.99988130419	136.396220055013	68.99996124	70.898309323052	136.999962	132.999881010411	182.486590069579	183.0000560489	91.56231094108	84.99998847142	169.000016661	179.999917395446	183.597378007	114.620939801	161.449755084825	133.99993713	118.0000453247	115.99985663	71.000010254	80.039985138	181.66038523749	100.32375125317	9	150.0001366178	94.999973345	97.000006247	79.999950216	127.999986728	72.498966553	137.484112496906	156.529827431	179.00003842035	169.23818901	86.000075246	222.999944513399
ENSMUSG00000003184	235.999994	168.000041017408	137.00001	230.999874	164.0000325872	224.000053	137.999977616735	167.000025708867	179.000105	210.999981339676	272.000073486989	264.000087	186.999999	178.9998985	257.000032612195	224.99999395	279.999969	176.99986554839	285.999924209357	234.99995	161.000006997	165.0000162	127.000027	159.999963405393	244.565325308	212.999959393648	6.999998	243.00004	222.00011633029	209.999904	144.000003766	226.000066	147.999952144461	233.000213427259	214.9999429903	229.999932900572	271.000091467785	118.00004290203	263.000065292524
ENSMUSG00000003190	72	51.00004	44	58.99999	74.999873	61.99998	67.0000211842	53	67.00008	76.00007717686	70.99996	86.999986	58.00003905	47.99999	83.00005	70.99997	76.99996	58.99997	101.00001	54.9999697	51.00004	75.99998	33	50.9999334	90.434572	64.000009	2	76.00001	64.00005	60.00001	62.99997	55.99997	32.0000028821	54.99999	59.99997	56.99998	102.999901	45.9999953986	70.999921345906
ENSMUSG00000003198	70.67426	77.72583	50.34348	91.52558	65.59424818	83.49269	40.6597776999	55.27685	47.85514	65.340118	59.81144	88.978246	48.94472	44.25995	74.15382	101.78578	75.48591589	62.62266766	125.872358	69.07762	64.92543	51.592493	41.08879	29.24773	71.48063	49.97565	4.90994	72.335477	62.7943216045	85.355865	67.00696	73.97276	45.88081	44.65289	38.82433	30.892366	136.60619	55.766926	59.42931
ENSMUSG00000003199	162.00015	122.00001	156.999969019716	107.999959685	163.99992812216	162.000047	162.999926026481	134.99988	164.00014	242.999935626409	230.999966444	251.00006	173.999932	105.0000087	191.99994	141.99990161	223.00002	188.999971	205.000100259048	153.999995455	150.99998	122.000040741593	136.9999979475	93.99994256	193.000061683996	241.00000246	9	176.9999485212	172.000071	117.999890060304	127.000011825219	125.00003768514	91.999966286627	158.999932649903	215.999996703741	210.00006	263.0000075637	81.000002	218.999932
ENSMUSG00000003200	347	337	292	333	359	309	290	192	286	487	475	572	222	242	465	421	526	280	456	367	248	252	202	216	430	420	2	358	318	241	254	320	217	415	471	444	441	116	476
ENSMUSG00000003206	134	61	130	116	95	147	78	87	102	88	142	141	77	91	105	106	153	69	136	113	104	109	41	85	161	108	1	216	131	96	53	118	50	84	85	128	117	71	137
ENSMUSG00000003208	91	76	94	77	119	95	48	53	62	100	106	124	90	87	126	108	169	66	139	101	80	67	45	57	88	76	0	78	63	103	60	101	75	87	84	68	109	69	120
ENSMUSG00000003226	498.40047	569.87255	517.42891	507.23158	579.99317	633.60821	668.29358	430.73877	602.77344	643.24132	601.38895	954.28799	714.48395	307.62853	812.4813	555.05192	742.44576	671.38053	951.47683	557.50953	629.95221	496.23455	544.23206	448.68104	730.57477	838.32066	36.00003	520.0575	517.29613	595.01342	541.0457	777.48909	494.80396	476.44529	518.58541	599.08468	1095.57971	568.68529	777.17353
ENSMUSG00000003227	0	0	0	0	0	0	0	0	1	0	0	0	0	0	0	0	0	0	0	0	0	0	0	0	0	0	0	0	0	0	0	0	0	0	0	0	0	0	0
ENSMUSG00000003228	23.11899	28.55949	18	17.23978	19.63942	32	24.47957	26	23.43872	27.31971	22.39964	28.59855	30.95914	16.23978	25.51863	21.31971	26.19892	17.39964	49.63942	14.47957	16	9.39964	20	17	46	39.51865	0	31.55949	14	36.43869	34.35879	33	27.55949	29.8792	10.23978	21	51.1581	26	33.27884
ENSMUSG00000003233	15.00137	10.3019	11.02655	8.11484	16.02393	13.04625	14.01272	8.10063	18.65659	10.22156	14.00622	12.08018	8.20981	5.09192	12.02743	17.38556	17.17215	13.05426	20.82281	15.20829	6.00067	5	7.00806	9	7.00406	12	0	16.04015	13.01989	12.00979	14.73484	15.02982	6.00985	15.11602	9.00697	19.01507	6	8.09535	28.24851
ENSMUSG00000003234	242.0000693	138.999899	170.00001	176.00005	161.999937	198.0000678	146.000047	98.999929	200.000028	261.99993	243.0000316	240.000044	136.000031	131.000039	194.999988	206.000033	245.00002	121.00002598	188.00001	179.99997	109.000078	121.99995	105.99994	137.999985	178.000041	192.000064	5.000002	163.99998	159.000023	164.000085	134.000091	189.999883	111.0000849	226.999957221	179.999975	200.99997	249.9999354	105.00005	200.99994016
ENSMUSG00000003235	297.00002	260.99998	311	296	270.00002	306.99997	303.00004	227.00004	421	368	510.99984	463.0003	287.99997	296.99995	390.99993	332.99999	390	273.00003	451.00057	303.00005	261	271.00001	227	211.99996	471.99958	384.99996	11.000003	348.00003	329	405.999545	250.00003	450.9998	314	431.00003	359.00001	398.00002	532.0009	190.00006	461.9992
ENSMUSG00000003269	329.9999849326	220.000125683073	287.00012603345	314.999949774449	318.00005017032	327.000028689	266.00011213223	219.999996161	305.9998483834	367.000069	323.99992085156	379.99996574893	265.99996704814	201.000136	417.99996	392.00005449606	436.999930447371	242.99999	460.000099708	402.000148980242	253.99976935399	226.99986	225.000018908938	206.9999363	384.9999574086	302.000080473517	1	266.9998364676	300.999843	353.999952770478	260	367.000050170384	280.000021819	339.99997911	247.99997333	270.999979157172	435.99986	176.000039215105	377.99994514
ENSMUSG00000003271	32	23	21	36.9999947	23.000005	40	18.0000127	15.99999	37.999994	15	32	17	21	41.00003	51.999948	32.999997	14.0000047	12	62.00003869518	20.000005	27	18	11.000005	10.000005	37.999991	20	0	25.999998	41.99999	33.99999	32.999994	39.841941	27.999997	27	19.000003	30.99999	34.99999	20	37.000001
ENSMUSG00000003273	0	0	0	0	1	1	1	0	0	0	1	1.999995	0	1	1	0	1	4.000003	0	0	0	1	1	2	0	0	0	1	1	0	2	0	1	0	0	1	2	5.000003	2.999995
ENSMUSG00000003279	3.03364	1	1.01066	6.02379	6	1.00259	1	1.0012	0	2.02558	0	1	4	0	3	4.00248	1.0193	2.04176	2.05289	0	1	0	0	0	1.00113	1	1	2.01309	0	1	2.003	0	0	1	3.05252	3.00638	2	3	1
ENSMUSG00000003282	8	2	1	9	2	2	4	3	13	9.00088	3	21.000001	6	0	3	5	10	7	4	6	3	3	3	5	16	4	0	6.00077	5	3	10	4	2	0	11	5	13	12	5
ENSMUSG00000003283	0	0	0	0	0	0	0	0	0	0	0	0	0	0	1	0	0	0	0	0	0	0	1	0	2.999999	0	0	0	0	0	0	0	0	0	0	7.000002	0	3	0
ENSMUSG00000003299	385.999975778695	318.00010325934	362.000010618121	332.99998	427.000737916456	393.0000507167	393.000031	289.999932	483.999463167	571.00065	612.000831	705.0002149821	410.999960333225	355.99986	558.000538126789	404.999829	582.000287	357.999990495836	513.999130515797	399.000135699	310.000074	291.999969	329.9999985	298.999975764	507.00042	502.000700030474	5	481.0006318893	407	454.000364	364.00021	460.999964	338.99992919369	534.000655	445.99941	550.9999109342	625.00007	228.000008612	557.999307
ENSMUSG00000003308	214.000089050588	165.9999777	192.000027327005	208.00005703	204.999950032772	213.0001335	197.999981284	164.999915218776	231.000023358278	253.9999069	308.999931	300.999955107	201.9999969	137.999986704405	258.9999694	267.00012212079	255.000043351123	173.9999618	280.9999984	214.00002181	187.0000418	195.0000142	163.0000016	143.999873112743	261.00001145	283.000005134145	9.9999996	241.0000265	185.0000862	203.99995931777	168.00007549629	259.00001823	155.000053741689	262.0000155573	231.000026121707	279.9999118	340.00002440399	145.9999695	289.0000401
ENSMUSG00000003309	12	14.000006	9.000002	12.000004	16.00001	23.999999	29.000002	9	9.999999	25	23.999992	24.999998	21.000003	6	22	15.011003	14.000015	9	17.999996	25	9.000004	4.000003	11.000007	5	21	19	0	6	7.000003	12.999999	17.000004	13	9.000005	15.000003	15	12.000003	17.000003	11	21.999993
ENSMUSG00000003316	556.00025	471.7591	511.549300013616	506.285	470.279234	597.40049	745.9999739503	517.983500009995	552.87115	917.0102	626.10876835	867.1474	652.4287	431	848.7722	629.6989	831.0072	550	833.847	602.27287	547.27539810647	475.57093	576.8673772272	457	634.0145	844.5674	12.13732	578.811393148375	541.5002	523.0005	480	601.0112	432	527.35590808	543.483771	575.00087	950.8651	468.0704	736.3275
ENSMUSG00000003341	0	0	0	0	0	0	0	0	0	0	0	0	0	0	0	0	1	0	0	0	1	0	1	0	0	0	2	1	0	0	0	0	0	0	0	0	1	0	0
ENSMUSG00000003344	38.9999965122	42.0000036	44.99998	22.9999987778	34.9999949811	36.000000585257	48.999997	25.9999999702	66.99998193358	84.0000558427	44.9999885419	74.9999726523971	57.00002	33.99999954585	69.0000083308	38.0000080284	60.00005	24	61.00001	40.0000333929	52.00000349127	33.0000067835	32.99999922846	25.9999981939	54.99996	67.0000469942	0	47.9999649033	26.0000017037	28.999996838	31.99999772	32	25	44.0000030132	59.999955	93.999915	49.0000042660851	18.9999987583	55.000014781407
ENSMUSG00000003345	153.0000249	104.999991	130.999999	118.000027	137.00006478	131.999945	120.000027	112.000016	153.00002	183.000017	143.999971	198.000057	134.99991	121.0000259	170.9999414	205.000079	232.000000049	142.99997	207.000040016775	189.000088	160.99996	129.999925	116.00004	92.000018	223.000004	185.00001	10.999998	147.02414466	133.045376344	141.99999	112.000007	163.9999571	90.000001	165	146.999946	178.9999929	216.99994	107.999953495667	186.99998718
ENSMUSG00000003346	112.000025	105.99997	129.00004	104.00006	127.999936	129.00008	89.000046023	95.00008	124.99997	134.00004	192.99999	155	111.99995	111.99997	210.9999	176.00001	211.00004	114.999909	206.00004	156.99998	130.99997	112.99999	85.000082	87.00001	156.00001	133.99996	7	140.00003	125	125.00001	131	130	80.00001	189.99996	131.99993	167	203	80.999974	175.00001
ENSMUSG00000003348	733.99936	573.00008	542.00007	596.00007	685.0001	617.99965	478.999331	328.00001	602.99987	834.000510091504	949.0002	1071.000556	507.000030066521	634.00001	1046.99897	921.00036	966.99933	461.999612	891.00035	647.00076	556.00104	514.999052	497.99963	336.00004	814.00054	748.000257	8	670.00013	660.000275	678.00065	623.00081	747.00021	491.00019	1073.99902	692.000508	860.9997	1084.0004	268	1004.97115
ENSMUSG00000003352	24	11	14	18	14	11	16	7	12	25	16	36	14	15	21	21	31	18	14	17	13	6	7	16	13	18	0	11	13	11	29	15	11	16	25	12	33	8	9
ENSMUSG00000003354	0	0	0	0	0	0	0	0	0	0	0	0	0	0	0	0	0	0	3	0	0	0	0	0	0	1	0	0	0	0	0	0	1	0	0	0	0	0	0
ENSMUSG00000003355	156	118	128	117	262	127	97	105	146	92	166	125	120	139	255	272	304	182	375	177	141	106	93	94	230	117	4	158	192	187	95	226	145	157	109	116	211	161	153
ENSMUSG00000003360	168.81094	124.22671	140.34757	137.80704	190.52311	189.17229	175.11977	158.97985	156.80505	204.94685	154.907733	192.28959	179.7301	122.36228	172.71118	164.5817	148.05713	178.06344	208.68416	135.68198	155.86783	108.58443	121.65846	106.4548	184.68161	201.03483	161.6779	173.80877	127.58617	164.44484	111.66387	184.59159	125.32905	121.68564	110.13769	115.355878	199.79206	152.16054	152.5686
ENSMUSG00000003363	1099.999908909	720.000325768714	731.00089782176	683.9999483965	949.999876	1025.000345469	506.99898872553	454.9995634	758.00100529	937.000720942039	1030.99987877	1158.999972962	699.0010237	785.998568676	1372.999873703	1600.9992671	1778.0002505	722.0008863	1338.001427082	1092.000887784	788.9995271	609.999878381939	592.000045408246	494.9995716789	997.000129924	766.00069954074	5.00000464	827.000308557	830.9996153	855.9999471	770.00060809549	935.0000414926	615.99965481643	1187.00011806879	970.00083771588	927.999437068785	1236.999341311	378.000163279	1149.00013495
ENSMUSG00000003378	3	13.108373	8.999997	6	7.09274	4	9.117681	8.514639	9.870362	11.609532	5.70539	10.63662	5.07267	8.402924	1	1	7	8.056607	6.11341	5.157317	1	1	3.07851	4.125135	2	13.11953	1	3.089963	3	2.13801	8	8.05782	2	16.0721403	3.09715	5.264358	9.082488	3	9.53767
ENSMUSG00000003379	551.218	234.7809	498	478	311.2899	556	128.5444	403	271.1156	299.9792	252.9551	399	186.4193	298	161.0845	183	194.799	64.4374	310.3926	314	267	300.7317	151.0802	292.0846	696	228	4	760	425	142.9862	148	129.5669	104.5669	109.9776	433	487	547	175.5979	327.1113
ENSMUSG00000003380	690.999984389424	554.0005493	661.0004309835	631.99996340624	811.00035861	772.9988946	743.0005824	538.00023	813.9994889186	950.00041	830.9991	960.00079779375	674.998909	579.00069	1057.999732	1052.99953010302	1275.0005821264	743.00000785308	1119.00034	838.99938	779.99962175	572.999344	557.00009	507.00028265	971.00097	967.00075	11	639.99919	649.99979186198	746.000351	590.00114755315	760.99985	543.0012338	791.00048	878.00023	861.99963	974.0004943	461.999824982	861.999747723939
ENSMUSG00000003382	56.5135176	21.37275	40	59.57427	33.999996	36	27.32319	27	41.99999	50.99998	27	50	37	18.12162	23.000002	19	35.3231916	23	37	19.17117	16	16.15202	25.31193	24.25466	41	35.00003	4	35.182426	29	26	30	42	25	27.43699	31	34	61	24.999996	29
ENSMUSG00000003402	501.000539697	276.000013695	380.9999771174	340.9867556954	415.00043969894	462.999980603858	312.00013417255	297.999989346	353.9999124312	428.3938782503	466.999449037	527.99938	315.9999777208	334.0000609569	496.66671	628.999893	629.00036	357.00007	588.0002549893	415.0001383852	429.31731086475	289.999985513477	263.0000239727	271.00006393657	502.9997266469	466.999494748	16.9999962123	443.0003674	369.0000016719	389.4507036753	329.074258085	454.99974421655	319.000061116	472.999594655695	447.605940804911	496.0000302611	600.000990273	225.999989206	499.00071
ENSMUSG00000003410	0	1.00013	0	2.11437	2	2	0	1.00028	0	0	5.00102	0	1	0	1	0	1.00264	0	0	0	0	1.00037	0	1.00051	1	2.00054	1.00701	1	1.00057	0	1.00045	1.00044	0	0	0	2.00336	2.00061	0	3.00139
ENSMUSG00000003411	0	0	0	0	1	0	0	0	0	0	0	0	0	0	1	1	0	0	0	2	0	0	0	0	0	0	0	0	0	0	0	0	0	1	0	0	3	0	0
ENSMUSG00000003418	19.000005	13	14.00001	25.000005	10	35	20.000005	14	26.000004	41.00005	26.000004	29.000013	24.000004	13	8	17.000005	22.000009	13.000005	27	22.000005	14	25	32.999999	22.000009	24.00001	19	0	20	20.000005	28.000008	15	16.000005	14	14	28	27.000004	28	9.000005	23.999999
ENSMUSG00000003420	3	2	2.80167	0	5	0	4	1	2.43414	1	3	4	3.215661	0	3	1	1	0	0	2.13336	3	3	0	1	1	1.04905	1.380288	1	2	2	0	3	2.31893	1	4.07922	0	4.20601	0	5.53014
ENSMUSG00000003421	263.29592806	276.006432514	276.161142	277.268934	365.18819833857	367.0000778651	367.2241787142	317.18524421	366.542513069838	494.18933	360.470484802	427.2865117	406.978111	233.0558997675	443.9999702652	385.30618035615	438.82368269034	320.31976	480.802975	351.11625082	378.0683426764	367.99998	297.306356029	273.00019	436.024284062	477.4825372115	10	369.00654041568	364.999950212663	323.022985	308.999946983432	377.50037103651	234.752619	347.68209	310.6050479015	378.27801	589.97085682219	256.120824	514.44581
ENSMUSG00000003423	170.814939	173.172486	167.533094	197.345244504385	225.9315853	186.898908029164	217.18771231244	192.875020344306	246.311185275	274.483760161	265.598382525835	272.738165194	223.98099227174	150.019797	328.55750200089	193.162421	287.142485047476	204.906336111376	278.7363149	232.700709222	186.129524019254	178.968782742691	160.055198837384	179.016928397094	282.35725	245.034310925	4.03679	254.60206	234.840807242	253.900745	186.770646	280.01580031482	193.96811242	263.378374136	209.726395397	226.32159	338.737100076386	167.827359	283.655297461326
ENSMUSG00000003429	5084.030803	4359.431547636	4598.37603052708	5210.8842220914	5741.07204	5695.113607225	5493.86273939249	5134.4734590126	5413.92407528425	6424.52041998	5591.4829785812	6509.21644828895	5526.275638	3945.94965982	7690.48331021084	6030.1594150024	6487.8413277773	5702.9799899	8169.0174816067	5429.60578011093	5508.26108537212	4504.01638	4090.4845102	4049.12429	7638.35833931001	6563.74677001646	156.68845	6508.31129002506	5937.21534392259	6398.77773273	4735.48200219174	6262.53421005239	4343.6606808575	5419.900726717	5165.5616580171	5819.3738992	7832.25076936261	5200.06295168064	6844.11489174325
ENSMUSG00000003435	345.7116907	254.499994135697	250.947633	255.582842163067	255.12302	262.53485	209.433317	183.404002	258.358492	341.3012047506	359.026577896055	490.36110209	260.44758	236.817548	351.75852695655	350.2324702203	472.511917129853	242.310882766263	427.6224641	259.173817519758	240.513483638925	190.288601103265	215.62608175163	174.64151	329.744605	289.460627	35.90036	280.22859	264.269311	265.440220844	252.982273	292.73333	195.60222046891	385.422850091231	255.116317	303.78516060762	406.027657	145.89839	437.242401
ENSMUSG00000003436	0	0	1	0	2	1	0	0	0	0	1	0.650712	0	0	0	0	2.000002	1	1	1	1	1	2	0	1	1	1	1	0	0	0	0	0	1	1	0	2	1	0
ENSMUSG00000003437	302.3478275	224.25861513578	220.80143578	344.523672	298.1198187	336.6313570465	212.211231	197.925050112986	253.678257042208	381.8885685	305.535051	416.31375	255.94451863	222.176195	340.180467031694	305.9740081	342.803510106352	232.47572283414	451.6947749	230.350645	228.6336	236.776519042272	156.25617366	168.530329415741	402.751126	273.547251018077	7.480597	355.131781	289.476097797	349.0964799	197.55555465	322.040918	183.48489019173	311.79471	197.94707812	215.092343	371.24125819865	195.07646	369.7643255271
ENSMUSG00000003438	360.99995	276.99999	312.99993	339.999990207601	329.99994	322.0000603	293.99998	262.000056	382.0002949	442.000260183829	521.00031	642.000581978432	347.00001	346.000065	560.99953	383.000016	458.000837	370.999983992	441.00042	289.99997184	304.99984	299.000031	226.99995001483	197	525.00019	395.00006	8	441.00010202	422.000253	452.999493	285.00002	495.99932441	305.00003789	489.0001	342.000010241984	422.0000038972	529.00043	203.000082016284	505.9998045846
ENSMUSG00000003444	153	111	130	158	171	152	144	141	191	171	169	220	137	153	224	196	225	155	252	134	149	122	81	105	171	161	5	191	142	181	132	196	123	188	118	121	219	132	206
ENSMUSG00000003452	88.35889	59.598663	61.20716	95.035652	91.47862	70.2189137	56.78038	62.546761	52.500676	89.73404	55.93897	111.75887	34.8683	49.789035	63.575103	79.03681	59.281028	64.040221	89.657715	49.26314	52.67802	33.0647368841	33.40904	33.22764	67.742808	54.26484	34.09937	87.42459	75.795607	62.6308	37.75088	58.681126	31.03803	47.73728	67.65611	59.35391	106.99945	60.38532	67.960109
ENSMUSG00000003458	393.44493622	323.147949	282.330078685687	287.02621	370.0851971335	384.409354	301.138278382706	203.03164077	394.23426362546	467.130679996	497.71266	539.9643057902	315.5497102992	251.999935	459.142417403107	404.569322908192	472.08939	303.046700765752	480.56707950292	384.189513007003	311.61165	267.75937278	257.00007	264.000022	390.842770015003	376.898450035375	6.0000664712	317.03334203	291.4273649	371.1161755	299.999879	360.999987963255	238.706493025038	373.850351911454	353.776218478	409.779823738157	578.78816150266	222.130459010523	555.79260327836
ENSMUSG00000003464	271.00006	227.00008	238.99992	294.999979	249.99994	328.99995	220.000089	229.999969	260.00003	318.00007	312.000097864316	458.00004	249.9998836395	197.00002	398.99995	323.999992	397.99997	186.99992	355.999788	248.99990903	287	242.000013	169	165.99995	335.999940035829	343.99989	6	286.999898	235.99998	285.99982886	212.9999663	298.00003	198.999942	322.00003	270.000012769	285.99988	440.000096	206.999911	327.99994
ENSMUSG00000003469	0	0	0	0	0	0	0	0	0	0	0	0	0	0	0	0	0	0	1	0	0	0	0	0	0	0	0	0	0	0	0	0	0	0	0	0	0	0	1
ENSMUSG00000003476	0	0	0	0	0	0	0	0	0	0	2	0	1	0	0	0	0	0	0	0	0	0	0	1.999996	0	0	0	0	0	0	0	0	0	0	0	0	0	1	1
ENSMUSG00000003477	0	0	0	0	0	0	0	0	0	0	0	0	0	0	0	0	0	0	0	0	0	0	0	0	0	0	0	0	0	0	0	0	0	0	0	0	0	0	0
ENSMUSG00000003484	15.000004	1	3	2.999998	4.000005	16.99999603035	3	3	4	3	8.999999	4.000005	3	1	2	7	4	1	10.999995	7.000005	7	0	4.000005	2	12.000002	7.598498	0	17.999988	5	1	6.999996	2	1	4.999999	4	14	9.871576	4.999998	1
ENSMUSG00000003500	96.00001558337	77.00007315184	108.0000498714	77.0000685539	68.0000847022	95.0000332429	72.99998639442	34.9999996	92.999961558177	161.99981894213	185.9999413626	211.99997668449	81.99992233339	72.000012118964	157.000092275567	104.999999362072	166.99988	79.00008162256	111.999891	91.99997	70.000037761717	58.000009	76.9999213023	64.0000065	137.000003197476	141.0000058107	14	88.00008631972	96.0000066	81.99999	93.000035	101.0000611936	62.99991836021	186.99994252586	225.0000664116	244.999944956024	174.9999776	43.9999986	213
ENSMUSG00000003505	0	1	1	0	0	0	0	0	0	0	0	0	0	0	0	0	0	0	0	0	0	0	0	0	0	0	0	0	1	0	0	0	0	0	0	0	0	0	0
ENSMUSG00000003518	137.06373	110.5120945	97.056684	106.795	110.739023544	119.296100095566	60.08840455	59.404669	130.565634015307	119.015574507	138.25953315	215.0272	99.1081	115.786906	198.004949	118.109372	167.33837044	107.07405	190.46938782272	106.0001935047	102.042201026192	78.0676	53.79834	58.7180800242886	154.059222	107.731905	4.29294	151.524216	94.10907038	148.827552013602	107.615346127492	144.290679347751	106.01047413	77.9989	91.21230108924	129.95482771	217.26097	77.7232	189.96629154
ENSMUSG00000003526	7.14815635407	3	5.5	7.745262	6.0000001	5.501737	1	3.499995	6	6.081496	19.499999	9.0000032	10.000395	8.9999924	6.000001	8.00131671011	9.5001834	3.5	2.944099	5.500485	2.614475	7.5	3.852475	6.500723	6.00056101	5.0000001	0.5	10.366070174	9.6136637395477	4.000445	2	4.5	7.828922	3.0000001	3.5	8.0000707	9.000887657	7.50000435	11.5415081
ENSMUSG00000003527	129	120	126	143	140	125	116	109	138	181	168	245	153	104	167	164	182.841	140	187.8859	148	131	119	99	93	229	157	6	156	139	129	120	122	85	146	159	185	215.7149	92	188
ENSMUSG00000003528	244.99995	227.99996	214.99996551842	135.99999	203.0000624558	221	210.000103	114.999967	279.999946	377.99995938	339.999899504308	431.00021196232	236.00003	155.0000242212	317.9999925187	238.999960181089	270.000023	192.99997	298.000042	208.9999208	182.9999129	160.99998370067	166.0001	146.999914054657	294.000026	340.00003	7	257.999901	240.9999288346	220.000028	178.99990542	222	143.9998970178	299.000059	325.999978907797	470.00069779335	387.000118	148.999955	353.999980942362
ENSMUSG00000003531	36.499995	37.500013	36.500003	45.000009936423	54.499990115588	47.99996131203	53.0000391	45.000000251788	56.9999931471498	58.5	70.500043	84.9999573164829	71.5000400206801	37.500002	56.49997570099	48.500003115	61.00000196936	46.4999627311	72.00000982352	48.000006281436	38.4999942049	49.000021	44.999995940931	33.4999980234482	56.99999074	55.4999900779258	1	60.500000470666	51.0000004297757	63.00002941363	45.500017	61.500011	34.49999894809	45.5000488671	50.99995609	55.999958092	72.999973	31.499995	75.99993481976
ENSMUSG00000003534	16.999998981	11.9999926393	25.000006182	14.000004821	20.00000784	22.999992978	17.000013635	13.99999609	21.000001318	42.000002093	20.0000021671	24.999996337	19.0000010362	13.0000101142	21.999999321	24.999994137	33.000003847	8.9999945839	13.0000004996	25.000001396	12.9999994844	12.000001355	15.999996261	7.999993878	17.0000082539	23.999995168	0	26.000009328	20.0000012611	18.9999893047	18.000002398	16.999998895	14.00000817	31.999999079	28.000008194	23.0000035658	19.999998696	10.99999867	39.0000479512
ENSMUSG00000003541	285	274	279	251	325	287	212	203	277	360	368	436	290	292	446	391	535	338	425	278	259	180	168	143	342	346	10	267	280	299	237	361	253	356	301	407	363	224	321
ENSMUSG00000003545	2.99999731	2.99999969	2	1.0000004	1.00000038	0	0	0.99999971	0	0.99999997	4.99999753	2.99999559	0	4.00000178	2.999995782	3.0000022	4.999997166	1.000000247	7.99999478	4.99999604	2.000000346	0	0	0.99999985	2.00000326	1	1	0	0	5.00000011	4.999995082	3.000001912	2.99999737	4.99999681	1	1.000000412	1.99999924	0.99999972	0
ENSMUSG00000003546	63	29	27	40	51	62	51	29	52	76	52	86	84	31	69	54	96	39	78	44	64	48	65	34	45	59	0	37	45	44	27	65	58	41	78	45	47	16	40
ENSMUSG00000003549	211.698415	156.435793249	142.882750259531	206.748591	228.514529	234.62609	158.3329368	201.934186	232.744537	251.28123	243.977746	295.389958	234.619	158.191117	301.398003982027	278.2498742326	312.75958	208.863055	331.770560492653	249.60699	225.0952503	222.93141	149.4297154704	145.27333544	261.36148	200.47939	4	262.135511297986	241.15034	270.664709	207.579354293098	285.394891	208.855925	238.874550643654	186.3300794006	204.0887443711	335.561860044148	175.88907	256.248582091
ENSMUSG00000003555	0	0	0	0	0	0	0	0	0	0	0	1	0	0	0	1	0	0	0	3	0	0	0	0	0	0	0	0	0	0	0	0	0	0	0	0	0	0	0
ENSMUSG00000003559	58	39	64	79	61	61	46	36	63	64	85	92	68	32	85	38	67	64	102	54	76	56	55	50	101	73	1	52	62	62	68	74	49	52	67	62	103	65	101
ENSMUSG00000003573	19.87166	11.67559	6.46712	11.668418	14.84532	13.939289	12.28901	17.01084	15.9595101	11.541658	21.531895	12.165158	6.6305072	18.63589	7.50101	23.367036	19.458765	15.472599	11.28592	12.639329	13.211855	4	8.057243	14.8883628	20.46459	10.286314	1	24.56807	11.233481	5.65369	5	10.1697	5.49713	10.92323	5	9.73106	18.065387	9.35593	14.54616
ENSMUSG00000003575	17.999999	11.000412	12.000003	17.404445	17.000005	30.000002	16.000003	10.000001	17.000002	30	17	40.99999	15.000003	13	13.000001	24.000012	22.000003	14	29.025644	10.999998	6.000783	9.000003	11.000001	13.000002	31.9999917	14.999996	1	20.000003	14.024517	9.999998	11.000005	18.999985	9.999998	16.999998	17.002296	21.999996	17.011232	14	35.000007
ENSMUSG00000003581	53.00001	37	51	61.99997	34	43	55	37	45.999946	44.99991	45	66.00009	64.99998	32.000003	49	30.9999962	44	23.9999999	78.99997	28	41	34.9999961148385	27.000001	31	57.000001	59	3	43.000028	36	23	37	30.999999	26.000004383	32.000027	32.9999983801182	70.00005	49	36.0000037	60.00002
ENSMUSG00000003585	0	0	3	0	0	0	0	0	0	1	0	2.000005	3	0	3	0	1	3.999997	0	0	1	0	0	0	0	2	0	1	1	0	1	3	1	0	0	1	0	0	1
ENSMUSG00000003604	30.596581	23.427679	28.63205	32.113709	55.612557	39.834205	27.200625	27.367314	47.7848336	34.084687	41.077576	48.69937	31.896487	36.344351	37.766557	36.2202775	34.41901	36.47554	50.502223	22.227867	23.491281	29.27448	25.324136	23.84216	27.482655	23.594963	2.18868	32.69869	27.299361	44.546996	36.298394	27.552147	32.559804	43.8222	25.991559	36.995368	52.12228	41.05469	49.9643803
ENSMUSG00000003617	0	1	1	2	1	0	1.00000017085	1	0	0	0	0	3.00000298988	1.000000161712	0	2	0	0	0	1.05223	0	1	0	0	0	0	2	0	0	0	1.999999905063	1	0	0	0	2	1	0	0
ENSMUSG00000003623	409.3934	290.99847	250.20255	333.67943	379.3581	376.85442	282.12965	348.35591	327.11424	427.37783	334.978656	402.0769	284.109610156909	261.17186	419.07128	455.24571	480.75115	319.65107	506.4893	393.79051	356.63021	239.34371	284.80552	195.504993	405.95962	317.17291	9.39781	379.11288	304.57062	332.21875	343.15106	387.11438	185.35352	315.02944	304.32336	332.56861	443.64635	218.59816	384.57613
ENSMUSG00000003644	634.999512	449.0002995	506.0006598086	523.000023163676	581.00065896	577.000450307865	321.000033215182	350.9999103624	437.0002673278	497.0006298	583.99915104986	739.99982169	389.00004922189	439.999659	755.000227467	762.99979428399	767.00043238	380.99994	696.000506	573.000643	425.999617919	398.999985	274.000105401	263.9999837851	597.999462018155	497.000275	17.000003	529.99919469	425.999617	545.999329463	439.000030928005	536.00073	402.00004022383	776.9991595	546.9998981	590.0002983477	762.9995151	218.00009826	654.00036929
ENSMUSG00000003657	0	0	0	0	0	0	0	0	0	0	0	0	0	0	0	0	0	0	0	0	0	0	0	0	0	0	0	0	0	0	0	0	0	0	0	0	0	0	0
ENSMUSG00000003660	463.124674	371.155350058423	440.6316	396.569235	386.803399	381.06026	403.31376	290.42483	399.65172002431	475.13816	522.90306	685.857927	362.534457	310.99989	599.01724	483.68019	516.71443	345.00002	466.995114	332.20365	388.02566	287.11506	309.000055	267.033029	551.24135	478.75828	8.58813	460.075800469895	352.00006	440.13532	354.08792	451.99911	301.14469082278	386.45451	368.777337	412.56219	651.265484185861	282.09863	561.09185
ENSMUSG00000003662	230.000045	167.0000082	154.999942	197.999976	216.000009174	199.99991	135.999968	145.999992	200.99996	225.000083	254.99992	244.999963	174.000151	171.00009	270.000038	261.863859	272.999946	196.000023	305.0001107	211.00017	196.88034	160.00009	123.00005	105.000087	289.999960231183	174.830212	4	218.000066	222.82313	271.999976	191.000039346	239.9998367	173.908287	266.00002049965	148.000253	184.999926	238.000027	139.000021	248.00007174304
ENSMUSG00000003665	1	0	0	0	0	2	0	0	0	1	0	0	0	0	0	0	0	0	0	0	2	0	1	0	1	0	0	2	0	1	1	0	0	0	1	0	0	1	0
ENSMUSG00000003680	375.000064819007	251.999966	271.000079229751	388.9999523	332.000022	416.999998011229	309.9999919956	259.000001	286.99999006	437.00000395	436.999896	448.0000343578	317.000001	233.000005710212	455.999969058442	389.000003859391	486.999978	319.000012232838	453.999952498359	369.0000093	335.000007	281.999996421731	226.999995504179	212.999997	484.999950375397	363.999994221835	6	381	364.999984	379.00002	301.999957	365.00002771	245.999992094053	392.999966	360.999973	365.000070450669	486.999880177869	248	418.99994641
ENSMUSG00000003721	252.000100110141	179.000012	181.000026	203.000019073	202.999967238112	214.000108	210.000147530766	161.00014939952	290.000052036	273.000025853246	271.99991184208	354.00005872	267.999932235522	142.999961	293.99999019929	219.9999912275	292.00004	220.0000432336	309.999988154	210.00002727209	197.00015343802	161.000106	187.000025	141.000033	307.00003772	251.999883442293	1	236.0000401848	221.000019522565	256.0000794	182.999954	253.999940817867	156.9999476	229.000050014857	176.999962808949	192.00002823	314.999971	200.000008139229	283.99999346072
ENSMUSG00000003731	87.000076	73.943151	89.00003	84.99999	120.99996	89.99982857	89.029732	77.00006	78.9999711	115.99993	96.000056	138.999947	94.9999520572	71.999876	113.72999	113.999891	135.0000564047	70.851463	143.99993567406	79.999955	99.999964562953	44.0000072	52.049832	59.000002	123.0000319	100.99994	4	111.000045	81.999972	116.8183186	80.000126	123.99998	106.000004	104.999951	86.00001	88.276197	121.000025	78.9566483	128.99997
ENSMUSG00000003746	843.000210031	582.000505848527	817.00088342392	909.9989514884	766.000351007	912.00039008294	630.000240069459	615.99924	575.99947522982	686.99997	554.000210349709	829.999478	524.9997334577	604.99997	796.000636990156	954.0009251	1087.99990044205	676.999784454244	1079.99933807172	801.0013049	797.99984343452	622.000121193343	467.000663251	521.000548153484	1005.00011014	704.999387476	21	933.99943513515	786.999865685473	672.999510222401	647.00051	850.00013	463.999944	652.00029717	557.99921	603.99986853311	959.00043674328	571.00080121788	953.0003366
ENSMUSG00000003752	7.891	6.17592	8.179166	4.4121792	3.22865	13.760503	2.808123	8.6383457	3.958592	17.71002	17.2863923	15.51671	17.869702	3.6262	18.19179	15.466702	21.965513	7.9809471	5.90308	5.932	5.996453	4.34335	4.428844	3.832447	13.125602	8.914799	0	5.76198	5.49966	9.422805	10.62444779376	16.382883	6.33387	16.027253	7.424837	12.4397549	11.28501	2.080884	26.09425
ENSMUSG00000003762	71.9999849419	55.000003	61.99998	56.00001	64.000023486	71	38.9999536	19	64.99997196359	67.99999	98.999953	93.99989	55.000024	55.000007879	58.99995273778	108.99999	75.999972	35.9999995024	62.9999956	59.00003	46.999996169	45.00000847137	46.999992	34.999982	68.00004695	74.000036	3	65.06347	41.079216	45.999993	50.000023867	68.000023	51.000003	75.999931	71.000043	79.000058	115.00001	22.0000000493635	73.000010634703
ENSMUSG00000003778	513.4835456524	429.27075186	425.70631664199	533.140054356568	569.921351468856	489.518471969591	587.305043	411.338951129814	492.147380507324	851.484763	582.6784138927	784.167420469153	471.3977958	273.073496	538.25169	417.177904375	548.03285955	417.549800012027	599.964424	428.489847	503.87190283686	317.7349222489	382.5469353	377.53693	632.7718606	658.2939357	20.108807	488.61382402	509.86235666	414.767996847	308.498490022673	490.456255	282.831747774	410.01821920495	472.368708278	596.19845498	641.0329892	358.319706095717	627.8734115817
ENSMUSG00000003779	474.3900843	272.559512471442	318.3387	485.8339579	362.35604192	512.258286444559	392.0541	340.2949	386.39381271	548.249462	521.0890188	632.41013882	376.395286733048	281.6454	468.798	483.4687	407.03061	281.0379	432.4162	367.8671	354.5026112	360.897	249.7967	276.7243312491	636.647041	484.1114	5	506.3173349	507.2653	417.1143	289.499405766	336.5666	307.27053686	469.1184	427.4478	440.4271238	534.5334227	248.3384219427	478.07878307
ENSMUSG00000003808	405.377880035737	269.208115730835	337.0678273	286.835620028661	303.24063807	288.81461	228.48273847857	120.926732391131	361.50217927298	437.10098043	515.615428963127	577.0244354	231.94468050053	270.57339023878	473.781762451	379.806851167346	406.0846461712	260.327198433745	369.74616119608	241.33949	212.93279	223.67839959155	184.891830562781	198.3215337028	439.2290116908	343.289115	4.14406	353.11663	332.936264887	303.002646951	265.595259329369	340.4270441738	257.932457885	487.9141783329	361.679170081816	433.928661816382	447.77178003159	143.58935	510.931239
ENSMUSG00000003809	126.999921	104.000040471	105.000022	103.99999	93.000013	103.99991	91.00005	100.00001975	97.999984	112.999947	117.999973088055	157.99996	103.9999	71.0000074	108.999982	122.9999298	102.999999	69.000021	139.00006413	88.000033	89.999995	103.00006846034	66.00005	62.00003	130.999941	110.00002502321	1.0000000248573	156.000067	93.999972	90.000029443	82.000042	86.99997	62.000015	99.000078	87.9999400262887	101.0000114599	147.999936416	76.999992	132.9999663
ENSMUSG00000003810	67.99999	42.999985	36.999998	53.00003	36	55.0000465049	30.0000038	33.999998	52	66.99997	72.000045	103.999950719623	66.999989	31.999998	60.000007	51	78.99993859793	43.000009	68.9999475	40.0000157	33.999995	24.999997	27.000005	19	60.000014	37.0000081	1	52.000002	30.9999994	63.000006	23.9999962	55.00001	34.99999991	62.000003	56.0000454	55.000011	58.00003	30.999998	72.999982
ENSMUSG00000003812	55.639999	28.036842	35.441204	37.30493	53.590527	38.2927138	32.624249056201	37.9666	33.043113	45.941313903	45.013276	48.252868	55.8255503	33.413437	70.270383	67.2019782	60.447596	35.39992569	90.054008	38.407801	53.2327215	33.934027	28.310733	26.5361636	54.6833408	40.043587	11.1564	38.310367	34.466074	51.69080315393	29.341348	44.253959	28.498522	49.578035	28.600022	31.815515	82.573421	19.314771	54.2889096
ENSMUSG00000003813	493.349384505533	490.82659006022	399.2090422408	463.1029	521.91978	510.29675	530.16349	364.9418454	519.954208731396	678.248022021	671.204180665489	858.78982	550.4333695666	420.34945965	781.706300560381	642.989904923	736.12521	493.46736	770.3841465	475.71261	442.7516843752	432.40014	379.545613	382.50289090679	719.89611	593.29881	7.6932262	590.49083	557.62323	583.39259	460.904531305053	556.46035	459.93107	569.7017260128	535.167147	578.38744	862.9640136	394.48444	795.07912
ENSMUSG00000003814	2886.97873	1928.99996	2169.99998	2194.00027	2538.95057	2331.99992	1424	1343.00011	2283.99873	1910.99865	3377	3692.99952	1951.99965	2384.00025	3788.97093	3278.00029	3423.98211	2173.99845	4044.99995	2493.96513	2043.0001	1947.0008	1440.9993	1507.96976	3575.99983	2382.00004	204.000027	2783.00032	2327.95596	3208.99877	2057.00032	3222.00018	2375.00024	3553.99936	2365.95545	2884.00003	3717.99959	1852.00031	3666.99913
ENSMUSG00000003824	418.99988	561.00009	412.00001	438.00019	555.99993	625.99997	960.00023	591.99999	799.99946	1121.99889	721.99967	964.99939	1024.00081	274.00011	905.99936	422.0001	503	754.99985	875.00007	486.00004	670.00014	540.99981	655.99996	442.99997	741.99964	1068.99975	5	566.00013	631.00021	713.00072	640.00001	741.99975	496.99978	523.99997	628.99996	686.00062	1195.99982	845.00121	968.0002
ENSMUSG00000003847	309.7838365	227.226314	204.718621129122	333.261042	353.293584	254.27258	179.414560882159	145.7728034	206.716412	196.790082709	217.887167190564	332.18841301617	241.029728350728	143.323310329657	191.842971	252.99972509061	383.198684815521	77.495353306657	280.403050113968	225.4979935099	198.200338461	146.055209577128	111.429485774631	84.30831307377	219.055097689759	170.392065625347	36.64352	192.2237947932	144.595286267579	141.29445942691	172.819416	222.208389345917	114.656329521516	144.399034523064	132.888987	183.840896012435	242.339585131391	106.824572253664	182.98903267
ENSMUSG00000003848	253.190549545	233.999958	245.1377680606	276.146010974543	259.121557	248.999991	224.99999	269.99997	302.00001	301.99994	364.9999013	479.99964	251.053141	204.9999825	433.000321	278.05402	303	260.9999811068	373.99998	209	218.999990779977	209.999990088501	174.0000589606	199.0019094636	359.00005	350.9999	6	331.00000371148	261.00008	349.35310186712	235.341760010067	348.99997272662	296.9999690208	293.00000043335	253.00007	297.000067	373.000000066954	215.999986	375.00005
ENSMUSG00000003849	4	7	1	3	11	6	2	5	4	13	8	15	9	8	33	11	14	8	8	7	4	7	1	1	8	11	0	13	8	15	8	11	13	9	5	4	10	7	5
ENSMUSG00000003863	2	0	0	0	0.9999990473782	0	1	1	1	3.9999980707389	7	4	1	2	2	2	4	1	2	4	4	0	3.000002304983	0	2	1	0	0	0	3	5	0	1	1	5.999999	3.0000000761638	5	4	2
ENSMUSG00000003865	224.83811	224.8998915	201.889606	137.5952	169.96391	190.3970228	272.899604	124.23224	223.242430110025	447.41543	314.49541	510.572	260.80164	145.071025	303.50049	190.12167	261.03599	190.91559	264.91579	169.441825	189.593148	145.1061704	179.317446	109.54183	229.25833	373.0749	3	189.05533	151.935864	166.05789	155.118035	260.20791	138.798245	247.62965289453	305.0126704	391.40492	455.87292	127.88596	327.30259
ENSMUSG00000003868	828.75642676029	806.647951037059	691.6202820785	808.710009	843.68605238	856.00007978	1038.366165	771.998432365	1271.99917056872	1444.096657	1534.635843	1780.81192	1236.34431	643.32337	1524.183546	732.735091	994.87752	1186.999582	1253.826338	745.999992	773.60122766	770.405228	734.999727313907	630.57040201637	1236.0008651	1531.264077571	6.999998	1041.35589	963.874979	1266.00104	875.999713441	1301.765646	883.24919	1037.687626154	926.174821869	1163.90325	1752.931505545	908.53151082	1494.352581421
ENSMUSG00000003872	1	2	1	0	1	0	2	1	1	2	0	3	0	1	1	0	0	4	0	1	2	0	3	1	0	1	0	1	4	1	0	3	1	2	1	0	1	0	2
ENSMUSG00000003873	948.99938681	744.00062	835.000098	972.73860232	1078.000337	1150.55977389	878.999874	891.999792166331	1075.0003030897	1170.99902	1139.73004	1165.99998632782	1018.9997	811.71422	1304.9996068	1203.00062012035	1278.38686	858.999030010019	1535.00012	1012.458028	1002.9997822446	829.9999	702.99941	699.26429	1377.99922	1205.998822	15.000002	1124.67004	1058.00058	1185.00092	914.000553	1249.00005	859.2295217	1156.00088	991.0199467567	1044.9995931435	1603.00031	818.357913	1311.41303013827
ENSMUSG00000003882	2090.53379482867	1636.93944502528	1700.177899	1992.81891514289	2314.643958466	2391.58983014	1631.9886396966	1865.73783878103	1694.09568992435	2200.2823558689	1645.45929774848	2369.803074743	1851.966171	1256.316578351	2969.714351117	2896.64176687102	2927.18469591601	2400.70743098	3035.26528990521	2524.63855178247	2424.16982896426	1658.05323157	1584.26943408842	1294.147951723	2091.415385521	2006.00027242188	92.815618	1793.616651637	1948.5625058338	2007.44266559	1854.48573350732	2484.89615571378	1401.60089770216	1836.86936754939	1337.72439149049	1553.11919770617	2676.875028477	1688.91739445008	2547.9923766651
ENSMUSG00000003923	216.00004537	195.0000608417	162.204714	257.911334	240.665728	187.0000123025	208.120391039485	191.89916509	218.000016865067	242.106006	262.999967	283.446485555	240.999927	141.8595505	252.999938	190.56626578835	198.676954	221.75034272	305.2061564	177.999962	208.574183	178.0656955087	170.6528706	201.00009	311.945503509914	264.802028	6.999997	215.00009	252.878931864	252.000013	202.00013	277.1114728	181.90321	230.665314866	217.9259582512	248.00007	341.376443	197.000028	286.406579
ENSMUSG00000003929	62.172	61.759	37.3249	69.1477	65.5839	46.61654	89.8067	33	55	57	60	75	47	30	66.6875	41.1566	66	62	58.3906	72.9576	76	22.40448	44	55.4425	63.7472	71.2704	2	67	43.55278	42	48	52.8109	46.721	45	43	46.2251	84.5116	40.43	59.1249
ENSMUSG00000003934	2	0	1	0	3	1	0	0	0	0	0	0	0	0	1	0	6	1	0	1	0	0	0	1	2	1	1	0	0	0	2	0	0	1	1	0	1	0	3
ENSMUSG00000003948	186.81261	135.1668	142.4025	172.08865	212.5076	221.7943	103.26868	120.3297	154.99899	140.878417	198.8625	222.2817	157.4843	153.6606	220.20576	256.544124	235.3766	128.9252	237.7966	167.9158	142.17253	106.4595	108.2086	82.5949061083	170.0478	119.56061	0	151.3111	162.0444	213.2495	122.5623	223.9526	144.228419	208.3814	160.9606	158.25385	240.7916	103.3432	184.4618
ENSMUSG00000003949	4	4	1	3	8.000003	3.999999	0	4	4	2	3	0	1	4	8.999996	5	3	0	1.999999	1.999999	2	1	1	1	1	1.999999	0	4	2	1	1	1	0	1	1	0	4.999999	0	1
ENSMUSG00000003955	1880	1997	1924	1737	2262	2224	3566	2168	2938	3955	2414	3462	3169	1320	3261	1961	2749	2908	3683	2301	2544	1755	2080	1706	3035	3406	35	2250	2095	2580	2258	2765	1623	1906	2381	2785	3425	2304	3135
ENSMUSG00000003970	2319	2095	2618	2316	2565	2757	2466	2323	2717	3151	3315	3613	2693	1993	3572	2814	3189	2430	3691	2321	2277	2062	1784	1776	3479	3282	182	2921	2636	2862	2040	2922	2016	2765	2643	3096	3728	2222	3173
ENSMUSG00000003974	0	0	0	0	0	0	0	0	0	0	0	0	0	0	0	0	0	0	0	0	0	0	0	0	0	0	0	0	0	0	0	0	0	0	0	0	0	0	0
ENSMUSG00000003992	76.406079	51.16792	54.30354	67.90669615592	60.597623	70.73269	109.05508	64.639606	50.66699	85.092145	85.8729996	108.11172	56.822858	28.90692206288	54.772679	39.3886868147	70.459546	43.44854023776	77.931503	57.86729	59.57685	51.754352	63.520744	38.4841507223	62.39473327265	75.76902	3.728727	62.629848	57.39641	51.4587918726	55.607197	60.120499	20.903799837428	48.490884	47.993342	70.114087	109.37794	49.504962	95.433892762
ENSMUSG00000004018	89.111867	93.47073	111.385376	100.62477	102.254369	141.37928	86.75459100421	90.256490180728	78.5306076259	132.270823	145.397939	164.862066	129.6735516	68.131324	155.954847	100.76264	94.416061	109.87443	116.96782	102.24721	90.546643	92.054316	75.4689365727	58.6245491954	148.891203	123.49601	1	133.004402	102.575051	96.058441	99.36891	116.49989	77.0341391	142.049566	117.2281120793	109.389384	199.69349	97.59504	125.297504
ENSMUSG00000004031	4.00508	3.00325	0	1.06157	7.04247	4.00643	1.00103	3.00336	1.00098	1.00103	2.00436	1.00221	2.00655	0	3.00416	1.00257	3.00428	3.00564	5.10749	4.00249	4.03965	1.00084	2.00181	1.00087	2.02795	1.00138	4.00511	3.00238	2.00199	2.00213	6.01857	4.10129	1.0009	1.00337	3.00387	1.00044	9.01883	2.00267	2.02156
ENSMUSG00000004032	26.000002195296	16.00000108582	19.0000142579	31.999975	25.00000252061	22	28.999999	15	27.000004663025	31.000046	34	38.9999792347057	44.999997995819	20	36	56.00000515999	36.00004669448	54.99995	64.999987	28.999988975535	34.99999552	18	20	19.000004	29.00000122302	34.000001	0	52.99999103997	41.99995	43.000000324546	29.999996	53.0000245	21	35.999997013123	41.000001	28.9999955	58.9999482	31.000000412737	53.999956
ENSMUSG00000004035	1	0	0	1.01057	2.01022	4.05083	0	1	1	1	0	0	0	0	2.01275	0	4	1.00215	0	0	2	2.02309	0	0	1	0	0	2	0	2	0	1	0	2.999997	1	1.999997	4.999996	0	1.029
ENSMUSG00000004038	0	0	0	0	0	0	0	0	0	0	0	0	0	0	0	0	0	0	0	0	0	0	0	0	0	0	0	0	0	0	0	0	0	0	0	0	0	0	1.10257
ENSMUSG00000004040	2473.35827	2347.335266	1991.276808	1859.865335	2197.22628	2536.997	3113.123919	1731.442261	2835.566204	4360.8232375405	3536.588388	5104.627237	3057.51716	1690.90913	3601.364271	2404.41481	3833.7017	2816.99819	3525.02327	2655.874468	2519.966135	1833.66331	2382.406568	1830.487956	2888.961554	4072.688512	40.139115	2512.891269	2317.198032	2450.270566	2417.345131	2962.40613	1930.842539	2712.817324	2897.339273	3447.78861	4452.428015	1830.40836	4140.60896
ENSMUSG00000004043	338.9572645155	321.26957	398.19069	293.62219	349.04529	443.66758	549.11896	504.73089	434.03423	675.26033	517.248720049524	685.5461	563.31534	247.38371	426.68231	287.51297	544.84851	429.48725	405.8896534	310.107086	404.29634	325.54423	344.028860175209	398.841598	487.087870032743	699.88216	20	438.55043	392.73408	275.148321	295.72811	380.14236	221.8860913	357.89616	405.39472	472.55734	520.54736	333.3239	448.89446
ENSMUSG00000004044	10	22	13	7	15	14	39	6	17	36	27	68	33	12	21	8	16	22	24	15	10	19	27	20	18	58	1	5	15	15	9	15	19	8	33	38.0000000171044	25	8	33
ENSMUSG00000004054	51	40	69	25	63	40	58	21	39	65	85	71	42	28	55	66	72	37	73	43	46	29	39	26	43	60	5	53	50	53	42	40	30	54	44	71	61	21	64
ENSMUSG00000004056	322.99993	268.999935	310.00006	239.00001	324.000097	313.999976	273.0000518381	175.999973104983	271.9999229783	415.99996962	503.999870081593	528.50448	290.000089	288.999961	451.00014	440.000178153076	466.00049308433	253.00001891	379.000059	365.00003	300.00001708331	243.999949	220.9999110544	215.281152	400.000100236414	351.99993605	1.999999972281	344.00001	314.00019	322.999988394436	271.00005501905	301.000104672	214.99998546	465.000201536892	425.000041406937	417.9999804479	451.00018	141.99999	456.99996761
ENSMUSG00000004069	302	225.99996	285	284.99997	231.99996	263	346	216	346.99992	449.0004	472.9999	498.9997	380	225	374.99999	253	349	306.99993	463.00007	258.00001	260.9999	240	294	197	384.99998	403	3	300.99997	269	329	280.00005	302.99994	260	292.99998	328.00001	404.99995	519.00094	251.99995	502.973059
ENSMUSG00000004070	408.62341	309.93143	392.71252	379.34454	419.86050556	453.0000436	273.0437463253	429.011975941	342.8437536	463.49283927	392.828991884927	484.371221319177	339.38717	345.99994	653.207443599	544.34152	575.998235	351.417150196683	593.9667	459.90712	390.098501	337.63189	302.78499	229.66794	483.72318902642	405.980531	5	514.0343246987	435.00678	528.438646	380.48953	490.02511	373.225734	484.92292	365.971241	410.5606673211	559.731930166537	287.730242	534.530967
ENSMUSG00000004071	83.31083074	57.1423558	46.046593	55.836697	78.6666905	47.1792163	42.703503	33.002109358	60.854817	86.417772	93.391148	84.5515752	46.507875679015	31.067623	42.79371	69.1397917184764	58.01234182	40.713409379758	74.788915	58.4918290967	76.98007	32.856851	35.478143	32.513064	71.40826727848	43.564713695	2.02548	56.52781	59.616764	49.204497	46.45207	27.32091992	45.1042673802	127.40468311602	79.1152476	123.265810066352	93.500977	24.126826	87.757275
ENSMUSG00000004085	103.46637	113.756227	124.197482	92.99033	69.676317	113.47193	88.676688	89.70425	107.685485	150.751506	138.4732363	170.449088	133.69975	73.06737	242.262	63.015104	122.863403428	72.531398	115.932787	71.29969	132.0849815	83.30673	121.67173	78.812915	137.77778	100.86236	2.08124	108.332689	117.75957	117.35656	76.24593	171.8005816	128.66024	112.404150868	133.09987	140.04887	263.00385	135.61106	141.970353
ENSMUSG00000004096	883.99929	817.99928	821.999909	925.99953	1055.999592	1077.00059	951.99975	904.99942	1065.00064	1278.00053	1146.9993463	1328.99846	1103.000092059	797.00014	1418.001148	1093.9994157	1241.00005005386	944	1455.999716	1059.00064	928.00039	783.99962	777.99947	750.99956	1309.99933	1130.99996	32.99998	1066.99856	1127.99774	1254.00075	855.999457	1339.99984	866.00072	1128	940.999026209633	1005.00061	1416.00057001223	876.99972	1356.99966
ENSMUSG00000004098	2	2	3	7	4	5	1	1	1	0	1	7	3	3	4	14	8	0	0	7	3	3	3	1	7	5	0	5	3	1	1	1	1	1	2	5	0	2	1
ENSMUSG00000004099	592.373299096093	421.959487083573	489.00001488	568.11823519	485.418865	499.156826	449.6510320953	371.4961509678	482.750745	741.802723904	747.607897620885	922.47244	459.33829261	349.63389	655.112436704	530.122069617	626.64228	384.408728184135	583.403461943466	395.914903587646	417.7943689	376.33546	358.202047	330.287591007369	705.960312	615.141290075485	15.128880622248	568.230350072675	502.02644675517	495.1550112	403.497814713	514.185318342028	339.61356806891	599.08481	568.395720119188	700.860589	775.1088552	305.292527235406	705.12492
ENSMUSG00000004100	255.05387849	266.194198	208.78459	256.05737555076	259.684949	213.67546	222.36065411888	133.20899405406	240.517537	289.75494	413.53134455	422.35991705334	205.416229	218.8826	387.40819136	202.33465091	301.42142	272.9779728912	419.122283	215.527648	181.655966	219.725829	145.185680034391	144.23848821582	428.38627210721	365.58834	18.13049002	326.729388	281.27527	331.458062	191.87	298.14232371	237.640623	340.6199882934	223.91161	351.824045	378.717750108166	214.615100114129	328.44177336769
ENSMUSG00000004105	97.99999	52	54.99992	29.000003	98.00006	62.000053	31.000003	6	45.999979	60.0000688011	60.999951	77.99992	29.000004	63.99998	110.00008	101.999969	130.00002	29	68	51.00001	50	38	22.0000000263486	24	90.999981	25.0000000124924	2	46	42	79.99996	52	69.999957	37	126.0000244	40	53	40.000032	18	66.999979
ENSMUSG00000004110	4.06377	2.42815	6.28144	6.77064	6.18204	10.443746	3.02747	9.00615	0	4.65978	9.08566	7.3716800119128	5.01414	5.00694	10.919713	12.49761	4.110651	2	7.956428	8.03612	7.06619	1.948055	3.16602	0	1.00047	4.00442	2.00581	3.03055	7.00425	5.8768	2.01195	5.19911	3.759124	3.33538	7.57861	11.395	9.74659	5.07483	5.27074
ENSMUSG00000004113	7.034799674	3.001935401	2.999997	3.004787489	4.006805885	2.00059241	2.013165699	3.9999959	4.005638042	6.00682542	5.002793428	8.057047258	7.003696583	2.0376531632	4.002102099	2.00215026	3.008078036	1.0037187566	8.014694336	1.000285312	5.0411625975	1.000318397	2.008229169	2.000302659	4.0031974839	9.003466596	6.00784618	3	4.063731021	1.0005071127	2	5.002320665	3.001245685	2.000414071	5.432868199	6.081630762	7.017569832	1.000383964	4.0293705188
ENSMUSG00000004127	53.314889658	45.71373367	39.183251634	46.35424851	71.624967201	31.0507406523	36.679168596	47.056394044	63.847914166	56.345286155	68.123906369	73.15193559	66.637807123	42.18835086	94.971922	42.044367996	75.261001474	38.113041111	77.294056083	40.175753051	46.5201031468	43.437173153	30.020302657	29.786110571	54.8278198713	47.543599926	5.42576883	52.716864073	58.525778905	69.232694421	28.064652449	67.604940847	39.812492902	49.954349775	47.497820715	50.63879	74.669776148	61.77359667	57.878465295
ENSMUSG00000004151	1	4.00792	0	3.02033	3.00154	3	3.136640298392	3.00237	3	6.000000293553	7.027244317	7.00611	8.0143512	2	7.00259	2	4.009374	3.000001	5.118532	3	6.999999	2	7.003637	0	1.00211	3.000005	0	2.000001	4.005017	4.012371	3.004062	6.01142	0	1	2.001490188789	0	7.004987	1.00068	6.749478
ENSMUSG00000004187	3	0	3	0	1	5	1	3	1	1	4	6	3	1	0	2	0	0	2	3	1	2	1	4	6	3	1	1	1	3	2	0	0	2	1	3	2	1	1
ENSMUSG00000004207	1350.99971017158	914.000411946001	939.999954710327	1060.000714195	925.9990416326	1231.99904301548	1118.9990641	740.9998136131	959.999759614151	1475.00078942053	1235.999909419	1655.00010088986	1045.99972387165	766.999788746306	1273.99971198531	1260.00016129478	1410.999734245	824.00011956239	1321.00062597062	1103.00020443513	927.000600727105	874.000034069522	932.00010001342	744.0006158021	1472.00084952746	1480.00042982624	18	1251.99890730165	1065.99975574506	984.000628250208	904.998914705328	955.99954117303	635.999731175065	1269.99943746878	1280.00004349298	1459.00011653393	1558.99983923108	520.000337831083	1493.00061639178
ENSMUSG00000004221	412.755508179389	310.237797035475	207.711173026473	360.546162616423	338.530679991461	393.305336434	313.760967722274	271.318451581742	318.652506067568	423.071052228618	376.633674799433	484.893926619	326.245030201457	226.41977188559	463.20198238338	385.597080287772	360.53719638609	331.665344022779	450.754410885846	332.40359055062	323.610774796606	319.239452681392	285.897928158776	253.388616748386	412.660335796173	403.955043888231	9.1151971126521	391.943595195082	331.56837938869	383.649713658302	321.205173580559	410.140484293384	243.866717096818	361.792712605794	325.139352579188	312.253817606198	489.345999226279	274.901005583153	425.08633080273
ENSMUSG00000004231	0	0	0	0	0	0	0	0	0	0	0	0	0	0	0	0	0	0	1	0	1	0	0	0	0	1	0	0	0	0	0	0	0	0	0	0	1	0	0
ENSMUSG00000004233	38.479642	19.020904	40.2578969347	43.269105365	30.6995549725	49.333786	38.016204	43.057287	28.1675152	35.404429	44.9896326	50.19179	74.189332	30.635019	37.998473	23.55131	44.1138797	50.149096	55.642579	34.400477	38.263812	28.305708	46.939112	22.818403393	44.70249	63.794956	0	52.378001	32.776565	45.5440292	29.11148	47.525749	31.344385	27.2001808837	32.577769	49.15444	58.234678	26.57396207	60.8746837
ENSMUSG00000004263	32.99999582703	9.999992	32.999989	29.000005	31.85501	32.999906	15.1513805	28	16.17596	30.9999998	25.633989	39.000027	10.26056	25.560692	42.438929	43.9989976	77.900115	17.437276	42.594142	38.33378	31.000003	7.8986998	23.000003	9.8398542	34.999997	24.67305	3	15	24.0047528	34.000027	27.07555	37.706264	11.000003	20.996479	0	43.000022	26.9005168	4.814072	43.999981
ENSMUSG00000004264	909.00059	742.00001213	688.99918	800.00028	839.998469	838.9994	591.99992	591.99943	895.999660025406	904.00084	1323.99936	1304.000213	683.9992687	844.99984	1127.0005805478	1029.999015	1059.00012	689.00041	1145.99976	760.999616	638.99945341781	709.999605	501.000129	531.999611	1252.999385	945.00057	24	948.9996724488	872.999084	1075.99893	606.999710968198	1013.99990039	849.00013944	1242.99993	838.0006752331	964.00029	1135.99996	555.998770110542	1107.999725
ENSMUSG00000004266	1373.99995833443	762.000351	1148.00027	1143.99949463588	1153.999412	1233.000074	835.9996281	895.99936911013	1086.00027077556	1256.00006	1303.99919271	1540.99955961341	774.0009822298	948.00052	1211.00043002941	1473.99915	1495.99974675355	754.99905153	1332.999745918	1110.999732	771.99972	790.000717	640.000733	642.0009346479	1433.000317	919.00088605032	8.000002	1317.00053	1085.00077009134	896.00044701	713.000571792	949.00003916071	614.000832036901	1148.99997005674	979.000611778291	1086.9994120738	1288.0006505	507.000493730666	1053.00030344881
ENSMUSG00000004267	8.001132	8	5.007282	4.22778	4.00185	21.02291	8.00360911771	1	1	16.450107	13.0029014	11.039135	5.00327	3	6.000788	8.002362	15.003363	7.000372038629	12.4482745	5.005632	6.000991	10.0040602	5.999996462157	9.006659	4.001465	13.0042245	2.00673	6.002982	7.00366	13.000005	7.004839	7.0038	4.00192	9.000268	25.830243279	7.0041125	5.00264	2.00164	9.00117
ENSMUSG00000004268	930.12268	866.856807283	806.963741	1046.58606	1097.7439	955.15220902	959.48808	949.9581	984.355049	1178.51514	1123.621116	1263.60015	938.04586	782.42275144	1434.427783	1100.902952	1267.51817	1110.852476	1551.427189	952.147935016	1040.023237	862.92290995934	745.6647688244	671.7281534	1415.905235	1033.28435586894	20.786621	1138.685159	1068.802184	1334.45648023	867.92615	1232.67413219918	858.6817841731	1103.64286923	845.990671	1011.57669	1373.266271	994.54375	1279.57538
ENSMUSG00000004270	523.56718	405.977567	406.53436	444.898759315843	543.067605	474.764409	249.2290079433	277.319412	446.653236	497.1103311	580.540410054569	754.298440013829	399.907315	420.576304	908.37465002182	645.3130654	660.830284	468.00299118	674.780909	495.642068	512.901649	416.087102	274.080070472	343.302962429356	623.430401699	522.9513239	1.21338	523.870835906	493.254147166	647.168005341799	484.17826	701.2672306577	421.317666	718.88782	413.8088374862	556.439378	836.2643	330.2315	814.279393
ENSMUSG00000004285	1092.99932	901.99969	890.00008	1104.0009	1269.99922	1220.000343717	1023.9999083934	1000.000032	1075.99987	1233.99966008325	1073.99973	1279.00005	1162.000724202	871.9994427	1561.99933	1394.00079	1561.99957	1103.0004	1848.00019183	1235.99920001868	1210.001385485	866.0004	811.99919	781.000020262017	1630.9998595681	1147.0007014896	8	1280.9995665967	1171.0010308	1356.000293	984.99936039003	1407.99932	837.00008008674	1122.000324	1040.99966357	1022.001309115	1554.99938	903.00069406	1270.0008
ENSMUSG00000004296	0	0	0	0	0	3	0	0	0	0	0	0	0	0	0	0	2	0	0	0	0	0	0	0	0	0	0	1	0	0	0	0	0	0	0	0	1	0	0
ENSMUSG00000004317	89.99996	94	96	88.99998	146.99997	95.00004	102.99996	97.000022816	87.99998	123.99997	94.000045	168.00001	102	64	117	97.99997	154.99999	93.99998	123.999925	100	89.99999	56	77.99996	57.00005	97.000001	119	3	90.00003	76.99994	117.999957	79.99999	101	69	72	75.99999	108.00002	132.99999	80	123.99997
ENSMUSG00000004319	1050.15475852609	974.9117135036	746.71735	880.91687	1039.9920866	1082.5352274	1095.16025923983	729.7221291733	1053.21678411592	1434.66586826989	1183.52230544248	1710.08010624769	1173.05079728134	641.440159615402	1450.29156096629	1051.016429449	1319.6505516658	973.415016436258	1461.2335345781	944.958507037746	938.710252632721	642.747648363135	902.079962591761	604.594598273433	963.9251894	1360.21077870719	39.1033981239	870.166444329544	804.848004489626	1056.78906005594	992.0741839	1169.497091405	719.35427701146	1002.21837739	928.084241851595	1246.18963106902	1539.8993060842	916.577357010021	1436.66510563792
ENSMUSG00000004328	24	9.999998	14.0000018	14	7	19.999998	26.999999	12.999998	10.000001	34.999995	10	35.999998	18.999999	6	11	10.0000078	17.999999	10	9	4	13.000004	9.000001	14.0000018	13.000003	9	21.999999	0	9.000001	11.999996	11	16.999999	13	4.000001	28.000003	12	28	15.000003	10	20.000004
ENSMUSG00000004341	0	0	0	0	0	0	0	0	0	0	0	0	0	0	0	0	0	0	0	0	0	0	0	0	0	0	0	0	0	0	0	0	0	0	0	0	0	0	0
ENSMUSG00000004344	0	0	0	0	1	0	0	0	0	0	0	0	0	0	0	1	0	0	0	0	0	0	0	0	0	0	1	0	0	0	0	0	0	0	0	0	0	0	0
ENSMUSG00000004347	5.52212	5.000002	3	5	2.11018	6.59402	3	3.59549	8.80305	6	5.69927	4.34849	2	3.02148	7.01424	7.3893000107278	6.22641	3.49027	7	9.014789	3	0	6.163198	6	5.72466	0	4.815996118066	7.02361	6.00753	2	2	2.15397	1	4.21947	1	4.62117	7.1563	2.17388	9.20845
ENSMUSG00000004356	93.999939	53.99999618834	84.0000672	95.000011	84.9999011	61.999928	65.00001	59.999953	79.000072	95.00003583	128.999966	124.999967	90.00005096	78.000008	100.999968	70.000033	81.999952	90.000056	123.99997	72.00003773	61.9999773	70.99998	50.000031	42.999979	127.000099	88.9998976	3.999999	62.000043	50.293422	107.0000522	55.276702	88.00012353	69.00000786	58.0000194	65.576751	66.000043	113.9999588	48.999962	108.00007
ENSMUSG00000004359	0	1.14529	0	0	0	1.896953	1.10671	2.701736	6.55437	3.035027	0	3.5309	0.25767	0.0690015	4.22174	1.06601	1.11401	1.11577	3.32487	0	0	0	1.97274	0	2.16105	1.16166	0.621269	0	0	2.29068	1.13075	1.10223	0	0.252475	0	1.12925	0.548442	0	2.046903
ENSMUSG00000004360	2.00138	5.12957	0	3.85353	4.00738	3.02825	5.81093	1.00121	1.08457	9.295502	9.113006	9.083409	6.502602	0	3.01036	2.2151	0	1.00374	3.009292	3.00406	0	0	2.01192	1.00366	2.17869	0	2.02092	2.0044	1.05056	0	0	3.02183	2.00444	4.07888	2.00469	4.0186223638	1.00261	3.00997	2.00323
ENSMUSG00000004364	349.99986	209.999846	337.00016	370.999984	387.000092	428.00011	206.000034	314	226.000016	254.999949	246.000037	296.999942	262.999983	294.000080036086	466.000077	560.99992	459.99997	255.999994	512.00001	397.999973130474	390.00013732888	287.99992	204.999915	226.99996	441.00004	216.999887	17.999997	384.999888	363.000068	409.00008	293.999937	374.00004	267.00004	320.99998	201.9999444	199.99993	468.000223	277.99988419	291.000041
ENSMUSG00000004366	0	0	0	0	0	0	0	0	0	0	0	0	0	0	0	0	0	0	0	0	0	0	0	0	0	0	0	0	0	0	0	0	0	0	0	0	0	0	0
ENSMUSG00000004371	2.08094	4.54663	0	0	5.98054	2.94674	1.44854	0	1.08964	0	2.54038	2.54588	2.12802	0	1.10358	1.22209	6.77194	2.0993467	3.04009	1.06201	3.18574	1.05797	3.11159	2.30276	5.31644	2.17947	4.86807	3.43639	4.58267	2.26914	6.149907	1	3.1790194	6.5425907785118	3.68518	2.53401	3.16336	1.07843	3.56626
ENSMUSG00000004383	0	2.00442	0	0	0	3	0	0	2	6.00177	0	0	2	0	12.00097	1.00864	2.05144	4	3.00672	2.41696	1	3	2	2	1.00207	4	0	1.38112	3	4.02765	1	7	1	4	0	3.00155	8	0	2
ENSMUSG00000004393	347.00001	339.00002	323.99989	379.99999	395.00002	351.00003	333.000009082626	340.000047	421.00004	509.99938	499.00009	581.9997534356	370.99999	272.00005	505.99977	381.00005	395.99998	365.00008	446.99972	347.99998	321	296.00004	236.99999	232.99997	543.99958	477.00081	6	430.99998	463.99979	452.00022	303.00002810748	400.9999	300.000030219508	402.99982	306.99998	376.99992	580.00063	279.00003	609.00028
ENSMUSG00000004394	294.000027	296.00006	203.99996	328.9999549	332.00001	369.00003	419.99974	345.0001	361.000029	492.999700761996	318.00001	494.99956	418.99955	218.99996	403.999655	342.00003	436.999525151	337.99997	479.999696	357.99998	315.000020046355	268.000052	291.999972123073	244	466.99999	501.000238	3	352.00002	353.99995	312.000071	274.99998	380.999963	219.99998	299.00004	303.00002	378.99985	542.99998	249.0000415046	475.99984
ENSMUSG00000004415	6.595644	7.876549	2.077298	7.1537175	4.626834	11.781421	0.604099	9.380517	1.4601	10.150566	0	9.2517740495352	6.094117	4.731784	6.326922	11.13863	5.856452	1.813237	12.6123767	8.722568	6.39817	2.5314029	1.7596979	6.973674	9.08464	6.6022	4.896618	3.57448	4.356971	7.283974	5.534256	3.897635	5.157949	3.356122	7.803196	3.51209	8.128487965	2.543488	11.10875
ENSMUSG00000004446	156.94944	117.69619	114.530668	130.329910013472	131.0381763854	129.882110953	102.4134339	101.79654	183.321792010261	141.5712988429	170.6911	236.0999	131.91106	92.78684	218.51205767	92.94836	108.32392	138.0913	168.47268	83.43985	106	119.68002657755	92.110276518	67.4565	260.052461	163.07777307	1	175.01520014	141.125753628	209.811170010943	105.429738	163.4726773	108.88008	101.9078443	117.2061002337	160.93827949	249.81584	144.059694	223.2415583
ENSMUSG00000004451	249.01098	225	178.23011	190.49033	239.31041	255.06212	325.225919	207.15989	261.22339	346.188776	291.28671	457.35794	329.62867	143	373.0016	224.59917	278.92895	246.13421	305.07266	221.38353	201.1663	210.2352	272.66399	194	295.00144	368	2	207.33173	222.00096	220.00243	243.04268	289.26933	200	239.46275	242.32114	326.32102	485.14885	212	343.80095
ENSMUSG00000004455	923.8144608152	764.21218	1090.17920503618	1011.96153	1071.41959166123	1172.142366	961.876010235	949.176712425	932.28498	1169.23116048773	1275.46462599433	1435.761100108	1022.84464	724.09938600803	1297.42455001313	1167.62152728	1446.392406793	1115.5826	1490.19604	1126.34307928	1065.73959698471	887.29685	813.15661119472	704.888275716209	1310.38290360278	1303.13792	29.999998	1263.6266295	1091.47637	1192.9402368	831.65553646186	1310.762169	799.19263	1298.64073	995.02208	1137.3189623283	1505.71767	863.99121	1436.17535022158
ENSMUSG00000004460	1271.99960905515	817.99996	828.99990087	1282.00098	1324.00004	1161.999205	563.00021	812.999919851	1027.999407952	935.9997503	1298.00058	1394.9991940049	850.9998672	1060.99964	1669.0001	1539.00023627923	1399.00039	889.999210204176	1810.99861	1097.9995752	1018.00071013586	914.9994	556.000658	673.000660596065	1558.99974	884.999890274389	8	1241.00016029	1182.99971	1571.00121	964.00018001048	1422.999844	1117.00014	1459.9997	722.999431818113	996.999786	1569.0013	957.999699	1407.99917084288
ENSMUSG00000004462	62	48	68	82	79	58	47	71	62	99	94	94	69	51	75	57	68	55	89	62	41	37	36	40	82	60	0	57	66	77	60	62	56	68	44	78	92	40	85
ENSMUSG00000004473	4	3	5	4	4	7	1	7	12	8	6	14	5	5	1	5	8	4	16	3	3	2	3	1	11	10	1	3	5	4	4	14	4	6	9	5	9	4	0
ENSMUSG00000004500	22.000001	15.999999	22	20	35	26.999998	2.999997	3.000003	13.999998	27	28	42.73001	21.999997	25.000002	34.999996	28.999998	18.000001	13.000003	20.267344	16.000005	11.999997	16.999998	19.000003	14	37.00002	18.000003	3	34.000004	32.999998	38.99996766278	23.000008	25	19.000003	33	14.999994	24.999999	43.000001	10	38.000004
ENSMUSG00000004508	19	22	10.999996	7	11	27	8	19	22	17	9.0000027	27	5	14.9999937	17	22	29	12	34	19	6	15	15.0000027	6	16	17	0	34	17	12.0000027	12	24.0000027	8.9999987	7	34	25	18.999995	15	18.0227
ENSMUSG00000004530	480.34067	366.61434373159	422.29936	329.57245	510.8464187	422.33872317869	332.47970431	220.3759675	415.7500358	563.2732252	697.20147	860.815582083458	435.37908	356.50916	642.91080976712	612.92645	644.0169376	348.470328529	563.27568	462.474497	306.385980796	311.322376	303.67921234	239.772375770021	577.59527969157	495.783020017507	6.475928	517.47431	418.70393975568	497.8097628	334.17737647	342.43311036	300.56454657172	591.365327321698	499.68749	653.057565	755.79012	210.21268	718.787968126207
ENSMUSG00000004535	3513.60085	3241.10454	2507.99997	3724.00012	4135.00459	3901.40328	3206.03092	2969.04493	4022.09301	3884.99926673	4390.20094	5100.0562	4051.04013	2787.05018	5602.0419	5143.07335	4960.98898	4602.16968	6076.06653009933	4000.01572	3626.42322	3080.99947	2284.32841	2458.000360734	4631.38016	3939.00633	34.999999	3503.99908	3562.99978	4652.99793	3405.28413	4742.07656	3088.42057	3445.73724	2561.45087	3036.12089	5068.10467	3072.17969	4699.27936
ENSMUSG00000004540	2	0	0	0	0	0	1	0	0	0	0	0	0	0	0	0	0	0	0	0	0	0	0	1	0	0	0	0	0	0	0	0	0	0	0	1	0	0	0
ENSMUSG00000004542	0	0	0	1.06911	0	0	0	3.30072	0	0	0	0	2.02611	0	0	0	0	1	0	1.01596	1	0	0	0	0	0	0.992935	0	0	0	0	0	0	0	0	0	1.04406	0	0
ENSMUSG00000004552	32	31	23	30	25	38	45.999969418	28	28.35346	54.99995	31	40	32	9	46	37	53.999987	44.00002	53.999955215	51.99995	38	20	28	28	34	67.99999	0	31	38	21	32.9994	26	21	33	32.999999	52	65.38801	23	55.99997
ENSMUSG00000004558	248.99998	302.000011939922	264.000020848678	167.999888761585	284.00002162854	310.999953581951	558.999530206205	252.9999218216	411.9999869	760.0009288	476.995192	761.999660783568	617.000246	119.000017093686	451.965969282	199.999988057486	429.99064742584	408.000084	494.991638865022	293.000009329455	305.000006275315	208.999970121869	395.0000485673	206.999995351816	350.999953826	704.99991042004	1	228.000116440645	218.999950961418	289.00003448039	355.918649	405.000690759898	211.000059230524	303.99998284589	357.000058054825	487.999483349563	628.00000183615	317.961261388	522.99993099223
ENSMUSG00000004561	66.239744435	67.995432117732	64.1338061682	112.70709040813	111.74768113674	112.458646769039	68.27963344	57.988400068302	78.79998600199	80.000297	97.8367232	102.26056905127	94.95150887	44.36464006111	86.09419637	97.29682	110.3065690375	44.306455	106.47096063566	107.7749036172	97.342478	55.32566787	42.434798	36.7218595	92.199832	65.084943136465	17.08392	81.645183993546	86.28921837	74.5819341044047	74.827733	101.877667	73.2751477851103	89.1639444936279	43.3375469	97.3102123	117.847962	50.085557	103.4292631972
ENSMUSG00000004562	27.32021	16.73158	30.66327	29.02023	37.73575	35.278987	23.061054	29.11324	24.63544	37.953322	23.0767713746731	39.51902	22.643186	18.040184	30.80983	20.7424499929721	25.864083	23.56157	54.868702	10.2450524661	29.21822	11.89785	23.17031	11.900969	47.056533	16.47035	7.01242	23.215992	13.717288	45.13977	25.78064	39.93117	16.3872398584	21.0186	28.005036	46.231203	53.1334735992689	38.7528784	43.12825
ENSMUSG00000004565	100.0133304238	54.99998904569	70.65665369106	64.6654243216423	79.1177467892	68.0038432833	24.00001066708	52.9999802462	61.0051270684	84.1119000286	76.9999990141	101.081727928917	48.9999743372	66.0000058245	78.20288629286	99.0751575021	112.72200887774	45.999989	81.1247007568896	88.115597176561	51.10507990727	34.0323957494	36.0237013202	30.040322580142	76.3411614222	60.0594210975085	4.751349	69.0560718292958	30.071856663754	67.86415517807	42.5996592726	70.9999612626	51.000003	102.0827277774	58.128941700906	74.4345071649	88.061508179312	45.416524149	88.84390723042
ENSMUSG00000004567	160.82346	105.540166	114.4687646	161.963312	156.8625752	130.792045	99.012475	80.353617	127.224478531	171.74382210253	158.3321150213	204.87856	98.688711	86.511407	176.176162939	189.080231446	163.248869	93.512227	205.994234	114.6959338	131.6843330286	100.141920016031	83.4489653	72.832508	159.769069	125.02947144	7.48964	118.941204	123.722156	117.492567	132.317649	138.97865862	99.381644	177.84404908017	138.152325168261	149.459975	199.79269451661	80.128855	186.2410572007
ENSMUSG00000004568	15.999998	27	15.999996	25.999996	28.999995	21.999996	14.000002	30.000001	30.000018	23.000003	26.000003	30.00002	20	10.000002	16.999996	28.0000027	20	13.000002	23.0000049	23.000003	15.999996	13.000008	14.000004	11.999993	20.999999	18.000001	2	24	25	28.000004	17.9999925	25.999986	16.999997	34	32	18.999995	57.999969	13.999995	34.999994
ENSMUSG00000004591	132.000067405	134.000057099447	174.00002153887	159.000010868	198.9999805684	192.000045	146.999974188735	168.00004139	162.999999067	147.99996527602	156.00000230419	253.99996246285	104.99988	143.999981026	205.999910512074	161.9999574	193.999952458727	148.9999676	227.00008686	146.000039	157.36766100678	118.000108786324	104.000023857423	115.00002274665	179.99997230156	178.99990925	4	204.00006748822	156.99999585422	220.999908	147.183533	195.00006466	103.00001950373	160.9998692718	136.000082	140.9999396591	227.999992639323	141.99993466	184.9999307
ENSMUSG00000004609	1.01351	2.03216	0	5.055614	7.1334	1.0118	1.01927	0	2.0193	2.01561	2.02253	2.028077	1.01278	1.01028	4.068716	3.06449	3.06023	2.01478	0	4.0510126	3.02938	2.01667	0	0	7.11875	1.00422	0	1.02049	2.01857	2.01161	2.01057	2.02655	1.00745	3.0365	1.00692	2.03137	1.01719	1.01474	2.03348
ENSMUSG00000004610	1178.00068713469	1027.99857062683	1146.00030858168	1150.99982253867	1450.0003438738	1412.9999268	902.999491702	1170.9994871146	1347.99918581052	1450.000266449	1519.0004877	1684.00035574801	1344.00059831	958.000038901455	1848.0002862094	1751.00018185106	1621.999754827	1154.0000153	2058.30282142582	1310.00003519	1238.99969095861	1204.00018361	773.00064452	832.999893	1747.00054154844	1197.00021112	40.000003	1522.99986735329	1351.99955377453	1532.0009742099	1072.67721	1636.99973824911	954.000578422134	1252.999314555	1073.99995677	1105.48430857	1776.8975545	1084.99995863279	1632.00022
ENSMUSG00000004612	11977.004	7286.9978	9041.002	10793.002	15100.995	12165.991	2964.0006	7345.0022	7718.9972	6074.0033	8169.002	8703.9998	6006.0038	11053.996	14883.003	21164.999	17923.004	7085.004	18883.001	12467.996	9415.992	7623.001	4413.0002	4750.0011	12418.997	3708	124.99993	10692.005	9676.999	13095.995	8434	13191	8247.0042	10235.995	4871	4853.0002	9458.995	5767.996	8967.997
ENSMUSG00000004626	748.775843	562.289125633625	568.10521471	535.357084	559.81143476	704.794778136	573.006409	448.0265388	657.843080022389	971.959681	794.95718	1047.6039997	625.3672	496.081952098	829.211504	747.63327150193	979.41385496	518.84336293199	904.309661989	745.66450812	522.64542	526.969024407587	477.681874	402.5594389	774.618404	725.914380873045	14.13283	713.969527	598.577762	553.1492	544.38024	733.61419459283	401.62586	732.6727454839	717.76997	805.7634085	1030.45101287	308.905676	852.565273
ENSMUSG00000004630	2.61734	1.66591	0	0	3.0153	0	0	0	0	2.00000013456	1.00362	0	0	0	3.235	0	0	2.61141	4.83283	0	2.61458	0	1.00498	1.60765	2.68467	1	0	2.61198	1.00195	4.625	0	0	0	1	1.24654	0	6.5399	0	1.74969
ENSMUSG00000004631	7.0000000224062	16.9999955	2.0000000677601	12.000000140613	10.0000030425965	17.0000030558971	5.000000101671	10.0000000117769	15.999989659017	9.9999914679386	15.9999970773301	30.000002	10.999995	8.000000129219	28.00000611747	16.0000055266346	16.999995	24.9999970675501	25	23.0000020740103	11.000001208085	7	12	12.000000957751	18.0000037208127	13.000001345493	1	12.0000057	28.006919397816	29.00000672127	15.9999996695513	26.0000023373494	20.999998714845	13.0000000479284	23.9999955497517	15	29.0000040888094	29.000005242225	38.99999914333
ENSMUSG00000004633	11	14.000003	6.999998	11.000002	13.000003	11.000005	17.999998	3	14.9999993	22.999999	16.999994	17.0000053	19.000001	7.999997	19	11.999998	15	21.000002	17.999998	5	17.9999934323	3	15.0000023	5	25.999997	17.000002	1	21.000011	24.999997	7.9999953	13.000001	19	4.999999	11.00001	17	14.000002	23.999996	12.000002	32.000003
ENSMUSG00000004637	37.0155980447	51.396835882	29.0018561	36.009679402	62.038803	54.999997	68.00794	65.271652	50.008688	64.01064	62.301113	82.012904	55.006088	22.00116	54.1463404	34.00447	52.00404	56.0203855481	63.012244	29.00463847517	39.0514004719	44.00511	45.195429	45	46.0118973111	65.16839	0	47.1996342233	60.00278	69.999998	30.00596	30.0025548482	33.002447887	39.03111256878	56.00555229	60.028405	91.029677	29.00173	41.9999765
ENSMUSG00000004642	1295.18889	1068.77145	923.44208	1578.30582	1479.76176	1474.02829	1237.5179	1287.65564008481	1244.79353	1451.12308	1302.46604	1646.20043	1335.65169	874.1254989	1722.60817	1460.82023	1434.6443624	1198.63076	1936.53047	1397.8299	1313.06009	1170.40971	993.567210047192	926.40048	1914.39096	1379.90362	18.80617	1607.64206	1487.10691	1705.63599	1073.97673010422	1536.4091904	1195.38766	1616.64017	1043.42728	1141.45116014176	1915.08526	1149.6667164	1688.40415
ENSMUSG00000004651	20.81776	16.58904	13.30855	15.00128	23.14154	7.16	14.77353	22.44184	19.37709	26.86599	17.06193	19.0192	18.34421	13.62209	30.48234	11.68004	16.69344	23.75036	23.17295	11.6736	14.50114	16.11935	16.04802	10.15152	24.58712	23.06593	3.42807	16.7915	17.82128	7.28521	19.8664	15.59505	13.69786	19.52724	9.80071	20.97508	21.6246	19.38142	19.86305
ENSMUSG00000004654	0	0	0	0	0	0	0	0	0	0	0	0	0	0	0	1	0	0	0	0	0	0	0	1	0	0	0	0	0	0	0	0	0	0	0	0	0	0	1
ENSMUSG00000004655	0	0	0	0	0	2	0	0	0	1	1	0	0	0	0	0	0	0	0	0	0	0	0	0	0	0	0	0	0	0	0	0	1	0	0	0	0	0	0
ENSMUSG00000004661	104.000045	61.999923455	91.99993684	104.000058	106.99987	71.999979	39	50.999999	62.999948	77.000079	87.000077	129.999997	56.000025	25.00004	89.00004946	88.9999856	110.999909	35.000003266874	82.999959	53.999975	65.00003281875	50.00000286	46.000000122855	34.000004	62.99999	43.999974	10.000003	76.99996	60.000072	45.0000849	55.000011	53.000008	34.999997739326	78.99998235	63.999941790685	85.9999787	92.9999856683	35.00000758	101.9999477
ENSMUSG00000004665	1382.9997	1103.0002	1087.0003	1271.0001	1347.001	1353	760.0004	779.0007	1087.9992	1327.9999	1551.0003	1726.0007	897.9995	1129.0005	1965.9995	1912.9996	1955.0003	905.9995	1769.9986	1477.0002	1180.00014	960.99994	784.99985	765.000045	1580.9992	1071.9989	42	1368.99912	1138.9998	1427.9995	1059.9992	1404.00039	921.99992	2045.9994	1406.0006	1550.9998	1738.00039	719.00017326477	1682.0005
ENSMUSG00000004667	518.99979	419.99999	457	622.00007	586.99954	639.00012	500.99969	442	690.00085	681.00013	702.99956	817.99981	553.00033	412.00001	857.0007	628.0001	746.00017	575	831.00098	508.0005	593.00029	441	367.99998	415.00004	828.99983	688.99962	9	705.00062	634.99953	750.00064	546	691.00006	474.99983	620.99921	497.99987	605	946.00033	519.00025	660.0007
ENSMUSG00000004668	0	0	0	1	0	0	0	1	1	1	0	1	0	0	2	2	0	2	1	0	0	0	0	0	3	0	1	0	1	1	1	0	0	0	1	0	3	0	0
ENSMUSG00000004677	191.999917582	147.00004	189.000081	180.000066	210.168652835	195.9999712649	166.999935	94.000104	157.000042	260.000035	196.9999617225	251.999957198	164.999982	134.999931	209.00003	177.000036926	269.000064	134.999866	249.691066	201.0003103012	138.00008391569	156.999968	127.99998624	105.000043	203.99995565263	170.00001	17.000003	157.999872	156.000003	132.000004	138.000086	179.999912	121.00003352095	207.99992	180.99999734948	203	290.00007	113.999905	246.000045382
ENSMUSG00000004698	1.00024	5.00184	16.000006	2.00029	3.000359	6.000567	0	7.000215	2.06793	2	1	5.000414	2	1	4.77333	2.00295	7.001343	2	4.00042	0	1.00044	2.00046	1.00028	3	2	8.000292	1.01043	4.000003	6	5	1.00051	1.00022	1.00067	0	4.732701	0	12	0	7.37995
ENSMUSG00000004707	382.000001241576	380.99990202361	361.000034741713	378.00001634	409.00017478889	375.00015272922	495.000052134742	355.999926157	533.00012343	776.9990661168	592.998581085331	823.99905006928	567.999858060135	260.999951710078	596.00030783689	383.000009493959	538.99934228593	536.00068755551	684.00000450686	464.999160181953	474.000077571	396.000050879557	390.0000555698	291.999990223438	512.00050145493	657.99949897764	2	477.99943199259	442.999994	531.000401	445.999900123642	584	363.000001289663	509.000555434998	472.999928598	557.00026992	844.0005834007	463.999969076	727.9999446814
ENSMUSG00000004709	86.99997442	65.00007	66.00007	80.999919	95.000040303	82.99999	42.00001493126	73.00003	39.00001	39.99999	51.999985	86.00002	40.00000869132	80.00005869765	192.99997	148.99993	116.00005	63.00006	164.9999516	109.00007	61.0000063546	37.999984	70.9998835	34	99.9999114074015	78.99996	2	72.0001200739517	100.00004	150.00000026702	92.00001	109.000049	74	84.00002	101.999970113189	87.0000737357	171.00004	101.99998	108.00004
ENSMUSG00000004730	3	0	0	2	7	12	1	5	2	1	1	2	0	1	3	0	3	2	4	8	8	0	6	0	11	0	0	1	2	3	3	0	0	0	6	0	3	1	0
ENSMUSG00000004748	14	15	14	23	23	7	11	5	26	17.000002	27	25	23	21	34	26	15	10	38	14	15.000002	12	12	2	26	21	1	29	16	36	28	23	18	24	22	17	27	11	25
ENSMUSG00000004768	20	10	15.999996	22.999996	28.999998	30.00000078	16.000001	12	20.000003	31.000003148347	30.0000020321662	25.000005321539	12	10	32.000002	23	19.00000117412	10.999997	15	14.999996636499	19.99999	19.9999910314243	11.000000017742	10.999999	27	17.999992	0	20.9999930416036	13.9999930206867	24	21	15.99999	11.999997	17.999996	19.0000023900964	11	27.999985	15	28.999997
ENSMUSG00000004771	1042.00026	813.99975	765.0000512	922.000072	1103.99989	1041.0001	796.000070057417	851.00012	859.999999	1066.99991	925.000240028531	1210.99982	908.9997371951	708.99981	1416.99962	1209.99997	1258.99988	965.99982675	1481.00009	1104.999792902	998.999910027058	714.00005	657.00008	633.999997777	1214.99999	865.00007	11.999998	1043.00007	878.000030880571	1060.99977	933	1167.99996	663.0001435388	914.999917	831.00005	841.999932	1254.99998686315	756.99988	1085.00001
ENSMUSG00000004788	519.99949470949	352.00002	417.00007	461.99998	429.00003	513.999756	273.99998	408.99969	472.99951211	497.000577132	596.999900568865	646.0006612	461.00013	391.0000761	732.000217	621.999401	706.999704787	440.000006524	700.000152148292	483.99947218861	401.00008	420.999723	342.0000434857	274.00009471301	630.99831	462.000052124989	13.999996	502.999816	509.000120322595	532.999590230411	418.00002	605.99964	359.00006	534.000295	406.0000255	442.00017	735.9995459349	321.9999583	574.998977
ENSMUSG00000004789	230.9999312	206.9999623	218.00004	224.00004	220.0001241	239.999968	194.00002	152.9999705	215.9999465	247.9999895	342.533049	413.4339156266	211.99998687	230.99998099	352.00001	267.234322	298.00003	188.0000419	298.999950505	232.999949	192.99997	163.9999987	149.99997	132	326.00001220012	227.99995	0	274.9999473	182.99999	267.999989	187.321372	244.0000695	199.9999	306.00006	204.0000865	285.99996	324	150.9999122	291.0000076
ENSMUSG00000004791	12	10.999999	3.999999	11	3	1	3	8.0000033	1.999999	5	1	9.9999966	3	4	3	6	4	5	5	5	2	9.0000033	4	6	9	5	0	10	9	4	6	4	4.0000033	2	16.9999984	6	15	4.999999	1
ENSMUSG00000004798	69.999972	51.999996	90.9999235	70.999909	110.9998896	105.0000012072	70.999969	97.99988	80.999947	113.00013	92.999922	121.00006	86.99985	27.9999906	87.999964	91.999934	129.00005	56.99994	122.99998	68.9999840211	65.99996	64.99998	82.99992	35.999999	84.9999	101.9999237	3	82.00002	55.99994	94.00005	60.99994	62.999989	58.99994	83.99995	90.9999600124449	90.99994	132.00008	74.999893	107.99994
ENSMUSG00000004814	0	0	19	2	1	1	1	0	0	0	0	1	2	2	0	0	0	0	2	0	0	0	0	8.000004	1	0	0	2	2	0	0	7.000012	0	1	4	24.000004	1	5	0
ENSMUSG00000004815	33.4359396	22.111900995	11.89289515	10.3168528972	9.38327	14.0346100103522	5.62531	14.3742	12.91074	20.739723	39.9648091374	26.8662	19.187931	4.557766	24.1948954537938	13.91325	24.230939	12.2509	10.68667	18.12361	15.616179	8.899618	23.54427	3.15615	15.09573	29.23697	0	7.14263	9.515720907554	13.814765	13.361417	19.972881	6.3349896097	19.34386	17.49241	20.086098	13.392455	0	19.805735
ENSMUSG00000004821	0	0	0	0	0	0	0	0	0	0	0	0	0	0	0	0	0	0	0	0	0	0	0	0	0	0	0	0	0	0	0	0	0	0	0	0	0	0	1
ENSMUSG00000004837	486.896	318.9284	413.7042	399.5287	493.834	416.4003	268.598	325.0475	403.2983	504.243	533.046	588.479	306.0001	459.681	575.832	596.357	764.513	357.3022	603.239	467.865	338.3041	319.7107	250.2667	263.354	581.417	435.273	13.70989	464.063	452.79	462.278	304.8553	487.568	326.1414	635.828	421.7092	426.7268	621.684	192.7023	616.481
ENSMUSG00000004842	1.09883	0	2.17949	3.42473	1.22945	0	1.59451	0	1.3922	0	1.03388	0	0	0	3.40447	1.14013	0	0	1	0	0	0	1.719562	1.18204	0	0	22.573492	1.13884	0	0	0	0	0	1.06578	1.36062	0	0	0	2.14695
ENSMUSG00000004843	248	173	164	212	195	221	199	170	187	252	240	227	204	156	288	235	240	187	308	177	187	143	136	144	223	244	0	166	176	249	189	239	166	209	195	202	277	148	251
ENSMUSG00000004846	180.204480983914	92.7948312	115.196934	111.00661	156.90257	105.45423	61.584727	68.33398683	136.100222	147.021720024677	190.537784595	206.767209	116.079195	93.82221	153.06905	143.230426	215.708080095929	91.95052	153.8083419	128.70571	118.967993	106.73915	96.24275	105.095229	165.91733046	135.087485	6	133.2218859	92.0942290297657	128.74059	90.830028	158.399642	99.017425	150.029885	133.6742815	166.723270010696	187.23272	58.8361057729	191.28049
ENSMUSG00000004849	381.99987502656	268.00006	309.99999	263.000092763	361.00003	262.000027	230.999984057858	165.99992	313.00006	408.00001	513.000644	520.999916	311.00004	294.999943	414.00009	373.00046	470.00012	244.999979	421.00004	317.999981	264.000005	240.000150739932	220.9999741	185.0000477683	388.9995	392	5	360.999978	353.9999642652	340.99995440671	284.00005	373.999949	246.99991922	471	349.00005	420.00007	499.0000544	128.000002	474.9997
ENSMUSG00000004864	0	0	3	0	1	4	5	1	2	2	1	1	0	2	0	0	0	1	7	2	3	1	0	3	3	5	0	1	0	1	1	1	0	3	2	2	2	2	0
ENSMUSG00000004865	1717.6744798	1904.50942	1465.010784146	1788.70116040714	2082.797330329	2286.37427	2285.45764	1693.9717637	2158.57724	3041.20596	2365.3555	3136.37407	2638.91308	1096.019187	2816.27734	2022.1280838724	2648.28329018415	2187.66175	2880.019	2080.88948216362	2137.173867	1645.78355	1911.530911	1327.47687001653	2260.77938	2643.5217	50.4267807	1845.091878	1846.87846	1945.91305	1886.17111	2382.50475	1401.70819	1863.751144	1860.072749	2227.86953	3305.75926011538	1658.33996	3016.49629
ENSMUSG00000004872	9.06429	5.01174	8.04281	5.037602631	6.07206	8.01213	8.16174	8.04194	11.04934	7.01293	15.03555	10.7970082618	8.00329	4.01244	5.0177	4.02399	6.05275	8.02781	14.03801	2.0045	10.07523	3.00813	4.0186	5.0374	9.01562	8.00266	0	5.03003	9.01676	6.0252	3.01284	9.01905	10.0656	4.01461	5.0108	10.0252	4.01515	5.04131	7.0557
ENSMUSG00000004880	1933.594817	1827.14659	1317.754948	2009.057	1841.453292	1985.86916	1533.007	1659.88218	1678.21602	2212.887773	1920.56861	2698.089393	2092.832383	1295.06757	2850.1267	1970.78107	2331.481808	1900.799375	2733.850862	1942.59751	2067.76901	1495.218	1656.98613	1232.0922	2395.228946	2193.106228	16.894309	2191.068018	2102.712188	2329.9167907	1893.03624	2439.942239	1697.83625	2148.359349	1906.869528	2124.108373	3521.147641	2009.27403	2951.836032
ENSMUSG00000004885	610	433	601	392	706	654	558	500	638	676	982	951	648	532	583	812	783	629	877.99955	468	519	442	219	259	715	389	3	604	408	704	380	600	471	564	233	253	444	334	382
ENSMUSG00000004891	0	0	0	0	0	0	0	1	0	0	0	0	0	1	0	1	1	0	0	0	0	0	0	0	0	0	0	0	1	0	0	0	0	0	0	0	0	1	0
ENSMUSG00000004892	0	0	1	1	0	1.00299	0	0	1	0	0	0	0	0	0	0	0	0	0	0	0	1	0	0	0	0	0	0	0	1.01695	0	0	0	0	0	0	0	0	0
ENSMUSG00000004894	0	0	0	0	0	0	0	0	0	0	0	0	0	0	0	0	0	0	0	0	0	0	0	0	0	0	0	0	0	0	0	0	0	0	0	0	0	0	0
ENSMUSG00000004895	9	13	22	6	16	16	18	19	15	18	9	17	31	12	29	10	23	12	33	15	24	18	10	17	14	22	3	22	25	25	21	17	7	15	16	19	27	17	21
ENSMUSG00000004896	90.9931454341	99.7167760469	72.1446351203	116.330724166684	172.2474328126	103.637676963884	80.74123895039	89.92950579617	86.78923839452	139.77528919999	138.8071474672	190.5669228184	113.658281779557	57.07960699323	103.1873991642	83.4703448095	118.789375440565	65.572801764369	153.0799045289	112.771180381	120.692918460813	90.578979440123	76.9132537384	43.8037348762	138.1865666657	111.243798546598	1.03488	105.4523878702	86.28833730009	94.33971387343	85.1009212478	96.6969118477	56.13947	115.2256791132	109.604867821504	110.294331374709	157.892876249477	56.3201173159	117.4743631746
ENSMUSG00000004897	745	636.00019	734.99995	834.0001	821.0005732	952.999520014905	770.99976	747	788.00017	957.99983	924.99988	1149.00009	891.99982	666.00016	1207.00029	976.000232	1103.000063	928	1226.99968	897.0000435718	834.00037	762.000031	690.000256	676.999701	1206.999889	1080.999361542	46	1094.00012	986.99984	1014.00024	697	1087	726.9999	1064.00027	877.000000100584	1024.00029	1408.9998	791	1238
ENSMUSG00000004902	1	0	0	0	0	0	0	0	0	0	0	0	2	0	1	0	0	0	0	0	0	0	0	0	0	0	0	0	0	0	1	0	0	1	0	0	0	0	1
ENSMUSG00000004929	67.999991	50.999982	55	52.000048	47.000004	51.999973	31.000004	13	48.999993	58.999981	128.9999674	132.000085	26.000003	58.9999843	64.9999958	55.0000627	51.999974	39	63.000072	31.000053	28.99999715	29.000004	21.000003	31	73.99997	62	2	45	53.9999717	43.000004	39.0000127	69	40.999978	81.99999	61.0000217	76.99999	57	22.000004	68.99997
ENSMUSG00000004931	116.000127	106.9999887661	97.0000013	63.000032	94.99998	89.999973	84.000044	47.00003363599	103.000081	131.00006265801	205.000015	242.000028	69.000023	80.000035	173.000063	145.999967	178.00002	55.00005213113	125.99994	99.000076	73.999925	49.999988	68.00000364	64.9999474	128.999995354146	116.00004	4.000005	101.000031	79.0000173	78.9999149	75.999886	108.999976	81.00005	189.0000458171	164.00010387243	194.000046	150.000103	52.00001587	174.9999886
ENSMUSG00000004933	89.9999756677309	113.99997255	109.0000816061	89.0000577594	133.999938	123.00003153668	207.999997085369	118.99999	157.99999	392.99968	227.999873	335.999760117147	236.99996	55.00001	161.99998	55	192.9999338887	127.999935	174.000107	148.99997	139.00010232597	83.99997	212.9999607	112.0000552191	152.000067	271.00001067393	6	127.000116495649	79.000023	86.00008	96.00006	106.99999979449	50.000015	137.0000339	233.000049	337.99999	295.99997	112.999974606259	247.000010452853
ENSMUSG00000004934	213.769521892479	184.911024	147.578336	159.43879	214.4221629	227.8818009	199.75546	127.5116	182.79642	273.32157	256.1003909	293.2801350702	179.235822	132.335103	251.23924	173.924458126502	287.98683	119.03698	226.945996	226.9531	173.008932	122.143191	105.005928	120.069074	235.045930159	186.673199	17.5757282	235.63598853	177.903840070965	148.247005	157.61852	164.645555	130.460553	237.81381	231.26039	271.4853237121	265.08601	91.114607	268.31533
ENSMUSG00000004936	886.50679	718.97898	640.83248	683.6225	763.3736	894.5309	711.718	519.145180131292	916.330398	1099.033196	1140.272599003	1317.242838	825.01135	632.16988	1037.00451	865.67375	1188.482025	714.62776	1011.296912	773.792424	699.0562	623.18724	631.765531	500.61361	1011.9734936	1004.21833	6	815.99241	696.50835	866.0878788	640.7803965	985.08972	580.450707	948.98073	872.08299	1017.75334	1165.51202321	610.71741	1166.98098
ENSMUSG00000004937	376.999983978529	256.999970562422	310.00001858	293.00012896828	278.0000082051	280.999968544372	263.999994060792	125.000060086942	353.99979513	370.0000051977	480.00020874	531.99938383	213.99996021016	290.00001112425	435.999513563	384.999719537246	483.999028673703	206.0000097	354.000021754993	310.999852003	217.999960051048	179.99999992827	176.99996	195.999936113835	412.999983006708	341.999920011256	3.999997	341.000054311	303.00002192617	341.999895676357	217.00010677075	330.0000458862	260	506.99946126311	366.99957881	432.0002135	514.999608640684	105.999938	448.999224568855
ENSMUSG00000004939	1.01152	5.16057	0	4.25819	4.49718	0	4.89073	3.18896	1.05713	10.54393	2.20418	6.3217	9.02571	0	3.13889	1.01332	2.01509	4.3234	3.1774	2.26426	4.1149	0	5.28912	1.02665	2.21046	6.63786	3.91982	0	5.35146	3.72184	3.0483	4.31477	2.00755	1.01132	3.42152	4.25027	2.01936	1.01149	3.25683
ENSMUSG00000004945	139.99999	141.99992	138.99992	151.99987	199.00006	174.00006	171.99991	168.00014	187.99992	243.99998	202.99998	230.99998	161.00003	124.99994	240	172.99995	217.99993	140.00012	275.00004	156.00001	176.00008	144.0001	139.00001	127.99994	302.00009	223.99993	0	177.99998	154.99996	191.00009	156	212	132.00006	203.00002	192.99996	158.99986	227.99998	145.00001	235.99994
ENSMUSG00000004947	24.9999980173512	13.999999	11.9999970151014	25.0000020120989	25.999995	12	22.0000016204023	13	20.0000000146942	22.000002	40.000000015647	32.9999950106126	12.999999	20.000004030058	17	25.0000000188265	38	15.999998	22	13.0000001	14	6.999999	5.999999	6.0000000205139	27.0000067	15.999999	2	16.9999970129001	20.0000040103405	11	22.0000000320911	19	19	47.000019	28.587400017186	29.9999950252835	28.9999884	4	28
ENSMUSG00000004948	0	0	0	2	0	0	0	0	0	0	1	0	1	0	0	0	0	0	0	0	0	0	0	0	0	0	0	0	0	0	0	1	0	1	0	0	0	0	0
ENSMUSG00000004951	0	0	0	0	2	0	0	0	0	0	2	6.89315	2	0	1	0	1	0	1	0	0	1	0	0	0	1.7414	0	1	0	0	0	4	0	1	0	0	0	0	0
ENSMUSG00000004952	32.887738	42.399944001	52.74194335	40.251836	36.044667	43.4097048347	33.43117799541	23.222397	60.406582774	62.881357	68.362535186305	83.54886459878	28.039746	16.000006806	46.2342251	29.88015393	47.042990592	37.20971209	43.371023	24.46078	28.65130397	32.875855	34.539309	25.000441256	42.999996	51.881228	2	35.049003	36.901969325	23.261934484	17.398641	28.581857	15.493564	26.61099228	41.00019	69.72560839	63.1171448	20.973326965	50.698006
ENSMUSG00000004961	0	6	9	5	8	14	16	6	14.999996	13	13.999996	14	7	10	16	17	11	10	14	20	4	8	9	6	12	11	0	8	10	10	9	8	5	5	5.000003	29	18	14	31.0000024
ENSMUSG00000004980	2935.00129	2110.99919	2243.00147	2756.98402	2458.97732	2562.964	2014.00087254332	1805.9998484985	2353.00088	2698.96237	3294.97535	3763.98705711	2214.0002566	2028.999717	3547.985601	2941.00015	2945.00111794	2337.99906970325	3531.960025	2400.99980261262	2180.00076939907	2065.000050988	1700.99985918069	1797.99105	3560.00097	2683.9995	100.0000224493	3169.97448	2616.00079	3441.99966	2311.99901	3298.97314	2370.99971	3223.98329	2150.00022633	2432.999719	3836.9771155692	1958.000033205	3902.00074
ENSMUSG00000004988	2	8	2	8.000000756	3	4	1	4	1	5	1	10	5	1	3	8.000001942	4	4	6	2	3	0	3	0	5	2	0	5	3	0	4	1	4	0	3	3	5	9	6
ENSMUSG00000004994	88.000008887	90.0000052446	91.999964	117.9999239	135.99996	103.0000102	92.000001	86.99997	105.000055	146.9999	135.00004	146.9999983	98.0000465253	73.000028	151.99995	141.000091	155.000165	106.000118	201.999848	128.999907	122.999961	87.999976	72.999919	80.0000294983	126.999946	113.99999049836	1	116.0000027	108.000034	169.999875	76.999952	153.999951	78.99992044	114.00007	82.000006837	105.000033834	153.000084	73.00005	148.999956
ENSMUSG00000004996	242.211498	195.939393	224.965721	222.46127399931	214.72103	278.00826	327.0113	200.092828	259.7668938	297.332413	322.721324	372.7572779509	299.50112	149.3327335	317.837234	234.66037	277.02594	261.69023	360.619167	204.60509	264.222955	226.74744	197.689503	174.845798	343.88271	383.007868051	13.0000022	258.818011	271.89413	218.013055	182.452697	282.64799	145.00538	196.465534	235.01223	279.393575824	340.850930239338	186.02941	356.61518
ENSMUSG00000005034	175.99998	207.00006573923	184.999963	170.000084921827	213.99995	205.999973029078	315.000009	165.000049162288	226.999973679374	439.00008913	238.99991	354.00002	332.00003	138.00005	323	178.9999440788	315.00001342	262.99999	293	217.00004	226.999964	137.99998106264	292.99997359733	165.00002060389	283.99993	392.999940034002	5	196.000020194455	209.000022	183	189	252.000030705928	158.000035264775	189.99995106	276.99995	303.000128	388	223.999916	346.99999118682
ENSMUSG00000005043	16.00000111	14.019227558	21.00000359	25.99999429	18.999958527	19.000003859	7.999995754	6.999996146	10.06686009	16.85335819	21.02154239	16.026247938	11.00000213	9.999999796	14.000003928	23.00001132	27.85119642	7.999998329	15.00449382	27.161381409	7.003448874	14.99999656	12.00000266	6.99999533	20.0000021023113	24.97754385	0.99999966	21.1012606	13.000000385	16.035968588821	18.03588074	16.82089594	10.0000011	27.00000112	20.03269938522	19.9999948202051	35.99999421	11.005497635	19.025594773237
ENSMUSG00000005045	0.9999996924	0	0	1	2	2	3	0	0	1	1	3	0	0	1	1	0	2	2	3	1	3	1	0	2	0	0	1	1	0	1	0	0	0	0	1	0	0	1
ENSMUSG00000005054	931	761	744	923	1060	959	687	697	850	868	781	964	845	797	1431	1223	1288	827	1561	1018	951	743	660	585	1221	775	13	968	881	1155	803	1113	666	850	771	734	1111	795	1024
ENSMUSG00000005057	10.0000001487212	9.0000000322116	11.0000001567736	7.0000001936975	5.076859	4	10.0000001168192	5.0000000449847	4.0000000686058	6.00000011099	6	8	4	3.27439	4.0481100116022	6.0000001455199	5	2	3.0434	3	8.0000000910001	4.0000001473821	4.0000000293319	4.0000001391106	2	10.0000001633384	2	8.0411900713049	2.0000000174225	7.000000184866	2.0000000513251	2.0000000123109	4	2	7.0000001437345	9.000000131953	4	2.0000000513251	5
ENSMUSG00000005069	70.00002835	39.00001707	74.99994615	52.99992921	66.00008528	105.99992483	72.00000023	66.00003463	79.0001432437	94.00007044	95.00001661	135.0000610102	37.0000297	48.00000953	77.99990192	67.9999607820783	141.000007916694	64.99989974	123.999988468982	81.999963597661	58.99998285	39.99999477	62.99994993	42.00001069	103.00003901	75.99999951	0.99999994	86.00005009	45.00003215	52.999978753	81.99994798	88.0000134864	49.00003061	73.999936746042	77.9999187	95.99995712	120.999995315	47.00003226	96.000041977
ENSMUSG00000005078	181.756258993434	158.79905985	175.301108	229.916060189146	223.23234	235.9604876	156.00078	183.594879	206.20124795	204.936529524	187.538418	252.633266	191.2953324416	128.18966	318.68548	269.95375	240.81099703	165.52955	323.799	202.89716994	196.50962	150.158415	146.86175586	150.043417092251	291.545720265213	189.59621	28.55074	230.020450818836	203.155827377	221.474145	193.92062	242.291908	169.01055949779	200.88573464	147.874719	152.9506593352	256.21956	174.592279	234.88707
ENSMUSG00000005087	679.99936	376.00013	615.00059	660.00008	496.000341	609.99984	299.00005	441.00002	390.00002	421.99992	457.99985	592.99993	358.00008	523.99975	608.00006	627.00064	549.00016	433.00005	654.00032	486.99945	534.00001	372.99998	298.99999	350.00003	680.00088	347.00001	6	634.00026	552.00058	517.99952	401.99996	550.99903	391.999678	388.00012	318.00008	311.00005	645.99942	356.99989	551.00034
ENSMUSG00000005089	1.000000153641	1.00705	6.000000738383	0	3.0369201477052	5.0148700523617	2	0	0	2.12639	1.0053	2	0	3.000000332622	1	5.06302	2.00776	1.00561	3.02705	1.00531	3	1.0082	0	1	1.05216	0	0	0	3	7.000000164852	1.00759	1	1.00743	1.00655	2.01442	7.021748046399	4.01206	3	0
ENSMUSG00000005102	82.999982959003	60.99997409637	70.000012126625	51.00002442425	78.99996395	83.00002865	83.00006520934	50.999969	85.999962030058	92.9999667282	92.000054	149.999983046213	60.999922192521	52.999999	121.999920472702	68.000043486423	99.000002252117	64.0000332	93.00000297535	62.999973	75.999991188804	63.9999620667194	43.99997343093	59.00001767366	101.999942	111.000062	2	86.0001316078	75.99998	84.0000280808418	81.000064	71.000019678979	52.999999	69.999947	93.000097	85.0000088	122.000023	76.99991788	101.000003
ENSMUSG00000005103	3718.52724	3135.39818404926	2696.2342281	3204.340739374	3634.285128	3401.27138783	2663.79006	2446.62255959	3439.10351	4113.58785	4424.58648	5643.18905	3469.08174	3011.99991	5718.73299	4573.99771	5237.05447	3169.20709	5010.26263364881	3833.13715	3427.343566	2822.38306	2496.66328	2144.0230325198	4340.0929	3668.83262	41.000004	3754.06584	3469.12028639	4394.99674582508	3248.048496	4438.00471	3035.24748023718	4573.1203	3371.367957	3978.9995	5360.4686796743	2580.06718239249	4968.36242763
ENSMUSG00000005107	11.999989	8	22.000001	7.999999	13.9999943	11	10	9.999996	9.999996	39.0000466790879	8	21.999992	16.000002	5.000006	12.999992	9.999997	13.000004	4	9	9.000005	14.000002	5.0000000595032	20	8.000004	26	27.0000000940122	0	6	7.000004	8.999999	16.999997	3.000000036745	5.999991	9.000004	12	13.99999829	15.0000029	8	16.999993
ENSMUSG00000005124	20	5	5.000000142156	10.999997	6	19	7.000001	5	13.000000268356	10.000001228242	21.000000201827	20	4.000005	20.000007	14.000005	17.000006	28.99999	15.0000000579809	28.999998391469	9.115882	8.000005	13.0000054	3	5.999995	6.999995	16.000004	0	13.0000028	12.000001	19.000008	7.999999	30	13	6.999995	8.000005	18.000004	20.0000020980997	11.999999	20.0000100350693
ENSMUSG00000005125	1252.01803	1104.00005	1178.99989	1111.02687	1403.000633	1403.00039	1557.999825	1087.00451	1229.04657	1736.49455	1236.101	2014.99961	1350.99962	1072.00648	1777.739743	1753.00035	1850.197376	1572.00081	1917.035745	1427.99974	1307.90715	931.00007	1248.99936	875	1325.00048	2009.15221	30	1059.99977	1010.99996	1205.99892	1162.16708	1322.00315	793	1279.00042	1339.28248	1361.036005	1828.00016	920.30876	1364.99944
ENSMUSG00000005131	4	5	10	3.999999	6	11	2	7.999999	11.999995	15	3	21.999998	5	5	6	5	4	8	9	9	4.999999	4	2	1	5	7.999998	0	2	6	1	6	4	2	5	8	5	10.999999	5	6
ENSMUSG00000005142	595.628209	437.006575	453.67913733	443.547322	512.19828	574.328122046115	385.75559	278.24171	382.480763	606.31677997	617.13997	767.918550062083	490.704878	370.455007	684.728744	640.888659	833.709375803	431.04261	691.4273304	594.55788685523	467.25856541424	390.115917	321.170691	364.56882	589.97558	637.6779828	13.12079	499.0558496	500.38914	425.96871	432.2465534	495.161625	292.622006	679.604030673355	579.63106	661.90749	726.044753	256.8820918	698.25657
ENSMUSG00000005148	1	3	3	1	0	6	0	3	1	3	3	6	0	2	4	2	3	0	2	3	0	1	1	6	2	3	0	1	1	3	1	4	1	3	3	1	1	1	4
ENSMUSG00000005150	142.053197	104.4447294485	110.325023724665	116.592301837982	109.19860660806	150.464102	100.4508919	113.420459	157.489278	173.4231740078	171.488882903	164.825046	157.48631688	113.363178736353	176.714608910061	165.36452636439	159.826358917133	104.29326364497	214.3533832572	139.411907	129.533178398406	108.312453	102.43914	81.0881515	152.250584417077	149.5351344	2	142.568837	138.6887333889	174.15953	127.353409024488	149.395662123658	106.999956	137.03937	103.36808271523	99.254163	198.73321557425	104.188205	185.7462354869
ENSMUSG00000005161	1316.999321561	1042.99938849	1212.50334	1167.00009002846	1393.5377	1421.00036	1315.46311	1098.0004931008	1553.00005099236	1687.99892	1470.999108	1965.00073	1517.999612	1144.99976036611	1928.99941235935	1515.00082	1941.0012816	1466.34338	1948.9996	1264.90382	1268.00022550785	1054.99951	966.03465	882.49495	1764.00122294	1506.933626	32	1545.00027	1425.99941	1621.97287	1239.00013	1709.29730004101	1042.0001056559	1306.00077	1278.00197	1307.00036	1933.99891	1136.99957	1686.00045
ENSMUSG00000005198	289.9999866	252.999960751	189.00011502	211.99998	228.9999286714	242.99994	175.9999926435	110.999966	236.9999511	259.999844	314.000021	402.999874	180.00009087	188.00001	338	273	352.9999213644	174.000018	317.0000233165	215.999973	198.00002164379	155.9999527	186.99997	121.00001	356.0000242	251.9999277	20	281.0000050553	229.0000769058	240.000066	200.999963	232.00007	144.99997	325.000066	237.99997	300.000032	320.0000773287	109.99998441883	336.99996566566
ENSMUSG00000005202	0	0	0	0	1	0	0	0	0	0	0	0	0	0	0	0	0	0	0	1	0	0	0	0	0	0	0	0	0	0	0	0	0	0	0	0	0	0	0
ENSMUSG00000005204	174.999994	159.99998	157.999960281421	192.99991	154.00007516769	182.00001	158.00000628	138.9999358925	179.00004	222.0001	196.99997	236.9999191	127.999985	134.999995	232.999986	221.74996428709	254.999939	126.000032010165	239.999920035	170.999921	128.99996	138.999943	123.999999381638	125.999924	242.999970135269	221.00001	23	175.000004314722	145.999963860444	214.0000502	131.0000221824	189	115.99999	194.000081	137.99990108862	177.000151	256.000011329	114.999991	198.000005
ENSMUSG00000005220	0	0	0	0	0	0	0	0.999999648	0	0	0	0	0	0	0	0	0	0	0	0	0	0	0	0	0	0	0	0	0	0	0	0	0	0	1	0	0	1	0
ENSMUSG00000005225	29	23.27752	22.999997	24.000006	15.999995197503	47.579129	44	16.999999	53.23075	46.4401	44.217173	51.999981	31.469126	25.17369953477	44.144772	31.000001624932	42.798051	38.750618	43.80499	22.072393	30.1447970472475	16.999993	17.144795	15.217183	37.99999	37.36199	2	23.434394	44.000000202572	40.4516	31.156326	27.072393	20.341698	45.15529	23.217203	30.28959	49.55307	29.0724042	33.58106
ENSMUSG00000005232	0	0	0	0	0	0	0	0	0	0	0	0	0	0	0	0	0	0	0	0	0	0	0	0	0	0	0	0	0	0	0	0	0	0	0	0	0	0	0
ENSMUSG00000005233	388.000028	282.99986391745	369.00001231	462.9998698908	431.9998647133	538.99993274475	461.000031927	532.00044748107	320.999997915686	487.9995869975	374.9999797	469.999990283745	398.000021256	252.00011	426.000078453576	435.00012329301	341.999939067036	356	552.000821524228	376.000110917639	411.999985440924	371.000097873	276.000050698832	293.000020153167	574.0002805846	451.999905514245	0	531.0000419664	490.999386070194	414.000041144211	302.000006	369.999909261854	279.00015302122	397.00025046172	341.000004608977	348.999966884848	496.999962420479	327.000026501359	414.000054
ENSMUSG00000005237	3.0000003956	1.0000004953	1.9999996399	0.999999651	1.000000062	0	1.00000023	1.999995762	0	0	0.999999749	4.0000005589	0	1.0000003539	1.0000002272	0.999999562	4.9999979258	0	0	0	5.9999936648	0	0	0	0	0	0	1.9999988527	4.999997254	0	0	0	2.00000328	0	0	0.999999539	2.9999978694	0	3.00000208336
ENSMUSG00000005251	18	8	10	11	12	12	12	20	11	31	10	13	9	15	13	16	17	3	16	9	15	12	7	10	30	13	0	26	17	3	5	0	5	9	18	23	25	6	9
ENSMUSG00000005262	541.89041114421	415.199397336169	406.329823029378	654.0448027861	622.29112	488.95396	362.635795	456.447408130812	489.989310178216	501.731008562123	592.4832	645.843	469.72527326393	404.79893	730.13737002555	745.977170423806	701.2997784	470.690638	890.87055510812	549.923616010452	552.83595	421.88124098532	367.868097	350.1494156	708.264201794	433.935959312	6.01927148613	506.1153351435	527.2672803579	578.6526524	438.334933	663.47206	419.316241567	578.87240553552	433.33342	453.925854	650.984757	425.5078786615	613.061311
ENSMUSG00000005267	38.37969952	32.26549779	23.69114699	24.80532616	22.4839924	23.25622905	20.07912585	21.26819468	23.27660725	34.83755884	36.7212349717	37.68721738	26.43935547	25.19439704	43.67387086	36.87938686	39.49935232	23.72682929	40.79095629	21.65504726	24.57211346	22.2149625	26.31786412	17.7750756	24.82337393	40.60841288	1	36.2240351	27.83292631	22.69363984	18.60027997	26.94069783	19.06287715	32.30988159	30.16849233	25.62386671	42.63694573	22.38553514	29.49726008
ENSMUSG00000005268	23.02735	13.251348524	18.9109457	38.7427250280806	9.263581	15.025787	12.56232	12.177505	22.89215	18.844774	11.0692618	14.30741	10.139141	5.000003	10.142657	14.7172369961	14.157618	8.00902	9.261039	10.522139	8.135794	12.607456	5.999998	7.01262	13.634999	10.008657	2	19.777005	18.001204238185	8.003542	13.400456996	10.018756	5.424531	9.036241	12.187117	12.396374	12.40527	10.61271	14.5105614
ENSMUSG00000005299	363.36106	239.347904	265.536835	323.935780140672	363.636551	254.551311	156.5407397	188.707031233	327.35371	261.5269834932	442.724515	498.04260534	256.90317	247.900051310958	416.29153295403	351.388671	421.77599	247.06991	396.24268	296.5678262	207.04039834	231.191527	183.719158	175.072637	441.538684	314.52251	10	318.864803	304.70130097	401.9374076	227.4924149	356.055213	257.89902	422.68172	251.1291	347.08024	543.839502762	161.87374886	455.82304
ENSMUSG00000005312	559.99989926	421.00005336731	438.999920343629	502.00036556	563.99974	574.00029003873	460.00037	415.9999445	480.00037	524.99998	845.99933	869.00043	478.00032841697	473.0000423	694.00051	724.00029	794.0003	509.999947	782.99981	598.9999822948	412.999860285549	501.00020752	379.000052050934	388.99996137998	745.00038	657.999752	14	640.00018	558.999237967579	566.999335925879	480.000349592	627.982433197	473.0007459499	802.99940523232	565.00072	720.99951	804.99937	296.00012	817.99995
ENSMUSG00000005320	0	0	0	0	0	0	1	0	0	0	0	0	0	0	0	0	0	0	0	0	0	0	0	0	0	0	0	0	0	0	0	0	1	0	0	0	0	1	0
ENSMUSG00000005338	0	0	0	0	4	0	0	1	0	0	0	0	0	0	0	3	0	0	0	0	0	0	0	0	0	0	0	0	0	0	0	0	0	0	0	0	1	1	0
ENSMUSG00000005339	0	0	13	0	0	0	0	0	6	0	6	0	0	0	0	0	30	0	0	0	0	0	0	0	0	0	0	0	0	1	0	93.99997	0	0	0	0	2	0	0
ENSMUSG00000005354	682.20253	559.352260023094	467.382686	641.98635	748.61735	729.145177	631.82263	579.82021	695.98809	838.9366850262	894.82055	1021.03444	757.12191	546.381041	1034.9185	872.95415	895.30555	675.983437	1019.61222001742	773.16613	655.39124	594.576928	534.29002	512.496906	915.17661	825.944451	3	833.38549	742.963478094766	924.37949	668.29006	901.24117	614.5303	855.69401	673.71088201558	753.04865	1086.27951	605.35504	989.39956
ENSMUSG00000005355	0	0	0	0	0	0	0	0	0	0	0	0	0	0	0	0	0	0	0	0	1	0	0	0	0	0	0	0	0	0	0	0	0	0	0	0	0	0	0
ENSMUSG00000005357	0	0	0	0	1	0	0	0	0	0	0	0	0	0	0	0	0	0	0	0	0	0	0	0	0	0	0	0	0	0	0	0	0	0	0	0	0	0	0
ENSMUSG00000005360	1.00043	1.0026	2.654483	3.1483	4.946996	2.00148	1.00021	0	0	4.083	4.0012	6.00952	4.53749	0.517431	2.00032	2.00588	4.84956	1	3.590699	2.41781	5.00408	1.00025	5.00742	2.0505	3.328828	0	10.293244	3.00277	4.04924	0	4.00141	1.00339	0	1.00399	2	3.15875	4.10519	2.39175	6.290719
ENSMUSG00000005362	405.009716	326.9903589	333.1058571963	356.951004	463.11593954	437.989995915	384.3714852978	352.219162	411.9399019	592.90591711626	435.636639017	635.98618858597	507.90714222	286.4652072	510.483398	548.60465717771	528.7369457	410.679274	614.576491	496.957963	375.5442146	288.39221836	356.8350307	262.015267	476.194940254	460.878746489	2.624166625818	433.01434610292	432.928662043826	500.491552	395.670635	466.940886	308.726940819104	439.823503326	392.817533	350.61644128425	523.837181	306.1591614	495.514334193514
ENSMUSG00000005364	10.2762800172156	2.10199	5.6574591	5.00319	6.33066192101	4.09225	4.7211	1.06221	10.148431	9.0302	3.35283	9.153252	1.0729	3.17957	9.007401	13.69382	14.43427	1.00154	4.691152	3.200189	1.00179	4.03431	1.11964	1.00135	6.3787168	1.526266	6.2050054	3.02784	4.42406	1.00118	1.03109	1.00092	6.00369	0	5.9196	3.80677	6.09808	2.528212	3.10977
ENSMUSG00000005370	425	254	322	349	302	399	397	308.9162	355	540.911	379	625.885	371	194	434	335	480.902	320	456	300	353	288	324.9687	265	481	476	6	473	335	345	292	338	256	299	354.8426	434	557.951	300	398
ENSMUSG00000005371	147	144.00002	128.99996	176.99999	181.999981	156.999840332024	112	110.99995	129.9999844	115.000065	127.000061	182.00005	134.9999	96.999944	204.999954	140.9999423	209.000062	139.99997	220.00006	151.99995	139.999931	125.99998	105.99988	108.99996	145.99992	107.99995	5.999995	137.99998	112	162.9998222	114.99993	181.99988	104.999956	118.99994	81.999991	101.999921	221.9999990145	131.99997432	144.999934076
ENSMUSG00000005373	3	1	1	10.00000376	4.999964	3	2.50486725	0	0	2	2	5.44599616	2	1.00000014	1	3.000001	0	2	1	0.99999983	0	1.00000001	0.167992	1	4.99999961	2.0055	0	1	0	2	1	0	1	2	0	0	2.58069	1.99999726	1
ENSMUSG00000005374	161.483052	157.984184	122.5612155	114.97333	170.3370530646	215.24176	237.560946	138.85914843	193.928211	284.74693	328.456756	360.31465	240.32360328	132.29207	278.90421	180.583233407396	196.6156	194.381745	230.271366	166.07430086721	145.271811128321	120.203932	204.592723	128.32676	193.86302	303.6177503	7.0456	169.48083402378	158.20333	215.93125	169.316859	204.227761181	148.771038	198.75973	241.460485	277.54601	301.05832	152.69561	292.33136
ENSMUSG00000005378	251.1716841888	218.564310271065	199.2891085	219.61484798	240.9331445	247.878320575813	208.100709357668	171.28466	265.313308020908	305.57337601	338.39697640641	407.589942322685	251.03358125	206.379025	413.907884	355.31626526132	299.14988611	243.3846203487	417.432709248732	273.935294	214.603174	265.94869184	169.62775105678	137.102206	386.820873037997	265.77283724757	2	308.690819	312.57366	302.8241128936	217.3996516966	310.820745	224.855324	344.28864681875	239.8367421635	267.67738932087	394.3843694614	172.06997331	345.871925701
ENSMUSG00000005397	10.999996	2	2	2	3	3	1	7	1	2	3	5	5	5	1	15.000003	15	4	5	10	3.000003	2	1	4	0	0	0	5	3.000003	5.999996	4.000003	2	1	2	1	0	2	0	9
ENSMUSG00000005410	816.085870013033	533.86498182214	692.253768	812.124260015505	680.144170009844	695.11468305	623.1726	519.167695995	716.32604	918.4846	1011.75656917376	1139.445254528	713.5133	584.06913	993.27487550583	917.73032802831	826.116083074975	599.19414	982.16055268314	639.058130318277	620.15586974022	590.1891	488.20580295323	491.16060415863	1067.14143792	711.1371	18.19126568313	869.121360529578	892.04934	920.187461808	575.173869333638	762.0743765529	595.09080280292	1071.07799	740.1468480512	941.18363	1116.69806101685	448.277629452784	1096.87878
ENSMUSG00000005413	97.0000000936667	103	90	76.9999511	86	68.99998	105	68.99998	165.99996	150.00001	202	243	120.000081	79.000023	215	94.00002	126.00002	147.99996	164	97	99	57.999951	64.00001	44.999951	124	161.99997	0	81.99998	99	138	99.00004	163	103	143.00002	127	175.99998	228.99997	110.00001	190
ENSMUSG00000005417	145.561292029055	119.00003	147.6529172483	122.516293534	109.078409	114.0282966	120.0056375	110.2926151714	117.04356	154.0509338	145.42932903	197.664761647826	126.323235	85.043832332	140.11110465788	89.974951301	133.853394529277	117.08321	172.5579286	114.02561973	126.479615090099	108.0264378026	91.0235600470478	99.3117658	164.064687262552	163.5923394	4.1030879	147.13335675	150.46844333726	132.994740414982	109.11391223979	131.4841990441	68.0386859112612	107.13760161	124.63018082467	119.196199452276	175.206395	102.1616795	185.51094
ENSMUSG00000005442	35	28.000008	29.999998	22.000004	33.000008	28.000007	17.000003	18.00001	10.999999	32.000003	29	50.000011	16.000003	17.000004	31.99999778468	37.000013	38.000007	29.000011	39.000001	40	15.000001	15.999993	37.000010586885	18.000002	40.00002	35.000018	4.999999	20.999996	22.000004	20	23.999997	20	21.999993	63.99998	41.000007	71.000036	42.0000107	9	55.999973
ENSMUSG00000005447	136.000021734	164.99991	145.00004	143.00012	183.000044	140.99994	223.000152	145.000012	234.00011	280.99994	231.000190498823	289.99991	219.999800136881	124.00004	265.00004	176.99984	223.99994	201.999965010741	248.99999	175.99987	191.999990261302	145.99989	179.999897	122.00006	203.99986	250.0001634025	1	175.99997	175.000120155826	182.000064	155.99989	239.999967	127.999950024703	181.000032515	205.00011	226.00025008641	325.0001757	175.99983	258.00003
ENSMUSG00000005465	307.99998	281.99998	222.99994	189.00003	276.00003	326	237.00005	152.00001	240.00002	363.99995	344	510.00062	201.99998	165.00002	402.9999	362.99999	418.00016	213.00012	349.99998	328.00003	280	216.99993	213.99998	175	327.00006	361.99994	6	219.99997	258.00005	236	214.99996	311.00005	173	469.00051	412.99972	401.99969	426.99932	140.99996	429.9998
ENSMUSG00000005469	166	139	188	197	229	250	224	257	205	222	227	334	252	168	294	249	273.00001	262	304.00003	222	254	212	159	169	269	277	5	229	238	246	186	280	163	221	188	191	356	199	284
ENSMUSG00000005470	711.00013	444	441	807.9991	641.00047	712.999845	575	625.00037	587.000300096096	614.00033	642.000273	830.00064	556	479.99987	836.99936	714.9998	706.000071	650.00049	805.99951271641	631.99976	638.999807	544	380.99954	443.00004	838.99997	709.00006	1	884.99989	810.00012	761.00075	524.00039	685.0001	586	642.00019	486.00036	577.00038	835.999556	467.99956	845.00039
ENSMUSG00000005474	6	9.0000000154458	6	3	3	10	17	6	7	13.0000000118754	11.0000000177476	17	22.0000000573706	1	7	4	3	7	14.0000000119845	12	14.000002	11.0000000226076	13.0000000707619	8.0000049110071	15	20	0	5.0000000144917	7	11.0000000195136	4	11	4	5	11.000000030032	21.0000000284193	10	7.0000000186703	18
ENSMUSG00000005481	1832.00528	1496.9928614303	1440.00648	1944.54478906	1828.44484	1805.91051327697	1258.864929755	1591.13032401199	2139.604034	1925.7381742	2498.09965	2858.623924	1754.33214154	1477.2682009978	2835.972242	1828.30079	2084.967121	1787.84393001956	2798.40118	1547.7758151	1611.04486	1624.000518974	1149.5560147	1235.0001872354	2607.9975	1920.98028	2.999998	2252.58004148	2227.92156	2897.70252	1857.00175969	2639.773074	1893.609348	2049.9991360363	1365.11672317313	1651.12355	2987.6595766	1665.4877	2561.4514
ENSMUSG00000005483	676.6960100719	507.01	553.823	617.512	710.534	654.647	484.0443	508.661	630.841	660.6778	724.013	963.102000053738	626.868	429.381	858.482	848.566000059619	848.129	660.447	920.87881	615.096	618.94191	494.014	549.0232	385.502	805.427	743.444	8.08779	602.11	559.891	740.9513	581.526	833.0005	521.72445925	779.232	532.465	623.286	985.902760946	478.82	989.454
ENSMUSG00000005493	7.470321967	10.7290564491	8.897079839	15.313767021	13.692397368	17.351509891	10.0692796039	6.528745056	10.8042861225947	24.307934422	14.091964221	17.319032822	14.7750098861	2	20.907397848	8.236419696	10.205282703	6.4473524452	21.08878403	11.798539993	10.4935097790062	6.87324738	10.484833474	14.261596837	24.1196308255	7.567451341	5.29675956	17.4617339878	10.268816992	9.765008178	7.9440765	7.871886107	5.015132418	10.73613372	12.888179225	25.2648987025	21.929551936	5.104172206	19.1840337745
ENSMUSG00000005501	53.789177	53.38023	56.40285	65.10341	78.550241	87.800441	66.972347	77.7646826412	65.05235	99.13434	58.3139011	110.99220627196	79.353497	30.907193370432	50.62263	52.623984	38.304925	34.073054	108.993303	54.591671	55.390264	41.7152212	58.4227610466	37.788736	38.274183	87.100384	9.400971	86.285543	88.71799	51.126764	59.099753	68.5409	45.519398	39.6394	54.200297	92.3591872	99.811504	62.2130017	91.15417
ENSMUSG00000005503	0	0	0	0	0	0	0	0	0	0	0	0	0	0	0	0	0	0	0	0	0	0	0	0	0	0	0	0	0	0	0	0	0	0	0	0	0	0	0
ENSMUSG00000005505	108.016505	77.471166	81.399775	115.871439	118.977921824	108.891158075	75.515284	82.4896301	120.143921	113.251068	110.931352	149.7058352	105.2524035	93.329525	199.85993258952	136.5661511	156.119437	100.8974026	125.684808	109.4412396	87.57534	82.670038	60.128471	63.72175230171	122.848915553028	85.1772	0	114.15939	104.716530013122	120.52365	84.917041968	139.6544	99.7235122	110.61892239968	113.39135713	115.272646462702	127.25983153611	55.906559448912	147.175643
ENSMUSG00000005506	198.00931943905	149.000061657047	176.499979439	203.508272170432	209.999973827146	219.499905786343	162.99996243192	129.360276017863	175.500104898024	207.5035207202	276.999987172024	307.99999986018	163.001117694949	144.00003934396	244.999998113021	242.999947849	240.000029004393	131.00294460229	255.00343035338	170.499872912	150.99998968644	135.50008118528	135.9999940385	115.4999489	213.985045055242	153.000104317	5.000003	201.136415598987	193.50506167	224.50006874	180.499974348282	206.00003535901	152.000063410385	252.502830936967	148.500085093747	203.00352318417	238.9455286	126.500053662856	234.49996765421
ENSMUSG00000005510	265.000053695291	224.499950286496	292.00005933	270.000022	278.499938	328.9999764647	317.49982065815	284.49420083447	298.000081	391.99632060002	297.999993	411.000079	358.499960104398	191.999892108	462.999934	320.911244917532	347.49995695587	313.5192579	439.500109	287.9999	321.595150079326	247.360076	273.000006	248.49987	403.49652462249	357.999963882	6	339.999979	307.9999939214	340.00004	288.500083988	361.000041	233.500048	281.999947	269.999929	290.000052660819	458.499433	289.999912	422.000005
ENSMUSG00000005514	214.000133368	197.00001482	227.000008856571	140.99996930131	197.000016183	164.99999554198	175.999987315	101.000106836	163.999973836	260.999925	335.000052139196	362.000126527588	173.000071174	167.999967714	229.999973	256.000067108	300.0000322674	165.999993431002	265.99991900669	237.00001	144.99994390661	148.000000229197	120.999982707	92.999981064	292.00003	206.999976325	5.999997119	209.999968049	150	186.0000846055	160.00004008742	190.0000476	115.999961981031	300.999961	190.999924993429	315.99998	280.000000214383	72.000037876	293.999977046551
ENSMUSG00000005533	112.699308	93.9757543	105.099291	96.0681368958	94.0954482	124.053855	144.7696426	77.8327537	75.3340314159123	160.65393	80.051059	137.848368	70.0511256	80.038768	112.04389	142.06728	246.11037	77.1092	132.105251	118.091102	102.152841	83.0307400318327	84.71537	50.217173	101.214915	124.35744	6.02852	90.978034	67.033594	85.024261	92.06012	95.030099	72.042143	96.148076	95.36898	97.070777	102.338486	69.035131	102.07104
ENSMUSG00000005534	52.6775	55.860466	58.171786	48.424217	62.473348	50.701112	62.716506	39.15828	59.087875	72.6935	68.458853	82.533039	56.71483	27.128702	39.949269	80.34023	88.479536	45.047557	76.023321	54.76475	68.35678	47.39275	39.144548	26.4132038	62.793815	62.50673	4.00911	55.2661722	51.8374771	45.6196164	41.40023	42.773485	28.0542171	45.192212	39.7655	48.230076	56.631647	60.662897	65.923982
ENSMUSG00000005540	15.8122544892	1.07026	9.433922	0	3.13287905578	2	0	2.30539	2.10579	2.12304	10.75894	11.685576	0	15.798244	4.15511	1.05614	1	1.03886	8.6614	2.03879	1.09445	0	6.457501	5.208071	7.21827586487	5.25636	3.30206	2.12311	3.30694	12.514193	0	10.41392	6.383915	4.09834	0	2.0998	4.2086	0	9.38561273039
ENSMUSG00000005547	0	0	0	0	0	0	0	0	0	0	0	1	0	0	0	0	0	0	0	0	0	0	0	0	1	0	0	0	0	0	0	0	0	0	0	0	0	0	0
ENSMUSG00000005553	3.9999971732	3	3.0000010899	1	1	0	4.9999966317	6.0000028791	5.9999986433	5.9999976208	4	8.00000167582	4.9999959246	2	1.99999952	2	2	8.00000220107	5.0000048342	1	5.99999579601	2.0000007856	11.0000018153	4.999994	3.0000005986	14.999999786	0	6.0000052658	0.9999995866	1	2.9999998677	2.9999996024	1	0	3.0000001993	4.999997177	3.0000004559	0	7.0000060865
ENSMUSG00000005566	507.999890854913	479.99993	510.000023	550.99995405	498.122975	549.9999	552.999948	438.000086	484.01697232	778.99995	593.99977	877.99937556487	571.00031145	385.000030032329	779.99968	641.0001452	748.145267	509.9998368	690.999223	538.99984404019	484.999922	487.117843	440.05096032508	376.000182	704.99992	714.99993	6	573.00051	555.0011557	639.000276648565	457.99995488	604.99992049	400.00006880663	599.9995359591	563.041311513999	666.99901	873.017789	393.060686	705.00004
ENSMUSG00000005575	180.000060011365	127.00005	180.00001109	184.00001357	172	246.000061	142.999967438	161.99990383502	165.99992856	189.00003	180.000059	237.999898	157.00009	194.99994442053	290.00011866341	277.00001	305.999785557295	201.000010026384	348.00005832762	266.99993193774	177.000022322	194.00011005468	136.999992	148.0000428534	251.0000235	223.000065	5.999997	282.00009823263	210.94861	278.999914129237	199	301.00011332657	198.00013	300.00003	152.000053	163.00002	293.99996615	187.000037	348.00011
ENSMUSG00000005580	0	0.99999968345	1.0000004365	0	1.99999984411	3.00000016956	2.0000003313	0.9999997427	0.9999998751	2.0000005456	1.9999996896	18.0000016363	0	1.0000004683	1.0000004686	4.0000042262	0.99999975873	0	2.99999715363	0.99999986042	2.00000022175	2.0000006683	1	0.999999785	0	0.99999997567	0.999999603	1.0000003868	4.0000037887	4.00000758306	0.99999999945	1.9999998489	1.9999998326	2.0000002693	1.9999999945	3.00000008419	0.99999986042	0	2.00000158433
ENSMUSG00000005583	358.00004739406	94.9999850671437	278.99997003833	273.000052634377	134.999987144823	230.99998100376	38.9999970137026	136.99991157429	204.000075212948	87.9999929460818	184.999995787868	225.999906492366	86.0000325091885	191.999889301831	68.9999959755	124.000081000288	124.9998808688	31.9999760463207	194.000017663678	103.000015873824	98.0000047649373	100.000014281678	46.999997022589	95.999982977361	270.999864655448	98.999996386	6.00000004991	306.000106262728	161.000028403694	100.000054790202	56.0000123861153	113.00000861468	73.9999952206959	62.0000351	75.999983	141.999917735531	166.999965144297	158.999953701334	140.999961724931
ENSMUSG00000005609	224.553349654	183.79191	145.201249	194.45702	232.19996167	292.6671293	219.42832	155.19558974227	233.1667800911	317.5093162	255.581578	331.21572	244.852376	152.292426	337.20356	229.533542616	302.34636	172.151173	333.33524	248.474661	214.43448	214.102422	183.307502	153.42848	292.49184	205.28057	11.15903451008	239.658763	189.83315	210.320285	177.548083	235.487382	144.4400671	211.267082	137.164124	230.162299	340.111943	149.3889877	268.2335725
ENSMUSG00000005610	2577.56155	1800.548	1897.4864870987	2336.32874	2124.21015	2258.27939	1405.41995	1543.6664483	2049.9565546	1738.15038	2628.71452	3179.22311	1818.121522	1872.802213518	3210.95779	2694.471424	2841.96229	1911.742633	3287.5551206917	2006.75074	1864.41854	1669.35948	1279.626442	1296.6798352	2777.10171	1754.67836	41.999938759509	2409.310098903	2092.86813065	2975.05612	1942.01561	2991.153147	2052.68553	2539.54979	1535.30058	1743.41831297158	3170.5574875	1798.301842	3340.50459
ENSMUSG00000005611	0	2	2	0	0	0	0	0	5.000001	1	1	121.99993	0	0	2	6.99999767	1	0	1	0	0	0	1	0	1	5	0	2	0	0	0	3	2	4	0	0	0	1	3
ENSMUSG00000005615	69.00004	44.999985492	48.999987	43.999992	54.0000285	59.000007	34.9999936473	48.999923	46.999952	30.000009	94.00004	100.000154	24.999988	57.00003555	79.000071024506	75.0000588	107.999935	49.999996	82.00008184	51.999998	44.999975	41.999956	31.000003	29.000002	59.00002	46.000058	0	51.000020367	58.00001	90.0001009690476	46.99998413946	98.99992112851	73.000004	100.0000424	52.0000550321466	57.0000598	81.9999588	37.0000076218	63.000090410983
ENSMUSG00000005621	127.999949	89.999964	81.9999428	96.000015	102.999987	103.000032	80.000065	42.000053	78.999974	123.99998	121.0000953	142.999975	113.000044	56.999996	98.0001175	120.9999825	164.99996	68.000022	143.999906	112.00001	80.99999	67.000089	60.999961	57.00002	131.999903	99.999995	5	108.000098	106.999963	126.9999	70.00005	101.00008	88.000028	141.0000456	98.000016	110.999968	109.99994434	54.000014	115.99993688348
ENSMUSG00000005625	994.0001217031	766.000160601419	861.999471	1063.00114345	1009.000672	1139.000202	933.00034541281	941.999898339	1053.00104002481	1079.99932	1241.99955737174	1364.0000048397	1000.00110600663	882.99952455531	1405.99954100527	1254.99968	1256.00093001849	970.99933775638	1449.99931626	1034.0002421673	1003.99936	842.000783	704.9996303462	656.000370109583	1463.99820910566	1108.9998	17.999999	1125.00128608629	1038.0007648	1265.00103430359	860.0001406653	1247.9991925424	837.999890138922	1095.00034	875.999889099	995.000172777	1534.0004903	785.999678327138	1347.9990359
ENSMUSG00000005628	0	4	0	3	2	1	5	0	3	3	2	2	0	0	1	2	2	0	0	2	2	3	5	1	0	1	0	2	0	4	0	0	2	3	5	0	3	0	5
ENSMUSG00000005640	9	24	8	9	5	6	19	2	21	41	34	32.29422	15	2	17	8	13	5	16	6	7	4	20	8	17	10	4	8	9	16	14	8	4	9	21	24	30	13	12
ENSMUSG00000005649	0	0	0	0	1.00778	0	0	0	0	0	0	0	0	1.00323	0	0	0	2.0072	0	0	0	0	0	2.00315	1	0	0	2.09185	1	0	0	0	1	0	1.00555	0	0	0	0
ENSMUSG00000005656	715.189182	684.0031	541.530667	717.53088	714.951198	874.0138921	860.9305445067	736.56292	851.071486	994.894714412	765.2419459878	1062.35906725304	844.5763772	540.491205	1010.2113883	874.13771	942.925990302165	833.31619	1052.0224123	805.926907	723.714917580191	596.45790964	594.0546746	574.435611064641	915.059207266	921.398005564103	24.37063	801.402547221362	748.47401753	885.476446848179	711.473491606	967.218365028058	636.0677098	729.26389	598.67085651	721.3167482708	1151.413811	717.19341225577	1042.378629
ENSMUSG00000005667	976.99878895059	858.99906	767.000283936	928.999444	917.00057	973.00102	683.00016	693.999666587	1035.9995	1014.99993906228	1308.00039	1263.99941	949.00048	660.001150224203	1473.00047	1063.00038	1131.00024002908	899.99957	1361.00078001185	862.000506	883.0004	724.999717512	700.00044421733	573.000712	1211.9991555	902.00022427666	15.999996	997.0003	971.000003158735	1179.9988239	786.000190096923	1034.000206	796.00013	1093.00005	838.00029	1029.00027	1361.99941234137	744.00021	1329.9999434261
ENSMUSG00000005672	0	0	0	3	3	1	0	1.99999995	3	1	9.00000421	2	0	1.9999985	0	1	1	1	0	4	5	3.000003	4	0	1	4	1.0000005	2	1	6.00000229	0	0	0	0	2	3	1	0	3.99999954
ENSMUSG00000005674	169.999984	128.359586	140.999932	160.9999685	138.999949	150.22631271	176.080454	141.0000757	208.9999664749	203.752339	196.9999511	244.533692	173.8036281	108.999906	209.9999	182.1936451	213.256220684429	164.99992948	222.44754	142.0000064967	164.999992	111.999957	110.85436	97.96862	240.6847462619	206.99997	2	190.5155426296	157.272443868	167.999870021663	130.9999700203	176.99997162807	109.999991	184.246596	165.05436	191.205714	212.33554708045	112.00012	242.000031
ENSMUSG00000005677	0	1.64046	0	0	0	3.77369	1.91958	0	0	7.24767	1.999999	1.46629	2.19641	0	0	5.80626	2.74367	0	5.55246	0	0	0	2.14562	2.03128	2.31518	0	0	5.48454	5.72759	0	0	0	0	1.75352	1.94545	3.79443	4.66447	0	0
ENSMUSG00000005681	2	4	10	7	7	3	9	8	6	3	2	8	3	9	8	10	10	9	7	6	4	3	0	6	15	3	1	4	4	10	5	7	4	4	6	5	6	4	10
ENSMUSG00000005682	87.48371008353	67.644679866466	73.84874023341	60.2040588151	97.04074898495	99.7952796920848	75.99209954965	68.95007258792	60.29274331477	104.52368598724	83.512904610195	130.95426860725	86.51462095556	41.053850091624	74.90233582059	56.28259807862	100.066249831061	40.496748388596	65.531660691414	60.06228915288	75.217603429261	58.08841234609	58.42919204356	53.0808349815	92.46788103401	99.047285053814	2.9999995513	81.5244084802	36.081700116723	56.374604487391	74.88297975739	49.949997069401	35.4037372072	64.14974354382	78.74555847261	101.185152519817	106.93415891608	30.54369929753	77.67310528797
ENSMUSG00000005683	1231.66888	951.56872	1040.30598	982.74952	1009.21967	1095.14176	917.36078	771.60181	1206.26147	1489.19033	1703.53963	1985.42944	1096.19737	921.18871	1587.21946	1286.21665	1589.47466	907.02314	1526.7551	1002.33755	939.38553	802.2466	798.25558	601.12485	1458.08032	1281.09195	35.61978	1227.8929	1084.05504	1204.18894	936.05573	1265.30621	832.00695	1459.32633	1091.25195	1416.84714	1632.19056	780.16731	1451.12273
ENSMUSG00000005686	5.17398	7.00098	7	5	7.999998738	2	12	8.999998	5.040115	20	12.543085	23	3	6	18.40731	9	5.000003	10.000003	10	9.59816	6.00171	5	12.102882	6	13	16.999999	2	11.999996	5	1	4	7	10	16	5	12.00000406406	13.00000075	3.00091	11.999995
ENSMUSG00000005687	624.98348	595.6724625589	600.2649367204	705.46362998	715.11483621323	764.307067641	829.434120015384	745.8414511177	760.65823	1022.0162485844	828.403277	947.286960035493	931.95044	449.112220362855	918.367873184	668.11610814193	711.5306216021	760.19517	1032.550514	627.87874	648.07394156651	589.5187731753	588.407566198877	552.3249	984.855441095243	916.638632922714	18.89645	776.864215	688.05235	825.80735005144	629.72849	945.75528594	546.2003657844	631.082907	618.07463169661	697.15505	1135.3535966128	752.98568812	901.72167
ENSMUSG00000005696	137.4960239504	119.03334	155.00996	96.011030950463	155.067682	146.09377395754	141.700818	107.03369	161.0737533007	173.066895	184.01442	216.680244064224	194.4561676858	93.062067858313	198.08597	156.130250058399	264.17588	208.139830173678	215.120360137364	127.053550686	175.0527053	122.0343624881	132.12271112	111.032883	149.076341088882	230.10446	3	121.027040183654	141.07727	185.028255061	145.11458	213.032777	123.044198183768	125.03979	141.04919	146.089916	234.119730605933	137.64199	215.118467
ENSMUSG00000005698	297.999991	226.000047	354.9995796608	377.00003227037	347.00001	442.999699	375.00003	390.0000693677	352.9999163	414.000111	356.99995	431.000271	379.5254035	239.9999524	429.99986	359.999971	364.000059	327.00008	469.36832	403.000186	290.00001	294.999567	258.999987498	262.99973	473.36129	373.00004	20.999999	410.99926575	377.9999193	398.99998191	250.999963679	405.9999	263.534	375.4205	324.999980468467	327.99997304	447.000065	317.00013	424.503093
ENSMUSG00000005699	70.0000048	64.000067274	56.99996	64.9999850284101	50.999971877	89.00003923294	94.00006768269	76.999944963716	90.00005	141.00007065	95	122.9999976	89	39.9999984	85.99996	80.0000366	125.99999941607	54.000022	94.99993769	57.000004136553	80.00005	69.9999521635	78.00002	50.999999	99.00001591	106.999949	2	89.000036677	76.0000729	76.00001319	66.99997	63.0000318	59.00000111	63.99996877	90.0000338304839	106.99998627716	139.00003396919	53.00001	90.00006457
ENSMUSG00000005705	0	1	6	1	1	8	4	2	3	3	5	10	4.47495	3	4	4	1	4	8.63145	1	1	3.00039822	6	4.000239936	3.63971	7	0	3	5	5	4	5	1.46604	3.57956	3	5	3	2	5.49661
ENSMUSG00000005716	0	0	0	0	0	0	0	0	0	0	0	0	0	0	0	0	0	0	0	0	0	0	0	0	0	0	0	0	0	0	0	0	0	0	0	0	0	0	0
ENSMUSG00000005718	6	10	6	14	10	11	19	7	12	19	24	17	15	12	13	5	7	9	10	8	5	8	10	9	13	24	0	9	12	11	10	6	8	12	17	17	17	9	12
ENSMUSG00000005732	999.99914	896.4998	838.499638	1289.9995	1088.99979	1145.999816	967.50057	1067.0007	1191.9908	1119.9766	1362.499291	1345.480256	1127.4996	803.99959	1627.4558	1054.4966	1071.50104	1212.500283	1704.48687	950.9878	1030.99381	1012.4768	694.9998	793.0004	1572.4911	1223.50024	22.5	1355.4927	1189.49184	1665.9857	980.9697	1419.99061	1163.999519	1196.48434	757.49934	898.5	1568.9943	1159.4993	1587.99258
ENSMUSG00000005763	1532.7598917	1332.95726279	1334.41498586	1508.332489	1962.28188860512	1880.15408054644	1599.1623251567	1243.609478275	1613.1488112852	2241.41046	1937.8327425	2295.68710317329	1829.94510939	1208.81016	2294.058463893	2320.507654048	2633.60182532706	1697.60430950942	2674.405228157	1940.431532761	1737.38804	1440.275139	1378.891993	1177.511392	1905.7718457629	1918.99259003176	23.481316	1674.36184518521	1680.91974227238	1914.80558	1628.23387811533	1886.60488182636	1152.7878926063	2082.39362002372	1672.392970009	1737.2665610191	2373.47152504843	1222.25709839875	2137.6351769357
ENSMUSG00000005774	42.000018	27	33	46	27.999997	20	44.999996	29	48	48	47.00001	92.0000009167581	53.9999656378855	19	57.0000000245547	34	54	38.000001	39.9999801910476	36.999997	34	19.999999	45	12	46	52	7	43.999999035	40	35.000019	21	47.000019	29.9999988	44	35.999995	46	67.9999368021013	36	64.0000632514
ENSMUSG00000005779	1353.99977	1002.99985601567	1217.00061	1210.99965	1279.99994	1409.99941	1170.00003	1084.99885	1370.00000991	1578.000610653	1682.00031	1881.99965	1417.00046	1052.00079026881	1878.99994	1616.00124	1552.9999248	1246.99937	1879.99958	1371.00036	1253.99974	1137.99945	889.00044	856.000632	1874.00062	1354.00042	43	1584.00038	1391.99951	1611.99949404	1137.9998	1658.99903	1204.0006	1494.000159083	1278.00086	1285.00075	1925.999956	1285.99958	1769.00135
ENSMUSG00000005800	0	0	0	0	0	0	0	1	0	0	0	0	0	0	0	0	0	0	0	0	0	0	0	0	0	0	0	0	0	0	0	0	0	0	0	0	1	0	3
ENSMUSG00000005802	57.3015	24.89001	52	43.5	33.0361	44.1388	25	39	25.5	24	57.6155	37	24.01357	36.04057	45.81168	38.05977	41.72555	30	51.9965	42.0227	30	33.0318	18.50229	20.21271	38	23.51397	2	54.7478	44.8275	45	27	27.5	38.027308	19.5287267	19.349835	31.56883	70.0757	36.5	44.51559
ENSMUSG00000005803	39.000017	25.000004	36.999977	30.0143855	46.0000417	37.000001	49.0000328	40.000046856	47.999952	39.99999	33.000001	51.9999380555	51.000012	29.999954248641	44.999997	46.999961	55.000006	45.999992	52.00002	49.999988	62.9999474	39.000004	57.000004	28.035318	48.999978772	45.999971	1	32.999997	40.999984	41.000025413	42.140703306477	25	20	49.999977	40.999962	39	63.0000035	28.999998	46.000025
ENSMUSG00000005804	258.35619	187.676894	203.145514	214.62777	237.06167	251.07442	213.31109	199.22082	260.921566	347.81083	205.69513	306.57593	248.336644	154.685117	315.03352	249.77718	286.09978	186.9646676	268.816938	214.870692	248.8621718	164.464	189.849129	204.11995	278.47891483715	334.211787	6.27885	306.94635	264.06461	241.03186	174.6096	243.073961	124.638416	223.036524	218.8083	263.189773	346.94657	180.3099	318.7822732
ENSMUSG00000005813	302.00006	235.999972468	246.00009	278.99999	281.99999	305.999977	248.000052	213.999966	280.9999501266	360.99999	359.00001	457.9997	303.000081	189.999976	442.0001753812	307.99994629425	341.999944	282.00001	409.000467882811	268.000037	242.99991	241.000044	189.00008	186.999979151118	368.00004	348.99994	6.999998	327.999948	267.000057	355.00003	212.00004	339.000141731537	199.000038	362.999969	255	345.00009	377.99991	215.999987	387.000000117906
ENSMUSG00000005823	350	243	216	268	307	384	258	136	268	422	392	430	265	271	362	459	439	248	361	308	238	233	194	183	343	346	5	333	261	295	252	344	187	380	337	416	412	135	417
ENSMUSG00000005824	30	33	34	29	52	45	17	16	23	34	19	38	25	47	34	71	73	24	55	48	27	30	10	21	50	18	1	30	25	53	29	38	33	71	27	22	47	14	31
ENSMUSG00000005836	1	0	0	0	1	1	0	0	0	0	0	0	0	0	0	0	1	0	0	0	0	0	0	0	0	0	0	0	0	0	0	0	0	0	0	0	0	0	1
ENSMUSG00000005846	987.99992	874.99887	897.9999	1223.998989	1156.00112	1142.99925	1069.00007	931	1147.99955	1297	1310.99969	1603.00001	1208.00015	828.99958	1592.9997	1052.00019	1201.00011345	1133.99935	1468.9995	951.00044	981.99955	916.99973	749.00048	802.99992	1527.00023	1316.99995034953	20.99999583	1139.00002	1137.99976	1369.99943	935.999769	1324.99994	968.00067	1285.99997	865.99949	1006.00004	1491.00014	992.999920127873	1400.00021
ENSMUSG00000005864	0	0	0	0	0	0	0	0	0	0	0	0	0	0	0	0	0	0	0	0	0	0	0	0	0	0	0	0	0	0	0	0	0	0	0	0	0	0	0
ENSMUSG00000005871	105.00003803906	72.99999	102.563603835572	135.89365759512	125.0000525	139.000133	117.000038699	103.79713	110.0000058459	147.999911974	111.999897	138.202393497	86.999974	64.000016	152.984302	138.000035673	160.999956	94.99994547	153.99998	102.999931	79.999913	56.999988	77.9999859	74.31185	99.00002	84.9999509459208	6.999999	116.485286	62.9999952	108.61250423385	91.554462	111.999970637914	58.381214	87.693123	65.4094	93.0000280247003	132.00005	85.000003	110.999993192
ENSMUSG00000005873	764	532	657	633	681	732	509	511	684	731	795	864	649	609	1077	869	935	680	1019	699	725	591	456	448	915	680	10	805	732	852	593	913	515	831	730	779	1014	566	972
ENSMUSG00000005881	519.000630024591	378.000021405865	448.999589013078	447.000053036	526.9992701	544.999545	380.000097636499	328.999927536575	489.99999	584.999441	594.00096	735.000281759692	518.00028	458.9995975802	728.0002138397	625.00066249283	774.000067	441.000316539427	663.999917	518.00046186	468.99989	410.9999908075	322.9998638397	303.9998787028	619.0006996	512.000277	4	512.000600025752	536.00023	559.999920054709	437.000355	588.99952	365.00011302	572.999812	521.99996	543.00032	712.000630176699	356.999927513264	715.99982
ENSMUSG00000005882	177.34360324869	124.134361725798	124.097348497828	134.130995734404	177.18296730163	148.137077466	181.044878894735	130.008948858063	134.008575592009	226.143292122292	196.049303419228	248.132554712856	183.000010540711	99.0002033773	214.05277680511	169.120810532485	151.084160120735	154.53896240709	237.001608648698	153.056353896588	139.04556058512	113.037376171502	116.097559558984	99.009271176977	203.101157390122	218.139721625508	7.7689991	192.999932672288	137.015445071862	185.00860318896	152.05797487697	165.999921797443	128.00015473925	145.000032709815	116.01641312784	176.08328235687	293.294540431119	100.00323426742	234.04089735146
ENSMUSG00000005883	16	12.999997	7.000001	24.999998	15.999998	6.9999978	7	5	4	11.999998	10.999998	14	10.999999	2	12.000002	0	11	2.000001	16	6.999998	5.000004	6.999996	8	11.000004	12	5	0	14.000002	11.000003	10.000004	6.000001	6	3	8.000004	4.999998	12.000003	3	3	5.999999
ENSMUSG00000005886	102.923142459299	104.27022896425	106.354747444961	127.706286041234	122.136656709653	92.7449800995039	90.1306942253941	70.0816761517952	73.3148662735948	111.650182360589	92.5790339104238	154.786670262735	90.4559513	70.3728602881597	140.980635192233	124.526290504417	118.185351317484	98.1931529446172	156.969811248254	121.185660272475	97.100514333369	90.2740994774326	100.416715444079	80.3353274440618	97.9549400999021	93.5306760211715	10.36974034595	97.0213406319841	90.6164551116308	87.794891957794	107.216776026066	117.434730205302	61.3830231868224	90.7023640254453	100.857945159609	105.945710182297	120.458036150238	52.5119261320122	125.772830054973
ENSMUSG00000005891	0	0	0	0	0	0	0	0	0	0	0	0	0	0	0	0	0	0	0	0	0	0	0	0	0	0	0	0	0	0	0	0	0	0	0	0	0	0	0
ENSMUSG00000005892	0	0	0	0	0	0	0	0	0	0	0	0	0	0	0	0	0	0	0	0	1	0	1	0	0	0	0	0	0	0	0	0	0	0	0	0	0	0	0
ENSMUSG00000005893	231.95158	183.48348	141.84129	222.80952	208.22334	219.8674896647	154.51668	150.37564	213.68378	244.69747	161.67927	277.52737	200.4686876	108.024844	190.26507	214.47571	267.32943	149.77795	254.9371	210.91161	230.76964	83.0077469	142.37251	95.2957283604	234.76287	167.39227	10.71898	189.93556	143.4920053462	173.20021	161.8374670839	169.27549	152.23089	152.704924	129.6183732	132.55724	252.43657	129.880478	190.69821
ENSMUSG00000005897	52.00001	21.000002135928	25	25.000001174495	42	34.000000804613	30.99998	28.00000047624	58.99998	53.999944	42.06328	61.99995	35	41.00001	59.99995	35.00000169708	53.99997	52.000000644033	68.00001	23.0000006070147	35.0000000241886	33.99999643962	23.999999	30.00000247034	43.000000521446	37.99997048775	3	44.00002156932	39	47.9999600138524	35	41.999970179234	43.000000503465	46.000000443847	34	46.99999	55.00006	23	60.999970242424
ENSMUSG00000005899	104.954710902006	63.9607456753774	91.103842823728	112.871410067421	46.0544408985266	51.3442602148948	62.2624714995369	55.6156347925258	70.4944621201268	103.555664303987	98.3710556625256	130.590688264858	64.038100976716	54.1374057133764	85.6104562540631	62.2776110162371	83.5742981466911	60.2422377497571	88.77149609306	62.263019059223	66.7506100290186	56.3282528102458	33.6951963353808	46.1151555593437	85.8519134642272	68.1908618452936	1.99999508717	107.46901317102	79.32389718	84.6033656119761	43.5332110187603	99.5228770115386	77.7116481469477	101.288590081325	59.3334047342032	85.6688934827031	103.725738732389	45.3549819400709	106.790818615021
ENSMUSG00000005907	123.51660831417	121.859537	69.553609	117.314662586973	110.195761	133.236559163871	131.470972177406	102.891245	105.300089	157.92383161263	91.001006	170.365704533626	135.178602703609	84.295140626312	161.611344	115.391363120089	158.728380942	88.476587764	190.9689841096	93.92138609317	105.573782	85.133446	82.853617	75.3560579	135.04549225001	122.94657233945	9.906302023709	132.001481614841	100.986503731408	105.202347	87.4316395	144.101972334186	89.957552518	74.298735	96.3150494	110.89286711	194.642841018566	63.465907	187.663886544496
ENSMUSG00000005917	0	0	0	0	0	0	0	0	0	0	0	1.00529	0	0	0	0	1.00659	0	0	0	0	0	0	0	4.00256	1.00088	0	1.00051	0	0	2.00331	0	1.00149	0	0	0	0	0	0
ENSMUSG00000005936	179.000000173664	125.99992461721	146.000108103848	154.9999922	142.0000111051	120.999963999	108.999963469151	71.09138718751	133.00384272279	133.00675	211.0000674129	215.99996177333	101.000004	128.000076	178.00002505236	216.000044710241	158.999961	95.99996104726	185.00006361549	163.00001921558	118.000052522875	135.00601958316	84.000042	90.00003710714	211.99996948122	134.00313649154	1	127.00008083462	175.999960131833	173.0045998689	132.99999	183.000097787	114.00471	196.00754342346	139.99993	150.00010265751	228.006757	88.999982	163.0049780255
ENSMUSG00000005947	33	52.99999	42	50.99995	36	43.99996	57.00003	39.99999	41	76.00001	61.99998	71.99994	79.99998	17.99999911	61.99994	60	75.00006	67.00003	53.00002	60.00002	72.00001	52	28	41	61.00002	97.00002	4.0000002	31.9999976	21.000001	45.99995	60.00002	53	26.0000005	25	59	58	89.99999	34	66.99996
ENSMUSG00000005949	46.17882	32.462496	38.6094200195707	33.000001	33.312336	17.999998	28.999994	27.55803825	42	36.84816	48.839353	47.09948	39	29.999999	35.53306068	46.662698	64.37132	23.00007723	61	33.999967	26.5103681	22.99999363844	19.33758015953	22	46.1124297	23.177152	0	38	30.64751	44.3224350115515	30.3865948	33.363395	20.074224	34	66.00001	35	56.000033	21	47
ENSMUSG00000005950	0	0	0	0	1	1	0	0	1	0	0	0	0	0	2	0	0	0	0	0	0	0	0	0	0	0	0	0	0	0	0	0	0	0	1	0	0	0	0
ENSMUSG00000005951	6.0000004852195	9.0000003517612	10.00000102703	4.00000035735	14.0000006197281	19.000000455916	18.0000007579652	12.0000004485578	7.0000004639875	41.000001251932	12.0000003034244	11.0000002738625	20.0000007723822	7.0000005363379	9.000000252937	7.0000004100221	10.000000392375	8.0000002169843	16.0000002432822	8.000000116743	22.0000012733284	10.0000009387866	3.000000083989	9.000001372012	10.0000001685116	21.0000005816353	0	8.0000005476907	10.0000001881614	5.0000003285973	3.0000001115855	10.0000002494318	3.000000134982	4.000000077637	10.0000008830878	10.000000494962	21.0000004796088	7.0000005805082	12.0000001083293
ENSMUSG00000005952	0	0	0	0	0	0	1	0	0	0	0	2	0	0	0	0	1	0	0	0	0	0	0	0	0	0	0	1	0	0	0	0	0	0	0	0	0	1	0
ENSMUSG00000005958	0	0	0	0	0	0	0	0	0	0	0	1.00128	0	0	0	0	0	0	1.04509	1.00067	0	0	0	0	0	0	0	0	0	0	1.00079	0	0	0	0	0	0	0	1.00089
ENSMUSG00000005968	24.5974163748664	14.9999993	5.999996	11.000002	12.97642	19.999992806	11.999992	9	11.786651	13.999999133231	19.45514	23.000000159834	16.000004	7	14.000003	14.999996	19	19	27.999999	15.6672719	6	9	11	6	15.16107	9.19528	0	9.999996	17.943976	9	9	21.000002802155	17	20.47199	10.999995757382	14.692316614771	22.999996	14	16.000005
ENSMUSG00000005973	157.00003	145.00003	160.999960226054	162.999950058573	188.99996	241.99998	122.99999	155	144.00001	225	155.99999	245	159.99994	134.00001	254	189.99998	221.00001	160.0000258415	260	196.00003	228.99998	141	117.99994	147.99998	210	186.99998	6	161.99992	186.99998	210	174.99997	200	150.00005	209.00003	156.99993	190.99999	250	154.99999	238.99998
ENSMUSG00000005980	5	2	0	9	0	1	5	0	2	3	1	3	0	0	5	2.999997	3	1	3	2.999995	3	0	3	1	2	1	0	9.000004	2	0	4	4.000002	0	3	3	5.000005	5.000001	4	1
ENSMUSG00000005981	581	449.99951	464.99981	542.00053	529.999158	540.999179	580.00049	415.0002707	589.999014	754.0001918324	795.99975	952.00035	651.00000003075	334	705.000030589592	479.000564831004	549.000608	503	666	444.99991	407.00046	448.99968	433.00048	367.99998	624.999093	720.99959	9.000008	610.9995	560	564.00029	432.999509	667.00042	411.9996	528.99975	553.99978	700.999827	897.9999004	418.99968	732
ENSMUSG00000005982	226.36716314264	146.512872771261	155.436907141586	187.632240323193	208.65775026317	244.383527089356	139.210653321824	89.1756273640539	153.592109182308	230.034683209798	240.341742305368	242.778750081789	129.847882869555	121.459054749747	257.119685212052	251.903190490923	289.307230370312	170.571170320152	305.072629197459	201.624350077642	186.026570178735	124.60343009023	115.994620345125	106.123020372825	227.904419127401	226.487860594689	0	178.047173081619	187.81978	223.797701135251	150.015847256739	229.87141014418	148.105323888965	290.104190048544	226.426611507475	207.16194504971	242.138220118393	103.789242250686	293.353920051532
ENSMUSG00000005983	18.79091878353	13.47558	29.896816	24.468987	9.57081	25.256387	10.373343	24.578584	35.8773976	22.046059	27.81262	30.915274122	33.449372	16.34877	33.819886	34.1002	21.949367	25.743845	30.42181	27.5763425	16.40097	9.03425	23.449878	16.273892	30.185538	19.250878	2	24.468679	29.0559374522	27.752693	28.31626	22.5173825	17.042616	41.1207285	19.34673	24.0625145	41.091204	17.21018	17.881284
ENSMUSG00000005986	13.9999999	13.0000023	7.9999976	10.999987	12.0000012	25.9999995	10.9999935	6.0000031	12.999997	21.9999963	30.9999858	29.9999981	13.0000042	4.0000003	12.0000002	6.999999	25.0000006	17.0000135	15.999997	21.9999862	14.000003	6.9999927	9.999994406055	10.9999921	14.0000085	20.0000052	1	9.0000001	16.0000037	12.0000077	10.9999977	12.0000026	10.999998	8.999996	12.0000016	36.0000194	33.0000089	7.9999994	23.0000057
ENSMUSG00000005994	0	0	0	0	0	0	0	0	0	0	0	0	0	0	0	0	0	0	0	0	0	0	0	0	0	0	0	0	0	0	0	0	0	0	0	0	0	0	0
ENSMUSG00000006005	1478.35827846798	1211.29053141413	1226.37692371531	1612.25559	1546.8740255	1708.234278	1334.6851250748	1262.54532037368	1391.08376543768	1522.469359417	1347.87600405644	1869.18133543932	1591.446761548	1091.46917436548	1983.576193516	1559.41292578743	1652.738196	1309.02363920054	2023.10559485963	1333.283262	1381.334531	1243.0909646387	1011.08148333683	1038.73920871497	1942.50282384363	1350.23410764429	41.75913339	1572.29910793681	1481.21389702192	1614.20096002685	1355.49533603255	1739.47639726	1115.25539001284	1195.69137475959	1031.49807601087	1256.53068611224	1969.4754059562	1357.32253109109	1763.56158632
ENSMUSG00000006007	0	0	0	0	0	0	0	0	0	0	0	0	0	0	0	0	0	0	0	0	0	0	0	0	0	0	0	0	0	0	0	0	0	0	0	0	0	1.000000429	0
ENSMUSG00000006010	302.9999368542	269.999984698739	290.006565085943	303.906624419087	378.99995887	351.301017433838	343.0486763	345.00006341569	351.5944197928	400.99991079742	353.999845910718	428.00003714	346.565678349475	206.9734360753	475.710792507733	363.505037	313.65036555	319.999983762028	504.093568577674	340.005863197667	298.99997359978	289.000200813513	326.000034280928	242.000083600325	415.66834614	344.877098108097	6.000001	334.000016985381	310.999960215502	369.199585648406	320.999973072024	446.91842859736	292.00001224	297.0001786442	249.000049532889	320.0012853	518.000079534876	342.999704712232	423.979023356334
ENSMUSG00000006014	10.64166	11.7095	13.616456	16.83782	31.12587	10.46571	8.26659	13.45562	8.3212	11.5297	12.12353	18.81894	13.98783	9.5572	12.71217	23.08276	9.61092	14.97762	11.80201	15.71066	16.66508	13.90858	13.91937	5.26153	16.82836	16.888806	5.24083	13.70145	15.78674	14.59918	12.50458	11.60564	9.74441	7.30917	8.50183597	8.46791	21.52394	13.67794	9.4599
ENSMUSG00000006019	32.0000040235746	26	35	19	40.99999	40	42.9999770109378	20	29.99999	53.9999999	61.0000328641	57.999993	25.000004	13.999996	44.0000000110522	47.999995	57.0000467515	19	48.000018	37.00003	25	25.0000000100604	29.9999900147951	30.0000010195856	38.999985	44.99999	1	41	39.999996	25	21.0000000116692	24.999996	24	41.000001	36.9999991	56.999955	42.999962	21	47
ENSMUSG00000006021	78.999947	63.999957	81.999967	68.00001	91.999991	91.0000184619	51.9999437	60.000031	82.9999907227	114.000106	97.000055	127.999967	105.99998	57.000025	118.99998	90	118.999924	66.00002	120.9999233	91.00001	67.000129752845	69.000017	64.9999414	59.000035	106.999938	102.000036	2	87.99999	90	82.99996	78.00004	99.99999	56.000011	86.00005	93.999989	122.999923	140.999956	34.999983	126.000048
ENSMUSG00000006024	1274.00034	1030.99936	1001.00007	1248.99999004192	1246.99988	1363.0013	1090.9998015283	1022.9992	1411.0005	1618.999568	1564.99928	1983.00052	1254.00004	946.000089	1874.99957	1613.99994	1684.99875	1160.0011129873	1812.99867	1293.99986	1237.99962	1027.99945	956.9993	838.001016	1656.9993436831	1511.00036	20	1376.00007	1302.00041	1465.00079	1132.99942	1543.00008	961.99955	1377.00018	1007.999523	1273.00017	1945.99938	855.00104	1766.99962
ENSMUSG00000006050	1423.2447	1351.1464	1284.4254	1295.4169	1635.82001	1694.8969	1698.34806	1573.9299	1676.41034	2378.0343	1643.23736	2204.84614	2004.9995	1024.5293	2058.2784	1726.5221	1977.28274	1488.5505	2301.12364	1750.54585	1600.94368	1351.28883	1458.73887	1139.23373	1927.9273	1870.36862	23	1617.5783	1499.2725	1676.1768	1488.9471	1689.8974	1125.6966	1295.94483	1433.5963	1490.9626	2408.6707	1434.89481	1979.9703
ENSMUSG00000006056	0	0	0	1	0	0	0	0	0	0	0	0	0	0	0	0	0	0	0	0	0	0	0	0	0	0	0	0	0	1	0	0	0	0	0	0	0	0	0
ENSMUSG00000006057	1542.8209	1208.7062	1281.59	1571.1619	1653.3233	1642.9307	1216.4583	1403.2998	1610.2315	1635.9854	1877.2026	1995.9957	1520.6357	1446.7727	2293.2296	1818.9481	1861.4817	1532.6782	2461.3807	1537.2318	1571.468	1201.5777	1015.9664	1029.5696	2279.3263	1430.5712	51.47127284	1983.6218	1724.3559	2139.6566	1273.0349	2011.8976	1355.9363	1647.8496	1211.9972	1215.3294	2124.7605	1488.2193	1966.7026
ENSMUSG00000006058	448.47594	377.14772664	352.099327	484.5829611972	505.75554	325.45665654332	447.92567783116	382.535587	441.197281	528.36001	447.828561	548.3647582	353.41638	285.8958084	461.47078001067	385.8541298326	444.59717	514.48287	612.21357	375.748527	386.91381	272.126760180476	295.22268	263.43497	603.714437	441.84785	58.93394	590.77854	443.2010382	455.92941	380.75951	497.5902518735	348.91689	496.21324	337.274809	481.325707	646.05842	469.24318003425	612.597129
ENSMUSG00000006095	576.29516	412.6972	465.69607	632.31010130733	595.5376	600.23615	435.072300499525	460.85487	599.7097611	567.228000037218	585.50400791	671.61923141	573.97943	484.2751	847.6078	817.31677	681.2176734911	519.73249	972.15126	617.192016	558.53916	503.188005	411.954602	382.13782	797.516675	496.3353	10.564418	624.53182	597.12328	779.87605	512.729600150819	759.2452	510.763569346108	599.789764777	428.7571	505.0262	840.9778	469.4398	737.4472
ENSMUSG00000006127	316.9999300086	262.99991	238.000055	264.999958537	328.999881	347.999821	272.000077617	225.99995	251.0000599	463.0003086114	342.000009	475.000549417803	290.99988764038	276.99996	395.00005	349.000040134681	455.000307432	220.9999633332	370	305.9999786454	292.999947	276.00006	189.9998349864	167.000049	345.9999811157	381.999588211	4	331.000012	305.000027070543	316.0000835	289.99983205	289.99994379	210.999956	335.999986	297.0000700479	326.0000776159	430.0002092	218.999964	366.000103135
ENSMUSG00000006134	75	44	51	66	49	57	38	42	54	52	82	100	33	43	83	84	86	48	66	49	48	35	34	22	58	61	0	60	55	60	39	54	46	65	39	77	97	24	82
ENSMUSG00000006143	1	0	0.99999992945	0	0	0	0	0	0	0	0	0	0.9999998504	0	0	1.9999993752	0	0	1	3.00000001776	1.9999999079	0.9999995041	0	0	0	0	0	1.000000248	1	0	1.0000003087	0	0.9999998681	0	0.9999996451	0	0	0.99999960671	0
ENSMUSG00000006154	9	10.999996	11.999987	6.999998	13.00000056405	0	2	3.999996	5.999998	3	5	12	5.999996	4.000001	7.000003	5	4	0	12.999997	6.999999	5	4	2.999999	5	10.999996	3	2	2.999998	5.000004	14.999996	2	9	4.000003	9	5.999998	2	4.999998	3	3
ENSMUSG00000006169	405.00001	381.00005	407.00008	437.99962279928	423.00006	483.99969756122	408.00005	315.0000159608	405.00023812972	510	443.99995	589.00008	447.99954	281.0000384573	490.99951	451.00002	588.99951	448.000534332315	635.00100465823	418.00003	402.999952	342.00003165781	278.0001415754	264.0000406816	493.99986	493.0003514862	21.9999993002	384.0000658	435.00012	535.00049	378.0000670588	505.99969	314.99985	406.00003	395.99993	363.99993	627.99967	324.000054681	595.999592
ENSMUSG00000006179	26.00000435	14.000007	14.999999	11.0000016	11.999997	7	8	4.999994	8.000004	16.999998	24.000001	22.0000004	22	10	20.999997	13.00001	19.999994	8	22.999990230166	8	18.000003	20.000008	11	9.999997	13.000004	14.000005	1	12	7	13.0000112	6	18.9999984	9.0000047	15	14.000005	11.00001	25.000002	6	20.999998
ENSMUSG00000006191	61.368365	56.350363	53.3078037817	57.279394	64.014407	63.391578	69.43997	46.453843	65.59383	67.497516	62.6430403	76.6866833425	66.47852889	42.77523748586	69.99997801	54.999889	70.3344	57.770324	83.48809	47.658778436669	68.273005	34.999973	40.621808	38.7153525725	65.672439	48.000004	3.06723	61.866831	47.32176	63.147717	37.3108735	53.006545	48.000039	37.1313449	78.03006	52.6130255	77.41787	34.131747	65.516207
ENSMUSG00000006200	0	0	0	0	0	0	0	0	0	0	0	0	0	0	0	0	0	0	0	0	0	0	0	0	0	0	0	0	0	0	0	0	0	0	0	0	0	0	0
ENSMUSG00000006204	0	0	0	0	0	0	0	0	0	0	0	0	0	0	0	0	0	0	0	0	0	2	2	0	0	0	0	0	0	0	0	0	0	0	3	1	2	0	0
ENSMUSG00000006205	0	0	0	0	0	0	0	0	0	0	0	0	0	0	0	0	0	0	0	0	0	0	0	0	0	0	0	0	0	0	0	0	0	0	0	0	0	0	0
ENSMUSG00000006215	118.999925	82.999995	132.0000336	97.999975	113.0000213	154.999987	103.9999562	83.999981264699	122.000039	175.000125407884	110.999882	136.999996	94.000027	91.999949	129.99998144188	163.00004	179.999951648	95.000015887748	166.00001	142.000086	100.000009	81.999961	79.0000171	63.00002842157	113.99991	122.00002024	7.999998	106.000042735	112.0000137	119.9999308	104.0000056	128.00003	77.9999619	152.000136762	133.9999398	127.999971	140.99995164	57.000048	154.000021
ENSMUSG00000006216	0	0	0	0	0	0	1	1	1	0	1	0	5	0	0	0	4	0	3	0	0	0	0	1	0	0	1	2	0	1	0	0	0	0	0	0	0	0	0
ENSMUSG00000006218	0	0	0	0	1	0	0	0	0	0	0	0	0	0	0	0	0	0	0	0	0	0	0	0	0	0	0	0	0	0	0	1	0	0	1	0	0	0	0
ENSMUSG00000006219	2.7482750561716	3.0287	0	2.753175	0.6122940196127	2.81373	0.642077	0	14.1991404638572	4.5163631369035	7.9168800703081	3.02713	2.006660035914	1.01664	1.84841	8.4571001512885	1.04362	0.651645	4.01762	0.876497	2.67726	2.0000000159252	1.533263	0	0.619293	6.9111230395996	0.99999977026	5.0235001306647	4.0182400320315	1.49035	0	2.104326	2.0000000410423	2.01242	2.02495	2.0954900701577	1.02756	4.0191800142099	3.04866
ENSMUSG00000006221	0	0	0	1.00234	0	0	3.31871	0	0	2.19886	0	2.64035	1.00116	0	1.00211	0	2.01154	0	0	0	1.01474	0.290274	0.284686	1.00306	0	0	0	3.52226	2.00895	0	0	0	0	0	0	0	0	1.00249	0
ENSMUSG00000006235	11	17	12.000003	2	9.999998	32	23	5	14.999997	25	23	61.99998	24.000003	3	22	6	16	14.999997	14	5	13	12	12	12	15	46.99997	1	13	9	11	13.999997	23	11.999997	13.999997	18	31.0000000674654	21.999997	6.999998	10
ENSMUSG00000006241	0	0	1.0000001	3	1	2	1	0	1	0	4.9999917637	1	2	0	1.99999954	1	0	3	0	0	0	0	1.999999453	3	0	1.000000405	0	1	0	0	0	2	0	1	1	1	0	0	0
ENSMUSG00000006262	75.173992	120.44266	87.137012	100.9871404	148.531849238	85.98002	53.72468	63.63315	92.84496	68.414793	95.649566	129.8352244	53.9842201	84.074404	113.04612	134.88632	110.267284759	59.78628	124.007074	62.5992427	63.97047	51.209144	40.606562	48.4784066	109.87473	60.166069	7.40184	95.75115	79.02961	103.250368	65.86175	80.683316	78.660452	75.21081	54.806833	56.31789	115.031618	68.62312	96.336581
ENSMUSG00000006269	0	0	0	0	0	0	0	1	0	0	1	0	0	0	0	0	0	0	0	0	1	0	1	2	1	0	0	0	0	0	1	0	1	0	1	1	0	0	0
ENSMUSG00000006270	0	0	0	0	0	0	0	0	0	0	0	0	0	0	0	0	0	0	0	0	0	0	0	0	0	0	0	0	0	0	0	0	0	0	0	0	0	0	0
ENSMUSG00000006273	573.08615	358.1534	404.06305	541.056690018985	522.72127	586.06589	488.99982	453.048741	564.01137	530.07634	621.0103	765.0061	535.03557	431.02384	670.03917	642.01363	664.99998	452.00167	712.08989	550.08932	462.06216	484.00001	402.09144	353.03505	644.02793	526.9993	4	641.02135	507.00209	558.03579	408.01433	652.02619	432.99964	572.026898	435.00017	530.19438	864.02512	388.99962	626.01131
ENSMUSG00000006276	197.7938883	124.83752411	143.5647624	142.01639	190.10934746578	138.89749	175.096726	108.748927	161.98803	232.374390623359	169.5760053238	292.16828	148.04786	106.53176	200.76667	165.55074	191.58964	150.95053116	202.2060679798	131.0711021	137.337452	119.002143	126.577990897762	91.20139	259.05836	188.18292	6.22953	148.43315	144.12702933	149.022117	119.51339	171.243624563	91.017324	201.613822	151.2980284	162.31241	225.46114	92.851997	237.95459
ENSMUSG00000006281	146.999991	88.000077	111.99994	132.999989	122.000119	119.999972	109.000015	88.000035	84.000115	147.999957	137.999925	167.999958	133.999971	61.999983	160.000005	142.999929	126.0001069	99.999893	180.00000545713	141.9999829	104.999968	66.999989	112.000046	60.99998	137.00003	104.9999818835	4	146.999936	108.9999588	74.000129	94.0000257686	112.000042	69.000089	123.999884	109.000051	136.9999471	169.0000361	84.000011	164.9999906
ENSMUSG00000006288	302.213460022977	262.0177012	218.60724	254.537772	283.69264	284.42625497	252.359980010036	251.027495	296.573267054703	339.637900079455	324.533746	416.631386493	322.240889	213.203759	459.572066037	329.99349	358.57514	284.602371	440.57721	284.00073	268.940006	236.145022601456	260.16428	174.891240872384	343.66103563	316.98371	5	360.165290154668	292.424754	361.430736	277.57972	353.45523	220.63526	288.242696811	259.5021437887	297.67144009404	390.07216384347	195.865538	394.161178
ENSMUSG00000006289	206.115594	181.75041	176.422426	215.78497032012	291.472844220206	266.30994	241.49593051	288.26749	249.590190144942	366.668287	284.61195905	389.94116039	311.2083	168.269796	339.126020835	230.716076	276.37086129393	268.436773	349.092507	238.459174893436	258.643730076718	238.23108179	194.62882704414	174.467266	299.362366227549	339.756826	6.337343	286.995477294	244.37317824424	309.1907814	155.003371566	295.236387	189.329207	272.721442695939	225.83174	244.16398991	356.03744	223.01987592324	299.68537861613
ENSMUSG00000006299	553.999335	509.000621404374	493.000241420939	406.9999754107	495.000738	657.00108849	570.000118024861	422	620.000010031153	860.000293571186	777.999738222	941.000075311	661.00008707156	389.99997402124	792.999287205	647.00122	774.000075782	575.00054	748.00076935423	601.000820545	484.00033	410.0000621906	485.00047131733	322.000018120018	669.00068	863.0006	18	581.00111484	491.0010664	537.99983	495.0000876174	636.9998765404	440.999952730693	692.0001751	565.00025	690.00165422543	900.99929556	370.999960126693	808.00069304
ENSMUSG00000006301	143.162825	145.0783903	152.39517	170.61206	173.6714049	183.013226	84.596201	105.57145	116.655613	192.043673	185.073830983	220.022974	119.9328058	116.905979	161.721291	141.847566	206.1382788	111.1007307	198.855415	118.209001	128.870712	113.219062	85.829865	71.302538	155.68182	120.381457	60.46573	168.515395	162.3161303306	119.907361	114.709213	127.736487	125.68443	140.69569	125.998159	148.741351	142.468902	111.1771995	166.984904
ENSMUSG00000006304	4668.9988	4350.9956	4409.9982	4561.9889	5427.0072	5786.0036	5911.9997	4805.9973	5241.0089	6997.9896	5546.0084	7604.9971	6292.99837	3456.0002	7080.9943	6069.0075	6335.99331	5616.007	7386.0007	5715.00397	5509.9941	4471.0121	4568.99694	3723.9991	6560.9942	6679.9942	128	5615.99151	5218.9989	5316.999	4711.9979	5900.006	3714.9991	5142.9958	4899.9976	5436.00164	8178.006	4128.9978	7203.008
ENSMUSG00000006307	78.000022	78.999961	85.00004	95.000025	97.99992	97.000079	38.999991	53.999966	85.999976	86.000045	85.00001	130.00003	88.999948	81.999882	121.99995	77.000044	104.999999	44.99999	134	64.999984	57.0000824	65.999937	40.000013	39.999972	117.99996	49.00003	14.000003	66.000105	94.000143	78.999981	61.000016	97.000009	66.00005	84.000035	86.999962	84.000021	132.000066	56.00005	114.000006
ENSMUSG00000006310	863.0002	545.00048	577.00045	514.00027	701.9996	582.99917	243.99999	253	605.0002	527.99947	1048.99945	907.99928	404.0001	678.00049	890.9998	834.001	1006.0008	391	812.9995	544.9993	358	504.9994	285.00003107772	302.00005	869.9988	449.9994	12	817.0005	586.999	640	431.99953	617.00118	531.99938	804.99925	586.000423	647.999781	777.9991	273.00004	739.99985
ENSMUSG00000006311	0	1	1	0	0	0	1	0	0	1	0	0	0	0	0	0	1	0	0	0	1	1	0	0	0	0	0	0	0	0	0	1	0	0	0	0	1	1	0
ENSMUSG00000006313	6	3	2	9	10	5	7	4	15	7	16	13	5	11	12	24	9	5	15	9	3	7	11	8	8	5	0	16	4	12	4	7	18	12	8	13	20	5	8
ENSMUSG00000006315	588.00019868	506.99986982127	478.00019	638.00020107649	606.000498492734	776.00044	719.00042393382	628.0004846	649.999256	849.0000085	681.00035	812.00039034	791.000111	422.00002	855.99975	705.999824	755.000607963	743.000162070067	909.0004398	615.00005	699.999194063882	509.000183411	488.999826	455.0000107583	860.99944804	891.000481319879	6	684.00121	685.000346718	773.999928	608.9999617967	697.99945	418.999950440034	641	575.99964	677.99972	854.000770920935	612.00005172	805.000244
ENSMUSG00000006333	5589.00493	4892.53341	5898.56839	6143.260189	6516.50533292	7186.15481	6767.00935	6859.49584589	6358.99972	8094.43744	6856.00352	7586.99706	6540.006	4921.000012	8380.862295	7124.27494	7835.07288	6487.97002	9597.00966	6490.00807	6599.99695	5196.00411	4747.48524	5058.00856	8959.96477	7869.77855	235.89985	6849.956992	6873.61943	6786.08599	5217.99818	7383.224212	4584.9986971135	6205.9941	6575.99543	7030.26826	8461.68236	5533.00948	7540.33067
ENSMUSG00000006335	93.0000088206665	80.000039	78.999976	72.000044	78.0000617368066	97.00002	50.0000492	90.999961	90.000052	86.000023	100.000048	105.99994857984	93.0000685213	69.000099	123.99997	107.999962950962	122.000005482298	74.99984592054	144.999890261946	92.999953312799	88.000012669	74.000044	53.0000572675259	69.999996	131.999918	93.000018238609	2	103.99999295	71.99993	108.99994213203	64.9999609	135.9999005	75.999985809	99.000017	76.00003	81.99999	127.00000435644	70.99998474036	108.999998
ENSMUSG00000006342	0	0	1	1	0	2	0	2	0	0	1	0	0	1	1	4	0	0	3	0	1	0	1	0	0	2	0	0	0	0	0	2	0	1	2	2	0	0	1
ENSMUSG00000006344	0	0	2	2	1	1	6.999996	6.000001	5	2	1	10	1	2	12	2	6	1	2	2	1	3	5.999996	5	7.999996	3	0	3	5.999996	2	3	1	0	3	3.999998	6.000004	5.000003	1	4
ENSMUSG00000006345	4	10	1	2	3.99999810239	3.999999538	2.000000244	2.999999706	3	6	7	6.99999155434	3	0	10	4.9999996207	8.00000108545	1.999999644	12.00000399294	5	8.000001557	2	5.000002308	2.999999504	4	6.99999780776	0	2	4.00000027047	4	7	4	6	6.999999912544	5.999997444	12.99999	11	8.99999940633	13.000002143641
ENSMUSG00000006356	55.99997	42	54.999991362089	88.999953	49	78.999911	60.999973	61.999971	88.999993	90.999993	74.999940295	72.99998	97.00006	51.00005	80.00005	50.000022	79.000051	51.000028	54.000007	54.999944	48.999892	54.00004288388	36	70.9999894	78.0000400201052	94.999994	0	94.9999974	59.0000981	58.000043	53	62.999993	67.0000185	49	58.99997	62.00001	67.0000373792	52.999996	69.0000559
ENSMUSG00000006360	1766.00014	1634.0006244	1796.99886	2045.74824	2460.511519	2337.40602200766	1624.9999	1877.99982	1873.999683	2221.99951	2042.999726	2242.0005515	1932.13415	1807.99971	3324.28946	3211.000498	2953.00023001641	2126.0003	3577.00121	2622.00051	2301.000965	1936.99887	1471.81356101873	1616.00076	2766.00012	2174.99915	79.00008	2205.00028	2012.00146	2567.999928	2058.00039	2813.9322602088	1811.99983	2774.00545	1845.99996	1967.250188	2852.800894	1855.5893	2485.00007
ENSMUSG00000006362	34.000003	12	34.00000736617	31.00000072019	17.000003	24.000007	8.999999	22.000001	9	8	17.999999	11.000007	4	12.000005	5	4	5.000002	1	18	3	3.000002	7	2.999999	13	30	8	1	32.000001	21.999996	10	3	7	8	4.999999	7	9.000007	8	9.000002	14
ENSMUSG00000006369	30	28	17	31	37.999998	33.99999	23	16	27.00001	36.999991	34	25.999997	17	33.999996	34.999999	47.99999	48.00003	18.999997	39.00001	51.999962	20	20	22	18	20.999997	34	0	19	23	32	29	29	28	31	26	28.999998	40.999996	14.999997	39
ENSMUSG00000006373	454	247	338	461	467	391	245	319	317	342	474	705	348	305	583	560	433	329	555	373	322	328	256	254	558	315	2	467	422	483	338	603	322	453	293	318	451	299	407
ENSMUSG00000006378	206.9709	156.6298	246.9999	167.8971	178.0895	148.5061	217.0486	130.0514	213.1969	290.223	319.8633	364.2449	244.8831	149.658	263.3342	228.3805	247.9808	167.4761	275.2203	164.7617	153.2101	155.821	116.5727	140.1426	303.5372	235.1707	10	202.0914	191.0322	211.697	156.694	225.3909	169.4417	280.7755	232.4894	255.3386	326.5073	128.9918	300.5497
ENSMUSG00000006386	0	0	0	0	0	0	0	0	0	0	0	0	0	0	0	0	0	0	0	0	0	0	0	0	0	0	0	0	0	0	0	0	0	0	0	0	0	0	0
ENSMUSG00000006389	0	0	1	0	1	1	0	0	0	0	2	24	0	0	0.9999997	3.9999999	0	0	0	0	0	0	0	0	0	0	0	0	0	0	1	0	0	0	0	0	1	0	0
ENSMUSG00000006390	866.00005	583.99986	557.00003	835.99976	966.00011	757.00005	418.00006	472.99991	682.999965	679.000149367	1015.99997	998.0002	571.00018	665.99995	1307.00055190038	1206.99955	1176.000320764	686.999900996192	1229.00112028119	828.99985	781.00007	578.00028	450.9999	396.999953	973.999958223	619.99998	12	842.000343132	758.00008012	993.99965	699.00005	1054.99993	756.9997471	1097.9988831	579.99996	687.000136	1017.9998495	496.0000135624	954.0001393866
ENSMUSG00000006392	338.99995	342.0000058	299.000015712593	378.999938	376.999909	417.00009	318.000061	333.99994723744	397	380.99995	442.00025	463.00011	403.00008	312.9999083979	549.00047	442.000098	458.99994	365.99999457011	621.99948	403.00002684	426.000030652	369.999981849979	233.9998816	251.000122	546.99997	374.00006585	7.000004	389.99984765	363.99991	503.000117	336.00013	481.0001676	319.000009429	399.99997	259.00001	303.9999459	465.000177218518	339.999993281	490.00040679
ENSMUSG00000006395	15	19	25	24.99999	28	19	48.00001	19	25	42.99995	23	38.9999900994736	33	10	34	12	23	25	28	20	21	9	27	18	39.0000000399249	35	1	15	15	17	25	20	4	16	28	31	33	9	26
ENSMUSG00000006398	1077.86066	647.999799307	828.999298	1136.99997	1116	1164.999884	1110.000153	1058.838965	978.00017	1409.61747	1161.99945	1292.99994	1073.82066	709.820413	1115.999858	972.000018	956.781866	845.00052	1141.8423	835.99943	973.999854	861.00064	746.0003	733.99997058	1585.00018	1226.0001	2	1400.78894	1239.99919	1121.999795	796.00001	1167.78051	755.9985531688	943.9989	881.43153	970.99913	1459.84152	693.999802	1363.81281
ENSMUSG00000006403	0	1.00169	0	3.00478	2.00247	0	1.00231	0	0	0	1.00142	0	0	0	1.05036	0	1.03582	2.002678	0	0	0	0	0	1.00157	0	0	0	3.03733	0	0	0	1.00107	0	1.00108	2.00709	2.00432	7.01161	0	2.00428
ENSMUSG00000006411	4.01768823878	0	1.00265117148	2.00494241124	0	1.0019600613455	0	0	0	2.003042272428	1.008220307123	1.00190047774	1.0015521787	0	0	2.02092	3.052810368716	1.001080928128	1.002960485209	1.000720071829	2.00245	0	0	0	0	0	1.0015	2.027432760361	1.001890189414	2.0040721396671	0	5.07568457906	0	4.010790914565	3.00602618713	2.00620106796	1.003030828387	2.00483417607	4.004420655976
ENSMUSG00000006412	233.695338	257.361209	241.82496	240.97021	223.39554	260.771852	284.08632	259.25115	287.93583	333.20881	330.61024	413.588	292.46653	189.12802	392.71672	272.00358	304.37977	286.92778	378.9398	257.99982	240.65759	232.88315	212.74337	218.78897	345.46613	398.73029	13.80995	300.76911	246.00003	323.8789	224.29243	333.929	219.99996	250.85591	233.73629	257.8402	414.9037	217.8642016	385.0313
ENSMUSG00000006418	745.9996	619.9996	660.0006	713.9996	721.0001	784.9989	676.0004	577.0003	659.9992	1050.9996	804.99931	1151.99976	740.0002	602.00001	1049.99941	1059.00121	1145.99971	701.9992	1096.99929	900.0002	759.9989	569.0001	673.99976	584.0001	1003.99971	995.9999	12	801.0007	778.0004	711.99991	684.9994	787.99991	523.0002	927.0001	867.9994	929.9997	1160.0003	392	1021.9996
ENSMUSG00000006423	259.121704	178.79508	203.339379	274.90532	276.80864	253.445769	177.264031	160.584097	169.09967	189.882168	216.11089	273.03677	196.618232	202.03388	332.60285	329.81302	364.10672	151.91401	356.23512	279.19996	233.96552	201.34258	162.96342	148.7382185	337.96698	209.04789	12.01005	281.7425	248.26021	262.40806	186.50527	315.11304	186.34384	254.53111	217.316865	209.49333	283.96138	134.88578	252.00462
ENSMUSG00000006435	2	2	1	0	3	0	4	0	0	1	0	3	2	1	1	0	2	1	6	1	1	0	7	2	4	5	0	2	1	0	0	2	0	0	2	3	2	3	1
ENSMUSG00000006442	808.99966	641.000597020113	686.99957	805.99905455916	755.99995	728.9388	678.8804944965	512.0005634	987	818.0000153807	1412.98971	1522.97804488919	738.981217984	756.99985045795	1266.99913	695.99968	930.00036	874.999349877335	1192.0001	580.0004	719.999797111508	744	511.99965	534.999700296801	1178.98045	1063.99977	7	1019.99987004008	929.000589278	1248.99952	644.00043	1245.99989021673	945.00066	1086.999672	708.0000596	912.00008	1296.00060210037	695	1299.99992441454
ENSMUSG00000006445	28.2189542449	14.34446	9.007166	19.20643	15.65484	26.72497	12.49148	8.68838	10	16.477899	16.4716	18.33365	19.3242	4.497496	20.36191	18.799728	19.08782	9.18164	20.783039	17.070261	29.16206	8	18.098093	9.00989	27.65693	12	1.985038	22.13234	8.35955	12.79272	16.999995	11.22949	5	13.77342	10.70576	23.37422	21.44603	10.65311	16.402196
ENSMUSG00000006456	100.6695	80.86676	96.26555	77.077	63.1902	102.8146	63.05194	37.414873	63.5792	134.36536	157.864	198.64009	63.1564	81.43595	141.21072	112.97612	116.99506	59.86619	81.2598	73.30951	79.1834	74.7521	49.74327	43.8347	120.79521	99.45524	6	107.0318	80.64886	98.10206	75.0383	92.56244	61.18323	175.23126	131.3266	148.63593	118.10692	46.03103	121.16653
ENSMUSG00000006457	1	1	0	3.000003	0	0	0	0	3.000003	1	8	3	0	2	4	0	6.999999	3	4	0	3	0	0	1	2	1	0	2	1	1	6.000003	1	0	3.000003	1	1	1	0	1
ENSMUSG00000006463	56.914510479321	83.4212822695134	73.1208061900405	58.8374199157252	50.6614850860026	41.0303532393252	41.866977918814	31.8887200343126	65.0502505175674	72.0771800125007	96.5783761910373	111.96626154303	51.052854993663	48.086771529356	81.9088400885	102.019856579946	73.07739602914	42.02252964365	70.045019897174	64.1140404638022	69.0149278000127	41.055424823	49.0419683018387	44.0515047057298	85.073540848744	55.04041676212	1.00000025165	70.6109962206822	31.0097612954266	68.0157090537272	39.042323326593	54.05802075286	44.9116203043	64.03772156181	67.0001747293952	76.092629376345	102.868863304257	33.0034666316	110.061131369074
ENSMUSG00000006464	1.20886	3.27848	1.2239	2.09379	3.10156	1.02739	0	3.59376	7.17462	3.22916	5.08322	7.113	2.09918	0	1.0278	6.22257	4.28452	3.06824	3.11419	1.02264	1.06182	0	4.04644	2.09887	0	3.41264	0	1.1287	7.22052	1.22372	2.0927	4.30345	4.6389	2.06541	1.06187	2.08969	1.09235	0	9.1137
ENSMUSG00000006469	0	0	0	0	0	0	0	0	0	0	0	0	0	0	0	0	0	0	0	0	0	0	0	0	1	0	0	0	0	0	0	0	0	0	1	0	0	0	0
ENSMUSG00000006471	40.6951638082	39.810885	31.3964398	56.371024113166	55.666701	30.14462	43.378104265105	18.774272	51.68202188	48.91409	62.337167	69.713411	19.038851780279	43.509078	42.848295	69.1961062	74.078801	29.1928550308	56.8583511	21.7018813436	40.5481828	30.5119158609	34.4558632	13.8835691	21.296667	35.043805325629	1	47.04534618058	30.74243124096	44.62123277287	48.91865052429	39.21648224816	40.461451	87.05101979	46.948278	74.60396	53.1624	8.6358815318	45.359224
ENSMUSG00000006476	37	24.00000464	21.999996	14	25.00000280132	35.999996	27.9999967267312	14.999998	26.99999899447	56.0000432699	45.999947570452	49.9999265258935	28.999992540717	15.000006	32.9999963	33.00000790853	45.0000015	14.999993	47.99999899585	28.99999867	22.9999943474	10.999996	18.000003	10.999999	45.99999570861	40.00000174735	1	37.0000028	23.00000485018	41.999981870498	16.000003	29.000002	13.999998	67.0001154016985	31.9999936	42.99999294092	32.999999	18	38.9999980150333
ENSMUSG00000006488	0	0	0	0	0	0	0	0	0	0	0	0	0	0	0	0	1	0	0	0	0	0	0	0	0	0	0	0	0	0	0	0	1	0	0	0	0	0	0
ENSMUSG00000006490	1	0	0	0	0	0	0	0	0	0	0	0	0	0	0	0	0	0	0	0	0	0	0	0	0	0	0	0	0	0	0	0	0	0	0	0	0	0	0
ENSMUSG00000006494	614.999818	574.999733	526.9578491	510.999882	590.01837	718.999331	996.02363	565.01104	830.00001	1347.999044	774.013504	1275.000744	993.015439	351.00683513	883.008804	464.7318972	834.04387	746.000192	819.794638	634.999728	717.00079	455.000036831	823.00052	553.000109	868.999365	1255.925753	7	646.000248	638.816049	675.999109	674.841878	700.00050154	410.023526	532.99995	850.58161	927.6899477	1190.022894	559.99993704	960.7463
ENSMUSG00000006498	984.841967	699.82668	855.926662	761.894874	819.73621	819.90555	664.96649	531.917678219854	844.970085	1069.930692	1315.66613	1537.67414	742.92839	767.9839734	1275.82021	1062.929	1194.965387	739.919112	1170.72747	752.9867	669.96095	627.9147242	531.899051	530.8419881	1136.930444	1016.9798985592	12	1005.536865	782.672486	1032.7988	748.90251	1047.76139103911	717.95928294843	1268.6314677	887.83138119006	1083.9270019	1374.82691	470.7845142565	1198.8508
ENSMUSG00000006517	304	196	241	234	257	226	178	148	240	297	372	397	258	246	461.99958	398.00038	419	216	388	275	244	219.99995	187	158	359	313	1	268	248	284	215	311	233	348	297	378	431	126	405
ENSMUSG00000006519	2004.63936	1691.75549	1772.11459	2155.1128	2458.89675	2360.01518	1513.96121	1782.77794	1820.22489	2019.53495	2057.05858	2219.38912	1927.8091	1610.91028	3154.6539	2965.14582	2973.70632	1947.29925	3712.9642	2302.98666	2275.7579	1797.55537	1342.31217	1492.30511	2877.57491	1873.2849	18.446674	2433.0944	2170.9616	2533.1253	2024.8004	2663.15776	1556.75402	2040.09745	1752.21078	1808.71185	2826.2332	1758.6196	2624.344
ENSMUSG00000006522	0	0	0	0	1	0	0	0	0	0	0	0	0	0	0	0	0	0	0	0	2	0	0	0	0	0	0	0	0	0	0	0	0	0	0	0	0	0	0
ENSMUSG00000006526	72.0000200291255	45.99996	93.999924	72.9999160388934	79.9999550540755	75.000019	83.9999865681134	56.999952013736	79.0000660666999	102.000053088188	100.999950013946	113.999894	67.99992	54.9999600391028	62.999877765	81.0000346181489	106.999935378328	59.0000474	105.99994841	70.000029	67.000016036352	59.9999500118128	51.9999870501936	54.7136248299284	132.99992	93.0000100245899	0.99999956378	98.00011801291	68.9999750133788	82.0000371034867	47.9999990336996	100.99992	58.99994	83.000086	101.999899590983	101.000084822455	79.99989195	35.0000020232442	96.00002
ENSMUSG00000006527	89.999956407114	67.9999077847	86.999974	81.00002283	100.999945622	96.000021129913	55.99999202	64.9999625	93.0000700259664	71.0000159	96.0000468448	120.00002	64.99997	82.9999971	100.000030026967	126.999956051552	98.99994906353	68.00000854477	101.0000824729	79.999975297	74.000001	81.9999284	64.0000500522956	64.00003787456	141.99995	84.0000454752238	2.00000026	132.000147587	74.9999835358	84.99996	66.00003	94.9999756	76.0000100111841	101.00001	92.0000507	76.0000079480823	125.000000229622	58.00001291	128.00005
ENSMUSG00000006529	0	0	0	0	0	0	0	0	0	0	0	0	0	0	0	0	0	0	0	0	0	0	0	0	0	0	0	0	0	0	0	0	0	0	1	0	0	0	1
ENSMUSG00000006538	0	0	0	0	0	1	0	0	0	0	0	0	0	0	0	0	0	0	1	0	0	0	1	0	0	0	0	0	0	0	0	0	0	0	0	1	0	0	0
ENSMUSG00000006542	2.057728	0	0	0	0	0	0	1.059692	0	0	0	1.002156	0	0	1.014694	0	0	0	0	0	0	0	0	0	0	0	1.27596	0	0	0	0	0	0	0	0	0	0	0	0
ENSMUSG00000006546	0	0	0	0	0	0	0	0	0	0	1	0	0	0	0	0	1	1	0	0	0	1	0	0	2	0	0	0	0	0	0	0	0	0	0	0	0	0	0
ENSMUSG00000006567	29	43	25	26	23	40	59	41	43	75	53	87	69	14	53	22	52	43	50	42	41	21	56	25	33	76	0	26	21	39	40	37	43	27	38	48	62	59	70
ENSMUSG00000006570	0	0	0	0	0	0	0	0	0	0	0	0	0	0	0	0	0	0	0	0	0	0	0	0	0	0	0	0	0	0	0	0	0	0	0	0	0	0	0
ENSMUSG00000006574	0	0	0	0	0	0	0	0	0	0	0	0	0	0	0	0	0	0	0	0	1	0	0	0	0	0	0	0	0	0	0	0	0	1	0	0	0	0	1
ENSMUSG00000006575	7	7.000005	6	3	3.999998	12.999997	13.000001113029	16.00000108177	11	9.999992412	9.000001	13.999995197	4.999995851	1	10.000007069	10.999999996	3	7.999996	12.0000009	7.999996	12.99999	6.000004	12.000006066	12.999996342	9.999997	6.99999	0	8.999999339	11.999998844	3	19.00000523148	5.999995849	1	8.9999963	17.000001	9.999998	10.999999	5.999999582	12
ENSMUSG00000006576	0	0	2	2	0	4	0	2	0	0	1	1	2	0	0	0	3	3	2	4	0	0	0	0	2	0	0	0	3.000002	1	1	0	0	0	0	0	0	0	0
ENSMUSG00000006585	123.000038	110.999933	120.99999	117.00001	123.99992	89	138.00002	101.0000363175	150.99989	167	177.00005	204.999965	120.9999136187	93.99995	176.00006	132.00002	155.99999	132.00004	165.00001	89.99995	107.00002	96.99994	97.99993	96.000025	170.00007	170.0000372685	2	140.00004	135.99997	137.99997	109.0000671101	142.99992	97.00002	162.00001	135.00002	161.99997	219.00001	81.99999	187.00001
ENSMUSG00000006586	6.00373	3.00239	1.00059	5.00632	4.01161	6.0035	2.00117	7.003745	5.00302	4.00229	6.0068	6.00402	3.00286	4.00265	4.00388	3.00185	1.00111	0	1.00073	5.00275	5.00623	4.00409	5.00438	0	4.00222	5.00248	10.01079	3.00403	4.00212	3.02219	4.04865	2.00144	5.0035	6.010931	5.00385	6.00461	4.00379	8.029792	3.01074
ENSMUSG00000006587	11	9	5	3	8	5	8	3	6	16	12	17	3	8	5	7	17	3	20	10	7	7	3	3	14	5	0	0	4	7	4	10	3	23	3	15	4	0	2
ENSMUSG00000006589	598.00007	480.00006	564.99994	518.99979	579.00044	601.000239	449.99989074	448.00003	611.9994310938	651.999983	782.99993	850.0001030172	535.99987	519.99951	800.999825636	700.0004	843.999735	580.99935	847.9994055317	561.999440025482	586.00037	493.00026033689	375.0000416	405.99996	797.00096	682.999746954871	6	643.99962	644.00102	739.99946	458.00002	632.00013	505.000137381	669.00032	591.99917	672.00037	806.0004	443.0000209715	816.00045
ENSMUSG00000006599	292.000052	267.9999131381	305.000080049887	336.000002	380.99998	310.00005941	287.999902244205	228.0000912	298.99985965	306.00008376	377.000029888	441.99994	311.0001264	275.00004	477.99972	372.000005025073	445.9998823	310.0000448646	444.00012	306.999910516731	270.9999936985	206.00001176658	218.9999292172	170.99997352	402.00016	279.000044081839	4	309.0000723	282.0001	429.99990777367	301.9999141	465.00008	329.999970018006	426.999926	227.999959	314.00014	441.000020746866	269.99996	389.999815
ENSMUSG00000006611	6.67552	11.59457	16.9197548	22.73776	10.63068	14.24534	8.85416	1.0129	7.55795	10.70011	11.167852	14.18271	10.16279	3.51809	5.32903	13.06421	17.26502158	4.86845	14.717283	2.23827	6.9738	7.47656	15.729155	3.29317	9.712401	11.15661	3.77573	13.40791	12.82414	10.30006	10.0017	6.05894	4.96548	7.25594	6.51169	8.23646	9.85845	9.61364	0.390108
ENSMUSG00000006641	7.000003	34.0000008	16.999992	15.000006	17.000003	11	10.999999	18.689544009491	12	14.999996	17.430465	24.999997468	15.689547	9.999997	33.9999929125861	16.000004	38.000080067	22.000003	25.00000577	23.999992475	5	20.000004	13.999991	19.999998	28.999994	15.999996	0	25.999984	15.000001	26.0000022	9.999996	26.000001	21.999998	20.9999906	13.454694	24.999986811	16.602934	3	20.4145952291
ENSMUSG00000006642	0	0	0	0	0	0	0	0	2	1	0	0	0	0	0	0	0	0	1	0	0	0	1	0	0	0	1	0	0	1	0	0	0	0	0	0	2	0	0
ENSMUSG00000006649	28.95442	20.16927	19.01207	26.72853	25.09689	21.46351	25.69882	20.13358	35.41367	25.83888	38.42737	23.95131	23.59018	18.36625	33.19124	22.565	25.48706	22.64442	29.01398	28.80255	20.26275	14.94211	21.43544	25.76222	42.06271	16.11097	0	18.23577	30.11143	39.62928	26.76631	31.09209	13.90973	27.00811	33.31756	28.03021	20.49281	26.86364	12.98604
ENSMUSG00000006651	27.999998	46.00001	42.999985	18.000004	17.000002	38.000008	35.000048	20.000001	48.0000055	54.999943	42.000002	59.999944	32.0000075	19.999995	47.999947	37.000003	56.00003	38.000001	33.000048	29.000036	39.999977	17.000001	29.000008	21.99999	22.0000026	65.999963	1	18.999997	26.0000075	28.000002	25.000001	46.000013	14.000005	37.000012	61.999992	71.0001	58.00002	12.000002	47.00002
ENSMUSG00000006673	548.04641668	418.7130710003	415.423436604	523.06727	516.782003728	465.299761774	422.4270556	292.580070012514	484.0014667	577.97258416154	580.349076861	783.84776530347	481.116718	359.40095096	723.229725464814	542.089380022385	672.529216	493.295176	613.47220081372	505.16823	415.55391	388.00036144	363.999989	327.201519334	595.698103507746	544.33685828	12	538.702162028123	437.150102037062	578.5693118942	397.166483	681.49911067654	394.514960204978	558.49549385	504.763963885397	495.272344	823.49587	321.936709394174	660.40446065805
ENSMUSG00000006675	19.999997	14.000003	10.042424	14.000003	5.999999	9.000008	13.999999	7.999999	8.999997	38.000004865	14.999996	25	18.999995	9	10.000004	8.193429	9	3	18.000004	10.001136	9.000005	2.999999	4.999999	8.188567	9.000004	26.999997	0	8.000937	8	16.999997	5.999998	10.121302	2	11.999997	22.999996	12.000003	17.0000066	5	21.009783
ENSMUSG00000006676	122.1101793914	119.8943946235	111.32892977873	118.413915218	148.3018873485	127.4739171321	118.276147437	68.2411158534	108.27681466259	146.339736175	157.70469670821	201.040619652	108.710563488	97.8068487924	168.79739851358	109.00682373975	175.44244571226	87.4769516975	182.87867306	107.411824359	107.5987193687	119.577578288	77.2116971067	85.85437834834	173.9725448406	122.700217736	8.44852586	151.837727096	110.40125809266	128.5171852181	103.406301129	131.1292089196	87.862546788	146.731415881	137.787108465	180.4570028093	208.684141564	76.6144509348	212.6851341599
ENSMUSG00000006678	284.939377	200.11002	187.39167	300.32209	210.97445	218.62371	238.14501	208.055661	271.951271	261.78255	293.42537	361.32937	211.58158	193.60662	317.24151	245.824792	263.54675	199.37351	344.96486	173.58764	185.11621	195.135597	161.070954	202.149305	331.51633	239.90812	22.75254	271.95949	256.83478	256.28929	170.00024	266.66308	148.321241	226.67802	166.082146	248.084865	325.96189	214.208434	237.47697
ENSMUSG00000006699	3696.0002	2944.00102	2970.99981	3594.00052	3718.9995	3828.91694	2897.0001	3201.00007	3376.99887	4044.9967	3906.99959	4797.99774	3429.99958	2680.00066	5232.7926	4515.9598	4767.0095	3425.0004	5212.9473	3965.99624	3519.0011	2891.8038	2338.93542	2264.0007	4502.8262	3669.9997	34	3811.00005	3615.00078	4177.00264	2996.00027	4236.92701	2724.95771	4034.96407	3198.00065	3629.99929	5158.9928	2714.95962	4424.8149
ENSMUSG00000006705	136.0996639386	143.1149538197	92.02470449657	127.0001363759	152.14721709347	128.00001949792	113.09270763512	98.9999984823	120.0766100807	175.085391207	222.99989881412	208.2657787339	133.0002112432	126.00000368029	157.04725726078	210.0000215809	164.05190254307	114.999986374444	200.11175426695	159.13569312388	114.00006571747	105.00011240974	98.999886454	60.99994948711	177.00001008438	162.1056773409	3.0000005436	112.00007913528	118.00003181255	168.03527641387	139.03395928466	195.0000096169	122.075560822589	210.0542884807	125.0002063779	158.000484993483	243.00013	69.99999939847	227.236980332733
ENSMUSG00000006711	0	0.0346466	0	0	0.183163	1	0.195322	0	2.00067	0.417869	1.00057	0	0.321527	0	0	2.283319	0	0	0.627517	0	0	0	0	0.791067	2	0	0	0	0	0	0	1	0	0	0.233494	0	0	2.00099	0
ENSMUSG00000006715	443.0007	330.99996	424.00003147714	515.0004387418	520.00092700472	517.9999	490.9995516227	483.999599578467	442.99953	600.99921	523.99928	567.00022	526.000356963	282	582.001058162	461.99984	477.99969	457.00038	733.0001	442.00027	460.00031	422.9998006	330.00004	361.999971	708.99963	549.00035	7	581.99959	508.0002	542.99983	402.00019	515.00049	369.00006293	492.99938	421.999994701	506.99964	638.9996	441.9998	537.00032
ENSMUSG00000006717	144	143	120	155	166	145	161	168	144	211	144	179	155	106	211	165	229	141	199	169	158	115	122	98	222	183	1	185	153	171	126	174	124	129	117	150	185	132	178
ENSMUSG00000006720	11.00000324742	1	1	3.000004	2	2.000002	4	0	1	1	4.0000000666675	10.00000032589	4	5	2	1	8	2	3	1	0	0	4	2	11.999992499347	2.999996	1	1	2	6	0	4.999999	1	0	2	2	1	0	2
ENSMUSG00000006724	0	1	0	0	0	0	1	0	0	0	0	0	0	0	1	0	0	0	0	0	0	0	1	0	0	0	0	0	0	0	0	2	1	0	0	4	0	1	0
ENSMUSG00000006728	1219.56836016312	1064.678413	1041.03971862028	1159.17589645	1287.91176	1339.91352001955	1548.45508025447	1077.08584179	1601.08705016689	1964.30810059862	1936.23625211941	2159.26482	1554.000933	987.73553	1900.671993	1321.41754	1571.84785909537	1347.4209962	1864.088892	1191.050016	1178.514497	1061.9376326248	1023.27108	989.10022977	1832.72974	1872.04365	23.1881981	1488.45661	1403.3579	1591.9952308	1129.18351	1661.675035018	1197.834566027	1578.22348004898	1413.59871184022	1654.389000079	2145.9674942	1046.04387	2014.1461812129
ENSMUSG00000006731	198.70484	191.790049	240.57376182341	124.816078067282	179.295728565	176.208819	199.223801	114.801637	251.1523434	296.978095	441.0107037	480.025731	213.289439015285	184.038807	303.307270058763	248.49056	323.4642982	142.789506	239.736254	219.647080468742	131.054461	156.662523	141.84751101177	135.946236690379	281.86157596164	328.611735039094	10.9197	191.59522	188.1447379	230.983051	204.68796004122	277.13306	164.844244	394.366696129008	264.81695	327.2403	334.32060708	96.155573	391.754896
ENSMUSG00000006732	60.85023	81.30383708	70.33813	103.51217	100.509445	82.64801	91.593495	76.7542	103.711232	100.466404	131.81346	130.8122056209	102.28589	67.52435	116.44227	73.99733	88.855884	66.60765	158.5089584128	55.92064	83.911657421276	78.144383	57.385647	70.8923011	115.082383	121.9868	5.058568	98.57994738249	99.041397	114.71678	86.84442	133.1873581	87.927326	101.33979	64.95537	92.55147	141.605652	92.32867	170.42872
ENSMUSG00000006736	585.08049	428.404985	441.325	509.372043112	481.1473	540.10185	489.629000960666	427.50586	620.75706	602.0955	754.32282	830.86899	599.63557	442.08338	772.86729	622.55404	722.53249	511.17446	801.68378	469.11673	479.93679	386.77664	346.82324	296.35592	691.07154	558.55831	0.465556	550.37018	485.329	638.13396	423.69921	698.96024	440.66966	458.936737287	427.77177	513.999996	803.59495	390.273661	687.77244
ENSMUSG00000006740	1215.30599	919.33465	956.87025	1292.30887	1294.76005	1187.12101	768.54317	1045.97344	984.69442	1086.04992	1208.77176	1445.12794	1024.89275	874.0976	1644.73211	1297.15616	1505.4194	1076.17847	1706.62018	1141.4063	1085.01238	864.79993	809.9779	753.42029	1458.49581	925.09473	26.19925	1099.32695	1095.47716	1456.42023	1012.98076	1413.29012	947.61389	1146.88387	818.99478	915.0191	1736.40101	1007.44718	1482.64784
ENSMUSG00000006763	134.608765	117.12075	109.95647	134.00035	104.533535	135.00009	147.23204	119.983986	149.999979	245.53111	159.48355	211.41389	188.93939	77.99993	202.61335	128.53958	117.49511	134.52545026277	182.10602	137.50174	155.00529	117.0617480051	128.99993	122.00005	210.57269	161.76934	6.999997	157.54344	143.51703	114.6487	139.35585	154.00570127901	95.99996	116.999982	155.602177	165.21602	243.30959	108.289333	178.599589726763
ENSMUSG00000006764	0	0	0	0	0	0	0	0	0	0	0	0	0	0	0	0	0	0	0	0	0	0	0	0	0	0	0	0	0	0	0	0	0	0	0	0	0	0	0
ENSMUSG00000006777	0	0	2	0	0	0	0	0	0	0	1	0	0	0	0	0	0	0	0	1	1	0	0	0	0	0	0	0	0	0	2	0	0	0	0	0	0	0	0
ENSMUSG00000006782	710.74243	509.74055	594	557.55454	530.28555	767.96751	489.67442	498.26594	550.14724	815.80345	681.02708	946.80229	561.11213	574.51219	759.41077	719.76714	910.51806	483.60115	815.42565	739.84806	554.48698	514.21476	453.63775	412.15936	776.33531	769.58827	2	756.8909	673.99956	605.67835	558.49202	670.47921	393.45481	774.59699	623.3739	834.39665	895.62122	329.2326	822.77271
ENSMUSG00000006784	102.8143	33.83995	61.37258	84.3724	41.94551	47.8674	35.93532	76.07697	63.3637	55.22848	38.69837	40.72672	26.839681	44.56151	41.81941	13.91927	34.75133	31.40235	52.9032	37.5132	32.45873	40.85823	13.75101	25.56611	109.72883	28.875516	3.16931	132.1637	54.66677	45.94262	34.65489	39.15824	11.69306	23.44853	42.39683	54.48656	49.00421	53.68806	30.37416
ENSMUSG00000006800	45	49	42	63	37	54.000008	79	79.999969	35.0000012	62	35	56	65	31	57	44	57	32	74	52	53	52	46	46.0000385	74.999991	63.99999	1	58	48	50.000002	46	42	17	23	50	49.999968	80	70	68
ENSMUSG00000006818	508.831	457.8616	433.545	484.888	486.0238	505.624	516.58	485.63	622.486	630.871	704.222	890.938	587.67	407.2817	901.736	597.478	701.202	596.099	714.192	501.462	502.841	480.782	414.5664	300.2096	771.132	707.735	14.87792	609.198	589.386	635.059	464.465	686.878	497.421	600.837	436.07	637.332	920.877	456.553	701.53
ENSMUSG00000006850	32	19	33	32	36	29	40	16	29	47	42	59	38	16	33	28	33	21	36	21	20	19	27	28	25	40	2	38	19	31	28	25	23	30	51	47	50	15	33
ENSMUSG00000006906	164.147345	168.00060504	143.037753	194.0626593458	181.110093	224.29313	187.0060506243	169.01011324	155.00042	223.0226095	193.00914	257.1599543	193.67806	137.166087	227.60502	204.02809	232.00449	194.94287	244.00482	180.0007	229.00067	133.000418	147.02558	133.96261	209.01928	218.47229	4.9999992	183.926	157.00000116733	202.00493	133.999884809455	235.94355	117.00098523999	203.03168	147.042972	168.99999	294.00241	160.999962	207.00203
ENSMUSG00000006920	150.401121	125.000069	128.999947	113.000045	119.00001	177.000077021986	164.00013117	102.999983	115.999924	198.000048	174.999958	215.9999669	132.000045	104.000007	167.0000718	174.000008	200.999988	100.999958	175.999872	135.999979	130.999957	65.999895	106.9999673	81.000026	170.99996	165.999943	2	157.0000408	135.00006	115.999982	106.00006	109.999986	51.000022	145.000038013718	193.9999645	140.000008	209.99998	65.999963	162.032534
ENSMUSG00000006930	0	0	0	0	1	0	0	0	0	0	0	1	0	0	0	0	0	1	0	0	0	0	0	1	0	0	0	0	0	2	0	0	0	0	1	0	0	0	0
ENSMUSG00000006931	0	2	8	4	5	3	11.000002	1	9.000002	18.000005	4.999998	5	11.999996	7.999998	10.999996	4	17.00001	12	7	8.000004	4	5.000004	4	9.000004	6.999998	11.000005	2	2	6.000002	4	3	8.000002	0	8	6.999998	8.000008	9.999998	3	4
ENSMUSG00000006932	543.10070809384	405.8525	583.052434081069	564.180681451786	626.160581285083	705.528937345635	504.671956323033	539.75486847625	535.561356519	791.9059785535	611.6176281266	850.436571758035	567.96766902903	416.1183656598	849.584776412628	671.719383679563	796.3609918683	596.98287358496	827.307106901699	622.875761009026	622.66950147	407.461635898278	493.545153	373.645911932464	693.020856666072	632.024512407107	3.07847	596.03380452692	584.598654201384	609.1210712164	526.20686198509	646.01121	378.7281399988	630.17612724475	457.069556749396	586.96563026368	807.8392032125	467.486766858949	779.621322321484
ENSMUSG00000006941	200.9999578	197.99999	214	225.000002	294.000015	235	206.99997	195	261.9999505733	306	270.99998	365.000032	219.00001	179.00001	302.00004	296.00004	299.000003	249.999969	366	246.0000121421	227.99997	188.999984384706	177	159.999983	329.99999	250	2	254.00005746	228.00002	274.000030038183	194.00004	292.000073	205.99997	285.000057	208.00003	259.000010063874	323	204	314.99999
ENSMUSG00000006948	0	1	0	0	0	0	0	0	0	0	0	0	0	0	2	0	0	0	0	0	0	0	0	0	0	0	0	0	0	0	0	0	0	0	0	0	0	0	0
ENSMUSG00000006958	1	0	0	0	0	0	0	0	0	0	1	1	0	0	2	0	1	0	0	0	0	0	0	0	0	1	0	0	1	0	1	0	0	0	0	1	0	0	0
ENSMUSG00000006998	1962.73129042998	1466.97615	1417.99872834657	1643.35453850105	1750.67361256316	1844.62533001421	1473.97054453933	1246.71187029109	1979.65231769889	2295.00052866034	2451.68296	2864.99935874849	1890.9999	1551.00034	2651.00029037842	2214.61475046835	2218.33821	1592.9999071168	2261.99953001507	1730.68462	1577.61558	1344.00024737442	1306.65475056282	1142.99991012384	2231.99901	1973.29118004418	25.999989698	1888.67844164319	1686.00036851082	2163.40311	1561.687325777	2181.00048	1611.99112035637	2180.62589	1596.27134894742	1987.55955101064	2858.91722064187	1293.37960858669	2445.6084306757
ENSMUSG00000007021	2	3	7	5	1	5	5	1	2	15.000001	19	19.000004	2	0	16.000002	2	11	4	4	4	3	5	6	3.000001	6	18.000004	0	11.000002	6	9	15	3	6	13	4	15	11	8	15
ENSMUSG00000007029	434.0001277	301.00011187	358.99991	296.999957	277.99982	373.99997	440.000115069291	280.0000426597	424.00009	594.00005	681.00024	800.99855	410.00002	245.000064	504.000077	377.99995412	495.0000317685	338.00003	440.999702	324.999873	309.00001	321.999896	327.99998681248	298.99995	509.00009	534.00018	32.0000066	438.99988746905	430.999968	348	293.000025	364.000086022471	269.9999113	456.999984	545.999910117759	701.9999132111	676.000233	178.999924200509	627.99996
ENSMUSG00000007030	1.00068	4.13723	1.0038	10.29873	8.01567	2.25239	5.00581	12.13016	3.011	6.29213	5.01507	7.00918	0	4.00487	5.00591	9.26038	4.45416	6.99535	11.52603	4.01359	3.01281	5.51422	3.53948	8.58397	12.40412	5.26389	3.08285	6.30519	2.0076	5.00981	2.00463	9.77044	6.41213	5.56346	2.00229	2.00758	2.00199	4.4837	3.24589
ENSMUSG00000007033	2.13557	3	2	4.08877	9.20839	0	6.68037	3.29678	0	1	1	3.83856	5.96623	2	2	0	3.77925	1	4.17442	3.19664	0	0	1	1	2	2	0	1	1	4.54556	1	0	1	0	1	4.49255	3	0	1
ENSMUSG00000007034	1.00000045	0	0	0	0	0	0	0	0	0	0	0	0	0	0	1	0	1	0	0	0	1.00000001	0	0	0	1	0	0	0	0	0	0	0	0	0	0	0	0	0
ENSMUSG00000007035	10.0000111346423	19.999999	3	6.999994	9.000003	15.0000030407579	13.999996	6	7	11.999992	15.9999976	20.99999	15	5	6	9.999991562958	8.0000039	12.000005	9.999998	17.0000030629685	3.999996	3	11.00000035052	10.000002	7.999999	18.9999952368977	1	7.99999326235	10.0000003	14.999996100705	8.999995	5.000002	7	7.0000062090598	11.0000070776582	6	27.9999867107923	9.0000000238361	6
ENSMUSG00000007036	127.000050017013	102.9999938	102.00001	100.99996	104.00002	101.000007517	117.999959	57.99999752	124.999962	184.9999876	196.00011	248.9999823	78.99995146068	101.9999340824	166.00001	176.9999516	167.99997016	100.999960138795	148.000060449279	115.999946	101.00002	91.999948322996	77.99994422	59.00001	128.99992	159.0000634483	2	130.00008039	103.999941149911	123.0000900357	108.999941	148.000036	93.999905	200.9999471121	156.000069610682	185.99995662713	191.999915741776	55.999949	193.00000312663
ENSMUSG00000007038	157.99999	126.00008	127.00004	148.99998	153.999935	130.00003	131	109.00007	122.000021	173.99997	196.99995	223.00001	115	124.99995	198.99997	161.00008	209.99994272869	108.000114	183.99997	126.99999	107.99995	92.99995	94.999983	93.00001	164.99997	151.99994	4	147	133.00007	114.99994	101.00001	128.00001	116.0000367	178.000079	187.999938	183.000039	198.000037	87.999973	178
ENSMUSG00000007039	7.000004	3.999998	10	9.999999	13.000005	11.999996	14.000001	4	13.000006	13.999992	6.999999	10.000001	4.000002	4.000002	6.000001	6.000004	8.000002	7.000001	19.999998	17.999999	4	7.000004	15.000001	8.000003	8.000002	9.999994	1	6.999995	3	7	8.999999	19.0000013	12.000001	3.999999	18.0000013	21.000001181	23.0000012794	7.000004	16.000003
ENSMUSG00000007041	4648.5	3985.7838	3996.2603	5235.627	5710.234	6112.534	4224.559	5030.7819	4800.477	5843.163	5325.33	6273.864	5026.059	3747.1046	7364.9302	7195.563	6968.321	4889.494	8013.443	5944.988	5480.6	4761.5942	3696.8454	3581.4932	6943.9698	5125.5927	39.00468	5916.2513	5467.6359	6153.4533	4555.6676	5913.797	4014.60530149	5855.7035	4362.9948	4694.5048	7129.2863	3646.6349	6315.904
ENSMUSG00000007050	258.272124	200.89932	221.82722	306.380530035828	221.258858	242.38182838881	211.103900052622	260.620977402552	247.37774	279.540671010595	319.796660217578	373.5742435	238.594265261362	184.04989234036	354.286230856	284.69460559349	277.439901631406	229.29229	339.067083111119	225.30825	208.31768	220.3344711	150.8451613923	147.40963	371.797289133	239.64746	3.30546	294.165749953	333.70383007604	342.356233	174.66168133201	299.33449189527	251.235590805	361.2698724116	244.327920305532	282.4308384934	369.50574426239	200.486521	287.0769815
ENSMUSG00000007080	166.128076	89.59608	110.47098	146.0337087314	142.2961306	100.31165	104.270628	88.089057	126.572614	132.685958	136.28015583	201.828532	87.78756	57.338065	143.054687	114.423799	143.30978	99.7057410119897	158.131	77.1732158	113.524108	88.622319919184	62.10843	65.0857005	148.29324844	117.07245	2	160.438167957	131.30224	124.50032	81.040316	129.358822	82.666982	121.427721	78.670192907709	105.4519243	164.63384	66.43514	177.1828336224
ENSMUSG00000007097	0	4.0253	1.0017	3.11255	3.007543	3.02505	0	1.00617	0	6.03164	2.036	1.00131	2.02883	0	6.09051	4.29084	5.02091	3.00715	2.00978	2.78436	2.01157	0	2.00473	1.0061	0	1.11255	0	0	5.04391	3.08644559	1	3.29139	3.31775	2.05211	3.0075	3.02293	1.02069	4.01134	4.02206
ENSMUSG00000007107	0	0	0	0	0	0	0	0	0	0	0	1	0	0	0	0	0	1	0	0	0	0	0	0	0	0	0	0	0	1	0	0	0	0	0	0	0	0	0
ENSMUSG00000007122	0	2	4	0	0	3	1	0	1	1	1	0	0	0	2	2	0	1	0	0	0	0	0	0	0	0	0	0	0	0	1	1	2	0	0	0	6	0	3
ENSMUSG00000007207	8.000004	4	5	8.999997	7	5.999998	3	1	2	1	11	16	9	1	7	1	6	2	6	2	5.999995	1	2	4	4	10.9999959	0	3	1	4	2	13	2	11.000004	11.999997	3.999997	6	2	2
ENSMUSG00000007209	0	0	0	0	0	0	0	0	0	0	0	0	0	0	0	0	0	0	0	0	0	0	0	0	1	0	0	0	0	0	0	0	0	0	0	1	0	0	0
ENSMUSG00000007216	24.00001370463	27.999999594651	40.9999990838458	15.99999650568	33.000010457194	20.0000053204992	19.000012206196	21.000007018757	32.99999554665	59.00002467959	44.00004488684	37.99997239781	21.999996544034	14.0000061485722	30.000005760235	36.00001086692	35.378370040565	17.0000049533079	34.000034596463	23.0000000968291	28.999999392835	24.999997125133	17.000004145981	20.00000037858	52.999960757615	32.00000494352	1.0000004246	29.00000182403	27.9999629161339	21.000008847187	25.000006190976	40.000017561397	19.000009101954	39.00004952134	32.00003653939	41.9999915926034	37.99997106736	19.99999682694	35.0000047926917
ENSMUSG00000007279	0	0	0	2	0	0	0	0	0	0	0	0	0	0	0	0	0	0	0	0	0	0	0	0	0	0	0	0	0	0	0	0	0	0	0	0	0	0	2
ENSMUSG00000007338	216	152	170	243	207	219	199	204	204	268	236	297	205	162	266	216	246	222	321	187	188	170	160	153	267	262	9	231	216	291	169	292	203	244	187	203	317	193	323
ENSMUSG00000007379	8.452782	12.0000000222365	13.000004	21.0352200140747	29.301621292157	34.0785690227421	81.9940900777462	32.4205149360974	24.76067	31.7235700872606	32.185064	24.3133600178028	27.604909	7	16.039229	7.3338300165304	15.427724	21.9134010113544	24.7752650298614	14.1236	12.877252	6.55214	18.015235	13.161331	15.7712649	44.1768540639669	1.28056	12.81676	22.2052500123325	10.10597	12.50697	16.210853	7	37.1931800143983	28.7076730775616	32.8698770132095	32.3332490295326	11.0627414400941	33.859748
ENSMUSG00000007411	92.5436089729	106.39918926742	98.3158896471526	128.416124233479	155.24327794988	145.3801983523	91.2300033	111.14327812681	124.84885402076	121.96685	109.1997118	152.795806	90.56197814963	75.877139003351	127.893096129367	114.30034772864	138.9525507445	79.11738	157.647032	91.151527055721	115.726780717509	75.4597804	73.4026281978	67.7003778477	123.64028361461	145.218727886	10.7517661602	136.963021042781	103.32821415787	114.57407586469	113.1220122	126.36121895	80.17429988485	108.035054686	78.0607763737	94.803520352464	142.30255258774	107.479667749553	160.1484189244
ENSMUSG00000007415	587.99924	592.99868	511.45074	650.17838	697.02395	837.48404	851.99991	765.17744	676.57273	891.31833	587.99999	943.6481	928.99923	416.00062	1006.02947	776.85809	809.37155	892.99951	962.5401	716.78257	687.20345	556.99991	570.35681	542	795.27296	855.33958	9.999996	717.105367	704.99997	896.25064	622.12446	899.00015	574.00023	566.34022	490.99963	544.00022	1102.47546	746.27945	958.1202
ENSMUSG00000007440	0	0	0	0	0	0	0	0	0	0	0	0	0	0	0	0	0	0	0	0	0	0	0	0	0	0	0	0	0	0	0	0	0	0	0	0	0	0	0
ENSMUSG00000007457	0	0	0	0	0	0	0	0	0	0	1	0	0	2	0	0	0	0	0	0	0	0	0	0	0	0	0	0	0	0	0	0	0	0	0	0	0	0	0
ENSMUSG00000007458	1358.00009540793	1197.99993002522	1045.00073209972	1251.9995073805	1440.00065001482	1349.00092219293	1020.0002	933.315575135907	1319.99925004126	1514.9997801278	1727.09759006121	1934.99964021047	1312.9994400473	1099.00058799126	2115.00010001162	1642.99955299256	1725.99922722134	1314.99959182069	2125.00111835501	1358.99921191455	1340.99949020141	1128.00003017168	961.99978	878.99906250217	1766.00106	1482.00055	22.00000435	1554.45644724262	1181.48556001072	1754.9992609795	1106.00054595351	1917.00001017653	1144.99966010022	1537.99910454886	1202.00064610366	1459.99976	1998.00039040963	1082.00011308312	1796.00016005566
ENSMUSG00000007476	266.42267101	261.3816595926	189.03655728	274.1713	298.0251	349.0085257	395.0625	296.2927	314.59694652	424.248040014785	251.536349	435.2503	399.0962326	196.39969	448.884210077562	354.9088	394.38010455009	429.922	460.66953	348.4246968	354.881	257.6320354	308.628637064233	317.95945	357.14685465	417.6114	184.420405842783	332.5055	288.32610106522	418.808	297.828600009838	383.929	245.8784102	277.69614	213.815	276.9894	500.2903	356.7751	486.3249123858
ENSMUSG00000007480	0	0	0	0	0	0	0	0	0	0	0	0	0	0	0	0	1	0	0	0	0	0	0	0	0	0	0	0	0	0	0	0	0	0	0	0	0	0	0
ENSMUSG00000007564	658.99955	491.00005	542.9996	512.99941	566.99972	623.00007	479	411.000014	529.000034	748.99992	798.99941	980.99966	531.999242	486.00005	811.00087	753.999849	801	449.99988	696.998851	620.999999396	474.99996	450.9998948	418.999987	406.99988	672.9996	617.99962	10.999993	604.00036	559.99971	646.99952	458.00026	659.99975	427.00001	803	730.99963	773.0003	866.99974	360.999995	824.000884
ENSMUSG00000007570	55.0476920350083	48.7096976	52.2287053815	41.793012139448	44.7097513296765	55.621779887	41.9452248	31.663668	45.8870278969	81.28115625813	58.0831050319031	70.292776037205	38.19872284	26.7910630178027	65.0478213037	45.6137585	57.1929427	41.416356	53.110742	39.989372	28.918225	23.842709237278	26.565675	28.74655487	54.43773221	64.208707	3.583608	54.418124	48.190212592952	28.7643656	37.247463624036	34.4313804	26.269729239497	51.350672	48.4352614	78.46155548834	43.26530105	32.357654	72.17824
ENSMUSG00000007589	399.440859022853	293.03585205	355.00433449626	412.7690612344	480.39776053	398.093790414	307.15070369	305.495007976	401.6697515075	454.92918498	447.514874175	482.4655	350.794020278132	264.525237429	515.78148	418.18153373	487.0740362	345.78804	534.091055	364.72292	364.472706	249.044427	215.17025	238.38053115	536.329129064303	353.739587669509	26.466256	489.9487982	390.601717768374	374.947527	322.657835	383.27957	263.783745	427.478746	343.39977	381.4744574693	482.2173117461	276.830041692	413.220693625
ENSMUSG00000007591	1.0000000740339	1.0000000612771	2.0000000879218	1.0000000909975	4.0000005662163	8.0000000490477	1.000000137476	1	4.000001350932	1.000000157746	1.0000000177708	4.0000004	5.0000000997079	0	4.0000002297219	0	0	3	6.0000004460849	4.0000000783787	3.0000000231245	1.0000000753177	2.000000152415	0	3.9999998142115	0	0	3.000000762151	4.0000001726065	6.9999974894464	0	2	2.0000002636557	1	0	1	5.0000000581968	0	2.0000000795495
ENSMUSG00000007594	3	3	1	1	2	2	3.999999	3	4	6	6.999999	15	1	2	1	7	3	7	5	0	2	2	11	0	7	9	0	3	1	8	1	3	1	0	8	21	9	4	6
ENSMUSG00000007603	119	75	110	89	113	128	77	67	95	122	148	144	91	93	128	135	173	65	117	94	106	95	57	43	112	98	6	108	105	90	75	106	74	162	99	105	148	59	134
ENSMUSG00000007610	37.320868168776	24.3929088	30.24153	20.49374	53.751741	16.4625	15.350571145925	18.38356387546	38.63943	57.02154	60.73996	64.439820821833	28.97392	38.17893	53.656419	49.92406	61.2739	26.897342	38.12491	36.196299	26.153340139682	16.382840336	24.33893	10.42978	35.2450495	38.4157641	1.06447	35.68184	42.514254	33.1564	23.857165243	28.097287	26.23162	46.382578	58.5773896	45.2715	51.1905600197111	18.44913	51.79945107092
ENSMUSG00000007613	37	49	37	51.156486	68.10105	43.99999	36.000001	27.153824	30.15723	38	39.999997	39	52.00003	17	66.17193	53.10983	56.0711	40	65.38397	61	43	23	56.00003	30	47.000006	68.000006	3	40	40.99998	72.00002	38	61	44.99993	41.00001	46.00001	42.12707	93.11036	39	88.00007
ENSMUSG00000007617	17.000849	32.0014697311	26.0433702668	31.002866	41.0072896522	47.002697422476	24.000774	33.00267653814	34.000880271	35.390032	26.132826	43.82517907779	36.00402094798	10.0009122439	41.1138	33.00091654612	30.737265	23	25.0053	31.0000063761	37.10128802141	36.9999798362	31.001599	22.00052	32.699356	36.00061	3.000000006	32.01003913017	25.33001127	32.0027489865	25.1336325164	35.004134	17.0006954357	19.001667	13.99999703838	17.001647	47.10285	42.236001	47.040291
ENSMUSG00000007646	29.099081	21.54911	18.442093	20.571758433	18.000004	30.69912	21.64859	28.02939	29.1893123882	48.31194	31.816896640086	36.13125	15.06727	17.54178	28.147049	39.768873	24	16.148237	21.142767345868	29.56209	26.994638	21.4406401983	17.07989	12.20849	38.460778	17.05427	0	47.138769	33.419119394	22.1104360547	18.31373	22.000004	20.0843	31.063093	10.40337	24.999995	33.53828	25.219641	41.200545
ENSMUSG00000007653	1	0	3	0	0	0	2	0	0	0	2	0	2	0	3	1	1	0	0	0	1.13325	0	1	0	2	1	0	0	0	1	1	0	0	0	0	0	1.00179	0	0
ENSMUSG00000007655	2.999999	0	0	0	0	0	0	0	0	0	0	2	0	0	0	2	0	0	0	0	0	0	0	0	0	0	0	0	0	0	0	0	0	0	4	1	0	4	0
ENSMUSG00000007656	880.000514	731.9999347	748.99997876	1090.00007803577	943.9992274	986.000526917267	741.00058887	871.0003204	848.0011709	872.9997174	970.9985544	1019.00074470924	922.9996879	802.000613320676	1249.0009186	1075.9996903997	987.9997226	910.000703028586	1364.0003084	915.9994385	956.00107093881	763.001011	588.0001079	752.0001136	1296.999716	900.9991193296	15.9999882878469	1131.998705761	984.9997933	1265.99896533789	860.9998496137	1149.00027537577	854.00001752244	1020.9987406	658.00019163993	706.0003126	1240.9996435	887.000039	1167.00059164206
ENSMUSG00000007659	470.00008	289.00012	320.9999511484	330.999884	338.99995	406.00001	211.000042	146.99999	279.00001	291.00008458	490.00068	541.99938945	201.00000507	385.000073	471.999712035	582.00016	628.00024	206.99997	395.99995	371.99995	281.00009	224.999990599037	167.00005	231.000039	425.00004	265.99998	11	389.99998	263.000008	376.000027	224.00003	336.00007	225.99999	440.00001	334.00005	376.00007	454.410524	106.99992	426.00095
ENSMUSG00000007670	66	56	74.9782	61	92	78	78	48	62.9091	95	88	117	89	69	82	84.9776	86	90	96	72	55	81	55	62	107.9199	95	6	69	73	84	68.9129	100	67.8992	78.9069	69	81	135	71	122
ENSMUSG00000007682	1	1	0	1	0	0	0	0	0	0	0	2	0	3	0	1	0	0	0	0	3	1	0	0	1	0	0	0	0	0	0	0	1	1	0	0	0	0	0
ENSMUSG00000007721	489	419	413	567	594	640	401	525	626	525	633	724	535	495	835	710	735	514	874	552	476	539	322	399	846	543	8	679	601	736	478	696	555	622	412	443	901	553	661
ENSMUSG00000007739	1853.99967	1509.00033	1534.99899	1892.00092	1786.99948	1995.999175	1733.9929686	1616.00181017626	1836.97703	2229.99956	2243.99966	2479.99923	1995.9993	1347.0001	2555.99861	2013.00061	2062.00068	1785.98836	2752.99931	1688.97999	1697.00067	1445.00004	1274.000849	1184.0006739	2446.99937	2167.000409	39	2071.00031899	1940.99995	2249.99989	1458.00036	2233.97669727	1563.98846	1813.0008	1540.00007055	1735.00074	2509.99964	1536.99864	2218.00029
ENSMUSG00000007777	94	83.6883	85.69072	110.64747	109.3075	104.67883	104.41108	115.72484	106.8094	142.2634	90.00000384466	141	134.9994	67.40835	153.00001	129.00002	114	130.81835	169.03545	106	108	109	64	78	150.080638	91	2	106.6756	133.62562	153.0945	96.87381	161.00005	69.79933	94	85	81.628704	149.43701	101.7735	131.99995
ENSMUSG00000007783	14.22226	18.945182	17.338569	15.62592	15.96833	13.469946	12.080487	15.72545	10.99942	30.777	12.67772	16.66411	11.65519	8.13788	19.87807	15.0254	18.29893	13.12133	24.72649	8.1391	17.45804	13.4155733811	6.076497	11.60655	11.67327	11.25621	4.1703	6.51773	6.26822	15.53331	13.74765	11.46631	8.12067	12.44668	9.14439	12.66732	19.17361	5.13682	16.55733
ENSMUSG00000007805	0	0	0	0	0	0	0	0	0	0	0	0	0	0	0	0	0	0	0	0	3	0	0	0	0	0	0	0	0	0	0	0	0	0	0	0	0	0	0
ENSMUSG00000007812	254.99997976846	175.0000421	199.99995701545	231.9999442	247.0000109555	253.0000815704	266.00005693	183.00008099578	249.00006967378	235.000006098919	225.9998423614	324.99991409	216.999954124297	168.99999949814	323.9999292087	277.000069030648	283.99993362	164.999901650523	288.000013733716	182.0000104873	198.000078595702	161.000008719	161.999986332	180.999950361728	254.999842030494	236.999977655	0	257.000201291	231.000051	267.0000753	210.000019703662	269.000137856727	190.999972791304	222.0000086959	204.999948285	192.0001481743	291.99992516602	147.000034685	291.000087967172
ENSMUSG00000007815	1921.50651	1514.49038	1690.42593	1772.76772	1874.44323	2188.25795	1628.0175	1694.17778	1663.67498	2030.13649	1944.55708	2415.85601	1825.60969	1525.17991	2888.33046	2249.54037	2357.6620611472	1913.07666	2511.87883	2061.1758	1868.67583	1566.73128	1467.24028	1282.53666	2291.46268	1985.11452	35.36324	2015.19002	1909.28312	2103.66329	1633.83873	2175.1118	1565.17079	2136.327722	1723.92235	2067.82407	2920.40631	1658.84299	2408.24118
ENSMUSG00000007817	306.53181	338.00006	280.0000206	319.99998	294.999877	374.00001	302.00001	276.00004	319.99996	389.00008	315.99989	510.00038	361.99992	194.00007	408.99989	331.00006	434.7002	277.00004	412.00045	255.00006	287.99993	178	225.00004	186.0000361	386.00041	368.99987	17.999996	282.99999	248.00006	340.00005	313.00014	337.64998	208.00005	282.00005	276.00005	331.00003	492.00036	275.00004	439.000656
ENSMUSG00000007827	83.999985	66.000035	69.0000668	114.999946	89.999954	117.00007	96.00001	90.000078	71.999985	102.99996	95.00012	124.000032	139.999993	38.00003	129.0000565	93.999982	109.9999767	69.000046	138.000014	88.999982	81.999968	79.000008	71.0000298	37.999958	95.000036	98.999947	2	95.999961	93.000002	104.00006062	81.999958	91.99999	62.000121	89.000016	86.000017	85.999987	127.000026	63.000061	74.999994
ENSMUSG00000007833	62.676957499	58.932426	43.584181	52.477001	66.5525824185	59.845931	29.002896	20.713509	64.2073028	83.293849471	75.7388055071173	89.412232	44.7151650563121	49.99999	91.0688176	68.415584	51.0000128284	31.5451712116	60.4915542	52.5055054502	52.0019333874	35.446677	46.027472	31.03567	67.874693759	74.835374198059	5	47.578767	38.1809827	50.1305617438	33.32361	45.0472322	22.056937	90.913337	64.332848	93.682044473	74.3481180603776	30.62247	73.44361
ENSMUSG00000007836	189	203	209	172	224	215	229	249	236	249	231	285	242	154	321	236	259	317	330	220	220	207	187	212	310	270	29	299	222	308	205	288	221	214	169	238	428	313	313
ENSMUSG00000007837	17	11.9999962	25.00000662913	11.00000148	16.000003	13.00000536	15.000004	17.1009212	9.04511	20.076484	13.999992	19.999991	14.021916	9	18.9999926	21.189053	25.9999930101352	13.999996	17.03685	14.173942	14.9999923	8	10.235807	7.999998	29.060726	33.061390183	0	19.14622106	10.99998918	15.9999955	15.9999954	14.1457280932	5.999995	27.3178272585	12.018464514475	21.9999941	13.029137	8	17.01969
ENSMUSG00000007850	772.999648538294	604.999841622333	760.00016454241	837.00000283497	691.999376727701	857.999271013401	565.999970276962	603.00012532474	654.000888740734	744.000062839	757.0000115804	1001.00022670991	767.999307296	536.999787298679	861.0008374441	774.000376688683	760.999741772005	613.95596003	928.275920497269	612.1610374	632.000437674647	573.000528280812	499.99997721	535.999497196025	910.99986332171	731.00009	15.999999	835.488395852935	727.000270323872	818.0002340461	623.00009506	862.00034688482	540.000156910053	786.999365817	511.999946	658.999709100657	1075.999426628	655.000600174977	873.999962053428
ENSMUSG00000007867	32.999998850155	32.00001924	42.0000603504993	30.99998954643	45.999991682115	66.9999534922255	79.00000765752	52.99998352229	38.000004349259	55.00004582199	34.000003099497	53.00004183181	56.000012737002	26.0000037546	61.00007474446	29.0000099	65.0000467	61.00003093189	55.00004577	40.000004561959	47.000011342	40.00000657085	49.00001294446	39.9999917	51.00001105	80.0000085518918	1.000000307628	49.00003479299	47.9999101	32.000006056931	46.999950765337	54.9999996	26.000001505723	32.000004536009	45.0000059242067	61.9999861718	75.00004	59.99998683065	59.000003787316
ENSMUSG00000007872	4	2	8	8	7	3	4	4	6.000000010142	11.999999	9.00001	5	3	2	6	0	10	2	4	4	4	4	4	4	8	6	1	6.999996	9	6	7	3	0	2	4.000005	4	5	0	9.000005
ENSMUSG00000007877	0	0	0	2	0	2	0	0	0	0	1	1	1	0	0	0	1	0	2	0	2	0	0	0	0	0	0	0	0	0	1	0	0	0	0	0	0	0	0
ENSMUSG00000007880	412.01744	333.423089085	331.18946668	437.49901	431.34416	457.1578905	260.204851927	288.01349	329.02235	423.03181	425.538528	519.051009	328.2318529395	244.99992248314	497.0000113	422.0002887	479.59178	308.24221015	514.528323356	343.10405	394.000049901	237.0340856942	205.27473	214.0525	422.05558	319.99996	12.572297	408.00002	341.01518	380.185919928318	305.9999195249	397.02875845	274.2698	387.07653	266.01860838	404.22476556	514.02274	229.0070766899	453.0209026
ENSMUSG00000007888	0	0	0	0	0	1	0	0	0	4	0	0	0	0	1	0	0	0	0	1	1	0	2	2	0	0	0	0	0	0	0	0	0	0	0	0	0	0	0
ENSMUSG00000007891	1399.844	981.0385	1166.9999	1092	1279.7404	1209.9998	729.6886	550.3705	875.9338	933.71	1340.0153	1647.755	683.2484	1318	1804.49	2347.264	2553.405	999.1747	1759.7173	1363.9375	945.7838	845.9051	730.287	650.0002	1443.852	1080	25	1093.307	1091.0877	1236.892	981.8261	1280.4521	930.2024	2056.479	1372.354	1404.12	1487.256	437.4985	1627
ENSMUSG00000007892	2851.94	2711.426	3254.989	2851.569	3244.677	3360.539	3585.993	2950.83	3700.668	3923.047	3905.368	4164.07	3951.018	2563.401	5016.06	3584.874	4080.415	3748.396	4968.95	3208	3266.611	2615.697	2546.04	2403.155	4618.48	4453.7	536.671	3708.124	3426.938	3930.673	3139.033	3951.227	2521.177	3401.164	3633.085	4273.81	5131.66	3231.483	4092.403
ENSMUSG00000007907	0	0	0	0	0	0	0	0	0	0	0	0	0	0	0	0	0	0	0	0	0	0	0	0	0	0	0	0	0	0	0	0	0	0	0	0	0	0	0
ENSMUSG00000007908	1	3.000005	1	3	1	3.0000016	0	5.000001	7.999997	1	4.9999997866	2	0	1	1	0	2	1	3	8.0000029042	1	4.000004	0	4	8.0000066	2	0	2	9.0000016	2	1	4	3	3	2	4	8.0000005337	2	6
ENSMUSG00000007944	0	0	0	0	0	0	0	1	0	0	1	0	0	0	0	0	0	0	0	0	0	0	0	1	0	0	0	2	1	2	1	0	0	0	2	0	0	0	0
ENSMUSG00000007946	3	0	0	0	1	0	0	2	0	0	0	0	0	1	0	0	0	1	0	1	0	0	0	0	0	0	0	1	0	0	0	1	0	0	0	1	0	0	0
ENSMUSG00000007950	103.03845	113.07033	111.29805	101.95283	104.69041	105.44054	95.88101	81.06034	127.13964	185.2064	180.50923	186.51027	109.09665673	66.12313	155.07182	139.26005	223.80083	109.64189	186.71039	123.5914	94.97463	90.10024	97.79812	87.16928	127.7756	190.64126	8.45282	145.41204	99.513005	106.1096	117.55253	101.77727	85.74481	189.36247	221.93127	252.34514	232.61303	71	226.34153
ENSMUSG00000007987	51.000008	42.000002	43.000007	65.999996	56.000027	65.9999571	64.999994	66.000013	50.999995	61.000032	68.000026	70.0000500617884	82.99997	49.999997	85	66.000009	76.00003	67.999993	95.999919	66.000046	53.999983	66.000009	35.999994	37.000005	90.999957	70.999983	1	80.000019	40	55.999991	40.000007	75.0000152	26.999997	47.000008	68.000010119072	64.0000110150853	78.000065	68.999947	79.000055
ENSMUSG00000007989	2.00111	1.00119	0	2.00106	1.00031	0	1.00083	1.04958	3.0014	3.00108	3.00282	3.00212	2.00099	1.00021	5.00382	2.00104	3.001503	5.00309	13.03917	2.00165	0	2.00138	1.00018	0	2.0062	2.00069	0	2.00857	6.02	1.00706	1.00028	4.00603	0	1.00063	0	8.00352	4.00666	1.00091	1.0003
ENSMUSG00000008028	4	3.95401	0	1	0.917203	0	0.64137	1.83227	0.833699	0	0	2	0.967684	1.747202	1.718005	0	1.92636	0	1	0.844883	0	0	0	0	0	0	0	1	0	3.11425	1	0.669547	0	0	1	0	1	0	1.1065
ENSMUSG00000008035	188.000070033408	134.99999	122.99994	138.99999	167.99998	197.99996	102.999903	82.99998	115.99989	177.00006	253.999949998617	275.99999	148.000028	133.000116	243.999995492055	194.00002267133	187	114.000006	221.999970053157	168.99998	119.000004	106.00005	94.0000208	76.999973	218.000060695003	116.99996	1	208	147.99995	223.999912897196	128.00002	151.000060201305	122.00005	228.000040100741	137.999911802706	187.000010898408	206.000040722828	70.9999898	218.99993
ENSMUSG00000008036	566.00043	465.99989	552.9997	539.99868	641.999996	724.99961	455.9994365	460.00004	545.99915	667.999835151	750.999224654053	789.9995059	563.00042	543.99987	819.999313027084	813.001450032349	982.99945	542.00022	984.99959	703.9996112	562.00019365	500.99986	379.00005104167	430.99999	833.99992	670.999545	31	697.99962036884	599.00033304016	717.000681	529.00038374	751.999869	454.9995961	829.00003	601.00015	662.999932	893.00098	417.99978	757.999887
ENSMUSG00000008090	2.00000027	4.00000052	1.00000045	0	6.9999949	1.00000041	0	0	6.00000317	0	1	0	1.99999986	2.00000018	0	2.9999973	0	2.00000033	0	1.00000021	0	0	0	0	2.00000233	0	0	1.00000027	0	0	1.9999952	0	1.99999979	1.00000018	1.99999957	1.99999986	1.99999971	0	0
ENSMUSG00000008129	6	3	5	12	5	2	9	6.999999	2	12	14	11	4	4	15	3	4.000005	4	6	11	7	6	7	7	15	6	0	10.999998	12	9	8	2	2	6	4	20	1	3	5
ENSMUSG00000008136	54.999988162583	48	56.000006	79.00005453263	105.000032869165	47	48.9999121	54	83.000048	81.0000323	73	84.000000315346	54	69.00005	94	90.00002	123	71.0000970828175	109.000080378989	66.000047	52	57.000047	30.999995917	20.999996	106.999945	61	1	51	78	102	39.999986	106	100	106.00007	52.999978	50.999999	69	43.000018	63.999992
ENSMUSG00000008140	245.000000087527	210.00002	256.99994	244.0001159	305.99991	359.9999343	330.00004	241.00005	327.00002	322.99997	363.99995407	484.00003	364.000055282	193.9999422	407	330.000075	478.99989	308	446.000013368	351.99993	318.000026	291	258.99995	267.000075861	439.00039952	482.99959	20	376.99995585278	315.99999	411.00001	322.0000957574	398.00002	225.00006	479.99985	393.00008	426.00001	493.00023	213.00003276186	569.00022
ENSMUSG00000008153	0	0	0	0	0	1	0	3	2	1	1	0	0	0	0	1	1	0	0	0	2	0	0	0	0	0	0	0	0	0	0	0	0	0	0	0	0	0	0
ENSMUSG00000008167	44.000012388642	40.000034807	44.00008072	40.000028	37.000024877	47.000007	45.000005	34.000019	67.999984983	72.000043	78.999994	104.999941	45	12.09529	46.9999892	41.000019	62.999985	36.134441	49.99996	41.000048	31.103009	22.999997037	34.999999	34.0000043	51.00006634	84.999980766	0	56.000041	29	28.999999	31.000003	39.000006	40.290337	39.00003608	67.99991842	59.192944	76.090844	23.000005187	70.127
ENSMUSG00000008193	19.0345	18	21.804397	21	16.0243124	16.0017917	2	14	11.76817	10	28.000005	17.001288	9	7	8	18.1222	13	5	16.02941	7.010714	7	4	6	18.78618	21	1.00042	3	32.0041	23	9.0591	1	8	1.59456	7.03117	10	16.9071924	9.02164	7	20
ENSMUSG00000008200	291.9999714331	250.00005	254.99986	306	328.00002	366.99995	311.99995	182.99997	320.00005	336.00002	322.000037	455.99998764	265.00002	187.99992	319.999961	249.00007	323	219	324.00001	279.0001	267.00002	200.999845	212.9999	183.9999037096	349.00005	310.00003	16.000004	309.00006	250.00009	253.999986	219.99997	274.00004	139.0000398	221.00001	277.9999657657	297.99992	394.00005	193	331.99994
ENSMUSG00000008206	177.90887	124.8566307	109.90059	190.1359143	195.7841004	173.45178	143.76127	160.961232	156.893953	210.32214	178.82906	227.363704	132.634013331	119.5635516	195.576538	216.7510614807	179.7731214	150.7957	258.994400214782	205.8808	182.6383676	157.600448	141.9109557	118.884675	237.803154	209.919606	6.08965	202.031618221007	188.947363	158.962785	135.039766	230.5056746	93.84571	151.23589857284	169.16934169	162.800678	226.713897	121.51531	222.19876
ENSMUSG00000008226	35.49391	40.361076	33.000015	47.20893	46.037625	36.707279	77.9999811	41.000007	52.999993	66.0000168	40.1704897	51.999991	59.877245	18.081435	51.05722258385	50.844695	45.3647548	51	66.0719950395097	28.0408493131	50.999963	34.011005	41.233574	39.796519	67.00001	58.0710531	2.000003	42.2389	44.0078207	53.828015	33.999996	41.000029	36.023759	24.0735363889	56.2618874	53.952073	53.068108	31.579432	48.039557
ENSMUSG00000008301	202.95509	151.00008	202.9831	215.99995	234	243.00001	231.0001897471	230.94043	212.00007	269.00023	238.99999	311.96725	250.0000599591	194.9999838	365.9772	211.99992	278.99988	236.9581	264.99996	227.00012	229.00002	214.00005	164.00003	179.99998809	278.0001	250.92567	7.999995	225.00004	245.000010122101	261.00007	214.9999399	285.999860372	199.99989	244.00005	182.00009	197.99992	330.99992	191.99992	326.9245
ENSMUSG00000008305	14.4564495	8.9999995	15.9999943	12.9999973	18.0000074	15.999996	11.000003	23.0000054	13.0000004	20.0000029	27.9999813	29.9999965	12.0000082	11	27.0000055	20.0000036	18.0000066	12.9999987	31.9999906	23.7136339	8.0000012	13	16.0000041	8.0000015	23.0000054	14.9999896	2	23.9999983	15.99999466	22.0000018	12.000006	27.00000481	13.0000056	21.999999	12.9999935	25.9999959	28.9999862	30.3928056	20.9999981
ENSMUSG00000008307	25.820024	28.19962	20.02784	27.27767	24.634538	17.208721	17.880733	9.451862	20.458328	23.110775	32.195924	24.1388718	16.522744	9.47171	22.03701	32.881419	59.002845	6.922147	38.330616	21.00344	14.873080366	13.34437	14.559208	15.078679	28.039965	18.6844955	0	22.886353	22.02523	19.213456	15.02788	16.336268	10.261325	9.552762	23.771713	21.733513	36.317753	19.28013	41.243104
ENSMUSG00000008318	96.00004	50.999955	60.99999625	53.999988	75.000043	54	23.000004	20	60.999971	73.999997	57.99995947	85.000004	41.0000016	53.99996	69.99998224	75	64.999986	29.000002	99	46	47	39.99999747	31.000003	36.00000368	77.000046	64.9999368	1	59	52.000002	61.9999789	43.00001711	43.000004	15	84.999988	79.000037	90.889033	81.99995	27.999999	83.9999
ENSMUSG00000008333	248.00005	190.00007	266	287	303.0001	267.00003	279.86497	257.00007	275.99992	321.99997	284.99999	324	296	200	377.00003	330.00004	311.00014	286	399.00007	298.99996	297	236.99997	214.00005	240.00007	372.99999	301	26.000001722918	342.99998	311.00002	369.00011	265.00013	350	234.000004	291.9833808	234.00004	256.99995104	408.000028	316.99999	363.00002
ENSMUSG00000008348	7640.364	5266.64	5142.132	6526.565	6422.715	6953.0587	5123.5629	4486.228	6341.77518	7766.902	7748.075	9549.0521	5593.236	5630.529	9042.338	8833.604	9297.408	5146.816	8587.35	7046.932	5882.732	4686.214	4460.728	4110.994	8253.904	6654.8134	50.999920273	6857.1506	6360.246	6284.892	5100.91	7026.0546	4790.691	7258.136	5511.932	6607.8596	9224.38	3360.671	7782.006
ENSMUSG00000008373	530.99997	398.0000452	396.000053	551.99988	468.99999	418.00011	386.99999	289.99996	494.9999	516.00039	636.04279	699.00087	372.99996	362.00018	673.00029	539.0009	465.0000772	379.00001	614.00068	365.99991	361	433.00013	239.9999919	344.00005	665.00013	572.00043	2.99999992	566.99901	464.0001	556.99991	390.99989	585.99946	448.999928098	635.999642	394.00009	445.9999301	745.00016	341.9999761	667.99937
ENSMUSG00000008384	151	116	143	95	147.99998	116	183	105.00005	172.99998	264.99999	202	227	187.99997	137.000086	256	221.99998	303	188	250	215	177	149	173.00004	108.00002	194.00003	204	5	165	174	150	158.99999	186	127	212.99996	200	235	279	125	233
ENSMUSG00000008393	311.2406	222.3148	272.3356	243.4346	306.7944	332.3605	190.0791	217.8684	293.4554	327.9142	387.9395	409.0596	250.104	243.2981	376.8235	366.8195	464.637	261.2198	443.7981	312.9842	305.6828	224.5379	174.517	171.1823	383.4932	283.4513	7	290.8727	275.6703	370.1541	249.6287	332.3606	172.294	346.8109	223.2939	262.3064	390.1625	145.6161	359.0383
ENSMUSG00000008398	263.79564	213.816128	208.999978678	209.5596577	284.544684	281.809621	169.826236498797	187.88101837176	209.0860936757	237.888357	282.570054072555	298.21708	222.513479	183.99996	334.3838322	384.465954	360.695051	243.560058	355.883329	230.799219	252.80338	183.6114651	188.676635396	190.99988	273.954811	224.000040087712	20	285.46522	246.6527	235.999902	235.939821	277.358755	184.99990383	202.7995107889	173.573013	188.755634	366.54931811	173.69997	303.02022
ENSMUSG00000008429	86.00004	53	71.99997	64.99999	86.00004	71.00003	43	54.99993	64.00002	86.9999	56	117.99997	77.99998	42	71.00002	106.00006	85.00006	60	103.99999	87.99997	65.99996	59.00005	66.00005	39	104.00005	80.99989	3	105.00007	74.99998	77.00009	65	61	85.00006	80.00007	83.00007	103.99992	68	61	84.99994
ENSMUSG00000008435	117.08055	133.05353	106.04462	198.05513	132.04393	145.01691	168	125.0412	181.04847	209.70094	179.18065	261.00856	180.1337	95.00731	213.08784	137.09173	176.00378	200	259.47221	156	186.00182	133.0053	123.19251	88	193.1341	209.0097	1.02759	194.02379	190.32821	219.01127	184.35284	217.18328	138	130	137.13548	158.02127	266.03928	203	238.03157
ENSMUSG00000008438	1	0	3	0	0	0	0	0	0	1	0	2	0	0	1	3	0	0	4	0	0	0	0	0	0	0	0	0	3	0	0	0	0	0	0	0	3	0	0
ENSMUSG00000008450	145.304391	145.36291	111.385292	288.60508	174.83359	211.999508985206	114.06639	171.9487700119	219.24136	146.054780485712	250.24634	182.04436	158.62155	207.15296	271.73351	188.58517	261.66281	157.97152	298.22027	169.36186	260.15867	142.63966	84.134307	116.497177663	314.725828	214.30603	0	226.93154499	134.30175	352.892232	216.7598	277.88278	254.24141	210.10111	118.51606847198	188.38381	210.32884	141.705175	347.41085
ENSMUSG00000008461	4.00078	0	0	1.00193	0	0	0	0	1.02417	0	1	0	0	1.00031	1	0	0	0	0	0	2.00352	2.00148	4.004901	1	8.006001	0	0	4.00088	0	5.043134	0	1.00211	3.37221	0	0	3.00236	0	1.00092	0
ENSMUSG00000008475	4584.9295	3780.0009	3274.00025	4673.8315	5299.7978	4869.004	3362.835	4014.9057	4355.9969	4561.8556	4415.8778	5385.9388	4451.7972	3377.827	6439.9184	5763.0001	5408.8602	4161.0016	7233.9723	4901.9356	4623.9536	3810.9234	3012.8582	3040.9301	5757.9979	4231.9279	52	5109.0046	4623.9049	5646.0002	4317.005	5513.8475	3605.9991	4678.9999	3430.9993	3627.8631	6138.9282	4024.0001	5441.0065
ENSMUSG00000008482	0	1	0	0	0	0	0	0	0	0	1	0	0	0	1	0	0	1	0	0	0	2	0	0	1	0	0	0	0	1	0	0	0	0	0	0	1	0	1
ENSMUSG00000008489	0	1.000000292253	0	0	0	0	0	0	0	0	2.000000519821	0	0	0	2.0000001755207	0	0	0	0	0	1	0	0	1	0	0	0	1	0	0	0	2.0000002055707	0	1	1	0	0	1.000000259911	0
[truncated: 34,103 more rows]
