# Supplementary material for: Genome-wide CRISPR Screens in T Helper Cells Reveal Pervasive Crosstalk between Activation and Differentiation
Source: Cell. 2019 Feb 7;176(4):882–896.e18. doi: 10.1016/j.cell.2018.11.044 (PMC6370901; doi:10.1016/j.cell.2018.11.044)
Supplement: Data S2. Processed Data from All the Steps of the Analysis, Related to Figure 1 [file mmc2.zip › supplemental data/overexpression/chip/Pparg-OE_th2.bed.annot]

PeakID (cmd=annotatePeaks.pl Pparg-OE_th2.bed mm10)	Chr	Start	End	Strand	Peak Score	Focus Ratio/Region Size	Annotation	Detailed Annotation	Distance to TSS	Nearest PromoterID	Entrez ID	Nearest Unigene	Nearest Refseq	Nearest Ensembl	Gene Name	Gene Alias	Gene Description	Gene Type
Pparg-5_peak_8446	chr4	86688979	86691100	+	1072	NA	Intergenic	ID_B1|SINE|B4	-19980	NM_007408	11520	Mm.381	NM_007408	ENSMUSG00000028494	Plin2	AA407157|ADPH|Adfp|Adrp	perilipin 2	protein-coding
Pparg-5_peak_9029	chr5	36723864	36724851	+	1030	NA	Intergenic	Intergenic	24322	NM_133724	117197	Mm.46744	NM_133724	ENSMUSG00000060708	Bloc1s4	2610101N07Rik|Blos4|Cno	biogenesis of lysosomal organelles complex-1, subunit 4, cappuccino	protein-coding
Pparg-5_peak_12199	chr9	108661618	108663946	+	950	NA	intron (NM_020520, intron 1 of 8)	intron (NM_020520, intron 1 of 8)	684	NM_020520	57279	Mm.29666	NM_020520	ENSMUSG00000032602	Slc25a20	1110007P09Rik|C78826|Cact|mCAC	solute carrier family 25 (mitochondrial carnitine/acylcarnitine translocase), member 20	protein-coding
Pparg-5_peak_8324	chr4	43604445	43605708	+	928	NA	Intergenic	Intergenic	-20582	NM_001099314	100039672	Mm.415110	NM_001099314	ENSMUSG00000078719	Msmp	Psmp	microseminoprotein, prostate associated	protein-coding
Pparg-5_peak_5438	chr17	24478538	24479749	+	912	NA	promoter-TSS (NM_001252463)	NA	-65	NM_001252465	56716	Mm.289516	NM_019988	ENSMUSG00000024142	Mlst8	0610033N12Rik|AA409454|AI505104|AI851821|Gbl	MTOR associated protein, LST8 homolog (S. cerevisiae)	protein-coding
Pparg-5_peak_193	chr1	59244364	59245502	+	904	NA	Intergenic	Intergenic	-7702	NM_028717	74018	Mm.272078	NM_028717	ENSMUSG00000026024	Als2	3222402C23Rik|9430073A21Rik|Als2cr6|Alsin|mKIAA1563	alsin Rho guanine nucleotide exchange factor	protein-coding
Pparg-5_peak_9621	chr6	29245281	29247628	+	887	NA	Intergenic	RSINE1|SINE|B4	-26034	NM_001190461	69573	Mm.45161	NM_023516	ENSMUSG00000043421	Hilpda	2310016C08Rik|AW049004|Hig2	hypoxia inducible lipid droplet associated	protein-coding
Pparg-5_peak_12127	chr9	96699357	96700427	+	879	NA	intron (NM_001359959, intron 2 of 2)	intron (NM_001359959, intron 2 of 2)	19553	NM_001359960	245007	Mm.485954	NM_175537	ENSMUSG00000040433	Zbtb38	A930014K01Rik|CIBZ	zinc finger and BTB domain containing 38	protein-coding
Pparg-5_peak_5101	chr16	46010273	46011554	+	873	NA	promoter-TSS (NM_001134480)	promoter-TSS (NM_001134480)	-500	NM_001134480	433022	Mm.380993	NM_001134480	ENSMUSG00000087141	Plcxd2	AW494639|EG433022	phosphatidylinositol-specific phospholipase C, X domain containing 2	protein-coding
Pparg-5_peak_7840	chr3	90253613	90255264	+	870	NA	TTS (NM_013901)	TTS (NM_013901)	580	NM_001357152	74343	Mm.35627	NM_028881	ENSMUSG00000027936	Crtc2	4632407F12Rik|Torc2	CREB regulated transcription coactivator 2	protein-coding
Pparg-5_peak_3016	chr12	100735729	100736566	+	850	NA	Intergenic	Intergenic	-11027	NM_153587	73086	Mm.220417	NM_153587	ENSMUSG00000021180	Rps6ka5	3110005L17Rik|6330404E13Rik|AI854034|MSK1|MSPK1|RLPK|RLSK|S6K-alpha-5	ribosomal protein S6 kinase, polypeptide 5	protein-coding
Pparg-5_peak_9626	chr6	29270655	29271715	+	825	NA	Intergenic	Intergenic	-1303	NM_001190461	69573	Mm.45161	NM_023516	ENSMUSG00000043421	Hilpda	2310016C08Rik|AW049004|Hig2	hypoxia inducible lipid droplet associated	protein-coding
Pparg-5_peak_6410	chr19	46363176	46364245	+	817	NA	intron (NM_029186, intron 1 of 8)	NA	6830	NM_029186	75146	Mm.159290	NM_029186	ENSMUSG00000025227	Mfsd13a	4930449A08Rik|4930538D17Rik|Tmem180	major facilitator superfamily domain containing 13a	protein-coding
Pparg-5_peak_8641	chr4	119627405	119628261	+	817	NA	3' UTR (NM_172699, exon 13 of 13)	3' UTR (NM_172699, exon 13 of 13)	-9899	NM_008190	14915	Mm.2614	NM_008190	ENSMUSG00000023247	Guca2a	Guca2	guanylate cyclase activator 2a (guanylin)	protein-coding
Pparg-5_peak_9407	chr5	123870343	123871558	+	814	NA	Intergenic	MIRb|SINE|MIR	-5434	NM_030701	80885	Mm.440567	NM_030701	ENSMUSG00000045502	Hcar2	Gpr109a|Gpr109b|HM74|Niacr1|PUMA-G|Pumag|mHM74b	hydroxycarboxylic acid receptor 2	protein-coding
Pparg-5_peak_10704	chr7	90024677	90025857	+	813	NA	Intergenic	Intergenic	-3892	NR_110364	319711	Mm.31753	NR_015614	ENSMUSG00000097585	E230029C05Rik	AI452102|B230337J15|Gm26529|Gm32094	RIKEN cDNA E230029C05 gene	ncRNA
Pparg-5_peak_11075	chr8	10588828	10590428	+	813	NA	intron (NM_001319151, intron 32 of 34)	intron (NM_001319151, intron 32 of 34)	292826	NR_040705	320014	Mm.403203	NR_040705	ENSMUSG00000109473	B930025P03Rik	-	RIKEN cDNA B930025P03 gene	ncRNA
Pparg-5_peak_5254	chr16	90196396	90198224	+	802	NA	Intergenic	NA	-23432	NM_011434	20655	Mm.276325	NM_011434	ENSMUSG00000022982	Sod1	B430204E11Rik|Cu/Zn-SOD|CuZnSOD|Ipo-1|Ipo1|SODC|Sod-1	superoxide dismutase 1, soluble	protein-coding
Pparg-5_peak_4170	chr14	76520217	76521242	+	800	NA	non-coding (NR_045660, exon 1 of 4)	non-coding (NR_045660, exon 1 of 4)	126	NR_045660	75789	Mm.159571	NR_045660	ENSMUSG00000097172	4930444M15Rik	-	RIKEN cDNA 4930444M15 gene	ncRNA
Pparg-5_peak_11842	chr9	55949146	55950508	+	800	NA	Intergenic	Intergenic	-11708	NM_001357652	244891	Mm.86588	NM_175536	ENSMUSG00000034007	Scaper	C430017I08|D530014O03Rik|Zfp291	S phase cyclin A-associated protein in the ER	protein-coding
Pparg-5_peak_10437	chr7	25705267	25706246	+	800	NA	TTS (NM_011577)	TTS (NM_011577)	13297	NM_028771	52132	Mm.278798	NM_028771	ENSMUSG00000002608	Ccdc97	1200014H14Rik|2810446P04Rik|AA545218|D7Ertd462e	coiled-coil domain containing 97	protein-coding
Pparg-5_peak_8190	chr3	153764292	153765675	+	796	NA	Intergenic	Intergenic	27104	NR_045801	70594	Mm.491050	NR_045801	ENSMUSG00000062046	5730460C07Rik	-	RIKEN cDNA 5730460C07 gene	ncRNA
Pparg-5_peak_6540	chr2	9351258	9351972	+	790	NA	Intergenic	Intergenic	162100	NR_038180	73438	Mm.23558	NR_038180	ENSMUSG00000085580	1700061F12Rik	-	RIKEN cDNA 1700061F12 gene	ncRNA
Pparg-5_peak_9546	chr5	148450645	148452169	+	787	NA	Intergenic	B1_Mus1|SINE|Alu	-51503	NM_007513	11987	Mm.275489	NM_007513	ENSMUSG00000041313	Slc7a1	4831426K01Rik|AI447493|Atrc-1|Atrc1|Cat1|Rec-1|Rev-1|mCAT-1	solute carrier family 7 (cationic amino acid transporter, y+ system), member 1	protein-coding
Pparg-5_peak_1911	chr11	48819589	48820845	+	785	NA	Intergenic	Intergenic	-2826	NM_145377	211007	Mm.794	NM_145377	ENSMUSG00000040365	Trim41	AW552703|BC020156|R75223|RINCK	tripartite motif-containing 41	protein-coding
Pparg-5_peak_2988	chr12	91668061	91669172	+	783	NA	intron (NM_175367, intron 4 of 6)	intron (NM_175367, intron 4 of 6)	-78129	NM_175335	83602	Mm.275728	NM_031391	ENSMUSG00000020962	Gtf2a1	6330549H03Rik|AA536742|AA959775|AW060250|TfIIAa/b|Tfiia1	general transcription factor II A, 1	protein-coding
Pparg-5_peak_8576	chr4	107553635	107554369	+	779	NA	intron (NM_147221, intron 2 of 10)	intron (NM_147221, intron 2 of 10)	119283	NM_147221	230587	Mm.331757	NM_147221	ENSMUSG00000034762	Glis1	Gli5|Gli6|GliH1	GLIS family zinc finger 1	protein-coding
Pparg-5_peak_8981	chr5	32441316	32442575	+	778	NA	Intergenic	(GA)n|Simple_repeat|Simple_repeat	-17025	NM_172707	19046	Mm.241931	NM_172707	ENSMUSG00000014956	Ppp1cb	1200010B19	protein phosphatase 1, catalytic subunit, beta isoform	protein-coding
Pparg-5_peak_9697	chr6	37821423	37822249	+	778	NA	Intergenic	Intergenic	-48975	NM_145076	21848	Mm.41063	NM_145076	ENSMUSG00000029833	Trim24	A130082H20Rik|AI447469|D430004I05Rik|TIF1|TIF1-alpha|TIF1alpha|Tif1a	tripartite motif-containing 24	protein-coding
Pparg-5_peak_2765	chr12	51844121	51845606	+	762	NA	Intergenic	Intergenic	-15327	NM_144788	207304	Mm.249391	NM_144788	ENSMUSG00000035247	Hectd1	A630086P08Rik|AI844876|b2b327Clo|opm	HECT domain E3 ubiquitin protein ligase 1	protein-coding
Pparg-5_peak_4389	chr15	38298667	38300191	+	759	NA	intron (NM_013692, intron 1 of 3)	CpG	471	NM_001357677	21847	Mm.4292	NM_013692	ENSMUSG00000037465	Klf10	AI115143|EGR[a]|Egral|Gdnfif|TIEG-1|Tieg|Tieg1|mGIF	Kruppel-like factor 10	protein-coding
Pparg-5_peak_2332	chr11	96458573	96459384	+	759	NA	intron (NR_033524, intron 2 of 2)	intron (NR_033524, intron 2 of 2)	5569	NR_033524	100038600	Mm.483549	NR_033524		Gm11529	-	predicted gene 11529	ncRNA
Pparg-5_peak_11521	chr8	124275540	124276357	+	759	NA	intron (NM_139272, intron 1 of 15)	intron (NM_139272, intron 1 of 15)	44554	NM_139272	108148	Mm.33808	NM_139272	ENSMUSG00000089704	Galnt2	AI480629	polypeptide N-acetylgalactosaminyltransferase 2	protein-coding
Pparg-5_peak_2151	chr11	75537538	75538500	+	756	NA	intron (NM_001199284, intron 2 of 13)	intron (NM_001199284, intron 2 of 13)	5907	NM_001199283	215113	Mm.11186	NM_173388	ENSMUSG00000038178	Slc43a2	7630402D21Rik|BC042513|Lat4	solute carrier family 43, member 2	protein-coding
Pparg-5_peak_8440	chr4	86671259	86672928	+	754	NA	Intergenic	Intergenic	-2034	NM_007408	11520	Mm.381	NM_007408	ENSMUSG00000028494	Plin2	AA407157|ADPH|Adfp|Adrp	perilipin 2	protein-coding
Pparg-5_peak_4751	chr15	89209688	89210831	+	753	NA	Intergenic	LTR41|LTR|ERVL	-1300	NM_001356969	71474	Mm.184055	NM_026813	ENSMUSG00000036561	Ppp6r2	1110033O10Rik|8430411H09Rik|B230107H12Rik|Pp6r2|Saps2	protein phosphatase 6, regulatory subunit 2	protein-coding
Pparg-5_peak_1485	chr10	93179377	93180576	+	746	NA	intron (NM_146239, intron 1 of 16)	intron (NM_146239, intron 1 of 16)	17191	NR_035452	100316689		NR_035452	ENSMUSG00000089214	Mir1931	mir-1931|mmu-mir-1931	microRNA 1931	ncRNA
Pparg-5_peak_5920	chr18	32335450	32336898	+	743	NA	Intergenic	NA	-41043	NM_009668	30948	Mm.4383	NM_009668	ENSMUSG00000024381	Bin1	ALP-1|Amphl|BRAMP-2|SH3P9	bridging integrator 1	protein-coding
Pparg-5_peak_8081	chr3	131232175	131233246	+	743	NA	TTS (NM_008212)	TTS (NM_008212)	39391	NM_008212	15107	Mm.260164	NM_008212	ENSMUSG00000027984	Hadh	AA409008|AU019341|AW742602|HCDH|Hadhsc|Schad	hydroxyacyl-Coenzyme A dehydrogenase	protein-coding
Pparg-5_peak_9259	chr5	105684841	105685653	+	743	NA	Intergenic	(CACCC)n|Simple_repeat|Simple_repeat	-14722	NM_001122768	231549	Mm.23837	NM_178701	ENSMUSG00000046079	Lrrc8d	2810473G09Rik|4930525N13Rik|A930019F03|Lrrc5	leucine rich repeat containing 8D	protein-coding
Pparg-5_peak_1942	chr11	50228721	50230002	+	741	NA	intron (NM_145926, intron 1 of 14)	intron (NM_145926, intron 1 of 14)	-2884	NR_105884	102466765		NR_105884	ENSMUSG00000098474	Mir6919	Gm27889|mmu-mir-6919	microRNA 6919	ncRNA
Pparg-5_peak_3463	chr13	52824893	52825772	+	739	NA	Intergenic	Intergenic	-68127	NR_027893	105404	Mm.184173	NR_027893		BB123696	-	expressed sequence BB123696	ncRNA
Pparg-5_peak_7887	chr3	96554911	96555984	+	731	NA	TTS (NR_040409)	TTS (NR_040409)	-2510	NM_001009935	56338	Mm.410189	NM_023719	ENSMUSG00000038393	Txnip	1200008J08Rik|AA682105|Hyplip1|THIF|Tbp-2|VDUP1	thioredoxin interacting protein	protein-coding
Pparg-5_peak_3142	chr12	118468517	118469278	+	731	NA	Intergenic	RMER15|LTR|ERVL	61296	NR_045947	100384890	Mm.484658	NR_045947	ENSMUSG00000113875	D230030E09Rik	Npe	Riken cDNA D230030E09 gene	ncRNA
Pparg-5_peak_2407	chr11	100627973	100628741	+	725	NA	TTS (NM_028024)	TTS (NM_028024)	5402	NM_028024	71966	Mm.274734	NM_028024	ENSMUSG00000017837	Nkiras2	2410003M04Rik|4930527H08Rik|D630018G21Rik|KBRAS2	NFKB inhibitor interacting Ras-like protein 2	protein-coding
Pparg-5_peak_10916	chr7	122948992	122949936	+	724	NA	Intergenic	Intergenic	20995	NR_045614	73951	Mm.389936	NR_045614		4930413G21Rik	-	RIKEN cDNA 4930413G21 gene	ncRNA
Pparg-5_peak_6625	chr2	14130553	14131483	+	723	NA	intron (NM_011484, intron 7 of 13)	intron (NM_011484, intron 7 of 13)	-43506	NM_001081310	625286	Mm.158781	NM_001081310	ENSMUSG00000061531	Tmem236	2010003H20Rik|Fam23a|Gm613	transmembrane protein 236	protein-coding
Pparg-5_peak_694	chr1	154033311	154034865	+	719	NA	Intergenic	Intergenic	134159	NM_008131	14645	Mm.210745	NM_008131	ENSMUSG00000026473	Glul	GS|Glns	glutamate-ammonia ligase (glutamine synthetase)	protein-coding
Pparg-5_peak_3819	chr14	21047720	21048628	+	714	NA	intron (NM_018829, intron 1 of 8)	B4A|SINE|B4	4268	NM_018829	55946	Mm.376269	NM_018829	ENSMUSG00000021824	Ap3m1	1200013D09Rik|C78982|R75378	adaptor-related protein complex 3, mu 1 subunit	protein-coding
Pparg-5_peak_4427	chr15	57841771	57842769	+	712	NA	Intergenic	Intergenic	50148	NM_024207	67819	Mm.289387	NM_024207	ENSMUSG00000022365	Derl1	1110021N07Rik|AI195141|AW551338|Derlin-1	Der1-like domain family, member 1	protein-coding
Pparg-5_peak_6148	chr19	3324100	3326285	+	712	NA	intron (NM_013495, intron 1 of 18)	NA	1891	NM_013495	12894	Mm.18522	NM_013495	ENSMUSG00000024900	Cpt1a	C730027G07|CPTI|Cpt1	carnitine palmitoyltransferase 1a, liver	protein-coding
Pparg-5_peak_12222	chr9	110889771	110890742	+	710	NA	intron (NR_153354, intron 13 of 25)	intron (NR_153354, intron 13 of 25)	9934	NM_001146060	235633	Mm.86338	NM_146228	ENSMUSG00000044037	Als2cl	79H19D|79H19E|BC022645|D930044G19Rik|mRn.49018	ALS2 C-terminal like	protein-coding
Pparg-5_peak_8861	chr4	152196387	152198007	+	704	NA	intron (NM_001146057, intron 1 of 8)	intron (NM_001146057, intron 1 of 8)	-2647	NM_001146058	70025	Mm.296191	NM_133348	ENSMUSG00000028937	Acot7	2410041A17Rik|Ach1|Act|Bach|CTE-IIa|Cte-II|Lach1	acyl-CoA thioesterase 7	protein-coding
Pparg-5_peak_12164	chr9	102993490	102994440	+	697	NA	Intergenic	Intergenic	-14524	NM_033314	24059	Mm.207106	NM_033314	ENSMUSG00000032548	Slco2a1	2310021C19Rik|Pgt|Slc21a2|mPgt	solute carrier organic anion transporter family, member 2a1	protein-coding
Pparg-5_peak_10792	chr7	100699543	100700717	+	693	NA	Intergenic	Intergenic	-6505	NM_178764	319604	Mm.260362	NM_178764	ENSMUSG00000029461	Fam168a	2610030B18Rik|B930006L02Rik|mKIAA0280	family with sequence similarity 168, member A	protein-coding
Pparg-5_peak_11487	chr8	121985476	121986319	+	693	NA	intron (NM_001285983, intron 4 of 12)	intron (NM_001285983, intron 4 of 12)	7873	NR_106096	102466915		NR_106096	ENSMUSG00000099140	Mir7237	Gm27482|mmu-mir-7237	microRNA 7237	ncRNA
Pparg-5_peak_7549	chr2	180227295	180228000	+	686	NA	Intergenic	Intergenic	-1788	NM_001081171	16776	Mm.4339	NM_001081171	ENSMUSG00000015647	Lama5	AA408760|AA408762|AI853660|[a]5|laminin-511|mKIAA0533	laminin, alpha 5	protein-coding
Pparg-5_peak_10470	chr7	30353760	30354566	+	686	NA	Intergenic	Intergenic	8609	NM_175478	233067	Mm.23157	NM_175478	ENSMUSG00000036957	Lrfn3	A530045B06Rik|SALM4	leucine rich repeat and fibronectin type III domain containing 3	protein-coding
Pparg-5_peak_4568	chr15	66749524	66750271	+	681	NA	intron (NM_009375, intron 35 of 47)	intron (NM_009375, intron 35 of 47)	79127	NM_009375	21819	Mm.441333	NM_009375	ENSMUSG00000053469	Tg	Tgn|cog	thyroglobulin	protein-coding
Pparg-5_peak_11500	chr8	122695172	122696116	+	680	NA	intron (NM_009824, intron 1 of 11)	intron (NM_009824, intron 1 of 11)	3465	NM_009824	12398	Mm.194339	NM_009824	ENSMUSG00000006362	Cbfa2t3	A630044F12Rik|AI465270|AW229127|Cbfa2t3h|ETO-2|Eto2|MTGR2	core-binding factor, runt domain, alpha subunit 2, translocated to, 3 (human)	protein-coding
Pparg-5_peak_8676	chr4	125157009	125158913	+	679	NA	Intergenic	RMER15|LTR|ERVL	-30080	NM_153159	230738	Mm.402	NM_153159	ENSMUSG00000042677	Zc3h12a	BC036563|MCPIP|MCPIP-1|Mcpip1|Reg1	zinc finger CCCH type containing 12A	protein-coding
Pparg-5_peak_3103	chr12	111159568	111160438	+	674	NA	non-coding (NR_130987, exon 4 of 4)	non-coding (NR_130987, exon 4 of 4)	-6367	NM_011632	22031	Mm.27431	NM_011632	ENSMUSG00000021277	Traf3	AI528849|CAP-1|CD40bp|CRAF1|LAP1|T-BAM|amn	TNF receptor-associated factor 3	protein-coding
Pparg-5_peak_3248	chr13	30084648	30085876	+	668	NA	Intergenic	Intergenic	-51228	NM_153546	218121	Mm.89682	NM_153546	ENSMUSG00000038732	Mboat1	9130215M02Rik|BC023845|LPEAT1|Moact1|Oact1	membrane bound O-acyltransferase domain containing 1	protein-coding
Pparg-5_peak_10509	chr7	45770832	45771849	+	668	NA	Intergenic	Intergenic	-11728	NM_017465	54200	Mm.271634	NM_017465	ENSMUSG00000003271	Sult2b1	AI326997|BB173635|ST2B1|SULT2B	sulfotransferase family, cytosolic, 2B, member 1	protein-coding
Pparg-5_peak_2120	chr11	70747078	70748829	+	668	NA	Intergenic	Intergenic	-16494	NM_177565	193043	Mm.40966	NM_177565	ENSMUSG00000043602	Zfp3	AI854635|B230309J24|Fnp-1|Zfp-3	zinc finger protein 3	protein-coding
Pparg-5_peak_7952	chr3	103887173	103887984	+	668	NA	intron (NR_104070, intron 15 of 22)	(GA)n|Simple_repeat|Simple_repeat	-26542	NM_172684	229675	Mm.29366	NM_172684	ENSMUSG00000044098	Rsbn1	C230004D03Rik|E330004N01|KDM9|Rosbin|Rsbn|Rsbp|mKIAA3002	rosbin, round spermatid basic protein 1	protein-coding
Pparg-5_peak_4496	chr15	62128858	62129843	+	666	NA	intron (NR_132746, intron 2 of 6)	B1_Mur4|SINE|Alu	90093	NR_132746	19296	Mm.4608	NM_011222	ENSMUSG00000097039	Pvt1	Ayu21-84Imeg|Gt(pU21)84Imeg|Mis-1|Mlvi-1|Pvt-1	Pvt1 oncogene	ncRNA
Pparg-5_peak_11279	chr8	81597240	81598015	+	664	NA	intron (NM_001297596, intron 2 of 24)	intron (NM_001297596, intron 2 of 24)	255065	NM_001297596	234515	Mm.324468	NM_001024617	ENSMUSG00000037940	Inpp4b	E130107I17Rik	inositol polyphosphate-4-phosphatase, type II	protein-coding
Pparg-5_peak_11846	chr9	56133788	56134772	+	664	NA	Intergenic	L1MC4|LINE|L1	26790	NM_019793	56434	Mm.28484	NM_019793	ENSMUSG00000032324	Tspan3	1700055K04Rik|TM4-A|Tm4sf8	tetraspanin 3	protein-coding
Pparg-5_peak_10620	chr7	76047435	76048573	+	663	NA	Intergenic	Intergenic	-181883	NM_001199224	244071	Mm.322829	NM_172902	ENSMUSG00000025754	Agbl1	Ccp4|D430020F16|EG244071|Nna1-l1	ATP/GTP binding protein-like 1	protein-coding
Pparg-5_peak_187	chr1	58796827	58798152	+	661	NA	intron (NM_009812, intron 1 of 8)	intron (NM_009812, intron 1 of 8)	2115	NM_009812	12370	Mm.336851	NM_009812	ENSMUSG00000026029	Casp8	CASP-8|FLICE|MACH|Mch5	caspase 8	protein-coding
Pparg-5_peak_7176	chr2	120194551	120196278	+	655	NA	intron (NM_177845, intron 2 of 19)	B3|SINE|B2	-40839	NM_133838	98878	Mm.132226	NM_133838	ENSMUSG00000027293	Ehd4	2210022F10Rik|AI197390|AI846352|AV006278|Past2	EH-domain containing 4	protein-coding
Pparg-5_peak_10154	chr6	121242869	121243748	+	652	NA	Intergenic	L1MC4|LINE|L1	-2598	NM_011909	24110	Mm.326911	NM_011909	ENSMUSG00000030107	Usp18	1110058H21Rik|AW047653|UBP43|Ubp15	ubiquitin specific peptidase 18	protein-coding
Pparg-5_peak_7780	chr3	79627473	79628887	+	650	NA	promoter-TSS (NM_029482)	promoter-TSS (NM_029482)	587	NM_025794	66841	Mm.28336	NM_025794	ENSMUSG00000027809	Etfdh	0610010I20Rik|AV001013	electron transferring flavoprotein, dehydrogenase	protein-coding
Pparg-5_peak_408	chr1	94047663	94048670	+	646	NA	intron (NM_008798, intron 1 of 4)	intron (NM_008798, intron 1 of 4)	4387	NM_008798	18566	Mm.5024	NM_008798	ENSMUSG00000026285	Pdcd1	Ly101|PD-1|Pdc1	programmed cell death 1	protein-coding
Pparg-5_peak_306	chr1	82869243	82870150	+	646	NA	intron (NM_001310713, intron 2 of 11)	L1M5|LINE|L1	30236	NM_001310713	15463	Mm.392569	NM_010472	ENSMUSG00000026159	Agfg1	AU045498|C130049H11Rik|C85612|D730048C23Rik|Hrb|RAB|Rip	ArfGAP with FG repeats 1	protein-coding
Pparg-5_peak_5780	chr17	80656059	80657291	+	646	NA	intron (NM_001360278, intron 3 of 33)	NA	71350	NM_001360278	225028	Mm.311948	NM_001081357	ENSMUSG00000024242	Map4k3	4833416M01Rik|4833416M07Rik|9530052P13Rik|Glk|MAPKKKK3|MEKKK 3|MEKKK3|RAB8IPL1	mitogen-activated protein kinase kinase kinase kinase 3	protein-coding
Pparg-5_peak_4307	chr15	9624185	9625211	+	641	NA	intron (NM_001305042, intron 26 of 36)	intron (NM_001305042, intron 26 of 36)	-94822	NM_008372	16197	Mm.389	NM_008372	ENSMUSG00000003882	Il7r	CD127|IL-7Ralpha	interleukin 7 receptor	protein-coding
Pparg-5_peak_5636	chr17	50059886	50060915	+	637	NA	intron (NM_181397, intron 4 of 9)	NA	130097	NM_181397	76438	Mm.41854	NM_181397	ENSMUSG00000039316	Rftn1	2310015N21Rik|AI853526	raftlin lipid raft linker 1	protein-coding
Pparg-5_peak_7641	chr3	36788679	36789738	+	637	NA	Intergenic	Intergenic	-73898	NM_172679	229227	Mm.207907	NM_172679	ENSMUSG00000037270	4932438A13Rik	4732443H21|B830039D19Rik|D630029K19Rik|FSA|Kiaa1109|Tweek	RIKEN cDNA 4932438A13 gene	protein-coding
Pparg-5_peak_6177	chr19	5363780	5364628	+	637	NA	TTS (NR_104482)	NA	2159	NM_001038231	23825	Mm.358649	NM_011793	ENSMUSG00000024844	Banf1	Baf|Bcrp1|L2bp1/Baf	barrier to autointegration factor 1	protein-coding
Pparg-5_peak_2108	chr11	70014406	70015632	+	637	NA	intron (NM_017366, intron 2 of 19)	intron (NM_017366, intron 2 of 19)	409	NM_017366	11370	Mm.18630	NM_017366	ENSMUSG00000018574	Acadvl	vlcad	acyl-Coenzyme A dehydrogenase, very long chain	protein-coding
Pparg-5_peak_1613	chr10	111543669	111545224	+	632	NA	Intergenic	Intergenic	38160	NM_009344	21664	Mm.3117	NM_009344	ENSMUSG00000020205	Phlda1	DT1P1B11|TDAG51|Tdag	pleckstrin homology like domain, family A, member 1	protein-coding
Pparg-5_peak_1158	chr10	39376432	39377362	+	627	NA	intron (NM_001122893, intron 1 of 13)	intron (NM_001122893, intron 1 of 13)	7098	NM_001122892	14360	Mm.4848	NM_008054	ENSMUSG00000019843	Fyn	AI448320|AW552119	Fyn proto-oncogene	protein-coding
Pparg-5_peak_4107	chr14	73015097	73016058	+	621	NA	Intergenic	Intergenic	-10026	NR_027860	668489	Mm.158324	NR_027860		Gm9199	EG668489	glycine cleavage system protein H (aminomethyl carrier) pseudogene	pseudo
Pparg-5_peak_7713	chr3	52954459	52956096	+	620	NA	Intergenic	Intergenic	-27611	NR_040555	622124	Mm.389434	NR_040555	ENSMUSG00000104401	Gm20750	-	predicted gene, 20750	ncRNA
Pparg-5_peak_7744	chr3	65842663	65843898	+	620	NA	Intergenic	Intergenic	114969	NM_001355432	56706	Mm.175612	NM_019937	ENSMUSG00000027829	Ccnl1	2610030E23Rik|AU018493|Ccnl|ania-6a	cyclin L1	protein-coding
Pparg-5_peak_5020	chr16	33698053	33698813	+	618	NA	intron (NM_175256, intron 1 of 14)	L1MB4|LINE|L1	13967	NM_175256	77446	Mm.245741	NM_172934	ENSMUSG00000075254	Heg1	4632417D23Rik|5530401I02Rik|9530025L16Rik|BC038614|Gm629	heart development protein with EGF-like domains 1	protein-coding
Pparg-5_peak_1991	chr11	54149705	54150920	+	618	NA	Intergenic	Intergenic	49388	NM_011031	18452	Mm.3705	NM_011031	ENSMUSG00000018906	P4ha2	AA407196|C76437|P4hl	procollagen-proline, 2-oxoglutarate 4-dioxygenase (proline 4-hydroxylase), alpha II polypeptide	protein-coding
Pparg-5_peak_3405	chr13	48841596	48842662	+	618	NA	intron (NM_011078, intron 1 of 21)	intron (NM_011078, intron 1 of 21)	28756	NM_011078	18676	Mm.486213	NM_011078	ENSMUSG00000038025	Phf2	GRC5	PHD finger protein 2	protein-coding
Pparg-5_peak_4369	chr15	36644031	36644884	+	617	NA	Intergenic	Intergenic	-35484	NM_008774	18458	Mm.371570	NM_008774	ENSMUSG00000022283	Pabpc1	PABP|Pabp1|PabpI|Pabpl1|ePAB	poly(A) binding protein, cytoplasmic 1	protein-coding
Pparg-5_peak_9586	chr6	5509429	5510472	+	613	NA	Intergenic	Intergenic	-13672	NM_013743	27273	Mm.235547	NM_013743	ENSMUSG00000019577	Pdk4	AV005916	pyruvate dehydrogenase kinase, isoenzyme 4	protein-coding
Pparg-5_peak_11862	chr9	57577032	57577981	+	613	NA	intron (NM_022813, intron 2 of 8)	intron (NM_022813, intron 2 of 8)	-11946	NM_027895	71742	Mm.155877	NM_027895	ENSMUSG00000032308	Ulk3	1200015E14Rik	unc-51-like kinase 3	protein-coding
Pparg-5_peak_6688	chr2	26324739	26325481	+	612	NA	intron (NM_001355575, intron 6 of 13)	intron (NM_001355575, intron 6 of 13)	5340	NM_001199147	67839	Mm.266611	NM_153410	ENSMUSG00000026930	Gpsm1	1810037C22Rik|AW107933|Ags3	G-protein signalling modulator 1 (AGS3-like, C. elegans)	protein-coding
Pparg-5_peak_319	chr1	86406382	86407882	+	612	NA	Intergenic	Intergenic	-17771	NM_001319227	14767	Mm.389159	NM_010341	ENSMUSG00000026237	Nmur1	FM-3|Gpr66|NMU-R1|NMU1R|NmU-R	neuromedin U receptor 1	protein-coding
Pparg-5_peak_10566	chr7	66233082	66233917	+	610	NA	Intergenic	Intergenic	123984	NM_001081163	269941	Mm.333916	NM_001081163	ENSMUSG00000032640	Chsy1	mKIAA0990	chondroitin sulfate synthase 1	protein-coding
Pparg-5_peak_6861	chr2	58129515	58130735	+	609	NA	3' UTR (NM_139200, exon 8 of 8)	3' UTR (NM_139200, exon 8 of 8)	29997	NM_139200	227929	Mm.273905	NM_139200	ENSMUSG00000026832	Cytip	A130053M09Rik|AI462064|C80816|Cbp|Cybr|Pscdbp	cytohesin 1 interacting protein	protein-coding
Pparg-5_peak_213	chr1	60764714	60766087	+	609	NA	intron (NM_007642, intron 3 of 3)	intron (NM_007642, intron 3 of 3)	19012	NM_007642	12487	Mm.255003	NM_007642	ENSMUSG00000026012	Cd28	-	CD28 antigen	protein-coding
Pparg-5_peak_7431	chr2	163575122	163576345	+	608	NA	Intergenic	Intergenic	-26581	NM_029512	76080	Mm.89828	NM_029512	ENSMUSG00000017679	Ttpal	3110080A02Rik|5830472M02Rik	tocopherol (alpha) transfer protein-like	protein-coding
Pparg-5_peak_8402	chr4	59675070	59675713	+	608	NA	intron (NM_001015681, intron 1 of 3)	L1ME2|LINE|L1	49180	NM_001015681	230259	Mm.45688	NM_153158	ENSMUSG00000045071	E130308A19Rik	-	RIKEN cDNA E130308A19 gene	protein-coding
Pparg-5_peak_9066	chr5	53426303	53427207	+	607	NA	Intergenic	Intergenic	-129024	NM_001080928	19664	Mm.209292	NM_009035	ENSMUSG00000039191	Rbpj	AI843960|CBF1|Igkjrb|Igkrsbp|RBP-J|RBP-J kappa|RBP-Jkappa|RBPjk|Rbpsuh	recombination signal binding protein for immunoglobulin kappa J region	protein-coding
Pparg-5_peak_12228	chr9	111085192	111086413	+	606	NA	Intergenic	Intergenic	-28284	NM_001302376	54199	Mm.7336	NM_017466	ENSMUSG00000043953	Ccrl2	1810047I05Rik|Ackr5|CCR11|Cmkbr1l2|E01|L-CCR	chemokine (C-C motif) receptor-like 2	protein-coding
Pparg-5_peak_2956	chr12	85729522	85730363	+	600	NA	Intergenic	Intergenic	-16597	NM_145447	217721	Mm.301076	NM_145447	ENSMUSG00000034258	Flvcr2	CCT|Mfsd7c	feline leukemia virus subgroup C cellular receptor 2	protein-coding
Pparg-5_peak_4540	chr15	62919399	62920613	+	599	NA	Intergenic	(TG)n|Simple_repeat|Simple_repeat	559602	NR_045279	432958	Mm.255105	NR_045279	ENSMUSG00000115520	Gm20740	-	predicted gene, 20740	ncRNA
Pparg-5_peak_9674	chr6	34836071	34836723	+	598	NA	intron (NM_178630, intron 15 of 18)	intron (NM_178630, intron 15 of 18)	-26749	NM_197986	68487	Mm.248440	NM_197986	ENSMUSG00000057137	Tmem140	1110007F12Rik	transmembrane protein 140	protein-coding
Pparg-5_peak_912	chr1	184084706	184085659	+	598	NA	Intergenic	Intergenic	50801	NM_022019	63953	Mm.404024	NM_022019	ENSMUSG00000039384	Dusp10	2610306G15Rik|AI158871|MKP-5|MKP5	dual specificity phosphatase 10	protein-coding
Pparg-5_peak_7622	chr3	30981513	30982929	+	594	NA	Intergenic	RMER1B|Other|Other	-12806	NM_153421	241915	Mm.233173	NM_153421	ENSMUSG00000037652	Phc3	E030046K01Rik|Edr3|Hph3	polyhomeotic 3	protein-coding
Pparg-5_peak_3568	chr13	91180149	91180823	+	594	NA	intron (NM_025770, intron 2 of 7)	intron (NM_025770, intron 2 of 7)	43501	NM_025770	66795	Mm.235385	NM_025770	ENSMUSG00000021619	Atg10	5330424L23Rik|5430428K15Rik|AI852123|APG10|Agp10|Apg10l|Apg10p|Atg10l	autophagy related 10	protein-coding
Pparg-5_peak_11977	chr9	67891066	67892034	+	591	NA	intron (NM_177184, intron 18 of 84)	intron (NM_177184, intron 18 of 84)	51154	NM_177184	320528	Mm.241454	NM_177184	ENSMUSG00000035284	Vps13c	AI552542|AV026040|C230055H22Rik|W51662|chorein	vacuolar protein sorting 13C	protein-coding
Pparg-5_peak_3662	chr13	101598634	101600258	+	591	NA	Intergenic	Intergenic	93184	NM_001024955	18708	Mm.259333	NM_001024955	ENSMUSG00000041417	Pik3r1	PI3K|p50alpha|p55alpha|p85alpha	phosphoinositide-3-kinase regulatory subunit 1	protein-coding
Pparg-5_peak_8082	chr3	131245523	131246739	+	591	NA	intron (NM_008212, intron 3 of 7)	PB1D7|SINE|Alu	25970	NM_008212	15107	Mm.260164	NM_008212	ENSMUSG00000027984	Hadh	AA409008|AU019341|AW742602|HCDH|Hadhsc|Schad	hydroxyacyl-Coenzyme A dehydrogenase	protein-coding
Pparg-5_peak_6335	chr19	32545842	32546389	+	588	NA	Intergenic	NA	-49600	NM_001201470	23972	Mm.203916	NM_011864	ENSMUSG00000024899	Papss2	1810018P12Rik|AI159688|AtpsU2|Atpsk2|Sk2|bm	3'-phosphoadenosine 5'-phosphosulfate synthase 2	protein-coding
Pparg-5_peak_3959	chr14	55777033	55778058	+	588	NA	intron (NM_080435, intron 11 of 25)	intron (NM_080435, intron 11 of 25)	6527	NM_080435	104110	Mm.287010	NM_080435	ENSMUSG00000022220	Adcy4	mKIAA4004	adenylate cyclase 4	protein-coding
Pparg-5_peak_11727	chr9	37235830	37236779	+	586	NA	intron (NM_001145960, intron 10 of 18)	intron (NM_001145960, intron 10 of 18)	19434	NM_001145960	56857	Mm.440037	NM_020258	ENSMUSG00000032122	Slc37a2	G3PP|Slc37a1|cI-2|ci2	solute carrier family 37 (glycerol-3-phosphate transporter), member 2	protein-coding
Pparg-5_peak_11691	chr9	32726212	32727035	+	586	NA	intron (NM_001038642, intron 1 of 6)	Lx8|LINE|L1	30581	NM_011808	23871	Mm.292415	NM_011808	ENSMUSG00000032035	Ets1	AI196000|AI448617|D230050P06|Ets-1|Tpl1|vs	E26 avian leukemia oncogene 1, 5' domain	protein-coding
Pparg-5_peak_12331	chr9	123768240	123769243	+	584	NA	intron (NM_009913, intron 1 of 2)	intron (NM_009913, intron 1 of 2)	1530	NM_001166625	12769	Mm.440604	NM_009913	ENSMUSG00000029530	Ccr9	A130091K22Rik|Cmkbr10|GPR-9-6	chemokine (C-C motif) receptor 9	protein-coding
Pparg-5_peak_250	chr1	64308457	64309378	+	581	NA	Intergenic	Intergenic	-187528	NM_033563	93691	Mm.29466	NM_033563	ENSMUSG00000025959	Klf7	9830124P08Rik	Kruppel-like factor 7 (ubiquitous)	protein-coding
Pparg-5_peak_11442	chr8	115385447	115386319	+	581	NA	Intergenic	Intergenic	321011	NM_001025577	17132	Mm.275549	NM_001025577	ENSMUSG00000055435	Maf	2810401A20Rik|A230108G15Rik|AW047063|c-maf	avian musculoaponeurotic fibrosarcoma oncogene homolog	protein-coding
Pparg-5_peak_8922	chr5	24047284	24048162	+	579	NA	Intergenic	Intergenic	-17033	NM_053090	84652	Mm.304976	NM_053090	ENSMUSG00000028995	Fam126a	AB030242|Drctnnb1a	family with sequence similarity 126, member A	protein-coding
Pparg-5_peak_11231	chr8	69938342	69939325	+	576	NA	intron (NM_001286450, intron 2 of 12)	intron (NM_001286450, intron 2 of 12)	35550	NM_001113346	234366	Mm.270044	NM_145596	ENSMUSG00000036180	Gatad2a	1110066C11Rik|BC031407|C80248	GATA zinc finger domain containing 2A	protein-coding
Pparg-5_peak_10786	chr7	100461317	100461955	+	574	NA	intron (NM_001017985, intron 32 of 32)	MIRb|SINE|MIR	-11355	NM_009464	22229	Mm.6254	NM_009464	ENSMUSG00000032942	Ucp3	AI645527|Slc25a9|UCP-3	uncoupling protein 3 (mitochondrial, proton carrier)	protein-coding
Pparg-5_peak_4859	chr16	10753602	10755109	+	574	NA	Intergenic	Intergenic	31181	NM_009896	12703	Mm.130	NM_009896	ENSMUSG00000038037	Socs1	Cish1|Cish7|JAB|SOCS-1|SSI-1	suppressor of cytokine signaling 1	protein-coding
Pparg-5_peak_5993	chr18	50128259	50129434	+	574	NA	intron (NM_008292, intron 1 of 23)	NA	645	NM_008292	15488	Mm.277857	NM_008292	ENSMUSG00000024507	Hsd17b4	17-beta-HSD|17[b]-HSD|DBP|MFE-2|MFP2|MPF-2|Mfp-2|perMFE-2	hydroxysteroid (17-beta) dehydrogenase 4	protein-coding
Pparg-5_peak_7254	chr2	128731301	128731966	+	573	NA	intron (NM_008587, intron 2 of 18)	intron (NM_008587, intron 2 of 18)	32718	NM_008587	17289	Mm.239655	NM_008587	ENSMUSG00000014361	Mertk	Eyk|Mer|Nyk|nmf12	c-mer proto-oncogene tyrosine kinase	protein-coding
Pparg-5_peak_4589	chr15	66973471	66974556	+	573	NA	Intergenic	MLT1I|LTR|ERVL-MaLR	-4372	NM_008681	17988	Mm.30837	NM_008681	ENSMUSG00000005125	Ndrg1	CAP43|CMT4D|DRG1|HMSNL|NMSL|Ndr1|Ndrl|PROXY1|RTP|TDD5	N-myc downstream regulated gene 1	protein-coding
Pparg-5_peak_6234	chr19	12471689	12472503	+	573	NA	intron (NM_172442, intron 8 of 8)	NA	11317	NM_010821	17476	Mm.3999	NM_010821	ENSMUSG00000046805	Mpeg1	MPS1|Mpg-1	macrophage expressed gene 1	protein-coding
Pparg-5_peak_1924	chr11	49084620	49086162	+	572	NA	intron (NM_001271677, intron 1 of 2)	intron (NM_001271677, intron 1 of 2)	-1626	NM_008330	15953	Mm.24769	NM_008330	ENSMUSG00000078920	Ifi47	47kDa|IRG-47|Ifggc1|Igrd|Iigp4|Iipg4|Irgd	interferon gamma inducible protein 47	protein-coding
Pparg-5_peak_2457	chr11	106387002	106388288	+	570	NA	Intergenic	Intergenic	-4864	NM_010494	15896	Mm.394	NM_010494	ENSMUSG00000001029	Icam2	CD102|Icam-2|Ly-60	intercellular adhesion molecule 2	protein-coding
Pparg-5_peak_2335	chr11	96966804	96968195	+	569	NA	intron (NM_030220, intron 1 of 6)	intron (NM_030220, intron 1 of 6)	10189	NM_030220	78912	Mm.491183	NM_030220	ENSMUSG00000018678	Sp2	4930480I16Rik|mKIAA0048	Sp2 transcription factor	protein-coding
Pparg-5_peak_6794	chr2	38471710	38473320	+	569	NA	Intergenic	Intergenic	-39182	NM_021606	59126	Mm.143818	NM_021606	ENSMUSG00000026749	Nek6	1300007C09Rik	NIMA (never in mitosis gene a)-related expressed kinase 6	protein-coding
Pparg-5_peak_6713	chr2	29627595	29629739	+	569	NA	intron (NM_054050, intron 1 of 23)	intron (NM_054050, intron 1 of 23)	8947	NM_054050	107746	Mm.298274	NM_054050	ENSMUSG00000039844	Rapgef1	4932418O06Rik|C3G|Grf2	Rap guanine nucleotide exchange factor (GEF) 1	protein-coding
Pparg-5_peak_4042	chr14	66147269	66148022	+	569	NA	intron (NM_144803, intron 5 of 6)	intron (NM_144803, intron 5 of 6)	6685	NM_144803	110902	Mm.57350	NM_144803	ENSMUSG00000022041	Chrna2	Acra-2|Acra2|BC011490	cholinergic receptor, nicotinic, alpha polypeptide 2 (neuronal)	protein-coding
Pparg-5_peak_4854	chr16	10701684	10703234	+	566	NA	intron (NM_177562, intron 21 of 22)	intron (NM_177562, intron 21 of 22)	83077	NM_009896	12703	Mm.130	NM_009896	ENSMUSG00000038037	Socs1	Cish1|Cish7|JAB|SOCS-1|SSI-1	suppressor of cytokine signaling 1	protein-coding
Pparg-5_peak_4439	chr15	58222863	58223498	+	565	NA	Intergenic	Intergenic	-8288	NM_026346	67731	Mm.25683	NM_026346	ENSMUSG00000022358	Fbxo32	4833442G10Rik|AI430017|ATROGIN1|Gm20361|MAFbx	F-box protein 32	protein-coding
Pparg-5_peak_11336	chr8	86919862	86920587	+	565	NA	Intergenic	Intergenic	-34966	NM_030563	80750	Mm.25117	NM_030563	ENSMUSG00000031652	N4bp1	AI481586|C81621	NEDD4 binding protein 1	protein-coding
Pparg-5_peak_10549	chr7	64042537	64044017	+	563	NA	Intergenic	Intergenic	-104362	NM_021366	50794	Mm.240473	NM_021366	ENSMUSG00000052040	Klf13	0610043C13Rik|9430029L20Rik|Bteb3|FKLF-2|FKLF2|NSLP1|RFLAT-1|RFLAT1	Kruppel-like factor 13	protein-coding
Pparg-5_peak_7734	chr3	60603038	60603865	+	562	NA	intron (NM_001253711, intron 2 of 7)	intron (NM_001253711, intron 2 of 7)	102272	NM_001253710	56758	Mm.255723	NM_020007	ENSMUSG00000027763	Mbnl1	Mbnl|mKIAA0428	muscleblind like splicing factor 1	protein-coding
Pparg-5_peak_1468	chr10	89764158	89766263	+	560	NA	intron (NM_029166, intron 1 of 20)	intron (NM_029166, intron 1 of 20)	20219	NM_029166	75089	Mm.268922	NM_029166	ENSMUSG00000019951	Uhrf1bp1l	2010319N22Rik|4930506D01Rik|AA589495|C80672|E030041M21Rik|mKIAA0701	UHRF1 (ICBP90) binding protein 1-like	protein-coding
Pparg-5_peak_3743	chr13	113354701	113355620	+	558	NA	Intergenic	Intergenic	145501	NM_023612	71690	Mm.38929	NM_023612	ENSMUSG00000042379	Esm1	0610042H23Rik|AV004503|ESM-1	endothelial cell-specific molecule 1	protein-coding
Pparg-5_peak_11513	chr8	123628025	123629069	+	558	NA	Intergenic	Intergenic	-25382	NM_133955	69581	Mm.168257	NM_133955	ENSMUSG00000039960	Rhou	2310026M05Rik|AI182090|Arhu|CDC42L1|G28K|WRCH-1|WRCH1|mG28K	ras homolog family member U	protein-coding
Pparg-5_peak_6510	chr2	4479933	4480800	+	558	NA	intron (NM_001177843, intron 3 of 23)	RMER1B|Other|Other	-79388	NM_001177844	209630	Mm.37932	NM_172475	ENSMUSG00000026657	Frmd4a	2700017I06Rik|5330420J21|AI594879|C230040M21Rik|Frmd4|Gm13190|mKIAA1294	FERM domain containing 4A	protein-coding
Pparg-5_peak_2326	chr11	95800368	95801181	+	558	NA	Intergenic	Intergenic	-23726	NM_153104	237928	Mm.133075	NM_153104	ENSMUSG00000050860	Phospho1	D11Moh36|Phospo1	phosphatase, orphan 1	protein-coding
Pparg-5_peak_1417	chr10	81193982	81194918	+	557	NA	promoter-TSS (NR_015477)	promoter-TSS (NR_015477)	-241	NR_015477	69678	Mm.81562	NR_015477		Atcayos	2310050B05Rik	ataxia, cerebellar, Cayman type, opposite strand	ncRNA
Pparg-5_peak_1615	chr10	111578101	111579847	+	557	NA	Intergenic	Intergenic	15299	NR_045344	71321	Mm.410785	NR_045344	ENSMUSG00000097082	4933440J02Rik	-	RIKEN cDNA 4933440J02 gene	ncRNA
Pparg-5_peak_6074	chr18	74778656	74779804	+	552	NA	promoter-TSS (NR_028560)	NA	18	NM_177470	52538	Mm.245724	NM_177470	ENSMUSG00000036880	Acaa2	0610011L04Rik|AI255831|AI265397|D18Ertd240e	acetyl-Coenzyme A acyltransferase 2 (mitochondrial 3-oxoacyl-Coenzyme A thiolase)	protein-coding
Pparg-5_peak_11008	chr7	140320697	140322923	+	552	NA	promoter-TSS (NM_146956)	promoter-TSS (NM_146956)	-891	NM_146956	258958	Mm.347648	NM_146956	ENSMUSG00000061489	Olfr525	MOR251-2	olfactory receptor 525	protein-coding
Pparg-5_peak_5293	chr16	92814584	92815422	+	551	NA	intron (NM_001111022, intron 2 of 6)	NA	11071	NM_001111021	12394	Mm.4081	NM_009821	ENSMUSG00000022952	Runx1	AML1|CBF-alpha-2|Cbfa2|Pebp2a2|Pebpa2b	runt related transcription factor 1	protein-coding
Pparg-5_peak_10867	chr7	114162233	114163696	+	547	NA	Intergenic	C-rich|Low_complexity|Low_complexity	-45183	NM_025846	66922	Mm.276572	NM_025846	ENSMUSG00000055723	Rras2	2610016H24Rik|C86394|TC21	related RAS viral (r-ras) oncogene 2	protein-coding
Pparg-5_peak_7943	chr3	103586000	103586802	+	545	NA	intron (NM_001276676, intron 2 of 6)	MIRb|SINE|MIR	10275	NM_001276680	54524	Mm.88818	NM_018800	ENSMUSG00000027849	Syt6	3110037A08Rik|AW048930|sytVI	synaptotagmin VI	protein-coding
Pparg-5_peak_5589	chr17	35758340	35759356	+	543	NA	Intergenic	NA	-13602	NR_045459	74601	Mm.410840	NR_045459	ENSMUSG00000092171	4833427F10Rik	-	RIKEN cDNA 4833427F10 gene	ncRNA
Pparg-5_peak_11837	chr9	55511757	55513086	+	540	NA	promoter-TSS (NM_145615)	promoter-TSS (NM_145615)	-178	NM_145615	110842	Mm.290853	NM_145615	ENSMUSG00000032314	Etfa	2010200I21Rik|D9Ertd394e	electron transferring flavoprotein, alpha polypeptide	protein-coding
Pparg-5_peak_11651	chr9	15301320	15302061	+	537	NA	promoter-TSS (NM_133732)	promoter-TSS (NM_133732)	-83	NM_133732	70984	Mm.261842	NM_133732	ENSMUSG00000031938	4931406C07Rik	-	RIKEN cDNA 4931406C07 gene	protein-coding
Pparg-5_peak_5303	chr16	93732456	93733747	+	537	NA	intron (NM_001357118, intron 1 of 35)	NA	3002	NM_001357118	70028	Mm.23230	NM_026700	ENSMUSG00000022946	Dopey2	0610038M01Rik|2610510B01Rik|AI503246|C21orf5|mKIAA0933	dopey family member 2	protein-coding
Pparg-5_peak_9988	chr6	97293265	97294826	+	537	NA	intron (NM_145148, intron 22 of 23)	intron (NM_145148, intron 22 of 23)	-41265	NM_001081157	320502	Mm.68163	NM_001081157	ENSMUSG00000044086	Lmod3	5430424A14Rik	leiomodin 3 (fetal)	protein-coding
Pparg-5_peak_7323	chr2	144368532	144369877	+	537	NA	intron (NM_001166640, intron 1 of 10)	CpG	169	NM_181417	228714	Mm.227925	NM_181417	ENSMUSG00000027425	Kat14	2510008M08Rik|ATAC2|AU023459|Csrp2bp|D2Ertd473e|D2Wsu131e|E430020F17	lysine acetyltransferase 14	protein-coding
Pparg-5_peak_6130	chr18	84418835	84419567	+	534	NA	intron (NM_001033341, intron 4 of 8)	NA	170303	NM_001033341	240476	Mm.329575	NM_001033341	ENSMUSG00000048410	Zfp407	6430585N13Rik|Gm333|Gm334|Gm948|ZNF407	zinc finger protein 407	protein-coding
Pparg-5_peak_12120	chr9	96396217	96397743	+	534	NA	Intergenic	Intergenic	-32549	NM_007502	11933	Mm.424	NM_007502	ENSMUSG00000032412	Atp1b3	AA409958|AI664000|AW212096	ATPase, Na+/K+ transporting, beta 3 polypeptide	protein-coding
Pparg-5_peak_8399	chr4	59581231	59582639	+	533	NA	intron (NM_024255, intron 1 of 10)	CpG	372	NM_001301367	72479	Mm.272905	NM_024255	ENSMUSG00000028383	Hsdl2	2610207I16Rik	hydroxysteroid dehydrogenase like 2	protein-coding
Pparg-5_peak_7674	chr3	51209561	51210381	+	531	NA	Intergenic	B4A|SINE|B4	-14476	NM_009834	12457	Mm.86541	NM_009834	ENSMUSG00000023087	Noct	AU043840|Ccr4|Ccrn4l	nocturnin	protein-coding
Pparg-5_peak_11036	chr7	141096106	141097681	+	530	NA	intron (NM_023059, intron 1 of 9)	intron (NM_023059, intron 1 of 9)	3653	NM_023059	24058	Mm.38017	NM_023059	ENSMUSG00000025494	Sigirr	AI256711|TIR8	single immunoglobulin and toll-interleukin 1 receptor (TIR) domain	protein-coding
Pparg-5_peak_2192	chr11	79129267	79130838	+	529	NA	intron (NM_013571, intron 1 of 17)	intron (NM_013571, intron 1 of 17)	16421	NM_013571	16706	Mm.4745	NM_013571	ENSMUSG00000018334	Ksr1	AW492498|B-KSR1|D11Bhm183e|D11Bhm184e|Ksr|RSU2|hb|mKSR1	kinase suppressor of ras 1	protein-coding
Pparg-5_peak_12064	chr9	84911340	84912109	+	529	NA	Intergenic	Intergenic	137326	NR_040739	75253	Mm.401984	NR_040739	ENSMUSG00000099724	4930554C24Rik	-	RIKEN cDNA 4930554C24 gene	ncRNA
Pparg-5_peak_9451	chr5	135639732	135640546	+	529	NA	intron (NM_001357037, intron 4 of 4)	MIR3|SINE|MIR	7485	NM_146002	215160	Mm.295438	NM_031398	ENSMUSG00000039917	Rhbdd2	0610011L13Rik|AI480532|Rhbdl7|Usmg1	rhomboid domain containing 2	protein-coding
Pparg-5_peak_6875	chr2	59536853	59537719	+	527	NA	Intergenic	MER110|LTR|ERV1	52633	NM_029723	76747	Mm.275769	NM_029723	ENSMUSG00000026989	Dapl1	2310032F03Rik|EEDA	death associated protein-like 1	protein-coding
Pparg-5_peak_3513	chr13	64315419	64316136	+	527	NA	Intergenic	Intergenic	-3067	NM_025370	66129	Mm.491110	NM_025370	ENSMUSG00000021482	Aaed1	1110018J18Rik|AI849003	AhpC/TSA antioxidant enzyme domain containing 1	protein-coding
Pparg-5_peak_5789	chr17	83483592	83484681	+	525	NA	Intergenic	NA	30197	NM_009187	20463	Mm.30072	NM_009187	ENSMUSG00000024248	Cox7a2l	COX7AR|COX7RP|EB1|SIG-81|SIG81|Silg81	cytochrome c oxidase subunit VIIa polypeptide 2-like	protein-coding
Pparg-5_peak_1955	chr11	52046279	52047469	+	524	NA	intron (NM_001166654, intron 13 of 13)	intron (NM_001166654, intron 13 of 13)	42653	NM_153785	213084	Mm.280557	NM_153785	ENSMUSG00000020389	Cdkl3	AI852479|B230379H01Rik	cyclin-dependent kinase-like 3	protein-coding
Pparg-5_peak_11955	chr9	65535021	65535833	+	524	NA	Intergenic	Intergenic	44660	NM_153119	102595	Mm.247303	NM_153119	ENSMUSG00000050721	Plekho2	AI840980|Plekhq1	pleckstrin homology domain containing, family O member 2	protein-coding
Pparg-5_peak_10833	chr7	105473898	105475273	+	523	NA	Intergenic	MLTR11B|LTR|ERVK	7612	NM_028444	109042	Mm.3124	NM_028444	ENSMUSG00000037060	Cavin3	3110015B12Rik|6330514M23Rik|Prkcdbp|SRBC	caveolae associated 3	protein-coding
Pparg-5_peak_11635	chr9	14966951	14968071	+	523	NA	Intergenic	Lx8|LINE|L1	-63560	NM_176807	64931	Mm.86738	NM_022888	ENSMUSG00000031933	Izumo1r	0910001L11Rik|C86255|Folbp3|Folr4|Juno	IZUMO1 receptor, JUNO	protein-coding
Pparg-5_peak_2294	chr11	88720613	88721402	+	523	NA	intron (NR_038058, intron 2 of 3)	intron (NR_038058, intron 2 of 3)	2364	NR_038058	193280	Mm.396842	NR_038058		C030037D09Rik	9330160M04	RIKEN cDNA C030037D09 gene	ncRNA
Pparg-5_peak_3886	chr14	32784040	32784928	+	523	NA	Intergenic	Intergenic	-1479	NM_001163616	69069	Mm.261609	NM_001163616	ENSMUSG00000041707	1810011H11Rik	4733401I05Rik	RIKEN cDNA 1810011H11 gene	protein-coding
Pparg-5_peak_4969	chr16	24933496	24934291	+	523	NA	intron (NM_178665, intron 10 of 12)	intron (NM_178665, intron 10 of 12)	-125746	NR_040374	319487	Mm.137341	NR_040374	ENSMUSG00000096960	A230028O05Rik	-	RIKEN cDNA A230028O05 gene	ncRNA
Pparg-5_peak_7570	chr2	181188431	181189412	+	521	NA	TTS (NR_151465)	TTS (NR_151465)	1674	NM_025598	66496	Mm.213943	NM_025598	ENSMUSG00000016344	Ppdpf	0610012G23Rik|2610317A05Rik|2700038C09Rik|3110053G12Rik	pancreatic progenitor cell differentiation and proliferation factor	protein-coding
Pparg-5_peak_4234	chr14	118823284	118824020	+	521	NA	intron (NM_001160097, intron 1 of 3)	B1_Mur4|SINE|Alu	-31298	NM_021386	58187	Mm.390755	NM_021386	ENSMUSG00000022132	Cldn10	6720456I16Rik|Cldn10a|Cldn10b|D14Ertd728e	claudin 10	protein-coding
Pparg-5_peak_3571	chr13	91202760	91203558	+	519	NA	intron (NM_025770, intron 2 of 7)	intron (NM_025770, intron 2 of 7)	20828	NM_025770	66795	Mm.235385	NM_025770	ENSMUSG00000021619	Atg10	5330424L23Rik|5430428K15Rik|AI852123|APG10|Agp10|Apg10l|Apg10p|Atg10l	autophagy related 10	protein-coding
Pparg-5_peak_11867	chr9	57855845	57856957	+	518	NA	Intergenic	Intergenic	-22167	NM_019689	56380	Mm.425588	NM_019689	ENSMUSG00000004661	Arid3b	Bdp|Dri2	AT rich interactive domain 3B (BRIGHT-like)	protein-coding
Pparg-5_peak_7194	chr2	124719633	124721182	+	518	NA	Intergenic	ORR1E|LTR|ERVL-MaLR	66826	NM_199240	214968	Mm.330536	NM_172537	ENSMUSG00000027200	Sema6d	1110067B02Rik|AA409156|D330011G23|mKIAA1479	sema domain, transmembrane domain (TM), and cytoplasmic domain, (semaphorin) 6D	protein-coding
Pparg-5_peak_7986	chr3	107335761	107336736	+	517	NA	Intergenic	Intergenic	-2959	NM_001045807	229700	Mm.27966	NM_001045807	ENSMUSG00000048109	Rbm15	C230088J01Rik|mKIAA1438	RNA binding motif protein 15	protein-coding
Pparg-5_peak_1502	chr10	93938566	93939181	+	515	NA	Intergenic	Intergenic	24990	NR_029764	723908		NR_029764	ENSMUSG00000065607	Mir331	Mirn331|mmu-mir-331	microRNA 331	ncRNA
Pparg-5_peak_7531	chr2	173157138	173158206	+	515	NA	intron (NM_011044, intron 8 of 9)	MT2B2|LTR|ERVL	4599	NM_011044	18534	Mm.266867	NM_011044	ENSMUSG00000027513	Pck1	AI265463|PEPCK|PEPCK-C|Pck-1	phosphoenolpyruvate carboxykinase 1, cytosolic	protein-coding
Pparg-5_peak_6109	chr18	81058504	81058995	+	513	NA	Intergenic	NA	-72171	NM_178280	20689	Mm.215917	NM_178280	ENSMUSG00000024565	Sall3	B130022O04Rik|Msal|Msal-1|Sal|Salt|Spalt	spalt like transcription factor 3	protein-coding
Pparg-5_peak_2962	chr12	86024219	86024977	+	512	NA	intron (NM_001081423, intron 33 of 33)	intron (NM_001081423, intron 33 of 33)	54443	NM_009368	21809	Mm.3992	NM_009368	ENSMUSG00000021253	Tgfb3	TGF-beta-3|Tgfb-3	transforming growth factor, beta 3	protein-coding
Pparg-5_peak_11013	chr7	140348111	140348747	+	512	NA	Intergenic	Lx8b|LINE|L1	-2442	NM_146955	18361	Mm.222844	NM_146955	ENSMUSG00000060112	Olfr60	IH6|MOR253-6	olfactory receptor 60	protein-coding
Pparg-5_peak_8627	chr4	117476285	117477489	+	512	NA	intron (NM_025739, intron 2 of 14)	MIR3|SINE|MIR	20165	NM_025739	66743	Mm.318331	NM_025739	ENSMUSG00000028677	Rnf220	4732477A13|4931406I20Rik|5730503K05Rik|AV302541	ring finger protein 220	protein-coding
Pparg-5_peak_11544	chr8	126754654	126755733	+	509	NA	Intergenic	B3A|SINE|B2	-93827	NR_151740	414091	Mm.240068	NM_001033546		A630001O12Rik	Gm45803	RIKEN cDNA A630001O12 gene	ncRNA
Pparg-5_peak_195	chr1	59475136	59476232	+	509	NA	Intergenic	Intergenic	-6463	NM_008057	14369	Mm.297906	NM_008057	ENSMUSG00000041075	Fzd7	Fz7	frizzled class receptor 7	protein-coding
Pparg-5_peak_10991	chr7	133159312	133160099	+	509	NA	Intergenic	Intergenic	31454	NR_046279	74970	Mm.491044	NR_046279	ENSMUSG00000109816	4930483O08Rik	-	RIKEN cDNA 4930483O08 gene	ncRNA
Pparg-5_peak_7335	chr2	148685529	148686780	+	509	NA	intron (NM_001355689, intron 2 of 5)	intron (NM_001355689, intron 2 of 5)	5034	NM_001355689	74533	Mm.136913	NM_028986	ENSMUSG00000027439	Gzf1	8430437G08Rik|Zfp336|mGZF1	GDNF-inducible zinc finger protein 1	protein-coding
Pparg-5_peak_5858	chr18	4265950	4266673	+	509	NA	Intergenic	NA	86642	NM_007746	26410	Mm.3275	NM_007746	ENSMUSG00000024235	Map3k8	Cot|Cot/Tpl2|Est|Estf|Tpl-2|Tpl2|c-COT	mitogen-activated protein kinase kinase kinase 8	protein-coding
Pparg-5_peak_7023	chr2	84100730	84101517	+	509	NA	Intergenic	RMER15|LTR|ERVL	-159897	NM_027964	71861	Mm.116957	NM_027964	ENSMUSG00000034552	Zswim2	1700025P14Rik|4933437F18Rik|MEX	zinc finger SWIM-type containing 2	protein-coding
Pparg-5_peak_11924	chr9	62372461	62374059	+	509	NA	intron (NM_009672, intron 3 of 6)	intron (NM_009672, intron 3 of 6)	31917	NM_009672	11737	Mm.269088	NM_009672	ENSMUSG00000032249	Anp32a	Anp32|I1PP2A|LANP|PHAP1|W91701|pp32	acidic (leucine-rich) nuclear phosphoprotein 32 family, member A	protein-coding
Pparg-5_peak_7501	chr2	168491559	168492395	+	506	NA	intron (NM_001291174, intron 9 of 10)	intron (NM_001291174, intron 9 of 10)	98388	NM_001291177	18019	Mm.116802	NM_010899	ENSMUSG00000027544	Nfatc2	AI607462|NF-ATc2|NF-ATp|NFAT1|NFAT1-D|Nfatp	nuclear factor of activated T cells, cytoplasmic, calcineurin dependent 2	protein-coding
Pparg-5_peak_7015	chr2	83699447	83702307	+	503	NA	Intergenic	Intergenic	-23520	NM_008402	16410	Mm.227	NM_008402	ENSMUSG00000027087	Itgav	1110004F14Rik|2610028E01Rik|CD51|D430040G12Rik	integrin alpha V	protein-coding
Pparg-5_peak_11338	chr8	88202727	88203441	+	501	NA	intron (NM_001164499, intron 2 of 11)	RMER15|LTR|ERVL	3871	NM_001164499	214627	Mm.491211	NM_001164497	ENSMUSG00000036779	Papd5	5730445M16Rik|5830428A09	PAP associated domain containing 5	protein-coding
Pparg-5_peak_11560	chr8	126851511	126853365	+	501	NA	TTS (NR_151740)	TTS (NR_151740)	3418	NR_151740	414091	Mm.240068	NM_001033546		A630001O12Rik	Gm45803	RIKEN cDNA A630001O12 gene	ncRNA
Pparg-5_peak_5350	chr17	3556452	3558029	+	500	NA	promoter-TSS (NR_045302)	NA	473	NM_146074	224481	Mm.226554	NM_146074	ENSMUSG00000036983	Tfb1m	AI429207	transcription factor B1, mitochondrial	protein-coding
Pparg-5_peak_1400	chr10	78574097	78574974	+	499	NA	promoter-TSS (NM_173751)	promoter-TSS (NM_173751)	22	NM_001359301	216136	Mm.2644	NM_173751	ENSMUSG00000032763	Ilvbl	5830463I21|AI415009	ilvB (bacterial acetolactate synthase)-like	protein-coding
Pparg-5_peak_337	chr1	87486591	87487472	+	498	NA	intron (NM_001111314, intron 7 of 14)	intron (NM_001111314, intron 7 of 14)	16830	NM_001356490	73234	Mm.7310	NM_028473	ENSMUSG00000026258	3110079O15Rik	Snorc	RIKEN cDNA 3110079O15 gene	protein-coding
Pparg-5_peak_67	chr1	39480248	39481043	+	498	NA	Intergenic	RMER15|LTR|ERVL	-1890	NM_001357521	54610	Mm.387293	NM_018775	ENSMUSG00000003134	Tbc1d8	AD3|HBLP1|VRP	TBC1 domain family, member 8	protein-coding
Pparg-5_peak_3846	chr14	25723751	25724422	+	498	NA	intron (NM_001101433, intron 2 of 3)	intron (NM_001101433, intron 2 of 3)	-22804	NR_028021	68173	Mm.444727	NM_026595		Ppifos	4930520F12Rik|Ppifs	peptidylprolyl isomerase F, opposite strand	ncRNA
Pparg-5_peak_7896	chr3	97150959	97151667	+	498	NA	Intergenic	Intergenic	-7464	NM_019800	66659	Mm.101368	NM_019800	ENSMUSG00000028093	Acp6	5730559A09Rik|ACPL1|AU022842|mPACPL1	acid phosphatase 6, lysophosphatidic	protein-coding
Pparg-5_peak_418	chr1	98035663	98036420	+	497	NA	intron (NR_037993, intron 1 of 2)	intron (NR_037993, intron 1 of 2)	11752	NR_037993	78603	Mm.442597	NR_037993	ENSMUSG00000089706	B230216N24Rik	-	RIKEN cDNA B230216N24 gene	ncRNA
Pparg-5_peak_1224	chr10	44447198	44448917	+	496	NA	intron (NM_007548, intron 3 of 6)	intron (NM_007548, intron 3 of 6)	10691	NM_007548	12142	Mm.4800	NM_007548	ENSMUSG00000038151	Prdm1	Blimp-1|Blimp1|PRDI-BF1|ZNFPR1A1|b2b1765Clo	PR domain containing 1, with ZNF domain	protein-coding
Pparg-5_peak_4596	chr15	67161418	67162302	+	496	NA	intron (NM_009177, intron 1 of 8)	intron (NM_009177, intron 1 of 8)	15022	NM_009177	20442	Mm.248334	NM_009177	ENSMUSG00000013846	St3gal1	5330418N22Rik|AI467004|ST3GalI|Siat4|Siat4a|St3gal-1	ST3 beta-galactoside alpha-2,3-sialyltransferase 1	protein-coding
Pparg-5_peak_10000	chr6	99035431	99036223	+	495	NA	intron (NM_001197321, intron 4 of 17)	intron (NM_001197321, intron 4 of 17)	-7529	NM_001197322	108655	Mm.234965	NM_053202	ENSMUSG00000030067	Foxp1	3110052D19Rik|4932443N09Rik|AI461938|AW494214	forkhead box P1	protein-coding
Pparg-5_peak_8256	chr4	19685800	19686656	+	495	NA	intron (NR_074090, intron 2 of 24)	intron (NR_074090, intron 2 of 24)	22776	NM_177327	107568	Mm.78312	NM_177327	ENSMUSG00000041058	Wwp1	8030445B08Rik|AIP5|SDRP1|Tiul1	WW domain containing E3 ubiquitin protein ligase 1	protein-coding
Pparg-5_peak_4821	chr16	4469801	4470433	+	495	NA	Intergenic	Intergenic	-49619	NM_009624	11515	Mm.439750	NM_009624	ENSMUSG00000005580	Adcy9	AC9|ACtp10|AW125421|D16Wsu65e|mKIAA0520	adenylate cyclase 9	protein-coding
Pparg-5_peak_5453	chr17	26605145	26606141	+	493	NA	intron (NM_026170, intron 1 of 9)	NA	44131	NM_026170	67458	Mm.30496	NM_026170	ENSMUSG00000001576	Ergic1	1200007D18Rik|maa-136	endoplasmic reticulum-golgi intermediate compartment (ERGIC) 1	protein-coding
Pparg-5_peak_4701	chr15	81080884	81081714	+	491	NA	intron (NM_001082536, intron 2 of 13)	intron (NM_001082536, intron 2 of 13)	23748	NM_153049	223701	Mm.439814	NM_153049	ENSMUSG00000042292	Mkl1	AMKL|Bsac|Mal|Mrtf-A	MKL (megakaryoblastic leukemia)/myocardin-like 1	protein-coding
Pparg-5_peak_4682	chr15	80638644	80639615	+	491	NA	intron (NM_010815, intron 3 of 6)	intron (NM_010815, intron 3 of 6)	-6944	NR_105922	102466773		NR_105922	ENSMUSG00000098631	Mir6957	Gm27895|mmu-mir-6957	microRNA 6957	ncRNA
Pparg-5_peak_1184	chr10	40526960	40527897	+	487	NA	Intergenic	Intergenic	-42934	NM_027572	70840	Mm.332570	NM_027572	ENSMUSG00000019834	Slc22a16	4921504E14Rik|CT2|FLIPT2|OCT6|OKB1	solute carrier family 22 (organic cation transporter), member 16	protein-coding
Pparg-5_peak_65	chr1	39201701	39202238	+	487	NA	intron (NM_008719, intron 1 of 20)	intron (NM_008719, intron 1 of 20)	7697	NM_008719	18143	Mm.2380	NM_008719	ENSMUSG00000026077	Npas2	MOP4|bHLHe9	neuronal PAS domain protein 2	protein-coding
Pparg-5_peak_3	chr1	10169306	10170269	+	487	NA	intron (NM_001102430, intron 21 of 37)	intron (NM_001102430, intron 21 of 37)	62883	NM_001102430	211673	Mm.229141	NM_001102430	ENSMUSG00000067851	Arfgef1	ARFGEP1|BIG1|D130059B05Rik|D730028O18Rik|P200	ADP-ribosylation factor guanine nucleotide-exchange factor 1(brefeldin A-inhibited)	protein-coding
Pparg-5_peak_11637	chr9	14995281	14996561	+	486	NA	Intergenic	Intergenic	49557	NM_019482	55991	Mm.142253	NM_019482	ENSMUSG00000031934	Panx1	AI847747	pannexin 1	protein-coding
Pparg-5_peak_9699	chr6	37859460	37861125	+	486	NA	Intergenic	Intergenic	-10519	NM_145076	21848	Mm.41063	NM_145076	ENSMUSG00000029833	Trim24	A130082H20Rik|AI447469|D430004I05Rik|TIF1|TIF1-alpha|TIF1alpha|Tif1a	tripartite motif-containing 24	protein-coding
Pparg-5_peak_254	chr1	64548884	64549855	+	485	NA	intron (NM_001037726, intron 1 of 6)	intron (NM_001037726, intron 1 of 6)	16565	NM_001037726	12912	Mm.422634	NM_009952	ENSMUSG00000025958	Creb1	2310001E10Rik|3526402H21Rik|AV083133|Creb|Creb-1	cAMP responsive element binding protein 1	protein-coding
Pparg-5_peak_11089	chr8	11463772	11465972	+	485	NA	intron (NM_011227, intron 1 of 1)	intron (NM_011227, intron 1 of 1)	-13057	NR_126558	102132	Mm.37632	NR_126558	ENSMUSG00000096957	E230013L22Rik	AI645545	RIKEN cDNA E230013L22 gene	ncRNA
Pparg-5_peak_9526	chr5	143655519	143656590	+	484	NA	intron (NM_001163548, intron 1 of 12)	B1_Mur1|SINE|Alu	4813	NM_001163548	19159	Mm.281003	NM_011182	ENSMUSG00000018001	Cyth3	AI648983|ARNO3|CLM3|Grp1|Pscd3	cytohesin 3	protein-coding
Pparg-5_peak_10390	chr7	16250599	16251326	+	483	NA	intron (NM_001173550, intron 1 of 1)	URR1B|DNA|hAT-Charlie	-6808	NM_176912	319430	Mm.239570	NM_176912	ENSMUSG00000074361	C5ar2	C5L2|E030029A11Rik|Gpr77	complement component 5a receptor 2	protein-coding
Pparg-5_peak_10826	chr7	104216304	104217103	+	483	NA	Intergenic	Intergenic	-2092	NM_001013616	94088	Mm.274843	NM_001013616	ENSMUSG00000072244	Trim6	C430046K18Rik|D7Ertd684e	tripartite motif-containing 6	protein-coding
Pparg-5_peak_550	chr1	132145099	132145677	+	483	NA	Intergenic	Intergenic	-5703	NM_008795	18557	Mm.28130	NM_008795	ENSMUSG00000026437	Cdk18	AA682070|Ctk18|Pctk3	cyclin-dependent kinase 18	protein-coding
Pparg-5_peak_6543	chr2	9394699	9395674	+	483	NA	Intergenic	Intergenic	205671	NR_038180	73438	Mm.23558	NR_038180	ENSMUSG00000085580	1700061F12Rik	-	RIKEN cDNA 1700061F12 gene	ncRNA
Pparg-5_peak_7671	chr3	41442108	41443220	+	483	NA	Intergenic	Intergenic	50535	NR_040385	78706	Mm.366094	NR_040385	ENSMUSG00000097639	Platr4	C430002E04Rik	pluripotency associated transcript 4	ncRNA
Pparg-5_peak_9541	chr5	147086469	147087157	+	483	NA	intron (NM_181730, intron 1 of 2)	MTC|LTR|ERVL-MaLR	9467	NM_009087	20018	Mm.317557	NM_009087	ENSMUSG00000029642	Polr1d	1110003G10Rik|AC19|RPA16|Rpo1-3	polymerase (RNA) I polypeptide D	protein-coding
Pparg-5_peak_9790	chr6	50502816	50503448	+	483	NA	Intergenic	Intergenic	-46778	NM_001347213	71720	Mm.44153	NM_027881	ENSMUSG00000029822	Osbpl3	1200014M06Rik|6720421I08Rik|A530055M08|ORP-3|ORP3|OSBP3	oxysterol binding protein-like 3	protein-coding
Pparg-5_peak_10616	chr7	75795142	75795651	+	483	NA	Intergenic	ORR1F|LTR|ERVL-MaLR	-52942	NM_182782	207952	Mm.206223	NM_029652	ENSMUSG00000055652	Klhl25	2810402K13Rik|BC027373|Enc-1	kelch-like 25	protein-coding
Pparg-5_peak_9921	chr6	83879064	83880388	+	482	NA	Intergenic	B2_Mm2|SINE|B2	-34627	NM_001355285	18139	Mm.132392	NM_008717	ENSMUSG00000030016	Zfp638	AI323587|Np220|Zfml|Znf638|mNP220	zinc finger protein 638	protein-coding
Pparg-5_peak_6188	chr19	5833207	5834162	+	482	NA	non-coding (NR_131212, exon 1 of 1)	NA	11794	NR_131212	66961	Mm.281895	NR_003513	ENSMUSG00000092274	Neat1	2310043N10Rik|VINC	nuclear paraspeckle assembly transcript 1 (non-protein coding)	ncRNA
Pparg-5_peak_9446	chr5	135115181	135115969	+	482	NA	intron (NR_152882, intron 2 of 16)	intron (NR_152882, intron 2 of 16)	8684	NR_152880	58805	Mm.34213	NM_021455	ENSMUSG00000005373	Mlxipl	ChREBP|Mlx|WS-bHLH|Wbscr14|bHLHd14	MLX interacting protein-like	protein-coding
Pparg-5_peak_2128	chr11	72897633	72898301	+	482	NA	intron (NM_001045536, intron 39 of 54)	L1MC4|LINE|L1	-63202	NM_016745	53313	Mm.6306	NM_016745	ENSMUSG00000020788	Atp2a3	SERCA3b|Serca3	ATPase, Ca++ transporting, ubiquitous	protein-coding
Pparg-5_peak_11322	chr8	86623947	86625303	+	482	NA	intron (NM_025827, intron 1 of 14)	intron (NM_025827, intron 1 of 14)	582	NM_025827	66887	Mm.324550	NM_025827	ENSMUSG00000047866	Lonp2	1300002A08Rik|AU015403|Lonp	lon peptidase 2, peroxisomal	protein-coding
Pparg-5_peak_6124	chr18	82587832	82589657	+	481	NA	Intergenic	NA	34236	NM_001025254	17196	Mm.252063	NM_010777	ENSMUSG00000041607	Mbp	C76307|Hmbpr|R75289|golli-mbp|jve|mld|shi	myelin basic protein	protein-coding
Pparg-5_peak_3565	chr13	90233920	90235183	+	476	NA	Intergenic	RLTR13D3|LTR|ERVK	144884	NM_025335	66074	Mm.241387	NM_025335	ENSMUSG00000012422	Tmem167	0610041E09Rik|5730424F14Rik|AU041184|AW537806|Gm10085|Tmem167a	transmembrane protein 167	protein-coding
Pparg-5_peak_10213	chr6	129208759	129209652	+	476	NA	Intergenic	Intergenic	28590	NM_053109	93694	Mm.197536	NM_053109	ENSMUSG00000030157	Clec2d	Clr-b|Clrb|Ocil	C-type lectin domain family 2, member d	protein-coding
Pparg-5_peak_2041	chr11	60352570	60353707	+	476	NA	promoter-TSS (NM_029044)	promoter-TSS (NM_029044)	-233	NM_001359810	216810	Mm.218875	NM_153080	ENSMUSG00000000538	Tom1l2	2900016I08Rik|A730055F12Rik|AU042072|Srebf1	target of myb1-like 2 (chicken)	protein-coding
Pparg-5_peak_9849	chr6	65593888	65594726	+	476	NA	intron (NM_001001495, intron 2 of 7)	intron (NM_001001495, intron 2 of 7)	3909	NM_001001495	414084	Mm.117558	NM_001001495	ENSMUSG00000044162	Tnip3	9030611K07Rik|ABIN-3|LIND	TNFAIP3 interacting protein 3	protein-coding
Pparg-5_peak_645	chr1	144238942	144239691	+	475	NA	Intergenic	Lx8b|LINE|L1	9788	NM_015811	50778	Mm.103701	NM_015811	ENSMUSG00000026358	Rgs1	BL34	regulator of G-protein signaling 1	protein-coding
Pparg-5_peak_7342	chr2	150878523	150879154	+	475	NA	intron (NR_151505, intron 1 of 12)	intron (NR_151505, intron 1 of 12)	25893	NR_151505	76192	Mm.112632	NM_024465	ENSMUSG00000032046	Abhd12	1500011G07Rik|6330583M11Rik|AI431047|AW547313	abhydrolase domain containing 12	protein-coding
Pparg-5_peak_10779	chr7	100309599	100310842	+	474	NA	intron (NM_177161, intron 7 of 12)	intron (NM_177161, intron 7 of 12)	24700	NM_177161	320452	Mm.150294	NM_177161	ENSMUSG00000051048	P4ha3	D930031A02Rik	procollagen-proline, 2-oxoglutarate 4-dioxygenase (proline 4-hydroxylase), alpha polypeptide III	protein-coding
Pparg-5_peak_9966	chr6	90740255	90741247	+	474	NA	intron (NM_001356440, intron 1 of 13)	intron (NM_001356440, intron 1 of 13)	-24222	NM_001134383	232227	Mm.196943	NM_182784	ENSMUSG00000034312	Iqsec1	AW561907|BC026481|BRAG2|D6Ertd349e|cI-43	IQ motif and Sec7 domain 1	protein-coding
Pparg-5_peak_12184	chr9	107333575	107334823	+	473	NA	intron (NM_133984, intron 4 of 10)	intron (NM_133984, intron 4 of 10)	4151	NM_133984	69536	Mm.259467	NM_133984	ENSMUSG00000032579	Hemk1	2310008M14Rik|AW049265	HemK methyltransferase family member 1	protein-coding
Pparg-5_peak_6533	chr2	8964753	8965734	+	473	NA	Intergenic	Intergenic	-224272	NR_038180	73438	Mm.23558	NR_038180	ENSMUSG00000085580	1700061F12Rik	-	RIKEN cDNA 1700061F12 gene	ncRNA
Pparg-5_peak_3828	chr14	21525450	21526225	+	472	NA	intron (NM_017479, intron 2 of 16)	intron (NM_017479, intron 2 of 16)	26052	NM_017479	54169	Mm.248967	NM_017479	ENSMUSG00000021767	Kat6b	AI507552|B130044K16Rik|MYST-4|Morf|Myst4|mKIAA0383|qkf|querkopf	K(lysine) acetyltransferase 6B	protein-coding
Pparg-5_peak_648	chr1	144256336	144257417	+	472	NA	Intergenic	Intergenic	-7772	NM_015811	50778	Mm.103701	NM_015811	ENSMUSG00000026358	Rgs1	BL34	regulator of G-protein signaling 1	protein-coding
Pparg-5_peak_10286	chr6	142810256	142810968	+	471	NA	Intergenic	Intergenic	-3619	NR_045707	665037	Mm.401493	NR_045707	ENSMUSG00000072683	Gm7457	EG665037	predicted gene 7457	ncRNA
Pparg-5_peak_5516	chr17	30533396	30533933	+	471	NA	intron (NM_172618, intron 1 of 11)	NA	42623	NM_172618	224671	Mm.41220	NM_027060	ENSMUSG00000062202	Btbd9	1700023F20Rik|4930402L05|AI464421	BTB (POZ) domain containing 9	protein-coding
Pparg-5_peak_1144	chr10	30712398	30713531	+	471	NA	intron (NM_001358842, intron 3 of 14)	intron (NM_001358842, intron 3 of 14)	-57097	NM_001111267	211329	Mm.297903	NM_172495	ENSMUSG00000039697	Ncoa7	9030406N13Rik	nuclear receptor coactivator 7	protein-coding
Pparg-5_peak_4685	chr15	80704246	80704913	+	471	NA	Intergenic	Intergenic	-6734	NM_144812	213988	Mm.131328	NM_144812	ENSMUSG00000047888	Tnrc6b	2700090M07Rik|A730065C02Rik|AI848765|D230019K20Rik	trinucleotide repeat containing 6b	protein-coding
Pparg-5_peak_957	chr1	194994962	194995611	+	471	NA	Intergenic	Intergenic	-18327	NR_033564	320400	Mm.417608	NR_033564	ENSMUSG00000097325	Gm16897	C030002c11rik	predicted gene, 16897	ncRNA
Pparg-5_peak_1041	chr10	18949122	18949746	+	470	NA	Intergenic	Intergenic	62529	NM_001166402	21929	Mm.116683	NM_009397	ENSMUSG00000019850	Tnfaip3	A20|Tnfip3	tumor necrosis factor, alpha-induced protein 3	protein-coding
Pparg-5_peak_541	chr1	131698504	131699308	+	468	NA	intron (NM_001311096, intron 4 of 4)	intron (NM_001311096, intron 4 of 4)	10211	NM_145509	226421	Mm.44508	NM_145509	ENSMUSG00000052688	Rab7b	5430435G22Rik	RAB7B, member RAS oncogene family	protein-coding
Pparg-5_peak_9573	chr5	150772278	150772889	+	468	NA	intron (NM_175310, intron 19 of 34)	intron (NM_175310, intron 19 of 34)	98756	NM_001346503	100710	Mm.32959	NM_175310	ENSMUSG00000034021	Pds5b	AI646570|AS3|AW212954|Aprin|Tg(Wap-ERBB2)229Wzw|WAP-Her-2|mKIAA0979	PDS5 cohesin associated factor B	protein-coding
Pparg-5_peak_11406	chr8	111421670	111422795	+	468	NA	Intergenic	IMPB_01|Satellite|Satellite	-27968	NR_105819
Pparg-5_peak_10151	chr6	121217750	121218490	+	468	NA	intron (NM_017379, intron 1 of 4)	intron (NM_017379, intron 1 of 4)	7386	NM_017379	53857	Mm.32884	NM_017379	ENSMUSG00000030137	Tuba8	-	tubulin, alpha 8	protein-coding
Pparg-5_peak_9793	chr6	51059772	51061998	+	467	NA	Intergenic	Intergenic	209025	NR_029719	387166		NR_029719	ENSMUSG00000065505	Mir148a	Mirn148|Mirn148a|mir-148a	microRNA 148a	ncRNA
Pparg-5_peak_5394	chr17	12691733	12692444	+	467	NA	exon (NM_010515, exon 40 of 48)	NA	-16250	NM_009202	20517	Mm.594	NM_009202	ENSMUSG00000023829	Slc22a1	Lx1|Oct1|Orct|Orct1	solute carrier family 22 (organic cation transporter), member 1	protein-coding
Pparg-5_peak_92	chr1	40674330	40675313	+	467	NA	Intergenic	Intergenic	-6891	NM_001033289	226999	Mm.256414	NM_001033289	ENSMUSG00000026062	Slc9a2	2210416H12Rik|4932415O19Rik|AV333884|NHE2	solute carrier family 9 (sodium/hydrogen exchanger), member 2	protein-coding
Pparg-5_peak_4747	chr15	88870462	88871223	+	467	NA	Intergenic	Intergenic	8648	NM_145478	223775	Mm.400129	NM_145478	ENSMUSG00000035828	Pim3	BC026639|Kid1	proviral integration site 3	protein-coding
Pparg-5_peak_1302	chr10	62483251	62484109	+	466	NA	intron (NM_001358543, intron 1 of 7)	intron (NM_001358543, intron 1 of 7)	2918	NM_001113355	30930	Mm.260703	NM_133672	ENSMUSG00000020078	Vps26a	AA407240|HB58|Vps26	VPS26 retromer complex component A	protein-coding
Pparg-5_peak_3837	chr14	25475745	25476739	+	465	NA	intron (NM_183208, intron 1 of 23)	intron (NM_183208, intron 1 of 23)	17057	NM_001310666	328365	Mm.227484	NM_183208	ENSMUSG00000007817	Zmiz1	BC065120|E330020C23|Gm10397|I920194n01|Rai17|Zimp10	zinc finger, MIZ-type containing 1	protein-coding
Pparg-5_peak_11318	chr8	85509554	85510415	+	462	NA	intron (NM_173866, intron 5 of 11)	L2b|LINE|L2	17367	NM_173866	108682	Mm.200423	NM_173866	ENSMUSG00000031700	Gpt2	4631422C05Rik|ALT2|AU014768|AU041193|C87201	glutamic pyruvate transaminase (alanine aminotransferase) 2	protein-coding
Pparg-5_peak_8996	chr5	34335510	34336470	+	462	NA	promoter-TSS (NM_011278)	promoter-TSS (NM_011278)	-260	NM_011278	19822	Mm.21281	NM_011278	ENSMUSG00000029110	Rnf4	AU018689|Gtrgeo8|SNURF	ring finger protein 4	protein-coding
Pparg-5_peak_3289	chr13	34993854	34995129	+	462	NA	promoter-TSS (NR_073427)	promoter-TSS (NR_073427)	-347	NM_011868	23986	Mm.491141	NM_011868	ENSMUSG00000021417	Eci2	Acbd2|Drs1|Hca88|Peci	enoyl-Coenzyme A delta isomerase 2	protein-coding
Pparg-5_peak_12335	chr9	123813804	123815000	+	462	NA	intron (NM_001110253, intron 14 of 17)	intron (NM_001110253, intron 14 of 17)	7925	NM_030712	80901	Mm.124289	NM_030712	ENSMUSG00000048521	Cxcr6	BB217514|BONZO|STRL33	chemokine (C-X-C motif) receptor 6	protein-coding
Pparg-5_peak_255	chr1	66862067	66863918	+	461	NA	intron (NM_007381, intron 1 of 10)	CpG	317	NM_007381	11363	Mm.2445	NM_007381	ENSMUSG00000026003	Acadl	AA960361|AU018452|C79855|LCAD	acyl-Coenzyme A dehydrogenase, long-chain	protein-coding
Pparg-5_peak_4284	chr15	8277668	8279200	+	461	NA	Intergenic	MMVL30-int|LTR|ERV1	109328	NM_001162906	73692	Mm.164436	NM_001162906	ENSMUSG00000039801	2410089E03Rik	4732468D17Rik|Hug|Jbts17|b2b012Clo	RIKEN cDNA 2410089E03 gene	protein-coding
Pparg-5_peak_9795	chr6	51099919	51100648	+	458	NA	Intergenic	Intergenic	169627	NR_029719	387166		NR_029719	ENSMUSG00000065505	Mir148a	Mirn148|Mirn148a|mir-148a	microRNA 148a	ncRNA
Pparg-5_peak_3745	chr13	113466313	113467056	+	457	NA	intron (NR_045501, intron 3 of 6)	intron (NR_045501, intron 3 of 6)	36160	NR_045501	70917	Mm.491036	NR_045501	ENSMUSG00000114790	4921509O07Rik	-	RIKEN cDNA 4921509O07 gene	ncRNA
Pparg-5_peak_3855	chr14	26993792	26994777	+	457	NA	Intergenic	Intergenic	-6078	NM_010420	15209	Mm.4802	NM_010420	ENSMUSG00000040726	Hesx1	HES-1|Rpx	homeobox gene expressed in ES cells	protein-coding
Pparg-5_peak_3376	chr13	44630100	44630922	+	457	NA	Intergenic	ID4|SINE|ID	-100263	NM_021878	16468	Mm.25059	NM_021878	ENSMUSG00000038518	Jarid2	Jmj|jumonji	jumonji, AT rich interactive domain 2	protein-coding
Pparg-5_peak_10637	chr7	79446477	79447626	+	457	NA	non-coding (NR_153404, exon 22 of 22)	non-coding (NR_153404, exon 22 of 22)	16829	NR_153404	18975	Mm.3616	NM_017462	ENSMUSG00000039176	Polg	AA409516|PolgA	polymerase (DNA directed), gamma	protein-coding
Pparg-5_peak_8357	chr4	53217920	53218934	+	457	NA	Intergenic	Intergenic	-27769	NR_040665	78180	Mm.243847	NR_040665	ENSMUSG00000086947	4930522O17Rik	-	RIKEN cDNA 4930522O17 gene	ncRNA
Pparg-5_peak_8659	chr4	121001916	121002790	+	456	NA	intron (NM_133716, intron 1 of 9)	intron (NM_133716, intron 1 of 9)	14894	NM_133716	69780	Mm.271819	NM_133716	ENSMUSG00000032870	Smap2	1810031K02Rik|AA408614|Smap1l	small ArfGAP 2	protein-coding
Pparg-5_peak_1006	chr10	13982175	13984150	+	456	NA	intron (NM_001358782, intron 1 of 9)	intron (NM_001358782, intron 1 of 9)	16783	NM_001358782	15273	Mm.42157	NM_010437	ENSMUSG00000015501	Hivep2	Gm20114|MIBP-1|MIBP1|Schnurri-2|Shn-2	human immunodeficiency virus type I enhancer binding protein 2	protein-coding
Pparg-5_peak_11853	chr9	57227468	57228061	+	454	NA	Intergenic	RLTR42-int|LTR|ERVK	-8792	NM_001014398	541610	Mm.378036	NM_001014398	ENSMUSG00000070298	Trcg1	-	taste receptor cell gene 1	protein-coding
Pparg-5_peak_2500	chr11	110398534	110399277	+	454	NA	promoter-TSS (NM_011943)	promoter-TSS (NM_011943)	-197	NM_001356345	26399	Mm.14487	NM_011943	ENSMUSG00000020623	Map2k6	MAPKK 6|MAPKK6|MEK6|MKK6|Prkmk6|SAPKK3	mitogen-activated protein kinase kinase 6	protein-coding
Pparg-5_peak_7487	chr2	167849885	167850449	+	454	NA	Intergenic	RSINE1|SINE|B4	-82160	NM_011201	19246	Mm.277916	NM_011201	ENSMUSG00000027540	Ptpn1	PTP-1B|PTP-HA2|PTP1B	protein tyrosine phosphatase, non-receptor type 1	protein-coding
Pparg-5_peak_4820	chr16	4201658	4202289	+	454	NA	intron (NM_001025432, intron 1 of 30)	Lx7|LINE|L1	11431	NM_001025432	12914	Mm.132238	NM_001025432	ENSMUSG00000022521	Crebbp	AW558298|CBP|CBP/p300|KAT3A|p300/CBP	CREB binding protein	protein-coding
Pparg-5_peak_3974	chr14	60286096	60286842	+	453	NA	intron (NM_144843, intron 5 of 13)	intron (NM_144843, intron 5 of 13)	21264	NM_144843	219135	Mm.247007	NM_144843	ENSMUSG00000021987	Mtmr6	4022440C11Rik|AI428804|AU041072	myotubularin related protein 6	protein-coding
Pparg-5_peak_6085	chr18	76202542	76203706	+	453	NA	Intergenic	NA	32572	NR_105776	102465184		NR_105776	ENSMUSG00000098276	Mir6358	Gm27830|mmu-mir-6358	microRNA 6358	ncRNA
Pparg-5_peak_7267	chr2	130974642	130975367	+	453	NA	intron (NM_009730, intron 14 of 28)	intron (NM_009730, intron 14 of 28)	65394	NR_105969	102465606		NR_105969	ENSMUSG00000098686	Mir6973b	Gm27815|mmu-mir-6973b	microRNA 6973b	ncRNA
Pparg-5_peak_3675	chr13	104040629	104041987	+	452	NA	intron (NM_029447, intron 9 of 12)	intron (NM_029447, intron 9 of 12)	68306	NM_029447	75805	Mm.127692	NM_029447	ENSMUSG00000021710	Nln	4930472G13Rik|C79345	neurolysin (metallopeptidase M3 family)	protein-coding
Pparg-5_peak_8858	chr4	152185539	152186312	+	451	NA	promoter-TSS (NM_001146057)	promoter-TSS (NM_001146057)	-209	NM_001146057	70025	Mm.296191	NM_133348	ENSMUSG00000028937	Acot7	2410041A17Rik|Ach1|Act|Bach|CTE-IIa|Cte-II|Lach1	acyl-CoA thioesterase 7	protein-coding
Pparg-5_peak_10322	chr6	144919484	144920379	+	451	NA	Intergenic	Intergenic	128881	NM_001024468	12035	Mm.4606	NM_007532	ENSMUSG00000030268	Bcat1	BCATc|Eca39	branched chain aminotransferase 1, cytosolic	protein-coding
Pparg-5_peak_4293	chr15	9535959	9536483	+	451	NA	Intergenic	Intergenic	-6345	NM_008372	16197	Mm.389	NM_008372	ENSMUSG00000003882	Il7r	CD127|IL-7Ralpha	interleukin 7 receptor	protein-coding
Pparg-5_peak_12456	chrX	134307144	134308058	+	451	NA	promoter-TSS (NM_145924)	NA	-483	NM_001305631	102920	Mm.34903	NM_145924	ENSMUSG00000031262	Cenpi	CENP-I|Fshprh1	centromere protein I	protein-coding
Pparg-5_peak_5979	chr18	39893878	39894958	+	451	NA	Intergenic	NA	120921	NM_011033	18459	Mm.9493	NM_011033	ENSMUSG00000051732	Pabpc2	Pabp|Pabp+|Pabp2	poly(A) binding protein, cytoplasmic 2	protein-coding
Pparg-5_peak_4188	chr14	79180334	79180972	+	451	NA	intron (NR_152203, intron 1 of 2)	intron (NR_152203, intron 1 of 2)	18537	NR_152203	100043765	Mm.435553	NR_152203	ENSMUSG00000115111	Gm4632	-	predicted gene 4632	ncRNA
Pparg-5_peak_2037	chr11	60126242	60126866	+	451	NA	intron (NM_009021, intron 1 of 5)	intron (NM_009021, intron 1 of 5)	-13528	NM_001037764	19377	Mm.296366	NM_009021	ENSMUSG00000062115	Rai1	Gt1	retinoic acid induced 1	protein-coding
Pparg-5_peak_11533	chr8	126550887	126551484	+	451	NA	Intergenic	Intergenic	42251	NM_001164598	270110	Mm.334918	NM_001164598	ENSMUSG00000051495	Irf2bp2	E130305N23Rik|IRF-2BP2	interferon regulatory factor 2 binding protein 2	protein-coding
Pparg-5_peak_9485	chr5	139384074	139385288	+	451	NA	intron (NM_030258, intron 1 of 1)	intron (NM_030258, intron 1 of 1)	4042	NM_030258	80290	Mm.270003	NM_030258	ENSMUSG00000044197	Gpr146	BC003323|D830046C22Rik|PGR8	G protein-coupled receptor 146	protein-coding
Pparg-5_peak_3906	chr14	45648004	45648851	+	449	NA	intron (NM_176845, intron 1 of 12)	MIR|SINE|MIR	9626	NR_039593	100628600		NR_039593	ENSMUSG00000093167	Mir5131	mmu-mir-5131|mu-mir-5131	microRNA 5131	ncRNA
Pparg-5_peak_3348	chr13	41662998	41663930	+	449	NA	Intergenic	Intergenic	57248	NM_001163572	621976	Mm.259830	NM_001163572	ENSMUSG00000087370	Tmem170b	EG621976	transmembrane protein 170B	protein-coding
Pparg-5_peak_7159	chr2	118490656	118491626	+	446	NA	Intergenic	(GA)n|Simple_repeat|Simple_repeat	-11445	NM_009273	20813	Mm.363404	NM_009273	ENSMUSG00000009549	Srp14	14kDa|AW536328	signal recognition particle 14	protein-coding
Pparg-5_peak_5657	chr17	50570427	50571569	+	446	NA	intron (NM_013880, intron 1 of 5)	NA	61451	NM_013880	224860	Mm.217362	NM_013880	ENSMUSG00000038910	Plcl2	PLC-L2|PRIP-2|Plce2|mKIAA1092	phospholipase C-like 2	protein-coding
Pparg-5_peak_1507	chr10	94147350	94148811	+	446	NA	5' UTR (NM_011629, exon 1 of 14)	5' UTR (NM_011629, exon 1 of 14)	149	NM_011629	22025	Mm.107483	NM_011629	ENSMUSG00000005897	Nr2c1	4831444H07Rik|80.3|Eenr|TR2|Tr2-11	nuclear receptor subfamily 2, group C, member 1	protein-coding
Pparg-5_peak_8592	chr4	108833664	108834735	+	445	NA	promoter-TSS (NM_025334)	promoter-TSS (NM_025334)	103	NM_001356361	70533	Mm.379178	NM_027453	ENSMUSG00000028568	Btf3l4	4632412E09Rik|5730434I03Rik|AI316863|AU022207|AW552446	basic transcription factor 3-like 4	protein-coding
Pparg-5_peak_6900	chr2	60857538	60858216	+	445	NA	intron (NM_020296, intron 1 of 13)	RMER15|LTR|ERVL	23561	NM_001141932	56878	Mm.259667	NM_020296	ENSMUSG00000026970	Rbms1	2600014B10Rik|AI255215|MSSP-1|MSSP-2|MSSP-3|YC1	RNA binding motif, single stranded interacting protein 1	protein-coding
Pparg-5_peak_12495	chrX	166478578	166479378	+	444	NA	intron (NM_019773, intron 1 of 2)	NA	889	NM_019773	56382	Mm.25306	NM_019773	ENSMUSG00000079316	Rab9	2410064E05Rik|AI195561|Rab9a|Sid6061p	RAB9, member RAS oncogene family	protein-coding
Pparg-5_peak_11235	chr8	70531928	70532488	+	444	NA	intron (NM_001111066, intron 5 of 8)	B4A|SINE|B4	4362	NM_001199631	14232	Mm.141864	NM_010223	ENSMUSG00000019428	Fkbp8	38kDa|FKBP-38|FKBP-8|FKBPR38|Fkbp38|mFKBP38	FK506 binding protein 8	protein-coding
Pparg-5_peak_4100	chr14	72752780	72753535	+	444	NA	Intergenic	Intergenic	-43154	NM_207636	319448	Mm.205421	NM_207636	ENSMUSG00000033487	Fndc3a	1700094E19Rik|D14Ertd453e|F730017H24Rik|Fndc3|sys	fibronectin type III domain containing 3A	protein-coding
Pparg-5_peak_6705	chr2	29096545	29097227	+	441	NA	Intergenic	Intergenic	-28106	NM_198033	269254	Mm.41867	NM_198033	ENSMUSG00000043535	Setx	A130090N03|A930037J23Rik|AOA2|AW060766|Als4|SCAR1|Sen1|mKIAA0625	senataxin	protein-coding
Pparg-5_peak_6492	chr19	59909631	59910788	+	441	NA	intron (NM_001033172, intron 4 of 5)	NA	33155	NM_001033172	74998	Mm.24167	NM_001033172	ENSMUSG00000040022	Rab11fip2	4930470G04Rik|A830046J09Rik|AW558126|Nrip11	RAB11 family interacting protein 2 (class I)	protein-coding
Pparg-5_peak_8344	chr4	47095191	47096179	+	441	NA	intron (NM_172693, intron 1 of 9)	intron (NM_172693, intron 1 of 9)	3732	NM_172693	230145	Mm.132246	NM_172693	ENSMUSG00000039774	Galnt12	9130206E10|A630062B03Rik	polypeptide N-acetylgalactosaminyltransferase 12	protein-coding
Pparg-5_peak_11992	chr9	69663012	69663778	+	441	NA	Intergenic	Intergenic	97545	NM_022378	64290	Mm.440890	NM_022378	ENSMUSG00000059246	Foxb1	C43|Fkh5|Foxb1a|Foxb1b|Hfh-e5.1|Mf3|Twh	forkhead box B1	protein-coding
Pparg-5_peak_12138	chr9	98303960	98304647	+	441	NA	intron (NM_001357445, intron 1 of 3)	intron (NM_001357445, intron 1 of 3)	7733	NM_001357451	74080	Mm.294082	NM_144533	ENSMUSG00000032456	Nmnat3	4933408N02Rik|PNAT3	nicotinamide nucleotide adenylyltransferase 3	protein-coding
Pparg-5_peak_7209	chr2	126597089	126597952	+	440	NA	intron (NM_008230, intron 10 of 11)	intron (NM_008230, intron 10 of 11)	21158	NM_008230	15186	Mm.18603	NM_008230	ENSMUSG00000027360	Hdc	AW108189|Hdc-a|Hdc-c|Hdc-e|Hdc-s	histidine decarboxylase	protein-coding
Pparg-5_peak_1863	chr11	34031112	34031915	+	440	NA	intron (NR_155520, intron 4 of 4)	intron (NR_155520, intron 4 of 4)	-15415	NM_010696	16822	Mm.265350	NM_010696	ENSMUSG00000002699	Lcp2	AI323664|BB161688|SLP-76|SLP76|m1Khoe|twm	lymphocyte cytosolic protein 2	protein-coding
Pparg-5_peak_2468	chr11	106674652	106675597	+	440	NA	intron (NM_001305158, intron 12 of 14)	intron (NM_001305158, intron 12 of 14)	40157	NM_008816	18613	Mm.343951	NM_008816	ENSMUSG00000020717	Pecam1	C85791|Cd31|PECAM-1|Pecam	platelet/endothelial cell adhesion molecule 1	protein-coding
Pparg-5_peak_9676	chr6	34862247	34863928	+	439	NA	promoter-TSS (NM_197986)	promoter-TSS (NM_197986)	-59	NM_197986	68487	Mm.248440	NM_197986	ENSMUSG00000057137	Tmem140	1110007F12Rik	transmembrane protein 140	protein-coding
Pparg-5_peak_6869	chr2	58309055	58310141	+	439	NA	intron (NM_001111030, intron 2 of 8)	intron (NM_001111030, intron 2 of 8)	15209	NM_001033369	269275	Mm.77751	NM_001033369	ENSMUSG00000026834	Acvr1c	ACTR-IC|ACVRLK7|ALK7|Alk-7|C230097P10	activin A receptor, type IC	protein-coding
Pparg-5_peak_10923	chr7	123322029	123323091	+	439	NA	intron (NM_001316713, intron 4 of 19)	intron (NM_001316713, intron 4 of 19)	47355	NM_001122640	70497	Mm.403318	NM_144529	ENSMUSG00000030766	Arhgap17	5730403H17Rik|Nadrin|Nadrin2|Rich1|Wbp15	Rho GTPase activating protein 17	protein-coding
Pparg-5_peak_1215	chr10	44375424	44376022	+	439	NA	Intergenic	Intergenic	16047	NR_035450	100316688		NR_035450	ENSMUSG00000089260	Mir1929	mir-1929|mmu-mir-1929	microRNA 1929	ncRNA
Pparg-5_peak_9608	chr6	24631924	24632580	+	439	NA	TTS (NM_001167745)	TTS (NM_001167745)	32743	NM_001167745	73178	Mm.1574	NM_028459	ENSMUSG00000029684	Wasl	2900021I12Rik|3110031I02Rik|N-WASP	Wiskott-Aldrich syndrome-like (human)	protein-coding
Pparg-5_peak_7478	chr2	167723454	167724489	+	438	NA	Intergenic	Intergenic	32794	NR_015500	329562	Mm.123101	NM_177851	ENSMUSG00000006462	A530013C23Rik	-	RIKEN cDNA A530013C23 gene	ncRNA
Pparg-5_peak_6477	chr19	57101244	57102727	+	436	NA	intron (NM_001103177, intron 6 of 21)	NA	17039	NM_001347459	226251	Mm.217161	NM_178688	ENSMUSG00000025085	Ablim1	2210411C18Rik|2610209L21Rik|4833406P10Rik|9330196J19Rik|AV079770|AW060987|AW215784|Limab1|mKIAA0059	actin-binding LIM protein 1	protein-coding
Pparg-5_peak_10146	chr6	121063006	121064259	+	435	NA	promoter-TSS (NR_138098)	promoter-TSS (NR_138098)	-832	NR_138098	100043793	Mm.448053	NR_138098		Gm4651	-	predicted gene 4651	ncRNA
Pparg-5_peak_5865	chr18	4313127	4315469	+	435	NA	Intergenic	NA	38655	NM_007746	26410	Mm.3275	NM_007746	ENSMUSG00000024235	Map3k8	Cot|Cot/Tpl2|Est|Estf|Tpl-2|Tpl2|c-COT	mitogen-activated protein kinase kinase kinase 8	protein-coding
Pparg-5_peak_5594	chr17	35831099	35831607	+	434	NA	intron (NM_008027, intron 12 of 12)	NA	6948	NM_011655	22154	Mm.273538	NM_011655	ENSMUSG00000001525	Tubb5	AA408537|AI596182|B130022C14Rik|M(beta)5	tubulin, beta 5 class I	protein-coding
Pparg-5_peak_11021	chr7	140376912	140377575	+	434	NA	Intergenic	RLTR14_RN|LTR|ERV1	-3635	NM_146519	258512	Mm.377545	NM_146519	ENSMUSG00000060974	Olfr530	MOR252-2	olfactory receptor 530	protein-coding
Pparg-5_peak_2110	chr11	70137736	70138745	+	434	NA	TTS (NM_145137)	TTS (NM_145137)	7883	NM_145137	216864	Mm.222465	NM_145137	ENSMUSG00000040950	Mgl2	CD301b	macrophage galactose N-acetyl-galactosamine specific lectin 2	protein-coding
Pparg-5_peak_9949	chr6	87742768	87743529	+	434	NA	intron (NM_001159697, intron 2 of 7)	intron (NM_001159697, intron 2 of 7)	12279	NM_001159697	58229	Mm.333229	NM_021418	ENSMUSG00000068263	Efcc1	Ccdc48	EF hand and coiled-coil domain containing 1	protein-coding
Pparg-5_peak_5612	chr17	45631793	45632469	+	434	NA	intron (NM_001013767, intron 18 of 21)	NA	27178	NM_001013767	268958	Mm.426026	NM_001013767	ENSMUSG00000058626	Capn11	-	calpain 11	protein-coding
Pparg-5_peak_3360	chr13	43476125	43477741	+	434	NA	intron (NM_019930, intron 1 of 13)	B3A|SINE|B2	4040	NM_019930	56705	Mm.148781	NM_019930	ENSMUSG00000038546	Ranbp9	IBAP-1|Ibap1|RanBPM	RAN binding protein 9	protein-coding
Pparg-5_peak_8832	chr4	148447980	148448629	+	433	NA	promoter-TSS (NM_020009)	promoter-TSS (NM_020009)	-278	NM_020009	56717	Mm.21158	NM_020009	ENSMUSG00000028991	Mtor	2610315D21Rik|AI327068|FRAP|FRAP2|Frap1|RAFT1|RAPT1|flat	mechanistic target of rapamycin kinase	protein-coding
Pparg-5_peak_12385	chrX	36956134	36956732	+	433	NA	intron (NM_001359142, intron 3 of 10)	NA	33262	NM_001177324	56526	Mm.260036	NM_019942	ENSMUSG00000050379	Sept6	2810035H17Rik|C920001C06Rik|Sep6|mKIAA0128	septin 6	protein-coding
Pparg-5_peak_11915	chr9	61707370	61708630	+	432	NA	Intergenic	Intergenic	206510	NM_018853	56040	Mm.3158	NM_018853	ENSMUSG00000007892	Rplp1	2410042H16Rik|Arpp1|C430017H15Rik	ribosomal protein, large, P1	protein-coding
Pparg-5_peak_776	chr1	163381986	163382784	+	429	NA	Intergenic	Intergenic	21284	NR_132627	98376	Mm.32901	NM_178883	ENSMUSG00000040124	Gorab	NTKL-BP1|SCYL1-BP1|Scyl1bp1	golgin, RAB6-interacting	protein-coding
Pparg-5_peak_3492	chr13	58125990	58126951	+	428	NA	3' UTR (NM_029872, exon 1 of 1)	3' UTR (NM_029872, exon 1 of 1)	2086	NM_029872	77134	Mm.490274	NM_029872	ENSMUSG00000007836	Hnrnpa0	1110055B05Rik|3010025E17Rik|Hnrpa0|hnRNP A0	heterogeneous nuclear ribonucleoprotein A0	protein-coding
Pparg-5_peak_3132	chr12	117721618	117722464	+	428	NA	intron (NM_175930, intron 19 of 27)	intron (NM_175930, intron 19 of 27)	-121820	NM_146040	217946	Mm.281149	NM_146040	ENSMUSG00000021175	Cdca7l	BC006933|JPO2	cell division cycle associated 7 like	protein-coding
Pparg-5_peak_8264	chr4	21879310	21880476	+	428	NA	promoter-TSS (NM_001356348)	promoter-TSS (NM_001356348)	40	NM_001356348	230027	Mm.5662	NM_172687	ENSMUSG00000028247	Coq3	4732433J24|C77934	coenzyme Q3 methyltransferase	protein-coding
Pparg-5_peak_709	chr1	155201132	155201673	+	427	NA	intron (NM_021433, intron 7 of 7)	intron (NM_021433, intron 7 of 7)	42699	NM_021433	58244	Mm.66264	NM_021433	ENSMUSG00000026470	Stx6	2310039E05Rik|2410005I16Rik|AA437559|AI415714|AI845861	syntaxin 6	protein-coding
Pparg-5_peak_6819	chr2	44956136	44956735	+	427	NA	Intergenic	Intergenic	66742	NR_039591	100628598		NR_039591	ENSMUSG00000092679	Mir5129	mir-5129|mmu-mir-5129|mu-mir-5129	microRNA 5129	ncRNA
Pparg-5_peak_1745	chr11	4821537	4822795	+	424	NA	intron (NM_010898, intron 1 of 15)	RSINE1|SINE|B4	10969	NM_001252253	18016	Mm.297109	NM_010898	ENSMUSG00000009073	Nf2	merlin	neurofibromin 2	protein-coding
Pparg-5_peak_3831	chr14	21544551	21545155	+	424	NA	intron (NM_017479, intron 2 of 16)	intron (NM_017479, intron 2 of 16)	45068	NM_017479	54169	Mm.248967	NM_017479	ENSMUSG00000021767	Kat6b	AI507552|B130044K16Rik|MYST-4|Morf|Myst4|mKIAA0383|qkf|querkopf	K(lysine) acetyltransferase 6B	protein-coding
Pparg-5_peak_16	chr1	20740349	20741056	+	423	NA	Intergenic	Intergenic	9797	NM_010552	16171	Mm.5419	NM_010552	ENSMUSG00000025929	Il17a	Ctla-8|Ctla8|IL-17|IL-17A|Il17	interleukin 17A	protein-coding
Pparg-5_peak_12315	chr9	122240821	122241669	+	422	NA	intron (NM_001271873, intron 11 of 12)	intron (NM_001271873, intron 11 of 12)	32783	NR_106185	102465896		NR_106185	ENSMUSG00000098922	Mir8106	Gm27594|mmu-mir-8106	microRNA 8106	ncRNA
Pparg-5_peak_2513	chr11	113788274	113789248	+	422	NA	intron (NM_172800, intron 44 of 44)	Helitron3Na_Mam|RC|Helitron	-36946	NM_001163346	56699	Mm.293378	NM_020006	ENSMUSG00000041598	Cdc42ep4	1500041M20Rik|Borg4|CEP4	CDC42 effector protein (Rho GTPase binding) 4	protein-coding
Pparg-5_peak_2855	chr12	73850504	73851539	+	422	NA	Intergenic	Intergenic	-50303	NM_001313920	15251	Mm.3879	NM_010431	ENSMUSG00000021109	Hif1a	AA959795|HIF-1-alpha|HIF1-alpha|HIF1alpha|MOP1|bHLHe78	hypoxia inducible factor 1, alpha subunit	protein-coding
Pparg-5_peak_7278	chr2	131426643	131427641	+	422	NA	Intergenic	RMER1B|Other|Other	-64720	NM_001177834	228608	Mm.136586	NM_145533	ENSMUSG00000027333	Smox	B130066H01Rik|PAO|PAOh1|SMO	spermine oxidase	protein-coding
Pparg-5_peak_12337	chr9	123835465	123836442	+	422	NA	intron (NM_001110253, intron 4 of 17)	intron (NM_001110253, intron 4 of 17)	15708	NM_148925	17281	Mm.252941	NM_148925	ENSMUSG00000025241	Fyco1	2810409M01Rik|Mem2|RUFY3|ZFYVE7	FYVE and coiled-coil domain containing 1	protein-coding
Pparg-5_peak_10453	chr7	28693600	28694704	+	422	NA	intron (NM_207238, intron 2 of 5)	B3A|SINE|B2	1008	NM_001163702	233040	Mm.116116	NM_207238	ENSMUSG00000037463	Fbxo27	E130008B10Rik|FBG5|Gm161	F-box protein 27	protein-coding
Pparg-5_peak_5790	chr17	83645078	83645832	+	422	NA	Intergenic	NA	-13560	NM_153512	225030	Mm.223506	NM_153512	ENSMUSG00000045053	Kcng3	KV6.3|Kv10.1a|Kv10.1b	potassium voltage-gated channel, subfamily G, member 3	protein-coding
Pparg-5_peak_8546	chr4	102567744	102569607	+	421	NA	intron (NM_019840, intron 5 of 14)	intron (NM_019840, intron 5 of 14)	-1385	NM_001177980	18578	Mm.20181	NM_019840	ENSMUSG00000028525	Pde4b	Dpde4|R74983|dunce	phosphodiesterase 4B, cAMP specific	protein-coding
Pparg-5_peak_2182	chr11	78670018	78671011	+	421	NA	intron (NM_008702, intron 1 of 10)	L1ME2|LINE|L1	26911	NM_008702	18099	Mm.9001	NM_008702	ENSMUSG00000017376	Nlk	AI194375	nemo like kinase	protein-coding
Pparg-5_peak_7513	chr2	170310290	170312090	+	421	NA	Intergenic	Intergenic	-45171	NR_040610	73303	Mm.443297	NR_040610	ENSMUSG00000086999	Bcas1os2	1700040N02Rik	breast carcinoma amplified sequence 1, opposite strand 2	ncRNA
Pparg-5_peak_7749	chr3	65885571	65886627	+	421	NA	Intergenic	MER46C|DNA|TcMar-Tigger	72150	NM_001355432	56706	Mm.175612	NM_019937	ENSMUSG00000027829	Ccnl1	2610030E23Rik|AU018493|Ccnl|ania-6a	cyclin L1	protein-coding
Pparg-5_peak_8634	chr4	119098466	119099087	+	420	NA	Intergenic	Intergenic	-9969	NM_011400	20525	Mm.21002	NM_011400	ENSMUSG00000028645	Slc2a1	Glut-1|Glut1	solute carrier family 2 (facilitated glucose transporter), member 1	protein-coding
Pparg-5_peak_12019	chr9	77482285	77483147	+	420	NA	intron (NM_001146048, intron 2 of 13)	intron (NM_001146048, intron 2 of 13)	61343	NM_172528	214345	Mm.28534	NM_172528	ENSMUSG00000032352	Lrrc1	A430093J20Rik|AU016091|D030059I21|mKIAA4018	leucine rich repeat containing 1	protein-coding
Pparg-5_peak_6505	chr2	3657423	3658300	+	419	NA	Intergenic	Intergenic	-55597	NM_025626	66540	Mm.277864	NM_025626	ENSMUSG00000026655	Fam107b	3110001A13Rik|AA589595|AA959793|AI132312	family with sequence similarity 107, member B	protein-coding
Pparg-5_peak_7810	chr3	85635048	85635790	+	419	NA	intron (NM_144896, intron 9 of 12)	intron (NM_144896, intron 9 of 12)	61290	NM_144896	229487	Mm.52275	NM_144896	ENSMUSG00000028085	Gatb	9430026F02Rik|Pet112|Pet112l	glutamyl-tRNA(Gln) amidotransferase, subunit B	protein-coding
Pparg-5_peak_5035	chr16	35791999	35792674	+	419	NA	intron (NR_152314, intron 2 of 8)	intron (NR_152314, intron 2 of 8)	21950	NM_175111	66667	Mm.45272	NM_175111	ENSMUSG00000022849	Hspbap1	3830421G21Rik	Hspb associated protein 1	protein-coding
Pparg-5_peak_4812	chr15	103514892	103515454	+	418	NA	5' UTR (NM_001285890, exon 1 of 15)	5' UTR (NM_001285890, exon 1 of 15)	196	NM_001285890	18574	Mm.390792	NM_008800	ENSMUSG00000022489	Pde1b	Pde1b1	phosphodiesterase 1B, Ca2+-calmodulin dependent	protein-coding
Pparg-5_peak_4059	chr14	66869245	66869981	+	418	NA	3' UTR (NM_001034881, exon 1 of 1)	3' UTR (NM_001034881, exon 1 of 1)	763	NM_001034881	432870	Mm.425890	NM_001034881	ENSMUSG00000075553	Gm5464	EG432870	predicted gene 5464	protein-coding
Pparg-5_peak_4764	chr15	96709765	96711129	+	418	NA	Intergenic	Intergenic	-10719	NM_175121	67760	Mm.46754	NM_175121	ENSMUSG00000022462	Slc38a2	5033402L14Rik|AI316867|ATA2|SAT2|mKIAA1382	solute carrier family 38, member 2	protein-coding
Pparg-5_peak_7591	chr3	19411077	19411750	+	418	NA	Intergenic	Intergenic	-97182	NM_025489	66326	Mm.45615	NM_025489	ENSMUSG00000027606	Dnajc5b	1700008A05Rik	DnaJ heat shock protein family (Hsp40) member C5 beta	protein-coding
Pparg-5_peak_689	chr1	153749217	153750298	+	418	NA	intron (NM_011882, intron 1 of 8)	intron (NM_011882, intron 1 of 8)	331	NM_011882	24014	Mm.259254	NM_011882	ENSMUSG00000066800	Rnasel	E230029I04Rik	ribonuclease L (2', 5'-oligoisoadenylate synthetase-dependent)	protein-coding
Pparg-5_peak_9875	chr6	71207657	71208101	+	418	NA	Intergenic	RLTR48A|LTR|ERV1	8000	NM_017399	14080	Mm.22126	NM_017399	ENSMUSG00000054422	Fabp1	Fabpl|L-FABP	fatty acid binding protein 1, liver	protein-coding
Pparg-5_peak_665	chr1	151468112	151468826	+	418	NA	TTS (NM_011277)	TTS (NM_011277)	26076	NR_106150	102466847		NR_106150	ENSMUSG00000106406	Mir7682	mmu-mir-7682	microRNA 7682	ncRNA
Pparg-5_peak_4462	chr15	59483382	59483922	+	418	NA	intron (NM_026746, intron 4 of 6)	L1MA6|LINE|L1	109454	NM_026746	68501	Mm.27762	NM_026746	ENSMUSG00000059586	Nsmce2	1110014D18Rik|AI661537	NSE2/MMS21 homolog, SMC5-SMC6 complex SUMO ligase	protein-coding
Pparg-5_peak_3495	chr13	60847798	60849378	+	417	NA	intron (NM_178098, intron 5 of 7)	Lx5|LINE|L1	15828	NM_178098	214639	Mm.19839	NM_178098	ENSMUSG00000050345	4930486L24Rik	AW545031	RIKEN cDNA 4930486L24 gene	protein-coding
Pparg-5_peak_7042	chr2	91242262	91243412	+	416	NA	Intergenic	Intergenic	5691	NR_015464	606735	Mm.246808	NR_015464	ENSMUSG00000097868	A330069E16Rik	-	RIKEN cDNA A330069E16 gene	ncRNA
Pparg-5_peak_10105	chr6	117878831	117879927	+	416	NA	Intergenic	CpG	16498	NM_001001792	22685	Mm.249661	NM_008616	ENSMUSG00000042097	Zfp239	Mok-2|Mok2|Znf239	zinc finger protein 239	protein-coding
Pparg-5_peak_8554	chr4	102655627	102656406	+	416	NA	Intergenic	Intergenic	66173	NM_001177981	18578	Mm.20181	NM_019840	ENSMUSG00000028525	Pde4b	Dpde4|R74983|dunce	phosphodiesterase 4B, cAMP specific	protein-coding
Pparg-5_peak_6951	chr2	70090860	70092199	+	416	NA	intron (NM_177376, intron 2 of 34)	intron (NM_177376, intron 2 of 34)	52403	NM_177376	329421	Mm.99648	NM_177376	ENSMUSG00000042064	Myo3b	A430065P19Rik	myosin IIIB	protein-coding
Pparg-5_peak_7824	chr3	88499539	88500340	+	414	NA	intron (NM_001002011, intron 1 of 11)	B1F1|SINE|Alu	3413	NM_001002011	16905	Mm.243014	NM_019390	ENSMUSG00000028063	Lmna	Dhe	lamin A	protein-coding
Pparg-5_peak_5452	chr17	26600325	26601385	+	414	NA	intron (NM_026170, intron 1 of 9)	NA	39343	NM_026170	67458	Mm.30496	NM_026170	ENSMUSG00000001576	Ergic1	1200007D18Rik|maa-136	endoplasmic reticulum-golgi intermediate compartment (ERGIC) 1	protein-coding
Pparg-5_peak_6789	chr2	37712959	37713702	+	414	NA	Intergenic	L2c|LINE|L2	-25046	NR_039590	100628597		NR_039590	ENSMUSG00000092958	Mir5128	mir-5128|mmu-mir-5128|mu-mir-5128	microRNA 5128	ncRNA
Pparg-5_peak_4723	chr15	84190055	84190792	+	414	NA	TTS (NM_054088)	TTS (NM_054088)	-1810	NM_178614	68653	Mm.290725	NM_178614	ENSMUSG00000022437	Samm50	1110030L07Rik	SAMM50 sorting and assembly machinery component	protein-coding
Pparg-5_peak_2950	chr12	85597637	85598985	+	414	NA	promoter-TSS (NM_001205052)	promoter-TSS (NM_001205052)	-794	NM_001205052	81703	Mm.103560	NM_030887	ENSMUSG00000034271	Jdp2	Jundm2|Jundp2|TIF	Jun dimerization protein 2	protein-coding
Pparg-5_peak_10168	chr6	124662171	124663992	+	414	NA	promoter-TSS (NM_145130)	promoter-TSS (NM_145130)	-23	NR_149320	14792	Mm.273915	NM_145130	ENSMUSG00000004270	Lpcat3	C3f|Grcc3f|Lpcat|Lpeat|Lplat5|Lpsat|Mboat5|Moact5|Oact5|PTG	lysophosphatidylcholine acyltransferase 3	protein-coding
Pparg-5_peak_422	chr1	105386465	105387323	+	412	NA	Intergenic	Intergenic	-30184	NM_001160368	320311	Mm.389162	NM_178779	ENSMUSG00000047496	Rnf152	A930029B02Rik	ring finger protein 152	protein-coding
Pparg-5_peak_2159	chr11	76153375	76154696	+	412	NA	intron (NM_026664, intron 4 of 21)	intron (NM_026664, intron 4 of 21)	25595	NM_026664	68299	Mm.46397	NM_026664	ENSMUSG00000017288	Vps53	2010002A08Rik|2310040I21Rik|3100002B05Rik|Hccs1	VPS53 GARP complex subunit	protein-coding
Pparg-5_peak_3873	chr14	31022635	31023096	+	412	NA	intron (NM_001081251, intron 2 of 32)	intron (NM_001081251, intron 2 of 32)	3160	NM_001359855	66923	Mm.27913	NM_025847	ENSMUSG00000042323	Pbrm1	2610016F04Rik|AI507524|BAF180|Pb1	polybromo 1	protein-coding
Pparg-5_peak_2011	chr11	55102019	55102763	+	409	NA	intron (NM_010299, intron 1 of 3)	intron (NM_010299, intron 1 of 3)	4406	NM_010299	14667	Mm.287807	NM_010299	ENSMUSG00000000594	Gm2a	AA408702|AW215435|GM2-AP|SAP-3	GM2 ganglioside activator protein	protein-coding
Pparg-5_peak_12167	chr9	104001642	104002661	+	409	NA	promoter-TSS (NM_172460)	promoter-TSS (NM_172460)	-393	NM_028721	74025	Mm.479273	NM_028721	ENSMUSG00000032558	Nphp3	3632410F03Rik|AI550417|C230078J01|D330020E01Rik|pcy	nephronophthisis 3 (adolescent)	protein-coding
Pparg-5_peak_9787	chr6	50390290	50391094	+	409	NA	intron (NM_001163645, intron 2 of 21)	intron (NM_001163645, intron 2 of 21)	-7855	NM_027881	71720	Mm.44153	NM_027881	ENSMUSG00000029822	Osbpl3	1200014M06Rik|6720421I08Rik|A530055M08|ORP-3|ORP3|OSBP3	oxysterol binding protein-like 3	protein-coding
Pparg-5_peak_6073	chr18	74430711	74431504	+	409	NA	Intergenic	NA	-11512	NM_201600	17919	Mm.260098	NM_008661	ENSMUSG00000025885	Myo5b	AI661750|mKIAA1119	myosin VB	protein-coding
Pparg-5_peak_1147	chr10	34172643	34173376	+	409	NA	intron (NM_172508, intron 2 of 5)	intron (NM_172508, intron 2 of 5)	34542	NM_172508	212898	Mm.34557	NM_172508	ENSMUSG00000039497	Dse	6030499O08|AI480506|B130024B19Rik|DS-epi1|Sart2	dermatan sulfate epimerase	protein-coding
Pparg-5_peak_7055	chr2	92375194	92376614	+	409	NA	non-coding (NR_028114, exon 2 of 11)	non-coding (NR_028114, exon 2 of 11)	665	NM_145122	18633	Mm.202782	NM_145122	ENSMUSG00000027222	Pex16	-	peroxisomal biogenesis factor 16	protein-coding
Pparg-5_peak_1546	chr10	96459158	96459804	+	408	NA	Intergenic	Intergenic	-157520	NM_007569	12226	Mm.23811	NM_007569	ENSMUSG00000036478	Btg1	AI426953|AW546738	B cell translocation gene 1, anti-proliferative	protein-coding
Pparg-5_peak_2854	chr12	73841848	73843039	+	408	NA	Intergenic	Intergenic	-58881	NM_001313920	15251	Mm.3879	NM_010431	ENSMUSG00000021109	Hif1a	AA959795|HIF-1-alpha|HIF1-alpha|HIF1alpha|MOP1|bHLHe78	hypoxia inducible factor 1, alpha subunit	protein-coding
Pparg-5_peak_5378	chr17	7939221	7940141	+	408	NA	Intergenic	NA	-5933	NM_025789	66832	Mm.29830	NM_025789	ENSMUSG00000073471	Rsph3a	1700012G05Rik|4930524H12Rik|R74860|Rshl2|Rshl2a	radial spoke 3A homolog (Chlamydomonas)	protein-coding
Pparg-5_peak_3088	chr12	108638875	108639888	+	407	NA	intron (NM_001163396, intron 2 of 14)	intron (NM_001163396, intron 2 of 14)	3628	NM_001163396	14026	Mm.238841	NM_007965	ENSMUSG00000021262	Evl	AI528774|b2b2600Clo	Ena-vasodilator stimulated phosphoprotein	protein-coding
Pparg-5_peak_10889	chr7	118129399	118130284	+	407	NA	promoter-TSS (NM_019419)	promoter-TSS (NM_019419)	-216	NM_019419	54208	Mm.29924	NM_019419	ENSMUSG00000030654	Arl6ip1	AIP-6|AL022945|ARMER|AU042858|Aip-1|Arl6ip|C85138|mKIAA0069	ADP-ribosylation factor-like 6 interacting protein 1	protein-coding
Pparg-5_peak_11551	chr8	126814004	126815269	+	407	NA	Intergenic	Intergenic	-34384	NR_151740	414091	Mm.240068	NM_001033546		A630001O12Rik	Gm45803	RIKEN cDNA A630001O12 gene	ncRNA
Pparg-5_peak_6421	chr19	46649398	46650246	+	407	NA	intron (NM_001177813, intron 2 of 3)	NA	23178	NM_007809	13074	Mm.1262	NM_007809	ENSMUSG00000003555	Cyp17a1	Cyp17|p450c17	cytochrome P450, family 17, subfamily a, polypeptide 1	protein-coding
Pparg-5_peak_6360	chr19	38745852	38746749	+	407	NA	intron (NM_019588, intron 19 of 31)	NA	72937	NM_021315	57753	Mm.86482	NM_021315	ENSMUSG00000024999	Noc3l	AF233884|Fad24	NOC3 like DNA replication regulator	protein-coding
Pparg-5_peak_6044	chr18	67279935	67281459	+	407	NA	Intergenic	NA	-8526	NM_053261	114663	Mm.34079	NM_053261	ENSMUSG00000024525	Impa2	2210415D20Rik|AI326924|AW259601	inositol (myo)-1(or 4)-monophosphatase 2	protein-coding
Pparg-5_peak_11116	chr8	18863391	18865138	+	407	NA	intron (NM_026792, intron 2 of 7)	intron (NM_026792, intron 2 of 7)	17985	NM_026792	52123	Mm.24117	NM_026792	ENSMUSG00000031467	Agpat5	1110013A05Rik|D8Ertd319e	1-acylglycerol-3-phosphate O-acyltransferase 5 (lysophosphatidic acid acyltransferase, epsilon)	protein-coding
Pparg-5_peak_1827	chr11	23665893	23666906	+	405	NA	promoter-TSS (NM_023651)	promoter-TSS (NM_023651)	423	NM_028304	74467	Mm.29536	NM_028304	ENSMUSG00000020280	Pus10	2810013G11Rik|4933435A13Rik|AU014648|C77560|Ccdc139	pseudouridylate synthase 10	protein-coding
Pparg-5_peak_4162	chr14	76082409	76083620	+	405	NA	Intergenic	Intergenic	27801	NM_026177	67467	Mm.260767	NM_026177	ENSMUSG00000022008	Gpalpp1	1200011I18Rik|Kiaa1704	GPALPP motifs containing 1	protein-coding
Pparg-5_peak_7793	chr3	84427887	84428407	+	405	NA	Intergenic	Intergenic	-48226	NR_040752	75309	Mm.159497	NR_040752	ENSMUSG00000104004	4930565D16Rik	-	RIKEN cDNA 4930565D16 gene	ncRNA
Pparg-5_peak_1760	chr11	6371028	6371944	+	405	NA	Intergenic	Intergenic	-23639	NM_028601	52915	Mm.1144	NM_028601	ENSMUSG00000041164	Zmiz2	Zimp7	zinc finger, MIZ-type containing 2	protein-coding
Pparg-5_peak_8209	chr4	7977473	7978185	+	405	NA	Intergenic	Intergenic	261212	NM_007592	12319	Mm.119320	NM_007592	ENSMUSG00000041261	Car8	AW546993|Ca8|Cals|Cals1|Carp|wdl	carbonic anhydrase 8	protein-coding
Pparg-5_peak_7564	chr2	180748845	180749550	+	405	NA	Intergenic	Intergenic	23858	NM_183161	228993	Mm.87189	NM_183161	ENSMUSG00000023393	Slc17a9	1700019H03Rik|BC019537|Vnut	solute carrier family 17, member 9	protein-coding
Pparg-5_peak_10104	chr6	117874562	117875774	+	403	NA	Intergenic	Intergenic	12287	NM_001001792	22685	Mm.249661	NM_008616	ENSMUSG00000042097	Zfp239	Mok-2|Mok2|Znf239	zinc finger protein 239	protein-coding
Pparg-5_peak_8389	chr4	59261028	59261583	+	403	NA	intron (NR_105031, intron 2 of 3)	intron (NR_105031, intron 2 of 3)	1254	NR_105031	101055769	Mm.421401	NR_105031		Gm12596	-	predicted gene 12596	ncRNA
Pparg-5_peak_10352	chr6	146221166	146222415	+	403	NA	intron (NM_019923, intron 45 of 56)	intron (NM_019923, intron 45 of 56)	280433	NM_019923	16439	Mm.7800	NM_010586	ENSMUSG00000030287	Itpr2	AI649341|InsP3R-2|InsP3R-5|Ip3r2|Itpr5|insP3R2	inositol 1,4,5-triphosphate receptor 2	protein-coding
Pparg-5_peak_3789	chr14	16255823	16256617	+	403	NA	intron (NM_021504, intron 2 of 11)	intron (NM_021504, intron 2 of 11)	-6412	NM_027695	71147	Mm.197960	NM_027695	ENSMUSG00000021786	Oxsm	4933425A18Rik|C80494	3-oxoacyl-ACP synthase, mitochondrial	protein-coding
Pparg-5_peak_176	chr1	55087741	55088430	+	402	NA	promoter-TSS (NM_008303)	promoter-TSS (NM_008303)	-63	NM_008303	15528	Mm.215667	NM_008303	ENSMUSG00000073676	Hspe1	10kDa|Hsp10|mt-cpn10	heat shock protein 1 (chaperonin 10)	protein-coding
Pparg-5_peak_5284	chr16	92245804	92246375	+	401	NA	Intergenic	NA	-46300	NM_134110	246133	Mm.156736	NM_134110	ENSMUSG00000039672	Kcne2	2200002I16Rik|AW048273|MiRP1	potassium voltage-gated channel, Isk-related subfamily, gene 2	protein-coding
Pparg-5_peak_5551	chr17	33778919	33780134	+	401	NA	intron (NM_020581, intron 3 of 6)	NA	2049	NM_020581	57875	Mm.196189	NM_020581	ENSMUSG00000002289	Angptl4	Arp4|Bk89|Fiaf|Hfarp|Ng27|Pgar|Pgarg|Pp1158	angiopoietin-like 4	protein-coding
Pparg-5_peak_1701	chr10	128302952	128303909	+	399	NA	promoter-TSS (NM_001252327)	promoter-TSS (NM_001252327)	95	NM_133992	103135	Mm.244183	NM_133992	ENSMUSG00000005682	Pan2	1200014O24Rik|AI047843|AW742773|Usp52|mKIAA0710	PAN2 poly(A) specific ribonuclease subunit	protein-coding
Pparg-5_peak_10755	chr7	99092969	99094438	+	398	NA	intron (NM_178635, intron 4 of 14)	L1MD|LINE|L1	47441	NM_178635	78610	Mm.323072	NM_178635	ENSMUSG00000035354	Uvrag	9530039D02Rik|AI648770|BB124205|Uvrag1|Uvragl	UV radiation resistance associated gene	protein-coding
Pparg-5_peak_10486	chr7	38186629	38188314	+	397	NA	intron (NM_028166, intron 1 of 3)	PB1D10|SINE|Alu	3684	NM_028166	72244	Mm.187554	NM_028166		1600014C10Rik	AI428873	RIKEN cDNA 1600014C10 gene	protein-coding
Pparg-5_peak_6364	chr19	40495977	40496649	+	397	NA	intron (NM_178362, intron 1 of 28)	NA	17423	NM_178362	20411	Mm.210815	NM_009166	ENSMUSG00000025006	Sorbs1	2310065E01Rik|9530001P15Rik|CAP|SH3P12|Sh3d5|mKIAA1296	sorbin and SH3 domain containing 1	protein-coding
Pparg-5_peak_1937	chr11	50125314	50126131	+	397	NA	TTS (NM_001290750)	TTS (NM_001290750)	-5638	NM_001290759	76795	Mm.290975	NM_029745	ENSMUSG00000036644	Tbc1d9b	-	TBC1 domain family, member 9B	protein-coding
Pparg-5_peak_8669	chr4	123555271	123555875	+	397	NA	intron (NM_001199137, intron 1 of 92)	intron (NM_001199137, intron 1 of 92)	-60847	NR_105824	102465214		NR_105824	ENSMUSG00000099005	Mir6398	Gm27657|mmu-mir-6398	microRNA 6398	ncRNA
Pparg-5_peak_8893	chr5	8681041	8681638	+	397	NA	intron (NM_011076, intron 6 of 29)	Lx8|LINE|L1	-58387	NM_001359961	242819	Mm.332192	NM_198620	ENSMUSG00000040570	Rundc3b	Gm440	RUN domain containing 3B	protein-coding
Pparg-5_peak_1839	chr11	31828209	31829346	+	397	NA	Intergenic	Intergenic	-4230	NR_102314	414116	Mm.150222	NR_102310	ENSMUSG00000085772	D630024D03Rik	-	RIKEN cDNA D630024D03 gene	ncRNA
Pparg-5_peak_5343	chr16	97321584	97322289	+	396	NA	Intergenic	NA	-34792	NM_019517	56175	Mm.97885	NM_019517	ENSMUSG00000040605	Bace2	1110059C24Rik|AEPLC|AI850424|ALP56|ARP1|ASP1|ASP21|BAE2|CDA13|CEAP1|DRAP	beta-site APP-cleaving enzyme 2	protein-coding
Pparg-5_peak_5512	chr17	30363253	30364051	+	396	NA	intron (NM_172618, intron 6 of 11)	NA	32528	NR_030688	623169	Mm.440508	NR_030688		Gm6402	EG623169	ribosomal protein S17 pseudogene	pseudo
Pparg-5_peak_3078	chr12	108165360	108166646	+	395	NA	intron (NM_028262, intron 1 of 12)	intron (NM_028262, intron 1 of 12)	13281	NM_028262	52690	Mm.159185	NM_028262	ENSMUSG00000056770	Setd3	2610102I01Rik|2610305M23Rik|6030490B17Rik|D12Ertd771e	SET domain containing 3	protein-coding
Pparg-5_peak_7583	chr3	9034040	9035033	+	395	NA	Intergenic	Intergenic	-27428	NR_040597	75149	Mm.399324	NR_040597	ENSMUSG00000103116	4930539M17Rik	-	RIKEN cDNA 4930539M17 gene	ncRNA
Pparg-5_peak_7857	chr3	94987399	94988035	+	395	NA	intron (NM_175356, intron 2 of 10)	intron (NM_175356, intron 2 of 10)	12986	NM_001293716	107650	Mm.217222	NM_175356	ENSMUSG00000038861	Pi4kb	ESTM41|PI4K-beta|PI4Kbeta|Pik4cb	phosphatidylinositol 4-kinase beta	protein-coding
Pparg-5_peak_84	chr1	40235525	40236544	+	394	NA	intron (NM_008362, intron 1 of 10)	intron (NM_008362, intron 1 of 10)	10954	NM_008362	16177	Mm.896	NM_008362	ENSMUSG00000026072	Il1r1	CD121a|CD121b|IL-1R1|IL-iR|Il1r-1	interleukin 1 receptor, type I	protein-coding
Pparg-5_peak_2399	chr11	99200148	99200736	+	394	NA	Intergenic	Intergenic	30575	NM_020618	57376	Mm.379086	NM_020618	ENSMUSG00000037935	Smarce1	2810417B20Rik|5830412H02Rik|9030408N19Rik|Baf27	SWI/SNF related, matrix associated, actin dependent regulator of chromatin, subfamily e, member 1	protein-coding
Pparg-5_peak_2649	chr12	24650461	24651490	+	394	NA	promoter-TSS (NM_178357)	promoter-TSS (NM_178357)	-396	NM_178357	194655	Mm.9616	NM_178357	ENSMUSG00000020653	Klf11	9830142A17|D12Ertd427e|Tieg2|Tieg2b|Tieg3	Kruppel-like factor 11	protein-coding
Pparg-5_peak_7865	chr3	95297955	95298533	+	394	NA	intron (NM_001085383, intron 11 of 12)	intron (NM_001085383, intron 11 of 12)	8560	NM_001085383	71790	Mm.218844	NM_023628	ENSMUSG00000015702	Anxa9	1110003P15Rik|2310069F17Rik	annexin A9	protein-coding
Pparg-5_peak_10939	chr7	126154587	126156217	+	394	NA	intron (NM_028816, intron 6 of 23)	ORR1A2|LTR|ERVL-MaLR	45099	NM_028816	74204	Mm.235663	NM_028816	ENSMUSG00000000131	Xpo6	2610005L19Rik|AL022631|C230091E20Rik|R75304|Ranbp20|exp6|mKIAA0370	exportin 6	protein-coding
Pparg-5_peak_2000	chr11	54438565	54439652	+	393	NA	intron (NM_173753, intron 1 of 17)	intron (NM_173753, intron 1 of 17)	929	NM_173753	216742	Mm.34087	NM_173753	ENSMUSG00000035992	Fnip1	A730024A03Rik|AI838773|AW557298	folliculin interacting protein 1	protein-coding
Pparg-5_peak_829	chr1	171782040	171783652	+	393	NA	intron (NM_001360898, intron 3 of 4)	intron (NM_001360898, intron 3 of 4)	15714	NM_013730	27218	Mm.103648	NM_013730	ENSMUSG00000015316	Slamf1	4933415F16|AA177906|CD150|CDw150|ESTM51|IPO-3|Slam	signaling lymphocytic activation molecule family member 1	protein-coding
Pparg-5_peak_1688	chr10	127311728	127312680	+	393	NA	promoter-TSS (NM_001171582)	promoter-TSS (NM_001171582)	-418	NM_001171582	216443	Mm.28173	NM_001003913	ENSMUSG00000040354	Mars	Metrs|Mtrns	methionine-tRNA synthetase	protein-coding
Pparg-5_peak_7350	chr2	151740066	151741458	+	393	NA	intron (NM_212446, intron 1 of 6)	intron (NM_212446, intron 1 of 6)	548	NM_001305244	228769	Mm.146984	NM_144889	ENSMUSG00000032869	Psmf1	AW048666|BC012260|PI31	proteasome (prosome, macropain) inhibitor subunit 1	protein-coding
Pparg-5_peak_8110	chr3	135604048	135605088	+	393	NA	intron (NM_008689, intron 15 of 24)	intron (NM_008689, intron 15 of 24)	86979	NM_008689	18033	Mm.256765	NM_008689	ENSMUSG00000028163	Nfkb1	NF-KB1|NF-kappaB|NF-kappaB1|p105|p50|p50/p105	nuclear factor of kappa light polypeptide gene enhancer in B cells 1, p105	protein-coding
Pparg-5_peak_7733	chr3	60599452	60600056	+	393	NA	intron (NM_001253711, intron 2 of 7)	intron (NM_001253711, intron 2 of 7)	98575	NM_001253710	56758	Mm.255723	NM_020007	ENSMUSG00000027763	Mbnl1	Mbnl|mKIAA0428	muscleblind like splicing factor 1	protein-coding
Pparg-5_peak_2800	chr12	55473768	55474686	+	391	NA	Intergenic	Intergenic	18420	NM_010907	18035	Mm.170515	NM_010907	ENSMUSG00000021025	Nfkbia	AI462015|Nfkbi	nuclear factor of kappa light polypeptide gene enhancer in B cells inhibitor, alpha	protein-coding
Pparg-5_peak_9899	chr6	82836132	82837009	+	391	NA	Intergenic	Intergenic	45283	NR_040520	69652	Mm.96357	NR_040520	ENSMUSG00000100291	2310069B03Rik	-	RIKEN cDNA 2310069B03 gene	ncRNA
Pparg-5_peak_6172	chr19	4935295	4936256	+	390	NA	intron (NM_001347422, intron 3 of 5)	NA	7317	NM_172835	240518	Mm.277580	NM_172835	ENSMUSG00000024901	Peli3	6030441F14Rik|A930011L17|BC028931	pellino 3	protein-coding
Pparg-5_peak_5988	chr18	49850072	49850779	+	390	NA	intron (NM_001081371, intron 5 of 42)	NA	17428	NM_001081371	240283	Mm.257790	NM_001081371	ENSMUSG00000037416	Dmxl1	C630007L23Rik|D030030C22	Dmx-like 1	protein-coding
Pparg-5_peak_9646	chr6	31075604	31076201	+	390	NA	Intergenic	Intergenic	-12809	NR_029532	387223		NR_029532	ENSMUSG00000065604	Mir29b-1	Mirn29b|Mirn29b-1|mir-29b-1	microRNA 29b-1	ncRNA
Pparg-5_peak_7443	chr2	165319083	165319906	+	389	NA	intron (NM_080287, intron 1 of 20)	intron (NM_080287, intron 1 of 20)	1332	NM_001302752	140579	Mm.35064	NM_080287	ENSMUSG00000017670	Elmo2	1190002F24Rik|CED-12	engulfment and cell motility 2	protein-coding
Pparg-5_peak_9517	chr5	143511747	143512819	+	389	NA	intron (NM_001347530, intron 3 of 6)	intron (NM_001347530, intron 3 of 6)	15710	NM_009007	19353	Mm.292510	NM_009007	ENSMUSG00000001847	Rac1	AL023026|D5Ertd559e	Rac family small GTPase 1	protein-coding
Pparg-5_peak_11064	chr8	3365493	3366156	+	388	NA	intron (NM_001033378, intron 2 of 10)	intron (NM_001033378, intron 2 of 10)	12409	NM_001033378	319493	Mm.234565	NM_001033378	ENSMUSG00000074497	A430078G23Rik	-	RIKEN cDNA A430078G23 gene	protein-coding
Pparg-5_peak_9583	chr6	4663418	4665625	+	388	NA	Intergenic	L1M4c|LINE|L1	63455	NM_145398	213819	Mm.270703	NM_145398	ENSMUSG00000015189	Casd1	Cas1|Cast1|SOAT	CAS1 domain containing 1	protein-coding
Pparg-5_peak_4374	chr15	36898487	36899274	+	388	NA	Intergenic	Intergenic	-101951	NM_001253806	22631	Mm.3360	NM_011740	ENSMUSG00000022285	Ywhaz	1110013I11Rik|14-3-3zeta|AI596267|AL022924|AU020854	tyrosine 3-monooxygenase/tryptophan 5-monooxygenase activation protein, zeta polypeptide	protein-coding
Pparg-5_peak_4808	chr15	102450024	102450644	+	387	NA	intron (NM_001356575, intron 7 of 11)	B3A|SINE|B2	4967	NM_144547	110542	Mm.60331	NM_144547	ENSMUSG00000023047	Amhr2	Misiir|Misrii|Mrii	anti-Mullerian hormone type 2 receptor	protein-coding
Pparg-5_peak_212	chr1	60761478	60762348	+	386	NA	intron (NM_007642, intron 1 of 3)	B4|SINE|B4	15525	NM_007642	12487	Mm.255003	NM_007642	ENSMUSG00000026012	Cd28	-	CD28 antigen	protein-coding
Pparg-5_peak_1235	chr10	45085262	45085902	+	386	NA	intron (NM_011156, intron 2 of 14)	L1MA8|LINE|L1	18368	NM_011156	19072	Mm.10281	NM_011156	ENSMUSG00000019849	Prep	AI047692|AI450383|D10Wsu136e|PEP|Pop	prolyl endopeptidase	protein-coding
Pparg-5_peak_4810	chr15	102721572	102722465	+	386	NA	intron (NM_026192, intron 1 of 14)	intron (NM_026192, intron 1 of 14)	160	NM_026192	67488	Mm.71682	NM_026192	ENSMUSG00000023055	Calcoco1	1810009B06Rik|Cocoa|Gcap11|mKIAA1536	calcium binding and coiled coil domain 1	protein-coding
Pparg-5_peak_4102	chr14	72807190	72808269	+	386	NA	Intergenic	Intergenic	-97726	NM_207636	319448	Mm.205421	NM_207636	ENSMUSG00000033487	Fndc3a	1700094E19Rik|D14Ertd453e|F730017H24Rik|Fndc3|sys	fibronectin type III domain containing 3A	protein-coding
Pparg-5_peak_7929	chr3	101051161	101051914	+	386	NA	intron (NM_011197, intron 6 of 8)	intron (NM_011197, intron 6 of 8)	-22042	NM_001167906	630146	Mm.190915	NM_001099332	ENSMUSG00000086564	Cd101	EWI-101|Gm1016|Gm734|Igsf2	CD101 antigen	protein-coding
Pparg-5_peak_8977	chr5	32139219	32140100	+	386	NA	intron (NM_008037, intron 1 of 3)	intron (NM_008037, intron 1 of 3)	3187	NM_008037	14284	Mm.24684	NM_008037	ENSMUSG00000029135	Fosl2	Fra-2	fos-like antigen 2	protein-coding
Pparg-5_peak_10592	chr7	73588287	73588989	+	386	NA	Intergenic	B3A|SINE|B2	-30243	NR_037569	69170	Mm.34539	NR_037569	ENSMUSG00000101970	1810026B05Rik	-	RIKEN cDNA 1810026B05 gene	ncRNA
Pparg-5_peak_2402	chr11	100400689	100401323	+	385	NA	intron (NR_132425, intron 1 of 3)	intron (NR_132425, intron 1 of 3)	2890	NR_132425	102635937	Mm.421398	NR_132425		Gm12348	-	predicted gene 12348	ncRNA
Pparg-5_peak_6714	chr2	29632059	29632862	+	383	NA	intron (NM_054050, intron 1 of 23)	L1MB3|LINE|L1	12740	NM_054050	107746	Mm.298274	NM_054050	ENSMUSG00000039844	Rapgef1	4932418O06Rik|C3G|Grf2	Rap guanine nucleotide exchange factor (GEF) 1	protein-coding
Pparg-5_peak_9529	chr5	144221301	144222120	+	383	NA	intron (NM_027410, intron 1 of 24)	intron (NM_027410, intron 1 of 24)	1905	NM_001356992	70381	Mm.239412	NM_027410	ENSMUSG00000066621	Tecpr1	2210010N04Rik|mKIAA1358	tectonin beta-propeller repeat containing 1	protein-coding
Pparg-5_peak_2918	chr12	83986627	83988054	+	383	NA	promoter-TSS (NM_134188)	promoter-TSS (NM_134188)	-521	NM_134188	171210	Mm.371675	NM_134188	ENSMUSG00000021226	Acot2	AA571646|MTE-I|Mte1	acyl-CoA thioesterase 2	protein-coding
Pparg-5_peak_3266	chr13	30795393	30796537	+	383	NA	Intergenic	Intergenic	46732	NM_013674	16364	Mm.4677	NM_013674	ENSMUSG00000021356	Irf4	AI385587|IRF-4|LSIRF|NF-EM5|Spip	interferon regulatory factor 4	protein-coding
Pparg-5_peak_4958	chr16	24506696	24507423	+	383	NA	intron (NM_178665, intron 3 of 12)	intron (NM_178665, intron 3 of 12)	-22255	NR_038091	624582	Mm.439775	NR_038091		Morf4l1-ps1	A730098P11Rik	mortality factor 4 like 1, pseudogene 1	pseudo
Pparg-5_peak_6932	chr2	66148538	66149297	+	383	NA	Intergenic	Intergenic	-24124	NM_015736	14425	Mm.439760	NM_015736	ENSMUSG00000026994	Galnt3	-	polypeptide N-acetylgalactosaminyltransferase 3	protein-coding
Pparg-5_peak_7463	chr2	166655709	166656925	+	383	NA	intron (NM_177782, intron 1 of 39)	intron (NM_177782, intron 1 of 39)	57515	NM_177782	277360	Mm.34420	NM_177782	ENSMUSG00000039621	Prex1	G630042G04|P-REX1|Setd6	phosphatidylinositol-3,4,5-trisphosphate-dependent Rac exchange factor 1	protein-coding
Pparg-5_peak_9660	chr6	34175596	34176654	+	383	NA	intron (NM_021435, intron 1 of 9)	intron (NM_021435, intron 1 of 9)	929	NM_021435	58246	Mm.245527	NM_021435	ENSMUSG00000018999	Slc35b4	4930474D06Rik|AB041549|AW494345	solute carrier family 35, member B4	protein-coding
Pparg-5_peak_7080	chr2	101761767	101762951	+	383	NA	intron (NM_001355625, intron 3 of 8)	intron (NM_001355625, intron 3 of 8)	35348	NM_175181	72446	Mm.24138	NM_175181	ENSMUSG00000032841	Prr5l	2600010E01Rik|4833411O04Rik|Protor-2|Protor2	proline rich 5 like	protein-coding
Pparg-5_peak_6981	chr2	73462845	73464245	+	383	NA	intron (NM_153138, intron 1 of 7)	intron (NM_153138, intron 1 of 7)	-9656	NM_001289722	215280	Mm.223504	NM_153138	ENSMUSG00000075284	Wipf1	AI115543|D2Ertd120e|WIP|Waspip	WAS/WASL interacting protein family, member 1	protein-coding
Pparg-5_peak_1011	chr10	14164239	14165303	+	382	NA	Intergenic	Intergenic	198392	NM_001358782	15273	Mm.42157	NM_010437	ENSMUSG00000015501	Hivep2	Gm20114|MIBP-1|MIBP1|Schnurri-2|Shn-2	human immunodeficiency virus type I enhancer binding protein 2	protein-coding
Pparg-5_peak_2412	chr11	101002957	101003407	+	381	NA	Intergenic	Intergenic	-6270	NM_016920	11975	Mm.340818	NM_016920	ENSMUSG00000019302	Atp6v0a1	AA959968|ATP6a1|Atp6n1|Atp6n1a|Atpv0a1|Vpp-1|Vpp1	ATPase, H+ transporting, lysosomal V0 subunit A1	protein-coding
Pparg-5_peak_6225	chr19	11052366	11053736	+	380	NA	Intergenic	NA	-2485	NR_102366	107350	Mm.6381	NM_001177351	ENSMUSG00000075010	AW112010	-	expressed sequence AW112010	ncRNA
Pparg-5_peak_10195	chr6	127236545	127237083	+	380	NA	Intergenic	Intergenic	71153	NR_073373	232386	Mm.257367	NR_073373	ENSMUSG00000107153	Gm38404	D130058E03	predicted gene, 38404	ncRNA
Pparg-5_peak_6368	chr19	41012995	41013790	+	379	NA	Intergenic	NA	-1714	NR_155302	100861913	Mm.35204	NR_155302		C330026H20Rik	-	RIKEN cDNA C330026H20 gene	ncRNA
Pparg-5_peak_8200	chr3	158176725	158177235	+	377	NA	intron (NM_001081358, intron 17 of 27)	intron (NM_001081358, intron 17 of 27)	140298	NM_001289524	67144	Mm.358704	NM_024194	ENSMUSG00000063052	Lrrc40	2610040E16Rik|AI837674	leucine rich repeat containing 40	protein-coding
Pparg-5_peak_5174	chr16	57125842	57126859	+	376	NA	intron (NM_138599, intron 1 of 11)	B3A|SINE|B2	4636	NM_138599	28185	Mm.196933	NM_138599	ENSMUSG00000022752	Tomm70a	2610044B22Rik|D16Ium22|D16Ium22e|D16Wsu109e|Tom70|Tomm70|mKIAA0719	translocase of outer mitochondrial membrane 70A	protein-coding
Pparg-5_peak_6828	chr2	46358408	46359282	+	376	NA	Intergenic	Lx8|LINE|L1	662240	NR_040497	69405	Mm.396184	NR_040497	ENSMUSG00000086202	1700019E08Rik	-	RIKEN cDNA 1700019E08 gene	ncRNA
Pparg-5_peak_2345	chr11	97308890	97310304	+	376	NA	Intergenic	Intergenic	-6119	NM_025927	67036	Mm.5381	NM_025927	ENSMUSG00000018882	Mrpl45	2600005P05Rik|AU043542|R75241	mitochondrial ribosomal protein L45	protein-coding
Pparg-5_peak_807	chr1	166819340	166819936	+	375	NA	Intergenic	Intergenic	-137793	NM_172844	240894	Mm.246610	NM_172844	ENSMUSG00000026560	Fmo9	4831428F09Rik	flavin containing monooxygenase 9	protein-coding
Pparg-5_peak_8034	chr3	121813874	121815203	+	375	NA	intron (NM_008991, intron 1 of 22)	intron (NM_008991, intron 1 of 22)	371	NM_001355756	19299	Mm.399042	NM_008991	ENSMUSG00000028127	Abcd3	AI313901|AU018866|AW146054|PMP68|PMP70|Pxmp1	ATP-binding cassette, sub-family D (ALD), member 3	protein-coding
Pparg-5_peak_5326	chr16	95685450	95686351	+	375	NA	Intergenic	NA	-16507	NM_011809	23872	Mm.290207	NM_011809	ENSMUSG00000022895	Ets2	AU022856|Ets-2	E26 avian leukemia oncogene 2, 3' domain	protein-coding
Pparg-5_peak_2125	chr11	72594926	72595727	+	374	NA	Intergenic	Intergenic	-11935	NM_025985	67128	Mm.458052	NM_025985	ENSMUSG00000020794	Ube2g1	2700059C12Rik|AI256795|AU014992|AW552068|D130023C12Rik	ubiquitin-conjugating enzyme E2G 1	protein-coding
Pparg-5_peak_466	chr1	125450100	125450904	+	374	NA	Intergenic	Intergenic	-14775	NM_001205385	74117	Mm.183102	NM_023735	ENSMUSG00000026341	Actr3	1200003A09Rik|Arp3	ARP3 actin-related protein 3	protein-coding
Pparg-5_peak_9655	chr6	31495327	31496002	+	374	NA	intron (NM_013791, intron 15 of 17)	intron (NM_013791, intron 15 of 17)	68273	NM_013723	27205	Mm.89918	NM_013723	ENSMUSG00000025608	Podxl	AW121214|Ly102|PC|PCLP-1|Pclp1|Podxl1	podocalyxin-like	protein-coding
Pparg-5_peak_1022	chr10	17869793	17870498	+	374	NA	Intergenic	AmnSINE1|SINE|Deu	73926	NM_138628	378431	Mm.283493	NM_138628	ENSMUSG00000039891	Txlnb	2310001N14Rik|Mdp77	taxilin beta	protein-coding
Pparg-5_peak_2563	chr11	118236371	118237036	+	374	NA	intron (NM_011180, intron 1 of 12)	intron (NM_011180, intron 1 of 12)	11889	NM_011180	19157	Mm.86413	NM_011180	ENSMUSG00000017132	Cyth1	CLM1|CTH-1|CYTIP|Pscd1	cytohesin 1	protein-coding
Pparg-5_peak_4611	chr15	73152551	73153927	+	374	NA	intron (NM_153178, intron 1 of 18)	intron (NM_153178, intron 1 of 18)	31708	NM_153178	239528	Mm.23095	NM_153178	ENSMUSG00000036698	Ago2	1110029L17Rik|2310051F07Rik|AI225898|AL022874|AW546247|Eif2c2|Gerp95|Gm10365|mKIAA4215	argonaute RISC catalytic subunit 2	protein-coding
Pparg-5_peak_3860	chr14	27344487	27346112	+	374	NA	intron (NM_001289687, intron 1 of 9)	intron (NM_001289687, intron 1 of 9)	9262	NM_001289687	71704	Mm.248606	NM_027871	ENSMUSG00000021895	Arhgef3	1200004I24Rik|9830169H03Rik|C76747|Xpln	Rho guanine nucleotide exchange factor (GEF) 3	protein-coding
Pparg-5_peak_3958	chr14	55773949	55774699	+	374	NA	intron (NM_080435, intron 15 of 25)	intron (NM_080435, intron 15 of 25)	8362	NM_008519	16995	Mm.20853	NM_008519	ENSMUSG00000046908	Ltb4r1	BLT1|BLTR|Ltb4r|mBLTR	leukotriene B4 receptor 1	protein-coding
Pparg-5_peak_4998	chr16	32163221	32164237	+	374	NA	intron (NM_146069, intron 1 of 3)	intron (NM_146069, intron 1 of 3)	1865	NM_001347181	224109	Mm.33498	NM_146069	ENSMUSG00000052384	Nrros	E430025L02Rik|Lrcc33|Lrrc33	negative regulator of reactive oxygen species	protein-coding
Pparg-5_peak_3657	chr13	101540227	101540933	+	373	NA	Intergenic	Intergenic	-143000	NR_046187	78136	Mm.399065	NR_046187		4922502H24Rik	-	RIKEN cDNA 4922502H24 gene	ncRNA
Pparg-5_peak_8022	chr3	116712217	116713041	+	373	NA	promoter-TSS (NM_001362374)	promoter-TSS (NM_001362374)	-349	NM_001362374	229782	Mm.190758	NM_144902	ENSMUSG00000027957	Slc35a3	2310050P13Rik	solute carrier family 35 (UDP-N-acetylglucosamine (UDP-GlcNAc) transporter), member 3	protein-coding
Pparg-5_peak_8224	chr4	9640965	9641447	+	373	NA	intron (NM_001290367, intron 1 of 22)	B3|SINE|B2	2511	NM_001177852	65973	Mm.222206	NM_023066	ENSMUSG00000028207	Asph	2310005F16Rik|3110001L23Rik|AI848629|AW261690|AW561901|BAH|C79816|cI-37	aspartate-beta-hydroxylase	protein-coding
Pparg-5_peak_10690	chr7	88276848	88278179	+	373	NA	promoter-TSS (NM_001311790)	promoter-TSS (NM_001311790)	-572	NM_009982	13032	Mm.89295	NM_009982	ENSMUSG00000030560	Ctsc	AI047818|CatC|DPP1|DPPI	cathepsin C	protein-coding
Pparg-5_peak_8618	chr4	116185037	116186260	+	372	NA	Intergenic	Intergenic	12276	NM_001099295	67323	Mm.45442	NM_001099295	ENSMUSG00000078593	1700042G07Rik	-	RIKEN cDNA 1700042G07 gene	protein-coding
Pparg-5_peak_986	chr10	12842480	12843034	+	372	NA	intron (NM_011682, intron 1 of 73)	intron (NM_011682, intron 1 of 73)	18978	NM_011682	22288	Mm.331784	NM_011682	ENSMUSG00000019820	Utrn	AA589569|DRP|Dmdl	utrophin	protein-coding
Pparg-5_peak_4508	chr15	62268219	62268651	+	372	NA	Intergenic	Intergenic	-48984	NR_003523	67552	Mm.484027	NM_026230		H2afy3	4933432H23Rik	H2A histone family, member Y3	pseudo
Pparg-5_peak_6536	chr2	9141084	9142010	+	372	NA	Intergenic	MER44B|DNA|TcMar-Tigger	-47968	NR_038180	73438	Mm.23558	NR_038180	ENSMUSG00000085580	1700061F12Rik	-	RIKEN cDNA 1700061F12 gene	ncRNA
Pparg-5_peak_3909	chr14	46820585	46821844	+	372	NA	intron (NM_022023, intron 1 of 6)	L2|LINE|L2	1028	NM_022023	63985	Mm.87312	NM_022023	ENSMUSG00000062014	Gmfb	3110001H22Rik|3110001O16Rik|AI851627|C79176|D14Ertd630e	glia maturation factor, beta	protein-coding
Pparg-5_peak_11107	chr8	13676073	13677177	+	372	NA	intron (NM_009025, intron 1 of 23)	intron (NM_009025, intron 1 of 23)	962	NM_009025	19414	Mm.18517	NM_009025	ENSMUSG00000031453	Rasa3	AI326412|C86362|E130011G04|GAPIII|hlb381|scat	RAS p21 protein activator 3	protein-coding
Pparg-5_peak_6887	chr2	60369929	60370894	+	372	NA	intron (NM_013825, intron 2 of 34)	intron (NM_013825, intron 2 of 34)	12820	NM_013825	17076	Mm.2074	NM_013825	ENSMUSG00000026980	Ly75	CD205|DEC-205|DEC205	lymphocyte antigen 75	protein-coding
Pparg-5_peak_5013	chr16	33355568	33356354	+	372	NA	Intergenic	MTD|LTR|ERVL-MaLR	24775	NR_045709	100502742	Mm.217880	NR_045709	ENSMUSG00000097318	1700007L15Rik	linc-Iqcg|linc1609	RIKEN cDNA 1700007L15 gene	ncRNA
Pparg-5_peak_350	chr1	87890878	87891468	+	372	NA	intron (NM_177646, intron 3 of 29)	intron (NM_177646, intron 3 of 29)	-36874	NR_136921	100503175	Mm.426422	NR_136921	ENSMUSG00000101942	Gm19582	-	predicted gene, 19582	ncRNA
Pparg-5_peak_9482	chr5	139303383	139304802	+	372	NA	intron (NM_172723, intron 2 of 10)	B1_Mus1|SINE|Alu	21372	NM_172723	231821	Mm.297819	NM_172723	ENSMUSG00000056413	Adap1	4930431P11Rik|Centa1|GC1L|p42IP4	ArfGAP with dual PH domains 1	protein-coding
Pparg-5_peak_3732	chr13	113075962	113076896	+	372	NA	intron (NM_001281487, intron 6 of 11)	L1MEf|LINE|L1	24552	NM_010370	14938	Mm.15510	NM_010370	ENSMUSG00000023132	Gzma	AW494114|Ctla-3|Ctla3|Hf|Hf1|SE1|TSP-1|TSP1	granzyme A	protein-coding
Pparg-5_peak_3063	chr12	106944601	106945293	+	372	NA	Intergenic	Intergenic	-228623	NR_015512	71033	Mm.159404	NR_015512	ENSMUSG00000085820	4933406K04Rik	4930426M03Rik|4930485I22Rik|4933427G14Rik	RIKEN cDNA 4933406K04 gene	ncRNA
Pparg-5_peak_7796	chr3	84460950	84461871	+	372	NA	intron (NM_001033301, intron 4 of 11)	intron (NM_001033301, intron 4 of 11)	18081	NM_001205355	229474	Mm.331107	NM_001033301	ENSMUSG00000041842	Fhdc1	6330505N24Rik|Gm126	FH2 domain containing 1	protein-coding
Pparg-5_peak_10493	chr7	43443150	43444406	+	370	NA	promoter-TSS (NM_026695)	promoter-TSS (NM_026695)	-294	NR_075104	110826	Mm.30200	NM_026695	ENSMUSG00000004610	Etfb	0610009I16Rik|2810441H06Rik	electron transferring flavoprotein, beta polypeptide	protein-coding
Pparg-5_peak_6191	chr19	5871407	5872225	+	369	NA	intron (NM_026169, intron 3 of 10)	NA	3392	NM_026169	67457	Mm.202092	NM_026169	ENSMUSG00000024816	Frmd8	1200004M23Rik|2310035N23Rik|4931429L16Rik|AU018809	FERM domain containing 8	protein-coding
Pparg-5_peak_10999	chr7	137413203	137413789	+	369	NA	Intergenic	Intergenic	-2740	NM_029886	77252	Mm.29184	NM_029886	ENSMUSG00000040139	9430038I01Rik	-	RIKEN cDNA 9430038I01 gene	protein-coding
Pparg-5_peak_7866	chr3	95511544	95512619	+	368	NA	Intergenic	Intergenic	12871	NM_007802	13038	Mm.272085	NM_007802	ENSMUSG00000028111	Ctsk	AI323530|MMS10-Q|Ms10q|catK	cathepsin K	protein-coding
Pparg-5_peak_2530	chr11	115746042	115747256	+	368	NA	Intergenic	B2_Mm1a|SINE|B2	-18784	NM_028014	71947	Mm.23168	NM_028014	ENSMUSG00000020747	Tmem94	2310067B10Rik|Kiaa0195|mKIAA0195	transmembrane protein 94	protein-coding
Pparg-5_peak_2516	chr11	114837600	114838678	+	367	NA	Intergenic	Intergenic	-13393	NM_001110337	70355	Mm.242413	NM_147217	ENSMUSG00000051043	Gprc5c	1110028I06Rik|3200002M13Rik|Raig3	G protein-coupled receptor, family C, group 5, member C	protein-coding
Pparg-5_peak_1702	chr10	128424534	128425179	+	367	NA	intron (NM_026259, intron 2 of 7)	RLTR11C_MM|LTR|ERVK	13240	NM_001164237	67588	Mm.294120	NM_026259	ENSMUSG00000025373	Rnf41	2210404G21Rik|4930511A05Rik|4933415P08Rik|D10Ertd722e|FLRF|Nrdp1	ring finger protein 41	protein-coding
Pparg-5_peak_8245	chr4	11887447	11888182	+	367	NA	Intergenic	Intergenic	77899	NM_001098231	381511	Mm.331489	NM_001033453	ENSMUSG00000049225	Pdp1	Gm1024|Ppm2c	pyruvate dehyrogenase phosphatase catalytic subunit 1	protein-coding
Pparg-5_peak_135	chr1	51572506	51573190	+	367	NA	intron (NR_151621, intron 3 of 3)	ORR1E|LTR|ERVL-MaLR	23870	NR_151621	100045066	Mm.404734	NR_151621		Gm17767	-	predicted gene, 17767	ncRNA
Pparg-5_peak_11033	chr7	140998818	140999986	+	365	NA	Intergenic	Intergenic	11342	NM_025378	66141	Mm.141021	NM_025378	ENSMUSG00000025492	Ifitm3	1110004C05Rik|Cd225|Cdw217|DSPA2b|Fgls|IP15|mil-1	interferon induced transmembrane protein 3	protein-coding
Pparg-5_peak_2845	chr12	73698232	73699086	+	365	NA	intron (NM_008856, intron 6 of 13)	intron (NM_008856, intron 6 of 13)	113863	NM_001313977	18755	Mm.341677	NM_008856	ENSMUSG00000021108	Prkch	Pkch	protein kinase C, eta	protein-coding
Pparg-5_peak_8720	chr4	132266833	132267345	+	365	NA	Intergenic	Intergenic	3097	NR_002865	353373	Mm.424675	NR_002865		Rnu11	MBII-407|Mirn801|mir-801|mmu-mir-801	U11 small nuclear RNA	snRNA
Pparg-5_peak_7390	chr2	157147381	157148252	+	365	NA	intron (NM_011249, intron 21 of 21)	intron (NM_011249, intron 21 of 21)	-12594	NM_001139520	56045	Mm.248478	NM_018851	ENSMUSG00000027639	Samhd1	E330031J07Rik|Mg11	SAM domain and HD domain, 1	protein-coding
Pparg-5_peak_629	chr1	139193669	139194697	+	365	NA	Intergenic	Intergenic	182893	NM_133239	170788	Mm.95700	NM_133239	ENSMUSG00000063681	Crb1	7530426H14Rik|A930008G09Rik	crumbs family member 1, photoreceptor morphogenesis associated	protein-coding
Pparg-5_peak_12135	chr9	96805657	96806531	+	365	NA	Intergenic	Intergenic	40532	NR_102294	319707	Mm.392191	NR_102293	ENSMUSG00000101581	C430002N11Rik	-	RIKEN cDNA C430002N11 gene	ncRNA
Pparg-5_peak_8608	chr4	114985975	114987159	+	365	NA	intron (NM_025647, intron 1 of 5)	intron (NM_025647, intron 1 of 5)	661	NM_025647	66588	Mm.294159	NM_025647	ENSMUSG00000028719	Cmpk1	0610011D08Rik|CK|Cmpk|UMP-CMPk	cytidine monophosphate (UMP-CMP) kinase 1	protein-coding
Pparg-5_peak_7725	chr3	59113813	59114794	+	365	NA	TTS (NM_001287119)	TTS (NM_001287119)	-12482	NM_173398	229323	Mm.123648	NM_173398	ENSMUSG00000050075	Gpr171	A630006E05|F730001G15Rik|H963	G protein-coupled receptor 171	protein-coding
Pparg-5_peak_9069	chr5	53490157	53491303	+	365	NA	Intergenic	Intergenic	-65049	NM_001080928	19664	Mm.209292	NM_009035	ENSMUSG00000039191	Rbpj	AI843960|CBF1|Igkjrb|Igkrsbp|RBP-J|RBP-J kappa|RBP-Jkappa|RBPjk|Rbpsuh	recombination signal binding protein for immunoglobulin kappa J region	protein-coding
Pparg-5_peak_12149	chr9	100461810	100462808	+	364	NA	intron (NM_001033543, intron 5 of 6)	intron (NM_001033543, intron 5 of 6)	24164	NM_001033543	213208	Mm.242896	NM_001033543	ENSMUSG00000044244	Il20rb	AV228068|Fndc6|Gm186|Il20R2	interleukin 20 receptor beta	protein-coding
Pparg-5_peak_5973	chr18	39737433	39738159	+	364	NA	Intergenic	NA	-35701	NM_011033	18459	Mm.9493	NM_011033	ENSMUSG00000051732	Pabpc2	Pabp|Pabp+|Pabp2	poly(A) binding protein, cytoplasmic 2	protein-coding
Pparg-5_peak_10604	chr7	75574896	75575904	+	364	NA	intron (NM_029332, intron 3 of 36)	intron (NM_029332, intron 3 of 36)	119866	NM_029332	75547	Mm.216107	NM_029332	ENSMUSG00000066406	Akap13	1700026G02Rik|5730522G15Rik|5830460E08Rik|AKAP-13|AKAP-Lbc|BRX|Ht31|LBC|PROTO-LB|PROTO-LBC	A kinase (PRKA) anchor protein 13	protein-coding
Pparg-5_peak_1851	chr11	32553733	32555171	+	363	NA	intron (NM_009288, intron 1 of 18)	intron (NM_009288, intron 1 of 18)	21186	NM_009288	20868	Mm.8235	NM_009288	ENSMUSG00000020272	Stk10	Gek1|Lok|mKIAA4026	serine/threonine kinase 10	protein-coding
Pparg-5_peak_11112	chr8	14995973	14997308	+	363	NA	intron (NM_001037736, intron 26 of 27)	intron (NM_001037736, intron 26 of 27)	-14385	NM_029116	74901	Mm.46675	NM_029116	ENSMUSG00000055675	Kbtbd11	2900016B01Rik|4930465M17Rik|mKIAA0711	kelch repeat and BTB (POZ) domain containing 11	protein-coding
Pparg-5_peak_1756	chr11	5509316	5510515	+	363	NA	Intergenic	Intergenic	-10726	NM_001271730	22433	Mm.469937	NM_013842	ENSMUSG00000020484	Xbp1	D11Ertd39e|TREB-5|TREB5|XBP-1	X-box binding protein 1	protein-coding
Pparg-5_peak_3453	chr13	52495526	52496390	+	363	NA	Intergenic	Lx8|LINE|L1	34878	NM_001024474	68203	Mm.29362	NM_001024474	ENSMUSG00000047842	Diras2	2900052J15Rik|AI414999	DIRAS family, GTP-binding RAS-like 2	protein-coding
Pparg-5_peak_7819	chr3	87846421	87847042	+	363	NA	promoter-TSS (NM_021309)	promoter-TSS (NM_021309)	-24	NM_021309	27371	Mm.86361	NM_021309	ENSMUSG00000028071	Sh2d2a	Lad|Ribp|Tsad	SH2 domain containing 2A	protein-coding
Pparg-5_peak_962	chr10	5967296	5968085	+	362	NA	Intergenic	Intergenic	-45290	NM_001161822	56533	Mm.44606	NM_019958	ENSMUSG00000019775	Rgs17	6430507P11Rik|Rgsz2	regulator of G-protein signaling 17	protein-coding
Pparg-5_peak_988	chr10	12866826	12867373	+	362	NA	Intergenic	Intergenic	-5364	NM_011682	22288	Mm.331784	NM_011682	ENSMUSG00000019820	Utrn	AA589569|DRP|Dmdl	utrophin	protein-coding
Pparg-5_peak_12400	chrX	57177196	57177936	+	362	NA	Intergenic	NA	-23071	NR_038463	100502842	Mm.164733	NR_038463	ENSMUSG00000085808	Gm14718	-	predicted gene 14718	ncRNA
Pparg-5_peak_1966	chr11	53307803	53308734	+	362	NA	Intergenic	Intergenic	-7789	NM_008300	15525	Mm.239865	NM_008300	ENSMUSG00000020361	Hspa4	70kDa|AI317151|APG-2|Hsp110|Hsp70RY|mKIAA4025	heat shock protein 4	protein-coding
Pparg-5_peak_7430	chr2	163574293	163575006	+	362	NA	Intergenic	Intergenic	27494	NM_008261	15378	Mm.202383	NM_008261	ENSMUSG00000017950	Hnf4a	HNF-4|Hnf4|Hnf4alpha|MODY1|Nr2a1|TCF-14|Tcf14	hepatic nuclear factor 4, alpha	protein-coding
Pparg-5_peak_4251	chr14	121880687	121881771	+	362	NA	intron (NM_026861, intron 1 of 8)	intron (NM_026861, intron 1 of 8)	-1821	NR_130999	78312	Mm.188743	NR_130999	ENSMUSG00000102112	1810041H14Rik	-	RIKEN cDNA 1810041H14 gene	ncRNA
Pparg-5_peak_10460	chr7	28824793	28825577	+	362	NA	promoter-TSS (NM_016772)	promoter-TSS (NM_016772)	-153	NM_016772	51798	Mm.291776	NM_016772	ENSMUSG00000053898	Ech1	AA617331	enoyl coenzyme A hydratase 1, peroxisomal	protein-coding
Pparg-5_peak_9371	chr5	118558662	118559238	+	362	NA	Intergenic	Intergenic	-1769	NM_001347445	76199	Mm.206238	NM_172424	ENSMUSG00000018076	Med13l	2210413I17Rik|6330591G05Rik|9030618F05Rik|Thrap2|Trap240L|mKIAA1025	mediator complex subunit 13-like	protein-coding
Pparg-5_peak_6388	chr19	42779783	42780564	+	362	NA	promoter-TSS (NM_001346703)	NA	-195	NM_001346703	192236	Mm.218381	NM_019424	ENSMUSG00000025188	Hps1	6030422N11Rik|BB405864|Gm21361|Hps|ep	HPS1, biogenesis of lysosomal organelles complex 3 subunit 1	protein-coding
Pparg-5_peak_6425	chr19	47148045	47149112	+	362	NA	Intergenic	NA	-4404	NM_001081271	546729	Mm.439624	NM_001081271	ENSMUSG00000079258	Calhm1	EG546729	calcium homeostasis modulator 1	protein-coding
Pparg-5_peak_7134	chr2	112562818	112563748	+	362	NA	intron (NM_001165935, intron 1 of 4)	B1F|SINE|Alu	3601	NM_001165935	74268	Mm.315125	NM_028844	ENSMUSG00000003604	Aven	1700013A01Rik|1700056A21Rik|mAven-L|mAven-S	apoptosis, caspase activation inhibitor	protein-coding
Pparg-5_peak_5888	chr18	12568558	12569306	+	362	NA	intron (NM_010680, intron 68 of 74)	NA	64733	NM_001347461	16774	Mm.42012	NM_010680	ENSMUSG00000024421	Lama3	Lama3B|[a]3B	laminin, alpha 3	protein-coding
Pparg-5_peak_3692	chr13	107793197	107793866	+	362	NA	intron (NM_145456, intron 2 of 14)	MLTR11B|LTR|ERVK	96533	NM_145456	67263	Mm.490418	NM_145456		Zswim6	2900036G02Rik|mKIAA1577	zinc finger SWIM-type containing 6	protein-coding
Pparg-5_peak_9515	chr5	143283318	143284143	+	362	NA	Intergenic	Intergenic	-13708	NM_017467	54201	Mm.6666	NM_017467	ENSMUSG00000046658	Zfp316	Emzf1|Mzf3|Znf316	zinc finger protein 316	protein-coding
Pparg-5_peak_1001	chr10	13866413	13867065	+	361	NA	intron (NM_025446, intron 1 of 5)	intron (NM_025446, intron 1 of 5)	2218	NM_001347362	66253	Mm.45755	NM_025446	ENSMUSG00000019806	Aig1	1500031O19Rik|AV064870|AW413422|CGI-103	androgen-induced 1	protein-coding
Pparg-5_peak_11470	chr8	119783743	119785502	+	361	NA	Intergenic	Intergenic	-6206	NM_028883	74347	Mm.358759	NM_028883	ENSMUSG00000034105	Tldc1	4632415K11Rik|Kiaa1609	TBC/LysM associated domain containing 1	protein-coding
Pparg-5_peak_4167	chr14	76329949	76330688	+	361	NA	Intergenic	Intergenic	78856	NR_152108	72893	Mm.233565	NR_152108		2900040C04Rik	-	RIKEN cDNA 2900040C04 gene	ncRNA
Pparg-5_peak_7769	chr3	79227427	79227853	+	361	NA	intron (NR_045502, intron 1 of 2)	intron (NR_045502, intron 1 of 2)	14721	NR_045502	70924	Mm.444622	NR_045502	ENSMUSG00000104585	4921511C10Rik	-	RIKEN cDNA 4921511C10 gene	ncRNA
Pparg-5_peak_10156	chr6	121373840	121374619	+	360	NA	non-coding (NR_110358, exon 14 of 14)	non-coding (NR_110358, exon 14 of 14)	27532	NM_133661	14411	Mm.274506	NM_133661	ENSMUSG00000030109	Slc6a12	BGT1|GAT-2|GAT2|Gabt2	solute carrier family 6 (neurotransmitter transporter, betaine/GABA), member 12	protein-coding
Pparg-5_peak_1295	chr10	60287710	60288471	+	360	NA	intron (NM_001146124, intron 1 of 13)	intron (NM_001146124, intron 1 of 13)	3629	NM_001146124	19156	Mm.29978	NM_011179	ENSMUSG00000004207	Psap	AI037048|SGP-1	prosaposin	protein-coding
Pparg-5_peak_11422	chr8	114662959	114663500	+	360	NA	intron (NM_019573, intron 5 of 8)	intron (NM_019573, intron 5 of 8)	223577	NM_019573	80707	Mm.440420	NM_019573	ENSMUSG00000004637	Wwox	5330426P09Rik|9030416C10Rik|WOX1	WW domain-containing oxidoreductase	protein-coding
Pparg-5_peak_11488	chr8	121995084	121995717	+	360	NA	intron (NM_016812, intron 6 of 13)	intron (NM_016812, intron 6 of 13)	17376	NR_106096	102466915		NR_106096	ENSMUSG00000099140	Mir7237	Gm27482|mmu-mir-7237	microRNA 7237	ncRNA
Pparg-5_peak_11784	chr9	46149107	46149900	+	360	NA	intron (NM_027498, intron 3 of 24)	B3|SINE|B2	-79127	NM_009692	11806	Mm.26743	NM_009692	ENSMUSG00000032083	Apoa1	Alp-1|Apoa-1|Brp-14|Ltw-1|Lvtw-1|Sep-1|Sep-2|Sep2|apo-AI|apoA-I	apolipoprotein A-I	protein-coding
Pparg-5_peak_6550	chr2	9577431	9578837	+	360	NA	Intergenic	Intergenic	300466	NM_008091	14462	Mm.313866	NM_008091	ENSMUSG00000015619	Gata3	Gata-3|jal	GATA binding protein 3	protein-coding
Pparg-5_peak_6345	chr19	34299261	34299987	+	358	NA	intron (NM_007987, intron 1 of 8)	NA	8965	NM_001146708	14102	Mm.1626	NM_007987	ENSMUSG00000024778	Fas	AI196731|APO1|APT1|CD95|TNFR6|Tnfrsf6|lpr	Fas (TNF receptor superfamily member 6)	protein-coding
Pparg-5_peak_512	chr1	128830636	128831318	+	358	NA	Intergenic	URR1A|DNA|hAT-Charlie	-238678	NM_009911	12767	Mm.1401	NM_009911	ENSMUSG00000045382	Cxcr4	CD184|CXC-R4|CXCR-4|Cmkar4|LESTR|PB-CKR|PBSF/SDF-1|Sdf1r|b2b220Clo	chemokine (C-X-C motif) receptor 4	protein-coding
Pparg-5_peak_50	chr1	36965268	36966349	+	357	NA	Intergenic	MIR|SINE|MIR	-26281	NM_018872	56030	Mm.186943	NM_018872	ENSMUSG00000026116	Tmem131	2610524E03Rik|CC28|D1Bwg0491e|Neg|RW1|YR-23|mKIAA0257	transmembrane protein 131	protein-coding
Pparg-5_peak_11561	chr8	126855700	126856342	+	356	NA	Intergenic	L1MB2|LINE|L1	7001	NR_151740	414091	Mm.240068	NM_001033546		A630001O12Rik	Gm45803	RIKEN cDNA A630001O12 gene	ncRNA
Pparg-5_peak_553	chr1	133130387	133131231	+	355	NA	promoter-TSS (NM_133819)	promoter-TSS (NM_133819)	-357	NM_133819	108954	Mm.293628	NM_133819	ENSMUSG00000046062	Ppp1r15b	1810033K10Rik|AI606441|C530022L24Rik|CReP	protein phosphatase 1, regulatory (inhibitor) subunit 15b	protein-coding
Pparg-5_peak_10955	chr7	127112569	127113880	+	355	NA	intron (NM_133686, intron 1 of 3)	intron (NM_133686, intron 1 of 3)	8805	NM_133686	67375	Mm.26928	NM_133686	ENSMUSG00000030674	Qprt	2410027J01Rik|AI647766|QPRTase	quinolinate phosphoribosyltransferase	protein-coding
Pparg-5_peak_11236	chr8	70543928	70544923	+	355	NA	intron (NM_007924, intron 1 of 11)	intron (NM_007924, intron 1 of 11)	4750	NM_007924	13716	Mm.271973	NM_007924	ENSMUSG00000070002	Ell	Ell1|Men	elongation factor RNA polymerase II	protein-coding
Pparg-5_peak_3006	chr12	99638977	99639596	+	355	NA	Intergenic	URR1B|DNA|hAT-Charlie	-11312	NR_045288	73457	Mm.383439	NR_045288	ENSMUSG00000100211	1700064M15Rik	-	RIKEN cDNA 1700064M15 gene	ncRNA
Pparg-5_peak_5805	chr17	84116177	84117526	+	355	NA	Intergenic	NA	38191	NR_045458	74473	Mm.399575	NR_045458		4933433H22Rik	-	RIKEN cDNA 4933433H22 gene	ncRNA
Pparg-5_peak_11094	chr8	11775723	11776662	+	355	NA	intron (NM_017402, intron 1 of 19)	intron (NM_017402, intron 1 of 19)	17862	NM_001113518	54126	Mm.244068	NM_017402	ENSMUSG00000031511	Arhgef7	Cool|PIX|Pak3bp|betaPix|betaPix-b|betaPix-c|cool-1|mKIAA0142|p85Cool1|p85SPR	Rho guanine nucleotide exchange factor (GEF7)	protein-coding
Pparg-5_peak_3871	chr14	30875292	30875832	+	353	NA	3' UTR (NM_028839, exon 8 of 8)	3' UTR (NM_028839, exon 8 of 8)	-3695	NM_181390	66175	Mm.220895	NM_181390	ENSMUSG00000042485	Mustn1	1110028G01Rik|Mustang	musculoskeletal, embryonic nuclear protein 1	protein-coding
Pparg-5_peak_6538	chr2	9294346	9295124	+	353	NA	Intergenic	Intergenic	105220	NR_038180	73438	Mm.23558	NR_038180	ENSMUSG00000085580	1700061F12Rik	-	RIKEN cDNA 1700061F12 gene	ncRNA
Pparg-5_peak_1435	chr10	83140589	83141263	+	353	NA	intron (NM_021439, intron 2 of 2)	intron (NM_021439, intron 2 of 2)	155429	NM_021439	58250	Mm.360747	NM_021439	ENSMUSG00000034612	Chst11	1110020P09Rik|C4ST|C4ST-1|C4ST1|C4s	carbohydrate sulfotransferase 11	protein-coding
Pparg-5_peak_1602	chr10	105572765	105573326	+	351	NA	intron (NM_177368, intron 1 of 11)	intron (NM_177368, intron 1 of 11)	1434	NM_177368	278279	Mm.25225	NM_177368	ENSMUSG00000036019	Tmtc2	8430438D04Rik|D330034A10Rik	transmembrane and tetratricopeptide repeat containing 2	protein-coding
Pparg-5_peak_6822	chr2	44960557	44961514	+	350	NA	Intergenic	Intergenic	62142	NR_039591	100628598		NR_039591	ENSMUSG00000092679	Mir5129	mir-5129|mmu-mir-5129|mu-mir-5129	microRNA 5129	ncRNA
Pparg-5_peak_8635	chr4	119125651	119126264	+	350	NA	intron (NM_011400, intron 2 of 9)	MER20|DNA|hAT-Charlie	17212	NM_011400	20525	Mm.21002	NM_011400	ENSMUSG00000028645	Slc2a1	Glut-1|Glut1	solute carrier family 2 (facilitated glucose transporter), member 1	protein-coding
Pparg-5_peak_224	chr1	60859657	60860892	+	350	NA	Intergenic	Intergenic	-48751	NM_001281976	12477	Mm.390	NM_009843	ENSMUSG00000026011	Ctla4	Cd152|Ctla-4|Ly-56	cytotoxic T-lymphocyte-associated protein 4	protein-coding
Pparg-5_peak_11808	chr9	50886336	50887634	+	350	NA	intron (NM_001286553, intron 15 of 16)	intron (NM_001286553, intron 15 of 16)	30061	NM_001034085	73699	Mm.7726	NM_028614	ENSMUSG00000032058	Ppp2r1b	2410091N08Rik|AI790395	protein phosphatase 2, regulatory subunit A, beta	protein-coding
Pparg-5_peak_1889	chr11	46072279	46073261	+	350	NA	intron (NM_001291890, intron 3 of 22)	intron (NM_001291890, intron 3 of 22)	16786	NM_001291891	11492	Mm.89940	NM_009616	ENSMUSG00000011256	Adam19	AL024287|MADDAM|MTLNB|Mltnb	a disintegrin and metallopeptidase domain 19 (meltrin beta)	protein-coding
Pparg-5_peak_3005	chr12	99627830	99628640	+	350	NA	promoter-TSS (NR_045288)	promoter-TSS (NR_045288)	-261	NR_045288	73457	Mm.383439	NR_045288	ENSMUSG00000100211	1700064M15Rik	-	RIKEN cDNA 1700064M15 gene	ncRNA
Pparg-5_peak_3479	chr13	53390142	53390716	+	350	NA	Intergenic	Intergenic	-3260	NR_037991	100040421	Mm.83967	NR_037991	ENSMUSG00000107008	Gm2762	1700025I17Rik	predicted gene 2762	ncRNA
Pparg-5_peak_7524	chr2	172435513	172436315	+	350	NA	Intergenic	Intergenic	-4664	NM_025542	66404	Mm.25157	NM_025542	ENSMUSG00000027502	Rtf2	1700067C04Rik|2410001C21Rik|5730427M17Rik|AA589417|Rtfdc1	replication termination factor 2	protein-coding
Pparg-5_peak_7145	chr2	117263658	117264223	+	350	NA	intron (NM_026620, intron 6 of 7)	intron (NM_026620, intron 6 of 7)	14201	NM_026620	68215	Mm.219389	NM_026620	ENSMUSG00000027349	Fam98b	2610510H03Rik	family with sequence similarity 98, member B	protein-coding
Pparg-5_peak_9434	chr5	130203934	130204901	+	350	NA	intron (NM_001199059, intron 4 of 8)	PB1|SINE|Alu	-15327	NM_001081394	71667	Mm.258508	NM_027854	ENSMUSG00000053094	Tmem248	0610007L01Rik|A930023A16Rik|AW557951|G430067H08Rik	transmembrane protein 248	protein-coding
Pparg-5_peak_9682	chr6	35027044	35028200	+	350	NA	intron (NM_001164413, intron 10 of 11)	intron (NM_001164413, intron 10 of 11)	-49623	NM_001025573	243753	Mm.440221	NM_001025573	ENSMUSG00000029847	Slc23a4	2010107G12Rik|Gm468	solute carrier family 23 member 4	protein-coding
Pparg-5_peak_4749	chr15	89195492	89196761	+	349	NA	intron (NM_027081, intron 1 of 19)	CpG	348	NM_027081	69440	Mm.482128	NM_027081	ENSMUSG00000015377	Dennd6b	1700027J05Rik|AI414881|Fam116b	DENN/MADD domain containing 6B	protein-coding
Pparg-5_peak_7994	chr3	108767268	108768005	+	349	NA	intron (NM_177859, intron 6 of 11)	intron (NM_177859, intron 6 of 11)	27978	NM_177859	329738	Mm.72322	NM_177859	ENSMUSG00000049565	Aknad1	4921525H12Rik	AKNA domain containing 1	protein-coding
Pparg-5_peak_12202	chr9	109022975	109023826	+	349	NA	intron (NR_153430, intron 9 of 13)	MLT1-int|LTR|ERVL-MaLR	-15167	NM_025858	66940	Mm.196533	NM_025858	ENSMUSG00000025647	Shisa5	2310008D10Rik|6430628I05Rik|Scotin|mShisa5	shisa family member 5	protein-coding
Pparg-5_peak_2827	chr12	70885533	70885992	+	349	NA	intron (NM_028127, intron 7 of 13)	intron (NM_028127, intron 7 of 13)	-52095	NM_019785	56444	Mm.29317	NM_019785	ENSMUSG00000021076	Actr10	Actr11|Arp11	ARP10 actin-related protein 10	protein-coding
Pparg-5_peak_5244	chr16	87523879	87524730	+	349	NA	Intergenic	NA	28231	NR_040375	414095	Mm.166361	NR_040375	ENSMUSG00000093606	B130034C11Rik	-	RIKEN cDNA B130034C11 gene	ncRNA
Pparg-5_peak_8437	chr4	83512488	83513186	+	349	NA	Intergenic	RMER15|LTR|ERVL	-12708	NM_001355378	320226	Mm.180032	NM_029117	ENSMUSG00000052407	Ccdc171	4930418J05Rik|4930473A06Rik|A330015D16Rik	coiled-coil domain containing 171	protein-coding
Pparg-5_peak_1375	chr10	75835136	75835857	+	349	NA	promoter-TSS (NM_010361)	promoter-TSS (NM_010361)	-615	NM_010361	14872	Mm.24118	NM_010361	ENSMUSG00000033318	Gstt2	AI266894|Yrs|mGSTT2	glutathione S-transferase, theta 2	protein-coding
Pparg-5_peak_7679	chr3	51913845	51914287	+	349	NA	intron (NM_001004176, intron 1 of 4)	intron (NM_001004176, intron 1 of 4)	190940	NM_001004176	433586	Mm.234972	NM_001004176	ENSMUSG00000061143	Maml3	AV234550|BC049812|Mam-2|mKIAA1816	mastermind like transcriptional coactivator 3	protein-coding
Pparg-5_peak_2925	chr12	84284818	84285640	+	349	NA	promoter-TSS (NM_029880)	promoter-TSS (NM_029880)	-67	NM_001252626	77219	Mm.246127	NM_029880	ENSMUSG00000072946	Ptgr2	1810016I24Rik|9130222H03Rik|9630002F03Rik|AI838763|B830026H24Rik|PGR-2|PRG-2|Zadh1	prostaglandin reductase 2	protein-coding
Pparg-5_peak_633	chr1	143192111	143192581	+	349	NA	Intergenic	MIR|SINE|MIR	-448351	NM_020025	26878	Mm.285580	NM_020025	ENSMUSG00000033849	B3galt2	-	UDP-Gal:betaGlcNAc beta 1,3-galactosyltransferase, polypeptide 2	protein-coding
Pparg-5_peak_5115	chr16	49839665	49840723	+	349	NA	Intergenic	Intergenic	-15460	NM_010581	16423	Mm.31752	NM_010581	ENSMUSG00000055447	Cd47	9130415E20Rik|AA407862|AI848868|AW108519|B430305P08Rik|IAP|Itgp	CD47 antigen (Rh-related antigen, integrin-associated signal transducer)	protein-coding
Pparg-5_peak_7955	chr3	104092670	104093204	+	348	NA	intron (NM_133853, intron 3 of 21)	intron (NM_133853, intron 3 of 21)	-124621	NR_030676	100125931	Mm.400392	NR_030676	ENSMUSG00000089998	Phtf1os	A130049A11Rik	putative homeodomain transcription factor 1, opposite strand	ncRNA
Pparg-5_peak_11254	chr8	72645960	72646721	+	348	NA	promoter-TSS (NM_176940)	promoter-TSS (NM_176940)	-371	NM_176940	319555	Mm.390076	NM_176940	ENSMUSG00000048148	Nwd1	A230063L24Rik	NACHT and WD repeat domain containing 1	protein-coding
Pparg-5_peak_8943	chr5	29735418	29735993	+	346	NA	promoter-TSS (NM_011847)	promoter-TSS (NM_011847)	-193	NM_001037941	23950	Mm.290110	NM_011847	ENSMUSG00000029131	Dnajb6	HSJ-2|Mrj|mDj4	DnaJ heat shock protein family (Hsp40) member B6	protein-coding
Pparg-5_peak_9668	chr6	34557695	34558172	+	345	NA	Intergenic	L1_Mur1|LINE|L1	-40571	NM_001347100	109624	Mm.308134	NM_145575	ENSMUSG00000029761	Cald1	4833423D12Rik|AI195384|AV071549|AW536160|C920027I18Rik	caldesmon 1	protein-coding
Pparg-5_peak_5120	chr16	49906837	49907924	+	345	NA	intron (NM_010581, intron 9 of 9)	intron (NM_010581, intron 9 of 9)	-48450	NR_153658	100503490	Mm.72499	NR_153658		Gm19723	-	predicted gene, 19723	ncRNA
Pparg-5_peak_4736	chr15	85996738	85997897	+	345	NA	intron (NM_009886, intron 1 of 34)	intron (NM_009886, intron 1 of 34)	36460	NM_009886	12614	Mm.22680	NM_009886	ENSMUSG00000016028	Celsr1	Adgrc1|Crsh|Scy|crash	cadherin, EGF LAG seven-pass G-type receptor 1	protein-coding
Pparg-5_peak_10655	chr7	80765865	80766535	+	345	NA	intron (NM_016721, intron 4 of 37)	intron (NM_016721, intron 4 of 37)	37131	NM_016721	29875	Mm.207619	NM_016721	ENSMUSG00000030536	Iqgap1	AA682088|D7Ertd237e|D7Ertd257e|mKIAA0051	IQ motif containing GTPase activating protein 1	protein-coding
Pparg-5_peak_812	chr1	167349266	167350410	+	345	NA	promoter-TSS (NM_019993)	promoter-TSS (NM_019993)	-153	NM_019993	56752	Mm.292539	NM_019993	ENSMUSG00000026687	Aldh9a1	AA139417|Abaldh|ESTM40|TMABA-DH|Tmabadh	aldehyde dehydrogenase 9, subfamily A1	protein-coding
Pparg-5_peak_1651	chr10	117910254	117910914	+	345	NA	Intergenic	MER44B|DNA|TcMar-Tigger	-14875	NR_045342	71067	Mm.410793	NR_045342	ENSMUSG00000112500	4933411E08Rik	-	RIKEN cDNA 4933411E08 gene	ncRNA
Pparg-5_peak_485	chr1	127344657	127345499	+	345	NA	intron (NM_145128, intron 4 of 17)	intron (NM_145128, intron 4 of 17)	140092	NM_145128	107895	Mm.214682	NM_145128	ENSMUSG00000036155	Mgat5	4930471A21Rik|5330407H02Rik|AI480971|GlcNAc-TV	mannoside acetylglucosaminyltransferase 5	protein-coding
Pparg-5_peak_5061	chr16	36933626	36935149	+	345	NA	promoter-TSS (NM_008225)	promoter-TSS (NM_008225)	-596	NM_008225	15163	Mm.4091	NM_008225	ENSMUSG00000022831	Hcls1	AW213261|HS1	hematopoietic cell specific Lyn substrate 1	protein-coding
Pparg-5_peak_10115	chr6	119635567	119636442	+	344	NA	intron (NR_155458, intron 14 of 18)	intron (NR_155458, intron 14 of 18)	-91657	NM_009525	22419	Mm.321818	NM_009525	ENSMUSG00000030170	Wnt5b	AW545702|Wnt-5b	wingless-type MMTV integration site family, member 5B	protein-coding
Pparg-5_peak_7567	chr2	181099045	181100810	+	344	NA	intron (NM_001003824, intron 9 of 16)	intron (NM_001003824, intron 9 of 16)	35362	NM_001006669	16536	Mm.40615	NM_010611	ENSMUSG00000016346	Kcnq2	HNSPC|KQT2|Nmf134	potassium voltage-gated channel, subfamily Q, member 2	protein-coding
Pparg-5_peak_11481	chr8	120543997	120544606	+	344	NA	intron (NM_001145896, intron 1 of 15)	intron (NM_001145896, intron 1 of 15)	5605	NR_106159	102466849		NR_106159	ENSMUSG00000098280	Mir7687	Gm27573|mmu-mir-7687	microRNA 7687	ncRNA
Pparg-5_peak_4492	chr15	61982942	61983726	+	344	NA	Intergenic	Intergenic	-2007	NM_010849	17869	Mm.2444	NM_010849	ENSMUSG00000022346	Myc	AU016757|Myc2|Niard|Nird|bHLHe39	myelocytomatosis oncogene	protein-coding
Pparg-5_peak_3600	chr13	94567700	94568323	+	343	NA	Intergenic	Intergenic	209051	NM_009680	11774	Mm.21185	NM_009680	ENSMUSG00000021686	Ap3b1	AP-3|AU015684|C78395|Hps2|beta3A|pe|pearl|rim2	adaptor-related protein complex 3, beta 1 subunit	protein-coding
Pparg-5_peak_5864	chr18	4311088	4312986	+	343	NA	Intergenic	NA	40916	NM_007746	26410	Mm.3275	NM_007746	ENSMUSG00000024235	Map3k8	Cot|Cot/Tpl2|Est|Estf|Tpl-2|Tpl2|c-COT	mitogen-activated protein kinase kinase kinase 8	protein-coding
Pparg-5_peak_5663	chr17	50680821	50681372	+	343	NA	intron (NM_013880, intron 5 of 5)	NA	-17585	NM_001297747	12228	Mm.392910	NM_009770	ENSMUSG00000022863	Btg3	ANA|tob5	B cell translocation gene 3	protein-coding
Pparg-5_peak_9197	chr5	92254439	92254886	+	343	NA	intron (NM_011148, intron 1 of 16)	intron (NM_011148, intron 1 of 16)	1616	NM_011148	19023	Mm.87155	NM_011148	ENSMUSG00000029410	Ppef2	-	protein phosphatase, EF hand calcium-binding domain 2	protein-coding
Pparg-5_peak_2336	chr11	97119362	97120033	+	342	NA	Intergenic	Intergenic	-4366	NM_019507	57765	Mm.94519	NM_019507	ENSMUSG00000001444	Tbx21	TBT1|Tbet|Tblym	T-box 21	protein-coding
Pparg-5_peak_2944	chr12	85446942	85447671	+	341	NA	Intergenic	Intergenic	-26584	NM_010234	14281	Mm.246513	NM_010234	ENSMUSG00000021250	Fos	D12Rfj1|c-fos|cFos	FBJ osteosarcoma oncogene	protein-coding
Pparg-5_peak_1934	chr11	49997069	49997656	+	341	NA	Intergenic	ORR1F|LTR|ERVL-MaLR	-27969	NM_021540	59044	Mm.359004	NM_021540	ENSMUSG00000020376	Rnf130	2510042A13Rik|G1RZFP|G1rp|GOLIATH|GP	ring finger protein 130	protein-coding
Pparg-5_peak_5023	chr16	34071918	34072491	+	341	NA	intron (NM_177357, intron 34 of 59)	L2a|LINE|L2	-105166	NM_009471	22247	Mm.13145	NM_009471	ENSMUSG00000022814	Umps	1700095D23Rik|AA408257|AL033308|BB164745	uridine monophosphate synthetase	protein-coding
Pparg-5_peak_11499	chr8	122585237	122585992	+	341	NA	intron (NM_001193645, intron 9 of 11)	intron (NM_001193645, intron 9 of 11)	-8707	NM_009698	11821	Mm.1786	NM_009698	ENSMUSG00000006589	Aprt	C85684	adenine phosphoribosyl transferase	protein-coding
Pparg-5_peak_5591	chr17	35813280	35814067	+	340	NA	Intergenic	NA	-8040	NM_133662	15937	Mm.25613	NM_133662	ENSMUSG00000003541	Ier3	AI663993|IEX-1|cI-3|gly96	immediate early response 3	protein-coding
Pparg-5_peak_9256	chr5	105614742	105615454	+	340	NA	Intergenic	Intergenic	-84871	NM_001122768	231549	Mm.23837	NM_178701	ENSMUSG00000046079	Lrrc8d	2810473G09Rik|4930525N13Rik|A930019F03|Lrrc5	leucine rich repeat containing 8D	protein-coding
Pparg-5_peak_637	chr1	143535980	143537406	+	340	NA	Intergenic	Intergenic	-104004	NM_020025	26878	Mm.285580	NM_020025	ENSMUSG00000033849	B3galt2	-	UDP-Gal:betaGlcNAc beta 1,3-galactosyltransferase, polypeptide 2	protein-coding
Pparg-5_peak_264	chr1	74082663	74083241	+	339	NA	intron (NM_001289895, intron 1 of 32)	intron (NM_001289895, intron 1 of 32)	41495	NM_027884	21961	Mm.309975	NM_027884	ENSMUSG00000055322	Tns1	1110018I21Rik|1200014E20Rik|AI648117|E030018G17Rik|E030037J05Rik|Tns	tensin 1	protein-coding
Pparg-5_peak_4922	chr16	21792793	21793228	+	339	NA	Intergenic	Intergenic	-1337	NR_037958	100043489	Mm.326535	NR_037957	ENSMUSG00000097290	1300002E11Rik	1500026P21Rik	RIKEN cDNA 1300002E11 gene	ncRNA
Pparg-5_peak_9181	chr5	89344505	89345385	+	339	NA	Intergenic	Intergenic	112953	NM_008096	14473	Mm.196595	NM_008096	ENSMUSG00000035540	Gc	DBP|VDB	vitamin D binding protein	protein-coding
Pparg-5_peak_672	chr1	152287386	152288291	+	339	NA	Intergenic	Intergenic	98844	NM_025677	66637	Mm.379120	NM_025677	ENSMUSG00000014980	Tsen15	5730449L18Rik|AL023077|Sen15	tRNA splicing endonuclease subunit 15	protein-coding
Pparg-5_peak_3617	chr13	96478673	96479992	+	339	NA	Intergenic	Intergenic	-8172	NM_001042714	271144	Mm.470057	NM_001042714	ENSMUSG00000047117	Ankdd1b	9330128J19Rik	ankyrin repeat and death domain containing 1B	protein-coding
Pparg-5_peak_2350	chr11	97435709	97436444	+	339	NA	Intergenic	Intergenic	-14084	NM_021493	58996	Mm.394118	NM_021493	ENSMUSG00000049807	Arhgap23	A330041B18Rik	Rho GTPase activating protein 23	protein-coding
Pparg-5_peak_6404	chr19	45220624	45221604	+	339	NA	Intergenic	NA	14122	NM_010691	16814	Mm.116815	NM_010691	ENSMUSG00000025216	Lbx1	Lbx1h	ladybird homeobox 1	protein-coding
Pparg-5_peak_9903	chr6	82883596	82884280	+	339	NA	Intergenic	(TG)n|Simple_repeat|Simple_repeat	-2085	NR_040520	69652	Mm.96357	NR_040520	ENSMUSG00000100291	2310069B03Rik	-	RIKEN cDNA 2310069B03 gene	ncRNA
Pparg-5_peak_527	chr1	131000089	131001047	+	339	NA	Intergenic	Intergenic	-19277	NM_010548	16153	Mm.874	NM_010548	ENSMUSG00000016529	Il10	CSIF|Il-10	interleukin 10	protein-coding
Pparg-5_peak_3158	chr13	6180881	6182186	+	339	NA	Intergenic	Intergenic	320044	NM_011803	23849	Mm.275036	NM_011803	ENSMUSG00000000078	Klf6	AI448727|BCD1|C86813|CPBP|Copeb|FM2|FM6|Ierepo1|Ierepo3|R75280|Zf9	Kruppel-like factor 6	protein-coding
Pparg-5_peak_7923	chr3	101011993	101013400	+	339	NA	intron (NM_001167906, intron 5 of 8)	intron (NM_001167906, intron 5 of 8)	16799	NM_001167906	630146	Mm.190915	NM_001099332	ENSMUSG00000086564	Cd101	EWI-101|Gm1016|Gm734|Igsf2	CD101 antigen	protein-coding
Pparg-5_peak_4531	chr15	62828698	62829833	+	336	NA	Intergenic	B4A|SINE|B4	-609814	NR_003523	67552	Mm.484027	NM_026230		H2afy3	4933432H23Rik	H2A histone family, member Y3	pseudo
Pparg-5_peak_3671	chr13	102597743	102598599	+	336	NA	Intergenic	Intergenic	-95376	NM_001360519	17079	Mm.373974	NM_008533	ENSMUSG00000021624	Cd180	F630107B15|Ly-78|Ly78|RP105	CD180 antigen	protein-coding
Pparg-5_peak_2026	chr11	59163453	59164393	+	336	NA	promoter-TSS (NM_001270791)	promoter-TSS (NM_001270791)	-178	NM_173785	216792	Mm.266175	NM_173785	ENSMUSG00000049287	Iba57	4930543L23Rik|A230051G13Rik|C1orf69	IBA57 homolog, iron-sulfur cluster assembly	protein-coding
Pparg-5_peak_2014	chr11	57573637	57574695	+	336	NA	Intergenic	Intergenic	55501	NM_145426	216760	Mm.30501	NM_145426	ENSMUSG00000020522	Mfap3	2610509F16Rik|2700079M14Rik|AW536327	microfibrillar-associated protein 3	protein-coding
Pparg-5_peak_1388	chr10	77518907	77519596	+	336	NA	Intergenic	Intergenic	-3438	NM_133998	108707	Mm.259547	NM_133998	ENSMUSG00000032977	Fam207a	1810008A18Rik|AI303072	family with sequence similarity 207, member A	protein-coding
Pparg-5_peak_2317	chr11	95310060	95310685	+	336	NA	promoter-TSS (NM_001195004)	promoter-TSS (NM_001195004)	-44	NR_155298	102640811	Mm.440938	NR_155298		Gm11520	-	predicted gene 11520	ncRNA
Pparg-5_peak_10307	chr6	144560938	144561620	+	336	NA	Intergenic	RMER6A|LTR|ERVK	-111589	NR_040519	66760	Mm.233631	NR_040519	ENSMUSG00000085785	Sox5os3	4933425H06Rik	SRY (sex determining region Y)-box 5, opposite strand 3	ncRNA
Pparg-5_peak_8866	chr4	155245513	155246261	+	335	NA	Intergenic	Intergenic	-4079	NM_001190445	67513	Mm.10374	NM_001190445	ENSMUSG00000073684	Faap20	2610002J02Rik	Fanconi anemia core complex associated protein 20	protein-coding
Pparg-5_peak_6747	chr2	32521699	32522160	+	334	NA	Intergenic	(TC)n|Simple_repeat|Simple_repeat	-13430	NM_153560	98952	Mm.4065	NM_153560	ENSMUSG00000039157	Fam102a	AI426465|C230093N12Rik|Eeig1	family with sequence similarity 102, member A	protein-coding
Pparg-5_peak_1367	chr10	75232523	75233128	+	334	NA	intron (NM_153406, intron 2 of 15)	intron (NM_153406, intron 2 of 15)	20435	NM_001145826	74392	Mm.27716	NM_153406	ENSMUSG00000033444	Specc1l	4930470P14Rik|4932439K10Rik|9530057A13Rik|AI317249|Cytsa|mKIAA0376	sperm antigen with calponin homology and coiled-coil domains 1-like	protein-coding
Pparg-5_peak_4156	chr14	75851873	75852743	+	334	NA	Intergenic	Intergenic	4385	NR_028481	100303751	Mm.484707	NR_028481	ENSMUSG00000065147	Snora31	MBI-161	small nucleolar RNA, H/ACA box 31	snoRNA
Pparg-5_peak_11183	chr8	39103025	39103767	+	334	NA	intron (NM_001357306, intron 6 of 10)	RSINE1|SINE|B4	97551	NM_001357305	80286	Mm.272722	NM_030254	ENSMUSG00000039530	Tusc3	AU022242|BC003311|N33	tumor suppressor candidate 3	protein-coding
Pparg-5_peak_9472	chr5	137707144	137707742	+	334	NA	Intergenic	Intergenic	-22690	NM_001303271	231801	Mm.260869	NM_145566	ENSMUSG00000029722	Agfg2	A630095P14Rik|Hrbl|RAB-R|RABR	ArfGAP with FG repeats 2	protein-coding
Pparg-5_peak_4594	chr15	67128546	67129439	+	334	NA	intron (NM_009177, intron 2 of 8)	intron (NM_009177, intron 2 of 8)	47890	NM_009177	20442	Mm.248334	NM_009177	ENSMUSG00000013846	St3gal1	5330418N22Rik|AI467004|ST3GalI|Siat4|Siat4a|St3gal-1	ST3 beta-galactoside alpha-2,3-sialyltransferase 1	protein-coding
Pparg-5_peak_341	chr1	87559134	87559824	+	334	NA	intron (NM_001111314, intron 1 of 14)	L1MB7|LINE|L1	14391	NM_001111314	53972	Mm.435439	NM_019867	ENSMUSG00000026259	Ngef	Tims2|ephexin	neuronal guanine nucleotide exchange factor	protein-coding
Pparg-5_peak_6752	chr2	32983408	32984466	+	334	NA	Intergenic	Intergenic	-1854	NR_151460	56017	Mm.305754	NM_019488	ENSMUSG00000026791	Slc2a8	D2Ertd44e|GLUT8|GlutX1	solute carrier family 2, (facilitated glucose transporter), member 8	protein-coding
Pparg-5_peak_4145	chr14	75187554	75188812	+	333	NA	intron (NM_008879, intron 2 of 16)	intron (NM_008879, intron 2 of 16)	51758	NM_008879	18826	Mm.153911	NM_008879	ENSMUSG00000021998	Lcp1	AW536232|D14Ertd310e|LCP-1|Pls2|pp65	lymphocyte cytosolic protein 1	protein-coding
Pparg-5_peak_2567	chr11	118401778	118402306	+	333	NA	promoter-TSS (NM_011150)	promoter-TSS (NM_011150)	-83	NM_011150	19039	Mm.3152	NM_011150	ENSMUSG00000033880	Lgals3bp	90K|CyCAP|MAC-2BP|Ppicap|Tango10b	lectin, galactoside-binding, soluble, 3 binding protein	protein-coding
Pparg-5_peak_10718	chr7	92134103	92134777	+	333	NA	intron (NM_011807, intron 13 of 22)	intron (NM_011807, intron 13 of 22)	-14929	NR_131016	75845	Mm.437835	NR_131016	ENSMUSG00000109382	4930567K12Rik	Gm45128	RIKEN cDNA 4930567K12 gene	ncRNA
Pparg-5_peak_7700	chr3	52724380	52724827	+	333	NA	Intergenic	MLT1M|LTR|ERVL-MaLR	-15121	NR_038079	329639	Mm.131245	NR_038079	ENSMUSG00000102785	Gm2447	100039832|A530017F20	predicted gene 2447	ncRNA
Pparg-5_peak_4120	chr14	73473327	73474034	+	332	NA	Intergenic	B4A|SINE|B4	-36369	NM_026119	67381	Mm.282888	NM_026119	ENSMUSG00000022109	Med4	2410046H15Rik|DRIP36|HSPC126|TRAP36|Vdirp|Vdrip	mediator complex subunit 4	protein-coding
Pparg-5_peak_9460	chr5	135962332	135963279	+	332	NA	intron (NM_001160366, intron 9 of 10)	CpG	11671	NM_001160366	109267	Mm.332750	NM_001160366	ENSMUSG00000029699	Ssc4d	C330016E03Rik|S4D-SRCRB|SRCRB-S4D|Srcrb4d	scavenger receptor cysteine rich family, 4 domains	protein-coding
Pparg-5_peak_10871	chr7	114356334	114356982	+	331	NA	intron (NR_029438, intron 3 of 4)	intron (NR_029438, intron 3 of 4)	58503	NR_029437	71045	Mm.235682	NR_029437	ENSMUSG00000087475	4933406I18Rik	4933403D24Rik	RIKEN cDNA 4933406I18 gene	ncRNA
Pparg-5_peak_10142	chr6	120835713	120837092	+	331	NA	intron (NM_153516, intron 1 of 6)	CpG	172	NM_153516	94044	Mm.27990	NM_153516	ENSMUSG00000009112	Bcl2l13	BCL-RAMBO|E430016C20Rik|Mil-1|Mil1	BCL2-like 13 (apoptosis facilitator)	protein-coding
Pparg-5_peak_1150	chr10	37193822	37194270	+	330	NA	Intergenic	Intergenic	-55120	NM_008538	17118	Mm.30059	NM_008538	ENSMUSG00000069662	Marcks	Macs|PKCSL	myristoylated alanine rich protein kinase C substrate	protein-coding
Pparg-5_peak_11584	chr8	128592205	128592558	+	330	NA	Intergenic	Intergenic	-93273	NM_010578	16412	Mm.263396	NM_010578	ENSMUSG00000025809	Itgb1	4633401G24Rik|AA409975|AA960159|CD29|Fnrb|Gm9863|gpIIa	integrin beta 1 (fibronectin receptor beta)	protein-coding
Pparg-5_peak_12370	chrX	8074752	8075826	+	330	NA	promoter-TSS (NM_011514)	NA	-529	NM_011514	20937	Mm.9244	NM_011514	ENSMUSG00000039231	Suv39h1	AI852103|AL022883|DXHXS7466e|H3-K9-HMTase 1|KMT1A|mIS6	suppressor of variegation 3-9 1	protein-coding
Pparg-5_peak_11985	chr9	69457972	69458551	+	329	NA	intron (NM_007585, intron 1 of 12)	intron (NM_007585, intron 1 of 12)	1317	NR_037296	100526560		NR_037296	ENSMUSG00000093042	Mir3109	mir-3109|mmu-mir-3109	microRNA 3109	ncRNA
Pparg-5_peak_10603	chr7	75572086	75573104	+	329	NA	intron (NM_029332, intron 3 of 36)	intron (NM_029332, intron 3 of 36)	117061	NM_029332	75547	Mm.216107	NM_029332	ENSMUSG00000066406	Akap13	1700026G02Rik|5730522G15Rik|5830460E08Rik|AKAP-13|AKAP-Lbc|BRX|Ht31|LBC|PROTO-LB|PROTO-LBC	A kinase (PRKA) anchor protein 13	protein-coding
Pparg-5_peak_6925	chr2	65173356	65174005	+	328	NA	intron (NM_177025, intron 1 of 13)	intron (NM_177025, intron 1 of 13)	64946	NM_177025	319876	Mm.34159	NM_027225	ENSMUSG00000034903	Cobll1	1810047P18Rik|Coblr1|D430044D16Rik	Cobl-like 1	protein-coding
Pparg-5_peak_11511	chr8	123442790	123444161	+	328	NA	intron (NM_001281803, intron 1 of 11)	intron (NM_001281803, intron 1 of 11)	216	NM_001281803	23854	Mm.275127	NM_054046	ENSMUSG00000001482	Def8	AI449518|D8Ertd713e|DEF-8	differentially expressed in FDCP 8	protein-coding
Pparg-5_peak_3126	chr12	115024510	115025059	+	328	NA	Intergenic	Intergenic	-511090	NR_106063	102465664		NR_106063	ENSMUSG00000098357	Mir7094-2	Gm27508|mmu-mir-7094-2	microRNA 7094-2	ncRNA
Pparg-5_peak_1553	chr10	96621057	96622091	+	328	NA	3' UTR (NM_007569, exon 2 of 2)	3' UTR (NM_007569, exon 2 of 2)	4573	NM_007569	12226	Mm.23811	NM_007569	ENSMUSG00000036478	Btg1	AI426953|AW546738	B cell translocation gene 1, anti-proliferative	protein-coding
Pparg-5_peak_4517	chr15	62438471	62439371	+	328	NA	Intergenic	MIRb|SINE|MIR	-219470	NR_003523	67552	Mm.484027	NM_026230		H2afy3	4933432H23Rik	H2A histone family, member Y3	pseudo
Pparg-5_peak_1309	chr10	62543344	62544754	+	328	NA	Intergenic	Intergenic	-16604	NM_001358965	19073	Mm.338790	NM_011157	ENSMUSG00000020077	Srgn	Prg|Prg1|Sgc	serglycin	protein-coding
Pparg-5_peak_7413	chr2	160620238	160620830	+	328	NA	Intergenic	Intergenic	-25363	NM_009408	21969	Mm.217233	NM_009408	ENSMUSG00000070544	Top1	AI467334|D130064I21Rik|Top-1	topoisomerase (DNA) I	protein-coding
Pparg-5_peak_9288	chr5	107754694	107755235	+	328	NA	intron (NM_007964, intron 17 of 17)	intron (NM_007964, intron 17 of 17)	-29159	NM_001267621	14581	Mm.2078	NM_010278	ENSMUSG00000029275	Gfi1	AW495828|Gfi-1|Pal-1|Pal1	growth factor independent 1	protein-coding
Pparg-5_peak_3604	chr13	95507149	95508552	+	327	NA	Intergenic	(CATA)n|Simple_repeat|Simple_repeat	17390	NM_007974	14063	Mm.1614	NM_007974	ENSMUSG00000021678	F2rl1	Gpcr11|PAR-2|Par2	coagulation factor II (thrombin) receptor-like 1	protein-coding
Pparg-5_peak_681	chr1	153349091	153350235	+	327	NA	Intergenic	B4A|SINE|B4	-16877	NM_010683	226519	Mm.1249	NM_010683	ENSMUSG00000026478	Lamc1	Lamb2	laminin, gamma 1	protein-coding
Pparg-5_peak_5898	chr18	20932466	20932981	+	327	NA	Intergenic	NA	-11902	NM_026301	67664	Mm.45980	NM_026301	ENSMUSG00000033107	Rnf125	4930553F04Rik	ring finger protein 125	protein-coding
Pparg-5_peak_8881	chr5	3466174	3466970	+	327	NA	intron (NM_009873, intron 4 of 7)	intron (NM_009873, intron 4 of 7)	-77261	NM_001042501	68152	Mm.240265	NM_026583	ENSMUSG00000058503	Fam133b	2900022K02Rik|5830415L20Rik	family with sequence similarity 133, member B	protein-coding
Pparg-5_peak_8762	chr4	135241511	135242792	+	327	NA	intron (NM_013885, intron 1 of 5)	L1MDa|LINE|L1	30609	NM_013885	29876	Mm.257765	NM_013885	ENSMUSG00000037242	Clic4	D0Jmb3|TU-74|mc3s5|mtCLIC	chloride intracellular channel 4 (mitochondrial)	protein-coding
Pparg-5_peak_12340	chr9	123844708	123845730	+	327	NA	5' UTR (NM_148925, exon 2 of 19)	5' UTR (NM_148925, exon 2 of 19)	6442	NM_148925	17281	Mm.252941	NM_148925	ENSMUSG00000025241	Fyco1	2810409M01Rik|Mem2|RUFY3|ZFYVE7	FYVE and coiled-coil domain containing 1	protein-coding
Pparg-5_peak_9188	chr5	90874259	90874738	+	326	NA	Intergenic	Intergenic	-16747	NM_008176	14825	Mm.21013	NM_008176	ENSMUSG00000029380	Cxcl1	Fsp|Gro1|KC|Mgsa|N51|Scyb1|gro	chemokine (C-X-C motif) ligand 1	protein-coding
Pparg-5_peak_3796	chr14	19042577	19043272	+	326	NA	Intergenic	Intergenic	-148657	NM_001360327	218793	Mm.23551	NM_144839	ENSMUSG00000058317	Ube2e2	BC016265	ubiquitin-conjugating enzyme E2E 2	protein-coding
Pparg-5_peak_6257	chr19	23066608	23067043	+	326	NA	Intergenic	NA	-74401	NM_010638	16601	Mm.291595	NM_010638	ENSMUSG00000033863	Klf9	2310051E17Rik|AA589643|BTEB-1|Bteb1|Gm9971	Kruppel-like factor 9	protein-coding
Pparg-5_peak_11968	chr9	66873962	66874608	+	325	NA	intron (NM_173413, intron 1 of 7)	(TACTG)n|Simple_repeat|Simple_repeat	-39579	NM_026674	68318	Mm.284229	NM_026674	ENSMUSG00000053040	Aph1c	0610008A10Rik|APH-1b|Aph1b	aph1 homolog C, gamma secretase subunit	protein-coding
Pparg-5_peak_11810	chr9	50922181	50922747	+	325	NA	intron (NM_178710, intron 4 of 15)	intron (NM_178710, intron 4 of 15)	65540	NM_001034085	73699	Mm.7726	NM_028614	ENSMUSG00000032058	Ppp2r1b	2410091N08Rik|AI790395	protein phosphatase 2, regulatory subunit A, beta	protein-coding
Pparg-5_peak_6771	chr2	35264019	35265001	+	325	NA	intron (NM_001206368, intron 1 of 16)	MER58C|DNA|hAT-Charlie	-2234	NM_001206369	227753	Mm.443	NM_146120	ENSMUSG00000026879	Gsn	ADF	gelsolin	protein-coding
Pparg-5_peak_1189	chr10	41595365	41596011	+	325	NA	intron (NM_001358562, intron 30 of 47)	intron (NM_001358562, intron 30 of 47)	27672	NR_045341	70538	Mm.399807	NR_045341	ENSMUSG00000091370	5730435O14Rik	-	RIKEN cDNA 5730435O14 gene	ncRNA
Pparg-5_peak_11124	chr8	23255655	23256614	+	325	NA	intron (NM_020585, intron 1 of 4)	intron (NM_020585, intron 1 of 4)	946	NM_020585	57437	Mm.196269	NM_020585	ENSMUSG00000015341	Golga7	AB041568|C130038N16Rik|GCP16|GOLGA3AP1|HSPC041|R75586	golgi autoantigen, golgin subfamily a, 7	protein-coding
Pparg-5_peak_5852	chr17	90797673	90799031	+	324	NA	intron (NM_001346957, intron 3 of 18)	NA	-4876	NR_136930	102634634		NR_136930		Gm20491	-	enolase 1, alpha non-neuron pseudogene	pseudo
Pparg-5_peak_5726	chr17	70924702	70925427	+	324	NA	Intergenic	NA	-64464	NR_035427	100316676		NR_035427	ENSMUSG00000080468	Mir1195	Mirn1195|mmu-mir-1195	microRNA 1195	ncRNA
Pparg-5_peak_8924	chr5	24776744	24777264	+	324	NA	Intergenic	Intergenic	-19161	NM_153076	214301	Mm.63484	NM_153076	ENSMUSG00000038135	Crygn	-	crystallin, gamma N	protein-coding
Pparg-5_peak_5014	chr16	33357797	33358329	+	324	NA	Intergenic	Intergenic	22673	NR_045709	100502742	Mm.217880	NR_045709	ENSMUSG00000097318	1700007L15Rik	linc-Iqcg|linc1609	RIKEN cDNA 1700007L15 gene	ncRNA
Pparg-5_peak_10740	chr7	97739734	97741466	+	324	NA	Intergenic	B1F2|SINE|Alu	-2353	NM_175105	66333	Mm.29756	NM_175105	ENSMUSG00000042797	Aqp11	1700015P13Rik|AI648923|sjds	aquaporin 11	protein-coding
Pparg-5_peak_10300	chr6	143170077	143170944	+	324	NA	intron (NM_029250, intron 1 of 7)	(TC)n|Simple_repeat|Simple_repeat	3280	NM_029250	75320	Mm.272548	NM_029250	ENSMUSG00000030275	Etnk1	1110061E11Rik|4930555L11Rik|AI195356|AI841245|C80956|D6Ertd3e|EKI1	ethanolamine kinase 1	protein-coding
Pparg-5_peak_8647	chr4	119973872	119974784	+	324	NA	intron (NM_010657, intron 1 of 8)	intron (NM_010657, intron 1 of 8)	159650	NM_010657	16656	Mm.302758	NM_010657	ENSMUSG00000028634	Hivep3	2900056N03Rik|A130075N07|AI848000|E030045D18Rik|KBP-1|KBP1|Krc|Rc|Schnurri-3|Shn3|Zas3	human immunodeficiency virus type I enhancer binding protein 3	protein-coding
Pparg-5_peak_1540	chr10	96337917	96338990	+	324	NA	Intergenic	Intergenic	112246	NR_110448	74881	Mm.410819	NR_110448	ENSMUSG00000112762	4930459C07Rik	-	RIKEN cDNA 4930459C07 gene	ncRNA
Pparg-5_peak_11083	chr8	10993327	10994074	+	322	NA	intron (NM_001081212, intron 1 of 1)	intron (NM_001081212, intron 1 of 1)	-14150	NR_046017	619321	Mm.403007	NR_046017	ENSMUSG00000096938	9530052E02Rik	-	RIKEN cDNA 9530052E02 gene	ncRNA
Pparg-5_peak_3842	chr14	25491789	25492482	+	322	NA	intron (NM_183208, intron 1 of 23)	intron (NM_183208, intron 1 of 23)	32950	NM_001310666	328365	Mm.227484	NM_183208	ENSMUSG00000007817	Zmiz1	BC065120|E330020C23|Gm10397|I920194n01|Rai17|Zimp10	zinc finger, MIZ-type containing 1	protein-coding
Pparg-5_peak_1953	chr11	51934960	51935634	+	322	NA	Intergenic	B4A|SINE|B4	-32334	NM_029976	52626	Mm.289456	NM_029976	ENSMUSG00000020392	Cdkn2aipnl	A430101B06Rik|AA409260|D11Ertd497e|MNCb-1520	CDKN2A interacting protein N-terminal like	protein-coding
Pparg-5_peak_10370	chr6	148833156	148833668	+	321	NA	Intergenic	Intergenic	-1945	NM_001081113	320727	Mm.260105	NM_001081113	ENSMUSG00000040029	Ipo8	6230418K12Rik|Abcc10|C130009K11Rik|MRP7|OM-1|Om1|Ranbp8	importin 8	protein-coding
Pparg-5_peak_192	chr1	59177548	59178386	+	321	NA	intron (NM_001159948, intron 25 of 33)	intron (NM_001159948, intron 25 of 33)	-14578	NM_001164682	227157	Mm.474049	NM_145143	ENSMUSG00000079550	Mpp4	Dlg6	membrane protein, palmitoylated 4 (MAGUK p55 subfamily member 4)	protein-coding
Pparg-5_peak_11799	chr9	50498788	50499414	+	321	NA	exon (NM_029639, exon 2 of 4)	exon (NM_029639, exon 2 of 4)	4576	NM_029639	76509	Mm.29959	NM_029639	ENSMUSG00000032068	Plet1	0610037B23Rik|1600029D21Rik|AA407923|AU043048	placenta expressed transcript 1	protein-coding
Pparg-5_peak_4750	chr15	89207314	89207916	+	319	NA	Intergenic	L1M4c|LINE|L1	-3944	NM_001356969	71474	Mm.184055	NM_026813	ENSMUSG00000036561	Ppp6r2	1110033O10Rik|8430411H09Rik|B230107H12Rik|Pp6r2|Saps2	protein phosphatase 6, regulatory subunit 2	protein-coding
Pparg-5_peak_5566	chr17	34134040	34134863	+	319	NA	intron (NM_001360530, intron 1 of 5)	NA	8933	NM_001360530	14998	Mm.16373	NM_010386	ENSMUSG00000037649	H2-DMa	H-2Ma|H2-Ma	histocompatibility 2, class II, locus DMa	protein-coding
Pparg-5_peak_2792	chr12	55316497	55317005	+	319	NA	intron (NM_025373, intron 3 of 6)	RMER6B|LTR|ERVK	-13751	NM_021529	59032	Mm.427307	NM_021529	ENSMUSG00000021022	Ppp2r3c	4930511A21Rik|5730412A08Rik|G4-1|G5pr	protein phosphatase 2, regulatory subunit B'', gamma	protein-coding
Pparg-5_peak_8652	chr4	120613756	120615068	+	319	NA	Intergenic	Intergenic	25667	NM_001101603	667063	Mm.90231	NM_001101603	ENSMUSG00000091297	Gm8439	EG667063|Gm1664	predicted gene 8439	protein-coding
Pparg-5_peak_180	chr1	55446149	55447118	+	319	NA	intron (NM_001114663, intron 1 of 5)	intron (NM_001114663, intron 1 of 5)	40687	NM_001114663	227120	Mm.194183	NM_001114663	ENSMUSG00000038349	Plcl1	C230017K02Rik|PLC-L|PLC-L1|PLCE|PLCL|PLDL1|PRIP|PRIP-1	phospholipase C-like 1	protein-coding
Pparg-5_peak_9274	chr5	107264093	107264748	+	319	NA	intron (NM_011578, intron 2 of 16)	intron (NM_011578, intron 2 of 16)	25209	NM_011578	21814	Mm.200775	NM_011578	ENSMUSG00000029287	Tgfbr3	1110036H20Rik|AU015626|AW215636|TBRIII	transforming growth factor, beta receptor III	protein-coding
Pparg-5_peak_5982	chr18	44392382	44393396	+	319	NA	intron (NM_027490, intron 1 of 10)	NA	12389	NM_027490	70640	Mm.87629	NM_027490	ENSMUSG00000024472	Dcp2	2410015D23Rik|5730537H01Rik|AL118268	decapping mRNA 2	protein-coding
Pparg-5_peak_6378	chr19	41397777	41398623	+	319	NA	Intergenic	NA	-13130	NM_031376	83490	Mm.222266	NM_031376	ENSMUSG00000025017	Pik3ap1	1810044J04Rik|BCAP	phosphoinositide-3-kinase adaptor protein 1	protein-coding
Pparg-5_peak_2432	chr11	103264520	103265175	+	317	NA	intron (NM_016896, intron 1 of 15)	intron (NM_016896, intron 1 of 15)	2554	NM_016896	53859	Mm.158981	NM_016896	ENSMUSG00000020941	Map3k14	Nik|aly	mitogen-activated protein kinase kinase kinase 14	protein-coding
Pparg-5_peak_12468	chrX	151779732	151780794	+	317	NA	Intergenic	NA	-23019	NM_021523	59026	Mm.27372	NM_021523	ENSMUSG00000025261	Huwe1	5430439H10Rik|AU041296|Arf-bp1|C430014N20Rik|C80292|Gm1718|Ib772|LASU1|Mule|Ureb1	HECT, UBA and WWE domain containing 1	protein-coding
Pparg-5_peak_4872	chr16	11399912	11401376	+	317	NA	intron (NM_028964, intron 6 of 20)	intron (NM_028964, intron 6 of 20)	-5004	NM_001290148	74478	Mm.325831	NM_028964	ENSMUSG00000071669	Snx29	4933437K13Rik|Gm11170|Gm1737|Gm930|Rundc2a	sorting nexin 29	protein-coding
Pparg-5_peak_10439	chr7	25774290	25775003	+	317	NA	exon (NM_001190974, exon 7 of 19)	exon (NM_001190974, exon 7 of 19)	14087	NM_009465	26362	Mm.4128	NM_009465	ENSMUSG00000002602	Axl	AI323647|Ark|Tyro7|Ufo	AXL receptor tyrosine kinase	protein-coding
Pparg-5_peak_2550	chr11	117672142	117672869	+	317	NA	intron (NM_198022, intron 1 of 21)	C-rich|Low_complexity|Low_complexity	18216	NM_198022	217351	Mm.40272	NM_198022	ENSMUSG00000025571	Tnrc6c	9930033H14Rik|mKIAA1582	trinucleotide repeat containing 6C	protein-coding
Pparg-5_peak_9649	chr6	31100141	31101117	+	317	NA	intron (NR_110471, intron 3 of 3)	intron (NR_110471, intron 3 of 3)	-37536	NR_029532	387223		NR_029532	ENSMUSG00000065604	Mir29b-1	Mirn29b|Mirn29b-1|mir-29b-1	microRNA 29b-1	ncRNA
Pparg-5_peak_111	chr1	43819069	43819623	+	317	NA	intron (NM_026430, intron 1 of 14)	MLT1A0|LTR|ERVL-MaLR	8362	NM_026430	67883	Mm.387202	NM_026430	ENSMUSG00000057363	Uxs1	1600025I13Rik|AI451869|AI649125|AW550562	UDP-glucuronate decarboxylase 1	protein-coding
Pparg-5_peak_4379	chr15	37663160	37663589	+	317	NA	intron (NM_001359841, intron 1 of 7)	intron (NM_001359841, intron 1 of 7)	17200	NM_001359840	52589	Mm.283370	NM_134094	ENSMUSG00000051359	Ncald	AI848120|D030020D09Rik|D15Ertd412e	neurocalcin delta	protein-coding
Pparg-5_peak_12263	chr9	116136618	116138030	+	317	NA	intron (NM_029575, intron 1 of 6)	intron (NM_029575, intron 1 of 6)	38039	NM_009371	21813	Mm.172346	NM_009371	ENSMUSG00000032440	Tgfbr2	1110020H15Rik|AU042018|DNIIR|RIIDN|TBR-II|TbetaR-II|TbetaRII	transforming growth factor, beta receptor II	protein-coding
Pparg-5_peak_5730	chr17	71089883	71090548	+	317	NA	intron (NM_001083934, intron 20 of 36)	NA	70658	NM_010867	17929	Mm.4103	NM_010867	ENSMUSG00000024049	Myom1	D430047A17Rik	myomesin 1	protein-coding
Pparg-5_peak_7190	chr2	122652073	122653657	+	317	NA	Intergenic	Intergenic	12062	NR_030547	387165		NR_030547	ENSMUSG00000076309	Mir147	Mirn147|mmu-mir-147	microRNA 147	ncRNA
Pparg-5_peak_9603	chr6	17652032	17653167	+	316	NA	intron (NM_007604, intron 3 of 9)	intron (NM_007604, intron 3 of 9)	15589	NM_007604	12343	Mm.392504	NM_007604	ENSMUSG00000015733	Capza2	1110053K06Rik|AW208808|Cappa2	capping protein (actin filament) muscle Z-line, alpha 2	protein-coding
Pparg-5_peak_3071	chr12	107464835	107465490	+	315	NA	Intergenic	Intergenic	270326	NR_045973	74968	Mm.359821	NR_045973	ENSMUSG00000085641	4930465M20Rik	4930431H15Rik	RIKEN cDNA 4930465M20 gene	ncRNA
Pparg-5_peak_9408	chr5	123890783	123892105	+	315	NA	Intergenic	Intergenic	-11424	NM_175520	243270	Mm.33362	NM_175520	ENSMUSG00000049241	Hcar1	Gpr81	hydrocarboxylic acid receptor 1	protein-coding
Pparg-5_peak_8435	chr4	83314554	83316265	+	315	NA	intron (NM_027238, intron 1 of 19)	intron (NM_027238, intron 1 of 19)	8780	NM_027238	69863	Mm.5540	NM_025782	ENSMUSG00000038172	Ttc39b	1810054D07Rik|9130422G05Rik|AI450603|AV103077|AW215585	tetratricopeptide repeat domain 39B	protein-coding
Pparg-5_peak_7486	chr2	167847481	167848292	+	315	NA	Intergenic	Intergenic	-84441	NM_011201	19246	Mm.277916	NM_011201	ENSMUSG00000027540	Ptpn1	PTP-1B|PTP-HA2|PTP1B	protein tyrosine phosphatase, non-receptor type 1	protein-coding
Pparg-5_peak_2174	chr11	77444754	77445497	+	315	NA	intron (NM_177710, intron 13 of 14)	intron (NM_177710, intron 13 of 14)	-18788	NM_139130	216961	Mm.33477	NM_139128	ENSMUSG00000020836	Coro6	-	coronin 6	protein-coding
Pparg-5_peak_10959	chr7	127287719	127288344	+	315	NA	Intergenic	Intergenic	-8229	NM_001253874	16408	Mm.1618	NM_008400	ENSMUSG00000030830	Itgal	(p180)|Cd11a|LFA-1|LFA-1A|Ly-15|Ly-21	integrin alpha L	protein-coding
Pparg-5_peak_9231	chr5	100583075	100583536	+	315	NA	Intergenic	Intergenic	-11100	NM_139198	231507	Mm.34609	NM_139198	ENSMUSG00000029322	Plac8	C15|D5Wsu111e	placenta-specific 8	protein-coding
Pparg-5_peak_1371	chr10	75466213	75466726	+	315	NA	Intergenic	URR1A|DNA|hAT-Charlie	16959	NR_045841	71125	Mm.399516	NR_045841		4933407G14Rik	-	RIKEN cDNA 4933407G14 gene	ncRNA
Pparg-5_peak_10400	chr7	16932776	16933348	+	315	NA	Intergenic	Intergenic	-9030	NM_007590	12315	Mm.288630	NM_007590	ENSMUSG00000019370	Calm3	CaMA|Cam3|Camc|R75142	calmodulin 3	protein-coding
Pparg-5_peak_201	chr1	60188405	60189075	+	315	NA	intron (NM_173444, intron 2 of 54)	intron (NM_173444, intron 2 of 54)	8141	NM_173444	269198	Mm.205224	NM_173444	ENSMUSG00000073664	Nbeal1	2310076G13Rik|A530050O19Rik|A530083I02Rik|AI662228|ALS2CR17	neurobeachin like 1	protein-coding
Pparg-5_peak_7560	chr2	180696214	180696921	+	315	NA	intron (NM_001291432, intron 1 of 5)	intron (NM_001291432, intron 1 of 5)	-4519	NR_111965	23856	Mm.253836	NM_011805	ENSMUSG00000038914	Dido1	6720461J16Rik|D130048F08Rik|DATF-1|DIO-1|Datf1|dido	death inducer-obliterator 1	protein-coding
Pparg-5_peak_10012	chr6	99350490	99351687	+	315	NA	intron (NM_053202, intron 1 of 18)	intron (NM_053202, intron 1 of 18)	84257	NM_053202	108655	Mm.234965	NM_053202	ENSMUSG00000030067	Foxp1	3110052D19Rik|4932443N09Rik|AI461938|AW494214	forkhead box P1	protein-coding
Pparg-5_peak_11447	chr8	115726248	115727410	+	315	NA	Intergenic	(CAAA)n|Simple_repeat|Simple_repeat	-19935	NM_001025577	17132	Mm.275549	NM_001025577	ENSMUSG00000055435	Maf	2810401A20Rik|A230108G15Rik|AW047063|c-maf	avian musculoaponeurotic fibrosarcoma oncogene homolog	protein-coding
Pparg-5_peak_1843	chr11	32195759	32196495	+	315	NA	intron (NM_001134458, intron 1 of 8)	intron (NM_001134458, intron 1 of 8)	4152	NM_008374	16199	Mm.384	NM_008374	ENSMUSG00000020279	Il9r	-	interleukin 9 receptor	protein-coding
Pparg-5_peak_862	chr1	179324011	179324686	+	315	NA	intron (NM_027188, intron 5 of 11)	intron (NM_027188, intron 5 of 11)	193693	NM_027188	69726	Mm.222338	NM_027188	ENSMUSG00000055067	Smyd3	2410008A19Rik|Zmynd1	SET and MYND domain containing 3	protein-coding
Pparg-5_peak_10231	chr6	134047939	134048617	+	315	NA	intron (NM_007961, intron 1 of 7)	intron (NM_007961, intron 1 of 7)	12578	NM_007961	14011	Mm.269995	NM_007961	ENSMUSG00000030199	Etv6	AW123102|AW557856|Tel	ets variant 6	protein-coding
Pparg-5_peak_12245	chr9	114471794	114472281	+	315	NA	intron (NR_108101, intron 14 of 14)	intron (NR_108101, intron 14 of 14)	24507	NM_009916	12773	Mm.1337	NM_009916	ENSMUSG00000047898	Ccr4	C-C CKR-4|CHEMR1|Cmkbr4|LESTR|Sdf1r	chemokine (C-C motif) receptor 4	protein-coding
Pparg-5_peak_2874	chr12	76552081	76553580	+	315	NA	intron (NM_153804, intron 1 of 18)	intron (NM_153804, intron 1 of 18)	-4905	NR_046044	100504549	Mm.440349	NR_046044	ENSMUSG00000112388	AI463170	-	expressed sequence AI463170	ncRNA
Pparg-5_peak_11588	chr8	128842523	128843055	+	315	NA	Intergenic	L1M4b|LINE|L1	157135	NM_010578	16412	Mm.263396	NM_010578	ENSMUSG00000025809	Itgb1	4633401G24Rik|AA409975|AA960159|CD29|Fnrb|Gm9863|gpIIa	integrin beta 1 (fibronectin receptor beta)	protein-coding
Pparg-5_peak_9158	chr5	75155811	75156719	+	315	NA	promoter-TSS (NM_001083316)	promoter-TSS (NM_001083316)	99	NM_001083316	18595	Mm.221403	NM_011058	ENSMUSG00000029231	Pdgfra	AI115593|CD140a|Pdgfr-2	platelet derived growth factor receptor, alpha polypeptide	protein-coding
Pparg-5_peak_10199	chr6	127264831	127265716	+	314	NA	Intergenic	Intergenic	42694	NR_073373	232386	Mm.257367	NR_073373	ENSMUSG00000107153	Gm38404	D130058E03	predicted gene, 38404	ncRNA
Pparg-5_peak_4110	chr14	73087482	73088603	+	313	NA	Intergenic	B4A|SINE|B4	-38928	NM_001162412	70086	Mm.158324	NM_133720	ENSMUSG00000033470	Cysltr2	2300001H05Rik|CYSLT2R|Cltr2|Cyslt2	cysteinyl leukotriene receptor 2	protein-coding
Pparg-5_peak_5423	chr17	23673347	23674214	+	313	NA	promoter-TSS (NM_001008425)	NA	97	NM_001357380	386612	Mm.328831	NM_001008425	ENSMUSG00000041319	Thoc6	F830014G06Rik|Wdr58	THO complex 6	protein-coding
Pparg-5_peak_2355	chr11	97808032	97808932	+	312	NA	intron (NM_010688, intron 2 of 6)	intron (NM_010688, intron 2 of 6)	8917	NM_010688	16796	Mm.271967	NM_010688	ENSMUSG00000038366	Lasp1	AA408629|Def-4|LASP-1|MLN 50|SH3P6|Tg(Col1a1-lacZ)1Ngma	LIM and SH3 protein 1	protein-coding
Pparg-5_peak_725	chr1	156861314	156862060	+	312	NA	TTS (NM_028333)	TTS (NM_028333)	22664	NM_028333	72713	Mm.389206	NM_028333	ENSMUSG00000033544	Angptl1	2810039D03Rik|ANG3|ANGPT3|ANGY|ARP1	angiopoietin-like 1	protein-coding
Pparg-5_peak_9579	chr5	151294578	151295004	+	312	NA	Intergenic	Intergenic	-73884	NR_045699	625175	Mm.443286	NR_045699	ENSMUSG00000097321	1700028E10Rik	A630054D14|Gm6561	RIKEN cDNA 1700028E10 gene	ncRNA
Pparg-5_peak_2074	chr11	63925224	63925865	+	311	NA	Intergenic	CpG	-3260	NM_018805	54710	Mm.274426	NM_018805	ENSMUSG00000070407	Hs3st3b1	3-OST-3B|3OST3B1|3Ost3b|AU041882|AW536289|Hs3st3b|m3-OST-3B	heparan sulfate (glucosamine) 3-O-sulfotransferase 3B1	protein-coding
Pparg-5_peak_362	chr1	88727337	88727852	+	311	NA	Intergenic	Intergenic	-25403	NM_177305	320982	Mm.27968	NM_177305	ENSMUSG00000049866	Arl4c	A630084M22Rik|Arl7|LAK	ADP-ribosylation factor-like 4C	protein-coding
Pparg-5_peak_4001	chr14	62492236	62492857	+	311	NA	Intergenic	Intergenic	-36257	NM_001204340	239134	Mm.236557	NM_172810	ENSMUSG00000021933	Gucy1b2	B930025B03|GC-SB2	guanylate cyclase 1, soluble, beta 2	protein-coding
Pparg-5_peak_1755	chr11	5505839	5506617	+	311	NA	Intergenic	ID4|SINE|ID	-14413	NM_001271730	22433	Mm.469937	NM_013842	ENSMUSG00000020484	Xbp1	D11Ertd39e|TREB-5|TREB5|XBP-1	X-box binding protein 1	protein-coding
Pparg-5_peak_5792	chr17	83695721	83696256	+	311	NA	Intergenic	NA	-10175	NM_001171053	116871	Mm.277668	NM_054082	ENSMUSG00000055817	Mta3	1110002J22Rik|mKIAA1266	metastasis associated 3	protein-coding
Pparg-5_peak_4780	chr15	98959185	98959807	+	311	NA	Intergenic	MTC-int|LTR|ERVL-MaLR	-5995	NM_011653	22142	Mm.405359	NM_011653	ENSMUSG00000072235	Tuba1a	Tuba-1|Tuba1	tubulin, alpha 1A	protein-coding
Pparg-5_peak_10530	chr7	51978744	51979377	+	311	NA	intron (NM_001330607, intron 7 of 7)	intron (NM_001330607, intron 7 of 7)	26654	NR_027704	75744	Mm.386823	NM_001160345	ENSMUSG00000074093	Svip	1700006C13Rik|6620401M08Rik	small VCP/p97-interacting protein	protein-coding
Pparg-5_peak_331	chr1	87412662	87413599	+	311	NA	intron (NM_146112, intron 14 of 28)	L1MD1|LINE|L1	-18401	NM_001110227	100040591	Mm.443539	NM_001110227	ENSMUSG00000079436	Kcnj13	-	potassium inwardly-rectifying channel, subfamily J, member 13	protein-coding
Pparg-5_peak_6503	chr2	3640808	3641662	+	310	NA	Intergenic	Intergenic	-72223	NM_025626	66540	Mm.277864	NM_025626	ENSMUSG00000026655	Fam107b	3110001A13Rik|AA589595|AA959793|AI132312	family with sequence similarity 107, member B	protein-coding
Pparg-5_peak_8162	chr3	144488160	144489195	+	310	NA	intron (NM_001355234, intron 1 of 6)	B1F|SINE|Alu	81539	NM_011828	23908	Mm.12863	NM_011828	ENSMUSG00000040151	Hs2st1	2OST|AW214369|Hs2st|mKIAA0448	heparan sulfate 2-O-sulfotransferase 1	protein-coding
Pparg-5_peak_4341	chr15	27612585	27613163	+	308	NA	intron (NM_001013792, intron 4 of 6)	intron (NM_001013792, intron 4 of 6)	17819	NM_001013792	432940	Mm.309164	NM_001013792	ENSMUSG00000046034	Otulin	C79097|Fam105b|m3Sapc|m7-1Sapc	OTU deubiquitinase with linear linkage specificity	protein-coding
Pparg-5_peak_8390	chr4	59261935	59263475	+	308	NA	intron (NR_105031, intron 2 of 3)	intron (NR_105031, intron 2 of 3)	2654	NR_105031	101055769	Mm.421401	NR_105031		Gm12596	-	predicted gene 12596	ncRNA
Pparg-5_peak_8343	chr4	46643200	46643886	+	308	NA	intron (NM_198664, intron 2 of 12)	intron (NM_198664, intron 2 of 12)	6656	NM_198664	381605	Mm.331595	NM_198664	ENSMUSG00000039813	Tbc1d2	A630005A06Rik|BC022630|Gm1037|PARIS-1|PARIS1	TBC1 domain family, member 2	protein-coding
Pparg-5_peak_2744	chr12	36132753	36133646	+	308	NA	intron (NM_025840, intron 2 of 11)	intron (NM_025840, intron 2 of 11)	23626	NM_025840	66912	Mm.288669	NM_025840	ENSMUSG00000020547	Bzw2	1110001I24Rik|Bdm2|HSPC028	basic leucine zipper and W2 domains 2	protein-coding
Pparg-5_peak_5638	chr17	50069941	50070925	+	307	NA	intron (NM_181397, intron 4 of 9)	NA	120064	NM_181397	76438	Mm.41854	NM_181397	ENSMUSG00000039316	Rftn1	2310015N21Rik|AI853526	raftlin lipid raft linker 1	protein-coding
Pparg-5_peak_2318	chr11	95317844	95318578	+	307	NA	intron (NR_155298, intron 1 of 2)	intron (NR_155298, intron 1 of 2)	7795	NR_155298	102640811	Mm.440938	NR_155298		Gm11520	-	predicted gene 11520	ncRNA
Pparg-5_peak_9591	chr6	13021528	13022086	+	307	NA	Intergenic	LFSINE_Vert|SINE|tRNA	-47952	NM_027992	71900	Mm.27742	NM_027992	ENSMUSG00000029571	Tmem106b	2310036D22Rik|5830455K21Rik|6430519M21Rik|AI428776|AI661344	transmembrane protein 106B	protein-coding
Pparg-5_peak_10237	chr6	134217712	134218363	+	307	NA	intron (NM_001303102, intron 3 of 8)	intron (NM_001303102, intron 3 of 8)	-178292	NM_025778	66813	Mm.474472	NM_025778	ENSMUSG00000030200	Bcl2l14	4930452K23Rik|4933405K19Rik|9030625M01Rik|AI429211|Bclg	BCL2-like 14 (apoptosis facilitator)	protein-coding
Pparg-5_peak_4978	chr16	25426302	25427065	+	307	NA	Intergenic	Intergenic	139866	NM_175165	71338	Mm.126851	NM_175165	ENSMUSG00000048399	Tprg	5430420C16Rik|Tprg1	transformation related protein 63 regulated	protein-coding
Pparg-5_peak_3222	chr13	21453354	21454221	+	307	NA	promoter-TSS (NM_001013786)	promoter-TSS (NM_001013786)	-60	NM_001013786	432731	Mm.390557	NM_001013786	ENSMUSG00000022228	Zscan26	BC068174|Zfp187|Znf187	zinc finger and SCAN domain containing 26	protein-coding
Pparg-5_peak_2119	chr11	70745576	70746133	+	307	NA	Intergenic	Intergenic	-18593	NM_177565	193043	Mm.40966	NM_177565	ENSMUSG00000043602	Zfp3	AI854635|B230309J24|Fnp-1|Zfp-3	zinc finger protein 3	protein-coding
Pparg-5_peak_7658	chr3	37787367	37787937	+	307	NA	Intergenic	Intergenic	-63292	NM_198657	381438	Mm.490549	NM_198657	ENSMUSG00000058174	Gm5148	EG381438	predicted gene 5148	protein-coding
Pparg-5_peak_10367	chr6	146963906	146964828	+	306	NA	intron (NM_001355729, intron 3 of 27)	RMER5|LTR|ERV1	-9946	NM_001164236	73344	Mm.391543	NM_028509	ENSMUSG00000040163	1700034J05Rik	-	RIKEN cDNA 1700034J05 gene	protein-coding
Pparg-5_peak_11085	chr8	11322755	11323571	+	306	NA	intron (NM_009932, intron 3 of 47)	intron (NM_009932, intron 3 of 47)	-10337	NR_133670	12826	Mm.738	NM_009931	ENSMUSG00000031502	Col4a1	Bru|Col4a-1|Raw|Svc	collagen, type IV, alpha 1	protein-coding
Pparg-5_peak_2030	chr11	59324868	59325476	+	305	NA	intron (NM_139298, intron 1 of 3)	intron (NM_139298, intron 1 of 3)	18242	NM_139298	216795	Mm.218794	NM_139298	ENSMUSG00000000126	Wnt9a	Wnt14	wingless-type MMTV integration site family, member 9A	protein-coding
Pparg-5_peak_3961	chr14	56261847	56262831	+	305	NA	promoter-TSS (NM_013542)	promoter-TSS (NM_013542)	-5	NM_013542	14939	Mm.14874	NM_013542	ENSMUSG00000015437	Gzmb	AI553453|CCP-1/C11|CCP1|Ctla-1|Ctla1|GZB	granzyme B	protein-coding
Pparg-5_peak_1321	chr10	67003986	67005028	+	305	NA	promoter-TSS (NR_110511)	promoter-TSS (NR_110511)	-568	NR_110511	102634101	Mm.445258	NR_110511	ENSMUSG00000112925	Gm31763	-	predicted gene, 31763	ncRNA
Pparg-5_peak_10606	chr7	75595983	75596550	+	305	NA	intron (NM_029332, intron 5 of 36)	intron (NM_029332, intron 5 of 36)	140732	NM_029332	75547	Mm.216107	NM_029332	ENSMUSG00000066406	Akap13	1700026G02Rik|5730522G15Rik|5830460E08Rik|AKAP-13|AKAP-Lbc|BRX|Ht31|LBC|PROTO-LB|PROTO-LBC	A kinase (PRKA) anchor protein 13	protein-coding
Pparg-5_peak_4737	chr15	86015639	86016351	+	305	NA	intron (NM_009886, intron 1 of 34)	intron (NM_009886, intron 1 of 34)	17782	NM_009886	12614	Mm.22680	NM_009886	ENSMUSG00000016028	Celsr1	Adgrc1|Crsh|Scy|crash	cadherin, EGF LAG seven-pass G-type receptor 1	protein-coding
Pparg-5_peak_11248	chr8	71675567	71676707	+	305	NA	promoter-TSS (NM_010589)	promoter-TSS (NM_010589)	-246	NM_001190830	16453	Mm.249645	NM_010589	ENSMUSG00000031805	Jak3	fae|wil	Janus kinase 3	protein-coding
Pparg-5_peak_1074	chr10	19939083	19939929	+	304	NA	intron (NM_008580, intron 1 of 29)	intron (NM_008580, intron 1 of 29)	4980	NM_008580	26408	Mm.6595	NM_008580	ENSMUSG00000071369	Map3k5	7420452D20Rik|ASK|ASK1|MAPKKK5|Mekk5	mitogen-activated protein kinase kinase kinase 5	protein-coding
Pparg-5_peak_2236	chr11	84870740	84871656	+	304	NA	promoter-TSS (NM_153144)	promoter-TSS (NM_153144)	275	NR_131197	102635561	Mm.341797	NR_131197		Ggnbp2os	-	gametogenetin binding protein 2, opposite strand	ncRNA
Pparg-5_peak_8173	chr3	146533401	146534302	+	304	NA	Intergenic	RMER1B|Other|Other	-12428	NM_027371	70285	Mm.28128	NM_027332	ENSMUSG00000028187	Rpf1	2210420E24Rik|2310066N05Rik|Bxdc5	ribosome production factor 1 homolog	protein-coding
Pparg-5_peak_1159	chr10	39377843	39378545	+	304	NA	intron (NM_001122893, intron 1 of 13)	intron (NM_001122893, intron 1 of 13)	8395	NM_001122892	14360	Mm.4848	NM_008054	ENSMUSG00000019843	Fyn	AI448320|AW552119	Fyn proto-oncogene	protein-coding
Pparg-5_peak_8397	chr4	59551770	59552316	+	304	NA	Intergenic	Intergenic	-2679	NM_144904	230257	Mm.331640	NM_144904	ENSMUSG00000028382	Ptbp3	5830471K22Rik|AA407443|AI462022|AW107884|C86549|Rod1	polypyrimidine tract binding protein 3	protein-coding
Pparg-5_peak_12244	chr9	114468209	114468921	+	304	NA	intron (NR_108101, intron 14 of 14)	intron (NR_108101, intron 14 of 14)	27979	NM_009916	12773	Mm.1337	NM_009916	ENSMUSG00000047898	Ccr4	C-C CKR-4|CHEMR1|Cmkbr4|LESTR|Sdf1r	chemokine (C-C motif) receptor 4	protein-coding
Pparg-5_peak_4123	chr14	73894404	73894918	+	304	NA	Intergenic	Intergenic	341875	NM_001361638	20916	Mm.38951	NM_011506	ENSMUSG00000022110	Sucla2	4930547K18Rik|A-SCS|SCS-betaA	succinate-Coenzyme A ligase, ADP-forming, beta subunit	protein-coding
Pparg-5_peak_8144	chr3	138423525	138423974	+	304	NA	intron (NM_011996, intron 5 of 8)	intron (NM_011996, intron 5 of 8)	8252	NM_011996	26876	Mm.158750	NM_011996	ENSMUSG00000037797	Adh4	Adh2	alcohol dehydrogenase 4 (class II), pi polypeptide	protein-coding
Pparg-5_peak_7114	chr2	103652634	103653418	+	304	NA	intron (NM_178890, intron 1 of 16)	intron (NM_178890, intron 1 of 16)	86716	NM_178890	99382	Mm.35850	NM_178890	ENSMUSG00000032724	Abtb2	AW539457|BPOZ-2	ankyrin repeat and BTB (POZ) domain containing 2	protein-coding
Pparg-5_peak_987	chr10	12860254	12861067	+	304	NA	intron (NM_011682, intron 1 of 73)	intron (NM_011682, intron 1 of 73)	1075	NM_011682	22288	Mm.331784	NM_011682	ENSMUSG00000019820	Utrn	AA589569|DRP|Dmdl	utrophin	protein-coding
Pparg-5_peak_7376	chr2	153493695	153494801	+	304	NA	intron (NM_001134300, intron 1 of 10)	intron (NM_001134300, intron 1 of 10)	35723	NM_001134300	329540	Mm.50600	NM_001001986	ENSMUSG00000061411	Nol4l	4931410H15|8430427H17Rik|AI429157|Gm1636	nucleolar protein 4-like	protein-coding
Pparg-5_peak_3559	chr13	85458481	85459187	+	304	NA	Intergenic	MTC|LTR|ERVL-MaLR	-169348	NM_145452	218397	Mm.259653	NM_145452	ENSMUSG00000021549	Rasa1	Gap|RasGAP|Rasa	RAS p21 protein activator 1	protein-coding
Pparg-5_peak_770	chr1	161907135	161907864	+	304	NA	Intergenic	Intergenic	-30817	NR_151684	226551	Mm.170002	NM_172645	ENSMUSG00000040297	Suco	4732491B11|AI848100|AU016931|Opt	SUN domain containing ossification factor	protein-coding
Pparg-5_peak_7939	chr3	101799921	101801056	+	304	NA	Intergenic	Intergenic	35735	NM_172295	242125	Mm.32900	NM_172295	ENSMUSG00000044313	Mab21l3	-	mab-21-like 3 (C. elegans)	protein-coding
Pparg-5_peak_9041	chr5	38553855	38554492	+	304	NA	intron (NM_011715, intron 2 of 14)	intron (NM_011715, intron 2 of 14)	7422	NM_011715	22388	Mm.2654	NM_011715	ENSMUSG00000005103	Wdr1	Aip1|D5Wsu185e|rede	WD repeat domain 1	protein-coding
Pparg-5_peak_697	chr1	154816290	154817115	+	304	NA	Intergenic	Intergenic	-90782	NM_009782	12290	Mm.267517	NM_009782	ENSMUSG00000004110	Cacna1e	A430040I15|BII|Cach6|Cacnl1a6|Cav2.3|Cchra1|alpha1E	calcium channel, voltage-dependent, R type, alpha 1E subunit	protein-coding
Pparg-5_peak_8045	chr3	126599130	126599793	+	304	NA	intron (NM_001025438, intron 2 of 18)	intron (NM_001025438, intron 2 of 18)	2510	NM_001025438	108058	Mm.255822	NM_023813	ENSMUSG00000053819	Camk2d	2810011D23Rik|8030469K03Rik|CaMK II|[d]-CaMKII	calcium/calmodulin-dependent protein kinase II, delta	protein-coding
Pparg-5_peak_5879	chr18	5944999	5945599	+	304	NA	Intergenic	NA	190799	NM_001039692	75415	Mm.239675	NM_029277	ENSMUSG00000041225	Arhgap12	2810011M08Rik	Rho GTPase activating protein 12	protein-coding
Pparg-5_peak_688	chr1	153723248	153724062	+	304	NA	non-coding (NR_046171, exon 3 of 3)	non-coding (NR_046171, exon 3 of 3)	14174	NR_046171	329271	Mm.384841	NR_046171	ENSMUSG00000100334	C230024C17Rik	C230024C17	RIKEN cDNA C230024C17 gene	ncRNA
Pparg-5_peak_113	chr1	43917839	43918493	+	304	NA	Intergenic	MIRc|SINE|MIR	-15828	NM_009418	22019	Mm.401675	NM_009418	ENSMUSG00000041763	Tpp2	TPP-2|TppII	tripeptidyl peptidase II	protein-coding
Pparg-5_peak_5462	chr17	27547251	27547741	+	304	NA	Intergenic	NA	-9078	NM_001166541	15361	Mm.4438	NM_016660	ENSMUSG00000046711	Hmga1	AL023995|Hmga1a|Hmga1b|Hmgi|Hmgiy|Hmgy	high mobility group AT-hook 1	protein-coding
Pparg-5_peak_3324	chr13	37714966	37715849	+	304	NA	Intergenic	Intergenic	-110631	NM_026830	68750	Mm.491109	NM_026830	ENSMUSG00000039087	Rreb1	1110037N09Rik|AA414966|B930013M22Rik	ras responsive element binding protein 1	protein-coding
Pparg-5_peak_9465	chr5	136543156	136543696	+	304	NA	intron (NM_001291238, intron 1 of 22)	RSINE1|SINE|B4	22555	NM_001291240	13047	Mm.320317	NM_009986	ENSMUSG00000029705	Cux1	CDP|Cutl1|Cux|Cux-1	cut-like homeobox 1	protein-coding
Pparg-5_peak_6453	chr19	53535186	53537204	+	304	NA	intron (NM_001085390, intron 2 of 3)	NA	6877	NM_001085390	240672	Mm.482424	NM_001085390	ENSMUSG00000034765	Dusp5	Gm337	dual specificity phosphatase 5	protein-coding
Pparg-5_peak_12497	chrX	166664258	166664788	+	303	NA	intron (NR_046015, intron 4 of 8)	NA	2498	NR_046015	382255	Mm.336320	NR_046015	ENSMUSG00000086860	Gm1720	-	predicted gene 1720	ncRNA
Pparg-5_peak_10859	chr7	113419272	113419709	+	302	NA	Intergenic	Intergenic	-30917	NM_020623	19226	Mm.284168	NM_020623	ENSMUSG00000059077	Pth	Pthp	parathyroid hormone	protein-coding
Pparg-5_peak_9062	chr5	53410733	53411455	+	302	NA	Intergenic	MLT1D|LTR|ERVL-MaLR	143988	NM_001145433	66278	Mm.27900	NM_001145433	ENSMUSG00000061461	Smim20	1110067B18Rik|1810013D10Rik|N28078	small integral membrane protein 20	protein-coding
Pparg-5_peak_11875	chr9	57971737	57974569	+	302	NA	Intergenic	L1MB4|LINE|L1	-24871	NM_001346787	13070	Mm.302865	NM_019779	ENSMUSG00000032323	Cyp11a1	Cyp11a|Cypxia1|D9Ertd411e|P450scc|Scc|cscc	cytochrome P450, family 11, subfamily a, polypeptide 1	protein-coding
Pparg-5_peak_11994	chr9	69678191	69679169	+	302	NA	Intergenic	MTE2b|LTR|ERVL-MaLR	82260	NM_022378	64290	Mm.440890	NM_022378	ENSMUSG00000059246	Foxb1	C43|Fkh5|Foxb1a|Foxb1b|Hfh-e5.1|Mf3|Twh	forkhead box B1	protein-coding
Pparg-5_peak_7605	chr3	21961768	21962857	+	302	NA	Intergenic	Intergenic	-114340	NM_030732	81004	Mm.202966	NM_030732	ENSMUSG00000027630	Tbl1xr1	8030499H02Rik|A630076E03Rik|AW539987|C21|C230089I12Rik|DC42|Ira1|TBLR1	transducin (beta)-like 1X-linked receptor 1	protein-coding
Pparg-5_peak_7904	chr3	97965887	97966546	+	301	NA	intron (NM_001033779, intron 1 of 1)	intron (NM_001033779, intron 1 of 1)	36043	NM_001033779	433632	Mm.212421	NM_001033779		Gm5544	EG433632	predicted gene 5544	protein-coding
Pparg-5_peak_6278	chr19	25214489	25215115	+	301	NA	Intergenic	NA	-22173	NM_181404	107351	Mm.260722	NM_181404	ENSMUSG00000032702	Kank1	A930031B09Rik|AU015049|AW121052|Ankrd15|D330024H06Rik|mKIAA0172	KN motif and ankyrin repeat domains 1	protein-coding
Pparg-5_peak_441	chr1	106602423	106603136	+	301	NA	intron (NM_009741, intron 1 of 1)	intron (NM_009741, intron 1 of 1)	-56148	NR_106164	102466254		NR_106164	ENSMUSG00000098344	Mir3473f	Gm27846|mmu-mir-3473f	microRNA 3473f	ncRNA
Pparg-5_peak_7614	chr3	27233737	27234527	+	301	NA	intron (NM_178772, intron 3 of 4)	intron (NM_178772, intron 3 of 4)	51128	NM_178772	320024	Mm.24576	NM_178772	ENSMUSG00000027698	Nceh1	Aadacl1|B230106I24Rik|CPO-BP|Nceh	neutral cholesterol ester hydrolase 1	protein-coding
Pparg-5_peak_10284	chr6	142756807	142758031	+	301	NA	intron (NM_009908, intron 1 of 7)	intron (NM_009908, intron 1 of 7)	733	NM_009908	12764	Mm.3820	NM_009908	ENSMUSG00000030282	Cmas	AW208911|CMPNeu5Ac|D6Bwg0250e	cytidine monophospho-N-acetylneuraminic acid synthetase	protein-coding
Pparg-5_peak_9033	chr5	36955417	36955962	+	301	NA	TTS (NM_172994)	TTS (NM_172994)	33293	NM_011716	22393	Mm.20916	NM_011716	ENSMUSG00000039474	Wfs1	AI481085|wolframin	wolframin ER transmembrane glycoprotein	protein-coding
Pparg-5_peak_6598	chr2	11617920	11619234	+	301	NA	Intergenic	Intergenic	-15378	NM_152824	76938	Mm.182769	NM_152824	ENSMUSG00000037197	Rbm17	2700027J02Rik	RNA binding motif protein 17	protein-coding
Pparg-5_peak_1014	chr10	14233209	14233806	+	301	NA	Intergenic	Intergenic	267128	NM_001358782	15273	Mm.42157	NM_010437	ENSMUSG00000015501	Hivep2	Gm20114|MIBP-1|MIBP1|Schnurri-2|Shn-2	human immunodeficiency virus type I enhancer binding protein 2	protein-coding
Pparg-5_peak_4363	chr15	36431906	36432424	+	301	NA	Intergenic	ID_B1|SINE|B4	64569	NM_001358006	68839	Mm.396537	NM_175134	ENSMUSG00000048307	Ankrd46	1110054N06Rik|AI314978|AI987733	ankyrin repeat domain 46	protein-coding
Pparg-5_peak_9210	chr5	93153439	93153971	+	299	NA	intron (NM_001009818, intron 3 of 9)	B4|SINE|B4	52790	NM_017367	12453	Mm.250419	NM_017367	ENSMUSG00000063015	Ccni	-	cyclin I	protein-coding
Pparg-5_peak_10981	chr7	132314500	132315574	+	299	NA	promoter-TSS (NR_028578)	promoter-TSS (NR_028578)	-627	NR_028578	100043682	Mm.482794	NR_028578	ENSMUSG00000109270	Gm10584	-	predicted gene 10584	ncRNA
Pparg-5_peak_2979	chr12	87326683	87327548	+	299	NA	intron (NM_011479, intron 9 of 11)	intron (NM_011479, intron 9 of 11)	-27410	NM_001290302	217738	Mm.219363	NM_001290302	ENSMUSG00000050671	Ism2	Gm264|Thsd3	isthmin 2	protein-coding
Pparg-5_peak_8988	chr5	33069955	33070388	+	299	NA	Intergenic	Intergenic	-34048	NM_019810	20537	Mm.25237	NM_019810	ENSMUSG00000011034	Slc5a1	Sglt1	solute carrier family 5 (sodium/glucose cotransporter), member 1	protein-coding
Pparg-5_peak_386	chr1	92072052	92072806	+	299	NA	intron (NM_207225, intron 2 of 26)	intron (NM_207225, intron 2 of 26)	107912	NM_207225	208727	Mm.318567	NM_207225	ENSMUSG00000026313	Hdac4	4932408F19Rik|HD4	histone deacetylase 4	protein-coding
Pparg-5_peak_3592	chr13	93593027	93593756	+	299	NA	Intergenic	Intergenic	44367	NM_016668	12116	Mm.329582	NM_016668	ENSMUSG00000074768	Bhmt	-	betaine-homocysteine methyltransferase	protein-coding
Pparg-5_peak_6997	chr2	75960553	75960994	+	299	NA	Intergenic	Intergenic	17406	NM_001081228	620631	Mm.389286	NM_001081228	ENSMUSG00000075272	Ttc30a2	-	tetratricopeptide repeat domain 30A2	protein-coding
Pparg-5_peak_11099	chr8	13251598	13252249	+	299	NA	intron (NM_172750, intron 1 of 6)	URR1B|DNA|hAT-Charlie	2239	NM_172750	234072	Mm.132785	NM_172750	ENSMUSG00000031448	Adprhl1	Arh2|D330008N11Rik	ADP-ribosylhydrolase like 1	protein-coding
Pparg-5_peak_1542	chr10	96373118	96373789	+	299	NA	Intergenic	Intergenic	147246	NR_110448	74881	Mm.410819	NR_110448	ENSMUSG00000112762	4930459C07Rik	-	RIKEN cDNA 4930459C07 gene	ncRNA
Pparg-5_peak_5429	chr17	23982882	23983435	+	299	NA	Intergenic	NA	-7928	NM_013921	30943	Mm.142568	NM_013921	ENSMUSG00000024124	Prss30	2010015P21Rik|Disp|Disp1|Tmprss8	protease, serine 30	protein-coding
Pparg-5_peak_5045	chr16	36189143	36189642	+	299	NA	Intergenic	Intergenic	5180	NM_001082547	433016	Mm.235340	NM_001082547	ENSMUSG00000079597	Gm5483	EG433016	predicted gene 5483	protein-coding
Pparg-5_peak_4479	chr15	60141434	60142128	+	299	NA	Intergenic	Intergenic	-125163	NM_027668	71088	Mm.425950	NM_027668	ENSMUSG00000071749	4933412E24Rik	-	RIKEN cDNA 4933412E24 gene	protein-coding
Pparg-5_peak_9203	chr5	92503772	92505334	+	298	NA	intron (NM_007644, intron 1 of 11)	intron (NM_007644, intron 1 of 11)	1104	NM_007644	12492	Mm.297964	NM_007644	ENSMUSG00000029426	Scarb2	9330185J12Rik|Cd36l2|LGP85|LIMP II|LIMP-2|MLGP85	scavenger receptor class B, member 2	protein-coding
Pparg-5_peak_11610	chr9	13639454	13641155	+	297	NA	intron (NM_001013813, intron 1 of 3)	intron (NM_001013813, intron 1 of 3)	20315	NM_001013813	270118	Mm.116898	NM_173776	ENSMUSG00000031925	Maml2	5930431H10|BC032967	mastermind like transcriptional coactivator 2	protein-coding
Pparg-5_peak_8280	chr4	32318391	32318979	+	297	NA	Intergenic	Intergenic	-98750	NM_001109661	12014	Mm.491223	NM_007521	ENSMUSG00000040270	Bach2	E030004N02Rik	BTB and CNC homology, basic leucine zipper transcription factor 2	protein-coding
Pparg-5_peak_9783	chr6	49987228	49988285	+	296	NA	Intergenic	L1MD1|LINE|L1	-122485	NM_019939	56524	Mm.41288	NM_008016	ENSMUSG00000038388	Mpp6	P55t|Pals2	membrane protein, palmitoylated 6 (MAGUK p55 subfamily member 6)	protein-coding
Pparg-5_peak_8086	chr3	131333646	131335054	+	296	NA	intron (NM_028943, intron 3 of 5)	(TG)n|Simple_repeat|Simple_repeat	10573	NM_028943	74442	Mm.273360	NM_028943	ENSMUSG00000050931	Sgms2	4933405A16Rik|5133401H06Rik|AI854299	sphingomyelin synthase 2	protein-coding
Pparg-5_peak_9282	chr5	107650282	107651570	+	296	NA	intron (NM_001359917, intron 11 of 12)	intron (NM_001359917, intron 11 of 12)	-17076	NR_046195	78443	Mm.490703	NR_046195	ENSMUSG00000085900	A930041C12Rik	-	RIKEN cDNA A930041C12 gene	ncRNA
Pparg-5_peak_9018	chr5	36464512	36465614	+	296	NA	promoter-TSS (NM_024478)	promoter-TSS (NM_024478)	-122	NM_024478	17713	Mm.21535	NM_024478	ENSMUSG00000029198	Grpel1	AA408748|mt-GrpE#1|mt-Grpel1	GrpE-like 1, mitochondrial	protein-coding
Pparg-5_peak_7208	chr2	126594941	126595458	+	296	NA	intron (NM_008230, intron 10 of 11)	intron (NM_008230, intron 10 of 11)	23479	NM_008230	15186	Mm.18603	NM_008230	ENSMUSG00000027360	Hdc	AW108189|Hdc-a|Hdc-c|Hdc-e|Hdc-s	histidine decarboxylase	protein-coding
Pparg-5_peak_1805	chr11	21158466	21159047	+	296	NA	Intergenic	B4A|SINE|B4	59887	NR_151470	108167888		NR_151470		2610024D14Rik	-	ATP synthase subunit g, mitochondrial pseudogene	pseudo
Pparg-5_peak_8459	chr4	87849945	87850491	+	296	NA	intron (NM_027326, intron 4 of 10)	B4A|SINE|B4	-43895	NM_001286158	70122	Mm.288898	NM_027326	ENSMUSG00000028496	Mllt3	2210011H10Rik|2610012I03Rik|3830408D16Rik|Af9|D4Ertd321e	myeloid/lymphoid or mixed-lineage leukemia; translocated to, 3	protein-coding
Pparg-5_peak_7844	chr3	90503378	90504963	+	296	NA	intron (NM_001293782, intron 3 of 5)	intron (NM_001293782, intron 3 of 5)	5328	NM_001293778	66511	Mm.154136	NM_023215	ENSMUSG00000001017	Chtop	2500003M10Rik|Fop|Srag	chromatin target of PRMT1	protein-coding
Pparg-5_peak_8405	chr4	59697869	59698342	+	296	NA	intron (NM_001015681, intron 2 of 3)	intron (NM_001015681, intron 2 of 3)	71894	NM_001015681	230259	Mm.45688	NM_153158	ENSMUSG00000045071	E130308A19Rik	-	RIKEN cDNA E130308A19 gene	protein-coding
Pparg-5_peak_346	chr1	87813570	87813987	+	296	NA	intron (NM_009118, intron 4 of 15)	intron (NM_009118, intron 4 of 15)	10098	NM_009118	20215	Mm.1276	NM_009118	ENSMUSG00000056055	Sag	A930001K18Rik|Arr1|Irbp|arrestin	S-antigen, retina and pineal gland (arrestin)	protein-coding
Pparg-5_peak_4310	chr15	9660400	9661181	+	296	NA	TTS (NM_177123)	TTS (NM_177123)	88078	NM_001305042	320277	Mm.127822	NM_177123	ENSMUSG00000072663	Spef2	C230086A09Rik	sperm flagellar 2	protein-coding
Pparg-5_peak_5011	chr16	33061843	33062485	+	295	NA	promoter-TSS (NM_172823)	promoter-TSS (NM_172823)	-357	NM_172823	239833	Mm.131951	NM_172823	ENSMUSG00000022802	Lmln	5330415H22Rik|AI465495	leishmanolysin-like (metallopeptidase M8 family)	protein-coding
Pparg-5_peak_10988	chr7	132842295	132842956	+	295	NA	intron (NM_028095, intron 3 of 5)	intron (NM_028095, intron 3 of 5)	10022	NM_001347629	72096	Mm.28631	NM_028095	ENSMUSG00000030960	Eef1akmt2	2010208K18Rik|Mettl10	EEF1A lysine methyltransferase 2	protein-coding
Pparg-5_peak_1971	chr11	53342158	53342823	+	294	NA	Intergenic	Intergenic	-8277	NM_033565	93736	Mm.395281	NM_033565	ENSMUSG00000049470	Aff4	AF5Q31|Alf4|Laf4l|MCEF	AF4/FMR2 family, member 4	protein-coding
Pparg-5_peak_10273	chr6	140598431	140599055	+	294	NA	Intergenic	Intergenic	-23920	NM_178803	11569	Mm.86453	NM_009637	ENSMUSG00000030232	Aebp2	AU023766|B230313N05Rik	AE binding protein 2	protein-coding
Pparg-5_peak_12126	chr9	96669773	96670490	+	294	NA	Intergenic	Intergenic	-38628	NM_053268	114713	Mm.124502	NM_053268	ENSMUSG00000032413	Rasa2	5430433H21Rik|AA517451|AU023900|GAP1m	RAS p21 protein activator 2	protein-coding
Pparg-5_peak_9185	chr5	90677523	90678634	+	294	NA	Intergenic	Intergenic	-37551	NM_001310656	73246	Mm.30172	NM_028478	ENSMUSG00000029370	Rassf6	1600016B17Rik	Ras association (RalGDS/AF-6) domain family member 6	protein-coding
Pparg-5_peak_2534	chr11	116198788	116199779	+	294	NA	promoter-TSS (NM_015729)	promoter-TSS (NM_015729)	-238	NM_015729	11430	Mm.356689	NM_015729	ENSMUSG00000020777	Acox1	AOX|Acox|D130055E20Rik|Paox	acyl-Coenzyme A oxidase 1, palmitoyl	protein-coding
Pparg-5_peak_5815	chr17	84162825	84163441	+	294	NA	Intergenic	NA	24814	NM_001001806	12193	Mm.259321	NM_001001806	ENSMUSG00000045817	Zfp36l2	Brf2|ERF2|Tis11d	zinc finger protein 36, C3H type-like 2	protein-coding
Pparg-5_peak_4722	chr15	83527649	83528178	+	294	NA	intron (NM_007546, intron 1 of 4)	intron (NM_007546, intron 1 of 4)	1051	NM_007546	12124	Mm.267006	NM_007546	ENSMUSG00000016758	Bik	Biklk|Blk|Nbk	BCL2-interacting killer	protein-coding
Pparg-5_peak_808	chr1	167004625	167005210	+	293	NA	intron (NM_001160261, intron 1 of 2)	intron (NM_001160261, intron 1 of 2)	3500	NM_001160262	226610	Mm.389217	NM_175461	ENSMUSG00000060568	Fam78b	C030014K22Rik|C030020L09Rik	family with sequence similarity 78, member B	protein-coding
Pparg-5_peak_2389	chr11	98942971	98944373	+	293	NA	intron (NM_001177303, intron 1 of 8)	intron (NM_001177303, intron 1 of 8)	3961	NM_001177303	19401	Mm.439744	NM_009024	ENSMUSG00000037992	Rara	Nr1b1|RAR|RARalpha1	retinoic acid receptor, alpha	protein-coding
Pparg-5_peak_1287	chr10	60027779	60028636	+	293	NA	intron (NM_026937, intron 5 of 10)	MIR3|SINE|MIR	24880	NM_001199187	69090	Mm.155839	NM_026937	ENSMUSG00000044475	Ascc1	1810015P09Rik|AI550520|ASC1p50|CGI-18	activating signal cointegrator 1 complex subunit 1	protein-coding
Pparg-5_peak_8942	chr5	29378095	29378850	+	293	NA	promoter-TSS (NM_020295)	promoter-TSS (NM_020295)	-82	NM_020295	56873	Mm.41572	NM_020295	ENSMUSG00000010721	Lmbr1	1110048D14Rik|AU017641	limb region 1	protein-coding
Pparg-5_peak_4605	chr15	67992287	67992823	+	293	NA	Intergenic	Intergenic	266301	NM_198644	380993	Mm.309526	NM_198644	ENSMUSG00000022335	Zfat	Gm922|Zfat1|Zfp406	zinc finger and AT hook domain containing	protein-coding
Pparg-5_peak_9601	chr6	17633793	17634382	+	293	NA	Intergenic	RMER15|LTR|ERVL	-2923	NM_007604	12343	Mm.392504	NM_007604	ENSMUSG00000015733	Capza2	1110053K06Rik|AW208808|Cappa2	capping protein (actin filament) muscle Z-line, alpha 2	protein-coding
Pparg-5_peak_555	chr1	133797648	133798606	+	293	NA	Intergenic	Intergenic	-44380	NM_001167949	381290	Mm.188617	NM_213616	ENSMUSG00000026463	Atp2b4	Pmca4	ATPase, Ca++ transporting, plasma membrane 4	protein-coding
Pparg-5_peak_6843	chr2	51932293	51932894	+	293	NA	intron (NM_030243, intron 1 of 4)	intron (NM_030243, intron 1 of 4)	742	NM_001355607	71684	Mm.28309	NM_030243	ENSMUSG00000036249	Rbm43	0610033I05Rik	RNA binding motif protein 43	protein-coding
Pparg-5_peak_11019	chr7	140371342	140372016	+	293	NA	Intergenic	Intergenic	1929	NM_146519	258512	Mm.377545	NM_146519	ENSMUSG00000060974	Olfr530	MOR252-2	olfactory receptor 530	protein-coding
Pparg-5_peak_8236	chr4	11670943	11672101	+	293	NA	Intergenic	LTR40b|LTR|ERVL	-32925	NM_010276	14579	Mm.247486	NM_010276	ENSMUSG00000028214	Gem	AV020497	GTP binding protein (gene overexpressed in skeletal muscle)	protein-coding
Pparg-5_peak_211	chr1	60759472	60760925	+	293	NA	intron (NM_007642, intron 1 of 3)	intron (NM_007642, intron 1 of 3)	13810	NM_007642	12487	Mm.255003	NM_007642	ENSMUSG00000026012	Cd28	-	CD28 antigen	protein-coding
Pparg-5_peak_6268	chr19	23612766	23613481	+	292	NA	intron (NM_026188, intron 2 of 5)	NA	39689	NM_026188	67483	Mm.443287	NM_026188	ENSMUSG00000033053	1700028P14Rik	AV209940	RIKEN cDNA 1700028P14 gene	protein-coding
Pparg-5_peak_1533	chr10	96127140	96127566	+	292	NA	Intergenic	Intergenic	-98854	NR_110448	74881	Mm.410819	NR_110448	ENSMUSG00000112762	4930459C07Rik	-	RIKEN cDNA 4930459C07 gene	ncRNA
Pparg-5_peak_4637	chr15	76542518	76543421	+	291	NA	TTS (NM_029643)	TTS (NM_029643)	4026	NM_029643	52710	Mm.28597	NM_029643	ENSMUSG00000022560	Slc52a2	2010003P03Rik|D15Ertd747e|GPCR42|Gpr172b|PAR2|mRFT1	solute carrier protein 52, member 2	protein-coding
Pparg-5_peak_9438	chr5	134269477	134270194	+	291	NA	intron (NM_001359066, intron 10 of 32)	intron (NM_001359066, intron 10 of 32)	-40210	NR_104383	17969	Mm.425296	NM_010876	ENSMUSG00000015950	Ncf1	NCF-47K|NOXO2|Ncf-1|p47-phox|p47<phox>|p47phox	neutrophil cytosolic factor 1	protein-coding
Pparg-5_peak_2868	chr12	75495637	75497013	+	291	NA	intron (NM_012024, intron 3 of 13)	intron (NM_012024, intron 3 of 13)	-79544	NM_175644	217674	Mm.252250	NM_175644	ENSMUSG00000048982	Gphb5	OGH|Zlut1	glycoprotein hormone beta 5	protein-coding
Pparg-5_peak_744	chr1	160765538	160766799	+	290	NA	intron (NM_013862, intron 1 of 20)	MLT1A1|LTR|ERVL-MaLR	26770	NM_013862	29809	Mm.25833	NM_013862	ENSMUSG00000026721	Rabgap1l	5830411O09Rik|8430421H08Rik|9630005B12Rik|AW049894|HHL|Hh1|mKIAA0471	RAB GTPase activating protein 1-like	protein-coding
Pparg-5_peak_10263	chr6	135430424	135431149	+	289	NA	Intergenic	Lx8b|LINE|L1	63293	NM_001288627	13730	Mm.182785	NM_010128	ENSMUSG00000030208	Emp1	I-8-09|TMP	epithelial membrane protein 1	protein-coding
Pparg-5_peak_8696	chr4	129059859	129060368	+	289	NA	intron (NM_029219, intron 1 of 8)	intron (NM_029219, intron 1 of 8)	1842	NM_029219	75234	Mm.259672	NM_029219	ENSMUSG00000028793	Rnf19b	4930534K13Rik|4930555L03Rik|Ibrdc3	ring finger protein 19B	protein-coding
Pparg-5_peak_7317	chr2	144187792	144188607	+	289	NA	intron (NR_136884, intron 1 of 3)	MIR|SINE|MIR	1091	NR_136884	433481	Mm.330630	NR_136884	ENSMUSG00000074758	Gm5535	EG433481	predicted gene 5535	ncRNA
Pparg-5_peak_9257	chr5	105616253	105617142	+	288	NA	Intergenic	Intergenic	-83272	NM_001122768	231549	Mm.23837	NM_178701	ENSMUSG00000046079	Lrrc8d	2810473G09Rik|4930525N13Rik|A930019F03|Lrrc5	leucine rich repeat containing 8D	protein-coding
Pparg-5_peak_165	chr1	54839625	54840487	+	287	NA	intron (NM_001081433, intron 1 of 27)	intron (NM_001081433, intron 1 of 27)	86331	NM_001081433	329154	Mm.397910	NM_001081433	ENSMUSG00000052331	Ankrd44	4930444A19Rik|A130096K20|E130014H08Rik|PP6-ARS-B	ankyrin repeat domain 44	protein-coding
Pparg-5_peak_7827	chr3	88521718	88522297	+	286	NA	Intergenic	Intergenic	-10388	NM_001029890	72640	Mm.275154	NM_001029890	ENSMUSG00000074480	Mex3a	2700083E18Rik|Gm411|Rkhd4	mex3 RNA binding family member A	protein-coding
Pparg-5_peak_6036	chr18	66494331	66495077	+	286	NA	Intergenic	NA	-9474	NR_040528	100503565	Mm.98256	NR_040528		Gm9926	-	predicted gene 9926	ncRNA
Pparg-5_peak_5447	chr17	25971376	25971861	+	286	NA	intron (NR_151779, intron 1 of 10)	NA	-6091	NM_015830	50817	Mm.216072	NM_015830	ENSMUSG00000037326	Capn15	Solh	calpain 15	protein-coding
Pparg-5_peak_8135	chr3	137972071	137972587	+	286	NA	intron (NM_011932, intron 1 of 8)	intron (NM_011932, intron 1 of 8)	9220	NM_001310753	26377	Mm.254835	NM_011932	ENSMUSG00000028159	Dapp1	Bam32	dual adaptor for phosphotyrosine and 3-phosphoinositides 1	protein-coding
Pparg-5_peak_9167	chr5	77372752	77373291	+	286	NA	intron (NM_008048, intron 1 of 4)	intron (NM_008048, intron 1 of 4)	35024	NM_008048	29817	Mm.233470	NM_008048	ENSMUSG00000036256	Igfbp7	AGM|Fstl2|Mac25	insulin-like growth factor binding protein 7	protein-coding
Pparg-5_peak_6709	chr2	29387282	29388066	+	286	NA	intron (NM_001290490, intron 2 of 5)	intron (NM_001290490, intron 2 of 5)	9160	NM_001290489	68975	Mm.330109	NM_026896	ENSMUSG00000026799	Med27	1500015J03Rik|2310042P07Rik|AA682045|Crsp8|D2Ertd434e	mediator complex subunit 27	protein-coding
Pparg-5_peak_10569	chr7	66449741	66450941	+	286	NA	Intergenic	Intergenic	-22864	NM_053080	56847	Mm.140988	NM_053080	ENSMUSG00000015134	Aldh1a3	ALDH6|RALDH3|V1	aldehyde dehydrogenase family 1, subfamily A3	protein-coding
Pparg-5_peak_1479	chr10	93144262	93145508	+	286	NA	Intergenic	RMER17C|LTR|ERVK	-15991	NM_146239	237459	Mm.217404	NM_146239	ENSMUSG00000020015	Cdk17	6430598J10Rik|Pctk2	cyclin-dependent kinase 17	protein-coding
Pparg-5_peak_796	chr1	165484610	165485168	+	286	NA	promoter-TSS (NM_173029)	promoter-TSS (NM_173029)	-294	NM_173029	271639	Mm.66952	NM_173029	ENSMUSG00000026567	Adcy10	4930431D04Rik|4931412F17|Sacy|sAC	adenylate cyclase 10	protein-coding
Pparg-5_peak_11413	chr8	111619119	111619716	+	286	NA	intron (NM_001168622, intron 2 of 2)	intron (NM_001168622, intron 2 of 2)	10905	NM_027570	52815	Mm.27589	NM_027570	ENSMUSG00000031958	Ldhd	4733401P21Rik|D8Bwg1320e	lactate dehydrogenase D	protein-coding
Pparg-5_peak_6239	chr19	12805693	12806547	+	286	NA	intron (NM_134152, intron 2 of 8)	NA	7541	NM_134152	107321	Mm.313136	NM_134152	ENSMUSG00000024696	Lpxn	4933402K05Rik|A530083L21Rik|AV278559|LDPL	leupaxin	protein-coding
Pparg-5_peak_8374	chr4	55775838	55776444	+	286	NA	Intergenic	Intergenic	-243666	NM_010637	16600	Mm.4325	NM_010637	ENSMUSG00000003032	Klf4	EZF|Gklf|Zie	Kruppel-like factor 4 (gut)	protein-coding
Pparg-5_peak_10892	chr7	118277169	118277932	+	286	NA	Intergenic	Intergenic	33643	NR_027879	67745	Mm.483404	NM_183267	ENSMUSG00000055159	4930583K01Rik	-	RIKEN cDNA 4930583K01 gene	ncRNA
Pparg-5_peak_2302	chr11	90250038	90251152	+	286	NA	intron (NM_026178, intron 1 of 6)	intron (NM_026178, intron 1 of 6)	1119	NM_026178	67468	Mm.277518	NM_026178	ENSMUSG00000003948	Mmd	1200017E07Rik|1810073C06Rik|AA690185	monocyte to macrophage differentiation-associated	protein-coding
Pparg-5_peak_1624	chr10	111924096	111924699	+	286	NA	Intergenic	Intergenic	-48298	NM_178610	52705	Mm.34606	NM_178610	ENSMUSG00000063334	Krr1	2610511F02Rik|AI255219|AI428520|D10Ertd773e|Hrb2	KRR1, small subunit (SSU) processome component, homolog (yeast)	protein-coding
Pparg-5_peak_5532	chr17	32067345	32068174	+	286	NA	Intergenic	NA	19474	NM_001163734	72462	Mm.102761	NM_028244	ENSMUSG00000058392	Rrp1b	2600005C20Rik|D030064A17|Kiaa0179|mKIAA0179	ribosomal RNA processing 1 homolog B (S. cerevisiae)	protein-coding
Pparg-5_peak_5986	chr18	46544326	46545007	+	286	NA	Intergenic	NA	-18695	NM_173423	240263	Mm.38249	NM_173423	ENSMUSG00000033319	Fem1c	2610312A07Rik|3632443A22Rik|AI646567	fem-1 homolog c (C.elegans)	protein-coding
Pparg-5_peak_11385	chr8	106737879	106738349	+	286	NA	intron (NM_173037, intron 12 of 17)	intron (NM_173037, intron 12 of 17)	55046	NM_173037	272538	Mm.87151	NM_173037	ENSMUSG00000041949	Tango6	AW413431|E330010G16|Tmco7	transport and golgi organization 6	protein-coding
Pparg-5_peak_2621	chr12	8829568	8830075	+	286	NA	Intergenic	L1MB2|LINE|L1	58425	NM_011519	20969	Mm.2580	NM_011519	ENSMUSG00000020592	Sdc1	AA408134|AA409076|CD138|Sstn|Synd|Synd1|syn-1	syndecan 1	protein-coding
Pparg-5_peak_2138	chr11	74961827	74962416	+	286	NA	intron (NM_001002764, intron 8 of 18)	B4A|SINE|B4	36249	NM_001002764	103677	Mm.288460	NM_001002764	ENSMUSG00000038290	Smg6	AI317223|AU041178	Smg-6 homolog, nonsense mediated mRNA decay factor (C. elegans)	protein-coding
Pparg-5_peak_10496	chr7	45016120	45016563	+	286	NA	promoter-TSS (NM_001008422)	promoter-TSS (NM_001008422)	-92	NM_001008422	233208	Mm.28298	NM_001008422	ENSMUSG00000038406	Scaf1	AI480556|SR-A1	SR-related CTD-associated factor 1	protein-coding
Pparg-5_peak_4621	chr15	74592829	74593550	+	286	NA	Intergenic	Intergenic	43129	NM_001177437	69439	Mm.263708	NM_001177437	ENSMUSG00000022603	Mroh4	1700016M24Rik	maestro heat-like repeat family member 4	protein-coding
Pparg-5_peak_7397	chr2	157737185	157738387	+	285	NA	intron (NM_025680, intron 1 of 15)	intron (NM_025680, intron 1 of 15)	385	NM_025680	66642	Mm.45193	NM_025680	ENSMUSG00000027649	Ctnnbl1	5730471K09Rik|NAP|NYD-SP19|P14L	catenin, beta like 1	protein-coding
Pparg-5_peak_2914	chr12	82284631	82285459	+	285	NA	intron (NM_001167983, intron 3 of 23)	intron (NM_001167983, intron 3 of 23)	-26304	NM_172579	217692	Mm.261333	NM_172579	ENSMUSG00000042700	Sipa1l1	4931426N11Rik|AW213287|Spar|mKIAA0440	signal-induced proliferation-associated 1 like 1	protein-coding
Pparg-5_peak_7480	chr2	167742461	167743014	+	285	NA	Intergenic	L1MB5|LINE|L1	51560	NR_015500	329562	Mm.123101	NM_177851	ENSMUSG00000006462	A530013C23Rik	-	RIKEN cDNA A530013C23 gene	ncRNA
Pparg-5_peak_11023	chr7	140505168	140505847	+	285	NA	intron (NM_146520, intron 3 of 3)	intron (NM_146520, intron 3 of 3)	1811	NM_146520	258513	Mm.261779	NM_146520	ENSMUSG00000052508	Olfr536	MOR252-1|MOR252-4	olfactory receptor 536	protein-coding
Pparg-5_peak_5085	chr16	44994701	44995634	+	284	NA	Intergenic	URR1A|DNA|hAT-Charlie	51489	NM_001128133	74603	Mm.297337	NM_027578	ENSMUSG00000036172	Cd200r3	4733401I18Rik|4833409J19Rik|AI505817|BB106877|mCD200RLb	CD200 receptor 3	protein-coding
Pparg-5_peak_11306	chr8	84205391	84205997	+	284	NA	Intergenic	PB1D10|SINE|Alu	-2824	NR_029740	387216		NR_029740	ENSMUSG00000065611	Mir23a	Mirn23a|mir-23a|mmu-mir-23a	microRNA 23a	ncRNA
Pparg-5_peak_2346	chr11	97321809	97322372	+	284	NA	intron (NM_025927, intron 3 of 7)	L3|LINE|CR1	6374	NM_025927	67036	Mm.5381	NM_025927	ENSMUSG00000018882	Mrpl45	2600005P05Rik|AU043542|R75241	mitochondrial ribosomal protein L45	protein-coding
Pparg-5_peak_10160	chr6	122602170	122603225	+	284	NA	promoter-TSS (NM_031159)	promoter-TSS (NM_031159)	-253	NM_001134391	11810	Mm.3333	NM_031159	ENSMUSG00000040613	Apobec1	Cdar1	apolipoprotein B mRNA editing enzyme, catalytic polypeptide 1	protein-coding
Pparg-5_peak_3647	chr13	99830101	99830759	+	283	NA	Intergenic	Intergenic	70253	NM_001081493	27220	Mm.75498	NM_013732	ENSMUSG00000021647	Cartpt	Cart	CART prepropeptide	protein-coding
Pparg-5_peak_9030	chr5	36726353	36726927	+	283	NA	Intergenic	Intergenic	22039	NM_133724	117197	Mm.46744	NM_133724	ENSMUSG00000060708	Bloc1s4	2610101N07Rik|Blos4|Cno	biogenesis of lysosomal organelles complex-1, subunit 4, cappuccino	protein-coding
Pparg-5_peak_7152	chr2	117432617	117433781	+	283	NA	Intergenic	Intergenic	-90322	NM_011246	19419	Mm.42150	NM_011246	ENSMUSG00000027347	Rasgrp1	Rasgrp|calDAG-GEFII	RAS guanyl releasing protein 1	protein-coding
Pparg-5_peak_9388	chr5	122219826	122220583	+	283	NA	intron (NM_001359454, intron 3 of 7)	intron (NM_001359454, intron 3 of 7)	9917	NM_028752	74096	Mm.28804	NM_028752	ENSMUSG00000064267	Hvcn1	0610039P13Rik|AI450555|BTS|HV1|Vsop.|mVSOP	hydrogen voltage-gated channel 1	protein-coding
Pparg-5_peak_3050	chr12	105798719	105799287	+	283	NA	intron (NM_011112, intron 1 of 21)	intron (NM_011112, intron 1 of 21)	14306	NM_001347440	18789	Mm.255877	NM_011112	ENSMUSG00000021111	Papola	Pap|PapIII|Plap	poly (A) polymerase alpha	protein-coding
Pparg-5_peak_1097	chr10	21790861	21791374	+	283	NA	Intergenic	MIRb|SINE|MIR	-91067	NM_001161845	20393	Mm.28405	NM_011361	ENSMUSG00000019970	Sgk1	Sgk	serum/glucocorticoid regulated kinase 1	protein-coding
Pparg-5_peak_10815	chr7	102265340	102265972	+	282	NA	Intergenic	Intergenic	-2168	NM_009287	20866	Mm.645	NM_009287	ENSMUSG00000030987	Stim1	SIM	stromal interaction molecule 1	protein-coding
Pparg-5_peak_4424	chr15	57588189	57588803	+	282	NA	Intergenic	RMER15|LTR|ERVL	-106171	NM_199449	387609	Mm.36557	NM_199449	ENSMUSG00000071757	Zhx2	Afr-1|Afr1|Raf|mKIAA0854	zinc fingers and homeoboxes 2	protein-coding
Pparg-5_peak_7586	chr3	10211830	10212417	+	282	NA	Intergenic	Intergenic	-3507	NM_024406	11770	Mm.582	NM_024406	ENSMUSG00000062515	Fabp4	422/aP2|AFABP|ALBP|ALBP/Ap2|Ap2|Lbpl|P15	fatty acid binding protein 4, adipocyte	protein-coding
Pparg-5_peak_2038	chr11	60209282	60209822	+	282	NA	intron (NM_001358315, intron 1 of 18)	intron (NM_001358315, intron 1 of 18)	919	NM_001358314	20787	Mm.278701	NM_011480	ENSMUSG00000020538	Srebf1	ADD1|SREBP1|bHLHd1	sterol regulatory element binding transcription factor 1	protein-coding
Pparg-5_peak_8296	chr4	32424390	32425000	+	282	NA	intron (NM_001109661, intron 1 of 4)	intron (NM_001109661, intron 1 of 4)	7260	NM_001109661	12014	Mm.491223	NM_007521	ENSMUSG00000040270	Bach2	E030004N02Rik	BTB and CNC homology, basic leucine zipper transcription factor 2	protein-coding
Pparg-5_peak_23	chr1	21425631	21426169	+	282	NA	intron (NM_023872, intron 10 of 13)	intron (NM_023872, intron 10 of 13)	42344	NM_001113187	98582	Mm.326336	NM_001113187	ENSMUSG00000085079	Khdc1b	AU014713|AU015226|AU024076|AY238603|C85331|C86372|C88118|Khdc1|Khdc1c	KH domain containing 1B	protein-coding
Pparg-5_peak_1916	chr11	48898622	48899571	+	282	NA	intron (NM_001024230, intron 3 of 4)	RLTR33|LTR|ERVK	3056	NM_001024230	432555	Mm.338931	NM_001024230	ENSMUSG00000058163	Gm5431	EG432555|Irgb9b8	predicted gene 5431	protein-coding
Pparg-5_peak_3316	chr13	37148618	37148950	+	282	NA	Intergenic	Intergenic	-98540	NM_001166391	74145	Mm.235105	NM_028784	ENSMUSG00000039109	F13a1	1200014I03Rik|AI462306|F13a	coagulation factor XIII, A1 subunit	protein-coding
Pparg-5_peak_3386	chr13	45861204	45861784	+	282	NA	intron (NM_001199304, intron 2 of 6)	intron (NM_001199304, intron 2 of 6)	103497	NM_001199305	20238	Mm.342683	NM_009124	ENSMUSG00000046876	Atxn1	2900016G23Rik|Atx1|C85907|Gm10786|Sca1	ataxin 1	protein-coding
Pparg-5_peak_3357	chr13	43445505	43446095	+	282	NA	intron (NM_019930, intron 2 of 13)	ORR1B2|LTR|ERVL-MaLR	35173	NM_019930	56705	Mm.148781	NM_019930	ENSMUSG00000038546	Ranbp9	IBAP-1|Ibap1|RanBPM	RAN binding protein 9	protein-coding
Pparg-5_peak_4147	chr14	75190563	75191223	+	282	NA	intron (NM_008879, intron 2 of 16)	intron (NM_008879, intron 2 of 16)	-51394	NM_019775	56373	Mm.24242	NM_019775	ENSMUSG00000021999	Cpb2	1110032P04Rik|4930405E17Rik|AI255929|CPR|Cpu|TAFI	carboxypeptidase B2 (plasma)	protein-coding
Pparg-5_peak_5179	chr16	57555413	57556487	+	281	NA	intron (NM_001177871, intron 1 of 1)	intron (NM_001177871, intron 1 of 1)	6708	NM_001177871	78749	Mm.328360	NM_001040397	ENSMUSG00000043336	Filip1l	4631422O05Rik|Doc1	filamin A interacting protein 1-like	protein-coding
Pparg-5_peak_524	chr1	130993660	130994247	+	281	NA	Intergenic	Intergenic	-25892	NM_010548	16153	Mm.874	NM_010548	ENSMUSG00000016529	Il10	CSIF|Il-10	interleukin 10	protein-coding
Pparg-5_peak_4203	chr14	79521724	79522851	+	281	NA	intron (NM_001286411, intron 1 of 8)	PB1D10|SINE|Alu	6613	NM_001286411	13709	Mm.20938	NM_007920	ENSMUSG00000036461	Elf1	Elf-1|Sts1|mElf-1|p70	E74-like factor 1	protein-coding
Pparg-5_peak_2189	chr11	79059878	79060451	+	281	NA	promoter-TSS (NM_001348207)	promoter-TSS (NM_001348207)	-328	NM_001348207	16706	Mm.4745	NM_013571	ENSMUSG00000018334	Ksr1	AW492498|B-KSR1|D11Bhm183e|D11Bhm184e|Ksr|RSU2|hb|mKSR1	kinase suppressor of ras 1	protein-coding
Pparg-5_peak_8765	chr4	135313284	135314127	+	279	NA	Intergenic	Intergenic	39509	NM_001130477	51796	Mm.1963	NM_016799	ENSMUSG00000028809	Srrm1	AA407769|POP101|Srm160	serine/arginine repetitive matrix 1	protein-coding
Pparg-5_peak_4921	chr16	21790385	21790952	+	278	NA	Intergenic	Intergenic	-2834	NM_023737	74147	Mm.28100	NM_023737	ENSMUSG00000022853	Ehhadh	1300002P22Rik|HD|L-PBE|LBFP|LBP|MFP|MFP1|PBFE	enoyl-Coenzyme A, hydratase/3-hydroxyacyl Coenzyme A dehydrogenase	protein-coding
Pparg-5_peak_7069	chr2	94177900	94179114	+	278	NA	Intergenic	Intergenic	-20598	NM_019657	56348	Mm.22505	NM_019657	ENSMUSG00000027195	Hsd17b12	2610510O05Rik|AI172963|KIK-I|Kik1	hydroxysteroid (17-beta) dehydrogenase 12	protein-coding
Pparg-5_peak_8448	chr4	86713378	86714003	+	278	NA	Intergenic	PB1D7|SINE|Alu	-34865	NM_184088	329877	Mm.273718	NM_184088	ENSMUSG00000038024	Dennd4c	1700065A05Rik|AA420392	DENN/MADD domain containing 4C	protein-coding
Pparg-5_peak_12399	chrX	56606435	56606974	+	278	NA	Intergenic	NA	-3077	NM_001358861	236794	Mm.17815	NM_172780	ENSMUSG00000060681	Slc9a6	3732426M05|6430520C02Rik|NHE6|mKIAA0267	solute carrier family 9 (sodium/hydrogen exchanger), member 6	protein-coding
Pparg-5_peak_8914	chr5	21384181	21385430	+	277	NA	intron (NM_029195, intron 2 of 18)	intron (NM_029195, intron 2 of 18)	12132	NM_008013	14190	Mm.292100	NM_008013	ENSMUSG00000039899	Fgl2	AI385601|musfiblp	fibrinogen-like protein 2	protein-coding
Pparg-5_peak_7382	chr2	154657892	154659342	+	277	NA	intron (NM_029362, intron 1 of 4)	intron (NM_029362, intron 1 of 4)	1591	NM_029362	75608	Mm.262480	NM_029362	ENSMUSG00000038467	Chmp4b	2010012F05Rik|C76846|Snf7-2	charged multivesicular body protein 4B	protein-coding
Pparg-5_peak_6071	chr18	73834959	73835968	+	277	NA	Intergenic	NA	-20071	NM_145494	107029	Mm.36817	NM_145494	ENSMUSG00000024556	Me2	AW120568|D030040L20Rik|NAD-ME	malic enzyme 2, NAD(+)-dependent, mitochondrial	protein-coding
Pparg-5_peak_1812	chr11	21222500	21223367	+	277	NA	Intergenic	Intergenic	-16099	NM_139061	245944	Mm.170103	NM_139061	ENSMUSG00000020128	Vps54	Hcc8|Vps54l|mSLP8|wr	VPS54 GARP complex subunit	protein-coding
Pparg-5_peak_926	chr1	191095345	191096021	+	277	NA	Intergenic	Intergenic	-2731	NM_030060	381319	Mm.6922	NM_030060	ENSMUSG00000026630	Batf3	9130211I03Rik|Snft	basic leucine zipper transcription factor, ATF-like 3	protein-coding
Pparg-5_peak_4516	chr15	62432923	62433924	+	277	NA	Intergenic	Intergenic	-213972	NR_003523	67552	Mm.484027	NM_026230		H2afy3	4933432H23Rik	H2A histone family, member Y3	pseudo
Pparg-5_peak_12203	chr9	109049514	109052167	+	277	NA	promoter-TSS (NM_001357935)	promoter-TSS (NM_001357935)	-256	NM_001357935	66940	Mm.196533	NM_025858	ENSMUSG00000025647	Shisa5	2310008D10Rik|6430628I05Rik|Scotin|mShisa5	shisa family member 5	protein-coding
Pparg-5_peak_1960	chr11	52260823	52261348	+	276	NA	intron (NM_009331, intron 3 of 9)	intron (NM_009331, intron 3 of 9)	21510	NM_009331	21414	Mm.31630	NM_009331	ENSMUSG00000000782	Tcf7	AI465550|TCF-1|Tcf1	transcription factor 7, T cell specific	protein-coding
Pparg-5_peak_6657	chr2	19715871	19716782	+	276	NA	Intergenic	Intergenic	58264	NM_027715	71198	Mm.83981	NM_027715	ENSMUSG00000043415	Otud1	4933428L19Rik	OTU domain containing 1	protein-coding
Pparg-5_peak_9219	chr5	96856300	96857049	+	276	NA	Intergenic	RMER1B|Other|Other	63289	NM_013470	11745	Mm.7214	NM_013470	ENSMUSG00000029484	Anxa3	Anx3	annexin A3	protein-coding
Pparg-5_peak_8850	chr4	151843123	151843645	+	276	NA	intron (NM_001081557, intron 1 of 23)	intron (NM_001081557, intron 1 of 23)	18384	NM_001081557	100072	Mm.318846	NM_001081557	ENSMUSG00000014592	Camta1	1810059M14Rik|2310058O09Rik|AI316882|AW987475|mKIAA0833	calmodulin binding transcription activator 1	protein-coding
Pparg-5_peak_9264	chr5	106959327	106959858	+	276	NA	Intergenic	Intergenic	-4730	NM_009863	12545	Mm.20842	NM_009863	ENSMUSG00000029283	Cdc7	AI597260|Cdc7l1|muCdc7	cell division cycle 7 (S. cerevisiae)	protein-coding
Pparg-5_peak_8084	chr3	131271100	131272031	+	276	NA	intron (NM_008212, intron 1 of 7)	(GAAA)n|Simple_repeat|Simple_repeat	536	NM_008212	15107	Mm.260164	NM_008212	ENSMUSG00000027984	Hadh	AA409008|AU019341|AW742602|HCDH|Hadhsc|Schad	hydroxyacyl-Coenzyme A dehydrogenase	protein-coding
Pparg-5_peak_7077	chr2	101671599	101672275	+	276	NA	Intergenic	Intergenic	-6483	NM_009424	22034	Mm.292729	NM_009424	ENSMUSG00000027164	Traf6	2310003F17Rik|AI851288|C630032O20Rik	TNF receptor-associated factor 6	protein-coding
Pparg-5_peak_8111	chr3	135607038	135607610	+	275	NA	intron (NM_008689, intron 13 of 24)	intron (NM_008689, intron 13 of 24)	84223	NM_008689	18033	Mm.256765	NM_008689	ENSMUSG00000028163	Nfkb1	NF-KB1|NF-kappaB|NF-kappaB1|p105|p50|p50/p105	nuclear factor of kappa light polypeptide gene enhancer in B cells 1, p105	protein-coding
Pparg-5_peak_11346	chr8	91395569	91396244	+	275	NA	intron (NM_011936, intron 1 of 8)	intron (NM_011936, intron 1 of 8)	82381	NM_011936	26383	Mm.4375	NM_011936	ENSMUSG00000055932	Fto	AW743446|mKIAA1752	fat mass and obesity associated	protein-coding
Pparg-5_peak_3209	chr13	20131575	20132129	+	275	NA	intron (NM_080288, intron 1 of 21)	ORR1F|LTR|ERVL-MaLR	41345	NM_080288	140580	Mm.342392	NM_080288	ENSMUSG00000041112	Elmo1	6330578D22Rik|C230095H21Rik|CED-12	engulfment and cell motility 1	protein-coding
Pparg-5_peak_4633	chr15	76511924	76512885	+	275	NA	promoter-TSS (NM_010046)	promoter-TSS (NM_010046)	-410	NM_010046	13350	Mm.22633	NM_010046	ENSMUSG00000022555	Dgat1	ARAT|C75990|D15Ertd23e|Dgat	diacylglycerol O-acyltransferase 1	protein-coding
Pparg-5_peak_8966	chr5	31865877	31866604	+	275	NA	intron (NM_144541, intron 6 of 11)	intron (NM_144541, intron 6 of 11)	168190	NM_181279	107976	Mm.482126	NM_144541	ENSMUSG00000052139	Babam2	6030405P19Rik|AI429776|B830038C02Rik|Bre	BRISC and BRCA1 A complex member 2	protein-coding
Pparg-5_peak_6292	chr19	29371089	29372101	+	275	NA	intron (NM_021893, intron 1 of 6)	NA	4157	NM_021893	60533	Mm.245363	NM_021893	ENSMUSG00000016496	Cd274	A530045L16Rik|B7h1|Pdcd1l1|Pdcd1lg1|Pdl1	CD274 antigen	protein-coding
Pparg-5_peak_1973	chr11	53346802	53347709	+	275	NA	Intergenic	B3|SINE|B2	-3512	NM_033565	93736	Mm.395281	NM_033565	ENSMUSG00000049470	Aff4	AF5Q31|Alf4|Laf4l|MCEF	AF4/FMR2 family, member 4	protein-coding
Pparg-5_peak_1530	chr10	95973208	95973657	+	275	NA	intron (NM_001001932, intron 1 of 28)	intron (NM_001001932, intron 1 of 28)	32769	NM_001001932	216238	Mm.210035	NM_001001932	ENSMUSG00000036499	Eea1	A430109M19Rik|B230358H09Rik|ZFYVE2	early endosome antigen 1	protein-coding
Pparg-5_peak_2382	chr11	98599351	98599944	+	275	NA	TTS (NM_001195544)	TTS (NM_001195544)	1356	NM_001195544	192852	Mm.342821	NM_001195544	ENSMUSG00000086545	Lrrc3c	Gm12	leucine rich repeat containing 3C	protein-coding
Pparg-5_peak_12201	chr9	109009552	109010399	+	275	NA	intron (NR_153429, intron 7 of 13)	intron (NR_153429, intron 7 of 13)	18073	NM_173019	270198	Mm.132391	NM_173019	ENSMUSG00000025648	Pfkfb4	C230090D14	6-phosphofructo-2-kinase/fructose-2,6-biphosphatase 4	protein-coding
Pparg-5_peak_11439	chr8	115274620	115275262	+	275	NA	intron (NM_019573, intron 8 of 8)	intron (NM_019573, intron 8 of 8)	431953	NM_001025577	17132	Mm.275549	NM_001025577	ENSMUSG00000055435	Maf	2810401A20Rik|A230108G15Rik|AW047063|c-maf	avian musculoaponeurotic fibrosarcoma oncogene homolog	protein-coding
Pparg-5_peak_2359	chr11	97850391	97851158	+	275	NA	Intergenic	Intergenic	9994	NM_001080935	68127	Mm.110270	NM_001080935	ENSMUSG00000050538	B230217C12Rik	AI840637	RIKEN cDNA B230217C12 gene	protein-coding
Pparg-5_peak_5773	chr17	80174531	80175715	+	275	NA	intron (NM_176963, intron 4 of 6)	NA	32182	NM_001360435	225027	Mm.292016	NM_146083	ENSMUSG00000024097	Srsf7	35kDa|9430065L19Rik|9G8|NX-96|Sfrs7	serine/arginine-rich splicing factor 7	protein-coding
Pparg-5_peak_2286	chr11	88576157	88576862	+	275	NA	intron (NM_054043, intron 6 of 13)	intron (NM_054043, intron 6 of 13)	-42742	NR_131025	68397	Mm.426889	NR_131025		0610039H22Rik	-	RIKEN cDNA 0610039H22 gene	ncRNA
Pparg-5_peak_12506	chrX	167091764	167092523	+	275	NA	Intergenic	NA	-21773	NM_001101606	667794	Mm.302232	NM_001101606		Gm8817	EG667794	predicted gene 8817	protein-coding
Pparg-5_peak_1516	chr10	95180161	95180863	+	275	NA	intron (NM_001330138, intron 2 of 2)	L2a|LINE|L2	-34687	NR_131146	628062		NR_131146	ENSMUSG00000112481	Gm29684	-	predicted gene, 29684	ncRNA
Pparg-5_peak_2114	chr11	70208832	70209521	+	275	NA	Intergenic	IAP1-MM_LTR|LTR|ERVK	-4734	NM_153081	216867	Mm.289238	NM_153081	ENSMUSG00000040938	Slc16a11	AB041591|MCT 11|MNCb-2717	solute carrier family 16 (monocarboxylic acid transporters), member 11	protein-coding
Pparg-5_peak_6975	chr2	72881366	72881970	+	274	NA	Intergenic	Intergenic	-67951	NR_102348	76218	Mm.75260	NR_102348	ENSMUSG00000085427	6430710C18Rik	5033406J01Rik	RIKEN cDNA 6430710C18 gene	ncRNA
Pparg-5_peak_3973	chr14	60247887	60248286	+	274	NA	intron (NM_001362440, intron 1 of 14)	intron (NM_001362440, intron 1 of 14)	3393	NM_001362440	71844	Mm.258051	NM_170591	ENSMUSG00000114797	Nupl1	1700017F11Rik|Nup58|mKIAA0410	nucleoporin like 1	protein-coding
Pparg-5_peak_7424	chr2	163198835	163199409	+	274	NA	Intergenic	B1_Mur4|SINE|Alu	-26332	NM_001098799	269389	Mm.207709	NM_001098799	ENSMUSG00000074607	Tox2	AI851523|AV026525|BI987407|Gcx1|RxHMG1	TOX high mobility group box family member 2	protein-coding
Pparg-5_peak_6072	chr18	74392734	74393362	+	274	NA	Intergenic	NA	-49571	NM_201600	17919	Mm.260098	NM_008661	ENSMUSG00000025885	Myo5b	AI661750|mKIAA1119	myosin VB	protein-coding
Pparg-5_peak_10325	chr6	145002101	145002649	+	274	NA	intron (NM_001024468, intron 10 of 10)	intron (NM_001024468, intron 10 of 10)	46437	NM_001024468	12035	Mm.4606	NM_007532	ENSMUSG00000030268	Bcat1	BCATc|Eca39	branched chain aminotransferase 1, cytosolic	protein-coding
Pparg-5_peak_9054	chr5	45688869	45689637	+	274	NA	intron (NM_019438, intron 13 of 20)	B3A|SINE|B2	19328	NM_019438	54392	Mm.32012	NM_019438	ENSMUSG00000015880	Ncapg	5730507H05Rik|Hcapg|MFT.M05.13	non-SMC condensin I complex, subunit G	protein-coding
Pparg-5_peak_6202	chr19	6476991	6477681	+	274	NA	intron (NM_001205234, intron 9 of 22)	NA	58598	NM_001205234	18190	Mm.329616	NM_020253	ENSMUSG00000033768	Nrxn2	6430591O13Rik|mKIAA0921	neurexin II	protein-coding
Pparg-5_peak_4911	chr16	18950235	18950830	+	274	NA	intron (NM_010435, intron 18 of 24)	intron (NM_010435, intron 18 of 24)	73782	NM_010435	15260	Mm.15694	NM_010435	ENSMUSG00000022702	Hira	AA138857|D16Ertd95e|Gm15797|N28177|Tuple1	histone cell cycle regulator	protein-coding
Pparg-5_peak_3070	chr12	107249436	107250264	+	274	NA	Intergenic	Intergenic	485638	NR_045973	74968	Mm.359821	NR_045973	ENSMUSG00000085641	4930465M20Rik	4930431H15Rik	RIKEN cDNA 4930465M20 gene	ncRNA
Pparg-5_peak_8360	chr4	53351212	53351693	+	274	NA	Intergenic	Intergenic	-81220	NR_033139	381524	Mm.23351	NM_001033454	ENSMUSG00000086712	AI427809	Gm1659	expressed sequence AI427809	ncRNA
Pparg-5_peak_8595	chr4	109089975	109090835	+	274	NA	intron (NM_001355190, intron 7 of 21)	ID_B1|SINE|B4	27631	NM_001134791	100273	Mm.366315	NM_133885	ENSMUSG00000028559	Osbpl9	2600011I06Rik|AU015843|Orp-9	oxysterol binding protein-like 9	protein-coding
Pparg-5_peak_1350	chr10	68537506	68538062	+	274	NA	intron (NM_028491, intron 1 of 7)	URR1A|DNA|hAT-Charlie	4091	NM_028491	73287	Mm.141830	NM_028491	ENSMUSG00000019945	Cabcoco1	1700040L02Rik	ciliary associated calcium binding coiled-coil 1	protein-coding
Pparg-5_peak_3735	chr13	113134678	113135435	+	273	NA	Intergenic	Intergenic	-1020	NR_131045	76720	Mm.54263	NR_131045	ENSMUSG00000114333	1700084D21Rik	-	RIKEN cDNA 1700084D21 gene	ncRNA
Pparg-5_peak_11714	chr9	33024758	33025266	+	273	NA	Intergenic	MIRc|SINE|MIR	-96046	NR_131058	330917	Mm.488283	NR_131058		Gm27162	A430016B06	predicted gene 27162	ncRNA
Pparg-5_peak_6666	chr2	24317927	24318563	+	272	NA	Intergenic	Intergenic	-18615	NM_031167	16181	Mm.882	NM_031167	ENSMUSG00000026981	Il1rn	F630041P17Rik|IL-1ra	interleukin 1 receptor antagonist	protein-coding
Pparg-5_peak_1654	chr10	118064635	118065234	+	272	NA	Intergenic	Intergenic	-76853	NM_001162904	17245	Mm.101191	NM_010785	ENSMUSG00000020212	Mdm1	Arrd2|Mdm-1	transformed mouse 3T3 cell double minute 1	protein-coding
Pparg-5_peak_6319	chr19	32186396	32187372	+	272	NA	intron (NM_144792, intron 5 of 9)	NA	24129	NM_001168526	208449	Mm.329810	NM_144792	ENSMUSG00000040451	Sgms1	9530058O11Rik|AI841905|C80702|Mob|Sms1|Sor1|Tmem23	sphingomyelin synthase 1	protein-coding
Pparg-5_peak_8727	chr4	132647126	132648186	+	272	NA	intron (NM_010166, intron 1 of 17)	intron (NM_010166, intron 1 of 17)	8610	NM_210071	14050	Mm.227733	NM_010166	ENSMUSG00000028886	Eya3	AI844637	EYA transcriptional coactivator and phosphatase 3	protein-coding
Pparg-5_peak_3587	chr13	92671752	92672245	+	272	NA	intron (NM_172588, intron 2 of 11)	intron (NM_172588, intron 2 of 11)	60860	NM_172588	218442	Mm.297970	NM_172588	ENSMUSG00000021703	Serinc5	A130038L21Rik|AIGP3|C86123|TPO1	serine incorporator 5	protein-coding
Pparg-5_peak_9113	chr5	65004227	65005155	+	272	NA	intron (NM_026667, intron 3 of 13)	intron (NM_026667, intron 3 of 13)	34373	NR_030577	100124451		NR_030577	ENSMUSG00000077042	Mir574	Mirn574|mir-574|mmu-mir-574	microRNA 574	ncRNA
Pparg-5_peak_3911	chr14	46912363	46912984	+	272	NA	intron (NM_001037221, intron 2 of 12)	RSINE1|SINE|B4	29708	NM_001037221	74480	Mm.214454	NM_028966	ENSMUSG00000021838	Samd4	1700024G08Rik|1700111L17Rik|4933436G17Rik|Samd4a|Smaug|Smaug1|sunk	sterile alpha motif domain containing 4	protein-coding
Pparg-5_peak_9367	chr5	118466299	118466941	+	271	NA	Intergenic	MER58A|DNA|hAT-Charlie	-94099	NM_001347445	76199	Mm.206238	NM_172424	ENSMUSG00000018076	Med13l	2210413I17Rik|6330591G05Rik|9030618F05Rik|Thrap2|Trap240L|mKIAA1025	mediator complex subunit 13-like	protein-coding
Pparg-5_peak_12357	chr9	123989156	123989985	+	271	NA	Intergenic	Intergenic	-11162	NM_007718	12770	Mm.423532	NM_007718	ENSMUSG00000064039	Ccr1l1	Cmkbr1l1	chemokine (C-C motif) receptor 1-like 1	protein-coding
Pparg-5_peak_8930	chr5	24936200	24936839	+	271	NA	intron (NM_145401, intron 4 of 15)	intron (NM_145401, intron 4 of 15)	-28010	NM_001170556	108099	Mm.33649	NM_145401	ENSMUSG00000028944	Prkag2	2410051C13Rik|AAKG|AAKG2|AI854673|H91620p|WPWS	protein kinase, AMP-activated, gamma 2 non-catalytic subunit	protein-coding
Pparg-5_peak_5304	chr16	93746366	93746787	+	271	NA	intron (NM_001357118, intron 3 of 35)	NA	16477	NM_001357118	70028	Mm.23230	NM_026700	ENSMUSG00000022946	Dopey2	0610038M01Rik|2610510B01Rik|AI503246|C21orf5|mKIAA0933	dopey family member 2	protein-coding
Pparg-5_peak_4849	chr16	10683221	10684809	+	271	NA	intron (NM_177562, intron 18 of 22)	PB1D11|SINE|Alu	101521	NM_009896	12703	Mm.130	NM_009896	ENSMUSG00000038037	Socs1	Cish1|Cish7|JAB|SOCS-1|SSI-1	suppressor of cytokine signaling 1	protein-coding
Pparg-5_peak_149	chr1	53821934	53822460	+	271	NA	intron (NM_001001883, intron 28 of 28)	intron (NM_001001883, intron 28 of 28)	-27227	NR_106149	102465783		NR_106149	ENSMUSG00000098443	Mir7681	Gm27806|mmu-mir-7681	microRNA 7681	ncRNA
Pparg-5_peak_5623	chr17	46847590	46848151	+	271	NA	Intergenic	NA	-16457	NM_001100452	210982	Mm.37642	NM_001100452	ENSMUSG00000036568	Bicral	Gltscr1l|mKIAA0240	BRD4 interacting chromatin remodeling complex associated protein like	protein-coding
Pparg-5_peak_9098	chr5	64149554	64150140	+	271	NA	Intergenic	Intergenic	-10413	NM_001310611	57915	Mm.286353	NM_019636	ENSMUSG00000029174	Tbc1d1	1110062G02Rik|AI385682|AW555803|Nob1|Nobq1|Tbc1|mKIAA1108	TBC1 domain family, member 1	protein-coding
Pparg-5_peak_5742	chr17	71485958	71486899	+	271	NA	Intergenic	NA	-11085	NM_028887	74355	Mm.194450	NM_028887	ENSMUSG00000024054	Smchd1	4931400A14Rik|AW554188|MommeD1|mKIAA0650	SMC hinge domain containing 1	protein-coding
Pparg-5_peak_3947	chr14	54713890	54714493	+	271	NA	Intergenic	Intergenic	-2017	NM_207131	110794	Mm.236223	NM_207131	ENSMUSG00000052435	Cebpe	C/EBPe|C/EBPepsilon|CRP1|Gm294	CCAAT/enhancer binding protein (C/EBP), epsilon	protein-coding
Pparg-5_peak_7782	chr3	81197169	81198079	+	271	NA	intron (NM_001357746, intron 4 of 6)	intron (NM_001357746, intron 4 of 6)	161208	NM_019971	54635	Mm.331089	NM_019971	ENSMUSG00000028019	Pdgfc	1110064L01Rik|AI647969|PDGF-C|SCDGF|VEGF-E	platelet-derived growth factor, C polypeptide	protein-coding
Pparg-5_peak_10838	chr7	109265550	109266077	+	271	NA	Intergenic	Intergenic	-90606	NM_001302205	109594	Mm.360145	NM_057173	ENSMUSG00000036111	Lmo1	Rbtn-1|Rbtn1|Ttg1	LIM domain only 1	protein-coding
Pparg-5_peak_10583	chr7	68274951	68275341	+	271	NA	promoter-TSS (NR_040341)	promoter-TSS (NR_040341)	-48	NR_040341	100504026	Mm.426764	NR_040340	ENSMUSG00000086628	Gm16157	-	predicted gene 16157	ncRNA
Pparg-5_peak_9067	chr5	53429986	53430663	+	271	NA	Intergenic	Intergenic	-125455	NM_001080928	19664	Mm.209292	NM_009035	ENSMUSG00000039191	Rbpj	AI843960|CBF1|Igkjrb|Igkrsbp|RBP-J|RBP-J kappa|RBP-Jkappa|RBPjk|Rbpsuh	recombination signal binding protein for immunoglobulin kappa J region	protein-coding
Pparg-5_peak_6702	chr2	28539582	28540380	+	271	NA	intron (NM_001145836, intron 1 of 17)	intron (NM_001145836, intron 1 of 17)	6517	NM_001145835	19730	Mm.5236	NM_009058	ENSMUSG00000026821	Ralgds	Gnds|Rgds|mKIAA1308	ral guanine nucleotide dissociation stimulator	protein-coding
Pparg-5_peak_2203	chr11	79963200	79963763	+	271	NA	Intergenic	Intergenic	-1094	NM_144826	216987	Mm.274961	NM_144826	ENSMUSG00000035575	Utp6	4732497O03Rik|HCA66	UTP6 small subunit processome component	protein-coding
Pparg-5_peak_6164	chr19	4134903	4136271	+	271	NA	3' UTR (NM_144532, exon 6 of 6)	NA	4022	NM_144532	73660	Mm.379226	NM_144532	ENSMUSG00000024842	Cabp4	2410038D05Rik	calcium binding protein 4	protein-coding
Pparg-5_peak_9629	chr6	29738382	29738866	+	271	NA	intron (NM_176996, intron 1 of 11)	intron (NM_176996, intron 1 of 11)	3127	NM_176996	319757	Mm.29279	NM_176996	ENSMUSG00000001761	Smo	E130215L21Rik|Smoh|bnb|smoothened	smoothened, frizzled class receptor	protein-coding
Pparg-5_peak_9091	chr5	62865462	62865904	+	271	NA	intron (NM_001170705, intron 7 of 8)	RMER15|LTR|ERVL	51860	NM_001170705	100322896	Mm.479821	NM_001170705	ENSMUSG00000090326	Dthd1	Gm17384	death domain containing 1	protein-coding
Pparg-5_peak_12251	chr9	115204536	115205264	+	271	NA	intron (NM_148958, intron 4 of 9)	intron (NM_148958, intron 4 of 9)	77170	NR_029430	111186	Mm.484753	NR_029430		Stmn1-rs1	Lag-rs1|Lap18-rs1	stathmin 1, related sequence 1	pseudo
Pparg-5_peak_7356	chr2	152437088	152437998	+	271	NA	exon (NM_001289738, exon 6 of 12)	exon (NM_001289738, exon 6 of 12)	21956	NM_177656	228778	Mm.70959	NM_177656	ENSMUSG00000032680	6820408C15Rik	-	RIKEN cDNA 6820408C15 gene	protein-coding
Pparg-5_peak_903	chr1	183349831	183350156	+	271	NA	intron (NM_177389, intron 6 of 26)	intron (NM_177389, intron 6 of 26)	19572	NM_177389	338366	Mm.41152	NM_177389		Mia3	9130229H14Rik|A930039G15Rik|AU022327|B230399H06Rik|C80126|Gm1525|TANGO1|Tango	melanoma inhibitory activity 3	protein-coding
Pparg-5_peak_7221	chr2	127488578	127489089	+	271	NA	intron (NM_019789, intron 2 of 8)	ORR1F|LTR|ERVL-MaLR	-6334	NM_001111331	56461	Mm.315292	NM_019789	ENSMUSG00000079056	Kcnip3	4933407H12Rik|AI413860|Csen|DREAM|KChIP3|R74849	Kv channel interacting protein 3, calsenilin	protein-coding
Pparg-5_peak_6397	chr19	43918437	43919155	+	271	NA	intron (NM_028029, intron 1 of 15)	NA	21402	NM_028029	71972	Mm.159024	NM_028029	ENSMUSG00000025195	Dnmbp	2410003L07Rik|2410003M15Rik|TUBA	dynamin binding protein	protein-coding
Pparg-5_peak_5417	chr17	21500574	21500982	+	271	NA	intron (NM_013843, intron 3 of 4)	NA	11790	NM_013843	24132	Mm.42140	NM_013843	ENSMUSG00000057409	Zfp53	D030067O06Rik|KRAZ1|Zfp-53|Zfp118|zfas8	zinc finger protein 53	protein-coding
Pparg-5_peak_4846	chr16	10665237	10665975	+	270	NA	intron (NM_177562, intron 18 of 22)	intron (NM_177562, intron 18 of 22)	119930	NM_009896	12703	Mm.130	NM_009896	ENSMUSG00000038037	Socs1	Cish1|Cish7|JAB|SOCS-1|SSI-1	suppressor of cytokine signaling 1	protein-coding
Pparg-5_peak_5142	chr16	51574845	51575555	+	270	NA	Intergenic	Intergenic	412087	NR_153657	629091	Mm.364775	NR_153657		Gm29686	-	predicted gene, 29686	ncRNA
Pparg-5_peak_2371	chr11	98469875	98470742	+	270	NA	intron (NM_011771, intron 7 of 7)	intron (NM_011771, intron 7 of 7)	23474	NM_010346	14786	Mm.276702	NM_010346	ENSMUSG00000019312	Grb7	mKIAA4028	growth factor receptor bound protein 7	protein-coding
Pparg-5_peak_8900	chr5	17555959	17556573	+	270	NA	Intergenic	Intergenic	-18550	NM_013657	20348	Mm.5071	NM_013657	ENSMUSG00000028780	Sema3c	1110036B02Rik|SemE|Semae	sema domain, immunoglobulin domain (Ig), short basic domain, secreted, (semaphorin) 3C	protein-coding
Pparg-5_peak_3848	chr14	25856959	25858361	+	269	NA	intron (NM_013469, intron 1 of 14)	intron (NM_013469, intron 1 of 14)	15505	NM_013469	11744	Mm.294083	NM_013469	ENSMUSG00000021866	Anxa11	A830099O17Rik|Anx11	annexin A11	protein-coding
Pparg-5_peak_304	chr1	82831611	82832899	+	269	NA	Intergenic	Intergenic	-7205	NM_001347077	15463	Mm.392569	NM_010472	ENSMUSG00000026159	Agfg1	AU045498|C130049H11Rik|C85612|D730048C23Rik|Hrb|RAB|Rip	ArfGAP with FG repeats 1	protein-coding
Pparg-5_peak_7021	chr2	84059056	84059722	+	269	NA	Intergenic	Intergenic	-118163	NM_027964	71861	Mm.116957	NM_027964	ENSMUSG00000034552	Zswim2	1700025P14Rik|4933437F18Rik|MEX	zinc finger SWIM-type containing 2	protein-coding
Pparg-5_peak_5121	chr16	49908383	49909022	+	269	NA	intron (NM_010581, intron 9 of 9)	intron (NM_010581, intron 9 of 9)	-47128	NR_153658	100503490	Mm.72499	NR_153658		Gm19723	-	predicted gene, 19723	ncRNA
Pparg-5_peak_2329	chr11	96441341	96441994	+	269	NA	Intergenic	Intergenic	22880	NR_033524	100038600	Mm.483549	NR_033524		Gm11529	-	predicted gene 11529	ncRNA
Pparg-5_peak_11015	chr7	140357193	140357873	+	269	NA	Intergenic	L1MA4|LINE|L1	-11546	NM_146955	18361	Mm.222844	NM_146955	ENSMUSG00000060112	Olfr60	IH6|MOR253-6	olfactory receptor 60	protein-coding
Pparg-5_peak_464	chr1	125437960	125438403	+	268	NA	Intergenic	Intergenic	-2454	NM_001205385	74117	Mm.183102	NM_023735	ENSMUSG00000026341	Actr3	1200003A09Rik|Arp3	ARP3 actin-related protein 3	protein-coding
Pparg-5_peak_1174	chr10	40001585	40002301	+	268	NA	3' UTR (NM_144821, exon 4 of 4)	3' UTR (NM_144821, exon 4 of 4)	-15297	NM_001001489	215928	Mm.31744	NM_001001489	ENSMUSG00000038528	Mfsd4b5	Naglt1c	major facilitator superfamily domain containing 4B5	protein-coding
Pparg-5_peak_4215	chr14	102806183	102807137	+	268	NA	Intergenic	Intergenic	175972	NR_039592	100628599		NR_039592	ENSMUSG00000092901	Mir5130	mir-5130|mmu-mir-5130|mu-mir-5130	microRNA 5130	ncRNA
Pparg-5_peak_7884	chr3	96302650	96303123	+	268	NA	Intergenic	Intergenic	-8917	NM_010186	14129	Mm.150	NM_010186	ENSMUSG00000015947	Fcgr1	AI323638|AV092959|CD64|FcgammaRI|IGGHAFC	Fc receptor, IgG, high affinity I	protein-coding
Pparg-5_peak_4015	chr14	63075221	63075815	+	267	NA	Intergenic	Intergenic	20445	NR_046019	72609	Mm.387101	NR_046019		2700070H01Rik	-	RIKEN cDNA 2700070H01 gene	ncRNA
Pparg-5_peak_4720	chr15	83403492	83404473	+	267	NA	intron (NM_001358643, intron 1 of 9)	intron (NM_001358643, intron 1 of 9)	28868	NM_011862	23970	Mm.23978	NM_011862	ENSMUSG00000016664	Pacsin2	AI197433	protein kinase C and casein kinase substrate in neurons 2	protein-coding
Pparg-5_peak_3687	chr13	107548252	107548923	+	267	NA	Intergenic	Intergenic	78765	NR_045084	105120	Mm.417700	NR_045083	ENSMUSG00000114780	AI197445	-	expressed sequence AI197445	ncRNA
Pparg-5_peak_6847	chr2	52313939	52315029	+	267	NA	intron (NM_010889, intron 10 of 156)	intron (NM_010889, intron 10 of 156)	23482	NR_040620	78049	Mm.243883	NR_040620		4930573O16Rik	-	RIKEN cDNA 4930573O16 gene	ncRNA
Pparg-5_peak_6798	chr2	38976030	38976585	+	267	NA	Intergenic	Intergenic	-22002	NM_029687	76646	Mm.358777	NM_029687	ENSMUSG00000035295	Wdr38	1700123D08Rik	WD repeat domain 38	protein-coding
Pparg-5_peak_5353	chr17	5203833	5204427	+	267	NA	intron (NM_001085355, intron 4 of 19)	NA	209056	NM_001085355	239985	Mm.133401	NM_001085355	ENSMUSG00000069729	Arid1b	8030481M12|9330189K18Rik|AI836955|Ardi1b|B230217J03Rik|BAF250B|mKIAA1235	AT rich interactive domain 1B (SWI-like)	protein-coding
Pparg-5_peak_9486	chr5	139448962	139449509	+	267	NA	intron (NM_028469, intron 2 of 4)	intron (NM_028469, intron 2 of 4)	11299	NM_028469	73212	Mm.84294	NM_028469	ENSMUSG00000053553	3110082I17Rik	AW411904	RIKEN cDNA 3110082I17 gene	protein-coding
Pparg-5_peak_5030	chr16	35706236	35706762	+	267	NA	intron (NM_153550, intron 7 of 8)	intron (NM_153550, intron 7 of 8)	62857	NM_153550	224132	Mm.24094	NM_153550	ENSMUSG00000022848	Dirc2	RCC4	disrupted in renal carcinoma 2 (human)	protein-coding
Pparg-5_peak_2998	chr12	98368764	98369543	+	267	NA	Intergenic	RMER15|LTR|ERVL	100518	NM_008152	14744	Mm.378924	NM_008152	ENSMUSG00000021886	Gpr65	Dig1|Gpcr25|TDAG8	G-protein coupled receptor 65	protein-coding
Pparg-5_peak_10302	chr6	143751338	143752138	+	267	NA	Intergenic	RCHARR1|DNA|hAT-Charlie	-100450	NR_045732	73425	Mm.417844	NR_045732	ENSMUSG00000086887	1700060C16Rik	-	RIKEN cDNA 1700060C16 gene	ncRNA
Pparg-5_peak_10214	chr6	129209725	129210836	+	267	NA	Intergenic	L1MEg|LINE|L1	27765	NR_040265	76432	Mm.261738	NR_040265	ENSMUSG00000097354	2310001H17Rik	AI646108	RIKEN cDNA 2310001H17 gene	ncRNA
Pparg-5_peak_6047	chr18	67311725	67312606	+	266	NA	intron (NM_053261, intron 5 of 7)	NA	22942	NM_053261	114663	Mm.34079	NM_053261	ENSMUSG00000024525	Impa2	2210415D20Rik|AI326924|AW259601	inositol (myo)-1(or 4)-monophosphatase 2	protein-coding
Pparg-5_peak_245	chr1	64085699	64086524	+	265	NA	intron (NM_033563, intron 1 of 3)	intron (NM_033563, intron 1 of 3)	35278	NM_033563	93691	Mm.29466	NM_033563	ENSMUSG00000025959	Klf7	9830124P08Rik	Kruppel-like factor 7 (ubiquitous)	protein-coding
Pparg-5_peak_609	chr1	138288744	138289163	+	265	NA	3' UTR (NM_177397, exon 3 of 3)	3' UTR (NM_177397, exon 3 of 3)	15215	NM_177397	338375	Mm.114424	NM_177397	ENSMUSG00000026394	Atp6v1g3	-	ATPase, H+ transporting, lysosomal V1 subunit G3	protein-coding
Pparg-5_peak_6935	chr2	66184583	66185207	+	265	NA	intron (NM_001290669, intron 27 of 27)	intron (NM_001290669, intron 27 of 27)	-60102	NM_015736	14425	Mm.439760	NM_015736	ENSMUSG00000026994	Galnt3	-	polypeptide N-acetylgalactosaminyltransferase 3	protein-coding
Pparg-5_peak_5143	chr16	51650109	51650645	+	265	NA	Intergenic	Intergenic	336910	NR_153657	629091	Mm.364775	NR_153657		Gm29686	-	predicted gene, 29686	ncRNA
Pparg-5_peak_352	chr1	87906423	87907151	+	265	NA	intron (NM_177646, intron 3 of 29)	intron (NM_177646, intron 3 of 29)	-52488	NR_136921	100503175	Mm.426422	NR_136921	ENSMUSG00000101942	Gm19582	-	predicted gene, 19582	ncRNA
Pparg-5_peak_669	chr1	152042080	152042832	+	265	NA	intron (NM_197990, intron 1 of 5)	RMER15|LTR|ERVL	47864	NM_197990	69399	Mm.278031	NM_197990	ENSMUSG00000032666	1700025G04Rik	2610510E02Rik|2900042O04Rik	RIKEN cDNA 1700025G04 gene	protein-coding
Pparg-5_peak_4648	chr15	77149503	77149921	+	265	NA	intron (NM_001358772, intron 2 of 14)	intron (NM_001358772, intron 2 of 14)	4100	NM_001110830	93686	Mm.202774	NM_053104	ENSMUSG00000033565	Rbfox2	Fbm2|Fxh|Hrnbp2|Rbm9	RNA binding protein, fox-1 homolog (C. elegans) 2	protein-coding
Pparg-5_peak_8288	chr4	32363375	32363983	+	265	NA	Intergenic	Intergenic	-53756	NM_001109661	12014	Mm.491223	NM_007521	ENSMUSG00000040270	Bach2	E030004N02Rik	BTB and CNC homology, basic leucine zipper transcription factor 2	protein-coding
Pparg-5_peak_11272	chr8	81482544	81483114	+	265	NA	intron (NM_001297596, intron 2 of 24)	intron (NM_001297596, intron 2 of 24)	140267	NM_001297596	234515	Mm.324468	NM_001024617	ENSMUSG00000037940	Inpp4b	E130107I17Rik	inositol polyphosphate-4-phosphatase, type II	protein-coding
Pparg-5_peak_4781	chr15	99028445	99029357	+	265	NA	promoter-TSS (NM_009448)	promoter-TSS (NM_009448)	-990	NM_009448	22146	Mm.88212	NM_009448	ENSMUSG00000043091	Tuba1c	M[a]6|Tuba6	tubulin, alpha 1C	protein-coding
Pparg-5_peak_11639	chr9	15003121	15003904	+	265	NA	Intergenic	Intergenic	41966	NM_019482	55991	Mm.142253	NM_019482	ENSMUSG00000031934	Panx1	AI847747	pannexin 1	protein-coding
Pparg-5_peak_5100	chr16	45786642	45787101	+	265	NA	intron (NM_001357078, intron 5 of 16)	intron (NM_001357078, intron 5 of 16)	-43916	NR_073572	213012	Mm.247453	NM_172511	ENSMUSG00000033157	Abhd10	-	abhydrolase domain containing 10	protein-coding
Pparg-5_peak_6867	chr2	58183688	58184616	+	264	NA	Intergenic	Intergenic	20178	NR_045896	100042926	Mm.446515	NR_045895	ENSMUSG00000086862	Gm13546	-	predicted gene 13546	ncRNA
Pparg-5_peak_994	chr10	13468700	13469326	+	264	NA	intron (NM_001195065, intron 1 of 12)	intron (NM_001195065, intron 1 of 12)	5383	NM_001195065	215789	Mm.283359	NM_001033257	ENSMUSG00000062866	Phactr2	AV158170|BC012871	phosphatase and actin regulator 2	protein-coding
Pparg-5_peak_1917	chr11	48914247	48915312	+	264	NA	intron (NM_001045540, intron 2 of 2)	L1MA4A|LINE|L1	12403	NM_001045540	620913	Mm.452174	NM_001045540	ENSMUSG00000048852	Gm12185	Irgb2b1	predicted gene 12185	protein-coding
Pparg-5_peak_4728	chr15	85331055	85331572	+	264	NA	Intergenic	Intergenic	-5068	NM_016843	54138	Mm.248906	NM_016843	ENSMUSG00000016541	Atxn10	AI325283|C77170|E46|Sca10|TEG-169|Tex169	ataxin 10	protein-coding
Pparg-5_peak_6201	chr19	6389839	6390499	+	264	NA	intron (NM_011224, intron 11 of 19)	NA	5761	NM_011224	19309	Mm.27806	NM_011224	ENSMUSG00000032648	Pygm	AI115133|PG	muscle glycogen phosphorylase	protein-coding
Pparg-5_peak_3017	chr12	100736677	100737280	+	264	NA	Intergenic	Intergenic	-11858	NM_153587	73086	Mm.220417	NM_153587	ENSMUSG00000021180	Rps6ka5	3110005L17Rik|6330404E13Rik|AI854034|MSK1|MSPK1|RLPK|RLSK|S6K-alpha-5	ribosomal protein S6 kinase, polypeptide 5	protein-coding
Pparg-5_peak_2652	chr12	25155380	25156167	+	264	NA	Intergenic	Intergenic	26599	NR_045844	432641	Mm.112955	NR_045844		Gm17746	-	predicted gene, 17746	ncRNA
Pparg-5_peak_8839	chr4	149988945	149989381	+	264	NA	intron (NM_001291004, intron 3 of 4)	intron (NM_001291004, intron 3 of 4)	14073	NM_001291004	100198	Mm.22183	NM_173371	ENSMUSG00000028980	H6pd	AI785303|G6pd1|Gpd-1|Gpd1	hexose-6-phosphate dehydrogenase (glucose 1-dehydrogenase)	protein-coding
Pparg-5_peak_479	chr1	127233060	127233634	+	264	NA	intron (NM_145128, intron 1 of 17)	intron (NM_145128, intron 1 of 17)	28361	NM_145128	107895	Mm.214682	NM_145128	ENSMUSG00000036155	Mgat5	4930471A21Rik|5330407H02Rik|AI480971|GlcNAc-TV	mannoside acetylglucosaminyltransferase 5	protein-coding
Pparg-5_peak_4980	chr16	25485011	25485714	+	264	NA	Intergenic	Intergenic	-198403	NM_001127260	22061	Mm.20894	NM_011641	ENSMUSG00000022510	Trp63	AI462811|Ket|P51/P63|P63|P73l|Tp63|Trp53rp1	transformation related protein 63	protein-coding
Pparg-5_peak_1584	chr10	99198915	99199522	+	264	NA	Intergenic	L2|LINE|L2	-64013	NM_026268	67603	Mm.1791	NM_026268	ENSMUSG00000019960	Dusp6	1300019I03Rik|MKP-3|MKP3|PYST1	dual specificity phosphatase 6	protein-coding
Pparg-5_peak_11431	chr8	115113856	115114451	+	263	NA	intron (NM_019573, intron 8 of 8)	intron (NM_019573, intron 8 of 8)	592741	NM_001025577	17132	Mm.275549	NM_001025577	ENSMUSG00000055435	Maf	2810401A20Rik|A230108G15Rik|AW047063|c-maf	avian musculoaponeurotic fibrosarcoma oncogene homolog	protein-coding
Pparg-5_peak_10041	chr6	108327644	108328695	+	263	NA	intron (NM_010585, intron 4 of 61)	intron (NM_010585, intron 4 of 61)	115073	NM_010585	16438	Mm.227912	NM_010585	ENSMUSG00000030102	Itpr1	D6Pas2|Gm10429|IP3R 1|IP3R1|InsP3R|Ip3r|Itpr-1|P400|Pcp-1|Pcp1|insP3R1|opt|wblo	inositol 1,4,5-trisphosphate receptor 1	protein-coding
Pparg-5_peak_9362	chr5	118358678	118359267	+	263	NA	Intergenic	Intergenic	113745	NM_001081236	76792	Mm.103428	NM_001081236	ENSMUSG00000032840	2410131K14Rik	-	RIKEN cDNA 2410131K14 gene	protein-coding
Pparg-5_peak_7165	chr2	119853833	119854498	+	262	NA	Intergenic	Intergenic	-43063	NM_013720	29808	Mm.87532	NM_013720	ENSMUSG00000033943	Mga	AV312082|C130042M01Rik|C80739|D030062C11Rik|Mad5	MAX gene associated	protein-coding
Pparg-5_peak_1963	chr11	52353985	52354404	+	262	NA	Intergenic	MTEb|LTR|ERVL-MaLR	-6668	NM_011694	22333	Mm.3555	NM_011694	ENSMUSG00000020402	Vdac1	AL033343|Vdac5|mVDAC1|mVDAC5	voltage-dependent anion channel 1	protein-coding
Pparg-5_peak_840	chr1	172636298	172636690	+	262	NA	Intergenic	ORR1D1|LTR|ERVL-MaLR	-3520	NM_026725	68440	Mm.33024	NM_026725	ENSMUSG00000026544	Dusp23	1300005N15Rik|LDP-3	dual specificity phosphatase 23	protein-coding
Pparg-5_peak_2558	chr11	118166482	118166952	+	262	NA	intron (NM_001112700, intron 12 of 12)	intron (NM_001112700, intron 12 of 12)	-37498	NM_001167746	69926	Mm.473893	NM_001167746	ENSMUSG00000033987	Dnah17	2810003K23Rik|Dnahc17|Dnahcl1|Gm1178|mKIAA3028	dynein, axonemal, heavy chain 17	protein-coding
Pparg-5_peak_5557	chr17	33851208	33851902	+	262	NA	Intergenic	NA	8129	NM_001305169	54219	Mm.11175	NM_019421	ENSMUSG00000002308	Cd320	425O18-1|8D6|D17Ertd716e|NG29|TCblR|VLDL	CD320 antigen	protein-coding
Pparg-5_peak_4654	chr15	77828241	77828637	+	262	NA	intron (NM_022410, intron 1 of 40)	B4A|SINE|B4	13736	NM_022410	17886	Mm.29677	NM_022410	ENSMUSG00000022443	Myh9	Fltn|Myhn-1|Myhn1|NMHCIIA|NMMHC-A|NMMHC-IIA|TU72.6	myosin, heavy polypeptide 9, non-muscle	protein-coding
Pparg-5_peak_12234	chr9	112042149	112042761	+	262	NA	Intergenic	RLTR24|LTR|ERV1	76256	NR_029823	723815		NR_029823	ENSMUSG00000065441	Mir128-2	Mirn128-2|Mirn128b|mir-128-2|mir-128b	microRNA 128-2	ncRNA
Pparg-5_peak_8855	chr4	152120232	152120848	+	262	NA	TTS (NM_001291010)	TTS (NM_001291010)	4197	NM_033042	85030	Mm.101198	NM_033042	ENSMUSG00000024793	Tnfrsf25	APO-3|DDR3|DR3|LARD|TR3|TRAMP|Tnfrsf12|WSL-1|WSL-LR|Wsl	tumor necrosis factor receptor superfamily, member 25	protein-coding
Pparg-5_peak_8625	chr4	117135871	117136545	+	262	NA	Intergenic	MTD|LTR|ERVL-MaLR	-2245	NM_001313916	12795	Mm.259022	NM_013807	ENSMUSG00000028680	Plk3	Cnk|Fnk|PLK-3|PRK	polo like kinase 3	protein-coding
Pparg-5_peak_11270	chr8	81036292	81036840	+	262	NA	Intergenic	Intergenic	-21660	NM_027554	74841	Mm.246018	NM_027554	ENSMUSG00000038250	Usp38	4631402N15Rik|4833420O05Rik|AA536967|AU044701|AW544820|mKIAA1891	ubiquitin specific peptidase 38	protein-coding
Pparg-5_peak_12207	chr9	109876225	109877381	+	262	NA	intron (NM_007658, intron 1 of 14)	intron (NM_007658, intron 1 of 14)	1224	NM_007658	12530	Mm.307103	NM_007658	ENSMUSG00000032477	Cdc25a	D9Ertd393e	cell division cycle 25A	protein-coding
Pparg-5_peak_2749	chr12	40027063	40027853	+	262	NA	Intergenic	Intergenic	9918	NM_007487	11861	Mm.12723	NM_007487	ENSMUSG00000047446	Arl4a	AI467555|Arl4	ADP-ribosylation factor-like 4A	protein-coding
Pparg-5_peak_3054	chr12	106310636	106311824	+	261	NA	Intergenic	Intergenic	136436	NR_036593	76639	Mm.375609	NR_036593	ENSMUSG00000092066	1700121N20Rik	-	RIKEN cDNA 1700121N20 gene	ncRNA
Pparg-5_peak_3047	chr12	105008690	105009140	+	261	NA	intron (NM_172500, intron 1 of 16)	intron (NM_172500, intron 1 of 16)	894	NM_172500	212073	Mm.212688	NM_172500	ENSMUSG00000054150	Syne3	KASH3|nesprin-3	spectrin repeat containing, nuclear envelope family member 3	protein-coding
Pparg-5_peak_9635	chr6	30300261	30301271	+	261	NA	intron (NM_009459, intron 1 of 6)	intron (NM_009459, intron 1 of 6)	3773	NM_001169576	22214	Mm.332967	NM_009459	ENSMUSG00000039159	Ube2h	1500009C23Rik|AI181839|AI326965|AI462483|AW227540|E2-20K|Gid3|N28148|Ubc8	ubiquitin-conjugating enzyme E2H	protein-coding
Pparg-5_peak_9906	chr6	82948015	82948845	+	261	NA	intron (NM_033079, intron 1 of 9)	RLTR19A|LTR|ERVK	1508	NM_033079	110958	Mm.100652	NM_033079	ENSMUSG00000030041	M1ap	D6Mm5e	meiosis 1 associated protein	protein-coding
Pparg-5_peak_4562	chr15	66444999	66446266	+	261	NA	intron (NM_019457, intron 7 of 11)	intron (NM_019457, intron 7 of 11)	55278	NM_019457	54562	Mm.244890	NM_019457	ENSMUSG00000022375	Lrrc6	LRTP	leucine rich repeat containing 6 (testis)	protein-coding
Pparg-5_peak_247	chr1	64301039	64301650	+	261	NA	Intergenic	Intergenic	-179955	NM_033563	93691	Mm.29466	NM_033563	ENSMUSG00000025959	Klf7	9830124P08Rik	Kruppel-like factor 7 (ubiquitous)	protein-coding
Pparg-5_peak_3003	chr12	99622255	99622696	+	260	NA	Intergenic	Intergenic	5499	NR_045288	73457	Mm.383439	NR_045288	ENSMUSG00000100211	1700064M15Rik	-	RIKEN cDNA 1700064M15 gene	ncRNA
Pparg-5_peak_1694	chr10	127744533	127744935	+	260	NA	3' UTR (NM_198035, exon 2 of 2)	3' UTR (NM_198035, exon 2 of 2)	5196	NM_198035	320080	Mm.27258	NM_198035	ENSMUSG00000044617	Zbtb39	7030401O21Rik|mKIAA0352	zinc finger and BTB domain containing 39	protein-coding
Pparg-5_peak_3591	chr13	93242890	93243505	+	260	NA	Intergenic	MIR3|SINE|MIR	-50780	NM_001361537	100715	Mm.242865	NM_133905	ENSMUSG00000042167	Papd4	8030446C20Rik|AI649009|GLD-2|Gld2	PAP associated domain containing 4	protein-coding
Pparg-5_peak_7807	chr3	84851225	84851846	+	260	NA	intron (NM_001177773, intron 1 of 13)	intron (NM_001177773, intron 1 of 13)	-12610	NM_001177774	50754	Mm.196475	NM_080428	ENSMUSG00000028086	Fbxw7	1110001A17Rik|AGO|Cdc4|Fbw7|Fbwd6|Fbx30|Fbxo30|Fbxw6|SEL-10	F-box and WD-40 domain protein 7	protein-coding
Pparg-5_peak_4007	chr14	62806963	62807519	+	260	NA	intron (NR_045503, intron 2 of 6)	RMER1B|Other|Other	-30449	NM_175546	268752	Mm.1960	NM_175546	ENSMUSG00000014547	Wdfy2	5830485M08|B130024L21Rik|ProF|ZFYVE22	WD repeat and FYVE domain containing 2	protein-coding
Pparg-5_peak_5213	chr16	76241290	76241827	+	260	NA	Intergenic	NA	118945	NR_040575	78215	Mm.243885	NR_040575		4930578N18Rik	-	RIKEN cDNA 4930578N18 gene	ncRNA
Pparg-5_peak_4538	chr15	62895640	62896319	+	260	NA	Intergenic	Intergenic	583629	NR_045279	432958	Mm.255105	NR_045279	ENSMUSG00000115520	Gm20740	-	predicted gene, 20740	ncRNA
Pparg-5_peak_9339	chr5	115126607	115127452	+	260	NA	exon (NM_175352, exon 4 of 5)	exon (NM_175352, exon 4 of 5)	-7683	NM_007383	11409	Mm.18759	NM_007383	ENSMUSG00000029545	Acads	AI196007|Bcd-1|Bcd1|Hdlq8|SCAD	acyl-Coenzyme A dehydrogenase, short chain	protein-coding
Pparg-5_peak_573	chr1	135598299	135598887	+	260	NA	intron (NR_151586, intron 1 of 1)	intron (NR_151586, intron 1 of 1)	817	NR_151586	215714	Mm.472859	NM_175447		Gm4793	EG215714	predicted gene 4793	ncRNA
Pparg-5_peak_10114	chr6	119395468	119396753	+	260	NA	intron (NM_197985, intron 1 of 7)	intron (NM_197985, intron 1 of 7)	-7376	NM_001355692	68465	Mm.291826	NM_197985	ENSMUSG00000030168	Adipor2	1110001I14Rik|ADCR2|AI115388|AW554121|D6Ucla1e|Paqr2	adiponectin receptor 2	protein-coding
Pparg-5_peak_11258	chr8	77209168	77209626	+	259	NA	intron (NM_001083906, intron 6 of 8)	intron (NM_001083906, intron 6 of 8)	306889	NM_001083906	110784	Mm.324393	NM_001083906	ENSMUSG00000031618	Nr3c2	MR|Mlr	nuclear receptor subfamily 3, group C, member 2	protein-coding
Pparg-5_peak_11351	chr8	94239403	94239883	+	259	NA	intron (NM_172410, intron 3 of 22)	(CA)n|Simple_repeat|Simple_repeat	25079	NM_001357266	71805	Mm.458170	NM_172410	ENSMUSG00000032939	Nup93	2410008G02Rik	nucleoporin 93	protein-coding
Pparg-5_peak_1275	chr10	59580369	59580976	+	259	NA	intron (NM_001033259, intron 1 of 7)	intron (NM_001033259, intron 1 of 7)	36020	NM_001033259	215999	Mm.296470	NM_001033259	ENSMUSG00000009647	Mcu	2010012O16Rik|AV064928|C10orf42|Ccdc109a|D130073L02Rik|Gm64	mitochondrial calcium uniporter	protein-coding
Pparg-5_peak_9779	chr6	49641356	49641769	+	259	NA	Intergenic	Intergenic	-181148	NM_023456	109648	Mm.154796	NM_023456	ENSMUSG00000029819	Npy	0710005A05Rik	neuropeptide Y	protein-coding
Pparg-5_peak_11357	chr8	94439704	94440073	+	259	NA	Intergenic	L1MA4|LINE|L1	-4785	NR_015514	320377	Mm.486022	NR_015514		9330175E14Rik	A630085K21	RIKEN cDNA 9330175E14 gene	ncRNA
Pparg-5_peak_10762	chr7	99311341	99311800	+	259	NA	intron (NM_001048167, intron 1 of 2)	intron (NM_001048167, intron 1 of 2)	41669	NM_001111044	12406	Mm.22708	NM_009825	ENSMUSG00000070436	Serpinh1	BERF-1|Cbp1|Cbp2|Hsp47|J6|Serpinh2|gp46	serine (or cysteine) peptidase inhibitor, clade H, member 1	protein-coding
Pparg-5_peak_1009	chr10	14115653	14116194	+	259	NA	intron (NM_001358783, intron 4 of 12)	intron (NM_001358783, intron 4 of 12)	149544	NM_001358782	15273	Mm.42157	NM_010437	ENSMUSG00000015501	Hivep2	Gm20114|MIBP-1|MIBP1|Schnurri-2|Shn-2	human immunodeficiency virus type I enhancer binding protein 2	protein-coding
Pparg-5_peak_4267	chr14	122852085	122852980	+	259	NA	intron (NR_153443, intron 22 of 24)	intron (NR_153443, intron 22 of 24)	-60498	NR_155286	105245866	Mm.390754	NM_001039531	ENSMUSG00000075463	Gm15735	4930594M22Rik|F930011C10Rik	predicted gene 15735	ncRNA
Pparg-5_peak_9754	chr6	42287761	42288227	+	259	NA	intron (NM_013491, intron 1 of 22)	intron (NM_013491, intron 1 of 22)	1309	NM_013491	12723	Mm.386757	NM_013491	ENSMUSG00000029862	Clcn1	Clc-1|Clc1|SMCC1|adr|mto|myotonia|nmf355	chloride channel, voltage-sensitive 1	protein-coding
Pparg-5_peak_4833	chr16	5370786	5371506	+	259	NA	Intergenic	Intergenic	-115190	NM_027446	70511	Mm.45780	NM_027446	ENSMUSG00000022544	Eef2kmt	5730409G15Rik|Fam86|Fam86a|eEF2-KMT	eukaryotic elongation factor 2 lysine methyltransferase	protein-coding
Pparg-5_peak_9836	chr6	58844130	58844707	+	259	NA	intron (NM_001361966, intron 3 of 25)	(TG)n|Simple_repeat|Simple_repeat	10718	NM_028705	73998	Mm.191892	NM_028705	ENSMUSG00000029804	Herc3	5730409F18Rik|AI646603|mKIAA0032	hect domain and RLD 3	protein-coding
Pparg-5_peak_2603	chr12	3282901	3283399	+	259	NA	intron (NM_016676, intron 1 of 5)	Charlie1a|DNA|hAT-Charlie	26819	NM_016676	19325	Mm.378993	NM_016676	ENSMUSG00000020671	Rab10	AW107754	RAB10, member RAS oncogene family	protein-coding
Pparg-5_peak_3377	chr13	44670452	44670909	+	259	NA	Intergenic	RSINE1|SINE|B4	-60094	NM_021878	16468	Mm.25059	NM_021878	ENSMUSG00000038518	Jarid2	Jmj|jumonji	jumonji, AT rich interactive domain 2	protein-coding
Pparg-5_peak_5463	chr17	27561051	27562409	+	259	NA	intron (NM_001166543, intron 4 of 4)	NA	3997	NM_001002895	106672	Mm.61488	NM_001002895	ENSMUSG00000062753	AI413582	AI854251|Smim29	expressed sequence AI413582	protein-coding
Pparg-5_peak_1142	chr10	30654203	30654965	+	258	NA	intron (NM_001358842, intron 10 of 14)	intron (NM_001358842, intron 10 of 14)	1283	NM_001111267	211329	Mm.297903	NM_172495	ENSMUSG00000039697	Ncoa7	9030406N13Rik	nuclear receptor coactivator 7	protein-coding
Pparg-5_peak_9151	chr5	73364067	73364586	+	258	NA	Intergenic	LTR104_Mam|LTR|Gypsy	-25379	NM_001310636	433904	Mm.274892	NM_026950	ENSMUSG00000029153	Ociad2	1810027I20Rik	OCIA domain containing 2	protein-coding
Pparg-5_peak_10280	chr6	141487767	141488349	+	258	NA	intron (NM_018779, intron 12 of 15)	intron (NM_018779, intron 12 of 15)	-36296	NM_001177772	58807	Mm.284495	NM_021471	ENSMUSG00000030235	Slco1c1	OATP-14|OATP-F|Oatp2|Oatpf|Slc21a14	solute carrier organic anion transporter family, member 1c1	protein-coding
Pparg-5_peak_7716	chr3	54567155	54567588	+	258	NA	Intergenic	Intergenic	-125444	NR_152184	56790	Mm.486375	NM_019995	ENSMUSG00000027751	Supt20	AA667204|AI450544|D3Ertd300e|Fam48a|Supt20h|p38IP	suppressor of Ty 20	protein-coding
Pparg-5_peak_5585	chr17	35584413	35585246	+	258	NA	Intergenic	NA	17344	NM_175148	69542	Mm.265291	NM_175148	ENSMUSG00000039269	2300002M23Rik	Stg|emprin	RIKEN cDNA 2300002M23 gene	protein-coding
Pparg-5_peak_9194	chr5	91672086	91672650	+	258	NA	Intergenic	ORR1F|LTR|ERVL-MaLR	94932	NR_045383	73452	Mm.396233	NR_045383	ENSMUSG00000101978	1700063O14Rik	-	RIKEN cDNA 1700063O14 gene	ncRNA
Pparg-5_peak_7307	chr2	139885869	139886621	+	258	NA	intron (NM_001159641, intron 10 of 12)	intron (NM_001159641, intron 10 of 12)	180560	NM_001159640	75812	Mm.293449	NM_175225	ENSMUSG00000039033	Tasp1	4930485D02Rik|AW986064	taspase, threonine aspartase 1	protein-coding
Pparg-5_peak_2659	chr12	25207754	25208161	+	257	NA	Intergenic	Intergenic	78783	NR_045844	432641	Mm.112955	NR_045844		Gm17746	-	predicted gene, 17746	ncRNA
Pparg-5_peak_11110	chr8	14965201	14965999	+	257	NA	intron (NM_001037736, intron 17 of 27)	intron (NM_001037736, intron 17 of 27)	-45425	NM_029116	74901	Mm.46675	NM_029116	ENSMUSG00000055675	Kbtbd11	2900016B01Rik|4930465M17Rik|mKIAA0711	kelch repeat and BTB (POZ) domain containing 11	protein-coding
Pparg-5_peak_5055	chr16	36602483	36603061	+	256	NA	Intergenic	Intergenic	-40638	NM_013803	12374	Mm.103619	NM_013803	ENSMUSG00000051980	Casr	CaR|Gprc2a	calcium-sensing receptor	protein-coding
Pparg-5_peak_371	chr1	91086373	91087598	+	256	NA	intron (NM_008515, intron 7 of 22)	intron (NM_008515, intron 7 of 22)	33541	NM_001111311	16978	Mm.45039	NM_008515	ENSMUSG00000026305	Lrrfip1	AU024550|Fliiap1	leucine rich repeat (in FLII) interacting protein 1	protein-coding
Pparg-5_peak_9678	chr6	34938200	34938986	+	256	NA	intron (NM_009292, intron 8 of 8)	intron (NM_009292, intron 8 of 8)	17645	NM_009292	20899	Mm.5171	NM_009292	ENSMUSG00000029848	Stra8	-	stimulated by retinoic acid gene 8	protein-coding
Pparg-5_peak_686	chr1	153632619	153633172	+	256	NA	Intergenic	Lx8|LINE|L1	-20142	NM_026380	67792	Mm.379143	NM_026380	ENSMUSG00000042671	Rgs8	6530413N01Rik	regulator of G-protein signaling 8	protein-coding
Pparg-5_peak_150	chr1	53823584	53825097	+	256	NA	intron (NM_001001883, intron 28 of 28)	intron (NM_001001883, intron 28 of 28)	-25084	NR_106149	102465783		NR_106149	ENSMUSG00000098443	Mir7681	Gm27806|mmu-mir-7681	microRNA 7681	ncRNA
Pparg-5_peak_11598	chr9	13287450	13287899	+	256	NA	intron (NM_025534, intron 8 of 8)	intron (NM_025534, intron 8 of 8)	40718	NM_025534	66396	Mm.290620	NM_025534	ENSMUSG00000079084	Ccdc82	2310043N13Rik	coiled-coil domain containing 82	protein-coding
Pparg-5_peak_12142	chr9	99008677	99009538	+	256	NA	intron (NM_001080776, intron 7 of 7)	intron (NM_001080776, intron 7 of 7)	22734	NM_001122851	23873	Mm.74605	NM_011810	ENSMUSG00000032463	Faim	-	Fas apoptotic inhibitory molecule	protein-coding
Pparg-5_peak_3356	chr13	43365236	43366327	+	256	NA	Intergenic	Intergenic	-4935	NM_178848	68346	Mm.35325	NM_178848	ENSMUSG00000054021	Sirt5	0610012J09Rik|1500032M05Rik|AV001953	sirtuin 5	protein-coding
Pparg-5_peak_12060	chr9	83892758	83894044	+	255	NA	Intergenic	Intergenic	-31736	NM_001305935	12040	Mm.12819	NM_199195	ENSMUSG00000032263	Bckdhb	BCKDE1B|BCKDH E1-beta	branched chain ketoacid dehydrogenase E1, beta polypeptide	protein-coding
Pparg-5_peak_9834	chr6	58841162	58841769	+	255	NA	intron (NM_028705, intron 1 of 24)	intron (NM_028705, intron 1 of 24)	7765	NM_028705	73998	Mm.191892	NM_028705	ENSMUSG00000029804	Herc3	5730409F18Rik|AI646603|mKIAA0032	hect domain and RLD 3	protein-coding
Pparg-5_peak_7340	chr2	150654962	150655736	+	255	NA	intron (NM_080575, intron 2 of 13)	intron (NM_080575, intron 2 of 13)	-12145	NR_040331	109344	Mm.440012	NR_040331	ENSMUSG00000087406	E130215H24Rik	-	RIKEN cDNA E130215H24 gene	ncRNA
Pparg-5_peak_11161	chr8	34755066	34756614	+	255	NA	Intergenic	Intergenic	-51770	NM_176933	319520	Mm.170276	NM_176933	ENSMUSG00000031530	Dusp4	2700078F24Rik|AI844617|BB104621|E130306H24Rik|MKP2	dual specificity phosphatase 4	protein-coding
Pparg-5_peak_6582	chr2	11203248	11204047	+	255	NA	intron (NM_008859, intron 1 of 17)	intron (NM_008859, intron 1 of 17)	31265	NM_008859	18761	Mm.329993	NM_008859	ENSMUSG00000026778	Prkcq	A130035A12Rik|AW494342|PKC-0|PKC-theta|PKCtheta|Pkcq	protein kinase C, theta	protein-coding
Pparg-5_peak_423	chr1	105395855	105396372	+	255	NA	Intergenic	Intergenic	-39403	NM_001160368	320311	Mm.389162	NM_178779	ENSMUSG00000047496	Rnf152	A930029B02Rik	ring finger protein 152	protein-coding
Pparg-5_peak_715	chr1	156008912	156009430	+	255	NA	intron (NM_144791, intron 6 of 6)	intron (NM_144791, intron 6 of 6)	25646	NM_001160019	208263	Mm.211654	NM_144791	ENSMUSG00000026466	Tor1aip1	LAP1|Lap1B	torsin A interacting protein 1	protein-coding
Pparg-5_peak_2216	chr11	81909429	81909900	+	255	NA	intron (NM_001034013, intron 1 of 9)	intron (NM_001034013, intron 1 of 9)	48987	NR_038010	71388	Mm.158687	NR_038010	ENSMUSG00000020703	5530401A14Rik	-	RIKEN cDNA 5530401A14 gene	ncRNA
Pparg-5_peak_5498	chr17	29044867	29045480	+	255	NA	Intergenic	NA	12513	NM_013663	20383	Mm.6787	NM_013663	ENSMUSG00000071172	Srsf3	AL024116|Sfrs3|X16	serine/arginine-rich splicing factor 3	protein-coding
Pparg-5_peak_10343	chr6	145977552	145978674	+	255	NA	Intergenic	Intergenic	43991	NM_010656	16651	Mm.49689	NM_010656	ENSMUSG00000030255	Sspn	Krag	sarcospan	protein-coding
Pparg-5_peak_7925	chr3	101020164	101021396	+	255	NA	intron (NM_001167906, intron 1 of 8)	intron (NM_001167906, intron 1 of 8)	8715	NM_001167906	630146	Mm.190915	NM_001099332	ENSMUSG00000086564	Cd101	EWI-101|Gm1016|Gm734|Igsf2	CD101 antigen	protein-coding
Pparg-5_peak_10476	chr7	30811649	30812687	+	255	NA	Intergenic	Intergenic	8809	NM_001168512	233079	Mm.97338	NM_146187	ENSMUSG00000051314	Ffar2	GPCR43|Gpr43	free fatty acid receptor 2	protein-coding
Pparg-5_peak_2428	chr11	103026542	103027329	+	255	NA	Intergenic	Intergenic	-1608	NM_008707	18107	Mm.10265	NM_008707	ENSMUSG00000020936	Nmt1	AW536594	N-myristoyltransferase 1	protein-coding
Pparg-5_peak_5676	chr17	52125053	52126254	+	255	NA	Intergenic	NA	-23636	NR_155494	100503190	Mm.170588	NR_155494		Gm19585	-	predicted gene, 19585	ncRNA
Pparg-5_peak_10752	chr7	99018347	99018990	+	255	NA	intron (NM_178635, intron 6 of 14)	intron (NM_178635, intron 6 of 14)	122476	NM_178635	78610	Mm.323072	NM_178635	ENSMUSG00000035354	Uvrag	9530039D02Rik|AI648770|BB124205|Uvrag1|Uvragl	UV radiation resistance associated gene	protein-coding
Pparg-5_peak_11345	chr8	91077074	91077952	+	255	NA	intron (NM_011250, intron 3 of 21)	intron (NM_011250, intron 3 of 21)	7456	NM_001282001	19651	Mm.235580	NM_011250	ENSMUSG00000031666	Rbl2	PRB2|RBR-2|Rb2|p130	RB transcriptional corepressor like 2	protein-coding
Pparg-5_peak_1112	chr10	25177811	25178706	+	255	NA	intron (NM_018747, intron 7 of 7)	L1ME1|LINE|L1	21912	NM_001347460	432442	Mm.485937	NM_018747	ENSMUSG00000039166	Akap7	6430401D08|AI662165|AKAP15|Akap18|BB170514	A kinase (PRKA) anchor protein 7	protein-coding
Pparg-5_peak_4536	chr15	62884795	62885429	+	255	NA	Intergenic	Intergenic	594496	NR_045279	432958	Mm.255105	NR_045279	ENSMUSG00000115520	Gm20740	-	predicted gene, 20740	ncRNA
Pparg-5_peak_804	chr1	166137608	166138596	+	253	NA	intron (NM_001360925, intron 1 of 5)	intron (NM_001360925, intron 1 of 5)	7881	NM_021610	59290	Mm.46357	NM_021610	ENSMUSG00000000544	Gpa33	2010310L10Rik|2210401D16Rik|BB116197|mA33	glycoprotein A33 (transmembrane)	protein-coding
Pparg-5_peak_6479	chr19	57127259	57127929	+	253	NA	intron (NM_001103177, intron 6 of 21)	NA	-8570	NM_001103178	226251	Mm.217161	NM_178688	ENSMUSG00000025085	Ablim1	2210411C18Rik|2610209L21Rik|4833406P10Rik|9330196J19Rik|AV079770|AW060987|AW215784|Limab1|mKIAA0059	actin-binding LIM protein 1	protein-coding
Pparg-5_peak_12406	chrX	72922485	72923045	+	253	NA	intron (NM_010941, intron 1 of 7)	NA	4244	NM_010941	18194	Mm.38792	NM_010941	ENSMUSG00000031349	Nsdhl	AI747449|Bpa|H105E3|Str|XAP104	NAD(P) dependent steroid dehydrogenase-like	protein-coding
Pparg-5_peak_3094	chr12	110424276	110424762	+	253	NA	Intergenic	RMER15|LTR|ERVL	-22660	NM_001135001	26931	Mm.240396	NM_012023	ENSMUSG00000017843	Ppp2r5c	2610043M05Rik|2700063L20Rik|AI060890|AW545884|C85228|D12Bwg0916e|mKIAA0044	protein phosphatase 2, regulatory subunit B', gamma	protein-coding
Pparg-5_peak_10010	chr6	99309179	99309934	+	253	NA	intron (NM_053202, intron 1 of 18)	intron (NM_053202, intron 1 of 18)	-43041	NM_001197321	108655	Mm.234965	NM_053202	ENSMUSG00000030067	Foxp1	3110052D19Rik|4932443N09Rik|AI461938|AW494214	forkhead box P1	protein-coding
Pparg-5_peak_4520	chr15	62457053	62458467	+	253	NA	Intergenic	Intergenic	-238309	NR_003523	67552	Mm.484027	NM_026230		H2afy3	4933432H23Rik	H2A histone family, member Y3	pseudo
Pparg-5_peak_11745	chr9	43261777	43262260	+	253	NA	intron (NM_001243261, intron 1 of 2)	intron (NM_001243261, intron 1 of 2)	2139	NM_001243261	235302	Mm.135745	NM_001243261		D630033O11Rik	Gm588	RIKEN cDNA D630033O11 gene	protein-coding
Pparg-5_peak_652	chr1	144307687	144308777	+	253	NA	Intergenic	Intergenic	-59128	NM_015811	50778	Mm.103701	NM_015811	ENSMUSG00000026358	Rgs1	BL34	regulator of G-protein signaling 1	protein-coding
Pparg-5_peak_12351	chr9	123938001	123938688	+	253	NA	Intergenic	Intergenic	30348	NM_009912	12768	Mm.274927	NM_009912	ENSMUSG00000025804	Ccr1	Cmkbr1|Mip-1a-R	chemokine (C-C motif) receptor 1	protein-coding
Pparg-5_peak_3928	chr14	52098511	52099317	+	253	NA	intron (NM_001360183, intron 1 of 8)	intron (NM_001360183, intron 1 of 8)	5107	NM_001360176	15381	Mm.427321	NM_016884	ENSMUSG00000060373	Hnrnpc	AL022939|D14Wsu171e|Hnrpc|Hnrpc1|Hnrpc2|hnRNPC1|hnRNPC2|hnrnp-C	heterogeneous nuclear ribonucleoprotein C	protein-coding
Pparg-5_peak_8992	chr5	33580719	33581340	+	253	NA	Intergenic	L1M5|LINE|L1	46482	NM_001359461	74504	Mm.294695	NM_178390	ENSMUSG00000037339	Fam53a	2410018C17Rik|5430419M09Rik|Dntnp	family with sequence similarity 53, member A	protein-coding
Pparg-5_peak_9707	chr6	38482075	38482737	+	253	NA	intron (NM_177185, intron 9 of 16)	intron (NM_177185, intron 9 of 16)	-24919	NR_106130	102466843		NR_106130	ENSMUSG00000098285	Mir7670	Gm27707|mmu-mir-7670	microRNA 7670	ncRNA
Pparg-5_peak_10197	chr6	127245660	127246387	+	253	NA	Intergenic	Intergenic	61944	NR_073373	232386	Mm.257367	NR_073373	ENSMUSG00000107153	Gm38404	D130058E03	predicted gene, 38404	ncRNA
Pparg-5_peak_8918	chr5	23718793	23719305	+	253	NA	Intergenic	Intergenic	-6382	NR_015554	433855	Mm.205125	NR_015554	ENSMUSG00000105987	AI506816	-	expressed sequence AI506816	ncRNA
Pparg-5_peak_6506	chr2	3659351	3660307	+	253	NA	Intergenic	Intergenic	-53629	NM_025626	66540	Mm.277864	NM_025626	ENSMUSG00000026655	Fam107b	3110001A13Rik|AA589595|AA959793|AI132312	family with sequence similarity 107, member B	protein-coding
Pparg-5_peak_9967	chr6	90819783	90820338	+	253	NA	Intergenic	Intergenic	-9937	NM_001356440	232227	Mm.196943	NM_182784	ENSMUSG00000034312	Iqsec1	AW561907|BC026481|BRAG2|D6Ertd349e|cI-43	IQ motif and Sec7 domain 1	protein-coding
Pparg-5_peak_7442	chr2	165029174	165029732	+	252	NA	intron (NM_144892, intron 1 of 7)	intron (NM_144892, intron 1 of 7)	5326	NM_144892	228869	Mm.233080	NM_144892	ENSMUSG00000039804	Ncoa5	CIA	nuclear receptor coactivator 5	protein-coding
Pparg-5_peak_11197	chr8	46641267	46641719	+	252	NA	Intergenic	Intergenic	24202	NM_009810	12367	Mm.34405	NM_009810	ENSMUSG00000031628	Casp3	A830040C14Rik|AC-3|CASP-3|CC3|CPP-32|CPP32|Caspase-3|Lice|SCA-1|Yama|mldy	caspase 3	protein-coding
Pparg-5_peak_185	chr1	58794879	58796090	+	252	NA	5' UTR (NM_009812, exon 1 of 9)	5' UTR (NM_009812, exon 1 of 9)	110	NM_009812	12370	Mm.336851	NM_009812	ENSMUSG00000026029	Casp8	CASP-8|FLICE|MACH|Mch5	caspase 8	protein-coding
Pparg-5_peak_12295	chr9	120433780	120434181	+	251	NA	intron (NM_144557, intron 10 of 16)	intron (NM_144557, intron 10 of 16)	-58626	NM_026892	68969	Mm.28753	NM_026892	ENSMUSG00000006941	Eif1b	1500010M16Rik|3110001N14Rik|Gc20	eukaryotic translation initiation factor 1B	protein-coding
Pparg-5_peak_9706	chr6	38360112	38360722	+	251	NA	Intergenic	MTD|LTR|ERVL-MaLR	-5814	NM_028864	78781	Mm.25243	NM_028421	ENSMUSG00000029826	Zc3hav1	1200014N16Rik|2900058M19Rik|9130009D18Rik|9830115L13Rik|ARTD13|D6Bwg1452e|ZAP	zinc finger CCCH type, antiviral 1	protein-coding
Pparg-5_peak_7529	chr2	173017999	173018829	+	250	NA	Intergenic	RSINE1|SINE|B4	-3488	NM_019547	56190	Mm.485782	NM_019547	ENSMUSG00000027510	Rbm38	Rnpc1|Seb4|Seb4l	RNA binding motif protein 38	protein-coding
Pparg-5_peak_6715	chr2	29640382	29640960	+	250	NA	intron (NM_054050, intron 1 of 23)	intron (NM_054050, intron 1 of 23)	20951	NM_054050	107746	Mm.298274	NM_054050	ENSMUSG00000039844	Rapgef1	4932418O06Rik|C3G|Grf2	Rap guanine nucleotide exchange factor (GEF) 1	protein-coding
Pparg-5_peak_11876	chr9	57989122	57989734	+	250	NA	Intergenic	Intergenic	-8596	NM_001346787	13070	Mm.302865	NM_019779	ENSMUSG00000032323	Cyp11a1	Cyp11a|Cypxia1|D9Ertd411e|P450scc|Scc|cscc	cytochrome P450, family 11, subfamily a, polypeptide 1	protein-coding
Pparg-5_peak_11702	chr9	32906097	32906854	+	250	NA	non-coding (NR_131058, exon 4 of 4)	non-coding (NR_131058, exon 4 of 4)	22491	NR_131058	330917	Mm.488283	NR_131058		Gm27162	A430016B06	predicted gene 27162	ncRNA
Pparg-5_peak_5270	chr16	91366505	91367387	+	250	NA	Intergenic	NA	-5837	NM_001347258	15976	Mm.6834	NM_010509	ENSMUSG00000022971	Ifnar2	AI747302|Ifnar-2	interferon (alpha and beta) receptor 2	protein-coding
Pparg-5_peak_9031	chr5	36726980	36727621	+	250	NA	Intergenic	Intergenic	21379	NM_133724	117197	Mm.46744	NM_133724	ENSMUSG00000060708	Bloc1s4	2610101N07Rik|Blos4|Cno	biogenesis of lysosomal organelles complex-1, subunit 4, cappuccino	protein-coding
Pparg-5_peak_1769	chr11	9112731	9113619	+	250	NA	Intergenic	Intergenic	-4833	NM_001159401	22271	Mm.4610	NM_009477	ENSMUSG00000020407	Upp1	AI325217|UPase|UdRPase|Up|Upp	uridine phosphorylase 1	protein-coding
Pparg-5_peak_10788	chr7	100511592	100512101	+	250	NA	exon (NM_153527, exon 2 of 8)	exon (NM_153527, exon 2 of 8)	2969	NM_153527	69387	Mm.278554	NM_153527	ENSMUSG00000030708	Dnajb13	1700014P03Rik|Tsarg	DnaJ heat shock protein family (Hsp40) member B13	protein-coding
Pparg-5_peak_4286	chr15	8280227	8280688	+	250	NA	Intergenic	MMERGLN-int|LTR|ERV1	111351	NM_001162906	73692	Mm.164436	NM_001162906	ENSMUSG00000039801	2410089E03Rik	4732468D17Rik|Hug|Jbts17|b2b012Clo	RIKEN cDNA 2410089E03 gene	protein-coding
Pparg-5_peak_2142	chr11	75128651	75129227	+	250	NA	intron (NM_001002764, intron 13 of 18)	RSINE1|SINE|B4	39213	NM_001098203	15248	Mm.57250	NM_010430	ENSMUSG00000043099	Hic1	AA408311|HIC-1	hypermethylated in cancer 1	protein-coding
Pparg-5_peak_1019	chr10	17669949	17670666	+	249	NA	Intergenic	MTE2b|LTR|ERVL-MaLR	-52921	NM_010828	17684	Mm.272321	NM_010828	ENSMUSG00000039910	Cited2	AI835299|ER154-like|Mrg1|Msg2|p35srj	Cbp/p300-interacting transactivator, with Glu/Asp-rich carboxy-terminal domain, 2	protein-coding
Pparg-5_peak_2158	chr11	76130171	76131571	+	249	NA	intron (NM_026664, intron 7 of 21)	intron (NM_026664, intron 7 of 21)	48759	NM_026664	68299	Mm.46397	NM_026664	ENSMUSG00000017288	Vps53	2010002A08Rik|2310040I21Rik|3100002B05Rik|Hccs1	VPS53 GARP complex subunit	protein-coding
Pparg-5_peak_4934	chr16	22629835	22630285	+	249	NA	intron (NM_001346673, intron 1 of 23)	L1MC4|LINE|L1	24734	NR_105781	102465962		NR_105781	ENSMUSG00000098448	Mir6362	Gm27812|mmu-mir-6362	microRNA 6362	ncRNA
Pparg-5_peak_4702	chr15	81299573	81300174	+	249	NA	Intergenic	Intergenic	-48011	NR_077230	78102	Mm.296832	NR_077229	ENSMUSG00000115970	8430426J06Rik	-	RIKEN cDNA 8430426J06 gene	ncRNA
Pparg-5_peak_5129	chr16	50030681	50031647	+	249	NA	intron (NR_045935, intron 2 of 3)	intron (NR_045935, intron 2 of 3)	41688	NR_045935	224180	Mm.146439	NM_175010		Gm4827	B130050K08|EG224180	predicted gene 4827	ncRNA
Pparg-5_peak_2788	chr12	54992822	54993523	+	249	NA	Intergenic	MLT1E2|LTR|ERVL-MaLR	-6836	NM_013815	217578	Mm.479583	NM_013815	ENSMUSG00000035021	Baz1a	Acf1|B930060C03|BC065123|Gtl5|Wcrf180|cbp146	bromodomain adjacent to zinc finger domain 1A	protein-coding
Pparg-5_peak_9383	chr5	121470314	121470870	+	249	NA	intron (NM_001161626, intron 4 of 9)	intron (NM_001161626, intron 4 of 9)	7411	NM_001161627	77462	Mm.358781	NM_029912	ENSMUSG00000029452	Tmem116	4930406A18Rik|4930513P12Rik|C030022K24Rik	transmembrane protein 116	protein-coding
Pparg-5_peak_3428	chr13	49547409	49548034	+	249	NA	intron (NM_001172481, intron 1 of 7)	intron (NM_001172481, intron 1 of 7)	3278	NM_025711	66695	Mm.383216	NM_025711	ENSMUSG00000021388	Aspn	4631401G09Rik|AA986886|Plap1|Slrr1c	asporin	protein-coding
Pparg-5_peak_162	chr1	54823404	54823946	+	249	NA	intron (NM_001081433, intron 2 of 27)	intron (NM_001081433, intron 2 of 27)	102712	NM_001081433	329154	Mm.397910	NM_001081433	ENSMUSG00000052331	Ankrd44	4930444A19Rik|A130096K20|E130014H08Rik|PP6-ARS-B	ankyrin repeat domain 44	protein-coding
Pparg-5_peak_1838	chr11	31807768	31808475	+	249	NA	intron (NR_102312, intron 1 of 4)	intron (NR_102312, intron 1 of 4)	16426	NR_102311	414116	Mm.150222	NR_102310	ENSMUSG00000085772	D630024D03Rik	-	RIKEN cDNA D630024D03 gene	ncRNA
Pparg-5_peak_10052	chr6	108541969	108542495	+	249	NA	intron (NM_010585, intron 61 of 61)	intron (NM_010585, intron 61 of 61)	52489	NR_106121	102465766		NR_106121	ENSMUSG00000105697	Mir7661	mmu-mir-7661	microRNA 7661	ncRNA
Pparg-5_peak_4687	chr15	80737673	80738160	+	249	NA	intron (NM_144812, intron 1 of 24)	intron (NM_144812, intron 1 of 24)	26603	NM_144812	213988	Mm.131328	NM_144812	ENSMUSG00000047888	Tnrc6b	2700090M07Rik|A730065C02Rik|AI848765|D230019K20Rik	trinucleotide repeat containing 6b	protein-coding
Pparg-5_peak_11229	chr8	69186794	69187625	+	249	NA	Intergenic	Intergenic	-21837	NM_001013379	234358	Mm.334577	NM_001013379	ENSMUSG00000059897	Zfp930	-	zinc finger protein 930	protein-coding
Pparg-5_peak_9068	chr5	53441109	53441773	+	248	NA	Intergenic	Intergenic	-114338	NM_001080928	19664	Mm.209292	NM_009035	ENSMUSG00000039191	Rbpj	AI843960|CBF1|Igkjrb|Igkrsbp|RBP-J|RBP-J kappa|RBP-Jkappa|RBPjk|Rbpsuh	recombination signal binding protein for immunoglobulin kappa J region	protein-coding
Pparg-5_peak_7004	chr2	76567153	76567709	+	248	NA	intron (NM_001290734, intron 12 of 24)	intron (NM_001290734, intron 12 of 24)	68425	NM_001290735	99031	Mm.240435	NM_145525	ENSMUSG00000042359	Osbpl6	1110062M20Rik|AI596402|ORP-6|mKIAA4128	oxysterol binding protein-like 6	protein-coding
Pparg-5_peak_6030	chr18	65381664	65382335	+	248	NA	intron (NM_001037294, intron 1 of 12)	NA	11889	NM_001037294	225638	Mm.296528	NM_001037294	ENSMUSG00000032845	Alpk2	Gm549|Hak	alpha-kinase 2	protein-coding
Pparg-5_peak_9814	chr6	54001691	54002431	+	248	NA	intron (NR_110484, intron 2 of 3)	intron (NR_110484, intron 2 of 3)	23370	NR_110484	320178	Mm.320413	NR_110484	ENSMUSG00000108060	4921529L05Rik	4930590G02Rik	RIKEN cDNA 4921529L05 gene	ncRNA
Pparg-5_peak_10902	chr7	120699653	120700057	+	248	NA	intron (NM_001164580, intron 1 of 2)	intron (NM_001164580, intron 1 of 2)	22235	NM_001164580	233812	Mm.276479	NM_001164580	ENSMUSG00000046096	Mosmo	Atthog	modulator of smoothened	protein-coding
Pparg-5_peak_5229	chr16	78563304	78564882	+	248	NA	non-coding (NR_040569, exon 3 of 3)	NA	3777	NR_040569	75818	Mm.410817	NR_040569		4930478L05Rik	-	RIKEN cDNA 4930478L05 gene	ncRNA
Pparg-5_peak_5549	chr17	33564729	33565229	+	248	NA	intron (NM_053214, intron 1 of 27)	NA	9272	NM_053214	17916	Mm.42019	NM_053214	ENSMUSG00000024300	Myo1f	C330006B10Rik	myosin IF	protein-coding
Pparg-5_peak_7503	chr2	168535510	168535997	+	247	NA	intron (NM_001037177, intron 4 of 6)	intron (NM_001037177, intron 4 of 6)	54612	NM_001291177	18019	Mm.116802	NM_010899	ENSMUSG00000027544	Nfatc2	AI607462|NF-ATc2|NF-ATp|NFAT1|NFAT1-D|Nfatp	nuclear factor of activated T cells, cytoplasmic, calcineurin dependent 2	protein-coding
Pparg-5_peak_8338	chr4	45407433	45408179	+	246	NA	intron (NM_001009949, intron 1 of 2)	intron (NM_001009949, intron 1 of 2)	960	NM_001009949	230125	Mm.260210	NM_001009949	ENSMUSG00000045973	Slc25a51	9130208E07Rik|D130005A03Rik|Gm138|Mcart1	solute carrier family 25, member 51	protein-coding
Pparg-5_peak_5595	chr17	35969734	35970346	+	246	NA	promoter-TSS (NM_013854)	NA	-290	NM_013854	224742	Mm.329022	NM_013854	ENSMUSG00000038762	Abcf1	AU041969|Abc50|D17Wsu166e|GCN20	ATP-binding cassette, sub-family F (GCN20), member 1	protein-coding
Pparg-5_peak_7462	chr2	166620139	166620831	+	246	NA	intron (NM_177782, intron 6 of 39)	intron (NM_177782, intron 6 of 39)	55963	NR_152154	433503	Mm.491336	NR_152154		Gm29679	-	predicted gene, 29679	ncRNA
Pparg-5_peak_8788	chr4	138971298	138972703	+	246	NA	promoter-TSS (NM_001305423)	promoter-TSS (NM_001305423)	-283	NM_001305423	77056	Mm.122336	NM_029857	ENSMUSG00000041143	Tmco4	4632413C14Rik|AI430825	transmembrane and coiled-coil domains 4	protein-coding
Pparg-5_peak_4409	chr15	51914411	51915107	+	246	NA	Intergenic	RMER15|LTR|ERVL	37318	NM_030132	78581	Mm.176347	NM_030132	ENSMUSG00000022313	Utp23	1700010I21Rik|AI662478|BB238373|D530033C11Rik	UTP23 small subunit processome component	protein-coding
Pparg-5_peak_670	chr1	152053114	152053727	+	246	NA	intron (NM_197990, intron 1 of 5)	intron (NM_197990, intron 1 of 5)	36900	NM_197990	69399	Mm.278031	NM_197990	ENSMUSG00000032666	1700025G04Rik	2610510E02Rik|2900042O04Rik	RIKEN cDNA 1700025G04 gene	protein-coding
Pparg-5_peak_4315	chr15	9866219	9866763	+	246	NA	Intergenic	Intergenic	-117623	NM_001305044	320277	Mm.127822	NM_177123	ENSMUSG00000072663	Spef2	C230086A09Rik	sperm flagellar 2	protein-coding
Pparg-5_peak_818	chr1	171328623	171329577	+	246	NA	promoter-TSS (NM_011615)	promoter-TSS (NM_011615)	-45	NM_011615	21945	Mm.270139	NM_011615	ENSMUSG00000013973	Dedd	CASP8IP1|DEFT|Dedpro1|FLDED1|KE05	death effector domain-containing	protein-coding
Pparg-5_peak_9106	chr5	64326185	64326930	+	246	NA	intron (NM_001289514, intron 14 of 18)	intron (NM_001289514, intron 14 of 18)	96200	NM_001289514	57915	Mm.286353	NM_019636	ENSMUSG00000029174	Tbc1d1	1110062G02Rik|AI385682|AW555803|Nob1|Nobq1|Tbc1|mKIAA1108	TBC1 domain family, member 1	protein-coding
Pparg-5_peak_10497	chr7	45082371	45083340	+	246	NA	TTS (NM_026555)	TTS (NM_026555)	9358	NM_001355045	52377	Mm.29997	NM_026555	ENSMUSG00000019539	Rcn3	6030455P07Rik|D530026G20Rik|D7Ertd671e|RLP49	reticulocalbin 3, EF-hand calcium binding domain	protein-coding
Pparg-5_peak_2655	chr12	25174045	25174686	+	246	NA	Intergenic	Intergenic	45191	NR_045844	432641	Mm.112955	NR_045844		Gm17746	-	predicted gene, 17746	ncRNA
Pparg-5_peak_103	chr1	43474022	43475197	+	246	NA	intron (NM_010879, intron 1 of 4)	intron (NM_010879, intron 1 of 4)	28858	NM_010879	17974	Mm.389903	NM_010879	ENSMUSG00000066877	Nck2	4833426I10Rik|Grb4|NCKbeta|Nck-2	non-catalytic region of tyrosine kinase adaptor protein 2	protein-coding
Pparg-5_peak_2910	chr12	82189193	82190263	+	246	NA	intron (NM_001167983, intron 1 of 23)	intron (NM_001167983, intron 1 of 23)	19712	NM_001167983	217692	Mm.261333	NM_172579	ENSMUSG00000042700	Sipa1l1	4931426N11Rik|AW213287|Spar|mKIAA0440	signal-induced proliferation-associated 1 like 1	protein-coding
Pparg-5_peak_325	chr1	86630547	86631038	+	246	NA	Intergenic	(TG)n|Simple_repeat|Simple_repeat	39781	NM_010933	18159	Mm.12802	NM_010933	ENSMUSG00000026241	Nppc	CNP|lbab	natriuretic peptide type C	protein-coding
Pparg-5_peak_1362	chr10	74846775	74847195	+	246	NA	Intergenic	L3b|LINE|CR1	-120192	NM_010311	14687	Mm.32595	NM_010311	ENSMUSG00000040009	Gnaz	AI847979|Gz	guanine nucleotide binding protein, alpha z subunit	protein-coding
Pparg-5_peak_8939	chr5	28396314	28397109	+	245	NA	intron (NM_028234, intron 15 of 18)	intron (NM_028234, intron 15 of 18)	-70273	NR_015562	654796	Mm.57202	NR_015562	ENSMUSG00000097726	9530036O11Rik	-	RIKEN cDNA 9530036O11Rik	ncRNA
Pparg-5_peak_6419	chr19	46613041	46613521	+	245	NA	intron (NM_001177812, intron 2 of 4)	NA	-10120	NM_001177813	226178	Mm.329895	NM_146099	ENSMUSG00000047731	Wbp1l	D19Wsu162e|Opal1	WW domain binding protein 1 like	protein-coding
Pparg-5_peak_2525	chr11	115563970	115564582	+	245	NA	promoter-TSS (NM_001002929)	promoter-TSS (NM_001002929)	-168	NM_001002929	445007	Mm.4379	NM_001002929	ENSMUSG00000020739	Nup85	Pcnt1|frount	nucleoporin 85	protein-coding
Pparg-5_peak_2348	chr11	97433081	97433771	+	245	NA	Intergenic	T-rich|Low_complexity|Low_complexity	-16734	NM_021493	58996	Mm.394118	NM_021493	ENSMUSG00000049807	Arhgap23	A330041B18Rik	Rho GTPase activating protein 23	protein-coding
Pparg-5_peak_3996	chr14	62023024	62023511	+	244	NA	Intergenic	RMER15|LTR|ERVL	269712	NM_173419	239133	Mm.127330	NM_173419	ENSMUSG00000048281	Dleu7	BC038059	deleted in lymphocytic leukemia, 7	protein-coding
Pparg-5_peak_3563	chr13	89636929	89637278	+	244	NA	Intergenic	MT2A|LTR|ERVL	96467	NM_013500	12950	Mm.266790	NM_013500	ENSMUSG00000021613	Hapln1	BB099155|CLP|Crtl1|Crtl1l|LP|LP-1	hyaluronan and proteoglycan link protein 1	protein-coding
Pparg-5_peak_5468	chr17	27932362	27932797	+	244	NA	intron (NM_181413, intron 1 of 24)	NA	23273	NM_181413	224650	Mm.32556	NM_181413	ENSMUSG00000024219	Anks1	Anks1a|mKIAA0229	ankyrin repeat and SAM domain containing 1	protein-coding
Pparg-5_peak_9180	chr5	89343117	89344315	+	244	NA	Intergenic	RMER12|LTR|ERVK	114182	NM_008096	14473	Mm.196595	NM_008096	ENSMUSG00000035540	Gc	DBP|VDB	vitamin D binding protein	protein-coding
Pparg-5_peak_1712	chr11	3201695	3202521	+	244	NA	promoter-TSS (NM_001166547)	promoter-TSS (NM_001166547)	-245	NM_001166548	74203	Mm.255649	NM_023743	ENSMUSG00000020454	Eif4enif1	2610509L04Rik|A930019J01Rik|AA410001|AU021239|Clast4|D11Ertd166e	eukaryotic translation initiation factor 4E nuclear import factor 1	protein-coding
Pparg-5_peak_9535	chr5	147021712	147022297	+	244	NA	intron (NM_080795, intron 8 of 9)	intron (NM_080795, intron 8 of 9)	54568	NM_080795	140887	Mm.272203	NM_080795	ENSMUSG00000016520	Lnx2	9630046H24|AW209022	ligand of numb-protein X 2	protein-coding
Pparg-5_peak_6285	chr19	28812440	28813331	+	244	NA	Intergenic	NA	-22281	NM_009199	20510	Mm.246670	NM_009199	ENSMUSG00000024935	Slc1a1	D130048G10Rik|EAAC1|EAAC2|EAAT3|MEAAC1	solute carrier family 1 (neuronal/epithelial high affinity glutamate transporter, system Xag), member 1	protein-coding
Pparg-5_peak_1399	chr10	78514767	78515360	+	244	NA	Intergenic	RMER15-int|LTR|ERVL	-50115	NM_172134	216134	Mm.206159	NM_172134	ENSMUSG00000032788	Pdxk	2310036D04Rik|AA119688|C77999	pyridoxal (pyridoxine, vitamin B6) kinase	protein-coding
Pparg-5_peak_7600	chr3	21913950	21914701	+	244	NA	Intergenic	Lx6|LINE|L1	-162327	NM_030732	81004	Mm.202966	NM_030732	ENSMUSG00000027630	Tbl1xr1	8030499H02Rik|A630076E03Rik|AW539987|C21|C230089I12Rik|DC42|Ira1|TBLR1	transducin (beta)-like 1X-linked receptor 1	protein-coding
Pparg-5_peak_4272	chr14	123015753	123016279	+	244	NA	Intergenic	Lx8|LINE|L1	-32733	NM_028651	70551	Mm.271988	NM_028651	ENSMUSG00000041594	Tmtc4	4930403J22Rik|5730419O14Rik	transmembrane and tetratricopeptide repeat containing 4	protein-coding
Pparg-5_peak_3382	chr13	45850571	45850958	+	243	NA	intron (NM_001199304, intron 3 of 6)	intron (NM_001199304, intron 3 of 6)	114227	NM_001199305	20238	Mm.342683	NM_009124	ENSMUSG00000046876	Atxn1	2900016G23Rik|Atx1|C85907|Gm10786|Sca1	ataxin 1	protein-coding
Pparg-5_peak_3820	chr14	21112716	21113223	+	243	NA	intron (NM_134079, intron 3 of 10)	intron (NM_134079, intron 3 of 10)	36817	NM_001243041	11534	Mm.188734	NM_134079	ENSMUSG00000039197	Adk	2310026J05Rik|5033405D03Rik|AI255373|AI987814|Ak	adenosine kinase	protein-coding
Pparg-5_peak_1404	chr10	80320440	80321531	+	243	NA	promoter-TSS (NM_025521)	promoter-TSS (NM_025521)	-437	NM_025521	66374	Mm.383824	NM_025521	ENSMUSG00000020133	2310011J03Rik	AI452186|AW545358	RIKEN cDNA 2310011J03 gene	protein-coding
Pparg-5_peak_10332	chr6	145120608	145121307	+	243	NA	promoter-TSS (NM_008511)	promoter-TSS (NM_008511)	-782	NM_008511	16970	Mm.843	NM_008511	ENSMUSG00000030263	Lrmp	D6Int3|D6Int4|D6Int5|D6Int7|D6Int8|Jaw1	lymphoid-restricted membrane protein	protein-coding
Pparg-5_peak_6339	chr19	33158834	33159651	+	243	NA	intron (NM_001146342, intron 4 of 4)	NA	2130	NR_039552	100628575		NR_039552	ENSMUSG00000106278	Mir3970	mmu-mir-3970|mu-mir-3970	microRNA 3970	ncRNA
Pparg-5_peak_2861	chr12	73904179	73905465	+	243	NA	intron (NM_001313920, intron 1 of 14)	intron (NM_001313920, intron 1 of 14)	-3045	NM_010431	15251	Mm.3879	NM_010431	ENSMUSG00000021109	Hif1a	AA959795|HIF-1-alpha|HIF1-alpha|HIF1alpha|MOP1|bHLHe78	hypoxia inducible factor 1, alpha subunit	protein-coding
Pparg-5_peak_12045	chr9	79947336	79947753	+	243	NA	intron (NM_001357352, intron 1 of 5)	intron (NM_001357352, intron 1 of 5)	14537	NM_001357353	70598	Mm.23049	NM_001081243	ENSMUSG00000034898	Filip1	5730485H21Rik|AI843021	filamin A interacting protein 1	protein-coding
Pparg-5_peak_755	chr1	161309126	161309855	+	243	NA	Intergenic	Intergenic	-58280	NM_001303408	11758	Mm.186185	NM_007453	ENSMUSG00000026701	Prdx6	1-Cys Prx|1-cysPrx|9430088D19Rik|AA690119|Aop2|Brp-12|CP-3|GPx|Ltw-4|Ltw4|Lvtw-4|NSGPx|ORF06|Prdx5|aiPLA2	peroxiredoxin 6	protein-coding
Pparg-5_peak_11870	chr9	57905670	57906065	+	242	NA	Intergenic	L1MC4|LINE|L1	-5119	NM_027086	69459	Mm.41735	NM_027086	ENSMUSG00000055720	Ubl7	2300004C15Rik	ubiquitin-like 7 (bone marrow stromal cell-derived)	protein-coding
Pparg-5_peak_2532	chr11	115753284	115753800	+	242	NA	Intergenic	Intergenic	-11891	NM_028014	71947	Mm.23168	NM_028014	ENSMUSG00000020747	Tmem94	2310067B10Rik|Kiaa0195|mKIAA0195	transmembrane protein 94	protein-coding
Pparg-5_peak_5924	chr18	32475072	32475564	+	242	NA	Intergenic	NA	84716	NM_001347610	71683	Mm.292145	NM_027863	ENSMUSG00000090523	Gypc	0610037F22Rik|Cd236r	glycophorin C	protein-coding
Pparg-5_peak_5051	chr16	36475600	36476174	+	242	NA	Intergenic	Intergenic	-20495	NM_025288	20863	Mm.136573	NM_025288	ENSMUSG00000054905	Stfa3	Stf3	stefin A3	protein-coding
Pparg-5_peak_588	chr1	136682811	136683547	+	242	NA	promoter-TSS (NR_045324)	promoter-TSS (NR_045324)	-217	NR_045324	100503460	Mm.30630	NR_045324	ENSMUSG00000097113	Gm19705	-	predicted gene, 19705	ncRNA
Pparg-5_peak_2053	chr11	61597638	61598044	+	241	NA	Intergenic	Intergenic	-18154	NM_010148	13855	Mm.139695	NM_010148	ENSMUSG00000001036	Epn2	9530051D10Rik|AA536924|Ibp2	epsin 2	protein-coding
Pparg-5_peak_11359	chr8	94447175	94447904	+	241	NA	Intergenic	L2|LINE|L2	-12436	NR_015514	320377	Mm.486022	NR_015514		9330175E14Rik	A630085K21	RIKEN cDNA 9330175E14 gene	ncRNA
Pparg-5_peak_8860	chr4	152191136	152191636	+	241	NA	intron (NM_001146057, intron 1 of 8)	RMER6A|LTR|ERVK	5252	NM_001146057	70025	Mm.296191	NM_133348	ENSMUSG00000028937	Acot7	2410041A17Rik|Ach1|Act|Bach|CTE-IIa|Cte-II|Lach1	acyl-CoA thioesterase 7	protein-coding
Pparg-5_peak_258	chr1	69544240	69544705	+	241	NA	intron (NM_011770, intron 6 of 7)	intron (NM_011770, intron 6 of 7)	141488	NM_011770	22779	Mm.106343	NM_011770	ENSMUSG00000025997	Ikzf2	A730095J18Rik|Helios|Zfpn1a2|Znfn1a2	IKAROS family zinc finger 2	protein-coding
Pparg-5_peak_838	chr1	172376016	172376701	+	241	NA	promoter-TSS (NM_026234)	promoter-TSS (NM_026234)	-173	NM_026234	67556	Mm.26612	NM_026234	ENSMUSG00000050229	Pigm	4933437L05Rik|AI644422|AV302080|C920011G20Rik	phosphatidylinositol glycan anchor biosynthesis, class M	protein-coding
Pparg-5_peak_12330	chr9	123765827	123766386	+	241	NA	Intergenic	Intergenic	-1105	NM_009913	12769	Mm.440604	NM_009913	ENSMUSG00000029530	Ccr9	A130091K22Rik|Cmkbr10|GPR-9-6	chemokine (C-C motif) receptor 9	protein-coding
Pparg-5_peak_6765	chr2	35023429	35024153	+	241	NA	intron (NM_010406, intron 20 of 40)	intron (NM_010406, intron 20 of 40)	37650	NM_010406	15139	Mm.2168	NM_010406	ENSMUSG00000026874	Hc	C5|C5a|He|Hfib2	hemolytic complement	protein-coding
Pparg-5_peak_10430	chr7	25238337	25238940	+	241	NA	promoter-TSS (NM_001031667)	promoter-TSS (NM_001031667)	-787	NM_001031667	606496	Mm.491101	NM_001031667	ENSMUSG00000057177	Gsk3a	2700086H06Rik	glycogen synthase kinase 3 alpha	protein-coding
Pparg-5_peak_8406	chr4	59719034	59719474	+	240	NA	intron (NM_001015681, intron 2 of 3)	intron (NM_001015681, intron 2 of 3)	64601	NM_001013577	66209	Mm.51988	NM_001013577	ENSMUSG00000038544	Inip	1110054O05Rik|2610312O17Rik|AA399876|Ssbip1	INTS3 and NABP interacting protein	protein-coding
Pparg-5_peak_7448	chr2	165652816	165653275	+	240	NA	intron (NM_001271962, intron 1 of 15)	L2c|LINE|L2	-2253	NM_010165	14049	Mm.282719	NM_010165	ENSMUSG00000017897	Eya2	Eab1	EYA transcriptional coactivator and phosphatase 2	protein-coding
Pparg-5_peak_12154	chr9	101078546	101079161	+	240	NA	intron (NM_001100451, intron 1 of 1)	ORR1B2|LTR|ERVL-MaLR	4091	NM_001100451	77853	Mm.326206	NM_001100451	ENSMUSG00000066415	Msl2	E130103E02Rik|Msl2l1|Rnf184	MSL complex subunit 2	protein-coding
Pparg-5_peak_3867	chr14	30796798	30797381	+	240	NA	intron (NM_001166531, intron 12 of 21)	intron (NM_001166531, intron 12 of 21)	-28505	NM_028839	69179	Mm.143025	NM_028839	ENSMUSG00000006526	Tmem110	1810038N08Rik|2310014H19Rik|AW554125|STIMATE	transmembrane protein 110	protein-coding
Pparg-5_peak_8106	chr3	134339130	134339693	+	239	NA	Intergenic	Intergenic	84224	NR_040600	75208	Mm.84580	NR_040600	ENSMUSG00000105765	4930539C22Rik	-	RIKEN cDNA 4930539C22 gene	ncRNA
Pparg-5_peak_2221	chr11	83043823	83044485	+	239	NA	Intergenic	RLTR14_RN|LTR|ERV1	-3621	NR_073524	237887	Mm.341645	NM_181542	ENSMUSG00000072621	Slfn10-ps	Slfn10|mFLJ00257	schlafen 10, pseudogene	protein-coding
Pparg-5_peak_1341	chr10	68111932	68112354	+	239	NA	intron (NM_023598, intron 8 of 9)	intron (NM_023598, intron 8 of 9)	132573	NM_001359318	170799	Mm.209844	NM_133244	ENSMUSG00000037846	Rtkn2	B130039D23Rik|Mbf|Plekhk1	rhotekin 2	protein-coding
Pparg-5_peak_1663	chr10	119294525	119295068	+	239	NA	Intergenic	(CAAAA)n|Simple_repeat|Simple_repeat	-25438	NR_126085	74905	Mm.399357	NR_126085	ENSMUSG00000112155	4930477N07Rik	-	RIKEN cDNA 4930477N07 gene	ncRNA
Pparg-5_peak_6597	chr2	11616719	11617303	+	239	NA	Intergenic	Intergenic	-13812	NM_152824	76938	Mm.182769	NM_152824	ENSMUSG00000037197	Rbm17	2700027J02Rik	RNA binding motif protein 17	protein-coding
Pparg-5_peak_7511	chr2	170259750	170260751	+	239	NA	Intergenic	L1MB8|LINE|L1	-96111	NR_040610	73303	Mm.443297	NR_040610	ENSMUSG00000086999	Bcas1os2	1700040N02Rik	breast carcinoma amplified sequence 1, opposite strand 2	ncRNA
Pparg-5_peak_620	chr1	138618925	138619473	+	239	NA	intron (NM_021605, intron 1 of 9)	CpG	558	NM_021605	59125	Mm.143817	NM_021605	ENSMUSG00000026393	Nek7	2810460C19Rik|AU020186	NIMA (never in mitosis gene a)-related expressed kinase 7	protein-coding
Pparg-5_peak_2730	chr12	34521106	34521832	+	239	NA	intron (NM_001271386, intron 4 of 27)	RLTR31D_MM|LTR|ERVK	7420	NM_024124	79221	Mm.310551	NM_024124	ENSMUSG00000004698	Hdac9	AV022454|D030072B18Rik|HD7B|HD9|HDRP|Hdac7b|Mitr|mKIAA0744	histone deacetylase 9	protein-coding
Pparg-5_peak_10645	chr7	80299631	80300189	+	239	NA	intron (NM_145150, intron 1 of 13)	PB1D10|SINE|Alu	5459	NM_145150	233406	Mm.227274	NM_145150	ENSMUSG00000038943	Prc1	D7Ertd348e	protein regulator of cytokinesis 1	protein-coding
Pparg-5_peak_560	chr1	133841434	133841989	+	238	NA	Intergenic	B4A|SINE|B4	65462	NM_054076	269120	Mm.59985	NM_054076	ENSMUSG00000010311	Optc	-	opticin	protein-coding
Pparg-5_peak_5913	chr18	31609110	31610057	+	238	NA	exon (NM_026165, exon 1 of 8)	NA	347	NM_026165	67453	Mm.23896	NM_026165	ENSMUSG00000024259	Slc25a46	1200007B05Rik|AI325987	solute carrier family 25, member 46	protein-coding
Pparg-5_peak_4097	chr14	72623476	72624473	+	238	NA	intron (NM_207636, intron 3 of 25)	RMER15-int|LTR|ERVL	86029	NM_207636	319448	Mm.205421	NM_207636	ENSMUSG00000033487	Fndc3a	1700094E19Rik|D14Ertd453e|F730017H24Rik|Fndc3|sys	fibronectin type III domain containing 3A	protein-coding
Pparg-5_peak_10519	chr7	47116211	47116836	+	238	NA	intron (NM_013643, intron 1 of 13)	intron (NM_013643, intron 1 of 13)	16075	NM_001163565	19259	Mm.4654	NM_013643	ENSMUSG00000030854	Ptpn5	Step	protein tyrosine phosphatase, non-receptor type 5	protein-coding
Pparg-5_peak_6033	chr18	65697647	65698519	+	238	NA	promoter-TSS (NM_177028)	NA	-185	NM_177028	319888	Mm.183576	NM_177028	ENSMUSG00000046610	Oacyl	5330437I02Rik|Acyl3	O-acyltransferase like	protein-coding
Pparg-5_peak_3298	chr13	36131400	36132516	+	238	NA	intron (NM_001039189, intron 1 of 5)	intron (NM_001039189, intron 1 of 5)	14315	NM_024274	69955	Mm.70690	NM_024274	ENSMUSG00000021420	Fars2	Fars1|pheRS	phenylalanine-tRNA synthetase 2 (mitochondrial)	protein-coding
Pparg-5_peak_6691	chr2	26753167	26754318	+	238	NA	Intergenic	Intergenic	22022	NM_001359164	105244099		NM_001359164		Gm39773	LCN16	predicted gene, 39773	protein-coding
Pparg-5_peak_10019	chr6	99811182	99811784	+	238	NA	Intergenic	ORR1D2-int|LTR|ERVL-MaLR	-85091	NM_015768	50501	Mm.87365	NM_015768	ENSMUSG00000030069	Prok2	Bv8|PK2|Prok1	prokineticin 2	protein-coding
Pparg-5_peak_7313	chr2	143992954	143993481	+	238	NA	intron (NM_133626, intron 1 of 2)	intron (NM_133626, intron 1 of 2)	18046	NM_133626	81910	Mm.13705	NM_024281	ENSMUSG00000027422	Rrbp1	1700087N07Rik|5730465C04Rik|ES/130|mKIAA1398|mRRp0|mRRp1.8|mRRp10|mRRp15a|mRRp15b|mRRp16.8|mRRp2|mRRp41|mRRp47|mRRp5.4|p180	ribosome binding protein 1	protein-coding
Pparg-5_peak_2265	chr11	86836388	86836818	+	238	NA	Intergenic	Intergenic	-28943	NM_026191	67487	Mm.260627	NM_026191	ENSMUSG00000018425	Dhx40	2410016C14Rik|ARG147|DDX40|PAD	DEAH (Asp-Glu-Ala-His) box polypeptide 40	protein-coding
Pparg-5_peak_9114	chr5	65086396	65086927	+	238	NA	Intergenic	L1_Mur3|LINE|L1	-20907	NM_001347355	71778	Mm.10281	NM_175174	ENSMUSG00000054920	Klhl5	1300013C10Rik	kelch-like 5	protein-coding
Pparg-5_peak_7392	chr2	157168436	157168830	+	238	NA	intron (NM_011249, intron 15 of 21)	L1MC1|LINE|L1	-33411	NM_001139520	56045	Mm.248478	NM_018851	ENSMUSG00000027639	Samhd1	E330031J07Rik|Mg11	SAM domain and HD domain, 1	protein-coding
Pparg-5_peak_9290	chr5	107777344	107777858	+	238	NA	intron (NM_007964, intron 16 of 17)	intron (NM_007964, intron 16 of 17)	-51796	NM_001267621	14581	Mm.2078	NM_010278	ENSMUSG00000029275	Gfi1	AW495828|Gfi-1|Pal-1|Pal1	growth factor independent 1	protein-coding
Pparg-5_peak_4556	chr15	64246347	64247439	+	238	NA	intron (NM_001276461, intron 3 of 28)	intron (NM_001276461, intron 3 of 28)	65780	NM_001276462	13196	Mm.277236	NM_010026	ENSMUSG00000022377	Asap1	AV239055|DEF-1|Ddef1|PAP|mKIAA1249|s19	ArfGAP with SH3 domain, ankyrin repeat and PH domain1	protein-coding
Pparg-5_peak_2210	chr11	80513733	80514387	+	238	NA	intron (NM_177390, intron 21 of 21)	intron (NM_177390, intron 21 of 21)	-4954	NR_126552	77417	Mm.437510	NR_126552	ENSMUSG00000085078	C030013C21Rik	-	RIKEN cDNA C030013C21 gene	ncRNA
Pparg-5_peak_6707	chr2	29119389	29119962	+	238	NA	Intergenic	MTB|LTR|ERVL-MaLR	-5317	NM_198033	269254	Mm.41867	NM_198033	ENSMUSG00000043535	Setx	A130090N03|A930037J23Rik|AOA2|AW060766|Als4|SCAR1|Sen1|mKIAA0625	senataxin	protein-coding
Pparg-5_peak_7291	chr2	132115300	132115793	+	238	NA	intron (NM_001355430, intron 1 of 15)	intron (NM_001355430, intron 1 of 15)	29562	NM_018824	54338	Mm.103581	NM_018824	ENSMUSG00000027340	Slc23a2	AI844736|NBTL1|SVCT2|Slc23a1|YSPL2|YSPL3|mKIAA0238	solute carrier family 23 (nucleobase transporters), member 2	protein-coding
Pparg-5_peak_12066	chr9	84924188	84924765	+	238	NA	Intergenic	Intergenic	150078	NR_040739	75253	Mm.401984	NR_040739	ENSMUSG00000099724	4930554C24Rik	-	RIKEN cDNA 4930554C24 gene	ncRNA
Pparg-5_peak_8071	chr3	130853130	130853844	+	238	NA	Intergenic	B4A|SINE|B4	-123089	NM_001005859	68436	Mm.140568	NM_026724	ENSMUSG00000062006	Rpl34	1100001I22Rik	ribosomal protein L34	protein-coding
Pparg-5_peak_1912	chr11	48830129	48830657	+	237	NA	intron (NM_053166, intron 1 of 6)	intron (NM_053166, intron 1 of 6)	4255	NM_053166	94089	Mm.390335	NM_053166	ENSMUSG00000040350	Trim7	AI790312	tripartite motif-containing 7	protein-coding
Pparg-5_peak_11781	chr9	46092312	46092979	+	237	NA	intron (NM_027498, intron 1 of 24)	intron (NM_027498, intron 1 of 24)	79825	NM_027498	70661	Mm.219459	NM_027498	ENSMUSG00000034135	Sik3	5730525O22Rik|9030204A07Rik|AI447252|AI846254|AI849445|Qsk|SIK-3|mKIAA0999	SIK family kinase 3	protein-coding
Pparg-5_peak_7684	chr3	52271369	52271930	+	237	NA	intron (NM_019739, intron 1 of 2)	intron (NM_019739, intron 1 of 2)	3312	NM_019739	56458	Mm.29891	NM_019739	ENSMUSG00000044167	Foxo1	AI876417|Afxh|FKHR|Fkhr1|Foxo1a	forkhead box O1	protein-coding
Pparg-5_peak_5781	chr17	80717548	80717935	+	237	NA	intron (NM_001360278, intron 1 of 33)	NA	10284	NM_001360278	225028	Mm.311948	NM_001081357	ENSMUSG00000024242	Map4k3	4833416M01Rik|4833416M07Rik|9530052P13Rik|Glk|MAPKKKK3|MEKKK 3|MEKKK3|RAB8IPL1	mitogen-activated protein kinase kinase kinase kinase 3	protein-coding
Pparg-5_peak_3788	chr14	16249358	16250242	+	237	NA	promoter-TSS (NM_001359882)	promoter-TSS (NM_001359882)	8	NM_027695	71147	Mm.197960	NM_027695	ENSMUSG00000021786	Oxsm	4933425A18Rik|C80494	3-oxoacyl-ACP synthase, mitochondrial	protein-coding
Pparg-5_peak_4034	chr14	65330260	65330977	+	237	NA	Intergenic	Intergenic	-28058	NM_199029	380912	Mm.270087	NM_199029	ENSMUSG00000034522	Zfp395	BC053701|Gm910	zinc finger protein 395	protein-coding
Pparg-5_peak_8584	chr4	108071007	108071552	+	237	NA	exon (NM_011327, exon 12 of 16)	exon (NM_011327, exon 12 of 16)	-16078	NR_105823	102465213		NR_105823	ENSMUSG00000098980	Mir6397	Gm28004|mmu-mir-6397	microRNA 6397	ncRNA
Pparg-5_peak_6758	chr2	34771579	34772153	+	237	NA	promoter-TSS (NM_022310)	promoter-TSS (NM_022310)	-224	NM_022310	14828	Mm.330160	NM_022310	ENSMUSG00000026864	Hspa5	AL022860|AU019543|Bip|D2Wsu141e|D2Wsu17e|Grp78|Hsce70|SEZ-7|Sez7|baffled|mBiP	heat shock protein 5	protein-coding
Pparg-5_peak_5829	chr17	84855642	84856938	+	237	NA	Intergenic	NA	-65504	NM_028233	72416	Mm.217027	NM_028233	ENSMUSG00000024120	Lrpprc	3110001K13Rik|C76645|Gp130|Lrp130|Lsfc	leucine-rich PPR-motif containing	protein-coding
Pparg-5_peak_11426	chr8	114977626	114978160	+	237	NA	intron (NM_019573, intron 8 of 8)	intron (NM_019573, intron 8 of 8)	538241	NM_019573	80707	Mm.440420	NM_019573	ENSMUSG00000004637	Wwox	5330426P09Rik|9030416C10Rik|WOX1	WW domain-containing oxidoreductase	protein-coding
Pparg-5_peak_2297	chr11	89023988	89024964	+	237	NA	Intergenic	Intergenic	25073	NM_009546	217069	Mm.248445	NM_009546	ENSMUSG00000000275	Trim25	AA960166|AL022677|EFP|Zfp147	tripartite motif-containing 25	protein-coding
Pparg-5_peak_7169	chr2	120008293	120009318	+	237	NA	intron (NM_001355293, intron 2 of 30)	intron (NM_001355293, intron 2 of 30)	-8712	NR_106125	102466842		NR_106125	ENSMUSG00000098632	Mir7665	Gm27478|mmu-mir-7665	microRNA 7665	ncRNA
Pparg-5_peak_8890	chr5	8490830	8491275	+	237	NA	3' UTR (NM_198620, exon 10 of 10)	3' UTR (NM_198620, exon 10 of 10)	68214	NM_178766	319653	Mm.146262	NM_178766	ENSMUSG00000054099	Slc25a40	B230315F11Rik	solute carrier family 25, member 40	protein-coding
Pparg-5_peak_12387	chrX	42480156	42480572	+	237	NA	Intergenic	NA	-22201	NR_132588	20400	Mm.441197	NM_011364	ENSMUSG00000005696	Sh2d1a	Gm686|SAP	SH2 domain containing 1A	protein-coding
Pparg-5_peak_10748	chr7	98695783	98696505	+	237	NA	non-coding (NR_144495, exon 1 of 1)	non-coding (NR_144495, exon 1 of 1)	6784	NR_144495	100040769	Mm.126401	NR_144495		Gm15506	-	predicted gene 15506	ncRNA
Pparg-5_peak_2682	chr12	25863767	25864498	+	237	NA	Intergenic	Intergenic	346373	NR_131149	629481	Mm.390460	NR_131149	ENSMUSG00000113550	Gm29687	-	predicted gene, 29687	ncRNA
Pparg-5_peak_9950	chr6	87748546	87749211	+	237	NA	intron (NM_001159697, intron 2 of 7)	RMER6B|LTR|ERVK	18009	NM_001159697	58229	Mm.333229	NM_021418	ENSMUSG00000068263	Efcc1	Ccdc48	EF hand and coiled-coil domain containing 1	protein-coding
Pparg-5_peak_9461	chr5	136008146	136008583	+	237	NA	intron (NM_001256096, intron 2 of 10)	B4A|SINE|B4	13564	NM_023742	74198	Mm.275574	NM_023742	ENSMUSG00000004947	Dtx2	2610524D08Rik|AA408415|AU022494|Deltex2	deltex 2, E3 ubiquitin ligase	protein-coding
Pparg-5_peak_9675	chr6	34861364	34862099	+	237	NA	Intergenic	L1M4b|LINE|L1	-1415	NM_197986	68487	Mm.248440	NM_197986	ENSMUSG00000057137	Tmem140	1110007F12Rik	transmembrane protein 140	protein-coding
Pparg-5_peak_4759	chr15	94520444	94520890	+	237	NA	Intergenic	Intergenic	22840	NM_172437	78895	Mm.34344	NM_172437	ENSMUSG00000033356	Pus7l	3000003F02Rik	pseudouridylate synthase 7-like	protein-coding
Pparg-5_peak_2062	chr11	62007365	62008131	+	237	NA	intron (NM_001310526, intron 1 of 7)	MLT2B4|LTR|ERVL	50985	NM_001281818	432572	Mm.438022	NM_001029936	ENSMUSG00000042331	Specc1	2810012G08Rik|B230396K10Rik|Cytsb	sperm antigen with calponin homology and coiled-coil domains 1	protein-coding
Pparg-5_peak_5360	chr17	5801927	5803745	+	236	NA	non-coding (NR_045081, exon 3 of 3)	NA	3346	NR_045079	78512	Mm.23696	NR_045079	ENSMUSG00000096965	3300005D01Rik	-	RIKEN cDNA 3300005D01 gene	ncRNA
Pparg-5_peak_7110	chr2	103638238	103639213	+	235	NA	intron (NM_178890, intron 1 of 16)	intron (NM_178890, intron 1 of 16)	72415	NM_178890	99382	Mm.35850	NM_178890	ENSMUSG00000032724	Abtb2	AW539457|BPOZ-2	ankyrin repeat and BTB (POZ) domain containing 2	protein-coding
Pparg-5_peak_4273	chr15	5446379	5447377	+	235	NA	Intergenic	Intergenic	-49440	NR_045274	71432	Mm.291087	NR_045274	ENSMUSG00000110018	5430437J10Rik	-	RIKEN cDNA 5430437J10 gene	ncRNA
Pparg-5_peak_9329	chr5	114825965	114826568	+	235	NA	Intergenic	Intergenic	-2798	NM_181075	330173	Mm.482205	NM_181075	ENSMUSG00000092486	2610524H06Rik	-	RIKEN cDNA 2610524H06 gene	protein-coding
Pparg-5_peak_1998	chr11	54427842	54428595	+	235	NA	Intergenic	B4A|SINE|B4	-9961	NM_173753	216742	Mm.34087	NM_173753	ENSMUSG00000035992	Fnip1	A730024A03Rik|AI838773|AW557298	folliculin interacting protein 1	protein-coding
Pparg-5_peak_6740	chr2	32260613	32261102	+	235	NA	promoter-TSS (NM_011675)	promoter-TSS (NM_011675)	-752	NM_011675	22245	Mm.425076	NM_011675	ENSMUSG00000002550	Uck1	URK1|Umpk	uridine-cytidine kinase 1	protein-coding
Pparg-5_peak_9909	chr6	83013309	83013829	+	235	NA	intron (NM_033079, intron 7 of 9)	intron (NM_033079, intron 7 of 9)	19902	NM_010070	13448	Mm.156	NM_010070	ENSMUSG00000068335	Dok1	AW557123|p62DOK	docking protein 1	protein-coding
Pparg-5_peak_4347	chr15	27849845	27850247	+	235	NA	intron (NM_001081302, intron 15 of 56)	MTC|LTR|ERVL-MaLR	-168504	NM_198301	223433	Mm.266485	NM_198301	ENSMUSG00000056069	Fam105a	9830126M18	family with sequence similarity 105, member A	protein-coding
Pparg-5_peak_9679	chr6	34971420	34971947	+	235	NA	intron (NM_001025573, intron 2 of 7)	MTB|LTR|ERVL-MaLR	6316	NM_001025573	243753	Mm.440221	NM_001025573	ENSMUSG00000029847	Slc23a4	2010107G12Rik|Gm468	solute carrier family 23 member 4	protein-coding
Pparg-5_peak_9229	chr5	100509162	100509786	+	235	NA	Intergenic	Intergenic	-8835	NM_001346583	231506	Mm.212568	NM_172714	ENSMUSG00000035310	Lin54	AI461788	lin-54 homolog (C. elegans)	protein-coding
Pparg-5_peak_11356	chr8	94413379	94414124	+	234	NA	Intergenic	Intergenic	21352	NR_015514	320377	Mm.486022	NR_015514		9330175E14Rik	A630085K21	RIKEN cDNA 9330175E14 gene	ncRNA
Pparg-5_peak_9477	chr5	139161789	139162223	+	234	NA	intron (NM_001081265, intron 5 of 12)	intron (NM_001081265, intron 5 of 12)	-11303	NM_001359097	19085	Mm.306163	NM_008923	ENSMUSG00000025855	Prkar1b	AI385716|RIbeta	protein kinase, cAMP dependent regulatory, type I beta	protein-coding
Pparg-5_peak_1725	chr11	4265748	4266663	+	233	NA	promoter-TSS (NM_001039537)	promoter-TSS (NM_001039537)	-591	NM_001039537	16878	Mm.4964	NM_008501	ENSMUSG00000034394	Lif	-	leukemia inhibitory factor	protein-coding
Pparg-5_peak_11988	chr9	69637932	69639201	+	232	NA	Intergenic	Intergenic	122374	NM_022378	64290	Mm.440890	NM_022378	ENSMUSG00000059246	Foxb1	C43|Fkh5|Foxb1a|Foxb1b|Hfh-e5.1|Mf3|Twh	forkhead box B1	protein-coding
Pparg-5_peak_4086	chr14	70341194	70341629	+	232	NA	intron (NM_144808, intron 1 of 9)	intron (NM_144808, intron 1 of 9)	7022	NM_001135152	213053	Mm.270647	NM_144808	ENSMUSG00000022094	Slc39a14	FAD-123|ZIP-14|Zip14|fad123	solute carrier family 39 (zinc transporter), member 14	protein-coding
Pparg-5_peak_530	chr1	131025792	131026426	+	232	NA	Intergenic	Intergenic	6264	NM_010548	16153	Mm.874	NM_010548	ENSMUSG00000016529	Il10	CSIF|Il-10	interleukin 10	protein-coding
Pparg-5_peak_5036	chr16	35792932	35793550	+	232	NA	intron (NR_152314, intron 2 of 8)	(TTG)n|Simple_repeat|Simple_repeat	22855	NM_175111	66667	Mm.45272	NM_175111	ENSMUSG00000022849	Hspbap1	3830421G21Rik	Hspb associated protein 1	protein-coding
Pparg-5_peak_8126	chr3	136687967	136688376	+	232	NA	intron (NM_008913, intron 1 of 13)	intron (NM_008913, intron 1 of 13)	18105	NM_008913	19055	Mm.331389	NM_008913	ENSMUSG00000028161	Ppp3ca	2900074D19Rik|CN|Caln|Calna|CnA	protein phosphatase 3, catalytic subunit, alpha isoform	protein-coding
Pparg-5_peak_2873	chr12	76397802	76398360	+	232	NA	Intergenic	Intergenic	-6095	NM_001002012	15512	Mm.296181	NM_008301	ENSMUSG00000059970	Hspa2	70kDa|HSP70.2|HSP70A2|Hsp70-2	heat shock protein 2	protein-coding
Pparg-5_peak_10665	chr7	81849078	81849683	+	232	NA	Intergenic	Intergenic	-9621	NR_111910	107769	Mm.221412	NM_145375	ENSMUSG00000038623	Tm6sf1	AI428514|BC023123|C630016D09Rik	transmembrane 6 superfamily member 1	protein-coding
Pparg-5_peak_11950	chr9	65191311	65192121	+	232	NA	Intergenic	ID4_|SINE|ID	-22974	NM_177460	214424	Mm.31129	NM_177460	ENSMUSG00000032392	Parp16	ARTD15|BC055447|C79952|PARP-16	poly (ADP-ribose) polymerase family, member 16	protein-coding
Pparg-5_peak_4526	chr15	62763154	62763615	+	232	NA	Intergenic	Intergenic	-543933	NR_003523	67552	Mm.484027	NM_026230		H2afy3	4933432H23Rik	H2A histone family, member Y3	pseudo
Pparg-5_peak_10381	chr7	6290778	6291277	+	232	NA	intron (NM_001024928, intron 3 of 4)	L1MB8|LINE|L1	4447	NM_001024928	384763	Mm.276279	NM_001024928	ENSMUSG00000054893	Zfp667	A830025F02Rik|Mip1|ZNF667	zinc finger protein 667	protein-coding
Pparg-5_peak_12161	chr9	101270204	101270910	+	232	NA	Intergenic	RSINE1|SINE|B4	-18725	NM_001161362	235542	Mm.335386	NM_172144	ENSMUSG00000043154	Ppp2r3a	3222402P14Rik|A730042E07	protein phosphatase 2, regulatory subunit B'', alpha	protein-coding
Pparg-5_peak_10886	chr7	117428635	117429380	+	231	NA	intron (NM_175645, intron 1 of 11)	intron (NM_175645, intron 1 of 11)	48028	NM_175645	233781	Mm.461427	NM_175645	ENSMUSG00000030657	Xylt1	8030490L12	xylosyltransferase 1	protein-coding
Pparg-5_peak_5341	chr16	97309558	97310775	+	230	NA	Intergenic	NA	-46562	NM_019517	56175	Mm.97885	NM_019517	ENSMUSG00000040605	Bace2	1110059C24Rik|AEPLC|AI850424|ALP56|ARP1|ASP1|ASP21|BAE2|CDA13|CEAP1|DRAP	beta-site APP-cleaving enzyme 2	protein-coding
Pparg-5_peak_12482	chrX	159909447	159909909	+	230	NA	intron (NM_001135728, intron 4 of 12)	NA	-33015	NM_001290664	58194	Mm.286495	NM_021389	ENSMUSG00000040990	Sh3kbp1	1200007H22Rik|1700125L08Rik|5830464D22Rik|AI447724|Cin85|IN85|Ruk|Seta	SH3-domain kinase binding protein 1	protein-coding
Pparg-5_peak_5660	chr17	50657157	50657595	+	230	NA	intron (NM_013880, intron 4 of 5)	NA	-41305	NM_001297747	12228	Mm.392910	NM_009770	ENSMUSG00000022863	Btg3	ANA|tob5	B cell translocation gene 3	protein-coding
Pparg-5_peak_10361	chr6	146804459	146805233	+	230	NA	promoter-TSS (NM_001289680)	promoter-TSS (NM_001289680)	-684	NM_001289679	272322	Mm.333500	NM_172309	ENSMUSG00000040187	Arntl2	4632430A05Rik|BMAL2|CLIF|MOP9|bHLHe6	aryl hydrocarbon receptor nuclear translocator-like 2	protein-coding
Pparg-5_peak_6512	chr2	4580167	4581036	+	230	NA	intron (NM_001177844, intron 3 of 11)	intron (NM_001177844, intron 3 of 11)	20847	NM_001177844	209630	Mm.37932	NM_172475	ENSMUSG00000026657	Frmd4a	2700017I06Rik|5330420J21|AI594879|C230040M21Rik|Frmd4|Gm13190|mKIAA1294	FERM domain containing 4A	protein-coding
Pparg-5_peak_8609	chr4	115731727	115732672	+	230	NA	Intergenic	Intergenic	-5874	NM_172698	230648	Mm.283565	NM_172698	ENSMUSG00000034210	Efcab14	4732418C07Rik	EF-hand calcium binding domain 14	protein-coding
Pparg-5_peak_8751	chr4	134759687	134760071	+	230	NA	intron (NM_145554, intron 1 of 8)	intron (NM_145554, intron 1 of 8)	8125	NM_145554	100017	Mm.27486	NM_145554	ENSMUSG00000037295	Ldlrap1	AA691260|ARH2|Arh|Arh1|FHCB1|FHCB2	low density lipoprotein receptor adaptor protein 1	protein-coding
Pparg-5_peak_11188	chr8	40598643	40599266	+	229	NA	intron (NM_001040699, intron 3 of 13)	intron (NM_001040699, intron 3 of 13)	35838	NM_001040699	54384	Mm.294871	NM_019433	ENSMUSG00000039431	Mtmr7	-	myotubularin related protein 7	protein-coding
Pparg-5_peak_12269	chr9	116293770	116294659	+	229	NA	Intergenic	B4A|SINE|B4	105034	NR_152204	100043817	Mm.404276	NR_152204		Gm4668	-	predicted gene 4668	ncRNA
Pparg-5_peak_10877	chr7	114712267	114712956	+	229	NA	Intergenic	Intergenic	-6032	NM_054084	116903	Mm.273838	NM_054084	ENSMUSG00000030666	Calcb	CGRP2|Calc2	calcitonin-related polypeptide, beta	protein-coding
Pparg-5_peak_4546	chr15	63657236	63657814	+	229	NA	Intergenic	Intergenic	151214	NM_031378	83492	Mm.335619	NM_031378	ENSMUSG00000079025	Gsdmc	Gsdmc1|Mlze	gasdermin C	protein-coding
Pparg-5_peak_4417	chr15	53488765	53489621	+	229	NA	intron (NM_177225, intron 4 of 4)	intron (NM_177225, intron 4 of 4)	125086	NR_039538	100628567		NR_039538	ENSMUSG00000104794	Mir28c	mmu-mir-28c	microRNA 28c	ncRNA
Pparg-5_peak_11388	chr8	107104435	107105254	+	229	NA	Intergenic	MIRb|SINE|MIR	-8299	NM_009353	21750	Mm.6402	NM_009353	ENSMUSG00000031921	Terf2	TRF2	telomeric repeat binding factor 2	protein-coding
Pparg-5_peak_931	chr1	191193599	191194290	+	229	NA	Intergenic	Intergenic	-10611	NM_007498	11910	Mm.2706	NM_007498	ENSMUSG00000026628	Atf3	LRG-21	activating transcription factor 3	protein-coding
Pparg-5_peak_8972	chr5	32013148	32014057	+	229	NA	intron (NM_144541, intron 10 of 11)	intron (NM_144541, intron 10 of 11)	-122870	NM_008037	14284	Mm.24684	NM_008037	ENSMUSG00000029135	Fosl2	Fra-2	fos-like antigen 2	protein-coding
Pparg-5_peak_7536	chr2	173385239	173386197	+	229	NA	Intergenic	Intergenic	-109185	NM_022995	65112	Mm.73682	NM_022995	ENSMUSG00000038400	Pmepa1	2210418I02Rik|AW455466|Erg1.2|N4wbp4|Stag1|Tmepai	prostate transmembrane protein, androgen induced 1	protein-coding
Pparg-5_peak_58	chr1	38662447	38663234	+	229	NA	Intergenic	Intergenic	-35596	NM_001290814	16764	Mm.336679	NM_010678	ENSMUSG00000037138	Aff3	3222402O04Rik|A730046J16|LAF-4|Laf4	AF4/FMR2 family, member 3	protein-coding
Pparg-5_peak_11768	chr9	45294083	45294696	+	229	NA	Intergenic	Intergenic	-24711	NM_001013373	214531	Mm.394987	NM_001013373	ENSMUSG00000037129	Tmprss13	BC010843|Tpmrss13	transmembrane protease, serine 13	protein-coding
Pparg-5_peak_852	chr1	177792528	177793472	+	229	NA	intron (NM_007422, intron 1 of 12)	intron (NM_007422, intron 1 of 12)	3509	NM_007422	11566	Mm.338021	NM_007422	ENSMUSG00000015961	Adss	AI314886|AS|Adss2	adenylosuccinate synthetase, non muscle	protein-coding
Pparg-5_peak_9767	chr6	48681570	48682009	+	229	NA	Intergenic	Intergenic	-2789	NM_001243201	107526	Mm.333048	NM_174990	ENSMUSG00000054435	Gimap4	AU019574|E430007K16Rik|Ian-1|Ian1|Imap4	GTPase, IMAP family member 4	protein-coding
Pparg-5_peak_11600	chr9	13445118	13445836	+	229	NA	Intergenic	B1F1|SINE|Alu	14116	NR_028271	18689	Mm.41972	NM_008835	ENSMUSG00000031802	Phxr4	Sp5	per-hexamer repeat gene 4	ncRNA
Pparg-5_peak_6967	chr2	71866517	71867031	+	229	NA	intron (NR_039557, intron 3 of 3).2	intron (NR_039557, intron 3 of 3).2	-6450	NM_172665	228026	Mm.34411	NM_172665	ENSMUSG00000006494	Pdk1	B830012B01|D530020C15Rik	pyruvate dehydrogenase kinase, isoenzyme 1	protein-coding
Pparg-5_peak_1575	chr10	98877783	98878296	+	229	NA	Intergenic	Intergenic	-36603	NM_001359508	67972	Mm.166944	NM_026482	ENSMUSG00000019943	Atp2b1	2810442I22Rik|E130111D10Rik|Pmca1	ATPase, Ca++ transporting, plasma membrane 1	protein-coding
Pparg-5_peak_5439	chr17	24528862	24529785	+	229	NA	TTS (NR_045289)	NA	1072	NR_045289	75614	Mm.440235	NR_045289	ENSMUSG00000093565	Rab26os	2610019E17Rik	RAB26, member RAS oncogene family, opposite strand	ncRNA
Pparg-5_peak_3192	chr13	16738155	16739077	+	229	NA	Intergenic	Intergenic	-715193	NR_155430	100503142	Mm.359204	NR_155430		B230303A05Rik	B230303A05|EG328191	U1 small nuclear ribonucleoprotein 1C pseudogene	pseudo
Pparg-5_peak_3502	chr13	63243539	63244064	+	229	NA	intron (NM_001289926, intron 13 of 15)	intron (NM_001289926, intron 13 of 15)	3772	NR_110520	72061	Mm.188105	NM_028079	ENSMUSG00000021458	2010111I01Rik	2300006M17Rik|AP-O|AW742919|Aopep|ApO|mir-23b|mir-24-1|mir-27b	RIKEN cDNA 2010111I01 gene	protein-coding
Pparg-5_peak_6281	chr19	26946953	26947587	+	228	NA	Intergenic	NA	61345	NM_001033407	329047	Mm.293289	NM_001033407	ENSMUSG00000074913	Gm815	-	predicted gene 815	protein-coding
Pparg-5_peak_2969	chr12	86818430	86819444	+	228	NA	Intergenic	Intergenic	65877	NM_145836	238330	Mm.248358	NM_145836	ENSMUSG00000034168	Irf2bpl	6430527G18Rik|Eap1	interferon regulatory factor 2 binding protein-like	protein-coding
Pparg-5_peak_1242	chr10	51459320	51459994	+	228	NA	Intergenic	Intergenic	-20955	NM_001291892	14727	Mm.439661	NM_008147	ENSMUSG00000112023	Lilr4b	Gp49a|gp49	leukocyte immunoglobulin-like receptor, subfamily B, member 4B	protein-coding
Pparg-5_peak_75	chr1	39949231	39950400	+	228	NA	intron (NM_001252202, intron 2 of 29)	intron (NM_001252202, intron 2 of 29)	48902	NM_001252202	26921	Mm.491139	NM_008696	ENSMUSG00000026074	Map4k4	9430080K19Rik|AU043147|AU045934|AW046177|HGK|Nik	mitogen-activated protein kinase kinase kinase kinase 4	protein-coding
Pparg-5_peak_4050	chr14	66230620	66231350	+	228	NA	intron (NM_001162366, intron 1 of 30)	intron (NM_001162366, intron 1 of 30)	-17161	NM_001360233	19229	Mm.21613	NM_172498	ENSMUSG00000059456	Ptk2b	CADTK|CAKB|CAKbeta|E430023O05Rik|FADK2|FAK2|PYK2|Raftk	PTK2 protein tyrosine kinase 2 beta	protein-coding
Pparg-5_peak_12479	chrX	159756073	159756829	+	227	NA	intron (NM_021389, intron 1 of 16)	NA	47850	NM_021389	58194	Mm.286495	NM_021389	ENSMUSG00000040990	Sh3kbp1	1200007H22Rik|1700125L08Rik|5830464D22Rik|AI447724|Cin85|IN85|Ruk|Seta	SH3-domain kinase binding protein 1	protein-coding
Pparg-5_peak_4166	chr14	76328407	76329183	+	227	NA	Intergenic	Intergenic	77333	NR_152108	72893	Mm.233565	NR_152108		2900040C04Rik	-	RIKEN cDNA 2900040C04 gene	ncRNA
Pparg-5_peak_8191	chr3	153957848	153958545	+	227	NA	Intergenic	RLTR48A|LTR|ERV1	-13553	NM_007382	11364	Mm.10530	NM_007382	ENSMUSG00000062908	Acadm	AU018656|MCAD	acyl-Coenzyme A dehydrogenase, medium chain	protein-coding
Pparg-5_peak_5473	chr17	28213253	28214472	+	227	NA	intron (NM_027185, intron 1 of 10)	NA	6084	NM_027185	23853	Mm.204731	NM_027185	ENSMUSG00000002257	Def6	2410003F05Rik|6430538D02Rik|AV094905|Ibp|Slat|Slat2|Slat6	differentially expressed in FDCP 6	protein-coding
Pparg-5_peak_10215	chr6	129215360	129216067	+	227	NA	Intergenic	Intergenic	22332	NR_040265	76432	Mm.261738	NR_040265	ENSMUSG00000097354	2310001H17Rik	AI646108	RIKEN cDNA 2310001H17 gene	ncRNA
Pparg-5_peak_3637	chr13	98902442	98902925	+	227	NA	intron (NM_178716, intron 1 of 23)	intron (NM_178716, intron 1 of 23)	-11641	NM_001048267	238799	Mm.173286	NM_178716	ENSMUSG00000009470	Tnpo1	AU021749|D13Ertd688e|IPO2|Kpnb2|MIP|MIP1|TRN	transportin 1	protein-coding
Pparg-5_peak_3308	chr13	36814039	36814407	+	227	NA	Intergenic	MER44D|DNA|TcMar-Tigger	-79746	NM_153529	68404	Mm.232930	NM_153529	ENSMUSG00000039114	Nrn1	0710008J23Rik|Cpg15|Nrn	neuritin 1	protein-coding
Pparg-5_peak_7740	chr3	65515912	65516344	+	227	NA	Intergenic	Intergenic	-12319	NM_178892	99929	Mm.246398	NM_178892	ENSMUSG00000034640	Tiparp	ARTD14|AW558171|PARP7	TCDD-inducible poly(ADP-ribose) polymerase	protein-coding
Pparg-5_peak_4797	chr15	100686492	100687671	+	227	NA	intron (NM_033612, intron 2 of 7)	intron (NM_033612, intron 2 of 7)	839	NM_033612	109901	Mm.2131	NM_033612	ENSMUSG00000023031	Cela1	1810009A17Rik|1810062B19Rik|Ela-1|Ela1|PC-TsF	chymotrypsin-like elastase family, member 1	protein-coding
Pparg-5_peak_3296	chr13	35742925	35743574	+	227	NA	intron (NM_001123386, intron 1 of 6)	intron (NM_001123386, intron 1 of 6)	1847	NM_001123386	12593	Mm.29002	NM_009881	ENSMUSG00000059288	Cdyl	AI325931	chromodomain protein, Y chromosome-like	protein-coding
Pparg-5_peak_1565	chr10	97247115	97247605	+	227	NA	Intergenic	Intergenic	-176118	NR_039547	100628616		NR_039547	ENSMUSG00000105557	Mir3966	mmu-mir-3966|mu-mir-3966	microRNA 3966	ncRNA
Pparg-5_peak_6778	chr2	35453199	35454105	+	227	NA	intron (NM_010283, intron 1 of 8)	intron (NM_010283, intron 1 of 8)	7797	NM_001308300	14594	Mm.281124	NM_010283	ENSMUSG00000035778	Ggta1	AW108479|GALT|Gal|Ggta|Ggta-1|alpha Gal|alpha3GalT	glycoprotein galactosyltransferase alpha 1, 3	protein-coding
Pparg-5_peak_2989	chr12	91745009	91745762	+	227	NA	intron (NM_175367, intron 1 of 6)	intron (NM_175367, intron 1 of 6)	41051	NM_175367	108800	Mm.23125	NM_175367	ENSMUSG00000020961	Ston2	4933401N24Rik|AI425999|AW544599	stonin 2	protein-coding
Pparg-5_peak_4241	chr14	120986148	120986917	+	227	NA	Intergenic	Intergenic	-49042	NM_134082	223254	Mm.223980	NM_134082	ENSMUSG00000025555	Farp1	AW228844|BC030329|Cdep	FERM, RhoGEF (Arhgef) and pleckstrin domain protein 1 (chondrocyte-derived)	protein-coding
Pparg-5_peak_9034	chr5	37050634	37052025	+	227	NA	intron (NM_178394, intron 1 of 12)	ORR1E|LTR|ERVL-MaLR	472	NM_178394	76071	Mm.85280	NM_178394	ENSMUSG00000063646	Jakmip1	5830437M04Rik|C330021K24Rik|Gababrbp|Marlin-1	janus kinase and microtubule interacting protein 1	protein-coding
Pparg-5_peak_1834	chr11	29719320	29720324	+	226	NA	intron (NM_024226, intron 1 of 6)	intron (NM_024226, intron 1 of 6)	1259	NM_024226	68585	Mm.192580	NM_024226	ENSMUSG00000020458	Rtn4	1110020G17Rik|AA407876|AA409940|AA960376|ASY|C130026I10Rik|NOGO|NSP-CL|NgA|Nogo-A|Nogo-B|Nogo-C|mKIAA0886|mKIAA4153	reticulon 4	protein-coding
Pparg-5_peak_7862	chr3	95263083	95263802	+	226	NA	intron (NM_173347, intron 4 of 7)	intron (NM_173347, intron 4 of 7)	-12249	NM_001168356	171388	Mm.331209	NM_134253	ENSMUSG00000028115	Bnipl	1700128A13Rik|BNIP-S|BNIPL1|BNIPL2|PP73|PP753	BCL2/adenovirus E1B 19kD interacting protein like	protein-coding
Pparg-5_peak_1358	chr10	70120636	70121511	+	226	NA	intron (NM_001111121, intron 1 of 8)	intron (NM_001111121, intron 1 of 8)	23952	NM_001111121	76551	Mm.281741	NM_001111121	ENSMUSG00000048701	Ccdc6	2810012H18Rik|AA536681|AA960498|AW061011	coiled-coil domain containing 6	protein-coding
Pparg-5_peak_10034	chr6	103033938	103034690	+	226	NA	Intergenic	Charlie4a|DNA|hAT-Charlie	239930	NR_105792	102466636		NR_105792	ENSMUSG00000098533	Mir6373	Gm27870|mmu-mir-6373	microRNA 6373	ncRNA
Pparg-5_peak_2292	chr11	88631718	88632218	+	226	NA	intron (NM_054043, intron 5 of 13)	intron (NM_054043, intron 5 of 13)	12717	NR_131025	68397	Mm.426889	NR_131025		0610039H22Rik	-	RIKEN cDNA 0610039H22 gene	ncRNA
Pparg-5_peak_11786	chr9	46153267	46153863	+	226	NA	intron (NM_027498, intron 3 of 24)	intron (NM_027498, intron 3 of 24)	-75065	NM_009692	11806	Mm.26743	NM_009692	ENSMUSG00000032083	Apoa1	Alp-1|Apoa-1|Brp-14|Ltw-1|Lvtw-1|Sep-1|Sep-2|Sep2|apo-AI|apoA-I	apolipoprotein A-I	protein-coding
Pparg-5_peak_7526	chr2	172831761	172832264	+	226	NA	Intergenic	Intergenic	108309	NM_007557	12162	Mm.595	NM_007557	ENSMUSG00000008999	Bmp7	OP1	bone morphogenetic protein 7	protein-coding
Pparg-5_peak_109	chr1	43562207	43562956	+	226	NA	intron (NM_010879, intron 4 of 4)	intron (NM_010879, intron 4 of 4)	116830	NM_010879	17974	Mm.389903	NM_010879	ENSMUSG00000066877	Nck2	4833426I10Rik|Grb4|NCKbeta|Nck-2	non-catalytic region of tyrosine kinase adaptor protein 2	protein-coding
Pparg-5_peak_9058	chr5	53393468	53394458	+	226	NA	Intergenic	MTE2a|LTR|ERVL-MaLR	126857	NM_001145433	66278	Mm.27900	NM_001145433	ENSMUSG00000061461	Smim20	1110067B18Rik|1810013D10Rik|N28078	small integral membrane protein 20	protein-coding
Pparg-5_peak_4105	chr14	72985949	72986960	+	226	NA	Intergenic	Intergenic	-39149	NR_027860	668489	Mm.158324	NR_027860		Gm9199	EG668489	glycine cleavage system protein H (aminomethyl carrier) pseudogene	pseudo
Pparg-5_peak_10947	chr7	126347134	126347496	+	226	NA	Intergenic	Intergenic	20730	NR_106025	102466797		NR_106025	ENSMUSG00000099017	Mir7058	Gm27766|mmu-mir-7058	microRNA 7058	ncRNA
Pparg-5_peak_12072	chr9	85369753	85370707	+	226	NA	Intergenic	Intergenic	-43080	NM_001160379	212943	Mm.74610	NM_001160378	ENSMUSG00000032265	Fam46a	BAP014|D930050G01Rik	family with sequence similarity 46, member A	protein-coding
Pparg-5_peak_2067	chr11	62494663	62495258	+	226	NA	intron (NM_001039536, intron 2 of 6)	intron (NM_001039536, intron 2 of 6)	36500	NM_001039536	327942	Mm.390358	NM_199026	ENSMUSG00000014245	Pigl	Gm737	phosphatidylinositol glycan anchor biosynthesis, class L	protein-coding
Pparg-5_peak_10890	chr7	118135353	118135949	+	226	NA	intron (NM_001031814, intron 62 of 62)	intron (NM_001031814, intron 62 of 62)	-6026	NM_019419	54208	Mm.29924	NM_019419	ENSMUSG00000030654	Arl6ip1	AIP-6|AL022945|ARMER|AU042858|Aip-1|Arl6ip|C85138|mKIAA0069	ADP-ribosylation factor-like 6 interacting protein 1	protein-coding
Pparg-5_peak_11608	chr9	13583874	13584794	+	226	NA	Intergenic	Intergenic	-35655	NM_001013813	270118	Mm.116898	NM_173776	ENSMUSG00000031925	Maml2	5930431H10|BC032967	mastermind like transcriptional coactivator 2	protein-coding
Pparg-5_peak_8541	chr4	102494885	102495384	+	226	NA	intron (NM_001177983, intron 2 of 5)	intron (NM_001177983, intron 2 of 5)	-74926	NM_001177980	18578	Mm.20181	NM_019840	ENSMUSG00000028525	Pde4b	Dpde4|R74983|dunce	phosphodiesterase 4B, cAMP specific	protein-coding
Pparg-5_peak_11854	chr9	57272626	57273461	+	226	NA	Intergenic	Intergenic	-10444	NM_028820	74211	Mm.428905	NM_028820	ENSMUSG00000032300	1700017B05Rik	AA682102|D9Ertd278e	RIKEN cDNA 1700017B05 gene	protein-coding
Pparg-5_peak_12033	chr9	78109653	78110085	+	226	NA	promoter-TSS (NM_001081490)	promoter-TSS (NM_001081490)	677	NM_001163780	56542	Mm.288719	NM_019987	ENSMUSG00000009828	Ick	2210420N10Rik|AI848300|Mrk	intestinal cell kinase	protein-coding
Pparg-5_peak_5333	chr16	96040572	96041111	+	226	NA	intron (NM_145125, intron 21 of 41)	NA	41587	NM_145125	93871	Mm.240871	NM_145125	ENSMUSG00000022914	Brwd1	5330419I02Rik|D530019K20Rik|G1-403-16|Wdr9|repro5	bromodomain and WD repeat domain containing 1	protein-coding
Pparg-5_peak_4122	chr14	73891515	73892080	+	226	NA	Intergenic	RMER15|LTR|ERVL	339011	NM_001361638	20916	Mm.38951	NM_011506	ENSMUSG00000022110	Sucla2	4930547K18Rik|A-SCS|SCS-betaA	succinate-Coenzyme A ligase, ADP-forming, beta subunit	protein-coding
Pparg-5_peak_1293	chr10	60282573	60283148	+	225	NA	intron (NM_011179, intron 1 of 14)	intron (NM_011179, intron 1 of 14)	-1601	NM_001146124	19156	Mm.29978	NM_011179	ENSMUSG00000004207	Psap	AI037048|SGP-1	prosaposin	protein-coding
Pparg-5_peak_8607	chr4	114960827	114961237	+	225	NA	3' UTR (NM_025647, exon 6 of 6)	3' UTR (NM_025647, exon 6 of 6)	26196	NM_025647	66588	Mm.294159	NM_025647	ENSMUSG00000028719	Cmpk1	0610011D08Rik|CK|Cmpk|UMP-CMPk	cytidine monophosphate (UMP-CMP) kinase 1	protein-coding
Pparg-5_peak_3179	chr13	13529177	13529909	+	225	NA	Intergenic	Intergenic	-60866	NM_010748	17101	Mm.342337	NM_010748	ENSMUSG00000019726	Lyst	D13Sfk13|beige|bg	lysosomal trafficking regulator	protein-coding
Pparg-5_peak_9812	chr6	53709547	53710064	+	225	NA	Intergenic	Intergenic	111020	NM_025817	66873	Mm.422727	NM_025817	ENSMUSG00000043496	Tril	1200009O22Rik|AI316813|mKIAA0644	TLR4 interactor with leucine-rich repeats	protein-coding
Pparg-5_peak_2736	chr12	35598403	35598822	+	225	NA	Intergenic	Intergenic	-63623	NM_001314027	11622	Mm.341377	NM_013464	ENSMUSG00000019256	Ahr	Ah|Ahh|Ahre|In|bHLHe76	aryl-hydrocarbon receptor	protein-coding
Pparg-5_peak_11367	chr8	94992815	94993272	+	225	NA	intron (NM_018882, intron 1 of 13)	intron (NM_018882, intron 1 of 13)	8644	NM_018882	14766	Mm.290834	NM_018882	ENSMUSG00000031785	Adgrg1	Cyt28|Gpr56|TM7LN4|TM7XN1	adhesion G protein-coupled receptor G1	protein-coding
Pparg-5_peak_5056	chr16	36626779	36627466	+	225	NA	intron (NM_019388, intron 2 of 7)	MIR|SINE|MIR	38955	NM_019388	12524	Mm.1452	NM_019388	ENSMUSG00000022901	Cd86	B7|B7-2|B7.2|B70|CLS1|Cd28l2|ETC-1|Ly-58|Ly58|MB7|MB7-2|TS/A-2	CD86 antigen	protein-coding
Pparg-5_peak_3029	chr12	100999659	101000141	+	225	NA	intron (NM_026681, intron 3 of 29)	intron (NM_026681, intron 3 of 29)	21868	NR_035421	100316805		NR_035421	ENSMUSG00000080575	Mir1190	Mirn1190|mmu-mir-1190	microRNA 1190	ncRNA
Pparg-5_peak_8912	chr5	21368782	21369272	+	225	NA	intron (NM_029195, intron 2 of 18)	intron (NM_029195, intron 2 of 18)	-3646	NM_008013	14190	Mm.292100	NM_008013	ENSMUSG00000039899	Fgl2	AI385601|musfiblp	fibrinogen-like protein 2	protein-coding
Pparg-5_peak_2327	chr11	95827480	95828455	+	225	NA	intron (NM_153104, intron 1 of 2)	intron (NM_153104, intron 1 of 2)	3467	NM_153104	237928	Mm.133075	NM_153104	ENSMUSG00000050860	Phospho1	D11Moh36|Phospo1	phosphatase, orphan 1	protein-coding
Pparg-5_peak_6423	chr19	46855000	46855740	+	225	NA	intron (NM_001102471, intron 2 of 6)	NA	93761	NM_001102471	94219	Mm.306903	NM_033569	ENSMUSG00000064105	Cnnm2	AU015877|AW048635|Acdp2|Clp2	cyclin M2	protein-coding
Pparg-5_peak_1311	chr10	62590049	62590511	+	225	NA	intron (NM_019553, intron 7 of 14)	intron (NM_019553, intron 7 of 14)	-11823	NM_028197	72320	Mm.258955	NM_028197	ENSMUSG00000036955	Kif1bp	0710007C18Rik|2510003E04Rik|KBP|mKIAA1279	KIF1 binding protein	protein-coding
Pparg-5_peak_2876	chr12	76864763	76865246	+	224	NA	intron (NM_145927, intron 2 of 11)	intron (NM_145927, intron 2 of 11)	27537	NM_145927	110606	Mm.151174	NM_145927	ENSMUSG00000033373	Fntb	2010013E13Rik|AA409500	farnesyltransferase, CAAX box, beta	protein-coding
Pparg-5_peak_12466	chrX	142489731	142490796	+	224	NA	Intergenic	NA	-99728	NM_019477	50790	Mm.391337	NM_019477	ENSMUSG00000031278	Acsl4	9430020A05Rik|ACS4|AU018108|Facl4|Lacs4	acyl-CoA synthetase long-chain family member 4	protein-coding
Pparg-5_peak_8202	chr3	159831337	159831918	+	224	NA	Intergenic	Intergenic	-8023	NM_001356350	68151	Mm.6766	NM_026582	ENSMUSG00000028173	Wls	5031439A09Rik|AI173978|AI987742|EVI|Gpr177	wntless WNT ligand secretion mediator	protein-coding
Pparg-5_peak_2566	chr11	118366263	118366864	+	224	NA	Intergenic	Intergenic	-11152	NM_011594	21858	Mm.206505	NM_011594	ENSMUSG00000017466	Timp2	D11Bwg1104e|Timp-2	tissue inhibitor of metalloproteinase 2	protein-coding
Pparg-5_peak_11018	chr7	140360930	140361625	+	224	NA	Intergenic	Intergenic	12331	NM_146519	258512	Mm.377545	NM_146519	ENSMUSG00000060974	Olfr530	MOR252-2	olfactory receptor 530	protein-coding
Pparg-5_peak_8868	chr4	155563275	155564006	+	223	NA	promoter-TSS (NM_001159637)	promoter-TSS (NM_001159637)	-175	NM_001159637	192185	Mm.28347	NM_138671	ENSMUSG00000029063	Nadk	4432404C02Rik|BC004012	NAD kinase	protein-coding
Pparg-5_peak_12000	chr9	70506099	70506850	+	223	NA	Intergenic	Intergenic	-2699	NM_033604	93836	Mm.29783	NM_033604	ENSMUSG00000032217	Rnf111	ARK|Arkadia	ring finger 111	protein-coding
Pparg-5_peak_10110	chr6	119090000	119090712	+	223	NA	intron (NM_009781, intron 1 of 46)	L1MEd|LINE|L1	18139	NM_001159535	12288	Mm.41628	NM_009781	ENSMUSG00000051331	Cacna1c	Cav1.2|Cchl1a1|D930026N18Rik|MBC|MELC-CC	calcium channel, voltage-dependent, L type, alpha 1C subunit	protein-coding
Pparg-5_peak_6567	chr2	10152351	10152968	+	223	NA	promoter-TSS (NM_172471)	promoter-TSS (NM_172471)	-884	NM_172471	209378	Mm.313876	NM_172471	ENSMUSG00000025780	Itih5	4631408O11Rik|5430408M01Rik|E130106B02	inter-alpha (globulin) inhibitor H5	protein-coding
Pparg-5_peak_1335	chr10	67529430	67530245	+	222	NA	Intergenic	AT_rich|Low_complexity|Low_complexity	-8032	NM_010118	13654	Mm.290421	NM_010118	ENSMUSG00000037868	Egr2	Egr-2|Krox-20|Krox20|NGF1-B|Zfp-25|Zfp-6	early growth response 2	protein-coding
Pparg-5_peak_7976	chr3	106547684	106548640	+	222	NA	promoter-TSS (NM_133869)	promoter-TSS (NM_133869)	-360	NM_133869	99712	Mm.429443	NM_133869	ENSMUSG00000040774	Cept1	9930118K05Rik|mCEPT1	choline/ethanolaminephosphotransferase 1	protein-coding
Pparg-5_peak_8496	chr4	95187893	95188644	+	222	NA	Intergenic	Intergenic	-136046	NM_010591	16476	Mm.275071	NM_010591	ENSMUSG00000052684	Jun	AP-1|Junc|c-jun	jun proto-oncogene	protein-coding
Pparg-5_peak_7669	chr3	41373830	41375483	+	221	NA	Intergenic	Intergenic	118543	NR_040385	78706	Mm.366094	NR_040385	ENSMUSG00000097639	Platr4	C430002E04Rik	pluripotency associated transcript 4	ncRNA
Pparg-5_peak_3624	chr13	97398383	97399008	+	221	NA	Intergenic	Intergenic	-36275	NR_110432	100039691	Mm.219358	NR_110430	ENSMUSG00000078952	Lncenc1	Gm11019|Gm2373|Lincenc1|Platr18|linc-Enc1	long non-coding RNA, embryonic stem cells expressed 1	ncRNA
Pparg-5_peak_3491	chr13	56792880	56793310	+	220	NA	intron (NM_001302372, intron 7 of 11)	ID_B1|SINE|B4	89427	NM_001164042	17129	Mm.272920	NM_008541	ENSMUSG00000021540	Smad5	1110051M15Rik|AI451355|Dwf-C|Madh5|MusMLP	SMAD family member 5	protein-coding
Pparg-5_peak_3746	chr13	113580015	113580476	+	220	NA	Intergenic	Intergenic	38319	NM_130796	170625	Mm.33721	NM_130796	ENSMUSG00000042364	Snx18	Snag1	sorting nexin 18	protein-coding
Pparg-5_peak_6432	chr19	47855429	47855854	+	220	NA	intron (NM_010362, intron 2 of 5)	NA	668	NM_010362	14873	Mm.378931	NM_010362	ENSMUSG00000025068	Gsto1	AA407097|AI194287|AU018802|Gsto-1|Gstx|Spg-r|p28	glutathione S-transferase omega 1	protein-coding
Pparg-5_peak_5427	chr17	23966983	23967319	+	220	NA	Intergenic	NA	8079	NM_013921	30943	Mm.142568	NM_013921	ENSMUSG00000024124	Prss30	2010015P21Rik|Disp|Disp1|Tmprss8	protease, serine 30	protein-coding
Pparg-5_peak_11335	chr8	86856360	86856701	+	220	NA	intron (NM_030563, intron 2 of 6)	intron (NM_030563, intron 2 of 6)	28728	NM_030563	80750	Mm.25117	NM_030563	ENSMUSG00000031652	N4bp1	AI481586|C81621	NEDD4 binding protein 1	protein-coding
Pparg-5_peak_10672	chr7	82580874	82581295	+	220	NA	intron (NM_001190374, intron 23 of 29)	intron (NM_001190374, intron 23 of 29)	67444	NM_177894	330577	Mm.222812	NM_177894	ENSMUSG00000038570	Saxo2	1700129I04Rik|D030069K18|Fam154b	stabilizer of axonemal microtubules 2	protein-coding
Pparg-5_peak_6027	chr18	65322029	65322761	+	219	NA	intron (NM_001037294, intron 4 of 12)	NA	71493	NM_001037294	225638	Mm.296528	NM_001037294	ENSMUSG00000032845	Alpk2	Gm549|Hak	alpha-kinase 2	protein-coding
Pparg-5_peak_11716	chr9	33060587	33061258	+	219	NA	Intergenic	Intergenic	-131956	NR_131058	330917	Mm.488283	NR_131058		Gm27162	A430016B06	predicted gene 27162	ncRNA
Pparg-5_peak_9938	chr6	87069113	87069811	+	218	NA	intron (NM_013528, intron 11 of 18)	intron (NM_013528, intron 11 of 18)	26616	NM_013528	14583	Mm.19893	NM_013528	ENSMUSG00000029992	Gfpt1	2810423A18Rik|AI324119|AI449986|GFA|GFAT|GFAT1|GFAT1m|Gfpt	glutamine fructose-6-phosphate transaminase 1	protein-coding
Pparg-5_peak_6782	chr2	36101425	36101916	+	218	NA	intron (NM_001355125, intron 4 of 8)	intron (NM_001355125, intron 4 of 8)	2390	NM_001083126	16874	Mm.12881	NM_008500	ENSMUSG00000026890	Lhx6	Lhx6.1	LIM homeobox protein 6	protein-coding
Pparg-5_peak_8891	chr5	8542391	8542836	+	218	NA	intron (NM_001359961, intron 6 of 8)	intron (NM_001359961, intron 6 of 8)	-24478	NM_011076	18671	Mm.207354	NM_011076	ENSMUSG00000040584	Abcb1a	Abcb4|Evi32|Mdr1a|Mdr3|P-gp|Pgp|Pgy-3|Pgy3|mdr-3	ATP-binding cassette, sub-family B (MDR/TAP), member 1A	protein-coding
Pparg-5_peak_10249	chr6	134413170	134414672	+	218	NA	promoter-TSS (NM_001355686)	promoter-TSS (NM_001355686)	-507	NM_001355686	66813	Mm.474472	NM_025778	ENSMUSG00000030200	Bcl2l14	4930452K23Rik|4933405K19Rik|9030625M01Rik|AI429211|Bclg	BCL2-like 14 (apoptosis facilitator)	protein-coding
Pparg-5_peak_11228	chr8	69185716	69186723	+	218	NA	Intergenic	Intergenic	-22827	NM_001013379	234358	Mm.334577	NM_001013379	ENSMUSG00000059897	Zfp930	-	zinc finger protein 930	protein-coding
Pparg-5_peak_8001	chr3	109323352	109324195	+	218	NA	Intergenic	GA-rich|Low_complexity|Low_complexity	-16910	NM_020505	57257	Mm.282257	NM_020505	ENSMUSG00000033721	Vav3	A530094I06Rik|AA986410|Idd18.1	vav 3 oncogene	protein-coding
Pparg-5_peak_4329	chr15	25266777	25267439	+	218	NA	Intergenic	Intergenic	146656	NM_027395	70350	Mm.29586	NM_027395	ENSMUSG00000045763	Basp1	2610024P12Rik|CAP-23|CAP23|Ckap3|NAP-22|NAP22	brain abundant, membrane attached signal protein 1	protein-coding
Pparg-5_peak_11455	chr8	116021735	116022169	+	218	NA	Intergenic	Intergenic	-315058	NM_001025577	17132	Mm.275549	NM_001025577	ENSMUSG00000055435	Maf	2810401A20Rik|A230108G15Rik|AW047063|c-maf	avian musculoaponeurotic fibrosarcoma oncogene homolog	protein-coding
Pparg-5_peak_8843	chr4	150594269	150594841	+	218	NA	intron (NM_001085492, intron 12 of 22)	URR1B|DNA|hAT-Charlie	57619	NM_173774	242773	Mm.29280	NM_173774	ENSMUSG00000039838	Slc45a1	C230078B22|Dnb5	solute carrier family 45, member 1	protein-coding
Pparg-5_peak_7842	chr3	90265414	90266473	+	218	NA	promoter-TSS (NM_201407)	promoter-TSS (NM_201407)	-571	NM_201407	229541	Mm.30571	NM_201407	ENSMUSG00000042404	Dennd4b	-	DENN/MADD domain containing 4B	protein-coding
Pparg-5_peak_1134	chr10	28565628	28566399	+	218	NA	intron (NM_001359355, intron 18 of 33)	intron (NM_001359355, intron 18 of 33)	-102347	NR_131208	210757	Mm.123021	NM_178666	ENSMUSG00000049109	Themis	E430004N04Rik|Gasp|Spot|Tsepa|thylex	thymocyte selection associated	protein-coding
Pparg-5_peak_5227	chr16	78540383	78541456	+	218	NA	3' UTR (NM_001252440, exon 5 of 5)	NA	-19397	NR_040569	75818	Mm.410817	NR_040569		4930478L05Rik	-	RIKEN cDNA 4930478L05 gene	ncRNA
Pparg-5_peak_3762	chr13	117183188	117184189	+	218	NA	Intergenic	Intergenic	-36885	NM_010330	13723	Mm.274926	NM_010330	ENSMUSG00000021728	Emb	AL022799|Gp70	embigin	protein-coding
Pparg-5_peak_8722	chr4	132353398	132354192	+	218	NA	promoter-TSS (NR_003270)	promoter-TSS (NR_003270)	-109	NR_003270	399101	Mm.486919	NR_002904	ENSMUSG00000085241	Snhg3	Rnu17d|U17HG	small nucleolar RNA host gene 3	ncRNA
Pparg-5_peak_11912	chr9	61668121	61670164	+	218	NA	Intergenic	Intergenic	245368	NM_018853	56040	Mm.3158	NM_018853	ENSMUSG00000007892	Rplp1	2410042H16Rik|Arpp1|C430017H15Rik	ribosomal protein, large, P1	protein-coding
Pparg-5_peak_896	chr1	182543208	182543800	+	218	NA	Intergenic	Intergenic	-21503	NM_001145806	170725	Mm.189201	NM_130890	ENSMUSG00000038599	Capn8	nCL-2|nCL-2'	calpain 8	protein-coding
Pparg-5_peak_1891	chr11	46083458	46084335	+	218	NA	intron (NM_001291890, intron 3 of 22)	intron (NM_001291890, intron 3 of 22)	-18374	NR_106177	102465996		NR_106177	ENSMUSG00000098942	Mir8100	Gm27638|mmu-mir-8100	microRNA 8100	ncRNA
Pparg-5_peak_11459	chr8	116635961	116636328	+	217	NA	intron (NM_029441, intron 1 of 6)	L1MC3|LINE|L1	96847	NM_029441	75796	Mm.159575	NM_029441	ENSMUSG00000031758	Cdyl2	1700029M19Rik|4930453I21Rik|Gm20194	chromodomain protein, Y chromosome-like 2	protein-coding
Pparg-5_peak_7199	chr2	125777389	125777936	+	217	NA	intron (NM_177608, intron 1 of 17)	B3A|SINE|B2	5208	NM_177608	70354	Mm.138091	NM_133725	ENSMUSG00000035093	Secisbp2l	3110001I20Rik|AI504340|C630011I23	SECIS binding protein 2-like	protein-coding
Pparg-5_peak_801	chr1	165849683	165850402	+	217	NA	intron (NM_001113391, intron 1 of 7)	intron (NM_001113391, intron 1 of 7)	61361	NM_001113393	12503	Mm.217308	NM_031162	ENSMUSG00000005763	Cd247	4930549J05Rik|A430104F18Rik|AW552088|Cd3|Cd3-eta|Cd3-zeta|Cd3h|Cd3z|Cd3zeta|T3z|Tcrk|Tcrz	CD247 antigen	protein-coding
Pparg-5_peak_9497	chr5	140764800	140765938	+	217	NA	intron (NM_010302, intron 2 of 3)	intron (NM_010302, intron 2 of 3)	41242	NM_173405	231842	Mm.491298	NM_173405	ENSMUSG00000050022	Amz1	5330426I05|6530401C20Rik	archaelysin family metallopeptidase 1	protein-coding
Pparg-5_peak_1534	chr10	96180611	96182162	+	217	NA	Intergenic	Intergenic	-44821	NR_110448	74881	Mm.410819	NR_110448	ENSMUSG00000112762	4930459C07Rik	-	RIKEN cDNA 4930459C07 gene	ncRNA
Pparg-5_peak_11253	chr8	72354220	72354730	+	217	NA	intron (NM_007944, intron 22 of 23)	intron (NM_007944, intron 22 of 23)	35413	NM_008452	16598	Mm.26938	NM_008452	ENSMUSG00000055148	Klf2	Lklf	Kruppel-like factor 2 (lung)	protein-coding
Pparg-5_peak_4895	chr16	17233020	17234174	+	217	NA	promoter-TSS (NM_178922)	promoter-TSS (NM_178922)	10	NM_178922	58180	Mm.261602	NM_178922	ENSMUSG00000050240	Hic2	AA409108|HRG22|mKIAA1020	hypermethylated in cancer 2	protein-coding
Pparg-5_peak_1569	chr10	98667654	98668138	+	217	NA	Intergenic	Intergenic	-246746	NM_001359508	67972	Mm.166944	NM_026482	ENSMUSG00000019943	Atp2b1	2810442I22Rik|E130111D10Rik|Pmca1	ATPase, Ca++ transporting, plasma membrane 1	protein-coding
Pparg-5_peak_5089	chr16	45153856	45154901	+	217	NA	intron (NM_028756, intron 2 of 6)	intron (NM_028756, intron 2 of 6)	4295	NM_001356453	74102	Mm.264984	NM_028756	ENSMUSG00000022664	Slc35a5	1010001J06Rik|AU021179|BB097433|D16Ertd450e|D730043G07Rik	solute carrier family 35, member A5	protein-coding
Pparg-5_peak_9135	chr5	68007035	68007401	+	217	NA	Intergenic	Intergenic	-24617	NM_001018019	433899	Mm.332422	NM_001018019	ENSMUSG00000068082	Grxcr1	Tg(Eno2-Gabrb3)0370Brll|pi|tde	glutaredoxin, cysteine rich 1	protein-coding
Pparg-5_peak_10560	chr7	66144471	66145076	+	217	NA	intron (NM_001081163, intron 2 of 2)	intron (NM_001081163, intron 2 of 2)	35258	NM_001081163	269941	Mm.333916	NM_001081163	ENSMUSG00000032640	Chsy1	mKIAA0990	chondroitin sulfate synthase 1	protein-coding
Pparg-5_peak_9420	chr5	124943309	124944118	+	217	NA	Intergenic	Intergenic	-59762	NM_028443	73121	Mm.296138	NM_028443	ENSMUSG00000037962	Rflna	3110032G18Rik|Fam101a|cfm|cfm2	refilin A	protein-coding
Pparg-5_peak_8611	chr4	115865774	115866378	+	217	NA	intron (NM_001355174, intron 6 of 11)	intron (NM_001355174, intron 6 of 11)	-18324	NM_001320545	654462	Mm.388913	NM_001039124	ENSMUSG00000073774	Kncn	Kino|L5	kinocilin	protein-coding
Pparg-5_peak_4155	chr14	75834338	75835490	+	217	NA	Intergenic	Intergenic	10050	NR_045294	100043189	Mm.426329	NR_045294		Gm4285	-	predicted gene 4285	ncRNA
Pparg-5_peak_546	chr1	131933403	131933703	+	216	NA	3' UTR (NM_175294, exon 7 of 7)	3' UTR (NM_175294, exon 7 of 7)	23095	NM_175294	98415	Mm.246869	NM_175294	ENSMUSG00000026434	Nucks1	2700010L10Rik|8430423A01Rik|AI647518|C78391|Nucks	nuclear casein kinase and cyclin-dependent kinase substrate 1	protein-coding
Pparg-5_peak_7894	chr3	96839272	96839669	+	216	NA	intron (NM_001146001, intron 1 of 8)	intron (NM_001146001, intron 1 of 8)	6796	NM_001146001	59020	Mm.489677	NM_021517	ENSMUSG00000038298	Pdzk1	1700023D20Rik|2610507N21Rik|4921513F16Rik|AI267131|AI314638|AL022680|D3Ertd537e|NHERF-3|Pdzd1|mPDZK1|naPi-Cap1	PDZ domain containing 1	protein-coding
Pparg-5_peak_9761	chr6	48578639	48579471	+	216	NA	Intergenic	RLTR42-int|LTR|ERVK	-6253	NM_001347168	71660	Mm.28231	NM_027852	ENSMUSG00000009281	Rarres2	0610007L05Rik|AI303516	retinoic acid receptor responder (tazarotene induced) 2	protein-coding
Pparg-5_peak_8017	chr3	116513166	116513675	+	216	NA	intron (NM_001357344, intron 1 of 9)	intron (NM_001357344, intron 1 of 9)	350	NM_001357344	13171	Mm.3636	NM_010022	ENSMUSG00000000340	Dbt	BCKAD-E2|D3Wsu60e	dihydrolipoamide branched chain transacylase E2	protein-coding
Pparg-5_peak_9759	chr6	48021793	48022190	+	216	NA	Intergenic	Intergenic	25803	NM_001347139	72306	Mm.381553	NM_001081382	ENSMUSG00000071477	Zfp777	2500002G23Rik	zinc finger protein 777	protein-coding
Pparg-5_peak_7636	chr3	35900554	35900902	+	216	NA	intron (NM_033623, intron 4 of 6)	Lx9|LINE|L1	29346	NM_033623	114893	Mm.374810	NM_033623	ENSMUSG00000027708	Dcun1d1	Rp42|SCCRO|Tes3|pTes3	DCN1, defective in cullin neddylation 1, domain containing 1 (S. cerevisiae)	protein-coding
Pparg-5_peak_4312	chr15	9664784	9665479	+	216	NA	intron (NM_001305042, intron 18 of 36)	MMERGLN-int|LTR|ERV1	83737	NM_001305042	320277	Mm.127822	NM_177123	ENSMUSG00000072663	Spef2	C230086A09Rik	sperm flagellar 2	protein-coding
Pparg-5_peak_2825	chr12	70707041	70707941	+	216	NA	Intergenic	Intergenic	-118023	NM_028127	319710	Mm.2962	NM_028127	ENSMUSG00000048285	Frmd6	2610019M19Rik|4930488L10Rik|AW212977|Willin	FERM domain containing 6	protein-coding
Pparg-5_peak_10935	chr7	126112949	126113610	+	216	NA	intron (NM_028816, intron 16 of 23)	intron (NM_028816, intron 16 of 23)	-30868	NM_001358885	269994	Mm.39599	NM_001101488	ENSMUSG00000046182	Gsg1l	AI852434|C230098I05Rik|G630023A01Rik|Gm637|g1l	GSG1-like	protein-coding
Pparg-5_peak_10076	chr6	113025612	113026174	+	216	NA	Intergenic	Intergenic	-20409	NM_008188	14911	Mm.781	NM_008188	ENSMUSG00000030264	Thumpd3	AW556087|Gt(ROSA)26asSor|Gtrosa26as	THUMP domain containing 3	protein-coding
Pparg-5_peak_5842	chr17	87461772	87462371	+	216	NA	Intergenic	NA	-15136	NM_001355703	12314	Mm.329243	NM_007589	ENSMUSG00000036438	Calm2	1500001E21Rik|AL024017|Cam2|CamC	calmodulin 2	protein-coding
Pparg-5_peak_1092	chr10	21369611	21370061	+	216	NA	TTS (NM_001042593)	TTS (NM_001042593)	-7464	NM_178713	237320	Mm.90181	NM_178713	ENSMUSG00000037542	Aldh8a1	Raldh4	aldehyde dehydrogenase 8 family, member A1	protein-coding
Pparg-5_peak_3783	chr14	14101679	14102242	+	216	NA	intron (NM_139227, intron 11 of 11)	intron (NM_139227, intron 11 of 11)	18944	NM_025550	66413	Mm.27591	NM_025550	ENSMUSG00000021737	Psmd6	2400006A19Rik	proteasome (prosome, macropain) 26S subunit, non-ATPase, 6	protein-coding
Pparg-5_peak_3330	chr13	37825681	37826919	+	216	NA	promoter-TSS (NR_033615)	promoter-TSS (NR_033615)	262	NM_026830	68750	Mm.491109	NM_026830	ENSMUSG00000039087	Rreb1	1110037N09Rik|AA414966|B930013M22Rik	ras responsive element binding protein 1	protein-coding
Pparg-5_peak_2185	chr11	78864669	78865893	+	216	NA	Intergenic	Intergenic	38686	NM_001076681	66274	Mm.258932	NM_001076681	ENSMUSG00000072640	Lyrm9	1810012P15Rik	LYR motif containing 9	protein-coding
Pparg-5_peak_6785	chr2	37351428	37351956	+	216	NA	3' UTR (NM_026176, exon 4 of 4)	3' UTR (NM_026176, exon 4 of 4)	7640	NM_026176	67466	Mm.30709	NM_026176	ENSMUSG00000009030	Pdcl	1200011E13Rik|AW108059|PhLP1	phosducin-like	protein-coding
Pparg-5_peak_8379	chr4	57259037	57259483	+	216	NA	intron (NM_011207, intron 5 of 25)	intron (NM_011207, intron 5 of 25)	42577	NM_011207	545622	Mm.246552	NM_011207	ENSMUSG00000038764	Ptpn3	9530011I20Rik|PTP-H1|PTPCL	protein tyrosine phosphatase, non-receptor type 3	protein-coding
Pparg-5_peak_3877	chr14	31397857	31398519	+	216	NA	intron (NM_001347585, intron 2 of 7)	intron (NM_001347585, intron 2 of 7)	19489	NM_001347585	24056	Mm.383198	NM_011894	ENSMUSG00000021892	Sh3bp5	AI606498|SH3BP-5|Sab	SH3-domain binding protein 5 (BTK-associated)	protein-coding
Pparg-5_peak_12125	chr9	96660340	96661109	+	216	NA	Intergenic	Intergenic	-29221	NM_053268	114713	Mm.124502	NM_053268	ENSMUSG00000032413	Rasa2	5430433H21Rik|AA517451|AU023900|GAP1m	RAS p21 protein activator 2	protein-coding
Pparg-5_peak_8631	chr4	118295765	118296511	+	216	NA	Intergenic	Intergenic	-4741	NM_011213	19268	Mm.29855	NM_011213	ENSMUSG00000033295	Ptprf	AA591035|LAR|LARS|RPTP-LAR	protein tyrosine phosphatase, receptor type, F	protein-coding
Pparg-5_peak_1429	chr10	82780095	82780738	+	216	NA	Intergenic	B3A|SINE|B2	-16275	NM_010914	18045	Mm.245998	NM_010914	ENSMUSG00000020248	Nfyb	AA985999|Cbf-A	nuclear transcription factor-Y beta	protein-coding
Pparg-5_peak_12417	chrX	95963396	95963947	+	216	NA	Intergenic	NA	-6697	NM_152822	76130	Mm.274318	NM_152822	ENSMUSG00000057421	Las1l	1810030A06Rik|5830482G23Rik	LAS1-like (S. cerevisiae)	protein-coding
Pparg-5_peak_3576	chr13	91918775	91919266	+	216	NA	intron (NM_009027, intron 6 of 14)	intron (NM_009027, intron 6 of 14)	-42135	NM_198415	76722	Mm.316438	NM_198415	ENSMUSG00000021622	Ckmt2	2300008A19Rik|ScCKmit	creatine kinase, mitochondrial 2	protein-coding
Pparg-5_peak_12363	chr9	124145855	124147027	+	216	NA	Intergenic	Intergenic	24898	NM_009917	12774	Mm.14302	NM_009917	ENSMUSG00000079227	Ccr5	AM4-7|CD195|Cmkbr5	chemokine (C-C motif) receptor 5	protein-coding
Pparg-5_peak_6141	chr18	88847148	88847550	+	216	NA	Intergenic	NA	46858	NM_018821	54607	Mm.91920	NM_018821	ENSMUSG00000056153	Socs6	1500012M23Rik|5830401B18Rik|AI447482|Cis4|Cish4|HSPC060|SOCS-4|SOCS-6|SSI4|STAI4|STATI4|Socs4	suppressor of cytokine signaling 6	protein-coding
Pparg-5_peak_12177	chr9	107280503	107281255	+	216	NA	intron (NM_001316691, intron 1 of 7)	intron (NM_001316691, intron 1 of 7)	8517	NM_001316691	102626	Mm.222612	NM_178907	ENSMUSG00000032577	Mapkapk3	3PK|AI874665|MAPKAP-K3|MAPKAP3|MK-3|MK3|MapkKapk3	mitogen-activated protein kinase-activated protein kinase 3	protein-coding
Pparg-5_peak_8400	chr4	59649278	59649998	+	216	NA	intron (NM_001015681, intron 1 of 3)	intron (NM_001015681, intron 1 of 3)	23427	NM_001015681	230259	Mm.45688	NM_153158	ENSMUSG00000045071	E130308A19Rik	-	RIKEN cDNA E130308A19 gene	protein-coding
Pparg-5_peak_11495	chr8	122460918	122461825	+	216	NA	promoter-TSS (NM_013914)	promoter-TSS (NM_013914)	-679	NM_013914	30927	Mm.103673	NM_013914	ENSMUSG00000006587	Snai3	AI643946|Smuc|Zfp293	snail family zinc finger 3	protein-coding
Pparg-5_peak_11405	chr8	111349586	111350025	+	216	NA	intron (NM_178086, intron 4 of 6)	intron (NM_178086, intron 4 of 6)	-11600	NM_029005	74568	Mm.207971	NM_029005	ENSMUSG00000012519	Mlkl	9130019I15Rik	mixed lineage kinase domain-like	protein-coding
Pparg-5_peak_9728	chr6	39714290	39714782	+	215	NA	intron (NM_139294, intron 1 of 21)	intron (NM_139294, intron 1 of 21)	10927	NM_139294	109880	Mm.245513	NM_139294	ENSMUSG00000002413	Braf	9930012E13Rik|AA120551|AA387315|AA473386|B-raf|Braf-2|Braf2|C230098H17|C87398|D6Ertd631e	Braf transforming gene	protein-coding
Pparg-5_peak_4543	chr15	63299053	63299842	+	215	NA	Intergenic	Intergenic	180161	NR_045279	432958	Mm.255105	NR_045279	ENSMUSG00000115520	Gm20740	-	predicted gene, 20740	ncRNA
Pparg-5_peak_6149	chr19	3334032	3334696	+	215	NA	intron (NM_013495, intron 1 of 18)	NA	11063	NM_013495	12894	Mm.18522	NM_013495	ENSMUSG00000024900	Cpt1a	C730027G07|CPTI|Cpt1	carnitine palmitoyltransferase 1a, liver	protein-coding
Pparg-5_peak_7921	chr3	100665403	100665775	+	215	NA	intron (NM_010763, intron 1 of 12)	intron (NM_010763, intron 1 of 12)	19884	NM_010763	17156	Mm.271617	NM_010763	ENSMUSG00000008763	Man1a2	AI428775|AI528764|AI854422|Man1b|PCR2	mannosidase, alpha, class 1A, member 2	protein-coding
Pparg-5_peak_9930	chr6	86519640	86520292	+	215	NA	Intergenic	PB1D10|SINE|Alu	6223	NM_011865	23983	Mm.274146	NM_011865	ENSMUSG00000051695	Pcbp1	WBP17|[a]CP-1|alphaCP-1|hnRNP E1|hnRNP-E1	poly(rC) binding protein 1	protein-coding
Pparg-5_peak_4131	chr14	74882709	74883051	+	215	NA	intron (NM_001033439, intron 1 of 19)	intron (NM_001033439, intron 1 of 19)	64997	NM_001033439	380916	Mm.288868	NM_001033439	ENSMUSG00000068015	Lrch1	4832412D13Rik|AI552548|AW215503|Chdc1|mKIAA1016	leucine-rich repeats and calponin homology (CH) domain containing 1	protein-coding
Pparg-5_peak_1420	chr10	81429314	81430370	+	215	NA	Intergenic	Intergenic	-2669	NM_008688	18029	Mm.426936	NM_008688	ENSMUSG00000055053	Nfic	1110019L22Rik|1500041O16Rik|AA589446|AI746521|NF1-C	nuclear factor I/C	protein-coding
Pparg-5_peak_982	chr10	10224594	10225073	+	215	NA	Intergenic	RMER3D-int|LTR|ERVK	247481	NM_001127353	215772	Mm.246573	NM_172547	ENSMUSG00000050994	Adgb	9130014G24Rik	androglobin	protein-coding
Pparg-5_peak_8911	chr5	21212893	21213845	+	215	NA	intron (NR_153365, intron 5 of 26)	intron (NR_153365, intron 5 of 26)	27102	NM_175437	212167	Mm.121705	NM_175437	ENSMUSG00000039934	Gsap	A530088I07Rik|Pion	gamma-secretase activating protein	protein-coding
Pparg-5_peak_2438	chr11	103963942	103964508	+	215	NA	Intergenic	MTD|LTR|ERVL-MaLR	-2500	NM_001304574	11841	Mm.5061	NM_007477	ENSMUSG00000062421	Arf2	-	ADP-ribosylation factor 2	protein-coding
Pparg-5_peak_10097	chr6	116057015	116057696	+	215	NA	intron (NM_177412, intron 3 of 5)	intron (NM_177412, intron 3 of 5)	-62350	NM_026376	67784	Mm.3085	NM_026376	ENSMUSG00000030123	Plxnd1	6230425C21Rik|b2b1863Clo|b2b553Clo	plexin D1	protein-coding
Pparg-5_peak_5379	chr17	7944784	7945176	+	215	NA	promoter-TSS (NM_025789)	NA	-634	NM_025789	66832	Mm.29830	NM_025789	ENSMUSG00000073471	Rsph3a	1700012G05Rik|4930524H12Rik|R74860|Rshl2|Rshl2a	radial spoke 3A homolog (Chlamydomonas)	protein-coding
Pparg-5_peak_8829	chr4	145341625	145342450	+	215	NA	Intergenic	Intergenic	-26890	NM_009401	21941	Mm.12810	NM_009401	ENSMUSG00000028602	Tnfrsf8	Cd30|D1S166E|Ki|Ki-1	tumor necrosis factor receptor superfamily, member 8	protein-coding
Pparg-5_peak_11320	chr8	85525958	85526450	+	215	NA	3' UTR (NM_173866, exon 12 of 12)	3' UTR (NM_173866, exon 12 of 12)	29067	NM_019794	56445	Mm.475573	NM_019794	ENSMUSG00000031701	Dnaja2	1500017M13Rik|2010206B19Rik|DNAJ|DNJ3|Dnaj3|HIRIP4|PRO3015|mDj3	DnaJ heat shock protein family (Hsp40) member A2	protein-coding
Pparg-5_peak_9094	chr5	63049149	63049773	+	215	NA	Intergenic	Intergenic	235638	NM_001170705	100322896	Mm.479821	NM_001170705	ENSMUSG00000090326	Dthd1	Gm17384	death domain containing 1	protein-coding
Pparg-5_peak_7569	chr2	181187713	181188357	+	215	NA	non-coding (NR_151465, exon 3 of 4)	non-coding (NR_151465, exon 3 of 4)	788	NM_025598	66496	Mm.213943	NM_025598	ENSMUSG00000016344	Ppdpf	0610012G23Rik|2610317A05Rik|2700038C09Rik|3110053G12Rik	pancreatic progenitor cell differentiation and proliferation factor	protein-coding
Pparg-5_peak_7783	chr3	83071556	83072001	+	215	NA	intron (NM_016784, intron 14 of 14)	intron (NM_016784, intron 14 of 14)	16240	NM_016784	53317	Mm.286349	NM_016784	ENSMUSG00000027998	Plrg1	AA958940|C80566|Tango4	pleiotropic regulator 1	protein-coding
Pparg-5_peak_11803	chr9	50660377	50660838	+	215	NA	promoter-TSS (NM_145614)	promoter-TSS (NM_145614)	-827	NM_145614	235339	Mm.285076	NM_145614	ENSMUSG00000000168	Dlat	6332404G05Rik|DLTA|PDC-E2	dihydrolipoamide S-acetyltransferase (E2 component of pyruvate dehydrogenase complex)	protein-coding
Pparg-5_peak_5884	chr18	6472590	6473170	+	215	NA	intron (NM_007935, intron 1 of 13)	NA	17766	NR_035446	100316773		NR_035446	ENSMUSG00000084514	Mir1893	Mirn1893|mmu-mir-1893	microRNA 1893	ncRNA
Pparg-5_peak_1629	chr10	116422580	116423007	+	215	NA	intron (NM_021452, intron 2 of 2)	intron (NM_021452, intron 2 of 2)	4672	NR_028107	67342	Mm.245800	NM_026098	ENSMUSG00000020164	Kcnmb4os1	1700058G18Rik	potassium large conductance calcium-activated channel, subfamily M, beta member 4, opposite strand 1	ncRNA
Pparg-5_peak_7277	chr2	131423037	131424099	+	215	NA	Intergenic	Intergenic	-68294	NM_001177834	228608	Mm.136586	NM_145533	ENSMUSG00000027333	Smox	B130066H01Rik|PAO|PAOh1|SMO	spermine oxidase	protein-coding
Pparg-5_peak_8783	chr4	137609712	137610116	+	215	NA	intron (NM_001355588, intron 6 of 26)	intron (NM_001355588, intron 6 of 26)	15742	NM_001347227	170707	Mm.218478	NM_130879	ENSMUSG00000043411	Usp48	2810449C13Rik|AI115503|BC021769|D330022K21Rik|Usp31	ubiquitin specific peptidase 48	protein-coding
Pparg-5_peak_4752	chr15	89218729	89219285	+	215	NA	intron (NM_026813, intron 1 of 24)	(TG)n|Simple_repeat|Simple_repeat	7448	NM_001356970	71474	Mm.184055	NM_026813	ENSMUSG00000036561	Ppp6r2	1110033O10Rik|8430411H09Rik|B230107H12Rik|Pp6r2|Saps2	protein phosphatase 6, regulatory subunit 2	protein-coding
Pparg-5_peak_8682	chr4	126168519	126169361	+	215	NA	intron (NM_001356455, intron 9 of 11)	B3|SINE|B2	-5599	NM_001162533	66938	Mm.29813	NM_025856	ENSMUSG00000073758	Sh3d21	1700029G01Rik|AU019788	SH3 domain containing 21	protein-coding
Pparg-5_peak_7108	chr2	103633625	103634394	+	214	NA	intron (NM_178890, intron 1 of 16)	intron (NM_178890, intron 1 of 16)	67699	NM_178890	99382	Mm.35850	NM_178890	ENSMUSG00000032724	Abtb2	AW539457|BPOZ-2	ankyrin repeat and BTB (POZ) domain containing 2	protein-coding
Pparg-5_peak_5863	chr18	4302800	4303425	+	214	NA	Intergenic	NA	49841	NM_007746	26410	Mm.3275	NM_007746	ENSMUSG00000024235	Map3k8	Cot|Cot/Tpl2|Est|Estf|Tpl-2|Tpl2|c-COT	mitogen-activated protein kinase kinase kinase 8	protein-coding
Pparg-5_peak_6859	chr2	58096929	58097437	+	214	NA	Intergenic	MT2A|LTR|ERVL	-44431	NM_029972	77767	Mm.91712	NM_029972	ENSMUSG00000026830	Ermn	A330104H05Rik|AI854460|ermin|mKIAA1189	ermin, ERM-like protein	protein-coding
Pparg-5_peak_6551	chr2	9587034	9587942	+	214	NA	Intergenic	MIR3|SINE|MIR	291112	NM_008091	14462	Mm.313866	NM_008091	ENSMUSG00000015619	Gata3	Gata-3|jal	GATA binding protein 3	protein-coding
Pparg-5_peak_9104	chr5	64296873	64297693	+	214	NA	intron (NM_001289514, intron 11 of 18)	L1MB2|LINE|L1	66926	NM_001289514	57915	Mm.286353	NM_019636	ENSMUSG00000029174	Tbc1d1	1110062G02Rik|AI385682|AW555803|Nob1|Nobq1|Tbc1|mKIAA1108	TBC1 domain family, member 1	protein-coding
Pparg-5_peak_11437	chr8	115226911	115227472	+	214	NA	intron (NM_019573, intron 8 of 8)	intron (NM_019573, intron 8 of 8)	479703	NM_001025577	17132	Mm.275549	NM_001025577	ENSMUSG00000055435	Maf	2810401A20Rik|A230108G15Rik|AW047063|c-maf	avian musculoaponeurotic fibrosarcoma oncogene homolog	protein-coding
Pparg-5_peak_5381	chr17	8282849	8283349	+	214	NA	promoter-TSS (NM_018819)	NA	-714	NM_018819	55951	Mm.288510	NM_018819	ENSMUSG00000023861	Mpc1	0610006G08Rik|3830411I18Rik|Brp44l	mitochondrial pyruvate carrier 1	protein-coding
Pparg-5_peak_7978	chr3	106787654	106788922	+	214	NA	intron (NM_007651, intron 1 of 7)	intron (NM_007651, intron 1 of 7)	1861	NM_007651	12508	Mm.316861	NM_007651	ENSMUSG00000040747	Cd53	AI323659|Ox-44|Tspan25	CD53 antigen	protein-coding
Pparg-5_peak_10962	chr7	127773821	127774310	+	214	NA	exon (NM_198424, exon 2 of 2)	exon (NM_198424, exon 2 of 2)	-3324	NM_178029	233904	Mm.435494	NM_010940	ENSMUSG00000042308	Setd1a	BC010250|KMT2F|Nsccn1|mKIAA0339|mNSC1	SET domain containing 1A	protein-coding
Pparg-5_peak_5664	chr17	51194558	51195312	+	214	NA	Intergenic	NA	-15583	NM_001285991	72238	Mm.120650	NM_028162	ENSMUSG00000023923	Tbc1d5	1600014N05Rik	TBC1 domain family, member 5	protein-coding
Pparg-5_peak_8489	chr4	95099798	95101055	+	214	NA	Intergenic	Intergenic	-48204	NM_010591	16476	Mm.275071	NM_010591	ENSMUSG00000052684	Jun	AP-1|Junc|c-jun	jun proto-oncogene	protein-coding
Pparg-5_peak_7371	chr2	153237152	153238303	+	214	NA	intron (NM_018807, intron 1 of 2)	intron (NM_018807, intron 1 of 2)	3631	NM_018807	54711	Mm.103199	NM_018807	ENSMUSG00000051413	Plagl2	AU018672|AW552839|mKIAA0198	pleiomorphic adenoma gene-like 2	protein-coding
Pparg-5_peak_25	chr1	21963146	21964107	+	214	NA	promoter-TSS (NM_001310477)	promoter-TSS (NM_001310477)	-976	NM_001310477	226922	Mm.336519	NM_023872	ENSMUSG00000028033	Kcnq5	7730402H11|9230107O05Rik|AA589396|D1Mgi1	potassium voltage-gated channel, subfamily Q, member 5	protein-coding
Pparg-5_peak_9295	chr5	108628690	108629536	+	213	NA	promoter-TSS (NM_028223)	promoter-TSS (NM_028223)	664	NM_001359923	231580	Mm.276647	NM_153569	ENSMUSG00000062234	Gak	D130045N16Rik	cyclin G associated kinase	protein-coding
Pparg-5_peak_7781	chr3	79678572	79679053	+	213	NA	intron (NM_212452, intron 4 of 17)	intron (NM_212452, intron 4 of 17)	49733	NM_029482	75939	Mm.221520	NM_029482	ENSMUSG00000027811	4930579G24Rik	-	RIKEN cDNA 4930579G24 gene	protein-coding
Pparg-5_peak_8275	chr4	32287876	32288953	+	213	NA	Intergenic	Intergenic	-129021	NM_001109661	12014	Mm.491223	NM_007521	ENSMUSG00000040270	Bach2	E030004N02Rik	BTB and CNC homology, basic leucine zipper transcription factor 2	protein-coding
Pparg-5_peak_7066	chr2	93978773	93980225	+	213	NA	promoter-TSS (NR_045827)	promoter-TSS (NR_045827)	-535	NR_045827	70852	Mm.437014	NR_045827	ENSMUSG00000027196	Alkbh3os1	4921507L20Rik	alkB homolog 3, opposite strand 1	ncRNA
Pparg-5_peak_11974	chr9	66916199	66916815	+	213	NA	intron (NM_173413, intron 1 of 7)	intron (NM_173413, intron 1 of 7)	3198	NM_173413	235442	Mm.260376	NM_173413	ENSMUSG00000036943	Rab8b	5930437D16|D330025I23Rik	RAB8B, member RAS oncogene family	protein-coding
Pparg-5_peak_11162	chr8	34756856	34757373	+	213	NA	Intergenic	Intergenic	-50496	NM_176933	319520	Mm.170276	NM_176933	ENSMUSG00000031530	Dusp4	2700078F24Rik|AI844617|BB104621|E130306H24Rik|MKP2	dual specificity phosphatase 4	protein-coding
Pparg-5_peak_649	chr1	144263965	144264560	+	212	NA	Intergenic	L2a|LINE|L2	-15158	NM_015811	50778	Mm.103701	NM_015811	ENSMUSG00000026358	Rgs1	BL34	regulator of G-protein signaling 1	protein-coding
Pparg-5_peak_12082	chr9	86338856	86339289	+	212	NA	intron (NM_027394, intron 9 of 9)	intron (NM_027394, intron 9 of 9)	125844	NM_027394	70348	Mm.53469	NM_027394	ENSMUSG00000032415	Ube2cbp	2610018I03Rik|Ube3d	ubiquitin-conjugating enzyme E2C binding protein	protein-coding
Pparg-5_peak_11563	chr8	126867487	126868142	+	212	NA	Intergenic	Intergenic	18794	NR_151740	414091	Mm.240068	NM_001033546		A630001O12Rik	Gm45803	RIKEN cDNA A630001O12 gene	ncRNA
Pparg-5_peak_11593	chr9	7235404	7235916	+	212	NA	Intergenic	Intergenic	-36854	NM_008607	17386	Mm.5022	NM_008607	ENSMUSG00000050578	Mmp13	Clg|MMP-13|Mmp1	matrix metallopeptidase 13	protein-coding
Pparg-5_peak_5744	chr17	71531417	71531955	+	212	NA	Intergenic	NA	-4829	NM_023294	67052	Mm.225956	NM_023294	ENSMUSG00000024056	Ndc80	2610020P18Rik|AV139730|HEC|HEC1|Kntc2	NDC80 kinetochore complex component	protein-coding
Pparg-5_peak_6818	chr2	44952625	44953361	+	212	NA	Intergenic	Intergenic	70184	NR_039591	100628598		NR_039591	ENSMUSG00000092679	Mir5129	mir-5129|mmu-mir-5129|mu-mir-5129	microRNA 5129	ncRNA
Pparg-5_peak_7419	chr2	163103100	163103625	+	212	NA	Intergenic	Intergenic	-13761	NM_026630	68236	Mm.33648	NM_026630	ENSMUSG00000070708	Gtsf1l	2410116G06Rik	gametocyte specific factor 1-like	protein-coding
Pparg-5_peak_8113	chr3	135620651	135621705	+	212	NA	intron (NM_008689, intron 7 of 24)	intron (NM_008689, intron 7 of 24)	70369	NM_008689	18033	Mm.256765	NM_008689	ENSMUSG00000028163	Nfkb1	NF-KB1|NF-kappaB|NF-kappaB1|p105|p50|p50/p105	nuclear factor of kappa light polypeptide gene enhancer in B cells 1, p105	protein-coding
Pparg-5_peak_7595	chr3	21126089	21126625	+	212	NA	Intergenic	Intergenic	-759180	NM_175086	11608	Mm.134863	NM_175086	ENSMUSG00000054988	Agtr1b	AT1B|AT2R1B|Agtr-1b|Angtr-1b	angiotensin II receptor, type 1b	protein-coding
Pparg-5_peak_3445	chr13	51963953	51964698	+	211	NA	Intergenic	Intergenic	117650	NM_011817	23882	Mm.281298	NM_011817	ENSMUSG00000021453	Gadd45g	AI327420|C86281|CR6|DDIT2|OIG37	growth arrest and DNA-damage-inducible 45 gamma	protein-coding
Pparg-5_peak_1153	chr10	38658952	38659565	+	211	NA	Intergenic	RLTR30B_MM|LTR|ERV1	162521	NM_001177783	215919	Mm.294313	NM_001177783	ENSMUSG00000094311	Rfpl4b	100040915|Gm3037|Gm62	ret finger protein-like 4B	protein-coding
Pparg-5_peak_8685	chr4	127122359	127122661	+	211	NA	exon (NM_001285885, exon 14 of 14)	exon (NM_001285885, exon 14 of 14)	-3533	NM_001099319	100039968	Mm.392655	NM_001099319	ENSMUSG00000070737	Tmem35b	Gm12942|Zmym6nb	transmembrane protein 35B	protein-coding
Pparg-5_peak_2756	chr12	41935335	41935868	+	211	NA	intron (NM_053122, intron 6 of 6)	MLT1G3|LTR|ERVL-MaLR	-449544	NM_001271708	16981	Mm.404786	NM_010733	ENSMUSG00000036295	Lrrn3	NLRR-3	leucine rich repeat protein 3, neuronal	protein-coding
Pparg-5_peak_1206	chr10	43670313	43670786	+	211	NA	Intergenic	Intergenic	-75609	NR_040581	69443	Mm.484042	NR_040581	ENSMUSG00000111422	1700027J07Rik	-	RIKEN cDNA 1700027J07 gene	ncRNA
Pparg-5_peak_9265	chr5	107056738	107057183	+	211	NA	Intergenic	RMER15|LTR|ERVL	92399	NM_001271566	12545	Mm.20842	NM_009863	ENSMUSG00000029283	Cdc7	AI597260|Cdc7l1|muCdc7	cell division cycle 7 (S. cerevisiae)	protein-coding
Pparg-5_peak_3425	chr13	49316334	49316819	+	211	NA	Intergenic	Intergenic	-7368	NM_015759	30938	Mm.291089	NM_015759	ENSMUSG00000037946	Fgd3	5830461L01Rik|ZFYVE5	FYVE, RhoGEF and PH domain containing 3	protein-coding
Pparg-5_peak_8077	chr3	131177198	131177890	+	211	NA	intron (NM_001276403, intron 3 of 11)	intron (NM_001276403, intron 3 of 11)	64753	NM_001276403	16842	Mm.255219	NM_010703	ENSMUSG00000027985	Lef1	3000002B05|AI451430|Lef-1	lymphoid enhancer binding factor 1	protein-coding
Pparg-5_peak_7474	chr2	167614519	167614965	+	211	NA	intron (NM_023230, intron 2 of 3)	(CTCA)n|Simple_repeat|Simple_repeat	17263	NM_023230	66589	Mm.278783	NM_023230	ENSMUSG00000078923	Ube2v1	0610011J09Rik|AI256840|CROC-1|CROC1|D7Bwg1382e|UEV-1	ubiquitin-conjugating enzyme E2 variant 1	protein-coding
Pparg-5_peak_11453	chr8	115879876	115880315	+	211	NA	Intergenic	L1ME1|LINE|L1	-173201	NM_001025577	17132	Mm.275549	NM_001025577	ENSMUSG00000055435	Maf	2810401A20Rik|A230108G15Rik|AW047063|c-maf	avian musculoaponeurotic fibrosarcoma oncogene homolog	protein-coding
Pparg-5_peak_6218	chr19	10758823	10759182	+	210	NA	intron (NR_027805, intron 1 of 3)	NA	18055	NR_027805	403202	Mm.34482	NM_207529	ENSMUSG00000067577	A430093F15Rik	Gm674	RIKEN cDNA A430093F15 gene	ncRNA
Pparg-5_peak_3803	chr14	20377171	20377815	+	209	NA	intron (NM_001360364, intron 9 of 12)	intron (NM_001360364, intron 9 of 12)	11417	NM_134081	108671	Mm.2871	NM_134081	ENSMUSG00000021811	Dnajc9	5330419I01Rik|AU020082	DnaJ heat shock protein family (Hsp40) member C9	protein-coding
Pparg-5_peak_4298	chr15	9562332	9563170	+	209	NA	Intergenic	Intergenic	-32875	NM_008372	16197	Mm.389	NM_008372	ENSMUSG00000003882	Il7r	CD127|IL-7Ralpha	interleukin 7 receptor	protein-coding
Pparg-5_peak_5079	chr16	44348897	44350156	+	209	NA	intron (NM_144550, intron 1 of 17)	intron (NM_144550, intron 1 of 17)	2125	NM_144550	212514	Mm.24035	NM_144550	ENSMUSG00000043065	Spice1	Ccdc52|D16Ertd480e	spindle and centriole associated protein 1	protein-coding
Pparg-5_peak_10337	chr6	145275938	145276726	+	209	NA	Intergenic	Intergenic	25780	NR_045598	100039495	Mm.121014	NR_045598	ENSMUSG00000086013	Gm15706	-	predicted gene 15706	ncRNA
Pparg-5_peak_5006	chr16	32672305	32672907	+	209	NA	promoter-TSS (NM_001347185)	promoter-TSS (NM_001347185)	-548	NM_001289443	51789	Mm.251115	NM_016788	ENSMUSG00000022791	Tnk2	Ack|Ack-1|Ack1|Cdgip|Pyk1	tyrosine kinase, non-receptor, 2	protein-coding
Pparg-5_peak_66	chr1	39276221	39276659	+	209	NA	intron (NM_008719, intron 2 of 20)	intron (NM_008719, intron 2 of 20)	82168	NM_008719	18143	Mm.2380	NM_008719	ENSMUSG00000026077	Npas2	MOP4|bHLHe9	neuronal PAS domain protein 2	protein-coding
Pparg-5_peak_640	chr1	143941420	143941805	+	209	NA	Intergenic	Intergenic	62537	NM_009061	19735	Mm.28262	NM_009061	ENSMUSG00000026360	Rgs2	GOS8	regulator of G-protein signaling 2	protein-coding
Pparg-5_peak_6620	chr2	13559613	13560187	+	208	NA	Intergenic	Intergenic	-14411	NM_011701	22352	Mm.268000	NM_011701	ENSMUSG00000026728	Vim	-	vimentin	protein-coding
Pparg-5_peak_11071	chr8	10480452	10481341	+	208	NA	intron (NM_001319151, intron 23 of 34)	intron (NM_001319151, intron 23 of 34)	326985	NM_001319151	244281	Mm.422761	NM_001081397	ENSMUSG00000039057	Myo16	BM140241|C230040D10Rik|Gm1105|NYAP3|mKIAA0865	myosin XVI	protein-coding
Pparg-5_peak_244	chr1	64081683	64082122	+	208	NA	intron (NM_033563, intron 1 of 3)	intron (NM_033563, intron 1 of 3)	-39401	NR_105864	102466760		NR_105864	ENSMUSG00000098487	Mir6899	Gm27384|mmu-mir-6899	microRNA 6899	ncRNA
Pparg-5_peak_3093	chr12	108895940	108896396	+	207	NA	intron (NM_177602, intron 1 of 6)	intron (NM_177602, intron 1 of 6)	1896	NM_177602	212198	Mm.342082	NM_177602	ENSMUSG00000040877	Wdr25	B930090D16Rik	WD repeat domain 25	protein-coding
Pparg-5_peak_10839	chr7	109456586	109457191	+	207	NA	intron (NM_001170913, intron 16 of 19)	ORR1F|LTR|ERVL-MaLR	-17835	NM_054103	117229	Mm.389950	NM_054103	ENSMUSG00000031027	Stk33	4921505G21Rik|AW061264	serine/threonine kinase 33	protein-coding
Pparg-5_peak_7086	chr2	101828134	101829151	+	207	NA	intron (NM_001355625, intron 1 of 8)	intron (NM_001355625, intron 1 of 8)	10338	NM_001110849	72446	Mm.24138	NM_175181	ENSMUSG00000032841	Prr5l	2600010E01Rik|4833411O04Rik|Protor-2|Protor2	proline rich 5 like	protein-coding
Pparg-5_peak_9940	chr6	87510731	87511314	+	207	NA	intron (NM_001037727, intron 1 of 10)	RSINE1|SINE|B4	-14695	NR_104483	232201	Mm.119564	NM_175476	ENSMUSG00000030047	Arhgap25	A130039I20Rik	Rho GTPase activating protein 25	protein-coding
Pparg-5_peak_10527	chr7	51840673	51841341	+	207	NA	Intergenic	Intergenic	-21008	NM_001330608	14453	Mm.207360	NM_008087	ENSMUSG00000030498	Gas2	Gas-2	growth arrest specific 2	protein-coding
Pparg-5_peak_12070	chr9	85347654	85348421	+	207	NA	Intergenic	RMER15-int|LTR|ERVL	-20887	NM_001160379	212943	Mm.74610	NM_001160378	ENSMUSG00000032265	Fam46a	BAP014|D930050G01Rik	family with sequence similarity 46, member A	protein-coding
Pparg-5_peak_5872	chr18	4550746	4551114	+	207	NA	Intergenic	NA	-83999	NM_001081963	240185	Mm.33179	NM_001081963	ENSMUSG00000033960	Jcad	1110056P05Rik|9430020K01Rik|Gm328|mKIAA1462	junctional cadherin 5 associated	protein-coding
Pparg-5_peak_11025	chr7	140537344	140538121	+	207	NA	Intergenic	Intergenic	-30414	NM_146520	258513	Mm.261779	NM_146520	ENSMUSG00000052508	Olfr536	MOR252-1|MOR252-4	olfactory receptor 536	protein-coding
Pparg-5_peak_1705	chr10	128503775	128504651	+	207	NA	TTS (NR_131150)	TTS (NR_131150)	4966	NR_131151	654440	Mm.441262	NR_131150	ENSMUSG00000097353	A430046D13Rik	-	Riken cDNA A430046D13 gene	ncRNA
Pparg-5_peak_2589	chr11	120510134	120510850	+	207	NA	Intergenic	Intergenic	18655	NM_013770	27376	Mm.3991	NM_013770	ENSMUSG00000025792	Slc25a10	Dic	solute carrier family 25 (mitochondrial carrier, dicarboxylate transporter), member 10	protein-coding
Pparg-5_peak_8079	chr3	131208513	131209032	+	207	NA	intron (NM_001276403, intron 11 of 11)	intron (NM_001276403, intron 11 of 11)	63329	NM_008212	15107	Mm.260164	NM_008212	ENSMUSG00000027984	Hadh	AA409008|AU019341|AW742602|HCDH|Hadhsc|Schad	hydroxyacyl-Coenzyme A dehydrogenase	protein-coding
Pparg-5_peak_2723	chr12	32998698	32999498	+	207	NA	Intergenic	B4A|SINE|B4	44912	NM_198710	19027	Mm.246304	NM_013635	ENSMUSG00000020570	Sypl	AI314763|AI604763|D12Ertd446e|PanI|Pphn|Sypl1	synaptophysin-like protein	protein-coding
Pparg-5_peak_8341	chr4	46639791	46640309	+	207	NA	intron (NM_198664, intron 2 of 12)	intron (NM_198664, intron 2 of 12)	10149	NM_198664	381605	Mm.331595	NM_198664	ENSMUSG00000039813	Tbc1d2	A630005A06Rik|BC022630|Gm1037|PARIS-1|PARIS1	TBC1 domain family, member 2	protein-coding
Pparg-5_peak_1173	chr10	39990923	39991452	+	207	NA	Intergenic	Intergenic	-4541	NM_001001489	215928	Mm.31744	NM_001001489	ENSMUSG00000038528	Mfsd4b5	Naglt1c	major facilitator superfamily domain containing 4B5	protein-coding
Pparg-5_peak_7062	chr2	93454264	93454790	+	207	NA	intron (NR_040532, intron 1 of 4)	intron (NR_040532, intron 1 of 4)	1708	NR_040532	100038525	Mm.440596	NR_040532	ENSMUSG00000075025	Gm10804	-	predicted gene 10804	ncRNA
Pparg-5_peak_8749	chr4	134727274	134728152	+	207	NA	Intergenic	Intergenic	-23423	NM_207237	230815	Mm.18905	NM_207237	ENSMUSG00000037306	Man1c1	AI593348	mannosidase, alpha, class 1C, member 1	protein-coding
Pparg-5_peak_3009	chr12	99676954	99677538	+	207	NA	Intergenic	Lx7|LINE|L1	-49272	NR_045288	73457	Mm.383439	NR_045288	ENSMUSG00000100211	1700064M15Rik	-	RIKEN cDNA 1700064M15 gene	ncRNA
Pparg-5_peak_7946	chr3	103640179	103640593	+	207	NA	intron (NM_001276680, intron 4 of 4)	intron (NM_001276680, intron 4 of 4)	64260	NM_001276680	54524	Mm.88818	NM_018800	ENSMUSG00000027849	Syt6	3110037A08Rik|AW048930|sytVI	synaptotagmin VI	protein-coding
Pparg-5_peak_10822	chr7	102395958	102396735	+	207	NA	intron (NM_009287, intron 3 of 11)	B1_Mur1|SINE|Alu	-45349	NM_009103	20133	Mm.197486	NM_009103	ENSMUSG00000030978	Rrm1	RnrM1	ribonucleotide reductase M1	protein-coding
Pparg-5_peak_6392	chr19	43700826	43701305	+	207	NA	intron (NM_053103, intron 3 of 12)	NA	11376	NM_053103	93685	Mm.248237	NM_053103	ENSMUSG00000025192	Entpd7	1810012B13Rik|1810020C02Rik|2810003F23Rik|LALP1|Lysal2	ectonucleoside triphosphate diphosphohydrolase 7	protein-coding
Pparg-5_peak_9084	chr5	62752985	62753527	+	207	NA	intron (NM_178407, intron 1 of 32)	intron (NM_178407, intron 1 of 32)	12921	NM_178407	212285	Mm.244403	NM_178407	ENSMUSG00000037999	Arap2	Centd1|Gm148|mKIAA0580	ArfGAP with RhoGAP domain, ankyrin repeat and PH domain 2	protein-coding
Pparg-5_peak_4873	chr16	11418227	11418722	+	207	NA	intron (NM_028964, intron 9 of 20)	intron (NM_028964, intron 9 of 20)	12826	NM_001290148	74478	Mm.325831	NM_028964	ENSMUSG00000071669	Snx29	4933437K13Rik|Gm11170|Gm1737|Gm930|Rundc2a	sorting nexin 29	protein-coding
Pparg-5_peak_5206	chr16	75874174	75875160	+	207	NA	intron (NM_023380, intron 5 of 7)	NA	34599	NM_023380	67742	Mm.131406	NM_023380	ENSMUSG00000022876	Samsn1	4930571B16Rik|930571B16Rik|Hacs1|SLy2	SAM domain, SH3 domain and nuclear localization signals, 1	protein-coding
Pparg-5_peak_8760	chr4	135232610	135233182	+	207	NA	intron (NM_013885, intron 2 of 5)	intron (NM_013885, intron 2 of 5)	39864	NM_013885	29876	Mm.257765	NM_013885	ENSMUSG00000037242	Clic4	D0Jmb3|TU-74|mc3s5|mtCLIC	chloride intracellular channel 4 (mitochondrial)	protein-coding
Pparg-5_peak_11877	chr9	57990384	57991121	+	207	NA	Intergenic	Intergenic	-7272	NM_001346787	13070	Mm.302865	NM_019779	ENSMUSG00000032323	Cyp11a1	Cyp11a|Cypxia1|D9Ertd411e|P450scc|Scc|cscc	cytochrome P450, family 11, subfamily a, polypeptide 1	protein-coding
Pparg-5_peak_3424	chr13	49313551	49313954	+	206	NA	Intergenic	ORR1E|LTR|ERVL-MaLR	-4544	NM_015759	30938	Mm.291089	NM_015759	ENSMUSG00000037946	Fgd3	5830461L01Rik|ZFYVE5	FYVE, RhoGEF and PH domain containing 3	protein-coding
Pparg-5_peak_6695	chr2	27404524	27405399	+	206	NA	intron (NM_009500, intron 1 of 27)	MIRc|SINE|MIR	22647	NR_133905	22325	Mm.179011	NM_009500	ENSMUSG00000009621	Vav2	2810040F13Rik|AI847175|Vav-2	vav 2 oncogene	protein-coding
Pparg-5_peak_11670	chr9	31300536	31301559	+	206	NA	Intergenic	B3A|SINE|B2	-14060	NM_001080817	382066	Mm.335039	NM_199315	ENSMUSG00000042496	Prdm10	Gm1112|tristanin	PR domain containing 10	protein-coding
Pparg-5_peak_7105	chr2	103601208	103601780	+	206	NA	intron (NM_178890, intron 1 of 16)	intron (NM_178890, intron 1 of 16)	35184	NM_178890	99382	Mm.35850	NM_178890	ENSMUSG00000032724	Abtb2	AW539457|BPOZ-2	ankyrin repeat and BTB (POZ) domain containing 2	protein-coding
Pparg-5_peak_6151	chr19	3654889	3655469	+	206	NA	intron (NM_008513, intron 2 of 22)	NA	31385	NM_008513	16973	Mm.274581	NM_008513	ENSMUSG00000024913	Lrp5	BMND1|HBM|LR3|LRP7|OPPG|mKIAA4142	low density lipoprotein receptor-related protein 5	protein-coding
Pparg-5_peak_11324	chr8	86704316	86704723	+	206	NA	intron (NM_001168591, intron 5 of 8)	intron (NM_001168591, intron 5 of 8)	-41180	NR_027829	666945	Mm.391806	NR_027829		Gm10638	-	predicted gene 10638	ncRNA
Pparg-5_peak_1807	chr11	21166733	21167228	+	206	NA	Intergenic	MTD|LTR|ERVL-MaLR	68111	NR_151470	108167888		NR_151470		2610024D14Rik	-	ATP synthase subunit g, mitochondrial pseudogene	pseudo
Pparg-5_peak_3998	chr14	62353898	62354314	+	206	NA	intron (NM_026001, intron 5 of 10)	L1M2|LINE|L1	22038	NM_026001	67153	Mm.26040	NM_026001	ENSMUSG00000021932	Rnaseh2b	1110019N06Rik|2610207P08Rik|Dleu8	ribonuclease H2, subunit B	protein-coding
Pparg-5_peak_10776	chr7	100251773	100252146	+	206	NA	intron (NM_027629, intron 2 of 13)	intron (NM_027629, intron 2 of 13)	-12585	NR_033563	14777	Mm.57225	NR_033563		Gpx2-ps1	AU041318	glutathione peroxidase 2, pseudogene 1	pseudo
Pparg-5_peak_10667	chr7	82192361	82192906	+	206	NA	intron (NM_001277954, intron 1 of 8)	intron (NM_001277954, intron 1 of 8)	17837	NM_001277954	20408	Mm.736	NM_017400	ENSMUSG00000030638	Sh3gl3	EEN-B2|SH3P13|Sh3d2c|Sh3d2c2	SH3-domain GRB2-like 3	protein-coding
Pparg-5_peak_10112	chr6	119342959	119343929	+	206	NA	intron (NM_001362214, intron 4 of 11)	intron (NM_001362214, intron 4 of 11)	-12678	NM_172492	211187	Mm.121498	NM_172492	ENSMUSG00000055003	Lrtm2	A230084J22|AI841794	leucine-rich repeats and transmembrane domains 2	protein-coding
Pparg-5_peak_11547	chr8	126767407	126767995	+	206	NA	Intergenic	Intergenic	-81319	NR_151740	414091	Mm.240068	NM_001033546		A630001O12Rik	Gm45803	RIKEN cDNA A630001O12 gene	ncRNA
Pparg-5_peak_2568	chr11	118458789	118459816	+	206	NA	Intergenic	MER73|LTR|ERVL	-4307	NR_045902	100126224	Mm.441989	NR_045902	ENSMUSG00000086514	Gm11747	-	predicted gene 11747	ncRNA
Pparg-5_peak_1216	chr10	44380768	44381479	+	205	NA	Intergenic	Intergenic	21447	NR_035450	100316688		NR_035450	ENSMUSG00000089260	Mir1929	mir-1929|mmu-mir-1929	microRNA 1929	ncRNA
Pparg-5_peak_10856	chr7	112473788	112474448	+	205	NA	intron (NM_020606, intron 1 of 12)	intron (NM_020606, intron 1 of 12)	46412	NM_020606	57342	Mm.143763	NM_020606	ENSMUSG00000030770	Parva	2010012A22Rik|5430400F08Rik|AI225929|AU042898|Actp|CH-ILKBP|Parvin	parvin, alpha	protein-coding
Pparg-5_peak_11403	chr8	111185475	111186063	+	205	NA	intron (NM_009149, intron 8 of 25)	intron (NM_009149, intron 8 of 25)	-40271	NR_040364	434350	Mm.442061	NR_040363		9430091E24Rik	-	RIKEN cDNA 9430091E24 gene	ncRNA
Pparg-5_peak_3770	chr13	119656816	119657468	+	205	NA	Intergenic	Intergenic	-22900	NR_138420	73480	Mm.71100	NR_045296	ENSMUSG00000099872	1700074H08Rik	CH25-211A23.1	RIKEN cDNA 1700074H08 gene	ncRNA
Pparg-5_peak_11464	chr8	117282604	117283163	+	205	NA	intron (NM_001163262, intron 1 of 20)	RLTR17B_Mm|LTR|ERVK	25864	NM_001163262	74440	Mm.233181	NM_028941	ENSMUSG00000034390	Cmip	4933407C03Rik|5830471E12Rik|AI314065|AI464126	c-Maf inducing protein	protein-coding
Pparg-5_peak_1305	chr10	62506243	62506904	+	205	NA	intron (NM_001358965, intron 2 of 3)	intron (NM_001358965, intron 2 of 3)	1184	NM_011157	19073	Mm.338790	NM_011157	ENSMUSG00000020077	Srgn	Prg|Prg1|Sgc	serglycin	protein-coding
Pparg-5_peak_273	chr1	78435828	78436774	+	205	NA	intron (NM_001278075, intron 16 of 17)	PB1D10|SINE|Alu	52596	NR_102757	23874	Mm.17898	NM_011811	ENSMUSG00000026245	Farsb	C76708|Farsa|Farsl|Farslb|Frsb	phenylalanyl-tRNA synthetase, beta subunit	protein-coding
Pparg-5_peak_9821	chr6	54849046	54850388	+	204	NA	intron (NM_199143, intron 1 of 4)	G-rich|Low_complexity|Low_complexity	32801	NM_199143	387524	Mm.286149	NM_199143	ENSMUSG00000058446	Znrf2	1190002C14Rik|AU044205|D6Ertd365e	zinc and ring finger 2	protein-coding
Pparg-5_peak_3810	chr14	20673651	20674206	+	204	NA	promoter-TSS (NM_001168273)	promoter-TSS (NM_001168273)	-393	NM_001168273	218811	Mm.173119	NM_172596	ENSMUSG00000039367	Sec24c	2610204K03Rik|mKIAA0079	Sec24 related gene family, member C (S. cerevisiae)	protein-coding
Pparg-5_peak_3398	chr13	46339927	46340447	+	204	NA	Intergenic	ORR1D2|LTR|ERVL-MaLR	66466	NM_001005422	380842	Mm.188108	NM_001005422	ENSMUSG00000063529	Stmnd1	Gm1574	stathmin domain containing 1	protein-coding
Pparg-5_peak_2250	chr11	86573552	86574195	+	204	NA	Intergenic	Intergenic	10285	NR_029738	387140		NR_029738	ENSMUSG00000065455	Mir21a	Mir21|Mirn21|mmu-mir-21|mmu-mir-21a	microRNA 21a	ncRNA
Pparg-5_peak_12285	chr9	119322778	119323152	+	204	NA	promoter-TSS (NR_045693)	promoter-TSS (NR_045693)	-538	NR_045693	108737	Mm.293565	NM_133985	ENSMUSG00000036737	Oxsr1	2210022N24Rik|2810422B09Rik|AI462649|AW209236|Osr1|mKIAA1101	oxidative-stress responsive 1	protein-coding
Pparg-5_peak_8298	chr4	32461589	32462379	+	204	NA	intron (NM_001109661, intron 1 of 4)	intron (NM_001109661, intron 1 of 4)	44549	NM_001109661	12014	Mm.491223	NM_007521	ENSMUSG00000040270	Bach2	E030004N02Rik	BTB and CNC homology, basic leucine zipper transcription factor 2	protein-coding
Pparg-5_peak_2975	chr12	86950358	86950832	+	204	NA	intron (NM_173735, intron 1 of 3)	intron (NM_173735, intron 1 of 3)	3252	NM_173735	217732	Mm.22337	NM_173735	ENSMUSG00000034157	Cipc	2310044G17Rik|AI842544|AI853744|Kiaa1737|mKIAA1737	CLOCK interacting protein, circadian	protein-coding
Pparg-5_peak_12518	chrX	169994254	169994899	+	204	NA	Intergenic	NA	-15659	NR_029457	654820	Mm.34441	NM_001039559	ENSMUSG00000072844	G530011O06Rik	-	RIKEN cDNA G530011O06 gene	ncRNA
Pparg-5_peak_1223	chr10	44446081	44446441	+	204	NA	intron (NM_007548, intron 4 of 6)	intron (NM_007548, intron 4 of 6)	12487	NM_007548	12142	Mm.4800	NM_007548	ENSMUSG00000038151	Prdm1	Blimp-1|Blimp1|PRDI-BF1|ZNFPR1A1|b2b1765Clo	PR domain containing 1, with ZNF domain	protein-coding
Pparg-5_peak_3020	chr12	100747081	100747555	+	204	NA	Intergenic	Intergenic	-22198	NM_153587	73086	Mm.220417	NM_153587	ENSMUSG00000021180	Rps6ka5	3110005L17Rik|6330404E13Rik|AI854034|MSK1|MSPK1|RLPK|RLSK|S6K-alpha-5	ribosomal protein S6 kinase, polypeptide 5	protein-coding
Pparg-5_peak_5356	chr17	5748061	5748612	+	204	NA	intron (NM_146073, intron 8 of 8)	NA	-50321	NR_045081	78512	Mm.23696	NR_045079	ENSMUSG00000096965	3300005D01Rik	-	RIKEN cDNA 3300005D01 gene	ncRNA
Pparg-5_peak_11131	chr8	25799814	25800315	+	204	NA	intron (NM_026032, intron 3 of 3)	intron (NM_026032, intron 3 of 3)	-8410	NM_011485	20845	Mm.293314	NM_011485	ENSMUSG00000031574	Star	AV363654|D8Ertd419e|stARD1	steroidogenic acute regulatory protein	protein-coding
Pparg-5_peak_6837	chr2	49483401	49483991	+	204	NA	intron (NM_172663, intron 1 of 13)	intron (NM_172663, intron 1 of 13)	32210	NM_172663	227867	Mm.29167	NM_172663	ENSMUSG00000069495	Epc2	5830499L14|D2Ertd694e	enhancer of polycomb homolog 2	protein-coding
Pparg-5_peak_3422	chr13	49307186	49308063	+	204	NA	intron (NM_015759, intron 1 of 17)	intron (NM_015759, intron 1 of 17)	1584	NM_015759	30938	Mm.291089	NM_015759	ENSMUSG00000037946	Fgd3	5830461L01Rik|ZFYVE5	FYVE, RhoGEF and PH domain containing 3	protein-coding
Pparg-5_peak_11798	chr9	50497542	50497958	+	204	NA	intron (NM_029639, intron 1 of 3)	intron (NM_029639, intron 1 of 3)	3225	NM_029639	76509	Mm.29959	NM_029639	ENSMUSG00000032068	Plet1	0610037B23Rik|1600029D21Rik|AA407923|AU043048	placenta expressed transcript 1	protein-coding
Pparg-5_peak_2923	chr12	84221176	84222086	+	204	NA	Intergenic	Intergenic	-2750	NM_001163501	238317	Mm.31256	NM_001163501	ENSMUSG00000042507	Elmsan1	9430029N19Rik|C130039O16Rik|Gm260	ELM2 and Myb/SANT-like domain containing 1	protein-coding
Pparg-5_peak_7822	chr3	88464375	88464766	+	204	NA	Intergenic	Intergenic	-3388	NM_001163489	20351	Mm.439752	NM_013658	ENSMUSG00000028064	Sema4a	AI132332|SemB|Semab	sema domain, immunoglobulin domain (Ig), transmembrane domain (TM) and short cytoplasmic domain, (semaphorin) 4A	protein-coding
Pparg-5_peak_9049	chr5	44232858	44233309	+	204	NA	Intergenic	(CA)n|Simple_repeat|Simple_repeat	-6477	NM_173764	231225	Mm.30688	NM_173764	ENSMUSG00000046985	Tapt1	4932414K18Rik	transmembrane anterior posterior transformation 1	protein-coding
Pparg-5_peak_8041	chr3	123652963	123653509	+	204	NA	intron (NR_121616, intron 2 of 13)	intron (NR_121616, intron 2 of 13)	19241	NM_031186	83398	Mm.443908	NM_031186	ENSMUSG00000027977	Ndst3	4921531K01Rik|4930511P15Rik|N-HSST 3|NDST-3	N-deacetylase/N-sulfotransferase (heparan glucosaminyl) 3	protein-coding
Pparg-5_peak_4931	chr16	22462537	22463073	+	204	NA	Intergenic	Intergenic	-23235	NM_023794	104156	Mm.155708	NM_023794	ENSMUSG00000013089	Etv5	1110005E01Rik|8430401F14Rik|ERM	ets variant 5	protein-coding
Pparg-5_peak_4191	chr14	79243078	79243884	+	204	NA	intron (NM_001033215, intron 1 of 2)	intron (NM_001033215, intron 1 of 2)	3886	NM_001033215	105590	Mm.486536	NM_001033215	ENSMUSG00000071262	Zfp957	AU017455	zinc finger protein 957	protein-coding
Pparg-5_peak_9600	chr6	17601581	17601949	+	204	NA	Intergenic	Intergenic	-35245	NM_007604	12343	Mm.392504	NM_007604	ENSMUSG00000015733	Capza2	1110053K06Rik|AW208808|Cappa2	capping protein (actin filament) muscle Z-line, alpha 2	protein-coding
Pparg-5_peak_8844	chr4	150798599	150799972	+	204	NA	Intergenic	Intergenic	-54511	NM_001356323	74155	Mm.318841	NM_133753	ENSMUSG00000028967	Errfi1	1300002F13Rik|AI788755|Mig-6|Mig6|RALT	ERBB receptor feedback inhibitor 1	protein-coding
Pparg-5_peak_2935	chr12	85006861	85007308	+	203	NA	intron (NM_001347421, intron 1 of 19)	RSINE1|SINE|B4	10763	NM_178363	56531	Mm.153183	NM_178363	ENSMUSG00000021244	Ylpm1	A930013E17Rik|ZAP|Zap3	YLP motif containing 1	protein-coding
Pparg-5_peak_11031	chr7	140967513	140968000	+	203	NA	promoter-TSS (NM_001112715)	promoter-TSS (NM_001112715)	-272	NM_001360727	68713	Mm.175661	NM_026820	ENSMUSG00000025491	Ifitm1	1110036C17Rik|DSPA2a|Mil-2|Mil2	interferon induced transmembrane protein 1	protein-coding
Pparg-5_peak_285	chr1	80107683	80108255	+	203	NA	Intergenic	Intergenic	105975	NM_173425	241128	Mm.145511	NM_173425	ENSMUSG00000043230	Fam124b	A830043J08Rik	family with sequence similarity 124, member B	protein-coding
Pparg-5_peak_12425	chrX	101147432	101148152	+	203	NA	intron (NM_001110311, intron 4 of 5)	NA	-62387	NM_007515	11989	Mm.5140	NM_007515	ENSMUSG00000031297	Slc7a3	Atrc3|CAT-3|CAT3|SLC7A1|SLC7A2	solute carrier family 7 (cationic amino acid transporter, y+ system), member 3	protein-coding
Pparg-5_peak_8142	chr3	138334229	138334650	+	203	NA	Intergenic	Intergenic	21153	NM_026945	69117	Mm.46265	NM_026945	ENSMUSG00000053054	Adh6a	1810009C16Rik|Adh5a	alcohol dehydrogenase 6A (class V)	protein-coding
Pparg-5_peak_6182	chr19	5603449	5603955	+	203	NA	TTS (NM_026616)	NA	1829	NM_026616	68209	Mm.246200	NM_026616	ENSMUSG00000024925	Rnaseh2c	1500026D16Rik|AYP1	ribonuclease H2, subunit C	protein-coding
Pparg-5_peak_10411	chr7	19871011	19871685	+	203	NA	Intergenic	Intergenic	-10049	NM_001033419	330483	Mm.260192	NM_001033419	ENSMUSG00000014686	Ceacam16	Gm769	carcinoembryonic antigen-related cell adhesion molecule 16	protein-coding
Pparg-5_peak_2896	chr12	79681726	79682282	+	203	NA	intron (NM_009014, intron 8 of 10)	intron (NM_009014, intron 8 of 10)	242729	NR_131075	77290	Mm.395042	NR_131073	ENSMUSG00000112765	9430078K24Rik	-	RIKEN cDNA 9430078K24 gene	ncRNA
Pparg-5_peak_9796	chr6	51108000	51108686	+	203	NA	Intergenic	Intergenic	161567	NR_029719	387166		NR_029719	ENSMUSG00000065505	Mir148a	Mirn148|Mirn148a|mir-148a	microRNA 148a	ncRNA
Pparg-5_peak_8782	chr4	137599972	137600483	+	203	NA	intron (NM_001355588, intron 1 of 26)	intron (NM_001355588, intron 1 of 26)	6055	NM_001347227	170707	Mm.218478	NM_130879	ENSMUSG00000043411	Usp48	2810449C13Rik|AI115503|BC021769|D330022K21Rik|Usp31	ubiquitin specific peptidase 48	protein-coding
Pparg-5_peak_11297	chr8	82097031	82097744	+	203	NA	intron (NM_001297596, intron 24 of 24)	intron (NM_001297596, intron 24 of 24)	305199	NM_001254747	16168	Mm.4392	NM_008357	ENSMUSG00000031712	Il15	AI503618|IL-15	interleukin 15	protein-coding
Pparg-5_peak_4717	chr15	83223436	83224487	+	203	NA	Intergenic	Intergenic	27770	NM_001170954	239559	Mm.323805	NM_001004150	ENSMUSG00000047878	A4galt	-	alpha 1,4-galactosyltransferase	protein-coding
Pparg-5_peak_1872	chr11	34389601	34390016	+	203	NA	intron (NM_001025382, intron 1 of 3)	intron (NM_001025382, intron 1 of 3)	74986	NM_001025382	574403	Mm.444796	NM_001025382	ENSMUSG00000069911	Fam196b	EG574403|Gm6041	family with sequence similarity 196, member B	protein-coding
Pparg-5_peak_12447	chrX	107325430	107326283	+	203	NA	Intergenic	NA	41510	NM_001177782	213439	Mm.383562	NM_001033251	ENSMUSG00000073008	Gpr174	Gm376|Lypsr3	G protein-coupled receptor 174	protein-coding
Pparg-5_peak_9555	chr5	148776816	148777191	+	203	NA	promoter-TSS (NR_131106)	promoter-TSS (NR_131106)	-960	NR_131106	78015	Mm.243839	NR_131106	ENSMUSG00000085740	4930505K14Rik	-	RIKEN cDNA 4930505K14 gene	ncRNA
Pparg-5_peak_10744	chr7	98252309	98252930	+	203	NA	intron (NM_001360617, intron 5 of 11)	intron (NM_001360617, intron 5 of 11)	-53144	NM_001081167	272411	Mm.98333	NM_001081167	ENSMUSG00000074004	B3gnt6	BC039789|Core-3|Core3	UDP-GlcNAc:betaGal beta-1,3-N-acetylglucosaminyltransferase 6 (core 3 synthase)	protein-coding
Pparg-5_peak_194	chr1	59245932	59246502	+	203	NA	Intergenic	BC1_Mm|scRNA|scRNA	-8986	NM_028717	74018	Mm.272078	NM_028717	ENSMUSG00000026024	Als2	3222402C23Rik|9430073A21Rik|Als2cr6|Alsin|mKIAA1563	alsin Rho guanine nucleotide exchange factor	protein-coding
Pparg-5_peak_6113	chr18	82407114	82407427	+	203	NA	promoter-TSS (NM_008082)	NA	-493	NM_008082	14427	Mm.6219	NM_008082	ENSMUSG00000024553	Galr1	Galnr1	galanin receptor 1	protein-coding
Pparg-5_peak_5605	chr17	44727607	44728235	+	203	NA	intron (NR_073392, intron 2 of 7)	NA	8255	NM_001271630	12393	Mm.391013	NM_009820	ENSMUSG00000039153	Runx2	AML3|Cbf|Cbfa-1|Cbfa1|LS3|Osf2|PEBP2aA|Pebp2a1|Pebpa2a	runt related transcription factor 2	protein-coding
Pparg-5_peak_5465	chr17	27780912	27781480	+	203	NA	intron (NM_001033279, intron 3 of 4)	NA	39346	NM_001271511	224647	Mm.196577	NM_001033279	ENSMUSG00000056692	D17Wsu92e	AU020189|C030010A15|C80239	DNA segment, Chr 17, Wayne State University 92, expressed	protein-coding
Pparg-5_peak_8742	chr4	133879141	133879818	+	203	NA	intron (NM_009097, intron 2 of 21)	intron (NM_009097, intron 2 of 21)	-4748	NM_001285506	20111	Mm.301827	NM_009097	ENSMUSG00000003644	Rps6ka1	Mapkapk-1a|Rsk|Rsk-1|Rsk1|S6K-alpha-1|p90-Rsk1|p90Rsk1|p90S6K|p90rsk	ribosomal protein S6 kinase polypeptide 1	protein-coding
Pparg-5_peak_10922	chr7	123315305	123315826	+	203	NA	intron (NM_001316713, intron 7 of 19)	intron (NM_001316713, intron 7 of 19)	54350	NM_001122640	70497	Mm.403318	NM_144529	ENSMUSG00000030766	Arhgap17	5730403H17Rik|Nadrin|Nadrin2|Rich1|Wbp15	Rho GTPase activating protein 17	protein-coding
Pparg-5_peak_3811	chr14	20784901	20785649	+	203	NA	intron (NM_001039139, intron 2 of 18)	intron (NM_001039139, intron 2 of 18)	8813	NM_001360186	12325	Mm.235182	NM_178597	ENSMUSG00000021820	Camk2g	Camkg	calcium/calmodulin-dependent protein kinase II gamma	protein-coding
Pparg-5_peak_7036	chr2	84963887	84964357	+	203	NA	Intergenic	Intergenic	-16339	NM_008920	19074	Mm.142727	NM_008920	ENSMUSG00000027073	Prg2	EMBP|MBP|mMBP|mMBP-1	proteoglycan 2, bone marrow	protein-coding
Pparg-5_peak_6991	chr2	75637631	75638288	+	203	NA	Intergenic	Intergenic	-21300	NM_053263	229279	Mm.316306	NM_053263	ENSMUSG00000059005	Hnrnpa3	2410013L13Rik|2610209F03Rik|2610510D13Rik|Hnrpa3	heterogeneous nuclear ribonucleoprotein A3	protein-coding
Pparg-5_peak_726	chr1	157076911	157077338	+	203	NA	Intergenic	Intergenic	31526	NM_028540	73435	Mm.116705	NM_028540	ENSMUSG00000026592	Tex35	1700057K13Rik	testis expressed 35	protein-coding
Pparg-5_peak_3693	chr13	107798088	107798442	+	203	NA	intron (NM_145456, intron 2 of 14)	intron (NM_145456, intron 2 of 14)	91799	NM_145456	67263	Mm.490418	NM_145456		Zswim6	2900036G02Rik|mKIAA1577	zinc finger SWIM-type containing 6	protein-coding
Pparg-5_peak_1449	chr10	85174513	85175245	+	203	NA	intron (NM_007771, intron 1 of 12)	intron (NM_007771, intron 1 of 12)	10175	NM_007771	12952	Mm.26237	NM_007771	ENSMUSG00000020038	Cry1	AU020726|AU021000|Phll1	cryptochrome 1 (photolyase-like)	protein-coding
Pparg-5_peak_12169	chr9	104146761	104147486	+	203	NA	Intergenic	Intergenic	-20480	NM_145700	252837	Mm.269254	NM_145700	ENSMUSG00000079355	Ackr4	A630091E18Rik|CCBP2|CCR11|CCX-CKR|CCX-CKR1|Ccrl1|Cmkbrl1|PPR1|VSHK1	atypical chemokine receptor 4	protein-coding
Pparg-5_peak_9462	chr5	136108449	136109254	+	203	NA	intron (NM_001039103, intron 18 of 19)	intron (NM_001039103, intron 18 of 19)	3329	NR_106002	102465626		NR_106002	ENSMUSG00000099003	Mir7035	Gm27661|mmu-mir-7035	microRNA 7035	ncRNA
Pparg-5_peak_9653	chr6	31296217	31296727	+	203	NA	intron (NR_040261, intron 3 of 4)	intron (NR_040261, intron 3 of 4)	76121	NR_040258	73652	Mm.441297	NR_040257	ENSMUSG00000087380	2210408F21Rik	-	RIKEN cDNA 2210408F21 gene	ncRNA
Pparg-5_peak_2312	chr11	94997675	94998065	+	203	NA	intron (NM_172261, intron 2 of 9)	intron (NM_172261, intron 2 of 9)	6658	NM_172261	217124	Mm.229087	NM_172261	ENSMUSG00000038976	Ppp1r9b	SPL|Spn	protein phosphatase 1, regulatory subunit 9B	protein-coding
Pparg-5_peak_2219	chr11	82891773	82892412	+	202	NA	promoter-TSS (NM_030224)	promoter-TSS (NM_030224)	-53	NM_030224	78919	Mm.286733	NM_030224	ENSMUSG00000018844	Fndc8	4930466G16Rik	fibronectin type III domain containing 8	protein-coding
Pparg-5_peak_9136	chr5	72250022	72250589	+	202	NA	intron (NR_003966, intron 9 of 22)	intron (NR_003966, intron 9 of 22)	46962	NM_153389	231287	Mm.32775	NM_153389	ENSMUSG00000046808	Atp10d	9830145H18Rik|ATPVD|D5Buc24e	ATPase, class V, type 10D	protein-coding
Pparg-5_peak_11087	chr8	11452504	11453466	+	202	NA	TTS (NM_011227)	TTS (NM_011227)	-24944	NR_126558	102132	Mm.37632	NR_126558	ENSMUSG00000096957	E230013L22Rik	AI645545	RIKEN cDNA E230013L22 gene	ncRNA
Pparg-5_peak_6886	chr2	60328504	60328986	+	202	NA	intron (NM_013825, intron 21 of 34)	intron (NM_013825, intron 21 of 34)	-44261	NM_025422	66205	Mm.227281	NM_025422	ENSMUSG00000060703	Cd302	1110055L24Rik|AI159627	CD302 antigen	protein-coding
Pparg-5_peak_7200	chr2	125778837	125779380	+	201	NA	intron (NM_177608, intron 1 of 17)	intron (NM_177608, intron 1 of 17)	3762	NM_177608	70354	Mm.138091	NM_133725	ENSMUSG00000035093	Secisbp2l	3110001I20Rik|AI504340|C630011I23	SECIS binding protein 2-like	protein-coding
Pparg-5_peak_6176	chr19	5269432	5269848	+	201	NA	intron (NM_153129, intron 1 of 23)	NA	3479	NM_153129	107975	Mm.234923	NM_153129	ENSMUSG00000024855	Pacs1	AI325977	phosphofurin acidic cluster sorting protein 1	protein-coding
Pparg-5_peak_10177	chr6	125041011	125041454	+	200	NA	intron (NM_133345, intron 1 of 7)	intron (NM_133345, intron 1 of 7)	1384	NM_133345	28019	Mm.262547	NM_133345	ENSMUSG00000030330	Ing4	D6Wsu147e|D6Xrf92|p29ING4	inhibitor of growth family, member 4	protein-coding
Pparg-5_peak_866	chr1	179575747	179576164	+	200	NA	intron (NM_146105, intron 1 of 10)	intron (NM_146105, intron 1 of 10)	29426	NM_146105	226744	Mm.87662	NM_146105	ENSMUSG00000038949	Cnst	9630058J23Rik	consortin, connexin sorting protein	protein-coding
Pparg-5_peak_3239	chr13	28749852	28750323	+	200	NA	intron (NR_045053, intron 3 of 8)	MLTR11B|LTR|ERVK	-39214	NR_105787	102466635		NR_105787	ENSMUSG00000099158	Mir6368	Gm27800|mmu-mir-6368	microRNA 6368	ncRNA
Pparg-5_peak_5311	chr16	94524661	94525110	+	200	NA	intron (NM_007834, intron 1 of 7)	NA	1744	NM_007834	13185	Mm.7472	NM_007834	ENSMUSG00000022898	Dscr3	AW538125|Dcra	DSCR3 arrestin fold containing	protein-coding
Pparg-5_peak_9533	chr5	145231024	145231907	+	200	NA	promoter-TSS (NM_001083958)	promoter-TSS (NM_001083958)	-250	NM_001083958	72611	Mm.206555	NM_028298	ENSMUSG00000007812	Zfp655	2700038I16Rik|9030409O18Rik|mKIAA4222	zinc finger protein 655	protein-coding
Pparg-5_peak_9769	chr6	48711936	48712362	+	200	NA	Intergenic	Intergenic	-3905	NM_153175	231931	Mm.321047	NM_153175	ENSMUSG00000047867	Gimap6	4833419H03Rik|Ian6|mFLJ00102	GTPase, IMAP family member 6	protein-coding
Pparg-5_peak_6209	chr19	8970573	8971027	+	200	NA	intron (NM_026007, intron 5 of 9)	NA	3759	NM_026007	67160	Mm.247762	NM_026007	ENSMUSG00000071644	Eef1g	2610301D06Rik|AA407312|EF1G	eukaryotic translation elongation factor 1 gamma	protein-coding
Pparg-5_peak_4471	chr15	59587817	59588533	+	200	NA	intron (NM_026746, intron 4 of 6)	intron (NM_026746, intron 4 of 6)	-60479	NM_144549	211770	Mm.40298	NM_144549	ENSMUSG00000032501	Trib1	A530090O15Rik|TRB-1|Trb1	tribbles pseudokinase 1	protein-coding
Pparg-5_peak_2775	chr12	52782814	52783222	+	200	NA	intron (NM_198111, intron 1 of 13)	intron (NM_198111, intron 1 of 13)	83635	NM_198111	238161	Mm.310822	NM_198111	ENSMUSG00000061603	Akap6	AI482140|Akapalpha|Akapbeta|PRKA	A kinase (PRKA) anchor protein 6	protein-coding
Pparg-5_peak_1283	chr10	59938456	59939399	+	200	NA	Intergenic	Intergenic	12843	NM_029083	74747	Mm.21697	NM_029083	ENSMUSG00000020108	Ddit4	5830413E08Rik|AA415483|REDD1|Rtp801|dig2	DNA-damage-inducible transcript 4	protein-coding
Pparg-5_peak_8319	chr4	41240744	41241381	+	200	NA	intron (NM_026872, intron 2 of 28)	intron (NM_026872, intron 2 of 28)	34073	NM_026872	68926	Mm.41864	NM_026872	ENSMUSG00000028433	Ubap2	1190005K07Rik|AA408600|AU045235|UBAP-2|mKIAA1491	ubiquitin-associated protein 2	protein-coding
Pparg-5_peak_10364	chr6	146908693	146909182	+	200	NA	intron (NM_001355728, intron 1 of 30)	intron (NM_001355728, intron 1 of 30)	20443	NM_001170433	67533	Mm.103382	NM_026221	ENSMUSG00000016487	Ppfibp1	4632409B19Rik|AW214454|AW261454	PTPRF interacting protein, binding protein 1 (liprin beta 1)	protein-coding
Pparg-5_peak_6024	chr18	64748090	64749005	+	200	NA	Intergenic	NA	-87547	NM_001001488	54670	Mm.270043	NM_001001488	ENSMUSG00000039529	Atp8b1	AI451886|FIC1|Ic	ATPase, class I, type 8B, member 1	protein-coding
Pparg-5_peak_3766	chr13	117211444	117211938	+	200	NA	Intergenic	Intergenic	-8882	NM_010330	13723	Mm.274926	NM_010330	ENSMUSG00000021728	Emb	AL022799|Gp70	embigin	protein-coding
Pparg-5_peak_8897	chr5	8839764	8840252	+	200	NA	intron (NM_011075, intron 21 of 27)	intron (NM_011075, intron 21 of 27)	-41485	NR_152132	330031	Mm.389059	NR_152132		Gm5106	A230021K14|EG330031	predicted gene 5106	ncRNA
Pparg-5_peak_7561	chr2	180700497	180700966	+	200	NA	intron (NM_001291432, intron 1 of 5)	intron (NM_001291432, intron 1 of 5)	1371	NM_001291433	23856	Mm.253836	NM_011805	ENSMUSG00000038914	Dido1	6720461J16Rik|D130048F08Rik|DATF-1|DIO-1|Datf1|dido	death inducer-obliterator 1	protein-coding
Pparg-5_peak_9469	chr5	137075495	137076439	+	199	NA	Intergenic	Intergenic	-3695	NM_008871	18787	Mm.250422	NM_008871	ENSMUSG00000037411	Serpine1	PAI-1|PAI1|Planh1	serine (or cysteine) peptidase inhibitor, clade E, member 1	protein-coding
Pparg-5_peak_10754	chr7	99086833	99087910	+	199	NA	intron (NM_178635, intron 5 of 14)	B1_Mur1|SINE|Alu	53773	NM_178635	78610	Mm.323072	NM_178635	ENSMUSG00000035354	Uvrag	9530039D02Rik|AI648770|BB124205|Uvrag1|Uvragl	UV radiation resistance associated gene	protein-coding
Pparg-5_peak_2586	chr11	119975585	119976363	+	198	NA	intron (NM_001037754, intron 3 of 13)	intron (NM_001037754, intron 3 of 13)	32882	NM_001037754	108100	Mm.197534	NM_130862	ENSMUSG00000025372	Baiap2	IRSp53|R75030	brain-specific angiogenesis inhibitor 1-associated protein 2	protein-coding
[truncated: 10,863 more rows]
