# Supplementary material for: Genome-wide CRISPR Screens in T Helper Cells Reveal Pervasive Crosstalk between Activation and Differentiation
Source: Cell. 2019 Feb 7;176(4):882–896.e18. doi: 10.1016/j.cell.2018.11.044 (PMC6370901; doi:10.1016/j.cell.2018.11.044)
Supplement: Data S2. Processed Data from All the Steps of the Analysis, Related to Figure 1 [file mmc2.zip › supplemental data/overexpression/chip/Pparg-OE_th2.bed]

chr1	6453509	6453753	Pparg-5_peak_1	91	.	6.39196	12.44532	9.14799	144
chr1	10166934	10167289	Pparg-5_peak_2	79	.	6.00750	11.20838	7.99141	188
chr1	10169305	10170269	Pparg-5_peak_3	487	.	21.00930	53.66990	48.76079	567
chr1	10256203	10256752	Pparg-5_peak_4	181	.	11.18763	21.91785	18.15397	268
chr1	13155377	13155740	Pparg-5_peak_5	61	.	3.18591	9.21751	6.14720	177
chr1	13256860	13257132	Pparg-5_peak_6	21	.	2.83519	4.75456	2.10691	51
chr1	13257495	13258359	Pparg-5_peak_7	138	.	7.24138	17.38039	13.82193	497
chr1	13304852	13305271	Pparg-5_peak_8	36	.	3.40905	6.46191	3.62597	236
chr1	13306091	13306321	Pparg-5_peak_9	69	.	5.11357	10.08017	6.94098	187
chr1	13374204	13374724	Pparg-5_peak_10	85	.	5.72152	11.79668	8.53967	174
chr1	13593321	13593611	Pparg-5_peak_11	61	.	3.24118	9.21751	6.14720	88
chr1	13770989	13771417	Pparg-5_peak_12	61	.	4.80960	9.25272	6.17137	368
chr1	13772063	13772337	Pparg-5_peak_13	82	.	6.01200	11.48421	8.24628	196
chr1	14747423	14747731	Pparg-5_peak_14	39	.	2.64900	6.81026	3.94127	76
chr1	16182499	16182732	Pparg-5_peak_15	53	.	5.90022	8.35920	5.35067	75
chr1	20740348	20741056	Pparg-5_peak_16	423	.	8.62236	47.05140	42.37542	334
chr1	20759663	20760093	Pparg-5_peak_17	56	.	4.21245	8.71601	5.67471	271
chr1	20825111	20825391	Pparg-5_peak_18	63	.	4.45562	9.46042	6.35664	136
chr1	21004625	21005068	Pparg-5_peak_19	171	.	10.96345	20.83910	17.11994	169
chr1	21008314	21008720	Pparg-5_peak_20	177	.	11.44303	21.46579	17.71949	206
chr1	21309277	21309501	Pparg-5_peak_21	47	.	4.35364	7.66459	4.70534	39
chr1	21419225	21419609	Pparg-5_peak_22	85	.	5.56953	11.79668	8.53967	189
chr1	21425630	21426169	Pparg-5_peak_23	282	.	10.73707	32.38011	28.22414	239
chr1	21916552	21916755	Pparg-5_peak_24	45	.	5.22957	7.48577	4.55159	71
chr1	21963145	21964107	Pparg-5_peak_25	214	.	10.19163	25.38820	21.49173	538
chr1	23882862	23883070	Pparg-5_peak_26	53	.	3.91567	8.40735	5.39454	151
chr1	23917627	23917853	Pparg-5_peak_27	80	.	5.30431	11.26261	8.03917	59
chr1	24716238	24716628	Pparg-5_peak_28	62	.	3.69668	9.36460	6.27176	238
chr1	30872058	30872330	Pparg-5_peak_29	79	.	5.10739	11.11094	7.90331	109
chr1	30874953	30875220	Pparg-5_peak_30	45	.	4.79161	7.53305	4.58879	168
chr1	33897882	33898361	Pparg-5_peak_31	136	.	8.80233	17.22378	13.67523	320
chr1	33900245	33900500	Pparg-5_peak_32	21	.	3.44172	4.79185	2.13210	19
chr1	34190008	34190515	Pparg-5_peak_33	132	.	9.38119	16.82707	13.29281	318
chr1	34458483	34458726	Pparg-5_peak_34	71	.	6.81035	10.31701	7.15603	61
chr1	34841982	34842387	Pparg-5_peak_35	56	.	5.25206	8.73763	5.69204	131
chr1	36235163	36235551	Pparg-5_peak_36	61	.	3.12306	9.23779	6.16557	162
chr1	36250917	36251292	Pparg-5_peak_37	70	.	4.05108	10.20195	7.05242	178
chr1	36275016	36275942	Pparg-5_peak_38	183	.	10.54910	22.12147	18.34771	230
chr1	36293554	36293843	Pparg-5_peak_39	70	.	4.13793	10.20195	7.05242	111
chr1	36325798	36326240	Pparg-5_peak_40	49	.	2.52112	7.89324	4.92074	161
chr1	36709382	36709661	Pparg-5_peak_41	51	.	4.58278	8.09272	5.10455	154
chr1	36722534	36722977	Pparg-5_peak_42	198	.	6.21104	23.69642	19.86132	191
chr1	36871265	36871504	Pparg-5_peak_43	63	.	4.57721	9.46042	6.35664	68
chr1	36874474	36875216	Pparg-5_peak_44	112	.	4.07019	14.65915	11.23540	199
chr1	36879168	36879560	Pparg-5_peak_45	49	.	2.55489	7.89324	4.92074	139
chr1	36879802	36880229	Pparg-5_peak_46	83	.	3.74768	11.62406	8.37798	182
chr1	36883689	36884219	Pparg-5_peak_47	109	.	5.23289	14.34508	10.93616	354
chr1	36892592	36892821	Pparg-5_peak_48	63	.	5.98951	9.46036	6.35664	115
chr1	36960495	36961030	Pparg-5_peak_49	169	.	7.13059	20.62834	16.92208	246
chr1	36965267	36966349	Pparg-5_peak_50	357	.	6.39021	40.16877	35.74225	757
chr1	36988236	36988689	Pparg-5_peak_51	158	.	10.64700	19.48030	15.82320	232
chr1	37000307	37000710	Pparg-5_peak_52	85	.	5.72152	11.79668	8.53967	127
chr1	37002606	37002897	Pparg-5_peak_53	56	.	4.21245	8.71601	5.67471	174
chr1	38012651	38012919	Pparg-5_peak_54	87	.	4.72626	12.00287	8.72775	113
chr1	38013241	38013533	Pparg-5_peak_55	49	.	4.87210	7.87199	4.90001	162
chr1	38271350	38271678	Pparg-5_peak_56	79	.	5.68174	11.15881	7.94929	148
chr1	38276211	38276416	Pparg-5_peak_57	54	.	5.73620	8.45722	5.42977	96
chr1	38662446	38663234	Pparg-5_peak_58	229	.	5.81469	26.86209	22.90407	272
chr1	38663734	38663955	Pparg-5_peak_59	41	.	4.49213	7.03383	4.13402	143
chr1	38664945	38665333	Pparg-5_peak_60	77	.	5.26556	10.92847	7.73110	129
chr1	38777498	38778033	Pparg-5_peak_61	113	.	3.48220	14.79866	11.37295	157
chr1	38847842	38848100	Pparg-5_peak_62	85	.	7.79893	11.81254	8.54726	110
chr1	39025171	39025507	Pparg-5_peak_63	139	.	9.92317	17.49717	13.92920	181
chr1	39196777	39197296	Pparg-5_peak_64	36	.	2.89655	6.51537	3.67722	191
chr1	39201700	39202238	Pparg-5_peak_65	487	.	18.60876	53.68421	48.77509	249
chr1	39276220	39276659	Pparg-5_peak_66	209	.	11.95214	24.87006	20.98845	163
chr1	39480247	39481043	Pparg-5_peak_67	498	.	22.38607	54.84914	49.89958	335
chr1	39688179	39688482	Pparg-5_peak_68	86	.	6.43660	11.95018	8.68201	192
chr1	39761144	39761408	Pparg-5_peak_69	41	.	3.35629	6.99766	4.10134	115
chr1	39842315	39842828	Pparg-5_peak_70	64	.	2.77670	9.59375	6.48271	104
chr1	39896648	39896852	Pparg-5_peak_71	27	.	3.59370	5.46828	2.72094	97
chr1	39901933	39903073	Pparg-5_peak_72	197	.	7.73853	23.53057	19.70198	731
chr1	39917694	39918838	Pparg-5_peak_73	63	.	4.57721	9.46042	6.35664	372
chr1	39934925	39935168	Pparg-5_peak_74	45	.	4.79161	7.53305	4.58879	177
chr1	39949230	39950400	Pparg-5_peak_75	228	.	11.21333	26.75821	22.80259	619
chr1	39954829	39955097	Pparg-5_peak_76	61	.	6.25767	9.24741	6.17137	154
chr1	40053058	40053261	Pparg-5_peak_77	30	.	3.00889	5.83711	3.06505	197
chr1	40053822	40054218	Pparg-5_peak_78	127	.	4.41642	16.25024	12.74366	254
chr1	40055856	40056376	Pparg-5_peak_79	183	.	5.20675	22.11419	18.34166	202
chr1	40081930	40082377	Pparg-5_peak_80	98	.	6.81809	13.19086	9.85261	184
chr1	40086253	40086558	Pparg-5_peak_81	40	.	3.69969	6.96641	4.07595	135
chr1	40087573	40087784	Pparg-5_peak_82	56	.	3.62069	8.74288	5.69448	79
chr1	40230274	40230716	Pparg-5_peak_83	54	.	4.65761	8.44714	5.42240	265
chr1	40235524	40236544	Pparg-5_peak_84	394	.	11.50780	43.99651	39.43191	787
chr1	40268482	40268921	Pparg-5_peak_85	132	.	5.73951	16.81004	13.27860	238
chr1	40271176	40271388	Pparg-5_peak_86	56	.	4.44658	8.74268	5.69448	107
chr1	40393257	40393541	Pparg-5_peak_87	61	.	3.48859	9.27005	6.18777	146
chr1	40444635	40444888	Pparg-5_peak_88	81	.	7.18741	11.34488	8.11427	158
chr1	40467355	40467633	Pparg-5_peak_89	61	.	6.25767	9.24741	6.17137	119
chr1	40515168	40515694	Pparg-5_peak_90	142	.	6.40105	17.83555	14.24883	226
chr1	40516215	40516637	Pparg-5_peak_91	31	.	2.81309	5.93100	3.14374	376
chr1	40674329	40675313	Pparg-5_peak_92	467	.	21.47415	51.57176	46.74136	445
chr1	43299427	43299711	Pparg-5_peak_93	62	.	5.39955	9.31879	6.22770	148
chr1	43311938	43312171	Pparg-5_peak_94	40	.	5.00950	6.87485	4.00334	50
chr1	43446617	43447489	Pparg-5_peak_95	138	.	8.03399	17.40049	13.83624	642
chr1	43449096	43449427	Pparg-5_peak_96	31	.	3.48291	5.94583	3.15436	176
chr1	43450689	43451179	Pparg-5_peak_97	192	.	9.62168	23.07454	19.26301	302
chr1	43457870	43458150	Pparg-5_peak_98	103	.	6.55239	13.68081	10.31462	135
chr1	43461697	43462146	Pparg-5_peak_99	56	.	3.07240	8.70635	5.67169	175
chr1	43465100	43465547	Pparg-5_peak_100	73	.	4.52105	10.53561	7.36327	126
chr1	43467579	43467926	Pparg-5_peak_101	63	.	4.57721	9.46042	6.35664	222
chr1	43471923	43472351	Pparg-5_peak_102	87	.	6.32842	12.04162	8.76557	89
chr1	43474021	43475197	Pparg-5_peak_103	246	.	6.81241	28.70912	24.68543	670
chr1	43537039	43537398	Pparg-5_peak_104	116	.	3.93366	15.13217	11.68982	162
chr1	43537616	43538386	Pparg-5_peak_105	189	.	5.65018	22.72911	18.93178	420
chr1	43539605	43540427	Pparg-5_peak_106	104	.	3.63107	13.77870	10.40339	142
chr1	43544542	43544923	Pparg-5_peak_107	154	.	9.00201	19.12067	15.47820	164
chr1	43558226	43558829	Pparg-5_peak_108	102	.	6.17748	13.58947	10.22581	302
chr1	43562206	43562956	Pparg-5_peak_109	226	.	10.87107	26.62870	22.68156	391
chr1	43701242	43701462	Pparg-5_peak_110	58	.	3.79053	8.87152	5.81787	84
chr1	43819068	43819623	Pparg-5_peak_111	317	.	10.17032	36.08184	31.79193	194
chr1	43915416	43915703	Pparg-5_peak_112	125	.	6.15787	16.03933	12.54788	164
chr1	43917838	43918493	Pparg-5_peak_113	304	.	11.04105	34.70423	30.47046	368
chr1	44032316	44032581	Pparg-5_peak_114	77	.	5.41754	10.92847	7.73110	81
chr1	44033053	44033348	Pparg-5_peak_115	68	.	6.00236	9.96971	6.83696	145
chr1	44061584	44061789	Pparg-5_peak_116	48	.	5.55642	7.82638	4.85614	196
chr1	44099769	44100176	Pparg-5_peak_117	56	.	3.62069	8.74288	5.69448	127
chr1	44174452	44174689	Pparg-5_peak_118	40	.	4.20165	6.90630	4.02531	167
chr1	44711973	44712201	Pparg-5_peak_119	85	.	7.48248	11.81254	8.54726	114
chr1	46864200	46864510	Pparg-5_peak_120	52	.	2.88283	8.25800	5.25564	143
chr1	51092349	51092717	Pparg-5_peak_121	108	.	7.02074	14.21410	10.81704	176
chr1	51156351	51156621	Pparg-5_peak_122	56	.	4.21245	8.71601	5.67471	163
chr1	51448760	51449073	Pparg-5_peak_123	85	.	3.89389	11.77222	8.52127	138
chr1	51478530	51478816	Pparg-5_peak_124	64	.	3.87738	9.52900	6.41861	65
chr1	51498846	51499749	Pparg-5_peak_125	173	.	4.24123	21.06458	17.33659	436
chr1	51505754	51506030	Pparg-5_peak_126	40	.	3.46759	6.90327	4.02531	167
chr1	51507208	51507948	Pparg-5_peak_127	134	.	4.81140	16.98075	13.43964	256
chr1	51509062	51509479	Pparg-5_peak_128	73	.	3.75879	10.49570	7.32666	185
chr1	51513202	51513404	Pparg-5_peak_129	21	.	2.70877	4.83877	2.17451	114
chr1	51514419	51514856	Pparg-5_peak_130	104	.	4.83273	13.78169	10.40361	213
chr1	51515152	51515428	Pparg-5_peak_131	57	.	4.60249	8.84554	5.79360	84
chr1	51525119	51525345	Pparg-5_peak_132	43	.	4.14632	7.26927	4.35391	170
chr1	51535356	51535705	Pparg-5_peak_133	73	.	4.42229	10.51570	7.34416	165
chr1	51537123	51538076	Pparg-5_peak_134	178	.	4.61314	21.58537	17.83351	790
chr1	51572505	51573190	Pparg-5_peak_135	367	.	15.33867	41.18941	36.72335	345
chr1	51584824	51585393	Pparg-5_peak_136	185	.	4.65990	22.28610	18.50807	340
chr1	51593848	51594156	Pparg-5_peak_137	45	.	3.21839	7.53378	4.58879	155
chr1	51934676	51934883	Pparg-5_peak_138	56	.	4.21245	8.71601	5.67471	26
chr1	52066344	52066699	Pparg-5_peak_139	51	.	3.39271	8.13604	5.14205	114
chr1	52119225	52120459	Pparg-5_peak_140	165	.	6.44878	20.26978	16.57664	196
chr1	52129959	52130315	Pparg-5_peak_141	70	.	4.69880	10.22378	7.07152	198
chr1	52229735	52229961	Pparg-5_peak_142	37	.	3.60450	6.60524	3.75133	171
chr1	52454515	52454941	Pparg-5_peak_143	51	.	2.97108	8.18651	5.19136	192
chr1	52793546	52793936	Pparg-5_peak_144	80	.	4.62494	11.25152	8.02934	170
chr1	52798642	52799860	Pparg-5_peak_145	144	.	4.90713	18.07841	14.48441	910
chr1	52801793	52802106	Pparg-5_peak_146	47	.	3.81434	7.73977	4.77313	102
chr1	53761789	53762133	Pparg-5_peak_147	61	.	3.32212	9.22533	6.15383	152
chr1	53797588	53798263	Pparg-5_peak_148	125	.	5.18013	16.08644	12.58807	378
chr1	53821933	53822460	Pparg-5_peak_149	271	.	10.28111	31.23322	27.11703	275
chr1	53823583	53825097	Pparg-5_peak_150	256	.	8.06997	29.66819	25.60892	396
chr1	53838224	53838786	Pparg-5_peak_151	73	.	3.75879	10.49570	7.32666	209
chr1	53845369	53845577	Pparg-5_peak_152	56	.	3.20053	8.65647	5.62506	39
chr1	53851450	53851761	Pparg-5_peak_153	80	.	4.62494	11.25152	8.02934	119
chr1	53852180	53852539	Pparg-5_peak_154	61	.	3.24118	9.21751	6.14720	127
chr1	53856282	53856640	Pparg-5_peak_155	35	.	3.26944	6.40804	3.57797	184
chr1	53908125	53908626	Pparg-5_peak_156	70	.	4.05108	10.20195	7.05242	362
chr1	54279694	54280158	Pparg-5_peak_157	131	.	7.44643	16.68577	13.15697	184
chr1	54436597	54436808	Pparg-5_peak_158	83	.	7.21792	11.62088	8.37534	108
chr1	54660719	54661066	Pparg-5_peak_159	68	.	3.77268	10.00074	6.86547	182
chr1	54805330	54805590	Pparg-5_peak_160	33	.	3.89768	6.17367	3.36624	142
chr1	54822151	54822506	Pparg-5_peak_161	51	.	3.39271	8.13604	5.14205	102
chr1	54823403	54823946	Pparg-5_peak_162	249	.	8.51630	28.98977	24.95419	185
chr1	54827838	54828247	Pparg-5_peak_163	52	.	3.70369	8.23007	5.22822	191
chr1	54836882	54837094	Pparg-5_peak_164	33	.	4.27543	6.18182	3.37202	190
chr1	54839624	54840487	Pparg-5_peak_165	287	.	6.93362	32.92183	28.74195	414
chr1	54841808	54842225	Pparg-5_peak_166	46	.	2.96484	7.60861	4.65638	176
chr1	54853553	54853916	Pparg-5_peak_167	40	.	4.04966	6.90630	4.02531	182
chr1	54870969	54871329	Pparg-5_peak_168	41	.	3.51037	7.09102	4.18565	257
chr1	54900841	54901159	Pparg-5_peak_169	47	.	4.35364	7.66459	4.70534	192
chr1	54910828	54911089	Pparg-5_peak_170	27	.	3.72706	5.43586	2.70124	169
chr1	54913506	54913806	Pparg-5_peak_171	21	.	2.83519	4.75456	2.10691	194
chr1	54935243	54935922	Pparg-5_peak_172	105	.	6.52611	13.94773	10.56434	352
chr1	55049170	55049556	Pparg-5_peak_173	56	.	3.54470	8.74288	5.69448	256
chr1	55057278	55057524	Pparg-5_peak_174	89	.	6.41280	12.18861	8.90100	168
chr1	55079786	55080103	Pparg-5_peak_175	93	.	5.87350	12.68394	9.37091	157
chr1	55087740	55088430	Pparg-5_peak_176	402	.	13.95657	44.84086	40.25016	290
chr1	55113619	55114147	Pparg-5_peak_177	184	.	11.59636	22.21802	18.44064	258
chr1	55410744	55410956	Pparg-5_peak_178	72	.	3.56529	10.40071	7.23647	123
chr1	55430587	55430851	Pparg-5_peak_179	160	.	6.88741	19.68479	16.01617	162
chr1	55446148	55447118	Pparg-5_peak_180	319	.	14.41415	36.26250	31.96787	218
chr1	55693875	55694145	Pparg-5_peak_181	61	.	4.96158	9.25272	6.17137	111
chr1	57406392	57406912	Pparg-5_peak_182	45	.	3.31672	7.54459	4.59834	210
chr1	57884670	57885018	Pparg-5_peak_183	74	.	6.84957	10.62873	7.44884	191
chr1	58761375	58761712	Pparg-5_peak_184	100	.	6.58195	13.42739	10.08009	198
chr1	58794878	58796090	Pparg-5_peak_185	252	.	6.17946	29.33743	25.29239	672
chr1	58796223	58796459	Pparg-5_peak_186	73	.	5.78585	10.48253	7.31608	107
chr1	58796826	58798152	Pparg-5_peak_187	661	.	10.55668	71.70865	66.19813	724
chr1	58801850	58802831	Pparg-5_peak_188	157	.	6.24613	19.38730	15.73358	625
chr1	58859851	58860228	Pparg-5_peak_189	47	.	4.35364	7.66459	4.70534	319
chr1	59137763	59138292	Pparg-5_peak_190	85	.	7.79893	11.81254	8.54726	284
chr1	59162988	59163379	Pparg-5_peak_191	157	.	7.54536	19.36886	15.71684	120
chr1	59177547	59178386	Pparg-5_peak_192	321	.	12.85139	36.41721	32.11963	616
chr1	59244363	59245502	Pparg-5_peak_193	904	.	27.28562	97.23763	90.40038	577
chr1	59245931	59246502	Pparg-5_peak_194	203	.	12.35495	24.20930	20.36127	374
chr1	59475135	59476232	Pparg-5_peak_195	509	.	13.45323	55.93479	50.95567	708
chr1	59481590	59481924	Pparg-5_peak_196	60	.	4.01699	9.09299	6.02628	166
chr1	59486230	59486752	Pparg-5_peak_197	125	.	8.52262	16.04171	12.54952	318
chr1	59499173	59499590	Pparg-5_peak_198	51	.	3.07537	8.13240	5.14091	252
chr1	60016154	60016461	Pparg-5_peak_199	117	.	4.50183	15.16873	11.71934	146
chr1	60017001	60017229	Pparg-5_peak_200	68	.	5.47954	9.94664	6.81654	107
chr1	60188404	60189075	Pparg-5_peak_201	315	.	11.34502	35.88099	31.59927	258
chr1	60314759	60314959	Pparg-5_peak_202	45	.	4.79161	7.53305	4.58879	67
chr1	60613326	60613533	Pparg-5_peak_203	69	.	5.11357	10.08017	6.94098	158
chr1	60652398	60652867	Pparg-5_peak_204	52	.	3.61684	8.23007	5.22822	244
chr1	60677289	60677810	Pparg-5_peak_205	135	.	3.71018	17.14288	13.59770	255
chr1	60713991	60714357	Pparg-5_peak_206	52	.	5.70499	8.20957	5.21284	226
chr1	60714497	60714755	Pparg-5_peak_207	47	.	4.66850	7.73888	4.77313	151
chr1	60744310	60744599	Pparg-5_peak_208	38	.	2.71777	6.69973	3.83304	125
chr1	60746094	60746355	Pparg-5_peak_209	31	.	2.50871	5.90546	3.12019	235
chr1	60758208	60758408	Pparg-5_peak_210	35	.	3.50632	6.39317	3.56664	19
chr1	60759471	60760925	Pparg-5_peak_211	293	.	6.28091	33.50946	29.32054	641
chr1	60761477	60762348	Pparg-5_peak_212	386	.	10.19778	43.20333	38.66264	345
chr1	60764713	60766087	Pparg-5_peak_213	609	.	11.44800	66.23277	60.91743	581
chr1	60767373	60768029	Pparg-5_peak_214	144	.	4.51234	18.03066	14.43840	186
chr1	60770606	60770841	Pparg-5_peak_215	53	.	4.03491	8.31803	5.31494	83
chr1	60771773	60772080	Pparg-5_peak_216	42	.	2.76843	7.18288	4.27497	206
chr1	60774515	60774750	Pparg-5_peak_217	41	.	3.61170	7.09102	4.18565	64
chr1	60776712	60778011	Pparg-5_peak_218	166	.	5.31243	20.36296	16.66769	375
chr1	60805030	60805959	Pparg-5_peak_219	195	.	4.94690	23.38948	19.56945	526
chr1	60811626	60811930	Pparg-5_peak_220	66	.	6.32641	9.79414	6.67392	183
chr1	60822957	60823157	Pparg-5_peak_221	38	.	4.58896	6.68330	3.81723	73
chr1	60833718	60834007	Pparg-5_peak_222	117	.	5.33421	15.15365	11.70762	159
chr1	60857624	60857955	Pparg-5_peak_223	123	.	8.20840	15.87534	12.39766	170
chr1	60859656	60860892	Pparg-5_peak_224	350	.	10.77826	39.42554	35.02174	388
chr1	60866662	60866866	Pparg-5_peak_225	49	.	5.14021	7.91029	4.93762	83
chr1	60874507	60875719	Pparg-5_peak_226	117	.	4.50183	15.16873	11.71934	954
chr1	60898893	60899137	Pparg-5_peak_227	50	.	3.36808	7.99175	5.01482	74
chr1	60899211	60899731	Pparg-5_peak_228	154	.	4.44028	19.11593	15.47353	278
chr1	60908831	60909106	Pparg-5_peak_229	89	.	3.80847	12.25296	8.96378	133
chr1	60937007	60937238	Pparg-5_peak_230	94	.	4.92891	12.76924	9.45117	119
chr1	60938774	60939338	Pparg-5_peak_231	168	.	7.62030	20.60096	16.89943	371
chr1	61022381	61022715	Pparg-5_peak_232	60	.	4.01699	9.09299	6.02628	182
chr1	61022922	61023200	Pparg-5_peak_233	80	.	4.52361	11.25152	8.02934	134
chr1	61039317	61039645	Pparg-5_peak_234	97	.	4.57218	13.03856	9.70670	213
chr1	61045918	61046830	Pparg-5_peak_235	77	.	3.02624	10.99884	7.79890	639
chr1	61050314	61050745	Pparg-5_peak_236	41	.	2.85430	7.09779	4.19183	228
chr1	61054371	61054904	Pparg-5_peak_237	124	.	4.23600	15.98026	12.49491	312
chr1	62437205	62437436	Pparg-5_peak_238	47	.	3.81434	7.73977	4.77313	174
chr1	62437550	62437961	Pparg-5_peak_239	22	.	2.36313	4.90017	2.23305	283
chr1	64000603	64001013	Pparg-5_peak_240	93	.	5.30675	12.62006	9.31315	185
chr1	64077250	64077835	Pparg-5_peak_241	88	.	5.10264	12.15226	8.87161	375
chr1	64080052	64080446	Pparg-5_peak_242	79	.	6.21015	11.20838	7.99141	242
chr1	64081351	64081624	Pparg-5_peak_243	63	.	5.86117	9.48857	6.38278	142
chr1	64081682	64082122	Pparg-5_peak_244	208	.	10.79324	24.70039	20.82266	189
chr1	64085698	64086524	Pparg-5_peak_245	265	.	9.19761	30.68287	26.58396	324
chr1	64133345	64133673	Pparg-5_peak_246	102	.	6.17748	13.58947	10.22581	142
chr1	64301038	64301650	Pparg-5_peak_247	261	.	6.59587	30.27208	26.19293	232
chr1	64302882	64303227	Pparg-5_peak_248	46	.	3.44314	7.60524	4.65388	277
chr1	64305459	64306230	Pparg-5_peak_249	120	.	4.83658	15.55945	12.08727	362
chr1	64308456	64309378	Pparg-5_peak_250	581	.	14.66912	63.41300	58.19070	520
chr1	64319155	64319499	Pparg-5_peak_251	81	.	7.49138	11.34488	8.11427	147
chr1	64507690	64507934	Pparg-5_peak_252	56	.	5.52878	8.72899	5.68581	156
chr1	64508563	64508784	Pparg-5_peak_253	63	.	4.45562	9.46042	6.35664	119
chr1	64548883	64549855	Pparg-5_peak_254	485	.	13.08846	53.49247	48.58718	694
chr1	66862066	66863918	Pparg-5_peak_255	461	.	11.41367	51.00333	46.19969	769
chr1	66896163	66896552	Pparg-5_peak_256	115	.	8.70727	14.96062	11.52346	210
chr1	69461117	69461636	Pparg-5_peak_257	191	.	6.85408	22.98327	19.17736	290
chr1	69544239	69544705	Pparg-5_peak_258	241	.	7.26451	28.12706	24.12031	228
chr1	71004299	71004621	Pparg-5_peak_259	83	.	6.74944	11.55345	8.31241	237
chr1	71004716	71005007	Pparg-5_peak_260	94	.	7.16555	12.78903	9.46856	137
chr1	71052245	71052543	Pparg-5_peak_261	103	.	8.09933	13.72868	10.35731	138
chr1	71052765	71053136	Pparg-5_peak_262	62	.	5.39955	9.31879	6.22770	230
chr1	72255158	72255616	Pparg-5_peak_263	56	.	3.13064	8.66881	5.63660	189
chr1	74082662	74083241	Pparg-5_peak_264	339	.	15.61532	38.32373	33.95638	322
chr1	74155290	74155995	Pparg-5_peak_265	44	.	4.58550	7.38582	4.45446	140
chr1	74200899	74201115	Pparg-5_peak_266	36	.	2.50321	6.48096	3.64472	198
chr1	74201168	74201753	Pparg-5_peak_267	51	.	2.97108	8.18651	5.19136	99
chr1	74262851	74263405	Pparg-5_peak_268	59	.	5.56811	9.01771	5.95997	382
chr1	74386769	74387161	Pparg-5_peak_269	40	.	3.24072	6.96909	4.07634	247
chr1	74391409	74391707	Pparg-5_peak_270	31	.	3.48291	5.94583	3.15436	142
chr1	75159118	75159353	Pparg-5_peak_271	53	.	5.90022	8.35920	5.35067	82
chr1	75160729	75160945	Pparg-5_peak_272	40	.	4.20165	6.90630	4.02531	54
chr1	78435827	78436774	Pparg-5_peak_273	205	.	9.06238	24.44669	20.58322	174
chr1	78453748	78454078	Pparg-5_peak_274	81	.	7.49138	11.34488	8.11427	135
chr1	78537609	78537857	Pparg-5_peak_275	75	.	3.88252	10.70929	7.52567	114
chr1	78538426	78538680	Pparg-5_peak_276	90	.	4.14569	12.38423	9.09016	90
chr1	78644077	78645068	Pparg-5_peak_277	192	.	9.85783	23.05536	19.24615	458
chr1	78656506	78657024	Pparg-5_peak_278	89	.	6.41280	12.18861	8.90100	292
chr1	78657523	78657834	Pparg-5_peak_279	85	.	7.48248	11.81254	8.54726	163
chr1	78702558	78702909	Pparg-5_peak_280	94	.	6.37358	12.71632	9.40135	169
chr1	78812250	78812632	Pparg-5_peak_281	70	.	5.80485	10.25134	7.09489	143
chr1	79561070	79561594	Pparg-5_peak_282	181	.	9.65518	21.89293	18.13026	343
chr1	79581513	79581916	Pparg-5_peak_283	87	.	4.82759	12.00287	8.72775	171
chr1	79752249	79752940	Pparg-5_peak_284	100	.	4.38062	13.38262	10.03777	348
chr1	80107682	80108255	Pparg-5_peak_285	203	.	10.06047	24.23245	20.37847	235
chr1	80119059	80119341	Pparg-5_peak_286	54	.	4.50562	8.44714	5.42240	53
chr1	80362573	80362901	Pparg-5_peak_287	22	.	2.61045	4.94366	2.27458	4
chr1	80484482	80484700	Pparg-5_peak_288	50	.	5.97152	7.99793	5.01501	147
chr1	80641838	80642212	Pparg-5_peak_289	71	.	3.21018	10.34495	7.18283	174
chr1	80644077	80644361	Pparg-5_peak_290	74	.	5.70297	10.61047	7.43399	117
chr1	80661546	80662315	Pparg-5_peak_291	151	.	6.64423	18.75374	15.12158	298
chr1	80665177	80665439	Pparg-5_peak_292	30	.	3.20640	5.85335	3.07642	216
chr1	80719400	80719760	Pparg-5_peak_293	74	.	6.04672	10.65925	7.47778	102
chr1	80730581	80730976	Pparg-5_peak_294	64	.	3.87738	9.52900	6.41861	219
chr1	80737980	80738252	Pparg-5_peak_295	80	.	4.62494	11.25152	8.02934	115
chr1	80746044	80746596	Pparg-5_peak_296	103	.	3.33021	13.67230	10.30748	314
chr1	80746865	80747455	Pparg-5_peak_297	79	.	3.82634	11.12778	7.91903	472
chr1	80764092	80764300	Pparg-5_peak_298	80	.	5.30431	11.26261	8.03917	140
chr1	80827942	80828205	Pparg-5_peak_299	73	.	6.49613	10.49305	7.32552	102
chr1	80855350	80855746	Pparg-5_peak_300	26	.	2.78477	5.34426	2.61326	31
chr1	81173199	81173477	Pparg-5_peak_301	74	.	7.16602	10.62873	7.44884	119
chr1	82475826	82476488	Pparg-5_peak_302	103	.	8.09933	13.72868	10.35731	152
chr1	82819381	82820371	Pparg-5_peak_303	159	.	9.78917	19.63353	15.96806	667
chr1	82831610	82832899	Pparg-5_peak_304	269	.	8.85405	31.03962	26.93266	313
chr1	82846304	82846748	Pparg-5_peak_305	43	.	3.84768	7.28745	4.36066	63
chr1	82869242	82870150	Pparg-5_peak_306	646	.	17.60799	70.14492	64.68851	421
chr1	82879105	82879497	Pparg-5_peak_307	161	.	7.41209	19.84239	16.16786	282
chr1	82975703	82976041	Pparg-5_peak_308	138	.	8.23664	17.40049	13.83624	192
chr1	84363296	84363673	Pparg-5_peak_309	54	.	4.65761	8.44714	5.42240	213
chr1	85651867	85652173	Pparg-5_peak_310	79	.	6.21015	11.20838	7.99141	217
chr1	85697501	85698512	Pparg-5_peak_311	30	.	2.37686	5.77036	3.00748	819
chr1	85703000	85703927	Pparg-5_peak_312	197	.	6.56972	23.60628	19.77405	374
chr1	85744725	85744966	Pparg-5_peak_313	94	.	7.16555	12.78903	9.46856	119
chr1	85751537	85751815	Pparg-5_peak_314	41	.	3.51037	7.09102	4.18565	121
chr1	85937333	85937762	Pparg-5_peak_315	93	.	4.30463	12.68071	9.37080	219
chr1	85963633	85963931	Pparg-5_peak_316	108	.	7.22339	14.21410	10.81704	98
chr1	85985789	85986307	Pparg-5_peak_317	64	.	3.96423	9.52900	6.41861	188
chr1	86186640	86186879	Pparg-5_peak_318	53	.	5.19690	8.41215	5.39528	140
chr1	86406381	86407882	Pparg-5_peak_319	612	.	17.27250	66.59579	61.26615	808
chr1	86415239	86415512	Pparg-5_peak_320	56	.	4.21245	8.71601	5.67471	96
chr1	86486956	86487682	Pparg-5_peak_321	148	.	6.14481	18.51631	14.89586	532
chr1	86580420	86580808	Pparg-5_peak_322	168	.	5.08516	20.59565	16.89504	247
chr1	86586892	86587198	Pparg-5_peak_323	89	.	6.61544	12.18861	8.90100	195
chr1	86628294	86628702	Pparg-5_peak_324	26	.	2.86076	5.34426	2.61326	160
chr1	86630546	86631038	Pparg-5_peak_325	246	.	7.96864	28.68489	24.66273	252
chr1	86755121	86755436	Pparg-5_peak_326	60	.	4.01699	9.09299	6.02628	236
chr1	87218489	87218987	Pparg-5_peak_327	159	.	8.84458	19.61410	15.94939	287
chr1	87255243	87255519	Pparg-5_peak_328	78	.	4.82039	11.00531	7.80018	144
chr1	87378072	87378274	Pparg-5_peak_329	72	.	3.50450	10.40071	7.23647	117
chr1	87405664	87406541	Pparg-5_peak_330	186	.	8.45727	22.45656	18.66890	501
chr1	87412661	87413599	Pparg-5_peak_331	311	.	13.30285	35.41576	31.15072	307
chr1	87417819	87418215	Pparg-5_peak_332	53	.	5.19690	8.41215	5.39528	179
chr1	87418685	87418991	Pparg-5_peak_333	166	.	7.84933	20.38453	16.68658	152
chr1	87433282	87433482	Pparg-5_peak_334	63	.	4.57721	9.46042	6.35664	52
chr1	87435169	87435537	Pparg-5_peak_335	40	.	4.20165	6.90630	4.02531	184
chr1	87435694	87435952	Pparg-5_peak_336	77	.	6.21948	10.94768	7.74800	182
chr1	87486590	87487472	Pparg-5_peak_337	498	.	22.38607	54.84914	49.89958	528
chr1	87492914	87493219	Pparg-5_peak_338	92	.	7.79536	12.52288	9.22196	145
chr1	87546792	87547096	Pparg-5_peak_339	43	.	3.96927	7.28745	4.36066	151
chr1	87548869	87549619	Pparg-5_peak_340	161	.	4.90278	19.84908	16.17296	289
chr1	87559133	87559824	Pparg-5_peak_341	334	.	9.38719	37.84121	33.49700	343
chr1	87560265	87560512	Pparg-5_peak_342	46	.	5.68716	7.58214	4.63428	168
chr1	87608478	87608797	Pparg-5_peak_343	54	.	4.65761	8.44714	5.42240	194
chr1	87623354	87623910	Pparg-5_peak_344	52	.	5.09500	8.24382	5.24176	152
chr1	87637089	87637602	Pparg-5_peak_345	85	.	3.96144	11.77222	8.52127	198
chr1	87813569	87813987	Pparg-5_peak_346	296	.	15.71024	33.88097	29.67220	159
chr1	87850343	87850580	Pparg-5_peak_347	62	.	5.60220	9.31879	6.22770	131
chr1	87863635	87863856	Pparg-5_peak_348	50	.	4.29107	8.02414	5.03901	104
chr1	87885582	87885841	Pparg-5_peak_349	60	.	4.01699	9.09299	6.02628	156
chr1	87890877	87891468	Pparg-5_peak_350	372	.	17.00211	41.69300	37.21409	235
chr1	87901026	87901325	Pparg-5_peak_351	70	.	4.69880	10.22378	7.07152	111
chr1	87906422	87907151	Pparg-5_peak_352	265	.	8.27262	30.66039	26.56584	463
chr1	87910293	87910716	Pparg-5_peak_353	47	.	4.49963	7.73888	4.77313	106
chr1	88133701	88134371	Pparg-5_peak_354	89	.	3.80847	12.25296	8.96378	378
chr1	88135434	88135657	Pparg-5_peak_355	70	.	5.80485	10.25134	7.09489	148
chr1	88450491	88451059	Pparg-5_peak_356	85	.	5.18516	11.80429	8.54222	323
chr1	88475385	88475603	Pparg-5_peak_357	68	.	4.78687	9.95159	6.82051	127
chr1	88584543	88584854	Pparg-5_peak_358	83	.	4.39848	11.59222	8.34782	223
chr1	88586067	88586498	Pparg-5_peak_359	94	.	4.92891	12.76924	9.45117	271
chr1	88586809	88587751	Pparg-5_peak_360	98	.	3.45856	13.13766	9.80313	792
chr1	88654686	88654886	Pparg-5_peak_361	41	.	3.61170	7.09102	4.18565	172
chr1	88727336	88727852	Pparg-5_peak_362	311	.	16.34314	35.40842	31.14834	223
chr1	89130869	89131149	Pparg-5_peak_363	70	.	6.88344	10.19656	7.05015	126
chr1	89392723	89393091	Pparg-5_peak_364	46	.	3.07894	7.55824	4.61067	165
chr1	90677756	90678020	Pparg-5_peak_365	70	.	4.69880	10.22378	7.07152	66
chr1	90738902	90739167	Pparg-5_peak_366	70	.	6.57946	10.19656	7.05015	104
chr1	91024040	91024267	Pparg-5_peak_367	40	.	4.04966	6.90630	4.02531	55
chr1	91041653	91041959	Pparg-5_peak_368	114	.	8.19204	14.87400	11.44334	146
chr1	91056316	91057396	Pparg-5_peak_369	164	.	5.87492	20.15932	16.47339	318
chr1	91057509	91057975	Pparg-5_peak_370	101	.	5.13156	13.55013	10.19274	193
chr1	91086372	91087598	Pparg-5_peak_371	256	.	5.45491	29.66708	25.60892	910
chr1	91090483	91091015	Pparg-5_peak_372	80	.	4.62494	11.25152	8.02934	334
chr1	91091630	91092123	Pparg-5_peak_373	131	.	7.44643	16.68578	13.15697	151
chr1	91161464	91161855	Pparg-5_peak_374	171	.	11.27990	20.83910	17.11994	199
chr1	91193125	91193765	Pparg-5_peak_375	157	.	5.44453	19.40708	15.75184	316
chr1	91252104	91252355	Pparg-5_peak_376	69	.	5.11357	10.08017	6.94098	120
chr1	91284122	91284508	Pparg-5_peak_377	63	.	4.57721	9.46042	6.35664	196
chr1	91825237	91825997	Pparg-5_peak_378	149	.	9.85008	18.54239	14.92016	497
chr1	91924485	91924762	Pparg-5_peak_379	43	.	5.26731	7.27890	4.35870	131
chr1	91941621	91941895	Pparg-5_peak_380	124	.	5.63818	15.97543	12.49045	148
chr1	91944800	91945033	Pparg-5_peak_381	31	.	3.48291	5.94583	3.15436	163
chr1	91954086	91954298	Pparg-5_peak_382	52	.	6.15620	8.26979	5.26725	175
chr1	92047985	92048286	Pparg-5_peak_383	104	.	4.83273	13.78169	10.40361	139
chr1	92052916	92053175	Pparg-5_peak_384	70	.	4.69880	10.22378	7.07152	146
chr1	92064299	92064634	Pparg-5_peak_385	178	.	7.37377	21.58403	17.83241	198
chr1	92072051	92072806	Pparg-5_peak_386	299	.	13.75703	34.16887	29.94772	232
chr1	92076411	92076625	Pparg-5_peak_387	26	.	2.86076	5.34426	2.61326	14
chr1	92079945	92080586	Pparg-5_peak_388	121	.	3.91166	15.61981	12.14695	349
chr1	92082776	92083423	Pparg-5_peak_389	165	.	5.59652	20.20723	16.51814	322
chr1	92086111	92086605	Pparg-5_peak_390	166	.	5.24488	20.36296	16.66769	239
chr1	92086875	92087251	Pparg-5_peak_391	166	.	7.17438	20.35810	16.66431	181
chr1	92089154	92089354	Pparg-5_peak_392	66	.	6.04291	9.77797	6.66110	111
chr1	92113433	92113884	Pparg-5_peak_393	72	.	6.71374	10.41098	7.24663	137
chr1	92119182	92119708	Pparg-5_peak_394	103	.	3.19661	13.70573	10.33830	266
chr1	92179055	92179352	Pparg-5_peak_395	109	.	6.91867	14.35125	10.94231	185
chr1	92306835	92307109	Pparg-5_peak_396	108	.	8.74829	14.26740	10.86586	162
chr1	92454027	92454285	Pparg-5_peak_397	63	.	4.57721	9.46042	6.35664	98
chr1	92464708	92464912	Pparg-5_peak_398	75	.	6.46408	10.70690	7.52343	50
chr1	92799736	92799962	Pparg-5_peak_399	62	.	5.60220	9.31879	6.22770	147
chr1	92806697	92807212	Pparg-5_peak_400	149	.	5.36854	18.61682	14.99169	261
chr1	92934427	92934650	Pparg-5_peak_401	63	.	4.45562	9.46042	6.35664	168
chr1	93200214	93200682	Pparg-5_peak_402	184	.	11.59636	22.21802	18.44064	151
chr1	93305119	93305364	Pparg-5_peak_403	38	.	4.58896	6.68330	3.81723	73
chr1	93529797	93530103	Pparg-5_peak_404	79	.	6.21015	11.20838	7.99141	131
chr1	93656693	93657072	Pparg-5_peak_405	159	.	8.84458	19.61410	15.94939	187
chr1	93997541	93997979	Pparg-5_peak_406	197	.	12.22926	23.61617	19.78292	209
chr1	94035319	94035720	Pparg-5_peak_407	60	.	4.01699	9.09299	6.02628	119
chr1	94047662	94048670	Pparg-5_peak_408	646	.	22.49510	70.07304	64.62148	457
chr1	94051075	94051486	Pparg-5_peak_409	35	.	3.18259	6.40804	3.57797	265
chr1	94868358	94868558	Pparg-5_peak_410	61	.	6.25767	9.24741	6.17137	40
chr1	95267819	95268335	Pparg-5_peak_411	102	.	6.17748	13.58947	10.22581	373
chr1	95367933	95368141	Pparg-5_peak_412	54	.	4.65761	8.44714	5.42240	28
chr1	95624342	95624753	Pparg-5_peak_413	110	.	6.48145	14.51252	11.09300	169
chr1	96006777	96007089	Pparg-5_peak_414	85	.	7.48248	11.81254	8.54726	124
chr1	97577238	97577463	Pparg-5_peak_415	54	.	4.65761	8.44714	5.42240	97
chr1	97580324	97580946	Pparg-5_peak_416	90	.	4.48533	12.30860	9.01708	170
chr1	97584250	97584485	Pparg-5_peak_417	65	.	6.40289	9.70251	6.58868	93
chr1	98035662	98036420	Pparg-5_peak_418	497	.	22.67219	54.70618	49.76592	255
chr1	105340481	105340762	Pparg-5_peak_419	61	.	6.33888	9.17740	6.10823	117
chr1	105342897	105343177	Pparg-5_peak_420	68	.	5.78523	9.96971	6.83696	113
chr1	105373956	105374301	Pparg-5_peak_421	104	.	4.83273	13.78169	10.40361	182
chr1	105386464	105387323	Pparg-5_peak_422	412	.	7.60734	45.88408	41.25501	516
chr1	105395854	105396372	Pparg-5_peak_423	255	.	6.96440	29.60551	25.55226	263
chr1	105396946	105397333	Pparg-5_peak_424	101	.	7.38627	13.54712	10.19274	167
chr1	105406787	105407214	Pparg-5_peak_425	149	.	9.85008	18.54239	14.92016	132
chr1	105431836	105432186	Pparg-5_peak_426	138	.	8.03399	17.40049	13.83624	224
chr1	105433762	105434411	Pparg-5_peak_427	118	.	7.62869	15.25735	11.80021	172
chr1	105434830	105435401	Pparg-5_peak_428	125	.	5.26698	16.08644	12.58807	346
chr1	105454013	105454295	Pparg-5_peak_429	71	.	6.53401	10.31701	7.15603	128
chr1	105487265	105487717	Pparg-5_peak_430	67	.	3.55614	9.87633	6.74907	275
chr1	105492605	105492896	Pparg-5_peak_431	62	.	5.60220	9.31879	6.22770	131
chr1	105564989	105565349	Pparg-5_peak_432	85	.	5.56953	11.79668	8.53967	252
chr1	106321563	106321777	Pparg-5_peak_433	35	.	2.60224	6.35161	3.52627	41
chr1	106511736	106512074	Pparg-5_peak_434	110	.	6.32946	14.51252	11.09300	152
chr1	106560979	106561495	Pparg-5_peak_435	68	.	4.78687	9.95159	6.82051	233
chr1	106569408	106569813	Pparg-5_peak_436	93	.	5.30675	12.62006	9.31315	235
chr1	106581800	106582152	Pparg-5_peak_437	56	.	3.54470	8.74288	5.69448	166
chr1	106585428	106585800	Pparg-5_peak_438	52	.	3.61684	8.23007	5.22822	198
chr1	106586391	106586650	Pparg-5_peak_439	47	.	3.81434	7.73977	4.77313	171
chr1	106600663	106600914	Pparg-5_peak_440	40	.	3.01724	6.90276	4.02531	193
chr1	106602422	106603136	Pparg-5_peak_441	301	.	6.39144	34.35557	30.13044	365
chr1	106612446	106613121	Pparg-5_peak_442	166	.	5.24488	20.36296	16.66769	450
chr1	106617028	106617380	Pparg-5_peak_443	139	.	6.26465	17.55573	13.98482	182
chr1	106627117	106627520	Pparg-5_peak_444	61	.	4.96158	9.25272	6.17137	299
chr1	106629907	106630133	Pparg-5_peak_445	43	.	4.98800	7.30920	4.38081	170
chr1	106639435	106639642	Pparg-5_peak_446	70	.	5.80485	10.25134	7.09489	129
chr1	106647372	106647617	Pparg-5_peak_447	83	.	4.39848	11.59222	8.34782	155
chr1	106650742	106650947	Pparg-5_peak_448	43	.	4.66715	7.32670	4.39803	76
chr1	118311948	118312194	Pparg-5_peak_449	75	.	5.20138	10.76589	7.58119	119
chr1	118334868	118335469	Pparg-5_peak_450	79	.	6.00750	11.20838	7.99141	409
chr1	118369031	118369303	Pparg-5_peak_451	40	.	5.36357	6.95301	4.06345	91
chr1	118386466	118386769	Pparg-5_peak_452	63	.	4.57721	9.46042	6.35664	133
chr1	118389120	118389340	Pparg-5_peak_453	39	.	3.49519	6.81520	3.94566	39
chr1	118399875	118400255	Pparg-5_peak_454	115	.	8.70727	14.96062	11.52346	227
chr1	118458318	118458568	Pparg-5_peak_455	80	.	5.44906	11.26261	8.03917	125
chr1	119486936	119487173	Pparg-5_peak_456	85	.	7.79893	11.81254	8.54726	101
chr1	119487264	119487592	Pparg-5_peak_457	92	.	7.79536	12.52288	9.22196	182
chr1	119794710	119795544	Pparg-5_peak_458	47	.	3.81434	7.73977	4.77313	357
chr1	119804755	119804986	Pparg-5_peak_459	49	.	5.91239	7.91124	4.93830	104
chr1	119835617	119836010	Pparg-5_peak_460	46	.	3.07894	7.55824	4.61067	335
chr1	119837301	119837548	Pparg-5_peak_461	51	.	4.58278	8.09272	5.10455	63
chr1	120120272	120120614	Pparg-5_peak_462	77	.	5.41754	10.92847	7.73110	127
chr1	120136206	120136710	Pparg-5_peak_463	56	.	3.54470	8.74288	5.69448	175
chr1	125437959	125438403	Pparg-5_peak_464	268	.	10.27892	30.90600	26.80307	198
chr1	125441465	125441665	Pparg-5_peak_465	25	.	3.36132	5.31046	2.58428	179
chr1	125450099	125450904	Pparg-5_peak_466	374	.	10.38338	41.89376	37.40587	393
chr1	125467911	125468269	Pparg-5_peak_467	35	.	2.60224	6.35161	3.52627	171
chr1	125473306	125473677	Pparg-5_peak_468	97	.	4.65903	13.03856	9.70670	188
chr1	125476255	125476500	Pparg-5_peak_469	47	.	3.81434	7.73977	4.77313	87
chr1	125501304	125501683	Pparg-5_peak_470	87	.	3.39724	12.01866	8.74291	194
chr1	125502058	125502382	Pparg-5_peak_471	87	.	4.72626	12.00287	8.72775	160
chr1	125519401	125519603	Pparg-5_peak_472	53	.	5.90022	8.35920	5.35067	47
chr1	126747116	126747341	Pparg-5_peak_473	36	.	3.40905	6.46191	3.62597	86
chr1	126747953	126748224	Pparg-5_peak_474	94	.	4.92891	12.76924	9.45117	143
chr1	126868764	126869103	Pparg-5_peak_475	60	.	6.27549	9.08008	6.01770	146
chr1	126869376	126869836	Pparg-5_peak_476	125	.	6.15787	16.03933	12.54788	197
chr1	127184435	127184708	Pparg-5_peak_477	85	.	5.56953	11.79668	8.53967	125
chr1	127186141	127186431	Pparg-5_peak_478	79	.	6.21015	11.20838	7.99141	153
chr1	127233059	127233634	Pparg-5_peak_479	264	.	7.04039	30.50967	26.42165	303
chr1	127240049	127240253	Pparg-5_peak_480	31	.	3.48291	5.94583	3.15436	134
chr1	127242101	127243132	Pparg-5_peak_481	191	.	6.85408	22.98327	19.17736	180
chr1	127296752	127297429	Pparg-5_peak_482	116	.	3.93366	15.13217	11.68982	327
chr1	127303777	127304345	Pparg-5_peak_483	138	.	7.08940	17.38039	13.82193	199
chr1	127305657	127306022	Pparg-5_peak_484	43	.	4.26280	7.30485	4.37661	82
chr1	127344656	127345499	Pparg-5_peak_485	345	.	7.27377	38.93315	34.54867	496
chr1	127354175	127354509	Pparg-5_peak_486	46	.	3.07894	7.55824	4.61067	217
chr1	127637998	127638276	Pparg-5_peak_487	66	.	4.21964	9.79599	6.67392	104
chr1	127646208	127646538	Pparg-5_peak_488	182	.	6.75275	22.06803	18.29672	198
chr1	127796412	127796883	Pparg-5_peak_489	105	.	5.78117	13.97016	10.58597	178
chr1	127989706	127990111	Pparg-5_peak_490	96	.	6.18837	12.99871	9.67268	287
chr1	127990319	127990521	Pparg-5_peak_491	41	.	3.51037	7.09102	4.18565	10
chr1	128117758	128118090	Pparg-5_peak_492	87	.	4.82759	12.00287	8.72775	145
chr1	128221593	128222170	Pparg-5_peak_493	110	.	6.32946	14.51252	11.09300	405
chr1	128327210	128327654	Pparg-5_peak_494	79	.	6.21015	11.20838	7.99141	136
chr1	128446745	128447548	Pparg-5_peak_495	135	.	5.06456	17.06691	13.52340	615
chr1	128478175	128478670	Pparg-5_peak_496	46	.	2.27080	7.58732	4.63942	247
chr1	128538582	128539060	Pparg-5_peak_497	157	.	7.69734	19.36886	15.71684	292
chr1	128539202	128539665	Pparg-5_peak_498	60	.	4.01699	9.09299	6.02628	295
chr1	128540177	128540470	Pparg-5_peak_499	27	.	3.74569	5.46828	2.72094	197
chr1	128548773	128549027	Pparg-5_peak_500	67	.	3.06774	9.85331	6.72868	151
chr1	128556201	128556533	Pparg-5_peak_501	44	.	5.29677	7.42730	4.49533	146
chr1	128569998	128570346	Pparg-5_peak_502	172	.	6.04862	21.00608	17.28040	168
chr1	128611846	128612182	Pparg-5_peak_503	103	.	3.33021	13.67230	10.30748	186
chr1	128672274	128672594	Pparg-5_peak_504	80	.	4.62494	11.25152	8.02934	184
chr1	128674869	128675173	Pparg-5_peak_505	72	.	6.44244	10.40875	7.24447	129
chr1	128706305	128706537	Pparg-5_peak_506	60	.	4.01699	9.09299	6.02628	74
chr1	128706867	128707222	Pparg-5_peak_507	108	.	6.03040	14.20563	10.81460	255
chr1	128713262	128713480	Pparg-5_peak_508	50	.	4.09086	7.99138	5.01456	76
chr1	128770852	128771137	Pparg-5_peak_509	30	.	3.30772	5.85335	3.07642	122
chr1	128787178	128787494	Pparg-5_peak_510	42	.	2.76843	7.18288	4.27497	169
chr1	128824962	128825263	Pparg-5_peak_511	139	.	7.91183	17.54726	13.97692	148
chr1	128830635	128831318	Pparg-5_peak_512	358	.	7.87931	40.28462	35.85541	225
chr1	128831721	128832149	Pparg-5_peak_513	50	.	4.09086	7.99138	5.01456	144
chr1	128832281	128832830	Pparg-5_peak_514	82	.	3.06423	11.51665	8.27845	304
chr1	130790021	130790443	Pparg-5_peak_515	97	.	4.57218	13.03856	9.70670	201
chr1	130795139	130795788	Pparg-5_peak_516	159	.	5.17733	19.59213	15.93082	385
chr1	130879811	130880368	Pparg-5_peak_517	66	.	4.41248	9.79678	6.67423	120
chr1	130894455	130894724	Pparg-5_peak_518	77	.	5.41754	10.92847	7.73110	194
chr1	130902444	130902901	Pparg-5_peak_519	130	.	3.67218	16.54571	13.02341	235
chr1	130903230	130903536	Pparg-5_peak_520	60	.	4.11832	9.09299	6.02628	155
chr1	130904036	130904578	Pparg-5_peak_521	78	.	3.68688	11.00655	7.80018	418
chr1	130989372	130990885	Pparg-5_peak_522	77	.	3.37638	10.89885	7.70875	679
chr1	130992158	130992497	Pparg-5_peak_523	61	.	3.18591	9.21751	6.14720	178
chr1	130993659	130994247	Pparg-5_peak_524	281	.	7.34436	32.34082	28.19175	285
chr1	130996077	130996783	Pparg-5_peak_525	127	.	4.98857	16.30774	12.79871	400
chr1	130998825	130999326	Pparg-5_peak_526	178	.	7.25218	21.58403	17.83241	322
chr1	131000088	131001047	Pparg-5_peak_527	339	.	10.41350	38.30267	33.93614	469
chr1	131010479	131010777	Pparg-5_peak_528	53	.	3.91567	8.40735	5.39454	151
chr1	131022682	131022980	Pparg-5_peak_529	46	.	3.52999	7.60524	4.65388	121
chr1	131025791	131026426	Pparg-5_peak_530	232	.	7.09082	27.20509	23.23572	270
chr1	131029270	131029654	Pparg-5_peak_531	145	.	6.04224	18.19353	14.59375	127
chr1	131110439	131110825	Pparg-5_peak_532	60	.	5.74993	9.08114	6.01870	208
chr1	131126062	131126295	Pparg-5_peak_533	20	.	2.90242	4.70182	2.06405	0
chr1	131184401	131184937	Pparg-5_peak_534	100	.	5.42834	13.45200	10.09976	336
chr1	131188479	131189278	Pparg-5_peak_535	169	.	7.00900	20.62834	16.92208	212
chr1	131204454	131204736	Pparg-5_peak_536	56	.	3.62069	8.74288	5.69448	151
chr1	131300754	131301234	Pparg-5_peak_537	197	.	12.22926	23.61617	19.78292	183
chr1	131378091	131378443	Pparg-5_peak_538	94	.	7.16555	12.78903	9.46856	178
chr1	131521580	131521873	Pparg-5_peak_539	58	.	3.79053	8.87152	5.81787	176
chr1	131691362	131691792	Pparg-5_peak_540	130	.	4.77203	16.60336	13.07930	275
chr1	131698503	131699308	Pparg-5_peak_541	468	.	14.27876	51.70412	46.86731	447
chr1	131699502	131699795	Pparg-5_peak_542	40	.	4.04966	6.90630	4.02531	130
chr1	131703467	131703839	Pparg-5_peak_543	90	.	4.48533	12.30860	9.01708	218
chr1	131760124	131760419	Pparg-5_peak_544	31	.	3.48291	5.94583	3.15436	47
chr1	131761297	131761811	Pparg-5_peak_545	170	.	9.24988	20.74566	17.03260	324
chr1	131933402	131933703	Pparg-5_peak_546	216	.	12.96290	25.60793	21.69899	166
chr1	132008129	132008437	Pparg-5_peak_547	60	.	3.95591	9.12595	6.05795	124
chr1	132010611	132011402	Pparg-5_peak_548	185	.	5.00975	22.36155	18.58166	354
chr1	132011680	132012053	Pparg-5_peak_549	90	.	4.48533	12.30860	9.01708	187
chr1	132145098	132145677	Pparg-5_peak_550	483	.	11.81897	53.29028	48.39298	306
chr1	132311484	132311873	Pparg-5_peak_551	85	.	7.79893	11.81254	8.54726	189
chr1	132389078	132389456	Pparg-5_peak_552	127	.	9.01125	16.21722	12.71194	162
chr1	133130386	133131231	Pparg-5_peak_553	355	.	8.83590	40.02499	35.59981	575
chr1	133690042	133690286	Pparg-5_peak_554	46	.	4.09602	7.63168	4.67729	188
chr1	133797647	133798606	Pparg-5_peak_555	293	.	5.82903	33.59311	29.39812	319
chr1	133801150	133801715	Pparg-5_peak_556	125	.	6.44490	16.02542	12.53887	239
chr1	133803606	133804173	Pparg-5_peak_557	161	.	9.65231	19.80731	16.13465	180
chr1	133813744	133814390	Pparg-5_peak_558	168	.	7.62030	20.60096	16.89943	164
chr1	133815678	133816192	Pparg-5_peak_559	70	.	4.05108	10.20195	7.05242	315
chr1	133841433	133841989	Pparg-5_peak_560	238	.	11.27637	27.84701	23.85264	189
chr1	133851454	133852160	Pparg-5_peak_561	176	.	8.00132	21.41391	17.67084	366
chr1	133855615	133855841	Pparg-5_peak_562	43	.	5.26731	7.27890	4.35870	83
chr1	133856026	133856369	Pparg-5_peak_563	61	.	4.80960	9.25272	6.17137	195
chr1	133899620	133900272	Pparg-5_peak_564	56	.	3.02174	8.70635	5.67169	324
chr1	133905207	133905598	Pparg-5_peak_565	138	.	8.03399	17.40049	13.83624	194
chr1	134065308	134065814	Pparg-5_peak_566	36	.	2.89655	6.51537	3.67722	260
chr1	134093937	134094205	Pparg-5_peak_567	72	.	5.15957	10.42220	7.25615	100
chr1	134097942	134098403	Pparg-5_peak_568	70	.	4.69880	10.22378	7.07152	188
chr1	134098907	134099174	Pparg-5_peak_569	25	.	3.36132	5.31046	2.58428	191
chr1	134863876	134864254	Pparg-5_peak_570	47	.	4.35364	7.66459	4.70534	217
chr1	134920588	134921104	Pparg-5_peak_571	117	.	4.50183	15.16873	11.71934	269
chr1	134923365	134923678	Pparg-5_peak_572	143	.	7.53936	17.91969	14.32904	139
chr1	135598298	135598887	Pparg-5_peak_573	260	.	10.12913	30.09674	26.02386	297
chr1	135625998	135626416	Pparg-5_peak_574	53	.	5.90022	8.35920	5.35067	128
chr1	135631595	135631916	Pparg-5_peak_575	61	.	4.96158	9.25272	6.17137	182
chr1	135659609	135660260	Pparg-5_peak_576	53	.	6.21667	8.35920	5.35067	459
chr1	135715097	135715321	Pparg-5_peak_577	33	.	3.89768	6.17367	3.36624	85
chr1	135721244	135721504	Pparg-5_peak_578	62	.	5.60220	9.31879	6.22770	120
chr1	135789839	135790162	Pparg-5_peak_579	103	.	8.09933	13.72868	10.35731	132
chr1	135817639	135817871	Pparg-5_peak_580	53	.	5.19690	8.41215	5.39528	183
chr1	136026444	136026658	Pparg-5_peak_581	50	.	5.66754	7.99793	5.01501	55
chr1	136126289	136126562	Pparg-5_peak_582	43	.	3.84768	7.28745	4.36066	150
chr1	136135162	136135455	Pparg-5_peak_583	31	.	2.81309	5.93100	3.14374	107
chr1	136255269	136255654	Pparg-5_peak_584	85	.	5.06357	11.80429	8.54222	78
chr1	136430369	136430572	Pparg-5_peak_585	45	.	4.79161	7.53305	4.58879	28
chr1	136579449	136579687	Pparg-5_peak_586	67	.	4.76793	9.86810	6.74270	78
chr1	136608955	136609175	Pparg-5_peak_587	52	.	3.70369	8.23007	5.22822	192
chr1	136682810	136683547	Pparg-5_peak_588	242	.	11.03752	28.26837	24.25929	248
chr1	136683744	136683961	Pparg-5_peak_589	44	.	4.58550	7.38582	4.45446	149
chr1	136685352	136685606	Pparg-5_peak_590	56	.	3.62069	8.74288	5.69448	171
chr1	136696442	136696942	Pparg-5_peak_591	40	.	3.24072	6.96909	4.07634	338
chr1	136898148	136898383	Pparg-5_peak_592	61	.	4.80960	9.25272	6.17137	113
chr1	136899830	136900343	Pparg-5_peak_593	145	.	10.01409	18.14260	14.54416	248
chr1	137913942	137914150	Pparg-5_peak_594	61	.	4.96158	9.25272	6.17137	83
chr1	138009538	138009916	Pparg-5_peak_595	166	.	7.84933	20.38453	16.68658	139
chr1	138129539	138129867	Pparg-5_peak_596	50	.	2.64627	8.08262	5.09636	210
chr1	138142311	138142548	Pparg-5_peak_597	62	.	4.71297	9.28719	6.20445	122
chr1	138157176	138157420	Pparg-5_peak_598	55	.	4.55114	8.53577	5.50733	112
chr1	138166219	138166504	Pparg-5_peak_599	61	.	3.90202	9.17148	6.10240	154
chr1	138175020	138175507	Pparg-5_peak_600	51	.	3.02010	8.13240	5.14091	207
chr1	138176210	138176896	Pparg-5_peak_601	53	.	2.85061	8.34325	5.33970	475
chr1	138188210	138188649	Pparg-5_peak_602	22	.	2.36313	4.90017	2.23305	148
chr1	138190802	138191073	Pparg-5_peak_603	47	.	4.49963	7.73888	4.77313	148
chr1	138248650	138249112	Pparg-5_peak_604	162	.	9.72831	19.93348	16.25706	269
chr1	138258839	138259118	Pparg-5_peak_605	56	.	4.44658	8.74268	5.69448	80
chr1	138276039	138276307	Pparg-5_peak_606	73	.	4.42229	10.51570	7.34416	113
chr1	138278093	138278425	Pparg-5_peak_607	85	.	5.56953	11.79668	8.53967	102
chr1	138279274	138279984	Pparg-5_peak_608	140	.	5.84083	17.65711	14.08133	477
chr1	138288743	138289163	Pparg-5_peak_609	265	.	8.27262	30.66039	26.56584	276
chr1	138289969	138290479	Pparg-5_peak_610	78	.	3.62609	11.00655	7.80018	354
chr1	138303557	138303770	Pparg-5_peak_611	56	.	3.35349	8.67725	5.64336	57
chr1	138304038	138304739	Pparg-5_peak_612	142	.	3.87646	17.85890	14.27084	220
chr1	138322720	138323066	Pparg-5_peak_613	44	.	4.58550	7.38582	4.45446	193
chr1	138343502	138343811	Pparg-5_peak_614	54	.	5.73620	8.45722	5.42977	126
chr1	138348544	138348995	Pparg-5_peak_615	62	.	2.93746	9.33966	6.24806	174
chr1	138517005	138517205	Pparg-5_peak_616	40	.	4.04966	6.90630	4.02531	121
chr1	138548977	138549633	Pparg-5_peak_617	119	.	6.63344	15.45243	11.98622	478
chr1	138571192	138571411	Pparg-5_peak_618	42	.	5.42865	7.20596	4.29269	77
chr1	138604025	138604283	Pparg-5_peak_619	37	.	2.49845	6.61607	3.76193	73
chr1	138618924	138619473	Pparg-5_peak_620	239	.	9.50204	27.96234	23.96073	172
chr1	138924920	138925419	Pparg-5_peak_621	62	.	5.60220	9.31879	6.22770	303
chr1	138939691	138940098	Pparg-5_peak_622	164	.	7.35415	20.09573	16.41610	199
chr1	138954573	138955323	Pparg-5_peak_623	157	.	6.24613	19.38730	15.73358	448
chr1	138956233	138956457	Pparg-5_peak_624	66	.	4.41248	9.79678	6.67423	122
chr1	138973604	138973882	Pparg-5_peak_625	78	.	4.82039	11.00531	7.80018	188
chr1	139067257	139067500	Pparg-5_peak_626	63	.	4.57721	9.46042	6.35664	126
chr1	139096031	139096274	Pparg-5_peak_627	63	.	5.98951	9.46036	6.35664	110
chr1	139192870	139193268	Pparg-5_peak_628	57	.	4.58057	8.80199	5.75081	260
chr1	139193668	139194697	Pparg-5_peak_629	365	.	9.89381	41.03653	36.57294	505
chr1	139229162	139229367	Pparg-5_peak_630	34	.	4.87597	6.23946	3.41846	64
chr1	143077818	143078114	Pparg-5_peak_631	31	.	3.48291	5.94583	3.15436	136
chr1	143099634	143100922	Pparg-5_peak_632	78	.	4.94198	11.00531	7.80018	995
chr1	143192110	143192581	Pparg-5_peak_633	349	.	14.11345	39.35234	34.95456	221
chr1	143466166	143466460	Pparg-5_peak_634	72	.	3.50450	10.40071	7.23647	162
chr1	143504493	143505141	Pparg-5_peak_635	176	.	8.00132	21.41391	17.67084	281
chr1	143535507	143535922	Pparg-5_peak_636	31	.	3.01056	5.95518	3.16053	390
chr1	143535979	143537406	Pparg-5_peak_637	340	.	7.60912	38.40528	34.03611	303
chr1	143597695	143597971	Pparg-5_peak_638	35	.	3.01274	6.41011	3.57797	21
chr1	143859526	143859784	Pparg-5_peak_639	27	.	3.92218	5.44741	2.70919	128
chr1	143941419	143941805	Pparg-5_peak_640	209	.	11.95214	24.87006	20.98845	190
chr1	144076777	144077007	Pparg-5_peak_641	47	.	2.42099	7.75552	4.78858	106
chr1	144086162	144086481	Pparg-5_peak_642	26	.	2.86076	5.34426	2.61326	154
chr1	144202926	144203275	Pparg-5_peak_643	115	.	3.77137	14.99739	11.55826	220
chr1	144206312	144206762	Pparg-5_peak_644	64	.	3.96423	9.52900	6.41861	168
chr1	144238941	144239691	Pparg-5_peak_645	475	.	10.87552	52.40357	47.54427	317
chr1	144241448	144241793	Pparg-5_peak_646	63	.	4.57721	9.46042	6.35664	117
chr1	144249129	144249448	Pparg-5_peak_647	79	.	3.82634	11.12778	7.91903	106
chr1	144256335	144257417	Pparg-5_peak_648	472	.	12.01181	52.12453	47.27861	397
chr1	144263964	144264560	Pparg-5_peak_649	212	.	8.41145	25.10054	21.21405	235
chr1	144298806	144299224	Pparg-5_peak_650	82	.	6.20198	11.48421	8.24628	263
chr1	144300709	144301016	Pparg-5_peak_651	110	.	6.32946	14.51252	11.09300	194
chr1	144307686	144308777	Pparg-5_peak_652	253	.	5.01130	29.42698	25.37791	696
chr1	144316365	144316780	Pparg-5_peak_653	77	.	4.68849	10.93535	7.73646	148
chr1	144319980	144320296	Pparg-5_peak_654	117	.	5.91469	15.16215	11.71367	164
chr1	144330116	144330834	Pparg-5_peak_655	153	.	3.90016	18.97719	15.33693	367
chr1	144381313	144381806	Pparg-5_peak_656	70	.	6.88344	10.19656	7.05015	138
chr1	150251823	150252138	Pparg-5_peak_657	79	.	6.21015	11.20838	7.99141	166
chr1	150410047	150410483	Pparg-5_peak_658	134	.	6.72124	16.95823	13.41730	128
chr1	150734968	150735180	Pparg-5_peak_659	62	.	5.60220	9.31879	6.22770	74
chr1	150759473	150759949	Pparg-5_peak_660	69	.	5.11357	10.08017	6.94098	402
chr1	151097576	151097829	Pparg-5_peak_661	102	.	6.02549	13.58947	10.22581	149
chr1	151141944	151142249	Pparg-5_peak_662	161	.	10.32462	19.78132	16.11038	109
chr1	151172086	151172429	Pparg-5_peak_663	61	.	4.96158	9.25272	6.17137	260
chr1	151343599	151343876	Pparg-5_peak_664	37	.	3.29097	6.55283	3.70910	111
chr1	151468111	151468826	Pparg-5_peak_665	418	.	14.77754	46.49390	41.83942	349
chr1	151689219	151689988	Pparg-5_peak_666	79	.	6.21015	11.20838	7.99141	136
chr1	151697756	151698617	Pparg-5_peak_667	85	.	5.06357	11.80429	8.54222	588
chr1	151730859	151731314	Pparg-5_peak_668	157	.	7.69734	19.36886	15.71684	233
chr1	152042079	152042832	Pparg-5_peak_669	265	.	8.17129	30.66039	26.56584	512
chr1	152053113	152053727	Pparg-5_peak_670	246	.	5.55485	28.70354	24.68079	298
chr1	152083621	152083879	Pparg-5_peak_671	38	.	4.38631	6.68330	3.81723	72
chr1	152287385	152288291	Pparg-5_peak_672	339	.	11.80098	38.26286	33.90039	359
chr1	152543615	152543994	Pparg-5_peak_673	45	.	4.99425	7.53305	4.58879	207
chr1	153129974	153130429	Pparg-5_peak_674	63	.	4.57721	9.46042	6.35664	253
chr1	153140969	153141251	Pparg-5_peak_675	27	.	3.74569	5.46828	2.72094	104
chr1	153252885	153253205	Pparg-5_peak_676	108	.	8.74829	14.26740	10.86586	195
chr1	153300350	153300855	Pparg-5_peak_677	64	.	2.81246	9.59375	6.48271	186
chr1	153333879	153334079	Pparg-5_peak_678	47	.	4.35364	7.66459	4.70534	68
chr1	153344950	153345229	Pparg-5_peak_679	54	.	4.50562	8.44714	5.42240	143
chr1	153347075	153347348	Pparg-5_peak_680	87	.	4.72626	12.00287	8.72775	106
chr1	153349090	153350235	Pparg-5_peak_681	327	.	7.95231	37.04590	32.72822	839
chr1	153379805	153380392	Pparg-5_peak_682	52	.	3.70369	8.23007	5.22822	169
chr1	153396733	153397426	Pparg-5_peak_683	187	.	7.49536	22.55154	18.76112	292
chr1	153404459	153404812	Pparg-5_peak_684	170	.	11.00292	20.76364	17.04923	191
chr1	153617432	153617880	Pparg-5_peak_685	107	.	4.60860	14.09660	10.70851	190
chr1	153632618	153633172	Pparg-5_peak_686	256	.	8.06997	29.66819	25.60892	309
chr1	153653665	153653915	Pparg-5_peak_687	83	.	7.33409	11.57693	8.33569	154
chr1	153723247	153724062	Pparg-5_peak_688	304	.	11.19303	34.70423	30.47046	345
chr1	153749216	153750298	Pparg-5_peak_689	418	.	10.70440	46.50608	41.84788	575
chr1	153751665	153751876	Pparg-5_peak_690	45	.	3.31672	7.54459	4.59834	169
chr1	153796000	153796598	Pparg-5_peak_691	61	.	4.80960	9.25272	6.17137	320
chr1	153803100	153803373	Pparg-5_peak_692	108	.	7.02074	14.21410	10.81704	88
chr1	154032711	154032958	Pparg-5_peak_693	31	.	4.75562	5.94877	3.15436	157
chr1	154033310	154034865	Pparg-5_peak_694	719	.	19.40031	77.70943	71.91137	973
chr1	154046013	154046573	Pparg-5_peak_695	110	.	4.43428	14.46717	11.05408	353
chr1	154792134	154792533	Pparg-5_peak_696	54	.	5.48289	8.45722	5.42977	216
chr1	154816289	154817115	Pparg-5_peak_697	304	.	8.98189	34.71486	30.47770	390
chr1	154990342	154990793	Pparg-5_peak_698	53	.	2.85061	8.34325	5.33970	276
chr1	155028310	155028587	Pparg-5_peak_699	52	.	4.76431	8.21408	5.21549	220
chr1	155051164	155051407	Pparg-5_peak_700	40	.	3.08329	6.98403	4.08961	73
chr1	155070689	155071025	Pparg-5_peak_701	66	.	6.61869	9.79414	6.67392	256
chr1	155078990	155079458	Pparg-5_peak_702	33	.	3.89768	6.17367	3.36624	272
chr1	155091343	155091649	Pparg-5_peak_703	41	.	2.95735	7.02967	4.13240	111
chr1	155107923	155108312	Pparg-5_peak_704	97	.	4.16409	13.09687	9.76388	236
chr1	155108415	155108838	Pparg-5_peak_705	108	.	3.23039	14.24168	10.84340	240
chr1	155138888	155139134	Pparg-5_peak_706	66	.	4.32097	9.79599	6.67392	94
chr1	155167967	155168174	Pparg-5_peak_707	62	.	5.60220	9.31879	6.22770	92
chr1	155173636	155173931	Pparg-5_peak_708	68	.	3.84867	10.00074	6.86547	174
chr1	155201131	155201673	Pparg-5_peak_709	427	.	11.88358	47.48089	42.79694	261
chr1	155322274	155322746	Pparg-5_peak_710	157	.	7.54536	19.36886	15.71684	199
chr1	155349377	155349613	Pparg-5_peak_711	94	.	6.93173	12.78903	9.46856	142
chr1	155434556	155435103	Pparg-5_peak_712	166	.	7.84933	20.38453	16.68658	293
chr1	155836117	155836383	Pparg-5_peak_713	61	.	4.80960	9.25272	6.17137	102
chr1	155884169	155884508	Pparg-5_peak_714	38	.	5.20735	6.72345	3.85626	176
chr1	156008911	156009430	Pparg-5_peak_715	255	.	8.95443	29.63079	25.57372	313
chr1	156010020	156010368	Pparg-5_peak_716	65	.	5.44205	9.62915	6.51598	219
chr1	156064203	156064422	Pparg-5_peak_717	40	.	5.36357	6.95301	4.06345	70
chr1	156221403	156221608	Pparg-5_peak_718	47	.	4.35364	7.66459	4.70534	52
chr1	156339727	156340218	Pparg-5_peak_719	114	.	8.19204	14.87400	11.44334	168
chr1	156454450	156454896	Pparg-5_peak_720	170	.	9.24988	20.74566	17.03260	205
chr1	156513660	156514345	Pparg-5_peak_721	117	.	5.43553	15.15365	11.70762	159
chr1	156615473	156615839	Pparg-5_peak_722	120	.	5.45631	15.49721	12.02977	231
chr1	156752907	156753294	Pparg-5_peak_723	94	.	4.92891	12.76924	9.45117	238
chr1	156860264	156860636	Pparg-5_peak_724	61	.	4.80960	9.25272	6.17137	120
chr1	156861313	156862060	Pparg-5_peak_725	312	.	14.60208	35.49055	31.22345	426
chr1	157076910	157077338	Pparg-5_peak_726	203	.	10.06047	24.23245	20.37847	193
chr1	157232481	157233004	Pparg-5_peak_727	117	.	5.91469	15.16215	11.71367	153
chr1	157248084	157248444	Pparg-5_peak_728	117	.	5.91469	15.16215	11.71367	162
chr1	157301106	157301715	Pparg-5_peak_729	120	.	9.06474	15.53490	12.06543	282
chr1	157549790	157550061	Pparg-5_peak_730	60	.	6.27549	9.08008	6.01770	133
chr1	159595753	159596055	Pparg-5_peak_731	161	.	10.40276	19.80672	16.13416	171
chr1	159596731	159596955	Pparg-5_peak_732	53	.	5.90022	8.35920	5.35067	41
chr1	159674316	159674576	Pparg-5_peak_733	139	.	9.92317	17.49717	13.92920	126
chr1	159776648	159777123	Pparg-5_peak_734	74	.	7.16602	10.62873	7.44884	293
chr1	159833077	159833582	Pparg-5_peak_735	127	.	9.01125	16.21722	12.71194	134
chr1	159837786	159838170	Pparg-5_peak_736	118	.	7.62869	15.25735	11.80021	165
chr1	160044606	160045001	Pparg-5_peak_737	66	.	3.22439	9.78053	6.66292	171
chr1	160047672	160048141	Pparg-5_peak_738	67	.	3.62369	9.87633	6.74907	232
chr1	160179356	160179852	Pparg-5_peak_739	77	.	5.26556	10.92847	7.73110	227
chr1	160244682	160245003	Pparg-5_peak_740	58	.	3.79053	8.87152	5.81787	193
chr1	160416706	160417192	Pparg-5_peak_741	79	.	6.21015	11.20838	7.99141	261
chr1	160439485	160439952	Pparg-5_peak_742	120	.	9.06474	15.53490	12.06543	121
chr1	160460377	160460870	Pparg-5_peak_743	117	.	5.91469	15.16215	11.71367	281
chr1	160765537	160766799	Pparg-5_peak_744	290	.	7.42036	33.26754	29.08216	267
chr1	160787194	160787465	Pparg-5_peak_745	108	.	5.67152	14.29954	10.89279	148
chr1	160791237	160791559	Pparg-5_peak_746	31	.	2.81309	5.93100	3.14374	135
chr1	160793803	160794242	Pparg-5_peak_747	123	.	5.81432	15.81497	12.33781	169
chr1	160794312	160794719	Pparg-5_peak_748	104	.	4.83273	13.78169	10.40361	253
chr1	160800013	160800221	Pparg-5_peak_749	80	.	4.62494	11.25152	8.02934	66
chr1	160812384	160812896	Pparg-5_peak_750	100	.	5.54993	13.45200	10.09976	136
chr1	160981253	160981763	Pparg-5_peak_751	112	.	8.53654	14.68741	11.26285	180
chr1	161009137	161009714	Pparg-5_peak_752	140	.	5.84083	17.65711	14.08133	430
chr1	161230103	161230324	Pparg-5_peak_753	77	.	6.21948	10.94768	7.74800	88
chr1	161306953	161307534	Pparg-5_peak_754	140	.	8.15277	17.63810	14.06623	369
chr1	161309125	161309855	Pparg-5_peak_755	243	.	4.51383	28.37929	24.36968	347
chr1	161327367	161327805	Pparg-5_peak_756	83	.	4.31163	11.59222	8.34782	226
chr1	161328097	161328297	Pparg-5_peak_757	50	.	5.97152	7.99793	5.01501	66
chr1	161344105	161344314	Pparg-5_peak_758	30	.	2.51512	5.77257	3.00918	142
chr1	161376321	161376521	Pparg-5_peak_759	20	.	3.11814	4.70046	2.06405	161
chr1	161379033	161379424	Pparg-5_peak_760	61	.	3.48859	9.27005	6.18777	194
chr1	161436619	161436857	Pparg-5_peak_761	45	.	3.31672	7.54459	4.59834	108
chr1	161476585	161476819	Pparg-5_peak_762	31	.	4.35965	5.98931	3.19172	85
chr1	161478268	161478631	Pparg-5_peak_763	108	.	5.67152	14.29954	10.89279	151
chr1	161670892	161671356	Pparg-5_peak_764	158	.	4.37931	19.52711	15.86900	204
chr1	161705282	161705484	Pparg-5_peak_765	31	.	3.48291	5.94583	3.15436	98
chr1	161734759	161735303	Pparg-5_peak_766	159	.	7.47555	19.59952	15.93771	181
chr1	161875886	161876145	Pparg-5_peak_767	40	.	3.81660	6.96641	4.07595	67
chr1	161887792	161888060	Pparg-5_peak_768	35	.	3.18259	6.40804	3.57797	135
chr1	161895996	161896407	Pparg-5_peak_769	41	.	3.35629	6.99766	4.10134	291
chr1	161907134	161907864	Pparg-5_peak_770	304	.	5.49765	34.69461	30.46589	204
chr1	162186741	162187104	Pparg-5_peak_771	46	.	3.44314	7.60524	4.65388	233
chr1	162476718	162476961	Pparg-5_peak_772	27	.	3.59370	5.46828	2.72094	176
chr1	162509392	162509791	Pparg-5_peak_773	40	.	3.24072	6.96909	4.07634	243
chr1	162597608	162597878	Pparg-5_peak_774	103	.	6.73120	13.68081	10.31462	160
chr1	162738559	162738792	Pparg-5_peak_775	34	.	4.41936	6.23615	3.41846	217
chr1	163381985	163382784	Pparg-5_peak_776	429	.	10.90705	47.62057	42.92715	493
chr1	163383006	163383251	Pparg-5_peak_777	75	.	6.23025	10.70690	7.52343	111
chr1	163383606	163383859	Pparg-5_peak_778	65	.	5.44205	9.62915	6.51598	166
chr1	164067728	164068002	Pparg-5_peak_779	60	.	4.60682	9.07197	6.01313	154
chr1	164071734	164072458	Pparg-5_peak_780	108	.	3.47117	14.25590	10.85709	430
chr1	164073054	164073455	Pparg-5_peak_781	189	.	5.58263	22.72911	18.93178	221
chr1	164073955	164074158	Pparg-5_peak_782	49	.	2.70110	7.96785	4.99437	31
chr1	164135367	164136374	Pparg-5_peak_783	177	.	4.16614	21.51870	17.77155	248
chr1	164136688	164137013	Pparg-5_peak_784	55	.	2.72227	8.54503	5.51644	125
chr1	164250350	164250629	Pparg-5_peak_785	33	.	4.16188	6.17841	3.36866	171
chr1	164308071	164308606	Pparg-5_peak_786	28	.	2.57796	5.64714	2.88811	271
chr1	164777060	164777330	Pparg-5_peak_787	41	.	3.35629	6.99766	4.10134	171
chr1	164898623	164899103	Pparg-5_peak_788	186	.	11.23178	22.39219	18.61018	194
chr1	164960530	164960934	Pparg-5_peak_789	64	.	3.87738	9.52900	6.41861	137
chr1	165195590	165195996	Pparg-5_peak_790	104	.	3.67784	13.77870	10.40339	193
chr1	165197739	165198388	Pparg-5_peak_791	77	.	4.22478	10.88985	7.70061	355
chr1	165200482	165201046	Pparg-5_peak_792	36	.	2.89655	6.51537	3.67722	486
chr1	165215966	165216172	Pparg-5_peak_793	79	.	6.00750	11.20838	7.99141	68
chr1	165460818	165461389	Pparg-5_peak_794	95	.	3.93006	12.89295	9.57047	240
chr1	165461738	165462194	Pparg-5_peak_795	173	.	9.43865	21.07776	17.34833	191
chr1	165484609	165485168	Pparg-5_peak_796	286	.	9.56237	32.81531	28.64465	216
chr1	165701040	165701470	Pparg-5_peak_797	78	.	4.94198	11.00531	7.80018	184
chr1	165771583	165771950	Pparg-5_peak_798	85	.	7.48248	11.81254	8.54726	199
chr1	165801752	165802885	Pparg-5_peak_799	114	.	4.29483	14.87683	11.44503	174
chr1	165803221	165803595	Pparg-5_peak_800	58	.	3.79053	8.87152	5.81787	236
chr1	165849682	165850402	Pparg-5_peak_801	217	.	9.06522	25.66042	21.74653	552
chr1	165862477	165862723	Pparg-5_peak_802	38	.	4.38631	6.68330	3.81723	139
chr1	166017321	166017558	Pparg-5_peak_803	33	.	3.89768	6.17367	3.36624	109
chr1	166137607	166138596	Pparg-5_peak_804	253	.	14.44443	29.38583	25.33816	739
chr1	166787917	166788307	Pparg-5_peak_805	31	.	3.48291	5.94583	3.15436	194
chr1	166811348	166811758	Pparg-5_peak_806	79	.	6.00750	11.20838	7.99141	143
chr1	166819339	166819936	Pparg-5_peak_807	375	.	14.72139	42.02814	37.52306	354
chr1	167004624	167005210	Pparg-5_peak_808	293	.	10.88906	33.53720	29.34538	215
chr1	167242119	167242579	Pparg-5_peak_809	78	.	4.94198	11.00531	7.80018	192
chr1	167255706	167255938	Pparg-5_peak_810	54	.	4.50562	8.44714	5.42240	46
chr1	167337646	167338324	Pparg-5_peak_811	82	.	6.01200	11.48421	8.24628	103
chr1	167349265	167350410	Pparg-5_peak_812	345	.	7.21297	38.93315	34.54867	604
chr1	167350535	167350741	Pparg-5_peak_813	33	.	3.99300	6.17841	3.36866	102
chr1	169968286	169968930	Pparg-5_peak_814	195	.	8.74241	23.36127	19.54172	379
chr1	169968993	169969412	Pparg-5_peak_815	64	.	3.96423	9.52900	6.41861	325
chr1	170101293	170101777	Pparg-5_peak_816	91	.	4.02899	12.42869	9.13250	174
chr1	171249708	171249951	Pparg-5_peak_817	93	.	7.43058	12.65187	9.34381	157
chr1	171328622	171329577	Pparg-5_peak_818	246	.	7.96864	28.68489	24.66273	373
chr1	171388320	171389699	Pparg-5_peak_819	110	.	4.36674	14.46717	11.05408	648
chr1	171553944	171554212	Pparg-5_peak_820	40	.	4.20165	6.90630	4.02531	183
chr1	171607187	171607429	Pparg-5_peak_821	40	.	3.95785	6.90279	4.02531	79
chr1	171608470	171608772	Pparg-5_peak_822	89	.	6.61544	12.18861	8.90100	167
chr1	171643609	171643951	Pparg-5_peak_823	109	.	5.23289	14.34508	10.93616	186
chr1	171656056	171656564	Pparg-5_peak_824	120	.	3.76253	15.50603	12.03835	251
chr1	171673022	171673237	Pparg-5_peak_825	49	.	4.87210	7.87199	4.90001	90
chr1	171673861	171674078	Pparg-5_peak_826	69	.	5.11357	10.08017	6.94098	83
chr1	171684787	171685325	Pparg-5_peak_827	174	.	6.55010	21.16345	17.42848	238
chr1	171770985	171771258	Pparg-5_peak_828	60	.	4.40117	9.07662	6.01681	84
chr1	171782039	171783652	Pparg-5_peak_829	393	.	9.52260	43.94296	39.38132	1320
chr1	171789334	171789711	Pparg-5_peak_830	70	.	4.13793	10.20195	7.05242	179
chr1	171917254	171917968	Pparg-5_peak_831	102	.	6.17748	13.58947	10.22581	236
chr1	171921098	171921722	Pparg-5_peak_832	66	.	3.35171	9.77814	6.66110	308
chr1	171938455	171939436	Pparg-5_peak_833	172	.	6.04862	21.00608	17.28040	506
chr1	171966058	171966381	Pparg-5_peak_834	64	.	4.57874	9.51254	6.40558	59
chr1	171982028	171982543	Pparg-5_peak_835	95	.	3.99086	12.89295	9.57047	305
chr1	172119693	172120090	Pparg-5_peak_836	89	.	6.61544	12.18861	8.90100	247
chr1	172127729	172127960	Pparg-5_peak_837	57	.	6.09271	8.80032	5.75049	63
chr1	172376015	172376701	Pparg-5_peak_838	241	.	7.17766	28.12706	24.12031	390
chr1	172513017	172513231	Pparg-5_peak_839	37	.	3.60450	6.60524	3.75133	37
chr1	172636297	172636690	Pparg-5_peak_840	262	.	11.68166	30.32199	26.23699	157
chr1	173646348	173646555	Pparg-5_peak_841	41	.	3.61170	7.09102	4.18565	91
chr1	174041012	174041239	Pparg-5_peak_842	67	.	3.55614	9.87633	6.74907	163
chr1	174043528	174043854	Pparg-5_peak_843	79	.	6.00750	11.20838	7.99141	157
chr1	174181409	174181635	Pparg-5_peak_844	62	.	5.39955	9.31879	6.22770	93
chr1	176799090	176799379	Pparg-5_peak_845	89	.	6.61544	12.18861	8.90100	123
chr1	176818869	176819227	Pparg-5_peak_846	191	.	10.51123	22.92229	19.12021	196
chr1	176824003	176824208	Pparg-5_peak_847	60	.	5.79630	9.15470	6.08647	96
chr1	176832720	176833003	Pparg-5_peak_848	117	.	5.33421	15.15365	11.70762	134
chr1	177443161	177443686	Pparg-5_peak_849	70	.	4.69880	10.22378	7.07152	198
chr1	177504047	177504673	Pparg-5_peak_850	164	.	10.53111	20.12248	16.43966	405
chr1	177703621	177703896	Pparg-5_peak_851	85	.	5.56953	11.79668	8.53967	109
chr1	177792527	177793472	Pparg-5_peak_852	229	.	7.12056	26.91372	22.95466	423
chr1	178218379	178218628	Pparg-5_peak_853	87	.	4.72626	12.00287	8.72775	115
chr1	178313254	178313454	Pparg-5_peak_854	40	.	4.04966	6.90630	4.02531	91
chr1	178320740	178321514	Pparg-5_peak_855	117	.	4.90012	15.24555	11.79463	171
chr1	179117585	179117863	Pparg-5_peak_856	115	.	8.70727	14.96062	11.52346	152
chr1	179131272	179131642	Pparg-5_peak_857	53	.	3.91567	8.40735	5.39454	170
chr1	179154191	179154404	Pparg-5_peak_858	43	.	5.58376	7.27890	4.35870	82
chr1	179154462	179154688	Pparg-5_peak_859	43	.	5.26731	7.27890	4.35870	158
chr1	179169777	179170199	Pparg-5_peak_860	181	.	5.51508	21.93163	18.16633	191
chr1	179170651	179171033	Pparg-5_peak_861	72	.	6.44244	10.40875	7.24447	249
chr1	179324010	179324686	Pparg-5_peak_862	315	.	16.30660	35.84112	31.56451	389
chr1	179486038	179486486	Pparg-5_peak_863	93	.	7.25606	12.63990	9.33211	199
chr1	179492944	179493267	Pparg-5_peak_864	53	.	3.91567	8.40735	5.39454	162
chr1	179572551	179572904	Pparg-5_peak_865	74	.	4.63499	10.57954	7.40403	171
chr1	179575746	179576164	Pparg-5_peak_866	200	.	7.05672	23.90890	20.06618	184
chr1	179578744	179578963	Pparg-5_peak_867	73	.	4.42229	10.51570	7.34416	143
chr1	179579945	179580229	Pparg-5_peak_868	89	.	6.41280	12.18861	8.90100	167
chr1	179970056	179970376	Pparg-5_peak_869	102	.	6.02549	13.58947	10.22581	130
chr1	180015290	180015741	Pparg-5_peak_870	100	.	3.90439	13.37655	10.03392	188
chr1	180146383	180146586	Pparg-5_peak_871	70	.	5.80485	10.25134	7.09489	101
chr1	180253632	180253894	Pparg-5_peak_872	71	.	5.34400	10.26974	7.11200	180
chr1	180300311	180300649	Pparg-5_peak_873	83	.	7.00275	11.55345	8.31241	189
chr1	180319100	180319462	Pparg-5_peak_874	127	.	9.01125	16.21722	12.71194	158
chr1	180390586	180391216	Pparg-5_peak_875	94	.	3.79385	12.75023	9.43426	368
chr1	180392059	180393281	Pparg-5_peak_876	134	.	6.04091	17.00260	13.46061	705
chr1	180398490	180398759	Pparg-5_peak_877	36	.	3.40905	6.46191	3.62597	133
chr1	180399172	180399493	Pparg-5_peak_878	67	.	3.93855	9.88637	6.75882	77
chr1	180403295	180404754	Pparg-5_peak_879	151	.	5.04223	18.83055	15.19328	510
chr1	180555365	180555577	Pparg-5_peak_880	56	.	4.33403	8.71601	5.67471	195
chr1	180913996	180914290	Pparg-5_peak_881	35	.	3.08874	6.41011	3.57797	58
chr1	180928087	180928396	Pparg-5_peak_882	56	.	3.42104	8.67725	5.64336	93
chr1	180940765	180941143	Pparg-5_peak_883	116	.	6.30674	15.10771	11.66598	183
chr1	181047322	181047701	Pparg-5_peak_884	61	.	4.80960	9.25272	6.17137	247
chr1	181138803	181139103	Pparg-5_peak_885	61	.	3.32212	9.22533	6.15383	176
chr1	181232493	181232908	Pparg-5_peak_886	36	.	2.94819	6.44959	3.61604	71
chr1	181246627	181246841	Pparg-5_peak_887	53	.	5.19690	8.41215	5.39528	88
chr1	181256814	181257260	Pparg-5_peak_888	61	.	4.96158	9.25272	6.17137	61
chr1	181257646	181258085	Pparg-5_peak_889	78	.	4.94198	11.00531	7.80018	131
chr1	181371196	181371572	Pparg-5_peak_890	148	.	8.64193	18.49883	14.88199	187
chr1	181446892	181447157	Pparg-5_peak_891	35	.	3.26944	6.40804	3.57797	177
chr1	181865714	181866382	Pparg-5_peak_892	104	.	4.74588	13.78169	10.40361	362
chr1	181872750	181873125	Pparg-5_peak_893	124	.	7.03274	15.89991	12.41938	176
chr1	182102728	182102928	Pparg-5_peak_894	53	.	5.39300	8.31418	5.31115	62
chr1	182432208	182432582	Pparg-5_peak_895	66	.	5.06273	9.74015	6.62407	298
chr1	182543207	182543800	Pparg-5_peak_896	218	.	7.46202	25.79038	21.87116	340
chr1	183138765	183138980	Pparg-5_peak_897	44	.	3.73624	7.38140	4.45106	73
chr1	183139834	183140252	Pparg-5_peak_898	138	.	7.08940	17.38039	13.82193	192
chr1	183152379	183152701	Pparg-5_peak_899	132	.	5.73951	16.81004	13.27860	123
chr1	183154573	183155642	Pparg-5_peak_900	147	.	4.72039	18.38221	14.77805	831
chr1	183166713	183167019	Pparg-5_peak_901	75	.	6.46408	10.70690	7.52343	113
chr1	183170097	183170426	Pparg-5_peak_902	112	.	8.04576	14.63407	11.21111	136
chr1	183349830	183350156	Pparg-5_peak_903	271	.	10.08104	31.28760	27.16952	168
chr1	183803641	183803841	Pparg-5_peak_904	50	.	5.97152	7.99793	5.01501	17
chr1	183956612	183957196	Pparg-5_peak_905	85	.	5.18516	11.80429	8.54222	169
chr1	183964170	183964532	Pparg-5_peak_906	46	.	3.01814	7.55824	4.61067	180
chr1	183987826	183988151	Pparg-5_peak_907	73	.	3.69124	10.49570	7.32666	141
chr1	183991067	183991412	Pparg-5_peak_908	93	.	6.87882	12.70011	9.38699	147
chr1	184005778	184006109	Pparg-5_peak_909	105	.	5.78117	13.97016	10.58597	98
chr1	184052326	184052596	Pparg-5_peak_910	77	.	5.26556	10.92847	7.73110	173
chr1	184081647	184082151	Pparg-5_peak_911	104	.	4.83273	13.78169	10.40361	237
chr1	184084705	184085659	Pparg-5_peak_912	598	.	13.33884	65.08094	59.80041	465
chr1	184118614	184118979	Pparg-5_peak_913	62	.	5.39955	9.31879	6.22770	198
chr1	184182007	184182534	Pparg-5_peak_914	147	.	7.39337	18.36732	14.76430	329
chr1	184271413	184271682	Pparg-5_peak_915	26	.	2.74555	5.42882	2.69436	76
chr1	184529483	184529735	Pparg-5_peak_916	56	.	4.21245	8.71601	5.67471	92
chr1	184576104	184576357	Pparg-5_peak_917	49	.	3.38410	7.88853	4.91609	115
chr1	184577474	184577679	Pparg-5_peak_918	43	.	3.96927	7.28745	4.36066	135
chr1	184657378	184657709	Pparg-5_peak_919	63	.	4.57721	9.46042	6.35664	149
chr1	187223277	187223612	Pparg-5_peak_920	118	.	7.42604	15.25735	11.80021	186
chr1	187228861	187229076	Pparg-5_peak_921	74	.	3.92466	10.65083	7.46979	59
chr1	187235095	187235414	Pparg-5_peak_922	69	.	5.11357	10.08017	6.94098	140
chr1	189657479	189657771	Pparg-5_peak_923	53	.	3.91567	8.40735	5.39454	159
chr1	189703179	189704085	Pparg-5_peak_924	141	.	5.52752	17.68234	14.10315	606
chr1	189933702	189933905	Pparg-5_peak_925	23	.	3.77836	5.08049	2.38515	66
chr1	191095344	191096021	Pparg-5_peak_926	277	.	9.19459	31.90430	27.76190	307
chr1	191097423	191097735	Pparg-5_peak_927	61	.	4.96158	9.25272	6.17137	122
chr1	191102731	191102980	Pparg-5_peak_928	56	.	4.21245	8.71601	5.67471	162
chr1	191115021	191115343	Pparg-5_peak_929	30	.	2.25092	5.84888	3.07642	129
chr1	191123096	191123373	Pparg-5_peak_930	91	.	5.47772	12.45073	9.15252	115
chr1	191193598	191194290	Pparg-5_peak_931	229	.	4.97842	26.92812	22.96883	262
chr1	191275663	191276045	Pparg-5_peak_932	144	.	4.06650	18.00508	14.41366	224
chr1	191369300	191369502	Pparg-5_peak_933	77	.	4.57478	10.89365	7.70388	119
chr1	191380282	191380482	Pparg-5_peak_934	31	.	2.88064	5.93100	3.14374	192
chr1	191380557	191380799	Pparg-5_peak_935	91	.	4.09654	12.42869	9.13250	50
chr1	191384763	191385286	Pparg-5_peak_936	82	.	3.47770	11.47391	8.23919	188
chr1	191421250	191421818	Pparg-5_peak_937	118	.	5.00643	15.30598	11.84573	372
chr1	191432095	191432686	Pparg-5_peak_938	61	.	4.96158	9.25272	6.17137	354
chr1	191432841	191433079	Pparg-5_peak_939	79	.	6.21015	11.20838	7.99141	139
chr1	191445778	191446574	Pparg-5_peak_940	181	.	9.45253	21.89293	18.13026	316
chr1	191498988	191499467	Pparg-5_peak_941	81	.	7.49138	11.34488	8.11427	173
chr1	191499623	191500080	Pparg-5_peak_942	140	.	5.94216	17.65711	14.08133	255
chr1	191780241	191780547	Pparg-5_peak_943	40	.	4.04966	6.90630	4.02531	134
chr1	191960799	191961421	Pparg-5_peak_944	182	.	3.66550	22.06766	18.29672	348
chr1	191968885	191969122	Pparg-5_peak_945	62	.	5.39955	9.31879	6.22770	66
chr1	192116146	192116614	Pparg-5_peak_946	119	.	6.63344	15.45243	11.98622	287
chr1	192774083	192774377	Pparg-5_peak_947	61	.	6.25767	9.24741	6.17137	153
chr1	192858338	192858547	Pparg-5_peak_948	42	.	5.15231	7.20596	4.29269	188
chr1	193164965	193165269	Pparg-5_peak_949	87	.	4.22864	11.99120	8.72010	112
chr1	193173404	193173646	Pparg-5_peak_950	43	.	3.78783	7.32717	4.39816	47
chr1	193215297	193215511	Pparg-5_peak_951	45	.	5.34674	7.50396	4.56952	170
chr1	193279580	193279805	Pparg-5_peak_952	40	.	5.05960	6.95301	4.06345	46
chr1	193337249	193337656	Pparg-5_peak_953	43	.	2.69577	7.28109	4.36050	227
chr1	193338351	193338699	Pparg-5_peak_954	77	.	5.41754	10.92847	7.73110	184
chr1	194447590	194448078	Pparg-5_peak_955	85	.	7.79893	11.81254	8.54726	123
chr1	194993477	194993677	Pparg-5_peak_956	43	.	4.76773	7.30920	4.38081	89
chr1	194994961	194995611	Pparg-5_peak_957	471	.	14.53674	51.97837	47.13430	393
chr10	4386291	4386594	Pparg-5_peak_958	93	.	5.30675	12.62006	9.31315	133
chr10	5181964	5182283	Pparg-5_peak_959	81	.	7.18741	11.34488	8.11427	121
chr10	5548622	5550475	Pparg-5_peak_960	181	.	5.51508	21.93163	18.16633	482
chr10	5802824	5803406	Pparg-5_peak_961	56	.	4.33403	8.71601	5.67471	292
chr10	5967295	5968085	Pparg-5_peak_962	362	.	14.51875	40.68527	36.23460	358
chr10	6953240	6953486	Pparg-5_peak_963	51	.	3.13973	8.10064	5.11027	168
chr10	6982952	6983263	Pparg-5_peak_964	57	.	2.97636	8.76350	5.71460	131
chr10	6983374	6983888	Pparg-5_peak_965	118	.	4.12546	15.31499	11.85404	314
chr10	7649083	7649480	Pparg-5_peak_966	47	.	4.35364	7.66459	4.70534	198
chr10	7826191	7826641	Pparg-5_peak_967	114	.	4.29483	14.87683	11.44503	142
chr10	7847158	7847668	Pparg-5_peak_968	142	.	6.52264	17.83555	14.24883	322
chr10	8021053	8021324	Pparg-5_peak_969	68	.	5.47954	9.94664	6.81654	36
chr10	8055481	8055772	Pparg-5_peak_970	87	.	4.15264	11.99120	8.72010	97
chr10	8091440	8091819	Pparg-5_peak_971	38	.	4.38631	6.68330	3.81723	151
chr10	8130085	8130436	Pparg-5_peak_972	61	.	4.96158	9.25272	6.17137	171
chr10	8130817	8131214	Pparg-5_peak_973	80	.	5.30431	11.26261	8.03917	279
chr10	8490926	8491230	Pparg-5_peak_974	46	.	3.52999	7.60524	4.65388	59
chr10	8530686	8531002	Pparg-5_peak_975	89	.	6.41280	12.18861	8.90100	156
chr10	8744119	8744324	Pparg-5_peak_976	53	.	5.90022	8.35920	5.35067	113
chr10	8766150	8766358	Pparg-5_peak_977	81	.	7.18741	11.34488	8.11427	128
chr10	8776751	8777020	Pparg-5_peak_978	74	.	6.84957	10.62873	7.44884	191
chr10	8890495	8890791	Pparg-5_peak_979	56	.	5.76260	8.72899	5.68581	152
chr10	10190085	10190704	Pparg-5_peak_980	108	.	4.11245	14.20513	10.81447	394
chr10	10198782	10199103	Pparg-5_peak_981	89	.	6.61544	12.18861	8.90100	135
chr10	10224593	10225073	Pparg-5_peak_982	215	.	10.46577	25.42371	21.52268	218
chr10	10234900	10235585	Pparg-5_peak_983	178	.	7.25218	21.58403	17.83241	373
chr10	12823933	12824134	Pparg-5_peak_984	43	.	3.84768	7.28745	4.36066	90
chr10	12841573	12841889	Pparg-5_peak_985	108	.	7.63428	14.25601	10.85710	183
chr10	12842479	12843034	Pparg-5_peak_986	372	.	11.02144	41.69542	37.21409	312
chr10	12860253	12861067	Pparg-5_peak_987	304	.	11.04105	34.70423	30.47046	253
chr10	12866825	12867373	Pparg-5_peak_988	362	.	12.25694	40.68121	36.23315	322
chr10	12874837	12875167	Pparg-5_peak_989	56	.	3.26132	8.65647	5.62506	199
chr10	12923019	12923310	Pparg-5_peak_990	66	.	5.06273	9.74015	6.62407	180
chr10	12963254	12963598	Pparg-5_peak_991	30	.	3.09574	5.83711	3.06505	147
chr10	13059885	13060334	Pparg-5_peak_992	103	.	6.55239	13.68081	10.31462	194
chr10	13438326	13438789	Pparg-5_peak_993	73	.	4.42229	10.51570	7.34416	301
chr10	13468699	13469326	Pparg-5_peak_994	264	.	7.04039	30.50967	26.42165	262
chr10	13500937	13501211	Pparg-5_peak_995	38	.	4.38631	6.68330	3.81723	177
chr10	13552466	13552767	Pparg-5_peak_996	30	.	3.20640	5.85335	3.07642	266
chr10	13730889	13731302	Pparg-5_peak_997	163	.	6.23571	20.02869	16.34994	167
chr10	13832603	13832932	Pparg-5_peak_998	62	.	2.50487	9.30028	6.21732	209
chr10	13833015	13833365	Pparg-5_peak_999	82	.	3.35048	11.45089	8.21779	155
chr10	13844197	13844397	Pparg-5_peak_1000	53	.	6.21667	8.35920	5.35067	72
chr10	13866412	13867065	Pparg-5_peak_1001	361	.	15.34280	40.59661	36.15557	362
chr10	13874698	13874966	Pparg-5_peak_1002	61	.	6.25767	9.24741	6.17137	141
chr10	13967565	13967882	Pparg-5_peak_1003	56	.	4.05069	8.73269	5.68929	178
chr10	13970238	13970703	Pparg-5_peak_1004	68	.	5.61760	9.93187	6.80368	290
chr10	13978267	13978587	Pparg-5_peak_1005	25	.	2.92204	5.28566	2.56702	198
chr10	13982174	13984150	Pparg-5_peak_1006	456	.	13.84451	50.43801	45.64389	852
chr10	13993550	13993852	Pparg-5_peak_1007	96	.	5.73856	12.99972	9.67268	148
chr10	14086085	14086418	Pparg-5_peak_1008	90	.	4.66506	12.32418	9.03195	175
chr10	14115652	14116194	Pparg-5_peak_1009	259	.	10.57909	30.04879	25.98040	227
chr10	14155285	14155578	Pparg-5_peak_1010	64	.	3.96423	9.52900	6.41861	128
chr10	14164238	14165303	Pparg-5_peak_1011	382	.	17.63182	42.75980	38.24104	446
chr10	14166444	14167154	Pparg-5_peak_1012	142	.	5.21655	17.83669	14.24883	357
chr10	14207688	14208051	Pparg-5_peak_1013	26	.	2.78477	5.34426	2.61326	166
chr10	14233208	14233806	Pparg-5_peak_1014	301	.	15.69866	34.33554	30.11165	385
chr10	14376909	14377109	Pparg-5_peak_1015	43	.	5.58376	7.27890	4.35870	46
chr10	16498499	16499148	Pparg-5_peak_1016	109	.	5.23289	14.34508	10.93616	258
chr10	16714132	16714605	Pparg-5_peak_1017	67	.	3.55614	9.87633	6.74907	143
chr10	17550031	17550404	Pparg-5_peak_1018	108	.	7.02074	14.21410	10.81704	127
chr10	17669948	17670666	Pparg-5_peak_1019	249	.	10.95156	28.95755	24.92787	444
chr10	17696011	17696319	Pparg-5_peak_1020	62	.	5.60220	9.31879	6.22770	115
chr10	17772399	17772634	Pparg-5_peak_1021	74	.	3.92466	10.65083	7.46979	86
chr10	17869792	17870498	Pparg-5_peak_1022	374	.	12.71290	41.90359	37.40988	359
chr10	17919989	17920189	Pparg-5_peak_1023	47	.	5.74184	7.66189	4.70534	78
chr10	17924155	17924679	Pparg-5_peak_1024	125	.	6.03628	16.03933	12.54788	204
chr10	17978214	17978922	Pparg-5_peak_1025	108	.	4.11245	14.20513	10.81447	346
chr10	17992281	17992625	Pparg-5_peak_1026	45	.	4.99425	7.53305	4.58879	240
chr10	18007229	18007573	Pparg-5_peak_1027	128	.	6.78542	16.40858	12.88980	162
chr10	18047743	18048019	Pparg-5_peak_1028	61	.	4.96158	9.25272	6.17137	211
chr10	18077016	18077313	Pparg-5_peak_1029	56	.	4.21245	8.71601	5.67471	198
chr10	18107598	18107884	Pparg-5_peak_1030	38	.	4.38631	6.68330	3.81723	179
chr10	18142241	18142661	Pparg-5_peak_1031	58	.	3.79053	8.87152	5.81787	194
chr10	18307927	18308373	Pparg-5_peak_1032	89	.	6.61544	12.18861	8.90100	328
chr10	18370312	18371138	Pparg-5_peak_1033	158	.	10.64700	19.48030	15.82320	322
chr10	18430463	18430667	Pparg-5_peak_1034	27	.	3.74569	5.46828	2.72094	25
chr10	18770068	18770288	Pparg-5_peak_1035	38	.	4.58896	6.68330	3.81723	70
chr10	18860860	18861215	Pparg-5_peak_1036	63	.	4.45562	9.46042	6.35664	189
chr10	18889205	18889492	Pparg-5_peak_1037	140	.	5.84083	17.65711	14.08133	190
chr10	18891969	18892541	Pparg-5_peak_1038	103	.	4.49295	13.73932	10.36781	366
chr10	18917194	18917787	Pparg-5_peak_1039	157	.	6.24613	19.38730	15.73358	348
chr10	18935168	18935397	Pparg-5_peak_1040	73	.	4.42229	10.51570	7.34416	176
chr10	18949121	18949746	Pparg-5_peak_1041	470	.	16.02920	51.85485	47.01669	289
chr10	18950797	18951219	Pparg-5_peak_1042	54	.	4.50562	8.44714	5.42240	375
chr10	18953080	18953316	Pparg-5_peak_1043	68	.	5.30073	9.94664	6.81654	146
chr10	18987786	18987998	Pparg-5_peak_1044	35	.	3.08874	6.41011	3.57797	196
chr10	19028329	19028706	Pparg-5_peak_1045	142	.	6.52264	17.83555	14.24883	192
chr10	19030799	19031086	Pparg-5_peak_1046	45	.	4.99425	7.53305	4.58879	115
chr10	19062042	19062771	Pparg-5_peak_1047	129	.	4.08565	16.42585	12.90658	291
chr10	19066803	19067274	Pparg-5_peak_1048	61	.	3.02312	9.28000	6.19732	228
chr10	19068335	19068648	Pparg-5_peak_1049	80	.	4.43087	11.23355	8.01579	162
chr10	19092144	19092422	Pparg-5_peak_1050	27	.	3.74569	5.46828	2.72094	129
chr10	19116955	19117240	Pparg-5_peak_1051	77	.	4.16073	10.91821	7.72741	157
chr10	19124369	19125187	Pparg-5_peak_1052	77	.	3.15458	10.91036	7.71980	312
chr10	19167853	19168165	Pparg-5_peak_1053	51	.	3.46870	8.13604	5.14205	118
chr10	19171802	19172278	Pparg-5_peak_1054	51	.	3.07537	8.13240	5.14091	155
chr10	19184844	19185064	Pparg-5_peak_1055	33	.	2.41739	6.18749	3.37751	138
chr10	19188376	19188687	Pparg-5_peak_1056	23	.	2.59258	5.06283	2.38039	182
chr10	19193482	19193741	Pparg-5_peak_1057	64	.	3.87738	9.52900	6.41861	142
chr10	19202335	19203013	Pparg-5_peak_1058	89	.	2.96437	12.21063	8.92289	251
chr10	19209786	19210310	Pparg-5_peak_1059	22	.	2.04516	4.92529	2.25753	270
chr10	19268489	19268689	Pparg-5_peak_1060	41	.	4.49213	7.03383	4.13402	42
chr10	19275045	19275398	Pparg-5_peak_1061	78	.	3.62609	11.00655	7.80018	240
chr10	19283283	19283498	Pparg-5_peak_1062	21	.	2.74834	4.75456	2.10691	79
chr10	19283855	19284443	Pparg-5_peak_1063	40	.	2.59006	6.92955	4.04729	322
chr10	19308767	19309436	Pparg-5_peak_1064	160	.	6.88741	19.68479	16.01617	350
chr10	19493807	19494091	Pparg-5_peak_1065	102	.	6.02549	13.58947	10.22581	94
chr10	19494613	19494867	Pparg-5_peak_1066	46	.	3.01814	7.55824	4.61067	48
chr10	19504528	19504952	Pparg-5_peak_1067	90	.	4.48533	12.30860	9.01708	155
chr10	19506083	19506357	Pparg-5_peak_1068	51	.	2.97108	8.18651	5.19136	165
chr10	19529855	19530070	Pparg-5_peak_1069	25	.	2.92204	5.28566	2.56702	1
chr10	19577653	19578005	Pparg-5_peak_1070	101	.	4.05165	13.54376	10.19026	188
chr10	19691824	19692138	Pparg-5_peak_1071	37	.	3.72609	6.60524	3.75133	289
chr10	19747657	19748049	Pparg-5_peak_1072	82	.	3.28486	11.45333	8.22000	172
chr10	19936959	19937536	Pparg-5_peak_1073	138	.	8.23664	17.40049	13.83624	314
chr10	19939082	19939929	Pparg-5_peak_1074	304	.	7.20382	34.72309	30.48439	347
chr10	19991947	19992267	Pparg-5_peak_1075	76	.	5.65835	10.84825	7.66144	57
chr10	19996892	19997163	Pparg-5_peak_1076	47	.	5.09618	7.69414	4.73389	79
chr10	20004753	20005036	Pparg-5_peak_1077	31	.	3.48291	5.94583	3.15436	146
chr10	20077102	20077512	Pparg-5_peak_1078	43	.	3.84768	7.28745	4.36066	74
chr10	20855219	20855473	Pparg-5_peak_1079	98	.	6.81809	13.19086	9.85261	66
chr10	20984581	20984783	Pparg-5_peak_1080	68	.	4.92504	9.95159	6.82051	92
chr10	21025902	21026257	Pparg-5_peak_1081	54	.	4.65761	8.44714	5.42240	196
chr10	21029116	21029374	Pparg-5_peak_1082	72	.	3.50450	10.40071	7.23647	193
chr10	21158690	21158983	Pparg-5_peak_1083	40	.	3.01574	6.98403	4.08961	178
chr10	21178332	21178564	Pparg-5_peak_1084	50	.	4.09086	7.99138	5.01456	97
chr10	21196718	21196918	Pparg-5_peak_1085	92	.	7.36303	12.54322	9.24001	69
chr10	21204409	21205387	Pparg-5_peak_1086	148	.	6.04348	18.51631	14.89586	316
chr10	21287234	21287481	Pparg-5_peak_1087	37	.	4.40670	6.58498	3.73843	149
chr10	21320675	21321473	Pparg-5_peak_1088	178	.	7.37377	21.58403	17.83241	349
chr10	21340998	21341267	Pparg-5_peak_1089	100	.	6.58195	13.42739	10.08009	82
chr10	21354682	21355031	Pparg-5_peak_1090	54	.	3.81262	8.51550	5.48738	209
chr10	21358098	21358478	Pparg-5_peak_1091	66	.	3.44370	9.80686	6.68369	156
chr10	21369610	21370061	Pparg-5_peak_1092	216	.	12.65893	25.60793	21.69899	195
chr10	21411618	21411826	Pparg-5_peak_1093	48	.	5.29495	7.78335	4.81377	154
chr10	21548781	21549015	Pparg-5_peak_1094	53	.	5.81064	8.37032	5.36165	151
chr10	21776465	21776877	Pparg-5_peak_1095	40	.	5.05960	6.95301	4.06345	45
chr10	21790283	21790551	Pparg-5_peak_1096	68	.	5.78523	9.96971	6.83696	183
chr10	21790860	21791374	Pparg-5_peak_1097	283	.	10.03731	32.48207	28.32401	333
chr10	21801433	21801699	Pparg-5_peak_1098	122	.	6.60706	15.73521	12.25899	152
chr10	21809137	21809340	Pparg-5_peak_1099	61	.	6.33888	9.17740	6.10823	78
chr10	21986150	21986626	Pparg-5_peak_1100	147	.	9.03616	18.38273	14.77805	293
chr10	22295774	22296104	Pparg-5_peak_1101	85	.	6.01596	11.77182	8.52127	259
chr10	22302086	22303141	Pparg-5_peak_1102	172	.	6.04862	21.00608	17.28040	322
chr10	24051814	24052220	Pparg-5_peak_1103	92	.	7.79536	12.52288	9.22196	187
chr10	24124347	24124673	Pparg-5_peak_1104	125	.	6.15787	16.03933	12.54788	134
chr10	24291568	24291968	Pparg-5_peak_1105	51	.	3.39271	8.13604	5.14205	165
chr10	24292745	24292980	Pparg-5_peak_1106	120	.	4.76059	15.55945	12.08727	130
chr10	24638015	24638871	Pparg-5_peak_1107	151	.	5.10978	18.83055	15.19328	248
chr10	24804883	24805084	Pparg-5_peak_1108	38	.	4.38631	6.68330	3.81723	9
chr10	24884431	24884713	Pparg-5_peak_1109	69	.	6.36054	10.04455	6.90896	115
chr10	24931541	24931945	Pparg-5_peak_1110	147	.	9.92926	18.31792	14.71758	207
chr10	24989512	24989727	Pparg-5_peak_1111	45	.	4.99425	7.53305	4.58879	162
chr10	25177810	25178706	Pparg-5_peak_1112	255	.	8.83284	29.63079	25.57372	470
chr10	25198852	25199226	Pparg-5_peak_1113	85	.	3.89389	11.77222	8.52127	192
chr10	25199685	25199892	Pparg-5_peak_1114	35	.	3.18259	6.40804	3.57797	34
chr10	25200601	25201155	Pparg-5_peak_1115	172	.	5.67251	21.01706	17.28937	322
chr10	25202036	25202360	Pparg-5_peak_1116	87	.	6.16093	12.03338	8.75744	218
chr10	25296479	25296852	Pparg-5_peak_1117	119	.	6.63344	15.45243	11.98622	181
chr10	25366978	25367287	Pparg-5_peak_1118	40	.	4.04966	6.90630	4.02531	80
chr10	25457252	25457472	Pparg-5_peak_1119	68	.	5.30073	9.94664	6.81654	180
chr10	26264027	26264498	Pparg-5_peak_1120	78	.	4.94198	11.00531	7.80018	275
chr10	26358728	26359291	Pparg-5_peak_1121	73	.	3.69124	10.49570	7.32666	312
chr10	26772244	26772583	Pparg-5_peak_1122	69	.	5.11357	10.08017	6.94098	158
chr10	26799335	26799822	Pparg-5_peak_1123	79	.	3.82634	11.12778	7.91903	398
chr10	26816912	26817575	Pparg-5_peak_1124	176	.	8.00132	21.41391	17.67084	150
chr10	26828324	26828621	Pparg-5_peak_1125	41	.	2.95735	7.02967	4.13240	225
chr10	26885836	26886036	Pparg-5_peak_1126	31	.	4.75562	5.94877	3.15436	156
chr10	26893156	26893356	Pparg-5_peak_1127	56	.	5.76260	8.72899	5.68581	78
chr10	26895686	26896080	Pparg-5_peak_1128	133	.	6.27946	16.93061	13.39136	228
chr10	28066401	28066820	Pparg-5_peak_1129	138	.	8.23664	17.40049	13.83624	233
chr10	28262238	28262647	Pparg-5_peak_1130	158	.	9.50381	19.56005	15.89944	195
chr10	28516013	28516219	Pparg-5_peak_1131	41	.	3.35629	6.99766	4.10134	192
chr10	28544055	28544543	Pparg-5_peak_1132	161	.	8.51927	19.84313	16.16786	320
chr10	28555336	28556037	Pparg-5_peak_1133	66	.	4.21964	9.79599	6.67392	328
chr10	28565627	28566399	Pparg-5_peak_1134	218	.	7.90855	25.74961	21.83414	532
chr10	28592907	28593159	Pparg-5_peak_1135	52	.	3.61684	8.23007	5.22822	178
chr10	28593891	28594308	Pparg-5_peak_1136	35	.	2.55547	6.35161	3.52627	235
chr10	28671514	28671952	Pparg-5_peak_1137	43	.	3.96927	7.28745	4.36066	98
chr10	28694982	28695424	Pparg-5_peak_1138	182	.	6.75275	22.06803	18.29672	171
chr10	28695713	28695913	Pparg-5_peak_1139	47	.	4.35364	7.66459	4.70534	31
chr10	29316168	29316489	Pparg-5_peak_1140	70	.	4.69880	10.22378	7.07152	146
chr10	30315037	30315261	Pparg-5_peak_1141	53	.	6.21667	8.35920	5.35067	97
chr10	30654202	30654965	Pparg-5_peak_1142	258	.	14.17879	29.90321	25.83931	338
chr10	30655708	30655908	Pparg-5_peak_1143	45	.	5.22957	7.48577	4.55159	108
chr10	30712397	30713531	Pparg-5_peak_1144	471	.	14.53674	51.97837	47.13430	363
chr10	34110811	34111441	Pparg-5_peak_1145	95	.	3.99086	12.89295	9.57047	237
chr10	34117671	34118517	Pparg-5_peak_1146	108	.	3.26416	14.24168	10.84340	235
chr10	34172642	34173376	Pparg-5_peak_1147	409	.	13.47283	45.62158	40.99561	353
chr10	36986172	36986405	Pparg-5_peak_1148	108	.	5.79311	14.29954	10.89279	180
chr10	36987292	36987548	Pparg-5_peak_1149	43	.	3.96927	7.28745	4.36066	183
chr10	37193821	37194270	Pparg-5_peak_1150	330	.	16.61058	37.36003	33.02958	243
chr10	37811806	37812145	Pparg-5_peak_1151	148	.	8.64193	18.49883	14.88199	161
chr10	37812205	37812881	Pparg-5_peak_1152	192	.	9.85783	23.05536	19.24615	477
chr10	38658951	38659565	Pparg-5_peak_1153	211	.	12.06079	25.04835	21.16255	390
chr10	39157299	39157833	Pparg-5_peak_1154	117	.	5.91469	15.16215	11.71367	252
chr10	39241931	39242260	Pparg-5_peak_1155	70	.	4.69880	10.22378	7.07152	169
chr10	39346834	39347200	Pparg-5_peak_1156	148	.	5.61437	18.49720	14.88199	198
chr10	39371535	39371776	Pparg-5_peak_1157	102	.	5.28098	13.65248	10.28781	136
chr10	39376431	39377362	Pparg-5_peak_1158	627	.	20.26074	68.12886	62.74618	467
chr10	39377842	39378545	Pparg-5_peak_1159	304	.	11.19303	34.70423	30.47046	399
chr10	39413250	39413645	Pparg-5_peak_1160	78	.	4.94198	11.00531	7.80018	230
chr10	39415430	39415893	Pparg-5_peak_1161	77	.	5.41754	10.92847	7.73110	351
chr10	39468602	39469065	Pparg-5_peak_1162	147	.	7.39337	18.36732	14.76430	316
chr10	39469269	39469653	Pparg-5_peak_1163	46	.	3.01814	7.55824	4.61067	259
chr10	39486555	39486992	Pparg-5_peak_1164	127	.	7.77947	16.22865	12.72333	163
chr10	39572789	39573160	Pparg-5_peak_1165	79	.	6.00750	11.20838	7.99141	244
chr10	39680155	39680657	Pparg-5_peak_1166	92	.	3.37171	12.56717	9.26341	172
chr10	39738923	39739127	Pparg-5_peak_1167	65	.	5.44205	9.62915	6.51598	136
chr10	39741985	39742472	Pparg-5_peak_1168	138	.	7.08940	17.38039	13.82193	266
chr10	39784909	39785308	Pparg-5_peak_1169	52	.	3.61684	8.23007	5.22822	86
chr10	39787397	39787597	Pparg-5_peak_1170	59	.	5.94554	9.00866	5.95199	143
chr10	39801727	39802005	Pparg-5_peak_1171	81	.	7.18741	11.34488	8.11427	179
chr10	39942052	39942338	Pparg-5_peak_1172	69	.	6.81528	10.09278	6.95338	138
chr10	39990922	39991452	Pparg-5_peak_1173	207	.	5.28609	24.63374	20.75779	302
chr10	40001584	40002301	Pparg-5_peak_1174	268	.	7.69876	30.94364	26.83853	293
chr10	40071853	40072230	Pparg-5_peak_1175	128	.	6.93741	16.40858	12.88980	187
chr10	40078157	40078381	Pparg-5_peak_1176	37	.	3.60450	6.60524	3.75133	102
chr10	40084265	40084737	Pparg-5_peak_1177	81	.	6.63879	11.37397	8.14233	310
chr10	40107963	40108236	Pparg-5_peak_1178	49	.	5.61143	7.91124	4.93830	126
chr10	40163272	40163698	Pparg-5_peak_1179	138	.	8.03399	17.40049	13.83624	232
chr10	40372247	40372548	Pparg-5_peak_1180	57	.	2.97636	8.76350	5.71460	219
chr10	40420155	40420773	Pparg-5_peak_1181	116	.	5.19080	15.04020	11.60060	250
chr10	40451689	40451917	Pparg-5_peak_1182	67	.	3.55614	9.87633	6.74907	148
chr10	40461389	40461589	Pparg-5_peak_1183	38	.	5.10386	6.73404	3.86669	119
chr10	40526959	40527897	Pparg-5_peak_1184	487	.	21.29075	53.66990	48.76079	327
chr10	40712993	40713554	Pparg-5_peak_1185	178	.	8.05455	21.61568	17.86294	364
chr10	40878361	40878568	Pparg-5_peak_1186	37	.	3.60450	6.60524	3.75133	123
chr10	41489989	41490549	Pparg-5_peak_1187	62	.	5.39955	9.31879	6.22770	271
chr10	41529982	41530307	Pparg-5_peak_1188	35	.	3.18259	6.40804	3.57797	182
chr10	41595364	41596011	Pparg-5_peak_1189	325	.	15.36201	36.90121	32.58973	378
chr10	41614881	41615118	Pparg-5_peak_1190	68	.	5.78523	9.96971	6.83696	100
chr10	41615475	41615721	Pparg-5_peak_1191	43	.	3.96927	7.28745	4.36066	203
chr10	41711496	41711824	Pparg-5_peak_1192	63	.	4.45562	9.46042	6.35664	156
chr10	41748063	41748368	Pparg-5_peak_1193	69	.	5.11357	10.08017	6.94098	123
chr10	41821999	41822284	Pparg-5_peak_1194	151	.	10.22714	18.79928	15.16372	185
chr10	41978515	41978812	Pparg-5_peak_1195	144	.	4.90713	18.07841	14.48441	121
chr10	42490833	42491473	Pparg-5_peak_1196	124	.	5.63818	15.97543	12.49045	435
chr10	42701656	42701902	Pparg-5_peak_1197	37	.	3.72609	6.60524	3.75133	200
chr10	42888006	42888207	Pparg-5_peak_1198	26	.	2.86076	5.34426	2.61326	13
chr10	42888260	42888613	Pparg-5_peak_1199	147	.	5.85575	18.31909	14.71865	182
chr10	42893087	42893441	Pparg-5_peak_1200	97	.	7.13897	13.05987	9.72790	170
chr10	42897674	42897932	Pparg-5_peak_1201	97	.	4.16409	13.09687	9.76388	146
chr10	42908122	42909288	Pparg-5_peak_1202	192	.	9.85783	23.05536	19.24615	674
chr10	43192265	43192642	Pparg-5_peak_1203	21	.	2.70877	4.83877	2.17451	267
chr10	43345220	43345534	Pparg-5_peak_1204	35	.	3.08874	6.41011	3.57797	114
chr10	43519910	43520347	Pparg-5_peak_1205	70	.	4.69880	10.22378	7.07152	269
chr10	43670312	43670786	Pparg-5_peak_1206	211	.	12.06079	25.04835	21.16255	257
chr10	43700179	43700652	Pparg-5_peak_1207	64	.	3.87738	9.52900	6.41861	249
chr10	43702969	43703170	Pparg-5_peak_1208	62	.	5.89132	9.30518	6.22213	102
chr10	43783089	43783714	Pparg-5_peak_1209	181	.	6.22232	21.86298	18.10554	310
chr10	43943768	43944006	Pparg-5_peak_1210	56	.	5.25206	8.73763	5.69204	47
chr10	43982508	43982996	Pparg-5_peak_1211	45	.	3.15084	7.53378	4.58879	150
chr10	44002624	44003046	Pparg-5_peak_1212	95	.	5.06385	12.85017	9.52902	177
chr10	44176063	44176424	Pparg-5_peak_1213	77	.	3.25695	10.89291	7.70334	212
chr10	44362398	44362783	Pparg-5_peak_1214	81	.	7.49138	11.34488	8.11427	197
chr10	44375423	44376022	Pparg-5_peak_1215	439	.	12.23734	48.68808	43.95958	271
chr10	44380767	44381479	Pparg-5_peak_1216	205	.	5.51072	24.45318	20.58891	414
chr10	44400581	44401180	Pparg-5_peak_1217	60	.	4.11832	9.09299	6.02628	151
chr10	44403376	44403790	Pparg-5_peak_1218	61	.	4.96158	9.25272	6.17137	176
chr10	44409511	44410005	Pparg-5_peak_1219	79	.	6.00750	11.20838	7.99141	118
chr10	44432182	44432697	Pparg-5_peak_1220	165	.	4.42608	20.20576	16.51814	262
chr10	44434603	44435088	Pparg-5_peak_1221	197	.	6.48287	23.60628	19.77405	198
chr10	44444263	44444712	Pparg-5_peak_1222	83	.	3.74768	11.62406	8.37798	268
chr10	44446080	44446441	Pparg-5_peak_1223	204	.	7.34365	24.29889	20.44198	151
chr10	44447197	44448917	Pparg-5_peak_1224	496	.	11.29720	54.55201	49.62202	456
chr10	44449763	44450040	Pparg-5_peak_1225	40	.	3.16473	6.96909	4.07634	88
chr10	44450157	44450507	Pparg-5_peak_1226	64	.	3.96423	9.52900	6.41861	169
chr10	44609358	44609571	Pparg-5_peak_1227	49	.	2.70110	7.96785	4.99437	44
chr10	44702555	44703024	Pparg-5_peak_1228	108	.	7.22339	14.21410	10.81704	359
chr10	44711862	44712078	Pparg-5_peak_1229	58	.	4.74276	8.90491	5.84979	74
chr10	44821665	44821899	Pparg-5_peak_1230	51	.	3.13973	8.10064	5.11027	151
chr10	44933082	44933369	Pparg-5_peak_1231	94	.	6.19477	12.71632	9.40135	160
chr10	45000982	45001254	Pparg-5_peak_1232	145	.	6.82550	18.18148	14.58226	145
chr10	45023938	45024258	Pparg-5_peak_1233	55	.	5.18722	8.62864	5.59851	153
chr10	45026989	45027391	Pparg-5_peak_1234	140	.	5.84083	17.65711	14.08133	179
chr10	45085261	45085902	Pparg-5_peak_1235	386	.	10.29910	43.20333	38.66264	269
chr10	45883683	45884071	Pparg-5_peak_1236	81	.	7.18741	11.34488	8.11427	292
chr10	50586589	50586970	Pparg-5_peak_1237	170	.	9.04723	20.74566	17.03260	187
chr10	51388843	51389109	Pparg-5_peak_1238	25	.	3.23973	5.31046	2.58428	179
chr10	51422287	51422863	Pparg-5_peak_1239	53	.	2.34680	8.36271	5.35416	307
chr10	51452194	51452432	Pparg-5_peak_1240	53	.	3.91567	8.40735	5.39454	177
chr10	51453652	51454785	Pparg-5_peak_1241	171	.	4.89921	20.88532	17.16374	751
chr10	51459319	51459994	Pparg-5_peak_1242	228	.	12.56560	26.78205	22.82634	474
chr10	51480110	51480615	Pparg-5_peak_1243	135	.	5.06456	17.06691	13.52340	192
chr10	51490596	51490894	Pparg-5_peak_1244	104	.	4.74588	13.78169	10.40361	133
chr10	52272978	52273436	Pparg-5_peak_1245	128	.	6.78542	16.40858	12.88980	265
chr10	53395459	53395668	Pparg-5_peak_1246	35	.	3.08874	6.41011	3.57797	120
chr10	53621644	53621878	Pparg-5_peak_1247	36	.	2.54664	6.48096	3.64472	113
chr10	53940083	53940577	Pparg-5_peak_1248	94	.	3.79385	12.75023	9.43426	261
chr10	54009202	54009767	Pparg-5_peak_1249	35	.	2.60224	6.35161	3.52627	219
chr10	54026566	54027093	Pparg-5_peak_1250	98	.	2.46036	13.22983	9.89115	225
chr10	54032382	54032741	Pparg-5_peak_1251	31	.	2.81309	5.93100	3.14374	350
chr10	54032803	54033095	Pparg-5_peak_1252	26	.	2.86076	5.34426	2.61326	35
chr10	54040251	54040786	Pparg-5_peak_1253	78	.	3.68688	11.00655	7.80018	259
chr10	54040920	54041137	Pparg-5_peak_1254	31	.	2.81309	5.93100	3.14374	5
chr10	54048045	54048349	Pparg-5_peak_1255	61	.	3.38291	9.22533	6.15383	212
chr10	54049391	54049884	Pparg-5_peak_1256	142	.	6.40105	17.83555	14.24883	268
chr10	54073823	54074183	Pparg-5_peak_1257	56	.	4.21245	8.71601	5.67471	184
chr10	54092118	54092326	Pparg-5_peak_1258	47	.	4.35364	7.66459	4.70534	125
chr10	54117721	54118250	Pparg-5_peak_1259	104	.	3.02945	13.85682	10.47746	247
chr10	54118327	54118529	Pparg-5_peak_1260	42	.	2.81909	7.18288	4.27497	149
chr10	56486624	56486954	Pparg-5_peak_1261	77	.	5.26556	10.92847	7.73110	135
chr10	56582524	56582794	Pparg-5_peak_1262	50	.	5.97152	7.99793	5.01501	181
chr10	56782367	56782654	Pparg-5_peak_1263	70	.	6.57946	10.19656	7.05015	138
chr10	57642004	57642210	Pparg-5_peak_1264	60	.	6.27549	9.08008	6.01770	139
chr10	57714712	57714920	Pparg-5_peak_1265	60	.	4.64870	9.15715	6.08839	42
chr10	57725624	57725894	Pparg-5_peak_1266	41	.	4.68211	7.03383	4.13402	141
chr10	58255270	58255566	Pparg-5_peak_1267	98	.	6.81809	13.19086	9.85261	165
chr10	58351489	58352017	Pparg-5_peak_1268	45	.	3.31672	7.54459	4.59834	400
chr10	58354473	58354984	Pparg-5_peak_1269	100	.	5.42834	13.45200	10.09976	312
chr10	58390818	58391028	Pparg-5_peak_1270	51	.	5.55116	8.17550	5.18103	114
chr10	59425918	59426193	Pparg-5_peak_1271	39	.	5.19262	6.86304	3.99299	117
chr10	59430642	59431325	Pparg-5_peak_1272	168	.	4.64293	20.50979	16.81062	395
chr10	59461638	59461933	Pparg-5_peak_1273	81	.	7.18741	11.34488	8.11427	113
chr10	59577908	59579193	Pparg-5_peak_1274	112	.	5.68721	14.63120	11.20848	764
chr10	59580368	59580976	Pparg-5_peak_1275	259	.	7.52506	29.99650	25.92929	220
chr10	59589439	59589650	Pparg-5_peak_1276	38	.	4.38631	6.68330	3.81723	94
chr10	59589780	59590049	Pparg-5_peak_1277	21	.	3.28973	4.79185	2.13210	254
chr10	59590351	59590621	Pparg-5_peak_1278	38	.	4.38631	6.68330	3.81723	105
chr10	59879119	59879821	Pparg-5_peak_1279	112	.	6.91000	14.66440	11.24004	265
chr10	59915869	59916446	Pparg-5_peak_1280	119	.	7.34188	15.45064	11.98622	199
chr10	59932697	59932907	Pparg-5_peak_1281	27	.	3.59370	5.46828	2.72094	89
chr10	59936132	59936663	Pparg-5_peak_1282	41	.	2.95735	7.02967	4.13240	471
chr10	59938455	59939399	Pparg-5_peak_1283	200	.	5.23082	23.86881	20.03048	286
chr10	59964422	59965310	Pparg-5_peak_1284	189	.	5.58263	22.72911	18.93178	681
chr10	59981045	59981401	Pparg-5_peak_1285	61	.	4.80960	9.25272	6.17137	174
chr10	60016285	60017279	Pparg-5_peak_1286	61	.	3.32212	9.22533	6.15383	721
chr10	60027778	60028636	Pparg-5_peak_1287	293	.	10.88906	33.53720	29.34538	381
chr10	60162444	60162781	Pparg-5_peak_1288	20	.	2.90242	4.70182	2.06405	270
chr10	60180781	60181080	Pparg-5_peak_1289	61	.	6.25767	9.24741	6.17137	193
chr10	60189788	60190006	Pparg-5_peak_1290	61	.	6.25767	9.24741	6.17137	84
chr10	60277676	60278685	Pparg-5_peak_1291	91	.	6.39196	12.44532	9.14799	465
chr10	60278736	60278985	Pparg-5_peak_1292	61	.	4.96158	9.25272	6.17137	53
chr10	60282572	60283148	Pparg-5_peak_1293	225	.	8.22489	26.53379	22.59587	174
chr10	60283394	60283680	Pparg-5_peak_1294	46	.	3.44314	7.60524	4.65388	173
chr10	60287709	60288471	Pparg-5_peak_1295	360	.	11.45118	40.51187	36.07463	436
chr10	60290179	60290597	Pparg-5_peak_1296	118	.	7.62869	15.25735	11.80021	191
chr10	60391051	60391404	Pparg-5_peak_1297	75	.	5.20138	10.76589	7.58119	192
chr10	61281180	61281455	Pparg-5_peak_1298	110	.	6.96191	14.42945	11.01834	85
chr10	61905908	61906342	Pparg-5_peak_1299	110	.	6.32946	14.51252	11.09300	227
chr10	62476238	62476615	Pparg-5_peak_1300	70	.	4.69880	10.22378	7.07152	180
chr10	62477127	62477617	Pparg-5_peak_1301	101	.	5.13156	13.55013	10.19274	295
chr10	62483250	62484109	Pparg-5_peak_1302	466	.	18.34084	51.47887	46.65469	574
chr10	62486191	62486430	Pparg-5_peak_1303	53	.	5.16249	8.35541	5.35058	88
chr10	62505457	62505947	Pparg-5_peak_1304	134	.	4.59880	16.95153	13.41110	162
chr10	62506242	62506904	Pparg-5_peak_1305	205	.	4.56547	24.43978	20.57681	259
chr10	62507088	62507311	Pparg-5_peak_1306	56	.	4.21245	8.71601	5.67471	63
chr10	62507760	62508075	Pparg-5_peak_1307	70	.	4.13793	10.20195	7.05242	141
chr10	62509190	62509506	Pparg-5_peak_1308	70	.	4.69880	10.22378	7.07152	194
chr10	62543343	62544754	Pparg-5_peak_1309	328	.	10.29191	37.18805	32.86241	1069
chr10	62553507	62554083	Pparg-5_peak_1310	58	.	2.86322	8.92154	5.86590	169
chr10	62590048	62590511	Pparg-5_peak_1311	225	.	8.34648	26.53379	22.59587	291
chr10	63051529	63051850	Pparg-5_peak_1312	103	.	7.50937	13.75094	10.37777	140
chr10	63169567	63169878	Pparg-5_peak_1313	182	.	9.05570	22.02473	18.25635	116
chr10	63370439	63370899	Pparg-5_peak_1314	54	.	4.50562	8.44714	5.42240	266
chr10	66844612	66845300	Pparg-5_peak_1315	72	.	3.06587	10.42626	7.26001	486
chr10	66849762	66850197	Pparg-5_peak_1316	25	.	2.92204	5.28566	2.56702	125
chr10	66864215	66864983	Pparg-5_peak_1317	183	.	5.26754	22.11419	18.34166	441
chr10	66928162	66928477	Pparg-5_peak_1318	70	.	4.05108	10.20195	7.05242	124
chr10	66953953	66954655	Pparg-5_peak_1319	89	.	3.80847	12.25296	8.96378	470
chr10	66955383	66955757	Pparg-5_peak_1320	77	.	4.22478	10.88985	7.70061	181
chr10	67003985	67005028	Pparg-5_peak_1321	305	.	11.46217	34.74086	30.50145	368
chr10	67025824	67026256	Pparg-5_peak_1322	187	.	7.49536	22.55154	18.76112	192
chr10	67069016	67069428	Pparg-5_peak_1323	56	.	3.62069	8.74288	5.69448	198
chr10	67072325	67072718	Pparg-5_peak_1324	97	.	7.50627	13.04165	9.70973	199
chr10	67102779	67103006	Pparg-5_peak_1325	44	.	3.63142	7.38140	4.45106	77
chr10	67105044	67105271	Pparg-5_peak_1326	85	.	5.18516	11.80429	8.54222	159
chr10	67185661	67185965	Pparg-5_peak_1327	53	.	3.91567	8.40735	5.39454	123
chr10	67189078	67189500	Pparg-5_peak_1328	71	.	3.27505	10.33431	7.17254	176
chr10	67200898	67201448	Pparg-5_peak_1329	127	.	4.41642	16.25024	12.74366	270
chr10	67204666	67205435	Pparg-5_peak_1330	172	.	8.97392	21.02399	17.29622	422
chr10	67205635	67205886	Pparg-5_peak_1331	59	.	5.42148	9.02033	5.96252	79
chr10	67497454	67497826	Pparg-5_peak_1332	64	.	3.96423	9.52900	6.41861	193
chr10	67503635	67504137	Pparg-5_peak_1333	51	.	3.13973	8.10064	5.11027	63
chr10	67505220	67505567	Pparg-5_peak_1334	100	.	7.12533	13.40646	10.06122	164
chr10	67529429	67530245	Pparg-5_peak_1335	222	.	8.54361	26.13639	22.21042	193
chr10	67586195	67586679	Pparg-5_peak_1336	68	.	3.84867	10.00074	6.86547	222
chr10	67977749	67978134	Pparg-5_peak_1337	56	.	3.20053	8.65647	5.62506	186
chr10	68036153	68036467	Pparg-5_peak_1338	85	.	5.56953	11.79668	8.53967	122
chr10	68054191	68054477	Pparg-5_peak_1339	70	.	4.20449	10.17194	7.03104	159
chr10	68081845	68082127	Pparg-5_peak_1340	30	.	3.30772	5.85335	3.07642	85
chr10	68111931	68112354	Pparg-5_peak_1341	239	.	13.81152	27.91825	23.91759	209
chr10	68168704	68168905	Pparg-5_peak_1342	45	.	4.79161	7.53305	4.58879	159
chr10	68179216	68179885	Pparg-5_peak_1343	161	.	10.40276	19.80672	16.13416	391
chr10	68263009	68263432	Pparg-5_peak_1344	53	.	5.19690	8.41215	5.39528	315
chr10	68283223	68283648	Pparg-5_peak_1345	63	.	4.45562	9.46042	6.35664	199
chr10	68356175	68356395	Pparg-5_peak_1346	82	.	6.20198	11.48421	8.24628	158
chr10	68486498	68486710	Pparg-5_peak_1347	63	.	5.17512	9.40261	6.30805	111
chr10	68499423	68499939	Pparg-5_peak_1348	168	.	5.08516	20.59565	16.89504	280
chr10	68512574	68512779	Pparg-5_peak_1349	27	.	3.74569	5.46828	2.72094	78
chr10	68537505	68538062	Pparg-5_peak_1350	274	.	12.08696	31.57795	27.44753	304
chr10	68541273	68541541	Pparg-5_peak_1351	66	.	4.21964	9.79599	6.67392	102
chr10	68558465	68558746	Pparg-5_peak_1352	62	.	5.60220	9.31879	6.22770	154
chr10	68673550	68673907	Pparg-5_peak_1353	80	.	4.62494	11.25152	8.02934	159
chr10	68701669	68701976	Pparg-5_peak_1354	103	.	6.73120	13.68081	10.31462	180
chr10	68705584	68705794	Pparg-5_peak_1355	85	.	3.89389	11.77222	8.52127	75
chr10	69343843	69344289	Pparg-5_peak_1356	149	.	9.57374	18.54239	14.92016	124
chr10	70120016	70120495	Pparg-5_peak_1357	45	.	4.99425	7.53305	4.58879	148
chr10	70120635	70121511	Pparg-5_peak_1358	226	.	10.66842	26.62870	22.68156	448
chr10	70256956	70257445	Pparg-5_peak_1359	190	.	11.74701	22.82834	19.02821	263
chr10	71291214	71291694	Pparg-5_peak_1360	177	.	11.13906	21.46579	17.71949	246
chr10	71399395	71399719	Pparg-5_peak_1361	41	.	2.85430	7.09779	4.19183	177
chr10	74846774	74847195	Pparg-5_peak_1362	246	.	12.82890	28.62779	24.60927	242
chr10	74969334	74969628	Pparg-5_peak_1363	45	.	4.99425	7.53305	4.58879	150
chr10	74976332	74976545	Pparg-5_peak_1364	45	.	4.99425	7.53305	4.58879	57
chr10	75222460	75222973	Pparg-5_peak_1365	83	.	2.58716	11.56031	8.31927	228
chr10	75232005	75232250	Pparg-5_peak_1366	27	.	4.26537	5.50529	2.75421	106
chr10	75232522	75233128	Pparg-5_peak_1367	334	.	9.38719	37.84121	33.49700	322
chr10	75303263	75303494	Pparg-5_peak_1368	26	.	2.78477	5.34426	2.61326	158
chr10	75396938	75397416	Pparg-5_peak_1369	63	.	4.57721	9.46042	6.35664	220
chr10	75434621	75434857	Pparg-5_peak_1370	56	.	4.21245	8.71601	5.67471	114
chr10	75466212	75466726	Pparg-5_peak_1371	315	.	13.81881	35.77940	31.50795	237
chr10	75477212	75477633	Pparg-5_peak_1372	81	.	7.49138	11.34488	8.11427	189
chr10	75589857	75590077	Pparg-5_peak_1373	66	.	4.21964	9.79599	6.67392	99
chr10	75827920	75828178	Pparg-5_peak_1374	46	.	4.09602	7.63168	4.67729	166
chr10	75835135	75835857	Pparg-5_peak_1375	349	.	10.97405	39.37595	34.97700	386
chr10	75835923	75836518	Pparg-5_peak_1376	148	.	6.14481	18.51631	14.89586	364
chr10	75836941	75837336	Pparg-5_peak_1377	43	.	3.96927	7.28745	4.36066	175
chr10	75937093	75937386	Pparg-5_peak_1378	41	.	4.49213	7.03383	4.13402	173
chr10	75937901	75938380	Pparg-5_peak_1379	100	.	7.35049	13.40646	10.06122	361
chr10	76316244	76316453	Pparg-5_peak_1380	63	.	6.53312	9.47678	6.37118	48
chr10	77211292	77211523	Pparg-5_peak_1381	40	.	4.04966	6.90630	4.02531	108
chr10	77382321	77382944	Pparg-5_peak_1382	98	.	7.15178	13.15723	9.82245	245
chr10	77387245	77387699	Pparg-5_peak_1383	33	.	2.04936	6.13285	3.33017	350
chr10	77398752	77399271	Pparg-5_peak_1384	147	.	9.03616	18.38273	14.77805	293
chr10	77413841	77414041	Pparg-5_peak_1385	44	.	4.69765	7.37742	4.44755	174
chr10	77449255	77449699	Pparg-5_peak_1386	138	.	8.03399	17.40049	13.83624	195
chr10	77515826	77516049	Pparg-5_peak_1387	21	.	3.44172	4.79185	2.13210	74
chr10	77518906	77519596	Pparg-5_peak_1388	336	.	13.70815	38.02962	33.67619	373
chr10	77536827	77537076	Pparg-5_peak_1389	70	.	4.46333	10.17740	7.03593	143
chr10	77537884	77538223	Pparg-5_peak_1390	25	.	3.36132	5.31046	2.58428	159
chr10	77607615	77607854	Pparg-5_peak_1391	82	.	6.01200	11.48421	8.24628	116
chr10	78086296	78087209	Pparg-5_peak_1392	188	.	5.97648	22.66492	18.87155	237
chr10	78114895	78115162	Pparg-5_peak_1393	30	.	4.18366	5.86499	3.08273	17
chr10	78123547	78123898	Pparg-5_peak_1394	162	.	10.72781	19.95015	16.27352	186
chr10	78124712	78125138	Pparg-5_peak_1395	77	.	5.41754	10.92847	7.73110	159
chr10	78134441	78135935	Pparg-5_peak_1396	138	.	8.03399	17.40049	13.83624	436
chr10	78297971	78298427	Pparg-5_peak_1397	67	.	2.98481	9.91508	6.78700	261
chr10	78298816	78299091	Pparg-5_peak_1398	45	.	3.69130	7.44718	4.51445	75
chr10	78514766	78515360	Pparg-5_peak_1399	244	.	13.87482	28.45550	24.44224	307
chr10	78574096	78574974	Pparg-5_peak_1400	499	.	13.63381	54.85498	49.90535	462
chr10	79923576	79924135	Pparg-5_peak_1401	77	.	5.85146	10.93450	7.73625	360
chr10	79983717	79984037	Pparg-5_peak_1402	47	.	3.81434	7.73977	4.77313	152
chr10	80052157	80052358	Pparg-5_peak_1403	84	.	6.69790	11.73568	8.48719	136
chr10	80320439	80321531	Pparg-5_peak_1404	243	.	8.94756	28.40700	24.39654	254
chr10	80323844	80324263	Pparg-5_peak_1405	98	.	6.81809	13.19086	9.85261	228
chr10	80622194	80622718	Pparg-5_peak_1406	192	.	5.12028	23.11136	19.29785	326
chr10	80677166	80677664	Pparg-5_peak_1407	144	.	4.97468	18.07841	14.48441	274
chr10	80677993	80678647	Pparg-5_peak_1408	74	.	3.97124	10.60067	7.42440	138
chr10	80696807	80697130	Pparg-5_peak_1409	21	.	2.83519	4.75456	2.10691	253
chr10	80751341	80751687	Pparg-5_peak_1410	120	.	4.83658	15.55945	12.08727	98
chr10	80758814	80759077	Pparg-5_peak_1411	35	.	3.26944	6.40804	3.57797	129
chr10	80763487	80763884	Pparg-5_peak_1412	147	.	4.72039	18.38221	14.77805	190
chr10	80941701	80941912	Pparg-5_peak_1413	37	.	4.86500	6.65010	3.79497	195
chr10	81092662	81092912	Pparg-5_peak_1414	74	.	7.16602	10.62873	7.44884	79
chr10	81098777	81099145	Pparg-5_peak_1415	50	.	5.97152	7.99793	5.01501	190
chr10	81146338	81146735	Pparg-5_peak_1416	73	.	4.42229	10.51570	7.34416	197
chr10	81193981	81194918	Pparg-5_peak_1417	557	.	14.30435	60.89576	55.75918	416
chr10	81248246	81248524	Pparg-5_peak_1418	63	.	6.24282	9.46036	6.35664	93
chr10	81340787	81341377	Pparg-5_peak_1419	157	.	7.69734	19.36886	15.71684	277
chr10	81429313	81430370	Pparg-5_peak_1420	215	.	10.46577	25.42371	21.52268	859
chr10	81508548	81508819	Pparg-5_peak_1421	56	.	4.21245	8.71601	5.67471	174
chr10	81510231	81510608	Pparg-5_peak_1422	124	.	5.63818	15.97543	12.49045	245
chr10	81627456	81627670	Pparg-5_peak_1423	53	.	4.05043	8.35315	5.34871	83
chr10	81643816	81644076	Pparg-5_peak_1424	108	.	5.79311	14.29954	10.89279	177
chr10	82047918	82048384	Pparg-5_peak_1425	37	.	4.22789	6.58498	3.73843	339
chr10	82623043	82623684	Pparg-5_peak_1426	100	.	5.54993	13.45200	10.09976	444
chr10	82629357	82629800	Pparg-5_peak_1427	181	.	9.65518	21.89293	18.13026	283
chr10	82779127	82779402	Pparg-5_peak_1428	54	.	4.50562	8.44714	5.42240	140
chr10	82780094	82780738	Pparg-5_peak_1429	216	.	10.99620	25.52129	21.61664	395
chr10	82838386	82838651	Pparg-5_peak_1430	99	.	6.18263	13.29030	9.95024	140
chr10	82890377	82890692	Pparg-5_peak_1431	77	.	5.26556	10.92847	7.73110	194
chr10	82913866	82914098	Pparg-5_peak_1432	60	.	6.27549	9.08008	6.01770	66
chr10	83004461	83004715	Pparg-5_peak_1433	47	.	3.81434	7.73977	4.77313	115
chr10	83032620	83032948	Pparg-5_peak_1434	120	.	9.06474	15.53490	12.06543	181
chr10	83140588	83141263	Pparg-5_peak_1435	353	.	16.43718	39.71300	35.30160	413
chr10	83254476	83254677	Pparg-5_peak_1436	45	.	4.79161	7.53305	4.58879	101
chr10	83330254	83331191	Pparg-5_peak_1437	139	.	8.10181	17.54726	13.97692	152
chr10	83343299	83343539	Pparg-5_peak_1438	45	.	4.99425	7.53305	4.58879	56
chr10	83545054	83545289	Pparg-5_peak_1439	21	.	3.44172	4.79185	2.13210	51
chr10	83718993	83719343	Pparg-5_peak_1440	70	.	5.80485	10.25134	7.09489	106
chr10	83722403	83722771	Pparg-5_peak_1441	85	.	5.06357	11.80429	8.54222	199
chr10	84678718	84679011	Pparg-5_peak_1442	64	.	3.96423	9.52900	6.41861	127
chr10	84718948	84719170	Pparg-5_peak_1443	65	.	5.44205	9.62915	6.51598	43
chr10	84726658	84727390	Pparg-5_peak_1444	164	.	5.87492	20.15932	16.47339	532
chr10	84917271	84917498	Pparg-5_peak_1445	85	.	5.56953	11.79668	8.53967	126
chr10	85117868	85118381	Pparg-5_peak_1446	56	.	2.70518	8.65797	5.62645	268
chr10	85118836	85119091	Pparg-5_peak_1447	52	.	4.94312	8.21408	5.21549	147
chr10	85161881	85162204	Pparg-5_peak_1448	77	.	5.41754	10.92847	7.73110	240
chr10	85174512	85175245	Pparg-5_peak_1449	203	.	12.05098	24.20930	20.36127	497
chr10	86011818	86012176	Pparg-5_peak_1450	79	.	3.82634	11.12778	7.91903	143
chr10	86706223	86706475	Pparg-5_peak_1451	60	.	3.95591	9.12595	6.05795	10
chr10	86847128	86847759	Pparg-5_peak_1452	145	.	10.01409	18.14260	14.54416	220
chr10	88201424	88201756	Pparg-5_peak_1453	101	.	5.13156	13.55013	10.19274	187
chr10	88380408	88380746	Pparg-5_peak_1454	110	.	6.32946	14.51252	11.09300	173
chr10	88389499	88389900	Pparg-5_peak_1455	61	.	4.80960	9.25272	6.17137	242
chr10	88391114	88391494	Pparg-5_peak_1456	87	.	7.04289	12.02772	8.75187	283
chr10	88584477	88584849	Pparg-5_peak_1457	56	.	4.21245	8.71601	5.67471	175
chr10	88585167	88585819	Pparg-5_peak_1458	137	.	9.29740	17.29817	13.74666	250
chr10	88730857	88731126	Pparg-5_peak_1459	115	.	7.86703	14.96431	11.52637	124
chr10	89341640	89341845	Pparg-5_peak_1460	23	.	3.77836	5.08049	2.38515	198
chr10	89589834	89590124	Pparg-5_peak_1461	35	.	3.26944	6.40804	3.57797	276
chr10	89590222	89590476	Pparg-5_peak_1462	22	.	2.36313	4.90017	2.23305	2
chr10	89599316	89599672	Pparg-5_peak_1463	87	.	6.01949	12.06878	8.79012	217
chr10	89678051	89678257	Pparg-5_peak_1464	43	.	3.96927	7.28745	4.36066	136
chr10	89703028	89703547	Pparg-5_peak_1465	170	.	9.24988	20.74566	17.03260	164
chr10	89745925	89746125	Pparg-5_peak_1466	44	.	3.73624	7.38140	4.45106	84
chr10	89747402	89748121	Pparg-5_peak_1467	149	.	5.36854	18.61682	14.99169	330
chr10	89764157	89766263	Pparg-5_peak_1468	560	.	9.58396	61.22700	56.08175	842
chr10	89805745	89806054	Pparg-5_peak_1469	70	.	5.80485	10.25134	7.09489	189
chr10	90970601	90970816	Pparg-5_peak_1470	71	.	6.53401	10.31701	7.15603	71
chr10	91092876	91093076	Pparg-5_peak_1471	33	.	4.90270	6.16739	3.36432	34
chr10	92695757	92696474	Pparg-5_peak_1472	128	.	7.83134	16.31975	12.80771	462
chr10	92697367	92697668	Pparg-5_peak_1473	156	.	5.78807	19.32294	15.67658	191
chr10	93042077	93042898	Pparg-5_peak_1474	74	.	4.63499	10.57954	7.40403	176
chr10	93070681	93070905	Pparg-5_peak_1475	56	.	3.20053	8.65647	5.62506	112
chr10	93083290	93083578	Pparg-5_peak_1476	141	.	7.80404	17.72215	14.14214	138
chr10	93103208	93103498	Pparg-5_peak_1477	61	.	4.80960	9.25272	6.17137	154
chr10	93138617	93139094	Pparg-5_peak_1478	46	.	3.52999	7.60524	4.65388	322
chr10	93144261	93145508	Pparg-5_peak_1479	286	.	9.56237	32.81531	28.64465	464
chr10	93153314	93153752	Pparg-5_peak_1480	111	.	6.03253	14.52082	11.10053	232
chr10	93159709	93160183	Pparg-5_peak_1481	108	.	5.67152	14.29954	10.89279	214
chr10	93160234	93160510	Pparg-5_peak_1482	36	.	3.85682	6.53862	3.69876	193
chr10	93171230	93171838	Pparg-5_peak_1483	72	.	3.11116	10.37695	7.21416	167
chr10	93177988	93178263	Pparg-5_peak_1484	40	.	3.16473	6.96909	4.07634	123
chr10	93179376	93180576	Pparg-5_peak_1485	746	.	19.85627	80.54534	74.60259	545
chr10	93187879	93188226	Pparg-5_peak_1486	125	.	6.15787	16.03933	12.54788	158
chr10	93188474	93188752	Pparg-5_peak_1487	94	.	4.92891	12.76924	9.45117	140
chr10	93191763	93192428	Pparg-5_peak_1488	172	.	5.74850	21.01706	17.28937	375
chr10	93225724	93226211	Pparg-5_peak_1489	191	.	6.95540	22.98327	19.17736	148
chr10	93227896	93228177	Pparg-5_peak_1490	51	.	3.13973	8.10064	5.11027	154
chr10	93295201	93295487	Pparg-5_peak_1491	34	.	4.11216	6.22495	3.41030	181
chr10	93332320	93332781	Pparg-5_peak_1492	196	.	8.60926	23.51211	19.68801	306
chr10	93345323	93345554	Pparg-5_peak_1493	47	.	4.66850	7.73888	4.77313	73
chr10	93356031	93356474	Pparg-5_peak_1494	138	.	7.08940	17.38039	13.82193	258
chr10	93357743	93358008	Pparg-5_peak_1495	27	.	3.54334	5.51891	2.76712	174
chr10	93441766	93442017	Pparg-5_peak_1496	79	.	6.00750	11.20838	7.99141	93
chr10	93444489	93444815	Pparg-5_peak_1497	93	.	5.87350	12.68394	9.37091	170
chr10	93499370	93499666	Pparg-5_peak_1498	66	.	4.32097	9.79599	6.67392	110
chr10	93500991	93501191	Pparg-5_peak_1499	40	.	4.20165	6.90630	4.02531	154
chr10	93589478	93589784	Pparg-5_peak_1500	36	.	3.40905	6.46191	3.62597	186
chr10	93879030	93879361	Pparg-5_peak_1501	50	.	4.09086	7.99138	5.01456	134
chr10	93938565	93939181	Pparg-5_peak_1502	515	.	22.69004	56.50256	51.50500	269
chr10	93944148	93944521	Pparg-5_peak_1503	99	.	6.18263	13.29030	9.95024	189
chr10	93945931	93946407	Pparg-5_peak_1504	60	.	4.11832	9.09299	6.02628	186
chr10	93993965	93994237	Pparg-5_peak_1505	43	.	5.26731	7.27890	4.35870	143
chr10	94039965	94040225	Pparg-5_peak_1506	104	.	7.57248	13.85523	10.47587	96
chr10	94147349	94148811	Pparg-5_peak_1507	446	.	14.08078	49.41249	44.65639	804
chr10	94523160	94524246	Pparg-5_peak_1508	138	.	7.24138	17.38039	13.82193	594
chr10	94545570	94545985	Pparg-5_peak_1509	95	.	3.93006	12.89295	9.57047	139
chr10	94554089	94554338	Pparg-5_peak_1510	93	.	4.30463	12.68071	9.37080	133
chr10	94555521	94555771	Pparg-5_peak_1511	56	.	5.06208	8.73763	5.69204	115
chr10	94689113	94689495	Pparg-5_peak_1512	79	.	6.00750	11.20838	7.99141	121
chr10	94860797	94861349	Pparg-5_peak_1513	108	.	5.67152	14.29954	10.89279	321
chr10	94947754	94948041	Pparg-5_peak_1514	73	.	5.82201	10.54510	7.37072	106
chr10	95119088	95119703	Pparg-5_peak_1515	138	.	8.03399	17.40049	13.83624	461
chr10	95180160	95180863	Pparg-5_peak_1516	275	.	8.47527	31.66133	27.52651	229
chr10	95210216	95210540	Pparg-5_peak_1517	62	.	5.39955	9.31879	6.22770	157
chr10	95213259	95213676	Pparg-5_peak_1518	118	.	7.62869	15.25735	11.80021	197
chr10	95262418	95262665	Pparg-5_peak_1519	74	.	5.38271	10.59730	7.42124	169
chr10	95298818	95299019	Pparg-5_peak_1520	65	.	5.44205	9.62915	6.51598	93
chr10	95299346	95300527	Pparg-5_peak_1521	66	.	3.44370	9.80686	6.68369	378
chr10	95349363	95349656	Pparg-5_peak_1522	64	.	3.96423	9.52900	6.41861	123
chr10	95372113	95372605	Pparg-5_peak_1523	56	.	3.54470	8.74288	5.69448	81
chr10	95417944	95418321	Pparg-5_peak_1524	53	.	5.50837	8.33755	5.33428	183
chr10	95457907	95458304	Pparg-5_peak_1525	184	.	11.91281	22.21802	18.44064	197
chr10	95746020	95746220	Pparg-5_peak_1526	33	.	3.99300	6.17841	3.36866	28
chr10	95780184	95780482	Pparg-5_peak_1527	79	.	6.21015	11.20838	7.99141	165
chr10	95844564	95845219	Pparg-5_peak_1528	138	.	7.24138	17.38039	13.82193	462
chr10	95941579	95942007	Pparg-5_peak_1529	70	.	4.69880	10.22378	7.07152	316
chr10	95973207	95973657	Pparg-5_peak_1530	275	.	8.47527	31.66133	27.52651	212
chr10	95998049	95998611	Pparg-5_peak_1531	142	.	5.14056	17.83669	14.24883	398
chr10	96015700	96015995	Pparg-5_peak_1532	70	.	4.69880	10.22378	7.07152	191
chr10	96127139	96127566	Pparg-5_peak_1533	292	.	14.82418	33.39145	29.20354	237
chr10	96180610	96182162	Pparg-5_peak_1534	217	.	5.20021	25.62574	21.71656	953
chr10	96200550	96201041	Pparg-5_peak_1535	128	.	9.18812	16.33830	12.82581	360
chr10	96214043	96214357	Pparg-5_peak_1536	62	.	5.60220	9.31879	6.22770	144
chr10	96227592	96227889	Pparg-5_peak_1537	63	.	4.15551	9.43585	6.34061	114
chr10	96237709	96238096	Pparg-5_peak_1538	74	.	3.92466	10.65083	7.46979	194
chr10	96238966	96239327	Pparg-5_peak_1539	186	.	8.30529	22.45656	18.66890	181
chr10	96337916	96338990	Pparg-5_peak_1540	324	.	8.56726	36.79118	32.48287	251
chr10	96370953	96371350	Pparg-5_peak_1541	23	.	2.21474	4.97164	2.30151	133
chr10	96373117	96373789	Pparg-5_peak_1542	299	.	9.41696	34.18222	29.96070	380
chr10	96374489	96374925	Pparg-5_peak_1543	100	.	4.61405	13.39555	10.05051	146
chr10	96400683	96401113	Pparg-5_peak_1544	92	.	3.26852	12.56252	9.25905	221
chr10	96456000	96456430	Pparg-5_peak_1545	118	.	7.42604	15.25735	11.80021	190
chr10	96459157	96459804	Pparg-5_peak_1546	408	.	12.97602	45.44896	40.83264	269
chr10	96535481	96535856	Pparg-5_peak_1547	120	.	9.06474	15.53490	12.06543	126
chr10	96588297	96588552	Pparg-5_peak_1548	62	.	5.39955	9.31879	6.22770	120
chr10	96599670	96600191	Pparg-5_peak_1549	148	.	3.95752	18.48583	14.87679	194
chr10	96605108	96605759	Pparg-5_peak_1550	151	.	4.87876	18.75626	15.12368	297
chr10	96605849	96606220	Pparg-5_peak_1551	40	.	3.69969	6.96641	4.07595	181
chr10	96619752	96620174	Pparg-5_peak_1552	35	.	3.18259	6.40804	3.57797	276
chr10	96621056	96622091	Pparg-5_peak_1553	328	.	7.03059	37.13132	32.80872	740
chr10	96622326	96622565	Pparg-5_peak_1554	43	.	4.05010	7.26625	4.35165	178
chr10	96628328	96628534	Pparg-5_peak_1555	41	.	3.61170	7.09102	4.18565	154
chr10	96636295	96636664	Pparg-5_peak_1556	25	.	3.23973	5.31046	2.58428	185
chr10	96660417	96660741	Pparg-5_peak_1557	117	.	6.82258	15.17846	11.72825	119
chr10	96686216	96686463	Pparg-5_peak_1558	30	.	3.20640	5.85335	3.07642	11
chr10	96687772	96688143	Pparg-5_peak_1559	105	.	6.89339	13.97164	10.58740	221
chr10	96688695	96688933	Pparg-5_peak_1560	59	.	5.09197	9.01503	5.95822	119
chr10	96690420	96691330	Pparg-5_peak_1561	87	.	3.52836	12.05923	8.78228	592
chr10	96716428	96716682	Pparg-5_peak_1562	79	.	6.21015	11.20838	7.99141	73
chr10	96726798	96727704	Pparg-5_peak_1563	61	.	3.38291	9.22533	6.15383	235
chr10	97220517	97220749	Pparg-5_peak_1564	81	.	7.18741	11.34488	8.11427	116
chr10	97247114	97247605	Pparg-5_peak_1565	227	.	9.36919	26.75250	22.79749	232
chr10	97253231	97253446	Pparg-5_peak_1566	56	.	4.21245	8.71601	5.67471	97
chr10	97333810	97334099	Pparg-5_peak_1567	37	.	3.60450	6.60524	3.75133	132
chr10	98628192	98628574	Pparg-5_peak_1568	31	.	2.50871	5.90546	3.12019	199
chr10	98667653	98668138	Pparg-5_peak_1569	217	.	9.21721	25.66042	21.74653	182
chr10	98684153	98684430	Pparg-5_peak_1570	30	.	3.30772	5.85335	3.07642	246
chr10	98719839	98720423	Pparg-5_peak_1571	182	.	6.75275	22.06803	18.29672	367
chr10	98720797	98721166	Pparg-5_peak_1572	41	.	3.35629	6.99766	4.10134	177
chr10	98739114	98739359	Pparg-5_peak_1573	73	.	5.63203	10.54510	7.37072	129
chr10	98745553	98746043	Pparg-5_peak_1574	93	.	4.30463	12.68071	9.37080	98
chr10	98877782	98878296	Pparg-5_peak_1575	229	.	9.06779	26.87547	22.91664	296
chr10	98880248	98880451	Pparg-5_peak_1576	22	.	2.61045	4.94366	2.27458	10
chr10	98884539	98885367	Pparg-5_peak_1577	127	.	4.98857	16.30774	12.79871	470
chr10	98885649	98885862	Pparg-5_peak_1578	52	.	3.70369	8.23007	5.22822	93
chr10	98954316	98954534	Pparg-5_peak_1579	64	.	6.14903	9.51295	6.40586	134
chr10	99115593	99115835	Pparg-5_peak_1580	55	.	5.97666	8.62321	5.59315	99
chr10	99127359	99127590	Pparg-5_peak_1581	40	.	4.20165	6.90630	4.02531	182
chr10	99127656	99128343	Pparg-5_peak_1582	186	.	8.45727	22.45656	18.66890	299
chr10	99194691	99195009	Pparg-5_peak_1583	117	.	5.43553	15.15365	11.70762	134
chr10	99198914	99199522	Pparg-5_peak_1584	264	.	7.11638	30.50967	26.42165	373
chr10	99210902	99211176	Pparg-5_peak_1585	25	.	3.00375	5.26630	2.54940	254
chr10	99354017	99354334	Pparg-5_peak_1586	96	.	7.92764	12.99006	9.66535	61
chr10	99376336	99376710	Pparg-5_peak_1587	75	.	5.06321	10.76589	7.58119	223
chr10	99385999	99386243	Pparg-5_peak_1588	93	.	4.45120	12.66705	9.35828	99
chr10	99392893	99393187	Pparg-5_peak_1589	31	.	2.46194	5.90546	3.12019	185
chr10	99417020	99417303	Pparg-5_peak_1590	85	.	5.72152	11.79668	8.53967	122
chr10	99459425	99460695	Pparg-5_peak_1591	140	.	3.67074	17.66468	14.08838	433
chr10	99460748	99461853	Pparg-5_peak_1592	113	.	4.68460	14.82230	11.39471	490
chr10	99561394	99561661	Pparg-5_peak_1593	73	.	4.42229	10.51570	7.34416	169
chr10	100020442	100020914	Pparg-5_peak_1594	79	.	6.21015	11.20838	7.99141	182
chr10	100542924	100543289	Pparg-5_peak_1595	110	.	7.15190	14.42945	11.01834	171
chr10	105281117	105281410	Pparg-5_peak_1596	62	.	5.39955	9.31879	6.22770	145
chr10	105406708	105407189	Pparg-5_peak_1597	189	.	5.65018	22.72911	18.93178	160
chr10	105407581	105407931	Pparg-5_peak_1598	79	.	6.21015	11.20838	7.99141	72
chr10	105408754	105409012	Pparg-5_peak_1599	82	.	5.54269	11.47532	8.23958	126
chr10	105499321	105499900	Pparg-5_peak_1600	124	.	9.13257	15.92703	12.44601	189
chr10	105571765	105572083	Pparg-5_peak_1601	108	.	5.67152	14.29954	10.89279	145
chr10	105572764	105573326	Pparg-5_peak_1602	351	.	6.99939	39.55806	35.14942	282
chr10	107935279	107935547	Pparg-5_peak_1603	72	.	6.59395	10.41114	7.24663	123
chr10	107941576	107941776	Pparg-5_peak_1604	40	.	5.36357	6.95301	4.06345	130
chr10	107952792	107953009	Pparg-5_peak_1605	33	.	3.89768	6.17367	3.36624	181
chr10	111031556	111031797	Pparg-5_peak_1606	80	.	4.00066	11.31445	8.08824	127
chr10	111128465	111128926	Pparg-5_peak_1607	125	.	8.10086	16.08402	12.58807	198
chr10	111172555	111172982	Pparg-5_peak_1608	70	.	4.69880	10.22378	7.07152	171
chr10	111214192	111214451	Pparg-5_peak_1609	55	.	3.68524	8.58408	5.55439	164
chr10	111516166	111516500	Pparg-5_peak_1610	126	.	6.98256	16.14819	12.64854	166
chr10	111516692	111517224	Pparg-5_peak_1611	125	.	5.26698	16.08644	12.58807	242
chr10	111539734	111540207	Pparg-5_peak_1612	76	.	6.27855	10.78617	7.60131	345
chr10	111543668	111545224	Pparg-5_peak_1613	632	.	19.60535	68.66839	63.26883	478
chr10	111575922	111576127	Pparg-5_peak_1614	38	.	4.58896	6.68330	3.81723	144
chr10	111578100	111579847	Pparg-5_peak_1615	557	.	14.30435	60.89576	55.75918	598
chr10	111583797	111584513	Pparg-5_peak_1616	70	.	4.13793	10.20195	7.05242	199
chr10	111619689	111620415	Pparg-5_peak_1617	148	.	6.04348	18.51631	14.89586	368
chr10	111620908	111621382	Pparg-5_peak_1618	160	.	6.88741	19.68479	16.01617	254
chr10	111635448	111635918	Pparg-5_peak_1619	45	.	4.99425	7.53305	4.58879	150
chr10	111636094	111636350	Pparg-5_peak_1620	33	.	3.99300	6.17841	3.36866	161
chr10	111637218	111637678	Pparg-5_peak_1621	115	.	7.86703	14.96431	11.52637	267
chr10	111672740	111672981	Pparg-5_peak_1622	127	.	9.31522	16.21722	12.71194	173
chr10	111769993	111770428	Pparg-5_peak_1623	184	.	11.91281	22.21802	18.44064	280
chr10	111924095	111924699	Pparg-5_peak_1624	286	.	9.44078	32.81531	28.64465	209
chr10	111996482	111996716	Pparg-5_peak_1625	56	.	3.62069	8.74288	5.69448	164
chr10	112000525	112000826	Pparg-5_peak_1626	28	.	2.57796	5.64714	2.88811	91
chr10	115245467	115245765	Pparg-5_peak_1627	77	.	5.26556	10.92847	7.73110	189
chr10	115446213	115446475	Pparg-5_peak_1628	115	.	8.70727	14.96062	11.52346	165
chr10	116422579	116423007	Pparg-5_peak_1629	215	.	10.46577	25.42371	21.52268	189
chr10	116914512	116914957	Pparg-5_peak_1630	60	.	4.11832	9.09299	6.02628	245
chr10	116931794	116932129	Pparg-5_peak_1631	69	.	5.86908	10.10963	6.97017	192
chr10	117100316	117100574	Pparg-5_peak_1632	62	.	5.39955	9.31879	6.22770	92
chr10	117393116	117393403	Pparg-5_peak_1633	131	.	7.62523	16.68577	13.15697	211
chr10	117480575	117480813	Pparg-5_peak_1634	74	.	7.16602	10.62873	7.44884	80
chr10	117521682	117521972	Pparg-5_peak_1635	30	.	3.00889	5.83711	3.06505	266
chr10	117522073	117522530	Pparg-5_peak_1636	104	.	4.29919	13.77646	10.40155	144
chr10	117625720	117626417	Pparg-5_peak_1637	186	.	8.45727	22.45656	18.66890	312
chr10	117651868	117652371	Pparg-5_peak_1638	47	.	2.83606	7.76376	4.79625	156
chr10	117665732	117666027	Pparg-5_peak_1639	51	.	2.97108	8.18651	5.19136	151
chr10	117678374	117678707	Pparg-5_peak_1640	96	.	7.64088	12.99006	9.66535	135
chr10	117721541	117721790	Pparg-5_peak_1641	58	.	4.74276	8.90491	5.84979	130
chr10	117731021	117731513	Pparg-5_peak_1642	79	.	6.00750	11.20838	7.99141	158
chr10	117784871	117785097	Pparg-5_peak_1643	31	.	3.48291	5.94583	3.15436	156
chr10	117843803	117844068	Pparg-5_peak_1644	66	.	3.29644	9.77814	6.66110	111
chr10	117860664	117861335	Pparg-5_peak_1645	97	.	4.65903	13.03856	9.70670	423
chr10	117872766	117874139	Pparg-5_peak_1646	66	.	4.32097	9.79599	6.67392	544
chr10	117894603	117895063	Pparg-5_peak_1647	77	.	5.26556	10.92847	7.73110	293
chr10	117898992	117899248	Pparg-5_peak_1648	35	.	3.18259	6.40804	3.57797	122
chr10	117909235	117909609	Pparg-5_peak_1649	127	.	4.41642	16.25024	12.74366	174
chr10	117909799	117910094	Pparg-5_peak_1650	46	.	3.52999	7.60524	4.65388	124
chr10	117910253	117910914	Pparg-5_peak_1651	345	.	8.18029	38.97640	34.59106	345
chr10	117916339	117916689	Pparg-5_peak_1652	77	.	5.26556	10.92847	7.73110	181
chr10	117918457	117919064	Pparg-5_peak_1653	157	.	4.67814	19.44128	15.78567	248
chr10	118064634	118065234	Pparg-5_peak_1654	272	.	14.78674	31.36613	27.24533	273
chr10	118082963	118083479	Pparg-5_peak_1655	182	.	6.75275	22.06803	18.29672	201
chr10	118172408	118172902	Pparg-5_peak_1656	94	.	3.79385	12.75023	9.43426	212
chr10	118178767	118178988	Pparg-5_peak_1657	32	.	2.77496	6.01580	3.21658	168
chr10	118599760	118599966	Pparg-5_peak_1658	45	.	4.79161	7.53305	4.58879	17
chr10	118709653	118709862	Pparg-5_peak_1659	35	.	4.48249	6.33484	3.50993	55
chr10	118752417	118752850	Pparg-5_peak_1660	60	.	4.01699	9.09299	6.02628	163
chr10	118766126	118766332	Pparg-5_peak_1661	54	.	4.65761	8.44714	5.42240	90
chr10	118854604	118854958	Pparg-5_peak_1662	96	.	8.11538	13.02606	9.69726	124
chr10	119294524	119295068	Pparg-5_peak_1663	239	.	13.81152	27.91825	23.91759	362
chr10	120112930	120113498	Pparg-5_peak_1664	83	.	3.74768	11.62406	8.37798	296
chr10	120314788	120315170	Pparg-5_peak_1665	74	.	6.84957	10.62873	7.44884	151
chr10	120616637	120617040	Pparg-5_peak_1666	73	.	4.42229	10.51570	7.34416	261
chr10	121028592	121028839	Pparg-5_peak_1667	70	.	5.80485	10.25134	7.09489	174
chr10	121264071	121264291	Pparg-5_peak_1668	56	.	3.20053	8.65647	5.62506	80
chr10	121429816	121430430	Pparg-5_peak_1669	110	.	6.32946	14.51252	11.09300	490
chr10	121475732	121475936	Pparg-5_peak_1670	69	.	5.69103	10.05756	6.92187	75
chr10	121529883	121530083	Pparg-5_peak_1671	85	.	7.79893	11.81254	8.54726	77
chr10	121640652	121640886	Pparg-5_peak_1672	25	.	3.10507	5.26630	2.54940	7
chr10	122604043	122604289	Pparg-5_peak_1673	68	.	5.30073	9.94664	6.81654	113
chr10	122727204	122727612	Pparg-5_peak_1674	143	.	7.53936	17.91969	14.32904	197
chr10	122738876	122739334	Pparg-5_peak_1675	46	.	3.52999	7.60524	4.65388	406
chr10	122755036	122755423	Pparg-5_peak_1676	50	.	4.09086	7.99138	5.01456	197
chr10	122916865	122917181	Pparg-5_peak_1677	69	.	5.11357	10.08017	6.94098	148
chr10	126715067	126715535	Pparg-5_peak_1678	139	.	9.61919	17.49717	13.92920	160
chr10	127063219	127063419	Pparg-5_peak_1679	68	.	3.77268	10.00074	6.86547	162
chr10	127107439	127107760	Pparg-5_peak_1680	47	.	4.35364	7.66459	4.70534	244
chr10	127110883	127111256	Pparg-5_peak_1681	61	.	3.12306	9.23779	6.16557	264
chr10	127150548	127150981	Pparg-5_peak_1682	97	.	4.16409	13.09687	9.76388	217
chr10	127162760	127163057	Pparg-5_peak_1683	63	.	4.45562	9.46042	6.35664	148
chr10	127214493	127214784	Pparg-5_peak_1684	110	.	7.15190	14.42945	11.01834	113
chr10	127215417	127215828	Pparg-5_peak_1685	102	.	6.02549	13.58947	10.22581	156
chr10	127244063	127244903	Pparg-5_peak_1686	108	.	8.74829	14.26740	10.86586	143
chr10	127290700	127290917	Pparg-5_peak_1687	43	.	3.84768	7.28745	4.36066	63
chr10	127311727	127312680	Pparg-5_peak_1688	393	.	9.43575	43.94296	39.38132	682
chr10	127325417	127325655	Pparg-5_peak_1689	40	.	4.33075	6.94497	4.06177	170
chr10	127325881	127326172	Pparg-5_peak_1690	61	.	4.96158	9.25272	6.17137	110
chr10	127641967	127642231	Pparg-5_peak_1691	82	.	5.54269	11.47532	8.23958	145
chr10	127642387	127643372	Pparg-5_peak_1692	80	.	4.62494	11.25152	8.02934	418
chr10	127736256	127736477	Pparg-5_peak_1693	46	.	4.00800	7.62910	4.67599	149
chr10	127744532	127744935	Pparg-5_peak_1694	260	.	11.02258	30.08494	26.01501	197
chr10	128008297	128008537	Pparg-5_peak_1695	115	.	7.86703	14.96431	11.52637	96
chr10	128097806	128098006	Pparg-5_peak_1696	26	.	2.78477	5.34426	2.61326	176
chr10	128230711	128230927	Pparg-5_peak_1697	45	.	4.99425	7.53305	4.58879	105
chr10	128256452	128256672	Pparg-5_peak_1698	45	.	3.15084	7.53378	4.58879	66
chr10	128263292	128263717	Pparg-5_peak_1699	62	.	6.31508	9.33428	6.24295	303
chr10	128270145	128270558	Pparg-5_peak_1700	70	.	5.80485	10.25134	7.09489	305
chr10	128302951	128303909	Pparg-5_peak_1701	399	.	10.13037	44.53778	39.95277	466
chr10	128424533	128425179	Pparg-5_peak_1702	367	.	16.37526	41.20315	36.73492	354
chr10	128434878	128435090	Pparg-5_peak_1703	35	.	3.18259	6.40804	3.57797	137
chr10	128459244	128459582	Pparg-5_peak_1704	54	.	4.50562	8.44714	5.42240	176
chr10	128503774	128504651	Pparg-5_peak_1705	207	.	8.91323	24.58018	20.70513	424
chr10	128504720	128505123	Pparg-5_peak_1706	133	.	6.27946	16.93061	13.39136	199
chr10	128780236	128780858	Pparg-5_peak_1707	89	.	6.41280	12.18861	8.90100	187
chr10	128884187	128884387	Pparg-5_peak_1708	60	.	6.27549	9.08008	6.01770	118
chr10	128968292	128968749	Pparg-5_peak_1709	55	.	5.92027	8.53727	5.50875	152
chr10	129004260	129004650	Pparg-5_peak_1710	81	.	7.49138	11.34488	8.11427	135
chr10	130336472	130336699	Pparg-5_peak_1711	78	.	4.82039	11.00531	7.80018	85
chr11	3201694	3202521	Pparg-5_peak_1712	244	.	6.05787	28.50514	24.49127	365
chr11	3203696	3203904	Pparg-5_peak_1713	52	.	3.61684	8.23007	5.22822	106
chr11	3409304	3409669	Pparg-5_peak_1714	85	.	5.72152	11.79668	8.53967	218
chr11	3477411	3477732	Pparg-5_peak_1715	51	.	3.39271	8.13604	5.14205	147
chr11	3482258	3482607	Pparg-5_peak_1716	117	.	5.43553	15.15365	11.70762	168
chr11	3545988	3546235	Pparg-5_peak_1717	62	.	5.60220	9.31879	6.22770	125
chr11	3557980	3558286	Pparg-5_peak_1718	33	.	3.89768	6.17367	3.36624	206
chr11	3567938	3568283	Pparg-5_peak_1719	62	.	5.39955	9.31879	6.22770	233
chr11	3580327	3580622	Pparg-5_peak_1720	40	.	4.20165	6.90630	4.02531	149
chr11	3581824	3582372	Pparg-5_peak_1721	181	.	9.45253	21.89293	18.13026	274
chr11	4095419	4095672	Pparg-5_peak_1722	77	.	6.21948	10.94768	7.74800	99
chr11	4198968	4199351	Pparg-5_peak_1723	79	.	5.39766	11.16042	7.95089	214
chr11	4203207	4203761	Pparg-5_peak_1724	75	.	2.83639	10.74457	7.56084	188
chr11	4265747	4266663	Pparg-5_peak_1725	233	.	8.56759	27.36253	23.39060	317
chr11	4268529	4268870	Pparg-5_peak_1726	194	.	6.92714	23.27807	19.46075	178
chr11	4289220	4289554	Pparg-5_peak_1727	46	.	3.44314	7.60524	4.65388	142
chr11	4318597	4318801	Pparg-5_peak_1728	43	.	3.96927	7.28745	4.36066	119
chr11	4319084	4319406	Pparg-5_peak_1729	42	.	2.81909	7.18288	4.27497	181
chr11	4335469	4335677	Pparg-5_peak_1730	42	.	4.19654	7.18179	4.27447	142
chr11	4336199	4336552	Pparg-5_peak_1731	33	.	3.09418	6.17666	3.36866	328
chr11	4343859	4344252	Pparg-5_peak_1732	56	.	4.12558	8.71446	5.67471	228
chr11	4366383	4366830	Pparg-5_peak_1733	113	.	4.68460	14.82230	11.39471	207
chr11	4428602	4428802	Pparg-5_peak_1734	50	.	4.09086	7.99138	5.01456	151
chr11	4429857	4430460	Pparg-5_peak_1735	74	.	3.92466	10.65083	7.46979	223
chr11	4436285	4436532	Pparg-5_peak_1736	43	.	3.84768	7.28745	4.36066	34
chr11	4438171	4438647	Pparg-5_peak_1737	63	.	2.90375	9.41343	6.31878	193
chr11	4459327	4459883	Pparg-5_peak_1738	157	.	7.54536	19.36886	15.71684	369
chr11	4512830	4513197	Pparg-5_peak_1739	26	.	2.78477	5.34426	2.61326	323
chr11	4522249	4522513	Pparg-5_peak_1740	45	.	4.99425	7.53305	4.58879	134
chr11	4659845	4660144	Pparg-5_peak_1741	89	.	6.61544	12.18861	8.90100	126
chr11	4661342	4661720	Pparg-5_peak_1742	87	.	4.82759	12.00287	8.72775	228
chr11	4803969	4804199	Pparg-5_peak_1743	70	.	4.05108	10.20195	7.05242	161
chr11	4804958	4805337	Pparg-5_peak_1744	41	.	2.95735	7.02967	4.13240	131
chr11	4821536	4822795	Pparg-5_peak_1745	424	.	9.95685	47.10776	42.42813	811
chr11	4823767	4824096	Pparg-5_peak_1746	83	.	4.39848	11.59222	8.34782	249
chr11	4826588	4826847	Pparg-5_peak_1747	46	.	2.90957	7.60861	4.65638	152
chr11	4880958	4881385	Pparg-5_peak_1748	68	.	6.00236	9.96971	6.83696	163
chr11	5237729	5238083	Pparg-5_peak_1749	50	.	5.66754	7.99793	5.01501	255
chr11	5294921	5295373	Pparg-5_peak_1750	56	.	3.42104	8.67725	5.64336	199
chr11	5296583	5297001	Pparg-5_peak_1751	120	.	5.92103	15.48732	12.02024	291
chr11	5297556	5297783	Pparg-5_peak_1752	30	.	3.09574	5.83711	3.06505	193
chr11	5398156	5398629	Pparg-5_peak_1753	37	.	3.60450	6.60524	3.75133	364
chr11	5436448	5437006	Pparg-5_peak_1754	94	.	6.37358	12.71632	9.40135	393
chr11	5505838	5506617	Pparg-5_peak_1755	311	.	9.29777	35.40163	31.14255	406
chr11	5509315	5510515	Pparg-5_peak_1756	363	.	9.00150	40.83678	36.38036	304
chr11	5722151	5722374	Pparg-5_peak_1757	84	.	6.69790	11.73568	8.48719	161
chr11	5788343	5788568	Pparg-5_peak_1758	21	.	3.28973	4.79185	2.13210	46
chr11	6158646	6159111	Pparg-5_peak_1759	25	.	2.32951	5.20725	2.50220	457
chr11	6371027	6371944	Pparg-5_peak_1760	405	.	19.34633	45.14154	40.54142	611
chr11	6484191	6484589	Pparg-5_peak_1761	145	.	10.01409	18.14260	14.54416	151
chr11	6520737	6521070	Pparg-5_peak_1762	56	.	3.62069	8.74288	5.69448	170
chr11	6522883	6523138	Pparg-5_peak_1763	66	.	4.21964	9.79599	6.67392	189
chr11	6523605	6524083	Pparg-5_peak_1764	168	.	7.76505	20.60096	16.89943	242
chr11	6628690	6629155	Pparg-5_peak_1765	128	.	7.83134	16.31975	12.80771	309
chr11	6695298	6695700	Pparg-5_peak_1766	139	.	5.66576	17.48137	13.91650	141
chr11	8981288	8981617	Pparg-5_peak_1767	98	.	6.81809	13.19086	9.85261	185
chr11	9048640	9048859	Pparg-5_peak_1768	62	.	5.60220	9.31879	6.22770	134
chr11	9112730	9113619	Pparg-5_peak_1769	250	.	7.35136	29.05758	25.02062	598
chr11	9116993	9117342	Pparg-5_peak_1770	27	.	2.65337	5.53144	2.77896	152
chr11	11557530	11558176	Pparg-5_peak_1771	157	.	7.04773	19.40486	15.75059	400
chr11	11564293	11564502	Pparg-5_peak_1772	26	.	2.78477	5.34426	2.61326	67
chr11	11704494	11704880	Pparg-5_peak_1773	47	.	4.35364	7.66459	4.70534	168
chr11	11721266	11721901	Pparg-5_peak_1774	144	.	4.02308	18.00508	14.41366	216
chr11	11725512	11725965	Pparg-5_peak_1775	50	.	2.68427	8.08262	5.09636	180
chr11	11820434	11821002	Pparg-5_peak_1776	114	.	3.55223	14.83686	11.40889	319
chr11	11825663	11825969	Pparg-5_peak_1777	151	.	6.64423	18.75374	15.12158	187
chr11	11834330	11834648	Pparg-5_peak_1778	45	.	4.99425	7.53305	4.58879	183
chr11	11878485	11878900	Pparg-5_peak_1779	56	.	3.62069	8.74288	5.69448	41
chr11	16609733	16609996	Pparg-5_peak_1780	27	.	3.74569	5.46828	2.72094	88
chr11	16844252	16844507	Pparg-5_peak_1781	46	.	4.23419	7.63168	4.67729	88
chr11	16868863	16869354	Pparg-5_peak_1782	77	.	5.26556	10.92847	7.73110	354
chr11	16918788	16918993	Pparg-5_peak_1783	62	.	5.39955	9.31879	6.22770	155
chr11	19925613	19925824	Pparg-5_peak_1784	41	.	3.61170	7.09102	4.18565	196
chr11	19948596	19948854	Pparg-5_peak_1785	68	.	6.00236	9.96971	6.83696	186
chr11	19956699	19956900	Pparg-5_peak_1786	25	.	3.10507	5.26630	2.54940	105
chr11	19977856	19978056	Pparg-5_peak_1787	37	.	4.10282	6.54270	3.70197	86
chr11	19979631	19979935	Pparg-5_peak_1788	35	.	3.01274	6.41011	3.57797	4
chr11	19987153	19987402	Pparg-5_peak_1789	47	.	3.71302	7.73977	4.77313	93
chr11	19990724	19991080	Pparg-5_peak_1790	63	.	4.57721	9.46042	6.35664	157
chr11	19992932	19993258	Pparg-5_peak_1791	145	.	7.62251	18.13580	14.54065	132
chr11	20117482	20117698	Pparg-5_peak_1792	54	.	4.50562	8.44714	5.42240	73
chr11	20282747	20283099	Pparg-5_peak_1793	98	.	6.81809	13.19086	9.85261	163
chr11	20552381	20552593	Pparg-5_peak_1794	63	.	5.17512	9.40261	6.30805	163
chr11	20556559	20556769	Pparg-5_peak_1795	47	.	4.35364	7.66459	4.70534	192
chr11	20565057	20565269	Pparg-5_peak_1796	35	.	2.60224	6.35161	3.52627	130
chr11	20634587	20634973	Pparg-5_peak_1797	152	.	8.03009	18.86457	15.22645	170
chr11	20635231	20635837	Pparg-5_peak_1798	117	.	5.43553	15.15365	11.70762	235
chr11	20812554	20812754	Pparg-5_peak_1799	50	.	5.66754	7.99793	5.01501	80
chr11	20896328	20896847	Pparg-5_peak_1800	85	.	5.56953	11.79668	8.53967	212
chr11	20914066	20914363	Pparg-5_peak_1801	65	.	5.44205	9.62915	6.51598	160
chr11	21139749	21139965	Pparg-5_peak_1802	70	.	4.05108	10.20195	7.05242	125
chr11	21157454	21157788	Pparg-5_peak_1803	61	.	4.96158	9.25272	6.17137	229
chr11	21158200	21158404	Pparg-5_peak_1804	47	.	4.49963	7.73888	4.77313	124
chr11	21158465	21159047	Pparg-5_peak_1805	296	.	7.06872	33.81905	29.61494	341
chr11	21164303	21164787	Pparg-5_peak_1806	45	.	3.15084	7.53378	4.58879	145
chr11	21166732	21167228	Pparg-5_peak_1807	206	.	7.86012	24.52080	20.65100	258
chr11	21172359	21172568	Pparg-5_peak_1808	87	.	4.22864	11.99120	8.72010	109
chr11	21173835	21174832	Pparg-5_peak_1809	175	.	7.42770	21.32384	17.58640	302
chr11	21220764	21221012	Pparg-5_peak_1810	112	.	4.01493	14.65915	11.23540	132
chr11	21221285	21221807	Pparg-5_peak_1811	49	.	2.70110	7.96785	4.99437	193
chr11	21222499	21223367	Pparg-5_peak_1812	277	.	5.90948	31.88523	27.74469	368
chr11	21224315	21225179	Pparg-5_peak_1813	96	.	5.10028	12.93970	9.61707	342
chr11	21226155	21226391	Pparg-5_peak_1814	30	.	2.93675	5.86828	3.08490	188
chr11	21299350	21299589	Pparg-5_peak_1815	124	.	8.66594	15.94685	12.46562	116
chr11	21314436	21314664	Pparg-5_peak_1816	63	.	4.26033	9.43585	6.34061	131
chr11	21546968	21547474	Pparg-5_peak_1817	63	.	2.90375	9.41343	6.31878	315
chr11	21549871	21550137	Pparg-5_peak_1818	40	.	3.16473	6.96909	4.07634	98
chr11	22140764	22141053	Pparg-5_peak_1819	85	.	7.79893	11.81254	8.54726	169
chr11	22171375	22171670	Pparg-5_peak_1820	33	.	3.89768	6.17367	3.36624	113
chr11	22692832	22693785	Pparg-5_peak_1821	174	.	4.74425	21.21842	17.48271	237
chr11	22814003	22814679	Pparg-5_peak_1822	117	.	5.43553	15.15365	11.70762	414
chr11	22823890	22824171	Pparg-5_peak_1823	25	.	3.23973	5.31046	2.58428	223
chr11	22845214	22845688	Pparg-5_peak_1824	47	.	3.71302	7.73977	4.77313	160
chr11	22882964	22883282	Pparg-5_peak_1825	79	.	6.21015	11.20838	7.99141	196
chr11	22928740	22929033	Pparg-5_peak_1826	45	.	4.79161	7.53305	4.58879	118
chr11	23665892	23666906	Pparg-5_peak_1827	405	.	11.62939	45.15841	40.55440	566
chr11	24423410	24423894	Pparg-5_peak_1828	61	.	4.96158	9.25272	6.17137	177
chr11	26128423	26129125	Pparg-5_peak_1829	63	.	6.53312	9.47678	6.37118	178
chr11	26586704	26586907	Pparg-5_peak_1830	85	.	5.72152	11.79668	8.53967	93
chr11	26601578	26602072	Pparg-5_peak_1831	74	.	3.92466	10.65083	7.46979	171
chr11	26640400	26640725	Pparg-5_peak_1832	56	.	3.20053	8.65647	5.62506	131
chr11	29246678	29247088	Pparg-5_peak_1833	125	.	6.03628	16.03933	12.54788	235
chr11	29719319	29720324	Pparg-5_peak_1834	226	.	10.66842	26.62870	22.68156	435
chr11	30182763	30182993	Pparg-5_peak_1835	82	.	3.57278	11.52872	8.28962	154
chr11	30649282	30649482	Pparg-5_peak_1836	46	.	4.13465	7.62910	4.67599	94
chr11	30954519	30954867	Pparg-5_peak_1837	33	.	3.89768	6.17367	3.36624	56
chr11	31807767	31808475	Pparg-5_peak_1838	249	.	11.14154	28.95755	24.92787	261
chr11	31828208	31829346	Pparg-5_peak_1839	397	.	10.40043	44.29735	39.72159	637
chr11	31834311	31834529	Pparg-5_peak_1840	65	.	5.99643	9.70412	6.58944	104
chr11	32002187	32003134	Pparg-5_peak_1841	21	.	2.74834	4.75456	2.10691	579
chr11	32010374	32010925	Pparg-5_peak_1842	124	.	7.20161	15.89991	12.41938	215
chr11	32195758	32196495	Pparg-5_peak_1843	315	.	13.60169	35.77940	31.50795	415
chr11	32489090	32489536	Pparg-5_peak_1844	94	.	4.92891	12.76924	9.45117	157
chr11	32490843	32491064	Pparg-5_peak_1845	61	.	5.84342	9.22937	6.15749	99
chr11	32533733	32534227	Pparg-5_peak_1846	42	.	2.81909	7.18288	4.27497	370
chr11	32534561	32535047	Pparg-5_peak_1847	90	.	4.48533	12.30860	9.01708	298
chr11	32541052	32541837	Pparg-5_peak_1848	66	.	5.22272	9.74015	6.62407	375
chr11	32542149	32542353	Pparg-5_peak_1849	44	.	3.34749	7.34587	4.41655	127
chr11	32542786	32543044	Pparg-5_peak_1850	36	.	2.89655	6.51537	3.67722	67
chr11	32553732	32555171	Pparg-5_peak_1851	363	.	12.74206	40.82082	36.36710	924
chr11	32557980	32558433	Pparg-5_peak_1852	125	.	5.18013	16.08644	12.58807	285
chr11	32561514	32561827	Pparg-5_peak_1853	27	.	3.74569	5.46828	2.72094	121
chr11	32674597	32675165	Pparg-5_peak_1854	136	.	8.77593	17.21920	13.67205	395
chr11	32696341	32696968	Pparg-5_peak_1855	79	.	6.21015	11.20838	7.99141	414
chr11	32700171	32700388	Pparg-5_peak_1856	53	.	3.91567	8.40735	5.39454	97
chr11	32705072	32705496	Pparg-5_peak_1857	90	.	4.48533	12.30860	9.01708	172
chr11	32708926	32709275	Pparg-5_peak_1858	84	.	6.69790	11.73569	8.48719	120
chr11	32714742	32715014	Pparg-5_peak_1859	74	.	5.38271	10.59730	7.42124	144
chr11	32715192	32715642	Pparg-5_peak_1860	74	.	4.75190	10.57954	7.40403	143
chr11	34010853	34011120	Pparg-5_peak_1861	82	.	3.24143	11.45333	8.22000	49
chr11	34030556	34030898	Pparg-5_peak_1862	93	.	4.30463	12.68071	9.37080	186
chr11	34031111	34031915	Pparg-5_peak_1863	440	.	11.10970	48.74167	44.00987	568
chr11	34031967	34032217	Pparg-5_peak_1864	61	.	4.80960	9.25272	6.17137	134
chr11	34033928	34034574	Pparg-5_peak_1865	52	.	2.63365	8.20393	5.20863	484
chr11	34037755	34037956	Pparg-5_peak_1866	41	.	3.35629	6.99766	4.10134	117
chr11	34049304	34049562	Pparg-5_peak_1867	45	.	3.59325	7.44718	4.51445	114
chr11	34076586	34076980	Pparg-5_peak_1868	133	.	8.80901	16.86127	13.32683	165
chr11	34101894	34102094	Pparg-5_peak_1869	56	.	3.54470	8.74288	5.69448	94
chr11	34111906	34112396	Pparg-5_peak_1870	168	.	5.02436	20.59565	16.89504	297
chr11	34381983	34382310	Pparg-5_peak_1871	70	.	6.88344	10.19656	7.05015	151
chr11	34389600	34390016	Pparg-5_peak_1872	203	.	12.35495	24.20930	20.36127	226
chr11	34462517	34462764	Pparg-5_peak_1873	85	.	5.56953	11.79668	8.53967	143
chr11	34696756	34697260	Pparg-5_peak_1874	108	.	7.22339	14.21410	10.81704	261
chr11	34773386	34773616	Pparg-5_peak_1875	75	.	5.06321	10.76589	7.58119	96
chr11	35521246	35521651	Pparg-5_peak_1876	129	.	7.53186	16.49016	12.96848	210
chr11	40428866	40429114	Pparg-5_peak_1877	93	.	7.25606	12.63990	9.33211	93
chr11	43358841	43359041	Pparg-5_peak_1878	74	.	6.84957	10.62873	7.44884	122
chr11	43395057	43395260	Pparg-5_peak_1879	21	.	3.28973	4.79185	2.13210	67
chr11	43410408	43410678	Pparg-5_peak_1880	63	.	4.45562	9.46042	6.35664	176
chr11	43611852	43612145	Pparg-5_peak_1881	34	.	4.95086	6.23934	3.41846	190
chr11	43717398	43717598	Pparg-5_peak_1882	38	.	4.58896	6.68330	3.81723	31
chr11	43723907	43724465	Pparg-5_peak_1883	192	.	9.85783	23.05536	19.24615	203
chr11	43843178	43843750	Pparg-5_peak_1884	158	.	10.64700	19.48030	15.82320	161
chr11	44470407	44470686	Pparg-5_peak_1885	61	.	4.80960	9.25272	6.17137	139
chr11	44543606	44544147	Pparg-5_peak_1886	178	.	7.37377	21.58403	17.83241	196
chr11	44924934	44925378	Pparg-5_peak_1887	21	.	3.44172	4.79185	2.13210	114
chr11	45956499	45956849	Pparg-5_peak_1888	151	.	6.64423	18.75374	15.12158	186
chr11	46072278	46073261	Pparg-5_peak_1889	350	.	16.63343	39.48119	35.07386	417
chr11	46073464	46074232	Pparg-5_peak_1890	170	.	9.24988	20.74566	17.03260	440
chr11	46083457	46084335	Pparg-5_peak_1891	218	.	7.46202	25.79038	21.87116	616
chr11	46084941	46085177	Pparg-5_peak_1892	47	.	4.35364	7.66459	4.70534	140
chr11	46090853	46091527	Pparg-5_peak_1893	133	.	7.37048	16.90168	13.36475	198
chr11	46126465	46127207	Pparg-5_peak_1894	174	.	6.65143	21.16345	17.42848	506
chr11	46164291	46164743	Pparg-5_peak_1895	139	.	9.92317	17.49717	13.92920	183
chr11	46306854	46307104	Pparg-5_peak_1896	61	.	3.38291	9.22533	6.15383	175
chr11	46307929	46308363	Pparg-5_peak_1897	42	.	2.81909	7.18288	4.27497	109
chr11	46326504	46326910	Pparg-5_peak_1898	86	.	4.36074	11.95071	8.68221	210
chr11	46347024	46347232	Pparg-5_peak_1899	21	.	3.45901	4.82169	2.16026	88
chr11	46348466	46348785	Pparg-5_peak_1900	60	.	4.11832	9.09299	6.02628	172
chr11	46349087	46349817	Pparg-5_peak_1901	189	.	6.30917	22.72978	18.93178	456
chr11	46362609	46363138	Pparg-5_peak_1902	143	.	6.85941	17.90564	14.31620	259
chr11	46376347	46376853	Pparg-5_peak_1903	197	.	7.73853	23.53057	19.70198	211
chr11	46389556	46389756	Pparg-5_peak_1904	56	.	3.26132	8.65647	5.62506	92
chr11	46404747	46405431	Pparg-5_peak_1905	147	.	7.39337	18.36732	14.76430	367
chr11	46454688	46455006	Pparg-5_peak_1906	125	.	6.15787	16.03933	12.54788	120
chr11	46462196	46462466	Pparg-5_peak_1907	56	.	3.13064	8.66881	5.63660	61
chr11	46466880	46467303	Pparg-5_peak_1908	82	.	3.14693	11.47645	8.24053	231
chr11	46474293	46474594	Pparg-5_peak_1909	97	.	4.65903	13.03856	9.70670	175
chr11	48800067	48800267	Pparg-5_peak_1910	38	.	3.67525	6.66404	3.80818	71
chr11	48819588	48820845	Pparg-5_peak_1911	785	.	17.18516	84.78697	78.58730	428
chr11	48830128	48830657	Pparg-5_peak_1912	237	.	12.31575	27.77086	23.78399	278
chr11	48834906	48835249	Pparg-5_peak_1913	85	.	5.18516	11.80429	8.54222	143
chr11	48873225	48873757	Pparg-5_peak_1914	100	.	4.53119	13.38190	10.03777	258
chr11	48882762	48883623	Pparg-5_peak_1915	165	.	6.34745	20.26978	16.57664	568
chr11	48898621	48899571	Pparg-5_peak_1916	282	.	10.58509	32.38011	28.22414	400
chr11	48914246	48915312	Pparg-5_peak_1917	264	.	7.11638	30.50967	26.42165	233
chr11	49000626	49000949	Pparg-5_peak_1918	43	.	5.58376	7.27890	4.35870	105
chr11	49069120	49069322	Pparg-5_peak_1919	53	.	3.91567	8.40735	5.39454	148
chr11	49071945	49073031	Pparg-5_peak_1920	64	.	3.87738	9.52900	6.41861	246
chr11	49076481	49076763	Pparg-5_peak_1921	84	.	6.51414	11.71840	8.47075	139
chr11	49082565	49082808	Pparg-5_peak_1922	64	.	4.59874	9.55513	6.44456	120
chr11	49083855	49084201	Pparg-5_peak_1923	101	.	4.90583	13.47627	10.12352	159
chr11	49084619	49086162	Pparg-5_peak_1924	572	.	10.31110	62.44582	57.26321	1094
chr11	49088306	49088609	Pparg-5_peak_1925	46	.	3.82865	7.59398	4.64604	145
chr11	49089222	49089644	Pparg-5_peak_1926	73	.	4.42229	10.51570	7.34416	120
chr11	49114190	49114530	Pparg-5_peak_1927	85	.	7.79893	11.81254	8.54726	126
chr11	49124081	49124499	Pparg-5_peak_1928	193	.	10.67294	23.19511	19.37940	218
chr11	49182312	49182649	Pparg-5_peak_1929	81	.	7.49138	11.34488	8.11427	191
chr11	49266301	49266834	Pparg-5_peak_1930	50	.	4.31442	7.99358	5.01501	156
chr11	49810997	49811291	Pparg-5_peak_1931	94	.	7.16555	12.78903	9.46856	160
chr11	49811393	49811654	Pparg-5_peak_1932	47	.	4.35364	7.66459	4.70534	174
chr11	49811808	49812100	Pparg-5_peak_1933	30	.	3.00889	5.83711	3.06505	164
chr11	49997068	49997656	Pparg-5_peak_1934	341	.	17.60895	38.50420	34.13190	310
chr11	50102295	50103130	Pparg-5_peak_1935	149	.	8.29179	18.62128	14.99519	167
chr11	50108777	50109017	Pparg-5_peak_1936	54	.	4.65761	8.44714	5.42240	157
chr11	50125313	50126131	Pparg-5_peak_1937	397	.	13.16886	44.37394	39.79132	522
chr11	50130444	50130994	Pparg-5_peak_1938	21	.	2.83519	4.75456	2.10691	312
chr11	50134187	50134448	Pparg-5_peak_1939	97	.	4.65903	13.03856	9.70670	142
chr11	50212959	50213324	Pparg-5_peak_1940	25	.	3.00375	5.26630	2.54940	145
chr11	50224865	50225087	Pparg-5_peak_1941	45	.	4.79161	7.53305	4.58879	26
chr11	50228720	50230002	Pparg-5_peak_1942	741	.	29.38755	80.07014	74.16154	666
chr11	50275889	50276126	Pparg-5_peak_1943	38	.	4.38631	6.68330	3.81723	57
chr11	50324861	50325154	Pparg-5_peak_1944	43	.	3.84768	7.28745	4.36066	108
chr11	50364023	50364270	Pparg-5_peak_1945	70	.	6.57946	10.19656	7.05015	135
chr11	50437355	50437716	Pparg-5_peak_1946	69	.	5.11357	10.08017	6.94098	75
chr11	50439845	50440206	Pparg-5_peak_1947	45	.	3.31672	7.54459	4.59834	112
chr11	51289544	51289783	Pparg-5_peak_1948	50	.	5.97152	7.99793	5.01501	127
chr11	51513103	51513333	Pparg-5_peak_1949	76	.	5.83716	10.84825	7.66144	121
chr11	51832616	51832936	Pparg-5_peak_1950	70	.	6.88344	10.19656	7.05015	158
chr11	51874358	51874610	Pparg-5_peak_1951	56	.	6.03412	8.71087	5.67471	130
chr11	51906625	51907011	Pparg-5_peak_1952	74	.	6.84957	10.62873	7.44884	280
chr11	51934959	51935634	Pparg-5_peak_1953	322	.	15.79681	36.52377	32.22548	395
chr11	52003151	52003603	Pparg-5_peak_1954	63	.	4.35074	9.43687	6.34132	132
chr11	52046278	52047469	Pparg-5_peak_1955	524	.	10.46009	57.45527	52.42563	366
chr11	52047635	52048033	Pparg-5_peak_1956	163	.	8.21485	20.00223	16.32389	150
chr11	52060375	52060675	Pparg-5_peak_1957	47	.	4.35364	7.66459	4.70534	134
chr11	52076132	52076832	Pparg-5_peak_1958	78	.	3.68688	11.00655	7.80018	441
chr11	52177349	52177610	Pparg-5_peak_1959	108	.	8.43183	14.26740	10.86586	71
chr11	52260822	52261348	Pparg-5_peak_1960	276	.	9.31919	31.74444	27.60697	269
chr11	52261863	52262361	Pparg-5_peak_1961	172	.	6.13547	21.00608	17.28040	243
chr11	52299541	52299949	Pparg-5_peak_1962	60	.	4.11832	9.09299	6.02628	241
chr11	52353984	52354404	Pparg-5_peak_1963	262	.	13.86908	30.34529	26.26013	264
chr11	52487744	52488163	Pparg-5_peak_1964	80	.	4.00066	11.31445	8.08824	178
chr11	52491093	52491445	Pparg-5_peak_1965	120	.	9.06474	15.53490	12.06543	61
chr11	53307802	53308734	Pparg-5_peak_1966	362	.	12.25694	40.68121	36.23315	571
chr11	53308791	53309010	Pparg-5_peak_1967	51	.	5.65359	8.13138	5.14078	61
chr11	53312171	53312749	Pparg-5_peak_1968	154	.	10.22178	19.13854	15.49526	326
chr11	53325347	53325554	Pparg-5_peak_1969	30	.	3.00889	5.83711	3.06505	182
chr11	53340992	53341208	Pparg-5_peak_1970	42	.	4.69962	7.19831	4.28812	163
chr11	53342157	53342823	Pparg-5_peak_1971	294	.	10.31365	33.60457	29.40833	401
chr11	53345403	53345759	Pparg-5_peak_1972	85	.	6.40204	11.82705	8.56167	185
chr11	53346801	53347709	Pparg-5_peak_1973	275	.	8.37394	31.66133	27.52651	598
chr11	53585652	53585897	Pparg-5_peak_1974	34	.	2.61644	6.22951	3.41459	64
chr11	53588265	53588620	Pparg-5_peak_1975	135	.	6.22389	17.12642	13.58226	121
chr11	53589592	53589866	Pparg-5_peak_1976	102	.	5.28098	13.65248	10.28781	186
chr11	53592415	53592955	Pparg-5_peak_1977	111	.	4.91958	14.53762	11.11586	226
chr11	53605307	53606137	Pparg-5_peak_1978	67	.	3.62369	9.87633	6.74907	473
chr11	53617376	53617595	Pparg-5_peak_1979	75	.	3.77513	10.77494	7.59015	138
chr11	53617709	53618057	Pparg-5_peak_1980	97	.	4.57218	13.03856	9.70670	133
chr11	53622063	53622521	Pparg-5_peak_1981	80	.	4.62494	11.25152	8.02934	264
chr11	53635573	53636180	Pparg-5_peak_1982	98	.	6.81809	13.19086	9.85261	188
chr11	53651082	53651645	Pparg-5_peak_1983	51	.	3.02010	8.13240	5.14091	170
chr11	53656880	53657109	Pparg-5_peak_1984	25	.	2.32951	5.20725	2.50220	158
chr11	53713555	53713982	Pparg-5_peak_1985	184	.	10.85674	22.22822	18.45066	263
chr11	53719689	53720072	Pparg-5_peak_1986	148	.	8.64193	18.49883	14.88199	245
chr11	53726793	53727018	Pparg-5_peak_1987	37	.	3.72609	6.60524	3.75133	33
chr11	53777831	53778034	Pparg-5_peak_1988	52	.	5.46816	8.27530	5.27265	61
chr11	53954986	53955297	Pparg-5_peak_1989	35	.	3.26944	6.40804	3.57797	117
chr11	54071379	54071673	Pparg-5_peak_1990	74	.	6.84957	10.62873	7.44884	158
chr11	54149704	54150920	Pparg-5_peak_1991	618	.	15.27707	67.23288	61.87780	367
chr11	54151025	54151501	Pparg-5_peak_1992	63	.	4.45562	9.46042	6.35664	201
chr11	54155124	54155536	Pparg-5_peak_1993	104	.	7.63321	13.86563	10.48481	145
chr11	54155597	54156502	Pparg-5_peak_1994	153	.	7.87711	18.95339	15.31333	434
chr11	54214445	54214856	Pparg-5_peak_1995	75	.	5.06321	10.76589	7.58119	225
chr11	54332420	54332628	Pparg-5_peak_1996	31	.	2.88064	5.93100	3.14374	13
chr11	54373515	54373860	Pparg-5_peak_1997	103	.	8.09933	13.72868	10.35731	153
chr11	54427841	54428595	Pparg-5_peak_1998	235	.	8.58966	27.55603	23.57860	322
chr11	54437409	54437626	Pparg-5_peak_1999	68	.	5.47954	9.94664	6.81654	67
chr11	54438564	54439652	Pparg-5_peak_2000	393	.	9.52260	43.94296	39.38132	550
[truncated: 10,519 more rows]
