# Supplementary material for: Genome-wide CRISPR Screens in T Helper Cells Reveal Pervasive Crosstalk between Activation and Differentiation
Source: Cell. 2019 Feb 7;176(4):882–896.e18. doi: 10.1016/j.cell.2018.11.044 (PMC6370901; doi:10.1016/j.cell.2018.11.044)
Supplement: Data S2. Processed Data from All the Steps of the Analysis, Related to Figure 1 [file mmc2.zip › supplemental data/overexpression/chip/Bhlhe40-OE_th2.bed.annot]

PeakID (cmd=annotatePeaks.pl Bhlhe40-OE_th2.bed mm10)	Chr	Start	End	Strand	Peak Score	Focus Ratio/Region Size	Annotation	Detailed Annotation	Distance to TSS	Nearest PromoterID	Entrez ID	Nearest Unigene	Nearest Refseq	Nearest Ensembl	Gene Name	Gene Alias	Gene Description	Gene Type
Bhlhe40-5_peak_379	chr15	81522028	81524062	+	1266	NA	Intergenic	CpG	56729	NM_019712	56438	Mm.29405	NM_019712	ENSMUSG00000022400	Rbx1	1500002P15Rik|AA517855|ROC1	ring-box 1	protein-coding
Bhlhe40-5_peak_653	chr2	125672142	125673847	+	1046	NA	promoter-TSS (NM_025613)	promoter-TSS (NM_025613)	-106	NM_025613	58521	Mm.425101	NM_025613	ENSMUSG00000091337	Eid1	2610002K20Rik|Cri1|EID-1|ORF12|PNAS-22|PTD014	EP300 interacting inhibitor of differentiation 1	protein-coding
Bhlhe40-5_peak_330	chr14	50930364	50932035	+	961	NA	promoter-TSS (NM_001310505)	promoter-TSS (NM_001310505)	-350	NM_001033271	219024	Mm.239117	NM_001033271	ENSMUSG00000035953	Tmem55b	BC039161|Pip4p1	transmembrane protein 55b	protein-coding
Bhlhe40-5_peak_679	chr2	172370238	172371638	+	928	NA	promoter-TSS (NM_001291185)	promoter-TSS (NM_001291185)	-65	NM_024199	67337	Mm.26944	NM_024199	ENSMUSG00000027498	Cstf1	1700057K18Rik|AI788832	cleavage stimulation factor, 3' pre-RNA, subunit 1	protein-coding
Bhlhe40-5_peak_1013	chr7	100493642	100495808	+	817	NA	intron (NM_011671, intron 2 of 7)	(TG)n|Simple_repeat|Simple_repeat	1367	NM_011671	22228	Mm.171378	NM_011671	ENSMUSG00000033685	Ucp2	Slc25a8|UCP 2|UCPH	uncoupling protein 2 (mitochondrial, proton carrier)	protein-coding
Bhlhe40-5_peak_1043	chr7	138909034	138910381	+	781	NA	promoter-TSS (NM_009760)	promoter-TSS (NM_009760)	-201	NM_009760	12176	Mm.378890	NM_009760	ENSMUSG00000078566	Bnip3	Nip3	BCL2/adenovirus E1B interacting protein 3	protein-coding
Bhlhe40-5_peak_725	chr3	95881637	95883415	+	761	NA	promoter-TSS (NM_001033302)	promoter-TSS (NM_001033302)	-298	NM_001033302	229599	Mm.331218	NM_001033302	ENSMUSG00000038550	Ciart	Chrono|Gm129	circadian associated repressor of transcription	protein-coding
Bhlhe40-5_peak_187	chr11	94548221	94549698	+	645	NA	intron (NM_001013381, intron 1 of 8)	CpG	248	NM_001013381	237926	Mm.342275	NM_001013381	ENSMUSG00000039096	Rsad1	B430319G23|BC056485	radical S-adenosyl methionine domain containing 1	protein-coding
Bhlhe40-5_peak_1	chr1	5082496	5083901	+	629	NA	5' UTR (NM_001310442, exon 1 of 13)	5' UTR (NM_001310442, exon 1 of 13)	112	NM_001310442	108664	Mm.27082	NM_133826	ENSMUSG00000033793	Atp6v1h	0710001F19Rik|AU022349|CGI-11|SFD|SFDalpha|SFDbeta|VMA13	ATPase, H+ transporting, lysosomal V1 subunit H	protein-coding
Bhlhe40-5_peak_507	chr17	80179744	80180434	+	627	NA	intron (NM_176963, intron 4 of 6)	NA	27216	NM_001195485	225027	Mm.292016	NM_146083	ENSMUSG00000024097	Srsf7	35kDa|9430065L19Rik|9G8|NX-96|Sfrs7	serine/arginine-rich splicing factor 7	protein-coding
Bhlhe40-5_peak_638	chr2	93454055	93454982	+	603	NA	intron (NR_040532, intron 1 of 4)	intron (NR_040532, intron 1 of 4)	1699	NR_040533	100038525	Mm.440596	NR_040532	ENSMUSG00000075025	Gm10804	-	predicted gene 10804	ncRNA
Bhlhe40-5_peak_974	chr7	28380698	28381877	+	601	NA	Intergenic	Intergenic	-2059	NM_011756	22695	Mm.389856	NM_011756	ENSMUSG00000044786	Zfp36	Gos24|Nup475|TIS11D|TISII|Tis11|Ttp|Zfp-36	zinc finger protein 36	protein-coding
Bhlhe40-5_peak_57	chr1	191224114	191225102	+	591	NA	intron (NR_151547, intron 1 of 1)	CpG	154	NR_151547	100504360	Mm.16927	NM_001033188		D730003I15Rik	AU020850	RIKEN cDNA D730003I15 gene	ncRNA
Bhlhe40-5_peak_541	chr18	70520474	70521675	+	588	NA	intron (NM_001289515, intron 7 of 9)	NA	4288	NR_105775	102466152		NR_105775	ENSMUSG00000098721	Mir6357	Gm27333|mmu-mir-6357	microRNA 6357	ncRNA
Bhlhe40-5_peak_913	chr6	108659164	108660702	+	568	NA	promoter-TSS (NM_011498)	promoter-TSS (NM_011498)	-696	NM_011498	20893	Mm.2436	NM_011498	ENSMUSG00000030103	Bhlhe40	Bhlhb2|C130042M06Rik|CR8|Clast5|Dec1|Sharp2|Stra13|Stra14	basic helix-loop-helix family, member e40	protein-coding
Bhlhe40-5_peak_199	chr11	98469808	98470945	+	542	NA	intron (NM_011771, intron 7 of 7)	intron (NM_011771, intron 7 of 7)	23542	NM_010346	14786	Mm.276702	NM_010346	ENSMUSG00000019312	Grb7	mKIAA4028	growth factor receptor bound protein 7	protein-coding
Bhlhe40-5_peak_104	chr10	81292491	81293434	+	521	NA	promoter-TSS (NM_008844)	promoter-TSS (NM_008844)	-1	NM_001146687	18717	Mm.24222	NM_008844	ENSMUSG00000034902	Pip5k1c	AI115456|AI835305|Pip5kIgamma	phosphatidylinositol-4-phosphate 5-kinase, type 1 gamma	protein-coding
Bhlhe40-5_peak_381	chr15	81810381	81811545	+	514	NA	promoter-TSS (NM_017376)	promoter-TSS (NM_017376)	-451	NM_017376	21685	Mm.270278	NM_017376	ENSMUSG00000022389	Tef	2310028D20Rik	thyrotroph embryonic factor	protein-coding
Bhlhe40-5_peak_939	chr6	145855510	145856223	+	501	NA	Intergenic	Intergenic	9554	NM_024469	79362	Mm.154529	NM_024469	ENSMUSG00000030256	Bhlhe41	6430520M22Rik|Bhlhb2l|Bhlhb3|DEC2|Sharp1	basic helix-loop-helix family, member e41	protein-coding
Bhlhe40-5_peak_639	chr2	94272711	94273964	+	490	NA	Intergenic	CpG	-11938	NR_030431	735259		NR_030431	ENSMUSG00000076335	Mir670	Mirn670|mir-670|mmu-mir-670	microRNA 670	ncRNA
Bhlhe40-5_peak_77	chr10	62486000	62487266	+	487	NA	promoter-TSS (NM_001113355)	promoter-TSS (NM_001113355)	-35	NM_001113355	30930	Mm.260703	NM_133672	ENSMUSG00000020078	Vps26a	AA407240|HB58|Vps26	VPS26 retromer complex component A	protein-coding
Bhlhe40-5_peak_532	chr18	35561587	35562455	+	484	NA	promoter-TSS (NM_010771)	NA	-137	NM_010771	17184	Mm.215034	NM_010771	ENSMUSG00000037236	Matr3	1110061A14Rik|2810017I02Rik|AI841759|AW555618|D030046F20Rik|mKIAA0723	matrin 3	protein-coding
Bhlhe40-5_peak_283	chr13	51767656	51768621	+	478	NA	intron (NM_013660, intron 1 of 15)	intron (NM_013660, intron 1 of 15)	25609	NM_013660	20354	Mm.33903	NM_013660	ENSMUSG00000021451	Sema4d	CD100|Semacl2|Semaj|Semcl2|coll-4	sema domain, immunoglobulin domain (Ig), transmembrane domain (TM) and short cytoplasmic domain, (semaphorin) 4D	protein-coding
Bhlhe40-5_peak_853	chr5	130222153	130223182	+	465	NA	intron (NM_027854, intron 1 of 6)	intron (NM_027854, intron 1 of 6)	332	NM_027854	71667	Mm.258508	NM_027854	ENSMUSG00000053094	Tmem248	0610007L01Rik|A930023A16Rik|AW557951|G430067H08Rik	transmembrane protein 248	protein-coding
Bhlhe40-5_peak_799	chr4	141299023	141300118	+	454	NA	Intergenic	Intergenic	-1651	NM_010139	13836	Mm.2581	NM_010139	ENSMUSG00000006445	Epha2	AW545284|Eck|Myk2|Sek-2|Sek2	Eph receptor A2	protein-coding
Bhlhe40-5_peak_900	chr6	83455868	83457019	+	447	NA	promoter-TSS (NM_001347313)	promoter-TSS (NM_001347313)	-51	NM_001347313	194388	Mm.211030	NM_183138	ENSMUSG00000034832	Tet3	B430006D22Rik|BC037432|D230004J03Rik	tet methylcytosine dioxygenase 3	protein-coding
Bhlhe40-5_peak_883	chr6	35191054	35192001	+	445	NA	intron (NM_027513, intron 6 of 42)	intron (NM_027513, intron 6 of 42)	13911	NM_027513	70699	Mm.261208	NM_027513	ENSMUSG00000038759	Nup205	3830404O05Rik|AV248391|mKIAA0225	nucleoporin 205	protein-coding
Bhlhe40-5_peak_739	chr3	126595742	126596569	+	443	NA	promoter-TSS (NM_001293665)	promoter-TSS (NM_001293665)	-796	NM_001293663	108058	Mm.255822	NM_023813	ENSMUSG00000053819	Camk2d	2810011D23Rik|8030469K03Rik|CaMK II|[d]-CaMKII	calcium/calmodulin-dependent protein kinase II, delta	protein-coding
Bhlhe40-5_peak_1052	chr8	13158647	13159822	+	437	NA	promoter-TSS (NM_001317353)	promoter-TSS (NM_001317353)	73	NM_010684	16783	Mm.16716	NM_010684	ENSMUSG00000031447	Lamp1	CD107a|LGP-120|LGP-A|Lamp-1|P2B|Perk	lysosomal-associated membrane protein 1	protein-coding
Bhlhe40-5_peak_597	chr19	53423678	53424385	+	430	NA	Intergenic	NA	-33397	NM_172429	76479	Mm.313687	NM_172429	ENSMUSG00000025024	Smndc1	-	survival motor neuron domain containing 1	protein-coding
Bhlhe40-5_peak_578	chr19	36925551	36926686	+	426	NA	promoter-TSS (NM_001080706)	NA	39	NM_001080706	107182	Mm.295062	NM_001080706	ENSMUSG00000040565	Btaf1	AI414500|AI447930|E430027O22Rik|TAF170	B-TFIID TATA-box binding protein associated factor 1	protein-coding
Bhlhe40-5_peak_197	chr11	97150220	97150988	+	421	NA	promoter-TSS (NM_198100)	promoter-TSS (NM_198100)	-892	NM_198100	73174	Mm.27882	NM_198100	ENSMUSG00000038517	Tbkbp1	3110043L15Rik|ProSAPiP2|SINTBAD	TBK1 binding protein 1	protein-coding
Bhlhe40-5_peak_991	chr7	45707375	45708252	+	418	NA	intron (NM_016974, intron 2 of 3)	intron (NM_016974, intron 2 of 3)	2566	NM_016974	13170	Mm.24222	NM_016974	ENSMUSG00000059824	Dbp	-	D site albumin promoter binding protein	protein-coding
Bhlhe40-5_peak_751	chr3	152395791	152396855	+	405	NA	promoter-TSS (NM_001287139)	promoter-TSS (NM_001287139)	320	NM_001080755	108946	Mm.379292	NM_198416	ENSMUSG00000039068	Zzz3	3110065C23Rik|6430567E01Rik|AA408566|AI481057|AW556059|R75514	zinc finger, ZZ domain containing 3	protein-coding
Bhlhe40-5_peak_317	chr14	24486268	24487327	+	404	NA	intron (NM_001081247, intron 1 of 30)	intron (NM_001081247, intron 1 of 30)	261	NM_001081247	218832	Mm.343610	NM_183157	ENSMUSG00000025280	Polr3a	9330175N20Rik|BC053071|RPC1|RPC155	polymerase (RNA) III (DNA directed) polypeptide A	protein-coding
Bhlhe40-5_peak_898	chr6	72139919	72140823	+	398	NA	intron (NM_001035228, intron 3 of 6)	intron (NM_001035228, intron 3 of 6)	-17174	NR_045165	71265	Mm.442035	NR_045163	ENSMUSG00000108709	4933431G14Rik	4930565C19Rik	RIKEN cDNA 4933431G14 gene	ncRNA
Bhlhe40-5_peak_244	chr12	72760235	72761310	+	398	NA	promoter-TSS (NM_008910)	promoter-TSS (NM_008910)	-439	NM_008910	19042	Mm.261045	NM_008910	ENSMUSG00000021096	Ppm1a	2310003C21Rik|2900017D14Rik|AI427932|AU017636|MMPa-2|MPPa-1	protein phosphatase 1A, magnesium dependent, alpha isoform	protein-coding
Bhlhe40-5_peak_933	chr6	134918573	134919429	+	398	NA	Intergenic	Intergenic	-1400	NM_009875	12576	Mm.2958	NM_009875	ENSMUSG00000003031	Cdkn1b	AA408329|AI843786|Kip1|p27|p27Kip1	cyclin-dependent kinase inhibitor 1B	protein-coding
Bhlhe40-5_peak_63	chr10	17722351	17723651	+	397	NA	promoter-TSS (NM_010828)	promoter-TSS (NM_010828)	-227	NM_010828	17684	Mm.272321	NM_010828	ENSMUSG00000039910	Cited2	AI835299|ER154-like|Mrg1|Msg2|p35srj	Cbp/p300-interacting transactivator, with Glu/Asp-rich carboxy-terminal domain, 2	protein-coding
Bhlhe40-5_peak_201	chr11	98740558	98741273	+	391	NA	promoter-TSS (NM_001313983)	promoter-TSS (NM_001313983)	-870	NM_001313983	21833	Mm.265917	NM_178060	ENSMUSG00000058756	Thra	6430529J03Rik|AW259572|Erba|Nr1a1|Rvr|T3R[a]|T3Ralpha|Thra1|Thra2|c-erbA-1|c-erbA-alpha|c-erbAalpha	thyroid hormone receptor alpha	protein-coding
Bhlhe40-5_peak_715	chr3	89773094	89773831	+	387	NA	promoter-TSS (NM_027315)	promoter-TSS (NM_027315)	-62	NR_130957	74034	Mm.386816	NR_130957	ENSMUSG00000042579	4632404H12Rik	-	RIKEN cDNA 4632404H12 gene	ncRNA
Bhlhe40-5_peak_31	chr1	131025703	131026418	+	385	NA	Intergenic	Intergenic	6215	NM_010548	16153	Mm.874	NM_010548	ENSMUSG00000016529	Il10	CSIF|Il-10	interleukin 10	protein-coding
Bhlhe40-5_peak_171	chr11	69417505	69419358	+	384	NA	Intergenic	Intergenic	-4756	NM_001017426	216850	Mm.261201	NM_001017426	ENSMUSG00000018476	Kdm6b	1700064E03Rik|BC038313|Jmjd3|mKIAA0346	KDM1 lysine (K)-specific demethylase 6B	protein-coding
Bhlhe40-5_peak_70	chr10	42277530	42278558	+	384	NA	Intergenic	CpG-1005	-1302	NM_019740	56484	Mm.338613	NM_019740	ENSMUSG00000048756	Foxo3	1110048B16Rik|2010203A17Rik|C76856|FKHRL1|Fkhr2|Foxo3a	forkhead box O3	protein-coding
Bhlhe40-5_peak_1007	chr7	99182585	99183401	+	377	NA	promoter-TSS (NM_026384)	promoter-TSS (NM_026384)	-280	NM_026384	67800	Mm.180189	NM_026384	ENSMUSG00000030747	Dgat2	0610010B06Rik|ARAT|DGAT-2	diacylglycerol O-acyltransferase 2	protein-coding
Bhlhe40-5_peak_503	chr17	66111229	66112256	+	376	NA	promoter-TSS (NM_001037757)	NA	97	NM_001037757	68767	Mm.296545	NM_026833	ENSMUSG00000024101	Washc1	1110049F14Rik|ORF19|Wash|Wash1	WASH complex subunit 1	protein-coding
Bhlhe40-5_peak_162	chr11	60777182	60777786	+	373	NA	promoter-TSS (NM_175491)	promoter-TSS (NM_175491)	-41	NM_175491	237782	Mm.57726	NM_175491	ENSMUSG00000049323	Smcr8	2310076G09Rik|AI642055|D030073L15Rik	Smith-Magenis syndrome chromosome region, candidate 8 homolog (human)	protein-coding
Bhlhe40-5_peak_858	chr5	136101989	136102959	+	365	NA	intron (NM_001039103, intron 13 of 19)	CpG	-3048	NR_106002	102465626		NR_106002	ENSMUSG00000099003	Mir7035	Gm27661|mmu-mir-7035	microRNA 7035	ncRNA
Bhlhe40-5_peak_819	chr5	76140148	76140809	+	362	NA	exon (NM_020611, exon 1 of 6)	exon (NM_020611, exon 1 of 6)	205	NM_020611	57357	Mm.289446	NM_020611	ENSMUSG00000029233	Srd5a3	1110025P14Rik|A430076C09|AV364670|AW987574|D730040M03Rik|H5ar|S5AR 3|Srd5a2l	steroid 5 alpha-reductase 3	protein-coding
Bhlhe40-5_peak_150	chr11	52000311	52001236	+	351	NA	promoter-TSS (NM_009458)	promoter-TSS (NM_009458)	-307	NM_009458	22210	Mm.384918	NM_009458	ENSMUSG00000020390	Ube2b	E2-14k|HR6B|Rad6b|mHR6B	ubiquitin-conjugating enzyme E2B	protein-coding
Bhlhe40-5_peak_38	chr1	136579114	136579825	+	351	NA	Intergenic	Intergenic	-45432	NM_001160251	226442	Mm.62521	NM_177643	ENSMUSG00000041483	Zfp281	Znf281	zinc finger protein 281	protein-coding
Bhlhe40-5_peak_460	chr17	25274021	25274852	+	344	NA	promoter-TSS (NM_011665)	NA	-126	NM_011665	22196	Mm.240044	NM_011665	ENSMUSG00000015120	Ube2i	5830467E05Rik|UBC9|Ubce2i|Ubce9	ubiquitin-conjugating enzyme E2I	protein-coding
Bhlhe40-5_peak_874	chr6	29211657	29212366	+	329	NA	intron (NM_001302934, intron 2 of 14)	CpG	286	NM_011829	23917	Mm.260707	NM_011829	ENSMUSG00000003500	Impdh1	B930086D20Rik|IMPDH-I	inosine monophosphate dehydrogenase 1	protein-coding
Bhlhe40-5_peak_628	chr2	71388488	71389383	+	329	NA	promoter-TSS (NM_026115)	promoter-TSS (NM_026115)	-325	NM_026115	107435	Mm.272472	NM_026115	ENSMUSG00000027018	Hat1	2410071B14Rik|AA536933|Hat-1|KAT1	histone aminotransferase 1	protein-coding
Bhlhe40-5_peak_463	chr17	27133089	27134126	+	326	NA	intron (NM_026063, intron 1 of 3)	NA	284	NM_026063	67267	Mm.272389	NM_026063	ENSMUSG00000024208	Uqcc2	2900010M23Rik|Cbp6|M19|Mnf1	ubiquinol-cytochrome c reductase complex assembly factor 2	protein-coding
Bhlhe40-5_peak_805	chr4	150913708	150914435	+	324	NA	Intergenic	Intergenic	-4150	NM_020569	57320	Mm.277349	NM_020569	ENSMUSG00000028964	Park7	DJ-1|Dj1	Parkinson disease (autosomal recessive, early onset) 7	protein-coding
Bhlhe40-5_peak_609	chr2	11534839	11535869	+	321	NA	intron (NM_001177758, intron 1 of 14)	CpG	18575	NM_001177758	170768	Mm.19669	NM_133232	ENSMUSG00000026773	Pfkfb3	E330010H22Rik|iPFK-2|uPFK-2	6-phosphofructo-2-kinase/fructose-2,6-biphosphatase 3	protein-coding
Bhlhe40-5_peak_264	chr12	108792062	108793088	+	318	NA	promoter-TSS (NM_009537)	promoter-TSS (NM_009537)	-736	NM_009537	22632	Mm.3868	NM_009537	ENSMUSG00000021264	Yy1	AW488674|NF-E1	YY1 transcription factor	protein-coding
Bhlhe40-5_peak_408	chr16	4885700	4886341	+	318	NA	promoter-TSS (NM_001357061)	promoter-TSS (NM_001357061)	-80	NM_001357062	17237	Mm.291326	NM_029657	ENSMUSG00000022517	Mgrn1	2610042J20Rik|mKIAA0544|md|nc	mahogunin, ring finger 1	protein-coding
Bhlhe40-5_peak_468	chr17	28879818	28880441	+	316	NA	intron (NM_001034885, intron 5 of 9)	NA	21718	NM_001034885	433091	Mm.328925	NM_001034885	ENSMUSG00000043286	Pnpla1	-	patatin-like phospholipase domain containing 1	protein-coding
Bhlhe40-5_peak_297	chr13	93498920	93500215	+	314	NA	5' UTR (NM_021310, exon 1 of 11)	5' UTR (NM_021310, exon 1 of 11)	241	NM_021310	57748	Mm.100273	NM_021310	ENSMUSG00000021690	Jmy	-	junction-mediating and regulatory protein	protein-coding
Bhlhe40-5_peak_103	chr10	81266561	81267414	+	311	NA	promoter-TSS (NM_025317)	promoter-TSS (NM_025317)	-61	NM_025317	66047	Mm.43397	NM_025317	ENSMUSG00000034932	Mrpl54	0610008M19Rik|D10Sut1e	mitochondrial ribosomal protein L54	protein-coding
Bhlhe40-5_peak_862	chr5	137509906	137510600	+	310	NA	Intergenic	(CGG)n|Simple_repeat|Simple_repeat	-7824	NM_028753	74097	Mm.290242	NM_028753	ENSMUSG00000029715	Pop7	0610037N12Rik|AI852017|Rpp20	processing of precursor 7, ribonuclease P family, (S. cerevisiae)	protein-coding
Bhlhe40-5_peak_174	chr11	69921446	69922131	+	304	NA	promoter-TSS (NM_001166596)	promoter-TSS (NM_001166596)	170	NM_001166593	276770	Mm.18026	NM_181582	ENSMUSG00000078812	Eif5a	AA410058|D19Wsu54e|Eif4d|Eif5a1|eIF-4D|eIF-5A|eIF-5A-1|eIF-5A1	eukaryotic translation initiation factor 5A	protein-coding
Bhlhe40-5_peak_343	chr14	118918995	118919675	+	301	NA	intron (NM_001360411, intron 4 of 21)	intron (NM_001360411, intron 4 of 21)	3456	NM_001360413	66573	Mm.87456	NM_025943	ENSMUSG00000042156	Dzip1	2510025K24Rik|2810422M04Rik	DAZ interacting protein 1	protein-coding
Bhlhe40-5_peak_922	chr6	121129667	121130456	+	301	NA	intron (NM_001270475, intron 1 of 31)	intron (NM_001270475, intron 1 of 31)	961	NM_001270475	194401	Mm.122399	NM_153396	ENSMUSG00000051586	Mical3	C130040D16Rik|Mical-3|mKIAA1364	microtubule associated monooxygenase, calponin and LIM domain containing 3	protein-coding
Bhlhe40-5_peak_14	chr1	64000451	64001124	+	297	NA	Intergenic	Intergenic	36060	NR_027824	433315	Mm.342696	NM_001013800	ENSMUSG00000044689	Gm13749	-	predicted gene 13749	ncRNA
Bhlhe40-5_peak_369	chr15	77956430	77957082	+	295	NA	promoter-TSS (NM_001168260)	promoter-TSS (NM_001168260)	-34	NM_001017983	239554	Mm.295605	NM_001017983	ENSMUSG00000016552	Foxred2	A430097D04Rik|D15Bwg0759e|Gm304	FAD-dependent oxidoreductase domain containing 2	protein-coding
Bhlhe40-5_peak_129	chr11	3963520	3964286	+	294	NA	promoter-TSS (NM_022889)	promoter-TSS (NM_022889)	-72	NM_022889	64934	Mm.28659	NM_022889	ENSMUSG00000020430	Pes1	-	pescadillo ribosomal biogenesis factor 1	protein-coding
Bhlhe40-5_peak_513	chr17	84186142	84186981	+	293	NA	exon (NM_001001806, exon 2 of 2)	NA	1386	NM_001001806	12193	Mm.259321	NM_001001806	ENSMUSG00000045817	Zfp36l2	Brf2|ERF2|Tis11d	zinc finger protein 36, C3H type-like 2	protein-coding
Bhlhe40-5_peak_544	chr18	73815278	73816016	+	292	NA	promoter-TSS (NM_145494)	NA	-255	NM_145494	107029	Mm.36817	NM_145494	ENSMUSG00000024556	Me2	AW120568|D030040L20Rik|NAD-ME	malic enzyme 2, NAD(+)-dependent, mitochondrial	protein-coding
Bhlhe40-5_peak_769	chr4	57143537	57144292	+	286	NA	promoter-TSS (NM_019427)	promoter-TSS (NM_019427)	-758	NM_001355492	54357	Mm.28217	NM_019427	ENSMUSG00000028434	Epb41l4b	6430543G08Rik|AA589614|AU021054|BB007528|D4Ertd346e|Ehm2|Epb4.1l4b|Lulu2	erythrocyte membrane protein band 4.1 like 4b	protein-coding
Bhlhe40-5_peak_781	chr4	129334931	129336028	+	284	NA	promoter-TSS (NM_025970)	promoter-TSS (NM_025970)	-109	NM_009030	19646	Mm.12145	NM_009030	ENSMUSG00000057236	Rbbp4	RBAP48|mRbAp48	retinoblastoma binding protein 4, chromatin remodeling factor	protein-coding
Bhlhe40-5_peak_748	chr3	145576006	145576640	+	283	NA	5' UTR (NM_001081094, exon 1 of 10)	5' UTR (NM_001081094, exon 1 of 10)	107	NM_001346521	229937	Mm.24586	NM_001081094	ENSMUSG00000074182	Znhit6	2410019A14Rik	zinc finger, HIT type 6	protein-coding
Bhlhe40-5_peak_877	chr6	31215984	31216795	+	283	NA	intron (NR_110469, intron 1 of 3)	CpG	2085	NR_110469	232685	Mm.443019	NM_144555	ENSMUSG00000044471	Lncpint	Lincpint|MNCb-1768|Pint|linc-Pint	long non-protein coding RNA, Trp53 induced transcript	ncRNA
Bhlhe40-5_peak_417	chr16	17802615	17803631	+	283	NA	exon (NM_153790, exon 4 of 11)	exon (NM_153790, exon 4 of 11)	5841	NM_153790	224024	Mm.194950	NM_153790	ENSMUSG00000012017	Scarf2	NSR1|SREC-II|SRECRP-1|Scatf1|Srec2|SrecII	scavenger receptor class F, member 2	protein-coding
Bhlhe40-5_peak_282	chr13	51644580	51645221	+	281	NA	promoter-TSS (NM_025415)	promoter-TSS (NM_025415)	-332	NM_025415	66197	Mm.222228	NM_025415	ENSMUSG00000062248	Cks2	1110038L14Rik|CKSHS2	CDC28 protein kinase regulatory subunit 2	protein-coding
Bhlhe40-5_peak_759	chr4	34882363	34883452	+	275	NA	promoter-TSS (NM_013889)	promoter-TSS (NM_013889)	41	NM_013889	30046	Mm.38193	NM_013889	ENSMUSG00000039967	Zfp292	5730450D02Rik|5830493J20Rik|9430062L07Rik|AI449016|Krox-10|Zfp-15|Zfp15|Zn-15|Zn-16|mKIAA0530	zinc finger protein 292	protein-coding
Bhlhe40-5_peak_926	chr6	127151669	127152593	+	272	NA	intron (NR_040275, intron 1 of 1)	intron (NR_040275, intron 1 of 1)	-1083	NM_009829	12444	Mm.333406	NM_009829	ENSMUSG00000000184	Ccnd2	2600016F06Rik|AI256817|BF642806|C86853|Vin-1|Vin1|cD2	cyclin D2	protein-coding
Bhlhe40-5_peak_499	chr17	56325411	56326116	+	267	NA	promoter-TSS (NM_001357909)	NA	-287	NM_001357909	193796	Mm.45047	NM_172132	ENSMUSG00000024201	Kdm4b	4732474L06Rik|Jmjd2b	lysine (K)-specific demethylase 4B	protein-coding
Bhlhe40-5_peak_220	chr11	117877918	117878784	+	265	NA	Intergenic	Intergenic	-4825	NM_027919	71776	Mm.3200	NM_027919	ENSMUSG00000017713	Tha1	1300017K07Rik|GLY1	threonine aldolase 1	protein-coding
Bhlhe40-5_peak_791	chr4	133967074	133967654	+	262	NA	intron (NM_016957, intron 1 of 5)	CpG	627	NM_016957	15331	Mm.319660	NM_016957	ENSMUSG00000003038	Hmgn2	HMG-17|Hmg17	high mobility group nucleosomal binding domain 2	protein-coding
Bhlhe40-5_peak_116	chr10	94545585	94546029	+	262	NA	intron (NM_172051, intron 1 of 3)	intron (NM_172051, intron 1 of 3)	-5065	NM_001359761	319880	Mm.23047	NM_172051	ENSMUSG00000020023	Tmcc3	A230066D03Rik|AW488095|C630016B22Rik|C88213|Gm1556|Tmcc1	transmembrane and coiled coil domains 3	protein-coding
Bhlhe40-5_peak_163	chr11	60810865	60811512	+	262	NA	promoter-TSS (NM_009171)	promoter-TSS (NM_009171)	77	NM_009171	20425	Mm.364956	NM_009171	ENSMUSG00000020534	Shmt1	AI324848|AI385541|C81125|Shmt|mshmt|mshmt1|mshmt2	serine hydroxymethyltransferase 1 (soluble)	protein-coding
Bhlhe40-5_peak_686	chr3	14869709	14870252	+	261	NA	intron (NM_007606, intron 5 of 6)	intron (NM_007606, intron 5 of 6)	6442	NM_007606	12350	Mm.300	NM_007606	ENSMUSG00000027559	Car3	BB219044|Ca3|Car-3	carbonic anhydrase 3	protein-coding
Bhlhe40-5_peak_840	chr5	121711065	121711745	+	261	NA	promoter-TSS (NM_009125)	promoter-TSS (NM_009125)	-204	NM_009125	20239	Mm.260900	NM_009125	ENSMUSG00000042605	Atxn2	9630045M23Rik|ATX2|AW544490|Sca2	ataxin 2	protein-coding
Bhlhe40-5_peak_361	chr15	68363072	68363847	+	261	NA	Intergenic	Intergenic	-22170	NR_029718	387228		NR_029718	ENSMUSG00000065437	Mir30d	Mirn30d|mir-30d|mmu-mir-30d	microRNA 30d	ncRNA
Bhlhe40-5_peak_226	chr12	3235316	3236384	+	260	NA	promoter-TSS (NR_015551)	promoter-TSS (NR_015551)	59	NR_015551	74173	Mm.309774	NM_028796	ENSMUSG00000079179	Rab10os	1700012B15Rik|1810036A22Rik	RAB10, member RAS oncogene family, opposite strand	ncRNA
Bhlhe40-5_peak_336	chr14	69804816	69805553	+	260	NA	5' UTR (NM_153514, exon 1 of 10)	5' UTR (NM_153514, exon 1 of 10)	361	NM_153514	246710	Mm.102367	NM_153514	ENSMUSG00000022075	Rhobtb2	Dbc2|E130206H14Rik|mKIAA0717	Rho-related BTB domain containing 2	protein-coding
Bhlhe40-5_peak_975	chr7	28381981	28382856	+	259	NA	Intergenic	(TG)n|Simple_repeat|Simple_repeat	-3190	NM_011756	22695	Mm.389856	NM_011756	ENSMUSG00000044786	Zfp36	Gos24|Nup475|TIS11D|TISII|Tis11|Ttp|Zfp-36	zinc finger protein 36	protein-coding
Bhlhe40-5_peak_407	chr16	3743769	3744477	+	257	NA	promoter-TSS (NM_148924)	promoter-TSS (NM_148924)	24	NM_148924	74120	Mm.29081	NM_148924	ENSMUSG00000022529	Zfp263	1200014J04Rik|AI326880|AU020888|NT2|mFPM315	zinc finger protein 263	protein-coding
Bhlhe40-5_peak_569	chr19	12796420	12797016	+	257	NA	promoter-TSS (NR_024093)	NA	525	NM_001361971	107321	Mm.313136	NM_134152	ENSMUSG00000024696	Lpxn	4933402K05Rik|A530083L21Rik|AV278559|LDPL	leupaxin	protein-coding
Bhlhe40-5_peak_696	chr3	60516045	60517003	+	255	NA	intron (NM_001253711, intron 1 of 7)	intron (NM_001253711, intron 1 of 7)	15345	NM_001310514	56758	Mm.255723	NM_020007	ENSMUSG00000027763	Mbnl1	Mbnl|mKIAA0428	muscleblind like splicing factor 1	protein-coding
Bhlhe40-5_peak_474	chr17	34106972	34107799	+	252	NA	Intergenic	NA	-12076	NR_046183	414076	Mm.473092	NR_046183	ENSMUSG00000098197	BC051537	-	cDNA sequence BC051537	ncRNA
Bhlhe40-5_peak_76	chr10	61211681	61212232	+	252	NA	intron (NM_001081127, intron 14 of 21)	intron (NM_001081127, intron 14 of 21)	36694	NM_023064	65971	Mm.30227	NM_023064	ENSMUSG00000020096	Tbata	1700021K02Rik|AI428928|Spatial|Titest	thymus, brain and testes associated	protein-coding
Bhlhe40-5_peak_511	chr17	84119406	84120021	+	251	NA	Intergenic	NA	41053	NR_045458	74473	Mm.399575	NR_045458		4933433H22Rik	-	RIKEN cDNA 4933433H22 gene	ncRNA
Bhlhe40-5_peak_219	chr11	117653854	117654880	+	251	NA	promoter-TSS (NM_198022)	promoter-TSS (NM_198022)	78	NM_198022	217351	Mm.40272	NM_198022	ENSMUSG00000025571	Tnrc6c	9930033H14Rik|mKIAA1582	trinucleotide repeat containing 6C	protein-coding
Bhlhe40-5_peak_156	chr11	58960069	58960669	+	250	NA	Intergenic	Intergenic	-1342	NM_001318003	382523		NM_001318003		Gm12260	H3t	predicted gene 12260	protein-coding
Bhlhe40-5_peak_1169	chr9	108002218	108002850	+	245	NA	promoter-TSS (NM_013785)	promoter-TSS (NM_013785)	-114	NM_013785	27399	Mm.276155	NM_013785	ENSMUSG00000032594	Ip6k1	1200016D08Rik|AU022776|Ihpk1|InsP6|InsP6k1|Itpk6	inositol hexaphosphate kinase 1	protein-coding
Bhlhe40-5_peak_551	chr18	80868679	80869333	+	245	NA	intron (NM_015805, intron 7 of 28)	NA	65052	NM_015805	50771	Mm.247138	NM_015805	ENSMUSG00000024566	Atp9b	AA934181|Atpc2b|IIb|MMR	ATPase, class II, type 9B	protein-coding
Bhlhe40-5_peak_1166	chr9	106684917	106686074	+	240	NA	5' UTR (NM_011573, exon 1 of 6)	5' UTR (NM_011573, exon 1 of 6)	321	NM_011573	21767	Mm.22266	NM_011573	ENSMUSG00000040813	Tex264	TEG-264	testis expressed gene 264	protein-coding
Bhlhe40-5_peak_708	chr3	87905837	87906462	+	239	NA	promoter-TSS (NM_001331052)	promoter-TSS (NM_001331052)	-172	NM_008231	15191	Mm.292208	NM_008231	ENSMUSG00000004897	Hdgf	AI118077|D3Ertd299e	hepatoma-derived growth factor	protein-coding
Bhlhe40-5_peak_566	chr19	10763474	10764202	+	236	NA	intron (NR_027805, intron 1 of 3)	NA	22891	NR_027805	403202	Mm.34482	NM_207529	ENSMUSG00000067577	A430093F15Rik	Gm674	RIKEN cDNA A430093F15 gene	ncRNA
Bhlhe40-5_peak_993	chr7	46795421	46796841	+	235	NA	promoter-TSS (NM_001291075)	promoter-TSS (NM_001291075)	37	NM_001360076	14884	Mm.22700	NM_008186	ENSMUSG00000006599	Gtf2h1	62kDa|AW743425|AW822074|BTF2 p62|C77871|p62	general transcription factor II H, polypeptide 1	protein-coding
Bhlhe40-5_peak_907	chr6	87741808	87742543	+	235	NA	intron (NM_001159697, intron 2 of 7)	MER44B|DNA|TcMar-Tigger	11306	NM_001159697	58229	Mm.333229	NM_021418	ENSMUSG00000068263	Efcc1	Ccdc48	EF hand and coiled-coil domain containing 1	protein-coding
Bhlhe40-5_peak_547	chr18	74961974	74963331	+	234	NA	Intergenic	NA	-1389	NM_010720	16891	Mm.299647	NM_010720	ENSMUSG00000053846	Lipg	3110013K01Rik|EL|lipase|mEDL	lipase, endothelial	protein-coding
Bhlhe40-5_peak_699	chr3	69722275	69723000	+	233	NA	intron (NM_133787, intron 2 of 15)	CpG-9222	582	NM_133787	97112	Mm.21062	NM_133787	ENSMUSG00000027787	Nmd3	C87860	NMD3 ribosome export adaptor	protein-coding
Bhlhe40-5_peak_145	chr11	50325246	50326068	+	231	NA	promoter-TSS (NM_007597)	promoter-TSS (NM_007597)	16	NM_001110499	12330	Mm.248827	NM_007597	ENSMUSG00000020368	Canx	1110069N15Rik|AI988026|Cnx|D11Ertd153e	calnexin	protein-coding
Bhlhe40-5_peak_167	chr11	62551567	62551945	+	231	NA	promoter-TSS (NM_001313984)	promoter-TSS (NM_001313984)	25	NM_001313984	22187	Mm.371592	NM_011664	ENSMUSG00000019505	Ubb	AL033289|Rps27a|Uba52|Ubb2|Ubc	ubiquitin B	protein-coding
Bhlhe40-5_peak_51	chr1	181150935	181151771	+	230	NA	intron (NM_030131, intron 1 of 4)	intron (NM_030131, intron 1 of 4)	422	NM_030131	98417	Mm.38229	NM_030131	ENSMUSG00000062169	Cnih4	AI647760|AW050376|CNIH-4|D530030D03Rik|E430023H19Rik|HSPC163	cornichon family AMPA receptor auxiliary protein 4	protein-coding
Bhlhe40-5_peak_135	chr11	12026047	12026719	+	229	NA	intron (NM_010345, intron 1 of 16)	intron (NM_010345, intron 1 of 16)	1588	NM_001177629	14783	Mm.273117	NM_010345	ENSMUSG00000020176	Grb10	5730571D09Rik|AI325020|Meg1|mKIAA0207	growth factor receptor bound protein 10	protein-coding
Bhlhe40-5_peak_502	chr17	66076933	66077471	+	228	NA	promoter-TSS (NM_001025572)	NA	-156	NM_001025572	106585	Mm.34706	NM_001025572	ENSMUSG00000034647	Ankrd12	2900001A12Rik|AI447928|ANCO-2|AV347965|GAC-1|mKIAA0874	ankyrin repeat domain 12	protein-coding
Bhlhe40-5_peak_1176	chr9	115481169	115481607	+	228	NA	Intergenic	Intergenic	99569	NR_130329	100316675		NR_130329	ENSMUSG00000080409	Mir467h	Mirn467h|mmu-mir-467h	microRNA 467h	ncRNA
Bhlhe40-5_peak_498	chr17	53569593	53571275	+	228	NA	intron (NR_151733, intron 1 of 16)	NA	3463	NM_020005	18519	Mm.255025	NM_020005	ENSMUSG00000000708	Kat2b	A930006P13Rik|AI461839|AW536563|Pcaf|p/CAF	K(lysine) acetyltransferase 2B	protein-coding
Bhlhe40-5_peak_1075	chr8	84041944	84042624	+	227	NA	TTS (NM_173184)	TTS (NM_173184)	291	NM_016671	50931	Mm.38386	NM_016671	ENSMUSG00000005465	Il27ra	CRL1|IL-27R|Tccr|WSX-1|Wsx1|zcytor1	interleukin 27 receptor, alpha	protein-coding
Bhlhe40-5_peak_824	chr5	92309778	92310161	+	227	NA	promoter-TSS (NM_172713)	promoter-TSS (NM_172713)	55	NM_172713	231452	Mm.86564	NM_172713	ENSMUSG00000029415	Sdad1	4931421J16|AA591032|AW538460	SDA1 domain containing 1	protein-coding
Bhlhe40-5_peak_1035	chr7	127254041	127254493	+	227	NA	exon (NM_177362, exon 3 of 3)	exon (NM_177362, exon 3 of 3)	6400	NM_023203	66422	Mm.29898	NM_023203	ENSMUSG00000042462	Dctpp1	2410015N17Rik|AI854235|RS21-C6	dCTP pyrophosphatase 1	protein-coding
Bhlhe40-5_peak_110	chr10	83543775	83544447	+	227	NA	intron (NM_001033375, intron 1 of 32)	CpG	170	NM_001033375	319277	Mm.491194	NM_001033375	ENSMUSG00000034560	Washc4	A230046K03Rik|AA589518|Kiaa1033|mKIAA1033	WASH complex subunit 4	protein-coding
Bhlhe40-5_peak_909	chr6	97311759	97312247	+	223	NA	intron (NM_145148, intron 12 of 23)	intron (NM_145148, intron 12 of 23)	-59223	NM_001081157	320502	Mm.68163	NM_001081157	ENSMUSG00000044086	Lmod3	5430424A14Rik	leiomodin 3 (fetal)	protein-coding
Bhlhe40-5_peak_688	chr3	28780900	28781440	+	220	NA	promoter-TSS (NM_177586)	promoter-TSS (NM_177586)	-107	NM_177586	208691	Mm.193670	NM_177586	ENSMUSG00000050192	Eif5a2	9630038B20|eIF5AII	eukaryotic translation initiation factor 5A2	protein-coding
Bhlhe40-5_peak_1141	chr9	56465006	56465654	+	218	NA	intron (NM_025812, intron 1 of 9)	intron (NM_025812, intron 1 of 9)	46711	NM_025812	66867	Mm.150856	NM_025812	ENSMUSG00000032329	Hmg20a	1200004E06Rik|5730490E10Rik|Hmgxb1|Ibraf	high mobility group 20A	protein-coding
Bhlhe40-5_peak_565	chr19	8880723	8881287	+	217	NA	promoter-TSS (NM_001160356)	NA	-72	NM_001160356	107197	Mm.381181	NM_001160356	ENSMUSG00000071654	Uqcc3	AI462493|Cbp4	ubiquinol-cytochrome c reductase complex assembly factor 3	protein-coding
Bhlhe40-5_peak_912	chr6	99431908	99432531	+	217	NA	intron (NM_053202, intron 1 of 18)	B4|SINE|B4	3126	NM_053202	108655	Mm.234965	NM_053202	ENSMUSG00000030067	Foxp1	3110052D19Rik|4932443N09Rik|AI461938|AW494214	forkhead box P1	protein-coding
Bhlhe40-5_peak_1167	chr9	107587737	107588332	+	216	NA	TTS (NM_178020)	TTS (NM_178020)	316	NM_025903	15983	Mm.215335	NM_025903	ENSMUSG00000010048	Ifrd2	1810034A24Rik|AA470234|AI838527|SKMc15	interferon-related developmental regulator 2	protein-coding
Bhlhe40-5_peak_775	chr4	108619568	108620497	+	216	NA	promoter-TSS (NM_177045)	promoter-TSS (NM_177045)	76	NM_177045	319965	Mm.151129	NM_177045	ENSMUSG00000028582	Cc2d1b	A830039B04Rik|Freud2	coiled-coil and C2 domain containing 1B	protein-coding
Bhlhe40-5_peak_45	chr1	178368858	178369580	+	215	NA	Intergenic	Intergenic	-31404	NM_016805	51810	Mm.86589	NM_016805	ENSMUSG00000039630	Hnrnpu	AA408410|AI256620|AL024194|AL024437|AW557595|C86794|Hnrpu|SAFA|Sp120|hnRNP U	heterogeneous nuclear ribonucleoprotein U	protein-coding
Bhlhe40-5_peak_514	chr17	84313339	84313965	+	215	NA	intron (NM_183021, intron 28 of 37)	NA	-125705	NM_001001806	12193	Mm.259321	NM_001001806	ENSMUSG00000045817	Zfp36l2	Brf2|ERF2|Tis11d	zinc finger protein 36, C3H type-like 2	protein-coding
Bhlhe40-5_peak_400	chr15	101173686	101174207	+	215	NA	promoter-TSS (NM_007395)	promoter-TSS (NM_007395)	-126	NM_007395	11479	Mm.308467	NM_007395	ENSMUSG00000000532	Acvr1b	6820432J04|ALK-4|ActR-IB|ActRIB|Acvrlk4|Alk4|SKR2	activin A receptor, type 1B	protein-coding
Bhlhe40-5_peak_221	chr11	118290074	118290522	+	215	NA	promoter-TSS (NM_001033528)	promoter-TSS (NM_001033528)	-54	NM_001033528	72344	Mm.232293	NM_001033528	ENSMUSG00000033909	Usp36	2700002L06Rik|mKIAA1453	ubiquitin specific peptidase 36	protein-coding
Bhlhe40-5_peak_866	chr5	139251996	139252663	+	215	NA	promoter-TSS (NM_026269)	promoter-TSS (NM_026269)	5	NM_026269	67604	Mm.270137	NM_026269	ENSMUSG00000025858	Get4	1110007L15Rik|AW412535|Cee	golgi to ER traffic protein 4	protein-coding
Bhlhe40-5_peak_83	chr10	75835274	75835835	+	213	NA	promoter-TSS (NM_010361)	promoter-TSS (NM_010361)	-673	NM_010361	14872	Mm.24118	NM_010361	ENSMUSG00000033318	Gstt2	AI266894|Yrs|mGSTT2	glutathione S-transferase, theta 2	protein-coding
Bhlhe40-5_peak_1074	chr8	83714742	83715379	+	213	NA	promoter-TSS (NM_197982)	promoter-TSS (NM_197982)	-117	NM_197982	68278	Mm.28222	NM_197982	ENSMUSG00000005481	Ddx39	2610307C23Rik|BAT1|DDXL|Ddx39a|URH49	DEAD (Asp-Glu-Ala-Asp) box polypeptide 39	protein-coding
Bhlhe40-5_peak_102	chr10	81173083	81173428	+	212	NA	Intergenic	Intergenic	-3376	NM_007907	13629	Mm.2903	NM_007907	ENSMUSG00000034994	Eef2	Ef-2	eukaryotic translation elongation factor 2	protein-coding
Bhlhe40-5_peak_373	chr15	80706240	80706641	+	208	NA	Intergenic	Intergenic	-4873	NM_144812	213988	Mm.131328	NM_144812	ENSMUSG00000047888	Tnrc6b	2700090M07Rik|A730065C02Rik|AI848765|D230019K20Rik	trinucleotide repeat containing 6b	protein-coding
Bhlhe40-5_peak_122	chr10	121364629	121365294	+	207	NA	promoter-TSS (NM_029364)	promoter-TSS (NM_029364)	-129	NM_029364	75612	Mm.207683	NM_029364	ENSMUSG00000034707	Gns	2610016K11Rik|AU042285|C87209|G6S|N28088	glucosamine (N-acetyl)-6-sulfatase	protein-coding
Bhlhe40-5_peak_658	chr2	132645116	132645610	+	207	NA	intron (NR_033468, intron 4 of 5)	intron (NR_033468, intron 4 of 5)	-41568	NM_001358260	73747	Mm.284114	NM_028637	ENSMUSG00000044991	1110034G24Rik	-	RIKEN cDNA 1110034G24 gene	protein-coding
Bhlhe40-5_peak_674	chr2	167723714	167724291	+	205	NA	Intergenic	Intergenic	32825	NR_015500	329562	Mm.123101	NM_177851	ENSMUSG00000006462	A530013C23Rik	-	RIKEN cDNA A530013C23 gene	ncRNA
Bhlhe40-5_peak_989	chr7	45628667	45629144	+	205	NA	exon (NM_028544, exon 3 of 12)	exon (NM_028544, exon 3 of 12)	1368	NM_028544	69903	Mm.181396	NM_028544	ENSMUSG00000044562	Rasip1	1110025D03Rik|2610025P08Rik|AI853551|Rain	Ras interacting protein 1	protein-coding
Bhlhe40-5_peak_871	chr5	148398536	148399277	+	204	NA	intron (NM_007513, intron 1 of 12)	intron (NM_007513, intron 1 of 12)	998	NM_007513	11987	Mm.275489	NM_007513	ENSMUSG00000041313	Slc7a1	4831426K01Rik|AI447493|Atrc-1|Atrc1|Cat1|Rec-1|Rev-1|mCAT-1	solute carrier family 7 (cationic amino acid transporter, y+ system), member 1	protein-coding
Bhlhe40-5_peak_768	chr4	55398053	55398761	+	204	NA	Intergenic	Intergenic	20435	NR_040674	100415914	Mm.261765	NR_040674	ENSMUSG00000087070	Gm12505	-	predicted gene 12505	ncRNA
Bhlhe40-5_peak_318	chr14	25861768	25862586	+	204	NA	intron (NM_013469, intron 1 of 14)	intron (NM_013469, intron 1 of 14)	20022	NM_013469	11744	Mm.294083	NM_013469	ENSMUSG00000021866	Anxa11	A830099O17Rik|Anx11	annexin A11	protein-coding
Bhlhe40-5_peak_508	chr17	81064693	81065380	+	204	NA	promoter-TSS (NM_028138)	NA	49	NM_028138	72167	Mm.273257	NM_028138	ENSMUSG00000024246	Thumpd2	2810025A12Rik	THUMP domain containing 2	protein-coding
Bhlhe40-5_peak_1139	chr9	53667084	53667623	+	204	NA	5' UTR (NM_027807, exon 1 of 19)	5' UTR (NM_027807, exon 1 of 19)	154	NM_027807	75717	Mm.218910	NM_027807	ENSMUSG00000032030	Cul5	4921514I20Rik|8430423K24Rik|AI852817|C030032G03Rik|C330021I08Rik|VACM-1|VACM1	cullin 5	protein-coding
Bhlhe40-5_peak_241	chr12	54316573	54317545	+	203	NA	Intergenic	Intergenic	74259	NR_033689	665239	Mm.26856	NR_033689		Gm7550	EG665239|Gm666	predicted gene 7550	ncRNA
Bhlhe40-5_peak_253	chr12	80114143	80114705	+	203	NA	Intergenic	CpG	-1411	NM_007564	12192	Mm.235132	NM_007564	ENSMUSG00000021127	Zfp36l1	AW742437|AW743212|Berg36|Brf1|D530020L18Rik|ERF1|TIS11b|cMG1	zinc finger protein 36, C3H type-like 1	protein-coding
Bhlhe40-5_peak_637	chr2	92434053	92434576	+	200	NA	promoter-TSS (NM_009963)	promoter-TSS (NM_009963)	-245	NM_009963	12953	Mm.254181	NM_009963	ENSMUSG00000068742	Cry2	AV006279|D130054K12Rik	cryptochrome 2 (photolyase-like)	protein-coding
Bhlhe40-5_peak_148	chr11	51756347	51756806	+	200	NA	5' UTR (NM_175255, exon 1 of 23)	5' UTR (NM_175255, exon 1 of 23)	258	NM_001290785	77371	Mm.33878	NM_175255	ENSMUSG00000036391	Sec24a	-	Sec24 related gene family, member A (S. cerevisiae)	protein-coding
Bhlhe40-5_peak_49	chr1	180403738	180404235	+	199	NA	intron (NM_001081175, intron 2 of 7)	intron (NM_001081175, intron 2 of 7)	-73437	NR_003623	277333	Mm.389223	NM_199472		Gm5069	EG277333	glyceraldehyde-3-phosphate dehydrogenase pseudogene	pseudo
Bhlhe40-5_peak_198	chr11	97821726	97822266	+	198	NA	intron (NM_010688, intron 3 of 6)	(TG)n|Simple_repeat|Simple_repeat	-18784	NM_001080935	68127	Mm.110270	NM_001080935	ENSMUSG00000050538	B230217C12Rik	AI840637	RIKEN cDNA B230217C12 gene	protein-coding
Bhlhe40-5_peak_692	chr3	37419625	37419998	+	198	NA	promoter-TSS (NM_001163511)	promoter-TSS (NM_001163511)	-139	NM_001163511	57815	Mm.172679	NM_021343	ENSMUSG00000027722	Spata5	2510048F20Rik|C78064|Spaf	spermatogenesis associated 5	protein-coding
Bhlhe40-5_peak_337	chr14	73474808	73475244	+	197	NA	Intergenic	Intergenic	-35023	NM_026119	67381	Mm.282888	NM_026119	ENSMUSG00000022109	Med4	2410046H15Rik|DRIP36|HSPC126|TRAP36|Vdirp|Vdrip	mediator complex subunit 4	protein-coding
Bhlhe40-5_peak_669	chr2	163419503	163420159	+	197	NA	promoter-TSS (NM_025699)	promoter-TSS (NM_025699)	60	NR_151490	108168734	Mm.440000	NR_151490		2900093K20Rik	-	RIKEN cDNA 2900093K20 gene	ncRNA
Bhlhe40-5_peak_1160	chr9	87178744	87179299	+	197	NA	intron (NM_001101482, intron 3 of 3)	intron (NM_001101482, intron 3 of 3)	29793	NM_001359955	244958	Mm.335337	NM_001101482	ENSMUSG00000042761	Mrap2	BB633055	melanocortin 2 receptor accessory protein 2	protein-coding
Bhlhe40-5_peak_111	chr10	85184961	85185551	+	196	NA	promoter-TSS (NM_007771)	promoter-TSS (NM_007771)	-202	NM_007771	12952	Mm.26237	NM_007771	ENSMUSG00000020038	Cry1	AU020726|AU021000|Phll1	cryptochrome 1 (photolyase-like)	protein-coding
Bhlhe40-5_peak_294	chr13	85189094	85190279	+	196	NA	intron (NM_023243, intron 1 of 8)	intron (NM_023243, intron 1 of 8)	301	NM_001347587	66671	Mm.18474	NM_023243	ENSMUSG00000021548	Ccnh	6330408H09Rik|AI661354|AV102684|AW538719	cyclin H	protein-coding
Bhlhe40-5_peak_211	chr11	101553210	101553964	+	196	NA	intron (NM_008676, intron 1 of 23)	intron (NM_008676, intron 1 of 23)	933	NM_008676	17966	Mm.784	NM_008676	ENSMUSG00000017119	Nbr1	mKIAA0049	neighbor of Brca1 gene 1	protein-coding
Bhlhe40-5_peak_790	chr4	133910540	133911270	+	196	NA	Intergenic	CpG	-23108	NM_009097	20111	Mm.301827	NM_009097	ENSMUSG00000003644	Rps6ka1	Mapkapk-1a|Rsk|Rsk-1|Rsk1|S6K-alpha-1|p90-Rsk1|p90Rsk1|p90S6K|p90rsk	ribosomal protein S6 kinase polypeptide 1	protein-coding
Bhlhe40-5_peak_137	chr11	20632164	20632901	+	196	NA	intron (NM_001038625, intron 1 of 1)	CpG	555	NM_001038625	58172	Mm.339676	NM_021372	ENSMUSG00000049800	Sertad2	AB041541|AU021878|Kiaa0127|MNCb-1504|SEI-2|Sei2|TRIP-Br2|mKIAA0127	SERTA domain containing 2	protein-coding
Bhlhe40-5_peak_1070	chr8	72443434	72443990	+	196	NA	promoter-TSS (NM_028500)	promoter-TSS (NM_028500)	66	NM_028500	73316	Mm.196315	NM_028500	ENSMUSG00000019732	Calr3	1700031L01Rik|6330586I20Rik|Crt2|cspn	calreticulin 3	protein-coding
Bhlhe40-5_peak_726	chr3	96198076	96198524	+	196	NA	promoter-TSS (NM_026975)	promoter-TSS (NM_026975)	-714	NM_026975	69168	Mm.104531	NM_026975	ENSMUSG00000015943	Bola1	1810037G04Rik	bolA-like 1 (E. coli)	protein-coding
Bhlhe40-5_peak_126	chr11	3331665	3332706	+	195	NA	exon (NM_178149, exon 3 of 6)	exon (NM_178149, exon 3 of 6)	1454	NM_178149	216505	Mm.390323	NM_178149	ENSMUSG00000034614	Pik3ip1	1500004A08Rik|5830455E04Rik|Crkd|Hgfl	phosphoinositide-3-kinase interacting protein 1	protein-coding
Bhlhe40-5_peak_828	chr5	100798452	100798894	+	195	NA	promoter-TSS (NM_001081107)	promoter-TSS (NM_001081107)	-73	NM_001081107	191578	Mm.21469	NM_180984	ENSMUSG00000035266	Helq	AU021725|D430018E21Rik|Hel308	helicase, POLQ-like	protein-coding
Bhlhe40-5_peak_1029	chr7	121707358	121707663	+	194	NA	promoter-TSS (NM_001033173)	promoter-TSS (NM_001033173)	-257	NM_001033173	76179	Mm.122538	NM_001033173	ENSMUSG00000063317	Usp31	6330567E21Rik|mKIAA1203	ubiquitin specific peptidase 31	protein-coding
Bhlhe40-5_peak_207	chr11	99123962	99124533	+	194	NA	Intergenic	Intergenic	30830	NM_001301713	12775	Mm.2932	NM_007719	ENSMUSG00000037944	Ccr7	CC-CKR-7|CCR-7|CD197|Cdw197|Cmkbr7|EBI1|Ebi1h	chemokine (C-C motif) receptor 7	protein-coding
Bhlhe40-5_peak_491	chr17	46751876	46752538	+	194	NA	promoter-TSS (NM_001305990)	NA	7	NM_001305988	72029	Mm.240325	NM_028065	ENSMUSG00000023973	Cnpy3	1600025D17Rik|2410050O22Rik|AI413153|CAG4A|ERDA5|PRAT4A|Tnrc5	canopy FGF signaling regulator 3	protein-coding
Bhlhe40-5_peak_87	chr10	77606457	77607058	+	193	NA	5' UTR (NM_001301671, exon 1 of 4)	5' UTR (NM_001301671, exon 1 of 4)	159	NM_001301671	20610	Mm.24433	NM_019929	ENSMUSG00000020265	Sumo3	2810014B19Rik|D10Ertd345e|SMT3A|SUMO-3|Smt3h1	small ubiquitin-like modifier 3	protein-coding
Bhlhe40-5_peak_62	chr10	11280627	11281305	+	193	NA	promoter-TSS (NM_027968)	promoter-TSS (NM_027968)	-364	NM_027968	71865	Mm.276229	NM_027968	ENSMUSG00000047648	Fbxo30	1700026A16Rik|MUSA1	F-box protein 30	protein-coding
Bhlhe40-5_peak_1142	chr9	57261328	57262000	+	193	NA	intron (NM_028820, intron 1 of 2)	CpG	935	NM_028820	74211	Mm.428905	NM_028820	ENSMUSG00000032300	1700017B05Rik	AA682102|D9Ertd278e	RIKEN cDNA 1700017B05 gene	protein-coding
Bhlhe40-5_peak_911	chr6	99374753	99375239	+	192	NA	intron (NM_053202, intron 1 of 18)	intron (NM_053202, intron 1 of 18)	60349	NM_053202	108655	Mm.234965	NM_053202	ENSMUSG00000030067	Foxp1	3110052D19Rik|4932443N09Rik|AI461938|AW494214	forkhead box P1	protein-coding
Bhlhe40-5_peak_184	chr11	88955123	88955567	+	192	NA	promoter-TSS (NM_029023)	promoter-TSS (NM_029023)	97	NM_029023	74617	Mm.34126	NM_029023	ENSMUSG00000000278	Scpep1	2410018F01Rik|4833411K15Rik|AI957256|Risc	serine carboxypeptidase 1	protein-coding
Bhlhe40-5_peak_962	chr7	19561956	19562552	+	190	NA	5' UTR (NM_199149, exon 1 of 13)	5' UTR (NM_199149, exon 1 of 13)	144	NM_199149	232947	Mm.219662	NM_199149	ENSMUSG00000051403	Ppp1r37	Gm158|Lrrc68	protein phosphatase 1, regulatory subunit 37	protein-coding
Bhlhe40-5_peak_1100	chr8	122436094	122436499	+	188	NA	intron (NR_028354, intron 9 of 10)	intron (NR_028354, intron 9 of 10)	-3356	NM_007806	13057	Mm.271671	NM_007806	ENSMUSG00000006519	Cyba	b558|nmf333|p22-phox|p22phox	cytochrome b-245, alpha polypeptide	protein-coding
Bhlhe40-5_peak_938	chr6	142964747	142965216	+	188	NA	promoter-TSS (NM_011374)	promoter-TSS (NM_011374)	-529	NM_011374	20449	Mm.260838	NM_011374	ENSMUSG00000030283	St8sia1	9330109E03Rik|GD3S|Sia-T|Siat8|Siat8a	ST8 alpha-N-acetyl-neuraminide alpha-2,8-sialyltransferase 1	protein-coding
Bhlhe40-5_peak_25	chr1	118311041	118311562	+	188	NA	promoter-TSS (NR_153836)	promoter-TSS (NR_153836)	45	NM_011650	22099	Mm.426637	NM_011650	ENSMUSG00000026374	Tsn	2610034C24Rik|AU040286|C3PO|TB-RBP	translin	protein-coding
Bhlhe40-5_peak_1126	chr9	22054543	22055105	+	188	NA	TTS (NM_001310759)	TTS (NM_001310759)	-2801	NM_010487	15571	Mm.390167	NM_010487	ENSMUSG00000003410	Elavl3	2600009P04Rik|Huc|PLE21|mHuC	ELAV like RNA binding protein 3	protein-coding
Bhlhe40-5_peak_1084	chr8	88691349	88692068	+	187	NA	Intergenic	Intergenic	-5320	NM_001276279	74256	Mm.490395	NM_173369	ENSMUSG00000036712	Cyld	2010013M14Rik|2900009M21Rik|C130039D01Rik|CDMT|CYLD1|EAC|mKIAA0849	CYLD lysine 63 deubiquitinase	protein-coding
Bhlhe40-5_peak_444	chr16	94526253	94526994	+	187	NA	promoter-TSS (NM_007834)	NA	6	NM_007834	13185	Mm.7472	NM_007834	ENSMUSG00000022898	Dscr3	AW538125|Dcra	DSCR3 arrestin fold containing	protein-coding
Bhlhe40-5_peak_303	chr13	111796330	111797520	+	186	NA	intron (NM_011945, intron 1 of 19)	intron (NM_011945, intron 1 of 19)	12068	NM_011945	26401	Mm.15918	NM_011945	ENSMUSG00000021754	Map3k1	MAPKKK1|MEKK1|Mekk	mitogen-activated protein kinase kinase kinase 1	protein-coding
Bhlhe40-5_peak_1155	chr9	77928762	77929226	+	186	NA	intron (NM_134255, intron 1 of 7)	intron (NM_134255, intron 1 of 7)	11629	NM_134255	68801	Mm.430736	NM_134255	ENSMUSG00000032349	Elovl5	1110059L23Rik|AI747313|AU043003|HELO1	ELOVL family member 5, elongation of long chain fatty acids (yeast)	protein-coding
Bhlhe40-5_peak_982	chr7	35754155	35754993	+	186	NA	promoter-TSS (NM_178704)	promoter-TSS (NM_178704)	-120	NM_178704	233115	Mm.257808	NM_178704	ENSMUSG00000043671	Dpy19l3	6030410G08|9330164H19Rik	dpy-19-like 3 (C. elegans)	protein-coding
Bhlhe40-5_peak_1152	chr9	75409986	75410417	+	186	NA	promoter-TSS (NM_027418)	promoter-TSS (NM_027418)	17	NR_040719	71274	Mm.399152	NR_040719	ENSMUSG00000097021	4933433G15Rik	4921522K19Rik	RIKEN cDNA 4933433G15 gene	ncRNA
Bhlhe40-5_peak_946	chr7	5062064	5062718	+	186	NA	intron (NM_001205231, intron 1 of 11)	CpG	248	NM_001205231	22185	Mm.360389	NM_133671	ENSMUSG00000030435	U2af2	65kDa	U2 small nuclear ribonucleoprotein auxiliary factor (U2AF) 2	protein-coding
Bhlhe40-5_peak_752	chr3	157534130	157534952	+	186	NA	promoter-TSS (NR_152231)	promoter-TSS (NR_152231)	376	NM_017381	53861	Mm.259036	NM_017381	ENSMUSG00000028180	Zranb2	AI227013|Zfp265|Zis|Znf265	zinc finger, RAN-binding domain containing 2	protein-coding
Bhlhe40-5_peak_101	chr10	81167581	81168096	+	186	NA	promoter-TSS (NM_021501)	promoter-TSS (NM_021501)	-118	NM_021501	59004	Mm.34428	NM_021501	ENSMUSG00000004934	Pias4	PIASY|Pias-gamma|Piasg	protein inhibitor of activated STAT 4	protein-coding
Bhlhe40-5_peak_629	chr2	71863457	71863906	+	184	NA	intron (NR_039557, intron 3 of 3).2	RLTR20C1_MM|LTR|ERVK	-9543	NM_172665	228026	Mm.34411	NM_172665	ENSMUSG00000006494	Pdk1	B830012B01|D530020C15Rik	pyruvate dehydrogenase kinase, isoenzyme 1	protein-coding
Bhlhe40-5_peak_90	chr10	78574151	78574747	+	184	NA	promoter-TSS (NM_173751)	promoter-TSS (NM_173751)	-51	NM_173751	216136	Mm.2644	NM_173751	ENSMUSG00000032763	Ilvbl	5830463I21|AI415009	ilvB (bacterial acetolactate synthase)-like	protein-coding
Bhlhe40-5_peak_636	chr2	91043026	91043440	+	183	NA	exon (NM_009023, exon 5 of 8)	exon (NM_009023, exon 5 of 8)	7606	NM_009023	19400	Mm.1272	NM_009023	ENSMUSG00000002104	Rapsn	43kDa|Nraps|Raps|rapsyn	receptor-associated protein of the synapse	protein-coding
Bhlhe40-5_peak_984	chr7	44496346	44496713	+	183	NA	promoter-TSS (NM_028169)	promoter-TSS (NM_028169)	-16	NM_001355107	69683	Mm.294759	NM_197991	ENSMUSG00000008140	Emc10	2310044H10Rik|5430410O10Rik|Inm02|Mirta22	ER membrane protein complex subunit 10	protein-coding
Bhlhe40-5_peak_721	chr3	90490593	90491220	+	183	NA	exon (NM_133854, exon 1 of 4)	exon (NM_133854, exon 1 of 4)	107	NM_133854	20615	Mm.331182	NM_133854	ENSMUSG00000001018	Snapin	25kDa|AA407989|AV026596|Bloc1s7|Snap25bp|Snapap	SNAP-associated protein	protein-coding
Bhlhe40-5_peak_366	chr15	76697799	76698431	+	183	NA	intron (NM_182805, intron 5 of 10)	intron (NM_182805, intron 5 of 10)	1389	NM_182805	76282	Mm.30130	NM_182805	ENSMUSG00000022546	Gpt	1300007J06Rik|2310022B03Rik|ALT|ALT1|Gpt-1|Gpt1	glutamic pyruvic transaminase, soluble	protein-coding
Bhlhe40-5_peak_97	chr10	80387570	80388042	+	182	NA	promoter-TSS (NM_198615)	promoter-TSS (NM_198615)	-155	NM_198615	237400	Mm.268389	NM_198615	ENSMUSG00000048696	Mex3d	BC059858|Rkhd1	mex3 RNA binding family member D	protein-coding
Bhlhe40-5_peak_266	chr12	111559965	111560367	+	182	NA	Intergenic	Intergenic	14236	NR_045295	100504687	Mm.26072	NR_045295	ENSMUSG00000096995	2810029C07Rik	AU017849	RIKEN cDNA 2810029C07 gene	ncRNA
Bhlhe40-5_peak_432	chr16	45158592	45159023	+	182	NA	promoter-TSS (NM_001356453)	promoter-TSS (NM_001356453)	-22	NM_001356366	67841	Mm.41775	NM_026402	ENSMUSG00000022663	Atg3	2610016C12Rik|APG3|Apg3l|Atg3l|PC3-96	autophagy related 3	protein-coding
Bhlhe40-5_peak_798	chr4	139352101	139352520	+	182	NA	promoter-TSS (NM_001039200)	promoter-TSS (NM_001039200)	266	NM_001290810	69902	Mm.27871	NM_023536	ENSMUSG00000028741	Mrto4	2610012O22Rik|Mg684|Mrt4	mRNA turnover 4, ribosome maturation factor	protein-coding
Bhlhe40-5_peak_593	chr19	46502535	46503249	+	181	NA	exon (NM_053100, exon 1 of 6)	NA	1244	NM_053100	93679	Mm.392177	NM_053100	ENSMUSG00000025034	Trim8	AA408830|BB006755|GERP|Rnf27	tripartite motif-containing 8	protein-coding
Bhlhe40-5_peak_1124	chr9	21367432	21367847	+	181	NA	promoter-TSS (NM_010561)	promoter-TSS (NM_010561)	-232	NM_001277321	16201	Mm.440026	NM_010561	ENSMUSG00000032178	Ilf3	MBII-26|MPHOSPH4|NF90|NFAR	interleukin enhancer binding factor 3	protein-coding
Bhlhe40-5_peak_736	chr3	121584611	121585103	+	179	NA	Intergenic	Intergenic	-52513	NM_145394	213603	Mm.33062	NM_145394	ENSMUSG00000039865	Slc44a3	BC010552	solute carrier family 44, member 3	protein-coding
Bhlhe40-5_peak_473	chr17	33824194	33824717	+	179	NA	promoter-TSS (NR_103515)	NA	107	NM_016844	54127	Mm.352374	NM_016844	ENSMUSG00000067288	Rps28	-	ribosomal protein S28	protein-coding
Bhlhe40-5_peak_1037	chr7	127841343	127841727	+	179	NA	promoter-TSS (NM_009294)	promoter-TSS (NM_009294)	-273	NM_009294	20909	Mm.24867	NM_009294	ENSMUSG00000030805	Stx4a	Stx4|Syn-4|Syn4	syntaxin 4A (placental)	protein-coding
Bhlhe40-5_peak_114	chr10	86685145	86685788	+	179	NA	promoter-TSS (NR_015572)	promoter-TSS (NR_015572)	-61	NR_015572	66263	Mm.392261	NR_015572	ENSMUSG00000097412	1810014B01Rik	-	RIKEN cDNA 1810014B01 gene	pseudo
Bhlhe40-5_peak_439	chr16	84583708	84584098	+	179	NA	Intergenic	NA	-95886	NR_040537	78023	Mm.243853	NR_040537		4930529L06Rik	-	RIKEN cDNA 4930529L06 gene	ncRNA
Bhlhe40-5_peak_60	chr1	193336786	193337553	+	178	NA	intron (NM_008484, intron 18 of 22)	L2b|LINE|L2	33113	NM_144817	215303	Mm.40329	NM_144817	ENSMUSG00000016179	Camk1g	CLICK-III|CaMKIgamma	calcium/calmodulin-dependent protein kinase I gamma	protein-coding
Bhlhe40-5_peak_844	chr5	122372217	122372666	+	178	NA	promoter-TSS (NM_026883)	promoter-TSS (NM_026883)	-67	NM_024216	68080	Mm.266328	NM_024216	ENSMUSG00000029464	Gpn3	A930018B01Rik|Atpbd1c|D5Ertd708e	GPN-loop GTPase 3	protein-coding
Bhlhe40-5_peak_655	chr2	128943366	128944161	+	177	NA	intron (NM_020594, intron 1 of 8)	CpG	257	NM_020594	57432	Mm.11675	NM_020594	ENSMUSG00000027387	Zc3h8	AU020882|E130108N08Rik|Fliz1|Zc3hdc8	zinc finger CCCH type containing 8	protein-coding
Bhlhe40-5_peak_580	chr19	41894902	41895512	+	176	NA	exon (NM_199447, exon 2 of 34)	NA	946	NM_199447	107094	Mm.276044	NM_199447	ENSMUSG00000035049	Rrp12	AA408556|AA536972|mKIAA0690	ribosomal RNA processing 12 homolog (S. cerevisiae)	protein-coding
Bhlhe40-5_peak_388	chr15	96460913	96461671	+	176	NA	promoter-TSS (NM_028148)	promoter-TSS (NM_028148)	-449	NM_028148	72193	Mm.324474	NM_028148	ENSMUSG00000033228	Scaf11	1110061H03Rik|2610510E10Rik|AI462454|CASP11|SIP1|SRRP129|Sfrs2ip|Srsf2ip|mKIAA3013	SR-related CTD-associated factor 11	protein-coding
Bhlhe40-5_peak_968	chr7	25220449	25220879	+	175	NA	promoter-TSS (NM_207677)	promoter-TSS (NM_207677)	-761	NM_175436	210172	Mm.129371	NM_175436	ENSMUSG00000046541	Zfp526	D030024H03Rik|Znf526	zinc finger protein 526	protein-coding
Bhlhe40-5_peak_204	chr11	98775190	98775889	+	172	NA	promoter-TSS (NM_145434)	promoter-TSS (NM_145434)	-162	NM_145434	217166	Mm.390397	NM_145434	ENSMUSG00000020889	Nr1d1	A530070C09Rik|R75201	nuclear receptor subfamily 1, group D, member 1	protein-coding
Bhlhe40-5_peak_465	chr17	27800150	27800437	+	172	NA	intron (NM_001033279, intron 1 of 4)	NA	20249	NM_001033279	224647	Mm.196577	NM_001033279	ENSMUSG00000056692	D17Wsu92e	AU020189|C030010A15|C80239	DNA segment, Chr 17, Wayne State University 92, expressed	protein-coding
Bhlhe40-5_peak_26	chr1	119504663	119505083	+	171	NA	promoter-TSS (NM_022327)	promoter-TSS (NM_022327)	-91	NM_022327	64143	Mm.27832	NM_022327	ENSMUSG00000004451	Ralb	5730472O18Rik	v-ral simian leukemia viral oncogene B	protein-coding
Bhlhe40-5_peak_339	chr14	76673694	76673997	+	171	NA	Intergenic	Intergenic	-3723	NR_015485	73272	Mm.116804	NR_015485	ENSMUSG00000101009	1700108F19Rik	1700020I02Rik|BB065030	RIKEN cDNA 1700108F19 gene	ncRNA
Bhlhe40-5_peak_749	chr3	146764820	146765340	+	171	NA	intron (NM_011100, intron 1 of 9)	B4A|SINE|B4	5158	NM_001164198	18749	Mm.16766	NM_011100	ENSMUSG00000005034	Prkacb	CbPKA|Pkacb	protein kinase, cAMP dependent, catalytic, beta	protein-coding
Bhlhe40-5_peak_839	chr5	118036880	118037172	+	168	NA	intron (NR_151582, intron 1 of 7)	intron (NR_151582, intron 1 of 7)	9283	NR_151582	57816	Mm.273285	NM_021344	ENSMUSG00000029359	Tesc	1010001A17Rik|2410011K10Rik|TE-1	tescalcin	protein-coding
Bhlhe40-5_peak_777	chr4	117926626	117927014	+	167	NA	exon (NM_001284191, exon 6 of 6)	exon (NM_001284191, exon 6 of 6)	2943	NM_009711	11876	Mm.56897	NM_009711	ENSMUSG00000028539	Artn	neublastin	artemin	protein-coding
Bhlhe40-5_peak_284	chr13	51846227	51846667	+	167	NA	promoter-TSS (NM_011817)	promoter-TSS (NM_011817)	-228	NM_011817	23882	Mm.281298	NM_011817	ENSMUSG00000021453	Gadd45g	AI327420|C86281|CR6|DDIT2|OIG37	growth arrest and DNA-damage-inducible 45 gamma	protein-coding
Bhlhe40-5_peak_189	chr11	94989379	94990157	+	167	NA	Intergenic	G-rich|Low_complexity|Low_complexity	-1444	NM_172261	217124	Mm.229087	NM_172261	ENSMUSG00000038976	Ppp1r9b	SPL|Spn	protein phosphatase 1, regulatory subunit 9B	protein-coding
Bhlhe40-5_peak_817	chr5	45639109	45639775	+	167	NA	promoter-TSS (NM_021416)	promoter-TSS (NM_021416)	59	NM_021416	58227	Mm.266466	NM_021416	ENSMUSG00000015879	Fam184b	9630031F12Rik|AB041544	family with sequence similarity 184, member B	protein-coding
Bhlhe40-5_peak_218	chr11	116198703	116199340	+	166	NA	promoter-TSS (NM_015729)	promoter-TSS (NM_015729)	24	NM_001271898	11430	Mm.356689	NM_015729	ENSMUSG00000020777	Acox1	AOX|Acox|D130055E20Rik|Paox	acyl-Coenzyme A oxidase 1, palmitoyl	protein-coding
Bhlhe40-5_peak_335	chr14	69774324	69774667	+	166	NA	intron (NM_020275, intron 3 of 7)	MTE2a|LTR|ERVL-MaLR	7023	NM_020275	21933	Mm.193430	NM_020275	ENSMUSG00000022074	Tnfrsf10b	DR5|KILLER|Ly98|MK|TRAILR2|TRICK2A|TRICK2B|TRICKB	tumor necrosis factor receptor superfamily, member 10b	protein-coding
Bhlhe40-5_peak_323	chr14	31251081	31251532	+	165	NA	promoter-TSS (NM_001360624)	promoter-TSS (NM_001360624)	9	NM_001360625	71838	Mm.5348	NM_027949	ENSMUSG00000021902	Phf7	1700006H01Rik|1700010P14Rik|AI427892|AW555949	PHD finger protein 7	protein-coding
Bhlhe40-5_peak_177	chr11	71004412	71004846	+	164	NA	promoter-TSS (NM_178367)	promoter-TSS (NM_178367)	-197	NM_178367	216877	Mm.35399	NM_178367	ENSMUSG00000040620	Dhx33	3110057P17Rik|9430096J02Rik|Ddx33	DEAH (Asp-Glu-Ala-His) box polypeptide 33	protein-coding
Bhlhe40-5_peak_285	chr13	52793242	52793861	+	163	NA	Intergenic	Intergenic	-36346	NR_027893	105404	Mm.184173	NR_027893		BB123696	-	expressed sequence BB123696	ncRNA
Bhlhe40-5_peak_208	chr11	99180054	99180461	+	163	NA	Intergenic	Intergenic	-25180	NM_007719	12775	Mm.2932	NM_007719	ENSMUSG00000037944	Ccr7	CC-CKR-7|CCR-7|CD197|Cdw197|Cmkbr7|EBI1|Ebi1h	chemokine (C-C motif) receptor 7	protein-coding
Bhlhe40-5_peak_1145	chr9	59750530	59751326	+	163	NA	promoter-TSS (NM_001172071)	promoter-TSS (NM_001172071)	-246	NM_173018	270163	Mm.249545	NM_173018	ENSMUSG00000039585	Myo9a	4732465J09Rik|C130068I12Rik|C230003M11	myosin IXa	protein-coding
Bhlhe40-5_peak_648	chr2	119872859	119873508	+	161	NA	Intergenic	CpG	-24045	NM_013720	29808	Mm.87532	NM_013720	ENSMUSG00000033943	Mga	AV312082|C130042M01Rik|C80739|D030062C11Rik|Mad5	MAX gene associated	protein-coding
Bhlhe40-5_peak_193	chr11	95824150	95824804	+	161	NA	promoter-TSS (NM_153104)	promoter-TSS (NM_153104)	-23	NM_153104	237928	Mm.133075	NM_153104	ENSMUSG00000050860	Phospho1	D11Moh36|Phospo1	phosphatase, orphan 1	protein-coding
Bhlhe40-5_peak_1065	chr8	64947410	64947718	+	161	NA	intron (NM_001163747, intron 1 of 4)	CpG	379	NM_028427	73067	Mm.294445	NM_028427	ENSMUSG00000025521	Tmem192	3110005G23Rik	transmembrane protein 192	protein-coding
Bhlhe40-5_peak_426	chr16	36602457	36603045	+	161	NA	Intergenic	Intergenic	-40617	NM_013803	12374	Mm.103619	NM_013803	ENSMUSG00000051980	Casr	CaR|Gprc2a	calcium-sensing receptor	protein-coding
Bhlhe40-5_peak_1059	chr8	25754354	25755130	+	161	NA	promoter-TSS (NM_028102)	promoter-TSS (NM_028102)	262	NR_154462	100503003	Mm.401217	NR_154462		Gm17484	-	predicted gene, 17484	ncRNA
Bhlhe40-5_peak_12	chr1	39896468	39896953	+	160	NA	Intergenic	MLT1A1|LTR|ERVL-MaLR	-4203	NM_001252200	26921	Mm.491139	NM_008696	ENSMUSG00000026074	Map4k4	9430080K19Rik|AU043147|AU045934|AW046177|HGK|Nik	mitogen-activated protein kinase kinase kinase kinase 4	protein-coding
Bhlhe40-5_peak_245	chr12	72844148	72844581	+	160	NA	Intergenic	Intergenic	73401	NM_029444	75801	Mm.242892	NM_029444	ENSMUSG00000021098	4930447C04Rik	4921504I02Rik|A930035O15Rik|Six6OS|Six6as|Six6os1	RIKEN cDNA 4930447C04 gene	protein-coding
Bhlhe40-5_peak_267	chr12	112125792	112126248	+	160	NA	intron (NM_001081169, intron 13 of 14)	intron (NM_001081169, intron 13 of 14)	-4860	NR_029590	387199		NR_029590	ENSMUSG00000065574	Mir203	Mirn203|mir-203|mmu-mir-203	microRNA 203	ncRNA
Bhlhe40-5_peak_1072	chr8	79399179	79399632	+	160	NA	promoter-TSS (NM_008539)	promoter-TSS (NM_008539)	63	NM_008539	17125	Mm.223717	NM_008539	ENSMUSG00000031681	Smad1	AI528653|Madh1|Madr1|Mlp1|MusMLP	SMAD family member 1	protein-coding
Bhlhe40-5_peak_428	chr16	42190081	42190504	+	160	NA	Intergenic	CpG	113177	NR_105858	102466172		NR_105858	ENSMUSG00000098300	Mir6540	Gm27780|mir-6540|mmu-mir-6540	microRNA 6540	ncRNA
Bhlhe40-5_peak_435	chr16	58534675	58535135	+	159	NA	Intergenic	Intergenic	-10652	NM_001357433	54613	Mm.212742	NM_018784	ENSMUSG00000022747	St3gal6	1700023B24Rik|AI930218|AW552396|Siat10|St3galVI	ST3 beta-galactoside alpha-2,3-sialyltransferase 6	protein-coding
Bhlhe40-5_peak_18	chr1	86358551	86359038	+	159	NA	promoter-TSS (NR_015507)	promoter-TSS (NR_015507)	661	NM_010880	17975	Mm.154378	NM_010880	ENSMUSG00000026234	Ncl	B530004O11Rik|C23|D0Nds28|D1Nds28|Nucl	nucleolin	protein-coding
Bhlhe40-5_peak_935	chr6	136518657	136519195	+	159	NA	promoter-TSS (NM_019426)	promoter-TSS (NM_019426)	75	NM_019426	54343	Mm.173271	NM_019426	ENSMUSG00000030213	Atf7ip	2610204M12Rik|AM|Mcaf1	activating transcription factor 7 interacting protein	protein-coding
Bhlhe40-5_peak_780	chr4	127076947	127077567	+	159	NA	promoter-TSS (NM_001285885)	promoter-TSS (NM_001285885)	-126	NM_001285887	100177	Mm.276096	NM_177462	ENSMUSG00000042408	Zmym6	9330177P20Rik|AI593204|AI661340|D4Wsu24e|Zfp258	zinc finger, MYM-type 6	protein-coding
Bhlhe40-5_peak_1027	chr7	120823267	120823693	+	157	NA	Intergenic	Intergenic	-19351	NM_007908	13631	Mm.25997	NM_007908	ENSMUSG00000035064	Eef2k	C86191|eEF-2K	eukaryotic elongation factor-2 kinase	protein-coding
Bhlhe40-5_peak_1180	chr9	120571132	120571462	+	157	NA	promoter-TSS (NM_025974)	promoter-TSS (NM_025974)	-220	NM_025974	67115	Mm.289810	NM_025974	ENSMUSG00000025794	Rpl14	3100001N19Rik|AA407502|AL022816|CAG-ISL-7|CTG-B33|L14	ribosomal protein L14	protein-coding
Bhlhe40-5_peak_1073	chr8	81767428	81768420	+	156	NA	intron (NM_001297593, intron 4 of 23)	intron (NM_001297593, intron 4 of 23)	425362	NM_001297591	234515	Mm.324468	NM_001024617	ENSMUSG00000037940	Inpp4b	E130107I17Rik	inositol polyphosphate-4-phosphatase, type II	protein-coding
Bhlhe40-5_peak_259	chr12	85592786	85593514	+	156	NA	Intergenic	MLT1K|LTR|ERVL-MaLR	-5955	NM_001205052	81703	Mm.103560	NM_030887	ENSMUSG00000034271	Jdp2	Jundm2|Jundp2|TIF	Jun dimerization protein 2	protein-coding
Bhlhe40-5_peak_680	chr2	173019395	173020344	+	155	NA	Intergenic	Intergenic	-2033	NM_019547	56190	Mm.485782	NM_019547	ENSMUSG00000027510	Rbm38	Rnpc1|Seb4|Seb4l	RNA binding motif protein 38	protein-coding
Bhlhe40-5_peak_305	chr13	112427399	112428049	+	155	NA	Intergenic	Intergenic	-36346	NM_010560	16195	Mm.4364	NM_010560	ENSMUSG00000021756	Il6st	5133400A03Rik|AA389424|BB405851|CD130|D13Ertd699e|gp130	interleukin 6 signal transducer	protein-coding
Bhlhe40-5_peak_920	chr6	120954953	120955812	+	154	NA	intron (NM_001270475, intron 27 of 31)	intron (NM_001270475, intron 27 of 31)	-3462	NR_138099	215458	Mm.122399	NR_138099		LOC215458	-	uncharacterized LOC215458	ncRNA
Bhlhe40-5_peak_660	chr2	144599875	144600501	+	153	NA	intron (NM_025314, intron 1 of 5)	CpG	235	NM_025314	66044	Mm.28109	NM_025314	ENSMUSG00000027430	Dtd1	0610006H08Rik|DTD|DUE-B|Hars2	D-tyrosyl-tRNA deacylase 1	protein-coding
Bhlhe40-5_peak_588	chr19	44294124	44294554	+	153	NA	5' UTR (NM_009128, exon 1 of 6)	NA	663	NM_009128	20250	Mm.487021	NM_009128	ENSMUSG00000025203	Scd2	Mir5114|Scd-2|mir-5114|swty	stearoyl-Coenzyme A desaturase 2	protein-coding
Bhlhe40-5_peak_434	chr16	46006223	46006634	+	152	NA	intron (NM_001134480, intron 1 of 3)	intron (NM_001134480, intron 1 of 3)	3985	NM_001134480	433022	Mm.380993	NM_001134480	ENSMUSG00000087141	Plcxd2	AW494639|EG433022	phosphatidylinositol-specific phospholipase C, X domain containing 2	protein-coding
Bhlhe40-5_peak_1177	chr9	115525902	115526457	+	151	NA	Intergenic	Intergenic	144360	NR_130329	100316675		NR_130329	ENSMUSG00000080409	Mir467h	Mirn467h|mmu-mir-467h	microRNA 467h	ncRNA
Bhlhe40-5_peak_590	chr19	46131757	46132320	+	151	NA	5' UTR (NM_007703, exon 1 of 4)	NA	139	NM_007703	12686	Mm.21806	NM_007703	ENSMUSG00000038754	Elovl3	CIN-2|Cig30	elongation of very long chain fatty acids (FEN1/Elo2, SUR4/Elo3, yeast)-like 3	protein-coding
Bhlhe40-5_peak_882	chr6	35177947	35178322	+	151	NA	intron (NM_027513, intron 1 of 42)	CpG	518	NM_027513	70699	Mm.261208	NM_027513	ENSMUSG00000038759	Nup205	3830404O05Rik|AV248391|mKIAA0225	nucleoporin 205	protein-coding
Bhlhe40-5_peak_825	chr5	92381755	92382258	+	151	NA	intron (NM_001310664, intron 2 of 10)	intron (NM_001310664, intron 2 of 10)	-6128	NM_001310665	109979	Mm.263514	NM_181728	ENSMUSG00000034842	Art3	4930569O04Rik|ARTC3	ADP-ribosyltransferase 3	protein-coding
Bhlhe40-5_peak_632	chr2	72855281	72855672	+	150	NA	Intergenic	Intergenic	-41759	NR_102348	76218	Mm.75260	NR_102348	ENSMUSG00000085427	6430710C18Rik	5033406J01Rik	RIKEN cDNA 6430710C18 gene	ncRNA
Bhlhe40-5_peak_308	chr13	113618479	113618809	+	150	NA	promoter-TSS (NM_130796)	promoter-TSS (NM_130796)	-80	NM_130796	170625	Mm.33721	NM_130796	ENSMUSG00000042364	Snx18	Snag1	sorting nexin 18	protein-coding
Bhlhe40-5_peak_1116	chr9	14866832	14867347	+	149	NA	intron (NM_010287, intron 3 of 3)	intron (NM_010287, intron 3 of 3)	6879	NM_001310734	14608	Mm.4672	NM_010287	ENSMUSG00000031932	Gpr83	AW045253|Gir|Gpr72|RP105|RP39|RP82	G protein-coupled receptor 83	protein-coding
Bhlhe40-5_peak_326	chr14	34363432	34363806	+	149	NA	Intergenic	Intergenic	-8226	NM_183278	69134	Mm.27156	NM_183278	ENSMUSG00000043681	Fam25c	2200001I15Rik|Fam25	family with sequence similarity 25, member C	protein-coding
Bhlhe40-5_peak_1082	chr8	86051973	86052287	+	149	NA	intron (NM_199446, intron 29 of 31)	intron (NM_199446, intron 29 of 31)	211128	NM_199446	102093	Mm.237296	NM_199446	ENSMUSG00000036879	Phkb	AI463271	phosphorylase kinase beta	protein-coding
Bhlhe40-5_peak_1067	chr8	70905934	70906714	+	149	NA	intron (NM_173013, intron 1 of 6)	CpG	350	NM_173013	270058	Mm.248559	NM_173013	ENSMUSG00000019261	Map1s	6430517J16Rik|Bpy2ip1|Map8|Mtap1s|VCY2IP1	microtubule-associated protein 1S	protein-coding
Bhlhe40-5_peak_238	chr12	40037448	40038449	+	148	NA	promoter-TSS (NM_007487)	promoter-TSS (NM_007487)	39	NM_001039515	11861	Mm.12723	NM_007487	ENSMUSG00000047446	Arl4a	AI467555|Arl4	ADP-ribosylation factor-like 4A	protein-coding
Bhlhe40-5_peak_530	chr18	31634716	31635132	+	147	NA	promoter-TSS (NM_001357555)	NA	-204	NM_001357555	269003	Mm.194538	NM_172965	ENSMUSG00000024260	Sap130	2610304F09Rik|6720406D06	Sin3A associated protein	protein-coding
Bhlhe40-5_peak_577	chr19	32756068	32756576	+	147	NA	Intergenic	NA	-1255	NM_008960	19211	Mm.245395	NM_008960	ENSMUSG00000013663	Pten	2310035O07Rik|A130070J02Rik|AI463227|B430203M17Rik|MMAC1|PTENbeta|TEP1	phosphatase and tensin homolog	protein-coding
Bhlhe40-5_peak_370	chr15	80012074	80012531	+	147	NA	intron (NM_011057, intron 1 of 6)	(CGTG)n|Simple_repeat|Simple_repeat	2506	NM_011057	18591	Mm.144089	NM_011057	ENSMUSG00000000489	Pdgfb	PDGF-B|Sis	platelet derived growth factor, B polypeptide	protein-coding
Bhlhe40-5_peak_64	chr10	19015245	19015991	+	147	NA	promoter-TSS (NM_009397)	promoter-TSS (NM_009397)	-208	NM_009397	21929	Mm.116683	NM_009397	ENSMUSG00000019850	Tnfaip3	A20|Tnfip3	tumor necrosis factor, alpha-induced protein 3	protein-coding
Bhlhe40-5_peak_446	chr16	95815740	95816334	+	147	NA	Intergenic	NA	82676	NR_040485	69776	Mm.120470	NR_040484	ENSMUSG00000086899	1600002D24Rik	-	RIKEN cDNA 1600002D24 gene	ncRNA
Bhlhe40-5_peak_96	chr10	80322656	80323537	+	147	NA	exon (NM_008793, exon 12 of 15)	exon (NM_008793, exon 12 of 15)	-2548	NM_025521	66374	Mm.383824	NM_025521	ENSMUSG00000020133	2310011J03Rik	AI452186|AW545358	RIKEN cDNA 2310011J03 gene	protein-coding
Bhlhe40-5_peak_533	chr18	36286658	36287125	+	147	NA	intron (NM_008989, intron 1 of 1)	NA	5729	NM_008989	19290	Mm.231802	NM_008989	ENSMUSG00000043991	Pura	CAGER-1|Pur-alpha|ssCRE-BP	purine rich element binding protein A	protein-coding
Bhlhe40-5_peak_1122	chr9	20765435	20765777	+	147	NA	Intergenic	(TG)n|Simple_repeat|Simple_repeat	-19310	NM_001357639	244723	Mm.293552	NM_173777	ENSMUSG00000032172	Olfm2	A030009A06Rik	olfactomedin 2	protein-coding
Bhlhe40-5_peak_190	chr11	95666508	95667048	+	146	NA	promoter-TSS (NM_008831)	promoter-TSS (NM_008831)	-179	NM_008831	18673	Mm.263862	NM_008831	ENSMUSG00000038845	Phb	Bap32	prohibitin	protein-coding
Bhlhe40-5_peak_595	chr19	47090360	47090993	+	145	NA	promoter-TSS (NM_011053)	NA	-51	NM_023211	66477	Mm.29722	NM_023211	ENSMUSG00000071528	Usmg5	2010301L15Rik	upregulated during skeletal muscle growth 5	protein-coding
Bhlhe40-5_peak_886	chr6	39256577	39257205	+	145	NA	Intergenic	CpG	-50118	NM_001033430	338523	Mm.293175	NM_001033430	ENSMUSG00000042599	Kdm7a	A630082K20Rik|BB041802|Jhdm1d|mKIAA1718	lysine (K)-specific demethylase 7A	protein-coding
Bhlhe40-5_peak_200	chr11	98587982	98588533	+	145	NA	Intergenic	Intergenic	-1012	NM_025661	66612	Mm.180546	NM_025661	ENSMUSG00000038150	Ormdl3	2810011N17Rik|AI315223	ORM1-like 3 (S. cerevisiae)	protein-coding
Bhlhe40-5_peak_158	chr11	60222770	60223185	+	143	NA	promoter-TSS (NM_001358315)	promoter-TSS (NM_001358315)	-396	NM_001358315	20787	Mm.278701	NM_011480	ENSMUSG00000020538	Srebf1	ADD1|SREBP1|bHLHd1	sterol regulatory element binding transcription factor 1	protein-coding
Bhlhe40-5_peak_300	chr13	101696732	101697194	+	143	NA	intron (NM_001077495, intron 7 of 15)	intron (NM_001077495, intron 7 of 15)	-4333	NM_001024955	18708	Mm.259333	NM_001024955	ENSMUSG00000041417	Pik3r1	PI3K|p50alpha|p55alpha|p85alpha	phosphoinositide-3-kinase regulatory subunit 1	protein-coding
Bhlhe40-5_peak_535	chr18	38406647	38407324	+	142	NA	Intergenic	NA	-11922	NM_022996	65113	Mm.102496	NM_022996	ENSMUSG00000024425	Ndfip1	0610010M22Rik|N4wbp5	Nedd4 family interacting protein 1	protein-coding
Bhlhe40-5_peak_1017	chr7	102209600	102210211	+	142	NA	promoter-TSS (NM_001287167)	promoter-TSS (NM_001287167)	-38	NM_001287167	269966	Mm.439800	NM_022979	ENSMUSG00000063550	Nup98	4732457F17|AI849286|Nup96	nucleoporin 98	protein-coding
Bhlhe40-5_peak_528	chr18	20896184	20896769	+	141	NA	promoter-TSS (NM_029491)	NA	-398	NM_177038	75964	Mm.273769	NM_029491	ENSMUSG00000033382	Trappc8	5033403J15Rik|AI845423|D030074E01Rik|Trs85|mKIAA1012	trafficking protein particle complex 8	protein-coding
Bhlhe40-5_peak_929	chr6	134220238	134220590	+	141	NA	intron (NM_001303102, intron 3 of 8)	intron (NM_001303102, intron 3 of 8)	-175915	NM_025778	66813	Mm.474472	NM_025778	ENSMUSG00000030200	Bcl2l14	4930452K23Rik|4933405K19Rik|9030625M01Rik|AI429211|Bclg	BCL2-like 14 (apoptosis facilitator)	protein-coding
Bhlhe40-5_peak_260	chr12	101958119	101958508	+	140	NA	promoter-TSS (NM_001167914)	promoter-TSS (NM_001167914)	-70	NM_001167914	110616	Mm.271914	NM_029705	ENSMUSG00000021189	Atxn3	2210008M02Rik|AI463012|AI647473|ATX3|MJD1|Mjd|Sca3|ataxin-3	ataxin 3	protein-coding
Bhlhe40-5_peak_456	chr17	17838149	17838590	+	140	NA	exon (NM_001162909, exon 8 of 9)	NA	7394	NM_001162909	75202	Mm.227456	NM_029205	ENSMUSG00000080316	Spaca6	4930546H06Rik|9530079D04Rik|B230206P06Rik|Ncrna00085|SPACA6A|let-7e|mir-125a|mir-99b	sperm acrosome associated 6	protein-coding
Bhlhe40-5_peak_450	chr17	5303488	5303753	+	139	NA	intron (NM_001085355, intron 8 of 19)	NA	115147	NM_175349	106557	Mm.432764	NM_175349	ENSMUSG00000101959	Ldhal6b	4933402O15Rik|AI326310|LDHL|Ldhal	lactate dehydrogenase A-like 6B	protein-coding
Bhlhe40-5_peak_867	chr5	139460377	139461109	+	139	NA	promoter-TSS (NM_028469)	promoter-TSS (NM_028469)	-209	NM_028469	73212	Mm.84294	NM_028469	ENSMUSG00000053553	3110082I17Rik	AW411904	RIKEN cDNA 3110082I17 gene	protein-coding
Bhlhe40-5_peak_1106	chr8	124959370	124960110	+	139	NA	Intergenic	Intergenic	-10486	NM_053207	112405	Mm.140619	NM_053207	ENSMUSG00000031987	Egln1	AI503754|C1orf12|HIF-PH2|HPH-2|Hif-p4h-2|ORF13|Phd2|SM-20	egl-9 family hypoxia-inducible factor 1	protein-coding
Bhlhe40-5_peak_928	chr6	129234193	129234701	+	139	NA	intron (NR_040268, intron 2 of 3)	(TG)n|Simple_repeat|Simple_repeat	3598	NR_040265	76432	Mm.261738	NR_040265	ENSMUSG00000097354	2310001H17Rik	AI646108	RIKEN cDNA 2310001H17 gene	ncRNA
Bhlhe40-5_peak_1094	chr8	111145517	111146080	+	139	NA	promoter-TSS (NR_040363)	promoter-TSS (NR_040363)	-300	NR_040364	434350	Mm.442061	NR_040363		9430091E24Rik	-	RIKEN cDNA 9430091E24 gene	ncRNA
Bhlhe40-5_peak_1110	chr8	126945826	126946299	+	139	NA	promoter-TSS (NM_024214)	promoter-TSS (NM_024214)	-141	NM_024214	67952	Mm.6932	NM_024214	ENSMUSG00000093904	Tomm20	1810060K07Rik|BB284719|Gm19268|MAS20|MOM19|TOM20|mKIAA0016	translocase of outer mitochondrial membrane 20	protein-coding
Bhlhe40-5_peak_716	chr3	89872175	89872480	+	139	NA	intron (NM_010559, intron 9 of 9)	intron (NM_010559, intron 9 of 9)	40869	NM_010559	16194	Mm.2856	NM_010559	ENSMUSG00000027947	Il6ra	CD126|IL-6R|IL-6R-alpha|IL-6RA|Il6r	interleukin 6 receptor, alpha	protein-coding
Bhlhe40-5_peak_1076	chr8	84722723	84723554	+	139	NA	intron (NM_001297601, intron 6 of 8)	intron (NM_001297601, intron 6 of 8)	21681	NM_008535	17095	Mm.4925	NM_008535	ENSMUSG00000034041	Lyl1	Lyl-1|bHLHa18	lymphoblastomic leukemia 1	protein-coding
Bhlhe40-5_peak_733	chr3	115793280	115793704	+	139	NA	Intergenic	Intergenic	-78437	NM_007901	13609	Mm.982	NM_007901	ENSMUSG00000045092	S1pr1	AI849002|Edg1|Lpb1|S1p|S1p1	sphingosine-1-phosphate receptor 1	protein-coding
Bhlhe40-5_peak_797	chr4	139213871	139214285	+	138	NA	intron (NM_001271405, intron 1 of 8)	intron (NM_001271405, intron 1 of 8)	19967	NM_001271405	12345	Mm.2945	NM_009798	ENSMUSG00000028745	Capzb	1700120C01Rik|AI325129|CPB1|CPB2|CPbeat2|CPbeta1|CPbeta2|Cappb1	capping protein (actin filament) muscle Z-line, beta	protein-coding
Bhlhe40-5_peak_586	chr19	43896217	43896946	+	138	NA	intron (NM_028029, intron 4 of 15)	NA	-16813	NM_001306088	71972	Mm.159024	NM_028029	ENSMUSG00000025195	Dnmbp	2410003L07Rik|2410003M15Rik|TUBA	dynamin binding protein	protein-coding
Bhlhe40-5_peak_690	chr3	35753766	35754135	+	138	NA	promoter-TSS (NM_029570)	promoter-TSS (NM_029570)	-113	NM_029570	76295	Mm.239416	NM_029570	ENSMUSG00000037400	Atp11b	1110019I14Rik|ATPIF|ATPIR|mKIAA0956	ATPase, class VI, type 11B	protein-coding
Bhlhe40-5_peak_386	chr15	85657915	85658428	+	138	NA	Intergenic	Intergenic	-45602	NR_110483	102800312	Mm.33117	NR_110483		Lncppara	Lincppara|Mirlet7bhg|linc-Ppara	long noncoding RNA near Ppara	ncRNA
Bhlhe40-5_peak_500	chr17	56626810	56627157	+	137	NA	promoter-TSS (NM_028782)	NA	-64	NM_001357897	106757	Mm.23401	NM_175350	ENSMUSG00000040828	Catsperd	4921529N20Rik|4933402B14Rik|619718|AW045609|Gm6095|Tmem146	cation channel sperm associated auxiliary subunit delta	protein-coding
Bhlhe40-5_peak_981	chr7	35554579	35555468	+	137	NA	intron (NM_033080, intron 1 of 2)	intron (NM_033080, intron 1 of 2)	905	NM_033080	110959	Mm.410206	NM_033080	ENSMUSG00000034875	Nudt19	D7Rp2|D7Rp2-r|D7Rp2-s|D7Rp2e|RP2-r|RP2-s	nudix (nucleoside diphosphate linked moiety X)-type motif 19	protein-coding
Bhlhe40-5_peak_887	chr6	39377429	39378023	+	137	NA	promoter-TSS (NM_028123)	promoter-TSS (NM_028123)	-19	NM_001361618	72144	Mm.482167	NM_028123	ENSMUSG00000029924	Slc37a3	2610507O21Rik|AU044904	solute carrier family 37 (glycerol-3-phosphate transporter), member 3	protein-coding
Bhlhe40-5_peak_536	chr18	52465462	52465895	+	137	NA	promoter-TSS (NM_026040)	NA	-15	NM_026040	67222	Mm.100617	NM_026040	ENSMUSG00000024528	Srfbp1	2810036K01Rik|p49/STRAP	serum response factor binding protein 1	protein-coding
Bhlhe40-5_peak_529	chr18	21001589	21002001	+	137	NA	promoter-TSS (NM_001303011)	NA	-162	NM_207623	56515	Mm.253542	NM_019706	ENSMUSG00000024317	Rnf138	2410015A17Rik|2810480D20Rik|STRIN|Trif|Trif-d	ring finger protein 138	protein-coding
Bhlhe40-5_peak_980	chr7	34234100	34234333	+	137	NA	Intergenic	CpG	-3880	NM_008155	14751	Mm.589	NM_008155	ENSMUSG00000036427	Gpi1	Amf|Gpi|Gpi-1|Gpi-1r|Gpi-1s|Gpi-1t|Gpi1-r|Gpi1-s|Gpi1-t|Gpi1s|MF|NK|NK/GPI|Nlk|Org|Pgi|Phi	glucose phosphate isomerase 1	protein-coding
Bhlhe40-5_peak_11	chr1	38129531	38130012	+	137	NA	promoter-TSS (NM_001359287)	promoter-TSS (NM_001359287)	-105	NM_001359287	56210	Mm.389103	NM_019570	ENSMUSG00000026082	Rev1	1110027I23Rik|AU022044|Rev1l	REV1, DNA directed polymerase	protein-coding
Bhlhe40-5_peak_559	chr19	4201607	4201964	+	137	NA	promoter-TSS (NM_011237)	NA	-182	NM_011237	19367	Mm.277629	NM_011237	ENSMUSG00000024824	Rad9a	Rad9	RAD9 checkpoint clamp component A	protein-coding
Bhlhe40-5_peak_501	chr17	56935453	56936010	+	137	NA	promoter-TSS (NM_022328)	NA	-343	NM_022328	64144	Mm.148748	NM_022328	ENSMUSG00000024212	Mllt1	AA407901|BAM11|ENL|LTG19	myeloid/lymphoid or mixed-lineage leukemia; translocated to, 1	protein-coding
Bhlhe40-5_peak_154	chr11	58008569	58008874	+	136	NA	promoter-TSS (NM_028451)	promoter-TSS (NM_028451)	-343	NM_028451	73158	Mm.248843	NM_028451	ENSMUSG00000037331	Larp1	1810024J12Rik|3110040D16Rik|Larp|mKIAA0731	La ribonucleoprotein domain family, member 1	protein-coding
Bhlhe40-5_peak_127	chr11	3648875	3649335	+	135	NA	promoter-TSS (NM_001159288)	promoter-TSS (NM_001159288)	-291	NR_002321	544752	Mm.390314	NR_002321	ENSMUSG00000056579	Tug1	AI316828	taurine upregulated gene 1	ncRNA
Bhlhe40-5_peak_596	chr19	47330764	47331065	+	135	NA	intron (NM_008018, intron 6 of 14)	NA	-57325	NR_105961	102466782		NR_105961	ENSMUSG00000098786	Mir6995	Gm27576|mmu-mir-6995	microRNA 6995	ncRNA
Bhlhe40-5_peak_418	chr16	18393058	18393451	+	135	NA	intron (NM_001272031, intron 1 of 16)	intron (NM_001272031, intron 1 of 16)	691	NM_001272031	11877	Mm.293599	NM_033474	ENSMUSG00000000325	Arvcf	-	armadillo repeat gene deleted in velocardiofacial syndrome	protein-coding
Bhlhe40-5_peak_429	chr16	43979537	43980351	+	135	NA	promoter-TSS (NM_001007460)	promoter-TSS (NM_001007460)	-894	NM_001007460	332175	Mm.327852	NM_001007460	ENSMUSG00000036304	Zdhhc23	Gm1751|Gm779|nidd	zinc finger, DHHC domain containing 23	protein-coding
Bhlhe40-5_peak_1143	chr9	58198128	58198682	+	134	NA	exon (NM_177193, exon 3 of 3)	exon (NM_177193, exon 3 of 3)	3310	NM_001161537	320563	Mm.186499	NM_177193	ENSMUSG00000051243	Islr2	B930052A04Rik|Linx|Mbu-3|mKIAA1465	immunoglobulin superfamily containing leucine-rich repeat 2	protein-coding
Bhlhe40-5_peak_275	chr13	30777791	30778077	+	133	NA	Intergenic	Intergenic	28701	NM_013674	16364	Mm.4677	NM_013674	ENSMUSG00000021356	Irf4	AI385587|IRF-4|LSIRF|NF-EM5|Spip	interferon regulatory factor 4	protein-coding
Bhlhe40-5_peak_130	chr11	5509388	5509797	+	132	NA	Intergenic	B4A|SINE|B4	-11049	NM_013842	22433	Mm.469937	NM_013842	ENSMUSG00000020484	Xbp1	D11Ertd39e|TREB-5|TREB5|XBP-1	X-box binding protein 1	protein-coding
Bhlhe40-5_peak_1144	chr9	58581890	58582306	+	132	NA	promoter-TSS (NM_009145)	promoter-TSS (NM_009145)	-142	NM_001357751	20320	Mm.15125	NM_009145	ENSMUSG00000032336	Nptn	AW554172|SDR-1|Sdfr1	neuroplastin	protein-coding
Bhlhe40-5_peak_354	chr15	38602392	38603178	+	132	NA	Intergenic	B1F1|SINE|Alu	-7851	NR_045757	69679	Mm.416890	NR_045757	ENSMUSG00000102106	2310043O21Rik	-	RIKEN cDNA 2310043O21 gene	ncRNA
Bhlhe40-5_peak_365	chr15	76575967	76576567	+	132	NA	promoter-TSS (NR_073123)	promoter-TSS (NR_073123)	-92	NR_073123	268822	Mm.181624	NM_172960	ENSMUSG00000022550	Adck5	A230108P17	aarF domain containing kinase 5	protein-coding
Bhlhe40-5_peak_205	chr11	98809438	98809822	+	132	NA	promoter-TSS (NM_138660)	promoter-TSS (NM_138660)	-178	NM_138660	192160	Mm.40120	NM_138660	ENSMUSG00000078676	Casc3	Btz|Mln51	cancer susceptibility candidate 3	protein-coding
Bhlhe40-5_peak_1117	chr9	15018088	15018875	+	131	NA	intron (NM_019482, intron 2 of 4)	intron (NM_019482, intron 2 of 4)	26997	NM_019482	55991	Mm.142253	NM_019482	ENSMUSG00000031934	Panx1	AI847747	pannexin 1	protein-coding
Bhlhe40-5_peak_234	chr12	26187465	26187885	+	131	NA	intron (NR_131149, intron 2 of 4)	intron (NR_131149, intron 2 of 4)	22830	NR_131149	629481	Mm.390460	NR_131149	ENSMUSG00000113550	Gm29687	-	predicted gene, 29687	ncRNA
Bhlhe40-5_peak_47	chr1	179578625	179579100	+	131	NA	intron (NM_146105, intron 1 of 10)	intron (NM_146105, intron 1 of 10)	32333	NM_146105	226744	Mm.87662	NM_146105	ENSMUSG00000038949	Cnst	9630058J23Rik	consortin, connexin sorting protein	protein-coding
Bhlhe40-5_peak_143	chr11	49203234	49203549	+	131	NA	promoter-TSS (NM_009562)	promoter-TSS (NM_009562)	-109	NM_001024846	22720	Mm.16650	NM_009562	ENSMUSG00000046311	Zfp62	-	zinc finger protein 62	protein-coding
Bhlhe40-5_peak_1147	chr9	62828047	62829001	+	131	NA	Intergenic	Intergenic	-10263	NM_001033175	76524	Mm.283636	NM_001033175	ENSMUSG00000032245	Cln6	1810065L06Rik|AW743417|D9Bwg1455e|nclf	ceroid-lipofuscinosis, neuronal 6	protein-coding
Bhlhe40-5_peak_623	chr2	38926309	38926905	+	131	NA	promoter-TSS (NM_010264)	promoter-TSS (NM_010264)	-146	NM_010264	14536	Mm.439703	NM_010264	ENSMUSG00000063972	Nr6a1	1700113M01Rik|Gcnf|NCNF|RTR	nuclear receptor subfamily 6, group A, member 1	protein-coding
Bhlhe40-5_peak_727	chr3	96727471	96727871	+	130	NA	promoter-TSS (NM_028925)	promoter-TSS (NM_028925)	60	NM_026406	67845	Mm.386792	NM_026406	ENSMUSG00000028098	Rnf115	2610028E05Rik|AU042696|Zfp364	ring finger protein 115	protein-coding
Bhlhe40-5_peak_1132	chr9	42471966	42472556	+	130	NA	promoter-TSS (NM_173038)	promoter-TSS (NM_173038)	-3	NM_173038	272589	Mm.34483	NM_173038	ENSMUSG00000037287	Tbcel	D330014K23|E130107N23Rik|Lrrc35	tubulin folding cofactor E-like	protein-coding
Bhlhe40-5_peak_610	chr2	15054939	15055440	+	130	NA	promoter-TSS (NM_029466)	promoter-TSS (NM_029466)	-173	NM_029466	75869	Mm.174068	NM_029466	ENSMUSG00000017418	Arl5b	4930587A11Rik|AW146430|Arl8	ADP-ribosylation factor-like 5B	protein-coding
Bhlhe40-5_peak_743	chr3	130730394	130730720	+	130	NA	promoter-TSS (NM_026724)	promoter-TSS (NM_026724)	-159	NM_001005859	68436	Mm.140568	NM_026724	ENSMUSG00000062006	Rpl34	1100001I22Rik	ribosomal protein L34	protein-coding
Bhlhe40-5_peak_270	chr13	6212108	6212838	+	129	NA	Intergenic	MLT1D|LTR|ERVL-MaLR	-335684	NM_145131	69617	Mm.41933	NM_145131	ENSMUSG00000021193	Pitrm1	2310012C15Rik|AA410010|MP-1|MP1|Ntup1|PreP|mKIAA1104	pitrilysin metallepetidase 1	protein-coding
Bhlhe40-5_peak_185	chr11	90417947	90418353	+	129	NA	Intergenic	CpG	-27233	NM_172563	217082	Mm.158903	NM_172563	ENSMUSG00000003949	Hlf	E230015K02Rik	hepatic leukemia factor	protein-coding
Bhlhe40-5_peak_352	chr15	38298983	38299428	+	128	NA	intron (NM_013692, intron 1 of 3)	CpG	695	NM_001357677	21847	Mm.4292	NM_013692	ENSMUSG00000037465	Klf10	AI115143|EGR[a]|Egral|Gdnfif|TIEG-1|Tieg|Tieg1|mGIF	Kruppel-like factor 10	protein-coding
Bhlhe40-5_peak_924	chr6	122764500	122765305	+	128	NA	Intergenic	CpG	-22157	NM_011401	20527	Mm.395108	NM_011401	ENSMUSG00000003153	Slc2a3	AA408729|AL023014|AL024341|AU040424|C78366|Glut-3|Glut3	solute carrier family 2 (facilitated glucose transporter), member 3	protein-coding
Bhlhe40-5_peak_212	chr11	102230027	102230394	+	128	NA	promoter-TSS (NM_001284250)	promoter-TSS (NM_001284250)	-38	NM_010412	15184	Mm.22665	NM_010412	ENSMUSG00000008855	Hdac5	AI426555|Hdac4|mHDA1|mKIAA0600	histone deacetylase 5	protein-coding
Bhlhe40-5_peak_258	chr12	85382621	85383118	+	128	NA	Intergenic	B1_Mus1|SINE|Alu	-8152	NM_026775	68581	Mm.379159	NM_026775	ENSMUSG00000021248	Tmed10	1110014C03Rik|Tmp21|p23|p24delta1	transmembrane p24 trafficking protein 10	protein-coding
Bhlhe40-5_peak_627	chr2	71055792	71056215	+	127	NA	promoter-TSS (NM_145524)	promoter-TSS (NM_145524)	259	NM_198005	75763	Mm.281668	NM_198005	ENSMUSG00000041966	Dcaf17	2810055O12Rik|4833418A01Rik|A030004A10Rik|A930009G19Rik|AI448937	DDB1 and CUL4 associated factor 17	protein-coding
Bhlhe40-5_peak_572	chr19	26845424	26845922	+	127	NA	Intergenic	NA	-21766	NR_045306	70942	Mm.411548	NR_045306	ENSMUSG00000093772	4931403E22Rik	-	RIKEN cDNA 4931403E22 gene	ncRNA
Bhlhe40-5_peak_1010	chr7	99468690	99469132	+	127	NA	exon (NM_028145, exon 2 of 7)	exon (NM_028145, exon 2 of 7)	2907	NM_028145	72184	Mm.153585	NM_028145	ENSMUSG00000035298	Klhl35	2810406K13Rik	kelch-like 35	protein-coding
Bhlhe40-5_peak_1165	chr9	106469365	106469840	+	126	NA	TTS (NM_001311150)	TTS (NM_001311150)	-3662	NM_001159652	436090	Mm.482905	NM_001159652	ENSMUSG00000091735	Gpr62	4933402E03Rik	G protein-coupled receptor 62	protein-coding
Bhlhe40-5_peak_1019	chr7	105633087	105633490	+	126	NA	TTS (NM_029802)	TTS (NM_029802)	283	NM_001285871	55992	Mm.29290	NM_018880	ENSMUSG00000036989	Trim3	BERP1|HAC1|Rnf22	tripartite motif-containing 3	protein-coding
Bhlhe40-5_peak_1058	chr8	25601322	25601694	+	125	NA	promoter-TSS (NM_001308482)	promoter-TSS (NM_001308482)	-93	NM_001308481	234135	Mm.217337	NM_001001735	ENSMUSG00000054823	Nsd3	6720429E03|A530023P05|AI528490|WHISTLE|Whsc1l1	nuclear receptor binding SET domain protein 3	protein-coding
Bhlhe40-5_peak_422	chr16	21901398	21901683	+	124	NA	intron (NM_172821, intron 2 of 12)	intron (NM_172821, intron 2 of 12)	9571	NM_172821	71751	Mm.420837	NM_172821	ENSMUSG00000033618	Map3k13	C130026N12Rik|LZK	mitogen-activated protein kinase kinase kinase 13	protein-coding
Bhlhe40-5_peak_402	chr15	102225045	102225463	+	124	NA	intron (NM_013566, intron 2 of 14)	RLTR20C1_MM|LTR|ERVK	6681	NM_013566	16421	Mm.58	NM_013566	ENSMUSG00000001281	Itgb7	Ly69	integrin beta 7	protein-coding
Bhlhe40-5_peak_914	chr6	114894465	114894995	+	124	NA	intron (NM_001356371, intron 2 of 5)	intron (NM_001356371, intron 2 of 5)	27091	NM_177683	232334	Mm.268357	NM_177683	ENSMUSG00000030315	Vgll4	BC048841|VGL-4	vestigial like family member 4	protein-coding
Bhlhe40-5_peak_479	chr17	35979392	35979659	+	124	NA	promoter-TSS (NM_001165892)	NA	-58	NM_001282024	75210	Mm.40036	NM_145487	ENSMUSG00000038500	Prr3	4930540G07Rik|Cat56	proline-rich polypeptide 3	protein-coding
Bhlhe40-5_peak_875	chr6	29768055	29768371	+	124	NA	promoter-TSS (NM_021414)	promoter-TSS (NM_021414)	-230	NM_001171000	74340	Mm.210899	NM_021414	ENSMUSG00000029772	Ahcyl2	4631427C17Rik|AI227036|Adohcyase3|mKIAA0828	S-adenosylhomocysteine hydrolase-like 2	protein-coding
Bhlhe40-5_peak_481	chr17	35998721	35999315	+	124	NA	intron (NR_015618, intron 1 of 1)	NA	4514	NR_015618	77810	Mm.483143	NR_015618		A930015D03Rik	-	RIKEN cDNA A930015D03 gene	ncRNA
Bhlhe40-5_peak_98	chr10	80509421	80510070	+	124	NA	intron (NM_139226, intron 1 of 1)	intron (NM_139226, intron 1 of 1)	14839	NM_139226	246086	Mm.250572	NM_139226	ENSMUSG00000045518	Onecut3	OC-3|Oc3	one cut domain, family member 3	protein-coding
Bhlhe40-5_peak_685	chr3	9983875	9984349	+	124	NA	Intergenic	Intergenic	-28473	NM_010634	16592	Mm.741	NM_010634	ENSMUSG00000027533	Fabp5	E-FABP|Fabpe|Klbp|PA-FABP|mal1	fatty acid binding protein 5, epidermal	protein-coding
Bhlhe40-5_peak_724	chr3	95855623	95856061	+	123	NA	promoter-TSS (NM_027541)	promoter-TSS (NM_027541)	43	NR_151629	70767	Mm.279872	NM_027541	ENSMUSG00000015748	Prpf3	3632413F13Rik	pre-mRNA processing factor 3	protein-coding
Bhlhe40-5_peak_1034	chr7	126847568	126847960	+	123	NA	5' UTR (NM_010069, exon 1 of 11)	5' UTR (NM_010069, exon 1 of 11)	211	NM_010069	13446	Mm.266301	NM_010069	ENSMUSG00000052301	Doc2a	-	double C2, alpha	protein-coding
Bhlhe40-5_peak_1005	chr7	98489545	98489968	+	122	NA	Intergenic	CpG	-4466	NM_001113379	434215	Mm.323057	NM_001113379	ENSMUSG00000090958	Lrrc32	AI426318|D11S833Eh|D7H11S833E|EG434215|Garp	leucine rich repeat containing 32	protein-coding
Bhlhe40-5_peak_792	chr4	134467847	134468522	+	121	NA	promoter-TSS (NM_019641)	promoter-TSS (NM_019641)	-136	NM_019641	16765	Mm.378957	NM_019641	ENSMUSG00000028832	Stmn1	19k|Lag|Lap18|Op18|P18|P19|Pig|Pp17|Pp18|Pp19|Pr22|Smn	stathmin 1	protein-coding
Bhlhe40-5_peak_389	chr15	96638284	96638588	+	121	NA	intron (NM_001166458, intron 1 of 15)	intron (NM_001166458, intron 1 of 15)	3526	NM_134086	105727	Mm.103568	NM_134086	ENSMUSG00000023169	Slc38a1	AA408026|AA409865|AL022800|AU015942|NAT2	solute carrier family 38, member 1	protein-coding
Bhlhe40-5_peak_132	chr11	6416106	6416631	+	121	NA	intron (NM_008907, intron 1 of 4)	CpG	498	NM_008907	268373	Mm.5246	NM_008907	ENSMUSG00000071866	Ppia	2700098C05|Cphn|CyP-18|CypA	peptidylprolyl isomerase A	protein-coding
Bhlhe40-5_peak_846	chr5	122951643	122951991	+	121	NA	intron (NM_001003953, intron 6 of 22)	CpG	37282	NM_001003953	30841	Mm.86406	NM_013910	ENSMUSG00000029475	Kdm2b	Cxxc2|Fbl10|Fbxl10|Jhdm1b|PCCX2	lysine (K)-specific demethylase 2B	protein-coding
Bhlhe40-5_peak_548	chr18	77064789	77065315	+	120	NA	promoter-TSS (NM_001164167)	NA	-156	NM_001164167	17344	Mm.6370	NM_008602	ENSMUSG00000025423	Pias2	6330408K17Rik|AI462206|ARIP3|AU018068|Dib|Miz1|PIASxalpha|PIASxb|PIASxbeta|SIZ2	protein inhibitor of activated STAT 2	protein-coding
Bhlhe40-5_peak_1146	chr9	61925306	61925673	+	119	NA	intron (NM_024245, intron 15 of 22)	intron (NM_024245, intron 15 of 22)	-10979	NM_018853	56040	Mm.3158	NM_018853	ENSMUSG00000007892	Rplp1	2410042H16Rik|Arpp1|C430017H15Rik	ribosomal protein, large, P1	protein-coding
Bhlhe40-5_peak_248	chr12	75596180	75596584	+	119	NA	promoter-TSS (NM_012024)	promoter-TSS (NM_012024)	-182	NM_012024	26932	Mm.259626	NM_012024	ENSMUSG00000021051	Ppp2r5e	4633401M22Rik|AI449017|B56beta	protein phosphatase 2, regulatory subunit B', epsilon	protein-coding
Bhlhe40-5_peak_469	chr17	29500737	29501036	+	119	NA	Intergenic	NA	9841	NM_008842	18712	Mm.405293	NM_008842	ENSMUSG00000024014	Pim1	Pim-1	proviral integration site 1	protein-coding
Bhlhe40-5_peak_859	chr5	137032752	137033015	+	119	NA	3' UTR (NM_001039385, exon 2 of 2)	3' UTR (NM_001039385, exon 2 of 2)	2588	NM_001039385	381677	Mm.389697	NM_001039385	ENSMUSG00000037428	Vgf	Gm1052	VGF nerve growth factor inducible	protein-coding
Bhlhe40-5_peak_390	chr15	96699975	96700467	+	119	NA	promoter-TSS (NM_175121)	promoter-TSS (NM_175121)	-493	NM_001355633	67760	Mm.46754	NM_175121	ENSMUSG00000022462	Slc38a2	5033402L14Rik|AI316867|ATA2|SAT2|mKIAA1382	solute carrier family 38, member 2	protein-coding
Bhlhe40-5_peak_65	chr10	20954159	20954568	+	119	NA	intron (NM_001358561, intron 1 of 22)	intron (NM_001358561, intron 1 of 22)	1816	NM_026203	52906	Mm.253280	NM_026203	ENSMUSG00000019986	Ahi1	1700015F03Rik|Ahi-1|D10Bwg0629e	Abelson helper integration site 1	protein-coding
Bhlhe40-5_peak_203	chr11	98747350	98747696	+	118	NA	intron (NM_178060, intron 1 of 8)	intron (NM_178060, intron 1 of 8)	5738	NM_178060	21833	Mm.265917	NM_178060	ENSMUSG00000058756	Thra	6430529J03Rik|AW259572|Erba|Nr1a1|Rvr|T3R[a]|T3Ralpha|Thra1|Thra2|c-erbA-1|c-erbA-alpha|c-erbAalpha	thyroid hormone receptor alpha	protein-coding
Bhlhe40-5_peak_1011	chr7	100227071	100227573	+	118	NA	promoter-TSS (NM_027629)	promoter-TSS (NM_027629)	-285	NM_027629	70974	Mm.440524	NM_027629	ENSMUSG00000030729	Pgm2l1	4931406N15Rik|AI553438|BM32A	phosphoglucomutase 2-like 1	protein-coding
Bhlhe40-5_peak_40	chr1	155224267	155224565	+	118	NA	Intergenic	Intergenic	65713	NM_021433	58244	Mm.66264	NM_021433	ENSMUSG00000026470	Stx6	2310039E05Rik|2410005I16Rik|AA437559|AI415714|AI845861	syntaxin 6	protein-coding
Bhlhe40-5_peak_307	chr13	113614614	113614946	+	118	NA	intron (NM_130796, intron 1 of 1)	intron (NM_130796, intron 1 of 1)	3784	NM_130796	170625	Mm.33721	NM_130796	ENSMUSG00000042364	Snx18	Snag1	sorting nexin 18	protein-coding
Bhlhe40-5_peak_240	chr12	54293320	54293619	+	117	NA	Intergenic	Intergenic	59854	NR_108033	73592	Mm.416874	NR_108033	ENSMUSG00000112821	1700104L18Rik	-	RIKEN cDNA 1700104L18 gene	ncRNA
Bhlhe40-5_peak_475	chr17	34293628	34294014	+	117	NA	Intergenic	NA	-6050	NM_010378	14960	Mm.235338	NM_010378	ENSMUSG00000036594	H2-Aa	Aalpha|H-2Aa|H2Aa|I-Aalpha|IAalpha|Ia-1|Ia1	histocompatibility 2, class II antigen A, alpha	protein-coding
Bhlhe40-5_peak_34	chr1	134344699	134345046	+	117	NA	Intergenic	CpG	-11944	NM_001144855	68507	Mm.295105	NM_001144855	ENSMUSG00000026458	Ppfia4	100042382|1110008G13Rik|AI448359|AI852265|C81506|Gm3812	protein tyrosine phosphatase, receptor type, f polypeptide (PTPRF), interacting protein (liprin), alpha 4	protein-coding
Bhlhe40-5_peak_27	chr1	119526013	119526382	+	116	NA	promoter-TSS (NM_146103)	promoter-TSS (NM_146103)	43	NM_146103	226351	Mm.439806	NM_146103	ENSMUSG00000098923	Tmem185b	2500001K11Rik	transmembrane protein 185B	protein-coding
Bhlhe40-5_peak_1150	chr9	66592954	66593308	+	116	NA	promoter-TSS (NM_001302116)	promoter-TSS (NM_001302116)	-16	NM_001302122	235441	Mm.32465	NM_144937	ENSMUSG00000032376	Usp3	AA409661|BC017156	ubiquitin specific peptidase 3	protein-coding
Bhlhe40-5_peak_785	chr4	132573424	132573807	+	116	NA	intron (NM_001081211, intron 1 of 1)	intron (NM_001081211, intron 1 of 1)	9548	NM_001081211	19204	Mm.89389	NM_001081211	ENSMUSG00000056529	Ptafr	PAFR	platelet-activating factor receptor	protein-coding
Bhlhe40-5_peak_128	chr11	3863748	3864230	+	116	NA	promoter-TSS (NM_152818)	promoter-TSS (NM_152818)	-86	NM_152818	74309	Mm.61022	NM_152818	ENSMUSG00000020435	Osbp2	1700095P05Rik|C630001G20Rik|Gm244|ORP-4|OSBPL1	oxysterol binding protein 2	protein-coding
Bhlhe40-5_peak_661	chr2	146512010	146512300	+	116	NA	promoter-TSS (NM_001033348)	promoter-TSS (NM_001033348)	-151	NM_001033348	241694	Mm.222310	NM_001033348	ENSMUSG00000037110	Ralgapa2	A230067G21Rik|AS250|BC053994|RGC2|pp250	Ral GTPase activating protein, alpha subunit 2 (catalytic)	protein-coding
Bhlhe40-5_peak_1197	chrX	134600932	134601568	+	115	NA	promoter-TSS (NM_001313717)	NA	71	NM_001313716	56258	Mm.315909	NM_019868	ENSMUSG00000045427	Hnrnph2	DXHXS1271E|Ftp-3|Ftp3|H'|HNRNP|Hnrph2	heterogeneous nuclear ribonucleoprotein H2	protein-coding
Bhlhe40-5_peak_517	chr17	87561823	87562166	+	115	NA	Intergenic	NA	-73985	NM_008532	17075	Mm.4259	NM_008532	ENSMUSG00000045394	Epcam	CD326|EGP|EGP-2|Egp314|Ep-CAM|EpCAM1|GA733-2|Ly74|TROP1|Tacsd1|Tacstd1|gp40	epithelial cell adhesion molecule	protein-coding
Bhlhe40-5_peak_257	chr12	85280373	85280810	+	115	NA	promoter-TSS (NM_025421)	promoter-TSS (NM_025421)	-156	NM_025421	66204	Mm.311985	NM_025421	ENSMUSG00000008822	Acyp1	1110039O14Rik|AI325944	acylphosphatase 1, erythrocyte (common) type	protein-coding
Bhlhe40-5_peak_1002	chr7	80947610	80947958	+	115	NA	promoter-TSS (NM_019951)	promoter-TSS (NM_019951)	-234	NM_019951	56529	Mm.43760	NM_019951	ENSMUSG00000025724	Sec11a	1810012E07Rik|18kDa|Sec11l1|Sid2895p|Spc18|sid2895	SEC11 homolog A, signal peptidase complex subunit	protein-coding
Bhlhe40-5_peak_1112	chr9	7763914	7764272	+	115	NA	promoter-TSS (NM_133739)	promoter-TSS (NM_133739)	16	NM_133739	71929	Mm.283293	NM_133739	ENSMUSG00000050912	Tmem123	2310075C12Rik	transmembrane protein 123	protein-coding
Bhlhe40-5_peak_194	chr11	96429929	96430322	+	115	NA	Intergenic	Intergenic	34422	NR_033524	100038600	Mm.483549	NR_033524		Gm11529	-	predicted gene 11529	ncRNA
Bhlhe40-5_peak_664	chr2	155696060	155696547	+	115	NA	Intergenic	B3A|SINE|B2	-3919	NM_001163452	56407	Mm.234944	NM_019828	ENSMUSG00000038324	Trpc4ap	4833429F06Rik|D2Ertd113e|Trrp4ap|mFLJ00177|truss	transient receptor potential cation channel, subfamily C, member 4 associated protein	protein-coding
Bhlhe40-5_peak_848	chr5	124327493	124328040	+	114	NA	promoter-TSS (NM_028310)	promoter-TSS (NM_028310)	206	NM_001081323	269702	Mm.60224	NM_001081323	ENSMUSG00000038126	Mphosph9	4930548D04Rik|9630025B04Rik|AW413446|AW547060|B930097C17Rik|C87456|MPP-9|MPP9	M-phase phosphoprotein 9	protein-coding
Bhlhe40-5_peak_904	chr6	86526491	86527143	+	114	NA	promoter-TSS (NM_011865)	promoter-TSS (NM_011865)	-513	NR_037960	72012	Mm.349174	NR_037960	ENSMUSG00000097048	1600020E01Rik	-	RIKEN cDNA 1600020E01 gene	ncRNA
Bhlhe40-5_peak_1089	chr8	95434768	95435114	+	114	NA	promoter-TSS (NM_008187)	promoter-TSS (NM_008187)	-72	NM_008187	14894	Mm.2080	NM_008187	ENSMUSG00000031796	Cfap20	2600014O15Rik|AL024127|Gtl3|T10-2A2	cilia and flagella associated protein 20	protein-coding
Bhlhe40-5_peak_286	chr13	52849218	52849863	+	112	NA	intron (NM_016709, intron 6 of 9)	intron (NM_016709, intron 6 of 9)	80137	NM_016709	11992	Mm.252034	NM_016709	ENSMUSG00000021460	Auh	C77140|W91705	AU RNA binding protein/enoyl-coenzyme A hydratase	protein-coding
Bhlhe40-5_peak_695	chr3	52102275	52102620	+	112	NA	intron (NM_001004176, intron 1 of 4)	CpG	2559	NM_001004176	433586	Mm.234972	NM_001004176	ENSMUSG00000061143	Maml3	AV234550|BC049812|Mam-2|mKIAA1816	mastermind like transcriptional coactivator 3	protein-coding
Bhlhe40-5_peak_487	chr17	39848274	39848823	+	112	NA	non-coding (NR_046233, exon 1 of 1)	NA	5551	NR_046233	100861531		NR_046233		Rn45s	-	45S pre-ribosomal RNA	rRNA
Bhlhe40-5_peak_953	chr7	16310846	16311734	+	111	NA	intron (NM_133234, intron 1 of 3)	intron (NM_133234, intron 1 of 3)	1707	NM_133234	170770	Mm.7660	NM_133234	ENSMUSG00000002083	Bbc3	PUMA|PUMA/JFY1	BCL2 binding component 3	protein-coding
Bhlhe40-5_peak_600	chr19	60580893	60581164	+	110	NA	promoter-TSS (NM_001172096)	NA	-5	NM_030197	78832	Mm.259026	NM_030197	ENSMUSG00000033417	Cacul1	2700078E11Rik|2810417M16Rik|9830127L17Rik|AI450346|D130033C15Rik	CDK2 associated, cullin domain 1	protein-coding
Bhlhe40-5_peak_1056	chr8	22060475	22060689	+	110	NA	promoter-TSS (NM_001243161)	promoter-TSS (NM_001243161)	-139	NM_183142	207958	Mm.267439	NM_183142	ENSMUSG00000063362	Alg11	AI849156|AW492253|B230397C21|Mmat-4(5)	asparagine-linked glycosylation 11 (alpha-1,2-mannosyltransferase)	protein-coding
Bhlhe40-5_peak_698	chr3	68609033	68609303	+	110	NA	intron (NM_001113421, intron 3 of 7)	intron (NM_001113421, intron 3 of 7)	36800	NM_013928	30953	Mm.331064	NM_013928	ENSMUSG00000027777	Schip1	Nf2ip|Schip-1	schwannomin interacting protein 1	protein-coding
Bhlhe40-5_peak_892	chr6	50545297	50545786	+	110	NA	Intergenic	Intergenic	20933	NM_007808	13063	Mm.35389	NM_007808	ENSMUSG00000063694	Cycs	-	cytochrome c, somatic	protein-coding
Bhlhe40-5_peak_71	chr10	44609233	44609598	+	109	NA	Intergenic	L1MC3|LINE|L1	-150667	NM_007548	12142	Mm.4800	NM_007548	ENSMUSG00000038151	Prdm1	Blimp-1|Blimp1|PRDI-BF1|ZNFPR1A1|b2b1765Clo	PR domain containing 1, with ZNF domain	protein-coding
Bhlhe40-5_peak_412	chr16	8829379	8830077	+	108	NA	promoter-TSS (NM_001081400)	promoter-TSS (NM_001081400)	-372	NM_001081400	69053	Mm.390868	NM_001081400	ENSMUSG00000022507	1810013L24Rik	1110017P05Rik|3010002C02Rik|AA792997|AW124177|Gm19906|R74903	RIKEN cDNA 1810013L24 gene	protein-coding
Bhlhe40-5_peak_663	chr2	150578620	150578916	+	108	NA	3' UTR (NM_009977, exon 4 of 4)	3' UTR (NM_009977, exon 4 of 4)	8353	NM_009977	13011	Mm.12965	NM_009977	ENSMUSG00000068129	Cst7	Cmap	cystatin F (leukocystatin)	protein-coding
Bhlhe40-5_peak_524	chr18	12168358	12168778	+	108	NA	promoter-TSS (NM_029623)	NA	-162	NM_029623	76482	Mm.196596	NM_029623	ENSMUSG00000024410	3110002H16Rik	2400010D15Rik|Mic-1|Mic1|Rmc1|Wdr98	RIKEN cDNA 3110002H16 gene	protein-coding
Bhlhe40-5_peak_693	chr3	37420107	37420405	+	108	NA	promoter-TSS (NM_001291044)	promoter-TSS (NM_001291044)	306	NM_001310473	57815	Mm.172679	NM_021343	ENSMUSG00000027722	Spata5	2510048F20Rik|C78064|Spaf	spermatogenesis associated 5	protein-coding
Bhlhe40-5_peak_683	chr2	180024340	180024803	+	108	NA	promoter-TSS (NM_177727)	promoter-TSS (NM_177727)	-416	NM_177727	241846	Mm.21577	NM_177727	ENSMUSG00000039108	Lsm14b	9430078B04|BC040823	LSM family member 14B	protein-coding
Bhlhe40-5_peak_697	chr3	67582535	67582840	+	108	NA	promoter-TSS (NM_025813)	promoter-TSS (NM_025813)	-81	NM_025813	66868	Mm.491153	NM_025813	ENSMUSG00000027775	Mfsd1	1200003O06Rik	major facilitator superfamily domain containing 1	protein-coding
Bhlhe40-5_peak_255	chr12	83520211	83520509	+	108	NA	promoter-TSS (NM_030246)	promoter-TSS (NM_030246)	-106	NM_030246	73828	Mm.38238	NM_030246	ENSMUSG00000021222	Dcaf4	1110018E21Rik|Wdr21	DDB1 and CUL4 associated factor 4	protein-coding
Bhlhe40-5_peak_820	chr5	76303601	76304232	+	108	NA	promoter-TSS (NM_001305222)	promoter-TSS (NM_001305222)	-414	NM_001305222	12753	Mm.3552	NM_007715	ENSMUSG00000029238	Clock	5330400M04Rik|KAT13D	circadian locomotor output cycles kaput	protein-coding
Bhlhe40-5_peak_949	chr7	16098248	16098608	+	108	NA	promoter-TSS (NM_025898)	promoter-TSS (NM_025898)	-152	NM_025898	108124	Mm.104540	NM_025898	ENSMUSG00000006024	Napa	1500039N14Rik|AW209189|RA81|SNAP-alpha|SNAPA|SNARE|a-SNAP|hyh	N-ethylmaleimide sensitive fusion protein attachment protein alpha	protein-coding
Bhlhe40-5_peak_1087	chr8	94172456	94172712	+	108	NA	promoter-TSS (NM_008630)	promoter-TSS (NM_008630)	-34	NM_008630	17750	Mm.147226	NM_008630	ENSMUSG00000031762	Mt2	AA409533|MT-II|Mt-2	metallothionein 2	protein-coding
Bhlhe40-5_peak_732	chr3	108017362	108017749	+	108	NA	intron (NM_010358, intron 1 of 7)	(CA)n|Simple_repeat|Simple_repeat	418	NM_010358	14862	Mm.37199	NM_010358	ENSMUSG00000058135	Gstm1	Gstb-1|Gstb1	glutathione S-transferase, mu 1	protein-coding
Bhlhe40-5_peak_1134	chr9	46012541	46012893	+	108	NA	promoter-TSS (NM_027498)	promoter-TSS (NM_027498)	-27	NM_001357241	18475	Mm.200859	NM_008775	ENSMUSG00000003131	Pafah1b2	2610005M20Rik|AI747451|AU021353|Pafahb|mus[b]	platelet-activating factor acetylhydrolase, isoform 1b, subunit 2	protein-coding
Bhlhe40-5_peak_891	chr6	49319048	49319436	+	108	NA	promoter-TSS (NM_175098)	promoter-TSS (NM_175098)	-32	NM_175098	57895	Mm.32416	NM_175098	ENSMUSG00000050786	Ccdc126	6330407D12Rik|AA675040|AI465320|AL022711	coiled-coil domain containing 126	protein-coding
Bhlhe40-5_peak_619	chr2	32495372	32495752	+	107	NA	Intergenic	Intergenic	-39797	NM_153560	98952	Mm.4065	NM_153560	ENSMUSG00000039157	Fam102a	AI426465|C230093N12Rik|Eeig1	family with sequence similarity 102, member A	protein-coding
Bhlhe40-5_peak_888	chr6	47593579	47594186	+	107	NA	intron (NM_007971, intron 1 of 19)	intron (NM_007971, intron 1 of 19)	1148	NM_001146689	14056	Mm.246688	NM_007971	ENSMUSG00000029687	Ezh2	Enx-1|Enx1h|KMT6|mKIAA4065	enhancer of zeste 2 polycomb repressive complex 2 subunit	protein-coding
Bhlhe40-5_peak_965	chr7	24905462	24905907	+	107	NA	intron (NM_001130152, intron 1 of 28)	intron (NM_001130152, intron 1 of 28)	1338	NM_001130152	16801	Mm.3181	NM_008488	ENSMUSG00000040940	Arhgef1	Lbcl2|Lsc	Rho guanine nucleotide exchange factor (GEF) 1	protein-coding
Bhlhe40-5_peak_191	chr11	95748244	95748596	+	107	NA	promoter-TSS (NM_201609)	promoter-TSS (NM_201609)	-647	NM_201609	268469	Mm.389038	NM_201609	ENSMUSG00000075595	Zfp652	9530033F24Rik|ZNF652	zinc finger protein 652	protein-coding
Bhlhe40-5_peak_836	chr5	115300998	115301303	+	107	NA	promoter-TSS (NM_019682)	promoter-TSS (NM_019682)	30	NR_131932	102639268	Mm.319998	NR_131932		Gm13830	-	predicted gene 13830	ncRNA
Bhlhe40-5_peak_1051	chr8	11477609	11478234	+	107	NA	promoter-TSS (NR_126558)	promoter-TSS (NR_126558)	-8	NR_126558	102132	Mm.37632	NR_126558	ENSMUSG00000096957	E230013L22Rik	AI645545	RIKEN cDNA E230013L22 gene	ncRNA
Bhlhe40-5_peak_397	chr15	100227358	100227955	+	107	NA	promoter-TSS (NM_007497)	promoter-TSS (NM_007497)	-203	NM_007497	11908	Mm.676	NM_007497	ENSMUSG00000023027	Atf1	-	activating transcription factor 1	protein-coding
Bhlhe40-5_peak_153	chr11	55204269	55204720	+	107	NA	intron (NM_153139, intron 1 of 10)	CpG	154	NM_153139	215335	Mm.35732	NM_153139	ENSMUSG00000020261	Slc36a1	5830411H19Rik|AI839897|Pat1	solute carrier family 36 (proton/amino acid symporter), member 1	protein-coding
Bhlhe40-5_peak_564	chr19	8786197	8786662	+	107	NA	promoter-TSS (NM_001177798)	NA	-12	NM_001177798	225895	Mm.220886	NM_146092	ENSMUSG00000003680	Taf6l	2810417N14Rik|BB223262|C530024J06Rik|Paf65a	TATA-box binding protein associated factor 6 like	protein-coding
Bhlhe40-5_peak_737	chr3	122984342	122984711	+	107	NA	promoter-TSS (NM_133857)	promoter-TSS (NM_133857)	-79	NM_133857	99526	Mm.491248	NM_133857	ENSMUSG00000039701	Usp53	AA939927|Phxr3|Sp6|mKIAA1350|mbo	ubiquitin specific peptidase 53	protein-coding
Bhlhe40-5_peak_293	chr13	81783456	81784110	+	107	NA	intron (NM_007684, intron 1 of 4)	CpG	536	NM_007684	12626	Mm.12481	NM_007684	ENSMUSG00000021537	Cetn3	MmCEN3	centrin 3	protein-coding
Bhlhe40-5_peak_166	chr11	61504792	61505097	+	106	NA	promoter-TSS (NM_013717)	promoter-TSS (NM_013717)	-200	NM_001330780	27078	Mm.261226	NM_013717	ENSMUSG00000001039	B9d1	AW045994|B9|Eppb9	B9 protein domain 1	protein-coding
Bhlhe40-5_peak_838	chr5	115722353	115722633	+	106	NA	intron (NR_151599, intron 2 of 10)	intron (NR_151599, intron 2 of 10)	9128	NM_001080808	75665	Mm.233914	NM_001080808	ENSMUSG00000041609	Bicdl1	2210403N09Rik|BICDR-1|Ccdc64	BICD family like cargo adaptor 1	protein-coding
Bhlhe40-5_peak_306	chr13	112997918	112998661	+	106	NA	intron (NM_001037914, intron 5 of 6)	intron (NM_001037914, intron 5 of 6)	4421	NM_001037914	622408	Mm.360976	NM_001037914	ENSMUSG00000074651	Mcidas	EG622408|Gm6320|Idas|Mci|Mcin	multiciliate differentiation and DNA synthesis associated cell cycle protein	protein-coding
Bhlhe40-5_peak_455	chr17	12769517	12770075	+	105	NA	promoter-TSS (NM_010515)	NA	-90	NM_010515	16004	Mm.26553	NM_010515	ENSMUSG00000023830	Igf2r	AI661837|CD222|CI-MPR|M6P/IGF2R|Mpr300	insulin-like growth factor 2 receptor	protein-coding
Bhlhe40-5_peak_1107	chr8	125351760	125351970	+	105	NA	Intergenic	Intergenic	140968	NM_001081337	244668	Mm.271668	NM_001081337	ENSMUSG00000001995	Sipa1l2	BC058408|mKIAA1389	signal-induced proliferation-associated 1 like 2	protein-coding
Bhlhe40-5_peak_82	chr10	70096556	70097029	+	105	NA	promoter-TSS (NM_001111121)	promoter-TSS (NM_001111121)	-329	NM_001111121	76551	Mm.281741	NM_001111121	ENSMUSG00000048701	Ccdc6	2810012H18Rik|AA536681|AA960498|AW061011	coiled-coil domain containing 6	protein-coding
Bhlhe40-5_peak_745	chr3	138494513	138495097	+	105	NA	Intergenic	(GA)n|Simple_repeat|Simple_repeat	-5423	NM_175224	75624	Mm.26833	NM_175224	ENSMUSG00000005813	Metap1	1700029C17Rik|AW047992|mKIAA0094	methionyl aminopeptidase 1	protein-coding
Bhlhe40-5_peak_247	chr12	73907618	73907967	+	105	NA	promoter-TSS (NM_010431)	promoter-TSS (NM_010431)	-75	NM_010431	15251	Mm.3879	NM_010431	ENSMUSG00000021109	Hif1a	AA959795|HIF-1-alpha|HIF1-alpha|HIF1alpha|MOP1|bHLHe78	hypoxia inducible factor 1, alpha subunit	protein-coding
Bhlhe40-5_peak_643	chr2	103760962	103761276	+	105	NA	5' UTR (NM_153126, exon 1 of 29)	5' UTR (NM_153126, exon 1 of 29)	151	NM_153126	98956	Mm.288005	NM_153126	ENSMUSG00000027185	Nat10	AI429152	N-acetyltransferase 10	protein-coding
Bhlhe40-5_peak_977	chr7	29025684	29025975	+	104	NA	intron (NM_009109, intron 89 of 105)	intron (NM_009109, intron 89 of 105)	42975	NM_008279	26411	Mm.148278	NM_008279	ENSMUSG00000037337	Map4k1	Hpk1|mHPK1	mitogen-activated protein kinase kinase kinase kinase 1	protein-coding
Bhlhe40-5_peak_561	chr19	4509979	4510247	+	104	NA	promoter-TSS (NM_001162946)	NA	-359	NM_001162946	18563	Mm.1845	NM_008797	ENSMUSG00000024892	Pcx	Pc|Pcb	pyruvate carboxylase	protein-coding
Bhlhe40-5_peak_15	chr1	75142444	75142881	+	104	NA	promoter-TSS (NM_001305232)	promoter-TSS (NM_001305232)	49	NM_026977	69171	Mm.28193	NM_026977	ENSMUSG00000033159	Cnppd1	1810031K17Rik|AU043960	cyclin Pas1/PHO80 domain containing 1	protein-coding
Bhlhe40-5_peak_879	chr6	34176117	34176802	+	104	NA	intron (NM_021435, intron 1 of 9)	intron (NM_021435, intron 1 of 9)	595	NM_021435	58246	Mm.245527	NM_021435	ENSMUSG00000018999	Slc35b4	4930474D06Rik|AB041549|AW494345	solute carrier family 35, member B4	protein-coding
Bhlhe40-5_peak_413	chr16	13672559	13672962	+	104	NA	intron (NM_001177552, intron 1 of 5)	intron (NM_001177552, intron 1 of 5)	902	NM_025653	67118	Mm.223689	NM_025653	ENSMUSG00000022684	Bfar	3010001A07Rik|3110001I22Rik|AI666707|AW107665|Bar|Rnf47	bifunctional apoptosis regulator	protein-coding
Bhlhe40-5_peak_1127	chr9	27043815	27044313	+	103	NA	intron (NM_178113, intron 4 of 35)	B4A|SINE|B4	13889	NM_178113	78658	Mm.251777	NM_178113	ENSMUSG00000035024	Ncapd3	2810487N22Rik|4632407J06Rik|AI195468|AU018739|B130055D15Rik|mKIAA0056	non-SMC condensin II complex, subunit D3	protein-coding
Bhlhe40-5_peak_265	chr12	110591355	110591793	+	102	NA	non-coding (NR_033340, exon 1 of 1)	non-coding (NR_033340, exon 1 of 1)	200	NR_033340	319786	Mm.129691	NR_033340		B930059L03Rik	-	RIKEN cDNA B930059L03 gene	ncRNA
Bhlhe40-5_peak_1040	chr7	130646666	130647089	+	102	NA	intron (NM_001004468, intron 3 of 21)	intron (NM_001004468, intron 3 of 21)	-45679	NM_021314	57752	Mm.86322	NM_021314	ENSMUSG00000030852	Tacc2	mKIAA4180	transforming, acidic coiled-coil containing protein 2	protein-coding
Bhlhe40-5_peak_482	chr17	36859123	36859346	+	102	NA	3' UTR (NM_001286727, exon 10 of 10)	NA	7953	NM_001024134	69097	Mm.307027	NM_001024134	ENSMUSG00000050747	Trim15	1810012B10Rik	tripartite motif-containing 15	protein-coding
Bhlhe40-5_peak_178	chr11	72489990	72490326	+	102	NA	promoter-TSS (NM_153060)	promoter-TSS (NM_153060)	-238	NM_153060	216892	Mm.212812	NM_153060	ENSMUSG00000040447	Spns2	-	spinster homolog 2	protein-coding
Bhlhe40-5_peak_512	chr17	84163105	84163481	+	102	NA	Intergenic	NA	24654	NM_001001806	12193	Mm.259321	NM_001001806	ENSMUSG00000045817	Zfp36l2	Brf2|ERF2|Tis11d	zinc finger protein 36, C3H type-like 2	protein-coding
Bhlhe40-5_peak_656	chr2	130424101	130424585	+	101	NA	promoter-TSS (NM_030559)	promoter-TSS (NM_030559)	23	NM_030559	80743	Mm.276092	NM_030559	ENSMUSG00000027411	Vps16	1810074M16Rik|mVPS16	VSP16 CORVET/HOPS core subunit	protein-coding
Bhlhe40-5_peak_554	chr18	82481947	82482301	+	101	NA	intron (NM_001025245, intron 1 of 3)	NA	7001	NM_001025245	17196	Mm.252063	NM_010777	ENSMUSG00000041607	Mbp	C76307|Hmbpr|R75289|golli-mbp|jve|mld|shi	myelin basic protein	protein-coding
Bhlhe40-5_peak_762	chr4	40971512	40972074	+	101	NA	intron (NM_001290448, intron 1 of 15)	(A)n|Simple_repeat|Simple_repeat	850	NM_023739	74164	Mm.247456	NM_023739	ENSMUSG00000028423	Nfx1	1300017N15Rik|3000003M19Rik|NFX.1|TEG-42|Tex42	nuclear transcription factor, X-box binding 1	protein-coding
Bhlhe40-5_peak_1053	chr8	14992690	14992983	+	101	NA	intron (NM_001037736, intron 26 of 27)	intron (NM_001037736, intron 26 of 27)	-18189	NM_029116	74901	Mm.46675	NM_029116	ENSMUSG00000055675	Kbtbd11	2900016B01Rik|4930465M17Rik|mKIAA0711	kelch repeat and BTB (POZ) domain containing 11	protein-coding
Bhlhe40-5_peak_157	chr11	59809208	59809485	+	101	NA	promoter-TSS (NR_045686)	promoter-TSS (NR_045686)	255	NM_001271357	216805	Mm.339640	NM_146018	ENSMUSG00000032633	Flcn	AU014660|B430214A04Rik|Bhd|FLCL	folliculin	protein-coding
Bhlhe40-5_peak_74	chr10	57485993	57486411	+	101	NA	promoter-TSS (NM_008297)	promoter-TSS (NM_008297)	151	NR_045353	74928	Mm.416643	NR_045353	ENSMUSG00000097370	4930467K11Rik	-	RIKEN cDNA 4930467K11 gene	ncRNA
Bhlhe40-5_peak_254	chr12	80642856	80643157	+	101	NA	intron (NM_001347409, intron 1 of 4)	B3A|SINE|B2	1105	NM_007951	13877	Mm.246551	NM_007951	ENSMUSG00000021131	Erh	Mer|Prei1	ERH mRNA splicing and mitosis factor	protein-coding
Bhlhe40-5_peak_1006	chr7	99141307	99141710	+	101	NA	promoter-TSS (NM_178635)	promoter-TSS (NM_178635)	-364	NM_178635	78610	Mm.323072	NM_178635	ENSMUSG00000035354	Uvrag	9530039D02Rik|AI648770|BB124205|Uvrag1|Uvragl	UV radiation resistance associated gene	protein-coding
Bhlhe40-5_peak_722	chr3	95314930	95315375	+	101	NA	promoter-TSS (NM_029789)	promoter-TSS (NM_029789)	-38	NM_029789	76893	Mm.181009	NM_029789	ENSMUSG00000015714	Cers2	0610013I17Rik|AI225939|Lass2|TRH3	ceramide synthase 2	protein-coding
Bhlhe40-5_peak_79	chr10	62983993	62984321	+	101	NA	intron (NM_027425, intron 2 of 17)	intron (NM_027425, intron 2 of 17)	3934	NM_027425	70432	Mm.234587	NM_027425	ENSMUSG00000020070	Rufy2	2610111M19Rik|AI844453|Denn|LZ-FYVE|ZFYVE13	RUN and FYVE domain-containing 2	protein-coding
Bhlhe40-5_peak_668	chr2	163203282	163203693	+	101	NA	Intergenic	CpG	-21967	NM_001098799	269389	Mm.207709	NM_001098799	ENSMUSG00000074607	Tox2	AI851523|AV026525|BI987407|Gcx1|RxHMG1	TOX high mobility group box family member 2	protein-coding
Bhlhe40-5_peak_694	chr3	41564537	41565072	+	101	NA	promoter-TSS (NM_001130186)	promoter-TSS (NM_001130186)	-76	NM_001130186	269424	Mm.286285	NM_172303	ENSMUSG00000025764	Jade1	AU041499|D530048A03Rik|Phf17|mKIAA1807	jade family PHD finger 1	protein-coding
Bhlhe40-5_peak_84	chr10	76531268	76531847	+	101	NA	promoter-TSS (NM_146006)	promoter-TSS (NM_146006)	-48	NM_146006	16987	Mm.55075	NM_146006	ENSMUSG00000033105	Lss	2810025N20Rik|D10Ertd116e|Osc	lanosterol synthase	protein-coding
Bhlhe40-5_peak_1000	chr7	78847192	78847541	+	100	NA	promoter-TSS (NM_029585)	promoter-TSS (NM_029585)	-155	NM_029585	76375	Mm.250541	NM_029585	ENSMUSG00000030610	Det1	2610034H20Rik	de-etiolated homolog 1 (Arabidopsis)	protein-coding
Bhlhe40-5_peak_1039	chr7	130631668	130632154	+	100	NA	intron (NM_001004468, intron 3 of 21)	intron (NM_001004468, intron 3 of 21)	54427	NM_001004468	57752	Mm.86322	NM_021314	ENSMUSG00000030852	Tacc2	mKIAA4180	transforming, acidic coiled-coil containing protein 2	protein-coding
Bhlhe40-5_peak_592	chr19	46499775	46500006	+	100	NA	Intergenic	NA	-1758	NM_053100	93679	Mm.392177	NM_053100	ENSMUSG00000025034	Trim8	AA408830|BB006755|GERP|Rnf27	tripartite motif-containing 8	protein-coding
Bhlhe40-5_peak_140	chr11	35521377	35521630	+	100	NA	intron (NM_011412, intron 5 of 35)	intron (NM_011412, intron 5 of 35)	-95313	NR_029799	723924		NR_029799	ENSMUSG00000065583	Mir218-2	Mirn218-2|mir-218-2	microRNA 218-2	ncRNA
Bhlhe40-5_peak_383	chr15	83075830	83076263	+	100	NA	Intergenic	Intergenic	-24159	NM_023475	68607	Mm.30056	NM_023475	ENSMUSG00000058586	Serhl	0610008B10Rik|1110019M09Rik|AU019786	serine hydrolase-like	protein-coding
Bhlhe40-5_peak_976	chr7	28809359	28809712	+	100	NA	Intergenic	RLTR20C1_MM|LTR|ERVK	-1355	NM_177301	15388	Mm.9043	NM_177301	ENSMUSG00000015165	Hnrnpl	C79783|D830027H13Rik|Hnrpl	heterogeneous nuclear ribonucleoprotein L	protein-coding
Bhlhe40-5_peak_1041	chr7	132551767	132552041	+	100	NA	Intergenic	Intergenic	24494	NM_016978	18242	Mm.13694	NM_016978	ENSMUSG00000030934	Oat	AI194874|rhg	ornithine aminotransferase	protein-coding
Bhlhe40-5_peak_1025	chr7	118244045	118244348	+	99	NA	promoter-TSS (NM_001031814)	promoter-TSS (NM_001031814)	289	NR_027879	67745	Mm.483404	NM_183267	ENSMUSG00000055159	4930583K01Rik	-	RIKEN cDNA 4930583K01 gene	ncRNA
Bhlhe40-5_peak_856	chr5	135148997	135149559	+	99	NA	promoter-TSS (NM_013763)	promoter-TSS (NM_013763)	-433	NM_013763	27368	Mm.36746	NM_013763	ENSMUSG00000005374	Tbl2	C76179|WS-bTRP	transducin (beta)-like 2	protein-coding
Bhlhe40-5_peak_438	chr16	76336869	76337403	+	99	NA	intron (NM_001358238, intron 2 of 3)	NA	35913	NM_173440	268903	Mm.74711	NM_173440	ENSMUSG00000048490	Nrip1	6030458L20Rik|8430438I05Rik|9630050P12|AA959574|AW456757|RIP140	nuclear receptor interacting protein 1	protein-coding
Bhlhe40-5_peak_1088	chr8	94178981	94179195	+	99	NA	promoter-TSS (NM_013602)	promoter-TSS (NM_013602)	-1	NM_013602	17748	Mm.192991	NM_013602	ENSMUSG00000031765	Mt1	MT-I|Mt-1	metallothionein 1	protein-coding
Bhlhe40-5_peak_971	chr7	27490575	27491126	+	99	NA	TTS (NM_018820)	TTS (NM_018820)	3897	NM_018820	55942	Mm.153684	NM_018820	ENSMUSG00000008384	Sertad1	1110032C13Rik|AV000455|AW456625|Sei-1|Sei1|TRIP-Br1	SERTA domain containing 1	protein-coding
Bhlhe40-5_peak_951	chr7	16207529	16207871	+	99	NA	intron (NM_027883, intron 7 of 16)	intron (NM_027883, intron 7 of 16)	14293	NM_001285932	71723	Mm.75259	NM_027883	ENSMUSG00000006019	Dhx34	1200013B07Rik|1810012L18Rik|Ddx34|mKIAA0134	DEAH (Asp-Glu-Ala-His) box polypeptide 34	protein-coding
Bhlhe40-5_peak_490	chr17	46712600	46712916	+	99	NA	intron (NM_145488, intron 1 of 16)	NA	1295	NM_145488	224824	Mm.299399	NM_145488	ENSMUSG00000002763	Pex6	AI132582|D130055I09Rik|mKIAA4177	peroxisomal biogenesis factor 6	protein-coding
Bhlhe40-5_peak_948	chr7	6362701	6362991	+	98	NA	promoter-TSS (NM_001025163)	promoter-TSS (NM_001025163)	-462	NM_177888	330463	Mm.136456	NM_177888	ENSMUSG00000055150	Zfp78	A330079D15|KRAB12|Zfp77	zinc finger protein 78	protein-coding
Bhlhe40-5_peak_1198	chrX	134717757	134718147	+	98	NA	promoter-TSS (NM_001166378)	NA	14	NM_030066	78248	Mm.458522	NM_030066	ENSMUSG00000033460	Armcx1	3010033I09Rik|ALEX1	armadillo repeat containing, X-linked 1	protein-coding
Bhlhe40-5_peak_652	chr2	122630783	122631288	+	98	NA	exon (NM_001033256, exon 1 of 2)	exon (NM_001033256, exon 1 of 2)	410	NM_001033256	214616	Mm.271306	NM_001033256		Spata5l1	AV141009|C130039A10Rik	spermatogenesis associated 5-like 1	protein-coding
Bhlhe40-5_peak_33	chr1	133841512	133841875	+	98	NA	Intergenic	B4A|SINE|B4	65480	NM_001160421	269120	Mm.59985	NM_054076	ENSMUSG00000010311	Optc	-	opticin	protein-coding
Bhlhe40-5_peak_787	chr4	133277337	133277907	+	98	NA	non-coding (NR_110978, exon 1 of 5)	non-coding (NR_110978, exon 1 of 5)	168	NR_110978	52174	Mm.244748	NM_025667	ENSMUSG00000028857	Tmem222	5730406H10Rik|AA409341|D4Ertd196e	transmembrane protein 222	protein-coding
Bhlhe40-5_peak_1086	chr8	94172167	94172400	+	98	NA	promoter-TSS (NM_008630)	promoter-TSS (NM_008630)	-335	NM_008630	17750	Mm.147226	NM_008630	ENSMUSG00000031762	Mt2	AA409533|MT-II|Mt-2	metallothionein 2	protein-coding
Bhlhe40-5_peak_562	chr19	6248809	6249246	+	98	NA	intron (NM_194348, intron 11 of 39)	NA	7359	NM_194348	329015	Mm.277384	NM_194348	ENSMUSG00000024773	Atg2a	1810013C15Rik|A830054M12|BC023754|mKIAA0404	autophagy related 2A	protein-coding
Bhlhe40-5_peak_1153	chr9	77607934	77608247	+	98	NA	Intergenic	Intergenic	-28642	NM_172925	244923	Mm.138238	NM_172925	ENSMUSG00000044938	Klhl31	9830147P19Rik|D930047P17Rik|Kbtbd1	kelch-like 31	protein-coding
Bhlhe40-5_peak_1190	chrX	20816952	20817321	+	98	NA	Intergenic	NA	-31407	NM_009703	11836	Mm.220946	NM_009703	ENSMUSG00000001127	Araf	1200013E08Rik|A-Raf|AW495444|Araf1	Araf proto-oncogene, serine/threonine kinase	protein-coding
Bhlhe40-5_peak_604	chr2	6322250	6322827	+	98	NA	promoter-TSS (NM_001080548)	promoter-TSS (NM_001080548)	-219	NM_001080548	98910	Mm.40673	NM_181399	ENSMUSG00000039046	Usp6nl	AI316785|RNTRE|TRE2NL|mKIAA0019	USP6 N-terminal like	protein-coding
Bhlhe40-5_peak_228	chr12	16532188	16532507	+	97	NA	Intergenic	Intergenic	57423	NM_172950	14245	Mm.153625	NM_015763	ENSMUSG00000020593	Lpin1	Lipin1|fld	lipin 1	protein-coding
Bhlhe40-5_peak_784	chr4	130307881	130308331	+	96	NA	promoter-TSS (NM_010174)	promoter-TSS (NM_010174)	-672	NM_010174	14077	Mm.388886	NM_010174	ENSMUSG00000028773	Fabp3	Fabph-1|Fabph-4|Fabph1|Fabph4|H-FABP|Mdgi	fatty acid binding protein 3, muscle and heart	protein-coding
Bhlhe40-5_peak_249	chr12	76837425	76837669	+	96	NA	promoter-TSS (NM_145927)	promoter-TSS (NM_145927)	80	NM_145927	110606	Mm.151174	NM_145927	ENSMUSG00000033373	Fntb	2010013E13Rik|AA409500	farnesyltransferase, CAAX box, beta	protein-coding
Bhlhe40-5_peak_406	chr15	103305084	103305319	+	96	NA	Intergenic	CpG	5237	NM_030720	80910	Mm.160369	NM_030720	ENSMUSG00000063234	Gpr84	EX33	G protein-coupled receptor 84	protein-coding
Bhlhe40-5_peak_442	chr16	91657929	91658243	+	96	NA	exon (NM_178880, exon 3 of 12)	NA	10262	NM_019973	20658	Mm.46401	NM_019973	ENSMUSG00000022961	Son	2900011L12Rik|AA409051|AU067731|C81487|mKIAA1019|nrebp	Son DNA binding protein	protein-coding
Bhlhe40-5_peak_1118	chr9	15103937	15104369	+	95	NA	intron (NM_001164797, intron 1 of 19)	intron (NM_001164797, intron 1 of 19)	7955	NM_001164797	244698	Mm.325134	NM_001164797	ENSMUSG00000031936	Hephl1	Gm509|Zp|zyklopen	hephaestin-like 1	protein-coding
Bhlhe40-5_peak_1200	chrX	166170722	166171092	+	95	NA	intron (NM_001310724, intron 1 of 3)	NA	453	NM_146238	237221	Mm.209490	NM_146238	ENSMUSG00000040621	Gemin8	B130034M20Rik|B930082C09Rik|BC023488|gemin-8	gem nuclear organelle associated protein 8	protein-coding
Bhlhe40-5_peak_54	chr1	184529475	184529764	+	95	NA	intron (NR_040472, intron 4 of 5)	intron (NR_040472, intron 4 of 5)	28072	NR_040472	73590	Mm.82792	NR_040472	ENSMUSG00000101574	1700112H15Rik	-	RIKEN cDNA 1700112H15 gene	ncRNA
Bhlhe40-5_peak_225	chr11	121626911	121627142	+	95	NA	intron (NM_178664, intron 8 of 12)	intron (NM_178664, intron 8 of 12)	46125	NM_178664	210004	Mm.386847	NM_178664	ENSMUSG00000046605	B3gntl1	6030413G23Rik	UDP-GlcNAc:betaGal beta-1,3-N-acetylglucosaminyltransferase-like 1	protein-coding
Bhlhe40-5_peak_441	chr16	89973184	89973400	+	95	NA	intron (NM_001145886, intron 1 of 27)	NA	1407	NM_001145886	21844	Mm.310902	NM_009384	ENSMUSG00000002489	Tiam1	AI847750|D16Ium10|D16Ium10e	T cell lymphoma invasion and metastasis 1	protein-coding
Bhlhe40-5_peak_670	chr2	164833519	164833939	+	95	NA	promoter-TSS (NM_008906)	promoter-TSS (NM_008906)	-44	NM_008906	19025	Mm.359633	NM_008906	ENSMUSG00000017760	Ctsa	AU019505|PPCA|Ppgb	cathepsin A	protein-coding
Bhlhe40-5_peak_525	chr18	12973216	12973514	+	95	NA	intron (NM_008378, intron 1 of 10)	NA	-1095	NM_001357396	16210	Mm.8154	NM_008378	ENSMUSG00000024423	Impact	E430016J11Rik	impact, RWD domain protein	protein-coding
Bhlhe40-5_peak_549	chr18	77065450	77065781	+	95	NA	promoter-TSS (NM_001164168)	NA	-65	NM_001164168	17344	Mm.6370	NM_008602	ENSMUSG00000025423	Pias2	6330408K17Rik|AI462206|ARIP3|AU018068|Dib|Miz1|PIASxalpha|PIASxb|PIASxbeta|SIZ2	protein inhibitor of activated STAT 2	protein-coding
Bhlhe40-5_peak_589	chr19	44930785	44931268	+	94	NA	promoter-TSS (NM_001081225)	NA	-93	NM_001081225	226151	Mm.212609	NM_172638	ENSMUSG00000036097	Slf2	3632432H19|Fam178a	SMC5-SMC6 complex localization factor 2	protein-coding
Bhlhe40-5_peak_445	chr16	94608874	94609249	+	94	NA	intron (NM_001113389, intron 1 of 11)	NA	-2358	NM_001347731	13548	Mm.310973	NM_007890	ENSMUSG00000022897	Dyrk1a	2310043O08Rik|D16Ertd272e|D16Ertd493e|Dyrk|Gm10783|Mnbh|Mp86|mmb	dual-specificity tyrosine-(Y)-phosphorylation regulated kinase 1a	protein-coding
Bhlhe40-5_peak_271	chr13	20306348	20306581	+	94	NA	intron (NM_080288, intron 13 of 21)	intron (NM_080288, intron 13 of 21)	-166526	NM_198093	140580	Mm.342392	NM_080288	ENSMUSG00000041112	Elmo1	6330578D22Rik|C230095H21Rik|CED-12	engulfment and cell motility 1	protein-coding
Bhlhe40-5_peak_973	chr7	28179196	28179682	+	94	NA	promoter-TSS (NM_010092)	promoter-TSS (NM_010092)	-44	NM_001037957	13549	Mm.57249	NM_010092	ENSMUSG00000002409	Dyrk1b	Mirk	dual-specificity tyrosine-(Y)-phosphorylation regulated kinase 1b	protein-coding
Bhlhe40-5_peak_447	chr16	95893345	95893828	+	94	NA	intron (NR_040484, intron 1 of 3)	NA	5127	NR_040485	69776	Mm.120470	NR_040484	ENSMUSG00000086899	1600002D24Rik	-	RIKEN cDNA 1600002D24 gene	ncRNA
Bhlhe40-5_peak_815	chr5	45449805	45450594	+	94	NA	promoter-TSS (NM_024236)	promoter-TSS (NM_024236)	30	NM_024236	110391	Mm.30204	NM_024236	ENSMUSG00000015806	Qdpr	2610008L04Rik|D5Ertd371e|Dhpr|PKU2	quinoid dihydropteridine reductase	protein-coding
Bhlhe40-5_peak_78	chr10	62886163	62886640	+	94	NA	intron (NM_001253857, intron 1 of 12)	intron (NM_001253857, intron 1 of 12)	923	NM_001253857	52463	Mm.17774	NM_027384	ENSMUSG00000047146	Tet1	2510010B09Rik|AA517754|BB001228|Cxxc6|D10Ertd17e|LCX|mKIAA1676	tet methylcytosine dioxygenase 1	protein-coding
Bhlhe40-5_peak_235	chr12	32820059	32820455	+	93	NA	promoter-TSS (NM_021524)	promoter-TSS (NM_021524)	-78	NM_021524	59027	Mm.202727	NM_021524	ENSMUSG00000020572	Nampt	1110035O14Rik|AI314458|AI480535|NAmPRTase|Pbef|Pbef1|Visfatin	nicotinamide phosphoribosyltransferase	protein-coding
Bhlhe40-5_peak_567	chr19	12488111	12488501	+	93	NA	intron (NM_172442, intron 2 of 8)	NA	13690	NM_172442	207521	Mm.247695	NM_172442	ENSMUSG00000039982	Dtx4	AI449438|BC044798|D930042H13|RNF155	deltex 4, E3 ubiquitin ligase	protein-coding
Bhlhe40-5_peak_796	chr4	137609814	137610029	+	93	NA	intron (NM_001355588, intron 6 of 26)	intron (NM_001355588, intron 6 of 26)	15749	NM_001347227	170707	Mm.218478	NM_130879	ENSMUSG00000043411	Usp48	2810449C13Rik|AI115503|BC021769|D330022K21Rik|Usp31	ubiquitin specific peptidase 48	protein-coding
Bhlhe40-5_peak_355	chr15	38661673	38662074	+	93	NA	promoter-TSS (NM_025494)	promoter-TSS (NM_025494)	-31	NM_025494	66335	Mm.276618	NM_025494	ENSMUSG00000022295	Atp6v1c1	1700025B18Rik|U13839	ATPase, H+ transporting, lysosomal V1 subunit C1	protein-coding
Bhlhe40-5_peak_1105	chr8	124663562	124663985	+	93	NA	promoter-TSS (NM_175149)	promoter-TSS (NM_175149)	-404	NM_175149	69551	Mm.261920	NM_175149	ENSMUSG00000031983	2310022B05Rik	-	RIKEN cDNA 2310022B05 gene	protein-coding
Bhlhe40-5_peak_1130	chr9	41118096	41118463	+	93	NA	intron (NM_176860, intron 1 of 13)	intron (NM_176860, intron 1 of 13)	-38773	NM_001357412	72828	Mm.133615	NM_176860	ENSMUSG00000032020	Ubash3b	2810457I06Rik|BB125008|STS-1|TULA-2|p70	ubiquitin associated and SH3 domain containing, B	protein-coding
Bhlhe40-5_peak_553	chr18	82407152	82407382	+	93	NA	promoter-TSS (NM_008082)	NA	-490	NM_008082	14427	Mm.6219	NM_008082	ENSMUSG00000024553	Galr1	Galnr1	galanin receptor 1	protein-coding
Bhlhe40-5_peak_545	chr18	74215400	74215786	+	93	NA	promoter-TSS (NM_028868)	NA	-619	NM_028868	74322	Mm.17537	NM_028868	ENSMUSG00000024560	Cxxc1	2410002I16Rik|5830420C16Rik|AI426635|Cfp1|Cgbp|PHF18	CXXC finger 1 (PHD domain)	protein-coding
Bhlhe40-5_peak_86	chr10	77082492	77082839	+	93	NA	intron (NM_001109991, intron 5 of 40)	intron (NM_001109991, intron 5 of 40)	31040	NM_001109991	12822	Mm.4352	NM_009929	ENSMUSG00000001435	Col18a1	-	collagen, type XVIII, alpha 1	protein-coding
Bhlhe40-5_peak_552	chr18	81555664	81556069	+	92	NA	Intergenic	NA	436214	NR_039589	100628596		NR_039589	ENSMUSG00000093036	Mir5127	mmu-mir-5127|mu-mir-5127	microRNA 5127	ncRNA
Bhlhe40-5_peak_771	chr4	62681464	62681739	+	92	NA	intron (NM_001310706, intron 1 of 6)	intron (NM_001310706, intron 1 of 6)	7627	NM_001310706	50780	Mm.286753	NM_019492	ENSMUSG00000059810	Rgs3	4930506N09Rik|C2PA-RGS3|C2pa|PDZ-RGS3|RGS3S	regulator of G-protein signaling 3	protein-coding
Bhlhe40-5_peak_443	chr16	92019855	92020104	+	92	NA	Intergenic	NA	-38343	NM_017391	53881	Mm.217354	NM_017391	ENSMUSG00000089774	Slc5a3	AA623876|BF642829|Smit1	solute carrier family 5 (inositol transporters), member 3	protein-coding
Bhlhe40-5_peak_830	chr5	105110440	105110739	+	91	NA	promoter-TSS (NR_153378)	promoter-TSS (NR_153378)	-297	NR_153378	236573	Mm.425261	NM_172777	ENSMUSG00000029298	Gbp9	-	guanylate-binding protein 9	protein-coding
Bhlhe40-5_peak_152	chr11	54850268	54850714	+	91	NA	intron (NM_029327, intron 2 of 4)	intron (NM_029327, intron 2 of 4)	10100	NM_029327	75530	Mm.83578	NM_029327	ENSMUSG00000020268	Lyrm7	1700024C24Rik|9330147L21Rik	LYR motif containing 7	protein-coding
Bhlhe40-5_peak_13	chr1	59178009	59178356	+	91	NA	intron (NM_001159948, intron 25 of 33)	intron (NM_001159948, intron 25 of 33)	-14793	NM_001164682	227157	Mm.474049	NM_145143	ENSMUSG00000079550	Mpp4	Dlg6	membrane protein, palmitoylated 4 (MAGUK p55 subfamily member 4)	protein-coding
Bhlhe40-5_peak_138	chr11	21174366	21174740	+	91	NA	Intergenic	Intergenic	-64479	NM_001290628	245944	Mm.170103	NM_139061	ENSMUSG00000020128	Vps54	Hcc8|Vps54l|mSLP8|wr	VPS54 GARP complex subunit	protein-coding
Bhlhe40-5_peak_427	chr16	37868329	37868545	+	91	NA	promoter-TSS (NM_177093)	promoter-TSS (NM_177093)	37	NM_177093	320184	Mm.390882	NM_177093	ENSMUSG00000034158	Lrrc58	1810012N18Rik|C330018J07Rik	leucine rich repeat containing 58	protein-coding
Bhlhe40-5_peak_496	chr17	48299769	48300117	+	90	NA	promoter-TSS (NM_001033405)	NA	-95	NM_001360121	328833	Mm.329104	NM_001033405	ENSMUSG00000071068	Treml2	AW049306|Gm750|Tlt2	triggering receptor expressed on myeloid cells-like 2	protein-coding
Bhlhe40-5_peak_942	chr7	4136694	4137106	+	90	NA	promoter-TSS (NR_033548)	promoter-TSS (NR_033548)	26	NR_033548	100037396	Mm.447887	NR_033548	ENSMUSG00000085886	D030047H15Rik	Gm15924	RIKEN cDNA D030047H15 gene	ncRNA
Bhlhe40-5_peak_788	chr4	133622440	133622793	+	90	NA	intron (NM_001017968, intron 2 of 7)	intron (NM_001017968, intron 2 of 7)	10813	NM_001017968	503610	Mm.331948	NM_001017968	ENSMUSG00000037553	Zdhhc18	-	zinc finger, DHHC domain containing 18	protein-coding
Bhlhe40-5_peak_986	chr7	45124305	45124965	+	90	NA	promoter-TSS (NM_013725)	promoter-TSS (NM_013725)	-246	NM_013725	27207	Mm.196538	NM_013725	ENSMUSG00000003429	Rps11	-	ribosomal protein S11	protein-coding
Bhlhe40-5_peak_803	chr4	148038692	148039077	+	90	NA	promoter-TSS (NM_010840)	promoter-TSS (NM_010840)	-71	NM_011929	26372	Mm.89987	NM_011929	ENSMUSG00000029016	Clcn6	AI850629|Clc6	chloride channel, voltage-sensitive 6	protein-coding
Bhlhe40-5_peak_829	chr5	104046366	104046923	+	90	NA	promoter-TSS (NM_028794)	promoter-TSS (NM_028794)	-220	NM_028794	74167	Mm.241484	NM_028794	ENSMUSG00000029310	Nudt9	1190002C07Rik|ADPR-PPase|AI462474	nudix (nucleoside diphosphate linked moiety X)-type motif 9	protein-coding
Bhlhe40-5_peak_183	chr11	86757598	86758150	+	90	NA	promoter-TSS (NM_001356393)	promoter-TSS (NM_001356393)	-307	NM_001356393	67300	Mm.254588	NM_001003908	ENSMUSG00000047126	Cltc	3110065L21Rik|CHC|R74732	clathrin, heavy polypeptide (Hc)	protein-coding
Bhlhe40-5_peak_1061	chr8	41239482	41239719	+	89	NA	promoter-TSS (NM_023662)	promoter-TSS (NM_023662)	-159	NM_023662	18536	Mm.117896	NM_023662	ENSMUSG00000031592	Pcm1	2600002H09Rik|9430077F19Rik|C030044G17Rik	pericentriolar material 1	protein-coding
Bhlhe40-5_peak_808	chr4	155249799	155249999	+	89	NA	promoter-TSS (NM_001190445)	promoter-TSS (NM_001190445)	-67	NR_033802	67513	Mm.10374	NM_001190445	ENSMUSG00000073684	Faap20	2610002J02Rik	Fanconi anemia core complex associated protein 20	protein-coding
Bhlhe40-5_peak_1188	chrX	12159889	12160372	+	88	NA	intron (NR_045434, intron 1 of 3)	NA	216	NR_045434	71458	Mm.196328	NM_029510	ENSMUSG00000040363	Bcor	2900008C10Rik|5830466J11Rik|8430401K06Rik|BcorR|D930024N20Rik|mKIAA1575	BCL6 interacting corepressor	protein-coding
Bhlhe40-5_peak_368	chr15	77811285	77811577	+	88	NA	intron (NM_022410, intron 2 of 40)	intron (NM_022410, intron 2 of 40)	30744	NM_022410	17886	Mm.29677	NM_022410	ENSMUSG00000022443	Myh9	Fltn|Myhn-1|Myhn1|NMHCIIA|NMMHC-A|NMMHC-IIA|TU72.6	myosin, heavy polypeptide 9, non-muscle	protein-coding
Bhlhe40-5_peak_855	chr5	134932080	134932435	+	88	NA	promoter-TSS (NM_024479)	promoter-TSS (NM_024479)	-116	NM_001359536	79565	Mm.34235	NM_024479	ENSMUSG00000040557	Mettl27	AW492986|BC002286|Wbscr27	methyltransferase like 27	protein-coding
Bhlhe40-5_peak_841	chr5	122142516	122142788	+	88	NA	Intergenic	Intergenic	-4590	NM_183307	330188	Mm.386907	NM_183307	ENSMUSG00000043036	Ccdc63	4921511C16Rik	coiled-coil domain containing 63	protein-coding
Bhlhe40-5_peak_927	chr6	128438796	128439000	+	88	NA	promoter-TSS (NM_010219)	promoter-TSS (NM_010219)	141	NR_028592	791299	Mm.297516	NR_028592	ENSMUSG00000059659	Gm10069	-	predicted gene 10069	ncRNA
Bhlhe40-5_peak_268	chr12	112823269	112823558	+	88	NA	intron (NM_001359292, intron 1 of 2)	ORR1E|LTR|ERVL-MaLR	5976	NM_028023	71963	Mm.313185	NM_028023	ENSMUSG00000047832	Cdca4	2410018C03Rik|HEPP|SEI-3	cell division cycle associated 4	protein-coding
Bhlhe40-5_peak_1164	chr9	104002298	104002565	+	88	NA	promoter-TSS (NM_172460)	promoter-TSS (NM_172460)	-113	NM_172460	74025	Mm.479273	NM_028721	ENSMUSG00000032558	Nphp3	3632410F03Rik|AI550417|C230078J01|D330020E01Rik|pcy	nephronophthisis 3 (adolescent)	protein-coding
Bhlhe40-5_peak_1195	chrX	106027018	106027244	+	88	NA	promoter-TSS (NM_001109757)	NA	-93	NM_001109757	11977	Mm.254297	NM_009726	ENSMUSG00000033792	Atp7a	MNK	ATPase, Cu++ transporting, alpha polypeptide	protein-coding
Bhlhe40-5_peak_1045	chr7	143757016	143757318	+	88	NA	Intergenic	Intergenic	9826	NM_203492	381974	Mm.297839	NM_203492	ENSMUSG00000050276	Mrgprg	Gm1098|Mrgg	MAS-related GPR, member G	protein-coding
Bhlhe40-5_peak_605	chr2	9594245	9594584	+	87	NA	Intergenic	Intergenic	284186	NM_008091	14462	Mm.313866	NM_008091	ENSMUSG00000015619	Gata3	Gata-3|jal	GATA binding protein 3	protein-coding
Bhlhe40-5_peak_484	chr17	39843470	39845003	+	87	NA	non-coding (NR_046233, exon 1 of 1)	NA	1239	NR_046233	100861531		NR_046233		Rn45s	-	45S pre-ribosomal RNA	rRNA
Bhlhe40-5_peak_313	chr14	8173041	8173523	+	87	NA	promoter-TSS (NM_024221)	promoter-TSS (NM_024221)	-290	NM_024221	68263	Mm.301527	NM_024221	ENSMUSG00000021748	Pdhb	2610103L06Rik|AL024199|C81408	pyruvate dehydrogenase (lipoamide) beta	protein-coding
Bhlhe40-5_peak_1071	chr8	77451414	77451761	+	87	NA	intron (NM_030113, intron 1 of 22)	intron (NM_030113, intron 1 of 22)	-65469	NR_028125	70345	Mm.411813	NR_028125	ENSMUSG00000097882	0610038B21Rik	-	RIKEN cDNA 0610038B21 gene	ncRNA
Bhlhe40-5_peak_863	chr5	137786661	137786987	+	87	NA	promoter-TSS (NM_144913)	promoter-TSS (NM_144913)	-123	NM_144913	231803	Mm.61193	NM_144913	ENSMUSG00000029726	Mepce	Bcdin3|D5Wsu46e	methylphosphate capping enzyme	protein-coding
Bhlhe40-5_peak_702	chr3	79336116	79336417	+	87	NA	Intergenic	Intergenic	-9110	NM_001142953	100233207	Mm.373801	NM_001142953	ENSMUSG00000091685	Gm17359	-	predicted gene, 17359	protein-coding
Bhlhe40-5_peak_419	chr16	18503706	18503934	+	86	NA	intron (NM_001081682, intron 2 of 7)	intron (NM_001081682, intron 2 of 7)	4949	NM_001285494	13972	Mm.236139	NM_023120	ENSMUSG00000000884	Gnb1l	ESTM55|Gm16314|Me49f07|Wdr14|Wdvcf	guanine nucleotide binding protein (G protein), beta polypeptide 1-like	protein-coding
Bhlhe40-5_peak_995	chr7	47050971	47051215	+	86	NA	intron (NM_026436, intron 1 of 2)	intron (NM_026436, intron 1 of 2)	453	NM_026436	67893	Mm.27338	NM_026436	ENSMUSG00000010307	Tmem86a	1810054O13Rik|AI414959|AW742698	transmembrane protein 86A	protein-coding
Bhlhe40-5_peak_376	chr15	80948228	80948427	+	86	NA	promoter-TSS (NM_009634)	promoter-TSS (NM_009634)	-163	NM_009634	11564	Mm.38151	NM_009634	ENSMUSG00000022407	Adsl	Adl|Asl	adenylosuccinate lyase	protein-coding
Bhlhe40-5_peak_1184	chrX	7422653	7423092	+	86	NA	intron (NR_027924, intron 1 of 1)	NA	116	NR_027924	68355	Mm.45111	NR_027924		2010204K13Rik	0610010M13Rik|Cip7	RIKEN cDNA 2010204K13 gene	ncRNA
Bhlhe40-5_peak_563	chr19	7240853	7241136	+	86	NA	5' UTR (NM_027643, exon 1 of 8)	NA	228	NM_027643	70999	Mm.329605	NM_027643	ENSMUSG00000024764	Naa40	4931433E08Rik|AU023197|Nat11|NatD	N(alpha)-acetyltransferase 40, NatD catalytic subunit	protein-coding
Bhlhe40-5_peak_1078	chr8	84810994	84811267	+	86	NA	Intergenic	GC_rich|Low_complexity|Low_complexity	-10792	NM_001081982	18032	Mm.9394	NM_010906	ENSMUSG00000001911	Nfix	CTF|NF-I/X|NF1-X|NFI-X	nuclear factor I/X	protein-coding
Bhlhe40-5_peak_467	chr17	28691141	28691390	+	86	NA	promoter-TSS (NM_011951)	NA	-77	NM_001168514	26416	Mm.311337	NM_011951	ENSMUSG00000053436	Mapk14	CSBP2|Crk1|Csbp1|Mxi2|PRKM14|PRKM15|p38|p38-alpha|p38MAPK|p38a|p38alpha	mitogen-activated protein kinase 14	protein-coding
Bhlhe40-5_peak_8	chr1	34464416	34464667	+	86	NA	intron (NM_011206, intron 5 of 14)	L1MB8|LINE|L1	4795	NM_011206	19253	Mm.361	NM_011206	ENSMUSG00000026126	Ptpn18	FLP1|HSCF|PTP-HSCF|PTP-K1|Ptpk1	protein tyrosine phosphatase, non-receptor type 18	protein-coding
Bhlhe40-5_peak_757	chr4	32288029	32288396	+	85	NA	Intergenic	Intergenic	-129223	NM_001109661	12014	Mm.491223	NM_007521	ENSMUSG00000040270	Bach2	E030004N02Rik	BTB and CNC homology, basic leucine zipper transcription factor 2	protein-coding
Bhlhe40-5_peak_480	chr17	35979770	35980254	+	84	NA	promoter-TSS (NM_001165892)	NA	57	NM_008136	14670	Mm.335754	NM_008136	ENSMUSG00000024429	Gnl1	Gna-rs1|Gnal1	guanine nucleotide binding protein-like 1	protein-coding
Bhlhe40-5_peak_734	chr3	116620662	116620929	+	84	NA	intron (NM_001289568, intron 14 of 17)	MER90a|LTR|ERV1	-6208	NM_030016	229780	Mm.259648	NM_030016	ENSMUSG00000033439	Trmt13	4631408H19Rik|A330067P21|A930028L21Rik|Ccdc76	tRNA methyltransferase 13	protein-coding
Bhlhe40-5_peak_223	chr11	120672984	120673310	+	84	NA	exon (NM_026877, exon 1 of 16)	exon (NM_026877, exon 1 of 16)	174	NM_026877	68938	Mm.294020	NM_026877	ENSMUSG00000025142	Aspscr1	1190006K01Rik|ASPC|ASPCR1|ASPL|ASPS|RCC17|TUG	alveolar soft part sarcoma chromosome region, candidate 1 (human)	protein-coding
Bhlhe40-5_peak_360	chr15	66969550	66969911	+	84	NA	promoter-TSS (NM_008681)	promoter-TSS (NM_008681)	-89	NM_008681	17988	Mm.30837	NM_008681	ENSMUSG00000005125	Ndrg1	CAP43|CMT4D|DRG1|HMSNL|NMSL|Ndr1|Ndrl|PROXY1|RTP|TDD5	N-myc downstream regulated gene 1	protein-coding
Bhlhe40-5_peak_842	chr5	122145388	122145823	+	84	NA	Intergenic	Intergenic	-7543	NM_183307	330188	Mm.386907	NM_183307	ENSMUSG00000043036	Ccdc63	4921511C16Rik	coiled-coil domain containing 63	protein-coding
Bhlhe40-5_peak_39	chr1	153748567	153748948	+	84	NA	promoter-TSS (NM_011882)	promoter-TSS (NM_011882)	-669	NM_011882	24014	Mm.259254	NM_011882	ENSMUSG00000066800	Rnasel	E230029I04Rik	ribonuclease L (2', 5'-oligoisoadenylate synthetase-dependent)	protein-coding
Bhlhe40-5_peak_611	chr2	17702800	17703102	+	84	NA	intron (NM_028757, intron 2 of 6)	intron (NM_028757, intron 2 of 6)	28117	NM_028757	74103	Mm.120298	NM_028757	ENSMUSG00000053702	Nebl	1200007O21Rik|A630080F05Rik|BB140644|D830029A09Rik|Lnebl	nebulette	protein-coding
Bhlhe40-5_peak_723	chr3	95385684	95386068	+	84	NA	TTS (NR_015490)	TTS (NR_015490)	16965	NR_015490	67654	Mm.75066	NR_015490	ENSMUSG00000105734	4930558C23Rik	-	RIKEN cDNA 4930558C23 gene	ncRNA
Bhlhe40-5_peak_459	chr17	24885737	24886135	+	84	NA	promoter-TSS (NM_001163750)	NA	414	NM_001355396	26426	Mm.36718	NM_011956	ENSMUSG00000039183	Nubp2	D17Wsu11e	nucleotide binding protein 2	protein-coding
Bhlhe40-5_peak_851	chr5	129020317	129020634	+	84	NA	intron (NM_009391, intron 1 of 6)	CpG	319	NM_009391	19384	Mm.297440	NM_009391	ENSMUSG00000029430	Ran	-	RAN, member RAS oncogene family	protein-coding
Bhlhe40-5_peak_50	chr1	180850163	180851149	+	84	NA	promoter-TSS (NM_145943)	promoter-TSS (NM_145943)	-495	NM_145943	208768	Mm.272625	NM_145943	ENSMUSG00000038806	Sde2	-	SDE2 telomere maintenance homolog (S. pombe)	protein-coding
Bhlhe40-5_peak_112	chr10	85828938	85829577	+	84	NA	Intergenic	Intergenic	-42574	NM_133993	103136	Mm.18834	NM_133993	ENSMUSG00000001785	Pwp1	2310058A11Rik|2610205J09Rik|AI098170|AL022879|AV083409|AW550690	PWP1 homolog, endonuclein	protein-coding
Bhlhe40-5_peak_209	chr11	100320366	100320679	+	84	NA	intron (NM_011508, intron 1 of 3)	CpG	573	NM_011508	20918	Mm.13886	NM_011508	ENSMUSG00000035530	Eif1	Sui1-rs1	eukaryotic translation initiation factor 1	protein-coding
Bhlhe40-5_peak_181	chr11	80602735	80603251	+	84	NA	intron (NM_177390, intron 16 of 21)	intron (NM_177390, intron 16 of 21)	-93887	NR_126552	77417	Mm.437510	NR_126552	ENSMUSG00000085078	C030013C21Rik	-	RIKEN cDNA C030013C21 gene	ncRNA
Bhlhe40-5_peak_210	chr11	101316029	101316228	+	84	NA	promoter-TSS (NM_011192)	promoter-TSS (NM_011192)	-85	NM_011192	19192	Mm.288477	NM_011192	ENSMUSG00000078652	Psme3	AA410043|AU020960|Ki|PA28gamma|REGgamma|pa28g	proteaseome (prosome, macropain) activator subunit 3 (PA28 gamma, Ki)	protein-coding
Bhlhe40-5_peak_754	chr4	8799535	8799815	+	84	NA	intron (NM_001355382, intron 2 of 36)	intron (NM_001355382, intron 2 of 36)	48351	NM_001355382	320790	Mm.138792	NM_001033395	ENSMUSG00000041235	Chd7	A730019I05Rik|Cycn|Cyn|Dz|Edy|Flo|GENA 47|GENA 60|Gena 52|Lda|Mt|Obt|Todo|WBE1|Whi|metis	chromodomain helicase DNA binding protein 7	protein-coding
Bhlhe40-5_peak_897	chr6	66944210	66944559	+	84	NA	intron (NM_001177560, intron 3 of 4)	intron (NM_001177560, intron 3 of 4)	47493	NM_001177558	14701	Mm.234342	NM_025278	ENSMUSG00000036402	Gng12	2010305F15Rik|AA536815|AI115529|AI314170|AI842738	guanine nucleotide binding protein (G protein), gamma 12	protein-coding
Bhlhe40-5_peak_42	chr1	165800991	165801659	+	84	NA	intron (NM_001113391, intron 1 of 7)	MLT1C|LTR|ERVL-MaLR	12644	NM_001113392	12503	Mm.217308	NM_031162	ENSMUSG00000005763	Cd247	4930549J05Rik|A430104F18Rik|AW552088|Cd3|Cd3-eta|Cd3-zeta|Cd3h|Cd3z|Cd3zeta|T3z|Tcrk|Tcrz	CD247 antigen	protein-coding
Bhlhe40-5_peak_776	chr4	109676412	109676684	+	84	NA	promoter-TSS (NM_007983)	promoter-TSS (NM_007983)	-79	NM_007983	14084	Mm.318259	NM_007983	ENSMUSG00000010517	Faf1	AA408698|Dffrx|Fam	Fas-associated factor 1	protein-coding
Bhlhe40-5_peak_753	chr3	157883959	157884389	+	84	NA	Intergenic	Intergenic	40889	NM_145953	107869	Mm.28301	NM_145953	ENSMUSG00000028179	Cth	0610010I13Rik|AI314617|BC019483|CSE|Cys3	cystathionase (cystathionine gamma-lyase)	protein-coding
Bhlhe40-5_peak_92	chr10	80020757	80021283	+	84	NA	exon (NM_001142701, exon 4 of 23)	exon (NM_001142701, exon 4 of 23)	1345	NM_027521	70719	Mm.243954	NM_027521	ENSMUSG00000035697	Arhgap45	6330406L22Rik|AW539505|Ha-1|Hmha1	Rho GTPase activating protein 45	protein-coding
Bhlhe40-5_peak_707	chr3	87804127	87804538	+	84	NA	intron (NM_011832, intron 6 of 21)	intron (NM_011832, intron 6 of 21)	7381	NM_011832	23920	Mm.42041	NM_011832	ENSMUSG00000005640	Insrr	Irr	insulin receptor-related receptor	protein-coding
Bhlhe40-5_peak_495	chr17	48096769	48097214	+	83	NA	Intergenic	NA	-6613	NR_110485	320638	Mm.404482	NR_110485		A730006G06Rik	-	RIKEN cDNA A730006G06 gene	ncRNA
Bhlhe40-5_peak_206	chr11	98937433	98937785	+	83	NA	promoter-TSS (NM_001177302)	promoter-TSS (NM_001177302)	-87	NM_009024	19401	Mm.439744	NM_009024	ENSMUSG00000037992	Rara	Nr1b1|RAR|RARalpha1	retinoic acid receptor, alpha	protein-coding
Bhlhe40-5_peak_918	chr6	120082953	120083165	+	83	NA	Intergenic	MIR3|SINE|MIR	-10321	NM_016718	29862	Mm.103668	NM_016718	ENSMUSG00000041377	Ninj2	-	ninjurin 2	protein-coding
Bhlhe40-5_peak_421	chr16	20717674	20717873	+	83	NA	promoter-TSS (NM_145632)	promoter-TSS (NM_145632)	-53	NM_145632	245841	Mm.288730	NM_145632	ENSMUSG00000021018	Polr2h	-	polymerase (RNA) II (DNA directed) polypeptide H	protein-coding
Bhlhe40-5_peak_1018	chr7	104603141	104603531	+	83	NA	Intergenic	Intergenic	-6157	NM_146820	258817	Mm.377706	NM_146820	ENSMUSG00000051182	Olfr655	MOR38-1	olfactory receptor 655	protein-coding
Bhlhe40-5_peak_620	chr2	33221385	33221700	+	83	NA	intron (NM_011923, intron 1 of 4)	intron (NM_011923, intron 1 of 4)	5581	NM_011923	26360	Mm.208919	NM_011923	ENSMUSG00000004105	Angptl2	AI593246|AW260363|Arp2	angiopoietin-like 2	protein-coding
Bhlhe40-5_peak_142	chr11	46344101	46344341	+	83	NA	TTS (NM_001281967)	TTS (NM_001281967)	1934	NR_152253	100503965	Mm.436902	NR_152253		Gm12167	-	predicted gene 12167	ncRNA
Bhlhe40-5_peak_477	chr17	35200446	35201022	+	83	NA	intron (NM_001278601, intron 2 of 2)	NA	1273	NM_001278601	21926	Mm.1293	NM_013693	ENSMUSG00000024401	Tnf	DIF|TNF-a|TNF-alpha|TNFSF2|TNFalpha|Tnfa|Tnfsf1a|Tnlg1f	tumor necrosis factor	protein-coding
Bhlhe40-5_peak_476	chr17	34898514	34899078	+	83	NA	promoter-TSS (NM_001286573)	NA	-178	NM_001286573	110147	Mm.35345	NM_145830	ENSMUSG00000013787	Ehmt2	Bat8|D17Ertd710e|G9a|KMT1C|NG36	euchromatic histone lysine N-methyltransferase 2	protein-coding
Bhlhe40-5_peak_767	chr4	46452505	46452953	+	83	NA	intron (NM_130889, intron 1 of 6)	intron (NM_130889, intron 1 of 6)	1803	NM_130889	67628	Mm.263913	NM_130889	ENSMUSG00000028333	Anp32b	2410015B15Rik|PAL31|PHAPI2a|Ssp29	acidic (leucine-rich) nuclear phosphoprotein 32 family, member B	protein-coding
Bhlhe40-5_peak_288	chr13	54789155	54789368	+	83	NA	promoter-TSS (NM_028841)	promoter-TSS (NM_028841)	-144	NM_028841	74257	Mm.32883	NM_028841	ENSMUSG00000025875	Tspan17	2210021G21Rik|AI047581|Fbxo23|Tm4sf17	tetraspanin 17	protein-coding
Bhlhe40-5_peak_123	chr10	127030342	127030838	+	82	NA	exon (NM_025537, exon 2 of 6)	exon (NM_025537, exon 2 of 6)	224	NM_025537	66399	Mm.29900	NM_025537	ENSMUSG00000040521	Tsfm	2310050B20Rik|9430024O13Rik|EF-TS|EF-Tsmt	Ts translation elongation factor, mitochondrial	protein-coding
Bhlhe40-5_peak_1199	chrX	162829281	162829627	+	82	NA	promoter-TSS (NM_178935)	NA	0	NM_178935	353170	Mm.270186	NM_178935	ENSMUSG00000038344	Txlng	4932441K18Rik|Fiat|Lrp	taxilin gamma	protein-coding
Bhlhe40-5_peak_320	chr14	30857056	30857418	+	82	NA	intron (NM_028839, intron 1 of 7)	intron (NM_028839, intron 1 of 7)	-22020	NM_181390	66175	Mm.220895	NM_181390	ENSMUSG00000042485	Mustn1	1110028G01Rik|Mustang	musculoskeletal, embryonic nuclear protein 1	protein-coding
Bhlhe40-5_peak_176	chr11	70982796	70983021	+	82	NA	exon (NM_007573, exon 1 of 6)	exon (NM_007573, exon 1 of 6)	118	NM_007573	12261	Mm.30049	NM_007573	ENSMUSG00000018446	C1qbp	AA407365|AA986492|D11Wsu182e|HABP1|P32|gC1qBP	complement component 1, q subcomponent binding protein	protein-coding
Bhlhe40-5_peak_488	chr17	43265378	43265625	+	82	NA	Intergenic	NA	-4846	NM_133776	77596	Mm.159950	NM_133776	ENSMUSG00000041293	Adgrf1	5031409J19Rik|Gpr110|KPG_009	adhesion G protein-coupled receptor F1	protein-coding
Bhlhe40-5_peak_1196	chrX	107816322	107816781	+	82	NA	promoter-TSS (NM_025921)	NA	74	NM_001163104	213449	Mm.444635	NM_001163104	ENSMUSG00000073007	Fam46d	Gm377	family with sequence similarity 46, member D	protein-coding
Bhlhe40-5_peak_873	chr5	151368373	151368731	+	81	NA	promoter-TSS (NR_045699)	promoter-TSS (NR_045699)	-123	NR_045700	625175	Mm.443286	NR_045699	ENSMUSG00000097321	1700028E10Rik	A630054D14|Gm6561	RIKEN cDNA 1700028E10 gene	ncRNA
Bhlhe40-5_peak_353	chr15	38470926	38471173	+	81	NA	Intergenic	CpG	19498	NR_105916	102465574		NR_105916	ENSMUSG00000099110	Mir6951	Gm27765|mmu-mir-6951	microRNA 6951	ncRNA
Bhlhe40-5_peak_895	chr6	58844392	58844605	+	81	NA	intron (NM_001361966, intron 3 of 25)	(TG)n|Simple_repeat|Simple_repeat	10798	NM_028705	73998	Mm.191892	NM_028705	ENSMUSG00000029804	Herc3	5730409F18Rik|AI646603|mKIAA0032	hect domain and RLD 3	protein-coding
Bhlhe40-5_peak_1123	chr9	21164996	21165310	+	81	NA	promoter-TSS (NM_183408)	promoter-TSS (NM_183408)	-561	NM_183408	18577	Mm.191749	NM_019798	ENSMUSG00000032177	Pde4a	D9Ertd60e|Dpde2	phosphodiesterase 4A, cAMP specific	protein-coding
Bhlhe40-5_peak_1194	chrX	106011704	106012080	+	81	NA	promoter-TSS (NM_001190409)	NA	7	NM_025952	67075	Mm.275943	NM_025952	ENSMUSG00000031232	Magt1	2410001C15Rik|2610529C04Rik|2810482I07Rik|IAG2|IAP	magnesium transporter 1	protein-coding
Bhlhe40-5_peak_179	chr11	74925557	74926004	+	81	NA	promoter-TSS (NM_013761)	promoter-TSS (NM_013761)	18	NM_013761	27364	Mm.131443	NM_013761	ENSMUSG00000001323	Srr	M100034|Rgsc34|Srs	serine racemase	protein-coding
Bhlhe40-5_peak_222	chr11	120139503	120139707	+	81	NA	intron (NM_001361699, intron 4 of 16)	intron (NM_001361699, intron 4 of 16)	11746	NM_001361698	72055	Mm.253403	NM_024249	ENSMUSG00000061306	Slc38a10	1810073N04Rik	solute carrier family 38, member 10	protein-coding
Bhlhe40-5_peak_613	chr2	22895399	22895996	+	81	NA	exon (NM_019501, exon 1 of 11)	exon (NM_019501, exon 1 of 11)	175	NM_019501	56075	Mm.249752	NM_019501	ENSMUSG00000026784	Pdss1	2610203G20Rik|2700031G06Rik|TPT|TPT 1|Tprt|mDLP1|mSPS1	prenyl (solanesyl) diphosphate synthase, subunit 1	protein-coding
Bhlhe40-5_peak_954	chr7	16403322	16403759	+	80	NA	intron (NM_198631, intron 1 of 13)	intron (NM_198631, intron 1 of 13)	2344	NM_198631	330474	Mm.333594	NM_198631	ENSMUSG00000059273	Zc3h4	Bwq1|Gm768|Kiaa1064-hp|mKIAA1064	zinc finger CCCH-type containing 4	protein-coding
Bhlhe40-5_peak_53	chr1	183296805	183297288	+	80	NA	promoter-TSS (NM_181732)	promoter-TSS (NM_181732)	-14	NM_181732	108909	Mm.290502	NM_145626	ENSMUSG00000042901	Aida	2610208M17Rik|BC004835	axin interactor, dorsalization associated	protein-coding
Bhlhe40-5_peak_714	chr3	89772699	89772956	+	80	NA	promoter-TSS (NM_027315)	promoter-TSS (NM_027315)	573	NR_130957	74034	Mm.386816	NR_130957	ENSMUSG00000042579	4632404H12Rik	-	RIKEN cDNA 4632404H12 gene	ncRNA
Bhlhe40-5_peak_115	chr10	93539686	93539915	+	80	NA	promoter-TSS (NM_175488)	promoter-TSS (NM_175488)	233	NM_027908	71761	Mm.244518	NM_027908	ENSMUSG00000015890	Amdhd1	1300019J08Rik	amidohydrolase domain containing 1	protein-coding
Bhlhe40-5_peak_691	chr3	36000309	36000715	+	80	NA	exon (NM_023644, exon 1 of 19)	exon (NM_023644, exon 1 of 19)	166	NM_023644	72039	Mm.249016	NM_023644	ENSMUSG00000027709	Mccc1	1810045E08Rik|2310058B18Rik|MCCalpha|Mcca|R75106	methylcrotonoyl-Coenzyme A carboxylase 1 (alpha)	protein-coding
Bhlhe40-5_peak_1079	chr8	84847077	84847307	+	80	NA	promoter-TSS (NM_007591)	promoter-TSS (NM_007591)	-261	NM_007591	12317	Mm.1971	NM_007591	ENSMUSG00000003814	Calr	CRT|Calregulin	calreticulin	protein-coding
Bhlhe40-5_peak_414	chr16	13780534	13780749	+	79	NA	promoter-TSS (NM_001039521)	promoter-TSS (NM_001039521)	-58	NM_001039521	106298	Mm.288606	NM_001039521	ENSMUSG00000022682	Rrn3	AL023001|E130302O19Rik|R75565|TIF-1A|Tif1a	RRN3 RNA polymerase I transcription factor homolog (yeast)	protein-coding
Bhlhe40-5_peak_662	chr2	146959452	146959881	+	79	NA	intron (NM_001033298, intron 12 of 13)	intron (NM_001033298, intron 12 of 13)	-53333	NM_001356402	24128	Mm.3065	NM_011917	ENSMUSG00000027433	Xrn2	-	5'-3' exoribonuclease 2	protein-coding
Bhlhe40-5_peak_492	chr17	46772167	46772754	+	79	NA	promoter-TSS (NM_025966)	NA	-175	NM_025966	67101	Mm.358702	NM_025966	ENSMUSG00000062619	2310039H08Rik	-	RIKEN cDNA 2310039H08 gene	protein-coding
Bhlhe40-5_peak_394	chr15	99457746	99458158	+	79	NA	promoter-TSS (NM_001001884)	promoter-TSS (NM_001001884)	-204	NM_001001884	380969	Mm.22915	NM_001001884	ENSMUSG00000023009	Nckap5l	C230021P08Rik|Cep169	NCK-associated protein 5-like	protein-coding
Bhlhe40-5_peak_149	chr11	51856566	51856990	+	79	NA	intron (NM_001357588, intron 1 of 12)	CpG	703	NM_199299	76901	Mm.259996	NM_199299	ENSMUSG00000020387	Jade2	1200017K05Rik|AI480685|Phf15|mKIAA0239	jade family PHD finger 2	protein-coding
Bhlhe40-5_peak_969	chr7	27232737	27232936	+	79	NA	promoter-TSS (NM_133770)	promoter-TSS (NM_133770)	-177	NM_133770	76889	Mm.124728	NM_133770	ENSMUSG00000003762	Coq8b	0610012P18Rik|Adck4	coenzyme Q8B	protein-coding
Bhlhe40-5_peak_802	chr4	145315082	145315420	+	79	NA	promoter-TSS (NM_009401)	promoter-TSS (NM_009401)	-104	NM_009401	21941	Mm.12810	NM_009401	ENSMUSG00000028602	Tnfrsf8	Cd30|D1S166E|Ki|Ki-1	tumor necrosis factor receptor superfamily, member 8	protein-coding
Bhlhe40-5_peak_712	chr3	88488493	88488721	+	79	NA	intron (NM_001002011, intron 1 of 11)	intron (NM_001002011, intron 1 of 11)	4705	NM_019390	16905	Mm.243014	NM_019390	ENSMUSG00000028063	Lmna	Dhe	lamin A	protein-coding
Bhlhe40-5_peak_852	chr5	129941607	129941901	+	79	NA	promoter-TSS (NM_001001327)	promoter-TSS (NM_001001327)	-355	NM_027121	69568	Mm.288718	NM_027121	ENSMUSG00000066735	Vkorc1l1	2310024K08Rik	vitamin K epoxide reductase complex, subunit 1-like 1	protein-coding
Bhlhe40-5_peak_1154	chr9	77750377	77750827	+	79	NA	Intergenic	Intergenic	-3933	NM_010295	14629	Mm.89888	NM_010295	ENSMUSG00000032350	Gclc	D9Wsu168e|GLCL-H|Ggcs-hs|Glclc	glutamate-cysteine ligase, catalytic subunit	protein-coding
Bhlhe40-5_peak_599	chr19	59198133	59198582	+	79	NA	Intergenic	NA	-21291	NM_207261	332396	Mm.329947	NM_207261	ENSMUSG00000040901	Kcnk18	Gm781|Tresk|Tresk-2|Trik	potassium channel, subfamily K, member 18	protein-coding
Bhlhe40-5_peak_99	chr10	81059905	81060367	+	78	NA	promoter-TSS (NM_001358549)	promoter-TSS (NM_001358549)	40	NM_001358549	52551	Mm.30068	NM_024499	ENSMUSG00000004937	Sgta	5330427H01Rik|AI194281|D10Ertd190e|Sgt|Stg	small glutamine-rich tetratricopeptide repeat (TPR)-containing, alpha	protein-coding
Bhlhe40-5_peak_236	chr12	32953802	32954094	+	78	NA	promoter-TSS (NR_044986)	promoter-TSS (NR_044986)	3	NM_013635	19027	Mm.246304	NM_013635	ENSMUSG00000020570	Sypl	AI314763|AI604763|D12Ertd446e|PanI|Pphn|Sypl1	synaptophysin-like protein	protein-coding
Bhlhe40-5_peak_672	chr2	167102063	167102477	+	78	NA	3' UTR (NM_008420, exon 2 of 2)	3' UTR (NM_008420, exon 2 of 2)	36977	NR_028540	100217443		NR_028540		Snord12	MBII-99	small nucleolar RNA, C/D box 12	snoRNA
Bhlhe40-5_peak_466	chr17	28328364	28328760	+	78	NA	promoter-TSS (NM_011287)	NA	-3	NM_001357628	19896	Mm.336955	NM_011287	ENSMUSG00000037805	Rpl10a	CsA-19|Nedd6	ribosomal protein L10A	protein-coding
Bhlhe40-5_peak_144	chr11	50324927	50325194	+	78	NA	intron (NM_001110500, intron 1 of 14)	intron (NM_001110500, intron 1 of 14)	613	NM_001110499	12330	Mm.248827	NM_007597	ENSMUSG00000020368	Canx	1110069N15Rik|AI988026|Cnx|D11Ertd153e	calnexin	protein-coding
Bhlhe40-5_peak_1161	chr9	96795465	96796063	+	78	NA	Intergenic	Intergenic	30202	NR_102294	319707	Mm.392191	NR_102293	ENSMUSG00000101581	C430002N11Rik	-	RIKEN cDNA C430002N11 gene	ncRNA
Bhlhe40-5_peak_607	chr2	11178024	11178253	+	78	NA	intron (NM_008859, intron 1 of 17)	B4A|SINE|B4	5756	NM_008859	18761	Mm.329993	NM_008859	ENSMUSG00000026778	Prkcq	A130035A12Rik|AW494342|PKC-0|PKC-theta|PKCtheta|Pkcq	protein kinase C, theta	protein-coding
Bhlhe40-5_peak_125	chr10	128750320	128750711	+	77	NA	intron (NM_001253704, intron 2 of 3)	B4A|SINE|B4	2060	NM_001170869	78428	Mm.27358	NM_030100	ENSMUSG00000064030	Pym1	A030010B05Rik|Pym|Wibg	PYM homolog 1, exon junction complex associated factor	protein-coding
Bhlhe40-5_peak_1021	chr7	105640422	105640746	+	77	NA	promoter-TSS (NM_029802)	promoter-TSS (NM_029802)	139	NM_001360054	14356	Mm.220330	NM_019502	ENSMUSG00000089847	Timm10b	Fxc1|Tim10b|Tim9b	translocase of inner mitochondrial membrane 10B	protein-coding
Bhlhe40-5_peak_392	chr15	98918123	98918481	+	77	NA	promoter-TSS (NM_029098)	promoter-TSS (NM_029098)	-204	NM_029098	74775	Mm.385020	NM_029098	ENSMUSG00000022999	Lmbr1l	1110013E13Rik|AA415653|D15Ertd735e|Limr	limb region 1 like	protein-coding
Bhlhe40-5_peak_1136	chr9	50728137	50728557	+	77	NA	promoter-TSS (NM_178118)	promoter-TSS (NM_178118)	-363	NM_178118	330938	Mm.82598	NM_178118	ENSMUSG00000032064	Dixdc1	4930563F16Rik|BC048182|Ccd1|Ccd1Aalpha1L|Ccd1Abeta1L|Ccd1BalphaL|Ccd1BbetaL|Ccd1CL|mKIAA1735	DIX domain containing 1	protein-coding
Bhlhe40-5_peak_682	chr2	174602314	174602628	+	77	NA	Intergenic	Intergenic	-41063	NM_001099328	100043757	Mm.48711	NM_001099328	ENSMUSG00000050600	Zfp831	-	zinc finger protein 831	protein-coding
Bhlhe40-5_peak_878	chr6	33060132	33060413	+	77	NA	promoter-TSS (NM_025336)	promoter-TSS (NM_025336)	-12	NM_025336	66075	Mm.21501	NM_025336	ENSMUSG00000053768	Chchd3	0610041L09Rik|1700039J09Rik|AW558177	coiled-coil-helix-coiled-coil-helix domain containing 3	protein-coding
Bhlhe40-5_peak_195	chr11	96915882	96916469	+	77	NA	exon (NM_030248, exon 2 of 14)	exon (NM_030248, exon 2 of 14)	339	NM_001308183	80280	Mm.28297	NM_030248	ENSMUSG00000018669	Cdk5rap3	1810007E24Rik|BC002318|C53|C81486|HSF-27|IC53|LZAP|MST016	CDK5 regulatory subunit associated protein 3	protein-coding
Bhlhe40-5_peak_614	chr2	25365516	25365733	+	77	NA	promoter-TSS (NM_001033293)	promoter-TSS (NM_001033293)	39	NM_001033293	227620	Mm.33797	NM_001033293	ENSMUSG00000026956	Uap1l1	5730445F03Rik	UDP-N-acteylglucosamine pyrophosphorylase 1-like 1	protein-coding
Bhlhe40-5_peak_509	chr17	84107388	84107606	+	77	NA	Intergenic	NA	28837	NR_045458	74473	Mm.399575	NR_045458		4933433H22Rik	-	RIKEN cDNA 4933433H22 gene	ncRNA
Bhlhe40-5_peak_315	chr14	20216982	20217524	+	77	NA	Intergenic	Intergenic	-35471	NM_021542	16529	Mm.68998	NM_021542	ENSMUSG00000023243	Kcnk5	KCNK5b|TASK-2	potassium channel, subfamily K, member 5	protein-coding
Bhlhe40-5_peak_331	chr14	54227490	54227718	+	76	NA	Intergenic	Intergenic	26325	NM_010015	13135	Mm.319038	NM_010015	ENSMUSG00000022174	Dad1	AI323713	defender against cell death 1	protein-coding
Bhlhe40-5_peak_961	chr7	19522939	19523302	+	75	NA	exon (NM_027116, exon 4 of 4)	exon (NM_027116, exon 4 of 4)	4389	NM_027116	69547	Mm.77325	NM_027116	ENSMUSG00000060621	Nkpd1	2310015G09Rik	NTPase, KAP family P-loop domain containing 1	protein-coding
Bhlhe40-5_peak_880	chr6	34176955	34177183	+	75	NA	promoter-TSS (NM_021435)	promoter-TSS (NM_021435)	-15	NM_021435	58246	Mm.245527	NM_021435	ENSMUSG00000018999	Slc35b4	4930474D06Rik|AB041549|AW494345	solute carrier family 35, member B4	protein-coding
Bhlhe40-5_peak_384	chr15	84923102	84923345	+	75	NA	promoter-TSS (NM_016714)	promoter-TSS (NM_016714)	-205	NM_016714	18141	Mm.28379	NM_016714	ENSMUSG00000016619	Nup50	1700030K07Rik|AI413123|Npap60	nucleoporin 50	protein-coding
Bhlhe40-5_peak_351	chr15	38078984	38079183	+	75	NA	promoter-TSS (NM_001081359)	promoter-TSS (NM_001081359)	-229	NM_001112721	70790	Mm.476840	NM_027553	ENSMUSG00000037487	Ubr5	Edd|Edd1	ubiquitin protein ligase E3 component n-recognin 5	protein-coding
Bhlhe40-5_peak_575	chr19	29361742	29361971	+	75	NA	promoter-TSS (NM_026362)	NA	15	NM_026362	67759	Mm.275511	NM_026362	ENSMUSG00000016495	Plgrkt	1110007H22Rik|5033414D02Rik|AI852040|Plg-R(KT)|Plg-RKT	plasminogen receptor, C-terminal lysine transmembrane protein	protein-coding
Bhlhe40-5_peak_1093	chr8	111094369	111094723	+	75	NA	promoter-TSS (NM_198308)	promoter-TSS (NM_198308)	-199	NM_198308	319518	Mm.28350	NM_198308	ENSMUSG00000033624	Pdpr	4930402E16Rik|AU018056|mKIAA1990	pyruvate dehydrogenase phosphatase regulatory subunit	protein-coding
Bhlhe40-5_peak_1028	chr7	120842586	120842933	+	75	NA	promoter-TSS (NM_007908)	promoter-TSS (NM_007908)	-72	NM_007908	13631	Mm.25997	NM_007908	ENSMUSG00000035064	Eef2k	C86191|eEF-2K	eukaryotic elongation factor-2 kinase	protein-coding
Bhlhe40-5_peak_546	chr18	74215936	74216223	+	75	NA	promoter-TSS (NM_028868)	NA	-133	NM_028868	74322	Mm.17537	NM_028868	ENSMUSG00000024560	Cxxc1	2410002I16Rik|5830420C16Rik|AI426635|Cfp1|Cgbp|PHF18	CXXC finger 1 (PHD domain)	protein-coding
Bhlhe40-5_peak_945	chr7	5060998	5061912	+	75	NA	promoter-TSS (NM_133671)	promoter-TSS (NM_133671)	-688	NM_133671	22185	Mm.360389	NM_133671	ENSMUSG00000030435	U2af2	65kDa	U2 small nuclear ribonucleoprotein auxiliary factor (U2AF) 2	protein-coding
Bhlhe40-5_peak_113	chr10	85917041	85917432	+	75	NA	promoter-TSS (NM_001302886)	promoter-TSS (NM_001302886)	-250	NM_001302886	72843	Mm.25307	NM_181650	ENSMUSG00000035529	Prdm4	1700031E19Rik|2810470D21Rik|AW552272|SC-1|SC1	PR domain containing 4	protein-coding
Bhlhe40-5_peak_1077	chr8	84800388	84801023	+	75	NA	promoter-TSS (NM_010906)	promoter-TSS (NM_010906)	-367	NM_001081982	18032	Mm.9394	NM_010906	ENSMUSG00000001911	Nfix	CTF|NF-I/X|NF1-X|NFI-X	nuclear factor I/X	protein-coding
Bhlhe40-5_peak_718	chr3	90052535	90052929	+	75	NA	promoter-TSS (NM_001165984)	promoter-TSS (NM_001165984)	-70	NM_025762	99650	Mm.300083	NM_025762	ENSMUSG00000027942	4933434E20Rik	5730552F22Rik|AI462154|NICE-3|NS5ATP4	RIKEN cDNA 4933434E20 gene	protein-coding
Bhlhe40-5_peak_558	chr19	3389144	3389499	+	75	NA	promoter-TSS (NM_001286557)	NA	-57	NM_001286557	17771	Mm.209941	NM_010841	ENSMUSG00000024905	Tesmin	Mtl5	testis expressed metallothionein like	protein-coding
Bhlhe40-5_peak_7	chr1	30949959	30950327	+	75	NA	promoter-TSS (NR_002688)	promoter-TSS (NR_002688)	-388	NM_011200	19243	Mm.491181	NM_011200	ENSMUSG00000026064	Ptp4a1	AA415290|AU019864|C130021B01|Prl-1	protein tyrosine phosphatase 4a1	protein-coding
Bhlhe40-5_peak_1168	chr9	107719260	107719751	+	75	NA	Intergenic	Intergenic	-9030	NM_011349	20350	Mm.12903	NM_011349	ENSMUSG00000034684	Sema3f	Sema4|Semak	sema domain, immunoglobulin domain (Ig), short basic domain, secreted, (semaphorin) 3F	protein-coding
Bhlhe40-5_peak_997	chr7	65644729	65645023	+	75	NA	promoter-TSS (NM_172310)	promoter-TSS (NM_172310)	-22	NM_172310	272396	Mm.35127	NM_172310	ENSMUSG00000030515	Tarsl2	A530046H20Rik	threonyl-tRNA synthetase-like 2	protein-coding
Bhlhe40-5_peak_1104	chr8	124020811	124021143	+	75	NA	promoter-TSS (NM_001357315)	promoter-TSS (NM_001357315)	79	NM_001357315	102162	Mm.291777	NM_133966	ENSMUSG00000038697	Taf5l	1110005N04Rik|AI849020	TATA-box binding protein associated factor 5 like	protein-coding
Bhlhe40-5_peak_795	chr4	135433946	135434285	+	75	NA	promoter-TSS (NM_022980)	promoter-TSS (NM_022980)	-310	NM_022980	53902	Mm.331970	NM_022980	ENSMUSG00000059713	Rcan3	AU041093|Csp3|Dscr1l2	regulator of calcineurin 3	protein-coding
Bhlhe40-5_peak_94	chr10	80261545	80262098	+	75	NA	promoter-TSS (NM_001347119)	promoter-TSS (NM_001347119)	-809	NM_001347119	14431	Mm.7329	NM_010255	ENSMUSG00000020150	Gamt	AA571402|Spintz1	guanidinoacetate methyltransferase	protein-coding
Bhlhe40-5_peak_1046	chr8	3355112	3355485	+	75	NA	intron (NM_001033378, intron 1 of 10)	intron (NM_001033378, intron 1 of 10)	1883	NM_001033378	319493	Mm.234565	NM_001033378	ENSMUSG00000074497	A430078G23Rik	-	RIKEN cDNA A430078G23 gene	protein-coding
Bhlhe40-5_peak_356	chr15	51991774	51992095	+	75	NA	promoter-TSS (NM_009009)	promoter-TSS (NM_009009)	-174	NM_009009	19357	Mm.182628	NM_009009	ENSMUSG00000022314	Rad21	SCC1|mKIAA0078	RAD21 cohesin complex component	protein-coding
Bhlhe40-5_peak_89	chr10	78417939	78418229	+	75	NA	Intergenic	Intergenic	-5041	NM_010925	18114	Mm.38344	NM_010925	ENSMUSG00000061032	Rrp1	AL033305|AL033306|AU018604|NNP-1|Nnp1	ribosomal RNA processing 1 homolog (S. cerevisiae)	protein-coding
Bhlhe40-5_peak_630	chr2	71873652	71873921	+	75	NA	intron (NM_172665, intron 1 of 10)	CpG	562	NM_172665	228026	Mm.34411	NM_172665	ENSMUSG00000006494	Pdk1	B830012B01|D530020C15Rik	pyruvate dehydrogenase kinase, isoenzyme 1	protein-coding
Bhlhe40-5_peak_701	chr3	79266541	79267101	+	75	NA	Intergenic	Intergenic	53902	NR_045502	70924	Mm.444622	NR_045502	ENSMUSG00000104585	4921511C10Rik	-	RIKEN cDNA 4921511C10 gene	ncRNA
Bhlhe40-5_peak_998	chr7	67957994	67958339	+	75	NA	intron (NM_010513, intron 1 of 20)	intron (NM_010513, intron 1 of 20)	5909	NM_010513	16001	Mm.275742	NM_010513	ENSMUSG00000005533	Igf1r	A330103N21Rik|CD221|D930020L01|IGF-1R|hyft	insulin-like growth factor I receptor	protein-coding
Bhlhe40-5_peak_813	chr5	34636751	34637255	+	75	NA	5' UTR (NM_001356978, exon 1 of 13)	5' UTR (NM_001356978, exon 1 of 13)	209	NM_026660	68294	Mm.34564	NM_026660	ENSMUSG00000001082	Mfsd10	0610009O03Rik|Tetran	major facilitator superfamily domain containing 10	protein-coding
Bhlhe40-5_peak_615	chr2	30048794	30049169	+	75	NA	promoter-TSS (NM_001008498)	promoter-TSS (NM_001008498)	-102	NM_001008498	71820	Mm.88053	NM_001008498	ENSMUSG00000039715	Wdr34	3200002I06Rik	WD repeat domain 34	protein-coding
Bhlhe40-5_peak_280	chr13	46669957	46670464	+	75	NA	exon (NM_001033192, exon 1 of 5)	exon (NM_001033192, exon 1 of 5)	688	NM_001033192	97863	Mm.275934	NM_001033192	ENSMUSG00000069237	Fam8a1	C78339	family with sequence similarity 8, member A1	protein-coding
Bhlhe40-5_peak_9	chr1	34843110	34843512	+	75	NA	promoter-TSS (NM_001160235)	promoter-TSS (NM_001160235)	-261	NM_001160235	214469	Mm.120151	NM_174997	ENSMUSG00000037503	Fam168b	Mani|mKIAA4042	family with sequence similarity 168, member B	protein-coding
Bhlhe40-5_peak_617	chr2	30415552	30415956	+	75	NA	promoter-TSS (NM_007760)	promoter-TSS (NM_007760)	-6	NM_007760	12908	Mm.20396	NM_007760	ENSMUSG00000026853	Crat	AW107812|CARAT	carnitine acetyltransferase	protein-coding
Bhlhe40-5_peak_374	chr15	80929938	80930324	+	75	NA	3' UTR (NM_144812, exon 25 of 25)	3' UTR (NM_144812, exon 25 of 25)	-9908	NR_039573	100628612		NR_039573	ENSMUSG00000092868	Mir5113	mir-5113|mmu-mir-5113|mu-mir-5113	microRNA 5113	ncRNA
Bhlhe40-5_peak_602	chr2	3423870	3424201	+	75	NA	promoter-TSS (NM_146114)	promoter-TSS (NM_146114)	-96	NM_146114	227525	Mm.23483	NM_146114	ENSMUSG00000026648	Dclre1c	9930121L06Rik|AI661365|Art|Snm1l	DNA cross-link repair 1C	protein-coding
Bhlhe40-5_peak_4	chr1	9748406	9748692	+	75	NA	promoter-TSS (NM_173443)	promoter-TSS (NM_173443)	-167	NM_173443	70675	Mm.274493	NM_173443	ENSMUSG00000045210	Vcpip1	4932442A08|5730421J18Rik|5730538E15Rik|VCIP135|mKIAA1850	valosin containing protein (p97)/p47 complex interacting protein 1	protein-coding
Bhlhe40-5_peak_1008	chr7	99183518	99183950	+	75	NA	Intergenic	B1_Mur4|SINE|Alu	-1021	NM_026384	67800	Mm.180189	NM_026384	ENSMUSG00000030747	Dgat2	0610010B06Rik|ARAT|DGAT-2	diacylglycerol O-acyltransferase 2	protein-coding
Bhlhe40-5_peak_865	chr5	138255433	138255784	+	75	NA	5' UTR (NM_001081108, exon 1 of 4)	5' UTR (NM_001081108, exon 1 of 4)	126	NM_001081108	66096	Mm.206901	NM_001081108	ENSMUSG00000050552	Lamtor4	0910001L09Rik|AV006840	late endosomal/lysosomal adaptor, MAPK and MTOR activator 4	protein-coding
Bhlhe40-5_peak_573	chr19	27124201	27124505	+	75	NA	Intergenic	NA	-92131	NM_001347441	22359	Mm.4141	NM_013703	ENSMUSG00000024924	Vldlr	AA408956|AI451093|AW047288	very low density lipoprotein receptor	protein-coding
Bhlhe40-5_peak_378	chr15	81301162	81301430	+	75	NA	Intergenic	Intergenic	-49434	NR_077230	78102	Mm.296832	NR_077229	ENSMUSG00000115970	8430426J06Rik	-	RIKEN cDNA 8430426J06 gene	ncRNA
Bhlhe40-5_peak_1182	chr9	121881118	121881414	+	75	NA	Intergenic	Intergenic	-17089	NM_021609	59289	Mm.258105	NM_021609	ENSMUSG00000044534	Ackr2	AI464239|CCR10|CCR9|Ccbp2|Cmkbr9|D6	atypical chemokine receptor 2	protein-coding
Bhlhe40-5_peak_608	chr2	11501247	11501632	+	74	NA	intron (NM_001177758, intron 1 of 14)	CpG	651	NM_001177757	170768	Mm.19669	NM_133232	ENSMUSG00000026773	Pfkfb3	E330010H22Rik|iPFK-2|uPFK-2	6-phosphofructo-2-kinase/fructose-2,6-biphosphatase 3	protein-coding
Bhlhe40-5_peak_416	chr16	17147640	17147923	+	74	NA	promoter-TSS (NM_001306169)	promoter-TSS (NM_001306169)	-552	NM_001306169	76872	Mm.101656	NM_029779	ENSMUSG00000022768	Ccdc116	4930432J16Rik	coiled-coil domain containing 116	protein-coding
Bhlhe40-5_peak_346	chr14	121929394	121929729	+	73	NA	intron (NM_026861, intron 4 of 8)	intron (NM_026861, intron 4 of 8)	-13787	NM_182806	110168	Mm.37405	NM_182806	ENSMUSG00000050350	Gpr18	-	G protein-coupled receptor 18	protein-coding
Bhlhe40-5_peak_987	chr7	45161933	45162142	+	73	NA	Intergenic	Intergenic	-1884	NM_182993	72961	Mm.255631	NM_182993	ENSMUSG00000070570	Slc17a7	2900052E22Rik|AI851913|Vglut1	solute carrier family 17 (sodium-dependent inorganic phosphate cotransporter), member 7	protein-coding
Bhlhe40-5_peak_262	chr12	107993643	107993912	+	73	NA	intron (NM_021399, intron 1 of 2)	intron (NM_021399, intron 1 of 2)	9637	NM_001079883	58208	Mm.392694	NM_021399	ENSMUSG00000048251	Bcl11b	9130430L19Rik|AI604821|B630002E05Rik|BCL-11B|Ctip2|Rit1	B cell leukemia/lymphoma 11B	protein-coding
Bhlhe40-5_peak_644	chr2	104176567	104176854	+	72	NA	intron (NM_001033347, intron 16 of 20)	intron (NM_001033347, intron 16 of 20)	53941	NM_026634	68243	Mm.158191	NM_026634	ENSMUSG00000032671	A930018P22Rik	-	RIKEN cDNA A930018P22 gene	protein-coding
Bhlhe40-5_peak_1101	chr8	122550696	122551189	+	72	NA	intron (NM_001037298, intron 1 of 50)	CpG	387	NM_001037298	234839	Mm.37324	NM_001037298	ENSMUSG00000014444	Piezo1	9630020g22|Fam38a|mKIAA0233	piezo-type mechanosensitive ion channel component 1	protein-coding
Bhlhe40-5_peak_809	chr4	155491123	155491409	+	72	NA	promoter-TSS (NM_001160017)	promoter-TSS (NM_001160017)	-95	NM_001160016	14688	Mm.2344	NM_008142	ENSMUSG00000029064	Gnb1	AA409223|C77571|Gnb-1	guanine nucleotide binding protein (G protein), beta 1	protein-coding
Bhlhe40-5_peak_625	chr2	70825764	70826035	+	72	NA	promoter-TSS (NM_172664)	promoter-TSS (NM_172664)	-419	NM_172664	228012	Mm.136511	NM_172664	ENSMUSG00000041997	Tlk1	4930545J15Rik	tousled-like kinase 1	protein-coding
Bhlhe40-5_peak_916	chr6	116337716	116338207	+	72	NA	promoter-TSS (NM_001302383)	promoter-TSS (NM_001302383)	-61	NM_001302385	71779	Mm.27064	NM_027920	ENSMUSG00000025702	March8	1300017E09Rik|MARCH-VIII|Mir	membrane-associated ring finger (C3HC4) 8	protein-coding
Bhlhe40-5_peak_854	chr5	134456187	134456446	+	72	NA	promoter-TSS (NM_001081465)	promoter-TSS (NM_001081465)	-54	NM_001081465	57080	Mm.332735	NM_020331	ENSMUSG00000023079	Gtf2ird1	1700012P16Rik|BEN|Cream1|ESTM9|GTF3|Gtf2il|MusTRD1|Tg(Alb1-Myc)166.8Sst|WBSCR11|X83320	general transcription factor II I repeat domain-containing 1	protein-coding
Bhlhe40-5_peak_278	chr13	45001438	45001691	+	72	NA	intron (NM_025772, intron 1 of 9)	intron (NM_025772, intron 1 of 9)	532	NM_025772	94245	Mm.352311	NM_025772	ENSMUSG00000057531	Dtnbp1	5430437B18Rik|AW048963|Bloc1s8|dysbindin|sdy	dystrobrevin binding protein 1	protein-coding
Bhlhe40-5_peak_713	chr3	88950058	88950502	+	72	NA	promoter-TSS (NM_022994)	promoter-TSS (NM_022994)	2	NM_022994	65111	Mm.29028	NM_022994	ENSMUSG00000068921	Dap3	4921514D13Rik|DAP-3|MRP-S29|S29mt	death associated protein 3	protein-coding
Bhlhe40-5_peak_827	chr5	100642451	100642701	+	71	NA	Intergenic	(TG)n|Simple_repeat|Simple_repeat	31680	NM_027978	71883	Mm.260661	NM_027978	ENSMUSG00000029319	Coq2	2310002F18Rik|PHB:PPT	coenzyme Q2 4-hydroxybenzoate polyprenyltransferase	protein-coding
Bhlhe40-5_peak_1023	chr7	114479808	114480047	+	71	NA	intron (NM_011055, intron 1 of 15)	intron (NM_011055, intron 1 of 15)	64673	NM_011055	18576	Mm.430730	NM_011055	ENSMUSG00000030671	Pde3b	9830102A01Rik|AI847709	phosphodiesterase 3B, cGMP-inhibited	protein-coding
Bhlhe40-5_peak_818	chr5	53588811	53589290	+	71	NA	intron (NM_001080928, intron 1 of 10)	CpG	-1296	NM_001277116	19664	Mm.209292	NM_009035	ENSMUSG00000039191	Rbpj	AI843960|CBF1|Igkjrb|Igkrsbp|RBP-J|RBP-J kappa|RBP-Jkappa|RBPjk|Rbpsuh	recombination signal binding protein for immunoglobulin kappa J region	protein-coding
Bhlhe40-5_peak_48	chr1	180365158	180365568	+	71	NA	intron (NM_001081175, intron 2 of 7)	intron (NM_001081175, intron 2 of 7)	-34814	NR_003623	277333	Mm.389223	NM_199472		Gm5069	EG277333	glyceraldehyde-3-phosphate dehydrogenase pseudogene	pseudo
Bhlhe40-5_peak_348	chr15	12194909	12195241	+	71	NA	Intergenic	Intergenic	-9953	NM_001356498	268783	Mm.54460	NM_172958	ENSMUSG00000039458	Mtmr12	3Pap|4932703C11|C730015A02Rik|Pip3ap|mKIAA1682	myotubularin related protein 12	protein-coding
Bhlhe40-5_peak_896	chr6	65144771	65144996	+	71	NA	promoter-TSS (NM_019455)	promoter-TSS (NM_019455)	-153	NM_019455	54486	Mm.410688	NM_019455	ENSMUSG00000029919	Hpgds	H-PGDS|Ptgds2	hematopoietic prostaglandin D synthase	protein-coding
Bhlhe40-5_peak_239	chr12	52830944	52831179	+	71	NA	intron (NM_198111, intron 2 of 13)	intron (NM_198111, intron 2 of 13)	131678	NM_198111	238161	Mm.310822	NM_198111	ENSMUSG00000061603	Akap6	AI482140|Akapalpha|Akapbeta|PRKA	A kinase (PRKA) anchor protein 6	protein-coding
Bhlhe40-5_peak_522	chr18	6135900	6136223	+	71	NA	promoter-TSS (NM_029277)	NA	37	NM_029277	75415	Mm.239675	NM_029277	ENSMUSG00000041225	Arhgap12	2810011M08Rik	Rho GTPase activating protein 12	protein-coding
Bhlhe40-5_peak_822	chr5	77285514	77285997	+	71	NA	Intergenic	Intergenic	12998	NR_039557	100628577		NR_039557	ENSMUSG00000093061	Mir5098	mmu-mir-5098|mu-mir-5098	microRNA 5098	ncRNA
Bhlhe40-5_peak_520	chr18	5334750	5335020	+	71	NA	promoter-TSS (NM_178722)	NA	-78	NM_001360447	240186	Mm.118257	NM_178722	ENSMUSG00000050945	Zfp438	9430031G09|9430091M14Rik|B830013J05Rik	zinc finger protein 438	protein-coding
Bhlhe40-5_peak_100	chr10	81136980	81137274	+	71	NA	intron (NM_010731, intron 1 of 2)	CpG	856	NM_010731	16969	Mm.20920	NM_010731	ENSMUSG00000035011	Zbtb7a	9030619K07Rik|9130006G12Rik|AI452336|FBI-1|Lrf|Pokemon|Zbtb7	zinc finger and BTB domain containing 7a	protein-coding
Bhlhe40-5_peak_703	chr3	79490187	79490386	+	70	NA	intron (NM_001162999, intron 10 of 16)	PB1D9|SINE|Alu	77393	NM_001162999	329679	Mm.244005	NM_001162999	ENSMUSG00000061175	Fnip2	D630023B12Rik|mKIAA1450	folliculin interacting protein 2	protein-coding
Bhlhe40-5_peak_410	chr16	5145739	5146037	+	70	NA	Intergenic	Intergenic	-1221	NM_001127725	665119	Mm.102072	NM_001127725	ENSMUSG00000091712	Sec14l5	-	SEC14-like lipid binding 5	protein-coding
Bhlhe40-5_peak_289	chr13	55211641	55211888	+	70	NA	intron (NM_008739, intron 1 of 22)	CpG	1982	NM_008739	18193	Mm.168965	NM_008739	ENSMUSG00000021488	Nsd1	AI528500|KMT3B	nuclear receptor-binding SET-domain protein 1	protein-coding
Bhlhe40-5_peak_531	chr18	35498578	35498842	+	70	NA	intron (NM_030749, intron 1 of 9)	NA	215	NM_030749	81500	Mm.291482	NM_030749	ENSMUSG00000024357	Sil1	1810057E01Rik|AI042831|wz	endoplasmic reticulum chaperone SIL1 homolog (S. cerevisiae)	protein-coding
Bhlhe40-5_peak_322	chr14	31198006	31198234	+	70	NA	intron (NM_001347583, intron 3 of 13)	intron (NM_001347583, intron 3 of 13)	8706	NM_022656	64652	Mm.298728	NM_022656	ENSMUSG00000021910	Nisch	1200007D05Rik|3202002H23Rik|AW494485|I-1|edsn	nischarin	protein-coding
Bhlhe40-5_peak_1119	chr9	15279642	15280114	+	70	NA	promoter-TSS (NM_144933)	promoter-TSS (NM_144933)	-11	NM_144933	234959	Mm.44151	NM_144933	ENSMUSG00000031935	Med17	77kDa|C330002H14Rik|Crsp6|Trap80	mediator complex subunit 17	protein-coding
Bhlhe40-5_peak_555	chr18	82531833	82532168	+	70	NA	intron (NM_001025245, intron 3 of 3)	NA	-22463	NM_001025258	17196	Mm.252063	NM_010777	ENSMUSG00000041607	Mbp	C76307|Hmbpr|R75289|golli-mbp|jve|mld|shi	myelin basic protein	protein-coding
Bhlhe40-5_peak_606	chr2	10315039	10315343	+	70	NA	Intergenic	Intergenic	-55260	NM_001198808	353282	Mm.329991	NM_177386	ENSMUSG00000061186	Sfmbt2	D2Wsu23e|D330030P06Rik	Scm-like with four mbt domains 2	protein-coding
Bhlhe40-5_peak_387	chr15	89373616	89374202	+	70	NA	promoter-TSS (NM_001111288)	promoter-TSS (NM_001111288)	-91	NM_001111288	100126824	Mm.287977	NM_001111288	ENSMUSG00000091780	Sco2	-	SCO2 cytochrome c oxidase assembly protein	protein-coding
Bhlhe40-5_peak_327	chr14	45658217	45658644	+	69	NA	promoter-TSS (NM_001039106)	promoter-TSS (NM_001039106)	-287	NM_001042719	114874	Mm.121918	NM_176845	ENSMUSG00000037697	Ddhd1	Mir5131|PA-PLA1	DDHD domain containing 1	protein-coding
Bhlhe40-5_peak_159	chr11	60352328	60352772	+	69	NA	promoter-TSS (NM_029044)	promoter-TSS (NM_029044)	355	NM_001039092	216810	Mm.218875	NM_153080	ENSMUSG00000000538	Tom1l2	2900016I08Rik|A730055F12Rik|AU042072|Srebf1	target of myb1-like 2 (chicken)	protein-coding
Bhlhe40-5_peak_56	chr1	189933595	189934070	+	69	NA	Intergenic	Intergenic	-11541	NM_026796	226830	Mm.156895	NM_026796	ENSMUSG00000026603	Smyd2	1110020E07Rik|4930402C15|KMT3C|Zmynd14	SET and MYND domain containing 2	protein-coding
Bhlhe40-5_peak_956	chr7	16924151	16924455	+	69	NA	promoter-TSS (NM_007590)	promoter-TSS (NM_007590)	-271	NM_007590	12315	Mm.288630	NM_007590	ENSMUSG00000019370	Calm3	CaMA|Cam3|Camc|R75142	calmodulin 3	protein-coding
Bhlhe40-5_peak_324	chr14	31830685	31831094	+	68	NA	promoter-TSS (NM_001024604)	promoter-TSS (NM_001024604)	-474	NM_001024604	105522	Mm.37660	NM_001024604	ENSMUSG00000014496	Ankrd28	AI465466|AI604979|E430019N21Rik|mKIAA0379	ankyrin repeat domain 28	protein-coding
Bhlhe40-5_peak_1057	chr8	25269088	25269383	+	68	NA	Intergenic	Intergenic	37035	NR_040352	74489	Mm.256468	NR_040352	ENSMUSG00000110140	5430421F17Rik	-	RIKEN cDNA 5430421F17 gene	ncRNA
Bhlhe40-5_peak_46	chr1	179131125	179131588	+	68	NA	intron (NM_027188, intron 5 of 11)	intron (NM_027188, intron 5 of 11)	386685	NM_027188	69726	Mm.222338	NM_027188	ENSMUSG00000055067	Smyd3	2410008A19Rik|Zmynd1	SET and MYND domain containing 3	protein-coding
Bhlhe40-5_peak_823	chr5	91962682	91962926	+	68	NA	promoter-TSS (NR_073442)	promoter-TSS (NR_073442)	-78	NR_028429	381650	Mm.159453	NR_028429	ENSMUSG00000102644	Thap6	4930534K21Rik|AI448650	THAP domain containing 6	pseudo
Bhlhe40-5_peak_448	chr16	97962193	97962851	+	68	NA	promoter-TSS (NM_001081684)	NA	100	NM_001081685	114565	Mm.474489	NM_175428	ENSMUSG00000046962	Zbtb21	5430437K12Rik|B430213I24Rik|Zfp295|Znf295|mKIAA1227	zinc finger and BTB domain containing 21	protein-coding
Bhlhe40-5_peak_155	chr11	58323273	58323558	+	68	NA	promoter-TSS (NR_028331)	promoter-TSS (NR_028331)	-50	NM_001256516	319475	Mm.72124	NM_178761	ENSMUSG00000049755	Zfp672	4930488P06Rik|4930511N19Rik|Znf672	zinc finger protein 672	protein-coding
Bhlhe40-5_peak_1149	chr9	66511679	66512142	+	68	NA	exon (NM_175206, exon 2 of 2)	exon (NM_175206, exon 2 of 2)	2683	NM_175206	74165	Mm.297998	NM_175206	ENSMUSG00000050503	Fbxl22	1110004B15Rik	F-box and leucine-rich repeat protein 22	protein-coding
Bhlhe40-5_peak_1173	chr9	114487371	114487808	+	68	NA	Intergenic	Intergenic	8955	NM_009916	12773	Mm.1337	NM_009916	ENSMUSG00000047898	Ccr4	C-C CKR-4|CHEMR1|Cmkbr4|LESTR|Sdf1r	chemokine (C-C motif) receptor 4	protein-coding
Bhlhe40-5_peak_246	chr12	73641230	73641446	+	68	NA	intron (NM_001313977, intron 2 of 14)	intron (NM_001313977, intron 2 of 14)	56542	NM_001313977	18755	Mm.341677	NM_008856	ENSMUSG00000021108	Prkch	Pkch	protein kinase C, eta	protein-coding
Bhlhe40-5_peak_23	chr1	92934412	92934651	+	68	NA	non-coding (NR_015525, exon 2 of 2)	non-coding (NR_015525, exon 2 of 2)	123	NM_011796	23830	Mm.294315	NM_011796	ENSMUSG00000026270	Capn10	AW049679|Capn8|mKIAA1845	calpain 10	protein-coding
Bhlhe40-5_peak_107	chr10	82698933	82699290	+	68	NA	5' UTR (NM_001081218, exon 1 of 15)	5' UTR (NM_001081218, exon 1 of 15)	104	NM_001081218	67933	Mm.127405	NM_026462	ENSMUSG00000020246	Hcfc2	1700129L13Rik|AU019838|fkls	host cell factor C2	protein-coding
Bhlhe40-5_peak_978	chr7	29238186	29238502	+	68	NA	promoter-TSS (NM_001110201)	promoter-TSS (NM_001110201)	21	NM_029887	77254	Mm.36699	NM_029887	ENSMUSG00000030588	Yif1b	9430029K10Rik|Yip1b	Yip1 interacting factor homolog B (S. cerevisiae)	protein-coding
Bhlhe40-5_peak_161	chr11	60537255	60537503	+	67	NA	promoter-TSS (NM_172943)	promoter-TSS (NM_172943)	-304	NM_172943	268420	Mm.262056	NM_172943	ENSMUSG00000042650	Alkbh5	AW050020|AW215868|Abh5|E130207K11|Ofoxd	alkB homolog 5, RNA demethylase	protein-coding
Bhlhe40-5_peak_1083	chr8	88361030	88361462	+	67	NA	intron (NM_012047, intron 2 of 16)	intron (NM_012047, intron 2 of 16)	945	NM_012047	26992	Mm.5400	NM_012047	ENSMUSG00000031660	Brd7	BP75|CELTIX1|Ptpn13ip	bromodomain containing 7	protein-coding
Bhlhe40-5_peak_109	chr10	83360002	83360299	+	67	NA	promoter-TSS (NM_026579)	promoter-TSS (NM_026579)	-71	NM_026579	28109	Mm.196210	NM_026579	ENSMUSG00000020255	D10Wsu102e	AI747614|C430041I18Rik	DNA segment, Chr 10, Wayne State University 102, expressed	protein-coding
Bhlhe40-5_peak_833	chr5	112276954	112277180	+	67	NA	intron (NM_001326590, intron 1 of 5)	CpG	376	NM_001326590	22022	Mm.250631	NM_009419	ENSMUSG00000029344	Tpst2	AI448750|D5Ucla3|Tango13b|grm|grt	protein-tyrosine sulfotransferase 2	protein-coding
Bhlhe40-5_peak_250	chr12	76962069	76962304	+	67	NA	promoter-TSS (NM_001146176)	promoter-TSS (NM_001146176)	62	NM_001146176	17187	Mm.268548	NM_008558	ENSMUSG00000059436	Max	AA960152|AI875693|bHLHd4|bHLHd5|bHLHd6|bHLHd7|bHLHd8	Max protein	protein-coding
Bhlhe40-5_peak_889	chr6	48679554	48679962	+	67	NA	Intergenic	Intergenic	3623	NM_174960	317758	Mm.116971	NM_174960	ENSMUSG00000051124	Gimap9	A630002K24|BB145400	GTPase, IMAP family member 9	protein-coding
Bhlhe40-5_peak_29	chr1	128327161	128327468	+	67	NA	intron (NM_001081078, intron 1 of 16)	ID4|SINE|ID	1004	NM_001081078	226413	Mm.26930	NM_001081078	ENSMUSG00000026354	Lct	Gm100|LAC|LPH|Lphl	lactase	protein-coding
Bhlhe40-5_peak_1055	chr8	18846325	18847033	+	67	NA	exon (NM_026792, exon 1 of 8)	exon (NM_026792, exon 1 of 8)	400	NM_026792	52123	Mm.24117	NM_026792	ENSMUSG00000031467	Agpat5	1110013A05Rik|D8Ertd319e	1-acylglycerol-3-phosphate O-acyltransferase 5 (lysophosphatidic acid acyltransferase, epsilon)	protein-coding
Bhlhe40-5_peak_584	chr19	42779689	42780165	+	67	NA	promoter-TSS (NM_001346703)	NA	51	NM_019424	192236	Mm.218381	NM_019424	ENSMUSG00000025188	Hps1	6030422N11Rik|BB405864|Gm21361|Hps|ep	HPS1, biogenesis of lysosomal organelles complex 3 subunit 1	protein-coding
Bhlhe40-5_peak_88	chr10	78244779	78245172	+	67	NA	promoter-TSS (NM_001081055)	promoter-TSS (NM_001081055)	-333	NM_001081055	216131	Mm.27539	NM_001081055	ENSMUSG00000000374	Trappc10	B230307C21Rik|Gm870|Tmem1|b2b2416Clo|b2b2613Clo	trafficking protein particle complex 10	protein-coding
Bhlhe40-5_peak_436	chr16	75717763	75718137	+	67	NA	Intergenic	NA	48868	NM_030201	110920	Mm.26704	NM_030201	ENSMUSG00000032932	Hspa13	1600002I10Rik|AV006182|B230217N24Rik|Stch	heat shock protein 70 family, member 13	protein-coding
Bhlhe40-5_peak_217	chr11	116030641	116031020	+	67	NA	intron (NM_001286006, intron 1 of 15)	intron (NM_001286006, intron 1 of 15)	514	NM_001286006	217331	Mm.297706	NM_172569	ENSMUSG00000020770	Unk	B230379M23Rik|Unkh|Zc3h5|Zc3hdc5|mKIAA1753	unkempt family zinc finger	protein-coding
Bhlhe40-5_peak_641	chr2	102433909	102434108	+	67	NA	Intergenic	Intergenic	17784	NM_010218	14221	Mm.29730	NM_010218	ENSMUSG00000075012	Fjx1	-	four jointed box 1	protein-coding
Bhlhe40-5_peak_755	chr4	15958237	15958570	+	67	NA	intron (NM_013752, intron 1 of 15)	CpG	436	NM_013752	27354	Mm.20866	NM_013752	ENSMUSG00000028224	Nbn	Nbs1	nibrin	protein-coding
Bhlhe40-5_peak_542	chr18	70522325	70522835	+	67	NA	intron (NM_001289515, intron 6 of 9)	NA	5794	NR_105775	102466152		NR_105775	ENSMUSG00000098721	Mir6357	Gm27333|mmu-mir-6357	microRNA 6357	ncRNA
Bhlhe40-5_peak_779	chr4	119422794	119423032	+	67	NA	promoter-TSS (NM_001355214)	promoter-TSS (NM_001355214)	229	NM_001014900	332934	Mm.388911	NM_001014900	ENSMUSG00000070806	Zmynd12	AI414736	zinc finger, MYND domain containing 12	protein-coding
Bhlhe40-5_peak_647	chr2	119476694	119476956	+	67	NA	intron (NM_026574, intron 1 of 35)	intron (NM_026574, intron 1 of 35)	804	NM_026574	68142	Mm.330496	NM_026574	ENSMUSG00000034154	Ino80	2310079N15Rik|4632409L19Rik|Inoc1	INO80 complex subunit	protein-coding
Bhlhe40-5_peak_585	chr19	43523525	43523745	+	67	NA	intron (NM_010324, intron 1 of 8)	NA	970	NM_010324	14718	Mm.19039	NM_010324	ENSMUSG00000025190	Got1	AI789014|Got-1|cAspAT|cCAT	glutamic-oxaloacetic transaminase 1, soluble	protein-coding
Bhlhe40-5_peak_807	chr4	153957065	153957389	+	67	NA	promoter-TSS (NM_001163019)	promoter-TSS (NM_001163019)	-10	NM_175287	97159	Mm.7066	NM_175287	ENSMUSG00000047613	A430005L14Rik	C79672	RIKEN cDNA A430005L14 gene	protein-coding
Bhlhe40-5_peak_486	chr17	39845719	39846210	+	67	NA	non-coding (NR_046233, exon 1 of 1)	NA	2967	NR_046233	100861531		NR_046233		Rn45s	-	45S pre-ribosomal RNA	rRNA
Bhlhe40-5_peak_934	chr6	134919996	134920316	+	67	NA	promoter-TSS (NM_009875)	promoter-TSS (NM_009875)	-245	NM_009875	12576	Mm.2958	NM_009875	ENSMUSG00000003031	Cdkn1b	AA408329|AI843786|Kip1|p27|p27Kip1	cyclin-dependent kinase inhibitor 1B	protein-coding
Bhlhe40-5_peak_261	chr12	102878371	102878667	+	66	NA	promoter-TSS (NM_172806)	promoter-TSS (NM_172806)	-113	NM_172806	238386	Mm.63456	NM_172806	ENSMUSG00000041702	Btbd7	5730507E09Rik|8030448M07|E130118E17Rik|FUP1|mKIAA1525	BTB (POZ) domain containing 7	protein-coding
Bhlhe40-5_peak_256	chr12	84176301	84176657	+	66	NA	intron (NM_001163501, intron 1 of 12)	intron (NM_001163501, intron 1 of 12)	17536	NM_001163502	238317	Mm.31256	NM_001163501	ENSMUSG00000042507	Elmsan1	9430029N19Rik|C130039O16Rik|Gm260	ELM2 and Myb/SANT-like domain containing 1	protein-coding
Bhlhe40-5_peak_719	chr3	90231283	90231797	+	66	NA	promoter-TSS (NM_206924)	promoter-TSS (NM_206924)	-57	NM_206924	23922	Mm.13912	NM_206924	ENSMUSG00000027937	Jtb	Gm622	jumping translocation breakpoint	protein-coding
Bhlhe40-5_peak_811	chr5	28071158	28071392	+	66	NA	promoter-TSS (NM_153526)	promoter-TSS (NM_153526)	-137	NM_153526	231070	Mm.30221	NM_153526	ENSMUSG00000045294	Insig1	1810013C12Rik|Insig-1	insulin induced gene 1	protein-coding
Bhlhe40-5_peak_124	chr10	127063178	127063442	+	65	NA	promoter-TSS (NM_009870)	promoter-TSS (NM_009870)	-225	NM_009870	12567	Mm.6839	NM_009870	ENSMUSG00000006728	Cdk4	Crk3	cyclin-dependent kinase 4	protein-coding
Bhlhe40-5_peak_700	chr3	75557037	75557257	+	65	NA	promoter-TSS (NM_019745)	promoter-TSS (NM_019745)	-295	NM_019745	56426	Mm.316473	NM_019745	ENSMUSG00000027835	Pdcd10	2410003B13Rik|Ccm3|Tfa15|Tfar15	programmed cell death 10	protein-coding
Bhlhe40-5_peak_30	chr1	130996393	130996776	+	65	NA	Intergenic	Intergenic	-23261	NM_010548	16153	Mm.874	NM_010548	ENSMUSG00000016529	Il10	CSIF|Il-10	interleukin 10	protein-coding
Bhlhe40-5_peak_252	chr12	78981334	78981545	+	65	NA	intron (NM_178745, intron 1 of 2)	intron (NM_178745, intron 1 of 2)	2039	NM_001170401	268567	Mm.341747	NM_178745	ENSMUSG00000046157	Tmem229b	6330442E10Rik|9830138K24|AU019070	transmembrane protein 229B	protein-coding
Bhlhe40-5_peak_870	chr5	146795071	146795272	+	65	NA	promoter-TSS (NM_011669)	promoter-TSS (NM_011669)	-215	NM_011669	22217	Mm.167971	NM_011669	ENSMUSG00000029640	Usp12	Ubh1	ubiquitin specific peptidase 12	protein-coding
Bhlhe40-5_peak_304	chr13	112063675	112063874	+	64	NA	Intergenic	MTEa|LTR|ERVL-MaLR	195838	NR_130345	102636620	Mm.402328	NR_130345	ENSMUSG00000086111	Gm15326	-	predicted gene 15326	ncRNA
Bhlhe40-5_peak_364	chr15	76368870	76369136	+	64	NA	exon (NM_021555, exon 1 of 6)	exon (NM_021555, exon 1 of 6)	105	NM_021555	59053	Mm.133202	NM_021555	ENSMUSG00000022554	Hgh1	Brp16|D15Ertd741e|Fam203a|MNCb-5873	HGH1 homolog	protein-coding
Bhlhe40-5_peak_1131	chr9	41950972	41951378	+	64	NA	Intergenic	Intergenic	126038	NM_001357261	20660	Mm.121920	NM_011436	ENSMUSG00000049313	Sorl1	2900010L19Rik|AI596264|AW261561|LR11|SorLA|gp250|mSorLA	sortilin-related receptor, LDLR class A repeats-containing	protein-coding
Bhlhe40-5_peak_192	chr11	95796621	95796918	+	64	NA	Intergenic	CpG	-27731	NM_153104	237928	Mm.133075	NM_153104	ENSMUSG00000050860	Phospho1	D11Moh36|Phospo1	phosphatase, orphan 1	protein-coding
Bhlhe40-5_peak_372	chr15	80671446	80671787	+	64	NA	promoter-TSS (NM_145986)	promoter-TSS (NM_145986)	-231	NM_145986	213956	Mm.132439	NM_145986	ENSMUSG00000022408	Fam83f	AW544981	family with sequence similarity 83, member F	protein-coding
Bhlhe40-5_peak_764	chr4	45012369	45012604	+	64	NA	promoter-TSS (NM_001163284)	promoter-TSS (NM_001163284)	-74	NM_001163284	230119	Mm.44222	NM_173399	ENSMUSG00000049657	Zbtb5	5930421I10|9430083K24Rik|AI646847|mKIAA0354	zinc finger and BTB domain containing 5	protein-coding
Bhlhe40-5_peak_1020	chr7	105633620	105633851	+	64	NA	promoter-TSS (NM_001285871)	promoter-TSS (NM_001285871)	-164	NM_001285870	55992	Mm.29290	NM_018880	ENSMUSG00000036989	Trim3	BERP1|HAC1|Rnf22	tripartite motif-containing 3	protein-coding
Bhlhe40-5_peak_738	chr3	123176377	123176709	+	64	NA	intron (NM_080451, intron 1 of 4)	(CA)n|Simple_repeat|Simple_repeat	59606	NM_080451	118449	Mm.34359	NM_080451	ENSMUSG00000050315	Synpo2	1110069I04Rik|2310068J10Rik|9530006G20Rik|AI848603|Myo	synaptopodin 2	protein-coding
Bhlhe40-5_peak_763	chr4	44062704	44062991	+	64	NA	intron (NM_001190414, intron 2 of 11)	intron (NM_001190414, intron 2 of 11)	9870	NM_001357539	50798	Mm.256718	NM_015828	ENSMUSG00000028479	Gne	2310066H07Rik|DMRV|GLCNE|IBM2|NM|Uae1	glucosamine (UDP-N-acetyl)-2-epimerase/N-acetylmannosamine kinase	protein-coding
Bhlhe40-5_peak_635	chr2	90745225	90745485	+	63	NA	promoter-TSS (NM_018828)	promoter-TSS (NM_018828)	-15	NM_018828	55935	Mm.489638	NM_018828	ENSMUSG00000008200	Fnbp4	FBP30|Fnbp30|mKIAA1014	formin binding protein 4	protein-coding
Bhlhe40-5_peak_462	chr17	27012199	27012431	+	63	NA	Intergenic	NA	-5720	NM_001251881	70772	Mm.440437	NM_027544	ENSMUSG00000048731	Ggnbp1	0610031G08Rik|mdf	gametogenetin binding protein 1	protein-coding
Bhlhe40-5_peak_215	chr11	107132023	107132314	+	63	NA	promoter-TSS (NM_176850)	promoter-TSS (NM_176850)	-246	NM_176850	207165	Mm.343986	NM_176850	ENSMUSG00000040481	Bptf	9430093H17Rik|Falz	bromodomain PHD finger transcription factor	protein-coding
Bhlhe40-5_peak_10	chr1	37318838	37319105	+	63	NA	intron (NM_030266, intron 1 of 25)	(CA)n|Simple_repeat|Simple_repeat	19133	NM_001290797	269180	Mm.5294	NM_030266	ENSMUSG00000026113	Inpp4a	107kDa|9630012D15|D130048C09Rik|R74740	inositol polyphosphate-4-phosphatase, type I	protein-coding
Bhlhe40-5_peak_213	chr11	105445023	105445273	+	63	NA	intron (NM_001039242, intron 3 of 5)	intron (NM_001039242, intron 3 of 5)	11587	NM_001039242	632687	Mm.121570	NM_172568	ENSMUSG00000078627	March10	4933417C16Rik|AV039223|Rnf190	membrane-associated ring finger (C3HC4) 10	protein-coding
Bhlhe40-5_peak_539	chr18	60989230	60989520	+	63	NA	Intergenic	NA	24824	NM_201353	240332	Mm.39846	NM_201353	ENSMUSG00000052026	Slc6a7	AW455934|PROT	solute carrier family 6 (neurotransmitter transporter, L-proline), member 7	protein-coding
Bhlhe40-5_peak_85	chr10	76735028	76735247	+	63	NA	Intergenic	Intergenic	-9093	NM_009933	12833	Mm.2509	NM_009933	ENSMUSG00000001119	Col6a1	AI747156|Col6a-1	collagen, type VI, alpha 1	protein-coding
Bhlhe40-5_peak_19	chr1	86442146	86442406	+	63	NA	Intergenic	CpG	15947	NM_027966	71863	Mm.179627	NM_027966	ENSMUSG00000036574	Tex44	1700019O17Rik	testis expressed 44	protein-coding
Bhlhe40-5_peak_172	chr11	69672422	69672753	+	63	NA	promoter-TSS (NM_144958)	promoter-TSS (NM_144958)	-164	NM_144958	13681	Mm.26680	NM_144958	ENSMUSG00000059796	Eif4a1	BM-010|Ddx2a|Eif4	eukaryotic translation initiation factor 4A1	protein-coding
Bhlhe40-5_peak_342	chr14	118706155	118706554	+	63	NA	promoter-TSS (NM_001033336)	promoter-TSS (NM_001033336)	-135	NM_001163676	239273	Mm.40537	NM_001033336	ENSMUSG00000032849	Abcc4	ABCC4-N1|D630049P08Rik|MOATB|MRP4	ATP-binding cassette, sub-family C (CFTR/MRP), member 4	protein-coding
Bhlhe40-5_peak_28	chr1	121567861	121568102	+	63	NA	promoter-TSS (NM_025860)	promoter-TSS (NM_025860)	-1	NM_025860	66942	Mm.44219	NM_025860	ENSMUSG00000001674	Ddx18	2310005B10Rik	DEAD (Asp-Glu-Ala-Asp) box polypeptide 18	protein-coding
Bhlhe40-5_peak_988	chr7	45466653	45467080	+	63	NA	promoter-TSS (NM_007527)	promoter-TSS (NM_007527)	32	NM_007527	12028	Mm.19904	NM_007527	ENSMUSG00000003873	Bax	-	BCL2-associated X protein	protein-coding
Bhlhe40-5_peak_186	chr11	93886721	93887106	+	63	NA	intron (NM_134012, intron 1 of 15)	intron (NM_134012, intron 1 of 15)	694	NM_134012	103537	Mm.210334	NM_134012	ENSMUSG00000059474	Mbtd1	AA408199|AI194990|hemp	mbt domain containing 1	protein-coding
Bhlhe40-5_peak_375	chr15	80931048	80931410	+	62	NA	3' UTR (NM_144812, exon 25 of 25)	3' UTR (NM_144812, exon 25 of 25)	-8810	NR_039573	100628612		NR_039573	ENSMUSG00000092868	Mir5113	mir-5113|mmu-mir-5113|mu-mir-5113	microRNA 5113	ncRNA
Bhlhe40-5_peak_485	chr17	39845104	39845655	+	62	NA	non-coding (NR_046233, exon 1 of 1)	NA	2382	NR_046233	100861531		NR_046233		Rn45s	-	45S pre-ribosomal RNA	rRNA
Bhlhe40-5_peak_925	chr6	125164810	125165145	+	62	NA	intron (NM_001289726, intron 2 of 6)	CpG	796	NM_008084	14433	Mm.304088	NM_008084	ENSMUSG00000057666	Gapdh	Gapd	glyceraldehyde-3-phosphate dehydrogenase	protein-coding
Bhlhe40-5_peak_168	chr11	69094834	69095152	+	62	NA	Intergenic	Intergenic	-3956	NM_011065	18626	Mm.7373	NM_011065	ENSMUSG00000020893	Per1	Hftm|Per|m-rigui|mPer1	period circadian clock 1	protein-coding
Bhlhe40-5_peak_621	chr2	34982066	34982592	+	62	NA	Intergenic	Intergenic	-20557	NM_009421	22029	Mm.239514	NM_009421	ENSMUSG00000026875	Traf1	4732496E14Rik	TNF receptor-associated factor 1	protein-coding
Bhlhe40-5_peak_1095	chr8	116552334	116552561	+	62	NA	Intergenic	Intergenic	47432	NM_029297	75465	Mm.23114	NM_029297	ENSMUSG00000034467	Dynlrb2	1700009A04Rik|DNLC2B|Dncl2b	dynein light chain roadblock-type 2	protein-coding
Bhlhe40-5_peak_910	chr6	98992808	98993241	+	62	NA	intron (NM_001197321, intron 8 of 17)	intron (NM_001197321, intron 8 of 17)	35274	NM_001197322	108655	Mm.234965	NM_053202	ENSMUSG00000030067	Foxp1	3110052D19Rik|4932443N09Rik|AI461938|AW494214	forkhead box P1	protein-coding
Bhlhe40-5_peak_890	chr6	49264000	49264199	+	62	NA	promoter-TSS (NM_001347209)	promoter-TSS (NM_001347209)	-47	NM_001347209	101214	Mm.196598	NM_198102	ENSMUSG00000029817	Tra2a	1500010G04Rik|AL022798|G430041M01Rik|mAWMS1	transformer 2 alpha	protein-coding
Bhlhe40-5_peak_1049	chr8	4677789	4677995	+	62	NA	Intergenic	CpG	64722	NM_145591	233987	Mm.102799	NM_145591	ENSMUSG00000058748	Zfp958	-	zinc finger protein 958	protein-coding
Bhlhe40-5_peak_251	chr12	77085267	77085601	+	62	NA	Intergenic	L1M5|LINE|L1	-123186	NM_001361663	17187	Mm.268548	NM_008558	ENSMUSG00000059436	Max	AA960152|AI875693|bHLHd4|bHLHd5|bHLHd6|bHLHd7|bHLHd8	Max protein	protein-coding
Bhlhe40-5_peak_633	chr2	83812282	83812560	+	62	NA	promoter-TSS (NM_175514)	promoter-TSS (NM_175514)	-307	NM_175514	241520	Mm.330351	NM_175514	ENSMUSG00000048388	Fam171b	D430039N05Rik	family with sequence similarity 171, member B	protein-coding
Bhlhe40-5_peak_367	chr15	76723761	76723974	+	62	NA	promoter-TSS (NM_176828)	promoter-TSS (NM_176828)	-22	NM_176828	223665	Mm.291713	NM_145472	ENSMUSG00000116138	C030006K11Rik	1110033I13Rik	RIKEN cDNA C030006K11 gene	protein-coding
Bhlhe40-5_peak_1038	chr7	127895276	127895546	+	62	NA	exon (NM_178600, exon 1 of 3)	exon (NM_178600, exon 1 of 3)	206	NM_178600	27973	Mm.29703	NM_178600	ENSMUSG00000096145	Vkorc1	D7Wsu86e	vitamin K epoxide reductase complex, subunit 1	protein-coding
Bhlhe40-5_peak_333	chr14	55788826	55789073	+	61	NA	promoter-TSS (NM_019955)	promoter-TSS (NM_019955)	-92	NM_001164107	56532	Mm.46612	NM_019955	ENSMUSG00000022221	Ripk3	2610528K09Rik|AW107945|Rip3	receptor-interacting serine-threonine kinase 3	protein-coding
Bhlhe40-5_peak_793	chr4	134468803	134469118	+	61	NA	intron (NM_019641, intron 1 of 4)	CpG	640	NM_019641	16765	Mm.378957	NM_019641	ENSMUSG00000028832	Stmn1	19k|Lag|Lap18|Op18|P18|P19|Pig|Pp17|Pp18|Pp19|Pr22|Smn	stathmin 1	protein-coding
Bhlhe40-5_peak_1047	chr8	3355657	3355924	+	61	NA	intron (NM_001033378, intron 1 of 10)	intron (NM_001033378, intron 1 of 10)	2375	NM_001033378	319493	Mm.234565	NM_001033378	ENSMUSG00000074497	A430078G23Rik	-	RIKEN cDNA A430078G23 gene	protein-coding
Bhlhe40-5_peak_1081	chr8	85071553	85071852	+	61	NA	promoter-TSS (NM_001039514)	promoter-TSS (NM_001039514)	-55	NM_001039514	330817	Mm.193086	NM_201408	ENSMUSG00000060038	Dhps	Dhs	deoxyhypusine synthase	protein-coding
Bhlhe40-5_peak_1129	chr9	40455390	40455654	+	61	NA	exon (NM_172768, exon 1 of 20)	exon (NM_172768, exon 1 of 20)	242	NM_172768	235283	Mm.138434	NM_172768	ENSMUSG00000040111	Gramd1b	3222402H23|A930008A22Rik|AI593249|mKIAA1201	GRAM domain containing 1B	protein-coding
Bhlhe40-5_peak_543	chr18	73572370	73572680	+	61	NA	promoter-TSS (NM_001039214)	NA	-180	NM_001039214	240396	Mm.24131	NM_001039214	ENSMUSG00000037253	Mex3c	A130001D14Rik|BC035207|BM-013|Rkhd2	mex3 RNA binding family member C	protein-coding
Bhlhe40-5_peak_645	chr2	104849585	104849931	+	61	NA	promoter-TSS (NM_178695)	promoter-TSS (NM_178695)	92	NM_178695	228413	Mm.259609	NM_178695	ENSMUSG00000027171	Prrg4	9930111I18Rik|TMG4	proline rich Gla (G-carboxyglutamic acid) 4 (transmembrane)	protein-coding
Bhlhe40-5_peak_420	chr16	20141476	20141686	+	61	NA	intron (NM_001033237, intron 1 of 29)	intron (NM_001033237, intron 1 of 29)	518	NM_001145931	208146	Mm.390895	NM_001033237	ENSMUSG00000041215	Yeats2	BC042768|mKIAA1197	YEATS domain containing 2	protein-coding
Bhlhe40-5_peak_657	chr2	132110824	132111102	+	61	NA	intron (NM_001355430, intron 1 of 15)	intron (NM_001355430, intron 1 of 15)	34145	NM_018824	54338	Mm.103581	NM_018824	ENSMUSG00000027340	Slc23a2	AI844736|NBTL1|SVCT2|Slc23a1|YSPL2|YSPL3|mKIAA0238	solute carrier family 23 (nucleobase transporters), member 2	protein-coding
Bhlhe40-5_peak_75	chr10	59702456	59702860	+	61	NA	promoter-TSS (NM_001291443)	promoter-TSS (NM_001291443)	95	NM_144822	216001	Mm.27199	NM_144822	ENSMUSG00000020111	Micu1	C730016L05Rik|Calc|Cbara1	mitochondrial calcium uptake 1	protein-coding
Bhlhe40-5_peak_274	chr13	30174654	30174937	+	61	NA	intron (NM_153546, intron 1 of 12)	(TG)n|Simple_repeat|Simple_repeat	38305	NM_153546	218121	Mm.89682	NM_153546	ENSMUSG00000038732	Mboat1	9130215M02Rik|BC023845|LPEAT1|Moact1|Oact1	membrane bound O-acyltransferase domain containing 1	protein-coding
Bhlhe40-5_peak_216	chr11	115747395	115747602	+	61	NA	Intergenic	Intergenic	-17935	NM_028014	71947	Mm.23168	NM_028014	ENSMUSG00000020747	Tmem94	2310067B10Rik|Kiaa0195|mKIAA0195	transmembrane protein 94	protein-coding
Bhlhe40-5_peak_999	chr7	68070738	68070997	+	61	NA	intron (NM_010513, intron 2 of 20)	L1MD|LINE|L1	118610	NM_010513	16001	Mm.275742	NM_010513	ENSMUSG00000005533	Igf1r	A330103N21Rik|CD221|D930020L01|IGF-1R|hyft	insulin-like growth factor I receptor	protein-coding
Bhlhe40-5_peak_947	chr7	5080035	5080234	+	61	NA	promoter-TSS (NM_001252454)	promoter-TSS (NM_001252454)	-101	NM_001252454	13854	Mm.3091	NM_010147	ENSMUSG00000035203	Epn1	AA269831|Ibp1	epsin 1	protein-coding
Bhlhe40-5_peak_423	chr16	30064214	30064562	+	61	NA	promoter-TSS (NM_008235)	promoter-TSS (NM_008235)	-969	NM_008235	15205	Mm.390859	NM_008235	ENSMUSG00000022528	Hes1	Hry|bHLHb39	hes family bHLH transcription factor 1	protein-coding
Bhlhe40-5_peak_338	chr14	76110855	76111398	+	61	NA	promoter-TSS (NM_026177)	promoter-TSS (NM_026177)	235	NM_013745	27275	Mm.21138	NM_013745	ENSMUSG00000022009	Nufip1	Nufip	nuclear fragile X mental retardation protein interacting protein 1	protein-coding
Bhlhe40-5_peak_329	chr14	46821938	46822520	+	60	NA	promoter-TSS (NM_022023)	promoter-TSS (NM_022023)	13	NM_022023	63985	Mm.87312	NM_022023	ENSMUSG00000062014	Gmfb	3110001H22Rik|3110001O16Rik|AI851627|C79176|D14Ertd630e	glia maturation factor, beta	protein-coding
Bhlhe40-5_peak_905	chr6	86570980	86571211	+	60	NA	Intergenic	Intergenic	43694	NR_037961	72012	Mm.349174	NR_037960	ENSMUSG00000097048	1600020E01Rik	-	RIKEN cDNA 1600020E01 gene	ncRNA
Bhlhe40-5_peak_73	chr10	53395460	53395724	+	60	NA	Intergenic	Intergenic	-14290	NR_152767	102640074	Mm.412957	NR_152767		Gm36229	-	predicted gene, 36229	ncRNA
Bhlhe40-5_peak_347	chr15	5116337	5116541	+	60	NA	promoter-TSS (NM_026069)	promoter-TSS (NM_026069)	-174	NM_026069	67281	Mm.10474	NM_026069	ENSMUSG00000041841	Rpl37	3110005M08Rik	ribosomal protein L37	protein-coding
Bhlhe40-5_peak_1191	chrX	47985166	47985403	+	60	NA	Intergenic	NA	49569	NM_013912	30878	Mm.29262	NM_013912	ENSMUSG00000037010	Apln	6030430G11Rik|Apel	apelin	protein-coding
Bhlhe40-5_peak_642	chr2	103565071	103565524	+	60	NA	Intergenic	Intergenic	-1013	NM_178890	99382	Mm.35850	NM_178890	ENSMUSG00000032724	Abtb2	AW539457|BPOZ-2	ankyrin repeat and BTB (POZ) domain containing 2	protein-coding
Bhlhe40-5_peak_850	chr5	125158317	125158573	+	60	NA	intron (NM_001253905, intron 1 of 42)	intron (NM_001253905, intron 1 of 42)	20769	NM_001253905	20602	Mm.278646	NM_011424	ENSMUSG00000029478	Ncor2	N-CoR|SMRT|SMRTe	nuclear receptor co-repressor 2	protein-coding
Bhlhe40-5_peak_665	chr2	155826604	155827004	+	60	NA	5' UTR (NM_010579, exon 1 of 6)	5' UTR (NM_010579, exon 1 of 6)	121	NM_010579	16418	Mm.271674	NM_010579	ENSMUSG00000027613	Eif6	1110004P11|AA408895|CAB|Itgb4bp|eIF-6|imc-415|p27(BBP)|p27BBP	eukaryotic translation initiation factor 6	protein-coding
Bhlhe40-5_peak_453	chr17	6477186	6477426	+	60	NA	Intergenic	NA	-26312	NR_033520	547127	Mm.297552	NM_001045538		Tmem181b-ps	Tmem181b	transmembrane protein 181B, pseudogene	pseudo
Bhlhe40-5_peak_371	chr15	80255099	80255368	+	60	NA	promoter-TSS (NM_001287180)	promoter-TSS (NM_001287180)	49	NM_009716	11911	Mm.641	NM_009716	ENSMUSG00000042406	Atf4	Atf-4|C/ATF|CREB2|TAXREB67	activating transcription factor 4	protein-coding
Bhlhe40-5_peak_847	chr5	124074915	124075239	+	60	NA	intron (NM_019875, intron 9 of 11)	intron (NM_019875, intron 9 of 11)	20721	NM_019875	56325	Mm.254839	NM_019875	ENSMUSG00000029408	Abcb9	TAPL|mKIAA1520	ATP-binding cassette, sub-family B (MDR/TAP), member 9	protein-coding
Bhlhe40-5_peak_711	chr3	88177549	88177823	+	60	NA	promoter-TSS (NR_045997)	promoter-TSS (NR_045997)	99	NR_045997	76642	Mm.424420	NR_045997	ENSMUSG00000096935	1700113A16Rik	2210408E11Rik|AA408983	RIKEN cDNA 1700113A16 gene	ncRNA
Bhlhe40-5_peak_497	chr17	48409836	48410054	+	60	NA	promoter-TSS (NM_001357904)	NA	-55	NM_001289491	106821	Mm.203943	NM_207219	ENSMUSG00000040771	Oard1	AI314976|AW558560	O-acyl-ADP-ribose deacylase 1	protein-coding
Bhlhe40-5_peak_963	chr7	19628581	19628894	+	60	NA	intron (NM_001290457, intron 1 of 10)	intron (NM_001290457, intron 1 of 10)	701	NM_009046	19698	Mm.1741	NM_009046	ENSMUSG00000002983	Relb	shep	avian reticuloendotheliosis viral (v-rel) oncogene related B	protein-coding
Bhlhe40-5_peak_1060	chr8	33653236	33653494	+	59	NA	5' UTR (NM_010344, exon 1 of 13)	5' UTR (NM_010344, exon 1 of 13)	127	NM_010344	14782	Mm.283573	NM_010344	ENSMUSG00000031584	Gsr	AI325518|D8Ertd238e|Gr-1|Gr1	glutathione reductase	protein-coding
Bhlhe40-5_peak_646	chr2	118373949	118374205	+	59	NA	promoter-TSS (NM_201367)	promoter-TSS (NM_201367)	-658	NM_201367	381413	Mm.70979	NM_201367	ENSMUSG00000040133	Gpr176	Gm1012	G protein-coupled receptor 176	protein-coding
Bhlhe40-5_peak_834	chr5	114667481	114667763	+	59	NA	Intergenic	CpG	-9201	NM_022017	63873	Mm.266450	NM_022017	ENSMUSG00000014158	Trpv4	0610033B08Rik|OTRPC4|Trp12|VR-OAC|VRL-2|VROAC	transient receptor potential cation channel, subfamily V, member 4	protein-coding
Bhlhe40-5_peak_1102	chr8	122551471	122551977	+	59	NA	promoter-TSS (NM_001357349)	promoter-TSS (NM_001357349)	-395	NM_001357349	234839	Mm.37324	NM_001037298	ENSMUSG00000014444	Piezo1	9630020g22|Fam38a|mKIAA0233	piezo-type mechanosensitive ion channel component 1	protein-coding
Bhlhe40-5_peak_1091	chr8	110618370	110618791	+	59	NA	promoter-TSS (NM_146216)	promoter-TSS (NM_146216)	13	NR_151674	234729	Mm.274894	NM_146216	ENSMUSG00000010936	Vac14	AA959718|BC032215|D8Wsu151e|Tax1bp2|Trx|ingls	Vac14 homolog (S. cerevisiae)	protein-coding
Bhlhe40-5_peak_1068	chr8	71371240	71371547	+	59	NA	promoter-TSS (NM_029865)	promoter-TSS (NM_029865)	95	NM_029865	77090	Mm.440170	NM_029865	ENSMUSG00000002396	Ocel1	9430098E02Rik|AI326022|AI593544	occludin/ELL domain containing 1	protein-coding
Bhlhe40-5_peak_717	chr3	89913085	89913420	+	59	NA	promoter-TSS (NM_001310676)	promoter-TSS (NM_001310676)	-56	NM_001310676	16194	Mm.2856	NM_010559	ENSMUSG00000027947	Il6ra	CD126|IL-6R|IL-6R-alpha|IL-6RA|Il6r	interleukin 6 receptor, alpha	protein-coding
Bhlhe40-5_peak_622	chr2	37452025	37452398	+	59	NA	promoter-TSS (NM_001033960)	promoter-TSS (NM_001033960)	-43	NM_001033960	227800	Mm.383192	NM_146121	ENSMUSG00000035437	Rabgap1	Gapcena|mKIAA4104	RAB GTPase activating protein 1	protein-coding
Bhlhe40-5_peak_411	chr16	8829112	8829318	+	59	NA	promoter-TSS (NM_001081400)	promoter-TSS (NM_001081400)	-885	NM_001081400	69053	Mm.390868	NM_001081400	ENSMUSG00000022507	1810013L24Rik	1110017P05Rik|3010002C02Rik|AA792997|AW124177|Gm19906|R74903	RIKEN cDNA 1810013L24 gene	protein-coding
Bhlhe40-5_peak_58	chr1	191821796	191822037	+	59	NA	intron (NM_010892, intron 1 of 7)	CpG	443	NM_010892	18005	Mm.33773	NM_010892	ENSMUSG00000026622	Nek2	AA617254|C77054	NIMA (never in mitosis gene a)-related expressed kinase 2	protein-coding
Bhlhe40-5_peak_750	chr3	152209582	152209988	+	59	NA	promoter-TSS (NM_001355372)	promoter-TSS (NM_001355372)	298	NM_027287	67035	Mm.46746	NM_025926	ENSMUSG00000028035	Dnajb4	1700029A20Rik|2010306G19Rik|5730460G06Rik	DnaJ heat shock protein family (Hsp40) member B4	protein-coding
Bhlhe40-5_peak_182	chr11	83298572	83298804	+	59	NA	intron (NM_134025, intron 1 of 3)	intron (NM_134025, intron 1 of 3)	289	NM_134025	103737	Mm.102205	NM_134025	ENSMUSG00000018733	Pex12	AI451906	peroxisomal biogenesis factor 12	protein-coding
Bhlhe40-5_peak_666	chr2	157457530	157457772	+	59	NA	intron (NM_001025395, intron 4 of 13)	CpG	33358	NM_009271	20779	Mm.22845	NM_009271	ENSMUSG00000027646	Src	AW259666|pp60c-src	Rous sarcoma oncogene	protein-coding
Bhlhe40-5_peak_837	chr5	115530455	115530676	+	58	NA	intron (NM_011223, intron 1 of 10)	intron (NM_011223, intron 1 of 10)	23889	NM_011223	19303	Mm.18714	NM_011223	ENSMUSG00000029528	Pxn	AW108311|AW123232|Pax	paxillin	protein-coding
Bhlhe40-5_peak_704	chr3	83055285	83055509	+	58	NA	promoter-TSS (NM_016784)	promoter-TSS (NM_016784)	-141	NM_016784	53317	Mm.286349	NM_016784	ENSMUSG00000027998	Plrg1	AA958940|C80566|Tango4	pleiotropic regulator 1	protein-coding
Bhlhe40-5_peak_309	chr13	115089953	115090244	+	58	NA	promoter-TSS (NM_134058)	promoter-TSS (NM_134058)	60	NM_134058	105083	Mm.486295	NM_134058	ENSMUSG00000042275	Pelo	AA409897|AI852218	pelota mRNA surveillance and ribosome rescue factor	protein-coding
Bhlhe40-5_peak_118	chr10	95941897	95942245	+	58	NA	intron (NM_001001932, intron 1 of 28)	intron (NM_001001932, intron 1 of 28)	1408	NM_001001932	216238	Mm.210035	NM_001001932	ENSMUSG00000036499	Eea1	A430109M19Rik|B230358H09Rik|ZFYVE2	early endosome antigen 1	protein-coding
Bhlhe40-5_peak_470	chr17	29979975	29980248	+	58	NA	Intergenic	NA	-24928	NM_001356265	21769	Mm.220972	NM_148926	ENSMUSG00000044477	Zfand3	AW539211|TEG-27|Tex27	zinc finger, AN1-type domain 3	protein-coding
Bhlhe40-5_peak_1121	chr9	20609908	20610107	+	58	NA	intron (NR_033729, intron 1 of 2)	intron (NR_033729, intron 1 of 2)	2532	NR_033729	66662	Mm.477847	NM_175110	ENSMUSG00000062470	Fbxl12os	5730577I03Rik	F-box and leucine-rich repeat protein 12, opposite strand	pseudo
Bhlhe40-5_peak_93	chr10	80139090	80139304	+	58	NA	non-coding (NR_036582, exon 1 of 11)	non-coding (NR_036582, exon 1 of 11)	170	NR_036582	100503659	Mm.485395	NM_015761	ENSMUSG00000035640	Cbarp	9630008F14|Dos|R29144/1	calcium channel, voltage-dependent, beta subunit associated regulatory protein	protein-coding
Bhlhe40-5_peak_894	chr6	57691017	57691276	+	58	NA	intron (NM_025574, intron 1 of 1)	intron (NM_025574, intron 1 of 1)	932	NM_025574	66459	Mm.44201	NM_025574	ENSMUSG00000043162	Pyurf	2610022G08Rik|AI847956|Prey	Pigy upstream reading frame	protein-coding
Bhlhe40-5_peak_1128	chr9	31385898	31386161	+	58	NA	promoter-TSS (NM_172766)	promoter-TSS (NM_172766)	-163	NM_001359654	235134	Mm.238146	NM_172766	ENSMUSG00000042185	Nfrkb	A530090G11Rik	nuclear factor related to kappa B binding protein	protein-coding
Bhlhe40-5_peak_1054	chr8	18846001	18846246	+	58	NA	promoter-TSS (NM_026792)	promoter-TSS (NM_026792)	-156	NM_026792	52123	Mm.24117	NM_026792	ENSMUSG00000031467	Agpat5	1110013A05Rik|D8Ertd319e	1-acylglycerol-3-phosphate O-acyltransferase 5 (lysophosphatidic acid acyltransferase, epsilon)	protein-coding
Bhlhe40-5_peak_550	chr18	77775532	77775838	+	58	NA	intron (NM_007505, intron 1 of 11)	NA	-1800	NM_001357531	225745	Mm.39293	NM_146089	ENSMUSG00000041840	Haus1	BC024400|Ccdc5|HEI-C	HAUS augmin-like complex, subunit 1	protein-coding
Bhlhe40-5_peak_782	chr4	129491686	129491947	+	58	NA	3' UTR (NM_001085491, exon 3 of 3)	3' UTR (NM_001085491, exon 3 of 3)	626	NM_001085491	68233	Mm.424983	NM_001085491	ENSMUSG00000078554	Fam229a	1700125D06Rik	family with sequence similarity 229, member A	protein-coding
Bhlhe40-5_peak_1026	chr7	118275316	118275704	+	57	NA	Intergenic	ORR1E|LTR|ERVL-MaLR	31603	NR_027879	67745	Mm.483404	NM_183267	ENSMUSG00000055159	4930583K01Rik	-	RIKEN cDNA 4930583K01 gene	ncRNA
Bhlhe40-5_peak_527	chr18	14782962	14783367	+	57	NA	promoter-TSS (NM_001100449)	NA	-81	NM_001100449	72504	Mm.312233	NM_001100449	ENSMUSG00000054321	Taf4b	105kDa|2610524B04Rik|4932409F03Rik|AW987595|TAFII-105|TAFII105|Taf2c2	TATA-box binding protein associated factor 4b	protein-coding
Bhlhe40-5_peak_1138	chr9	53435767	53436301	+	57	NA	Intergenic	URR1B|DNA|hAT-Charlie	30748	NM_029247	75311	Mm.26078	NM_029247	ENSMUSG00000005131	4930550C14Rik	AU017961	RIKEN cDNA 4930550C14 gene	protein-coding
Bhlhe40-5_peak_67	chr10	22731187	22731605	+	57	NA	promoter-TSS (NM_011603)	promoter-TSS (NM_011603)	51	NM_011603	237336	Mm.86670	NM_011603	ENSMUSG00000071359	Tbpl1	4732475G08|AW011832|AW491032|D18347|STD|TLF|TRF2|TRP|Tlp	TATA box binding protein-like 1	protein-coding
Bhlhe40-5_peak_1064	chr8	57487783	57488048	+	57	NA	promoter-TSS (NM_021788)	promoter-TSS (NM_021788)	-48	NR_126555	78353	Mm.426240	NR_126553	ENSMUSG00000096917	2500002B13Rik	-	RIKEN cDNA 2500002B13 gene	ncRNA
Bhlhe40-5_peak_180	chr11	75652216	75652632	+	57	NA	intron (NM_001080774, intron 1 of 31)	intron (NM_001080774, intron 1 of 31)	274	NM_001080774	17913	Mm.234502	NM_008659	ENSMUSG00000017774	Myo1c	C80397|MMIb|MYO1E|NMI|mm1beta|myr2	myosin IC	protein-coding
Bhlhe40-5_peak_631	chr2	72170625	72170923	+	57	NA	intron (NM_001355478, intron 3 of 26)	ORR1B2|LTR|ERVL-MaLR	-114863	NM_023057	65964	Mm.304143	NM_023057	ENSMUSG00000004085	Map3k20	AV006891|B230120H23Rik|HCCS-4|MLTK|MLTKalpha|MLTKbeta|Zak	mitogen-activated protein kinase kinase kinase 20	protein-coding
Bhlhe40-5_peak_985	chr7	44849936	44850150	+	57	NA	promoter-TSS (NM_001253920)	promoter-TSS (NM_001253920)	36	NM_001253920	67605	Mm.148007	NM_026270	ENSMUSG00000011096	Akt1s1	1110012J22Rik|AI227026|Lobe|Lobel|PRAS40	AKT1 substrate 1 (proline-rich)	protein-coding
Bhlhe40-5_peak_899	chr6	82652663	82652989	+	57	NA	promoter-TSS (NM_025882)	promoter-TSS (NM_025882)	39	NM_025882	66979	Mm.195753	NM_025882	ENSMUSG00000030042	Pole4	2400007P05Rik|5830430F06Rik	polymerase (DNA-directed), epsilon 4 (p12 subunit)	protein-coding
Bhlhe40-5_peak_136	chr11	20631892	20632108	+	57	NA	promoter-TSS (NM_001038625)	promoter-TSS (NM_001038625)	23	NM_001038625	58172	Mm.339676	NM_021372	ENSMUSG00000049800	Sertad2	AB041541|AU021878|Kiaa0127|MNCb-1504|SEI-2|Sei2|TRIP-Br2|mKIAA0127	SERTA domain containing 2	protein-coding
Bhlhe40-5_peak_516	chr17	84790659	84790876	+	57	NA	promoter-TSS (NM_028233)	NA	19	NM_028233	72416	Mm.217027	NM_028233	ENSMUSG00000024120	Lrpprc	3110001K13Rik|C76645|Gp130|Lrp130|Lsfc	leucine-rich PPR-motif containing	protein-coding
Bhlhe40-5_peak_729	chr3	100562328	100562862	+	57	NA	3' UTR (NM_010763, exon 13 of 13)	3' UTR (NM_010763, exon 13 of 13)	-73403	NM_001142952	74645	Mm.226900	NM_001142952	ENSMUSG00000044468	Fam46c	4930431B09Rik|AI449797	family with sequence similarity 46, member C	protein-coding
Bhlhe40-5_peak_287	chr13	54687823	54688060	+	57	NA	promoter-TSS (NM_001146025)	promoter-TSS (NM_001146025)	-133	NM_001146026	105239	Mm.25366	NM_134064	ENSMUSG00000034928	Rnf44	AI854545|mKIAA1100	ring finger protein 44	protein-coding
Bhlhe40-5_peak_1003	chr7	90130086	90130313	+	57	NA	promoter-TSS (NM_146194)	promoter-TSS (NM_146194)	-14	NM_001252520	233489	Mm.235175	NM_146194	ENSMUSG00000039361	Picalm	CALM|CLTH|PAP180|fit-1|fit1|mKIAA4114	phosphatidylinositol binding clathrin assembly protein	protein-coding
Bhlhe40-5_peak_35	chr1	134494542	134494852	+	57	NA	promoter-TSS (NM_145510)	promoter-TSS (NM_145510)	37	NM_145510	98710	Mm.198119	NM_145510	ENSMUSG00000042229	Rabif	AI842864|AW549708|E130318E12Rik|MSS4|RASGFR3	RAB interacting factor	protein-coding
Bhlhe40-5_peak_540	chr18	68119584	68120020	+	57	NA	intron (NM_172631, intron 3 of 5)	NA	-108144	NM_001357444	52662	Mm.440183	NM_172631	ENSMUSG00000024544	Ldlrad4	8230401C20Rik|A430083H02|A430108L08Rik|C18orf1|D18Ertd653e|D330030L18Rik	low density lipoprotein receptor class A domain containing 4	protein-coding
Bhlhe40-5_peak_915	chr6	116207838	116208223	+	57	NA	promoter-TSS (NM_026585)	promoter-TSS (NM_026585)	-3	NM_026585	28006	Mm.28524	NM_026585	ENSMUSG00000024104	Washc2	A130095H06|C530005J20Rik|D6Wsu116e|Fam21	WASH complex subunit 2	protein-coding
Bhlhe40-5_peak_868	chr5	139791655	139792055	+	57	NA	intron (NM_010757, intron 1 of 2)	CpG	319	NM_010757	17135	Mm.157313	NM_010757	ENSMUSG00000018143	Mafk	AW061068|NF-E2|Nfe2u	v-maf musculoaponeurotic fibrosarcoma oncogene family, protein K (avian)	protein-coding
Bhlhe40-5_peak_1171	chr9	110333152	110333380	+	57	NA	promoter-TSS (NM_001103162)	promoter-TSS (NM_001103162)	-22	NM_001103162	235623	Mm.288741	NM_001001144	ENSMUSG00000032485	Scap	9530044G19|mKIAA0199	SREBF chaperone	protein-coding
Bhlhe40-5_peak_649	chr2	119897299	119897842	+	57	NA	intron (NM_013720, intron 1 of 23)	CpG	342	NM_001164274	29808	Mm.87532	NM_013720	ENSMUSG00000033943	Mga	AV312082|C130042M01Rik|C80739|D030062C11Rik|Mad5	MAX gene associated	protein-coding
Bhlhe40-5_peak_930	chr6	134282350	134282605	+	57	NA	Intergenic	(TGG)n|Simple_repeat|Simple_repeat	-113852	NM_025778	66813	Mm.474472	NM_025778	ENSMUSG00000030200	Bcl2l14	4930452K23Rik|4933405K19Rik|9030625M01Rik|AI429211|Bclg	BCL2-like 14 (apoptosis facilitator)	protein-coding
Bhlhe40-5_peak_667	chr2	162931301	162931507	+	57	NA	promoter-TSS (NM_026499)	promoter-TSS (NM_026499)	-104	NM_026499	67996	Mm.24042	NM_026499	ENSMUSG00000016921	Srsf6	1210001E11Rik|AI314910|AW146126|Sfrs6	serine/arginine-rich splicing factor 6	protein-coding
Bhlhe40-5_peak_742	chr3	129879391	129879599	+	57	NA	intron (NR_104611, intron 1 of 4)	intron (NR_104611, intron 1 of 4)	889	NR_104611	66350	Mm.151951	NM_023196	ENSMUSG00000027999	Pla2g12a	2310004B05Rik|GXII|GXII-1|GXII-1-PLA2|Pla2g12|Rossy|mGXII-1	phospholipase A2, group XIIA	protein-coding
Bhlhe40-5_peak_576	chr19	30955970	30956187	+	57	NA	intron (NM_001013833, intron 4 of 17)	NA	-25116	NR_033643	625995	Mm.454508	NR_033643		Gm6642	EG625995	ubiquitin-like 5 pseudogene	pseudo
Bhlhe40-5_peak_52	chr1	181211901	181212398	+	57	NA	promoter-TSS (NM_145514)	promoter-TSS (NM_145514)	-171	NM_145514	226757	Mm.289082	NM_145514	ENSMUSG00000038733	Wdr26	1600024A01Rik|AA693241|AI447817|AU044014|C77982|Gid7	WD repeat domain 26	protein-coding
Bhlhe40-5_peak_32	chr1	131827848	131828274	+	57	NA	promoter-TSS (NM_173865)	promoter-TSS (NM_173865)	49	NM_173865	98396	Mm.389181	NM_173865	ENSMUSG00000013275	Slc41a1	AI573938|B230315F01Rik	solute carrier family 41, member 1	protein-coding
Bhlhe40-5_peak_804	chr4	148900623	148900993	+	56	NA	intron (NM_027195, intron 3 of 15)	CpG	51514	NR_154553	108168987	Mm.393596	NR_154553		Gm13205	AA408865	predicted gene 13205	ncRNA
Bhlhe40-5_peak_570	chr19	15924455	15924764	+	56	NA	promoter-TSS (NM_001205339)	NA	13	NM_001205339	107272	Mm.289936	NM_177420	ENSMUSG00000024640	Psat1	D8Ertd814e|EPIP|PSA|Psat	phosphoserine aminotransferase 1	protein-coding
Bhlhe40-5_peak_778	chr4	119105872	119106071	+	56	NA	Intergenic	Intergenic	-2774	NM_011400	20525	Mm.21002	NM_011400	ENSMUSG00000028645	Slc2a1	Glut-1|Glut1	solute carrier family 2 (facilitated glucose transporter), member 1	protein-coding
Bhlhe40-5_peak_826	chr5	93092197	93092590	+	55	NA	Intergenic	Intergenic	-1023	NM_001009818	52398	Mm.394184	NM_001009818	ENSMUSG00000058013	Sept11	6230410I01Rik|AW548875|D5Ertd606e	septin 11	protein-coding
Bhlhe40-5_peak_800	chr4	141300292	141300718	+	55	NA	promoter-TSS (NM_010139)	promoter-TSS (NM_010139)	-716	NM_010139	13836	Mm.2581	NM_010139	ENSMUSG00000006445	Epha2	AW545284|Eck|Myk2|Sek-2|Sek2	Eph receptor A2	protein-coding
Bhlhe40-5_peak_917	chr6	119908446	119908658	+	54	NA	intron (NR_149727, intron 1 of 10)	MTE2a|LTR|ERVL-MaLR	5854	NM_001166382	19365	Mm.149	NM_011236	ENSMUSG00000030166	Rad52	Rad52yh	RAD52 homolog, DNA repair protein	protein-coding
Bhlhe40-5_peak_746	chr3	142561136	142561382	+	54	NA	intron (NM_001289492, intron 2 of 11)	intron (NM_001289492, intron 2 of 11)	903	NM_001289493	55932	Mm.439718	NM_018734	ENSMUSG00000028268	Gbp3	AW228655|GBP-3|GBP-4|Gbp4	guanylate binding protein 3	protein-coding
Bhlhe40-5_peak_385	chr15	85634542	85634775	+	54	NA	Intergenic	CpG	-52837	NM_009528	22422	Mm.306946	NM_009528	ENSMUSG00000022382	Wnt7b	Wnt-7b	wingless-type MMTV integration site family, member 7B	protein-coding
Bhlhe40-5_peak_277	chr13	44731236	44731537	+	54	NA	5' UTR (NM_001360281, exon 1 of 17)	5' UTR (NM_001360281, exon 1 of 17)	115	NM_001205043	16468	Mm.25059	NM_021878	ENSMUSG00000038518	Jarid2	Jmj|jumonji	jumonji, AT rich interactive domain 2	protein-coding
Bhlhe40-5_peak_1080	chr8	85036597	85036839	+	54	NA	promoter-TSS (NM_001122843)	promoter-TSS (NM_001122843)	-197	NM_145390	212999	Mm.220357	NM_145390	ENSMUSG00000031691	Tnpo2	1110034O24Rik|AA414969|AI464345|AI852433|IPO3|Knpb2b|Kpnb2b|TRN2	transportin 2 (importin 3, karyopherin beta 2b)	protein-coding
Bhlhe40-5_peak_263	chr12	108328120	108328460	+	54	NA	TTS (NM_001044380)	TTS (NM_001044380)	-6026	NM_010010	13116	Mm.41911	NM_010010	ENSMUSG00000021259	Cyp46a1	CH24H|Cyp46	cytochrome P450, family 46, subfamily a, polypeptide 1	protein-coding
Bhlhe40-5_peak_1109	chr8	126593979	126594340	+	54	NA	promoter-TSS (NM_001164598)	promoter-TSS (NM_001164598)	-723	NM_001164598	270110	Mm.334918	NM_001164598	ENSMUSG00000051495	Irf2bp2	E130305N23Rik|IRF-2BP2	interferon regulatory factor 2 binding protein 2	protein-coding
Bhlhe40-5_peak_454	chr17	7398252	7398623	+	54	NA	Intergenic	NA	-13132	NM_001142539	667055	Mm.327371	NM_001142539	ENSMUSG00000056133	Gm9992	-	predicted gene 9992	protein-coding
Bhlhe40-5_peak_1069	chr8	72239534	72239736	+	54	NA	promoter-TSS (NM_007456)	promoter-TSS (NM_007456)	-383	NM_007456	11767	Mm.290086	NM_007456	ENSMUSG00000003033	Ap1m1	AA408894|AP47|Adtm1A|Cltnm|mu1A	adaptor-related protein complex AP-1, mu subunit 1	protein-coding
Bhlhe40-5_peak_164	chr11	60913695	60913960	+	54	NA	promoter-TSS (NM_025294)	promoter-TSS (NM_025294)	-35	NM_025294	24083	Mm.22780	NM_025294	ENSMUSG00000018931	Natd1	AI256713|F3-2|Gm16515|Gtlf3b	N-acetyltransferase domain containing 1	protein-coding
Bhlhe40-5_peak_955	chr7	16615393	16615592	+	54	NA	promoter-TSS (NM_172739)	promoter-TSS (NM_172739)	-499	NM_172739	232906	Mm.28646	NM_172739	ENSMUSG00000058230	Arhgap35	6430596G11Rik|AI841135|Grlf1|mKIAA1722|p190A|p190RhoGAP	Rho GTPase activating protein 35	protein-coding
Bhlhe40-5_peak_626	chr2	71032172	71032759	+	54	NA	intron (NM_145524, intron 1 of 9)	intron (NM_145524, intron 1 of 9)	-14091	NM_001110512	228019	Mm.490343	NM_145524	ENSMUSG00000041975	Mettl8	BC004636|Tip	methyltransferase like 8	protein-coding
Bhlhe40-5_peak_349	chr15	27849883	27850143	+	54	NA	intron (NM_001081302, intron 15 of 56)	MTC|LTR|ERVL-MaLR	-168471	NM_198301	223433	Mm.266485	NM_198301	ENSMUSG00000056069	Fam105a	9830126M18	family with sequence similarity 105, member A	protein-coding
Bhlhe40-5_peak_806	chr4	152325597	152325971	+	54	NA	promoter-TSS (NR_102292)	promoter-TSS (NR_102292)	58	NM_001277114	19934	Mm.307846	NM_009079	ENSMUSG00000028936	Rpl22	2700038K18Rik	ribosomal protein L22	protein-coding
Bhlhe40-5_peak_881	chr6	35133792	35134006	+	54	NA	promoter-TSS (NM_001164411)	promoter-TSS (NM_001164411)	-162	NM_001164414	53621	Mm.214525	NM_016877	ENSMUSG00000038784	Cnot4	Not4|Not4h|Not4hp	CCR4-NOT transcription complex, subunit 4	protein-coding
Bhlhe40-5_peak_461	chr17	26676321	26676595	+	54	NA	promoter-TSS (NM_025272)	NA	62	NM_025272	11974	Mm.22602	NM_025272	ENSMUSG00000015575	Atp6v0e	Atp6k|Atp6v0e1|M9.2	ATPase, H+ transporting, lysosomal V0 subunit E	protein-coding
Bhlhe40-5_peak_994	chr7	47050488	47050803	+	54	NA	promoter-TSS (NM_026436)	promoter-TSS (NM_026436)	5	NM_026436	67893	Mm.27338	NM_026436	ENSMUSG00000010307	Tmem86a	1810054O13Rik|AI414959|AW742698	transmembrane protein 86A	protein-coding
Bhlhe40-5_peak_41	chr1	160793067	160793296	+	54	NA	promoter-TSS (NM_013862)	promoter-TSS (NM_013862)	-243	NM_013862	29809	Mm.25833	NM_013862	ENSMUSG00000026721	Rabgap1l	5830411O09Rik|8430421H08Rik|9630005B12Rik|AW049894|HHL|Hh1|mKIAA0471	RAB GTPase activating protein 1-like	protein-coding
Bhlhe40-5_peak_310	chr13	117048218	117048760	+	54	NA	Intergenic	Intergenic	-22973	NM_001081009	52552	Mm.274466	NM_027272	ENSMUSG00000021725	Parp8	2810430O08Rik|ARTD16|D13Ertd275e	poly (ADP-ribose) polymerase family, member 8	protein-coding
Bhlhe40-5_peak_843	chr5	122233661	122233932	+	54	NA	intron (NM_001359454, intron 4 of 7)	intron (NM_001359454, intron 4 of 7)	23509	NM_028752	74096	Mm.28804	NM_028752	ENSMUSG00000064267	Hvcn1	0610039P13Rik|AI450555|BTS|HV1|Vsop.|mVSOP	hydrogen voltage-gated channel 1	protein-coding
Bhlhe40-5_peak_433	chr16	45361139	45361517	+	54	NA	Intergenic	MLT-int|LTR|ERVL-MaLR	47725	NM_010818	17470	Mm.245851	NM_010818	ENSMUSG00000022661	Cd200	Mox2|OX2	CD200 antigen	protein-coding
Bhlhe40-5_peak_291	chr13	67637326	67637569	+	54	NA	intron (NM_183146, intron 1 of 3)	intron (NM_183146, intron 1 of 3)	306	NM_183146	212281	Mm.342918	NM_183146	ENSMUSG00000021510	Zfp729a	A530054K11Rik|Rslcan3	zinc finger protein 729a	protein-coding
Bhlhe40-5_peak_2	chr1	7397894	7398280	+	54	NA	Intergenic	CpG	309167	NM_183028	319263	Mm.21539	NM_183028	ENSMUSG00000051285	Pcmtd1	8430411F12Rik|A030012M09Rik	protein-L-isoaspartate (D-aspartate) O-methyltransferase domain containing 1	protein-coding
Bhlhe40-5_peak_440	chr16	87661139	87661352	+	54	NA	Intergenic	NA	-37709	NM_007520	12013	Mm.26147	NM_007520	ENSMUSG00000025612	Bach1	6230421P05Rik|AI323795	BTB and CNC homology 1, basic leucine zipper transcription factor 1	protein-coding
Bhlhe40-5_peak_393	chr15	99130030	99130445	+	54	NA	intron (NM_139140, intron 1 of 12)	intron (NM_139140, intron 1 of 12)	3392	NM_139140	72572	Mm.276650	NM_139140	ENSMUSG00000051934	Spats2	2700012F11Rik|59kDa|Scr59|p59	spermatogenesis associated, serine-rich 2	protein-coding
Bhlhe40-5_peak_1133	chr9	44233935	44234162	+	54	NA	promoter-TSS (NM_007619)	promoter-TSS (NM_007619)	-2	NM_007619	12402	Mm.266871	NM_007619	ENSMUSG00000034342	Cbl	4732447J05Rik|Cbl-2|c-Cbl|cbl	Casitas B-lineage lymphoma	protein-coding
Bhlhe40-5_peak_1012	chr7	100493328	100493572	+	53	NA	promoter-TSS (NM_011671)	promoter-TSS (NM_011671)	92	NM_011671	22228	Mm.171378	NM_011671	ENSMUSG00000033685	Ucp2	Slc25a8|UCP 2|UCPH	uncoupling protein 2 (mitochondrial, proton carrier)	protein-coding
Bhlhe40-5_peak_1192	chrX	75673990	75674475	+	53	NA	Intergenic	NA	90467	NR_029443	74396	Mm.162493	NR_029443	ENSMUSG00000087396	4933407K13Rik	A130080L05Rik|Dxz4	RIKEN cDNA 4933407K13 gene	ncRNA
Bhlhe40-5_peak_44	chr1	170868678	170868894	+	53	NA	Intergenic	Intergenic	-1015	NM_001081304	226641	Mm.377046	NM_001081304	ENSMUSG00000026663	Atf6	9130025P16Rik|9630036G24|AA789574|Atf6alpha|ESTM49	activating transcription factor 6	protein-coding
Bhlhe40-5_peak_758	chr4	32982097	32982329	+	53	NA	promoter-TSS (NM_027491)	promoter-TSS (NM_027491)	-785	NM_027491	52187	Mm.300814	NM_027491	ENSMUSG00000028278	Rragd	5730543C08Rik|AI467523|C030003H22Rik|D4Ertd174e	Ras-related GTP binding D	protein-coding
Bhlhe40-5_peak_864	chr5	137787601	137787853	+	53	NA	promoter-TSS (NM_001005426)	promoter-TSS (NM_001005426)	-75	NM_001005426	381678	Mm.332765	NM_001005426	ENSMUSG00000037108	Zcwpw1	Gm1053	zinc finger, CW type with PWWP domain 1	protein-coding
Bhlhe40-5_peak_673	chr2	167632106	167632319	+	53	NA	promoter-TSS (NM_001311131)	promoter-TSS (NM_001311131)	-207	NM_001311131	66589	Mm.278783	NM_023230	ENSMUSG00000078923	Ube2v1	0610011J09Rik|AI256840|CROC-1|CROC1|D7Bwg1382e|UEV-1	ubiquitin-conjugating enzyme E2 variant 1	protein-coding
Bhlhe40-5_peak_319	chr14	30714900	30715331	+	53	NA	promoter-TSS (NM_001166532)	promoter-TSS (NM_001166532)	-52	NM_001166531	54650	Mm.294662	NM_019460	ENSMUSG00000006527	Sfmbt1	4930442N21Rik|9330180L21Rik|AA536974|Sfmbt|Smr	Scm-like with four mbt domains 1	protein-coding
Bhlhe40-5_peak_1187	chrX	12159337	12159561	+	53	NA	intron (NR_045434, intron 1 of 3)	NA	897	NR_045434	71458	Mm.196328	NM_029510	ENSMUSG00000040363	Bcor	2900008C10Rik|5830466J11Rik|8430401K06Rik|BcorR|D930024N20Rik|mKIAA1575	BCL6 interacting corepressor	protein-coding
Bhlhe40-5_peak_316	chr14	21831207	21831515	+	53	NA	promoter-TSS (NM_011695)	promoter-TSS (NM_011695)	-200	NM_011695	22334	Mm.262327	NM_011695	ENSMUSG00000021771	Vdac2	Vdac6|mVDAC2|mVDAC6	voltage-dependent anion channel 2	protein-coding
Bhlhe40-5_peak_16	chr1	75317588	75317850	+	53	NA	promoter-TSS (NM_016878)	promoter-TSS (NM_016878)	-82	NM_001110831	13437	Mm.24680	NM_016878	ENSMUSG00000026209	Dnpep	AA407814	aspartyl aminopeptidase	protein-coding
Bhlhe40-5_peak_269	chr13	5864612	5864896	+	53	NA	intron (NM_011803, intron 1 of 3)	intron (NM_011803, intron 1 of 3)	3265	NM_011803	23849	Mm.275036	NM_011803	ENSMUSG00000000078	Klf6	AI448727|BCD1|C86813|CPBP|Copeb|FM2|FM6|Ierepo1|Ierepo3|R75280|Zf9	Kruppel-like factor 6	protein-coding
Bhlhe40-5_peak_1009	chr7	99468138	99468337	+	53	NA	intron (NM_028145, intron 1 of 6)	CpG	2233	NM_028145	72184	Mm.153585	NM_028145	ENSMUSG00000035298	Klhl35	2810406K13Rik	kelch-like 35	protein-coding
Bhlhe40-5_peak_756	chr4	19686045	19686405	+	52	NA	intron (NR_074090, intron 2 of 24)	intron (NR_074090, intron 2 of 24)	22779	NR_074090	107568	Mm.78312	NM_177327	ENSMUSG00000041058	Wwp1	8030445B08Rik|AIP5|SDRP1|Tiul1	WW domain containing E3 ubiquitin protein ligase 1	protein-coding
Bhlhe40-5_peak_582	chr19	42045178	42045588	+	52	NA	promoter-TSS (NM_026152)	NA	-468	NM_026152	67432	Mm.24196	NM_026152	ENSMUSG00000025176	Hoga1	0610010D20Rik|Dhdpsl|Npl2	4-hydroxy-2-oxoglutarate aldolase 1	protein-coding
Bhlhe40-5_peak_650	chr2	119898322	119898626	+	52	NA	intron (NM_013720, intron 1 of 23)	intron (NM_013720, intron 1 of 23)	1246	NM_001164274	29808	Mm.87532	NM_013720	ENSMUSG00000033943	Mga	AV312082|C130042M01Rik|C80739|D030062C11Rik|Mad5	MAX gene associated	protein-coding
Bhlhe40-5_peak_505	chr17	74869608	74869844	+	52	NA	Intergenic	NA	-135803	NM_019919	268977	Mm.269747	NM_019919	ENSMUSG00000001870	Ltbp1	9430031G15Rik|9830146M04|Ltbp-1|Ltbp1L|TGF-beta1-BP-1|Tgfb|b2b1000Clo	latent transforming growth factor beta binding protein 1	protein-coding
Bhlhe40-5_peak_940	chr6	145866446	145866926	+	52	NA	Intergenic	CpG	-1266	NM_001271768	79362	Mm.154529	NM_024469	ENSMUSG00000030256	Bhlhe41	6430520M22Rik|Bhlhb2l|Bhlhb3|DEC2|Sharp1	basic helix-loop-helix family, member e41	protein-coding
Bhlhe40-5_peak_556	chr18	84419039	84419254	+	52	NA	intron (NM_001033341, intron 4 of 8)	NA	170358	NM_001033341	240476	Mm.329575	NM_001033341	ENSMUSG00000048410	Zfp407	6430585N13Rik|Gm333|Gm334|Gm948|ZNF407	zinc finger protein 407	protein-coding
Bhlhe40-5_peak_794	chr4	134946099	134946341	+	52	NA	Intergenic	MER5A|DNA|hAT-Charlie	15240	NM_026780	68592	Mm.29989	NM_026780	ENSMUSG00000028821	Syf2	1110018L13Rik|Cbpin|D4Bwg1551e|Gcipip|Ntc31|mp29|p29	SYF2 homolog, RNA splicing factor (S. cerevisiae)	protein-coding
Bhlhe40-5_peak_121	chr10	115251281	115251611	+	52	NA	promoter-TSS (NM_025706)	promoter-TSS (NM_025706)	47	NM_025706	66687	Mm.22252	NM_025706	ENSMUSG00000020130	Tbc1d15	4432405K22Rik|AU022358|AU023730|AW557774|Ly6dl|Rab7-GAP	TBC1 domain family, member 15	protein-coding
Bhlhe40-5_peak_579	chr19	41031044	41031414	+	52	NA	intron (NM_001043228, intron 1 of 10)	NA	1954	NM_009345	21673	Mm.25620	NM_009345	ENSMUSG00000025014	Dntt	Tdt	deoxynucleotidyltransferase, terminal	protein-coding
Bhlhe40-5_peak_675	chr2	168050104	168050416	+	52	NA	Intergenic	Intergenic	-30744	NM_021409	58220	Mm.292834	NM_021409	ENSMUSG00000044641	Pard6b	AV025615|Par6b	par-6 family cell polarity regulator beta	protein-coding
Bhlhe40-5_peak_992	chr7	45784054	45784276	+	52	NA	non-coding (NR_153811, exon 1 of 2)	non-coding (NR_153811, exon 1 of 2)	218	NR_110987	381983	Mm.44928	NM_001005511	ENSMUSG00000062044	Lmtk3	BC059845|aatyk3	lemur tyrosine kinase 3	protein-coding
Bhlhe40-5_peak_996	chr7	64048704	64049004	+	52	NA	Intergenic	Intergenic	-104981	NM_001039104	17364	Mm.38875	NM_018752	ENSMUSG00000030523	Trpm1	4732499L03Rik|AI606771|Ltrpc1|Mlsn1	transient receptor potential cation channel, subfamily M, member 1	protein-coding
Bhlhe40-5_peak_139	chr11	31370253	31370629	+	52	NA	promoter-TSS (NM_011491)	promoter-TSS (NM_011491)	-380	NM_011491	20856	Mm.32506	NM_011491	ENSMUSG00000020303	Stc2	AW125853|Stc-2|Stc2l|mustc2	stanniocalcin 2	protein-coding
Bhlhe40-5_peak_20	chr1	86525066	86525411	+	52	NA	Intergenic	CpG	-1319	NR_153833	19231	Mm.19187	NM_008972	ENSMUSG00000026238	Ptma	Thym	prothymosin alpha	protein-coding
Bhlhe40-5_peak_860	chr5	137103436	137103661	+	52	NA	Intergenic	B4|SINE|B4	12659	NM_201373	384309	Mm.100647	NM_201373	ENSMUSG00000043279	Trim56	A130009K11Rik|Gm452|RNF109	tripartite motif-containing 56	protein-coding
Bhlhe40-5_peak_845	chr5	122391723	122392027	+	52	NA	promoter-TSS (NM_019824)	promoter-TSS (NM_019824)	-3	NM_019824	56378	Mm.275942	NM_019824	ENSMUSG00000029465	Arpc3	1110006A04Rik|p21-ARC|p21-Ar|p21Arc	actin related protein 2/3 complex, subunit 3	protein-coding
Bhlhe40-5_peak_521	chr18	5591408	5591623	+	52	NA	promoter-TSS (NM_011546)	NA	-345	NM_011546	21417	Mm.3929	NM_011546	ENSMUSG00000024238	Zeb1	3110032K11Rik|AREB6|BZP|MEB1|Nil2|TCF-8|Tcf18|Tcf8|Tw|ZEB|Zfhep|Zfhx1a|Zfx1a|Zfx1ha|[delta]EF1	zinc finger E-box binding homeobox 1	protein-coding
Bhlhe40-5_peak_705	chr3	86224309	86224628	+	52	NA	promoter-TSS (NM_030695)	promoter-TSS (NM_030695)	-222	NM_030695	80877	Mm.439825	NM_030695	ENSMUSG00000028080	Lrba	C80285|D3Ertd775e|Lab300|Lba	LPS-responsive beige-like anchor	protein-coding
Bhlhe40-5_peak_689	chr3	31094690	31095100	+	52	NA	promoter-TSS (NM_011386)	promoter-TSS (NM_011386)	-163	NM_001039090	20482	Mm.15406	NM_011386	ENSMUSG00000027660	Skil	Skir|SnoN|sno	SKI-like	protein-coding
Bhlhe40-5_peak_1120	chr9	15357829	15358065	+	52	NA	promoter-TSS (NM_176976)	promoter-TSS (NM_176976)	-159	NM_176976	319675	Mm.218317	NM_176976	ENSMUSG00000046111	Cep295	5830418K08Rik|5832426L23Rik|Gm1131|Kiaa1731	centrosomal protein 295	protein-coding
Bhlhe40-5_peak_334	chr14	56296780	56296992	+	52	NA	Intergenic	Intergenic	-34552	NM_013542	14939	Mm.14874	NM_013542	ENSMUSG00000015437	Gzmb	AI553453|CCP-1/C11|CCP1|Ctla-1|Ctla1|GZB	granzyme B	protein-coding
Bhlhe40-5_peak_81	chr10	69212567	69213141	+	52	NA	promoter-TSS (NM_001252637)	promoter-TSS (NM_001252637)	197	NM_001081347	69288	Mm.26659	NM_001081347	ENSMUSG00000019944	Rhobtb1	1700008H16Rik|3110048G13Rik|AI173445|AI573858|AV350930	Rho-related BTB domain containing 1	protein-coding
Bhlhe40-5_peak_835	chr5	115010841	115011291	+	52	NA	promoter-TSS (NM_029012)	promoter-TSS (NM_029012)	-458	NM_029012	74585	Mm.355894	NM_029012	ENSMUSG00000029550	Sppl3	4833416I09Rik|Psl4|Usmg3	signal peptide peptidase 3	protein-coding
Bhlhe40-5_peak_966	chr7	25181642	25182048	+	52	NA	Intergenic	Intergenic	26776	NR_045848	434147	Mm.59171	NM_001033781	ENSMUSG00000074274	D930028M14Rik	EG434147	RIKEN cDNA D930028M14 gene	ncRNA
Bhlhe40-5_peak_1178	chr9	116101837	116102128	+	52	NA	intron (NM_029575, intron 5 of 6)	intron (NM_029575, intron 5 of 6)	73381	NM_029575	21813	Mm.172346	NM_009371	ENSMUSG00000032440	Tgfbr2	1110020H15Rik|AU042018|DNIIR|RIIDN|TBR-II|TbetaR-II|TbetaRII	transforming growth factor, beta receptor II	protein-coding
Bhlhe40-5_peak_735	chr3	121493923	121494425	+	52	NA	intron (NM_145394, intron 10 of 14)	intron (NM_145394, intron 10 of 14)	38170	NM_145394	213603	Mm.33062	NM_145394	ENSMUSG00000039865	Slc44a3	BC010552	solute carrier family 44, member 3	protein-coding
Bhlhe40-5_peak_404	chr15	102279383	102279591	+	52	NA	promoter-TSS (NM_134100)	promoter-TSS (NM_134100)	31	NM_134100	106073	Mm.287740	NM_134100	ENSMUSG00000045665	Mfsd5	AA409375|AW556797|D15Mgi27	major facilitator superfamily domain containing 5	protein-coding
Bhlhe40-5_peak_1024	chr7	116040061	116040438	+	52	NA	Intergenic	Intergenic	-1505	NM_001025559	20679	Mm.323365	NM_011445	ENSMUSG00000051910	Sox6	AI987981|SOX-LZ	SRY (sex determining region Y)-box 6	protein-coding
Bhlhe40-5_peak_452	chr17	6106550	6106768	+	52	NA	promoter-TSS (NM_001103181)	NA	-171	NM_001103181	68842	Mm.449307	NM_054040	ENSMUSG00000034377	Tulp4	1110057P05Rik|2210038L17Rik|Tusp	tubby like protein 4	protein-coding
Bhlhe40-5_peak_202	chr11	98746811	98747275	+	52	NA	intron (NM_178060, intron 1 of 8)	intron (NM_178060, intron 1 of 8)	5258	NM_178060	21833	Mm.265917	NM_178060	ENSMUSG00000058756	Thra	6430529J03Rik|AW259572|Erba|Nr1a1|Rvr|T3R[a]|T3Ralpha|Thra1|Thra2|c-erbA-1|c-erbA-alpha|c-erbAalpha	thyroid hormone receptor alpha	protein-coding
Bhlhe40-5_peak_594	chr19	46878416	46878637	+	52	NA	TTS (NM_033569)	NA	83825	NM_029810	76952	Mm.40965	NM_029810	ENSMUSG00000025041	Nt5c2	2010002I23Rik|CnII|Gm9751|Gmp|Nt5b|Pnt5|cN-II	5'-nucleotidase, cytosolic II	protein-coding
Bhlhe40-5_peak_290	chr13	55329830	55330203	+	52	NA	promoter-TSS (NM_016662)	promoter-TSS (NM_016662)	-286	NM_016662	17121	Mm.20350	NM_016662	ENSMUSG00000021485	Mxd3	4631412E13Rik|Mad3|bHLHc13	Max dimerization protein 3	protein-coding
Bhlhe40-5_peak_919	chr6	120822371	120822599	+	52	NA	intron (NM_007510, intron 1 of 8)	CpG	213	NM_007510	11973	Mm.29045	NM_007510	ENSMUSG00000019210	Atp6v1e1	2410029D23Rik|Atp6e|Atp6e2|Atp6v1e|D6Ertd385e|Vma4|p31	ATPase, H+ transporting, lysosomal V1 subunit E1	protein-coding
Bhlhe40-5_peak_1014	chr7	101820808	101821170	+	52	NA	intron (NM_008887, intron 2 of 2)	CpG-13416	2676	NM_008887	11859	Mm.5028	NM_008887	ENSMUSG00000007946	Phox2a	Arix|Phox2|Pmx2|Pmx2a|Px2a	paired-like homeobox 2a	protein-coding
Bhlhe40-5_peak_659	chr2	139705052	139705261	+	52	NA	intron (NM_001276489, intron 1 of 5)	intron (NM_001276489, intron 1 of 5)	26978	NM_001276489	319909	Mm.41113	NM_001126490	ENSMUSG00000074766	Ism1	5430433G21Rik|Ism	isthmin 1, angiogenesis inhibitor	protein-coding
Bhlhe40-5_peak_61	chr10	4386961	4387205	+	52	NA	intron (NM_001033466, intron 1 of 2)	CpG	392	NM_001359811	381990	Mm.262466	NM_001033466	ENSMUSG00000075327	Zbtb2	Gm1103	zinc finger and BTB domain containing 2	protein-coding
Bhlhe40-5_peak_1148	chr9	65630711	65630941	+	52	NA	5' UTR (NM_028030, exon 1 of 8)	5' UTR (NM_028030, exon 1 of 8)	244	NM_028030	71973	Mm.29148	NM_028030	ENSMUSG00000032387	Rbpms2	2400008B06Rik|AI316523	RNA binding protein with multiple splicing 2	protein-coding
Bhlhe40-5_peak_1032	chr7	125635532	125635731	+	52	NA	Intergenic	Intergenic	32202	NM_021887	60504	Mm.155643	NM_021887	ENSMUSG00000030745	Il21r	NILR	interleukin 21 receptor	protein-coding
Bhlhe40-5_peak_591	chr19	46304809	46305357	+	52	NA	promoter-TSS (NM_001177370)	NA	346	NM_001177369	18034	Mm.102365	NM_019408	ENSMUSG00000025225	Nfkb2	NF-kappaB2|lyt|p49|p49/p100|p50B|p52	nuclear factor of kappa light polypeptide gene enhancer in B cells 2, p49/p100	protein-coding
Bhlhe40-5_peak_146	chr11	50430870	50431070	+	52	NA	exon (NM_172557, exon 1 of 18)	exon (NM_172557, exon 1 of 18)	141	NM_172557	216724	Mm.390400	NM_172557	ENSMUSG00000020375	Rufy1	3000002E04Rik|Rabip4|ZFYVE12	RUN and FYVE domain containing 1	protein-coding
Bhlhe40-5_peak_382	chr15	81960678	81961066	+	52	NA	promoter-TSS (NM_001282040)	promoter-TSS (NM_001282040)	58	NM_013872	29858	Mm.18939	NM_013872	ENSMUSG00000022474	Pmm1	C77612	phosphomannomutase 1	protein-coding
Bhlhe40-5_peak_786	chr4	133185036	133185592	+	52	NA	intron (NM_153423, intron 3 of 8)	intron (NM_153423, intron 3 of 8)	-10341	NR_105984	102466215		NR_105984	ENSMUSG00000099202	Mir7017	Gm27945|mmu-mir-7017	microRNA 7017	ncRNA
Bhlhe40-5_peak_504	chr17	69382543	69382995	+	52	NA	promoter-TSS (NM_001356283)	NA	-406	NM_001356283	22666	Mm.29434	NM_009547	ENSMUSG00000049672	Zbtb14	ZF5|Zfp161|b2b1982Clo	zinc finger and BTB domain containing 14	protein-coding
Bhlhe40-5_peak_5	chr1	13593467	13593666	+	52	NA	Intergenic	(TC)n|Simple_repeat|Simple_repeat	-3656	NM_028173	72265	Mm.28765	NM_028173	ENSMUSG00000025935	Tram1	1810049E02Rik|TRAMP	translocating chain-associating membrane protein 1	protein-coding
Bhlhe40-5_peak_1183	chr9	123924566	123924773	+	51	NA	Intergenic	(CAGA)n|Simple_repeat|Simple_repeat	44023	NM_009912	12768	Mm.274927	NM_009912	ENSMUSG00000025804	Ccr1	Cmkbr1|Mip-1a-R	chemokine (C-C motif) receptor 1	protein-coding
Bhlhe40-5_peak_464	chr17	27555353	27555586	+	50	NA	Intergenic	NA	-1105	NM_001166536	15361	Mm.4438	NM_016660	ENSMUSG00000046711	Hmga1	AL023995|Hmga1a|Hmga1b|Hmgi|Hmgiy|Hmgy	high mobility group AT-hook 1	protein-coding
Bhlhe40-5_peak_1172	chr9	114452597	114452796	+	50	NA	intron (NR_108101, intron 10 of 14)	intron (NR_108101, intron 10 of 14)	43848	NM_009916	12773	Mm.1337	NM_009916	ENSMUSG00000047898	Ccr4	C-C CKR-4|CHEMR1|Cmkbr4|LESTR|Sdf1r	chemokine (C-C motif) receptor 4	protein-coding
Bhlhe40-5_peak_1157	chr9	82975706	82975925	+	50	NA	promoter-TSS (NM_001081216)	promoter-TSS (NM_001081216)	-326	NM_001081216	83946	Mm.221688	NM_031879	ENSMUSG00000032253	Phip	2810004D21Rik|4632404O06Rik|Ndrp|Wdr11	pleckstrin homology domain interacting protein	protein-coding
Bhlhe40-5_peak_598	chr19	53944548	53944776	+	50	NA	promoter-TSS (NM_001195338)	NA	-35	NM_001195338	100503572	Mm.375091	NM_001195338	ENSMUSG00000084957	Bbip1	2310002J21Rik|2610002B11Rik|4930560M04Rik|Ncrna00081	BBSome interacting protein 1	protein-coding
Bhlhe40-5_peak_173	chr11	69759327	69759526	+	50	NA	promoter-TSS (NM_001291068)	promoter-TSS (NM_001291068)	-793	NM_001291068	20020	Mm.16533	NM_009089	ENSMUSG00000005198	Polr2a	220kDa|Rpb1|Rpo2-1	polymerase (RNA) II (DNA directed) polypeptide A	protein-coding
Bhlhe40-5_peak_1158	chr9	86464740	86465061	+	50	NA	promoter-TSS (NM_027394)	promoter-TSS (NM_027394)	16	NM_027394	70348	Mm.53469	NM_027394	ENSMUSG00000032415	Ube2cbp	2610018I03Rik|Ube3d	ubiquitin-conjugating enzyme E2C binding protein	protein-coding
Bhlhe40-5_peak_66	chr10	22295838	22296039	+	50	NA	intron (NM_009018, intron 6 of 6)	intron (NM_009018, intron 6 of 6)	-10782	NR_015465	606736	Mm.387042	NR_015465	ENSMUSG00000097352	C920009B18Rik	-	RIKEN cDNA C920009B18 gene	ncRNA
Bhlhe40-5_peak_359	chr15	66968832	66969131	+	50	NA	intron (NM_008681, intron 1 of 15)	CpG	660	NM_008681	17988	Mm.30837	NM_008681	ENSMUSG00000005125	Ndrg1	CAP43|CMT4D|DRG1|HMSNL|NMSL|Ndr1|Ndrl|PROXY1|RTP|TDD5	N-myc downstream regulated gene 1	protein-coding
Bhlhe40-5_peak_1085	chr8	90908835	90909107	+	50	NA	intron (NM_177224, intron 2 of 39)	CpG	-23278	NM_001310530	109151	Mm.100615	NM_177224	ENSMUSG00000056608	Chd9	1810014J18Rik|9030205D12Rik|A330063D19Rik|AD013|PRIC320|mKIAA0308	chromodomain helicase DNA binding protein 9	protein-coding
Bhlhe40-5_peak_341	chr14	79426433	79426637	+	50	NA	promoter-TSS (NM_001024135)	promoter-TSS (NM_001024135)	24	NM_001024135	211255	Mm.284526	NM_001024135	ENSMUSG00000043881	Kbtbd7	1110008P08Rik|AU045792|Gm295	kelch repeat and BTB (POZ) domain containing 7	protein-coding
Bhlhe40-5_peak_119	chr10	96660523	96660722	+	50	NA	Intergenic	Intergenic	43621	NM_007569	12226	Mm.23811	NM_007569	ENSMUSG00000036478	Btg1	AI426953|AW546738	B cell translocation gene 1, anti-proliferative	protein-coding
Bhlhe40-5_peak_612	chr2	22622361	22622661	+	50	NA	5' UTR (NM_008078, exon 1 of 16)	5' UTR (NM_008078, exon 1 of 16)	184	NM_008078	14417	Mm.4784	NM_008078	ENSMUSG00000026787	Gad2	6330404F12Rik|GAD(65)|GAD65|Gad-2	glutamic acid decarboxylase 2	protein-coding
Bhlhe40-5_peak_1193	chrX	103622432	103622636	+	50	NA	intron (NR_028380, intron 1 of 10)	NA	1220	NR_028381	78878	Mm.259724	NR_028380	ENSMUSG00000086370	Ftx	B230206F22Rik|BB219131|NCRNA00182|Thcytx	Ftx transcript, Xist regulator (non-protein coding)	ncRNA
Bhlhe40-5_peak_1050	chr8	10589525	10589745	+	50	NA	intron (NM_001319151, intron 32 of 34)	intron (NM_001319151, intron 32 of 34)	292819	NR_040705	320014	Mm.403203	NR_040705	ENSMUSG00000109473	B930025P03Rik	-	RIKEN cDNA B930025P03 gene	ncRNA
Bhlhe40-5_peak_506	chr17	79355525	79355837	+	49	NA	promoter-TSS (NM_026514)	NA	-590	NM_026514	260409	Mm.140601	NM_026514	ENSMUSG00000036533	Cdc42ep3	3200001F04Rik|AA986861|Borg2|Cep3|UB1	CDC42 effector protein (Rho GTPase binding) 3	protein-coding
Bhlhe40-5_peak_68	chr10	34281972	34282243	+	48	NA	promoter-TSS (NM_009433)	promoter-TSS (NM_009433)	-83	NM_009433	22110	Mm.20445	NM_009433	ENSMUSG00000047514	Tspyl1	Tspyl	testis-specific protein, Y-encoded-like 1	protein-coding
Bhlhe40-5_peak_624	chr2	70824599	70824941	+	48	NA	intron (NM_172664, intron 1 of 19)	CpG	710	NM_172664	228012	Mm.136511	NM_172664	ENSMUSG00000041997	Tlk1	4930545J15Rik	tousled-like kinase 1	protein-coding
Bhlhe40-5_peak_831	chr5	107288871	107289076	+	48	NA	intron (NM_011578, intron 1 of 16)	CpG	656	NM_011578	21814	Mm.200775	NM_011578	ENSMUSG00000029287	Tgfbr3	1110036H20Rik|AU015626|AW215636|TBRIII	transforming growth factor, beta receptor III	protein-coding
Bhlhe40-5_peak_311	chr13	117203075	117203284	+	48	NA	Intergenic	Intergenic	-17394	NM_010330	13723	Mm.274926	NM_010330	ENSMUSG00000021728	Emb	AL022799|Gp70	embigin	protein-coding
Bhlhe40-5_peak_472	chr17	33685327	33685652	+	47	NA	promoter-TSS (NM_029804)	NA	-31	NM_029804	76936	Mm.311439	NM_029804	ENSMUSG00000059208	Hnrnpm	2610023M21Rik|AA409009|Hnrpm|mKIAA4193	heterogeneous nuclear ribonucleoprotein M	protein-coding
Bhlhe40-5_peak_983	chr7	44304987	44305562	+	47	NA	intron (NM_009131, intron 3 of 3)	intron (NM_009131, intron 3 of 3)	1685	NM_009131	20256	Mm.20428	NM_009131	ENSMUSG00000004473	Clec11a	AW457320|Clecsf3|Scgf	C-type lectin domain family 11, member a	protein-coding
Bhlhe40-5_peak_534	chr18	38406246	38406578	+	47	NA	Intergenic	NA	-12495	NM_022996	65113	Mm.102496	NM_022996	ENSMUSG00000024425	Ndfip1	0610010M22Rik|N4wbp5	Nedd4 family interacting protein 1	protein-coding
Bhlhe40-5_peak_1016	chr7	102208791	102209062	+	47	NA	intron (NM_001287166, intron 1 of 19)	B1_Mur2|SINE|Alu	941	NM_001287167	269966	Mm.439800	NM_022979	ENSMUSG00000063550	Nup98	4732457F17|AI849286|Nup96	nucleoporin 98	protein-coding
Bhlhe40-5_peak_1111	chr9	4309438	4309672	+	47	NA	promoter-TSS (NM_026276)	promoter-TSS (NM_026276)	-61	NR_136941	67618	Mm.33970	NM_026276	ENSMUSG00000025894	Aasdhppt	2010309J24Rik|2810407B07Rik|AASD-PPT|CGI-80|LYS2|LYS5	aminoadipate-semialdehyde dehydrogenase-phosphopantetheinyl transferase	protein-coding
Bhlhe40-5_peak_789	chr4	133690228	133690566	+	47	NA	intron (NM_001080819, intron 11 of 19)	intron (NM_001080819, intron 11 of 19)	-17231	NM_001356466	230801	Mm.217004	NM_178698	ENSMUSG00000043257	Pigv	B330013B03|D430024F16Rik	phosphatidylinositol glycan anchor biosynthesis, class V	protein-coding
Bhlhe40-5_peak_106	chr10	82623200	82623527	+	47	NA	promoter-TSS (NM_001135567)	promoter-TSS (NM_001135567)	-135	NM_001135569	544717	Mm.334867	NM_001135567	ENSMUSG00000063320	1190007I07Rik	-	RIKEN cDNA 1190007I07 gene	protein-coding
Bhlhe40-5_peak_1114	chr9	13826462	13826719	+	47	NA	non-coding (NR_037622, exon 1 of 11)	non-coding (NR_037622, exon 1 of 11)	463	NR_037622	74360	Mm.157212	NM_026665	ENSMUSG00000031922	Cep57	3110002L15Rik|4921510P06Rik|4931428M20Rik|AI467480|Tsp57|mKIAA0092	centrosomal protein 57	protein-coding
Bhlhe40-5_peak_730	chr3	103171442	103171651	+	47	NA	promoter-TSS (NM_026602)	promoter-TSS (NM_026602)	-109	NM_001356331	68183	Mm.104919	NM_026602	ENSMUSG00000005687	Bcas2	6430539P16Rik|AI132645|C76366|C80030	breast carcinoma amplified sequence 2	protein-coding
Bhlhe40-5_peak_651	chr2	121448978	121449192	+	47	NA	promoter-TSS (NM_011354)	promoter-TSS (NM_011354)	-113	NM_001290837	378702	Mm.262252	NM_011354	ENSMUSG00000074884	Serf2	C80083|Msmac1l|m4F5rel	small EDRK-rich factor 2	protein-coding
Bhlhe40-5_peak_281	chr13	49653100	49653306	+	47	NA	promoter-TSS (NM_025495)	promoter-TSS (NM_025495)	125	NR_073168	70930	Mm.258915	NM_001081350	ENSMUSG00000021392	Nol8	4921532D18Rik|5730412B09Rik	nucleolar protein 8	protein-coding
Bhlhe40-5_peak_170	chr11	69411781	69411980	+	47	NA	intron (NM_001017426, intron 1 of 22)	intron (NM_001017426, intron 1 of 22)	1795	NM_001017426	216850	Mm.261201	NM_001017426	ENSMUSG00000018476	Kdm6b	1700064E03Rik|BC038313|Jmjd3|mKIAA0346	KDM1 lysine (K)-specific demethylase 6B	protein-coding
Bhlhe40-5_peak_1175	chr9	115387151	115387468	+	47	NA	Intergenic	B4A|SINE|B4	5490	NR_130329	100316675		NR_130329	ENSMUSG00000080409	Mir467h	Mirn467h|mmu-mir-467h	microRNA 467h	ncRNA
Bhlhe40-5_peak_744	chr3	131117313	131117802	+	47	NA	intron (NM_001276403, intron 3 of 11)	intron (NM_001276403, intron 3 of 11)	4766	NM_001276403	16842	Mm.255219	NM_010703	ENSMUSG00000027985	Lef1	3000002B05|AI451430|Lef-1	lymphoid enhancer binding factor 1	protein-coding
Bhlhe40-5_peak_409	chr16	5049780	5050150	+	47	NA	promoter-TSS (NM_001356320)	promoter-TSS (NM_001356320)	-55	NM_028720	74022	Mm.21652	NM_028720	ENSMUSG00000022536	Glyr1	2810419J22Rik|3930401K13Rik|AW545332|Npac	glyoxylate reductase 1 homolog (Arabidopsis)	protein-coding
Bhlhe40-5_peak_959	chr7	19228029	19228311	+	47	NA	promoter-TSS (NM_207525)	promoter-TSS (NM_207525)	-219	NM_207525	403187	Mm.239583	NM_207525	ENSMUSG00000052214	Opa3	D630048P19Rik|Gm1425|Gm472	optic atrophy 3	protein-coding
Bhlhe40-5_peak_1189	chrX	20801643	20801842	+	47	NA	Intergenic	NA	-46801	NM_009703	11836	Mm.220946	NM_009703	ENSMUSG00000001127	Araf	1200013E08Rik|A-Raf|AW495444|Araf1	Araf proto-oncogene, serine/threonine kinase	protein-coding
Bhlhe40-5_peak_640	chr2	102400563	102400772	+	47	NA	exon (NM_020267, exon 1 of 5)	exon (NM_020267, exon 1 of 5)	233	NM_020267	80985	Mm.315002	NM_020267	ENSMUSG00000027189	Trim44	Dipb|Mc7	tripartite motif-containing 44	protein-coding
Bhlhe40-5_peak_1099	chr8	122283832	122284286	+	47	NA	intron (NM_009569, intron 1 of 9)	intron (NM_009569, intron 1 of 9)	1918	NM_009569	22761	Mm.3105	NM_009569	ENSMUSG00000049577	Zfpm1	FOG|Fog1	zinc finger protein, multitype 1	protein-coding
Bhlhe40-5_peak_398	chr15	100615381	100615665	+	47	NA	promoter-TSS (NM_011873)	promoter-TSS (NM_011873)	-139	NM_011873	23994	Mm.486175	NM_011873	ENSMUSG00000000346	Dazap2	AI314727|Brbp|Gcap28|Prtb|gt6-12|mKIAA0058	DAZ associated protein 2	protein-coding
Bhlhe40-5_peak_231	chr12	24593305	24593868	+	47	NA	intron (NM_145890, intron 6 of 13)	intron (NM_145890, intron 6 of 13)	12867	NM_145890	195733	Mm.263068	NM_145890	ENSMUSG00000020656	Grhl1	LBP-32|MGR|Tcfcp2l2	grainyhead like transcription factor 1	protein-coding
Bhlhe40-5_peak_1096	chr8	120225943	120226185	+	46	NA	intron (NR_110496, intron 1 of 2)	RLTR17B_Mm|LTR|ERVK	2166	NR_110496	434353	Mm.411793	NR_110496	ENSMUSG00000097960	A330074K22Rik	-	RIKEN cDNA A330074K22 gene	ncRNA
Bhlhe40-5_peak_298	chr13	96956306	96956628	+	46	NA	Intergenic	Intergenic	31778	NM_001166065	218476	Mm.483490	NM_001166065	ENSMUSG00000091387	Gcnt4	C2gnt3|Gm279|Gm73	glucosaminyl (N-acetyl) transferase 4, core 2 (beta-1,6-N-acetylglucosaminyltransferase)	protein-coding
Bhlhe40-5_peak_519	chr18	3337423	3337787	+	46	NA	promoter-TSS (NM_001110852)	NA	-16	NM_001110852	12916	Mm.5244	NM_013498	ENSMUSG00000063889	Crem	ICER|ICERI	cAMP responsive element modulator	protein-coding
Bhlhe40-5_peak_678	chr2	170310705	170310908	+	46	NA	Intergenic	Intergenic	-45555	NR_040610	73303	Mm.443297	NR_040610	ENSMUSG00000086999	Bcas1os2	1700040N02Rik	breast carcinoma amplified sequence 1, opposite strand 2	ncRNA
Bhlhe40-5_peak_687	chr3	27194076	27194275	+	45	NA	intron (NM_178772, intron 1 of 4)	L3|LINE|CR1	11171	NM_178772	320024	Mm.24576	NM_178772	ENSMUSG00000027698	Nceh1	Aadacl1|B230106I24Rik|CPO-BP|Nceh	neutral cholesterol ester hydrolase 1	protein-coding
Bhlhe40-5_peak_1103	chr8	123806969	123807244	+	44	NA	intron (NM_009003, intron 1 of 7)	intron (NM_009003, intron 1 of 7)	1110	NM_009003	19341	Mm.9221	NM_009003	ENSMUSG00000019478	Rab4a	AI848268|Rab4	RAB4A, member RAS oncogene family	protein-coding
Bhlhe40-5_peak_131	chr11	5762221	5762524	+	44	NA	promoter-TSS (NM_001361588)	promoter-TSS (NM_001361588)	4	NM_001361588	72046	Mm.271657	NM_178623	ENSMUSG00000049680	Urgcp	2010005J08Rik|9130001I21Rik|AW060359|Urg4|mKIAA1507	upregulator of cell proliferation	protein-coding
Bhlhe40-5_peak_80	chr10	63023944	63024179	+	44	NA	promoter-TSS (NM_001079824)	promoter-TSS (NM_001079824)	-212	NM_001079824	432467	Mm.274784	NM_001079824	ENSMUSG00000020069	Hnrnph3	AA693301|AI666703|Hnrph3	heterogeneous nuclear ribonucleoprotein H3	protein-coding
Bhlhe40-5_peak_17	chr1	78537548	78537833	+	44	NA	intron (NM_026713, intron 6 of 6)	intron (NM_026713, intron 6 of 6)	26630	NM_026713	68393	Mm.41325	NM_026713	ENSMUSG00000012187	Mogat1	0610030A14Rik|1110064N14Rik|Dgat2l|Dgat2l1|MGAT1|WI1-2612I11.1|mDC2	monoacylglycerol O-acyltransferase 1	protein-coding
Bhlhe40-5_peak_430	chr16	44139684	44139893	+	44	NA	promoter-TSS (NM_028108)	promoter-TSS (NM_028108)	-3	NM_001347239	72117	Mm.278726	NM_028108	ENSMUSG00000022698	Naa50	2600005K24Rik|2810441M03Rik|AW112078|Mak3|Mak3p|Nat13|Nat5|San	N(alpha)-acetyltransferase 50, NatE catalytic subunit	protein-coding
Bhlhe40-5_peak_95	chr10	80264616	80264884	+	44	NA	promoter-TSS (NM_001122605)	promoter-TSS (NM_001122605)	-241	NM_001122605	70248	Mm.148693	NM_133188	ENSMUSG00000069565	Dazap1	2410042M16Rik|mPrrp	DAZ associated protein 1	protein-coding
Bhlhe40-5_peak_760	chr4	40142976	40143203	+	44	NA	promoter-TSS (NM_007386)	promoter-TSS (NM_007386)	-176	NM_007386	11428	Mm.331547	NM_007386	ENSMUSG00000028405	Aco1	Aco-1|Irebp|Irp1	aconitase 1	protein-coding
Bhlhe40-5_peak_1156	chr9	82975282	82975575	+	44	NA	promoter-TSS (NM_001081216)	promoter-TSS (NM_001081216)	61	NM_001081216	83946	Mm.221688	NM_031879	ENSMUSG00000032253	Phip	2810004D21Rik|4632404O06Rik|Ndrp|Wdr11	pleckstrin homology domain interacting protein	protein-coding
Bhlhe40-5_peak_1030	chr7	122021050	122021264	+	44	NA	promoter-TSS (NM_028758)	promoter-TSS (NM_028758)	41	NM_028758	74105	Mm.29619	NM_028758	ENSMUSG00000030872	Gga2	1200007E24Rik|mKIAA1080	golgi associated, gamma adaptin ear containing, ARF binding protein 2	protein-coding
Bhlhe40-5_peak_1062	chr8	45333217	45333426	+	44	NA	promoter-TSS (NM_133969)	promoter-TSS (NM_133969)	-125	NM_133969	102294	Mm.245297	NM_133969	ENSMUSG00000079057	Cyp4v3	AU043077|AW111961|Cyp4v2	cytochrome P450, family 4, subfamily v, polypeptide 3	protein-coding
Bhlhe40-5_peak_21	chr1	87181114	87181401	+	44	NA	Intergenic	Intergenic	-2057	NM_027084	69453	Mm.84618	NM_027084	ENSMUSG00000036480	Prss56	1700027L20Rik	protease, serine 56	protein-coding
Bhlhe40-5_peak_120	chr10	99182160	99182539	+	44	NA	intron (NR_153333, intron 11 of 12)	intron (NR_153333, intron 11 of 12)	74214	NM_015737	14426	Mm.314	NM_015737	ENSMUSG00000090035	Galnt4	AV011803	polypeptide N-acetylgalactosaminyltransferase 4	protein-coding
Bhlhe40-5_peak_362	chr15	73184550	73184869	+	44	NA	intron (NM_153178, intron 1 of 18)	CpG	238	NM_153178	239528	Mm.23095	NM_153178	ENSMUSG00000036698	Ago2	1110029L17Rik|2310051F07Rik|AI225898|AL022874|AW546247|Eif2c2|Gerp95|Gm10365|mKIAA4215	argonaute RISC catalytic subunit 2	protein-coding
Bhlhe40-5_peak_861	chr5	137286941	137287218	+	44	NA	Intergenic	Intergenic	-1175	NM_001290010	11423	Mm.255464	NM_009599	ENSMUSG00000023328	Ache	-	acetylcholinesterase	protein-coding
Bhlhe40-5_peak_117	chr10	95417648	95417972	+	44	NA	promoter-TSS (NM_007706)	promoter-TSS (NM_007706)	435	NR_045338	70523	Mm.158398	NR_045338	ENSMUSG00000097766	5730420D15Rik	-	RIKEN cDNA 5730420D15 gene	ncRNA
Bhlhe40-5_peak_761	chr4	40970943	40971181	+	44	NA	intron (NM_001290448, intron 1 of 15)	CpG	119	NM_023739	74164	Mm.247456	NM_023739	ENSMUSG00000028423	Nfx1	1300017N15Rik|3000003M19Rik|NFX.1|TEG-42|Tex42	nuclear transcription factor, X-box binding 1	protein-coding
Bhlhe40-5_peak_901	chr6	83457219	83457536	+	44	NA	promoter-TSS (NM_001347313)	promoter-TSS (NM_001347313)	-985	NM_001347313	194388	Mm.211030	NM_183138	ENSMUSG00000034832	Tet3	B430006D22Rik|BC037432|D230004J03Rik	tet methylcytosine dioxygenase 3	protein-coding
Bhlhe40-5_peak_141	chr11	43747938	43748144	+	44	NA	promoter-TSS (NM_133795)	promoter-TSS (NM_133795)	-68	NM_133795	66827	Mm.271974	NM_133795	ENSMUSG00000041278	Ttc1	4833412C19Rik|C79328|TPR1	tetratricopeptide repeat domain 1	protein-coding
Bhlhe40-5_peak_196	chr11	97130420	97130723	+	44	NA	Intergenic	(TG)n|Simple_repeat|Simple_repeat	-15240	NM_019507	57765	Mm.94519	NM_019507	ENSMUSG00000001444	Tbx21	TBT1|Tbet|Tblym	T-box 21	protein-coding
Bhlhe40-5_peak_1135	chr9	48480534	48480909	+	44	NA	promoter-TSS (NM_001357505)	promoter-TSS (NM_001357505)	-110	NM_001357501	104444	Mm.21911	NM_024233	ENSMUSG00000032026	Rexo2	1810038D15Rik|AW107347|Rex2|Sfn|Smfn	RNA exonuclease 2	protein-coding
Bhlhe40-5_peak_903	chr6	86438783	86439192	+	44	NA	5' UTR (NM_001243741, exon 1 of 10)	5' UTR (NM_001243741, exon 1 of 10)	341	NM_001243742	232196	Mm.404040	NM_146170	ENSMUSG00000046679	C87436	-	expressed sequence C87436	protein-coding
Bhlhe40-5_peak_923	chr6	122739943	122740232	+	44	NA	intron (NM_011401, intron 2 of 9)	intron (NM_011401, intron 2 of 9)	2658	NM_011401	20527	Mm.395108	NM_011401	ENSMUSG00000003153	Slc2a3	AA408729|AL023014|AL024341|AU040424|C78366|Glut-3|Glut3	solute carrier family 2 (facilitated glucose transporter), member 3	protein-coding
Bhlhe40-5_peak_332	chr14	54876707	54877035	+	44	NA	intron (NM_001167908, intron 1 of 1)	CpG	667	NM_001167908	105651	Mm.297365	NM_001167908	ENSMUSG00000072494	Ppp1r3e	A630071A11Rik|AW049239|Gm1211	protein phosphatase 1, regulatory (inhibitor) subunit 3E	protein-coding
Bhlhe40-5_peak_273	chr13	23732673	23732872	+	44	NA	Intergenic	Intergenic	-6035	NM_015786	50708	Mm.193539	NM_015786	ENSMUSG00000036181	Hist1h1c	0610008C09Rik|H1.2|H1c|H1f2|H1var1|His1a	histone cluster 1, H1c	protein-coding
Bhlhe40-5_peak_91	chr10	79704260	79704484	+	44	NA	promoter-TSS (NM_009768)	promoter-TSS (NM_009768)	14	NM_001077184	12215	Mm.726	NM_009768	ENSMUSG00000023175	Bsg	AI115436|AI325119|CD147|EMMPRIN|HT-7	basigin	protein-coding
Bhlhe40-5_peak_676	chr2	168080655	168081125	+	44	NA	promoter-TSS (NM_021409)	promoter-TSS (NM_021409)	-114	NM_021409	58220	Mm.292834	NM_021409	ENSMUSG00000044641	Pard6b	AV025615|Par6b	par-6 family cell polarity regulator beta	protein-coding
Bhlhe40-5_peak_952	chr7	16310418	16310669	+	44	NA	intron (NM_133234, intron 1 of 3)	CpG	960	NM_133234	170770	Mm.7660	NM_133234	ENSMUSG00000002083	Bbc3	PUMA|PUMA/JFY1	BCL2 binding component 3	protein-coding
Bhlhe40-5_peak_72	chr10	50910636	50910838	+	44	NA	intron (NM_011376, intron 8 of 10)	intron (NM_011376, intron 8 of 10)	15086	NM_011376	20464	Mm.4774	NM_011376	ENSMUSG00000019913	Sim1	bHLHe14|mSIM1	single-minded family bHLH transcription factor 1	protein-coding
Bhlhe40-5_peak_147	chr11	51650771	51650995	+	44	NA	promoter-TSS (NR_027958)	promoter-TSS (NR_027958)	-71	NR_027958	97775	Mm.220299	NM_175289	ENSMUSG00000052563	D930048N14Rik	AI315703|R75254	RIKEN cDNA D930048N14 gene	ncRNA
Bhlhe40-5_peak_908	chr6	94760817	94761112	+	44	NA	Intergenic	Intergenic	-21892	NR_035483
Bhlhe40-5_peak_1098	chr8	122269256	122269623	+	44	NA	Intergenic	CpG	-12702	NM_009569	22761	Mm.3105	NM_009569	ENSMUSG00000049577	Zfpm1	FOG|Fog1	zinc finger protein, multitype 1	protein-coding
Bhlhe40-5_peak_175	chr11	70000365	70000728	+	44	NA	promoter-TSS (NM_007888)	promoter-TSS (NM_007888)	-80	NM_007888	13543	Mm.5114	NM_007888	ENSMUSG00000020888	Dvl2	-	dishevelled segment polarity protein 2	protein-coding
Bhlhe40-5_peak_59	chr1	193173569	193173876	+	44	NA	5' UTR (NM_181048, exon 1 of 2)	5' UTR (NM_181048, exon 1 of 2)	145	NM_001160359	319266	Mm.482460	NM_181048	ENSMUSG00000079144	A130010J15Rik	-	RIKEN cDNA A130010J15 gene	protein-coding
Bhlhe40-5_peak_740	chr3	126903617	126903944	+	44	NA	Intergenic	Intergenic	39606	NM_001034168	109676	Mm.220242	NM_178655	ENSMUSG00000032826	Ank2	100043364|AI835472|AW491075|Ank-2|Gm4392	ankyrin 2, brain	protein-coding
Bhlhe40-5_peak_538	chr18	57328678	57328925	+	44	NA	Intergenic	NA	-25932	NM_028447	73137	Mm.29889	NM_028447	ENSMUSG00000024594	Prrc1	1190002C06Rik|2310058D16Rik|3110038B19Rik|9430085A19Rik	proline-rich coiled-coil 1	protein-coding
Bhlhe40-5_peak_380	chr15	81524146	81524464	+	44	NA	Intergenic	Intergenic	57989	NM_019712	56438	Mm.29405	NM_019712	ENSMUSG00000022400	Rbx1	1500002P15Rik|AA517855|ROC1	ring-box 1	protein-coding
Bhlhe40-5_peak_957	chr7	17056404	17056695	+	44	NA	intron (NM_001162950, intron 1 of 14)	intron (NM_001162950, intron 1 of 14)	130	NM_016868	53417	Mm.135110	NM_016868	ENSMUSG00000004328	Hif3a	Ipas|MOP7|NEPAS|bHLHe17	hypoxia inducible factor 3, alpha subunit	protein-coding
Bhlhe40-5_peak_299	chr13	98124287	98124547	+	42	NA	intron (NM_012026, intron 2 of 35)	intron (NM_012026, intron 2 of 35)	81748	NM_012026	110596	Mm.252718	NM_012026	ENSMUSG00000021662	Arhgef28	9230110L08Rik|AI323540|D13Bwg1089e|RIP2|Rgnef|RhoGEF|Rhoip2|p190RhoGEF	Rho guanine nucleotide exchange factor (GEF) 28	protein-coding
Bhlhe40-5_peak_964	chr7	19629424	19629623	+	42	NA	promoter-TSS (NM_009046)	promoter-TSS (NM_009046)	-85	NM_001290457	19698	Mm.1741	NM_009046	ENSMUSG00000002983	Relb	shep	avian reticuloendotheliosis viral (v-rel) oncogene related B	protein-coding
Bhlhe40-5_peak_876	chr6	31124906	31125180	+	42	NA	intron (NR_110471, intron 3 of 3)	RSINE1|SINE|B4	-61950	NR_029532	387223		NR_029532	ENSMUSG00000065604	Mir29b-1	Mirn29b|Mirn29b-1|mir-29b-1	microRNA 29b-1	ncRNA
Bhlhe40-5_peak_774	chr4	101202624	101202850	+	42	NA	intron (NM_146145, intron 1 of 24)	intron (NM_146145, intron 1 of 24)	62545	NM_146145	16451	Mm.289657	NM_146145	ENSMUSG00000028530	Jak1	AA960307|BAP004|C130039L05Rik	Janus kinase 1	protein-coding
Bhlhe40-5_peak_1108	chr8	126584289	126584736	+	42	NA	Intergenic	Intergenic	8924	NM_001164598	270110	Mm.334918	NM_001164598	ENSMUSG00000051495	Irf2bp2	E130305N23Rik|IRF-2BP2	interferon regulatory factor 2 binding protein 2	protein-coding
Bhlhe40-5_peak_885	chr6	37442348	37442606	+	42	NA	promoter-TSS (NM_178661)	promoter-TSS (NM_178661)	-329	NM_178661	208647	Mm.169929	NM_178661	ENSMUSG00000038648	Creb3l2	BBF2H7|C530025K05Rik|SCIRR69	cAMP responsive element binding protein 3-like 2	protein-coding
Bhlhe40-5_peak_654	chr2	127208205	127208404	+	42	NA	promoter-TSS (NM_198630)	promoter-TSS (NM_198630)	-24	NM_198630	329509	Mm.120738	NM_198630	ENSMUSG00000044145	1810024B03Rik	-	RIKEN cDNA 1810024B03 gene	protein-coding
Bhlhe40-5_peak_292	chr13	69534614	69534875	+	42	NA	promoter-TSS (NM_001169131)	promoter-TSS (NM_001169131)	-880	NM_198600	210106	Mm.315959	NM_198600	ENSMUSG00000034575	Papd7	LAK-1|POLK|Pols|TRF4|TRF4-1	PAP associated domain containing 7	protein-coding
Bhlhe40-5_peak_169	chr11	69340687	69340928	+	42	NA	promoter-TSS (NR_027827)	promoter-TSS (NR_027827)	38	NR_027827	80515	Mm.5324	NM_020591	ENSMUSG00000043419	Chd3os	2310043C11Rik|A030009H04Rik|AA589459|AB041807|MNCb-2875|RNF21	chromodomain helicase DNA binding protein 3, opposite strand	ncRNA
Bhlhe40-5_peak_471	chr17	31205532	31206217	+	42	NA	Intergenic	NA	-2192	NM_177823	328795	Mm.387930	NM_177823	ENSMUSG00000042345	Ubash3a	5830413C03Rik|C330001M22|Sts-2|TULA|TULA-1	ubiquitin associated and SH3 domain containing, A	protein-coding
Bhlhe40-5_peak_55	chr1	184733264	184733604	+	42	NA	promoter-TSS (NM_008250)	promoter-TSS (NM_008250)	-941	NM_008250	15284	Mm.1347	NM_008250	ENSMUSG00000039377	Hlx	Hlx1	H2.0-like homeobox	protein-coding
Bhlhe40-5_peak_893	chr6	54866813	54867101	+	42	NA	intron (NM_199143, intron 2 of 4)	intron (NM_199143, intron 2 of 4)	50041	NM_199143	387524	Mm.286149	NM_199143	ENSMUSG00000058446	Znrf2	1190002C14Rik|AU044205|D6Ertd365e	zinc and ring finger 2	protein-coding
Bhlhe40-5_peak_857	chr5	135933676	135934679	+	42	NA	intron (NM_018871, intron 1 of 1)	CpG	464	NM_018871	22628	Mm.233813	NM_018871	ENSMUSG00000051391	Ywhag	14-3-3gamma|D7Bwg1348e	tyrosine 3-monooxygenase/tryptophan 5-monooxygenase activation protein, gamma polypeptide	protein-coding
Bhlhe40-5_peak_1090	chr8	105565840	105566284	+	42	NA	promoter-TSS (NM_013477)	promoter-TSS (NM_013477)	2	NM_013477	11972	Mm.17708	NM_013477	ENSMUSG00000013160	Atp6v0d1	AI267038|Ac39|Atp6d|P39|VATX|Vma6	ATPase, H+ transporting, lysosomal V0 subunit D1	protein-coding
Bhlhe40-5_peak_849	chr5	124552889	124553090	+	41	NA	exon (NM_026409, exon 1 of 14)	exon (NM_026409, exon 1 of 14)	125	NM_026409	67848	Mm.281601	NM_026409	ENSMUSG00000029389	Ddx55	2810021H22Rik|mKIAA1595	DEAD (Asp-Glu-Ala-Asp) box polypeptide 55	protein-coding
Bhlhe40-5_peak_242	chr12	59219774	59219976	+	41	NA	promoter-TSS (NM_001033156)	promoter-TSS (NM_001033156)	-392	NM_001033156	70611	Mm.311026	NM_001033156	ENSMUSG00000035329	Fbxo33	5730501N20Rik|AI642135	F-box protein 33	protein-coding
Bhlhe40-5_peak_944	chr7	4812469	4812925	+	41	NA	promoter-TSS (NM_133777)	promoter-TSS (NM_133777)	-357	NM_133777	77891	Mm.389787	NM_133777	ENSMUSG00000060860	Ube2s	0910001J09Rik|6720465F12Rik|AA409170|E2-EPF	ubiquitin-conjugating enzyme E2S	protein-coding
Bhlhe40-5_peak_233	chr12	25350656	25351143	+	41	NA	Intergenic	Intergenic	221725	NR_045844	432641	Mm.112955	NR_045844		Gm17746	-	predicted gene, 17746	ncRNA
Bhlhe40-5_peak_227	chr12	3426620	3426957	+	41	NA	promoter-TSS (NR_030694)	promoter-TSS (NR_030694)	-41	NR_030694	100043040	Mm.415417	NR_030694	ENSMUSG00000071456	1110002L01Rik	-	RIKEN cDNA 1110002L01 gene	ncRNA
Bhlhe40-5_peak_232	chr12	24652006	24652215	+	41	NA	intron (NM_178357, intron 1 of 3)	intron (NM_178357, intron 1 of 3)	739	NM_178357	194655	Mm.9616	NM_178357	ENSMUSG00000020653	Klf11	9830142A17|D12Ertd427e|Tieg2|Tieg2b|Tieg3	Kruppel-like factor 11	protein-coding
Bhlhe40-5_peak_133	chr11	6528541	6528798	+	41	NA	promoter-TSS (NR_045893)	promoter-TSS (NR_045893)	91	NR_045893	100041286	Mm.459507	NR_045893	ENSMUSG00000085156	Snhg15	Gm11974	small nucleolar RNA host gene 15	ncRNA
Bhlhe40-5_peak_160	chr11	60352990	60353246	+	41	NA	promoter-TSS (NM_029044)	promoter-TSS (NM_029044)	-213	NM_001359810	216810	Mm.218875	NM_153080	ENSMUSG00000000538	Tom1l2	2900016I08Rik|A730055F12Rik|AU042072|Srebf1	target of myb1-like 2 (chicken)	protein-coding
Bhlhe40-5_peak_601	chr2	3332510	3332724	+	40	NA	promoter-TSS (NM_001013376)	promoter-TSS (NM_001013376)	11	NM_001013376	227522	Mm.293948	NM_001013376	ENSMUSG00000049950	Rpp38	C330006A15Rik	ribonuclease P/MRP 38 subunit	protein-coding
Bhlhe40-5_peak_1036	chr7	127588247	127588592	+	40	NA	promoter-TSS (NM_172281)	promoter-TSS (NM_172281)	176	NM_001033040	233899	Mm.25220	NM_001033040	ENSMUSG00000057176	Ccdc189	Gm166	coiled-coil domain containing 189	protein-coding
Bhlhe40-5_peak_396	chr15	99772331	99772530	+	40	NA	promoter-TSS (NM_028015)	promoter-TSS (NM_028015)	85	NM_028015	71949	Mm.390821	NM_028015	ENSMUSG00000023021	Cers5	2310081H14Rik|AU045339|AW544927|Lass5|Trh4	ceramide synthase 5	protein-coding
Bhlhe40-5_peak_272	chr13	23432685	23432937	+	40	NA	Intergenic	Intergenic	-1794	NR_015492	320842	Mm.487476	NR_015492	ENSMUSG00000085024	C230035I16Rik	-	RIKEN cDNA C230035I16 gene	ncRNA
Bhlhe40-5_peak_526	chr18	12973872	12974364	+	40	NA	promoter-TSS (NM_001357396)	NA	-342	NM_001357396	16210	Mm.8154	NM_008378	ENSMUSG00000024423	Impact	E430016J11Rik	impact, RWD domain protein	protein-coding
Bhlhe40-5_peak_960	chr7	19370123	19370376	+	40	NA	exon (NM_001010836, exon 4 of 13)	exon (NM_001010836, exon 4 of 13)	9033	NM_001010836	333654	Mm.333640	NM_001010836	ENSMUSG00000040734	Ppp1r13l	AV260376|IASPP|Nkip1|wa3	protein phosphatase 1, regulatory (inhibitor) subunit 13 like	protein-coding
Bhlhe40-5_peak_783	chr4	129742342	129742671	+	40	NA	promoter-TSS (NR_045036)	promoter-TSS (NR_045036)	-203	NR_045036	20218	Mm.8256	NM_011317	ENSMUSG00000028790	Khdrbs1	Sam68|p62|p68	KH domain containing, RNA binding, signal transduction associated 1	protein-coding
Bhlhe40-5_peak_3	chr1	9545278	9545477	+	40	NA	promoter-TSS (NM_021511)	promoter-TSS (NM_021511)	-31	NM_021511	59014	Mm.29061	NM_021511	ENSMUSG00000061024	Rrs1	5730466A07Rik|AA415037|D1Ertd701e|Rrr	ribosome biogenesis regulator 1	protein-coding
Bhlhe40-5_peak_1066	chr8	70512274	70512479	+	40	NA	intron (NR_151735, intron 1 of 1)	B1_Mur4|SINE|Alu	1890	NR_151735	78183	Mm.297372	NR_151735		4930522P08Rik	-	RIKEN cDNA 4930522P08 gene	ncRNA
Bhlhe40-5_peak_967	chr7	25220054	25220361	+	40	NA	promoter-TSS (NM_207677)	promoter-TSS (NM_207677)	-348	NM_207677	67379	Mm.280594	NM_026117	ENSMUSG00000054499	Dedd2	2410050E11Rik|FLAME-3	death effector domain-containing DNA binding protein 2	protein-coding
Bhlhe40-5_peak_340	chr14	78732817	78733033	+	40	NA	promoter-TSS (NM_001081336)	promoter-TSS (NM_001081336)	-196	NM_001081336	380921	Mm.89591	NM_001081336	ENSMUSG00000034731	Dgkh	5930402B05Rik|D130015C16|DGK	diacylglycerol kinase, eta	protein-coding
Bhlhe40-5_peak_229	chr12	17000415	17000638	+	39	NA	promoter-TSS (NM_172574)	promoter-TSS (NM_172574)	-408	NM_172574	217430	Mm.379451	NM_172574	ENSMUSG00000045679	Pqlc3	C78076|E030024M05Rik	PQ loop repeat containing	protein-coding
Bhlhe40-5_peak_37	chr1	136255751	136256037	+	39	NA	Intergenic	MIRc|SINE|MIR	4979	NM_001101516	383563	Mm.40367	NM_001101516	ENSMUSG00000052759	Gpr25	Gm1300	G protein-coupled receptor 25	protein-coding
Bhlhe40-5_peak_151	chr11	53590429	53590662	+	39	NA	intron (NM_001290805, intron 9 of 16)	intron (NM_001290805, intron 9 of 16)	23176	NM_008443	16568	Mm.88694	NM_008443	ENSMUSG00000018395	Kif3a	Kif3|Kifl|Kns3	kinesin family member 3A	protein-coding
Bhlhe40-5_peak_766	chr4	46452168	46452402	+	39	NA	intron (NM_130889, intron 1 of 6)	CpG	1359	NM_130889	67628	Mm.263913	NM_130889	ENSMUSG00000028333	Anp32b	2410015B15Rik|PAL31|PHAPI2a|Ssp29	acidic (leucine-rich) nuclear phosphoprotein 32 family, member B	protein-coding
Bhlhe40-5_peak_816	chr5	45493290	45493522	+	38	NA	promoter-TSS (NM_024434)	promoter-TSS (NM_024434)	32	NM_024434	66988	Mm.286830	NM_024434	ENSMUSG00000039682	Lap3	2410015L10Rik|AA410100|LAP-3|Lap|Lapep|Pep-7|Pep-S|Pep7|Peps	leucine aminopeptidase 3	protein-coding
Bhlhe40-5_peak_108	chr10	82795226	82795448	+	38	NA	Intergenic	Intergenic	-16786	NR_038042	70003	Mm.48789	NR_038042	ENSMUSG00000056821	1700028I16Rik	-	RIKEN cDNA 1700028I16 gene	ncRNA
Bhlhe40-5_peak_884	chr6	37370749	37370982	+	38	NA	intron (NM_178661, intron 2 of 11)	intron (NM_178661, intron 2 of 11)	-70889	NM_001081206	320127	Mm.119469	NM_001081206	ENSMUSG00000038665	Dgki	6430604M11Rik|C130010K08Rik	diacylglycerol kinase, iota	protein-coding
Bhlhe40-5_peak_1022	chr7	109456566	109456788	+	38	NA	intron (NM_001170913, intron 16 of 19)	ORR1F|LTR|ERVL-MaLR	-17624	NM_054103	117229	Mm.389950	NM_054103	ENSMUSG00000031027	Stk33	4921505G21Rik|AW061264	serine/threonine kinase 33	protein-coding
Bhlhe40-5_peak_869	chr5	144255668	144255867	+	38	NA	intron (NM_018772, intron 1 of 2)	CpG	542	NM_018772	55950	Mm.38011	NM_018772	ENSMUSG00000047843	Bri3	I3	brain protein I3	protein-coding
Bhlhe40-5_peak_69	chr10	41519138	41519530	+	38	NA	promoter-TSS (NM_016898)	promoter-TSS (NM_016898)	-166	NM_016898	53599	Mm.269815	NM_016898	ENSMUSG00000019818	Cd164	A115|A24|AA589639|AW540279|MGC-24|MSSP	CD164 antigen	protein-coding
Bhlhe40-5_peak_812	chr5	34369591	34369794	+	38	NA	promoter-TSS (NM_001243123)	promoter-TSS (NM_001243123)	-241	NM_001243123	231128	Mm.286885	NM_001030306	ENSMUSG00000037210	Fam193a	-	family with sequence similarity 193, member A	protein-coding
Bhlhe40-5_peak_728	chr3	97294392	97294675	+	38	NA	Intergenic	Intergenic	-67169	NM_029933	77578	Mm.226175	NM_029933	ENSMUSG00000038256	Bcl9	2610202E01Rik|8030475K17Rik|A330041G23Rik|Gm130	B cell CLL/lymphoma 9	protein-coding
Bhlhe40-5_peak_979	chr7	29307606	29307814	+	38	NA	intron (NM_013874, intron 1 of 11)	intron (NM_013874, intron 1 of 11)	3705	NM_013874	29861	Mm.101885	NM_013874	ENSMUSG00000030584	Dpf1	Neud4	D4, zinc and double PHD fingers family 1	protein-coding
Bhlhe40-5_peak_405	chr15	102625149	102625780	+	38	NA	promoter-TSS (NM_001310070)	promoter-TSS (NM_001310070)	0	NM_001310067	223922	Mm.208714	NM_146065	ENSMUSG00000099083	Atf7	1110012F10Rik|9430065F09Rik|AI549878|C130020M04Rik	activating transcription factor 7	protein-coding
Bhlhe40-5_peak_1031	chr7	122969711	122969932	+	38	NA	promoter-TSS (NM_011247)	promoter-TSS (NM_011247)	638	NR_045614	73951	Mm.389936	NR_045614		4930413G21Rik	-	RIKEN cDNA 4930413G21 gene	ncRNA
Bhlhe40-5_peak_302	chr13	103774182	103774424	+	38	NA	exon (NM_001361085, exon 1 of 12)	exon (NM_001361085, exon 1 of 12)	305	NM_001361085	218543	Mm.458176	NM_172592	ENSMUSG00000032621	Srek1	8430401B01|AI450757|AI462342|SRrp508|SRrp86|Sfrs12|Srsf12	splicing regulatory glutamine/lysine-rich protein 1	protein-coding
Bhlhe40-5_peak_747	chr3	142882148	142882365	+	38	NA	promoter-TSS (NM_178654)	promoter-TSS (NM_178654)	-239	NR_152127	320229	Mm.187582	NR_152127		9530052C20Rik	-	RIKEN cDNA 9530052C20 gene	ncRNA
Bhlhe40-5_peak_671	chr2	166000202	166000452	+	38	NA	intron (NM_008679, intron 1 of 22)	intron (NM_008679, intron 1 of 22)	7690	NM_008679	17979	Mm.469663	NM_008679	ENSMUSG00000027678	Ncoa3	2010305B15Rik|AW321064|Actr|Aib1|KAT13B|Rac3|Src3|Tram-1|Tram1|bHLHe42|p/Cip|pCip	nuclear receptor coactivator 3	protein-coding
Bhlhe40-5_peak_6	chr1	21960946	21961338	+	38	NA	intron (NM_023872, intron 1 of 13)	CpG	800	NM_023872	226922	Mm.336519	NM_023872	ENSMUSG00000028033	Kcnq5	7730402H11|9230107O05Rik|AA589396|D1Mgi1	potassium voltage-gated channel, subfamily Q, member 5	protein-coding
Bhlhe40-5_peak_1162	chr9	97111066	97111443	+	38	NA	promoter-TSS (NM_138756)	promoter-TSS (NM_138756)	-213	NM_138756	192287	Mm.228067	NM_138756	ENSMUSG00000032449	Slc25a36	C330005L02Rik	solute carrier family 25, member 36	protein-coding
Bhlhe40-5_peak_1113	chr9	7837130	7837373	+	38	NA	promoter-TSS (NM_001291503)	promoter-TSS (NM_001291503)	-194	NM_007465	11797	Mm.335659	NM_007465	ENSMUSG00000057367	Birc2	AW146227|Api1|Api2|Birc3|C-IAP1|C330006D17Rik|HIAP1|HIAP2|IAP1|IAP2|MIAP1|MIAP2|MIHB|MIHC|RNF48|cIAP1|cIAP2|mcIAP1	baculoviral IAP repeat-containing 2	protein-coding
Bhlhe40-5_peak_358	chr15	60111129	60111328	+	38	NA	Intergenic	Intergenic	-94610	NM_027668	71088	Mm.425950	NM_027668	ENSMUSG00000071749	4933412E24Rik	-	RIKEN cDNA 4933412E24 gene	protein-coding
Bhlhe40-5_peak_770	chr4	59254506	59254937	+	37	NA	Intergenic	Intergenic	-5330	NR_105031	101055769	Mm.421401	NR_105031		Gm12596	-	predicted gene 12596	ncRNA
Bhlhe40-5_peak_357	chr15	58076363	58076655	+	37	NA	promoter-TSS (NM_001042438)	promoter-TSS (NM_001042438)	-1	NM_009572	22770	Mm.244931	NM_009572	ENSMUSG00000022361	Zhx1	-	zinc fingers and homeoboxes 1	protein-coding
Bhlhe40-5_peak_1063	chr8	47533562	47533840	+	37	NA	promoter-TSS (NM_177240)	promoter-TSS (NM_177240)	56	NM_203507	192174	Mm.273081	NM_203507	ENSMUSG00000031568	Rwdd4a	BC016198|Gm1942|Rwdd4	RWD domain containing 4A	protein-coding
Bhlhe40-5_peak_518	chr17	88042691	88043079	+	37	NA	intron (NM_001081034, intron 1 of 22)	NA	22047	NM_001348248	225055	Mm.386857	NM_001081034	ENSMUSG00000005371	Fbxo11	C80048|Jf	F-box protein 11	protein-coding
Bhlhe40-5_peak_618	chr2	31239290	31239654	+	37	NA	Intergenic	MTEa|LTR|ERVL-MaLR	-6451	NM_019681	14299	Mm.249318	NM_019681	ENSMUSG00000062661	Ncs1	9430075O15Rik|A730032G13Rik|AI836659|Freq|Mfreq|NCS-1	neuronal calcium sensor 1	protein-coding
Bhlhe40-5_peak_493	chr17	46867086	46867292	+	37	NA	Intergenic	NA	-23432	NM_178385	72726	Mm.33780	NM_178385	ENSMUSG00000036430	Tbcc	2810055C19Rik	tubulin-specific chaperone C	protein-coding
Bhlhe40-5_peak_224	chr11	121204234	121204491	+	37	NA	promoter-TSS (NM_001001333)	promoter-TSS (NM_001001333)	-71	NM_001001333	238023	Mm.275130	NM_001001333	ENSMUSG00000039307	Hexdc	BC069960	hexosaminidase (glycosyl hydrolase family 20, catalytic domain) containing	protein-coding
Bhlhe40-5_peak_328	chr14	46788102	46788444	+	37	NA	promoter-TSS (NM_009919)	promoter-TSS (NM_009919)	84	NM_009919	12793	Mm.3261	NM_009919	ENSMUSG00000015759	Cnih1	0610007J15|CNIH-1|Cnih	cornichon family AMPA receptor auxiliary protein 1	protein-coding
Bhlhe40-5_peak_1174	chr9	114752797	114753132	+	37	NA	Intergenic	CpG	21761	NM_026036	67213	Mm.28858	NM_026036	ENSMUSG00000032434	Cmtm6	2810051A14Rik|AA536733|Cklfsf6	CKLF-like MARVEL transmembrane domain containing 6	protein-coding
Bhlhe40-5_peak_279	chr13	45867407	45867634	+	37	NA	intron (NM_001199304, intron 2 of 6)	intron (NM_001199304, intron 2 of 6)	97471	NM_001199305	20238	Mm.342683	NM_009124	ENSMUSG00000046876	Atxn1	2900016G23Rik|Atx1|C85907|Gm10786|Sca1	ataxin 1	protein-coding
Bhlhe40-5_peak_560	chr19	4299067	4299442	+	37	NA	intron (NM_001290818, intron 1 of 20)	NA	6968	NM_130863	110355	Mm.254144	NM_130863	ENSMUSG00000024858	Grk2	Adrbk-1|Adrbk1|Bark-1|beta ARK|betaARK1	G protein-coupled receptor kinase 2	protein-coding
Bhlhe40-5_peak_214	chr11	105589230	105589442	+	37	NA	promoter-TSS (NM_181071)	promoter-TSS (NM_181071)	-650	NM_181071	77097	Mm.22501	NM_175492	ENSMUSG00000053580	Tanc2	3526402J09Rik|5730590C14Rik	tetratricopeptide repeat, ankyrin repeat and coiled-coil containing 2	protein-coding
Bhlhe40-5_peak_970	chr7	27481623	27481827	+	37	NA	Intergenic	Intergenic	-5228	NM_018820	55942	Mm.153684	NM_018820	ENSMUSG00000008384	Sertad1	1110032C13Rik|AV000455|AW456625|Sei-1|Sei1|TRIP-Br1	SERTA domain containing 1	protein-coding
Bhlhe40-5_peak_990	chr7	45707088	45707323	+	37	NA	intron (NM_016974, intron 2 of 3)	intron (NM_016974, intron 2 of 3)	1958	NM_016974	13170	Mm.24222	NM_016974	ENSMUSG00000059824	Dbp	-	D site albumin promoter binding protein	protein-coding
Bhlhe40-5_peak_437	chr16	75909112	75909347	+	37	NA	promoter-TSS (NM_023380)	NA	37	NM_023380	67742	Mm.131406	NM_023380	ENSMUSG00000022876	Samsn1	4930571B16Rik|930571B16Rik|Hacs1|SLy2	SAM domain, SH3 domain and nuclear localization signals, 1	protein-coding
Bhlhe40-5_peak_230	chr12	21417744	21417981	+	37	NA	promoter-TSS (NM_011739)	promoter-TSS (NM_011739)	-426	NM_011739	22630	Mm.289630	NM_011739	ENSMUSG00000076432	Ywhaq	2700028P07Rik|AA409740|AU021156|R74690	tyrosine 3-monooxygenase/tryptophan 5-monooxygenase activation protein theta	protein-coding
Bhlhe40-5_peak_363	chr15	75909093	75909299	+	37	NA	promoter-TSS (NM_178646)	promoter-TSS (NM_178646)	148	NM_001285430	66656	Mm.258927	NM_023240	ENSMUSG00000055762	Eef1d	EF-1-delta	eukaryotic translation elongation factor 1 delta (guanine nucleotide exchange protein)	protein-coding
Bhlhe40-5_peak_1048	chr8	4238666	4238973	+	37	NA	promoter-TSS (NM_001164172)	promoter-TSS (NM_001164172)	79	NM_011944	26400	Mm.3906	NM_011944	ENSMUSG00000002948	Map2k7	5930412N11Rik|JNKK 2|Jnkk2|MAPKK 7|MEK 7|Mapkk7|Mek7|Mkk7|Prkmk7|sek2	mitogen-activated protein kinase kinase 7	protein-coding
Bhlhe40-5_peak_431	chr16	44172802	44173001	+	37	NA	promoter-TSS (NM_001029889)	promoter-TSS (NM_001029889)	-496	NM_001029889	207806	Mm.310566	NM_001029889	ENSMUSG00000068284	Usf3	5530400K22Rik|Gm1779|Gm608|mKIAA2018	upstream transcription factor family member 3	protein-coding
Bhlhe40-5_peak_741	chr3	129658416	129658615	+	37	NA	Intergenic	Intergenic	66571	NM_001329594	13645	Mm.252481	NM_010113	ENSMUSG00000028017	Egf	AI790464	epidermal growth factor	protein-coding
Bhlhe40-5_peak_134	chr11	11461834	11462048	+	37	NA	intron (NM_001185153, intron 1 of 7)	intron (NM_001185153, intron 1 of 7)	478	NM_015785	53604	Mm.9500	NM_015785	ENSMUSG00000020193	Zpbp	4930486K01Rik|Iam38|Sp38	zona pellucida binding protein	protein-coding
Bhlhe40-5_peak_937	chr6	142412029	142412253	+	37	NA	Intergenic	Intergenic	-1290	NM_001242345	319552	Mm.39649	NM_001242345	ENSMUSG00000071112	Spx	B230216G23Rik|Npq	spexin hormone	protein-coding
Bhlhe40-5_peak_276	chr13	34002207	34002416	+	36	NA	promoter-TSS (NM_009068)	promoter-TSS (NM_009068)	-52	NM_001359997	19766	Mm.374799	NM_009068	ENSMUSG00000021408	Ripk1	D330015H01Rik|RIP|RIP-1|Rinp|Rip1	receptor (TNFRSF)-interacting serine-threonine kinase 1	protein-coding
Bhlhe40-5_peak_872	chr5	149636351	149636825	+	36	NA	promoter-TSS (NM_013559)	promoter-TSS (NM_013559)	-252	NM_001347534	15505	Mm.270681	NM_013559	ENSMUSG00000029657	Hsph1	105kDa|AI790491|Hsp105|Hsp110|hsp-E7I|hsp110/105	heat shock 105kDa/110kDa protein 1	protein-coding
Bhlhe40-5_peak_1181	chr9	121419838	121420091	+	36	NA	intron (NM_001357968, intron 1 of 14)	intron (NM_001357968, intron 1 of 14)	16518	NM_001357968	67095	Mm.491112	NM_175114	ENSMUSG00000032536	Trak1	2310001H13Rik|AI413908|AI467545|hyrt|mKIAA1042	trafficking protein, kinesin binding 1	protein-coding
Bhlhe40-5_peak_24	chr1	105435111	105435386	+	36	NA	Intergenic	Intergenic	-78538	NM_001160368	320311	Mm.389162	NM_178779	ENSMUSG00000047496	Rnf152	A930029B02Rik	ring finger protein 152	protein-coding
Bhlhe40-5_peak_457	chr17	23563637	23563846	+	36	NA	intron (NM_001033496, intron 1 of 5)	NA	485	NM_001033496	449521	Mm.268582	NM_001033496	ENSMUSG00000071256	Zfp213	BC038178|D17Ertd197e	zinc finger protein 213	protein-coding
Bhlhe40-5_peak_1097	chr8	121077758	121078009	+	36	NA	intron (NR_045471, intron 1 of 5)	RMER12C|LTR|ERVK	5227	NR_045471	68790	Mm.246916	NR_045471	ENSMUSG00000097336	Fendrr	1110050K14Rik|LL66|linc-Foxf1a|lincFoxf1	Foxf1 adjacent non-coding developmental regulatory RNA	ncRNA
Bhlhe40-5_peak_449	chr17	3114406	3114717	+	36	NA	promoter-TSS (NM_134123)	NA	-411	NM_134123	106583	Mm.124373	NM_134123	ENSMUSG00000046201	Scaf8	A630086M08Rik|A930036P18Rik|AA408306|AI447644|AI448652|AU015035|Rbm16|mKIAA1116	SR-related CTD-associated factor 8	protein-coding
Bhlhe40-5_peak_1042	chr7	132930947	132931188	+	36	NA	promoter-TSS (NM_001362198)	promoter-TSS (NM_001362198)	-75	NM_001362198	360216	Mm.389984	NM_207302	ENSMUSG00000030967	Zranb1	9330160G10Rik|D7Wsu87e|Gm1956|Trabid	zinc finger, RAN-binding domain containing 1	protein-coding
Bhlhe40-5_peak_684	chr2	180227723	180227952	+	36	NA	Intergenic	Intergenic	-1978	NM_001081171	16776	Mm.4339	NM_001081171	ENSMUSG00000015647	Lama5	AA408760|AA408762|AI853660|[a]5|laminin-511|mKIAA0533	laminin, alpha 5	protein-coding
Bhlhe40-5_peak_1015	chr7	102100102	102100483	+	36	NA	promoter-TSS (NM_001291354)	promoter-TSS (NM_001291354)	-63	NM_001291354	11875	Mm.2816	NM_007491	ENSMUSG00000070424	Art5	ARTC5|Yac-2	ADP-ribosyltransferase 5	protein-coding
Bhlhe40-5_peak_345	chr14	120911283	120911683	+	36	NA	intron (NM_023579, intron 1 of 25)	CpG	289	NM_023579	70572	Mm.221452	NM_023579	ENSMUSG00000030662	Ipo5	1110011C18Rik|5730478E03Rik|AA409333|C76941|IMB3|Kpnb3|Ranbp5|imp5	importin 5	protein-coding
Bhlhe40-5_peak_958	chr7	19086128	19086329	+	36	NA	promoter-TSS (NR_037282)	promoter-TSS (NR_037282)	-600	NR_037282	100526504		NR_037282	ENSMUSG00000092659	Mir3100	mir-3100|mmu-mir-3100	microRNA 3100	ncRNA
Bhlhe40-5_peak_165	chr11	61112331	61112733	+	36	NA	Intergenic	Intergenic	-28303	NM_021349	57916	Mm.265915	NM_021349	ENSMUSG00000010142	Tnfrsf13b	1200009E08Rik|Taci	tumor necrosis factor receptor superfamily, member 13b	protein-coding
Bhlhe40-5_peak_568	chr19	12795607	12795970	+	36	NA	promoter-TSS (NM_001361971)	NA	335	NM_053009	109910	Mm.290924	NM_053009	ENSMUSG00000024695	Zfp91	9130014I08Rik|A530054C17Rik|AL024263|AW545902|Pzf|Zfp-91	zinc finger protein 91	protein-coding
Bhlhe40-5_peak_399	chr15	101145461	101145660	+	36	NA	TTS (NM_001277259)	TTS (NM_001277259)	17038	NM_001277257	11482	Mm.279542	NM_009612	ENSMUSG00000000530	Acvrl1	AI115505|AI427544|Acvrlk1|Alk1	activin A receptor, type II-like 1	protein-coding
Bhlhe40-5_peak_941	chr7	3644828	3645027	+	36	NA	promoter-TSS (NM_146176)	promoter-TSS (NM_146176)	-342	NM_146176	232791	Mm.358731	NM_146176	ENSMUSG00000035632	Cnot3	A930039N10Rik	CCR4-NOT transcription complex, subunit 3	protein-coding
Bhlhe40-5_peak_22	chr1	91459353	91459554	+	35	NA	promoter-TSS (NM_011066)	promoter-TSS (NM_011066)	-125	NM_011066	18627	Mm.482463	NM_011066	ENSMUSG00000055866	Per2	mKIAA0347|mPer2	period circadian clock 2	protein-coding
Bhlhe40-5_peak_344	chr14	120910951	120911225	+	35	NA	promoter-TSS (NM_023579)	promoter-TSS (NM_023579)	-106	NM_023579	70572	Mm.221452	NM_023579	ENSMUSG00000030662	Ipo5	1110011C18Rik|5730478E03Rik|AA409333|C76941|IMB3|Kpnb3|Ranbp5|imp5	importin 5	protein-coding
Bhlhe40-5_peak_1140	chr9	54863438	54863656	+	35	NA	promoter-TSS (NM_022655)	promoter-TSS (NM_022655)	-208	NM_022655	64602	Mm.208991	NM_022655	ENSMUSG00000032293	Ireb2	D9Ertd85e|Irp2	iron responsive element binding protein 2	protein-coding
Bhlhe40-5_peak_906	chr6	87740696	87740908	+	34	NA	intron (NM_001159697, intron 2 of 7)	intron (NM_001159697, intron 2 of 7)	9933	NM_001159697	58229	Mm.333229	NM_021418	ENSMUSG00000068263	Efcc1	Ccdc48	EF hand and coiled-coil domain containing 1	protein-coding
Bhlhe40-5_peak_489	chr17	46645948	46646147	+	34	NA	promoter-TSS (NM_029091)	NA	33	NM_029091	74764	Mm.279599	NM_029091	ENSMUSG00000003546	Klc4	1200014P03Rik|AA408085|AW146303|Knsl8	kinesin light chain 4	protein-coding
Bhlhe40-5_peak_321	chr14	31018838	31019399	+	34	NA	promoter-TSS (NM_153547)	promoter-TSS (NM_153547)	13	NM_153547	30877	Mm.88512	NM_153547	ENSMUSG00000042354	Gnl3	Ns	guanine nucleotide binding protein-like 3 (nucleolar)	protein-coding
Bhlhe40-5_peak_451	chr17	6079467	6079868	+	34	NA	promoter-TSS (NM_181392)	NA	72	NM_001360148	321007	Mm.5548	NM_177311	ENSMUSG00000015659	Serac1	4930511N22Rik|D17Ertd141e	serine active site containing 1	protein-coding
Bhlhe40-5_peak_1125	chr9	21368343	21368542	+	34	NA	promoter-TSS (NM_001277322)	promoter-TSS (NM_001277322)	-90	NM_001277322	16201	Mm.440026	NM_010561	ENSMUSG00000032178	Ilf3	MBII-26|MPHOSPH4|NF90|NFAR	interleukin enhancer binding factor 3	protein-coding
Bhlhe40-5_peak_325	chr14	34310394	34310862	+	34	NA	promoter-TSS (NM_008133)	promoter-TSS (NM_008133)	-99	NM_008133	14661	Mm.10600	NM_008133	ENSMUSG00000021794	Glud1	AI118167|Gdh-X|Glud|Gludl	glutamate dehydrogenase 1	protein-coding
Bhlhe40-5_peak_710	chr3	88142182	88142386	+	34	NA	promoter-TSS (NM_133665)	promoter-TSS (NM_133665)	-88	NM_001310587	17261	Mm.28184	NM_133665	ENSMUSG00000001419	Mef2d	C80750	myocyte enhancer factor 2D	protein-coding
Bhlhe40-5_peak_972	chr7	28169930	28170279	+	34	NA	intron (NM_007991, intron 1 of 8)	CpG	356	NM_007991	14113	Mm.4595	NM_007991	ENSMUSG00000046865	Fbl	AL022665|FIB|FLRN|RNU3IP1	fibrillarin	protein-coding
Bhlhe40-5_peak_1044	chr7	143465198	143465454	+	33	NA	Intergenic	Intergenic	-4276	NM_009876	12577	Mm.168789	NM_009876	ENSMUSG00000037664	Cdkn1c	AL024410|CDKI|Kip2|p57(kip2)|p57Kip2	cyclin-dependent kinase inhibitor 1C (P57)	protein-coding
Bhlhe40-5_peak_237	chr12	33302845	33303303	+	33	NA	intron (NM_001033436, intron 1 of 7)	intron (NM_001033436, intron 1 of 7)	559	NM_001033436	380753	Mm.41540	NM_028139	ENSMUSG00000020564	Atxn7l1	2810423G08Rik|Atxn7l4	ataxin 7-like 1	protein-coding
Bhlhe40-5_peak_1186	chrX	12128840	12129042	+	32	NA	intron (NM_001168321, intron 1 of 13)	NA	31405	NR_045434	71458	Mm.196328	NM_029510	ENSMUSG00000040363	Bcor	2900008C10Rik|5830466J11Rik|8430401K06Rik|BcorR|D930024N20Rik|mKIAA1575	BCL6 interacting corepressor	protein-coding
Bhlhe40-5_peak_478	chr17	35258180	35258501	+	32	NA	Intergenic	NA	-4754	NM_010380	14964	Mm.439675	NM_010380	ENSMUSG00000073411	H2-D1	H-2D|H2-D	histocompatibility 2, D region locus 1	protein-coding
Bhlhe40-5_peak_832	chr5	110770592	110770901	+	32	NA	promoter-TSS (NM_173066)	promoter-TSS (NM_173066)	-29	NM_173066	75560	Mm.270487	NM_029337	ENSMUSG00000029505	Ep400	1700020J09Rik|AU023439|mDomino|mKIAA1498|p400	E1A binding protein p400	protein-coding
Bhlhe40-5_peak_494	chr17	46880053	46880254	+	32	NA	Intergenic	NA	-10468	NM_178385	72726	Mm.33780	NM_178385	ENSMUSG00000036430	Tbcc	2810055C19Rik	tubulin-specific chaperone C	protein-coding
Bhlhe40-5_peak_709	chr3	88138296	88138611	+	32	NA	Intergenic	Intergenic	-3919	NM_001310587	17261	Mm.28184	NM_133665	ENSMUSG00000001419	Mef2d	C80750	myocyte enhancer factor 2D	protein-coding
Bhlhe40-5_peak_571	chr19	24961521	24961839	+	32	NA	promoter-TSS (NR_033744)	NA	-64	NR_033744	226043	Mm.272127	NM_146097	ENSMUSG00000024878	Cbwd1	AV349248|BC018472	COBW domain containing 1	protein-coding
Bhlhe40-5_peak_1163	chr9	103365744	103366007	+	32	NA	promoter-TSS (NM_001134427)	promoter-TSS (NM_001134427)	-95	NM_175565	321022	Mm.261025	NM_175565	ENSMUSG00000032803	Cdv3	2510010F10Rik|C230084J24Rik|C79446|TPP36	carnitine deficiency-associated gene expressed in ventricle 3	protein-coding
Bhlhe40-5_peak_1115	chr9	13826896	13827100	+	32	NA	promoter-TSS (NR_037622)	promoter-TSS (NR_037622)	55	NR_037622	74360	Mm.157212	NM_026665	ENSMUSG00000031922	Cep57	3110002L15Rik|4921510P06Rik|4931428M20Rik|AI467480|Tsp57|mKIAA0092	centrosomal protein 57	protein-coding
Bhlhe40-5_peak_403	chr15	102230725	102231156	+	31	NA	intron (NM_013566, intron 1 of 14)	intron (NM_013566, intron 1 of 14)	995	NM_013566	16421	Mm.58	NM_013566	ENSMUSG00000001281	Itgb7	Ly69	integrin beta 7	protein-coding
Bhlhe40-5_peak_581	chr19	42023017	42023296	+	31	NA	intron (NM_145500, intron 1 of 2)	NA	-12882	NM_020033	56642	Mm.143737	NM_020033	ENSMUSG00000025172	Ankrd2	Arpp|mArpp	ankyrin repeat domain 2 (stretch responsive muscle)	protein-coding
Bhlhe40-5_peak_587	chr19	44069527	44069776	+	31	NA	promoter-TSS (NM_145502)	NA	35	NM_145502	226144	Mm.279865	NM_145502	ENSMUSG00000025198	Erlin1	2810439N09Rik|C80197|Keo4|Spfh1	ER lipid raft associated 1	protein-coding
Bhlhe40-5_peak_515	chr17	84334345	84334687	+	31	NA	intron (NM_183021, intron 27 of 37)	NA	131692	NM_183021	240174	Mm.246767	NM_177826	ENSMUSG00000024251	Thada	6530405K19|A930021O22|AU019899|BC052885|GITA	thyroid adenoma associated	protein-coding
Bhlhe40-5_peak_401	chr15	101282572	101282826	+	31	NA	Intergenic	Intergenic	-1602	NM_026566	68118	Mm.482360	NM_026566	ENSMUSG00000037204	Atg101	9430023L20Rik|AA407441|AU022967	autophagy related 101	protein-coding
Bhlhe40-5_peak_424	chr16	31429363	31429876	+	31	NA	non-coding (NR_152205, exon 1 of 1)	non-coding (NR_152205, exon 1 of 1)	157	NR_152205	100047123	Mm.466711	NR_152205		Gm15743	-	predicted gene 15743	ncRNA
Bhlhe40-5_peak_1159	chr9	86624934	86625250	+	31	NA	intron (NM_008615, intron 6 of 13)	ID2|SINE|ID	53039	NM_001145968	69519	Mm.272517	NM_027100	ENSMUSG00000032417	Rwdd2a	1700030C20Rik|AI848608|Rwdd2	RWD domain containing 2A	protein-coding
Bhlhe40-5_peak_943	chr7	4613884	4614181	+	31	NA	Intergenic	Intergenic	-9991	NM_207270	545902	Mm.188925	NM_207270	ENSMUSG00000035429	Ptprh	R-PTP-H|sap-1	protein tyrosine phosphatase, receptor type, H	protein-coding
Bhlhe40-5_peak_706	chr3	87512528	87512762	+	31	NA	Intergenic	Intergenic	-12933	NM_001286844	27049	Mm.219460	NM_012051	ENSMUSG00000003382	Etv3	AI414410|METS|Pe1	ets variant 3	protein-coding
Bhlhe40-5_peak_36	chr1	134556005	134556316	+	31	NA	Intergenic	Intergenic	-4018	NM_152895	75605	Mm.28995	NM_152895	ENSMUSG00000042207	Kdm5b	2010009J12Rik|2210016I17Rik|AW556288|D1Ertd202e|Jarid1b|PLU-1|PUT1|Plu1|RBBP2H1A|Rb-Bp2|mKIAA4034	lysine (K)-specific demethylase 5B	protein-coding
Bhlhe40-5_peak_574	chr19	29101201	29101405	+	31	NA	promoter-TSS (NM_021525)	NA	-72	NM_021525	59028	Mm.28630	NM_021525	ENSMUSG00000024785	Rcl1	2310040A02Rik|AI789745|C76567|RPCL1|Rnac	RNA terminal phosphate cyclase-like 1	protein-coding
Bhlhe40-5_peak_1137	chr9	51214084	51214333	+	31	NA	intron (NM_011136, intron 1 of 4)	intron (NM_011136, intron 1 of 4)	518	NM_011136	18985	Mm.897	NM_011136	ENSMUSG00000032053	Pou2af1	BOB.1|Bob-1|Bob1|OBF-1|OBF.1|OCA-B|OCAB	POU domain, class 2, associating factor 1	protein-coding
Bhlhe40-5_peak_814	chr5	43232859	43233086	+	31	NA	promoter-TSS (NM_175937)	promoter-TSS (NM_175937)	-491	NM_175937	231207	Mm.7233	NM_175937	ENSMUSG00000039782	Cpeb2	A630055H10Rik|Cpe-bp2	cytoplasmic polyadenylation element binding protein 2	protein-coding
Bhlhe40-5_peak_1151	chr9	72133435	72133704	+	29	NA	Intergenic	Intergenic	-21750	NM_011544	21406	Mm.171615	NM_011544	ENSMUSG00000032228	Tcf12	A130037E08Rik|ALF1|HEB|HEBAlt|HTF-4|HTF4|ME1|REB|bHLHb20	transcription factor 12	protein-coding
Bhlhe40-5_peak_312	chr13	119791013	119791239	+	29	NA	promoter-TSS (NM_028245)	promoter-TSS (NM_028245)	-4	NM_001302550	72465	Mm.139115	NM_028245	ENSMUSG00000094870	Zfp131	2610109I01Rik|AW558871|Znf131	zinc finger protein 131	protein-coding
Bhlhe40-5_peak_395	chr15	99664270	99664525	+	29	NA	Intergenic	Intergenic	-5980	NM_009597	11419	Mm.440107	NM_009597	ENSMUSG00000023017	Asic1	AI843610|ASIC|ASIC1a|Accn2|B530003N02Rik|BNaC2	acid-sensing (proton-gated) ion channel 1	protein-coding
Bhlhe40-5_peak_1033	chr7	126487066	126487369	+	29	NA	promoter-TSS (NM_001163713)	promoter-TSS (NM_001163713)	-138	NM_172745	233870	Mm.197829	NM_172745	ENSMUSG00000073838	Tufm	2300002G02Rik|C76308|C76389|EF-TuMT|EFTU	Tu translation elongation factor, mitochondrial	protein-coding
Bhlhe40-5_peak_1092	chr8	110619456	110619670	+	29	NA	intron (NR_151675, intron 1 of 17)	intron (NR_151675, intron 1 of 17)	996	NR_151674	234729	Mm.274894	NM_146216	ENSMUSG00000010936	Vac14	AA959718|BC032215|D8Wsu151e|Tax1bp2|Trx|ingls	Vac14 homolog (S. cerevisiae)	protein-coding
Bhlhe40-5_peak_296	chr13	93498594	93498843	+	29	NA	exon (NM_021310, exon 1 of 11)	exon (NM_021310, exon 1 of 11)	1090	NM_021310	57748	Mm.100273	NM_021310	ENSMUSG00000021690	Jmy	-	junction-mediating and regulatory protein	protein-coding
Bhlhe40-5_peak_681	chr2	173452169	173452434	+	29	NA	Intergenic	Charlie5|DNA|hAT-Charlie	-70291	NM_028158	72221	Mm.46132	NM_028158	ENSMUSG00000027518	1700021F07Rik	-	RIKEN cDNA 1700021F07 gene	protein-coding
Bhlhe40-5_peak_772	chr4	87368025	87368224	+	29	NA	Intergenic	Intergenic	-137584	NM_172426	76376	Mm.490487	NM_172426	ENSMUSG00000037996	Slc24a2	2810021B17Rik|6330417K15Rik|AI847460|Nckx2	solute carrier family 24 (sodium/potassium/calcium exchanger), member 2	protein-coding
Bhlhe40-5_peak_415	chr16	16146821	16147066	+	29	NA	promoter-TSS (NM_146068)	promoter-TSS (NM_146068)	-92	NM_001355731	224008	Mm.244703	NM_146068	ENSMUSG00000041974	Spidr	2310008H04Rik|Kiaa0146	scaffolding protein involved in DNA repair	protein-coding
Bhlhe40-5_peak_603	chr2	3475824	3476023	+	29	NA	promoter-TSS (NM_022724)	promoter-TSS (NM_022724)	-937	NM_022724	64707	Mm.23483	NM_022724	ENSMUSG00000026646	Suv39h2	4930507K23Rik|AA536750|D030054H19Rik|D2Ertd544e|KMT1B	suppressor of variegation 3-9 2	protein-coding
Bhlhe40-5_peak_921	chr6	120978004	120978224	+	29	NA	intron (NM_001270475, intron 20 of 31)	intron (NM_001270475, intron 20 of 31)	19270	NR_138099	215458	Mm.122399	NR_138099		LOC215458	-	uncharacterized LOC215458	ncRNA
Bhlhe40-5_peak_902	chr6	84583515	84583743	+	29	NA	intron (NM_001177713, intron 3 of 6)	intron (NM_001177713, intron 3 of 6)	10181	NM_175475	232174	Mm.255246	NM_175475	ENSMUSG00000063415	Cyp26b1	CP26|P450RAI-2	cytochrome P450, family 26, subfamily b, polypeptide 1	protein-coding
Bhlhe40-5_peak_634	chr2	90528299	90528519	+	28	NA	intron (NM_008982, intron 1 of 23)	intron (NM_008982, intron 1 of 23)	-49235	NM_001135657	19271	Mm.330393	NM_008982	ENSMUSG00000025314	Ptprj	AI450271|BET|Byp|CD148|DEP-1|PTPbeta2|Ptpb2|RPTPJ|Scc-1|Scc1	protein tyrosine phosphatase, receptor type, J	protein-coding
Bhlhe40-5_peak_350	chr15	31224177	31224389	+	28	NA	promoter-TSS (NM_146057)	promoter-TSS (NM_146057)	-102	NM_146057	223453	Mm.222867	NM_146057	ENSMUSG00000039168	Dap	4921531N22Rik|AI789753|AU040360	death-associated protein	protein-coding
Bhlhe40-5_peak_43	chr1	167270696	167271121	+	28	NA	intron (NM_030724, intron 1 of 6)	intron (NM_030724, intron 1 of 6)	14219	NM_030724	80914	Mm.280895	NM_030724	ENSMUSG00000026558	Uck2	AA407809|AI481316|AU018180|AU020720|TSA903|UK|UMK|Umpk	uridine-cytidine kinase 2	protein-coding
Bhlhe40-5_peak_801	chr4	141723261	141723493	+	28	NA	promoter-TSS (NM_001017966)	promoter-TSS (NM_001017966)	42	NM_001017966	68817	Mm.393721	NM_001017966	ENSMUSG00000078515	Ddi2	1110056G13Rik|1700027M01Rik|9130022E05Rik|AI604911|AU040698	DNA-damage inducible protein 2	protein-coding
Bhlhe40-5_peak_810	chr5	5559304	5559539	+	28	NA	intron (NM_153116, intron 1 of 9)	CpG	120	NM_001357032	207704	Mm.323984	NM_153116	ENSMUSG00000040464	Gtpbp10	4930545J22Rik|BC034507	GTP-binding protein 10 (putative)	protein-coding
Bhlhe40-5_peak_821	chr5	76565399	76565598	+	27	NA	intron (NM_001359370, intron 17 of 19)	B3A|SINE|B2	-26216	NM_199032	381644	Mm.332452	NM_199032	ENSMUSG00000036403	Cep135	BC062951|Cep4|Gm1044	centrosomal protein 135	protein-coding
Bhlhe40-5_peak_616	chr2	30206154	30206416	+	27	NA	promoter-TSS (NM_001356474)	promoter-TSS (NM_001356474)	-438	NM_001356474	70266	Mm.216089	NM_172404	ENSMUSG00000039648	Kyat1	2010009K05Rik|AI182306|Ccbl1|Gtk|Kat1|KatI	kynurenine aminotransferase 1	protein-coding
Bhlhe40-5_peak_243	chr12	72085697	72085929	+	27	NA	promoter-TSS (NM_001205067)	promoter-TSS (NM_001205067)	-26	NM_001205067	104771	Mm.258935	NM_024205	ENSMUSG00000005078	Jkamp	1200003C05Rik|2310047L11Rik|Jamp	JNK1/MAPK8-associated membrane protein	protein-coding
Bhlhe40-5_peak_677	chr2	170175880	170176248	+	27	NA	Intergenic	RSINE1|SINE|B4	-33389	NM_001159683	228913	Mm.22858	NM_001033299	ENSMUSG00000052056	Zfp217	4933431C08Rik|AW987152|Gm562|ZABC1|Znf217	zinc finger protein 217	protein-coding
Bhlhe40-5_peak_537	chr18	54991048	54991290	+	26	NA	promoter-TSS (NM_175751)	NA	-989	NM_175751	269023	Mm.192984	NM_175751	ENSMUSG00000052713	Zfp608	4932417D18Rik|D430007A19Rik|Znf608	zinc finger protein 608	protein-coding
Bhlhe40-5_peak_523	chr18	9450114	9450398	+	26	NA	promoter-TSS (NM_026484)	NA	-102	NM_026484	67974	Mm.86523	NM_026484	ENSMUSG00000024286	Ccny	1700025H17Rik|3110050L10Rik|4631402G10Rik|5730405I09Rik	cyclin Y	protein-coding
Bhlhe40-5_peak_425	chr16	32750393	32750670	+	26	NA	exon (NM_080457, exon 2 of 27)	exon (NM_080457, exon 2 of 27)	14645	NM_080457	140474	Mm.214599	NM_080457	ENSMUSG00000079620	Muc4	4933405I11Rik|Asgp	mucin 4	protein-coding
Bhlhe40-5_peak_557	chr18	84874245	84874502	+	26	NA	intron (NM_025797, intron 3 of 4)	NA	23035	NM_025797	109672	Mm.31018	NM_025797	ENSMUSG00000024646	Cyb5a	0610009N12Rik|Cyb5	cytochrome b5 type A (microsomal)	protein-coding
Bhlhe40-5_peak_932	chr6	134904020	134904274	+	26	NA	Intergenic	B3|SINE|B2	-5953	NM_001362051	14760	Mm.4787	NM_008157	ENSMUSG00000032641	Gpr19	-	G protein-coupled receptor 19	protein-coding
Bhlhe40-5_peak_583	chr19	42089293	42089552	+	26	NA	Intergenic	NA	-1013	NM_145501	84095	Mm.117037	NM_145501	ENSMUSG00000025178	Pi4k2a	Pi4k2	phosphatidylinositol 4-kinase type 2 alpha	protein-coding
Bhlhe40-5_peak_1001	chr7	79466536	79466921	+	26	NA	promoter-TSS (NM_017462)	promoter-TSS (NM_017462)	-455	NM_017462	18975	Mm.3616	NM_017462	ENSMUSG00000039176	Polg	AA409516|PolgA	polymerase (DNA directed), gamma	protein-coding
Bhlhe40-5_peak_1170	chr9	108347785	108348004	+	25	NA	promoter-TSS (NM_001311157)	promoter-TSS (NM_001311157)	63	NM_011678	22258	Mm.3974	NM_011678	ENSMUSG00000032612	Usp4	F730026I20Rik|Unp|mKIAA4155	ubiquitin specific peptidase 4 (proto-oncogene)	protein-coding
Bhlhe40-5_peak_391	chr15	98792594	98792904	+	24	NA	exon (NM_021279, exon 4 of 4)	exon (NM_021279, exon 4 of 4)	2892	NM_021279	22408	Mm.1123	NM_021279	ENSMUSG00000022997	Wnt1	Int-1|Wnt-1|sw|swaying	wingless-type MMTV integration site family, member 1	protein-coding
Bhlhe40-5_peak_510	chr17	84107668	84107875	+	24	NA	Intergenic	NA	29111	NR_045458	74473	Mm.399575	NR_045458		4933433H22Rik	-	RIKEN cDNA 4933433H22 gene	ncRNA
Bhlhe40-5_peak_105	chr10	82622863	82623127	+	24	NA	5' UTR (NM_001135567, exon 1 of 3)	5' UTR (NM_001135567, exon 1 of 3)	233	NM_001135568	544717	Mm.334867	NM_001135567	ENSMUSG00000063320	1190007I07Rik	-	RIKEN cDNA 1190007I07 gene	protein-coding
Bhlhe40-5_peak_1185	chrX	7605313	7605620	+	24	NA	promoter-TSS (NM_138603)	NA	-46	NM_138603	54638	Mm.288192	NM_138603	ENSMUSG00000031143	Ccdc22	AI481216|DXImx40e|Ppp1r3f|Sfc22	coiled-coil domain containing 22	protein-coding
Bhlhe40-5_peak_188	chr11	94630253	94630474	+	23	NA	intron (NM_133807, intron 1 of 6)	intron (NM_133807, intron 1 of 6)	539	NM_133807	98238	Mm.172720	NM_133807	ENSMUSG00000020869	Lrrc59	AA959742|C78668	leucine rich repeat containing 59	protein-coding
Bhlhe40-5_peak_1179	chr9	119322784	119323063	+	23	NA	promoter-TSS (NR_045693)	promoter-TSS (NR_045693)	-496	NM_133985	108737	Mm.293565	NM_133985	ENSMUSG00000036737	Oxsr1	2210022N24Rik|2810422B09Rik|AI462649|AW209236|Osr1|mKIAA1101	oxidative-stress responsive 1	protein-coding
Bhlhe40-5_peak_773	chr4	88094604	88094946	+	22	NA	intron (NM_001081184, intron 1 of 43)	CpG	145	NM_001081184	230393	Mm.287210	NM_001081184	ENSMUSG00000038368	Focad	-	focadhesin	protein-coding
Bhlhe40-5_peak_950	chr7	16207205	16207430	+	22	NA	intron (NM_027883, intron 7 of 16)	intron (NM_027883, intron 7 of 16)	14676	NM_001285932	71723	Mm.75259	NM_027883	ENSMUSG00000006019	Dhx34	1200013B07Rik|1810012L18Rik|Ddx34|mKIAA0134	DEAH (Asp-Glu-Ala-His) box polypeptide 34	protein-coding
Bhlhe40-5_peak_720	chr3	90254033	90254334	+	22	NA	TTS (NM_013901)	TTS (NM_013901)	325	NM_028881	74343	Mm.35627	NM_028881	ENSMUSG00000027936	Crtc2	4632407F12Rik|Torc2	CREB regulated transcription coactivator 2	protein-coding
Bhlhe40-5_peak_314	chr14	18238409	18238706	+	22	NA	intron (NM_011584, intron 1 of 7)	CpG	549	NM_011584	353187	Mm.26587	NM_011584	ENSMUSG00000021775	Nr1d2	RVR|Rev-erb	nuclear receptor subfamily 1, group D, member 2	protein-coding
Bhlhe40-5_peak_483	chr17	39843109	39843389	+	22	NA	non-coding (NR_046233, exon 1 of 1)	NA	252	NR_046233	100861531		NR_046233		Rn45s	-	45S pre-ribosomal RNA	rRNA
Bhlhe40-5_peak_301	chr13	103773819	103774087	+	22	NA	intron (NM_001361085, intron 1 of 11)	CpG	655	NM_001361085	218543	Mm.458176	NM_172592	ENSMUSG00000032621	Srek1	8430401B01|AI450757|AI462342|SRrp508|SRrp86|Sfrs12|Srsf12	splicing regulatory glutamine/lysine-rich protein 1	protein-coding
Bhlhe40-5_peak_931	chr6	134903631	134903918	+	22	NA	Intergenic	Intergenic	-5580	NM_001362051	14760	Mm.4787	NM_008157	ENSMUSG00000032641	Gpr19	-	G protein-coupled receptor 19	protein-coding
Bhlhe40-5_peak_458	chr17	24163496	24163723	+	22	NA	TTS (NM_001361535)	NA	124	NM_172935	245847	Mm.87319	NM_172935	ENSMUSG00000036820	Amdhd2	5730457F11Rik	amidohydrolase domain containing 2	protein-coding
Bhlhe40-5_peak_731	chr3	103594444	103594657	+	22	NA	intron (NM_001276676, intron 3 of 6)	intron (NM_001276676, intron 3 of 6)	18424	NM_001276680	54524	Mm.88818	NM_018800	ENSMUSG00000027849	Syt6	3110037A08Rik|AW048930|sytVI	synaptotagmin VI	protein-coding
Bhlhe40-5_peak_765	chr4	45531024	45531257	+	22	NA	promoter-TSS (NM_001033306)	promoter-TSS (NM_001033306)	-312	NM_001033306	230126	Mm.251716	NM_001033306	ENSMUSG00000044813	Shb	BC028832	src homology 2 domain-containing transforming protein B	protein-coding
Bhlhe40-5_peak_1004	chr7	98103042	98103411	+	22	NA	intron (NM_008663, intron 3 of 48)	intron (NM_008663, intron 3 of 48)	6022	NM_001256083	17921	Mm.1403	NM_008663	ENSMUSG00000030761	Myo7a	Hdb|Myo7|USH1B|nmf371|polka|sh-1|sh1	myosin VIIA	protein-coding
Bhlhe40-5_peak_295	chr13	91223742	91223950	+	22	NA	intron (NM_025770, intron 1 of 7)	CpG	141	NM_025770	66795	Mm.235385	NM_025770	ENSMUSG00000021619	Atg10	5330424L23Rik|5430428K15Rik|AI852123|APG10|Agp10|Apg10l|Apg10p|Atg10l	autophagy related 10	protein-coding
Bhlhe40-5_peak_377	chr15	80948491	80948835	+	21	NA	exon (NM_009634, exon 1 of 13)	exon (NM_009634, exon 1 of 13)	173	NM_009634	11564	Mm.38151	NM_009634	ENSMUSG00000022407	Adsl	Adl|Asl	adenylosuccinate lyase	protein-coding
Bhlhe40-5_peak_936	chr6	140620753	140621019	+	21	NA	Intergenic	LTR88b|LTR|Gypsy?	-1777	NM_178803	11569	Mm.86453	NM_009637	ENSMUSG00000030232	Aebp2	AU023766|B230313N05Rik	AE binding protein 2	protein-coding
