# Supplementary material for: Genome-wide CRISPR Screens in T Helper Cells Reveal Pervasive Crosstalk between Activation and Differentiation
Source: Cell. 2019 Feb 7;176(4):882–896.e18. doi: 10.1016/j.cell.2018.11.044 (PMC6370901; doi:10.1016/j.cell.2018.11.044)
Supplement: Data S2. Processed Data from All the Steps of the Analysis, Related to Figure 1 [file mmc2.zip › supplemental data/overexpression/chip/Bhlhe40-OE_th2.bed]

chr1	5082495	5083901	Bhlhe40-5_peak_1	629	.	14.50646	69.05251	62.92419	537
chr1	7397893	7398280	Bhlhe40-5_peak_2	54	.	4.59028	9.46042	5.40061	154
chr1	9545277	9545477	Bhlhe40-5_peak_3	40	.	4.13612	7.99138	4.08018	34
chr1	9748405	9748692	Bhlhe40-5_peak_4	75	.	5.04445	11.80429	7.57342	97
chr1	13593466	13593666	Bhlhe40-5_peak_5	52	.	3.81848	9.22749	5.21377	138
chr1	21960945	21961338	Bhlhe40-5_peak_6	38	.	3.69908	7.73977	3.84389	38
chr1	30949958	30950327	Bhlhe40-5_peak_7	75	.	5.04445	11.80429	7.57342	193
chr1	34464415	34464667	Bhlhe40-5_peak_8	86	.	7.11558	12.97589	8.67748	117
chr1	34843109	34843512	Bhlhe40-5_peak_9	75	.	5.04445	11.80429	7.57342	219
chr1	37318837	37319105	Bhlhe40-5_peak_10	63	.	6.40915	10.49305	6.36268	141
chr1	38129530	38130012	Bhlhe40-5_peak_11	137	.	7.44098	18.36732	13.78455	257
chr1	39896467	39896953	Bhlhe40-5_peak_12	160	.	9.16436	20.74566	16.04685	187
chr1	59178008	59178356	Bhlhe40-5_peak_13	91	.	6.69923	13.42739	9.10366	180
chr1	64000450	64001124	Bhlhe40-5_peak_14	297	.	9.88890	34.98420	29.74201	262
chr1	75142443	75142881	Bhlhe40-5_peak_15	104	.	6.36575	14.80695	10.40806	163
chr1	75317587	75317850	Bhlhe40-5_peak_16	53	.	3.62587	9.36460	5.31943	92
chr1	78537547	78537833	Bhlhe40-5_peak_17	44	.	2.82887	8.34325	4.40476	53
chr1	86358550	86359038	Bhlhe40-5_peak_18	159	.	7.80755	20.60096	15.91449	334
chr1	86442145	86442406	Bhlhe40-5_peak_19	63	.	4.45602	10.51570	6.38176	132
chr1	86525065	86525411	Bhlhe40-5_peak_20	52	.	3.25632	9.21751	5.20455	294
chr1	87181113	87181401	Bhlhe40-5_peak_21	44	.	4.12260	8.35315	4.41386	14
chr1	91459352	91459554	Bhlhe40-5_peak_22	35	.	2.66667	7.38965	3.53462	186
chr1	92934411	92934651	Bhlhe40-5_peak_23	68	.	4.89306	11.00531	6.83450	172
chr1	105435110	105435386	Bhlhe40-5_peak_24	36	.	3.34202	7.54459	3.67584	83
chr1	118311040	118311562	Bhlhe40-5_peak_25	188	.	8.34822	23.68341	18.84462	180
chr1	119504662	119505083	Bhlhe40-5_peak_26	171	.	9.81896	21.89757	17.14493	286
chr1	119526012	119526382	Bhlhe40-5_peak_27	116	.	8.71213	16.07502	11.60351	263
chr1	121567860	121568102	Bhlhe40-5_peak_28	63	.	4.45602	10.51570	6.38176	51
chr1	128327160	128327468	Bhlhe40-5_peak_29	67	.	6.30457	10.94768	6.78116	142
chr1	130996392	130996776	Bhlhe40-5_peak_30	65	.	3.90973	10.65083	6.50657	101
chr1	131025702	131026418	Bhlhe40-5_peak_31	385	.	7.45392	44.04976	38.53805	282
chr1	131827847	131828274	Bhlhe40-5_peak_32	57	.	4.20371	9.79599	5.71485	71
chr1	133841511	133841875	Bhlhe40-5_peak_33	98	.	7.14584	14.21410	9.84856	166
chr1	134344698	134345046	Bhlhe40-5_peak_34	117	.	7.92660	16.18124	11.70402	185
chr1	134494541	134494852	Bhlhe40-5_peak_35	57	.	4.62385	9.86810	5.78271	177
chr1	134556004	134556316	Bhlhe40-5_peak_36	31	.	4.22396	6.90630	3.11048	133
chr1	136255750	136256037	Bhlhe40-5_peak_37	39	.	5.37138	7.83221	3.93128	168
chr1	136579113	136579825	Bhlhe40-5_peak_38	351	.	10.94862	40.55651	35.15361	404
chr1	153748566	153748948	Bhlhe40-5_peak_39	84	.	5.92709	12.68394	8.40111	211
chr1	155224266	155224565	Bhlhe40-5_peak_40	118	.	7.90279	16.31975	11.83496	193
chr1	160793066	160793296	Bhlhe40-5_peak_41	54	.	4.43889	9.46042	5.40061	136
chr1	165800990	165801659	Bhlhe40-5_peak_42	84	.	4.28820	12.68071	8.40111	287
chr1	167270695	167271121	Bhlhe40-5_peak_43	28	.	3.68195	6.60524	2.85145	155
chr1	170868677	170868894	Bhlhe40-5_peak_44	53	.	3.72049	9.36460	5.31943	100
chr1	178368857	178369580	Bhlhe40-5_peak_45	215	.	8.37501	26.53379	21.59276	297
chr1	179131124	179131588	Bhlhe40-5_peak_46	68	.	4.89306	11.00531	6.83450	271
chr1	179578624	179579100	Bhlhe40-5_peak_47	131	.	5.96991	17.65711	13.10663	229
chr1	180365157	180365568	Bhlhe40-5_peak_48	71	.	4.00434	11.31445	7.12431	350
chr1	180403737	180404235	Bhlhe40-5_peak_49	199	.	6.65703	24.80301	19.92181	186
chr1	180850162	180851149	Bhlhe40-5_peak_50	84	.	4.83450	12.76924	8.47806	733
chr1	181150934	181151771	Bhlhe40-5_peak_51	230	.	11.44098	28.00887	23.00474	455
chr1	181211900	181212398	Bhlhe40-5_peak_52	57	.	4.32987	9.79599	5.71485	178
chr1	183296804	183297288	Bhlhe40-5_peak_53	80	.	4.46826	12.30860	8.04961	233
chr1	184529474	184529764	Bhlhe40-5_peak_54	95	.	6.00530	13.89491	9.54090	83
chr1	184733263	184733604	Bhlhe40-5_peak_55	42	.	4.96937	8.21408	4.28129	256
chr1	189933594	189934070	Bhlhe40-5_peak_56	69	.	7.16912	11.12255	6.94951	108
chr1	191224113	191225102	Bhlhe40-5_peak_57	591	.	15.84995	65.27472	59.19979	479
chr1	191821795	191822037	Bhlhe40-5_peak_58	59	.	5.17014	10.08017	5.97805	156
chr1	193173568	193173876	Bhlhe40-5_peak_59	44	.	3.95139	8.40735	4.45764	77
chr1	193336785	193337553	Bhlhe40-5_peak_60	178	.	5.99133	22.66492	17.87849	519
chr10	4386960	4387205	Bhlhe40-5_peak_61	52	.	4.98091	9.25272	5.22374	188
chr10	11280626	11281305	Bhlhe40-5_peak_62	193	.	9.77431	24.22450	19.37358	364
chr10	17722350	17723651	Bhlhe40-5_peak_63	397	.	9.34123	45.34478	39.79699	649
chr10	19015244	19015991	Bhlhe40-5_peak_64	147	.	5.42362	19.40708	14.77438	196
chr10	20954158	20954568	Bhlhe40-5_peak_65	119	.	6.87327	16.40858	11.91600	234
chr10	22295837	22296039	Bhlhe40-5_peak_66	50	.	5.19200	9.06816	5.06637	77
chr10	22731186	22731605	Bhlhe40-5_peak_67	57	.	4.32987	9.79599	5.71485	102
chr10	34281971	34282243	Bhlhe40-5_peak_68	48	.	3.81945	8.87152	4.87603	147
chr10	41519137	41519530	Bhlhe40-5_peak_69	38	.	3.82524	7.73977	3.84389	88
chr10	42277529	42278558	Bhlhe40-5_peak_70	384	.	11.55418	43.99651	38.48671	614
chr10	44609232	44609598	Bhlhe40-5_peak_71	109	.	3.64954	15.42582	10.98681	170
chr10	50910635	50910838	Bhlhe40-5_peak_72	44	.	6.03667	8.35920	4.41762	38
chr10	53395459	53395724	Bhlhe40-5_peak_73	60	.	4.03572	10.20195	6.09277	112
chr10	57485992	57486411	Bhlhe40-5_peak_74	101	.	6.30556	14.51252	10.12299	228
chr10	59702455	59702860	Bhlhe40-5_peak_75	61	.	5.53434	10.26974	6.14783	280
chr10	61211680	61212232	Bhlhe40-5_peak_76	252	.	11.68751	30.32199	25.23302	209
chr10	62485999	62487266	Bhlhe40-5_peak_77	487	.	15.19967	54.57388	48.75666	751
chr10	62886162	62886640	Bhlhe40-5_peak_78	94	.	7.67072	13.75094	9.40617	103
chr10	62983992	62984321	Bhlhe40-5_peak_79	101	.	7.79134	14.56367	10.17144	198
chr10	63023943	63024179	Bhlhe40-5_peak_80	44	.	5.12732	8.41215	4.45764	114
chr10	69212566	69213141	Bhlhe40-5_peak_81	52	.	5.63195	9.31879	5.27668	57
chr10	70096555	70097029	Bhlhe40-5_peak_82	105	.	7.95407	14.96431	10.55546	232
chr10	75835273	75835835	Bhlhe40-5_peak_83	213	.	6.95536	26.29185	21.36043	358
chr10	76531267	76531847	Bhlhe40-5_peak_84	101	.	6.30556	14.51252	10.12299	310
chr10	76735027	76735247	Bhlhe40-5_peak_85	63	.	6.40915	10.49305	6.36268	137
chr10	77082491	77082839	Bhlhe40-5_peak_86	93	.	8.44793	13.72868	9.38517	246
chr10	77606456	77607058	Bhlhe40-5_peak_87	193	.	9.77431	24.22450	19.37358	183
chr10	78244778	78245172	Bhlhe40-5_peak_88	67	.	5.35938	10.92847	6.76511	267
chr10	78417938	78418229	Bhlhe40-5_peak_89	75	.	5.54862	11.79668	7.57314	157
chr10	78574150	78574747	Bhlhe40-5_peak_90	184	.	7.77779	23.29144	18.47562	410
chr10	79704259	79704484	Bhlhe40-5_peak_91	44	.	4.60244	8.44714	4.48539	169
chr10	80020756	80021283	Bhlhe40-5_peak_92	84	.	4.83450	12.76924	8.47806	188
chr10	80139089	80139304	Bhlhe40-5_peak_93	58	.	5.99144	9.90105	5.81333	99
chr10	80261544	80262098	Bhlhe40-5_peak_94	75	.	5.73785	11.79668	7.57314	319
chr10	80264615	80264884	Bhlhe40-5_peak_95	44	.	4.60244	8.44714	4.48539	48
chr10	80322655	80323537	Bhlhe40-5_peak_96	147	.	7.63022	19.36886	14.74026	376
chr10	80387569	80388042	Bhlhe40-5_peak_97	182	.	9.66899	23.05536	18.24948	312
chr10	80509420	80510070	Bhlhe40-5_peak_98	124	.	6.25556	16.93061	12.41684	254
chr10	81059904	81060367	Bhlhe40-5_peak_99	78	.	5.64485	12.12204	7.87815	298
chr10	81136979	81137274	Bhlhe40-5_peak_100	71	.	4.85043	11.35751	7.16460	127
chr10	81167580	81168096	Bhlhe40-5_peak_101	186	.	8.57640	23.51211	18.68891	220
chr10	81173082	81173428	Bhlhe40-5_peak_102	212	.	8.60961	26.13639	21.20703	181
chr10	81266560	81267414	Bhlhe40-5_peak_103	311	.	9.50522	36.46391	31.18453	203
chr10	81292490	81293434	Bhlhe40-5_peak_104	521	.	11.38890	58.04963	52.15186	321
chr10	82622862	82623127	Bhlhe40-5_peak_105	24	.	3.84549	6.17367	2.47756	150
chr10	82623199	82623527	Bhlhe40-5_peak_106	47	.	4.28750	8.71601	4.73648	191
chr10	82698932	82699290	Bhlhe40-5_peak_107	68	.	4.89306	11.00531	6.83450	131
chr10	82795225	82795448	Bhlhe40-5_peak_108	38	.	3.82524	7.73977	3.84389	25
chr10	83360001	83360299	Bhlhe40-5_peak_109	67	.	5.35938	10.92847	6.76511	104
chr10	83543774	83544447	Bhlhe40-5_peak_110	227	.	10.72050	27.75510	22.77100	151
chr10	85184960	85185551	Bhlhe40-5_peak_111	196	.	6.63096	24.49225	19.62574	244
chr10	85828937	85829577	Bhlhe40-5_peak_112	84	.	4.83450	12.76924	8.47806	259
chr10	85917040	85917432	Bhlhe40-5_peak_113	75	.	6.08252	11.77182	7.55845	215
chr10	86685144	86685788	Bhlhe40-5_peak_114	179	.	6.30655	22.72978	17.93711	263
chr10	93539685	93539915	Bhlhe40-5_peak_115	80	.	5.41233	12.27821	8.02104	158
chr10	94545584	94546029	Bhlhe40-5_peak_116	262	.	7.22136	31.42149	26.29165	229
chr10	95417647	95417972	Bhlhe40-5_peak_117	44	.	4.60244	8.44714	4.48539	144
chr10	95941896	95942245	Bhlhe40-5_peak_118	58	.	4.87216	9.95159	5.86053	179
chr10	96660522	96660722	Bhlhe40-5_peak_119	50	.	5.19200	9.06816	5.06637	132
chr10	99182159	99182539	Bhlhe40-5_peak_120	44	.	4.60244	8.44714	4.48539	100
chr10	115251280	115251611	Bhlhe40-5_peak_121	52	.	3.47531	9.27005	5.23995	194
chr10	121364628	121365294	Bhlhe40-5_peak_122	207	.	11.44766	25.69817	20.78224	331
chr10	127030341	127030838	Bhlhe40-5_peak_123	82	.	7.67993	12.54322	8.27209	307
chr10	127063177	127063442	Bhlhe40-5_peak_124	65	.	3.90973	10.65083	6.50657	190
chr10	128750319	128750711	Bhlhe40-5_peak_125	77	.	4.19358	11.99120	7.75428	199
chr11	3331664	3332706	Bhlhe40-5_peak_126	195	.	4.85150	24.43051	19.56783	763
chr11	3648874	3649335	Bhlhe40-5_peak_127	135	.	4.90510	18.07841	13.51024	261
chr11	3863747	3864230	Bhlhe40-5_peak_128	116	.	9.05620	16.07502	11.60351	337
chr11	3963519	3964286	Bhlhe40-5_peak_129	294	.	8.87154	34.71486	29.48427	394
chr11	5509387	5509797	Bhlhe40-5_peak_130	132	.	5.13976	17.83669	13.27352	180
chr11	5762220	5762524	Bhlhe40-5_peak_131	44	.	5.77836	8.45722	4.49105	117
chr11	6416105	6416631	Bhlhe40-5_peak_132	121	.	6.07254	16.67873	12.17935	161
chr11	6528540	6528798	Bhlhe40-5_peak_133	41	.	3.22300	8.09834	4.17529	164
chr11	11461833	11462048	Bhlhe40-5_peak_134	37	.	3.49504	7.60524	3.73319	62
chr11	12026046	12026719	Bhlhe40-5_peak_135	229	.	13.91687	27.91825	22.91788	382
chr11	20631891	20632108	Bhlhe40-5_peak_136	57	.	4.32987	9.79599	5.71485	137
chr11	20632163	20632901	Bhlhe40-5_peak_137	196	.	7.92084	24.52080	19.65015	456
chr11	21174365	21174740	Bhlhe40-5_peak_138	91	.	4.82231	13.42601	9.10364	206
chr11	31370252	31370629	Bhlhe40-5_peak_139	52	.	4.79167	9.25272	5.22374	22
chr11	35521376	35521630	Bhlhe40-5_peak_140	100	.	7.17232	14.42945	10.05033	133
chr11	43747937	43748144	Bhlhe40-5_peak_141	44	.	4.60244	8.44714	4.48539	178
chr11	46344100	46344341	Bhlhe40-5_peak_142	83	.	5.34723	12.62006	8.34534	192
chr11	49203233	49203549	Bhlhe40-5_peak_143	131	.	5.54961	17.68234	13.12824	144
chr11	50324926	50325194	Bhlhe40-5_peak_144	78	.	5.95487	12.06878	7.82635	194
chr11	50325245	50326068	Bhlhe40-5_peak_145	231	.	7.17163	28.12706	23.12011	506
chr11	50430869	50431070	Bhlhe40-5_peak_146	52	.	5.63195	9.31879	5.27668	140
chr11	51650770	51650995	Bhlhe40-5_peak_147	44	.	5.46297	8.45722	4.49105	175
chr11	51756346	51756806	Bhlhe40-5_peak_148	200	.	9.99747	24.92542	20.04036	207
chr11	51856565	51856990	Bhlhe40-5_peak_149	79	.	5.14156	12.15226	7.90710	153
chr11	52000310	52001236	Bhlhe40-5_peak_150	351	.	12.13295	40.58721	35.17989	582
chr11	53590428	53590662	Bhlhe40-5_peak_151	39	.	2.77480	7.86097	3.95969	153
chr11	54850267	54850714	Bhlhe40-5_peak_152	91	.	5.49862	13.45200	9.12499	255
chr11	55204268	55204720	Bhlhe40-5_peak_153	107	.	5.80139	15.16215	10.73804	70
chr11	58008568	58008874	Bhlhe40-5_peak_154	136	.	6.79952	18.18148	13.60789	123
chr11	58323272	58323558	Bhlhe40-5_peak_155	68	.	7.09952	11.01480	6.84328	124
chr11	58960068	58960669	Bhlhe40-5_peak_156	250	.	10.09029	30.09674	25.01976	381
chr11	59809207	59809485	Bhlhe40-5_peak_157	101	.	6.30556	14.51252	10.12299	165
chr11	60222769	60223185	Bhlhe40-5_peak_158	143	.	7.84723	18.95339	14.33756	135
chr11	60352327	60352772	Bhlhe40-5_peak_159	69	.	5.15399	11.11094	6.93801	374
chr11	60352989	60353246	Bhlhe40-5_peak_160	41	.	3.22300	8.09834	4.17529	94
chr11	60537254	60537503	Bhlhe40-5_peak_161	67	.	5.35938	10.92847	6.76511	168
chr11	60777181	60777786	Bhlhe40-5_peak_162	373	.	11.10979	42.87395	37.39795	239
chr11	60810864	60811512	Bhlhe40-5_peak_163	262	.	13.34781	31.33329	26.20807	353
chr11	60913694	60913960	Bhlhe40-5_peak_164	54	.	4.43889	9.46042	5.40061	73
chr11	61112330	61112733	Bhlhe40-5_peak_165	36	.	3.34202	7.54459	3.67584	223
chr11	61504791	61505097	Bhlhe40-5_peak_166	106	.	7.65626	15.09243	10.68179	165
chr11	62551566	62551945	Bhlhe40-5_peak_167	231	.	8.15353	28.20582	23.19759	191
chr11	69094833	69095152	Bhlhe40-5_peak_168	62	.	3.39394	10.35042	6.22444	150
chr11	69340686	69340928	Bhlhe40-5_peak_169	42	.	5.61554	8.20957	4.28129	96
chr11	69411780	69411980	Bhlhe40-5_peak_170	47	.	4.72124	8.75876	4.77014	124
chr11	69417504	69419358	Bhlhe40-5_peak_171	384	.	9.44247	43.94296	38.43686	1392
chr11	69672421	69672753	Bhlhe40-5_peak_172	63	.	3.72763	10.49570	6.36463	142
chr11	69759326	69759526	Bhlhe40-5_peak_173	50	.	4.07755	9.09299	5.08354	36
chr11	69921445	69922131	Bhlhe40-5_peak_174	304	.	7.50828	35.69615	30.44138	403
chr11	70000364	70000728	Bhlhe40-5_peak_175	44	.	3.95139	8.40735	4.45764	188
chr11	70982795	70983021	Bhlhe40-5_peak_176	82	.	7.67993	12.54322	8.27209	103
chr11	71004411	71004846	Bhlhe40-5_peak_177	164	.	6.60070	21.16345	16.44208	237
chr11	72489989	72490326	Bhlhe40-5_peak_178	102	.	8.21863	14.63407	10.23966	199
chr11	74925556	74926004	Bhlhe40-5_peak_179	81	.	5.84065	12.37328	8.11064	271
chr11	75652215	75652632	Bhlhe40-5_peak_180	57	.	3.64352	9.87633	5.78924	113
chr11	80602734	80603251	Bhlhe40-5_peak_181	84	.	7.08067	12.78903	8.49534	304
chr11	83298571	83298804	Bhlhe40-5_peak_182	59	.	5.17014	10.08017	5.97805	134
chr11	86757597	86758150	Bhlhe40-5_peak_183	90	.	4.38282	13.38262	9.06085	397
chr11	88955122	88955567	Bhlhe40-5_peak_184	192	.	8.11595	24.07590	19.22781	257
chr11	90417946	90418353	Bhlhe40-5_peak_185	129	.	9.58334	17.49717	12.95845	168
chr11	93886720	93887106	Bhlhe40-5_peak_186	63	.	6.40915	10.49305	6.36268	201
chr11	94548220	94549698	Bhlhe40-5_peak_187	645	.	18.22745	70.71893	64.56728	763
chr11	94630252	94630474	Bhlhe40-5_peak_188	23	.	4.46047	5.98931	2.30710	1
chr11	94989378	94990157	Bhlhe40-5_peak_189	167	.	6.93701	21.47717	16.74120	414
chr11	95666507	95667048	Bhlhe40-5_peak_190	146	.	5.76588	19.32294	14.69896	241
chr11	95748243	95748596	Bhlhe40-5_peak_191	107	.	5.46528	15.15365	10.73739	192
chr11	95796620	95796918	Bhlhe40-5_peak_192	64	.	7.21870	10.62873	6.48568	171
chr11	95824149	95824804	Bhlhe40-5_peak_193	161	.	10.19388	20.86868	16.16208	125
chr11	96429928	96430322	Bhlhe40-5_peak_194	115	.	6.10417	16.03933	11.57074	171
chr11	96915881	96916469	Bhlhe40-5_peak_195	77	.	4.53234	11.96678	7.73128	474
chr11	97130419	97130723	Bhlhe40-5_peak_196	44	.	3.82270	8.45597	4.49105	152
chr11	97150219	97150988	Bhlhe40-5_peak_197	421	.	12.95772	47.76383	42.13315	386
chr11	97821725	97822266	Bhlhe40-5_peak_198	198	.	4.72123	24.76811	19.88748	286
chr11	98469807	98470945	Bhlhe40-5_peak_199	542	.	12.22006	60.24176	54.29998	554
chr11	98587981	98588533	Bhlhe40-5_peak_200	145	.	7.12863	19.13197	14.51230	411
chr11	98740557	98741273	Bhlhe40-5_peak_201	391	.	16.68805	44.68278	39.15449	338
chr11	98746810	98747275	Bhlhe40-5_peak_202	52	.	5.37963	9.31879	5.27668	148
chr11	98747349	98747696	Bhlhe40-5_peak_203	118	.	7.90279	16.31975	11.83496	77
chr11	98775189	98775889	Bhlhe40-5_peak_204	172	.	8.97672	22.02473	17.26457	543
chr11	98809437	98809822	Bhlhe40-5_peak_205	132	.	5.13976	17.83669	13.27352	250
chr11	98937432	98937785	Bhlhe40-5_peak_206	83	.	5.34723	12.62006	8.34534	155
chr11	99123961	99124533	Bhlhe40-5_peak_207	194	.	9.42199	24.26300	19.40701	329
chr11	99180053	99180461	Bhlhe40-5_peak_208	163	.	10.77653	21.09025	16.37241	170
chr11	100320365	100320679	Bhlhe40-5_peak_209	84	.	5.92709	12.68394	8.40111	139
chr11	101316028	101316228	Bhlhe40-5_peak_210	84	.	5.92709	12.68394	8.40111	117
chr11	101553209	101553964	Bhlhe40-5_peak_211	196	.	6.63096	24.49225	19.62574	464
chr11	102230026	102230394	Bhlhe40-5_peak_212	128	.	7.06251	17.38039	12.84819	184
chr11	105445022	105445273	Bhlhe40-5_peak_213	63	.	6.40915	10.49305	6.36268	165
chr11	105589229	105589442	Bhlhe40-5_peak_214	37	.	3.49504	7.60524	3.73319	181
chr11	107132022	107132314	Bhlhe40-5_peak_215	63	.	4.45602	10.51570	6.38176	208
chr11	115747394	115747602	Bhlhe40-5_peak_216	61	.	4.74167	10.22378	6.11055	156
chr11	116030640	116031020	Bhlhe40-5_peak_217	67	.	3.53157	10.93404	6.77003	172
chr11	116198702	116199340	Bhlhe40-5_peak_218	166	.	8.00869	21.41391	16.68008	287
chr11	117653853	117654880	Bhlhe40-5_peak_219	251	.	6.58720	30.27208	25.19019	800
chr11	117877917	117878784	Bhlhe40-5_peak_220	265	.	8.49306	31.66133	26.52229	453
chr11	118290073	118290522	Bhlhe40-5_peak_221	215	.	8.37501	26.53379	21.59276	241
chr11	120139502	120139707	Bhlhe40-5_peak_222	81	.	6.46268	12.44532	8.17975	115
chr11	120672983	120673310	Bhlhe40-5_peak_223	84	.	4.96065	12.76924	8.47806	137
chr11	121204233	121204491	Bhlhe40-5_peak_224	37	.	4.41320	7.66459	3.78122	191
chr11	121626910	121627142	Bhlhe40-5_peak_225	95	.	7.37180	13.86563	9.51381	148
chr12	3235315	3236384	Bhlhe40-5_peak_226	260	.	6.75541	31.14822	26.03511	401
chr12	3426619	3426957	Bhlhe40-5_peak_227	41	.	3.22300	8.09834	4.17529	239
chr12	16532187	16532507	Bhlhe40-5_peak_228	97	.	4.57205	14.09660	9.73718	193
chr12	17000414	17000638	Bhlhe40-5_peak_229	39	.	4.80686	7.87199	3.96778	72
chr12	21417743	21417981	Bhlhe40-5_peak_230	37	.	4.41320	7.66459	3.78122	97
chr12	24593304	24593868	Bhlhe40-5_peak_231	47	.	3.53125	8.74288	4.75454	324
chr12	24652005	24652215	Bhlhe40-5_peak_232	41	.	4.38327	8.02414	4.10705	122
chr12	25350655	25351143	Bhlhe40-5_peak_233	41	.	3.30710	8.09834	4.17529	311
chr12	26187464	26187885	Bhlhe40-5_peak_234	131	.	9.10770	17.68073	13.12824	188
chr12	32820058	32820455	Bhlhe40-5_peak_235	93	.	6.52778	13.68081	9.34140	260
chr12	32953801	32954094	Bhlhe40-5_peak_236	78	.	5.95487	12.06878	7.82635	139
chr12	33302844	33303303	Bhlhe40-5_peak_237	33	.	2.79572	7.18288	3.35925	245
chr12	40037447	40038449	Bhlhe40-5_peak_238	148	.	9.79684	19.50014	14.86593	628
chr12	52830943	52831179	Bhlhe40-5_peak_239	71	.	6.92881	11.31667	7.12647	119
chr12	54293319	54293619	Bhlhe40-5_peak_240	117	.	5.31251	16.18666	11.70902	109
chr12	54316572	54317545	Bhlhe40-5_peak_241	203	.	5.62570	25.24856	20.35510	338
chr12	59219773	59219976	Bhlhe40-5_peak_242	41	.	3.30710	8.09834	4.17529	61
chr12	72085696	72085929	Bhlhe40-5_peak_243	27	.	3.44676	6.46191	2.72781	33
chr12	72760234	72761310	Bhlhe40-5_peak_244	398	.	13.03408	45.44896	39.89658	325
chr12	72844147	72844581	Bhlhe40-5_peak_245	160	.	9.54862	20.72038	16.02623	259
chr12	73641229	73641446	Bhlhe40-5_peak_246	68	.	4.89306	11.00531	6.83450	187
chr12	73907617	73907967	Bhlhe40-5_peak_247	105	.	5.63116	14.91413	10.50858	63
chr12	75596179	75596584	Bhlhe40-5_peak_248	119	.	8.43997	16.40781	11.91600	273
chr12	76837424	76837669	Bhlhe40-5_peak_249	96	.	3.94445	14.01293	9.65557	183
chr12	76962068	76962304	Bhlhe40-5_peak_250	67	.	3.53157	10.93404	6.77003	155
chr12	77085266	77085601	Bhlhe40-5_peak_251	62	.	3.30035	10.33431	6.20884	228
chr12	78981333	78981545	Bhlhe40-5_peak_252	65	.	4.93924	10.65353	6.50881	81
chr12	80114142	80114705	Bhlhe40-5_peak_253	203	.	6.27518	25.20432	20.31147	295
chr12	80642855	80643157	Bhlhe40-5_peak_254	101	.	6.30556	14.51252	10.12299	155
chr12	83520210	83520509	Bhlhe40-5_peak_255	108	.	5.11707	15.30598	10.86891	219
chr12	84176300	84176657	Bhlhe40-5_peak_256	66	.	5.63726	10.84825	6.69532	90
chr12	85280372	85280810	Bhlhe40-5_peak_257	115	.	5.59144	15.97543	11.51201	166
chr12	85382620	85383118	Bhlhe40-5_peak_258	128	.	8.15510	17.40049	12.86477	411
chr12	85592785	85593514	Bhlhe40-5_peak_259	156	.	5.24152	20.36296	15.68497	427
chr12	101958118	101958508	Bhlhe40-5_peak_260	140	.	8.35504	18.62128	14.01719	262
chr12	102878370	102878667	Bhlhe40-5_peak_261	66	.	6.25539	10.78617	6.63646	151
chr12	107993642	107993912	Bhlhe40-5_peak_262	73	.	4.36012	11.59222	7.38617	162
chr12	108328119	108328460	Bhlhe40-5_peak_263	54	.	4.59028	9.46042	5.40061	163
chr12	108792061	108793088	Bhlhe40-5_peak_264	318	.	10.34307	37.18805	31.88485	243
chr12	110591354	110591793	Bhlhe40-5_peak_265	102	.	5.28898	14.69236	10.29500	171
chr12	111559964	111560367	Bhlhe40-5_peak_266	182	.	9.66899	23.05536	18.24948	258
chr12	112125791	112126248	Bhlhe40-5_peak_267	160	.	9.16436	20.74566	16.04685	303
chr12	112823268	112823558	Bhlhe40-5_peak_268	88	.	6.89353	13.19086	8.87586	146
chr13	5864611	5864896	Bhlhe40-5_peak_269	53	.	4.39044	9.43687	5.38847	74
chr13	6212107	6212838	Bhlhe40-5_peak_270	129	.	6.51621	17.53738	12.99778	216
chr13	20306347	20306581	Bhlhe40-5_peak_271	94	.	4.23226	13.77646	9.43024	85
chr13	23432684	23432937	Bhlhe40-5_peak_272	40	.	4.16667	7.99358	4.08060	179
chr13	23732672	23732872	Bhlhe40-5_peak_273	44	.	5.12732	8.41215	4.45764	85
chr13	30174653	30174937	Bhlhe40-5_peak_274	61	.	5.88427	10.25134	6.13239	137
chr13	30777790	30778077	Bhlhe40-5_peak_275	133	.	6.93656	17.90564	13.34099	214
chr13	34002206	34002416	Bhlhe40-5_peak_276	36	.	5.17465	7.53988	3.67263	18
chr13	44731235	44731537	Bhlhe40-5_peak_277	54	.	4.59028	9.46042	5.40061	172
chr13	45001437	45001691	Bhlhe40-5_peak_278	72	.	5.64145	11.47532	7.27812	130
chr13	45867406	45867634	Bhlhe40-5_peak_279	37	.	2.91225	7.60861	3.73586	41
chr13	46669956	46670464	Bhlhe40-5_peak_280	75	.	6.78954	11.73568	7.52508	321
chr13	49653099	49653306	Bhlhe40-5_peak_281	47	.	3.94602	8.76678	4.77765	95
chr13	51644579	51645221	Bhlhe40-5_peak_282	281	.	8.96454	33.30196	28.11621	446
chr13	51767655	51768621	Bhlhe40-5_peak_283	478	.	10.74009	53.60336	47.81195	609
chr13	51846226	51846667	Bhlhe40-5_peak_284	167	.	6.50986	21.47116	16.73563	294
chr13	52793241	52793861	Bhlhe40-5_peak_285	163	.	4.25510	21.06458	16.34939	437
chr13	52849217	52849863	Bhlhe40-5_peak_286	112	.	6.54597	15.73521	11.27923	217
chr13	54687822	54688060	Bhlhe40-5_peak_287	57	.	4.55930	9.81901	5.73560	173
chr13	54789154	54789368	Bhlhe40-5_peak_288	83	.	7.35533	12.63990	8.36403	103
chr13	55211640	55211888	Bhlhe40-5_peak_289	70	.	6.13658	11.20838	7.02680	128
chr13	55329829	55330203	Bhlhe40-5_peak_290	52	.	5.63195	9.31879	5.27668	199
chr13	67637325	67637569	Bhlhe40-5_peak_291	54	.	4.59028	9.46042	5.40061	122
chr13	69534613	69534875	Bhlhe40-5_peak_292	42	.	4.96937	8.21408	4.28129	182
chr13	81783455	81784110	Bhlhe40-5_peak_293	107	.	5.95278	15.16215	10.73804	413
chr13	85189093	85190279	Bhlhe40-5_peak_294	196	.	6.63096	24.49225	19.62574	345
chr13	91223741	91223950	Bhlhe40-5_peak_295	22	.	3.32061	5.85335	2.20092	34
chr13	93498593	93498843	Bhlhe40-5_peak_296	29	.	4.37037	6.68330	2.91119	21
chr13	93498919	93500215	Bhlhe40-5_peak_297	314	.	13.45372	36.71734	31.43204	846
chr13	96956305	96956628	Bhlhe40-5_peak_298	46	.	3.20348	8.65647	4.68523	175
chr13	98124286	98124547	Bhlhe40-5_peak_299	42	.	3.71131	8.23007	4.29309	103
chr13	101696731	101697194	Bhlhe40-5_peak_300	143	.	7.84723	18.95339	14.33756	197
chr13	103773818	103774087	Bhlhe40-5_peak_301	22	.	3.32061	5.85335	2.20092	245
chr13	103774181	103774424	Bhlhe40-5_peak_302	38	.	3.82524	7.73977	3.84389	47
chr13	111796329	111797520	Bhlhe40-5_peak_303	186	.	6.08594	23.50255	18.68317	376
chr13	112063674	112063874	Bhlhe40-5_peak_304	64	.	6.82469	10.62873	6.48568	103
chr13	112427398	112428049	Bhlhe40-5_peak_305	155	.	6.47454	20.26978	15.59446	271
chr13	112997917	112998661	Bhlhe40-5_peak_306	106	.	8.12148	15.10802	10.69691	443
chr13	113614613	113614946	Bhlhe40-5_peak_307	118	.	6.47042	16.32196	11.83536	192
chr13	113618478	113618809	Bhlhe40-5_peak_308	150	.	6.86112	19.68479	15.03796	138
chr13	115089952	115090244	Bhlhe40-5_peak_309	58	.	5.41463	9.94664	5.85679	160
chr13	117048217	117048760	Bhlhe40-5_peak_310	54	.	4.59028	9.46042	5.40061	379
chr13	117203074	117203284	Bhlhe40-5_peak_311	48	.	4.56350	8.80199	4.80937	37
chr13	119791012	119791239	Bhlhe40-5_peak_312	29	.	4.62269	6.68330	2.91119	135
chr14	8173040	8173523	Bhlhe40-5_peak_313	87	.	4.68453	13.03856	8.73141	157
chr14	18238408	18238706	Bhlhe40-5_peak_314	22	.	2.88658	5.93100	2.26328	253
chr14	20216981	20217524	Bhlhe40-5_peak_315	77	.	4.70834	12.00287	7.76290	363
chr14	21831206	21831515	Bhlhe40-5_peak_316	53	.	3.72049	9.36460	5.31943	116
chr14	24486267	24487327	Bhlhe40-5_peak_317	404	.	9.76688	46.04648	40.47752	729
chr14	25861767	25862586	Bhlhe40-5_peak_318	204	.	6.73909	25.38751	20.48961	533
chr14	30714899	30715331	Bhlhe40-5_peak_319	53	.	6.04339	9.38217	5.33669	113
chr14	30857055	30857418	Bhlhe40-5_peak_320	82	.	7.67993	12.54322	8.27209	248
chr14	31018837	31019399	Bhlhe40-5_peak_321	34	.	3.98473	7.28745	3.44025	193
chr14	31198005	31198234	Bhlhe40-5_peak_322	70	.	6.13658	11.20838	7.02680	81
chr14	31251080	31251532	Bhlhe40-5_peak_323	165	.	7.30470	21.32384	16.59930	260
chr14	31830684	31831094	Bhlhe40-5_peak_324	68	.	4.89306	11.00531	6.83450	192
chr14	34310393	34310862	Bhlhe40-5_peak_325	34	.	3.98473	7.28745	3.44025	135
chr14	34363431	34363806	Bhlhe40-5_peak_326	149	.	8.91205	19.61410	14.97173	161
chr14	45658216	45658644	Bhlhe40-5_peak_327	69	.	5.74460	11.15881	6.98339	228
chr14	46788101	46788444	Bhlhe40-5_peak_328	37	.	4.41320	7.66459	3.78122	173
chr14	46821937	46822520	Bhlhe40-5_peak_329	60	.	4.03572	10.20195	6.09277	342
chr14	50930363	50932035	Bhlhe40-5_peak_330	961	.	15.26390	102.90719	96.19978	710
chr14	54227489	54227718	Bhlhe40-5_peak_331	76	.	3.89111	11.83367	7.60170	127
chr14	54876706	54877035	Bhlhe40-5_peak_332	44	.	5.77836	8.45722	4.49105	113
chr14	55788825	55789073	Bhlhe40-5_peak_333	61	.	5.32408	10.26974	6.14783	176
chr14	56296779	56296992	Bhlhe40-5_peak_334	52	.	3.71711	9.29231	5.26186	133
chr14	69774323	69774667	Bhlhe40-5_peak_335	166	.	8.00869	21.41391	16.68008	177
chr14	69804815	69805553	Bhlhe40-5_peak_336	260	.	10.62136	31.21069	26.09694	169
chr14	73474807	73475244	Bhlhe40-5_peak_337	197	.	8.76563	24.58018	19.70189	150
chr14	76110854	76111398	Bhlhe40-5_peak_338	61	.	4.74167	10.22378	6.11055	363
chr14	76673693	76673997	Bhlhe40-5_peak_339	171	.	9.30122	21.93874	17.18073	156
chr14	78732816	78733033	Bhlhe40-5_peak_340	40	.	5.79862	7.99793	4.08318	129
chr14	79426432	79426637	Bhlhe40-5_peak_341	50	.	4.07755	9.09299	5.08354	58
chr14	118706154	118706554	Bhlhe40-5_peak_342	63	.	6.40915	10.49305	6.36268	215
chr14	118918994	118919675	Bhlhe40-5_peak_343	301	.	16.28094	35.40842	30.16048	197
chr14	120910950	120911225	Bhlhe40-5_peak_344	35	.	4.52411	7.38582	3.53085	20
chr14	120911282	120911683	Bhlhe40-5_peak_345	36	.	5.14757	7.48577	3.62721	330
chr14	121929393	121929729	Bhlhe40-5_peak_346	73	.	5.38826	11.59920	7.39223	95
chr15	5116336	5116541	Bhlhe40-5_peak_347	60	.	4.03572	10.20195	6.09277	174
chr15	12194908	12195241	Bhlhe40-5_peak_348	71	.	7.31251	11.34488	7.15326	188
chr15	27849882	27850143	Bhlhe40-5_peak_349	54	.	4.43889	9.46042	5.40061	164
chr15	31224176	31224389	Bhlhe40-5_peak_350	28	.	3.68195	6.60524	2.85145	21
chr15	38078983	38079183	Bhlhe40-5_peak_351	75	.	5.54862	11.79668	7.57314	83
chr15	38298982	38299428	Bhlhe40-5_peak_352	128	.	7.06251	17.38039	12.84819	294
chr15	38470925	38471173	Bhlhe40-5_peak_353	81	.	7.23475	12.44825	8.18246	155
chr15	38602391	38603178	Bhlhe40-5_peak_354	132	.	5.13976	17.83669	13.27352	162
chr15	38661672	38662074	Bhlhe40-5_peak_355	93	.	6.52778	13.68081	9.34140	248
chr15	51991773	51992095	Bhlhe40-5_peak_356	75	.	6.84217	11.82039	7.58864	134
chr15	58076362	58076655	Bhlhe40-5_peak_357	37	.	4.41320	7.66459	3.78122	47
chr15	60111128	60111328	Bhlhe40-5_peak_358	38	.	3.69908	7.73977	3.84389	131
chr15	66968831	66969131	Bhlhe40-5_peak_359	50	.	5.19200	9.06816	5.06637	135
chr15	66969549	66969911	Bhlhe40-5_peak_360	84	.	5.48310	12.78222	8.48966	154
chr15	68363071	68363847	Bhlhe40-5_peak_361	261	.	10.46876	31.23322	26.11084	275
chr15	73184549	73184869	Bhlhe40-5_peak_362	44	.	5.12732	8.41215	4.45764	40
chr15	75909092	75909299	Bhlhe40-5_peak_363	37	.	4.41320	7.66459	3.78122	57
chr15	76368869	76369136	Bhlhe40-5_peak_364	64	.	5.75304	10.54510	6.40733	125
chr15	76575966	76576567	Bhlhe40-5_peak_365	132	.	6.40695	17.83555	13.27352	443
chr15	76697798	76698431	Bhlhe40-5_peak_366	183	.	11.49522	23.20706	18.39419	117
chr15	76723760	76723974	Bhlhe40-5_peak_367	62	.	5.10417	10.42220	6.29354	63
chr15	77811284	77811577	Bhlhe40-5_peak_368	88	.	6.89353	13.19086	8.87586	119
chr15	77956429	77957082	Bhlhe40-5_peak_369	295	.	15.24938	34.83127	29.59451	444
chr15	80012073	80012531	Bhlhe40-5_peak_370	147	.	10.15549	19.36542	14.74026	138
chr15	80255098	80255368	Bhlhe40-5_peak_371	60	.	4.03572	10.20195	6.09277	191
chr15	80671445	80671787	Bhlhe40-5_peak_372	64	.	7.21870	10.62873	6.48568	148
chr15	80706239	80706641	Bhlhe40-5_peak_373	208	.	7.48380	25.79038	20.86835	211
chr15	80929937	80930324	Bhlhe40-5_peak_374	75	.	5.19584	11.80429	7.57342	225
chr15	80931047	80931410	Bhlhe40-5_peak_375	62	.	5.96378	10.38420	6.25808	199
chr15	80948227	80948427	Bhlhe40-5_peak_376	86	.	6.37539	12.99871	8.69743	124
chr15	80948490	80948835	Bhlhe40-5_peak_377	21	.	3.06250	5.83711	2.19321	4
chr15	81301161	81301430	Bhlhe40-5_peak_378	75	.	3.97994	11.77222	7.55845	157
chr15	81522027	81524062	Bhlhe40-5_peak_379	1266	.	27.99276	134.87402	126.65784	1355
chr15	81524145	81524464	Bhlhe40-5_peak_380	44	.	5.08911	8.41723	4.46256	163
chr15	81810380	81811545	Bhlhe40-5_peak_381	514	.	17.21407	57.34319	51.45993	606
chr15	81960677	81961066	Bhlhe40-5_peak_382	52	.	4.98091	9.25272	5.22374	214
chr15	83075829	83076263	Bhlhe40-5_peak_383	100	.	6.93577	14.42945	10.05033	82
chr15	84923101	84923345	Bhlhe40-5_peak_384	75	.	5.54862	11.79668	7.57314	124
chr15	85634541	85634775	Bhlhe40-5_peak_385	54	.	3.92758	9.52900	5.46407	148
chr15	85657914	85658428	Bhlhe40-5_peak_386	138	.	9.24769	18.41676	13.83045	171
chr15	89373615	89374202	Bhlhe40-5_peak_387	70	.	6.13658	11.20838	7.02680	237
chr15	96460912	96461671	Bhlhe40-5_peak_388	176	.	8.38716	22.45656	17.67782	414
chr15	96638283	96638588	Bhlhe40-5_peak_389	121	.	6.07254	16.67873	12.17935	131
chr15	96699974	96700467	Bhlhe40-5_peak_390	119	.	6.87327	16.40858	11.91600	296
chr15	98792593	98792904	Bhlhe40-5_peak_391	24	.	3.84549	6.17367	2.47756	161
chr15	98918122	98918481	Bhlhe40-5_peak_392	77	.	4.70834	12.00287	7.76290	73
chr15	99130029	99130445	Bhlhe40-5_peak_393	54	.	6.09376	9.46036	5.40061	305
chr15	99457745	99458158	Bhlhe40-5_peak_394	79	.	3.80903	12.25296	7.99713	210
chr15	99664269	99664525	Bhlhe40-5_peak_395	29	.	4.62269	6.68330	2.91119	96
chr15	99772330	99772530	Bhlhe40-5_peak_396	40	.	5.41721	7.91029	4.00552	179
chr15	100227357	100227955	Bhlhe40-5_peak_397	107	.	5.33913	15.15365	10.73739	302
chr15	100615380	100615665	Bhlhe40-5_peak_398	47	.	4.11009	8.71446	4.73648	214
chr15	101145460	101145660	Bhlhe40-5_peak_399	36	.	4.87500	7.53305	3.66664	171
chr15	101173685	101174207	Bhlhe40-5_peak_400	215	.	8.22362	26.53379	21.59276	277
chr15	101282571	101282826	Bhlhe40-5_peak_401	31	.	3.24740	6.96909	3.15967	78
chr15	102225044	102225463	Bhlhe40-5_peak_402	124	.	6.25556	16.93061	12.41684	223
chr15	102230724	102231156	Bhlhe40-5_peak_403	31	.	3.24740	6.96909	3.15967	98
chr15	102279382	102279591	Bhlhe40-5_peak_404	52	.	4.79167	9.25272	5.22374	144
chr15	102625148	102625780	Bhlhe40-5_peak_405	38	.	3.82524	7.73977	3.84389	369
chr15	103305083	103305319	Bhlhe40-5_peak_406	96	.	7.38592	14.02366	9.66536	137
chr16	3743768	3744477	Bhlhe40-5_peak_407	257	.	8.92629	30.85457	25.75076	407
chr16	4885699	4886341	Bhlhe40-5_peak_408	318	.	10.34307	37.18805	31.88485	309
chr16	5049779	5050150	Bhlhe40-5_peak_409	47	.	3.53125	8.74288	4.75454	132
chr16	5145738	5146037	Bhlhe40-5_peak_410	70	.	6.13658	11.20838	7.02680	120
chr16	8829111	8829318	Bhlhe40-5_peak_411	59	.	5.17014	10.08017	5.97805	89
chr16	8829378	8830077	Bhlhe40-5_peak_412	108	.	5.00893	15.30598	10.86891	251
chr16	13672558	13672962	Bhlhe40-5_peak_413	104	.	5.88542	14.83984	10.43879	256
chr16	13780533	13780749	Bhlhe40-5_peak_414	79	.	7.46697	12.16762	7.92244	105
chr16	16146820	16147066	Bhlhe40-5_peak_415	29	.	4.62269	6.68330	2.91119	134
chr16	17147639	17147923	Bhlhe40-5_peak_416	74	.	7.09910	11.64530	7.43695	127
chr16	17802614	17803631	Bhlhe40-5_peak_417	283	.	10.84723	33.53720	28.34496	340
chr16	18393057	18393451	Bhlhe40-5_peak_418	135	.	9.97677	18.14260	13.57024	202
chr16	18503705	18503934	Bhlhe40-5_peak_419	86	.	7.11558	12.97589	8.67748	82
chr16	20141475	20141686	Bhlhe40-5_peak_420	61	.	5.88427	10.25134	6.13239	191
chr16	20717673	20717873	Bhlhe40-5_peak_421	83	.	5.34723	12.62006	8.34534	51
chr16	21901397	21901683	Bhlhe40-5_peak_422	124	.	6.25556	16.93061	12.41684	138
chr16	30064213	30064562	Bhlhe40-5_peak_423	61	.	5.88427	10.25134	6.13239	196
chr16	31429362	31429876	Bhlhe40-5_peak_424	31	.	4.03473	6.90630	3.11048	501
chr16	32750392	32750670	Bhlhe40-5_peak_425	26	.	2.38064	6.33454	2.61366	270
chr16	36602456	36603045	Bhlhe40-5_peak_426	161	.	4.83902	20.88532	16.17815	340
chr16	37868328	37868545	Bhlhe40-5_peak_427	91	.	7.48363	13.44748	9.12354	117
chr16	42190080	42190504	Bhlhe40-5_peak_428	160	.	9.16436	20.74566	16.04685	167
chr16	43979536	43980351	Bhlhe40-5_peak_429	135	.	10.37078	18.14260	13.57024	148
chr16	44139683	44139893	Bhlhe40-5_peak_430	44	.	4.60244	8.44714	4.48539	50
chr16	44172801	44173001	Bhlhe40-5_peak_431	37	.	3.49504	7.60524	3.73319	191
chr16	45158591	45159023	Bhlhe40-5_peak_432	182	.	9.66899	23.05536	18.24948	234
chr16	45361138	45361517	Bhlhe40-5_peak_433	54	.	4.59028	9.46042	5.40061	88
chr16	46006222	46006634	Bhlhe40-5_peak_434	152	.	8.70034	19.91004	15.25388	184
chr16	58534674	58535135	Bhlhe40-5_peak_435	159	.	7.16390	20.62834	15.93579	198
chr16	75717762	75718137	Bhlhe40-5_peak_436	67	.	4.14385	10.88985	6.73265	250
chr16	75909111	75909347	Bhlhe40-5_peak_437	37	.	2.91225	7.60861	3.73586	17
chr16	76336868	76337403	Bhlhe40-5_peak_438	99	.	5.21297	14.34508	9.96905	252
chr16	84583707	84584098	Bhlhe40-5_peak_439	179	.	5.66204	22.72911	17.93711	217
chr16	87661138	87661352	Bhlhe40-5_peak_440	54	.	4.66033	9.51254	5.45002	61
chr16	89973183	89973400	Bhlhe40-5_peak_441	95	.	6.18552	13.89491	9.54090	101
chr16	91657928	91658243	Bhlhe40-5_peak_442	96	.	3.94445	14.01293	9.65557	190
chr16	92019854	92020104	Bhlhe40-5_peak_443	92	.	6.11633	13.58947	9.25451	178
chr16	94526252	94526994	Bhlhe40-5_peak_444	187	.	7.08933	23.62561	18.78890	211
chr16	94608873	94609249	Bhlhe40-5_peak_445	94	.	3.62874	13.77870	9.43226	217
chr16	95815739	95816334	Bhlhe40-5_peak_446	147	.	7.63022	19.36886	14.74026	404
chr16	95893344	95893828	Bhlhe40-5_peak_447	94	.	4.31636	13.77646	9.43024	226
chr16	97962192	97962851	Bhlhe40-5_peak_448	68	.	4.89306	11.00531	6.83450	295
chr17	3114405	3114717	Bhlhe40-5_peak_449	36	.	3.05209	7.55824	3.68881	167
chr17	5303487	5303753	Bhlhe40-5_peak_450	139	.	8.40742	18.49883	13.90170	119
chr17	6079466	6079868	Bhlhe40-5_peak_451	34	.	3.83334	7.28745	3.44025	237
chr17	6106549	6106768	Bhlhe40-5_peak_452	52	.	4.98091	9.25272	5.22374	45
chr17	6477185	6477426	Bhlhe40-5_peak_453	60	.	6.55556	10.19656	6.08946	171
chr17	7398251	7398623	Bhlhe40-5_peak_454	54	.	4.59028	9.46042	5.40061	109
chr17	12769516	12770075	Bhlhe40-5_peak_455	105	.	8.05323	14.99578	10.58642	190
chr17	17838148	17838590	Bhlhe40-5_peak_456	140	.	7.26687	18.61176	14.01013	194
chr17	23563636	23563846	Bhlhe40-5_peak_457	36	.	3.05209	7.55824	3.68881	32
chr17	24163495	24163723	Bhlhe40-5_peak_458	22	.	3.32061	5.85335	2.20092	195
chr17	24885736	24886135	Bhlhe40-5_peak_459	84	.	5.64765	12.78222	8.48966	296
chr17	25274020	25274852	Bhlhe40-5_peak_460	344	.	8.90180	39.81488	34.42957	314
chr17	26676320	26676595	Bhlhe40-5_peak_461	54	.	4.43889	9.46042	5.40061	175
chr17	27012198	27012431	Bhlhe40-5_peak_462	63	.	4.45602	10.51570	6.38176	148
chr17	27133088	27134126	Bhlhe40-5_peak_463	326	.	16.08373	37.99637	32.67935	450
chr17	27555352	27555586	Bhlhe40-5_peak_464	50	.	5.19200	9.06816	5.06637	192
chr17	27800149	27800437	Bhlhe40-5_peak_465	172	.	7.62229	22.06149	17.29879	186
chr17	28328363	28328760	Bhlhe40-5_peak_466	78	.	5.95487	12.06878	7.82635	197
chr17	28691140	28691390	Bhlhe40-5_peak_467	86	.	6.84524	12.97589	8.67748	118
chr17	28879817	28880441	Bhlhe40-5_peak_468	316	.	16.67495	36.94965	31.66116	228
chr17	29500736	29501036	Bhlhe40-5_peak_469	119	.	4.12037	16.42585	11.93317	175
chr17	29979974	29980248	Bhlhe40-5_peak_470	58	.	5.41463	9.94664	5.85679	175
chr17	31205531	31206217	Bhlhe40-5_peak_471	42	.	3.43664	8.13604	4.21048	500
chr17	33685326	33685652	Bhlhe40-5_peak_472	47	.	4.28750	8.71601	4.73648	204
chr17	33824193	33824717	Bhlhe40-5_peak_473	179	.	6.30655	22.72978	17.93711	271
chr17	34106971	34107799	Bhlhe40-5_peak_474	252	.	11.93983	30.32199	25.23302	334
chr17	34293627	34294014	Bhlhe40-5_peak_475	117	.	7.92660	16.18124	11.70402	194
chr17	34898513	34899078	Bhlhe40-5_peak_476	83	.	7.35533	12.63990	8.36403	177
chr17	35200445	35201022	Bhlhe40-5_peak_477	83	.	3.61574	12.65460	8.37840	265
chr17	35258179	35258501	Bhlhe40-5_peak_478	32	.	3.57292	7.09102	3.26914	132
chr17	35979391	35979659	Bhlhe40-5_peak_479	124	.	6.25556	16.93061	12.41684	121
chr17	35979769	35980254	Bhlhe40-5_peak_480	84	.	5.92709	12.68394	8.40111	298
chr17	35998720	35999315	Bhlhe40-5_peak_481	124	.	6.76453	16.95823	12.44213	312
chr17	36859122	36859346	Bhlhe40-5_peak_482	102	.	5.72383	14.63120	10.23696	164
chr17	39843108	39843389	Bhlhe40-5_peak_483	22	.	1.40884	5.87397	2.21110	270
chr17	39843469	39845003	Bhlhe40-5_peak_484	87	.	1.69247	13.09018	8.78242	758
chr17	39845103	39845655	Bhlhe40-5_peak_485	62	.	1.62223	10.32735	6.20204	322
chr17	39845718	39846210	Bhlhe40-5_peak_486	67	.	1.64798	10.89601	6.73847	190
chr17	39848273	39848823	Bhlhe40-5_peak_487	112	.	1.84226	15.68657	11.23301	357
chr17	43265377	43265625	Bhlhe40-5_peak_488	82	.	7.33587	12.54322	8.27209	67
chr17	46645947	46646147	Bhlhe40-5_peak_489	34	.	3.83334	7.28745	3.44025	144
chr17	46712599	46712916	Bhlhe40-5_peak_490	99	.	5.21297	14.34508	9.96905	91
chr17	46751875	46752538	Bhlhe40-5_peak_491	194	.	6.18056	24.34908	19.48725	368
chr17	46772166	46772754	Bhlhe40-5_peak_492	79	.	5.14156	12.15226	7.90710	432
chr17	46867085	46867292	Bhlhe40-5_peak_493	37	.	2.85880	7.67858	3.79500	2
chr17	46880052	46880254	Bhlhe40-5_peak_494	32	.	3.57292	7.09102	3.26914	36
chr17	48096768	48097214	Bhlhe40-5_peak_495	83	.	7.35533	12.63990	8.36403	365
chr17	48299768	48300117	Bhlhe40-5_peak_496	90	.	5.73233	13.31976	9.00108	134
chr17	48409835	48410054	Bhlhe40-5_peak_497	60	.	4.03572	10.20195	6.09277	77
chr17	53569592	53571275	Bhlhe40-5_peak_498	228	.	6.65365	27.82066	22.83238	1252
chr17	56325410	56326116	Bhlhe40-5_peak_499	267	.	6.45834	31.87597	26.73154	325
chr17	56626809	56627157	Bhlhe40-5_peak_500	137	.	7.25174	18.36732	13.78455	165
chr17	56935452	56936010	Bhlhe40-5_peak_501	137	.	7.25174	18.36732	13.78455	250
chr17	66076932	66077471	Bhlhe40-5_peak_502	228	.	9.71182	27.85611	22.85654	248
chr17	66111228	66112256	Bhlhe40-5_peak_503	376	.	10.35202	43.09476	37.61032	369
chr17	69382542	69382995	Bhlhe40-5_peak_504	52	.	5.37963	9.31879	5.27668	260
chr17	74869607	74869844	Bhlhe40-5_peak_505	52	.	5.37963	9.31879	5.27668	142
chr17	79355524	79355837	Bhlhe40-5_peak_506	49	.	5.75049	8.91509	4.91782	29
chr17	80179743	80180434	Bhlhe40-5_peak_507	627	.	21.98415	68.90281	62.77727	387
chr17	81064692	81065380	Bhlhe40-5_peak_508	204	.	10.01086	25.38820	20.48961	379
chr17	84107387	84107606	Bhlhe40-5_peak_509	77	.	4.70834	12.00287	7.76290	199
chr17	84107667	84107875	Bhlhe40-5_peak_510	24	.	2.63700	6.11664	2.42934	9
chr17	84119405	84120021	Bhlhe40-5_peak_511	251	.	6.58720	30.27208	25.19019	250
chr17	84163104	84163481	Bhlhe40-5_peak_512	102	.	4.01326	14.65915	10.26401	147
chr17	84186141	84186981	Bhlhe40-5_peak_513	293	.	11.35836	34.61643	29.39497	487
chr17	84313338	84313965	Bhlhe40-5_peak_514	215	.	8.37501	26.53379	21.59276	427
chr17	84334344	84334687	Bhlhe40-5_peak_515	31	.	3.24740	6.96909	3.15967	94
chr17	84790658	84790876	Bhlhe40-5_peak_516	57	.	4.32987	9.79599	5.71485	50
chr17	87561822	87562166	Bhlhe40-5_peak_517	115	.	6.10417	16.03933	11.57074	157
chr17	88042690	88043079	Bhlhe40-5_peak_518	37	.	4.41320	7.66459	3.78122	297
chr18	3337422	3337787	Bhlhe40-5_peak_519	46	.	3.27917	8.65647	4.68523	338
chr18	5334749	5335020	Bhlhe40-5_peak_520	71	.	4.77431	11.29119	7.10304	119
chr18	5591407	5591623	Bhlhe40-5_peak_521	52	.	4.79167	9.25272	5.22374	192
chr18	6135899	6136223	Bhlhe40-5_peak_522	71	.	4.77431	11.29119	7.10304	165
chr18	9450113	9450398	Bhlhe40-5_peak_523	26	.	3.05816	6.41011	2.68106	181
chr18	12168357	12168778	Bhlhe40-5_peak_524	108	.	5.00893	15.30598	10.86891	271
chr18	12973215	12973514	Bhlhe40-5_peak_525	95	.	6.58565	13.94773	9.59195	179
chr18	12973871	12974364	Bhlhe40-5_peak_526	40	.	4.13612	7.99138	4.08018	210
chr18	14782961	14783367	Bhlhe40-5_peak_527	57	.	3.43056	9.80686	5.72453	132
chr18	20896183	20896769	Bhlhe40-5_peak_528	141	.	6.70973	18.75374	14.14472	241
chr18	21001588	21002001	Bhlhe40-5_peak_529	137	.	7.25174	18.36732	13.78455	189
chr18	31634715	31635132	Bhlhe40-5_peak_530	147	.	7.63022	19.36886	14.74026	247
chr18	35498577	35498842	Bhlhe40-5_peak_531	70	.	5.28440	11.26261	7.07577	95
chr18	35561586	35562455	Bhlhe40-5_peak_532	484	.	14.65610	54.25809	48.46003	502
chr18	36286657	36287125	Bhlhe40-5_peak_533	147	.	7.63022	19.36886	14.74026	216
chr18	38406245	38406578	Bhlhe40-5_peak_534	47	.	3.39121	8.67725	4.70478	168
chr18	38406646	38407324	Bhlhe40-5_peak_535	142	.	5.13324	18.88948	14.27444	181
chr18	52465461	52465895	Bhlhe40-5_peak_536	137	.	7.25174	18.36732	13.78455	156
chr18	54991047	54991290	Bhlhe40-5_peak_537	26	.	3.27877	6.40804	2.68030	141
chr18	57328677	57328925	Bhlhe40-5_peak_538	44	.	5.77836	8.45722	4.49105	153
chr18	60989229	60989520	Bhlhe40-5_peak_539	63	.	6.75831	10.52182	6.38761	113
chr18	68119583	68120020	Bhlhe40-5_peak_540	57	.	4.62385	9.86810	5.78271	279
chr18	70520473	70521675	Bhlhe40-5_peak_541	588	.	12.14585	64.88132	58.81651	521
chr18	70522324	70522835	Bhlhe40-5_peak_542	67	.	5.35938	10.92847	6.76511	107
chr18	73572369	73572680	Bhlhe40-5_peak_543	61	.	4.74167	10.22378	6.11055	191
chr18	73815277	73816016	Bhlhe40-5_peak_544	292	.	13.33335	34.45434	29.23380	371
chr18	74215399	74215786	Bhlhe40-5_peak_545	93	.	6.52778	13.68081	9.34140	203
chr18	74215935	74216223	Bhlhe40-5_peak_546	75	.	5.19584	11.80429	7.57342	105
chr18	74961973	74963331	Bhlhe40-5_peak_547	234	.	13.74654	28.45550	23.44141	548
chr18	77064788	77065315	Bhlhe40-5_peak_548	120	.	8.50695	16.51877	12.02387	370
chr18	77065449	77065781	Bhlhe40-5_peak_549	95	.	7.37180	13.86563	9.51381	150
chr18	77775531	77775838	Bhlhe40-5_peak_550	58	.	6.03423	9.96971	5.87552	84
chr18	80868678	80869333	Bhlhe40-5_peak_551	245	.	12.32106	29.56165	24.50316	351
chr18	81555663	81556069	Bhlhe40-5_peak_552	92	.	6.11633	13.58947	9.25451	160
chr18	82407151	82407382	Bhlhe40-5_peak_553	93	.	8.06945	13.72868	9.38517	135
chr18	82481946	82482301	Bhlhe40-5_peak_554	101	.	6.30556	14.51252	10.12299	177
chr18	82531832	82532168	Bhlhe40-5_peak_555	70	.	6.13658	11.20838	7.02680	147
chr18	84419038	84419254	Bhlhe40-5_peak_556	52	.	5.37963	9.31879	5.27668	187
chr18	84874244	84874502	Bhlhe40-5_peak_557	26	.	2.38064	6.33454	2.61366	49
chr19	3389143	3389499	Bhlhe40-5_peak_558	75	.	5.04445	11.80429	7.57342	185
chr19	4201606	4201964	Bhlhe40-5_peak_559	137	.	7.25174	18.36732	13.78455	187
chr19	4299066	4299442	Bhlhe40-5_peak_560	37	.	4.68962	7.67158	3.78819	320
chr19	4509978	4510247	Bhlhe40-5_peak_561	104	.	5.88542	14.83984	10.43879	171
chr19	6248808	6249246	Bhlhe40-5_peak_562	98	.	8.40073	14.26740	9.89761	177
chr19	7240852	7241136	Bhlhe40-5_peak_563	86	.	6.84524	12.97589	8.67748	87
chr19	8786196	8786662	Bhlhe40-5_peak_564	107	.	4.48457	15.16873	10.74419	194
chr19	8880722	8881287	Bhlhe40-5_peak_565	217	.	9.33334	26.75250	21.79265	192
chr19	10763473	10764202	Bhlhe40-5_peak_566	236	.	4.96158	28.69675	23.67002	392
chr19	12488110	12488501	Bhlhe40-5_peak_567	93	.	8.44793	13.72868	9.38517	142
chr19	12795606	12795970	Bhlhe40-5_peak_568	36	.	3.34202	7.54459	3.67584	140
chr19	12796419	12797016	Bhlhe40-5_peak_569	257	.	6.95292	30.80928	25.70614	329
chr19	15924454	15924764	Bhlhe40-5_peak_570	56	.	5.24306	9.74015	5.66583	153
chr19	24961520	24961839	Bhlhe40-5_peak_571	32	.	2.90070	7.02967	3.21535	208
chr19	26845423	26845922	Bhlhe40-5_peak_572	127	.	6.30610	17.24138	12.71798	277
chr19	27124200	27124505	Bhlhe40-5_peak_573	75	.	7.61271	11.81254	7.58085	161
chr19	29101200	29101405	Bhlhe40-5_peak_574	31	.	4.22396	6.90630	3.11048	147
chr19	29361741	29361971	Bhlhe40-5_peak_575	75	.	5.54862	11.79668	7.57314	166
chr19	30955969	30956187	Bhlhe40-5_peak_576	57	.	6.30389	9.78588	5.71050	172
chr19	32756067	32756576	Bhlhe40-5_peak_577	147	.	6.49306	19.34789	14.72314	195
chr19	36925550	36926686	Bhlhe40-5_peak_578	426	.	15.92450	48.29825	42.64855	463
chr19	41031043	41031414	Bhlhe40-5_peak_579	52	.	3.47531	9.27005	5.23995	135
chr19	41894901	41895512	Bhlhe40-5_peak_580	176	.	6.38073	22.41148	17.63649	327
chr19	42023016	42023296	Bhlhe40-5_peak_581	31	.	3.15278	6.96909	3.15967	154
chr19	42045177	42045588	Bhlhe40-5_peak_582	52	.	4.98091	9.25272	5.22374	262
chr19	42089292	42089552	Bhlhe40-5_peak_583	26	.	3.55779	6.37868	2.65555	192
chr19	42779688	42780165	Bhlhe40-5_peak_584	67	.	5.35938	10.92847	6.76511	352
chr19	43523524	43523745	Bhlhe40-5_peak_585	67	.	5.35938	10.92847	6.76511	177
chr19	43896216	43896946	Bhlhe40-5_peak_586	138	.	4.37269	18.43097	13.84450	350
chr19	44069526	44069776	Bhlhe40-5_peak_587	31	.	4.01200	6.90279	3.11048	171
chr19	44294123	44294554	Bhlhe40-5_peak_588	153	.	6.43679	19.95901	15.30184	260
chr19	44930784	44931268	Bhlhe40-5_peak_589	94	.	4.79266	13.78169	9.43341	284
chr19	46131756	46132320	Bhlhe40-5_peak_590	151	.	10.43246	19.80672	15.15560	158
chr19	46304808	46305357	Bhlhe40-5_peak_591	52	.	3.35486	9.22533	5.21178	388
chr19	46499774	46500006	Bhlhe40-5_peak_592	100	.	5.45015	14.46932	10.08883	83
chr19	46502534	46503249	Bhlhe40-5_peak_593	181	.	6.85302	22.98327	18.18286	440
chr19	46878415	46878637	Bhlhe40-5_peak_594	52	.	5.37963	9.31879	5.27668	66
chr19	47090359	47090993	Bhlhe40-5_peak_595	145	.	7.83261	19.15257	14.53123	281
chr19	47330763	47331065	Bhlhe40-5_peak_596	135	.	10.37078	18.14260	13.57024	157
chr19	53423677	53424385	Bhlhe40-5_peak_597	430	.	11.01622	48.74167	43.07948	314
chr19	53944547	53944776	Bhlhe40-5_peak_598	50	.	4.07755	9.09299	5.08354	43
chr19	59198132	59198582	Bhlhe40-5_peak_599	79	.	6.38890	12.18861	7.93401	174
chr19	60580892	60581164	Bhlhe40-5_peak_600	110	.	6.68403	15.45243	11.00734	179
chr2	3332509	3332724	Bhlhe40-5_peak_601	40	.	4.13612	7.99138	4.08018	172
chr2	3423869	3424201	Bhlhe40-5_peak_602	75	.	5.73785	11.79668	7.57314	94
chr2	3475823	3476023	Bhlhe40-5_peak_603	29	.	4.37037	6.68330	2.91119	138
chr2	6322249	6322827	Bhlhe40-5_peak_604	98	.	7.14584	14.21410	9.84856	161
chr2	9594244	9594584	Bhlhe40-5_peak_605	87	.	4.68453	13.03856	8.73141	189
chr2	10315038	10315343	Bhlhe40-5_peak_606	70	.	5.28440	11.26261	7.07577	92
chr2	11178023	11178253	Bhlhe40-5_peak_607	78	.	5.10232	12.06185	7.82117	112
chr2	11501246	11501632	Bhlhe40-5_peak_608	74	.	6.39227	11.64298	7.43490	74
chr2	11534838	11535869	Bhlhe40-5_peak_609	321	.	12.76145	37.45004	32.14090	615
chr2	15054938	15055440	Bhlhe40-5_peak_610	130	.	6.90642	17.63814	13.09281	225
chr2	17702799	17703102	Bhlhe40-5_peak_611	84	.	4.96065	12.76924	8.47806	174
chr2	22622360	22622661	Bhlhe40-5_peak_612	50	.	6.19110	9.07831	5.07397	152
chr2	22895398	22895996	Bhlhe40-5_peak_613	81	.	6.46268	12.44532	8.17975	447
chr2	25365515	25365733	Bhlhe40-5_peak_614	77	.	6.57491	11.95018	7.71568	68
chr2	30048793	30049169	Bhlhe40-5_peak_615	75	.	7.61271	11.81254	7.58085	222
chr2	30206153	30206416	Bhlhe40-5_peak_616	27	.	3.84260	6.53862	2.79921	5
chr2	30415551	30415956	Bhlhe40-5_peak_617	75	.	5.54862	11.79668	7.57314	100
chr2	31239289	31239654	Bhlhe40-5_peak_618	37	.	2.91225	7.60861	3.73586	125
chr2	32495371	32495752	Bhlhe40-5_peak_619	107	.	4.64516	15.17871	10.75259	166
chr2	33221384	33221700	Bhlhe40-5_peak_620	83	.	5.34723	12.62006	8.34534	175
chr2	34982065	34982592	Bhlhe40-5_peak_621	62	.	3.58195	10.40071	6.27350	174
chr2	37452024	37452398	Bhlhe40-5_peak_622	59	.	5.17014	10.08017	5.97805	220
chr2	38926308	38926905	Bhlhe40-5_peak_623	131	.	5.96991	17.65711	13.10663	353
chr2	70824598	70824941	Bhlhe40-5_peak_624	48	.	5.66861	8.79742	4.80804	166
chr2	70825763	70826035	Bhlhe40-5_peak_625	72	.	5.64145	11.47532	7.27812	112
chr2	71032171	71032759	Bhlhe40-5_peak_626	54	.	3.92758	9.52900	5.46407	322
chr2	71055791	71056215	Bhlhe40-5_peak_627	127	.	8.46727	17.28921	12.76409	253
chr2	71388487	71389383	Bhlhe40-5_peak_628	329	.	11.98265	38.26286	32.92464	592
chr2	71863456	71863906	Bhlhe40-5_peak_629	184	.	8.89854	23.23464	18.41961	186
chr2	71873651	71873921	Bhlhe40-5_peak_630	75	.	5.54862	11.79668	7.57314	79
chr2	72170624	72170923	Bhlhe40-5_peak_631	57	.	3.64352	9.87633	5.78924	197
chr2	72855280	72855672	Bhlhe40-5_peak_632	150	.	6.53151	19.65158	15.00779	218
chr2	83812281	83812560	Bhlhe40-5_peak_633	62	.	6.35618	10.40875	6.28151	124
chr2	90528298	90528519	Bhlhe40-5_peak_634	28	.	5.16204	6.57823	2.83334	186
chr2	90745224	90745485	Bhlhe40-5_peak_635	63	.	4.50397	10.53561	6.39999	115
chr2	91043025	91043440	Bhlhe40-5_peak_636	183	.	10.57426	23.19511	18.38287	237
chr2	92434052	92434576	Bhlhe40-5_peak_637	200	.	8.48486	24.91002	20.02545	230
chr2	93454054	93454982	Bhlhe40-5_peak_638	603	.	10.01598	66.41390	60.31800	391
chr2	94272710	94273964	Bhlhe40-5_peak_639	490	.	22.45141	54.84914	49.02473	606
chr2	102400562	102400772	Bhlhe40-5_peak_640	47	.	5.60304	8.68049	4.70780	67
chr2	102433908	102434108	Bhlhe40-5_peak_641	67	.	5.35938	10.92847	6.76511	116
chr2	103565070	103565524	Bhlhe40-5_peak_642	60	.	4.03572	10.20195	6.09277	215
chr2	103760961	103761276	Bhlhe40-5_peak_643	105	.	5.65201	14.96486	10.55554	133
chr2	104176566	104176854	Bhlhe40-5_peak_644	72	.	5.98959	11.48421	7.28369	138
chr2	104849584	104849931	Bhlhe40-5_peak_645	61	.	4.74167	10.22378	6.11055	171
chr2	118373948	118374205	Bhlhe40-5_peak_646	59	.	5.17014	10.08017	5.97805	88
chr2	119476693	119476956	Bhlhe40-5_peak_647	67	.	5.35938	10.92847	6.76511	186
chr2	119872858	119873508	Bhlhe40-5_peak_648	161	.	8.82813	20.81758	16.11496	481
chr2	119897298	119897842	Bhlhe40-5_peak_649	57	.	3.64352	9.87633	5.78924	332
chr2	119898321	119898626	Bhlhe40-5_peak_650	52	.	4.98091	9.25272	5.22374	184
chr2	121448977	121449192	Bhlhe40-5_peak_651	47	.	3.39121	8.67725	4.70478	187
chr2	122630782	122631288	Bhlhe40-5_peak_652	98	.	7.93523	14.17813	9.81750	315
chr2	125672141	125673847	Bhlhe40-5_peak_653	1046	.	25.22919	111.54765	104.61513	867
chr2	127208204	127208404	Bhlhe40-5_peak_654	42	.	3.60318	8.23007	4.29309	149
chr2	128943365	128944161	Bhlhe40-5_peak_655	177	.	7.46667	22.55154	17.76935	261
chr2	130424100	130424585	Bhlhe40-5_peak_656	101	.	6.49480	14.51252	10.12299	301
chr2	132110823	132111102	Bhlhe40-5_peak_657	61	.	4.74167	10.22378	6.11055	169
chr2	132645115	132645610	Bhlhe40-5_peak_658	207	.	9.14411	25.66042	20.74644	298
chr2	139705051	139705261	Bhlhe40-5_peak_659	52	.	5.63195	9.31879	5.27668	170
chr2	144599874	144600501	Bhlhe40-5_peak_660	153	.	8.05749	20.00223	15.34195	270
chr2	146512009	146512300	Bhlhe40-5_peak_661	116	.	8.71213	16.07502	11.60351	143
chr2	146959451	146959881	Bhlhe40-5_peak_662	79	.	6.38890	12.18861	7.93401	254
chr2	150578619	150578916	Bhlhe40-5_peak_663	108	.	7.65047	15.25735	10.82360	112
chr2	155696059	155696547	Bhlhe40-5_peak_664	115	.	6.10417	16.03933	11.57074	308
chr2	155826603	155827004	Bhlhe40-5_peak_665	60	.	4.03572	10.20195	6.09277	165
chr2	157457529	157457772	Bhlhe40-5_peak_666	59	.	5.17014	10.08017	5.97805	136
chr2	162931300	162931507	Bhlhe40-5_peak_667	57	.	4.20371	9.79599	5.71485	32
chr2	163203281	163203693	Bhlhe40-5_peak_668	101	.	4.90080	14.53762	10.14557	220
chr2	163419502	163420159	Bhlhe40-5_peak_669	197	.	8.76563	24.58018	19.70189	166
chr2	164833518	164833939	Bhlhe40-5_peak_670	95	.	6.18552	13.89491	9.54090	344
chr2	166000201	166000452	Bhlhe40-5_peak_671	38	.	3.82524	7.73977	3.84389	131
chr2	167102062	167102477	Bhlhe40-5_peak_672	78	.	5.64485	12.12204	7.87815	218
chr2	167632105	167632319	Bhlhe40-5_peak_673	53	.	3.72049	9.36460	5.31943	144
chr2	167723713	167724291	Bhlhe40-5_peak_674	205	.	10.42594	25.42371	20.52135	170
chr2	168050103	168050416	Bhlhe40-5_peak_675	52	.	5.37963	9.31879	5.27668	162
chr2	168080654	168081125	Bhlhe40-5_peak_676	44	.	4.60244	8.44714	4.48539	142
chr2	170175879	170176248	Bhlhe40-5_peak_677	27	.	3.44676	6.46191	2.72781	53
chr2	170310704	170310908	Bhlhe40-5_peak_678	46	.	3.11869	8.66881	4.69713	161
chr2	172370237	172371638	Bhlhe40-5_peak_679	928	.	23.14759	99.48825	92.82635	687
chr2	173019394	173020344	Bhlhe40-5_peak_680	155	.	6.34839	20.26978	15.59446	592
chr2	173452168	173452434	Bhlhe40-5_peak_681	29	.	2.66956	6.69973	2.92723	237
chr2	174602313	174602628	Bhlhe40-5_peak_682	77	.	4.19358	11.99120	7.75428	186
chr2	180024339	180024803	Bhlhe40-5_peak_683	108	.	7.65047	15.25735	10.82360	185
chr2	180227722	180227952	Bhlhe40-5_peak_684	36	.	4.87500	7.53305	3.66664	141
chr3	9983874	9984349	Bhlhe40-5_peak_685	124	.	6.25556	16.93061	12.41684	257
chr3	14869708	14870252	Bhlhe40-5_peak_686	261	.	10.27952	31.23322	26.11084	267
chr3	27194075	27194275	Bhlhe40-5_peak_687	45	.	4.90355	8.55856	4.58929	123
chr3	28780899	28781440	Bhlhe40-5_peak_688	220	.	13.36807	27.02354	22.05494	245
chr3	31094689	31095100	Bhlhe40-5_peak_689	52	.	4.98091	9.25272	5.22374	247
chr3	35753765	35754135	Bhlhe40-5_peak_690	138	.	6.67391	18.46450	13.87636	126
chr3	36000308	36000715	Bhlhe40-5_peak_691	80	.	5.41233	12.27821	8.02104	196
chr3	37419624	37419998	Bhlhe40-5_peak_692	198	.	7.76176	24.75891	19.87840	191
chr3	37420106	37420405	Bhlhe40-5_peak_693	108	.	5.58532	15.30025	10.86616	127
chr3	41564536	41565072	Bhlhe40-5_peak_694	101	.	6.30556	14.51252	10.12299	158
chr3	52102274	52102620	Bhlhe40-5_peak_695	112	.	7.19568	15.66630	11.21282	158
chr3	60516044	60517003	Bhlhe40-5_peak_696	255	.	9.13195	30.68287	25.58110	454
chr3	67582534	67582840	Bhlhe40-5_peak_697	108	.	7.65047	15.25735	10.82360	102
chr3	68609032	68609303	Bhlhe40-5_peak_698	110	.	7.40886	15.45064	11.00734	124
chr3	69722274	69723000	Bhlhe40-5_peak_699	233	.	12.72236	28.37444	23.36322	446
chr3	75557036	75557257	Bhlhe40-5_peak_700	65	.	4.93924	10.65353	6.50881	57
chr3	79266540	79267101	Bhlhe40-5_peak_701	75	.	3.97994	11.77222	7.55845	281
chr3	79336115	79336417	Bhlhe40-5_peak_702	87	.	4.14815	13.09687	8.78834	131
chr3	79490186	79490386	Bhlhe40-5_peak_703	70	.	4.58218	11.25152	7.06632	136
chr3	83055284	83055509	Bhlhe40-5_peak_704	58	.	5.41463	9.94664	5.85679	167
chr3	86224308	86224628	Bhlhe40-5_peak_705	52	.	5.37963	9.31879	5.27668	157
chr3	87512527	87512762	Bhlhe40-5_peak_706	31	.	4.03473	6.90630	3.11048	130
chr3	87804126	87804538	Bhlhe40-5_peak_707	84	.	4.83450	12.76924	8.47806	246
chr3	87905836	87906462	Bhlhe40-5_peak_708	239	.	9.90105	28.97095	23.93356	299
chr3	88138295	88138611	Bhlhe40-5_peak_709	32	.	2.90070	7.02967	3.21535	250
chr3	88142181	88142386	Bhlhe40-5_peak_710	34	.	3.83334	7.28745	3.44025	98
chr3	88177548	88177823	Bhlhe40-5_peak_711	60	.	4.03572	10.20195	6.09277	163
chr3	88488492	88488721	Bhlhe40-5_peak_712	79	.	6.64121	12.18861	7.93401	108
chr3	88950057	88950502	Bhlhe40-5_peak_713	72	.	5.98959	11.48421	7.28369	93
chr3	89772698	89772956	Bhlhe40-5_peak_714	80	.	5.41233	12.27821	8.02104	102
chr3	89773093	89773831	Bhlhe40-5_peak_715	387	.	12.67362	44.22121	38.70413	321
chr3	89872174	89872480	Bhlhe40-5_peak_716	139	.	6.09607	18.51631	13.91683	167
chr3	89913084	89913420	Bhlhe40-5_peak_717	59	.	5.17014	10.08017	5.97805	173
chr3	90052534	90052929	Bhlhe40-5_peak_718	75	.	5.54862	11.79668	7.57314	97
chr3	90231282	90231797	Bhlhe40-5_peak_719	66	.	5.85989	10.84825	6.69532	369
chr3	90254032	90254334	Bhlhe40-5_peak_720	22	.	3.32061	5.85335	2.20092	147
chr3	90490592	90491220	Bhlhe40-5_peak_721	183	.	9.19936	23.13701	18.32575	390
chr3	95314929	95315375	Bhlhe40-5_peak_722	101	.	6.49480	14.51252	10.12299	114
chr3	95385683	95386068	Bhlhe40-5_peak_723	84	.	4.83450	12.76924	8.47806	193
chr3	95855622	95856061	Bhlhe40-5_peak_724	123	.	5.71760	16.81004	12.30402	241
chr3	95881636	95883415	Bhlhe40-5_peak_725	761	.	15.81020	82.48119	76.11069	655
chr3	96198075	96198524	Bhlhe40-5_peak_726	196	.	7.92084	24.52080	19.65015	263
chr3	96727470	96727871	Bhlhe40-5_peak_727	130	.	7.88195	17.54726	13.00460	244
chr3	97294391	97294675	Bhlhe40-5_peak_728	38	.	3.69908	7.73977	3.84389	179
chr3	100562327	100562862	Bhlhe40-5_peak_729	57	.	3.64352	9.87633	5.78924	394
chr3	103171441	103171651	Bhlhe40-5_peak_730	47	.	4.28750	8.71601	4.73648	86
chr3	103594443	103594657	Bhlhe40-5_peak_731	22	.	4.11806	5.86499	2.20382	58
chr3	108017361	108017749	Bhlhe40-5_peak_732	108	.	7.65047	15.25735	10.82360	190
chr3	115793279	115793704	Bhlhe40-5_peak_733	139	.	5.65774	18.49720	13.90170	183
chr3	116620661	116620929	Bhlhe40-5_peak_734	84	.	4.76889	12.71450	8.43129	136
chr3	121493922	121494425	Bhlhe40-5_peak_735	52	.	5.37963	9.31879	5.27668	192
chr3	121584610	121585103	Bhlhe40-5_peak_736	179	.	5.66204	22.72911	17.93711	195
chr3	122984341	122984711	Bhlhe40-5_peak_737	107	.	5.46528	15.15365	10.73739	174
chr3	123176376	123176709	Bhlhe40-5_peak_738	64	.	6.82469	10.62873	6.48568	257
chr3	126595741	126596569	Bhlhe40-5_peak_739	443	.	9.58682	50.04668	44.34676	493
chr3	126903616	126903944	Bhlhe40-5_peak_740	44	.	5.12732	8.41215	4.45764	104
chr3	129658415	129658615	Bhlhe40-5_peak_741	37	.	4.41320	7.66459	3.78122	178
chr3	129879390	129879599	Bhlhe40-5_peak_742	57	.	4.20371	9.79599	5.71485	160
chr3	130730393	130730720	Bhlhe40-5_peak_743	130	.	7.88195	17.54726	13.00460	176
chr3	131117312	131117802	Bhlhe40-5_peak_744	47	.	3.39121	8.67725	4.70478	323
chr3	138494512	138495097	Bhlhe40-5_peak_745	105	.	7.95407	14.96431	10.55546	273
chr3	142561135	142561382	Bhlhe40-5_peak_746	54	.	4.43889	9.46042	5.40061	109
chr3	142882147	142882365	Bhlhe40-5_peak_747	38	.	3.82524	7.73977	3.84389	138
chr3	145576005	145576640	Bhlhe40-5_peak_748	283	.	13.48559	33.54519	28.35238	256
chr3	146764819	146765340	Bhlhe40-5_peak_749	171	.	7.17949	21.85185	17.10581	193
chr3	152209581	152209988	Bhlhe40-5_peak_750	59	.	3.81511	10.00074	5.90503	271
chr3	152395790	152396855	Bhlhe40-5_peak_751	405	.	15.72455	46.11438	40.53904	540
chr3	157534129	157534952	Bhlhe40-5_peak_752	186	.	8.57640	23.51211	18.68891	359
chr3	157883958	157884389	Bhlhe40-5_peak_753	84	.	4.96065	12.76924	8.47806	263
chr4	8799534	8799815	Bhlhe40-5_peak_754	84	.	5.92709	12.68394	8.40111	104
chr4	15958236	15958570	Bhlhe40-5_peak_755	67	.	4.14385	10.88985	6.73265	298
chr4	19686044	19686405	Bhlhe40-5_peak_756	52	.	5.63195	9.31879	5.27668	178
chr4	32288028	32288396	Bhlhe40-5_peak_757	85	.	3.96042	12.89295	8.59774	168
chr4	32982096	32982329	Bhlhe40-5_peak_758	53	.	6.06997	9.42278	5.37533	59
chr4	34882362	34883452	Bhlhe40-5_peak_759	275	.	8.61922	32.67083	27.50166	714
chr4	40142975	40143203	Bhlhe40-5_peak_760	44	.	3.95139	8.40735	4.45764	89
chr4	40970942	40971181	Bhlhe40-5_peak_761	44	.	3.95139	8.40735	4.45764	58
chr4	40971511	40972074	Bhlhe40-5_peak_762	101	.	6.49480	14.51252	10.12299	300
chr4	44062703	44062991	Bhlhe40-5_peak_763	64	.	6.46301	10.57869	6.44021	155
chr4	45012368	45012604	Bhlhe40-5_peak_764	64	.	4.02875	10.56018	6.42197	86
chr4	45531023	45531257	Bhlhe40-5_peak_765	22	.	3.32061	5.85335	2.20092	195
chr4	46452167	46452402	Bhlhe40-5_peak_766	39	.	4.80686	7.87199	3.96778	194
chr4	46452504	46452953	Bhlhe40-5_peak_767	83	.	5.34723	12.62006	8.34534	134
chr4	55398052	55398761	Bhlhe40-5_peak_768	204	.	10.01086	25.38820	20.48961	458
chr4	57143536	57144292	Bhlhe40-5_peak_769	286	.	15.88692	33.88097	28.67733	268
chr4	59254505	59254937	Bhlhe40-5_peak_770	37	.	2.91225	7.60861	3.73586	128
chr4	62681463	62681739	Bhlhe40-5_peak_771	92	.	5.08681	13.55013	9.21972	125
chr4	87368024	87368224	Bhlhe40-5_peak_772	29	.	4.62269	6.68330	2.91119	130
chr4	88094603	88094946	Bhlhe40-5_peak_773	22	.	2.96354	5.86828	2.20579	7
chr4	101202623	101202850	Bhlhe40-5_peak_774	42	.	4.74674	8.21408	4.28129	172
chr4	108619567	108620497	Bhlhe40-5_peak_775	216	.	10.67825	26.62870	21.67643	417
chr4	109676411	109676684	Bhlhe40-5_peak_776	84	.	5.92709	12.68394	8.40111	148
chr4	117926625	117927014	Bhlhe40-5_peak_777	167	.	11.47571	21.46579	16.73044	192
chr4	119105871	119106071	Bhlhe40-5_peak_778	56	.	5.04387	9.74015	5.66583	122
chr4	119422793	119423032	Bhlhe40-5_peak_779	67	.	5.35938	10.92847	6.76511	35
chr4	127076946	127077567	Bhlhe40-5_peak_780	159	.	7.16390	20.62834	15.93579	371
chr4	129334930	129336028	Bhlhe40-5_peak_781	284	.	6.60973	33.60201	28.40780	710
chr4	129491685	129491947	Bhlhe40-5_peak_782	58	.	6.79807	9.99117	5.89676	174
chr4	129742341	129742671	Bhlhe40-5_peak_783	40	.	4.13612	7.99138	4.08018	134
chr4	130307880	130308331	Bhlhe40-5_peak_784	96	.	7.38592	14.02366	9.66536	231
chr4	132573423	132573807	Bhlhe40-5_peak_785	116	.	8.71213	16.07502	11.60351	194
chr4	133185035	133185592	Bhlhe40-5_peak_786	52	.	3.11111	9.23779	5.22374	343
chr4	133277336	133277907	Bhlhe40-5_peak_787	98	.	5.12370	14.25163	9.88498	408
chr4	133622439	133622793	Bhlhe40-5_peak_788	90	.	4.38282	13.38262	9.06085	106
chr4	133690227	133690566	Bhlhe40-5_peak_789	47	.	4.28750	8.71601	4.73648	275
chr4	133910539	133911270	Bhlhe40-5_peak_790	196	.	7.92084	24.52080	19.65015	286
chr4	133967073	133967654	Bhlhe40-5_peak_791	262	.	13.66321	31.33329	26.20807	187
chr4	134467846	134468522	Bhlhe40-5_peak_792	121	.	4.73689	16.60336	12.10774	483
chr4	134468802	134469118	Bhlhe40-5_peak_793	61	.	5.53434	10.26974	6.14783	174
chr4	134946098	134946341	Bhlhe40-5_peak_794	52	.	5.37963	9.31879	5.27668	100
chr4	135433945	135434285	Bhlhe40-5_peak_795	75	.	5.54862	11.79668	7.57314	126
chr4	137609813	137610029	Bhlhe40-5_peak_796	93	.	6.52778	13.68081	9.34140	62
chr4	139213870	139214285	Bhlhe40-5_peak_797	138	.	8.73761	18.41554	13.83045	186
chr4	139352100	139352520	Bhlhe40-5_peak_798	182	.	9.53777	23.07454	18.26641	222
chr4	141299022	141300118	Bhlhe40-5_peak_799	454	.	8.57779	51.19988	45.46770	417
chr4	141300291	141300718	Bhlhe40-5_peak_800	55	.	6.19704	9.62049	5.55305	267
chr4	141723260	141723493	Bhlhe40-5_peak_801	28	.	4.87279	6.60930	2.85535	115
chr4	145315081	145315420	Bhlhe40-5_peak_802	79	.	5.46101	12.24148	7.98637	218
chr4	148038691	148039077	Bhlhe40-5_peak_803	90	.	5.90436	13.31976	9.00108	129
chr4	148900622	148900993	Bhlhe40-5_peak_804	56	.	5.91614	9.70412	5.63226	39
chr4	150913707	150914435	Bhlhe40-5_peak_805	324	.	8.68552	37.79197	32.47746	303
chr4	152325596	152325971	Bhlhe40-5_peak_806	54	.	4.59028	9.46042	5.40061	181
chr4	153957064	153957389	Bhlhe40-5_peak_807	67	.	5.35938	10.92847	6.76511	129
chr4	155249798	155249999	Bhlhe40-5_peak_808	89	.	6.23904	13.29030	8.97307	106
chr4	155491122	155491409	Bhlhe40-5_peak_809	72	.	5.64145	11.47532	7.27812	154
chr5	5559303	5559539	Bhlhe40-5_peak_810	28	.	3.68195	6.60524	2.85145	42
chr5	28071157	28071392	Bhlhe40-5_peak_811	66	.	5.63726	10.84825	6.69532	89
chr5	34369590	34369794	Bhlhe40-5_peak_812	38	.	5.62973	7.74329	3.84730	43
chr5	34636750	34637255	Bhlhe40-5_peak_813	75	.	5.54862	11.79668	7.57314	315
chr5	43232858	43233086	Bhlhe40-5_peak_814	31	.	4.03473	6.90630	3.11048	90
chr5	45449804	45450594	Bhlhe40-5_peak_815	94	.	4.23226	13.77646	9.43024	561
chr5	45493289	45493522	Bhlhe40-5_peak_816	38	.	5.33387	7.78335	3.88314	102
chr5	45639108	45639775	Bhlhe40-5_peak_817	167	.	11.47571	21.46579	16.73044	245
chr5	53588810	53589290	Bhlhe40-5_peak_818	71	.	4.09896	11.31445	7.12431	229
chr5	76140147	76140809	Bhlhe40-5_peak_819	362	.	11.92552	41.71758	36.28032	477
chr5	76303600	76304232	Bhlhe40-5_peak_820	108	.	7.65047	15.25735	10.82360	286
chr5	76565398	76565598	Bhlhe40-5_peak_821	27	.	3.44676	6.46191	2.72781	165
chr5	77285513	77285997	Bhlhe40-5_peak_822	71	.	4.09896	11.31445	7.12431	428
chr5	91962681	91962926	Bhlhe40-5_peak_823	68	.	4.89306	11.00531	6.83450	165
chr5	92309777	92310161	Bhlhe40-5_peak_824	227	.	10.31251	27.71924	22.73674	199
chr5	92381754	92382258	Bhlhe40-5_peak_825	151	.	10.43246	19.80672	15.15560	239
chr5	93092196	93092590	Bhlhe40-5_peak_826	55	.	5.51650	9.62915	5.55947	271
chr5	100642450	100642701	Bhlhe40-5_peak_827	71	.	6.53807	11.32890	7.13866	161
chr5	100798451	100798894	Bhlhe40-5_peak_828	195	.	10.86540	24.43905	19.57555	155
chr5	104046365	104046923	Bhlhe40-5_peak_829	90	.	4.38282	13.38262	9.06085	225
chr5	105110439	105110739	Bhlhe40-5_peak_830	91	.	5.49862	13.45200	9.12499	121
chr5	107288870	107289076	Bhlhe40-5_peak_831	48	.	4.56350	8.80199	4.80937	87
chr5	110770591	110770901	Bhlhe40-5_peak_832	32	.	3.57292	7.09102	3.26914	231
chr5	112276953	112277180	Bhlhe40-5_peak_833	67	.	5.09047	10.86246	6.70953	144
chr5	114667480	114667763	Bhlhe40-5_peak_834	59	.	5.17014	10.08017	5.97805	244
chr5	115010840	115011291	Bhlhe40-5_peak_835	52	.	4.98091	9.25272	5.22374	178
chr5	115300997	115301303	Bhlhe40-5_peak_836	107	.	5.95278	15.16215	10.73804	185
chr5	115530454	115530676	Bhlhe40-5_peak_837	58	.	5.76389	9.96971	5.87552	118
chr5	115722352	115722633	Bhlhe40-5_peak_838	106	.	7.65626	15.09243	10.68179	157
chr5	118036879	118037172	Bhlhe40-5_peak_839	168	.	7.31529	21.58403	16.84379	98
chr5	121711064	121711745	Bhlhe40-5_peak_840	261	.	10.46876	31.23322	26.11084	270
chr5	122142515	122142788	Bhlhe40-5_peak_841	88	.	6.53583	13.13464	8.82497	169
chr5	122145387	122145823	Bhlhe40-5_peak_842	84	.	4.28820	12.68071	8.40111	192
chr5	122233660	122233932	Bhlhe40-5_peak_843	54	.	4.59028	9.46042	5.40061	119
chr5	122372216	122372666	Bhlhe40-5_peak_844	178	.	5.89671	22.66492	17.87849	162
chr5	122391722	122392027	Bhlhe40-5_peak_845	52	.	5.63195	9.31879	5.27668	154
chr5	122951642	122951991	Bhlhe40-5_peak_846	121	.	8.99156	16.64417	12.14761	160
chr5	124074914	124075239	Bhlhe40-5_peak_847	60	.	2.83102	10.16953	6.06635	227
chr5	124327492	124328040	Bhlhe40-5_peak_848	114	.	4.65278	15.88087	11.42209	265
chr5	124552888	124553090	Bhlhe40-5_peak_849	41	.	4.64547	8.09272	4.17219	54
chr5	125158316	125158573	Bhlhe40-5_peak_850	60	.	6.93403	10.19656	6.08946	71
chr5	129020316	129020634	Bhlhe40-5_peak_851	84	.	5.92709	12.68394	8.40111	186
chr5	129941606	129941901	Bhlhe40-5_peak_852	79	.	6.38890	12.18861	7.93401	59
chr5	130222152	130223182	Bhlhe40-5_peak_853	465	.	12.91668	52.28119	46.52109	719
chr5	134456186	134456446	Bhlhe40-5_peak_854	72	.	5.64145	11.47532	7.27812	74
chr5	134932079	134932435	Bhlhe40-5_peak_855	88	.	6.89353	13.19086	8.87586	172
chr5	135148996	135149559	Bhlhe40-5_peak_856	99	.	5.65001	14.29954	9.92632	179
chr5	135933675	135934679	Bhlhe40-5_peak_857	42	.	3.43664	8.13604	4.21048	817
chr5	136101988	136102959	Bhlhe40-5_peak_858	365	.	14.71529	42.02814	36.56890	463
chr5	137032751	137033015	Bhlhe40-5_peak_859	119	.	7.64541	16.49016	11.99558	220
chr5	137103435	137103661	Bhlhe40-5_peak_860	52	.	5.63195	9.31879	5.27668	165
chr5	137286940	137287218	Bhlhe40-5_peak_861	44	.	3.95139	8.40735	4.45764	182
chr5	137509905	137510600	Bhlhe40-5_peak_862	310	.	15.59345	36.28401	31.00778	288
chr5	137786660	137786987	Bhlhe40-5_peak_863	87	.	4.68453	13.03856	8.73141	197
chr5	137787600	137787853	Bhlhe40-5_peak_864	53	.	5.11382	9.40261	5.35547	104
chr5	138255432	138255784	Bhlhe40-5_peak_865	75	.	5.19584	11.80429	7.57342	183
chr5	139251995	139252663	Bhlhe40-5_peak_866	215	.	8.37501	26.53379	21.59276	257
chr5	139460376	139461109	Bhlhe40-5_peak_867	139	.	6.09607	18.51631	13.91683	224
chr5	139791654	139792055	Bhlhe40-5_peak_868	57	.	4.32987	9.79599	5.71485	173
chr5	144255667	144255867	Bhlhe40-5_peak_869	38	.	5.04274	7.78335	3.88314	150
chr5	146795070	146795272	Bhlhe40-5_peak_870	65	.	6.89859	10.70424	6.55898	44
chr5	148398535	148399277	Bhlhe40-5_peak_871	204	.	6.84723	25.38751	20.48961	233
chr5	149636350	149636825	Bhlhe40-5_peak_872	36	.	3.13889	7.53378	3.66664	295
chr5	151368372	151368731	Bhlhe40-5_peak_873	81	.	6.46268	12.44532	8.17975	198
chr6	29211656	29212366	Bhlhe40-5_peak_874	329	.	11.98265	38.26286	32.92464	276
chr6	29768054	29768371	Bhlhe40-5_peak_875	124	.	6.25556	16.93061	12.41684	101
chr6	31124905	31125180	Bhlhe40-5_peak_876	42	.	3.71131	8.23007	4.29309	196
chr6	31215983	31216795	Bhlhe40-5_peak_877	283	.	10.84723	33.53720	28.34496	368
chr6	33060131	33060413	Bhlhe40-5_peak_878	77	.	5.31854	11.93784	7.70468	140
chr6	34176116	34176802	Bhlhe40-5_peak_879	104	.	4.66667	14.82230	10.42197	390
chr6	34176954	34177183	Bhlhe40-5_peak_880	75	.	5.04445	11.80429	7.57342	69
chr6	35133791	35134006	Bhlhe40-5_peak_881	54	.	4.66033	9.51254	5.45002	86
chr6	35177946	35178322	Bhlhe40-5_peak_882	151	.	8.30883	19.84313	15.18776	236
chr6	35191053	35192001	Bhlhe40-5_peak_883	445	.	18.29412	50.25412	44.54947	403
chr6	37370748	37370982	Bhlhe40-5_peak_884	38	.	3.69908	7.73977	3.84389	35
chr6	37442347	37442606	Bhlhe40-5_peak_885	42	.	3.71131	8.23007	4.29309	34
chr6	39256576	39257205	Bhlhe40-5_peak_886	145	.	8.75772	19.12067	14.50197	186
chr6	39377428	39378023	Bhlhe40-5_peak_887	137	.	7.44098	18.36732	13.78455	340
chr6	47593578	47594186	Bhlhe40-5_peak_888	107	.	5.33913	15.15365	10.73739	240
chr6	48679553	48679962	Bhlhe40-5_peak_889	67	.	4.14385	10.88985	6.73265	366
chr6	49263999	49264199	Bhlhe40-5_peak_890	62	.	5.10417	10.42220	6.29354	52
chr6	49319047	49319436	Bhlhe40-5_peak_891	108	.	5.11707	15.30598	10.86891	192
chr6	50545296	50545786	Bhlhe40-5_peak_892	110	.	7.40886	15.45064	11.00734	339
chr6	54866812	54867101	Bhlhe40-5_peak_893	42	.	3.60318	8.23007	4.29309	138
chr6	57691016	57691276	Bhlhe40-5_peak_894	58	.	5.76389	9.96971	5.87552	164
chr6	58844391	58844605	Bhlhe40-5_peak_895	81	.	6.03985	12.37328	8.11064	52
chr6	65144770	65144996	Bhlhe40-5_peak_896	71	.	4.85043	11.35751	7.16460	110
chr6	66944209	66944559	Bhlhe40-5_peak_897	84	.	5.92709	12.68394	8.40111	93
chr6	72139918	72140823	Bhlhe40-5_peak_898	398	.	10.63774	45.39830	39.84763	706
chr6	82652662	82652989	Bhlhe40-5_peak_899	57	.	4.55930	9.81901	5.73560	90
chr6	83455867	83457019	Bhlhe40-5_peak_900	447	.	15.65565	50.50231	44.78735	803
chr6	83457218	83457536	Bhlhe40-5_peak_901	44	.	5.12732	8.41215	4.45764	237
chr6	84583514	84583743	Bhlhe40-5_peak_902	29	.	4.62269	6.68330	2.91119	67
chr6	86438782	86439192	Bhlhe40-5_peak_903	44	.	4.52810	8.38351	4.43915	90
chr6	86526490	86527143	Bhlhe40-5_peak_904	114	.	7.00618	15.89991	11.43910	194
chr6	86570979	86571211	Bhlhe40-5_peak_905	60	.	4.03572	10.20195	6.09277	102
chr6	87740695	87740908	Bhlhe40-5_peak_906	34	.	3.83334	7.28745	3.44025	43
chr6	87741807	87742543	Bhlhe40-5_peak_907	235	.	6.41899	28.54169	23.52444	340
chr6	94760816	94761112	Bhlhe40-5_peak_908	44	.	4.60244	8.44714	4.48539	128
chr6	97311758	97312247	Bhlhe40-5_peak_909	223	.	7.48916	27.28366	22.31215	198
chr6	98992807	98993241	Bhlhe40-5_peak_910	62	.	3.16293	10.34495	6.21937	122
chr6	99374752	99375239	Bhlhe40-5_peak_911	192	.	8.11595	24.07590	19.22781	241
chr6	99431907	99432531	Bhlhe40-5_peak_912	217	.	7.60996	26.74579	21.79026	258
chr6	108659163	108660702	Bhlhe40-5_peak_913	568	.	13.69545	62.87683	56.85868	1337
chr6	114894464	114894995	Bhlhe40-5_peak_914	124	.	6.25556	16.93061	12.41684	377
chr6	116207837	116208223	Bhlhe40-5_peak_915	57	.	3.64352	9.87633	5.78924	199
chr6	116337715	116338207	Bhlhe40-5_peak_916	72	.	6.99180	11.41624	7.22157	244
chr6	119908445	119908658	Bhlhe40-5_peak_917	54	.	4.43889	9.46042	5.40061	106
chr6	120082952	120083165	Bhlhe40-5_peak_918	83	.	3.61574	12.65460	8.37840	47
chr6	120822370	120822599	Bhlhe40-5_peak_919	52	.	4.98091	9.25272	5.22374	47
chr6	120954952	120955812	Bhlhe40-5_peak_920	154	.	10.71876	20.12248	15.46064	317
chr6	120978003	120978224	Bhlhe40-5_peak_921	29	.	4.62269	6.68330	2.91119	64
chr6	121129666	121130456	Bhlhe40-5_peak_922	301	.	13.20140	35.41576	30.16348	514
chr6	122739942	122740232	Bhlhe40-5_peak_923	44	.	4.60244	8.44714	4.48539	137
chr6	122764499	122765305	Bhlhe40-5_peak_924	128	.	7.06251	17.38039	12.84819	452
chr6	125164809	125165145	Bhlhe40-5_peak_925	62	.	5.10417	10.42220	6.29354	59
chr6	127151668	127152593	Bhlhe40-5_peak_926	272	.	10.33070	32.41670	27.25452	469
chr6	128438795	128439000	Bhlhe40-5_peak_927	88	.	6.89353	13.19086	8.87586	37
chr6	129234192	129234701	Bhlhe40-5_peak_928	139	.	5.65774	18.49720	13.90170	268
chr6	134220237	134220590	Bhlhe40-5_peak_929	141	.	5.50987	18.71557	14.11054	154
chr6	134282349	134282605	Bhlhe40-5_peak_930	57	.	3.32513	9.77814	5.70326	67
chr6	134903630	134903918	Bhlhe40-5_peak_931	22	.	3.32061	5.85335	2.20092	283
chr6	134904019	134904274	Bhlhe40-5_peak_932	26	.	3.17064	6.40804	2.68030	1
chr6	134918572	134919429	Bhlhe40-5_peak_933	398	.	10.63774	45.39830	39.84763	405
chr6	134919995	134920316	Bhlhe40-5_peak_934	67	.	5.33272	10.87611	6.72270	75
chr6	136518656	136519195	Bhlhe40-5_peak_935	159	.	7.16390	20.62834	15.93579	292
chr6	140620752	140621019	Bhlhe40-5_peak_936	21	.	2.33750	5.77036	2.13960	0
chr6	142412028	142412253	Bhlhe40-5_peak_937	37	.	5.57559	7.66189	3.78122	37
chr6	142964746	142965216	Bhlhe40-5_peak_938	188	.	8.34822	23.68341	18.84462	286
chr6	145855509	145856223	Bhlhe40-5_peak_939	501	.	18.24771	55.96021	50.10526	433
chr6	145866445	145866926	Bhlhe40-5_peak_940	52	.	5.37963	9.31879	5.27668	195
chr7	3644827	3645027	Bhlhe40-5_peak_941	36	.	3.05209	7.55824	3.68881	196
chr7	4136693	4137106	Bhlhe40-5_peak_942	90	.	4.65953	13.39555	9.07362	160
chr7	4613883	4614181	Bhlhe40-5_peak_943	31	.	4.22396	6.90630	3.11048	43
chr7	4812468	4812925	Bhlhe40-5_peak_944	41	.	3.12778	8.10064	4.17710	238
chr7	5060997	5061912	Bhlhe40-5_peak_945	75	.	5.73785	11.79668	7.57314	420
chr7	5062063	5062718	Bhlhe40-5_peak_946	186	.	7.61806	23.53057	18.69878	261
chr7	5080034	5080234	Bhlhe40-5_peak_947	61	.	5.88427	10.25134	6.13239	61
chr7	6362700	6362991	Bhlhe40-5_peak_948	98	.	4.11181	14.20513	9.84358	178
chr7	16098247	16098608	Bhlhe40-5_peak_949	108	.	4.15089	15.31499	10.87753	97
chr7	16207204	16207430	Bhlhe40-5_peak_950	22	.	2.80247	5.93100	2.26328	193
chr7	16207528	16207871	Bhlhe40-5_peak_951	99	.	5.65001	14.29954	9.92632	113
chr7	16310417	16310669	Bhlhe40-5_peak_952	44	.	4.60244	8.44714	4.48539	204
chr7	16310845	16311734	Bhlhe40-5_peak_953	111	.	4.85591	15.55945	11.10904	212
chr7	16403321	16403759	Bhlhe40-5_peak_954	80	.	5.25463	12.27821	8.02104	111
chr7	16615392	16615592	Bhlhe40-5_peak_955	54	.	4.59028	9.46042	5.40061	111
chr7	16924150	16924455	Bhlhe40-5_peak_956	69	.	3.81173	11.12778	6.95367	140
chr7	17056403	17056695	Bhlhe40-5_peak_957	44	.	5.12732	8.41215	4.45764	178
chr7	19086127	19086329	Bhlhe40-5_peak_958	36	.	4.87500	7.53305	3.66664	65
chr7	19228028	19228311	Bhlhe40-5_peak_959	47	.	4.28750	8.71601	4.73648	55
chr7	19370122	19370376	Bhlhe40-5_peak_960	40	.	5.79862	7.99793	4.08318	76
chr7	19522938	19523302	Bhlhe40-5_peak_961	75	.	7.61271	11.81254	7.58085	144
chr7	19561955	19562552	Bhlhe40-5_peak_962	190	.	7.10533	23.90890	19.06276	409
chr7	19628580	19628894	Bhlhe40-5_peak_963	60	.	4.03572	10.20195	6.09277	270
chr7	19629423	19629623	Bhlhe40-5_peak_964	42	.	3.60318	8.23007	4.29309	100
chr7	24905461	24905907	Bhlhe40-5_peak_965	107	.	5.33913	15.15365	10.73739	94
chr7	25181641	25182048	Bhlhe40-5_peak_966	52	.	5.63195	9.31879	5.27668	49
chr7	25220053	25220361	Bhlhe40-5_peak_967	40	.	3.96991	8.01095	4.09554	167
chr7	25220448	25220879	Bhlhe40-5_peak_968	175	.	8.43020	22.28874	17.51674	236
chr7	27232736	27232936	Bhlhe40-5_peak_969	79	.	6.38890	12.18861	7.93401	164
chr7	27481622	27481827	Bhlhe40-5_peak_970	37	.	4.41320	7.66459	3.78122	41
chr7	27490574	27491126	Bhlhe40-5_peak_971	99	.	5.65001	14.29954	9.92632	167
chr7	28169929	28170279	Bhlhe40-5_peak_972	34	.	3.98473	7.28745	3.44025	297
chr7	28179195	28179682	Bhlhe40-5_peak_973	94	.	4.23226	13.77646	9.43024	227
chr7	28380697	28381877	Bhlhe40-5_peak_974	601	.	13.53937	66.29079	60.19529	448
chr7	28381980	28382856	Bhlhe40-5_peak_975	259	.	6.38265	31.02295	25.91249	390
chr7	28809358	28809712	Bhlhe40-5_peak_976	100	.	4.40047	14.46717	10.08695	163
chr7	29025683	29025975	Bhlhe40-5_peak_977	104	.	4.66667	14.82230	10.42197	125
chr7	29238185	29238502	Bhlhe40-5_peak_978	68	.	3.65764	11.00655	6.83513	181
chr7	29307605	29307814	Bhlhe40-5_peak_979	38	.	3.82524	7.73977	3.84389	154
chr7	34234099	34234333	Bhlhe40-5_peak_980	137	.	4.71737	18.38221	13.79882	160
chr7	35554578	35555468	Bhlhe40-5_peak_981	137	.	7.25174	18.36732	13.78455	673
chr7	35754154	35754993	Bhlhe40-5_peak_982	186	.	7.76945	23.53057	18.69878	327
chr7	44304986	44305562	Bhlhe40-5_peak_983	47	.	3.39121	8.67725	4.70478	160
chr7	44496345	44496713	Bhlhe40-5_peak_984	183	.	9.19936	23.13701	18.32575	185
chr7	44849935	44850150	Bhlhe40-5_peak_985	57	.	4.36880	9.79678	5.71507	105
chr7	45124304	45124965	Bhlhe40-5_peak_986	90	.	4.38282	13.38262	9.06085	244
chr7	45161932	45162142	Bhlhe40-5_peak_987	73	.	7.03994	11.55345	7.34964	65
chr7	45466652	45467080	Bhlhe40-5_peak_988	63	.	4.45602	10.51570	6.38176	258
chr7	45628666	45629144	Bhlhe40-5_peak_989	205	.	10.42594	25.42371	20.52135	298
chr7	45707087	45707323	Bhlhe40-5_peak_990	37	.	4.41320	7.66459	3.78122	49
chr7	45707374	45708252	Bhlhe40-5_peak_991	418	.	14.57563	47.43537	41.82068	437
chr7	45784053	45784276	Bhlhe40-5_peak_992	52	.	5.63195	9.31879	5.27668	116
chr7	46795420	46796841	Bhlhe40-5_peak_993	235	.	8.67779	28.58845	23.56805	443
chr7	47050487	47050803	Bhlhe40-5_peak_994	54	.	4.59028	9.46042	5.40061	123
chr7	47050970	47051215	Bhlhe40-5_peak_995	86	.	6.84524	12.97589	8.67748	85
chr7	64048703	64049004	Bhlhe40-5_peak_996	52	.	5.63195	9.31879	5.27668	61
chr7	65644728	65645023	Bhlhe40-5_peak_997	75	.	5.54862	11.79668	7.57314	95
chr7	67957993	67958339	Bhlhe40-5_peak_998	75	.	5.04445	11.80429	7.57342	178
chr7	68070737	68070997	Bhlhe40-5_peak_999	61	.	5.88427	10.25134	6.13239	126
chr7	78847191	78847541	Bhlhe40-5_peak_1000	100	.	6.93577	14.42945	10.05033	157
chr7	79466535	79466921	Bhlhe40-5_peak_1001	26	.	3.05816	6.41011	2.68106	36
chr7	80947609	80947958	Bhlhe40-5_peak_1002	115	.	6.10417	16.03933	11.57074	199
chr7	90130085	90130313	Bhlhe40-5_peak_1003	57	.	4.20371	9.79599	5.71485	84
chr7	98103041	98103411	Bhlhe40-5_peak_1004	22	.	3.32061	5.85335	2.20092	367
chr7	98489544	98489968	Bhlhe40-5_peak_1005	122	.	8.64416	16.74546	12.24248	246
chr7	99141306	99141710	Bhlhe40-5_peak_1006	101	.	4.84047	14.49294	10.11224	142
chr7	99182584	99183401	Bhlhe40-5_peak_1007	377	.	10.25927	43.20333	37.71147	545
chr7	99183517	99183950	Bhlhe40-5_peak_1008	75	.	6.78954	11.73568	7.52508	178
chr7	99468137	99468337	Bhlhe40-5_peak_1009	53	.	5.11382	9.40261	5.35547	82
chr7	99468689	99469132	Bhlhe40-5_peak_1010	127	.	8.46727	17.28921	12.76409	184
chr7	100227070	100227573	Bhlhe40-5_peak_1011	118	.	7.90279	16.31975	11.83496	276
chr7	100493327	100493572	Bhlhe40-5_peak_1012	53	.	4.39044	9.43687	5.38847	151
chr7	100493641	100495808	Bhlhe40-5_peak_1013	817	.	13.75001	88.25189	81.76633	1077
chr7	101820807	101821170	Bhlhe40-5_peak_1014	52	.	5.37963	9.31879	5.27668	174
chr7	102100101	102100483	Bhlhe40-5_peak_1015	36	.	4.87500	7.53305	3.66664	123
chr7	102208790	102209062	Bhlhe40-5_peak_1016	47	.	4.49578	8.74268	4.75454	124
chr7	102209599	102210211	Bhlhe40-5_peak_1017	142	.	5.60572	18.83772	14.22432	185
chr7	104603140	104603531	Bhlhe40-5_peak_1018	83	.	7.35533	12.63990	8.36403	105
chr7	105633086	105633490	Bhlhe40-5_peak_1019	126	.	8.93230	17.21920	12.69859	210
chr7	105633619	105633851	Bhlhe40-5_peak_1020	64	.	6.82469	10.62873	6.48568	142
chr7	105640421	105640746	Bhlhe40-5_peak_1021	77	.	4.70834	12.00287	7.76290	55
chr7	109456565	109456788	Bhlhe40-5_peak_1022	38	.	3.82524	7.73977	3.84389	25
chr7	114479807	114480047	Bhlhe40-5_peak_1023	71	.	3.99389	11.36215	7.16918	138
chr7	116040060	116040438	Bhlhe40-5_peak_1024	52	.	5.37963	9.31879	5.27668	102
chr7	118244044	118244348	Bhlhe40-5_peak_1025	99	.	5.21297	14.34508	9.96905	150
chr7	118275315	118275704	Bhlhe40-5_peak_1026	57	.	4.32987	9.79599	5.71485	234
chr7	120823266	120823693	Bhlhe40-5_peak_1027	157	.	7.81945	20.38453	15.70252	173
chr7	120842585	120842933	Bhlhe40-5_peak_1028	75	.	5.04445	11.80429	7.57342	189
chr7	121707357	121707663	Bhlhe40-5_peak_1029	194	.	10.35963	24.29855	19.43982	144
chr7	122021049	122021264	Bhlhe40-5_peak_1030	44	.	5.12732	8.41215	4.45764	34
chr7	122969710	122969932	Bhlhe40-5_peak_1031	38	.	3.82524	7.73977	3.84389	172
chr7	125635531	125635731	Bhlhe40-5_peak_1032	52	.	4.79167	9.25272	5.22374	60
chr7	126487065	126487369	Bhlhe40-5_peak_1033	29	.	4.62269	6.68330	2.91119	160
chr7	126847567	126847960	Bhlhe40-5_peak_1034	123	.	9.58276	16.82707	12.31991	193
chr7	127254040	127254493	Bhlhe40-5_peak_1035	227	.	9.82457	27.77674	22.79050	258
chr7	127588246	127588592	Bhlhe40-5_peak_1036	40	.	4.13612	7.99138	4.08018	159
chr7	127841342	127841727	Bhlhe40-5_peak_1037	179	.	6.30655	22.72978	17.93711	206
chr7	127895275	127895546	Bhlhe40-5_peak_1038	62	.	5.96378	10.38420	6.25808	156
chr7	130631667	130632154	Bhlhe40-5_peak_1039	100	.	6.93577	14.42945	10.05033	192
chr7	130646665	130647089	Bhlhe40-5_peak_1040	102	.	8.16542	14.66926	10.27252	235
chr7	132551766	132552041	Bhlhe40-5_peak_1041	100	.	7.17232	14.42945	10.05033	84
chr7	132930946	132931188	Bhlhe40-5_peak_1042	36	.	4.87500	7.53305	3.66664	235
chr7	138909033	138910381	Bhlhe40-5_peak_1043	781	.	24.55558	84.53181	78.12217	616
chr7	143465197	143465454	Bhlhe40-5_peak_1044	33	.	5.58778	7.19823	3.37090	90
chr7	143757015	143757318	Bhlhe40-5_peak_1045	88	.	6.89353	13.19086	8.87586	192
chr8	3355111	3355485	Bhlhe40-5_peak_1046	75	.	5.04445	11.80429	7.57342	311
chr8	3355656	3355924	Bhlhe40-5_peak_1047	61	.	4.74167	10.22378	6.11055	162
chr8	4238665	4238973	Bhlhe40-5_peak_1048	37	.	3.49504	7.60524	3.73319	139
chr8	4677788	4677995	Bhlhe40-5_peak_1049	62	.	3.50625	10.40071	6.27350	130
chr8	10589524	10589745	Bhlhe40-5_peak_1050	50	.	5.19200	9.06816	5.06637	105
chr8	11477608	11478234	Bhlhe40-5_peak_1051	107	.	5.95278	15.16215	10.73804	188
chr8	13158646	13159822	Bhlhe40-5_peak_1052	437	.	14.06425	49.41249	43.72782	494
chr8	14992689	14992983	Bhlhe40-5_peak_1053	101	.	4.90080	14.53762	10.14557	191
chr8	18846000	18846246	Bhlhe40-5_peak_1054	58	.	5.41463	9.94664	5.85679	163
chr8	18846324	18847033	Bhlhe40-5_peak_1055	67	.	5.35938	10.92847	6.76511	547
chr8	22060474	22060689	Bhlhe40-5_peak_1056	110	.	7.40886	15.45064	11.00734	146
chr8	25269087	25269383	Bhlhe40-5_peak_1057	68	.	4.89306	11.00531	6.83450	135
chr8	25601321	25601694	Bhlhe40-5_peak_1058	125	.	5.04514	17.06691	12.54902	185
chr8	25754353	25755130	Bhlhe40-5_peak_1059	161	.	4.83902	20.88532	16.17815	161
chr8	33653235	33653494	Bhlhe40-5_peak_1060	59	.	5.17014	10.08017	5.97805	134
chr8	41239481	41239719	Bhlhe40-5_peak_1061	89	.	5.23149	13.30735	8.98973	116
chr8	45333216	45333426	Bhlhe40-5_peak_1062	44	.	6.03667	8.35920	4.41762	177
chr8	47533561	47533840	Bhlhe40-5_peak_1063	37	.	4.41320	7.66459	3.78122	104
chr8	57487782	57488048	Bhlhe40-5_peak_1064	57	.	4.20371	9.79599	5.71485	128
chr8	64947409	64947718	Bhlhe40-5_peak_1065	161	.	6.30643	20.89999	16.19235	157
chr8	70512273	70512479	Bhlhe40-5_peak_1066	40	.	4.13612	7.99138	4.08018	158
chr8	70905933	70906714	Bhlhe40-5_peak_1067	149	.	9.87848	19.63353	14.99006	347
chr8	71371239	71371547	Bhlhe40-5_peak_1068	59	.	5.17014	10.08017	5.97805	138
chr8	72239533	72239736	Bhlhe40-5_peak_1069	54	.	4.43889	9.46042	5.40061	99
chr8	72443433	72443990	Bhlhe40-5_peak_1070	196	.	7.92084	24.52080	19.65015	380
chr8	77451413	77451761	Bhlhe40-5_peak_1071	87	.	4.57639	13.03856	8.73141	247
chr8	79399178	79399632	Bhlhe40-5_peak_1072	160	.	10.67042	20.76364	16.06324	158
chr8	81767427	81768420	Bhlhe40-5_peak_1073	156	.	5.32562	20.36296	15.68497	586
chr8	83714741	83715379	Bhlhe40-5_peak_1074	213	.	6.95536	26.29185	21.36043	299
chr8	84041943	84042624	Bhlhe40-5_peak_1075	227	.	10.53514	27.71924	22.73674	461
chr8	84722722	84723554	Bhlhe40-5_peak_1076	139	.	8.40742	18.49883	13.90170	622
chr8	84800387	84801023	Bhlhe40-5_peak_1077	75	.	5.19584	11.80429	7.57342	448
chr8	84810993	84811267	Bhlhe40-5_peak_1078	86	.	6.84524	12.97589	8.67748	100
chr8	84847076	84847307	Bhlhe40-5_peak_1079	80	.	4.46826	12.30860	8.04961	91
chr8	85036596	85036839	Bhlhe40-5_peak_1080	54	.	4.43889	9.46042	5.40061	70
chr8	85071552	85071852	Bhlhe40-5_peak_1081	61	.	4.98944	10.30225	6.17842	147
chr8	86051972	86052287	Bhlhe40-5_peak_1082	149	.	8.91205	19.61410	14.97173	172
chr8	88361029	88361462	Bhlhe40-5_peak_1083	67	.	5.35938	10.92847	6.76511	80
chr8	88691348	88692068	Bhlhe40-5_peak_1084	187	.	5.74615	23.53512	18.70246	354
chr8	90908834	90909107	Bhlhe40-5_peak_1085	50	.	5.49356	9.01771	5.01804	60
chr8	94172166	94172400	Bhlhe40-5_peak_1086	98	.	7.14584	14.21410	9.84856	145
chr8	94172455	94172712	Bhlhe40-5_peak_1087	108	.	7.65047	15.25735	10.82360	151
chr8	94178980	94179195	Bhlhe40-5_peak_1088	99	.	5.65001	14.29954	9.92632	101
chr8	95434767	95435114	Bhlhe40-5_peak_1089	114	.	4.65278	15.88087	11.42209	241
chr8	105565839	105566284	Bhlhe40-5_peak_1090	42	.	3.71131	8.23007	4.29309	239
chr8	110618369	110618791	Bhlhe40-5_peak_1091	59	.	5.17014	10.08017	5.97805	234
chr8	110619455	110619670	Bhlhe40-5_peak_1092	29	.	4.62269	6.68330	2.91119	64
chr8	111094368	111094723	Bhlhe40-5_peak_1093	75	.	5.54862	11.79668	7.57314	211
chr8	111145516	111146080	Bhlhe40-5_peak_1094	139	.	9.74433	18.54239	13.94174	268
chr8	116552333	116552561	Bhlhe40-5_peak_1095	62	.	3.16293	10.34495	6.21937	124
chr8	120225942	120226185	Bhlhe40-5_peak_1096	46	.	3.20348	8.65647	4.68523	155
chr8	121077757	121078009	Bhlhe40-5_peak_1097	36	.	4.87500	7.53305	3.66664	155
chr8	122269255	122269623	Bhlhe40-5_peak_1098	44	.	4.60244	8.44714	4.48539	252
chr8	122283831	122284286	Bhlhe40-5_peak_1099	47	.	5.04341	8.73763	4.75156	115
chr8	122436093	122436499	Bhlhe40-5_peak_1100	188	.	8.34822	23.68341	18.84462	285
chr8	122550695	122551189	Bhlhe40-5_peak_1101	72	.	6.30471	11.49477	7.29411	309
chr8	122551470	122551977	Bhlhe40-5_peak_1102	59	.	5.17014	10.08017	5.97805	143
chr8	123806968	123807244	Bhlhe40-5_peak_1103	44	.	4.60244	8.44714	4.48539	196
chr8	124020810	124021143	Bhlhe40-5_peak_1104	75	.	6.08252	11.77182	7.55845	141
chr8	124663561	124663985	Bhlhe40-5_peak_1105	93	.	6.52778	13.68081	9.34140	61
chr8	124959369	124960110	Bhlhe40-5_peak_1106	139	.	5.65774	18.49720	13.90170	258
chr8	125351759	125351970	Bhlhe40-5_peak_1107	105	.	6.79592	14.91504	10.50858	130
chr8	126584288	126584736	Bhlhe40-5_peak_1108	42	.	3.60318	8.23007	4.29309	193
chr8	126593978	126594340	Bhlhe40-5_peak_1109	54	.	4.43889	9.46042	5.40061	142
chr8	126945825	126946299	Bhlhe40-5_peak_1110	139	.	6.09607	18.51631	13.91683	198
chr9	4309437	4309672	Bhlhe40-5_peak_1111	47	.	3.39121	8.67725	4.70478	166
chr9	7763913	7764272	Bhlhe40-5_peak_1112	115	.	6.10417	16.03933	11.57074	80
chr9	7837129	7837373	Bhlhe40-5_peak_1113	38	.	4.69329	7.73888	3.84389	67
chr9	13826461	13826719	Bhlhe40-5_peak_1114	47	.	5.27995	8.73763	4.75156	66
chr9	13826895	13827100	Bhlhe40-5_peak_1115	32	.	3.57292	7.09102	3.26914	91
chr9	14866831	14867347	Bhlhe40-5_peak_1116	149	.	8.91205	19.61410	14.97173	193
chr9	15018087	15018875	Bhlhe40-5_peak_1117	131	.	4.64167	17.66225	13.11138	272
chr9	15103936	15104369	Bhlhe40-5_peak_1118	95	.	3.80498	13.87457	9.52260	169
chr9	15279641	15280114	Bhlhe40-5_peak_1119	70	.	4.58218	11.25152	7.06632	297
chr9	15357828	15358065	Bhlhe40-5_peak_1120	52	.	4.98091	9.25272	5.22374	140
chr9	20609907	20610107	Bhlhe40-5_peak_1121	58	.	6.03423	9.96971	5.87552	65
chr9	20765434	20765777	Bhlhe40-5_peak_1122	147	.	7.63022	19.36886	14.74026	170
chr9	21164995	21165310	Bhlhe40-5_peak_1123	81	.	5.84065	12.37328	8.11064	121
chr9	21367431	21367847	Bhlhe40-5_peak_1124	181	.	6.85302	22.98327	18.18286	239
chr9	21368342	21368542	Bhlhe40-5_peak_1125	34	.	4.20305	7.26927	3.43689	87
chr9	22054542	22055105	Bhlhe40-5_peak_1126	188	.	11.80872	23.71178	18.87145	274
chr9	27043814	27044313	Bhlhe40-5_peak_1127	103	.	3.39829	14.78247	10.38464	243
chr9	31385897	31386161	Bhlhe40-5_peak_1128	58	.	6.03423	9.96971	5.87552	176
chr9	40455389	40455654	Bhlhe40-5_peak_1129	61	.	5.88427	10.25134	6.13239	127
chr9	41118095	41118463	Bhlhe40-5_peak_1130	93	.	7.60733	13.64826	9.31256	172
chr9	41950971	41951378	Bhlhe40-5_peak_1131	64	.	5.75304	10.54510	6.40733	173
chr9	42471965	42472556	Bhlhe40-5_peak_1132	130	.	8.11850	17.54726	13.00460	188
chr9	44233934	44234162	Bhlhe40-5_peak_1133	54	.	4.06810	9.45295	5.40061	99
chr9	46012540	46012893	Bhlhe40-5_peak_1134	108	.	7.39816	15.25735	10.82360	73
chr9	48480533	48480909	Bhlhe40-5_peak_1135	44	.	3.95139	8.40735	4.45764	188
chr9	50728136	50728557	Bhlhe40-5_peak_1136	77	.	4.70834	12.00287	7.76290	170
chr9	51214083	51214333	Bhlhe40-5_peak_1137	31	.	2.61260	6.92955	3.13253	4
chr9	53435766	53436301	Bhlhe40-5_peak_1138	57	.	3.17419	9.78053	5.70521	262
chr9	53667083	53667623	Bhlhe40-5_peak_1139	204	.	10.24741	25.38820	20.48961	364
chr9	54863437	54863656	Bhlhe40-5_peak_1140	35	.	5.36909	7.35212	3.50046	65
chr9	56465005	56465654	Bhlhe40-5_peak_1141	218	.	6.16667	26.84135	21.87870	381
chr9	57261327	57262000	Bhlhe40-5_peak_1142	193	.	9.77431	24.22450	19.37358	356
chr9	58198127	58198682	Bhlhe40-5_peak_1143	134	.	9.02214	18.04067	13.47346	393
chr9	58581889	58582306	Bhlhe40-5_peak_1144	132	.	6.40695	17.83555	13.27352	193
chr9	59750529	59751326	Bhlhe40-5_peak_1145	163	.	8.47802	21.06569	16.34960	234
chr9	61925305	61925673	Bhlhe40-5_peak_1146	119	.	6.87327	16.40858	11.91600	157
chr9	62828046	62829001	Bhlhe40-5_peak_1147	131	.	5.54961	17.68234	13.12824	542
chr9	65630710	65630941	Bhlhe40-5_peak_1148	52	.	6.36150	9.33428	5.29214	179
chr9	66511678	66512142	Bhlhe40-5_peak_1149	68	.	4.89306	11.00531	6.83450	200
chr9	66592953	66593308	Bhlhe40-5_peak_1150	116	.	5.22520	16.08644	11.61264	175
chr9	72133434	72133704	Bhlhe40-5_peak_1151	29	.	4.62269	6.68330	2.91119	157
chr9	75409985	75410417	Bhlhe40-5_peak_1152	186	.	7.76945	23.53057	18.69878	259
chr9	77607933	77608247	Bhlhe40-5_peak_1153	98	.	7.14584	14.21410	9.84856	125
chr9	77750376	77750827	Bhlhe40-5_peak_1154	79	.	6.38890	12.18861	7.93401	132
chr9	77928761	77929226	Bhlhe40-5_peak_1155	186	.	8.57640	23.51211	18.68891	268
chr9	82975281	82975575	Bhlhe40-5_peak_1156	44	.	5.12732	8.41215	4.45764	177
chr9	82975705	82975925	Bhlhe40-5_peak_1157	50	.	5.19200	9.06816	5.06637	131
chr9	86464739	86465061	Bhlhe40-5_peak_1158	50	.	5.19200	9.06816	5.06637	91
chr9	86624933	86625250	Bhlhe40-5_peak_1159	31	.	2.32084	6.94844	3.14787	166
chr9	87178743	87179299	Bhlhe40-5_peak_1160	197	.	11.45545	24.67730	19.79757	198
chr9	96795464	96796063	Bhlhe40-5_peak_1161	78	.	5.95487	12.06878	7.82635	513
chr9	97111065	97111443	Bhlhe40-5_peak_1162	38	.	3.69908	7.73977	3.84389	156
chr9	103365743	103366007	Bhlhe40-5_peak_1163	32	.	3.57292	7.09102	3.26914	182
chr9	104002297	104002565	Bhlhe40-5_peak_1164	88	.	5.57003	13.11609	8.80691	150
chr9	106469364	106469840	Bhlhe40-5_peak_1165	126	.	8.93230	17.21920	12.69859	159
chr9	106684916	106686074	Bhlhe40-5_peak_1166	240	.	11.43520	29.07822	24.03369	419
chr9	107587736	107588332	Bhlhe40-5_peak_1167	216	.	10.08988	26.55450	21.61235	399
chr9	107719259	107719751	Bhlhe40-5_peak_1168	75	.	5.73785	11.79668	7.57314	162
chr9	108002217	108002850	Bhlhe40-5_peak_1169	245	.	6.93751	29.60551	24.54560	338
chr9	108347784	108348004	Bhlhe40-5_peak_1170	25	.	4.33377	6.22495	2.51567	78
chr9	110333151	110333380	Bhlhe40-5_peak_1171	57	.	6.00858	9.85287	5.76905	70
chr9	114452596	114452796	Bhlhe40-5_peak_1172	50	.	4.07755	9.09299	5.08354	100
chr9	114487370	114487808	Bhlhe40-5_peak_1173	68	.	4.89306	11.00531	6.83450	316
chr9	114752796	114753132	Bhlhe40-5_peak_1174	37	.	4.41320	7.66459	3.78122	148
chr9	115387150	115387468	Bhlhe40-5_peak_1175	47	.	4.28750	8.71601	4.73648	252
chr9	115481168	115481607	Bhlhe40-5_peak_1176	228	.	11.18288	27.84701	22.85558	277
chr9	115525901	115526457	Bhlhe40-5_peak_1177	151	.	10.43246	19.80672	15.15560	192
chr9	116101836	116102128	Bhlhe40-5_peak_1178	52	.	6.30367	9.24741	5.22374	186
chr9	119322783	119323063	Bhlhe40-5_peak_1179	23	.	2.74931	6.01580	2.33237	1
chr9	120571131	120571462	Bhlhe40-5_peak_1180	157	.	7.81945	20.38453	15.70252	215
chr9	121419837	121420091	Bhlhe40-5_peak_1181	36	.	4.87500	7.53305	3.66664	89
chr9	121881117	121881414	Bhlhe40-5_peak_1182	75	.	5.04445	11.80429	7.57342	142
chr9	123924565	123924773	Bhlhe40-5_peak_1183	51	.	3.94098	9.12595	5.11511	116
chrX	7422652	7423092	Bhlhe40-5_peak_1184	86	.	6.84524	12.97589	8.67748	278
chrX	7605312	7605620	Bhlhe40-5_peak_1185	24	.	3.84549	6.17367	2.47756	265
chrX	12128839	12129042	Bhlhe40-5_peak_1186	32	.	5.53076	7.11464	3.29216	8
chrX	12159336	12159561	Bhlhe40-5_peak_1187	53	.	5.11382	9.40261	5.35547	90
chrX	12159888	12160372	Bhlhe40-5_peak_1188	88	.	6.89353	13.19086	8.87586	306
chrX	20801642	20801842	Bhlhe40-5_peak_1189	47	.	5.04341	8.73763	4.75156	102
chrX	20816951	20817321	Bhlhe40-5_peak_1190	98	.	7.14584	14.21410	9.84856	187
chrX	47985165	47985403	Bhlhe40-5_peak_1191	60	.	6.55556	10.19656	6.08946	65
chrX	75673989	75674475	Bhlhe40-5_peak_1192	53	.	3.62587	9.36460	5.31943	293
chrX	103622431	103622636	Bhlhe40-5_peak_1193	50	.	3.62975	9.09296	5.08354	102
chrX	106011703	106012080	Bhlhe40-5_peak_1194	81	.	6.46268	12.44532	8.17975	194
chrX	106027017	106027244	Bhlhe40-5_peak_1195	88	.	6.89353	13.19086	8.87586	49
chrX	107816321	107816781	Bhlhe40-5_peak_1196	82	.	7.69098	12.52288	8.25422	183
chrX	134600931	134601568	Bhlhe40-5_peak_1197	115	.	6.10417	16.03933	11.57074	399
chrX	134717756	134718147	Bhlhe40-5_peak_1198	98	.	7.14584	14.21410	9.84856	199
chrX	162829280	162829627	Bhlhe40-5_peak_1199	82	.	7.33587	12.54322	8.27209	271
chrX	166170721	166171092	Bhlhe40-5_peak_1200	95	.	6.18552	13.89491	9.54090	176
