# Supplementary material for: Genome-wide CRISPR Screens in T Helper Cells Reveal Pervasive Crosstalk between Activation and Differentiation
Source: Cell. 2019 Feb 7;176(4):882–896.e18. doi: 10.1016/j.cell.2018.11.044 (PMC6370901; doi:10.1016/j.cell.2018.11.044)
Supplement: Data S2. Processed Data from All the Steps of the Analysis, Related to Figure 1 [file mmc2.zip › supplemental data/mara/mouse_alltf_allgenes_alltime_th20_nonconsP/mara_sitecount.csv]

chip_Gata3	chip_Batf	chip_Irf4	chip_Xbp1	Alx1	Alx3	Alx4	Ar	Arid3a_1	Arid3b	Arid5a	Arnt::hif1a	Arntl	Arx	Ascl2_1	Atf1_1	Atf3	Atf4	Atf7	Atoh1	Bach1::mafk	Barhl1	Barhl2	Barx1	Batf3	Batf::jun	Bbx_1	Bcl6	Bcl6b	Bhlha15	Bhlhb2_1	Bhlhe22	Bhlhe23	Bhlhe40	Bhlhe41	Bsx	Cdx1	Cdx2	Cebpa	Cebpb	Cebpd	Cebpe	Cebpg	Cenpb	Clock	Creb1	Creb3	Creb3l1	Creb3l2	Creb5
ENSMUSG00000000131	2	1	0	0	0	0	0	0	0	0	0	1	0	0	1	0	0	1	2	0	0	0	0	0	2	2	0	0	0	0	2	0	0	1	0	0	0	0	0	0	0	0	0	0	0	1	0	1	0
ENSMUSG00000000142	1	0	0	0	0	0	0	1	0	0	0	2	2	0	0	0	0	0	0	1	0	0	0	1	0	0	2	1	0	1	2	0	0	2	2	0	0	0	0	0	0	0	0	0	2	0	0	0	0
ENSMUSG00000000157	1	0	0	0	0	0	0	0	0	0	0	0	0	0	0	0	0	0	0	0	0	0	0	0	0	0	0	0	0	0	0	0	0	0	0	0	0	0	0	0	0	0	0	0	0	0	0	0	0
ENSMUSG00000000183	1	0	1	0	0	0	0	0	0	0	0	0	0	0	0	0	0	0	0	0	0	0	0	0	0	0	0	0	0	0	0	0	0	0	0	0	0	0	0	0	0	0	0	0	0	0	0	1	0
ENSMUSG00000000184	1	0	0	0	0	1	0	0	0	0	0	2	2	0	4	3	2	1	2	0	3	0	0	0	4	1	0	0	1	1	1	0	0	2	4	0	1	3	0	0	0	0	0	0	2	2	1	1	1
ENSMUSG00000000301	1	0	0	0	0	0	0	0	0	0	0	0	0	0	0	0	0	0	0	0	0	1	0	0	0	0	0	1	0	0	0	0	0	0	0	0	0	0	0	0	0	0	0	0	0	0	0	1	1
ENSMUSG00000000303	1	0	0	0	0	0	0	0	0	0	0	0	0	0	0	0	0	0	0	0	0	0	0	0	0	0	0	1	0	0	0	0	0	0	0	0	0	0	0	0	0	0	0	0	0	0	0	0	0
ENSMUSG00000000409	1	0	0	0	0	0	0	0	0	0	0	0	0	0	0	1	0	0	0	0	2	0	0	0	1	2	0	1	2	2	0	0	0	0	0	0	0	0	0	0	0	0	0	0	0	1	0	0	0
ENSMUSG00000000627	1	1	1	0	0	0	0	0	0	0	0	1	1	0	6	0	0	0	0	0	1	0	0	0	0	0	0	0	0	0	0	0	0	0	0	0	0	0	0	0	0	0	0	0	2	0	1	1	1
ENSMUSG00000000673	1	0	0	0	0	1	0	2	0	0	0	2	1	0	4	2	0	0	2	0	1	0	1	0	2	0	1	2	1	0	0	0	0	1	1	1	0	0	0	2	2	2	1	1	4	2	1	1	0
ENSMUSG00000000804	1	0	0	0	0	0	0	0	0	0	0	0	2	0	0	0	1	0	0	0	1	0	0	0	0	0	0	0	0	0	3	0	0	2	2	0	0	0	0	0	0	0	0	0	0	0	1	0	2
ENSMUSG00000000817	1	0	0	0	0	0	0	3	2	1	1	0	2	0	14	6	2	1	7	0	6	0	3	0	5	4	2	7	1	1	3	0	0	2	4	0	2	3	1	0	0	0	0	0	5	2	2	1	3
ENSMUSG00000000869	1	1	0	0	0	0	0	0	0	0	0	0	0	0	0	0	0	0	0	0	0	0	0	0	0	0	0	0	0	0	0	0	0	0	0	0	0	0	0	0	0	0	0	0	0	0	0	0	0
ENSMUSG00000001105	1	0	0	0	0	0	0	0	0	0	0	0	0	0	0	0	0	0	0	0	0	0	0	0	0	0	0	0	0	0	0	0	0	0	0	0	0	0	0	0	0	0	0	0	0	0	0	0	0
ENSMUSG00000001281	1	0	0	0	0	0	0	2	0	0	0	1	0	0	2	0	0	0	0	0	1	0	0	0	0	0	0	0	0	1	0	0	0	1	0	0	0	0	0	0	0	0	0	0	1	1	0	0	0
ENSMUSG00000001288	1	0	0	0	0	0	0	0	0	0	0	0	0	0	0	0	0	0	0	0	1	0	0	0	0	0	0	0	1	0	0	0	0	0	0	1	0	0	0	0	0	0	0	0	0	0	0	0	0
ENSMUSG00000001419	1	0	0	0	0	0	0	0	0	0	0	1	0	0	3	0	0	0	0	0	3	0	0	0	0	0	0	0	0	0	0	0	0	1	0	0	0	0	0	0	0	0	0	0	0	3	0	0	0
ENSMUSG00000001444	2	1	0	0	0	0	0	0	0	0	0	0	0	0	2	0	0	0	0	0	0	0	0	0	0	1	0	1	0	0	0	0	0	0	0	0	0	0	0	0	0	0	0	0	0	0	0	0	0
ENSMUSG00000001630	1	0	0	0	0	0	0	0	0	0	0	0	0	0	2	2	0	0	2	0	0	0	0	0	2	0	0	1	0	0	0	0	0	0	0	0	1	0	0	0	0	0	0	0	0	3	0	0	0
ENSMUSG00000001707	1	0	0	0	0	0	0	0	0	0	0	1	0	0	1	0	0	0	0	0	3	0	0	0	0	0	0	1	0	0	0	0	0	0	0	0	0	0	0	0	0	0	0	1	0	0	0	0	0
ENSMUSG00000001794	1	0	0	0	0	0	0	0	0	0	0	0	0	0	0	0	0	0	0	0	2	0	0	0	0	0	0	1	0	0	0	0	0	0	0	0	0	0	0	0	0	0	0	1	0	0	0	0	0
ENSMUSG00000001864	1	0	0	0	0	0	0	0	0	0	0	0	0	0	0	0	0	0	0	0	0	0	0	0	0	0	0	0	0	0	0	0	0	0	0	0	0	0	0	0	0	0	0	0	0	0	0	0	0
ENSMUSG00000002107	1	1	0	2	0	0	0	2	0	0	0	0	0	0	11	4	1	2	6	2	3	0	0	0	5	4	1	3	2	3	0	2	2	0	1	0	1	1	1	0	0	0	0	1	2	2	1	3	2
ENSMUSG00000002210	2	0	0	0	0	0	0	0	0	0	0	0	0	0	5	0	0	0	0	0	0	0	0	0	0	1	0	0	0	1	1	0	0	1	0	0	0	0	0	0	0	0	0	0	0	0	0	0	0
ENSMUSG00000002308	1	0	0	0	0	0	0	0	0	0	0	0	0	0	1	0	0	0	0	0	0	0	0	0	0	0	0	0	0	0	0	0	0	0	0	0	0	0	0	0	0	0	0	0	0	0	0	0	0
ENSMUSG00000002325	1	0	0	0	0	0	0	0	0	0	0	0	0	0	3	0	0	0	0	0	1	0	0	0	0	0	0	2	1	0	0	0	0	0	0	0	0	0	0	0	0	0	0	0	2	0	0	0	0
ENSMUSG00000002486	1	0	0	1	0	0	0	0	0	0	0	1	0	0	0	0	0	0	0	0	0	0	0	0	0	0	0	1	0	0	0	0	0	1	1	0	0	0	0	0	0	0	0	0	0	0	1	1	0
ENSMUSG00000002489	3	0	0	0	0	0	0	0	0	0	0	1	2	0	3	0	0	2	0	1	3	1	0	1	2	9	0	2	3	1	2	1	2	2	2	2	0	0	1	2	2	2	0	0	0	0	0	0	1
ENSMUSG00000002699	2	0	0	1	0	1	0	0	0	0	0	0	0	0	0	2	1	0	0	1	2	0	0	1	2	3	0	0	0	0	1	0	0	0	0	1	0	0	1	1	1	1	0	1	0	0	1	2	0
ENSMUSG00000002771	1	0	0	0	0	0	0	0	0	0	0	0	0	0	0	0	0	0	0	0	0	0	0	0	0	0	0	0	0	0	0	0	0	0	0	0	0	0	0	0	0	0	0	0	0	0	0	0	0
ENSMUSG00000002791	1	0	0	1	0	0	0	2	0	0	0	1	2	0	5	0	0	0	0	0	1	0	0	0	0	0	0	0	0	2	2	0	0	3	2	0	0	0	0	0	0	0	0	0	0	1	0	0	0
ENSMUSG00000002797	1	0	0	0	0	0	0	0	0	0	0	0	0	0	0	1	0	0	0	0	0	0	0	0	0	0	0	1	0	0	0	0	0	0	0	0	0	0	0	0	0	0	0	0	0	1	1	0	0
ENSMUSG00000003033	1	0	0	0	0	0	0	0	0	0	0	1	1	0	3	0	0	0	0	0	0	0	0	0	0	0	0	1	0	0	0	0	0	1	0	0	0	0	1	0	0	0	0	1	2	0	0	0	0
ENSMUSG00000003099	1	0	0	0	0	0	0	0	0	0	0	3	0	0	2	0	0	0	0	0	0	1	1	0	0	0	0	1	0	0	0	0	0	1	0	0	0	0	0	0	0	0	0	0	2	0	0	0	0
ENSMUSG00000003153	1	0	0	0	0	0	0	0	0	0	1	4	4	0	0	1	0	0	0	0	3	0	0	0	1	3	1	0	0	0	4	0	0	4	4	0	0	0	0	0	0	0	0	1	2	1	1	0	0
ENSMUSG00000003382	2	1	0	0	0	0	0	2	0	0	2	0	2	0	3	1	1	1	2	2	4	0	1	0	1	5	0	1	0	2	1	2	2	2	2	0	1	0	2	0	0	0	0	0	1	1	0	0	0
ENSMUSG00000003531	1	0	0	0	0	0	0	0	0	0	0	0	0	0	3	0	0	0	0	0	2	0	0	0	0	0	0	0	0	0	0	0	0	0	0	1	0	0	0	0	0	0	0	0	0	0	0	0	0
ENSMUSG00000003810	1	0	0	0	0	0	0	0	0	0	0	1	0	0	2	0	0	0	0	0	0	0	0	0	0	0	0	0	0	0	1	0	0	0	1	0	0	0	0	0	0	0	0	0	0	0	0	0	0
ENSMUSG00000003849	1	0	0	0	0	0	0	0	0	0	0	0	0	0	1	0	0	0	0	0	1	0	0	0	0	0	0	0	0	1	0	0	0	0	0	0	0	0	0	0	0	0	0	0	0	0	0	0	0
ENSMUSG00000003955	1	1	1	1	0	0	0	0	0	0	0	0	0	0	0	0	1	0	0	0	0	0	0	0	0	0	0	1	0	0	0	0	0	0	0	0	0	0	0	0	0	0	0	0	0	0	1	0	0
ENSMUSG00000003974	1	0	0	0	0	0	0	0	0	0	0	0	0	0	0	0	0	0	0	0	0	0	0	0	0	0	0	0	0	0	0	0	0	0	0	0	0	0	0	0	0	0	0	0	0	0	0	0	0
ENSMUSG00000004071	1	0	0	0	0	0	0	0	0	0	0	0	0	0	3	4	1	1	4	0	3	0	0	0	4	0	0	0	1	0	0	0	0	0	0	0	0	0	0	0	0	0	0	2	0	2	0	0	0
ENSMUSG00000004085	1	1	1	0	0	0	0	0	0	0	0	0	1	0	2	0	0	1	0	0	1	0	0	0	0	1	0	0	1	1	0	0	0	1	1	0	1	2	0	0	0	0	1	0	2	0	1	2	2
ENSMUSG00000004263	1	0	0	0	0	0	0	0	0	0	0	0	0	0	2	2	0	0	0	0	0	0	0	1	1	0	0	1	0	0	0	0	0	0	0	0	0	0	0	0	0	0	0	0	0	0	0	0	0
ENSMUSG00000004562	1	0	0	0	0	0	0	0	0	0	0	0	0	0	0	0	0	0	0	0	0	0	0	0	0	2	0	0	0	0	0	0	0	0	0	0	0	1	0	0	0	0	0	0	0	0	0	0	0
ENSMUSG00000004837	1	1	1	0	0	0	0	0	0	0	0	0	0	0	1	0	0	0	0	0	3	0	0	0	0	5	0	0	0	0	0	0	0	0	1	1	0	0	0	0	0	0	0	1	0	0	0	0	0
ENSMUSG00000004865	1	2	0	0	0	0	0	0	0	0	0	0	0	0	1	0	0	1	0	0	2	0	0	0	0	2	0	0	0	0	0	0	0	0	0	0	0	0	0	0	0	0	0	0	0	0	0	0	0
ENSMUSG00000004895	1	0	0	0	0	0	0	1	0	0	0	0	0	0	0	0	0	0	0	0	1	0	0	1	0	0	0	0	1	0	0	0	0	0	0	0	0	0	0	0	0	0	0	1	0	0	0	1	0
ENSMUSG00000004945	1	0	0	0	0	0	0	2	1	0	0	0	0	0	0	0	0	0	0	2	0	1	1	0	0	0	1	0	0	1	0	1	0	0	0	0	0	0	0	0	0	0	0	0	0	0	0	0	0
ENSMUSG00000004988	1	0	0	0	0	0	0	0	0	0	0	0	0	0	1	0	0	0	0	0	2	0	0	0	0	1	0	0	0	0	0	0	0	0	0	0	0	0	0	0	0	0	0	0	0	0	0	0	0
ENSMUSG00000005034	1	1	0	0	0	0	0	0	0	0	0	3	0	0	2	0	0	0	0	0	4	0	0	0	0	0	0	1	1	0	0	0	0	1	0	0	0	0	0	0	0	0	0	0	1	1	0	0	0
ENSMUSG00000005268	1	1	1	0	0	0	0	0	0	0	0	0	0	0	4	0	0	1	0	0	1	1	0	0	1	1	0	0	0	0	0	0	0	0	0	0	0	0	1	0	0	0	0	0	0	1	0	2	1
ENSMUSG00000005481	1	0	0	0	0	0	0	0	0	0	0	0	2	0	0	0	0	0	0	0	1	1	0	1	0	1	0	0	0	1	2	0	0	2	2	0	0	0	0	0	0	0	0	1	0	0	0	0	1
ENSMUSG00000005540	1	0	0	0	0	0	0	0	0	0	0	1	0	0	0	0	0	0	0	0	0	0	0	0	0	1	0	0	0	0	0	0	0	0	0	0	0	0	0	0	0	0	0	0	0	0	0	0	0
ENSMUSG00000005683	1	0	0	1	0	1	0	0	0	0	0	0	0	1	3	2	0	0	2	1	1	0	0	0	1	0	1	1	0	0	2	0	0	0	1	0	0	0	0	0	0	0	0	0	0	0	0	1	0
ENSMUSG00000005802	1	0	0	0	0	0	0	0	0	1	0	0	0	0	1	0	0	0	0	0	0	0	0	1	0	2	0	2	2	0	0	0	0	1	0	1	0	0	0	0	0	0	0	0	0	0	0	0	0
ENSMUSG00000005824	1	0	0	0	0	0	0	0	0	0	0	0	0	0	2	0	0	1	0	0	0	0	0	0	0	2	0	1	1	1	0	0	0	0	0	0	0	0	1	0	0	1	1	0	0	0	0	0	0
ENSMUSG00000005836	1	0	0	0	0	0	0	0	0	0	0	0	0	0	0	0	0	0	0	0	0	0	0	0	0	0	0	0	0	0	0	0	0	0	0	0	0	0	0	0	0	0	0	0	0	0	0	0	0
ENSMUSG00000005886	1	0	0	1	0	0	0	4	0	0	0	1	5	0	7	0	1	1	0	0	4	0	0	0	0	7	2	1	2	0	4	0	0	4	5	0	0	1	0	0	0	0	0	0	1	0	0	3	0
ENSMUSG00000006021	1	0	0	0	0	0	0	0	0	0	0	0	0	0	0	2	1	0	2	0	0	0	0	0	2	0	0	0	0	0	0	0	0	0	0	0	0	0	0	0	0	0	0	0	0	2	1	0	0
ENSMUSG00000006218	1	0	0	0	0	0	0	0	0	0	0	0	0	0	0	0	0	0	0	0	1	0	0	0	0	0	0	0	0	0	0	0	0	0	0	0	0	0	0	0	0	0	0	0	0	0	0	0	0
ENSMUSG00000006373	1	0	0	0	0	1	0	2	0	0	0	0	0	0	0	0	0	0	0	0	0	0	1	0	0	0	0	0	0	0	0	0	0	0	0	1	0	0	0	0	0	0	0	0	2	0	1	0	0
ENSMUSG00000006463	1	0	0	0	0	0	0	0	0	0	0	0	0	0	1	0	0	0	0	2	0	0	0	0	0	0	0	0	0	1	0	0	0	0	0	0	0	0	0	0	0	0	0	0	0	1	0	0	0
ENSMUSG00000006784	1	0	0	0	0	0	0	2	0	0	0	0	0	0	1	0	0	0	0	0	0	0	0	0	0	0	0	0	0	0	0	0	0	0	0	0	0	0	0	0	0	0	0	0	0	0	0	0	0
ENSMUSG00000006948	1	0	0	0	0	0	0	0	0	0	0	0	0	0	0	0	0	0	0	0	0	0	0	0	0	0	0	0	0	0	0	0	0	0	0	0	0	0	0	0	0	0	0	0	0	0	0	0	0
ENSMUSG00000007021	1	0	0	0	0	0	0	0	0	0	0	0	0	0	0	0	0	0	0	0	1	0	0	0	0	0	0	0	0	0	0	0	0	0	0	0	0	0	0	0	0	0	0	1	0	0	0	0	0
ENSMUSG00000007080	1	0	0	0	0	0	0	0	0	0	0	0	0	0	0	0	0	0	0	2	0	0	0	0	0	0	0	0	0	1	0	2	2	0	0	0	0	0	0	0	0	0	0	0	0	0	0	1	0
ENSMUSG00000007892	1	0	0	0	0	0	0	0	0	0	0	1	3	0	7	0	0	1	1	0	4	0	0	0	1	6	1	4	1	0	0	0	0	1	1	0	0	0	2	0	0	0	0	0	2	0	1	2	1
ENSMUSG00000008475	1	0	0	0	0	0	0	1	0	0	0	1	2	0	0	0	0	0	0	0	0	0	0	0	0	0	0	1	0	1	3	0	0	2	2	0	0	0	0	0	0	0	0	0	0	0	0	0	0
ENSMUSG00000009092	1	0	0	1	0	0	0	0	0	0	0	1	1	0	3	0	0	0	0	0	0	0	0	0	0	0	0	0	0	0	0	0	0	2	0	0	0	0	0	0	0	0	0	0	2	0	0	1	0
ENSMUSG00000009207	1	0	0	0	0	0	0	0	0	0	0	0	2	0	0	0	0	0	0	0	0	0	0	0	0	2	0	0	0	0	2	0	0	2	2	0	0	0	0	0	0	0	0	0	0	0	0	0	0
ENSMUSG00000009566	1	0	0	0	0	0	0	2	0	0	0	0	0	0	4	1	0	0	0	0	0	0	0	0	0	0	0	0	0	0	0	0	0	0	0	0	0	0	0	0	0	0	0	0	2	1	0	1	1
ENSMUSG00000009585	1	0	0	0	0	0	0	0	0	0	0	1	1	0	2	0	0	0	0	0	0	0	0	0	0	0	0	0	1	0	0	0	0	1	0	0	0	0	0	0	0	0	0	0	2	0	0	0	1
ENSMUSG00000009588	1	0	0	0	0	0	0	0	0	0	0	0	2	0	1	0	0	0	0	0	0	0	0	0	0	0	0	0	0	0	2	0	0	2	2	1	0	0	0	0	0	0	0	0	0	0	1	1	2
ENSMUSG00000009654	1	0	0	0	0	0	0	2	0	0	0	0	0	0	1	0	0	0	0	0	2	0	1	0	0	0	0	0	0	0	0	0	0	0	0	0	0	0	0	0	0	0	1	0	0	0	0	0	0
ENSMUSG00000009739	1	0	0	0	0	0	0	0	0	0	0	0	0	0	2	2	1	0	2	0	2	0	0	0	0	0	0	1	0	0	0	0	0	0	0	0	0	0	0	0	0	0	0	0	0	1	0	0	0
ENSMUSG00000010609	1	0	0	0	0	0	0	0	0	0	0	1	0	0	3	1	0	1	1	0	2	0	0	1	0	2	0	0	0	1	0	0	0	0	0	1	0	0	0	0	0	0	0	1	0	0	0	0	0
ENSMUSG00000011256	1	0	0	0	0	0	0	2	0	0	0	1	0	0	5	0	0	0	0	0	1	0	0	0	0	2	0	0	1	1	0	0	0	0	0	0	0	0	0	0	0	0	0	0	0	0	0	0	0
ENSMUSG00000012076	1	0	0	0	0	0	0	0	0	0	0	0	0	0	0	0	0	0	0	0	1	0	0	0	0	0	0	0	1	0	0	0	0	0	0	0	0	0	0	0	0	0	0	0	2	0	1	1	1
ENSMUSG00000012396	1	0	0	0	0	0	0	0	0	0	0	0	0	0	1	0	0	0	0	0	0	0	0	0	0	0	0	0	0	0	0	0	0	0	0	0	0	0	0	0	0	0	0	0	0	0	0	0	0
ENSMUSG00000012443	1	0	0	0	0	0	0	0	0	0	0	0	0	0	0	2	0	0	0	0	0	0	1	0	0	0	0	0	0	0	0	0	0	0	0	0	1	1	1	0	0	0	0	0	0	0	0	0	0
ENSMUSG00000012609	1	0	0	0	0	0	0	0	0	0	0	0	0	0	3	2	0	1	2	0	0	0	0	0	2	1	0	1	1	0	0	0	0	0	0	0	0	0	0	0	0	0	0	0	0	1	0	0	0
ENSMUSG00000012848	1	0	0	1	0	1	0	1	0	0	0	0	0	0	0	0	0	0	0	0	0	0	0	0	0	0	0	0	0	1	0	0	0	0	0	0	0	0	0	0	0	0	0	0	0	0	0	0	0
ENSMUSG00000013089	1	0	0	0	0	0	0	0	0	0	0	0	0	0	2	0	0	1	0	1	2	0	0	0	1	1	0	1	0	0	0	0	0	0	0	0	1	1	0	0	0	0	0	0	0	0	0	0	0
ENSMUSG00000013415	1	0	0	0	0	0	0	0	0	0	0	0	0	0	0	0	0	0	0	0	0	0	0	0	0	0	0	0	0	0	0	0	0	0	0	0	0	0	0	0	0	0	0	0	0	0	0	0	0
ENSMUSG00000014303	1	1	1	0	0	0	0	0	0	0	0	0	0	0	2	0	0	0	0	0	0	0	0	0	0	0	0	0	0	0	0	0	0	0	0	0	0	0	0	0	0	0	0	0	0	0	0	0	0
ENSMUSG00000015316	1	1	1	1	0	0	0	2	0	0	0	0	0	0	3	2	3	2	2	0	3	1	0	0	2	4	0	2	0	0	0	0	0	0	0	0	0	0	0	0	0	0	0	0	0	1	0	0	0
ENSMUSG00000015355	1	1	1	0	0	0	0	0	0	0	0	0	0	0	1	0	0	0	0	0	0	0	0	0	0	1	2	1	0	2	0	0	0	0	0	0	1	0	0	0	0	0	0	0	0	0	0	0	0
ENSMUSG00000015357	1	0	0	0	0	0	0	0	0	0	0	0	0	0	0	0	0	0	0	0	1	0	0	0	0	0	0	1	0	0	0	0	0	0	0	0	0	0	0	0	0	0	0	0	0	0	0	0	0
ENSMUSG00000015488	1	0	0	0	0	0	0	0	0	0	0	0	0	0	2	2	1	0	2	0	0	0	1	0	2	0	0	0	0	0	0	0	0	0	0	1	0	0	0	0	0	0	0	1	0	1	1	0	2
ENSMUSG00000015619	1	1	1	0	0	0	0	0	0	0	0	0	1	0	9	0	1	1	1	0	2	1	2	0	0	5	3	5	0	0	0	2	2	1	3	0	2	2	2	0	0	1	1	0	0	1	2	4	1
ENSMUSG00000015656	1	0	0	0	0	0	0	2	0	0	0	0	0	0	2	0	1	0	0	0	4	1	0	0	0	2	0	1	2	1	0	0	0	0	1	2	0	0	1	0	0	0	0	1	0	0	0	0	0
ENSMUSG00000015733	1	1	1	0	0	0	0	4	0	0	0	0	0	0	1	2	1	0	2	1	0	0	0	0	2	5	0	1	0	2	0	2	1	2	0	0	1	1	0	0	0	0	0	0	0	2	0	0	0
ENSMUSG00000015850	1	0	0	0	0	0	0	4	0	0	0	0	0	0	1	0	0	0	0	0	0	0	0	0	0	0	0	1	1	0	0	0	0	0	0	0	0	0	0	0	0	0	0	2	0	0	0	0	0
ENSMUSG00000015944	1	0	0	0	0	0	0	0	0	0	0	0	0	0	4	2	1	0	2	0	0	0	0	0	2	0	0	1	0	0	0	0	0	0	0	0	0	0	0	0	0	0	0	0	0	2	1	0	0
ENSMUSG00000015970	1	0	0	0	0	0	0	0	0	0	0	0	0	0	5	0	0	0	0	0	1	0	0	0	0	4	0	0	0	0	0	0	0	0	0	0	0	0	1	1	1	1	0	0	2	0	0	0	0
ENSMUSG00000016087	1	0	0	0	0	0	0	0	0	0	0	2	2	0	12	0	0	0	2	0	4	0	0	0	4	4	1	6	3	2	0	1	0	2	2	0	1	1	1	0	0	0	0	0	4	0	0	1	1
ENSMUSG00000016493	1	0	0	0	0	0	0	0	0	0	0	0	0	0	2	0	0	0	0	0	1	0	0	0	0	0	0	0	0	0	0	0	0	0	0	0	0	0	0	0	0	0	0	0	0	0	0	0	0
ENSMUSG00000016528	1	1	0	0	0	0	0	1	0	0	0	1	0	0	1	0	0	0	2	0	0	0	0	0	0	0	0	2	0	1	0	0	0	0	0	0	0	0	0	0	0	0	0	1	0	1	1	1	0
ENSMUSG00000016554	1	0	0	0	0	0	0	0	0	0	0	0	0	0	0	2	0	1	2	1	0	0	0	0	1	0	0	0	0	1	0	0	0	0	0	0	0	0	0	0	0	0	0	0	0	1	0	0	1
ENSMUSG00000016933	1	1	0	0	0	0	0	0	0	0	0	0	0	0	7	1	1	1	2	0	1	0	0	0	0	1	0	0	0	1	0	0	0	0	0	1	0	0	2	0	0	0	0	0	0	0	0	1	0
ENSMUSG00000016942	1	0	0	0	0	0	0	2	0	0	0	0	0	0	2	2	1	1	2	0	3	0	0	0	2	2	0	2	2	0	0	0	0	0	0	0	0	0	0	0	0	0	0	0	0	2	1	0	0
ENSMUSG00000017132	1	1	0	0	2	0	1	0	0	0	0	2	3	1	5	0	0	0	0	0	3	1	0	1	0	2	1	0	0	3	3	0	0	4	2	1	0	0	1	0	0	0	0	0	2	0	0	0	1
ENSMUSG00000017195	1	1	1	0	0	0	0	1	0	0	0	0	0	0	1	0	0	1	0	0	1	0	0	0	0	0	0	0	0	0	0	0	0	0	0	0	0	0	0	0	0	0	0	0	0	0	0	0	1
ENSMUSG00000017221	1	0	0	0	0	0	0	0	0	0	0	0	0	0	6	1	1	0	2	0	0	0	0	0	2	0	0	2	1	0	0	0	0	0	0	0	0	0	0	0	0	0	0	0	0	0	0	0	0
ENSMUSG00000017288	1	0	0	0	0	0	0	0	0	0	0	0	0	0	0	0	0	0	0	0	1	0	0	0	0	1	0	1	0	0	0	0	0	0	0	0	0	0	0	0	0	0	0	0	0	0	0	0	0
ENSMUSG00000017376	1	0	0	0	0	2	0	0	0	0	0	0	0	0	0	0	0	0	0	0	0	0	0	0	0	0	0	0	0	0	0	0	0	0	0	1	2	1	0	0	0	0	0	1	0	0	0	0	0
ENSMUSG00000017404	1	0	0	0	0	0	0	0	0	0	0	0	2	0	1	0	0	0	0	0	0	0	0	0	0	0	0	1	0	0	0	0	0	1	2	0	0	0	0	0	0	0	0	0	0	0	1	1	1
ENSMUSG00000017421	1	0	0	1	0	0	0	0	0	0	0	0	2	0	0	0	0	0	0	0	0	0	0	0	0	0	0	0	0	0	2	0	0	2	2	0	0	0	0	0	0	0	0	0	0	0	2	1	2
ENSMUSG00000017485	1	0	0	0	0	0	0	0	0	0	0	0	0	0	0	1	0	2	0	1	1	0	0	0	2	1	1	0	0	0	0	0	0	0	0	0	0	0	0	0	0	0	0	0	0	2	0	0	0
ENSMUSG00000017493	1	0	0	0	0	0	0	0	0	0	0	0	0	0	0	0	0	0	0	0	0	0	0	0	0	0	0	0	0	0	0	0	0	0	0	0	0	0	0	0	0	0	0	0	0	0	0	0	0
ENSMUSG00000017607	1	0	0	0	0	0	0	0	0	0	0	1	1	0	2	0	0	1	0	0	0	0	0	0	0	2	0	4	2	0	0	0	0	2	0	0	0	0	0	0	0	0	0	0	2	1	0	1	0
ENSMUSG00000017670	1	0	0	0	1	0	0	0	2	0	0	0	0	0	2	0	0	0	0	0	1	0	0	0	0	2	0	0	0	0	1	0	0	0	0	0	0	0	0	0	0	0	0	0	0	0	0	0	0
ENSMUSG00000017677	1	0	0	0	0	0	0	0	0	0	0	0	2	0	3	2	2	0	2	0	4	1	0	0	3	2	0	0	3	0	4	0	0	4	4	0	0	0	0	0	0	0	0	0	0	2	0	0	0
ENSMUSG00000017713	1	0	0	0	0	0	0	1	0	0	0	2	2	0	3	0	0	0	0	0	0	0	0	0	0	0	0	0	0	1	2	0	0	2	1	0	0	0	0	0	0	0	0	0	4	0	0	0	1
ENSMUSG00000017843	2	0	0	1	0	0	0	0	0	0	0	1	1	0	12	4	2	0	2	0	1	1	0	1	3	1	1	1	0	0	0	0	0	1	0	1	0	1	0	0	0	0	0	0	0	3	0	0	0
ENSMUSG00000018008	1	0	0	0	0	0	0	0	0	0	0	0	0	0	6	4	0	0	0	0	2	0	0	0	3	1	0	0	0	1	0	0	0	0	0	0	0	0	0	0	0	0	0	0	0	0	0	0	0
ENSMUSG00000018287	1	0	0	0	0	0	0	0	0	0	0	0	0	0	0	0	0	0	0	0	0	0	0	0	0	1	0	1	0	0	0	0	0	0	0	0	0	0	0	0	0	0	0	0	0	0	0	0	0
ENSMUSG00000018341	2	2	1	1	2	1	2	0	2	3	0	0	0	2	2	2	1	2	2	0	2	1	0	1	4	2	1	4	1	0	1	0	0	0	0	0	2	1	1	1	1	1	0	0	0	0	1	2	0
ENSMUSG00000018377	2	0	0	0	0	0	0	0	0	0	0	0	0	0	3	0	0	0	0	0	1	0	0	0	0	0	0	0	0	0	1	0	0	0	1	0	0	0	0	0	0	0	0	1	0	0	0	0	0
ENSMUSG00000018378	1	1	1	0	0	0	0	0	0	0	0	0	1	0	4	3	2	0	2	0	2	0	0	0	1	3	0	2	1	0	2	0	0	2	3	0	0	0	0	0	0	0	0	0	0	3	2	0	0
ENSMUSG00000018415	1	0	0	1	0	0	0	0	0	0	0	1	1	0	0	0	0	0	0	0	0	0	0	0	0	1	0	0	0	0	0	0	0	2	0	0	0	0	0	0	0	0	0	0	2	0	0	0	0
ENSMUSG00000018425	1	0	0	1	0	0	0	0	0	2	0	1	3	0	2	0	2	0	0	1	4	0	0	1	0	1	1	0	0	1	1	0	0	3	4	0	2	1	0	0	0	0	1	1	3	0	1	1	1
ENSMUSG00000018474	1	0	0	0	0	0	0	0	0	0	0	0	0	0	0	0	0	0	0	0	1	0	0	0	0	0	0	0	0	0	0	0	0	0	0	0	0	1	0	0	0	0	0	0	0	0	0	0	0
ENSMUSG00000018567	1	0	0	1	0	0	0	0	0	0	0	0	1	0	0	0	0	0	0	0	0	0	0	0	0	0	0	0	0	0	1	1	0	2	2	0	0	0	0	0	0	0	0	0	0	1	1	1	2
ENSMUSG00000018654	3	0	0	2	0	0	0	0	1	0	1	1	0	0	9	4	1	1	5	0	1	0	1	0	4	4	0	1	0	0	0	0	0	0	0	0	0	0	2	1	1	1	0	3	0	1	1	1	0
ENSMUSG00000018862	1	0	0	0	0	0	0	0	0	0	0	0	0	0	0	0	0	0	0	0	0	0	0	0	0	0	0	0	0	0	0	0	0	0	0	0	0	0	0	0	0	0	0	0	0	0	0	0	0
ENSMUSG00000018906	1	0	0	0	0	0	0	2	0	0	0	0	1	0	0	0	0	1	0	1	2	0	0	0	0	2	0	1	1	0	2	0	0	1	2	0	0	0	1	0	0	0	0	0	0	0	1	1	2
ENSMUSG00000018920	1	0	0	0	0	0	0	0	0	0	0	0	0	0	0	0	0	0	0	0	0	0	0	0	0	2	0	0	0	0	0	0	0	0	0	0	0	0	0	0	0	0	0	0	0	0	0	0	0
ENSMUSG00000019857	1	0	0	0	0	0	0	0	0	0	0	0	0	0	3	0	0	0	0	0	0	0	0	0	0	0	0	0	0	0	0	0	0	0	0	0	0	1	0	0	0	0	0	0	0	0	0	1	0
ENSMUSG00000019864	1	0	0	0	0	0	0	0	0	0	0	0	0	0	0	0	0	0	0	0	1	0	0	0	0	0	0	0	0	0	0	0	0	0	0	0	0	0	0	0	0	0	0	0	0	0	0	0	0
ENSMUSG00000019866	1	0	0	0	0	0	0	2	0	0	0	1	1	0	0	2	0	0	2	0	2	0	1	0	2	4	0	0	0	1	1	0	0	1	0	1	0	0	0	1	1	1	0	2	0	2	0	1	0
ENSMUSG00000019944	1	0	0	0	0	0	0	0	0	0	0	0	0	0	2	0	0	0	0	0	0	0	0	0	0	0	0	0	0	0	0	0	0	0	0	0	0	0	0	0	0	0	0	0	0	0	1	0	0
ENSMUSG00000019947	1	0	0	1	1	2	2	2	4	1	2	0	4	1	3	1	0	0	0	0	7	0	1	0	0	4	2	0	2	1	3	0	0	2	2	1	0	0	1	1	1	1	1	1	3	1	1	2	3
ENSMUSG00000019970	1	0	0	0	0	0	0	0	1	1	0	0	0	0	1	0	0	1	0	1	3	0	0	0	0	2	0	1	0	0	0	0	0	0	0	0	1	0	1	0	0	0	0	0	0	0	0	0	0
ENSMUSG00000019997	1	0	0	0	0	0	0	0	0	0	0	0	1	0	2	0	1	0	0	1	1	0	0	0	0	2	1	1	2	0	1	0	0	0	0	0	2	2	0	0	0	0	0	0	2	0	1	1	1
ENSMUSG00000020003	1	0	0	0	0	0	0	0	0	0	0	0	0	0	1	0	0	0	0	0	0	0	0	0	0	1	0	0	0	0	0	0	0	0	0	0	0	0	0	0	0	0	0	0	0	0	0	0	0
ENSMUSG00000020015	2	0	0	0	0	0	0	0	0	0	0	0	0	0	2	2	1	1	2	0	1	0	0	0	2	0	0	0	0	0	0	0	0	0	0	0	1	1	0	0	0	0	0	1	0	2	1	2	0
ENSMUSG00000020128	2	4	1	0	0	0	0	0	0	1	0	0	2	0	7	1	1	2	0	1	2	1	0	0	1	2	1	1	0	2	2	1	0	2	2	0	0	0	1	0	0	0	0	0	0	0	1	1	4
ENSMUSG00000020134	1	1	1	0	0	0	0	0	0	0	1	0	2	0	12	0	0	0	0	2	3	2	0	2	0	6	0	0	0	4	0	4	3	0	2	2	1	0	1	0	0	0	0	0	0	0	1	2	1
ENSMUSG00000020143	1	0	0	2	0	0	0	0	1	0	0	0	0	0	2	2	0	1	2	0	3	0	0	0	2	3	0	1	0	0	0	0	0	0	0	0	0	1	1	0	0	0	0	0	0	0	0	0	0
ENSMUSG00000020156	1	0	0	0	0	0	0	0	0	0	0	0	0	0	0	0	0	0	0	0	0	0	0	0	0	0	0	0	0	0	0	0	0	0	0	0	0	0	0	0	0	0	0	0	0	0	0	0	0
ENSMUSG00000020167	1	0	0	0	0	0	0	0	0	0	0	0	0	0	0	0	0	0	0	0	1	0	1	0	0	0	0	0	0	0	0	0	0	0	0	0	1	0	0	0	0	0	0	2	0	0	1	1	1
ENSMUSG00000020205	1	1	2	0	0	0	0	0	0	0	0	0	0	0	5	4	0	0	2	0	4	0	0	0	1	6	0	0	0	0	0	0	0	0	0	1	0	0	1	0	0	0	0	0	0	1	0	1	0
ENSMUSG00000020265	1	0	0	0	0	0	0	1	0	0	0	0	1	0	0	0	0	0	0	0	2	0	0	0	0	0	0	0	0	0	0	0	0	1	2	0	0	0	0	0	0	0	0	0	0	0	0	0	1
ENSMUSG00000020267	1	0	0	0	1	0	0	0	0	0	0	0	0	0	0	0	0	0	0	2	1	0	0	0	0	0	0	0	0	1	0	1	2	1	1	0	0	0	0	0	0	0	0	0	0	0	0	0	0
ENSMUSG00000020279	1	0	0	0	0	0	0	0	0	0	0	0	0	0	1	0	0	0	0	0	0	0	0	0	0	0	0	0	0	1	0	0	0	0	0	0	0	0	0	0	0	0	0	0	0	0	0	0	0
ENSMUSG00000020300	2	0	0	0	0	0	0	0	0	0	0	1	2	0	3	0	0	0	0	0	0	0	0	0	0	0	0	0	0	0	1	0	0	2	2	0	1	1	0	0	0	0	0	0	0	0	0	0	0
ENSMUSG00000020383	2	0	0	0	0	0	0	0	0	0	0	0	0	0	1	0	1	0	2	0	1	0	0	0	1	1	0	2	2	1	0	0	0	0	0	0	0	0	0	0	0	0	0	0	0	0	0	0	0
ENSMUSG00000020388	2	0	0	0	0	0	0	0	0	0	0	2	0	0	1	0	0	0	0	0	2	0	0	0	0	0	0	1	0	0	0	0	0	2	0	0	0	0	0	0	0	0	0	0	0	0	0	0	0
ENSMUSG00000020395	1	0	0	0	0	0	0	2	0	0	0	0	0	0	1	0	0	1	0	2	0	1	0	1	1	0	0	0	1	0	1	2	2	0	0	0	0	0	1	0	0	0	0	1	1	0	0	0	0
ENSMUSG00000020397	1	0	0	1	0	0	0	3	0	0	2	0	0	0	0	0	0	0	0	0	2	0	0	0	0	0	0	1	1	1	0	1	0	0	0	1	0	0	2	0	0	0	0	0	0	0	1	1	0
ENSMUSG00000020423	3	1	0	0	0	0	0	0	0	0	0	0	0	0	10	2	1	0	3	0	1	0	0	0	6	0	3	1	0	1	0	0	0	0	0	0	0	0	0	0	0	0	0	0	0	3	1	2	2
ENSMUSG00000020424	1	1	0	0	0	0	0	0	0	0	0	1	0	0	1	0	1	0	0	0	0	0	0	0	0	1	0	0	0	0	0	0	0	0	0	0	0	0	0	0	0	0	0	0	0	2	0	0	0
ENSMUSG00000020484	1	1	0	1	0	0	0	0	0	0	0	0	0	0	4	0	0	1	0	0	2	0	0	0	0	2	0	0	1	0	1	0	0	0	0	0	0	0	0	1	1	1	1	0	0	0	0	1	2
ENSMUSG00000020520	1	0	0	0	0	0	0	0	0	0	0	2	0	0	1	2	0	1	3	0	2	0	0	0	2	1	0	0	0	0	0	0	0	0	0	0	0	0	0	0	0	0	0	0	0	0	0	0	0
ENSMUSG00000020547	1	0	1	0	0	0	0	2	0	0	0	3	2	0	4	0	0	0	0	0	2	0	0	0	0	0	0	0	0	0	2	0	0	2	2	0	0	0	0	0	0	0	0	0	0	0	1	0	0
ENSMUSG00000020590	1	0	0	0	0	0	0	0	0	0	0	1	0	0	3	0	0	0	0	0	4	0	0	0	0	3	0	1	0	0	0	0	0	0	0	0	0	0	0	0	0	0	0	0	0	0	0	1	0
ENSMUSG00000020593	1	0	0	0	0	0	0	4	0	0	0	0	0	0	1	0	0	1	0	0	2	0	1	0	1	4	0	6	0	0	1	0	0	0	0	1	0	0	0	0	0	0	0	2	2	0	0	1	1
ENSMUSG00000020594	1	0	1	0	0	0	0	1	0	0	0	0	1	0	0	0	1	1	0	0	2	0	1	0	0	3	0	2	0	0	1	0	0	1	2	1	0	0	0	1	1	1	1	1	0	0	0	0	0
ENSMUSG00000020623	1	0	0	0	0	1	0	2	0	1	0	1	2	0	0	2	3	0	2	2	3	0	0	1	2	0	0	1	0	1	2	0	0	2	2	1	0	0	2	0	0	0	0	0	0	1	0	0	2
ENSMUSG00000020647	1	0	0	0	0	0	0	3	0	1	0	0	1	1	9	0	0	1	0	0	0	0	0	0	0	0	0	0	1	0	1	1	0	0	1	0	0	0	0	0	0	0	0	0	0	0	0	0	0
ENSMUSG00000020656	1	0	0	0	0	0	0	1	0	0	0	2	2	0	5	0	0	0	0	0	2	0	0	0	0	2	0	0	0	0	0	0	0	3	0	0	0	0	0	0	0	0	0	0	2	0	0	0	0
ENSMUSG00000020661	1	0	0	0	0	0	1	0	0	0	0	1	0	0	3	2	2	1	2	1	2	1	0	1	2	1	0	1	0	1	0	0	0	0	0	1	0	0	0	0	0	0	0	1	2	1	0	1	0
ENSMUSG00000020747	1	1	0	0	0	0	0	0	0	0	0	0	0	0	0	0	0	0	0	0	1	1	1	0	0	3	0	0	0	0	0	0	0	0	0	1	0	0	0	0	0	0	0	1	0	0	0	0	0
ENSMUSG00000020827	1	0	0	0	0	0	0	0	0	0	0	1	0	0	1	0	1	0	0	0	1	0	0	0	0	1	0	1	1	1	0	0	0	0	0	0	1	1	0	0	0	0	0	0	1	1	1	1	1
ENSMUSG00000020839	1	0	0	0	0	0	0	0	0	0	0	0	0	0	0	0	0	0	0	0	0	0	0	0	0	0	0	0	0	0	0	0	0	0	0	0	0	0	0	0	0	0	0	0	0	0	0	0	0
ENSMUSG00000020859	1	0	0	0	0	0	0	0	0	0	0	0	0	0	1	2	0	0	0	0	1	0	0	0	1	8	0	0	0	1	0	0	0	0	0	0	0	0	0	0	0	0	0	1	0	1	0	1	0
ENSMUSG00000020907	1	0	0	0	0	0	0	0	0	0	0	0	0	0	0	1	0	0	0	0	0	0	0	0	0	0	0	0	0	0	0	0	0	0	0	0	0	0	0	0	0	0	0	0	0	1	0	0	0
ENSMUSG00000020910	1	0	1	0	0	0	0	0	0	0	0	0	0	0	1	0	0	0	0	0	0	0	0	0	0	1	0	0	0	0	0	0	0	0	0	0	1	0	0	0	0	0	0	0	0	0	0	0	0
ENSMUSG00000021003	1	0	0	0	0	0	0	3	0	0	0	1	1	0	1	2	0	0	1	0	0	0	0	0	2	2	1	1	0	0	1	0	0	0	2	0	0	0	0	0	0	0	0	0	0	0	0	0	0
ENSMUSG00000021062	1	0	0	0	0	0	0	0	0	0	0	0	0	0	2	0	0	0	0	0	0	0	0	0	0	0	0	0	0	0	0	0	0	0	0	0	0	0	0	0	0	0	0	0	0	0	0	0	0
ENSMUSG00000021076	1	0	0	0	0	0	0	0	0	0	0	1	0	0	0	1	0	0	0	0	2	0	1	0	0	2	0	0	0	0	2	0	0	0	0	0	0	0	1	0	0	0	0	0	2	1	2	1	0
ENSMUSG00000021108	1	1	0	2	2	0	2	1	2	0	0	3	4	1	9	10	3	1	5	3	7	0	0	1	8	6	0	1	2	1	3	0	0	5	3	1	2	4	2	0	0	0	0	0	6	4	2	2	4
ENSMUSG00000021109	2	2	1	1	0	1	0	3	1	0	0	0	1	0	10	2	2	2	2	0	4	0	1	0	2	6	0	1	0	0	2	0	0	3	2	0	0	0	1	2	2	2	1	0	0	2	3	2	2
ENSMUSG00000021133	1	0	0	0	0	0	0	0	0	0	0	1	2	0	1	0	0	1	0	0	0	0	0	0	0	1	0	2	1	0	1	0	0	3	2	0	0	0	0	0	0	0	0	2	2	0	0	0	0
ENSMUSG00000021200	1	0	0	1	0	0	0	0	0	0	0	0	0	0	1	0	0	0	0	0	2	0	0	0	0	4	0	1	0	0	0	0	0	0	0	0	0	0	0	0	0	0	0	0	0	0	0	1	0
ENSMUSG00000021242	2	1	1	0	0	0	0	1	0	0	0	0	0	0	0	0	0	0	0	0	0	0	0	1	0	2	0	2	0	0	0	0	0	0	0	0	0	0	2	2	2	2	2	0	0	0	0	0	0
ENSMUSG00000021250	1	0	0	0	0	1	0	2	0	0	0	0	1	0	2	0	3	0	0	0	1	0	0	0	1	0	0	1	1	0	0	0	0	2	2	1	0	0	0	0	0	0	0	0	3	2	0	2	1
ENSMUSG00000021270	1	0	0	0	0	0	0	0	0	0	0	0	1	0	3	0	0	0	2	0	2	0	0	0	0	3	0	0	0	0	0	0	0	1	1	0	0	0	0	0	0	0	0	0	0	1	0	0	2
ENSMUSG00000021288	1	0	0	0	0	0	0	0	0	0	0	0	1	0	0	2	1	0	2	0	2	0	0	0	2	0	0	1	0	0	2	0	0	2	2	0	0	0	0	0	0	0	0	0	0	2	2	0	0
ENSMUSG00000021298	1	2	1	1	0	0	0	2	0	0	0	1	5	0	1	2	0	0	0	0	3	0	0	0	2	2	0	1	0	1	4	0	0	3	6	0	0	0	0	0	0	0	0	0	4	2	2	4	7
ENSMUSG00000021356	2	2	2	0	1	2	1	2	0	0	0	3	3	2	2	1	1	1	0	0	6	1	0	2	2	5	2	3	3	0	2	0	0	5	2	1	1	1	2	1	1	1	0	0	2	0	1	0	2
ENSMUSG00000021367	1	0	0	0	0	0	0	0	0	0	1	0	2	0	0	1	0	0	0	0	0	0	0	0	1	0	0	1	0	0	1	0	0	2	2	0	1	2	0	0	0	0	0	0	0	0	0	0	1
ENSMUSG00000021395	1	0	0	0	0	0	0	0	0	0	0	0	0	0	2	0	0	1	0	0	0	0	0	0	0	0	0	0	0	0	2	0	0	0	0	1	0	0	1	1	1	1	2	1	0	0	0	0	0
ENSMUSG00000021413	1	0	0	1	0	0	0	0	0	0	0	3	2	0	0	0	0	0	0	0	4	0	0	0	0	1	0	0	1	0	2	1	1	2	2	0	0	0	0	0	0	0	0	1	2	0	1	1	0
ENSMUSG00000021423	1	0	0	0	0	0	0	0	1	0	0	0	0	0	2	2	0	2	2	1	3	0	0	0	4	4	0	1	0	2	0	0	0	0	0	0	1	0	2	0	0	0	0	0	2	1	1	0	2
ENSMUSG00000021460	1	1	1	0	0	0	0	0	0	0	0	0	1	0	2	0	0	0	0	0	4	1	1	0	0	2	2	1	1	0	0	0	0	0	1	0	0	0	0	0	0	0	0	0	0	0	0	0	0
ENSMUSG00000021469	1	0	0	0	0	0	0	0	0	0	0	0	0	0	0	0	0	0	0	0	0	0	0	0	0	0	0	0	0	0	0	0	0	0	0	0	0	0	0	0	0	0	0	0	0	0	0	0	0
ENSMUSG00000021500	1	0	0	0	0	0	0	1	0	0	0	0	0	2	2	0	0	0	0	0	1	0	0	0	0	0	0	0	0	0	0	0	0	0	0	0	0	0	0	0	0	0	0	0	0	0	0	0	0
ENSMUSG00000021508	1	0	0	0	0	0	0	0	0	0	0	0	0	0	0	0	0	0	0	0	0	0	0	0	0	0	0	0	0	0	0	0	0	0	0	0	0	0	0	0	0	0	0	0	0	0	0	0	0
ENSMUSG00000021540	1	0	0	0	0	0	0	0	0	0	0	0	0	0	6	0	0	0	0	0	0	0	0	0	0	0	0	1	0	0	0	0	0	0	2	0	0	0	0	0	0	0	0	0	0	0	0	0	0
ENSMUSG00000021550	1	0	0	0	0	0	0	1	0	0	0	0	0	0	0	0	0	0	0	0	0	0	0	0	0	0	0	0	0	0	0	0	0	0	0	0	0	0	0	0	0	0	0	0	0	0	0	0	0
ENSMUSG00000021583	1	0	0	0	0	0	0	2	0	0	0	1	1	0	1	0	0	0	0	0	0	0	0	1	0	0	0	0	1	1	0	0	0	1	0	0	0	0	0	0	0	0	0	0	0	0	0	0	1
ENSMUSG00000021621	1	0	0	0	0	0	0	0	0	0	0	0	0	0	1	0	0	1	0	0	1	0	0	0	0	2	3	1	0	0	0	0	0	0	0	0	0	0	0	0	0	0	0	0	0	0	0	0	0
ENSMUSG00000021675	1	0	0	0	1	1	1	0	0	0	0	0	0	0	2	2	0	0	2	0	1	0	0	0	1	1	0	4	0	1	0	0	0	0	0	0	0	0	0	0	0	0	0	0	0	2	0	0	0
ENSMUSG00000021754	1	0	1	1	0	0	0	2	0	0	0	0	3	0	6	0	0	0	0	0	1	0	0	0	0	2	0	1	1	0	2	0	0	4	4	0	1	0	1	0	0	0	0	1	0	0	0	0	0
ENSMUSG00000021792	1	1	2	0	0	0	0	0	0	0	0	0	2	0	3	0	0	0	0	2	2	0	0	0	0	2	0	0	0	2	1	2	2	2	3	0	0	0	1	0	0	0	0	0	0	0	0	0	1
ENSMUSG00000021866	1	2	1	0	0	0	0	0	0	0	0	0	1	0	0	0	0	0	0	0	3	1	0	0	0	4	0	0	1	1	0	0	0	2	2	1	0	0	0	0	0	0	0	0	0	1	2	2	2
ENSMUSG00000021886	1	2	2	1	0	0	0	0	0	0	1	0	0	0	0	0	0	2	0	0	2	0	0	0	0	2	1	0	0	1	0	0	0	0	0	0	0	0	0	0	0	0	0	0	0	0	0	0	0
ENSMUSG00000021892	1	0	0	0	0	0	0	1	0	0	0	0	1	0	0	0	1	0	0	0	0	0	0	0	0	0	0	0	1	0	2	0	0	1	2	0	1	1	0	0	0	0	0	0	0	0	0	1	1
ENSMUSG00000021895	1	3	2	0	1	0	1	1	1	0	0	2	2	2	8	1	1	1	0	1	6	2	1	1	0	7	0	8	5	1	3	0	1	3	4	1	1	4	1	2	2	2	1	0	3	0	0	2	2
ENSMUSG00000021917	1	0	0	0	0	0	0	0	0	0	0	1	0	0	1	0	0	0	0	0	0	0	0	0	0	0	0	1	0	0	0	0	0	0	0	0	0	0	0	0	0	0	0	0	0	0	1	2	2
ENSMUSG00000022018	1	0	0	0	0	0	0	0	0	0	0	0	0	0	1	0	0	0	0	0	3	0	0	0	0	1	0	0	2	0	0	0	0	0	0	0	0	0	0	0	0	0	0	0	0	0	1	1	0
ENSMUSG00000022021	1	0	0	0	0	1	0	2	0	0	0	0	1	0	1	2	1	1	6	1	2	0	0	0	3	7	1	0	0	0	0	0	0	0	0	1	0	0	0	0	0	0	0	0	0	5	0	1	0
ENSMUSG00000022070	1	0	0	0	0	0	0	0	0	0	0	0	0	0	0	0	0	0	0	0	0	0	0	0	0	0	0	1	0	0	0	0	0	0	0	0	0	0	0	0	0	0	0	0	0	0	0	0	0
ENSMUSG00000022074	1	0	0	0	0	0	0	0	0	0	0	0	2	0	1	0	0	0	0	0	2	0	0	0	0	0	0	0	0	0	2	0	0	2	2	0	0	0	0	0	0	0	0	0	0	0	0	0	0
ENSMUSG00000022120	1	0	0	0	0	1	0	0	2	1	0	0	2	0	1	0	0	0	0	0	0	0	0	0	0	1	1	0	0	0	2	0	0	2	2	2	1	1	0	0	0	0	0	0	0	0	0	0	0
ENSMUSG00000022141	1	0	0	1	0	0	0	2	0	0	0	0	0	0	5	0	2	1	0	0	2	0	0	0	0	2	0	1	1	0	0	0	1	0	0	0	0	0	0	0	0	0	0	2	0	0	0	0	0
ENSMUSG00000022148	1	0	0	0	0	0	0	0	0	0	0	1	1	0	4	4	1	1	4	1	1	0	0	0	4	5	1	1	2	1	1	1	0	1	0	0	1	1	0	0	0	0	0	0	3	3	1	0	0
ENSMUSG00000022324	1	0	0	0	0	0	0	0	0	0	0	0	0	0	2	0	0	0	0	0	1	0	0	0	0	0	0	0	0	0	0	0	0	0	0	0	0	0	0	0	0	0	0	1	0	0	0	0	0
ENSMUSG00000022346	1	0	0	1	0	0	0	2	0	0	0	1	0	0	4	2	1	1	2	0	0	0	0	0	2	0	0	0	0	0	0	0	0	0	0	0	0	0	1	0	0	0	0	1	0	0	0	0	0
ENSMUSG00000022353	1	1	0	0	0	0	0	0	0	0	0	1	0	0	5	2	1	0	4	1	9	0	0	0	3	3	0	3	0	2	0	0	0	0	0	0	0	0	0	0	0	0	0	0	1	0	0	2	0
ENSMUSG00000022354	1	0	0	0	0	0	0	0	0	0	0	0	0	0	5	0	0	0	0	0	0	1	0	0	0	0	0	0	0	0	0	0	0	0	0	0	0	0	0	0	0	0	0	0	0	0	0	0	0
ENSMUSG00000022372	1	1	1	1	0	0	0	0	1	1	0	0	0	0	5	1	1	0	0	0	3	1	1	1	0	6	0	2	1	0	0	0	1	0	0	0	1	1	2	0	0	0	0	0	1	0	0	0	1
ENSMUSG00000022375	2	0	0	0	0	0	0	1	1	0	0	0	0	0	2	0	0	2	0	0	1	0	0	0	0	2	0	0	0	2	0	1	1	0	0	0	1	2	0	0	0	0	0	0	0	0	0	0	0
ENSMUSG00000022383	1	0	0	0	0	0	0	0	0	0	0	0	0	0	0	0	0	0	0	0	0	0	0	0	0	0	0	0	0	0	0	0	0	0	0	0	0	0	0	0	0	0	0	0	0	0	0	0	0
ENSMUSG00000022391	1	0	0	0	0	0	0	0	0	0	0	1	0	0	1	0	0	0	0	0	1	0	0	0	0	1	0	0	0	0	0	0	0	0	0	0	0	0	0	0	0	0	0	1	0	0	0	0	0
ENSMUSG00000022422	1	0	0	0	0	1	0	0	0	0	0	0	0	1	2	0	0	1	0	0	0	0	0	0	0	0	0	2	0	0	0	0	0	0	2	1	0	0	0	0	0	0	0	0	0	0	0	0	0
ENSMUSG00000022471	1	0	0	0	0	0	0	0	0	0	0	1	0	0	0	0	1	1	0	0	1	0	0	0	0	0	0	0	0	0	0	0	0	0	0	0	0	0	0	1	1	1	1	1	0	0	0	1	0
ENSMUSG00000022501	1	0	0	0	0	0	0	0	0	0	0	1	1	0	2	0	0	0	0	0	1	0	0	0	0	0	0	1	0	0	1	0	0	1	0	0	0	0	0	0	0	0	0	0	2	0	0	0	0
ENSMUSG00000022533	1	0	0	0	0	0	0	2	0	0	1	1	3	0	1	0	0	1	0	0	0	0	0	0	0	0	0	0	0	0	2	0	0	3	2	0	0	0	0	0	0	0	0	0	2	1	0	0	1
ENSMUSG00000022556	1	0	0	0	0	0	0	0	0	0	0	0	0	0	0	0	0	0	0	0	0	0	0	0	0	0	0	1	0	0	0	0	0	0	0	0	0	0	0	0	0	0	0	0	0	0	0	0	0
ENSMUSG00000022558	1	0	0	0	0	0	0	0	0	0	0	0	0	0	0	0	0	0	0	0	0	0	1	0	0	0	0	1	0	0	1	0	0	1	2	0	0	0	1	0	0	0	0	0	0	0	0	0	0
ENSMUSG00000022619	1	0	0	0	0	0	0	0	0	0	0	0	0	0	0	0	0	0	0	0	0	0	0	0	0	0	0	0	0	0	0	0	0	0	0	0	0	0	0	0	0	0	0	0	0	0	0	0	0
ENSMUSG00000022650	1	1	0	0	0	0	0	0	0	0	0	0	0	0	1	2	0	0	2	0	0	0	0	0	0	1	0	1	0	0	0	0	0	0	0	0	0	0	0	0	0	0	0	0	0	0	0	0	0
ENSMUSG00000022667	1	0	0	0	0	0	0	0	0	0	0	0	0	0	0	0	0	0	0	0	1	0	0	0	0	0	0	0	2	0	0	0	0	0	0	0	0	0	1	0	0	0	0	0	0	1	1	1	0
ENSMUSG00000022668	1	0	0	0	0	0	0	0	0	0	0	1	0	0	1	0	0	0	0	0	1	0	0	0	0	2	0	0	2	0	0	0	0	0	0	0	0	0	0	0	0	0	0	1	0	0	0	0	0
ENSMUSG00000022747	1	0	0	0	1	0	1	7	0	3	0	0	3	2	4	3	0	1	0	0	1	0	0	0	1	5	2	2	2	1	2	0	0	3	2	0	0	0	1	0	0	0	1	1	0	0	1	1	2
ENSMUSG00000022781	1	0	0	0	0	0	0	0	0	0	0	0	0	0	3	0	0	0	1	0	0	0	0	0	0	1	0	0	0	0	0	0	0	0	0	0	0	1	0	0	0	0	0	0	0	1	0	0	0
ENSMUSG00000022831	1	1	1	0	0	0	0	0	0	0	0	0	0	0	3	0	0	0	0	0	1	0	0	0	0	4	0	0	0	0	0	0	0	0	0	0	0	0	0	0	0	0	0	0	2	0	0	1	0
ENSMUSG00000022832	1	1	1	0	0	0	0	0	0	0	0	0	0	0	1	0	0	0	0	0	0	0	0	0	0	0	0	0	0	0	0	0	0	0	0	0	0	0	0	0	0	0	0	0	0	0	0	0	0
ENSMUSG00000022876	1	1	0	0	0	0	0	2	0	2	0	0	2	0	3	3	2	1	2	3	3	0	0	1	5	5	1	3	1	1	2	3	2	2	2	1	2	0	3	0	0	0	0	1	0	0	0	1	0
ENSMUSG00000022965	1	0	0	0	0	0	0	0	0	0	0	0	0	0	3	0	1	0	0	2	1	0	0	0	1	1	0	0	2	1	0	1	1	0	0	0	0	0	2	2	2	2	2	1	0	0	1	0	0
ENSMUSG00000022967	1	0	0	0	0	0	0	0	0	0	0	0	0	0	5	1	0	0	0	0	0	1	1	1	0	0	0	0	0	0	0	0	0	0	0	0	0	1	0	0	0	0	0	0	0	1	0	0	0
ENSMUSG00000023009	1	0	0	0	0	0	0	0	0	0	0	1	0	0	0	0	0	0	0	0	0	0	0	0	0	0	0	0	0	1	0	0	0	0	0	0	0	0	0	0	0	0	0	0	2	0	0	0	0
ENSMUSG00000023022	1	0	0	0	0	0	0	0	0	0	0	0	1	0	1	0	0	0	0	0	0	0	0	0	0	0	0	0	0	0	1	0	0	0	0	0	0	0	0	0	0	0	0	0	0	0	0	0	0
ENSMUSG00000023026	1	0	0	0	0	0	0	4	0	0	0	2	2	0	11	3	3	1	3	1	1	0	0	0	2	3	0	2	0	1	2	0	0	2	2	0	0	0	0	0	0	0	0	0	1	3	1	0	1
ENSMUSG00000023087	1	0	0	1	0	0	0	0	0	0	0	0	0	0	5	1	1	0	0	0	2	0	0	0	1	1	0	1	1	0	1	0	0	0	0	0	0	0	0	0	0	0	0	1	0	0	0	1	0
ENSMUSG00000023150	1	0	0	0	0	0	0	2	0	0	0	1	2	0	3	0	1	0	0	1	3	0	0	0	0	2	0	2	2	2	2	0	0	2	2	0	0	0	0	0	0	0	0	1	2	0	1	2	3
ENSMUSG00000023224	1	0	0	0	0	0	0	0	0	0	0	0	1	0	0	0	0	0	0	0	0	0	0	1	0	0	0	0	0	0	0	0	0	1	1	0	0	0	0	0	0	0	0	0	0	0	0	1	1
ENSMUSG00000023403	1	0	0	0	0	0	0	0	0	0	0	0	0	0	0	0	0	0	0	0	0	0	0	0	0	0	0	0	0	0	0	0	0	0	0	0	0	0	0	0	0	0	0	0	0	0	0	0	0
ENSMUSG00000023781	1	0	0	0	0	0	0	0	0	0	0	0	0	0	0	0	0	0	0	0	0	0	0	0	0	0	0	0	0	0	0	0	0	1	0	0	0	0	0	0	0	0	0	0	0	0	0	1	0
ENSMUSG00000023927	1	0	0	0	0	0	0	2	1	0	0	0	0	0	4	0	1	0	0	0	0	0	0	0	1	1	0	0	0	0	0	0	0	0	0	0	0	0	0	0	0	0	0	0	0	0	0	1	0
ENSMUSG00000024045	1	0	0	0	0	0	0	0	0	0	0	0	0	0	0	0	0	0	0	0	0	0	0	0	0	0	0	0	0	0	0	0	0	0	0	0	0	0	0	0	0	0	0	0	0	0	0	0	0
ENSMUSG00000024054	1	0	0	0	0	0	0	2	0	0	0	1	0	0	2	2	1	0	2	0	1	1	0	0	2	0	1	2	0	1	0	0	0	1	0	0	1	0	2	1	1	1	0	3	1	2	0	0	1
ENSMUSG00000024101	1	0	0	0	0	0	0	0	0	0	0	0	2	0	0	0	0	0	0	0	0	0	0	0	0	0	0	1	1	1	2	0	0	2	2	0	0	0	0	0	0	0	0	1	0	0	0	0	0
ENSMUSG00000024122	1	1	0	0	0	0	0	2	0	0	0	1	1	0	2	0	0	0	0	1	3	0	1	0	0	3	2	0	1	0	0	0	0	0	0	1	0	0	0	0	0	0	0	0	0	0	0	0	0
ENSMUSG00000024234	1	0	0	0	0	0	0	0	0	0	0	0	0	0	0	0	0	1	0	0	0	0	2	0	0	0	0	2	0	0	0	0	0	0	0	1	2	2	1	0	0	0	0	1	2	0	0	0	0
ENSMUSG00000024308	1	0	0	0	0	0	0	0	0	0	0	0	0	0	0	0	1	0	0	0	0	0	0	0	0	0	0	0	0	0	0	0	0	0	0	0	0	0	0	0	0	0	0	0	0	0	0	0	0
ENSMUSG00000024397	1	0	0	0	0	0	0	2	0	0	0	1	0	0	0	0	0	0	0	0	0	0	0	0	0	0	0	0	1	0	0	0	0	0	0	0	0	0	0	0	0	0	0	0	0	0	0	0	0
ENSMUSG00000024401	1	0	0	0	0	0	0	0	0	0	0	0	2	0	1	0	0	0	0	0	0	0	0	0	0	1	0	0	0	0	1	0	0	2	2	0	0	0	0	0	0	0	0	0	0	0	0	0	0
ENSMUSG00000024448	1	0	0	0	0	0	0	0	0	0	0	0	0	0	2	0	0	0	0	0	0	2	0	2	0	0	0	1	1	0	0	0	0	0	0	0	0	0	0	0	0	0	0	0	0	1	0	1	0
ENSMUSG00000024471	1	0	0	0	0	0	0	0	0	0	0	0	0	0	0	0	0	0	0	0	0	0	0	0	0	0	0	0	0	0	0	0	0	0	0	0	0	0	0	0	0	0	0	0	0	0	0	0	0
ENSMUSG00000024525	1	0	0	0	0	0	0	0	0	0	0	1	3	0	3	0	0	0	0	0	1	0	0	0	0	1	0	0	1	1	2	0	0	3	2	0	0	0	0	0	0	0	0	0	0	0	1	1	1
ENSMUSG00000024539	1	1	1	0	0	0	0	1	0	0	0	0	0	0	1	0	0	0	0	0	3	1	0	0	0	3	0	2	0	0	0	0	0	0	0	0	0	0	1	0	0	0	0	1	1	0	0	0	0
ENSMUSG00000024552	1	0	0	0	0	0	0	0	2	1	1	0	0	0	2	0	0	1	0	0	1	0	0	0	0	1	0	0	0	1	0	0	0	0	0	0	0	0	0	0	0	0	0	0	0	0	0	0	0
ENSMUSG00000024556	1	0	0	0	0	0	0	0	0	0	0	3	6	0	2	0	0	0	0	0	1	0	0	1	0	1	0	0	1	0	5	0	0	8	8	0	0	0	0	0	0	0	0	0	2	0	0	0	0
ENSMUSG00000024561	1	0	0	0	0	0	0	0	0	0	0	0	1	0	0	0	0	0	0	0	2	0	0	0	0	0	0	0	0	0	0	0	0	0	0	0	0	0	0	0	0	0	0	0	0	0	0	0	0
ENSMUSG00000024675	1	0	0	0	0	0	0	0	0	0	0	0	0	0	0	0	0	0	0	0	0	0	0	0	0	0	0	0	0	0	0	0	0	0	0	0	0	1	1	0	0	0	0	0	0	0	0	0	0
ENSMUSG00000024677	1	1	1	0	0	0	0	0	0	0	0	0	0	0	2	0	0	0	0	0	0	0	0	0	0	1	0	1	1	0	0	0	0	0	0	0	0	1	0	0	0	0	0	0	0	0	0	0	0
ENSMUSG00000024679	1	0	0	0	0	0	0	0	0	0	0	0	0	0	0	0	0	0	0	0	1	0	0	0	0	0	0	0	0	0	0	0	0	0	0	0	0	0	0	0	0	0	0	0	0	0	0	0	0
ENSMUSG00000024695	1	1	1	0	0	0	0	0	1	1	0	0	1	0	0	0	0	0	0	0	0	0	1	0	0	0	0	0	0	1	1	0	0	1	0	1	0	0	0	0	0	0	0	1	0	0	1	0	2
ENSMUSG00000024696	1	0	0	0	0	0	0	0	0	0	0	0	0	0	0	0	0	0	0	0	0	0	0	0	0	3	0	0	0	1	0	0	0	0	0	1	0	0	0	0	0	0	0	0	0	0	0	0	0
ENSMUSG00000024750	1	0	0	0	0	0	0	0	0	0	0	0	0	0	3	2	1	0	1	0	1	0	0	0	0	1	0	0	0	0	0	0	0	0	0	0	0	0	0	0	0	0	0	0	0	1	1	0	0
ENSMUSG00000024778	1	1	0	0	0	0	0	0	1	0	1	0	0	0	0	0	0	0	0	0	1	0	0	0	0	1	2	0	1	2	0	0	0	0	0	0	0	1	0	0	0	0	0	0	2	0	0	0	1
ENSMUSG00000024826	1	0	0	0	0	0	0	3	0	0	0	0	0	0	0	0	0	0	0	0	0	0	0	0	0	0	0	0	0	0	0	0	0	0	0	0	0	0	0	0	0	0	0	0	0	0	0	0	0
ENSMUSG00000024847	1	1	0	2	0	0	0	0	0	0	0	0	1	0	3	0	0	0	0	0	0	0	0	0	0	1	0	0	0	0	1	0	0	1	2	0	0	0	0	0	0	0	0	0	0	1	1	1	2
ENSMUSG00000024867	1	0	0	0	1	0	1	0	0	0	0	0	0	2	2	0	0	0	0	0	1	0	0	0	0	0	0	0	0	0	1	0	0	0	0	0	0	0	0	2	1	2	1	1	0	0	0	1	0
ENSMUSG00000024937	1	0	0	0	0	0	0	0	0	0	0	0	0	0	0	0	0	0	0	0	3	0	0	0	0	1	0	0	0	0	0	0	0	0	0	0	0	0	0	0	0	0	0	0	0	0	0	0	0
ENSMUSG00000024953	1	0	0	0	0	0	0	0	0	0	0	0	0	0	0	0	0	0	0	0	0	0	0	0	0	0	0	0	0	0	0	0	0	0	0	0	0	0	0	0	0	0	0	0	0	0	0	0	0
ENSMUSG00000024985	1	0	0	0	0	0	0	1	0	0	0	1	0	0	3	2	2	0	0	0	1	0	0	0	1	1	0	0	0	0	0	0	0	0	0	0	0	0	0	0	0	0	0	0	0	0	2	0	0
ENSMUSG00000024989	1	0	0	0	0	0	0	0	0	0	0	0	0	0	0	2	0	0	1	0	0	0	0	0	0	0	0	0	1	0	0	0	0	0	1	0	0	0	0	0	0	0	0	0	1	0	1	0	0
ENSMUSG00000025037	1	0	0	0	0	0	0	0	0	0	0	0	1	0	0	2	1	0	2	0	1	0	0	0	2	0	0	0	0	0	0	0	0	0	0	0	0	0	0	0	0	0	0	0	0	2	2	1	1
ENSMUSG00000025085	1	0	0	0	0	0	0	0	0	0	0	0	1	0	4	0	1	2	1	1	1	1	0	0	2	0	0	1	1	0	2	0	0	0	1	1	0	0	0	0	0	0	1	0	2	1	0	1	1
ENSMUSG00000025163	2	1	0	0	0	0	0	0	0	0	0	0	0	0	2	0	0	0	0	0	2	0	0	0	0	1	0	1	0	0	0	0	0	0	0	0	1	0	0	0	0	0	0	0	0	0	0	0	0
ENSMUSG00000025190	1	1	0	1	0	0	0	2	0	0	0	1	1	0	0	0	2	1	0	1	2	0	0	0	1	2	0	1	0	1	1	0	0	0	0	0	0	0	1	0	0	0	0	0	1	1	0	0	0
ENSMUSG00000025203	1	1	0	1	0	0	0	0	0	0	0	2	2	0	2	4	0	1	2	0	4	0	0	0	3	2	0	2	0	0	2	0	0	1	2	0	0	0	0	1	1	1	1	0	0	2	0	2	1
ENSMUSG00000025213	1	0	0	0	0	0	0	0	0	0	0	0	0	0	4	0	0	0	0	0	2	0	0	0	0	0	0	0	0	2	0	0	0	0	0	0	0	0	1	0	0	0	0	0	0	0	0	0	0
ENSMUSG00000025330	1	0	0	0	0	0	0	0	0	0	0	0	2	0	0	0	0	0	0	0	1	0	0	0	0	0	1	0	0	0	2	0	0	2	2	0	0	0	0	0	0	0	0	0	0	0	0	0	0
ENSMUSG00000025366	1	0	0	0	0	0	0	0	0	0	1	0	0	0	11	2	2	1	2	0	0	0	0	0	0	0	0	0	1	1	0	0	0	0	0	0	1	0	0	0	0	0	0	0	0	1	0	0	0
ENSMUSG00000025381	1	0	0	0	0	0	0	0	0	0	0	0	2	0	2	0	0	1	0	0	0	0	0	0	0	0	0	0	0	0	2	0	0	2	2	0	0	0	1	0	0	0	0	0	0	0	1	0	1
ENSMUSG00000025405	1	0	0	0	1	1	1	0	0	0	0	1	0	2	0	0	1	0	0	0	0	0	0	0	0	0	0	0	1	0	0	0	0	0	0	0	0	0	0	0	0	0	0	0	0	0	1	1	0
ENSMUSG00000025425	1	0	0	0	0	0	0	0	0	0	0	0	0	0	1	0	0	0	0	0	1	0	0	0	0	1	0	0	0	0	0	0	0	0	0	0	0	0	0	0	0	0	0	0	0	0	0	0	0
ENSMUSG00000025436	1	0	0	0	0	0	0	1	0	0	0	1	0	0	1	0	0	0	0	0	0	0	0	0	0	0	0	0	0	0	0	0	0	0	0	0	0	0	0	0	0	0	0	0	0	0	0	1	0
ENSMUSG00000025495	1	0	0	0	0	0	0	0	0	0	0	0	0	0	0	0	0	0	0	0	0	0	0	0	0	0	0	0	0	0	0	0	0	0	0	0	0	0	0	0	0	0	0	0	0	0	0	0	0
ENSMUSG00000025538	1	0	0	0	0	0	0	0	0	0	0	0	0	0	0	0	0	0	0	0	0	0	0	0	0	1	0	0	0	0	0	0	0	0	0	0	0	0	0	0	0	0	0	0	0	0	0	0	0
ENSMUSG00000025573	1	0	0	0	0	0	0	0	0	0	0	0	0	0	1	0	0	0	0	2	0	0	0	0	0	0	0	0	1	1	0	0	0	0	0	0	0	0	0	0	0	0	0	0	0	0	0	0	0
ENSMUSG00000025586	1	0	0	0	0	0	0	0	0	0	0	0	1	0	0	0	0	0	0	0	0	0	0	0	0	0	0	0	0	0	1	0	0	0	0	0	0	0	0	0	0	0	0	0	0	0	0	0	0
ENSMUSG00000025742	1	0	0	0	0	0	0	0	0	0	0	0	0	0	5	0	0	0	0	0	0	0	0	0	0	1	0	0	0	0	0	0	0	0	0	0	0	0	0	0	0	0	0	0	0	0	0	0	0
ENSMUSG00000025786	1	0	0	0	0	0	0	0	0	0	0	0	3	0	2	0	1	0	0	0	0	0	0	0	0	0	2	1	1	0	3	0	0	4	4	0	0	0	0	0	0	0	0	0	2	0	1	1	1
ENSMUSG00000025791	1	1	1	0	0	0	0	0	0	0	0	1	0	0	3	2	0	1	2	1	1	0	0	0	0	1	0	0	1	0	2	0	0	0	0	0	0	1	0	2	2	2	2	0	0	1	0	0	0
ENSMUSG00000025862	1	1	0	0	1	0	2	1	2	1	0	0	0	1	3	0	0	0	0	1	1	0	0	0	0	1	0	0	0	2	0	0	1	0	0	1	0	0	1	0	0	0	0	0	0	0	0	0	0
ENSMUSG00000025880	1	0	0	0	0	0	0	1	0	0	1	2	4	0	6	1	0	0	1	0	6	0	0	0	1	2	0	0	1	1	3	0	0	3	4	0	0	0	0	0	0	0	0	1	1	1	2	2	3
ENSMUSG00000025912	1	0	0	0	0	0	0	1	0	0	0	0	1	0	1	0	0	0	0	0	1	0	0	0	0	0	1	0	0	0	0	0	0	0	0	0	0	0	0	0	0	0	0	0	0	0	0	0	0
ENSMUSG00000025936	1	0	0	0	0	0	0	0	0	0	0	1	0	0	0	2	0	0	2	0	1	0	0	0	1	2	1	1	0	0	0	0	0	0	0	1	0	0	0	0	0	0	0	0	0	0	0	0	0
ENSMUSG00000026009	1	0	0	0	0	0	0	0	0	1	2	0	0	0	6	0	0	1	0	0	1	0	0	1	0	8	2	2	2	0	0	0	0	0	0	0	1	1	1	1	1	1	0	0	0	0	0	0	0
ENSMUSG00000026011	1	3	3	0	0	0	0	1	0	0	1	1	0	0	7	3	0	1	3	0	7	0	0	1	1	11	2	3	3	0	1	0	0	0	2	0	0	1	3	1	1	1	0	0	1	1	1	2	2
ENSMUSG00000026070	1	0	0	0	0	0	0	0	0	0	0	0	0	0	0	0	0	0	2	0	1	0	0	0	0	1	0	1	1	1	0	0	0	0	0	0	0	0	0	0	0	0	0	0	0	1	0	0	0
ENSMUSG00000026094	1	3	1	1	0	0	0	0	0	1	0	0	1	0	2	3	2	2	4	0	1	0	0	0	2	1	0	0	0	0	2	0	0	1	1	0	2	1	0	0	0	0	0	0	0	4	1	2	2
ENSMUSG00000026113	1	0	0	0	0	0	0	1	0	0	1	0	0	0	0	2	1	0	2	0	0	0	0	0	2	0	0	1	0	0	0	0	0	0	0	0	0	0	0	0	0	0	0	1	0	2	1	0	0
ENSMUSG00000026116	1	0	0	0	0	0	0	0	0	0	0	2	2	0	4	0	0	0	0	4	1	1	0	1	0	2	0	0	0	2	1	1	1	3	1	0	0	0	1	0	0	0	0	1	2	0	2	2	1
ENSMUSG00000026117	1	0	0	0	0	0	0	0	0	0	0	0	0	0	1	2	0	0	0	0	0	1	0	1	3	0	1	0	1	0	0	0	0	0	0	0	0	0	0	0	0	0	0	0	0	2	0	0	0
ENSMUSG00000026248	1	0	0	0	0	0	0	0	0	0	0	0	0	0	0	0	0	0	0	0	0	0	0	0	0	0	0	0	0	0	1	0	0	0	0	0	0	0	0	0	0	0	0	0	0	0	0	0	0
ENSMUSG00000026258	1	0	0	0	0	0	0	0	0	0	0	0	0	0	0	0	0	0	0	0	0	0	0	0	0	0	0	0	0	0	0	0	0	0	0	0	0	0	0	0	0	0	0	0	0	0	0	0	0
ENSMUSG00000026274	1	0	0	0	0	0	0	0	0	0	0	0	0	0	0	0	0	0	0	0	0	0	0	0	0	0	0	0	0	0	0	0	0	0	0	0	0	0	0	0	0	0	0	0	0	0	0	0	0
ENSMUSG00000026358	1	3	2	0	2	0	1	6	0	1	0	1	2	2	6	2	2	0	1	1	12	2	0	1	5	19	3	7	5	2	3	1	0	3	2	0	2	2	1	0	0	0	1	0	5	2	2	1	1
ENSMUSG00000026360	1	0	0	0	0	0	0	2	0	0	0	0	2	0	3	2	1	0	2	0	1	0	0	0	1	9	2	1	1	1	2	0	0	1	2	0	0	1	3	0	0	0	0	0	0	0	1	1	2
ENSMUSG00000026374	1	0	0	0	0	1	0	0	0	0	0	1	0	0	1	0	0	0	0	0	1	0	0	0	0	0	0	1	0	0	0	0	0	0	2	1	0	0	0	0	0	0	0	1	0	0	0	0	0
ENSMUSG00000026384	1	1	1	0	0	0	0	1	0	0	0	0	0	0	0	1	0	0	0	0	1	0	0	0	0	1	0	0	0	0	0	0	0	0	0	0	0	0	0	0	0	0	0	1	0	0	0	0	0
ENSMUSG00000026395	2	1	3	0	2	0	1	2	1	1	0	0	0	2	7	3	1	1	1	2	2	2	1	0	2	1	2	1	2	3	0	2	2	0	0	1	0	1	2	0	0	0	0	0	1	0	1	1	0
ENSMUSG00000026416	2	2	1	0	0	0	0	0	0	0	0	0	0	0	0	0	0	0	0	0	0	0	0	0	0	3	0	0	0	0	0	0	0	0	1	0	0	0	0	0	0	0	0	0	0	1	0	0	0
ENSMUSG00000026430	1	1	0	0	0	0	0	0	0	0	0	0	1	0	4	1	0	1	0	0	2	1	1	0	1	2	0	1	1	3	0	0	0	0	0	0	0	0	0	0	0	0	0	0	0	0	0	0	0
ENSMUSG00000026514	1	0	0	0	0	0	0	0	0	0	0	2	2	0	1	0	0	0	0	0	0	0	0	0	0	0	0	0	0	0	2	0	0	2	2	0	0	0	0	0	0	0	0	0	1	0	0	0	0
ENSMUSG00000026556	1	0	1	0	0	0	0	0	0	0	0	0	0	0	1	0	0	0	0	0	1	0	0	0	0	2	0	0	0	0	0	0	0	0	0	0	0	0	0	0	0	0	0	1	2	0	2	2	2
ENSMUSG00000026566	1	0	0	0	0	0	0	0	0	0	1	0	0	0	0	1	0	0	0	0	1	0	1	0	0	1	0	1	1	0	0	0	0	0	0	0	0	0	0	0	0	0	0	1	2	0	2	2	1
ENSMUSG00000026579	1	1	1	0	0	0	0	0	0	0	0	0	0	0	0	0	0	0	0	0	1	0	0	0	1	2	0	0	0	0	0	0	0	0	0	0	0	1	1	0	0	0	0	0	0	0	0	0	0
ENSMUSG00000026581	1	2	0	0	0	0	0	0	0	0	0	0	0	0	2	0	0	0	0	3	0	0	0	0	1	1	0	0	1	1	0	3	4	0	0	2	1	0	0	0	0	0	0	0	0	0	1	1	1
ENSMUSG00000026627	1	0	0	0	0	0	0	0	0	0	0	1	0	0	1	1	0	0	1	0	0	0	0	0	0	0	0	0	0	0	0	0	0	0	0	0	0	0	0	0	0	0	0	1	0	0	0	0	0
ENSMUSG00000026628	2	0	0	0	0	0	0	1	0	0	0	0	7	0	7	4	1	4	4	0	5	0	0	0	2	2	0	2	0	1	7	0	0	8	8	1	0	0	2	0	0	0	0	0	0	2	1	0	3
ENSMUSG00000026630	1	1	1	0	0	0	0	0	0	0	0	0	2	0	3	0	1	0	1	1	1	0	0	0	0	3	0	2	0	2	2	0	0	3	2	0	0	0	0	0	0	0	0	1	0	0	1	2	2
ENSMUSG00000026655	1	0	0	0	0	1	0	2	0	0	0	0	1	0	2	0	2	1	0	2	7	2	0	2	1	13	2	1	0	3	1	0	0	1	0	0	1	1	0	0	0	0	0	1	1	1	1	3	4
ENSMUSG00000026688	1	0	0	0	0	0	0	0	0	0	0	0	1	0	5	0	0	0	0	0	0	0	0	0	0	0	0	0	0	0	0	0	0	0	0	0	0	0	0	0	0	0	0	0	0	0	0	0	0
ENSMUSG00000026700	1	1	1	0	0	0	0	4	0	0	1	0	0	1	4	0	1	0	0	0	2	1	0	3	1	5	0	1	1	0	0	0	0	0	0	1	2	0	1	0	0	0	0	0	0	0	0	0	0
ENSMUSG00000026770	2	2	2	1	0	0	0	0	0	0	0	0	0	0	2	4	2	1	4	0	2	0	0	0	5	1	0	2	0	0	0	0	0	0	0	0	2	2	0	0	0	0	0	0	0	3	0	0	0
ENSMUSG00000026771	1	0	0	0	0	0	0	0	0	0	0	0	0	0	0	0	0	0	0	0	1	0	0	0	0	0	0	0	0	1	0	0	0	1	0	1	0	0	1	2	2	2	2	0	0	0	0	0	0
ENSMUSG00000026773	1	0	0	0	0	0	0	3	0	0	0	2	3	0	7	0	0	0	0	1	5	1	0	0	0	4	0	2	0	2	2	0	0	4	3	0	0	0	0	0	0	0	0	0	4	0	1	0	5
ENSMUSG00000026786	1	0	0	0	0	0	0	2	1	0	0	2	5	0	5	1	0	1	3	0	3	0	1	0	0	6	0	2	1	0	4	0	0	2	0	1	0	0	3	1	1	0	1	0	4	0	2	1	4
ENSMUSG00000026819	1	0	0	0	0	0	0	0	0	0	1	1	0	0	1	2	0	0	2	0	2	0	0	0	2	2	0	0	0	0	0	0	0	0	0	0	1	0	0	0	0	0	0	0	0	3	0	0	0
ENSMUSG00000026832	1	1	1	0	0	0	0	0	0	0	0	1	1	0	1	4	3	0	4	0	3	0	0	0	4	9	0	0	0	1	0	0	0	2	0	0	0	1	0	0	0	0	0	0	0	3	1	0	3
ENSMUSG00000026875	1	1	1	0	1	0	0	0	0	0	0	0	4	0	2	2	1	0	2	0	5	0	0	0	0	3	0	1	0	1	3	0	1	3	3	0	0	0	0	0	0	0	0	0	0	2	2	1	1
ENSMUSG00000026885	1	1	0	0	0	0	0	0	0	0	0	1	1	0	0	0	0	0	0	0	1	0	0	0	0	0	0	0	0	0	1	0	0	1	0	0	0	0	0	0	0	0	0	0	0	0	1	1	2
ENSMUSG00000026970	1	0	0	1	0	0	0	3	0	0	0	0	0	0	6	2	1	2	0	2	6	0	0	0	2	6	1	9	3	2	0	1	0	0	0	0	0	0	0	0	0	0	0	2	0	0	1	2	0
ENSMUSG00000026977	1	0	0	0	0	0	0	0	0	0	0	2	0	0	1	2	1	0	2	1	1	0	0	0	2	0	1	1	1	2	1	0	1	0	0	0	2	2	0	0	0	0	0	3	0	2	1	1	0
ENSMUSG00000026989	1	0	0	0	0	0	1	0	0	0	0	0	1	0	2	0	0	0	0	0	3	1	0	0	0	3	1	0	0	1	1	0	0	0	2	0	1	1	0	0	0	0	0	0	0	0	0	0	0
ENSMUSG00000027166	1	0	0	0	0	0	0	0	0	0	0	0	0	0	0	0	0	0	0	0	0	0	0	0	0	0	0	1	0	0	0	0	0	0	0	0	0	1	0	0	0	0	0	0	0	0	0	0	0
ENSMUSG00000027195	1	1	0	1	0	0	0	0	0	0	0	0	1	0	2	0	0	2	1	0	2	0	0	0	1	1	0	1	0	0	1	0	0	0	1	0	0	0	0	0	0	0	0	0	2	1	0	0	0
ENSMUSG00000027248	1	1	1	1	0	1	0	0	0	0	0	1	0	0	2	0	0	0	0	0	3	0	0	0	0	0	0	0	0	0	0	0	0	0	0	0	0	0	0	0	0	0	0	0	2	0	1	1	0
ENSMUSG00000027257	1	0	0	0	0	0	0	0	0	0	0	0	0	0	0	0	0	0	0	0	0	0	0	0	0	0	0	0	0	0	0	0	0	0	0	0	0	0	0	0	0	0	0	0	0	0	0	0	0
ENSMUSG00000027288	1	0	0	0	0	0	0	0	0	0	0	0	0	0	1	0	0	0	0	1	0	0	0	0	0	0	0	0	0	0	0	0	0	0	0	0	0	0	0	0	0	0	0	0	0	0	0	0	0
ENSMUSG00000027297	1	0	0	0	0	0	0	0	0	0	0	0	0	0	0	0	0	0	0	0	0	0	0	0	0	0	0	0	0	0	0	0	0	0	0	0	0	0	0	0	0	0	0	0	0	0	0	0	0
ENSMUSG00000027315	1	0	0	0	0	0	0	0	0	1	0	0	0	0	0	0	0	0	0	0	0	0	0	0	0	2	0	0	0	0	0	0	0	0	0	0	0	0	0	0	0	0	0	0	0	0	0	0	0
ENSMUSG00000027323	1	0	0	0	0	0	0	2	0	0	0	0	0	0	2	0	1	0	0	0	0	0	0	0	0	0	0	0	0	0	0	0	0	0	0	0	0	0	0	0	0	0	0	1	0	0	1	1	0
ENSMUSG00000027330	1	0	0	0	0	0	0	0	0	0	0	0	0	0	2	0	0	0	0	0	0	0	0	0	1	0	0	0	0	2	0	0	0	0	0	0	0	0	0	0	0	0	0	0	0	0	0	0	0
ENSMUSG00000027332	1	0	0	0	0	0	0	0	0	0	0	0	0	0	0	0	0	0	0	0	0	0	0	0	0	0	0	0	0	0	0	0	0	0	0	0	0	0	0	0	0	0	0	0	0	0	0	0	0
ENSMUSG00000027347	1	0	0	0	0	1	0	0	0	0	0	1	2	0	13	2	0	1	3	2	8	1	1	0	3	4	0	9	3	2	2	3	2	3	3	1	2	2	1	0	0	0	0	1	1	1	2	2	1
ENSMUSG00000027368	2	1	1	0	0	1	0	4	0	0	0	1	1	1	0	1	0	0	0	0	4	0	0	0	2	5	0	0	0	0	0	0	0	0	0	1	1	2	0	0	0	0	0	1	0	1	0	1	4
ENSMUSG00000027380	1	0	0	0	0	0	0	0	0	0	0	0	0	0	0	2	0	0	2	0	2	0	1	0	1	3	0	1	1	0	0	0	0	0	0	0	0	0	0	0	0	0	0	1	2	0	1	1	1
ENSMUSG00000027387	1	0	0	0	0	0	0	0	0	0	0	2	1	0	0	0	0	0	0	0	0	0	0	0	0	0	0	1	0	0	1	0	0	2	0	0	0	0	0	0	0	0	0	0	0	0	0	0	0
ENSMUSG00000027397	1	0	0	1	0	0	0	0	0	0	0	0	3	0	1	0	0	1	0	0	1	0	0	0	0	0	0	0	0	0	0	0	0	2	2	0	0	0	0	1	1	1	1	2	0	0	0	0	3
ENSMUSG00000027513	1	0	0	0	0	0	0	0	0	0	0	1	0	0	0	0	0	0	0	0	0	0	0	0	0	0	0	0	0	1	0	0	0	0	0	0	0	0	0	0	0	0	0	0	0	0	0	0	0
ENSMUSG00000027514	1	1	1	0	0	0	0	2	0	0	0	0	0	0	3	0	0	0	3	0	0	0	0	0	2	0	0	1	1	0	0	0	0	0	0	0	0	0	0	1	1	0	1	0	0	2	0	0	0
ENSMUSG00000027605	1	0	0	0	0	0	0	0	0	0	0	1	0	0	0	0	0	0	0	0	0	0	0	0	0	0	0	1	0	0	0	0	0	0	0	0	0	0	0	0	0	0	0	0	0	0	0	0	0
ENSMUSG00000027620	1	0	0	0	0	0	0	2	0	0	0	0	0	0	4	0	0	0	0	2	1	0	0	0	0	0	0	0	0	2	0	0	2	0	0	0	0	0	1	2	2	2	1	0	0	0	0	0	0
ENSMUSG00000027639	2	1	0	0	0	1	0	2	2	0	0	0	0	0	0	0	1	0	0	1	1	0	0	0	0	3	0	0	0	1	0	0	0	0	0	0	0	0	1	2	2	2	2	0	0	0	0	0	0
ENSMUSG00000027641	1	0	0	0	0	0	0	0	0	0	0	0	0	0	3	0	0	0	1	0	0	0	0	0	1	0	1	0	0	0	0	0	0	0	0	0	0	0	0	0	0	0	0	1	0	0	1	1	1
ENSMUSG00000027652	1	0	0	0	0	0	0	0	0	0	0	0	0	0	0	2	1	0	2	0	1	0	0	0	1	0	0	0	0	0	1	0	0	1	2	0	0	0	0	0	0	0	0	0	0	2	0	0	0
ENSMUSG00000027660	1	1	0	0	0	0	0	0	0	0	0	0	0	0	5	4	2	1	4	1	1	0	0	0	4	1	0	0	1	1	0	0	0	0	0	0	0	0	0	0	0	0	0	1	2	2	1	0	1
ENSMUSG00000027668	1	0	0	0	0	0	0	0	1	0	0	0	0	0	0	0	0	0	0	0	1	0	0	0	0	0	0	0	0	0	0	0	0	0	0	0	0	0	0	0	0	0	0	0	0	0	0	0	0
ENSMUSG00000027763	1	2	3	0	1	0	2	1	2	1	1	4	9	1	5	2	1	1	2	0	4	0	0	2	2	10	2	2	2	0	2	1	0	6	5	0	1	1	4	2	2	2	2	0	7	0	1	3	5
ENSMUSG00000027843	1	0	1	0	0	0	0	3	0	1	0	1	0	0	3	2	0	0	1	0	2	0	0	0	3	2	1	0	0	1	2	0	0	1	0	0	0	0	0	0	0	0	0	1	1	2	1	1	0
ENSMUSG00000027901	1	0	0	1	0	0	0	2	0	0	1	1	0	0	11	1	0	2	0	4	3	0	0	0	0	2	0	1	1	3	0	4	4	0	0	0	1	1	1	1	1	1	1	0	0	1	0	1	0
ENSMUSG00000028028	1	0	0	0	0	0	0	0	0	0	0	2	1	0	1	1	1	0	0	0	0	0	0	0	1	0	0	0	0	0	0	0	0	1	0	1	0	0	0	0	0	0	0	0	2	0	0	0	0
ENSMUSG00000028032	1	0	0	1	0	0	0	0	0	0	0	2	0	0	0	1	0	0	0	0	2	0	0	0	0	1	1	1	0	0	0	0	0	0	0	0	1	0	0	0	0	0	0	1	0	0	2	3	0
ENSMUSG00000028086	1	1	0	0	0	0	0	0	0	0	0	0	3	0	19	5	2	3	5	0	5	1	0	0	2	6	1	3	0	1	3	0	0	4	4	2	0	0	1	0	0	0	0	1	3	2	1	0	2
ENSMUSG00000028137	1	0	0	0	0	0	0	0	0	0	0	0	0	0	0	0	0	0	0	0	1	0	0	0	0	2	0	0	0	0	0	0	0	0	0	0	0	0	0	0	0	0	0	0	0	0	0	0	0
ENSMUSG00000028152	1	0	0	0	0	0	0	0	0	0	0	0	0	0	3	0	0	0	1	0	2	0	0	0	0	5	1	1	1	0	0	0	0	0	0	0	0	0	1	0	0	0	1	0	0	1	2	5	2
ENSMUSG00000028159	1	0	0	1	0	0	0	0	0	0	0	0	0	0	3	2	1	0	2	0	3	0	0	0	2	3	1	0	0	0	0	0	0	0	0	0	1	1	0	0	0	0	0	0	0	0	0	0	0
ENSMUSG00000028163	2	1	2	0	1	0	0	0	0	0	2	1	0	2	11	0	0	1	0	0	7	1	0	1	2	12	3	3	2	1	1	1	2	0	0	0	2	3	1	0	0	0	0	0	0	1	1	0	0
ENSMUSG00000028214	1	0	0	0	0	0	1	0	0	0	0	0	0	0	0	2	0	0	2	0	0	1	0	0	2	0	0	1	2	0	1	0	0	0	1	0	0	0	0	0	0	0	0	0	0	3	1	0	0
ENSMUSG00000028331	1	0	0	1	0	0	0	0	0	0	0	0	5	0	0	0	0	0	0	0	2	0	0	0	0	0	0	0	1	0	3	0	0	5	6	0	0	0	0	0	0	0	0	0	2	0	2	0	5
ENSMUSG00000028362	1	0	0	0	0	0	0	0	0	0	1	0	0	0	4	1	1	1	0	0	0	0	0	0	1	5	1	4	2	1	2	0	0	0	0	0	0	0	1	0	0	0	0	0	0	1	0	1	0
ENSMUSG00000028403	1	1	1	0	0	0	0	1	0	0	0	0	0	0	3	0	0	0	0	0	1	0	0	0	0	4	0	2	1	0	0	0	0	0	0	0	1	1	0	0	0	0	0	0	2	2	0	1	1
ENSMUSG00000028411	1	0	0	0	0	0	0	0	0	0	0	0	0	0	0	2	1	1	2	0	0	0	0	0	2	2	0	0	0	0	0	0	0	0	0	0	0	0	0	0	0	0	0	1	0	2	1	1	0
ENSMUSG00000028415	1	0	0	0	0	0	0	0	0	0	0	0	0	0	0	0	0	1	0	0	0	0	0	0	1	0	0	0	0	0	0	0	0	0	0	0	0	0	1	0	0	0	0	0	0	0	0	0	0
ENSMUSG00000028496	3	0	0	0	2	2	3	2	1	0	2	0	1	2	17	2	2	0	0	1	6	0	0	1	2	12	2	2	1	2	0	0	0	0	1	1	1	1	1	0	0	0	0	0	2	1	1	2	1
ENSMUSG00000028530	1	1	1	1	0	0	0	5	0	0	0	0	0	0	12	5	1	0	2	2	6	0	2	0	4	8	0	2	2	2	0	3	3	0	0	0	1	1	2	2	2	2	2	1	0	4	1	0	0
ENSMUSG00000028580	1	0	0	0	0	0	0	0	0	0	0	0	0	0	0	0	0	0	0	0	0	0	0	0	0	0	0	0	0	0	0	0	0	0	0	0	0	0	0	0	0	0	0	1	0	0	0	0	0
ENSMUSG00000028581	1	0	0	1	0	0	0	0	0	0	0	0	0	0	3	0	1	0	1	1	1	0	0	0	3	1	0	1	0	1	0	0	0	0	0	0	0	0	0	0	0	0	0	0	0	0	0	1	0
ENSMUSG00000028639	1	0	0	0	0	0	0	0	0	0	0	1	2	0	0	0	0	0	0	0	2	0	0	0	0	0	0	0	0	0	2	0	0	2	2	0	0	0	0	0	0	0	0	0	0	0	0	0	0
ENSMUSG00000028656	2	2	0	0	0	0	0	0	0	0	0	0	1	0	0	2	0	0	2	0	3	0	0	0	2	2	0	1	0	0	3	0	0	0	0	0	0	0	0	0	0	0	0	1	0	0	0	0	0
ENSMUSG00000028668	1	1	0	0	0	0	0	0	0	0	0	0	0	0	0	0	0	0	0	0	2	0	0	0	0	2	0	2	1	0	0	0	0	0	0	0	0	0	0	0	0	0	0	0	0	0	0	0	0
ENSMUSG00000028677	1	0	0	0	0	0	0	0	0	0	0	0	2	0	1	0	0	0	0	1	0	0	0	0	1	0	0	0	0	1	2	0	0	2	2	0	0	0	1	0	0	0	0	0	0	0	0	0	0
ENSMUSG00000028678	1	0	0	0	1	0	0	0	0	0	0	1	0	0	2	1	1	0	1	0	0	0	0	1	2	0	0	0	1	0	1	0	0	0	0	0	1	1	1	0	0	0	0	0	0	1	2	2	0
ENSMUSG00000028718	2	0	0	0	0	0	0	0	0	0	0	0	0	0	1	0	0	0	0	0	2	0	0	0	0	0	0	0	0	0	0	0	0	0	0	0	0	0	0	0	0	0	0	0	0	0	0	0	0
ENSMUSG00000028736	1	0	0	0	0	0	0	0	0	0	0	0	0	0	1	0	0	0	0	0	0	0	0	0	0	0	0	0	0	0	0	0	0	0	0	0	0	0	0	0	0	0	0	0	0	0	0	0	0
ENSMUSG00000028766	1	0	0	0	0	0	0	0	0	0	0	0	0	0	0	0	0	0	0	0	0	0	1	0	0	0	0	1	0	0	0	0	0	0	0	0	0	0	0	0	0	0	0	0	0	0	0	0	0
ENSMUSG00000028771	1	0	0	0	0	0	0	0	0	0	0	0	0	0	1	0	0	0	0	4	1	0	0	0	0	0	0	0	0	3	0	2	2	0	0	0	0	0	0	0	0	0	0	0	0	0	0	0	0
ENSMUSG00000028788	1	3	2	0	0	0	0	0	0	0	0	1	1	0	1	1	0	0	0	0	1	2	2	1	0	6	0	1	0	1	1	0	0	0	0	0	0	1	0	0	0	0	0	0	2	3	1	1	0
ENSMUSG00000028792	1	0	0	0	0	0	0	0	0	0	0	0	0	0	0	0	0	0	0	0	5	2	0	2	0	2	0	0	1	0	0	0	0	0	0	0	0	0	0	0	0	0	0	0	0	1	0	0	0
ENSMUSG00000028793	1	0	1	0	0	0	0	4	0	0	0	1	1	0	6	2	0	1	2	0	4	1	1	0	1	4	0	1	3	0	1	0	0	1	2	0	0	0	0	0	0	0	0	0	0	1	1	1	2
ENSMUSG00000028796	1	0	1	0	0	0	0	1	0	0	0	0	4	1	2	2	0	1	0	0	4	0	0	0	1	2	0	0	1	0	4	0	0	6	6	0	0	0	0	0	0	0	0	1	0	1	1	1	2
ENSMUSG00000028807	1	0	0	0	0	0	0	0	0	0	0	0	0	0	1	0	0	0	0	0	0	0	0	0	0	0	0	0	0	0	0	0	0	0	0	0	1	1	0	0	0	0	0	1	0	0	0	1	2
ENSMUSG00000028901	1	1	0	0	0	0	0	2	0	0	0	0	0	0	0	0	0	0	0	0	0	0	0	0	0	0	0	1	0	0	0	0	0	0	0	0	0	0	0	0	0	0	0	0	0	0	0	0	0
ENSMUSG00000028954	1	0	0	0	0	0	0	0	0	0	0	0	0	0	3	0	0	0	0	0	0	0	0	1	0	0	0	0	0	0	0	0	0	0	0	0	0	0	0	0	0	0	0	1	0	0	1	1	0
ENSMUSG00000029111	1	0	0	0	0	0	0	0	0	0	0	0	0	0	0	0	0	0	0	0	1	0	0	0	0	0	0	0	0	0	0	0	0	0	0	0	0	0	0	0	0	0	0	1	0	0	0	0	0
ENSMUSG00000029141	1	0	0	0	0	0	0	0	0	0	0	0	0	0	0	0	1	0	0	0	0	0	0	0	1	0	0	1	0	0	0	0	0	0	0	0	0	0	0	0	0	0	0	0	2	0	0	0	0
ENSMUSG00000029154	1	0	0	0	0	0	0	0	0	0	0	0	0	0	0	0	0	0	0	0	0	0	0	0	0	0	0	0	1	0	0	0	0	0	0	0	0	0	0	0	0	0	0	0	0	0	0	0	0
ENSMUSG00000029189	1	0	0	0	0	0	0	0	0	0	0	0	0	0	0	0	0	0	0	0	0	0	0	0	0	0	0	0	0	0	0	0	0	0	0	0	0	0	0	0	0	0	0	0	0	0	0	0	0
ENSMUSG00000029204	1	1	1	0	0	0	0	1	0	0	0	0	2	0	6	0	0	0	0	2	4	1	0	0	0	5	0	2	1	3	2	2	2	2	2	0	1	1	0	0	0	0	0	0	0	0	1	1	0
ENSMUSG00000029205	1	0	0	0	0	0	0	1	0	0	0	1	0	0	2	2	1	0	2	0	2	0	0	1	2	1	0	2	0	0	0	0	0	0	0	0	1	1	0	0	0	0	0	0	0	3	2	1	1
ENSMUSG00000029213	1	0	0	0	1	0	0	0	0	0	0	0	3	1	2	0	0	0	0	0	1	0	0	0	0	3	0	4	2	0	2	0	0	3	2	0	1	1	0	0	0	0	0	0	0	0	2	0	4
ENSMUSG00000029254	1	0	0	0	0	0	0	0	0	0	0	0	0	0	0	0	1	1	0	0	1	1	0	1	0	5	2	2	0	0	1	0	0	0	0	0	0	0	2	0	0	2	2	0	0	0	0	0	0
ENSMUSG00000029267	1	0	0	0	0	0	0	2	0	0	0	0	0	0	0	0	0	0	0	1	1	0	0	0	0	0	0	0	0	1	0	1	1	0	0	0	0	0	0	0	0	0	0	0	0	0	0	0	0
ENSMUSG00000029270	1	1	1	0	1	2	1	2	2	1	0	3	2	1	1	0	0	0	0	0	6	0	0	0	0	4	0	2	0	0	0	0	0	3	0	1	1	0	0	0	0	0	0	2	4	0	0	0	2
ENSMUSG00000029275	1	0	0	0	0	0	0	0	0	0	2	1	2	0	7	0	0	0	2	0	0	0	1	0	2	5	2	0	1	1	3	0	0	1	2	0	0	0	0	0	0	0	0	1	2	1	0	1	0
ENSMUSG00000029287	1	1	1	0	1	2	0	4	0	0	0	1	0	0	2	1	1	1	0	0	4	2	1	1	1	4	0	0	0	1	0	0	0	0	1	0	1	1	1	0	0	0	0	0	1	1	1	1	0
ENSMUSG00000029290	1	0	0	0	0	0	0	0	0	1	0	1	1	0	0	0	0	0	0	0	1	0	0	0	0	5	0	0	0	1	0	0	0	1	0	0	1	1	1	0	0	0	0	0	2	0	0	1	1
ENSMUSG00000029343	1	1	0	0	0	0	0	0	0	0	0	0	0	0	0	0	0	0	0	0	1	0	0	0	0	4	0	0	0	0	0	0	0	0	0	0	0	0	0	0	0	0	0	0	0	0	0	1	0
ENSMUSG00000029344	2	0	1	0	0	0	0	0	0	0	0	1	5	0	0	0	0	2	0	2	1	0	0	0	1	2	0	2	1	1	5	0	0	5	4	0	0	0	1	0	0	0	0	0	5	0	0	0	1
ENSMUSG00000029409	1	0	0	0	0	0	0	0	0	0	0	1	0	0	0	2	0	0	0	0	0	0	0	0	2	0	0	1	0	0	0	0	0	0	0	0	0	0	0	0	0	0	0	0	0	0	0	0	0
ENSMUSG00000029417	1	0	0	0	0	0	0	0	0	0	0	0	0	0	0	0	0	0	0	0	0	0	0	0	0	0	0	0	0	0	0	0	0	0	0	0	0	0	0	0	0	0	0	0	0	0	0	0	0
ENSMUSG00000029426	1	0	0	0	0	0	0	2	0	0	0	0	0	0	9	0	0	0	0	0	0	0	0	0	0	0	0	1	0	1	2	0	0	0	1	0	0	0	0	0	0	0	0	1	0	0	0	0	0
ENSMUSG00000029478	1	0	0	0	0	0	0	0	0	0	0	0	1	0	5	0	0	0	0	0	1	0	0	0	0	2	1	1	1	0	1	0	0	2	2	0	0	0	0	0	0	0	0	0	0	0	0	0	0
ENSMUSG00000029499	1	0	0	0	0	0	0	0	0	0	0	1	0	0	3	0	0	0	0	0	0	0	0	0	0	0	0	0	0	0	0	0	0	0	0	0	0	0	0	0	0	0	0	1	2	0	0	0	0
ENSMUSG00000029521	1	0	0	0	0	0	0	0	0	0	0	0	0	0	0	0	0	0	0	0	2	0	0	0	0	1	0	1	0	0	0	0	0	0	0	0	0	0	0	0	0	0	0	0	0	0	0	0	0
ENSMUSG00000029530	2	2	2	0	0	0	0	0	0	0	0	0	0	0	3	0	0	0	0	0	0	0	0	0	0	3	0	1	0	0	0	0	0	0	0	0	0	0	1	0	0	0	0	0	0	0	0	0	0
ENSMUSG00000029534	1	1	0	0	2	1	1	0	0	0	2	0	2	2	7	6	2	1	5	0	1	0	0	0	2	3	2	1	2	2	2	0	0	3	3	0	0	0	0	0	0	0	0	0	0	5	1	1	2
ENSMUSG00000029571	1	0	0	0	0	0	0	5	0	0	0	1	0	0	3	0	0	1	0	0	0	1	0	2	0	2	0	1	0	0	0	0	0	0	0	0	1	1	2	0	0	0	0	0	2	0	0	0	0
ENSMUSG00000029580	1	0	0	0	0	0	0	2	0	0	0	0	0	0	3	0	0	1	0	0	2	0	0	0	0	1	0	0	0	0	0	0	0	0	0	0	2	2	0	0	0	0	0	2	0	0	0	0	0
ENSMUSG00000029603	1	0	0	0	0	0	0	0	0	0	0	1	1	0	0	0	2	0	0	0	1	0	0	0	0	0	0	0	1	0	2	0	0	2	0	0	0	0	0	0	0	0	0	0	2	0	0	3	1
ENSMUSG00000029635	1	0	0	0	0	0	0	0	0	0	0	2	0	0	0	0	0	0	0	0	4	0	0	0	0	1	0	0	0	0	1	0	0	0	1	0	0	0	0	0	0	0	0	0	2	0	0	0	1
ENSMUSG00000029646	1	0	0	0	0	0	0	0	0	0	0	0	0	0	0	0	0	0	0	0	0	0	0	0	0	0	0	0	0	0	0	0	0	0	0	0	0	0	0	0	0	0	0	0	0	0	0	0	0
ENSMUSG00000029647	1	0	0	0	0	1	0	2	0	0	0	1	0	0	0	0	0	1	0	0	0	0	0	1	0	0	0	0	0	0	0	0	0	0	1	1	0	0	0	0	0	0	0	0	0	0	0	0	0
ENSMUSG00000029672	1	0	0	1	0	0	0	0	0	1	0	0	0	0	5	0	0	1	2	0	3	2	0	2	3	4	3	5	1	0	2	0	0	0	0	0	0	0	1	1	1	1	2	1	4	1	1	3	3
ENSMUSG00000029706	1	0	0	0	0	0	0	0	0	0	0	0	0	0	1	0	0	0	0	0	0	0	0	0	0	0	0	0	0	0	0	0	0	0	0	0	0	0	0	0	0	0	0	0	0	0	0	0	0
ENSMUSG00000029716	1	0	0	0	0	0	0	1	0	0	0	1	0	0	0	0	0	0	0	0	0	0	0	0	0	0	0	0	0	0	0	0	0	0	0	0	0	0	0	0	0	0	0	0	0	0	0	0	0
ENSMUSG00000029772	1	0	0	0	0	0	0	2	0	0	0	0	1	0	3	0	1	0	0	0	3	1	0	1	2	2	0	1	2	1	0	0	0	1	0	0	1	1	0	0	0	0	0	1	0	0	1	1	1
ENSMUSG00000029823	1	0	0	0	0	0	0	0	0	0	0	0	0	0	0	0	0	0	0	0	1	1	0	1	0	0	0	0	0	0	0	0	0	0	0	0	0	0	0	0	0	0	0	0	0	0	1	0	2
ENSMUSG00000029826	3	0	0	1	0	0	0	0	0	0	0	0	1	0	1	0	1	2	0	1	0	0	0	0	1	0	0	1	0	0	0	0	0	2	2	1	0	0	0	0	0	0	0	0	1	0	0	0	0
ENSMUSG00000029828	1	0	0	0	0	0	0	2	0	0	0	0	0	0	3	0	0	1	0	0	1	0	0	0	0	0	2	1	0	0	1	0	0	0	0	0	0	0	0	0	0	0	0	0	0	1	0	0	0
ENSMUSG00000029859	1	0	0	0	0	0	0	0	0	0	0	0	0	0	4	0	0	0	0	0	0	0	0	0	0	0	0	0	1	0	0	0	0	0	0	0	1	1	0	0	0	0	0	0	0	0	0	0	0
ENSMUSG00000029860	1	0	0	0	0	0	0	0	0	0	0	0	0	0	2	1	0	0	0	0	1	0	0	0	1	2	0	0	1	0	0	0	0	0	0	0	0	0	0	0	0	0	0	1	2	0	0	0	1
ENSMUSG00000029924	1	0	0	0	0	0	0	2	0	0	0	1	2	0	6	2	0	0	0	2	2	0	1	0	1	4	0	1	1	0	2	0	1	2	2	0	0	0	0	0	0	0	0	1	2	0	0	1	1
ENSMUSG00000029992	1	1	0	1	0	0	0	0	0	0	0	0	1	0	0	0	0	0	0	0	1	0	0	0	0	1	0	0	0	0	0	0	0	0	0	0	0	0	0	0	0	0	0	1	0	0	1	1	3
ENSMUSG00000030029	1	3	0	0	0	0	0	0	0	0	0	0	0	0	1	6	0	2	4	0	2	0	0	0	2	2	2	1	1	0	1	0	0	0	0	0	1	1	2	1	1	1	0	2	0	2	0	0	0
ENSMUSG00000030047	1	0	0	2	0	0	0	0	0	0	0	0	0	0	4	0	2	0	0	0	4	0	0	0	0	3	1	1	2	2	3	0	0	0	0	0	0	0	2	0	0	0	0	0	2	1	2	1	2
ENSMUSG00000030067	1	6	2	1	2	2	2	5	5	0	1	8	5	0	24	2	4	3	2	3	9	1	1	1	5	12	0	7	6	5	4	0	0	10	7	2	4	6	1	0	0	0	0	0	13	1	2	3	2
ENSMUSG00000030082	1	0	0	1	0	0	0	1	0	0	0	0	0	0	6	0	0	0	0	0	1	0	0	0	0	0	0	0	0	0	0	0	0	0	0	0	0	0	0	0	0	0	0	0	0	0	1	1	1
ENSMUSG00000030101	1	0	0	0	1	1	0	0	0	0	0	0	2	0	1	0	0	0	0	0	0	0	0	0	0	0	0	1	1	1	4	0	0	2	3	0	0	1	0	0	0	0	0	0	2	1	1	0	1
ENSMUSG00000030104	2	1	0	1	0	0	0	3	0	0	0	0	0	0	7	2	0	1	0	0	5	3	1	1	2	3	0	3	1	2	0	0	0	0	0	1	1	1	1	1	1	1	1	0	0	0	1	2	1
ENSMUSG00000030125	1	1	0	0	0	0	0	0	0	0	0	0	0	0	0	0	0	0	0	0	2	0	0	0	0	0	0	0	0	0	0	0	0	0	0	0	0	0	0	0	0	0	0	0	0	0	0	0	0
ENSMUSG00000030149	1	0	0	0	0	0	0	0	0	0	0	0	0	0	1	0	0	0	0	0	0	0	0	0	0	0	0	0	0	1	0	0	0	0	0	0	0	0	0	0	0	0	0	1	0	0	0	0	0
ENSMUSG00000030156	1	0	0	0	0	0	0	0	0	0	1	0	1	0	7	0	2	2	0	1	1	0	0	0	0	1	1	0	0	1	0	0	0	1	1	0	0	0	1	0	0	0	0	0	0	0	0	0	2
ENSMUSG00000030208	1	1	0	0	1	2	1	0	1	0	0	0	0	2	3	0	0	1	0	0	3	0	0	0	0	2	0	0	0	0	0	0	0	0	0	0	0	0	0	0	0	0	0	0	0	0	0	0	2
ENSMUSG00000030247	1	0	0	0	0	0	0	0	0	0	0	0	0	0	0	0	0	0	0	0	0	0	0	0	0	0	0	0	0	0	0	0	0	0	0	0	0	0	1	0	0	0	0	1	0	0	0	0	0
ENSMUSG00000030263	1	2	1	0	0	0	0	1	0	0	0	1	1	0	4	0	0	0	0	0	2	0	0	0	0	3	0	1	1	0	2	0	0	2	1	0	0	0	0	0	0	0	0	0	2	0	1	1	0
ENSMUSG00000030279	1	0	0	1	0	0	1	0	0	0	0	1	0	0	1	0	0	0	0	1	0	1	0	0	1	0	3	2	2	1	0	0	0	0	0	0	0	0	0	0	0	0	0	0	2	0	0	2	0
ENSMUSG00000030283	1	0	0	0	0	1	2	5	0	0	0	1	0	2	1	1	1	0	2	0	1	1	0	1	2	0	0	3	2	3	1	0	0	0	2	0	0	0	0	0	0	0	0	1	0	1	1	2	0
ENSMUSG00000030287	1	2	1	0	0	1	0	2	0	0	0	1	2	0	7	2	0	0	1	0	6	0	0	0	1	2	0	2	1	0	3	0	0	2	3	0	1	1	0	0	0	0	0	1	0	1	2	4	0
ENSMUSG00000030315	1	0	0	0	0	0	0	2	0	0	0	2	5	0	7	9	3	2	8	0	2	0	0	0	6	2	0	0	1	0	3	0	0	5	4	0	0	1	2	2	2	2	2	0	0	6	1	0	1
ENSMUSG00000030495	1	0	0	0	0	0	0	0	0	0	0	0	1	0	0	0	0	0	0	2	0	0	0	0	0	0	0	0	0	2	0	2	2	1	1	0	0	0	0	0	0	0	0	0	0	0	0	0	0
ENSMUSG00000030589	1	0	0	0	0	0	0	0	0	0	0	0	0	0	1	0	0	0	0	0	0	0	0	0	0	0	0	0	0	0	0	0	0	0	0	0	0	0	0	0	0	0	0	0	0	0	0	0	0
ENSMUSG00000030610	1	0	0	0	0	0	0	0	0	0	0	1	0	0	0	0	0	0	0	0	0	0	1	1	0	0	2	2	0	0	0	0	0	0	0	0	2	2	0	0	0	0	0	0	0	0	0	0	1
ENSMUSG00000030651	1	1	0	0	0	0	0	0	0	0	0	0	0	0	0	2	1	0	0	0	0	0	0	0	1	1	0	0	1	1	0	0	0	0	0	0	0	0	0	0	0	0	0	0	0	0	0	0	0
ENSMUSG00000030708	1	0	0	0	0	0	0	0	0	0	0	0	0	0	0	0	0	0	0	0	0	0	0	0	0	0	0	0	0	0	0	0	0	0	0	0	0	0	0	0	0	0	0	0	0	0	0	0	0
ENSMUSG00000030722	1	0	0	0	0	0	0	0	0	0	0	1	0	0	1	0	0	0	0	0	0	0	0	0	0	0	0	0	0	0	0	0	0	0	0	1	0	0	0	0	0	0	0	0	0	0	0	0	0
ENSMUSG00000030750	2	1	0	0	0	0	0	0	0	0	2	0	0	0	3	0	1	0	0	1	1	0	0	0	3	3	0	2	2	1	3	0	0	0	0	0	0	0	0	0	0	0	0	1	0	1	0	0	0
ENSMUSG00000030753	1	0	0	0	0	0	0	0	0	0	0	2	2	0	3	0	0	0	0	0	2	0	0	0	0	0	0	0	0	0	1	0	0	2	2	0	0	0	0	0	0	0	0	1	0	0	0	0	0
ENSMUSG00000030775	1	2	0	0	0	0	0	2	0	0	0	0	0	0	8	0	0	0	0	0	2	0	0	0	0	6	3	3	1	0	0	0	0	0	0	0	0	0	1	0	0	0	0	0	0	1	0	1	0
ENSMUSG00000030779	1	1	0	0	0	0	0	0	0	0	0	0	0	0	1	0	0	0	0	0	0	0	0	0	0	2	0	0	0	0	0	0	0	0	0	0	0	0	0	0	0	0	0	0	0	0	0	0	0
ENSMUSG00000030877	1	0	0	0	0	0	0	1	0	0	0	0	0	0	2	0	0	0	0	0	0	0	0	0	0	0	0	0	0	0	0	0	0	0	0	0	0	0	0	0	0	0	0	1	0	0	0	0	0
ENSMUSG00000030965	1	0	0	0	0	0	0	2	0	0	0	0	0	0	1	0	0	1	0	0	1	0	0	0	0	0	0	0	0	0	0	0	0	0	0	0	0	0	0	0	0	0	0	0	0	0	0	0	0
ENSMUSG00000031097	1	0	0	0	0	0	0	0	0	0	0	0	0	0	0	0	0	0	0	0	0	0	0	0	0	0	0	0	0	0	0	0	0	0	0	0	0	0	0	0	0	0	0	0	0	0	0	0	0
ENSMUSG00000031107	1	0	0	0	0	0	0	2	0	0	0	0	0	0	0	0	1	0	0	0	0	0	0	0	0	0	0	0	0	0	0	0	0	0	0	0	0	0	0	0	0	0	0	0	2	0	1	1	1
ENSMUSG00000031278	1	0	0	0	0	0	0	2	1	0	2	0	0	0	3	3	1	1	1	0	0	0	0	0	4	0	0	1	0	0	0	0	0	0	0	0	0	0	1	0	0	0	0	0	0	1	1	1	2
ENSMUSG00000031467	1	0	0	0	0	0	0	2	0	0	0	3	2	0	2	0	0	0	0	0	2	0	0	0	0	0	0	1	1	0	1	0	0	2	2	0	0	0	0	0	0	0	0	0	2	0	1	1	0
ENSMUSG00000031490	1	0	0	0	0	0	0	2	0	0	0	0	2	0	5	0	0	2	0	0	0	0	0	0	0	0	0	0	0	0	1	0	0	2	2	0	0	0	0	0	0	0	0	0	0	0	0	0	0
ENSMUSG00000031508	1	0	0	0	0	0	0	0	0	0	0	0	0	0	0	0	0	0	2	0	0	0	0	0	2	0	0	0	0	0	0	0	0	0	0	0	0	1	0	0	0	0	0	0	0	0	0	0	0
ENSMUSG00000031540	1	0	0	0	0	0	0	1	0	0	0	1	3	0	6	0	0	0	0	0	2	0	0	0	0	1	0	0	0	0	1	0	0	2	1	0	0	0	0	0	0	0	0	1	2	1	0	0	2
ENSMUSG00000031604	1	0	0	0	0	0	0	1	0	0	0	0	1	0	3	0	1	1	0	0	3	1	0	0	0	2	1	0	0	0	0	0	2	0	1	1	0	0	1	0	0	0	0	0	0	0	0	0	0
ENSMUSG00000031732	1	0	0	0	0	0	0	0	0	0	0	0	0	0	0	0	0	0	0	0	1	0	0	0	1	0	0	0	0	0	0	0	0	0	0	0	0	0	0	0	0	0	0	0	0	0	0	0	0
ENSMUSG00000031766	1	0	0	0	0	0	0	0	0	0	0	0	0	0	0	0	0	0	0	0	0	0	0	1	0	0	0	1	0	0	0	0	0	0	0	0	0	0	0	0	0	0	0	0	0	0	0	0	0
ENSMUSG00000031842	1	0	0	0	0	0	0	0	0	0	0	0	0	0	0	0	0	0	0	0	1	0	0	0	0	0	0	0	0	0	0	0	0	0	0	0	0	0	0	0	0	0	0	0	0	0	0	0	0
ENSMUSG00000031848	1	0	0	1	0	0	0	0	0	0	0	0	1	0	1	0	0	0	0	0	1	0	0	0	0	1	0	1	0	0	0	0	0	0	0	0	0	0	0	0	0	0	0	0	0	1	0	0	0
ENSMUSG00000031851	1	0	0	0	0	0	0	0	0	0	0	1	3	0	2	0	0	0	0	0	0	0	0	0	0	0	0	0	1	0	3	0	0	4	4	0	0	0	0	0	0	0	0	0	2	0	0	1	0
ENSMUSG00000031893	1	0	0	0	0	0	0	1	0	0	0	0	0	0	0	0	0	0	0	0	0	0	0	0	0	0	0	0	0	0	0	0	0	0	0	0	0	0	0	0	0	0	0	0	0	0	0	0	0
ENSMUSG00000031898	1	0	0	0	0	0	0	0	0	0	0	0	0	0	0	0	0	0	0	0	0	0	0	0	0	0	0	0	0	0	0	0	0	0	0	0	0	0	0	0	0	0	0	0	0	0	0	0	0
ENSMUSG00000031934	1	0	0	0	0	0	0	4	0	0	0	0	0	0	8	2	0	1	0	0	2	1	0	0	0	4	2	4	1	0	1	0	0	0	2	0	1	1	1	1	1	1	0	0	0	0	0	0	0
ENSMUSG00000031949	1	0	0	0	0	0	0	0	0	1	0	0	0	0	1	0	0	0	0	0	1	0	0	0	0	3	0	0	0	1	0	0	0	0	0	0	0	0	0	0	0	0	0	0	0	0	0	0	0
ENSMUSG00000031950	1	0	0	0	0	0	0	0	0	1	0	1	0	0	1	0	0	0	0	1	0	0	0	0	1	1	0	1	0	1	1	0	0	1	0	0	0	1	0	0	0	0	0	1	2	0	0	0	0
ENSMUSG00000031982	1	0	0	0	0	0	0	0	0	0	0	1	0	0	3	0	0	0	0	0	0	0	0	0	0	0	0	0	0	0	0	0	0	1	0	0	0	0	0	0	0	0	0	0	0	0	0	0	0
ENSMUSG00000032009	1	1	1	0	1	2	0	0	2	1	0	1	2	0	4	5	1	3	6	2	4	0	0	0	5	5	0	3	0	1	3	0	0	3	2	2	0	0	0	0	0	0	0	1	2	3	1	1	1
ENSMUSG00000032030	1	0	0	0	0	0	0	0	0	0	0	0	2	0	0	0	0	0	0	0	0	0	0	1	0	0	0	1	1	0	2	0	0	2	2	0	0	1	0	0	0	0	0	1	0	0	1	0	2
ENSMUSG00000032035	2	0	1	0	0	0	0	2	0	0	0	3	1	0	5	0	0	2	1	1	1	0	0	0	0	8	0	2	2	1	1	0	0	2	0	0	0	0	0	1	1	1	3	0	2	0	1	1	1
ENSMUSG00000032093	1	1	0	0	0	0	0	1	0	0	0	0	1	0	1	0	0	0	0	0	0	0	0	0	1	1	0	0	0	0	0	0	0	0	0	0	0	0	0	0	0	0	0	0	2	0	1	1	1
ENSMUSG00000032094	1	0	0	0	0	0	0	0	0	0	0	0	0	0	2	2	0	0	2	0	0	0	0	0	1	0	0	0	0	0	0	0	0	0	0	0	0	1	0	0	0	0	0	0	0	0	0	0	0
ENSMUSG00000032218	1	0	0	0	0	0	0	0	0	0	0	0	0	0	0	0	0	0	0	0	0	0	0	0	0	0	0	0	0	0	0	0	0	0	0	0	0	0	0	0	0	0	0	0	0	0	0	0	0
ENSMUSG00000032221	1	0	0	0	0	0	0	0	0	0	0	0	2	0	5	0	1	0	0	0	0	0	0	0	0	0	0	0	0	0	1	0	0	2	2	0	0	0	1	0	0	0	0	0	0	0	1	1	0
ENSMUSG00000032228	1	0	0	0	0	0	0	2	0	0	0	2	1	0	6	1	0	0	0	1	0	0	0	0	2	0	0	0	1	0	2	0	0	2	1	1	0	0	0	0	0	0	0	3	2	2	1	0	0
ENSMUSG00000032251	1	0	0	0	0	0	0	2	0	0	0	0	2	0	1	0	0	0	0	0	1	0	1	0	0	0	0	0	0	0	1	0	0	1	0	0	0	1	0	0	0	0	0	0	0	0	2	1	4
ENSMUSG00000032254	1	1	0	0	0	0	0	0	0	0	0	0	0	0	0	2	1	1	2	0	0	0	0	0	2	2	0	1	1	1	1	0	0	0	0	0	0	0	0	1	1	1	1	1	0	1	0	1	0
ENSMUSG00000032271	1	0	0	0	0	0	0	0	0	0	0	0	0	0	0	0	0	0	0	0	0	0	0	0	0	0	0	0	0	0	0	0	0	0	0	0	0	0	0	0	0	0	0	0	0	0	0	0	0
ENSMUSG00000032312	2	1	0	0	0	0	0	1	0	0	0	0	0	0	2	0	0	0	0	0	1	0	0	0	0	0	0	1	0	1	2	0	0	0	1	0	0	0	0	0	0	0	0	1	0	1	1	0	0
ENSMUSG00000032318	1	0	0	0	0	0	0	0	0	0	0	0	0	0	0	2	1	0	2	0	0	0	0	0	2	0	0	0	0	0	0	0	0	0	0	0	0	0	0	0	0	0	0	0	0	2	0	0	0
ENSMUSG00000032323	1	1	1	0	0	0	0	0	0	0	0	0	1	0	3	2	0	0	0	0	3	0	0	0	0	1	0	0	0	0	1	0	0	0	1	1	0	0	0	0	0	0	0	0	0	0	1	1	0
ENSMUSG00000032327	1	0	0	1	0	0	0	0	0	0	0	0	0	0	0	0	0	0	0	0	0	0	0	0	0	1	0	0	0	0	0	0	0	0	0	0	0	0	0	0	0	0	0	0	2	0	0	0	0
ENSMUSG00000032336	1	1	0	0	0	0	0	0	0	0	0	0	3	0	0	0	0	0	0	0	0	0	0	0	0	1	0	0	1	0	3	0	0	3	4	0	0	0	0	0	0	0	0	0	0	0	1	2	2
ENSMUSG00000032342	1	0	0	0	0	0	0	0	0	0	0	0	0	0	1	0	0	0	0	0	2	0	0	0	0	0	0	0	0	0	0	0	0	0	0	0	0	0	0	0	0	0	0	0	0	0	0	0	0
ENSMUSG00000032349	1	0	0	0	0	0	0	2	0	0	0	1	4	0	5	4	0	0	4	0	5	0	0	0	3	3	0	1	0	0	2	0	0	5	4	0	0	0	1	0	0	0	0	1	0	3	4	2	3
ENSMUSG00000032350	1	0	0	0	0	0	0	0	0	0	0	2	2	0	0	0	0	1	0	0	2	0	0	1	0	1	0	0	0	0	2	0	0	1	2	0	0	0	0	0	0	0	0	0	1	0	1	1	2
ENSMUSG00000032370	1	0	0	0	0	0	0	0	0	0	0	0	2	0	2	0	0	0	0	0	5	0	0	0	2	2	0	0	1	0	2	0	0	2	2	0	0	0	0	0	0	0	0	0	2	1	0	0	0
ENSMUSG00000032375	1	0	0	0	0	0	0	0	0	0	0	0	0	0	0	0	0	0	0	0	1	0	0	0	0	0	0	0	0	0	0	0	0	0	0	0	0	0	0	0	0	0	0	0	0	0	0	0	0
ENSMUSG00000032376	1	1	0	0	0	0	0	0	0	0	0	2	0	0	1	0	1	1	0	1	2	0	0	0	0	1	0	1	1	1	0	0	0	1	0	0	0	0	0	0	0	0	0	0	2	0	0	1	0
ENSMUSG00000032396	1	0	0	0	0	0	0	0	0	0	0	0	0	0	1	0	0	0	0	0	1	0	0	0	0	0	0	0	0	0	1	0	0	0	0	0	0	0	0	0	0	0	0	0	0	0	0	0	0
ENSMUSG00000032405	1	0	0	0	0	0	0	0	0	0	0	1	2	0	1	0	0	0	0	0	0	0	0	0	0	0	0	0	0	1	1	0	0	2	2	0	0	0	0	0	0	0	0	0	0	0	1	1	0
ENSMUSG00000032407	1	0	0	0	0	0	0	0	0	0	0	0	2	0	0	0	0	0	0	0	1	0	0	0	0	1	0	1	1	0	3	0	0	2	4	0	0	0	0	0	0	0	0	0	0	0	1	1	1
ENSMUSG00000032446	1	0	0	0	0	0	0	0	0	0	0	0	0	0	0	0	0	0	0	1	0	0	0	0	0	2	0	0	0	0	0	1	0	0	0	0	0	1	0	0	0	0	0	1	0	0	0	0	0
ENSMUSG00000032475	1	0	0	0	0	0	0	0	0	0	0	0	0	0	2	0	0	0	0	0	0	0	0	0	0	0	0	0	0	0	1	0	0	0	0	0	0	0	0	0	0	0	0	0	0	0	0	0	0
ENSMUSG00000032479	1	0	0	0	0	0	0	0	0	0	0	0	0	0	0	1	0	1	2	0	2	0	0	0	0	0	0	1	1	0	0	0	0	1	0	0	0	0	0	0	0	0	0	0	0	0	0	0	0
ENSMUSG00000032492	1	0	0	0	0	0	0	0	0	0	0	0	0	0	3	0	0	0	0	0	0	0	0	0	0	0	0	0	0	0	0	0	0	0	0	0	0	0	0	0	0	0	0	0	0	0	0	0	0
ENSMUSG00000032503	1	0	0	0	0	0	0	0	0	0	0	0	1	0	13	0	0	0	0	0	0	1	0	0	0	1	0	0	0	0	2	0	0	1	3	0	2	2	0	0	0	0	0	0	0	0	1	1	0
ENSMUSG00000032515	1	1	1	0	0	0	0	0	0	0	0	0	1	0	0	0	0	0	2	0	4	1	0	1	0	1	2	1	0	0	0	0	0	0	0	0	0	0	0	0	0	0	0	0	0	1	0	0	0
ENSMUSG00000032517	1	0	0	0	0	1	0	0	0	0	0	0	0	0	0	0	0	0	0	0	0	0	0	0	0	0	0	0	0	0	0	0	0	0	0	0	0	0	0	0	0	0	0	0	0	0	0	0	0
ENSMUSG00000032577	1	0	0	0	0	0	0	0	0	0	0	2	4	0	1	0	0	0	0	0	0	0	0	0	0	1	0	0	0	0	1	0	0	5	3	0	0	0	1	2	2	2	2	1	4	0	1	1	1
ENSMUSG00000032578	1	0	1	2	0	0	0	2	0	0	0	1	0	0	1	0	0	0	0	0	2	0	0	0	0	1	0	4	1	0	0	1	1	0	0	0	0	0	0	0	0	0	0	0	0	0	0	0	0
ENSMUSG00000032652	1	0	0	0	0	0	0	0	0	0	0	1	0	0	1	0	0	0	0	0	1	0	0	0	0	0	0	0	0	0	0	0	0	0	0	0	0	0	0	0	0	0	0	1	0	0	0	0	1
ENSMUSG00000032657	1	0	0	0	0	0	0	0	0	0	0	0	0	0	3	0	0	0	0	0	0	0	0	0	0	0	0	0	0	0	0	0	0	0	0	0	0	0	1	0	0	0	0	0	0	0	0	0	0
ENSMUSG00000032666	1	0	0	0	0	0	0	0	0	0	0	1	0	0	0	6	4	1	2	0	4	0	0	0	5	5	0	1	0	0	1	0	0	0	1	0	0	0	0	0	0	0	0	0	0	2	1	3	0
ENSMUSG00000032714	1	0	0	0	0	0	0	0	0	0	0	0	0	0	0	0	0	1	0	0	0	0	0	0	0	1	0	0	0	0	0	0	0	0	0	0	0	0	0	0	0	0	0	0	0	0	0	0	0
ENSMUSG00000032727	1	0	0	0	0	0	0	0	0	0	0	0	0	0	3	1	0	0	0	0	1	0	1	0	0	0	0	3	0	0	0	0	0	0	0	0	0	0	0	0	0	0	0	0	0	1	0	0	0
ENSMUSG00000032744	1	0	0	0	0	0	0	0	0	0	0	0	0	0	2	0	0	0	0	0	1	1	0	0	0	0	0	0	0	0	0	0	0	0	0	0	0	0	0	0	0	0	0	0	0	0	0	0	0
ENSMUSG00000032845	1	1	0	0	0	1	0	2	0	1	0	0	0	0	2	0	0	0	0	0	3	0	0	0	0	5	0	1	3	0	0	0	0	0	0	1	0	0	0	0	0	0	0	0	0	0	0	0	0
ENSMUSG00000032902	1	0	0	1	0	0	0	0	0	0	0	0	1	0	3	0	0	2	0	1	1	0	0	0	0	1	0	1	0	1	1	0	1	2	3	0	0	0	0	0	0	0	0	0	0	1	3	3	4
ENSMUSG00000033161	1	1	0	0	0	0	0	0	0	0	0	0	0	0	12	0	1	1	0	0	0	0	0	0	0	1	0	1	0	1	1	0	0	0	0	0	0	0	0	0	0	0	0	0	2	0	2	1	2
ENSMUSG00000033220	1	0	0	0	0	0	0	2	0	0	0	0	0	0	3	0	0	0	0	0	0	0	0	0	0	0	0	1	0	0	0	0	0	0	0	0	0	0	0	0	0	0	0	0	0	0	0	0	0
ENSMUSG00000033306	1	0	0	0	0	1	0	2	0	0	0	0	0	0	3	2	1	1	2	0	8	1	0	1	3	11	0	3	0	0	1	0	0	0	0	0	0	0	0	0	0	0	0	0	4	2	0	1	1
ENSMUSG00000033313	1	0	0	0	0	0	0	0	0	0	0	0	0	0	2	0	0	0	0	0	0	0	0	0	0	0	0	0	0	0	0	0	0	0	0	0	0	0	0	0	0	0	0	0	0	0	0	0	0
ENSMUSG00000033352	1	1	1	0	0	0	0	0	0	0	0	0	0	0	0	0	0	0	0	0	2	0	0	0	0	4	1	0	0	0	0	0	0	0	0	0	0	1	1	0	0	0	0	0	0	1	0	0	0
ENSMUSG00000033590	1	0	0	0	0	0	0	2	0	0	0	0	0	0	0	2	1	1	2	0	4	0	0	0	2	4	0	0	1	0	0	0	0	0	0	0	0	0	0	0	0	0	0	0	0	2	0	0	0
ENSMUSG00000033653	1	0	0	0	0	0	0	0	0	0	0	0	1	0	4	0	0	0	0	1	0	0	0	0	0	1	0	2	0	0	1	0	0	1	2	0	0	0	0	0	0	0	0	0	0	0	0	0	1
ENSMUSG00000033717	1	0	0	0	0	0	0	0	0	0	0	0	0	0	2	0	0	0	0	0	0	0	0	0	0	0	0	0	0	0	0	0	0	0	0	0	0	0	0	0	0	0	0	0	0	0	0	0	0
ENSMUSG00000033792	1	0	0	0	0	0	0	0	0	0	0	0	2	0	1	0	0	0	0	0	0	0	0	0	1	2	0	0	0	0	1	0	0	3	2	0	1	1	0	0	0	0	0	0	0	0	1	0	1
ENSMUSG00000033910	1	0	0	0	0	0	0	0	0	0	0	0	0	0	1	0	0	0	0	0	0	0	0	0	0	1	0	2	2	0	0	0	0	0	1	0	0	0	0	0	0	0	0	0	0	0	0	0	0
ENSMUSG00000033961	1	0	0	0	0	0	0	0	0	0	0	1	0	0	1	0	0	0	0	0	0	0	0	0	0	0	0	1	1	0	0	0	0	0	0	0	0	0	0	0	0	0	0	1	0	0	0	0	0
ENSMUSG00000034028	1	0	0	0	0	0	0	0	2	1	0	0	0	0	9	3	0	3	2	7	3	1	1	1	1	12	3	6	0	4	0	6	7	0	0	1	1	2	2	2	2	2	2	0	0	1	0	0	0
ENSMUSG00000034105	1	0	0	0	0	0	0	0	0	0	0	0	1	0	2	0	0	0	0	0	1	0	0	0	0	0	0	0	0	0	0	0	0	1	1	0	1	1	1	0	0	0	0	1	0	0	0	0	1
ENSMUSG00000034156	1	0	0	0	0	0	0	1	0	0	0	0	0	0	0	0	0	0	0	0	0	0	0	0	0	0	0	0	1	0	0	0	0	0	0	0	0	0	0	0	0	0	0	0	0	0	0	0	0
ENSMUSG00000034157	1	2	0	2	0	0	0	0	0	0	0	0	2	0	0	0	1	0	0	0	0	0	0	0	0	0	0	1	0	0	1	0	0	1	2	0	0	0	0	0	0	0	0	1	0	0	2	2	4
ENSMUSG00000034227	1	0	0	0	0	0	0	0	0	0	0	0	2	0	1	0	0	0	0	0	1	0	0	0	0	1	0	0	0	0	2	0	0	2	2	0	0	0	0	0	0	0	0	0	0	0	0	0	0
ENSMUSG00000034275	1	0	0	0	0	0	0	0	0	0	0	0	0	0	2	0	0	0	0	0	0	0	0	0	0	0	0	0	0	0	0	0	0	0	0	0	0	0	0	0	0	0	0	0	0	0	0	0	0
ENSMUSG00000034377	1	0	0	0	1	0	1	0	0	0	0	0	3	1	1	0	0	0	0	1	1	1	0	1	0	0	0	1	0	1	4	0	0	3	4	1	0	0	0	0	0	0	0	0	0	0	2	4	2
ENSMUSG00000034485	1	0	0	0	0	0	0	0	0	0	0	0	0	0	1	0	0	0	0	0	0	0	0	0	0	0	0	0	0	0	0	0	0	0	0	0	0	0	0	0	0	0	0	0	0	0	0	0	0
ENSMUSG00000034610	1	0	0	0	0	0	0	0	0	0	0	0	0	0	0	0	0	0	0	0	0	0	0	0	0	0	0	0	1	0	0	0	0	0	0	0	0	0	0	0	0	0	0	0	0	0	0	0	0
ENSMUSG00000034612	1	1	0	0	0	0	0	0	0	0	0	0	4	0	3	6	2	1	6	0	1	0	0	0	3	2	0	1	0	0	4	0	0	4	4	1	1	0	0	0	0	0	0	1	4	2	0	1	4
ENSMUSG00000034724	1	1	0	0	2	1	2	1	1	0	0	0	0	1	4	1	0	0	0	0	2	0	0	0	2	3	0	2	0	1	0	0	0	0	0	0	0	0	0	0	0	0	0	0	2	0	1	2	1
ENSMUSG00000034833	2	1	0	0	0	0	0	0	0	0	2	0	0	0	2	2	0	1	2	0	3	0	0	0	2	2	0	2	1	2	0	0	0	0	0	0	1	1	1	0	0	0	0	0	0	0	1	1	0
ENSMUSG00000034842	1	0	0	0	0	0	0	0	0	0	0	2	1	0	0	2	0	0	0	0	0	0	0	0	0	0	0	1	0	1	0	0	0	2	1	0	0	0	0	0	0	0	0	0	4	1	1	0	0
ENSMUSG00000034868	2	1	1	1	0	0	0	0	0	0	0	0	0	0	1	0	0	0	0	0	2	0	0	0	1	3	0	2	3	1	0	0	0	0	0	1	0	0	0	0	0	0	0	0	0	0	0	0	0
ENSMUSG00000034913	1	0	0	0	0	0	0	0	0	0	0	0	0	0	0	0	0	0	0	0	0	0	0	0	0	0	0	0	0	0	0	0	0	0	0	0	0	0	0	0	0	0	0	0	0	0	0	0	0
ENSMUSG00000034917	1	0	0	0	0	0	0	0	0	0	0	0	0	0	1	0	0	0	0	0	0	0	0	0	0	0	0	0	0	0	0	0	0	0	0	0	0	0	0	0	0	0	0	0	0	0	0	0	0
ENSMUSG00000035042	3	0	0	0	0	0	0	0	0	0	0	0	0	0	0	0	0	0	0	0	1	0	0	0	1	1	0	0	0	0	0	0	0	0	0	0	0	0	0	0	0	0	0	0	0	0	0	0	0
ENSMUSG00000035093	1	1	0	0	0	0	0	0	0	0	0	0	0	0	1	0	1	0	0	0	1	0	0	0	1	2	0	1	0	0	0	0	0	0	0	0	0	0	0	0	0	0	0	0	0	0	0	1	0
ENSMUSG00000035126	1	1	1	0	0	0	0	0	0	0	0	0	0	0	1	0	0	0	0	0	1	0	0	0	0	2	0	0	1	0	0	0	0	0	0	0	0	0	0	0	0	0	0	0	0	0	1	1	2
ENSMUSG00000035158	1	0	0	0	0	1	0	1	0	1	1	0	0	1	1	0	0	0	0	1	0	1	0	0	0	0	0	1	0	0	0	0	0	0	0	0	0	0	0	0	0	0	0	0	0	0	0	0	0
ENSMUSG00000035245	1	0	0	0	0	0	0	0	0	0	0	1	0	0	0	2	1	0	1	0	1	0	0	0	2	0	0	0	1	0	0	0	0	0	0	0	0	0	0	0	0	0	0	0	0	1	1	0	0
ENSMUSG00000035378	1	0	0	0	0	0	0	2	0	0	0	0	0	1	0	0	1	0	1	0	0	1	0	1	0	0	2	0	0	0	0	0	0	0	0	0	0	0	1	0	0	0	0	0	0	1	0	0	1
ENSMUSG00000035403	1	0	0	0	0	0	0	0	0	0	0	0	0	0	2	3	1	0	3	1	2	0	0	0	1	1	1	1	1	1	0	0	0	0	0	1	0	0	1	0	0	0	0	0	0	1	1	1	0
ENSMUSG00000035455	1	1	1	0	1	2	0	0	0	0	0	0	0	1	1	2	0	1	0	0	1	0	0	0	0	3	0	1	0	1	0	0	0	0	0	0	0	1	1	0	0	0	0	0	0	3	0	0	0
ENSMUSG00000035472	1	0	0	0	0	0	0	0	0	0	0	0	0	0	0	0	0	0	0	1	0	0	0	0	0	0	0	1	0	0	0	0	0	0	0	0	0	0	0	0	0	0	0	0	0	0	0	0	0
ENSMUSG00000035473	1	0	0	0	0	0	0	0	0	0	0	0	0	0	3	0	2	0	0	0	1	0	0	0	1	1	0	0	2	0	1	0	0	0	0	0	0	0	0	0	0	0	0	0	0	0	0	1	0
ENSMUSG00000035509	1	0	0	0	0	0	0	0	0	0	0	0	0	1	1	0	0	0	0	0	0	0	0	0	0	0	2	1	0	0	0	0	0	0	0	0	0	0	0	0	0	0	0	0	0	0	0	0	0
ENSMUSG00000035569	1	1	1	0	0	0	0	0	1	0	0	2	2	0	1	2	0	4	1	0	1	1	0	0	1	3	0	0	0	0	0	0	0	2	2	1	0	0	2	0	0	0	0	0	2	0	0	0	0
ENSMUSG00000035580	1	0	0	0	0	0	0	2	0	0	1	1	0	0	6	0	0	1	0	2	0	0	0	0	0	3	0	1	3	3	0	2	1	0	0	0	0	0	1	0	0	0	0	0	2	0	0	1	0
ENSMUSG00000035799	1	0	0	0	0	0	0	1	0	0	0	0	0	0	0	0	0	1	0	0	0	0	0	0	1	2	0	0	0	0	0	0	0	0	0	0	0	0	0	0	0	0	0	0	0	0	0	0	0
ENSMUSG00000035840	1	0	0	0	0	0	0	2	0	0	0	2	0	0	2	0	1	0	1	1	3	0	0	0	0	1	0	2	2	1	1	0	0	0	0	0	0	0	1	0	0	0	0	0	0	2	1	3	1
ENSMUSG00000035849	1	0	0	0	0	0	0	0	0	0	0	0	0	0	1	0	0	0	0	0	0	0	0	0	0	0	0	0	0	0	0	0	0	0	0	0	0	0	0	0	0	0	0	0	0	0	0	1	0
ENSMUSG00000035916	1	0	0	0	0	0	0	0	0	0	0	0	0	0	0	0	0	0	0	0	0	0	0	0	0	0	0	0	0	0	0	0	0	0	0	0	0	0	0	0	0	0	0	0	0	0	0	0	0
ENSMUSG00000036006	1	0	0	0	0	0	0	2	0	0	0	0	3	0	0	1	3	1	0	0	1	0	0	0	1	2	0	1	1	0	2	0	0	3	4	0	1	1	1	0	0	0	0	0	1	1	1	1	3
ENSMUSG00000036023	1	0	0	0	0	0	0	2	0	0	0	1	0	0	4	0	0	0	0	0	2	0	0	0	0	0	0	0	0	0	0	0	0	1	0	0	0	0	0	0	0	0	0	0	1	0	0	0	0
ENSMUSG00000036131	1	0	0	0	1	0	0	0	0	0	0	0	0	0	1	0	0	0	0	0	0	0	0	0	0	0	0	0	1	0	0	0	0	0	0	0	0	0	0	0	0	0	0	1	0	0	0	0	0
ENSMUSG00000036292	1	0	0	0	0	0	0	0	1	1	0	0	0	0	0	0	0	0	0	0	1	0	0	1	0	0	0	1	0	0	1	0	0	1	1	0	0	0	0	0	0	0	0	0	0	0	0	2	0
ENSMUSG00000036304	1	0	0	0	0	0	0	2	0	0	0	2	2	0	4	0	0	0	0	0	0	0	0	0	0	0	0	0	1	1	2	0	0	2	2	0	0	0	2	0	0	0	0	0	0	0	0	0	0
ENSMUSG00000036461	1	0	0	2	0	0	0	1	0	1	0	1	1	0	0	1	0	1	1	0	0	0	0	0	1	4	0	2	0	1	0	0	0	0	2	0	0	0	0	0	0	0	0	0	2	2	2	1	1
ENSMUSG00000036478	1	2	2	0	0	0	0	4	3	0	2	2	1	1	6	2	0	3	2	3	10	2	2	1	2	15	7	4	6	1	0	2	2	2	2	1	3	3	2	2	2	2	2	0	2	2	1	2	0
ENSMUSG00000036598	1	0	0	0	0	0	0	0	0	0	0	0	0	0	0	0	0	0	0	0	0	0	0	0	0	0	0	0	0	0	0	0	0	0	0	0	0	0	0	0	0	0	0	0	0	0	0	0	0
ENSMUSG00000036641	1	0	0	0	0	1	0	0	0	0	0	0	2	0	1	2	3	0	4	0	1	0	0	1	2	0	0	0	2	0	2	0	0	2	2	1	0	0	0	0	0	0	0	0	0	3	1	0	0
ENSMUSG00000036644	1	0	0	0	0	0	0	0	0	0	0	0	0	0	1	0	0	0	0	0	1	1	0	1	0	1	0	0	0	1	0	0	0	0	0	0	0	0	0	0	0	0	0	0	0	1	0	0	0
ENSMUSG00000036707	1	0	0	0	0	0	0	0	0	0	0	0	0	0	3	0	0	0	0	0	1	0	1	0	0	1	0	2	1	1	0	0	0	0	0	0	0	0	0	0	0	0	0	1	0	0	0	0	0
ENSMUSG00000036769	1	0	0	0	0	0	0	0	0	0	0	0	0	0	1	0	1	0	2	0	1	0	1	0	0	0	0	0	0	2	0	0	0	0	0	1	1	1	0	0	0	0	0	0	0	1	1	1	0
ENSMUSG00000036820	1	0	0	0	0	0	0	0	0	0	0	0	5	0	0	0	0	0	0	0	0	0	0	0	0	0	0	0	0	0	3	0	0	3	4	0	1	1	0	0	0	0	0	0	0	0	1	2	3
ENSMUSG00000036892	1	0	0	0	0	0	0	0	0	0	0	0	0	0	0	0	0	0	0	0	0	0	0	0	0	0	0	0	0	0	0	0	0	0	0	0	0	0	0	0	0	0	0	0	0	0	0	0	0
ENSMUSG00000037017	1	0	0	0	0	0	0	0	0	0	0	0	0	0	0	0	0	0	0	0	1	0	0	0	0	1	0	1	0	0	0	0	0	0	0	0	0	0	0	0	0	0	0	0	0	0	0	0	0
ENSMUSG00000037034	1	0	0	0	0	0	0	0	0	0	0	0	0	0	0	0	0	0	0	0	0	0	0	0	0	0	0	0	0	0	0	0	0	0	0	0	0	0	0	0	0	0	0	0	0	0	0	0	0
ENSMUSG00000037145	1	0	0	0	0	0	0	0	0	0	0	0	0	0	0	0	0	0	0	0	0	0	0	0	0	0	0	0	0	0	0	0	0	0	0	0	0	0	0	0	0	0	0	0	0	0	0	0	0
ENSMUSG00000037172	1	0	0	0	0	0	0	0	0	0	0	1	0	0	2	2	0	0	1	0	2	0	0	0	0	3	0	0	0	0	0	0	0	0	0	0	0	0	0	0	0	0	0	0	0	0	0	0	1
ENSMUSG00000037270	3	0	0	0	0	0	0	0	0	0	0	1	0	0	3	0	1	0	0	0	2	0	0	0	2	0	2	0	0	1	0	0	0	0	0	0	0	0	0	0	0	0	0	0	0	0	0	0	1
ENSMUSG00000037326	1	0	0	0	0	0	0	0	0	0	0	0	0	0	0	0	0	0	0	0	0	0	0	0	0	0	0	0	0	0	0	0	0	0	0	0	0	0	0	0	0	0	0	1	0	0	0	0	0
ENSMUSG00000037416	1	0	0	0	0	0	0	0	0	0	0	0	0	0	8	0	0	0	0	0	1	0	0	0	0	0	0	2	0	0	0	0	0	0	0	0	0	0	0	0	0	0	0	0	0	1	0	0	0
ENSMUSG00000037455	1	0	0	0	0	0	0	0	0	0	0	0	0	0	0	0	0	0	0	0	0	0	0	0	0	0	0	0	1	0	0	0	0	0	0	0	0	0	0	0	0	0	0	0	0	0	0	0	0
ENSMUSG00000037470	1	1	0	1	0	0	0	0	0	0	0	0	0	0	1	0	0	0	0	0	0	0	0	0	0	0	0	3	0	0	0	0	0	0	0	0	0	0	0	0	0	0	0	0	0	0	1	0	0
ENSMUSG00000037523	1	0	0	0	0	0	0	0	0	0	0	0	0	0	0	0	0	0	0	0	0	0	0	0	0	0	0	0	0	0	0	0	0	0	0	0	0	0	0	0	0	0	0	0	0	0	0	0	0
ENSMUSG00000037722	1	0	0	0	0	0	0	0	0	0	0	0	0	0	2	0	1	1	0	0	0	0	0	0	0	0	0	1	1	0	0	0	0	0	0	0	0	0	0	0	0	0	0	0	2	0	0	0	0
ENSMUSG00000037885	1	0	0	0	0	0	0	0	0	0	0	0	0	0	0	0	0	0	0	0	0	0	0	0	1	0	0	0	0	0	0	0	0	0	0	0	0	0	0	0	0	0	0	0	0	0	0	0	0
ENSMUSG00000037926	1	1	0	0	0	0	0	0	0	0	0	0	0	0	5	0	0	0	0	0	2	0	0	0	0	3	0	2	1	0	0	0	0	1	0	1	0	0	0	2	2	2	2	2	1	0	0	0	0
ENSMUSG00000037940	1	0	0	0	1	1	1	5	0	0	1	2	3	2	9	4	1	1	4	4	6	1	1	2	3	21	3	4	1	5	5	2	4	4	2	1	2	6	4	2	2	2	1	1	2	1	1	1	1
ENSMUSG00000037946	2	0	0	0	0	0	0	0	0	0	1	0	0	0	0	0	1	1	0	1	2	0	0	0	0	1	0	1	1	0	0	0	0	0	0	0	0	0	0	1	1	1	1	0	2	0	0	1	1
ENSMUSG00000037957	1	0	0	0	0	0	0	0	0	0	0	1	0	0	2	0	0	0	0	0	1	0	0	0	0	0	0	1	0	0	0	0	0	0	0	0	0	1	0	0	0	0	0	0	0	0	0	0	0
ENSMUSG00000037997	1	0	0	0	0	0	0	0	2	0	0	0	1	0	4	0	0	1	0	0	3	0	0	0	0	0	0	0	1	0	0	0	0	1	1	0	2	2	0	0	0	0	0	1	2	0	1	1	1
ENSMUSG00000038007	1	0	0	0	0	0	0	2	0	0	0	0	1	0	0	2	0	1	0	1	0	0	0	0	1	1	0	1	0	1	1	0	0	0	0	0	0	0	0	0	0	0	1	0	0	1	1	0	0
ENSMUSG00000038037	1	0	0	0	0	0	0	3	0	0	0	0	0	0	14	2	0	0	2	0	5	0	0	0	3	4	1	6	3	0	0	0	0	0	0	0	0	0	1	1	1	1	1	0	0	3	0	3	1
ENSMUSG00000038044	1	0	0	0	0	0	0	0	0	0	0	0	0	0	0	0	0	0	0	0	0	0	0	0	0	0	0	0	0	0	0	0	0	0	0	0	0	0	0	0	0	0	0	0	0	0	0	0	0
ENSMUSG00000038095	1	1	0	0	0	0	0	0	0	0	0	0	4	0	1	0	0	0	0	0	1	0	0	0	0	2	1	1	0	0	4	0	0	4	4	0	0	0	1	0	0	0	0	0	2	0	1	0	3
ENSMUSG00000038147	1	0	1	0	0	0	0	0	0	0	0	0	0	0	0	0	1	1	0	0	0	0	0	0	0	3	5	2	0	3	0	0	0	0	0	1	0	0	0	1	1	1	1	0	0	0	1	0	0
ENSMUSG00000038172	1	2	1	0	0	0	0	0	1	0	0	0	0	0	9	2	1	2	2	0	2	1	0	1	2	2	0	3	2	0	0	0	0	0	1	1	0	0	2	0	0	0	0	0	0	2	2	0	0
ENSMUSG00000038250	1	1	0	0	0	0	0	3	0	0	0	1	0	0	1	1	0	0	0	0	0	1	0	0	0	2	0	0	0	0	0	0	0	0	0	0	1	1	0	0	0	0	0	0	0	1	0	0	0
ENSMUSG00000038256	1	0	0	0	0	0	0	0	0	0	0	0	0	0	5	0	0	0	0	0	1	0	0	0	0	1	0	0	0	0	0	0	0	0	0	0	0	0	0	0	0	0	0	0	0	0	0	1	0
ENSMUSG00000038279	1	0	0	0	0	0	0	0	0	0	0	2	1	0	0	0	0	0	0	0	0	1	0	1	0	0	0	0	0	0	0	0	0	1	1	0	0	0	0	0	0	0	0	0	0	0	0	0	0
ENSMUSG00000038366	1	1	0	0	0	1	0	0	0	0	0	2	1	0	2	0	0	0	0	0	1	0	0	0	0	2	0	0	1	2	1	0	0	2	2	0	0	0	0	0	0	0	0	0	2	0	0	0	1
ENSMUSG00000038379	1	0	0	0	0	0	0	1	0	0	0	0	0	0	3	0	0	0	0	0	0	0	0	0	0	0	0	1	0	0	0	0	0	0	0	0	1	1	1	1	1	1	1	0	0	0	0	0	2
ENSMUSG00000038393	1	0	0	0	0	0	0	2	0	0	0	0	0	0	0	0	0	0	0	0	0	0	0	0	0	0	0	1	0	0	0	0	0	0	0	1	0	0	0	0	0	0	0	0	0	0	0	0	0
ENSMUSG00000038429	1	0	0	0	0	0	0	0	0	0	0	0	0	0	3	0	0	0	0	0	0	0	0	0	0	0	0	0	0	0	1	0	0	0	0	0	1	0	0	0	0	0	0	1	0	0	0	1	0
ENSMUSG00000038528	1	0	0	0	0	0	0	0	0	0	0	0	0	0	0	0	0	0	0	0	0	0	0	0	0	0	0	0	0	0	0	0	0	0	0	0	0	0	0	0	0	0	0	0	0	0	0	0	0
ENSMUSG00000038546	1	0	1	0	0	0	0	0	0	0	0	0	0	0	1	0	0	0	0	0	1	0	0	0	0	0	0	0	0	0	0	0	0	0	2	0	0	0	0	0	0	0	0	1	0	0	0	0	0
ENSMUSG00000038676	1	0	0	0	0	0	0	0	0	0	0	0	0	0	0	0	0	0	0	0	0	0	0	0	0	0	0	0	0	0	0	0	0	0	0	0	0	0	0	0	0	0	0	0	0	0	0	0	0
ENSMUSG00000038733	1	1	0	0	0	0	0	3	0	0	0	1	2	0	5	2	0	1	0	0	4	0	1	0	0	6	0	0	0	0	1	0	0	1	1	0	1	1	0	0	0	0	0	0	2	1	0	0	0
ENSMUSG00000038893	1	1	1	0	0	0	0	1	0	0	0	0	1	0	3	0	0	0	0	1	2	1	0	1	0	0	0	0	0	0	0	0	0	0	0	1	0	0	1	2	2	2	2	0	2	0	0	1	1
ENSMUSG00000038965	1	0	0	0	0	0	0	0	0	0	0	0	0	0	0	0	0	0	0	0	0	0	0	0	0	1	0	0	0	0	0	0	0	0	0	0	1	0	0	0	0	0	0	0	0	0	0	0	0
ENSMUSG00000039021	1	1	0	0	0	0	0	0	0	0	0	0	0	0	0	1	0	0	0	0	1	0	0	0	0	0	0	0	0	0	0	0	0	0	0	0	0	0	0	0	0	0	0	0	0	2	0	0	0
ENSMUSG00000039046	1	1	1	0	0	0	0	2	2	1	1	2	6	0	10	5	1	1	4	2	9	0	0	0	5	6	0	7	2	0	6	0	0	4	4	0	1	1	0	0	0	0	0	0	4	2	4	3	8
ENSMUSG00000039087	1	0	0	0	0	0	0	4	0	0	0	0	4	0	12	0	1	2	1	0	3	0	0	0	1	3	0	2	0	0	1	0	0	3	3	0	0	2	1	0	0	0	0	0	3	1	0	2	0
ENSMUSG00000039089	1	0	1	0	0	0	0	0	0	0	0	1	0	0	5	4	3	1	2	1	2	0	0	0	3	5	5	3	1	0	0	0	0	0	0	0	0	0	0	0	0	0	0	1	1	0	1	1	1
ENSMUSG00000039095	1	0	0	0	0	0	0	1	0	0	0	0	0	0	0	0	0	0	0	0	0	0	0	0	0	0	0	0	0	0	0	0	0	0	0	0	0	0	0	0	0	0	0	0	0	0	0	0	0
ENSMUSG00000039096	1	0	0	0	0	0	0	2	0	0	0	0	1	0	2	0	0	0	0	0	0	0	0	0	0	0	0	0	0	1	1	0	0	2	2	0	0	0	0	0	0	0	0	1	0	0	0	0	0
ENSMUSG00000039109	1	0	0	0	0	0	0	0	0	0	0	0	0	0	3	0	0	1	0	0	1	0	0	0	0	3	0	1	0	1	0	0	0	0	0	0	1	1	0	0	0	0	0	0	0	0	0	0	0
ENSMUSG00000039191	3	3	3	1	0	0	0	3	0	0	0	0	2	0	8	4	1	1	4	1	3	0	0	0	2	12	1	7	2	3	0	0	1	3	2	0	1	2	3	1	1	1	0	1	3	2	2	0	2
ENSMUSG00000039196	1	0	0	0	0	0	0	0	0	0	0	0	0	0	1	0	0	0	0	0	0	0	0	0	0	0	0	0	0	0	0	0	0	0	0	0	0	0	0	0	0	0	0	0	0	0	0	0	0
ENSMUSG00000039205	1	0	0	0	0	0	0	0	0	0	0	0	0	0	0	0	0	0	0	0	0	0	0	0	0	0	0	0	0	0	0	0	0	0	0	0	0	0	0	0	0	0	0	0	0	0	1	0	1
ENSMUSG00000039335	1	0	0	0	0	0	0	0	0	0	0	0	0	0	0	0	0	0	0	0	0	0	0	0	0	0	0	0	0	0	0	0	0	0	0	0	0	0	0	0	0	0	0	0	0	0	0	0	0
ENSMUSG00000039545	1	0	0	1	0	0	0	0	0	0	0	0	0	0	0	0	0	0	0	0	0	0	0	0	0	3	0	0	0	0	0	0	0	0	0	0	0	0	0	0	0	0	0	0	0	0	0	0	0
ENSMUSG00000039616	1	0	0	0	0	0	0	0	0	0	0	0	0	0	0	0	0	0	0	0	1	0	0	0	0	0	0	0	0	0	0	0	0	0	0	0	0	0	0	0	0	0	0	0	0	0	0	0	0
ENSMUSG00000039768	1	0	0	0	0	0	0	0	0	0	0	1	0	0	2	0	0	0	0	0	0	0	0	0	0	0	0	0	0	0	0	0	0	0	0	0	0	0	0	0	0	0	0	0	2	0	0	0	0
ENSMUSG00000039789	1	0	0	0	0	0	0	1	0	0	0	0	0	0	0	0	0	0	0	0	0	0	0	0	0	0	0	0	0	0	0	0	0	0	0	0	0	0	0	0	0	0	0	0	0	0	0	1	0
ENSMUSG00000039988	1	0	0	0	0	0	0	0	0	0	1	1	0	0	1	2	0	2	2	1	1	0	0	0	2	0	0	0	1	1	0	0	0	0	0	0	0	0	0	0	0	0	0	0	0	2	0	0	0
ENSMUSG00000040125	1	0	0	0	0	0	0	0	0	0	0	0	0	0	2	0	0	0	0	0	1	0	0	0	0	3	0	0	0	0	0	0	0	0	0	0	0	0	0	0	0	0	0	0	0	0	0	0	0
ENSMUSG00000040225	1	0	0	0	0	0	0	0	0	0	0	1	2	0	0	0	2	0	0	0	1	0	0	0	0	3	0	0	0	1	2	0	0	2	2	1	0	0	0	0	0	0	0	0	0	0	4	2	2
ENSMUSG00000040247	1	0	0	1	0	0	0	0	0	0	0	0	0	0	0	0	0	0	0	0	1	0	0	0	0	0	0	0	0	0	0	0	0	0	0	0	0	0	0	0	0	0	0	0	0	0	0	0	0
ENSMUSG00000040297	1	1	0	0	0	0	0	0	0	0	2	1	0	0	2	2	0	1	0	0	1	0	0	0	0	1	4	1	1	0	0	0	0	1	1	0	0	0	0	0	0	0	0	0	0	1	0	1	0
ENSMUSG00000040345	1	0	0	0	0	0	0	0	0	0	0	0	0	0	0	0	0	0	0	0	0	0	0	0	0	0	0	0	0	0	0	0	0	0	0	0	0	0	0	0	0	0	0	0	0	0	0	0	0
ENSMUSG00000040430	1	0	0	0	0	0	0	3	1	0	0	1	0	0	4	1	0	1	0	1	0	0	0	0	3	2	0	2	2	1	0	0	0	1	0	1	0	0	1	0	0	0	0	0	1	1	0	0	0
ENSMUSG00000040488	2	0	0	0	0	0	0	0	0	0	0	1	0	0	2	0	0	0	0	0	0	0	0	0	0	1	0	1	0	0	0	0	0	0	0	0	0	0	0	0	0	0	0	0	0	0	0	0	0
ENSMUSG00000040498	1	0	0	0	0	0	0	0	1	0	0	0	1	0	0	0	0	1	0	0	0	0	0	0	0	1	0	1	0	0	3	0	0	1	1	0	0	0	2	0	0	0	1	0	0	1	0	0	0
ENSMUSG00000040528	1	1	0	0	0	1	0	0	0	0	0	0	0	0	3	0	0	0	0	0	2	0	0	0	0	0	2	1	0	1	0	0	0	0	0	1	0	0	0	0	0	0	0	0	0	0	0	0	0
ENSMUSG00000040554	1	0	0	0	0	0	0	0	0	0	0	0	0	0	0	0	0	0	0	0	0	0	0	0	0	2	0	1	0	0	0	0	0	0	0	0	0	0	0	0	0	0	0	0	0	0	0	0	0
ENSMUSG00000040652	1	0	0	0	0	0	0	0	0	0	0	0	0	0	0	0	0	0	0	0	0	0	0	0	0	0	0	0	0	0	0	0	0	0	0	0	0	0	0	0	0	0	0	0	0	0	0	0	0
ENSMUSG00000040667	1	0	0	0	0	0	0	0	0	0	0	0	0	0	0	0	0	0	0	0	0	0	0	0	0	0	0	0	0	0	0	0	0	0	0	0	0	0	0	0	0	0	0	0	0	0	0	0	0
ENSMUSG00000040723	1	0	0	0	0	0	0	2	0	0	0	0	0	0	4	1	0	0	1	0	2	0	1	0	2	2	0	3	4	0	0	0	0	0	0	0	1	1	1	2	2	2	2	0	0	1	1	0	0
ENSMUSG00000040732	1	0	0	0	0	0	0	0	1	0	0	0	0	0	4	1	0	0	2	2	5	0	0	0	1	1	0	0	3	2	0	2	2	0	0	0	0	0	0	0	0	0	0	1	0	0	0	0	0
ENSMUSG00000040747	1	0	0	0	0	0	0	1	0	0	0	0	0	0	1	4	0	0	0	0	0	0	0	0	2	0	0	0	0	0	0	0	0	0	0	0	0	0	0	0	0	0	0	0	0	2	0	0	0
ENSMUSG00000040760	1	0	0	0	0	0	0	0	0	0	0	0	0	0	3	0	0	1	0	0	0	0	0	0	0	1	0	0	0	0	0	0	0	0	0	0	0	0	0	0	0	0	0	1	0	0	0	0	0
ENSMUSG00000040813	1	0	0	0	0	0	0	0	0	0	0	0	1	0	1	0	0	0	0	0	0	0	0	0	0	0	0	0	0	0	2	0	0	3	2	0	0	0	0	0	0	0	0	0	0	0	0	1	0
ENSMUSG00000040850	1	1	0	0	0	0	0	2	0	0	0	0	0	0	5	0	0	0	0	0	1	0	0	0	0	0	0	0	1	0	0	0	0	0	0	0	0	0	0	0	0	0	0	0	0	0	0	0	0
ENSMUSG00000041147	1	0	0	0	0	0	0	0	0	0	0	0	1	0	2	2	1	0	2	1	1	0	0	0	2	0	1	1	1	0	0	0	0	0	0	0	0	0	0	0	0	0	0	0	0	2	1	0	0
ENSMUSG00000041313	1	0	0	0	0	1	0	2	0	0	0	0	1	0	10	1	0	3	0	0	4	2	0	0	0	1	0	1	3	0	0	0	0	2	4	1	0	0	0	0	0	0	0	1	4	0	0	1	2
ENSMUSG00000041390	1	1	1	0	0	1	0	7	3	0	0	2	1	0	10	2	1	2	4	0	5	1	1	2	3	14	4	1	3	3	1	0	0	0	0	2	1	1	0	0	0	0	0	0	2	3	0	1	1
ENSMUSG00000041396	1	0	0	0	0	0	0	0	0	0	0	0	0	0	0	0	0	0	0	0	0	0	0	0	0	0	0	0	0	0	0	0	0	0	0	0	0	0	0	0	0	0	0	0	0	0	0	0	0
ENSMUSG00000041417	2	0	0	0	0	0	0	4	0	0	0	2	3	0	12	0	1	1	0	1	2	1	0	2	0	0	0	3	1	0	2	0	0	4	4	1	0	0	1	0	0	0	0	1	4	0	1	1	1
ENSMUSG00000041483	1	1	0	1	0	0	0	2	1	0	0	1	2	0	3	0	1	0	0	2	2	0	0	0	1	2	1	5	3	0	1	2	2	3	2	0	0	0	0	0	0	0	0	0	3	1	0	2	1
ENSMUSG00000041560	1	0	0	0	0	0	0	0	0	0	0	0	0	0	0	2	0	1	2	0	4	0	0	0	0	3	0	1	1	0	0	0	0	0	0	0	0	0	0	0	0	0	0	0	0	1	1	0	0
ENSMUSG00000041607	3	0	0	0	0	0	0	0	1	0	1	0	4	0	4	8	1	3	3	2	9	0	0	0	4	5	2	1	1	1	4	2	2	2	2	0	0	0	2	0	0	0	0	0	0	2	1	1	0
ENSMUSG00000041697	1	0	0	0	0	0	0	0	0	0	0	0	0	0	1	0	0	0	0	0	0	0	0	0	0	0	0	1	1	0	1	0	0	0	0	0	0	0	1	0	0	0	0	0	0	0	0	0	0
ENSMUSG00000041817	1	0	0	0	0	0	0	0	0	0	0	0	0	0	0	0	0	0	0	0	0	0	0	0	0	0	0	0	0	0	0	0	0	0	0	0	0	0	0	0	0	0	0	0	0	0	0	0	0
ENSMUSG00000041849	1	0	0	0	0	0	0	0	0	0	0	0	0	0	1	0	0	0	0	0	0	0	0	0	0	0	0	1	2	0	1	0	0	0	0	0	0	0	1	0	0	0	0	0	0	0	0	0	0
ENSMUSG00000041852	1	0	0	0	0	0	0	0	0	0	0	1	0	0	0	0	0	0	0	0	0	0	0	0	0	0	0	0	0	0	0	0	0	0	0	0	0	0	0	0	0	0	0	0	0	0	0	0	0
ENSMUSG00000041881	1	0	0	0	0	0	0	0	0	0	0	0	0	0	0	0	0	0	0	0	0	0	0	0	0	0	0	0	0	0	0	0	0	0	0	0	0	0	0	0	0	0	0	0	0	0	0	0	0
ENSMUSG00000041911	1	0	0	0	0	0	0	0	0	0	0	0	0	0	0	0	0	0	0	0	0	0	0	0	0	1	0	0	0	0	0	0	0	0	0	0	0	1	1	0	0	0	0	0	0	0	0	0	0
ENSMUSG00000042050	1	0	0	0	0	0	0	0	0	0	0	0	0	0	1	0	0	0	0	0	1	0	0	0	0	0	0	1	0	0	0	0	0	0	0	1	0	0	0	0	0	0	0	0	2	0	0	1	1
ENSMUSG00000042082	1	0	0	0	0	0	0	0	0	0	0	1	0	0	14	0	0	0	0	0	0	0	0	0	0	1	0	0	0	0	0	0	0	0	0	0	0	0	2	0	0	0	0	0	0	0	0	0	0
ENSMUSG00000042096	1	0	0	0	0	0	0	0	0	0	0	0	0	0	0	0	0	0	0	0	0	0	0	0	0	0	0	0	0	0	0	0	0	0	0	0	0	0	0	0	0	0	0	0	0	0	0	0	0
ENSMUSG00000042097	1	0	0	0	0	0	0	0	0	0	0	1	0	0	0	0	0	0	0	0	1	0	0	0	0	1	0	0	0	0	1	0	0	1	0	0	0	0	0	0	0	0	0	0	2	1	0	1	2
ENSMUSG00000042106	1	0	0	0	0	0	0	0	0	0	0	0	0	0	0	0	0	0	0	1	1	0	0	0	0	1	0	0	0	2	0	0	0	1	0	0	0	0	0	0	0	0	0	0	0	0	0	0	0
ENSMUSG00000042115	1	0	0	0	0	0	0	0	0	0	0	0	0	0	1	2	1	0	2	0	1	0	0	0	2	3	0	0	0	0	0	0	0	0	0	0	0	0	0	0	0	0	0	0	0	2	0	0	0
ENSMUSG00000042190	1	0	0	0	0	0	0	0	0	0	0	0	0	0	1	0	0	0	0	0	1	0	0	0	0	1	0	0	0	0	0	0	0	0	0	0	0	0	0	0	0	0	0	0	0	0	0	0	0
ENSMUSG00000042262	2	1	1	0	0	0	0	2	0	0	0	0	0	0	1	2	0	0	0	0	1	1	0	0	0	0	0	0	0	0	0	0	0	0	0	0	0	0	0	1	1	1	1	0	1	2	0	1	0
ENSMUSG00000042345	1	2	0	1	0	0	0	1	0	0	0	1	2	0	0	0	0	1	0	0	2	0	0	0	0	2	0	1	0	1	3	0	0	3	3	0	0	0	0	0	0	0	0	0	2	0	0	0	1
ENSMUSG00000042351	3	1	0	0	0	0	0	0	0	0	0	0	1	0	0	2	0	0	0	0	3	0	0	0	0	3	0	0	0	0	1	0	0	0	0	0	0	0	0	0	0	0	0	1	0	0	0	1	2
ENSMUSG00000042389	1	0	1	1	0	0	0	0	0	0	0	0	0	0	1	0	0	0	0	1	2	1	0	0	0	1	0	0	0	2	0	1	0	0	0	0	0	0	0	0	0	0	0	1	0	1	0	0	0
ENSMUSG00000042436	1	0	0	0	0	0	0	0	0	0	0	0	0	0	0	0	0	0	0	0	0	0	0	0	0	0	0	0	0	0	0	0	0	0	0	0	0	0	0	0	0	0	0	0	0	0	0	0	0
ENSMUSG00000042487	1	1	0	0	0	0	0	0	0	0	0	0	0	0	4	1	0	0	2	2	2	0	0	0	1	1	0	3	1	1	0	2	2	0	0	0	1	1	0	0	0	0	0	0	0	1	1	1	1
ENSMUSG00000042507	1	0	0	0	0	0	0	0	0	2	0	0	1	0	5	2	1	0	2	0	1	0	0	0	1	2	0	4	1	0	1	0	0	2	2	0	0	0	1	2	2	2	2	1	1	1	0	1	1
ENSMUSG00000042548	1	1	1	0	0	0	0	0	0	0	0	0	0	0	2	0	0	0	0	0	0	0	0	0	0	2	0	0	0	0	0	0	0	0	0	0	0	0	0	0	0	0	0	0	0	0	0	0	0
ENSMUSG00000042606	1	0	0	0	0	0	0	0	0	0	0	0	2	0	0	0	0	0	0	0	0	0	0	0	0	0	0	0	0	0	0	0	0	0	0	0	0	0	0	0	0	0	0	0	2	1	0	0	3
ENSMUSG00000042608	1	1	0	0	0	0	0	0	0	0	0	0	0	1	3	0	0	1	0	0	4	0	0	1	1	3	0	0	0	2	0	0	0	0	0	0	0	0	2	1	1	1	1	0	2	0	1	1	2
ENSMUSG00000042675	1	0	0	0	0	0	0	0	0	0	0	0	0	0	5	0	0	0	0	0	0	0	0	0	0	0	0	0	0	0	0	0	0	0	0	0	0	0	0	0	0	0	0	0	0	0	0	0	0
ENSMUSG00000042801	1	0	0	0	0	0	0	0	0	0	0	0	0	0	0	0	0	0	0	0	0	0	0	0	0	0	0	0	0	0	0	0	0	0	0	0	0	0	0	0	0	0	0	0	0	0	0	0	0
ENSMUSG00000042810	1	0	0	0	0	0	0	0	0	0	0	0	0	0	0	0	0	0	0	0	0	0	0	0	0	0	0	0	0	0	0	0	0	0	0	0	0	0	0	0	0	0	0	0	0	0	0	0	0
ENSMUSG00000042861	1	0	0	0	0	0	0	0	0	0	0	0	0	0	1	0	0	0	0	0	1	0	0	0	0	1	0	1	0	0	0	0	0	0	0	0	0	0	0	0	0	0	0	0	0	0	0	0	0
ENSMUSG00000042918	1	0	0	0	0	0	0	0	0	0	0	0	0	0	2	2	0	0	4	0	1	0	0	0	4	0	0	0	1	0	0	0	0	0	0	0	0	0	0	0	0	0	0	0	0	3	0	0	0
ENSMUSG00000043019	1	0	0	0	1	0	2	4	0	0	0	2	1	0	6	0	0	0	0	2	0	0	0	0	0	1	1	2	1	0	0	0	1	2	2	1	0	0	0	0	0	0	0	0	1	0	0	1	0
ENSMUSG00000043051	2	0	0	0	0	0	0	1	1	0	0	0	0	0	1	3	1	0	1	0	0	0	1	0	1	0	0	0	0	0	0	0	0	0	0	0	0	0	0	0	0	0	0	0	0	2	0	1	0
ENSMUSG00000043079	1	0	0	0	0	0	0	0	0	0	0	0	0	0	3	0	0	0	0	1	0	0	0	0	0	0	0	1	0	0	0	0	0	0	0	0	0	0	1	0	0	0	0	0	0	0	0	0	0
ENSMUSG00000043157	1	0	0	0	0	0	0	0	0	0	0	0	0	0	0	0	0	0	1	1	1	0	0	0	2	0	0	0	1	0	0	0	0	0	0	0	0	0	0	0	0	0	0	0	0	0	0	0	0
ENSMUSG00000043230	1	0	0	0	0	0	0	0	0	0	0	0	0	0	0	2	2	0	2	0	0	0	0	0	2	2	0	1	0	0	0	0	0	0	0	0	0	0	0	0	0	0	0	0	2	2	0	0	0
ENSMUSG00000043252	1	1	1	0	0	0	0	0	0	0	0	0	0	0	10	0	0	1	0	0	0	1	0	1	0	0	1	1	2	0	0	0	0	0	0	0	0	0	2	0	0	0	0	0	2	1	0	0	0
ENSMUSG00000043336	1	0	0	0	3	2	3	2	0	0	2	0	1	3	6	2	2	1	6	2	1	1	0	0	5	3	5	6	3	1	2	0	0	1	0	1	1	0	0	2	2	2	1	0	0	3	2	1	1
ENSMUSG00000043411	1	0	0	1	0	0	0	0	0	0	0	0	1	0	2	2	1	0	2	0	0	0	0	0	2	0	0	0	0	0	0	0	0	0	0	0	0	0	0	0	0	0	0	2	0	2	1	1	1
ENSMUSG00000043445	1	0	0	0	0	0	0	0	0	0	0	1	0	0	1	0	0	0	0	0	0	0	0	0	0	0	0	0	0	0	0	1	0	0	0	0	0	0	0	0	0	0	0	0	0	0	0	0	0
ENSMUSG00000043460	2	0	0	0	0	0	0	0	0	0	0	0	0	0	0	0	0	0	0	0	0	0	0	0	0	0	0	0	0	0	0	0	0	0	0	0	0	0	0	0	0	0	0	0	0	0	0	0	0
ENSMUSG00000043987	1	0	0	0	0	0	0	0	0	0	0	0	0	0	0	0	0	0	0	0	0	0	0	0	0	0	0	1	0	0	0	0	0	0	0	0	0	0	0	0	0	0	0	0	0	0	1	0	0
ENSMUSG00000044060	1	0	0	0	0	0	0	0	0	0	0	0	0	0	2	2	1	0	2	0	0	0	0	0	2	1	0	0	0	0	0	0	0	0	0	0	0	0	0	0	0	0	0	0	0	0	0	0	0
ENSMUSG00000044066	1	0	0	0	0	0	0	0	0	0	0	3	0	0	0	0	0	0	0	0	0	0	0	0	0	0	0	0	0	2	0	0	0	0	0	0	0	0	0	0	0	0	0	0	0	1	0	0	0
ENSMUSG00000044197	1	1	1	0	0	0	0	0	0	0	0	1	1	0	2	1	0	0	0	0	0	0	0	0	0	2	0	0	0	0	2	0	0	1	2	0	0	0	0	0	0	0	0	0	0	1	1	1	2
ENSMUSG00000044199	1	0	0	0	0	0	0	0	0	0	0	0	1	0	0	0	2	0	0	0	0	0	0	0	0	0	0	0	0	0	0	0	0	1	1	0	0	0	0	0	0	0	0	0	0	0	0	0	0
ENSMUSG00000044286	1	0	0	0	0	0	0	0	0	0	0	0	0	0	0	0	0	0	0	0	0	0	0	0	0	0	0	0	0	0	0	0	0	0	0	0	0	0	0	0	0	0	0	0	0	0	0	0	0
ENSMUSG00000044471	1	0	0	0	0	0	0	0	0	0	1	1	7	0	1	1	1	0	0	0	3	0	0	0	0	1	0	0	0	0	3	0	0	7	6	0	0	0	1	0	0	0	0	1	0	1	1	3	5
ENSMUSG00000044502	1	0	0	0	0	0	0	0	0	0	0	0	0	0	1	2	0	0	2	0	1	0	0	1	2	0	0	0	0	0	0	0	0	0	0	0	0	0	0	0	0	0	0	0	0	1	1	0	1
ENSMUSG00000044629	1	0	0	0	0	0	0	0	0	0	0	0	1	0	0	0	0	0	0	0	0	1	0	1	0	0	0	1	0	0	0	0	0	0	0	0	0	0	0	0	0	0	0	1	0	0	0	0	1
ENSMUSG00000044678	1	0	0	0	0	0	0	0	0	0	0	0	0	0	0	0	0	0	0	0	0	0	0	0	0	0	0	0	0	0	0	0	0	0	0	0	0	0	0	0	0	0	0	0	0	0	0	0	0
ENSMUSG00000044701	1	0	0	0	0	0	0	0	0	0	0	0	0	0	0	0	0	0	0	0	0	0	0	0	0	0	0	0	0	0	0	0	0	0	0	0	0	0	0	0	0	0	0	0	0	0	0	0	0
ENSMUSG00000044707	1	0	0	0	0	0	0	3	0	0	0	0	1	0	0	0	0	0	0	0	1	0	0	0	0	0	0	1	0	0	0	0	0	0	2	0	0	0	0	0	0	0	0	0	0	2	0	0	0
ENSMUSG00000044708	1	0	0	0	0	0	0	0	0	0	0	0	0	0	0	0	0	0	0	0	0	0	0	0	0	0	0	0	0	0	0	0	0	0	0	0	0	0	0	0	0	0	0	0	0	0	0	0	0
ENSMUSG00000044786	1	0	0	1	0	0	0	0	0	0	0	1	1	0	1	0	0	0	0	0	2	1	1	0	0	2	0	0	1	0	0	0	0	2	5	0	1	0	0	0	0	0	0	0	0	0	0	1	1
ENSMUSG00000045030	1	0	0	0	0	0	0	0	0	0	0	0	0	0	0	0	0	0	0	0	0	0	0	0	0	0	0	0	0	0	0	0	0	0	0	0	0	0	0	0	0	0	0	0	0	0	0	0	0
ENSMUSG00000045232	1	0	0	0	0	0	0	0	0	0	0	0	0	0	0	0	0	0	0	0	0	0	0	0	0	0	0	0	0	0	0	0	0	0	0	0	0	0	0	0	0	0	0	0	0	0	0	0	0
ENSMUSG00000045318	1	0	0	0	0	0	0	0	0	0	0	0	0	0	0	0	0	0	0	0	0	0	0	0	0	1	0	0	0	0	0	0	0	0	0	0	0	0	0	0	0	0	0	0	0	0	0	0	0
ENSMUSG00000045362	1	1	0	1	0	0	0	0	0	0	0	0	0	0	0	0	0	0	0	0	1	0	0	0	0	6	0	0	0	0	0	0	0	0	0	0	0	0	0	0	0	0	0	0	0	0	0	1	0
ENSMUSG00000045364	1	0	0	0	0	1	0	0	0	0	0	0	0	0	0	2	0	0	2	2	0	1	0	1	3	0	0	0	2	1	0	1	1	0	0	1	0	1	0	0	0	0	0	0	0	2	0	0	0
ENSMUSG00000045381	1	1	0	0	0	0	0	0	0	0	0	0	0	0	0	0	1	0	0	0	0	0	0	1	0	1	0	2	1	0	0	0	0	0	0	0	0	0	1	0	0	0	0	0	0	0	0	0	0
ENSMUSG00000045589	1	0	0	0	0	0	0	3	0	0	0	0	0	0	0	2	1	1	2	0	0	1	0	0	3	0	0	0	0	0	0	0	0	0	0	0	0	0	0	0	0	0	0	0	2	0	0	1	1
ENSMUSG00000045658	1	0	0	0	0	0	0	0	0	0	1	0	0	0	0	0	0	0	0	0	0	0	1	0	0	1	0	0	0	0	0	0	0	0	0	0	0	0	0	0	0	0	0	0	0	0	0	1	0
ENSMUSG00000045667	1	0	0	0	0	0	0	0	0	0	0	0	0	0	1	0	0	0	0	0	0	0	0	0	0	0	0	1	0	0	0	0	0	0	0	0	0	0	1	0	0	0	0	0	0	0	0	0	0
ENSMUSG00000045757	1	0	0	0	0	0	0	0	0	0	0	1	2	0	0	0	0	0	0	0	0	0	0	0	0	0	0	0	0	0	2	0	0	2	2	0	1	1	0	0	0	0	0	0	0	0	1	1	1
ENSMUSG00000045817	1	0	0	0	1	0	1	0	0	0	1	6	5	0	6	2	1	0	2	1	3	0	0	0	0	7	0	1	0	0	5	0	0	6	4	0	0	1	0	0	0	0	0	0	4	0	1	1	2
ENSMUSG00000046020	1	0	0	0	0	0	0	0	0	0	0	0	0	0	2	2	0	0	0	0	1	0	0	0	0	0	0	1	0	0	0	0	0	0	0	0	0	0	0	0	0	0	0	0	0	0	0	0	0
ENSMUSG00000046079	1	0	0	0	0	0	0	2	0	0	1	0	1	0	20	0	1	3	3	0	5	0	0	0	2	3	1	2	3	1	1	0	0	0	1	0	2	1	2	1	1	1	1	1	2	1	2	0	0
ENSMUSG00000046329	1	0	0	0	0	0	0	0	0	0	0	0	0	0	2	0	0	0	0	0	1	0	0	0	0	0	0	1	0	0	0	0	0	0	0	0	0	0	0	0	0	0	0	0	0	0	0	0	0
ENSMUSG00000046491	1	0	0	0	0	0	0	0	0	0	0	0	0	0	0	0	0	0	0	0	0	0	0	0	0	0	0	0	0	0	0	0	0	0	0	0	0	0	0	0	0	0	0	0	0	0	0	0	0
ENSMUSG00000046694	1	0	0	0	0	0	0	0	0	0	0	0	0	0	2	2	0	0	0	0	0	0	0	0	2	0	0	1	0	0	0	0	0	0	0	0	0	0	1	0	0	0	0	0	0	2	0	0	0
ENSMUSG00000046865	1	0	0	0	0	0	0	0	0	0	0	1	2	0	1	0	0	0	0	0	1	0	0	0	0	0	0	1	0	0	2	0	0	2	2	0	0	0	1	0	0	0	0	0	0	0	1	0	1
ENSMUSG00000046876	1	0	0	0	0	0	0	0	1	2	1	2	4	2	6	2	0	0	6	2	6	2	1	0	5	10	2	4	0	1	1	3	3	3	3	0	1	1	1	0	0	0	0	2	6	1	0	0	2
ENSMUSG00000046879	1	0	0	1	0	0	0	0	0	0	0	0	0	0	1	0	0	0	0	0	3	1	0	0	0	1	2	1	0	0	1	0	0	0	0	2	0	0	0	0	0	0	0	0	0	0	1	1	1
ENSMUSG00000047109	2	0	0	0	0	0	0	0	0	0	0	1	1	0	1	2	0	1	2	0	1	0	0	0	2	1	0	0	1	0	1	0	0	2	1	0	0	0	0	0	0	0	0	1	2	1	0	0	0
ENSMUSG00000047180	1	0	2	0	1	1	1	0	1	0	0	0	0	1	0	2	1	0	2	2	2	1	0	0	2	1	0	0	1	1	1	2	1	0	0	1	0	0	0	0	0	0	0	0	2	0	0	1	0
ENSMUSG00000047343	1	1	0	0	1	2	1	2	0	0	0	0	0	1	1	0	0	0	0	1	0	0	0	0	0	2	0	2	2	0	0	0	0	0	0	1	0	0	0	0	0	0	0	0	0	0	0	0	0
ENSMUSG00000047363	1	0	0	0	0	0	0	0	0	0	0	1	3	0	4	0	0	0	0	0	2	0	0	0	1	1	0	0	0	0	0	0	0	1	1	0	0	0	0	0	0	0	0	0	4	0	0	0	2
ENSMUSG00000047446	1	1	0	0	0	0	1	2	0	0	1	1	1	0	8	3	0	0	0	1	5	1	0	1	0	5	0	3	1	1	1	0	0	0	1	1	0	0	1	1	1	1	0	0	0	1	1	2	0
ENSMUSG00000047459	1	0	0	0	0	0	0	0	0	0	0	0	0	0	0	0	0	0	0	2	0	0	0	1	0	0	0	1	0	1	0	2	2	0	0	0	0	0	0	0	0	0	0	0	0	0	0	1	0
ENSMUSG00000047880	1	1	0	0	0	0	0	1	0	0	0	0	2	0	6	2	0	0	1	1	3	0	0	0	1	1	0	1	1	0	2	0	0	2	2	0	1	1	0	0	0	0	0	0	0	0	1	2	1
ENSMUSG00000047938	1	0	0	0	0	0	0	0	0	1	0	0	0	0	0	1	0	0	2	0	0	0	0	0	2	0	0	0	0	0	0	0	0	0	0	0	0	0	0	0	0	0	0	0	0	0	0	0	0
ENSMUSG00000048027	1	0	0	0	0	0	0	0	0	0	0	2	1	0	3	0	0	0	0	0	0	0	0	0	0	0	0	0	0	0	3	0	0	2	2	0	0	0	1	0	0	0	1	0	3	1	0	2	2
ENSMUSG00000048058	1	0	0	0	0	0	0	0	0	0	0	0	1	0	7	0	0	0	0	0	0	0	0	0	0	0	0	0	0	1	3	1	0	1	2	0	0	0	0	0	0	0	0	1	0	0	0	1	0
ENSMUSG00000048106	1	0	0	0	0	0	0	0	0	0	0	0	0	0	3	0	1	0	0	0	2	0	0	0	0	3	0	0	0	0	0	0	0	0	0	0	0	0	0	0	0	0	0	0	0	1	0	0	0
ENSMUSG00000048153	1	0	0	0	0	0	0	0	0	0	0	0	0	0	0	0	0	0	0	0	0	0	0	0	0	0	0	0	0	0	0	0	0	0	0	0	0	0	0	0	0	0	0	0	0	0	0	0	0
ENSMUSG00000048163	1	0	0	1	0	0	0	0	1	0	0	0	2	0	5	1	2	0	0	0	1	0	0	0	0	1	1	2	2	0	2	0	0	2	2	0	0	0	0	0	0	0	0	0	0	0	1	1	2
ENSMUSG00000048217	1	0	0	0	0	0	0	0	0	0	0	1	0	0	0	0	0	0	0	0	0	0	0	0	0	0	0	0	0	0	0	0	0	0	0	0	0	0	0	0	0	0	0	0	0	0	1	1	0
ENSMUSG00000048376	1	0	0	0	0	0	0	1	0	0	0	1	0	0	1	0	0	0	0	0	1	0	0	0	0	1	0	0	0	0	0	0	0	0	0	0	0	0	0	0	0	0	0	0	0	0	1	0	0
ENSMUSG00000048458	1	0	0	0	0	0	0	0	0	0	0	0	0	0	2	0	0	0	0	0	1	0	0	0	0	0	0	0	0	1	0	0	0	0	0	0	0	0	0	0	0	0	0	0	0	0	0	0	0
ENSMUSG00000048992	1	0	0	0	0	0	0	0	0	0	0	0	0	0	0	0	0	0	0	0	0	0	0	0	0	0	0	0	0	0	0	0	0	0	0	0	0	0	0	0	0	0	0	0	0	0	0	0	0
ENSMUSG00000049191	1	0	0	0	0	0	0	0	0	0	0	0	0	0	0	0	0	1	0	0	0	0	0	0	0	0	0	0	0	0	0	0	0	0	0	0	1	0	0	0	0	0	0	0	0	0	0	0	0
ENSMUSG00000049265	1	0	0	0	0	0	0	0	0	0	0	0	0	0	0	0	0	0	0	0	0	0	0	0	0	0	0	0	0	0	0	0	0	0	0	0	0	0	0	0	0	0	0	0	0	0	0	0	0
ENSMUSG00000049470	1	0	0	0	0	0	0	0	0	0	0	0	2	0	2	2	1	0	0	0	0	0	0	0	0	0	0	0	0	0	2	0	0	2	2	0	0	0	0	0	0	0	0	0	0	3	2	2	2
ENSMUSG00000049491	1	1	0	0	0	0	0	2	0	1	0	0	0	0	2	0	0	0	0	0	0	0	0	0	0	1	0	0	0	1	0	1	1	0	0	0	0	0	0	0	0	0	0	1	0	0	0	1	0
ENSMUSG00000049577	2	0	0	0	0	0	0	0	0	0	0	0	0	0	0	0	0	1	0	0	0	0	0	0	0	1	1	0	0	0	0	0	0	0	0	0	0	0	0	0	0	0	0	1	0	0	1	1	2
ENSMUSG00000049608	1	0	0	0	0	0	0	0	0	0	0	0	0	0	0	0	2	0	0	0	0	1	0	1	0	4	0	1	0	0	1	0	0	0	0	0	0	0	0	0	0	0	0	0	0	0	1	0	0
ENSMUSG00000049659	1	0	0	0	0	0	0	0	0	0	0	0	0	0	1	0	0	0	0	0	1	0	0	0	0	2	0	0	0	0	0	0	0	0	0	0	0	0	0	0	0	0	0	1	0	0	0	0	0
ENSMUSG00000049734	1	0	0	0	0	0	0	0	0	0	0	0	0	0	0	0	0	0	0	0	0	0	0	0	0	1	0	1	0	0	0	0	0	0	0	0	0	0	0	0	0	0	0	0	0	0	0	0	0
ENSMUSG00000049764	1	0	1	0	1	0	0	0	0	0	0	0	0	0	0	0	0	0	0	0	0	1	0	0	0	0	0	0	0	0	0	0	0	0	0	0	0	0	0	0	0	0	0	0	0	0	0	0	0
ENSMUSG00000050075	1	3	0	0	1	0	0	1	0	0	0	0	0	0	3	0	0	0	1	0	5	0	0	1	2	3	0	0	1	0	0	0	0	0	0	0	0	0	0	0	0	0	0	1	0	1	0	0	0
ENSMUSG00000050107	1	0	0	0	0	0	0	0	0	0	0	0	0	0	4	0	0	0	0	0	3	0	0	0	0	0	0	0	0	0	0	0	0	0	0	0	0	0	0	0	0	0	0	1	0	0	0	0	0
ENSMUSG00000050188	1	0	0	0	0	0	0	0	0	0	0	0	0	0	0	0	0	0	0	0	0	0	0	0	0	0	0	1	0	0	0	0	0	0	0	0	0	0	0	0	0	0	0	1	0	0	0	0	0
ENSMUSG00000050232	1	0	0	0	0	0	0	2	0	0	0	0	0	0	0	0	0	0	1	0	1	0	0	0	2	1	0	0	0	0	0	0	0	0	1	0	0	0	0	0	0	0	0	0	0	0	0	0	0
ENSMUSG00000050271	1	0	0	0	0	0	0	2	0	0	0	0	1	0	5	0	1	3	0	2	6	0	0	0	1	5	0	3	0	1	1	0	0	1	1	0	0	1	0	0	0	0	0	0	0	1	0	3	1
ENSMUSG00000050323	1	1	1	0	1	0	1	1	0	0	0	0	1	0	1	0	1	0	0	0	2	0	0	0	2	3	0	0	0	0	0	0	0	0	0	0	0	0	0	0	0	0	0	0	0	1	1	1	2
ENSMUSG00000050366	1	0	0	0	0	0	0	0	0	0	0	0	0	0	0	0	0	0	0	0	0	0	0	0	0	0	0	0	0	0	0	0	0	0	0	0	0	0	0	0	0	0	0	0	0	0	0	0	0
ENSMUSG00000050370	1	0	0	0	0	0	0	0	0	0	0	0	0	0	3	2	1	0	2	0	1	0	0	0	2	1	0	0	0	0	0	0	0	0	0	0	0	0	0	0	0	0	0	0	0	2	2	0	0
ENSMUSG00000050439	1	0	0	1	0	0	0	0	0	0	0	0	0	0	0	2	1	1	2	0	2	0	0	0	1	1	0	0	0	0	3	0	0	0	0	0	0	0	0	0	0	0	0	0	0	1	1	2	0
ENSMUSG00000050463	1	0	0	0	0	0	0	0	0	0	0	0	0	0	0	0	0	0	0	0	3	0	0	0	0	0	0	0	0	0	0	0	0	0	0	0	0	0	0	0	0	0	0	0	0	0	0	0	0
ENSMUSG00000050627	1	0	0	0	0	0	0	1	0	0	0	2	1	0	3	0	0	0	0	0	0	0	0	0	0	0	0	2	0	0	0	0	0	1	0	0	0	0	0	0	0	0	0	0	1	0	0	0	0
ENSMUSG00000050901	1	0	0	0	0	0	0	0	0	0	0	0	0	0	0	0	0	0	0	0	0	0	0	0	0	0	0	0	0	0	0	0	0	0	0	0	0	0	0	0	0	0	0	0	0	0	0	0	0
ENSMUSG00000050917	1	0	0	0	0	0	0	0	0	0	0	0	0	0	0	0	0	0	0	0	0	0	0	0	0	0	0	0	0	0	0	0	0	0	0	0	0	0	0	0	0	0	0	0	0	0	0	0	0
ENSMUSG00000051079	1	0	0	0	0	0	0	0	2	1	1	0	0	0	2	1	0	0	2	2	1	0	0	0	1	5	1	1	0	1	1	3	2	0	0	0	0	0	0	0	0	0	0	0	0	3	0	0	0
ENSMUSG00000051124	1	0	0	0	0	0	0	0	1	0	0	1	0	0	1	0	0	0	0	0	2	0	0	0	1	0	0	1	0	0	1	0	0	1	0	0	0	0	0	0	0	0	0	0	2	0	0	0	0
ENSMUSG00000051154	1	1	1	0	0	0	0	1	0	0	0	0	1	0	3	2	0	0	2	0	0	0	0	0	1	2	0	2	0	0	0	0	0	1	2	0	0	0	1	2	2	2	1	0	0	1	1	2	2
ENSMUSG00000051279	1	0	0	0	0	0	0	0	0	0	0	0	0	0	0	0	0	0	0	0	0	0	0	0	0	0	0	0	0	0	0	0	0	0	0	0	0	0	0	0	0	0	0	0	0	0	0	0	0
ENSMUSG00000051359	1	0	0	0	0	0	0	0	0	0	0	0	0	0	2	6	0	0	1	0	4	0	0	0	4	3	0	0	0	0	0	0	0	0	0	0	0	0	0	0	0	0	0	0	0	2	0	0	0
ENSMUSG00000051444	2	1	1	0	0	0	0	3	0	0	0	0	1	0	0	0	0	0	0	0	1	0	0	0	0	2	0	1	1	0	0	0	0	0	0	0	0	0	0	0	0	0	0	1	0	0	0	0	0
ENSMUSG00000051550	1	0	0	0	0	0	0	0	0	0	0	0	0	0	0	0	0	0	0	0	0	0	0	0	0	0	0	0	0	0	0	0	0	0	0	0	0	0	0	0	0	0	0	0	0	0	0	0	0
ENSMUSG00000051650	4	0	0	0	0	1	0	5	0	0	0	2	1	0	6	2	1	0	0	3	5	0	0	0	0	1	1	3	1	4	2	0	0	2	2	0	0	0	3	0	0	0	0	1	2	1	0	1	1
ENSMUSG00000051980	1	0	0	0	0	0	0	0	0	0	0	0	2	0	2	0	0	1	0	0	3	0	0	0	0	1	0	0	1	0	2	0	0	2	2	0	1	1	0	0	0	0	0	0	0	0	0	0	0
ENSMUSG00000051998	1	0	0	0	0	0	0	1	0	0	0	0	0	0	0	0	0	0	0	2	0	0	0	0	0	0	0	0	0	1	0	0	0	0	0	0	0	0	0	0	0	0	0	0	0	0	0	1	0
ENSMUSG00000052013	1	0	0	0	0	2	0	0	1	0	3	0	0	1	1	0	0	0	0	2	4	1	0	2	0	6	1	3	2	1	0	0	0	0	0	1	1	0	3	1	1	1	0	1	0	0	0	0	0
ENSMUSG00000052336	1	1	0	0	0	0	0	0	0	0	0	0	0	0	0	0	0	1	0	0	2	0	0	1	0	2	0	0	1	0	2	0	0	0	1	0	0	0	1	0	0	0	0	1	0	0	0	0	0
ENSMUSG00000052384	1	0	0	0	0	0	0	0	0	0	0	0	0	0	1	0	0	0	0	0	2	0	0	0	0	0	0	1	0	0	0	0	0	0	0	0	0	0	0	0	0	0	0	0	0	0	0	1	0
ENSMUSG00000052616	1	0	0	0	0	0	0	0	0	0	0	0	0	0	5	0	0	0	0	0	0	0	0	0	0	0	0	0	0	0	1	0	0	0	0	0	0	0	0	0	0	0	0	0	0	0	0	0	0
ENSMUSG00000052681	2	0	0	0	0	0	0	0	0	0	0	0	0	0	1	4	0	2	2	0	3	0	0	0	0	5	0	2	0	0	2	0	0	0	0	0	0	0	0	0	0	0	0	0	0	3	2	2	1
ENSMUSG00000052713	1	1	1	0	0	0	0	1	2	1	0	0	4	0	8	1	0	0	0	0	4	0	0	1	3	14	4	2	2	1	3	2	2	3	6	0	0	2	3	0	0	0	0	1	0	2	2	3	3
ENSMUSG00000052759	1	1	1	0	0	0	0	0	0	0	0	0	0	0	5	0	0	0	0	2	2	0	0	0	0	2	0	0	0	1	0	2	2	0	0	0	0	0	0	0	0	0	0	0	0	0	0	0	0
ENSMUSG00000052794	1	0	0	0	0	0	0	0	0	0	0	0	0	0	0	0	0	0	0	0	0	0	0	0	0	0	0	0	0	0	0	0	0	0	0	0	0	0	0	0	0	0	0	0	0	0	0	0	0
ENSMUSG00000052821	1	0	0	0	0	0	0	0	0	0	0	0	0	0	0	0	1	0	0	0	0	0	0	0	0	3	0	0	1	0	0	0	0	0	0	0	1	1	0	0	0	0	0	0	0	0	1	1	1
ENSMUSG00000052848	1	0	0	0	0	0	0	1	0	0	0	0	0	0	2	0	0	0	0	0	0	0	0	0	0	0	0	0	0	0	0	0	0	0	0	0	0	0	0	0	0	0	0	0	0	0	0	0	0
ENSMUSG00000052922	1	0	0	0	0	0	0	0	0	0	0	0	0	0	1	0	0	0	0	0	0	0	0	0	0	0	0	0	0	0	0	0	0	0	0	0	0	0	0	0	0	0	0	0	0	0	0	0	0
ENSMUSG00000053094	1	0	0	1	0	0	0	1	0	0	0	0	1	0	0	0	1	0	0	0	0	0	0	0	0	0	0	1	0	0	2	0	0	2	2	0	0	0	0	0	0	0	0	1	0	0	1	1	0
ENSMUSG00000053110	1	0	0	0	0	0	0	0	0	0	0	0	1	0	1	0	0	0	0	0	0	0	0	0	0	2	0	0	0	0	2	0	0	2	2	0	0	0	0	0	0	0	0	1	0	0	0	0	0
ENSMUSG00000053128	1	0	0	1	0	0	0	0	0	0	0	1	0	0	0	0	0	0	0	0	0	0	0	0	0	0	0	0	0	0	0	0	0	0	0	0	0	0	0	0	0	0	0	0	0	0	1	1	0
ENSMUSG00000053289	1	0	0	0	0	0	0	2	0	0	0	0	0	1	0	0	0	0	1	0	0	0	1	0	1	1	0	0	0	1	0	0	0	0	0	0	0	0	0	0	0	0	0	0	0	1	0	0	0
ENSMUSG00000053420	1	0	0	0	0	0	0	0	0	0	0	0	0	0	0	0	0	1	0	0	1	0	0	0	0	1	0	1	0	0	0	0	0	0	0	0	0	0	1	1	1	1	0	0	0	1	0	0	0
ENSMUSG00000053604	1	0	0	0	1	1	1	0	2	0	0	1	2	1	9	0	0	0	0	1	4	0	0	0	2	0	0	4	2	0	1	0	0	0	0	0	0	0	1	2	2	2	2	0	0	0	2	2	1
ENSMUSG00000053819	2	0	0	0	0	1	0	0	0	0	2	0	4	0	5	4	1	2	7	0	7	0	0	1	6	7	0	6	3	0	6	0	0	4	8	1	1	1	1	0	0	0	0	2	0	5	2	3	2
ENSMUSG00000053835	1	0	1	0	0	0	0	0	0	0	0	0	0	0	0	0	0	0	0	0	2	0	0	0	0	0	1	0	0	0	0	0	0	0	0	0	0	0	0	1	1	1	1	0	0	0	0	0	0
ENSMUSG00000053846	1	0	0	0	0	0	0	0	0	0	0	0	2	0	2	1	1	0	0	0	1	0	0	0	1	0	0	2	0	1	2	0	0	2	2	0	0	0	1	0	0	0	0	1	0	0	0	2	0
ENSMUSG00000054065	1	0	0	0	0	0	0	0	0	0	0	0	0	0	1	0	0	0	0	0	1	0	0	0	1	0	0	0	0	1	0	0	1	0	0	0	0	0	0	0	0	0	0	0	0	0	0	0	1
ENSMUSG00000054072	1	0	0	0	0	0	0	0	1	0	0	0	0	0	3	0	0	1	0	0	1	1	0	0	0	1	1	3	2	0	0	0	0	0	0	0	0	1	0	0	0	0	0	0	0	0	0	0	0
ENSMUSG00000054519	1	0	0	0	0	0	0	0	0	0	0	0	0	0	1	0	0	0	0	0	0	0	0	0	0	0	0	0	0	0	0	0	0	0	0	0	0	0	0	0	0	0	0	0	0	0	0	0	0
ENSMUSG00000054702	1	0	0	0	0	0	0	2	0	0	1	0	1	0	2	8	2	2	7	4	6	0	0	0	4	8	1	1	1	2	1	4	4	0	0	0	0	0	3	0	0	0	0	0	1	6	1	1	1
ENSMUSG00000054720	1	1	1	0	0	0	0	1	0	0	0	0	0	0	6	0	0	0	0	0	1	0	0	0	0	4	2	2	0	1	0	0	0	0	0	0	1	0	0	0	0	0	0	0	0	0	0	0	0
ENSMUSG00000054723	1	0	0	0	0	0	0	0	0	0	0	0	0	0	3	2	0	0	1	0	0	0	0	0	2	0	0	0	0	0	0	0	0	0	0	0	0	0	0	0	0	0	0	0	0	2	0	1	0
ENSMUSG00000054823	4	0	0	1	0	0	0	0	0	0	0	1	2	0	4	2	0	0	3	4	0	0	1	0	2	3	0	2	1	2	2	4	2	2	2	0	1	1	0	0	0	0	0	0	0	1	0	0	0
ENSMUSG00000054827	1	0	0	0	0	0	0	0	0	0	0	0	0	0	0	0	0	0	0	0	0	0	0	0	0	0	0	0	0	0	0	0	0	0	0	0	0	0	0	0	0	0	0	0	0	0	0	0	0
ENSMUSG00000054892	1	1	1	0	0	0	0	2	0	0	0	1	0	0	2	0	0	1	0	1	4	1	1	0	0	5	0	0	0	0	0	0	0	0	0	1	0	0	1	0	0	0	0	0	0	0	1	0	0
ENSMUSG00000054920	1	1	0	0	0	0	0	0	0	0	0	0	0	0	2	0	0	0	0	0	1	1	0	1	0	2	0	0	1	0	0	0	0	0	0	0	0	0	0	0	0	0	0	0	0	0	0	0	0
ENSMUSG00000055159	1	0	0	0	1	0	0	2	1	1	0	1	1	0	3	2	0	1	2	2	4	0	0	0	3	2	0	0	0	1	3	0	0	2	2	0	0	0	0	0	0	0	0	0	2	1	0	0	1
ENSMUSG00000055541	1	1	0	0	0	0	0	0	0	0	0	1	0	0	3	0	0	0	0	1	0	0	0	0	0	2	0	1	0	1	0	0	0	0	0	0	0	0	0	0	0	0	0	0	0	0	0	0	0
ENSMUSG00000055612	1	0	0	0	0	0	0	0	0	0	0	1	0	0	1	2	1	1	2	0	0	0	0	0	1	0	0	0	0	0	0	0	0	0	0	0	0	0	0	0	0	0	0	0	0	1	0	0	0
ENSMUSG00000055675	3	2	2	1	0	0	0	1	0	0	0	1	1	0	5	4	1	0	4	2	3	0	0	0	2	0	0	4	2	0	2	0	0	1	1	0	0	0	0	0	0	0	0	1	3	2	1	1	1
ENSMUSG00000055866	1	0	0	0	0	0	0	1	0	0	0	0	0	1	0	1	0	0	0	0	0	0	0	0	0	0	1	0	0	0	0	0	0	0	0	0	0	0	0	1	1	1	0	0	0	0	1	1	0
ENSMUSG00000055874	1	0	0	0	0	0	0	0	0	0	0	0	0	0	0	0	0	0	0	0	0	0	0	0	0	0	0	0	0	0	0	0	0	0	0	0	0	0	0	0	0	0	0	1	0	0	0	0	0
ENSMUSG00000056078	1	1	0	0	0	0	0	0	0	0	0	0	0	0	0	2	0	1	2	0	0	0	0	0	0	0	0	0	0	0	0	0	0	0	0	0	0	0	0	0	0	0	0	0	0	0	0	0	0
ENSMUSG00000056214	1	0	0	0	0	0	0	0	0	0	0	0	0	0	0	0	0	0	0	0	1	0	0	0	0	0	1	0	0	0	0	0	0	0	0	0	0	1	0	0	0	0	0	0	0	0	0	0	0
ENSMUSG00000056290	1	0	0	0	0	0	0	2	1	0	0	0	0	0	0	0	0	0	0	0	0	0	0	0	0	0	0	0	0	0	0	0	0	0	0	0	0	0	1	0	0	0	0	0	0	0	0	0	0
ENSMUSG00000056493	2	0	1	2	0	0	0	0	0	0	0	2	2	0	3	0	0	0	2	0	0	0	0	0	0	2	0	0	0	0	1	0	0	2	1	0	0	0	0	0	0	0	0	0	6	1	0	3	4
ENSMUSG00000056498	1	0	0	0	0	0	0	2	0	0	0	0	0	0	2	0	0	0	0	1	3	0	0	0	0	2	0	1	1	2	0	0	0	0	0	0	0	1	1	0	0	0	0	0	0	0	0	0	0
ENSMUSG00000056509	1	0	0	0	0	0	0	0	0	0	0	0	0	0	0	0	0	0	0	0	0	0	0	0	0	0	0	0	0	0	0	0	0	0	0	0	0	0	0	0	0	0	0	0	0	0	0	0	0
ENSMUSG00000056608	1	0	0	0	0	0	0	2	0	0	0	5	1	0	12	0	0	0	0	1	8	1	1	2	1	4	2	1	3	2	0	0	0	2	0	1	0	0	1	0	0	0	2	2	0	1	3	4	2
ENSMUSG00000056666	1	0	0	0	0	0	0	0	0	0	0	0	0	0	1	0	0	0	0	0	1	0	0	0	0	0	0	0	0	0	0	0	0	0	0	0	0	0	0	0	0	0	0	0	0	0	0	0	0
ENSMUSG00000056671	1	0	0	0	0	0	0	3	0	0	0	2	0	0	3	2	0	1	0	1	1	1	0	0	2	2	0	1	2	0	0	0	0	0	0	0	0	1	1	0	0	0	1	0	0	1	1	1	0
ENSMUSG00000056692	1	0	0	0	0	0	0	0	0	0	0	2	1	0	4	4	1	1	3	0	2	0	0	0	3	0	0	0	1	0	1	0	0	0	2	0	0	0	0	0	0	0	0	0	0	4	1	0	0
ENSMUSG00000056749	1	1	1	2	0	0	0	0	0	0	0	2	1	0	2	2	0	0	2	0	0	0	0	0	3	0	2	0	0	0	0	0	0	1	0	0	0	0	2	2	2	2	2	1	1	2	1	1	0
ENSMUSG00000056824	1	0	0	0	0	0	0	0	0	0	0	0	0	0	0	0	0	0	0	0	0	0	0	0	0	0	0	0	0	0	0	0	0	0	0	0	0	0	0	0	0	0	0	0	0	0	0	0	0
ENSMUSG00000056888	1	2	0	0	0	0	0	0	0	0	0	1	0	0	0	2	1	0	2	0	1	0	0	1	2	3	0	0	0	1	0	0	0	0	0	0	1	1	1	0	0	0	0	0	0	2	0	0	0
ENSMUSG00000057093	1	0	0	0	0	0	0	0	0	0	0	0	0	0	2	0	0	0	0	0	1	0	0	0	0	2	0	0	1	0	1	0	0	0	0	0	0	0	0	0	0	0	0	0	0	0	0	0	0
ENSMUSG00000057173	1	0	0	0	0	0	0	0	0	0	0	0	0	0	1	2	0	0	2	2	4	0	0	0	2	4	0	0	0	2	0	0	0	0	0	0	1	1	0	0	0	0	0	1	2	0	0	0	2
ENSMUSG00000057246	1	0	0	0	0	0	0	0	0	0	0	0	0	0	0	0	1	0	0	0	1	0	0	0	0	1	0	0	1	0	0	0	0	0	0	0	0	0	0	0	0	0	0	0	0	0	1	1	0
ENSMUSG00000057672	1	0	0	0	0	0	0	0	0	0	0	0	2	0	2	0	0	0	0	1	1	0	0	0	1	1	0	0	0	2	2	1	1	2	2	0	0	0	0	0	0	0	0	0	0	1	1	0	1
ENSMUSG00000057691	1	0	0	0	0	0	0	0	0	0	0	0	0	0	2	0	0	0	0	0	0	0	0	0	0	1	0	1	0	0	0	0	0	0	0	0	0	0	0	0	0	0	0	0	0	0	0	0	0
ENSMUSG00000058006	1	0	0	0	0	0	0	0	0	0	0	1	2	0	0	0	1	1	0	0	0	1	0	0	0	0	0	1	0	0	0	0	0	3	2	0	0	0	0	1	1	1	1	0	4	0	0	0	0
ENSMUSG00000058013	1	0	0	0	0	1	0	1	2	1	0	1	5	0	9	0	0	1	0	0	2	1	0	0	0	3	0	0	0	0	4	0	0	7	5	0	0	0	0	0	0	0	0	0	2	0	0	0	0
ENSMUSG00000058470	1	2	1	0	1	0	0	0	2	0	0	0	0	0	0	0	0	0	0	1	2	0	0	0	0	0	0	0	0	1	0	0	0	0	0	0	0	0	0	0	0	0	0	0	0	0	0	1	0
ENSMUSG00000058659	1	0	0	0	0	0	0	0	0	0	0	0	0	0	0	0	0	0	0	0	0	0	0	0	0	0	0	0	0	0	0	0	0	0	0	0	0	0	0	0	0	0	0	0	0	0	0	0	0
ENSMUSG00000058755	1	0	0	1	0	0	0	0	0	0	0	0	0	0	1	0	0	0	0	0	2	0	0	0	0	0	0	1	0	0	0	0	0	0	0	0	0	0	1	0	0	0	0	0	2	0	0	1	1
ENSMUSG00000059288	2	0	0	0	0	0	0	2	0	0	0	2	2	0	9	0	0	1	1	1	4	0	0	0	0	2	0	0	1	1	0	0	0	1	2	0	2	2	0	0	0	0	0	1	2	0	1	2	0
ENSMUSG00000059291	1	0	0	0	0	0	0	0	0	0	0	2	1	0	8	0	0	0	2	0	0	0	0	0	1	1	0	2	0	0	0	0	0	2	1	0	0	1	0	0	0	0	0	0	2	0	1	3	1
ENSMUSG00000059336	1	0	0	0	0	0	0	0	0	0	0	0	0	0	3	0	0	0	0	0	0	0	0	0	0	0	0	0	1	0	0	0	0	0	0	0	0	0	0	0	0	0	0	0	0	0	0	0	0
ENSMUSG00000059713	1	1	1	1	0	0	0	0	0	0	0	0	0	0	2	1	0	0	0	0	1	0	0	0	0	0	0	1	0	0	0	0	0	0	0	0	0	0	0	0	0	0	0	0	0	2	1	1	2
ENSMUSG00000059810	1	1	1	0	0	0	0	3	1	0	1	0	0	0	5	4	1	2	4	4	5	1	0	1	3	7	0	5	2	2	0	2	2	0	1	1	0	0	1	0	0	0	0	0	0	3	1	0	1
ENSMUSG00000059920	1	0	0	0	0	0	0	0	4	0	0	0	1	0	0	0	0	1	0	0	1	0	0	1	0	0	0	2	2	0	0	0	0	1	0	0	1	0	0	0	0	0	0	0	0	0	0	1	1
ENSMUSG00000060170	1	0	0	0	0	1	0	0	0	0	0	0	0	0	0	0	0	0	0	0	0	0	0	0	0	0	0	0	0	0	0	0	0	0	0	0	0	0	0	0	0	0	0	0	0	0	0	0	0
ENSMUSG00000060548	1	0	0	0	0	0	0	2	0	0	0	2	3	0	1	1	0	1	2	1	0	1	0	0	1	2	0	0	1	0	3	0	0	3	4	0	0	0	0	0	0	0	0	1	1	1	0	1	1
ENSMUSG00000060716	1	0	0	0	0	0	0	0	0	0	0	0	0	0	1	0	0	0	0	0	0	0	0	0	0	0	0	0	0	0	0	0	0	0	0	0	0	0	0	0	0	0	0	0	0	1	0	0	0
ENSMUSG00000061032	1	0	0	0	0	0	0	0	0	0	0	0	0	0	0	0	0	0	0	0	0	0	0	0	0	0	0	1	0	0	0	0	0	0	0	0	0	0	0	0	0	0	0	0	0	1	1	1	0
ENSMUSG00000061086	1	0	0	0	0	0	0	0	0	0	0	0	0	0	0	0	0	0	0	0	0	0	0	0	0	0	0	0	0	0	0	0	0	0	0	0	0	0	0	0	0	0	0	0	0	0	0	0	0
ENSMUSG00000061411	1	0	0	0	0	0	0	2	0	0	0	0	0	0	13	0	0	0	0	0	1	0	0	0	0	1	0	1	0	0	0	0	0	0	0	0	0	0	0	0	0	0	0	0	0	0	0	1	0
ENSMUSG00000061489	2	0	0	0	0	0	0	0	0	0	0	0	0	0	0	0	0	0	0	0	1	1	0	0	2	1	0	0	0	0	0	0	0	0	0	0	0	0	0	0	0	0	0	0	0	1	0	0	0
ENSMUSG00000061731	1	0	0	0	0	1	0	0	0	1	0	3	1	0	7	0	0	0	0	2	3	1	2	1	3	3	1	3	1	3	0	0	0	1	0	1	2	2	2	0	0	0	0	1	2	2	1	3	0
ENSMUSG00000061979	1	0	0	0	0	0	0	0	0	0	0	0	0	0	0	0	0	0	0	0	0	0	0	0	0	0	0	1	0	0	0	0	0	0	0	0	0	0	0	0	0	0	0	0	0	0	0	0	0
ENSMUSG00000062232	2	0	0	0	0	1	1	0	2	2	0	1	2	0	1	2	0	1	3	0	6	0	0	0	1	2	1	2	1	0	0	0	0	1	0	0	0	1	1	0	0	0	0	0	2	0	2	1	0
ENSMUSG00000062373	1	0	0	0	0	0	0	2	0	0	0	0	0	0	5	0	0	0	0	0	2	0	0	0	0	1	0	2	0	0	2	0	0	0	1	0	1	0	0	0	0	0	0	0	0	1	0	0	2
ENSMUSG00000062580	1	0	0	0	0	0	0	0	0	0	0	0	0	0	4	0	0	0	0	0	0	0	0	0	0	0	0	0	0	0	0	0	0	0	0	0	0	0	0	0	0	0	0	0	0	0	0	0	0
ENSMUSG00000062778	1	0	0	0	0	0	0	0	0	0	0	0	0	0	0	0	0	0	0	0	0	0	0	0	0	0	0	0	0	0	0	0	0	0	0	0	0	0	0	0	0	0	0	0	0	0	0	0	0
ENSMUSG00000063047	1	0	0	0	0	0	0	0	0	0	0	0	0	0	0	0	0	0	0	0	0	0	0	0	0	0	0	0	0	0	0	0	0	0	0	0	0	0	0	0	0	0	0	0	0	0	0	0	0
ENSMUSG00000063273	1	1	0	0	0	0	0	0	0	0	0	0	1	0	0	0	0	0	0	0	0	0	1	0	2	0	0	0	1	0	0	0	0	0	0	0	0	0	0	0	0	0	0	1	0	0	0	0	1
ENSMUSG00000063558	1	0	0	0	0	0	0	0	0	0	0	0	0	0	0	0	0	0	0	0	2	0	0	0	0	1	0	0	0	0	0	0	0	0	0	0	0	0	0	0	0	0	0	0	0	0	0	0	0
ENSMUSG00000063889	1	0	0	0	0	1	0	1	0	0	0	1	0	0	1	8	1	0	4	2	3	1	0	0	6	3	0	1	0	2	1	4	4	1	0	0	1	0	0	0	0	0	0	1	0	7	2	0	2
ENSMUSG00000063971	1	0	0	0	0	0	0	0	0	0	0	0	0	0	0	2	1	0	2	0	0	0	0	0	2	0	0	0	0	0	0	0	0	0	0	0	0	0	0	0	0	0	0	0	0	2	2	0	0
ENSMUSG00000064065	1	0	0	1	0	0	0	1	0	0	2	1	0	0	8	2	0	0	2	2	5	1	0	0	1	10	0	0	1	0	0	2	2	0	0	2	2	1	1	0	0	0	1	0	0	2	1	0	0
ENSMUSG00000064109	1	0	0	1	0	0	0	0	0	0	0	0	0	0	0	0	0	0	0	0	0	0	0	1	0	0	0	0	0	0	0	0	0	0	0	0	0	0	0	0	0	0	0	0	0	0	0	0	0
ENSMUSG00000064120	1	0	0	0	0	0	0	0	0	0	0	0	0	0	1	0	0	0	0	0	1	0	0	0	2	1	0	2	0	0	0	0	0	0	0	0	0	0	0	0	0	0	0	0	0	0	0	0	0
ENSMUSG00000064125	1	0	0	0	0	0	0	0	0	0	0	0	0	0	1	0	0	0	0	0	0	0	0	0	0	0	0	0	0	0	0	0	0	0	0	0	0	0	0	0	0	0	0	0	2	0	1	0	2
ENSMUSG00000064177	1	0	0	0	0	0	0	0	0	0	0	0	0	0	0	0	0	0	0	0	0	0	0	0	0	0	0	0	0	0	0	0	0	0	0	0	0	0	0	0	0	0	0	0	0	0	0	0	0
ENSMUSG00000064254	1	0	0	0	0	0	0	0	0	0	0	0	0	0	0	0	0	0	0	0	0	0	0	0	0	0	0	0	0	0	0	0	0	0	0	0	0	0	0	0	0	0	0	0	0	0	0	0	0
ENSMUSG00000064262	1	1	0	1	0	0	0	0	0	0	0	0	0	0	2	0	0	1	0	0	1	0	0	0	0	1	0	0	0	0	0	0	0	0	0	0	0	0	0	0	0	0	0	0	0	0	0	0	0
ENSMUSG00000064280	1	1	0	1	0	0	0	2	0	0	0	0	0	0	1	0	0	0	0	0	0	0	0	0	0	0	0	2	1	0	0	0	0	0	0	0	0	0	0	0	0	0	0	1	0	0	0	0	2
ENSMUSG00000064308	1	0	0	0	0	0	0	0	0	0	0	0	0	0	0	0	0	0	0	0	0	0	0	0	0	0	0	0	1	0	0	0	0	0	0	0	0	0	0	0	0	0	0	0	0	0	0	0	0
ENSMUSG00000064373	1	0	0	0	0	0	0	0	0	0	0	0	0	0	0	0	0	0	0	1	1	0	0	0	0	0	0	0	0	0	0	0	0	0	0	0	0	1	0	1	1	1	1	0	0	0	0	0	0
ENSMUSG00000064493	1	0	0	0	0	0	0	0	0	0	0	0	0	0	0	0	0	0	0	0	0	0	0	0	0	0	0	0	0	0	0	0	0	0	0	0	0	0	0	0	0	0	0	0	0	0	0	0	0
ENSMUSG00000065601	1	0	0	0	0	0	0	1	0	0	0	0	2	0	2	5	0	1	1	2	2	0	0	0	3	4	0	1	1	2	2	1	1	2	2	0	2	2	0	0	0	0	0	0	2	1	0	0	1
ENSMUSG00000065604	1	0	0	2	0	0	0	2	0	0	0	0	0	0	3	0	0	1	0	0	3	1	0	1	1	1	0	0	2	0	1	0	0	0	1	0	0	0	1	0	0	0	0	0	2	0	0	0	0
ENSMUSG00000066042	1	0	0	0	0	0	0	0	0	0	0	0	1	0	0	0	0	0	0	0	1	0	0	0	0	0	0	0	0	0	0	0	0	0	0	0	0	0	0	0	0	0	0	0	2	0	0	0	2
ENSMUSG00000066100	1	0	0	0	0	0	0	0	0	0	0	0	0	0	0	0	0	0	0	0	0	0	0	0	0	0	0	0	0	0	0	0	0	0	0	0	0	0	0	0	0	0	0	0	0	0	0	0	0
ENSMUSG00000066278	1	0	0	0	0	0	0	0	0	0	0	0	2	0	4	8	3	1	8	0	3	0	0	0	7	2	0	0	1	0	2	0	0	2	2	0	0	0	0	0	0	0	0	0	2	6	1	1	1
ENSMUSG00000066306	2	0	0	0	0	0	0	0	0	0	0	1	0	0	0	0	0	0	0	0	0	0	0	1	0	0	0	0	0	0	0	0	0	0	0	0	0	0	0	0	0	0	0	0	0	0	0	0	0
ENSMUSG00000066359	1	0	0	0	0	0	0	0	0	0	0	0	0	0	0	0	0	0	0	0	0	0	0	0	0	0	0	0	0	0	0	0	0	0	0	0	0	0	0	0	0	0	0	0	0	0	0	0	0
ENSMUSG00000066637	1	0	0	0	0	0	0	1	0	0	0	0	0	0	0	2	0	0	1	2	0	0	0	0	0	0	0	0	0	2	0	2	2	0	4	0	1	1	0	0	0	0	0	1	0	1	0	0	0
ENSMUSG00000066677	1	0	0	0	0	0	0	0	0	0	0	0	0	0	3	0	0	0	0	0	2	0	0	0	0	0	0	0	0	0	0	0	0	0	0	0	0	0	0	0	0	0	0	0	0	0	0	0	0
ENSMUSG00000066749	1	0	0	0	0	0	0	0	0	0	0	0	0	0	0	0	0	0	0	0	0	0	0	0	0	0	0	0	0	0	0	0	0	0	0	0	0	0	0	0	0	0	0	0	0	0	0	0	0
ENSMUSG00000066839	1	0	0	0	0	0	0	1	0	0	0	0	2	0	0	0	0	0	0	0	0	0	0	0	0	0	0	1	0	1	1	0	0	1	1	0	0	0	0	0	0	0	0	0	0	0	1	1	1
ENSMUSG00000067529	1	0	0	0	0	1	0	0	0	1	0	1	2	0	0	0	0	0	0	0	0	0	0	0	1	1	0	0	0	0	3	0	0	3	2	0	0	0	1	2	2	2	1	0	6	1	0	0	1
ENSMUSG00000067722	1	0	0	0	0	0	0	0	0	0	0	0	0	0	3	0	0	0	0	0	0	0	0	0	0	0	0	1	0	0	0	0	0	0	0	0	0	0	0	0	0	0	0	0	0	0	0	0	0
ENSMUSG00000068129	1	0	0	0	0	0	0	0	1	0	0	3	3	0	1	0	1	0	0	0	1	0	0	0	1	0	0	1	1	0	0	0	0	3	3	0	0	0	0	0	0	0	0	0	4	0	0	0	0
ENSMUSG00000068227	2	1	1	2	0	0	0	0	0	0	0	0	0	0	3	0	0	0	0	0	0	0	0	0	0	1	0	0	0	1	1	1	1	0	0	0	0	0	0	0	0	0	0	0	0	0	0	0	0
ENSMUSG00000068246	1	0	1	0	0	0	0	0	0	0	0	0	0	0	0	0	0	0	0	0	1	0	0	0	0	0	0	0	0	0	0	0	0	0	0	0	0	0	0	0	0	0	0	0	0	0	0	0	0
ENSMUSG00000068264	1	0	0	0	0	0	0	0	0	0	0	1	1	0	5	0	0	1	0	0	0	0	0	0	0	0	0	0	0	0	1	0	0	1	1	0	0	0	0	1	1	1	1	0	0	0	1	2	1
ENSMUSG00000069020	1	0	0	1	0	0	0	0	0	0	0	0	0	0	0	0	1	0	0	0	0	0	0	0	1	0	0	0	0	0	0	0	0	0	0	0	0	0	0	0	0	0	0	0	0	0	1	0	0
ENSMUSG00000069581	1	0	0	0	0	0	0	2	0	0	0	0	0	0	0	2	1	0	2	0	0	0	0	0	2	0	0	0	0	0	0	0	0	0	0	0	0	0	0	0	0	0	0	0	0	2	0	0	1
ENSMUSG00000069631	1	0	0	0	0	0	0	0	0	0	0	0	0	0	3	0	0	0	0	0	1	0	0	0	0	2	0	0	0	0	0	0	0	0	0	0	0	0	0	0	0	0	0	0	0	0	0	0	0
ENSMUSG00000069805	1	0	0	0	0	0	0	0	0	0	0	0	0	0	2	0	0	0	0	0	1	0	0	0	0	0	0	0	1	0	0	0	0	0	0	0	0	0	0	0	0	0	0	0	0	0	0	0	0
ENSMUSG00000070034	1	0	0	0	0	0	0	0	0	1	0	1	0	0	3	1	0	1	0	2	1	0	0	0	0	4	0	3	0	2	0	2	2	0	0	0	1	1	2	0	0	0	0	2	2	0	1	1	0
ENSMUSG00000070385	1	0	0	0	0	0	0	0	0	0	0	0	0	0	0	0	0	0	0	0	0	0	0	0	0	0	0	0	0	0	0	0	0	0	0	0	0	0	0	0	0	0	0	0	0	0	0	0	0
ENSMUSG00000070407	1	0	0	0	0	0	0	0	1	1	0	0	0	0	4	0	0	0	0	0	0	0	0	0	0	0	0	1	0	0	0	0	0	0	0	0	1	1	0	0	0	0	0	1	0	0	0	0	0
ENSMUSG00000070709	1	0	0	0	0	0	0	0	0	0	0	1	0	0	1	0	0	0	0	0	1	0	0	0	0	0	0	0	0	0	0	0	0	0	0	0	0	0	0	0	0	0	0	0	0	0	0	0	0
ENSMUSG00000070737	1	0	0	0	0	0	0	2	0	0	0	0	0	0	0	0	0	0	0	1	0	0	0	0	0	0	0	1	0	1	0	0	0	0	2	0	0	0	0	0	0	0	0	0	0	0	0	0	0
ENSMUSG00000070942	1	0	0	0	2	0	1	0	0	0	0	0	0	1	0	0	1	0	0	0	0	0	0	0	0	0	0	0	0	0	0	0	0	0	0	0	0	0	0	0	0	0	0	0	0	0	0	1	0
ENSMUSG00000071230	2	0	0	0	0	0	0	0	0	0	0	1	1	0	0	0	0	0	0	0	0	0	0	0	0	0	0	0	0	0	1	0	0	2	0	0	0	0	0	0	0	0	0	0	2	0	0	1	0
ENSMUSG00000071256	2	0	0	0	0	0	0	0	0	0	0	1	0	0	2	0	0	0	0	0	2	0	0	0	0	0	0	2	1	0	0	0	0	0	0	0	0	0	0	0	0	0	0	0	0	0	0	1	0
ENSMUSG00000071266	1	0	0	0	0	0	0	4	0	0	0	0	2	0	0	0	0	0	0	0	2	0	0	0	0	0	4	0	0	1	1	0	0	1	2	0	1	1	0	0	0	0	0	0	0	0	1	1	2
ENSMUSG00000071340	1	0	0	0	0	0	0	0	0	0	1	1	0	0	0	0	0	0	0	0	0	0	0	0	0	1	0	0	0	2	0	0	0	0	0	0	0	0	0	0	0	0	0	0	0	0	0	0	0
ENSMUSG00000071369	1	0	0	0	0	0	0	4	0	0	0	0	0	0	7	0	0	1	1	0	2	0	0	0	0	3	0	0	0	0	0	0	0	0	0	0	0	0	0	0	0	0	0	0	0	0	1	2	0
ENSMUSG00000071757	1	0	0	0	0	1	0	0	0	0	0	2	2	0	5	4	0	0	2	0	2	0	0	0	2	2	0	0	0	0	1	0	0	1	2	1	0	0	0	0	0	0	0	2	3	0	3	2	1
ENSMUSG00000072620	3	1	1	0	0	0	0	0	0	0	3	0	0	0	3	0	1	0	0	0	3	0	0	0	0	1	0	1	0	1	0	0	0	0	0	0	0	0	0	0	0	0	0	0	0	0	0	0	0
ENSMUSG00000072621	1	0	2	0	0	0	0	0	0	0	0	0	0	0	0	0	0	0	0	0	1	0	0	0	0	2	0	0	1	1	0	0	0	0	0	1	0	0	0	0	0	0	0	0	0	0	0	0	0
ENSMUSG00000072683	1	2	2	0	2	1	2	2	1	1	0	0	0	0	0	1	1	0	2	0	1	0	0	0	2	4	1	0	0	0	0	0	0	0	0	1	1	1	0	0	0	0	0	0	0	0	0	1	0
ENSMUSG00000073062	1	0	0	0	0	0	0	0	0	0	0	0	0	0	0	0	0	0	0	0	0	0	0	0	0	0	0	0	0	0	0	0	0	0	0	0	0	0	0	0	0	0	0	0	0	0	0	0	0
ENSMUSG00000073130	1	0	0	0	0	0	0	0	0	0	0	0	0	0	0	0	0	0	0	0	0	0	0	0	0	0	0	0	0	0	0	0	0	0	0	0	0	0	0	0	0	0	0	0	0	0	0	0	0
ENSMUSG00000073147	1	0	0	0	0	0	0	0	0	0	2	1	1	0	6	1	2	1	2	1	1	0	0	0	3	2	0	1	0	1	0	0	0	0	0	0	0	0	0	0	0	0	0	1	0	2	1	1	0
ENSMUSG00000073542	1	0	0	0	0	0	0	0	0	0	0	1	0	0	3	0	0	0	0	0	0	0	0	0	0	0	0	0	0	0	0	0	0	0	0	0	0	0	0	0	0	0	0	1	0	0	0	1	0
ENSMUSG00000073678	1	0	0	0	0	0	0	2	0	0	0	0	0	0	3	0	1	1	0	0	1	0	0	0	0	3	0	1	0	1	0	0	0	0	0	1	0	0	0	0	0	0	0	0	0	1	0	0	2
ENSMUSG00000073725	1	0	0	0	0	0	0	1	0	0	0	0	1	0	0	6	3	0	3	0	1	0	0	0	4	2	0	0	1	0	0	0	0	1	3	0	0	0	2	1	1	1	1	0	0	3	2	0	0
ENSMUSG00000073739	1	0	0	0	0	0	0	0	0	0	0	0	0	0	0	1	0	1	0	0	0	0	0	0	0	0	0	0	1	0	0	0	0	0	0	0	0	1	0	0	0	0	0	1	0	0	0	0	0
ENSMUSG00000074250	1	0	0	0	0	0	0	0	0	0	0	0	0	0	0	0	0	0	0	0	0	0	0	0	0	0	0	0	0	0	0	0	0	0	0	0	0	0	0	0	0	0	0	0	0	0	0	0	0
ENSMUSG00000074398	1	0	0	1	0	0	0	0	0	0	0	0	0	0	0	0	0	0	0	0	1	0	0	0	0	0	0	1	1	0	0	0	0	0	0	0	0	0	0	0	0	0	0	1	0	1	0	0	0
ENSMUSG00000074466	1	0	0	0	0	0	0	3	0	0	0	0	1	0	1	0	0	0	0	1	0	0	0	0	0	0	0	0	0	0	0	0	0	0	0	0	0	0	0	0	0	0	0	0	0	0	0	0	0
ENSMUSG00000074480	1	1	1	0	0	0	0	0	0	0	0	0	1	0	0	0	1	0	0	0	1	0	0	0	1	0	1	0	0	0	0	0	0	0	0	0	0	0	1	0	0	0	0	1	0	0	0	0	0
ENSMUSG00000074607	1	0	0	0	1	2	1	0	2	1	0	2	2	2	4	0	1	0	0	0	2	0	0	0	0	1	0	0	0	1	2	0	0	2	2	0	0	0	1	0	0	0	0	0	2	0	0	0	0
ENSMUSG00000074671	1	1	1	0	0	0	0	0	0	0	0	1	2	0	1	0	0	0	0	0	0	0	0	0	2	1	0	0	0	0	0	0	0	1	2	1	0	0	0	0	0	0	0	0	2	1	0	0	0
ENSMUSG00000074892	1	0	0	0	0	0	0	0	0	0	0	2	2	0	0	0	1	0	0	0	2	0	0	0	0	0	0	1	0	1	2	0	0	3	2	0	0	0	0	0	0	0	0	0	5	0	1	1	2
ENSMUSG00000074994	1	1	1	0	0	0	0	0	0	0	0	0	0	0	0	0	0	0	2	2	1	0	0	0	2	0	0	0	1	0	0	2	2	0	0	0	0	0	0	0	0	0	0	0	0	0	0	0	0
ENSMUSG00000075054	1	1	1	0	0	0	0	0	1	0	0	1	1	0	0	0	0	0	0	0	0	0	0	0	0	2	2	1	0	0	1	0	0	0	0	1	0	0	0	0	0	0	0	0	0	0	0	0	0
ENSMUSG00000075224	1	0	0	0	0	0	0	0	0	0	0	0	0	0	0	2	0	0	2	0	0	0	0	0	2	0	1	0	0	0	0	0	0	0	0	0	0	0	0	0	0	0	0	0	0	2	0	0	0
ENSMUSG00000075254	1	0	0	0	0	0	0	0	0	0	0	0	0	0	16	0	0	1	2	1	2	0	1	0	1	0	0	1	0	1	1	0	0	0	0	0	0	0	0	0	0	0	0	0	2	2	0	0	2
ENSMUSG00000075415	1	1	1	0	0	1	0	0	0	0	0	1	1	0	2	2	1	0	0	2	5	0	0	1	1	5	0	0	0	1	1	2	2	1	0	1	0	0	0	0	0	0	0	1	2	1	0	0	0
ENSMUSG00000075543	1	0	0	0	0	0	0	0	0	0	1	0	0	0	0	0	0	0	0	0	1	0	0	0	0	0	0	0	0	0	0	0	0	0	0	1	0	0	0	0	0	0	0	0	0	0	0	1	0
ENSMUSG00000075595	1	0	0	0	0	0	0	0	0	0	0	0	0	0	2	0	0	0	0	0	0	0	0	0	0	0	0	0	0	0	0	0	0	0	0	0	0	0	0	0	0	0	0	0	0	0	0	0	0
ENSMUSG00000075602	1	0	0	1	0	0	0	1	0	0	0	0	1	0	1	0	0	0	0	0	0	0	0	0	0	0	0	0	0	0	0	0	0	0	0	0	0	0	0	0	0	0	0	0	0	1	0	1	2
ENSMUSG00000076119	1	0	0	0	0	0	0	0	0	0	0	0	0	0	2	0	0	0	0	0	4	0	0	0	0	1	0	1	0	0	0	0	0	0	0	0	0	0	0	0	0	0	0	0	0	0	0	0	0
ENSMUSG00000076333	1	1	1	0	0	0	0	0	0	0	0	0	0	0	0	0	0	1	0	0	0	0	1	0	0	2	0	0	1	0	0	0	0	0	0	0	0	0	1	0	0	0	0	0	0	0	0	0	0
ENSMUSG00000076432	1	0	0	0	2	2	0	2	0	0	0	0	0	0	5	2	0	0	1	2	1	0	0	1	1	3	1	0	0	0	0	1	2	0	2	2	0	0	0	0	0	0	0	0	0	1	0	0	0
ENSMUSG00000076435	1	0	0	0	0	0	0	0	0	0	0	0	0	0	1	0	0	0	0	0	1	0	0	0	0	0	0	0	0	0	0	0	0	0	0	0	0	0	0	0	0	0	0	0	0	0	0	1	0
ENSMUSG00000077450	1	0	0	0	0	0	0	0	0	0	0	0	0	0	0	4	2	0	2	0	1	0	0	0	3	1	0	1	0	0	1	1	0	0	0	0	0	0	0	0	0	0	0	1	0	0	0	0	0
ENSMUSG00000077714	1	0	0	0	0	0	0	1	0	0	0	0	0	0	5	0	0	1	2	0	0	1	1	0	0	2	0	1	0	0	1	0	0	0	0	0	0	0	0	0	0	0	0	0	0	5	0	0	0
ENSMUSG00000078348	1	0	0	0	0	0	0	0	0	0	0	0	0	0	1	0	0	0	0	0	1	0	0	1	2	0	0	0	0	0	0	0	0	0	0	0	0	0	1	1	1	1	1	1	0	0	1	1	0
ENSMUSG00000078515	1	0	0	0	0	0	0	0	0	0	0	0	0	0	0	0	1	0	0	0	0	0	0	0	0	1	0	0	0	1	0	0	0	0	0	0	0	0	0	0	0	0	0	1	0	0	1	0	0
ENSMUSG00000078640	1	0	0	0	0	0	0	0	0	0	0	0	0	0	0	0	0	0	0	0	0	0	0	0	0	0	0	0	0	0	0	0	0	0	0	0	0	0	0	0	0	0	0	0	0	0	1	0	2
ENSMUSG00000078923	1	0	0	0	0	0	0	0	0	0	0	0	0	0	4	0	0	0	0	1	3	0	0	0	0	2	0	1	0	0	0	0	0	0	0	0	0	0	0	0	0	0	0	1	0	0	0	0	0
ENSMUSG00000078924	1	0	0	0	0	0	0	0	0	0	0	0	0	0	1	2	0	0	0	2	0	0	0	0	1	1	0	1	0	1	0	2	2	0	0	0	0	0	0	0	0	0	0	0	0	0	0	0	0
ENSMUSG00000079018	1	0	0	0	0	0	0	0	0	0	0	0	0	0	0	0	0	0	0	0	0	0	0	0	0	0	0	0	0	0	0	0	0	0	0	0	0	0	0	0	0	0	0	0	0	0	0	0	0
ENSMUSG00000079036	1	0	0	0	0	0	0	2	0	0	0	0	0	0	1	0	0	0	0	0	0	0	0	0	1	0	0	0	0	0	0	0	0	0	0	0	1	0	0	0	0	0	0	0	2	0	1	1	2
ENSMUSG00000079043	1	0	0	0	0	0	0	0	0	0	0	0	1	0	0	0	0	0	0	0	0	0	0	0	0	0	0	0	1	0	0	0	0	2	0	0	0	0	0	0	0	0	0	0	0	0	0	0	0
ENSMUSG00000079243	1	0	0	0	0	0	0	1	0	0	0	0	0	0	2	4	2	0	1	0	1	0	0	0	1	3	1	2	1	0	0	0	0	0	0	0	0	0	1	0	0	0	0	0	0	1	1	0	0
ENSMUSG00000079477	1	0	0	0	0	0	0	0	0	0	0	0	0	0	0	0	0	1	0	0	0	0	0	0	0	0	0	0	0	0	2	0	0	0	2	0	0	0	0	0	0	0	0	0	0	0	0	0	0
ENSMUSG00000079539	1	0	0	0	0	0	0	0	0	0	0	0	0	0	0	0	0	0	0	0	0	0	0	0	0	0	0	0	0	0	0	0	0	0	0	0	0	0	0	0	0	0	0	0	0	0	0	0	0
ENSMUSG00000079614	1	0	1	0	0	0	0	0	0	0	0	2	1	0	2	0	0	0	0	0	0	0	0	0	0	0	0	2	1	0	0	0	0	3	2	0	0	0	0	0	0	0	0	0	1	0	0	0	0
ENSMUSG00000081534	1	0	0	0	0	0	0	0	0	0	0	0	0	0	2	0	0	0	0	0	1	0	0	0	0	0	0	0	0	0	0	0	0	0	0	0	0	0	0	0	0	0	0	0	0	0	0	0	0
ENSMUSG00000083193	1	0	0	0	0	0	0	0	0	0	0	0	0	0	0	2	0	1	2	0	0	0	0	0	2	0	0	0	1	0	0	0	0	0	0	0	0	0	0	0	0	0	0	0	0	0	0	0	0
ENSMUSG00000083674	1	0	0	0	0	0	0	0	0	0	0	0	0	0	1	0	0	0	0	0	0	0	0	0	0	0	0	0	0	0	0	0	0	0	0	0	0	0	0	0	0	0	0	0	0	0	1	0	0
ENSMUSG00000084821	1	0	0	0	0	0	0	0	0	0	0	1	0	0	1	0	0	0	0	0	1	0	1	0	0	0	0	2	1	1	0	0	0	0	0	0	0	0	0	0	0	0	0	0	0	0	0	0	0
ENSMUSG00000084866	1	0	0	0	0	0	0	0	0	0	0	0	0	0	3	0	0	0	0	0	0	1	0	0	0	2	0	2	0	0	0	0	0	0	0	0	0	0	0	0	0	0	0	0	0	0	0	1	0
ENSMUSG00000084941	1	0	0	0	0	0	0	0	0	0	0	0	0	0	0	2	1	0	2	0	0	0	0	0	2	0	0	0	0	0	0	0	0	0	0	0	0	0	0	0	0	0	0	0	0	2	0	0	0
ENSMUSG00000085112	1	1	0	0	0	0	0	0	0	0	0	0	0	0	0	0	0	1	0	0	0	0	0	0	0	1	0	1	1	1	0	0	0	0	0	0	0	0	1	0	0	0	0	0	0	0	0	0	0
ENSMUSG00000085333	1	0	0	0	0	0	0	0	0	0	0	0	0	0	2	2	1	0	2	0	0	0	0	0	2	0	0	0	0	0	0	0	0	0	0	0	0	0	0	0	0	0	0	0	0	2	0	0	0
ENSMUSG00000085412	1	0	0	0	0	0	0	0	0	0	0	0	0	0	0	0	0	0	0	0	0	1	0	1	0	0	0	0	0	0	0	0	0	0	0	0	0	0	1	0	0	0	0	1	0	0	0	0	0
ENSMUSG00000085421	1	0	0	0	0	0	0	0	0	0	0	0	0	0	1	0	0	0	0	1	0	0	0	0	0	0	0	0	0	1	0	0	0	0	0	0	0	0	0	0	0	0	0	0	0	0	0	1	0
ENSMUSG00000085551	1	1	0	0	0	0	0	0	0	0	0	0	0	0	0	0	0	0	0	0	0	0	0	0	0	0	0	0	0	0	0	0	0	0	0	0	0	0	0	0	0	0	0	0	0	0	0	0	0
ENSMUSG00000085622	1	1	0	0	0	0	0	0	0	0	0	1	0	0	3	0	0	0	0	0	1	0	0	0	0	0	0	3	1	0	0	0	0	0	0	0	0	0	0	0	0	0	0	0	2	0	1	0	0
ENSMUSG00000085641	1	1	0	0	0	0	0	0	0	0	0	0	3	0	1	0	3	2	0	0	1	0	0	1	0	1	0	0	0	0	3	0	0	2	2	0	0	0	1	0	0	0	0	0	0	0	2	1	3
ENSMUSG00000085785	1	1	1	0	1	0	1	2	1	0	0	1	0	2	6	2	1	0	3	2	4	0	0	1	1	2	1	2	0	0	1	2	2	0	0	0	0	1	1	1	1	1	0	1	0	1	0	0	0
ENSMUSG00000085808	2	0	0	0	0	0	0	0	0	0	0	0	0	0	0	2	3	0	1	0	0	0	0	0	1	3	1	1	3	0	0	0	0	0	0	0	0	0	0	0	0	0	0	0	0	0	1	0	0
ENSMUSG00000085912	1	0	0	0	0	0	0	0	0	0	0	0	0	0	0	0	0	1	0	0	1	0	0	0	0	0	0	0	0	0	0	0	1	0	0	0	0	0	1	0	0	0	0	0	0	0	0	0	0
ENSMUSG00000086241	1	0	0	0	0	0	0	0	0	0	0	0	0	0	0	0	0	0	0	0	0	0	0	0	0	0	0	0	0	0	0	0	0	0	0	0	0	0	0	0	0	0	0	0	0	0	0	0	0
ENSMUSG00000086247	1	0	0	0	0	0	0	0	0	0	0	0	0	0	0	0	0	0	0	0	0	0	0	0	0	0	0	0	0	0	0	0	0	0	0	0	0	0	0	0	0	0	0	0	0	0	0	0	0
ENSMUSG00000086263	1	2	1	1	0	0	0	0	0	0	0	0	1	0	1	2	1	1	2	0	3	0	0	0	2	4	0	0	1	0	0	0	0	1	1	0	0	0	0	0	0	0	0	0	2	2	1	1	3
ENSMUSG00000086564	1	0	0	1	0	0	0	2	0	0	0	1	1	0	1	6	0	1	6	0	2	0	0	0	2	1	0	1	0	0	0	0	0	1	1	0	1	0	1	0	0	0	0	0	2	2	0	0	2
ENSMUSG00000086653	1	0	0	0	0	0	0	0	0	0	0	0	0	0	0	0	0	0	0	0	0	0	0	0	0	0	0	0	0	0	0	0	0	0	0	0	0	0	0	0	0	0	0	0	0	0	0	0	0
ENSMUSG00000086703	1	0	0	0	0	0	0	0	0	0	0	0	0	0	0	0	0	0	0	0	0	0	0	0	0	0	0	0	0	0	0	0	0	0	0	0	0	0	0	0	0	0	0	0	0	0	0	0	0
ENSMUSG00000086862	1	0	0	0	0	0	0	1	0	0	0	0	0	0	2	0	1	0	0	0	2	1	0	1	0	0	0	3	1	0	0	0	0	0	0	1	0	0	2	0	0	0	0	0	0	0	0	2	0
ENSMUSG00000086995	1	0	0	0	0	0	0	0	0	0	0	0	0	0	1	2	0	1	2	0	0	0	0	0	1	0	0	0	0	0	0	0	0	0	0	0	0	0	0	0	0	0	0	0	2	0	0	0	1
ENSMUSG00000086999	1	0	0	0	0	0	0	0	0	0	0	0	2	0	2	0	0	1	0	3	1	0	0	0	0	2	0	2	1	1	2	2	2	2	2	0	2	2	0	0	0	0	0	0	0	1	0	1	3
ENSMUSG00000087045	2	0	0	0	0	0	0	0	0	0	0	0	0	0	0	0	0	0	0	0	3	0	0	0	0	2	0	0	0	0	0	0	0	0	0	0	0	0	0	0	0	0	0	0	0	0	0	0	0
ENSMUSG00000087334	1	0	0	0	0	0	0	0	0	0	0	0	0	0	0	0	0	0	0	0	0	0	0	0	0	0	0	0	0	0	0	0	0	0	0	0	0	0	0	0	0	0	0	0	0	0	0	0	0
ENSMUSG00000087341	1	1	1	0	0	0	0	2	1	0	0	0	1	0	6	2	0	3	3	1	5	2	0	0	2	1	0	1	0	1	0	0	0	0	0	1	1	1	0	0	0	0	0	1	1	2	2	0	1
ENSMUSG00000087604	2	0	0	0	0	0	0	0	0	0	0	0	0	0	0	0	0	0	0	0	0	0	0	0	0	0	0	0	0	0	0	0	0	0	0	0	0	0	0	0	0	0	0	0	0	0	0	0	0
ENSMUSG00000087698	1	0	0	0	0	0	0	0	0	0	0	0	0	0	2	0	0	0	0	0	2	0	0	0	0	1	0	0	0	0	0	0	0	0	0	0	0	0	0	0	0	0	0	0	0	0	0	0	0
ENSMUSG00000088113	1	0	0	0	0	0	0	0	0	0	0	0	0	0	0	0	0	0	0	0	0	0	0	0	0	0	0	0	0	0	0	0	0	0	0	0	0	0	0	0	0	0	0	0	0	0	0	0	0
ENSMUSG00000089214	1	2	0	0	0	0	0	0	0	0	0	0	0	0	0	0	1	1	0	1	1	0	0	0	0	5	0	3	2	2	0	2	1	0	0	0	1	1	0	0	0	0	0	0	0	0	0	0	0
ENSMUSG00000089872	1	0	0	0	0	0	0	0	0	0	0	0	0	0	2	0	0	0	0	0	1	0	0	0	0	1	0	0	0	0	0	0	0	0	0	0	0	0	0	0	0	0	0	1	0	0	1	1	0
ENSMUSG00000090019	1	0	1	0	0	0	0	0	0	0	0	0	0	0	2	0	0	0	0	0	1	1	0	0	0	0	0	1	0	0	0	0	0	0	0	0	0	0	0	0	0	0	0	0	3	0	0	0	1
ENSMUSG00000090290	1	0	0	0	0	0	0	0	0	0	0	0	0	0	1	0	0	0	0	1	2	1	0	0	0	0	0	0	0	0	0	0	0	0	0	0	0	0	1	0	0	0	0	1	0	0	0	0	0
ENSMUSG00000090394	2	0	0	0	1	2	1	0	0	0	0	1	1	0	7	0	0	0	2	1	5	0	0	1	4	6	1	4	1	1	1	0	0	2	1	2	0	1	0	0	0	0	0	0	5	2	0	2	2
ENSMUSG00000091002	1	0	0	0	0	0	0	0	0	0	0	0	0	0	0	0	0	0	0	0	0	0	0	0	0	0	0	0	0	0	0	0	0	0	0	0	0	0	0	0	0	0	0	0	0	0	0	0	0
ENSMUSG00000091370	1	0	0	0	0	0	0	0	0	0	0	0	0	0	5	0	0	0	0	0	1	0	0	0	0	0	0	0	0	0	0	0	0	0	0	0	0	0	0	0	0	0	0	0	0	0	0	0	0
ENSMUSG00000091631	1	0	0	0	0	1	0	0	0	0	0	0	0	0	1	0	0	2	0	0	1	0	0	0	0	1	0	0	0	0	0	0	0	0	0	0	0	0	0	0	0	0	0	0	0	1	0	0	0
ENSMUSG00000092274	1	0	0	2	0	0	0	2	0	0	0	0	0	0	3	2	1	0	2	0	4	0	1	0	2	2	0	0	0	1	1	1	1	0	0	0	0	0	0	0	0	0	1	1	0	2	0	0	0
ENSMUSG00000092638	2	0	0	0	0	0	0	1	0	0	0	0	0	0	0	0	0	0	0	0	0	0	0	0	0	0	0	0	0	0	0	0	0	0	0	0	0	0	0	0	0	0	0	0	0	0	0	0	0
ENSMUSG00000092807	1	0	0	0	0	0	0	0	0	0	0	0	0	0	0	0	0	0	0	0	0	0	0	0	0	0	0	0	0	0	0	0	0	0	0	0	0	0	0	0	0	0	0	0	0	0	0	0	0
ENSMUSG00000092917	1	0	0	0	0	0	0	0	0	0	0	0	0	0	1	0	0	0	0	0	0	0	0	0	0	2	0	0	0	0	0	0	0	0	0	0	0	0	0	0	0	0	0	0	0	0	0	0	0
ENSMUSG00000093060	1	1	0	0	0	0	0	2	0	0	0	0	0	0	2	0	0	0	0	0	0	0	0	0	0	0	0	0	1	0	0	0	0	0	0	0	0	0	0	0	0	0	0	0	0	0	0	0	0
ENSMUSG00000093081	1	1	1	0	0	0	0	0	0	0	2	0	0	0	0	2	0	1	0	0	2	0	0	0	0	2	0	0	0	0	0	0	0	0	0	0	0	0	1	0	0	0	0	0	0	0	0	0	0
ENSMUSG00000093738	1	0	0	0	0	0	0	0	0	0	0	0	0	0	0	0	0	0	0	0	0	0	0	0	0	0	0	0	0	0	0	0	0	0	0	0	0	0	0	0	0	0	0	0	0	0	0	0	0
ENSMUSG00000094311	1	0	0	0	0	0	0	0	0	0	0	0	0	0	0	0	0	0	0	0	0	0	0	0	1	0	0	0	0	0	0	0	0	0	0	0	0	0	0	0	0	0	0	0	0	0	0	0	0
ENSMUSG00000094430	1	0	0	0	0	0	0	0	0	0	0	0	0	0	0	0	0	0	0	0	0	0	0	0	2	0	0	0	0	0	0	0	0	0	0	0	0	0	0	0	0	0	0	0	0	0	0	0	0
ENSMUSG00000094732	1	1	1	0	0	0	0	0	0	0	0	0	0	0	0	0	0	0	0	0	0	0	0	0	0	2	0	0	0	0	0	0	0	0	0	0	1	1	0	0	0	0	0	0	0	0	0	0	0
ENSMUSG00000095071	1	0	0	0	0	0	0	0	0	0	0	0	0	0	0	2	0	0	0	0	1	0	0	0	1	0	0	0	1	0	0	0	0	0	0	0	0	0	0	0	0	0	0	0	1	2	0	0	0
ENSMUSG00000095139	1	0	0	0	0	0	0	0	0	0	0	0	0	0	0	0	0	0	0	0	0	0	0	0	0	0	0	0	0	0	0	0	0	1	1	0	0	0	0	0	0	0	0	0	0	0	0	0	0
ENSMUSG00000095187	1	0	0	0	0	0	0	0	0	0	0	0	0	0	0	0	0	0	0	0	0	0	0	0	0	0	0	0	0	0	0	0	0	0	0	0	0	0	0	0	0	0	0	0	0	0	0	0	0
ENSMUSG00000096377	2	1	1	0	0	0	0	0	0	0	0	0	1	0	1	4	1	1	2	0	2	0	0	0	4	0	2	1	0	0	1	0	0	2	2	0	0	0	0	0	0	0	0	0	0	2	0	0	1
ENSMUSG00000096458	1	0	0	0	0	0	0	0	0	0	0	0	0	0	0	0	0	0	0	0	0	1	0	1	0	0	0	0	1	0	0	0	0	0	0	0	0	0	0	0	0	0	0	0	0	0	0	0	0
ENSMUSG00000096753	1	0	0	0	0	0	0	1	0	0	0	0	0	0	1	0	1	0	1	0	0	0	0	0	2	0	0	0	1	0	0	0	0	0	0	0	0	0	0	0	0	0	0	0	0	0	1	0	0
ENSMUSG00000097021	1	0	0	0	0	0	0	0	0	0	0	0	0	0	1	2	0	0	0	0	0	0	0	0	1	0	2	0	0	0	0	0	0	0	0	0	0	0	0	0	0	0	0	0	0	0	0	0	0
ENSMUSG00000097039	1	0	0	0	0	0	0	0	0	0	0	0	1	0	1	4	0	0	4	0	1	0	0	0	3	3	0	1	0	1	0	0	0	0	2	0	0	0	0	0	0	0	0	0	0	2	2	0	0
ENSMUSG00000097065	1	0	0	0	0	0	0	0	0	0	0	0	0	0	0	0	0	0	0	0	0	0	0	0	0	0	0	0	0	0	0	0	0	0	0	0	0	0	0	0	0	0	0	0	0	1	0	0	0
ENSMUSG00000097162	1	0	0	0	0	0	0	0	0	0	0	0	4	0	2	1	1	0	0	0	1	0	0	0	1	0	0	0	0	0	4	0	0	4	4	0	0	0	0	0	0	0	0	0	0	0	1	0	4
ENSMUSG00000097167	1	0	0	0	0	0	0	0	0	0	0	0	0	0	0	0	0	0	0	0	0	0	0	0	1	1	0	0	0	1	0	0	0	0	0	0	1	1	0	0	0	0	0	0	0	0	1	1	0
ENSMUSG00000097195	1	0	0	0	0	0	0	0	0	0	0	0	0	0	0	0	0	0	0	0	1	0	1	0	0	0	0	0	0	0	0	0	0	0	0	0	0	0	0	0	0	0	1	0	0	0	0	1	1
ENSMUSG00000097353	1	0	0	0	0	0	0	0	0	0	0	0	0	0	0	0	0	0	0	0	0	0	0	0	0	0	0	0	0	0	0	0	0	0	0	0	0	0	0	0	0	0	0	0	0	0	0	0	0
ENSMUSG00000097354	1	1	1	1	0	0	0	1	0	1	2	0	0	0	2	0	0	1	2	1	2	0	0	0	2	3	1	3	2	1	1	0	0	0	0	0	2	2	0	0	0	0	0	0	0	0	0	0	0
ENSMUSG00000097357	1	0	0	0	0	0	0	4	0	0	0	0	1	0	3	0	0	1	0	1	4	1	0	1	0	5	0	1	2	1	2	0	1	2	2	0	1	1	1	0	0	0	0	0	2	0	3	1	0
ENSMUSG00000097418	2	1	0	1	0	0	0	0	0	0	0	1	2	0	0	0	0	0	0	0	0	0	0	0	0	2	0	0	0	0	0	0	0	0	0	0	0	1	0	0	0	0	0	1	0	0	0	0	0
ENSMUSG00000097587	1	0	1	1	0	0	0	2	0	0	1	0	0	0	2	0	1	0	1	0	0	0	1	0	2	0	0	1	1	0	0	0	0	0	0	0	0	0	0	0	0	0	0	0	0	0	1	1	0
ENSMUSG00000098112	1	0	0	0	0	0	0	0	0	0	0	0	0	0	3	0	0	0	0	0	1	0	0	0	0	0	0	0	0	0	0	0	0	0	0	0	0	0	1	0	0	0	0	0	0	0	0	0	0
ENSMUSG00000098207	2	0	0	0	0	0	0	0	0	0	0	0	1	0	2	2	0	1	2	1	1	0	0	0	2	3	0	2	0	1	1	0	0	1	2	1	0	0	0	0	0	0	0	0	0	0	0	1	1
ENSMUSG00000098274	1	0	0	0	0	1	0	2	0	0	0	0	0	0	0	2	0	0	2	1	0	0	0	0	1	2	0	2	2	1	0	0	0	0	0	0	0	0	0	0	0	0	0	0	0	0	0	0	0
ENSMUSG00000098291	1	0	0	0	0	0	0	0	0	0	0	0	0	0	0	0	0	0	0	0	0	0	0	0	0	1	0	0	0	0	0	0	0	0	0	0	0	0	0	0	0	0	0	0	0	0	1	1	1
ENSMUSG00000098379	1	0	0	0	0	0	0	0	0	0	0	0	0	0	0	0	0	0	0	0	0	0	0	0	0	0	0	0	0	0	0	0	0	0	0	0	0	0	0	0	0	0	0	0	0	0	0	0	0
ENSMUSG00000098443	1	1	0	1	1	1	1	4	0	0	0	0	0	0	2	1	2	1	0	2	4	0	0	0	5	7	0	0	1	1	0	1	2	0	0	0	1	2	0	0	0	0	0	0	2	2	1	0	1
ENSMUSG00000098445	1	0	0	0	0	0	0	0	0	0	0	0	0	0	0	0	0	0	0	0	0	0	0	0	0	0	0	0	0	0	0	0	0	0	0	0	0	0	0	0	0	0	0	0	0	0	0	0	0
ENSMUSG00000098480	1	0	0	0	0	0	0	0	0	0	0	0	0	0	0	1	1	0	2	0	1	0	0	0	2	4	0	2	0	0	0	0	0	0	0	0	0	0	0	1	1	1	0	0	0	1	0	1	0
ENSMUSG00000098634	1	0	0	0	0	0	0	1	0	0	0	0	0	0	2	0	0	0	0	0	0	0	0	0	1	1	0	0	0	0	0	0	0	0	0	1	1	1	1	0	0	0	0	0	0	1	0	0	0
ENSMUSG00000098675	1	0	0	0	0	0	0	0	0	0	0	2	2	0	7	0	0	0	0	0	5	0	0	0	0	4	1	0	1	1	2	0	0	2	2	0	0	0	0	0	0	0	0	0	2	0	0	1	0
ENSMUSG00000098714	1	0	0	0	0	0	0	0	0	0	0	0	0	0	0	0	0	0	0	0	0	0	0	0	0	0	0	0	0	0	0	0	0	0	0	0	1	1	0	0	0	0	0	0	0	0	0	0	0
ENSMUSG00000098855	1	0	0	0	0	0	0	0	0	0	0	0	0	0	0	0	0	0	0	0	0	0	0	0	0	0	0	0	0	0	0	0	0	0	0	0	0	0	0	0	0	0	0	0	0	0	0	0	0
ENSMUSG00000098942	1	0	0	0	0	0	0	0	0	0	0	0	0	0	2	0	0	0	0	1	0	0	0	0	1	2	0	0	0	0	0	1	2	0	0	0	0	0	0	0	0	0	0	0	0	0	0	1	0
ENSMUSG00000099075	2	1	1	0	0	0	0	0	0	0	0	0	0	0	2	0	0	0	0	0	0	0	0	0	0	0	0	1	1	0	0	0	0	0	0	0	0	0	0	0	0	0	0	0	0	0	0	0	0
ENSMUSG00000099238	1	1	1	0	0	0	0	0	0	0	0	0	0	0	0	0	0	0	0	0	0	0	0	0	0	2	0	0	1	0	0	0	0	0	0	1	0	0	0	0	0	0	0	0	0	0	0	0	0
ENSMUSG00000099245	1	1	0	0	0	0	0	0	0	0	0	0	0	0	0	0	0	0	0	0	0	0	0	0	0	1	0	0	0	0	0	0	0	0	0	0	0	0	0	0	0	0	0	0	0	0	0	0	0
ENSMUSG00000099300	1	0	0	0	0	0	0	0	0	0	0	0	2	0	1	0	1	0	2	1	0	0	0	0	1	2	0	1	0	1	1	0	0	3	2	0	0	0	0	0	0	0	0	0	1	2	0	0	0
ENSMUSG00000099353	1	0	0	0	0	0	0	0	0	0	0	0	0	0	0	0	0	0	0	0	0	0	0	0	0	0	0	0	0	0	0	0	0	0	0	0	0	0	0	0	0	0	0	0	0	0	0	0	0
ENSMUSG00000099968	1	0	0	0	0	0	0	0	0	0	0	0	0	0	0	0	0	0	0	0	0	1	0	1	0	0	0	0	0	0	0	0	0	0	0	0	0	0	0	0	0	0	0	0	0	0	0	0	0
ENSMUSG00000099983	1	0	0	0	0	0	0	0	0	0	0	0	0	0	1	2	0	0	2	0	1	0	0	0	1	0	0	0	0	0	0	0	0	0	0	0	1	1	0	0	0	0	0	0	0	0	0	0	0
ENSMUSG00000100291	1	0	0	0	0	0	0	0	0	0	0	0	0	0	0	0	0	0	0	0	0	0	1	0	0	0	0	0	0	0	0	0	0	0	0	0	0	0	1	1	1	1	1	0	0	0	0	0	0
ENSMUSG00000100625	1	2	1	1	0	1	0	2	0	0	1	0	0	0	0	2	1	1	7	0	9	0	1	0	1	21	0	9	0	2	1	2	2	0	0	1	0	0	2	0	0	0	0	0	2	6	0	1	1
ENSMUSG00000100857	1	0	0	0	0	0	0	2	0	0	0	2	0	0	3	0	1	0	0	0	1	0	0	0	2	2	0	1	1	0	0	0	0	0	1	0	1	0	0	0	0	0	0	0	0	0	0	0	0
ENSMUSG00000101225	1	0	0	0	0	0	0	0	0	0	0	0	0	0	0	0	0	0	0	0	0	0	0	0	0	0	0	0	0	0	0	0	0	0	0	0	0	0	0	0	0	0	0	0	0	0	0	0	0
ENSMUSG00000101537	1	0	0	0	0	0	0	0	0	0	0	0	0	0	0	0	0	0	0	0	0	0	0	0	0	0	0	0	0	0	0	0	0	0	0	0	0	0	0	0	0	0	0	0	0	0	0	0	0
ENSMUSG00000101553	1	0	0	0	0	0	0	2	0	0	0	0	0	0	0	0	1	0	0	0	0	0	0	0	0	1	1	0	0	1	0	0	0	0	0	0	0	0	1	0	0	0	0	0	0	0	1	1	0
ENSMUSG00000101970	2	0	0	0	0	0	0	3	0	0	0	1	1	0	4	1	1	0	0	0	4	0	0	0	1	5	0	2	2	3	1	0	0	1	2	0	0	1	0	0	0	0	0	2	2	0	1	2	2
ENSMUSG00000104566	2	0	0	0	0	0	0	0	0	0	0	0	2	0	2	0	1	0	0	0	1	0	0	0	0	1	0	0	0	1	2	0	0	2	2	0	0	0	0	0	0	0	0	0	0	0	1	1	2
ENSMUSG00000104900	1	1	1	0	0	0	2	0	1	1	0	0	0	0	1	0	1	1	0	0	1	0	0	0	0	1	0	1	0	0	0	0	0	0	0	0	0	0	0	0	0	0	0	0	0	0	0	1	0
ENSMUSG00000105096	1	0	0	0	0	0	0	0	0	0	0	0	0	0	2	0	0	0	0	0	0	0	0	0	0	0	0	1	1	1	0	0	0	0	0	0	1	1	0	0	0	0	0	0	0	0	0	0	0
ENSMUSG00000105196	1	0	1	0	0	0	0	0	0	0	0	0	0	0	1	0	0	0	0	0	1	0	0	0	0	0	0	0	0	0	0	0	0	0	0	0	0	0	0	0	0	0	0	0	0	0	0	0	1
ENSMUSG00000106183	1	1	1	2	0	0	0	0	0	0	1	1	0	0	0	0	0	10	8	0	0	0	0	0	2	0	1	0	0	0	0	0	0	0	0	0	0	0	2	0	0	0	0	0	0	0	1	0	0
ENSMUSG00000106252	1	1	0	0	0	0	0	0	0	0	0	0	0	0	3	0	0	0	0	1	1	0	0	0	0	3	0	1	0	0	0	0	0	0	0	0	0	0	0	0	0	0	0	0	0	0	0	0	0
ENSMUSG00000106436	1	0	0	0	0	0	0	0	0	0	0	1	0	0	0	0	0	0	2	1	2	0	0	0	0	2	0	1	0	0	0	0	0	1	0	0	1	1	0	0	0	0	0	0	2	1	1	1	0
ENSMUSG00000107121	1	0	0	0	0	0	0	0	0	0	0	0	0	0	1	0	0	0	0	0	0	0	1	0	0	1	0	0	0	0	0	0	0	0	0	0	0	0	0	0	0	0	0	1	0	0	0	0	0
ENSMUSG00000107660	1	0	0	0	0	0	0	0	0	0	0	0	0	0	3	0	0	0	0	0	0	0	0	0	0	0	0	0	0	0	0	0	0	0	0	0	0	0	0	0	0	0	0	0	0	0	0	0	0
ENSMUSG00000107722	1	0	0	0	0	0	0	0	0	0	0	0	0	0	0	0	0	1	0	0	1	0	0	0	0	0	0	0	2	0	0	0	0	0	0	0	0	1	0	0	0	0	0	0	0	0	0	2	1
ENSMUSG00000000278	0	1	0	0	0	0	0	0	0	0	0	0	2	0	1	0	1	0	0	0	1	0	0	0	0	2	0	1	0	1	0	0	0	0	2	0	1	1	0	0	0	0	0	0	0	0	0	0	0
ENSMUSG00000000374	0	1	0	0	0	0	0	0	0	0	0	2	2	0	6	0	0	0	0	0	1	0	0	0	0	1	0	0	0	1	2	0	0	2	2	0	0	0	0	0	0	0	0	0	0	0	0	1	1
ENSMUSG00000000441	0	2	1	0	0	0	0	0	0	0	0	1	0	0	3	0	0	0	0	0	0	0	0	0	0	1	0	0	2	0	0	0	0	1	1	0	1	2	0	0	0	0	0	0	2	0	0	0	1
ENSMUSG00000000628	0	1	0	0	0	0	0	0	0	0	0	3	1	0	7	2	1	0	2	1	3	1	0	1	2	4	0	3	2	1	1	0	0	3	2	1	0	0	0	0	0	1	1	0	0	1	2	2	4
ENSMUSG00000000732	0	1	0	0	0	1	0	0	0	0	0	0	0	0	0	0	0	0	1	0	1	1	0	1	0	1	0	1	0	1	0	0	0	0	2	1	0	0	0	0	0	0	0	0	0	0	0	0	0
ENSMUSG00000001036	0	2	2	0	0	0	0	0	0	0	0	0	0	0	0	0	0	0	0	1	2	0	0	0	0	2	0	2	0	1	0	1	0	0	0	0	0	0	0	0	0	0	0	0	0	0	1	1	0
ENSMUSG00000001467	0	1	0	0	0	0	0	0	0	0	0	1	0	0	2	2	0	1	1	0	2	0	0	0	0	4	0	2	1	0	0	0	0	0	0	0	0	0	1	0	0	0	0	1	0	1	0	0	0
ENSMUSG00000001507	0	1	1	0	0	0	0	0	0	0	0	0	0	0	2	0	1	0	0	0	0	0	0	0	0	2	0	0	0	0	0	0	0	0	0	0	0	0	0	0	0	0	0	0	0	0	0	0	0
ENSMUSG00000001847	0	2	1	0	0	0	0	0	0	0	0	0	0	0	1	1	0	0	2	0	0	0	0	0	0	2	0	0	0	0	0	0	0	0	0	0	0	0	0	0	0	0	0	0	0	0	0	0	0
ENSMUSG00000002028	0	1	1	0	0	0	0	0	0	1	0	0	0	0	0	0	1	0	0	0	0	0	0	0	0	0	0	1	0	1	1	0	0	0	0	0	0	0	0	0	0	0	0	0	0	0	0	0	0
ENSMUSG00000002076	0	1	0	0	0	0	0	0	0	0	0	0	0	0	0	1	0	1	0	0	2	1	1	0	0	3	0	0	0	0	0	0	0	0	0	0	1	1	0	0	0	0	0	0	0	0	0	0	0
ENSMUSG00000002129	0	1	0	0	0	0	0	0	0	0	0	0	0	0	0	0	0	0	0	0	0	1	0	1	0	0	0	0	0	0	0	0	0	0	0	1	0	0	0	0	0	0	0	0	0	0	0	0	0
ENSMUSG00000002227	0	1	0	0	0	0	0	0	0	0	0	0	0	0	3	0	1	0	0	0	0	0	0	0	0	0	0	0	1	0	0	0	0	0	0	0	0	0	0	0	0	0	0	0	0	1	0	0	0
ENSMUSG00000002250	0	1	0	0	0	0	0	0	0	0	0	1	0	0	16	2	0	1	2	1	2	0	0	0	2	0	0	1	0	0	0	0	0	0	0	0	0	0	0	0	0	0	0	0	0	0	1	1	0
ENSMUSG00000002413	0	1	1	0	0	0	0	0	0	0	0	0	0	0	4	4	2	1	4	0	1	0	0	0	4	4	0	1	0	0	0	0	0	0	0	0	0	1	0	0	0	0	0	0	0	4	2	1	0
ENSMUSG00000002718	0	1	1	0	0	0	0	0	0	0	0	0	0	0	3	2	1	0	2	0	0	0	0	0	2	2	0	0	0	0	0	0	0	0	0	0	0	0	0	0	0	0	0	0	0	2	2	0	0
ENSMUSG00000003541	0	1	1	0	0	0	0	0	0	0	0	0	0	0	2	0	0	0	1	0	0	0	0	1	0	2	0	0	0	0	0	0	0	0	0	0	0	0	0	0	0	0	0	0	0	1	0	0	0
ENSMUSG00000003549	0	1	0	0	0	0	0	1	0	0	0	0	0	0	2	0	0	0	0	0	2	0	0	1	0	3	0	2	2	0	1	0	0	0	0	0	0	0	0	0	0	0	0	0	0	0	0	0	0
ENSMUSG00000003665	0	2	2	0	0	1	0	0	0	0	0	0	0	0	0	0	0	0	0	1	0	1	0	1	0	3	0	0	0	0	0	0	0	0	0	1	0	0	0	0	0	0	0	0	0	0	0	0	0
ENSMUSG00000003882	0	2	1	0	1	1	1	3	0	0	0	0	0	1	3	1	1	1	1	1	5	1	0	0	2	12	1	1	2	2	0	0	0	0	1	1	0	0	1	0	0	0	0	0	0	1	1	1	0
ENSMUSG00000004040	0	1	1	1	0	0	0	2	0	0	0	0	0	0	2	2	0	0	2	0	0	0	0	1	0	1	0	0	1	0	0	0	0	0	0	0	1	1	0	0	0	0	0	0	0	2	1	1	0
ENSMUSG00000004364	0	1	1	0	0	0	0	0	0	0	0	1	3	0	0	0	0	0	0	0	1	0	0	0	0	1	0	0	0	0	2	0	0	2	3	0	0	0	1	0	0	0	0	0	2	0	0	1	1
ENSMUSG00000005089	0	1	0	0	0	0	0	0	0	0	0	2	1	0	3	0	0	1	2	0	4	1	0	0	2	7	2	1	4	0	2	0	0	2	2	0	1	2	0	0	0	0	0	0	3	0	0	0	0
ENSMUSG00000005103	0	1	0	0	0	0	0	0	0	0	0	0	0	0	0	0	1	1	0	0	3	0	0	0	0	3	0	0	0	0	0	0	0	0	1	0	0	0	0	0	0	0	0	0	0	0	1	0	0
ENSMUSG00000005370	0	1	0	0	0	0	0	0	0	0	0	1	0	0	2	0	0	0	0	0	0	0	0	0	0	1	0	0	0	0	0	0	0	0	0	0	0	0	0	0	0	0	0	1	0	0	0	1	0
ENSMUSG00000005583	0	1	0	0	0	0	0	0	4	1	1	0	1	0	6	1	1	0	0	7	5	1	0	0	2	4	4	2	0	2	2	2	2	1	1	2	2	2	0	0	0	0	0	0	0	0	2	2	1
ENSMUSG00000005763	0	1	1	0	0	0	0	0	0	0	0	0	0	0	6	0	1	0	0	0	3	1	0	0	0	0	2	2	0	0	0	0	0	0	0	0	0	0	1	0	0	0	1	0	0	0	1	2	0
ENSMUSG00000005774	0	1	0	0	0	0	0	0	0	0	0	2	2	0	2	0	1	0	0	0	0	0	0	0	0	1	0	1	0	0	2	0	0	2	2	0	0	0	0	0	0	0	0	0	0	0	0	0	0
ENSMUSG00000005893	0	2	1	0	0	0	0	0	0	0	0	0	0	0	4	0	1	1	0	0	0	0	0	0	0	1	0	0	0	0	0	0	0	0	0	0	0	0	0	0	0	0	0	0	0	0	0	0	0
ENSMUSG00000005899	0	1	0	0	0	0	0	0	0	0	0	0	0	0	1	2	1	0	2	0	1	0	0	0	2	0	0	0	0	0	0	0	0	0	0	0	0	0	0	0	0	0	0	0	0	0	0	0	0
ENSMUSG00000006010	0	1	0	0	0	0	0	2	0	0	0	1	0	0	1	0	1	1	0	1	0	0	0	0	0	0	0	0	0	2	0	2	1	0	0	0	0	0	0	0	0	0	0	1	0	0	0	0	0
ENSMUSG00000006169	0	1	0	0	0	0	0	0	0	0	0	0	0	0	0	0	0	1	0	0	0	0	0	0	0	0	0	0	0	0	0	0	0	0	0	0	0	0	1	1	1	1	1	0	0	0	0	1	2
ENSMUSG00000006304	0	1	0	0	0	0	0	2	0	0	0	1	0	0	2	2	2	0	2	0	0	0	0	0	2	4	0	0	0	0	0	0	0	0	0	0	0	0	0	0	0	0	0	0	0	2	0	0	0
ENSMUSG00000006310	0	1	1	1	0	0	0	2	0	0	0	0	0	0	0	0	1	0	0	0	2	0	0	0	0	3	0	0	0	0	0	0	0	0	0	0	0	0	0	0	0	0	0	0	0	0	1	0	0
ENSMUSG00000006673	0	1	0	1	0	0	0	0	0	0	0	1	0	0	0	2	2	0	1	0	0	0	0	0	2	0	0	0	0	0	0	0	0	0	0	0	0	0	0	0	0	0	0	0	0	1	2	0	0
ENSMUSG00000006699	0	1	0	0	0	0	0	0	0	0	0	0	0	0	2	4	1	1	4	0	0	0	0	0	4	2	0	0	0	0	1	0	0	1	1	0	2	0	0	0	0	0	0	0	0	3	0	0	0
ENSMUSG00000006740	0	1	1	0	0	0	0	2	0	0	0	0	3	0	4	0	0	0	0	1	6	0	0	0	0	4	2	0	1	1	2	1	0	3	3	0	0	1	0	0	0	0	0	0	0	0	0	0	1
ENSMUSG00000006932	0	1	0	0	0	0	0	0	0	0	0	0	0	0	0	0	0	0	0	0	2	0	0	0	0	0	0	0	0	0	0	0	0	0	0	0	0	0	0	0	0	0	0	0	0	0	0	0	0
ENSMUSG00000007411	0	1	1	0	0	0	0	2	0	0	0	0	0	0	0	0	0	0	0	0	2	0	0	0	0	1	0	1	0	0	0	0	0	0	0	0	0	0	0	0	0	0	0	0	0	0	0	0	0
ENSMUSG00000007415	0	1	1	0	0	0	0	0	0	0	0	0	0	0	0	0	0	0	0	0	0	0	0	0	0	0	0	0	0	0	1	0	0	0	0	0	0	0	0	0	0	0	0	0	0	0	0	0	0
ENSMUSG00000008200	0	1	0	0	0	0	0	0	1	0	0	1	0	0	0	0	0	0	0	0	0	0	0	0	0	0	0	0	0	0	0	0	0	0	0	0	0	0	1	0	0	0	0	0	0	0	1	0	0
ENSMUSG00000008305	0	1	0	0	0	0	0	2	0	0	0	1	0	0	3	0	0	2	0	0	2	0	0	0	0	1	0	1	0	0	0	0	0	0	0	0	0	0	0	0	0	0	0	1	2	0	1	2	2
ENSMUSG00000008398	0	1	0	0	0	0	0	0	0	0	0	0	0	0	2	0	0	0	0	0	1	2	2	1	0	4	0	1	0	2	0	0	0	0	0	0	0	0	0	0	0	0	0	0	0	0	0	0	0
ENSMUSG00000008496	0	1	1	0	0	0	0	0	0	0	0	0	0	0	0	0	0	0	0	0	1	0	0	0	0	1	0	0	0	1	0	0	0	0	0	0	0	0	0	0	0	0	0	2	0	0	0	0	0
ENSMUSG00000009073	0	2	2	0	0	0	0	2	0	0	0	0	0	1	1	0	0	0	0	1	0	0	0	0	0	6	0	1	1	0	0	0	0	0	0	0	1	1	0	0	0	0	0	0	0	0	0	0	0
ENSMUSG00000009076	0	1	0	0	0	0	0	0	0	0	2	0	0	0	0	0	0	0	0	0	1	0	0	0	0	1	0	0	2	1	0	0	0	0	0	0	1	0	0	0	0	0	0	0	0	0	1	1	2
ENSMUSG00000009418	0	1	0	0	0	0	0	0	0	0	0	1	0	0	2	0	0	0	0	0	1	0	0	0	0	0	0	1	0	0	1	0	0	1	0	0	0	0	0	0	0	0	0	0	0	0	0	0	0
ENSMUSG00000009470	0	1	0	0	0	1	0	0	0	0	0	3	2	0	5	0	1	3	0	4	2	0	0	1	0	3	0	1	1	3	1	3	2	2	1	0	0	0	2	0	0	0	1	1	2	0	2	1	0
ENSMUSG00000009681	0	1	0	0	0	0	0	0	0	0	0	0	0	0	2	3	1	0	2	0	1	0	0	0	2	1	0	0	0	0	1	0	0	0	0	0	0	0	0	0	0	0	0	1	2	0	0	0	0
ENSMUSG00000010311	0	1	1	0	0	0	0	0	0	0	0	0	0	0	0	0	0	0	0	0	0	0	0	0	0	1	0	1	0	0	1	0	0	0	0	0	0	0	0	0	0	0	0	1	0	0	0	0	0
ENSMUSG00000010608	0	1	0	0	0	0	0	0	0	0	0	0	0	0	2	0	0	0	0	0	0	0	0	0	0	1	0	2	1	1	0	0	0	0	0	0	0	0	0	0	0	0	0	0	0	1	0	0	0
ENSMUSG00000011008	0	1	0	0	0	0	0	0	0	0	0	0	0	0	4	0	1	0	1	0	3	0	0	0	1	3	0	0	1	0	0	0	0	0	0	0	2	2	0	0	0	0	0	0	0	0	1	0	0
ENSMUSG00000011179	0	1	0	0	0	0	0	2	0	0	0	1	3	0	6	0	0	1	0	0	1	0	0	0	0	1	0	1	0	0	0	0	0	0	0	0	0	0	0	0	0	0	0	3	4	0	1	3	4
ENSMUSG00000011958	0	1	1	0	0	0	0	0	0	0	0	0	0	0	2	0	0	1	0	0	0	0	0	0	2	0	0	1	0	0	0	0	0	0	0	0	0	0	0	0	0	0	0	0	0	0	0	1	1
ENSMUSG00000012429	0	1	0	0	0	0	0	0	0	0	0	0	0	0	0	0	0	0	0	0	0	0	0	0	0	0	0	0	0	0	0	0	0	0	0	0	0	0	0	0	0	0	0	1	0	0	0	0	0
ENSMUSG00000013846	0	1	0	0	0	0	0	4	0	0	0	0	0	0	6	0	0	1	1	0	2	0	0	0	1	2	0	1	0	1	0	0	0	0	0	0	0	0	3	2	2	2	2	0	0	1	0	1	2
ENSMUSG00000015165	0	1	0	0	0	0	0	0	0	0	0	0	0	0	6	0	0	0	0	1	2	1	1	0	0	0	1	0	1	0	0	0	0	0	0	0	0	0	1	2	2	2	1	2	0	0	0	0	0
ENSMUSG00000015396	0	2	1	0	0	0	0	0	0	0	0	1	2	0	2	6	2	0	1	2	0	0	0	0	3	3	2	2	1	5	2	2	2	3	2	0	1	2	1	0	0	0	0	1	0	0	0	2	1
ENSMUSG00000015605	0	1	1	1	0	0	0	0	0	0	0	0	0	0	0	0	0	0	0	0	0	0	0	0	1	0	0	0	0	1	0	0	0	0	0	0	1	0	0	0	0	0	0	0	0	0	0	0	0
ENSMUSG00000015709	0	1	0	0	0	0	0	0	0	0	1	0	0	0	0	0	0	0	0	2	3	0	0	0	0	0	0	0	0	0	0	0	0	0	0	0	0	0	0	0	0	0	0	0	0	0	0	0	0
ENSMUSG00000015749	0	1	0	0	0	0	0	0	0	0	0	0	0	0	1	2	0	0	2	0	1	1	0	1	2	0	0	0	0	0	0	0	0	0	0	0	0	0	0	0	0	0	0	0	0	2	0	2	0
ENSMUSG00000015766	0	1	1	0	0	0	0	0	0	0	0	0	1	0	3	0	0	0	0	0	3	0	0	0	0	5	3	2	0	0	0	0	0	1	2	0	0	0	1	0	0	0	0	1	0	0	1	2	1
ENSMUSG00000015839	0	1	0	0	0	1	0	1	0	0	0	1	0	0	5	2	0	1	0	0	4	0	0	0	4	3	0	1	2	0	0	0	0	0	0	1	0	0	0	0	0	0	0	1	0	1	0	1	0
ENSMUSG00000015961	0	1	0	0	0	0	0	0	0	0	0	0	0	0	0	2	0	0	2	0	0	0	0	0	2	0	0	0	2	0	1	0	0	0	0	0	0	0	0	0	0	0	0	0	0	0	0	2	0
ENSMUSG00000016498	0	1	0	0	0	0	0	2	0	0	0	0	0	0	4	2	2	0	2	0	3	0	0	0	2	2	0	0	0	0	0	0	0	0	0	0	1	1	0	0	0	0	0	0	2	3	0	0	1
ENSMUSG00000016529	0	2	0	0	0	1	0	2	0	2	0	0	0	1	1	2	2	0	2	0	3	0	0	0	2	3	1	2	1	1	0	0	0	0	2	0	0	0	0	0	0	0	0	0	0	2	1	0	0
ENSMUSG00000017167	0	1	0	0	0	0	0	0	0	0	0	0	0	0	0	0	0	0	0	0	0	0	0	0	0	0	0	0	0	0	0	0	0	0	0	0	0	0	0	0	0	0	0	0	0	0	0	0	0
ENSMUSG00000017286	0	1	0	0	0	0	0	0	0	0	0	0	0	0	0	0	0	0	0	0	0	0	0	0	0	0	0	0	0	0	0	0	0	0	0	0	0	0	0	0	0	0	0	0	0	0	0	0	0
ENSMUSG00000017314	0	1	0	0	0	0	0	0	0	0	0	1	0	0	0	0	0	0	0	0	2	0	0	0	0	0	0	0	0	0	0	0	0	0	0	0	0	0	0	0	0	0	0	0	0	0	0	0	0
ENSMUSG00000017405	0	1	0	0	0	0	0	0	0	0	0	0	0	0	0	0	1	0	0	0	0	0	0	0	0	0	0	0	0	0	0	0	0	1	0	0	0	0	0	0	0	0	0	0	0	0	1	1	0
ENSMUSG00000017428	0	2	0	0	0	1	0	0	0	0	0	0	0	0	1	0	0	0	0	0	4	0	0	0	0	3	0	0	0	0	0	0	0	0	0	0	0	0	0	0	0	0	0	1	0	0	0	1	0
ENSMUSG00000017561	0	1	0	0	0	0	0	1	0	0	0	0	1	0	2	0	0	0	0	0	0	1	0	1	0	0	0	1	1	0	1	1	1	1	0	0	0	0	0	0	0	0	0	0	0	0	0	0	2
ENSMUSG00000017715	0	1	0	0	0	0	0	0	0	0	0	0	0	0	3	0	0	0	0	0	0	0	0	0	0	2	0	0	1	0	0	0	0	0	0	0	0	0	0	0	0	0	0	0	0	0	0	0	0
ENSMUSG00000017897	0	1	0	0	0	0	0	0	0	0	0	0	0	0	0	0	0	1	0	0	0	0	0	0	0	2	0	0	0	1	0	0	0	0	0	0	0	0	0	0	0	0	0	0	0	0	0	0	0
ENSMUSG00000018217	0	1	0	0	0	0	0	0	0	0	0	0	0	0	0	0	0	0	0	0	0	0	0	0	0	0	0	0	0	0	0	0	0	0	0	0	0	0	0	0	0	0	0	0	0	0	0	0	0
ENSMUSG00000018293	0	1	0	0	0	0	0	0	0	0	0	0	0	0	0	0	0	0	0	0	0	0	0	0	0	0	0	0	0	0	0	0	0	0	0	0	0	0	0	0	0	0	0	1	0	0	0	0	0
ENSMUSG00000018334	0	1	1	1	0	0	0	0	0	0	0	1	2	0	4	0	0	0	0	0	2	0	0	0	0	2	0	0	0	0	0	0	0	4	4	0	0	0	0	0	0	0	0	0	2	1	1	1	2
ENSMUSG00000018395	0	1	0	0	0	0	0	0	0	0	1	0	0	0	2	0	0	0	0	0	0	0	0	0	0	0	0	0	0	0	0	0	0	0	0	0	0	0	0	0	0	0	0	0	0	0	0	0	0
ENSMUSG00000018476	0	1	0	0	0	0	0	0	0	0	0	4	3	0	1	3	0	1	4	1	2	0	0	0	3	5	0	0	0	2	1	0	0	4	4	0	0	0	0	0	0	0	0	0	2	0	1	2	2
ENSMUSG00000018848	0	1	0	2	0	0	0	0	0	0	0	0	2	0	1	0	0	0	0	0	4	0	0	0	0	1	0	0	0	0	1	0	0	1	2	1	0	0	1	0	0	0	0	1	0	0	1	2	2
ENSMUSG00000018965	0	1	0	0	0	0	0	1	0	0	0	0	0	0	3	2	2	0	2	0	0	0	0	0	2	0	0	0	0	0	0	0	0	0	0	0	0	0	0	0	0	0	0	0	0	3	2	1	0
ENSMUSG00000018983	0	1	0	0	0	0	0	0	0	0	0	0	0	0	11	0	0	0	0	0	0	0	0	0	2	0	0	0	0	0	0	0	0	0	0	0	0	0	0	0	0	0	0	0	0	0	0	0	0
ENSMUSG00000019210	0	1	0	0	0	0	0	0	0	0	0	0	4	0	0	0	0	1	0	0	2	0	0	0	0	2	0	0	0	0	3	0	0	4	4	0	0	0	1	0	0	0	0	0	0	0	1	1	2
ENSMUSG00000019256	0	1	1	0	0	0	0	0	0	0	0	0	2	0	3	0	1	0	0	0	1	1	0	0	0	4	0	2	2	0	1	0	0	2	2	0	1	1	0	0	0	0	0	0	2	0	0	0	0
ENSMUSG00000019302	0	1	0	0	0	0	0	0	0	0	0	1	0	0	1	0	0	0	0	0	2	0	0	0	1	0	0	0	1	0	0	0	0	0	0	0	0	0	1	0	0	0	0	0	1	0	1	1	0
ENSMUSG00000019370	0	1	0	0	0	0	0	0	0	0	0	0	0	0	4	0	0	0	0	0	0	0	0	0	0	0	0	0	1	0	0	0	0	0	0	0	0	0	0	0	0	0	0	0	0	0	1	1	2
ENSMUSG00000019528	0	1	0	0	0	0	0	0	0	0	0	0	4	0	2	1	0	0	0	1	0	0	0	0	0	1	0	0	0	1	2	0	0	3	4	0	1	1	0	0	0	0	0	2	0	0	3	1	4
ENSMUSG00000019777	0	2	2	0	0	0	0	0	0	0	0	2	2	0	1	0	1	0	0	0	0	0	1	0	0	0	0	0	1	0	0	0	0	1	2	0	0	0	0	0	0	0	0	0	4	0	0	0	0
ENSMUSG00000019851	0	1	0	0	0	0	0	0	0	0	0	0	0	0	3	0	0	0	0	1	2	0	0	0	0	1	1	4	1	0	0	0	0	0	0	0	0	0	0	0	0	0	0	0	0	0	0	0	0
ENSMUSG00000019868	0	1	0	0	0	0	0	0	0	0	0	0	0	0	0	0	0	0	0	0	0	0	0	0	0	0	0	0	0	0	0	0	0	0	0	0	0	0	0	0	0	0	0	0	0	0	0	0	0
ENSMUSG00000019873	0	1	0	0	0	0	0	0	0	0	0	0	1	0	0	0	0	1	0	0	4	0	0	0	0	3	0	0	0	2	2	0	0	1	0	0	1	1	1	0	0	0	0	1	0	0	1	0	2
ENSMUSG00000019907	0	2	1	0	0	0	1	0	0	0	0	0	0	0	3	0	0	0	0	0	7	0	1	1	1	9	0	2	0	0	0	0	0	0	0	1	2	2	0	0	0	0	0	2	3	0	0	1	0
ENSMUSG00000019920	0	2	0	1	0	0	0	2	0	0	0	0	2	0	7	0	1	1	0	4	2	1	0	1	0	5	5	1	1	1	4	2	3	2	2	0	0	0	0	2	2	2	2	0	0	0	2	0	2
ENSMUSG00000019935	0	1	2	0	0	0	0	1	0	0	0	0	0	0	0	0	0	0	0	0	1	0	0	0	0	5	0	0	1	0	1	0	0	0	2	0	1	1	2	0	0	0	0	0	0	1	0	1	0
ENSMUSG00000019951	0	1	0	0	0	0	0	2	0	0	1	0	0	0	1	2	1	0	1	2	1	0	0	0	2	4	0	0	0	2	0	4	3	0	0	0	1	0	2	0	0	0	0	1	0	0	1	1	1
ENSMUSG00000019982	0	1	0	0	0	0	0	0	0	0	1	0	0	0	5	0	0	0	0	1	1	0	0	0	0	3	0	0	0	0	0	0	0	1	0	0	0	0	2	0	0	0	0	0	0	0	0	0	0
ENSMUSG00000019986	0	1	1	0	0	0	0	0	0	0	0	0	1	0	13	2	1	1	2	0	6	1	1	0	3	2	0	1	0	1	0	0	0	1	0	0	0	2	0	2	2	2	1	0	0	3	0	1	0
ENSMUSG00000020009	0	1	1	0	0	0	0	2	0	0	1	1	1	0	5	0	1	1	0	2	5	0	0	0	0	6	0	2	1	0	0	0	0	2	1	0	0	1	0	0	0	0	0	0	3	1	0	0	0
ENSMUSG00000020077	0	1	0	2	0	0	0	1	0	0	1	0	0	0	1	0	1	0	0	1	1	0	0	0	1	0	0	0	0	1	0	0	0	0	0	0	1	1	0	0	0	0	0	0	0	0	0	0	0
ENSMUSG00000020108	0	1	1	0	0	1	0	2	0	0	0	0	0	1	3	2	0	2	2	0	0	1	0	0	2	3	0	1	0	2	0	0	0	0	0	1	0	0	0	0	0	0	0	1	0	2	0	1	0
ENSMUSG00000020184	0	2	0	0	0	0	0	1	1	0	0	0	5	0	3	1	0	0	0	2	4	0	1	0	0	6	2	1	0	2	4	2	2	5	7	0	0	0	0	0	0	0	0	0	0	0	0	0	1
ENSMUSG00000020248	0	1	1	0	0	0	0	2	0	0	0	0	0	0	1	0	0	0	0	1	1	0	0	0	0	1	0	0	1	0	0	0	0	0	0	0	0	0	0	0	0	0	0	1	0	0	0	0	0
ENSMUSG00000020253	0	1	0	0	0	0	0	0	0	0	0	0	0	0	0	0	0	0	0	0	0	0	0	0	0	0	0	0	0	0	0	0	0	0	0	0	0	0	0	0	0	0	0	0	0	0	0	0	0
ENSMUSG00000020297	0	1	0	0	2	2	2	2	0	0	0	0	0	1	8	2	1	0	2	0	4	0	0	0	2	4	0	1	0	0	0	1	1	0	0	0	0	0	0	0	0	0	0	0	0	0	0	1	0
ENSMUSG00000020315	0	1	1	0	1	1	1	2	0	0	0	0	2	2	6	2	0	0	4	0	4	0	0	0	2	2	0	3	0	0	2	0	0	2	2	0	0	0	2	0	0	0	0	0	0	0	0	0	0
ENSMUSG00000020340	0	1	1	0	0	0	0	0	0	0	0	2	3	0	3	0	0	0	3	1	1	1	0	1	4	1	0	3	1	1	2	0	0	2	2	1	0	0	0	0	0	0	0	1	6	2	0	0	2
ENSMUSG00000020368	0	1	0	1	0	0	0	0	0	0	0	0	2	0	1	0	0	0	0	0	1	0	0	0	0	0	0	0	0	0	2	0	0	2	2	0	0	0	0	0	0	0	0	1	0	0	0	1	0
ENSMUSG00000020386	0	1	1	0	0	0	0	0	0	0	0	1	0	0	2	1	0	1	0	0	0	0	0	0	1	3	0	1	1	0	0	0	0	0	0	0	0	0	1	0	0	0	0	0	0	0	0	0	0
ENSMUSG00000020389	0	1	0	0	1	0	1	0	0	0	0	0	0	2	1	0	0	0	0	0	3	0	0	0	0	0	0	0	0	0	1	0	0	0	0	0	0	1	0	0	0	0	0	0	0	0	0	0	0
ENSMUSG00000020399	0	3	1	1	0	0	0	0	0	0	0	0	1	0	2	0	1	0	0	0	1	0	0	0	0	2	0	0	0	1	0	0	0	0	0	0	1	3	0	0	0	0	0	0	0	0	1	1	0
ENSMUSG00000020400	0	1	0	0	0	0	0	1	0	0	0	0	1	0	2	0	0	0	0	1	1	0	1	0	0	3	0	2	0	2	0	0	0	1	2	0	0	0	1	0	0	0	0	0	0	1	1	1	2
ENSMUSG00000020407	0	1	0	0	0	0	0	0	0	0	0	0	0	0	0	0	0	0	0	0	0	0	0	0	0	2	0	0	0	0	0	0	0	0	0	0	0	0	0	0	0	0	0	0	0	0	0	0	0
ENSMUSG00000020419	0	1	1	0	0	0	0	0	0	0	0	0	0	0	2	0	0	2	0	0	0	0	0	0	0	2	0	1	0	0	0	0	0	0	0	0	0	0	0	0	0	0	0	0	0	0	0	0	0
ENSMUSG00000020451	0	1	0	0	0	0	0	4	0	0	0	0	1	0	4	0	0	0	0	0	1	0	0	0	0	0	0	0	0	0	0	0	0	0	0	0	0	1	0	0	0	0	0	0	0	1	0	1	0
ENSMUSG00000020471	0	1	0	1	0	0	0	0	0	0	0	0	0	0	0	0	0	0	0	0	1	0	0	0	0	0	0	0	1	0	0	0	0	0	0	0	0	0	0	0	0	0	0	0	0	0	0	0	0
ENSMUSG00000020477	0	1	0	0	0	0	0	0	0	0	0	0	0	0	3	0	0	0	0	0	0	0	0	0	0	0	0	0	0	0	0	0	0	0	0	0	0	0	0	0	0	0	0	0	0	0	0	0	0
ENSMUSG00000020481	0	1	0	0	0	0	0	0	0	0	0	0	0	0	0	0	0	0	0	0	0	0	0	0	0	0	0	0	0	0	0	0	0	0	0	0	0	0	0	0	0	0	0	0	0	0	0	0	0
ENSMUSG00000020485	0	1	1	0	0	0	0	0	0	0	0	0	0	0	4	0	0	0	0	0	1	0	0	0	0	1	1	1	0	0	0	0	0	0	0	0	0	0	0	0	0	0	0	1	0	0	0	0	0
ENSMUSG00000020545	0	1	1	0	0	2	0	0	0	0	0	0	0	0	2	0	0	0	0	0	4	0	0	0	0	4	0	2	2	1	0	0	0	0	0	0	0	0	0	0	0	0	0	1	2	0	0	1	0
ENSMUSG00000020573	0	2	2	0	0	0	0	1	0	0	0	0	1	0	4	1	1	0	1	0	2	0	0	0	1	6	0	0	1	0	0	0	0	2	2	1	0	0	0	0	0	0	0	1	0	0	1	0	1
ENSMUSG00000020589	0	1	0	0	0	0	0	0	0	1	0	0	0	0	4	0	1	1	2	2	2	0	2	1	2	5	1	0	1	3	0	1	0	0	0	1	4	4	0	0	0	0	0	0	0	1	0	0	0
ENSMUSG00000020601	0	1	0	0	0	0	0	3	0	1	0	0	0	0	14	1	2	2	2	3	3	2	1	1	0	14	1	6	5	3	0	2	2	0	0	1	0	1	2	0	0	0	1	0	1	0	1	1	0
ENSMUSG00000020610	0	1	1	1	0	1	0	1	0	0	0	1	2	0	4	0	0	0	1	0	0	0	0	0	2	0	0	2	1	0	2	0	0	2	2	0	0	0	1	0	0	0	0	1	0	0	2	2	0
ENSMUSG00000020628	0	1	0	0	0	0	0	0	0	0	0	0	0	0	1	0	0	2	0	0	0	0	0	0	0	0	0	0	0	0	0	0	0	0	0	0	0	0	0	0	0	0	0	0	0	0	0	0	0
ENSMUSG00000020649	0	1	1	1	0	0	0	0	0	0	0	0	0	0	9	0	0	0	0	0	1	0	0	0	0	0	0	0	0	0	0	0	0	0	0	0	0	0	0	0	0	0	0	0	0	0	1	1	2
ENSMUSG00000020660	0	1	0	0	0	0	0	0	0	0	0	1	0	0	2	0	1	0	0	2	0	0	0	1	1	0	0	2	0	1	0	2	0	0	0	0	0	0	0	0	0	0	0	0	0	0	0	1	0
ENSMUSG00000020668	0	1	0	0	0	0	1	2	2	3	0	0	0	0	4	2	0	2	2	0	5	1	0	1	2	7	1	1	1	0	0	0	0	0	0	1	1	1	0	0	0	0	0	1	0	0	0	0	0
ENSMUSG00000020698	0	1	0	1	0	0	0	0	0	0	0	0	0	0	2	0	0	0	0	0	1	0	0	0	0	0	0	0	0	0	0	0	0	0	0	0	1	0	0	0	0	0	0	0	0	0	0	1	0
ENSMUSG00000020716	0	1	0	0	0	0	0	0	0	0	0	0	0	0	0	2	2	0	2	0	0	0	0	0	2	0	0	0	0	0	0	0	0	0	0	0	0	0	0	0	0	0	0	0	0	2	2	0	0
ENSMUSG00000020732	0	1	0	0	0	0	0	0	0	0	0	0	0	0	3	0	0	0	0	0	0	0	0	1	0	1	0	0	0	0	0	0	0	0	0	0	0	0	0	0	0	0	0	0	0	0	0	0	0
ENSMUSG00000020744	0	1	1	1	0	0	0	0	0	1	0	0	0	0	1	1	0	0	2	0	3	0	0	0	4	5	0	0	1	0	0	0	0	0	0	0	0	0	0	0	0	0	0	1	0	2	0	0	1
ENSMUSG00000020770	0	1	0	0	0	0	0	0	0	0	0	0	1	0	0	2	0	0	2	0	0	0	0	0	2	0	0	0	0	0	1	0	0	0	1	0	1	1	0	0	0	0	0	0	0	2	0	0	0
ENSMUSG00000020919	0	1	1	0	0	0	0	0	0	0	0	1	2	0	2	0	0	0	0	0	1	0	0	0	0	2	0	1	1	0	2	0	0	2	2	0	0	0	0	0	0	0	1	1	2	0	0	1	2
ENSMUSG00000020962	0	2	0	1	0	1	1	0	1	1	0	3	3	1	7	3	2	0	2	1	3	0	0	0	2	6	1	0	0	1	2	0	0	3	3	0	0	1	0	0	0	0	0	0	2	3	2	4	4
ENSMUSG00000021113	0	1	0	0	0	0	0	0	0	0	0	1	0	0	1	3	1	0	2	0	0	0	0	0	2	3	0	0	0	0	0	0	0	0	1	0	0	0	0	0	0	0	0	1	2	2	3	0	0
ENSMUSG00000021156	0	1	1	0	0	0	0	4	1	0	0	2	0	0	2	0	1	0	0	2	2	1	0	0	1	7	0	1	0	1	0	2	1	1	0	0	1	1	0	0	0	0	0	1	0	1	0	0	0
ENSMUSG00000021171	0	1	0	0	0	0	0	0	0	0	0	0	0	0	4	0	0	1	1	0	1	1	1	1	2	3	0	0	0	0	0	0	0	0	0	0	0	0	0	1	1	1	1	0	0	0	1	1	2
ENSMUSG00000021180	0	2	1	0	0	0	0	0	0	0	0	1	0	0	2	0	0	0	0	1	1	0	0	0	0	3	2	3	0	1	0	1	1	0	0	0	0	0	0	0	0	0	0	0	2	0	2	1	2
ENSMUSG00000021224	0	1	1	0	0	0	0	0	0	0	0	0	0	0	0	0	0	0	0	0	2	0	0	0	0	2	0	1	0	0	0	0	0	0	0	1	0	0	0	0	0	0	0	1	0	0	0	0	0
ENSMUSG00000021248	0	1	0	1	0	0	0	0	0	0	0	0	1	0	1	0	0	0	0	0	0	0	0	0	0	0	0	0	0	0	1	0	0	1	1	0	0	0	1	0	0	0	0	0	0	0	0	0	1
ENSMUSG00000021262	0	2	5	0	0	0	0	0	0	0	0	0	0	0	0	0	0	0	0	0	0	0	0	0	0	1	0	2	0	1	0	0	0	0	0	0	1	1	0	0	0	0	0	0	1	0	1	0	0
ENSMUSG00000021327	0	1	0	0	0	0	0	0	0	0	0	0	0	0	2	0	2	1	0	0	0	0	0	0	0	0	0	0	0	0	0	0	0	0	0	0	0	0	0	0	0	0	0	0	0	0	0	0	0
ENSMUSG00000021340	0	2	2	0	0	0	0	0	0	0	0	1	0	0	0	0	0	0	0	0	0	0	0	0	0	1	0	0	0	0	0	0	0	0	0	0	0	0	0	0	0	0	0	0	2	0	0	0	1
ENSMUSG00000021388	0	1	1	0	0	0	0	0	0	0	0	0	0	0	0	0	0	0	0	0	0	0	0	0	0	2	0	0	0	0	0	0	0	0	0	0	0	0	0	0	0	0	0	0	0	0	0	0	0
ENSMUSG00000021420	0	1	0	0	0	0	0	0	0	0	0	0	0	0	0	1	0	0	0	0	1	0	0	0	1	0	0	0	0	0	0	0	0	0	0	0	0	0	0	0	0	0	0	1	0	0	0	0	0
ENSMUSG00000021458	0	4	3	1	0	0	0	0	0	0	0	0	1	0	4	3	1	2	3	0	4	0	0	1	4	7	0	2	0	0	0	0	1	1	0	1	1	1	0	1	1	1	1	0	2	3	2	1	2
ENSMUSG00000021466	0	1	0	0	0	0	0	0	1	0	0	1	3	0	2	0	0	0	0	1	1	0	0	0	0	2	0	0	1	2	2	0	0	3	5	0	0	0	0	0	0	0	0	0	0	0	0	1	1
ENSMUSG00000021532	0	1	0	0	0	0	0	0	0	0	0	0	0	0	1	0	0	0	0	0	0	0	0	0	0	0	0	0	0	0	0	0	0	0	0	0	0	0	0	0	0	0	0	0	0	0	0	0	0
ENSMUSG00000021585	0	2	1	0	0	2	0	1	1	0	0	1	1	0	4	2	0	2	2	0	3	0	0	0	0	4	2	2	0	0	0	0	0	0	2	0	1	0	4	2	2	2	2	1	0	2	0	0	0
ENSMUSG00000021591	0	1	1	0	0	0	0	0	0	0	0	0	0	0	4	1	0	1	0	3	2	0	0	0	0	10	0	2	1	2	2	0	1	0	0	0	1	1	1	0	0	0	0	0	0	1	0	0	0
ENSMUSG00000021680	0	1	0	0	0	0	0	0	0	0	0	0	0	0	0	0	0	1	0	0	0	0	1	0	0	2	0	0	1	0	0	0	0	0	0	0	0	0	0	0	0	0	0	0	0	0	0	0	0
ENSMUSG00000021703	0	1	1	0	0	0	0	0	0	0	0	0	0	0	1	0	0	0	0	0	1	0	0	0	0	3	0	0	0	1	0	0	0	0	0	0	0	0	0	0	0	0	0	0	0	0	2	3	0
ENSMUSG00000021756	0	2	1	0	0	3	0	3	0	0	1	4	4	0	4	3	1	1	3	0	3	0	0	1	5	9	0	4	2	2	2	0	0	7	3	3	2	1	0	0	0	0	0	1	3	1	0	0	1
ENSMUSG00000021767	0	1	0	0	0	0	0	0	1	0	0	2	1	0	0	0	0	1	0	0	1	0	0	0	2	0	0	1	0	0	1	0	0	2	1	0	0	0	0	0	0	0	0	1	2	0	0	0	0
ENSMUSG00000021936	0	1	1	0	0	0	0	0	0	0	0	1	2	0	2	0	1	0	0	0	1	0	0	0	0	5	0	1	1	1	0	0	0	1	2	0	0	0	0	0	0	0	0	0	3	0	1	1	2
ENSMUSG00000021939	0	1	1	0	1	1	1	0	0	0	0	0	2	1	0	0	0	0	0	0	1	0	0	0	0	1	0	0	1	0	4	0	0	2	3	0	0	0	0	0	0	0	0	0	0	0	0	0	1
ENSMUSG00000021978	0	1	1	0	1	0	0	0	0	0	0	1	0	0	5	2	2	0	0	0	5	0	0	0	0	5	1	0	0	1	1	0	0	0	0	0	1	1	0	0	0	0	0	0	0	0	0	0	0
ENSMUSG00000022002	0	1	0	0	0	0	0	0	0	0	0	0	0	0	2	0	0	0	0	0	0	0	0	0	0	0	0	0	0	0	0	0	0	0	0	0	0	0	0	0	0	0	0	0	0	0	0	0	0
ENSMUSG00000022010	0	1	0	0	0	0	0	0	0	0	0	0	1	0	1	4	0	0	1	0	0	0	0	0	2	1	0	0	1	0	0	0	0	0	0	0	0	0	0	0	0	0	0	1	1	0	1	2	1
ENSMUSG00000022013	0	1	1	1	1	0	1	1	0	0	0	0	0	0	1	0	0	0	0	0	1	0	0	0	0	1	0	0	0	0	0	0	0	0	0	0	2	0	0	0	0	0	0	0	0	0	1	0	0
ENSMUSG00000022020	0	1	0	0	0	0	0	2	0	0	0	0	0	0	2	0	0	0	0	0	1	0	0	0	0	1	0	1	0	0	0	0	0	0	0	0	0	0	0	0	0	0	0	0	0	0	1	0	1
ENSMUSG00000022051	0	1	0	0	0	0	0	0	0	0	0	3	0	0	0	2	0	0	2	0	0	0	0	0	2	0	0	0	0	0	0	0	0	0	0	0	0	0	1	1	1	1	1	0	0	2	0	0	0
ENSMUSG00000022092	0	2	1	1	0	0	0	0	0	0	0	0	0	0	3	0	1	0	0	0	0	1	1	0	0	1	1	0	2	1	0	0	0	0	0	0	0	0	0	0	0	0	0	0	0	1	0	0	0
ENSMUSG00000022094	0	1	0	0	0	0	0	0	0	0	0	0	0	0	0	0	0	0	0	0	2	0	0	0	0	0	0	2	0	1	0	0	0	0	0	0	0	0	0	0	0	0	0	0	0	0	0	1	1
ENSMUSG00000022108	0	1	0	0	0	0	0	0	0	0	0	1	0	0	6	2	2	0	0	0	5	0	0	0	1	5	1	0	0	0	0	0	0	0	0	0	0	0	0	0	0	0	0	1	0	0	1	1	0
ENSMUSG00000022205	0	1	1	1	0	0	0	2	0	0	0	0	1	0	4	2	0	0	2	0	4	3	0	1	2	4	1	2	2	0	0	0	0	0	0	2	0	1	1	0	0	0	1	0	0	1	1	2	2
ENSMUSG00000022257	0	1	0	0	0	0	0	0	0	0	0	0	2	0	3	2	0	0	2	0	0	0	0	0	1	0	0	0	0	0	1	0	0	1	2	0	0	0	0	0	0	0	0	0	0	0	1	1	2
ENSMUSG00000022285	0	1	0	0	1	1	1	4	0	0	0	1	1	1	9	2	2	0	2	0	3	0	1	0	2	7	0	4	1	0	0	0	0	2	1	0	0	0	1	1	1	0	1	0	2	4	1	0	0
ENSMUSG00000022330	0	2	0	0	0	0	0	0	0	0	1	0	0	0	1	0	0	0	0	0	1	0	0	0	1	2	0	0	0	0	0	0	0	0	0	0	2	2	0	0	0	0	0	0	0	0	0	0	0
ENSMUSG00000022378	0	1	0	0	1	0	0	3	0	0	0	2	5	2	9	2	0	4	2	0	8	0	0	0	2	5	1	1	1	2	3	0	0	6	6	0	0	0	2	0	0	0	0	0	2	0	2	2	6
ENSMUSG00000022450	0	1	0	0	0	0	0	0	0	0	0	0	0	0	3	0	0	0	0	0	1	0	0	0	0	0	0	0	0	0	0	0	0	0	0	0	0	0	0	0	0	0	0	1	0	1	0	0	0
ENSMUSG00000022451	0	1	1	0	0	0	0	0	0	0	0	0	0	1	2	2	1	0	2	0	1	0	0	0	1	3	0	1	0	0	0	0	0	0	0	0	0	0	0	0	0	0	0	1	0	0	1	1	0
ENSMUSG00000022518	0	1	1	0	0	0	0	0	0	0	0	0	0	0	0	0	0	0	0	0	0	0	0	0	0	3	0	0	0	0	0	0	0	0	0	0	0	0	0	0	0	0	0	0	0	0	0	0	0
ENSMUSG00000022521	0	1	0	0	0	1	0	0	0	0	0	0	0	0	1	0	1	0	0	0	1	0	0	0	0	0	0	0	0	0	0	0	0	0	0	0	0	0	0	0	0	0	0	0	2	0	0	0	1
ENSMUSG00000022565	0	1	0	0	0	0	0	0	0	0	0	0	1	0	6	0	0	1	0	0	3	0	0	0	0	3	0	0	1	0	0	0	0	0	0	0	1	1	0	0	0	0	0	0	0	1	0	0	1
ENSMUSG00000022636	0	2	1	0	1	0	1	0	0	1	2	0	1	1	8	1	0	0	2	0	2	1	0	1	1	11	3	3	0	0	0	0	0	1	2	0	3	2	0	1	1	1	1	0	0	0	0	0	1
ENSMUSG00000022661	0	1	1	0	0	0	1	0	0	1	0	0	0	1	1	2	0	1	4	2	3	0	0	0	2	0	0	3	2	1	0	1	1	0	0	1	1	2	2	0	0	0	0	0	2	1	0	0	0
ENSMUSG00000022708	0	2	2	0	0	0	0	0	0	0	1	0	0	0	1	0	0	1	0	0	2	0	0	0	0	11	0	1	0	0	0	0	0	0	0	0	1	1	0	0	0	0	0	1	0	0	1	1	0
ENSMUSG00000022757	0	1	0	0	0	0	0	0	0	0	0	0	0	0	1	2	1	0	0	0	0	0	1	0	1	2	0	0	0	0	0	0	0	0	0	0	0	0	0	0	0	0	0	2	0	0	0	1	0
ENSMUSG00000022760	0	1	0	0	0	0	0	0	0	0	0	0	0	0	0	0	0	0	0	0	0	0	0	0	0	0	0	0	0	0	0	0	0	0	0	0	0	0	0	0	0	0	0	0	0	0	0	0	0
ENSMUSG00000022768	0	1	0	0	0	0	0	0	0	0	0	3	1	0	2	0	0	0	0	0	0	0	0	0	1	0	0	0	0	0	1	0	0	2	1	0	0	0	0	0	0	0	0	0	2	0	0	0	0
ENSMUSG00000022791	0	1	0	0	0	0	0	0	0	0	0	0	3	0	4	0	0	1	0	0	0	0	0	0	0	2	0	2	0	0	2	0	0	3	3	0	0	0	0	0	0	0	0	0	0	2	0	0	0
ENSMUSG00000022801	0	1	0	0	0	0	0	0	0	0	0	2	0	0	2	2	0	0	2	0	2	0	1	0	1	4	0	3	2	0	0	0	0	1	0	0	0	1	1	0	0	0	0	1	0	0	0	1	0
ENSMUSG00000022803	0	1	1	0	0	0	0	0	0	0	0	0	0	0	2	0	0	1	0	0	1	1	1	0	0	3	0	0	0	0	0	0	0	0	0	0	0	0	0	0	0	0	0	0	0	0	0	0	1
ENSMUSG00000022864	0	2	1	1	0	0	0	0	0	0	0	1	2	0	0	0	0	0	2	0	2	0	0	0	2	4	0	2	0	0	2	0	0	0	0	0	0	0	0	1	1	1	1	0	0	1	1	2	3
ENSMUSG00000022867	0	1	1	0	0	1	0	0	2	0	0	0	1	0	1	0	0	0	0	0	1	0	1	0	0	0	0	0	1	0	0	0	0	0	0	0	0	0	0	0	0	0	0	1	0	0	0	1	0
ENSMUSG00000022885	0	3	1	0	0	0	0	2	0	0	0	0	0	0	4	0	0	0	0	0	2	0	0	0	1	5	0	3	1	1	0	0	0	0	0	1	0	0	0	0	0	0	0	0	0	0	0	0	0
ENSMUSG00000022897	0	1	1	0	1	2	1	0	1	0	0	0	3	2	7	5	0	1	3	1	1	1	0	1	4	3	0	3	1	0	1	0	0	4	3	0	3	3	1	3	3	3	3	0	0	0	0	0	3
ENSMUSG00000022900	0	1	0	0	0	0	0	0	0	0	0	0	0	0	2	2	1	0	0	0	2	0	0	0	0	5	0	2	0	0	0	0	0	0	0	0	0	0	0	0	0	0	0	0	0	2	0	1	0
ENSMUSG00000022952	0	1	0	0	0	0	0	1	0	0	0	1	2	0	9	4	1	2	2	2	7	0	0	0	1	12	2	3	0	0	5	2	2	2	3	0	2	2	1	0	0	0	0	1	0	2	2	2	6
ENSMUSG00000022961	0	2	0	0	1	0	0	0	0	0	0	0	0	0	1	0	0	1	0	0	0	0	0	0	2	0	0	0	0	0	0	0	0	0	0	0	0	0	0	0	0	0	0	0	0	0	0	0	0
ENSMUSG00000022974	0	1	0	0	0	0	0	0	0	0	0	0	0	0	2	1	0	0	0	0	2	0	1	0	1	0	0	2	1	0	0	0	0	0	0	0	0	0	0	0	0	0	0	0	0	0	0	0	0
ENSMUSG00000023088	0	1	0	0	0	0	0	0	0	0	0	1	0	0	1	0	0	0	0	0	1	0	0	0	0	2	0	1	1	0	2	0	0	0	0	0	0	0	1	0	0	0	0	1	0	0	0	0	0
ENSMUSG00000023132	0	1	0	0	0	0	0	0	0	0	0	0	0	0	0	0	0	0	0	0	0	0	0	0	0	0	0	0	0	0	0	0	0	0	0	0	0	0	0	0	0	0	0	0	0	0	0	0	0
ENSMUSG00000023169	0	1	0	0	0	0	0	0	0	0	0	0	2	2	8	4	1	0	4	0	3	3	1	2	5	0	0	1	0	0	3	0	0	1	1	1	0	0	1	0	0	0	0	1	0	2	0	0	1
ENSMUSG00000023186	0	1	0	0	0	0	0	0	0	0	0	0	0	1	0	0	0	0	0	0	3	0	0	0	0	0	0	2	0	0	0	0	0	0	0	0	0	0	0	0	0	0	1	0	0	0	0	0	0
ENSMUSG00000023243	0	1	0	1	0	0	0	0	0	0	0	0	1	0	0	0	0	0	0	0	0	0	0	0	0	1	0	0	1	0	0	0	0	0	0	0	0	0	0	0	0	0	0	0	2	0	0	0	1
ENSMUSG00000023393	0	1	0	2	0	0	0	0	0	0	0	0	2	0	0	0	0	0	0	0	0	0	0	0	0	0	0	1	0	0	1	0	0	2	2	0	0	0	0	0	0	0	0	0	2	0	1	1	3
ENSMUSG00000023805	0	1	1	0	0	0	0	0	0	0	0	1	0	0	6	0	0	1	0	0	3	0	0	0	0	3	0	0	0	0	0	0	0	0	0	0	0	0	0	0	0	0	0	0	0	0	0	1	0
ENSMUSG00000023827	0	1	0	0	0	0	0	1	0	0	0	0	0	0	1	0	0	0	0	0	3	0	2	0	0	5	0	3	1	0	0	0	0	0	0	0	0	0	0	0	0	0	0	0	0	1	2	0	0
ENSMUSG00000023830	0	1	1	0	0	0	0	0	0	0	0	0	4	0	5	5	1	0	5	1	1	0	0	0	3	2	0	3	0	2	7	0	0	4	4	0	0	0	0	0	0	0	0	0	0	0	2	2	3
ENSMUSG00000023852	0	1	1	0	0	0	0	0	0	0	0	1	1	0	3	6	3	0	4	0	4	1	0	1	4	2	2	1	1	0	1	0	0	3	2	0	2	2	2	0	0	0	0	1	2	4	2	1	0
ENSMUSG00000023892	0	2	0	0	0	0	0	0	0	0	0	0	0	0	4	2	0	0	2	2	3	0	0	0	3	0	0	1	0	0	0	2	2	0	0	0	1	1	0	0	0	0	0	0	0	1	0	0	0
ENSMUSG00000023992	0	1	1	0	0	0	0	0	0	0	0	0	0	0	0	0	0	0	0	0	1	0	0	0	0	3	0	0	0	0	0	0	0	0	0	0	0	0	0	0	0	0	0	0	0	0	0	0	0
ENSMUSG00000024014	0	1	0	0	0	0	0	0	0	0	0	1	0	0	12	2	1	0	2	0	0	0	0	0	2	2	0	0	0	0	0	0	0	0	0	0	0	0	1	0	0	0	0	0	1	4	1	1	1
ENSMUSG00000024019	0	1	1	0	0	0	0	0	0	0	0	0	1	0	1	1	0	0	2	0	0	0	0	0	2	0	0	0	0	0	0	0	0	0	1	0	0	0	0	0	0	0	0	1	0	0	0	0	0
ENSMUSG00000024036	0	1	0	0	0	0	0	3	0	0	0	1	0	0	1	0	1	0	0	0	0	0	0	0	0	1	0	1	0	0	1	0	0	1	1	0	0	0	0	0	0	0	0	0	0	0	1	1	0
ENSMUSG00000024052	0	3	1	0	0	1	0	0	0	0	0	0	2	0	13	0	0	0	0	2	2	0	0	0	0	4	0	1	0	0	2	0	2	1	2	1	0	0	1	0	0	0	0	2	1	0	2	2	2
ENSMUSG00000024098	0	1	2	0	0	0	0	1	0	0	0	0	3	0	4	3	0	1	1	0	3	0	0	0	3	17	0	1	1	0	2	0	0	2	2	1	0	0	0	0	0	0	0	1	2	2	0	0	0
ENSMUSG00000024163	0	1	0	1	0	0	0	1	0	0	0	1	0	0	2	0	0	0	0	0	0	0	0	0	0	0	0	0	0	0	0	0	0	0	0	0	0	0	0	0	0	0	0	0	2	0	0	0	0
ENSMUSG00000024222	0	1	0	1	0	0	0	0	0	0	0	0	0	0	1	0	0	0	0	0	0	0	0	0	0	0	0	0	0	0	0	0	0	0	0	0	0	0	0	0	0	0	0	0	2	0	0	0	1
ENSMUSG00000024276	0	1	1	0	0	0	0	0	0	0	0	0	0	0	3	0	0	0	0	1	1	0	0	1	0	5	0	1	2	0	0	0	0	1	1	1	0	0	1	0	0	0	1	0	0	0	0	0	0
ENSMUSG00000024300	0	2	1	0	0	0	0	0	0	0	0	0	0	0	0	0	0	0	0	0	0	0	0	0	0	3	0	0	0	0	0	0	0	0	0	0	0	0	0	0	0	0	0	0	0	0	0	0	0
ENSMUSG00000024404	0	1	0	0	2	1	1	0	0	1	0	0	0	2	1	0	0	0	0	1	0	0	0	0	0	2	1	0	0	1	0	0	0	0	0	0	0	0	0	0	0	0	0	0	0	0	0	0	0
ENSMUSG00000024410	0	1	1	0	0	0	0	0	0	0	0	0	3	0	2	0	0	0	0	0	2	0	0	0	1	1	0	1	1	0	2	0	0	3	2	0	0	0	0	0	0	0	0	0	0	0	1	1	4
ENSMUSG00000024425	0	1	1	0	0	1	0	0	0	0	0	0	1	0	5	1	1	0	0	0	5	0	0	0	2	1	0	2	2	0	0	0	0	0	2	0	1	2	1	0	0	0	0	0	2	0	0	2	0
ENSMUSG00000024431	0	1	0	0	1	0	2	0	0	3	0	0	1	1	7	3	0	1	3	1	3	1	0	1	0	5	2	3	1	1	0	0	0	0	0	0	0	1	1	0	0	0	0	1	6	3	0	0	2
ENSMUSG00000024516	0	1	1	1	0	0	0	0	0	0	0	1	2	0	0	0	0	0	0	4	2	0	1	0	0	3	2	1	1	2	1	2	3	1	3	0	0	0	0	0	0	0	0	0	0	0	1	1	2
ENSMUSG00000024521	0	1	0	0	0	1	0	2	1	0	0	0	1	0	3	5	3	1	4	0	2	1	0	1	4	3	0	1	1	0	2	0	1	0	2	3	1	0	0	0	0	0	0	0	0	4	1	0	0
ENSMUSG00000024527	0	1	1	0	0	0	0	0	0	0	0	1	1	0	3	0	0	0	0	0	0	0	0	0	0	0	0	0	0	0	0	0	0	0	0	0	0	0	0	0	0	0	0	0	0	0	0	0	0
ENSMUSG00000024590	0	1	1	0	0	0	0	0	0	0	0	0	1	0	5	0	0	1	0	0	2	0	0	0	0	7	0	2	0	0	1	0	0	1	1	0	1	1	1	0	0	0	0	0	0	0	0	0	1
ENSMUSG00000024614	0	1	0	0	0	1	0	0	3	0	0	0	0	0	1	0	0	0	0	2	1	2	0	1	0	1	1	0	0	1	0	1	2	0	0	1	0	0	1	0	0	0	0	2	0	1	0	0	0
ENSMUSG00000024644	0	1	1	1	0	0	0	0	0	0	0	0	0	0	3	0	0	0	0	0	2	0	0	0	0	1	0	1	1	1	0	0	0	0	0	0	0	0	0	0	0	0	0	1	2	0	1	3	2
ENSMUSG00000024653	0	1	0	0	0	0	0	2	0	0	0	0	0	0	5	0	0	1	0	0	0	0	0	0	0	4	1	0	0	0	0	0	0	0	0	0	0	0	1	0	0	0	0	0	0	0	0	0	0
ENSMUSG00000024661	0	1	0	0	0	0	0	4	0	0	0	0	3	0	0	0	0	0	0	0	0	0	0	0	0	0	0	0	1	0	0	0	0	2	2	0	0	0	0	0	0	0	0	0	0	0	1	2	1
ENSMUSG00000024678	0	1	0	0	0	0	0	0	0	0	0	0	1	0	0	2	1	0	2	0	2	0	0	0	3	1	1	0	1	0	1	0	0	0	0	0	0	0	0	0	0	0	0	0	0	0	0	0	1
ENSMUSG00000024687	0	1	0	2	0	0	0	0	0	0	0	0	0	0	1	0	1	0	0	0	0	0	0	0	0	1	1	0	0	0	0	0	0	0	0	2	1	1	0	0	0	0	0	1	0	0	1	1	1
ENSMUSG00000024727	0	2	1	0	0	0	0	0	0	0	0	0	0	0	2	0	0	0	0	0	0	1	0	1	0	2	0	0	1	1	0	0	0	0	0	0	0	0	0	0	0	0	0	0	0	0	0	0	0
ENSMUSG00000024729	0	1	0	0	0	0	0	0	0	0	0	0	0	0	0	0	0	0	0	0	0	0	0	0	0	0	0	0	0	0	0	0	0	0	0	0	0	0	0	0	0	0	0	0	0	0	0	0	0
ENSMUSG00000024769	0	1	0	1	0	0	0	0	0	0	0	0	0	0	0	0	0	0	0	0	3	0	0	0	0	2	0	0	0	0	0	0	0	0	0	0	0	0	0	0	0	0	0	0	0	1	0	0	0
ENSMUSG00000024776	0	1	0	0	1	2	1	0	2	1	0	1	1	0	4	0	2	0	0	0	0	0	0	0	1	2	2	1	0	0	1	0	0	1	0	0	0	0	1	2	2	2	2	1	2	0	1	1	1
ENSMUSG00000024789	0	2	1	0	0	1	1	2	1	0	0	1	0	2	7	0	0	0	1	0	2	2	0	0	0	6	0	1	1	1	0	0	0	0	0	1	0	0	1	0	0	0	0	1	0	0	2	1	0
ENSMUSG00000024810	0	2	0	0	0	0	0	0	0	0	0	0	0	0	0	0	0	0	0	0	1	0	0	0	0	0	0	0	0	0	0	0	0	0	0	1	0	0	0	0	0	0	0	0	0	0	0	0	0
ENSMUSG00000024818	0	1	1	0	0	0	0	0	0	0	0	0	0	0	0	0	0	0	0	0	1	0	0	0	0	0	0	0	0	0	0	0	0	0	0	0	0	0	0	0	0	0	0	0	0	1	0	0	0
ENSMUSG00000024978	0	1	1	0	0	0	0	1	0	0	0	0	0	0	4	2	1	0	0	0	0	0	0	0	0	0	0	0	0	0	0	0	0	0	0	0	0	0	0	0	0	0	0	2	0	2	0	0	0
ENSMUSG00000025024	0	1	1	0	0	0	0	2	0	0	1	0	1	0	3	0	1	0	1	0	4	1	0	0	0	3	0	3	2	0	2	0	0	0	1	1	1	1	0	0	0	0	0	0	2	2	2	2	2
ENSMUSG00000025058	0	1	0	0	0	0	0	1	0	0	0	0	0	0	0	0	0	0	0	2	1	0	0	0	0	7	0	0	1	2	1	2	2	0	0	0	0	0	1	0	0	0	0	0	0	0	0	1	0
ENSMUSG00000025133	0	1	0	0	0	0	0	0	0	0	0	0	0	0	0	0	0	0	0	0	0	0	0	0	0	0	0	0	0	0	0	0	0	0	0	0	0	0	0	0	0	0	0	0	0	0	0	0	0
ENSMUSG00000025172	0	1	0	0	0	0	0	0	0	0	0	1	0	0	2	0	0	0	1	0	0	0	0	0	0	3	0	1	0	0	1	0	0	0	0	0	0	0	0	0	0	0	0	0	1	1	0	0	0
ENSMUSG00000025194	0	1	0	1	1	0	0	0	0	0	0	0	0	0	0	0	0	0	0	0	1	0	0	0	0	2	0	0	0	0	0	0	0	0	0	0	0	0	0	0	0	0	0	0	0	0	0	0	0
ENSMUSG00000025241	0	1	0	0	0	0	0	2	0	0	1	0	0	0	0	0	0	0	0	0	0	0	0	0	0	0	0	0	2	0	0	0	0	0	0	0	0	0	0	0	0	0	0	0	0	2	0	0	0
ENSMUSG00000025279	0	1	1	0	0	0	0	0	2	1	1	0	0	0	4	0	0	1	2	0	3	0	0	0	0	2	0	2	1	0	0	0	0	0	1	0	0	0	1	0	0	0	0	0	0	1	0	0	0
ENSMUSG00000025314	0	1	1	1	0	0	0	2	0	0	0	1	1	0	12	0	0	1	2	0	3	0	0	0	2	6	1	1	1	0	0	0	0	3	0	0	0	0	3	0	0	0	0	0	2	2	0	0	0
ENSMUSG00000025323	0	1	0	0	0	0	0	1	0	0	0	0	1	0	4	0	1	0	0	0	1	0	0	0	0	2	1	2	1	0	2	0	0	2	2	0	0	0	0	0	0	0	0	0	0	0	0	0	0
ENSMUSG00000025423	0	1	1	0	0	0	0	3	0	0	1	0	2	0	0	0	0	0	0	2	0	0	0	0	1	2	0	2	1	0	2	0	0	2	5	0	0	0	0	0	0	0	0	0	0	0	2	2	1
ENSMUSG00000025492	0	1	1	0	0	0	0	0	0	0	0	0	0	0	0	0	0	1	0	0	1	1	0	1	0	0	0	0	0	0	0	0	0	0	0	0	0	0	1	0	0	0	0	0	0	0	0	0	0
ENSMUSG00000025494	0	2	0	0	0	0	0	2	0	0	0	0	0	0	2	0	0	0	0	0	1	0	0	0	0	0	0	0	0	0	0	0	0	0	0	0	1	1	0	0	0	0	0	0	0	1	0	0	0
ENSMUSG00000025558	0	1	0	0	0	0	0	3	0	0	2	0	2	0	4	0	0	0	0	0	7	0	0	0	0	4	0	3	0	1	0	0	0	1	1	0	0	0	0	0	0	0	0	0	4	2	1	2	3
ENSMUSG00000025757	0	1	0	0	0	0	0	0	0	0	0	0	0	0	4	0	0	1	0	0	1	0	0	0	0	3	0	1	0	0	0	0	0	0	0	0	0	0	0	0	0	0	0	0	0	0	0	0	0
ENSMUSG00000025781	0	1	1	0	0	0	0	0	0	0	0	0	0	0	0	0	0	0	0	0	0	0	0	0	0	0	0	0	0	1	0	0	0	0	0	0	0	0	0	0	0	0	0	0	0	0	0	0	0
ENSMUSG00000025871	0	1	0	0	0	0	0	0	0	0	0	0	0	0	0	0	0	0	0	0	0	0	0	0	0	0	0	0	1	0	0	0	0	0	0	0	0	0	0	0	0	0	0	0	0	0	0	0	0
ENSMUSG00000025915	0	1	0	0	0	0	0	4	0	0	0	0	0	0	3	0	1	0	0	2	0	0	0	0	1	1	0	0	0	1	0	0	0	0	0	0	0	0	0	0	0	0	0	0	0	0	0	0	0
ENSMUSG00000025930	0	1	0	0	0	0	0	0	0	0	0	0	0	0	0	0	0	0	0	0	2	0	0	0	0	2	0	1	0	0	0	0	0	0	0	0	0	0	0	0	0	0	0	0	0	0	0	0	0
ENSMUSG00000025981	0	1	0	0	0	0	0	2	0	0	0	1	1	0	2	1	0	0	2	0	2	0	0	0	0	0	0	1	0	0	2	0	0	2	1	0	0	0	0	0	0	0	0	0	2	2	1	0	0
ENSMUSG00000025986	0	1	1	1	0	0	0	2	0	0	1	2	4	0	7	0	1	1	0	0	3	2	0	0	0	8	1	3	0	0	2	0	0	4	2	1	1	1	2	0	0	0	0	1	1	1	1	4	1
ENSMUSG00000026012	0	4	2	1	0	0	0	0	0	0	0	1	0	0	0	2	1	0	2	1	2	1	0	0	3	2	0	0	0	0	0	0	0	0	0	0	0	0	0	0	0	0	0	1	0	1	0	1	0
ENSMUSG00000026031	0	1	0	4	0	0	0	1	0	0	0	0	1	0	1	4	1	1	4	0	2	0	0	0	3	3	0	1	2	0	2	0	0	1	4	0	0	0	0	0	0	0	0	0	0	2	2	2	2
ENSMUSG00000026049	0	1	1	0	0	0	0	0	0	0	0	0	0	0	0	0	0	0	0	0	0	0	0	0	0	2	0	0	0	0	0	0	0	0	0	0	0	0	0	0	0	0	0	0	0	0	0	0	0
ENSMUSG00000026069	0	1	0	0	0	0	0	0	0	0	0	0	0	0	0	2	2	1	2	0	1	1	0	1	2	7	0	1	1	1	0	0	0	0	0	0	0	0	0	0	0	0	0	0	1	2	0	0	0
ENSMUSG00000026077	0	1	0	0	0	0	0	0	0	0	0	1	0	0	0	0	0	0	0	0	2	0	0	0	0	3	0	2	0	0	0	0	0	0	0	0	0	0	0	0	0	0	0	0	0	0	0	0	0
ENSMUSG00000026103	0	1	1	0	0	0	0	0	0	0	0	1	0	0	7	0	0	1	0	0	3	0	0	0	0	4	0	1	0	1	0	0	0	0	0	0	0	0	0	0	0	0	0	0	0	0	0	0	0
ENSMUSG00000026123	0	1	1	1	0	0	0	0	0	0	0	0	0	0	4	0	0	0	0	0	0	0	0	0	0	2	0	0	1	0	0	0	0	0	0	0	1	1	0	0	0	0	0	0	0	0	0	1	0
ENSMUSG00000026159	0	2	0	0	0	0	1	0	1	1	0	1	0	1	4	0	0	2	0	3	5	0	0	0	0	6	0	3	2	3	2	2	2	1	1	1	1	0	0	0	0	0	0	0	0	0	0	1	1
ENSMUSG00000026224	0	1	0	0	0	0	0	0	0	0	0	0	0	0	2	0	0	0	0	0	0	0	0	0	0	2	0	0	0	0	0	0	0	0	0	0	0	1	0	0	0	0	0	0	0	0	0	0	0
ENSMUSG00000026226	0	1	1	0	0	0	0	0	0	0	1	0	0	0	0	0	0	0	0	0	0	0	0	0	0	0	0	0	0	0	1	0	0	0	0	0	0	0	0	0	0	0	0	0	0	0	0	0	0
ENSMUSG00000026237	0	1	0	0	0	0	0	0	0	0	0	0	0	0	1	0	0	0	0	0	1	0	0	0	0	0	0	0	0	0	0	0	0	0	0	0	0	0	0	0	0	0	0	0	0	0	0	0	0
ENSMUSG00000026341	0	2	1	0	0	1	0	0	0	0	0	0	1	0	29	0	0	0	0	1	14	2	0	1	1	9	2	1	0	2	1	1	2	1	1	1	0	1	2	0	0	0	0	0	0	0	0	0	1
ENSMUSG00000026356	0	1	0	0	0	0	0	0	0	0	0	1	0	0	2	0	0	0	0	0	1	1	1	0	0	0	1	1	0	0	0	0	0	0	0	0	0	0	0	0	0	0	0	0	2	0	0	0	0
ENSMUSG00000026388	0	1	1	0	0	0	0	0	0	0	0	0	0	0	0	2	0	2	2	1	1	0	0	1	1	4	1	0	0	1	0	0	0	0	0	0	0	0	1	0	0	0	0	0	0	1	0	0	0
ENSMUSG00000026393	0	2	2	0	0	0	1	0	1	0	0	0	0	1	5	0	1	1	0	1	4	0	0	0	2	6	4	2	1	1	0	1	0	0	0	0	1	1	2	0	0	0	0	3	1	1	0	0	0
ENSMUSG00000026394	0	2	1	0	0	0	0	0	0	0	0	0	2	1	4	1	0	0	0	3	1	0	0	0	0	7	0	0	0	3	2	1	1	2	2	0	1	1	1	1	1	1	1	0	0	0	0	1	1
ENSMUSG00000026415	0	1	1	0	0	0	0	0	0	1	0	0	0	0	0	0	0	0	0	0	0	0	0	0	0	1	0	1	1	0	0	0	0	0	0	0	0	0	0	0	0	0	0	0	0	0	0	0	0
ENSMUSG00000026425	0	1	0	0	0	0	0	1	0	0	0	0	0	0	2	0	0	1	0	0	0	0	0	0	1	2	0	0	0	0	0	0	0	0	0	0	1	0	0	0	0	0	0	0	0	0	0	0	0
ENSMUSG00000026436	0	1	0	0	0	0	0	2	0	0	0	0	0	0	2	0	0	0	0	0	0	0	0	0	0	0	1	0	1	0	0	0	0	0	2	1	0	0	1	1	1	1	1	0	0	0	0	1	0
ENSMUSG00000026478	0	1	0	0	0	0	0	0	0	0	0	0	1	0	3	0	0	0	4	1	2	0	0	0	0	4	0	1	0	1	0	0	0	0	0	0	0	1	3	0	0	0	0	0	2	2	0	0	1
ENSMUSG00000026489	0	1	0	0	1	1	1	0	1	0	0	0	1	0	4	0	0	0	0	0	1	0	1	0	0	0	0	1	0	0	0	0	0	1	1	0	0	0	0	0	0	0	0	0	0	0	0	2	1
ENSMUSG00000026500	0	1	1	0	0	0	0	0	0	1	0	0	0	0	0	0	0	0	0	0	1	0	0	0	0	0	0	0	0	0	0	0	0	0	0	0	0	0	0	0	0	0	0	0	0	0	1	1	2
ENSMUSG00000026502	0	1	1	0	0	0	0	0	0	0	0	0	0	0	1	2	2	1	3	0	1	0	0	0	3	2	2	0	2	0	0	0	0	0	0	0	0	0	1	0	0	0	0	0	2	0	1	0	1
ENSMUSG00000026504	0	1	0	0	0	0	0	0	0	0	0	1	0	0	2	0	0	0	0	0	0	0	0	0	0	0	0	0	1	0	0	0	0	0	0	0	0	1	0	0	0	0	0	0	0	0	0	0	0
ENSMUSG00000026516	0	1	1	0	0	0	0	0	0	0	0	0	0	0	0	0	0	0	0	0	0	0	0	0	0	1	0	0	0	0	0	0	0	0	0	0	0	1	0	0	0	0	0	0	0	0	0	0	0
ENSMUSG00000026574	0	1	1	0	0	0	0	0	0	0	0	0	0	0	0	0	0	0	0	0	0	0	0	0	0	0	0	0	0	0	0	0	0	0	0	0	0	0	0	0	0	0	0	0	0	0	0	0	0
ENSMUSG00000026605	0	1	1	0	0	0	0	0	0	0	0	1	0	0	3	0	0	0	1	0	3	0	0	0	3	4	0	0	0	1	0	0	0	0	0	0	0	0	0	0	0	0	0	0	0	0	1	0	0
ENSMUSG00000026626	0	1	0	0	0	1	0	1	0	0	0	0	1	0	4	3	2	2	0	0	3	1	0	1	3	5	2	2	0	1	0	0	0	1	1	2	1	2	0	1	1	1	1	1	0	2	0	0	1
ENSMUSG00000026663	0	1	1	1	0	0	0	0	0	0	0	1	0	0	2	1	0	0	0	0	1	0	0	0	2	0	0	1	0	0	0	0	0	1	0	0	0	0	1	2	2	2	2	0	1	1	1	0	0
ENSMUSG00000026670	0	1	0	1	0	0	0	0	0	0	0	0	0	0	1	0	0	0	0	2	1	0	0	0	0	0	1	1	0	1	0	1	2	0	0	0	0	0	0	0	0	0	0	1	0	1	1	1	1
ENSMUSG00000026674	0	1	1	0	0	0	0	0	0	0	0	0	0	0	0	0	0	0	0	0	0	0	0	0	0	0	0	0	0	0	0	0	0	0	0	0	0	0	0	0	0	0	0	0	0	0	0	0	0
ENSMUSG00000026707	0	1	0	0	0	1	0	0	1	0	0	0	0	0	0	0	0	1	0	2	0	0	0	0	0	2	0	1	1	1	0	3	3	0	0	0	0	0	0	0	0	0	0	0	0	0	0	0	0
ENSMUSG00000026721	0	4	2	0	0	0	0	1	0	0	0	0	0	0	2	0	0	0	0	0	1	0	0	0	0	1	1	0	1	0	1	1	0	0	0	0	0	0	1	0	0	0	0	0	0	0	0	0	0
ENSMUSG00000026723	0	2	0	0	2	0	0	0	0	1	0	0	0	0	1	0	0	0	2	0	0	1	0	1	0	2	0	1	0	0	0	0	1	0	0	0	0	0	1	0	0	0	0	0	0	2	1	1	0
ENSMUSG00000026728	0	1	1	0	0	1	0	0	0	0	0	1	0	0	0	0	0	1	0	0	4	0	0	1	0	1	0	1	0	0	0	0	0	0	0	1	0	0	0	0	0	0	0	0	0	0	0	2	0
ENSMUSG00000026729	0	1	0	0	0	0	0	0	0	0	0	0	0	0	4	0	0	0	0	0	0	0	0	0	0	0	0	0	0	0	0	0	0	0	0	0	0	0	1	3	3	3	2	0	0	0	0	0	0
ENSMUSG00000026748	0	1	0	0	2	1	2	0	0	0	0	0	0	1	1	0	0	0	0	0	1	1	0	1	0	4	0	1	1	0	0	0	0	0	0	0	0	0	1	2	2	2	2	0	0	0	0	0	0
ENSMUSG00000026761	0	1	0	0	0	0	0	0	0	0	0	0	0	0	0	0	0	0	0	0	0	0	0	1	0	1	0	0	0	0	0	0	0	0	0	0	0	1	0	0	0	0	0	0	0	1	0	0	0
ENSMUSG00000026791	0	1	0	0	0	0	0	0	0	0	0	0	0	0	0	0	0	0	0	0	0	0	0	0	0	0	0	0	0	0	0	0	0	0	0	0	0	0	0	0	0	0	0	0	0	0	0	0	0
ENSMUSG00000026821	0	1	0	0	0	0	0	1	0	0	0	0	1	0	9	2	0	0	1	0	5	0	0	0	1	1	0	1	2	0	4	0	0	1	3	0	0	0	0	0	0	0	0	0	0	1	1	1	2
ENSMUSG00000026878	0	1	0	0	0	0	0	1	0	0	0	0	0	0	1	0	0	0	0	0	3	0	0	0	0	2	0	0	1	0	1	0	0	0	0	0	0	0	0	0	0	0	0	0	0	0	0	0	0
ENSMUSG00000026879	0	1	0	0	0	0	0	0	0	0	0	0	0	0	1	0	0	0	2	0	2	0	0	0	0	3	0	0	0	0	1	0	0	1	1	0	0	0	0	0	0	0	0	0	0	1	0	1	0
ENSMUSG00000026889	0	1	0	0	0	0	0	0	0	0	1	0	2	0	0	3	2	0	2	0	0	0	0	0	4	0	0	0	1	0	0	0	0	0	2	1	0	0	0	0	0	0	0	0	0	3	1	0	0
ENSMUSG00000026942	0	1	0	1	0	0	0	0	0	0	0	0	1	0	5	0	0	0	0	0	2	0	0	0	0	0	0	0	1	0	2	0	0	1	2	0	0	0	0	0	0	0	0	0	3	0	0	0	0
ENSMUSG00000026950	0	1	0	0	0	0	0	0	0	0	0	0	0	0	0	0	0	1	0	0	4	0	0	0	0	0	0	2	2	1	0	0	0	0	0	0	0	0	0	0	0	0	0	0	0	0	0	0	0
ENSMUSG00000026980	0	1	0	0	0	0	0	0	0	0	0	0	0	0	1	0	0	1	0	2	1	0	0	0	0	0	0	2	1	0	1	2	2	0	0	0	0	0	0	1	1	1	1	0	0	0	0	0	0
ENSMUSG00000027004	0	1	0	1	0	0	0	0	0	0	0	0	0	0	0	0	0	0	0	0	1	0	0	0	0	1	0	0	0	0	0	0	0	0	0	0	0	0	0	0	0	0	0	0	0	0	0	0	0
ENSMUSG00000027109	0	1	0	0	0	1	0	0	1	2	0	0	0	0	6	0	0	1	0	0	3	0	1	0	1	4	0	0	1	1	0	0	0	0	0	0	0	0	0	0	0	0	0	1	2	0	0	0	0
ENSMUSG00000027196	0	2	0	0	0	0	0	0	0	0	0	0	0	0	1	0	0	0	2	0	0	1	0	1	2	0	0	0	0	0	1	0	0	0	0	0	0	0	0	0	0	0	0	0	0	1	0	0	0
ENSMUSG00000027286	0	1	0	0	0	0	0	4	0	0	0	0	0	0	2	4	1	2	4	0	2	0	0	0	4	2	0	0	0	0	0	0	0	0	0	0	0	0	0	0	0	0	0	0	0	1	0	0	0
ENSMUSG00000027381	0	1	0	0	0	0	0	2	1	1	0	4	5	0	5	4	0	3	4	0	6	0	0	0	2	1	2	2	1	1	3	0	0	5	6	0	0	0	1	0	0	0	0	1	2	2	1	1	1
ENSMUSG00000027399	0	1	1	0	0	0	0	0	0	0	0	0	0	0	0	0	0	0	0	0	0	0	0	0	0	2	0	0	0	0	2	0	0	0	1	0	0	0	0	0	0	0	0	0	0	0	0	0	0
ENSMUSG00000027456	0	2	1	0	0	0	0	0	0	0	0	0	0	0	0	2	0	0	4	0	1	0	0	0	0	0	3	1	1	1	0	0	0	0	0	0	0	0	1	0	0	0	0	0	0	1	0	0	0
ENSMUSG00000027540	0	2	2	0	0	1	0	0	0	0	0	0	1	1	13	2	2	1	2	2	5	2	0	0	3	4	2	2	2	0	3	2	2	1	2	1	0	0	1	1	1	1	0	2	2	2	0	1	3
ENSMUSG00000027544	0	1	1	1	0	0	0	1	0	1	0	1	0	0	9	0	2	1	0	1	5	1	0	0	0	4	0	1	1	0	0	0	0	0	0	0	0	0	0	0	0	0	1	1	1	0	0	1	0
ENSMUSG00000027655	0	1	0	0	0	0	0	0	0	0	0	0	3	0	2	0	0	1	0	0	0	0	0	0	0	0	0	1	1	0	2	0	0	3	2	0	0	0	0	0	0	0	0	0	0	0	0	0	0
ENSMUSG00000027665	0	4	2	0	0	1	0	0	0	0	0	0	0	0	0	1	0	0	2	0	0	0	0	0	1	4	0	1	1	1	0	0	0	0	0	0	1	1	0	1	1	1	1	0	2	0	0	0	0
ENSMUSG00000027670	0	1	0	0	0	0	0	0	0	0	0	0	0	0	0	0	0	0	0	0	2	0	0	0	0	1	0	0	0	0	0	0	0	0	0	0	0	0	0	0	0	0	0	0	0	0	0	0	0
ENSMUSG00000027718	0	1	1	0	1	1	1	0	1	1	0	0	0	1	6	2	0	0	2	1	0	0	0	0	1	1	2	2	0	1	2	0	0	0	0	0	0	0	2	0	0	0	0	1	0	0	0	0	0
ENSMUSG00000027752	0	1	1	0	0	0	0	1	0	0	0	0	0	0	3	2	0	2	2	0	0	0	0	0	2	0	0	0	0	1	0	0	0	0	0	0	0	0	0	0	0	0	0	0	0	2	1	1	0
ENSMUSG00000027863	0	1	1	1	0	0	0	2	0	0	1	0	0	0	2	0	0	1	0	1	3	0	1	0	1	4	0	2	2	1	1	0	0	0	1	0	2	2	1	0	0	0	0	1	2	1	0	0	1
ENSMUSG00000027864	0	1	1	0	0	0	0	0	0	0	0	1	1	0	4	0	0	0	0	0	0	0	0	0	0	0	0	0	0	0	0	0	0	1	1	0	0	0	0	0	0	0	0	0	0	0	0	0	0
ENSMUSG00000027878	0	1	0	0	0	0	0	0	0	0	0	1	0	0	1	0	0	0	0	0	1	0	0	0	0	1	0	0	1	1	0	0	0	1	0	0	0	0	0	0	0	0	0	0	2	0	0	0	0
ENSMUSG00000027956	0	1	0	0	0	0	0	0	0	0	0	0	3	0	0	2	0	0	2	0	3	0	0	0	2	3	0	0	0	0	3	0	0	3	2	0	0	0	1	2	2	2	2	0	0	2	0	0	0
ENSMUSG00000027977	0	1	0	0	0	0	0	0	0	0	0	0	0	0	0	0	0	0	0	0	0	0	0	0	0	4	0	0	0	0	0	0	0	0	0	0	0	1	0	0	0	0	0	0	0	0	0	0	0
ENSMUSG00000027993	0	1	1	0	0	0	0	2	0	0	0	0	2	0	1	0	1	1	0	0	2	2	0	1	1	4	0	1	0	1	1	0	0	2	2	1	0	0	1	0	0	0	0	1	0	1	1	0	0
ENSMUSG00000027997	0	1	0	1	0	0	0	1	0	0	0	0	0	0	5	0	0	3	0	2	0	0	0	0	0	1	0	1	0	1	0	1	2	0	0	0	0	0	0	0	0	0	1	1	0	0	0	0	0
ENSMUSG00000027998	0	1	0	0	0	0	0	2	0	0	0	1	0	0	1	0	1	0	0	0	0	0	2	0	0	0	0	1	2	0	0	0	0	0	0	0	0	0	0	0	0	0	0	0	0	0	0	0	0
ENSMUSG00000028005	0	1	0	0	0	0	0	0	0	0	0	0	0	0	0	0	0	0	0	0	0	0	0	0	0	0	0	0	0	0	0	0	0	0	0	0	0	0	0	0	0	0	0	0	0	0	0	0	0
ENSMUSG00000028035	0	2	1	0	0	0	0	0	0	0	0	1	0	0	0	0	0	0	0	0	1	0	0	0	0	0	0	1	2	0	0	0	0	0	0	0	0	0	0	0	0	0	0	0	2	0	0	1	1
ENSMUSG00000028080	0	1	0	0	0	0	0	0	0	0	0	1	0	0	5	0	0	0	0	0	2	1	0	0	0	2	2	0	0	0	0	0	0	0	0	0	0	0	0	0	0	0	0	1	0	0	0	1	0
ENSMUSG00000028124	0	1	0	0	0	0	0	0	0	0	0	1	0	0	5	0	0	0	0	0	2	0	0	0	0	0	0	1	1	0	0	0	0	0	0	0	0	1	0	0	0	0	0	0	0	0	0	0	0
ENSMUSG00000028149	0	1	0	0	2	1	1	0	0	0	0	2	3	0	2	0	1	0	1	0	2	0	0	0	0	3	2	1	2	1	2	0	0	4	2	1	0	0	0	0	0	0	0	1	0	1	0	0	0
ENSMUSG00000028161	0	2	2	0	0	0	0	1	0	0	0	0	0	0	6	2	1	0	2	0	9	1	1	1	1	6	0	4	3	1	3	0	0	0	0	0	1	3	3	1	1	1	1	1	2	1	0	0	0
ENSMUSG00000028191	0	1	1	0	0	0	0	0	0	0	0	1	0	0	0	3	1	0	2	0	3	0	0	0	3	3	1	0	0	1	0	0	0	0	0	0	0	0	0	0	0	0	0	1	0	2	0	0	0
ENSMUSG00000028207	0	1	0	0	0	0	0	0	0	0	0	1	1	0	8	0	0	1	0	1	0	2	0	1	0	5	0	1	1	0	0	0	0	1	0	0	1	1	2	0	0	0	1	0	2	0	0	0	0
ENSMUSG00000028217	0	1	1	0	0	0	0	0	0	0	0	0	0	0	1	0	0	0	0	0	2	0	0	0	0	3	2	0	0	0	0	0	0	0	0	0	0	0	0	0	0	0	0	0	0	0	0	0	0
ENSMUSG00000028270	0	1	0	0	0	0	0	0	0	0	0	0	0	0	0	0	0	1	0	0	0	0	1	0	0	1	1	0	0	0	0	0	0	0	0	0	0	0	1	0	0	0	0	1	0	0	0	0	0
ENSMUSG00000028300	0	1	0	0	0	0	0	2	0	0	0	0	0	0	8	0	1	2	0	0	2	1	0	0	0	1	0	0	0	0	0	0	0	0	0	0	0	0	1	0	0	0	0	0	0	1	0	0	1
ENSMUSG00000028343	0	1	0	1	0	0	0	0	0	0	0	1	0	0	4	0	1	0	0	1	1	0	0	0	0	1	0	2	1	1	0	1	1	0	0	0	0	0	0	0	0	0	0	0	0	0	0	1	0
ENSMUSG00000028382	0	1	1	0	0	0	0	0	0	0	0	0	0	0	1	0	0	0	0	0	0	0	0	0	0	1	0	0	0	0	0	0	0	0	0	0	0	0	0	1	1	1	1	1	1	0	0	0	0
ENSMUSG00000028385	0	2	0	0	0	0	0	0	0	0	0	0	0	0	1	0	0	0	0	0	0	0	0	0	0	1	0	0	1	0	2	0	0	0	0	0	0	0	0	0	0	0	0	0	0	0	1	1	0
ENSMUSG00000028525	0	1	2	1	0	0	0	1	0	0	2	0	0	0	6	3	2	0	3	2	5	2	0	0	2	12	1	0	4	2	0	0	0	0	0	0	0	3	2	0	0	0	0	0	0	4	0	2	0
ENSMUSG00000028559	0	1	1	0	0	0	0	0	1	0	0	0	0	0	7	4	1	1	4	0	0	0	0	0	1	4	0	1	0	0	0	0	0	0	0	0	1	1	0	0	0	0	0	0	0	2	0	2	0
ENSMUSG00000028602	0	2	2	0	0	0	0	4	0	1	0	3	1	0	10	0	1	1	0	0	3	1	2	0	2	9	0	1	0	0	1	0	0	2	0	0	0	0	0	0	0	0	0	1	5	1	0	0	0
ENSMUSG00000028657	0	1	0	0	0	0	0	0	0	0	0	1	1	0	3	0	0	1	2	0	0	0	0	1	0	7	0	1	1	0	0	0	0	1	0	0	1	0	2	0	0	0	0	0	2	1	1	1	0
ENSMUSG00000028669	0	1	1	0	0	0	0	0	0	0	0	0	0	0	1	0	0	0	0	0	1	0	0	0	0	3	0	0	1	0	0	0	0	0	0	0	0	0	0	0	0	0	0	0	0	0	1	0	0
ENSMUSG00000028675	0	1	1	0	0	1	0	1	0	0	1	0	0	0	2	0	0	0	0	0	0	0	0	0	0	0	0	0	0	0	0	0	0	0	0	0	0	0	0	0	0	0	0	0	0	0	0	1	0
ENSMUSG00000028693	0	1	0	0	0	0	0	0	0	0	0	0	0	0	1	0	0	1	0	0	0	0	0	0	0	0	0	0	0	0	0	0	0	0	0	0	1	1	0	0	0	0	0	0	0	0	0	0	0
ENSMUSG00000028698	0	1	0	0	0	0	0	0	1	0	0	0	0	0	1	0	0	0	0	0	1	0	0	0	0	1	0	0	0	0	0	0	0	0	0	0	0	0	0	0	0	0	0	0	0	0	0	0	0
ENSMUSG00000028745	0	2	1	0	0	0	0	0	0	0	0	0	1	0	5	2	0	0	2	2	3	0	0	0	2	2	0	2	0	0	0	2	2	0	2	0	0	0	0	0	0	0	0	1	0	2	1	1	0
ENSMUSG00000028780	0	1	0	0	0	0	0	0	0	0	0	0	0	0	1	0	0	0	0	0	1	0	0	0	0	1	0	0	0	0	0	0	0	0	0	0	0	0	0	0	0	0	0	0	0	0	0	0	0
ENSMUSG00000028799	0	2	0	0	0	1	0	2	0	0	0	0	0	0	1	0	0	0	0	0	1	0	0	0	0	3	0	1	0	0	0	0	0	0	0	0	0	0	0	0	0	0	0	0	0	0	0	0	0
ENSMUSG00000028836	0	1	1	0	0	0	0	0	0	0	0	0	0	0	0	0	0	0	0	0	0	0	0	0	0	0	0	0	0	0	0	0	0	0	0	0	0	0	0	0	0	0	0	0	0	0	0	0	0
ENSMUSG00000028842	0	1	0	0	0	0	0	2	0	0	0	2	1	0	2	0	0	0	0	0	0	0	0	0	0	0	0	0	0	0	2	0	0	2	1	0	0	0	0	0	0	0	0	0	2	0	0	0	0
ENSMUSG00000028937	0	1	0	0	0	0	0	0	0	0	0	0	0	0	1	0	0	0	2	0	0	0	0	0	3	0	0	1	0	0	0	0	0	1	0	0	0	0	0	0	0	0	0	1	0	1	0	0	0
ENSMUSG00000028965	0	2	1	1	0	0	0	0	0	0	0	2	0	0	7	0	1	0	0	0	0	0	0	0	0	2	1	1	1	2	0	0	0	0	0	0	1	1	0	0	0	0	0	0	0	0	1	1	3
ENSMUSG00000028979	0	1	0	0	0	0	0	0	0	0	0	0	0	0	0	0	0	0	0	0	1	0	0	1	0	3	0	0	0	0	0	0	0	0	0	0	0	0	0	0	0	0	0	0	0	0	0	0	0
ENSMUSG00000029016	0	1	1	0	0	0	0	0	0	0	0	0	5	0	1	0	0	1	0	2	1	0	0	0	0	0	0	0	0	0	7	2	2	5	5	0	0	0	0	0	0	0	0	0	0	0	1	1	3
ENSMUSG00000029026	0	1	1	0	0	0	0	0	0	0	0	0	0	0	0	0	0	0	0	0	0	0	0	0	0	1	0	1	0	0	0	0	0	0	0	0	0	0	0	0	0	0	0	0	0	0	0	0	0
ENSMUSG00000029075	0	1	1	1	0	0	0	0	0	0	0	0	0	0	0	0	0	0	0	0	0	0	0	0	0	5	0	0	0	0	0	0	0	0	0	0	0	0	0	0	0	0	0	0	0	1	0	0	0
ENSMUSG00000029174	0	1	1	0	0	0	0	2	0	0	1	0	0	0	6	0	0	0	4	0	2	1	0	1	1	1	0	1	0	0	0	0	0	0	0	0	1	1	2	0	0	1	1	0	2	2	1	3	1
ENSMUSG00000029249	0	1	1	0	0	0	0	2	0	0	1	0	2	0	2	4	2	1	2	0	2	0	0	0	2	1	0	0	0	3	0	0	0	1	3	1	0	0	1	1	1	1	1	0	0	0	0	0	1
ENSMUSG00000029338	0	1	0	0	0	0	0	0	1	0	0	0	0	0	6	0	1	0	0	0	6	0	0	0	1	9	2	1	0	0	1	0	0	0	0	0	0	0	2	0	0	0	0	1	0	0	1	0	0
ENSMUSG00000029422	0	1	0	0	0	0	0	0	0	0	0	0	0	0	3	0	0	1	0	0	1	0	0	0	0	1	1	0	0	0	0	0	0	0	0	0	0	0	0	0	0	0	0	0	0	1	1	0	0
ENSMUSG00000029475	0	1	1	0	0	0	0	3	0	0	0	0	0	0	2	0	0	0	0	0	1	0	0	1	0	0	0	0	0	0	0	0	0	0	3	0	0	0	0	0	0	0	0	0	1	0	0	0	0
ENSMUSG00000029486	0	2	1	0	1	1	1	2	0	0	0	0	0	2	1	4	0	1	3	0	0	1	0	1	1	6	2	0	0	1	0	0	0	0	0	0	0	0	0	0	0	0	0	1	1	0	0	0	1
ENSMUSG00000029513	0	1	0	0	0	0	0	0	0	0	0	0	0	0	0	1	0	0	0	0	0	0	0	0	0	0	0	1	2	0	0	0	0	0	0	0	1	1	0	1	1	1	1	0	0	0	0	0	0
ENSMUSG00000029552	0	1	1	1	0	0	0	0	0	1	0	0	0	0	1	2	0	0	2	0	3	0	0	0	2	4	1	1	0	0	0	0	0	0	0	0	0	0	0	0	0	0	0	0	0	2	1	1	0
ENSMUSG00000029659	0	1	0	0	0	0	0	2	0	0	0	0	0	0	6	2	0	0	0	1	1	1	0	1	1	2	0	1	0	3	0	0	0	0	0	0	0	0	0	0	0	0	0	0	0	1	1	1	1
ENSMUSG00000029684	0	1	0	0	0	0	0	0	0	0	0	0	0	0	5	0	0	0	0	0	0	0	0	0	0	0	0	1	1	0	0	0	0	0	0	0	0	0	0	0	0	0	0	1	0	0	0	0	0
ENSMUSG00000029782	0	1	0	0	0	0	0	1	0	0	0	1	0	0	0	0	1	0	0	0	0	0	0	1	0	2	0	1	0	0	0	0	0	2	0	0	0	0	0	0	0	0	0	0	2	0	0	0	0
ENSMUSG00000029802	0	1	0	0	0	0	0	1	0	0	0	0	0	0	3	2	0	0	2	0	0	0	0	0	2	2	2	1	0	0	0	0	0	0	0	0	0	0	1	0	0	0	0	0	0	2	0	0	0
ENSMUSG00000029804	0	2	0	0	0	0	1	2	0	0	0	0	0	0	6	0	0	0	0	1	0	0	0	0	0	2	0	0	0	1	0	0	0	0	0	0	0	0	0	0	0	0	0	1	0	0	0	0	0
ENSMUSG00000029847	0	1	1	0	0	0	0	2	0	0	0	1	1	0	0	0	0	0	0	0	1	0	0	0	0	0	0	0	1	0	0	0	0	2	0	0	0	0	0	0	0	0	0	0	2	0	0	0	0
ENSMUSG00000029862	0	1	1	0	0	0	0	0	0	0	0	0	0	0	1	0	0	0	0	0	0	0	0	0	0	0	0	0	0	0	0	0	0	0	0	0	0	0	0	0	0	0	0	0	0	0	0	0	0
ENSMUSG00000029885	0	1	1	0	0	0	0	0	0	0	0	1	0	0	0	0	0	0	0	0	1	0	1	0	0	1	0	2	0	0	0	0	0	1	0	0	2	2	1	0	0	0	0	0	1	0	0	1	0
ENSMUSG00000029994	0	1	0	0	0	0	0	0	0	0	0	0	0	0	0	0	0	0	0	0	0	0	0	0	0	0	0	0	0	1	0	0	0	0	0	0	0	0	0	0	0	0	0	0	0	0	0	0	0
ENSMUSG00000030041	0	2	1	0	0	0	0	0	0	0	0	0	0	0	0	0	0	0	0	0	0	0	0	0	0	2	2	0	0	0	0	0	0	0	0	0	0	0	0	0	0	0	0	0	0	0	0	0	0
ENSMUSG00000030046	0	2	0	0	0	0	0	0	0	0	0	0	0	0	1	2	0	0	2	0	0	0	0	0	0	1	0	0	0	0	0	0	0	0	0	0	1	2	0	0	0	0	0	0	0	0	0	0	0
ENSMUSG00000030055	0	1	1	0	0	0	0	0	0	0	0	1	0	0	0	0	0	0	0	0	0	0	0	0	1	0	0	0	1	0	0	0	0	0	0	0	0	0	0	0	0	0	0	0	0	0	0	0	0
ENSMUSG00000030059	0	1	0	1	0	0	0	0	0	0	0	0	0	0	0	0	0	0	0	0	0	0	0	0	0	0	0	0	0	0	1	0	0	0	1	0	0	0	0	0	0	0	0	0	0	1	0	1	0
ENSMUSG00000030060	0	1	0	0	0	0	0	0	0	0	2	0	0	0	1	0	0	0	0	0	0	0	0	0	0	1	0	0	0	1	0	0	0	0	0	0	0	0	0	0	0	0	0	0	0	2	1	0	0
ENSMUSG00000030091	0	2	1	0	0	0	0	2	0	0	0	1	2	0	4	1	0	0	3	2	2	0	0	0	1	3	0	2	0	1	0	2	2	1	0	0	0	0	0	0	0	0	0	0	0	1	0	0	0
ENSMUSG00000030116	0	1	0	0	0	0	0	1	0	0	0	0	0	0	1	0	0	0	0	0	0	0	0	0	0	1	0	0	0	0	0	0	0	0	0	0	0	0	0	0	0	0	0	0	0	0	0	0	0
ENSMUSG00000030157	0	1	0	0	0	0	0	0	0	0	0	0	0	0	1	0	0	0	0	0	0	0	0	0	0	1	0	0	1	0	0	0	0	0	0	0	0	0	0	0	0	0	0	0	0	0	0	0	0
ENSMUSG00000030165	0	1	0	0	0	0	0	0	0	0	0	0	0	0	0	0	0	1	0	0	0	0	0	0	0	0	0	0	0	0	0	0	0	0	0	0	0	0	0	0	0	0	0	0	0	0	0	0	0
ENSMUSG00000030167	0	1	1	0	0	0	0	0	2	0	0	0	0	0	1	0	0	0	0	0	0	0	0	0	0	0	0	0	0	0	0	0	0	0	0	0	0	0	1	0	0	0	0	0	0	0	0	0	0
ENSMUSG00000030203	0	1	0	0	0	0	0	0	0	0	0	0	0	0	0	0	1	1	5	0	2	0	1	0	3	0	0	0	0	0	0	0	0	0	0	0	0	1	0	1	1	1	1	0	0	2	1	1	2
ENSMUSG00000030232	0	2	1	1	0	1	0	1	0	1	0	3	3	0	20	4	1	1	2	0	2	0	1	1	2	10	1	1	1	2	3	0	0	1	3	1	0	1	1	1	1	1	1	3	2	1	0	0	0
ENSMUSG00000030268	0	1	0	1	0	1	0	0	0	0	2	0	0	0	3	0	0	1	1	0	3	1	0	1	0	2	1	2	1	1	0	0	0	0	0	0	1	1	1	0	0	0	0	0	3	1	2	3	5
ENSMUSG00000030282	0	1	0	0	0	0	0	0	0	0	0	0	0	0	4	0	0	0	0	0	1	0	0	0	0	2	0	2	1	0	1	0	0	0	0	0	1	1	0	0	0	0	0	1	0	0	1	1	1
ENSMUSG00000030342	0	1	1	0	0	0	0	0	0	0	0	0	1	0	7	0	0	0	3	2	1	0	1	0	0	2	0	1	1	1	2	2	2	1	1	0	0	1	1	0	0	0	0	0	0	2	2	1	1
ENSMUSG00000030423	0	1	1	0	0	0	0	0	0	0	0	0	0	0	0	2	0	0	2	0	0	1	0	0	2	1	0	0	0	0	0	0	0	0	0	0	0	0	0	0	0	0	0	0	0	2	0	0	0
ENSMUSG00000030468	0	2	1	0	0	0	0	0	1	0	0	0	0	0	4	0	0	0	1	0	1	0	0	0	0	1	0	0	0	0	0	0	0	0	0	0	0	0	0	0	0	0	0	0	0	1	0	1	0
ENSMUSG00000030498	0	1	1	0	0	0	0	0	0	0	2	4	2	0	12	2	0	1	2	0	3	1	0	0	2	6	0	0	0	1	2	0	0	3	2	1	2	2	1	0	0	0	0	0	4	0	0	0	2
ENSMUSG00000030530	0	1	1	0	0	0	0	0	0	0	0	1	1	0	0	0	0	0	0	0	0	0	0	0	0	2	0	0	0	0	0	0	0	2	0	0	0	0	0	0	0	0	0	0	2	2	0	1	0
ENSMUSG00000030654	0	1	1	0	0	0	0	0	0	0	0	0	0	0	3	0	0	0	0	0	0	0	0	0	0	1	0	0	0	0	0	0	0	0	2	0	0	0	0	0	0	0	0	0	0	0	0	0	0
ENSMUSG00000030674	0	1	0	0	0	0	0	0	0	0	0	0	0	0	2	0	0	0	0	0	1	0	0	0	0	1	0	0	0	0	0	0	0	0	0	0	1	1	0	0	0	0	0	0	0	0	0	0	0
ENSMUSG00000030688	0	1	1	0	0	0	0	0	0	0	0	0	0	0	0	0	0	0	0	0	0	0	0	0	0	0	0	0	0	0	0	0	0	0	0	0	0	0	0	0	0	0	0	0	0	0	0	0	0
ENSMUSG00000030706	0	1	1	1	0	1	0	0	0	0	0	1	0	0	2	2	1	1	2	0	1	0	0	0	2	2	0	1	0	0	0	0	0	0	1	0	0	0	0	0	0	0	0	0	0	0	1	1	0
ENSMUSG00000030714	0	1	1	0	0	0	0	0	0	0	0	1	0	0	2	0	0	0	0	0	0	0	0	0	0	0	0	0	1	1	0	0	0	1	0	1	0	0	0	0	0	0	0	0	0	0	0	0	0
ENSMUSG00000030748	0	2	2	1	0	0	0	0	0	0	0	0	1	0	2	0	0	0	0	0	3	0	0	0	0	0	0	1	0	0	1	0	0	1	2	0	0	0	0	0	0	0	0	1	0	0	2	1	3
ENSMUSG00000030830	0	2	2	0	0	0	0	0	0	0	0	0	1	0	1	0	0	0	0	0	1	0	0	0	0	0	0	0	0	0	0	0	0	1	0	0	0	0	1	0	0	0	0	0	0	1	1	0	1
ENSMUSG00000030854	0	2	1	0	0	0	0	1	0	0	0	0	0	0	0	1	0	1	0	0	0	0	0	0	0	4	0	1	0	0	0	0	0	0	0	0	0	0	1	1	1	1	0	0	0	0	0	0	0
ENSMUSG00000030922	0	1	0	0	0	0	0	0	0	0	0	1	1	0	2	2	1	0	2	0	0	0	0	0	2	1	0	1	0	0	1	0	0	1	0	0	0	0	0	0	0	0	0	0	0	2	2	0	0
ENSMUSG00000030956	0	1	0	0	0	0	0	4	0	0	0	1	1	0	6	0	0	0	0	1	3	0	0	0	0	5	0	0	0	1	0	1	0	1	2	0	0	0	1	0	0	0	0	1	0	2	0	0	1
ENSMUSG00000031016	0	1	1	0	0	0	0	2	0	0	1	1	3	0	4	0	0	0	0	1	3	0	0	0	4	3	0	1	1	0	0	0	0	0	1	0	0	0	0	0	0	0	0	1	2	0	0	0	1
ENSMUSG00000031078	0	1	0	0	0	0	0	0	0	0	0	0	0	0	0	0	0	0	0	0	0	0	0	0	0	0	0	0	0	0	0	0	0	0	0	0	0	0	0	0	0	0	0	0	0	0	0	0	0
ENSMUSG00000031342	0	1	0	0	0	0	0	0	0	0	0	2	2	2	4	4	0	2	3	2	4	1	0	1	2	3	0	0	2	2	3	0	0	3	2	2	2	1	1	0	0	0	1	0	0	2	0	1	0
ENSMUSG00000031373	0	2	0	0	0	0	0	0	0	0	0	0	0	0	0	0	0	0	0	0	0	0	0	0	0	2	0	0	0	0	0	0	0	0	0	0	1	1	0	0	0	0	0	0	0	0	0	1	0
ENSMUSG00000031449	0	1	0	0	0	0	0	0	0	0	0	0	0	0	0	0	0	0	0	0	0	0	0	0	0	2	0	0	0	0	0	0	0	0	0	0	1	0	0	0	0	0	0	0	0	0	0	0	0
ENSMUSG00000031453	0	1	1	0	0	0	0	0	0	0	0	0	0	0	1	0	2	0	0	0	0	0	0	0	0	5	0	0	2	0	0	0	0	0	0	0	0	0	0	0	0	0	0	0	0	0	1	1	1
ENSMUSG00000031488	0	1	0	1	0	0	0	1	0	0	1	1	1	0	3	0	0	1	1	0	2	0	0	0	2	3	1	0	0	0	1	0	0	1	1	0	0	0	0	0	0	0	0	1	0	1	1	2	2
ENSMUSG00000031497	0	1	0	0	0	0	0	0	0	0	0	0	0	0	0	0	0	0	0	0	0	0	0	0	0	1	0	0	0	0	0	0	0	0	0	0	0	0	1	0	0	0	1	0	0	0	0	0	0
ENSMUSG00000031529	0	1	0	0	0	0	0	0	0	1	0	0	0	0	0	0	0	0	0	0	0	0	0	0	1	1	0	1	1	0	0	0	0	0	0	0	0	0	0	0	0	0	0	0	0	0	1	1	0
ENSMUSG00000031557	0	1	1	0	0	0	0	0	0	0	0	0	0	0	3	4	0	0	1	0	1	0	0	0	3	2	0	0	0	0	0	0	0	0	0	0	0	0	0	0	0	0	0	0	0	0	0	0	0
ENSMUSG00000031628	0	1	0	0	0	0	1	0	0	0	0	0	1	0	8	0	0	0	0	0	4	0	0	0	0	7	0	2	0	0	3	2	2	2	2	0	1	1	1	0	0	0	0	0	0	0	0	0	2
ENSMUSG00000031631	0	1	0	0	0	0	0	2	0	0	0	1	1	0	3	0	0	0	0	0	0	0	0	0	0	0	1	1	0	0	3	0	0	0	0	0	1	1	0	0	0	0	0	1	0	0	0	0	0
ENSMUSG00000031715	0	1	0	0	0	0	0	1	0	0	0	0	0	0	11	0	0	0	0	0	2	0	0	0	0	0	0	1	0	0	0	0	0	1	0	0	0	0	0	1	1	1	0	0	2	0	0	0	0
ENSMUSG00000031731	0	1	0	0	0	0	0	0	0	0	0	0	0	0	0	0	1	0	0	0	1	0	0	0	0	0	0	0	1	0	1	0	0	0	0	0	0	0	0	0	0	0	0	0	0	0	0	0	0
ENSMUSG00000031758	0	1	0	0	0	0	0	0	0	0	0	0	0	0	3	0	0	0	0	0	1	0	0	0	0	4	0	1	1	2	0	2	2	0	0	0	1	2	2	1	1	1	0	1	0	1	0	0	0
ENSMUSG00000031780	0	2	0	1	0	0	0	0	0	0	0	0	0	0	0	0	1	0	0	0	3	0	0	0	0	3	0	0	0	0	0	0	0	0	0	0	0	1	0	0	0	0	0	0	0	0	0	1	0
ENSMUSG00000031881	0	1	0	0	0	0	0	0	0	0	0	0	0	0	0	0	0	0	0	0	0	0	0	0	0	1	0	0	0	0	0	0	0	0	0	0	0	0	0	0	0	0	0	0	0	0	0	0	0
ENSMUSG00000031885	0	2	0	0	0	0	0	2	0	0	0	0	0	0	1	0	0	0	0	0	0	0	0	0	0	0	0	2	0	0	0	0	0	0	0	0	0	0	0	0	0	0	0	0	0	0	0	0	0
ENSMUSG00000031901	0	1	0	0	0	0	0	0	0	0	0	0	0	0	0	2	0	0	2	0	0	0	0	0	2	2	0	0	0	0	0	0	0	0	0	0	0	0	0	0	0	0	0	0	0	2	0	0	0
ENSMUSG00000031925	0	1	2	0	1	0	1	1	0	0	0	0	1	1	2	1	1	2	2	0	0	1	0	0	1	3	2	3	3	3	1	1	0	1	0	1	1	0	0	0	0	0	0	0	0	2	0	1	1
ENSMUSG00000031967	0	1	1	0	0	0	0	2	0	0	0	0	0	0	2	2	2	0	2	0	0	0	0	0	2	1	0	0	1	0	0	0	0	0	0	0	0	0	0	0	0	0	0	0	0	2	1	1	0
ENSMUSG00000032002	0	1	1	0	0	0	0	5	0	0	0	1	0	0	2	0	0	0	0	0	1	0	1	0	0	0	2	2	2	0	0	0	0	0	0	0	1	2	0	1	1	1	1	0	0	0	1	0	0
ENSMUSG00000032010	0	1	0	0	0	0	0	0	0	0	0	1	0	0	2	2	1	1	0	0	0	0	0	0	0	0	0	0	0	2	0	0	0	0	0	1	0	0	0	1	1	1	1	1	2	1	1	1	2
ENSMUSG00000032204	0	1	0	0	0	0	0	0	0	0	0	0	0	0	0	0	0	0	0	0	0	0	0	0	0	0	2	0	0	0	0	0	0	0	0	0	0	0	0	0	0	0	0	0	0	0	0	0	0
ENSMUSG00000032252	0	1	1	0	0	0	0	0	0	0	0	0	0	0	0	0	0	1	0	0	0	0	0	0	0	0	0	0	0	0	0	0	0	0	0	0	0	0	0	0	0	0	0	0	0	0	0	0	0
ENSMUSG00000032253	0	1	0	0	0	0	0	2	0	0	0	0	0	0	0	0	0	0	0	2	4	1	0	1	0	0	0	2	0	1	0	2	2	0	1	2	2	2	1	0	0	0	0	0	0	0	0	0	0
ENSMUSG00000032263	0	1	0	0	0	2	0	0	0	0	0	0	0	0	2	1	0	1	0	1	0	0	0	0	0	1	2	2	2	0	0	0	0	0	0	0	0	1	0	0	0	0	0	0	0	0	1	1	0
ENSMUSG00000032267	0	1	0	0	0	0	0	0	0	0	0	0	1	0	2	0	0	0	0	0	1	0	0	0	0	0	0	0	0	0	1	0	0	1	1	0	0	0	0	0	0	0	0	0	0	0	0	0	1
ENSMUSG00000032280	0	2	1	0	1	1	2	0	0	0	0	0	3	0	0	4	0	0	2	0	2	0	0	0	1	2	0	2	0	0	1	0	0	2	1	1	0	0	0	0	0	0	0	0	0	2	2	1	1
ENSMUSG00000032294	0	1	1	0	0	0	0	0	0	0	0	2	0	1	7	0	0	0	0	1	1	0	0	0	0	2	0	1	0	1	0	0	0	0	0	0	0	0	0	0	0	0	0	1	0	0	0	0	0
ENSMUSG00000032322	0	2	2	1	0	0	0	0	0	0	0	0	0	0	6	0	0	0	0	0	2	0	0	0	0	2	0	1	1	0	0	0	0	0	0	0	0	0	0	0	0	0	0	0	0	0	0	1	0
ENSMUSG00000032346	0	1	1	0	0	0	0	0	0	0	0	0	0	0	0	0	0	0	0	0	0	0	0	0	0	0	0	0	0	0	0	0	0	0	0	0	0	0	0	0	0	0	0	0	0	0	0	0	0
ENSMUSG00000032369	0	1	0	0	0	1	0	0	0	1	0	0	2	0	0	0	0	3	0	1	1	1	0	1	0	5	0	2	0	1	1	0	0	0	1	1	1	2	0	0	0	0	0	0	0	0	0	0	0
ENSMUSG00000032402	0	1	1	0	0	0	0	2	0	1	0	1	0	0	4	4	0	2	1	0	2	0	0	0	2	0	0	2	1	1	0	1	1	0	0	0	0	0	0	0	0	0	0	1	2	0	0	0	0
ENSMUSG00000032422	0	1	1	0	0	0	0	0	0	0	0	3	0	0	2	3	1	0	2	0	1	1	0	1	2	0	0	0	2	0	0	0	0	0	0	0	0	0	0	0	0	0	0	0	0	2	2	3	0
ENSMUSG00000032434	0	1	0	0	0	0	0	0	0	0	0	2	4	0	5	0	0	0	0	0	1	0	0	0	0	3	0	0	1	0	3	0	0	4	4	0	0	0	0	0	0	0	0	0	2	1	0	1	0
ENSMUSG00000032481	0	1	0	0	0	0	0	1	0	0	0	0	0	0	3	0	0	0	0	0	0	0	0	0	0	0	0	0	0	0	0	0	0	0	0	0	0	0	0	0	0	0	0	0	0	0	0	1	0
ENSMUSG00000032688	0	1	0	0	0	0	0	0	0	0	0	1	0	0	4	0	0	0	0	0	1	0	0	0	0	3	0	1	0	0	1	0	0	1	2	0	0	0	1	0	0	0	0	1	0	1	0	0	0
ENSMUSG00000032718	0	1	0	0	0	0	0	0	0	0	0	0	1	0	3	0	0	0	0	0	0	0	0	0	0	4	0	0	0	1	1	0	0	0	0	0	0	0	0	0	0	0	0	1	0	0	0	0	0
ENSMUSG00000032841	0	1	1	0	0	0	0	2	0	0	0	0	0	0	7	0	0	2	0	1	3	0	0	0	1	1	0	4	2	0	0	0	0	0	0	0	0	1	0	0	0	0	0	1	0	1	0	0	0
ENSMUSG00000032846	0	1	1	0	0	0	0	0	0	0	0	1	0	0	5	4	0	0	4	0	1	1	1	0	3	1	0	2	1	1	0	0	0	0	0	0	1	1	2	0	0	0	0	1	2	2	0	0	0
ENSMUSG00000032966	0	2	3	0	0	0	0	0	0	0	0	0	0	0	2	0	1	0	0	0	4	1	0	1	0	3	0	2	0	0	0	0	0	0	0	0	0	0	0	0	0	0	0	0	0	0	0	0	0
ENSMUSG00000033004	0	1	0	0	0	0	0	1	0	0	0	0	0	0	4	0	0	0	0	0	4	0	0	0	0	3	0	1	0	0	0	0	0	0	0	0	0	0	1	0	0	0	0	0	0	0	0	0	0
ENSMUSG00000033082	0	1	1	0	0	0	0	0	0	0	0	0	0	0	0	0	0	1	0	0	0	0	0	0	0	0	0	0	0	1	0	0	0	0	0	1	0	0	1	0	0	0	0	0	0	0	1	0	0
ENSMUSG00000033111	0	1	1	0	0	0	0	0	0	0	0	0	0	0	1	2	0	0	2	0	0	0	0	0	2	1	0	1	1	0	0	0	0	0	0	0	0	0	1	0	0	0	0	0	0	3	0	1	0
ENSMUSG00000033318	0	1	0	0	0	0	0	0	0	0	0	2	2	0	3	0	0	0	0	0	2	0	0	0	0	2	0	0	0	1	2	0	0	2	2	0	0	0	0	0	0	0	0	0	0	1	0	0	0
ENSMUSG00000033444	0	1	1	1	0	0	0	1	0	0	0	0	0	0	3	0	0	0	0	1	1	0	0	0	1	4	0	0	0	0	3	0	0	0	1	0	0	0	0	0	0	0	0	0	0	0	0	1	0
ENSMUSG00000033450	0	1	0	0	0	0	0	0	0	0	0	0	2	0	5	3	0	0	2	0	5	0	0	0	1	2	2	3	1	0	2	0	0	2	2	0	1	1	1	0	0	0	0	0	2	0	1	1	0
ENSMUSG00000033454	0	2	2	0	0	0	0	0	0	0	0	0	0	0	2	0	0	0	0	0	0	0	0	0	0	0	0	0	0	1	0	0	0	0	0	0	0	0	0	0	0	0	0	0	0	0	0	0	0
ENSMUSG00000033487	0	1	0	0	0	1	0	0	0	0	0	1	2	1	4	2	0	0	3	2	3	0	0	0	5	5	0	1	1	1	3	2	2	2	3	1	0	1	1	0	0	0	0	0	2	4	2	1	3
ENSMUSG00000033538	0	1	0	0	0	0	0	0	0	0	0	0	0	0	0	0	0	0	0	0	0	0	0	0	0	0	0	1	0	1	0	0	0	0	0	0	1	1	0	0	0	0	0	0	0	0	0	0	0
ENSMUSG00000033658	0	2	0	0	0	0	0	0	0	1	0	0	0	0	0	2	0	0	0	0	1	0	0	0	0	1	1	1	1	0	0	0	0	0	0	1	0	0	0	0	0	0	0	0	0	0	0	0	0
ENSMUSG00000033706	0	1	0	0	0	0	0	0	0	0	0	1	0	0	0	0	0	0	0	0	1	0	0	0	0	0	0	0	0	0	0	0	0	0	0	0	0	0	0	0	0	0	0	0	0	0	0	1	1
ENSMUSG00000033793	0	1	0	0	0	0	0	0	1	0	0	0	3	0	1	0	0	0	0	0	1	0	0	0	0	1	0	0	1	0	4	0	0	4	4	0	1	1	0	0	0	0	0	0	0	0	0	0	0
ENSMUSG00000033953	0	1	0	0	0	0	0	0	0	0	0	0	0	0	2	0	0	0	0	0	1	0	0	0	0	3	0	0	1	0	0	0	0	0	1	0	0	0	0	0	0	0	0	0	0	0	0	0	2
ENSMUSG00000034158	0	1	0	0	0	0	0	0	0	0	0	0	2	0	3	0	0	0	0	0	0	1	0	0	0	0	0	0	1	1	0	0	0	1	3	0	1	1	0	0	0	0	0	0	0	1	1	1	1
ENSMUSG00000034165	0	1	1	0	0	0	0	4	0	0	0	1	0	0	1	0	2	1	0	0	6	0	0	0	1	2	0	0	0	0	1	0	0	1	1	0	0	0	1	0	0	0	0	1	0	0	0	1	0
ENSMUSG00000034258	0	1	1	0	0	0	0	2	0	0	0	2	1	0	1	0	0	0	0	0	2	0	0	0	0	2	0	0	0	0	1	0	0	2	2	0	1	1	0	0	0	0	0	0	2	0	0	1	0
ENSMUSG00000034271	0	1	1	0	0	0	0	0	0	0	0	0	2	0	10	0	0	2	0	0	3	0	0	0	1	1	0	0	0	0	1	0	0	2	2	0	0	0	0	0	0	0	0	1	0	0	0	1	0
ENSMUSG00000034343	0	1	0	0	0	0	0	0	0	0	1	0	0	0	0	0	0	0	0	0	0	0	0	0	1	2	0	0	0	0	0	0	0	0	0	0	1	1	0	0	0	0	0	0	0	0	0	0	0
ENSMUSG00000034394	0	1	1	0	0	0	0	0	0	0	0	1	0	0	6	0	0	0	0	0	2	0	0	0	1	1	0	1	2	0	0	0	0	0	0	0	1	1	0	0	0	0	0	0	4	0	1	1	1
ENSMUSG00000034574	0	1	0	0	0	0	0	0	0	0	0	1	0	0	5	2	0	0	2	0	1	0	1	0	1	1	0	0	0	1	0	0	0	1	0	0	0	0	0	0	0	0	0	0	2	0	0	0	0
ENSMUSG00000034636	0	1	1	0	0	0	0	1	0	0	0	0	0	0	4	0	2	0	0	2	0	0	0	0	0	0	0	1	0	1	0	2	2	0	0	0	0	0	0	0	0	0	0	0	2	1	0	0	0
ENSMUSG00000034659	0	1	1	0	0	0	0	0	0	0	0	0	0	0	3	0	0	0	0	0	0	0	0	0	0	1	0	1	0	0	0	0	0	0	0	0	0	0	0	0	0	0	0	1	0	2	1	0	1
ENSMUSG00000034663	0	1	1	0	0	0	0	0	0	0	0	0	1	0	3	2	0	1	4	0	1	0	0	0	2	1	5	0	1	0	0	0	0	1	0	0	1	1	1	0	0	0	0	0	3	1	1	1	3
ENSMUSG00000034677	0	1	1	0	0	0	0	0	0	0	0	0	0	0	3	0	0	0	0	0	3	0	0	0	0	0	0	0	0	0	0	0	0	0	0	0	0	0	0	0	0	0	0	0	0	0	0	1	0
ENSMUSG00000034801	0	1	0	0	0	0	0	0	0	0	0	0	0	0	0	0	0	1	0	0	0	0	0	0	0	1	0	0	0	0	1	0	0	0	0	0	0	0	0	0	0	0	0	1	0	0	0	0	0
ENSMUSG00000034898	0	1	0	0	0	0	0	0	0	0	0	0	0	0	0	1	0	0	1	3	1	0	0	0	1	0	0	0	0	1	0	2	2	0	0	0	1	1	0	0	0	0	0	0	0	0	0	0	0
ENSMUSG00000034959	0	1	1	0	0	0	0	1	0	0	0	0	0	0	4	0	1	2	0	0	3	0	1	0	0	4	0	0	1	0	0	0	0	0	0	0	0	0	0	0	0	0	0	0	2	2	0	1	1
ENSMUSG00000035011	0	1	0	0	0	0	0	0	0	0	0	0	1	0	1	0	1	1	0	1	2	0	0	0	0	1	0	0	0	1	0	0	0	1	1	0	0	0	0	1	1	1	1	0	0	0	0	1	1
ENSMUSG00000035109	0	1	0	0	0	0	0	0	0	0	0	0	0	0	0	0	0	0	0	0	0	0	0	0	0	1	0	0	0	0	0	0	0	0	0	0	0	0	0	0	0	0	0	0	0	0	0	0	0
ENSMUSG00000035121	0	1	1	0	0	0	0	0	0	0	0	3	0	0	0	0	0	0	0	0	1	0	0	0	0	1	0	1	0	0	1	0	0	1	0	0	0	0	0	0	0	0	0	0	2	0	0	0	0
ENSMUSG00000035148	0	1	1	0	0	1	2	0	1	1	0	0	0	1	0	0	0	0	0	0	0	0	0	0	0	2	0	0	0	0	0	0	0	0	0	0	0	0	0	0	0	0	0	0	0	0	0	0	0
ENSMUSG00000035164	0	1	1	0	0	0	0	0	0	1	0	0	1	0	5	0	0	0	0	0	3	1	1	0	0	4	0	1	1	0	2	0	0	1	2	1	0	0	0	0	0	0	0	0	0	1	0	0	1
ENSMUSG00000035171	0	1	0	0	0	0	0	2	0	0	0	0	0	0	6	0	0	0	0	0	1	0	0	0	0	3	0	0	1	0	0	0	0	0	0	0	0	0	0	0	0	0	0	0	1	0	0	0	0
ENSMUSG00000035239	0	1	1	0	0	0	0	0	0	0	0	0	0	2	0	0	0	0	0	0	1	1	0	1	0	3	1	2	0	0	0	0	0	0	0	0	0	0	0	0	0	0	0	1	0	0	0	0	0
ENSMUSG00000035247	0	1	1	1	0	0	0	0	0	0	0	0	0	0	5	0	0	2	0	0	3	1	0	0	0	5	0	2	5	0	0	0	0	0	0	0	1	2	3	3	3	3	3	1	2	1	0	0	0
ENSMUSG00000035310	0	1	0	0	0	0	0	0	0	0	0	0	2	0	2	0	1	1	0	0	2	1	0	0	0	0	0	0	0	0	0	0	0	2	0	0	0	0	0	0	0	0	0	0	0	0	1	1	3
ENSMUSG00000035356	0	1	0	1	0	0	0	0	0	0	1	3	1	0	1	0	1	4	2	2	5	0	0	0	2	5	5	1	0	1	2	1	1	2	2	0	0	0	2	2	2	2	2	0	3	1	0	0	0
ENSMUSG00000035394	0	1	0	0	1	0	1	0	2	1	0	0	0	1	4	0	0	1	0	0	1	0	0	0	0	1	0	1	0	0	1	0	0	0	2	0	0	0	0	0	0	0	0	0	0	0	0	1	0
ENSMUSG00000035448	0	2	2	0	0	0	0	0	0	0	0	0	0	0	0	0	0	0	0	0	0	0	0	0	0	3	0	1	0	0	0	0	0	0	0	0	0	0	0	0	0	0	0	0	0	0	0	0	0
ENSMUSG00000035561	0	1	0	0	0	0	0	1	0	0	0	0	0	0	0	0	0	1	0	0	0	0	0	0	1	0	0	0	0	0	0	0	0	0	0	0	0	0	0	0	0	0	0	0	0	0	0	0	0
ENSMUSG00000035842	0	1	0	0	0	0	0	0	0	0	1	1	0	0	2	0	0	0	0	0	1	0	0	0	0	0	0	0	1	1	0	0	0	0	0	0	0	0	0	0	0	0	0	0	0	0	0	1	2
ENSMUSG00000035868	0	1	0	0	0	0	0	0	0	0	0	0	0	0	6	2	1	0	2	2	3	0	0	0	1	5	0	1	0	2	0	2	2	0	0	0	0	0	0	0	0	0	0	0	0	1	0	1	0
ENSMUSG00000035933	0	1	0	0	0	0	0	0	0	0	0	1	0	0	1	1	1	0	2	0	0	0	0	0	2	1	0	0	0	0	0	0	0	0	0	0	0	0	0	0	0	0	0	0	2	1	1	0	0
ENSMUSG00000036093	0	1	0	0	0	0	0	0	0	0	0	0	0	0	0	0	0	0	0	0	0	0	0	0	0	0	0	0	0	0	0	0	0	0	0	0	0	0	0	0	0	0	0	0	0	0	0	0	0
ENSMUSG00000036099	0	1	1	0	0	0	0	0	0	0	0	1	0	0	2	0	0	0	0	0	2	0	0	0	0	0	0	4	0	0	0	0	0	0	0	0	0	0	0	0	0	0	0	1	0	0	0	0	0
ENSMUSG00000036199	0	2	1	1	0	0	0	1	0	0	0	0	0	0	0	2	1	0	2	0	1	0	0	0	1	0	1	1	1	0	4	0	0	0	2	0	0	0	0	0	0	0	0	0	0	0	1	1	0
ENSMUSG00000036306	0	2	1	0	0	0	0	1	0	0	0	0	0	0	4	0	0	0	0	0	1	0	0	0	0	2	2	0	1	0	0	0	0	0	0	1	0	0	0	0	0	0	0	0	0	0	0	0	2
ENSMUSG00000036362	0	2	1	0	0	0	0	0	0	1	0	0	0	1	2	0	0	0	0	0	0	0	1	0	0	2	1	2	0	0	1	0	0	0	0	0	0	0	0	0	0	0	0	0	0	0	0	0	0
ENSMUSG00000036430	0	1	1	0	0	0	0	0	0	0	0	0	0	0	9	2	1	0	2	0	1	0	0	0	2	1	0	0	1	0	1	0	0	0	0	0	0	0	0	0	0	0	0	1	0	2	0	0	0
ENSMUSG00000036452	0	1	1	0	0	0	0	2	0	1	0	0	0	0	1	1	1	1	2	0	5	0	0	0	2	8	0	4	0	0	0	0	0	0	2	1	0	0	3	1	1	1	0	0	2	0	2	2	2
ENSMUSG00000036599	0	1	0	0	0	0	0	0	0	0	0	0	0	0	2	0	0	0	0	0	1	0	0	0	0	1	0	0	0	0	0	0	0	0	0	0	0	0	0	0	0	0	0	0	0	0	0	1	0
ENSMUSG00000036661	0	1	0	0	0	0	0	2	0	0	0	0	0	0	2	0	1	0	1	0	1	0	1	0	1	1	0	0	0	0	0	0	0	0	0	0	0	0	0	0	0	0	0	0	0	2	1	1	1
ENSMUSG00000036698	0	1	1	0	0	0	0	1	0	0	0	1	3	0	1	0	1	0	1	0	5	1	0	0	0	2	0	2	1	1	1	0	0	1	2	0	0	0	1	0	0	0	0	0	2	0	1	1	1
ENSMUSG00000036712	0	1	0	0	0	0	0	1	0	0	0	1	1	0	7	2	0	0	0	1	2	0	0	1	2	0	0	0	0	1	1	0	0	2	0	1	0	0	0	0	0	0	0	0	2	2	0	1	0
ENSMUSG00000036890	0	1	0	0	0	0	0	0	0	1	0	1	0	0	6	3	2	3	5	1	5	0	0	0	3	7	1	2	1	0	0	0	0	0	0	1	0	0	0	2	2	2	2	0	4	2	0	1	2
ENSMUSG00000036941	0	1	1	0	0	0	0	0	0	0	0	0	0	0	2	0	0	1	0	0	0	0	0	0	0	1	0	2	0	1	0	0	0	0	0	0	0	0	0	0	0	0	1	0	0	0	0	0	0
ENSMUSG00000037103	0	1	1	0	0	0	0	0	0	0	0	0	0	0	0	0	0	0	0	0	0	0	0	0	0	0	1	0	0	0	0	0	0	0	0	0	0	0	0	0	0	0	0	0	0	0	0	0	0
ENSMUSG00000037197	0	1	1	1	0	0	0	0	0	0	0	0	0	0	0	0	0	1	0	0	0	0	0	0	1	0	0	1	1	0	0	0	0	0	0	0	0	0	0	0	0	0	0	1	0	0	1	0	1
ENSMUSG00000037279	0	1	0	0	0	0	0	0	0	0	0	0	0	0	0	4	1	0	2	0	0	0	0	0	4	2	0	0	0	1	0	0	0	0	0	0	0	0	0	0	0	0	0	0	0	1	0	1	0
ENSMUSG00000037331	0	1	0	0	0	0	0	0	0	0	0	2	2	0	8	2	0	2	0	2	3	0	0	0	0	2	0	3	2	2	2	2	2	2	2	1	0	0	0	0	0	0	0	1	2	0	0	0	0
ENSMUSG00000037400	0	2	1	0	0	0	0	2	0	2	0	1	2	0	6	0	1	1	0	0	0	0	0	1	0	7	2	0	2	0	3	0	0	2	2	0	0	2	2	0	0	0	0	0	0	0	1	2	2
ENSMUSG00000037424	0	1	1	0	0	0	0	0	0	0	0	0	0	0	0	2	0	0	2	0	0	0	0	0	1	0	0	0	0	0	0	0	0	0	0	0	0	0	0	0	0	0	0	0	0	1	0	0	0
ENSMUSG00000037426	0	1	0	0	0	0	0	0	0	0	0	0	0	0	0	0	0	0	0	0	0	0	0	0	0	2	0	1	0	0	0	0	0	0	0	0	0	0	1	1	1	1	1	0	0	0	0	0	0
ENSMUSG00000037447	0	2	2	0	0	0	0	0	1	0	0	1	0	0	2	2	0	3	2	0	1	0	0	0	0	2	0	2	0	1	0	0	0	0	0	0	0	0	1	0	0	0	1	1	2	3	0	1	1
ENSMUSG00000037514	0	1	0	1	0	0	0	0	0	0	0	0	0	0	2	0	0	0	0	0	1	1	0	0	0	0	0	0	0	0	0	0	0	0	0	0	0	0	0	0	0	0	0	0	0	0	0	1	0
ENSMUSG00000037601	0	1	0	1	0	0	0	0	0	0	0	0	1	0	2	0	0	0	1	0	0	0	0	0	0	2	0	1	0	0	0	0	0	0	0	0	0	0	0	0	0	0	0	0	0	0	0	1	1
ENSMUSG00000037652	0	1	1	0	2	1	2	0	0	0	0	0	2	1	2	2	0	0	0	0	2	1	0	0	1	5	0	2	0	1	2	0	0	2	2	0	0	0	0	0	0	0	0	0	0	0	0	0	1
ENSMUSG00000037731	0	1	1	0	0	0	0	1	0	0	0	0	0	0	1	0	1	0	0	0	0	0	0	0	1	1	0	1	1	1	0	0	0	0	0	0	0	0	1	1	1	1	1	0	0	0	0	0	0
ENSMUSG00000037820	0	1	0	1	0	0	0	2	0	0	0	0	0	0	0	0	0	0	1	1	0	0	0	0	0	0	0	0	0	1	0	0	0	0	0	0	0	0	0	0	0	0	0	0	0	1	0	0	0
ENSMUSG00000037824	0	1	1	0	2	1	0	0	0	0	0	0	0	2	6	0	0	1	0	2	3	0	0	1	1	3	0	2	0	2	1	2	2	0	0	0	2	2	0	0	0	0	0	0	0	0	0	0	0
ENSMUSG00000037876	0	4	0	0	0	0	0	4	0	0	0	0	0	0	2	0	0	0	0	0	2	1	0	0	0	1	0	0	1	0	0	1	1	0	0	0	1	1	0	0	0	0	0	1	2	0	0	0	0
ENSMUSG00000037944	0	1	1	0	0	0	0	0	0	0	0	1	3	0	9	2	0	0	1	0	5	1	1	0	1	4	0	2	1	0	3	0	0	4	4	0	0	0	0	0	0	0	0	0	0	1	1	2	2
ENSMUSG00000037992	0	1	0	0	0	0	0	0	0	0	0	0	3	0	3	2	0	0	2	0	4	0	0	0	0	1	0	1	2	0	3	2	2	4	4	0	0	0	0	0	0	0	0	0	0	0	0	0	0
ENSMUSG00000038059	0	1	1	0	0	0	0	0	0	0	0	0	0	0	0	0	0	1	0	0	0	0	0	0	2	0	0	1	0	1	0	2	1	0	0	0	0	1	0	1	1	1	1	2	0	1	0	0	0
ENSMUSG00000038127	0	1	1	0	0	1	0	0	0	0	0	1	0	0	2	0	0	0	0	0	1	0	0	0	0	2	1	2	1	0	0	0	0	0	0	0	0	0	1	0	0	0	0	0	2	0	0	0	0
ENSMUSG00000038151	0	2	1	1	1	2	2	6	2	1	0	1	2	0	4	0	0	1	0	0	2	0	0	1	0	6	1	3	1	0	1	0	0	1	2	0	0	0	1	0	0	0	0	0	3	1	2	2	2
ENSMUSG00000038349	0	2	1	0	0	0	0	0	0	0	0	2	0	0	2	0	0	0	0	2	4	0	0	0	0	9	2	1	0	3	0	2	2	1	0	0	0	0	0	0	0	0	0	0	2	0	0	0	0
ENSMUSG00000038462	0	1	0	0	0	0	0	0	0	0	0	0	0	0	3	2	0	0	2	0	0	0	0	0	2	0	0	2	0	0	0	0	0	0	0	0	0	0	0	1	1	1	0	0	0	3	1	0	0
ENSMUSG00000038467	0	2	1	1	0	0	0	0	0	0	0	0	0	0	1	0	0	0	0	0	1	0	0	0	0	0	0	2	2	0	0	0	0	0	0	0	0	0	0	0	0	0	0	0	0	0	0	1	0
ENSMUSG00000038515	0	1	0	0	0	0	0	0	0	0	0	0	0	0	4	0	0	0	0	0	0	0	0	0	0	0	0	1	0	0	0	0	0	0	0	0	0	0	0	0	0	0	0	0	0	0	0	0	0
ENSMUSG00000038517	0	1	0	0	0	0	0	0	0	0	0	0	2	0	2	0	0	0	0	0	1	1	0	0	0	2	0	0	0	0	2	0	0	2	2	0	0	0	0	0	0	0	0	0	0	0	0	0	1
ENSMUSG00000038518	0	2	0	0	0	1	0	0	0	0	0	0	0	0	5	3	0	0	2	0	2	1	0	1	4	3	0	0	0	0	0	0	0	0	0	1	0	0	0	0	0	0	0	0	0	4	3	0	0
ENSMUSG00000038540	0	1	0	0	1	2	2	0	2	0	0	0	0	0	1	1	0	0	2	0	3	0	0	0	0	3	0	0	0	0	0	0	0	0	0	0	0	0	0	0	0	0	0	0	0	0	0	0	0
ENSMUSG00000038582	0	1	1	0	0	0	0	2	0	0	0	0	1	0	1	0	0	0	0	0	0	0	1	0	0	1	0	1	1	0	1	0	0	2	2	0	0	0	1	0	0	0	0	0	0	0	0	1	1
ENSMUSG00000038608	0	2	2	0	0	4	1	10	3	2	1	1	0	2	9	4	2	1	2	1	2	1	1	0	3	19	1	7	4	3	1	0	0	0	0	3	3	4	1	0	0	0	0	1	0	1	1	1	0
ENSMUSG00000038612	0	2	0	1	0	0	0	2	0	0	0	0	1	0	2	4	1	0	2	0	0	0	0	0	0	3	0	1	0	0	5	0	0	1	1	0	0	0	0	0	0	0	0	2	0	1	2	0	2
ENSMUSG00000038619	0	1	0	0	1	0	1	0	0	0	0	0	2	0	3	0	0	1	0	2	0	1	0	0	0	1	0	1	0	0	0	0	1	0	3	1	0	1	0	0	0	0	0	0	0	0	0	1	0
ENSMUSG00000038623	0	1	0	0	0	0	0	2	0	0	0	0	0	0	1	0	0	0	0	0	0	0	0	0	0	0	0	0	0	0	0	0	0	0	0	0	0	0	0	0	0	0	0	0	0	0	0	0	0
ENSMUSG00000038642	0	2	0	0	0	0	0	0	0	0	0	0	0	0	1	0	0	0	0	0	0	0	0	0	0	1	0	0	0	1	1	0	0	0	0	0	1	0	0	0	0	0	0	0	1	0	0	0	0
ENSMUSG00000038648	0	1	0	1	0	0	0	4	0	0	0	0	0	0	1	2	0	0	1	2	0	0	0	0	0	7	1	0	1	1	0	0	0	0	0	0	1	1	0	0	0	0	0	0	0	2	0	0	0
ENSMUSG00000038679	0	1	0	0	0	0	0	2	2	2	1	1	2	0	4	2	2	3	3	1	4	0	2	0	5	11	3	3	3	1	2	0	0	1	2	0	0	3	3	0	0	0	0	0	9	2	1	4	3
ENSMUSG00000038732	0	1	0	0	0	0	0	0	1	1	0	2	1	0	3	0	1	1	0	0	0	0	0	0	0	0	0	1	0	0	3	0	0	2	0	0	0	1	0	0	0	0	0	0	0	0	0	0	1
ENSMUSG00000038764	0	1	0	0	0	0	0	0	0	0	0	0	0	0	1	0	0	0	0	0	2	0	0	0	1	5	1	1	2	0	0	0	0	0	0	0	0	0	0	0	0	0	0	0	0	0	1	1	1
ENSMUSG00000038843	0	1	0	0	0	1	0	0	0	0	0	2	3	0	0	0	0	0	0	0	1	0	0	0	0	1	1	0	0	0	0	0	0	4	2	1	0	0	1	2	2	2	2	0	4	1	2	1	1
ENSMUSG00000038914	0	1	0	0	0	0	0	0	0	0	0	0	0	0	0	0	0	0	0	0	0	0	0	0	0	0	0	1	0	0	0	0	0	0	0	0	0	1	0	0	0	0	0	0	0	0	0	0	0
ENSMUSG00000038954	0	1	1	0	0	0	0	0	0	1	0	1	0	0	0	0	0	0	0	0	3	0	2	0	2	2	0	0	0	0	2	0	0	0	0	0	0	0	0	0	0	0	0	0	3	0	0	1	2
ENSMUSG00000038963	0	1	0	0	0	0	0	1	0	0	0	0	0	0	2	2	0	0	2	0	0	0	0	0	3	0	0	0	0	0	0	0	0	0	0	0	0	0	1	0	0	0	0	0	0	2	0	0	0
ENSMUSG00000039001	0	1	0	0	0	0	0	0	0	0	0	0	0	0	3	0	0	0	0	0	1	0	0	0	0	0	0	1	0	0	0	0	0	0	0	0	0	0	0	0	0	0	0	0	0	0	0	0	0
ENSMUSG00000039079	0	1	0	0	0	0	0	0	0	0	0	0	0	0	0	0	0	0	0	0	2	0	0	0	0	4	0	0	0	0	0	0	0	0	0	0	0	0	0	0	0	0	0	0	0	0	0	0	0
ENSMUSG00000039100	0	3	1	0	0	0	0	4	0	0	0	3	0	0	1	0	0	3	0	0	1	0	0	0	0	6	0	0	0	0	0	0	0	0	0	0	0	0	1	1	1	1	0	0	0	0	1	1	2
ENSMUSG00000039153	0	1	0	0	0	0	0	0	0	1	0	0	1	0	4	0	0	0	0	2	2	0	0	0	2	7	1	1	0	2	1	2	2	0	1	0	1	1	0	0	0	0	0	0	0	0	0	0	1
ENSMUSG00000039166	0	2	1	0	0	0	0	1	0	0	0	1	2	1	0	0	0	0	0	0	2	1	0	0	2	1	0	2	0	0	4	0	0	3	2	0	0	0	1	0	0	0	0	1	0	2	1	0	2
ENSMUSG00000039176	0	1	0	0	0	0	0	2	0	0	0	3	2	0	1	0	0	0	0	0	0	0	1	0	0	0	0	0	1	0	2	0	0	2	2	0	0	0	0	0	0	0	0	0	2	0	0	1	0
ENSMUSG00000039232	0	2	2	1	0	0	0	0	1	0	0	0	0	0	3	0	0	0	0	0	4	0	0	0	0	4	0	0	0	0	0	0	0	0	0	0	0	0	0	0	0	0	0	0	0	0	0	0	0
ENSMUSG00000039384	0	1	0	0	0	0	0	2	0	0	0	0	1	0	3	3	0	0	1	0	3	0	0	0	3	1	0	1	1	0	3	0	0	1	0	0	0	1	0	0	0	0	0	1	0	0	0	0	1
ENSMUSG00000039536	0	1	0	0	0	0	0	0	0	0	0	0	0	0	0	0	0	0	0	0	1	0	0	0	0	1	0	1	1	0	0	0	0	0	0	0	0	0	0	0	0	0	0	0	0	0	0	0	0
ENSMUSG00000039568	0	1	0	0	0	0	0	0	0	0	0	2	1	0	1	4	2	0	2	0	1	0	0	0	2	1	0	0	0	0	0	0	0	2	2	0	0	0	0	0	0	0	0	1	0	3	3	1	1
ENSMUSG00000039637	0	1	0	0	0	0	0	0	0	0	0	0	0	0	3	0	1	0	0	0	1	0	0	0	0	0	0	0	0	2	0	0	0	0	0	0	0	0	0	0	0	0	0	0	0	0	0	1	0
ENSMUSG00000039703	0	1	0	0	0	0	0	0	0	0	0	0	0	0	0	0	0	0	0	0	1	0	0	0	0	0	0	0	0	0	0	0	0	0	0	0	0	0	0	0	0	0	0	0	0	0	0	0	0
ENSMUSG00000039770	0	1	1	0	0	0	0	0	0	0	0	0	2	0	5	0	0	0	0	0	3	1	0	0	0	5	1	3	0	0	2	0	0	1	1	0	0	0	0	0	0	0	0	1	0	1	0	0	2
ENSMUSG00000039813	0	1	1	0	0	0	0	2	0	0	0	0	1	0	0	0	0	0	0	0	0	0	0	0	0	1	0	1	1	0	1	0	0	1	2	0	0	0	0	0	0	0	0	0	0	0	0	0	0
ENSMUSG00000039851	0	2	1	1	0	0	0	0	0	0	0	0	0	0	0	0	0	0	0	0	0	0	0	0	1	0	0	1	0	0	0	0	0	0	0	0	1	1	0	0	0	0	0	0	0	0	0	0	0
ENSMUSG00000039899	0	1	1	1	0	0	0	0	0	0	0	0	0	2	2	0	0	0	0	1	0	0	0	0	1	3	0	0	1	0	0	0	0	0	0	0	0	0	1	0	0	0	0	0	0	0	0	0	0
ENSMUSG00000039936	0	2	0	0	0	0	0	0	0	0	0	2	2	1	8	0	0	0	0	0	1	0	0	0	0	0	4	1	0	0	2	0	0	2	2	0	0	0	0	0	0	0	0	0	2	0	0	1	0
ENSMUSG00000039959	0	2	1	1	0	0	0	0	0	0	0	0	2	0	0	0	0	0	0	0	1	0	0	0	0	1	0	0	0	0	1	0	0	2	4	0	2	2	0	0	0	0	0	0	0	1	2	2	4
ENSMUSG00000040028	0	1	0	0	1	1	1	0	2	2	0	1	0	0	0	2	0	0	2	0	0	0	0	0	3	1	0	0	0	0	0	0	0	0	0	1	0	1	0	0	0	0	0	1	0	2	0	0	0
ENSMUSG00000040163	0	1	0	0	0	0	0	0	0	0	0	1	0	0	0	0	0	0	0	0	0	0	0	0	0	1	2	0	0	0	0	0	0	0	0	0	0	0	0	0	0	0	0	0	0	0	0	0	0
ENSMUSG00000040187	0	2	1	0	0	0	0	0	0	0	0	0	0	0	0	1	0	1	2	0	0	0	0	0	0	5	0	0	0	0	0	0	0	0	0	0	0	0	1	0	0	0	0	0	0	0	0	0	0
ENSMUSG00000040242	0	1	0	0	0	0	0	0	0	0	0	0	0	0	0	0	0	0	0	0	0	0	0	0	0	0	0	0	0	0	0	0	0	0	0	0	0	0	0	0	0	0	0	0	0	0	0	0	0
ENSMUSG00000040270	0	2	2	0	0	1	0	7	0	0	0	5	0	0	8	4	3	1	6	3	14	1	0	1	13	21	5	5	0	2	3	2	2	2	0	1	3	3	0	0	0	0	0	0	5	5	3	2	2
ENSMUSG00000040274	0	1	1	0	1	0	1	0	1	0	1	1	2	2	11	4	0	1	6	2	3	0	0	0	4	7	0	2	0	1	4	0	0	6	2	1	0	0	1	0	0	0	0	1	2	1	0	1	0
ENSMUSG00000040322	0	1	0	0	0	0	0	0	0	0	0	0	0	0	6	0	0	0	0	0	1	0	0	0	0	3	0	0	0	0	0	0	0	0	0	0	0	0	0	0	0	0	0	1	0	0	0	1	0
ENSMUSG00000040351	0	1	0	0	0	0	0	0	0	0	0	0	0	0	4	2	0	0	1	0	1	0	0	0	1	0	0	0	0	0	0	0	0	0	0	0	0	0	0	0	0	0	0	0	0	0	0	0	0
ENSMUSG00000040365	0	1	0	0	0	0	0	0	0	0	0	0	0	0	0	0	0	1	0	0	0	0	0	0	0	1	0	0	0	0	1	0	0	0	0	0	0	0	0	0	0	0	0	0	0	0	0	0	1
ENSMUSG00000040429	0	1	1	0	0	0	0	0	0	0	0	1	0	0	0	0	0	0	1	1	0	0	0	0	1	1	0	0	0	1	1	0	0	1	0	0	0	0	0	0	0	0	0	0	1	0	0	0	0
ENSMUSG00000040433	0	1	0	0	0	1	0	0	1	0	0	1	1	0	3	2	2	0	4	0	4	1	1	1	5	3	0	3	1	1	0	0	0	1	1	1	0	0	0	0	0	0	0	0	0	3	0	0	0
ENSMUSG00000040462	0	1	0	2	0	1	0	2	0	1	0	1	2	0	3	0	0	1	0	0	2	1	1	0	0	2	0	2	4	2	2	0	0	2	2	1	0	0	0	1	1	1	0	1	0	1	1	2	2
ENSMUSG00000040472	0	1	0	0	0	0	1	0	0	0	0	1	0	0	3	1	0	1	1	0	1	0	0	0	0	1	0	1	0	0	0	0	0	0	0	0	0	0	1	0	0	0	0	0	0	1	0	0	1
ENSMUSG00000040621	0	1	1	0	0	1	0	0	0	0	0	0	0	0	0	2	0	0	2	2	1	0	0	0	0	1	0	0	0	1	0	0	0	0	0	0	0	0	0	0	0	0	0	0	0	1	0	1	0
ENSMUSG00000040710	0	1	0	0	2	0	2	2	0	0	0	0	0	2	6	2	0	1	2	3	0	0	0	0	0	3	4	2	0	1	2	0	2	0	0	0	0	0	2	0	0	0	1	0	0	1	0	0	0
ENSMUSG00000040848	0	1	0	1	0	0	0	0	0	0	0	0	0	0	2	0	0	0	0	0	0	0	0	0	0	1	0	1	0	0	1	0	0	0	0	0	0	0	0	0	0	0	0	0	0	0	0	0	0
ENSMUSG00000040950	0	1	0	0	0	1	0	0	0	0	0	0	0	0	1	0	0	0	0	0	0	1	0	0	0	2	0	0	0	0	0	0	0	0	0	2	0	0	0	0	0	0	0	0	0	0	0	0	0
ENSMUSG00000041020	0	1	0	0	0	0	0	0	0	0	0	0	0	0	0	0	0	0	0	0	0	0	0	0	0	0	0	0	0	0	0	0	0	0	0	0	0	0	0	0	0	0	0	0	0	0	0	0	0
ENSMUSG00000041112	0	1	0	2	2	1	2	2	1	0	0	1	1	2	14	0	1	2	2	0	4	1	0	1	2	9	0	1	3	2	1	0	0	0	0	1	0	1	0	0	0	0	0	1	3	1	0	0	1
ENSMUSG00000041132	0	1	1	0	0	0	0	2	0	0	0	0	1	0	2	0	0	0	0	2	2	0	0	0	0	2	0	0	1	0	0	2	0	0	0	0	0	0	0	1	1	1	1	0	0	0	0	0	0
ENSMUSG00000041153	0	1	0	0	0	0	0	0	0	0	0	0	0	0	3	0	0	2	1	0	1	0	0	0	0	4	0	3	1	1	0	0	1	0	0	0	0	1	1	1	1	1	1	0	2	0	0	1	0
ENSMUSG00000041193	0	1	0	0	0	0	0	1	0	0	0	0	0	0	0	0	0	0	0	0	0	0	0	0	0	1	0	0	0	0	0	0	0	0	0	0	0	0	0	0	0	0	0	0	0	0	0	0	0
ENSMUSG00000041377	0	1	0	1	0	0	0	2	1	0	0	0	4	0	6	2	0	1	0	0	3	1	0	1	1	6	0	1	1	0	2	0	0	2	2	0	1	1	0	0	0	0	0	0	2	0	0	0	3
ENSMUSG00000041540	0	1	0	0	0	0	0	4	0	0	0	0	0	0	0	0	0	3	0	0	2	0	0	0	0	9	0	3	2	1	0	0	0	0	0	1	0	1	1	0	0	0	0	0	0	0	2	0	0
ENSMUSG00000041559	0	1	1	0	0	0	0	0	0	0	0	0	0	0	1	0	0	0	0	0	0	0	0	0	0	0	0	0	0	0	0	0	0	0	0	0	0	0	0	0	0	0	0	0	0	0	0	0	0
ENSMUSG00000041598	0	1	0	0	0	0	0	0	0	0	0	1	0	0	3	4	2	1	2	0	2	0	0	0	4	0	0	1	0	0	0	0	0	0	0	0	1	1	0	0	0	0	0	2	0	2	2	1	0
ENSMUSG00000041609	0	2	0	0	0	0	0	0	0	0	0	1	0	0	10	0	0	1	0	2	3	0	0	0	0	1	0	1	0	2	0	2	2	1	2	0	0	0	1	1	1	1	0	0	0	0	0	1	1
ENSMUSG00000041827	0	1	0	0	0	0	0	0	0	0	0	0	0	0	0	0	0	0	0	0	1	0	0	0	0	1	0	0	0	0	0	0	0	0	0	0	0	0	0	0	0	0	0	0	0	0	0	0	0
ENSMUSG00000041959	0	1	0	1	1	2	1	2	0	0	0	0	0	0	0	0	1	0	0	0	3	1	0	0	1	5	0	3	1	0	0	0	0	0	0	0	2	0	0	0	0	0	0	0	1	0	1	1	1
ENSMUSG00000041961	0	1	0	0	0	0	0	0	0	0	0	0	1	0	2	0	0	1	0	0	0	1	0	1	0	4	0	1	0	0	0	0	0	0	0	0	0	0	0	0	0	0	0	1	0	1	0	0	1
ENSMUSG00000042099	0	1	0	0	0	0	0	0	0	0	0	0	0	0	0	0	0	0	0	0	0	0	0	0	0	2	0	0	0	0	0	0	0	0	0	1	0	0	0	0	0	0	0	0	0	0	0	0	0
ENSMUSG00000042105	0	1	1	0	0	0	0	0	0	0	0	0	0	0	2	0	0	0	0	0	0	0	0	0	1	3	0	0	1	0	0	0	0	0	0	0	0	0	0	0	0	0	0	0	0	0	0	0	0
ENSMUSG00000042272	0	1	0	0	0	0	0	0	0	0	0	0	0	0	0	0	0	0	0	0	2	0	0	1	0	5	0	2	2	0	0	0	0	0	0	1	0	0	0	0	0	0	0	0	0	0	0	0	0
ENSMUSG00000042279	0	1	0	1	0	0	0	0	0	0	0	0	0	0	1	0	0	0	0	0	0	0	0	0	0	5	0	2	0	0	0	0	0	0	0	0	0	0	1	0	0	0	0	0	0	0	0	0	0
ENSMUSG00000042284	0	1	1	0	0	0	0	0	0	0	1	1	1	0	1	0	0	0	0	0	0	0	0	0	0	5	0	0	0	1	0	0	0	1	1	0	0	0	1	0	0	0	0	0	2	1	0	0	0
ENSMUSG00000042502	0	1	0	0	0	0	0	4	0	0	0	1	0	0	4	0	1	1	0	0	4	0	0	0	0	2	0	0	0	1	0	0	0	0	2	0	1	1	1	0	0	1	1	0	0	0	0	2	0
ENSMUSG00000042508	0	1	1	0	0	0	0	0	0	0	0	1	0	0	3	1	0	0	0	1	0	0	1	0	0	2	0	1	0	1	1	0	0	0	0	0	0	0	0	0	0	0	0	1	0	1	0	1	0
ENSMUSG00000042523	0	1	1	0	0	0	0	0	0	0	0	0	0	0	0	0	0	0	0	0	0	0	0	0	0	0	0	0	0	0	0	0	0	0	0	0	0	0	0	0	0	0	0	0	0	0	0	0	0
ENSMUSG00000042700	0	1	1	0	0	0	0	1	0	0	0	2	0	0	2	2	1	0	2	0	3	0	0	0	2	3	0	6	2	1	0	0	0	0	0	1	0	0	0	0	0	0	0	0	0	2	1	2	1
ENSMUSG00000042707	0	1	0	0	0	0	0	0	0	0	0	0	0	0	0	0	0	0	0	0	0	0	0	0	0	0	0	0	0	0	0	0	0	0	0	0	0	0	0	0	0	0	0	0	0	0	0	0	0
ENSMUSG00000042742	0	1	0	0	0	0	0	1	0	0	0	2	0	0	6	4	1	0	4	0	2	0	0	0	1	1	4	3	0	0	0	0	0	0	0	2	0	1	0	0	0	0	0	1	0	0	1	1	0
ENSMUSG00000042744	0	1	0	0	0	0	0	0	0	0	0	0	0	0	4	0	0	0	0	0	0	0	0	0	0	2	0	0	0	0	0	0	0	0	0	0	0	0	0	0	0	0	0	0	0	0	0	0	0
ENSMUSG00000042770	0	1	1	0	0	0	0	1	0	0	0	0	1	0	0	0	1	1	0	0	0	0	0	0	0	0	0	0	0	0	0	0	0	0	0	0	0	0	0	0	0	0	0	0	0	0	0	1	0
ENSMUSG00000042772	0	1	0	0	0	0	0	0	0	0	0	0	0	0	3	0	0	0	0	0	1	0	0	0	0	1	0	1	0	0	1	0	0	0	0	0	0	0	0	0	0	0	0	0	0	0	0	0	0
ENSMUSG00000042797	0	1	0	0	0	0	0	2	0	0	0	0	1	0	1	6	3	2	6	0	0	1	0	0	6	0	0	0	0	0	1	0	0	0	0	1	0	0	0	0	0	0	0	0	0	5	2	0	1
ENSMUSG00000042807	0	1	0	0	0	0	0	0	0	0	0	1	0	0	1	0	0	0	0	0	0	0	0	0	0	0	0	0	0	0	0	0	0	0	0	0	0	0	0	0	0	0	0	0	0	0	0	0	0
ENSMUSG00000043008	0	1	0	0	0	0	0	0	0	0	0	0	0	0	2	0	0	0	0	1	2	0	0	0	0	4	0	0	0	0	0	0	0	0	0	0	0	0	1	0	0	0	0	0	0	0	0	0	0
ENSMUSG00000043061	0	1	0	0	0	0	0	0	0	0	0	0	0	0	1	0	0	0	0	0	1	0	0	0	0	2	0	0	0	0	0	0	0	0	0	0	0	0	0	0	0	0	0	0	1	0	0	1	0
ENSMUSG00000043099	0	1	1	0	0	0	0	0	0	0	0	0	0	0	0	0	0	0	0	0	1	0	0	0	0	2	0	0	1	0	0	0	0	0	0	0	0	0	0	0	0	0	0	0	0	0	0	0	0
ENSMUSG00000043154	0	1	1	0	0	0	0	0	0	0	0	0	0	0	0	0	0	0	0	0	5	0	0	0	0	6	0	1	0	0	0	0	0	0	0	0	0	0	0	0	0	0	0	0	0	0	0	0	0
ENSMUSG00000043263	0	1	0	0	0	0	0	1	0	0	0	0	0	0	3	2	0	0	2	0	4	0	0	0	1	0	0	0	0	0	0	0	0	0	0	0	1	1	0	0	0	0	0	0	0	0	0	0	0
ENSMUSG00000043505	0	1	1	0	0	0	0	0	0	0	0	0	0	0	1	0	0	1	1	2	1	0	0	0	0	2	0	1	0	0	0	2	2	0	0	0	0	0	0	0	0	0	0	0	0	0	0	0	0
ENSMUSG00000043529	0	1	1	1	0	0	0	0	0	0	0	0	0	0	4	0	0	1	0	1	0	0	0	0	0	3	0	0	0	1	0	1	0	0	0	0	0	0	1	0	0	0	0	0	0	0	0	0	0
ENSMUSG00000043602	0	1	0	0	0	0	0	0	0	0	0	0	1	0	4	0	0	0	0	0	0	0	0	0	0	0	0	1	1	0	0	0	0	0	0	0	1	1	0	0	0	0	0	0	0	0	0	0	0
ENSMUSG00000043644	0	1	0	0	0	0	0	0	0	0	0	0	0	0	2	0	0	0	0	0	2	0	0	0	0	1	0	1	0	0	0	0	0	0	0	0	0	0	0	0	0	0	0	0	0	1	0	0	0
ENSMUSG00000043671	0	2	2	0	0	0	0	0	1	0	0	0	0	0	5	0	0	0	0	0	2	0	0	0	1	3	0	0	0	0	0	0	0	0	0	0	0	0	1	1	1	1	0	1	2	0	0	0	1
ENSMUSG00000043895	0	1	1	0	0	0	0	0	0	0	0	0	0	0	1	2	0	0	2	0	0	0	0	0	0	1	0	0	1	1	0	0	0	0	0	0	0	0	0	0	0	0	0	0	0	0	0	1	0
ENSMUSG00000043924	0	1	0	0	0	0	0	0	0	0	0	0	0	0	1	0	0	0	0	0	0	0	0	0	0	0	1	0	1	0	1	0	0	0	0	1	0	0	0	0	0	0	0	0	0	0	0	0	0
ENSMUSG00000044098	0	1	0	0	0	0	0	0	0	0	0	0	1	0	0	1	0	0	0	1	1	0	0	0	1	4	0	0	0	0	0	0	0	0	0	0	0	0	1	0	0	0	0	1	2	0	0	0	2
ENSMUSG00000044147	0	1	0	0	0	0	0	0	1	0	0	0	1	0	1	0	0	0	0	0	0	0	0	0	0	5	0	2	1	1	1	0	0	1	1	0	0	1	0	0	0	0	0	2	2	2	1	0	2
ENSMUSG00000044162	0	1	0	0	2	0	2	1	0	1	0	0	0	2	6	2	1	1	2	0	3	1	0	1	2	9	1	2	3	1	0	0	0	0	0	0	2	1	1	0	0	0	0	0	2	3	1	1	1
ENSMUSG00000044167	0	1	1	0	0	1	0	3	0	0	0	0	2	1	10	4	1	0	4	3	7	1	0	1	4	7	1	1	2	0	0	2	2	0	0	1	0	0	0	0	0	0	0	0	2	2	1	2	4
ENSMUSG00000044244	0	1	0	0	0	0	0	2	0	0	0	0	0	0	6	5	1	1	2	0	4	0	0	0	4	4	0	3	0	0	0	0	0	0	0	0	1	2	0	1	1	1	0	1	0	2	1	0	0
ENSMUSG00000044258	0	1	0	0	0	0	0	0	0	0	0	0	0	0	1	0	0	0	0	0	2	0	0	0	2	2	0	0	0	0	0	0	0	0	0	0	0	0	0	0	0	0	0	0	0	1	0	0	0
ENSMUSG00000044468	0	1	1	0	0	0	0	1	0	0	0	0	1	0	5	0	0	0	0	2	3	0	0	0	0	4	0	2	0	1	1	0	0	2	2	0	0	0	1	0	0	0	0	0	0	1	0	0	0
ENSMUSG00000044719	0	1	0	0	0	0	0	0	0	0	0	0	0	0	3	0	0	0	0	0	0	0	0	0	0	2	0	1	1	0	0	0	1	0	0	0	0	0	0	0	0	0	0	0	0	0	0	0	0
ENSMUSG00000044991	0	1	0	0	0	0	0	0	0	0	0	0	0	0	5	0	1	1	0	0	0	0	0	0	0	4	1	1	0	0	0	0	0	0	0	0	0	0	2	0	0	0	0	0	0	0	0	0	0
ENSMUSG00000045031	0	1	1	0	0	0	0	0	2	0	0	1	0	0	0	0	0	1	0	0	2	0	0	0	0	1	0	2	0	0	0	0	0	0	0	1	0	0	0	0	0	0	0	0	2	0	0	0	2
ENSMUSG00000045038	0	1	1	0	0	1	0	0	0	0	0	0	0	0	1	0	0	1	0	0	2	0	0	0	1	1	0	0	0	0	0	0	0	0	0	1	0	0	1	0	0	0	0	0	0	1	0	0	0
ENSMUSG00000045107	0	1	0	1	0	0	0	0	0	0	0	3	3	0	0	0	0	0	0	0	0	0	0	0	0	0	1	1	0	1	2	0	0	2	2	0	0	0	0	0	0	0	0	1	0	2	0	1	1
ENSMUSG00000045205	0	1	0	0	0	0	0	0	0	0	0	0	0	0	0	0	0	0	0	0	0	0	0	0	0	1	0	0	1	0	0	0	0	0	0	0	0	0	1	0	0	0	0	0	0	0	0	0	0
ENSMUSG00000045326	0	1	0	0	0	0	0	0	0	0	0	0	0	0	2	0	0	0	0	0	3	0	0	0	0	3	0	1	0	0	0	1	1	0	0	0	0	0	1	0	0	0	0	0	0	0	0	0	0
ENSMUSG00000045382	0	1	0	0	0	0	0	3	1	0	1	0	1	0	6	5	1	3	8	0	8	0	0	1	4	7	1	6	4	1	0	0	0	0	0	0	2	2	3	0	0	0	1	1	1	1	1	1	4
ENSMUSG00000045671	0	2	1	0	1	1	0	3	0	0	0	1	0	0	3	2	1	0	2	1	4	0	0	0	2	2	1	1	0	0	0	0	0	0	0	0	0	0	1	2	2	2	2	1	0	1	2	1	2
ENSMUSG00000046031	0	1	1	0	0	1	0	0	0	0	0	0	0	0	2	0	0	0	0	0	0	0	0	0	0	0	0	1	0	0	0	0	0	0	0	0	0	0	0	0	0	0	0	0	0	0	0	0	0
ENSMUSG00000046034	0	1	0	0	1	0	2	2	2	0	0	0	1	0	0	0	0	0	2	0	3	0	1	0	0	0	0	2	1	3	1	0	0	0	0	0	0	0	0	0	0	0	0	1	2	0	0	1	2
ENSMUSG00000046062	0	1	0	1	0	0	0	0	0	0	0	0	1	0	0	0	0	1	0	0	4	0	0	1	0	1	0	0	1	0	0	0	0	0	0	0	0	0	0	0	0	0	0	0	2	0	0	0	2
ENSMUSG00000046186	0	1	0	0	1	0	2	0	0	2	2	0	0	2	1	0	0	0	0	0	0	0	0	0	0	2	0	0	1	0	0	0	0	0	0	0	0	0	0	0	0	0	0	0	0	0	0	0	0
ENSMUSG00000046201	0	2	1	1	0	1	0	0	0	0	0	0	0	1	3	0	0	0	0	0	1	2	0	2	0	3	0	1	0	2	3	0	0	0	0	1	0	0	0	0	0	0	0	2	2	0	0	2	2
ENSMUSG00000046324	0	1	1	0	0	0	0	0	0	0	0	0	0	0	1	0	0	0	0	0	2	0	0	0	0	1	0	0	0	0	0	0	0	0	0	0	0	0	0	0	0	0	0	0	0	0	0	0	0
ENSMUSG00000046652	0	1	1	0	0	0	0	0	0	0	0	0	0	0	0	0	0	0	2	0	0	0	0	0	2	1	0	1	1	0	0	0	0	0	0	0	1	1	0	0	0	0	0	0	0	0	0	0	0
ENSMUSG00000046691	0	1	1	0	0	0	0	0	0	0	0	2	2	0	0	0	0	0	0	0	1	0	0	0	0	2	0	0	0	0	1	0	0	2	2	0	0	0	0	0	0	0	0	0	2	0	0	1	0
ENSMUSG00000046909	0	1	0	0	0	0	0	0	0	1	0	0	0	0	0	0	0	1	0	1	0	0	0	0	0	0	0	2	2	0	0	2	2	0	0	0	0	0	0	0	0	0	0	0	0	0	0	0	0
ENSMUSG00000046916	0	1	1	0	0	0	0	0	0	0	0	0	0	0	0	0	0	0	1	0	0	0	0	1	1	0	0	1	0	0	0	0	0	0	0	0	0	0	0	0	0	0	0	0	0	0	0	0	0
ENSMUSG00000046985	0	1	1	0	0	0	0	0	0	0	0	1	2	0	2	0	0	0	2	2	2	0	1	0	1	2	0	3	0	3	0	0	0	1	2	0	1	2	1	0	0	0	0	0	4	1	1	3	2
ENSMUSG00000047104	0	1	0	0	2	0	2	0	0	0	0	0	0	2	0	0	0	0	0	0	0	0	0	0	0	1	0	0	0	0	2	0	0	0	1	0	0	0	0	0	0	0	0	0	0	0	0	0	0
ENSMUSG00000047108	0	1	0	0	0	0	0	0	0	0	0	0	0	0	0	0	0	0	0	0	0	0	0	0	0	0	0	0	1	0	0	0	0	0	0	0	0	0	0	0	0	0	0	0	2	0	0	0	1
ENSMUSG00000047117	0	1	0	1	0	0	0	0	0	0	0	0	0	0	4	0	1	0	0	0	0	0	0	0	1	1	0	0	0	0	0	0	0	0	0	0	0	0	0	0	0	0	0	0	0	0	0	1	0
ENSMUSG00000047293	0	3	2	0	0	0	0	1	0	0	0	0	0	0	2	0	0	0	0	0	0	1	0	1	0	3	0	0	0	0	0	0	0	0	0	0	0	0	0	0	0	0	0	0	0	0	0	0	0
ENSMUSG00000047415	0	1	0	1	1	0	1	2	0	0	0	0	1	1	2	1	0	0	0	0	3	1	0	1	1	5	0	0	0	0	0	0	0	1	1	1	0	0	0	0	0	0	0	0	1	0	0	2	2
ENSMUSG00000047712	0	1	0	1	0	0	0	0	0	0	0	0	0	0	4	0	0	0	0	0	3	1	0	0	0	3	1	3	1	1	0	0	0	0	0	1	1	2	0	1	1	1	1	0	2	0	0	1	1
ENSMUSG00000047767	0	1	1	0	0	0	0	0	0	0	0	1	0	0	6	2	2	0	2	0	1	0	0	0	2	1	0	1	2	1	0	0	0	0	0	0	1	1	0	0	0	0	0	0	0	2	0	0	0
ENSMUSG00000047786	0	1	0	0	2	2	2	0	0	0	0	0	0	1	0	0	1	0	0	2	1	0	0	0	1	2	0	0	0	0	0	0	0	0	0	0	0	0	0	0	0	0	0	0	1	0	0	0	0
ENSMUSG00000048076	0	1	1	1	0	0	0	0	0	0	0	0	0	0	3	0	0	0	0	0	1	0	0	0	1	2	0	1	0	0	0	0	0	1	0	0	0	0	0	0	0	0	0	0	0	0	1	1	1
ENSMUSG00000048109	0	1	0	0	1	0	0	0	0	0	0	0	0	2	4	3	0	0	1	0	1	0	0	0	0	1	0	0	0	0	2	0	0	0	0	0	0	0	0	0	0	0	0	0	0	1	2	1	1
ENSMUSG00000048120	0	2	0	0	0	0	0	0	0	0	0	0	0	0	2	2	1	0	2	0	2	0	0	0	2	2	2	3	2	0	2	0	0	0	0	0	0	0	1	0	0	0	0	0	2	3	1	1	0
ENSMUSG00000048307	0	1	1	0	0	0	0	2	0	0	0	1	0	0	7	2	1	1	4	0	1	0	0	0	3	5	0	2	0	0	0	2	2	0	0	1	0	0	2	1	1	1	1	0	0	2	0	0	1
ENSMUSG00000048521	0	1	0	0	0	0	0	0	0	0	0	0	0	0	1	0	0	0	0	0	1	0	0	0	0	1	0	0	0	0	0	0	0	0	0	0	0	0	0	0	0	0	0	0	0	0	0	0	0
ENSMUSG00000048537	0	1	0	0	0	0	0	0	0	0	0	0	1	0	0	0	0	0	0	0	1	0	0	0	0	3	0	0	0	1	1	0	0	1	0	0	0	0	0	0	0	0	0	1	0	0	1	2	2
ENSMUSG00000048852	0	1	0	0	0	2	1	0	0	1	0	0	0	0	0	0	0	1	0	0	0	0	0	0	0	0	0	1	1	0	0	0	0	0	0	0	0	0	0	0	0	0	0	1	0	0	0	0	0
ENSMUSG00000049038	0	1	1	0	0	0	0	3	0	0	0	0	0	0	2	0	0	0	0	0	1	2	0	1	0	0	0	0	0	0	0	0	0	0	0	1	0	0	1	0	0	0	0	0	0	0	0	0	0
ENSMUSG00000049103	0	1	1	0	0	0	0	0	0	0	0	0	0	0	2	1	1	0	1	1	0	0	0	0	0	1	2	2	0	0	0	1	1	0	0	0	1	0	0	0	0	0	0	0	0	1	0	0	0
ENSMUSG00000049307	0	2	2	0	0	0	0	0	0	0	0	0	0	0	1	0	0	0	0	0	0	0	0	0	0	1	0	0	1	0	0	0	0	0	0	0	0	0	0	0	0	0	0	0	0	0	0	0	0
ENSMUSG00000049353	0	1	1	0	0	0	0	0	0	0	0	0	0	0	0	0	0	0	0	0	1	1	0	1	0	1	0	1	0	0	0	0	0	0	0	0	0	0	0	0	0	0	0	0	0	0	0	0	0
ENSMUSG00000049516	0	1	1	1	2	0	0	4	0	0	0	0	1	0	2	0	0	0	1	0	3	0	0	0	1	3	0	1	1	0	0	0	0	0	0	0	0	2	0	1	1	1	2	0	0	1	1	2	0
ENSMUSG00000049680	0	1	0	0	0	0	0	1	0	0	0	0	0	0	2	0	0	0	0	0	2	0	0	0	0	2	0	0	0	0	0	0	0	0	0	0	0	0	0	0	0	0	0	0	0	0	0	0	0
ENSMUSG00000049719	0	1	0	0	0	0	0	0	0	0	0	0	0	0	0	0	0	0	0	0	0	0	0	0	0	0	0	0	0	0	0	0	0	0	0	0	0	0	0	0	0	0	0	0	1	0	0	0	0
ENSMUSG00000049744	0	1	0	1	0	0	0	0	0	1	1	1	2	0	0	2	1	2	2	1	1	0	0	0	2	2	0	0	3	0	1	0	0	2	2	0	0	0	0	0	0	0	0	0	0	2	3	2	2
ENSMUSG00000049800	0	2	0	0	0	1	0	3	0	0	2	4	4	0	7	0	0	0	0	2	4	0	0	2	0	6	0	1	0	1	2	1	0	4	4	1	2	1	0	1	1	1	0	1	6	0	2	4	0
ENSMUSG00000049872	0	1	1	0	0	0	0	0	0	0	0	2	1	0	1	2	2	2	3	0	2	0	0	0	2	0	0	2	0	0	1	0	0	2	2	0	0	0	2	0	0	0	0	0	2	1	0	0	0
ENSMUSG00000049985	0	1	1	0	0	1	0	0	0	0	2	1	0	2	5	2	1	0	2	0	5	0	0	1	2	3	0	0	0	0	1	0	0	1	0	1	0	1	0	2	2	2	2	0	4	1	0	0	0
ENSMUSG00000050108	0	1	1	0	0	0	0	0	0	0	0	0	0	0	0	0	0	0	0	0	0	0	0	0	0	2	0	0	0	0	0	0	0	0	0	0	0	0	0	0	0	0	1	0	0	0	0	0	0
ENSMUSG00000050350	0	2	1	0	0	0	0	2	0	0	0	0	1	0	2	0	0	0	0	1	3	0	1	0	2	0	3	4	2	0	1	0	0	2	2	0	1	0	1	0	0	0	0	0	4	0	0	1	1
ENSMUSG00000050538	0	1	1	0	0	0	0	0	0	0	0	0	0	0	1	2	0	0	2	0	0	0	0	0	2	0	0	1	1	0	1	0	0	0	0	0	0	0	0	0	0	0	0	1	0	2	2	0	0
ENSMUSG00000051029	0	1	0	0	0	0	0	2	0	0	0	0	0	0	1	0	0	0	0	1	0	0	0	1	0	0	0	0	0	1	1	0	0	0	0	0	0	0	0	0	0	0	0	1	0	0	0	0	0
ENSMUSG00000051048	0	1	1	0	0	0	0	0	0	0	0	0	0	0	0	0	0	0	0	0	0	0	0	0	0	0	0	0	0	0	0	0	0	0	0	0	0	0	0	0	0	0	0	0	0	0	0	0	0
ENSMUSG00000051056	0	2	1	0	0	0	0	0	0	0	0	0	0	0	0	0	0	0	0	0	1	0	0	0	0	0	0	0	1	0	0	0	0	0	0	0	0	0	0	0	0	0	0	0	0	0	0	0	0
ENSMUSG00000051331	0	1	1	0	0	0	0	0	0	0	0	1	1	0	0	0	0	0	0	0	1	0	0	0	0	4	0	1	0	1	0	0	0	2	1	0	0	0	0	0	0	0	0	0	2	0	0	0	0
ENSMUSG00000051413	0	1	0	0	0	0	0	0	0	0	0	0	0	0	3	0	0	0	0	0	2	0	0	0	0	1	0	2	0	1	0	0	0	0	0	1	0	0	0	0	0	0	0	1	0	0	0	0	0
ENSMUSG00000051457	0	1	0	1	0	0	0	0	0	0	0	0	0	0	0	0	0	0	0	0	0	0	0	0	0	2	0	0	0	0	0	0	0	0	0	0	0	0	0	0	0	0	0	0	2	0	0	0	0
ENSMUSG00000051844	0	1	0	0	0	0	0	0	0	0	0	0	0	0	0	0	0	0	0	0	1	0	0	0	0	0	0	0	0	0	0	0	0	0	0	0	0	0	0	0	0	0	0	1	0	0	0	0	0
ENSMUSG00000051978	0	1	0	0	0	0	0	1	0	0	2	2	0	0	1	0	0	0	2	0	0	0	0	0	1	0	0	0	0	0	0	0	0	0	0	0	0	0	0	0	0	0	0	0	0	0	0	2	0
ENSMUSG00000052040	0	1	0	0	0	0	0	2	0	0	0	1	3	0	5	2	3	3	2	1	4	1	0	0	3	1	0	2	1	2	4	0	0	3	5	1	1	1	0	1	1	1	0	3	0	0	0	0	0
ENSMUSG00000052144	0	1	0	0	0	0	0	1	0	0	0	0	0	0	4	0	0	1	0	2	0	0	0	0	2	3	0	0	0	1	0	2	2	0	0	0	0	0	2	0	0	0	1	0	0	0	1	1	1
ENSMUSG00000052214	0	1	0	0	0	1	0	0	0	0	0	1	1	0	0	4	1	0	3	0	1	1	1	1	3	1	0	1	0	0	0	0	0	0	0	1	0	0	0	1	1	1	0	0	0	4	1	0	0
ENSMUSG00000052298	0	2	1	0	0	0	0	1	0	0	0	1	0	0	8	0	0	2	0	1	1	0	0	0	0	4	0	3	3	1	2	1	2	0	0	0	0	0	1	0	0	0	0	1	0	0	0	0	0
ENSMUSG00000052605	0	1	0	1	0	0	0	0	0	0	0	0	1	0	0	0	0	0	0	0	1	0	0	0	0	0	0	1	0	1	0	0	0	0	2	1	0	0	0	0	0	0	0	1	0	0	0	1	0
ENSMUSG00000052684	0	1	0	0	0	0	0	0	0	0	0	2	3	0	14	2	0	1	2	1	9	1	0	0	5	11	1	5	3	5	4	2	1	4	4	0	2	2	1	2	2	2	2	1	2	1	3	1	4
ENSMUSG00000052688	0	1	0	0	0	0	0	0	0	0	0	0	0	0	0	0	0	0	0	0	1	0	0	0	0	1	0	0	0	0	0	0	0	0	0	0	0	0	0	0	0	0	0	0	0	0	0	0	0
ENSMUSG00000052707	0	1	0	0	0	1	0	0	0	0	0	0	0	0	1	0	0	0	0	0	2	1	0	1	0	3	0	0	2	0	0	0	0	0	0	2	0	0	0	0	0	0	0	0	0	0	0	0	0
ENSMUSG00000052949	0	2	1	1	0	0	0	3	0	0	0	0	0	0	1	2	0	2	2	0	6	0	0	0	1	2	1	1	0	0	0	0	0	1	0	0	0	0	0	0	0	0	0	1	0	0	0	0	0
ENSMUSG00000053030	0	1	1	1	0	0	0	0	0	0	0	0	0	0	0	0	0	0	0	0	0	0	0	0	0	1	0	0	0	2	0	0	0	0	0	0	0	0	0	0	0	0	0	0	2	0	0	0	0
ENSMUSG00000053054	0	1	1	0	0	0	0	0	0	0	1	0	0	0	0	0	0	0	0	0	1	0	0	0	0	2	0	0	0	0	1	0	0	0	0	0	1	1	0	0	0	0	0	0	0	0	0	0	0
ENSMUSG00000053436	0	3	1	0	0	0	0	0	0	0	0	0	0	0	1	2	1	0	2	0	1	0	0	0	2	3	0	2	0	0	0	0	0	0	0	1	0	0	0	0	0	0	0	1	0	0	1	0	0
ENSMUSG00000053519	0	1	1	1	0	0	0	0	0	0	1	0	0	0	0	2	0	1	1	0	1	0	0	0	1	1	0	1	2	0	0	0	0	0	0	0	0	0	1	0	0	0	0	0	0	0	1	1	0
ENSMUSG00000053580	0	1	0	1	0	0	0	0	0	0	0	0	2	0	5	2	0	0	2	0	2	0	0	0	1	1	0	0	0	1	2	1	1	3	2	0	0	0	0	0	0	0	0	0	3	0	0	0	1
ENSMUSG00000053687	0	1	0	0	0	0	0	0	0	0	0	0	0	0	0	0	0	0	0	0	0	0	0	0	0	0	0	0	0	0	0	0	0	0	0	0	0	0	0	0	0	0	0	0	0	0	0	0	0
ENSMUSG00000053702	0	1	0	0	0	0	0	0	1	1	0	0	0	0	5	2	0	1	2	0	4	2	0	1	1	2	1	0	0	2	0	0	0	0	1	1	2	2	0	0	0	0	0	0	0	0	0	1	2
ENSMUSG00000053716	0	1	0	1	1	1	1	1	0	0	0	0	1	0	3	0	0	0	0	0	0	0	0	0	0	0	0	2	0	0	0	0	0	1	2	1	0	0	0	0	0	0	0	1	0	0	1	1	2
ENSMUSG00000053914	0	1	0	0	0	0	0	0	0	0	0	0	1	0	0	0	0	0	0	0	1	0	0	0	0	1	0	0	0	0	0	0	0	0	1	1	0	0	0	0	0	0	0	1	0	0	1	0	0
ENSMUSG00000054099	0	1	1	0	0	3	0	0	1	2	0	0	0	0	0	0	0	1	0	1	0	0	0	0	0	2	0	0	0	0	0	0	0	0	0	0	0	0	0	0	0	0	0	0	0	0	0	1	1
ENSMUSG00000054150	0	1	0	0	0	0	0	2	0	0	2	2	2	0	7	0	0	0	0	0	1	0	0	0	0	1	0	0	1	0	1	0	0	2	1	0	0	0	0	0	0	0	0	0	6	0	0	1	5
ENSMUSG00000054435	0	1	0	0	0	0	0	0	0	0	0	0	0	0	2	0	0	0	0	0	1	0	0	0	0	3	0	0	1	1	1	0	0	0	0	0	0	0	0	0	0	0	0	0	0	0	0	0	0
ENSMUSG00000054545	0	1	1	0	0	0	0	0	0	0	0	0	0	0	0	0	0	0	0	0	0	0	0	0	0	0	0	0	0	0	0	0	0	0	0	0	0	0	0	0	0	0	0	0	0	0	0	0	0
ENSMUSG00000054893	0	1	0	0	0	0	0	0	0	0	0	0	0	0	1	0	0	0	0	2	0	0	0	0	0	1	0	0	0	1	0	0	1	0	0	0	0	0	0	0	0	0	0	1	0	0	0	0	1
ENSMUSG00000054934	0	1	0	0	0	0	0	2	2	0	0	0	0	0	1	0	0	0	0	0	1	0	0	0	0	1	0	0	0	1	0	0	0	0	0	0	0	0	0	0	0	0	0	0	0	0	0	0	0
ENSMUSG00000055148	0	1	1	0	0	0	0	3	0	0	0	1	0	0	5	0	1	0	0	0	2	0	0	0	0	4	0	1	0	0	0	0	0	0	0	0	0	0	1	1	1	1	1	0	0	1	0	0	0
ENSMUSG00000055177	0	1	0	0	0	0	0	0	0	0	0	2	1	0	0	0	0	0	0	0	1	0	0	0	1	2	0	0	0	1	1	0	0	2	1	0	0	0	0	0	0	0	0	0	2	0	0	0	0
ENSMUSG00000055553	0	1	1	0	0	0	0	0	0	0	0	0	0	0	1	2	1	1	2	0	0	1	0	1	2	0	0	0	0	1	0	0	0	0	0	0	0	0	0	0	0	0	0	0	0	1	0	0	0
ENSMUSG00000055629	0	1	0	1	0	0	0	0	0	0	0	1	0	0	0	0	0	0	0	0	0	0	0	0	0	0	0	0	0	1	0	0	0	0	0	0	0	0	0	0	0	0	1	1	0	0	0	0	0
ENSMUSG00000055717	0	1	0	0	0	0	0	2	0	0	2	0	3	0	14	0	1	0	0	1	1	0	0	0	0	6	0	1	1	1	1	1	1	3	4	0	1	0	0	0	0	0	0	1	0	1	0	0	1
ENSMUSG00000055723	0	1	1	0	0	2	0	2	0	0	0	1	2	0	2	0	1	0	0	1	4	0	0	0	0	3	0	7	1	3	2	1	0	4	2	1	0	0	0	1	1	1	1	3	2	1	0	0	0
ENSMUSG00000056133	0	1	0	0	0	0	0	0	0	0	0	0	1	0	0	0	0	0	0	0	0	0	0	0	0	0	0	0	0	0	0	0	0	1	1	0	0	0	0	0	0	0	0	0	0	0	0	0	0
ENSMUSG00000056268	0	1	0	0	0	1	0	0	0	0	0	0	0	0	2	0	0	0	1	0	2	0	0	0	0	4	0	0	1	1	0	0	0	0	0	0	0	1	0	0	0	0	0	0	4	1	0	1	1
ENSMUSG00000056305	0	1	0	0	0	0	0	0	0	0	0	0	0	0	0	0	0	0	0	0	0	0	0	0	0	0	0	1	0	0	0	0	0	0	0	0	0	0	0	0	0	0	0	1	0	0	0	1	1
ENSMUSG00000056687	0	1	0	0	0	0	0	0	0	0	0	0	1	0	0	0	0	0	0	0	2	0	0	0	0	0	0	1	0	0	0	0	0	0	0	0	0	0	0	0	0	0	0	0	0	0	0	1	1
ENSMUSG00000056708	0	1	0	0	0	0	0	4	0	0	0	2	1	1	7	2	1	0	3	1	6	0	0	0	3	5	0	2	1	0	1	0	0	2	1	2	2	3	0	0	0	0	0	1	2	2	0	3	0
ENSMUSG00000057058	0	1	0	0	0	0	0	0	0	1	0	0	0	0	0	0	0	0	0	0	0	0	0	0	0	1	0	0	0	0	0	0	0	0	0	0	0	0	0	0	0	0	0	0	0	0	0	0	0
ENSMUSG00000057098	0	1	1	0	0	0	0	0	0	0	0	0	0	0	1	2	1	0	4	0	2	1	1	0	1	0	0	0	0	0	0	0	0	0	0	0	0	0	0	0	0	0	0	0	0	0	0	0	0
ENSMUSG00000057101	0	1	1	1	0	0	0	0	0	0	0	0	0	0	0	0	0	0	0	0	4	0	0	0	0	3	0	0	0	0	0	0	0	0	0	0	0	0	0	0	0	0	0	1	0	0	0	0	0
ENSMUSG00000057135	0	1	0	0	0	0	0	0	0	0	0	0	0	1	2	2	0	0	2	0	1	1	0	1	1	0	0	0	0	1	0	0	0	0	0	1	0	0	0	0	0	0	0	0	0	0	0	0	0
ENSMUSG00000057147	0	1	1	0	0	0	0	2	0	0	0	1	0	0	1	0	1	0	0	1	1	0	0	0	1	0	0	1	1	0	0	0	0	0	0	0	0	0	0	0	0	0	0	0	0	0	0	0	0
ENSMUSG00000057363	0	1	0	0	0	0	0	0	0	0	0	0	0	0	1	2	0	2	2	0	3	0	0	0	1	4	0	2	0	0	0	0	0	0	0	1	1	0	0	0	0	0	0	1	0	1	0	0	0
ENSMUSG00000057409	0	1	0	1	0	1	0	0	0	0	0	0	0	0	2	0	0	0	0	0	2	0	0	0	0	0	0	1	1	2	0	0	0	0	0	0	0	0	0	0	0	0	0	0	2	0	1	0	0
ENSMUSG00000057522	0	1	0	1	0	0	0	0	0	0	0	1	0	0	2	0	0	0	0	0	1	0	0	0	0	0	0	0	0	0	0	0	0	0	0	0	0	0	0	2	2	2	2	0	0	0	0	0	0
ENSMUSG00000057554	0	1	0	0	0	0	0	0	0	0	0	0	2	0	0	0	0	0	0	0	2	0	0	0	0	3	1	4	1	0	2	0	0	2	2	0	0	0	0	0	0	0	0	0	0	0	0	0	0
ENSMUSG00000058173	0	1	0	0	0	0	0	0	0	0	0	0	1	0	3	0	1	0	0	0	3	0	1	0	0	3	0	1	0	0	0	0	0	0	0	0	1	1	1	0	0	0	0	0	0	0	1	3	0
ENSMUSG00000058298	0	1	1	0	0	0	0	0	0	0	0	0	0	0	0	0	1	0	0	0	1	0	0	0	1	3	0	0	1	0	1	0	0	0	0	0	0	0	0	0	0	0	0	1	0	0	1	1	0
ENSMUSG00000058392	0	1	1	1	0	0	0	0	0	0	0	0	0	0	0	3	0	1	2	0	4	0	0	0	2	1	0	1	1	0	0	0	0	0	0	0	0	0	0	0	0	0	0	1	0	1	0	0	0
ENSMUSG00000058690	0	1	1	1	0	0	0	1	0	0	0	1	1	0	3	0	0	0	0	0	1	0	0	0	0	4	0	2	0	0	0	0	0	0	0	0	0	0	1	0	0	0	0	1	2	0	0	1	1
ENSMUSG00000059142	0	1	0	0	0	0	0	0	0	0	1	0	0	0	3	0	0	0	0	0	2	0	0	0	0	2	0	0	0	0	0	0	0	0	0	0	0	0	0	0	0	0	0	0	0	0	0	0	0
ENSMUSG00000059436	0	1	0	0	1	0	0	0	0	0	0	0	3	0	7	0	1	1	0	0	4	0	0	0	1	6	1	1	1	1	2	1	1	4	4	0	1	3	1	0	1	0	0	0	2	1	1	0	4
ENSMUSG00000059456	0	2	0	0	0	0	0	2	0	1	0	0	1	0	8	4	1	1	4	0	5	1	0	1	5	6	1	2	1	1	0	0	0	1	0	1	0	1	0	0	0	0	0	0	0	2	2	4	2
ENSMUSG00000059481	0	1	0	0	0	0	0	0	0	0	0	1	0	0	2	1	1	2	2	1	1	0	0	0	3	0	0	1	0	0	0	0	0	0	0	0	0	0	0	0	0	0	0	0	0	0	0	0	0
ENSMUSG00000059495	0	1	0	0	0	0	0	0	0	0	0	0	0	0	1	0	0	0	0	0	1	0	0	0	0	0	0	0	0	0	0	0	0	0	0	0	1	1	0	0	0	0	0	0	0	0	0	0	0
ENSMUSG00000059864	0	1	1	0	0	0	0	0	0	0	0	0	0	0	0	0	0	0	0	0	0	0	0	0	0	1	0	0	0	0	0	0	0	0	0	0	0	0	0	0	0	0	0	1	2	1	0	0	1
ENSMUSG00000060044	0	1	0	0	0	0	0	0	0	0	0	0	0	0	3	2	0	2	2	0	4	0	0	0	2	0	1	1	1	2	0	0	0	0	0	0	0	1	0	0	0	0	0	0	0	0	0	1	0
ENSMUSG00000060112	0	1	0	0	0	0	0	0	0	0	0	0	0	0	0	0	0	0	0	0	0	0	0	0	1	0	0	0	0	0	0	0	0	0	0	0	0	0	0	0	0	0	0	0	0	0	0	0	0
ENSMUSG00000060373	0	1	1	0	1	1	2	2	0	0	1	0	0	1	1	0	0	0	0	0	0	1	0	1	0	2	0	1	0	0	0	0	0	0	0	1	1	1	0	0	0	0	0	0	0	0	0	0	0
ENSMUSG00000060974	0	1	1	0	0	0	0	0	0	0	0	0	0	0	0	0	0	0	0	0	0	0	0	0	0	1	0	0	0	0	0	0	0	0	0	1	0	0	0	0	0	0	0	0	0	0	0	0	0
ENSMUSG00000061126	0	1	1	0	0	0	0	0	0	0	0	0	0	0	0	0	0	0	0	0	0	0	0	0	0	2	0	0	0	0	0	0	0	0	0	0	0	0	0	0	0	0	0	0	0	0	0	0	0
ENSMUSG00000061589	0	1	0	1	0	0	0	0	0	0	0	1	0	0	3	0	0	0	0	0	2	0	0	0	0	1	0	0	1	0	0	0	0	0	0	0	0	0	0	0	0	0	0	0	0	0	1	0	0
ENSMUSG00000062014	0	1	0	1	0	0	0	0	0	0	0	0	1	0	0	0	0	0	0	0	0	0	0	0	0	2	0	0	0	0	2	0	0	2	2	0	0	0	0	0	0	0	0	0	0	0	0	0	0
ENSMUSG00000062169	0	1	1	0	0	0	0	0	0	0	0	0	1	0	0	0	0	0	0	0	0	1	0	1	0	2	0	1	0	0	0	0	0	2	0	0	0	0	0	0	0	0	0	2	0	0	0	0	0
ENSMUSG00000062210	0	1	0	0	0	0	0	1	2	0	0	1	0	0	5	2	1	0	2	1	5	0	0	0	3	7	1	1	3	1	0	0	0	0	0	0	1	2	2	4	4	4	4	0	5	2	0	0	1
ENSMUSG00000062593	0	1	1	0	0	0	0	1	0	0	0	0	0	0	1	0	0	0	0	2	4	0	0	1	0	2	2	2	0	1	0	0	0	0	0	0	1	2	0	0	0	0	0	0	0	0	0	0	0
ENSMUSG00000062782	0	1	0	0	0	0	0	0	0	0	0	0	0	0	0	0	0	0	0	0	0	0	0	0	0	3	0	0	0	0	0	0	0	0	0	0	0	0	0	0	0	0	0	0	0	0	0	0	0
ENSMUSG00000063146	0	1	0	0	0	0	0	2	0	0	0	0	0	0	0	0	0	0	0	0	1	0	0	0	0	0	0	0	0	0	0	0	0	0	0	0	0	0	1	0	0	0	0	0	0	0	0	1	0
ENSMUSG00000063200	0	1	1	0	0	0	0	0	0	0	0	0	0	0	1	0	0	0	0	0	0	0	0	0	0	0	0	1	1	0	0	0	0	1	0	0	0	1	0	0	0	0	0	1	0	0	0	0	0
ENSMUSG00000063550	0	1	0	0	0	0	0	0	0	0	0	0	0	0	0	0	0	0	0	0	0	0	0	0	0	0	0	0	0	0	0	0	0	0	0	0	0	0	0	0	0	0	0	0	0	0	0	0	0
ENSMUSG00000064090	0	2	1	0	0	0	0	1	2	1	0	0	0	0	1	0	0	1	0	0	1	0	0	0	0	4	0	1	0	1	0	0	1	0	0	0	0	0	0	0	0	0	0	1	0	0	0	1	0
ENSMUSG00000064289	0	2	0	0	0	0	0	0	0	0	4	2	1	0	3	2	1	1	0	2	0	0	0	0	2	8	5	1	0	3	3	2	1	0	2	1	0	1	4	2	2	2	2	1	1	1	0	1	2
ENSMUSG00000064302	0	1	0	0	0	0	0	0	1	0	0	1	0	0	0	0	0	0	0	0	1	0	0	1	0	1	1	1	1	0	0	0	0	0	0	0	0	1	0	0	0	0	0	0	2	0	0	0	1
ENSMUSG00000065439	0	1	1	0	0	1	0	0	0	0	0	0	1	0	0	0	0	0	0	0	3	0	0	1	0	2	1	0	0	0	0	0	0	0	0	1	0	0	1	0	0	0	0	0	0	0	0	0	0
ENSMUSG00000065455	0	3	1	1	0	0	0	3	0	0	0	0	0	0	2	0	1	0	0	2	2	0	1	0	0	1	0	1	0	0	0	2	2	0	0	0	0	0	0	0	0	0	0	1	0	0	0	0	0
ENSMUSG00000065510	0	2	0	0	0	0	0	4	0	0	0	0	0	0	0	0	1	0	2	1	3	0	0	1	1	8	0	2	1	0	0	0	0	0	0	0	1	2	1	0	0	0	0	0	0	0	0	0	0
ENSMUSG00000065520	0	1	0	0	0	0	0	0	0	0	0	0	0	0	0	0	0	0	0	0	0	0	0	0	0	0	0	0	0	0	0	0	0	0	0	0	0	0	0	0	0	0	0	0	0	0	0	0	0
ENSMUSG00000065607	0	1	1	0	0	0	0	0	0	0	0	0	1	0	1	0	0	0	0	0	2	0	0	0	0	0	0	0	0	0	0	0	0	1	2	0	0	0	0	0	0	0	0	0	0	0	0	0	1
ENSMUSG00000066877	0	1	0	0	3	0	3	4	1	2	1	0	2	3	8	1	1	0	4	1	6	0	0	0	2	7	0	2	0	4	0	0	1	1	1	0	3	3	2	2	2	2	3	0	2	1	2	2	3
ENSMUSG00000067220	0	1	1	0	0	0	0	0	0	0	0	0	0	0	3	0	0	0	0	0	1	0	0	0	0	2	0	0	1	0	0	0	0	0	0	0	0	0	0	0	0	0	0	0	0	1	0	1	0
ENSMUSG00000068250	0	1	0	0	0	0	0	0	0	0	0	0	0	0	0	2	0	0	2	1	1	0	0	1	2	2	1	2	0	0	0	1	2	0	0	0	0	0	0	0	0	0	0	1	0	2	1	0	0
ENSMUSG00000068798	0	1	0	0	0	0	0	2	0	0	0	0	0	0	3	0	0	1	0	0	4	0	0	0	0	1	0	1	1	0	0	0	0	0	0	0	0	0	0	0	0	0	0	0	0	0	0	0	0
ENSMUSG00000069094	0	2	1	0	0	1	0	1	1	0	0	1	1	0	5	4	0	0	2	1	0	0	0	0	4	2	0	0	1	0	0	0	0	1	0	1	1	1	0	0	0	0	1	0	1	3	2	0	3
ENSMUSG00000069208	0	1	0	0	0	0	0	0	0	0	0	0	0	0	2	0	0	0	0	0	0	0	0	0	0	1	0	1	0	3	0	0	0	0	0	0	0	0	1	0	0	1	1	1	0	0	0	0	0
ENSMUSG00000069539	0	1	0	0	0	0	0	1	0	0	0	0	0	0	2	4	1	0	2	0	0	0	0	0	3	3	0	0	0	0	0	0	0	0	0	0	0	0	0	0	0	0	0	0	0	2	0	0	0
ENSMUSG00000070077	0	2	1	0	0	0	0	1	0	0	0	0	0	0	2	2	0	0	2	1	4	1	1	0	1	9	0	2	1	1	0	0	0	0	0	0	2	1	0	0	0	0	0	0	2	0	0	0	0
ENSMUSG00000070708	0	1	0	0	0	0	0	2	0	0	0	0	0	0	4	0	0	0	0	0	2	1	1	1	0	4	0	0	0	1	0	0	0	0	0	0	0	0	0	0	0	0	0	0	0	0	0	0	0
ENSMUSG00000070733	0	1	0	0	0	2	1	0	0	0	0	0	0	0	12	0	0	0	0	0	4	0	1	0	0	3	0	3	1	0	0	0	0	0	0	1	1	0	0	0	0	0	0	0	0	0	0	0	0
ENSMUSG00000070923	0	1	0	0	0	0	0	0	0	0	0	0	0	0	1	1	1	0	0	1	2	0	0	0	0	1	0	0	0	1	0	0	0	0	1	0	0	0	0	0	0	0	0	1	0	0	1	1	0
ENSMUSG00000070999	0	1	1	1	0	0	0	0	0	0	0	0	0	0	1	0	1	0	0	2	0	0	0	0	0	3	0	2	0	2	0	2	2	0	0	1	0	0	0	0	0	0	0	0	0	0	0	0	0
ENSMUSG00000071112	0	1	0	0	0	0	0	0	0	0	0	0	0	0	0	0	0	0	0	0	0	0	0	0	0	1	0	1	2	0	0	0	0	0	0	0	0	0	1	0	0	0	0	0	0	0	0	0	0
ENSMUSG00000071337	0	1	0	0	0	0	0	0	0	0	0	1	0	0	0	0	0	0	0	0	0	0	0	0	0	0	0	0	0	1	0	0	0	0	0	0	0	0	0	0	0	0	0	1	0	0	0	0	0
ENSMUSG00000071552	0	1	1	0	0	0	0	3	0	0	1	0	0	0	0	1	1	0	2	1	2	1	0	0	0	6	0	2	1	1	0	0	0	0	0	0	0	0	2	0	0	0	0	0	0	1	0	0	0
ENSMUSG00000071553	0	1	0	0	0	0	0	0	0	0	0	0	0	0	0	0	0	0	1	0	1	0	0	0	0	2	0	0	0	0	0	0	0	0	0	0	0	0	0	0	0	0	0	0	0	1	0	0	0
ENSMUSG00000071708	0	2	2	0	0	1	0	0	0	0	0	0	0	0	3	0	0	0	0	1	1	0	0	0	0	5	0	1	1	1	0	1	0	0	0	0	1	0	0	0	0	0	0	1	0	1	0	0	0
ENSMUSG00000071866	0	1	0	0	0	0	0	0	0	0	0	3	3	0	1	0	1	0	0	0	0	0	0	0	0	0	0	0	0	0	2	0	0	2	2	0	0	0	1	2	2	2	2	0	1	0	0	0	0
ENSMUSG00000072623	0	1	1	2	0	0	0	0	0	0	0	0	0	0	1	0	1	0	0	0	0	0	0	0	0	0	0	0	0	0	0	0	0	0	0	0	0	0	0	0	0	0	0	0	0	0	2	2	2
ENSMUSG00000072872	0	2	1	0	0	1	0	0	0	0	0	2	6	0	1	0	0	0	0	0	1	0	0	1	0	7	0	2	3	1	3	0	0	7	5	0	0	0	1	0	0	0	1	3	4	0	0	0	1
ENSMUSG00000073008	0	2	0	0	1	1	0	0	0	3	0	0	0	1	4	0	0	0	0	1	1	0	0	0	1	7	6	0	0	1	0	0	0	0	0	0	1	0	0	0	0	0	0	0	0	0	0	0	0
ENSMUSG00000073236	0	1	1	0	0	0	0	0	0	0	0	0	0	0	2	0	0	0	0	0	2	0	0	0	0	2	0	1	0	0	0	0	0	0	0	0	0	0	0	0	0	0	0	0	0	0	0	0	0
ENSMUSG00000073242	0	1	0	0	0	0	0	0	0	0	0	1	1	0	7	2	0	0	2	0	3	0	0	0	1	1	0	3	3	1	1	1	1	2	0	0	1	1	1	0	0	0	0	0	4	1	0	1	2
ENSMUSG00000073471	0	1	0	1	0	0	0	0	0	0	0	0	0	0	0	0	0	0	0	0	1	0	0	0	0	0	0	0	0	0	0	0	0	0	0	0	0	0	0	0	0	0	0	0	0	0	0	0	0
ENSMUSG00000073494	0	1	0	0	0	0	0	0	0	0	0	0	0	0	0	0	0	0	1	0	0	0	0	0	0	1	0	0	0	0	0	0	0	0	0	0	0	0	0	0	0	0	0	0	0	0	0	0	0
ENSMUSG00000073627	0	1	0	0	0	0	0	0	0	0	0	0	0	0	2	0	0	0	0	0	0	0	0	0	0	0	0	0	0	1	0	0	0	0	0	1	0	0	0	0	0	0	0	0	0	0	0	0	0
ENSMUSG00000073795	0	1	0	0	0	0	0	0	0	0	0	0	0	0	1	0	0	1	0	0	1	0	0	0	0	2	0	0	0	0	0	0	0	0	0	0	0	0	0	0	0	0	0	0	0	0	0	1	0
ENSMUSG00000073997	0	1	0	0	0	0	0	0	0	0	0	0	0	0	1	2	1	0	2	0	0	0	0	0	2	0	0	0	0	0	0	0	0	0	0	0	0	0	0	0	0	0	0	0	0	2	0	0	0
ENSMUSG00000074170	0	1	1	0	0	0	0	0	1	0	0	0	0	0	4	0	0	0	0	0	1	0	0	0	0	0	0	1	1	0	1	0	0	0	0	0	0	0	0	0	0	0	0	0	0	0	0	1	0
ENSMUSG00000074238	0	1	0	0	0	0	0	0	0	0	0	0	2	0	4	0	0	1	0	0	3	0	0	0	0	1	0	0	0	0	2	0	0	2	2	0	0	0	0	0	0	0	0	0	0	0	0	0	0
ENSMUSG00000074240	0	1	0	0	0	0	0	0	0	0	0	0	0	0	0	0	0	1	0	0	0	0	0	0	0	0	0	1	0	1	0	0	0	0	0	0	0	0	0	1	1	1	1	0	0	0	1	0	0
ENSMUSG00000074570	0	1	0	1	0	0	0	0	0	0	0	0	0	0	5	0	0	1	0	0	2	0	0	0	0	0	0	3	0	0	0	0	0	0	0	0	0	0	1	0	0	0	0	1	0	1	0	1	0
ENSMUSG00000074746	0	1	0	0	0	1	0	1	0	0	0	0	1	0	3	2	0	0	2	1	2	0	0	0	2	1	0	3	1	1	0	0	0	1	2	0	1	0	0	0	0	0	0	0	2	2	0	0	2
ENSMUSG00000074758	0	1	0	1	0	0	0	3	0	0	1	0	0	0	4	0	1	0	0	1	3	0	0	0	0	4	0	1	1	0	0	0	0	0	0	0	0	0	1	0	0	0	0	0	4	1	1	2	2
ENSMUSG00000074766	0	1	1	0	0	1	0	2	0	0	0	0	0	0	6	0	0	2	0	2	4	1	0	0	0	8	4	5	2	2	0	2	2	0	0	0	0	0	0	0	0	0	0	0	2	0	1	1	0
ENSMUSG00000074796	0	1	0	0	0	0	0	1	0	0	0	1	0	0	0	0	0	0	0	0	0	0	0	0	0	1	0	0	0	0	0	0	0	0	0	0	0	0	0	0	0	0	0	0	0	1	0	0	0
ENSMUSG00000074811	0	1	1	0	0	0	0	0	0	0	0	0	0	0	0	0	0	0	0	0	0	0	0	0	0	0	0	1	0	0	0	0	0	0	0	0	0	0	0	0	0	0	0	0	2	0	0	0	0
ENSMUSG00000074874	0	2	1	0	0	0	0	0	0	0	0	0	0	0	0	0	0	0	0	0	1	0	0	0	2	2	0	0	0	0	0	0	0	0	0	0	0	0	0	0	0	0	0	0	0	1	0	0	0
ENSMUSG00000075033	0	1	1	0	0	0	0	1	0	0	0	0	1	0	4	0	0	0	0	0	1	0	0	1	0	1	1	0	0	0	0	0	0	0	0	1	1	1	0	0	0	0	0	0	0	0	0	0	0
ENSMUSG00000075703	0	1	0	0	0	0	0	0	0	0	0	0	0	0	1	0	0	0	0	0	0	0	0	0	0	1	0	0	0	1	0	0	0	0	0	0	0	1	0	0	0	0	0	0	0	0	0	0	0
ENSMUSG00000076212	0	1	0	0	0	0	0	0	0	0	0	0	0	0	0	0	0	1	0	0	0	0	0	0	0	2	0	0	0	0	0	0	0	0	0	0	0	0	0	0	0	0	0	0	0	0	0	0	0
ENSMUSG00000076309	0	1	1	0	0	0	0	2	0	0	0	0	0	0	2	2	1	2	2	0	2	1	1	2	1	1	0	0	1	1	0	0	0	0	0	0	0	1	1	0	0	0	0	0	0	0	0	0	0
ENSMUSG00000076430	0	1	1	0	0	0	0	0	0	0	0	0	0	0	2	0	0	0	0	1	1	0	0	0	0	3	0	1	1	0	0	0	0	0	0	0	0	0	0	0	0	0	0	0	0	0	0	0	0
ENSMUSG00000078247	0	1	1	0	0	0	0	0	0	0	0	0	0	0	1	0	0	0	0	0	3	0	0	0	0	4	1	0	0	0	0	0	0	0	0	0	0	0	0	0	0	0	0	0	0	0	0	0	0
ENSMUSG00000078354	0	1	1	0	0	0	0	0	0	0	0	0	0	0	0	0	0	0	0	0	1	0	0	1	0	0	0	1	1	0	0	0	0	0	0	0	0	0	0	0	0	0	0	0	0	0	0	0	0
ENSMUSG00000078593	0	2	0	0	0	0	0	0	0	0	0	0	0	0	0	2	0	1	2	2	0	0	0	0	2	0	0	0	0	2	0	2	1	0	0	0	0	0	0	0	0	0	0	0	0	0	0	0	0
ENSMUSG00000078920	0	1	1	2	0	0	0	2	0	0	0	0	0	0	3	0	0	0	0	0	0	0	0	0	0	1	0	0	0	0	0	0	0	0	0	0	0	0	0	0	0	0	0	0	0	0	0	0	0
ENSMUSG00000078963	0	1	0	0	0	0	0	0	0	0	0	0	0	0	0	0	0	0	0	0	0	0	0	0	0	3	0	0	0	0	0	0	0	0	0	0	0	0	0	0	0	0	0	0	0	0	0	0	0
ENSMUSG00000078974	0	1	0	1	0	0	0	2	0	0	0	0	0	0	5	1	0	0	0	0	1	0	0	0	0	0	0	0	0	0	0	0	0	0	0	0	0	0	0	0	0	0	0	0	0	1	1	1	0
ENSMUSG00000079056	0	1	1	0	0	0	0	0	0	0	0	0	0	0	1	0	0	0	0	0	0	0	0	0	0	0	0	0	0	0	0	0	0	0	0	0	0	0	0	0	0	0	0	0	0	0	0	0	0
ENSMUSG00000079144	0	1	0	0	0	0	0	0	0	0	1	1	1	0	0	2	0	0	2	0	1	0	0	0	2	0	0	1	1	0	0	0	0	1	1	0	0	0	0	0	0	0	0	1	2	2	0	0	0
ENSMUSG00000079177	0	1	1	0	0	0	0	0	0	0	0	0	0	0	0	0	0	0	0	0	0	0	0	0	0	0	0	0	0	0	0	0	0	0	0	0	0	0	0	0	0	0	0	0	0	0	0	0	0
ENSMUSG00000079362	0	1	1	0	0	0	0	0	0	0	0	0	0	0	2	0	0	0	0	0	2	0	0	0	0	1	0	0	0	0	1	0	0	0	0	0	0	0	0	0	0	0	0	0	2	0	0	0	0
ENSMUSG00000079363	0	2	0	0	0	0	0	0	0	0	0	1	2	0	2	0	0	0	0	0	3	0	0	0	0	0	2	2	1	0	3	0	0	3	2	0	0	0	0	0	0	0	0	0	1	0	0	0	0
ENSMUSG00000079418	0	1	0	0	0	0	0	0	0	0	0	0	0	0	0	0	0	0	0	2	1	0	1	0	0	1	0	1	1	1	0	1	0	0	0	0	0	0	1	0	0	0	0	0	0	0	0	0	0
ENSMUSG00000079436	0	1	1	0	0	0	0	0	0	0	0	0	0	0	0	0	0	0	0	0	1	0	0	0	0	1	0	0	0	0	0	0	0	0	0	1	0	0	0	0	0	0	0	0	0	0	0	1	0
ENSMUSG00000079523	0	1	0	0	0	0	0	0	0	0	0	0	0	0	5	0	0	1	0	0	1	0	0	0	0	0	0	1	2	1	0	0	0	0	0	0	1	1	0	0	0	0	0	0	0	1	0	1	0
ENSMUSG00000079550	0	1	0	0	0	0	0	0	0	0	0	1	3	0	2	0	0	0	0	2	1	0	0	0	0	2	0	0	0	0	0	0	0	4	2	0	0	0	0	0	0	0	0	0	2	0	0	1	0
ENSMUSG00000079557	0	1	1	0	0	0	0	0	0	0	0	0	0	0	0	0	0	0	0	0	0	0	0	0	0	0	0	0	0	0	0	0	0	0	0	0	0	0	0	0	0	0	0	0	0	0	0	0	0
ENSMUSG00000079685	0	1	1	0	0	0	0	0	0	0	1	0	0	0	1	0	0	0	0	0	2	0	0	0	0	3	0	1	1	0	0	0	0	0	0	0	0	0	0	0	0	0	0	0	0	0	0	0	0
ENSMUSG00000080626	0	1	1	0	0	0	0	0	0	0	0	0	0	0	0	0	0	0	0	0	0	0	0	0	0	1	0	1	0	0	0	0	1	0	0	0	0	0	0	0	0	0	0	0	0	0	0	0	0
ENSMUSG00000085181	0	1	0	0	0	0	0	0	0	0	0	0	0	0	0	0	0	0	0	0	0	0	0	0	0	0	0	0	0	0	0	0	0	0	0	0	0	0	0	0	0	0	0	0	0	0	0	0	0
ENSMUSG00000085183	0	3	2	0	0	0	0	1	0	0	0	0	0	0	0	2	2	0	2	0	2	0	0	0	2	5	0	0	0	0	0	0	0	0	0	0	0	0	1	0	0	0	0	0	2	3	0	0	0
ENSMUSG00000085431	0	1	0	0	0	0	0	0	0	0	0	0	0	0	0	0	0	0	0	0	0	0	1	0	0	4	0	0	0	0	0	0	0	0	0	0	1	1	0	0	0	0	0	0	0	0	0	0	0
ENSMUSG00000085795	0	1	0	1	0	0	0	0	0	0	0	1	0	0	1	0	1	0	0	0	1	1	0	1	0	1	0	1	0	0	0	0	0	0	0	1	0	1	0	0	0	0	0	0	2	0	0	1	2
ENSMUSG00000085900	0	1	0	0	0	0	0	0	0	0	0	0	0	0	2	0	0	0	0	0	0	0	0	0	0	1	0	0	0	0	0	0	0	0	0	0	0	0	0	0	0	0	0	0	0	0	0	0	0
ENSMUSG00000086494	0	1	0	0	0	0	0	0	0	0	0	1	0	0	1	0	0	0	0	2	0	1	0	1	1	3	0	0	0	2	0	1	1	0	0	1	0	0	1	0	0	0	0	1	0	1	0	1	0
ENSMUSG00000086569	0	1	1	0	0	0	0	0	0	0	0	2	0	0	2	2	1	0	0	0	1	0	0	0	0	1	0	1	0	0	0	0	0	0	0	1	0	0	0	0	0	0	0	1	0	0	0	0	0
ENSMUSG00000086909	0	1	0	0	0	0	0	0	0	0	0	0	0	0	1	0	1	0	0	0	1	0	0	0	1	2	0	0	0	0	0	0	0	0	0	0	0	0	0	0	0	0	0	0	0	0	0	0	0
ENSMUSG00000087175	0	1	1	0	0	0	0	0	0	0	0	0	0	0	0	0	0	0	0	0	0	0	0	0	0	0	0	2	0	0	0	0	0	0	0	0	1	1	1	0	0	0	0	0	0	0	0	0	0
ENSMUSG00000087820	0	1	0	0	0	0	0	0	0	0	1	0	0	0	0	0	0	0	0	0	0	0	0	0	0	0	0	0	0	0	1	0	0	0	0	0	0	0	0	0	0	0	0	0	0	0	0	0	0
ENSMUSG00000088606	0	2	1	0	0	0	0	0	0	0	0	0	0	0	0	0	0	1	0	0	0	0	0	0	0	2	0	0	1	0	0	0	0	0	0	0	0	0	0	0	0	0	0	0	0	0	0	0	0
ENSMUSG00000088980	0	1	0	0	0	0	0	0	0	0	0	0	1	0	2	0	0	0	0	0	1	0	0	0	0	1	0	0	1	0	1	0	0	1	2	0	0	0	0	0	0	0	0	0	0	0	0	0	1
ENSMUSG00000089324	0	2	2	0	0	0	0	0	0	0	0	0	0	0	1	2	2	2	2	0	0	1	0	1	3	0	0	1	0	1	0	1	0	0	0	0	0	1	0	0	0	0	0	0	2	0	2	1	1
ENSMUSG00000090077	0	1	0	0	0	0	0	0	0	0	0	0	0	0	2	0	0	0	0	0	1	0	0	0	0	1	0	0	1	0	0	0	0	0	0	0	1	1	0	0	0	0	0	0	0	0	0	0	0
ENSMUSG00000090165	0	1	1	0	0	0	0	0	0	0	0	0	0	0	0	0	0	0	0	0	0	0	0	0	0	0	0	0	0	0	0	0	0	0	0	0	0	0	0	0	0	0	0	0	0	0	0	0	0
ENSMUSG00000090326	0	1	1	0	0	0	0	0	0	0	0	0	0	0	1	4	3	3	4	4	1	1	0	1	4	7	0	3	2	4	1	3	4	0	0	0	2	2	2	0	0	0	0	0	1	2	1	0	0
ENSMUSG00000090626	0	1	0	0	0	0	0	0	0	0	0	0	2	0	1	1	0	0	0	0	0	0	0	0	1	0	0	0	0	1	2	0	0	2	2	0	0	0	0	0	0	0	0	0	0	0	1	1	2
ENSMUSG00000091358	0	1	1	0	0	0	0	0	0	0	0	0	0	0	3	0	0	0	0	2	1	0	0	0	0	0	0	0	0	1	0	0	0	0	0	0	0	0	0	0	0	0	0	1	0	0	0	0	0
ENSMUSG00000091512	0	1	1	0	0	0	0	0	0	0	0	0	1	0	1	0	0	0	0	0	1	0	0	1	0	2	0	1	0	1	1	0	0	0	0	0	0	0	0	0	0	0	0	0	0	0	0	0	0
ENSMUSG00000091636	0	1	0	0	0	0	0	0	0	0	0	0	0	0	2	0	0	0	0	0	0	2	0	1	0	0	0	0	0	0	0	0	0	0	0	0	0	0	0	0	0	0	0	1	0	0	0	0	0
ENSMUSG00000091896	0	1	0	0	0	0	0	0	0	1	0	0	0	0	0	2	1	0	1	0	0	0	0	0	0	0	0	0	0	0	0	0	0	0	0	0	0	0	1	1	1	1	1	0	0	1	1	0	0
ENSMUSG00000092021	0	1	1	0	0	0	0	0	0	0	0	0	1	0	3	0	0	0	0	0	0	0	0	0	0	0	2	1	1	0	0	0	0	2	2	0	0	0	0	0	0	0	0	0	0	0	0	0	0
ENSMUSG00000092118	0	1	0	0	0	0	0	0	0	0	0	0	0	0	0	0	0	0	0	0	0	0	0	0	0	1	1	0	0	0	0	0	0	0	0	0	0	0	0	0	0	0	0	0	0	0	0	0	0
ENSMUSG00000092341	0	2	1	0	0	1	0	2	0	0	0	0	0	0	0	0	0	0	0	0	5	0	0	0	1	3	0	1	0	0	0	0	0	0	0	0	1	0	0	0	0	0	0	1	0	0	2	2	1
ENSMUSG00000092985	0	1	0	0	0	0	0	0	0	0	0	0	0	0	0	0	0	2	0	0	0	0	0	0	0	2	0	0	0	0	0	0	0	0	0	0	0	0	0	0	0	0	1	1	0	0	0	0	0
ENSMUSG00000093037	0	1	0	0	0	0	0	0	0	0	0	0	0	0	1	0	0	0	0	0	1	0	0	0	0	3	0	0	0	0	0	0	0	0	0	0	0	1	1	0	0	0	0	0	0	0	0	0	0
ENSMUSG00000093042	0	1	0	0	0	0	0	1	0	0	0	0	0	0	0	0	0	0	0	1	1	0	0	0	0	2	0	0	0	0	0	0	0	0	0	0	1	1	0	0	0	0	0	0	0	1	0	0	0
ENSMUSG00000093755	0	1	1	0	0	0	0	0	0	0	0	0	0	0	0	0	0	0	0	0	0	0	0	0	0	0	0	0	0	0	0	0	0	0	0	0	0	0	0	0	0	0	0	0	0	0	0	0	0
ENSMUSG00000093912	0	1	0	0	0	0	0	0	0	0	0	0	0	0	0	0	0	0	0	0	0	0	0	0	0	1	0	0	0	0	0	0	0	0	0	0	0	0	0	0	0	0	0	0	0	0	0	0	0
ENSMUSG00000094018	0	1	1	0	0	0	0	2	0	0	0	0	0	0	1	0	0	0	0	0	4	0	0	0	0	1	0	0	0	0	0	0	0	0	0	0	0	0	0	0	0	0	0	0	0	0	0	0	0
ENSMUSG00000096938	0	1	0	0	0	0	0	0	0	0	0	0	0	0	2	0	0	0	0	0	0	0	0	0	0	3	0	1	0	0	0	0	0	0	0	0	0	0	0	0	0	0	0	1	0	0	0	0	0
ENSMUSG00000097003	0	1	1	0	0	0	0	0	0	0	0	0	0	0	0	0	0	0	0	0	0	0	0	0	0	2	0	0	0	0	0	0	0	0	0	0	0	0	0	0	0	0	0	0	0	0	0	0	0
ENSMUSG00000097082	0	1	0	0	0	0	0	0	0	0	0	0	0	0	0	0	1	0	0	0	6	2	0	2	1	9	0	0	0	0	0	0	0	0	0	0	0	0	0	0	0	0	0	0	0	0	0	2	0
ENSMUSG00000097164	0	1	0	0	0	0	0	0	0	0	0	0	0	0	0	0	0	0	0	0	0	0	0	0	0	0	0	0	1	0	0	0	0	0	0	0	0	0	0	0	0	0	0	0	0	0	0	0	0
ENSMUSG00000097321	0	2	0	0	1	0	0	1	0	0	1	0	0	0	2	0	0	0	0	1	3	1	1	1	0	0	2	1	2	0	1	0	0	0	0	0	1	1	0	0	0	0	0	2	0	0	0	0	0
ENSMUSG00000097589	0	1	0	0	1	0	1	5	0	0	0	1	4	1	0	2	2	1	2	0	3	0	0	0	2	5	0	1	1	0	4	0	0	4	4	2	0	0	2	0	0	0	0	1	0	3	2	0	0
ENSMUSG00000097636	0	1	0	0	1	0	1	1	0	0	0	0	0	1	0	1	0	0	0	0	6	0	0	0	0	5	0	0	0	2	1	0	0	0	0	1	0	0	1	0	0	0	0	0	0	1	0	3	0
ENSMUSG00000097781	0	1	0	0	0	0	0	0	0	0	0	0	0	0	0	0	0	0	0	0	0	0	0	0	0	2	0	0	0	0	0	0	0	0	0	0	0	0	0	0	0	0	0	0	0	0	0	0	0
ENSMUSG00000097882	0	1	0	0	0	0	0	4	0	1	0	3	1	0	8	1	0	1	3	0	5	0	0	0	3	5	1	2	0	0	1	1	0	1	0	0	0	0	1	0	0	0	1	0	2	0	0	3	0
ENSMUSG00000097990	0	1	0	0	0	0	0	0	0	0	0	0	0	0	0	2	0	0	2	0	0	0	0	0	0	0	0	0	0	1	0	0	0	0	0	0	0	0	0	0	0	0	0	0	0	1	1	1	0
ENSMUSG00000098286	0	1	1	0	0	0	0	0	0	0	0	0	0	0	0	0	0	0	0	0	0	0	0	0	0	0	0	0	0	0	0	0	0	0	0	0	0	0	0	0	0	0	0	0	0	0	0	2	0
ENSMUSG00000098310	0	1	0	0	0	0	0	2	0	0	0	2	2	0	2	0	0	1	0	1	6	1	0	0	1	8	0	1	1	0	2	0	0	2	2	0	0	0	1	0	0	0	0	0	0	0	0	0	0
ENSMUSG00000098718	0	2	0	0	1	0	1	0	0	0	1	0	0	0	5	0	0	0	0	0	2	0	0	0	0	5	0	1	0	0	0	0	0	0	0	0	0	0	0	0	0	0	0	0	0	1	0	0	0
ENSMUSG00000098922	0	1	0	0	0	0	0	0	0	1	0	0	0	0	1	0	0	0	0	0	1	0	0	0	0	1	0	0	0	0	0	0	0	0	0	0	0	0	0	0	0	0	0	0	0	0	0	0	0
ENSMUSG00000098973	0	1	1	0	0	0	0	0	0	0	0	0	0	0	0	0	0	0	0	0	0	0	1	0	0	1	0	0	0	0	0	0	0	0	0	0	0	0	0	0	0	0	0	0	0	0	0	0	0
ENSMUSG00000098976	0	1	1	0	0	0	0	0	0	0	0	0	0	0	1	0	0	0	0	0	0	0	0	0	0	0	0	0	0	0	0	0	0	0	0	0	0	0	0	0	0	0	0	0	0	0	0	1	0
ENSMUSG00000099071	0	1	0	0	0	0	0	0	0	0	0	0	0	0	1	0	0	0	0	0	0	1	1	0	1	0	0	3	1	1	0	0	0	0	0	0	1	0	0	0	0	0	0	0	0	0	1	1	1
ENSMUSG00000099160	0	1	0	0	0	0	0	0	0	0	0	0	0	0	0	0	0	1	0	0	0	0	0	0	0	1	0	0	1	0	0	0	0	0	0	0	0	0	0	0	0	0	0	0	0	0	0	0	0
ENSMUSG00000099872	0	1	0	0	0	0	0	2	0	0	0	0	0	0	0	0	0	0	0	0	1	0	0	0	0	2	0	1	0	1	0	0	0	0	0	0	0	0	0	0	0	0	0	0	0	0	0	0	0
ENSMUSG00000100211	0	2	2	0	1	1	1	2	4	2	0	0	3	0	4	2	1	0	4	0	1	0	0	0	2	3	0	1	1	1	4	0	0	4	4	0	1	1	0	0	0	0	0	0	2	3	0	1	4
ENSMUSG00000101389	0	1	1	0	0	0	0	3	1	2	1	0	1	0	1	0	0	0	1	1	0	1	0	1	0	0	0	0	1	1	0	1	1	0	0	0	1	1	0	0	0	0	0	0	2	1	0	0	1
ENSMUSG00000101634	0	1	1	0	0	0	0	0	0	0	0	0	0	0	0	2	1	1	2	0	0	0	0	0	0	0	0	1	0	0	0	0	0	0	0	0	0	1	0	0	0	0	0	0	0	1	0	0	0
ENSMUSG00000101678	0	1	0	0	0	0	0	0	0	0	0	0	0	0	1	0	0	1	0	0	0	0	0	0	0	0	0	0	0	0	0	0	0	0	0	0	1	0	0	0	0	0	0	0	0	0	0	0	0
ENSMUSG00000102106	0	2	0	0	0	0	0	2	0	0	0	0	0	0	1	2	0	0	2	0	0	1	0	0	0	6	0	0	1	0	0	0	0	0	0	0	0	0	0	0	0	0	0	0	0	0	0	0	0
ENSMUSG00000102224	0	1	1	0	0	0	0	0	0	0	0	0	1	0	2	0	0	0	0	0	1	0	0	0	1	0	0	0	0	0	1	0	0	1	3	0	0	0	0	0	0	0	0	0	0	0	0	0	1
ENSMUSG00000102416	0	1	0	1	0	0	0	0	0	0	0	0	0	0	0	0	0	0	0	0	0	0	0	0	0	1	0	1	0	0	0	0	0	0	0	0	0	0	0	0	0	0	0	0	0	0	0	0	0
ENSMUSG00000105138	0	2	0	0	0	0	0	0	0	0	0	0	0	0	2	0	0	0	0	1	0	0	0	0	0	1	0	1	0	0	0	0	0	0	0	0	0	0	0	0	0	0	0	0	0	0	0	0	0
ENSMUSG00000105352	0	1	0	0	0	0	0	0	0	0	0	1	0	0	5	0	0	0	0	0	0	0	0	0	0	0	0	0	0	0	2	0	0	0	1	0	0	0	2	3	3	3	2	0	2	1	1	1	1
ENSMUSG00000105734	0	1	1	0	0	0	0	0	0	0	0	0	0	0	0	0	0	0	0	0	0	0	0	0	0	2	0	0	0	0	0	0	0	0	0	0	0	0	0	0	0	0	0	0	0	0	0	1	0
ENSMUSG00000105987	0	1	1	0	0	0	0	0	0	0	0	1	1	0	7	2	0	0	2	0	1	1	0	0	2	3	0	0	0	1	0	1	0	2	1	1	0	0	0	0	0	0	0	0	4	2	0	1	2
ENSMUSG00000106199	0	1	0	0	0	0	0	0	0	0	0	0	0	0	0	0	0	0	0	0	0	0	0	0	0	3	0	1	0	0	0	0	0	0	0	0	0	0	0	0	0	0	0	0	0	0	0	0	0
ENSMUSG00000106230	0	1	1	0	0	0	0	0	0	0	0	0	0	0	0	2	0	1	2	0	1	0	0	0	1	2	0	0	1	1	0	0	0	0	0	0	0	0	0	0	0	0	0	0	2	1	0	0	0
ENSMUSG00000106357	0	1	0	0	0	0	0	0	0	0	0	0	0	0	0	1	0	0	0	0	1	0	0	0	2	0	1	2	0	0	0	0	0	0	0	0	1	1	0	0	0	0	0	1	0	0	1	0	0
ENSMUSG00000106563	0	1	0	0	0	0	0	2	0	0	0	1	1	0	0	2	1	0	2	0	0	0	0	0	1	1	0	0	0	0	0	0	0	2	0	0	0	0	0	0	0	0	0	0	3	0	0	0	0
ENSMUSG00000107153	0	1	1	0	0	0	0	0	1	0	0	0	1	0	4	4	0	1	4	0	5	0	0	0	2	6	1	3	1	1	2	0	0	0	0	1	1	1	1	0	0	0	0	0	0	2	0	1	0
ENSMUSG00000000171	0	0	1	0	0	0	0	0	0	0	0	0	0	0	2	0	0	0	0	0	0	0	0	0	0	1	0	1	1	0	0	0	0	0	0	0	0	0	0	0	0	0	0	0	0	0	0	0	0
ENSMUSG00000000791	0	0	1	0	0	0	0	2	0	0	0	0	1	0	0	0	0	0	0	0	1	1	0	0	0	1	0	1	0	0	0	0	0	0	0	0	0	0	0	0	0	0	0	0	2	1	0	0	1
ENSMUSG00000005102	0	0	1	0	0	0	0	0	0	0	0	0	0	0	1	0	0	0	0	0	0	0	0	0	0	2	0	3	1	0	0	0	0	0	0	0	0	0	0	0	0	0	0	0	0	0	0	0	0
ENSMUSG00000009090	0	0	1	0	0	0	0	0	0	0	0	0	0	0	4	2	0	0	0	0	1	0	0	0	0	1	0	0	0	2	0	0	0	0	0	0	0	0	0	0	0	0	0	0	0	2	0	0	2
ENSMUSG00000010142	0	0	1	0	0	0	0	0	0	0	0	0	0	0	0	0	0	0	0	3	0	0	0	0	0	1	0	0	0	2	0	2	2	0	0	0	0	0	0	0	0	0	0	0	0	1	1	1	0
ENSMUSG00000015202	0	0	1	0	0	0	0	0	0	0	0	0	2	0	4	0	1	0	0	1	0	0	0	0	0	1	0	2	0	0	1	0	0	2	2	0	0	0	0	0	0	0	0	0	0	1	1	0	0
ENSMUSG00000016541	0	0	1	0	0	0	0	0	0	0	0	0	0	0	0	0	0	0	0	0	0	1	0	1	0	3	0	1	0	0	0	0	0	0	0	0	0	0	0	0	0	0	0	0	0	0	0	0	0
ENSMUSG00000017929	0	0	2	2	1	2	1	0	0	0	0	1	2	1	2	1	1	2	0	0	1	0	1	0	0	3	0	1	1	0	2	0	0	2	2	0	0	0	0	0	0	0	0	2	0	2	1	0	0
ENSMUSG00000019189	0	0	1	0	0	0	0	0	0	0	0	0	1	0	0	0	0	1	2	2	0	0	0	0	1	3	0	0	1	0	1	2	2	1	0	0	0	0	1	0	0	0	0	0	4	2	2	2	1
ENSMUSG00000019960	0	0	1	0	0	0	1	2	0	1	0	0	1	0	2	0	0	0	2	0	2	0	0	0	1	11	1	2	2	0	0	0	0	0	2	0	2	1	2	2	2	2	3	0	4	1	2	1	2
ENSMUSG00000020333	0	0	1	0	0	0	0	0	0	0	0	0	0	0	0	0	0	0	0	1	0	0	0	0	0	0	0	0	0	0	0	0	0	0	0	0	0	0	0	0	0	0	0	0	0	0	0	0	0
ENSMUSG00000020349	0	0	1	0	0	0	0	0	0	0	0	0	1	0	0	4	1	1	4	0	2	0	0	0	4	5	0	1	2	0	0	0	0	1	0	0	0	1	0	0	0	0	0	2	0	4	1	0	2
ENSMUSG00000020562	0	0	1	0	0	0	0	0	0	0	0	0	0	0	0	0	0	0	0	0	0	0	0	0	0	0	0	0	0	0	0	0	0	0	0	0	0	0	0	0	0	0	0	0	0	0	0	0	0
ENSMUSG00000020897	0	0	1	0	0	0	0	0	0	0	0	0	0	0	0	0	0	0	0	0	0	0	0	0	0	0	0	2	0	0	0	0	0	0	0	0	0	0	0	2	1	2	1	2	0	0	0	1	0
ENSMUSG00000020901	0	0	1	0	0	0	0	1	0	0	0	0	0	0	6	0	0	1	0	0	2	0	0	0	0	1	0	1	0	2	0	0	0	0	0	1	0	0	0	0	0	0	0	0	0	0	0	1	1
ENSMUSG00000020961	0	0	1	2	0	0	0	2	0	0	0	0	0	0	7	1	0	2	0	3	2	1	0	0	0	2	2	0	0	1	0	3	4	0	0	0	0	0	1	2	2	2	1	0	0	0	2	1	0
ENSMUSG00000021364	0	0	1	0	0	0	0	0	0	0	0	1	0	0	1	0	0	0	0	0	0	0	0	0	0	0	0	0	0	0	0	0	0	0	0	0	0	0	0	0	0	0	0	0	0	0	0	0	0
ENSMUSG00000021453	0	0	1	1	0	0	0	0	0	1	0	0	0	0	5	0	0	0	0	0	5	1	0	2	0	4	0	3	0	1	0	0	0	0	0	0	0	0	0	0	0	0	0	0	0	0	0	0	2
ENSMUSG00000021612	0	0	1	0	0	0	0	0	0	0	0	0	0	0	0	0	0	0	0	0	0	0	0	0	0	1	0	0	0	0	0	0	0	0	0	0	0	0	1	0	0	0	0	0	0	0	0	0	0
ENSMUSG00000021693	0	0	1	0	0	0	0	0	0	0	0	0	0	0	0	0	0	0	0	0	0	0	0	0	0	0	0	1	1	0	0	0	0	0	0	0	0	0	0	0	0	0	0	1	0	0	1	0	0
ENSMUSG00000021952	0	0	1	0	0	0	0	2	0	0	0	1	1	0	1	0	0	0	0	0	1	0	0	0	0	0	0	1	1	0	0	0	0	1	0	0	0	0	0	0	0	0	0	0	1	0	1	0	0
ENSMUSG00000022387	0	0	1	0	0	0	0	0	0	0	0	0	0	0	0	0	0	0	0	0	0	0	0	0	0	0	0	0	0	0	0	0	0	0	0	0	0	0	0	0	0	0	0	0	0	0	0	0	0
ENSMUSG00000022498	0	0	1	3	0	0	0	0	0	0	0	0	0	0	0	0	0	0	0	0	1	0	0	0	0	1	0	2	0	1	0	0	0	0	0	1	2	2	0	0	0	0	0	0	0	0	1	1	0
ENSMUSG00000022724	0	0	1	0	0	0	0	0	0	0	0	1	2	0	1	2	0	0	1	0	0	0	0	0	0	3	1	0	0	0	0	0	0	0	0	0	0	0	0	0	0	0	0	1	1	1	0	0	1
ENSMUSG00000022912	0	0	1	0	0	0	0	0	0	0	0	0	0	0	2	0	0	0	0	0	0	0	0	0	0	0	0	2	1	0	0	0	0	0	0	0	0	0	1	0	0	0	0	0	2	0	0	0	2
ENSMUSG00000024403	0	0	1	0	0	0	0	0	0	0	0	0	1	0	4	0	0	0	0	0	1	0	0	0	0	0	0	0	0	0	0	0	0	0	0	0	0	0	1	0	0	0	0	0	2	0	0	0	1
ENSMUSG00000024456	0	0	1	0	0	0	0	1	0	0	0	0	0	0	1	0	1	0	0	0	0	0	0	0	0	2	0	0	0	0	0	0	0	0	0	1	2	1	0	0	0	0	0	0	0	1	0	0	1
ENSMUSG00000025016	0	0	1	1	0	0	0	1	0	0	0	0	0	0	1	0	1	0	0	0	2	0	0	0	0	1	0	1	0	0	0	0	0	0	0	0	0	0	0	0	0	0	0	0	0	0	3	3	2
ENSMUSG00000025090	0	0	1	0	0	0	0	0	0	0	0	0	0	0	0	0	0	0	0	0	0	0	0	0	0	0	0	0	0	0	0	0	0	0	0	0	0	0	0	0	0	0	0	0	0	0	0	0	0
ENSMUSG00000025239	0	0	1	1	0	0	0	0	0	0	0	0	1	0	3	0	0	0	0	0	0	0	0	0	0	0	0	0	0	1	1	0	0	0	0	0	0	0	0	0	0	0	0	0	2	0	0	1	2
ENSMUSG00000025531	0	0	1	0	0	0	0	0	0	0	0	0	0	0	0	0	0	0	0	0	0	0	0	0	0	1	0	2	0	0	1	0	0	0	1	0	0	0	0	0	0	0	0	1	0	0	0	0	0
ENSMUSG00000026097	0	0	1	0	0	0	0	0	0	0	0	0	0	0	0	0	0	0	0	0	0	0	0	0	0	0	0	0	0	0	0	0	0	0	0	0	0	0	0	0	0	0	0	0	0	0	0	0	0
ENSMUSG00000027475	0	0	1	0	0	0	0	1	0	1	0	0	0	0	4	2	0	0	2	0	0	0	0	0	2	0	0	1	0	2	0	0	0	0	0	1	0	0	0	0	0	0	0	0	3	0	0	0	0
ENSMUSG00000027506	0	0	1	0	0	0	0	0	0	0	0	0	1	0	5	0	0	0	1	0	0	0	0	0	2	0	2	0	0	1	1	0	0	0	0	0	0	0	0	0	0	0	0	0	0	0	2	2	2
ENSMUSG00000027751	0	0	1	0	0	0	0	1	0	0	0	0	0	0	0	0	0	0	0	0	0	0	0	1	0	0	0	1	1	0	0	0	0	0	0	0	0	0	0	0	0	0	0	2	0	1	0	0	0
ENSMUSG00000028150	0	0	1	0	0	0	0	0	0	0	0	0	0	0	0	0	0	0	0	0	0	0	0	0	0	3	0	1	1	0	0	0	0	0	0	0	0	0	0	0	0	0	0	0	0	0	0	0	1
ENSMUSG00000028173	0	0	1	0	2	1	2	2	0	0	0	0	0	1	1	0	0	0	0	0	1	0	0	0	0	3	2	0	1	0	1	0	0	0	0	0	0	1	0	0	0	0	0	1	0	0	1	0	0
ENSMUSG00000028412	0	0	1	0	0	0	0	0	0	0	2	0	1	0	8	0	0	1	0	0	2	0	0	0	0	2	0	1	2	1	0	0	0	1	1	1	1	1	0	0	0	0	0	0	0	1	0	0	1
ENSMUSG00000028691	0	0	1	0	0	0	0	1	2	0	0	0	0	0	0	0	0	0	0	0	1	0	0	0	0	3	0	0	1	1	1	0	0	0	0	0	0	1	0	0	0	0	0	1	0	0	0	2	3
ENSMUSG00000028860	0	0	1	0	0	0	1	1	0	0	0	0	0	1	1	0	0	0	0	0	2	0	0	0	0	5	0	0	0	0	0	0	0	0	0	0	0	0	0	0	0	0	0	0	0	0	0	0	0
ENSMUSG00000028945	0	0	1	0	0	0	0	0	0	1	0	0	1	0	0	1	2	1	1	0	4	0	0	0	0	2	0	0	0	0	0	0	0	1	1	0	0	0	1	1	1	1	1	0	0	0	0	0	1
ENSMUSG00000028969	0	0	1	0	0	0	0	1	0	0	0	0	0	0	0	0	0	0	0	0	0	0	0	0	0	1	0	1	1	0	0	0	0	0	0	0	0	0	0	0	0	0	0	0	0	0	0	0	0
ENSMUSG00000029410	0	0	1	0	0	0	0	0	0	0	0	0	1	0	0	0	0	0	0	0	0	0	0	0	0	0	1	0	0	0	0	0	0	0	0	0	0	0	0	0	0	0	0	0	0	0	0	0	0
ENSMUSG00000029771	0	0	1	0	0	0	0	0	0	0	0	0	0	0	1	0	0	0	0	0	0	0	0	0	0	1	0	0	0	0	0	0	0	0	0	0	0	0	0	0	0	0	0	0	0	0	0	0	0
ENSMUSG00000030103	0	0	1	0	0	0	0	0	0	0	0	1	2	0	1	0	0	0	1	0	0	0	0	0	0	0	0	0	0	0	2	0	0	2	1	1	0	0	1	1	1	1	1	0	0	2	0	0	2
ENSMUSG00000030523	0	0	1	0	0	0	0	2	0	0	0	0	2	0	4	2	1	1	2	2	2	0	0	0	2	6	0	1	0	1	2	1	0	2	2	0	0	0	0	0	0	0	0	0	0	2	1	0	0
ENSMUSG00000031129	0	0	1	0	2	3	3	2	0	0	0	0	1	2	4	0	1	1	0	1	3	0	0	1	0	5	0	0	0	1	0	0	0	1	1	3	1	1	3	2	2	2	0	0	2	3	0	2	0
ENSMUSG00000031760	0	0	1	0	0	0	0	0	0	0	0	0	0	0	2	0	0	0	0	0	2	0	0	0	0	2	0	0	0	0	0	0	0	0	0	0	0	1	0	0	0	0	0	0	0	0	0	1	0
ENSMUSG00000032011	0	0	1	0	0	0	0	1	0	0	0	0	0	0	1	0	0	0	0	5	0	0	0	0	1	0	0	0	1	5	0	3	3	0	0	0	0	0	0	0	0	0	0	1	2	0	0	1	1
ENSMUSG00000032307	0	0	1	0	0	0	0	0	0	0	0	1	1	0	0	0	0	0	0	0	0	0	0	0	0	1	0	1	0	0	0	0	0	2	1	0	0	0	0	0	0	0	0	0	2	0	1	1	1
ENSMUSG00000032324	0	0	1	0	0	0	0	0	0	0	0	0	0	0	2	0	0	0	0	0	5	0	0	0	0	5	0	0	1	0	2	0	0	0	0	0	0	0	0	0	0	0	0	0	0	0	0	0	0
ENSMUSG00000032380	0	0	1	0	0	0	0	1	0	0	0	0	0	0	2	0	0	0	0	0	0	0	0	0	0	0	0	0	0	1	0	0	0	0	0	0	0	0	0	0	0	0	0	0	0	0	0	0	0
ENSMUSG00000032579	0	0	1	1	0	0	0	0	0	0	0	1	0	0	1	0	0	0	0	0	0	0	0	0	0	0	0	0	0	0	0	0	0	0	0	0	0	0	0	0	0	0	0	0	0	1	1	1	0
ENSMUSG00000032803	0	0	1	0	0	0	0	0	0	0	0	2	2	0	0	1	1	1	2	0	0	0	0	0	1	0	0	1	1	0	1	0	0	2	2	0	0	0	0	0	0	0	0	0	2	0	1	1	2
ENSMUSG00000033409	0	0	1	0	0	0	0	0	0	0	0	0	0	0	0	0	0	0	0	0	0	0	0	0	0	2	1	1	1	0	0	0	0	0	0	1	0	0	0	0	0	0	0	0	0	0	0	0	0
ENSMUSG00000033721	0	0	1	0	0	1	0	0	2	1	0	2	1	0	9	0	0	1	0	1	9	1	1	0	1	8	0	6	3	0	1	0	1	2	0	0	0	1	3	1	1	1	1	0	4	1	0	2	0
ENSMUSG00000033813	0	0	1	0	0	0	0	0	0	0	0	0	0	0	1	0	1	0	0	0	2	0	1	0	0	3	0	0	0	0	0	0	0	0	0	0	0	1	0	0	0	0	0	0	0	0	0	0	0
ENSMUSG00000034107	0	0	1	0	0	0	0	0	0	0	0	0	0	0	0	0	0	0	0	1	0	0	0	0	0	1	0	0	0	1	0	0	0	0	0	0	0	0	0	0	0	0	0	0	2	0	0	1	2
ENSMUSG00000034401	0	0	1	0	0	0	0	0	0	0	0	0	0	0	5	4	0	0	4	2	0	0	0	0	2	1	2	1	1	1	0	2	2	0	0	0	0	0	0	0	0	0	0	0	0	4	2	1	0
ENSMUSG00000034573	0	0	2	0	0	0	0	1	0	0	0	1	0	0	3	2	1	1	2	0	7	0	0	0	2	6	0	0	0	0	0	0	0	0	0	1	1	0	0	0	0	0	0	0	0	1	2	3	0
ENSMUSG00000036587	0	0	1	0	0	0	0	0	0	0	0	0	0	0	0	0	0	0	0	0	0	0	0	0	0	0	0	0	0	1	0	0	0	0	0	0	0	0	0	0	0	0	0	0	0	0	0	0	0
ENSMUSG00000037060	0	0	1	0	0	0	0	0	1	0	0	1	0	0	0	0	0	0	0	2	1	0	0	0	0	2	1	1	0	2	0	2	2	0	0	0	0	0	1	0	0	0	0	0	0	1	0	0	0
ENSMUSG00000037085	0	0	1	0	0	0	0	0	0	0	0	0	0	0	1	2	0	0	2	0	2	0	0	0	2	0	2	0	0	0	0	0	0	0	0	0	0	0	0	0	0	0	0	0	0	2	1	1	0
[truncated: 14,522 more rows]
[truncated: 614 more columns]
