# Supplementary material for: Genome-wide CRISPR Screens in T Helper Cells Reveal Pervasive Crosstalk between Activation and Differentiation
Source: Cell. 2019 Feb 7;176(4):882–896.e18. doi: 10.1016/j.cell.2018.11.044 (PMC6370901; doi:10.1016/j.cell.2018.11.044)
Supplement: Data S2. Processed Data from All the Steps of the Analysis, Related to Figure 1 [file mmc2.zip › supplemental data/mara/mouse_alltf_allgenes_alltime_th20/mara_signal.csv]

Th2_6h_rep3_salmon	Th2_1h_rep2_salmon	Th2_24h_rep2_salmon	Th0_72h_rep3_salmon	Th0_1h_rep2_salmon	Naive_rep2_salmon	Naive_rep1_salmon	Th2_6h_rep1_salmon	Th0_24h_rep1_salmon	Th2_05h_rep3_salmon	Naive_rep3_salmon	Th0_05h_rep1_salmon	Th2_1h_rep1_salmon	Th2_6h_rep2_salmon	Th0_4h_rep1_salmon	Th0_4h_rep3_salmon	Th2_24h_rep3_salmon	Th0_05h_rep2_salmon	Th0_6h_rep2_salmon	Th2_2h_rep1_salmon	Th0_72h_rep2_salmon	Th0_6h_rep3_salmon	Th2_4h_rep1_salmon	Th0_48h_rep1_salmon	Th2_72h_rep3_salmon	Th0_05h_rep3_salmon	Th2_2h_rep2_salmon	Th0_6h_rep1_salmon	Th0_2h_rep2_salmon	Th0_72h_rep1_salmon	Th2_12h_rep1_salmon	Th0_2h_rep1_salmon	Th2_72h_rep1_salmon	Th0_24h_rep2_salmon	Th2_72h_rep2_salmon	Th2_1h_rep3_salmon	Th2_4h_rep3_salmon	Th0_24h_rep3_salmon	Th0_2h_rep3_salmon	Th0_48h_rep2_salmon	Th2_12h_rep3_salmon	Th2_48h_rep1_salmon	Th2_24h_rep1_salmon	Th2_48h_rep3_salmon	Th0_12h_rep3_salmon	Th0_1h_rep1_salmon	Th2_2h_rep3_salmon	Th2_12h_rep2_salmon	Th2_05h_rep2_salmon	Th0_4h_rep2_salmon
ENSMUSG00000000131	4.8195554956284	4.56934195186501	4.72404595772421	4.62947247851106	4.65069789126405	4.72614811254099	4.76628513035984	4.83175580657915	4.76386481215089	4.75408144972943	4.64759729162799	4.75751351926236	4.66273129651262	4.72757364215406	4.79214755431824	4.81333816102731	4.78778336692226	4.74454944645422	4.72031864307701	4.75023975707916	4.67459363143144	4.83938818857055	4.84261104200313	4.75569143023225	4.57657624811518	4.74864695895848	4.70525078739814	4.87641795197645	4.76682123898999	4.67062079105063	4.81760864168586	4.76900524900206	4.59994958232018	4.71470597305639	4.51529033522208	4.59951321545944	4.81398760658601	4.80048200282029	4.78723337607491	4.76243031218667	4.85476090731715	4.72848456220201	4.82652814407915	4.72285543908614	4.74916662846038	4.6675156791968	4.72051469529882	4.79629455079619	4.63420457890644
ENSMUSG00000000142	2.51661524313172	2.85754434177396	2.10214314914403	2.1240204700778	3.15687275342647	3.02913319993774	3.38052517639262	2.4370810203054	2.34743225564483	3.10742569397245	3.08565524108046	3.24160749167026	3.03803477158787	2.31648898435584	2.82056307753715	2.75871796655399	2.13774228891958	2.93017456655624	2.54191690450478	3.18653443481754	1.65206627448972	2.5343870518789	2.60922384679532	2.05460823169205	1.40081098325154	3.18820216139976	3.10848936696204	2.63811402770301	3.2784382356794	2.16374018001887	2.23545441511922	3.45216612338819	1.43893424844407	2.15831510463149	1.22033422333313	3.14947858592146	2.47155964008049	2.32406572341989	3.47511366877881	1.85311166943238	2.42796585932519	1.57450065218362	2.02911882875725	1.60212926924952	2.87383578925607	3.41559654763131	3.2724431317284	2.32148044609634	3.04130297509645
ENSMUSG00000000157	0.712469300273982	1.67856650804345	0.312699022682915	0	1.48180452092688	1.50530553119925	1.0364815332016	0.729319984322089	0.16173697385013	0.703607282447877	0.850189390168446	0.724534407301548	0.920704974752575	1.45340846883493	0.916486712668665	0.797444130832566	0.08290123357728	1.3670146970546	1.4800624434119	0.892977068096707	0	0.53827540747409	0.99948048240956	0	0	0.927875370083587	1.56082313288389	0.763614963829571	1.5976466681391	0	0.626225555417697	1.0044627683712	0	0.578137483143455	0	0.740851040628956	0.792399579596894	0.298541148686601	0.874426527775456	0.0269541509445988	0.519961563686926	0	0.174278464338134	0.026695580919115	0.704443140301797	0.960054953795249	0.811854233625168	1.12452691851879	1.38583425528743
ENSMUSG00000000183	0	0	0	0.0136107520427737	0.0107207270910723	0.018097154195503	0	0	0	0	0	0	0.014925853179618	0.0119969479741463	0	0	0.0153329472599726	0.0216010092375591	0.0339497305150623	0	0.0497653076101036	0	0.013377125945676	0	0.0158561245984995	0.0236678926222025	0	0.0142748281075337	0	0.0390669513325383	0.0133965639821746	0.0138777569237829	0.0262116533854383	0.0158404746001799	0.0277023227678758	0.0157928341040167	0.0132774630725301	0.0422823676561304	0.0277599036398375	0.0312075394145125	0.0114243924052721	0.0273585193157732	0.0289768853879539	0.0143135703414089	0	0	0	0.0104301167276148	0.0439999474742852
ENSMUSG00000000184	6.28378895223936	4.61751369051933	6.5664951989089	5.97456250903263	4.33331946706014	5.00124467324288	5.22774467637587	6.52343013882549	6.38642130203081	4.85923859635449	5.08413975083785	5.04727575819125	4.80769461676622	6.44335352986601	5.84611213212035	5.8946066702382	6.51620786883296	4.70322205846134	5.97956654577546	5.46034692632398	6.01845208531657	5.95566377926939	6.60068377385752	6.16706355814111	6.2275953971748	4.85168645482404	5.35869254549148	6.04869518056225	4.56183461842159	5.91526901289665	6.65152148472333	4.53493976333621	6.15738356474932	6.42570335970507	6.20678961356969	4.91428590783724	6.69483058682058	6.39336664857334	4.63783096822764	6.16310004413328	6.71628600915114	6.30236436457965	6.49612621265607	6.27417804661882	6.28656404233763	4.61970405576513	5.51152370692301	6.56177861807664	4.75366777430361
ENSMUSG00000000301	1.14117356975218	0.900697791399675	1.66162990287335	2.0157506611934	0.797227877599188	1.23383350273982	1.13695120289456	1.45413990801496	1.95438839267627	1.35768395900474	1.39492699250515	1.63911709577906	1.18005094462923	1.67112925921475	1.34008025107206	1.583898541445	1.58421651005905	1.26037676697247	1.8030026933074	0.993377691008205	1.82774579070467	1.54030645991667	1.43083742387056	1.68936122836534	1.48851695865822	1.3054692641263	1.08684330506811	1.49818898293492	0.899087602952534	1.85154295307339	1.97794577048923	1.29433256920275	1.84211031965478	1.72481628141788	2.02878357174675	0.901205520056024	1.34923351377624	1.72547542555202	1.39266154749805	2.04328054282301	1.64837396969212	1.89890089811809	1.81992733693096	1.84584669029833	1.80101483917988	1.43021794074841	1.10514093063081	1.56348611628432	1.16516128744044
ENSMUSG00000000303	1.02349354945117	0.881910444933376	0.492752280396108	0.0691075982389193	0.659413545819909	0.908677827110935	0.805788129430451	0.990715225358286	0.225176683100367	0.721447910206529	0.569546882394237	0.737919761228367	0.828839985648725	1.26034274073257	0.737384137452996	0.566655522186661	0.315500283072345	0.836143018687733	0.842760438985478	1.92273509867042	0.172209771241011	0.616819438847398	1.47671076774406	0.0666571190732521	0.120272379112798	0.714096209310328	2.12565815902139	0.584710270984556	0.701308783880576	0.066987395196351	0.720713708277751	0.816713460972056	0.103011358547646	0.371580797663163	0.0570686598121763	0.700227058969856	1.18086486048455	0.126985011754489	0.590365558916755	0.154273529423795	0.90228916583834	0.0704414085171029	0.505618691190492	0.141074992990249	0.402282047541667	0.680388128940974	1.86532896309503	1.18700465609578	0.727814272468247
ENSMUSG00000000409	5.67359814347889	5.85544720993936	5.56969854846073	5.92963967402809	5.98661028421495	6.42024082625049	6.68159217339904	5.79983783129275	5.85308714581332	6.41909387085112	6.51221921437185	6.43396850265113	6.09943515351345	5.5742544862757	6.16933872897466	6.08680881724032	5.64185033173982	6.22858595147286	5.76317653572166	5.9466214579789	5.83541289491046	5.99275621254889	5.91656048893108	5.78557749229132	5.66611175963493	6.34042455733061	5.70974135189644	6.03196569016091	6.06711222616158	5.95995323996873	5.91410552678864	6.14092065321923	5.61283974364765	5.70177713196659	5.73135548775272	6.02966069711411	5.83008026776883	5.8781474617337	6.14274683130477	5.77082722756958	5.91185570363509	5.61706196445164	5.67732897928801	5.58049557046492	5.99725524858675	6.26304963039791	5.86220117636366	5.76592437619392	6.20335501936095
ENSMUSG00000000627	1.94380078304912	1.80683689804923	1.43862349384163	0.835484065792025	1.68314366084956	2.40897008369806	2.61040797084746	1.80948477699057	1.25247149745038	2.46455086953093	2.4885084887046	2.46289107573032	1.89063751903205	2.01603970760202	1.45497818485651	1.33377663320895	1.63121897349576	2.26340757890767	1.47745275234711	1.52208102121585	1.09926873982356	1.33509316775407	1.8557697258585	0.884597773941535	1.35156315503132	2.4672856410306	1.6908206449501	1.39196077662144	1.41945347058688	0.848345882448755	1.32988801734552	1.42775535143884	0.996727208164499	1.22825069678546	2.14450102084521	1.77124378776917	1.82496049781695	1.22775573498845	1.44457034469053	1.0031764343004	1.56012160987814	0.864487833976579	1.67589958313352	0.839483118967314	1.45255015689696	1.90532919691058	1.52665612356702	1.67716384836369	2.24112556023645
ENSMUSG00000000673	2.2684976619749	2.92217184377927	1.59134318584485	2.12367251900984	3.08321187424313	3.53181327835575	3.30086862986535	1.9924310737807	1.87778730714611	3.120790999292	3.30762635532001	3.075282552312	2.8190905558912	2.21046651460715	2.37274807962917	2.43178712745734	1.42831164100189	3.37356921454468	2.63003820790938	2.36150567552458	2.27143698848044	2.35677209656382	1.97850179556065	1.7115702230405	1.46465950862973	3.08212095671005	2.60845820070725	2.27980866834237	3.01859882967371	2.12206750806396	1.68071058320267	2.64604003653124	1.63729818561288	1.89225466840506	1.64341219479817	2.89221450344165	1.82009098144037	1.96728576824269	2.67423830058016	1.99392041734827	1.78094453137662	1.48261312304332	1.53168175527699	1.34386691187994	2.46282292276095	2.95120028049205	2.43924658175248	2.10112597569796	3.41498522432742
ENSMUSG00000000804	3.03009022106525	3.51576339639937	2.63331228698696	2.61789206005795	3.48656435180008	3.52850528180281	3.18769470738463	2.89902862332056	2.67042448193614	3.16782250168526	3.17484451934746	3.1833274006006	3.15682168177293	3.02813653818801	2.98973432175036	2.93673570074627	2.71367435585243	3.37855632984777	3.25845416637253	3.09309489112075	2.36622633669859	3.00373516482259	2.92037274930481	2.42017255397139	2.2962540944486	3.16213191334559	3.42031676906716	2.83838231482059	3.42501481464659	2.45103958027642	2.70832349708679	3.27771815346089	2.32318935967581	2.59040715564674	2.40114453368267	3.06811804929271	2.87629537101342	2.70154911475985	3.25471004107739	2.35198364348755	2.7357756084917	2.40453680527771	2.49427925603467	2.34460572885666	3.06604627196833	3.17861617220412	3.15171413289105	2.86852938506609	3.54502929134225
ENSMUSG00000000817	2.94593785529018	3.33084644556563	2.35854378745842	2.54320700395842	3.19014296144526	1.98744000726665	2.04574643421032	3.05394929353935	2.31612698626052	3.1927864372416	1.83087601028895	3.20044297899295	3.28966228690953	3.13465908469542	2.92395159115936	2.75821085429383	2.17169022169065	3.11350642028198	2.78654093585779	3.3009386445869	2.99393566061105	2.84189904333427	3.21302675234587	2.31931339153756	2.73178625877879	3.19095360269862	3.22378376122078	2.94456528697875	3.14418245063088	2.4647889728689	2.90506330663915	3.12388799310416	2.4973044781237	2.27762106857482	3.11247921709671	3.22890536050538	3.2075276775246	2.20214246468017	2.9445021350668	2.5262724963939	2.87772546286184	2.2168321965128	2.38010246083325	2.32626157974728	2.76655178655723	3.2573731995522	3.14764616792652	2.90642553696822	3.0050091103342
ENSMUSG00000000869	2.51816410518932	2.96341567207745	2.26674338456879	1.75545503293606	2.71772986826656	0.981179191776014	0.992655298858644	2.627310028034	0.857122299299341	1.14561673240331	0.974389814257801	1.36639262891298	3.35776434244068	2.01802746770303	3.20042668119967	2.92622141078986	2.46624187489218	0.900124763909157	2.27969305838976	3.84522059028193	2.1500234832592	2.45815191247918	3.22209463892354	1.16356634845754	4.95074373685565	1.15663902910708	3.53773674580098	2.50290208954848	3.32548196441438	1.28173630118611	1.24452052123553	3.65275992730755	4.47289857093905	1.44844017827297	4.78131436870089	3.22843796157189	2.80085421278603	1.02155844322579	3.48264525547333	1.4029941403423	0.678354303483413	3.84990927544027	2.07838097948251	4.15785130125554	1.4352392752197	3.01110352817798	3.59147332935075	0.90284879244413	1.12509841390394
ENSMUSG00000001105	3.90398881759982	3.66446124137248	3.71355255431882	3.72591990761213	3.63602441452117	3.96680660161957	3.90641531166244	3.81156600342829	3.92878965625906	3.78697892205293	3.9423135786949	3.83010988295226	3.50264023328588	3.8586559834056	3.84332866080619	3.8555288415136	3.8605928595716	3.74735117185933	3.84076113313327	3.56464188268642	3.66680765419183	3.96455283499087	3.87292452480416	3.58320222163997	3.70217319942375	3.84161985424982	3.6302302236766	3.99064377955625	3.54378142511795	3.82698350120074	4.11249877280214	3.62120803055852	3.70688635240639	3.8380190278668	3.8460349008186	3.57349385480902	3.88670109487134	3.82138250567699	3.58372725009107	3.7000963093191	4.07833881763526	3.45884030773672	3.86783075463576	3.54667340233529	4.04287230445314	3.56512864667776	3.62101273399472	3.87070505460856	3.75525456893037
ENSMUSG00000001281	4.29656950376327	5.1907321558681	3.77394644200366	4.72691868213631	5.18990219016098	5.76052506131127	5.94801671225122	4.04563214503029	4.53704979092573	5.76294720782417	5.76770830813902	5.80342266037912	5.41738402245578	3.99735079932009	4.59672361392272	4.55101807222566	4.02854302158888	5.64015731405565	4.5272216174072	4.7403826647951	4.31764943385682	4.52871453711977	4.29967710165686	4.36087577391929	3.55800452995062	5.68058208148577	4.65578725178462	4.4863967850819	4.83459795020932	4.82806570654522	4.26829646878433	4.87095934802331	3.47815224993973	4.23739673801185	3.67054744492866	5.26790970412661	4.06998868459681	4.56034539930696	4.85083423646384	4.17881437884833	4.34254618779272	3.47517867912631	4.11577331763539	3.53410107732615	5.00473123270916	5.39482682692784	4.66024532019606	4.36869947123381	5.62701301516714
ENSMUSG00000001288	2.71546927822873	2.32085321019827	1.76886095461434	2.75420833308329	2.52577664315629	3.31462954265865	3.52107304106818	2.43856598314848	2.22223367100648	2.86993659725961	3.12813678148239	3.03337963425255	2.25594411766287	2.39900374912052	2.73471809730712	2.67680718136228	1.83714702569123	2.88651990458042	2.71895716994088	2.63778509209277	2.24686200152711	2.56797554316997	1.84300692923189	2.37472899476653	2.19163006832434	2.75401096947841	2.63314704107553	2.76409021198488	3.07745971511224	3.23314946998315	2.66248084455885	3.05453877299891	2.16291374651495	2.1168493143723	1.90085749169765	2.19629080817613	2.1575177015806	2.51531460595938	3.15591472561297	2.48286289607876	2.33729275301041	1.82872604114875	1.82264102084626	1.86143321997522	3.00589050358671	2.62946143594181	2.74890419511048	2.36973333085669	2.98576779260071
ENSMUSG00000001419	4.81671068145127	5.1172390366272	4.31216463560495	4.09923757190196	5.410641082757	4.7380476148249	4.89474546519248	4.88195307757087	4.21657841900353	5.192706819635	4.73112419259757	5.20452852891563	5.21708561891325	4.77286022223733	4.94712735283987	4.9580007497578	4.20750210193215	5.10121308165438	4.79803595665772	5.19806599915831	4.04981605428217	4.88030638708385	4.97790546947334	3.98080998905498	3.75043070530027	5.19455557225391	5.08519840075579	4.86848015698032	5.44243935530919	3.91659254914252	4.56551209720003	5.44214927622813	3.86079076180854	4.24716292633938	3.79291959846509	5.19574185804396	4.94204234263063	4.29637614943268	5.55385453317315	4.10483105294624	4.65541643241219	3.93300141181334	4.24815089705514	4.00579746115713	4.68277916531507	5.5444310722631	5.16023850699402	4.60261692920037	5.0579449978454
ENSMUSG00000001444	3.55722914827863	2.40186012962797	4.73198784183343	4.1851461085479	2.5215197995342	2.81757403809792	2.82106336044566	3.73224541001871	4.02348924317018	2.34167791335401	2.51185687465455	2.4306616349356	2.2880053228036	4.06137016681108	3.0689409128577	2.98172462289938	4.58777272396162	2.46249913271041	3.28684844274005	2.49842322129965	4.34947374211403	2.81429432626215	4.10032663389965	4.30228513163367	4.76050587769706	2.2515054599898	2.68439255275154	2.8381716197015	2.64049201424862	3.99203309718517	3.99033128677664	2.28625650423193	4.73572465196016	4.35957139230307	4.61236424656833	2.17150668933059	4.2268600222952	3.90426902083971	2.32002119679091	4.33811393132997	4.12070083081947	4.73754841397378	4.49776090637926	4.7291826671847	3.03526063168739	2.57240610209394	2.63636800232849	4.22614591752803	2.43370107085158
ENSMUSG00000001630	2.10321055715396	2.90862634664011	2.05469920910345	2.37427765038078	2.660315479757	1.88654072129598	1.90698813414441	2.06446368145363	2.29860719162482	2.19082749288612	1.96499543228702	2.2340053504433	2.85966624287521	2.03647793262272	2.15552835820037	2.18371258908259	2.14220505091545	2.09109710097254	1.94014499099316	2.7992184817392	2.57470164890421	2.09789890176461	2.25488428526038	2.16976202087988	2.45235763130265	2.20906091733439	2.82749703706011	2.0675561898806	2.59333495496387	1.96540880858935	1.98129246100702	2.43222642915044	2.23372042757406	2.26335037974276	2.52869224849196	2.74373261055339	2.1770955634484	2.22165590918328	2.62904306814714	2.32468899190097	1.9606903812919	2.00632365615163	2.03544393732718	2.20112695315346	2.03498273362964	2.69426900852594	2.64970048971374	1.91065299916847	2.00984223634905
ENSMUSG00000001707	4.31002164201558	3.27750315931582	4.98562513109209	4.75894651003868	3.23844313036073	3.11660386803172	3.14535414235158	4.45293234218961	4.73228730104756	3.03602452778663	3.18090393161465	3.17443897127714	3.37264357424409	4.43918997905723	4.22442647054395	4.23681153834453	4.87344770190301	3.03179897959038	4.29356693664622	3.44414511519743	4.8113059208813	4.35393704011797	4.41646187724457	4.87480029783212	5.05402040103566	3.04909292947628	3.4565027834389	4.38682012750795	3.35862037578778	4.72820164675648	4.6167627320239	3.33280433024717	5.00827250490707	4.87739338337733	4.99333313801466	3.38746350220751	4.5518232052823	4.66941178804956	3.15490034519303	4.79994718404939	4.6104452483501	5.00245526200582	4.77711307020366	4.99350948093427	4.3600187275346	3.26017130727537	3.52036908230647	4.5630035378262	2.98237850758047
ENSMUSG00000001794	4.97094460385438	5.07447357011943	4.88762361286558	5.14197345000118	5.11671754923747	5.27793607185617	5.25210587474334	4.9385734323584	5.01945627460203	5.15082612999069	5.17464577734115	5.15060591034968	4.99823202391242	4.88866349781842	5.10861463578922	5.14828486205115	4.96547752478555	5.15138804980156	5.05147008853459	5.03530189008804	5.07980681629089	5.01533091904028	5.03845796229717	5.14419835288607	5.16182731569329	5.13957951505104	5.01306567166796	5.09423474597248	5.04769341411952	5.35640701332264	4.90313174303679	5.01948270672764	5.10232681322633	4.96266978980138	5.18014175384337	5.027898752718	4.93875970012601	5.0645677694466	5.00212585798882	5.05979364444509	4.93451709766672	4.97579537125355	4.93991235547727	4.90558584116451	5.155468414257	4.95176247031859	4.9463100835397	4.98968400734332	5.108644857587
ENSMUSG00000001864	0.0198680173150687	0.112012641129203	0.536771109719242	0.117271793883465	0.242357770238014	0.0367072686348143	0.0647266909325248	0	0.372249527996734	0.0431319006317983	0	0	0	0	0.0189021239254803	0.175638441109137	0.585691137484062	0.0165907099017694	0.0674168435404236	0	0.110670691683917	0.109209498809454	0	0.161091110649411	0.394822677809418	0.0359502749415971	0.0591650159333777	0.063297845567828	0.0613205678251165	0.232092192524967	0.0966774265145974	0.0210229608176185	0.354154971473521	0.176976463869026	0.324346877823035	0.0916650899834759	0.096339649718286	0.391980599399166	0.124581208957376	0.196863639630907	0.877948992310382	0.337276912782495	0.475280308057034	0.555008619787548	0.0385842606603548	0	0.0476848869088332	0.0313475897562971	0.0226887525446904
ENSMUSG00000002107	3.68407292121985	4.59611632318734	4.30218359456545	4.79900026496491	4.49419504891238	4.5896432648187	4.62609962916912	3.59758345668817	4.47995950857101	4.51812099010152	4.55662259239604	4.6740803873913	4.6256196628555	3.6737582020617	4.04789914697913	4.07861990867674	4.26183867826239	4.59326054694361	3.95947703927764	4.44002074089233	4.80474209618857	3.89931054340046	3.8230322161485	4.8658561197693	4.5290242925288	4.59014080858743	4.35433292955687	3.88235729747239	4.38555166444974	4.74583606751321	3.72209176832003	4.46315605934885	4.3964064970866	4.48332114532544	4.55661629390421	4.46768125835652	3.78573162625495	4.49584069323965	4.45790143791904	4.82451452944306	3.76158143832968	4.56372612302338	4.20956728603852	4.60323832113826	4.05130135262914	4.58826102856759	4.43567758510495	3.84106606355996	4.62565885241541
ENSMUSG00000002210	3.85726899281512	3.77662243841366	3.57629848919436	3.4756707632362	3.87666936549968	3.97913758068732	4.08686163482386	3.8675610609873	3.67077658141608	4.2560083762128	4.08716048509203	4.22308365677434	3.88323456638066	3.74869669125954	3.83242769765635	3.85637075087827	3.58853688304284	4.16440064607619	3.80094394781021	3.78771749460255	3.44452503439733	3.96147961414074	3.75414037051121	3.43921223985937	3.62995448082627	4.14610807937093	3.63108348413708	3.94259294678163	3.90273197718724	3.58501226732976	3.71739645172952	3.89877159199232	3.62330306124044	3.51501701786162	3.50149811819987	3.82764524832431	3.76176274808395	3.71329885865468	3.95188582008244	3.51502594201081	3.71738916255965	3.53860002133103	3.69622491007591	3.6319598352896	3.86223594452224	3.91970938934771	3.75901167629431	3.66909757660248	4.08014759382075
ENSMUSG00000002308	3.09772010811156	1.78790371200748	3.43741358579514	3.20722016076049	1.98808254565782	1.94283685990786	1.73066744653018	3.35621047592776	3.37252009077529	2.03747175327947	1.51080802850441	1.51594008931879	1.53016524153946	3.27210564298273	2.52875605706626	3.03457310686975	3.43777357551361	1.71351860947334	3.04060525174889	1.58207288211433	3.20796046852769	3.19106465462785	2.68624757514137	2.7012940966052	3.37809250794706	1.48782831481903	1.77358022353464	3.26611812504734	2.0591533715268	3.15553125735092	3.28664661658644	1.62177351507521	3.12025256286304	2.94067928880072	3.28586883129074	1.32596297755492	3.16485038050304	3.27861158117247	2.37106209811149	2.70999497546871	3.38567079904207	3.27918416137759	3.03430373752909	3.05783815071104	3.18949644652923	1.65205860832072	1.49338487945975	3.22541042776887	1.54380866333567
ENSMUSG00000002325	4.74588819292697	4.52060418027584	4.02877617762382	3.83138328624536	4.11198472235167	4.40005072051813	4.37386592649035	4.57121208098916	3.8623095151243	4.30382857875034	4.40508865027058	4.10846111977947	4.59503196748514	4.74380105415731	4.66978682907406	4.56869186902654	3.94216610295537	4.14438632376904	4.90082042808905	4.74382717029578	4.15097848668969	4.59286174698205	4.69459032624342	3.35964595450392	3.70626248989135	4.20635690534027	4.63846955638902	4.56975231286409	4.05397559007171	3.76936437169057	4.51643514252036	3.93377862635094	3.5647834082759	3.97732186243712	3.73732908411771	4.48817109296837	4.59006263953005	3.93458847921325	3.98612254897492	3.51369536488885	4.47896276463181	3.29340428003512	4.05949083323152	3.33210450517487	4.592573175767	4.06813404820201	4.75605267394667	4.82140996098551	4.15851426535467
ENSMUSG00000002486	3.11301740750011	2.69209695542094	2.96347247690897	2.64150433325831	2.77333844113033	3.0612765387614	3.07879963312188	3.1118383483416	2.83130564319857	3.01619154795536	2.99685164682191	2.98284458288033	2.87661084264613	3.0853490036618	2.87423673006055	3.09598024238794	2.82078347108945	2.94311705317558	3.04243931715261	2.99012659103316	2.70949582235478	2.90512352468324	3.19817911800197	2.62674614270466	2.96499467680712	2.76956540662338	2.90379788933458	3.19902815655769	2.71401901888145	2.65376999418914	2.9247463458207	2.78049488599838	2.9200060696924	2.67928714883432	3.24015970750499	2.81515719078605	3.09410140635106	2.79856709325427	2.89973335662469	2.79041636131434	3.01790953016534	2.85105904051062	2.88231718451429	2.84598438719152	3.05582028083036	2.7517544379685	2.9828091282635	2.88037192581783	2.91546537408469
ENSMUSG00000002489	2.23134577155538	2.46265252001365	2.8417765747167	3.43212094798228	2.40174240852723	2.29864634630539	1.84375559990164	2.2769934013532	3.32062342178804	2.05696073125069	2.24203859312601	2.16166187660115	2.07851986706825	2.22133165267945	2.50748320396691	2.67554767034024	2.89167091362778	2.18835199883262	2.78201292461262	2.23637156982348	3.19129494524741	2.93614149214035	2.03830178834626	3.76412606348847	3.07081655467726	2.07723535984938	2.23853178745368	2.87522991889884	2.44374605628291	3.78625794802665	2.8688416393458	2.4077645922694	2.99916138741689	3.24017928613374	2.83481793835888	2.18932008565956	2.20672045950868	3.47341261132744	2.39039998041602	3.50820254414666	2.70068313075664	3.20856686971703	2.85051573186328	3.16063211642671	2.91701368884259	2.08314965811038	2.16090516245497	2.38347636361311	2.26618144817516
ENSMUSG00000002699	5.51911015698771	5.24375029815278	5.4608740453333	5.3365616416023	4.53873226212671	4.8553684360182	4.9608706552806	5.76685742529679	5.31111018834679	4.90588200144862	4.79216414343081	4.91397754005482	5.27696093271947	5.51386413524037	5.81261296298931	5.76001471899281	5.45623522734453	4.77363788641014	5.35788260388543	5.89056628300289	5.30536249127467	5.61881990651455	6.06465227453781	5.56155432702864	5.59476342285723	4.84420283436609	5.75873772256671	5.7108209794967	5.25052845096191	5.40294311232858	5.66244645916091	5.15237209674475	5.58853995914392	5.32522216459718	5.4649244282344	5.38906716359603	6.04359673952217	5.33442265487806	5.12427345532017	5.46455188468906	5.72841329671969	5.77336139660425	5.39499479306263	5.72356549391701	5.36587787936558	4.55360001116743	5.85768169429857	5.44073230834515	4.78605738124387
ENSMUSG00000002771	0.461772344984945	0.400772113214011	0.279123804728978	0.188528917869938	0.253926458402548	0.466891917889702	0.427095475833411	0.312974748870276	0.204501258569444	0.486926501279064	0.292115729253718	0.571669139270513	0.226131084190415	0.50404508780066	0.291140086623072	0.316736621365391	0.167614773601588	0.484368089617435	0.270279777052653	0.371437341571171	0.122326476358088	0.487125583412775	0.459577591511989	0.0671558117922641	0.195419568761042	0.4159690810528	0.292379273310589	0.410421471687074	0.351907497704951	0.106003708764785	0.106962931104157	0.326020665882605	0.146383449988325	0.428409852603262	0.143184773451801	0.247160032940524	0.299565187738511	0.114632299518362	0.45584702064675	0.102167523479505	0.185166672278445	0.131905947303744	0.190478200744227	0.0817247691377103	0.45616012356256	0.446707494251477	0.606883160593107	0.207042624264035	0.265543052915633
ENSMUSG00000002791	0.975317843055572	0.207795165140738	0.764551143029535	0.396372562585278	0.412203686140474	0.338645587468092	0.119850230868643	1.19941945354046	0.425081443543289	0.736474833295124	0.511347087779996	0.61436800762341	0.242273795748944	0.608175721522195	1.06501069200143	0.970305320180393	0.502125890589458	0.296840753399172	1.08508791184822	0.310878932815976	0.498544316296475	0.930682669321135	1.03793474878487	0.860642706235227	0.0466442442818313	0.476474522782297	0.287834810786688	0.991398204360961	0.0663300092141018	0.119086186186775	0.880543339751647	0.464006306201887	0.633012282559225	0.493507120477313	0.264215626561673	0.609960117912928	1.26715039982417	0.434197031362658	0.225341933101242	0.474373442688639	1.00899752580836	0.257292965602749	0.735770751266828	0.601367909753137	0.846812028104096	0.328088620686177	0.153718014812677	0.846546149351816	0.418778753570203
ENSMUSG00000002797	2.25707504336222	2.5080289243517	3.24210785913805	3.42703730332138	2.61892021781394	2.94428633593811	2.82669804788681	2.52282844278656	2.9609337680113	2.57930732520948	2.92558874030964	2.81173130734115	2.35875651992262	2.85702177821461	2.61039326982942	2.77825389480355	3.06609287593713	2.59626166249349	2.86620428517349	2.37279282623753	3.30120760292761	2.74045285220971	2.09502449434444	3.43543776481686	3.32213974420316	2.56680916540763	2.45419827036907	2.50350757493714	2.87204936784141	3.36777157886899	2.73640439459874	2.4270833090508	3.41125661747605	3.16027590196488	3.18007262454431	2.49707399319886	2.56905629704343	3.20912847341332	2.62790248791579	3.26421241325649	2.60348196410134	3.14355727410594	3.41742827843923	3.21546601807892	2.75727201812789	2.76614299308972	2.096090918389	2.87259241571085	2.67490698250896
ENSMUSG00000003033	4.45687781272453	4.48490469659156	4.4945525424841	4.59391811824297	4.54072766024282	4.65801877028503	4.7233797973148	4.43149157113328	4.57192876120829	4.59664898344441	4.63640719090993	4.565763855609	4.62786079590779	4.42833037692337	4.58603221775713	4.59552582832035	4.44550013575387	4.51336405981088	4.57083750690759	4.78472959823732	4.54069992918712	4.54798906600801	4.6640709699082	4.55907493726981	4.39555594935658	4.51571035944527	4.79331641307331	4.56447214211897	4.76168663660009	4.59631105955477	4.47011763699163	4.76786709964575	4.45859407984276	4.5834081002064	4.40110473485779	4.53984628985764	4.57735387472697	4.63159787782337	4.74817035789487	4.56405023041518	4.49844095629063	4.4407800951947	4.46742076712826	4.42287222891566	4.57373627683188	4.60564707225976	4.74902807632992	4.53595514696662	4.49019246176348
ENSMUSG00000003099	4.67378165141566	3.86215395947501	5.18487987532188	5.10672698662176	3.96213800589999	4.5375859647445	4.66030210342609	4.70251465885084	5.05479252054196	4.40840684685692	4.4494843283782	4.28960702314886	3.95935114898515	4.63459305666126	4.47178963912863	4.55172299468173	5.16084106011583	4.43760560740871	4.53687207310048	3.87227543350916	5.16945505677178	4.65105136124428	4.6788945131309	5.16325337151677	5.3407780177368	4.35845601741128	3.75331328227139	4.67539563087759	3.86544070213913	5.1467907408773	4.84991083200971	3.83570767577548	5.35954415996393	5.0825775895308	5.23122625699354	3.82088311785474	4.67210894923848	5.05832644186993	3.88676673401198	5.25671381669296	4.85908345657324	5.34822119607622	5.04693507882187	5.31504664850191	4.67615972946484	3.96964453423602	4.00593948721369	4.75670602151641	4.33921177029028
ENSMUSG00000003153	2.75331670414564	2.94011384979098	3.04883692644077	3.00501901794572	3.19366877998022	3.69402121258865	3.42526540899586	2.6296561336742	2.79502879977686	3.32221910727845	3.25390700494008	3.4202579036009	2.94194640159018	2.62804693709521	2.81590560194416	2.72863030386378	3.04344566773845	3.60322352173045	2.7550800867313	2.58780914699211	3.12144820486882	2.85013408336847	2.72390386502538	2.99108147533856	3.29971452334929	3.43974799855621	2.60468029545757	2.9894073130968	3.0095069653758	2.99505204224913	2.63942154899361	2.69253038944417	3.07758872002382	2.90750743334285	3.54809899322485	2.57658904501085	2.59617219638245	3.1605515552118	2.75060509328763	3.04714756050015	2.80382693871818	3.1593083940284	2.98312817457097	3.13048604377052	2.90189400994933	2.97242782202207	2.41067687534489	2.80239021347657	3.58436580198816
ENSMUSG00000003382	4.1433870755012	4.28229883654644	3.43182034240523	3.06368994273722	3.88000588399453	3.52397827755283	3.761148951594	4.16201411406326	3.4516401477864	4.14021618587816	3.54035044305473	4.12494974238561	4.35306630331291	4.10719168342283	4.09835982359343	4.08510534513426	3.39613458731969	3.96142821851145	3.93051889696398	4.31462401592166	3.0096598332514	3.99807959341846	4.30216599375852	3.10844469758244	2.63921446012676	4.08526345348591	4.3326210311605	4.03949407131327	3.81972348902518	3.09794132857219	3.87764271848737	3.84427293277527	2.66407741471306	3.39107633623808	2.57835145449786	4.32951154156258	4.2797142465295	3.45660055225987	3.81543060392882	3.114097362007	3.94393825237273	2.90424726843176	3.42522635946152	2.84502565612929	3.87291412602124	3.96055980416994	4.26226711581078	3.98344279622924	3.96908930391449
ENSMUSG00000003531	2.29729814166436	1.78259594542769	2.76957794439341	2.84719746184569	1.97812423013396	2.030310381878	1.91589708651032	2.30447430730435	2.69507978103382	1.92233441252661	1.95352678300015	1.94339985805252	1.89698397563704	2.12287093398216	2.03263553277181	2.09420329883715	2.98518181265881	2.0770336450221	2.15775236589323	1.82378932593058	2.89757354047135	2.19779552542545	1.95969188599334	2.72401540955637	2.99510707816007	1.99869504473806	1.87512894476016	1.97615387618294	1.88379459492288	2.94144502808017	2.4582118257761	1.79913718681694	3.05781465585053	2.72295194979868	2.86831926822332	1.89182348315155	2.03579263854927	2.86423310028647	2.28754962471751	2.82564358914699	2.5366844101363	2.87139845328351	2.76520528160327	2.87626719906311	2.27345798755803	1.82589193868462	1.90643694688651	2.4546621958744	1.87980239731919
ENSMUSG00000003810	3.31218035834428	2.93725534379502	3.41266800842485	3.26947387763129	2.93759985611474	2.93736666075427	2.83495887854762	3.35033557311857	3.52834972132249	2.92268835048382	2.85710793386346	2.90858816048259	2.81418042046213	3.32229846405574	3.17435951475967	3.2245119122468	3.52081281153244	2.90148752597513	3.26323332212663	2.75911080175201	3.28247765744999	3.3823373100208	3.24291651768798	3.43632640191218	3.21008933648756	2.82021153865721	2.90727803796252	3.28565558255774	2.85665409735745	3.40095068456826	3.30658262666061	2.84101810166156	3.10287669710155	3.47968811641773	3.17069347594165	2.79450308883241	3.18771534061858	3.54460484495688	2.91915895724288	3.654275069302	3.50676087671827	3.33378183696956	3.28708759137207	3.34563534000066	3.31518187226811	2.75792549059586	2.94649475933845	3.22512823773387	2.76128760448463
ENSMUSG00000003849	2.7829968690713	1.0707922073083	1.30677484988856	1.13459700238762	1.17790086590291	1.15515643981328	0.72237097523641	2.83101681580629	1.29572666792748	0.80070478085872	0.692516481711233	0.447356610500928	0.660033938776013	2.91160038322424	2.53570273725534	2.40034681077654	1.15813198655537	1.17855037548446	3.13455464423509	0.551860075715568	0.634996745417769	2.71705619181711	2.49760896603088	0.784805244956553	0.717776376505378	0.665032644863193	1.52408043971774	2.71644156161678	1.50189056295279	1.69423851412657	2.4220023481416	0.720752619919146	0.60664113041665	1.14674191727163	0.579557341155179	0.630504993576993	2.36929843499337	1.28197219507935	1.16203143353776	0.814877969131092	2.41557443501634	0.696670964733562	1.31717469588067	0.509088515867319	2.23039712261055	0.41705831312668	1.12930636856813	2.48063922393143	1.05175475576321
ENSMUSG00000003955	4.8343355696208	3.43096651776904	5.0298233534993	5.24863855765081	3.55412159540155	3.80578655069212	3.81863717287939	5.02671203464061	5.09409983292986	3.72099566301323	3.85913053830838	3.65627361436502	3.58848436805878	4.95448813347326	4.61329508938564	4.58665177373467	5.03073199579538	3.68893445260149	4.86508529988715	3.52972544515102	5.3419514035681	4.90981261501467	4.64609137558835	5.22771784795169	5.58106855213387	3.74991340390895	3.37505530243571	4.96537987534695	3.44548217377246	5.19337343077543	4.91367642261307	3.39733995133485	5.38384347440469	5.10300782991324	5.79803451907511	3.57657544364831	4.79541857559803	5.13747937642092	3.48989788682678	5.20166328411096	4.96115789383419	5.19995453213113	5.01314547428952	5.13651582672357	4.70915175133079	3.45019387375087	3.45604535070114	4.68803045905521	3.79438970856035
ENSMUSG00000003974	0	0	0	0	0	0	0	0	0	0	0.0168429576741437	0	0	0	0	0	0	0	0	0	0	0	0	0	0	0	0	0	0	0	0	0	0	0	0	0	0	0	0	0.0246690025555593	0	0	0	0	0	0	0	0.0162494595202812	0
ENSMUSG00000004071	3.53821643532024	3.48966908075113	2.99827902782057	2.75964911544989	3.36958974866621	3.1197138363641	3.25359797309575	3.57673766416788	3.14658466285346	3.16187786874246	3.13535072737429	2.94524391827391	3.58540050054077	3.55817548911744	3.79913198433219	3.79143152979347	3.12601025456969	2.99583226855432	3.53509870585356	3.84236419796933	2.7274736715602	3.65745844403918	3.63554987738369	2.88736167658797	2.6097535662771	3.02388231697034	3.84501316643194	3.59815300295593	3.65310459717295	2.76952152319031	3.38607697563969	3.76007157215104	2.68908482321491	3.06456779932942	2.71232106795286	3.58603521442116	3.81934176692739	3.22744698728387	3.87908443820992	2.91280164986233	3.38413599373386	2.74143984399717	3.12631306744024	2.83428923566545	3.46242103970683	3.34300313741743	3.89720780024001	3.35717931291135	2.96577294111093
ENSMUSG00000004085	1.60490766634757	1.31589872049792	1.88830978883195	2.19205345230809	1.38977579389397	1.32374319721242	0.797687359833869	1.61377648719286	1.41809337066884	1.00137425174086	0.986491939695292	0.860194342122224	1.1756967789742	1.69225216045438	1.2227837636113	1.41364198263813	1.80986457812341	1.3776168199262	1.56180108291849	1.17816564586	2.37332590261334	1.43085655237586	1.34118454116769	2.1290325755437	2.6105035221972	1.07560633619984	1.75524934577169	1.51628260921464	1.57822790770775	2.16069889598677	1.51990481311914	1.0864486101672	2.502468205667	1.50185938324632	2.93673570074627	1.36479234067278	1.46703298043689	1.31103726744039	1.17575849784476	2.0665272601614	1.57470774168637	2.19071789918787	1.72569266975673	2.27986697979614	1.40867210133749	0.888269786524295	1.49508149919562	1.67359323516054	1.38733382069455
ENSMUSG00000004263	4.41885506552341	4.29467519987115	4.13300422057767	3.73977929610924	3.93452199427207	4.16119603143181	4.35520128065648	4.30347437822589	3.98138674146967	4.48960893034957	4.16220568240897	4.4812360208647	4.49147055188809	4.26666628693772	4.41833807190803	4.2557928354386	4.21032152346307	4.26148056660668	4.00020053553018	4.73466218122085	3.88758071150544	4.18074700384822	4.52986241744337	3.71569907131801	3.81724848213425	4.2851288202444	4.56993360562702	4.20129431437436	4.16848681950237	3.69029345394482	4.12072193367071	4.32341716856662	3.89386921804801	3.96011006533484	3.8427886762212	4.48033458938492	4.35197456079388	3.9212760635402	4.31082060166496	3.85581237759123	4.26124363487153	3.98092013899904	4.28831742263648	3.90494199413759	3.98194078239146	4.27238613962389	4.74303467716685	4.35587771217882	4.27161588804007
ENSMUSG00000004562	2.33137466741688	2.0815405871417	2.03682366469424	1.57691885295141	2.25274863164658	2.37996919277639	2.28736180450253	2.11838697656292	1.96772056331916	2.24230097569937	2.29341820516923	2.33630512819661	2.15248287374665	1.9549944756149	2.2508906655318	2.18676338268102	1.90530241729344	2.4709513932487	2.40294613206961	1.96985962844774	1.55839300824778	2.35435462396295	2.19601940696561	1.70336713916149	1.87550914375599	2.4202970150108	2.15016790979294	2.2138063369279	2.27437490096881	1.76128136122109	2.48119978785667	2.06941519543757	1.88379003454692	1.89562987522372	1.7472501292421	2.20538452753613	2.33869038132406	1.93794277940582	2.39786436322977	2.10095593835661	2.09450132178958	1.92687003097508	2.11335250997785	1.74251320105901	2.63374323479149	2.06081794405493	2.25578694344541	2.35792613419007	2.63689069844988
ENSMUSG00000004837	5.1333483792849	4.75514071256439	5.55136917360091	5.41618928714293	4.86677262187633	5.07432345377899	5.22080977608103	5.19961243107556	5.29382227876176	5.08831829677764	5.07448607879733	5.10695708326337	4.83917454463505	5.18476785686113	5.32228776718662	5.34272651951544	5.62879668143284	5.04833562127908	5.26915628520505	4.87223875247042	5.44470081653636	5.23652174688116	5.16053122100018	5.29294295021058	5.54037687767516	4.9958600085141	4.85703335257348	5.37613914825181	4.95026230728374	5.42555335966297	5.49343585883503	4.95959459938167	5.70566736380269	5.17564678125626	5.2397768215341	4.86280791334147	5.11606380744219	5.33556016337537	5.01101522191454	5.33738422171194	5.53384788167313	5.66519755934063	5.70341907530132	5.64900592779993	5.3652187189998	4.91013701267006	4.91566505650503	5.50600610510738	4.99965523325309
ENSMUSG00000004865	5.1490107685224	4.81930528274436	4.98622647456616	4.85156140402199	4.95573550411459	5.09693530701534	5.28870127982907	5.21196395486993	5.03500915670426	5.1566385882161	5.16930716648335	5.20213680807407	5.05765881931256	5.02260997720533	5.36936279676102	5.33086683790828	4.93278185489139	5.04492721401278	5.19318460273057	5.43465606499959	4.70995353511736	5.33352040425656	5.28812055532108	4.97397822533007	4.77525889229509	5.10510876031702	5.22657428813513	5.32887566912266	5.26579417484248	4.77035406136113	5.09887813474539	5.38994349583678	4.72927100016476	4.96126296049908	4.82672848144794	4.93404218526473	5.22032339211995	5.03950129977537	5.49048611356282	4.94354061989238	5.10244845736871	4.91080759230441	5.00139271272932	4.9449725857414	5.29968143578244	5.00930774662826	5.33799951168674	5.06515504453871	5.05183481734357
ENSMUSG00000004895	3.86465463003786	3.72666404037663	3.87540051397165	3.96322359551879	3.67676638623013	3.68672964492924	3.81271745474867	3.84311870144755	3.93808053974744	3.59900671460102	3.65739652693069	3.6246928710389	3.87688068431633	3.83840875752639	3.80114730908221	3.82397399937854	3.91437423911057	3.50277274265207	3.78314135739564	3.91722942845551	3.94220879553773	3.78832199304009	3.8168724128891	3.97185107478677	4.00541862636099	3.46239595638316	3.86792272653423	3.78734147981122	3.88946855533828	3.9141188076995	3.94447857884764	3.85163585541305	4.03795056202594	3.93693022913425	3.95929582854146	3.88558867693084	3.76642597197326	3.9270850019048	3.87730111736856	3.95393240850536	3.88350829792993	3.98526045593068	3.90656815474518	3.9432541948581	3.79114493508945	3.82489962216605	3.88391772630986	3.8403336445363	3.52138049778277
ENSMUSG00000004945	3.4935759958968	3.18848671801917	4.10749603457732	4.26012873832851	3.13657623902662	3.44610382345942	3.44385129719002	3.4624837452635	4.08919465753087	3.4213594214861	3.42441248050224	3.33268653683883	3.22976828603462	3.49192434729503	3.23585486173907	3.40509643712312	4.09642073880849	3.32339798920774	3.43005691034271	2.90030008630706	4.28717872300718	3.43388719948481	3.24672053753799	4.23902770891633	4.24595773959713	3.38550151008912	3.03496260204566	3.42619888962887	2.99233149746457	4.35398074989534	3.72948142443064	2.9302813362914	4.28933552211672	4.11906319073422	4.17422264096042	3.15053274222275	3.26902506507526	4.03817624630869	3.01237304470212	4.31079778310273	3.75722945233548	4.29244377243005	4.09510260816599	4.17160339851902	3.63548131451415	3.14663196033961	3.12897737520116	3.68613569344287	3.42223780466456
ENSMUSG00000004988	0.959457495274034	0.390293262174276	0.275818730459058	0.421203933780881	0.726190197133145	0.774833152719152	1.15207090372256	0.584258782570105	0.65419998999595	0.973079299551665	0.920812493284692	0.911856917028206	0.555381120086728	0.823605104915923	0.716262940815783	0.870125320026574	0.618053953971667	0.559450059917579	0.871970960592088	1.04104320227844	0.218155933803168	1.10101606395069	0.982890876405049	0.310844490501171	0.7066357987405	0.420224319783356	0.837866380621813	1.15746907427272	0.537436200764212	0.431788260564305	0.728253672669909	1.19047410545457	0.558425937486905	0.402324849319284	0.424095152773122	0.383077021390374	0.984521179456519	0.634033916067439	0.743298322940146	0.35454156991377	0.381781519615049	0.483480531459555	0.676199374381389	0.413061515540638	0.330438355030126	0.951912669503577	0.578231156096467	0.70001851875063	0.368269862310258
ENSMUSG00000005034	3.71578425216308	3.91863907092015	3.53661075225467	3.93758938251658	3.99626120738662	4.4528939150251	4.51289479654558	3.57681596810465	3.91974114382211	4.36911488564732	4.40941439258288	4.39751482108185	4.11957524141079	3.57564076475718	3.96741419197474	3.7905353661938	3.66234808955483	4.36710206528369	3.80107580214042	3.78964970058762	3.74332975989271	3.81977832218434	3.70831191486772	3.98680946164521	3.32745754686577	4.43353928000226	3.64329090928729	3.84918969625658	3.78079980402237	4.00382704590318	3.67897052240381	3.8913242567351	3.32493889367776	3.83025965162506	3.30592653441763	3.93964011798452	3.75059759546695	3.91209700269028	3.82381454858789	3.81682401944156	3.65647763933942	3.48747293244251	3.64985792112297	3.41090015712354	3.9864864858099	4.0358499619649	3.87486927459431	3.64937169976827	4.26246999586287
ENSMUSG00000005268	0.49080698114018	0.544592646393045	0.373829951734551	0.486530677096045	0.486166675608966	0.467933362722093	0.389334371163813	0.340458566354918	0.295199991944043	0.444872983232731	0.520531568323617	0.507881494066254	0.478532157737582	0.434264398692767	0.360576522871473	0.430623953458564	0.418406999382947	0.49504435197045	0.242665354869368	0.688903187548195	0.333255640346277	0.327221725123062	0.345150896442847	0.393157006563566	0.469223324887459	0.57839492245384	0.525856295134419	0.302946476396044	0.484413678970727	0.65994555629171	0.278971747473454	0.634712658722776	0.41883598485863	0.280390050163449	0.644514029063378	0.547092555722704	0.319897778888591	0.31967698264123	0.611635018767342	0.405545104908335	0.220645233114589	0.199943703995153	0.289864189900813	0.288839901908489	0.285293221417833	0.434042846739872	0.628684923180886	0.184323717797948	0.524461037541047
ENSMUSG00000005481	4.95626358202892	4.38221661662617	5.61565046999787	5.39309103882157	4.37715981087617	4.35898827804731	4.38593150075109	5.11202995614217	5.51368677738819	4.40063124070751	4.31744944612207	4.36716804047958	4.44729223517518	5.11271041876255	4.74444505323968	4.77225965464062	5.56120072703111	4.35017212430979	4.95364157257614	4.32336680014814	5.42004815511918	4.99041217840722	4.82804970244817	5.54806779464024	5.49629899516311	4.3952587034426	4.35521026851452	5.04597026238374	4.32517317433089	5.40771422520234	5.37034496193215	4.32654960064	5.54080461633729	5.61033223076488	5.43044590062649	4.39118952686572	4.95553123920343	5.51532613852548	4.35897548664313	5.5387820373907	5.37442619280034	5.59104294909384	5.54251766038786	5.62112886153345	5.0820873615029	4.43486336235524	4.37162522710091	5.29479115677148	4.33223353022795
ENSMUSG00000005540	5.32051418430509	4.61226992310331	5.54302669577681	4.64227327393959	4.42042489432037	4.85575768345213	4.59374516831862	5.63321693860893	4.70606474408632	4.44036983249114	4.481739607943	4.39453310176607	4.43876843396426	5.57781478591979	5.53266986226957	5.46760856239555	5.38950998993089	4.73684736061243	5.48297785257987	4.54426877586931	5.03235112273477	5.37923815013852	5.56675927848953	4.54733978170725	4.62346186846026	4.34796300089809	4.6605954320935	5.71009914906239	4.09969024854685	4.49118256362975	5.78934224301608	3.92973324913733	4.90668119637631	4.57553023045371	4.49780432764065	4.35668190325024	5.44662098558337	4.69172395829267	3.87241277642341	4.72577590080139	5.68444333993074	5.05093235086079	5.58247322922326	4.89029649525772	5.32772567202862	4.10494979409233	4.46848754768601	5.7987168262702	4.78423645006137
ENSMUSG00000005683	4.68629845806947	4.40833866700331	5.34148700319876	5.23075561337972	4.39697559017454	4.60971882522547	4.57165683481491	4.68428631067001	5.25797442393076	4.48868018899678	4.56807042203106	4.45893211871119	4.31216731650182	4.68876657186093	4.614555010438	4.62063006385013	5.33732651886236	4.47655923951787	4.62309850885301	4.50214361123668	5.23671320263685	4.63831478458039	4.63309658862893	5.34126190687335	5.37873538839778	4.46047037236831	4.51256683940302	4.64286088310972	4.53356354443548	5.20870989534736	4.92854270908124	4.53337446160482	5.34927185354685	5.33835985733418	5.43396651514356	4.36871467236376	4.60192191606694	5.25714635279432	4.55832802323129	5.31749234593408	4.955122584166	5.38566868575076	5.33631136605725	5.37869847849485	4.81577141012715	4.34165636102905	4.56687000901135	4.86800357117048	4.45008823933312
ENSMUSG00000005802	3.3604587170032	2.59121671448141	3.75141753821087	3.01202384233088	2.27475952782894	1.77993483296139	1.86808296149407	3.15335121770757	2.67240920643787	2.13467991898434	1.92870731080564	2.24922123541663	2.59903858383291	3.20417225525296	2.57800985055015	2.57866259208769	3.57284270531072	2.165780922097	2.43784998224472	2.804765453935	3.15998744491116	2.62050049742258	3.29803444954782	2.7646573519135	3.35671592168066	2.31582209602604	2.85954593109568	2.67885479948932	2.14238347645143	2.70582773324911	3.23541037270729	2.24016273121103	3.36429823824589	2.81078126277393	3.36446078054615	2.52219440624	3.14584050798329	2.59585154373973	2.12110158493913	2.87678543594275	3.15986864428817	3.59104885070888	3.69092486084264	3.6216279227567	2.46615696795013	2.23887396280749	2.79068032774916	3.18027635870104	2.1462633915372
ENSMUSG00000005824	2.38681594122731	2.38547574143171	3.10355475608274	3.18522803409595	2.17882070465986	2.57248245079376	2.14290213831548	2.53082762239608	2.99303363550366	1.57915188582901	1.86509821703314	1.58083265542377	1.85171406270406	2.7515821204571	2.86122898021551	2.76322628104562	3.04457957894798	1.84978149153232	2.88595646928386	2.23295737717893	3.05925152541307	2.93918308586281	2.44697111044496	3.34650181487603	3.21478747895959	1.31524133325305	2.75957313578708	2.88063001639784	2.58448045468409	3.23836467745205	3.0849877972284	2.10800348800228	3.26631650746826	2.77046772451353	2.84141491316963	1.82137490417014	2.83059816274268	2.94867211206659	2.01906368628906	3.31539254923209	3.14876661622301	3.33223665251578	3.09007835239867	3.33185087622552	2.87548370095782	1.79471011179758	1.94723498535773	3.06246058285444	1.93941193848672
ENSMUSG00000005836	0	0.0184107767685297	0	0	0.0158341751606528	0.0283582760730535	0.0216223431575434	0	0	0.062325856249111	0	0	0.0221483054134844	0	0	0	0	0.107170476689684	0	0	0	0	0	0	0	0.0520260658449567	0	0	0	0	0	0	0	0	0	0.0458145031831369	0	0	0	0	0	0	0	0	0	0.0211765849447218	0	0.0154704136579757	0.0221114305458005
ENSMUSG00000005886	4.28463566653024	4.10609031005215	3.66977563259611	3.61121246385435	4.07514135523766	4.03692905651334	4.16647295725768	4.32425980048969	3.94331428664347	4.17121146312471	4.06329411469734	4.2124238502877	4.27054324575976	4.08621998034117	4.5370926097763	4.55178206740871	3.78149737668028	4.10407704756648	4.40191626798885	4.52014810177018	3.54360798714327	4.52511564491121	4.30245569070235	3.76867213053226	3.26544638468026	4.14163995898951	4.40563573364605	4.58505114863953	4.28233750625329	3.51474330527597	3.9564092006321	4.48936419469092	3.20274644293832	3.69893868992783	3.17470238719776	4.18737790958525	4.15646140345847	3.8490256960134	4.56541637076115	3.74208367152453	3.99805573703389	3.52289275413845	3.84957935518219	3.58043084185688	4.25044334326738	4.25845547384361	4.48494980742324	3.97082761909289	4.00946364147081
ENSMUSG00000006021	2.87657704687398	2.85902441272039	2.57236029007591	2.9994652971431	2.86057670552753	3.0408585911701	3.05183374013304	2.89115478458407	2.80577564362805	3.11526488891394	2.92983282677708	3.07717400214123	2.8414382501202	2.86448398694404	2.92738383723123	2.84734246797971	2.90428562070839	3.11663045211052	2.83856371116331	2.85007624513044	2.7739690191915	2.79049003337547	2.9039568391698	2.70440356018201	2.4831300726089	3.16599390085551	2.71991289364472	2.94331729768533	2.76023143448855	2.89260814420796	2.80997482082414	2.7514033894468	2.49954071428782	2.69461366716525	2.55423057758088	2.97301109141697	2.92801537338358	2.91319813150037	2.74614848970087	2.75322112530417	2.88432573972964	2.60988595231498	2.83545788201871	2.67876556127472	2.89290742925148	2.92677868700966	2.72009734201288	2.84518841465412	3.0987580658651
ENSMUSG00000006218	0	0	0	0.0944847483203801	0	0	0	0.0361112684522858	0	0	0	0	0	0	0	0	0	0	0	0	0	0	0.0475338515295573	0	0.0563319390704121	0	0	0	0	0	0	0	0	0	0	0	0	0	0	0	0	0	0	0	0	0	0	0	0
ENSMUSG00000006373	3.38785206101402	3.39103592852425	3.73070014976616	4.1749271241481	3.44675375132119	3.20080146326014	3.2638224215102	3.30889567187028	3.77898292066358	3.43744251832929	3.25484124530081	3.43531213283143	3.42635492680504	3.35413372621842	3.31262114455371	3.3136222094062	3.70271825466417	3.35885687367258	3.26389125463578	3.43789568544483	4.12885870400392	3.31109760410571	3.2492032636718	4.09482944464761	4.07397007144316	3.48189833418347	3.38641533015725	3.40361445817776	3.43349030685842	4.1478963875408	3.41697886308167	3.50735457988413	4.09317053999429	3.76936667835996	3.99919653593685	3.39977971057453	3.17812882753559	3.68839933887706	3.42588023810737	4.06357430980436	3.40423277020568	3.97826569863926	3.75073625765904	3.96874354563765	3.41173170037705	3.47598631238714	3.39825973767481	3.27603090536926	3.4050897963775
ENSMUSG00000006463	2.0210507511285	1.89315111934825	2.2319179635763	1.94481383403584	1.9066642927288	2.17339170617336	2.09534810878834	2.07238293824986	2.00923766937015	1.80648386462644	1.97551749380797	1.74383942639323	1.6861081705562	1.99770531748302	1.99760900404919	2.04106317365426	2.23820655905784	1.82665674722592	2.11372581177615	1.78077772331587	1.84613085476201	2.10504715199506	2.09987264791234	1.70496625025842	1.83639020129014	1.78005119409589	1.93758415539476	2.10490215196739	1.92915048723997	2.01218733640784	1.9887246714585	1.70242539686878	1.87502620490276	1.8828897131383	2.11697212544568	1.73611990135738	1.91080097194175	2.05649016226273	1.89070998465997	1.80909991752094	2.19550532248643	1.87061839959055	2.29064509406347	1.85413628055367	2.07537327750388	1.71282448113991	1.84524810209571	2.05427500430485	1.79653969240104
ENSMUSG00000006784	0.358152651590789	0.362636935891821	0.463971095044976	0.392087357021626	0.382405944047398	0.370149453611941	0.457403960744809	0.404536677249586	0.342581394798334	0.282191778331826	0.285702865112475	0.401143784624604	0.344400722943334	0.319514985970161	0.248963333288473	0.278330734666441	0.452053485042734	0.3803038690629	0.323009881538637	0.315446304249537	0.375782231503048	0.27933256210148	0.321623973313423	0.191952529727117	0.623447094770186	0.283829912401207	0.402947942703834	0.325843811628457	0.42988711498242	0.416405707559404	0.293607979530258	0.280541891924984	0.600415473635409	0.338693339573381	0.571563556809525	0.321674719978109	0.418920181259941	0.353110197774185	0.271839234830009	0.263220820595451	0.236572971625871	0.447322086847427	0.428314722607399	0.531618348988708	0.174240660791401	0.371481484099124	0.373126472373858	0.243899449593391	0.288040258295572
ENSMUSG00000006948	0	0	0	0	0	0	0	0	0	0	0	0	0	0	0	0	0	0	0	0	0	0.050015318123644	0	0	0	0	0	0	0	0	0	0	0	0	0	0	0	0	0	0	0	0	0	0	0	0	0	0	0
ENSMUSG00000007021	0.15256055911229	0.0310414889259614	0.0738759166594998	0.159301960597538	0.0777738588584323	0.153231686253419	0.199888844441738	0.164211895621573	0.0689905648176245	0	0.127475467469874	0.0954756206636857	0.107386961029774	0.0586411030018115	0.144914730885416	0.0925921256031166	0.0384630223319211	0.0791714667148676	0.134597324317428	0.068463744857477	0.12174052777734	0.215985997027606	0.155713172784829	0.0409460508249534	0.307989719262959	0.140596376746641	0.0727360171680147	0.165538167009609	0.0674867645437398	0.0647828350404989	0.155456398434148	0.39806378577069	0.211218327643334	0.113849977981792	0.353334972438531	0.039199078303865	0.383733341218196	0.0701308237735826	0.403239299499687	0.14900690182622	0.0832005165428128	0.161511522233432	0.0363850618763285	0.0359294374580505	0.122215862811179	0.0698489582734006	0.125877299648103	0.0996878565072856	0.203542295741384
ENSMUSG00000007080	1.91921556958013	1.92193210253036	3.88584328764476	3.99768313656282	1.99558699483633	1.95845400208073	1.67770011704902	1.90751526623884	3.94092722454486	1.88761798351803	1.83759766156517	1.66697447698828	1.57556463622073	2.07992142651669	1.84393279294285	1.96117588958287	3.94425589900128	1.94825169121879	2.01558278944702	1.83045119633904	3.96916297465355	1.9771734617322	1.90500779416339	3.96294042918518	3.87600404120209	1.92514897678737	2.02786136403996	1.83869712491193	2.02572162120477	4.00781670468174	2.39583041517368	1.71667306985254	3.83342125907101	3.91459569322708	3.85387045053487	1.82121308794448	1.96091698116184	3.89574727132589	1.89422128771967	4.03774775535731	2.38561748096255	4.03855521078839	3.94310685778162	4.04229835288626	2.29664649437153	1.6531829905797	2.07435236375399	2.36937701082516	1.73945864991382
ENSMUSG00000007892	8.50274937998383	8.54743719574641	8.42409715857839	8.51759710983021	8.55446392767667	8.52938852511612	8.66262252202579	8.56088657953733	8.53203451215136	8.67401572722662	8.56075638541388	8.67575982085558	8.73023792085303	8.50244293935024	8.64159781147035	8.63285486746846	8.40657889880986	8.56920482773443	8.4859130284831	8.67000869457742	8.52077277704828	8.56346781330818	8.54688208228327	8.57004367275862	8.51682912515216	8.6324913645796	8.6048486942456	8.57109597811526	8.56321762972752	8.65913883473655	8.44114765108134	8.63754359522744	8.55579640626437	8.52114138702425	8.50373098112699	8.75450312403468	8.53404637533825	8.54210041512234	8.70224933913921	8.60228773244909	8.44071379427102	8.53501739232872	8.43820193077848	8.49834874491818	8.52797683833145	8.69338097502655	8.66529245544741	8.43455261219466	8.5106196328448
ENSMUSG00000008475	5.46242827816955	5.41106552623979	5.38976555299247	5.4221840812667	5.43168499576406	5.48879308759786	5.49480888686482	5.42616073800792	5.45886184810572	5.26367933684242	5.46137115298433	5.40157767832082	5.33339006549628	5.48284482189115	5.59351735849208	5.5540829846795	5.44340423673177	5.38805751704642	5.52422908295552	5.44275531586436	5.45821436177829	5.56790547610485	5.52341899956841	5.38464184100746	5.25578036056932	5.33900335181945	5.4992848361502	5.59620839977172	5.50561604830041	5.41760149721958	5.5483365118676	5.53967011946698	5.24697670261751	5.41603817804631	5.35362434531709	5.28204569807314	5.45905771530839	5.43429389239638	5.4195699319747	5.40473382450251	5.489507811561	5.18416834485713	5.43276521409943	5.21426161738404	5.54015312494847	5.34715514863134	5.44945350721442	5.39960509967522	5.41882114207717
ENSMUSG00000009092	2.19202664702834	2.48690465245067	1.74110807404228	1.35913126188887	2.50348303536094	2.71889781904187	2.19527044704447	1.74762470186348	1.68124123091253	2.70792352641264	2.5739624632702	2.06213514620298	2.1195632910857	1.97247974465504	1.46383625204863	1.82867142951774	1.70211553920033	2.605914111022	1.87174986784119	1.90205528622646	1.22933056151225	1.98521190288075	1.50559624274554	1.36374195664938	1.2513705709883	2.70622186404551	2.3263084555255	1.50966840458944	2.3618261699182	1.22123396954742	1.36913039948149	1.89890089811809	1.39731095499571	1.59689356001428	1.32336254853457	2.50639086895167	1.73259139030449	1.84074167844772	2.48981126912146	1.43775951573863	1.96673046561298	1.27173051331366	1.56310911661077	1.32753643344534	1.85735680462392	2.15393890229774	2.38370783260767	2.19535393989559	2.5488043406377
ENSMUSG00000009207	2.74346238897005	2.82586879168207	3.2249374162468	3.25340477968536	2.78207483645018	2.41672594840161	2.40176957616514	2.63100355630219	3.09776977410774	2.45541776176907	2.50098503041734	2.39919442852999	2.71503905539977	2.68045287391011	2.7130841760294	2.75540441415221	3.10486018366101	2.44266002985958	2.79606718341239	2.79339574692077	3.31086412971387	2.68994053992983	2.77390036166458	3.43657417796251	3.41591849244355	2.55496894923297	2.81380863757904	2.75918681654959	2.89853832056256	3.28687833944693	2.84028825772818	2.77999870041479	3.31145500616129	3.05082160387175	3.41141830296513	2.75113523302061	2.76551375356782	3.00045112225393	2.79930976398091	3.38927661076646	2.78642998842826	3.36217584867119	3.07217929371508	3.41052045312301	2.69663192668022	2.61281601841003	2.72750636315748	2.58558873865391	2.51679283865032
ENSMUSG00000009566	3.24066079973993	2.75599556408314	3.65130738120618	3.19266325773195	2.94909129822282	2.7921646081458	2.95917720441275	3.41709041566407	3.43284138699662	2.80572727457215	2.7180665363777	2.92144505456728	2.97761412672364	3.31695308187176	3.36803348888372	3.43227606389942	3.48001780418791	2.67960957347036	3.31597349706479	3.10608331579303	3.28806227761709	3.41063603047328	3.36783361638792	3.24897816868464	3.54247701234527	2.73867639464397	3.18029714556707	3.44983515326805	3.4722738587124	3.17515379597697	3.53572244709695	3.29743558736803	3.47540772952769	3.5302851660671	3.53130416700737	2.823032280704	3.45794311776977	3.39199180674276	3.4714135046718	3.39068565992528	3.49478486635775	3.30835448893359	3.56678243911508	3.40978044159263	3.52787702121254	2.83289564653688	3.14802837757531	3.56949607609254	2.80667608998392
ENSMUSG00000009585	5.46681041540546	4.90028457025717	5.69804605280426	5.74555761478882	4.98178990398242	5.61138936938322	5.50889833805577	5.30902978317768	5.60825493789823	5.17559590692433	5.45016253357908	5.19503801709403	4.77923273084235	5.47338349962907	5.13630419148786	5.22783052249676	5.64645345802913	5.33084263825143	5.54492741322435	4.73015390108118	5.82154180632794	5.3303488373787	5.255921217029	5.63735773127496	5.82174327228977	5.18594901996815	4.9065036526927	5.30017563889	4.9544035096262	5.72957042210761	5.35730771248637	4.78632439503004	5.79535841814341	5.64068291771288	5.85268224972394	4.76166953410484	5.28159837994116	5.6407823251735	4.89133360587058	5.730093289446	5.39498117523781	5.70837192699001	5.65525727538047	5.73453150680435	5.53415599330679	4.72136084337177	4.82041865298233	5.65909886702956	5.32668128043746
ENSMUSG00000009588	0.237831158386049	0.0524351322425161	0	0.0275770340101991	0.1261911437918	0.215312972199021	0.148384659666044	0.0987669256410468	0.150223550166501	0.165105880452837	0.230814057618429	0.1865982321008	0.115471031700464	0.115523596155411	0.108097167607623	0.102376969306475	0.0625659832131689	0.0435319831816905	0.0564866604864001	0.144449200865033	0.0993347974277819	0.164489336969325	0.184033424046084	0.0958136893857342	0.0321981316792737	0.188561216233946	0.0830927592259891	0.0910000865006952	0.109176326184039	0.10282730979947	0.103344184227182	0.109493662426859	0.0269628142193178	0.0629184595461731	0.0422624285967971	0.175388411322406	0.0806394526627458	0.110582954951355	0.0818771778498864	0.0927387856932815	0.0232750229188999	0.0550908445575744	0.184195632949047	0.0844261632022459	0.238712917264412	0.157999833748885	0.0894890882596896	0.100817712735918	0.121047036339142
ENSMUSG00000009654	0.226040152112626	0.161526837537249	0.148740643363509	0.0239622971945034	0.0550713485446504	0.134163692680703	0.249707582439761	0.194370344411825	0.256784108933905	0.185235640059301	0.141903994368902	0.171569796548692	0.100573576524785	0.208962676315185	0.0218567905672494	0.044573955105022	0.218866417403926	0.143022707254772	0.183807119465778	0.297326663501991	0.0866937098721066	0.100397218852882	0.111584307621653	0.0287974445211316	1.22088006762764	0.119450977201518	0.234489343701438	0.140859600597457	0.070734380845521	0.0232503046715026	0.248558634567107	0.0934137463469618	0.612414776767377	0.0810023086476757	0.918480332947147	0.105499905942549	0.191229265097161	0.0965857295810694	0.116247635310091	0	0.166910074294171	0.330615117136815	0.268876857574417	0.225987503445941	0.0660772117457844	0.0731563123262631	0.107034813239051	0.243325714420698	0.169403476525688
ENSMUSG00000009739	3.5730841291511	3.77758606005733	2.12047551373127	1.63031055529468	4.38798385514801	3.3357019583953	3.42566883158649	3.3932895301938	2.46671722058779	3.62482881394309	3.33056030206271	3.61279183143683	4.01542039541509	3.27045447853692	4.065358495936	4.12306320580393	2.26775656007985	3.46637319968292	3.79003614607367	4.43050127287976	1.64918540988909	3.79298943818297	3.56792577226713	1.6163003122149	0.698562491261214	3.69047817547763	4.14790586606405	3.75545808032127	4.7850805047494	1.68855034137868	2.9873320906005	5.03143742172552	0.926763698406728	2.17552528584245	0.789347872831228	4.22675928994171	3.52082759911619	2.52306108954559	5.2062130424924	1.53201460446912	2.92832564332091	1.03604515639928	2.39141523170008	1.31182401562457	3.58822175176317	4.66833276094573	4.47859397846177	3.20314067416206	3.48051367171213
ENSMUSG00000010609	3.80675359673107	4.41666837067888	3.42953861448784	3.40903988203962	4.17553430410799	4.18373726826239	4.24654620104519	3.75266143915022	3.56666944636062	4.22735623648309	4.20020645217083	4.17995787904756	4.720505784668	3.69926038531477	3.86330323878075	3.75634415854818	3.41747747223492	4.07953206349829	3.74363275576671	4.57622117778437	3.28675127226934	3.81502079494695	3.9905679766696	3.25054114470689	3.43558914649706	4.130914328822	4.32324351936805	3.76649537336317	4.04643850711305	3.36630568478204	3.51602494309289	4.14762463166438	3.35774345442135	3.44695437899988	3.34216898519991	4.60223688807314	3.73485375269054	3.61149882496307	4.17841759873667	3.26768503647528	3.48237175645115	3.27673332762187	3.49985045262303	3.44457291313009	3.80479185232969	4.39515014349026	4.5270334940453	3.52957593786519	4.13260167023139
ENSMUSG00000011256	2.52971269741856	2.85850835766307	2.00382859146068	2.27428746513765	2.8417415809281	3.21422904529122	3.05692144186641	2.37094069480113	2.1516738272614	3.09748980625706	2.9166295406324	3.00181374386986	2.49331288484817	2.56716996700522	2.68186363979263	2.59123170013265	1.82287854228691	3.22603414286651	2.52209003258221	2.69996426451878	2.26555278353769	2.38916362632037	2.70625525782159	1.93572849144817	1.68067892163134	2.9107624475439	2.74716193395838	2.40631427875652	2.69424873078853	2.0688190724923	2.05842728065187	2.44074575400223	1.83838856982206	2.11328846686352	1.95112936237797	2.49265984924279	2.55970485986319	2.21667855998492	2.6694410342497	2.05983177078566	2.07557407265335	1.3642174495988	1.88953630131246	1.50244717980548	2.41723433455413	2.43777136554911	2.74509547277456	2.35908923729079	3.18775247936688
ENSMUSG00000012076	2.45851989461481	1.80049784483796	2.41546725005072	2.35478372743758	1.90277446812094	2.39404058028063	2.43281479101874	2.35691228047018	2.38912969439423	1.82275413333028	2.38519588492999	1.93014945641018	1.73418332109046	2.36427832011899	2.28198434728608	2.33768965409696	2.46398089201685	1.90781360378847	2.40319032016801	2.11808757050294	2.28450462193518	2.37764061607956	2.27751956087783	2.40682798434243	2.23599326526457	1.84784360253154	2.1262022669782	2.42097239049191	2.10439143824302	2.44135523935427	2.31757320792643	2.13020713435733	2.23165176861697	2.39999307088052	2.2156864369239	1.81907952138299	2.28821432639496	2.44728266119131	2.18551405380801	2.34105167570859	2.38388946597155	2.27265564207076	2.50220614686606	2.25612326614234	2.39203541001665	1.85936515679791	2.08169026141335	2.32627525207624	1.89795863312212
ENSMUSG00000012396	0.329186474079333	0.267874440143076	0.38247552786796	0.37415123997242	0.253864396568772	0.283847981710561	0.331132290165702	0.395737952349582	0.454269875345574	0.37555557770202	0.190755887614397	0.137246607658462	0.350048940381546	0.235670362170583	0.426086354492654	0.208863677501467	0.324972799379219	0.285638235238721	0.373306175121212	0.44995460909733	0.4692270778077	0.270253065887728	0.507440902052742	0.266083493399269	0.580739670840401	0.393889029776764	0.211572868399403	0.412162629555886	0.196390457389414	0.321241115478071	0.315252248200288	0.219399752035045	0.501148551574274	0.411247027218418	0.664470918764991	0.286541171872154	0.242247110789998	0.5344480053268	0.281438119486322	0.381460625368797	0.263065556965951	0.457797562382008	0.275417924286743	0.509468303022819	0.506512736624505	0.470710879085596	0.350194793040321	0.398605635627082	0.344291585673345
ENSMUSG00000012443	2.12365458010615	2.90536436060398	3.67379881068343	4.70824108246728	2.9468676066093	2.79463759933666	1.95914503740603	1.58359483831658	3.729375795615	2.39468466977842	2.45420686353836	2.01632201329568	2.04461197332295	2.35976000669787	1.87083401607742	2.27521081294547	3.8589808141906	2.82996100209765	2.36839998672145	1.89775178525799	4.56077096749134	2.0508761583343	1.84614506086574	4.71889165128979	4.47393102134337	2.493378991263	2.79284467813957	1.6949823807057	2.75478746586408	4.67419239037816	1.46289422592859	1.94422873627278	4.45106633839752	3.80900197326571	4.38372643918729	2.34740452709585	2.08179751419579	3.75890679035767	2.32906440117575	4.6101378268036	1.68384198360332	4.62702952034098	3.55248682920838	4.57992519586534	1.73380191262916	2.06902876641573	2.33870195572188	1.7711332028343	2.80443858731183
ENSMUSG00000012609	1.95442380482052	2.19732457233655	2.33189143618602	2.60396294857481	2.07633045727145	2.28876503439318	2.32354293512549	1.81063519649686	2.5134212176862	2.30873414874091	2.26851732060792	2.37451498055703	2.32175222428776	1.82686917967481	1.96661992779039	1.88906160316772	2.35303102847442	2.27863250651679	2.18302648193621	2.17449146034644	2.57152767282166	1.84004792025891	1.74507483686997	2.7070296805482	2.63940726837955	2.31902422694582	1.98748386096524	2.02447572234678	1.94586300508691	2.56327102677526	2.01773633624316	1.88558217966177	2.57148182054241	2.46641166715176	2.58603321491377	2.19409524162425	1.86704936168633	2.44926220083853	2.14451390467348	2.75607181604508	2.15779628708475	2.45412092852237	2.56524162244027	2.51097230306628	2.26206201212799	2.08999936124169	1.89685194896746	2.17224973047706	2.16736541888115
ENSMUSG00000012848	7.64504373913546	7.67528610797932	7.72672420909655	7.66360961725689	7.67627891254797	7.62982027969947	7.75313845037884	7.68633676026709	7.76499215474123	7.7409208907603	7.63840535193192	7.72740734901033	7.80450838844322	7.65341900545233	7.74741979366037	7.71971163520335	7.72369072588417	7.64071434407297	7.64804841559903	7.76455075107042	7.67825231396941	7.68011097321869	7.68542741461177	7.71473994396029	7.65148625229286	7.73209737472781	7.68562496907198	7.69567613181561	7.66869194057844	7.7312418882658	7.68854238895125	7.76441914111966	7.71747587501397	7.76573870199502	7.64213556954279	7.80207439299984	7.64939257870251	7.76716238278869	7.74938280766727	7.71336022999853	7.68111284546453	7.70998553785798	7.73567370822732	7.68238566765803	7.68119129077089	7.78104664758823	7.72118015871408	7.65386960226356	7.60722741477427
ENSMUSG00000013089	1.03337663570171	1.19553631703317	0.884098064051954	1.36722876215159	1.1527058253816	1.25676352700792	1.13447158936862	1.13890934543265	0.844296217102876	0.982280699153963	0.925591346757111	1.08159836930885	1.08823866824055	0.930722096989112	0.947223347283647	0.940663293253601	1.07452790773402	1.17994339676648	0.944761563849849	0.797196336761686	1.41742474331645	0.950433187863395	0.931652138986854	1.43362393533742	1.64958127673695	1.19932903871719	0.870062483194954	0.980676741382419	0.846396025284716	1.34043626922228	0.845726626645719	0.845954100803704	1.43666422928065	0.77731368139075	1.76952067689009	1.19463433624656	0.987781281564363	0.825674319090085	0.780053968747024	1.31391451028862	0.975121746137813	1.61213227936531	0.795089862071253	1.50153639338205	0.979212947493429	1.20973914697024	0.893128547580738	0.832252385591205	1.19388004333008
ENSMUSG00000013415	0.539625885961578	0.505762226377967	0.37695794603254	0.301550213702905	0.621241320438298	0.441218277813982	0.217946871935371	0.391059848780449	0.1952830261834	0.537203644526041	0.325220602296976	0.850356036538825	0.607450393663455	0.414409652799912	0.562799856262555	0.49359990937592	0.285460857379071	0.500416435653931	0.270691801770809	0.583201725669239	0.253435288776597	0.526528682833196	0.486914210959595	0.305229953835442	0.317216602554099	0.545970542140832	0.376638930764783	0.502242090419405	0.314942847901701	0.197210990305431	0.33780705963417	0.551160715768451	0.210249580200038	0.293141890482407	0.329433954492594	0.234803311349532	0.672848040021464	0.406689691333301	0.65369456051834	0.0845920360764612	0.227611953120423	0.0942920252972533	0.069931577431301	0.147372905376494	0.424500774698492	0.795351721364013	0.28256424870438	0.362068273753326	0.612373038787028
ENSMUSG00000014303	1.26780076057206	0.87885881786529	0.904291022478596	1.00407447717724	1.13770478847421	0.968359325639457	1.28028641370112	1.43116494901463	0.477063648555958	0.738689218130149	1.0917655699577	1.12959079462736	1.23170858665269	0.919477648257219	1.16783046810465	1.17356823452382	0.916518705886105	0.846794876769292	1.3679419817057	1.26596402133741	0.75058555520721	1.30404254850316	1.29653375391227	0.688985532904666	0.855061927576237	0.933623645269407	1.19765186924067	1.30859494745385	1.3009624820746	0.797421606635947	1.20481145256218	1.04558415698684	1.03034058564809	0.806458008564651	0.891469210975465	1.19639818922401	0.982366820349004	0.680149069940885	1.3732369833918	1.00033036426828	1.18706262985199	0.909189578257929	0.940889681541707	0.788393721975755	1.34226148807531	1.03854730189344	1.24214104074291	1.1311698264505	0.548279199528238
ENSMUSG00000015316	4.6549217925855	3.30808012896794	4.44583911105473	3.95869282802323	2.85529710461267	2.40903301720883	2.50498701628885	4.89152888316496	4.2973207797428	2.55618801179295	2.42755115770588	2.39657531112304	3.34110761678424	4.69946166527501	4.71718550921256	4.69807748117611	4.37751773484563	2.46241390737457	4.58580488305167	4.10939736484839	4.10449454311087	4.79262023621628	5.0048117031933	4.28250321663335	4.29889906954992	2.48369758583133	4.0164821149415	4.87278219538594	3.84372275116935	4.01717189869553	4.87409748195622	3.72089397646918	4.24027440048132	4.25879911718763	4.23977446926548	3.41464653498616	5.08755312442227	4.24901939037391	3.65200797933803	4.2582248979191	4.80354552185411	4.41765436231688	4.41539733714072	4.36974654203207	4.54532145059392	2.89659126548784	4.04057979520792	4.53586726644121	2.42494430861532
ENSMUSG00000015355	4.24980153133902	4.01427810426653	4.66228748787184	5.07993123076543	3.99592471908928	4.96561003377369	5.06516135745082	4.17541443448911	4.63168552664382	4.69262229917259	4.92088562595258	4.6929704184161	3.9841110818224	4.15457695026218	4.31421877506864	4.20384300483937	4.68954809845192	4.64056628693508	4.29462881939023	3.89635693078901	5.09606653443838	4.34226137328112	4.20346798924045	4.76444485857087	5.18635734419444	4.66864251394366	3.94966555085266	4.39605527158328	3.96026444764865	4.98303796690415	4.30404617410629	3.97458645239018	5.15811232601939	4.61025225039489	5.17773040355892	3.94228059258884	3.99997710458223	4.57250338893045	4.01091585072447	4.73888781127024	4.31090784430761	4.85819869993999	4.68663035013384	4.87978221634412	4.51275002605043	3.87627768609151	3.9099608807097	4.32509510685806	4.7055221799148
ENSMUSG00000015357	3.05953302260465	2.7589714262806	3.41852963984623	3.1511792556754	2.79211557621988	2.80430538879135	2.8015344725257	2.91675399917028	3.12925741615898	2.8015648304763	2.81472585159099	2.81936495504825	2.82392920301404	2.99963464937123	2.87384143742592	2.93627946489626	3.37705836580883	2.80629546327444	2.9271268270083	3.01409268488592	3.16895422086205	2.99172425215645	2.95198412702369	3.16375627231376	3.56197179036801	2.77458672490245	3.03096427312457	2.95873628386726	2.87856904577701	3.05476975417497	3.09955610912352	3.02116120036436	3.54573053239445	3.24482813151563	3.53030274384879	2.77965122395903	2.95027978314932	3.16828964883458	2.91016893855442	3.1068084238077	3.14654596324625	3.48593061008525	3.33040646609091	3.58101023874323	2.99572227350399	2.66172699149657	3.06833661582268	3.09466316339686	2.83753926785861
ENSMUSG00000015488	3.19250310168212	3.04005054895494	2.96516996797135	2.78092884651478	3.07937464849063	3.28647091992067	3.35909679231001	3.089022232267	2.98146599237193	3.29316663744845	3.36680950485302	3.33520714062231	2.97268368381716	2.8797769416291	3.01200908461567	3.08698879382554	2.85220249177866	3.30148385467205	3.19322155002888	3.09658162921309	2.52302098189666	3.12819809866304	3.16297403291285	2.81677305775084	2.44094605445358	3.39844025093467	3.08615324792122	3.09042862864283	2.76721807610354	2.86987422254063	3.07642707625965	3.04677228586835	2.72255778863422	2.95646635937916	2.77225741736438	3.27341325136414	3.01982470607233	3.0488890805229	3.07126173491304	2.91593120335044	3.06037235203444	2.71267946948587	3.01202384233088	2.65997278286904	3.11105005073404	3.02616933079338	3.06661003418743	3.0114875054985	3.34145091582054
ENSMUSG00000015619	3.28900991158793	3.64429256877807	3.85421591065197	3.05266538423731	3.14498813614261	3.29464356170729	3.36390041691776	3.48717016394342	2.19008358548114	3.68122523517708	3.34108283806704	3.83539462895299	3.8204514283314	3.35844296566207	2.97742572657135	3.02773468967949	3.92932446820284	3.46960964018157	2.51328352405431	3.87364593630714	3.40913248198148	2.66544884668188	4.10968463272766	2.64466301692181	4.86126870777799	3.64829441068522	3.79736159243399	2.83764468760499	3.11984633700471	3.23108103730656	3.00599443697045	3.21921176843284	4.70331271453944	2.20899393482504	4.88223357929173	3.85043054040254	3.78611051511686	2.65645510679168	3.34633632687089	2.92869997887967	3.42338604898833	4.46012360447276	4.01363149101624	4.47118840624023	2.90333734028619	3.30852638282063	3.86991476738457	3.19490275334605	3.42369245948953
ENSMUSG00000015656	7.85138098299632	6.76364122991447	8.15564639927374	7.90049210461496	6.78004008230751	6.92058265528692	7.38803096949848	8.00923345706329	8.07314420733094	6.97400171580104	6.97547000065018	7.24433465272111	6.92759712119568	7.95513742916306	7.63427920686538	7.7202398421307	8.13617286031169	6.94687983366619	7.76965740461407	6.8917346309779	7.94993124598016	7.85473815121003	7.81620736881805	7.97314854162163	7.97901007408328	6.95611677986002	6.81911093306055	7.9224169562803	6.83785199319382	7.81351475129671	8.00377086580298	6.86762367109018	8.00607752559212	8.12976444579417	7.94606185331075	6.82755555898281	7.99149417170739	8.06695454169919	6.81645544697265	7.96144690728523	8.06160988769512	8.01408769066538	8.09303444086082	8.0330030071767	7.77077602726315	6.93567195697635	6.82832888135054	7.97894840807322	6.89158931101714
ENSMUSG00000015733	4.78026569769031	4.94840521756012	4.97203998533687	4.9635436865624	4.91155133587236	4.69937976034838	4.414998295802	4.6399386950809	4.84418708645859	4.43079298903605	4.53992207982127	4.58451125216611	4.78340841734441	4.787441741532	4.61828382513347	4.65058322551459	4.96241096980924	4.80012823165718	4.73754841397378	4.78958954086419	5.10638174235802	4.61540760434057	4.68362085781404	4.96590985771652	5.06576721153426	4.60114610020449	4.91319150643529	4.58150639398028	4.63630056818465	4.9421137400932	5.01814701038009	4.77935035813202	5.02016309345134	4.98817834720856	5.17960702607741	4.56705390272753	4.66873635954894	4.82222322774558	4.42107545805496	4.91363234903958	4.77409405996675	4.95906827803982	5.1331183783108	5.00706225170947	4.69289714022458	4.9287091471974	4.68644597925286	4.885706790279	4.68338969418153
ENSMUSG00000015850	3.66646511927676	3.08903134151881	2.00965460500656	1.19747373102608	1.79099417646624	2.33012438166195	2.31630750850298	3.46522952461193	2.10714546936491	2.38110233003637	2.35389778719342	2.33607112502006	3.19687967355629	3.30217231018434	2.76938359129083	2.73764136527965	2.12739564215969	1.89802607426289	2.72340504315351	3.55283920264765	0.75128400448949	2.734055772523	3.59141270057521	0.958242328154046	1.46796881369638	2.48947121628558	3.30969228666513	2.83040941672348	1.92115774896342	0.485758861190242	2.61045942270874	2.60579596706345	1.8059483295632	1.46188409206948	1.8725372912542	3.07266553652653	3.45423565269202	2.04893336392394	2.2126450680621	1.44870327249745	2.63219814481501	2.05516293712631	1.93458916500036	2.09516108963925	2.67944494409188	2.19182781877397	3.46921422142952	2.91248652495072	2.21636685593123
ENSMUSG00000015944	2.04183053225806	1.61692382295789	1.40229565484683	1.55397594117433	1.60508846729626	1.81328446859865	1.8114722232047	1.93944788496098	1.63648482465567	1.97942919901511	1.82589838162034	1.86721165656721	1.80248013036336	1.86239033180817	2.06131703055876	2.17327563260079	1.53148718171676	1.90130421875709	2.01494968612008	1.49508149919562	1.39094602533494	2.16173555940592	2.09993388204965	1.313866131255	1.30130276118842	1.73268333538505	1.5083726035988	2.08692968542072	1.55447262135316	1.59213100822861	1.94375353952952	1.73057354407704	1.10373249136268	1.44784326154158	1.4335619381702	1.55018247785288	1.91402872303879	1.67692645298244	1.82265556459669	1.39722688273308	1.9357169458539	1.09657020503388	1.61863746647537	1.07673130308083	2.13794155517238	1.82350196960676	1.57944869757833	1.8556290166526	1.69575321388602
ENSMUSG00000015970	0.217106967750916	0.645660841041624	0.457820338442093	0.0564079322991119	0.69632711919157	1.15388930415795	0.914080290648008	0.254678651818402	0.159108370146486	0.798344682931828	0.873011554284038	0.732545762509019	0.354989023573313	0.302466245994437	0.374682136877424	0.274141562109851	0.494698071102727	0.989782800112279	0.710397533966473	0.203937082280375	0.0222552055012727	0.484581232790083	0.329300869440618	0.114602873184734	0.0401764101755191	0.922753801173876	0.377884913796972	0.333807260152382	0.557764360815744	0.0481478626999046	0.374695199439879	0.509441866815789	0.0444313449710917	0.17164813123748	0.0381473488423214	0.812364742347088	0.280241207752909	0.180626788151199	0.50956863408537	0.0868151077300787	0.173724709568436	0.135546984952856	0.468525662590895	0.103647148682572	0.379769792979582	0.600926074650209	0.259498623977492	0.300634822224054	0.825853858200535
ENSMUSG00000016087	3.73920177726144	4.28719384090271	3.7466081219948	3.40821933659558	4.30044367892705	3.97048434786564	3.84466237254327	3.67988663969556	3.43110240228035	4.0413392768982	3.86953504061637	4.08151933614834	4.47635223903375	3.77229646242642	3.5207240814375	3.45458331827916	3.80701576069613	4.01690720766674	3.34686086487584	4.18452646333965	3.48942191137325	3.32671087633533	3.74867314256555	3.31815267248774	3.76541911018355	3.96026444764865	4.14964207899997	3.29696215855104	3.95369264059954	3.32010301007282	3.68924438751764	3.9674104075077	3.69972542336722	3.41526463887359	3.79630234162018	4.4248286676236	3.61247885590033	3.38744998440118	3.93262139445333	3.27979028702981	3.66830678040811	3.6145141411586	3.78384184617439	3.64225419484589	3.56764923373762	4.46851620888145	4.07899400971716	3.84591525369202	4.00838717504456
ENSMUSG00000016493	1.24565490884551	1.17962990557855	0.381097276104201	0.366218261280068	1.06067501821644	1.21522723496626	1.07813743547872	1.00329744218623	0.856782736398418	1.17954383197942	1.35678573261962	1.20556952888253	0.631065372563237	1.09771855607475	1.11924137174123	0.966824137619448	0.884634932470144	1.3337608242653	1.33296742132921	0.434539650720117	0.47128468334543	1.10273046399848	0.914088308318955	0.275543193473306	0.442315064519217	1.34464650483634	0.381235255094728	0.810832433657992	0.852801260291635	0.527915752031278	0.853900301935808	0.554345926575885	0.317699264762174	0.555762659876919	0.594904053868774	0.936814667592307	0.920159239540106	0.741732561858034	0.650106580921085	0.640957168451734	0.832291540966265	0.358796192499332	0.520446593455032	0.596214385026455	1.26866443874107	1.00767685900812	0.81902624365255	0.870590189902793	0.922920704950263
ENSMUSG00000016528	4.26683180920996	4.63386453702944	4.58851830985831	4.73082438482501	4.78741673996941	4.12987578526176	3.99577942411725	4.33763839281284	4.41128199282267	4.15104148070056	3.88175140920932	4.12451159369422	4.53191216021989	4.42726167735726	4.4837220671121	4.43029523428073	4.54961730611784	4.19448698729449	4.62889647818272	4.62328511541326	4.82481964004802	4.37031835954172	4.42414219218067	4.51918192180365	5.61201434770293	4.11043114323604	4.76118198999168	4.40747384053591	4.90998219964334	4.4568244581112	4.27409754527533	4.73430191426793	5.40132511662227	4.51135388978381	5.74861561376912	4.50391124735134	4.35896141590955	4.43345973178858	4.65957314036738	4.53325841580098	4.32020575074616	4.88797789802361	4.48526890844059	4.957325933725	4.29809732142438	4.50563599760725	4.59770237114057	4.31262832386466	4.18197533068256
ENSMUSG00000016554	5.47511955293503	4.72982731858751	5.68149596507696	5.48485502308973	4.77599254638903	4.738984038717	4.81224939390777	5.61071278308261	5.58604943774986	4.71377343828776	4.72850224176003	4.71063769592183	4.82500426704182	5.58176172254969	5.4239098290959	5.4418287925549	5.64373518615081	4.65883416807364	5.45143322541845	5.00748366626388	5.52104082963754	5.50319510905535	5.51956712576946	5.59545088305342	5.67912086158534	4.62473749148062	4.97540872704425	5.58527667787091	4.98949337034283	5.47842814804483	5.65349919634643	4.9777194633346	5.68635482486693	5.66186613155491	5.68712110842933	4.89299974756282	5.56472728247428	5.62446145095058	4.9836956588403	5.59649417609246	5.70095180542292	5.66920828301587	5.61562498658666	5.64294908104845	5.48487576855736	4.82332531579087	5.03383736548751	5.5935657421972	4.65584428871605
ENSMUSG00000016933	4.50363899576263	4.4594933349799	3.82367473519485	4.00996426635543	4.40070976301586	4.69670962912854	4.92509192995738	4.47152221514002	4.23674360410196	4.91862964830023	4.83164418519875	4.84406896924681	4.70363900838807	4.19042111495433	4.51177008082919	4.49588419795741	4.25520979177822	4.74126454141573	4.45068478348078	4.90343605197952	3.87612221522696	4.55698573833537	4.46488345593596	4.10358176757458	3.83644996057935	4.84399021668731	4.68470199394382	4.57277715110102	4.64609137558835	3.96688422718606	4.39569529150157	4.86799588244101	3.65273400747758	3.96398527600122	3.85160611203467	4.73527697133331	4.31921062915412	4.27853104562557	4.91347072931574	3.97078424516721	4.38091726955588	3.89664943536148	4.25202044976827	3.9428877506713	4.55097690121659	4.53433776642673	4.91348542309734	4.23629396543182	4.70320392625946
ENSMUSG00000016942	0.160902123170546	0.153515621077273	0.16526355955246	0.114517264381243	0.377671759868529	0.0792769684162035	0	0.0865168130463749	0.0412147813693997	0.120918559205015	0.0316913810469771	0.075928100429107	0.236314827961568	0.236493246291446	0.137678033413949	0.125811168234379	0.0448657116646932	0.077821966729611	0.0658013172248658	0.206170724353655	0.157927253871496	0.11715617255209	0.197405552498013	0.0930334992236585	0.111727403940029	0.0350747265701547	0.378241211185724	0.021157003831723	0.427220729030956	0.0935793190924269	0.129709849822705	0.252576520396376	0.196523562527058	0.0685408760190552	0.205703554806566	0.0894942088767385	0.179878575142815	0	0.301763955686083	0.267238519806823	0.0970395925984804	0.116593884451821	0.177847395980491	0.101370867585473	0.0376441826202891	0.15822266375058	0.225831934371961	0.183177856731161	0.0851274201234876
ENSMUSG00000017132	4.88436131216681	5.15596432016037	4.34888470820301	4.44121964398669	5.21082951242484	4.72361966618764	4.84650722749427	4.76137874692479	4.10244995790509	4.93741205865269	4.73172353862325	4.90739105606095	5.2498306563318	4.76977743343127	4.72391276113917	4.72321985276191	4.40241365000564	4.83027980332726	4.55360632868591	5.44817168737115	4.32148544687673	4.5154183300412	4.8791741380049	4.06323909784842	4.25310602460703	4.86051758202204	5.45688826280879	4.42570255287703	5.1440350113853	4.27884707234077	4.53521756837785	5.00931442212884	4.22749338167484	3.92935002190739	4.24085613825208	5.19114966335451	4.76325881618654	4.0794965405712	5.02117950797193	4.09942165196238	4.55254653338213	4.19979557378505	4.45956968233727	4.14716310948653	4.45279027076471	5.22085840146835	5.43231052754113	4.70232411957876	4.81796436684342
ENSMUSG00000017195	2.11147664428929	1.12039661123923	1.22020730873026	0.804294917899375	0.827332734174504	1.51057402568648	1.43870652933461	1.38191478476058	0.508206998156732	1.59543026177949	1.17777460891434	1.16444684458966	1.17556715694568	1.80264665482511	0.960296133971408	0.977137446673176	1.00323143970011	1.06490726940281	1.39040838689877	0.93582665694179	0.404210321192234	1.27180900712951	1.89622758681715	0.768324223910501	1.16299767308085	1.41085281837037	1.04695401540317	0.877129856930532	1.14601418805646	0.724762119929197	1.16327892659837	0.682942287308519	0.642352183054511	0.399159268023282	1.35035884579012	0.927286061080756	1.76313020150208	0.997110983336004	0.826545439322549	0.439539267108567	0.905298538470637	0.719345975361363	1.06649879264014	0.592356761639047	1.03271818247348	0.873834068677439	1.12252410871442	1.08793886311164	1.73458046694087
ENSMUSG00000017221	4.87538814468823	4.10574433717297	5.37487554876963	5.20723772538245	4.12371402615193	4.29933636279324	4.34726566207768	4.96459833637328	5.22634864303094	4.28941643164962	4.31335156982391	4.19684549316201	4.24121307704518	5.00827250490707	4.67502268788692	4.63227938846671	5.32086621951224	4.2510391464362	4.79989780173977	4.33357272646408	5.19430039237845	4.86419812186492	4.79731005171938	5.23730329390547	5.38683635651789	4.19724254834135	4.33735086974367	4.8799797622172	4.27024275553916	5.12020693052555	5.16940955439711	4.28825289893464	5.41552245744874	5.2735686273826	5.38579696723717	4.20378026302193	4.77513234579119	5.20220286336237	4.34120464015363	5.27294314671622	5.21693918419169	5.39924356513796	5.27597972882632	5.37571812580879	4.94788716924231	4.20476724347219	4.35508571528487	5.09615834185098	4.19773714276522
ENSMUSG00000017288	3.68585989984505	3.36189506517941	3.7973436483746	3.69015114517199	3.39233152921631	3.51668445026889	3.49142801572318	3.67197233079722	3.83124235887801	3.49375833124849	3.54004586348096	3.47969427980291	3.41529093269389	3.54924375376992	3.5291096833903	3.43533790478189	3.80274147931279	3.40027695820241	3.56039245994839	3.26467103243863	3.65087639931373	3.68319331864295	3.52821468694723	3.7222247677846	3.67847299424975	3.50844212105499	3.06857837845944	3.56369314422491	2.99605222236491	3.68742840184662	3.75725746994922	3.19103997748711	3.70607328931237	3.79335883168359	3.68660937944303	3.45183979760762	3.59360127379762	3.70045470169832	3.32878796614401	3.68501700444964	3.75373745546227	3.75170400724717	3.79843316602338	3.74986165904873	3.65808256075379	3.50461100335124	3.18621626022791	3.7087948201529	3.41370220280063
ENSMUSG00000017376	3.17624803421241	3.04828677228888	3.00541029010526	2.93466505380554	3.10474361682325	3.37780933442291	3.56670617040625	2.9739926715329	3.07727078503194	3.4347095241946	3.53161434615294	3.58710693832362	3.14092725628731	2.90113583897293	3.21585125546615	3.15671527411658	3.20883761015336	3.40814651375036	3.04287822961093	2.89071058937518	2.93677813071032	3.09086971116652	2.98955825345552	3.09758464285593	3.13418030965396	3.55204547107922	2.8469363978052	3.12012011604025	3.04799734561263	3.01357710326162	3.19296296808261	3.22964562184747	2.98889897968961	3.08052828175864	3.01153180108789	3.03826001246477	2.96956282097209	3.06632120399428	3.10521876565239	3.02120506952702	2.99354488295856	3.03251251116791	3.09232345071257	3.03819292474275	3.20971398307581	3.13473740788304	2.82680461666818	2.97588664533328	3.44582333195998
ENSMUSG00000017404	8.15981514321477	8.12811016130762	8.02988550684205	8.0270064464978	8.12106436428506	8.07463039494199	8.22306908018493	8.17502114167878	8.0896787741111	8.2497580919689	8.11237787214957	8.2138044119226	8.30804622924546	8.13963892646891	8.21486302421066	8.20345183957698	8.03116423986688	8.11545214039156	8.08799363653019	8.25208636957399	8.03591989737894	8.17181420721936	8.19516809054191	8.01130535667987	8.04236514335423	8.1947070912142	8.17254845067098	8.17746526077003	8.13481355147488	8.04764385896209	8.10293150662452	8.24803711471979	8.08963276981429	8.0512995047739	8.04199529529325	8.31662537955028	8.15273086148598	8.10530147683957	8.25892751624489	8.02640219417632	8.12175959898448	8.04929294850168	8.07323150790375	8.01267761734627	8.12613086351872	8.26773389845009	8.23403155305618	8.11501567325718	8.07690679846265
ENSMUSG00000017421	4.9259122060662	4.4823921962932	5.32680763694766	5.30669715781862	4.54175316906284	4.61367888412859	4.74387069567762	4.95503096615665	5.30267286756754	4.19060731848441	4.67341744624273	4.34343002672642	4.43135355952343	5.00041659390192	4.78541458698685	4.79376369954289	5.31454990315729	4.21230535985567	4.86449136342089	4.66770357318756	5.26282489485754	4.8938392711825	4.84561126867987	5.43437244699187	5.29622016896571	4.24308922727631	4.72480040344213	4.95089236680627	4.71013362282055	5.2746238796653	5.18774328383732	4.6560248842064	5.25978961324261	5.33297962881004	5.27812996523583	4.49360602299553	4.85105322427179	5.29212322238471	4.68221455698552	5.349556909491	5.18792755850762	5.3977644321738	5.30424476476283	5.39130211736427	5.06545170833559	4.44438739558711	4.75858631038127	5.079912569581	4.23429923964586
ENSMUSG00000017485	4.33559649595232	4.43022019233761	4.4361785891963	4.42693905199659	4.49571574609102	4.57749472913772	4.65535937107123	4.20320195666634	4.51090565929795	4.39987146438151	4.71553913846104	4.52434834153297	4.46927600417438	4.17224960209563	4.28407885445784	4.24509518267866	4.50805668117017	4.43862315456988	4.19328903905226	4.67205283251568	4.3231971194391	4.26013015037596	4.23331488700289	4.58261266746134	4.36662615369781	4.47660586558196	4.56543197895795	4.22950171591397	4.64389077409969	4.36545635271634	4.40300626510846	4.92497573026808	4.32234961061984	4.45817716224743	4.33414330920192	4.46999973655784	4.11160474455614	4.45988310812414	4.73460946733424	4.52899623501522	4.26965409211668	4.49810154564891	4.46981427279486	4.49465306452866	4.40229361492585	4.53813361398458	4.64093300443161	4.21692790977544	4.43882394165593
ENSMUSG00000017493	4.6581420707542	5.51266635884742	3.834861144129	5.02043379824281	5.46586786643831	5.83698964806069	5.95027269253126	4.32527240384686	4.7039923732863	5.98266595275163	5.91115701270428	5.88286824638415	5.65409140479307	4.29423586312612	3.551844789334	3.42015978678948	3.72800641287241	5.80695559971859	2.76310640685029	5.32683679387511	4.2974622613273	3.01163022870676	5.08552629293788	4.56860266999232	4.07079783452147	5.91397316536613	5.21278671093104	2.88352056419702	4.83568649163171	5.37142376586653	4.09646897073421	4.8869297549881	3.96463822568656	4.50907109507522	4.04508778920769	5.71581314834569	4.72556314615988	4.57230499365822	4.95200992244671	4.28412434826208	4.19456840774977	3.40452849400845	4.0570164569561	3.3733224608961	4.05423932465908	5.58078964154176	5.32633614861556	4.13580475305176	5.74492441798738
ENSMUSG00000017607	0.194843660311275	0.248454119272291	0.100895462126167	0.195424503685834	0.382400486288067	0.633768126451882	0.487157531175728	0.164169466611665	0.247519235639343	0.701169912212653	0.346476314261963	0.269669821474998	0.131415029707551	0.156151248782618	0.1501056525815	0.128374744940841	0.12595929652786	0.396165332264857	0.227094934307824	0.209862142576296	0.196364984633552	0.144906079887437	0.28008327457645	0.345266312281639	0.267905039828055	0.292374794388397	0.280519985830368	0.264068196565698	0.156525856859717	0.282780579738438	0.0806072559784573	0.197403910781336	0.150739726276599	0.329020253724728	0.197509795987917	0.135947720950466	0.196200628674333	0.32307503641905	0.184140734419814	0.164000581309419	0.207592863697086	0.145331620273921	0.0716317731877051	0.0696491893965594	0.188308598638077	0.246764760889001	0.227308466003352	0.178641460204189	0.454354949849305
ENSMUSG00000017670	3.87631499550261	3.12219750959321	3.93771024516412	3.67056526853858	3.04371258607256	3.6470673862995	3.60123060125246	3.79559255461632	3.55798173318662	3.44418662599902	3.41023970964638	3.4948971745802	3.16409012333056	3.84229343407304	3.70716377249953	3.74911576525342	4.00448185131349	3.52372175199838	3.58048378146812	3.4329221213564	3.66756643675274	3.57591790140551	3.92865000752457	3.59829533885246	4.21794619253192	3.36486529241475	3.35079491843685	3.55449341066513	3.05145549132592	3.53909381694454	3.63344866471816	3.00789303090063	4.10672263678853	3.48939749626762	4.37550290132413	3.02705166097784	3.97657402648759	3.55770243064315	3.06702449949819	3.65662482138451	3.65161622384034	3.96686908120723	3.89326007745726	4.01250524160562	3.60260507819955	2.98022769639295	3.50384121046568	3.8034216884866	3.49249041260852
ENSMUSG00000017677	4.37191442821956	4.75383154128941	4.17653879984809	4.13605895843349	4.73068326770639	3.94847257481449	3.77345265282782	4.33161978937948	4.04598730433522	4.31363402941967	3.82898916209858	4.34686049063478	4.76262682368109	4.32070559854228	4.48965944172109	4.49376253431386	4.17057539855197	4.33777297747888	4.30953255180765	4.76940414398339	4.18743713343395	4.31414653668193	4.55477017671309	4.14665076011631	4.32438163188049	4.42883507461957	4.69617109420432	4.32444651428116	4.69518454949686	4.15529070097388	4.21801983413887	4.68964919256603	4.18933802521028	4.05187537849694	4.36387666598484	4.68055591289398	4.49107945039451	4.10618913746498	4.5744243394882	4.25764751762456	4.14273464637019	4.23635470014838	4.17644361570508	4.25310033659182	4.15879089161014	4.7986377281923	4.65775314839622	4.23377746496241	4.29891536962341
ENSMUSG00000017713	2.63896446816091	2.24661561914358	1.73812308106179	1.06344441830787	1.79586602577085	2.84986221455795	2.83682446316905	2.53498962870585	1.52632365905671	2.19173062428717	2.88528662829023	2.12934418205618	2.35285511401594	2.42601438074831	2.49142701261123	2.31745301561859	1.78657940918651	2.28373962747235	2.18412019992572	2.54738836965929	1.45597199810143	2.32172867964122	2.65503612877956	0.973204004558355	2.13054331772892	2.22816430268706	2.47287624040403	2.46250765484452	1.60796883386641	1.49398890082319	1.94356597505368	1.68117235570972	1.97696021052285	1.73825671824408	2.3476789102732	2.5142712584179	2.5975431312915	1.85241860025296	1.97722607516608	1.0060656201798	2.07161348221477	1.4421452538599	1.92711170311451	1.52223160735632	2.3507131332459	1.81747594773269	2.48076475062067	2.19086998517042	2.24010312237272
ENSMUSG00000017843	3.90229181056293	4.09895724077765	3.9937799352906	4.30206850675671	4.13597103306449	4.24213937194646	4.31001626869759	3.74845411314761	4.11728279125274	4.19641366712552	4.2524872633189	4.23026144064491	4.12370431552851	3.78423281480414	4.03841245498429	3.9965001740225	4.03729084878323	4.20610356383905	3.91879601671557	4.07678461823069	4.25518850638149	3.96624979291442	3.85791733897442	4.31615389052317	4.22716799596953	4.21797712266738	4.03394147836432	3.9046579498691	4.17118676913723	4.29830121663926	4.00023532766094	4.29957122711266	4.21883689199595	4.07291491204174	4.17222185014258	4.0415150006609	3.74948995818366	4.08346391542589	4.18708021866217	4.26467225713048	3.92728002295883	4.22686586154077	4.01937134405611	4.21902670716217	4.17758216079216	4.17769257059666	4.0964473498138	3.8940402811035	4.21256157776966
ENSMUSG00000018008	3.38683473082632	3.76687468251624	3.31564312437598	2.7246844155827	4.01654697127573	4.47708791987015	4.52493254264917	3.44085069353881	3.50994714731798	4.22902113221398	4.32898444343633	4.26994776801807	3.73592524059802	3.39634228138039	3.78359855017177	3.76969878321589	3.32017169101912	4.25586657830011	3.79044051096088	3.57832212504924	2.84472913501743	3.87156552779687	3.33287928246517	2.8373869752691	3.0715723162357	4.15531892679298	3.76344874841366	3.85499540656096	4.24949616952571	2.92154737536461	3.7606813765205	4.07541994935841	2.90896450325348	3.43696020010568	3.45959206803924	3.62925152293633	3.14414365794545	3.50644289070697	4.0390608605988	2.91307322958894	3.73872382431763	2.82838405472852	3.44593490050223	2.80782313526101	3.96220648419811	3.93868051561056	3.55459635045403	3.66148513269278	4.30020087998305
ENSMUSG00000018287	3.8622716794907	3.47823249412901	4.1537166352208	4.14693701234127	3.4528944278643	3.77823558003003	3.87172170865462	3.9277585498142	4.06617482811189	3.45054611995874	3.7073699464276	3.4650544206435	3.44996532336245	3.91565440391218	3.82500217384837	3.84513078317471	4.15221401950703	3.44809369012638	3.86529820692191	3.62594231674333	4.23423982904249	3.89928826169283	3.78325510647439	4.16249063082823	4.28555290320579	3.26537765851962	3.61176350097956	3.9746954114555	3.65521666703517	4.1681385565185	3.92055847445006	3.53496166383247	4.36744331307412	4.06175421950163	4.25292825883785	3.51493372196181	3.82707495286534	4.01530496237875	3.64365455183852	4.16474089284383	4.03877018724753	4.23376876641072	4.14182434440642	4.15292474265054	3.87346303393701	3.51793394403039	3.61753650192068	4.03245674707947	3.45909515174054
ENSMUSG00000018341	3.31123620373901	2.98493923772471	2.61310928644445	3.71063360731666	2.80781106794954	1.8648209416109	1.91174304488231	3.10668760897865	1.78526173795428	1.44611630793775	1.46363495984455	1.72736849276079	2.99007630869783	3.33663041567559	2.38055303444328	2.27756877801771	2.30529043026694	1.78420769287516	2.18729320185895	3.78338021551846	4.7111235258909	1.81946866556257	3.22971684804608	2.73753133042438	4.62962862482046	1.5674193690013	3.78860260967435	1.90547052189953	3.24387278138516	2.32494229771433	2.27880866058241	3.38664196365296	4.06123752242446	2.58172327009841	5.45960679051356	3.00584100770228	3.31813094044384	1.63427685578102	3.13433702490267	3.21905180938202	2.37216712422564	2.60251930055933	2.25045987370555	2.89892397212565	1.34301883832592	2.74263840586658	3.68856440449102	2.80489859119366	1.7237892888999
ENSMUSG00000018377	2.74750165686314	2.96001700912976	2.36540682879864	2.32888129719262	3.0264118067652	2.94109127659481	3.10690238080678	2.74127863739767	2.36908138394903	2.77640019932375	2.95606065875984	3.00648920970669	2.9736553620329	2.71852184819167	2.8529640668912	2.81334671471195	2.41452889121603	2.85317743467174	2.75995297638521	3.01962944791602	2.3707697713142	2.75971875840316	2.78712012808569	2.31670000724571	2.44755951372585	2.89580143492894	2.96563897849661	2.7575702575656	3.06187107605804	2.23974113527254	2.61059171534024	3.19077671675463	2.24374550206161	2.32105644237603	2.42272091423403	2.9438124671593	2.6300742451142	2.32349592952888	3.10922166023355	2.18143050503744	2.56877280798077	2.26715893141524	2.38551808131791	2.34023245369261	2.77594558167738	3.07215150126907	2.96599960619878	2.66766561090673	2.83286034058135
ENSMUSG00000018378	0.877150655469644	1.32066190852409	0.538819901806681	1.24554843479127	1.49000551733193	1.6465101654527	1.4886546305367	1.03991622265853	1.25085543602586	1.9411416549802	1.74738952149211	1.7441366234773	1.35779200064718	0.967736414650005	1.40607247831178	1.19114589007104	0.884519323624287	1.64267537698606	1.00012807694972	1.50665629079091	1.11198579666342	1.22180289922331	0.877811823515652	1.08184245779214	1.58699391980186	1.61992473301428	1.15004657311609	0.918508271315109	1.46427340243648	1.26555226425698	1.17437199120195	0.970608448083743	1.80586781022989	0.943905898907129	2.00256724678114	1.30184152644946	0.738770430584362	1.26627413732327	1.26041929814429	1.13818550378784	0.841558564951405	0.968161859284045	0.850813103246483	1.1007333709152	1.25297723125375	1.48537696184287	1.2611363848192	1.16142118987514	1.38489338020426
ENSMUSG00000018415	2.94594311055135	2.52160013372448	3.08411396123892	2.7755281478922	2.54271161382857	2.83525831050981	2.96132197179728	3.0684761014001	3.09735882664227	2.74150431936115	2.92525615974967	2.84521747588906	2.43987441574589	3.0672758891255	3.01986375312892	2.96384937268626	3.1179808792499	2.72266291347006	3.02621783069154	2.69553892716514	2.75678957033081	3.08505181800774	2.96421064623104	2.87510582422573	2.69845094194949	2.75751315477104	2.68383947238715	3.14444103008301	2.76896340872474	2.80124906273299	3.07336438576784	2.82498547009856	2.68676527574488	3.04962842756152	2.67977417575047	2.57297857530828	2.94769682451543	3.10859656533272	2.75978839650662	2.77009812327147	3.125536102437	2.79018303064073	3.04710956441374	2.83453599837498	3.06164172953081	2.58729023879338	2.72501219631343	2.98169926992256	2.74297966873566
ENSMUSG00000018425	3.28541609117641	4.09641574916615	2.83677757287475	2.78134403240938	4.16604953042548	3.31344391120745	3.1717087427881	3.18420984315928	2.91930469010401	3.44385129719002	3.26646526846111	3.49204306496173	4.09402617820996	3.26862933439526	3.48031658611475	3.38685501994628	2.89708252358761	3.54155045363361	3.27180218507759	3.75404434154318	2.72858458674173	3.27080771530988	3.36330165699048	2.70930940796837	2.65164914745144	3.57438008382259	3.80724454256694	3.30131442931825	3.93133923994473	2.69034098109917	3.02411562794576	4.0143557419855	2.66512182304629	2.78146793509637	2.59196572208141	3.99921486612961	3.13543769259261	2.81425236247689	3.83819345604967	2.72400228731614	2.93564250867608	2.78565301156898	2.84650694424923	2.8064465229584	3.14002740375048	4.23133309703807	3.69549502290293	3.08476369221826	3.45848152833814
ENSMUSG00000018474	5.45096978167994	5.86567170593566	4.74655689467184	5.24371861515176	5.85562477794551	6.28576529273852	6.58738884481281	5.50082954725317	5.08932940050807	6.32502361600212	6.28490997944887	6.40630886591553	6.11721134323275	5.30965287621178	5.62482223645669	5.57365101000645	4.94833426789888	6.17526625793329	5.25171830016967	5.80801935927705	4.89630130363932	5.40254674270872	5.66143848916173	4.91718871005148	4.68414771117152	6.22468713386386	5.57304716933368	5.43481747317722	5.70358245465353	5.17256705124208	5.06257604550493	5.81426485116203	4.60917216736739	4.79514570963554	4.41363551852738	5.93160572574152	5.65256286176463	5.19338453719716	5.80695259314472	4.91589228675255	5.09388516102438	4.77902264769067	5.07354749348924	4.69721139215184	5.38589316755379	6.11727527445159	5.71425742035018	5.06596277353907	6.1761458175864
ENSMUSG00000018567	5.23693120483369	5.27618422571357	4.8586411761059	4.90790095664139	5.2424769073536	5.33602250872669	5.19560888668801	5.18698907911042	5.00263672398499	5.10484790209198	5.11791596507535	5.1409791117975	5.1736494342903	5.28369091968587	5.32307339176193	5.30934632339577	4.81824723970204	5.19649502859515	5.30476155807192	5.25108423956682	4.80581451746635	5.12017108116456	5.27147018453906	4.69628977935557	4.74933979163247	5.05721985310273	5.39077803580518	5.20149254024562	5.27538645125732	4.96251590490698	5.16270380771919	5.125011050081	4.7721665766793	4.90961350070396	4.87935660033454	5.13835985968699	5.18941168532135	4.95906125855021	5.16588251535929	4.63151996131087	5.15768079179347	4.5630118823377	5.04047884543694	4.61226495846396	5.27752264729133	5.0814105761453	5.26633122069018	5.2656443702339	5.19934749824552
ENSMUSG00000018654	6.01395229173809	6.02403337777207	5.8892712327909	5.94514570171319	5.90343355958306	6.10873634099145	6.23512223723989	6.02771450578276	6.11484522005284	6.25978220873272	6.14460185650597	6.18361885358528	6.18991778582918	5.91891804752887	6.13551510629271	6.06342933141732	5.93812969647774	6.21192049003614	5.94623179782822	6.12397635763528	5.7891035349763	6.11961366876354	6.22855833974892	6.21005575219994	5.60223320548144	6.30003321797045	5.97171071862112	6.19929748689937	5.77115447768977	5.93224518744801	6.0835011929235	5.98445252020861	5.53425867609211	6.09597094811371	5.42519668309218	6.18149795763621	6.12109270702115	6.16244495213894	5.83582776357542	6.11872255312688	6.08226685443259	5.95765695653506	5.96829571048112	5.84613815184041	6.12257613937569	5.98299629243713	6.10937424140949	5.8415946914642	6.17241015772201
ENSMUSG00000018862	0	0	0	0	0	0.0131560780395502	0.0297716922002281	0.0207162294424603	0	0.0293329514964663	0.0220619358804546	0	0	0	0	0	0	0	0	0	0	0	0	0	0	0	0	0	0	0	0	0	0	0	0	0	0	0	0	0	0	0	0	0	0	0.0291358972958719	0	0	0
ENSMUSG00000018906	0.757243416403794	1.39375893176215	0.848251691060347	1.03203791881838	0.968617492051922	1.11985179166053	1.2406470086453	0.577942817268301	0.550039798436358	1.10658376519013	1.0598368097167	1.26184729505495	1.10416683358144	0.594400853959237	0.761207617464855	0.64038596720106	0.248929029923543	0.941923390287846	0.694436349224817	0.780580968321582	0.992951728001281	0.897054903916877	0.476911589253778	0.507418024488648	1.89048351213465	1.50743176458885	0.98253155327612	0.772147806993844	0.810832433657992	0.832043531027192	0.243546782525469	1.14036504989062	1.42309628597726	0.453481004355567	2.28784194491983	0.869932607896006	0.504192472982434	0.466319350618573	0.984039095949573	0.356944107710914	0.365404629116899	0.535400961187215	0.701799639839085	0.533126891564328	0.808776788142419	1.2574860827245	0.843763048867072	0.388664091468083	1.31163277421133
ENSMUSG00000018920	1.43701836849434	0.972856303351125	1.03666241409203	0.661743712968961	1.36401040787916	1.01870290543981	0.885922241923971	1.51662062279546	1.35277377135176	1.10487265163892	0.836771220642821	1.01896283699263	0.987796177534631	1.74941026745357	1.8923752463958	1.83565513517683	0.98076675105852	1.16701209543805	2.37796989251381	1.21898751724308	0.792481072547799	1.70616345377792	1.37528902394321	0.730597096006783	0.629361975608473	1.00810754424227	1.07736481808839	1.92290468385961	1.73029887308243	0.793869958518245	1.5632054744924	1.82950152560447	0.467846303891877	1.48536111252909	0.494285791759339	1.08374227600138	1.29647085197227	1.38603432731403	1.52053019306876	0.909084831623826	1.41962758466106	0.506351228572857	1.17359606766722	0.567067384274281	2.0122314550871	1.21937458561866	1.24501589440277	1.80690748978034	1.0821135973595
ENSMUSG00000019857	3.01282535098017	2.89792096854207	3.43176861620493	3.75766130333726	3.07251737328741	2.67164897612059	2.77383794164021	2.99892218038705	3.45625043263209	2.62764242679996	2.80774469513341	2.63914304022771	3.00325391495284	3.02677056333818	2.92803142418973	2.93527607505355	3.48951651427763	2.64340500760868	2.99671678875981	2.83124670560756	3.71585239161536	2.97719144984872	2.93824086310035	3.77483235444808	3.70349463021258	2.68028838331654	2.91677564255228	3.01825668363266	2.92359696979454	3.72420316071441	3.07290162632508	3.0719847303702	3.74775666774863	3.47038445651264	3.55692110931497	2.91397434573104	2.93484574244231	3.46519825829482	2.92281743548647	3.66537538492594	3.12815868090709	3.79045632079121	3.41610569839527	3.75227435281458	3.10113678824385	3.00037149570242	2.94558043272355	3.01812957099603	2.63151466942409
ENSMUSG00000019864	2.19756451954932	1.88267211525073	2.39711314883733	2.34417799029238	1.92747992244349	2.28120311918648	2.31329256288767	2.13141828995956	2.39659442706532	2.1655263436981	2.30172071953092	2.2467404040748	1.95070577449706	2.26406877169856	2.06280898439798	2.17182585439749	2.37146355793682	2.12013952851146	2.16622341316843	1.74584292226296	2.38578680575275	2.1332725508437	2.00534414639326	2.43447263523657	2.59715588364925	2.27009495859333	1.74654590140576	2.30488843825648	1.86962442269996	2.40737744727876	2.16283670052709	1.71682217892611	2.50001691259235	2.44960757030095	2.6388358765249	1.81420076902667	2.08707855531244	2.3831848762414	1.95872624238738	2.46098956972785	2.22963690956376	2.54848377142914	2.43299035435805	2.58973952626876	2.21663606060742	1.84274721694097	1.81857340745113	2.1322735266756	2.21691608734799
ENSMUSG00000019866	3.86315413816171	4.67946099856834	3.05688851873956	3.03467891069033	4.16170565864353	3.17274811322441	3.27539981528194	3.63390571096572	2.63536480634886	3.21859978677319	3.16041585849376	3.20686801886391	4.89255721491881	3.69074521250378	3.54978691263999	3.46590776303091	2.95770844384987	3.06304974233731	3.35222070009944	4.76064284875358	3.28055024839112	3.30056271858829	3.95182431923101	2.45065158735889	3.42323932987204	3.11910410718867	4.58569476515404	3.32843670662414	3.81924741084723	2.44246876709003	3.12078217480228	3.99749219385607	3.15093525665875	2.82186686256757	3.7378529348132	4.82225542271834	3.74226381070624	2.58726014889982	3.93491301870239	2.49015949606945	3.11543346836628	2.61256667294059	2.90045959304656	2.66758231054641	2.99639705253947	4.35179678232857	4.67685808927887	3.43375814599519	3.16449144219645
ENSMUSG00000019944	0.549277964873988	1.29189027069258	0.346298090137583	0.412634678538574	1.17914718289028	0.995198025978823	0.53376567713096	0.368860596380212	0.259803295676812	1.23602364449107	0.93909668779778	0.429439413997549	0.94992664827191	0.542456840179843	0.672264139827305	0.570029377804195	0.349217103249578	0.878256514556221	0.668906228455618	0.487651976962759	0.551659074220626	0.785434614649919	0.228233774120508	0.399538916202647	0.940042414123505	1.28096995592118	0.885163259913358	0.318371545923242	0.950185750195161	0.393336519907424	0.453405387418226	0.831708402358585	0.931616687143256	0.555655384451752	1.02855813993992	1.00036346193398	0.682287931765985	0.367632391242211	1.13740021587537	0.607786985074075	0.494737094660156	0.799163481143825	0.181425321962139	0.345501351205733	0.613303869672215	0.904185761451394	1.2512475350917	0.427746360420252	0.731352955760984
ENSMUSG00000019947	3.78790997757689	2.91636975116865	2.70391499624906	2.32490415924331	2.85612531916757	2.79360996946209	2.87599670795103	3.62181240561034	2.56303213615135	3.24773923975292	2.67480360730857	3.22430505986309	2.92518104560295	3.54819683804879	3.49144324428099	3.52912434879183	2.68288280915529	3.20483775056427	3.29913143295376	4.4324690046279	2.23784388465014	3.2410677523747	4.02969403481206	2.3122868781108	2.56135058193768	3.20660889276522	4.23241086491395	3.31670646201326	3.56050332169963	2.12789831694803	2.79279567954827	3.68729820459761	2.32946750135257	2.57498346241409	2.63779939589114	2.76901986142523	3.97901788225242	2.59482177743551	3.63017189979879	2.4341921352435	2.85702177821461	2.37463781170344	2.6588529540858	2.36855072033098	3.06690343750499	2.85339652177127	4.36706526953372	3.07589189746948	3.21571884685298
ENSMUSG00000019970	2.28986351578234	3.39840682501153	1.52706666247569	1.51392651238634	3.59543927476838	4.16814629701376	4.21860141226378	2.67875869646681	1.49126229972943	3.81483786899067	4.07333540736418	3.99809794409624	3.40113404632318	2.6186942595861	3.08424668708473	2.89538141082665	1.41281213635542	4.05594151468916	3.14087103922023	3.09311303549555	1.07314746133	2.56828992539233	3.17263081903369	0.936399194750807	1.15408168432699	3.96914975210003	3.32169230721575	2.84922563677848	3.51947510975287	1.2096526434571	2.03542303751175	3.38877723666078	1.16778692141326	1.71807345931779	1.21765675061394	2.78085446665681	2.94305908017517	1.63830521350789	3.36245655334572	0.875981106070628	1.94473088256526	0.827616882834251	1.73575509511039	1.02452072663615	2.23853498589625	3.33182943984512	2.90671525023611	2.1342315280083	3.83479200785706
ENSMUSG00000019997	0	0.0249991997340713	0.0304206637419081	0	0.0215339707929433	0.0339693527104726	0.397186938413938	0	0	0.0289524048275578	0	0	0	0.0474129305040952	0	0	0	0.0219578521493032	0	0.0281865990653257	0	0.0473990064819523	0.0269002228052916	0	0.149245526350803	0	0.0201467837538262	0.028705137002162	0	0	0.0527017420593024	0	0.126395618438097	0	0.028166668624508	0	0	0.0321725678441975	0	0.0319186369991841	0.0885847968484754	0	0	0.0567182725475349	0	0.0879525422879249	0.0206472704846695	0.0209964242408872	0.058850248546845
ENSMUSG00000020003	2.53549678034713	2.57400820194988	2.69101932894125	2.85940268391096	2.36226621102721	2.25452656111642	2.19872789123787	2.34230183694986	2.59086448701377	2.12242080761595	2.2136806525627	2.14708383487972	2.39335954738488	2.43811199326815	2.28637745596979	2.32778489401579	2.58148118147766	2.09051129525049	2.45006500118723	2.48939655506085	2.77359446630962	2.29830494622034	2.45926400272442	2.85114571139533	2.87384143742592	2.35082177068476	2.61951766774064	2.28305460866361	2.42721574125674	2.7727574580031	2.31506390770432	2.38149331122388	2.73830778826291	2.58941680399099	2.85039431404998	2.4556151451526	2.37169595751954	2.68246569088938	2.4434681458204	2.63386530291283	2.47903108910462	2.73131740804056	2.7291004158505	2.73910303235746	2.31233144264842	2.40240327827395	2.50509319030817	2.41277492869133	2.35362130433858
ENSMUSG00000020015	4.08598303521806	4.22769322982009	4.01345621932208	3.96318179076976	4.30956346294017	3.68318326156906	3.84643006191597	4.22173903743109	4.14202299753884	3.7890188634866	3.73199401868607	3.98794461765628	4.39728340598984	4.07791195004073	4.54984244837857	4.56516452484373	4.02292195560371	3.85654200746863	4.29669067157607	4.17269661076733	3.85942148726786	4.4410982865506	4.35965959708651	4.1721987229267	3.9284001646587	3.87121767743567	4.15251283635183	4.51001519414149	4.36576640068731	4.00785123284082	4.30636514874997	4.35906374400164	3.89279737163919	4.07157734486813	3.79046083783968	4.37724773389585	4.37779017353135	4.16264630604645	4.26324028336464	4.08009687762351	4.25890091476324	4.12136292344575	4.02917473073897	4.11654790027602	4.36551862416267	4.41867673894915	4.16962363408508	4.07541825084894	3.86432324655073
ENSMUSG00000020128	4.02061908101195	3.68968912624098	3.56618343197972	3.38591452479764	3.47402334191349	3.64382455514745	3.6188539067436	3.88833259046992	3.1766319866738	3.74214767205552	3.6636206187497	3.75369293744594	3.66292298068782	3.97476679199269	3.72329054262034	3.61554771907176	3.58138054260544	3.61820212901696	3.70535547595726	3.90492990879088	3.46039039097496	3.68257462035431	3.84222909891257	3.23709680987052	3.7315629150301	3.80589552906447	3.92754786867342	3.63324781533602	3.72276142226453	3.4256167862029	3.88513267963428	3.66206565589918	3.58848436805878	3.31448414204334	3.85745910527778	3.49938523517079	3.99372095781261	3.4246697378473	3.62088697492485	3.31993671034972	3.7790811532762	3.53673010362379	3.64362577918823	3.5564075000861	3.64371209465562	3.42799509404753	3.90555010131206	3.95330313498852	3.652249182867
ENSMUSG00000020134	4.98079445208523	5.17452128873453	4.28000498324453	3.73824802240402	4.70718511139482	4.58753866014458	4.75879215464366	4.94783747927222	3.98459851825137	4.94662996412034	4.62841785270778	4.90012077862953	5.35752922617988	4.80713912927083	5.00081388826523	4.96639775100303	4.35839458448833	4.84864955576014	4.68550515864037	5.37506542204137	3.71346474387225	4.87953142883203	5.15217536480874	3.7826316026358	4.08326676268158	4.97603004660888	5.21525635838498	4.86493106458547	4.77660772617997	3.76729545480141	4.71798981317556	4.92765939994528	3.96796278814984	4.00637636398862	4.15245465270378	5.28820642279731	5.04419256429165	3.97754291984176	4.89767560736757	3.78970620778722	4.72819280435895	4.0690797442868	4.35045598502383	4.03450962851992	4.69010858250428	4.8019697619627	5.35520324325311	4.72573158065034	4.79531936022618
ENSMUSG00000020143	4.90661462118886	5.02747930062115	4.7027777248411	4.70765456954042	5.05253830410866	5.18449335858902	5.26264355569322	4.79555911385981	4.77651505206841	5.18630701186122	5.16011221175002	5.1744024442424	5.1428499869186	4.74451464992691	5.14448413632832	5.15469523321334	4.73392393382172	5.0851550862024	5.02022912576758	5.08647224689162	4.6381309619397	5.09626849962149	4.8573053884528	4.60758127697073	4.39656296837598	5.12640148246796	5.00525417514378	5.08178938402282	5.04307666912159	4.5706294645697	4.67741642619386	5.07392929113487	4.34925289505489	4.69526679873953	4.39342393795931	5.09674570978656	4.7721835005894	4.8090738316486	5.11707722481398	4.63317438239769	4.7477108727702	4.4382025521334	4.75808867841273	4.45435892409288	5.08279470236519	5.11616579530572	5.08535926695877	4.88324122002052	5.04799530285333
ENSMUSG00000020156	3.36437086679413	3.35954170639332	3.72504984668914	3.57757911033074	3.33323968847893	3.97861192306539	4.18713186527781	3.33605067561763	3.68888445410144	3.82040320777936	3.97688147537664	3.93649120259536	3.41183394565036	3.13408452713245	3.25740399057354	3.31840617810968	3.66312565366284	3.73963435359296	3.25094797086794	3.23677860938975	3.5316436033707	3.41491618046975	3.15701318702608	3.50825345904242	3.50633487245178	3.86541136654835	3.36371355924048	3.29594056433118	3.18947173065875	3.56326237481308	3.16293596241051	3.21349738696712	3.48440737587624	3.71880954664201	3.59638031961701	3.43740394143106	3.05276929113682	3.71131097577842	3.26373063663857	3.705372689841	3.40238001540844	3.6940286740966	3.71696143824089	3.52067971343747	3.4807692092583	3.48867698235129	3.25869635809345	3.35348713417275	3.76033462498544
ENSMUSG00000020167	4.20546843776903	4.10223501721136	4.5739643080618	4.57071848300693	4.18644657104173	4.59825231258466	4.60390038012576	4.10573774605154	4.57451714528595	4.56523946083593	4.5290242925288	4.41945367284586	4.11980273535474	4.12989669538282	4.22427719540618	4.27632439396803	4.68301047010643	4.49767739865391	4.22148956352624	4.14970200343213	4.52579034190527	4.27346238141374	4.06406575083617	4.47935182842787	4.48913175262775	4.47794799130796	4.14709670863405	4.14452899204652	4.35320140080526	4.44191804658114	4.14127744716019	4.2280942643487	4.56528421159762	4.51606571090527	4.55392636406097	4.11280314944604	4.04291617099008	4.62368767412109	4.37835992048626	4.44079306052482	4.23303201449599	4.4680082107672	4.65183428215198	4.52611940286137	4.25906772727343	4.0861393244745	4.19612919201404	4.2555233441231	4.48765161535775
ENSMUSG00000020205	2.42912082293116	2.14817788026504	1.74443897456514	2.44640834230357	2.19451312689686	1.84172830357217	2.27412903250925	2.58374846480871	2.45203043434439	2.30798548459414	2.01077718765369	2.26971783383961	2.0309312133527	2.7876066367185	3.23438690368811	3.0641803299895	1.98144964428305	2.23502761940188	2.87584452454155	2.21839446123209	2.4749236517346	2.98999585170205	2.6411123594514	2.50123101270785	1.95212650172203	2.44269480097869	2.16462332932447	3.05477446752105	2.545860629125	2.6527347937643	2.47235318371638	2.39790436366614	2.16361034070346	2.28341552527336	1.99118802992377	2.10080177880117	2.69301777826825	2.31662802780616	2.38334446687792	2.58713978027074	2.29073617095672	2.31129802492147	1.86251301204539	2.04054217688864	2.56645591434229	2.09229113096515	2.27327368014922	2.18434307702231	2.32090721311543
ENSMUSG00000020265	4.08507843058459	4.12510975622149	4.9831681694378	4.62710778750599	4.21585250364702	4.20123440785846	4.1178218024002	4.18470767696893	4.99640113406843	4.26309106009961	4.09750622555968	4.25238907978533	4.06717546901674	4.08354141782682	4.08052112389554	4.07602613295891	5.0519947441614	4.18806256609585	4.12190784723478	4.23004318803265	4.67106091747703	3.97314068214362	4.01948092000628	4.71633581929824	4.84254006156609	4.25820367660413	4.37280550039226	4.21163414281622	4.36008006076573	4.79932972983458	4.43879205463518	4.17930592269636	4.84500564898265	4.89166405280306	4.70055309042064	4.03995701187417	3.96640891275473	4.96922284751571	4.4187430126729	4.77168412479875	4.51017465667611	4.76321612656993	4.97328642794377	4.91901695771048	4.23282887718463	4.31491681056842	4.26009061229372	4.38169032812917	4.26087402211427
ENSMUSG00000020267	5.61680018815253	5.25960772277655	6.0145851930987	6.33422766883797	5.20108484021904	5.26753852035545	5.32257085834874	5.63538228464174	5.99721299308763	5.30306607357024	5.24286807955365	5.28987684535843	5.33689364132628	5.69362775625065	5.45645722188097	5.49717232364546	6.0802763856269	5.24329079636082	5.4681445257603	5.28570314067508	6.35193054590872	5.53862084060249	5.50865122292114	6.25775570660543	6.47446152105517	5.31773266393971	5.34477147091992	5.58241677893055	5.16843644569352	6.3393129010602	5.78636349654428	5.12983954157473	6.50883172815737	6.08022377072337	6.50528169180993	5.32388276887832	5.49788927674852	6.03052178536151	5.1046233882091	6.25761969401544	5.74578457258044	6.3920393839742	6.05358921975599	6.39159880478134	5.63271602622234	5.18158128264635	5.27994461648998	5.74011761829894	5.23701626597143
ENSMUSG00000020279	2.72720556014195	2.31508760979277	1.59394653831606	2.07941029119154	2.58204848442129	3.20636995139584	3.12720342032877	2.42387309020125	2.05232211174892	2.88824171318299	3.00522705511578	2.73220283052954	2.21823453651604	2.36514008573919	3.10320455785799	3.13320464032844	1.41192555749291	2.95265774398044	3.21254381997117	2.49085558639041	1.96061718278455	3.10247683098398	2.89772796784942	2.27653676183241	0.48910993573547	2.80837204394181	2.40352485148823	3.17395795368562	2.80769038682513	2.22361439384732	2.02183229093408	2.58687642337172	0.545540044973698	1.85957542620051	0.486666528829762	2.42158516553828	2.69837689853983	2.10139381760923	2.77123155170033	2.19384331173968	1.95102135029757	1.15667991867537	1.40061631062744	1.01149908831284	2.85150387138113	2.41906060755049	2.4727918949249	2.26494552916509	3.02969882311726
ENSMUSG00000020300	2.9374938649649	3.5239104668508	2.85730319252438	2.51307289711435	3.56125912809007	3.32756878177068	3.03455867820866	2.72819263993695	2.52204185645026	3.40514292110774	3.14575013934373	3.3833727967496	3.2188758248682	3.17659443261159	3.06825756535822	3.11057766522303	2.7757836131363	3.58482364251505	3.23746202634388	3.11030126079702	2.69365373415164	2.95439452105345	3.07531949289308	2.54190903293728	2.86787617451311	3.45974926861177	3.35281213550236	2.86058242908541	3.33871186278364	2.41197746976524	2.68850714011578	3.05410494987877	2.7993280194294	2.64697589485955	2.94958361752801	3.10381059263599	3.07092786831747	2.65174789128885	3.10465842477117	2.61221454992865	2.74458140332531	2.75408737291406	2.70481162925169	2.85128436918812	2.98420610171537	3.19701460011352	3.00386907977687	3.03060701819041	3.55872520964255
ENSMUSG00000020383	0.298935761485336	0.840173974230395	0.515633447636245	0.847861986952173	0.714453578586738	0.0169718597457668	0	0.23763405501652	0.363840708413632	0.174722758918624	0	0.110762001332903	0.656902713987584	0.313501123542753	0.7358186637212	0.641060413561511	0.392763449153954	0.253730950582001	0.303316465895074	1.5772493754692	1.96070164212517	0.276599385725623	0.834091032899922	0.669393277244129	4.85063867110332	0.0521719632449812	1.48599488922551	0.367173243441534	1.06216612289598	0.663814142831675	0.164100727794955	1.33560614679237	4.24582596842045	0.448936390165037	5.23285041455189	0.982153375973858	0.383932946028585	0.569103211097585	1.24218146706738	0.724815406886742	0.266293458142822	2.03833174533194	0.417491829624226	2.04446700076393	0.377056031345578	0.761291692291501	1.52829076175452	0.242983040676073	0.124545010773196
ENSMUSG00000020388	3.48554772123014	2.74887859560199	2.67148994579041	2.07946654136734	2.70231377925027	3.61667159867146	3.88306576221368	3.24421603260161	1.96665071170272	3.71428888290091	3.77055390669043	3.64058691610806	2.90101491799464	2.92743737271456	2.97192102245045	2.77451810977404	3.23070952957374	3.53065423461259	2.49162569304269	3.26992628977506	2.02451005815362	2.57451880847769	3.28628397468013	1.53976623918478	1.94687111575031	3.72153297732598	3.09631941476538	2.71490002076337	2.26122441174148	2.21441923166193	3.04539824456881	2.52949753311588	2.21416363139314	1.72704493260067	1.11847700553996	2.83873337473256	2.9288015600712	1.98487808300988	2.56917886202218	1.48454340006234	3.25189658876418	2.09432645958548	3.23397722260334	2.28228442169454	2.6764769712631	2.74278651537774	3.19627023293437	3.28470101788837	3.52214281905831
ENSMUSG00000020395	5.69167278072247	5.98092166573142	5.19184512203752	5.18824577116009	6.02305526419419	5.06862743436379	5.2938725027608	5.66904954299718	5.16241172906205	5.24501152202358	5.14609233147626	5.29832236653554	6.24338601332629	5.47076113152447	5.51572449601031	5.45914712019123	5.28264519715374	5.06585553459483	5.26901728083648	6.15708491217853	5.28320372873799	5.37000992393477	5.94250011775526	4.99668510780953	5.2675488328764	5.26000264286233	5.92489195865742	5.41158354990183	5.85691263392945	4.81888543017104	5.5399450292394	6.0863337205924	5.14538760775993	5.08741113289831	5.2756115290124	6.16390410404749	5.83085849277973	5.19744675616306	6.02493800716552	5.03293154176141	5.49928892583704	5.12768917509509	5.32637990431292	5.0988048889814	5.40320427006934	6.28072162858162	6.09911419071207	5.47218243448439	5.02212898780747
ENSMUSG00000020397	3.7544705461044	4.21777532311551	3.8523982585701	3.65065304647505	3.82026291658722	3.13398438104971	2.91824629466214	3.75879256871395	3.72751105146488	3.73830275114579	3.00532610522531	3.68515000836843	4.01604422462872	3.81942514396058	3.74304324966813	3.8068380299178	3.80496994711665	3.76611360610005	3.76607657849133	3.82062456478637	3.7940634541938	3.82269111995825	3.96857912681529	3.75106286039436	3.85806722239284	3.63995965654246	4.09134506823436	3.8600263058144	3.7271405723879	3.67907151312285	3.72076564297626	3.59552161724726	3.76520835104457	3.76486548304307	3.90776997409845	3.9693386291322	3.93134120168106	3.58522026815142	3.49556165969697	3.7099655711102	3.67262049061799	3.90118245845016	3.79253426588564	3.90816758282859	3.42706653762621	3.77392118428886	3.78990734750429	3.65314346226058	3.83752788141774
ENSMUSG00000020423	5.00968150605168	6.11159815134555	3.86651714203365	3.44536736540663	5.95530873235152	4.82867367251785	4.89362196214196	4.88763869138698	3.98284859645819	5.67236748409585	4.70535030653982	5.43282203538557	6.20796608903365	4.90351025962739	5.35197187108353	5.26602658584947	3.86465043599633	5.38260336640231	4.97444837433448	6.00623246266298	3.48372929637996	5.03349859223432	5.1756241707616	3.45218196173568	3.64325950948406	5.5031462230453	5.90047800688854	5.04355414085337	5.88340316517004	3.60042794972938	4.4399251912073	5.88652616456166	3.60627471724466	3.95430249728295	3.61164467551513	6.16336111875157	4.98481821619834	4.02951444301839	5.78425278320314	3.49989877449502	4.49670819907	3.48120624260905	3.88667853042163	3.49289194207614	4.73814392315171	5.95160302868285	5.8818477641596	4.6645987987531	5.50101328259314
ENSMUSG00000020424	2.42700384130804	2.6125299992448	2.29153223458067	2.52186519077353	2.33294066510879	2.43729953553896	2.49620096158249	2.26550297142275	2.17650019201828	2.6133951399941	2.43540998610655	2.28214766425406	2.77938432970654	2.34568098025952	2.48578959321204	2.49335420186955	2.25648251402986	2.50422713472844	2.25513807639793	2.7437969382645	2.8407554192052	2.38018481901644	2.64929757600604	2.00847171730866	2.99789493331862	2.41485071344778	2.69649030893326	2.26608706995385	2.13568126976834	2.35323638133981	1.85644485458055	2.27875848031748	2.67291340406639	2.36979784767948	3.72560426663546	2.82243190322093	2.62734616368725	2.21297762179337	2.43819058319034	2.1566432945833	2.00768234744791	2.00721353205788	2.28989187385978	2.2050251844467	2.18061292014206	2.3762666885479	2.90962412489445	2.11423661071663	2.4100124712191
ENSMUSG00000020484	5.21492488798469	5.18822902564998	4.82343786955551	4.73185569896036	5.23020981733336	4.59462882050836	4.3271875878451	5.08692326926812	4.38235907940801	4.81340312456655	4.43812573764213	4.7426948449013	5.10964166486588	5.20814098621525	4.68972270913946	4.80488951995847	4.88010130951444	4.87686006222155	4.91130839138398	5.0648582927063	4.88198340587476	5.02528742542857	4.9984344995148	4.43143089596136	5.10199221551612	4.91115375960978	5.31000381324196	4.93765591561028	5.08351393950883	4.44700295059033	4.78484658075692	5.02111353838388	5.11137916945068	4.3860472909916	5.15673076048614	5.16419151155148	4.99968219397133	4.43656335097727	5.10036020833356	4.57209105465276	4.88690712108024	4.79805244837475	4.90090226997801	4.88560103172568	4.63144203872692	5.20582371659703	5.1718580505913	5.01944966646147	4.81626544727097
ENSMUSG00000020520	2.98481792818811	3.68226764419288	3.09323096590767	2.8651280212426	3.67160866899868	3.98392683595973	4.10896877194843	3.00780905477944	3.2203107948062	4.17956920506363	4.01274759175213	4.20972768334894	3.90954594003324	2.94315921324684	3.67257983411714	3.56261870901502	3.0679831652579	4.0841224944518	3.23036556428317	3.32507199127266	2.56577978179456	3.32990544076791	3.25654533552875	3.03659106739714	2.54528810478688	4.15313220370519	3.23605147526829	3.28285293844603	3.23800371477638	3.09022848581296	3.05287790953453	3.29439879543931	2.61076807829566	3.11972267028636	2.52620852914511	3.73273603960202	3.1554758553347	3.20361192196181	3.27985802980299	2.95296046271008	3.07728461039457	2.96949096234876	3.13528549849701	2.85339652177127	3.24745161984453	3.85607256757369	3.28473472392307	2.99314392667245	4.07470972084908
ENSMUSG00000020547	4.79916501096814	4.77740773632803	5.22201390915632	5.14581283108139	4.66260856063536	4.26786220022584	4.41847186512058	4.85092809425372	5.26081797107708	4.35122974131374	4.35534507669232	4.3597746351131	4.97821540284014	4.8516395626058	4.53411769494018	4.55861093148813	5.1912164483791	4.26206137594979	4.64037322369662	5.07351619213546	5.04104163351681	4.71319913820019	4.73033921127774	5.32118392266775	4.9109107185015	4.33580074244712	4.93183736691747	4.76030038592885	4.66969308200359	5.16317896909694	4.91137465482536	4.82214273577863	4.9693340180723	5.29889220129888	4.80634620829658	4.90412597066325	4.8079395867178	5.25205874531808	4.75082775841045	5.22864033250382	4.92294004695709	5.11168653816598	5.19921500550483	5.0522825479963	4.77560470438762	4.82015252502159	5.08388575583585	4.81052444189262	4.25054314366666
ENSMUSG00000020590	1.96532474589534	2.50418626451996	1.80742774486477	1.8484973316857	2.5171560040035	2.1616273359174	2.00050925892295	1.84962106170587	1.86971538568195	2.16684554991306	2.18405715496677	2.27986288787522	2.37214380436341	1.93882079313621	2.08788826743769	2.13678903486538	1.8015398186385	2.30295402493029	2.08608567049113	2.25279277683801	1.85022804295212	2.09248609040063	1.98375216498946	1.85593855077496	1.91686819893698	2.28514692815205	2.28542062269946	1.98867539709197	2.43846996401441	1.82051374080183	1.81408505497715	2.52973660170579	1.74945895167555	1.87002059081916	1.94526136721331	2.34514158240796	1.89339957272725	1.84444995375738	2.33841352038511	1.88894213725581	1.80578235404996	1.67440509168465	1.91369682669066	1.77634121649967	1.97838840260831	2.43555883015766	2.2201497753106	1.92337381716272	2.38377514221947
ENSMUSG00000020593	2.07751844371174	2.92171968146683	1.59343250655871	2.17740841661513	3.03647106461293	2.74865457194415	2.75227759067722	2.09439172863252	1.77624981392714	2.88158885644315	2.6775909936175	2.83575716462294	3.12931428989711	2.03482982313491	2.3017307281283	2.27069703012997	1.65437303642785	2.79092581538089	2.26080222031153	2.32705621764314	2.05256996311642	2.26302272148219	2.1632471607139	1.85410966021683	2.01503101235096	2.82950057790898	2.28659899348167	2.29891837880642	2.64710344407247	1.93473941667219	1.98149514009434	2.75766542164441	1.94165396146836	1.54397523105864	2.10734120131488	2.9563051390973	1.9676283074965	1.8418551300721	2.67271313681252	1.8036188677405	2.03583572801149	1.69751838440465	1.73681918176119	1.7106379854403	2.28746231808642	3.17614367382669	2.22334489655554	2.07466264090181	2.76185001820212
ENSMUSG00000020594	5.27421932716398	4.93766308697359	4.87820805357614	4.67930315782932	4.76660002263949	4.80052313088074	4.89766067943218	5.21367953410794	4.90183182122045	4.64976106931597	4.78975584443511	4.79344896325617	5.05280677764646	5.15369035891132	5.07271454370303	5.03194006059008	4.9691255631395	4.70942208736012	4.99462108168587	5.41447241107903	4.60762417249868	5.02338039580459	5.28304635594945	4.97065322451805	4.7948810412139	4.702977245991	5.27420908320407	5.0372837164205	5.03476840059879	4.56216455907703	5.06095444749584	5.05865055493103	4.65627196203718	4.88360463063308	4.61881664802194	4.99488524400499	5.22665486333467	4.91476295631074	5.01177464478968	4.90270852546324	5.05822473768917	4.9494901201494	4.97188060566991	4.92181865223247	4.97048668391298	4.80964454742318	5.38194594498761	5.06011093755678	4.70146170230601
ENSMUSG00000020623	1.01941755469656	1.91403167273468	1.27443499583335	1.50825532373904	1.80857889302428	2.28644758094981	2.38565889456527	0.745212926529939	1.48711207385581	2.39853143404125	2.34052036493705	2.51897790928472	2.00693133088689	0.776872330482035	0.935893339167668	0.984364247549698	1.3411426945825	2.43446387080265	0.798434693553142	0.832643870367448	1.47814173414144	0.96952054998868	0.777837532720859	1.4268795275986	1.46744337968272	2.44185126031915	1.06108693757607	0.798569694295851	1.09464777368694	1.31703270351319	1.097888693603	0.950174150052092	1.36487407612072	1.22681785757062	1.45072115726646	1.74346343295732	0.815466578017493	1.38738127022013	1.02614911693439	1.37418888460774	1.13836811503303	1.40446330173521	1.7510329562604	1.38071884678671	1.40173700730075	2.05845025821173	0.972308050468045	1.12338294699332	2.42300464997156
ENSMUSG00000020647	2.54905446961175	2.71394611930059	2.33058831701888	2.30682708301879	2.69034776685587	2.78131925002965	2.79861580987578	2.44680664174342	2.34717501993279	2.75579855293231	2.74362967760768	2.78804983092483	2.70128738472282	2.39574295823023	2.58018652610288	2.59584408547802	2.35955787849501	2.73345800503674	2.56467239603434	2.60199314662123	2.28133898437981	2.48025417713512	2.5249523430644	2.41550297964912	2.17079047701374	2.80846852422072	2.64009964336036	2.40686402394996	2.59088697332523	2.22813521624376	2.28091804875222	2.65222031614154	2.16465547089432	2.44140746367515	2.18080382504884	2.64679162838136	2.47335687383754	2.43525236237159	2.64710344407247	2.37542375992062	2.30481959463474	2.24150936944652	2.32695179882404	2.27828625286512	2.48907295865742	2.72201885032961	2.65252339663992	2.35973167343065	2.741143203768
ENSMUSG00000020656	1.30785703080494	0.817919070513889	1.23113942719825	1.1221139484532	0.901672402850536	0.447478712379435	0.467205342691316	1.57652414859741	1.25569295759627	0.578978542591452	0.414721468846828	0.604079326834431	0.788475542017165	1.58136348795857	1.35811862699854	1.49347696576489	1.16838396791666	0.465151878514711	1.36262391344092	0.831155412169866	1.26889219042524	1.37129746776398	1.40350294050666	1.1731970519008	1.11641618781116	0.630658290825448	0.919665032513104	1.45804276596861	1.24119055134269	1.37156897280435	1.46982405909322	1.22533891462768	1.15314466489494	1.18552977236101	1.18208909307593	0.652382476065252	1.57011687424843	1.32099021363192	1.23232699782246	1.22839123298987	1.33399793218213	0.970748613668776	1.11752890265536	1.04842715197678	1.23777985153621	0.982662571456015	0.95940769094756	1.31733273914467	0.536994999063892
ENSMUSG00000020661	4.0485658590488	3.14004471624535	4.37889548774567	4.07149038367578	3.10213974096652	3.32259419293943	3.38155574140687	4.09076148399063	4.48556536689152	3.44396308595409	3.0912787890652	3.28482460112839	3.22124900664339	4.10756347283638	4.119958701296	4.20712398957171	4.38080839291864	3.52556609149065	4.1693731818784	2.97552446418264	4.01996757952931	4.26423922400793	3.89758731035182	4.61824434547536	4.20951084382865	3.37012974169726	3.00053074246556	4.33200358581436	3.1264929563045	4.01411378130835	4.36409812512145	3.08681991461258	3.96284158715747	4.38526388910687	3.80807038710647	3.30470116546131	4.11437265429527	4.52397206107706	3.4340517185331	4.72177030004629	4.56194739519471	4.61851080292517	4.43416238659441	4.63869199890547	4.30909162817305	3.21995923776444	3.08436109178002	4.20131378321934	3.26966399170031
ENSMUSG00000020747	3.08793307880517	2.78333700197378	2.84248784961945	2.96330721752884	2.83647859555083	3.39089448866626	3.48871057716426	2.95916683204473	2.89562460417761	3.34873498308592	3.28502679531038	3.2634590570574	2.68677889582633	2.99306872946775	3.21746282705682	3.23899604878406	2.96513903646916	3.2484113258674	3.098550560485	2.73019648511697	2.86665949793641	3.15065693949099	3.18390749749305	2.75970609640877	3.0146521584065	3.28073074837657	2.74838567729161	3.12812802157822	2.82563766207956	2.90175670276273	2.91225826904225	2.83417170820797	2.81614497526595	2.77435590984355	2.92455845409947	2.91297546938378	3.04244886077651	2.87687553668671	3.02903648018798	3.00720125265714	2.97547344221257	2.89300717103118	2.87110398753851	3.00041628641781	3.16536533748174	2.80237808042553	2.92151506466492	2.94751319628339	3.22286386206606
ENSMUSG00000020827	5.09926258701244	4.72610380888372	4.11665710892904	3.7613001106939	4.08993820179261	4.39522416291793	4.51208622631583	4.96590288608757	3.97180774523064	4.50387804990621	4.44208403682813	4.53008989513186	4.99812402015918	4.80816000837716	4.71454463502598	4.60299682595121	4.31511329588779	4.34581249723876	4.25191937301605	5.3937139062596	3.78176396709303	4.52545034285486	5.20903249804307	3.80682914254964	3.79157141233748	4.40516926617614	5.13549839204126	4.59804385389423	3.9516609392251	3.8420339236027	4.43437356129599	4.03361035106764	3.76364595938712	3.90094790225569	3.81848345713025	4.97019517109823	5.12854869162553	4.04206657265503	4.18861025734823	3.88559278406967	4.57159168557401	3.99128510081086	4.33508831727729	3.86377979165407	4.34829403424238	4.17353767832567	5.37652300322409	4.56829041070046	4.41818014877769
ENSMUSG00000020839	0	0	0	0	0	0.0194799281755952	0	0	0	0	0	0	0	0	0	0	0	0.144517572938962	0	0	0	0	0	0	0	0	0	0	0	0.0498628267564004	0	0.102031179563957	0	0	0	0.203933820220335	0	0	0	0	0	0	0	0	0	0	0.139415795516725	0	0
ENSMUSG00000020859	3.85073041056738	4.08849917786908	3.33110032936331	3.13140325063438	4.19075716443851	3.60904589123477	3.71850864222785	3.83269187785476	3.39324921181298	3.59816395259034	3.5023209340546	3.63602441452117	4.26698328016149	3.85938565030076	4.42639752440938	4.29081554212048	3.30181525606108	3.59629256279112	3.90877774526312	4.53794111523256	3.27467754103213	3.90681546972016	4.30708620073536	3.30259913542061	3.26828294154044	3.53955544050309	4.60844780870945	3.88478951754642	4.69573275004234	2.91846778638277	3.57829978679218	4.55630236880374	3.1139152292317	3.31185601963707	3.34179763438053	4.31338370195122	4.19252335090363	3.41935486560212	4.60582197352844	3.34999881962946	3.74297930643076	3.28727812200044	3.28350184217787	3.287072646258	3.82822391805275	4.19705757633851	4.5180238908065	3.71588889298356	3.49589828498616
ENSMUSG00000020907	0	0	0	0	0.05579140769043	0.0202482142820619	0	0	0	0	0.055932974406771	0	0	0	0	0	0	0	0	0.0722101438448594	0	0	0	0	0	0	0	0	0	0	0	0	0	0	0	0	0	0	0	0	0	0	0	0	0	0.0738423868890774	0	0	0
ENSMUSG00000020910	3.55745156186616	3.45505089588818	3.42079737405018	3.57088670897006	3.50924727769246	3.55012013394511	3.5663840828239	3.61039885904029	3.43503504240797	3.37435019965318	3.5639112921499	3.43537011878596	3.59001446344967	3.56940874513775	3.45662893496597	3.374764422213	3.50189001971099	3.38126674617328	3.50050561917802	3.63258155228025	4.03599308402264	3.59504942834097	3.515269837922	3.26114189620744	4.02960868827841	3.30327579510133	3.51248827780073	3.63591898128271	3.61660441649352	3.26761646400176	3.59346101845016	3.78040292793373	3.72520656174893	3.47900374442561	4.30771114098906	3.4657234027216	3.62122140563994	3.28242510687004	3.77422193927798	3.30731884323676	3.50779513162987	3.41005470616052	3.48571927356474	3.41869670479394	3.55844041807957	3.55880778402717	3.62918783441563	3.4802981073484	3.37044947271337
ENSMUSG00000021003	1.08864275763062	1.55356150000847	0.858127578157985	1.04115618346366	1.39021167840394	1.41175497140745	1.28373547279215	0.946792778441257	1.00990492885777	1.21413796358698	1.19455560133485	1.24426121651646	1.31648865937591	0.983758707965539	1.2651205833894	1.24712999016336	0.782453006620297	1.34237904554473	1.19721099473178	1.27420291012277	1.36060212407143	1.12916412519595	1.21576697880864	0.684582104797755	1.52013226926373	1.24220456709048	1.51563479643841	1.17465315348542	1.34681001321802	0.84366412349758	0.76907064656408	1.17827954125182	1.25452142151023	1.15639365658002	2.16345635010577	1.22099804885107	1.15662330190484	0.905795852781504	1.26164058841483	0.850364581757988	0.869438089496549	0.668281065418877	0.886470495461676	0.753564722113213	1.14995791501965	1.41087233299292	1.31005026291875	0.928989756851564	1.422438230255
ENSMUSG00000021062	0.0387944684777713	0.0372803703667072	0.127817851389449	0.115729372778043	0.031644392874957	0.0249883737267831	0	0.0152393884031109	0.139914104710927	0.0216109912200806	0.0321142721093371	0	0	0	0.0186437207291857	0.0380973901544879	0.190596392379289	0.0164118852220707	0.050334970341712	0.0421817096884639	0.0918817640429968	0	0.0394967327486754	0.137818315625393	0.154646271287235	0.0179752724252852	0.0296841341929924	0	0.0604953899369434	0.184471743484833	0	0	0.246419355827805	0.259382130013638	0.137189070158817	0	0.0393592612473585	0.103120508714479	0	0.174568244061377	0.0339192815185067	0.174580841275126	0.161248572936455	0.121760005905174	0.0380576331917799	0.0214320833250676	0.135318170385976	0	0.0657182624690273
ENSMUSG00000021076	3.02432458948059	3.12572052164874	3.24233841299587	3.28334809381114	3.16134840177624	3.05244336513803	3.11362197018856	3.05820929626308	3.2846635654062	3.0378909742843	3.064955118595	3.01978077631113	3.13021071758373	3.06948911263914	3.1684242813721	3.16636916306911	3.30768491833017	3.0494199491217	3.19375081880925	3.05645571401711	3.28556203806323	3.29218576439286	3.02021022896082	3.36737168917806	3.42420076342712	3.07277664455142	3.07182256532753	3.23123513299239	3.1681549981687	3.37893813935673	3.29211885163592	3.24413803130675	3.36593628553494	3.2707051755519	3.32342321002501	3.08199253519377	2.94742924071682	3.31056491096449	3.18881653740482	3.28420653214346	3.23546938704976	3.3591941341817	3.28991939224029	3.39135577823128	3.36409069903753	3.2016360706055	3.09984901604655	3.1873686457726	3.05990822897255
ENSMUSG00000021108	4.73351062891553	4.39036799856631	4.16434781199385	4.31235764181123	4.37847659071798	4.32640821091087	4.47873016150106	4.81331379861202	4.23583544390257	4.59286579651185	4.42239092446331	4.62812470360028	4.55568052722935	4.68194602479014	4.91183837601211	4.86765751980532	4.16696750369195	4.50397099997549	4.53850460426023	4.98060898258928	4.33235439408941	4.67006801756593	5.03357678086443	4.28783133316173	4.26441358456914	4.6093544198593	4.85455831570219	4.76792658728721	4.86591775969967	4.22602319788528	4.54557622036305	4.93457464748329	4.14109614195305	4.25687574164485	4.32677155540178	4.47947089933473	4.97616116473615	4.26256719463655	4.90436325201331	4.29172165791617	4.57428511464036	4.15473229323703	4.15584096079348	4.09671009547419	4.48670416715178	4.49826514483128	4.98899618149277	4.37037906432426	4.47228544138452
ENSMUSG00000021109	4.7850053208621	4.61470954131328	4.7429475516974	4.65520719157522	4.40295485374409	3.57403522094422	3.66483007210641	4.8463500997884	4.61015474242005	3.96373841071435	3.59645710052274	4.03507215075703	4.63727913190571	4.82808971221055	4.48229948005795	4.52150919019808	4.52319193970096	3.94170024725739	4.64521748050578	4.46522397663682	5.02943087854725	4.72924450109002	4.85951003307069	4.49875800641446	5.03090839893581	4.04336525362357	4.58042247187966	4.65925109137527	4.20452096286778	4.25919211171197	4.7314327243854	4.26331207153046	4.60780570994177	4.85403606345808	5.44540027124928	4.52914730464242	4.88809094133816	4.54094628202001	4.13108142393807	4.64439089914137	4.72034537973431	4.29908786245079	4.53266293200118	4.4689494660768	4.58258914246578	4.46069224073194	4.49311397074755	4.66938365430172	3.92275520875717
ENSMUSG00000021133	3.79559255461632	4.23195491622786	3.05734464268151	3.25806961458213	4.34429231628836	3.6882967843949	3.71992501466008	3.88747208279928	3.40431584752246	3.94326388732579	3.61609906187436	4.04374225711663	4.26136210775618	3.83752357204809	4.03736848469905	4.03522068871936	3.11130397712793	3.95717608723454	4.00355697340167	3.99110217212205	3.15966919722267	4.05435902333083	3.92133352768704	3.35022684220117	2.8234125314364	3.99423689284572	4.02652600096292	4.0510142160833	4.16440530777297	3.37031884228386	3.62544965145415	4.15230681955994	2.79893241007934	3.32027651073834	2.61004038054477	4.19740944492975	3.82852399829385	3.4361075356386	4.13876965777071	3.26851134590852	3.66274336270912	3.04019403607483	3.15997895962041	2.94333310475478	3.9140928617967	4.38532618516517	3.96731011391231	3.66381289661488	3.90630870989537
ENSMUSG00000021200	2.24976115408341	1.33309398625191	2.09897942805288	1.58703687218506	1.38024862241564	2.85641848074481	2.70018602604541	2.11573851371064	1.54761144368889	1.77084222097267	2.68598180889825	1.91533753307825	1.27647670493022	2.36629295673126	2.07116614484122	1.92500165336917	1.97210407313779	2.08710832663149	1.96486647996836	1.3873962538131	2.10828528250065	2.13417827561858	2.14591841736883	1.24892704932698	3.02434402554323	1.79460707760676	1.55406895538443	1.83305175314491	1.41582889122221	1.25796370689454	1.77038941415853	1.25338277637477	2.51080179108334	1.95903506781674	3.48889685519238	1.35200566554816	2.1965832606255	1.69201463754105	1.25965346015249	1.77845975210457	2.03215468447804	1.92750611470048	1.80279501959831	2.29111253413949	1.88038066088158	1.06982179120485	1.21901411452041	2.19609282603614	2.13221779843494
ENSMUSG00000021242	4.73258667061271	4.85714994844068	4.88897224089768	4.71895412479435	4.82477147087789	4.89727994176702	4.99832651762866	4.58665279242509	4.55202781468998	4.91960859374741	4.84491910193444	4.95167761549101	4.99553519257361	4.62205680114451	4.47816488062769	4.38183536638327	4.97398514088766	4.8912509770729	4.54505599637897	4.85255356447399	5.01921835402673	4.4377392121293	4.55503306507959	4.48625150573141	4.97952982972258	4.87871022968311	4.81605490390636	4.39121801423002	4.72935932534279	4.57392613451142	4.81551214546509	4.78318247119395	4.89248218997298	4.63827608788509	5.0785057581418	4.95910337474881	4.41852127970838	4.54668689488573	4.76034320019628	4.60797125931675	4.86478451901146	4.70203370419196	5.01118847439715	4.70253280355486	4.69993476243251	4.92755074248058	4.83291115297291	5.05777330055366	4.83101408807117
ENSMUSG00000021250	3.05059444192797	5.02696785538382	2.29227512748008	1.92727327058129	5.30929687059104	5.5938559952776	5.36818851890008	3.26870164303903	2.28643843449216	5.32076355537787	5.28015339592037	5.80553248025983	4.99910912225763	3.37810274163328	3.90216860997303	3.80805707244326	2.16527170047252	5.78245809444463	3.29998381108486	4.62133876714968	2.322716097741	3.24659993538296	3.96378399043139	2.04046679827352	2.08056466074544	5.67877231165203	4.57932300714254	3.41648328796647	4.91830068289346	1.85951157127887	2.63582353510486	4.76910710965677	1.9816205875179	2.42012809984582	2.15557006043943	4.85402046964571	3.71544348523949	2.31860606904822	4.51246151931213	2.20838429759522	2.62015843668527	1.94648569768114	2.29678027760567	1.82837101222462	2.49530242597012	5.22200311619764	4.36736086609858	2.52493633051056	5.4739373512194
ENSMUSG00000021270	6.41646263831846	5.70723650262772	7.39329386352124	6.90048491381078	6.03100972684706	5.76562361112051	5.96576461484146	6.82757939577447	7.23041107812449	5.97592188326928	5.80062178777035	6.06403866493695	6.09992201226335	6.84037218254037	6.46618826916822	6.52983481012809	7.36481930143798	5.91860617848983	6.56508185467922	5.95976746036473	6.99336400605147	6.32329926131147	6.70276471073524	7.31213980347006	7.45658164126565	5.94428383707213	6.01181114407289	6.69752054915583	5.91392183683516	6.82285948075863	7.06355317283573	5.91188548193565	7.38399566913934	7.31501876903168	7.44292613793678	6.01227402030585	6.79798951891207	7.18456091687907	5.93450787762215	7.02487142565082	7.07148847096474	7.38812994265209	7.28929647897093	7.37272124046053	6.74027937809429	5.71904540132211	5.93916284971614	7.03259778230145	6.02152322439118
ENSMUSG00000021288	4.32110423415077	3.81906745131569	4.12497398855209	4.01318873526109	3.79346241755637	4.21701931758852	4.04201213162826	4.49283652547968	4.0781897734654	4.11599189223627	4.39627464793908	3.91090037551493	3.96378019220098	4.3424863704696	4.1850760941797	4.19984506808084	4.05077748396025	4.17137813159219	4.23113397506358	4.28886364799958	4.06670097478527	4.05690226674623	4.75961510823609	4.00182166101192	4.10493165399637	3.89384885144924	4.13001571389838	4.1520173807703	3.98296224817171	4.15554470466927	4.15455341134254	4.02590867844583	4.2320130104189	4.01538973481441	4.22126204776979	3.88748438098099	4.36459304898134	4.09062933597462	4.23575586828652	4.29386050029942	4.4920283632212	4.06716348096027	4.15321391897153	4.02012555826355	4.11748475091362	3.82247678206468	4.27693552716686	4.166110030951	3.85088137498578
ENSMUSG00000021298	4.62654021172428	5.68044560929176	4.15802177504013	4.01837023412451	5.81703972884063	4.64371759560033	4.8528502401472	4.47586982989138	3.93465691497703	5.55010279500206	4.6136917739017	5.56093544495589	5.89437804056906	4.55982652579479	4.79585665911367	4.71310039714852	4.15114383750544	5.41985335107373	4.55171139070029	5.48301942104105	4.20023793588588	4.50446548186646	4.8186673602505	3.6525966211613	4.18051155504196	5.60936556243623	5.38316849521388	4.49034838654075	5.54494694916756	3.91163092857606	4.16178356040633	5.57422792580034	4.18282541455934	3.99001684637622	4.32321170250591	5.80853880783254	4.65803774057755	4.03147575744311	5.61299671089475	3.90726771694428	4.31405957614658	3.91680356034481	4.18341867142722	3.90685567775654	4.47244989290481	6.03196569016091	5.44900204673212	4.42455197767209	5.26137844811998
ENSMUSG00000021356	5.58464602354617	5.06816178833445	5.7339203972011	4.89390670231848	4.71851672827851	3.08725346602145	2.91715432592882	5.85918950779816	5.45721248797747	4.63808258194385	3.07502854887004	4.43760797224921	5.00113699439494	5.58280434010328	5.75858626669687	5.75576752972215	5.73497424708301	4.44273478241369	5.5468908195638	5.13419126388614	5.12417824216164	5.70816618547363	6.04652548500462	5.25156113253959	5.5909683236204	4.55034434370431	5.25975843436941	5.81404396091373	5.03365496338156	4.77323222403399	5.79885323186183	4.90540810288366	5.51711950756347	5.49170249569797	5.60920436016	4.89007841489048	5.99089438459622	5.45698212827404	4.80979939980434	5.17805751611675	5.75118755305293	5.62021244216945	5.66247772473942	5.62519010362472	5.51073560678947	4.59737689704639	5.10375519820918	5.46395044205576	4.57849247940173
ENSMUSG00000021367	0.564135273941208	0.681416646084171	2.21735612656651	0.518932474274723	0.0434576860317371	0.0135638930757765	0.141542964109604	0.343074678169818	0.088123599907013	0.0894751893098099	0.0223161324604783	0.106553104241281	0.423371821648068	0.887347899883978	0	0.0264980062762281	1.99177358555293	0	0.133000876925951	0.660611592083331	0.945220209919169	0	0.408463940445684	0.165544946486776	3.91410284106975	0.0963269354603353	1.14082211969761	0.0590135364798337	0.0836797165005762	0.298046179074086	0.934578486840229	0.0838826793822865	3.94408546701388	0.0327251433119616	3.1554161881921	0.0935466256564508	0.325409844800251	0.029570258486601	0.0838664953626262	0.333226976456183	1.0931808986709	3.63688854803087	1.87012846934188	3.58297156645316	0.101572349608402	0	0.467355751710124	1.0220875523372	0.144010296629573
ENSMUSG00000021395	3.50873253108905	3.60999586606828	3.30972150816778	3.27290178212923	3.735951476456	3.33709609825557	3.47705287363234	3.49301358584858	3.3795446439667	3.29062702200815	3.42623790120556	3.45602957342578	3.70856442743033	3.46884668429791	3.5580786158447	3.59337850611452	3.33263298979327	3.34810598042091	3.53270213871409	3.83515060036373	3.22351703775769	3.54783130993576	3.48443804733584	3.26439588616991	2.93430889531657	3.38185145006462	3.74926875412672	3.56754480644362	3.81062795026216	3.24943218763318	3.39631548457055	4.01196426339891	2.99700646143172	3.32225878645428	2.88960479719031	3.63824383814536	3.42879633585294	3.32694786102938	3.85470316679521	3.21399593756224	3.36810584666196	3.07521790301134	3.31170292437872	3.08759561072462	3.53499082328217	3.74734881384426	3.8175782510352	3.40315213655	3.39236179591639
ENSMUSG00000021413	4.118977010401	3.8544659238955	4.05000249060469	3.91594530315152	3.88969559354406	4.03303814553636	4.19244025282594	4.13096253220171	4.09998197543951	3.82690075201131	4.06385786295056	4.01905512318039	3.95383650824156	4.09030139964487	4.14804171502549	4.12431590071809	4.10557954610296	3.89153046019331	4.09220727986046	3.98852468181318	3.81205238261024	4.14603369492199	4.17960440617292	4.07707292925583	3.83899414313358	3.95267922620869	3.89382644771148	4.17557579409009	3.93675269050206	3.85804189156163	4.20019745664161	4.05506651409187	3.79780112133785	4.03559547216256	3.79037952784528	3.83127921872279	4.14999053660559	4.08596958983991	3.95663875455245	4.03625100538985	4.13756368134208	4.06153723924598	4.10856628572815	4.0181220483076	4.20157582693722	3.96297844274842	4.03151302779783	4.05883309463731	3.92732729506298
ENSMUSG00000021423	3.91377946195483	4.18385157252675	3.87112184110738	3.55559660202923	4.23039382401862	4.48247133749811	4.29666752829671	3.69421768039654	3.56405008878331	4.15792481186417	4.26371877382084	4.21173344613682	4.12067323411127	4.10907388452574	3.60948174671633	3.63648291980201	3.62623513783706	4.36672262341401	4.17170212966955	3.79399593999892	3.96331859981305	3.76795631088824	3.57582273182164	3.45353995869341	3.4012940436569	4.15664934041244	4.05264197175769	3.67882406774263	3.9955623619244	3.51708232077619	3.87620928188898	3.80219474647411	3.56987629941495	3.85649338203562	3.72980304347326	3.95355067090407	3.59993894481729	3.63785454476053	3.85448922703009	3.59232725332077	3.86102019516179	3.47320791763843	3.74569683758742	3.45415662092595	3.98822264566105	4.05986870773509	3.83581128348226	4.31586947090752	4.39831328423656
ENSMUSG00000021460	3.79215329417776	3.68901444500226	3.70076108711875	3.14756455368264	3.53386757022356	3.56477491730534	3.69808941194873	3.60177352720006	3.17456441608368	3.88107295585068	3.56178160749383	3.76127918233516	3.73990283707868	3.75618289932362	3.33113608246668	3.26485060097794	3.78451912508463	3.72392801439034	3.35754151440382	3.63554724043717	3.291211370058	3.27886400890695	3.53599921693256	2.84811354732603	4.0659485170498	3.75249254717501	3.73363769145571	3.24277202284365	3.45560349287117	2.81204378293153	3.29074615250458	3.31223136834225	4.07132837697517	2.99452654695773	4.37710830951734	3.6056146861748	3.59750402302277	3.02470352458034	3.54301228772829	3.05408608373406	3.40185050166618	3.63747036354858	3.73620664389611	3.66624010713027	3.20910423803937	3.51322164515224	3.735951476456	3.64065250630839	3.7701414181922
ENSMUSG00000021469	0.101212725456939	0.0986699838816772	0.0582871155053902	0.125131083616582	0.10325580230177	0.0805359398606938	0.0290001996502218	0.119120807107669	0.136569896691983	0.0568760517573052	0.125792650654803	0.203074712586911	0.206931239116438	0.0250097330340754	0.18861090398783	0.0772321155032632	0	0.149065486405569	0.152791470806761	0	0.0252230084909598	0.0244871280652383	0.156345412495741	0.0330278267558722	0.118440597193179	0.139950620226547	0.0787429710740554	0.0840730058690995	0.0276533958742264	0.0259713069073471	0.0768621473574108	0.118054110023518	0.051467149273914	0	0.0669425042532782	0.0309539450818787	0.110137885830686	0.0559896143932456	0.117505663859049	0	0.0541900347810195	0.054098620777306	0.0561815424119406	0.0580797392892837	0.171627074128494	0.156936225162473	0.0217252876036444	0.0688577423574219	0.146064647232517
ENSMUSG00000021500	4.01846014132236	3.87970020686568	4.28955355150218	4.14089889544996	3.86783075463576	3.92163268420658	3.98128224143692	4.03554067769043	4.25525661805628	3.9534221133864	3.97577309083193	4.00708224465861	3.98915255088514	4.01404876696905	3.9694311658566	4.00822914737486	4.31240856779301	3.90799490350771	3.97234452248945	3.96118072108987	4.03633931933539	4.02469075808156	4.02619062444612	4.29443645384599	4.12698598693786	3.94280048225979	3.88763399674544	4.06060161865714	3.93237842108515	4.15825007054933	4.17390407625331	3.97071823775738	4.1297921404049	4.2448328293101	4.04854317719925	3.8833004334486	4.00928763768174	4.24704275913516	4.02912847825734	4.24880947838624	4.15891120796417	4.32433793319747	4.24294989499373	4.29615415434971	4.14302360910713	4.00325214181876	3.97683836324291	4.07982803882795	3.90572119063822
ENSMUSG00000021508	0	0	0	0	0	0.0035582718353649	0	0.0275735319249991	0	0	0	0	0	0	0	0.0347548908115869	0	0	0.0311010104850949	0	0	0	0	0	0	0	0	0	0	0	0	0	0	0	0	0	0	0	0	0	0	0	0	0	0	0	0	0	0
ENSMUSG00000021540	3.32699812329069	3.52048151233369	2.9107733343268	2.31682916283943	3.43996927616269	2.88130298280295	3.02313340990193	3.29191064997699	2.81014338483973	3.20685182544977	2.92221489619559	3.17560917795213	3.68558653841314	3.19368929031846	3.23930178726245	3.22052646181717	2.78061889393505	3.17222018098859	3.12687017907218	3.58275753755289	2.41293613523308	3.0613514605618	3.47908083674987	2.5046929370814	2.30663986129893	3.24245171659689	3.41812332625175	3.21511676846024	3.26690379387878	2.30240307643004	3.04689105889561	3.42406393778187	2.32690397722009	2.69997770601132	2.3853293788859	3.50351627627704	3.35073882650215	2.83072200795991	3.37719494751051	2.50696164056883	3.06351240997495	2.68148032755959	2.9838621009835	2.66998828295325	3.18336470266652	3.38924287712727	3.60907026084046	3.05104398328506	3.139451592566
ENSMUSG00000021550	3.21482764202163	2.31735842790763	3.38817630756583	3.32413633552569	2.21995103065935	2.89396529340629	2.87659957751565	3.31626747327661	3.44337525656102	2.6754443613533	2.84204481975432	2.63176653049885	2.20583958359686	3.31516007556595	3.09177400389178	3.18301649592769	3.36964823332863	2.63321889047921	3.17172551540178	2.5065050493405	3.31911927062655	3.25391472951272	3.16712769021439	3.39664034746954	3.32643432319137	2.63713405273197	2.47219283736792	3.34368831811649	2.40269283697042	3.38612096820157	3.38725733580346	2.34166060329821	3.31142583527092	3.4254476199967	3.30902361151219	2.33342462814502	3.22854888956389	3.45630721711606	2.4116278209794	3.43228575784539	3.43483845497185	3.32667137342558	3.41544210874526	3.3054607776186	3.30416505314396	2.24796944358677	2.59765480947975	3.30187416036737	2.68156932385261
ENSMUSG00000021583	4.51335529055414	3.77746022396211	4.69131118430808	4.5860801247564	3.75100647617347	3.86602513916383	3.98229692269213	4.57449033560683	4.60411663119409	3.76790087121698	3.9532436404807	3.8817328558173	3.81312158483106	4.55366844882522	4.29319951931952	4.32408099929164	4.68277916531507	3.79040663191135	4.45254101474604	3.86441344407287	4.49170693162708	4.44839590084962	4.57393335664623	4.73277153058181	4.40190891566037	3.83934262915895	3.8129449360349	4.49955185932208	3.68901944431485	4.57942972459587	4.58682799174023	3.82524214732154	4.49161283453898	4.6740803873913	4.33026480949029	3.69019608697237	4.61874759440178	4.58789787474049	3.68885445380143	4.66840786139261	4.56921756679355	4.66127637977196	4.66963682954253	4.67144469941871	4.42142401491292	3.79661215391682	3.85719082498453	4.50849627672731	3.7671359520797
ENSMUSG00000021621	3.29512920826624	3.21001266283279	3.47632031475919	3.57676003734692	3.17220341666977	3.14384188567776	3.13987157780775	3.30446619270238	3.41191309610222	3.48904341023322	3.10298449880043	3.4600384531135	3.17872860263791	3.28034338542957	3.29397216556763	3.31088966863062	3.45850356236182	3.5770340681743	3.24686446300819	3.22541440170778	3.65599979392236	3.21710225301905	3.29998381108486	3.58392163514069	3.5552509139136	3.59652290803578	3.1599110747023	3.34985145431057	3.13816456042705	3.65076992336875	3.4659702503382	3.15825495304473	3.61099628795118	3.52190650252303	3.50173327753648	3.10855636729036	3.26851134590852	3.50953446294987	3.05506665159909	3.67211725004313	3.49847834546804	3.52406671938469	3.46794907692214	3.51712981712492	3.37557525387302	3.22367230335174	3.29459906320539	3.36553566110807	3.38536944480804
ENSMUSG00000021675	1.14041300408478	0.704062392300451	1.21757980773215	1.31389838420414	0.408468593127939	0.744144431130849	0.834030233386299	1.23666552566054	0.34817845075125	0.764825775593839	0.752604062009383	0.716140789685367	0.454573316934128	1.10071673942413	0.603522209288177	0.509717009480196	1.2901716012618	0.662444644504169	0.34268433012345	0.891305176380201	1.27199680661067	0.412730650019894	1.68621560342929	0.799262411348647	2.32473105097637	0.487065371392718	0.7969214387764	0.400912761885917	0.407942037983057	1.14455713892711	0.899156780492649	0.414695047528521	2.36254408156111	0.676975622943932	1.83046562694347	0.542715493365436	1.62662929024668	0.630735995038545	0.30981727130413	0.807992572228986	1.10685819752196	1.9942770944286	1.12409158361268	1.92493308952636	0.486010458666367	0.509735029283961	0.914905773261573	1.1592557338368	0.661749904360347
ENSMUSG00000021754	3.85645955425286	5.07805092238885	3.11534030955039	2.93801841136352	5.26634154566889	4.3433871525731	4.39150036682341	3.82975599248743	3.16378585855024	4.21841740513262	4.26763798780605	4.2425907016519	5.13110508755463	3.67642977749664	4.05390791011459	4.1338216527643	3.16405209529544	4.3289317183397	3.97539021584908	4.59924868847589	2.94216270621123	3.92500043316532	4.15635802307653	2.82085493964927	2.90121827671188	4.34765255758254	4.43899280781455	3.82094226890573	4.65732610820525	2.81701820195366	3.32833273881821	4.69334588489182	2.84414164732468	3.05873993602514	3.11414177960348	5.15728937306829	3.96203527965963	3.33527479203242	4.91588495755045	2.87375671152827	3.48305382813199	2.5790343125127	3.36096896094211	2.80880010420235	3.93745875645688	5.32914235712595	4.58812371699572	3.44546622895429	4.23052764434177
ENSMUSG00000021792	2.80883024238593	3.1737654818445	2.63584503285297	2.67500345638873	3.25714608648549	3.25039774747111	2.65654635823509	2.58079999285291	2.37982850166812	2.93217460455698	2.98067954759436	2.89616052615578	2.8349764946746	3.43222759275993	2.72015662176392	2.87928834089884	2.81867881592602	3.16095429640092	3.41975413514054	2.73703926178383	2.69425549008002	3.09050594582752	2.79446028624101	2.40260235888415	3.64567702443802	2.96552561149659	3.3374230129302	2.75401096947841	3.23314946998315	2.33054455872607	2.55400507125991	2.77593312349017	3.46286929801143	2.61189166154249	3.69260500562061	2.80371183429107	2.77066812908092	2.63962859498355	2.91936945344798	2.52004049743058	2.71906267395343	3.02758456025311	2.65864985080708	3.20969783568241	3.08755455954063	2.84647211560615	2.90478406649903	3.16375627231376	3.31348394010104
ENSMUSG00000021866	4.0389833559661	4.1824775322133	3.85932240546099	3.83580049151364	4.15722233007203	4.36941873811915	4.43723307520846	3.96382007290072	3.96134255325884	4.32397237851053	4.30997731127872	4.27871540667989	4.10602606699594	3.97171542817613	4.2084705486477	4.14817912485051	3.85588853776457	4.30640963990264	4.06700591028864	4.00306591153901	3.76634268394703	4.11133932959796	4.1307520270287	3.78393732936487	3.68459780090512	4.29797360473001	4.09246112299679	4.04734379612459	4.27053905349408	3.8624650465798	3.93038538037238	4.12340323942196	3.63653033938631	3.90451892007519	3.79200898297039	4.11014737083272	3.97096338617712	3.98354148488059	4.09060256969277	3.71348913643642	4.00166442083271	3.64717165071415	3.88521691100764	3.58280479462721	4.09292522210196	4.18472594878967	4.0343892996681	4.02953222582277	4.28401957154668
ENSMUSG00000021886	3.24769649067639	3.49748587064475	3.22310686139602	3.65282472394333	3.21308307926734	3.40146068032935	3.32953308795933	3.18806604047467	3.13994083678006	3.23508376371241	3.33080352925958	3.39745706204643	3.22908750770458	3.4389233885548	3.04764137829142	3.08655512762759	2.81152093224157	3.3834847687635	3.2771900149858	2.70351325805643	4.22855197629263	2.99224620426916	3.33948863072339	3.19847309754801	4.23160773309254	3.39174619288352	3.14412210580327	3.12779946976593	2.74696958680965	3.18620386176615	3.20679109781118	2.75931982854303	3.82123797168935	3.46226739447337	4.79666619516158	2.94163505183371	3.44444842365647	3.01642176237417	2.57690833224284	3.32305564377786	3.1182463225196	2.61153930072137	2.95255855756994	2.86831926822332	3.21540982522503	3.19154984801572	2.81210987102699	3.24813943791463	3.42354904498551
ENSMUSG00000021892	4.95977699280479	4.67668121758021	4.0866685099025	3.56359963768718	4.21230980350025	4.19186744371062	4.26260945202632	4.87287401572421	3.81497892328359	4.28259434563895	4.14039605902828	4.35577890726903	4.91417578740208	4.75870639135029	4.65944054451933	4.58653359860306	4.27563503207301	4.3288012117697	4.27998283485029	5.17382499857418	3.54594974967427	4.45655764233546	4.89558352513289	3.47982370211734	3.15829745198227	4.30115681420351	5.10201655367043	4.37097706237615	4.49282533655582	3.68348744331622	4.5316560374862	4.55644306983109	3.27522213126037	3.60355029776106	2.83383667915429	4.95181903620372	4.74951292482426	3.77282990123387	4.39861085314994	3.433367657767	4.51006578500985	3.49879282704473	4.35752387905953	3.48249775967516	4.35116528448496	4.12345666276555	5.19415058255342	4.8064198047509	4.37347643567848
ENSMUSG00000021895	4.44944576848504	4.46078005002869	4.06964878296005	4.31685191120252	4.56532375711555	4.44551186692242	4.45154570102936	4.58378514733921	4.54947352679348	4.45247810854965	4.37880520142512	4.43293004056479	4.47699357375967	4.48089411613504	4.82859369810962	4.74249437685131	4.20625259602431	4.47546346995448	4.70649858357251	4.1996845776698	4.20408049178057	4.77615269811205	4.76622554498888	4.61032288798874	3.61988568976944	4.47837150627271	4.2012913191338	4.81479882085595	4.51055726304369	4.4739390029947	4.64620655752795	4.47055592155518	3.75078325742875	4.40893264953967	3.26178204587866	4.43554725921896	4.76633620070925	4.5352218581981	4.38435766570879	4.48556085867586	4.67897811313281	4.11030813040565	4.24549073302906	4.09663859558099	4.73494327502897	4.56478976062849	4.1946664050617	4.44487818680405	4.47774014222155
ENSMUSG00000021917	4.81653261156646	4.42860244420681	5.02614768572676	5.30274256091683	4.39756158996725	4.61913226100415	4.6105636152648	4.75170911264227	4.98509181962556	4.44082724104393	4.65857824268871	4.52591375245335	4.37608904200713	4.79306783411507	4.78615751976891	4.7818341018045	4.94565578684971	4.50147051259012	4.80129602375844	4.4430841039748	5.28671026400628	4.83109386915192	4.73846780128882	5.06807996325754	5.20097462248379	4.51213012750742	4.53353346546745	4.84103250971008	4.45996983222534	5.2190576855624	5.00179634542905	4.54690209786378	5.19183956028679	5.07896661347252	5.24154593664367	4.35454237907163	4.73878282531201	4.95708682713858	4.4425594875738	5.04195952733828	4.97513936863363	4.95532693255958	4.94716997464946	4.97202612724374	4.88494356702183	4.33946354198817	4.53527547939865	4.87701246872046	4.63376736096577
ENSMUSG00000022018	4.47423541921084	4.02225404082486	3.59439293500799	4.57389724545057	4.42514359374729	3.60608191370408	3.62853744860775	4.83986278951917	4.21141623380794	4.46715102408844	3.5659064111392	4.46649530255021	4.04922689616857	4.61126954700964	4.89968883569886	4.88231695652449	3.49319602376699	4.39860347647866	4.65332205125002	4.37816920434658	4.40900078890905	4.86369632503578	5.16194193347178	4.74871626383064	3.8035710495226	4.50650388068965	4.36449001304652	4.98264040164338	4.88639394837883	4.89338211803948	4.35380975664915	4.74258154181105	3.74823267981345	4.07798988391218	3.93656926584615	4.00406421159189	5.20133278571638	4.14716310948653	4.78610745175985	4.62556087563583	4.38702661391852	3.95971351758282	3.55761691426672	3.84448478970202	4.45815978690825	4.54788423460381	4.30969112923409	4.09786834639572	4.25725957993325
ENSMUSG00000022021	1.42503418943582	1.84583563782672	3.00761637702744	3.48627049253818	1.8948002964879	1.75259755434612	1.12476399885929	1.07463375439645	2.8322835001206	1.42231524874909	1.46588388919999	1.20375878142467	1.12624042578558	1.73998360228074	1.51022291875756	1.73413212192658	3.08093701956822	1.78072042927949	1.78581517017045	1.03779660693422	3.49107464806483	1.38172393260513	1.35948826669938	3.52291931632718	3.57774116812984	1.49804143920246	1.82322422098363	1.04721723471727	1.80916379806762	3.48964772284604	1.06236661236749	0.952437494509642	3.42499203022787	2.94843100043598	3.5264752239203	1.43672128031281	1.68486629817228	2.81320269512504	1.37108681027071	3.47633268307528	1.17958379564323	3.51003384919363	2.84829318717758	3.52173513810732	1.1273390296323	1.11078457159867	1.42784888727332	1.31337952305237	1.87186063673124
ENSMUSG00000022070	2.3099866338855	1.91571305743615	3.1507811213362	3.59915986777911	1.87101879321362	2.14878918356166	2.1151030437339	2.24491254701081	2.99124220828113	2.02059214010213	2.13977082577073	1.88537427330083	1.83482215153143	2.21365551379397	2.07280959888179	2.2108732314704	3.16588002941624	1.94283542693824	2.27207639974885	1.78621077029764	3.56005126975998	2.20507038500212	2.17957303479743	3.51797250213524	3.66906952679111	2.03236565729282	1.91567035785055	2.2217545750795	1.83330600120764	3.61085034279387	2.30427067160791	1.76175204970616	3.65488307035563	3.00581130899566	3.5888988850005	1.93599256052325	2.26110976009474	3.0397108807262	1.91563796384521	3.62060329001659	2.37848909417876	3.67967472023425	3.00652383463219	3.70096117530644	2.23137798618211	1.9467540785609	1.87333177569943	2.2471601170586	1.98786201931122
ENSMUSG00000022074	2.0397842332327	2.11726344040977	2.68248620897094	3.15866711654776	2.37207197577066	1.37680699808058	1.63502378448601	2.04483327482256	2.40476254808537	2.39338420411976	1.47230690610955	2.44280779876666	2.33276797230364	1.89957895912914	1.89181895924383	1.99589687596949	2.68576369152297	2.2877688728799	2.00223106943836	1.76170052526982	3.10681737247368	2.16180923678193	1.85618392136	3.07636250091173	3.53218470755816	2.49249445610292	1.53873429273725	2.01780680048956	1.82688205291842	3.27421213524097	2.2374181077476	1.89748041992137	3.52820294396586	2.6206460197023	3.30562216673913	2.25656000248255	2.04887665850856	2.56611790521282	1.93079651124526	3.06370395713935	2.21719494655422	3.34136244795997	2.63118355551068	3.28548345392484	2.09399512268735	2.53058881452384	1.73140772684331	2.19882218936313	2.15197148368437
ENSMUSG00000022120	2.41839284572966	1.85882915925316	3.08543128561467	2.92162276293755	1.92858812822359	1.93569529750534	1.95216625304909	2.51589646647474	2.97981120325907	1.74078366829377	1.85023904698353	1.7957133091578	1.96325878738993	2.45265890223788	2.32582298946122	2.35229864023789	3.12176562600116	1.76626044824448	2.37631127799061	1.87871973380036	2.88913210095001	2.43179591538273	2.34825706732536	3.05788044006892	2.91940723012844	1.77943044485865	1.92208573090363	2.48173495862237	1.99832231727003	2.77928500203066	2.67874496670962	1.98842625062268	2.89752389803478	3.03773756769902	2.80694183861144	1.94697101470973	2.52246733200588	3.02874142716094	1.92501915827784	3.00044116928173	2.70999497546871	3.01861349045977	3.07585036300163	2.97037856748948	2.52759889429993	1.98601783137248	1.94690251364152	2.58898884874707	1.78323490482002
ENSMUSG00000022141	3.96918186371244	4.16088420477996	3.83419983276341	3.59476655728022	4.17841913100901	4.06798860871357	4.18216311335901	3.79371007940466	3.87132808616682	3.99858961685757	4.15688421194662	4.17500707777504	4.21513344615714	3.76463374890597	3.98913218373957	3.96467617476649	3.8561212134728	3.99921669913041	3.91757357249015	4.28965912097762	3.54036204425197	3.97031078129865	3.92493725635908	3.80468498023099	3.6138622225553	4.1159755823484	4.20275791323249	3.90747668656408	4.29353552705906	3.52915367894969	3.89226713703875	4.46026117012735	3.49729210211881	3.80068465808378	3.63807551365743	4.06840775928115	3.84062366929785	3.882460303179	4.33392560799465	3.82610775474525	3.82013576069173	3.80594890189371	3.85712955403486	3.76685155802787	4.07694913529292	4.23834966356518	4.27996760754468	3.80636244476132	4.0325170296986
ENSMUSG00000022148	6.30699765371553	6.12295542179107	5.35372369081954	5.59551774585098	5.94014230493303	5.94628934109685	6.14083668501084	5.93745176880011	5.27448051269169	5.97515730383325	6.00287915192324	6.05005415851814	6.270506274051	5.91164993841789	5.90270983320742	5.81170370887391	5.54473984874851	5.90832475675455	5.73961926366269	6.57814226402117	5.61000278971354	5.80891996544583	6.13354987528733	5.2924250408432	5.2373139229877	6.011205898017	6.35671337998869	5.70819273514475	6.04516643849553	5.47822350857501	5.57241635518252	6.25026670557143	5.12947258864121	5.08963130032275	5.14548664852111	6.24262007387582	6.00385990624386	5.36514389320357	6.2489496199636	5.3830490637077	5.69522933394481	4.98056776247386	5.5705443723512	5.05939371173003	5.72114749287304	6.08115441706379	6.56029347769131	5.82310506533008	5.87379806715872
ENSMUSG00000022324	0.397151310736607	0.311262847667792	0.336193626384414	0.164572469540375	0.260993325159492	0.482290337553167	0.369368735781731	0.378617926099185	0.187998744358242	0.393360137685403	0.415798203981283	0.414263620757844	0.258522278096002	0.263285378573148	0.345133901574588	0.438299446069374	0.237002274047606	0.349830473902596	0.364504215053065	0.273866322984621	0.197765023537793	0.488941912515983	0.278204299925337	0.233416998276577	0.349297497378311	0.337126308383919	0.278216414125906	0.278127825646969	0.297796746235553	0.234024142410422	0.222065370285881	0.258212581221889	0.250244189112557	0.157012295781686	0.217527008023021	0.33633579874256	0.44862804049407	0.337055637838195	0.275621383859345	0.209796474044268	0.113550089366744	0.151955987536734	0.267138235527601	0.324745893877882	0.28211711676926	0.264627854459679	0.247284987644606	0.130482499469814	0.334197508530733
ENSMUSG00000022346	5.67943513578533	5.47891660767417	6.04097350050558	5.65418598549413	5.07599847510838	4.37747001905094	4.45867860027331	5.91742234202233	5.85335411523829	5.14172788191912	4.40865395986612	4.96272574207411	5.41066342637957	5.95623884326758	5.91837490243663	5.84348354561352	5.97186879841095	4.90753148940893	5.73260637909478	5.90367923434367	5.79310811611327	5.67740427559614	6.32112075011633	5.74862198812889	5.79848034582573	4.91148508413783	5.89756587066392	5.81505845937606	5.50954217094872	5.51439199177236	6.10148867121918	5.32898235285883	5.78311108126641	5.92065574209705	5.75247104636371	5.40961273606887	6.36586717301433	5.82917206255785	5.26656350692981	5.7462095802961	6.20641260693736	5.84072014266544	5.93581705008167	5.83745344087321	5.82419612129357	4.93033588681153	5.82931319710341	6.05763142924587	5.08278849979546
ENSMUSG00000022353	2.66570621560774	3.38705788850843	2.30366151344562	2.18574785992535	3.36510722985091	3.35352559187889	3.40702370893914	2.51823664926995	2.59867422686316	3.38930022363683	3.38159653400709	3.45115828881593	3.42372830990205	2.48537320759964	3.13250715039197	3.10343803696716	2.39446485016643	3.35502079911086	3.00121223112177	2.95898529818687	2.00809321972478	3.04007924802605	2.67434173423273	2.31143481840318	1.99058846981084	3.39439764912439	3.03966781594959	2.90577474273021	3.29871051090674	2.16096968401038	2.65072471448285	3.19075614659083	1.98810993683951	2.33302506029366	2.02999128469707	3.28066306469997	2.58057282682385	2.62431345664624	3.23260909040265	2.2446889953676	2.67653201385232	2.18952501160978	2.45460206952314	2.2254513169401	3.25224870348757	3.42558750948423	2.95750586591511	2.60303036814618	3.37934365229355
ENSMUSG00000022354	4.73109774258588	4.4867750880598	5.11471298728907	5.128578316954	4.45097067163511	4.59977264543893	4.37686961005139	4.73537354685324	5.1177662416143	4.49168900905483	4.3821753736117	4.45972120300944	4.37805626316999	4.80997867260914	4.56635762952753	4.58199981420107	5.12285622321072	4.46995394623401	4.64587057311447	4.41293888951714	5.09637864525861	4.74400996417009	4.55792028500406	5.01765062899016	5.18095736639951	4.39955338982289	4.55407792402375	4.66016013930492	4.45022252198663	5.15927366617533	4.92143242663549	4.27863224048745	5.22127432204972	5.12857239195852	5.16672694616044	4.3817728524739	4.52998532650699	5.03338129782522	4.35400774615636	5.09491516614284	4.87439547508931	5.13525122853546	5.06590600141291	5.14255789330636	4.73003034186968	4.35618176473992	4.41084001352536	4.90666640227324	4.42513281844643
ENSMUSG00000022372	5.42224592418571	4.51389664797174	4.94027720540996	4.90621507695992	4.86319427628016	4.60191790304468	4.60690468088175	5.70532129007222	4.80689396312868	4.62854485730454	4.48030626492941	4.58333349137892	4.41502248465892	5.57891439927659	5.37644901854813	5.45368302227878	4.89213700270547	4.66310885090854	5.42488393600292	4.31799864985713	5.08231699189207	5.47939231331315	5.82012447251618	5.04218563940685	4.90798222111667	4.60913232633311	4.48639565896655	5.58882419561562	4.58397412831858	4.7558290622732	5.54312064321329	4.35778773164176	4.88721640682124	4.85497124748472	4.86387391270085	4.43200062165802	5.95957906524541	4.84891604476905	4.4391616454622	5.07649169644677	5.55142352205995	5.03259898330794	4.9305959197505	4.99028971943083	5.17846907471751	4.75440882145433	4.35987049002717	5.37098680450741	4.58741957187204
ENSMUSG00000022375	0.19554786889141	0.186476247435034	0.1021160580929	0	0.16245552748791	0.215387954269876	0.296471333484575	0.288325115655176	0.064754435326425	0.29231731310619	0.0970831526132977	0.089728814742248	0.132308144761827	0.352543822595228	0.278551010905846	0.264260158431911	0.0360576389813739	0.165345780187767	0.395532610429318	0.094772125988419	0.0300754648649267	0.613007051474431	0.343467001826964	0	0.0371719813192903	0.107218089299129	0.172404208730182	0.452657806532159	0.151020070293219	0.0310034863380969	0.386540495244477	0.0637573098214565	0	0.291174466936609	0	0.0718825190975976	0.295540861119076	0.212891174849858	0.0639708287807531	0.072697892744584	0.173149622911244	0.0325522784825356	0.0341145256617785	0	0.396130341090031	0.0966510985526207	0.140450400985309	0.313123185333709	0.131990956762193
ENSMUSG00000022383	0.222701053426458	0.0575606384923219	0.180515760658424	0.140027993936825	0.150292389043972	0.129028896584907	0.0604444644125936	0.170570280211121	0.145020267035105	0.0466617101412066	0.180117462895942	0.156320609540253	0.0848742783535603	0.189197033110308	0.0689942048193958	0.179411493330251	0.192963067868945	0.201047624415507	0.176980652857767	0.119067543655972	0.133447264085816	0.114495861035186	0.161121753902365	0.147573094866869	0.180836287660976	0.200213045301744	0.11722287879782	0.0941464119800758	0.206593755819675	0.251758218680267	0.110171026574501	0.116109636304355	0.452980809701415	0.0510280392105064	0.214908133157332	0.130414038721933	0.186594912987103	0.686497621162027	0.12681501315899	0.0842166002367697	0.219594862158467	0.129347904026286	0.221798647336155	0.0969397604072351	0.0688702506359889	0.116632151420891	0.0998453349697161	0.190545150168921	0.0436424612618126
ENSMUSG00000022391	4.49182118047463	3.83210928943482	4.94918533178003	5.21914969258748	3.81962916895764	4.06596737826129	4.10965673032371	4.56884017073887	4.85181930416917	3.954223888844	4.04135509330139	3.97790624702376	3.78619897747108	4.59400913250598	4.4912397196472	4.49798355956	4.89398911197694	3.98755339403918	4.44464573677976	4.18119481512083	5.17537542157299	4.4681148773728	4.54515900098082	5.28393442618058	5.35978398672552	3.83911892369207	4.20528945617383	4.51373668215587	4.18884532362663	5.20408910126307	4.57758519449983	4.17840840505334	5.3420997747164	4.94172813322176	5.27497708914011	3.80357327862283	4.62186013077326	4.84591787125066	4.22942745897473	5.24168352098044	4.64737682145048	5.32216083823249	4.85826857761527	5.3110213284196	4.42394203121223	3.77461898097831	4.22645703198487	4.56799777363371	3.96060552899414
ENSMUSG00000022422	1.21883383023228	1.38159584033834	2.99696651156879	2.83905507142216	1.47887126346782	1.33724853927282	1.24379141562557	0.985424926707825	3.00450864826349	1.11387521533402	1.34690363351497	1.19516714808274	1.06825616865321	1.05037047412754	1.12000841690884	1.12251109033899	3.07381768235183	1.37947868709243	0.939428966312777	1.2546754242997	2.74723886245979	1.14049292263184	1.05747427199589	2.86873945776905	2.56748460254858	1.21587370682425	1.37595105306129	0.973751766586455	1.48722959966642	2.89292959495117	1.20800167750607	1.13493136023078	2.61377615099674	3.16871031534479	2.5123596765693	1.49557692547971	0.971627042246927	3.04060047114286	1.35025777325494	2.8351350258542	1.36528265318021	2.73859233848147	3.04952419377452	2.75559514586321	1.27640694783834	1.13486706932728	1.41514903202399	1.40466704496544	1.40784056554088
ENSMUSG00000022471	3.83027484429525	2.92413959692901	4.26755389518639	4.182060829607	3.10532631518129	3.51563557029027	3.4335096711294	3.77531399810073	4.18668366608147	3.36267136048785	3.45312547452251	3.26862933439526	2.71910223508858	3.81993403196356	3.74025199536137	3.72890513165797	4.31345867290001	3.29067542048398	3.66190129414887	3.13919171955582	4.09779526834833	3.77393955359926	3.78976949206019	4.26508262193931	4.3782771139987	3.4176775020761	3.2452645592061	3.95141870327071	3.0102858545615	4.08589227540712	3.88565438912787	3.09156504405673	4.32929810029567	4.26138326215154	4.26837629764251	3.20962516918526	3.91278471525355	4.30365419798748	3.06162768619777	4.23059600216153	3.82933680680919	4.25820509137247	4.25766025755099	4.36283362152523	3.83305988146102	2.67667648623599	3.21270079857611	3.83013158994691	3.32681860361306
ENSMUSG00000022501	1.23385097304031	0.188227416157212	1.04148093328561	0.663959844316363	0.436122335985541	0.848645523310024	1.10143829175717	0.286044732742405	0.215844981433062	0.87628507072979	0.882345041293332	0.984427770574014	0.225916503127208	1.0669874536499	0.776426184235256	0.182914714174661	1.14361752123457	0.812919347693057	0.565570594259734	0.382774273955108	1.35554903023156	0.881131838351262	0.852310987924862	0.623816394843554	1.05894240798753	0.790405461582286	0.391646739365869	0.394267312828024	0.377917808105505	0.956741457482636	0.761992041093816	0	1.12600693852255	0.437944560190494	1.1616778505336	0.579249773561415	0.831277357547198	0.403149094885493	0.207787853753211	0.748742707060817	1.2603058776661	0.78954767484626	0.689435300047321	1.01136088287387	0.930867965845384	0.216867900546538	0.708818737704053	0.984401614523277	0.556250703814001
ENSMUSG00000022533	3.73515455339563	3.79864599895369	4.25239192582052	4.17711892015491	3.85186739860698	3.60717849730496	3.72634622616525	3.71563578942148	4.23920796275748	3.63503554124182	3.7896248364082	3.77343657187169	3.89129567072182	3.71388665136371	3.90555614025722	3.88487788790459	4.33279437279366	3.64390300846646	3.72638716245034	3.69725428709612	4.11220576368648	3.79361102202559	4.00893009131715	4.44352264143004	4.24157851943596	3.70889774442769	3.69277435911406	3.83659015601201	3.73859775885619	4.04375102294882	3.80830558359647	3.83917700588269	4.16162307614864	4.27823988000435	4.2135147834397	3.73970326331056	3.98187364226253	4.16877307823425	3.6514631121035	4.42389168502222	3.83713996375486	4.47924408538924	4.1738040229171	4.53542667569946	3.81340857258748	3.87240029148337	3.68502955274489	3.62184715943962	3.73678112845506
ENSMUSG00000022556	4.08908910982615	3.80602673216372	3.95381540894925	3.84421300550128	3.86472382918359	3.90897837524192	4.09408619551496	4.2204792918564	4.03761370402603	3.98178598030934	3.91935009661456	4.00558984832154	3.99372648709893	4.1314476501736	4.18697691742809	4.14969254191841	3.99079721659237	3.88959537582609	4.14286643643675	4.06705386920841	3.79753428754345	4.14992589979743	4.19352149890115	3.96880023551569	3.81754088268992	3.86906331098801	4.01931206025827	4.20532078026556	4.0046532337319	3.89311130114217	4.12255131817477	4.03441230483276	3.99031834118235	3.98041036029357	3.77443080745423	4.01826593164723	4.20883626144235	3.97459396718964	4.15272195502744	3.90077397162526	4.20346201175763	4.00736045758785	3.98042903809221	3.98925623174075	4.1159723203389	4.06070332149017	4.05331594913548	4.06814089189213	3.81561782633086
ENSMUSG00000022558	3.28480962215513	3.0881245640933	2.4170827376589	2.1541894875781	3.06546353902766	3.57714310037386	3.63233555730207	3.23530807292951	2.72542504711961	3.62190597086081	3.42775492086204	3.45532881139734	3.13461556916254	3.18146882594044	3.39100898914122	3.41723147905261	2.64931878603839	3.39612788679303	3.27585333345689	3.09250501965025	2.18284614578915	3.34178702233055	3.25579774397177	2.06838817770925	1.76725842162127	3.45213761373054	2.8882528479245	3.29643298458663	3.15983469866057	2.09865085574562	2.90900812803672	3.23162619235347	1.81058940138744	2.3263367752434	1.98124419802617	3.01044845738967	3.33083571666179	2.63415964121017	3.16814237373916	2.28462171324464	3.07615952266661	1.95256509853156	2.52018530837211	1.80080840384667	3.21873181449921	3.06276923349243	3.01293348087377	3.06736432600374	3.38297909862952
ENSMUSG00000022619	0.0424433993327512	0.0103273884708804	0.0248089960614551	0.0332902782194574	0.0347498684199299	0.0191239656849272	0	0.00844905598893155	0.0231909002187111	0.0581323893717526	0.0178245938458853	0.0110449790319318	0.0125936658460983	0.00999359724389696	0.0405206371166739	0.0212882878616792	0.0127608331345843	0.0612956436897159	0.018845797131143	0.0343501210533932	0.0616291994122946	0.264852704193089	0.043381659780238	0.0268416188945053	0.0761225415454334	0.00995597440159967	0.0327004639918998	0.0234736260256058	0.0227309825344998	0	0.0110629789573612	0	0.0325282724926527	0	0.0341785999609275	0.0258575922745338	0.0218815432834576	0.0350850577226977	0.0563791992199635	0.0260097935070729	0.0283551655400696	0	0.0239173853501001	0.0235582133051749	0.0315323874210657	0.0235015621078514	0.0433501560250884	0.017206908389679	0.0365517700758029
ENSMUSG00000022650	0	0.106641195237539	0	0	0.0936304061377968	0.0115210767836432	0	0	0	0	0	0	0	0	0	0	0	0.09390664986227	0	0	0	0	0	0	0	0	0	0	0	0	0	0	0	0	0.122349482438773	0	0	0	0	0	0	0	0	0	0	0	0	0	0
ENSMUSG00000022667	1.70970306876876	1.62016417979442	1.1575067872331	1.02105426937598	1.41427910965465	2.45871666669776	2.57090084295486	1.5628681812777	0.988347172503989	1.96039051496246	2.55992135359345	2.09913386877552	1.74257097573603	1.45353002295121	1.43988252028982	1.41183052026383	0.993992239538007	2.06670325308162	1.45709060555194	1.982455583543	0.787051827611179	1.29170617061855	1.96779044842807	0.896438983371549	1.52218577919228	2.08397002261481	1.9420125633266	1.48471107428531	1.09205416443748	1.26015557571487	1.21244084901676	1.05185605465966	1.39005727248042	0.750212534514402	1.85325743505876	1.60022157214394	1.89746692469531	1.02085973436807	1.10440547570887	0.654765954938382	1.32163316579148	1.18830368231386	1.28430039449352	1.26908053843106	1.35096506656631	1.43516547439381	1.81456900913642	1.03547367609004	2.18895268156693
ENSMUSG00000022668	2.41225530853988	2.23326609690568	2.47809181479265	2.59612746032518	2.2984666237303	2.41299881964841	2.37280680914203	2.35084368733384	2.56420292510405	2.18849435740047	2.38536159889517	2.01222075982844	2.34356003581711	2.20082918403966	2.38526861832943	2.44427560925709	2.4507033284465	2.17752174506035	2.4126047380326	2.41003043389266	2.72834943709402	2.3860177406306	2.26812407450116	2.577675724931	2.23829400790832	2.13255804800595	2.25991660308331	2.46172331433234	2.12304446582838	2.5230530681445	2.43035366240432	2.61435471697489	2.44253832142069	2.50637455640324	2.36040389983764	2.06872937070016	2.34806980015475	2.38122805224592	2.2610169868684	2.52869224849196	2.28537179050112	2.62666659482583	2.45993920776881	2.40509655394712	2.55297020070143	2.36559181652847	2.4998198925203	2.27190627376758	2.14800515438175
ENSMUSG00000022747	2.88563276882674	4.21718442020311	2.92401605426231	2.80389357206819	3.99767762911078	3.95673056136802	3.68755607883903	2.76816645842919	2.68570915474472	3.66714751689568	3.63580035560064	3.57362571708328	3.90915088483569	3.09889337226665	3.46811743968818	3.40372751151578	2.58567162209347	3.83096044454774	3.39097868146782	3.61608024054657	3.35803236663408	3.33652729631484	3.09617019309178	2.40734142617039	3.32318899224825	3.62016690047712	3.87912370994658	3.18193379354638	3.89559479836667	2.54330133616508	2.69528237149115	3.40445207938265	3.3188695651149	2.88978269554411	3.49434158105997	3.91329419712152	2.99912650662201	2.70068984669592	3.40833518019362	2.65138107930409	2.57272672746884	2.6154742798038	2.59970003570668	2.64866106575795	3.09692511651647	3.56180999529389	3.64260250417428	3.07837621047993	4.08604857884788
ENSMUSG00000022781	4.75050785939206	4.67814179844391	4.67086428918345	4.6378793603978	4.60251566586498	4.66262744405854	4.68636300126502	4.74313921771125	4.69555918571577	4.48876445141697	4.63837282681581	4.63141281619245	4.72788327117673	4.71159113918323	4.84236653261787	4.84754365161009	4.72293544370867	4.51869684604875	4.68628923727288	4.95596789275395	4.66567244737762	4.74086299107687	4.8322021675491	4.74521904372084	4.66502274513495	4.48894531076899	4.8797366232925	4.73995454332438	4.7917825241992	4.59421641185407	4.74336568473949	4.86410550140036	4.56409920213923	4.66958995007432	4.68322322327193	4.6668483702597	4.7317323498558	4.65487421816721	4.75453801763891	4.63297016084577	4.71345940879333	4.65925109137527	4.69702896199928	4.67831841201852	4.72605950326354	4.62505124158124	4.9105497302739	4.64049871904139	4.55193817139115
ENSMUSG00000022831	5.09046259395581	5.06767703446345	5.17555068312303	5.37892914304043	5.0735036713196	5.36506906180802	5.3040757551587	5.13763792063307	5.37706384987027	5.17527929735781	5.21699342177401	5.16971665525372	5.0322271694063	5.10089029373846	5.20731987372598	5.23373084425843	5.18221604102415	5.21432143851886	5.27051442188595	4.86581759288331	5.34552532731259	5.23593651596426	5.0926268707212	5.33963683730647	5.0605105835899	5.10357296475547	4.99107183819632	5.28013812085462	5.04078291971104	5.43421969627855	5.2492794216835	4.90065672421411	5.09957980138491	5.33835505357957	5.0673621333398	4.98887354898138	5.04795034647707	5.36490534860512	4.86284655635347	5.30996427719744	5.25532635474294	5.11007028847753	5.20204322227922	5.02844901672759	5.31555789093044	5.01359092192189	4.8429422174424	5.25219489093126	5.21437038042212
ENSMUSG00000022832	0	0	0	0	0	0	0	0	0	0	0	0	0	0	0	0	0	0	0	0	0	0	0	0	0	0	0	0	0	0	0	0	0	0	0	0	0	0	0	0	0	0	0	0	0	0	0	0	0
ENSMUSG00000022876	4.38780366545126	4.84288702915176	4.79368916569	4.66317490827467	4.3677793727209	3.49606200767668	3.28491447025654	4.34842589981725	3.98380212505156	3.33258658003436	3.25644132275434	3.29003488181376	4.71518983102664	4.48758750525932	4.37396170034315	4.31863412328289	4.65547349049733	3.51408549374055	4.29935265574043	4.44877599136252	4.9822975460645	4.27215038285403	4.39997705750184	4.28153756755308	4.94126377950448	3.31676449568731	4.58686262052979	4.38462076700118	3.92469635816307	4.4807412401121	4.52708323124906	3.71183641499047	5.01446794011643	4.09382609450761	4.9464309393411	4.57404787209898	4.33818837705221	3.94986199521042	3.61861255711531	4.48189233142724	4.48413072894223	4.79537723705604	4.78864108203857	4.86044786133085	4.15995906678184	4.14694966248264	4.35689727047141	4.69975282847404	3.45134218345116
ENSMUSG00000022965	4.08244065771928	5.19422826452347	3.29586279159418	2.7465142177765	5.13107553698917	3.91069812816573	4.03589413762501	4.05142662274298	3.10238695142253	4.89628635517415	3.69024851652017	4.77770231564985	5.33920495891671	4.10711434702014	4.2470971222781	4.1935199895959	3.4749712503905	4.66130474253166	4.03876666341586	5.00350325479266	3.06675907520193	3.8510769569597	4.1947372586744	2.64600457013033	3.3007617558384	4.82059603228424	5.0397991963686	3.8223717834755	4.82637586083201	2.73543187784343	3.74253869743568	4.87432671532444	3.08438854695944	3.04179491188055	2.76743169761729	5.19193966706744	4.09629599028057	3.28723329453016	4.87125827762761	2.92051830539672	3.74023299668653	3.13199680275564	3.64700742933815	3.23239996008806	3.79925960032018	5.30985554501458	4.95162811351622	3.84966237762491	4.4740974825942
ENSMUSG00000022967	4.00345841527055	4.41544690388507	3.43538622539885	3.88466003059205	4.70138904372863	4.24577583352175	4.30765997521733	3.89303996218119	3.72412110745214	4.29511161667794	4.20300014318466	4.29406662605733	4.4870902312556	3.8891493874635	4.17923856025732	4.15040821035803	3.50895701712921	4.28366380025698	4.1519701817193	4.29565414446172	3.95748955727395	4.04775597280751	3.98672965548134	3.61426904806914	3.39771131237732	4.32240401068991	4.30073658689502	4.05266108562158	4.59421034575175	3.68796653753237	3.79566445471117	4.59530670136368	3.29915727327167	3.63210273212627	3.46398436976092	4.43919706233055	3.88684467489591	3.71380374718139	4.62132892748698	3.75814428861559	3.80277271216261	3.222764255115	3.5625109182991	3.26809637259982	4.15450162376887	4.75529563256573	4.28718284609226	3.93151774219365	4.21596614713865
ENSMUSG00000023009	2.60056891969108	2.48991077490946	2.14117143481177	1.58019651981279	2.65272070201291	3.0063853277363	3.18096625179498	2.69557942993958	2.13883952913491	3.23883922355369	3.0228852715465	3.10989097144808	2.78748964992864	2.48488998298244	2.84081963684464	2.69929868471708	2.08253425431008	2.88913210095001	2.59821301341731	2.80573936705546	1.51145676877951	2.69204276295639	2.69626772623106	1.72551460422458	1.9154627235336	3.03923706615113	2.52445583462957	2.73499718126452	2.82084898413104	1.54615726650636	2.38734251506802	2.92547074051332	1.94855664399622	2.05222449538628	1.73046368473233	2.89600033215498	2.71199574054779	2.31689324148466	3.02421768438306	1.66231684902633	2.60817093222341	1.84339953681616	2.24493373414726	1.88033642561402	2.6932681495973	2.84001954102407	2.69193436921603	2.34271981139416	2.90461977116137
ENSMUSG00000023022	0.587220393489611	0.90995470156064	0.744191944066255	0.42998209552124	0.797525213739884	1.39724666507784	1.10704992482022	0.642759791505697	0.372339117676063	0.641625439027701	1.07872585786051	0.706048598214392	0.666428905199363	0.745061032361909	0.740083245997751	0.873804853867198	0.404418560668383	1.06072695017175	0.822911486615224	0.712106314961092	0.398201458226645	0.725982163653518	0.644406940144302	0.335281528008991	0.459505592178899	0.72570633161896	0.809311128423015	0.626140549476586	0.931013813427036	0.50954880898481	0.775229345587335	0.662089856094602	0.528534295560877	0.439207380432897	0.487199921823989	0.675374681158921	0.749272282939665	0.506250574168464	0.746910671498307	0.331797039182828	0.492383814137307	0.489841795126099	0.459532750430983	0.510236450237348	0.721234026218332	0.569134342418272	0.69602304130541	0.748075609831499	1.0576652863347
ENSMUSG00000023026	3.4549182271618	3.53094119378437	3.03590926010132	2.9333727100963	3.5819760821986	3.13276004671018	3.26539293140795	3.39923879822253	3.11549556942246	3.19151696098677	3.12929241576524	3.14662336096306	3.66151853475728	3.31078750904997	3.60730870457885	3.61569835996836	2.99496698079217	3.0748576375195	3.33920849632797	4.42904856978067	2.88068050459062	3.37904720101758	3.69132895164385	3.09417844009868	2.90552306166351	3.16411969969144	4.30576499889679	3.35301503273561	4.37935933057897	2.91736524447989	3.21451432735072	4.479555941303	2.7583630149758	3.116426622777	2.90453761336906	3.70479463310401	3.62076120003765	3.16558896570287	4.55572885985872	3.09536039036341	3.25629876915684	2.96314193083352	3.04976581004641	2.91920753722308	3.3620857292282	3.7205355700179	4.41804752230308	3.1993463602597	2.91847318800704
ENSMUSG00000023087	4.87126594131438	4.61245359743435	4.08221631142212	4.08536099723351	4.75562260710765	4.09306874871805	4.36087066702562	4.78325779224998	4.19746206420451	4.83351618109333	4.29104283258634	4.83570237397531	4.68556052553836	4.56103646374616	4.49737114398461	4.65647148034364	4.24313375205687	4.71380035051354	4.55955966140271	4.50677425013182	3.81177605982367	4.869524776135	4.63465131531026	4.05619780550444	4.02996069579154	5.02665955050064	4.40849693453421	4.75084504733431	4.48930243999292	3.91461364681705	4.60781169413154	4.58563766221067	3.96476724668301	4.01854105088978	3.99645789946764	4.77840895217366	4.76370268020073	4.3868238595684	4.71292084298103	4.02416527293408	4.67747224274349	4.01301519382221	4.19863400448555	4.08948276280519	4.85335750774173	4.79217243788389	4.63761801485394	4.40692410432839	4.632337782059
ENSMUSG00000023150	4.85037264082125	4.6849882530472	5.01948931464988	4.87065266070396	4.65050677437638	4.54628604864943	4.69695598061862	4.90766451333865	4.98945932419668	4.51708732607469	4.61299548828936	4.67996220983938	4.70967433506871	4.89034912822175	4.87477738771234	4.90689568627947	4.98733254852642	4.54918273336421	4.86189550451905	4.72583794571306	4.7851807411403	4.91575302272606	4.97707851056741	5.04160410504439	4.84209040176165	4.6252080797246	4.6381696642512	4.97614046301687	4.65731661635163	4.85687009551711	4.95762825137878	4.69465433648508	4.81333004028816	4.98205061724048	4.80802939399959	4.69081563051658	5.06117630558997	4.98556360966723	4.65526426160016	5.00301298463055	4.91241220923367	5.02027534579472	4.94505801141045	5.00452332064851	4.89402656866764	4.71019664585549	4.69166893160471	4.78906550377034	4.57986263436146
ENSMUSG00000023224	0.0718304018870964	0	0.159017105262037	0	0.0590585019730672	0.0181342755867778	0.0901435831729653	0.0285245782958946	0	0	0	0.0396687858306473	0	0.0657225698751158	0	0	0.0900064123900539	0	0.0705011468009965	0	0	0	0	0	0.127235112588699	0	0	0	0	0	0.0824656776019817	0	0.0374742851891938	0.0868402290113167	0	0	0.0775882518057938	0.0431055611960631	0	0	0.0631558156407666	0	0.188169424635556	0.0403980006475553	0	0	0	0.162759800486029	0.0418180103317832
ENSMUSG00000023403	0	0	0.0630279432891203	0.0221681605482699	0	0	0	0	0	0	0	0	0	0	0	0	0	0	0	0	0	0	0	0	0	0	0	0.0593111949429825	0	0.0552456634765284	0	0.0225286142975277	0	0	0	0	0	0	0	0	0	0	0	0	0	0	0	0	0
ENSMUSG00000023781	0.359503539687199	0.709114029282023	0.12103020234404	0.255039038854725	0.668151372010324	0.769751676659964	0.512319906768844	0.476037886440323	0.19665172110211	1.01689595904812	0.863181052014741	0.778512620404564	0.742584754162276	0.409193482408098	0.469864869619064	0.49045433081014	0.406487918192884	0.932353039554612	0.651489941486721	0.545220673651397	0.221425275924215	0.742503850901117	0.534777864787984	0.149571927607633	0.274451685591649	0.740250208028588	0.368332134110079	0.617449560970589	0.489082342618663	0.201409876745795	0.317577711161436	0.617546094265887	0.257004542167312	0.145560748924608	0.318354817135799	0.601989766077252	0.614305251662926	0.260615043163862	0.529946253849048	0.216424227132811	0.436093887881346	0.123508834163004	0.377171252151291	0.168389961213397	0.503202037940988	0.635433848075239	0.588442560866437	0.31749181407919	0.616855055649466
ENSMUSG00000023927	6.36364170834997	6.42788877105918	5.78218691803038	5.00121775461789	6.44050465673272	5.62610197477168	5.75941583730763	6.35665612137494	4.82974471296808	5.81994642251927	5.65293118783207	5.79955921227217	6.67020596108533	6.15762919788053	6.33010942184081	6.19625266343788	5.65806309081108	5.7278212149821	5.75847581566207	6.85231127705084	5.54341025892657	5.9099914419035	6.76685969427726	4.41728880195886	6.07598720480322	5.7880041306569	6.68595457564387	5.93094991924199	6.33842268542441	4.24030896861728	5.85605138506544	6.50618308364677	5.88275119474752	5.07043133744222	6.17787772180519	6.66024731121531	6.618008409637	4.83473308910448	6.44847950002516	4.75656851012854	5.90003159114757	5.439608573784	5.66035291672886	5.60399897110822	5.43622977349959	6.62306605681603	6.80694107981505	5.86811542449041	5.68165614966448
ENSMUSG00000024045	4.44225117646898	4.16344920524016	4.31849427385388	4.13691542657762	4.20030090034246	4.50532885601036	4.63382566773714	4.43371497602011	4.28928615037216	4.43644497850394	4.56568999917443	4.46498815538823	4.28994012824659	4.37711710262003	4.37972147984481	4.35597394134287	4.33841951529154	4.38883589892455	4.33654536506977	4.35624076844947	4.10128045322321	4.4075676677416	4.41269404548277	4.19367996327605	4.18826589924274	4.44316406615743	4.25741533942392	4.42500949284574	4.26932115513382	4.09658870890688	4.3565729200188	4.36242451227525	4.14156842101037	4.20325277734558	4.10449124343424	4.21838501637328	4.42355358065746	4.29255587223727	4.38542460502812	4.21373963118766	4.34165636102905	4.25810039310853	4.33936831973218	4.27289234059648	4.44037808656084	4.31174096359582	4.34727989834405	4.34189060274415	4.37706183040435
ENSMUSG00000024054	4.56351659578798	4.37656047239219	4.44145878106815	4.29997566178501	4.5146260306244	4.25202044976827	4.2793001469167	4.35143855290586	4.3053467040225	4.36643953454443	4.31586813541336	4.32768131918344	4.51867176832142	4.45459494000587	4.30717511692787	4.3182464925609	4.46106191198289	4.29968253081851	4.44206991107122	4.55936391557646	4.3420727528181	4.27292719349287	4.40392754922091	4.32423066469703	4.21489709261842	4.37588028450336	4.39660978179862	4.2840609320879	4.56700195877712	4.16023217292897	4.34981718506844	4.7657231843089	4.02336221303614	4.36644715233451	4.26336837236837	4.43291222095978	4.38436639529791	4.32637913764757	4.69952536446924	4.37151786042022	4.25003548383917	4.30589584878046	4.45152821008238	4.35504719052629	4.36999327331828	4.56811297078442	4.58704185627314	4.60282744390961	4.29610920456066
ENSMUSG00000024101	2.88787419714179	2.72654478373837	3.10578327167981	3.22180752323787	2.85504965748885	3.16826861086315	3.25405762334477	2.86462650814431	3.08932734704033	3.07463125049374	3.18309941329229	3.04573123064831	2.88885393992637	2.8525429644619	3.02638271275275	3.08486889062025	3.12263801494807	2.96773395312713	2.96885427474574	3.01420067783703	3.12876729300573	2.98893925314639	2.90371566398775	3.03495779438802	3.33798420409089	3.00343751181434	2.95493632036132	3.0050091103342	3.00462263689944	3.18452865667885	3.03033657824092	3.12328960696887	3.38911467891917	2.94405995997932	3.27144170916961	2.89089939644824	2.8357336947143	3.04514129381153	3.1927125313566	2.99867294553675	3.09870844893038	3.10496777176008	3.07937464849063	3.16924851038621	3.15949517899276	2.93186019695958	3.04980370534172	3.04975159894044	2.97842842171645
ENSMUSG00000024122	3.77305514768432	3.64291928173756	3.78129681739268	3.34112531549206	3.71120340999206	3.75168757271823	3.79990638527331	3.70976238003032	3.77234245974019	3.78484850772233	3.75239635983014	3.84363280943868	3.79739075084378	3.70828003981791	3.75951031669405	3.84389618738006	3.76578493815124	3.79947897220117	3.73459346319462	4.07623999240993	3.35427347495043	3.82049526317924	3.82039005631615	3.80775300605235	3.45356526513865	3.86745650900291	4.05498503943521	3.7430740356946	4.16261517294153	3.23166173562246	3.79500592635211	4.16675359199017	3.29494016779433	3.70224473944611	3.49910720975385	3.72935418834632	3.72797996773585	3.75758661812373	4.3354485221133	3.71787741950424	3.79667949171692	3.70620106505629	3.81689000992576	3.69762113405069	3.82940849349929	3.81122097296929	4.10216887231764	3.79855415029781	3.7719882258363
ENSMUSG00000024234	3.27906741176208	3.19262630092008	3.51006673414563	3.56471830899239	3.2288023930628	2.98179560781512	3.00377980513329	3.23351218880119	3.38517300776887	2.99313891370139	3.09503900196277	2.98754383964842	3.24712503210033	3.23238417489299	3.16072115021933	3.20697326966452	3.45701675123421	3.00271285252139	3.15886251616183	3.0781690362664	3.54485029510647	3.24582150714587	3.22582363285559	3.49829686879183	3.6363696305811	2.98005502516869	3.00278236316647	3.18362577817477	3.01334132023985	3.46547336834057	3.3984770181597	3.09160593093864	3.54562379079701	3.48994974225995	3.58637596437909	3.22199894285418	3.29536638497511	3.37966385722745	2.9636841755851	3.5424104445655	3.31052841474732	3.50482740087433	3.4540491276995	3.58404102436776	3.26646908255457	3.2430063282853	3.04070085907057	3.27780489239749	3.01636298926285
ENSMUSG00000024308	6.05160905368754	5.25341936806513	5.80321143336059	5.74913180530675	5.27128013247963	5.63264086771839	5.56450125005107	6.19847668396992	5.80499339262998	5.47929635583476	5.48777175742305	5.50689941186333	5.20362749431319	6.30995100496372	5.75858626669687	5.85146945255497	5.83007732992336	5.31915377303582	6.22069553234218	5.38790209629012	5.95921249632635	5.90396850723372	5.99795344857611	5.6848170967689	5.43943056947235	5.29144883207842	5.41005997326857	5.94851529157155	5.20593340119907	5.81934081529047	6.14304764780897	5.10008591593004	5.49916213776721	5.70819273514475	5.38415555562177	5.22062065487268	6.03337634757396	5.70996995929735	5.31465320716386	5.62044796605719	6.17443589274343	5.39742940104446	5.90712051867008	5.41233777684385	6.0268630611096	5.36840297411472	5.20934406624487	6.52217367725229	5.41005550188653
ENSMUSG00000024397	1.02100383800765	1.61352554666245	0.483896056056082	0.895949239416219	1.5200841578552	2.48432314624958	2.09122929235373	0.832635172370596	1.06292984179471	1.28369392183336	2.14786625179368	1.68435427204034	1.18125776005772	0.97397078741319	1.01904224704815	0.821852571750128	0.360791957396421	1.83271745450115	1.63996711746892	1.16685020858416	1.35668788274186	0.945212438009183	0.95954560454491	1.10796508129489	0.758162150677673	1.2785755112211	1.36697646632193	1.42948075823603	1.2507351996754	0.927697427455774	0.892755948740492	0.906620121895455	0.575185941526283	1.50254733794414	0.661037126641712	1.1478372789219	0.841192115348135	1.2346920979853	1.1967487737366	0.961810793175861	0.979460817130292	0.644247860433219	0.751736791970106	0.49186724399256	1.29990824316054	1.06156095404405	1.16112375672105	0.917745672933908	1.61354347307453
ENSMUSG00000024401	4.52881060393918	3.86376509958412	4.43368886099768	4.44718215292958	4.27033361094285	2.41010228136052	2.46597863990248	4.89248969272086	4.63145177938198	2.42415649925983	2.50265651802044	2.8342304736633	3.89586313522862	4.72449869345412	5.16905684077416	5.05836457827113	4.38994644005829	2.78768051606125	4.86937122409207	4.52531279447579	4.37833733757876	4.90195817346839	5.29220874686363	4.52558137528774	4.46983373665706	2.83945850824153	4.37504733593067	5.08908288409191	4.76694884155072	4.464602669225	4.82842573103077	4.59499863066659	4.44346621843625	4.53820632609278	4.05022372973635	3.87464507331045	5.37834776645353	4.65927003830492	4.39881983622676	4.60475409943609	4.79603844875051	4.6431689990793	4.36986169087473	4.46443231755197	4.77873686375818	4.11366341238627	4.24307486402097	4.63202631015709	2.35933870268963
ENSMUSG00000024448	0	0.0753015167387792	0	0	0	0	0	0	0	0	0	0	0	0	0.0741898902269164	0	0	0	0.0696380899554068	0.0846784996126778	0	0	0	0	0	0	0	0	0	0	0	0	0	0	0	0	0	0	0	0	0	0	0	0	0	0	0	0.0630180846095364	0
ENSMUSG00000024471	0	0	0	0	0	0	0	0	0	0	0	0	0	0	0	0	0	0	0	0	0	0	0	0	0	0	0	0	0	0	0	0	0	0	0	0	0	0	0	0	0	0	0	0	0	0	0	0	0
ENSMUSG00000024525	1.70393321486147	2.02325339227519	2.98039018325472	3.48487961207671	2.04551886909145	2.3208021502126	2.32439257197645	1.48445955240668	3.27312155652034	2.29777353599682	2.25019646210233	2.37609853130468	1.84404826793671	1.57757359453261	1.83951258791515	1.85018874185145	3.26881199878421	2.30858505715566	1.62940327158677	1.66016524669643	3.38381382605127	1.75854388911662	1.54751569910982	3.28477217374031	3.29899852934191	2.26891351487242	1.84904046814674	1.56447192676414	2.0100231332363	3.31955339262164	2.04138395183631	1.79296374379826	3.15856515376408	3.16926952775286	3.34905460375861	1.89685795055789	1.63035168688345	3.23142475662954	1.98975613812031	3.30661193917229	2.05744385700698	3.16326585862308	3.1992892542301	3.26437677597863	1.91165582580345	2.11747404919631	1.7606041432204	1.85127131527638	2.26883077185873
ENSMUSG00000024539	4.20138865986011	4.22060563164596	4.57610691095266	4.4267932389812	4.16274592546921	3.88046835280161	3.98886922515773	4.16325165225215	4.26569644936913	3.80099982041175	3.93650486410415	3.92626116011466	4.31022312060043	4.20545054105099	4.07245676246407	4.02798037557096	4.54262966751319	3.83263558300832	4.03353065165835	4.07058110117005	4.48547632586891	4.09033319409875	4.21308565731147	4.40880122478563	4.79973317642661	3.88578990689836	4.20587997390801	4.14325376692497	3.9299218609159	4.33249888605591	4.38402962734406	3.95916419173295	4.70264166486565	4.3615037230352	4.87950102607145	4.17639755560893	4.19080559469289	4.28642941367718	3.78757027673683	4.36186091646818	4.33249100521423	4.60956650798719	4.46868472009673	4.59713801429083	4.1453734883341	4.226027580989	4.13048200132639	4.33297031008691	3.83072400895419
ENSMUSG00000024552	0	0	0	0	0	0.0110213412751143	0	0.0173629871260174	0	0	0	0	0	0.0425824599911672	0.0212264171477604	0	0	0	0	0	0.0218963163517631	0	0	0	0	0	0	0	0	0.0473744005441377	0	0	0	0	0	0	0	0	0	0	0	0	0	0.0245261597134698	0.0220027542605072	0	0	0	0
ENSMUSG00000024556	3.73053230337878	3.9024048993822	4.37199902583485	4.47674800480017	3.89325192590357	3.94978303692058	4.01527069063084	3.69953498180191	4.42922386412954	4.00778581005513	3.97268715587508	4.09388112151671	4.00047883868834	3.66317695676156	3.92997097272878	3.86558736718576	4.37617077253158	3.97096904273897	3.73524047983788	4.04107035976261	4.39339798510329	3.81589308973214	3.7832892286751	4.53126850024817	4.35511268173283	4.0904921512066	3.96310957845031	3.80401454260614	3.92369264949414	4.46928745971543	3.96989749615716	4.03255957994779	4.381480235425	4.46086669638166	4.34607168311147	3.89967913233684	3.68355781929994	4.42226485883337	3.93973738932885	4.46786138220649	3.95133602201364	4.47603483090168	4.357822309102	4.43800164022905	4.01027793610365	4.01930846718786	4.03326139779107	3.81411685901634	3.9933117057611
ENSMUSG00000024561	3.48843873220584	3.33302560155882	3.26917342371543	3.2426782852931	3.33463370015981	3.38840929485219	3.47827569987168	3.42011072477345	3.27206392298082	3.36208226293359	3.3371565144521	3.26987687655701	3.38817968458085	3.40214693069774	3.49823334417375	3.50570753586514	3.32515471868768	3.23170912468271	3.3677888118992	3.38759867022156	3.19209232790178	3.42759910200115	3.47153468233238	3.20548253382387	3.30454697081596	3.25563582063055	3.36806105436898	3.47935523719433	3.41651939775994	3.26459461051315	3.40261304580332	3.37052509305803	3.33087505541314	3.23170912468271	3.30347429313354	3.39262743097909	3.45582760231327	3.27318975254605	3.4162764522081	3.25450548250828	3.47086957791134	3.32819648877767	3.34615672379321	3.30628212386587	3.38174269382802	3.39599051610136	3.3633328151928	3.38902358073045	3.18622865853596
ENSMUSG00000024675	4.21393041626884	4.40103237591324	4.67645775597278	4.80219971498759	4.56630045123469	4.81605490390636	4.69163224546381	4.14761040984669	4.45320478336903	4.26334866743566	4.43660832884343	4.23439776652421	4.15018915040801	4.61780009188811	4.40067172954272	4.47025497919138	3.57253943930199	4.70157068027441	5.04181091156471	4.15647706622041	5.31901175297157	4.43424543814574	4.13586551241592	3.70951996558123	2.18185371524549	4.23718726143526	4.38027134505402	4.26627200915199	4.52941593638605	4.8186431273236	4.42397679257845	4.15264491639252	3.15288131095406	4.69628065022864	2.30906505263324	4.08883943678761	4.02616207656954	4.52757938659585	3.99422952421912	3.87306801696693	4.31304626310881	3.52587511270521	4.52334171812685	3.24490607900245	4.70589296394639	4.27445116782175	3.99900038183976	5.15684596387785	4.50382714501646
ENSMUSG00000024677	6.57008852921408	6.3214029848782	5.51632374515702	5.98660023550383	5.82525942016003	6.29609775875464	6.34557846441579	6.31729644701959	5.95663239013969	6.22302458026285	6.41629427810567	6.13152427122871	6.54675528118181	6.22015468761705	6.23993855632647	6.21085707211104	5.67842705912715	6.06347818481642	6.25716554617197	6.62478077518765	6.00722962268636	6.3032451532812	6.46931698124032	5.62438566945386	4.61840225475681	6.14391521129859	6.35780067118895	6.31382880396242	5.74498839546732	5.82091937568663	6.17723639479673	5.96160309907382	4.43404254291314	5.84074920972897	5.00477146876067	6.45684657569066	6.30342268199053	5.92650993941841	5.91512331385126	5.7040957589109	6.17630168716752	4.44255242807754	5.80061876209293	4.60962126522101	6.46389024078609	5.9954017860005	6.57819787967255	6.30496055445274	6.13744623712304
ENSMUSG00000024679	2.2047098261651	2.1887599644795	1.94758160853117	1.6207318946388	1.86729202142371	2.32983054188424	2.25018276280094	2.00060529344135	1.59563306245754	1.09457749315043	1.51024058746055	1.52682991722225	2.01801417587564	2.0728523807609	1.8236940877584	1.48699905524152	0.948525562007513	1.98165229151833	2.41184300393057	2.05802253374403	2.14843457983344	1.57707379898401	1.97657652079431	1.29717075494399	0.861458551430534	1.44268178337775	2.38036339267601	2.00587034851142	1.75450748352517	1.80970579950712	1.55604768417456	1.09079178811532	0.397846157474928	2.44214701536654	0.98232563287673	1.52523422655194	2.15635397052329	1.303301263657	1.51286533614253	1.89964778729964	1.85126503376084	0.538196597562098	1.38836721128082	1.00815133235162	1.53365777375811	1.4720981342494	1.97681063059288	2.29281350616521	2.11575297891399
ENSMUSG00000024695	3.82933463440503	3.82353708729141	3.91584170490542	3.8088911156489	3.80545286958583	3.75994584104779	3.8100013539988	3.80954499801549	3.75027084071464	3.8508516091578	3.79017170559581	3.95234119305902	3.80928349637408	3.84338221481059	3.80001600630903	3.83831618357211	3.89804780564596	3.88200081583927	3.82114160409069	3.75573637942445	3.72311661613283	3.83671523688342	3.8427779592907	3.80258530042964	3.88021030506548	3.90021152370767	3.7659608583765	3.85855260602426	3.79068440624069	3.78632371877479	3.8323497295063	3.83378034336666	3.82010068035776	3.80880020323187	3.86026855209157	3.69500068111887	3.8242316880004	3.73545287741352	3.70307570875669	3.80800603125856	3.80846974458997	3.85325553304166	3.82900872032178	3.80980200078855	3.81424919337251	3.78282506695646	3.76751964025225	3.86713023653741	3.894675402093
ENSMUSG00000024696	4.03899920967512	4.2042970187633	3.94561831021504	3.87994806035249	4.07523649366415	3.70899330748406	3.65572331420503	3.84208540210829	3.52384265155017	3.57205065053328	3.72458920334796	3.57020570939398	4.21067172379311	4.08307462774159	4.09148715037312	4.12142781089848	3.715248709134	3.68042884811105	4.13782382308089	4.50432833466084	4.0086922612701	4.11816036776527	3.97125560000054	3.55422457347017	4.58098814303486	3.65302167993726	4.57531595011033	4.00878122722253	4.37274494273189	3.97312563062982	3.74500455649366	4.44331574155356	4.50250935623005	3.71850136116045	4.86600250840056	4.20694083652449	3.93560085055463	3.52925046236754	4.40158168230514	3.75639790584476	3.75285609867843	3.96859613691268	3.79113139315006	3.99607918679205	3.96051979323361	3.95384034442869	4.50935838039058	4.10898848139829	3.65849240897392
ENSMUSG00000024750	3.90982659508397	4.08500609414272	3.97703141615031	3.93602855277495	4.18667910709156	4.08621493954008	4.1636638248821	3.84758047968287	3.86136109062592	3.83213311941012	4.0574730874462	3.780827168982	3.95006225169343	3.94886011081343	3.796014893662	3.97839671657393	3.87521585728214	3.95882261833571	4.02349639931731	3.93029112263237	3.94983696033009	3.94864226079941	3.88129984558531	3.94819484471621	3.92459761262629	4.02095274382546	4.03142606147593	4.09216552317333	4.12670526072636	4.00378143066769	4.00545688061884	4.08268856087305	3.95540619728059	3.99187061714863	3.98020861783581	3.7748736472808	3.83753650010132	3.83492595504318	3.97581624891531	3.91344798965569	3.92139296988151	3.96602243492693	3.92268397480704	4.00047334661203	3.93576101618968	4.12074952903502	3.85454854164968	3.94475734284088	4.00804929240288
ENSMUSG00000024778	3.63327424519119	3.42285123555699	3.53043749657773	4.31971762632459	2.80748519548348	2.99442642129995	2.87296559012899	3.5406781250843	3.5383268766789	2.83594490406462	2.85967770038503	2.73645623560239	3.55561374047934	3.79151049815089	3.51802885361425	3.41973777476733	3.55479076337052	2.90454856813137	3.64468720332155	3.38847681725278	4.35141406491432	3.33014882727763	3.70949547600522	3.81156379207364	4.17737050792048	2.83086942274706	3.50805277942675	3.35633598975013	2.5948889684409	4.25681765733616	3.65375215151244	2.54752927426711	4.23675661314397	3.55497370571275	4.06930705682971	3.51334978017694	3.78470540997383	3.44816048093917	2.51253802940031	3.93114500899567	3.5673839106205	3.82622543692939	3.54236413393112	3.89134467481572	3.46221408346793	2.56533389890062	3.45221047012903	3.70045470169832	2.94093283983715
ENSMUSG00000024826	4.44501199715976	4.21886485153115	4.28584607619991	4.25885567267565	4.31192600699439	4.31587214189049	4.49925284866719	4.40753842384261	4.21702668882228	4.25663346526582	4.33276417148883	4.20359948482359	4.32870496874148	4.32056072157115	4.39482932931048	4.4208025373752	4.30437450479093	4.16646830518972	4.36362078143448	4.52795755320544	4.27352368674356	4.3281945940798	4.5322757848514	4.20822815306436	4.30404482272845	4.1963730327782	4.36158793012345	4.28630699605274	4.42265501045124	4.21212315342416	4.38208538294817	4.43312128433287	4.31003641849116	4.24164181084834	4.32852432325643	4.37174900026275	4.35229267959397	4.26754268230279	4.48701708186482	4.22555847990812	4.39154617968284	4.41875626689061	4.37591927264783	4.39485647911198	4.34246166227018	4.31364875261359	4.47508655727476	4.2638805643784	4.15796234711212
ENSMUSG00000024847	3.58242667548737	3.46063541741077	3.32460067414847	3.63657248824026	3.54960876605362	3.8011361364596	3.86062654782472	3.6123196324785	3.52219598258342	3.67706746645258	3.6802195652822	3.69397395507874	3.60965765939914	3.61373286586212	3.61478609723803	3.57058566304421	3.42134962103952	3.72344511855125	3.58184253407517	3.55449341066513	3.58838485842008	3.65625295128684	3.48660719906184	3.44798554316091	3.40886788796637	3.70741166693213	3.5654228541867	3.60600043624614	3.73476540513598	3.64600326785243	3.56194056879561	3.70077838027104	3.45275830690004	3.46206354293304	3.45295140323197	3.5355913188548	3.44551087380451	3.49149501964294	3.71552138506036	3.46540772395494	3.62769795852208	3.3679404497607	3.43769644576848	3.35924627771548	3.6292276402164	3.60156348528638	3.58244892174792	3.6569010520001	3.68843685618192
ENSMUSG00000024867	1.48342334045058	2.13758426259726	1.52475981123814	1.52315427058101	2.06117955199183	2.06797606357056	1.59925625482696	1.22861370826236	1.35464114211798	1.56663896502962	1.5590200242404	1.57093614078043	1.61395768286576	1.54569693983679	1.42757545024009	1.55066619792418	1.70720144394489	2.19057585683105	1.34506863927939	1.40124454807258	1.42191485124068	1.25284010837715	1.46549363628113	1.50564283750098	2.34443983404797	1.73470928482521	1.98724675399805	1.06353073071395	1.98381268610378	1.73726984394295	0.984162441760924	1.36139185150268	2.30782633366402	1.20307440088239	1.92459749653039	1.66209487660123	1.4852546892019	1.3099018583352	1.5431720336062	1.59688343372938	1.1612176925379	2.18170025170858	1.44551328952977	2.17427092410144	1.09648001699176	1.5405700331353	1.55398228332713	0.929775403639141	2.17818219431445
ENSMUSG00000024937	2.90455404546753	3.45375504306741	2.89166536526968	2.79899328324403	3.47592135452467	3.6644407467869	3.32993049799684	2.76206478940845	2.69026633473628	3.13837701319505	3.23735993624535	3.07972869345804	2.68998127008576	3.03777112740053	2.9672762130692	2.97886074638374	2.81290859071585	3.51692200394229	3.13053847826019	3.04064827617482	2.88043364919053	2.89374938063422	2.88419717880136	2.66387536987932	3.04033750260911	2.99677173312865	3.74554093894956	2.80060507337909	3.78008805210173	2.74754010878862	2.60029422602846	3.09861823001411	2.92339273679623	2.73294441938505	3.19884045048852	2.9612546939371	2.89134350781646	2.72812730053139	3.35344867498755	2.82494988375422	2.70358022563076	2.76092724070298	2.87911418408423	2.79853055423058	2.82242595708695	2.79804933252734	3.18835063582531	2.96179279012443	3.48655517000513
ENSMUSG00000024953	4.27742277712254	4.31054405930188	4.30498359017557	4.20091983975787	4.43331486654862	4.59653400126652	4.28729553716903	4.41959333647346	4.368441016664	4.22084210858138	4.19831260884476	4.23673059489072	4.222665947967	4.66769417932645	4.35411572391304	4.37281054669843	4.22218940033291	4.45581714572787	4.88919809009161	3.97601512731683	4.13966362973467	4.45864965572469	4.15815000222134	4.26361887266662	4.37234491774076	4.22031620178404	4.2501424560757	4.5541536953921	4.29923452585853	4.23771159265415	4.40340033111594	4.05082274590506	4.3127823923102	4.52313441013971	4.3887936864443	4.16833824213043	4.18068585364342	4.36670866126792	3.93950586798942	4.36005706124488	4.39533271483545	4.26834548725941	4.25912992142664	4.24101591289819	4.44071762352058	4.16812152721804	3.89575336976073	4.50142614091522	4.39099504796018
ENSMUSG00000024985	0.648382005244104	1.01905668456259	0.385564396001827	0.374977034227444	0.743498030986666	1.25049181996033	0.844042567666531	0.573067196436044	0.339843689737863	0.36366555259749	0.759618208203387	0.660937472771019	1.05912273938163	0.770182293026799	0.775376726128764	0.476992897308007	0.217430462657486	0.747157031763538	0.820189439222566	1.42656500367358	0.164093938519634	0.472206825425637	0.680933395024834	0.343462745976589	0.186536826714035	0.665443965650871	1.44348721881109	0.655140490182708	1.36630336608362	0.669058872840599	0.373757011119877	1.49346573618168	0.294536526912273	0.26612947485036	0.36122408090683	0.821852571750128	0.738870742746341	0.288173701582373	1.39821552089051	0.287444044125286	0.450647502253458	0.249383454038445	0.499016772933988	0.132014617903108	0.734653740711671	0.695020424941626	1.16580353820843	0.563316360932688	0.969292965193396
ENSMUSG00000024989	1.30152592141022	1.32791284665606	3.1194266914003	3.86664062815156	1.19969667470144	1.40201760058509	1.09775525485286	1.04798543882372	2.97593764622581	1.63593572394031	1.57748480613286	0.967797203537815	1.06237006873005	1.16010555271347	0.979569710120507	1.13715328368586	3.15859914251381	1.33891445207308	1.03775409790991	0.806140988373168	3.8797766349082	1.0156400162293	1.26351919800445	3.82934984113509	3.80626240974898	1.45829171462714	1.06597201021836	0.900153219829921	1.14674191727163	3.85223690695273	1.00501563993053	0.820612084193879	3.71765639738534	3.21428128612146	3.85548016678878	1.30134903020466	1.18663537592849	3.02713403669352	1.22327530658043	3.75898603852568	1.22338417862205	3.82759737342576	3.00910249249216	3.7828227911232	1.14547679041539	1.15859984485622	1.21253603498642	1.29663493568815	1.2072065700649
ENSMUSG00000025037	0.526465481098257	0.413785067723846	0.715241298033011	0.895287704385866	0.384535606127133	0.269901938536338	0.333479190495524	0.525038540048168	1.03508303582568	0.31942998170355	0.344611876829244	0.348075373397959	0.231464833215091	0.545735906501383	0.44000243541346	0.344338360247545	0.973245569438304	0.23625324256392	0.528707584232534	0.409380765240256	0.971986521044387	0.387666311800986	0.376485218264497	1.08469928344811	1.18862055937126	0.329981934387822	0.37710678500311	0.502671670460099	0.453097141585605	0.953424653807792	0.638275385707132	0.341567803569505	1.12681742430723	1.02308382090856	1.06033219965587	0.325993237476158	0.485164372196319	1.07459278282389	0.559089935413503	1.03203079318999	0.608977761379882	0.878522403499301	0.999075522752732	0.861644454094125	0.621632381685729	0.375613963138648	0.377461302898491	0.463878031018746	0.244088271272247
ENSMUSG00000025085	5.58947090647804	5.65996293643185	5.03067318783276	4.74492343267327	5.54923949566747	5.72284626698953	5.8992121874029	5.53899037522895	5.02032156368568	5.80959188954369	5.74741651167626	5.84358789434708	5.84610056758301	5.38874290863745	5.55703653417613	5.51538650592147	5.03331612831931	5.70915468512456	5.39944242530828	5.97840210365208	4.70026216016912	5.45418799498675	5.70712687590659	4.80627260642542	4.6084238869575	5.74656734148155	5.84773562164983	5.4498746865227	5.64195671509589	4.68104730656118	5.35313693631214	5.76349687842828	4.45683257747512	4.9193383836757	4.66140873243528	5.84802422277333	5.61904850241061	5.08552629293788	5.8910915729612	4.81061401734575	5.36844492736483	4.73475881612984	5.10810072543411	4.72736126968735	5.48597466293151	5.68665666149422	6.01277583971769	5.44712953613908	5.71011902292958
ENSMUSG00000025163	3.18653443481754	3.90126332714169	1.7700965125918	0.911197784808146	3.85715068237261	4.31171548392424	4.26117451920643	3.08827043303943	2.09163564053054	4.07219778956278	4.19361959885602	4.08850253073847	3.88265804439818	3.09653190416996	3.52046376106448	3.56244567090507	2.18626698380873	4.06686373283209	3.62857196950418	3.48428774819425	0.875160356476071	3.59283375388077	3.13046419525501	0.508891354272316	0.692319337992824	4.09706751827675	3.42690086526404	3.60225345740124	3.68868693558343	0.982700002069021	2.9472088238131	3.47617188303287	0.429727058871351	1.85385281586153	0.280002409180636	3.85157211851893	2.8535636875338	2.26080326297905	3.60058634696813	0.601714224599532	2.79728133483015	0.494115585482953	2.19770113043342	0.602981743840193	3.60601944824678	3.96670056671884	3.37407966421395	2.99569727294148	4.0830796843972
ENSMUSG00000025190	3.94151190231375	4.12747787443295	4.62173227428707	4.33098988632295	4.35623948579715	3.04866622133343	3.13514197998831	3.96849974253485	4.45862881513092	4.09556048934967	3.15811894430596	3.94937466529673	4.29842896978773	4.07080124726945	3.90325669334802	3.855649459969	4.5502281377238	3.84405246832213	3.80120763908736	3.89102610527195	4.45570799798585	3.78844420673768	4.20033388014234	4.48657244354825	4.71754305750774	3.97983304431101	3.91314038093156	3.82595518315073	4.0119534046531	4.25257832348696	4.20571299415392	4.01001685369803	4.67595478470605	4.52597436960087	4.75836326460449	4.29073063724812	4.21302349274111	4.4019836618145	4.01303327246068	4.38240531296621	4.15930955490775	4.60710032207642	4.55753335647248	4.59947801628491	3.9448308926041	4.48370738830418	3.81704617005839	4.19580096674618	3.80070701329467
ENSMUSG00000025203	3.09604808606708	3.66224796311302	4.36430681183382	5.58514907754498	3.45929331885268	3.47913017271858	3.54088685764357	2.92513812070007	3.97740616975421	3.26104219531005	3.51122897084986	3.27320490658688	3.63873549898291	3.10905203024971	2.82749703706011	2.91882963071265	4.49588531343811	3.26952711321397	2.98795712527499	3.77986438440709	5.75149269081228	3.01001972016206	2.93574869622463	5.12088782431451	6.28615264494894	3.28642979496623	3.85835426031126	2.83150600502913	3.56643494565533	4.49026537925401	3.09603904050913	3.60474212490764	6.07295466831144	4.1550397697826	6.23669243436572	3.63672789678725	2.91475537966436	3.88537508246377	3.54981564298844	5.2352710648304	3.19583235169959	5.49264983600813	4.37507502814928	5.77508246048475	2.9611615325038	3.4944994860258	3.81047963961971	3.12608486915249	3.27037849733463
ENSMUSG00000025213	0.0945175020819707	0.298923895702176	0.0908915228114356	0.0507457745259031	0.151793618424996	0.269573599265768	0.271009860289393	0.225093648637824	0.052396985096824	0.126508414141406	0.264495837205139	0.181680518039175	0.108695647916238	0.260568807444911	0.349588695682534	0.113182246013865	0.110843456826249	0.0971621003041414	0.251060618296099	0.123509717976447	0.177657363000407	0.344183145290465	0.141173120108364	0.255004168365655	0.262683444293421	0.139549745950046	0.037065218666345	0.35860617790536	0.310660533797171	0.254398777891638	0.223374724591609	0.0519467008710324	0.154427784287414	0.0952266308596635	0.235594515352676	0.330264436611799	0.254055224420908	0.240481182217234	0.14657779204391	0.166622299149524	0.102093484719277	0.196825858996763	0.0540805264449195	0.151687935474608	0.248308247577498	0.272115794144412	0.171249655549123	0.14537312671564	0.409662951488371
ENSMUSG00000025330	1.00994863833545	2.53046938919836	0.701675709051792	0.082558770500336	2.59935078417887	3.10816770288378	2.38171784832496	0.945239639429876	0.446658233750744	1.64945446267118	1.94044093441554	1.78014056374484	1.84338845726419	1.49262315784227	1.48446181865197	1.17473038203098	0.458945841638649	2.63970711845676	2.11089902572066	1.73006667294969	0.149822469481077	1.23398199056627	1.40280972854779	0.398273980483623	0.486215872742505	1.62691430673534	2.41345540182547	1.19365576624389	2.45806631582767	0.13010854134701	1.11522355447331	1.61157961734596	0.268228574202962	0.591383521783112	0.257879608027018	1.7357815348186	1.02535318689119	0.472890707621326	1.5471177289651	0.312892112129275	0.727224883386768	0.300116444231957	0.634989326269264	0.290673593387735	1.30925941725302	1.91579550664896	1.45270222769205	1.38451527949226	2.53152779667259
ENSMUSG00000025366	4.42998669249559	4.88910022837014	4.74309566047922	5.10174271527597	4.88098967539735	5.34818314251583	5.48043890333932	4.35101443926799	4.82981660742705	5.2899323100136	5.32874472352552	5.30178634268678	5.00410065644891	4.34519147382671	4.68665800283436	4.58809014907689	4.72806900258312	5.20164676178517	4.33887119060994	4.76853825486496	5.16400852893432	4.29945176545021	4.6545125786037	4.9331925369536	4.92453986113815	5.21111324371139	4.71673839399247	4.28822955954908	4.7296330838277	4.98206433710822	4.35497912649213	4.74342664786988	4.78904886317394	4.84161685711333	5.11935815074488	4.94371170873068	4.51352627719129	4.84452561182958	4.73718918552252	4.9550591572074	4.46373334174757	4.67911743094017	4.71491208933359	4.67975804297866	4.52176357673653	4.96069546932025	4.7156465931287	4.50032509303271	5.17922409791118
ENSMUSG00000025381	3.61665547536038	3.07559188754382	3.61114761599012	3.89519419196117	3.14931564963776	3.44594127547155	3.35845340242312	3.54641975105256	3.53587977829402	3.22254508489258	3.32581988605572	3.08962326496852	3.08221267626839	3.58175070939346	3.59935947867524	3.54670510422227	3.62289455414129	3.12474534893955	3.57911202001753	3.27865302890406	4.00062162208617	3.67567262662665	3.52154896761894	3.49129094826598	3.97651215034673	3.2356267416053	3.21428932293004	3.61473763523357	3.26288505475328	3.88544902417309	3.4698648668834	3.08291863523291	3.94896419937361	3.55954495647778	3.98999464684685	3.20424126010159	3.53990659620072	3.49705286730568	3.29183628173517	3.64815120519942	3.56370164438571	3.71769526195689	3.64555432937556	3.69251035441025	3.46805508641321	3.14185222177511	3.25541216909414	3.52294587781038	3.2457358430348
ENSMUSG00000025405	0	0	0	0	0	0	0	0	0	0	0	0	0	0.0298796245589685	0	0	0	0	0	0	0	0	0	0	0	0	0	0.0356300436390442	0	0	0	0	0.0652219438010929	0.0396425472456918	0	0	0	0	0	0	0	0	0	0.0702362581612594	0	0	0	0	0
ENSMUSG00000025425	0	0	0	0	0	0	0	0	0	0	0	0	0	0	0	0	0	0	0.0307646768241989	0	0	0	0	0	0	0	0	0	0.0370401644070087	0	0	0	0	0	0	0	0	0	0	0	0	0	0	0	0	0.0749505956182654	0	0	0
ENSMUSG00000025436	2.54296327122981	1.42230077934224	3.11434163437634	2.86763182092657	1.52281627766692	2.08742087198102	2.16805205603414	2.641753691163	3.05314232239786	1.85870914369775	2.08909356071573	1.87052289743398	1.34988967922609	2.60146671569943	2.06859922562613	2.34707459398321	2.96020871748494	1.92742171497168	2.4973044781237	1.69656194974398	2.81729317027426	2.34033838385584	2.28409622234157	2.8305391834385	2.68852073649371	2.05594259139107	1.60681046371181	2.59155383732843	1.65846423919114	2.70398193692626	2.74490915313304	1.71838199942328	2.65217801853558	3.02656696053745	2.74387412605601	1.61678882812918	2.33488770037267	2.92894054919285	1.68934091804207	2.77094988007126	2.75772251574501	2.86519638990927	2.87942315115361	3.00526172377012	2.68130915857773	1.06048457796996	1.71657065676658	2.58769636376511	1.99391224768061
ENSMUSG00000025495	2.36677792938953	3.04551718089758	2.45369114263508	2.48094882793366	3.10888683655973	3.26293864224444	2.33766551619422	2.3275966790972	2.22346504287442	2.6610494350047	2.60504247102798	2.42853028301069	1.83776480698446	2.57536416534857	2.24439226197613	2.61042267164939	2.31475276570698	3.13280800259078	2.79248938394612	2.28301891774088	2.51730123322387	2.46966610037172	2.11576985472011	2.39398217205089	2.62592866749989	2.37129832538563	3.15379102121217	2.10229465855684	3.2262446085723	2.34028542017687	2.24353335854148	2.289222205989	2.56248478443338	2.39542950802478	2.57433593461442	2.13577343348898	2.38346898523416	2.42844211280687	2.66485038179599	2.58798205657211	2.37690097210505	2.49285828490895	2.50801263850248	2.37081273843688	2.42011920878356	1.92612280735659	2.49423797721688	2.44330309993292	3.09763431558042
ENSMUSG00000025538	2.43784124736153	1.8424208973635	3.01384720297916	3.1062086806946	1.92422383444793	2.84724386609633	2.96602536034456	2.48334710099038	2.95514983367157	2.76213426433592	2.80613833699293	2.59417950226574	2.00629137991003	2.38614284641875	2.53722233801947	2.5999526097345	2.92147736752909	2.49797916425569	2.61079746909781	2.15638174926561	3.06417566076877	2.71389309808547	2.22120040193013	3.16900888117973	3.3078971804967	2.45482537774955	2.12281827008672	2.44529052513656	2.20074171827166	3.11702469964549	2.71277236743754	2.05313093334002	3.48182145876927	3.02642150458126	3.19913015594986	1.82464122330911	2.18457490654087	3.21387132321334	2.19063178142681	3.01416140902236	2.83111703067885	3.27713718579389	3.05334530626134	2.97687050351278	2.93090571093646	2.03829918334857	1.99507167283366	2.75372440459338	2.62712933017839
ENSMUSG00000025573	1.58187759189703	1.57606311854889	0.660305756405629	0.719155999740996	1.56962582445319	1.48766793949526	0.719117025921654	1.62912876877826	0.207737484964302	1.03508303582568	0.927784425585369	0.513231327738327	1.31180785579306	1.84659481646666	1.40169269589991	1.58892495291171	0.583480741036983	1.29504492532324	1.82273151185701	1.37747811195292	1.01107349989406	1.31190211779572	1.65110562923043	0.346340527334075	1.22781725244845	0.820788133558576	1.7711246957943	1.62810852669621	1.57229248438627	0.600082976662403	1.07094985385137	0.848499994677009	0.867881695066462	0.220077255029049	1.39332210855195	1.27807141929302	1.77842766095218	0.41971837924226	1.29961656484966	0.505102880060038	0.772660517372218	0.687445456581309	0.914549216315852	0.715837790479644	1.01957990377992	0.933344486439983	1.43865670886621	1.01964122879712	1.27807977647916
ENSMUSG00000025586	0.293366386086108	0.120113650994666	0.0475784779931912	0	0.0171147043402832	0.151847744391598	0.0680861271852276	0.104889604796709	0.0444555451723755	0.135938992029718	0.131910329411248	0.0619869874923865	0	0.222918726042902	0.0767661147318037	0.243834411465745	0.149546094978955	0.0174697120859717	0.111298948212227	0.0654293429879397	0.0404137512002896	0.178851376008651	0.0823816010978387	0.0261931447652427	0.185792193826377	0.116654398985562	0.077151485963324	0.0877523274180506	0.0644964577529195	0	0.120712961450978	0.137934186089314	0.139253987300864	0.0253974373137907	0.644216356498375	0.0251532869514468	0.181812260457923	0.10894946765805	0.190719528244997	0.0253772562172086	0.220851326172348	0.0222085542608033	0.0438649121469339	0.0843143098383048	0.0602196457070318	0.0228813146436297	0.0171147043402832	0.08029252262103	0.0469896871401436
ENSMUSG00000025742	3.34285473748641	3.42947704900726	4.03618741451936	3.96603190920852	3.35776086113443	3.79866391965905	3.87782278846677	3.34729718347978	4.09177960887326	3.72722719017973	3.96021680132918	3.81295156092794	3.55542805828958	3.27352308840774	3.14272885228833	3.2140763256761	4.04237735659685	3.74361382121399	3.48918689123521	2.93483511460268	3.89514130805963	3.33318973896361	3.17152003149695	4.02090072845401	3.94773950908161	3.82765830471704	2.97696221297726	3.34627998427975	2.87795611287397	3.92185451734144	3.63016394627915	2.98149135126365	3.87100099090522	4.02677389321131	4.03967892119369	3.37737588953615	3.21415670732822	4.05227873891188	3.04051919734333	3.89429071350791	3.56231516334396	3.80745994949255	4.00457301583087	3.80359111124583	3.65450020215074	3.52754805451745	3.0383750095181	3.50936694823959	3.74501164712492
ENSMUSG00000025786	3.99000389671065	3.63541538424461	4.05376385803344	4.0892432392382	3.62859852322901	3.65195091192844	3.62877376013116	4.03523129772959	4.12533276309846	3.75270131225992	3.54895912419613	3.70190179418446	3.6521143235484	3.97760473223742	3.93161384559313	3.94782827721159	4.08317069982606	3.66208363132677	3.95906688382298	3.53980503491347	3.92772114238528	3.97241983659638	3.94969636820591	4.16322520518945	3.99697426182582	3.73075289566997	3.54841263837391	4.04320739599679	3.54162866519592	4.05881582532936	3.91239893475786	3.56027874281962	3.97872979916278	4.09136345647191	3.86669294817853	3.6202927501298	4.00135901170555	4.10610513478673	3.63831484154172	4.0681733987806	3.97475740010784	4.06625368205558	3.99996245162829	4.08568383280876	3.86757151558455	3.60097950063895	3.58577472558745	3.89575946815837	3.654934798061
ENSMUSG00000025791	2.69861920203961	2.63498476224483	3.47894515028408	3.5791957179017	2.67344495361484	2.91931548428594	2.9527412617489	2.66624160894341	3.50662589500809	2.98254571174982	2.96117706001207	2.93785948696352	2.72293881359596	2.63618893398479	2.69707014025905	2.77034245126108	3.49551919440475	2.93936296005716	2.63835708450087	2.17606903526343	3.81885892111263	2.72780707571776	2.68532731399494	3.50173629204076	3.99511889355289	3.04016055758834	2.20473629362006	2.71782890006575	2.23531751804101	3.34898787820955	2.83799600651835	2.25253838970989	3.80169908130141	3.53945964936253	4.20436271423197	2.70402209918177	2.59932105501158	3.51553746010056	2.39554341844666	3.43576626617729	3.01411232083542	3.32827895812511	3.39596706068257	3.37793557830921	2.87938383337326	2.71667952780026	2.2633233389986	2.86701783219786	2.91949357146818
ENSMUSG00000025862	4.26667189831085	4.37315363579017	4.57634778253839	4.54735355557113	4.35365159401005	4.36354565861181	4.36884387263957	4.13330883224024	4.75227035498849	4.14712358570072	4.46452210110461	4.38412942226558	4.28144081311163	4.1187737254786	4.19882769309044	4.24445566536337	4.71394387015355	4.41023379570453	4.25422309226456	4.42463463333881	4.72174360145998	4.22972008672302	4.12346151929163	4.84109569886684	4.63522401131656	4.3628348957474	4.48225651108268	4.19627670772925	4.51643295693582	4.49117135618442	4.27799162902827	4.69537645387424	4.41813554001761	4.61278710347926	4.59809622441568	4.02358405796387	4.05031430171588	4.55860569317363	4.38025381415581	4.67362291162253	4.19632788156679	4.73353701518412	4.63114977494704	4.67416439080749	4.30425156230421	4.31355371727309	4.40082753491881	4.15301433338598	4.44496974319228
ENSMUSG00000025880	3.66202199994405	4.54075432399425	2.50798006600832	1.96700325984598	4.87139621500426	3.94133323308827	4.18969110500165	3.67214521449777	2.74809109063938	4.42603514684986	3.91564842564319	4.40245284201341	4.76161822486403	3.53125148551963	4.031312461419	4.05175364296549	2.51756743202755	4.18226386025998	3.71738673282455	4.57912082843537	2.06256874324046	3.74074346061434	3.68042128443435	2.04706554988364	1.83668662602752	4.43062630450994	4.4391675483607	3.72491481094063	4.807637448475	2.49660462753381	3.22380764343371	4.96852775139069	1.96629803922543	2.39852234887234	1.96286558970473	4.6967461294753	3.67150437792985	2.65477599864272	4.95338040501449	2.09061884226996	3.27989942590537	1.83185960326971	2.52915476843641	1.85817747303103	3.70232860743794	5.06357556480675	4.52308121948757	3.36031288518869	4.24982007835177
ENSMUSG00000025912	0.851517516531387	0.837719274713947	1.44224690930712	1.93099083609031	0.90773019481004	1.02211274102748	0.591853937877582	0.494222959123804	1.35312271541182	1.06612008821785	1.0353174382958	0.687856208018367	1.00715833074036	0.97961852037067	0.589979813747642	0.863446762126574	1.46350999947303	1.04019190240523	1.10152803374901	0.927895139532277	1.73218637769315	0.945088079233957	0.800237698899801	1.92983303056803	1.90111300217086	0.91237507568873	0.900352388605793	0.548230073125706	0.761870682436827	1.96258604447663	0.546308784039138	0.84903920051692	1.72065723173491	1.44339277315977	1.83588480171479	0.830976822461821	0.750972594128332	1.5575317987322	1.15899217465682	2.10582784112376	0.671901071945709	2.03724490485496	1.44739181231137	1.90934248488177	1.00881157053554	0.916806598791933	0.967690820558992	0.726717343999276	0.783275777301114
ENSMUSG00000025936	2.50734469021919	2.23969108556892	1.99464725059246	0.237949401762587	2.08138090988901	2.89837850704806	2.61294066783369	2.42052811585179	0.65551021261988	2.41551191184926	2.56853522822757	2.25039350052071	2.10054601728209	2.54350569209094	2.07793165237045	2.02541688894795	2.19104664425686	2.5377599766918	1.97613169973045	2.02275081257598	0.21729206471006	1.83637426198701	2.54726310444919	0.29494165778104	1.2121611878215	2.46968302284984	2.28657968711865	1.96024125219353	1.73013226165711	0.176433422370832	2.1040097562892	1.43127250686592	1.55156088751387	0.835358295175778	1.06257051732084	1.78335592481704	2.44503906078898	0.717102936372176	1.30847064798925	0.398446535449018	1.90573377940779	1.36495069703623	2.14401599967167	1.31145496769668	1.30528764727501	1.98328988293139	2.07969400980708	2.31506588289982	2.64256545465686
ENSMUSG00000026009	4.34396644784934	4.92426371239396	3.99578862062735	4.35397817878485	4.51884838936508	2.92693402598372	3.03782865569728	4.50208818365723	4.40476001214279	4.04251252624813	2.9910864986341	3.79411071141826	5.02745307902242	4.28343482621143	4.34786211739129	4.3669802534853	4.21058270143657	3.69965122966722	4.10940885714814	4.45631280523504	4.1966318603809	4.33168814747073	4.65429362794764	4.56132696549069	3.85564099599063	3.97014850704348	4.44448251987999	4.41065174873706	3.93551685100388	4.4668536485118	4.12589490753269	3.98023290380497	3.76218567638067	4.42640111164957	3.90051706524194	4.92027285401586	4.69065957200351	4.38357293852962	4.04082071181765	4.45358770551191	4.15163815211054	4.05141792393655	4.18384090468154	4.03082241329215	3.96386754785058	4.68205715030653	4.51623076970648	3.92725244653273	3.58634826546627
ENSMUSG00000026011	2.85310247280135	4.02001246238954	2.76772692282287	4.48577272284467	3.98312059377715	2.37091641237031	2.35612680778892	2.85641848074481	3.8376851607019	4.25013389871787	2.4714667374213	3.98993729578154	3.96659073300319	2.81213390197886	2.6375275887295	2.91860821913192	2.89343373193198	4.03493597157331	2.57820723595339	3.49950609168103	4.42297782084854	2.6974273107983	2.90152049029126	4.17669537340498	3.27416293335237	4.30447311805881	3.70751473365811	2.41405490881605	3.56230381405542	4.24734458029196	2.70583441472639	3.4295062120758	2.50612983623953	3.7549223119195	4.08352120038826	3.99197586291143	3.01658337062144	3.92043353753808	3.57494338438636	4.1573256211448	2.76238054564726	2.20328175111953	2.80642839700113	2.26146930532081	2.71539648429839	3.89745338205196	3.67781345113	2.67498967497572	4.06674209510848
ENSMUSG00000026070	3.05110075308355	3.45981842903569	1.77712963991372	2.40985079263577	3.35264418941266	3.51799919533692	3.63798344921752	2.84737726632331	1.96788129176879	3.35067221324294	3.49420794968799	3.39167889088597	3.41738236204642	2.81165317318476	3.1438160152455	3.0077102503134	1.72202167749976	3.31555960630425	2.90199285945104	3.57836400793631	2.11807434166142	2.79494934957223	3.1457372288714	1.78689766981115	0.729517681869596	3.31921696450828	3.52477102673934	2.86332596207397	3.4994456652517	2.31805580204657	2.15367896973949	3.57794230679887	0.785562264524722	1.71079161151294	0.894343646871286	3.37529820813647	3.07583190268439	1.95513036902937	3.5791064399095	1.69145098535477	2.29796443417332	0.886544672101013	1.83786030611072	0.97309441613834	2.83459474242717	3.39816612537676	3.51690418937413	2.50583609296903	3.27540359545004
ENSMUSG00000026094	4.78692491549914	5.84629136534952	4.44248771370616	4.52537236499403	5.91785029920623	5.45597474784728	5.52480332578828	4.74125581377485	4.55012354079431	6.03657174700675	5.50592891843951	6.19586351120415	5.78949829054664	4.67051775475835	5.07268948183153	5.02541224189925	4.48522268456482	6.13849134077843	4.93756268320693	5.42945965754065	4.51019445025111	4.96388604584037	5.09006858534409	4.53020738703557	4.15521699646775	6.23850429639764	5.46095478902524	4.96893791654005	5.40532702162762	4.42547397994302	4.87134257495199	5.51059813084754	4.11601472563239	4.48656343617233	4.44222881433302	5.57693346698607	4.97034787888524	4.55830077598876	5.21894943116446	4.42135671684615	4.6804909937878	4.14013180944779	4.5734906465723	4.21711071704696	4.98813061955617	5.90128269492377	5.34386895886695	4.67753735811399	6.20951314114229
ENSMUSG00000026113	3.11470127234467	2.95808751792704	2.3998025437094	2.62382040646839	2.99944537146587	3.2342057192931	3.26126842534094	3.15362024670668	2.737460124948	3.12623408161815	3.20860324209746	3.2807946676428	3.14311726046705	3.12538678578001	3.25116487716527	3.14942284754879	2.64169670055219	3.0569872848685	3.08020668516663	3.3826803276624	2.26905829867426	3.11787468221004	3.38556922910939	2.81159306583301	2.23955370223138	3.0809829347262	3.26624402614647	3.15536504209325	3.15865862004619	2.76270882640601	3.08513412441625	3.11907758878931	2.21898933069102	2.53192540466816	2.04072280251653	3.07132664047547	3.40527240081529	2.85715962369005	3.1902211737588	2.81895332807192	3.05259925604306	2.64477665732109	2.68244517238682	2.70287684232821	3.13056469447405	3.10556825933817	3.38474274359019	2.94561723212214	3.06647028805933
ENSMUSG00000026116	3.88983669942585	3.8618827302689	3.89509248966811	3.87954320121109	3.82933246199614	3.81804413903272	3.76427213638839	3.74722383108818	3.92661206567144	3.79826286705865	3.76435096051788	3.76972184195804	3.82269111995825	3.81831653898784	3.80255406172578	3.85797856167624	3.88431053766161	3.78873610123686	3.82972776270132	3.79473384779393	3.84353857609115	3.85203730445831	3.79794235746808	4.06301728047543	3.88678519424403	3.84014239701092	3.78409872069487	3.84292798586712	3.83730592472855	3.880268113546	3.7741209324232	3.78634639734014	3.86126220082169	3.91352986953795	3.97455075632154	3.80371147313406	3.83968239364952	3.95332616417033	3.84941967726286	4.06841973243051	3.8190696461392	4.03044761301102	3.81951070789828	4.05150490859599	3.89783077040731	3.79332054723237	3.8314439872992	3.75225558118321	3.72975024744351
ENSMUSG00000026117	5.37594947876189	4.61598153219974	4.99945974630459	4.96728928359257	4.62854485730454	4.74337439398566	4.9065850307939	5.58165627108551	5.17464577734115	4.90749453517674	4.81209492047893	4.82752942981358	4.77174338581391	5.40224034945058	5.51311821408392	5.52166089786491	5.04365734801603	4.71638055782394	5.44002524045669	4.87830698699784	4.8642675815841	5.66870091670205	5.40252421698998	5.04028470711925	4.82728921265611	4.80938368919814	4.71587937197195	5.71608646911236	4.85277217613467	4.99480397072354	5.53639681987822	4.84659363720991	4.81992666392521	5.07798860000762	4.73052448714079	4.86488478935582	5.48228756358752	5.24748712283071	4.91800817832099	4.98327094893818	5.59302594518499	4.98016234081261	5.01955539147081	4.91568704878574	5.47406318381188	4.81831188512193	4.86361138065499	5.26787362286129	4.6473288867184
ENSMUSG00000026248	3.11977125546391	2.81441421308913	3.70389613722403	3.63469778184995	2.87630663957133	2.98409987882424	3.09846483917395	3.28331434100544	3.63786769903784	2.56769174751628	2.92267221368681	2.45683291096038	2.9131166755015	3.2621651729666	3.18287552062716	3.22783556623967	3.66197577391417	2.48158447079069	3.18532317783546	2.99398074051518	3.75787599226083	3.2617360607625	3.13045545571515	3.63754142188356	3.82024318655976	2.53273603509689	2.93467568345269	3.31682615277599	2.8959174631184	3.62566006254226	3.45144679806528	2.85840511468637	3.69092236594782	3.65028674372563	3.80980643129168	2.8710869964843	3.13557247373649	3.62423692756799	3.05952833163407	3.61675489830432	3.4860959727351	3.59136309247916	3.59314468418398	3.62054707873711	3.33679751757792	2.97105528584155	2.96438607487073	3.34887900064928	2.4411811385843
ENSMUSG00000026258	0	0	0	0	0	0.0202168552174375	0	0	0	0	0	0.1514232494826	0	0	0	0	0	0.161212826917026	0	0	0	0	0	0	0	0	0	0	0	0	0	0	0	0	0	0	0	0	0.201757286726168	0	0	0	0	0	0	0	0	0	0
ENSMUSG00000026274	1.01751791707877	1.37870060137058	2.78560365931728	2.55244846900764	1.37448237345853	1.4072923521155	1.20838406041344	1.29236822308773	2.69403917008783	1.41798680785238	1.29547483322826	1.24559447901676	1.29276085210092	0.894380445023205	1.2110626121378	1.01074236141147	2.80411161381194	1.26885001810068	1.24476535841283	1.1420963367775	2.37943872095418	1.33722228221623	1.13620025936616	2.5926468317926	2.41255098759586	1.28731897263698	1.47358840648838	0.71835185714512	1.54886591423302	2.48545649859344	1.53731873055608	1.38155816301945	2.42481157523666	2.75365434290723	2.38914069946941	1.1868337665236	1.21699662498849	2.67820935909119	1.15402492025736	2.58232823536917	1.24116164693534	2.46475496157715	2.66788771128314	2.41584234717848	1.2507180218737	0.88149222633146	1.14957786269454	1.1976880968588	1.50266973982528
ENSMUSG00000026358	5.1891551892789	5.29849235123732	5.26944967543417	5.81112901685708	4.21889428177632	3.11607203799206	2.76436121896655	5.03267072095687	5.38687754352752	5.28551071027859	2.96053505527853	4.64519826544116	5.18800572538277	5.13614543566281	4.15547572239299	4.1638395298599	5.0887684874996	4.65100360233126	4.12466844388402	5.10045771639329	5.8911883068119	4.19430150483977	5.21791501087558	5.85774742295071	5.79258363791131	4.62999937461738	5.231338536945	4.18485993194149	4.13597902659932	5.75785706432038	4.85785700544261	4.06575302536186	5.7024148732489	5.51408578833001	5.85465349656575	5.17379668383891	5.30472181422103	5.34155883178705	4.05324127814365	5.8207118126831	4.81103735635706	5.59480059495289	5.03570507132346	5.57909943865463	4.20122991472509	4.01415531603454	5.20804248830825	4.84308411620575	5.30869829774887
ENSMUSG00000026360	2.90923167518566	4.53187665132087	2.10493627151253	2.96815550578376	5.26837864214521	4.5890113320792	4.23582965679855	2.71478083283035	2.96719904523168	5.02223442993961	4.14752191399172	5.53802300616122	4.48134468133028	3.00750767063342	3.83920066803025	3.77159013803312	1.84883112004494	5.49203210717143	3.67832394017442	3.9389589535173	2.87233224207176	3.30719800904126	3.29213372152439	3.07311452226605	2.10565373083602	5.48854922094624	4.21707238925887	3.19871393304425	4.89918218213474	2.82893951837766	2.3848017436326	4.63420457890644	2.22663234336115	2.80067192175181	2.32627329889783	4.26130005228139	3.0936481464985	2.76339660387087	4.64814346483596	2.82228918624628	2.2863266376939	2.43227034870739	2.08567084919368	2.27275249327339	2.84133906431885	5.23671852032908	3.97189440246554	2.48075638266491	5.08516127411061
ENSMUSG00000026374	4.90480059195571	4.62389379998619	5.23438133054651	5.16843644569352	4.52680099387258	4.63143229797698	4.67987869207093	4.94729782917959	5.19436696731966	4.69928874700576	4.60531917488869	4.62832014588679	4.68465581544544	4.89915982385827	4.85308439562751	4.83541645318931	5.16134004351921	4.64420819014341	4.79352351501376	4.6559488479751	5.19037017499344	4.85666015441648	4.76956535424859	5.34586866840626	5.20334712895681	4.64425627469529	4.67654155992744	4.89083021548823	4.51115067291501	5.09307512636951	5.04748782069264	4.5509241153919	5.19609636190844	5.25026093313235	5.23932609758428	4.54378827750248	4.77176878231681	5.24872788300797	4.56877276359607	5.24394037508171	5.08543350417144	5.31119410436172	5.18862526086262	5.28384819107828	4.90015056092098	4.62221410959722	4.63318410619328	4.91946254331594	4.63697888250274
ENSMUSG00000026384	2.15770844277255	2.68435842084537	2.74273500151406	2.1001175619671	2.66440478001735	2.3863479492491	2.05741574497285	2.45763822263381	2.77723416544087	2.33858041786269	2.29858711170675	2.29368056509828	2.81606718522125	2.51222994543689	2.36417395566317	2.54102702505228	2.77832225408754	2.47613495740088	2.31212940083697	2.61513781096788	2.11053799607959	2.49741970066794	2.7173468530073	2.47710126688834	2.83641996206288	2.40124420431661	2.72942675252841	2.32718501836226	2.59855522440115	1.88456955670742	2.23291556405464	2.58824512249419	2.13327610430824	2.52052311904048	3.0715166968208	2.70710308606366	2.61200174884183	2.63370732956692	2.39305174364433	2.41542258625741	2.39786709058307	2.88840315480132	2.86463790896289	2.58108009323666	2.56339430283674	2.43378000817977	2.77359446630962	2.46008444546765	2.52093316435222
ENSMUSG00000026395	6.86289284118669	6.760774996965	6.49314094405127	6.28656776461827	6.77256994792663	6.93613863337391	7.01609834241912	6.88036249921928	6.58991223635542	6.76314560532203	6.98034567162293	6.96464587918544	6.87638431576828	6.69891889036433	7.06118855868231	7.0064506317087	6.55573093280167	6.83943682288314	6.7833353930775	6.83442300589609	6.26536965146037	6.92313638102044	7.0862528670516	6.47038300839171	6.2370484204117	6.88629872470246	6.73472839259846	6.97637608125992	6.627666967473	6.17339227636205	6.88299218890829	6.70732799833664	6.11521860953886	6.51030744646029	6.22707999991751	6.70366284716265	7.0352685992811	6.55006696461413	6.54700776767297	6.40968956685141	6.82622955551742	6.38138783776381	6.53693214836679	6.3891931387333	6.85084201156194	6.86287819870382	6.78091913734594	6.67181140193477	6.82550780927268
ENSMUSG00000026416	0	0	0	0	0	0	0	0	0	0	0	0	0	0	0	0	0	0	0	0	0	0	0	0	0	0	0	0	0.0609375140370288	0	0	0	0.114730381043804	0	0	0	0	0	0	0	0	0	0	0	0	0	0	0	0
ENSMUSG00000026430	4.68656582419209	4.64191668695509	4.33473453534478	4.47613154297569	4.62679468208475	4.97032705646921	5.06885388648901	4.66879266268504	4.45742047617172	4.88237001114423	4.97282265580677	4.94272754793352	4.72245531993421	4.56215725144395	4.74904539639608	4.72459631547063	4.35728558341038	4.84592573161907	4.53840411904484	4.83645649488472	4.33820143713381	4.63439883664822	4.75397804691506	4.4783022573791	4.20224933850218	4.83396971207846	4.76746759095112	4.65712676035683	4.81527712878998	4.46736108557524	4.67501336252988	4.88338508584695	4.15097533688498	4.33266436938581	4.19483222479192	4.70265980726535	4.68190898020698	4.46357551519172	4.84715904376799	4.411926398199	4.63588366114404	4.19868505783632	4.4081024365582	4.15710181033443	4.72740551767076	4.65326487027221	4.82744135688914	4.59644321652314	4.86689578501376
ENSMUSG00000026514	0.112498876825443	0.0439511416289046	0.10557099350581	0.279388525873272	0.0920498707680859	0.0719949341175911	0.147578271649688	0.0559300430346832	0.165720349479838	0.0755594111634618	0.0572069293297198	0.0768674256432236	0.127375986925502	0.0215505106224435	0.10672568339217	0.0944288824849899	0.116090938199941	0.0758073203005633	0.0793711899482766	0.119431454045724	0.380872507183126	0.141668818782342	0	0.260393862962364	0.0825944031738811	0.122383105758495	0.0421424982712831	0.146810952666728	0.120868049880496	0.283439083692537	0.0489005390302839	0.0490624128206903	0.0470467405273414	0.276715407806347	0.0971920443496114	0.107703069734286	0.113477781334495	0.230397180025518	0.0251393420601941	0.363425010890848	0.100128552778318	0.120177499970576	0.101744887143648	0.0753273926439677	0.13161668574266	0.146788502527623	0.0207541352531858	0.158904505329478	0.0781839042452774
ENSMUSG00000026556	0.586392916307846	0.910240465871427	0.597401405897954	0.429389946360438	0.774745600562203	1.10337758326191	0.948738560740008	0.568116695473162	0.65637323163625	0.778544756072174	0.839059734303067	1.07411807306242	0.847716344239192	0.459799241122752	0.918137026422948	0.63979598066295	0.614356646922509	1.00914699419335	0.55810836663232	0.858564156661097	0.514278256563829	1.01807084553561	0.730206906615466	0.583501943022159	0.421795701793605	0.914368886311457	0.783974600520435	0.581802126554863	0.89597373231124	0.474072838771243	0.585095825616907	0.964414007055883	0.51256191553865	0.861488129166107	0.398037592279368	0.836047670797883	0.52667220091037	0.717395792157438	0.993181400163802	0.528711709787311	1.03916301752305	0.60050214609858	0.594367187911526	0.669257070877961	0.712444778389425	0.954233705989554	0.862708504086636	0.529717836760809	0.984390404577813
ENSMUSG00000026566	0.677434886433598	1.31201252769933	1.01589712427222	0.951800722651194	1.63512710144792	1.28280431726071	0.756915092354391	0.498936628917576	0.824021922410742	0.378548758178965	0.937229967887811	0.474777217522155	1.53166662313557	0.785069810910283	0.968830049652036	0.95649941835948	1.0108515400606	0.846327389632758	0.736666334473441	2.46092982262877	0.799680508204849	0.510398532575531	0.62105916691569	0.862396162365373	1.4365025670118	0.399713264592746	2.15031930231327	0.461685378325261	2.08795147922882	0.947983178606645	0.657254164476079	2.30848465629769	1.37878120793502	0.92556360558227	1.44437221325798	1.37307993389556	0.884007180873955	0.895438834286388	2.21523693202633	0.983762446989168	0.571875755040434	1.28647126340292	1.05726237704636	1.24184645675402	0.329023851860462	1.23011412313209	2.6247627906249	0.779347812317793	0.898823056454909
ENSMUSG00000026579	0.444830682563412	1.55502396439438	0.200660695412151	0.00837656838591605	1.63404857044678	1.6840591813999	1.17462226039712	0.428802656672369	0.0506638363203819	0.859652653224603	1.16340390277495	1.03577542999249	1.07054883450281	0.747976216838623	0.767493695688601	0.579820015251787	0.098642802262249	1.45420765006726	0.840959242297395	1.04699613514961	0.0534542228988431	0.379086909048098	0.484055685026922	0.0393988703592669	0.0289262721394639	0.935367605678891	1.63829549800691	0.421896700367906	1.73787861947842	0.00812388173177041	0.144120257195401	1.1661151617697	0	0.119143887055722	0.0170463813573635	0.891161624033591	0.626604519140866	0.0922040881650349	1.02944082980681	0.0287994849068754	0.310533723218653	0.00853600443223313	0.0264964481150375	0.0260895875857809	0.274037405936318	1.01875345297797	0.969960400446617	0.524781190270243	1.39899091764108
ENSMUSG00000026581	6.04650182403788	5.91436479635212	4.89894366807619	5.0977422220763	5.86962171913566	6.34703187786965	6.38185154976974	5.80057035000927	5.25040256913331	6.13258209197788	6.29503350208904	6.22837687230802	5.91054186904071	5.85658081190887	6.11784606518855	6.09197481932896	5.12733329687286	6.19802942858574	6.06777722995715	5.93597562125006	5.27994461648998	6.01882189880827	6.0511075107851	4.36993760593593	4.40554782971523	6.16560691198913	5.96827012417082	5.96927772988843	5.87413547089642	4.89759350096509	5.57249617896207	5.94361269258833	4.14926352591995	5.01741227837528	5.07657907739029	5.79619148042499	5.9192701275595	5.37942719695122	5.88243062608385	4.30113648468919	5.54301886642535	3.8668624462658	5.21510965553134	3.99002054624987	6.14390018566379	5.84265706693094	5.94121018652597	5.8873893162288	6.20103439106165
ENSMUSG00000026627	2.12513405593898	2.18866247134177	2.71914838776824	2.69748794973053	2.28959610008	2.54271947908107	2.59482177743551	2.01071425992081	2.65359401530615	2.28975817873915	2.46404896611553	2.36040767511429	2.13651043762429	2.12128261676106	2.22780766603622	2.32387974392408	2.74979337120992	2.49699166427831	2.21505139780183	1.97045640947331	2.79418508297108	2.26877077889237	2.02595901055607	2.62192570344609	2.85433574597204	2.30163364050665	2.18345802953681	2.24062138750513	2.2725422936448	2.60371138555325	2.36192135582058	2.34453189468147	2.72832330594177	2.69997098528764	2.7963052488571	2.09626547235489	1.97589881728236	2.74180085250413	2.1860175683048	2.71621015130212	2.32331963886037	2.67882734242531	2.70062940161865	2.68999484643576	2.38111157485488	2.19715568607438	2.0534388838548	2.22065568996295	2.36992125956962
ENSMUSG00000026628	3.67559409322522	4.0521952983806	4.04856062482149	2.52016921930302	3.70997046677142	1.60618863925889	1.30713480501984	3.97592507407279	1.61812011281693	3.87584438042906	0.98015152340489	4.0784709063991	3.84255930883473	3.85546746864483	3.24083299222024	3.11856918351305	3.96963509411987	4.14959792185731	3.00757684879687	4.71733748285884	3.5488297203308	2.59300591165432	4.92405291598254	1.9543104815445	4.34248116879414	3.92108184991649	4.78051747904471	2.59313305485887	3.84237706359431	1.78745187150284	3.48076613088128	3.53287455628649	4.1482533498898	2.34113923788621	4.3611604419925	3.99313283583133	4.89150635311551	1.64553451987784	3.47665111454023	2.38240223676842	3.5450119705261	3.95553832967745	3.77803665218188	4.00648737308875	1.68530390978413	3.43909029059653	4.54752624253301	3.54724964335827	4.18302981527698
ENSMUSG00000026630	1.76071074093106	1.22841758132956	2.69045633270116	2.5190665014347	1.09175885746709	1.79171613495581	1.59309712604605	1.78241427191132	1.02575840161571	1.18605523918315	1.70144810781978	0.858894642732846	0.62890141656482	2.1579014589397	0.747630630984321	0.789370579616244	2.65076001387465	1.1228853010435	0.871310102205041	1.99787079214475	3.2420726852324	0.679188205819085	2.05563285081553	1.40005672386888	4.51252734566881	1.09092280018373	2.14419058753052	0.693457132519873	0.995641507910507	1.56262299617744	1.2760692547256	0.782626759032693	4.46625978095208	1.24878650139058	4.57786681834064	0.973989666273209	1.60707111377454	1.46890147021135	0.532158256477309	1.9229631548434	1.48400846735817	3.43825871374735	2.48747834015582	3.69276439793774	0.787857180292238	0.939944756538265	1.44508200260298	1.55479585931298	1.16788023343005
ENSMUSG00000026655	4.94879535074235	6.34838696042364	4.74479298824893	5.09467002303933	6.36748196346827	5.30279731656974	5.21470203464573	5.0302745093486	4.92612986550259	5.78439117597127	5.31822292972261	5.75354042433838	6.49383099269984	5.10114609650375	5.53532831944241	5.57607030792193	4.62522768276307	5.65893502775204	5.29156965184066	6.00356355799298	5.16749658261649	5.38338435443776	5.23010276356015	5.16218831721857	5.19105504360061	5.81487652216179	5.99077430894842	5.22233224904349	6.19292265974857	5.00948796950437	4.84689993877798	6.16929896841692	4.96696898055531	4.96257886068057	5.32371217156798	6.54589692435125	5.29860232594325	4.90103617862275	6.25351145353043	5.14258126393532	4.86037038819462	4.91137465482536	4.80547081298335	4.98884629526976	5.23306926038121	6.55863884029271	6.10382401287343	4.88566146655429	5.71447180630839
ENSMUSG00000026688	1.64126598259865	3.23704181949382	0.646327024649371	1.29601948288011	3.09931270580302	3.14664485926577	2.09771113172958	1.29460935243529	0.961386460967076	2.4973703212032	2.53876332257871	1.89850103080281	2.02040651516209	2.24750040984049	1.73694419045474	1.99281145562594	0.837351415240772	3.14801549648282	2.29766199440652	1.88014115691299	1.17599916504946	1.66413062225615	1.38291866987997	1.11752236089275	0.817389311277067	2.449426266206	3.21439781352462	1.46695457040775	3.20534063608325	1.13601725178047	0.928017701391575	1.72654338526329	1.22316053673064	1.01057129089178	1.03755924175742	2.54723178569474	1.77635475691103	1.21334475012493	2.50482364962836	1.17250380882636	1.2706028866237	0.779467068526137	0.835835272363631	0.798776660043759	1.23484336719242	1.9613855000107	2.4142785134125	1.45376841311757	3.06374132791821
ENSMUSG00000026700	0.706152246894815	0.90696336693742	2.03965937093874	3.89830129184297	0.995135183463992	0.587192043705526	0.605347674896669	0.657801828485212	2.1785230103173	0.530994654516461	0.732127480200829	0.429727058871351	1.03766198882434	0.693697029365381	0.918296718536892	0.839729290887251	2.06568104886972	0.365767481249618	0.897429980873203	0.474210393392626	3.76689780646988	0.986998931344518	0.565128564620643	3.88461480897528	3.35664970540084	0.679146121574026	0.577334452571954	0.838990593250972	0.986040650062259	4.22958615828137	1.51259656098454	0.720319642609636	3.51506461240372	2.04960971467042	3.04526026070319	1.08441532026676	0.561116375775831	2.18072362683495	0.808554062063393	3.68804410530725	1.33974505934188	3.41659489584216	1.88746048173824	3.22878655097672	1.24574698537268	0.965351335661973	0.752552235477485	1.29988643837875	0.614259264191528
ENSMUSG00000026770	4.77331675060074	2.85306787311966	5.58971004617413	6.10384188717243	2.01285960084825	1.71486042617001	1.40573417751011	5.01979323188102	5.26042337291307	2.02637826073723	1.6941098884913	1.52097602942361	2.7944235968473	4.99392986552455	4.69062284881373	4.6847297000193	5.46842716238219	1.6884172857372	4.81152560185659	3.6341592419137	5.98397658214208	4.88479992524904	5.22350222132945	5.68996410591391	6.43212464781413	1.79213773101138	3.54620063679224	4.96936180878048	2.88452693235549	5.8453630521666	5.1554280389978	2.72074264351617	6.16651179347676	5.32560173957509	6.62938703122609	2.83558112687999	5.25332523072915	5.22659040369444	2.75558878872558	5.54785354801818	5.10789508732017	5.7420123124392	5.41597595001612	5.80034338711975	4.78742507389306	1.99002135674951	3.66379238873729	5.00983497392549	1.79981692060579
ENSMUSG00000026771	2.93090571093646	3.08827954914211	2.51638916684616	2.26656820211686	2.44782764154658	2.65305180568308	2.8888817595108	2.8870830225964	3.07207275181043	2.82344223243644	2.99652196166824	2.42192247558267	2.67686220577938	2.80512246388969	2.8225091997453	2.5992467282264	2.84367606545534	2.77419368359998	2.81646205668375	2.77051782942069	2.82260432572784	2.84549642078181	2.88621312274731	2.5980790728867	2.28379974809063	3.16694653880713	2.64652934445396	2.81281854145885	2.42152301706556	2.57578277124485	2.72765673074113	2.47881312189944	2.26153598935313	2.48032115244637	2.21611284337641	2.49083901844111	2.80892667846997	2.4151456262049	2.6250453327817	2.61159803614766	2.50586873537151	2.93429294495409	3.07413209396545	2.38145080058235	2.70899641996258	3.13336150854203	2.75151190851275	2.55268990109046	2.53764931000394
ENSMUSG00000026773	3.45211227113026	2.93166297564731	3.44221455713337	3.13118057772904	3.05108183017547	3.0702273136444	3.14895967014357	3.5633360722116	3.42096732868578	3.11479892946173	3.01458346798928	3.2134772789064	3.01159578014216	3.54254357569407	3.54165473435741	3.57070946860211	3.41247026989386	3.06538892469048	3.56464188268642	3.09279092389243	3.25553942523972	3.57694459697698	3.52767730433991	3.44706263753411	3.3307391513469	3.10088026663049	3.007443429482	3.73325751831694	3.33282217652292	3.05354352980151	3.54996215492727	3.06971666664356	3.16036072644188	3.56856603222889	3.28724450158612	2.81507932386058	3.5894651137527	3.51116029004388	3.15608936796929	3.39216000061013	3.70247905885413	3.40904980387212	3.36846411279552	3.40470455765757	3.70481185664465	3.12783013916948	3.10514705953986	3.53666024113642	2.99303363550366
ENSMUSG00000026786	4.08446592879861	4.42560442848874	4.08477727466515	4.25481806793284	4.41424451977812	4.88086823603719	4.8993535789822	4.01763269004081	4.39167122572409	4.70732958353001	4.8815359700914	4.80063828045193	4.43154034654334	3.9832435271921	4.5044864946959	4.48447942699864	4.15303633690025	4.68872977908702	4.40370250635174	4.16593627601329	4.11074926624738	4.34861461832864	4.19888624272591	4.3262178978453	3.62661301650525	4.75138085576969	4.23712079762767	4.33025427818598	4.32096871587287	4.30451229049385	4.01386814940097	4.33211396573163	3.6461259078481	4.30978787599012	3.62889322223328	4.28177664909415	4.12384672855566	4.42266101159506	4.23630987249984	4.231976701945	3.99560099508324	3.8250327191252	4.136923412567	3.83003607564574	4.4579153418061	4.42503703289106	4.12180407511825	4.04541688859868	4.71560182175372
ENSMUSG00000026819	3.10248581849583	3.48069532559425	2.76623734487728	2.76669010957943	3.51390980569061	2.62353026335327	2.96327622835438	2.54316769624585	2.86033628651038	3.69461547166579	2.66745734699395	3.44327618606589	3.61349027695209	2.54629176666847	3.29147551728254	2.7775949202932	2.75137146983315	3.42330780147184	2.64517429705054	3.59458525802333	3.02344957544884	2.71962956739265	2.77522275014042	2.72697008595472	2.69905654582233	3.71481519613766	3.55713503532876	2.65596360968162	3.20590405405903	2.75848979786028	2.51659102311711	3.38162032892212	2.79918805247355	2.73344500612215	2.94719307788933	3.6943395207833	2.75466657573079	2.96155999558008	3.17597249921355	2.76940867123315	2.51143497480082	2.943380524464	3.05745746599093	3.01515247479347	2.71862739813998	3.50936993981979	3.51374302237451	2.82174786594694	3.32069206700251
ENSMUSG00000026832	5.93682883094177	6.6008496115626	4.94112800460476	5.60477580457542	6.55220113528352	5.95554198905677	6.08221434415598	5.69299112357798	5.18945071156092	6.34207388238005	5.90804761145799	6.34704589328661	6.80291351763691	5.73967071821868	5.60235864451824	5.52944892858443	5.05154688460267	6.24060327693925	5.37462078408975	6.41091145273657	5.71254067606343	5.33557943203346	6.10302157467008	5.19447236857958	5.38178957138316	6.33521026769569	6.36062521892415	5.31054233617061	6.15374919916494	5.26884736036401	5.20727606211589	6.16774288035465	5.14745959248407	5.11652566935369	5.80291564055827	6.70805111627668	5.98362136964696	5.25036060500214	6.17770134599561	5.28478623226369	5.29973136637892	4.55041511709376	5.15630439250106	4.52749184765583	5.39891807226202	6.67504486078305	6.40885822608142	5.45519290201052	6.19287565021891
ENSMUSG00000026875	5.07188717012802	5.27324568211901	5.24615000606546	5.24730298063032	5.2925155686202	4.7598121736753	4.83628984342792	5.09539302241522	5.30251355024194	5.02561585638548	4.73283314297825	4.92868743944882	5.41556247977231	5.12922985223103	5.43422842551933	5.40613984907678	5.15161967739176	4.92133037986882	5.35735013380073	5.21296098293741	5.41113699373551	5.26968638374888	5.16311028502646	5.12856646692793	5.29108628518254	4.92804322845831	5.10748973546014	5.3336941628484	5.31230409463377	5.24789737493112	5.36072392917625	5.2914689697192	5.19658359961256	5.23488223645062	5.51475850680257	5.40035486710179	5.17345684446638	5.28852962247692	5.29363140455732	5.22923520536059	5.30890610743553	5.05058650959848	5.14812218673909	5.01435503394466	5.38452717236531	5.46989811347593	5.17217574503999	5.39912603826485	4.82325295310908
ENSMUSG00000026885	0.693527108378231	0.327068156545919	0.629299087688582	0.696097823129473	0.61398924802409	0.731867768671544	1.08176449155826	0.923734954763388	0.824640247208821	0.742013532303221	0.681922417963517	0.545320959117248	0.681012350424691	0.802588856940565	0.73495588811874	0.735828245936608	0.516032842638729	0.775947620653094	0.702275391386817	0.716839292816733	0.471016241380971	0.804447023443021	0.810961326843499	0.554379818425846	0.642042289476009	0.546573969068045	0.56618445265717	0.757763823645917	0.411258295148927	0.560060831745876	0.614286856928148	0.440261947782806	0.675827558054369	0.723564837181429	0.899738496326638	0.693352159550317	0.699675822522645	0.702344752913988	0.513784242733357	0.490243048389368	0.845924060012599	0.581852425413927	0.466967775702106	0.528608565811491	0.757252795507152	0.637677810071069	0.549859781057271	0.584651198906572	0.667053687194137
ENSMUSG00000026970	4.3528604053655	4.29617594745955	3.95397460170804	3.83471638458623	4.28836821496246	4.30891278360263	4.36165937300171	4.25798719346385	3.77476811776341	4.32733678905773	4.27947605633073	4.43800164022905	4.34134525526686	4.32014325220056	4.27097914545944	4.18102519007582	3.90530247315568	4.34057293025027	4.2098925093354	4.55918593156943	3.87559550761423	4.17059701903831	4.34883819074539	3.49180257094324	3.98068488881124	4.34752705939014	4.49958408933323	4.21477741733721	4.31030638656001	3.7426121457512	4.13100912659352	4.40867221702552	3.89442099499753	3.70690599529861	4.25777207882957	4.17065415664499	4.28767749292451	3.69427487263084	4.40097350375656	3.61629800853312	4.10155682455219	3.6876386846778	3.90592847142695	3.76162560655483	4.22624379025704	4.37349534650323	4.49114782014036	4.21872210255351	4.34529003355787
ENSMUSG00000026977	4.4327197489894	5.0723824229208	3.93574148516855	3.74511800056113	5.17850853034262	4.34330139875148	4.27514969204386	4.36296358382361	3.88470525016391	4.76670212857449	4.40784056956686	4.81202987189574	5.0289007929031	4.29095520864633	4.38199413414574	4.45142209177903	3.85315583838298	4.85837726651669	4.39876697992766	4.83575796019153	3.68497684884667	4.49554503412688	4.44567139715315	3.82769747287247	3.69038332273644	4.90404439219399	4.75242572026984	4.42039722696141	4.80427511081639	3.60350673379281	4.24585748049889	5.0665492301912	3.74756337044971	3.86304282320643	3.90559237316234	4.90414821818172	4.3532116931993	3.94641283787537	4.83845414909884	3.8300903462542	4.24093099081415	3.78941233547488	3.91725330354107	3.82637143076086	4.4194946107575	5.21175679702036	4.75321080880517	4.12488669960136	4.84813989373343
ENSMUSG00000026989	2.40397674311424	4.5846317080202	3.14940140888588	4.48163099038418	4.52867675550506	5.2383178618052	5.31963844825172	2.25679975979486	4.13468484073583	5.10824585629402	5.23359749563426	5.17437414585286	4.64835418876923	2.31613882478307	3.4754881942424	3.3772427466993	3.19019647579433	5.1004028692796	3.05905912341432	3.81312158483106	4.62898436408735	3.29064563708375	2.98302690105644	4.47774582173243	3.1286097023908	5.09607877591372	3.73999310736698	3.05410494987877	3.72939500168412	4.40913340401216	3.08634964113761	3.92042362124154	2.90309053030394	4.04414365342024	3.46959407547051	4.55869893106914	2.81004104579037	4.2324660293184	3.82315244668523	4.42137594532738	2.80230527902771	2.8891042883292	3.25629106297802	2.80234774715387	3.90223526135703	4.62526688768721	3.77892580424316	2.74015591901104	5.06713534311349
ENSMUSG00000027166	2.79932193431693	2.41986133358483	3.01777259143054	3.05960338452294	2.3855705434727	2.69679375097984	2.64523108982083	2.95624792565212	3.18778549042972	2.66706847160278	2.69012381256875	2.58375601383017	2.31520512435015	2.85886962416412	2.72136121516188	2.81845795798155	3.27651434566058	2.49019265421724	2.76368671670156	2.22190960182192	3.2937569266516	2.84444415934021	2.81353270931864	3.18081667683687	3.22700667969612	2.69749468716269	2.50904626397448	2.77703507255716	2.54271947908107	3.18593932462194	2.80104861993596	2.54373357829027	3.2879241614836	3.12352284414793	3.29233072667504	2.40710725733359	2.94261626640275	2.97378314416964	2.13225692709889	3.22157617563707	2.95412872369892	3.17545879949941	3.10783252607488	3.15274456933568	2.70924948167769	2.26067396391535	2.62363907688688	2.71139128014313	2.65928003673278
ENSMUSG00000027195	4.25693382257994	3.33005219560706	4.44676865072996	4.58666705398205	3.34927230879724	3.38295873071713	3.34026833851425	4.38432274659019	4.34307008662593	3.27447702688292	3.39722952010077	3.3481130105697	3.36187426326564	4.32377497640113	4.07438842314359	4.03332517499605	4.38748794453598	3.4189947317594	4.21843507128648	3.4286698666618	4.68623391070782	4.27782794383614	4.20080447332323	4.56093717221727	4.74973795317013	3.40133403899078	3.38705450770296	4.34563232348078	3.39568890448769	4.49456147818613	4.52385708837753	3.46804261529165	4.67430438082176	4.4479068334843	4.7047892510168	3.17927808064764	4.1879320469177	4.303982657374	3.37248921752541	4.53136324544288	4.44345681429443	4.54262647389532	4.37561235710882	4.51508901107749	4.29380042916972	3.36123612770954	3.42417470284277	4.35485582889782	3.34763836456759
ENSMUSG00000027248	5.7239673818153	5.06205691358312	5.9111380491698	6.04050468003262	5.11420821295454	5.28063698569296	5.26813131762842	5.68674821190041	5.92292335931088	5.09704537923506	5.30890116008768	5.20110137183162	5.04984959697258	5.73054124395689	5.20772504015089	5.28378731476371	5.88050225967166	5.16893165441703	5.63435736691147	5.01802790131575	6.02354444057139	5.69286981424577	5.15798000865312	6.01432132925091	5.83623370077755	5.17844652794706	5.02475513825694	5.6708804233136	5.08874999050382	6.06089965412772	5.91857391062352	5.24305832423001	5.8932065266877	5.95865980750707	5.84982897558544	4.96901436940515	5.25922824473624	5.891453585923	5.1318671904045	5.99049908119572	5.85599413293851	5.82885737842313	5.89627710977049	5.80971782506487	5.66215112491858	5.18195207541677	5.00654694818765	5.86534561419891	5.19995453213113
ENSMUSG00000027257	0.739572646270589	0.555157866151093	0.510271270140409	0.632100157044473	0.862860418845869	0.22390246326767	0.373029378142453	0.447213393488548	0.563434202787348	0.677171242141557	0.0833262034041928	0.242249465373843	0.560330960709827	0.277528700987263	0.61218221440343	0.503470440602204	0.441310258660161	0.361887932671453	0.168805626740434	0.770089703006085	0.865026910736475	0.692052081157416	0.594653037319396	0.431555767365957	0.7437262199281	0.856736037481188	0.649681590651873	0.659374241302987	0.573817324193003	0.510397332062191	0.400400973663962	0.889568861732681	0.572510013242019	0.324612183408551	0.814643314128212	0.554862221907128	0.684369771564915	0.358922616030202	0.572909885671688	0.95641488295831	0.539057915513427	0.327956797247275	0.283999299360096	0.486019684754423	0.560735731992464	0.842777659655449	0.864437280628041	0.842403043148565	0.240489044680732
ENSMUSG00000027288	4.59918430630329	4.35309075087835	4.78344188650676	4.4516179936981	4.27577544470565	4.32223682055851	4.19325733579474	4.87327180646093	4.77697833676514	4.11168337249859	4.0487542729878	4.18512175628017	4.69209989297615	4.61273946656779	4.60621663826587	4.63535015448922	4.80978310068287	4.18328144534551	4.63835347977832	4.52757074111566	4.36582484158579	4.58999157144781	4.95436824757628	4.79318384531856	4.64412163212303	4.17415031874801	4.76481147905883	4.65720270708024	4.37162775323694	4.30553833177942	4.61317208522715	4.27971286186672	4.57393232491588	4.74591425461499	4.69921593036713	4.3038515568934	4.69957086140958	4.75509767497104	4.47975321082142	4.75570863527333	4.89539651906212	4.80956303653736	4.689860538149	4.75538168886381	4.55852397191432	4.22906191798092	4.74682598605603	4.64556328854734	4.06389222756601
ENSMUSG00000027297	0.394559187491163	0.695813622441988	0.282742141057362	0.452164834866773	0.681766161760675	1.2075444185117	1.21172368846556	0.303165828009804	0.141858004969884	1.04572122730237	1.09688079048996	1.00269225627483	0.773565202409689	0.267049425784808	0.571728418653415	0.572961197636889	0.315401806001921	0.981010486587929	0.431925912622972	0.566956776820871	0.471818231858115	0.480458783149352	0.274428885670079	0.302955340020321	0.584523569013025	0.978502798914786	0.470552228737513	0.370486424810307	0.539119159876413	0.28224532006064	0.377396168802791	0.444648000033412	0.684724307548862	0.247494251800763	0.414176387826035	0.456428147967691	0.503218966363386	0.268877621811485	0.422605370925753	0.189710855225809	0.415730900749185	0.377726594801685	0.252395510367693	0.466890663993219	0.533741634743643	0.728277809943412	0.492039667484648	0.411819542524323	1.06125304191074
ENSMUSG00000027315	1.15271845654838	0.451140585402744	0.621971750452346	0.849017808998656	0.272057136438391	0.701730240490419	0.770330419230595	1.27560858026213	0.659132174172659	0.245152370629077	0.831673577354228	0.334504587783572	0.325659705608861	1.41516360528255	1.2268354508664	1.24620724088014	0.565110379268716	0.414073284549507	1.351816781503	0.706053534109454	0.887039042468636	1.29278006774575	1.37560745906475	0.644678839599869	1.05322084230848	0.1653152661017	0.842213528477839	1.40317605998841	0.628919544425957	0.79107212071515	0.717312825058726	0.879344550012249	1.03020496000321	0.605383702631478	1.41186220034376	0.154617142445225	1.22623123719103	0.583727883626404	0.730293628527257	0.740884409635349	0.806663348291021	1.04339904058953	0.566543734200122	0.571122474224203	1.05249504905092	0.189526372993696	0.591442197516119	0.886058302796991	0.253177580423402
ENSMUSG00000027323	1.54128111990714	2.24743806672191	3.95405706510057	4.19569555045716	1.87886334193982	2.00872933584145	1.54412255630501	1.40131350696571	4.0544075926184	1.63332044089735	1.7154344258025	1.57145147724628	1.6168761798051	1.68644524879488	1.36331484284519	1.90615603652702	3.98090893786399	1.93922355783357	1.45625876052073	1.91771641468453	4.24688823722278	1.71786711485279	1.62757051856991	4.07789839570393	4.08879083545844	1.99327072041515	2.11298148631691	1.36122267669087	2.16114824875353	4.22811613433455	1.92981851321908	1.07416931158287	4.10391528307871	4.07042748216195	4.00291069314184	2.02996107680769	1.94172569212837	4.01779463656642	1.89482886226775	4.26520907030007	2.04854667229795	4.19204279744188	3.93449852794332	4.24789935025539	1.98326648797988	1.85260994788985	1.82883204344878	2.0079240574669	2.0394265131416
ENSMUSG00000027330	3.1579829170663	3.65314087130173	2.71268610534006	3.96338319757799	3.86472173231013	4.21703848268328	4.08134543851957	2.81300463431972	2.93844208632643	3.95206069245968	4.05556735070743	3.84632968443248	3.22631607741588	3.11526932557943	3.91102450709456	3.96928385846547	2.95598262053668	4.00841805109809	3.85436634983933	3.01176309062652	3.86541555739972	3.84793878108216	2.98508074692051	3.60316360120683	3.77043179095451	3.89122420211336	3.72545243434478	3.55419024862556	4.15286501103411	3.85022844950562	2.64528787936589	3.77092707368468	3.73304226189788	2.71833710897035	3.81991429544607	3.43647764913893	3.08142361301064	3.06298429731111	4.10618913746498	3.67550541906848	2.94405469481235	3.66546496187964	2.93951106745646	3.74185845190482	3.87028392384541	3.4785132980942	3.35063364564357	2.88732824220851	4.00993525146535
ENSMUSG00000027332	4.43043339201898	4.28990312204805	4.0208271848637	3.94253863132131	4.46811373048056	4.60579099324738	4.8850418363479	4.20853597051468	4.17108026933045	4.64612977104234	4.63705637485041	4.70291376630675	4.50109994867415	4.06278165309925	4.1940692262613	4.11962886964525	4.12363957562912	4.5366482750104	4.1064806214416	4.26330362613137	4.15838452159841	4.26730858464655	4.19960657302848	3.71056755768401	3.7663820152683	4.5522471432292	4.1793870577917	4.17709897451445	4.17808810565496	3.96954446447032	4.19071024539277	4.0841696394834	3.846827201661	4.07363322217152	3.95489282172936	4.28688731527209	4.1471393954025	4.13267385253505	4.27774609119167	3.90054943503446	4.14844441453893	3.85035396339475	4.19152571793165	3.75067985501938	4.3481944771421	4.4406115306043	4.13709429745568	4.08601328665795	4.57667605678102
ENSMUSG00000027347	5.40135217985551	5.04001932378441	4.24441693705749	4.33010682827919	4.42136993646672	4.78949806211007	4.96900741938622	5.14295511973649	4.0518197298071	4.99565701091554	4.8990703857531	4.97976363042917	5.19096598153543	5.02898588730885	4.90549697597295	4.79327498753777	4.55520022613335	4.87351652213313	4.47185019958713	5.36865932760428	4.07952698887168	4.71030467610407	5.31886971273476	4.03493420289049	3.97950967649787	4.97829803551728	5.21399509793606	4.69558659261226	4.45241636343463	4.19601628263273	4.69371205783939	4.51940966271829	3.99151232924384	3.83218511011246	3.66819703991873	5.17640393754914	5.16783275633599	4.08883943678761	4.52020144866162	3.94855934965408	4.7909441098323	4.0498613597631	4.5984295186496	4.06162851445544	4.68119560438055	4.57950565123436	5.34713610173788	4.86089708719832	4.8426268147494
ENSMUSG00000027368	5.55837898195285	5.37242712441445	5.28449730794717	5.1438366322588	5.8237527461969	4.85645016923133	4.93414294310774	5.88200397101126	5.49041597185591	5.03644598059597	4.93582553728774	5.32535357224091	5.32052885491326	5.63232943658242	6.11543948442518	6.09543484686334	5.2435126511736	5.28682154203455	5.74243571913728	5.76062583887323	5.05370755486723	5.95221683359019	5.98575326876261	5.36986098211955	5.1090255740032	5.36648523114371	5.69388364247695	6.10910979549436	6.14937386866883	5.44405705869668	5.79046768734893	6.07914798987747	5.28496360057451	5.39483136692408	4.9009915444002	5.41894967250915	6.01115687420367	5.53169635658316	5.95582441601306	5.40229893189074	5.75048474640871	5.603092516426	5.20700767411287	5.46582557884887	5.76192873374966	5.79047991348351	5.57900125875877	5.46022786098673	4.94047745858786
ENSMUSG00000027380	0.437470752575921	1.33581389419331	0.222038140572817	0.262321186616577	1.11972451558059	1.2721313278414	1.42632484247623	0.342631798936595	0.193587029070066	1.24591097568899	1.20086197069651	1.41208393280618	0.919940064950729	0.641070948177469	0.485925574662153	0.389132453487267	0.166612987394068	1.21694628362965	0.41784943807708	0.982793572472396	0.263404492473459	0.379829984827435	0.431076972853527	0.0796620198365006	0.171672556928423	1.41960340396354	1.35828575670058	0.234249649654314	1.17812870402799	0.218508827555667	0.299850486093978	1.44377050225695	0.1260130757764	0.148813893051477	0.352785590198704	0.960380341919157	0.501931588835803	0.176406597864296	1.34348862946021	0.0772426681421867	0.191801479993086	0.0449465966419971	0.178965096845859	0.132664642104793	0.5414867308676	0.842144605146403	1.02654684451774	0.383740835634005	1.47441741163814
ENSMUSG00000027387	2.34073407820589	1.8047497292663	2.84210895464752	2.38776963567086	1.68685625639876	2.16418816855786	2.39052362337744	2.4642531606115	2.70353334879962	1.99753438867445	2.17878901518053	2.02198720170513	1.88982040767896	2.45812623425303	2.268416954063	2.22021818646164	2.81082938799577	1.91211696589179	2.34647565464283	2.07860369078078	2.4251831843082	2.45787797740008	2.20332261313129	2.50004974549749	2.37857251216595	1.97982698632845	1.84299901217102	2.6133438389633	1.97421712787084	2.3262606031452	2.60598794390868	2.07013209291786	2.54570380573917	2.79850619413972	2.40143445703621	1.72512096689484	2.42318194393428	2.71419793168844	2.01191188488624	2.52977644091475	2.66616514172869	2.58097411853423	2.7395036475009	2.66462064317487	2.55489902160804	1.87738655519549	1.98329813984242	2.56316314775377	2.03891507640318
ENSMUSG00000027397	4.37003628690045	4.65077432779311	4.36209557413051	4.35592005415185	4.9354662463804	4.80637891850053	4.98156343994291	4.40364134464629	4.42662827731648	4.91668352456811	4.82103934293539	4.96003649533289	4.60318221127514	4.36373536470163	4.71518983102664	4.6912928348425	4.35701647166971	4.91812519041725	4.54292343673404	4.5587607356692	4.29212654391073	4.52750481687123	4.55451984275788	4.28166333433326	4.25921896541231	5.00669420486299	4.58105882943569	4.53600551403	4.93425088667495	4.26781876299578	4.18629911821306	4.97121509438019	4.2900881393477	4.3761808312114	4.20759288715744	4.60152254141409	4.54697311528375	4.48994113613166	5.02541881075565	4.36306168143081	4.30804096273349	4.33327353231765	4.36747628996113	4.36343232706535	4.59252557883001	4.98550892077863	4.56034435346182	4.27719098125177	4.86636453560277
ENSMUSG00000027513	0.0706127853843387	0.0960117518269289	0.0539476035900504	0.0513958141322219	0.163509888335839	0.179914495478197	0.126796514159037	0.0193796947355565	0.120030286473494	0.150908286088211	0.270184376758672	0.1597035199491	0.0881246986836443	0.108209353862052	0.103639936309747	0.0916348887341182	0.0555472833325917	0.268250751212974	0.15894801135187	0.0850773663294249	0.0924016814935338	0.0878374190562548	0.125409877218486	0.140833541920264	0.0586812759188771	0.185101023827538	0.0548344321518858	0.13523955787921	0.098517757295735	0	0.0514544214058953	0.101644620262031	0	0.030024033810379	0.0255547774048189	0.112400576175507	0.119990375466165	0.0542881652814026	0.123611351312622	0.0561279386382599	0.0440200433065251	0.0508963256058688	0.102471747181058	0	0.0979303804421617	0.15829607578848	0.188911462258446	0.0766279301052532	0.162979023638231
ENSMUSG00000027514	5.86732321526048	4.06527613972475	5.52907982017548	5.09858511949429	3.77932098306672	4.4563197682556	4.55094523005614	5.67833474370237	5.03604309803079	4.37642095215305	4.43988626094026	4.22270992553258	4.08486645318799	5.96737931252624	4.5800400526995	4.69616196399382	5.33985270657687	4.30944922138636	5.75756333914081	4.11772574616001	5.55981587173871	5.14936481965456	5.37607901304008	4.87295052623296	4.70143445595816	4.30973412894788	4.18056048403224	5.22828109376437	3.46929829992151	5.21033824872099	5.66875960488313	3.30917346284898	4.77429673699315	5.38726644830794	5.00257624031724	4.15172785818158	5.47742543227249	4.96883365321249	3.4793891466284	4.9826609692405	5.61609814401132	4.6707893729959	5.4814843991599	4.71111453118428	5.26932100610644	3.78046224126785	4.204320908524	6.2915802506077	4.23446875781622
ENSMUSG00000027605	2.60681450002133	2.98626257717757	1.81762212875378	1.89392639078852	3.14070669428579	3.42646868856529	3.66422552827522	2.39759704651515	2.44640834230357	3.5620995048327	3.54077379958234	3.52315539366721	3.25788882414276	2.32443660029351	3.12036292181668	2.88102824289301	2.2852965028565	3.39171254245094	3.04270650419944	2.73333450852536	1.99278419292391	2.9744728856972	2.48471496475093	1.76206800818772	2.06046257508203	3.52365982217664	2.65455799966152	3.02939913102448	2.83604462630892	1.8420152255591	2.3320982631265	3.267376423308	1.76459208859045	2.06168990965417	1.78837876106858	3.10947158882668	2.30918029674722	2.60679974608019	3.10054714037256	1.88429610935497	2.47580704030211	1.87454149845511	2.12031833469863	1.59909258357949	3.13953820189735	3.26822202489723	2.70568072945348	2.39249343638814	3.36744754261546
ENSMUSG00000027620	6.09771241894883	6.55242371801459	5.69681828085457	5.71292720056878	6.63954375254986	6.07338318642865	6.12626201292349	5.97735294516333	5.70121919225304	6.62123519782357	6.08824410139813	6.67375803890984	6.66673284878064	5.97427006564059	6.01200709667258	5.97936160104024	5.72998614015284	6.60116489921083	5.99751619886975	6.40687668573384	5.68323957342487	5.9940536923767	6.02109858923738	5.68133234581861	5.72614717651168	6.72810933952954	6.26520805250489	6.02069319776811	6.34713874046285	5.66358875495221	5.88023405904481	6.43755483036874	5.62319406255753	5.59417963974024	5.73400772144091	6.48366529975063	6.02229923409144	5.72839378312847	6.33698678012426	5.69553186512464	5.83819972479307	5.72789605785279	5.72594832042252	5.73174129210283	6.00109552004114	6.70247988704777	6.31155875009826	5.8745626856036	6.57048652522536
ENSMUSG00000027639	7.446252488423	6.10855623272588	6.37155372588472	6.07994463667773	5.84477554294273	6.08349207216465	5.99164952999759	7.28139942810047	6.42183850458826	5.9255143633768	5.93081976883841	5.89794201850269	6.15016130641071	7.29441126610325	6.53423350649548	6.65442696705531	6.51991985079378	5.94390113017637	7.12211637720838	6.32577015256382	6.1185772590051	6.91900179912187	7.06840195691024	5.88312459734116	5.84128970316031	5.84780777973957	6.23079242284271	6.92657703322272	5.6909842590929	6.14246527102913	7.01737172530546	5.69898766457127	5.75101905168147	6.29863485920603	6.0272587233061	6.02936949117049	7.15556022288718	6.45750407969428	5.6605304466614	5.8724979988768	6.99908481927033	5.71579009378048	6.61308753007664	5.74538816200899	7.08203626350591	5.81778355290402	6.32389469692068	7.36708337698045	5.94667113527259
ENSMUSG00000027641	3.65366410875467	2.82965407619424	3.6673927595722	3.76122802228091	2.91553038654543	3.28981879367877	3.3239382961152	3.40738817906988	3.72933738237011	3.16341808171477	3.34074295369526	3.15713658209256	2.90970586586825	3.42711525956847	3.13802145455231	3.30279041174927	3.69093983008086	3.21202843491076	3.46004159596391	2.9857627425165	3.66291271767239	3.30672551704011	3.30124812462606	3.72709966693363	3.4147780784516	3.23034974694183	2.95307004517491	3.24843462710975	2.87471651828559	3.72350066344059	3.403521345831	3.00057055019424	3.35904464098075	3.72171927568697	3.47165584531072	2.82871500639487	3.35537680390323	3.69821078154282	2.96403002577347	3.70030394538327	3.37680905610512	3.55693251985774	3.77962925116193	3.6028911899295	3.51201995309699	2.80383905420298	2.98878318446578	3.56996077385726	3.19400919713807
ENSMUSG00000027652	3.63231439361684	3.43360003276966	3.26347435927622	3.15051132734154	3.44061999750864	3.61161226611964	3.69018610008016	3.51590903879405	3.41666710606585	3.56194056879561	3.70869678718434	3.71101514202016	3.43770608731196	3.4269398494657	3.71067274578122	3.58570543521781	3.40616833928776	3.59116739209857	3.66555453081003	3.70574148758912	3.11108569341615	3.58082085746244	3.61556924058924	3.18760804315276	2.97680426366847	3.53977021152608	3.64159914953263	3.51253897496125	3.5950247146423	2.95434762077126	3.50120258318888	3.78903243406377	2.86685858837817	3.28461862057598	2.97751738513309	3.28283417774071	3.51297724912217	3.50434044057902	3.74140074420604	3.39608098184924	3.46799896514136	3.15938056508232	3.32167426120202	3.22063427788306	3.54327258840597	3.47486287498418	3.68688246145075	3.38326420585213	3.59941689360888
ENSMUSG00000027660	4.23410215676172	5.13556311524661	3.47660474733359	2.96450988832528	5.08280710738922	3.389394669543	3.50787902424736	4.08287402644274	3.44240330247328	3.8764517847686	3.34812004066907	4.06736383389033	5.18738580584075	4.14403590750741	4.49890481662916	4.45888118865897	3.29693256180668	3.91713989180761	4.26239392066673	5.21245442076786	3.21049278517235	4.23138105480037	4.50346631000047	3.03446729185354	3.3770993422781	4.10798938017755	5.16192474164248	4.20668913249433	5.1321092875575	2.71263301727358	3.71923163087106	5.21231820436883	3.06194127366433	3.40261970301674	3.45974926861177	5.19026434044616	4.33535684591879	3.32137464979217	5.13354884980166	3.12286700106899	3.82907825757313	3.02215996538927	3.28680359600377	3.0510770993925	3.97016171639759	5.20178994620695	5.11174679546467	3.82333385813235	3.85322795891764
ENSMUSG00000027668	2.90722887496259	3.26318740370071	3.12937990942201	2.9667153244835	3.23973279810709	3.05137036562358	2.91972018202273	2.8275384487246	2.89236421607685	2.78507296872828	2.98222647952593	2.97708447918151	3.10935555831945	2.79190716370947	3.12140411063061	3.08344090740355	2.94260044799804	2.83144707924613	2.81715569556491	3.16839903915196	2.95595140354215	2.65889497030406	2.85927087837551	2.94848866285399	3.21029511565496	3.15283430813174	3.26159426000765	2.76360473682442	3.28534123835574	2.96833024380565	2.80480176585439	3.49825754450409	3.15698765511118	2.82192040642745	3.15679614496801	2.9403411207174	2.77286368443421	3.03970609584261	3.26170540284356	2.87252455085238	2.93155635333543	3.18311185030401	2.96529883893304	3.10943588856607	2.92016246420597	3.37069006305449	3.22404245481956	2.8620408681281	3.05533990782562
ENSMUSG00000027763	5.7781815948984	6.2440406791059	5.75225195249063	5.93149955144038	6.22548275443046	6.06386660072402	6.07886855534121	5.68531635383722	5.99634014205473	6.1662179542341	6.05448629352414	6.17591508601038	6.31188361840695	5.68572033183779	5.91166618457974	5.94269700768261	5.78941568018144	6.11128106938386	5.82699666080359	6.29230960608604	5.70049373935643	5.84748158374485	5.83848526426064	6.12075885093637	5.82881031433948	6.19884043968047	6.24369300198373	5.78549148558274	6.24736372711218	5.90065870751463	5.69685520308461	6.35431612630051	5.71947207989849	5.90764806101487	5.67072883925996	6.27258639828594	5.78152407527403	6.00753718742809	6.32915389988559	6.0051258057258	5.6694497955757	5.91313807419403	5.79585408261001	5.93196398080438	5.95426359286773	6.30200156907141	6.2676975787016	5.68633786504983	6.11473030292564
ENSMUSG00000027843	5.17692908981301	5.30512414776096	4.28475002270853	4.43691956758203	5.43371763673248	4.66935551976235	4.7130375568571	5.2554568372937	4.34424039217544	4.62410969580749	4.72577590080139	4.65803774057755	5.4008559041687	5.16414005107454	5.55649209793412	5.5705443723512	4.30486477337473	4.62025582340613	5.27990387395732	5.45769010196358	4.59380585590904	5.4281080213287	5.50180907919689	4.3004151971869	4.24653045597787	4.71188778039786	5.34036101454572	5.45986207164329	5.54829757181581	4.40344927257341	5.1175685723144	5.5820930690621	4.07495784842191	4.29638023476993	4.26403529607395	5.45043741460887	5.58490884451779	4.29531475828401	5.50859044754893	4.38126259286826	5.01839841626961	4.14183229128946	4.27665361893793	4.1577371144881	5.01897376554563	5.54978400546654	5.41695337165586	4.86353415222871	4.57121518460814
ENSMUSG00000027901	4.2395986415416	4.34214300183789	4.21440795884093	4.18284829731345	4.53374399924654	5.02339356019492	5.13565136741252	4.3921848647066	4.52593756677095	4.80448814873795	5.07134775519196	4.80048200282029	4.48607691735124	4.16913658607339	4.64202271258448	4.61756307591805	4.22518713487461	4.75881788219744	4.41367306213398	4.46982114243654	4.15088713832476	4.51927781903677	4.45324203451393	4.42958628016088	4.20966827993739	4.79528628624796	4.32395383231991	4.52394169221469	4.72816627669723	4.16073761265668	4.52196682203202	4.86027741250769	4.12497883771484	4.42064019239175	4.13962062264725	4.4649467371352	4.43547853509416	4.52445458530616	4.91790578150398	4.40696555839059	4.47078471445628	4.34143117699222	4.28345413930005	4.33182222092479	4.66555948600088	4.62980426027976	4.4959990859334	4.20730115450155	4.71574508309847
ENSMUSG00000028028	0.866184101543278	0.613668272255005	0.256713714753541	0.337459606154302	0.634152729293188	1.00176726492655	0.686356677189539	0.44524720211926	0.201818581842968	0.405891683778491	0.629197819167016	0.609821548315039	0.45965905819011	0.72913671754302	0.608011316423307	0.506306025752314	0.229271934355322	0.844472444083683	0.788675518384261	0.435001256371426	0.4070165706342	0.49291722129266	0.673871594353208	0.514772026465137	0.356881122682434	0.49244554017456	0.485424119971612	0.42547882423464	0.783444818540726	0.263699526454447	0.225686714730989	0.555955382532408	0.238947606731161	0.385103884826293	0.45309332764004	0.561536228422848	0.606368503766252	0.318228251154383	0.472686277724487	0.263876197843052	0.181321890627524	0.197230694528621	0.259953669007807	0.220816044771095	0.417054359223915	0.710854476927798	0.468582620090289	0.450270837011031	0.662808068956221
ENSMUSG00000028032	2.49706576061181	2.52242720053518	2.44476150948357	2.52343000445875	2.52635244970121	2.69327491552006	2.69097185956746	2.31588229207769	2.64541564405191	2.71361469057462	2.75236688208617	2.61908783125402	2.77109385548301	2.30394117310165	2.48598939673924	2.39741788614022	2.56209143132448	2.63159383259742	2.54943735839505	2.37090613885669	2.61724983677571	2.40421164608232	2.45191847396102	2.52315734134036	2.34832107408144	2.61397392639046	2.37619794259482	2.46786221517874	2.67426588393361	2.55830425064014	2.51592070331717	2.62405971118058	2.27048743057277	2.55160689521507	2.46746373617628	2.56142005988811	2.27116872654789	2.6309315475459	2.59275157673875	2.51706724242913	2.44659885313295	2.14852324255467	2.69803353471556	2.19720457713622	2.50282842442192	2.57823759948072	2.5677607863046	2.43263919685152	2.7501130254746
ENSMUSG00000028086	3.08352334650171	2.7776446693713	3.30466812575308	2.91727871917388	2.79649443994371	2.48786892458311	2.55237836490301	3.07169281435654	2.89735288855437	2.85115148918723	2.51020070749025	2.79329780132947	2.83088711106127	3.04341229793669	2.97546323750616	3.04407948249038	3.22660587093011	2.7424387452889	2.95455083944307	2.89034397973258	2.96801672148261	3.07813680530856	3.10189246938238	3.03308586009534	3.34245536163839	2.86201229171907	2.9291169306476	3.06881543505433	2.61356368199626	2.86904029586083	3.07347079015551	2.52436771866891	3.38812565097193	3.02175083595254	3.39095174054254	2.72060439967356	3.08125379125423	2.88734495953797	2.60453982473255	2.94726655674582	3.0164658399409	3.2312469855232	3.12387479727141	3.28698670751732	2.9081680164816	2.82527604451879	2.95549344229432	3.06225944102304	2.79983903672994
ENSMUSG00000028137	1.03885520709646	0.238512048644811	0.491997481505	0.213733818311689	0.398102738924825	0.877599798362854	0.636932850344541	0.737589812654314	0.5704596374451	1.10268730782125	0.56752556585716	0.596695199148191	0.410302057849655	0.648415469716341	0.725096327533351	1.01247325834619	0.331035340594125	0.652644405916937	0.667898600948547	0.267381656279274	0.0861161347131528	0.690116592964899	0.653870345831878	0.122840447584361	0.154772200928712	0.860604645392852	0.347642473722582	0.906163625397097	0.425211524674224	0.364900025027783	0.77080242512555	0.314098807644321	0.190956666687448	0.241772941617339	0.114390621253381	0.232498061136919	0.68828035676223	1.08939998540557	0.662570955919718	0.242881862816683	0.577443356843523	0.850522655142818	0.574282560201649	0.190447617416849	1.1127814305823	0.31038416869292	0.588811139948307	0.629787164712135	0.425610813801122
ENSMUSG00000028152	3.03615418805291	2.35075030001367	3.11312856776888	2.86236086813083	2.44078930099162	2.62571876517608	2.44730861937268	3.14786520480934	3.15958006971722	2.48094882793366	2.50337669023819	2.60898096488993	2.30350467005343	3.17490721828598	2.91709482803692	2.99928595175329	3.06129995242702	2.39178025046509	3.00333331232681	2.27748879893527	2.8335662229636	3.11116588480631	2.98352304330756	3.06611617710708	3.1070365897793	2.38194880096868	2.43444634170434	3.18079174550192	2.32426438961681	3.00370044320317	3.20619982274576	2.32039161174341	3.00172925565716	3.11197634783879	3.11931181032418	2.4134375005688	3.10594897881299	3.06390480865704	2.38086563357813	3.13707557361939	3.17220341666977	3.1008127500045	3.13784796542531	3.08674687692966	3.03771359579409	2.50303303637607	2.37044372147053	2.91765180609395	2.52259574189041
ENSMUSG00000028159	4.18928346098894	4.89562092215085	3.26315679024533	2.95809790149608	3.62459156823139	3.4653045597847	3.40087399604533	3.97014095876279	2.98215552519009	3.47560269055931	3.27899208219518	3.37648793559677	4.99333313801466	4.14343150774442	3.68229280971913	3.58589389379351	3.30659361895318	3.44937148308803	3.41031238022408	4.7883996638303	2.96677708909857	3.41187352165939	4.24421466486585	2.88366599108112	3.11675893186295	3.26673984601384	4.79582360290158	3.28316806568126	3.34719867656311	3.06432973354279	3.66697632230195	3.4005004722105	3.07564728076648	2.7546029434743	3.09493939585955	4.96828435355573	4.03593124367144	2.87530324033158	3.37458643023586	2.94768108627387	3.6725340935778	3.10257568917199	3.26339402001495	2.93286169396155	3.17816215781365	3.63058539567369	4.79071155362324	3.85301794641158	3.45041285220141
ENSMUSG00000028163	5.94025809105514	5.22737974812316	5.85736442135686	5.70360579238214	5.25648965813373	5.01341808520562	5.10982279584823	6.14808574412156	5.81966741377024	4.99802275604541	4.97015351947243	5.01442145088366	5.38066664281503	6.04186769543305	6.25787446303422	6.24728630211277	5.79898658822964	4.93185179328888	6.04922625115402	5.75765809862552	5.77078358612766	6.08810338930392	6.39553701928206	5.82547194432808	5.87530987245192	4.93147663997664	5.68489183137615	6.18067068403449	5.67570530758431	5.70497176716742	6.00585057027068	5.64376704224621	5.86326463115616	5.82456545043356	5.84562052130427	5.39933848060676	6.41739546125349	5.83123123888085	5.68914926287824	5.84140009062041	6.04873059404417	5.92382789839217	5.7590374113658	5.89322859139245	5.94505404928532	5.33052314788425	5.82260200999818	5.94591001762225	4.92718846563915
ENSMUSG00000028214	2.05213843095223	3.3401230754195	2.51832530711119	2.09353673605238	3.05745276527383	2.08502467693398	1.95368272134528	2.17919071818032	1.61616721977207	3.4919730536838	1.8262381876443	3.40865285376684	3.26213835884781	2.51269203579594	2.25374667766055	2.30402705287002	2.13247270010652	3.64484396852418	2.14446588228802	2.97244317557604	2.46824358889146	2.03862866170138	2.53914227792967	1.6419051025716	2.98663602786623	3.5741614040866	3.21648095946593	1.92149303422623	2.77743321869449	1.9440183607517	2.05714352849645	2.57552401737161	2.81947230813863	1.9444490822168	3.50766028946242	3.14153247065974	2.62969218465028	1.75235140519236	2.60397774442902	1.70560408940466	1.96106051476231	2.15471017928645	2.23209932197264	2.42785117182644	1.91655195526198	3.02497063611071	2.84503728261675	2.46888735664907	3.53976440751028
ENSMUSG00000028331	2.56478011237116	2.74861616284887	2.65988184357095	2.48215286159138	2.70074357258644	2.69626098052723	2.74582114590031	2.68568870268605	2.71222812806498	2.73649511459154	2.5529312748979	2.81654579725551	2.77183844084908	2.6475072426179	2.57826037152121	2.57274962534811	2.45753545299187	2.73161046551122	2.57450357026635	2.57793392271194	2.48439818720948	2.65631470369416	2.55683963933331	2.45978540368074	2.5583894265478	2.77807986826406	2.56587969379522	2.56745391075557	2.5760338506976	2.47481422550671	2.60940780897321	2.56692432899764	2.42947321789909	2.59854778627705	2.43421843546048	2.673265500945	2.54918732518622	2.56553380202515	2.50968055988665	2.40025612016749	2.73564591269301	2.47458691738115	2.57109963643203	2.51529843833344	2.65486037258809	2.7848877778268	2.5840730212825	2.66004972504703	2.77841546376277
ENSMUSG00000028362	5.3086141720254	3.38169171027021	4.70392895801136	4.15432427024398	2.42582874785009	2.95296046271008	3.07471441903021	5.3448335185391	3.72211111479607	2.89117698916599	3.11231903840814	2.85744099921626	3.62844715755181	5.20877551788654	4.1005502669436	4.20185276993739	4.53390723983023	2.87377930580288	4.40270387938072	3.97426326257912	4.0593872810463	4.6446793190828	5.13959709535641	4.35266733752987	4.27735754659157	2.9110454653868	3.79235168808952	4.60209947618078	2.30978511054707	4.47831928624019	5.02018290360404	2.35063593631411	4.25381677184549	3.84938560933994	4.14841915188628	3.55263581524408	5.29859732735535	3.69865897830127	2.47260630982516	4.28367897138384	5.00896723699556	4.7451842704858	4.51602963482409	4.69158638589497	4.08392883975772	2.56434148043403	4.04429085011208	4.83926950313034	2.83663688879819
ENSMUSG00000028403	2.84466516795463	2.53617786059838	3.20184359647068	2.88424189752063	2.4478881765899	2.36616440423686	2.48902316529984	2.67168354458517	3.01285484211071	2.38210397118518	2.29613735090886	2.34244598580398	2.38348927564528	2.71274582604624	2.41671702703896	2.7207887205504	3.12531211908989	2.38841502234919	2.62331985694163	2.47370244983609	2.79639679740078	2.72812730053139	2.5979227862567	3.17624803421241	2.99612719556203	2.55163807724798	2.5730396197792	2.46776896836708	2.36702642190861	2.77401894897775	3.02795742084873	2.29597227643876	2.64956620318142	3.14809278054903	3.03053458608944	2.42364276118409	2.72438932103554	2.88595088912913	1.94476663835323	3.20891841398997	2.80529789664949	3.16875657785934	3.05119536225314	3.22414989249089	2.79636628215078	2.50158348183972	2.35053490416579	2.75006828002824	2.5893642579475
ENSMUSG00000028411	2.79660427640953	2.83658412716644	2.79033040371594	2.87627283351666	2.75698003805663	2.72422534198514	2.69721167592122	2.7716132466181	2.78303398010132	3.0488890805229	2.7061149964677	3.17117606599078	2.90636539728011	2.83714677443662	2.88865361606879	2.84170075329362	2.71844927613913	2.88325762345508	2.91594203400769	2.79152087274173	2.81507333384594	2.83078687314354	2.71354176151136	2.81601332702985	2.96341050784185	2.93272857397499	2.66456494101431	2.77032992307266	2.8652989341458	2.75475565408799	2.79787262339924	2.67863512186535	2.74795657657125	2.71297803933851	2.73530862487304	2.81315468398644	2.89066060506469	2.85324662525724	2.75579855293231	2.88268674815344	2.77631925514095	2.7528323438741	2.90007453335755	2.83221873194648	2.8653388096204	3.1098151386816	2.69295686765455	2.75795085955567	2.73313298146967
ENSMUSG00000028415	0.267859904964693	0	0	0	0.225424946951033	0.174378426831282	0.300354931483278	0	0.285641992903888	0.817614493244917	0.393893750767875	0.255125047529256	0.525563683055255	0	0.580362507251578	0.236475879533945	0	0.795225315094094	0	0.962605453710445	0	1.11438392661524	0	0.340190315989624	1.06418301156296	0.439226072124086	0	0.287750070139886	0.486237395727362	0	0	0.242982256390951	0.498218081651898	0	0	0	1.3413859033706	1.18706568100922	0.272906194853213	1.29777184293131	0	0	0	0	0.266424472195607	0.286578713975627	0.21020581861638	0.205524442405729	0
ENSMUSG00000028496	4.61333377304998	4.35539257619647	4.78703330438189	4.5132204535505	4.23969520649566	4.2422141285204	4.42036474691108	4.61081820585269	4.55324195322772	4.4512506461126	4.33701488579452	4.51457348029102	4.49115118246629	4.46894029855641	4.38494362611463	4.3624958954128	4.82868966663202	4.35131868491517	4.2217522431386	3.85453371332461	4.54474160745392	4.3828837672308	4.54868766133064	4.6358739635631	4.95596085146736	4.47879711136188	3.73385998990305	4.41429898492135	3.71102492304741	4.42865732600218	4.78281415323093	3.85912842967362	4.9085361211408	4.53555426330219	4.89240715939799	4.35769295765843	4.46726696511935	4.53226610425202	3.68848687706565	4.6033304947935	4.78233681226225	4.91264753276784	4.88312762711465	4.82095875561495	4.46002995652078	4.50749451060384	3.77708719850394	4.66467418013582	4.19904235832983
ENSMUSG00000028530	5.61169277021643	5.87614067273435	4.98568664873229	4.85693229182422	5.89834546509472	5.84854349499615	5.94062904265547	5.49123673430364	5.26770866335332	5.87453458498088	5.8153596269244	5.91854701993952	6.01859808066444	5.49122436600031	5.8422914584935	5.7310279235464	5.03945595990445	5.82326184849485	5.59975440423215	6.10228338896273	4.77632967807585	5.65130953739508	5.6717137251307	4.90682172944065	4.49131480199969	5.89159724939709	6.02448095716137	5.57118778604461	6.01399873441256	4.80838038146152	5.34782631994563	6.12644551359248	4.45417984037309	5.06251275116089	4.51298142946933	5.97937172275384	5.52131290690917	5.27984275704574	6.08683836125124	4.90932582113276	5.38648390940992	4.66168283581178	5.15720876783812	4.62935535277645	5.73869584760138	6.00568544904792	6.14570165177193	5.41753049025199	5.82486376877688
ENSMUSG00000028580	3.27920299068428	2.99358998048196	3.10071821906918	2.95234971191135	3.06446511123508	3.12566783391575	3.27861158117247	3.33088220774713	3.03212688164705	3.12354044474635	3.14692429515102	3.19663839584653	3.06524434356739	3.30410628363063	3.34552962095246	3.30633343561407	3.05667684418135	3.05981913020651	3.29159826618865	3.27130886949362	2.93981779159223	3.25212102786087	3.40573374346332	3.09370708189851	3.017870406726	3.0244995004465	3.23916068881077	3.34184361862916	3.30170111909291	2.91984965071576	3.20416413672241	3.3277553415726	2.92357009941457	3.06617209769985	3.02626632823758	3.12163778794095	3.42372505082675	3.0228998696249	3.34160306223522	3.09806320465145	3.25345114950789	3.11381748577266	3.01859882967371	3.10911452885467	3.25476792741565	3.11436383799687	3.29748735504947	3.24218601894363	2.97502944119479
ENSMUSG00000028581	6.18728212156971	6.70463736931025	5.74952036633005	6.43935676085604	6.84609155498598	6.95761154133357	7.07397286002753	6.16009277676993	5.84823196402082	6.87104150083974	6.90327425416985	6.93464060776352	6.79431106700218	6.09742238433375	6.44886882431505	6.35714358227713	5.82979231788187	6.83827335935921	6.3486948368137	6.55539529790102	6.42087727492106	6.36147344741278	6.20197665660099	5.89111092047995	6.66615367103135	6.86671138484398	6.5729270901734	6.35238197895483	6.85325790965589	6.23617974831012	6.19757587002467	6.81642367414181	6.58392361265886	5.74993424067735	6.69285267756951	6.69601891757848	6.04321461215993	5.88294070005563	6.79600550653593	5.97934894875416	6.22533040845047	5.98585635053043	5.83480488909229	6.02152322439118	6.44098481741232	6.90355346370738	6.51719109856283	6.19011661560387	6.79150569199214
ENSMUSG00000028639	6.8422029107419	6.19534984292879	7.30812744002429	7.30727608803269	6.18346618371913	6.09625239882511	6.13411362204988	6.95517307331129	7.38522471957339	6.20312036637321	6.06400843958369	6.09824954770521	6.2806448716194	6.94497398946475	6.55940558378939	6.57413118255625	7.29514466782974	6.08070863806905	6.76321031618008	6.23334741550634	7.31064373704352	6.8347629919126	6.74699010487364	7.4739664125888	7.44489171753792	6.13259077581249	6.22007910513465	6.86393504422835	6.24969528029387	7.31624248262262	7.14111843182361	6.20240392958329	7.47576998278453	7.4058421077399	7.46992209598851	6.318759082892	6.76914242615064	7.29939863862802	6.27571072362386	7.47359167873062	7.19520982555187	7.49768963594171	7.2777106464199	7.45891253706147	6.86003768939888	6.2203973085608	6.20331658859044	7.0229839438985	6.03898247375492
ENSMUSG00000028656	5.8639521468086	5.64756479465797	5.77216671652127	5.78419434495006	5.69196627081085	5.96893004162835	6.01034518087127	5.95466829257829	5.98115660231857	5.79063272755493	5.89773886132972	5.86836710246271	5.65834219335865	5.86044143468832	6.10386869802189	6.0366864478289	5.77143800786037	5.81546695185072	5.9595171193706	5.80322350467793	5.66895290629932	6.09502018495333	6.0492616458342	5.85563336914612	5.63200358295943	5.77136635397973	5.83153050919166	6.13582892548566	5.8730694491797	5.7951028877339	6.08803983541588	5.77438693572366	5.62633611577246	5.94222178052953	5.57036536121585	5.5738635966553	5.94267075793198	5.9901261518565	5.69898096584001	5.75551750479748	6.05127000997591	5.66167145525579	5.78854939028137	5.61669473111436	6.14132102001222	5.64412800708791	5.74259926008782	5.9248625651654	5.84882897982486
ENSMUSG00000028668	3.47916717309784	3.3221289214776	3.81972129563628	3.76743875439025	3.32682219432246	3.23195788041179	3.21175452852058	3.51470759811043	3.6630948705402	3.05012102207621	3.06188511597352	3.0866418759138	3.30514526002038	3.5731262319915	3.41339930119853	3.43997568927623	3.77830188051988	3.15901116420812	3.4417665442231	3.41547168399538	3.77103300930356	3.46394367271442	3.49033704779243	3.75433005917648	4.08589059459219	3.01316444648303	3.4972799903392	3.50332969226855	3.44955888254003	3.69850052284549	3.62166268299794	3.3503250512884	4.00298556620009	3.7301029680145	4.03338009099673	3.31196535904493	3.53320177568418	3.66030763963968	3.34470110150449	3.80779518136625	3.6978639721854	4.01110062496529	3.7218160403602	3.96747284938238	3.43498025962972	3.34373774598888	3.37633758843121	3.62679924219004	3.12319277555668
ENSMUSG00000028677	5.06028223398567	4.981947712232	4.87879390118883	4.82808971221055	5.06743771865361	4.90052276474409	5.06221521406944	5.21302088192595	4.88205922261059	4.9169544528653	5.00338910375728	4.88263524202927	5.22608532604145	5.1673996980259	5.21302088192595	5.27639890244701	4.89804127219133	4.84678999516324	5.16874953718995	5.24530680903415	4.73756593401232	5.25113665651218	5.19193410584253	4.83952268170962	4.80869045392304	4.9639139883626	5.08327838431034	5.22320581405291	5.20528608807441	4.66664150807619	5.06562209242592	5.37653687474147	4.74910601426538	4.84060587843153	4.73724176360098	5.17483248119826	5.12098335126512	4.95101974632665	5.30061472559672	4.72676815773558	5.0837246524009	4.78233681226225	4.95326038623493	4.86269197534498	5.19141677669562	5.13709171804881	5.15164862706853	5.0379456157062	4.85723544343733
ENSMUSG00000028678	1.63114265113748	1.80824450790458	2.90233875577893	3.87844760745511	1.71827976121354	1.89021167738434	1.54082711080631	1.2479198308433	2.78433817627408	1.77179312853157	1.67131351615217	1.5619101510988	1.37652681356084	1.54590581801255	1.25319430402825	1.68318824921534	2.94359125152583	2.033082108389	1.46034376012967	1.35342761867199	3.80761536897004	1.49007087290572	1.58261332880769	3.89394864382009	3.80457809670944	1.75804755474252	1.79415160578661	1.11424610782704	1.74802002865323	3.87004826341639	0.841032560032772	1.33392153688119	3.80863609648228	2.87737657395691	3.83218077765717	1.68666003059777	1.75615819798508	2.75008106464579	1.82545533308478	3.7783727485967	0.987960018564515	3.84449976778587	2.67640816376581	3.88379429821789	1.45062035967614	1.27959684095863	1.53044881618373	1.16804195363579	1.87354834377215
ENSMUSG00000028718	0.967519824200797	1.98507454194132	2.24637975424547	2.92126731461114	2.06477450463643	1.56241758118603	0.943384362152265	0.545640877888428	2.46301885002997	1.31043870881635	1.14410177348848	0.969456072888458	1.30081272257446	1.18833110833598	0.644412189868429	1.10742666103332	2.45467078505804	1.59693608929113	1.13545838978877	1.17346617303632	2.9225538692182	0.871360309309357	0.823135428654691	3.05733994143404	2.85240448108546	1.36723895458473	1.74117820199075	0.621889066776419	1.77656122547016	2.92680547131299	0.64444158781425	1.05748469190069	2.66349903965208	2.45050497307064	2.86552107725814	1.59603245951522	1.15230470286488	2.40189634871724	1.55945533762559	3.06036766499948	0.624153951930073	2.76505415856994	2.33932484649508	2.90772585622133	0.697686860601977	1.31941710727776	1.53019988092185	0.829407346693224	1.71467322025375
ENSMUSG00000028736	0	0	0	0	0.0166519829501792	0.0290382784430199	0.0227287342235067	0.00800657168958675	0	0.0225026065206143	0.0415881969122195	0	0	0	0	0	0	0.0170305533529143	0	0.0110466603573663	0	0	0.0385764672098839	0	0	0.0094362779585365	0	0	0	0	0	0	0	0	0	0.0452371931698843	0	0	0	0	0	0	0	0	0	0	0	0	0.0117668977178234
ENSMUSG00000028766	2.65541565676376	1.50548751320573	3.04711431400349	1.1834925074636	1.50577817186025	1.33242406490305	1.15670822585863	2.72619786493026	2.48208600885123	1.53558037045859	1.34739759548994	1.21898751724308	1.00988671601152	2.91208432480181	2.25275283603448	2.3864114030389	2.89316784519817	1.33741656811116	2.56664791409712	1.64387025654788	1.67894904959819	2.472707542331	2.38444614647437	1.54812617961096	2.68551143398714	1.41443225143142	1.79316514746598	2.67796205878492	1.66328195090621	1.30911629643586	2.80595096184618	1.6640075337961	2.59920956276203	2.63783515449198	2.98723628463273	1.41496198968508	2.59125417818845	2.51991175898669	1.9413210638643	1.85962681866374	2.99408091080476	2.39514877735758	2.81385061998842	2.46742981573667	2.5011818210901	1.16046282541035	1.77323053044617	2.96971165455332	1.15366533963804
ENSMUSG00000028771	2.72400884845778	3.60523422347322	2.76696041298093	2.57294805167536	3.47301248911424	3.59864014568195	3.54134765442441	2.93778531359914	2.67229175404913	3.16611197606111	3.28753210638177	3.49799736025587	3.28274036893424	2.97781776264369	3.3611459235358	3.19098650825967	2.94690435867201	3.33090724051323	2.78994350306167	3.43370974664244	2.66802649897289	2.66380568978063	3.14723373300806	2.89068837443453	2.11805990999835	3.21439379556433	3.58440743251723	3.0892362777502	3.66450222928362	2.55349944125361	2.62433520326192	3.48557529412598	2.13700973266077	2.97288321058127	2.07851611360334	2.86603352694964	2.90775315572694	2.92320459054691	3.44590940021853	2.66548363013748	2.55121703774202	2.70366058080065	2.80941474348269	2.55968939423169	2.74306335693922	3.3397722311748	3.47580070729856	2.98420104373831	3.34229273816793
ENSMUSG00000028788	5.28532330825258	5.56146978188148	5.68030570596132	5.5297068267161	5.67755827311537	5.53911614310092	5.47707006252744	5.00027514594612	5.48805303741432	5.36096816956637	5.60092253365767	5.70805997973975	5.30320540062081	5.16534010607821	5.34844473150395	5.2453648015953	5.54376629302353	5.55064683505682	5.29486140157465	5.3153858673677	5.59752896780781	5.30685581006809	5.19080453632207	5.62554702180232	5.69311578728096	5.6090394673125	5.40639568563004	5.27580587358594	5.53310881693181	5.48793308944678	5.51674180032227	5.68610718297619	5.6401359999713	5.62892601732912	5.66777871488865	5.42316869618744	5.11519949277786	5.43187313387549	5.49316431870713	5.60580941921014	5.24784478791274	5.64116921013329	5.52444047457124	5.6600569634525	5.45588932996158	5.74228177380681	5.3403993669274	5.15420447249553	5.58772794427349
ENSMUSG00000028792	4.90158650362586	4.1360909293783	5.54883870263668	5.30302128575252	3.6472237788451	3.98661457491554	3.98451295500333	5.06969634122546	5.17096115390702	4.01172534374899	4.01078358937222	3.94937466529673	4.11325626989141	5.05382887418301	4.66220248076425	4.6368529446287	5.48499193522347	3.89265056558807	4.65905212693713	4.30669137124469	5.46806857991809	4.72517297838279	5.0358220934993	5.29541816793025	5.94933440566985	3.86993354134093	4.33516953842418	4.78276391754182	3.72992782300958	5.18113727408487	5.19391750042976	3.60415999412939	5.94472927021081	5.23664407006448	5.964963988668	4.19540484511811	5.0436444477032	5.12534992330107	3.80490761754905	5.33569021961284	5.21930662621299	5.71226638430451	5.45417088144266	5.74469086544419	4.72022951572288	3.70018282958529	4.26845331944742	5.12933642669116	3.94562411197471
ENSMUSG00000028793	5.05551305287434	5.09439416519632	5.28567275938995	4.60354186098621	4.2031556179136	3.57994868378609	3.52766849238267	5.06913687955128	4.22492681874992	4.22273631114363	3.43858950087922	4.14154775353025	5.036160080659	5.23018305496446	4.64411201410271	4.60355087561244	5.13982561120556	4.12957334384943	4.64017046717271	5.04593165035738	5.12516563807458	4.4660736221995	5.07813816719784	4.19829908994195	5.87662592241605	4.14483486763361	5.1719488307332	4.48419957540843	4.10116127554902	4.31243670998613	5.11222872318484	4.06630681924982	5.78446805256745	4.44072587472009	5.96871779011207	4.93721119061514	5.07424838715733	4.17159259920802	4.00279015400301	4.48613436592492	5.13298861083035	5.29123232682481	5.11884973343698	5.37263138890053	4.25153490330895	4.08577461153903	4.97535347995162	5.23685145344531	4.20023043985316
ENSMUSG00000028796	5.14085036045128	4.51036377926879	4.99319746845124	4.6601412092326	4.59089477544759	4.30782288870322	4.46685250017216	5.170358987225	4.90745018829543	4.44666788490964	4.29135356185126	4.4047856717944	4.59348012267763	5.26374144960817	4.86681880983052	4.87699722911577	4.99825227331759	4.36901991281264	5.01051528689568	4.77015058358613	4.66361832333257	4.95727671057182	5.02704655629416	4.81907923018618	4.66373150418626	4.37701283656814	4.75104384847763	4.98867594274183	4.71305551162903	4.75844047838804	5.22140932400746	4.76370268020073	4.72428566687825	4.89617423456216	4.65126147336852	4.63919473009989	5.0611699674703	4.90480800284899	4.78154073728861	4.77004034916829	5.33611880377479	4.85194432272678	4.99053462238925	4.7569552127204	4.89364444457756	4.611637229511	4.75238256566848	5.32251717480347	4.38668078728368
ENSMUSG00000028807	1.59015111207633	1.37767734101278	1.67774681673548	1.47529833490262	1.54700490647626	1.72615905114411	1.78316262200254	1.37778072272969	1.67545034682767	1.50671170172394	1.70788679770852	1.55012730192655	1.32534140415737	1.40944676380547	1.47932694918016	1.54088922799576	1.59750297354855	1.46990224445696	1.44038947673796	1.60511458028717	1.3678834149861	1.53712955077883	1.38488837318191	1.36676744581167	1.20876928280948	1.55497961470339	1.59723576815103	1.50012292146854	1.59256435123247	1.62892284221094	1.2919397246386	1.65873651875348	1.25531969727706	1.63187236754886	1.37618594277155	1.2961179807871	1.40592050225507	1.63346884274639	1.65047812314347	1.10074002343417	1.31620982255263	1.24547360840284	1.65139909782996	1.20123506012194	1.56862841783572	1.4622502676478	1.58486034322599	1.46623244793624	1.64030265767726
ENSMUSG00000028901	3.44179535109066	3.25704983657444	3.11684309930305	3.24030066507699	3.3371565144521	3.22900435766424	3.26176288567058	3.43865050791271	3.09307221018929	3.26964498191977	3.15327433898372	3.32704120321832	3.37100274398676	3.34554019336023	3.51730494041662	3.49033704779243	3.17034502706041	3.24382206382927	3.35387513956774	3.48706616169198	3.1068128981507	3.51482066642762	3.4279658868762	3.21236668631531	3.1734348459114	3.15528405541978	3.43129325648288	3.54710561422957	3.54554589108852	3.05594269195297	3.2976685208333	3.45057784775959	3.19012237824075	3.13226291393497	3.11593903627615	3.39752732189079	3.51313521923634	3.16942504253863	3.44218576233947	3.31721776786688	3.34591368003885	3.30476724160308	3.23455624202848	3.31174302302139	3.32812477077283	3.40705022033739	3.58075122297385	3.24803454708841	3.08786012238292
ENSMUSG00000028954	4.31982671021953	4.40143948013264	4.09721876108573	4.42220602276685	4.4544484539276	4.02664371285784	4.09168268924629	4.25878073596532	4.09898544332169	4.2864761760049	4.04810165104736	4.260365934334	4.48211175989614	4.243387936224	4.17588153753685	4.18335311020406	4.19106889315836	4.19117328542525	4.30523467924196	4.19066332414553	4.53590370564508	4.25421599017846	4.1856041251008	4.2772936998238	4.52729512726513	4.21975620370955	4.15375589928656	4.22432988329339	4.20840066147085	4.28238307934528	4.23165567768603	4.27621601773567	4.47428899276648	4.08839188011268	4.56665386469261	4.4562837921275	4.14749662802322	4.1031804108845	4.2312691497771	4.29480341706579	4.2546292476544	4.20589488145883	4.17716648123063	4.27687443065101	4.25825319230521	4.55085232219849	4.13230807517387	4.33986389801043	4.15152167959084
ENSMUSG00000029111	3.33277934492605	3.07548570862301	3.57832491729628	3.54061723654655	3.06846215371785	3.07128491595466	3.01792909131104	3.32853349452071	3.5247238919456	3.13031124227902	3.009975357542	3.14886958295198	3.09101518025914	3.33182943984512	3.29878436969615	3.30298532882738	3.58333281002418	3.08973250484118	3.31303625305228	3.19529189745922	3.533689484412	3.33389950143698	3.25434334976753	3.62955133522424	3.54951105928878	3.10139774270877	3.22740732787883	3.38214027639535	3.25863869871812	3.53374495716395	3.37473704089391	3.26087728354706	3.60171351972638	3.51096915340748	3.50954343616035	3.18093301484879	3.26172456415304	3.58996202600546	3.27624999320925	3.57822718401034	3.45720587533801	3.69021106712367	3.51068237993565	3.66260734477507	3.32389148106884	3.16219541441349	3.22980785191776	3.37814026425346	3.10127627237775
ENSMUSG00000029141	3.74902631476185	3.59603198933605	3.75412631806749	3.59950984413193	3.54809035939838	3.42962933565639	3.45788957572744	3.70312253810194	3.50088584158253	3.38756825901131	3.46606397397849	3.45579604064176	3.6901336672597	3.61125028983324	3.63625632852428	3.68317823299418	3.67261286764999	3.43297055884379	3.56013373472308	3.66426140124392	3.57270231581387	3.58758842463132	3.7984779767206	3.55970427369007	3.62344186226672	3.49213742023375	3.59651742424177	3.63351736708895	3.47563672747699	3.55612204759916	3.81354320768794	3.60538099052156	3.75934723738356	3.56039530271093	3.77433441217844	3.53494999981451	3.81824405269705	3.53585647153039	3.49136709917275	3.58720657520263	3.70925299683826	3.74274718180248	3.6484480083196	3.68343968536357	3.59871948915579	3.6945160386823	3.58187314042877	3.65154096845857	3.33538872090533
ENSMUSG00000029154	0	0	0	0	0	0	0	0	0	0	0	0	0	0	0	0	0	0	0	0	0	0	0	0	0.0331534018814044	0	0	0	0	0	0	0	0	0	0	0	0	0	0	0	0	0	0	0	0	0	0	0	0
ENSMUSG00000029189	0.297613343717376	0.29874144155996	0.18824067088998	0.16339099913449	0.322291448560633	0.457801991100985	0.384836459750502	0.192379967614853	0.0426834609161686	0.522822571740137	0.534285086095114	0.448538646001222	0.368022120530662	0.302202390532484	0.375005900623456	0.397455785612221	0.188231558280075	0.486569405941571	0.337355417930332	0.372755259864899	0.202244274918158	0.491872135848903	0.260145651318268	0.0899090746057936	0.125017249959199	0.51053358112569	0.446521955048431	0.340021644300126	0.430054951190289	0.233530222600608	0.178557816133083	0.323396405046829	0.175837245681961	0.213981709521823	0.250529120007066	0.446842468384306	0.363292201516953	0.279374913352172	0.307289827820484	0.239414459228819	0.215439551569091	0.123158782624064	0.189124199596928	0.207568487266493	0.347208679906314	0.324792868987949	0.330291748117492	0.241216055358941	0.48939256804345
ENSMUSG00000029204	3.87304722227706	4.09974992688065	3.67027241182109	3.79444144947336	4.19526021409269	4.46405467795612	4.58955083657114	3.82756908263561	3.79106593785769	4.51359860889135	4.49287792340945	4.49746692825179	4.18985017747313	3.84042603192312	4.07623320392389	4.04547639501051	3.65761064063621	4.39472689387711	3.96451867667084	4.17005636659669	3.7910456232751	4.03113493549088	4.04113539864094	3.78254054764991	3.47030980155847	4.44770435043279	4.1184548914973	3.99228784227532	4.27926690071611	3.81413450460902	3.75442606071257	4.33377869847229	3.51730790834371	3.76326542333718	3.51856551644426	4.1921062800046	4.05357985772741	3.80589108120011	4.35472352394627	3.695793000383	3.73052990536912	3.62068626279755	3.68508225386555	3.56893815357858	4.00747862920044	4.21620667452932	4.18731260742988	3.84084703843561	4.41174197806028
ENSMUSG00000029205	0.0350824508064233	0.280968587356641	0.598926606919162	0.279192638968214	0.670098079164856	0.57462036837036	0.708139235979154	0.28076545772488	0.460986849997635	0.538104936740934	0.478542692451789	0.68230916082756	0.480547843121407	0.584549765123239	0.0958427652282542	0.260008414708259	0.342499748902219	0.652191322913755	0.910976637050386	1.00585351791646	0.673531545779575	0.473893553670101	0.403400311214806	0.0439542040264998	0.203931373668322	0.823881540132019	0.194299533553362	0.498023019044386	0.268846287612765	0.202683668072654	0.488954177939753	0.375362538051695	0.0357776773175069	0.379372299033395	0	0.332984733775135	0.610860081122434	0.15292535799842	0.75438808302468	0	0.974718118005866	0	0.343897458447378	0	0.56332660860177	0.650895518718887	0.352442600194062	0.340637834174406	0.85355112505288
ENSMUSG00000029213	4.23371657351155	4.47342462638555	4.11879161621014	4.30609276581564	4.48371529230445	4.55799995901161	4.67464027692106	4.16379599522032	4.30700536097185	4.49432688954183	4.63180237978876	4.53011361020603	4.5777301276227	4.06888144453557	4.28405128144796	4.26261790329	4.11852647532199	4.34179691264231	4.31199438393369	4.47877441699598	4.3537660393969	4.37260236542604	4.21432074672401	4.30149693343823	4.23195927340926	4.54542230472231	4.3876557613699	4.28018907278731	4.44044057944935	4.36973009111496	4.00210865200475	4.73682106154824	4.13411480384413	4.33456939426674	4.20038784474158	4.44647921461861	4.08638631252372	4.298465661824	4.5921578921071	4.32292795738667	4.05675345387468	4.13404753086638	4.27211271242148	4.15094541324538	4.38905065836067	4.55439886061417	4.43472581534003	4.03056664064422	4.488223925138
ENSMUSG00000029254	4.08269867806384	4.77296169099772	3.88281250252335	4.18180736508152	4.50276197465459	4.23716414409017	4.22000317064811	4.14464628182849	4.02476937836706	4.0911611672595	4.18267895253241	4.2029029592026	4.72623671396753	4.1445131410208	4.58529497605786	4.56953264559695	3.84977093503539	4.16285020392078	4.50966208659898	4.51211037220971	4.34668180058773	4.5223482030379	4.22643804655181	4.039138359225	3.88654928785469	4.12554118108553	4.6788480656653	4.63170500311624	4.17427187862294	4.11458173561233	4.1583016643684	4.12604992626443	3.98171136833819	3.95436001173826	3.84288083708269	4.56200795524994	4.31362733698714	4.02697358903245	4.14343150774442	4.10682633972416	4.21302645304637	4.13147976888436	3.97908521438503	4.00486833179375	4.40306134578024	4.50900614174526	4.48223050264803	4.0589211634692	4.19644677537293
ENSMUSG00000029267	3.95516103586547	3.96291952110944	4.16726659333042	4.10995212802963	4.00983550635935	3.65089977056475	3.65924979936241	3.9409621982757	4.18451123380776	3.88302664498655	3.85285669475893	3.78038011417613	4.11350646142005	3.91374751760189	3.94896998175374	4.00627262303515	4.21808757962793	3.71326714217077	3.93484655533541	4.12998998136554	4.10596017239433	3.9969944698769	3.95314575471715	4.34963385801763	4.18249584482795	3.9255629255939	4.02688979296351	4.0406589348023	4.08417469060496	4.15180968828031	4.05175538214885	4.01976288814575	4.14615713842618	4.05222485103169	4.18894843204218	4.05193624070578	3.93487783276425	4.17905941532937	4.09796300774481	4.29617730951314	4.03347928645083	4.36116554740653	4.12188676939512	4.40891439713446	4.02173444208672	4.03645234980605	4.14578042977895	3.94873287674692	3.82528795389348
ENSMUSG00000029270	3.20022293636899	3.65022438095619	3.19525503766772	2.74666816853822	3.64507907025901	3.62475418091101	3.72334609609601	3.08784644246117	3.12572052164874	3.62812576146822	3.58740581918308	3.69874067208578	3.52633111241892	3.17912409074824	3.35646845947402	3.42463717728465	3.14815717937528	3.63151513672437	3.2859847895833	3.98446831040225	2.73940027831129	3.30301842418061	3.24029283462201	2.84777156294385	2.98416563718253	3.77504568239932	3.93866104152764	3.22599045575361	4.18545350493339	2.80727392511397	3.23134575115047	4.38520532727334	3.06795990755087	2.96797045576832	2.96668958810126	3.5236273812155	3.16723720770571	3.10187448360913	4.27433423562141	2.36670759010562	3.16862619619838	3.01589758017211	3.2895020284085	3.06551483315519	3.27668424962749	3.4280567508302	3.84123352099825	3.30264695793288	3.65171482576886
ENSMUSG00000029275	4.46345223186863	3.67407795032611	4.67127622792276	3.5706700775872	3.24979292750292	2.34047415065683	2.41979907788286	4.83611522639438	3.49727090640822	3.21524524227184	2.49972957867964	3.06084094462519	3.69016862277881	4.62097463513304	4.85641905656458	4.86223582210051	4.64999057625956	3.19892614676058	4.27711185299524	4.33311865106401	3.94519856029858	4.42074121014571	5.15805479888095	3.51420458672849	4.70958425390552	3.31115596418743	4.21244606568075	4.68705427420249	4.1227327766804	3.37545555216952	4.39626478936039	3.90845866069196	4.63732755078715	3.86069181558573	4.61891528777976	3.78344617580357	5.20710627399463	3.52030990353033	4.01052082657393	3.82647383162548	4.45824086924161	4.66210801994653	4.53696521830911	4.62134860671555	3.79696226097236	3.37786734034977	4.37233482040242	4.34829791288984	3.04336939226956
ENSMUSG00000029287	1.79347632791571	3.29745037840761	2.78287934172286	2.67051446757311	3.31093709631709	2.96250635565536	3.15197932588466	1.55380680226014	2.95522793690846	3.33938580569427	3.02398925792445	3.40502670709452	3.52095476331047	1.33837956370516	2.03959823475527	1.88625568148702	2.84427546200319	3.23302721987109	1.69584494017484	2.93202540649628	2.53651822685158	1.87334099231761	1.72339675629235	2.99857822000391	2.54286104304856	3.41364294666266	2.62694859966517	1.88217435326657	2.86939210484353	2.60746345802408	2.38018944567944	2.90494285967126	2.47780650329769	2.94817934369444	2.70215284583613	3.50338386540591	1.54480338668823	3.12046885495532	2.91097471843501	2.88520286660892	2.32196017792662	2.74803344396862	2.83052738716023	2.65354473566884	2.4531751556265	3.47376917449639	2.69534989252398	2.13467637050472	3.13549856374578
ENSMUSG00000029290	3.25280950936095	3.2569227725051	3.11194073688842	3.13237631685129	3.27909754200003	2.8137486596509	2.95717853792174	2.89470126094627	3.1171487004428	3.13744014746265	2.91324157198691	3.1131374600566	3.27615934199352	2.99704141625262	3.01191561402809	2.93783829513509	3.15728974099522	3.00189325566746	2.83288387802354	3.36372048051787	3.05663920845751	3.00383932244789	3.04924934351879	3.08342258668098	3.08046397071366	3.23804295616192	3.26813064297403	2.96216514871004	3.21932372454616	3.14910121933537	3.06040516066405	3.36804038032627	3.13825561714027	3.09672626982661	3.18550516672636	3.28217733121836	3.01737634161186	3.08526214314374	3.30231583210204	2.91982807376426	2.86033628651038	3.16617522490105	3.27795195427121	3.13821225783471	2.94746072488029	3.36301080027691	3.41401817624832	2.91961227863932	3.1528043960945
ENSMUSG00000029343	0.0951120692726385	0.443962482792164	0	0	0.593005799272842	0.433864662629859	0.326609473362463	0.141157489884721	0	0.778875234442618	0.0782670398003444	0.180243565932311	0.399219645746336	0.235823618391584	0	0.319319538017728	0	0.402959304536431	0.38599818445721	0	0	0.0872658196163589	0	0	0	0.146181294177342	0.372015178573781	0.103297288668093	0.545596257680276	0	0	0.35910838072832	0.0977263494232982	0	0.0894831446534485	0.344548110220678	0.416379990133901	0	0.100067934626963	0	0.0838295286080566	0	0	0	0.179067936172879	0.267441354207774	0.213471325786171	0.0750470810528899	0.178572036118771
ENSMUSG00000029344	4.1855280571447	4.31064072357887	3.95747617946258	3.83997045790273	4.41958129727383	4.54118084735553	4.63927205093306	4.08434641355901	3.94824885383219	4.56655512938785	4.49919392524261	4.53382025309888	4.25095507133001	4.10517734188659	4.0477699419218	4.15840171752172	3.9683504074067	4.47118954961156	4.02921208695091	4.34929035208425	3.71111294798787	4.12368813094659	4.14465262142482	3.82313495950552	3.75592342773255	4.38811431707661	4.26673221858346	3.96358266433752	4.50778555599906	3.81886331167029	4.21055450937145	4.36987307850131	3.73568670122119	3.91182898660771	3.68807412992744	4.28092785822451	4.24324720947061	4.04757784949332	4.55411054851117	3.65342065607653	4.1575650276057	3.69568126923286	4.1181261908869	3.68022965220627	4.11581736262981	4.57440577729506	4.28172966648323	4.19303991494866	4.51796606315145
ENSMUSG00000029409	0.171394574171672	0.440323113347384	0	0	0.263471343736723	0.0966311251535561	0.189922595566774	0.588500854252625	0	0.485497354188517	0.214324780005992	0.382689024469025	0	0	0	0.421174401813344	0	0.216878365963768	0	0.599405020769442	0	0	0.400762066123297	0.335561107383289	0	0.299348010017719	0.193324963331271	0	0.48050578801189	0	0	0.198079249656014	0	0	0	0.197997215807161	0.62391606640975	0	0.479518221614321	0	0.150820569731892	0	0	0	0	0.183490872877358	0.207493729173895	0	0.289988410807651
ENSMUSG00000029417	2.31771407068644	0.485198844978215	1.646687453334	1.39293476475715	0.398916378577044	0.706255884833302	0.539556510564573	2.44008360617968	1.48567126059898	0.433128263613538	0.609055536997265	0.694885668513665	0.402036570718429	3.58112440718636	2.44705766205574	2.38513972007785	1.40537614043229	0.527084331732902	3.38891560175925	0.32130203448482	1.47199028995351	2.13399246173846	2.39608181128875	1.61647509329211	0.785525794794594	0.467070582065158	0.409388069888236	2.27089832824541	0.405911008679727	1.24261739001119	1.68962153325584	0.458280809712205	0.925198935743163	2.03374178477884	0.568769195955102	0.439029469608294	2.00498466251129	1.46482361640961	0.363422925016079	1.94586014780527	1.78649061315178	1.42584434698004	1.23416829704096	1.37912371336557	2.13565172831666	0.509030212980197	0.335180688646368	2.02134754325827	0.686162846785501
ENSMUSG00000029426	2.92437052706829	3.16035224431796	2.69941973218128	3.11735681007747	3.22424936152527	3.15286421927429	3.18963237289853	2.76681584118035	2.82876818484107	3.17380314229371	3.11953272375794	3.28936038323687	3.16761200373052	2.81575596451537	3.0144068138188	2.95339872053791	2.7296812212285	3.15726421614039	3.01720996773022	3.20449694244	3.10165862909423	2.94304853926855	2.7963479725538	2.82860273149853	2.81810567816026	3.19144707245894	3.22062629190644	2.88773495124166	3.4716869103765	3.05346802070499	2.79289367433013	3.47333197942135	2.80197760713357	2.69932558541986	2.91861902083427	3.15582952315057	2.64584850302115	2.79917588050802	3.38636796741615	2.83023243496984	2.75439929303957	2.62810471092512	2.77454306127456	2.63453282374381	3.08956864055686	3.20547442592394	3.20152211652074	2.86325175713702	3.18490530529705
ENSMUSG00000029478	4.22667022825037	4.24946334471529	4.2133401957178	4.01206017719963	4.15355642185395	4.29331153444441	4.48223502590264	4.39021799370017	4.16250619944066	4.52161356173475	4.25478541735155	4.43052866209781	4.21388605089335	4.14904421504432	4.39154494152505	4.4035899659227	4.18283304220222	4.32889217269282	4.25098072211171	3.78917039114577	3.95722961346623	4.30975428442724	4.44417949989597	3.95888369030141	3.89629191815215	4.37762320378701	3.68844936163743	4.34382360350658	3.84553271415916	3.96900051401684	4.19011675649342	3.87479247055563	3.86503621420381	4.01561155207577	3.96302405711696	4.24866665592859	4.39963568135974	4.18812630182931	3.94975800006344	4.08444236354389	4.30287384340725	4.01744191938076	4.12480748636657	3.96606791065995	4.29578768655697	4.29621408425898	3.75565687329776	4.16087796725501	4.26386508989196
ENSMUSG00000029499	0.868989458756142	1.05646650165442	1.91549070513938	2.48238681099253	1.22440170605957	0.99005778878002	0.822336032990349	0.67711281444112	1.89999335280756	0.520101866086387	0.770520173869161	0.680182501119515	0.735555116809523	0.892526588123161	1.13232426682031	0.848773913341999	1.73974135081552	0.7913622280569	1.27661620451753	0.674682757468977	2.57375661331884	0.922419910027237	0.988488595216712	2.51857511874646	2.41523497653868	1.04926797098398	0.742161129211572	1.1605066922057	1.2307685695931	2.57969396565007	0.77977431707199	1.50996226912	2.47358446170219	2.20764234567814	2.3131382124307	0.964901832393601	0.838835008402894	1.8157754301771	1.12059228234282	2.64768429581577	1.10168423208133	2.4365651349604	1.85736460882586	2.36995211016254	1.06437619828197	0.671711570673159	0.972213493721634	0.966108938855016	0.97122200080035
ENSMUSG00000029521	2.56960006460004	2.76080709057841	2.82072391005426	3.20791598463186	2.33713723299124	2.65747244013324	2.3657204426468	1.94875324647803	3.11461692443168	2.59641820893033	2.60715378060225	3.03991182516574	2.13551937189954	2.34870884831001	2.36773686355574	2.46282292276095	2.86544703503696	2.78716940555481	2.30509793316502	2.29231756183818	3.11205201689797	2.30889216155617	2.38371981958244	3.15599566122873	3.01498573047588	2.77972569336455	2.26023171817597	2.5052238505509	2.67399691377733	3.41198564518005	2.4879852393976	2.45003911445892	3.01449023773256	2.77593312349017	3.17027364302898	2.40385927093468	2.5622919836153	2.54268015219996	1.90300413924483	3.07818284921604	2.64627408323526	2.89330079740204	2.66656826664727	3.19908935744145	2.39082762846362	2.0608663357937	2.00730758142043	2.24181546066409	2.65215686906167
ENSMUSG00000029530	1.79417820838535	2.06281533920059	1.10528332110215	0.328748916993823	1.94111294657151	2.03492392466792	1.92915048723997	1.62076748970928	0.886070671049336	1.86921575807916	1.92158525456264	1.93052671415715	1.69454163767929	1.9599651981866	1.59787329932817	1.69664443704786	1.08253033108793	1.86854148199388	1.84111455316534	1.7669611843879	0.493815366174156	1.7149450173472	1.65867940331174	0.359143295052065	0.232052548087988	1.71179411967341	2.21751945818341	1.56111703813095	2.18230719776203	0.547435045849088	1.41781483026718	1.91595596866213	0.436369929625524	1.07619284048075	0.287504056607901	1.74173729644758	1.72154084681528	0.98918797138682	1.76790383960303	0.624786966046217	1.40688099472828	0.514412184361402	0.987282138292434	0.490516788368106	1.63724761307337	1.67228500391069	1.91979202090025	1.82835333780826	1.85816343683793
ENSMUSG00000029534	3.15397883949	1.92078572896379	2.74436284376053	2.6402280725996	1.94457354190811	2.00879775460995	1.88012284851721	3.09459522569118	2.48110777653085	1.99113341518296	1.97198577696439	1.77668136378165	1.92821450051962	3.27469267254389	2.29406489900747	2.53824202437644	2.61532800291602	1.94475662686147	2.67059060294183	2.75766542164441	2.80446280331861	2.69153456572428	3.11164689815035	2.48191049914133	2.84906353407449	1.99367938409064	2.88096655621087	2.67101270299965	2.31443164468556	2.44587991781915	2.52286053521275	2.25252051710686	2.89708252358761	2.5008784192977	2.81094367611625	2.02125745495842	3.11321304130981	2.4885500047028	2.25079904564475	2.48382272922496	2.62826357174893	2.759763074121	2.7331394829764	2.72870214083307	2.27855875839119	1.92670402952728	2.83989099880946	2.79101785770815	2.02792322197599
ENSMUSG00000029571	3.44530038777235	3.5551394683068	3.09331260189286	3.14216755178354	3.62675401914064	3.58385499309454	3.57875483031531	3.29454714578375	3.23140105564121	3.42705354470735	3.71013201014739	3.51496347129394	3.57461272898511	3.21712629533352	3.27452621332034	3.19573820265339	2.95177516135076	3.4766851157921	3.47393036132777	3.55720063013824	3.08221726202549	3.24856277423836	3.31664479754412	3.03356259748708	3.09953357426773	3.48872890113201	3.38872323533098	3.30331255696898	3.50840019923917	3.10648621848853	3.37502450735813	3.74529286828831	2.86421599208565	3.09451369435139	3.12833823810201	3.49950609168103	3.19670383284299	3.14584050798329	3.59801612240863	3.01614255932561	3.24529962102204	2.73083530449623	3.20309597534068	2.91728953524657	3.47612549359976	3.56211653219567	3.55152648283657	3.35874210962559	3.48422332736053
ENSMUSG00000029580	8.34131721715234	7.90948214780654	8.64158898120657	8.85358113877092	7.93697461614196	8.54727030591272	8.57806813484078	8.43560128435277	8.72160560518404	8.05257026021623	8.42593937344103	8.114486275995	7.82465382609918	8.45610258604633	8.4470303500671	8.4148990806409	8.6229234387149	8.09218128328531	8.48455429053729	8.0631731414717	8.8589116425574	8.48425462419801	8.44420951008759	8.8091685345781	8.59121101664971	7.99026189817635	8.12872678327152	8.54265818856767	8.16006671698152	8.77063934595335	8.57013093295911	8.0345338149766	8.63321823827098	8.70576351725655	8.59066295996135	7.84905076984586	8.3804681330373	8.69723381552659	7.9883291831621	8.77428048018296	8.61644287390711	8.61732083947304	8.61206873132378	8.62208279621295	8.57905187499454	7.80509965685348	7.99479081488972	8.60600045483605	8.09073322558756
ENSMUSG00000029603	3.18559201338623	3.97686460563262	2.49760073784689	1.12740380633085	4.20808387749479	4.81134660618455	5.07366017025103	3.04030881094882	2.58720748940737	4.82509255486016	4.82210248736542	4.98913242220307	4.23495107538316	3.1004570871961	3.17229980766525	3.34909323230476	2.34583230429725	4.74411440281248	3.14119532498368	3.57031830330446	1.4016065292215	3.08808809353188	3.24326790449819	1.42956695047831	1.31561971910647	4.72576703692832	3.71060669873368	2.95599302598497	4.10703700463606	1.39257708342256	2.5121975100239	4.0579917327563	1.40907050430903	2.40474449053596	1.34870152225999	4.03907495170484	3.22749061081282	2.4266152414109	4.14440376209484	1.63884136280334	2.68915276399775	1.5452449315906	2.44172945340036	1.6915191562648	3.04437480777904	4.2737716563198	3.70873600152503	2.96677194219302	4.73604054119097
ENSMUSG00000029635	3.62622715294448	3.22611754023716	4.06451745732395	3.94486185930716	3.28030576938407	3.29212628660779	3.42386844009301	3.72432140210313	3.96169658879172	3.30396301847045	3.31152063755354	3.23150375586724	3.17521647552779	3.67660442323832	3.59664628545157	3.59235203377285	4.03301333665336	3.17790381909682	3.60943032024061	3.50981857552615	3.98563585502892	3.69921832333768	3.69865897830127	4.07025164477864	4.27745886026922	3.34887197588347	3.52271270292668	3.75063990122477	3.47935831991767	3.90194034581991	3.84727326198471	3.55681840857058	4.21316261761627	4.04872810650794	4.25386082154777	3.23822737004998	3.75458526245664	3.92138900717847	3.64224895618562	4.11388081417424	3.87410096862956	4.27650499492515	3.92607974491788	4.29556964943529	3.69108701565594	3.18693097828555	3.59109296077453	3.69222883865783	3.36377238857142
ENSMUSG00000029646	0	0.0266398861536782	0	0	0.0229561790325903	0	0	0	0	0	0	0	0	0	0	0	0	0	0	0	0	0	0	0	0	0	0	0	0	0.0283592481126269	0	0	0	0	0	0	0	0	0	0	0	0	0	0	0	0	0.0229077035143303	0	0
ENSMUSG00000029647	4.50106110917615	4.58541533755048	4.07747303505185	3.77243444802094	4.78530602250152	4.76129320518893	4.92798530151865	4.55858369195308	4.06709326231479	4.8399893117398	4.73967485482562	4.97318953810743	4.82849772037638	4.490845164503	4.71068269009509	4.61613979917668	3.920268914282	4.73604054119097	4.48045467616476	5.01282622558542	3.62666356690601	4.60136897051397	4.52057153240273	3.71440099134401	3.8296126637867	4.86153185549051	4.76768011544537	4.56510936003886	5.01986589405808	3.65163438808402	4.28932866507574	4.99541335939016	3.55560802769527	3.8512895026844	3.70974768991823	4.82788164396342	4.46844054154712	4.21201351729747	5.10359118959532	3.84148680075783	4.20825938524064	4.02444592350898	3.96798548219813	3.82575462507541	4.59581859585392	4.91459418055828	4.88476968224652	4.2110410819078	4.69696510358249
ENSMUSG00000029672	4.12076900765723	4.32234297626249	4.00665659275903	4.13694417584092	4.35608170701422	3.96593716235309	4.02164303645625	4.06696651374097	4.12728759911367	4.10923481675063	4.03382993435611	4.08451305764214	4.46350062526547	3.90059798775868	4.14995743046968	4.1902167053076	3.93924704539724	4.08876904788892	4.13388413479073	4.43679413700592	4.20440003928015	4.1422629179055	3.95079746517903	4.10705675219642	3.7967535580602	4.16779326948943	4.322762181159	4.11574721598251	4.53251561866815	4.06323222052947	3.94854392356625	4.68743196815512	3.77617808150988	4.05515664853091	3.78531173140407	4.39363277214017	3.84408029661301	4.13683875783447	4.56504794658211	4.06432340311009	3.92545045241716	3.82126644215726	3.97123486505999	3.82764960047416	4.1852419898378	4.48112282032303	4.41134511677872	4.02998380306171	4.11141633995753
ENSMUSG00000029706	0	0	0	0	0	0	0	0	0	0	0	0	0	0	0	0	0	0	0	0	0	0	0	0	0.088501233269059	0	0	0	0	0	0	0	0.0500758135584449	0.0890412986372312	0.15226690664015	0	0	0	0	0	0	0	0	0	0	0	0	0	0
ENSMUSG00000029716	1.56507214616548	1.45052189640637	0.877192251250174	0.356685843879328	1.87357905884988	1.84958645581972	1.98809076309111	1.13189231390291	1.07945325422161	1.60589966019582	1.52831462114032	1.75063881900351	1.22681199306991	1.28252702012951	1.06722137580305	1.33374764995468	0.986775290242824	1.91157451303087	1.53283544700202	1.34959406903524	0.381112987543803	1.11852928850847	1.03189895990546	0.328365177327316	1.15449785574517	1.76121950246866	1.1958055428593	1.27084142118077	1.23204409300055	1.04631498165659	1.10551176577566	0.793838311589464	0.98212341522244	1.10710611378703	0.899840160156971	0.579788094790853	0.308206498012436	0.568112729324805	1.21869785664642	0.957263754989018	0.765607367289206	0.645482033321583	0.997597870586963	0.683227139248044	0.93466488841122	1.23063420927943	1.66568780258024	1.18138971512568	1.59249722587584
ENSMUSG00000029772	4.4425194831027	3.61527058815522	3.8069246776183	4.07360089228415	3.57453144947745	3.47417519161357	3.57687469203369	4.12055472194213	3.85726688025139	3.42448087182438	3.30651667036762	3.57290166302262	3.9092972940497	4.0043067921394	3.96167946092554	3.93565163755785	3.95465711707195	3.56609863783159	3.7893942482038	3.81715172929151	3.85033269096296	3.57165438776372	4.23137960156864	3.97647464779187	3.83036816563432	3.53154412533771	3.81521911058677	3.81845710348631	3.26502249809222	3.82225583472472	3.61126379876467	3.27727679974268	3.70225460663376	3.70350941246993	3.71066540743579	3.90349676008369	4.32029749685416	3.94733416314226	3.33159003571015	4.04796723481946	3.78298208694498	3.78607195215431	3.88114927905266	3.90383356330002	3.48241785703341	3.55127119090599	3.98174680971862	3.75314684474895	3.52175286682252
ENSMUSG00000029823	5.08942182849903	5.03990279177682	4.99508839831493	4.86510072210903	5.02768249470169	4.76216538775268	4.71055670130792	5.01580855633692	4.95045349088785	4.7874084059763	4.90494138953719	4.77116755868162	4.92944693040941	4.97609215733853	5.01665049975104	5.0283900743503	4.98656115687722	4.78942320963179	4.9695424295607	5.16182731569329	4.86163245249513	4.99468882226657	5.06914945516214	5.0024687047632	4.96609807332852	4.85100630234986	5.12611048353785	5.05210987563528	5.18244063773363	4.86297020395795	4.90531922189525	5.14301936212889	4.81253388777478	4.92350027309938	4.94501529948812	4.95138056687894	5.0743609849768	4.93175080431823	5.20472071781045	4.94042739905276	4.90488210876119	4.97822228915738	4.97734045488506	5.06065010490518	4.99590736869164	4.99845474482042	5.2104256021311	4.85783370383829	4.83774115918517
ENSMUSG00000029826	5.20902156406245	5.54595058303091	4.69988018572038	4.72584680895763	5.47264875345081	5.00815889702122	5.17265209754985	5.07011730259433	4.75011000434444	5.32177018652281	5.01212751351619	5.36307930022717	5.72161584397461	5.12489806681727	5.0912993471563	5.12016510614611	4.70293190377059	5.20850206222567	5.20698028353139	5.5887045269481	4.83859668609931	5.04659428335051	5.13120555294586	4.58090823065157	4.62830060337695	5.32855554960865	5.47492261634588	5.04977267044379	5.41700665809714	4.57837847182472	4.96111586407711	5.54430988075496	4.46289208072844	4.69380358012971	4.71160911994382	5.72955417961367	5.04861164360655	4.74033025160443	5.59027030585046	4.64570733994512	4.96189312877486	4.45637198936442	4.75176956926251	4.51518201911619	5.07750235208641	5.63303449243452	5.5995361528686	5.13248117631392	5.18222727205774
ENSMUSG00000029828	0.541984116693632	0.490174448554838	0.461683487661704	0.328656055421207	0.61437449939455	0.788839105672075	0.684892201784963	0.537129425498644	0.575033465235066	0.926854735777632	0.809137499147793	0.719282654164571	0.649920735163132	0.445277953608788	0.549769760213922	0.690601944192217	0.506783264429514	0.735813872579064	0.459139199481429	0.452080210131294	0.420492955571659	0.680628649702493	0.479553508641792	0.31370282706119	0.519511987832757	0.890447657756632	0.488917994506917	0.579949366688902	0.446705575056618	0.498964558622154	0.45163215236508	0.292321792285843	0.451225926534865	0.351911717767126	0.356606741613007	0.371077921289444	0.396548809126392	0.761254326574542	0.537139360648415	0.351818168877388	0.473961411881329	0.478967087161342	0.652870349910859	0.322968614585244	0.504606122704318	0.477756001802871	0.565433688227901	0.307942683092871	0.849903035398575
ENSMUSG00000029859	0.214960561792896	0.617787656310763	0.0954528968924841	0.086133199838258	0.435560982928887	0.956868216504303	0.661523377671413	0.365892332988341	0.104830175052105	0.582573097849232	0.669897488958205	0.545476294781701	0.303657532536305	0.253090627682162	0.366857327073608	0.320829815084802	0.0437045878531384	0.890878560463418	0.456506070662715	0.195550336040295	0.0188276423488662	0.272846061074567	0.330469254725048	0	0.261968801667	0.469008133904632	0.374462797843376	0.409224698649313	0.370369050190431	0.0577331042293441	0.264950916197591	0.207737484964302	0.220605132252896	0.109650500499937	0.175562935346333	0.528530758744683	0.268449557610607	0.225168699317028	0.267537781795322	0.0257736865558615	0.265092846192586	0.153200800263044	0.0684010830813966	0.02363888688468	0.276544024041279	0.359314357619838	0.414368686686811	0.245183673550581	0.690302137259619
ENSMUSG00000029860	4.35852384521315	4.97059077504139	4.29143157121653	3.88887310224945	4.83048737324314	5.3796945680039	5.20773051424883	4.63874034942742	4.59520267498735	4.88969477884354	4.98522175503417	4.95089944387198	4.69099002003897	4.56139696588251	4.89451337801651	4.75736753072649	4.42252897811117	5.20282467008856	4.78537283281038	4.35907653427694	4.01690180507944	4.91467490295034	4.58495115200668	4.00323571113025	4.27953006954736	4.82286693034503	4.65341734561438	4.96293553521884	4.80934292395296	3.98856914568999	4.58035481586332	4.53987938195669	4.32844124175013	4.49695894420226	4.3585737532991	4.37943076832633	4.52577410254137	4.43064773693411	4.42996286291522	4.16590989985671	4.71762348825914	4.1807546473609	4.34747142113196	4.12224827387369	4.73231371961453	4.62736211349459	4.30458928011852	4.60217671000623	5.12420204630118
ENSMUSG00000029924	3.79794235746808	4.19637754778722	2.88697153925468	2.95149298840823	3.74442531849458	3.13123297581478	3.2828304255574	3.74358068488402	2.86557233404612	3.53936675221993	3.12537360971039	3.47296595288345	4.42111152129547	3.61215228562747	3.84882332098196	3.74532831072213	3.10944481375071	3.1831408693965	3.6019453468662	4.33622743062046	2.96527306606928	3.65389455721098	4.02002143871986	2.8230857622009	3.04766986034061	3.44643521201234	4.09458453342671	3.63772825489355	3.67913967609296	2.83578650123415	3.28692691968936	3.67255696410899	2.80936655013095	2.83742212177145	3.04793565368785	4.42821938085288	3.82938677080254	2.93498389407989	3.82959746105282	2.86842149274252	3.37921417863785	2.95814462622255	2.83046840368148	2.95957127469717	3.32748625383223	3.78653914438292	4.29324460008582	3.39044983311539	3.4967529858929
ENSMUSG00000029992	3.55155516325071	2.97506006828445	3.76334432685678	3.48623987723175	3.01782639102706	2.99964461037391	2.90743097406284	3.41928939636773	3.51473735417026	2.99507205565811	2.99439638164761	3.13507238784176	2.97701825350987	3.56015932591516	3.50364265211896	3.52430842049003	3.67588286311815	3.01124630619533	3.62813638778323	3.10140673992413	3.50949557810732	3.56884795505721	3.47797939442798	3.68046162338237	3.83947596822749	2.93827793357928	2.94502827917929	3.55489653099343	3.16512899671101	3.44683973954086	3.59876326217083	3.1948126141629	3.73461495755414	3.61966334342525	3.88901841732246	2.86410192993306	3.68759863421421	3.59729856186448	3.29079454521515	3.8155010917708	3.62779894714766	3.911098578277	3.65044003567044	3.85205004623349	3.61297525432421	2.87660521009675	3.083940017944	3.62467421076649	3.05921867891181
ENSMUSG00000030029	2.93264869347617	3.84382339065845	2.65129641127328	3.52427894787304	4.23834244784473	2.65174789128885	2.82230108010548	3.21727454350123	3.41057989457155	3.05735404511016	2.76952779237008	3.02766689208434	4.08713530452638	2.97202854685476	3.8996406596226	3.82261895008346	2.65783702493129	2.90738728042081	3.54912301172365	4.16434159603593	3.42690411400556	3.68923689022604	3.3985238108547	3.72544279342098	3.00687496257248	3.05364262683882	3.90638715380952	3.75868066547283	4.2869533018191	3.56390279377097	3.02952965313728	4.54281700857986	2.89406492973378	3.30734447285581	2.74449141399541	4.20962669544959	3.28855859165599	3.39716927974172	4.5323704346633	3.66134637371176	2.99724612709926	2.92703043114254	2.62664489885152	2.87132484497593	3.41279651750551	4.52342202485519	4.11410633901071	2.71454241433854	2.84502565612929
ENSMUSG00000030047	3.89741482361004	4.31710937515732	3.22449997961842	3.31458228977757	4.26548439141613	4.19941153480037	4.15726615183017	3.73072172797217	3.25227578410076	4.32191828581563	4.10340010343145	4.28730515655071	4.4745659336767	3.71133053195108	4.02417599988143	4.03187323629679	3.2221544443168	4.23554749485743	4.01699004368389	4.57304774041935	3.40823257654315	3.90617192117137	3.73490150487581	2.9826723629652	3.22138068508482	4.22401957021135	4.39573721365707	3.92348506433158	4.54552314868017	3.31205282196435	3.4696501072966	4.57921833088456	3.28736777091295	3.1234744409049	3.42620214065172	4.50178660379782	3.70341578781603	3.34322216374032	4.57713689955538	3.08425126352385	3.47078874068637	2.94373346719349	3.3022054324552	2.91140456502992	3.87868129701098	4.30519688491866	4.48919351786708	3.75975954368406	4.25948039796526
ENSMUSG00000030067	5.60543802945439	5.65917554853297	5.10503596951774	5.11692737571175	5.55919591249754	5.35210454861099	5.4352361405129	5.61401092826497	5.41983563973316	5.56448209241244	5.34375429585663	5.59597823479439	5.66290492303712	5.53703894782556	5.70011241488483	5.64362899183636	5.13459182703615	5.60647096018365	5.65130953739508	5.62395252212646	4.90960612533842	5.76161103426867	5.59182245230261	5.41534456107291	4.51753934444263	5.64954801718051	5.57210079882173	5.74767495042054	5.63684463300539	5.27064293775912	5.58757819211303	5.74273392079114	4.60617268331968	5.30470194170323	4.42539378752906	5.57517228635075	5.56141597670234	5.373067632387	5.68553703431485	5.31159384280979	5.52675090119534	5.02282733486162	5.18313095673892	4.91998092582813	5.72016422473856	5.59956944852852	5.64039173900522	5.41648255139834	5.60632766343973
ENSMUSG00000030082	4.85104540410436	4.60191890630175	4.9425991076973	4.96450060104048	4.60373014963326	4.47130730985755	4.49982967013027	4.96156409043893	4.92570175690159	4.53222522957699	4.45955233117697	4.57242382888712	4.6228529208404	4.89600229187098	4.89254971267752	4.92243775935413	4.85156922015527	4.57226779016233	4.83101408807117	4.71870420735506	4.96383015845344	4.91408033988162	4.98405857435687	5.01090192521369	4.90261197706828	4.53390938755504	4.71137534483441	4.94259197164489	4.65393177832078	4.88870868568699	4.95782506026393	4.64405430403806	4.87708104406765	4.91628798391749	5.04681292021484	4.64245633677401	4.99533212902079	4.91764974357971	4.69067793309269	4.92464158092928	4.96854165804919	4.77533481251141	4.85964960041215	4.81713953782737	4.82109575019582	4.62482574364653	4.72641389327346	4.8762883308892	4.55112468670411
ENSMUSG00000030101	2.34299068082907	2.52882783684593	2.58631185350249	2.97908954850396	2.50490533629469	2.72222920227548	2.70296395472001	2.37061002951639	2.46980147217905	2.71966251643038	2.58955941504959	2.77719683854435	2.40734142617039	2.4128197108931	2.31031613135522	2.41237179860475	2.57361935647294	2.58612359269294	2.4469191758825	2.2393129696362	2.8125423398299	2.41834831241651	2.38030788096441	2.61810361149674	2.84320444286112	2.70193152009403	2.28562304742282	2.33729951420175	2.44808705164946	2.81025775138463	2.3831396696403	2.17184067030134	2.7877482339976	2.48017045168756	2.99418607881075	2.70011211100064	2.29327892462367	2.40526802712778	2.32288563552554	2.78391187272096	2.37506853202238	2.71726098463026	2.6253712437964	2.56697039072036	2.39849509287034	2.51728509768535	2.32983540748421	2.39750064949029	2.68578414204804
ENSMUSG00000030104	4.55620050570661	4.83062306874265	4.6272056128487	4.79269484978023	4.87844395557898	4.75139813513381	4.75617305952462	4.29906613270902	4.78606572650397	4.92328931567927	4.73701390529281	4.96359958996135	4.76258410707586	4.52657060317545	4.45146290784378	4.51456581647	4.82393616971933	4.87307293087225	4.54403068164239	4.7808111438578	4.94718418151564	4.42664620925045	4.31780406361883	4.66618061572402	5.02924112708837	5.03172467486933	4.74350502357693	4.49129575178725	4.84116678189579	4.78185086289196	4.45595878780092	4.78101246418429	4.92626769197928	4.79819261698958	4.97362546846236	4.83451049766221	4.35369017257015	4.83532907219621	4.85655905594259	4.82640792239021	4.46495594133968	4.72961542425136	4.79068663367857	4.81466907078684	4.60335253506107	4.84902575489932	4.83083854728541	4.68387045453176	4.88806833369753
ENSMUSG00000030125	0.719974099263625	0.778186614547346	0	0	1.01351907083438	1.6937128822075	1.91264435583352	0.253906288729048	0	1.78029567700312	1.97000746253911	1.69152652581456	1.08305523615143	0.464573286587737	0.431689554971189	0.482454543902889	0.193578789054904	1.38090235032218	0.414949984119379	0.940245511357003	0	0.606928398474881	0.171958040591475	0	0	1.66156156198137	0.729151187194133	0.461956966516057	0.74965983038363	0	0	1.4039623587733	0.0471290710320849	0.198139950371973	0	1.09417914345104	0.890246506266304	0.0506519537726172	1.25347985432845	0.108634649825998	0.152020412417989	0	0.189953194955037	0	0.129952245110885	1.55769609642313	0.78631871144774	0.127693761764898	1.4462976134557
ENSMUSG00000030149	3.22854096654395	3.57413336476426	2.83562220512526	1.96301305695498	3.56148632659154	3.97227673494312	3.95031636564566	3.30346694205716	1.85207659279136	3.47966038071433	3.62659971334349	3.65171482576886	3.33606134871662	3.45363485456109	3.34720219483437	3.18068370253396	2.51726896188646	3.74566140821292	3.28023053304789	3.54475500984977	2.61764397722619	3.06641438413952	3.44959064167873	1.46716441875273	1.98287282024413	3.50784007497878	3.69831480090042	3.10820344844687	3.44711994613137	1.20381879246672	2.98470165940488	3.45807223678461	1.85212209594246	2.16150643412808	2.36317677309144	3.2011394613779	3.26059341822007	1.75393125276774	3.33652018424281	1.57418993749591	2.80468072099502	1.6327637377376	2.46043463786351	1.51749366153004	2.72069656435875	3.40736830230582	3.32312412224051	3.4203723610482	3.8459195270502
ENSMUSG00000030156	5.51336019542834	6.20723095408314	5.4105382956625	4.49081489390063	5.83185608397334	3.7232325704856	3.93896868770581	5.79249823169795	5.26162226136025	6.43276162022227	3.80627574832882	6.10956531006148	6.15247734295569	5.78584160951176	6.09815068374195	6.03800217622412	5.22098265560604	5.9927162633842	5.74280445011374	6.24250143687864	4.8100031164108	5.73221766853996	6.28960795843995	4.78388524718793	4.53329495019167	6.13444088299789	6.28086950953211	5.88336417034521	5.88503679548973	4.57259740627621	5.77893014423243	5.81049407718497	4.54566431313859	5.34660740567579	4.51415078760092	6.02637792005316	6.25745875381779	5.25057565256258	5.58719622256859	4.77600097606655	5.6822353265681	4.86024641869096	5.28789322346358	4.82904147243884	5.48199633497516	5.72128507329229	6.09635370169263	5.65528526757065	6.40270792879229
ENSMUSG00000030208	0.637843751054592	2.08842110446041	0.383849157734987	0.502081706902734	2.26666668123651	0.508967698891966	0.696322135053589	0.641765987572584	0.347705337018596	1.1140820130718	0.575621299336526	1.67667591169978	2.05575573459067	0.815877955940262	1.26530682152078	1.01393273631554	0.336090020728881	1.58707164181073	1.01931291576393	2.11502825600436	0.409825587385127	0.78257646538637	1.20605762956673	0.450939304337262	0.223787344035197	1.75262875202502	2.20523793996771	0.882270552472828	2.24608352220899	0.620894716654805	0.366253621578984	2.16661186437026	0.272024378040335	0.507917599559288	0.449090848457137	1.86357302550733	0.923869936997549	0.811418985637981	1.97957424396894	0.479702071942102	0.557448870436013	0.17857538196837	0.246178595775301	0.0763901374608924	1.02784641777478	2.09743247983825	2.00093660935681	0.939135785118837	1.32063788196674
ENSMUSG00000030247	0.699596339954125	1.18721822700213	0.082626351804169	0.23389118799697	1.03511145117281	1.2050452290729	0.998114007241911	0.808611975616294	0.193707325559861	0.597293553114697	0.771602475113539	0.927388918540188	1.12935808841467	0.885959351270789	1.0231629044028	0.909189578257929	0.064369600621304	0.883771672391462	1.05037747026567	1.44906960985599	0.243226923511577	0.77753428382011	1.05419007111536	0.144479492866951	0.128290307098916	0.620749053479945	1.45027804086144	0.923091553771325	1.36043794657466	0.227620713847835	0.229352237471802	1.48296497874526	0.140829198741378	0.128300862219073	0.113817851360065	1.12574420017113	0.778650337423851	0.302182432245304	1.09161117127314	0.319028838439885	0.328822336318974	0.0514104425254395	0.11814385944054	0.151234145157478	0.654904149319909	1.19338596094164	1.0695713189948	0.463927708164471	1.05203068383505
ENSMUSG00000030263	4.98552259328118	4.71512712190289	5.35427227869248	5.2260369541584	4.59939353321064	4.76805404888957	4.67433237647311	4.96840953698439	5.06703453094538	4.6943342442958	4.70606474408632	4.60996467403964	4.61264716359363	4.91526177895296	4.57073193859289	4.67323996488948	5.37863388288641	4.73046273233382	4.57459860105525	4.67660673592594	5.32475479752052	4.59558035014879	4.86604873193759	5.21762778302876	5.61390882344699	4.70688707168108	4.80426691614375	4.68324172140825	4.31072798191528	5.13857692641239	5.32204854149557	4.21537122053106	5.68286863018684	4.94078491219518	5.5732864705752	4.62222394055392	4.92186965201027	5.14663364128457	4.39459482307463	5.28355392122055	5.3651392164054	5.65712054418997	5.32495929749446	5.63579623919829	4.87929578325708	4.47998104269608	4.70716705091026	5.14800016288618	4.7532194327288
ENSMUSG00000030279	3.20425749584458	3.28604463376403	3.0683459154665	3.37072442837851	3.21905580867014	3.55973272052152	3.5895286218576	3.00885084754705	3.14460476249291	3.47418758648953	3.54728996779719	3.44464632273497	3.27763895046924	2.99931086275872	2.99925107530311	3.07825191110242	3.11671463036467	3.53221979609824	3.07365118911523	3.16341808171477	3.24352160709376	3.14395829434128	3.07437708154396	3.37895177271484	3.16407744747953	3.58265189601676	3.07519481296246	3.17638159961583	3.04314053094898	3.33293995395583	3.03612537611324	2.94595362099084	3.17494901539447	3.18278429072359	3.20581084853876	3.18488461400084	3.10594002237264	3.26381859730874	3.00721113857366	3.41128301689263	3.0314564964881	3.37764553481771	3.14575874623269	3.35361648603271	3.28287545082785	3.26589298963126	3.04697181649696	2.92178428860163	3.52552193780639
ENSMUSG00000030283	2.17319824273336	2.93856385966404	2.38604901854499	2.5396552178362	3.11943552785953	3.1558721252892	3.34379423199448	2.3528379963625	2.92563700894067	3.33260086018959	3.22280808339581	3.42524588441929	3.18809491615867	2.30851845573185	3.27166939328166	3.38316239117512	2.77874473505112	3.22581568821385	3.20934656535205	2.98291042383393	2.45861400783308	3.21682973304926	2.13127469031985	2.67971931133415	1.98633755144862	3.37252695136804	2.74247739238296	3.24966105920038	3.55899283977931	2.59172610068207	2.77876958131486	3.84190092519634	1.81755878626825	2.70130080844253	2.61304330863496	3.12816306073448	2.07019517548539	3.07181329795933	3.85217745505673	2.60521981529801	2.59090945913107	2.47524344437704	2.59412720589473	2.44229486009506	3.28024558076797	3.17123899535259	3.04411759388045	2.61298465803854	3.12391878270344
ENSMUSG00000030287	3.41664084840599	3.75364373101676	2.62005652363158	2.28318002666003	3.78122615624364	3.84426651216769	3.95867755746716	3.28559945691111	2.62911521301407	4.07724078973873	3.82487343707235	4.02662587861288	3.98962828344357	3.16273712623605	3.24500350481764	3.2394507029216	2.83614433860969	3.90674108059059	3.19568907789286	3.73913521044498	2.27144936806321	3.23359102331183	3.44020653397648	2.44642566296972	2.15579360112796	3.98473428837973	3.56370164438571	3.13460686582873	3.55332029266945	2.26828242639977	2.90956417726686	3.65224658959007	2.06364746938105	2.49128625675204	2.11568547284143	3.83586524157841	3.38904382548959	2.84136823763461	3.78449186097034	2.54379643431072	2.9444337159947	2.43882780666347	2.80475940182024	2.414466302642	3.2404181145445	3.89782671322539	3.62877906986097	3.08880814095851	3.85033481822651
ENSMUSG00000030315	3.91866092560833	4.39465407194706	3.35475895000079	3.5323045883208	4.85346673170558	3.73049873072035	3.8273057222646	4.11696836964336	3.4826329649877	4.16319097854057	3.70367939272554	4.25995645357811	4.42088430116447	3.90014473729767	4.20844229697285	4.24830808167881	3.37676806773898	4.07977223303884	4.08601328665795	4.19470560129766	3.63892473711601	4.23691559887317	3.97005037495006	3.51724558002482	3.54571899331158	4.13524335379339	4.23608715051814	4.22703226570768	4.76705091187726	3.50163982339601	4.03323836613405	4.81270454525345	3.49469076056759	3.41298101448819	3.56243716006155	4.44907528405196	3.98866918218487	3.43859913381616	4.82445831470274	3.4879987365987	3.96446553918708	3.46598587155493	3.3880581048548	3.50484242674136	4.05437463514481	4.98411334261868	4.16938245900471	3.78324600702423	4.07956081922935
ENSMUSG00000030495	0.0790692802005529	0.177655688540525	0.0380616763449311	0.145570258790445	0.127517721697724	0.186140920396731	0.129248609587879	0	0.0436871659935287	0.227705131469824	0.263082468036015	0.0652329049972873	0.0899911497206557	0.0872035001994506	0.146014528069877	0.0932076073107813	0.163551496217226	0.218959610829358	0.0354754391314455	0.161908793402597	0	0.167372034111883	0	0	0	0.141621950617274	0.119150988471034	0	0.0347749801259752	0.188778167947308	0	0.0841571241493797	0.0413429787843823	0	0	0.214737922793852	0.153613392657211	0	0.163008759511464	0	0.0355550605427756	0	0.0716452707638897	0	0	0.1264220560726	0.0646905095867416	0.100350184887114	0.232615351848422
ENSMUSG00000030589	1.37819918340553	2.87893999693374	0.758607152031731	0.557419663933727	2.95184307998427	3.47323583288155	2.73885095025492	1.49267036099904	0.436007892100259	2.36417865699905	2.46650504060745	2.38419272937381	2.4187312341137	2.31889535456422	1.76743262307032	1.56476057896952	0.539850885641932	3.07388242223624	2.4879436999455	1.81403289778841	0.645166813416377	1.61122231943255	1.66872328491518	0.465017468983743	1.42133085184187	2.15682147654921	2.58152657755848	1.63913651072896	2.77502325635524	0.82753820359635	0.808157486863751	2.06145321753988	1.27013687853592	0.694391406190106	1.95909287385213	2.09040126391617	1.6390219570755	0.481555399881706	1.90755089331245	0.326004064568575	1.15525723737406	0.531895682825213	0.414414938627749	0.824806822551672	0.936638308697581	2.17035570953047	1.71555674050038	1.43413169053405	3.11057766522303
ENSMUSG00000030610	2.85468125067146	2.36428208079696	2.77469899404914	2.71370750169081	2.34368864787246	2.83691823716208	2.90488810625327	2.879810629433	2.7960244477174	2.70413588348033	2.85045213389492	2.66883802124585	2.36073418261932	2.89323432350964	2.93282974678089	2.9344949640828	2.80473519299491	2.60148896486786	2.87301081393028	2.5482960734659	2.68596136241521	2.98849615588936	2.90833718659347	2.76221004966139	2.68488392307037	2.60255634322137	2.5060890437225	2.97086051991882	2.4843398225051	2.73642383529005	2.82544797737054	2.52460000763743	2.67320337520939	2.78045147958724	2.53291873355359	2.37255881662156	2.9056653239626	2.86046222749002	2.51269203579594	2.75227121241434	2.90069605621852	2.83504695607939	2.71345556576076	2.73707164216261	2.82955371459722	2.4072513677224	2.50213243045307	2.7784838120033	2.61603724613939
ENSMUSG00000030651	3.33547059926617	2.45446462428626	2.84094222270597	2.46917522389346	2.38469305118422	4.00628354364234	4.31130235444922	3.46956294532158	2.97370136548317	3.3804196791346	4.04402798367476	3.76195099650269	2.6191242652411	3.24498012348763	3.10407533699097	3.21356977263801	3.08933190028714	3.45672984473065	3.46709435468601	1.86272417315278	2.33906069562291	3.77194221222546	2.70475143281062	2.39026716168637	1.90540209334635	3.52275698082065	1.72828171860778	3.70279468662312	1.74191424868233	2.58103467688222	3.59348302058987	1.84853827398856	1.98379755616858	2.71257992638861	1.48073598201793	2.29946322503129	2.89623785200696	2.91019072492813	1.85375256602004	2.38316365707089	3.48231028570199	2.61599339001671	3.29054138819689	2.48366421161458	3.87937170634363	2.69280119033947	1.90953065296235	3.15889649480625	3.48962636448477
ENSMUSG00000030708	1.33165600456068	1.51203674804442	1.17415874951022	1.48328267751957	1.58727205490778	2.19717124258061	2.32350180534929	1.10467719323036	1.26380746714809	1.98349628525704	2.09806945966728	1.97676769147984	1.50425960239804	1.31620445954398	1.28324783279379	1.30746217047489	1.09661362600522	1.95127146576411	1.30936201957193	1.32555660790434	1.43635752420608	1.20165612289058	1.37933268478634	1.2321870136871	1.31587189682334	1.9778157100663	1.29856636378286	1.35024999802139	1.33867326332599	1.33682571683487	0.973457145682104	1.1896618899325	1.2720248333594	1.2592788368999	1.39836620235389	1.36225010080375	1.21546748660877	1.28516100951276	1.24825281301748	1.51310761248411	1.20575820954107	1.2214433025572	1.08769288841883	1.54422503063315	1.20186959412914	1.39548697923868	1.20473051718903	0.930631411028616	1.80117995676875
ENSMUSG00000030722	2.56589506398627	2.59419444358372	2.88043926021732	2.89209249879423	2.56936268132832	2.76198899307316	2.87080376973674	2.47303647721751	2.88576672655212	2.45587254320294	2.74828322221167	2.58745571702584	2.59205556530504	2.47332315271125	2.82817715430305	2.71453579079116	2.91384954073868	2.6020969171994	2.57017414598992	2.75767810950403	2.85310823929858	2.6492692952631	2.55749084253171	2.92101950316206	2.79324882493608	2.68502719394467	2.67863512186535	2.5199841764007	2.91047934957922	3.03215098784934	2.25971516956482	2.8143183047774	2.75095642211267	2.87123424269722	2.93301076731124	2.75361612537302	2.52784640027926	3.04485095518422	3.02176545060081	2.96726077997808	2.33927568501165	3.03932801767164	2.90095994907955	3.00806096199001	2.59515768732524	2.7116238081555	2.82694077136381	2.44712689795112	2.59358166641366
ENSMUSG00000030750	4.69076055382227	4.71181587545616	4.62236156380067	4.68198306800105	4.02235255496306	4.15466011667429	4.1395983219478	4.51298910544238	4.38186287126539	4.3141492122708	4.12955564497645	4.17984771908601	4.8988691207647	4.50259689352349	4.260786536507	4.1263889459841	4.73669832343615	4.17335750910471	3.915833735365	4.95508734746344	4.79319213131812	4.08961506241544	4.62140764207775	4.61966463213854	5.05350319432343	4.21711956171253	4.73232252564842	4.17777536995087	3.56622582635766	4.62868161344901	4.13110552189144	3.78276361764018	5.0732907934606	4.34984300307986	5.05636681713437	4.7713792983781	4.4894573809248	4.32354970491491	3.61974639422962	4.62807583705967	4.24306480961947	4.91822025266481	4.65979093824235	4.93260888565786	3.9150145263641	4.07626714589331	4.86567117717804	4.301514546025	4.13196142579341
ENSMUSG00000030753	4.21359762796572	3.84018967508336	4.43693849913265	4.13740724452547	3.91562650501777	3.6083660106617	3.73079365196293	4.30850925731548	4.51785803649822	3.66464055108182	3.68501198508745	3.7423870451362	3.89392624231797	4.30251524415972	4.25610053407503	4.21255269269806	4.4805249089184	3.73253981665384	4.24538612804533	4.08044845702999	4.0690438481088	4.33418789275872	4.32764304391961	4.45286713158262	4.10273922821037	3.78378045930866	4.09382275944004	4.34172924210929	4.10231273187128	4.14121065432926	4.40146890293089	4.18946381471006	4.12336438428847	4.48302515062859	4.12862520869893	3.87803593285428	4.24603077918247	4.48394448114068	4.05904202963079	4.34345341185348	4.38328459311228	4.26080205870551	4.42496997754283	4.33912696244198	4.26926798686463	4.04270910404004	4.05997393503046	4.1906345648735	3.69165061090972
ENSMUSG00000030775	4.98248270267666	4.81233881498763	4.33384690914886	4.63327161609897	4.41324910080259	4.6743697027891	5.0784310048277	4.7559924757225	3.73775056738785	4.83860460422589	4.82075725889665	4.9478303805035	5.10889264188297	4.54370852645331	4.51459099737565	4.38845095446977	4.76591904984358	4.69638106604148	4.15388310427129	5.1278848541465	4.13764508265779	4.6746589345077	4.95016316065288	4.09379607849907	4.14647833664067	4.80254454540834	4.8829079775684	4.63632964823719	3.95112640400803	4.10826390381091	4.57989750519068	4.20418950777691	4.3029401363531	3.49243260342445	3.51778562977	4.88659019256761	4.75835468492717	3.82068811368563	4.02054551670461	3.83890592679263	4.6339131215203	4.28460397515464	4.77384910374089	4.19650696937823	4.37530912262635	4.67078000807782	5.03280113986258	4.5802112879469	4.66489086996403
ENSMUSG00000030779	4.33924177749854	3.96118452920649	4.16972410653755	4.03299029928231	4.06010847183596	3.96695806054799	4.04709396231518	4.27863362664734	4.11309107647162	4.22683666497195	4.01693782177679	4.31482590633864	4.07789331278027	4.25060301912572	4.09145539258807	4.10307137260204	4.23951359900948	4.17717568633885	4.17644208040272	4.01599916330476	3.96557514669907	4.21650762118584	4.18748268785403	4.21232313431554	4.04626014895191	4.2590012883368	3.9990773814933	4.28528443001123	3.99924602668621	3.93942608771593	4.25646199446397	4.0784133313907	3.9640460334953	4.12428516858983	4.0400995473697	3.93673122765278	4.21499902693293	4.18119175906824	4.03380691578986	4.16845432008851	4.20453589069175	4.17647585651012	4.15864555515208	4.17688875395856	4.2466249226634	4.10778878232952	4.00401860717373	4.2578584132879	4.13671415858861
ENSMUSG00000030877	0.0990359577385608	0.45233088214355	0.0396248622432654	0.0357238369714877	0.0814347229858968	0.354680456269882	0.0747668764571671	0.101699723125993	0.137838354334953	0.174092793193123	0.055624282105852	0.585518539092807	0.11235142222667	0.0905900575335732	0.0635246010442734	0.0968408259494174	0	0.551408485696327	0.140721481869858	0.0366632147712953	0	0.119202472223927	0.100909022447222	0	0.0810234266114695	0.250567260331551	0.289939771929239	0.173331264955822	0.133598640363343	0.0678613382112358	0.101057269962991	0	0	0	0	0.153632259756506	0.131165972222218	0	0	0.0811250448122435	0.353866503960437	0.0711851333905221	0.0381340652729606	0.0376635398495286	0.521312642259748	0.0731411620863058	0.0279604381593369	0.0273070456384906	0.146658972651807
ENSMUSG00000030965	3.14008799617126	3.3290925301272	3.07952639739707	3.02709527249613	3.37054571579598	3.03170251734322	3.02994527672362	3.10468981216106	2.98888891107198	3.10593554412238	2.92402142599999	3.0054598073125	3.3647304733055	3.16993764974569	3.27188943865742	3.24050814979531	3.03576035300706	2.91134472404373	3.27142273315339	3.21319170079986	2.9593431476709	3.34346586245222	3.10892702132033	3.0446510008874	3.07820587037478	3.04918772878621	3.21842772448622	3.20751958618961	3.36517634408294	2.9074692044336	3.21842772448622	3.3094256010001	3.05088311801884	2.9361574130453	3.08873980429564	3.15578265870171	3.14197318202686	2.93183354770376	3.20492293444997	2.92485369667022	3.10869482041192	3.0203175633123	3.06403557400814	3.06017078969123	3.19223611791931	3.3679232193435	3.17971910966701	3.2015343265081	2.85407077816983
ENSMUSG00000031097	0.286659800109417	1.16129909644221	0.969986936958016	0.733876370774014	1.1415344762382	1.37610765233166	0.883068949103231	0.212648672221558	1.15842403116805	0.917030458209155	0.764173982207882	0.953000603192924	0.735464057186974	0.58066189948758	0.536805017853924	0.216821207350614	0.582006659474478	1.4076423623379	0.506304217596991	0.718624850765589	0.941736231705494	0.325905172770197	0.229658284283454	0.86781871708984	0.282822785215811	1.00204264941092	0.993944125871311	0.586519195335154	1.22890928961597	0.966375296041576	0.62160821337763	0.785680781962878	0.193548300408421	1.30927831847121	0.469571660960868	0.792499181190602	0.365307476183533	1.10769095260131	0.636797439655881	1.09755506333564	0.416532306781383	0.652057441866084	1.02510926170327	0.609900888552102	0.875847832155051	0.5438220058993	0.631742942421666	0.35787722091404	1.0002678434663
ENSMUSG00000031107	2.45804063540343	2.1182643391367	3.13397131777776	3.22797827161674	2.05983177078566	2.16606638564187	2.23489815412006	2.55099865115009	3.10993557627165	2.09707269538578	2.12912059638328	2.15623474465785	2.16279530023107	2.48735365343105	2.31071793162422	2.42468767485241	3.08727627931065	2.06934827561192	2.44905492189215	2.13051718738363	3.27949668197167	2.35957393690227	2.46705661494183	3.20639830335709	3.28449501187601	1.97279825918387	2.12223878411286	2.54753710171876	2.12936558657301	3.21573489731563	2.63331947097242	2.02025003309091	3.26542729455386	3.0639842039452	3.2964737002194	1.98643907206288	2.50447232090771	3.06574795512566	1.97453231306558	3.17715759551613	2.56248478443338	3.17483615919196	3.12204328686444	3.25647214248205	2.48368089886218	1.87068154923289	2.30270208615008	2.61546696646757	2.22346612520808
ENSMUSG00000031278	3.44852616106853	3.30735179548346	3.82073632050164	3.79929989672261	3.28455119954283	2.65571074564386	2.6571007072576	3.45380564443303	3.68041372070044	2.68826917357275	2.76119910611231	2.82170621378414	3.37019850968441	3.41410702579484	3.62118930514399	3.60630730008654	3.73416825757263	2.63296739497785	3.47903766578049	3.50997106582762	3.98973931683142	3.42157827310394	3.74234438878289	3.9461499983567	4.00466964114623	2.90200933341806	3.44094680117944	3.47569242175256	3.38664196365296	3.64491189248072	3.49774013486903	3.43149054202847	3.74476817334384	3.8465624593562	4.1922831030392	3.33351793297202	3.80342614734803	3.64069972858892	3.40438894985246	3.98594238837147	3.43895548726476	3.85318977810604	3.73868101141477	3.91992371248431	3.3958866379269	3.34443653584039	3.51038058154365	3.38424109967905	2.68519090695613
ENSMUSG00000031467	2.76204584086322	2.11526466262484	3.22171179968741	3.38345762518415	2.10784312119932	2.00907272401295	2.06044601359145	2.98356353385049	3.06551483315519	1.99738378432333	1.97986150901435	2.09355399096788	1.99885764592378	2.93583363814564	2.81332871339785	2.74284446530258	3.13299980311882	2.07327381026859	2.82325807201437	2.20361191258695	3.33806231965936	2.84680293874937	2.9209117398963	3.35834207135573	3.57245518241956	2.04649083091507	2.24911680343947	2.89793750972548	2.14408865067153	3.28748729029577	2.96488639338289	2.06446495031606	3.51005178657424	3.2062200776743	3.4145116849737	2.06006120020845	3.03449615160477	3.10969468658458	2.0842947458098	3.24586044295241	2.96461305449512	3.37849495400596	3.0683645144947	3.40024359361758	2.86033628651038	2.09367969636635	2.23657241916045	2.85521654715502	1.9756381464139
ENSMUSG00000031490	3.47035335095905	2.91421848437044	3.93300728723674	3.80894876314336	2.85440485646246	3.19518131400854	2.90218503884835	3.60237612986184	3.59563139667306	2.71609111942789	2.87368892564126	2.76582842282156	2.68733715950467	3.59843765449237	3.86353629521191	3.77145203587874	3.86102861373316	3.07739520641507	3.5342440735049	3.37923462296115	4.28909001075578	3.43753895406459	3.90721345807521	3.60815463885791	4.64307272303656	2.68093933355554	3.73267143385855	3.38974876226841	3.60468501491786	3.47403573867174	3.47177388742704	3.29402782326538	4.44586842877853	3.71987169451136	4.90979049316012	2.72130200677796	4.10246648989118	3.6746512110283	3.46201963100781	3.59711498085611	3.37389469913415	3.82037690467997	3.85021781201122	3.90188781748996	3.24691891589284	2.47159342072587	3.5020587915048	3.54345764989607	3.10684421799115
ENSMUSG00000031508	3.91588155165483	3.55635612465154	3.70134641756931	3.61002832789182	3.66196550117289	3.87601233457175	4.03433089956544	3.93012615020596	3.73831226888209	3.8316152311259	3.92504781315084	3.95251214455819	3.65863671804296	3.84800488219343	3.89160803068553	3.86329063958836	3.78376226988399	3.77110899968276	3.80033361574157	3.92270376252441	3.55505087447658	3.87348797713926	3.87156761036876	3.63387401507721	3.70930933562544	3.81934396114891	3.81489958269202	3.89414209045946	3.94728589672708	3.71980140451662	3.84885953847011	4.0096414282795	3.63400343363152	3.59345001719876	3.54430155863061	3.69710800652725	3.84049263148896	3.78431235366061	4.00421013175558	3.68773880381967	3.81706156480724	3.68268027887112	3.78950502760482	3.75176974266215	3.91326623230126	3.76864673924678	3.94541329309732	3.71570393899034	3.74185608090218
ENSMUSG00000031540	4.12930460904963	4.02833295662819	3.68942930291937	3.29699545384142	3.98314667182503	4.17197975878044	4.24846238436669	4.11492956312278	3.7608046886854	4.17809883504667	4.21708713088968	4.28642941367718	4.05587569969163	4.07118169564011	4.14785689272686	4.10444504681813	3.80039175865687	4.04779264131634	4.08325496598584	4.17945134885266	3.32903520752273	4.17168670356982	4.18475183329757	3.69866145396855	3.35866907110121	4.23248635227928	4.09597822706472	4.11055742066772	4.06257693899726	3.2412281401222	3.98442366380794	4.14162247240054	3.18383293245573	3.69705841503714	3.38111031391663	3.95635180391747	4.05671365132991	3.7813287272428	4.22012810092615	3.65456488612428	3.9458194182436	3.61589469707172	3.75074800780856	3.64115609570483	4.15397574956941	4.2075407982819	4.14480317502654	4.08579646444711	4.06209681467198
ENSMUSG00000031604	4.15180182029255	3.04325496815646	4.16807817859916	4.73366893608454	3.14445826633602	3.12256314272629	3.20559198403933	4.26077242520837	4.12259668588819	3.0847270988755	3.27395474472515	3.16167035109742	3.01300719909817	4.10936288715669	3.89297065660267	3.94888517016071	4.12250432801596	2.99642203561344	4.1270876097576	3.32389508230406	4.72120947998807	4.12368327552093	4.09592331533532	4.50124197742189	4.58308714051373	3.15404286038644	3.1408104942288	4.21333575664956	3.21171424184056	4.46323673759942	4.26734503459027	3.27811407434976	4.57582376119286	4.05911972159256	4.48444896308399	3.13856774865421	3.87019008342618	4.02251373898542	3.05449162742752	4.5887287635087	4.21290211267926	4.25396880615723	4.14747450227627	4.3854270965445	4.13878878853265	3.34027542397913	3.22916669179178	4.21765893843602	2.9782452631464
ENSMUSG00000031732	1.68260658644255	1.96151630841385	2.04301093256375	1.77955530038915	1.97375041582092	1.83238464438065	1.56913661566057	1.6445115769171	1.94347575976127	1.63017343777888	1.60575313196128	1.56155773410194	1.69067498349472	1.77939163523419	1.71607461342091	1.77329504613709	1.98870687821733	1.83926785989575	1.817172147712	1.84518174572405	1.8570508319093	1.71815239724392	1.74606974372753	1.86138192026598	1.78801914961233	1.68250620144742	1.96641840968666	1.67522378031117	2.09430675488505	1.74820979964896	1.59903802054351	1.78652244659919	1.70396414867131	1.92268246293601	1.87482529497951	1.73027937743483	1.75339971867342	1.90089036804969	1.94813624090185	1.81435883559584	1.67837424898965	1.88582493530362	1.85464036726726	1.85526933648258	1.77866072063847	1.69724547238594	1.88265537499032	1.73219345355703	1.90242538632186
ENSMUSG00000031766	0.171162862830725	0.0519860993427661	0.102721737142149	0.110450439987267	0.218245977755933	0.241643369538763	0.172160945500071	0.122595437453249	0.0201470777702249	0.170173061747131	0.169922505270011	0.250196692736093	0.120807789805082	0.0663724946296324	0.101322975752332	0.0539020286793626	0.0640435236465249	0.0750228677947567	0.151379414845752	0.0772168417496948	0.0535501507702573	0.0662003894691179	0.0376346483248746	0	0.0226798566481377	0.268415916229259	0.0556566311730998	0.0785502406523391	0.0761226342156932	0.107295342672265	0.0734898382912006	0.0761670222828721	0.0374477963107405	0.127814331328622	0.0199641828728258	0.0862909008423439	0.124748056817674	0.115999223386644	0.0769053914395646	0.107546823943176	0.0322782080995269	0.076419690928839	0.0409461468130402	0.020489254259023	0.153165623389861	0.115749859041781	0.115147565854701	0.112577510388612	0.139353163184155
ENSMUSG00000031842	1.20297530699085	0.500779530327733	0.74012618175394	1.00654085844762	0.800426354415391	0.919457711695358	0.825735628752069	1.12711551780711	1.20048272106444	0.807292496618985	1.17542517068107	0.711674485173829	0.702800437588084	0.783211808298643	0.554678476591399	1.01178271333338	1.51812493316877	0.943470006254358	0.895177405987737	0.973951908196752	0.954876628189243	0.785078932625895	1.03908165156546	0.842183375104859	0.965667390688641	0.82860421793995	0.707917559463395	0.680093348826063	0.906955291936814	0.611980508141285	1.10933130090772	0.620991992788773	1.25101286653135	1.06719041865977	0.687289558138268	0.420617725158512	1.39622984037763	1.08024463130992	0.574776847478186	0.54669380036656	1.20329957775978	1.08698158010412	1.29218970438055	1.08163566446099	0.832395947805007	0.530199335561655	0.639630363345119	1.21447051009459	1.01084062273207
ENSMUSG00000031848	5.12095947038296	4.8100031164108	5.18201947751525	5.32980149861805	4.74876823933286	4.79267826946935	4.86239047363225	5.18693877856465	5.18508707640007	5.0140095947352	4.82398437914107	4.82796967812073	4.9416424226093	5.21090590953707	4.94157099148673	4.94444563279892	5.17056921867924	4.84096141713567	4.99037816352911	4.86777288356661	5.31679558779381	5.00825245739446	5.07641055016182	5.28632069336385	5.30567026759322	4.97300957493018	4.87739338337733	5.15980788951061	4.64397735210412	5.42267430225135	5.13871183603781	4.66118183142932	5.35038311251803	5.1403527562588	5.21559315017479	4.91766437608435	5.00888710022877	5.12768917509509	4.61002538043319	5.36756353928485	5.18742491122138	5.40146944540348	5.13162503462627	5.33115718812107	5.01095524290718	4.70313139416397	4.88901741481728	5.13190852821413	4.87006202268268
ENSMUSG00000031851	2.36834567960533	2.46274624511799	2.79302227790977	2.58297816510895	2.47335687383754	3.14341493793787	2.92574962668667	2.44909810854921	2.6840648383517	3.00842636161288	3.24411853003234	2.80427511392584	2.68353890540627	2.51212452649788	2.3668820224507	2.5101275780796	2.86019315250521	2.99078003141992	2.38762085307044	2.15815567488133	2.4712724585122	2.47522661573469	2.42075916329753	2.34289559672519	2.45387167520665	3.06877825342205	1.91173121901233	2.46650504060745	1.92134224297448	2.44176425689116	2.5672850890539	1.99373930738883	2.38977512069135	2.77341338211434	2.47294371166551	2.23279976473901	2.45190124817402	2.73384789392335	2.49939288248728	2.5140041806117	2.63530745045553	2.35966083675025	2.71353513133278	2.37827310194622	2.87961971687037	2.18691719385846	1.87981613304834	2.51212452649788	3.03181344812494
ENSMUSG00000031893	0.360441242523666	0.305435542835755	0.126755991344246	0.0587614283254207	0.285759224964887	0.288507981295157	0.304786209153834	0.201991005287591	0.248021122408459	0.201229175846582	0.21394779969451	0.186457989946351	0.181226791089936	0.295291546825117	0.242051661001721	0.231699643341246	0.18621148121832	0.326428394253122	0.141277315356461	0.293269434034788	0.181099143284242	0.255874017536923	0.258902124324612	0.135865666087142	0.0682484744922442	0.147526502615497	0.380316174752641	0.298060282048812	0.356092774510991	0.0570501468681805	0.187710344494808	0.267733669530851	0.0292888628985767	0.0349060336813381	0.146625292135681	0.272406746443997	0.322732563843375	0.0911593040999079	0.359363227264956	0.100674855076154	0.119204247478477	0.244472072665223	0.121425283500265	0.147705957143237	0.133237224361281	0.274789823397803	0.353220484157125	0.129296061257484	0.124205920256622
ENSMUSG00000031898	0	0.0368891510196789	0.0449604592496925	0	0	0.0342427667885163	0	0	0	0	0	0	0	0.0354875999026316	0.0367252944920877	0.0742152378291251	0	0.0324139457384367	0.0981996376610377	0	0	0	0.0775204216906866	0	0	0	0.029692773849472	0.0423736221233012	0.15359366758188	0	0.0396621541653972	0.0413957498911581	0.0396556185682099	0	0	0.046551851491763	0.0393195544221684	0	0	0	0	0	0	0	0	0.0827496252794408	0.0316964188230315	0	0
ENSMUSG00000031934	3.77515118263106	3.86334103540552	3.81648519971901	4.02777909933646	3.58731173669481	3.76363435981816	3.87123434368568	3.64613634460008	3.95189735107101	3.83082596510229	3.66401795226258	3.75936354651143	4.03462640444298	3.61319909255752	3.77285288789011	3.89639349853991	3.870596661659	3.67688531109886	3.84933663466729	3.78195532151846	3.94993902168061	3.6429218993159	3.78353487415532	4.00897365710421	3.67571569071235	3.75940082351921	3.45397008119007	3.77323209145228	3.7807769993173	3.94281793655137	3.82358078709127	3.68889445400144	3.40212028898548	3.83710978607298	3.7301269580922	4.187519129896	3.82865226599524	3.84593021036574	3.88311928857131	3.86779103688265	3.8811327772323	3.77228266281971	3.88120497068604	3.77303676212066	4.04655739488314	3.92467660983576	3.78444414698161	3.7034675288399	3.69210175691545
ENSMUSG00000031949	2.07259062766808	1.15346656854754	2.14669122803537	1.92438294982516	1.42767140157365	1.96387916353741	2.09049275149185	2.15737664530007	2.16879652444549	1.71597933055207	1.94569869812971	1.71773251943296	1.47392283933006	2.11200069273885	2.20270508742331	2.17859432920161	2.21693133947103	1.60970587652852	2.1954140504322	1.67135111543779	1.84796965586488	2.16335405966174	2.01475234252424	2.12567725554117	1.90429021722012	1.62068641020485	1.49074896656494	2.27068360881475	1.65870796144038	1.97057488669272	2.09003151940047	1.59011441033911	1.89206472858225	2.04127617145626	1.89463941080435	1.50196405412887	2.25237647329206	2.19676669474621	1.72242546813444	2.09100690430049	2.16853013476154	2.1754980338329	2.10303599053346	2.0961794284331	2.20868751499783	1.58394367863128	1.61196272241721	2.05323359404903	1.66520936488763
ENSMUSG00000031950	4.35730736547823	4.23859640987011	4.1602196897033	4.44844268901737	4.30456631892092	4.38791054049952	4.49212578026982	4.27359474049157	4.12870089935608	4.28523761192016	4.27980978363154	4.36600649474435	4.42583057875997	4.35367602727092	4.35088807276887	4.41568865766486	4.24518118519572	4.40186847688742	4.31583474747962	4.41339205642238	4.35782871220417	4.29496843840643	4.3698313232365	4.26329377307562	4.25598001823875	4.32029350806797	4.42242814080128	4.2030076184844	4.33559125831413	4.44231708301352	4.27061171694495	4.35829858799021	4.34680740489677	4.17576017318632	4.341932239972	4.29367481423667	4.35420698173509	4.19949705624493	4.39620933304424	4.28551435764011	4.31993711228935	4.24669075780365	4.21120865726334	4.19724254834135	4.27517194774236	4.3204557058752	4.36247805010612	4.2448270940415	4.34223145654719
ENSMUSG00000031982	3.14364784112021	2.57797948010667	2.93608311332017	2.40220415802276	2.46086153585845	2.61321190994092	2.882983420112	3.22906375125569	2.84721486369203	2.51444927066885	2.66658216460844	2.68038433945095	2.70232048424717	3.06063479093689	3.13545508472875	3.08415515390389	2.88358768692536	2.49565699058087	3.0913605845674	3.07491307142843	2.53777578521892	3.14192566367289	3.15191517273825	2.70613503500849	2.59555316987506	2.55865265167648	2.80425694856658	3.24617965939555	2.87818670969895	2.52453593331119	3.12327640323749	2.9332662699342	2.60740447924168	2.85175219734778	2.52676810388292	2.75478746586408	3.27795195427121	2.7537498803532	2.97517746343923	2.62899977872851	3.03350482323994	2.68944485677664	2.83954619036466	2.61556203566705	3.12168187187677	2.59099190276028	2.94347008889118	3.08037668482245	2.47308707298266
ENSMUSG00000032009	4.37312336795769	5.00757060272341	4.17365777310832	3.73176651491631	4.62407044548857	4.16077972110466	4.3326170912287	4.20139764468026	4.29520705747131	4.26897271161627	4.20304349914533	4.39013616337902	5.19148910761518	4.1339273892914	4.51296498075723	4.51605587210311	4.24681096731179	4.20373843295657	4.245962036191	5.19527083822194	3.88943582485945	4.31402211389314	4.48246568476261	4.01132701743843	3.9043617326813	4.32137123113369	5.03250767340206	4.30803557876211	4.68402757606559	3.67774014170225	4.36766271575438	4.88580498463593	3.55436186106789	4.22147341895305	4.32868519162953	5.10346360874078	4.38413940121001	4.29772748535816	4.88271100936298	3.97755415874335	4.34200510094939	3.66857980332204	4.39710119047024	3.67495799877289	4.33183536441357	4.75799427199302	5.19043144250692	4.31708403190632	4.22344260037058
[truncated: 11,926 more rows]
[truncated: 8 more columns]
