# Supplementary material for: Genome-wide CRISPR Screens in T Helper Cells Reveal Pervasive Crosstalk between Activation and Differentiation
Source: Cell. 2019 Feb 7;176(4):882–896.e18. doi: 10.1016/j.cell.2018.11.044 (PMC6370901; doi:10.1016/j.cell.2018.11.044)
Supplement: Data S2. Processed Data from All the Steps of the Analysis, Related to Figure 1 [file mmc2.zip › supplemental data/mara/human_alltf_allgenes_alltime_th20_nonconsP/mara_sitecount.csv]

Alx1	Alx3	Alx4	Ar	Arid3a_1	Arid3b	Arid5a	Arnt::hif1a	Arntl	Arx	Ascl2_1	Atf1_1	Atf3	Atf4	Atf7	Atoh1	Bach1::mafk	Barhl1	Barhl2	Barx1	Batf::jun	Batf3	Bbx_1	Bcl6	Bcl6b	Bhlha15	Bhlhb2_1	Bhlhe22	Bhlhe23	Bhlhe40	Bhlhe41	Bsx	Cdx1	Cdx2	Cebpa	Cebpb	Cebpd	Cebpe	Cebpg	Cenpb	Clock	Creb1	Creb3	Creb3l1	Creb3l2	Creb5	Crem	Crx	Ctcf	Cux1
ENSG00000000003	0	1	0	0	0	0	0	0	0	0	1	0	0	0	0	0	0	0	0	0	0	1	1	0	0	0	0	0	0	0	0	0	0	0	1	0	0	0	0	0	0	0	0	0	0	0	0	1	6
ENSG00000000005	0	0	0	0	0	0	0	0	0	0	0	0	0	0	0	0	0	0	0	0	0	0	1	0	0	0	0	0	0	0	0	0	0	0	0	0	0	0	0	0	0	0	0	0	0	0	0	0	0
ENSG00000000457	0	0	0	0	0	0	3	0	0	0	4	2	0	0	2	0	3	1	0	2	4	2	0	2	1	1	0	0	0	0	0	0	0	1	2	2	2	2	2	0	0	2	0	2	0	2	2	0	3
ENSG00000000460	0	0	0	0	0	0	0	0	0	0	0	0	0	0	0	0	0	0	0	0	0	0	0	1	0	0	0	0	0	0	0	0	0	0	0	0	0	0	0	0	0	0	0	0	0	0	0	0	0
ENSG00000000938	0	1	0	0	0	0	0	0	0	0	1	0	0	0	0	1	0	1	0	1	1	0	0	0	0	0	0	0	0	0	0	0	0	0	0	0	0	0	0	0	0	0	1	1	0	0	0	0	6
ENSG00000000971	0	2	0	0	2	0	3	0	0	0	2	0	0	0	0	2	0	0	1	1	1	0	0	1	0	2	0	2	2	0	0	0	1	1	2	0	0	0	0	0	0	1	0	0	0	0	1	0	2
ENSG00000001036	0	0	0	0	0	0	0	0	0	0	3	0	0	0	0	0	2	0	0	0	0	0	2	0	0	0	2	0	1	0	0	0	0	0	1	0	0	0	0	2	0	1	0	0	0	0	0	1	14
ENSG00000001084	0	0	0	1	0	0	1	1	1	0	0	0	0	0	0	0	1	1	0	1	4	2	1	4	1	2	0	0	0	1	2	1	0	1	1	0	0	0	0	0	3	0	1	1	2	0	1	0	17
ENSG00000001167	0	0	0	0	0	0	0	0	0	0	3	0	0	0	0	0	0	0	0	1	0	0	0	2	1	0	0	0	0	0	0	0	0	0	0	0	0	0	0	1	0	0	0	0	0	0	0	0	7
ENSG00000001460	0	0	0	3	0	0	0	0	0	0	0	0	0	0	0	0	0	0	0	0	0	0	0	0	0	0	0	0	0	0	0	0	0	0	0	0	0	0	0	0	0	0	0	0	0	0	0	0	0
ENSG00000001461	0	0	0	0	0	0	0	0	0	0	2	0	0	0	0	0	2	0	0	0	1	0	0	0	0	0	0	0	0	0	0	0	0	0	0	0	0	0	0	1	0	0	0	0	0	0	0	0	5
ENSG00000001497	0	0	0	0	0	0	0	0	0	0	2	0	0	0	0	0	1	1	1	0	0	0	0	0	0	0	0	0	0	0	0	0	1	1	0	0	0	0	0	0	0	0	0	0	0	0	0	0	3
ENSG00000001561	0	0	0	0	0	0	0	0	0	0	6	0	0	0	0	0	0	0	0	0	0	0	0	0	0	0	0	0	0	0	0	0	0	0	0	0	0	0	0	0	0	0	0	0	0	0	0	0	1
ENSG00000001617	0	0	0	0	0	0	0	0	0	0	0	0	0	0	0	0	0	0	0	0	0	0	0	0	0	0	0	0	0	0	0	0	0	0	0	0	0	0	0	1	0	0	0	0	0	0	0	0	6
ENSG00000001626	0	1	0	4	2	0	2	0	1	0	2	0	1	2	0	0	3	0	0	1	5	0	2	4	0	0	0	0	0	2	1	1	3	3	2	2	2	2	3	0	0	1	0	0	0	0	0	3	4
ENSG00000001629	0	0	0	0	0	0	0	0	0	0	2	0	0	0	0	0	0	0	0	0	2	0	0	0	1	0	0	0	0	0	0	0	0	1	0	0	0	0	0	0	0	0	2	1	2	0	0	0	0
ENSG00000001630	1	3	0	0	0	3	0	0	0	2	6	0	0	0	0	0	0	0	0	0	0	0	0	2	1	0	0	0	0	0	0	0	2	1	0	0	0	0	0	0	0	1	2	2	1	0	1	0	3
ENSG00000001631	0	0	0	0	0	0	0	0	0	0	1	0	0	0	0	0	1	0	0	0	1	0	0	0	0	1	1	0	0	0	0	0	0	0	2	0	0	0	0	0	0	0	0	1	0	0	1	2	4
ENSG00000002016	0	0	0	0	0	0	0	0	0	0	0	0	0	1	0	0	0	0	1	0	1	0	0	1	0	0	0	0	0	0	0	1	0	0	1	0	0	0	0	0	2	0	1	1	2	0	0	0	5
ENSG00000002549	0	0	0	0	0	1	0	2	0	0	0	4	1	0	3	0	2	0	0	0	0	2	0	0	0	0	0	0	0	0	0	0	1	1	0	0	0	0	0	2	2	2	2	0	0	2	2	0	6
ENSG00000002586	0	0	0	2	0	0	0	2	3	0	2	0	0	0	0	1	1	0	0	0	4	0	0	2	1	2	2	0	0	3	2	0	0	0	1	0	0	0	0	0	3	1	0	0	2	0	0	0	3
ENSG00000002587	0	1	1	6	1	1	3	0	3	1	9	2	0	2	0	7	7	1	0	1	8	0	10	6	3	5	6	4	5	2	2	2	3	5	2	1	1	1	0	2	4	2	0	1	0	1	0	3	22
ENSG00000002726	0	0	0	0	0	0	0	0	0	0	0	0	0	0	0	0	0	0	0	0	0	0	0	1	0	0	0	0	0	0	0	0	0	0	0	0	0	0	0	0	0	0	0	0	0	0	0	0	2
ENSG00000002745	1	2	2	2	6	1	4	0	0	2	2	0	1	0	0	0	3	4	3	2	10	0	4	1	1	5	0	1	1	0	0	2	6	5	0	0	0	0	1	1	4	1	1	1	2	0	0	1	12
ENSG00000002746	0	0	0	0	0	0	0	0	0	0	3	0	0	0	0	0	0	0	0	0	1	0	0	0	0	0	0	0	0	0	0	0	0	0	0	0	0	0	0	0	0	0	0	0	0	0	0	0	1
ENSG00000002822	1	0	1	2	2	4	0	3	2	4	11	4	0	2	3	1	3	1	0	0	9	6	0	3	3	4	1	0	1	4	3	5	3	2	1	1	1	1	1	0	1	2	2	1	2	3	2	5	10
ENSG00000002834	0	0	0	0	0	0	0	0	0	0	3	0	0	0	0	2	2	0	0	0	0	0	0	0	0	3	0	1	0	1	1	0	0	0	0	0	0	0	0	1	0	0	0	0	1	0	0	0	7
ENSG00000002919	0	0	0	1	0	0	0	0	0	0	0	0	0	0	0	0	1	0	0	0	0	0	0	0	0	0	1	0	0	0	0	0	0	0	0	0	0	0	0	0	0	0	0	0	0	0	0	0	2
ENSG00000003096	3	1	1	3	5	2	1	1	0	3	0	0	0	1	0	0	1	3	1	1	5	1	1	2	1	0	0	0	0	0	0	0	1	4	1	0	0	0	0	0	0	0	0	1	1	0	0	0	5
ENSG00000003137	0	0	0	1	0	0	0	0	0	0	2	0	0	0	0	1	0	0	0	1	0	0	2	1	0	0	0	0	0	0	0	0	0	0	0	0	0	0	0	1	0	1	0	1	1	0	0	0	11
ENSG00000003147	1	1	1	1	3	5	1	2	0	1	4	0	1	2	0	5	6	1	1	2	11	2	4	7	5	3	1	3	4	0	0	1	0	0	3	0	0	0	0	1	2	1	0	1	0	1	1	0	6
ENSG00000003249	0	0	0	0	0	0	0	0	0	0	1	0	0	0	0	1	19	0	0	0	24	0	0	0	0	1	0	0	0	0	0	0	0	0	0	0	0	0	0	0	0	0	0	0	0	0	0	0	0
ENSG00000003393	0	0	0	0	0	0	3	1	0	0	0	2	2	1	2	0	0	0	0	0	0	2	0	0	1	0	0	0	0	0	0	0	0	1	1	0	0	0	0	0	0	2	1	1	0	2	3	0	1
ENSG00000003400	0	0	0	0	0	0	0	1	0	0	1	2	1	2	1	1	2	1	1	0	0	2	1	3	0	1	1	0	0	0	0	0	1	1	2	0	0	0	1	0	2	1	0	2	1	3	0	0	3
ENSG00000003402	1	1	1	10	1	1	2	1	0	1	4	0	0	1	0	2	1	1	0	0	3	3	0	1	3	1	0	2	2	0	0	1	0	0	1	2	2	2	1	3	0	1	0	1	1	0	0	2	11
ENSG00000003436	7	6	2	3	9	6	8	0	1	3	13	0	2	2	1	2	9	7	3	2	17	1	13	6	4	3	0	2	2	0	0	5	12	14	3	6	6	6	7	0	8	1	1	1	4	3	0	7	9
ENSG00000003509	0	0	0	0	0	0	0	0	0	0	0	0	2	0	0	0	2	0	0	0	0	0	0	0	0	0	0	0	0	0	0	0	2	2	1	0	0	0	0	0	0	0	0	0	0	0	1	0	0
ENSG00000003756	0	0	0	0	0	0	0	0	0	0	2	0	0	0	0	0	0	0	0	0	0	0	0	0	0	0	0	0	0	0	0	0	0	0	0	0	0	0	0	1	0	0	0	0	0	0	0	0	1
ENSG00000003987	0	0	0	2	1	1	1	0	0	0	0	0	0	0	0	0	0	0	0	0	1	0	0	0	0	0	0	0	0	0	0	0	0	0	1	0	0	0	0	0	0	0	0	0	0	0	0	0	6
ENSG00000003989	0	0	0	0	0	0	0	0	0	0	1	0	0	0	0	0	0	0	0	0	0	0	0	0	0	0	0	0	0	0	0	0	0	0	1	1	1	1	1	0	0	0	0	0	0	0	0	0	1
ENSG00000004059	0	0	0	0	0	0	0	0	0	0	5	2	1	0	0	0	0	0	0	0	0	0	0	0	0	0	0	0	0	0	0	0	0	0	0	0	0	0	0	2	0	1	0	0	0	0	1	0	5
ENSG00000004139	0	0	0	0	0	0	0	0	1	0	1	0	0	0	0	0	0	0	1	0	0	0	0	0	0	0	0	0	0	1	1	0	0	0	0	0	0	0	0	0	0	0	0	1	2	0	0	0	6
ENSG00000004399	0	0	0	0	0	0	0	1	0	0	9	0	0	0	1	0	1	0	0	0	0	0	0	0	0	0	0	0	1	0	0	0	0	0	3	1	1	1	1	1	0	0	0	1	0	0	0	0	17
ENSG00000004455	0	0	0	0	0	0	0	1	0	0	0	0	0	0	0	0	0	0	0	0	0	0	0	0	0	0	0	0	0	0	0	0	0	0	0	0	0	0	0	1	0	0	0	0	0	0	0	0	2
ENSG00000004468	2	0	1	2	0	3	3	0	1	1	4	0	0	2	0	2	1	2	0	2	10	1	5	7	2	3	0	1	3	0	0	0	4	4	2	0	0	0	0	0	3	2	1	1	1	0	0	4	18
ENSG00000004478	0	0	0	0	0	0	0	0	0	0	0	0	0	0	0	0	0	0	2	0	0	0	0	0	1	0	0	0	0	0	0	0	0	0	0	0	0	0	0	1	0	0	0	0	0	0	0	0	16
ENSG00000004487	0	0	0	0	0	0	0	0	0	0	1	0	0	0	0	0	0	0	0	0	0	0	0	1	0	0	0	0	0	1	0	0	0	0	0	0	0	0	0	0	0	0	0	0	0	0	0	0	8
ENSG00000004534	0	0	0	0	0	0	0	1	0	0	2	0	0	0	0	0	0	0	0	0	0	0	0	0	0	0	0	0	0	0	0	0	0	0	0	0	0	0	0	0	0	0	0	0	0	0	0	0	0
ENSG00000004660	0	0	0	1	0	0	0	2	1	0	0	0	0	0	0	0	0	0	0	0	0	0	0	0	0	0	0	0	0	1	0	0	0	0	0	0	0	0	0	0	0	0	1	0	2	0	0	1	9
ENSG00000004700	1	1	0	0	1	2	1	0	0	1	4	0	0	0	0	0	2	1	1	1	2	0	0	0	0	0	3	0	0	0	0	1	0	0	0	0	0	0	0	0	0	0	1	1	1	0	0	0	1
ENSG00000004766	0	0	0	0	3	1	0	0	0	0	0	0	0	0	0	0	1	0	1	0	0	0	2	2	1	1	1	0	0	0	0	0	1	1	0	0	0	0	0	0	0	0	1	1	0	0	0	0	2
ENSG00000004777	0	0	0	0	0	0	0	0	0	0	0	0	0	0	0	0	0	0	0	0	0	0	0	0	0	0	0	0	0	0	0	0	0	0	0	0	0	0	0	0	0	0	0	0	0	0	0	0	1
ENSG00000004779	0	0	0	0	0	0	0	0	0	0	2	0	0	0	0	0	0	0	1	0	0	0	0	0	0	0	0	0	0	0	0	0	0	0	0	0	0	0	0	0	0	0	0	0	0	0	0	0	6
ENSG00000004799	0	0	0	1	0	0	0	0	0	0	3	0	0	0	0	0	2	0	0	0	2	0	1	0	0	0	0	0	0	0	0	0	0	0	0	0	0	0	0	0	0	0	0	0	0	0	0	0	1
ENSG00000004809	0	0	0	2	0	2	0	1	2	0	3	0	0	2	0	1	3	0	0	0	2	0	1	0	3	0	2	1	1	2	2	0	1	0	1	1	1	1	1	0	2	0	0	2	0	0	0	1	2
ENSG00000004846	0	0	0	0	0	1	0	1	0	0	0	0	0	0	0	3	1	1	0	0	2	0	0	1	1	1	0	3	3	0	0	1	1	2	1	0	0	0	0	0	2	0	0	0	0	0	0	1	7
ENSG00000004848	0	0	0	0	0	0	0	1	0	0	13	0	0	0	1	0	1	1	0	0	0	2	0	0	1	1	0	0	0	0	0	0	2	1	1	0	0	0	0	1	2	1	0	0	0	0	1	1	11
ENSG00000004864	2	1	0	2	7	0	0	0	3	3	3	2	1	2	0	2	0	0	0	0	7	0	0	0	0	1	3	0	0	4	4	1	2	2	2	1	1	1	1	0	0	2	3	2	3	0	2	0	10
ENSG00000004866	0	1	0	1	2	6	3	0	1	1	5	0	0	0	0	0	4	1	0	2	2	1	2	1	0	2	1	0	0	2	2	2	5	3	0	0	0	0	0	0	5	0	1	1	3	1	0	2	6
ENSG00000004897	1	0	0	0	0	0	0	0	0	1	0	0	0	0	0	0	0	0	0	0	1	0	0	0	0	0	0	0	0	0	0	1	0	0	0	0	0	0	0	0	0	0	1	1	0	0	0	0	6
ENSG00000004948	0	0	0	0	0	0	3	0	0	0	1	0	2	1	0	0	3	1	0	1	1	1	2	2	0	0	0	0	0	0	0	1	0	0	2	0	0	0	0	0	0	0	0	0	0	0	0	0	3
ENSG00000004961	0	1	0	0	1	0	1	0	0	0	1	0	1	1	0	0	0	1	0	0	0	0	1	1	1	0	0	0	0	0	0	0	1	1	1	0	0	0	0	2	0	0	2	2	0	0	1	1	7
ENSG00000004975	0	0	0	0	0	0	0	0	6	0	0	0	0	0	0	0	0	1	0	1	0	0	0	0	0	0	6	0	0	6	6	0	0	0	0	0	0	0	0	0	0	0	1	1	4	0	0	0	1
ENSG00000005001	0	0	0	0	0	0	0	0	0	0	1	0	0	0	0	0	0	0	0	0	0	0	0	0	0	0	0	0	0	0	0	0	0	0	0	0	0	0	0	0	0	0	0	0	0	0	0	0	4
ENSG00000005007	0	2	1	0	1	0	0	0	0	0	3	0	0	0	0	0	0	1	0	1	1	0	0	1	0	1	0	0	0	0	0	1	0	0	0	0	0	0	0	0	0	0	0	0	0	0	0	0	7
ENSG00000005020	0	0	0	0	0	0	1	0	0	0	0	0	0	0	0	0	4	1	1	0	0	0	0	0	0	0	0	0	0	0	0	0	0	0	0	0	0	0	0	0	0	0	0	0	0	0	0	0	2
ENSG00000005059	3	1	3	1	2	3	0	1	0	5	10	0	0	0	0	0	3	0	0	0	4	0	1	2	0	0	0	0	0	0	0	0	0	0	2	0	0	0	0	0	0	1	0	1	0	0	0	2	5
ENSG00000005073	0	0	0	0	0	0	0	0	0	0	2	0	0	0	0	0	0	0	0	0	0	0	0	0	0	0	0	0	0	0	0	0	0	0	0	0	0	0	0	0	0	0	0	0	0	0	0	0	1
ENSG00000005075	0	0	0	0	0	0	0	0	0	0	0	0	0	0	0	0	0	0	0	0	0	0	0	0	0	0	0	0	0	0	0	0	0	0	0	0	0	0	0	0	0	0	0	0	0	0	0	0	2
ENSG00000005100	0	0	0	0	0	0	0	1	1	0	1	0	0	0	2	0	0	0	0	0	0	0	0	0	0	0	0	0	0	2	0	0	0	0	0	0	0	0	0	0	2	1	0	1	0	0	0	0	4
ENSG00000005102	0	0	0	0	0	1	0	0	0	0	0	0	0	0	0	0	0	0	0	0	0	0	0	0	0	0	0	0	0	0	0	1	1	1	0	0	0	0	0	0	0	0	0	0	0	0	0	1	2
ENSG00000005108	9	3	7	5	11	9	14	1	0	8	12	2	1	6	1	9	6	2	2	2	15	2	6	8	7	6	5	5	7	0	0	5	15	11	9	2	2	2	1	2	6	1	2	1	1	2	3	3	14
ENSG00000005156	0	0	0	0	0	0	0	1	0	0	0	0	0	0	0	0	0	0	0	0	0	0	0	1	0	0	0	0	0	0	0	0	1	1	0	0	0	0	0	0	0	0	2	3	2	0	0	0	6
ENSG00000005175	0	1	0	1	2	2	0	0	0	0	2	0	1	0	0	0	1	0	0	0	1	2	0	2	1	0	0	0	0	0	0	0	2	2	0	0	0	0	0	1	2	0	0	0	1	0	0	0	8
ENSG00000005187	0	0	0	0	0	0	0	0	0	0	0	0	0	0	0	0	0	0	1	0	0	0	0	1	0	2	0	0	0	0	0	0	0	0	1	0	0	0	0	0	0	0	0	0	0	0	0	0	3
ENSG00000005194	0	2	0	0	0	0	0	1	0	0	3	0	0	0	0	0	0	0	0	0	0	0	0	1	0	0	0	0	0	0	0	0	0	0	0	0	0	0	0	0	0	0	0	0	0	0	0	0	1
ENSG00000005238	0	0	0	0	0	0	0	1	1	0	4	0	0	0	0	1	0	0	1	0	0	0	0	1	1	0	0	1	1	0	0	0	0	0	0	0	0	0	0	0	0	0	0	0	0	0	0	0	9
ENSG00000005249	0	1	0	0	2	1	1	0	1	0	1	0	1	0	0	0	2	0	0	0	1	0	3	0	0	0	1	0	0	1	1	0	0	0	0	0	0	0	0	0	2	0	1	1	1	0	0	0	7
ENSG00000005302	1	3	1	1	0	1	0	4	1	1	5	2	0	1	2	0	2	2	0	1	6	0	2	5	4	0	1	0	0	0	0	0	5	4	2	0	0	0	0	0	0	1	1	2	2	1	0	1	21
ENSG00000005339	0	1	0	0	0	0	0	0	0	0	2	0	0	0	0	0	2	0	0	0	0	0	0	0	0	0	0	0	0	0	0	0	0	0	0	0	0	0	0	0	0	0	0	0	0	0	0	0	8
ENSG00000005379	0	0	0	0	0	0	0	0	0	0	2	0	0	1	0	0	1	0	0	0	0	0	0	0	0	0	0	0	0	0	0	0	0	0	0	0	0	0	0	0	0	0	0	0	0	0	0	0	0
ENSG00000005421	0	1	0	0	1	2	1	0	0	0	2	0	1	0	0	0	2	0	0	1	1	1	1	1	0	0	0	0	0	0	0	1	1	2	0	0	0	0	0	0	0	0	2	2	0	0	0	1	1
ENSG00000005436	3	5	2	1	8	10	5	0	2	3	4	5	1	1	6	6	9	1	3	2	7	8	13	6	3	6	2	4	6	2	2	3	8	10	3	2	2	2	1	2	4	1	1	1	2	5	0	2	12
ENSG00000005448	0	0	0	0	0	0	0	1	0	0	3	0	0	0	0	0	0	0	0	0	0	0	0	0	0	0	0	0	0	0	0	0	0	0	1	0	0	0	0	0	0	0	1	1	1	0	0	0	3
ENSG00000005469	0	0	0	0	1	1	0	0	0	0	0	0	0	0	0	0	0	0	0	0	0	0	0	0	0	0	0	0	0	0	0	0	0	0	0	0	0	0	0	0	0	0	0	0	0	0	0	0	0
ENSG00000005471	0	0	0	0	0	1	0	1	0	0	0	0	1	0	2	1	0	0	0	0	0	0	4	0	0	0	0	0	0	0	0	0	1	0	0	2	2	2	2	0	0	0	0	0	0	2	1	0	6
ENSG00000005483	1	2	1	0	2	2	2	0	0	0	5	0	0	1	0	3	6	0	0	0	7	1	2	1	0	1	0	2	2	0	0	1	1	2	1	2	2	2	2	0	0	0	0	0	0	0	0	0	3
ENSG00000005486	0	0	0	0	0	2	0	0	0	0	3	0	2	1	0	0	0	1	0	0	0	0	0	1	1	0	0	0	0	0	0	1	0	0	0	1	1	1	1	0	0	0	0	0	0	0	1	1	7
ENSG00000005513	0	0	0	0	0	0	0	1	0	0	2	0	0	0	0	0	0	0	0	0	0	0	0	0	0	0	0	0	0	0	0	0	0	0	0	0	0	0	0	0	0	0	0	0	0	0	0	0	4
ENSG00000005700	0	0	0	0	0	2	1	0	0	1	0	0	0	3	0	4	2	1	0	0	4	0	0	2	2	2	0	2	3	0	0	0	3	4	0	0	0	0	0	1	0	1	1	1	0	0	0	2	11
ENSG00000005801	0	0	0	0	0	0	0	0	0	0	2	0	0	0	0	0	1	0	0	0	0	0	0	1	1	0	0	0	0	0	0	0	1	1	0	0	0	0	0	0	0	0	0	0	0	0	0	0	4
ENSG00000005810	1	1	0	1	5	1	3	2	3	0	7	2	0	2	3	5	5	2	0	6	4	3	1	6	2	2	6	2	2	4	4	0	6	4	2	0	0	0	1	1	4	3	1	1	1	4	1	0	10
ENSG00000005812	0	2	0	0	2	2	5	0	0	0	0	0	0	0	0	0	1	0	0	0	4	0	0	1	0	0	0	0	0	0	0	0	2	2	2	0	0	0	0	1	0	0	0	1	0	0	0	0	8
ENSG00000005844	0	0	0	0	0	0	0	0	0	0	0	0	0	0	0	0	0	0	0	0	0	0	0	0	0	0	0	0	0	0	0	0	0	0	1	0	0	0	0	1	0	1	0	0	0	0	0	0	3
ENSG00000005882	0	0	0	0	0	0	0	1	2	0	1	0	0	0	0	0	0	0	0	0	0	0	0	0	0	1	0	0	0	1	2	0	1	1	0	0	0	0	0	0	2	0	1	0	0	0	0	0	5
ENSG00000005884	0	0	0	0	0	0	0	0	0	0	1	0	0	0	0	0	0	0	0	0	0	0	0	0	0	0	0	0	0	0	0	0	0	0	0	0	0	0	0	0	0	0	0	0	0	0	0	0	4
ENSG00000005889	0	0	0	0	0	0	0	1	1	0	0	1	1	0	0	0	0	0	0	0	0	0	0	1	0	0	1	0	0	2	3	0	0	0	0	0	0	0	0	0	0	1	1	1	0	0	0	0	17
ENSG00000005893	0	0	0	3	5	1	1	1	3	0	4	0	0	1	0	0	0	1	1	1	0	0	1	1	2	0	1	1	0	3	2	1	0	0	3	1	1	1	1	0	0	0	0	1	0	0	0	0	11
ENSG00000005961	0	0	0	2	0	0	0	0	0	0	0	0	0	0	0	0	0	0	0	0	0	0	0	0	0	0	0	0	0	0	0	0	0	0	0	0	0	0	0	0	0	0	0	0	0	0	0	0	2
ENSG00000005981	3	4	4	0	5	3	0	0	0	2	5	0	2	0	1	0	0	0	0	0	1	2	6	4	2	3	0	0	0	0	0	2	3	4	4	1	1	1	0	0	0	1	2	0	0	2	1	3	5
ENSG00000006007	0	0	0	0	0	0	0	0	0	0	2	0	0	0	0	0	0	0	0	0	0	0	0	0	0	0	1	0	0	0	0	0	0	0	0	0	0	0	0	0	0	0	0	1	0	0	0	0	2
ENSG00000006015	0	0	0	0	0	0	0	2	1	0	4	0	0	0	0	0	2	0	0	0	0	0	0	0	0	0	0	0	0	0	0	0	0	0	0	0	0	0	0	0	0	0	0	1	0	0	0	0	13
ENSG00000006025	0	0	0	0	0	0	0	0	0	0	8	0	0	0	0	0	1	0	0	0	0	0	0	0	0	0	0	0	0	0	0	0	0	0	0	0	0	0	0	0	0	0	0	0	0	0	0	0	0
ENSG00000006042	0	0	0	0	0	0	0	1	0	0	0	0	0	0	0	0	0	0	0	0	0	0	0	0	1	0	0	0	0	0	0	0	0	0	0	0	0	0	0	0	0	0	1	1	0	0	0	0	3
ENSG00000006047	0	0	0	0	0	0	0	0	1	0	0	0	0	0	0	0	0	0	0	0	0	0	0	0	0	0	1	0	0	1	2	0	0	0	0	0	0	0	0	0	0	0	1	1	2	0	0	0	2
ENSG00000006059	0	0	0	0	0	0	0	1	0	0	0	0	0	0	0	0	0	0	0	0	0	0	0	1	0	0	0	0	0	0	0	0	0	0	0	0	0	0	0	0	0	0	0	0	0	0	0	1	0
ENSG00000006062	0	0	0	0	0	0	0	0	1	0	3	0	0	0	0	0	1	0	0	0	6	0	2	2	2	0	1	0	0	1	2	0	0	0	0	0	0	0	0	0	0	0	0	0	1	0	0	0	8
ENSG00000006071	0	0	0	0	0	0	0	0	0	0	0	0	0	0	0	2	1	0	0	0	0	0	0	0	0	0	0	2	2	0	0	1	0	0	0	0	0	0	0	0	0	0	0	0	0	0	0	0	4
ENSG00000006116	0	0	0	0	0	0	0	0	0	0	0	0	0	0	2	0	0	0	0	0	0	2	1	0	0	0	0	0	0	0	0	0	0	0	0	0	0	0	0	0	0	1	0	0	0	0	0	0	2
ENSG00000006125	0	0	1	0	0	0	0	0	0	0	0	4	1	1	4	0	1	1	0	0	0	4	0	0	0	0	0	0	0	0	0	0	0	0	1	0	0	0	0	0	0	4	1	0	0	4	4	1	0
ENSG00000006128	0	0	0	0	0	0	0	0	0	0	2	0	0	2	0	0	0	0	0	0	1	0	0	1	0	1	0	0	0	0	0	0	1	0	0	1	1	1	1	1	0	1	0	0	0	0	0	0	3
ENSG00000006194	0	0	0	0	0	0	0	0	1	0	1	0	0	0	0	0	0	0	0	0	0	0	0	0	0	0	0	0	0	0	0	1	0	0	0	0	0	0	0	0	0	0	0	0	0	0	0	0	2
ENSG00000006210	0	0	0	0	0	0	0	0	0	0	0	0	0	0	0	0	1	0	0	0	3	0	0	0	0	0	0	0	0	0	0	0	0	0	0	0	0	0	0	0	0	0	0	0	0	0	0	0	0
ENSG00000006282	0	0	0	0	0	0	0	0	0	0	0	0	0	0	0	0	0	0	0	0	0	0	0	0	0	0	0	0	0	0	0	0	0	0	0	0	0	0	0	0	0	0	0	0	0	0	0	0	0
ENSG00000006283	0	0	0	0	0	0	0	0	0	0	0	0	0	0	0	0	0	0	0	0	0	0	0	0	0	0	0	0	0	0	0	0	0	0	0	0	0	0	0	0	0	0	0	0	0	0	0	0	0
ENSG00000006377	0	0	0	0	0	0	0	0	0	0	6	2	0	0	2	0	0	0	0	0	0	2	0	0	0	0	0	0	0	0	0	0	0	0	0	0	0	0	0	0	0	2	0	0	0	2	2	0	2
ENSG00000006432	0	0	0	0	0	0	0	0	0	0	2	0	0	0	0	0	0	0	0	0	1	0	1	0	0	0	0	0	0	0	0	0	0	0	0	0	0	0	0	0	0	0	1	1	1	0	0	0	15
ENSG00000006451	0	1	0	2	1	4	1	0	1	0	4	0	0	2	1	0	2	0	0	0	2	5	0	1	0	2	0	0	0	0	2	0	1	1	2	0	0	0	0	0	0	0	1	2	2	0	0	0	11
ENSG00000006453	0	0	0	1	0	0	0	0	0	0	1	0	0	0	0	0	0	0	0	0	0	0	0	0	0	0	0	0	0	0	0	0	0	0	0	0	0	0	0	0	0	0	0	0	0	0	0	0	9
ENSG00000006459	1	0	0	0	1	0	0	1	0	1	7	0	0	2	0	0	2	0	0	0	3	0	2	0	2	2	0	0	0	0	0	0	0	1	1	0	0	0	0	0	0	0	0	1	0	0	0	0	16
ENSG00000006468	6	8	14	16	21	28	22	4	5	15	18	3	3	12	5	21	15	17	8	13	35	8	25	15	12	19	4	13	15	4	3	8	35	40	17	6	6	7	9	1	8	9	0	2	3	5	3	10	17
ENSG00000006530	1	1	0	0	1	2	0	0	2	1	5	1	0	1	0	0	3	1	0	0	8	1	0	2	1	0	2	0	0	2	2	2	0	3	3	1	1	1	2	0	1	2	1	1	1	1	0	3	11
ENSG00000006555	0	0	0	0	0	0	0	0	0	0	0	0	0	0	0	0	1	0	0	0	1	0	0	0	0	0	0	0	0	0	0	0	0	0	1	2	2	2	2	0	0	0	0	0	0	0	0	0	4
ENSG00000006576	0	1	0	2	2	3	5	4	3	0	1	1	2	0	2	2	2	0	0	1	4	1	0	0	0	1	3	2	2	4	4	0	0	0	0	0	0	0	0	0	4	1	1	0	2	1	1	2	18
ENSG00000006606	0	0	0	0	1	0	0	0	0	0	0	0	0	0	0	2	0	0	0	0	1	0	0	0	0	1	0	1	1	0	0	0	0	1	0	0	0	0	0	0	0	0	0	0	0	0	0	0	0
ENSG00000006607	0	0	0	0	0	0	0	0	0	0	1	0	0	0	0	0	0	0	0	0	0	0	0	0	0	0	0	0	0	0	0	0	0	0	0	0	0	0	0	0	0	0	0	1	0	0	0	0	0
ENSG00000006611	0	0	0	0	0	0	0	0	0	0	0	0	0	0	0	0	1	0	0	0	0	0	0	0	0	0	0	0	0	0	0	0	0	0	0	0	0	0	0	0	0	0	0	0	0	0	0	1	2
ENSG00000006625	0	0	0	2	0	0	0	0	3	0	0	2	0	0	1	0	0	0	0	0	0	0	1	0	1	0	0	0	0	1	2	0	0	0	0	0	0	0	0	0	2	0	0	0	1	0	0	0	9
ENSG00000006634	2	2	1	0	0	0	1	0	0	2	2	3	1	1	2	1	0	0	0	0	3	4	1	1	1	1	0	0	1	0	0	2	3	2	1	0	0	0	0	0	0	0	0	0	0	3	0	1	4
ENSG00000006652	1	1	1	1	0	1	2	5	6	0	9	2	0	3	3	3	5	1	0	1	5	1	5	0	1	1	4	1	1	13	13	1	1	3	0	0	0	0	0	1	6	2	0	0	0	2	2	2	11
ENSG00000006704	0	0	0	0	0	0	0	0	0	0	1	0	0	0	0	0	2	0	0	0	3	0	0	0	0	0	0	0	0	0	0	0	0	0	0	0	0	0	0	0	0	0	0	0	0	0	0	0	4
ENSG00000006712	0	0	0	0	0	0	0	0	1	0	4	4	2	1	4	0	0	1	0	1	0	2	0	0	1	0	0	0	0	0	0	0	0	0	0	0	0	0	0	0	0	3	1	0	0	4	3	0	1
ENSG00000006715	0	0	0	0	0	0	0	0	0	0	1	0	0	0	0	0	1	0	0	0	2	0	0	1	0	1	1	0	0	0	0	0	1	1	0	0	0	0	0	0	0	0	0	0	0	0	0	1	5
ENSG00000006740	0	0	0	0	0	0	0	0	0	0	1	0	0	0	0	0	0	0	0	0	0	0	0	0	0	0	0	0	0	0	0	0	0	0	0	0	0	0	0	0	0	0	0	0	0	0	0	0	12
ENSG00000006744	0	0	0	0	0	0	0	0	1	0	3	0	0	0	0	0	0	0	0	1	0	0	0	2	0	1	0	0	0	0	0	0	0	2	1	0	0	0	0	1	2	0	0	0	1	0	0	3	12
ENSG00000006747	0	0	0	1	0	0	0	0	1	0	5	0	0	0	1	0	0	1	0	0	3	1	1	2	1	0	2	0	0	2	4	0	0	0	2	0	0	0	0	0	0	0	0	0	0	0	0	3	17
ENSG00000006756	0	0	0	0	0	0	0	0	0	0	1	0	1	0	0	0	0	0	0	0	0	0	0	0	0	0	0	0	0	0	0	0	0	0	0	0	0	0	0	0	0	0	0	0	0	0	0	0	3
ENSG00000006757	1	2	1	0	2	0	0	0	0	0	2	2	1	0	2	1	0	0	0	0	0	2	0	1	0	0	0	0	0	0	0	0	1	1	0	0	0	0	0	1	0	3	1	1	0	2	2	1	8
ENSG00000006788	0	0	0	0	0	0	0	0	0	0	0	0	0	0	0	0	0	0	0	0	1	0	0	0	0	0	0	0	0	0	0	0	0	0	0	0	0	0	0	0	0	0	0	0	0	0	0	0	6
ENSG00000006831	0	0	0	0	0	0	0	1	0	0	1	0	0	0	0	0	0	0	0	0	0	0	0	1	0	0	0	0	0	0	0	0	1	1	0	0	0	0	0	1	0	0	0	0	0	0	0	0	1
ENSG00000006837	0	0	0	2	0	1	1	1	4	0	0	2	0	1	1	0	1	0	0	0	1	2	0	0	0	0	4	0	0	4	4	0	0	0	0	0	0	0	0	0	2	1	2	0	3	1	1	0	3
ENSG00000007001	1	1	0	0	3	3	0	0	0	1	2	0	1	0	0	0	1	1	0	0	5	0	3	1	1	0	0	0	0	0	0	0	0	0	3	2	2	2	2	0	2	0	0	0	2	2	0	1	6
ENSG00000007047	0	0	0	0	0	0	0	0	0	0	0	0	0	0	0	0	0	0	0	0	0	0	0	0	0	0	0	0	0	0	0	0	0	0	0	0	0	0	0	0	0	0	0	0	0	0	0	0	2
ENSG00000007062	0	1	0	3	1	0	0	2	2	0	5	0	0	0	1	1	1	2	0	2	3	1	0	0	0	0	1	0	0	1	2	0	2	3	2	0	0	0	0	0	2	0	0	3	0	0	1	1	7
ENSG00000007080	0	0	0	0	0	0	0	0	0	0	2	2	1	0	2	0	0	0	0	0	1	2	0	0	0	0	0	0	0	0	0	0	0	0	0	0	0	0	0	0	2	2	1	0	0	2	2	0	4
ENSG00000007129	0	0	0	0	3	2	0	0	0	1	5	0	0	1	0	1	1	1	0	1	1	0	0	2	0	0	0	0	1	0	0	0	1	1	0	0	0	0	0	0	0	0	1	0	0	0	0	2	8
ENSG00000007168	0	0	0	0	0	0	0	0	0	0	1	2	1	0	2	0	0	0	0	0	0	2	0	0	0	0	0	0	0	0	0	0	0	0	0	0	0	0	0	0	0	2	0	1	0	2	2	0	6
ENSG00000007171	0	0	0	0	0	0	0	0	2	0	3	0	0	0	0	0	1	0	0	0	0	1	0	0	0	0	2	0	0	2	2	0	1	1	0	0	0	0	0	0	0	0	1	0	2	0	0	0	3
ENSG00000007174	0	0	0	0	0	0	0	0	0	0	3	0	0	0	0	0	0	0	0	0	0	0	0	1	1	0	0	0	0	0	0	0	0	0	0	0	0	0	0	0	0	0	0	0	0	0	0	0	4
ENSG00000007202	0	1	0	0	1	1	0	0	0	0	1	0	0	0	0	0	1	1	0	0	2	0	0	0	0	0	0	0	0	0	0	0	0	0	0	0	0	0	0	1	0	0	0	0	0	0	0	0	3
ENSG00000007216	0	0	0	0	0	0	0	0	0	0	0	0	0	0	0	0	0	0	0	0	0	0	0	0	0	0	0	0	0	0	0	0	0	0	0	0	0	0	0	0	0	0	0	0	0	0	0	0	2
ENSG00000007237	0	1	0	0	0	0	0	2	2	0	6	0	0	3	0	0	1	1	0	1	2	0	0	1	2	1	0	0	0	1	1	1	0	0	3	2	2	2	1	1	4	0	1	0	1	0	0	0	11
ENSG00000007264	0	0	0	0	1	0	0	1	1	0	2	0	0	0	0	0	0	0	0	0	0	1	0	2	1	0	1	0	0	2	2	0	0	0	0	0	0	0	0	0	1	0	0	0	5	0	0	0	4
ENSG00000007312	0	0	0	0	0	0	0	1	0	0	2	0	0	0	0	0	0	0	0	0	0	0	0	1	0	0	0	0	0	0	0	0	0	0	0	0	0	0	0	0	2	0	0	0	0	0	0	0	5
ENSG00000007314	0	0	0	0	0	0	0	0	0	0	2	0	0	1	0	2	1	0	0	0	2	0	0	0	0	3	0	0	0	0	0	0	0	0	0	0	0	0	0	0	0	1	0	0	0	0	0	0	4
ENSG00000007341	0	1	0	0	0	1	0	0	0	0	0	0	1	0	0	1	0	0	0	0	0	0	0	0	0	1	0	1	1	0	0	0	1	1	0	0	0	0	0	1	1	0	0	0	0	0	0	0	0
ENSG00000007350	0	0	0	0	0	0	0	0	0	0	1	0	0	0	0	0	0	0	0	0	0	0	0	0	0	0	0	0	0	0	0	0	0	0	0	0	0	0	0	0	0	0	0	1	0	0	0	0	1
ENSG00000007372	0	0	0	2	0	0	0	0	0	0	3	2	1	0	2	0	1	0	0	0	1	2	0	1	1	0	0	0	0	0	0	1	2	1	0	0	0	0	0	1	0	3	1	0	0	2	2	0	1
ENSG00000007384	0	0	0	0	0	0	0	0	0	0	0	0	0	0	1	0	0	0	0	0	0	0	0	1	1	0	0	0	0	0	0	0	0	0	0	0	0	0	0	0	0	1	0	0	0	0	0	0	2
ENSG00000007392	0	0	0	0	0	0	0	0	0	0	1	0	0	0	0	0	0	0	0	0	1	0	0	0	0	0	0	0	0	0	0	0	0	0	0	0	0	0	0	0	0	0	0	0	0	0	0	0	3
ENSG00000007402	0	0	0	0	0	0	0	0	0	0	0	0	0	0	0	0	0	0	0	0	0	0	0	0	0	0	0	0	0	0	0	0	0	0	0	0	0	0	0	0	0	0	0	0	0	0	0	1	4
ENSG00000007516	0	1	0	0	0	0	0	0	0	2	3	0	0	0	0	0	2	1	0	1	0	0	0	0	0	0	0	0	0	0	0	1	0	0	0	0	0	0	0	0	0	0	0	1	0	0	0	0	0
ENSG00000007520	0	0	0	0	0	0	0	0	4	0	3	0	0	0	0	0	0	0	0	0	0	0	0	0	0	0	3	0	0	4	4	0	0	0	0	0	0	0	0	0	0	0	2	0	3	0	0	0	7
ENSG00000007541	0	0	0	0	0	0	0	1	0	0	1	0	0	0	0	0	0	0	0	0	0	0	0	0	0	0	0	0	0	0	0	0	0	0	0	0	0	0	0	0	0	0	0	0	0	0	0	0	3
ENSG00000007866	0	0	0	0	0	0	0	0	0	0	0	0	0	0	0	0	1	0	0	0	0	0	0	0	0	0	0	0	0	0	0	0	0	0	0	0	0	0	0	0	0	0	0	1	0	0	0	0	1
ENSG00000007923	0	0	0	0	0	0	0	1	0	0	1	0	0	0	0	0	0	0	0	0	0	0	0	0	0	0	0	0	0	0	0	0	0	0	0	0	0	0	0	1	0	0	0	0	0	0	0	0	6
ENSG00000007933	1	0	0	2	0	1	0	0	0	0	0	0	0	0	0	4	0	0	0	0	0	0	0	1	2	2	0	4	4	0	0	0	1	1	1	0	0	0	0	0	0	0	0	0	0	0	0	0	0
ENSG00000007944	0	0	0	0	0	0	0	0	0	0	2	0	0	1	0	0	0	0	0	0	2	0	0	1	0	0	0	0	0	0	0	0	1	1	0	0	0	0	0	1	0	0	1	1	2	0	0	0	14
ENSG00000007968	0	0	1	0	0	0	0	0	0	0	5	0	0	1	0	0	3	0	0	0	1	0	0	0	0	2	0	0	0	0	0	0	0	0	1	0	0	0	0	0	0	0	1	1	0	0	0	2	9
ENSG00000008018	0	0	0	2	0	0	1	0	0	0	3	0	0	0	0	1	2	2	0	1	2	0	1	1	2	0	0	0	0	0	0	2	1	1	0	2	1	3	1	0	0	0	1	0	0	0	0	1	5
ENSG00000008056	0	0	0	0	0	0	0	0	0	0	2	2	0	0	2	0	3	0	0	0	0	2	0	0	0	0	0	0	0	1	0	0	1	0	0	0	0	0	0	0	0	2	0	0	0	2	2	0	7
ENSG00000008083	0	0	0	2	1	3	1	2	2	0	5	4	0	3	4	4	3	1	1	1	4	7	1	8	3	5	2	3	3	2	2	0	2	4	2	0	0	0	0	0	2	7	5	1	1	3	4	1	15
ENSG00000008086	0	0	0	0	0	1	0	0	0	0	1	0	0	1	0	0	0	0	0	0	0	0	0	1	0	0	0	0	0	0	0	0	0	0	0	0	0	0	0	0	0	0	0	0	0	0	0	2	10
ENSG00000008118	0	0	0	2	0	1	0	0	0	0	0	0	0	0	0	0	0	0	0	0	2	0	0	0	0	0	0	0	0	0	0	0	1	0	3	2	2	2	2	0	2	0	0	0	1	0	0	0	7
ENSG00000008128	0	0	0	0	0	0	0	0	0	0	0	0	1	0	0	0	0	0	0	0	0	0	0	0	0	0	0	0	0	0	0	0	0	0	0	0	0	0	0	0	0	0	0	0	0	0	0	0	1
ENSG00000008130	0	1	0	0	0	0	0	1	0	0	2	0	0	0	0	0	1	0	0	0	0	0	0	0	0	0	0	0	0	0	0	0	0	0	1	2	2	2	2	1	0	0	1	1	1	0	0	0	14
ENSG00000008196	0	1	0	0	2	4	1	0	1	0	1	0	1	0	0	2	0	0	0	2	1	1	2	2	0	3	0	2	2	0	0	0	3	4	0	1	1	1	1	0	0	0	0	0	0	0	1	0	6
ENSG00000008197	0	1	0	0	1	0	0	0	0	0	4	0	2	0	0	0	2	3	0	2	4	0	0	0	1	2	0	0	0	0	0	1	4	5	1	0	0	0	0	0	1	0	1	0	0	0	0	2	9
ENSG00000008226	0	0	0	2	1	0	0	0	0	0	6	0	0	0	0	0	5	0	0	0	0	1	2	0	0	0	0	0	0	0	0	0	0	0	0	0	0	0	0	0	0	0	1	1	0	0	0	0	3
ENSG00000008256	0	0	0	0	1	1	0	2	2	0	1	0	0	1	0	2	1	0	0	0	4	0	2	3	2	1	3	0	0	4	2	1	1	1	1	1	1	1	0	1	0	0	1	0	2	0	0	1	6
ENSG00000008277	0	0	0	1	0	0	0	0	0	0	0	0	1	0	0	0	2	1	0	0	1	1	0	0	0	1	0	0	0	0	0	0	0	1	0	0	0	0	0	1	0	0	0	0	0	0	0	0	5
ENSG00000008282	1	0	0	3	1	1	0	0	0	0	4	0	1	1	0	0	0	2	1	0	0	0	1	5	1	2	0	0	0	0	0	0	1	2	2	0	0	0	0	1	1	0	0	0	1	0	0	1	15
ENSG00000008283	0	0	0	0	0	0	0	3	2	0	6	0	0	0	0	0	3	1	2	0	4	0	0	1	1	1	1	0	0	2	2	0	2	2	1	1	1	1	1	0	0	0	0	1	0	0	0	0	8
ENSG00000008294	0	0	0	2	0	0	0	0	1	0	2	0	2	0	0	0	2	1	0	0	3	0	0	0	0	3	2	0	0	1	2	1	2	2	0	0	0	0	0	0	0	1	0	0	1	0	0	0	9
ENSG00000008300	0	0	0	0	0	0	0	1	0	0	1	0	0	0	0	0	0	0	0	0	0	0	0	0	0	0	1	0	0	0	0	0	0	0	0	0	0	0	0	0	2	0	0	0	0	0	0	0	6
ENSG00000008311	0	0	0	3	0	1	2	0	0	2	3	1	1	0	1	0	1	1	1	0	2	1	1	3	5	1	1	1	0	0	0	0	1	3	1	0	0	0	0	0	0	0	1	1	0	1	1	0	7
ENSG00000008323	0	0	0	0	0	0	0	1	0	0	2	0	0	0	0	2	2	0	0	0	3	0	1	0	0	1	0	1	0	0	0	0	1	1	0	0	0	0	0	0	2	0	0	0	0	0	0	0	9
ENSG00000008382	0	0	0	1	0	0	0	1	1	0	1	0	0	0	0	0	1	0	0	0	0	0	0	1	1	1	0	0	0	0	0	0	0	0	0	0	0	0	0	0	1	0	1	0	0	0	0	0	4
ENSG00000008394	0	2	0	0	0	0	2	0	0	1	0	1	0	1	0	0	0	0	0	0	1	0	1	2	0	0	0	0	0	0	0	0	0	1	1	0	0	0	0	0	0	0	0	0	0	1	0	0	3
ENSG00000008405	0	1	0	1	0	0	0	0	0	0	0	1	0	2	0	0	4	0	0	0	4	0	1	2	1	0	0	0	0	0	0	0	1	2	0	0	0	0	0	1	0	0	0	1	0	2	0	0	17
ENSG00000008441	0	0	0	0	0	0	0	0	0	0	0	2	0	1	2	0	0	0	0	0	0	1	0	0	0	0	0	0	0	1	1	0	0	0	0	0	0	0	0	0	0	1	0	0	0	1	1	0	2
ENSG00000008513	1	0	0	3	1	0	0	5	3	0	13	2	1	1	2	2	5	0	0	2	9	3	2	6	0	3	2	0	0	1	2	0	2	1	1	1	1	1	0	1	3	4	0	0	4	2	2	2	23
ENSG00000008517	0	0	0	0	0	0	0	1	0	0	2	2	1	1	2	0	2	0	0	0	0	2	0	0	0	0	0	0	0	0	0	0	1	0	0	1	1	1	1	0	0	2	0	0	0	2	2	0	0
ENSG00000008710	0	0	0	0	0	0	0	0	0	0	0	0	0	0	0	1	1	0	0	0	0	0	0	0	0	0	0	0	0	0	0	0	0	0	0	0	0	0	0	0	0	0	0	0	1	0	0	0	1
ENSG00000008838	0	1	0	0	0	0	0	0	0	0	0	2	0	0	1	0	0	0	0	0	0	0	2	0	0	0	0	0	0	0	0	0	0	0	0	0	0	0	0	0	0	1	0	0	0	1	0	0	0
ENSG00000008853	0	0	0	0	0	0	0	1	0	0	4	0	0	0	0	0	0	0	0	0	0	0	0	3	2	0	1	0	0	0	0	1	0	0	2	0	0	0	0	0	0	0	0	0	0	0	0	1	11
ENSG00000008952	0	0	0	0	0	0	1	1	0	0	4	0	0	0	0	0	1	1	0	0	2	0	0	0	1	1	0	0	0	0	0	0	0	0	0	0	0	0	0	0	0	0	2	3	1	1	0	0	5
ENSG00000008988	0	0	0	0	0	0	0	0	0	0	3	0	0	0	0	0	4	0	0	0	0	0	0	2	1	0	0	0	0	0	0	0	0	0	0	0	0	0	0	1	0	0	0	0	0	0	0	0	4
ENSG00000009307	0	0	0	2	0	0	0	1	2	0	1	0	0	1	0	0	0	0	0	0	0	0	1	1	2	1	0	0	0	1	2	0	0	0	0	0	0	0	0	0	2	1	1	1	0	0	0	0	4
ENSG00000009335	1	0	0	0	0	0	0	7	0	2	2	0	0	0	0	0	0	0	0	0	0	0	0	0	0	1	0	0	0	0	0	0	0	0	0	0	0	0	0	0	0	0	0	0	0	0	0	0	1
ENSG00000009413	0	0	0	0	0	0	0	0	0	0	2	0	0	1	0	0	1	0	0	0	0	0	0	0	0	0	0	0	0	0	0	0	0	0	0	0	0	0	0	0	0	0	0	0	1	1	0	0	4
ENSG00000009694	0	1	0	1	1	0	1	4	2	2	7	2	1	3	2	0	1	1	0	0	2	1	2	0	3	2	1	0	0	3	1	0	1	1	7	0	0	0	0	1	7	0	0	2	2	2	0	2	8
ENSG00000009709	0	0	0	0	0	0	0	0	0	0	0	0	0	0	0	0	0	0	0	0	1	0	0	0	0	0	0	0	0	0	0	0	0	0	0	0	0	0	0	0	0	0	0	0	0	0	0	0	0
ENSG00000009724	0	0	0	0	0	0	0	0	0	0	0	0	0	0	0	0	0	0	0	1	0	0	0	0	0	0	0	0	0	0	0	0	0	0	0	0	0	0	0	0	0	0	0	0	0	0	0	0	2
ENSG00000009765	0	0	0	0	0	0	0	0	0	0	0	1	0	3	0	0	1	0	0	0	7	2	0	1	0	1	1	0	0	0	0	0	0	0	1	0	0	0	0	1	0	0	0	0	0	0	0	0	5
ENSG00000009780	0	0	0	0	0	0	0	2	2	0	4	0	0	0	0	0	1	0	0	0	0	0	0	0	0	0	2	0	0	2	2	0	0	0	0	0	0	0	0	0	0	1	0	0	0	0	0	0	6
ENSG00000009790	0	0	0	2	0	0	2	0	0	0	1	0	0	0	0	1	3	0	0	0	0	0	0	1	2	0	1	0	0	0	0	0	1	0	2	2	2	2	2	0	0	0	1	0	1	0	0	0	3
ENSG00000009830	0	0	0	0	1	0	0	0	0	0	0	0	0	0	0	1	1	0	0	0	3	0	1	0	0	1	0	0	0	0	0	0	0	0	0	0	0	0	0	0	0	0	0	0	0	2	0	0	0
ENSG00000009844	0	0	0	1	0	0	0	0	0	0	1	0	0	0	0	0	0	0	0	0	1	0	0	3	0	0	0	0	0	0	0	0	0	0	0	0	0	0	0	0	0	2	0	0	0	0	0	0	7
ENSG00000009950	0	0	0	0	0	0	0	0	0	0	0	0	0	0	0	0	0	0	0	0	0	0	0	0	0	0	0	0	0	0	0	0	0	0	0	0	0	0	0	0	0	0	0	0	0	0	0	0	3
ENSG00000009954	0	0	0	0	0	0	0	0	0	0	0	0	0	0	0	1	0	0	0	0	0	0	0	0	0	1	1	0	0	0	0	0	0	0	0	0	0	0	0	0	0	0	0	0	0	0	0	0	2
ENSG00000010017	2	0	1	0	2	3	0	2	2	2	11	0	1	0	0	2	2	1	0	0	3	2	0	3	2	3	2	2	2	2	2	1	1	2	2	0	0	0	0	1	2	1	1	0	0	3	1	0	6
ENSG00000010072	1	2	1	1	2	1	0	0	0	0	3	0	0	1	0	0	1	0	0	0	0	0	0	0	2	0	1	0	0	0	1	1	0	0	1	0	0	0	0	1	0	0	0	0	0	0	0	0	5
ENSG00000010165	0	0	0	2	0	0	0	1	0	0	0	2	0	0	0	0	2	1	1	0	1	2	0	1	0	0	1	0	0	0	0	0	0	0	1	0	0	0	0	0	0	0	0	1	2	1	0	0	3
ENSG00000010219	0	0	0	0	0	0	0	0	0	0	3	0	0	0	0	0	0	0	0	0	0	0	0	1	0	0	0	0	0	0	0	1	0	0	1	0	0	0	0	0	0	0	1	1	1	0	0	0	0
ENSG00000010244	0	0	0	0	0	0	0	1	0	0	1	0	0	0	0	0	0	0	0	0	0	0	0	3	0	0	2	0	0	0	1	0	0	0	0	0	0	0	0	0	0	0	0	1	0	0	0	0	3
ENSG00000010256	0	0	0	1	0	0	1	0	0	0	1	0	0	0	0	0	1	0	0	0	1	0	0	0	0	0	0	0	0	0	0	0	0	0	1	0	0	0	0	0	0	0	0	0	0	0	0	0	4
ENSG00000010270	0	0	0	0	2	1	0	1	1	0	1	4	1	1	2	2	2	1	0	1	2	4	1	1	0	3	0	3	2	0	2	1	2	2	1	0	0	0	0	1	0	3	2	0	0	2	2	1	9
ENSG00000010278	0	0	0	2	0	0	0	0	1	0	9	0	0	1	2	0	3	0	0	0	3	2	0	1	0	0	0	0	0	1	3	2	0	0	1	0	0	0	0	0	0	3	0	0	1	0	0	3	5
ENSG00000010282	0	0	0	0	0	0	0	0	0	0	0	0	0	0	0	0	1	0	0	0	0	0	0	0	0	0	0	0	0	0	0	0	0	0	0	0	0	0	0	0	0	0	0	0	0	0	0	0	0
ENSG00000010292	1	0	1	0	0	0	0	0	0	0	1	0	0	0	0	0	0	1	0	1	0	0	0	0	0	0	0	0	0	0	0	1	1	1	0	0	0	0	0	1	0	0	0	0	0	0	0	0	7
ENSG00000010295	0	0	0	0	0	0	0	0	0	0	0	0	0	0	0	0	1	0	0	0	0	0	0	0	0	0	0	0	0	0	0	0	0	0	0	0	0	0	0	0	0	0	0	0	0	0	0	0	6
ENSG00000010310	0	0	0	0	0	0	0	0	0	0	0	0	0	0	0	0	0	0	0	0	0	0	0	0	0	0	0	0	0	0	0	0	0	0	0	0	0	0	0	0	0	0	0	0	0	0	0	0	0
ENSG00000010318	0	0	0	0	0	0	0	0	0	0	2	0	0	0	0	0	0	0	0	0	0	1	0	0	0	0	0	0	0	0	0	0	0	0	0	0	0	0	0	1	0	1	0	0	0	0	0	1	2
ENSG00000010319	0	0	0	0	0	0	0	0	0	0	3	0	0	0	0	0	1	0	0	0	0	0	0	0	0	0	0	0	0	0	0	0	0	0	0	0	0	0	0	0	0	0	0	0	0	0	0	0	3
ENSG00000010322	0	0	0	1	0	0	0	0	1	0	0	0	0	0	0	0	0	0	0	0	0	0	0	0	0	0	0	0	0	0	0	0	0	0	0	2	2	2	2	0	0	0	0	0	0	0	0	0	9
ENSG00000010361	0	0	0	2	0	0	0	1	0	0	1	0	0	0	0	0	0	0	0	0	0	0	0	0	0	0	0	0	0	0	0	1	0	0	0	0	0	0	0	0	0	0	0	0	0	0	0	1	2
ENSG00000010379	0	0	0	0	1	1	1	0	0	0	0	0	1	0	0	0	0	0	0	0	1	0	0	0	0	0	0	0	0	0	0	0	0	0	0	0	0	0	1	0	0	0	1	0	0	0	0	0	0
ENSG00000010404	0	0	0	1	1	0	1	0	1	0	9	0	1	1	1	1	7	1	1	1	6	1	0	1	2	1	2	1	1	0	0	0	3	3	3	0	0	0	0	0	0	0	0	1	0	0	0	0	15
ENSG00000010438	0	0	1	0	0	0	0	0	0	2	0	0	0	0	0	0	0	1	0	1	0	0	0	0	0	0	0	0	0	0	0	1	1	0	0	0	0	0	0	0	0	0	0	0	0	0	0	0	2
ENSG00000010539	0	0	0	0	0	0	0	0	0	0	2	2	0	0	2	0	0	0	0	0	0	2	0	0	1	0	0	0	0	0	0	0	0	0	0	0	0	0	0	0	0	2	2	0	0	2	2	0	1
ENSG00000010610	0	0	0	2	0	0	0	0	0	0	1	0	1	0	0	0	1	0	0	0	0	0	1	1	0	0	0	0	0	0	0	0	0	0	0	0	0	0	0	0	0	0	0	0	0	0	0	0	1
ENSG00000010626	0	0	0	0	0	0	0	0	0	2	0	2	1	1	2	0	0	1	0	1	0	1	0	0	0	0	0	0	0	0	0	1	0	0	0	0	0	0	0	0	0	1	0	0	0	2	2	0	0
ENSG00000010704	0	0	0	0	2	0	0	0	0	0	0	0	0	0	0	0	0	0	0	0	0	0	2	0	0	0	1	0	0	0	0	0	1	0	0	0	0	0	0	0	0	0	0	0	0	0	0	0	1
ENSG00000010803	0	0	0	0	0	0	0	0	0	0	3	0	0	0	0	0	0	0	0	0	0	0	0	0	0	0	0	0	0	0	0	0	0	0	0	0	0	0	0	0	2	0	0	0	1	0	0	0	6
ENSG00000010810	7	7	8	5	5	6	3	2	3	7	15	3	2	8	3	9	8	4	5	3	15	3	11	8	4	8	2	7	6	3	2	3	7	8	4	4	4	5	1	1	5	4	2	7	0	4	1	7	26
ENSG00000010818	7	1	4	3	8	9	2	4	4	4	20	4	3	2	5	3	7	8	0	5	11	6	6	7	2	6	5	2	2	6	4	3	9	9	4	2	2	2	4	3	8	8	3	1	4	2	3	6	35
ENSG00000010932	0	0	0	0	1	1	0	0	0	0	7	0	0	0	0	0	1	1	0	1	0	0	0	2	0	0	0	0	0	0	0	0	1	1	0	0	0	0	0	0	0	0	0	0	0	0	0	0	8
ENSG00000011007	0	0	0	2	0	0	0	0	0	0	0	0	0	0	0	0	0	0	0	0	0	0	0	0	0	0	0	0	0	0	0	0	0	0	0	0	0	0	0	1	0	0	0	0	0	0	0	1	5
ENSG00000011009	0	0	0	0	0	0	0	0	0	0	0	0	0	0	0	0	0	0	0	0	0	0	0	0	0	0	0	0	0	0	0	0	0	0	0	0	0	0	0	0	0	0	0	0	0	0	0	0	2
ENSG00000011021	0	0	0	0	0	0	0	1	4	0	3	0	0	0	0	0	1	0	0	0	1	0	0	1	0	0	5	0	0	3	5	0	0	0	0	0	0	0	0	0	0	0	1	1	3	0	0	0	8
ENSG00000011028	0	0	0	0	0	0	0	0	0	0	3	0	0	1	0	0	1	0	0	0	0	0	0	1	1	1	0	0	0	0	0	0	0	0	0	0	0	0	0	1	0	0	0	0	0	0	0	0	14
ENSG00000011052	0	0	0	0	0	0	0	0	0	0	0	0	0	0	0	0	1	0	0	0	1	0	1	0	0	0	0	0	0	0	0	0	0	0	0	0	0	0	0	0	0	0	0	0	0	0	0	0	0
ENSG00000011083	0	0	0	0	0	0	0	0	0	0	1	0	0	0	0	0	0	0	0	0	0	0	0	0	0	0	0	0	0	0	0	0	0	0	1	0	0	0	0	0	0	0	0	0	0	0	0	0	2
ENSG00000011105	0	0	0	0	0	0	0	0	0	0	1	0	0	1	0	0	2	0	0	0	0	0	0	0	1	0	0	0	0	0	0	0	0	0	0	0	0	0	0	0	0	0	0	0	0	0	0	0	14
ENSG00000011114	0	0	0	1	0	0	0	0	2	0	4	2	1	0	0	1	1	0	0	0	0	0	0	0	1	0	1	0	0	1	2	0	0	0	0	0	0	0	0	0	0	0	2	2	3	1	1	0	6
ENSG00000011132	0	0	0	0	0	0	0	0	0	0	1	0	0	0	0	0	0	0	0	0	0	0	0	0	0	0	0	0	0	0	0	0	0	0	0	0	0	0	0	1	0	0	0	0	0	0	0	0	2
ENSG00000011143	0	0	0	1	0	0	0	0	0	0	2	0	0	0	0	0	0	0	0	0	0	0	0	1	0	0	0	0	0	0	0	0	0	0	0	0	0	0	0	0	0	0	0	0	0	0	0	0	0
ENSG00000011198	0	0	0	0	0	0	0	0	0	0	0	0	0	0	1	0	1	0	0	0	0	0	0	0	0	0	0	0	0	0	0	0	0	0	0	0	0	0	0	0	0	0	0	0	0	0	0	0	8
ENSG00000011201	0	0	0	0	0	0	0	0	0	0	1	0	0	0	0	0	0	0	0	0	0	0	0	0	0	0	0	0	0	0	0	0	0	0	0	0	0	0	0	0	0	0	0	0	0	0	0	0	7
ENSG00000011243	0	0	0	0	0	0	0	1	0	0	1	0	0	0	0	0	0	0	0	0	0	0	0	0	0	0	0	0	0	0	0	0	0	0	0	0	0	0	0	0	0	0	0	0	0	0	0	0	4
ENSG00000011258	0	0	0	0	0	0	0	0	0	0	0	0	0	0	0	0	1	0	0	0	0	0	0	1	0	0	0	0	0	0	0	0	0	0	0	0	0	0	0	0	0	0	0	0	0	0	0	0	0
ENSG00000011260	0	0	0	0	0	0	0	0	2	0	5	0	0	0	0	0	0	0	0	0	1	0	0	1	0	0	2	0	0	1	2	0	0	0	0	0	0	0	0	0	0	0	2	2	3	0	0	0	9
ENSG00000011275	0	0	0	0	0	0	0	0	0	0	3	0	0	1	0	0	1	0	0	0	1	0	1	0	0	1	0	0	0	0	0	0	0	0	0	0	0	0	0	0	0	0	0	0	0	0	0	0	6
ENSG00000011295	0	0	0	0	0	0	0	0	0	0	2	1	1	0	0	0	1	0	0	0	0	0	0	0	0	0	0	0	0	0	0	0	1	0	1	0	0	0	0	0	0	2	0	0	0	0	0	0	7
ENSG00000011304	0	0	0	0	0	0	0	0	2	0	0	0	0	0	0	0	1	0	0	0	0	0	0	0	0	1	2	0	0	2	2	0	0	0	0	0	0	0	0	0	0	0	1	1	1	0	0	0	5
ENSG00000011332	0	0	0	0	0	0	0	1	0	0	0	0	0	1	0	0	3	0	0	0	3	0	0	0	0	0	1	0	0	0	0	0	1	0	0	0	0	0	0	0	0	0	0	1	0	0	0	0	9
ENSG00000011347	0	0	0	0	0	0	0	0	0	0	1	0	0	0	0	0	0	0	0	0	0	0	0	0	0	0	0	0	0	0	0	0	0	0	0	0	0	0	0	0	0	0	0	0	0	0	0	0	6
ENSG00000011376	0	0	0	0	0	0	0	0	0	0	2	0	0	1	0	0	0	1	0	0	0	0	0	0	0	0	0	0	0	0	0	0	0	0	1	2	2	2	2	1	0	1	0	0	0	0	0	0	3
ENSG00000011405	0	0	0	0	1	0	0	2	4	0	0	2	0	0	2	0	1	0	0	0	0	0	0	0	2	3	3	0	0	5	4	1	0	0	2	4	4	4	4	0	2	1	0	0	0	2	2	0	6
ENSG00000011422	0	0	0	0	0	0	0	0	0	0	1	0	0	0	0	0	0	0	0	0	1	0	0	0	0	0	0	0	0	0	0	0	0	0	0	0	0	0	0	0	0	1	0	0	0	0	0	0	10
ENSG00000011426	0	0	0	0	0	0	0	0	2	0	1	0	0	0	0	0	1	0	0	0	1	0	0	2	0	0	2	0	0	1	2	0	0	0	0	0	0	0	0	0	0	0	1	1	2	0	0	1	6
ENSG00000011451	0	0	0	0	0	0	0	0	0	0	4	0	0	0	0	0	0	0	0	0	0	0	0	1	1	0	0	0	0	0	0	0	0	0	0	0	0	0	0	1	0	0	0	0	0	0	0	0	2
ENSG00000011454	1	2	1	0	0	0	0	0	2	0	0	0	0	0	0	1	1	0	0	0	3	0	0	0	0	0	2	0	0	2	2	0	1	1	0	0	0	0	0	0	0	0	0	0	0	0	0	0	7
ENSG00000011465	0	1	0	1	2	1	1	0	0	0	4	3	1	2	2	0	7	2	1	1	6	6	5	5	3	0	1	0	0	0	0	1	8	5	3	0	0	0	0	2	0	0	1	4	0	4	1	1	12
ENSG00000011478	0	0	0	0	0	0	0	0	0	0	4	0	0	1	0	0	0	0	0	0	0	0	0	0	0	0	0	0	0	0	0	0	1	0	0	0	0	0	0	0	0	0	1	1	1	0	0	0	3
ENSG00000011485	0	0	0	1	0	0	0	0	0	0	1	0	0	0	0	0	0	0	0	0	0	0	0	0	0	0	0	0	0	0	0	0	0	0	1	0	0	0	0	1	0	0	0	0	0	0	0	0	4
ENSG00000011523	0	0	0	3	0	0	1	1	0	0	6	1	0	0	0	0	2	0	0	0	3	2	0	1	1	1	0	0	0	0	0	0	1	1	1	0	0	0	1	0	0	0	0	1	0	0	0	1	3
ENSG00000011566	3	2	2	2	1	1	1	0	0	3	0	0	0	1	0	0	0	1	0	2	3	3	3	1	0	1	0	0	0	0	0	1	1	2	0	0	0	0	0	0	0	1	0	0	0	0	0	1	3
ENSG00000011590	0	0	0	0	0	0	0	0	0	0	0	0	0	0	0	0	1	0	0	0	0	0	0	0	0	0	0	0	0	0	0	0	0	0	0	0	0	0	0	0	0	0	1	1	0	0	0	1	5
ENSG00000011600	0	0	0	0	0	0	0	0	0	0	1	0	0	0	0	0	1	0	0	0	0	0	0	0	0	0	0	0	0	0	0	0	0	0	0	0	0	0	0	0	0	0	0	0	0	0	0	0	1
ENSG00000011638	0	0	0	0	0	0	0	0	0	0	1	0	0	0	0	0	1	0	0	0	0	0	0	0	0	0	0	0	0	0	0	0	0	0	0	0	0	0	0	0	0	0	0	0	0	0	0	0	2
ENSG00000012048	1	0	0	0	0	0	0	0	0	0	0	2	1	1	2	0	0	0	0	0	0	1	0	1	0	1	0	0	0	0	0	0	1	1	1	0	0	0	0	0	0	1	1	0	0	2	1	0	0
ENSG00000012061	0	0	0	0	0	0	0	0	0	0	0	0	0	0	0	0	3	0	0	0	1	0	0	2	0	0	1	0	0	0	0	0	0	0	0	0	0	0	0	0	0	0	0	0	0	0	0	0	2
ENSG00000012124	0	0	0	0	0	0	0	0	2	0	1	0	1	0	0	0	1	0	0	0	1	0	1	1	1	1	1	0	0	2	2	0	1	0	1	1	1	1	1	0	2	0	0	0	0	0	0	1	2
ENSG00000012171	0	0	0	0	0	0	0	0	0	0	0	0	0	0	0	0	0	0	0	0	0	0	0	0	0	0	0	0	0	0	0	0	0	0	0	0	0	0	0	0	0	0	0	0	1	0	0	0	3
ENSG00000012174	0	0	0	2	0	0	0	1	0	0	3	0	0	0	0	0	0	0	0	0	0	0	0	1	0	0	0	0	0	0	0	0	0	0	0	0	0	0	0	0	0	0	0	0	0	0	0	1	1
ENSG00000012211	0	0	0	0	0	0	0	0	0	0	1	0	0	0	0	0	0	0	0	0	0	0	0	0	0	0	0	0	0	0	0	0	0	1	0	0	0	0	0	0	0	0	0	0	0	0	0	0	5
ENSG00000012223	0	0	0	0	0	0	1	0	0	0	2	0	0	2	0	1	0	0	0	0	0	0	0	1	1	1	0	2	1	0	0	0	0	0	1	0	0	0	0	0	0	0	2	2	0	0	0	0	4
ENSG00000012232	0	0	0	0	2	0	0	0	0	0	4	0	0	0	0	1	0	0	0	0	0	0	0	0	0	0	0	2	1	0	0	0	0	1	1	0	0	0	0	2	0	0	0	1	0	0	0	0	12
ENSG00000012504	0	0	0	0	0	0	0	0	0	0	0	0	0	0	0	0	0	0	0	0	0	0	0	0	0	0	0	0	0	0	0	0	0	0	0	0	0	0	0	0	2	0	0	0	0	0	0	0	1
ENSG00000012660	2	1	2	2	1	0	0	0	2	2	0	4	0	1	4	3	2	1	0	0	5	3	0	1	2	2	2	2	2	2	2	0	0	0	1	0	0	0	0	0	2	2	2	1	3	5	2	2	8
ENSG00000012779	0	0	0	1	0	0	0	0	1	0	0	0	0	0	0	0	1	1	0	1	2	0	0	2	0	1	0	0	0	0	0	0	1	1	0	0	0	0	0	0	0	0	0	0	0	0	0	0	3
ENSG00000012817	0	0	0	0	1	0	0	0	0	0	0	0	0	0	0	0	0	0	1	0	0	0	0	0	0	0	0	0	0	0	0	0	0	0	0	0	0	0	0	0	0	0	0	0	0	0	0	0	0
ENSG00000012822	0	1	0	0	0	0	0	0	0	0	1	0	0	0	0	0	0	1	0	1	0	0	0	0	0	0	0	0	0	0	0	1	0	0	0	0	0	0	0	0	0	0	1	1	0	0	0	0	1
ENSG00000012983	0	0	0	0	0	0	0	0	0	0	0	0	0	0	1	0	1	0	0	0	3	0	0	2	1	0	0	0	0	0	0	1	0	0	0	0	0	0	0	1	0	0	1	1	0	0	0	1	7
ENSG00000013016	0	0	0	2	0	0	0	0	0	0	3	0	0	0	0	0	2	1	0	1	0	0	0	3	1	1	0	0	0	0	0	0	0	0	0	0	0	0	0	0	0	1	0	0	0	0	0	0	1
ENSG00000013275	0	0	0	0	0	0	0	1	1	0	0	1	1	1	0	1	0	0	0	0	0	0	1	1	1	0	0	0	0	2	1	0	0	0	0	0	0	0	0	0	2	0	1	1	2	0	1	1	5
ENSG00000013288	0	0	0	0	0	0	0	1	0	0	2	0	0	0	0	0	1	0	0	0	0	0	0	0	0	0	0	0	0	0	0	0	0	0	0	0	0	0	0	0	0	0	0	0	0	0	0	0	1
ENSG00000013293	0	2	2	0	3	0	0	0	0	0	1	2	0	0	0	1	3	0	0	0	7	0	1	2	1	1	0	0	0	0	0	0	2	3	1	0	0	0	0	0	2	0	0	1	1	0	0	1	3
ENSG00000013297	1	1	0	0	2	0	0	2	2	0	1	0	0	0	0	0	0	0	0	0	3	0	0	0	1	1	2	0	0	2	2	0	0	0	1	0	0	1	2	0	0	0	0	0	0	0	0	2	5
ENSG00000013306	0	0	0	0	0	0	0	1	0	0	0	0	0	0	0	0	0	0	0	0	0	0	0	0	0	0	0	0	0	0	0	0	0	0	0	0	0	0	0	0	2	1	0	0	2	0	0	0	7
ENSG00000013364	0	0	0	0	0	0	0	0	0	0	0	0	1	0	0	0	0	0	0	0	0	0	0	0	0	0	0	0	0	0	0	0	0	0	0	0	0	0	0	0	0	0	0	0	0	0	0	0	1
ENSG00000013374	0	1	0	0	1	3	1	1	1	0	5	2	0	1	2	0	1	0	0	0	2	1	0	0	1	0	0	0	0	0	0	1	1	1	0	0	0	0	0	0	1	1	0	1	0	2	1	0	12
ENSG00000013375	0	0	0	1	0	1	1	0	0	0	2	2	0	0	0	2	0	0	1	0	3	1	2	3	0	2	0	1	2	0	0	0	3	2	3	0	0	0	0	0	0	0	0	0	0	1	0	0	5
ENSG00000013392	0	0	0	0	1	0	0	0	0	0	3	0	0	0	0	0	0	0	0	0	0	0	0	1	2	0	0	0	0	0	0	0	0	0	0	0	0	0	0	0	0	0	1	1	1	0	0	1	5
ENSG00000013441	0	0	0	0	0	0	0	0	1	0	3	0	1	1	0	0	2	0	0	0	2	1	0	0	0	0	1	0	0	2	0	0	0	0	1	0	0	0	0	0	0	0	0	1	2	0	0	0	6
ENSG00000013503	0	0	0	4	1	0	1	1	1	1	5	0	0	1	0	0	1	0	0	0	0	0	0	0	0	0	0	0	0	0	0	0	0	0	0	1	1	1	1	0	0	0	1	1	2	0	0	1	7
ENSG00000013523	0	0	0	0	0	1	0	0	0	0	1	0	0	0	0	0	0	0	0	0	0	0	0	0	0	0	0	0	0	0	0	0	1	1	0	0	0	0	0	0	0	0	0	0	0	0	0	0	4
ENSG00000013561	0	0	0	0	0	0	0	0	0	0	0	0	0	0	0	0	0	0	0	0	0	0	0	0	0	0	0	0	0	0	0	0	0	0	0	0	0	0	0	0	0	0	0	0	0	0	0	0	3
ENSG00000013573	0	0	0	0	0	0	0	0	0	0	0	0	0	0	0	0	1	0	0	0	0	0	3	0	0	0	0	0	0	0	0	0	0	0	0	0	0	0	0	0	2	0	0	0	1	0	0	0	0
ENSG00000013583	0	0	0	0	0	0	0	0	0	0	2	0	0	0	0	0	0	0	0	0	0	0	0	0	0	0	0	0	0	0	0	0	0	0	0	0	0	0	0	0	0	0	1	1	2	0	0	0	0
ENSG00000013588	0	0	0	0	0	0	0	1	2	0	5	2	0	2	2	0	1	0	0	0	3	2	0	2	0	0	3	0	0	2	2	0	0	0	1	0	0	0	0	2	0	2	0	0	2	4	2	0	7
ENSG00000013619	0	0	0	0	0	0	0	1	0	0	4	0	0	0	0	0	4	2	1	1	1	0	0	2	0	0	0	0	0	1	0	0	0	0	1	0	0	0	0	0	2	0	0	0	0	0	0	1	11
ENSG00000013725	0	0	0	0	0	0	0	1	0	0	10	0	0	1	1	0	5	1	0	1	6	2	2	5	1	1	0	1	1	0	0	0	1	2	2	0	0	0	0	0	3	2	0	1	1	0	0	0	11
ENSG00000013810	0	0	0	0	0	0	0	0	1	0	4	0	0	0	0	0	1	0	1	0	0	0	0	0	0	0	0	0	0	0	0	0	0	0	0	0	0	0	0	0	2	0	0	0	2	0	0	0	8
ENSG00000014123	0	2	2	4	0	3	3	0	0	0	3	0	0	0	0	3	3	0	1	1	7	0	7	4	2	3	2	2	3	0	0	0	2	2	0	0	0	0	0	1	2	0	1	1	1	0	0	1	4
ENSG00000014138	0	0	0	0	0	0	0	0	0	0	2	0	0	0	0	0	0	0	0	0	0	0	0	0	1	0	0	0	0	2	0	0	0	0	0	0	0	0	0	0	0	0	0	0	0	0	0	0	0
ENSG00000014164	0	0	0	2	0	0	0	1	1	0	1	4	1	0	3	0	1	0	0	0	0	2	0	2	1	0	0	0	0	2	0	0	0	0	0	0	0	0	0	0	2	1	1	0	0	1	1	0	12
ENSG00000014216	0	0	0	0	0	0	0	0	0	0	0	0	0	0	0	0	0	0	0	0	0	0	0	0	0	0	0	0	0	0	0	0	0	0	1	0	0	1	1	0	0	0	0	0	0	0	0	0	3
ENSG00000014257	0	2	0	3	1	0	0	0	0	0	0	0	0	0	0	0	0	0	0	0	1	0	1	1	0	1	0	0	0	0	0	1	0	0	0	0	0	0	0	0	0	1	0	0	0	0	0	0	9
ENSG00000014641	0	0	0	0	1	0	0	0	0	0	0	0	0	0	0	1	0	0	0	0	1	0	0	0	0	0	0	0	0	0	0	0	0	0	0	0	0	0	0	0	0	0	0	0	0	0	0	0	4
ENSG00000014824	0	0	0	0	0	0	0	0	0	0	0	2	0	1	2	0	1	0	0	0	0	0	0	0	1	0	0	0	0	0	0	0	0	0	0	0	0	0	0	1	0	1	1	0	0	2	2	0	1
ENSG00000014914	0	0	0	0	0	0	0	0	0	0	0	0	0	0	0	0	0	0	0	0	1	0	0	0	0	0	0	0	0	0	0	0	0	0	0	0	0	0	0	0	0	0	0	0	0	0	0	0	1
ENSG00000015133	0	0	0	2	1	1	0	4	6	1	17	0	0	0	0	1	3	2	0	2	3	0	2	0	0	0	1	0	0	8	5	2	1	2	1	2	2	2	2	1	4	1	2	4	2	0	0	1	12
ENSG00000015153	0	2	0	1	0	0	1	0	1	1	1	0	0	0	0	2	4	0	0	0	0	0	4	0	0	1	2	0	0	2	2	1	4	3	1	0	0	0	0	0	0	0	0	0	0	0	0	2	8
ENSG00000015171	0	0	0	4	2	1	1	3	1	0	1	0	0	1	1	1	0	0	0	0	1	0	0	0	2	1	1	0	0	2	2	0	1	0	1	0	0	0	0	4	0	1	0	0	1	0	0	0	10
ENSG00000015285	0	0	0	0	0	0	0	0	0	0	0	0	0	0	0	0	0	0	0	0	0	0	0	0	0	0	0	0	0	0	0	0	0	0	0	0	0	0	0	0	0	1	0	0	0	0	0	0	3
ENSG00000015413	0	0	0	0	0	0	0	0	0	0	1	0	0	0	0	0	0	0	0	0	0	0	0	0	0	0	0	0	0	0	0	1	0	0	0	0	0	0	0	0	0	0	0	0	0	0	0	0	0
ENSG00000015479	0	0	0	2	0	0	0	0	0	0	3	0	0	0	0	1	1	1	0	1	2	0	0	2	1	0	0	0	0	0	0	0	0	0	0	0	0	0	0	1	0	0	0	1	1	0	0	1	6
ENSG00000015532	0	0	0	0	0	0	0	0	0	0	2	0	0	0	0	0	0	0	0	0	0	0	0	0	0	0	0	0	0	0	0	0	0	0	0	0	0	0	0	0	0	0	0	0	0	0	0	0	5
ENSG00000015568	0	0	0	0	0	0	0	0	0	0	1	0	0	0	0	0	0	0	0	0	0	0	0	0	0	0	0	0	0	0	0	0	0	0	0	0	0	0	0	0	0	0	0	0	0	0	0	0	8
ENSG00000015592	3	2	3	0	0	0	0	0	0	4	1	2	1	0	2	2	0	0	0	0	3	0	0	0	0	0	0	0	0	0	0	1	1	1	1	0	0	0	0	0	2	0	0	0	0	2	0	0	3
ENSG00000015676	0	0	0	0	0	2	0	2	3	0	5	0	1	3	3	0	3	0	0	0	3	1	2	2	2	1	2	0	0	4	2	0	0	0	1	0	0	0	0	0	2	1	1	2	2	1	1	0	8
ENSG00000016082	0	0	0	1	0	2	1	0	0	2	0	0	0	1	1	2	0	0	0	0	1	3	2	2	1	3	0	2	2	0	0	0	1	1	2	0	0	0	0	0	0	1	0	1	0	2	1	1	2
ENSG00000016391	0	0	0	0	0	0	0	1	1	0	3	0	0	2	0	0	3	0	0	0	2	0	0	0	1	0	0	0	0	2	0	0	0	0	1	0	0	0	0	1	1	0	1	0	1	0	0	2	9
ENSG00000016402	0	0	0	0	0	0	1	0	0	0	3	0	0	1	0	0	1	0	0	0	1	1	0	0	1	0	0	0	0	0	0	1	1	1	1	0	0	0	0	0	0	1	0	2	0	0	0	0	5
ENSG00000016490	0	0	0	1	0	0	1	1	1	1	3	0	0	1	0	3	2	1	1	2	0	1	0	0	1	1	0	2	3	2	0	0	0	0	0	0	0	0	0	0	0	0	0	0	0	0	0	0	11
ENSG00000016602	0	0	0	0	0	0	0	0	0	0	0	0	0	0	0	0	0	1	0	0	0	0	0	0	0	0	0	0	0	0	0	0	0	0	0	0	0	0	0	0	0	0	0	0	0	0	0	0	2
ENSG00000016864	0	0	0	0	0	0	0	0	0	0	0	0	0	1	0	1	0	0	0	0	0	0	1	0	0	1	0	0	0	0	0	0	0	0	1	0	0	0	0	0	0	0	0	0	0	0	0	0	0
ENSG00000017260	0	1	0	0	1	0	1	0	0	1	1	0	0	1	0	0	0	3	0	3	3	0	4	1	2	0	1	0	0	0	0	1	1	3	2	1	1	1	1	0	0	0	0	0	0	0	0	2	5
ENSG00000017427	0	2	0	1	1	0	0	0	0	3	3	2	0	1	2	1	1	1	0	0	5	2	1	3	1	1	0	2	2	0	0	0	0	1	2	0	0	0	0	0	0	2	0	0	0	2	2	1	2
ENSG00000017483	0	0	0	0	0	0	0	0	0	0	0	0	0	0	0	0	0	0	0	0	0	0	0	0	0	0	0	0	0	0	0	0	0	0	0	0	0	0	0	0	0	0	0	0	0	0	0	0	1
ENSG00000017797	0	0	0	0	0	0	1	0	2	0	0	0	0	0	0	0	0	0	0	0	0	0	0	0	0	0	2	0	0	3	3	0	0	0	0	0	0	0	0	0	0	0	0	0	0	0	0	0	8
ENSG00000018189	0	0	1	0	1	4	2	1	0	0	8	0	2	1	0	0	6	2	1	0	8	1	3	2	1	1	1	0	1	1	0	2	2	2	2	2	2	2	2	0	0	1	0	0	0	0	0	1	17
ENSG00000018236	1	3	1	0	2	2	1	0	0	0	1	0	0	1	0	3	6	0	0	0	5	1	6	5	1	1	0	0	0	0	0	1	3	2	4	2	2	2	2	0	2	1	0	2	0	2	0	4	10
ENSG00000018280	0	0	0	0	0	0	0	1	0	0	0	2	0	0	0	2	0	0	0	0	0	1	0	0	0	0	0	2	2	0	0	0	0	0	0	0	0	0	0	0	0	0	0	0	0	0	0	0	0
ENSG00000018408	0	2	2	2	0	1	0	0	0	2	3	0	0	0	0	2	3	1	0	1	8	1	1	2	2	2	0	1	1	0	0	1	1	2	1	1	1	1	1	0	0	0	3	2	2	0	0	2	5
ENSG00000018510	0	0	0	2	0	1	1	1	0	0	1	0	0	1	0	0	0	1	0	1	1	0	0	1	2	0	0	0	0	0	0	1	3	3	1	0	0	0	0	0	0	0	0	1	0	0	1	0	7
ENSG00000018610	0	0	0	0	0	0	1	0	1	0	0	2	0	0	2	1	0	0	0	0	0	2	0	0	0	0	1	0	0	2	2	0	0	0	0	0	0	0	0	0	0	2	1	1	1	2	2	0	0
ENSG00000018699	0	0	0	0	0	0	0	0	0	0	0	0	0	0	0	0	0	0	1	0	0	0	0	0	0	0	0	0	0	0	0	0	0	0	0	0	0	0	0	0	0	0	2	1	0	0	0	0	4
ENSG00000018869	0	0	0	0	0	0	0	0	0	0	2	0	0	0	0	0	0	0	0	0	0	0	0	0	0	0	0	0	0	0	0	0	0	0	0	0	0	0	0	0	0	0	0	0	0	0	0	0	6
ENSG00000019102	0	0	0	0	0	0	0	0	0	0	0	0	0	0	0	0	0	0	0	0	0	0	0	0	0	0	1	0	0	0	0	0	0	0	0	0	0	0	0	0	0	0	0	1	0	0	0	0	2
ENSG00000019144	0	0	0	0	0	0	0	1	0	0	2	2	0	0	0	0	1	0	0	0	1	0	0	1	0	0	0	0	0	0	0	0	0	0	0	0	0	0	0	0	0	1	1	1	0	0	1	0	14
ENSG00000019485	0	0	0	0	2	1	0	1	0	0	10	2	0	0	2	0	6	0	1	0	3	1	2	4	1	1	0	0	0	0	0	0	1	1	0	0	0	0	0	0	0	0	0	1	0	1	0	1	21
ENSG00000019505	0	0	0	0	0	0	0	0	0	0	0	0	0	0	0	0	0	0	0	0	0	0	0	0	0	0	0	0	0	0	0	0	0	0	0	0	0	0	0	0	0	0	0	0	0	0	0	0	3
ENSG00000019549	0	0	0	2	1	1	1	0	0	1	3	2	1	1	2	0	2	0	0	0	3	2	0	0	1	1	0	0	0	0	0	0	2	2	1	0	0	0	0	0	0	2	0	0	0	2	2	0	11
ENSG00000019582	0	0	0	2	0	0	0	1	1	0	1	3	0	1	2	0	0	0	0	1	0	1	0	2	0	0	0	0	0	0	0	0	0	0	1	0	0	0	0	0	1	1	0	0	0	2	0	0	2
ENSG00000019991	0	0	0	0	3	0	0	0	0	0	1	0	0	0	0	0	1	1	1	1	8	0	0	1	1	0	0	0	0	0	0	0	1	2	3	0	0	0	0	0	0	0	0	1	0	0	0	2	1
ENSG00000019995	0	0	0	0	0	0	0	0	0	0	3	2	1	1	2	0	0	0	0	1	0	2	0	1	0	0	0	0	0	0	0	0	1	2	1	2	2	2	1	0	0	3	1	1	0	2	2	0	12
ENSG00000020129	0	0	0	0	0	0	0	0	0	0	1	0	0	0	0	0	0	0	0	0	0	0	0	1	0	0	0	0	0	0	0	0	0	0	1	0	0	0	0	0	0	0	0	0	0	0	0	0	2
ENSG00000020181	0	0	0	3	0	0	0	0	0	0	8	0	0	0	0	0	0	0	0	0	0	0	0	0	0	0	0	0	0	0	0	0	0	0	0	0	0	0	0	1	0	0	0	1	0	0	0	0	4
ENSG00000020256	0	0	0	0	1	0	1	2	0	0	2	0	0	0	0	0	2	0	0	0	4	0	0	1	0	0	0	0	0	0	0	1	4	2	4	1	1	1	1	0	0	0	0	0	0	0	1	0	10
ENSG00000020426	1	1	1	2	1	1	1	0	0	2	0	1	1	0	0	4	2	1	1	1	3	0	0	2	2	1	0	0	1	0	0	0	1	0	2	0	0	0	0	0	0	0	0	0	0	0	0	0	1
ENSG00000020577	3	1	2	3	2	2	0	1	3	2	12	4	2	3	3	3	5	3	0	2	1	3	3	4	2	4	2	2	2	4	4	1	2	3	2	0	0	0	0	1	4	1	1	0	1	6	1	3	31
ENSG00000020633	1	0	1	0	1	0	0	0	2	0	3	2	0	1	1	0	2	0	0	0	4	0	0	2	0	0	4	0	0	2	2	0	0	0	0	1	1	1	1	0	0	0	0	0	1	1	0	1	14
ENSG00000020922	0	0	0	0	0	0	0	0	0	0	0	0	0	0	0	0	0	0	0	0	1	0	0	1	1	1	0	0	0	0	0	0	0	0	0	0	0	0	0	0	2	0	0	0	0	0	0	0	2
ENSG00000021300	0	0	0	0	0	0	0	0	1	0	3	0	0	0	0	0	1	0	0	0	0	0	0	0	0	0	1	0	0	2	2	0	0	0	0	0	0	0	0	0	0	1	1	0	0	0	0	0	7
ENSG00000021355	0	0	0	0	0	0	0	0	0	0	0	0	0	1	0	0	1	0	0	0	1	0	0	0	2	0	0	0	0	0	0	0	0	0	1	0	0	0	0	0	0	0	0	2	0	0	0	0	6
ENSG00000021488	0	0	0	0	0	0	0	0	1	0	0	0	0	0	0	0	0	0	0	1	1	0	0	0	0	0	0	0	0	1	0	0	0	0	0	0	0	0	0	0	2	0	0	0	3	0	0	0	0
ENSG00000021574	0	0	0	0	0	0	0	1	0	0	2	0	0	0	0	0	0	1	0	0	0	0	0	0	0	0	0	0	0	0	0	0	0	0	0	0	0	0	0	0	0	0	0	0	0	0	0	0	5
ENSG00000021645	0	0	0	0	0	0	1	1	2	0	3	0	0	2	0	0	2	0	1	0	6	0	5	4	2	0	2	0	0	2	2	1	0	0	3	2	2	2	2	1	0	0	1	2	2	0	0	0	10
ENSG00000021762	0	0	0	0	0	0	0	0	2	0	1	0	0	1	0	0	1	0	0	0	1	0	0	0	0	0	2	0	0	2	2	0	1	0	0	0	0	0	0	0	4	0	0	0	1	0	0	0	2
ENSG00000021776	1	0	1	0	0	0	0	0	0	2	0	0	0	0	0	0	0	1	0	0	0	0	0	0	0	0	0	0	0	0	0	0	0	0	1	0	0	0	0	0	0	0	0	0	0	0	0	0	3
ENSG00000021826	0	0	0	0	1	2	3	0	2	0	3	0	0	2	0	0	3	0	0	1	0	0	2	2	1	0	2	0	0	2	2	0	0	0	3	1	1	1	1	0	0	0	1	1	0	2	0	1	5
ENSG00000021852	0	0	0	0	0	0	0	0	0	0	0	0	0	0	0	0	0	0	0	0	1	1	0	1	0	0	0	0	0	0	0	0	0	0	0	0	0	0	0	0	4	1	0	0	1	0	0	0	2
ENSG00000022267	0	1	0	1	0	0	0	0	0	0	3	0	0	1	1	0	0	0	0	0	2	0	2	3	3	0	0	0	1	0	0	1	0	1	0	0	0	0	0	0	0	0	0	1	0	0	0	1	6
ENSG00000022277	0	0	0	0	0	0	0	0	0	0	2	0	0	0	0	0	2	0	0	0	0	0	2	4	1	0	0	0	0	0	0	0	1	1	0	0	0	0	0	0	0	0	0	0	0	0	0	0	1
ENSG00000022355	0	0	0	0	0	0	0	0	0	0	0	0	1	1	1	2	2	3	0	1	2	1	1	3	0	0	1	0	2	0	0	1	2	1	1	0	0	0	0	0	2	0	0	0	1	0	0	4	0
ENSG00000022567	0	0	0	0	0	0	0	0	3	0	3	2	1	0	2	2	3	0	0	0	1	2	0	2	1	1	3	1	0	2	3	0	1	1	2	1	1	1	0	0	0	4	1	0	2	2	2	0	12
ENSG00000022840	0	0	0	0	0	0	0	0	0	0	2	0	0	0	0	0	0	0	0	0	1	0	0	0	0	0	0	0	0	0	0	0	0	1	0	0	0	0	0	0	0	0	0	0	0	0	0	0	3
ENSG00000022976	0	0	0	0	0	0	0	3	0	0	5	4	2	0	4	0	0	0	0	0	0	4	0	0	0	0	0	0	0	1	0	0	0	0	0	0	0	0	0	0	0	4	0	0	0	4	4	1	6
ENSG00000023041	2	0	2	0	0	0	0	0	0	2	0	0	0	0	0	0	0	0	0	1	2	0	0	0	1	0	0	0	0	0	0	1	1	1	0	0	0	0	0	0	0	0	0	0	0	0	0	1	4
ENSG00000023171	0	1	0	0	1	0	0	0	1	0	5	1	0	1	2	2	3	1	0	0	6	0	2	3	0	0	1	0	1	1	0	0	0	0	0	0	0	0	0	0	0	0	0	0	2	2	0	0	20
ENSG00000023191	0	0	0	2	0	0	0	2	4	0	3	2	1	0	2	0	1	0	0	0	0	2	0	0	0	0	2	0	0	3	3	0	0	1	0	0	0	0	0	0	0	0	4	2	3	0	1	0	12
ENSG00000023287	1	2	1	0	0	3	4	0	3	1	6	1	0	1	0	3	2	0	0	0	6	1	4	1	1	3	5	3	4	2	2	1	4	2	0	1	1	1	1	0	0	0	2	2	3	0	0	0	15
ENSG00000023318	0	2	0	0	0	2	0	0	0	1	0	0	0	0	1	0	0	1	0	1	4	2	1	4	3	2	0	0	0	0	0	1	1	0	0	0	0	0	0	1	0	0	0	0	0	0	0	0	2
ENSG00000023330	0	0	0	0	0	0	0	0	0	0	0	0	0	0	0	0	0	0	1	0	0	0	0	1	0	0	0	0	0	0	0	0	0	0	0	0	0	0	0	0	0	1	0	0	0	0	0	0	4
ENSG00000023445	0	2	1	3	0	3	5	2	3	1	9	1	1	1	0	0	0	0	1	1	3	2	4	2	3	1	3	0	1	4	2	1	4	3	3	0	0	0	1	1	0	0	1	2	1	0	1	1	10
ENSG00000023516	0	0	0	0	1	1	0	4	0	0	1	0	0	1	2	0	1	0	0	1	2	1	2	0	1	0	1	0	0	3	1	0	4	3	0	0	0	0	0	0	0	1	0	1	0	2	0	2	6
ENSG00000023572	0	0	0	0	0	0	0	0	0	0	2	0	0	0	0	0	0	0	0	0	2	1	0	1	0	0	0	0	0	0	0	0	0	0	1	0	0	0	0	0	1	0	0	0	1	0	0	0	1
ENSG00000023608	0	0	0	0	0	1	1	0	0	0	5	0	0	0	0	0	1	0	0	0	1	1	2	0	1	1	0	0	0	0	0	0	1	1	0	0	0	0	0	1	0	0	0	0	0	0	0	0	6
ENSG00000023697	1	0	0	1	0	1	0	0	0	0	4	0	0	0	0	1	0	0	0	0	0	0	0	1	1	0	1	0	0	0	0	0	3	1	0	0	0	0	0	0	0	0	0	0	0	0	0	2	10
ENSG00000023734	0	0	0	0	1	1	0	0	0	0	2	0	0	0	0	1	0	0	0	0	0	0	0	0	0	0	0	0	0	0	0	0	1	0	0	0	0	0	0	0	0	0	0	0	0	0	0	1	4
ENSG00000023839	0	0	0	0	0	0	0	0	0	0	1	0	0	0	0	0	0	0	0	0	0	0	0	0	0	0	0	0	0	0	0	0	0	0	1	0	0	0	0	0	0	0	1	1	1	0	0	0	3
ENSG00000023892	0	0	0	2	0	0	0	1	0	0	2	0	1	0	0	0	0	0	0	0	0	0	1	0	0	0	0	0	0	0	0	0	0	0	0	0	0	0	0	0	2	0	0	1	0	0	0	0	6
ENSG00000023902	0	0	0	0	0	0	0	1	0	0	0	0	0	0	0	0	2	0	0	0	1	0	0	1	0	0	0	0	0	0	0	0	0	0	0	0	0	0	0	0	0	0	1	1	0	0	0	0	11
ENSG00000023909	0	0	0	0	0	0	0	0	0	0	4	0	0	0	0	0	2	0	0	0	1	0	0	1	1	0	0	0	0	0	0	0	0	0	0	0	0	0	0	0	0	0	0	0	1	0	0	0	10
ENSG00000024048	0	0	0	2	1	0	0	2	2	0	5	0	1	0	0	0	1	0	0	0	3	1	0	0	2	0	2	0	0	0	1	0	1	2	0	0	0	0	0	0	1	0	1	0	1	0	0	0	6
ENSG00000024526	2	2	0	1	3	1	3	0	4	1	0	0	1	1	0	4	0	0	3	1	5	1	7	7	2	4	3	2	4	4	4	2	1	3	4	0	0	0	0	0	1	1	0	0	1	0	0	2	5
ENSG00000024862	1	0	1	0	0	0	0	0	0	2	0	2	0	0	2	0	0	1	0	0	1	0	5	0	1	0	0	0	0	0	0	0	1	1	0	0	0	0	0	1	0	1	0	0	0	1	1	0	1
ENSG00000025039	0	0	0	2	0	0	0	0	0	0	0	0	0	0	0	0	0	0	0	0	0	0	0	0	0	0	2	0	0	0	0	0	0	1	0	0	0	0	0	0	0	0	0	0	1	0	0	0	8
ENSG00000025156	1	6	2	5	7	7	6	0	3	3	5	2	3	8	0	9	4	5	2	2	10	6	13	6	2	7	5	10	12	3	2	4	10	7	11	4	4	4	4	1	0	3	0	2	5	3	2	9	14
ENSG00000025293	0	0	0	4	0	0	0	0	1	0	3	0	0	0	1	0	0	0	0	0	0	0	0	0	0	0	0	0	0	1	2	0	0	0	0	0	0	0	0	0	0	1	1	1	1	1	1	0	2
ENSG00000025423	0	0	0	0	0	0	0	0	1	0	0	0	0	0	0	0	0	0	0	0	2	0	0	0	0	2	1	0	0	1	2	0	0	0	0	0	0	0	0	0	0	0	1	1	2	0	0	0	0
ENSG00000025434	0	0	0	0	0	0	0	0	0	0	2	0	0	0	0	0	0	0	0	0	0	0	1	0	0	0	0	0	0	0	0	0	0	0	0	0	0	0	0	0	0	0	0	0	0	0	0	0	1
ENSG00000025770	0	0	0	0	0	0	0	2	0	0	0	2	0	1	2	0	0	0	0	0	0	0	0	0	0	0	0	0	0	0	0	0	0	0	0	0	0	0	0	0	0	1	1	2	0	2	1	0	2
ENSG00000025772	0	0	0	0	1	0	0	0	0	0	0	0	1	1	0	0	0	1	0	1	0	0	0	0	1	0	0	0	0	0	0	0	0	0	0	0	0	0	0	0	2	1	0	0	0	0	0	1	5
ENSG00000025796	1	0	1	2	2	1	0	0	0	2	4	0	0	1	0	3	1	0	0	1	3	0	0	0	0	1	0	2	2	0	0	1	4	2	1	1	1	1	0	2	0	0	1	1	3	0	0	0	3
ENSG00000025800	0	0	0	0	0	0	0	0	1	1	0	0	0	0	0	0	0	0	0	0	0	0	0	1	0	0	0	0	0	1	2	0	0	0	0	0	0	0	0	0	3	0	0	1	0	0	0	0	0
ENSG00000026025	2	0	2	0	0	1	2	0	0	2	0	0	0	0	0	0	3	0	0	0	0	0	0	2	0	0	0	0	0	0	0	0	0	0	1	0	0	0	0	0	0	0	0	0	0	0	0	1	4
ENSG00000026036	0	0	0	0	0	0	0	0	0	0	1	0	0	0	0	0	0	0	0	0	0	0	0	0	0	0	0	0	0	0	0	0	0	0	0	0	0	0	0	0	0	0	0	0	0	0	0	0	0
ENSG00000026103	1	2	1	0	1	0	1	0	0	0	0	0	0	0	0	0	0	2	0	1	0	0	1	0	1	0	0	0	0	0	0	0	3	2	1	0	0	0	1	2	0	0	0	0	2	0	0	0	5
ENSG00000026297	2	1	1	3	0	0	0	2	4	1	7	0	0	2	2	0	1	1	0	1	2	0	0	3	0	1	5	0	0	4	4	1	0	2	1	0	0	0	0	0	2	2	0	0	3	2	2	0	14
ENSG00000026508	1	5	0	2	4	3	0	1	0	3	11	1	1	2	2	3	4	0	1	3	18	3	6	6	3	6	0	0	2	0	0	1	5	6	5	2	2	2	2	1	0	2	0	3	0	0	0	6	5
ENSG00000026559	0	0	0	0	0	0	0	0	0	0	2	0	0	0	0	0	0	0	0	0	1	0	2	0	0	0	0	0	0	0	0	0	0	0	0	0	0	0	0	0	0	0	0	0	0	0	0	0	2
ENSG00000026652	1	2	1	0	3	3	0	1	2	0	2	0	0	0	0	2	2	0	1	1	3	0	1	4	3	1	1	1	1	0	0	1	0	0	2	0	0	0	0	0	1	1	1	1	2	0	0	0	6
ENSG00000026751	0	0	0	0	0	0	0	0	0	0	1	0	0	0	0	0	0	0	0	0	1	0	0	0	1	0	0	0	0	0	0	0	0	0	0	0	0	0	0	0	0	0	0	0	0	0	0	0	2
ENSG00000026950	2	0	2	2	1	1	0	0	0	2	0	0	0	0	0	0	1	0	0	1	0	0	2	1	0	0	0	0	0	0	0	0	0	1	0	0	0	0	0	0	0	0	0	0	0	0	0	0	0
ENSG00000027001	2	0	2	0	2	2	0	1	1	2	2	0	0	1	0	0	0	0	0	0	0	0	0	0	0	1	0	0	0	1	1	1	0	0	0	0	0	0	0	1	0	0	0	0	3	0	0	1	1
ENSG00000027075	2	0	3	2	6	8	3	2	1	4	14	4	2	5	5	6	9	0	2	1	9	8	3	5	1	1	2	5	5	1	0	0	4	3	5	1	1	1	0	3	6	2	2	0	5	3	0	4	7
ENSG00000027697	1	1	2	1	1	5	0	0	2	2	1	0	0	2	1	0	3	0	1	0	9	1	1	6	5	2	1	0	0	2	0	2	2	2	2	1	1	2	2	1	0	1	0	0	0	1	2	1	9
ENSG00000027847	0	0	0	0	0	0	0	0	0	0	3	0	0	0	0	0	0	0	0	0	0	0	1	1	0	0	0	0	0	0	0	0	0	0	0	0	0	0	0	0	0	0	0	0	2	0	0	0	7
ENSG00000027869	0	0	0	0	1	1	0	0	0	0	0	2	1	0	0	0	2	0	0	0	1	0	0	0	1	0	0	0	0	0	0	0	0	0	0	0	0	0	0	1	0	2	0	0	0	0	3	0	1
ENSG00000028116	4	2	2	6	11	10	9	1	3	2	10	1	2	9	3	8	17	2	5	7	18	2	7	8	6	2	4	3	3	4	4	4	13	15	5	2	2	2	1	1	4	2	2	4	2	4	2	2	19
ENSG00000028137	0	0	0	0	0	0	0	3	4	0	4	4	0	0	4	1	2	1	0	0	3	1	1	2	2	0	2	0	0	5	3	1	0	1	3	0	0	0	1	1	4	1	2	5	1	4	0	1	6
ENSG00000028203	0	0	0	2	0	0	0	0	0	0	3	0	0	0	0	0	3	0	0	0	1	0	0	0	0	0	0	0	0	1	1	1	0	0	1	0	0	0	0	0	0	0	0	0	0	0	0	1	5
ENSG00000028277	0	0	0	0	0	0	0	0	0	0	4	2	1	0	1	0	1	0	0	0	0	0	0	0	0	0	0	0	0	0	0	0	0	0	0	0	0	0	0	0	0	0	1	0	0	0	1	0	4
ENSG00000028310	0	0	0	0	0	0	0	0	1	0	3	0	0	0	0	0	2	0	0	0	0	0	0	0	1	0	1	0	0	1	1	0	0	0	0	0	0	0	0	1	0	0	0	0	0	0	0	0	3
ENSG00000028528	0	0	0	0	0	0	0	0	0	0	0	0	0	0	0	0	0	0	0	0	0	0	0	0	0	0	0	0	0	0	0	0	0	0	0	0	0	0	0	0	0	0	0	0	0	0	0	0	0
ENSG00000028839	0	1	0	2	1	0	2	0	1	0	5	0	0	1	0	2	0	1	2	3	5	0	2	5	4	1	2	2	2	0	0	2	3	4	2	1	1	1	2	1	1	1	0	1	1	0	0	1	9
ENSG00000029153	2	2	2	0	2	2	0	1	1	2	5	2	1	0	2	0	0	0	0	0	0	1	0	3	1	0	0	0	0	0	0	0	1	1	1	0	0	0	0	3	2	0	0	0	2	2	0	1	6
ENSG00000029363	0	0	0	0	1	1	0	1	0	0	2	0	0	0	0	0	1	0	0	0	0	0	0	0	1	0	0	0	0	0	0	0	0	0	0	0	0	0	0	1	0	0	0	1	1	0	0	0	7
ENSG00000029364	0	0	0	0	0	0	0	0	0	0	5	2	0	0	0	0	0	0	0	0	0	0	0	0	1	0	0	1	1	0	0	0	0	0	0	0	0	0	0	0	0	0	0	0	1	1	0	0	2
ENSG00000029534	1	0	1	0	1	1	0	5	1	0	13	2	4	2	2	0	2	2	0	1	8	1	4	8	3	0	2	1	1	2	0	4	1	2	1	1	1	1	1	1	3	1	1	1	0	2	0	2	34
ENSG00000029559	0	0	0	0	2	0	0	0	0	0	0	0	0	0	0	0	1	0	0	0	0	0	1	0	1	0	0	0	0	0	0	0	3	3	0	0	0	0	0	0	0	0	0	0	0	2	0	0	0
ENSG00000029639	0	1	0	0	0	1	1	1	2	0	1	1	0	0	0	1	2	1	0	0	1	2	0	1	3	1	0	1	2	3	0	0	2	5	0	0	0	0	0	0	0	0	0	1	2	0	0	0	4
ENSG00000029725	0	0	0	0	0	0	0	1	3	0	1	0	0	0	0	0	0	0	0	0	1	0	0	0	0	0	2	0	0	3	2	0	0	0	0	0	0	0	0	0	0	0	0	0	0	0	0	0	7
ENSG00000029993	0	0	0	2	0	1	0	0	0	0	1	0	0	0	0	2	0	0	0	0	2	0	0	0	0	1	0	2	2	0	0	1	0	0	0	0	0	0	0	0	0	0	0	0	0	0	0	0	6
ENSG00000030066	1	0	0	0	1	0	1	0	0	1	0	0	0	0	0	1	2	0	0	1	0	0	0	2	4	2	0	0	0	0	1	0	0	0	2	2	2	2	1	0	2	0	0	0	0	0	0	0	6
ENSG00000030110	0	0	0	0	0	0	0	1	0	0	3	2	0	0	2	0	1	0	0	0	0	0	0	1	2	0	0	0	0	0	0	0	1	0	0	0	0	0	0	0	0	0	0	0	0	2	0	0	4
ENSG00000030304	1	1	1	0	5	2	0	0	0	0	2	2	1	2	2	0	1	0	0	0	6	3	0	0	1	0	0	0	0	0	0	1	0	1	2	1	1	1	1	0	0	1	0	0	0	1	1	0	0
ENSG00000030419	3	2	0	5	12	9	5	2	0	2	7	5	4	3	4	4	3	4	0	2	12	4	8	11	5	2	1	1	5	1	1	3	4	5	10	1	1	0	2	1	3	5	1	1	1	11	4	4	9
ENSG00000030582	0	0	0	0	0	0	0	0	0	0	3	0	0	0	0	0	0	0	0	0	0	0	0	1	0	0	0	0	0	0	0	0	1	0	0	0	0	0	0	0	0	1	0	0	0	0	1	0	6
ENSG00000031003	0	0	0	0	0	0	0	0	0	0	0	0	0	0	0	0	0	0	0	0	0	0	0	0	0	0	0	0	0	0	0	0	0	0	0	0	0	0	0	0	0	0	0	0	0	0	0	0	3
ENSG00000031081	0	0	0	0	0	0	0	0	0	0	0	0	0	0	0	0	1	0	1	1	0	0	0	1	2	1	0	0	0	0	0	0	0	0	0	0	0	0	0	0	0	0	0	0	0	0	0	2	2
ENSG00000031698	0	0	0	0	0	0	0	0	0	0	4	0	0	1	0	0	0	0	0	0	1	0	0	0	0	0	0	0	0	0	0	0	0	0	1	0	0	0	0	0	0	0	0	0	0	0	0	0	1
ENSG00000031823	0	0	0	1	0	0	0	1	0	0	5	0	0	1	0	1	0	0	0	0	0	1	0	0	1	1	0	0	0	0	0	0	0	0	0	0	0	0	0	0	0	0	0	1	0	0	0	0	3
ENSG00000032219	0	0	0	0	0	0	0	0	0	0	0	0	0	0	0	0	0	0	0	0	0	0	0	0	0	0	0	0	0	0	0	0	0	0	0	0	0	0	0	0	0	0	0	0	0	0	0	1	0
ENSG00000032389	0	0	0	1	0	0	0	0	2	0	3	0	0	0	0	0	0	1	1	0	0	0	0	0	2	0	0	0	0	2	2	0	0	0	1	0	0	0	0	0	1	0	2	1	2	0	0	0	6
ENSG00000032444	0	0	0	0	0	0	0	0	1	0	4	0	0	0	0	0	0	0	0	0	0	0	0	0	0	0	0	0	0	0	1	0	0	0	0	0	0	0	0	0	0	0	0	0	0	0	0	0	4
ENSG00000032742	0	0	0	0	0	0	0	0	0	0	0	0	0	0	0	0	2	0	0	0	0	0	0	0	0	0	0	0	0	0	0	0	0	0	0	0	0	0	0	1	0	0	0	0	0	0	0	0	3
ENSG00000033011	0	0	0	0	0	0	0	0	2	0	5	0	0	0	0	1	1	0	0	0	0	0	0	0	0	0	2	0	0	2	2	0	0	0	1	0	0	0	0	0	2	0	1	2	5	0	0	0	0
ENSG00000033030	0	0	0	0	0	0	0	0	2	0	0	0	0	0	0	0	1	0	0	0	0	0	0	0	0	0	2	0	0	2	2	0	0	0	0	0	0	0	0	0	0	0	0	0	0	0	0	0	0
ENSG00000033050	0	0	0	0	0	0	0	0	0	0	0	1	0	2	2	0	0	0	0	0	0	0	0	0	0	0	0	0	0	0	0	0	0	0	0	0	0	0	0	0	0	1	0	0	0	0	0	0	2
ENSG00000033100	0	0	0	1	0	0	0	0	0	0	4	0	1	0	0	0	2	0	0	0	1	0	0	0	0	0	0	0	0	1	0	0	0	0	0	0	0	0	0	0	0	0	1	2	1	0	0	0	2
ENSG00000033122	5	10	2	2	6	8	8	1	1	4	15	1	0	3	2	0	4	1	5	1	10	5	16	3	3	1	0	0	1	0	0	7	8	6	9	2	2	2	2	0	0	1	0	0	0	5	0	4	15
ENSG00000033170	0	0	0	0	0	0	0	0	0	0	5	0	0	0	0	0	0	0	0	0	0	0	0	0	0	0	0	0	0	0	0	0	0	0	0	0	0	0	0	0	0	0	0	0	0	0	0	0	0
ENSG00000033178	2	2	2	1	3	3	1	0	0	2	0	2	1	1	2	0	1	1	2	0	4	2	0	1	0	0	1	0	0	0	0	2	2	2	2	0	0	0	0	1	4	1	1	1	2	2	1	1	5
ENSG00000033327	2	0	2	1	1	4	4	0	2	4	7	0	0	2	0	0	1	2	0	2	8	0	1	5	1	1	4	0	0	2	2	3	0	0	2	0	0	0	0	1	0	1	1	1	1	0	0	2	9
ENSG00000033627	0	0	0	0	0	0	0	1	0	0	1	1	0	1	2	0	1	0	0	0	0	2	0	0	0	0	0	0	0	0	0	0	0	0	0	1	1	1	1	0	0	3	0	0	0	0	0	0	2
ENSG00000033800	0	0	1	0	0	0	0	1	0	0	5	0	0	0	0	0	0	0	0	0	0	0	0	0	0	0	0	0	0	0	0	1	0	0	0	0	0	0	0	0	0	0	0	0	0	0	0	0	4
ENSG00000033867	3	2	3	0	5	4	3	0	1	0	2	0	1	0	2	3	3	1	0	1	4	2	3	2	0	1	0	2	2	0	1	2	1	3	2	1	1	1	2	0	0	0	1	4	0	1	0	1	5
ENSG00000034053	0	0	0	5	0	0	1	0	0	0	8	5	0	2	3	0	1	0	0	0	2	3	0	3	1	1	1	1	1	0	1	1	4	2	2	0	0	0	0	2	0	3	1	1	0	3	1	0	15
ENSG00000034152	0	0	0	0	0	0	0	0	1	0	5	0	0	0	0	0	5	0	0	0	2	0	0	1	0	0	0	0	0	0	0	0	0	0	0	0	0	0	0	2	4	0	1	1	2	0	0	1	16
ENSG00000034239	0	0	0	0	0	0	0	0	0	0	0	0	0	0	0	0	0	0	0	0	1	0	0	0	0	0	0	0	0	0	0	0	0	0	0	0	0	0	0	0	0	0	0	0	0	0	0	0	4
ENSG00000034510	0	0	0	1	1	0	1	1	0	0	6	0	0	1	1	5	5	0	0	1	6	0	1	1	0	3	1	4	4	0	0	0	2	1	1	2	2	2	2	0	0	2	1	1	1	0	0	1	12
ENSG00000034677	2	1	3	4	1	3	1	0	2	2	3	2	1	4	2	0	3	3	0	2	3	1	7	5	4	0	2	0	1	1	2	0	3	3	3	1	1	1	0	0	5	4	2	4	2	2	0	0	12
ENSG00000034713	0	1	0	0	0	0	0	1	1	0	1	0	0	1	0	3	1	0	0	0	0	0	1	0	0	2	1	2	2	2	0	1	0	0	0	0	0	0	0	0	2	1	0	1	0	1	0	0	2
ENSG00000034971	4	3	4	1	1	0	0	1	0	3	5	0	0	0	1	0	1	0	0	1	4	0	0	0	0	0	0	0	0	0	0	0	1	1	0	0	0	0	0	0	0	1	0	0	0	0	0	0	4
ENSG00000035115	1	1	2	2	2	0	0	1	1	0	5	0	1	1	0	2	3	0	0	0	6	0	2	3	0	3	1	2	2	0	0	0	1	1	1	0	0	0	0	1	0	0	0	1	0	0	0	1	6
ENSG00000035141	0	0	0	0	0	0	0	0	0	0	1	0	0	0	0	0	0	0	0	0	3	0	0	0	0	2	0	0	0	0	1	0	0	0	0	0	0	0	0	0	0	0	0	0	0	0	0	0	12
ENSG00000035403	0	0	0	5	0	1	1	3	1	0	0	0	0	0	0	0	1	0	0	0	2	0	0	0	0	0	1	0	0	2	0	0	1	1	0	0	0	0	0	0	0	1	0	1	1	0	0	0	3
ENSG00000035499	0	0	0	2	1	3	2	0	0	0	8	0	1	0	0	2	0	0	1	2	5	1	2	3	1	1	0	2	2	0	0	0	2	2	0	0	0	0	0	0	1	0	1	0	0	0	0	0	13
ENSG00000035664	0	0	0	1	0	0	0	0	0	0	4	0	0	0	0	1	1	0	0	0	3	0	0	0	0	1	0	1	1	0	0	0	0	0	0	0	0	0	0	0	0	0	0	1	0	0	0	0	8
ENSG00000035681	0	2	1	2	3	2	1	2	0	3	10	2	2	2	2	2	11	2	4	3	13	3	5	9	9	4	0	1	2	0	0	1	4	4	1	2	2	2	2	1	1	1	3	4	2	2	0	9	16
ENSG00000035687	0	0	0	0	0	0	2	0	0	0	3	0	0	1	0	0	0	0	1	0	2	0	1	1	0	1	0	0	0	0	0	0	1	1	0	0	0	0	0	0	2	0	1	1	1	0	0	1	8
ENSG00000035720	2	3	2	1	4	3	3	0	0	2	1	0	1	1	1	2	1	3	0	1	6	1	5	8	4	3	0	4	3	0	0	2	2	2	5	1	1	1	0	0	0	2	0	3	0	0	0	4	3
ENSG00000035862	0	0	0	0	0	0	0	0	0	0	0	0	0	0	0	0	0	0	0	0	0	0	0	0	0	0	0	0	0	0	0	0	1	0	0	0	0	0	0	0	0	0	0	0	0	0	0	0	3
ENSG00000035928	0	2	1	0	0	2	1	0	2	0	3	2	1	0	2	0	1	0	0	0	0	2	0	1	0	0	2	0	0	2	2	1	1	2	0	0	0	0	0	0	0	2	0	0	0	2	2	1	0
ENSG00000036054	2	0	2	0	2	0	1	0	0	1	2	1	0	1	0	3	2	0	1	0	3	1	1	2	0	0	0	3	3	0	0	1	0	0	2	1	1	1	0	0	1	0	3	2	0	2	0	0	5
ENSG00000036257	2	0	1	3	1	1	1	1	2	0	4	2	2	2	2	1	2	2	1	1	8	3	2	3	1	4	2	3	1	2	2	1	6	10	5	1	1	1	1	0	4	0	0	1	4	3	1	3	18
ENSG00000036448	0	0	0	0	0	0	0	0	0	0	2	0	0	0	0	0	1	0	1	0	0	0	0	0	0	0	0	0	0	0	0	0	0	0	0	0	0	0	0	0	0	0	1	0	0	0	0	0	5
ENSG00000036473	0	0	0	0	0	0	0	0	0	0	0	0	0	0	0	0	0	0	0	0	1	0	0	0	0	0	0	0	0	0	0	0	0	0	1	0	0	0	0	0	0	0	0	0	0	0	0	0	0
ENSG00000036530	0	0	0	2	0	0	0	0	0	0	2	0	0	0	0	0	2	0	0	0	0	0	0	0	0	0	0	0	0	0	0	0	0	0	0	0	0	0	0	0	0	0	0	0	1	0	0	0	4
ENSG00000036549	0	0	0	1	2	2	0	1	2	0	8	1	1	1	2	0	1	0	0	0	2	1	0	0	1	0	0	1	1	2	1	1	1	1	0	0	0	0	0	1	2	0	1	0	4	2	0	1	5
ENSG00000036565	1	0	2	0	2	1	0	0	0	0	0	0	0	0	0	0	1	0	0	0	2	0	0	0	0	0	0	0	0	0	0	0	0	0	0	0	0	0	0	0	0	1	0	0	0	0	0	0	2
ENSG00000036672	0	0	0	2	0	0	0	3	0	0	2	4	0	1	2	0	2	0	1	0	0	0	0	0	0	0	0	0	0	0	0	0	0	0	0	0	0	0	0	2	2	2	1	1	1	1	0	0	9
ENSG00000036828	0	1	0	4	0	1	0	1	0	0	1	0	0	1	0	0	0	0	0	0	2	0	5	0	0	0	0	0	0	0	0	0	0	0	1	0	0	0	0	0	0	0	0	1	0	0	0	2	2
ENSG00000037042	0	0	0	0	0	0	0	1	0	0	1	0	0	0	0	0	1	0	0	0	0	0	0	0	0	0	0	0	0	0	0	0	0	0	0	0	0	0	0	0	0	0	0	0	0	0	0	0	0
ENSG00000037241	0	0	0	0	0	0	0	0	0	0	0	0	0	0	0	0	0	0	0	0	0	0	0	0	0	0	0	0	0	0	0	0	0	0	0	0	0	0	0	0	0	0	0	0	0	0	0	0	2
ENSG00000037280	0	0	0	4	0	0	0	0	0	0	1	0	0	1	0	0	0	0	1	0	0	0	0	1	0	0	1	0	0	0	0	0	1	3	0	0	0	0	0	0	0	0	0	0	0	0	0	0	1
ENSG00000037474	0	0	0	0	0	0	0	0	0	0	0	0	0	1	0	0	1	0	0	0	0	0	0	0	0	0	0	0	0	0	0	0	0	0	0	0	0	0	0	0	0	0	0	0	1	0	0	1	1
ENSG00000037637	0	0	0	0	0	0	0	0	0	0	5	0	0	0	0	0	0	0	0	0	0	1	0	0	0	0	0	0	0	0	0	0	0	0	0	0	0	0	0	0	0	0	0	0	0	0	0	0	5
ENSG00000037749	1	0	1	0	1	3	1	1	0	1	4	1	1	1	1	0	0	0	0	0	0	1	0	1	0	0	0	0	0	0	0	1	0	0	1	0	0	0	0	0	0	1	2	1	0	2	0	1	4
ENSG00000037757	0	0	0	0	0	0	0	0	0	0	0	0	0	0	0	0	0	0	0	0	0	0	0	0	0	0	0	0	0	0	0	0	0	0	0	0	0	0	0	0	0	0	0	0	0	0	0	0	0
ENSG00000037897	0	0	0	0	2	0	0	0	0	0	0	2	1	0	2	0	1	0	0	0	0	2	0	0	0	0	0	0	0	0	0	0	0	0	0	0	0	0	0	0	0	2	0	0	2	2	1	0	1
ENSG00000037965	0	0	0	0	0	0	0	0	0	0	0	0	0	0	0	0	0	0	0	0	0	0	0	0	0	0	0	0	0	0	0	0	0	0	0	0	0	0	1	0	0	0	0	0	0	0	0	0	2
ENSG00000038002	8	1	7	1	5	10	1	1	0	10	11	2	0	6	3	3	5	1	2	1	3	3	13	5	3	1	1	2	4	0	0	2	3	6	5	1	1	1	1	0	4	3	1	1	2	5	2	2	9
ENSG00000038210	0	0	0	0	0	2	0	2	1	0	4	0	0	0	2	0	0	0	0	0	1	0	0	0	0	0	0	0	0	1	0	0	0	0	1	0	0	0	0	0	0	1	0	2	0	2	1	1	9
ENSG00000038219	0	1	0	2	0	0	0	1	0	0	1	0	0	0	0	0	0	0	1	0	1	0	1	0	0	0	0	0	0	0	0	0	0	0	0	0	0	0	0	0	0	0	1	0	1	0	0	0	9
ENSG00000038274	2	1	1	3	2	2	1	1	3	1	5	0	1	2	0	3	6	2	3	1	8	0	2	3	2	3	1	0	3	3	2	1	7	4	2	1	1	1	1	0	0	1	2	3	3	0	1	4	10
ENSG00000038295	5	2	2	9	6	13	8	3	3	2	11	2	3	3	2	5	7	4	2	5	16	3	18	11	13	4	3	4	5	2	2	1	20	28	6	2	2	2	2	2	5	2	4	7	0	3	1	6	15
ENSG00000038358	0	0	0	0	0	0	0	0	0	0	4	0	0	0	0	0	0	0	0	0	0	0	0	0	0	0	0	0	0	0	0	0	0	0	0	0	0	0	0	0	0	0	0	0	0	0	0	0	3
ENSG00000038382	2	3	2	5	2	2	2	4	3	2	11	2	3	6	5	0	6	1	1	0	11	2	4	2	4	0	2	0	0	4	2	0	5	3	4	2	2	2	1	1	8	3	4	3	3	4	3	1	27
ENSG00000038427	0	0	0	0	0	4	5	0	0	0	0	0	0	1	0	0	2	0	0	0	1	0	0	4	2	0	0	0	0	0	0	0	0	1	7	0	0	0	1	0	0	0	0	0	1	0	0	0	6
ENSG00000038532	0	1	0	2	1	0	1	2	2	0	11	1	0	2	0	3	4	2	1	0	8	1	2	5	2	3	4	0	2	2	4	0	0	0	1	0	0	0	0	1	2	0	0	0	0	1	1	2	11
ENSG00000038945	1	2	0	8	4	2	7	0	1	3	8	4	2	3	4	6	3	1	0	2	17	8	8	6	3	5	0	5	9	0	0	2	3	5	6	0	0	0	0	0	3	3	1	2	4	4	2	5	3
ENSG00000039123	0	0	0	2	2	1	0	0	0	0	5	0	0	0	0	2	0	1	1	0	2	0	0	0	0	1	1	1	2	0	0	0	0	0	2	0	0	0	0	1	2	2	1	0	2	0	0	1	9
ENSG00000039139	2	2	2	0	5	1	0	1	0	1	4	1	1	1	1	0	1	1	0	0	3	2	4	0	2	0	0	2	3	0	0	1	1	1	0	0	0	0	0	0	6	0	1	0	8	3	0	4	7
ENSG00000039319	0	0	0	0	0	0	0	0	0	0	0	0	0	1	0	0	1	0	0	0	0	0	0	0	0	0	0	0	0	0	0	0	0	0	1	0	0	0	0	0	0	0	0	0	0	0	0	0	6
ENSG00000039523	0	0	0	0	0	0	0	0	0	0	2	0	0	0	0	0	1	0	0	0	1	0	0	0	0	0	0	0	0	0	0	0	0	0	0	0	0	0	0	0	0	0	0	0	0	0	0	0	12
ENSG00000039537	0	0	0	0	1	2	0	0	0	0	0	0	0	1	0	1	1	0	0	0	2	0	1	0	1	1	0	2	1	0	0	0	3	3	0	0	0	0	0	0	0	0	0	0	0	0	0	1	2
ENSG00000039560	2	0	1	2	1	1	1	0	0	6	1	0	0	3	1	2	0	0	0	0	7	3	4	2	2	1	3	1	1	0	1	0	1	0	3	0	0	0	0	0	2	2	0	1	1	2	0	3	10
ENSG00000039600	0	0	0	0	0	0	2	0	0	0	4	0	0	0	0	0	2	0	0	0	0	0	0	0	0	0	0	0	0	0	0	0	0	1	0	0	0	0	0	0	0	0	0	0	0	0	0	0	12
ENSG00000039650	0	0	0	0	0	0	1	1	1	0	0	0	0	0	0	0	0	0	0	0	0	0	0	1	0	0	1	0	0	2	2	0	0	0	0	0	0	0	0	0	0	0	0	0	1	0	0	0	5
ENSG00000039987	0	0	0	0	0	0	0	0	0	0	1	0	0	0	0	0	0	0	0	0	0	0	0	0	0	0	0	0	0	0	0	0	0	0	0	0	0	0	0	0	0	0	0	0	0	0	0	0	0
ENSG00000040199	0	0	0	0	0	0	0	0	0	0	5	0	0	0	0	0	0	0	0	0	0	1	0	1	1	0	0	0	0	0	0	0	0	0	1	1	1	1	0	1	0	0	0	0	0	0	0	0	12
ENSG00000040275	0	0	0	0	0	1	2	0	0	0	1	0	1	0	0	0	1	0	0	0	2	2	0	3	1	0	0	0	0	0	1	1	0	0	0	0	0	0	0	0	1	0	1	1	2	0	0	1	1
ENSG00000040341	1	0	0	1	2	4	3	0	0	1	6	0	0	1	0	2	1	1	0	2	2	0	2	5	4	1	1	0	1	0	0	0	1	1	2	0	0	0	0	0	0	2	1	1	1	0	0	0	23
ENSG00000040487	0	0	0	0	0	0	0	1	0	0	8	0	0	0	0	2	3	0	0	0	1	0	0	1	0	2	0	2	2	0	0	0	0	0	0	0	0	0	0	1	0	0	0	0	0	0	0	0	6
ENSG00000040531	0	0	0	0	0	0	0	0	0	0	2	0	0	0	0	0	0	0	0	0	2	0	0	0	0	0	0	0	0	0	2	0	0	0	0	0	0	0	0	1	0	0	0	0	0	0	0	0	6
ENSG00000040633	0	0	0	0	0	0	0	0	0	0	0	0	0	0	0	0	0	0	0	0	0	0	0	0	1	0	0	0	0	0	0	0	0	0	0	0	0	0	0	0	0	0	0	0	0	0	0	1	3
ENSG00000040731	2	6	2	4	4	3	9	0	0	2	5	0	1	2	0	5	4	4	0	5	11	5	15	7	5	6	3	2	6	0	0	3	9	10	4	2	2	2	2	0	0	2	3	3	1	1	0	8	3
ENSG00000040933	2	0	2	0	1	0	2	1	2	3	5	0	0	0	1	4	6	0	0	0	5	2	2	7	2	4	0	4	4	1	0	1	4	3	1	0	0	0	0	2	2	1	0	1	0	0	0	3	16
ENSG00000041353	1	1	0	1	1	1	2	0	2	0	4	0	0	2	0	2	1	0	0	0	12	1	3	3	1	1	2	1	1	2	2	0	7	7	4	0	0	0	0	0	0	0	0	0	0	0	0	2	3
ENSG00000041357	0	0	0	0	0	0	0	0	0	0	2	0	0	0	0	0	1	1	0	1	0	0	0	1	1	0	0	0	0	0	0	0	0	0	0	0	0	0	0	0	0	0	0	0	0	0	0	0	7
ENSG00000041515	1	1	1	1	0	1	0	0	0	3	2	4	1	2	2	0	1	2	0	1	4	2	2	1	0	1	0	0	0	0	0	3	3	3	0	0	0	0	0	2	1	1	1	1	0	3	0	3	10
ENSG00000041802	0	1	0	0	0	1	0	1	0	0	2	0	1	1	0	0	1	0	0	0	1	0	2	1	0	0	0	0	0	0	0	0	0	0	0	0	0	0	0	0	0	0	0	1	0	0	0	0	3
ENSG00000041982	0	0	0	0	0	0	0	0	0	0	0	0	0	1	0	0	1	0	0	0	1	2	0	1	1	1	0	0	0	0	0	0	0	0	0	0	0	0	0	0	0	0	0	0	0	0	0	1	1
ENSG00000041988	0	0	0	0	0	0	0	1	0	0	2	0	0	0	0	0	0	0	0	0	0	0	0	0	0	0	0	0	0	0	0	0	0	0	0	0	0	0	0	0	0	0	0	1	0	0	0	0	3
ENSG00000042088	0	0	0	0	0	0	3	2	1	0	3	0	0	0	0	0	1	0	1	0	1	1	2	2	0	2	1	0	0	1	0	0	0	0	0	0	0	0	0	1	2	0	0	0	0	0	0	1	6
ENSG00000042286	0	0	0	0	0	0	0	0	0	0	0	0	0	0	0	0	1	0	0	0	1	0	0	0	0	0	0	0	0	0	0	0	0	0	0	0	0	0	0	0	0	0	0	0	0	0	0	0	7
ENSG00000042304	0	0	0	0	1	0	0	0	0	0	2	0	0	0	0	0	0	0	0	0	4	0	0	0	0	1	0	0	0	0	0	0	0	0	0	3	3	3	2	1	2	0	0	1	0	0	0	1	2
ENSG00000042317	1	0	0	2	0	1	0	2	0	0	3	2	0	0	2	0	1	0	0	0	1	2	0	0	1	0	0	0	0	0	0	0	0	0	0	0	0	0	0	0	0	3	2	0	0	2	2	1	5
ENSG00000042429	0	0	0	0	0	0	0	0	0	0	1	0	1	0	0	0	0	0	0	0	0	0	0	0	0	0	0	0	0	0	0	0	0	0	0	0	0	0	0	0	0	0	0	0	0	0	1	0	5
ENSG00000042445	0	0	0	0	0	0	0	1	0	0	0	0	0	0	0	0	0	0	0	0	0	0	0	0	0	1	0	0	0	0	0	0	0	0	0	0	0	0	0	0	0	0	0	0	0	0	0	0	2
ENSG00000042493	0	0	0	2	0	0	0	0	0	0	1	0	0	0	0	0	3	0	0	0	0	0	0	0	0	0	0	0	0	0	0	0	1	1	0	0	0	0	0	0	0	0	1	0	0	0	0	1	8
ENSG00000042753	0	0	0	0	0	0	0	0	0	0	3	0	0	0	0	0	0	0	0	0	0	0	0	0	0	0	0	0	0	0	0	0	0	0	0	0	0	0	0	0	0	0	0	0	0	0	0	0	2
ENSG00000042781	1	1	0	2	2	1	1	1	0	1	2	3	0	1	4	0	2	0	0	1	1	2	1	1	0	1	0	0	0	0	0	0	3	3	3	2	2	2	3	0	2	0	1	2	0	3	0	2	3
ENSG00000042813	1	1	0	0	1	3	1	1	1	1	4	0	1	1	0	0	1	0	1	2	3	0	0	0	0	0	1	0	0	2	2	3	1	1	1	1	1	1	0	0	0	0	0	1	0	1	1	0	5
ENSG00000042832	0	0	0	1	0	4	4	1	3	0	0	3	1	2	1	5	1	1	0	2	4	2	0	2	3	5	3	4	2	3	2	0	1	1	0	0	0	0	0	0	0	1	2	2	4	4	0	3	4
ENSG00000042980	0	1	0	0	0	1	0	1	1	2	2	0	0	0	0	0	0	0	0	0	0	0	2	1	0	0	0	0	0	0	0	0	2	2	2	2	2	2	2	0	2	0	1	0	1	0	0	1	5
ENSG00000043039	1	1	2	3	1	2	1	0	0	2	3	0	0	1	0	3	1	2	0	1	3	0	1	3	0	0	0	2	2	0	0	2	3	3	1	0	0	0	0	1	0	1	1	3	2	1	0	1	12
ENSG00000043093	1	1	1	4	1	1	0	0	0	0	6	0	0	0	0	0	1	0	0	0	1	0	1	1	1	0	0	0	0	0	0	1	4	4	4	0	0	0	0	1	0	0	0	0	0	0	0	2	11
ENSG00000043143	0	0	0	1	0	1	0	0	0	0	1	0	0	0	0	0	2	0	0	0	1	0	1	1	0	2	0	0	0	0	0	1	0	0	0	0	0	0	0	0	0	0	0	0	0	0	1	0	22
ENSG00000043355	0	0	0	2	0	0	0	0	0	0	5	0	0	0	0	0	0	0	0	0	0	0	0	0	0	0	0	0	0	0	0	0	0	0	0	0	0	0	0	0	0	0	0	0	1	0	0	0	9
ENSG00000043462	0	0	0	0	0	0	0	0	0	0	4	4	1	3	4	3	2	0	1	0	4	2	3	4	3	1	0	1	1	0	0	0	0	0	0	0	0	0	0	0	2	1	0	2	1	4	0	0	7
ENSG00000043514	0	0	0	0	0	0	0	0	0	0	5	0	0	0	0	1	2	0	0	0	0	0	0	0	0	1	0	0	0	0	0	0	0	0	0	0	0	0	0	0	0	0	0	0	1	0	0	1	2
ENSG00000043591	5	4	4	3	1	2	0	0	0	4	14	2	1	1	2	0	2	0	1	1	4	4	0	3	4	0	0	0	0	0	0	2	1	1	5	3	3	3	3	1	0	3	3	1	1	2	2	7	14
ENSG00000044012	0	0	0	0	0	0	0	0	0	0	0	0	0	0	0	0	0	0	0	0	0	0	0	0	0	0	0	0	0	0	0	0	0	0	0	0	0	0	0	0	0	0	0	0	0	0	0	0	2
ENSG00000044090	0	0	0	0	0	0	0	0	0	0	0	0	0	0	0	0	2	0	0	0	0	0	0	0	0	0	0	0	0	0	0	0	0	0	0	0	0	0	0	0	0	0	0	0	0	0	1	1	4
ENSG00000044115	0	0	0	0	4	0	0	2	2	0	2	0	0	0	2	0	1	1	0	1	3	1	1	2	0	1	2	0	0	2	2	0	0	0	0	0	0	0	0	0	0	2	0	0	0	0	1	1	4
ENSG00000044446	0	0	0	0	0	0	0	0	0	0	0	0	0	1	0	0	0	0	0	0	0	0	0	1	0	0	0	0	0	0	0	0	0	0	0	0	0	0	0	0	0	0	0	0	0	0	0	0	2
ENSG00000044459	0	1	0	0	0	0	5	0	0	0	3	0	1	2	0	1	0	0	0	1	3	0	0	1	1	1	0	0	0	1	0	1	0	2	0	0	0	0	0	0	2	1	0	0	0	0	0	1	5
ENSG00000044524	20	21	19	13	30	25	36	4	1	19	36	7	5	20	4	34	17	14	7	10	25	12	49	24	28	28	4	29	32	2	2	12	41	48	35	5	5	5	8	19	13	6	3	7	9	8	3	12	30
ENSG00000044574	0	2	1	0	2	0	0	1	0	0	2	0	0	0	0	0	0	1	1	0	0	0	0	0	0	0	0	0	0	0	0	0	1	0	0	0	0	0	0	0	0	0	0	0	0	0	0	0	5
ENSG00000046604	0	1	0	0	0	0	0	0	0	0	1	2	0	0	1	0	0	0	0	1	1	0	0	0	0	0	0	0	0	0	0	1	0	0	0	0	0	0	0	1	0	0	0	0	0	0	0	0	5
ENSG00000046647	0	2	0	0	0	0	2	0	2	0	1	1	0	1	0	0	0	3	1	3	2	0	0	5	1	1	3	0	0	2	2	1	4	3	1	0	0	0	0	0	4	0	0	2	1	2	0	2	7
ENSG00000046651	0	1	0	0	2	1	0	0	0	0	0	1	1	0	1	0	0	0	0	0	0	1	1	1	1	0	0	0	0	0	0	0	1	1	0	0	0	0	0	0	0	2	1	0	0	2	1	1	2
ENSG00000046653	0	0	0	0	0	0	0	4	4	0	1	0	0	0	0	0	0	0	0	0	0	0	0	0	0	0	4	0	0	4	4	0	0	0	0	0	0	0	0	1	0	0	0	0	0	0	0	0	4
ENSG00000046774	0	0	0	0	0	0	0	0	2	0	0	0	0	0	0	10	0	0	0	0	2	0	0	1	0	8	1	6	6	2	0	0	2	2	0	0	0	0	0	0	0	2	0	0	0	0	0	0	5
ENSG00000046889	1	1	2	0	0	1	0	0	0	0	1	0	0	0	0	0	2	0	0	0	1	0	1	1	0	0	0	0	0	0	0	0	0	2	0	0	0	0	0	0	1	0	0	0	1	0	0	1	11
ENSG00000047056	0	0	0	0	0	0	0	0	0	0	1	0	0	0	0	0	1	1	0	1	0	0	2	0	0	0	2	0	0	0	0	1	0	0	1	0	0	0	0	0	0	1	0	0	1	0	0	0	3
ENSG00000047188	2	1	1	4	5	2	5	0	1	2	3	2	1	1	2	0	2	1	1	2	4	4	2	2	2	2	1	2	1	0	0	1	1	2	3	0	0	0	0	2	2	4	1	1	1	2	2	1	14
ENSG00000047230	0	0	0	0	0	0	0	0	1	0	1	0	0	0	0	0	2	0	0	0	0	0	0	0	1	0	0	0	0	0	0	1	0	0	0	0	0	0	0	0	0	0	0	0	0	0	0	0	5
ENSG00000047249	0	1	0	0	4	2	4	0	4	0	3	0	0	0	0	0	3	1	0	1	4	0	0	1	0	0	4	0	0	4	4	0	1	1	1	0	0	0	0	0	0	0	1	0	1	0	0	0	8
ENSG00000047315	0	0	0	0	0	0	0	1	0	0	1	0	0	0	0	0	0	0	0	0	0	0	0	0	0	0	0	0	0	0	0	0	0	0	0	0	0	0	0	0	2	0	0	0	0	0	0	0	2
ENSG00000047346	0	0	0	3	0	0	0	0	2	0	1	0	0	0	0	0	2	0	0	0	0	1	1	1	0	3	2	0	1	2	2	0	1	1	0	0	0	0	0	0	0	0	1	2	2	0	0	0	11
ENSG00000047365	2	1	2	0	0	0	0	0	0	1	1	0	0	0	0	0	1	0	0	0	2	0	0	0	0	0	0	0	0	0	0	0	0	0	0	0	0	0	0	0	0	0	0	0	0	0	0	0	7
ENSG00000047410	0	0	0	0	0	0	0	0	0	0	1	2	1	0	2	1	0	1	1	0	0	1	0	2	1	2	0	2	1	0	0	0	0	0	0	0	0	0	0	0	0	1	1	0	0	2	1	1	8
ENSG00000047457	0	1	0	2	1	3	2	0	0	0	2	0	0	2	0	0	2	1	1	0	2	1	2	3	1	1	0	0	0	0	0	1	0	1	0	1	1	1	2	0	1	0	0	0	2	0	0	3	3
ENSG00000047578	0	0	0	0	0	0	0	0	0	0	0	2	1	1	2	0	0	0	0	0	0	2	0	0	0	0	0	0	0	0	0	0	0	0	0	0	0	0	0	0	0	2	0	0	0	2	2	1	2
ENSG00000047579	0	0	0	2	0	0	1	0	0	0	8	1	0	1	1	0	5	0	0	0	8	5	2	0	3	1	0	0	1	0	0	0	0	0	0	0	0	0	0	0	2	2	1	0	0	2	0	1	11
ENSG00000047597	0	0	0	0	0	0	0	0	0	0	2	0	0	0	0	0	1	0	0	0	0	0	0	0	0	0	0	0	0	0	0	0	0	0	1	0	0	0	0	2	0	0	1	1	0	0	0	0	4
ENSG00000047617	0	0	0	0	0	0	0	0	0	0	0	0	0	0	0	0	0	0	0	0	0	0	0	0	0	0	0	0	0	0	0	0	0	0	0	0	0	0	0	0	0	0	0	0	0	0	0	0	5
ENSG00000047621	0	0	0	0	0	1	0	0	0	0	0	0	1	0	0	0	0	0	0	1	0	0	1	1	0	0	0	0	0	0	0	0	0	0	0	0	0	0	0	0	2	0	0	0	0	0	1	0	2
ENSG00000047634	4	0	4	2	4	8	2	1	3	4	5	1	1	0	2	1	0	0	0	0	2	2	0	3	1	0	0	0	1	3	3	0	3	2	1	0	0	0	0	0	0	1	0	2	0	2	0	1	9
ENSG00000047644	2	1	2	0	0	0	1	6	3	1	5	0	0	2	0	3	3	1	0	0	5	1	0	3	2	1	2	0	0	6	2	0	1	2	3	0	0	0	0	1	6	1	0	1	1	0	0	0	20
ENSG00000047648	0	1	1	0	1	1	0	1	0	1	0	2	0	1	0	0	1	0	0	0	5	0	3	3	1	1	0	0	0	1	0	0	0	0	2	1	1	1	1	0	0	0	0	0	0	0	0	0	11
ENSG00000047662	1	0	1	0	1	1	0	4	3	0	2	0	0	0	0	0	0	1	1	0	2	0	1	1	1	0	2	0	0	6	2	0	0	0	0	0	0	0	0	1	2	0	0	1	1	0	0	0	1
ENSG00000047849	0	0	0	0	0	0	0	0	0	0	1	0	0	0	0	0	1	1	0	0	1	0	0	0	0	0	0	0	0	0	0	1	0	0	0	0	0	0	0	0	0	0	0	1	0	0	0	0	6
ENSG00000047932	0	1	0	4	1	3	1	2	2	0	6	2	0	1	2	4	0	1	1	1	2	1	1	3	6	2	2	0	1	2	2	0	2	2	4	0	0	0	0	0	2	3	1	1	4	2	1	2	14
ENSG00000047936	0	0	0	0	1	2	0	0	2	0	2	2	0	0	2	0	1	2	1	0	0	3	0	0	0	0	1	0	0	2	2	0	2	0	0	0	0	0	0	0	0	0	0	0	0	2	0	0	5
ENSG00000048028	0	0	0	0	0	0	0	1	2	0	1	0	0	0	0	0	1	0	0	0	1	0	0	0	0	0	2	0	0	2	2	0	1	0	0	0	0	0	0	0	0	0	1	0	1	0	0	0	4
ENSG00000048052	4	5	2	0	5	5	4	1	1	4	1	6	3	1	6	3	4	7	3	5	21	8	15	7	9	6	3	5	5	2	1	4	5	7	5	1	1	1	0	1	6	1	1	2	4	7	0	4	15
ENSG00000048140	0	0	0	0	0	0	0	1	0	0	2	0	0	0	0	5	1	0	0	0	1	0	0	1	0	2	0	4	4	1	0	0	1	1	0	0	0	0	0	0	2	0	0	0	0	0	0	0	9
ENSG00000048162	0	0	0	0	0	0	0	0	0	0	0	0	0	0	0	0	0	0	0	0	0	0	0	0	1	0	0	0	0	0	0	0	0	0	0	0	0	0	0	0	0	0	0	0	0	0	0	0	1
ENSG00000048342	0	0	0	0	0	0	0	0	0	0	0	0	2	0	0	0	0	0	1	0	0	0	0	0	0	0	0	2	2	0	0	0	0	0	0	0	0	0	0	0	0	0	0	0	0	0	0	0	4
ENSG00000048392	0	0	0	0	0	0	0	0	0	0	1	0	0	0	0	0	0	0	0	0	0	0	0	0	0	0	2	0	0	0	0	0	0	0	1	0	0	0	0	1	0	0	0	0	0	0	0	0	3
ENSG00000048405	0	4	2	4	6	3	2	4	1	0	7	0	0	0	0	1	0	1	1	1	7	1	0	1	1	0	0	0	0	3	2	0	0	0	0	0	0	0	0	1	2	0	0	0	0	0	0	0	19
ENSG00000048471	0	0	0	0	0	0	0	0	0	0	6	0	1	0	0	0	0	0	0	0	4	0	0	3	2	0	0	0	0	0	0	1	1	1	0	0	0	0	0	0	0	1	0	0	0	0	0	0	6
ENSG00000048540	5	6	4	5	7	6	2	1	1	7	2	0	1	1	0	4	3	9	2	7	2	1	12	5	3	6	0	4	5	1	0	4	5	8	2	2	2	2	3	0	4	0	2	1	2	1	1	4	2
ENSG00000048544	0	0	0	0	0	0	0	0	0	0	0	0	0	0	0	0	0	0	0	0	6	0	0	0	1	0	0	0	0	0	0	0	3	3	1	0	0	0	0	0	0	0	0	0	0	0	0	0	2
ENSG00000048649	0	0	0	0	0	0	0	0	0	0	3	0	0	0	0	0	0	0	0	0	0	0	0	0	0	0	0	0	0	0	0	0	0	0	0	0	0	0	0	0	0	0	0	0	0	0	0	0	5
ENSG00000048707	0	0	0	0	0	0	0	0	0	0	0	2	0	0	2	0	1	0	0	0	0	1	0	0	1	0	0	0	0	0	0	1	0	0	0	0	0	0	0	0	0	0	0	0	0	2	0	0	4
ENSG00000048740	1	1	1	9	2	3	3	0	1	2	16	2	2	2	4	5	13	3	0	3	17	7	5	9	10	5	1	2	3	2	3	4	2	6	5	0	0	0	0	1	0	3	0	0	2	0	1	4	16
ENSG00000048828	0	0	0	0	0	0	0	0	0	0	0	0	0	0	0	0	0	0	0	0	0	0	0	0	0	0	0	0	0	0	0	0	0	0	0	0	0	0	0	0	0	0	0	0	0	0	0	0	0
ENSG00000048991	0	0	0	0	0	1	1	0	0	0	9	0	0	0	0	0	2	0	0	0	1	0	0	0	0	0	0	0	0	0	0	1	1	0	1	0	0	0	0	0	0	0	0	0	0	0	0	0	5
ENSG00000049089	0	0	0	0	0	0	0	0	0	0	5	0	0	0	0	0	0	0	0	0	0	0	0	1	2	2	0	0	0	0	0	0	0	0	0	0	0	0	0	0	0	0	1	1	3	0	0	0	8
ENSG00000049130	2	1	1	0	1	2	4	0	0	0	10	0	0	2	0	10	5	0	1	1	6	2	9	5	6	10	0	7	11	0	0	0	11	9	2	2	2	2	2	1	2	0	1	0	0	1	0	6	3
ENSG00000049192	0	0	0	0	1	1	0	1	1	0	2	2	0	1	2	0	0	0	1	0	4	3	3	4	1	1	0	0	0	1	0	0	1	1	4	2	2	2	2	0	0	2	1	0	2	2	0	1	1
ENSG00000049239	0	0	0	0	0	0	0	1	2	0	0	0	0	1	0	0	0	0	0	0	0	0	0	0	1	1	2	0	0	2	2	0	0	0	0	0	0	0	0	0	0	0	0	0	0	0	0	1	11
ENSG00000049245	0	0	0	0	0	0	0	1	0	0	2	5	1	0	4	0	1	0	0	0	4	3	0	0	1	0	0	0	0	0	0	0	0	0	0	1	1	1	0	2	0	2	1	1	0	3	1	0	17
ENSG00000049246	0	0	0	0	0	0	0	0	1	0	1	0	0	0	0	0	1	0	0	0	0	0	0	0	0	0	0	0	0	0	0	0	0	0	0	0	0	0	0	0	0	0	0	0	2	0	0	0	7
ENSG00000049249	0	0	0	0	0	0	0	0	0	0	0	0	1	0	0	1	4	0	0	0	6	0	0	1	0	2	0	0	0	0	0	0	0	0	0	0	0	0	0	0	0	0	0	0	0	0	0	0	0
ENSG00000049323	0	1	0	2	2	3	1	2	1	1	8	2	1	4	2	1	1	1	1	2	3	2	2	4	3	2	1	3	2	2	2	2	2	2	1	1	1	1	1	1	2	3	1	0	3	3	2	0	7
ENSG00000049449	0	0	0	0	0	0	0	0	0	0	4	0	0	1	0	0	1	0	0	0	0	0	0	1	0	0	0	0	0	0	0	0	0	0	0	0	0	0	0	0	0	0	1	2	2	0	0	0	8
ENSG00000049540	0	0	0	0	0	0	0	0	0	0	0	0	0	0	0	0	0	0	0	0	0	0	0	0	0	0	0	0	0	0	0	0	0	0	0	0	0	0	0	0	0	0	0	0	0	0	0	0	2
ENSG00000049541	0	0	0	0	0	0	1	0	0	0	2	1	1	0	0	0	0	1	0	1	0	2	0	1	2	0	0	0	0	0	0	0	0	0	1	0	0	0	0	0	0	1	0	0	0	0	1	0	6
ENSG00000049618	0	0	0	0	1	0	0	1	0	0	4	2	1	1	2	0	3	1	0	1	0	2	2	2	3	2	0	0	0	1	0	1	0	0	1	0	0	0	1	0	1	4	0	0	0	3	1	0	15
ENSG00000049656	0	0	0	0	0	0	0	0	0	0	3	1	0	0	1	0	0	0	0	0	0	0	0	1	0	0	0	0	0	0	0	0	0	0	0	0	0	0	0	0	0	0	0	0	1	0	0	0	4
ENSG00000049759	0	1	1	4	3	2	1	0	1	0	4	0	1	3	0	1	1	0	0	0	2	2	3	5	3	2	2	0	0	0	2	0	0	1	1	1	1	1	0	1	0	3	0	0	1	0	0	1	27
ENSG00000049768	0	0	0	0	0	0	0	0	0	0	0	0	0	0	0	0	0	0	0	0	0	0	0	0	0	0	0	0	0	0	0	0	0	0	0	0	0	0	0	0	0	0	0	0	0	0	0	0	0
ENSG00000049769	0	0	0	0	0	0	0	0	0	0	0	0	2	0	0	0	0	0	0	0	1	0	0	1	0	0	0	0	0	0	0	0	0	0	0	0	0	0	0	0	2	0	0	1	1	0	1	1	3
ENSG00000049860	0	1	3	0	1	2	0	1	0	2	1	0	0	1	0	2	5	1	0	0	4	0	0	1	1	1	0	2	2	0	0	0	2	2	1	0	0	0	0	0	0	0	1	1	0	1	0	2	6
ENSG00000049883	1	0	1	0	0	1	1	0	0	0	0	0	1	1	0	0	1	0	0	0	3	0	2	0	2	0	0	0	0	0	0	0	0	0	0	0	0	0	0	0	1	0	0	0	0	0	0	0	3
ENSG00000050030	0	0	0	0	0	0	0	1	0	0	3	0	0	0	0	0	0	1	1	0	0	0	0	1	0	0	0	0	0	0	0	0	0	0	0	0	0	0	0	0	0	0	0	0	0	0	0	0	5
ENSG00000050130	0	0	0	0	0	0	0	0	0	0	1	0	0	0	0	0	0	0	0	0	0	0	0	2	0	0	0	0	0	0	0	0	0	0	0	0	0	0	0	0	0	0	0	0	0	0	0	0	3
ENSG00000050165	0	0	0	0	0	0	0	1	0	0	1	0	0	0	0	0	0	0	0	0	0	0	0	0	0	1	0	0	0	0	0	0	0	0	0	0	0	0	0	0	0	0	0	1	0	0	0	1	2
ENSG00000050344	2	2	2	0	0	0	0	2	1	2	8	2	1	2	2	4	4	1	1	1	4	2	0	1	0	5	0	2	2	2	1	1	1	1	2	0	0	0	1	0	2	2	0	0	0	2	2	4	16
ENSG00000050393	0	0	0	0	1	1	0	0	2	0	1	0	0	1	0	0	0	0	0	0	1	0	0	2	3	0	2	0	0	2	2	0	0	0	1	0	0	0	0	0	0	0	0	0	0	0	0	0	6
ENSG00000050405	0	0	0	0	2	1	0	1	0	0	5	0	1	1	0	0	0	0	0	0	2	1	0	1	1	0	0	0	0	0	1	0	0	1	0	0	0	0	0	0	0	2	0	1	0	1	1	1	5
ENSG00000050426	0	0	0	3	0	0	0	0	0	0	0	0	0	0	0	0	0	0	0	0	0	0	0	0	0	0	0	0	0	0	0	0	0	0	0	0	0	0	0	0	0	0	0	0	0	0	0	0	4
ENSG00000050438	0	0	0	0	0	0	0	0	0	0	1	2	0	0	2	0	2	0	1	0	1	1	0	1	0	1	0	0	0	0	0	0	0	0	0	0	0	0	0	1	0	1	0	0	0	1	0	0	12
ENSG00000050555	0	0	0	0	0	0	0	0	0	0	0	0	0	0	0	0	0	0	0	0	0	0	0	0	0	0	0	0	0	0	0	0	0	0	0	0	0	0	0	0	0	0	0	0	0	0	0	0	2
ENSG00000050628	0	0	0	0	0	0	0	1	0	0	0	0	1	0	0	0	0	1	0	0	0	0	1	0	0	0	1	0	0	1	0	0	0	0	0	0	0	0	0	0	0	0	0	1	0	0	0	0	6
ENSG00000050730	4	4	3	2	7	7	8	0	2	1	6	2	1	5	2	3	5	5	1	1	20	3	11	13	5	9	2	4	4	2	2	6	8	8	10	3	3	3	4	0	5	4	0	0	3	1	1	1	10
ENSG00000050748	0	0	0	0	0	0	0	0	1	0	2	0	0	0	0	0	0	0	0	0	0	0	0	0	0	0	2	0	0	1	0	0	0	0	0	0	0	0	0	0	0	0	2	0	2	0	1	0	9
ENSG00000050767	0	0	0	0	0	0	0	1	0	0	4	0	0	0	0	0	0	0	0	0	0	1	0	0	0	0	0	0	0	0	0	0	0	0	0	0	0	0	0	0	2	0	0	0	0	0	0	0	12
ENSG00000050820	1	3	1	2	0	1	0	2	2	0	5	0	0	0	0	2	4	0	1	0	0	0	0	3	6	4	0	1	0	3	2	0	0	0	0	0	0	0	0	0	4	1	0	0	3	0	0	1	16
ENSG00000051009	1	0	1	0	0	0	0	0	0	0	1	0	0	0	0	0	1	0	0	0	0	0	0	1	1	0	0	0	0	0	0	0	0	0	0	0	0	0	0	1	0	0	0	0	0	0	0	0	0
ENSG00000051108	0	0	0	2	1	1	0	3	0	0	4	0	0	2	0	1	2	0	0	0	1	0	1	1	0	1	0	0	0	1	0	0	0	0	0	0	0	0	0	1	0	1	0	1	1	0	0	1	7
ENSG00000051128	0	0	0	0	0	0	0	1	2	0	0	0	0	0	0	0	3	0	0	0	0	0	0	0	0	0	0	0	0	1	0	0	0	0	0	0	0	0	0	0	1	0	0	2	0	0	0	0	6
ENSG00000051341	0	1	0	0	0	2	4	0	1	0	7	0	0	2	0	1	1	1	1	1	6	0	1	2	2	0	0	0	0	0	0	1	1	1	2	2	2	2	2	0	0	0	0	1	2	0	0	1	3
ENSG00000051382	0	0	0	0	0	0	2	0	0	0	1	2	0	1	2	1	2	1	0	1	1	4	1	1	1	1	0	0	0	0	0	0	2	1	2	0	0	0	0	1	0	2	0	1	0	4	0	0	8
ENSG00000051523	0	0	0	0	0	0	0	0	0	0	0	0	0	0	0	0	0	0	0	0	0	0	2	0	0	0	0	0	0	0	0	0	0	0	0	0	0	0	0	0	0	0	0	0	0	0	0	0	0
ENSG00000051596	0	0	0	0	0	0	0	1	0	0	1	0	0	0	0	0	0	0	0	0	0	0	0	0	0	0	0	0	0	0	0	0	0	0	0	0	0	0	0	0	0	0	0	0	0	0	0	0	1
ENSG00000051620	0	0	0	0	0	0	2	0	1	0	0	0	0	1	0	0	3	0	0	0	3	0	0	1	0	1	0	0	0	0	0	0	0	0	1	1	1	1	0	0	0	1	2	1	3	0	0	0	11
ENSG00000051825	0	0	0	3	0	0	0	0	0	0	0	0	0	0	0	0	1	1	0	1	0	0	0	0	1	0	0	0	0	1	0	0	0	0	0	0	0	0	0	0	0	0	0	0	0	0	0	0	5
ENSG00000052126	7	4	5	0	3	1	1	0	0	5	7	2	0	6	2	6	5	3	1	3	8	1	5	3	2	3	0	5	7	0	0	2	1	1	2	0	0	0	0	0	3	2	1	0	0	4	1	2	28
ENSG00000052344	0	0	0	0	0	0	0	0	0	0	5	0	0	0	0	0	0	0	0	0	0	0	0	1	0	0	0	0	0	0	0	0	0	0	0	0	0	0	0	0	0	0	0	0	0	0	0	0	7
ENSG00000052723	0	0	0	0	0	0	0	0	0	0	1	0	0	0	0	0	1	0	0	0	0	0	1	0	0	0	0	0	0	0	0	0	0	0	0	0	0	0	0	1	0	0	0	0	0	0	0	0	2
ENSG00000052749	0	0	0	2	0	0	0	0	2	0	0	0	1	0	0	3	1	0	0	0	0	0	0	1	0	2	0	2	2	2	0	0	0	0	0	0	0	0	0	0	2	2	0	1	3	0	0	0	12
ENSG00000052795	0	1	1	2	3	6	2	0	0	0	6	4	2	1	4	2	3	1	0	0	2	3	3	5	4	4	1	2	2	0	0	1	4	5	1	0	0	0	0	0	0	0	1	0	0	3	0	2	14
ENSG00000052802	0	1	0	2	1	1	0	1	0	0	4	0	0	0	0	0	1	0	0	1	1	0	0	1	0	0	0	0	0	0	0	0	1	1	0	0	0	0	0	0	0	0	0	0	0	0	0	0	6
ENSG00000052841	0	0	0	0	0	1	0	0	0	0	3	0	0	0	0	0	0	1	0	0	0	0	0	0	0	0	0	0	0	0	0	0	1	1	0	0	0	0	0	0	2	0	0	1	1	0	0	1	12
ENSG00000052850	0	0	0	0	0	0	0	0	0	0	0	0	0	0	0	0	0	0	0	0	0	0	0	0	0	0	0	0	0	0	0	0	0	0	0	0	0	0	0	0	0	0	0	0	0	0	0	0	2
ENSG00000053108	0	0	0	0	0	0	0	0	0	0	2	0	0	0	0	0	0	0	0	0	1	0	0	0	0	0	0	0	0	0	0	0	0	0	0	0	0	0	0	0	0	0	0	0	0	0	0	0	4
ENSG00000053254	4	4	4	8	4	5	3	3	2	3	9	6	7	5	6	8	7	1	2	0	16	10	5	7	8	4	0	6	5	5	4	0	7	9	2	1	1	1	1	1	6	5	1	4	4	6	0	6	24
ENSG00000053328	0	0	0	0	0	0	0	1	0	0	2	0	0	0	0	0	0	0	0	0	0	0	0	1	0	0	1	0	0	0	0	0	0	0	0	0	0	0	0	0	0	0	0	0	0	0	0	0	11
ENSG00000053372	0	0	0	0	0	0	0	1	0	0	0	0	0	0	0	0	0	0	0	0	0	0	0	0	0	0	0	0	0	0	0	0	0	0	0	0	0	0	0	0	0	0	0	0	0	0	0	0	0
ENSG00000053501	0	0	0	0	0	0	0	0	0	0	0	0	0	0	0	0	0	0	1	0	0	0	0	1	0	0	0	0	0	0	0	1	0	1	0	0	0	0	0	1	0	0	0	0	0	0	0	0	1
ENSG00000053524	0	0	0	6	0	0	0	0	0	0	9	0	0	1	0	3	0	0	0	0	5	0	1	1	2	1	0	2	2	0	2	1	1	2	1	1	1	1	0	0	0	1	2	2	0	0	0	2	14
ENSG00000053747	2	1	1	3	0	3	1	0	1	0	3	0	1	2	2	2	5	1	1	1	9	2	1	5	4	2	1	2	4	0	0	0	1	1	0	0	0	0	0	1	3	0	0	0	2	2	0	2	13
ENSG00000053770	0	0	0	1	0	0	2	0	1	0	0	0	0	0	0	0	0	1	1	0	3	0	1	0	0	0	0	0	0	1	0	0	0	0	0	0	0	0	0	0	0	0	0	2	1	0	0	1	1
ENSG00000053900	0	0	0	0	0	1	0	1	0	0	4	0	0	0	0	0	1	1	0	1	0	0	2	0	0	0	0	0	2	1	0	1	1	2	0	0	0	0	0	0	1	0	0	0	0	0	0	0	6
ENSG00000053918	0	0	0	0	0	0	0	5	1	0	3	1	0	0	1	1	1	0	0	0	2	1	0	0	0	1	0	1	1	2	0	0	0	0	0	0	0	0	0	0	3	0	0	2	1	2	0	1	16
ENSG00000054116	0	0	0	0	0	0	0	1	1	0	2	0	0	0	0	0	0	0	0	0	2	0	0	0	0	0	1	0	0	0	1	0	0	0	0	0	0	0	0	0	0	0	0	0	0	0	0	1	12
ENSG00000054118	0	0	0	0	0	0	0	0	2	0	3	1	0	0	1	0	1	0	0	0	0	0	0	0	1	0	0	0	0	1	2	0	0	0	0	0	0	0	0	1	0	2	0	0	1	0	0	0	5
ENSG00000054148	0	0	0	0	0	0	0	2	2	0	1	0	0	1	0	0	0	0	0	0	0	0	0	0	0	0	2	0	0	2	2	0	0	0	1	0	0	0	0	0	2	0	0	0	0	0	0	0	1
ENSG00000054267	4	4	4	0	1	1	0	1	0	5	0	0	1	0	2	1	0	1	0	1	0	0	0	1	1	1	0	0	0	0	0	1	0	1	3	0	0	0	0	0	0	2	0	0	0	1	0	3	2
ENSG00000054277	0	0	0	1	0	0	0	1	0	0	1	0	0	0	0	0	0	0	0	0	0	0	0	3	1	0	0	0	0	1	0	0	0	0	0	0	0	0	0	1	4	0	0	0	0	0	0	1	5
ENSG00000054282	3	2	2	0	0	0	3	0	0	1	1	0	0	0	0	1	2	0	0	0	2	0	0	3	2	2	1	2	1	0	0	1	0	0	1	0	0	0	0	1	2	0	0	1	0	0	0	2	0
ENSG00000054356	0	0	0	0	0	0	0	0	0	0	0	0	0	0	0	0	0	0	0	0	0	0	0	0	0	0	0	0	0	0	0	0	0	0	0	0	0	0	0	0	0	0	0	0	0	0	0	0	0
ENSG00000054392	1	3	2	2	2	0	3	1	0	0	4	3	1	2	4	0	8	1	0	2	7	3	0	4	1	0	4	0	0	0	0	0	3	4	5	1	1	1	1	0	2	1	1	1	1	3	0	2	27
ENSG00000054523	0	0	0	0	0	0	0	0	0	0	0	0	0	0	0	0	1	0	0	0	1	0	1	1	0	0	0	0	0	0	0	0	1	1	0	0	0	0	0	1	0	0	0	0	0	0	0	0	4
ENSG00000054598	0	0	0	0	0	0	0	0	0	0	1	0	0	1	0	0	0	0	0	0	1	0	0	0	0	0	0	0	0	0	0	0	0	0	0	0	0	0	0	0	2	0	0	0	0	0	0	1	4
ENSG00000054611	0	0	0	0	0	0	0	2	0	0	4	2	0	0	2	0	3	0	0	0	2	3	0	1	0	0	0	0	0	0	0	0	0	0	1	0	0	0	0	0	2	2	0	2	2	2	2	1	13
ENSG00000054654	0	0	0	0	0	2	0	0	2	0	4	0	1	0	0	3	3	0	0	0	3	0	2	3	2	2	1	2	2	2	2	0	3	5	2	0	0	0	1	0	0	1	0	0	0	0	0	1	10
ENSG00000054690	0	0	0	0	0	0	0	1	0	0	3	0	0	0	0	0	1	0	0	0	0	0	0	1	0	0	0	0	0	0	0	0	0	0	0	0	0	0	0	0	0	1	0	0	0	0	0	0	9
ENSG00000054793	0	0	0	0	0	0	0	1	0	0	2	0	0	0	0	0	2	0	0	0	4	0	0	1	0	0	0	0	0	0	0	0	0	0	0	0	0	0	0	0	0	0	0	0	0	0	0	0	0
ENSG00000054803	0	0	0	0	0	0	0	0	0	0	2	0	0	0	0	0	0	0	0	0	2	0	0	0	0	0	0	0	0	0	0	1	0	0	0	0	0	0	0	0	0	0	0	0	0	0	0	0	0
ENSG00000054938	0	0	0	0	2	0	0	0	0	0	6	0	0	0	0	0	0	0	0	0	0	0	0	0	0	0	0	0	0	0	0	0	0	0	0	0	0	0	0	0	2	0	0	0	1	0	0	0	7
ENSG00000054965	0	0	0	0	0	0	0	0	0	0	0	0	0	0	0	0	0	0	0	0	0	0	0	0	0	0	0	0	0	0	0	0	0	1	0	0	0	0	0	0	0	0	0	0	0	0	0	0	2
ENSG00000054967	0	1	0	0	0	0	0	1	3	0	2	1	0	1	0	2	1	0	0	0	0	0	2	0	0	2	0	1	2	1	1	0	0	0	1	0	0	0	0	0	0	2	2	1	2	0	1	0	12
ENSG00000054983	0	0	0	1	1	1	5	1	0	0	1	0	0	0	0	2	2	0	0	1	4	1	2	2	0	1	2	0	0	0	1	0	0	0	3	1	1	1	1	1	0	0	0	0	0	0	1	2	16
ENSG00000055044	0	0	0	0	0	0	1	0	1	0	0	1	0	0	1	0	1	1	0	1	1	1	0	0	0	1	0	0	0	0	0	0	1	1	0	2	2	2	1	0	2	1	1	0	1	1	0	1	2
ENSG00000055070	0	0	0	0	0	0	0	0	0	0	0	0	0	0	0	0	0	0	0	0	0	0	0	0	0	0	0	0	0	0	0	0	0	0	0	0	0	0	0	0	0	0	0	0	0	0	0	0	4
ENSG00000055118	0	0	0	0	0	0	0	0	0	0	3	0	0	0	0	0	0	0	0	0	0	0	0	0	0	0	0	0	0	0	0	0	0	0	0	0	0	0	0	0	0	0	0	0	0	0	0	0	9
ENSG00000055130	2	1	1	0	1	1	1	0	1	2	4	0	0	0	1	0	3	1	0	0	2	0	1	1	0	0	1	0	0	0	0	0	0	0	0	1	1	1	1	1	0	1	0	1	2	0	0	1	15
ENSG00000055147	0	0	0	0	0	1	0	0	0	0	8	0	0	1	0	0	0	1	1	0	0	0	0	1	0	0	0	0	0	0	0	1	0	2	0	0	0	0	0	0	0	0	0	0	0	0	1	0	5
ENSG00000055163	2	5	2	2	1	3	1	1	0	2	10	2	0	3	1	3	5	1	2	1	3	3	5	3	1	2	0	2	2	0	0	1	2	3	3	2	2	2	1	0	4	2	0	1	0	1	1	2	13
ENSG00000055208	2	3	1	5	8	4	0	1	0	0	4	3	2	1	4	0	7	1	1	2	15	8	8	6	6	0	1	0	0	0	0	0	1	4	4	1	1	1	2	0	1	1	1	1	1	3	0	5	11
ENSG00000055211	0	0	0	0	1	0	1	1	0	0	0	0	0	0	0	0	1	0	0	0	0	0	0	1	1	0	0	0	0	0	0	0	0	0	0	0	0	0	0	0	0	0	0	0	0	0	0	0	10
ENSG00000055332	0	0	0	0	0	0	0	1	0	0	0	0	0	0	0	0	0	0	0	0	0	0	0	0	0	1	0	0	0	1	0	0	0	0	0	0	0	0	0	0	0	1	0	0	0	0	0	0	5
ENSG00000055483	0	0	0	0	0	0	0	0	1	0	2	3	3	1	2	0	0	0	0	0	0	2	0	0	0	0	0	0	0	0	2	0	0	1	1	0	0	0	0	0	2	1	1	0	1	0	1	0	4
ENSG00000055609	3	3	2	2	2	5	0	0	0	2	7	1	1	1	2	3	2	1	0	1	4	1	0	4	2	0	0	0	1	0	0	2	3	4	0	0	0	0	0	0	0	0	0	0	0	2	0	4	10
ENSG00000055732	0	0	0	2	0	0	0	0	1	0	1	1	0	0	0	1	1	0	0	0	1	0	0	4	1	1	1	1	0	0	0	1	0	1	1	1	1	1	0	0	0	0	0	0	0	0	0	1	6
ENSG00000055813	0	0	0	0	0	0	0	0	0	0	11	0	0	0	0	0	1	0	0	0	0	0	0	0	1	0	0	0	0	0	0	0	0	0	1	0	0	0	0	0	0	0	0	0	0	0	0	0	12
ENSG00000055917	1	0	1	1	2	0	0	1	2	1	1	0	0	0	0	0	0	0	0	0	4	0	0	1	0	0	1	0	0	3	1	0	1	1	0	0	0	0	0	0	0	0	1	2	1	0	0	1	15
ENSG00000055950	0	0	0	0	0	0	0	0	0	0	2	0	0	0	0	0	0	0	0	0	0	0	0	0	0	0	0	0	0	0	0	0	0	0	0	0	0	0	0	0	0	0	0	1	0	0	0	0	0
ENSG00000056050	1	1	1	0	3	3	4	2	2	2	5	2	1	1	2	0	1	0	0	1	6	3	0	5	3	0	1	0	0	2	2	0	1	1	2	0	0	0	0	1	2	0	0	0	0	2	0	3	14
ENSG00000056097	0	1	0	0	0	0	0	1	0	0	3	0	0	0	1	1	5	0	0	1	3	1	0	0	1	1	0	1	0	1	1	1	0	1	1	0	0	0	0	0	0	1	1	1	0	2	0	0	9
ENSG00000056277	0	0	0	0	0	0	0	0	0	0	2	0	0	0	0	0	1	0	0	0	1	0	0	0	0	0	0	0	0	0	0	0	0	0	0	0	0	0	0	0	0	0	0	0	0	0	0	0	4
ENSG00000056291	1	3	1	0	6	3	2	1	1	0	3	2	1	3	2	7	0	0	0	0	10	2	5	2	0	1	2	3	4	2	1	3	2	4	2	0	0	0	0	0	3	0	0	0	0	2	0	3	9
ENSG00000056487	0	0	0	0	0	0	0	0	0	0	1	0	0	0	0	0	0	0	0	0	0	1	0	0	0	0	0	0	0	0	0	0	0	0	0	0	0	0	0	1	0	0	0	0	0	0	0	0	0
ENSG00000056558	0	0	0	3	0	1	1	0	0	0	3	0	0	1	0	4	3	0	0	0	6	1	1	1	0	5	0	3	4	0	0	1	0	0	0	0	0	0	0	0	0	2	1	2	0	0	0	1	13
ENSG00000056586	0	0	0	0	0	0	0	0	2	0	0	0	1	0	0	0	0	0	0	0	0	0	0	1	1	0	2	0	0	2	2	0	0	0	0	2	2	2	2	1	0	0	1	0	1	0	0	0	1
ENSG00000056972	1	0	1	5	0	1	0	3	0	0	8	0	1	2	2	1	3	1	0	1	1	3	1	2	1	0	0	0	0	0	0	2	0	0	1	0	0	0	0	1	0	1	1	1	0	0	0	2	10
ENSG00000056998	0	0	0	0	0	0	0	0	0	0	0	0	0	0	0	0	1	0	0	0	0	0	0	0	0	0	0	0	0	0	0	0	0	0	0	0	0	0	0	0	2	0	0	0	0	0	0	0	2
ENSG00000057019	3	0	1	0	0	4	3	0	0	1	3	2	0	3	3	0	0	0	0	1	7	3	2	6	3	1	1	0	0	0	0	2	4	3	1	0	0	0	0	0	0	1	0	0	0	2	0	1	10
ENSG00000057149	0	0	0	0	0	0	0	0	0	0	0	0	0	0	0	0	0	0	0	0	0	0	0	0	0	0	0	0	0	0	0	0	0	0	0	0	0	0	0	0	0	0	0	0	0	0	0	0	1
ENSG00000057252	1	0	1	0	3	0	0	1	2	0	2	0	0	0	0	0	3	0	0	0	1	1	1	2	0	0	0	0	0	1	0	0	1	0	0	0	0	0	0	0	2	2	0	0	0	0	1	1	4
ENSG00000057294	2	0	2	5	0	0	0	0	0	2	3	0	0	2	0	0	2	0	0	0	2	0	0	1	2	0	0	0	0	0	0	0	1	2	4	0	0	0	0	0	0	0	0	0	0	0	0	0	8
ENSG00000057468	0	0	0	2	0	0	0	1	3	0	3	0	0	3	0	0	2	0	0	0	1	0	0	1	0	0	3	0	0	3	2	0	0	0	2	3	3	3	2	0	0	0	1	0	0	1	0	1	0
ENSG00000057593	0	0	0	0	0	0	0	0	0	0	1	0	0	0	0	0	0	0	0	0	0	0	0	2	0	0	0	0	0	0	0	0	0	0	0	0	0	0	0	0	0	0	0	0	0	0	0	0	2
ENSG00000057608	0	0	0	0	0	0	0	0	3	0	1	4	1	0	2	0	4	1	2	1	1	4	0	0	0	0	2	0	0	3	2	1	0	0	1	0	0	0	0	1	2	2	1	1	2	2	2	0	3
ENSG00000057657	6	5	7	4	7	5	5	2	7	2	11	3	0	3	3	5	11	1	3	4	20	3	11	9	8	5	7	0	1	5	6	0	6	5	7	4	4	4	3	2	3	3	2	4	4	2	1	4	13
ENSG00000057663	0	1	0	2	3	3	1	0	0	0	2	2	1	0	2	0	0	0	1	0	5	2	6	7	4	2	0	0	0	0	2	0	4	3	0	0	0	0	0	1	0	4	1	0	0	2	2	1	18
ENSG00000057704	0	1	0	4	0	1	0	0	0	0	6	0	0	0	0	0	0	0	0	1	7	0	0	1	0	0	1	0	0	0	0	1	0	0	0	0	0	0	0	0	0	0	0	0	0	0	0	1	15
ENSG00000057935	2	0	2	3	3	4	2	0	0	2	9	0	0	0	0	2	3	0	0	0	5	0	2	2	3	1	0	2	2	0	0	0	2	2	3	0	0	0	0	0	3	1	0	1	1	0	0	4	3
ENSG00000058056	0	0	0	0	1	0	0	0	2	0	2	2	1	0	1	0	2	0	1	0	1	2	1	2	0	1	3	0	0	2	2	0	1	1	0	0	0	0	0	0	0	0	1	1	0	0	1	0	6
ENSG00000058063	0	0	0	3	2	0	3	1	0	0	8	1	0	0	2	3	3	4	3	4	3	4	1	3	3	4	1	2	3	1	0	1	5	7	6	0	0	0	1	2	3	0	0	1	0	2	0	3	19
ENSG00000058085	2	1	1	2	1	0	0	1	0	1	3	0	0	0	0	2	6	0	0	0	3	0	0	4	0	1	0	2	2	0	0	1	1	3	1	0	0	0	0	0	0	1	0	1	0	0	0	1	7
ENSG00000058091	0	1	3	2	6	6	0	0	1	0	3	1	1	3	2	4	0	0	3	0	5	2	3	3	5	4	1	5	4	1	2	0	4	4	3	0	0	0	0	1	0	2	1	3	2	7	0	3	12
ENSG00000058262	0	0	0	0	0	0	0	0	0	0	0	0	0	0	0	0	2	0	0	0	2	0	0	1	0	0	0	0	0	0	0	0	0	0	0	0	0	0	0	1	0	0	1	1	1	0	0	0	0
ENSG00000058272	1	1	2	1	1	2	1	0	0	2	3	0	0	1	0	0	4	2	0	2	10	0	3	6	3	0	1	0	0	0	0	1	6	6	1	0	0	0	0	2	0	3	0	1	0	0	1	2	9
ENSG00000058335	0	0	0	0	0	0	0	0	0	0	3	0	0	0	0	0	0	0	0	0	2	0	0	0	0	0	0	0	0	0	0	0	0	0	0	0	0	0	0	0	0	0	0	0	0	0	0	0	0
ENSG00000058404	0	0	0	0	0	0	0	0	0	0	0	0	0	0	0	0	0	0	0	0	0	0	0	0	0	0	0	0	0	0	0	0	0	0	0	0	0	0	0	0	0	0	0	0	0	0	0	0	1
ENSG00000058453	0	0	0	0	0	0	0	0	0	0	5	0	0	0	0	0	0	0	0	0	0	0	0	0	0	0	0	0	0	0	0	0	0	0	0	0	0	0	0	0	0	0	0	0	0	0	0	0	7
ENSG00000058600	0	0	0	0	0	0	0	0	0	0	7	0	0	0	0	0	2	0	1	0	0	0	0	0	0	0	0	0	0	0	0	0	0	0	0	0	0	0	0	0	2	0	0	0	1	0	0	0	7
ENSG00000058668	0	0	0	3	0	0	1	0	0	0	2	0	0	0	1	2	2	1	0	0	3	1	1	0	0	1	0	2	2	0	0	0	1	1	1	2	2	2	2	1	0	2	0	0	0	0	0	1	3
ENSG00000058673	0	0	0	0	0	0	0	0	2	0	0	0	0	0	0	0	0	0	0	0	0	1	0	0	1	0	2	0	0	2	2	0	0	0	0	0	0	0	0	0	0	0	2	1	3	0	0	0	0
ENSG00000058729	0	1	1	1	0	1	0	1	2	2	4	0	0	0	0	1	2	1	0	1	2	1	1	1	2	0	2	0	0	0	1	0	1	0	1	0	0	0	0	0	2	0	1	1	2	0	0	0	8
ENSG00000058799	0	0	0	0	0	0	0	0	0	0	1	0	0	1	0	0	1	1	0	1	2	0	0	1	0	0	0	0	0	0	0	0	0	0	1	0	0	0	0	1	0	0	0	0	0	0	0	1	2
ENSG00000058804	0	0	0	0	0	0	0	0	0	0	1	0	0	0	0	0	0	0	0	0	0	0	0	2	0	0	0	0	0	1	0	0	0	0	0	0	0	0	0	1	0	0	0	0	0	0	0	0	8
ENSG00000058866	0	0	0	0	0	1	0	0	0	0	5	0	0	0	0	0	3	0	0	0	1	0	0	0	0	0	0	0	0	0	0	0	0	0	0	0	0	0	0	0	0	1	1	0	0	0	0	0	6
ENSG00000059122	0	0	1	0	1	0	0	0	0	0	0	0	0	0	0	0	1	0	0	1	0	1	2	0	0	0	0	0	0	0	0	1	0	0	0	0	0	0	0	0	0	0	0	0	0	0	0	0	7
ENSG00000059145	0	0	0	0	0	0	0	0	1	0	0	0	0	0	0	0	6	0	0	0	1	1	0	0	1	0	2	0	0	1	2	0	0	0	0	0	0	0	0	0	0	0	0	0	1	0	0	0	2
ENSG00000059377	1	0	0	3	0	0	0	1	0	0	1	0	0	1	0	0	3	1	0	1	5	0	0	4	1	0	0	0	0	0	0	1	1	1	0	0	0	0	0	0	0	0	1	0	0	0	0	0	6
ENSG00000059378	2	0	2	1	1	1	0	0	0	1	6	0	0	0	1	0	2	1	1	1	1	0	0	0	1	0	1	0	0	0	0	0	0	0	0	0	0	0	0	0	0	1	1	2	0	0	0	0	8
ENSG00000059573	0	0	0	0	0	0	0	2	0	0	5	3	1	0	3	2	0	0	0	0	1	1	0	1	0	1	0	2	2	0	0	0	0	0	0	0	0	0	0	0	1	1	1	1	2	2	2	0	1
ENSG00000059588	0	0	0	0	0	0	0	5	3	1	5	0	0	0	0	3	1	0	0	0	0	0	0	4	2	1	2	0	0	6	3	0	0	0	1	1	1	1	0	2	4	1	0	2	0	0	0	0	15
ENSG00000059691	3	3	4	5	2	1	0	0	0	1	4	2	0	3	2	0	6	1	0	0	8	2	6	2	0	1	2	0	0	0	0	2	0	0	1	0	0	0	0	0	0	2	1	1	0	2	2	1	5
ENSG00000059728	0	0	0	0	0	0	0	0	0	0	4	2	0	0	2	0	0	1	0	0	0	2	0	0	0	0	0	0	0	0	0	0	0	0	0	0	0	0	0	0	2	0	0	1	2	2	0	0	1
ENSG00000059758	0	1	0	2	2	1	1	2	4	1	0	0	0	4	2	2	4	2	1	3	5	0	1	3	2	2	4	2	2	4	4	2	3	4	2	2	2	2	2	0	2	1	1	0	1	1	1	2	10
ENSG00000059769	0	0	0	0	0	0	0	1	0	0	6	0	0	0	0	0	1	0	0	0	0	0	0	0	0	0	0	0	0	0	0	0	0	0	0	0	0	0	0	0	0	0	1	1	1	0	0	1	2
ENSG00000059804	0	0	0	0	0	0	3	2	0	0	1	0	0	0	0	5	4	1	0	0	1	0	0	3	0	3	0	3	3	0	0	0	2	2	1	2	2	2	1	1	0	0	1	1	0	0	0	3	7
ENSG00000059915	0	0	0	0	0	0	0	1	0	0	2	0	0	0	0	0	2	0	0	0	1	0	0	0	0	0	0	0	0	0	1	0	0	0	0	0	0	0	0	1	0	0	0	0	0	0	0	0	7
ENSG00000060069	0	0	0	0	0	0	0	1	0	0	0	0	1	0	0	0	0	0	0	0	0	2	0	0	0	0	0	0	0	0	0	0	0	0	0	0	0	0	0	0	0	1	0	0	0	0	1	0	0
ENSG00000060138	1	0	0	1	0	1	1	2	1	0	1	0	0	1	0	1	2	0	1	1	1	0	0	1	0	2	0	0	0	1	0	0	1	1	2	2	2	2	2	1	5	1	0	1	2	0	1	1	2
ENSG00000060140	0	0	0	0	0	0	0	0	0	0	0	0	0	0	0	0	0	0	0	0	0	0	0	0	0	0	0	0	0	0	0	0	0	0	0	0	0	0	0	0	0	1	0	1	0	0	0	0	2
ENSG00000060237	2	3	3	0	2	2	2	0	1	3	5	2	3	2	3	0	3	2	1	0	7	4	3	7	4	0	3	0	0	1	1	1	3	3	2	1	1	1	1	1	0	1	0	0	0	3	0	2	8
ENSG00000060339	0	0	0	0	0	0	0	0	2	0	1	0	1	0	0	0	0	0	0	0	0	0	0	0	0	0	2	0	0	2	2	0	0	0	0	0	0	0	0	1	0	0	1	0	1	0	1	0	3
ENSG00000060491	0	0	0	0	0	0	0	0	0	0	0	0	0	0	0	0	0	0	0	0	0	0	0	0	0	0	0	0	0	0	0	0	0	0	0	0	0	0	0	1	0	0	0	0	0	0	0	0	1
ENSG00000060558	0	0	0	0	0	0	0	0	0	0	0	0	0	0	0	0	0	0	0	0	1	0	0	0	0	1	0	0	0	0	0	0	0	0	0	0	0	0	0	0	0	0	0	0	0	0	0	0	1
ENSG00000060566	0	0	0	0	0	0	0	0	0	0	0	0	0	0	0	0	0	0	0	0	0	0	0	0	0	0	0	0	0	0	0	0	0	0	0	0	0	0	0	0	0	0	0	0	0	0	0	0	2
ENSG00000060642	0	0	0	2	0	0	0	0	0	0	0	0	0	0	0	0	2	0	0	0	2	0	0	0	0	0	0	0	0	0	0	0	0	0	0	0	0	0	0	0	0	0	0	0	0	0	0	0	2
ENSG00000060656	0	0	0	0	0	0	0	0	0	0	0	2	0	0	2	0	0	0	0	0	0	2	0	0	0	0	0	0	0	0	0	0	0	0	0	0	0	0	0	0	0	2	0	0	0	2	2	0	2
ENSG00000060718	10	10	11	8	10	16	9	1	1	12	12	5	5	14	4	10	9	3	2	3	27	7	24	9	7	12	3	10	10	3	2	6	24	22	9	2	2	2	2	1	2	1	1	2	0	11	1	8	11
ENSG00000060749	0	1	0	0	0	0	0	0	0	0	6	0	0	0	2	0	1	0	0	0	0	3	0	0	0	0	0	0	0	0	0	0	0	1	0	0	0	0	0	0	0	0	0	0	0	0	0	0	8
ENSG00000060762	0	0	0	1	0	0	0	2	2	0	4	0	1	1	0	0	0	1	0	0	1	0	2	0	2	0	2	0	0	4	4	0	0	0	1	0	0	0	0	0	2	1	2	2	2	0	0	0	10
ENSG00000060971	0	0	0	0	0	0	0	3	1	0	2	0	0	1	0	0	0	0	0	0	0	0	0	1	0	0	1	0	0	2	1	0	0	0	0	0	0	0	0	0	2	0	0	1	0	0	0	0	2
ENSG00000060982	1	1	1	0	4	3	6	4	2	3	8	0	2	7	2	4	7	3	0	6	13	2	10	8	5	4	0	4	5	0	0	1	2	3	8	1	1	2	1	2	6	2	3	3	5	2	0	0	13
ENSG00000061273	0	0	0	2	0	0	0	1	0	0	8	0	0	0	0	0	2	0	0	1	2	0	0	3	2	1	0	0	0	0	0	0	1	1	1	1	1	1	0	1	0	1	0	0	0	0	1	0	18
ENSG00000061337	0	0	0	0	0	0	0	0	0	0	1	0	0	0	0	1	2	0	0	0	1	0	0	0	0	1	0	0	0	0	0	0	0	0	0	0	0	0	0	0	0	0	0	1	0	0	0	1	1
ENSG00000061455	0	0	1	0	2	2	0	1	0	0	1	2	0	1	2	0	0	0	0	0	4	2	0	1	1	0	0	0	0	0	0	0	0	1	0	0	0	0	0	1	1	2	0	0	0	2	1	0	4
ENSG00000061492	0	0	1	0	0	1	0	0	0	1	0	0	0	0	0	0	1	1	0	0	2	0	0	1	1	0	0	0	0	0	0	2	0	0	1	0	0	0	0	0	0	0	0	0	0	1	0	1	4
ENSG00000061656	0	0	0	0	0	0	0	0	0	0	3	4	1	0	4	0	1	0	0	0	0	4	0	1	0	0	0	0	0	0	0	0	0	0	0	0	0	0	0	0	2	4	2	0	0	4	4	0	1
ENSG00000061676	0	0	0	0	0	0	0	0	1	0	1	0	0	1	0	0	2	1	0	0	0	0	0	0	0	0	0	0	0	0	2	1	0	1	1	0	0	0	0	1	0	0	0	0	0	0	0	1	8
ENSG00000061794	0	1	0	0	0	0	0	1	0	2	1	0	0	0	0	0	1	0	0	0	0	0	0	0	0	0	0	0	0	0	0	1	0	0	1	0	0	0	0	0	0	1	0	1	0	0	0	1	5
ENSG00000061918	0	2	0	4	0	1	2	0	0	0	2	0	1	0	0	0	2	0	2	0	3	0	0	1	1	0	0	0	0	0	0	1	3	3	2	0	0	0	0	1	2	1	0	0	2	0	0	1	7
ENSG00000061936	2	1	2	6	3	0	0	1	0	2	2	1	0	0	0	0	1	0	0	0	3	0	2	0	0	0	0	0	0	0	0	0	0	0	0	0	0	0	0	1	2	0	1	1	2	1	0	0	11
ENSG00000061938	0	1	0	6	0	0	0	0	0	0	6	0	0	0	0	2	1	0	0	0	2	1	0	1	0	3	0	2	2	0	0	2	0	0	1	0	0	0	0	2	0	1	0	0	0	0	0	0	22
ENSG00000061987	0	2	0	2	1	3	1	0	0	0	7	2	1	1	4	0	1	3	1	3	1	4	1	5	3	1	0	0	0	0	0	0	0	1	1	0	0	0	0	0	0	4	1	2	1	2	2	3	9
ENSG00000062096	0	0	0	0	0	0	0	0	0	0	1	0	0	0	0	0	0	0	0	0	0	0	0	1	0	0	0	0	0	0	0	0	0	0	0	0	0	0	0	0	0	0	0	0	0	0	0	0	3
ENSG00000062194	1	2	1	0	6	1	3	1	1	5	4	5	2	4	4	3	7	2	1	3	10	6	2	2	0	3	1	1	1	2	2	1	4	4	4	0	0	0	0	1	3	7	0	1	1	3	2	3	16
ENSG00000062485	1	1	2	2	0	0	0	0	0	2	0	0	0	0	0	0	2	0	0	0	1	0	1	0	1	0	0	0	0	0	0	0	0	0	0	0	0	0	0	0	0	0	0	0	0	0	0	0	4
ENSG00000062582	2	1	1	0	3	2	0	0	0	2	1	0	1	0	0	0	2	0	0	0	4	0	1	0	0	1	0	0	0	1	0	0	0	0	1	0	0	0	0	1	2	0	0	0	1	0	0	1	6
ENSG00000062598	1	0	0	0	0	0	0	0	0	0	6	0	0	0	0	0	0	0	0	0	0	0	0	0	1	0	0	0	0	0	0	0	0	0	0	0	0	0	0	0	0	0	0	0	0	0	0	0	1
ENSG00000062650	0	0	0	2	0	1	0	0	0	0	4	0	0	0	0	0	1	1	0	0	0	0	0	2	2	0	1	0	0	0	0	0	0	0	1	0	0	0	1	1	2	0	0	0	0	0	0	2	12
ENSG00000062716	3	0	3	4	0	4	0	0	0	3	7	3	1	3	2	2	4	1	1	0	8	3	8	3	3	2	1	3	2	0	0	2	0	1	1	3	3	3	2	2	2	1	0	0	0	2	0	0	3
ENSG00000062725	0	0	0	0	0	0	0	0	0	0	0	2	1	1	2	0	2	0	0	0	0	2	1	1	1	0	0	0	0	0	0	0	0	0	0	0	0	0	0	0	0	1	1	1	1	2	1	0	2
ENSG00000062822	0	0	0	0	0	0	0	0	0	0	0	0	0	0	0	0	0	0	0	0	0	0	0	0	0	0	0	0	0	0	0	0	0	0	0	0	0	0	0	0	0	0	0	0	0	0	0	0	5
ENSG00000063015	0	0	0	0	0	0	0	0	1	0	0	0	0	0	0	0	0	0	0	0	0	0	0	0	0	0	1	0	0	0	2	0	0	0	0	0	0	0	0	0	0	0	0	0	0	0	0	0	0
ENSG00000063046	0	0	0	0	0	0	0	0	2	0	2	0	0	1	0	0	3	0	0	0	0	0	0	0	0	0	2	0	0	2	2	0	0	0	0	0	0	0	1	0	0	0	0	1	0	0	0	0	4
ENSG00000063169	0	2	0	0	2	1	0	0	0	0	2	0	0	0	0	0	0	0	0	0	0	0	0	0	0	0	0	0	0	0	0	0	0	0	0	0	0	0	0	0	0	0	0	2	0	0	0	1	8
ENSG00000063176	0	0	0	0	0	0	0	1	0	0	0	2	0	0	2	0	0	0	0	0	0	2	0	0	0	0	0	0	0	0	0	0	0	0	0	0	0	0	0	0	0	2	2	0	0	2	2	0	4
ENSG00000063180	0	0	0	0	0	0	0	0	0	0	0	0	0	0	0	0	0	0	0	0	0	0	0	0	1	0	0	0	0	0	0	0	0	0	0	0	0	0	0	0	0	0	0	0	0	0	0	0	3
ENSG00000063241	0	0	0	0	0	0	0	0	1	0	2	0	0	0	0	0	0	0	0	0	0	0	0	0	0	0	0	0	0	0	0	0	0	0	0	0	0	0	0	0	2	0	1	1	2	0	0	0	7
ENSG00000063244	0	0	0	0	0	0	0	0	3	0	0	0	0	0	0	0	0	0	0	0	0	0	0	0	0	0	2	0	0	2	4	0	0	0	0	0	0	0	0	0	0	0	0	2	1	0	0	2	4
ENSG00000063245	0	0	0	0	0	0	0	1	0	0	0	0	0	0	0	0	1	0	0	0	0	0	2	0	0	0	0	0	0	0	0	0	0	0	0	0	0	0	0	0	0	0	0	0	0	0	0	0	3
ENSG00000063322	0	0	0	0	0	0	0	0	0	0	0	0	0	0	0	0	0	0	0	0	0	0	0	0	0	0	0	0	0	0	0	0	0	0	0	0	0	0	0	0	0	0	0	0	0	0	0	0	3
ENSG00000063438	0	0	0	0	0	0	1	1	0	0	5	0	0	0	0	0	1	0	0	0	0	0	0	1	1	0	0	0	1	0	0	0	0	0	1	0	0	0	0	0	0	0	0	1	1	0	0	1	11
ENSG00000063587	0	0	0	0	0	0	0	0	0	0	0	0	0	0	0	1	3	0	0	0	2	0	4	1	0	1	0	0	0	0	0	0	0	0	1	0	0	0	0	0	0	0	0	0	0	0	0	0	7
ENSG00000063601	1	0	0	0	2	2	0	0	0	0	2	2	2	1	2	3	1	2	0	1	5	3	0	1	2	1	1	2	2	0	2	0	0	0	0	0	0	0	0	0	0	1	0	0	0	2	1	1	9
ENSG00000063660	0	0	0	0	0	0	0	0	1	0	0	0	0	0	0	0	0	0	0	0	0	0	0	0	0	0	1	0	0	1	0	0	0	0	0	0	0	0	0	0	0	0	0	1	2	1	0	1	9
ENSG00000063761	0	0	0	0	0	0	0	0	0	0	4	0	0	0	0	0	0	0	0	0	0	0	0	0	0	0	2	0	0	0	0	0	0	0	0	0	0	0	0	0	2	0	0	1	2	0	0	0	6
ENSG00000063854	0	0	0	1	0	0	0	0	1	0	3	0	0	0	0	0	0	0	0	0	0	0	0	0	0	0	1	0	0	1	1	0	0	0	0	0	0	0	0	0	0	0	1	0	1	0	0	0	7
ENSG00000063978	1	1	1	0	1	0	0	1	1	1	10	2	1	0	2	1	1	0	0	0	0	2	0	0	0	2	0	0	0	2	0	0	0	0	0	0	0	0	0	0	2	0	0	0	0	2	0	2	15
ENSG00000064012	4	0	3	5	2	1	0	2	2	4	3	0	1	2	0	3	3	0	1	1	6	0	0	6	3	2	2	0	0	2	2	1	2	3	2	2	2	2	1	0	2	0	1	2	2	0	0	0	5
ENSG00000064042	0	0	0	1	0	0	0	1	0	0	0	0	0	1	0	0	0	0	0	0	0	0	0	0	0	0	0	0	0	0	0	0	0	0	0	0	0	0	0	0	2	0	0	0	1	0	0	0	3
ENSG00000064102	0	0	0	0	0	0	0	0	0	0	0	0	0	0	0	0	1	1	0	1	0	0	0	1	0	0	0	2	1	0	0	0	0	0	0	0	0	0	0	0	0	0	0	0	0	0	0	1	2
ENSG00000064115	0	0	0	0	0	0	0	0	0	0	5	0	0	0	0	1	1	0	0	0	0	0	0	0	0	1	0	0	0	0	0	0	0	0	0	0	0	0	0	1	0	0	1	1	0	0	0	0	6
ENSG00000064195	0	0	0	0	0	0	0	1	0	0	0	0	0	0	0	0	0	0	0	0	0	0	0	0	0	0	0	0	0	0	0	0	0	0	0	0	0	0	0	0	0	0	0	0	0	0	0	0	5
ENSG00000064199	0	0	0	0	0	0	1	0	0	0	1	0	0	0	0	0	0	0	0	0	0	0	0	0	1	0	0	0	0	0	0	0	0	0	2	1	1	1	0	1	0	0	0	0	0	0	0	0	4
ENSG00000064218	0	0	0	2	0	0	0	1	0	0	1	0	0	1	0	0	0	0	0	1	0	0	1	2	0	0	0	0	0	0	0	0	1	1	0	0	0	0	0	0	0	1	0	0	0	0	0	1	12
ENSG00000064225	2	2	2	0	4	8	0	0	2	2	1	0	1	0	0	2	4	0	0	0	5	2	2	0	0	3	1	2	2	2	2	1	3	3	3	6	6	6	7	2	1	0	2	1	1	0	0	1	5
ENSG00000064270	0	0	0	0	0	0	0	0	0	0	0	0	0	1	1	0	0	0	0	0	2	0	0	0	0	0	0	0	0	0	0	0	0	0	1	1	1	1	1	0	0	1	1	0	0	0	0	0	1
ENSG00000064300	0	0	0	0	0	0	0	0	0	0	0	0	0	0	0	0	0	0	0	0	0	0	0	0	0	0	0	0	0	0	0	0	0	0	0	0	0	0	0	1	0	0	0	0	0	0	0	0	3
ENSG00000064309	0	0	0	2	0	0	0	0	0	0	2	0	0	0	0	0	1	0	0	0	4	0	0	1	0	0	0	0	0	0	0	0	0	0	0	0	0	0	0	0	0	0	0	0	0	0	0	1	3
ENSG00000064313	0	0	0	0	1	0	0	0	0	0	4	2	0	0	0	0	0	0	0	0	0	0	0	0	0	0	0	0	0	0	0	0	0	0	0	0	0	0	0	0	0	2	0	0	1	0	0	0	2
ENSG00000064393	1	1	1	3	2	1	0	0	1	0	5	2	1	1	0	1	4	0	0	0	8	0	2	0	1	2	0	0	0	1	0	1	1	1	2	0	0	0	0	0	0	2	0	1	1	0	1	2	9
ENSG00000064419	0	0	0	0	0	1	0	0	0	0	0	0	0	0	0	0	0	0	0	0	2	0	0	0	1	0	0	0	0	0	0	0	0	1	1	0	0	0	0	0	0	0	0	1	0	1	0	1	3
ENSG00000064489	0	0	0	0	0	0	0	0	0	0	0	0	0	0	0	0	1	0	0	0	0	0	0	1	0	0	0	0	0	0	0	0	0	0	0	0	0	0	0	0	0	0	0	0	0	0	0	0	2
ENSG00000064545	0	0	0	2	0	0	0	0	0	2	1	0	0	0	0	0	1	1	0	1	0	0	0	0	0	0	0	0	0	0	0	1	0	0	0	0	0	0	0	0	0	0	0	0	0	0	0	0	3
ENSG00000064547	0	0	0	0	0	0	0	2	2	0	0	0	0	0	0	0	1	0	0	0	0	0	0	0	0	0	2	0	0	2	2	0	0	0	0	0	0	0	0	3	2	1	0	0	0	0	0	0	11
ENSG00000064601	0	0	0	0	0	0	0	0	0	0	2	0	0	0	0	0	0	0	0	0	0	0	0	0	0	0	0	0	0	0	0	0	0	0	0	0	0	0	0	0	0	0	0	0	0	0	0	0	4
ENSG00000064607	0	0	0	0	0	0	0	0	2	0	2	0	0	0	0	0	0	0	0	0	2	0	0	0	0	0	2	0	0	2	2	0	0	0	0	2	2	2	2	0	0	0	1	0	1	0	0	1	6
ENSG00000064651	0	0	0	0	1	0	0	1	3	0	7	0	1	0	0	0	2	0	0	0	4	1	1	1	1	0	3	0	0	3	4	0	0	0	0	0	0	0	0	1	0	1	3	2	2	0	1	0	11
ENSG00000064652	0	0	0	2	0	0	0	0	0	0	2	3	1	2	2	0	3	0	1	1	2	2	4	4	0	0	1	0	0	0	0	0	1	0	0	0	0	0	0	1	0	3	1	0	0	2	2	1	4
ENSG00000064655	0	0	0	0	0	0	0	0	0	0	1	0	0	0	0	0	0	0	0	0	1	0	0	0	1	0	0	0	0	0	0	0	0	0	0	0	0	0	0	0	0	0	0	0	0	0	0	1	0
ENSG00000064666	0	0	0	0	0	0	0	0	0	0	0	0	0	0	0	0	0	0	0	0	0	0	0	0	0	0	0	0	0	0	0	0	0	0	0	0	0	0	0	0	0	0	0	0	0	0	0	0	0
ENSG00000064687	0	0	0	0	0	0	0	0	0	0	1	0	0	0	0	0	0	0	0	0	0	0	0	0	0	0	0	0	0	0	0	0	0	0	0	0	0	0	0	0	0	0	0	0	0	0	0	1	2
ENSG00000064692	0	0	0	1	0	0	0	0	0	0	1	3	0	0	2	0	0	0	0	0	1	1	1	0	0	0	0	0	0	0	0	0	2	3	1	1	1	1	1	0	0	0	1	1	0	3	1	1	13
ENSG00000064703	0	0	0	0	0	0	0	0	0	0	1	0	0	1	0	0	2	0	0	0	0	0	0	0	0	0	0	0	0	0	1	0	0	0	0	0	0	0	0	0	0	0	0	0	0	0	0	0	5
ENSG00000064763	0	1	0	4	1	0	1	1	1	1	10	0	1	1	4	0	2	1	0	1	13	1	7	8	3	0	0	0	0	0	0	1	1	2	2	0	0	0	0	1	5	1	1	0	2	2	0	3	10
ENSG00000064787	2	1	2	0	2	0	1	0	0	0	4	0	0	0	0	0	0	0	0	0	4	0	0	1	0	1	0	0	0	0	0	0	0	0	3	0	0	0	1	0	0	0	0	0	0	0	0	0	7
ENSG00000064835	4	6	2	0	5	4	3	0	1	3	2	2	1	2	3	0	1	3	2	0	7	2	9	4	4	1	1	0	0	0	0	2	4	2	3	0	0	0	0	0	1	3	0	0	1	2	2	1	12
ENSG00000064886	0	0	0	0	0	0	0	0	0	0	0	0	0	0	0	0	1	0	0	0	2	0	0	0	0	0	1	0	0	0	0	0	0	1	0	1	1	1	1	0	0	0	0	0	0	0	0	0	2
ENSG00000064932	0	0	0	0	0	0	0	1	0	0	7	0	0	0	0	0	2	1	0	0	0	0	0	1	1	0	0	0	0	0	0	0	0	0	0	0	0	0	0	0	0	0	0	0	0	0	0	0	9
ENSG00000064961	0	0	0	0	0	0	0	0	0	0	2	0	0	0	0	0	1	0	0	0	0	0	0	0	0	0	0	0	0	0	0	0	0	0	0	0	0	0	0	0	0	0	0	0	0	0	0	0	0
ENSG00000064989	7	5	5	3	11	6	4	0	0	8	6	0	4	7	4	9	2	4	1	7	11	3	8	8	5	9	1	6	8	0	0	3	9	10	5	2	2	2	3	0	7	1	1	1	2	6	0	4	16
ENSG00000064995	0	1	1	0	0	0	0	0	1	0	2	2	1	1	2	0	1	0	0	0	0	2	4	0	1	0	0	0	0	0	0	1	0	0	0	0	0	0	0	0	0	0	1	1	0	2	0	2	7
ENSG00000064999	0	0	0	0	1	0	0	0	0	0	0	0	1	0	0	0	2	0	0	0	0	0	0	0	0	0	0	0	0	0	0	0	0	0	0	0	0	0	0	0	0	0	0	0	0	0	0	0	0
ENSG00000065000	0	0	0	0	0	0	0	0	0	0	2	0	0	0	0	0	0	0	0	0	0	0	0	0	0	0	0	0	0	0	0	0	0	0	0	0	0	0	0	0	0	0	0	1	1	0	0	0	2
ENSG00000065029	0	0	0	0	0	0	0	0	0	0	0	2	1	0	2	0	0	0	0	0	0	2	0	0	1	0	1	0	0	0	0	0	0	0	0	0	0	0	0	2	0	2	0	1	0	2	2	0	3
ENSG00000065054	0	0	0	0	0	0	0	0	0	0	0	0	0	0	0	0	0	0	0	0	0	0	0	0	0	0	0	0	0	0	0	0	0	0	0	0	0	0	0	0	0	0	0	0	0	0	0	0	2
ENSG00000065057	0	0	0	0	0	0	0	1	2	0	1	0	0	1	0	0	0	0	0	0	0	0	0	0	0	0	2	0	0	2	2	0	0	0	0	0	0	0	0	1	0	0	0	0	1	0	0	0	8
ENSG00000065060	0	0	0	2	0	0	0	0	0	0	2	0	0	0	0	0	0	0	0	0	0	0	0	0	0	0	0	0	0	0	0	0	0	0	0	0	0	0	0	1	0	0	0	0	0	0	0	0	6
ENSG00000065135	0	0	0	0	0	0	0	0	0	0	1	0	0	0	0	0	0	0	1	0	0	0	0	0	0	0	0	0	0	0	0	0	0	0	0	0	0	0	0	0	0	0	0	0	0	0	0	0	2
ENSG00000065150	0	0	0	0	0	0	0	1	0	0	2	0	0	0	0	1	1	0	0	1	1	2	1	2	1	2	1	0	0	0	0	0	1	0	0	0	0	0	0	1	0	2	0	0	0	0	0	0	15
ENSG00000065154	0	0	0	2	0	0	0	1	0	0	6	0	0	1	0	0	2	0	0	0	1	0	0	2	1	1	2	0	0	0	0	1	1	0	1	0	0	0	0	1	1	0	1	4	0	0	0	0	11
ENSG00000065183	0	0	0	0	0	0	0	1	0	0	3	2	0	0	0	0	0	0	0	0	0	1	1	1	1	0	0	0	0	0	0	0	0	1	0	0	0	0	0	1	0	0	0	0	0	1	0	0	4
ENSG00000065243	0	1	0	2	0	1	1	0	1	0	7	0	0	2	0	4	2	1	1	1	6	1	5	2	1	5	1	2	3	1	2	0	2	3	3	0	0	0	0	0	0	0	0	1	1	0	0	0	11
ENSG00000065268	0	0	0	0	0	0	0	1	0	0	2	0	1	1	0	0	0	0	0	0	0	0	0	0	0	0	0	0	0	0	0	0	0	0	0	0	0	0	0	0	0	0	0	0	0	0	0	0	4
ENSG00000065308	0	0	0	0	0	0	0	0	1	0	3	0	1	0	0	0	0	0	0	0	3	0	0	0	0	0	1	0	0	1	0	0	0	0	0	0	0	0	0	0	2	0	0	0	2	0	0	2	4
ENSG00000065320	0	0	0	0	0	0	0	0	0	0	1	0	0	0	0	0	0	0	0	0	0	0	0	0	1	1	0	0	0	0	0	0	0	1	0	0	0	0	0	0	0	0	0	0	0	0	0	0	16
ENSG00000065328	0	0	0	2	0	0	0	1	0	0	0	4	1	0	2	0	0	0	0	0	1	1	0	0	0	1	0	0	0	0	0	0	0	0	0	0	0	0	0	0	0	3	0	0	0	2	2	0	2
ENSG00000065357	0	0	0	0	0	0	0	0	0	0	0	0	0	0	0	0	1	0	0	0	1	0	2	1	0	0	0	0	0	0	0	1	0	0	0	0	0	0	0	0	0	0	0	0	0	0	0	0	4
ENSG00000065361	0	0	0	0	0	0	0	0	0	0	4	0	0	0	0	0	1	0	0	0	0	0	0	0	0	0	0	0	0	0	0	0	0	0	0	0	0	0	0	0	0	0	0	0	0	0	0	0	4
ENSG00000065371	0	0	0	0	0	0	0	1	0	0	2	0	0	0	0	0	0	0	0	0	1	0	0	1	0	0	0	0	0	0	0	0	0	0	0	0	0	0	0	0	0	0	0	1	0	0	0	0	6
ENSG00000065413	1	0	0	0	1	0	0	0	1	1	3	2	0	1	0	3	2	0	0	0	5	1	4	4	3	4	0	1	1	2	2	0	1	2	1	0	0	0	1	0	0	0	0	0	3	1	0	2	16
ENSG00000065457	0	0	0	0	0	0	0	0	0	0	0	2	0	1	2	0	1	0	0	1	1	2	2	2	1	0	0	0	0	0	0	0	1	1	1	1	1	1	0	1	0	2	1	0	1	2	3	0	1
ENSG00000065485	0	0	1	1	0	0	0	1	1	0	4	0	0	0	0	0	0	0	0	1	0	0	1	0	0	0	0	0	0	1	0	0	0	0	0	0	0	0	0	2	4	0	2	2	3	0	0	1	4
ENSG00000065491	1	2	1	0	0	0	1	0	0	0	1	1	0	0	0	0	0	0	0	0	0	1	0	0	0	0	0	0	0	0	0	0	0	0	0	0	0	0	0	0	0	1	0	0	0	0	0	1	1
ENSG00000065518	0	0	0	2	2	0	1	1	1	0	3	1	1	2	3	0	2	0	0	0	0	1	1	5	2	1	2	0	0	2	2	0	1	1	0	2	2	2	2	1	2	0	0	0	0	4	2	3	8
ENSG00000065526	0	0	0	0	0	0	0	0	0	0	2	0	0	0	0	0	0	0	0	0	0	0	0	2	1	0	0	0	0	0	2	0	1	1	0	0	0	0	0	0	0	0	0	0	0	0	0	0	2
ENSG00000065534	0	0	0	0	0	0	0	0	1	0	1	0	0	0	0	0	0	0	0	0	3	0	1	1	1	0	1	0	0	1	2	0	0	0	0	0	0	0	0	0	0	0	1	1	2	0	0	1	7
ENSG00000065548	3	2	4	0	3	1	0	1	5	1	3	2	2	1	2	2	2	1	0	3	2	1	0	4	1	3	3	2	1	5	5	0	2	3	3	1	1	1	0	0	3	1	1	1	1	2	0	4	8
ENSG00000065559	0	0	0	0	2	1	1	0	1	0	1	0	0	1	0	0	0	0	0	0	1	0	0	0	0	0	0	0	0	1	0	0	1	0	0	0	0	0	0	0	0	0	1	2	2	0	0	0	4
ENSG00000065600	0	0	0	2	0	0	0	0	1	0	1	0	0	0	0	0	0	0	0	0	0	0	0	0	1	0	0	0	0	0	0	0	0	0	0	0	0	0	0	0	0	0	0	0	0	0	0	0	3
ENSG00000065609	0	0	0	0	0	0	0	0	0	0	1	0	0	0	0	0	0	0	0	0	0	0	4	0	0	0	1	0	0	0	0	0	1	1	0	1	1	2	1	0	0	0	0	0	0	0	0	1	12
ENSG00000065613	0	0	0	0	0	0	0	0	2	0	6	0	0	0	0	0	0	0	0	0	0	0	1	1	0	1	3	0	0	2	2	0	1	2	0	0	0	0	0	0	0	0	0	0	1	0	0	0	6
ENSG00000065615	1	2	3	0	2	3	0	1	0	1	0	0	0	0	0	0	3	0	0	0	3	0	4	1	1	0	0	0	0	0	0	0	2	2	1	0	0	0	0	0	0	0	0	0	0	1	0	2	3
ENSG00000065618	0	0	0	0	0	0	0	0	0	0	0	0	0	0	0	0	0	0	0	0	2	0	0	0	0	0	0	0	0	0	0	0	1	0	0	0	0	0	0	0	0	0	0	0	0	0	0	0	0
ENSG00000065621	0	2	1	1	3	0	0	0	1	1	4	0	0	3	0	0	0	0	0	0	0	0	2	0	0	0	2	0	0	2	2	0	1	0	1	0	0	0	0	0	0	1	0	0	0	0	0	0	5
ENSG00000065665	0	1	0	1	0	0	0	2	0	0	2	0	1	0	0	1	2	0	0	0	1	0	0	1	0	2	0	0	0	0	0	0	1	1	2	0	0	1	1	0	0	2	0	0	0	0	0	0	5
ENSG00000065675	5	2	3	4	4	4	2	0	2	4	8	3	2	0	2	1	2	4	0	2	7	3	1	7	4	2	2	0	0	3	1	3	2	2	1	0	0	0	0	0	2	3	5	4	4	2	0	3	10
ENSG00000065717	0	0	0	0	0	0	0	0	0	0	0	2	0	0	2	0	0	0	0	0	0	2	0	0	0	0	0	0	0	0	0	1	0	0	0	0	0	0	0	0	0	2	1	0	0	2	2	1	3
ENSG00000065802	0	0	0	0	1	1	0	1	0	0	1	0	0	1	0	0	1	0	0	0	2	1	2	0	0	1	3	0	0	0	0	0	0	0	0	0	0	0	0	0	1	0	0	0	0	0	0	1	8
ENSG00000065809	0	2	0	2	2	4	4	3	1	0	8	3	4	4	5	0	7	1	0	1	9	6	4	2	2	1	0	0	0	1	0	1	5	6	5	4	4	4	2	0	2	5	1	3	1	1	3	3	13
ENSG00000065833	0	0	0	0	3	2	1	0	0	0	3	0	0	2	0	2	1	0	1	0	2	0	0	1	0	0	0	2	2	0	0	0	1	0	1	0	0	0	0	0	0	0	0	1	0	0	0	0	2
ENSG00000065882	0	0	0	8	3	5	8	1	3	1	23	2	1	0	3	0	7	2	3	1	14	2	4	5	5	1	4	0	0	3	2	6	1	2	2	1	1	1	1	0	4	3	3	4	5	3	0	1	20
ENSG00000065883	0	0	0	0	0	3	0	0	3	0	6	0	1	0	0	0	0	0	0	1	1	0	0	2	0	0	2	0	0	2	2	1	1	0	1	0	0	0	0	0	3	0	1	1	3	1	0	1	22
ENSG00000065911	0	1	0	0	2	0	0	0	0	0	6	0	0	1	0	0	0	0	0	0	1	2	0	1	1	1	0	0	0	0	0	0	0	0	2	2	2	2	3	0	0	2	1	1	2	0	0	1	11
ENSG00000065923	0	0	0	0	0	0	0	0	0	0	12	0	0	0	0	1	1	0	0	0	3	0	0	1	0	0	0	0	0	0	0	0	0	1	1	0	0	0	0	0	0	0	0	2	0	0	0	0	15
ENSG00000065970	0	0	0	1	0	1	0	1	0	0	3	0	1	0	0	0	1	1	0	0	2	1	2	2	0	0	0	0	0	0	0	1	0	0	1	0	0	0	0	0	0	1	0	0	0	0	0	0	15
ENSG00000065978	0	0	0	0	1	0	0	0	3	0	0	0	0	0	0	0	0	0	0	0	0	0	0	0	2	0	3	0	0	4	4	0	0	0	0	0	0	0	0	0	0	0	1	1	1	0	0	0	4
ENSG00000065989	0	0	0	1	0	0	0	0	0	0	2	4	1	0	3	0	1	0	0	0	0	4	0	1	0	0	0	0	0	0	0	0	0	0	0	0	0	0	0	0	0	3	2	0	0	3	3	0	9
ENSG00000066027	0	1	0	0	0	1	1	0	0	4	3	0	0	0	0	2	2	0	0	2	6	0	2	2	0	0	0	2	2	0	0	4	1	1	0	0	0	0	0	0	0	0	0	0	0	0	0	1	12
ENSG00000066032	1	5	0	2	3	3	1	1	0	1	5	2	0	3	2	1	4	3	2	0	4	0	10	6	3	3	0	0	0	1	0	1	6	3	6	2	2	2	3	1	4	1	1	2	2	3	2	2	9
ENSG00000066044	0	0	0	0	0	0	0	1	0	0	1	0	0	0	0	0	0	0	0	0	0	0	0	0	0	0	0	0	0	0	0	0	0	0	0	0	0	0	0	0	0	0	0	0	0	0	0	0	0
ENSG00000066084	3	1	1	0	2	3	0	0	2	1	4	2	0	1	4	1	2	0	0	1	6	2	5	2	0	0	2	1	2	2	2	0	0	1	0	0	0	0	0	0	0	1	0	0	1	2	0	2	9
ENSG00000066117	0	0	0	0	0	0	0	0	1	0	1	0	0	0	0	0	0	0	0	0	0	0	0	0	0	0	0	0	0	0	0	0	1	1	0	0	0	0	0	0	0	0	0	0	0	0	0	0	6
ENSG00000066135	0	0	0	1	0	0	0	0	0	0	2	0	0	0	0	0	0	0	0	0	0	0	0	0	0	0	0	0	0	1	0	0	0	0	0	0	0	0	0	0	0	0	0	0	0	0	0	0	2
ENSG00000066136	0	0	0	0	0	0	0	0	0	0	4	0	1	0	0	0	0	0	0	0	0	3	0	2	2	0	0	0	0	0	0	0	0	0	0	0	0	0	0	1	0	0	1	1	0	0	1	0	7
ENSG00000066248	0	0	0	0	0	0	0	0	0	0	0	0	0	1	0	0	1	0	0	0	1	0	0	0	0	0	0	0	0	0	0	0	0	0	0	0	0	0	0	0	0	0	0	0	0	0	0	0	0
ENSG00000066279	2	0	2	0	2	2	0	0	0	2	0	2	0	2	2	1	0	0	0	0	1	0	0	2	1	2	0	2	2	0	2	0	1	1	0	0	0	0	0	0	2	0	0	1	1	2	0	0	4
ENSG00000066294	0	1	0	0	0	1	2	0	0	0	1	0	0	0	0	0	3	1	1	1	2	0	0	0	0	0	3	0	0	0	0	0	0	0	1	0	0	0	0	0	0	0	0	0	1	0	0	0	4
ENSG00000066322	0	0	0	0	0	0	0	2	1	0	0	0	0	0	0	0	0	0	0	0	0	0	0	0	0	0	0	0	0	1	0	0	0	0	0	0	0	0	0	0	1	0	0	0	0	0	0	0	7
ENSG00000066336	1	0	2	0	1	0	0	0	0	2	0	0	0	0	0	0	0	0	0	0	0	0	0	1	0	0	0	0	0	0	0	0	0	0	0	0	0	0	0	0	0	0	0	0	0	0	0	0	2
ENSG00000066379	0	0	1	0	0	1	0	0	0	0	0	2	0	0	2	0	0	0	0	1	0	2	0	0	1	0	0	0	0	0	0	0	0	0	0	0	0	0	0	1	0	2	1	0	0	2	2	0	0
ENSG00000066382	0	1	0	1	2	1	0	2	0	0	0	0	0	0	0	0	1	1	1	0	3	0	0	2	3	0	0	0	0	2	0	1	0	0	0	0	0	0	0	1	0	0	0	1	0	0	0	1	2
ENSG00000066405	0	0	0	0	0	0	0	0	0	0	0	0	0	0	0	0	0	0	0	0	3	0	1	2	1	0	0	0	0	0	0	0	0	0	0	0	0	0	0	0	0	0	0	0	0	0	0	0	4
ENSG00000066422	0	0	0	0	0	0	0	0	0	0	2	2	0	1	2	0	0	0	0	0	0	2	0	1	1	0	0	0	0	0	0	0	0	0	0	0	0	0	0	0	2	2	0	0	2	2	2	0	10
ENSG00000066427	0	0	0	0	0	0	0	1	3	0	1	0	0	0	0	0	0	0	0	0	0	0	0	0	0	0	2	0	0	3	2	0	0	0	0	0	0	0	0	0	0	0	1	1	2	0	0	0	8
ENSG00000066455	0	0	0	2	0	0	1	0	0	0	0	2	1	0	2	0	0	0	0	0	0	0	0	0	0	0	0	0	1	0	0	0	0	0	1	2	2	2	2	0	0	0	2	2	4	2	2	0	8
ENSG00000066468	0	1	0	0	1	1	2	1	0	0	1	0	0	1	0	0	2	0	0	0	5	0	0	1	1	0	0	0	0	0	0	1	0	1	2	2	2	2	2	1	0	0	0	0	1	0	0	1	10
ENSG00000066557	2	0	2	0	0	0	0	0	2	2	2	2	0	1	0	0	0	2	1	1	4	2	4	2	1	3	0	0	0	1	0	1	2	1	1	1	1	1	1	0	2	0	0	0	1	0	0	0	3
ENSG00000066583	1	0	1	0	0	1	0	0	0	0	3	0	0	0	0	0	1	0	0	0	0	0	0	0	0	0	0	0	0	0	0	0	0	0	0	0	0	0	0	1	0	0	0	0	0	0	0	0	9
ENSG00000066629	0	0	0	0	0	0	0	1	0	0	3	0	0	0	0	0	0	0	0	0	0	0	0	0	0	0	0	0	0	0	0	0	0	0	0	0	0	0	0	0	0	0	2	2	0	0	0	0	7
ENSG00000066651	0	1	0	2	0	0	3	1	3	0	2	2	2	4	2	0	0	0	0	0	2	1	4	5	2	0	3	0	1	2	2	1	1	1	2	0	0	0	0	2	2	0	1	2	1	4	0	2	9
ENSG00000066654	0	0	0	0	0	0	0	0	0	0	1	2	1	0	0	0	0	0	0	0	0	0	0	0	0	0	0	0	0	0	0	1	0	0	0	0	0	0	0	0	0	1	0	0	0	0	1	0	2
ENSG00000066697	0	0	0	0	0	0	0	0	0	0	0	2	0	0	2	0	1	0	1	0	2	2	1	0	0	0	1	0	0	0	0	0	0	0	3	1	1	1	1	0	0	1	0	0	0	1	1	1	12
ENSG00000066739	0	0	0	0	0	0	0	0	2	0	1	0	1	0	0	0	1	0	0	0	2	0	0	0	0	0	1	0	0	3	2	0	0	0	1	0	0	0	0	0	1	1	1	0	2	0	0	0	3
ENSG00000066777	0	0	0	0	0	0	1	0	0	0	0	1	0	0	0	0	0	1	0	1	3	0	0	2	0	0	1	0	0	0	0	1	0	0	0	0	0	0	0	0	0	1	0	0	0	0	0	1	1
ENSG00000066827	0	0	0	0	1	3	2	0	1	0	6	0	0	0	0	0	1	0	0	0	2	0	0	0	1	0	1	0	0	1	2	0	0	1	3	0	0	0	0	0	0	0	0	1	1	0	0	2	7
ENSG00000066855	0	0	0	0	0	0	0	2	2	0	0	0	0	0	0	0	2	0	0	0	3	0	0	0	0	0	2	0	0	2	2	0	1	0	0	0	0	0	0	1	2	0	0	1	0	0	0	0	4
ENSG00000066923	0	0	0	0	0	0	0	0	0	0	0	0	0	1	0	0	0	0	0	0	0	0	0	0	0	0	0	0	0	0	0	0	0	0	0	0	0	0	0	0	0	0	0	0	0	0	0	0	1
ENSG00000066926	0	2	0	0	2	2	0	0	2	0	3	0	0	0	0	0	2	0	0	0	1	0	1	1	0	0	2	0	0	2	2	0	0	0	0	0	0	0	0	0	0	0	1	0	1	0	0	2	7
ENSG00000066933	0	0	0	2	0	0	0	0	1	0	1	0	0	1	0	0	0	0	0	0	0	0	0	0	0	0	2	0	0	2	2	1	0	0	0	0	0	0	0	1	0	1	0	0	1	0	0	0	5
ENSG00000067048	0	1	0	0	1	0	0	0	0	0	0	0	0	0	0	0	0	1	1	0	1	0	0	0	0	0	0	0	0	0	0	1	0	0	0	0	0	0	0	0	0	0	0	0	0	0	1	0	0
ENSG00000067057	0	1	0	1	2	1	1	4	3	2	4	0	1	1	0	1	3	1	0	3	11	1	6	4	1	1	1	0	0	2	3	3	2	3	1	0	0	0	0	0	0	0	1	6	0	0	0	2	17
ENSG00000067064	0	0	0	2	0	0	1	0	0	0	4	2	0	0	0	0	3	0	0	0	0	0	1	0	0	0	0	0	0	0	0	0	0	0	0	0	0	0	0	3	0	0	0	1	0	0	0	0	6
ENSG00000067066	0	1	0	3	5	1	0	0	1	1	5	0	0	0	0	1	1	2	1	1	3	0	4	1	1	1	1	1	1	1	2	0	1	1	0	1	1	1	1	0	0	0	0	0	1	0	0	1	9
ENSG00000067082	0	1	0	1	3	2	1	1	2	0	9	6	2	0	6	2	11	1	3	1	17	6	3	6	1	4	0	0	0	0	0	0	1	2	5	4	4	4	3	1	5	0	1	0	2	6	0	0	15
ENSG00000067113	0	1	0	0	0	0	0	0	0	0	2	0	1	1	1	2	2	0	0	1	1	0	2	3	2	1	1	2	2	0	0	0	3	4	1	0	0	0	1	0	0	0	0	0	0	0	1	1	5
ENSG00000067141	0	0	0	0	0	0	0	0	0	0	3	0	0	0	0	0	0	0	0	0	0	0	0	0	0	0	0	0	0	0	0	0	0	0	0	0	0	0	0	0	0	1	0	0	0	0	0	0	5
ENSG00000067167	1	0	0	0	1	0	0	0	0	1	6	2	1	1	2	0	1	0	0	0	1	1	0	1	1	0	0	0	0	0	0	0	0	0	0	0	0	0	0	0	2	0	1	3	0	2	0	0	16
ENSG00000067177	0	0	0	0	1	0	0	0	0	0	3	0	0	0	0	0	0	0	0	1	1	0	0	0	0	0	0	0	0	0	0	0	0	1	1	0	0	0	0	0	0	0	1	0	0	0	0	0	10
ENSG00000067182	0	0	0	0	0	0	0	0	1	0	3	0	1	1	0	0	5	0	0	0	6	0	0	3	2	0	0	0	0	0	0	0	0	0	0	0	0	0	0	0	2	0	0	3	1	0	0	0	4
ENSG00000067208	0	0	0	0	0	0	0	1	1	0	3	0	0	0	0	0	0	0	0	0	0	0	0	0	0	0	0	0	0	0	0	0	0	0	0	0	0	0	0	0	2	0	0	0	2	0	0	0	9
ENSG00000067221	0	0	0	0	0	0	0	0	0	0	1	0	0	0	0	1	0	0	0	0	0	0	0	1	0	1	0	1	1	0	0	0	0	0	0	0	0	0	0	1	0	0	0	1	0	0	0	0	9
ENSG00000067225	0	2	1	0	1	1	1	1	0	0	7	0	0	0	0	0	1	0	0	0	8	0	0	0	0	1	0	0	0	0	0	0	1	1	0	0	0	0	1	1	0	0	0	2	0	0	0	1	3
ENSG00000067334	0	0	0	0	0	0	0	0	0	0	1	0	0	0	0	0	3	0	0	0	1	0	0	0	0	0	0	0	0	0	0	0	0	0	0	0	0	0	0	0	0	0	0	0	1	0	0	0	1
ENSG00000067365	0	0	0	0	0	0	0	1	0	0	1	1	0	0	0	0	0	0	0	0	0	0	0	0	0	0	0	0	0	0	0	0	0	0	0	0	0	0	0	0	0	2	2	2	1	0	0	0	3
ENSG00000067369	0	0	0	0	0	0	0	0	0	0	3	1	0	1	0	1	2	0	0	1	0	0	0	1	1	1	1	0	0	0	1	0	0	0	0	0	0	0	0	0	0	0	1	0	0	0	0	1	6
ENSG00000067445	0	0	0	0	0	0	0	1	0	0	1	0	0	0	0	1	0	0	1	0	0	0	0	0	0	0	0	0	0	0	0	0	0	0	0	0	0	0	0	0	0	0	1	1	1	0	0	2	5
ENSG00000067533	0	3	1	1	1	2	0	2	2	1	1	0	0	1	0	1	0	0	0	0	1	0	0	1	2	1	3	0	0	3	2	0	1	0	1	0	0	0	0	0	0	0	0	0	0	0	0	1	9
ENSG00000067560	0	0	0	0	0	0	0	1	1	0	3	0	0	0	0	0	0	0	0	0	1	0	0	0	0	0	1	0	0	0	0	0	0	1	0	0	0	0	0	0	0	0	0	0	0	0	0	0	3
ENSG00000067596	0	0	0	0	0	0	0	1	0	0	0	0	0	0	0	0	1	0	0	0	0	0	0	0	0	0	0	0	0	0	0	0	0	0	0	0	0	0	0	0	0	0	0	0	0	0	0	0	4
ENSG00000067606	0	0	0	0	0	0	0	0	0	0	8	2	0	0	1	0	0	0	0	0	0	0	0	0	0	0	0	0	0	0	0	0	0	0	0	0	0	0	0	1	0	0	0	0	0	0	1	1	9
ENSG00000067646	0	1	0	0	0	0	0	0	0	2	4	0	0	0	1	1	1	0	0	0	0	0	0	0	0	1	0	0	0	0	0	0	0	0	0	0	0	0	0	0	0	2	0	0	0	2	1	0	11
ENSG00000067704	0	0	0	0	0	0	0	0	0	0	0	0	0	0	0	0	0	0	0	0	0	0	0	0	0	0	0	0	0	0	0	0	1	1	0	0	0	0	0	0	0	0	0	0	0	0	0	0	2
ENSG00000067715	1	2	1	4	5	8	4	0	2	0	7	6	4	1	5	4	8	1	2	1	20	6	4	7	10	5	3	2	3	2	3	1	8	9	9	1	1	2	1	0	5	0	2	3	0	5	0	3	10
ENSG00000067798	6	8	2	5	9	7	7	2	2	5	13	0	0	4	0	4	4	4	1	2	4	0	4	9	2	3	3	4	4	3	2	3	8	11	8	4	4	4	3	1	6	1	2	2	0	1	1	5	8
ENSG00000067836	0	0	0	2	0	0	0	0	0	0	3	0	0	0	0	0	1	0	0	0	0	0	0	0	0	0	0	0	0	0	0	0	0	0	0	0	0	0	0	0	0	0	0	0	0	0	0	0	8
ENSG00000067840	0	0	0	0	0	0	0	0	0	0	0	0	0	0	0	0	0	0	0	0	0	0	0	0	0	0	0	0	0	0	0	0	0	0	0	0	0	0	0	0	0	0	0	0	0	0	0	0	0
ENSG00000067842	0	0	0	0	0	0	0	0	0	0	5	0	0	0	0	0	0	0	0	0	0	0	0	1	0	0	0	0	0	0	0	0	0	0	0	0	0	0	0	0	0	0	0	0	0	0	0	0	5
ENSG00000067900	0	2	0	2	0	3	2	1	1	0	12	1	0	4	0	1	3	2	1	1	6	1	3	4	1	0	0	0	0	2	2	2	5	3	4	2	2	2	2	9	3	0	1	1	3	2	0	0	4
ENSG00000067955	0	0	0	0	0	0	0	1	1	0	1	0	0	0	0	0	2	0	0	0	2	0	0	1	0	0	2	0	0	1	1	0	0	0	0	0	0	0	0	0	2	0	0	0	0	0	0	0	9
ENSG00000067992	1	0	0	2	0	0	1	3	2	1	7	0	0	1	0	0	0	5	1	1	4	0	3	1	2	1	6	0	0	2	2	3	0	2	2	1	1	1	1	2	4	0	0	1	0	0	0	2	10
ENSG00000068001	0	0	0	0	0	0	0	1	0	0	0	0	0	0	0	0	0	0	0	0	0	0	0	0	0	0	0	0	0	0	0	0	0	0	0	0	0	0	0	1	0	0	1	0	0	0	0	0	6
ENSG00000068024	0	0	0	0	0	0	0	0	1	0	0	0	0	0	0	0	1	0	0	0	0	0	0	1	0	1	2	0	0	2	2	0	0	0	0	0	0	0	0	2	0	0	0	0	1	0	1	0	1
ENSG00000068028	0	0	0	0	0	0	0	0	0	0	0	0	0	0	2	0	0	1	0	1	0	2	0	0	0	0	0	0	0	0	0	0	0	0	0	0	0	0	0	0	0	1	1	1	0	0	0	0	3
ENSG00000068078	0	0	0	0	0	0	0	0	0	0	0	0	0	0	0	0	0	0	0	0	0	0	0	0	0	0	0	0	0	0	0	0	0	0	0	0	0	0	0	0	0	0	0	0	0	0	0	0	6
ENSG00000068079	0	0	0	0	0	0	0	0	0	0	0	0	0	1	0	0	0	0	0	0	0	0	0	0	0	0	0	0	0	0	0	0	0	0	0	0	0	0	0	0	0	0	0	0	0	0	0	1	3
ENSG00000068097	0	0	0	0	0	0	0	0	0	0	0	0	0	0	0	0	0	0	0	0	0	1	0	0	1	0	0	0	0	0	0	0	1	0	1	0	0	0	0	0	0	0	1	0	0	0	0	0	3
ENSG00000068120	0	0	0	0	0	0	0	0	0	0	0	0	0	0	0	0	0	0	0	0	0	0	0	0	0	0	0	0	0	0	0	0	0	0	1	0	0	0	0	0	0	0	0	0	0	0	0	0	0
ENSG00000068137	1	0	1	0	0	0	0	0	0	0	0	3	0	1	2	0	2	1	0	0	1	2	0	0	0	0	2	0	0	0	0	1	0	0	0	0	0	0	0	0	0	2	1	0	0	2	2	0	2
ENSG00000068305	0	2	0	6	3	6	1	2	0	0	16	0	1	3	0	3	7	2	0	1	5	0	3	0	3	3	2	5	5	0	0	2	3	4	2	0	0	0	0	2	0	1	1	4	1	1	0	3	11
ENSG00000068308	0	0	0	0	0	0	0	0	0	0	3	0	0	0	0	0	1	0	0	0	0	0	0	0	2	0	0	0	0	0	0	0	1	1	2	0	0	0	0	0	0	1	0	0	0	0	0	0	12
ENSG00000068323	0	0	0	0	0	0	1	0	0	0	0	0	0	0	0	0	0	1	0	0	1	0	0	0	0	0	0	0	0	0	0	1	0	0	0	0	0	0	0	0	0	0	0	0	0	0	0	1	4
ENSG00000068354	0	0	0	0	0	0	0	0	0	0	1	4	2	1	4	0	1	0	0	0	0	4	0	0	0	0	0	0	0	0	0	0	0	0	0	0	0	0	0	0	0	2	0	0	0	4	2	0	4
ENSG00000068366	0	1	0	0	2	2	2	0	0	0	2	0	1	0	1	2	2	0	2	0	4	2	0	3	2	1	0	0	0	0	0	0	1	3	2	4	3	4	2	2	0	1	0	0	0	1	1	0	2
ENSG00000068383	0	0	0	3	1	0	0	3	4	0	11	3	0	0	2	1	6	0	0	1	3	2	0	4	0	1	2	1	0	3	4	0	0	0	0	0	0	0	0	1	2	3	3	1	1	2	2	0	19
ENSG00000068394	0	0	0	0	0	0	0	1	0	0	0	0	0	0	0	0	0	0	0	0	0	0	0	1	0	0	0	0	0	0	0	0	0	0	0	0	0	0	0	0	0	0	0	0	0	0	0	0	4
ENSG00000068400	0	0	0	0	0	0	0	0	0	0	1	0	0	0	0	0	1	0	0	0	0	0	0	0	0	1	0	0	0	0	0	0	0	0	0	0	0	0	0	0	0	0	0	0	0	0	0	0	3
ENSG00000068438	0	0	0	0	0	0	0	0	0	0	0	0	0	0	0	0	0	0	1	0	0	0	0	0	0	0	0	0	0	0	0	0	0	0	0	0	0	0	0	1	0	0	0	0	0	0	0	0	3
ENSG00000068489	0	0	0	0	0	0	0	0	0	0	0	0	0	0	0	0	0	0	0	1	0	0	0	0	0	0	0	0	0	0	0	0	0	0	0	0	0	0	0	0	0	0	0	0	0	0	0	0	0
ENSG00000068615	0	0	0	0	0	0	0	0	0	0	2	0	0	0	0	0	0	0	0	0	0	1	0	0	0	1	0	0	0	0	0	0	0	0	1	0	0	0	0	1	0	0	0	0	0	0	0	0	4
ENSG00000068650	1	0	2	2	0	0	0	0	3	2	4	0	2	0	0	0	3	0	0	0	1	0	0	0	2	0	3	0	0	2	2	0	0	1	1	2	2	2	2	0	3	0	1	0	0	0	0	1	18
ENSG00000068654	0	0	0	0	0	0	0	0	0	0	1	0	0	0	0	0	0	0	0	0	0	0	0	0	0	0	0	0	0	0	0	0	0	0	0	0	0	0	0	0	0	0	0	0	0	0	0	0	2
ENSG00000068697	0	1	0	0	0	0	0	1	1	0	4	0	1	0	0	0	0	0	0	1	2	0	0	0	0	0	2	0	0	2	3	1	1	1	1	0	0	0	0	1	2	0	1	1	0	0	0	1	8
ENSG00000068724	0	0	0	0	0	0	0	0	0	0	0	0	1	2	0	0	1	0	0	0	0	0	0	0	0	0	0	0	0	0	0	0	1	2	0	0	0	0	0	0	0	0	0	0	0	0	0	0	0
ENSG00000068745	0	0	0	0	0	0	0	0	0	0	1	0	0	0	0	0	1	0	0	0	0	0	0	0	0	1	0	0	0	0	0	0	0	0	0	0	0	0	0	1	0	0	0	0	0	0	0	0	1
ENSG00000068781	0	0	0	2	0	0	0	0	0	0	1	0	0	1	0	1	0	0	0	0	0	1	0	0	1	0	0	0	0	0	0	1	0	0	1	0	0	0	0	0	0	0	0	0	0	0	0	1	2
ENSG00000068784	0	0	0	2	1	1	0	0	2	0	0	0	0	1	0	0	4	0	1	0	1	1	3	5	2	3	2	1	1	2	2	0	2	1	2	0	0	0	0	0	1	1	0	1	1	0	0	0	4
ENSG00000068796	0	2	0	0	5	4	5	2	0	0	10	0	1	3	1	4	6	3	0	4	14	1	8	15	7	9	0	3	4	1	0	2	8	6	3	0	0	0	0	0	7	2	0	0	1	0	0	3	21
ENSG00000068831	0	0	0	1	0	0	0	1	0	0	1	0	0	0	0	0	0	0	1	0	0	0	0	0	1	0	0	0	0	0	0	0	0	0	0	0	0	0	0	0	2	0	0	0	0	0	0	0	11
ENSG00000068878	1	3	3	0	3	4	1	0	0	0	3	0	0	0	0	0	1	1	0	1	2	0	1	1	1	0	0	0	0	0	0	0	1	0	1	1	1	1	0	0	0	0	0	0	0	1	0	0	0
ENSG00000068885	1	4	1	0	3	1	0	1	0	2	0	0	1	1	0	0	0	1	0	1	0	0	1	1	2	0	1	0	0	0	0	1	2	3	3	0	0	0	1	1	0	0	2	2	1	0	0	0	5
ENSG00000068903	0	0	0	0	0	0	0	0	2	0	0	2	0	1	1	0	0	0	0	0	0	1	0	0	0	0	2	0	0	3	5	0	0	0	0	0	0	0	0	0	0	1	2	0	1	0	0	0	2
ENSG00000068971	0	0	0	0	0	0	0	0	0	0	2	2	1	0	2	0	1	0	0	0	2	1	0	0	0	0	0	0	0	0	0	0	0	0	0	0	0	0	0	0	0	0	0	1	0	2	0	1	0
ENSG00000068976	1	1	1	2	0	0	0	0	0	1	2	0	0	0	0	1	0	0	0	0	0	0	0	0	0	1	0	2	1	0	0	0	0	0	0	0	0	0	0	0	2	0	0	0	1	0	0	0	0
ENSG00000069011	0	0	0	1	0	0	0	0	0	0	1	0	0	0	0	0	0	0	0	0	0	0	0	0	0	0	0	0	0	0	0	0	0	0	0	0	0	0	0	2	0	0	0	1	0	0	0	0	2
ENSG00000069018	0	0	0	0	0	1	0	0	0	0	0	0	0	0	0	0	1	0	0	0	3	0	0	1	0	0	0	0	0	0	0	0	0	0	0	0	0	0	0	0	0	0	0	0	0	0	0	0	2
ENSG00000069020	4	4	3	6	7	5	0	2	0	3	9	6	2	3	5	3	4	2	1	0	13	4	3	5	5	4	0	2	2	2	0	2	6	4	3	1	1	1	1	0	2	0	1	1	0	4	1	7	8
ENSG00000069188	0	0	0	0	0	0	0	2	0	0	0	0	0	1	0	0	1	0	0	0	0	0	0	0	0	0	0	0	0	0	0	0	0	0	1	0	0	0	0	0	0	0	0	1	0	0	0	1	9
ENSG00000069206	0	0	0	0	0	0	0	0	2	0	0	0	0	0	0	0	1	0	0	0	1	0	2	0	0	0	2	0	0	2	2	0	0	0	0	0	0	0	0	0	0	0	0	0	0	1	0	0	2
ENSG00000069248	0	0	0	0	0	0	0	0	0	0	0	4	2	1	4	0	1	0	0	0	0	4	0	1	1	0	0	0	0	0	0	0	0	0	1	0	0	0	0	0	0	3	1	0	0	3	2	0	2
ENSG00000069275	1	2	1	0	0	0	0	0	0	2	1	0	0	0	0	0	2	0	0	0	0	0	0	2	2	0	0	0	0	0	0	0	1	1	0	0	0	0	0	0	0	0	0	0	0	0	0	0	8
ENSG00000069329	0	0	0	0	0	0	0	0	0	0	2	0	0	0	0	0	0	0	0	0	0	0	0	2	0	1	2	0	0	0	1	0	0	0	0	0	0	0	0	1	0	0	0	0	0	0	0	0	10
ENSG00000069345	0	1	0	1	1	0	0	0	0	0	2	2	0	0	1	0	0	0	0	0	0	0	0	2	1	0	0	0	0	0	1	0	0	0	1	0	0	0	0	2	2	1	1	1	0	0	0	1	14
ENSG00000069399	0	0	0	1	0	0	0	0	0	0	3	0	0	0	0	0	1	0	0	0	1	0	0	0	1	0	0	0	0	0	0	0	0	1	0	0	0	0	0	0	0	0	0	1	0	0	0	1	5
ENSG00000069424	0	0	0	1	0	0	0	1	1	0	4	1	0	0	1	1	1	0	0	0	0	0	0	0	0	0	0	0	0	1	1	0	1	1	0	2	2	2	2	1	0	0	1	2	0	0	1	0	3
ENSG00000069431	2	0	0	0	0	0	0	1	0	1	3	0	1	2	0	0	0	1	0	1	3	0	0	1	1	0	0	0	0	0	0	0	1	1	2	0	0	0	0	0	0	0	0	2	0	0	0	1	2
ENSG00000069493	0	1	0	2	0	1	3	0	0	1	0	0	0	1	1	0	1	1	0	1	2	1	0	1	0	2	1	0	0	0	0	2	3	2	1	1	1	1	1	0	0	0	0	1	0	0	0	0	4
ENSG00000069509	0	0	0	0	0	0	0	0	0	0	0	0	0	0	0	0	0	0	0	0	0	0	0	0	0	1	0	0	0	0	0	0	0	0	0	0	0	0	0	0	0	0	0	0	0	0	0	0	3
ENSG00000069667	2	0	3	0	2	0	0	0	0	1	4	3	2	1	1	1	5	1	0	1	7	3	0	5	1	2	0	0	0	0	0	0	1	0	3	0	0	0	0	0	2	1	1	1	0	3	0	4	5
ENSG00000069702	0	2	0	5	2	2	2	1	2	0	14	1	1	2	2	6	4	2	2	1	7	3	2	1	2	5	1	6	6	2	3	0	2	4	3	0	0	0	0	0	2	1	2	2	4	1	0	4	12
ENSG00000069712	0	0	0	0	0	0	0	0	0	0	0	0	0	0	0	0	0	0	0	0	0	0	0	0	0	0	0	0	0	0	0	0	0	0	0	0	0	0	0	0	0	0	1	1	0	0	0	0	0
ENSG00000069812	0	0	0	0	0	0	0	0	0	0	0	0	0	0	0	0	0	0	0	0	0	0	0	0	0	0	0	0	0	0	0	0	0	0	0	0	0	0	0	0	2	0	0	0	0	0	0	0	0
ENSG00000069849	1	1	0	0	1	0	0	2	2	1	4	0	0	0	0	0	1	0	0	0	1	0	2	1	2	0	2	0	0	2	2	0	0	0	0	0	0	0	0	0	1	2	0	0	0	0	0	1	10
ENSG00000069869	0	0	0	0	3	0	0	0	2	0	0	0	0	1	0	3	1	0	1	0	1	0	1	3	0	4	1	1	2	2	2	0	2	3	1	0	0	0	0	0	3	0	0	0	1	0	0	1	6
ENSG00000069956	0	0	0	0	0	1	0	2	1	0	2	1	0	1	0	2	4	1	1	0	6	0	4	4	2	0	0	2	2	1	2	0	2	2	0	2	2	2	2	0	0	0	0	3	0	1	0	1	5
ENSG00000069966	0	0	0	0	0	0	1	0	0	0	4	2	1	0	1	0	0	0	0	0	0	2	0	1	0	0	0	0	0	0	0	0	0	2	0	0	0	0	0	0	0	1	0	1	0	0	0	1	12
ENSG00000069974	0	1	0	2	0	1	1	0	0	0	2	2	1	3	2	1	4	0	0	0	9	0	0	3	1	1	0	0	0	0	0	0	4	5	3	0	0	0	1	0	2	1	1	1	1	0	0	1	11
ENSG00000069998	0	0	0	2	0	0	0	2	2	0	3	0	0	0	0	0	0	0	0	0	0	0	0	1	0	0	3	0	0	4	2	0	0	0	0	0	0	0	0	0	0	0	0	0	0	0	0	1	18
ENSG00000070018	0	0	0	0	0	0	1	0	0	0	1	0	0	0	0	0	1	0	0	0	1	0	0	1	0	0	0	0	0	0	0	0	0	0	0	0	0	0	0	0	0	1	0	0	0	0	0	0	7
ENSG00000070019	0	2	0	0	2	1	3	0	0	0	2	0	1	1	1	0	2	0	0	0	2	0	1	2	1	0	0	0	0	0	0	0	0	0	0	0	0	0	0	0	0	1	0	0	0	0	0	0	7
ENSG00000070031	0	0	0	0	0	0	0	0	0	0	0	0	0	0	0	0	0	0	0	0	0	0	0	0	0	0	0	0	0	0	0	0	0	0	0	0	0	0	0	0	0	0	0	0	0	0	0	0	0
ENSG00000070047	0	0	0	2	0	0	0	0	0	0	3	2	0	0	2	0	0	0	0	0	2	1	0	0	0	0	0	0	0	0	0	0	0	0	1	0	0	0	0	1	0	1	0	0	0	2	0	0	1
ENSG00000070061	0	1	0	0	0	1	0	0	0	0	1	2	1	1	2	0	1	0	0	0	0	2	1	1	0	0	1	0	0	0	0	1	0	0	0	0	0	0	0	0	0	2	1	1	0	2	2	0	6
ENSG00000070081	0	0	0	2	3	1	0	2	0	0	5	0	0	3	0	0	0	2	1	1	4	1	1	3	2	4	1	0	0	1	0	0	1	1	3	0	0	0	0	1	1	1	1	1	0	1	0	5	6
ENSG00000070087	1	0	1	0	1	0	0	0	0	0	0	0	0	1	0	0	1	0	0	0	0	0	0	0	0	0	0	0	0	0	0	0	0	0	2	1	1	1	0	0	0	0	0	0	0	0	0	0	11
ENSG00000070159	0	1	0	2	0	0	0	0	0	1	7	2	1	0	2	5	8	1	0	3	8	2	3	4	1	6	0	5	4	0	0	0	1	1	1	0	0	0	0	0	0	1	0	0	0	2	0	1	14
ENSG00000070182	0	0	0	0	0	0	0	1	0	0	1	0	0	0	0	0	2	0	0	0	0	3	0	0	0	2	0	0	0	0	0	0	0	0	0	0	0	0	0	0	0	1	0	0	0	0	0	0	4
ENSG00000070190	0	1	0	0	1	1	2	0	0	0	4	0	1	2	0	0	6	2	1	2	8	2	3	0	0	2	0	0	0	0	0	3	2	3	1	0	0	0	0	0	0	3	0	1	0	0	0	1	4
ENSG00000070193	0	2	0	2	1	0	8	1	0	0	3	3	1	2	2	4	0	1	0	0	3	1	5	3	0	5	2	1	2	0	0	1	5	4	2	0	0	0	0	1	1	1	0	0	0	4	1	3	5
ENSG00000070214	0	2	0	6	1	2	0	0	3	0	10	0	0	3	0	0	5	3	1	3	1	0	2	4	1	1	3	0	0	4	4	2	2	1	2	0	0	0	0	1	0	1	0	0	2	0	1	2	24
ENSG00000070269	0	0	0	0	0	0	0	0	0	0	0	0	0	1	0	0	0	1	0	0	0	0	0	1	1	0	0	0	0	0	0	0	0	0	1	0	0	0	0	0	0	0	0	0	0	0	0	1	1
ENSG00000070366	0	0	0	2	0	1	1	1	1	0	3	2	1	0	2	0	1	0	0	0	2	0	0	1	2	0	0	0	0	2	1	0	1	1	0	0	0	0	0	0	0	0	1	0	2	2	0	0	12
ENSG00000070367	0	0	0	2	1	0	0	0	0	0	1	0	0	1	0	0	0	0	0	0	1	1	0	0	0	0	0	0	0	0	0	0	0	0	1	1	1	1	0	1	0	0	0	0	0	0	0	0	7
ENSG00000070371	0	0	0	2	0	0	0	0	0	0	1	0	0	0	0	0	0	0	0	0	0	0	0	0	1	0	0	0	0	0	0	0	0	0	0	0	0	0	0	0	0	0	0	0	0	0	0	1	5
ENSG00000070388	0	0	0	0	0	0	0	0	0	0	1	0	0	0	0	0	1	0	0	0	0	0	0	0	0	0	0	0	0	0	0	0	0	0	0	0	0	0	0	0	0	0	0	0	0	0	0	0	1
ENSG00000070404	0	0	0	0	0	0	0	0	0	0	1	0	0	1	0	0	0	0	0	0	0	0	0	0	0	0	0	0	0	0	0	0	0	0	0	0	0	0	0	0	0	0	1	0	0	0	0	0	2
ENSG00000070413	0	0	0	0	0	0	1	0	0	0	0	0	0	0	0	0	0	0	1	0	0	0	0	0	0	0	0	0	0	0	0	0	0	0	2	1	1	1	0	1	0	0	0	0	0	0	0	0	4
ENSG00000070423	0	0	0	0	0	0	0	0	0	0	2	0	0	0	0	0	2	0	0	0	0	0	0	0	0	0	0	0	0	0	0	0	0	0	0	0	0	0	0	0	0	0	0	0	0	0	0	0	5
ENSG00000070444	0	3	1	1	2	2	0	2	2	0	0	4	2	1	3	0	0	1	0	1	0	2	0	1	0	0	0	0	0	0	2	1	0	0	0	2	2	2	1	2	4	2	2	3	2	2	3	0	25
ENSG00000070476	0	1	0	0	0	1	1	0	0	0	4	0	0	0	0	0	0	0	0	0	1	0	0	0	0	0	0	0	0	0	2	0	0	0	0	0	0	0	0	0	0	0	1	2	0	0	0	0	16
ENSG00000070495	0	0	0	1	0	0	0	0	0	0	2	0	0	0	0	0	1	0	0	0	0	0	0	1	0	0	0	0	0	1	0	0	0	0	0	0	0	0	0	0	2	0	3	3	3	0	0	0	0
ENSG00000070501	0	1	0	0	0	0	0	1	1	0	1	3	0	0	2	0	0	1	0	1	0	2	0	2	0	0	0	2	2	0	0	0	0	0	0	0	0	0	0	0	2	3	1	0	0	2	2	1	3
ENSG00000070526	0	0	0	0	0	0	0	0	0	0	1	0	0	0	0	0	0	0	0	0	0	0	0	0	0	0	0	0	0	0	0	0	0	0	0	0	0	0	0	1	0	0	0	0	0	0	0	0	2
ENSG00000070540	0	0	0	1	0	0	0	0	1	0	5	0	0	0	0	0	0	1	0	1	0	0	0	0	0	0	1	0	0	1	2	0	0	0	0	0	0	0	0	0	0	0	0	1	1	0	0	0	4
ENSG00000070601	0	0	0	1	0	0	0	0	0	0	6	0	0	0	0	0	2	0	0	0	1	0	0	0	0	0	0	0	0	0	0	0	0	0	0	0	0	0	0	0	0	1	0	0	0	0	0	0	12
ENSG00000070614	0	0	0	0	0	0	0	0	0	0	1	0	0	0	0	0	0	0	0	0	0	0	0	0	0	0	0	0	0	0	0	0	0	0	0	0	0	0	0	0	0	0	0	0	0	0	0	0	4
ENSG00000070669	1	0	0	0	0	2	1	0	0	0	0	0	1	1	0	0	2	1	0	1	1	1	0	0	0	0	0	0	0	0	0	0	0	0	0	0	0	0	0	0	0	0	1	1	0	0	0	0	4
ENSG00000070718	2	0	1	1	0	1	0	2	2	1	2	0	0	1	0	1	2	1	0	0	3	0	3	3	0	1	1	1	0	2	2	0	1	0	1	0	0	0	0	0	1	1	2	2	0	0	1	2	8
ENSG00000070748	0	0	0	0	0	0	0	0	0	0	0	0	0	0	0	0	0	0	0	0	0	0	1	1	1	0	0	0	0	0	0	0	0	0	0	0	0	0	0	0	0	0	0	0	0	0	0	1	2
ENSG00000070756	0	2	0	0	1	0	0	1	1	0	3	0	0	1	0	0	1	1	0	0	0	0	1	3	0	0	1	0	0	0	0	2	1	1	0	0	0	0	0	0	2	1	0	0	0	0	0	0	18
ENSG00000070759	1	1	1	0	0	0	0	0	0	0	3	0	0	0	0	0	2	1	0	1	0	0	0	0	0	0	0	0	0	0	0	1	1	1	1	0	0	1	1	0	2	0	0	1	1	0	0	0	1
ENSG00000070761	0	0	0	1	0	0	0	0	0	0	0	0	0	0	0	0	0	0	0	0	0	0	0	0	1	0	0	0	0	0	0	0	0	0	0	0	0	0	0	0	1	0	0	1	0	0	0	1	2
ENSG00000070770	2	1	2	0	1	1	0	0	0	0	1	0	0	0	0	0	1	0	0	0	0	0	0	2	0	1	1	0	0	0	0	0	0	0	0	0	0	0	0	0	0	0	1	0	0	0	0	0	3
ENSG00000070778	0	0	0	1	0	0	1	0	1	0	2	0	0	1	0	2	0	0	0	0	0	0	0	1	0	1	0	0	0	0	2	0	0	0	0	0	0	0	0	0	0	2	1	0	0	0	0	0	10
ENSG00000070785	0	0	0	0	0	0	0	0	1	0	0	0	0	0	0	0	0	0	0	0	0	0	0	0	0	1	0	0	0	0	0	0	0	0	0	1	1	1	0	0	2	0	0	0	1	0	0	0	4
ENSG00000070814	0	0	0	0	0	0	0	0	0	0	1	0	0	0	0	0	0	0	0	0	1	0	2	0	0	0	0	0	0	0	0	0	0	0	0	0	0	0	0	1	2	0	0	1	2	0	0	0	5
ENSG00000070831	1	2	1	1	1	1	0	0	1	0	2	4	1	1	4	0	1	0	0	0	0	4	2	2	3	0	0	0	0	0	0	0	1	1	0	0	0	0	0	1	0	3	0	0	0	5	4	1	3
ENSG00000070882	4	3	3	6	5	5	3	0	2	0	11	5	0	2	2	2	7	3	1	1	10	3	3	3	2	3	6	0	0	0	0	3	0	2	1	0	0	0	0	2	2	2	0	1	1	3	2	2	12
ENSG00000070950	0	0	0	0	0	0	0	0	0	0	1	2	0	1	2	0	1	1	0	1	2	1	1	0	1	0	0	0	0	0	0	0	0	1	1	0	0	0	0	0	0	2	0	0	0	2	2	0	8
ENSG00000070961	0	2	1	2	4	2	2	0	0	1	0	0	0	2	0	0	1	0	0	1	2	0	5	3	2	0	0	0	0	0	0	1	5	4	3	0	0	0	0	0	0	0	0	0	0	1	0	3	0
ENSG00000070985	0	0	0	0	0	0	0	0	0	0	0	0	0	0	0	0	0	0	0	0	0	0	0	0	0	0	0	0	0	0	0	0	0	0	0	0	0	0	0	0	0	0	0	0	0	0	0	0	4
ENSG00000071051	3	8	7	4	3	3	3	2	2	1	23	4	0	3	4	6	12	0	1	4	23	4	11	12	5	7	3	3	4	3	2	0	3	5	7	4	4	4	4	0	4	3	1	0	2	5	1	3	23
ENSG00000071054	0	2	0	0	0	0	2	0	0	0	5	2	2	1	2	5	5	0	0	1	12	1	4	7	5	2	0	2	2	0	0	2	2	6	3	0	0	1	1	2	0	1	1	2	0	3	3	1	18
ENSG00000071073	1	0	1	0	1	2	0	1	3	0	2	1	1	2	0	0	3	0	1	0	5	4	3	3	1	3	3	0	0	3	2	0	1	1	3	0	0	0	0	0	2	0	0	2	0	1	0	1	7
ENSG00000071082	0	0	0	0	0	0	0	0	0	0	1	1	0	1	0	0	1	0	0	0	1	0	0	0	0	0	0	0	0	0	0	0	0	0	0	0	0	0	0	0	0	0	0	1	0	0	0	0	2
ENSG00000071127	0	0	0	2	0	0	0	0	0	0	5	4	1	1	1	3	5	1	1	1	5	3	0	5	1	3	0	2	2	0	1	0	0	0	0	1	1	1	1	1	4	0	1	1	1	1	0	0	14
ENSG00000071189	0	0	1	1	4	3	6	1	0	2	6	2	1	4	3	2	6	0	0	1	7	3	8	5	3	1	2	1	2	0	2	1	3	2	2	2	2	2	2	0	1	4	2	1	0	4	1	2	3
ENSG00000071205	0	0	0	0	0	0	0	1	2	0	4	0	0	0	1	1	1	0	0	1	0	1	0	0	1	0	1	0	0	2	2	0	1	0	1	0	0	0	0	0	0	1	0	0	0	0	0	0	4
ENSG00000071242	0	1	0	0	0	0	1	4	1	0	13	0	1	1	1	2	7	3	1	0	4	1	0	5	1	4	5	0	0	3	3	3	0	0	4	0	0	0	0	2	5	0	0	1	1	0	0	1	29
ENSG00000071243	0	0	0	0	1	1	0	1	1	0	3	2	0	1	3	0	1	0	0	0	0	1	0	0	0	0	0	0	0	0	0	0	0	0	2	0	0	0	0	0	2	1	2	0	2	2	2	2	3
ENSG00000071246	0	0	0	0	0	0	0	1	0	0	6	2	0	0	0	0	1	0	0	0	0	2	0	0	2	0	0	0	0	0	0	0	0	0	0	0	0	0	0	2	0	2	1	0	0	0	0	0	6
ENSG00000071282	0	1	0	0	0	0	0	0	0	0	0	0	0	0	0	0	1	0	0	0	1	0	0	0	0	0	0	0	0	0	0	1	2	2	0	0	0	0	0	0	0	0	0	1	0	0	0	1	3
ENSG00000071537	1	0	1	2	2	2	0	0	0	2	2	0	0	0	0	0	2	2	0	1	2	0	0	3	1	0	3	0	0	0	0	1	0	0	0	0	0	0	0	0	0	0	1	2	0	0	0	0	4
ENSG00000071539	0	0	0	0	0	0	0	0	0	0	0	0	0	0	0	0	4	0	1	0	1	0	0	0	0	0	0	0	0	0	0	0	0	0	0	0	0	0	0	0	0	0	0	0	0	0	0	1	2
ENSG00000071553	0	1	0	0	0	0	0	0	0	0	1	0	0	0	0	0	0	0	0	0	0	0	0	0	0	0	1	0	0	0	0	1	0	0	0	0	0	0	0	0	0	0	0	0	0	0	0	0	1
ENSG00000071564	0	0	0	0	0	0	0	0	0	0	0	0	0	1	0	0	0	0	0	0	0	0	0	0	0	0	0	0	0	0	0	0	0	0	0	0	0	0	0	0	0	0	1	0	0	0	0	0	4
ENSG00000071575	0	3	0	1	3	4	4	3	4	0	12	0	0	3	2	4	3	2	1	2	14	3	8	8	4	4	2	4	4	3	3	3	7	6	5	2	2	2	3	1	2	1	1	3	1	0	0	5	9
ENSG00000071626	0	0	0	0	0	0	0	1	3	0	0	0	0	0	0	0	1	1	0	1	1	0	2	0	0	0	2	0	0	2	2	0	0	0	0	0	0	0	0	0	0	0	0	0	0	0	0	0	5
ENSG00000071655	0	0	0	0	0	0	0	0	0	0	2	0	0	0	0	0	0	0	0	0	0	0	0	0	0	0	0	0	0	0	0	0	0	0	0	0	0	0	0	0	0	0	0	0	0	0	0	0	6
ENSG00000071677	0	0	0	0	0	1	0	0	0	0	0	0	1	0	0	1	0	0	0	0	1	0	0	0	0	0	0	0	0	0	0	0	0	0	0	0	0	0	0	0	0	0	0	0	1	0	0	0	3
ENSG00000071859	0	0	0	0	0	0	0	0	0	0	3	2	0	0	2	0	0	0	0	0	0	2	0	0	0	0	0	0	0	0	0	0	0	0	0	0	0	0	0	0	0	2	0	0	0	2	2	0	4
ENSG00000071889	0	0	0	0	0	0	0	0	0	0	4	0	0	1	0	0	0	0	0	0	0	0	0	0	0	0	0	0	0	0	0	0	0	0	0	0	0	0	0	0	0	1	0	0	1	0	0	0	2
ENSG00000071894	0	0	0	2	0	0	0	0	0	0	0	0	0	0	0	0	0	0	0	0	0	0	0	1	1	0	0	0	0	0	0	0	0	0	0	0	0	0	0	1	0	0	0	0	0	0	0	0	5
ENSG00000071909	0	0	0	0	0	0	0	0	0	0	0	0	0	0	0	0	0	0	0	0	1	0	0	0	0	0	0	0	0	0	0	0	0	0	0	0	0	0	0	0	0	1	0	1	0	0	1	0	2
ENSG00000071967	0	1	0	0	4	2	0	0	0	1	0	0	0	0	0	0	2	0	0	0	2	0	0	0	0	0	0	0	0	0	0	0	0	0	3	0	0	0	0	0	2	0	2	1	2	0	0	0	11
ENSG00000071991	7	8	8	8	20	14	17	2	1	5	14	6	3	8	6	22	10	9	4	3	22	8	25	7	8	14	5	13	18	1	1	8	12	12	8	1	1	1	1	0	4	4	2	6	1	10	0	6	8
ENSG00000071994	0	0	0	0	0	1	0	0	0	0	2	0	0	0	0	0	0	0	0	0	0	0	0	2	0	0	0	0	0	0	0	0	0	0	0	0	0	0	0	0	0	0	0	0	0	0	0	0	5
ENSG00000072041	11	21	13	11	18	22	18	10	6	16	22	8	2	8	8	29	16	10	1	8	25	11	29	17	14	15	6	22	27	8	5	13	32	33	12	2	2	2	2	0	6	6	3	3	2	10	2	12	22
ENSG00000072042	0	0	0	1	0	0	0	0	0	0	0	0	0	1	0	0	1	0	0	0	0	0	0	1	0	0	0	0	0	0	0	0	0	0	0	0	0	0	0	0	0	0	0	1	0	0	0	1	2
ENSG00000072062	0	0	0	0	0	0	0	0	0	0	3	0	0	0	0	0	0	0	0	0	0	0	0	0	0	0	0	0	0	0	0	0	0	0	0	0	0	0	0	1	0	0	0	0	0	0	0	0	3
ENSG00000072071	0	0	0	0	0	0	0	2	0	0	2	0	0	1	0	0	0	0	0	0	0	0	0	1	0	0	0	0	0	0	0	0	1	1	0	0	0	0	0	1	0	0	0	0	0	0	0	0	8
ENSG00000072080	1	0	0	0	2	0	0	1	1	1	7	0	1	0	0	2	0	1	1	0	2	0	0	3	1	0	0	0	0	1	0	2	1	1	1	0	0	0	0	2	2	0	0	0	0	0	0	2	11
ENSG00000072110	0	1	0	0	1	0	1	0	1	0	2	0	0	0	0	2	1	0	0	0	0	0	0	1	2	2	1	0	0	2	0	0	3	3	2	0	0	0	0	0	2	2	1	1	0	0	0	1	8
ENSG00000072121	0	0	0	0	0	1	2	0	2	0	1	0	0	0	0	0	1	0	0	0	0	0	0	0	0	0	3	0	0	2	2	0	0	0	0	0	0	0	0	1	0	1	0	0	2	0	0	0	1
ENSG00000072133	0	0	0	0	0	0	0	0	0	0	3	0	0	0	0	0	2	0	0	0	1	0	1	0	0	1	0	0	0	0	0	0	0	0	0	0	0	0	0	1	0	0	0	0	0	0	0	0	8
ENSG00000072134	0	0	0	0	0	0	0	0	0	0	0	0	0	0	0	0	0	0	0	0	0	0	0	0	0	0	0	0	0	0	0	0	0	0	0	0	0	0	0	0	0	0	0	0	0	0	0	0	2
ENSG00000072135	0	0	0	2	1	0	0	3	0	0	2	0	0	0	0	0	2	0	0	0	1	1	0	0	1	0	0	0	0	0	0	0	0	0	0	0	0	0	0	0	2	0	3	5	1	0	0	0	15
ENSG00000072163	0	0	0	0	0	0	0	0	0	0	0	2	0	0	0	0	0	0	0	0	0	0	0	0	0	0	0	0	0	0	0	0	0	0	0	0	0	0	0	0	0	0	0	0	0	0	0	0	3
ENSG00000072182	0	0	0	0	0	0	0	0	0	0	1	0	0	0	0	0	0	0	0	0	0	0	0	0	0	0	0	0	0	0	0	0	0	0	0	0	0	0	0	0	0	0	0	0	0	0	0	0	2
ENSG00000072195	0	0	0	0	0	0	0	0	0	0	9	0	0	0	0	1	1	0	0	0	0	0	0	0	0	0	0	0	0	0	0	0	0	0	0	0	0	0	0	0	2	0	1	2	4	0	0	0	14
ENSG00000072201	0	0	0	0	0	0	0	0	0	0	0	0	0	0	0	2	0	0	0	0	0	0	0	0	0	1	0	2	2	0	0	0	1	0	0	0	0	0	0	0	1	0	0	0	0	0	0	0	0
ENSG00000072210	0	0	0	0	0	0	0	1	1	0	3	0	0	0	0	0	0	0	0	0	0	0	0	1	0	0	0	0	0	1	1	0	0	0	1	0	0	0	0	0	0	0	0	0	1	0	0	0	10
ENSG00000072274	2	1	1	2	1	0	0	2	0	2	4	0	0	0	0	0	0	0	0	0	0	0	0	0	0	0	0	0	0	0	0	0	0	0	0	0	0	0	0	0	3	0	0	0	1	0	0	0	6
ENSG00000072310	1	1	1	1	2	0	0	2	4	1	5	2	0	0	2	0	2	0	1	0	4	1	0	1	0	0	4	0	0	4	3	1	0	0	0	0	0	0	0	0	4	1	0	2	1	2	2	0	12
ENSG00000072364	0	0	0	0	0	0	0	0	2	0	0	0	1	0	0	0	1	0	0	0	0	0	1	0	0	0	3	0	0	2	2	0	0	0	0	0	0	0	0	0	0	0	0	2	1	0	0	0	8
ENSG00000072401	0	0	0	0	0	0	0	0	0	0	1	0	0	1	0	0	3	0	1	0	0	0	0	2	2	0	0	0	0	0	0	0	2	1	3	2	2	2	1	0	1	1	0	0	0	0	0	0	3
ENSG00000072415	0	0	0	0	0	0	0	0	0	0	2	0	1	0	0	0	1	0	0	0	0	1	1	0	0	0	0	0	0	1	0	0	1	1	0	0	0	0	0	0	0	0	1	0	0	0	1	0	6
ENSG00000072422	1	0	2	0	1	2	3	1	0	0	7	1	1	0	2	2	2	0	1	0	2	1	6	2	0	2	0	1	1	0	0	0	1	0	0	0	0	0	0	0	0	1	0	2	0	0	0	1	17
ENSG00000072501	0	0	0	0	0	0	0	1	0	0	0	0	0	0	0	0	1	0	0	0	0	0	0	0	0	0	0	0	0	0	0	0	0	0	0	0	0	0	0	0	0	0	0	0	0	0	0	0	1
ENSG00000072506	0	0	0	0	0	0	0	0	0	0	3	0	0	0	0	0	1	0	1	0	1	0	0	1	0	0	0	0	0	0	2	0	0	1	1	0	0	0	0	2	0	0	0	1	1	0	0	0	3
ENSG00000072518	0	0	0	0	0	0	1	0	0	0	4	0	0	0	0	0	1	0	0	0	2	0	0	0	1	0	0	0	0	0	0	0	1	1	2	2	2	2	2	0	0	0	0	0	0	0	0	0	8
ENSG00000072571	0	1	0	0	0	1	0	0	0	0	2	0	0	0	0	1	0	1	0	1	3	0	4	0	1	0	0	0	0	0	0	1	1	1	1	1	1	1	1	1	0	2	0	0	0	0	0	1	9
ENSG00000072609	0	0	0	0	0	0	0	0	0	0	0	0	0	1	0	0	0	0	0	0	0	0	0	0	0	0	2	0	0	0	0	0	0	0	0	0	0	0	0	0	0	0	0	0	0	0	0	0	0
ENSG00000072657	0	1	0	3	3	1	0	0	0	0	3	0	1	0	0	1	0	0	0	0	0	1	3	0	0	1	0	0	0	0	0	0	1	1	3	2	2	2	2	0	0	1	1	0	0	1	0	0	4
ENSG00000072682	0	0	0	0	0	0	0	1	0	0	2	0	0	0	0	0	0	0	0	0	0	0	0	0	0	0	0	0	0	0	0	0	0	0	0	0	0	0	0	0	0	0	1	1	0	0	0	0	3
ENSG00000072736	0	1	0	1	0	0	0	1	2	0	5	0	0	0	1	1	1	0	0	1	2	2	2	1	0	2	2	1	0	2	2	1	0	0	0	0	0	0	0	0	1	1	1	1	1	1	0	1	14
ENSG00000072756	1	0	0	1	2	1	1	1	1	1	5	2	3	0	3	2	0	1	1	1	1	2	2	2	3	3	0	0	1	0	0	1	0	1	0	0	0	0	0	1	0	2	2	2	1	2	2	0	0
ENSG00000072778	0	0	0	0	0	0	0	0	0	0	0	0	0	1	0	0	0	0	0	0	0	0	0	0	0	0	0	0	0	0	0	0	0	0	0	0	0	0	0	0	0	1	1	0	0	0	0	0	4
ENSG00000072786	1	1	2	0	0	1	0	1	2	0	6	0	1	1	0	0	4	1	1	1	4	0	0	2	2	1	2	0	0	2	2	1	1	1	0	2	2	2	1	0	0	2	6	4	4	0	1	1	11
ENSG00000072803	1	1	0	4	3	3	0	2	0	1	4	3	0	2	0	3	1	1	1	1	6	2	2	2	1	2	0	0	2	0	0	0	0	0	2	0	0	0	0	2	2	1	1	1	0	2	0	2	10
ENSG00000072818	0	0	0	3	0	0	0	0	0	0	0	0	0	0	0	0	0	0	0	0	0	0	0	0	0	0	0	0	0	0	0	0	0	0	0	0	0	0	0	0	0	0	0	0	0	0	0	0	0
ENSG00000072832	0	0	0	0	0	0	0	0	0	0	0	0	0	0	0	0	0	0	0	0	0	0	2	0	0	0	0	0	0	0	0	0	0	0	0	0	0	0	0	1	0	0	0	0	0	0	0	0	2
ENSG00000072840	0	0	0	0	0	0	0	0	0	0	3	0	0	1	0	0	1	0	0	0	0	0	0	0	0	0	0	0	0	0	0	0	1	0	1	0	0	0	0	0	0	0	0	0	0	0	1	0	2
ENSG00000072858	0	0	0	1	0	0	1	0	2	0	0	1	1	1	0	2	1	0	1	0	0	1	0	2	1	1	1	2	2	2	2	0	2	3	0	0	0	0	0	1	0	1	0	0	0	0	1	2	6
ENSG00000072864	0	0	0	0	0	0	0	0	3	0	0	1	0	1	1	0	0	0	0	0	0	0	2	2	0	0	3	0	0	2	2	0	0	0	1	1	1	1	1	0	0	0	1	1	1	1	0	0	7
ENSG00000072952	0	0	0	0	0	0	0	0	0	0	2	0	0	0	0	0	2	0	0	0	0	0	0	0	0	0	0	0	0	0	0	0	0	0	0	0	0	0	0	0	0	0	0	0	0	0	0	0	3
ENSG00000072958	0	0	0	0	0	0	0	1	0	0	4	0	0	0	0	0	0	0	0	0	0	0	0	0	0	0	0	0	0	0	0	0	0	0	1	0	0	0	0	2	0	0	0	0	0	0	0	0	6
ENSG00000073008	0	0	0	0	0	0	0	0	0	0	2	0	0	0	0	0	0	0	0	0	0	0	0	0	0	0	0	0	0	0	0	0	0	0	0	0	0	0	0	0	0	0	0	0	0	0	0	0	1
ENSG00000073050	0	0	0	2	0	0	0	0	0	0	2	0	1	0	0	0	0	0	0	0	1	1	0	0	2	0	1	0	0	0	0	0	0	0	0	0	0	0	0	0	0	0	0	0	0	1	2	0	3
ENSG00000073060	0	0	0	0	0	0	0	2	1	2	3	2	0	0	1	0	3	0	0	0	3	0	2	0	2	0	1	0	0	2	0	1	2	1	0	0	0	0	0	0	0	2	0	0	0	1	0	0	6
ENSG00000073067	0	0	0	0	0	0	0	0	0	0	2	0	0	0	0	0	0	0	0	0	0	0	0	0	0	0	0	0	0	0	0	0	0	0	0	0	0	0	0	0	0	0	0	0	0	0	0	0	5
ENSG00000073111	0	0	0	0	0	0	0	0	2	0	0	2	2	0	0	0	0	0	0	0	0	1	0	0	0	1	2	0	0	2	2	0	0	0	0	0	0	0	0	1	0	2	1	0	1	0	2	0	2
ENSG00000073146	0	0	0	0	0	0	0	0	0	0	0	0	0	0	0	0	0	0	0	0	0	0	0	0	0	0	0	0	0	0	0	0	0	0	0	0	0	0	0	0	0	0	0	0	0	0	0	0	4
ENSG00000073169	0	0	1	1	0	0	0	0	0	1	0	0	0	0	0	0	0	1	0	1	0	0	0	1	0	1	0	0	0	0	0	1	0	0	0	0	0	0	0	1	0	0	0	0	0	0	0	0	5
ENSG00000073282	1	2	0	0	1	3	2	1	1	2	2	0	1	4	0	3	4	1	0	0	7	0	2	9	4	2	2	4	6	0	0	2	2	3	9	1	1	1	0	0	0	0	0	2	0	0	0	5	2
ENSG00000073331	0	0	0	0	2	2	1	0	1	0	1	0	1	1	0	0	1	0	1	0	4	0	1	1	1	1	0	0	0	1	0	0	2	2	5	3	3	3	3	0	0	0	0	1	1	0	1	3	4
ENSG00000073350	0	0	0	0	0	0	0	0	0	0	2	0	0	0	0	0	0	0	0	0	0	0	0	0	0	0	0	0	0	0	0	0	0	0	0	0	0	0	0	0	0	0	0	0	0	0	0	0	8
ENSG00000073417	0	0	0	0	0	0	0	2	0	0	3	0	0	0	0	0	3	0	0	0	1	1	1	0	0	0	0	0	0	0	0	0	0	1	0	0	0	0	0	1	0	1	1	2	0	0	0	0	13
ENSG00000073464	1	4	1	4	1	1	4	2	3	1	6	2	1	3	2	5	6	2	1	2	5	3	0	4	3	1	3	2	2	3	4	5	3	2	3	0	0	1	1	1	2	0	2	3	3	2	0	0	27
ENSG00000073536	0	0	0	0	0	1	0	1	0	0	2	0	0	0	0	0	0	0	0	0	0	0	1	0	0	0	1	0	0	0	0	0	0	0	0	0	0	0	0	0	0	0	0	0	1	0	0	0	8
ENSG00000073578	0	0	0	1	0	0	2	0	0	0	0	0	0	0	0	0	1	0	0	0	1	0	0	0	0	0	0	0	0	0	0	0	1	1	1	2	2	2	2	0	0	0	0	0	0	0	0	1	0
ENSG00000073584	1	2	1	0	2	1	0	0	0	0	1	1	1	0	1	0	0	0	0	0	0	1	0	0	1	1	0	1	1	0	0	0	0	0	0	0	0	0	0	0	0	0	1	0	0	1	0	0	10
ENSG00000073605	0	0	0	0	0	0	0	0	0	0	0	0	0	0	0	0	0	0	0	0	1	0	0	0	0	0	0	0	0	0	0	0	0	0	0	0	0	0	0	0	0	0	1	1	1	0	0	0	1
ENSG00000073670	0	0	0	0	0	0	0	0	0	0	3	0	0	0	0	0	0	0	0	0	0	0	0	0	0	0	0	0	0	0	0	0	0	0	1	0	0	0	0	1	0	0	0	0	0	0	0	1	2
ENSG00000073711	0	0	0	0	0	0	1	0	0	1	0	0	0	0	0	0	2	1	0	1	7	1	0	1	0	0	0	0	0	0	0	0	2	2	1	0	0	0	0	0	0	0	0	0	0	0	0	0	14
ENSG00000073712	0	0	0	3	1	3	2	1	0	0	2	0	0	0	0	2	2	1	0	1	0	2	2	0	0	0	0	0	0	0	0	1	0	0	0	0	0	0	0	2	0	0	0	0	0	1	0	0	7
ENSG00000073734	0	0	0	3	0	0	3	0	1	0	0	0	0	0	0	0	0	2	0	1	2	0	1	1	0	1	2	0	0	2	2	1	0	0	0	0	0	0	0	0	0	0	2	1	1	0	0	2	0
ENSG00000073737	0	0	0	0	2	1	3	0	0	0	2	0	0	0	0	0	2	0	0	0	8	0	1	0	1	0	0	0	0	0	0	0	3	6	1	1	1	1	0	0	0	0	0	1	0	0	0	2	10
ENSG00000073754	0	0	0	0	0	0	0	0	0	0	0	0	0	0	0	0	0	0	0	0	0	0	0	0	0	0	0	0	0	0	0	0	0	0	0	0	0	0	0	0	0	0	0	0	0	0	0	0	0
ENSG00000073756	3	2	3	0	1	3	5	1	0	4	2	2	1	3	3	2	0	3	1	3	1	5	0	5	1	3	0	2	2	0	0	0	2	4	6	3	3	3	0	0	1	2	0	0	0	2	0	3	4
ENSG00000073792	0	0	0	0	0	0	0	0	0	0	0	0	0	0	0	0	1	0	0	0	0	0	0	0	0	0	0	0	0	0	0	0	0	0	0	0	0	0	0	0	0	0	0	0	0	0	0	0	11
ENSG00000073803	0	1	0	0	0	0	0	1	0	0	3	5	1	1	6	0	1	0	0	0	1	4	2	2	4	0	0	0	0	0	0	1	0	0	1	1	1	1	1	0	0	5	1	1	1	4	4	1	4
ENSG00000073849	2	0	0	9	1	4	1	4	1	0	14	0	0	4	1	1	9	5	0	4	6	3	4	6	4	3	4	2	1	2	2	3	1	1	4	1	1	1	1	0	0	2	1	1	0	0	0	2	15
ENSG00000073861	0	0	0	0	1	0	0	0	0	0	0	0	0	0	0	0	1	0	0	0	2	0	0	1	0	0	0	0	0	0	0	1	0	0	0	0	0	0	0	0	2	0	0	0	0	0	0	0	10
ENSG00000073910	0	0	0	0	1	2	0	0	0	0	0	2	0	1	0	0	1	1	0	1	0	1	0	0	0	0	0	0	0	0	0	0	1	1	0	2	2	2	1	0	0	1	0	0	0	1	0	0	5
ENSG00000073921	3	2	4	0	4	4	2	0	4	1	2	2	1	0	1	4	2	2	0	1	4	3	4	4	2	6	4	5	2	4	4	0	1	6	2	2	2	2	0	1	0	1	0	0	3	1	1	3	5
ENSG00000074047	0	0	0	2	0	0	0	1	1	0	1	0	0	0	0	0	0	0	0	0	0	0	0	1	1	0	1	0	0	1	1	0	0	0	0	0	0	0	0	0	0	0	0	0	1	0	0	0	14
ENSG00000074054	1	1	1	0	2	1	0	0	0	0	0	0	0	1	0	0	2	0	0	0	2	0	1	0	1	0	0	0	0	0	0	0	0	0	1	1	1	1	0	1	0	0	0	0	0	0	0	3	4
ENSG00000074071	0	0	0	0	0	0	0	1	0	0	2	0	0	0	0	0	0	0	0	0	0	0	0	0	0	0	0	0	0	0	0	0	0	0	0	0	0	0	0	0	0	0	0	0	0	0	0	0	2
ENSG00000074201	0	0	0	0	0	0	0	0	0	0	1	0	0	0	0	0	0	0	0	0	0	0	0	2	0	0	1	0	0	0	1	0	0	0	0	0	0	0	0	1	0	0	0	0	0	0	0	0	3
ENSG00000074211	0	0	0	0	0	0	0	0	0	0	2	0	0	0	0	0	0	0	0	0	0	0	0	0	0	0	0	0	0	0	0	0	0	0	0	0	0	0	0	0	0	0	0	0	0	0	0	0	5
ENSG00000074266	1	0	0	2	1	2	1	0	0	1	2	0	2	3	0	2	4	2	2	0	8	2	1	5	5	2	1	2	2	0	0	0	3	2	5	1	1	1	0	2	0	1	0	3	0	2	0	0	11
ENSG00000074276	0	0	0	2	0	0	0	1	0	0	2	0	0	0	0	0	0	0	0	0	0	0	0	0	0	0	0	0	0	0	0	0	0	0	0	0	0	0	0	0	0	0	0	0	0	0	0	0	10
ENSG00000074317	0	0	0	0	1	0	0	0	0	0	0	0	0	0	0	0	0	0	0	0	0	0	0	0	0	0	2	0	0	1	2	0	0	0	0	0	0	0	0	0	0	0	0	0	0	0	0	0	0
ENSG00000074319	1	1	2	0	0	0	0	0	0	2	1	0	0	1	0	0	0	0	0	0	1	0	1	2	0	0	0	0	0	0	0	0	2	1	3	1	1	1	1	2	0	0	1	0	0	1	0	2	3
ENSG00000074356	0	0	0	0	0	0	0	0	0	0	0	0	0	0	0	0	0	0	0	0	0	0	0	0	0	0	0	0	0	0	0	0	0	0	0	0	0	0	0	0	0	0	0	0	0	0	0	0	11
ENSG00000074370	0	0	0	0	0	0	0	1	0	0	1	0	0	0	0	0	0	0	0	0	0	0	0	0	0	0	0	0	0	1	0	0	0	0	0	0	0	0	0	0	0	0	0	0	0	0	0	0	9
ENSG00000074410	0	0	0	0	0	0	0	0	0	0	1	0	1	0	0	0	0	0	0	0	0	1	0	0	0	0	0	0	0	0	0	0	0	0	0	0	0	0	0	0	0	0	0	1	0	0	0	0	3
ENSG00000074416	0	1	0	1	0	0	0	0	3	0	3	0	2	0	0	0	2	1	0	1	0	3	2	2	1	1	2	0	0	2	2	1	1	1	1	0	0	0	1	0	4	0	0	1	2	0	0	0	9
ENSG00000074527	0	0	0	0	0	1	0	0	0	0	4	0	0	0	0	0	1	0	0	0	0	0	0	0	0	0	0	0	0	0	0	0	0	0	1	0	0	0	0	1	0	0	0	1	0	0	0	1	5
ENSG00000074590	2	0	0	0	0	0	0	1	0	2	1	0	0	1	0	0	1	0	0	0	5	0	0	0	0	1	0	0	0	0	0	0	0	0	0	0	0	0	0	2	0	0	1	1	0	0	0	0	14
ENSG00000074603	0	0	0	0	0	0	0	2	0	0	0	0	0	0	0	0	0	0	0	0	0	0	0	0	0	0	0	0	0	0	0	0	0	0	0	0	0	0	0	0	0	0	0	0	0	0	0	0	4
ENSG00000074657	0	0	0	0	0	0	0	0	1	0	8	0	0	0	0	0	2	0	0	0	0	0	0	0	1	1	1	0	0	2	0	0	0	0	0	0	0	0	0	0	0	0	0	0	0	0	0	0	8
ENSG00000074660	0	0	0	0	0	0	0	0	0	0	1	0	0	0	0	0	0	0	0	0	0	0	0	0	0	0	0	0	0	0	0	0	0	0	0	0	0	0	0	0	0	0	0	0	0	0	0	0	2
ENSG00000074695	1	0	0	0	0	1	2	0	0	0	8	0	0	0	0	5	3	0	0	0	1	0	1	2	0	4	0	4	4	0	0	0	0	0	0	0	0	0	0	1	0	0	3	4	2	1	0	0	6
ENSG00000074696	0	0	0	0	0	0	0	0	0	0	0	0	0	0	0	0	0	0	0	0	0	0	0	0	0	0	0	0	0	0	0	0	0	0	0	0	0	0	0	0	0	0	0	0	0	0	0	0	2
ENSG00000074706	1	2	0	4	4	3	4	1	0	1	6	0	0	4	3	7	4	1	1	1	15	1	8	15	7	3	1	5	6	1	0	0	10	9	5	0	0	0	0	0	1	2	1	3	0	2	0	7	11
ENSG00000074771	1	3	1	4	3	2	1	0	0	0	0	0	1	4	0	0	2	2	2	1	0	1	1	3	1	2	0	2	1	0	0	0	1	3	2	0	0	0	0	0	1	1	0	0	0	0	0	0	2
ENSG00000074800	0	0	0	0	0	0	0	0	0	0	1	0	0	0	0	0	3	0	0	0	2	0	1	1	1	1	0	0	0	0	0	0	0	0	0	0	0	0	0	0	0	1	0	0	0	0	0	0	1
ENSG00000074842	0	0	0	0	0	0	0	1	1	0	0	0	0	0	0	0	0	0	0	0	0	0	0	0	0	0	0	0	0	1	0	0	0	0	0	0	0	0	0	0	2	0	2	1	5	0	0	0	7
ENSG00000074855	0	0	0	0	0	0	0	1	0	0	1	0	0	0	0	0	0	0	0	0	0	0	0	1	0	0	0	0	0	0	0	0	0	0	0	0	0	0	0	2	0	0	0	0	0	0	0	0	5
ENSG00000074935	0	0	0	0	0	1	0	0	0	0	1	0	0	0	0	0	0	1	0	0	3	0	1	1	0	0	0	0	0	0	0	0	0	0	0	0	0	0	0	0	0	0	0	0	0	0	0	0	0
ENSG00000074964	0	0	0	0	0	0	0	0	0	0	0	0	0	0	0	0	0	0	0	0	0	0	0	0	0	0	0	0	0	0	0	0	0	0	0	0	0	0	0	0	0	0	0	0	0	0	0	0	2
ENSG00000074966	2	2	2	3	5	0	2	1	0	2	6	0	1	1	2	2	6	2	1	1	10	2	4	9	5	2	2	2	2	1	0	0	8	8	2	0	0	0	0	1	0	0	0	1	0	2	0	3	8
ENSG00000075043	0	0	0	0	0	0	0	0	2	0	0	0	0	0	0	0	0	0	0	0	0	0	0	1	0	0	2	0	0	2	2	0	0	0	0	0	0	0	0	0	0	0	2	0	2	0	0	0	2
ENSG00000075073	0	0	0	0	0	0	0	1	2	0	0	0	1	0	0	0	0	0	0	0	1	0	0	0	0	1	0	0	0	1	2	0	0	0	1	1	1	1	0	1	2	0	0	0	0	0	0	0	11
ENSG00000075089	0	0	0	0	0	0	1	0	0	0	4	0	1	0	0	0	0	0	0	0	0	0	2	1	0	0	0	0	0	0	0	0	0	0	0	1	1	1	1	1	0	1	0	0	0	0	0	0	8
ENSG00000075131	0	0	0	0	0	0	0	0	0	0	2	0	0	1	0	0	1	1	0	1	0	0	1	2	1	0	0	0	0	0	0	0	0	0	1	0	0	0	0	1	0	0	0	1	0	0	0	1	0
ENSG00000075142	0	0	0	2	1	0	0	0	0	0	3	0	0	0	1	0	0	1	0	2	0	0	5	1	2	0	0	0	0	0	0	1	0	1	0	0	0	0	0	1	0	1	1	0	0	1	0	0	5
ENSG00000075151	0	0	0	0	0	0	0	0	0	0	2	0	0	0	0	0	0	0	0	0	0	0	0	0	0	0	0	0	0	0	0	0	0	0	0	0	0	0	0	0	0	0	0	0	0	0	0	0	3
ENSG00000075188	0	0	0	0	0	0	0	0	0	0	0	0	0	0	0	0	0	0	0	0	0	0	0	0	0	0	0	0	0	0	0	0	0	0	0	0	0	0	0	0	0	0	0	0	0	0	0	0	2
ENSG00000075213	3	4	5	3	8	14	10	2	1	3	6	0	0	5	0	5	3	0	1	3	13	2	7	10	10	5	0	2	2	0	0	4	11	12	11	4	4	4	3	0	5	1	0	1	1	0	0	5	9
ENSG00000075218	0	0	0	0	0	0	0	0	0	0	0	0	0	0	0	0	0	0	0	0	0	0	0	0	0	0	0	0	0	0	0	0	0	0	0	0	0	0	0	0	0	0	0	0	0	0	0	0	5
ENSG00000075223	3	4	3	2	2	1	0	1	2	2	4	0	0	2	0	0	0	2	0	1	7	0	4	1	1	0	1	0	0	2	2	2	0	0	3	2	2	2	2	0	1	1	1	1	1	0	0	1	1
ENSG00000075239	0	2	2	0	0	0	0	3	3	0	4	2	0	0	2	2	3	0	1	0	3	1	3	2	2	0	1	2	2	2	4	0	2	3	0	0	0	0	0	1	2	0	0	0	0	2	0	1	2
ENSG00000075240	0	0	0	3	1	0	0	1	0	0	2	1	0	0	0	1	4	0	0	0	0	0	0	1	0	0	0	0	0	0	0	1	0	0	0	0	0	0	0	0	0	0	1	0	0	0	1	0	4
ENSG00000075275	0	0	0	0	0	0	0	1	1	0	7	0	0	0	0	0	0	0	0	0	0	0	0	0	0	0	0	0	0	0	0	0	0	0	0	0	0	0	0	0	0	0	1	1	3	0	0	0	11
ENSG00000075290	0	1	0	0	0	0	0	4	1	0	10	0	0	0	0	0	0	0	0	1	0	0	2	1	0	0	2	0	0	4	2	1	1	0	0	0	0	0	0	0	2	0	0	0	0	0	0	1	6
ENSG00000075292	0	0	0	0	0	1	0	0	0	0	1	0	0	1	0	0	2	0	0	0	1	1	0	1	0	0	0	0	0	0	0	0	1	1	2	3	3	3	2	1	0	0	0	0	0	0	0	1	6
ENSG00000075303	0	0	0	0	2	1	1	1	0	0	2	0	0	0	0	0	0	0	0	0	0	0	2	0	0	0	0	1	0	0	0	0	1	1	0	0	0	0	0	0	0	0	0	0	0	0	0	2	1
ENSG00000075336	1	2	2	0	2	1	2	1	0	0	0	0	0	0	0	0	1	1	1	1	0	0	0	0	0	0	0	0	0	0	0	1	0	1	0	0	0	0	0	0	0	0	0	1	0	0	0	0	7
ENSG00000075340	0	0	0	0	0	0	0	1	1	0	2	0	0	0	0	0	2	0	0	0	1	0	0	0	0	0	0	1	0	1	0	0	1	1	1	0	0	0	0	0	2	0	2	3	0	0	0	0	3
ENSG00000075391	0	2	0	4	1	0	2	0	1	0	1	2	1	2	2	2	2	0	2	0	4	0	0	1	3	3	1	2	2	1	0	3	1	2	0	0	0	0	0	0	0	1	1	1	1	1	0	1	8
ENSG00000075407	1	0	0	0	0	0	0	0	0	1	0	0	0	0	0	2	0	1	0	0	1	0	4	1	1	2	0	2	2	0	0	1	0	0	1	1	1	1	0	0	0	0	0	0	0	0	0	0	4
ENSG00000075413	0	0	0	0	0	0	0	0	0	0	0	0	0	0	0	0	2	0	0	0	2	0	0	1	0	0	0	0	0	0	0	0	0	0	0	0	0	0	0	0	0	0	0	0	0	0	0	0	8
ENSG00000075415	0	0	0	0	0	1	0	0	0	0	6	0	1	0	0	0	0	0	0	0	0	0	2	0	0	0	0	0	0	0	0	0	0	0	0	0	0	0	0	0	0	0	0	3	0	0	0	0	1
ENSG00000075420	0	0	0	4	0	1	2	4	2	0	3	0	1	3	1	2	3	4	1	4	13	1	5	8	4	4	2	2	1	2	2	2	9	12	3	1	1	1	1	0	7	2	4	5	6	0	0	1	11
ENSG00000075426	0	0	0	0	0	0	0	0	0	0	2	2	2	1	2	0	1	0	0	0	1	4	0	2	0	0	0	0	0	0	0	0	0	1	1	0	0	0	0	0	0	3	2	2	2	2	2	1	21
ENSG00000075429	0	0	0	0	0	0	0	0	0	0	0	0	0	0	0	0	0	0	0	0	0	0	0	0	0	0	0	0	0	0	0	0	0	0	0	0	0	0	0	0	0	0	0	0	0	0	0	0	2
ENSG00000075539	3	3	2	0	2	3	3	3	1	3	19	0	0	0	1	6	9	2	0	3	9	0	3	6	4	6	2	4	3	0	0	2	5	6	4	5	5	5	4	2	2	1	2	4	2	0	0	1	12
ENSG00000075568	0	0	0	0	0	1	0	1	1	0	3	0	0	1	0	0	3	0	0	0	4	0	1	2	2	1	1	0	0	0	0	0	3	2	1	0	0	0	0	0	0	1	1	0	1	0	0	0	8
ENSG00000075618	0	0	0	2	0	0	0	0	1	0	3	2	1	0	2	0	2	0	0	0	0	2	0	0	0	0	2	0	0	1	2	0	0	0	3	2	1	2	1	2	0	2	1	0	0	2	2	1	8
ENSG00000075624	0	1	1	0	0	0	0	0	0	0	4	2	0	0	1	0	1	2	0	2	0	0	0	2	0	0	0	0	0	0	0	1	2	2	0	0	0	0	0	2	0	0	0	0	0	0	1	0	8
ENSG00000075643	0	0	0	3	0	0	0	0	0	0	0	0	0	0	0	0	1	0	0	0	0	0	0	0	0	0	0	0	0	0	0	0	0	0	1	0	0	0	0	0	0	0	0	0	1	0	0	0	1
ENSG00000075651	0	0	0	1	1	1	0	0	0	0	8	0	1	1	0	4	3	1	0	1	2	0	2	2	1	1	0	4	4	0	0	0	1	1	0	0	0	0	0	0	0	1	0	1	0	0	0	0	5
ENSG00000075673	0	0	0	2	0	0	0	1	2	0	0	1	0	0	2	0	1	0	0	0	0	2	0	4	1	0	2	0	0	2	2	1	0	0	1	0	0	0	0	1	0	0	1	2	1	2	0	1	10
ENSG00000075711	0	0	0	0	0	0	0	0	0	0	0	0	0	0	0	0	1	0	0	0	3	0	3	0	1	0	0	0	0	0	0	0	1	0	0	0	0	0	0	0	0	0	0	0	0	0	0	0	2
ENSG00000075785	0	0	0	0	0	5	0	0	2	0	2	0	0	2	0	0	1	0	2	0	3	0	0	5	1	0	3	0	0	2	4	0	1	1	1	0	0	0	0	0	0	0	1	2	1	0	0	2	6
ENSG00000075790	0	0	0	0	1	0	0	0	0	0	0	0	0	0	0	0	0	1	0	1	0	0	0	0	0	0	0	0	0	0	0	1	0	0	0	0	0	0	0	0	0	1	0	0	0	0	0	0	5
ENSG00000075826	0	0	0	0	0	0	0	0	0	0	3	0	1	0	0	0	0	0	0	0	0	0	0	1	1	0	0	0	0	0	0	0	1	1	1	0	0	0	0	0	0	0	0	0	0	0	0	1	5
ENSG00000075884	4	10	3	10	10	8	19	1	2	2	8	1	3	7	1	10	4	2	1	4	24	3	19	16	7	5	9	5	6	3	3	5	9	9	15	2	2	2	4	1	0	3	2	1	1	0	0	5	24
ENSG00000075891	0	0	0	0	0	0	0	0	0	0	0	0	0	0	0	0	0	0	0	0	0	0	0	0	0	0	0	0	0	0	0	0	0	0	0	0	0	0	0	0	0	0	0	0	0	0	0	0	4
ENSG00000075914	1	0	0	0	0	1	0	1	0	0	0	0	0	0	1	0	1	0	0	0	0	0	0	0	0	0	0	0	0	0	0	0	1	0	2	0	0	0	0	0	0	1	0	1	0	0	0	0	3
ENSG00000075945	0	0	0	0	1	1	0	0	0	0	1	0	0	1	0	1	3	1	0	0	4	0	2	2	1	0	0	0	0	0	0	0	1	1	0	0	0	0	0	1	0	0	0	0	0	1	0	0	4
ENSG00000075975	0	0	0	0	0	0	0	0	0	0	1	0	0	0	0	4	2	0	0	0	0	2	0	0	0	1	0	4	4	0	0	0	0	0	0	0	0	0	0	1	0	0	0	0	0	1	0	0	2
ENSG00000076003	0	0	0	1	2	1	1	0	0	0	0	0	0	1	0	0	2	0	0	0	1	0	2	1	0	0	0	0	0	0	0	0	1	1	0	0	0	0	0	1	0	0	0	0	0	0	0	1	4
ENSG00000076043	0	0	0	0	1	1	2	0	0	0	0	1	0	0	0	1	2	0	2	0	2	1	0	0	0	1	0	0	0	0	0	0	0	0	0	0	0	0	0	0	2	0	0	0	2	1	0	0	1
ENSG00000076053	0	0	0	2	0	1	0	2	0	0	0	1	0	0	0	1	1	0	0	0	0	0	1	1	0	0	0	0	0	0	0	0	0	0	0	2	2	2	2	0	0	1	0	1	0	0	0	0	2
ENSG00000076067	0	0	0	0	0	0	0	0	0	0	0	2	0	0	0	0	0	0	0	0	0	0	0	0	0	0	0	0	0	0	0	0	0	0	2	2	2	2	2	0	0	1	0	0	0	1	1	0	0
ENSG00000076108	0	1	0	3	0	0	0	0	0	0	3	2	1	0	1	0	4	0	1	0	3	1	0	0	0	0	0	0	0	0	0	1	0	0	0	0	0	0	0	0	0	0	0	0	0	0	1	1	4
ENSG00000076201	0	0	0	0	0	0	0	0	2	0	7	0	2	0	0	0	2	0	0	0	0	0	0	0	0	0	0	0	0	0	3	0	0	0	0	0	0	0	0	0	0	1	1	1	1	0	0	2	5
ENSG00000076242	0	0	0	0	0	0	0	0	0	0	0	0	0	0	0	0	0	0	0	0	1	0	0	0	0	0	0	0	0	0	0	0	0	0	0	0	0	0	0	0	0	0	0	0	0	0	0	1	3
ENSG00000076248	0	0	0	2	0	0	0	0	0	0	0	0	0	0	0	0	0	0	0	0	0	0	0	0	0	1	0	0	0	0	0	0	0	0	0	0	0	0	0	0	2	0	0	0	1	0	0	0	2
ENSG00000076258	0	0	0	0	0	0	0	0	0	0	1	1	0	1	0	0	0	0	1	0	2	0	0	1	0	0	0	0	0	0	0	0	0	0	0	1	1	1	1	0	0	1	1	0	0	0	0	0	4
ENSG00000076321	0	0	0	0	0	0	0	1	0	0	0	0	0	0	0	0	0	0	0	1	0	0	0	1	0	0	0	0	0	0	0	0	0	0	0	0	0	0	0	0	0	0	0	0	0	0	0	0	3
ENSG00000076356	0	0	0	1	0	2	0	0	0	0	10	2	0	0	0	3	2	0	0	0	4	3	0	0	0	1	1	2	2	0	0	0	1	2	0	1	1	1	0	1	0	0	0	0	0	0	0	3	20
ENSG00000076513	0	0	0	0	0	0	0	0	0	0	1	0	0	0	0	0	0	0	0	0	0	0	0	0	0	0	0	0	0	0	0	0	2	1	1	0	0	0	0	1	0	0	0	0	0	0	0	1	0
ENSG00000076554	0	0	2	3	2	0	0	0	0	0	4	0	0	2	0	1	1	1	1	0	1	1	3	3	2	2	0	0	0	0	0	1	2	4	1	0	0	0	0	2	4	1	3	3	4	0	0	0	15
ENSG00000076555	0	0	0	0	0	0	0	0	0	0	0	0	1	0	0	0	0	0	0	0	0	0	0	0	0	0	0	0	0	0	0	0	0	0	0	0	0	0	0	1	0	0	1	0	0	0	0	0	2
ENSG00000076604	0	0	0	1	1	1	0	0	0	0	4	5	1	0	4	1	0	0	0	0	0	4	0	1	1	0	0	0	0	0	0	0	0	0	0	0	0	0	0	0	0	5	3	0	0	4	3	0	9
ENSG00000076641	4	4	2	1	4	4	10	0	2	0	14	2	2	6	3	3	8	5	3	5	10	4	5	9	8	7	1	3	4	2	2	3	8	5	8	4	4	4	3	0	2	1	2	2	0	4	2	7	22
ENSG00000076650	0	0	0	0	0	0	0	0	0	0	0	0	0	1	1	0	0	0	0	0	0	0	0	0	0	0	0	0	0	0	0	0	0	0	0	0	0	0	0	0	0	0	0	1	0	0	0	0	1
ENSG00000076662	0	0	0	0	0	0	0	0	0	0	0	0	0	0	0	0	1	0	0	0	0	0	0	0	0	0	0	0	0	0	0	0	0	0	0	0	0	0	0	0	0	0	0	0	0	0	0	0	2
ENSG00000076685	0	0	0	0	2	0	0	0	0	0	2	1	0	0	1	0	1	0	0	0	2	2	0	3	1	0	0	0	0	0	0	0	0	0	0	0	0	0	0	1	0	0	0	0	0	0	0	0	4
ENSG00000076706	0	0	0	0	1	1	0	0	0	0	2	4	1	0	4	0	4	0	0	0	2	2	2	1	2	0	0	0	1	0	0	1	0	0	0	0	0	0	1	1	2	2	0	0	0	4	1	1	13
ENSG00000076716	0	0	0	0	0	0	0	0	0	0	0	2	1	1	2	2	2	0	0	1	1	2	0	0	0	1	0	2	2	0	0	0	0	0	1	0	0	0	0	0	0	2	2	0	0	2	1	0	1
ENSG00000076770	0	0	0	2	0	0	1	1	0	0	4	0	0	0	0	1	2	0	1	0	6	0	2	3	1	4	0	0	0	1	0	0	2	3	2	0	0	0	0	0	1	0	0	0	0	0	0	0	4
ENSG00000076826	0	0	0	0	0	0	0	0	0	0	1	0	0	0	0	0	0	0	0	0	0	0	0	0	0	0	0	0	0	0	0	0	0	0	0	0	0	0	0	0	0	0	0	0	0	0	0	0	5
ENSG00000076864	0	0	0	0	0	0	0	0	0	0	0	0	0	0	0	0	0	0	0	0	0	0	0	0	0	0	0	0	0	0	0	0	0	0	0	0	0	0	0	0	0	0	0	0	0	0	0	0	4
ENSG00000076924	0	0	0	0	0	0	0	0	0	0	0	0	0	0	0	0	0	0	0	0	0	1	0	0	0	0	0	0	0	0	0	1	0	0	0	0	0	0	0	0	0	1	1	0	0	0	1	0	0
ENSG00000076928	0	0	0	0	0	0	0	1	0	0	1	0	0	0	0	1	0	0	0	0	0	0	0	0	0	2	0	1	1	0	0	0	0	0	0	0	0	0	0	0	0	0	0	0	0	0	0	1	7
ENSG00000076944	0	0	0	0	1	0	1	0	0	0	2	0	0	1	0	0	0	0	0	0	0	0	0	1	0	1	0	0	0	0	0	0	0	0	1	0	0	0	0	1	0	0	0	0	1	0	0	0	3
ENSG00000076984	0	1	0	0	0	0	0	0	0	0	0	2	1	1	2	0	1	0	0	0	0	2	0	0	1	0	0	0	0	0	0	0	0	0	0	0	0	0	0	0	0	1	0	0	0	1	0	0	4
ENSG00000077044	0	0	0	3	0	1	0	2	2	0	8	2	0	0	0	0	7	0	1	0	5	2	1	6	5	0	0	0	0	1	0	0	1	1	0	0	0	0	0	0	5	2	2	4	4	3	2	1	13
ENSG00000077063	0	2	1	0	0	0	0	0	0	0	2	0	1	0	0	0	1	2	0	1	3	1	4	3	2	2	1	0	0	0	0	4	3	2	2	0	0	1	3	1	2	1	0	1	0	0	0	0	8
ENSG00000077080	0	0	0	0	0	0	0	0	0	0	0	0	0	0	0	0	0	0	0	0	0	0	0	0	0	0	0	0	0	0	0	0	0	0	0	0	0	0	0	0	0	0	0	0	0	0	0	0	2
ENSG00000077092	1	2	0	0	3	1	2	2	1	2	0	1	0	2	1	7	1	2	0	1	5	3	3	3	1	3	0	5	6	1	1	1	5	6	2	1	1	1	2	0	2	1	1	4	1	1	0	1	11
ENSG00000077097	1	3	2	0	1	1	0	1	0	1	1	0	0	0	0	1	3	0	0	0	4	0	2	1	1	2	0	0	0	0	1	0	1	0	1	0	0	1	1	0	0	0	2	1	0	0	0	1	15
ENSG00000077147	0	0	0	0	1	0	0	0	0	0	6	0	1	0	0	0	3	3	0	2	7	0	3	2	0	0	0	0	0	1	1	0	1	1	1	1	1	1	1	0	0	1	1	2	1	0	0	1	8
ENSG00000077150	0	0	0	1	0	0	0	1	0	0	5	0	1	0	2	0	1	0	0	0	0	0	0	0	0	0	0	0	0	0	0	0	0	0	0	0	0	0	0	0	0	1	1	2	1	1	0	2	8
ENSG00000077152	0	0	0	0	0	0	0	0	0	0	0	2	1	0	2	0	0	0	0	0	1	2	1	0	1	0	0	0	0	0	0	0	0	0	0	0	0	0	0	0	0	1	1	0	0	0	1	0	4
ENSG00000077157	0	1	0	0	1	1	0	0	0	0	3	0	0	0	0	0	1	1	2	0	0	0	0	1	1	0	0	0	0	0	2	0	0	0	0	0	0	0	0	1	2	1	0	0	0	0	0	1	1
ENSG00000077232	0	0	1	2	3	3	3	0	0	0	2	2	0	1	2	2	2	0	1	1	5	0	3	2	3	1	1	2	2	1	0	2	2	1	2	0	0	0	0	1	0	1	1	1	1	2	0	4	12
ENSG00000077238	0	0	0	1	0	0	0	0	0	0	2	0	0	0	1	0	0	0	0	0	4	2	0	2	0	0	0	0	0	0	0	0	0	0	1	2	2	2	1	0	0	2	1	1	1	0	0	0	5
ENSG00000077254	0	0	0	0	0	0	1	0	0	0	4	0	0	0	0	0	1	0	0	0	0	0	0	1	1	0	0	0	0	0	0	0	0	0	0	0	0	0	0	1	0	0	0	0	0	0	0	0	4
ENSG00000077264	0	1	0	2	2	1	1	1	0	2	3	2	1	3	3	0	1	1	0	1	7	2	2	1	0	0	1	0	0	0	0	1	0	0	0	0	0	0	0	0	2	3	0	1	0	2	2	1	11
ENSG00000077279	0	0	0	0	0	0	0	0	0	0	0	0	0	0	0	0	0	0	0	0	0	0	0	0	0	0	0	0	0	0	0	0	0	0	0	0	0	0	0	0	0	0	0	0	0	0	0	0	2
ENSG00000077312	0	0	0	0	0	0	0	0	4	0	0	0	0	0	0	0	0	1	1	0	0	0	0	0	0	0	2	0	0	3	3	0	0	0	0	0	0	0	0	1	0	0	1	2	1	0	0	0	2
ENSG00000077327	0	1	0	0	2	4	2	1	0	0	5	4	0	2	4	2	2	1	1	2	3	4	0	0	2	1	0	2	2	0	0	2	1	1	0	0	0	0	0	0	0	5	1	2	0	4	4	2	8
ENSG00000077348	0	0	0	0	0	0	0	2	1	0	0	0	0	0	0	1	0	0	0	0	0	0	0	0	0	0	0	0	0	1	0	0	0	0	0	0	0	0	0	0	0	1	0	0	0	0	0	1	0
ENSG00000077380	0	0	0	0	0	0	2	0	0	1	1	0	0	0	0	0	1	0	0	0	2	1	0	0	1	0	1	0	0	0	0	0	0	0	0	0	0	0	0	0	0	0	1	1	2	0	0	1	0
ENSG00000077420	1	1	1	1	2	3	2	4	5	0	3	4	0	5	2	8	6	1	1	0	15	2	1	7	1	7	4	6	8	5	6	0	2	5	9	1	1	1	3	1	4	1	2	2	2	3	0	2	13
ENSG00000077458	2	0	2	2	5	7	6	0	0	3	5	2	2	3	4	6	3	2	1	2	13	3	11	8	3	3	0	6	6	0	0	0	4	1	7	3	3	3	2	0	1	1	1	1	1	3	0	3	5
ENSG00000077463	0	0	0	0	0	0	0	0	0	0	0	0	0	0	0	0	1	0	0	0	0	0	0	0	0	0	1	0	0	0	0	0	0	1	0	0	0	0	0	2	0	0	0	0	0	0	0	0	2
ENSG00000077498	0	1	1	0	3	1	7	0	0	0	0	0	0	0	0	0	1	0	0	0	0	0	2	1	0	0	0	0	0	0	0	0	2	7	1	1	1	1	1	0	1	0	0	0	0	0	0	0	1
ENSG00000077514	0	0	0	0	0	0	0	0	0	0	0	0	0	0	0	0	0	0	0	0	2	0	0	1	0	0	0	0	0	0	0	0	1	0	1	2	2	2	2	1	0	0	0	0	0	0	0	0	0
ENSG00000077522	0	0	0	0	0	0	0	2	4	0	3	0	0	0	0	0	0	0	0	0	0	0	0	0	0	0	1	0	0	3	4	0	0	0	0	0	0	0	0	0	1	0	1	1	2	0	0	0	6
ENSG00000077549	0	2	0	0	0	2	0	0	0	0	0	0	2	2	0	0	2	0	0	1	4	0	0	1	1	0	0	0	0	0	0	1	1	1	1	0	0	0	0	2	0	0	0	0	0	0	0	0	2
ENSG00000077585	1	1	2	0	0	0	0	1	0	2	1	0	0	0	0	0	2	0	0	0	4	0	0	1	1	0	1	0	0	0	0	0	1	1	0	0	0	0	0	0	0	1	0	0	0	0	0	0	6
ENSG00000077616	0	0	0	0	0	0	0	0	0	0	2	0	0	0	0	0	0	0	0	0	0	0	0	1	0	0	0	0	0	0	0	0	0	0	0	0	0	0	0	0	0	0	0	0	0	0	0	0	4
ENSG00000077684	0	3	0	2	0	3	2	2	2	0	18	2	1	3	2	0	4	2	2	2	4	3	3	3	3	1	0	0	0	3	0	1	4	3	3	4	3	4	3	1	2	1	0	1	0	2	1	3	26
ENSG00000077713	0	0	0	0	0	0	0	0	2	0	2	0	0	0	0	0	0	0	0	0	0	0	0	0	0	0	1	0	0	2	2	0	0	0	0	2	2	2	2	0	0	0	0	1	0	0	0	0	2
ENSG00000077721	0	0	0	0	0	0	0	0	0	0	1	0	0	0	0	0	1	0	0	0	0	1	0	0	0	0	0	0	0	0	0	0	0	0	0	0	0	0	0	1	0	0	0	0	0	0	0	0	4
ENSG00000077782	0	0	0	0	0	0	0	2	1	0	3	2	0	1	1	0	0	0	1	0	0	0	0	0	0	1	2	0	0	1	2	0	0	0	0	0	0	0	1	1	0	1	0	1	0	0	0	0	13
ENSG00000077943	0	0	0	0	0	0	0	0	0	0	1	0	0	0	0	0	0	0	0	0	0	0	0	0	0	0	0	0	0	0	0	0	0	0	0	0	0	0	0	0	0	0	0	0	0	0	0	1	4
ENSG00000077984	0	0	0	1	0	1	0	1	2	0	5	0	0	1	0	0	5	0	0	0	6	0	0	1	0	1	1	0	0	1	0	0	1	1	1	0	0	0	0	0	5	0	0	0	2	0	0	0	8
ENSG00000078018	4	4	4	12	17	11	7	6	4	0	24	6	3	9	6	6	13	0	2	2	23	5	11	16	6	6	3	7	8	5	4	4	16	12	5	4	4	4	2	0	8	4	4	6	2	9	0	8	26
ENSG00000078043	0	0	0	0	0	0	0	0	3	0	1	0	0	1	0	0	0	0	1	0	0	0	0	3	0	0	2	0	0	2	2	0	0	1	0	0	0	0	0	0	0	0	1	1	1	0	0	0	11
ENSG00000078053	0	0	0	0	0	0	0	0	1	0	4	0	0	0	0	0	0	1	0	0	1	0	0	0	0	0	0	0	0	0	0	1	0	0	1	0	0	0	0	0	0	1	0	1	2	0	0	1	6
ENSG00000078061	0	0	0	0	0	0	0	0	0	0	2	0	0	0	0	0	0	0	0	0	1	0	0	0	0	0	0	0	0	0	0	0	0	1	0	0	0	0	0	0	0	0	0	0	1	0	0	0	4
ENSG00000078070	0	0	0	0	0	0	0	1	1	0	7	0	0	0	0	0	2	0	0	0	5	1	0	0	0	0	0	2	0	2	0	0	1	1	0	0	0	0	0	0	3	0	0	1	0	0	0	0	11
ENSG00000078081	2	1	2	1	0	1	0	0	0	2	2	0	0	0	0	0	1	1	1	1	2	0	0	2	2	0	0	0	0	0	0	0	0	0	0	0	0	0	0	0	0	0	1	1	1	0	0	0	6
ENSG00000078098	0	0	0	1	0	0	3	0	0	0	0	0	0	0	0	0	0	0	0	0	1	0	0	0	0	0	0	0	0	0	0	0	0	0	0	0	0	0	0	0	0	0	0	0	0	0	0	1	3
ENSG00000078114	1	1	1	2	1	2	2	0	0	0	0	0	0	3	0	0	1	0	0	1	3	0	1	1	0	0	0	0	1	0	0	0	3	2	1	0	0	0	0	0	0	0	0	0	0	0	0	1	2
ENSG00000078124	0	2	0	0	1	0	0	0	0	0	0	0	0	0	0	0	0	0	1	0	0	0	2	1	0	0	0	0	0	0	0	1	0	1	0	0	0	0	0	0	0	0	0	0	0	0	0	2	7
ENSG00000078140	0	0	0	1	0	0	0	0	0	0	3	0	0	0	0	3	1	0	0	0	2	0	2	1	1	1	0	0	1	0	0	0	2	0	0	0	0	0	0	1	0	0	0	0	0	0	0	0	5
ENSG00000078142	1	2	1	2	5	7	1	2	0	0	3	3	0	3	3	1	2	4	0	4	8	0	8	7	5	3	0	0	0	0	0	4	4	2	2	0	0	0	0	0	0	1	0	0	0	1	0	2	14
ENSG00000078177	0	0	0	0	0	0	0	1	0	0	1	0	0	1	0	0	0	0	0	0	0	0	0	0	0	0	0	0	0	0	0	0	0	0	0	0	0	0	0	0	0	0	0	0	0	0	0	0	3
ENSG00000078237	0	0	0	0	0	0	0	0	0	0	2	0	1	0	0	0	0	0	0	0	1	0	1	0	0	0	0	0	0	0	0	0	0	0	1	0	0	0	0	0	0	0	0	0	0	0	0	2	3
ENSG00000078246	0	0	0	0	0	0	0	0	0	0	1	0	0	0	0	0	0	0	0	0	0	0	0	0	0	0	0	0	0	0	0	0	0	0	0	0	0	0	0	0	0	0	0	0	0	0	0	0	3
ENSG00000078269	1	3	1	0	0	0	0	7	7	0	11	5	1	1	5	2	4	1	0	0	9	4	1	6	1	1	4	2	2	8	6	0	1	1	0	0	0	0	0	2	7	5	3	3	1	4	2	4	18
ENSG00000078295	0	0	0	1	0	0	0	0	0	0	0	0	0	0	0	0	2	0	0	0	0	0	0	1	0	0	0	0	0	0	0	0	0	0	0	0	0	0	0	0	0	0	0	1	0	0	0	0	8
ENSG00000078304	2	0	0	0	1	2	3	0	1	2	3	2	0	0	0	2	4	2	1	1	2	1	2	2	2	3	3	1	1	2	2	1	1	3	1	0	0	0	0	1	0	0	0	1	0	1	0	1	11
ENSG00000078328	0	0	0	0	0	0	1	0	0	0	1	0	0	0	0	0	0	0	0	0	0	0	0	0	0	0	0	0	0	0	0	0	0	0	1	0	0	0	0	0	0	0	0	0	0	0	0	0	4
ENSG00000078369	0	0	0	0	0	0	0	0	0	0	1	0	0	0	0	0	0	0	0	0	0	0	0	0	0	0	0	0	0	0	0	0	0	0	0	0	0	0	0	0	0	0	0	0	0	0	0	1	0
ENSG00000078401	0	0	0	0	0	2	0	0	0	1	4	0	0	1	0	2	1	1	1	1	3	0	0	2	1	1	0	2	3	0	0	1	3	2	2	0	0	0	0	0	0	1	0	1	0	1	0	2	8
ENSG00000078403	4	2	3	0	1	4	2	0	0	3	4	4	1	5	6	0	4	1	1	1	3	2	4	1	0	1	0	0	0	0	0	0	5	7	5	2	2	2	2	2	0	2	0	1	0	5	2	3	17
ENSG00000078549	0	0	0	0	0	0	0	0	0	0	2	0	0	0	0	0	0	0	0	0	3	0	0	0	0	0	0	0	0	0	0	0	0	0	0	0	0	0	0	1	0	0	0	0	0	0	0	0	8
ENSG00000078579	2	2	2	2	2	5	4	0	0	3	6	0	2	0	0	0	0	1	1	2	11	0	1	0	5	2	0	0	0	0	0	1	3	4	3	1	1	1	0	0	0	0	0	0	0	0	1	3	9
ENSG00000078589	0	0	0	0	1	4	0	0	0	1	2	0	1	1	1	0	0	1	1	3	4	4	1	3	1	1	0	0	0	0	0	2	3	1	2	1	1	1	0	0	0	2	0	0	0	1	0	0	0
ENSG00000078596	1	1	1	0	4	1	4	0	0	3	5	1	0	3	0	4	1	2	2	0	1	2	3	2	0	5	0	3	3	0	0	1	4	4	4	0	0	0	0	1	1	0	0	0	1	1	0	4	12
ENSG00000078618	1	0	0	0	0	0	0	0	0	0	4	0	1	0	0	0	2	1	0	1	1	0	0	1	1	0	0	0	0	0	0	1	1	1	0	0	0	0	0	0	0	0	0	0	0	0	2	1	2
ENSG00000078668	0	2	0	1	0	0	1	0	0	0	3	0	0	0	0	0	0	0	0	1	0	0	0	1	0	0	0	0	0	0	0	0	0	0	1	0	0	0	0	1	0	1	0	0	1	0	0	1	6
ENSG00000078674	0	1	0	1	1	0	0	0	0	1	2	0	0	0	1	1	0	1	0	1	4	1	1	2	2	0	1	0	0	0	1	1	1	0	0	0	0	0	0	0	2	1	0	0	0	2	1	1	12
ENSG00000078687	0	0	0	0	0	0	0	0	2	0	3	0	0	0	0	0	0	0	0	0	0	0	0	0	0	0	2	0	0	2	2	0	0	0	0	0	0	0	0	0	0	0	1	1	0	0	0	0	11
ENSG00000078699	0	0	0	0	2	2	0	0	2	0	0	0	0	1	0	0	1	0	0	1	0	0	0	0	4	0	0	0	0	0	0	0	0	0	1	0	0	0	0	1	0	0	0	0	0	0	0	0	6
ENSG00000078725	5	1	4	2	1	2	1	0	2	1	4	0	0	0	1	1	2	2	0	2	2	1	2	2	1	2	3	2	3	2	2	3	2	3	0	0	0	0	0	0	0	1	0	1	0	0	0	2	5
ENSG00000078747	0	0	0	0	0	0	0	0	0	0	1	0	0	0	0	0	0	0	0	0	0	0	0	1	1	0	0	0	0	0	0	0	0	0	0	0	0	0	0	0	0	0	1	1	2	0	0	0	2
ENSG00000078795	0	0	0	0	0	0	1	0	0	0	4	0	0	0	1	1	0	0	0	0	1	2	0	0	0	1	0	0	0	0	0	0	0	0	1	0	0	0	0	1	0	0	0	0	0	0	0	0	1
ENSG00000078804	0	0	0	0	0	0	0	0	1	0	1	8	3	0	5	0	0	0	0	0	0	5	0	0	0	0	0	0	0	0	2	0	0	0	0	0	0	0	0	1	0	5	3	0	0	4	4	0	7
ENSG00000078902	0	0	0	0	0	0	0	1	0	0	3	0	0	0	0	0	2	0	0	0	0	0	0	0	0	0	0	0	0	0	0	0	0	0	0	0	0	0	0	0	0	0	0	0	0	0	0	0	7
ENSG00000078967	0	0	0	1	0	0	0	0	2	0	2	0	0	0	0	0	2	0	0	0	0	0	0	1	0	0	1	0	0	2	2	0	0	0	0	0	0	0	0	0	0	0	0	0	0	0	0	0	3
ENSG00000079101	0	0	0	2	0	0	0	0	0	0	3	0	0	0	0	0	2	0	0	0	0	0	1	0	0	0	0	0	0	0	0	0	0	0	1	0	0	0	0	0	0	0	0	1	0	0	0	0	9
ENSG00000079102	4	3	3	2	7	11	3	1	0	1	1	0	0	1	3	2	4	1	0	2	10	2	6	8	3	5	1	2	3	0	0	5	8	8	2	1	1	1	0	0	0	2	0	3	0	0	0	2	5
ENSG00000079112	0	3	0	4	1	1	1	0	0	0	2	0	0	1	0	0	5	3	0	0	3	0	2	1	3	1	0	0	0	0	0	3	2	2	2	3	3	3	2	0	0	0	0	0	0	0	0	1	16
ENSG00000079134	0	0	0	0	1	1	0	0	0	0	2	2	1	0	2	0	1	0	1	0	3	2	0	0	0	0	0	0	0	0	0	0	0	0	0	0	0	0	0	1	2	2	2	0	3	2	1	3	0
ENSG00000079150	0	0	0	0	0	0	0	0	0	0	0	0	0	0	0	0	0	0	0	0	0	0	0	0	0	0	0	0	0	0	0	0	1	0	0	0	0	0	0	0	0	0	0	0	0	0	0	0	5
ENSG00000079156	0	0	0	0	0	0	1	0	0	0	0	0	0	1	0	0	0	1	0	0	0	0	0	1	0	0	0	0	0	0	0	0	1	0	0	0	0	0	0	1	1	0	0	0	0	1	0	0	12
ENSG00000079215	0	1	0	0	2	1	0	0	1	0	5	0	0	0	0	1	1	0	0	0	8	0	1	5	1	1	2	0	0	0	0	1	2	3	2	2	2	2	2	0	0	0	1	2	0	0	0	0	15
ENSG00000079246	0	2	0	0	1	0	0	0	1	0	2	0	0	0	0	0	2	1	0	0	2	2	8	0	1	0	0	0	1	0	0	1	0	0	2	0	0	1	1	0	0	0	0	1	2	0	0	1	4
ENSG00000079257	0	0	0	0	0	1	1	0	0	0	3	0	0	0	0	0	2	1	0	0	2	0	0	2	0	0	0	0	1	0	0	0	1	0	0	0	0	0	0	1	0	0	0	0	0	0	0	0	6
ENSG00000079263	0	0	0	1	0	0	0	0	0	0	2	1	1	1	3	2	1	1	1	2	1	0	2	3	4	2	0	1	1	0	2	2	2	3	2	0	0	0	0	0	0	2	1	1	0	3	1	1	1
ENSG00000079277	0	0	0	0	1	0	0	0	2	0	0	0	0	0	0	0	1	1	0	0	2	0	0	1	1	0	2	0	0	2	2	0	0	0	3	1	1	1	0	0	0	1	0	0	0	0	0	1	5
ENSG00000079313	0	0	0	0	0	0	0	0	0	0	0	0	0	0	0	0	0	0	0	0	0	0	0	0	0	0	0	0	0	0	0	0	0	0	0	0	0	0	0	0	0	0	0	0	0	0	0	0	7
ENSG00000079332	0	0	0	0	0	0	1	0	0	0	0	0	0	0	0	0	1	0	0	0	1	0	0	1	0	0	0	0	0	0	0	1	1	0	0	0	0	0	0	0	0	0	1	1	2	0	1	0	0
ENSG00000079335	2	2	0	5	4	3	2	1	0	0	13	3	0	2	2	1	4	1	1	4	6	0	2	6	2	2	0	0	0	0	2	4	4	3	2	1	1	1	0	2	0	1	1	2	0	4	0	3	8
ENSG00000079337	0	0	0	0	0	0	0	0	0	0	0	0	0	0	0	0	2	0	0	0	0	0	0	1	0	0	0	0	0	0	0	0	0	0	0	0	0	0	0	1	2	0	1	1	2	0	0	0	10
ENSG00000079385	0	0	0	0	0	0	0	0	0	0	0	0	0	0	0	0	0	0	0	0	0	0	0	1	0	0	0	0	0	0	0	0	0	0	0	0	0	0	0	0	0	0	0	0	0	0	0	0	3
ENSG00000079387	0	0	0	0	0	0	0	0	0	0	0	0	0	0	0	0	0	0	0	0	0	0	0	0	0	0	0	0	0	0	0	0	0	0	0	0	0	0	0	0	0	0	0	0	0	0	0	0	3
ENSG00000079393	0	0	0	0	0	0	0	0	0	0	0	0	0	0	0	0	0	0	0	0	0	0	0	0	0	0	0	0	0	0	0	0	0	0	0	0	0	0	0	0	0	0	0	0	0	0	0	0	8
ENSG00000079432	0	0	0	0	0	0	0	0	0	1	1	2	0	0	4	1	0	0	0	0	0	1	0	0	0	1	0	1	0	0	0	0	0	0	0	0	0	0	0	1	0	1	0	1	0	2	0	0	13
ENSG00000079459	0	0	0	0	0	0	0	0	0	0	0	0	1	1	1	0	1	0	0	0	1	0	0	1	0	0	0	0	0	0	0	0	0	0	1	0	0	0	0	1	2	0	0	0	1	0	1	1	6
ENSG00000079462	0	0	0	0	0	0	0	0	0	0	1	0	0	0	0	0	0	0	0	0	0	0	0	1	0	0	0	0	0	0	0	0	0	0	0	0	0	0	0	0	0	0	0	0	0	0	0	0	2
ENSG00000079482	3	0	3	0	0	1	2	0	0	3	0	0	0	0	0	2	2	0	1	0	5	0	0	2	0	1	0	2	2	0	0	0	0	0	0	0	0	0	0	0	1	0	0	0	0	0	0	0	6
ENSG00000079616	0	0	0	0	0	0	0	0	0	0	1	0	0	0	0	0	0	0	0	0	0	0	0	0	0	0	0	0	0	0	0	0	0	0	0	0	0	0	0	0	0	0	0	0	0	0	0	0	3
ENSG00000079689	0	0	0	0	0	0	0	0	0	0	3	0	0	1	0	0	2	0	0	0	2	2	0	0	0	0	0	0	0	0	0	0	0	0	0	0	0	0	0	0	0	0	0	0	0	0	0	0	4
ENSG00000079691	1	0	1	2	1	0	0	2	1	0	6	2	1	1	2	0	1	1	0	0	4	3	4	1	0	0	1	2	3	2	0	1	6	7	3	1	1	1	0	2	2	0	4	1	1	1	0	1	8
ENSG00000079739	0	0	0	2	0	2	1	1	3	0	2	0	0	0	0	0	1	0	0	0	3	0	0	2	0	0	3	0	0	3	3	0	0	1	1	2	2	2	1	0	0	1	0	1	1	0	0	0	14
ENSG00000079785	0	0	0	0	0	0	0	0	0	0	2	0	0	0	0	0	0	0	1	0	1	0	0	0	1	0	0	0	0	0	0	1	1	1	0	0	0	0	0	1	1	0	0	1	0	0	0	0	5
ENSG00000079805	0	0	0	0	0	0	0	1	0	0	0	0	0	0	0	0	0	0	0	0	0	0	0	0	0	0	0	0	0	0	0	0	1	1	1	2	2	2	2	0	0	0	0	0	0	0	0	0	3
ENSG00000079819	0	0	0	0	0	0	0	0	1	0	5	0	0	1	0	0	0	0	1	0	1	2	2	2	0	1	0	0	0	0	0	0	0	1	2	0	0	0	0	0	0	1	0	0	0	0	0	1	10
ENSG00000079841	7	1	4	2	5	7	6	1	0	3	17	0	1	5	0	4	3	3	0	5	12	1	9	5	5	5	0	4	5	0	0	1	2	5	5	3	3	3	3	0	0	1	2	3	4	0	0	4	10
ENSG00000079931	2	2	1	1	1	4	3	0	0	4	10	0	0	0	0	2	2	1	0	1	9	0	4	4	3	2	0	2	2	0	0	1	3	3	4	0	0	0	0	1	1	1	0	1	1	0	0	0	13
ENSG00000079950	2	1	2	0	2	3	2	0	0	3	3	0	0	0	1	2	2	0	1	0	2	0	1	5	2	0	0	0	0	0	0	2	3	4	1	0	0	0	0	0	4	1	0	0	2	1	1	5	7
ENSG00000079974	0	0	0	0	0	0	0	0	1	0	2	0	0	0	0	0	0	0	0	0	0	0	0	0	0	0	1	0	0	2	2	0	0	0	0	0	0	0	0	0	0	0	0	0	0	0	0	0	1
ENSG00000079999	0	0	0	0	0	0	0	0	0	0	0	0	0	0	0	0	1	0	0	0	0	0	0	0	0	0	2	0	0	0	2	0	1	0	0	0	0	0	0	0	0	0	0	0	0	0	0	0	5
ENSG00000080007	0	0	0	0	0	0	0	0	0	0	0	1	0	0	0	0	0	2	0	0	0	2	0	2	3	0	0	0	0	0	0	0	0	0	0	0	0	0	0	0	0	1	0	0	0	0	0	2	3
ENSG00000080166	2	5	4	1	7	6	7	0	1	2	1	3	1	3	2	7	8	1	3	1	8	3	2	4	3	3	0	3	2	1	0	1	3	2	6	3	3	3	3	1	3	4	1	1	1	3	2	4	17
ENSG00000080189	0	0	0	0	0	0	0	0	1	0	2	0	0	0	0	0	0	0	0	0	0	0	0	0	0	0	2	0	0	2	1	0	0	0	0	0	0	0	0	0	2	0	0	1	2	0	0	0	0
ENSG00000080200	1	0	0	0	3	4	2	0	0	1	3	0	0	0	0	2	1	1	1	1	7	0	1	2	3	1	0	1	1	0	0	1	3	3	1	0	0	0	0	0	0	0	0	1	0	0	0	1	11
ENSG00000080224	6	5	5	9	8	8	9	3	4	5	15	1	2	8	0	9	11	9	4	9	7	8	25	7	6	11	2	10	12	3	5	7	10	10	14	2	2	2	2	0	4	1	4	1	0	6	1	3	12
ENSG00000080293	0	0	0	0	0	0	0	0	0	0	0	0	0	0	0	0	0	0	0	0	0	0	0	0	0	0	0	0	0	0	0	0	0	0	0	0	0	0	0	0	0	0	0	0	0	0	0	0	2
ENSG00000080298	0	2	1	3	5	9	7	1	1	1	2	3	1	6	4	5	5	1	3	1	15	4	6	6	2	2	2	3	7	2	2	0	2	3	4	1	1	1	0	2	4	3	1	1	4	5	0	4	5
ENSG00000080345	0	0	0	2	1	0	2	1	0	0	4	0	1	0	0	0	3	1	0	1	2	0	4	1	1	0	1	0	0	1	0	0	3	3	4	1	1	1	1	1	1	1	0	2	0	0	0	0	10
ENSG00000080371	0	3	0	1	4	3	3	1	2	1	3	0	0	0	0	1	1	1	0	2	4	0	3	2	2	1	2	1	2	2	2	0	4	2	0	0	0	0	0	0	0	0	2	1	1	0	1	1	10
ENSG00000080493	0	2	0	0	5	4	2	1	2	0	5	4	2	4	7	2	2	0	0	0	5	7	5	6	5	3	0	1	2	0	0	1	4	7	4	0	0	0	0	0	8	1	1	0	3	5	1	5	9
ENSG00000080503	6	2	5	0	5	4	8	1	2	4	15	2	3	3	1	9	3	2	1	2	16	4	1	4	4	5	2	5	6	2	2	2	6	9	1	2	2	2	2	1	2	1	1	4	0	0	0	1	22
ENSG00000080546	0	2	0	0	0	2	3	0	0	0	2	2	0	1	2	1	1	0	0	2	0	1	1	1	0	1	1	1	0	0	0	2	2	2	0	0	0	0	0	0	0	0	1	1	0	1	1	1	7
ENSG00000080561	0	0	0	0	0	0	0	0	0	0	3	0	0	0	0	3	1	0	0	0	0	0	0	0	0	1	0	1	3	0	0	1	0	0	0	0	0	0	0	2	0	0	0	0	0	0	0	1	8
ENSG00000080572	0	0	0	2	0	0	0	0	0	0	1	0	0	0	0	0	0	0	0	0	0	0	0	0	0	0	0	0	0	0	0	0	0	0	0	0	0	0	0	0	0	0	0	0	0	0	0	0	8
ENSG00000080608	0	2	0	0	1	0	1	0	1	0	1	2	0	2	2	1	1	0	0	0	1	3	2	2	0	0	2	0	0	2	2	0	0	1	0	0	0	0	0	0	0	2	0	0	1	2	2	0	11
ENSG00000080618	0	0	0	4	1	0	0	0	0	0	1	0	1	0	0	0	0	1	0	0	0	0	2	3	1	0	0	0	0	0	0	0	2	2	1	0	0	0	1	0	0	0	0	0	0	0	0	0	5
ENSG00000080709	3	7	3	2	5	3	2	0	1	1	12	1	0	0	2	0	1	0	1	0	4	1	3	5	2	1	0	0	0	1	2	1	3	2	1	0	0	0	1	2	2	0	1	1	2	1	0	2	5
ENSG00000080802	0	2	0	0	0	0	1	0	1	0	1	0	0	0	0	0	1	0	1	0	5	0	3	2	2	1	1	0	2	1	1	1	1	0	1	0	0	0	0	1	0	0	0	2	1	0	0	2	7
ENSG00000080815	0	0	0	1	0	0	0	0	0	0	2	0	0	1	0	0	0	0	0	0	0	0	0	0	0	0	0	0	0	0	0	0	0	0	0	0	0	0	0	0	0	0	1	0	0	0	0	0	1
ENSG00000080819	0	1	0	2	1	1	1	0	0	0	6	1	0	1	1	2	0	2	1	3	4	0	4	3	3	2	1	1	1	0	0	0	4	6	1	1	1	1	1	0	0	0	0	1	0	0	1	1	14
ENSG00000080822	0	0	0	0	0	0	0	1	0	0	0	0	0	0	0	0	1	0	0	0	3	0	0	1	0	0	0	1	0	1	0	0	0	0	2	0	0	0	0	1	0	1	0	0	0	0	0	0	5
ENSG00000080823	0	1	0	0	0	0	0	0	0	0	0	0	0	0	0	0	0	0	0	0	0	0	0	1	1	0	0	0	0	0	0	1	0	0	0	0	0	0	0	2	0	0	0	0	0	0	0	0	5
ENSG00000080824	0	0	0	2	0	0	0	0	0	0	3	0	0	0	2	0	0	0	0	0	0	0	0	1	1	0	0	0	0	1	0	0	0	0	0	0	0	0	0	0	0	1	0	1	0	0	0	0	14
ENSG00000080839	0	0	0	0	1	0	0	0	0	0	5	0	0	0	0	0	0	0	1	0	0	0	0	0	0	0	1	0	0	0	0	0	0	1	0	0	0	0	0	3	0	0	0	0	0	0	0	1	1
ENSG00000080845	0	0	0	0	0	0	0	0	0	0	2	0	0	0	0	0	0	0	0	0	0	0	0	1	0	0	0	0	0	0	0	0	0	0	0	0	0	0	0	0	0	0	1	1	1	0	0	0	5
ENSG00000080854	0	0	0	0	0	0	0	0	1	0	8	3	1	0	2	0	0	0	0	0	2	2	0	0	0	1	2	0	0	2	2	0	0	0	0	0	0	0	0	1	0	1	1	1	0	2	0	1	9
ENSG00000080910	0	0	0	0	0	0	0	0	0	0	0	0	0	0	0	0	0	0	0	0	1	0	0	1	0	1	0	0	0	0	0	0	0	0	0	0	0	0	0	0	0	0	0	0	0	0	0	0	0
ENSG00000080947	0	0	0	0	0	0	0	0	0	0	4	0	0	0	0	0	0	0	0	0	0	0	0	0	0	0	0	0	0	0	0	0	0	0	0	0	0	0	0	0	0	0	0	0	0	0	0	0	3
ENSG00000080986	0	1	0	0	0	6	4	0	0	0	2	2	0	1	2	0	1	1	1	1	4	3	1	1	1	0	0	1	0	0	0	1	1	1	1	0	0	0	0	0	0	2	0	0	0	2	2	1	3
ENSG00000081014	0	0	0	0	0	0	0	1	0	0	2	0	1	1	0	0	3	0	0	0	2	0	0	1	2	0	0	0	0	0	2	0	2	2	1	2	2	2	1	0	0	1	0	0	0	2	0	1	9
ENSG00000081019	0	0	0	0	0	0	0	0	0	0	0	0	0	0	0	0	0	0	1	0	0	0	0	1	0	0	0	0	0	0	0	0	0	0	0	0	0	0	0	1	0	0	0	0	0	0	0	1	3
ENSG00000081026	0	0	0	0	0	0	0	0	0	0	6	0	0	1	2	3	2	1	0	0	4	1	1	0	0	0	0	2	2	0	0	1	1	2	1	0	0	0	0	0	0	0	0	1	0	2	0	0	10
ENSG00000081041	0	0	0	0	0	0	1	0	1	0	1	0	1	0	0	0	1	0	0	0	3	0	0	0	0	0	0	0	0	1	1	0	1	2	1	4	4	4	4	0	0	0	0	0	0	0	0	0	5
ENSG00000081051	0	2	0	0	2	1	0	0	0	0	0	0	0	0	0	0	0	0	0	0	2	0	0	1	1	0	0	0	0	0	0	1	1	1	0	0	0	0	0	0	0	0	0	0	0	0	0	0	1
ENSG00000081052	0	0	0	0	1	1	0	0	0	0	4	0	0	0	0	0	2	0	0	0	3	0	1	0	0	0	0	0	0	0	0	0	2	2	1	0	0	0	0	0	0	0	0	0	0	0	0	1	5
ENSG00000081059	0	1	0	2	1	2	0	0	1	0	8	0	0	0	1	0	6	1	0	0	6	2	0	3	1	4	2	0	0	2	1	1	1	2	0	0	0	0	0	0	2	0	1	1	2	0	0	0	15
ENSG00000081087	0	0	0	0	0	0	0	1	0	0	2	1	0	0	2	0	0	0	0	0	0	1	0	0	0	0	0	0	0	0	0	0	0	0	0	0	0	0	0	0	0	1	0	1	0	2	1	0	10
ENSG00000081138	14	16	16	12	14	20	31	5	6	18	22	8	4	15	7	19	12	15	7	13	27	6	25	19	10	13	7	13	15	7	4	6	32	28	24	7	7	8	7	1	9	9	4	7	3	12	4	13	16
ENSG00000081148	1	2	1	0	1	0	3	0	0	0	6	0	1	0	1	2	1	1	0	0	5	4	1	1	0	3	0	0	0	0	0	0	3	6	1	2	2	2	2	0	1	2	0	0	0	1	0	0	5
ENSG00000081154	0	0	0	0	0	0	1	0	0	0	3	3	1	0	3	0	0	0	0	0	0	2	0	1	0	1	0	0	0	0	0	0	0	0	0	0	0	0	0	0	0	1	0	0	0	2	0	0	3
ENSG00000081177	0	0	0	0	0	0	0	0	0	0	6	0	0	1	1	0	0	0	0	0	0	0	0	0	0	0	0	0	0	0	0	0	0	0	0	0	0	0	0	0	0	0	0	0	0	0	1	0	1
ENSG00000081181	0	0	0	0	1	1	1	1	0	0	1	6	3	1	4	0	1	1	0	0	0	4	0	2	0	0	0	0	0	0	0	0	0	0	1	0	0	0	0	0	0	5	3	0	0	4	4	1	3
ENSG00000081189	11	10	10	5	13	9	3	2	2	7	10	3	6	4	2	8	9	5	5	5	26	4	11	9	4	4	3	8	9	2	1	7	17	16	10	2	2	2	2	1	6	4	2	1	2	6	2	6	6
ENSG00000081237	3	3	2	2	10	14	6	2	0	3	2	2	3	6	0	10	6	2	2	3	18	1	11	12	13	12	0	2	3	0	0	3	13	12	10	2	2	2	2	0	0	2	0	3	1	2	0	5	6
ENSG00000081277	0	0	0	0	0	0	0	0	0	0	0	0	0	0	0	0	0	0	0	0	0	0	0	0	0	0	0	0	0	0	0	0	0	0	0	0	0	0	0	0	0	0	0	0	0	0	0	0	0
ENSG00000081307	0	0	0	0	0	0	1	0	0	0	0	0	0	0	0	0	0	0	1	0	1	0	0	0	0	0	0	0	0	0	0	0	0	0	1	0	0	0	0	0	0	0	0	0	0	0	0	0	1
ENSG00000081320	0	2	0	6	2	6	7	0	3	3	7	0	0	2	1	1	1	3	0	5	5	1	7	6	5	3	4	2	2	3	4	2	10	6	1	0	0	1	2	2	0	1	2	2	3	2	0	2	16
ENSG00000081377	0	0	0	0	0	0	0	0	2	0	4	5	1	2	5	0	0	0	0	0	0	5	0	0	1	0	2	0	0	2	2	0	1	0	0	0	0	0	0	0	0	3	1	2	0	4	2	1	11
ENSG00000081386	1	0	2	2	1	2	0	0	0	2	2	2	1	0	2	0	0	0	0	0	0	1	0	0	1	0	0	0	0	0	0	0	1	0	0	0	0	0	0	0	0	0	0	0	0	1	0	0	2
ENSG00000081479	0	0	0	1	0	0	0	4	0	0	1	1	0	0	0	0	0	0	0	0	0	0	0	1	0	0	1	0	0	2	0	1	0	0	1	0	0	0	0	1	4	0	0	1	0	0	0	0	7
ENSG00000081665	0	0	0	0	0	0	0	0	0	0	2	4	1	1	2	0	1	0	0	0	2	4	0	1	0	0	0	0	0	0	0	0	1	1	0	0	0	0	0	0	0	2	0	0	0	1	0	0	0
ENSG00000081721	0	0	0	0	0	0	0	0	0	0	2	0	1	0	0	0	1	0	0	0	4	0	0	1	0	0	0	0	0	0	0	0	0	0	1	0	0	0	1	0	0	0	1	0	0	0	0	0	8
ENSG00000081760	0	0	0	2	0	0	0	0	0	0	0	0	0	0	0	0	1	0	0	0	0	1	0	1	0	0	1	0	0	1	0	0	0	0	0	0	0	0	1	0	2	0	0	0	2	0	0	0	21
ENSG00000081791	0	0	1	0	0	0	0	0	1	0	2	0	1	0	0	0	0	1	0	1	0	0	0	0	0	0	1	0	0	1	0	1	0	0	0	0	0	0	0	0	0	0	0	0	0	0	0	1	3
ENSG00000081800	6	3	2	0	4	4	2	0	0	6	2	2	1	1	2	3	1	2	0	1	5	4	6	4	1	4	0	3	4	0	0	1	8	6	2	0	0	0	2	0	2	0	0	0	0	2	0	2	6
ENSG00000081803	0	0	0	8	0	0	0	1	2	2	5	0	0	0	0	2	0	0	0	0	1	0	3	1	2	1	3	2	2	2	3	0	1	2	1	0	0	1	1	0	4	0	0	0	3	0	0	0	8
ENSG00000081870	0	0	0	0	0	0	0	0	0	0	0	0	0	0	0	0	0	0	0	0	0	0	0	0	0	0	0	0	0	0	0	1	0	0	0	0	0	0	0	0	0	0	0	0	0	0	0	0	9
ENSG00000081913	1	0	2	2	5	2	1	1	0	2	20	4	1	2	6	0	3	3	1	1	7	1	1	5	3	0	0	0	0	0	0	0	3	5	4	3	3	3	3	1	2	1	0	1	0	3	2	2	22
ENSG00000081923	0	0	0	2	2	1	0	0	2	0	4	0	0	1	1	0	3	0	0	0	4	0	2	1	2	0	0	0	0	2	0	0	0	0	2	2	2	2	1	0	3	1	0	1	0	0	0	0	2
ENSG00000081985	0	0	0	0	4	2	3	1	1	0	1	0	0	0	0	1	5	1	0	3	5	1	3	4	4	1	2	0	0	2	1	0	4	3	2	0	0	0	0	1	4	1	2	2	4	1	1	3	8
ENSG00000082014	0	0	0	2	0	0	0	1	0	0	1	0	0	0	0	0	0	0	0	0	0	0	0	0	0	0	0	0	0	0	0	0	0	0	0	0	0	0	0	1	0	0	1	1	0	0	0	1	26
ENSG00000082068	1	2	1	0	1	2	0	0	0	1	0	0	0	0	0	0	0	0	0	0	5	1	4	1	0	0	0	0	0	0	0	0	2	3	0	0	0	0	0	0	0	0	0	0	0	1	0	0	3
ENSG00000082074	2	5	1	2	8	7	6	1	4	2	15	2	1	2	0	3	8	2	3	5	11	1	8	9	7	7	4	3	1	4	4	0	10	12	6	0	0	0	2	0	2	2	1	3	1	2	1	5	19
ENSG00000082126	0	0	0	0	0	0	0	0	0	0	0	0	0	0	0	0	0	0	0	0	1	0	1	0	1	0	0	0	0	0	0	0	0	0	0	0	0	0	0	0	0	0	0	0	0	0	0	0	0
ENSG00000082146	0	0	0	0	0	0	0	0	1	0	3	0	0	0	0	0	2	0	0	0	0	0	0	0	0	0	0	0	0	0	0	1	1	1	0	0	0	0	0	0	0	0	0	0	0	0	0	0	3
ENSG00000082153	0	0	0	0	0	0	0	0	0	0	1	0	0	0	0	0	2	0	0	0	0	0	0	0	0	0	0	0	0	0	0	0	0	0	1	0	0	0	0	1	0	0	2	1	2	0	0	0	5
ENSG00000082175	2	0	1	4	4	5	2	2	1	2	9	0	0	3	1	1	2	0	1	0	3	0	1	1	0	1	0	1	3	1	0	1	1	2	3	1	1	2	2	0	1	1	1	1	0	3	0	0	14
ENSG00000082196	0	0	0	0	0	0	0	0	0	0	0	0	0	0	0	0	0	0	0	0	0	0	0	0	0	0	0	0	0	0	0	0	1	1	0	0	0	0	0	0	0	0	0	0	0	0	0	0	0
ENSG00000082212	0	1	0	0	1	2	0	1	1	0	1	0	0	1	1	0	0	1	0	1	4	0	0	1	0	1	0	0	0	2	1	0	0	0	0	0	0	0	0	0	4	0	0	1	1	0	0	1	6
ENSG00000082213	2	0	2	0	0	1	0	0	0	2	1	1	0	1	0	0	5	0	0	0	2	0	0	0	0	1	0	0	0	0	0	1	0	1	1	1	1	1	1	0	0	0	0	0	0	0	0	0	8
ENSG00000082258	0	0	0	0	0	0	0	0	0	0	0	0	0	0	0	0	0	0	0	0	0	0	0	0	0	0	1	0	0	0	0	0	1	0	0	0	0	0	0	0	0	2	0	0	0	0	0	0	0
ENSG00000082269	0	0	0	0	0	0	0	0	0	0	0	0	0	0	0	0	0	0	0	0	0	0	1	0	0	0	0	0	0	0	0	0	1	0	0	0	0	0	0	0	2	1	0	0	1	0	0	0	1
ENSG00000082293	0	0	1	0	2	2	5	0	0	0	2	2	1	0	0	0	2	2	0	1	7	2	0	3	0	1	2	0	1	0	0	1	1	3	2	0	0	0	1	1	0	1	1	3	0	2	0	1	12
ENSG00000082397	1	0	0	4	0	0	0	0	0	0	3	2	2	2	3	0	1	0	1	0	0	2	0	0	0	0	0	0	0	0	1	0	0	1	0	0	0	0	0	1	0	0	1	1	0	0	1	1	19
ENSG00000082438	0	0	0	0	1	3	0	0	0	0	3	0	0	0	0	0	3	1	0	1	3	0	0	0	1	1	1	0	0	0	0	1	1	1	1	0	0	0	0	1	0	1	0	0	0	0	0	0	7
ENSG00000082458	1	0	1	0	0	0	0	0	0	2	6	0	0	0	0	0	1	0	1	0	0	0	0	1	0	0	0	0	0	0	0	0	0	0	0	0	0	0	0	0	0	0	0	0	0	0	0	1	12
ENSG00000082482	5	3	2	5	4	2	4	0	6	1	3	0	1	3	0	7	2	2	2	2	5	1	4	10	2	9	7	4	4	6	6	2	2	1	10	3	3	3	3	2	6	1	2	2	2	0	0	4	13
ENSG00000082497	0	0	0	0	0	2	1	0	0	0	0	0	0	0	0	0	0	1	1	0	1	0	0	0	0	0	0	0	0	0	0	1	0	0	1	0	0	0	0	0	0	0	0	0	0	0	0	0	0
ENSG00000082512	1	0	0	0	0	3	1	1	0	3	6	2	0	0	2	6	5	0	0	0	5	3	0	2	0	3	0	4	4	0	0	0	0	1	0	0	0	0	0	0	0	0	0	0	0	2	0	1	10
ENSG00000082515	2	1	2	0	1	2	0	1	0	2	0	0	0	0	1	0	2	0	0	0	1	1	0	0	0	2	0	0	0	1	0	0	0	0	0	0	0	0	0	0	0	0	0	0	0	0	0	0	2
ENSG00000082516	0	0	0	0	0	0	0	0	0	0	0	0	0	0	0	0	0	0	0	0	0	0	0	0	0	0	0	0	0	0	0	0	0	0	0	0	0	0	0	0	0	0	0	0	1	0	0	1	6
ENSG00000082556	0	0	0	2	0	0	0	0	0	0	0	1	0	0	1	0	1	1	0	1	0	1	2	0	0	0	0	0	0	0	0	0	0	1	0	0	0	0	0	0	0	0	0	0	0	2	0	1	1
ENSG00000082641	0	0	0	1	0	0	0	0	0	0	2	0	0	0	0	0	0	0	0	0	0	0	0	0	0	0	0	0	0	0	0	0	0	0	0	0	0	0	0	1	0	0	0	0	0	0	0	0	3
ENSG00000082684	0	0	0	2	0	0	0	0	0	0	3	0	0	0	0	0	0	0	0	0	1	0	0	0	1	0	0	0	0	0	0	0	0	0	0	0	0	0	0	1	0	0	0	1	0	0	0	0	8
ENSG00000082701	0	0	0	0	4	2	5	0	1	0	9	0	0	3	0	3	3	2	1	3	6	0	4	1	2	4	0	5	3	0	0	1	2	4	4	0	0	0	0	1	0	1	0	1	0	2	0	2	6
ENSG00000082781	0	0	0	1	0	0	0	2	4	0	2	0	0	1	0	0	2	0	0	0	2	0	0	0	0	0	2	0	0	4	2	0	1	1	0	0	0	0	0	0	2	0	0	0	0	0	0	0	9
ENSG00000082805	0	1	0	2	0	0	0	0	0	0	4	2	1	0	1	1	3	0	0	0	3	0	0	0	0	0	0	0	0	0	0	0	4	4	0	1	1	2	1	1	0	1	1	0	0	1	1	0	7
ENSG00000082898	3	1	2	0	3	3	3	0	0	3	0	0	0	0	0	0	0	0	0	0	1	0	0	2	0	0	1	0	0	0	0	0	0	2	0	0	0	0	0	0	0	0	0	1	1	0	0	2	7
ENSG00000082996	1	1	1	0	2	0	0	0	0	1	0	0	0	0	0	0	1	2	0	1	0	0	1	3	0	0	0	0	0	0	0	0	0	0	1	0	0	0	0	1	0	0	0	0	0	0	0	0	6
ENSG00000083067	3	6	1	4	6	4	0	0	0	1	1	3	2	0	2	2	2	0	0	0	2	2	0	1	1	1	3	1	0	0	1	0	1	3	1	2	2	2	2	0	0	0	0	1	1	4	0	1	7
ENSG00000083093	0	0	0	0	0	0	0	0	1	0	0	0	0	0	0	0	0	0	0	1	0	0	0	0	1	0	1	0	0	0	0	1	0	0	0	0	0	0	0	0	0	0	0	1	0	0	0	0	0
ENSG00000083097	0	0	0	0	0	0	2	0	0	0	0	0	0	0	0	0	0	0	0	0	0	0	0	0	1	0	0	0	0	0	0	0	0	0	1	0	0	0	0	0	0	0	0	0	0	0	0	2	4
ENSG00000083099	0	0	0	0	0	0	0	0	0	0	0	0	0	0	0	0	0	0	0	0	0	0	0	0	0	0	0	0	0	0	0	0	1	1	0	1	1	1	1	0	0	0	1	1	0	0	0	0	2
ENSG00000083123	7	11	7	5	20	17	21	1	1	5	15	3	3	8	5	11	13	7	7	5	22	5	26	13	8	9	2	6	10	1	0	8	23	21	10	3	3	3	4	0	3	2	0	4	4	5	1	8	18
ENSG00000083223	2	2	0	4	2	1	1	0	1	0	1	0	1	0	0	0	5	2	0	1	4	0	1	4	2	1	0	0	0	0	0	0	0	0	1	3	3	3	2	1	0	0	0	1	1	0	0	0	2
ENSG00000083290	0	0	0	0	0	0	0	0	0	0	2	0	0	0	2	0	0	0	0	0	0	1	0	0	0	0	0	0	0	0	0	0	0	0	0	0	0	0	0	1	0	0	0	0	0	0	0	0	9
ENSG00000083307	0	0	0	0	0	0	0	0	0	0	1	0	0	0	0	0	0	0	0	0	0	0	0	1	0	0	0	0	0	0	0	0	0	0	1	1	1	1	0	0	0	1	0	0	0	0	0	0	5
ENSG00000083312	0	1	0	0	0	0	0	2	0	0	14	0	0	0	0	0	1	0	0	0	1	0	2	0	0	0	0	1	1	0	0	0	2	3	0	0	0	0	0	2	0	0	2	1	0	0	0	0	8
ENSG00000083444	0	0	0	0	0	0	0	0	0	0	1	0	0	0	0	0	0	0	0	0	0	0	0	0	0	0	0	0	0	0	0	0	0	0	0	0	0	0	0	0	0	0	0	0	0	0	0	0	4
ENSG00000083457	0	0	0	0	0	0	0	0	0	0	0	0	0	0	2	0	0	0	0	0	1	0	0	0	0	0	0	0	0	0	0	0	0	0	1	0	0	0	0	0	0	0	0	0	0	0	0	0	1
ENSG00000083520	0	0	0	2	1	0	1	0	0	0	3	0	0	0	0	2	0	2	1	1	3	0	0	2	0	0	0	2	2	0	0	0	0	1	0	0	0	0	0	0	0	0	0	0	0	0	0	0	5
ENSG00000083535	0	0	0	0	0	1	0	0	0	0	0	0	0	0	0	0	0	0	0	0	1	0	0	0	0	0	0	0	0	0	0	0	0	0	1	0	0	0	0	0	0	0	0	1	0	0	0	0	1
ENSG00000083544	0	1	1	3	1	1	1	1	0	0	0	0	0	1	0	1	0	1	0	1	2	0	0	3	2	2	0	0	0	0	0	0	0	0	4	1	1	1	1	1	0	1	0	1	0	0	0	1	18
ENSG00000083635	0	0	0	0	0	0	0	0	0	0	1	0	0	0	0	0	2	0	0	0	3	0	0	0	0	0	0	0	0	0	0	0	1	0	0	0	0	0	0	0	0	0	0	0	0	0	0	0	2
ENSG00000083642	0	1	0	0	5	4	12	1	0	0	6	0	0	2	0	0	2	2	0	3	2	0	8	3	1	0	0	0	0	0	0	1	3	3	5	1	1	1	0	1	0	1	0	0	0	0	0	2	14
ENSG00000083720	0	0	0	0	0	0	0	0	0	0	1	2	1	1	2	0	0	0	0	0	0	2	0	0	0	1	0	0	0	0	0	0	0	0	0	0	0	0	0	0	0	0	0	0	0	0	1	0	2
ENSG00000083750	0	1	0	0	0	1	0	0	5	0	0	0	0	0	0	0	2	0	0	0	2	0	1	1	1	0	5	0	0	5	4	0	3	2	3	2	2	3	3	0	0	0	2	1	4	0	0	1	2
ENSG00000083782	1	0	2	0	3	1	1	0	0	1	1	0	1	0	1	0	1	0	0	1	3	0	1	0	0	0	0	0	0	0	0	0	1	1	1	2	2	2	2	0	0	1	0	0	0	0	0	0	1
ENSG00000083799	0	0	0	0	0	0	0	0	0	0	5	4	1	1	4	0	3	0	0	0	0	4	0	0	0	0	0	0	0	0	0	0	0	0	0	0	0	0	0	0	0	4	1	1	0	4	4	0	3
ENSG00000083807	0	0	0	0	0	0	0	0	0	0	3	0	0	0	0	0	0	0	0	0	0	0	0	0	0	0	0	0	0	0	0	0	0	0	0	0	0	0	1	0	1	0	0	0	0	0	0	0	11
ENSG00000083812	0	0	0	0	0	0	0	1	1	0	4	0	0	0	0	0	0	0	0	0	0	0	0	0	0	0	1	0	0	1	2	0	0	0	0	0	0	0	0	0	0	0	0	0	1	0	0	0	2
ENSG00000083814	0	0	0	0	0	0	0	0	0	0	2	0	0	0	0	0	0	0	0	0	0	0	0	0	0	0	0	0	0	0	0	0	0	0	0	0	0	0	0	0	0	0	0	0	0	0	0	0	3
ENSG00000083817	0	0	0	0	0	0	0	0	0	0	1	0	0	0	0	0	1	0	0	0	0	0	0	0	0	0	0	0	0	0	0	0	0	0	0	0	0	0	0	1	0	0	0	0	0	0	0	0	2
ENSG00000083828	0	0	0	0	0	0	0	0	0	0	0	0	0	0	0	0	0	0	0	0	0	0	0	0	0	0	1	0	0	0	0	0	0	0	0	0	0	0	0	0	0	0	1	1	0	0	0	0	0
ENSG00000083838	0	0	0	0	0	0	0	0	0	0	1	0	0	0	0	0	0	0	0	0	2	0	0	0	0	0	0	0	0	0	0	0	0	0	0	0	0	0	0	1	0	0	0	1	0	0	0	0	3
ENSG00000083844	0	0	0	0	0	0	0	0	0	0	0	2	1	0	3	0	0	0	0	0	0	2	0	1	0	0	0	0	0	0	0	0	0	0	0	0	0	0	0	0	0	0	1	0	0	1	0	0	4
ENSG00000083857	0	2	0	0	3	0	2	2	0	0	5	2	2	0	2	4	0	0	0	0	4	2	3	2	1	3	0	2	6	0	0	0	1	0	1	1	1	1	0	1	2	2	1	0	2	2	2	0	10
ENSG00000083896	1	1	0	2	2	0	3	1	0	1	3	2	0	2	4	1	1	1	2	0	4	2	2	1	0	2	0	0	0	0	1	0	0	0	2	4	4	4	3	0	0	2	2	0	0	4	4	0	5
ENSG00000083937	0	0	0	4	0	0	0	0	0	0	0	0	0	0	0	2	5	0	0	0	1	0	0	0	1	1	0	1	0	0	0	1	0	0	1	1	1	1	0	0	0	1	0	0	0	0	0	0	5
ENSG00000084070	0	0	0	3	0	0	2	1	0	0	5	3	1	2	3	2	2	0	1	0	1	5	0	3	2	1	1	2	2	0	0	0	0	0	0	2	2	2	2	0	0	0	1	0	0	5	0	1	11
ENSG00000084072	0	0	0	0	0	0	0	1	0	0	0	0	0	0	0	0	0	0	0	0	0	0	0	0	0	0	0	0	0	0	0	0	0	0	0	0	0	0	0	0	0	0	0	0	0	0	0	0	3
ENSG00000084073	0	0	0	0	0	0	0	0	0	0	0	0	0	3	0	0	2	0	0	0	3	0	0	1	0	0	0	0	0	0	0	0	0	0	0	0	0	0	0	0	0	0	0	0	0	0	0	0	1
ENSG00000084090	0	0	0	0	0	0	0	0	1	0	0	0	0	0	0	0	1	1	1	0	0	0	0	0	0	0	0	0	0	0	2	0	0	0	0	0	0	0	0	0	0	0	0	0	0	0	0	0	12
ENSG00000084092	0	0	0	1	0	0	0	0	0	0	5	0	0	0	0	0	1	0	1	0	0	0	0	1	0	0	0	0	0	1	1	0	0	0	0	0	0	0	0	1	0	2	0	0	0	0	0	1	9
ENSG00000084093	0	0	0	0	0	0	0	0	0	0	1	0	0	0	0	0	1	1	0	1	2	0	0	0	0	0	0	0	0	0	0	0	0	0	1	2	2	2	2	1	0	0	0	0	0	0	0	0	18
ENSG00000084110	0	0	0	0	0	0	0	0	0	0	0	0	0	0	0	2	1	0	0	0	0	0	0	2	0	0	0	2	2	0	0	0	0	0	0	0	0	0	0	0	0	0	0	0	0	0	0	0	0
ENSG00000084112	0	0	0	0	2	1	0	0	0	0	0	0	0	1	0	0	2	0	0	0	0	0	0	1	0	0	0	0	0	0	0	0	1	0	0	0	0	0	0	1	0	0	1	1	0	0	0	1	8
ENSG00000084207	0	0	0	0	0	0	0	0	0	0	2	0	0	0	0	0	1	0	0	0	1	0	0	0	0	0	0	0	0	0	0	0	0	0	0	0	0	0	0	0	0	0	0	0	0	0	0	0	1
ENSG00000084234	0	0	0	2	2	0	0	0	0	0	0	0	0	0	0	0	1	0	0	0	0	0	0	0	0	0	0	0	0	0	0	0	0	0	0	0	0	0	0	0	0	0	0	0	0	0	0	0	10
ENSG00000084444	0	2	0	0	1	1	0	0	0	0	2	0	0	0	0	0	2	0	0	0	0	0	0	0	0	0	0	0	0	0	0	0	0	0	1	2	2	2	2	0	0	0	0	0	0	0	0	0	4
ENSG00000084453	1	1	1	2	4	1	0	0	0	0	1	0	0	0	0	2	1	0	2	1	2	0	6	3	3	1	0	1	0	0	0	1	0	1	1	0	0	0	0	0	1	0	0	0	0	0	0	0	4
ENSG00000084623	0	0	0	0	0	0	0	0	0	0	0	0	0	0	0	0	0	0	0	0	0	0	0	1	0	0	0	0	0	0	0	0	0	0	0	0	0	0	0	0	0	0	0	0	0	0	0	0	2
ENSG00000084628	0	0	0	0	0	0	0	0	0	0	0	0	0	0	0	0	0	0	0	0	0	0	0	0	0	0	0	0	0	0	0	0	0	0	0	0	0	0	0	0	0	0	0	0	2	0	0	0	6
ENSG00000084636	0	0	0	0	0	0	0	0	0	0	0	0	0	0	0	0	2	0	0	0	1	0	0	0	0	0	0	0	0	0	0	0	0	0	0	0	0	0	0	0	0	0	0	0	0	0	0	0	0
ENSG00000084652	0	0	0	0	0	0	0	3	0	0	0	0	0	0	0	0	0	0	0	0	0	0	0	0	0	0	0	0	0	0	0	0	0	0	0	0	0	0	0	0	0	0	1	1	1	0	0	0	4
ENSG00000084674	0	0	0	0	0	0	0	0	0	0	0	0	0	0	0	0	0	0	0	0	0	0	0	0	1	3	0	0	0	0	0	0	0	0	0	0	0	0	0	0	0	0	0	2	0	0	0	0	7
ENSG00000084676	1	0	0	0	1	1	2	0	2	1	10	0	0	0	0	4	3	3	0	1	4	0	2	0	0	1	0	4	4	0	1	0	1	2	1	3	3	3	3	0	0	2	0	0	0	0	0	1	24
ENSG00000084693	0	0	0	0	0	0	0	1	0	2	1	0	0	0	0	0	0	1	0	0	0	0	0	0	0	0	0	0	0	0	0	1	0	0	0	0	0	0	0	1	0	0	0	0	0	0	0	1	6
ENSG00000084710	0	0	0	2	0	0	0	0	0	0	2	0	0	0	0	0	1	0	0	0	2	0	0	0	0	0	0	0	0	1	1	0	0	0	0	0	0	0	0	1	0	0	0	0	0	0	0	0	4
ENSG00000084731	0	0	0	0	0	0	0	0	0	0	4	0	0	0	0	0	1	0	0	1	0	0	0	0	0	0	0	0	0	0	0	0	0	0	1	1	1	1	0	0	0	0	0	0	0	0	0	1	9
ENSG00000084733	2	2	2	0	3	2	0	1	0	2	0	0	0	1	1	2	3	0	0	0	5	0	1	1	0	1	1	1	2	0	0	0	0	1	1	0	0	0	0	0	0	1	1	1	0	0	0	0	5
ENSG00000084764	0	0	0	2	0	0	0	0	0	0	1	0	0	0	0	0	0	0	0	0	0	0	0	0	0	0	0	0	0	0	0	0	0	0	0	0	0	0	0	1	0	0	0	0	0	0	0	0	6
ENSG00000084774	0	0	0	0	0	0	0	0	1	0	0	0	0	0	0	0	0	0	0	0	0	0	0	0	0	0	0	0	0	0	0	0	1	0	0	0	0	0	0	0	0	0	0	0	2	0	0	0	1
ENSG00000085063	0	0	0	0	0	1	0	1	0	0	1	0	0	0	0	0	1	0	1	0	3	0	0	1	1	1	0	0	0	0	0	0	1	2	1	0	0	0	1	0	2	0	0	0	2	0	0	1	6
ENSG00000085117	0	1	0	2	0	2	0	0	0	1	7	2	0	1	2	0	5	2	0	0	2	1	0	3	1	0	0	0	0	0	0	1	0	0	1	0	0	0	0	1	0	2	0	2	0	2	1	2	24
ENSG00000085185	0	0	0	2	0	0	1	0	0	0	2	0	0	0	0	0	0	0	0	0	0	0	0	1	0	0	0	0	0	0	0	0	0	1	0	0	0	0	0	1	0	0	0	0	0	0	0	0	3
ENSG00000085224	0	0	0	0	0	1	0	0	0	0	1	0	0	1	0	0	0	2	0	1	5	0	0	0	2	1	0	0	0	0	0	2	0	0	0	0	0	0	0	0	0	1	1	0	0	0	1	1	0
ENSG00000085274	0	0	0	2	1	0	0	0	0	0	1	4	1	0	2	0	1	0	0	0	2	2	0	1	0	0	1	0	0	0	0	0	1	1	0	0	0	0	0	0	2	1	0	0	2	0	1	0	1
ENSG00000085276	3	0	2	1	2	0	0	2	1	4	10	0	1	1	0	0	2	0	0	1	6	1	2	3	2	1	0	1	0	1	1	0	0	1	0	1	1	1	0	2	1	0	0	0	1	0	0	1	19
ENSG00000085377	3	1	2	0	3	3	3	1	0	0	4	0	0	1	0	4	7	2	1	1	13	0	2	4	1	3	1	2	1	0	0	1	1	3	4	1	1	1	1	0	0	0	0	1	2	1	0	0	14
ENSG00000085382	16	20	11	16	25	22	30	6	6	11	23	2	5	10	10	14	21	9	6	13	35	12	30	31	21	12	9	6	8	6	5	16	25	32	15	4	4	4	7	3	16	8	3	8	7	6	2	22	28
ENSG00000085415	0	1	0	2	0	0	0	1	1	0	4	0	0	0	0	0	0	0	0	0	0	0	0	0	0	1	0	0	0	0	0	0	0	0	1	1	1	1	1	0	0	0	0	2	0	0	0	0	7
ENSG00000085433	0	0	0	0	0	0	0	0	0	0	0	0	0	0	0	0	0	0	0	0	0	0	0	0	0	0	0	0	0	0	0	0	0	0	0	0	0	0	0	0	0	0	0	0	0	0	0	0	2
ENSG00000085449	0	0	0	2	1	0	0	1	2	0	3	0	0	1	1	1	5	0	0	0	4	0	0	2	3	0	2	0	0	3	0	0	1	0	1	0	0	0	0	0	2	0	1	4	1	2	0	2	1
ENSG00000085491	0	1	0	2	0	0	0	0	1	0	3	0	0	2	2	1	1	1	0	0	2	0	0	1	1	2	2	2	1	2	4	0	0	1	0	0	0	0	0	1	0	0	0	0	0	2	0	1	5
ENSG00000085511	2	3	2	0	1	1	2	1	0	1	2	0	2	1	0	0	1	0	0	0	3	0	0	2	0	0	0	0	0	1	0	0	2	2	1	1	1	1	1	1	1	1	1	0	0	0	1	1	13
ENSG00000085514	0	0	0	0	0	1	0	0	0	0	0	4	0	1	1	0	1	0	0	0	0	2	0	0	0	0	0	0	0	0	0	0	0	0	2	1	1	1	0	0	0	1	0	0	0	2	0	0	0
ENSG00000085552	0	0	0	0	0	0	0	1	0	0	2	0	0	0	0	0	0	0	0	0	0	0	0	0	0	0	0	0	0	0	0	0	0	0	0	0	0	0	0	0	0	0	1	1	0	0	0	0	8
ENSG00000085563	4	0	4	0	1	5	1	0	0	5	0	0	0	0	0	0	1	1	0	1	0	0	3	1	1	0	0	0	0	0	0	1	0	0	1	0	0	0	0	0	0	0	0	0	0	0	0	0	0
ENSG00000085644	0	0	0	0	0	0	0	0	0	0	0	0	0	0	0	0	0	0	0	0	0	0	0	0	0	0	0	0	0	0	0	0	0	0	0	0	0	0	0	0	0	0	0	0	0	0	0	0	0
ENSG00000085662	0	0	0	0	0	0	0	1	0	0	5	0	0	0	0	0	0	0	0	0	0	0	0	0	2	0	0	0	0	0	0	0	0	0	0	0	0	0	0	0	0	0	0	0	0	0	0	0	8
ENSG00000085719	2	2	2	0	1	3	1	1	1	0	4	0	1	0	0	0	1	0	0	0	4	0	1	0	1	1	0	0	0	0	2	0	1	2	0	2	1	2	1	0	0	0	0	0	0	0	0	0	9
ENSG00000085721	0	0	0	0	0	0	0	0	0	0	0	0	0	0	0	0	0	0	0	0	0	0	0	0	0	0	0	1	0	0	0	0	0	0	0	0	0	0	0	0	0	0	0	0	0	0	0	0	1
ENSG00000085733	0	0	0	1	0	0	0	2	3	0	1	0	1	0	0	0	2	0	0	0	2	0	0	2	1	0	4	0	0	4	4	0	0	0	1	0	0	0	0	0	0	0	0	0	0	0	0	1	9
ENSG00000085741	0	0	0	2	1	0	0	0	0	0	1	0	1	0	0	0	2	0	0	0	0	0	0	0	0	0	0	0	0	0	0	0	0	0	0	0	0	0	0	0	0	1	1	1	2	0	0	1	10
ENSG00000085760	0	1	0	0	0	0	0	0	0	0	1	0	0	0	0	0	0	0	0	0	0	0	0	1	2	0	0	0	0	0	0	0	0	0	0	0	0	0	0	0	0	0	0	0	0	0	0	0	0
ENSG00000085788	0	0	0	1	0	0	0	0	0	0	0	0	0	0	0	0	0	0	0	0	0	0	0	0	0	0	0	0	0	0	0	0	0	0	0	0	0	0	0	0	0	0	1	1	2	0	0	0	4
ENSG00000085831	2	0	1	0	2	2	0	0	0	1	3	0	1	2	0	0	1	0	0	1	4	0	0	2	2	0	0	0	0	0	0	0	0	1	1	0	0	0	0	1	0	1	0	0	0	1	0	2	3
ENSG00000085832	0	0	0	0	1	0	1	0	0	0	1	2	1	1	0	0	3	1	0	1	3	1	2	2	1	0	0	0	0	1	0	1	3	4	0	2	2	2	1	0	0	1	0	0	0	1	0	0	11
ENSG00000085840	0	0	0	0	0	0	0	0	0	0	0	0	1	0	0	0	1	1	0	0	0	0	0	1	0	0	0	0	0	0	0	0	0	0	0	0	0	0	0	1	0	0	0	0	0	0	1	0	3
ENSG00000085871	3	4	2	4	4	4	1	0	1	3	8	0	0	0	0	1	4	2	0	1	8	1	0	4	3	0	0	0	0	1	0	1	0	0	5	2	2	3	3	1	3	0	1	1	2	0	0	2	12
ENSG00000085872	0	0	0	0	0	0	0	0	0	0	0	0	1	0	0	0	0	0	0	0	0	0	0	0	0	0	0	0	0	0	0	0	0	0	0	0	0	0	0	0	0	0	0	0	0	0	0	0	6
ENSG00000085978	0	0	0	0	0	0	0	0	0	0	4	0	0	1	0	1	0	0	0	0	1	0	0	1	0	1	0	2	1	0	0	0	2	2	0	0	0	0	0	0	0	1	0	0	0	0	0	1	2
ENSG00000085982	0	0	0	3	0	0	0	1	0	0	2	0	0	0	0	1	0	0	0	0	1	0	0	0	1	1	0	0	0	0	0	0	0	0	0	0	0	0	0	0	0	0	0	1	0	1	0	3	1
ENSG00000085998	0	0	0	0	0	0	0	0	0	0	2	0	0	0	0	0	0	0	0	0	1	0	0	0	0	0	0	0	0	0	0	0	0	0	0	0	0	0	0	1	0	0	0	0	0	0	0	0	7
ENSG00000085999	0	0	0	0	0	0	0	0	0	0	2	0	1	0	0	0	0	0	0	0	0	0	0	0	1	0	0	0	0	0	0	0	0	0	0	0	0	0	0	2	2	0	1	2	2	0	0	0	1
ENSG00000086015	0	0	0	0	0	0	0	0	0	0	4	0	0	0	0	0	1	0	0	0	0	0	0	0	0	0	0	0	0	1	0	0	0	0	0	0	0	0	0	0	0	0	0	0	0	0	0	0	5
ENSG00000086061	1	0	0	0	1	1	0	0	0	0	2	2	1	0	2	0	0	0	0	0	2	2	0	1	2	0	0	0	0	0	0	0	0	0	0	0	0	0	0	0	0	2	2	1	0	2	2	0	4
ENSG00000086102	0	0	0	0	0	0	0	0	2	0	1	4	0	0	4	0	0	0	0	0	3	4	0	0	0	0	2	0	0	2	2	0	0	0	1	2	2	2	2	0	0	4	1	0	0	4	4	3	2
ENSG00000086189	0	0	0	0	0	1	1	0	2	0	0	0	0	0	0	0	1	0	0	0	4	0	1	0	0	0	2	0	0	2	2	0	0	0	1	0	0	0	0	0	0	1	0	0	0	0	0	0	4
ENSG00000086200	4	1	3	0	2	1	0	0	0	4	0	0	0	0	0	0	0	2	0	2	6	0	1	3	2	1	0	2	1	0	0	2	0	1	0	1	1	1	2	0	0	0	0	0	0	1	1	1	6
ENSG00000086205	0	0	0	0	0	0	0	0	0	0	0	0	1	0	0	0	0	0	0	0	0	0	0	1	0	0	0	0	0	0	0	0	0	0	0	0	0	0	0	1	0	0	0	0	0	0	0	0	0
ENSG00000086232	0	0	0	0	0	0	0	0	0	0	0	0	0	0	0	0	0	0	0	0	0	0	0	1	1	0	0	0	0	0	0	0	1	0	0	0	0	0	0	0	0	0	1	0	0	0	0	0	2
ENSG00000086288	0	0	0	0	2	3	4	0	0	0	0	0	0	2	0	3	0	0	0	0	3	0	0	3	2	4	0	3	3	0	0	0	0	0	0	0	0	0	0	0	0	0	1	0	0	1	0	1	1
ENSG00000086289	0	0	0	0	0	0	0	0	0	0	0	0	0	0	0	0	1	0	0	0	0	0	0	0	1	0	0	0	0	0	0	0	0	1	0	0	0	0	0	0	0	0	0	0	0	0	0	1	6
ENSG00000086300	0	0	0	1	0	1	0	2	1	0	2	0	0	0	0	0	0	0	0	0	1	1	0	0	0	0	1	0	0	2	1	2	0	0	2	1	1	1	1	0	6	0	0	1	1	0	0	2	6
ENSG00000086475	0	0	0	0	0	0	1	0	0	0	1	0	0	0	0	0	0	0	1	0	1	0	1	3	1	0	0	0	0	0	0	0	0	0	0	0	0	0	0	0	0	0	0	1	0	0	0	1	15
ENSG00000086504	0	0	0	0	0	0	0	1	0	0	3	0	0	0	0	0	0	0	0	0	0	0	1	0	0	0	0	0	0	0	0	0	0	0	0	0	0	0	0	0	0	0	0	0	0	0	0	0	3
ENSG00000086506	0	0	0	0	0	0	0	0	0	0	2	0	0	0	0	0	0	0	0	0	0	0	0	0	0	0	0	0	0	0	0	0	0	0	0	0	0	0	0	0	0	0	0	0	0	0	0	0	4
ENSG00000086548	0	0	0	0	0	0	0	1	0	0	0	0	0	0	0	0	0	0	0	0	1	0	0	0	0	1	0	0	1	0	0	0	0	0	0	0	0	0	0	0	0	0	0	0	0	0	0	0	0
ENSG00000086570	0	0	0	2	0	0	0	0	0	0	0	0	0	0	0	0	0	0	0	0	3	0	0	0	0	0	0	0	0	0	0	0	0	0	1	0	0	0	0	0	0	0	0	0	0	0	0	1	0
ENSG00000086589	0	0	0	0	1	0	0	0	0	0	0	2	1	0	1	0	0	0	0	0	1	0	2	0	1	0	0	0	0	0	0	0	0	0	0	0	0	0	0	1	0	1	1	0	0	0	1	1	7
ENSG00000086619	0	0	0	0	0	0	0	1	1	0	6	0	2	0	0	0	0	0	0	0	2	1	0	1	2	0	0	0	0	2	1	0	1	0	0	0	0	0	0	1	2	0	0	0	0	0	0	0	5
ENSG00000086666	1	1	1	1	1	0	0	0	2	0	8	0	0	0	0	1	2	0	0	1	8	0	2	1	2	1	2	0	0	2	2	0	1	2	2	0	0	0	0	1	2	0	0	0	0	0	0	2	13
ENSG00000086696	0	0	0	0	0	0	0	0	0	0	0	0	0	0	0	2	2	0	1	0	2	0	0	1	1	1	0	2	3	0	0	0	1	1	0	0	0	0	0	0	0	0	0	0	0	0	0	0	1
ENSG00000086712	0	0	0	0	0	0	0	0	1	0	2	0	0	0	0	0	2	0	0	0	1	2	0	0	0	0	1	0	0	1	1	0	1	1	0	0	0	0	0	0	0	0	0	1	1	0	0	0	2
ENSG00000086730	0	0	0	0	0	0	0	0	0	0	3	0	0	0	0	0	0	0	0	0	0	0	0	0	0	0	0	0	0	0	0	0	0	0	0	0	0	0	0	0	0	0	0	0	0	0	0	0	4
ENSG00000086758	0	0	0	2	1	0	1	0	2	1	3	2	0	3	3	4	2	0	0	0	5	2	0	1	0	1	0	3	4	1	2	1	4	3	2	0	0	0	0	0	0	0	1	1	3	2	0	2	10
ENSG00000086827	0	0	0	0	0	0	0	0	0	0	1	0	0	0	1	0	0	0	0	0	0	0	0	0	0	0	0	0	0	0	0	0	1	0	0	0	0	0	0	0	0	1	0	0	0	0	0	0	3
ENSG00000086848	0	0	0	2	0	0	0	0	0	1	2	0	0	0	0	3	0	0	0	0	0	0	1	0	0	3	0	4	3	0	0	0	1	1	1	0	0	0	0	0	0	0	0	0	0	0	0	1	7
ENSG00000086967	0	0	0	2	0	0	0	0	0	0	0	2	0	0	0	0	0	0	0	0	0	0	0	0	0	0	0	0	0	0	0	0	0	0	0	0	0	0	0	0	0	0	0	0	0	1	0	0	1
ENSG00000086991	0	0	0	4	1	0	1	0	0	0	0	0	1	1	1	2	0	1	1	1	3	1	1	1	1	2	0	0	1	0	0	0	5	5	2	0	0	0	0	1	0	0	0	0	0	1	0	1	4
ENSG00000087008	0	0	0	1	0	1	0	1	0	0	5	2	1	0	2	0	1	0	0	0	1	2	0	0	1	0	0	0	0	1	0	0	0	0	0	0	0	0	0	0	0	2	0	0	0	2	2	0	2
ENSG00000087053	3	6	3	2	4	1	4	2	2	4	0	1	1	3	0	6	8	4	1	1	16	1	3	3	3	5	0	6	5	2	0	1	4	7	2	2	2	2	2	2	7	1	1	1	1	0	0	2	8
ENSG00000087074	0	0	0	0	0	0	0	0	2	0	2	2	1	0	2	0	0	0	0	0	3	2	0	0	2	1	2	0	0	2	4	0	0	1	2	0	0	0	0	0	0	2	1	1	0	3	2	0	0
ENSG00000087076	0	0	0	0	0	0	0	1	0	0	0	0	0	0	0	0	0	0	0	0	0	0	0	0	0	0	0	0	0	0	0	0	0	0	0	0	0	0	0	1	0	0	0	1	0	0	0	1	2
ENSG00000087077	0	0	0	0	0	0	0	1	3	0	2	2	2	0	2	0	1	0	0	0	1	2	0	0	0	0	1	0	0	1	2	0	0	0	0	0	0	0	0	0	1	2	2	1	2	2	2	0	1
ENSG00000087085	0	0	0	0	0	0	0	0	1	0	0	0	0	0	0	0	0	0	0	0	0	1	0	0	0	0	0	0	0	2	1	0	0	0	0	0	0	0	0	0	0	0	0	0	1	0	0	0	4
ENSG00000087086	0	0	0	0	0	0	0	1	1	0	1	0	0	0	0	0	0	0	0	0	0	0	0	0	0	0	0	0	0	1	2	0	1	0	0	0	0	0	0	0	0	0	2	2	1	0	0	0	3
ENSG00000087087	0	0	0	0	0	0	0	0	0	0	0	0	0	0	0	0	0	0	0	0	0	0	0	0	0	1	0	0	0	0	0	0	0	0	0	0	0	0	0	0	0	1	0	0	0	0	0	0	1
ENSG00000087088	0	0	0	0	0	0	0	0	7	0	0	0	0	0	0	0	0	0	0	0	0	0	0	0	0	0	6	0	0	6	6	0	0	0	0	0	0	0	0	0	0	0	2	0	7	0	0	0	3
ENSG00000087095	0	0	0	0	0	0	0	0	0	0	0	0	0	0	0	0	0	0	0	0	1	1	0	0	0	0	0	0	0	0	0	1	2	2	1	1	1	1	1	1	0	0	0	0	0	0	0	0	0
ENSG00000087111	0	0	0	0	0	0	0	0	0	0	0	0	0	0	0	0	0	0	0	0	0	0	0	0	0	0	0	0	0	0	0	0	0	0	0	0	0	0	0	1	0	0	0	0	0	0	0	0	3
ENSG00000087128	0	0	0	3	1	1	5	0	0	0	1	0	0	0	0	2	2	1	1	0	4	0	0	3	4	0	0	2	2	0	0	0	7	6	4	0	0	0	0	0	0	1	0	0	0	0	1	0	4
ENSG00000087152	0	0	0	0	0	0	0	0	0	0	1	0	0	0	0	0	0	0	0	0	0	0	0	0	0	0	0	0	0	0	0	0	0	0	0	0	0	0	0	0	0	0	0	0	0	0	0	0	8
ENSG00000087157	0	0	0	0	0	0	1	0	0	2	5	0	0	0	0	0	0	0	0	0	2	0	0	1	0	0	0	0	0	0	0	1	1	1	0	0	0	0	0	2	0	0	2	0	0	0	0	1	1
ENSG00000087191	0	0	0	0	0	0	0	0	0	0	0	0	0	1	0	0	2	0	0	0	0	0	0	0	0	0	0	0	0	0	0	0	0	0	0	0	0	0	0	1	0	0	0	0	0	0	0	0	0
ENSG00000087206	0	0	0	0	0	0	0	0	0	0	0	0	0	1	0	0	1	0	0	0	0	0	0	0	0	0	0	0	0	0	0	0	1	1	1	0	0	0	0	0	0	1	0	0	0	0	0	0	1
ENSG00000087237	0	0	0	0	0	1	0	0	0	0	0	0	0	2	0	0	1	0	0	0	0	0	0	0	0	1	0	0	0	0	0	0	0	0	1	0	0	0	0	1	1	0	0	1	0	0	0	2	5
ENSG00000087245	1	1	1	1	0	0	1	1	0	0	1	0	0	0	0	1	1	0	1	0	3	0	0	0	0	1	0	0	0	1	0	0	1	1	2	0	0	0	1	0	1	0	0	0	0	1	0	1	4
ENSG00000087250	0	0	0	0	0	0	0	1	0	0	5	0	1	0	0	0	1	0	0	0	0	0	0	0	0	0	0	0	0	0	0	0	0	1	1	0	0	0	0	0	0	0	1	1	1	0	0	0	6
ENSG00000087253	0	0	0	0	0	0	0	0	0	0	3	0	0	0	0	0	0	1	0	0	0	0	0	2	0	0	0	0	0	0	0	0	0	0	0	0	0	0	0	2	0	0	0	0	0	0	0	0	1
ENSG00000087258	0	0	0	0	0	0	0	0	0	0	0	2	0	0	2	0	0	0	0	0	0	2	0	0	0	0	0	0	0	0	0	0	0	0	0	0	0	0	0	0	0	2	0	0	0	2	2	0	2
ENSG00000087266	0	0	0	4	0	0	0	0	0	0	12	0	0	0	0	0	0	0	0	0	3	0	0	0	0	1	0	0	0	0	0	1	0	0	0	0	0	0	0	0	0	0	0	0	0	0	0	0	3
ENSG00000087269	0	0	0	1	0	0	0	1	2	0	1	0	0	0	0	0	0	0	0	0	0	0	0	1	1	0	0	0	0	2	2	1	0	0	0	0	0	0	0	1	2	0	0	0	0	0	0	0	4
ENSG00000087274	0	0	0	0	0	0	0	0	0	0	1	0	0	0	0	0	0	0	0	0	0	0	0	2	1	0	0	0	0	0	0	0	0	0	0	0	0	0	0	0	0	0	0	1	0	0	0	0	1
ENSG00000087301	0	1	0	1	0	0	0	0	0	0	1	0	0	1	0	0	0	0	0	0	1	0	2	1	1	2	0	0	0	0	0	1	0	0	2	0	0	0	1	0	0	1	0	0	0	0	0	0	1
ENSG00000087302	0	2	0	1	1	1	2	1	0	0	4	0	0	0	0	0	3	1	0	1	3	0	1	1	2	2	0	0	0	0	0	1	2	2	0	0	0	0	0	0	0	0	2	3	1	0	0	0	8
ENSG00000087303	0	0	0	0	1	0	0	0	0	1	2	0	0	0	0	0	0	1	0	1	3	0	0	1	0	1	1	0	0	0	0	1	0	0	0	0	0	0	0	0	0	1	0	1	0	0	0	1	4
ENSG00000087338	0	0	0	0	0	0	0	1	0	0	3	0	0	0	0	0	1	0	0	0	1	0	0	1	1	0	0	0	0	0	0	0	0	0	0	1	1	1	0	0	0	0	0	0	0	0	0	0	2
ENSG00000087365	0	0	0	0	0	0	0	1	0	0	3	0	0	0	0	0	0	0	0	0	1	0	0	0	0	0	0	0	0	0	0	0	0	0	0	0	0	0	0	0	0	0	1	1	0	0	0	0	5
ENSG00000087448	0	0	0	2	2	1	1	1	1	0	12	2	1	3	2	0	1	2	0	0	3	4	1	2	1	0	2	0	0	0	1	0	2	3	1	0	0	0	0	0	2	2	0	0	1	2	2	0	17
ENSG00000087460	0	0	0	0	0	0	0	0	0	0	0	0	1	0	0	0	1	0	0	0	0	0	0	0	0	1	0	0	0	0	0	0	0	0	0	0	0	0	0	1	0	0	0	0	0	0	0	0	16
ENSG00000087470	1	0	0	1	1	0	0	0	0	0	1	0	1	1	0	2	1	0	0	1	3	1	0	4	3	1	0	1	2	0	0	0	1	1	0	0	0	0	0	0	0	1	0	0	0	0	0	0	11
ENSG00000087494	2	3	2	0	2	1	1	1	0	0	2	0	0	0	0	2	1	0	0	0	8	0	0	2	0	1	0	2	2	0	0	0	1	2	0	0	0	0	0	0	2	0	3	1	2	0	0	3	10
ENSG00000087495	0	0	0	0	0	0	0	0	0	0	0	0	0	0	0	0	0	0	0	0	0	0	0	1	0	0	0	0	0	0	0	0	0	0	0	0	0	0	0	0	2	0	0	0	0	0	0	0	2
ENSG00000087502	0	0	0	0	0	0	0	1	0	0	0	0	0	0	0	2	0	0	0	0	0	1	3	0	1	0	0	0	1	0	0	0	2	2	0	0	0	0	0	1	0	0	0	0	0	0	0	0	0
ENSG00000087510	0	0	0	0	0	0	0	0	0	0	1	0	0	0	0	0	1	0	0	0	0	0	0	1	0	0	0	0	0	0	0	0	0	0	0	0	0	0	0	0	0	0	0	0	0	0	0	0	0
ENSG00000087589	0	0	0	2	1	0	1	0	1	0	3	0	2	0	0	1	1	0	0	1	2	1	2	3	1	3	0	1	3	1	0	0	0	1	1	2	2	2	2	0	0	1	2	1	1	0	0	1	5
ENSG00000087842	0	0	0	2	0	0	0	0	0	0	2	0	0	0	0	0	1	0	0	0	1	0	0	0	0	0	0	0	0	0	0	0	0	0	0	0	0	0	0	0	0	0	0	0	0	0	0	0	7
ENSG00000087903	0	0	0	1	2	0	0	0	2	0	0	1	0	0	0	0	5	0	0	0	1	0	0	0	0	1	2	0	0	0	0	0	0	0	0	0	0	0	0	0	2	0	0	0	2	0	0	0	3
ENSG00000087995	0	0	0	0	0	0	0	1	0	0	1	0	0	0	0	0	0	0	0	0	0	0	0	1	0	0	2	0	0	0	0	0	0	0	0	0	0	0	0	0	0	0	0	0	0	0	0	0	1
ENSG00000088002	0	0	0	0	0	0	0	0	0	0	0	0	0	0	0	0	0	0	0	0	1	0	0	0	0	0	0	0	0	0	0	0	0	0	0	0	0	0	0	0	0	0	0	0	0	0	0	0	3
ENSG00000088035	0	0	0	0	0	0	0	1	1	0	5	0	0	1	0	0	0	0	0	1	0	1	0	0	0	0	0	0	0	1	0	0	0	0	2	0	0	0	0	1	2	0	0	0	0	0	0	0	3
ENSG00000088038	0	0	0	0	0	0	0	0	0	0	0	0	0	0	0	0	0	1	0	0	0	0	0	0	1	0	0	0	0	0	0	2	0	0	0	0	0	0	0	0	0	0	0	0	0	0	0	0	0
ENSG00000088053	0	0	0	0	0	0	0	0	0	0	0	2	0	0	3	0	1	0	0	0	0	0	0	0	0	0	0	0	0	0	0	0	0	0	0	0	0	0	0	0	0	3	0	0	0	2	2	0	0
ENSG00000088179	0	0	0	0	0	2	2	0	0	0	1	0	1	0	0	3	4	1	1	1	2	1	0	2	1	3	0	4	4	0	0	2	1	1	2	0	0	0	0	1	0	1	0	1	0	0	0	0	6
ENSG00000088205	2	12	5	5	10	15	5	6	4	7	20	2	3	4	1	5	5	9	9	6	14	4	16	12	12	10	2	4	5	5	3	7	21	15	8	4	4	4	3	0	4	2	3	2	2	6	0	8	24
ENSG00000088247	2	0	1	0	0	0	0	0	2	1	0	0	0	0	0	0	0	1	0	1	0	0	0	0	0	0	1	0	0	3	2	1	0	0	0	0	0	0	0	0	0	0	2	0	2	0	0	1	3
ENSG00000088256	0	0	0	0	0	0	0	0	0	0	0	0	0	0	0	0	0	0	0	0	0	0	0	0	0	0	0	0	0	0	0	0	0	0	0	0	0	0	0	0	0	0	0	0	0	0	0	0	1
ENSG00000088280	0	0	0	1	0	0	0	0	0	0	0	0	0	0	0	0	0	0	0	0	0	0	0	0	0	0	0	0	0	0	0	0	0	0	0	0	0	0	0	0	0	0	0	0	0	0	0	1	3
ENSG00000088298	1	0	1	0	2	2	0	0	0	2	3	0	0	0	0	0	3	0	0	0	0	0	0	0	0	0	0	0	0	0	0	0	0	0	0	0	0	0	0	0	0	0	0	0	0	0	0	0	1
ENSG00000088305	0	0	0	0	0	0	0	0	0	0	5	0	0	0	0	0	1	0	0	0	0	0	0	1	0	0	0	0	0	0	0	0	0	0	0	0	0	0	0	0	0	0	0	0	0	0	0	0	12
ENSG00000088325	0	0	0	0	0	0	0	0	0	0	0	0	0	0	0	0	0	0	0	0	0	0	0	1	1	0	0	0	0	0	0	0	0	0	0	0	0	0	0	0	0	0	0	0	0	0	0	0	1
ENSG00000088340	0	0	0	0	0	0	0	2	1	0	2	0	0	0	0	0	0	0	0	0	0	0	0	0	0	0	1	0	0	2	2	0	0	0	0	0	0	0	0	0	0	0	0	0	0	0	0	0	5
ENSG00000088356	0	0	0	0	0	0	0	0	0	0	2	0	0	0	0	0	0	0	0	0	0	0	0	0	0	0	0	0	0	1	0	0	0	0	0	0	0	0	0	0	0	0	0	0	0	0	0	0	2
ENSG00000088386	0	0	0	0	0	0	0	0	0	0	0	0	0	0	0	0	0	0	0	0	0	0	0	0	0	0	0	0	0	0	0	0	0	0	0	0	0	0	0	0	0	1	0	0	0	0	0	0	5
ENSG00000088387	2	4	2	4	4	7	2	1	0	5	15	2	1	2	0	0	3	2	0	2	7	4	5	10	4	2	0	3	6	0	0	5	3	3	6	6	6	6	5	1	4	0	0	2	1	1	0	3	10
ENSG00000088448	0	0	0	0	0	0	0	1	0	0	4	0	0	0	0	0	0	0	0	0	0	0	0	0	0	0	0	0	0	0	0	0	0	0	0	0	0	0	0	2	0	0	0	0	0	0	0	0	17
ENSG00000088451	0	0	0	2	0	0	0	0	0	0	2	0	0	0	0	2	0	0	0	0	1	0	0	0	0	0	0	0	0	0	0	0	0	0	1	0	0	0	0	0	1	0	0	0	0	0	0	1	2
ENSG00000088538	0	0	0	0	0	0	0	0	2	0	3	0	0	0	0	0	1	0	0	0	0	1	0	0	0	0	2	0	0	2	2	0	0	0	0	0	0	0	0	0	0	0	0	0	0	0	0	0	4
ENSG00000088543	0	0	0	2	0	0	0	1	1	0	3	0	0	0	0	0	2	0	0	0	1	0	0	1	1	0	3	0	0	1	1	0	0	0	0	0	0	0	0	0	0	0	1	2	1	0	0	0	17
ENSG00000088682	1	0	0	0	0	0	0	0	0	0	0	0	0	0	0	0	0	0	0	0	0	0	0	0	0	0	0	0	0	0	0	0	0	0	0	0	0	0	0	0	0	0	0	0	0	0	0	0	0
ENSG00000088726	0	0	0	0	0	1	0	0	0	0	2	0	0	0	0	1	0	0	0	0	0	0	0	1	0	0	0	0	0	0	0	0	1	1	1	1	1	1	1	0	0	0	0	0	0	0	0	0	4
ENSG00000088766	0	0	0	2	0	0	0	0	0	0	3	0	0	0	0	0	1	0	0	0	2	0	0	0	0	0	0	0	0	0	0	0	0	0	0	0	0	0	0	0	0	0	0	0	0	0	0	0	1
ENSG00000088812	0	0	0	0	0	0	0	0	0	0	12	0	0	0	0	0	0	0	0	0	0	0	0	0	0	0	0	0	0	0	0	0	0	0	0	0	0	0	0	0	1	0	1	1	0	0	0	0	1
ENSG00000088826	0	0	0	1	0	0	0	1	0	0	2	0	0	0	0	0	1	0	0	0	3	0	0	1	0	1	0	0	0	0	0	0	1	1	1	0	0	0	0	2	0	0	0	0	0	0	0	0	9
ENSG00000088832	0	1	1	0	1	0	0	0	0	0	0	0	0	0	0	0	0	0	0	1	2	0	0	1	1	0	0	0	0	0	0	0	0	0	0	0	0	0	0	0	0	0	0	0	0	0	0	0	1
ENSG00000088833	0	1	0	0	1	1	0	0	1	0	3	0	0	0	0	2	3	0	0	0	0	0	3	1	0	1	0	1	1	0	0	0	0	0	0	0	0	0	0	1	0	0	0	0	0	0	0	0	10
ENSG00000088836	0	0	0	0	0	0	0	0	0	0	4	0	0	0	0	0	0	0	0	0	0	0	0	0	0	0	0	0	0	0	0	0	0	0	0	0	0	0	0	0	0	0	0	0	0	0	0	0	4
ENSG00000088854	0	0	0	2	0	0	0	0	0	0	2	0	1	0	0	0	0	0	0	0	0	0	0	0	0	0	0	0	0	0	0	1	0	0	0	0	0	0	0	1	0	0	0	0	0	0	0	1	7
ENSG00000088876	0	0	0	2	0	0	0	0	0	0	0	0	0	0	0	0	1	0	0	0	0	0	0	0	1	0	0	0	0	0	0	0	0	0	0	0	0	0	0	1	0	0	0	0	0	0	0	2	4
ENSG00000088881	0	0	0	2	0	0	0	0	0	0	0	0	0	0	0	0	1	0	0	0	0	0	0	1	0	1	1	0	0	0	0	0	2	1	0	0	0	0	0	0	0	1	0	0	0	0	0	0	5
ENSG00000088882	0	0	0	0	0	0	0	0	0	0	0	0	0	0	0	0	3	0	0	0	0	0	0	0	0	0	0	0	0	0	0	0	0	0	0	0	0	0	0	0	0	0	0	0	0	0	0	0	0
ENSG00000088888	0	0	0	0	0	0	0	1	0	0	0	0	0	0	0	0	0	0	0	0	0	1	0	0	0	0	0	0	0	0	0	0	0	0	0	0	0	0	0	0	0	0	0	0	0	0	0	0	8
ENSG00000088899	0	0	0	0	0	0	0	0	0	0	2	2	0	1	3	0	1	0	0	0	0	3	0	0	0	0	0	0	0	0	0	0	0	0	0	0	0	0	0	1	0	0	0	0	0	4	0	0	6
ENSG00000088926	0	0	0	0	2	0	0	0	0	0	0	0	0	0	0	0	0	0	1	0	0	0	0	0	0	0	0	0	0	0	0	0	0	0	0	0	0	0	0	0	2	0	0	0	1	0	0	1	2
ENSG00000088930	0	0	0	2	0	1	0	2	0	0	1	2	0	0	3	0	1	0	0	0	0	2	0	3	2	1	3	0	0	0	0	0	1	1	1	0	0	0	1	2	1	2	2	2	0	2	2	0	6
ENSG00000088970	1	0	1	0	0	0	0	0	0	1	2	0	1	1	0	0	0	0	0	0	0	1	0	1	3	0	0	0	0	0	0	0	0	0	0	0	0	0	0	2	0	0	0	0	0	0	0	0	11
ENSG00000088986	0	0	0	0	0	0	0	1	0	0	0	0	0	0	0	0	0	0	0	0	0	0	0	0	0	0	0	0	0	0	0	0	0	0	0	0	0	0	0	0	0	0	0	0	1	0	0	0	8
ENSG00000088992	0	0	0	0	0	0	0	0	1	0	1	0	0	0	0	0	1	0	0	0	0	0	0	1	1	0	2	0	0	0	2	0	0	0	0	0	0	0	1	1	0	0	0	1	1	0	0	2	7
ENSG00000089006	0	0	0	0	1	0	0	1	1	0	2	2	1	0	2	0	1	0	0	0	0	2	0	1	1	0	0	0	0	2	0	1	0	1	0	0	0	0	0	0	2	4	1	1	2	2	3	0	9
ENSG00000089009	0	0	0	1	0	0	0	0	0	0	0	0	0	0	0	0	0	0	0	0	2	0	0	1	0	0	0	0	0	0	0	0	1	1	0	0	0	0	0	0	0	0	0	0	0	0	0	0	4
ENSG00000089012	0	0	0	1	0	1	1	1	0	0	2	0	1	0	1	0	2	0	1	1	7	1	0	1	1	0	0	0	0	0	0	0	0	1	1	0	0	0	0	0	2	1	0	0	0	0	0	1	4
ENSG00000089022	0	0	0	2	0	0	0	0	0	0	6	2	0	0	2	0	0	0	0	0	0	2	0	0	0	0	0	0	0	0	0	0	0	0	0	0	0	0	0	0	0	2	0	0	0	2	2	0	6
ENSG00000089041	0	0	0	0	0	0	0	2	2	0	4	0	0	1	0	0	1	0	0	0	2	0	2	1	1	0	0	0	0	1	0	0	1	1	2	2	2	2	3	0	2	0	1	1	1	0	0	0	3
ENSG00000089048	0	0	0	0	1	0	1	0	0	0	0	0	1	0	0	0	0	0	0	0	4	0	0	0	0	0	0	0	0	0	0	0	0	0	0	0	0	0	0	0	0	0	0	0	0	0	0	0	2
ENSG00000089050	0	0	0	0	0	0	0	0	0	0	0	0	0	0	0	0	0	0	0	0	0	0	0	0	0	0	0	0	0	0	2	0	0	0	0	0	0	0	0	0	0	0	0	0	0	0	0	1	1
ENSG00000089053	0	0	0	0	0	0	0	0	0	0	2	0	0	0	0	0	0	0	0	0	0	0	2	1	0	0	0	0	0	0	0	0	0	0	0	0	0	0	0	0	0	0	0	0	0	0	0	0	4
ENSG00000089057	0	0	0	1	0	0	0	0	2	0	5	0	0	1	0	0	0	0	0	1	1	0	0	2	0	0	1	0	0	4	4	0	0	0	0	1	1	1	1	0	0	1	1	1	1	0	0	1	13
ENSG00000089060	0	1	0	0	0	0	0	0	0	0	0	0	0	0	0	0	0	1	0	1	0	0	0	1	0	0	0	0	0	0	0	1	1	0	0	0	0	0	0	0	0	0	0	0	0	0	0	0	2
ENSG00000089063	2	1	2	0	0	0	0	0	0	1	2	0	1	0	0	0	0	0	0	0	0	0	0	0	1	0	0	0	0	0	0	0	0	0	0	0	0	0	0	0	0	0	0	0	0	0	0	1	8
ENSG00000089091	0	0	0	0	0	0	0	0	0	0	0	0	0	0	0	0	1	0	0	0	0	0	0	0	0	0	0	0	0	0	0	0	0	0	0	0	0	0	0	0	0	0	0	0	0	0	0	0	3
ENSG00000089094	0	0	0	0	0	0	0	3	1	0	3	1	0	0	0	2	2	0	0	0	0	0	0	0	0	2	0	2	1	2	1	0	0	0	0	0	0	0	0	0	2	0	1	2	0	0	0	0	26
ENSG00000089101	2	0	0	2	0	0	0	0	0	0	3	0	0	0	0	0	0	0	0	0	0	0	0	0	0	0	0	0	0	0	0	0	0	0	0	0	0	0	0	0	0	0	0	0	0	0	0	0	1
ENSG00000089123	0	0	0	1	1	1	0	0	0	0	0	0	0	0	2	0	5	0	0	0	3	2	0	0	0	0	0	0	0	0	0	0	0	0	0	0	0	0	0	0	2	1	0	1	0	0	0	0	6
ENSG00000089127	0	0	0	0	0	0	0	0	1	0	2	0	0	0	0	0	1	1	1	0	0	1	2	0	0	0	0	0	2	0	0	0	0	0	0	0	0	0	0	0	2	0	0	0	1	0	0	0	0
ENSG00000089154	0	0	0	0	0	0	0	1	0	0	2	0	0	0	0	0	0	0	0	0	1	0	0	1	1	0	0	0	0	0	0	0	0	0	0	0	0	0	0	0	1	0	1	1	1	0	0	0	0
ENSG00000089159	0	0	0	2	0	1	0	0	0	0	0	3	0	1	0	0	4	0	0	0	1	0	0	1	0	0	0	0	0	0	0	0	0	0	0	0	0	0	0	1	0	0	0	1	0	0	0	0	9
ENSG00000089163	0	0	0	0	0	0	0	0	0	0	0	0	0	0	0	0	0	0	0	0	0	0	0	0	1	0	0	0	0	0	0	0	0	0	0	0	0	0	0	0	0	0	0	0	0	0	0	0	2
ENSG00000089177	0	0	0	1	1	0	1	0	0	0	1	0	0	0	0	0	0	0	0	0	3	1	1	0	0	0	2	1	1	0	0	1	0	0	1	0	0	0	1	0	2	0	0	1	1	0	0	2	3
ENSG00000089195	0	0	0	0	0	0	0	0	0	0	0	0	0	0	0	0	0	0	0	0	0	0	0	0	0	1	0	0	0	0	0	0	0	0	0	0	0	0	0	0	2	0	0	0	0	0	0	0	2
ENSG00000089199	0	1	0	0	1	1	1	0	0	0	3	0	0	0	0	2	4	0	0	0	5	1	1	0	0	1	1	2	2	0	0	1	0	0	1	0	0	0	0	1	0	0	0	0	0	2	0	2	9
ENSG00000089220	0	0	0	0	0	0	0	0	0	0	0	0	0	0	0	0	0	0	0	0	0	0	0	0	0	0	0	0	0	1	0	0	0	0	0	0	0	0	0	0	0	0	0	0	0	0	0	0	2
ENSG00000089225	0	0	0	0	0	0	0	0	0	0	0	0	0	0	0	0	1	0	0	0	0	0	0	0	0	0	0	0	0	0	0	0	0	0	0	0	0	0	0	0	0	0	0	0	0	0	0	0	2
ENSG00000089234	0	0	0	0	0	0	0	0	0	0	4	0	0	0	0	0	0	0	0	0	0	0	0	0	0	0	0	0	0	0	0	0	0	0	0	0	0	0	0	0	0	0	0	0	0	0	0	2	1
ENSG00000089248	0	0	0	0	0	0	0	0	5	0	5	0	0	1	0	0	2	0	0	0	0	0	0	1	2	1	4	0	0	3	3	0	0	0	0	0	0	0	0	0	0	0	3	1	4	0	0	0	3
ENSG00000089250	0	0	0	0	0	0	0	0	0	0	0	0	0	0	0	1	0	0	0	0	0	0	0	0	0	1	0	0	0	0	0	0	0	0	0	0	0	0	0	0	0	0	0	0	0	0	0	0	4
ENSG00000089280	0	0	0	2	0	0	0	0	0	0	1	0	0	0	0	0	1	0	0	0	0	0	0	0	0	0	0	0	0	0	0	0	0	0	0	0	0	0	0	1	0	1	0	0	0	0	0	0	8
ENSG00000089289	0	0	0	2	0	0	0	0	0	0	2	0	0	0	0	1	1	0	0	0	3	0	0	0	0	0	0	0	0	0	0	0	0	0	0	0	0	0	0	0	0	0	0	0	0	0	0	0	5
ENSG00000089327	0	0	0	0	0	0	0	0	0	0	2	2	0	1	0	0	1	0	0	0	1	1	0	0	0	0	0	0	0	0	0	0	0	0	0	0	0	0	0	0	0	0	0	0	0	1	0	0	5
ENSG00000089335	0	0	0	2	0	0	0	0	0	0	0	1	0	0	2	0	0	0	0	1	0	2	0	1	0	0	0	0	0	0	0	0	0	0	1	2	2	2	2	2	0	0	0	0	0	1	0	0	1
ENSG00000089351	0	0	0	0	0	0	0	0	1	0	2	0	0	0	0	0	1	0	0	0	0	0	0	2	1	1	2	0	0	1	1	0	0	0	0	0	0	0	0	0	0	1	0	1	1	0	0	0	7
ENSG00000089356	0	0	0	0	0	0	0	0	1	0	0	0	0	0	0	0	0	0	0	0	0	0	0	1	0	0	2	0	0	2	2	0	0	0	0	0	0	0	0	0	0	0	0	0	0	0	0	0	2
ENSG00000089472	0	0	0	0	0	0	0	0	0	0	1	0	0	1	0	0	1	0	0	0	1	0	0	0	1	0	0	0	0	0	0	0	0	0	0	0	0	0	0	0	0	0	0	0	0	0	0	0	0
ENSG00000089486	0	0	0	0	0	0	0	1	3	0	3	4	1	0	2	0	3	0	0	0	1	2	0	1	1	0	2	0	0	3	4	0	0	0	0	0	0	0	0	0	2	2	0	1	2	2	1	0	3
ENSG00000089505	0	0	0	0	0	0	0	0	0	0	0	0	0	0	0	0	0	0	0	0	2	0	0	0	0	0	0	0	0	0	0	0	0	0	0	0	0	0	0	0	0	0	0	0	0	0	0	0	0
ENSG00000089558	0	0	0	0	0	0	0	0	0	0	0	0	0	0	0	0	1	0	0	0	0	0	0	0	0	0	0	0	0	0	0	0	0	0	0	0	0	0	0	0	4	0	1	1	2	0	0	0	6
ENSG00000089597	0	0	0	0	0	0	0	0	2	0	1	2	0	1	0	1	1	0	0	0	0	1	0	0	1	1	1	1	2	2	2	0	0	0	0	0	0	0	0	1	0	1	0	1	1	1	0	0	5
ENSG00000089639	0	0	0	0	0	0	0	0	0	0	3	0	0	0	0	1	0	0	0	0	0	1	0	0	0	1	0	0	0	0	0	0	0	0	0	0	0	0	0	0	0	0	0	1	0	0	0	0	5
ENSG00000089682	0	0	0	0	1	1	2	0	0	0	0	0	0	1	0	2	1	2	0	1	2	0	0	1	1	0	0	2	2	0	0	0	0	1	2	0	0	0	0	2	0	0	0	0	0	0	0	0	0
ENSG00000089685	0	0	0	0	0	0	0	0	0	0	0	0	0	0	0	0	0	0	0	0	0	0	0	1	0	0	0	0	0	0	0	0	0	0	0	0	0	0	0	0	0	0	0	0	0	0	0	0	4
ENSG00000089692	0	0	0	0	0	0	0	2	1	0	3	0	0	0	0	2	0	0	0	0	0	0	0	2	1	1	1	1	1	2	0	0	0	0	0	0	0	0	0	0	0	0	0	0	0	0	0	0	2
ENSG00000089693	0	1	0	1	0	0	0	0	0	0	2	2	0	0	2	1	1	0	0	0	1	2	0	1	0	1	0	0	0	0	0	0	0	1	0	0	0	0	0	0	0	2	0	0	0	2	2	0	7
ENSG00000089723	0	0	0	1	0	0	0	0	2	0	1	2	0	0	1	0	0	0	0	0	2	1	0	0	2	0	1	0	0	2	2	0	0	0	0	0	0	0	0	1	0	1	0	0	0	0	1	0	6
ENSG00000089737	0	0	0	0	1	0	1	1	0	0	2	0	1	0	0	1	1	1	2	0	0	0	0	1	0	0	0	0	0	0	0	0	0	0	0	0	0	0	0	0	0	0	0	2	0	0	0	1	0
ENSG00000089775	0	0	0	0	0	1	0	0	0	0	1	0	0	0	0	0	0	0	0	0	0	0	0	0	1	0	0	0	0	0	0	0	0	0	0	0	0	0	0	0	0	0	0	0	0	0	0	0	2
ENSG00000089818	0	0	0	0	1	0	0	0	0	0	1	0	0	1	0	0	1	0	0	1	0	0	0	1	0	0	0	0	0	0	0	0	0	0	0	1	1	1	1	0	0	1	0	0	0	0	0	1	2
ENSG00000089820	0	0	0	0	0	0	0	0	1	0	8	0	0	0	0	0	0	0	0	0	0	0	0	0	0	0	2	0	0	2	2	0	0	0	0	0	0	0	0	0	0	0	0	0	0	0	0	0	10
ENSG00000089876	0	0	0	0	0	0	0	0	0	0	0	0	0	0	0	0	0	0	0	0	0	0	0	0	0	0	0	0	0	0	0	0	0	0	0	0	0	0	0	0	0	0	0	0	0	0	0	0	0
ENSG00000089902	0	0	0	0	0	0	0	0	0	1	0	0	0	0	0	0	0	0	0	1	0	0	0	1	0	0	0	0	0	0	0	1	0	0	0	0	0	0	0	0	0	0	0	0	0	0	0	0	6
ENSG00000089916	0	0	0	0	0	0	0	0	0	0	2	0	0	0	0	0	1	0	0	0	3	1	0	0	0	0	0	0	0	0	0	0	1	1	0	0	0	0	0	0	0	2	1	0	0	0	1	0	3
ENSG00000090006	0	0	0	0	0	0	0	0	0	0	3	0	0	0	0	0	1	0	0	0	0	0	0	1	1	0	0	0	0	0	0	0	0	1	0	0	0	0	0	0	0	0	0	0	2	0	0	0	16
ENSG00000090013	1	1	1	0	0	0	0	1	0	0	0	0	0	0	0	0	0	0	0	0	0	0	0	0	0	0	0	0	0	0	0	0	0	0	0	0	0	0	0	0	4	0	0	0	0	0	0	1	4
ENSG00000090020	0	0	0	0	0	0	0	0	0	0	4	0	0	2	2	0	0	0	0	0	2	0	1	1	1	1	0	0	0	0	0	1	0	0	2	0	0	0	1	0	0	0	0	0	0	2	0	0	7
ENSG00000090054	0	1	0	0	0	0	0	0	0	0	0	0	0	0	0	0	1	0	0	1	2	0	0	3	0	0	0	0	0	0	0	1	0	0	0	0	0	0	0	0	0	1	0	0	0	0	0	0	3
ENSG00000090060	0	0	0	0	0	0	0	0	0	0	0	0	0	0	0	0	0	0	0	0	0	0	0	0	0	0	0	0	0	0	0	0	0	0	0	0	0	0	0	0	0	0	0	0	0	0	0	0	0
ENSG00000090061	0	0	0	2	0	0	0	0	0	0	0	0	1	0	0	0	0	0	0	0	0	0	0	0	0	0	0	0	0	0	0	0	0	0	0	0	0	0	0	3	0	0	0	0	0	0	1	0	10
ENSG00000090097	0	0	0	0	0	0	0	0	0	0	0	0	0	0	0	0	0	0	0	0	0	0	0	1	0	0	0	0	0	0	0	0	0	0	0	0	0	0	0	0	0	0	0	0	0	0	0	0	1
ENSG00000090104	5	3	5	5	10	10	11	0	4	8	12	2	0	2	4	8	3	2	1	4	24	3	18	10	5	4	5	4	6	4	4	1	13	12	5	0	0	0	0	1	2	1	1	3	0	3	1	6	10
ENSG00000090238	0	0	0	0	0	0	0	0	0	0	4	0	0	0	0	0	0	0	0	0	0	0	0	0	0	0	0	0	0	0	0	0	0	0	0	0	0	0	0	0	0	0	0	0	0	0	0	0	2
ENSG00000090263	0	1	1	0	0	0	0	0	1	0	0	0	0	0	0	0	0	0	0	0	0	0	0	1	0	0	2	0	0	2	0	0	0	0	0	0	0	0	0	1	0	0	0	0	0	0	0	0	8
ENSG00000090273	0	0	0	0	0	0	0	1	0	0	0	0	0	0	0	0	1	0	0	0	1	0	0	1	0	0	0	0	0	0	0	0	0	0	0	0	0	0	0	0	0	0	0	0	0	0	0	0	2
ENSG00000090316	0	0	0	0	0	0	0	0	2	0	7	0	0	1	0	0	1	0	0	0	0	0	0	0	0	0	2	0	0	2	2	0	0	0	0	0	0	0	0	0	0	1	0	1	0	1	0	0	8
ENSG00000090339	0	0	0	0	0	0	0	1	0	0	0	0	0	0	0	0	2	0	0	0	0	0	0	0	1	0	2	0	0	1	1	0	0	0	0	0	0	0	0	0	0	0	0	0	0	0	0	0	7
ENSG00000090372	0	0	0	0	0	0	0	0	0	0	1	0	0	0	0	0	0	0	0	0	0	0	0	0	0	0	0	0	0	0	0	0	0	0	0	0	0	0	0	0	0	0	0	0	0	0	0	0	7
ENSG00000090376	3	2	0	4	1	1	2	0	1	1	9	0	0	3	0	4	1	1	1	0	5	0	6	2	1	4	1	3	4	1	1	3	2	2	0	2	2	2	2	0	2	1	1	1	1	0	0	2	11
ENSG00000090382	2	2	2	0	1	0	0	0	0	2	0	0	0	0	0	0	1	0	0	0	0	0	0	0	0	0	0	1	1	0	0	0	1	1	0	0	0	0	0	0	0	0	0	0	0	0	0	0	0
ENSG00000090402	2	3	2	4	6	3	6	3	0	3	2	0	2	2	0	8	2	5	4	4	3	0	3	5	3	3	2	6	9	3	0	2	9	11	1	1	1	1	1	0	0	1	0	2	0	0	0	6	2
ENSG00000090432	0	0	0	1	0	0	0	0	0	0	3	0	1	0	0	1	0	0	0	0	2	0	0	0	0	1	0	0	0	0	0	0	0	0	0	0	0	0	0	0	0	0	0	0	0	0	0	0	2
ENSG00000090447	0	0	0	0	0	0	0	2	1	0	0	0	0	0	0	0	1	0	0	0	0	0	0	1	0	0	0	0	0	2	0	0	0	0	0	0	0	0	0	0	4	0	0	1	1	0	0	0	2
ENSG00000090470	1	0	1	0	0	0	0	1	0	0	1	0	0	0	1	0	0	0	0	0	0	0	0	0	0	0	0	0	0	0	0	0	0	0	0	0	0	0	0	0	0	1	0	0	0	1	0	0	8
ENSG00000090487	0	0	0	0	0	0	0	1	3	0	0	0	0	0	0	0	0	0	0	0	0	0	0	0	1	0	4	0	0	4	4	0	0	0	0	0	0	0	0	2	0	0	1	1	2	0	0	0	4
ENSG00000090520	0	0	0	0	0	0	0	0	0	0	0	0	0	0	0	0	0	0	0	0	1	0	0	0	0	0	0	0	0	0	0	0	0	0	0	0	0	0	0	0	0	0	0	0	0	0	0	0	0
ENSG00000090530	0	1	0	0	0	1	1	2	1	0	0	2	0	0	2	2	0	2	0	0	0	1	0	2	1	2	2	2	1	2	2	1	1	0	1	1	1	1	1	0	2	1	0	1	0	2	0	1	2
ENSG00000090534	0	0	0	0	0	0	0	0	0	0	0	0	0	0	0	0	0	0	0	0	1	0	0	0	0	0	0	0	0	0	0	0	0	0	0	0	0	0	0	0	0	0	0	0	0	0	0	0	1
ENSG00000090539	0	0	0	0	0	0	0	0	0	0	1	0	0	0	0	0	0	0	0	0	0	0	0	0	0	0	0	0	0	0	0	0	0	0	0	0	0	0	0	0	0	0	0	0	0	0	0	0	0
ENSG00000090554	0	0	0	1	0	0	0	0	0	0	1	0	0	0	0	0	0	0	0	0	0	0	0	1	0	0	0	0	0	0	0	0	0	0	0	0	0	0	0	0	0	0	0	0	0	0	0	0	7
ENSG00000090565	0	0	0	0	0	0	0	1	0	0	1	2	0	0	2	0	1	0	0	0	0	2	0	0	0	0	0	0	0	0	1	0	0	0	0	0	0	0	0	2	0	2	1	0	0	2	2	0	6
ENSG00000090612	0	0	0	0	0	0	0	0	0	0	0	0	0	1	0	0	0	0	0	0	0	0	0	1	1	0	0	0	0	0	0	1	0	0	0	1	1	1	1	0	0	0	0	0	0	0	0	1	7
ENSG00000090615	0	0	0	0	0	0	0	0	0	0	2	0	0	0	0	0	0	0	0	0	0	0	0	1	0	0	0	0	0	0	0	0	0	0	0	0	0	0	0	0	0	0	1	1	2	0	0	0	3
ENSG00000090621	0	0	0	0	0	0	0	0	0	0	0	0	0	0	0	0	0	0	2	0	0	0	0	0	0	0	0	2	0	0	0	0	0	0	0	0	0	0	0	0	0	0	0	1	0	0	0	1	6
ENSG00000090659	0	0	0	0	0	0	0	0	0	0	0	0	0	0	0	0	0	0	0	0	1	0	0	0	0	0	0	0	0	0	0	0	0	0	0	0	0	0	0	0	0	0	0	0	0	0	0	0	0
ENSG00000090661	0	0	0	0	0	0	0	1	0	0	4	0	0	0	0	0	0	0	0	0	1	0	0	0	0	0	1	0	0	1	1	0	0	0	0	0	0	0	0	0	0	0	0	0	0	0	0	0	8
ENSG00000090674	0	0	0	0	0	0	0	0	4	0	0	0	0	0	0	0	0	0	0	0	0	0	0	0	0	0	4	0	0	4	4	0	0	0	0	0	0	0	0	0	0	0	2	1	3	0	0	0	4
ENSG00000090686	0	0	0	1	0	0	0	1	0	0	3	2	1	0	2	0	0	0	0	0	0	2	0	1	1	0	0	0	0	0	0	0	0	0	0	0	0	0	0	1	0	2	1	1	0	2	2	0	0
ENSG00000090776	0	0	0	0	0	0	0	2	0	0	0	0	0	0	0	0	0	0	0	0	0	0	0	0	0	0	0	0	0	1	0	1	0	0	0	0	0	0	0	0	0	0	0	0	0	0	0	0	12
ENSG00000090857	0	0	0	0	0	0	0	1	1	0	0	0	0	0	0	0	0	0	0	0	0	0	0	0	0	0	0	0	0	1	2	0	0	0	0	0	0	0	0	0	0	1	0	1	1	0	0	0	0
ENSG00000090861	0	0	0	0	0	0	0	0	0	0	1	0	0	1	0	0	0	0	0	0	0	0	0	1	1	0	0	0	0	0	0	0	0	0	0	0	0	0	0	0	0	0	0	0	0	0	0	0	2
ENSG00000090863	3	4	3	0	3	1	0	0	0	1	9	0	0	2	0	1	4	2	1	1	5	1	4	2	0	1	0	0	0	0	0	0	0	0	1	0	0	1	1	0	0	0	1	0	0	0	0	1	4
ENSG00000090889	0	0	0	0	0	0	0	2	0	0	3	0	0	0	0	1	0	0	0	0	0	0	2	0	2	1	0	0	0	0	2	0	0	1	0	0	0	0	0	0	0	0	0	2	0	0	0	1	3
ENSG00000090905	0	0	0	0	0	0	0	0	0	1	0	0	0	0	1	0	2	0	0	0	0	0	0	1	0	0	0	0	0	0	0	0	0	0	0	0	0	0	0	0	0	0	0	0	0	0	0	0	5
ENSG00000090924	0	0	0	0	0	0	0	0	1	0	1	0	0	0	0	0	0	0	0	0	0	0	0	0	0	1	1	0	0	1	2	0	0	0	0	2	2	2	1	0	0	1	1	1	2	0	0	0	6
ENSG00000090932	0	0	0	0	0	0	0	0	0	0	0	0	0	0	0	0	0	0	0	0	0	0	0	0	0	0	0	0	0	0	0	0	0	0	0	0	0	0	0	0	0	0	0	0	0	0	0	0	4
ENSG00000090971	0	0	0	0	0	0	0	0	0	0	0	0	0	0	0	0	0	0	0	0	0	0	0	0	0	0	0	0	0	0	0	0	0	0	0	0	0	0	0	0	0	0	0	0	0	0	0	1	4
ENSG00000090975	0	0	0	2	0	0	0	3	4	0	11	0	0	0	0	1	6	0	0	0	0	0	0	0	0	1	2	0	0	2	2	0	0	0	1	0	0	0	0	1	1	0	0	0	0	1	0	0	10
ENSG00000090989	0	0	0	0	1	0	0	0	2	0	0	0	0	0	0	1	0	0	0	0	0	0	2	2	1	1	2	2	1	2	2	1	1	2	0	0	0	0	0	0	0	0	0	0	0	0	0	1	3
ENSG00000091009	0	0	0	1	1	3	0	0	0	0	0	0	0	0	0	0	2	0	0	0	3	0	0	1	1	1	1	0	0	0	0	0	2	3	0	0	0	0	0	0	0	0	0	0	0	0	0	0	4
ENSG00000091010	0	0	0	0	0	1	0	0	0	0	0	0	0	0	0	0	0	0	0	0	0	0	0	0	0	0	0	0	0	0	0	0	0	0	0	0	0	0	0	0	0	0	0	0	0	0	0	0	2
ENSG00000091039	1	2	0	3	8	5	12	1	2	0	9	1	0	4	2	5	7	4	1	5	13	2	12	7	3	5	5	2	5	2	2	1	4	6	7	0	0	0	0	0	0	4	1	5	2	3	1	8	13
ENSG00000091106	0	0	0	0	0	0	0	0	0	0	0	0	0	0	0	0	0	0	0	0	0	0	0	0	0	0	0	0	0	0	0	0	0	0	0	0	0	0	0	0	0	0	0	0	0	0	0	0	0
ENSG00000091127	0	0	0	0	0	0	0	1	0	0	0	0	0	0	0	2	2	0	0	0	1	0	0	1	0	1	1	2	2	1	0	0	0	0	0	2	2	2	1	1	2	0	0	0	0	0	0	0	3
ENSG00000091128	0	1	0	0	0	2	0	1	0	0	1	2	0	0	3	0	1	1	1	0	0	0	0	2	2	1	0	0	0	0	1	1	1	1	0	0	0	0	0	0	0	1	1	0	2	0	0	2	7
ENSG00000091129	0	1	0	2	1	2	1	0	0	0	8	2	0	0	2	1	3	1	0	1	1	2	3	6	3	0	0	0	0	0	0	1	0	0	1	0	0	0	0	1	0	0	0	0	1	1	0	0	11
ENSG00000091136	2	1	1	0	0	0	1	0	0	2	1	0	0	0	0	0	0	0	0	0	2	0	0	1	0	1	2	0	0	0	1	0	1	1	0	0	0	0	0	0	0	0	0	1	0	0	0	0	1
ENSG00000091137	0	0	0	0	1	2	0	0	0	0	1	0	0	0	0	0	0	0	0	0	2	0	2	1	1	0	0	0	0	0	0	0	0	0	1	0	0	0	0	0	0	0	0	0	0	0	0	0	1
ENSG00000091138	0	0	0	0	0	0	2	0	0	0	0	0	0	0	0	0	0	0	0	0	2	1	1	1	1	1	0	0	0	0	0	0	3	2	2	0	0	0	0	0	0	1	0	0	0	0	0	1	0
ENSG00000091140	2	2	2	0	0	1	2	0	0	5	4	0	1	0	0	1	0	1	0	2	8	1	0	2	1	2	0	3	2	0	0	1	2	4	2	1	1	0	1	1	1	2	0	1	0	3	2	2	5
ENSG00000091157	0	0	0	0	1	1	0	1	0	0	1	0	1	0	1	0	3	0	2	0	5	1	2	1	1	1	1	0	1	0	0	0	1	1	3	6	6	6	4	1	0	0	0	0	0	1	0	1	8
ENSG00000091164	0	0	0	0	0	0	0	0	1	0	1	2	0	0	2	2	2	0	2	1	3	2	0	2	1	2	2	2	2	2	2	0	0	0	0	0	0	0	0	0	0	3	0	0	1	2	2	2	1
ENSG00000091181	0	0	0	0	0	0	0	0	0	0	0	0	0	2	0	0	0	1	0	1	3	0	0	1	0	0	0	0	0	0	0	0	1	1	0	0	0	0	0	0	0	0	0	0	0	0	0	1	0
ENSG00000091262	0	0	0	0	0	0	0	0	0	0	0	0	0	0	0	0	0	0	0	0	0	0	0	0	0	0	0	0	0	0	0	0	0	0	0	0	0	0	0	0	0	0	0	0	0	0	0	0	2
ENSG00000091317	0	0	0	2	0	0	0	0	0	0	4	0	0	0	0	0	5	1	1	0	2	0	0	1	1	0	1	0	0	0	0	0	0	0	2	0	0	0	1	0	0	2	0	0	0	0	0	1	6
ENSG00000091409	0	1	0	4	0	0	0	1	1	0	15	6	1	4	4	0	2	1	0	2	4	2	1	1	1	0	0	1	1	1	0	2	0	1	3	0	0	0	0	0	0	3	1	0	1	2	3	4	17
ENSG00000091428	0	3	0	0	0	0	2	0	2	0	6	0	0	0	2	0	6	1	0	1	8	3	3	4	2	2	2	0	1	1	0	2	3	5	0	0	0	0	0	0	2	2	1	2	1	0	0	1	13
ENSG00000091436	1	1	1	0	2	0	0	0	0	2	3	0	4	2	0	3	2	1	0	1	9	1	2	3	1	1	0	2	3	0	0	1	0	2	4	1	1	1	1	3	0	0	1	2	0	0	1	2	13
ENSG00000091482	0	0	0	0	0	0	1	0	0	0	0	0	0	0	0	0	0	1	0	0	0	0	0	0	0	0	0	0	0	0	0	0	0	0	0	0	0	0	0	0	0	0	0	0	0	0	0	0	2
ENSG00000091483	0	0	0	0	0	0	2	0	0	0	4	0	0	0	0	0	1	0	0	0	4	0	0	2	0	0	0	0	0	0	0	0	0	1	0	0	0	0	0	0	0	0	0	1	0	0	0	0	8
ENSG00000091490	0	0	0	0	1	0	1	0	0	1	4	0	0	0	0	0	0	3	0	3	0	0	0	0	0	0	0	0	0	0	0	0	0	0	0	0	0	0	0	0	0	1	0	0	0	0	0	0	2
ENSG00000091527	1	2	0	0	1	0	0	1	1	0	2	0	1	0	0	2	2	0	1	0	3	0	0	0	0	2	0	0	0	3	3	1	1	0	1	0	0	0	0	1	1	2	3	1	2	0	0	0	17
ENSG00000091536	0	0	0	0	0	0	0	0	0	0	0	0	0	0	0	0	0	0	0	0	0	0	0	0	0	0	0	0	0	0	0	0	0	0	0	0	0	0	0	0	0	0	0	0	0	0	0	0	2
ENSG00000091542	1	2	1	0	0	0	0	0	2	2	2	1	1	0	1	0	1	0	0	0	0	0	0	1	0	0	0	0	0	0	0	1	0	0	0	0	0	0	0	0	0	1	1	2	2	1	0	0	6
ENSG00000091583	0	2	0	0	0	0	2	0	0	0	0	0	1	0	0	1	1	0	0	0	0	0	0	1	0	2	0	2	2	0	0	1	0	0	1	0	0	0	0	0	0	0	0	0	0	0	0	0	1
ENSG00000091592	0	0	0	0	0	0	0	0	0	0	1	0	1	0	0	0	1	0	0	0	0	0	0	0	0	0	0	0	0	0	0	0	0	0	0	0	0	0	0	0	0	0	1	0	0	0	0	0	2
ENSG00000091622	0	0	0	0	0	0	0	0	0	0	0	0	0	0	0	0	0	0	0	0	0	1	0	0	0	0	0	0	0	0	0	0	0	0	0	0	0	0	0	0	0	1	0	0	0	0	0	0	0
ENSG00000091640	0	0	0	0	0	0	0	0	0	0	0	0	0	0	0	0	0	0	0	0	0	0	0	0	1	0	0	0	0	0	0	1	0	0	0	0	0	0	0	1	0	0	0	0	0	0	0	0	2
ENSG00000091656	1	1	0	0	1	0	2	0	0	1	6	1	0	0	2	0	3	1	1	2	1	1	0	0	1	0	0	0	0	0	0	1	0	0	0	0	0	0	0	1	0	0	0	0	0	2	0	2	4
ENSG00000091664	0	0	0	0	0	0	0	0	0	0	2	0	0	0	0	0	0	0	1	0	0	0	0	1	0	0	0	0	0	0	0	0	1	1	2	3	3	3	3	0	0	0	0	0	0	0	0	0	4
ENSG00000091704	0	0	0	0	0	0	0	0	0	0	1	0	0	0	0	0	0	0	0	0	0	0	0	1	0	0	0	0	0	0	0	0	0	0	0	0	0	0	0	0	0	0	0	0	0	0	0	1	1
ENSG00000091732	1	1	1	0	0	0	1	0	0	1	2	0	0	0	0	0	1	0	0	0	0	1	1	0	1	0	0	0	0	0	0	0	0	0	0	0	0	0	0	0	0	0	0	0	0	0	0	0	3
ENSG00000091831	4	7	3	0	7	5	3	0	0	4	6	0	0	2	2	2	6	1	1	2	11	2	3	7	6	4	1	3	2	0	0	3	6	4	4	2	2	2	2	0	4	7	2	2	2	1	0	5	15
ENSG00000091844	0	0	0	2	1	2	0	0	0	0	5	2	0	0	2	0	3	2	0	1	5	3	2	1	3	3	0	0	0	0	0	0	1	1	1	0	0	0	1	1	3	0	0	0	2	4	0	1	10
ENSG00000091879	0	0	0	0	0	0	0	0	0	0	0	0	0	0	0	1	3	0	1	0	3	0	1	1	0	1	0	0	0	0	0	0	0	0	1	0	0	0	0	0	0	0	0	0	0	0	0	1	0
ENSG00000091947	0	0	0	1	0	0	0	0	0	0	2	0	0	0	0	0	1	0	0	0	0	0	0	0	0	0	0	0	0	0	0	0	0	0	0	0	0	0	0	0	0	0	0	0	0	0	0	0	2
ENSG00000091972	2	2	0	1	6	6	3	0	0	0	5	0	2	1	1	2	3	0	1	2	5	0	5	5	2	3	0	2	2	0	0	2	1	2	1	0	0	0	0	0	2	2	1	1	0	0	1	1	2
ENSG00000091986	1	0	1	0	1	1	0	1	0	2	0	0	0	0	0	1	4	2	1	1	2	0	0	0	0	1	0	0	0	0	0	1	0	0	1	1	1	1	1	0	0	0	0	0	0	1	0	0	3
ENSG00000092009	0	0	0	1	0	0	0	0	0	0	1	0	0	1	0	0	0	1	1	0	1	0	0	0	0	0	2	0	0	0	0	0	0	0	0	0	0	0	0	0	0	1	0	1	0	0	0	2	2
ENSG00000092010	0	0	0	0	0	0	0	0	0	0	4	0	0	0	0	0	0	0	0	0	0	0	0	0	0	0	0	0	0	0	0	0	0	0	0	0	0	0	0	1	0	0	0	0	0	0	0	0	13
ENSG00000092020	0	0	0	0	0	0	0	0	2	0	1	0	0	0	0	0	2	0	0	0	0	0	2	2	0	0	2	0	0	2	2	0	1	1	1	0	0	0	0	1	0	0	1	1	2	0	0	0	0
ENSG00000092036	0	0	0	0	0	0	0	0	0	0	2	0	0	0	0	0	0	1	0	0	4	0	0	0	0	0	0	0	0	0	0	0	0	0	0	2	2	2	1	0	0	0	0	0	0	0	0	0	2
ENSG00000092051	0	0	0	0	0	0	0	0	0	0	2	0	0	0	0	0	0	0	0	0	0	0	0	0	0	0	0	0	0	0	0	0	0	0	0	0	0	0	0	0	0	0	0	0	0	0	0	0	3
ENSG00000092067	0	0	0	0	0	0	2	0	0	0	1	0	0	0	0	1	0	0	0	0	0	0	0	0	0	0	0	0	0	0	0	0	0	0	0	0	0	0	0	0	0	0	0	0	0	0	0	0	4
ENSG00000092068	0	0	0	0	0	0	0	0	0	0	0	0	0	0	0	0	0	0	0	0	0	0	0	0	1	0	0	0	0	0	0	0	0	0	0	0	0	0	0	0	0	0	0	0	0	0	0	0	3
ENSG00000092096	0	0	0	0	0	0	0	0	0	0	0	0	0	0	0	0	0	0	0	0	0	0	0	0	0	0	0	0	0	0	0	0	0	0	0	0	0	0	0	0	0	0	0	1	0	0	0	0	1
ENSG00000092098	0	0	0	2	0	0	0	0	0	0	0	0	0	0	0	0	0	0	0	0	0	0	0	0	0	0	0	0	0	0	0	0	0	0	0	0	0	0	0	0	0	0	0	0	0	0	0	0	4
ENSG00000092108	0	0	0	0	0	0	0	0	0	0	5	0	1	1	0	0	1	0	0	1	2	0	2	1	0	1	0	0	0	0	0	1	1	1	2	0	0	1	1	1	0	0	1	1	1	0	0	2	5
ENSG00000092140	0	1	0	0	4	3	2	1	0	0	4	0	1	1	0	2	2	1	1	1	8	2	1	5	2	0	1	3	4	0	0	0	7	6	1	0	0	0	0	2	0	0	0	1	1	0	0	1	9
ENSG00000092148	0	0	0	0	0	1	0	1	0	0	2	0	0	1	1	0	1	0	0	0	4	0	0	5	2	0	1	0	0	0	0	0	6	5	0	0	0	0	0	0	0	1	0	1	0	0	0	0	7
ENSG00000092199	1	2	2	0	1	0	0	0	0	1	0	0	0	2	0	1	1	0	0	2	4	0	0	0	0	1	0	0	0	0	0	0	4	3	2	2	2	2	2	1	0	0	0	0	0	0	0	1	0
ENSG00000092200	0	0	0	0	0	0	0	0	0	0	0	0	0	0	0	0	0	0	0	0	0	0	0	2	0	0	0	0	0	0	0	0	0	0	0	0	0	0	0	0	0	0	0	0	0	0	0	2	1
ENSG00000092201	0	0	0	0	0	0	0	0	2	0	0	0	0	0	0	0	0	0	1	0	0	0	0	2	1	0	3	0	0	2	2	0	0	0	0	0	0	0	0	0	0	0	0	0	3	0	0	0	1
ENSG00000092203	0	0	0	0	0	0	0	0	0	0	0	0	0	0	0	0	0	0	0	0	0	0	0	0	0	0	0	0	0	0	0	0	0	0	0	0	0	0	0	1	0	0	0	0	0	0	0	0	3
ENSG00000092208	0	1	1	0	2	0	1	0	0	0	0	2	0	1	2	0	0	0	0	0	0	1	0	0	0	1	0	0	0	0	0	1	1	2	1	0	0	0	0	0	0	1	0	0	0	2	1	0	0
ENSG00000092330	0	0	0	0	0	0	0	0	0	0	0	0	0	0	0	0	1	0	0	0	0	0	0	0	0	0	0	0	0	0	0	0	0	0	0	0	0	0	0	0	0	0	0	1	0	0	0	0	6
ENSG00000092345	0	0	0	1	0	0	1	1	0	0	2	0	0	1	1	2	0	0	0	0	4	0	5	0	1	1	0	2	2	0	0	0	1	2	0	0	0	0	0	0	0	1	0	2	0	0	0	0	2
ENSG00000092377	0	0	0	0	0	0	0	0	0	0	0	0	0	0	0	0	0	0	0	0	0	0	0	0	0	0	0	0	0	0	0	0	0	0	0	0	0	0	0	0	0	0	0	0	0	0	0	0	2
ENSG00000092421	0	1	0	0	0	0	1	0	0	1	1	1	0	0	2	0	1	1	0	1	1	1	0	1	0	0	0	0	0	0	0	1	0	0	1	1	1	1	1	0	0	1	0	0	0	3	1	0	8
ENSG00000092439	0	0	0	0	0	0	0	0	3	0	0	0	0	1	0	0	2	0	0	0	2	0	0	0	1	0	3	0	0	3	2	0	0	0	0	0	0	0	0	0	0	0	0	0	1	0	0	0	5
ENSG00000092445	0	0	0	0	0	1	0	0	0	0	0	0	0	0	0	0	0	0	0	0	0	0	2	1	0	0	0	0	0	0	0	0	0	0	0	0	0	0	0	0	0	0	0	0	0	0	0	0	18
ENSG00000092470	0	0	0	0	0	0	0	0	0	0	1	0	0	1	0	0	1	0	0	0	0	0	0	0	0	0	0	0	0	1	1	0	0	0	0	0	0	0	0	0	0	1	0	0	0	1	0	0	1
ENSG00000092529	0	0	0	0	0	0	0	0	0	0	0	0	0	0	0	0	0	0	0	0	0	0	0	0	0	0	0	0	0	0	0	0	0	0	0	0	0	0	0	0	0	0	0	0	0	0	0	0	0
ENSG00000092531	0	0	0	0	0	0	0	0	0	0	2	0	0	0	0	0	1	0	0	0	0	0	0	1	0	0	0	1	0	0	0	0	1	1	0	0	0	0	0	0	0	0	0	0	0	0	0	0	0
ENSG00000092607	2	0	2	0	0	3	0	0	0	3	5	0	0	2	0	2	0	0	0	0	2	0	0	4	1	0	0	2	2	0	0	1	2	2	1	0	0	0	0	1	0	0	0	0	0	0	0	1	1
ENSG00000092621	2	0	2	0	0	0	0	0	0	0	3	0	0	1	0	0	0	0	0	0	0	0	0	0	0	0	0	0	0	0	0	0	0	0	0	0	0	0	0	0	2	0	0	0	0	0	0	0	6
ENSG00000092820	0	0	0	0	0	0	0	0	0	0	1	0	0	0	0	0	0	0	0	0	0	0	0	0	0	0	0	0	0	0	0	0	0	0	0	0	0	0	0	0	0	0	0	0	0	0	0	0	3
ENSG00000092841	0	0	0	0	0	0	0	0	0	0	0	2	2	1	3	0	0	0	0	0	0	2	0	0	0	0	0	0	0	0	0	0	0	0	1	0	0	0	0	0	0	2	1	0	0	2	2	0	4
ENSG00000092847	0	0	0	0	0	0	0	0	0	0	4	0	0	0	0	0	0	0	0	0	0	0	0	0	0	1	0	0	0	0	0	0	0	0	0	0	0	0	0	0	0	0	0	1	0	0	0	0	9
ENSG00000092853	0	0	0	0	0	0	0	0	0	0	2	0	0	0	0	0	0	0	0	0	0	0	0	1	0	0	0	0	0	0	0	0	0	0	0	0	0	0	0	0	0	0	0	0	0	0	0	1	3
ENSG00000092871	1	1	1	2	2	0	1	2	0	0	5	0	0	0	0	0	6	4	2	3	6	0	2	3	0	1	0	0	0	0	0	4	2	3	5	0	0	0	0	1	0	0	0	1	0	0	0	1	7
ENSG00000092929	0	0	0	0	0	0	0	0	0	0	2	0	0	0	0	0	2	0	0	0	0	0	0	0	0	0	0	0	0	0	0	0	0	0	0	0	0	0	0	0	0	1	1	1	1	0	0	0	3
ENSG00000092931	0	0	0	0	0	0	0	0	0	0	0	0	0	0	0	0	0	0	0	0	0	0	0	0	0	0	0	0	0	0	0	0	0	0	0	0	0	0	0	1	0	0	0	0	0	0	0	0	0
ENSG00000092964	2	0	1	0	0	1	1	2	0	2	3	2	1	0	2	0	2	0	0	0	0	2	0	1	1	0	0	0	0	0	0	0	2	2	2	2	2	2	2	1	2	0	0	2	0	2	0	0	25
ENSG00000092969	0	0	1	0	1	0	0	0	0	0	0	0	0	0	0	0	0	1	0	0	0	1	1	0	0	0	0	0	0	0	0	0	1	1	0	0	0	0	0	0	0	1	0	0	0	0	0	0	2
ENSG00000092978	0	1	0	2	3	1	6	1	2	0	4	0	1	0	0	2	0	0	2	1	9	2	0	3	3	2	2	0	2	2	0	2	3	4	1	0	0	0	0	0	2	1	1	2	3	0	0	2	3
ENSG00000093000	0	0	0	0	0	2	0	0	0	0	0	2	0	0	2	0	0	0	0	0	0	1	0	0	0	0	0	0	0	0	0	0	0	0	0	0	0	0	0	0	0	0	0	0	0	1	0	0	0
ENSG00000093009	0	0	0	0	0	0	0	0	0	0	0	0	0	0	0	0	0	1	0	1	0	0	0	0	0	0	0	0	0	0	0	0	0	0	0	0	0	0	0	1	0	0	0	0	0	0	0	0	1
ENSG00000093010	0	0	0	0	0	0	0	0	0	0	0	0	0	0	0	0	0	0	0	0	0	0	0	0	0	0	0	0	0	0	0	0	0	0	0	0	0	0	0	0	0	0	0	0	0	0	0	0	2
ENSG00000093072	0	0	0	0	0	0	0	0	0	0	0	0	0	0	0	0	2	0	0	0	1	0	0	0	0	0	0	0	0	0	0	0	0	0	0	0	0	0	0	0	0	1	1	0	0	0	0	0	0
ENSG00000093144	0	0	0	0	0	0	2	1	1	0	1	0	0	2	0	0	0	0	0	0	1	0	3	1	0	1	0	0	0	0	0	0	0	0	3	1	1	1	0	0	2	1	0	0	2	0	0	2	6
ENSG00000093167	0	0	0	1	0	0	0	0	0	0	2	0	1	0	0	1	4	0	0	0	5	0	2	1	0	1	0	0	0	0	0	0	0	0	1	0	0	0	0	1	1	0	0	0	0	0	0	0	6
ENSG00000093183	0	0	0	0	0	0	0	0	0	1	3	0	0	0	0	0	0	0	0	0	0	0	0	2	1	2	0	1	0	1	1	0	0	0	1	0	0	0	0	0	0	2	0	0	0	0	1	1	5
ENSG00000093217	0	0	0	0	0	0	0	0	0	0	0	0	0	0	0	0	1	0	0	0	3	0	0	1	0	0	0	0	0	0	0	0	0	0	0	0	0	0	0	0	0	0	0	0	0	0	0	0	7
ENSG00000094631	0	0	0	0	0	0	0	0	0	0	0	0	1	0	0	0	0	0	0	0	0	0	0	0	0	0	0	0	0	0	0	0	0	0	0	0	0	0	0	1	0	0	1	1	0	0	1	1	5
ENSG00000094755	0	0	0	0	0	0	0	0	0	0	2	0	0	0	0	0	0	0	0	0	0	0	0	0	0	0	0	0	0	0	0	0	0	0	0	0	0	0	0	0	0	0	0	0	0	0	0	0	3
ENSG00000094804	0	0	0	0	0	0	0	0	0	0	2	1	0	0	0	0	0	0	0	0	0	1	0	0	0	0	0	0	0	0	0	0	0	0	0	0	0	0	0	0	0	0	0	0	0	1	0	0	0
ENSG00000094841	0	0	0	0	0	0	0	0	2	0	5	0	0	0	0	0	1	0	0	0	0	0	0	1	0	0	1	0	0	2	2	0	0	1	0	0	0	0	0	1	0	0	0	0	0	0	0	1	0
ENSG00000094880	0	0	0	0	0	0	0	0	0	0	0	0	0	0	0	0	0	0	0	0	1	0	0	0	0	0	0	0	0	0	0	0	0	0	0	0	0	0	0	0	0	0	1	0	0	0	0	0	0
ENSG00000094914	0	0	0	0	0	0	0	0	0	0	0	0	0	0	0	0	0	0	0	0	0	0	0	0	0	0	0	0	1	0	0	0	0	0	0	0	0	0	0	1	0	0	1	0	0	0	0	0	7
ENSG00000094916	0	0	0	0	0	0	0	0	0	0	2	0	0	0	0	0	0	0	0	0	0	0	0	0	0	0	0	0	0	0	0	0	0	0	0	0	0	0	0	0	0	0	0	1	0	0	0	2	5
ENSG00000094963	0	0	0	0	0	1	0	0	0	0	0	0	0	0	0	0	0	0	0	0	0	0	0	0	0	1	0	0	0	0	0	0	0	0	0	0	0	0	0	0	0	0	0	0	0	0	0	0	2
ENSG00000094975	0	0	0	2	0	0	0	0	0	0	3	0	0	0	0	0	2	0	0	0	4	0	0	0	0	0	0	0	0	0	0	1	1	0	0	0	0	0	0	0	0	0	0	1	0	0	0	0	3
ENSG00000095002	0	0	0	3	0	0	0	1	0	0	0	0	0	0	0	0	0	0	0	0	0	0	0	1	0	0	0	0	0	1	0	0	1	1	0	0	0	0	0	0	0	0	1	1	0	0	0	0	2
ENSG00000095015	0	0	0	0	0	1	1	1	2	0	7	0	2	2	0	0	4	0	0	2	3	2	3	4	3	0	1	0	0	2	2	0	1	2	1	0	0	0	0	1	0	0	1	2	0	0	0	1	16
ENSG00000095059	0	0	0	0	0	0	0	0	2	0	0	0	0	0	0	1	0	0	0	0	0	0	0	1	0	1	2	0	0	2	2	0	0	0	1	0	0	0	0	0	0	0	0	0	1	0	0	0	2
ENSG00000095066	0	0	0	0	0	0	0	0	0	0	4	0	0	0	0	0	1	0	0	0	0	0	0	0	0	0	0	0	0	0	0	0	0	0	0	0	0	0	0	1	0	0	0	1	0	0	0	0	14
ENSG00000095110	0	0	0	0	0	0	1	0	0	0	0	0	0	0	0	0	0	0	0	0	3	0	0	1	0	0	0	0	0	0	0	0	1	1	0	0	0	0	0	0	0	0	0	0	0	0	0	0	0
ENSG00000095139	0	0	0	0	0	0	0	0	0	0	1	1	0	0	0	0	0	0	0	0	0	1	0	2	1	1	0	0	0	0	0	0	0	0	0	0	0	0	0	0	0	0	1	2	1	1	0	0	2
ENSG00000095203	0	0	0	2	0	1	0	2	3	0	4	0	0	0	0	0	2	0	0	0	1	0	0	1	0	0	2	0	0	3	3	0	0	0	0	0	0	0	0	1	4	0	0	0	0	0	0	0	24
ENSG00000095209	0	0	0	2	0	3	6	1	0	0	2	0	0	1	0	2	4	1	1	1	6	0	0	4	0	1	2	2	2	0	0	1	1	1	1	0	0	0	0	0	0	2	1	0	0	2	0	0	13
ENSG00000095261	0	0	0	0	0	0	0	0	0	0	0	1	1	1	0	0	0	0	0	0	0	0	0	0	0	0	0	0	0	0	0	0	0	0	0	0	0	0	0	1	0	1	0	0	0	0	0	0	1
ENSG00000095303	0	0	0	0	0	0	0	2	1	0	0	0	0	0	0	0	0	0	0	0	1	0	0	0	0	0	2	0	0	2	2	0	0	0	0	0	0	0	0	0	6	0	0	1	1	0	0	0	4
ENSG00000095370	0	0	0	2	0	0	0	0	0	0	9	2	1	1	1	0	0	0	0	0	0	1	0	0	0	0	0	0	0	0	0	0	0	0	0	0	0	0	0	1	0	0	0	0	0	0	1	0	7
ENSG00000095380	0	0	0	0	0	0	0	2	1	0	5	1	1	0	1	0	2	0	0	0	2	0	0	2	1	0	1	0	0	2	1	1	2	1	0	1	1	1	0	0	0	0	3	2	2	1	1	1	16
ENSG00000095383	0	0	0	2	0	0	0	0	0	0	3	0	0	0	0	0	1	0	0	2	0	0	0	0	1	0	0	0	0	0	0	0	0	0	1	0	0	0	0	0	0	0	0	0	0	0	0	1	8
ENSG00000095397	0	0	0	0	0	0	0	2	1	0	2	0	0	0	0	0	3	0	0	0	1	0	0	0	1	0	1	0	0	2	1	1	0	0	0	0	0	0	0	1	2	0	1	2	0	0	1	0	15
ENSG00000095485	0	0	0	0	0	0	0	0	0	0	1	2	0	0	0	1	0	0	0	0	0	0	0	0	1	1	0	0	0	0	0	0	0	0	0	0	0	0	0	0	0	1	0	0	0	0	0	1	0
ENSG00000095539	0	0	0	0	0	0	0	1	0	0	3	0	0	0	0	0	0	0	1	0	0	0	0	0	0	0	0	0	0	0	0	0	1	1	0	0	0	0	0	0	0	0	0	0	0	0	0	0	3
ENSG00000095564	0	0	0	0	0	1	0	1	0	0	1	2	0	0	2	0	3	1	0	0	4	0	4	0	0	0	0	0	0	1	1	0	2	3	2	0	0	0	0	0	0	2	0	1	0	2	1	1	2
ENSG00000095574	0	0	0	2	0	0	0	1	0	0	2	0	0	0	0	0	1	1	0	0	0	0	1	0	0	0	1	0	0	0	0	0	0	0	0	0	0	0	0	0	2	0	0	2	1	0	0	0	5
ENSG00000095585	0	0	0	0	0	0	0	0	0	0	2	0	0	0	0	0	0	0	0	0	0	0	0	0	0	0	0	0	0	0	0	0	0	0	0	0	0	0	0	0	0	0	0	0	0	0	0	0	5
ENSG00000095587	0	0	0	0	0	0	0	0	1	0	8	0	0	0	0	0	0	0	0	0	0	0	0	0	0	0	0	0	0	0	0	0	0	0	0	0	0	0	0	1	2	0	0	1	1	0	0	0	7
ENSG00000095596	0	0	0	0	0	0	0	0	0	0	3	2	0	0	0	2	1	0	0	0	1	2	0	2	2	1	1	2	2	0	0	0	0	0	1	0	0	0	0	0	0	0	0	0	0	1	0	0	5
ENSG00000095627	0	0	0	0	0	0	0	0	0	0	0	0	0	0	0	0	0	0	0	0	1	0	0	0	1	0	0	0	0	0	0	0	1	1	0	0	0	0	0	0	0	0	0	0	0	0	0	0	0
ENSG00000095637	0	0	0	1	1	0	0	4	0	0	9	4	2	1	2	0	3	1	0	0	9	3	0	1	0	2	2	0	0	0	1	0	1	1	0	0	0	0	0	0	2	0	1	0	0	2	0	1	20
ENSG00000095713	0	0	0	0	0	0	0	0	0	0	0	0	0	0	0	0	0	0	0	0	0	0	0	0	0	0	0	0	0	0	0	0	0	0	0	0	0	0	0	0	0	0	0	0	0	0	0	0	6
ENSG00000095739	0	0	0	0	0	0	0	0	0	0	3	0	0	1	0	0	1	1	0	1	3	0	0	4	1	1	0	0	0	0	0	1	0	0	2	1	1	2	2	0	0	0	0	2	1	0	0	1	15
ENSG00000095777	0	0	0	0	1	0	0	0	0	0	0	0	0	0	0	0	0	0	0	0	0	0	0	0	0	0	0	0	0	0	0	0	0	0	0	0	0	0	0	0	0	0	0	0	0	0	0	1	11
ENSG00000095787	0	0	0	2	0	0	2	1	0	0	2	2	0	3	1	5	4	0	1	0	5	1	3	2	2	3	1	4	3	0	0	0	2	2	3	0	0	0	0	0	0	0	0	0	0	2	0	4	5
ENSG00000095794	1	3	0	0	0	1	5	0	0	0	3	5	1	2	2	2	4	3	0	2	3	4	0	5	1	0	0	0	0	0	0	1	0	0	2	0	0	0	0	1	0	2	1	0	0	7	1	2	19
ENSG00000095932	0	0	0	1	0	0	0	0	0	0	0	0	0	0	0	0	0	0	0	0	1	0	0	0	0	0	0	0	0	0	0	0	0	0	0	0	0	0	0	1	0	0	1	1	1	0	0	1	1
ENSG00000095951	4	4	2	5	7	4	2	2	1	3	3	2	0	5	2	0	4	1	1	1	3	2	1	6	2	3	1	2	0	2	0	0	0	0	0	0	0	0	0	0	4	0	1	0	2	2	0	0	9
ENSG00000095981	0	0	0	0	0	0	0	0	0	0	3	0	0	0	0	0	0	0	0	0	0	0	0	0	0	0	0	0	0	0	0	0	0	0	0	0	0	0	0	0	0	0	0	0	0	0	0	0	6
ENSG00000096006	0	0	0	0	0	0	0	0	0	0	0	0	0	0	0	0	0	0	0	0	0	0	0	0	0	0	0	0	0	0	0	0	0	0	1	1	1	1	1	0	0	0	0	0	0	0	0	0	0
ENSG00000096060	0	0	0	5	0	0	1	1	0	0	6	2	0	1	1	0	2	0	0	0	1	0	3	1	0	1	0	0	0	2	0	0	1	1	1	2	2	2	2	1	4	1	1	0	1	0	0	0	14
ENSG00000096063	0	0	0	0	0	1	0	1	0	0	1	0	0	0	0	0	0	0	0	1	0	0	1	1	0	0	0	0	0	0	0	0	0	0	0	0	0	0	1	0	0	0	0	1	0	0	0	0	4
ENSG00000096070	0	0	0	0	0	0	0	0	0	0	3	0	1	0	0	0	2	0	0	0	1	0	0	0	0	0	1	0	0	0	0	0	0	0	0	0	0	0	0	0	0	0	2	2	1	0	0	0	6
ENSG00000096080	0	0	0	0	0	0	0	0	0	0	1	0	0	1	0	0	1	0	0	0	0	0	0	3	2	0	0	0	0	0	2	0	0	0	0	1	1	1	1	0	0	0	0	0	0	0	0	0	9
ENSG00000096092	0	0	0	0	0	0	0	0	0	0	5	0	0	0	0	0	1	0	0	0	0	0	0	0	1	0	0	0	0	0	0	0	0	0	1	0	0	0	0	0	0	1	0	0	0	0	0	0	3
ENSG00000096093	0	1	0	2	0	0	0	2	0	0	3	0	0	2	0	0	2	2	1	0	0	0	2	1	1	0	0	0	0	0	0	1	2	2	3	0	0	0	0	0	0	1	0	0	1	2	0	0	10
ENSG00000096264	0	0	0	0	0	0	0	2	1	0	5	0	1	1	0	0	2	0	0	0	0	0	0	1	0	0	1	0	0	2	2	0	0	0	0	0	0	0	0	0	2	0	1	1	0	0	0	0	8
ENSG00000096384	0	0	0	0	0	0	0	1	0	0	5	4	2	0	4	2	3	0	1	0	1	3	0	1	0	0	0	0	1	0	0	0	0	0	1	0	0	0	0	2	2	2	0	2	0	4	2	1	13
ENSG00000096395	0	0	0	0	0	0	0	0	0	0	0	0	0	0	0	0	1	0	0	0	3	0	0	0	0	0	0	0	0	0	0	0	0	0	0	0	0	0	0	0	0	0	0	0	0	0	0	0	1
ENSG00000096401	0	0	0	0	2	0	0	0	1	0	0	4	1	0	4	0	1	0	0	0	0	3	0	0	0	0	0	0	0	0	0	0	0	0	0	0	0	0	0	1	0	2	3	0	0	4	2	0	2
ENSG00000096433	0	0	0	2	0	0	0	0	0	0	1	0	0	0	0	0	1	0	0	0	0	0	0	0	0	0	0	0	0	0	0	0	0	0	1	2	2	2	2	1	0	0	0	0	0	0	0	0	7
ENSG00000096654	1	2	2	1	0	0	0	1	1	2	1	3	2	1	3	0	1	1	0	2	0	4	1	2	2	1	2	1	1	2	1	0	0	0	0	1	1	1	1	1	0	3	3	1	1	2	3	2	7
ENSG00000096696	0	0	0	0	0	0	0	0	0	0	1	0	0	0	0	0	1	0	0	0	0	0	0	0	0	0	0	0	0	0	0	0	0	0	0	0	0	0	0	1	0	0	0	0	0	0	0	0	7
ENSG00000096717	0	0	1	0	1	2	0	0	3	1	0	2	0	0	2	1	0	0	0	0	0	1	0	3	0	1	2	1	2	3	4	0	1	1	1	0	0	0	0	1	0	1	2	2	4	1	0	1	5
ENSG00000096746	0	0	0	1	0	0	0	0	0	0	2	0	0	0	0	0	0	0	0	0	0	0	1	2	0	0	0	0	0	0	0	0	0	0	1	2	2	2	1	0	0	0	0	0	0	0	0	0	7
ENSG00000096872	0	1	1	0	1	1	0	0	0	0	2	0	0	0	0	2	1	0	1	0	0	0	2	0	0	1	0	2	2	0	0	0	1	0	0	0	0	0	0	0	0	0	0	0	0	0	0	0	2
ENSG00000096968	0	4	0	3	4	3	0	0	1	1	13	0	0	0	0	1	1	0	0	1	2	0	1	1	0	0	0	0	0	0	2	1	0	0	3	1	1	1	1	0	0	0	0	0	0	0	0	1	12
ENSG00000096996	0	0	0	0	0	0	0	0	0	0	3	2	0	0	2	0	0	1	0	0	0	1	0	0	0	0	0	0	0	0	0	0	0	0	1	2	2	2	2	0	0	1	0	0	1	0	0	0	7
ENSG00000097007	0	0	0	0	0	0	0	1	0	0	0	0	0	0	0	0	1	0	0	0	0	0	0	1	1	0	1	0	0	2	1	0	0	0	0	0	0	0	0	2	0	1	0	0	0	0	0	0	4
ENSG00000097021	0	0	0	2	0	0	0	1	0	0	2	0	0	0	0	0	1	1	0	0	0	0	0	1	1	1	1	0	0	0	0	0	1	0	0	0	0	0	0	0	0	1	0	0	0	0	0	0	6
ENSG00000097033	1	3	1	2	2	4	1	0	0	1	6	2	0	0	1	0	2	0	0	0	7	0	2	0	1	0	0	0	0	0	0	0	4	4	3	0	0	0	1	0	2	1	0	2	0	0	0	1	9
ENSG00000097046	0	0	0	2	0	1	2	0	0	1	10	2	0	3	0	0	6	2	0	3	7	2	2	5	5	1	0	0	1	0	0	2	4	4	1	1	1	1	1	0	0	2	0	1	0	1	0	1	12
ENSG00000097096	0	0	0	0	0	0	0	0	1	0	6	0	0	0	0	0	0	0	0	0	0	2	0	0	0	0	0	0	0	0	0	0	0	1	0	0	0	0	0	0	0	0	0	1	2	0	0	0	17
ENSG00000099139	1	2	1	2	1	0	3	2	2	0	11	2	0	5	3	6	3	3	0	1	9	4	7	4	5	5	1	6	6	2	3	1	6	5	1	2	2	2	1	2	3	0	2	2	0	2	0	6	8
ENSG00000099194	0	0	0	1	0	0	0	1	0	0	0	0	0	0	0	1	0	0	0	0	0	0	0	0	0	0	0	0	0	0	0	0	0	0	0	0	0	0	0	0	0	0	0	1	1	0	0	0	7
ENSG00000099203	0	0	0	0	0	0	0	0	1	0	0	0	0	0	0	0	1	0	0	0	0	0	0	0	0	1	0	0	0	0	0	0	0	0	0	0	0	0	0	0	2	0	0	0	1	0	0	0	2
ENSG00000099204	1	3	1	2	4	3	1	1	4	1	14	0	1	1	3	3	5	1	1	0	13	4	3	5	2	3	3	2	4	4	4	0	4	3	6	2	2	2	0	1	2	3	1	1	2	1	0	2	16
ENSG00000099219	0	0	0	0	2	3	1	3	2	0	9	0	0	0	0	1	3	0	0	0	5	3	3	2	4	3	3	2	1	2	2	0	3	3	3	0	0	0	0	1	2	1	1	1	0	0	0	2	8
ENSG00000099246	0	0	0	0	0	0	0	2	0	0	4	0	1	0	0	3	2	1	0	1	4	2	0	1	1	1	0	2	2	0	0	0	0	1	0	0	0	0	0	0	0	0	1	2	1	0	0	2	5
ENSG00000099250	4	1	2	4	3	7	2	3	0	5	8	2	2	6	2	4	10	3	0	2	21	5	5	3	3	7	0	4	5	0	0	1	4	3	3	0	0	0	0	1	4	4	2	1	0	2	3	6	13
ENSG00000099251	0	0	0	0	0	0	0	0	1	0	1	0	1	1	0	0	1	0	0	0	0	0	1	0	1	0	1	0	0	1	1	0	0	0	0	1	1	1	1	0	0	0	2	1	0	0	0	0	3
ENSG00000099256	0	2	1	0	1	2	0	1	2	2	6	0	0	2	0	3	6	1	0	3	9	0	3	7	3	4	2	2	3	1	2	0	4	4	3	0	0	0	0	0	0	1	2	2	2	0	0	1	9
ENSG00000099260	0	0	0	0	0	0	0	0	0	0	0	0	0	0	0	0	0	0	0	0	0	1	0	0	0	0	0	0	0	0	0	0	0	0	0	0	0	0	0	0	0	0	0	0	0	0	0	1	1
ENSG00000099282	0	0	0	0	0	0	0	0	0	0	3	0	0	0	0	0	0	0	0	1	0	0	0	1	0	0	0	0	0	0	0	0	0	0	0	0	0	0	0	0	0	0	0	0	0	0	0	0	8
ENSG00000099284	0	0	0	0	0	0	0	0	0	0	0	0	1	0	0	0	0	0	0	0	0	0	0	0	0	0	0	0	0	0	0	0	0	0	0	0	0	0	0	0	0	0	0	0	0	0	0	0	0
ENSG00000099290	0	0	0	0	0	0	0	0	5	0	0	0	0	0	0	0	1	0	0	0	0	0	0	0	0	0	6	0	0	6	6	0	0	0	0	0	0	0	0	2	0	1	1	0	3	0	0	0	3
ENSG00000099308	0	0	0	0	0	0	0	0	0	0	3	0	0	0	0	0	0	0	0	0	0	0	0	0	0	1	0	0	0	0	0	0	0	0	0	0	0	0	0	0	0	0	0	0	0	0	0	0	5
ENSG00000099326	0	0	0	0	0	0	0	1	0	0	0	0	1	0	0	0	0	0	0	0	0	0	0	1	1	0	0	0	0	0	0	0	0	0	0	0	0	0	0	0	0	0	0	1	0	0	0	0	2
ENSG00000099330	0	0	0	0	0	0	0	1	0	0	4	2	0	1	0	0	1	0	0	0	0	0	0	1	0	0	0	0	0	0	0	0	0	0	0	0	0	0	0	0	0	1	1	1	0	1	0	0	13
ENSG00000099331	0	0	0	0	0	0	0	1	2	0	2	0	0	1	0	2	0	0	0	0	1	0	0	0	0	0	2	0	1	2	2	0	0	0	1	0	0	0	0	1	0	0	1	1	0	0	0	0	0
ENSG00000099338	0	0	0	0	0	0	0	0	0	0	0	0	0	0	0	0	1	0	0	0	0	0	0	0	0	0	0	0	0	0	0	0	0	0	0	0	0	0	0	1	0	0	0	0	2	0	0	0	5
ENSG00000099341	0	0	0	0	0	0	0	0	0	0	0	1	0	0	0	0	2	0	0	0	0	0	0	1	0	0	0	0	0	0	0	0	0	0	0	0	0	0	0	0	0	0	0	0	0	0	0	0	5
ENSG00000099364	0	0	0	0	0	0	0	0	0	0	0	0	0	0	0	0	0	0	0	0	0	0	0	1	0	0	0	0	0	0	0	0	0	1	0	0	0	0	0	1	0	0	0	0	0	0	0	1	0
ENSG00000099377	0	0	0	0	0	0	0	0	0	0	3	0	0	0	2	0	0	0	0	0	0	2	0	1	0	0	0	0	0	0	0	0	0	0	0	0	0	0	0	0	0	2	0	0	0	0	0	0	3
ENSG00000099381	0	0	0	0	0	0	0	0	0	0	0	0	0	0	0	0	1	0	0	0	0	0	0	0	0	0	0	0	0	0	0	0	0	0	0	0	0	0	0	1	0	0	0	0	0	0	0	0	6
ENSG00000099385	0	0	0	0	0	0	0	0	0	0	0	0	0	0	0	0	0	0	0	0	0	0	0	0	0	0	0	0	0	0	0	0	0	0	0	0	0	0	0	0	0	0	0	0	0	0	0	0	4
ENSG00000099399	0	0	0	0	0	0	0	0	0	0	0	0	0	0	0	0	0	0	0	0	0	0	2	0	0	0	0	0	0	0	0	0	0	0	0	0	0	0	0	0	0	0	0	0	0	0	0	0	1
ENSG00000099622	0	0	0	2	0	0	0	2	1	0	0	2	1	1	2	0	0	0	0	0	0	2	0	0	0	0	2	0	0	2	2	0	0	0	0	0	0	0	0	1	2	2	1	1	2	2	2	0	9
ENSG00000099624	0	0	0	0	0	0	0	0	0	0	0	2	1	0	2	0	0	0	0	0	0	3	0	1	1	0	1	0	0	0	0	0	0	0	0	0	0	0	0	0	0	2	1	0	0	2	2	0	4
ENSG00000099725	0	0	0	0	0	0	0	1	1	2	3	1	1	0	1	3	2	2	1	2	1	0	1	0	0	3	0	2	2	1	0	0	0	0	2	0	0	0	1	1	0	0	0	1	0	0	0	0	13
ENSG00000099783	0	0	0	0	0	0	0	0	1	0	7	0	0	0	0	0	1	0	0	0	0	0	0	0	0	0	0	0	0	1	1	0	0	0	0	0	0	0	0	0	0	0	0	0	1	0	0	0	2
ENSG00000099785	0	0	0	0	0	0	0	1	0	0	4	0	0	0	0	0	1	0	0	0	0	0	0	0	0	0	0	0	0	0	0	0	0	0	0	0	0	0	0	0	0	0	0	0	0	0	0	0	4
ENSG00000099795	0	0	0	0	0	0	0	1	0	0	4	0	0	0	0	0	1	0	0	0	0	0	0	0	1	0	0	0	0	0	0	0	0	0	0	0	0	0	0	1	0	1	0	0	0	0	0	0	8
ENSG00000099797	0	0	0	0	0	0	0	0	0	0	3	0	0	0	0	0	3	0	0	0	0	0	0	0	0	0	0	0	0	0	0	0	0	0	0	0	0	0	0	1	0	0	0	0	0	0	0	0	7
ENSG00000099800	0	0	0	0	0	0	0	1	2	0	4	0	0	0	0	0	1	0	0	0	0	0	0	1	0	0	2	0	0	2	2	0	0	0	1	1	1	1	0	1	0	0	0	0	1	0	0	0	1
ENSG00000099804	0	0	0	0	0	0	0	0	0	0	1	0	0	0	0	0	0	0	0	0	0	0	0	0	0	0	0	0	0	0	0	0	0	0	0	0	0	0	0	1	0	0	1	0	0	0	0	0	11
ENSG00000099810	1	2	0	4	2	3	6	1	0	2	7	2	0	7	4	3	4	4	2	1	12	3	8	4	7	2	0	4	1	0	0	4	6	6	4	3	3	3	2	0	2	1	0	4	0	2	0	1	14
ENSG00000099814	0	0	0	0	0	0	0	0	0	0	0	0	0	0	0	0	0	0	0	0	0	0	0	0	0	0	0	0	0	0	0	0	0	0	0	0	0	0	0	0	0	0	0	0	0	0	0	0	2
ENSG00000099817	0	0	0	0	0	0	1	0	0	0	2	0	0	0	0	0	0	0	0	0	0	0	0	0	0	0	0	0	0	0	0	0	1	1	0	0	0	0	0	0	2	0	0	0	1	0	0	0	2
ENSG00000099821	0	0	0	0	0	0	0	0	0	0	0	0	0	0	0	0	0	0	0	0	0	0	0	0	0	0	0	0	0	0	0	0	0	0	0	0	0	0	0	0	0	0	0	1	0	0	0	0	4
ENSG00000099822	0	0	0	0	0	0	0	0	0	0	0	0	0	0	0	0	0	0	0	1	0	0	0	0	0	0	0	0	0	0	0	0	0	0	0	0	0	0	0	2	0	0	0	0	0	0	0	0	0
ENSG00000099849	0	0	0	0	0	0	0	0	0	0	1	0	0	0	0	0	1	0	0	0	0	0	0	0	0	0	0	0	0	0	0	0	0	0	0	0	0	0	0	1	0	0	0	0	0	0	0	0	5
ENSG00000099860	0	0	0	2	0	0	0	1	2	0	0	4	1	2	2	1	2	0	0	0	2	1	0	1	0	0	0	0	0	0	0	0	0	0	1	0	0	0	0	0	0	1	0	0	0	2	0	0	9
ENSG00000099866	0	0	0	0	0	0	0	0	0	0	0	0	0	0	0	0	0	0	0	0	0	0	0	0	0	0	0	0	0	0	0	0	0	0	0	0	0	0	0	0	0	0	0	0	0	0	0	0	5
ENSG00000099875	0	0	0	0	0	0	0	1	0	0	5	0	1	0	0	0	1	0	0	0	0	0	0	0	2	0	1	0	0	0	0	0	0	0	1	1	1	1	0	4	0	0	0	0	1	0	0	0	11
ENSG00000099899	0	0	0	0	0	0	0	0	1	0	0	0	1	0	0	0	0	0	0	0	0	0	0	0	0	0	1	0	0	1	2	0	0	0	0	0	0	0	0	1	0	0	1	1	0	0	0	0	2
ENSG00000099901	0	0	0	0	0	0	0	0	0	0	0	0	0	0	0	0	0	0	0	0	0	0	0	1	0	0	0	0	0	0	0	0	0	0	0	0	0	0	0	0	0	0	0	0	0	0	0	0	0
ENSG00000099904	0	0	0	0	0	0	0	1	0	0	0	0	0	0	0	0	0	0	0	0	0	0	0	0	0	0	0	0	0	0	0	0	0	0	0	0	0	0	0	0	0	0	0	0	0	0	0	0	4
ENSG00000099910	0	0	0	0	0	0	0	0	2	0	1	0	0	0	0	0	0	0	0	0	0	0	0	0	0	0	1	0	0	1	2	0	0	0	0	0	0	0	0	0	0	0	1	1	2	0	0	0	4
ENSG00000099917	0	0	0	0	0	0	0	0	1	0	5	0	0	0	0	0	1	0	0	0	0	0	0	1	0	0	3	0	0	2	2	0	0	0	0	0	0	0	0	0	0	0	0	0	1	0	0	1	4
ENSG00000099937	0	0	0	0	0	0	0	0	0	0	0	0	0	0	0	0	0	0	0	0	2	0	0	0	0	0	0	0	0	0	0	0	0	0	0	0	0	0	0	0	0	1	0	0	0	0	0	0	0
ENSG00000099942	0	0	0	1	0	0	0	0	0	0	1	2	0	1	2	0	0	0	0	0	2	0	0	0	0	0	0	0	0	0	0	0	0	0	0	0	0	0	0	0	0	1	0	0	0	2	1	0	2
ENSG00000099949	0	0	0	0	0	0	0	1	1	0	0	1	0	0	0	0	1	0	0	0	0	0	0	0	0	0	0	0	0	0	0	0	0	0	0	0	0	0	0	0	0	1	1	0	0	0	1	0	4
ENSG00000099953	0	0	0	0	0	0	0	0	0	0	2	0	0	0	0	0	0	0	0	0	0	0	0	0	0	0	0	0	0	0	0	0	0	0	0	0	0	0	0	0	0	0	0	0	0	0	0	0	3
ENSG00000099954	0	0	0	0	0	0	0	0	0	0	0	0	0	0	0	0	0	0	0	0	0	0	0	0	0	0	0	0	0	1	1	0	0	0	0	0	0	0	0	0	0	0	0	0	0	0	0	0	5
ENSG00000099956	0	0	0	0	0	0	0	0	1	0	2	0	0	0	0	0	0	0	0	0	0	0	0	0	0	0	1	0	0	2	0	0	0	0	0	0	0	0	0	0	0	0	0	0	0	0	0	0	1
ENSG00000099958	0	0	0	0	0	0	0	1	1	0	1	0	0	0	0	0	0	0	0	0	0	0	0	1	0	0	0	0	0	2	0	0	0	0	0	0	0	0	0	1	2	0	1	1	0	0	0	0	2
ENSG00000099968	0	0	0	0	0	0	0	0	0	0	0	0	0	0	1	3	0	0	0	0	2	0	0	1	1	3	0	2	2	0	0	0	1	0	0	0	0	0	0	0	0	1	0	0	2	0	0	0	1
ENSG00000099985	0	0	0	0	0	0	0	1	0	0	0	2	1	1	2	0	0	0	0	0	0	2	0	1	1	0	0	0	0	0	0	0	0	0	1	2	2	2	1	0	2	2	0	1	1	2	2	0	3
ENSG00000099991	0	0	0	0	0	0	0	0	0	0	0	0	0	0	0	0	0	0	0	0	0	0	0	1	1	0	0	0	0	1	0	0	0	0	0	0	0	0	0	0	0	0	0	0	0	0	0	1	2
ENSG00000099992	0	0	0	0	0	0	0	1	2	0	0	0	0	0	0	0	1	0	0	0	1	0	0	0	0	0	2	0	0	2	2	0	0	0	0	0	0	0	0	2	0	0	0	1	0	0	0	1	6
ENSG00000099994	0	0	0	2	0	0	0	0	0	0	3	0	0	0	0	0	0	0	0	0	0	0	0	0	0	0	0	0	0	0	0	0	0	0	0	0	0	0	0	0	0	0	2	0	2	0	0	0	9
ENSG00000099995	0	0	0	0	0	0	0	0	0	0	0	0	1	0	0	0	0	0	0	0	0	0	0	1	0	0	0	0	0	0	0	0	0	0	0	0	0	0	0	0	0	0	0	0	0	0	1	0	2
ENSG00000099999	0	0	0	0	0	0	0	0	0	0	5	0	0	0	0	0	0	0	0	0	0	0	0	1	0	0	0	0	0	0	0	0	0	0	0	0	0	0	0	1	0	0	0	0	0	0	0	0	9
ENSG00000100003	0	0	0	0	0	0	0	0	0	0	0	0	0	0	0	0	0	0	0	0	0	0	0	0	0	0	0	0	0	0	0	0	0	0	0	0	0	0	0	0	0	0	0	0	0	0	0	0	2
ENSG00000100014	0	0	0	0	2	0	0	0	1	0	1	0	0	0	0	2	0	0	0	0	1	0	1	0	0	0	0	2	2	1	1	0	0	0	0	0	0	0	0	0	0	0	0	0	0	0	0	0	1
ENSG00000100023	0	0	0	0	0	0	0	0	0	0	2	2	1	0	2	0	0	0	0	0	0	2	0	0	0	0	0	0	0	0	0	0	0	0	0	0	0	0	0	0	0	2	0	0	0	2	2	0	1
ENSG00000100027	0	0	0	2	0	0	1	1	1	0	2	0	1	0	0	0	1	0	0	0	3	0	1	0	0	0	0	0	0	1	0	0	0	0	0	0	0	0	0	0	0	0	1	0	0	0	1	0	4
ENSG00000100028	0	0	0	0	0	0	0	0	0	0	1	0	0	0	0	0	0	0	0	0	0	0	0	1	0	0	0	0	0	0	0	0	0	0	0	0	0	0	0	1	0	0	0	0	0	0	0	0	3
ENSG00000100029	0	0	0	0	0	0	0	2	2	0	1	0	1	0	0	0	0	0	0	0	0	0	0	0	0	0	1	0	0	2	2	0	0	0	0	0	0	0	0	0	0	0	0	0	0	0	0	0	0
ENSG00000100030	1	1	0	3	0	0	0	1	3	0	5	0	0	1	0	1	1	1	0	0	3	0	0	0	0	0	2	0	0	3	2	1	1	2	1	0	0	0	0	0	2	0	0	0	0	0	0	0	4
ENSG00000100031	0	0	0	0	0	0	0	0	1	0	2	2	0	0	2	0	1	0	0	0	0	2	0	0	0	0	0	0	0	1	2	0	0	0	0	0	0	0	0	0	0	2	1	0	1	2	2	0	0
ENSG00000100034	0	0	0	0	0	0	0	0	0	0	5	0	0	0	0	0	0	0	0	0	0	0	0	0	0	0	0	0	0	0	0	0	0	0	0	0	0	0	0	0	0	0	0	0	0	0	0	1	8
ENSG00000100036	0	1	0	1	0	0	0	0	0	0	2	0	0	0	0	0	5	0	1	0	4	1	0	1	0	0	0	0	0	0	0	1	0	0	0	0	0	0	0	0	0	1	0	0	0	0	0	1	11
ENSG00000100038	0	0	0	0	0	0	0	0	0	0	0	0	0	0	0	0	0	0	0	0	0	0	0	0	0	0	0	0	0	0	0	0	0	0	0	0	0	0	0	0	0	0	0	0	0	0	0	0	0
ENSG00000100055	0	0	0	0	0	0	1	1	0	0	3	0	0	0	0	2	0	0	0	0	2	0	0	1	0	3	0	1	0	0	0	0	0	0	0	0	0	0	0	0	0	0	1	1	2	0	0	0	5
ENSG00000100056	0	0	0	0	0	0	0	0	0	0	0	2	0	0	2	0	0	0	0	0	0	2	0	0	0	0	1	0	0	0	0	0	0	0	0	0	0	0	0	1	0	2	0	0	0	2	2	0	4
ENSG00000100058	0	0	0	0	0	0	1	0	0	0	0	0	0	0	0	0	0	0	0	0	0	0	0	0	0	0	0	0	0	0	0	0	0	0	1	0	0	0	0	1	0	0	0	0	0	0	0	0	3
ENSG00000100060	0	0	0	0	0	0	0	1	3	0	7	0	0	0	0	0	0	0	0	0	0	0	0	1	0	0	0	0	0	2	1	0	0	0	0	0	0	0	0	1	2	0	1	0	2	0	0	0	0
ENSG00000100065	0	0	0	0	0	0	0	0	0	0	0	0	0	0	0	0	0	0	0	0	0	0	0	0	0	0	0	0	0	0	0	0	0	0	0	0	0	0	0	0	0	0	0	0	0	0	0	0	3
ENSG00000100068	0	0	0	2	0	0	0	0	0	0	5	0	0	0	0	0	1	0	0	0	1	0	0	0	0	0	0	0	0	0	0	0	0	0	0	0	0	0	0	0	0	0	0	0	0	0	0	0	7
ENSG00000100075	0	0	0	2	0	0	0	0	0	0	2	0	0	0	0	0	0	0	0	0	0	0	0	0	0	0	1	0	0	0	0	0	0	0	0	0	0	0	0	1	2	0	0	0	0	0	0	0	8
ENSG00000100077	0	0	0	0	0	0	0	0	0	0	3	0	0	0	0	0	0	1	0	1	0	0	0	0	0	0	0	0	0	0	0	0	0	0	0	0	0	0	0	0	0	0	0	0	0	0	0	0	14
ENSG00000100079	0	0	0	0	0	0	0	0	0	0	0	0	0	0	0	0	0	0	0	0	0	0	0	0	0	0	0	0	0	0	0	0	0	0	2	2	2	2	2	0	0	0	0	0	0	0	0	0	2
ENSG00000100083	0	0	0	0	0	0	0	0	0	0	4	0	0	0	0	0	0	0	0	0	0	0	0	0	0	0	0	0	0	0	0	0	0	0	0	0	0	0	0	0	0	1	0	0	0	0	0	0	13
ENSG00000100084	0	0	0	0	0	0	0	0	0	0	0	0	0	0	0	0	0	0	0	0	0	0	0	0	0	0	0	0	0	0	0	0	1	1	1	0	0	0	0	0	0	0	0	0	0	0	0	0	1
ENSG00000100092	0	0	0	0	0	0	0	0	0	0	4	0	0	0	0	0	3	0	0	0	1	0	0	0	0	0	1	0	0	0	0	0	0	0	0	0	0	0	0	0	0	0	0	0	0	0	0	0	4
ENSG00000100097	0	0	0	0	0	0	0	0	0	0	1	0	1	0	0	0	0	0	0	0	0	0	0	0	0	0	0	0	0	0	0	0	0	0	0	0	0	0	0	0	0	0	0	0	0	0	0	0	3
ENSG00000100100	0	0	0	3	0	0	0	2	2	0	0	0	0	0	0	0	2	0	0	0	1	0	0	1	0	0	1	0	0	2	4	0	0	0	0	2	2	2	1	0	0	0	1	1	0	0	0	1	1
ENSG00000100101	0	0	0	0	0	0	0	0	0	0	0	0	0	0	0	0	0	0	0	0	0	0	0	0	0	0	0	0	0	0	0	0	0	0	0	0	0	0	0	1	0	0	0	0	0	0	0	0	3
ENSG00000100104	0	0	0	0	0	0	0	1	2	0	3	2	1	0	2	0	0	1	0	1	0	2	2	0	1	1	0	0	0	2	2	0	1	0	0	0	0	0	0	1	2	2	1	0	0	2	2	0	5
ENSG00000100105	0	0	0	0	0	0	0	1	1	0	2	0	0	0	0	0	0	0	0	0	0	0	0	0	0	0	0	0	0	1	1	0	0	0	0	0	0	0	0	0	2	0	0	1	0	0	0	0	8
ENSG00000100106	0	0	0	0	0	0	0	0	0	0	0	0	0	0	0	0	0	0	0	0	0	0	0	0	0	0	0	0	0	0	0	0	1	1	0	0	0	0	0	0	0	0	0	0	0	0	0	0	3
ENSG00000100116	0	0	0	1	0	0	0	0	0	0	1	0	0	0	0	0	1	0	0	0	0	0	0	0	0	0	2	0	0	0	0	0	0	0	0	0	0	0	0	0	0	0	0	0	0	0	0	0	3
ENSG00000100121	0	0	0	0	0	0	0	0	0	0	0	0	0	0	0	0	0	0	0	0	2	0	0	0	0	0	0	0	0	0	0	0	0	0	0	0	0	0	0	0	0	0	0	0	0	0	0	0	0
ENSG00000100124	0	1	0	0	0	0	0	1	0	0	0	0	0	0	0	0	0	0	0	0	0	0	0	0	0	0	0	0	0	0	0	1	0	0	0	0	0	0	0	0	0	0	0	0	0	0	0	0	2
ENSG00000100129	0	0	0	0	0	0	0	0	0	0	0	0	0	0	0	0	0	0	0	0	0	0	0	1	0	0	0	0	0	0	0	0	0	0	0	0	0	0	0	0	0	0	0	0	0	0	0	0	0
ENSG00000100138	0	0	0	0	0	0	0	0	0	0	3	0	0	1	1	2	0	0	0	0	0	0	0	0	0	0	0	0	1	0	0	0	0	0	0	0	0	0	0	0	0	2	1	0	0	0	0	1	8
ENSG00000100139	0	0	0	3	0	0	0	0	0	0	1	0	0	0	2	0	0	0	0	0	0	2	0	0	0	0	0	0	0	0	0	0	0	0	0	0	0	0	0	1	0	1	0	0	0	0	0	0	6
ENSG00000100147	0	0	0	0	0	0	0	0	0	0	4	0	0	0	0	0	1	1	0	0	0	0	0	0	0	0	0	0	0	0	0	0	0	0	0	0	0	0	0	0	0	0	1	1	0	0	0	0	3
ENSG00000100150	0	0	0	0	0	0	0	0	0	0	0	0	0	0	0	0	0	0	0	0	2	0	0	0	0	0	0	0	0	0	0	0	0	0	0	0	0	0	0	0	0	0	0	0	0	0	0	0	3
ENSG00000100151	0	0	0	0	0	0	0	0	0	0	1	0	0	0	1	0	0	0	0	1	0	0	0	0	0	0	0	0	0	0	1	0	0	0	0	0	0	0	0	0	0	0	1	0	0	0	0	0	7
ENSG00000100162	0	0	0	2	0	0	0	2	2	0	4	0	0	0	0	0	0	0	0	0	2	0	0	0	1	0	2	0	0	2	2	0	0	0	0	0	0	0	0	0	2	1	0	1	1	0	0	0	8
ENSG00000100170	0	0	0	0	0	0	0	0	0	0	0	0	0	0	0	0	0	0	0	0	1	0	0	0	0	0	0	0	0	0	0	0	0	0	0	1	1	1	0	0	0	0	0	1	0	1	0	0	0
ENSG00000100181	0	0	0	0	0	0	0	0	0	0	0	0	0	0	2	0	1	0	0	0	1	1	0	0	0	0	0	0	0	0	0	0	0	0	0	0	0	0	0	0	0	0	0	0	0	1	0	0	2
ENSG00000100197	0	0	0	0	1	1	0	0	1	0	0	0	0	0	0	0	3	0	0	0	0	0	0	0	0	0	1	2	2	1	0	0	0	0	0	0	0	0	0	0	0	1	0	0	2	0	0	0	0
ENSG00000100201	0	0	0	1	1	0	0	0	0	0	0	0	0	0	0	0	2	0	0	0	1	0	1	0	1	0	0	0	0	0	0	0	1	1	0	0	0	0	0	2	0	1	1	0	0	0	1	0	1
ENSG00000100207	0	0	0	0	0	0	0	0	0	0	0	0	0	0	0	0	0	0	0	0	0	0	0	0	0	0	0	0	0	0	0	0	0	0	0	0	0	0	0	0	0	0	0	1	0	0	0	0	0
ENSG00000100209	0	0	0	0	0	0	0	0	0	0	1	0	0	0	0	0	0	1	0	0	1	0	0	0	1	1	0	0	0	0	0	0	0	0	0	0	0	0	0	1	0	0	0	0	2	0	0	0	0
ENSG00000100211	0	0	0	0	0	0	0	0	0	0	1	0	0	0	0	0	0	0	1	0	0	0	0	1	1	0	0	0	0	0	0	0	1	1	0	0	0	0	0	0	0	0	0	0	0	0	0	0	5
ENSG00000100216	0	0	0	0	0	0	0	0	0	0	3	0	0	0	0	0	1	0	0	0	0	0	0	0	0	0	0	0	0	0	0	0	0	0	0	0	0	0	0	0	0	0	0	0	0	0	0	0	2
ENSG00000100218	0	0	0	1	0	0	0	1	0	0	0	0	0	0	0	0	0	0	0	0	0	0	0	0	0	0	0	0	0	0	0	0	0	0	0	0	0	0	0	0	0	0	0	0	0	0	0	0	1
ENSG00000100219	0	0	1	0	1	0	0	0	1	0	3	2	0	3	0	0	1	0	0	0	1	1	0	1	1	0	1	0	0	0	2	0	1	1	3	0	0	0	0	0	0	0	0	0	0	0	0	2	2
ENSG00000100220	0	0	0	0	1	0	0	0	0	0	1	0	0	0	0	0	1	0	0	0	1	0	2	2	1	0	0	0	0	0	0	0	0	0	0	0	0	0	0	0	0	0	0	0	0	0	0	0	5
ENSG00000100221	0	0	0	0	0	0	0	0	2	0	0	3	1	0	2	0	0	0	0	0	0	2	0	0	0	0	2	0	0	3	2	0	0	0	0	0	0	0	0	0	0	5	0	0	1	2	3	0	8
ENSG00000100225	0	0	0	0	0	0	0	0	0	0	2	0	1	0	0	0	2	0	0	0	2	0	2	1	0	0	0	0	0	0	0	0	0	0	0	0	0	0	0	2	0	1	0	0	0	0	0	0	8
ENSG00000100226	1	0	1	0	0	0	0	0	1	0	0	0	0	0	0	0	1	0	0	0	0	0	0	0	0	0	1	0	0	1	2	0	0	0	0	0	0	0	0	0	0	1	1	0	0	0	0	0	2
ENSG00000100227	0	0	0	0	0	0	0	0	0	0	1	0	0	0	0	0	0	0	0	0	0	0	1	1	0	0	0	0	0	0	0	0	0	0	0	0	0	0	0	0	0	1	0	0	0	0	0	0	7
ENSG00000100228	0	0	0	0	0	0	0	0	0	0	0	0	0	0	0	0	0	0	0	0	0	0	0	0	0	0	0	0	0	0	0	0	0	0	0	0	0	0	0	0	0	0	0	0	0	0	0	0	0
ENSG00000100234	0	0	0	0	0	0	0	0	2	0	11	0	0	0	0	0	2	0	1	0	0	0	0	2	1	0	0	0	0	2	2	0	0	0	0	0	0	0	0	0	0	2	3	4	3	0	1	0	5
ENSG00000100239	0	0	0	0	0	0	0	0	0	0	1	0	0	0	0	0	1	0	0	0	0	0	0	1	0	0	0	0	0	0	0	0	0	0	0	0	0	0	0	0	0	0	0	0	0	0	0	0	8
ENSG00000100241	0	0	0	0	0	0	0	0	0	0	2	0	0	0	0	0	2	0	0	0	1	0	0	0	0	0	0	0	0	0	0	0	0	0	0	0	0	0	0	0	0	0	0	0	0	0	0	0	4
ENSG00000100242	0	0	0	0	0	0	0	1	0	0	1	0	0	0	0	0	1	0	0	0	0	0	0	0	0	0	0	0	0	0	0	0	0	0	0	0	0	0	0	1	0	0	0	0	0	0	0	0	11
ENSG00000100243	0	0	0	0	0	0	0	0	0	0	3	0	0	0	0	0	0	1	0	0	0	0	0	0	0	0	0	0	0	0	0	0	1	0	0	0	0	0	0	1	0	0	0	0	0	0	0	0	5
ENSG00000100246	0	0	0	0	0	1	0	0	0	0	1	0	1	0	0	0	0	0	0	0	0	0	0	1	0	0	0	0	0	0	0	0	0	0	0	0	0	0	0	0	0	0	1	0	0	0	0	0	0
ENSG00000100258	0	0	0	2	0	0	0	0	0	0	0	0	0	0	0	0	0	0	0	0	0	0	0	0	0	0	0	0	0	0	0	0	0	0	0	0	0	0	0	0	0	0	0	0	0	0	0	0	0
ENSG00000100263	0	0	0	0	0	0	0	0	0	0	0	0	0	0	0	0	1	0	0	0	0	0	0	0	0	0	0	0	0	0	1	0	0	0	0	0	0	0	0	1	0	0	0	1	1	0	0	0	2
ENSG00000100266	0	0	0	2	0	0	0	0	0	0	2	0	1	0	0	0	0	0	0	0	3	0	1	1	1	0	0	1	0	0	0	0	1	1	0	0	0	0	0	0	0	0	0	1	2	0	0	0	5
ENSG00000100271	0	0	0	0	0	0	0	0	0	0	0	0	0	2	0	0	0	0	0	0	0	0	0	1	0	0	0	0	0	0	0	0	0	0	1	0	0	0	0	0	0	0	0	0	0	0	0	0	3
ENSG00000100280	0	0	0	0	0	0	0	0	0	0	0	0	0	0	0	0	0	0	0	0	1	0	0	0	0	0	0	0	0	0	0	0	0	0	0	0	0	0	0	0	0	0	0	0	0	0	0	0	1
ENSG00000100281	0	0	0	0	0	0	0	0	0	0	0	0	0	0	0	0	1	0	0	0	0	0	0	0	0	0	0	0	0	0	0	0	0	0	0	0	0	0	0	0	0	0	0	0	0	0	0	1	7
ENSG00000100284	0	0	0	0	0	0	0	0	2	0	0	0	0	0	2	0	1	0	0	1	0	0	0	0	0	0	2	0	0	2	2	0	0	0	0	0	0	0	0	0	0	1	0	0	2	0	0	0	1
ENSG00000100290	0	0	0	0	0	0	0	0	0	0	1	0	0	0	0	0	0	0	0	0	0	0	0	0	0	0	0	0	0	0	0	0	0	0	0	0	0	0	0	0	0	0	0	0	0	0	0	0	0
ENSG00000100292	0	0	0	0	0	0	0	0	0	0	0	0	0	1	0	0	5	0	0	0	1	0	0	0	0	0	0	0	0	0	0	0	0	0	0	0	0	0	0	0	0	0	0	0	0	0	0	0	1
ENSG00000100294	0	0	0	0	0	0	0	0	0	0	1	0	0	0	0	0	0	0	0	0	0	0	0	0	1	0	0	0	0	0	0	0	0	0	0	0	0	0	0	0	0	0	0	0	0	0	0	0	3
ENSG00000100296	0	0	0	0	0	1	0	0	0	0	0	0	0	1	0	0	0	0	0	0	0	0	0	0	0	0	0	0	0	0	0	0	0	0	0	0	0	0	0	0	0	0	0	0	0	0	0	0	0
ENSG00000100297	0	0	0	0	0	0	0	0	0	0	3	0	0	0	0	0	0	0	0	0	0	0	0	0	0	0	0	0	0	0	0	0	0	0	0	0	0	0	0	0	0	0	0	0	0	0	0	0	1
ENSG00000100298	0	0	0	0	0	0	0	0	0	0	0	0	0	1	0	0	0	0	0	0	1	0	0	0	0	0	0	0	0	0	0	0	0	0	0	0	0	0	0	0	0	0	0	0	0	0	0	0	0
ENSG00000100299	0	0	0	0	0	0	0	1	2	0	0	2	0	0	2	0	0	0	0	0	0	2	0	0	0	1	1	0	0	4	1	0	0	0	1	0	0	0	0	0	0	2	0	0	0	2	2	0	9
ENSG00000100302	0	0	0	0	0	0	0	0	0	0	1	1	0	0	0	0	0	0	0	0	0	2	1	0	0	0	0	0	0	0	0	0	0	0	0	0	0	0	0	0	0	1	0	1	0	0	0	0	8
ENSG00000100304	0	1	0	0	0	0	0	2	2	0	0	0	0	0	0	0	0	0	0	0	0	0	0	0	0	0	2	0	0	2	2	1	0	0	0	0	0	0	0	0	0	0	0	0	0	0	0	0	9
ENSG00000100307	0	0	0	0	0	0	0	0	2	0	1	0	0	0	0	0	2	0	0	0	0	0	0	0	0	0	2	0	0	1	2	0	0	0	0	0	0	0	0	1	0	0	1	1	2	0	0	1	8
ENSG00000100311	0	0	0	0	0	0	0	2	0	0	1	0	0	0	0	0	0	0	0	0	1	0	0	0	0	0	0	0	0	1	0	0	0	0	0	0	0	0	0	0	0	0	0	0	0	0	0	0	0
ENSG00000100316	0	0	0	0	0	0	0	1	0	0	1	2	0	0	0	0	0	0	0	0	1	2	0	1	0	0	0	0	0	0	0	0	0	0	0	0	0	0	0	0	0	2	0	0	0	2	2	0	3
ENSG00000100319	0	0	0	0	0	0	0	1	0	0	1	0	0	0	0	0	0	0	0	0	0	0	0	0	0	0	0	0	0	0	0	0	0	1	0	0	0	0	0	0	0	0	0	0	0	0	0	0	1
ENSG00000100320	0	0	0	0	0	0	0	1	0	0	2	0	0	0	0	0	0	0	0	0	0	0	0	1	1	0	0	0	0	0	0	0	0	0	0	0	0	0	0	0	0	0	0	0	0	0	0	0	12
ENSG00000100324	0	0	0	0	0	0	0	0	1	0	1	0	0	0	0	0	1	0	0	0	0	0	0	0	0	0	2	0	0	2	2	0	0	0	1	0	0	0	0	0	0	0	0	0	0	0	0	0	1
ENSG00000100325	0	0	0	0	0	0	0	0	0	0	0	0	0	0	0	0	0	0	0	0	0	0	0	0	0	0	0	0	0	0	0	0	0	0	0	0	0	0	0	0	0	0	0	0	0	0	0	0	2
ENSG00000100330	0	0	0	0	0	0	0	0	0	0	1	0	0	0	0	0	0	0	0	0	0	0	0	0	0	1	0	0	0	0	0	0	0	0	0	0	0	0	0	1	0	0	0	0	0	0	0	0	6
ENSG00000100335	0	0	0	0	0	0	0	0	0	0	0	0	0	0	1	0	0	0	0	0	1	0	0	0	0	0	0	0	0	0	0	0	0	0	0	0	0	0	0	1	0	1	0	0	0	0	0	0	4
ENSG00000100344	0	0	0	0	0	0	0	0	0	0	1	0	0	0	0	0	0	0	0	0	0	0	0	0	0	0	0	0	0	0	0	0	0	0	0	0	0	0	0	0	0	1	1	1	0	0	0	0	2
ENSG00000100345	0	0	0	0	0	0	0	0	0	1	4	0	1	0	0	0	2	1	0	0	4	0	0	0	0	0	0	0	0	0	0	1	1	0	0	0	0	0	0	2	0	1	1	3	1	0	0	2	10
ENSG00000100346	0	0	0	0	0	0	0	0	0	0	0	0	0	0	0	0	1	0	0	0	2	2	0	1	1	0	1	0	0	0	0	0	0	0	0	0	0	0	0	0	0	0	0	0	0	0	0	0	4
ENSG00000100347	0	0	0	0	0	0	0	0	0	0	4	0	0	0	0	0	1	0	0	0	0	0	0	0	0	0	0	0	0	0	0	0	0	0	0	0	0	0	0	0	0	0	0	0	0	0	0	0	1
ENSG00000100348	0	0	0	0	0	1	0	0	0	0	5	0	0	1	0	0	1	1	0	0	0	0	0	0	0	1	1	0	0	0	0	0	0	1	0	0	0	0	0	0	0	1	0	0	0	2	0	0	10
ENSG00000100350	0	0	0	0	0	0	0	0	5	0	1	0	0	0	0	0	0	1	0	0	0	0	0	0	0	0	4	0	0	5	6	1	0	0	0	0	0	0	0	1	0	0	1	1	2	0	0	0	1
ENSG00000100351	2	1	2	1	2	1	3	0	0	1	1	1	1	0	2	0	5	0	0	0	6	1	0	1	1	2	1	0	0	0	1	1	2	2	1	0	0	0	0	0	2	0	1	0	1	2	0	1	1
[truncated: 17,196 more rows]
[truncated: 610 more columns]
