# Supplementary material for: Genome-wide CRISPR Screens in T Helper Cells Reveal Pervasive Crosstalk between Activation and Differentiation
Source: Cell. 2019 Feb 7;176(4):882–896.e18. doi: 10.1016/j.cell.2018.11.044 (PMC6370901; doi:10.1016/j.cell.2018.11.044)
Supplement: Data S2. Processed Data from All the Steps of the Analysis, Related to Figure 1 [file mmc2.zip › supplemental data/mara/human_alltf_allgenes_alltime_th20/mara_signal.csv]

Th0_05h_1	Th0_05h_2	Th0_05h_3	Th0_12h_1	Th0_12h_2	Th0_12h_3	Th0_1h_1	Th0_1h_2	Th0_1h_3	Th0_24h_1	Th0_24h_2	Th0_24h_3	Th0_2h_1	Th0_2h_2	Th0_2h_3	Th0_48h_1	Th0_48h_2	Th0_48h_3	Th0_4h_1	Th0_4h_2	Th0_4h_3	Th0_6h_1	Th0_6h_2	Th0_6h_3	Th0_72h_1	Th0_72h_2	Th0_72h_3	Th2_05h_1	Th2_05h_2	Th2_05h_3	Th2_12h_1	Th2_12h_2	Th2_12h_3	Th2_1h_1	Th2_1h_2	Th2_1h_3	Th2_24h_1	Th2_24h_2	Th2_24h_3	Th2_2h_1	Th2_2h_2	Th2_2h_3	Th2_48h_1	Th2_48h_2	Th2_48h_3	Th2_4h_1	Th2_4h_2	Th2_4h_3	Th2_6h_1	Th2_6h_2
ENSG00000000003	1.86289493261366	1.72705382301476	1.62412946117709	1.94176585905062	1.75765617306539	1.97326541572456	1.52971698631666	1.50245163149134	1.6807049959394	1.57674941781057	1.34051478557728	1.5197735648826	1.30007993920446	1.13744510608675	1.05483454132221	1.1035102739303	0.786218492332227	0.901059320631626	0.941166742280265	1.15900786464771	1.47135675674528	1.26648834311384	1.34924648564415	1.73885786465891	0.947463764525048	0.480840324587556	0.813611063975083	1.77527772170167	1.62199276935475	1.72814496549932	1.87869528780766	1.83248705929235	2.1384283524274	1.68352631296773	1.31698715452055	1.70112882330628	1.74398978419263	1.69955097422231	1.74402649603526	0.965827284093379	1.28968709045681	1.2177159334178	1.47725190009381	1.21298804465285	1.08764570827492	1.09668376359181	1.22025158309556	1.19397398229709	1.39377878282952
ENSG00000000457	1.89160480419777	2.10505080718626	1.81794852256786	2.55085043308204	2.59147893096135	2.51212452649788	1.85026262664308	1.90839073073606	1.89576656943223	2.15843292767759	2.27174436944237	2.41495796451369	2.0508079862654	2.12507434567703	1.93810404627259	2.71705619181711	2.70851009533464	2.70948916529646	2.51714793509502	2.35947663789431	2.44256440304749	2.54142875011233	2.52459199857117	2.41212088006235	2.50054210975851	2.66574099011247	2.65586528126463	1.93294792987392	2.06707792619637	1.90596723231865	2.23741063635902	2.54846813127774	2.45547783909719	1.90201199944631	2.00556488892357	1.88030591739281	2.22181203534655	2.26864043694111	2.44111148978833	2.15200635949741	2.0440565626835	1.94596443329618	2.60278597710449	2.55999866142554	2.57748583108109	2.34881101993455	2.25152440313091	2.30387526037008	2.47673165875276
ENSG00000001036	1.74179336391077	1.57354956079162	1.29690288120385	1.87169447879467	1.63079619182096	1.68012747705618	1.45222722221354	1.44357221227136	1.49879681233235	1.99944820778739	1.62772173987866	1.85226957468382	1.32496136346452	0.937112447566453	1.0251200243633	2.56223799272432	2.10700077329631	2.37264086606758	1.45813118473857	1.08593898722652	1.32143312124756	1.47602994076433	1.36425323024301	1.25414772356507	2.45009088724543	2.24244860202236	2.44516046526548	1.6939242709126	1.64290750416185	1.60844341808849	1.70328520455801	1.80641981264906	1.75182770333668	1.62341773772159	1.21640125023286	1.47169423199743	1.93806085234047	1.92644186585991	1.84231949483976	0.993540620178812	1.15025235625622	1.07214852518226	2.74228414197493	2.49830811433226	2.77363192791148	1.26045899227268	1.27774822118928	1.45195100692303	1.53517331263029
ENSG00000001084	3.15681316957708	2.6382998999807	2.62378414318243	3.24002264636963	3.3131309027937	3.23563854219887	2.96611806977781	2.8262420420752	2.7188582498188	3.05586265560701	3.1488481324244	3.04021316613532	2.29220035780097	2.77776903123963	2.34248057843729	2.79837829392607	2.98956328440846	2.95505610173442	3.09931721381037	2.89454083299053	3.18715396490315	3.55481363299366	3.52673986442242	3.36371701988517	2.8272307782609	3.03031242825988	3.21178675669606	2.98710012351862	2.83646100586542	2.57253589141551	3.07995392955469	3.25205911865843	3.09006015287731	3.10856530032831	2.83472396719621	2.63897875509979	3.14882668143669	3.1656733407161	2.90409384461461	2.30743929228207	2.38674607814054	2.26208388035112	2.82948876937259	3.04698131696248	2.77373181865606	3.1005561452442	2.95253245424777	3.08589285326195	3.51095421931908
ENSG00000001167	3.43297055884379	3.67350436080758	3.77643922237625	3.44655626890285	3.50277274265207	3.45069523187068	3.81626512542104	4.04431012426501	3.85593930799123	3.16237319595431	3.20499188751932	3.30924289853786	4.09294024329436	4.20141411664086	4.12897462624599	3.46484800873843	3.45004151262932	3.43147437254643	3.76030669345493	3.90993081833026	3.78664343905628	3.64478387810114	3.71876101979574	3.55691255132244	3.22665350018401	3.42640043306216	3.33513592366695	3.50195934014473	3.71602515298732	3.81324963569834	3.24553333505062	3.51958171798254	3.49981118938262	3.90934742926439	4.02967803289183	3.89946245090326	3.26957654371754	3.2094313660402	3.1826225445279	4.17514236935166	4.24652902459582	4.22760716872687	3.22991071588816	3.30530670006593	3.28058785524159	3.89984313098877	4.05967374922354	3.84333080302143	3.6805700262428
ENSG00000001461	2.76744426216767	3.19135662123059	3.04326927188663	2.84932404345864	2.85521079280258	2.80441437071862	2.59459030718773	2.88561602284926	2.7854555879466	2.81513922203371	2.89180406498779	2.78732338199672	2.37056892223572	2.72161116747491	2.58865085992753	3.23393782134486	3.26377653012744	3.11776847389118	2.5009030228726	2.77029233756562	2.68137078278648	2.57759217607956	2.70016586793866	2.54742751181971	3.16033103869337	3.05800729741331	3.12455195849683	2.85654491607331	3.10312372546391	2.95725128673571	2.76298020796067	2.89856036180172	2.80007012546296	2.56747692968864	2.93846856005258	2.82294908157873	2.86846124390028	2.84858286089114	2.81023969437866	2.32276706009649	2.65036458949441	2.52765478810172	3.21472723134187	3.1305297393695	3.04702406794042	2.33507551616272	2.47948363847375	2.4192741971922	2.56893371704068
ENSG00000001497	3.41471559746306	3.41952833834688	3.30653499199649	4.13451354357566	4.15958127706571	4.18315640074102	3.368450335702	3.19365647357535	3.37286306276813	4.16234738822016	4.1804014560598	4.18754494220559	3.32102799929905	3.23187102036301	3.20042668119967	3.78525951593579	3.77343657187169	3.67023675384223	4.06033438395711	3.91140481438743	4.19094784500223	4.40669851534203	4.33256587070266	4.31012372957187	3.31543250020136	3.60273315737991	3.76713132843299	3.42984638504894	3.43284461649616	3.34924422048759	3.81814300243325	4.01083069816092	4.10135989711601	3.40658285393849	3.27015431914623	3.22810114048608	4.16494902328956	4.22313933810133	4.12852857400217	3.19273716725851	3.13243301348724	3.23385113311116	3.70569478072996	3.75462739985265	3.50170916117503	3.92034428732903	4.02270533507995	4.17951410518743	4.33920263748295
ENSG00000001561	2.41849081203824	2.05122723519866	2.75328484554684	2.77285118779268	2.80627129160725	2.83417170820797	2.72171639186602	2.71717510887921	3.17333019151153	2.64074875549052	2.73865699769511	2.64728056877226	2.62379864865462	2.76316319115512	2.86118322043149	2.53103454309844	2.4341921352435	2.48418972619302	2.75103944543908	2.58012591636893	2.8715739589242	2.91299176341501	2.7797505152674	2.80209291133957	2.43724709623744	2.47352546241438	2.31527029453817	2.31184013268337	2.11844708745551	3.02959732456353	2.50328669706943	2.84421728390839	2.81039617759917	2.73905132838852	2.65157861016893	3.23163804025017	2.60472465053475	2.66615818987376	2.69694880803104	2.6123759550338	2.81886382152148	2.97509069443613	2.5137289349127	2.48838393036755	2.62004924373029	2.69418113536066	2.61742502948814	2.90375951834742	2.74748883922607
ENSG00000001617	1.604638413242	0.803744460401603	0.801001085138444	0.518886646247067	0.463011113491472	0.381438090626882	1.37541287187328	0.695125222943573	0.863075591923906	0.352190202502548	0.179813414031945	0.425553968945419	1.00485823081109	0.868486081926016	0.879398505689748	0	0	0	0.853154959757315	0.573283106043479	0.543650155664034	0.943236414151824	0.515374263003367	0.579870973875915	0.502266297017883	0.241077767550362	0.451599685835046	1.51419273051737	0.69194245516964	0.752778367907252	0.221608774146039	0.230081825723938	0.398939864939688	1.29813505278184	0.868267873250515	0.866785311970316	0.363705173859933	0.400516885824114	0.546714060278071	0.930864023723616	0.452922320800303	0.678415195799431	0.434586921680183	0.182327390110274	0.376130354099273	0.526618457870007	0.484422303749717	0.484573225341925	0.412238119395585
ENSG00000001629	2.93868561817472	3.18886600093166	2.95046290410646	3.48066761781283	3.57858177067629	3.48792844158885	2.8320361808832	3.17932801822568	2.80579378142087	3.10791744815892	3.3221541743217	3.23232892474795	3.17226209055614	3.02941846870879	3.09392012706263	3.31117784834002	3.39551124619117	3.25169145380982	3.3993022537077	3.4593342055917	3.41682463754785	3.73904010730555	3.57753440010885	3.44044694055324	3.29669945682883	3.18299576551223	3.24238529880159	2.84378666077844	3.2037581261362	2.9082444194308	3.35471006390538	3.58828533887823	3.39059470474422	2.75477474127508	2.88649201921159	2.87827106110696	3.12686140806562	3.17319621789576	3.17334275061783	4.06747341167354	4.12224503226177	4.03514995910803	3.29604795483463	3.35557569256985	3.24905579336933	3.80468943346315	3.91231496280444	3.62508732102616	3.79454492326872
ENSG00000001630	3.19714950846803	3.23147215692106	3.50813964569619	4.82872165409293	4.89987504087516	4.82792966355542	3.52850528180281	3.69893126496635	3.80789728265526	4.07112711104592	3.97115946165172	4.12430296098972	3.41979339894423	3.61541319909265	3.66025876170973	4.51383091169252	4.26964150407909	4.50932976563109	3.5973752723018	3.42657593780124	3.99749953848054	4.36589852306839	4.16067834591108	4.64628333811786	4.58195580527442	4.38233158817084	4.31461733011129	3.16628484674795	3.10174857413787	3.54359931445487	4.6784299413648	5.0804846875524	5.02973833033044	3.65881192249154	3.68873444360042	3.78640082379867	4.30219577955801	4.09971843042607	4.15875338744952	3.50682386194825	3.76228324982218	3.74006436762849	4.46032012104379	4.40933655084239	4.80141930247946	3.72000741293461	3.42818329758047	4.03573509611484	4.50227662489405
ENSG00000001631	2.61141447648474	2.96572141915226	2.84666365813353	3.64746353325435	3.81483125658249	3.80123668556955	2.53681891923762	2.8861405969239	2.82307387767099	3.42782308397965	3.69215159481768	3.79276413125766	3.22201489283504	3.02349334433938	3.03320145366847	3.81675142487886	3.8216824565267	3.62363134794711	3.45967067141451	3.39865080856223	3.60665749860381	3.7054759669212	3.61483186475252	3.54110713919907	3.63053504313969	3.45228332121985	3.70964240446602	2.49584658982633	2.96926508733882	2.75036867533794	3.46710995835287	3.90017104762802	3.72533914761957	2.75692925021015	2.9129102906038	3.04736600998457	3.47487216476495	3.64266796230924	3.82874573887133	3.58776546474243	3.73643552376855	3.66881959373616	3.6752216089153	3.81635316095224	3.8039967175325	3.68466056711231	3.6815501603401	3.72262124302823	3.77853732604447
ENSG00000002549	3.78529811024041	3.62237633775566	3.85055177534004	4.78345862066788	4.34326501612055	4.4018709277687	4.09275830478073	4.06145801249899	3.90135227514961	5.09222142546304	4.53203266587035	4.38993031811688	4.38195538213548	4.38165406527852	4.18867850808934	4.81354927710134	4.4489852718418	4.24329172721776	4.61987158884098	4.62460019485104	4.4712341400739	4.41030184647529	4.32206694798908	4.3441728867977	4.63553448896951	4.43608740855495	4.33828893528106	3.76708740272292	3.56283425559661	3.73263314700386	4.16297625738162	4.13204167939483	4.17328820460613	4.01051357696632	4.04060441708622	3.98788344112024	4.38112873167961	4.30330128806576	4.22508769626398	4.24948617948008	4.29820199282763	4.08006982793323	4.5913825721728	4.2585276063128	4.11597721334915	4.47379304272984	4.35415171390783	4.36169126549594	4.27290349365549
ENSG00000002587	0.738450319737277	0.610784074509822	0.509106546999873	0.502236643853994	0.658286030686114	0.498659110994787	0.701854164520191	0.531271573497675	0.516716637619968	0.670926622423596	0.401090888476804	0.542096357873876	0.675515654716434	0.548371088319748	0.538505380152716	0.419098417439135	0.400580531296079	0.414499508073519	0.532307428689269	0.716008849703207	0.694910624777813	0.694940571472699	0.635866523954537	0.533314639487478	0.52040618329187	0.405867027327813	0.645446897254538	0.629628938760352	0.512384008852932	0.497142028946726	0.529551789532356	0.931608808785106	0.932900030625536	0.706018982332379	0.557869120542537	0.614206781787324	0.571172748260075	0.731145993651157	0.687382597230093	0.600422605197647	0.906745319030624	0.702909374904669	0.453652550995071	0.610095951821954	0.657758834497888	0.773583656850289	0.627262153289742	0.808037146433901	0.769603464698062
ENSG00000002726	0.198837743905068	0.488678782947074	0.437892284537739	0.555716194394311	0.421780616715403	0.431760338259739	0.407354655122604	0.284099412382513	0.582456372992206	0.125487502108593	0.222540169315899	0.160891055229136	0.37319808193652	0.128230492646847	0.385331786138528	0.438950817777987	0	0.339217037634592	0.180889698841118	0.203798435343761	0.575786055886604	0.267814768064083	0.412899405113969	0.448913410859815	0	0.0616915348152368	0	0.548903761351415	0.322681870833713	0.520783479343323	0.40844001202357	0.448382825067258	0.380696892659969	0.53333047910606	0.399913727669829	0.445338813144038	0.300782140640492	0.117071671585838	0.0823050696785456	0.369193854353313	0.51586450724259	0.366909986732857	0.393655650148667	0	0.273908906366311	0.18958842238586	0.252494176548619	0.30291545309237	0.461353827338065
ENSG00000002745	0	0.110108326943334	0	0.302564527291105	0.24231303704209	0.316727150526649	0.12191227637323	0.202808590353604	0	0.264108127669192	0.13122999644269	0.132615598412984	0.141822426814001	0.27625427317948	0.119826280143268	0.108355625833956	0.116034841788895	0	0	0	0.218094827931598	0.125398409394334	0.260598090315128	0.309203075435597	0	0.157781224275051	0.201696805195084	0.180028930734071	0.143537414996196	0	0.253287813208762	0.228899752554533	0.28014902012533	0	0.254742213373914	0.115215297391867	0.172808113824709	0.146722012620464	0.186796529152922	0	0	0	0.141989025800215	0.107600704559907	0.223483493527308	0	0.178797855845335	0.244940267524259	0.232340330992261
ENSG00000002822	4.62508065060687	4.47034881884694	4.07466722707653	3.24586044295241	3.34095185464687	3.06702915543602	4.70036217699021	4.55956280139782	4.5876709638163	3.14385482064291	3.04005054895494	2.94410208031713	5.05907619092975	5.06491512434259	4.7714385774598	3.0208979449661	2.64481926914162	2.73606736255158	4.23154380339194	3.84751435051124	3.63117088896851	3.53620601596105	3.57091765247987	3.55653592712617	3.08878080685375	2.56431838921216	2.60519764898415	4.56241507420006	4.47115639131212	4.14563793994298	3.15496857110611	3.24321715625436	2.98028863206014	4.6796188143976	4.67092983624393	4.6413574567498	3.27213219116863	3.08603447982036	2.97490692345509	4.8955685659341	4.99455333651607	4.73952623848717	2.67616041756676	2.71426418756868	2.59475458191518	4.11475648098671	3.81400436104284	3.56474944396107	3.72818910561978
ENSG00000002834	3.55874514201486	3.75608005377417	3.88525594265306	3.82010945055663	3.75453609991708	3.8918141756429	3.91786987910006	4.03016331058951	4.03308953340759	4.11023923661032	4.08788038101509	4.08370988058768	4.01538432402259	3.94448245110197	4.05000597506487	4.35404631097933	4.34987011127447	4.49215937015523	3.35981967720818	3.15238553359922	3.10990435310406	2.98681765616442	2.7029505533075	2.81784288019662	4.4706096925924	4.53422934701526	4.42097206955696	3.55670143098592	3.68365332164234	3.77502733339671	3.81032687879969	3.93861624969767	4.05989113415272	3.84962193165487	3.98846354075426	3.93866493637457	4.0830105745572	4.02122891806088	4.14546850893781	3.78445323553594	3.75232831929203	3.87949774760475	4.36529366615071	4.39559664420258	4.62234190449641	3.44394072920099	2.93029735076848	3.05914359714304	3.25981429260519
ENSG00000002919	3.39409555662809	3.52246766313601	3.23883138164654	3.51507651068531	3.7360373344517	3.49892887015549	3.25071551904253	3.39888136843948	3.30934521602912	3.18650964562893	3.31634367522632	3.21598364654961	3.14822157405458	3.32410033127719	3.23650353973645	2.89374384379625	2.98448930760794	2.8456997690571	3.34806379849023	3.28082850560034	3.15806368547144	3.45886233385655	3.48865865743215	3.51584662322224	2.75202242842454	2.95577448883019	2.83680687956635	3.43409042496418	3.41810693917591	3.21015793424848	3.41577395861417	3.82805209244879	3.61859110099576	3.33491511886817	3.41267130373578	3.32672164958535	3.29929015578896	3.36091343681166	3.31183415032082	3.10213974096652	3.12237373502123	3.09818957897236	3.23175256268188	3.09918196474901	3.2198713291893	3.26164791671207	3.28519525923798	3.26340549744745	3.42872823904519
ENSG00000003137	0.208702986432136	0	0.22241928909964	0.253689827008372	0	0	0.238415144648627	0.229229792516222	0	0	0	0	0.24963902557727	0.253356120386165	0.216305827270564	0	0	0	0.219100187926688	0.215393597854148	0	0.233783545285188	0.205981115642805	0	0	0	0	0.214491832898796	0	0.194782759171911	0	0	0	0.0900461673514441	0.218806961887883	0	0	0	0	0.23074895675971	0	0.249421638083207	0.221622394942271	0	0	0	0	0.21252497323359	0
ENSG00000003147	1.39578666630324	1.37721577518668	1.3367758067387	1.11750600629899	0.91823284475147	0.933875214631158	1.19910899515973	1.22881857591858	1.27793769481539	1.15468066418765	0.974174660242556	1.17387744816508	1.34860028206755	1.028579591035	1.21013279258096	1.7777822412972	1.52430259272981	1.66594867214694	1.17930401645175	0.965686426958447	1.28165303123042	1.13150210649143	0.800543123329842	0.860887952476367	1.41716056077205	1.34182509839593	1.68654153599746	1.24402490255208	1.34872747963279	1.2167211971481	0.904218150639886	0.854619562617939	0.729160833511892	1.16142432027998	1.25266010606235	1.65254337784913	1.18908350683195	1.13800285918968	1.24456085148264	1.2276619868194	0.997465106663152	1.15114464843034	1.48202263532875	1.52094325410823	1.33933377225639	1.173998015574	0.827739260456781	0.784859988483145	0.927736972998404
ENSG00000003393	2.00961841491205	2.1828010566705	2.17244679445229	2.61743232851847	2.41609233378764	2.53551262469229	2.0527997807334	2.21892409720404	2.15521901230226	2.4417729575746	2.59749845652381	2.29063193782658	2.10533343484569	2.22787555532068	2.30235506653999	2.47083308005664	2.32918125853103	2.26999991589636	2.16617642211448	2.20122987873006	2.33843764023956	2.66448138195542	2.3573914094872	2.28816360138235	2.27586219576994	2.15003163692553	2.32922897135824	1.92747701215037	2.19702566866631	2.17693569850559	2.60481335478744	2.57088554951192	2.28818794970952	2.18214816387564	2.17758293708093	2.26011903941569	2.56179052745328	2.6630877020671	2.37665585016958	2.04937916266479	2.23631707714232	1.9160001280008	2.59240737356569	2.3720533181492	2.25122863871721	2.48267917079765	2.23087317109482	2.40944648177811	2.62375513160681
ENSG00000003402	4.83501125875002	4.70648954716936	4.96387207428645	5.84277020436258	5.91297583968368	5.70445558140235	4.95937708681244	4.76616595606729	5.07162377127793	5.38477942602376	5.38948260430013	5.40056704857643	5.08537782677861	4.65261659057402	4.77433051250422	5.54789250536379	5.43339880722713	5.4219455084611	5.73507440200014	5.50129086307285	5.89199774048737	6.34982232428824	6.25517406016885	6.12263753588313	5.3118010517067	5.16609368991868	5.11530156882461	4.92814459252918	4.80745775542292	5.12218859481649	5.86097993689594	6.15705101688954	6.11304259481036	5.19442244305182	5.10535742224421	5.35297599185184	5.8095948881928	5.67970150830546	5.64772698178702	5.4676549957837	5.2233675016405	5.23084655043262	5.55935382679662	5.51844838473754	5.45565439314782	6.10900755395976	5.88125618851415	6.2827675560496	6.61716899338297
ENSG00000003756	5.2548878086207	5.13887018498644	5.27067891924408	4.7103856911324	4.96273972965314	4.74798832300435	5.411708549902	5.39861961069352	5.61750537347464	4.20996823108621	4.39020435577832	4.68329721376419	5.75955140509252	5.63713328317586	5.64838956022812	4.7475807914692	4.81846540124749	4.7397360433694	5.06638530920075	5.05091314059483	5.00754385384853	5.10273426287089	4.99438395351021	4.67561932992873	4.70506981812622	4.78420300748228	4.9408135077257	5.1738703004831	5.04767414153124	5.18521585543502	4.68302897217866	4.93934693284459	4.85501798373648	5.44275531586436	5.57913342175748	5.59214302844778	4.22827795736611	4.40872942063325	4.7842866118331	5.63574628825724	5.60420152140123	5.58141896462571	4.76121621136978	4.77540229230968	4.91018861168674	5.06227219611061	5.20814645803674	5.06277223251608	5.07364765123778
ENSG00000003987	0.909390983259899	1.12543596226744	1.03659857751365	0.993481376279065	1.05968779830319	0.810321141879318	1.16401918266081	1.06980120681399	0.953675144674855	0.897751945594357	0.778402433132001	0.697532550752472	1.20482643987542	1.1184508630306	0.969258823006358	0.842179067405924	0.880000121773117	0.622111867565787	0.861090869407944	0.732963869930269	0.806377646757895	1.1681103658505	1.04680307174173	0.73918116901185	0.924536640728006	0.653644107546871	0.736561013363642	1.16883462627398	0.877907427995834	1.0619586776867	1.05017806114571	0.930394800240426	0.850616632878707	0.917030458209155	1.09023395491314	1.09492215515921	0.70363202200222	1.08491220292987	0.857296280607398	1.24565778636532	1.03874550462008	1.11446923349037	0.916206728345958	0.731862958562619	0.812413559962268	1.37662021712362	1.1369255389194	0.901903733550978	1.10795847666769
ENSG00000004059	4.44846257332579	4.37404864497649	4.40087905576514	4.57442949559182	4.50533880092107	4.59757541861561	4.33899647478332	4.26390307229485	4.43548445977371	4.66306166440387	4.49962965412832	4.55252018221274	4.37511908237122	4.26334303738357	4.37290137585515	4.63358270042477	4.58350007603113	4.67461228988838	4.37494033606211	4.21241496399229	4.27887617504213	4.20599326572101	4.06313593309766	4.46782811336499	4.64187812939347	4.60075947307944	4.66380695097274	4.51150874626456	4.42668924458007	4.49130807843674	4.33630463387377	4.54297664656382	4.61625848297351	4.37924276329727	4.30399752335381	4.40608367948017	4.58631758727182	4.53093035898805	4.56218439381193	4.38078461368504	4.1277422647649	4.43506490570375	4.68837097858085	4.64879464992002	4.77147244964312	4.46402358541608	4.31346536646141	4.43451945933724	4.35265832678714
ENSG00000004139	1.58072563179202	1.62649166699993	1.7960369743116	2.86162357146128	2.95164453562724	3.08771419356856	1.30808684345457	1.65989906068407	1.328810894456	2.68280076684876	2.85705624136489	2.74628324718573	1.34305016460215	0.944528273285395	1.31719344808238	3.01961480201724	3.02596075442336	3.00718148053089	1.52602804222614	1.4977283955661	1.85032235929234	2.45764678629391	2.00034827897408	2.43565512921006	2.99587726304251	2.92841121808924	2.83412469335714	1.24105469336321	1.73829012474938	1.31273393134517	2.58181403822373	2.81483969528373	2.96275960068162	1.5958155479099	1.69801822466757	1.58746425014602	2.74441427383814	2.56577978179456	2.86590259256182	1.18121479418489	1.35411976567239	1.26488632558338	3.10022291097743	2.94011384979098	3.1211086290707	1.20833925747914	1.22711397014247	1.46154097049443	2.18474480569882
ENSG00000004399	2.94942128369074	2.63916446673302	2.86823407314073	2.07258055887303	2.20144897532266	2.44533387466818	2.80061722796106	2.55010901303363	2.57714393125441	2.3824927146208	2.14637913586395	2.31673648799694	2.13854147233345	1.81513414054451	2.24452156377838	1.74333048982355	1.79107590231609	2.0052687597337	1.89421978336418	1.58514726904328	1.73226420944218	2.20698677168094	2.03012655231375	2.20184720982166	1.7824294126317	1.7370040482397	1.74828813497118	2.94908605948022	2.69543091174583	2.7187857021764	2.42852146634013	2.46777744570926	2.71540310214739	2.62404520949476	2.50655397980216	2.47365188519762	2.4825538842044	2.28319532046161	2.40468128654506	1.99886983994694	1.91982721327055	1.89226220495544	2.36205516622274	2.19578576496418	2.15490493412203	1.80533358925517	1.60630902255947	1.86514313151366	2.29167984635389
ENSG00000004455	3.26360824370355	3.37881543076902	3.29245708690593	5.66412299859388	5.56244929853956	5.70473868400895	3.03026895682423	3.12746204423189	3.26565635202157	5.63342796227119	5.66413687124984	5.69187857015338	3.815256565792	3.71021277205033	3.69930244552273	5.54644617055615	5.43126483872419	5.51373918184581	5.14598752798271	4.87328710294503	5.35597759890046	5.74344860141862	5.54729239389651	5.79581151984512	5.58736475652951	5.59961754030243	5.33184401462281	3.17378640449138	3.35034609483803	3.26408625609891	5.36535432648647	5.5219647908969	5.55192804531559	3.17201479871488	3.18900201301634	3.26454493312953	5.6026943010157	5.62411858411128	5.51611867345157	3.61746132263147	3.50939387213919	3.62220799321009	5.5749561861249	5.32856525170576	5.32698742445875	5.06744401717189	4.7944839071925	5.34972315460794	5.69237768659276
ENSG00000004468	2.18551630220406	2.74253536022371	2.46735349054041	4.06987767415403	4.4636999352848	3.90248365011296	1.89779225885909	2.26526010182385	2.25157175941381	3.15016862685841	2.94809544403838	2.42942917531871	2.18603105181447	2.45207349269276	2.34849587763087	3.60092490520475	2.88206513097679	2.57082437340118	2.71352850111024	3.56547659428545	3.12612436873665	3.56380080759001	3.82828481118098	3.36727858845853	0.976218640454043	1.95425806518577	2.39844966454941	2.110929307517	2.65760566922085	2.45643858580847	3.63236465663794	4.37407132494202	3.97342097519278	1.89334687565336	2.47273284885629	2.23108372070527	2.6581804543932	2.90569267977694	2.77557799989408	2.20928489182859	2.8030269920053	2.18736838649619	2.61200174884183	2.73241105134847	2.75990233930746	3.29032913366194	4.00999509375374	3.64741662930581	3.78709903387038
ENSG00000004478	3.29765742999378	3.37996693551761	3.39654658344673	5.40697444257501	5.3047118780115	5.48507075491931	3.21220562848715	3.30384177807079	2.84682615029944	5.26312532737903	5.25211111120904	5.30328003212778	3.8476103430367	3.70069191151894	3.49201566982802	4.12679884488682	4.1707452612107	4.16643418936339	4.90172032068327	4.546719761391	5.04607322049919	5.23905026039013	5.09874995113745	5.39727543018088	4.11928429874638	4.14383289531329	4.29116193406848	3.3464454816084	3.22928149758208	3.18530249518386	5.20132727648429	5.31103613895581	5.49551522048897	3.34910727867886	3.37626582385998	2.76339029613537	5.23461582837581	5.2604597239918	5.24103247412177	3.81690980622187	3.49266382011202	3.56468151187049	4.23983787495818	4.1536773696133	3.98812997824803	4.83307836839852	4.55886862268123	5.05399486624131	5.26829105504106
ENSG00000004487	3.94017693780684	3.85234730824029	3.68837182529222	4.31903757916087	4.24474392895014	4.41375662187591	3.63837795143974	3.58788439596575	3.72895316874261	4.35095125801449	4.38663350672457	4.38030139730737	3.64650938694732	3.56075626788455	3.48846928026864	4.02822612701064	4.10096592586419	4.08270036425236	4.17632231955578	4.03154142332625	4.23511469185782	4.32714929367855	4.25094367077138	4.35540284606289	4.03968772271671	4.04392632345817	4.0475027487841	3.97497339114599	3.76371787371167	3.66154679717123	4.25354248327087	4.31805728486091	4.40970502927993	3.63618781407561	3.58642582048883	3.64960573955611	4.43479221970946	4.38544204551246	4.30363527111416	3.50610379423078	3.54589494985942	3.55285352414522	3.92844935125989	4.08262954188662	4.016110911662	4.17333748829847	3.95361206567825	4.20879018304813	4.30870297025504
ENSG00000004534	4.23089555791967	4.27562390943761	4.15152797574955	4.29420174505438	4.39655188066541	4.29685402066842	3.67687519038403	3.84751648377859	3.70048682715565	3.86944321689281	4.06033610828085	3.99261264043274	3.87411550962738	3.79860119578521	3.76569465128202	3.87123434368568	3.68558403016414	3.58568880481466	4.40379546498033	4.17250395911714	4.26025722648201	4.69272308299595	4.5405729964629	4.34218462855809	3.79001129150117	3.53936094586196	3.84864860643738	4.07676765616973	4.28864958516858	4.07653015710164	4.19573621234229	4.27266088654814	4.27626326010152	3.76116988267841	3.91798917240665	3.67797269102524	3.91307844825236	3.97537519815636	4.04523134587693	3.76265022656509	3.8155099024017	3.64337987004257	4.1840450979588	3.65319787084575	3.80108027147409	4.35107503794425	4.25280736006198	4.27184479285715	4.6640709699082
ENSG00000004660	1.69219324530323	1.95190500111129	1.82444122169553	2.22580771499081	2.39130817085419	2.31897995967973	1.60140574073684	1.99273648140681	1.70204626376665	1.87422078816347	2.17654216314102	2.00360881375888	1.17628295450427	1.45644755916753	1.24051975384922	1.50444843904269	1.53005265525928	1.59362352153974	2.12618556631375	1.9924556189117	2.00063234375358	1.97342525549596	2.1945810863908	1.91181695340133	1.8935636686831	1.80811498558762	1.68757603831187	1.73456634890349	1.90062882171153	1.70134412348665	2.00869042896371	2.33313175665435	2.31238689796631	1.47597737444219	1.89181292733503	1.60859155437414	1.84694343512792	2.17343153223588	1.98222141408589	0.998559882260583	1.14720243283487	1.20482344243074	1.56142134895848	1.49047418002955	1.7985894252202	1.98520778232709	1.85449010712911	2.06122792623536	2.00114616070813
ENSG00000004700	2.66412617804026	2.73489983524152	2.7399880481937	3.64593280828641	3.50985146755806	3.76445527701888	2.72177557572069	2.74360394271567	2.86121754046581	4.40784422399667	4.32347151059403	4.50866809614112	2.89001613911575	2.86431293468716	2.94692010914256	4.64178172898466	4.5524548283161	4.72461406390433	3.02107345626509	2.88030458688412	2.92558874030964	3.20939906186408	2.99975915477368	3.05561308940357	4.70944010716389	4.57644761400854	4.66511693103916	2.56488012429575	2.72095326405772	2.73413371585823	3.39108307069832	3.50402168384785	3.58067044089183	2.76830455830073	2.81179140638439	2.81611505673411	4.43968568706233	4.22640007460431	4.43630172907388	2.81433029381942	2.80909541924236	2.94688860795338	4.88492088811359	4.65176747136487	4.64553447577752	2.97615182157505	2.85623454627095	2.88749540292836	3.03859538358
ENSG00000004766	2.72715323733639	2.76658322528786	2.78474577490624	2.83996695756973	2.98755896286483	2.94533331597014	2.83766811270616	2.67539614684003	2.70168330872401	2.64629535749235	2.8446593525642	2.98218593480764	2.78148032452076	2.9882745336134	2.9048388256137	2.8688132566218	2.76674040411683	2.77170708371072	2.88155522849159	3.09116517310067	3.08698422989746	2.87454720754919	3.03086290293746	2.91567123237906	2.67192549038358	2.59033966281783	2.76122439216073	2.61368823826472	2.88595088912913	2.59974461222972	2.64934706538174	2.92814912223019	2.86830790929833	2.8381716197015	2.77447444314999	2.6931869549534	2.90420891468419	2.87559083404823	2.88657009628486	2.67573359962567	2.80894475920044	2.85405925623784	3.13534203043648	2.79922456748122	2.89470679248573	2.949526018215	2.97759376085074	2.91555747382335	2.82713017315067
ENSG00000004777	2.87168717202534	3.01266313421397	3.19708001249774	1.92462960160153	2.36832976144341	2.22339793589938	2.65833460885628	2.84817149919122	2.93905609636043	2.46309550677389	2.63348468839534	3.03623101583387	2.25267189846201	2.54746665244808	2.51388275802452	3.42622164656689	3.76298921198035	3.91735078755824	1.94840275421804	1.65906772400098	1.8667231465902	1.81685850328307	1.97498894707026	1.46499462966356	4.15915648348245	4.05432432953824	4.12102057243202	2.57560012840242	2.81852362354685	2.96577809316081	1.94208570231581	2.2568761769004	2.65955299401666	2.63887159808251	3.02042000808368	3.02422254395362	2.86354283724604	2.56806756770991	3.23312975323396	2.3903844094778	2.74389985399591	2.50520751895415	4.0651217035452	4.01406502095015	4.12167110135443	1.86560609771068	2.27773691830452	1.83103787302489	1.92755267701906
ENSG00000004779	4.03799993481519	3.62688436238246	3.91551290862563	5.41716650038642	5.33542045449954	5.41695781230108	4.00992437066452	3.94727045098219	4.24004391569878	5.59002756519525	5.52917905625621	5.45536812279984	4.23387604326048	4.26297138384485	4.34189580749244	5.08749139145437	5.20577435460083	5.04208228023363	4.85236614500525	4.83086248647986	4.96065342012268	5.11369115607879	5.03395460641775	5.31951118255504	4.88588051219597	4.91518110392294	4.9965566534867	3.99066596468002	3.62590504245247	3.86035490396709	5.06320876870332	5.35384194640785	5.45510314288548	3.89537112929836	3.84685281816486	4.17990127058305	5.58773543129287	5.58949706516787	5.43999052486418	4.16975501910753	4.06944034391148	4.36974527658651	5.1199320525756	5.19855227835846	4.97803634194519	4.84214563403309	4.81467718065939	5.01722685527898	5.05449267716003
ENSG00000004799	0.621144068556115	0	0.191926118304836	0.41376920016507	0.222252754672666	0.101822564482858	0.192039187307172	0.193460949409803	0.196217065485888	0.0949884917046195	0.373083779617779	0	0.145043621890948	0	0	0	0	0	0.384252367068752	0.163902122445198	0.337724309593461	0.598084570107799	0.279264493833519	0.398843902894952	0.166965080702431	0	0	0.495248528322236	0.102419394798967	0.167283212257588	0.69370702381846	0.326521462910804	0.270947324397965	0.26195264130076	0.329336840120202	0	0.205642497364927	0	0	0	0	0.257390376709393	0.364924324044542	0	0	0.94389811677568	0.804827186112495	0.606928943497125	1.12358453695352
ENSG00000004846	0.422522139638081	0.610502256723517	0.391227566954797	0.184840880630956	0.337132018916998	0.39486580004817	0.223736175677698	0.244471289547058	0.23200100797014	0.174548928025414	0.191183837188972	0.419174700707884	0.240669078180028	0.201680458207384	0.203610823591863	0.246688188159325	0.378475476054052	0.169746993987476	0.226618307351047	0.238770413402145	0.380491172616883	0.364375716729444	0.348233515120099	0.401383456155251	0.153110710675323	0.202338213471794	0.216323547869875	0.629482943791058	0.502676509747369	0.305285960762629	0.46947661539833	0.222499343857137	0.196924414177888	0.2152420162449	0.242708503309029	0.385713999484875	0.232764322918198	0.195565961175216	0.173345559457022	0.580753098375352	0.257419752799886	0.248570333360611	0.163707722603162	0.336467950897744	0.18201567668407	0.277399133790768	0.264277817072726	0.190636888397668	0.417782931268174
ENSG00000004848	0.0931930311349573	0.119492684484725	0	0.0786387071412769	0.0752520816964379	0.0783399048812477	0.0770705721744223	0.0939109285815001	0.072366614012169	0.101776500742375	0.0717124766726734	0	0.086873509152963	0.0833014537267079	0.0758451409732919	0.0740042667765051	0.104215860790333	0.0834865554319753	0.15165872033085	0.131761326982233	0.0800758148177965	0.0843018094246881	0.0967682072745855	0.108770993361687	0.0713215579906499	0	0.073773930653786	0.0911928972353729	0.0974587790019292	0.067350189690342	0.105726648622971	0.11261235737683	0.0727935729952071	0.0764539681519054	0.147158865388174	0.11911636859505	0	0.0807306863465434	0.0738273399230378	0.0801804827974927	0.0790447021393356	0.0818716495238957	0.0762897973839207	0.121808699564959	0	0.081185070313418	0.105929054009265	0.125699175733351	0.138491570577103
ENSG00000004864	2.9787132683844	3.1202922934894	2.79504713354307	2.89950217075022	3.09604356329833	2.97401822064724	2.52650434337593	2.36657815289468	2.40617904920415	3.04075343920151	3.21078719996458	3.43799850329667	2.57766812986931	2.01848327045863	2.3643084051468	2.82419634222187	3.04297838915086	2.61581794628983	2.51171896543916	2.51917119113052	2.42977265601451	3.0403614116972	2.63114035865541	2.72094668283723	2.29445210976386	2.2259793887183	2.55821906747693	2.84592630843672	3.09590334732027	2.93360151808748	2.72844089074994	2.92311856904148	3.06980953095031	3.00123212162456	2.88479512623893	2.21981199452711	3.34970406727194	3.4202579036009	3.37983073192026	2.13744862307736	2.3243583263896	1.96855467271129	3.40091400818235	3.34021165298782	3.31236252496165	2.52630447848393	2.28989693771756	2.60674072813872	3.03909822945876
ENSG00000004866	1.73855030564689	1.59252163561777	1.49305239978737	2.6207769716504	2.60357077864922	2.61120150505516	1.87710807569177	1.42102423630758	1.52886322995372	2.41096404857514	2.27566703092694	2.44995282052447	2.17882636338978	2.04100991711425	2.18354026160815	2.54781884918099	2.20976231703418	2.13870523785693	2.02621875544059	2.03406099565042	2.05534734375369	2.1719785616466	1.95005156155586	2.24675732286671	1.77671351102278	1.7539745248653	2.0103567016782	1.54609760648324	1.18561838786603	1.4209928451606	2.78208102742313	2.594388660405	2.54670705069345	1.67248219274969	1.544993253558	2.2765880800433	2.29181732813271	2.38012929739075	2.39734239271561	2.1055879750093	2.07194602031486	2.58849309270898	2.2280791955247	2.20452012223501	2.32783364858044	2.10551490790809	1.96287261244788	2.14475281104557	2.11339480035202
ENSG00000004897	3.59010553247592	3.3824663799701	3.15482785005977	3.84074824670139	3.82603365144958	3.90092363468141	3.50800484997889	3.31478582474449	3.64798454026847	3.88130809515117	3.92954853229396	4.02432795260833	3.73173537879518	3.79449093827653	3.76699954551394	4.30838413109593	4.2792724418263	4.15802021119254	3.64052132160539	3.60133702705126	3.53660201866836	3.66660061353061	3.71008306036496	3.57836121579841	4.15523424694547	4.16841562893292	4.11111154084401	3.61263535591279	3.24342793978436	3.18497565250191	3.58525354426832	3.79290608053694	3.87300147243718	3.51355833696473	3.39925215760667	3.59371951302321	4.04485665468637	4.01641004741419	3.94014582568458	3.72502091199233	3.80168344822316	3.56601383649281	4.27869322970485	4.30694742178777	4.11682497360117	3.64193720649452	3.60246880574164	3.55763401812706	3.73090392536917
ENSG00000004961	2.40450971271597	1.82771524287762	2.06866366850796	3.59974491572051	3.52528347421733	3.57608862413682	2.89867607033755	2.46695480872987	2.63773502718718	3.62785209495971	3.66304612865796	3.58343560165036	3.44593490050223	3.37647768537169	3.43197873725159	3.09130151070915	3.2188798248602	3.0451270168334	3.54017060728491	3.50762432848008	3.64453825361271	3.55053076262913	3.46501689437511	3.54505527200398	2.86737603810185	2.97645770680929	3.07967352586347	2.45354497334499	2.01241192032697	2.05208704566922	3.28697923423431	3.49175081150284	3.56651123505213	2.78333081877168	2.47382042405043	2.83753341088016	3.54061723654655	3.62817357899654	3.5347575238734	3.44495266986696	3.31674998758454	3.41011087155109	3.01166467608471	3.16345613386736	2.96779565486097	3.62820545607852	3.60243882330862	3.64292975200984	3.53394346601284
ENSG00000004975	3.13202298076611	3.31824683922088	3.28907703268934	3.67945013750927	3.77942374965762	3.76476816124616	3.19239631673048	3.52014418432339	3.45885604072896	3.92174360692525	3.85346125442988	4.00364822227025	3.56359397034326	3.7292917647252	3.45435892977639	4.00079732751646	3.92939326515064	3.95625422194136	3.54520248300524	3.46714740615999	3.50437952639193	3.52328816268325	3.67909171004282	3.63768878603907	4.06303447737999	3.92609552145895	3.95492347841473	3.08416430759901	3.16595172776025	3.20675465945779	3.56336158158417	3.79517453293154	3.74422901073542	3.16529781724674	3.52098137702571	3.27240900882909	3.94191767359051	3.85786033515831	3.9923266021441	3.54868879485282	3.58030823410123	3.38919564812056	4.0743425150431	4.00341825917284	3.90208983442775	3.64174067565623	3.60388241062805	3.63678320586625	3.56154311815232
ENSG00000005007	4.39167617772067	4.1587987047999	4.24717580054056	4.23757439754299	4.28193692609737	4.31240588754284	4.51983122790783	4.41025080883137	4.52648513960857	3.9379947995169	4.04450985270507	4.08861819784865	4.68902408338139	4.57038410530091	4.51897047950482	3.63998328432611	3.74205522552925	3.77162696205344	4.60931060262099	4.46669631369437	4.52774903901951	4.62864254217323	4.57599160145463	4.49639049828461	3.51961132936278	3.70144270495019	3.83312913758535	4.32224080160079	4.24409414283313	4.18651344969348	4.18444879030198	4.32884207929498	4.32694063073184	4.51871429105337	4.49100210849001	4.48512797531651	4.08913267054645	4.15266221129658	4.19039234871559	4.65603438832882	4.55611753737263	4.55863712264903	3.8427779592907	3.84684641410041	3.96759961331689	4.66689537842503	4.60166806069992	4.61754332205123	4.63927205093306
ENSG00000005020	1.46584002220931	1.67883150362219	1.59511178171781	2.08464050362607	1.99851344216259	2.24874329075943	1.39597237767116	1.43493927664601	1.48915099467962	2.38584109404476	2.4334203543208	2.31320846463118	1.21469907168626	1.10412373934926	1.23784655561519	2.76207742157246	2.81059475566055	2.73449087843269	1.64128729318003	1.15936866651022	1.61483929864786	1.82137328613749	1.51965105098477	1.76819055838166	2.83659585221407	2.79938278377539	2.65286865549942	1.59713858484705	1.76943887451095	1.71661557607803	1.89865830107059	2.05717164818407	2.04503253368377	1.29348255777239	1.3609432192467	1.36125600126582	2.399484917734	2.51385037617778	2.32024817819956	1.00740667360087	1.1402915156596	1.22519501177654	2.97225379860013	2.84220806411984	2.90715239438042	1.31547482229153	1.05459073657378	1.37367760350843	1.7986705327183
ENSG00000005059	4.52509506112246	4.62712735334013	4.7500927027077	3.96185453195344	3.05976285321113	3.66962782499038	4.44114188266442	4.39452939836641	4.71101558407143	4.34056380986575	3.57543076160636	4.35058240613271	4.63145177938198	4.53832393742809	4.79389619045504	4.26281367090742	3.70103033228292	4.24122027208176	4.08228884994137	3.85759216249997	3.90946172815611	3.54321185764133	3.35931232228864	3.44279987151667	4.09316386547394	3.78198493262217	4.2422975042604	4.53366559133525	4.80499597916626	4.81748734281743	3.27210564298273	2.78830211765927	3.56175037998296	4.37556329220412	4.36786685651585	4.7283077494286	4.35259911131489	3.55084077606553	4.30025378533471	4.49110747134746	4.33986389801043	4.52562143962891	4.11578799951575	3.65127623211625	4.0100748779014	3.7815475102178	3.49283415610017	3.55065994657433	3.10046159004753
ENSG00000005075	3.60112962271577	3.66983169183546	3.81066557782236	4.16252176781072	4.05709084659349	4.12263233050489	3.56727380908701	3.48550176471419	3.78573162625495	4.37841261195389	4.33613320840515	4.20532376346122	3.43164575575485	3.622608766976	3.56541154011369	4.04249321741653	3.96968040586468	4.03533914961193	3.76994087349369	3.72817708738571	3.70194374344314	3.84677169698472	3.75791799122486	4.0745601347603	3.95630014405745	3.91376548642598	4.04685804793179	3.58589112260117	3.74638627947376	3.8200063958619	3.91636954552177	4.08300551755211	4.18071337169833	3.49930062692204	3.5368057824777	3.67624750593683	4.38175659821732	4.32828956723017	4.24492602281501	3.37868929791687	3.51552556730224	3.5472438825914	4.31898033295625	4.04059034751571	3.97718133444512	3.86419108199937	3.73191978630276	3.76700185764465	3.89919710408227
ENSG00000005100	2.18928424729952	1.92541585404073	1.78115510787689	3.85552037651425	3.83072400895419	3.8074355242355	1.87383702826351	1.6673916765658	1.87259878260392	3.73121070912737	3.82605544710657	3.79590483311736	2.29324561553195	2.25941033289019	2.17263584823866	3.45039381250046	3.5418285114019	3.3321795098627	3.54851908271584	3.14365646612236	3.52220779631629	3.9645831969625	3.78055576668573	3.55723200004794	3.20880932726794	3.32261943403698	3.4097176475554	2.09097477749351	1.71346994605029	1.72860665422279	3.59704647184509	3.67882154247416	3.69502801292577	1.86377775951669	1.6613394218214	1.72426547386484	3.77510760779759	3.78649833046265	3.67645002784153	2.11697814520856	1.96474732445836	1.96127155616801	3.27076214338218	3.36166275257576	3.0982572729325	3.42225412418777	3.01784106314197	3.48397173959496	3.89555006855506
ENSG00000005156	3.16308400622329	2.97577953499168	2.95191621796956	3.83625581137291	3.84139880404585	3.9013563180529	2.9852626578958	2.87055446382576	3.08264364554329	3.51135736144409	3.61784521473834	3.56995795815748	3.26612194046507	2.92145582567057	3.03285945063527	3.47589660756236	3.65868309867854	3.44746372876227	3.81888306894124	3.50456591463919	3.86036122210425	3.93750165047746	3.83666995078851	3.67321490315778	3.26280466813187	3.21814355682539	3.52728068936999	2.87134183198936	2.96732765498614	2.86686996377773	3.62734441799614	3.78163637713054	3.68453503075808	3.04277806003807	2.90428014190178	3.21678163357955	3.45157992811135	3.48303539987779	3.60736566493039	2.9817905376311	2.99805457492356	2.87591780092601	3.45575500897952	3.39328617039082	3.38612096820157	3.67220368310332	3.53127489985682	3.79076569145021	3.82921079956578
ENSG00000005175	3.19239220938922	3.31221315078453	3.52956127908494	4.3916316088686	4.41427477855726	4.43727210889986	3.55782784143492	3.77302527097172	3.68954173475769	4.34522778643678	4.49026089217735	4.41614178853499	3.76038117580265	3.81590630046983	3.61247615740946	3.9402041601198	4.02387202514118	3.90345238234033	3.91966771006974	3.99218078340392	3.87496267696244	4.18244395821544	4.22175517771659	3.97616894951743	3.78753630030514	3.78738225933447	3.81923643863217	3.22759371340792	3.3334965322979	3.52821175121481	4.09893899164884	4.44856081939953	4.38585180935598	3.67202318204716	3.80019048031508	3.70221513729897	4.42547637364758	4.51581205752999	4.37082538424696	3.77888010875787	3.97802795083988	3.86023485177584	4.03049558107496	4.06098424336385	3.77843903999313	4.01061869113308	4.08606538421484	4.05790012497926	4.14086389603858
ENSG00000005194	3.25766182816423	3.05090677629865	3.14309137128139	4.30212402135334	4.08003094272152	4.05110123586469	3.16566912213451	3.09300870084433	3.32469783402152	4.18906214223142	4.24510378326321	4.16409292603062	3.50713573034232	3.44577551305971	3.43611075460734	3.60117601952586	3.69658469237429	3.53886147291169	4.03382639307271	3.87113642548896	4.10529109636992	4.11328734283186	4.08066813140586	4.19754624928546	3.28649708946568	3.34199216867489	3.7124104166403	3.34418601583365	3.07671300268627	3.28689702443485	3.91972923601238	4.05847383160627	4.12804364895869	3.36755096984932	3.28123447180547	3.54491381356727	4.12925793516728	4.15797016677811	4.01137772232694	3.55010864540349	3.39750390249116	3.46323277258161	3.6821116037932	3.6583893183159	3.54437377800421	4.07053331111856	3.92609749350908	4.13619482789033	4.17512084691606
ENSG00000005238	1.83765019599314	1.45216402714086	1.71190424397859	1.71263508976207	1.31004486677429	1.34301361718448	2.02037469028379	1.89736945376593	1.99949560015764	1.40995961689163	1.15499262210422	1.19248810693425	2.39452231804942	2.33385117486804	2.32807251159364	1.81877134147485	1.42118842009721	1.5691449446212	1.62946012346314	1.43781412986019	1.57322818172017	1.84880435810577	1.45428239459285	1.58045390496638	2.08522354364298	1.39867490492882	1.61261884789034	1.6799932958965	1.44548501411783	1.47712406401601	1.15074289907541	1.36169936876451	1.26277553220694	1.82759947422186	1.66768229195537	1.61209039149912	1.23301205414776	1.04731197671208	1.16375687611039	1.98665168319586	1.83437026289273	1.94614440732899	1.98052825346956	1.48748720408237	1.95143343899626	1.51840537047753	1.20800765336361	1.52216613790761	1.54768590535765
ENSG00000005249	1.12194788336507	0.920246895927125	1.16618993697676	0.341410736418	0.62517182694035	0.656745609887647	1.23192157329514	0.907790708816025	1.42144188624816	1.3274701488431	1.00869852199931	1.29092542958972	1.66036103831774	1.65805472824624	1.48643150871178	1.12563389436439	0.969091888865283	0.959254431306271	1.68402762567481	1.61995837775942	1.35599751158844	0.935430394359682	0.918029219827875	0.828429539348114	0.893202232006749	0.910574424878046	0.863438327969927	1.29190126066972	0.922745852680116	1.15067012405303	0.546015145651831	0.605023912921677	0.686608852200332	1.03389241775433	1.08841716118803	1.2775782216487	0.711694117846523	0.455006735889824	0.617768786377171	1.61532455212277	1.62393038736242	1.64733659824805	1.03652764320234	0.662303363039804	0.866381742052657	1.80718652458436	1.89442435493787	1.48724089949726	0.97581922374784
ENSG00000005302	5.21589725174705	5.29888220699563	5.15899782629862	4.85331849629187	5.14438499622286	4.78938994006513	5.23680891677071	5.24765545174581	5.19750206130922	3.68967413826882	3.86690847782253	4.08266158119717	5.01547025348631	5.03850334743873	4.95584818413866	4.21853958964463	4.55987151944076	4.46321368733486	5.03908020758559	5.01934393027316	5.03624455960268	5.26047530262103	5.36017887016952	5.22453088117344	4.381921629161	4.47261888434603	4.53103159798109	5.22388472631072	5.29598464787421	5.2224617142445	4.23374267030165	4.83720211834771	4.50425201073098	5.28692775042056	5.47373179059402	5.30557099525934	3.76019728744796	3.95935496407535	3.91943745037152	5.13018269826463	5.06848272976539	5.061417124375	4.30551404296927	4.47575146757053	4.2545369540955	4.76119910082712	4.96040108779968	4.88824164588219	5.03103904786925
ENSG00000005339	5.21857586350783	5.08993310902145	5.19421161889503	3.18478942852359	3.59805718854016	3.44350946544777	5.14481647556228	5.28937248006623	5.2113314437799	3.19408300725747	3.34567057719987	3.23152745442163	5.18950646068986	5.46504716786781	4.9966580661654	2.87885008201568	3.21392760258415	3.28303677473471	4.00140839555064	4.36378374036155	3.79874007907419	4.24208186308648	3.96674411812797	3.81240596439739	3.10899845690779	2.87069612253617	3.29896160853703	5.46706386442554	5.12220052066158	5.05763337725684	3.6015061934705	4.14832599033856	3.63389778708778	5.13637474154316	5.21892777887852	5.20248905253536	3.04729003296758	2.98987515406959	3.29876959837467	5.068451269473	5.52885352508174	5.0511244332263	3.04010316328949	3.26180886955323	3.15239408356737	4.43860307364375	4.6307014711845	4.25190371232347	4.08937557053901
ENSG00000005436	3.05343026401851	3.07204495640315	2.91633727273974	3.95735768246309	4.04008547069405	4.06771991779293	2.91862982241994	2.88499622445933	2.71048722913563	3.87469074801933	3.94392662924115	3.94244163208946	2.65272774791343	2.93208402267489	2.62576943528832	3.24658437275505	3.27589867396411	3.19268378870394	3.52080098130799	3.65634851444448	3.85645955425286	4.04382815895893	3.99216970769406	3.87440628519016	3.0550760754707	3.05697317601873	3.29879914079944	3.12915240998977	3.09078787550158	2.88577788888594	3.71201719998874	4.00257278156004	4.02168425963766	2.68552507115661	2.77504819525494	2.58301593873163	3.99940181490619	3.9979859997233	3.83041807812472	2.6055965674771	2.74397703384429	2.82977213576723	3.28167783915009	3.14963720890283	3.00015248998748	3.49715886447414	3.48192908269448	3.74929934909291	3.7887587251594
ENSG00000005448	2.48400624454484	2.94262153914872	2.53328403036131	2.74186530459691	2.51395561334602	2.84052770524797	1.98110491179204	2.47973496632387	2.40732341512962	3.49071505969821	3.3143278127991	3.49191217032716	1.90041206005507	2.04994450003107	1.99527565788634	4.560119471354	4.29897649253277	4.5977386403305	1.50808269817011	1.62324811113635	1.56074124389382	2.01693961194807	1.54562446170277	2.04327406265977	4.90041856163726	4.6785135802123	4.28401267795682	2.51192987771665	2.83367794199623	2.77250746893882	2.42249031965375	2.66328990609165	2.78205007217513	2.16816759360715	2.63385812284757	2.3618365371393	3.2956109145533	3.25455180132067	3.40525248195147	1.69440570272212	1.83591988501371	1.98522014393715	4.43552237689163	4.09313883562584	4.5827139209075	1.46308872169892	1.71522033907497	1.76557290791847	1.9290299045786
ENSG00000005471	0.638043477883906	0.960154495520543	0.5755864326958	0.412988734518191	0.185427561496726	0	0.714796141548266	0.666279967739468	0.580930996194223	0.179323734478147	0.474747359942806	0.253362329898206	0.433379192847299	0.66646639285861	0.437735441181008	0.228158953133664	0.405662421973837	0.202482779917684	0.451889300970384	0.529032861457629	0.501343611234677	0.817874934628317	0.404245698263423	0.473988802882266	0.365054834374828	0	0.270514041556662	0.6177251145938	0.573982941481122	0.328316209327894	0.398228990443537	0.565003533646898	0	0.49810627471805	0.419924728762276	0.530255240325844	0.455564256453718	0.27993287482648	0.413384996168524	0.63838313322944	0.49875506682117	0.603344456838896	0.35531361775457	0.380721494217249	0.400741301815935	0.694186640134608	0.568859787358493	0.673267890325238	0.65848016357664
ENSG00000005486	5.2274012181778	5.14135356694039	5.33679260959982	3.75807430520163	3.89973785099451	3.6309722305742	5.48068892209203	5.45190931888759	5.56241474369237	3.45544248184788	3.50953446294987	3.52790345133936	5.21948517590303	5.23783992140058	5.18774886841718	3.33635659262402	3.72260674060632	3.41422876976085	4.06876005200927	4.37736327810922	3.68387193740339	3.73888078928147	3.62749329239959	3.46971547379256	2.41609233378764	3.08500151631187	3.34124211910815	5.1684990718354	5.13065582469283	5.25165019722943	3.81608682972927	4.10089804119194	4.18832810485659	5.42103487431394	5.48412035611607	5.4573233829856	3.89252413199409	3.65593261896516	4.00677666676843	5.11914883374549	5.12514780221796	5.0892554519639	3.76517128990062	3.99838600560028	3.85687809254571	4.0109285324008	4.3704283842468	3.530416991899	3.71636815400631
ENSG00000005513	0.468907403609911	0.903991404287101	0.952518509121251	1.97078811032122	1.4118256463163	1.77754559571342	0.503539343177616	0.88201807686539	1.00675646901922	1.86524379457357	1.29884470628237	1.40641801531279	1.54520227875482	1.17662216230314	1.39055527053856	0.916330731074176	0.486930802855192	0.937022339299351	1.75789757193854	0.971657319129016	1.4514522216772	1.37207118967113	0.885687184075977	1.19119450854668	0.670486352496763	0.460815926267991	0.583764140945157	0.3690009654543	0.722341838839221	0.943014451101919	2.06149648802496	1.56286399058439	1.96949552868038	0.495088238166237	0.826370400704207	0.879514708031356	1.90290720656748	1.34201326580275	1.79269403238783	1.46991604123955	0.921572757383709	1.44143337623494	1.51909736353266	0.980732998379398	2.02426704093518	2.35572483165369	1.19197511907232	2.29779966105749	2.36219461153214
ENSG00000005700	2.52609657661286	2.64375342851888	2.56436457112272	3.61983479557177	3.5660053559634	3.5718455128163	2.62191843713959	2.54456610009388	2.44186866009643	3.34912483636905	3.48832264105583	3.43937588523699	2.5959708683625	2.49276734011651	2.60058376584778	3.41779881215958	3.4419873756704	3.31966912666494	3.12652805279793	3.0026681645551	3.31327286061063	3.6441670894075	3.41370878659922	3.47558103009939	3.25195463818748	3.20065075257753	3.33240091945707	2.54873398058967	2.77529131693854	2.50603193140295	3.32476260202615	3.54194724168304	3.5336486077835	2.64458488165541	2.57417589254588	2.36000741645123	3.46180317977201	3.46706314662184	3.37524005298878	2.50572183616859	2.54927328115337	2.61906597022458	3.41253618708212	3.32291867278306	3.1947265646352	3.07627946933661	2.96011545855145	3.20452534755374	3.56210234274666
ENSG00000005810	4.24925638088112	4.28004512595881	4.1455128487965	3.8587466935288	4.09340912483694	3.85641515355132	4.05096548169787	4.30064709634028	4.20745745043706	4.14535606691066	4.08822420431679	3.71640950079276	3.28185813573847	3.4942352848305	3.46138896855603	3.95291155773338	3.88969763869903	3.70974524154524	4.12517278494564	4.14224544220665	4.14840336240429	4.16668382827983	4.0883214597028	3.98982998495378	3.70211152288265	3.79077246491944	3.60591351963985	4.16968855590068	4.27702299977099	4.10320849457721	3.88231609221871	4.13518255661436	3.91476524205805	4.23198977314747	4.26545630089724	4.31060179048002	3.82914778998939	3.71882895672118	3.73924456787509	3.47127988151067	3.75572468774343	3.5947555703821	3.78421008825452	3.8320659607521	3.67920531011767	4.24335060248478	3.96595421744958	3.99107260474817	4.07360259388323
ENSG00000005812	4.52078590062396	4.32616370486143	4.82812171886794	3.82011383562722	3.97200553879697	3.79353447096599	5.01907293024836	5.00193085346611	5.2207881640388	3.64237467645818	3.67466642586175	3.84900652539812	4.43104534415342	4.72771519874597	4.59452270218026	4.00132791692225	3.88290104775612	4.04708522573784	4.04257571618129	4.29545652394834	4.07329455727379	3.90209387435026	4.05019934357097	3.86566907123906	3.93784278740241	3.90414203197727	3.74332975989271	4.51637722291603	4.31341851059073	4.75658570008616	3.59955631615373	4.03385826417183	3.90254422337836	4.99103784574944	4.90237427975982	5.19506019287033	3.63628531399334	3.67998501561019	3.8185734935072	4.50198840627158	4.73500475376832	4.6184614643093	4.00999509375374	3.89261182150801	3.96554671059925	4.1607532085849	4.33906824510267	4.04930884130199	3.99891970917638
ENSG00000005844	4.117173650912	4.40126415134473	4.31668379015497	3.80527041016585	4.26309528370576	3.97098789771404	3.86059075401809	4.13344026756223	4.06813575912893	3.97096904273897	4.74070581878078	4.42155739591113	3.27341325136414	3.5815837338216	3.50079834288364	4.43496532465536	5.0037449433915	5.00238132360991	2.62263754547628	2.61250799438172	2.47678206790707	2.65886695968804	2.74762982419859	2.51262719388859	4.82048315818711	5.04478548152617	5.09357227086774	4.07613476569719	4.3745008871416	4.29304786909842	3.69791352374381	4.17750394647107	3.98875439056572	3.95309584848328	4.15730997166804	4.05910073078152	4.08799276553802	4.54889079745688	4.56170929597722	2.90242109441583	3.38244600161191	3.35666713116274	4.75917799846744	4.91489502181542	5.18970155816954	2.58717739702375	2.34819783354298	2.39047325216448	3.00343751181434
ENSG00000005882	2.72844089074994	2.67696536840159	2.77368187453104	2.25434082979356	2.07559791439937	2.30767412189238	2.57281831584023	2.4146629963994	2.66314348657158	2.66400078182288	2.52041052816344	2.73713639977489	2.05620617928445	2.12642054287383	2.16626237968473	2.57335241421859	2.69638914111938	2.58866588407885	1.45810791739917	1.56032539631486	1.47272202611615	1.73198646385005	1.80029956524325	1.94276664198148	2.26454568182874	2.27990687514757	2.51393132882862	2.73204663645809	2.77591443591834	2.55248741360895	1.85267894953024	2.15294638555969	2.31438618537855	2.6703483339182	2.50647242770256	2.54128698322411	2.71706279869157	2.61428149927667	2.62759185150598	1.93539505875555	1.95421131314231	1.75470640502534	2.8231451827319	2.77065560497201	2.6444783237251	1.61378246119995	1.4917168748558	1.38884111538647	1.75369755107909
ENSG00000005884	1.18861142009324	1.35290560897454	1.16918568824002	2.28665284610332	2.20502628692358	2.32316682847132	1.21222664745227	1.46800567589397	1.3630845860823	2.02663657898147	2.2183716164099	1.834034807133	1.58070299070978	1.66936582101399	1.63868598679309	2.60234888663833	2.18551405380801	2.47649638242803	1.8187648524559	1.74685275469742	1.76548393781579	2.28484262211758	1.9095750969459	2.18544997239536	2.96011545855145	2.75263470848525	2.61496221705761	0.994003342363121	1.37018784478225	1.17432254790259	2.44076317302555	2.52443180377396	2.08873447827892	1.02961941718116	1.56208631303401	1.24027098179834	2.0931410237929	2.14728124852795	1.82028213616126	1.49806156008425	1.54944159319426	1.51585663721256	1.83617181073203	1.93370598021641	1.72141032127098	1.89921229447876	1.81328120624329	1.69932249115694	2.10003919599552
ENSG00000005889	3.6472029279188	3.87758682810702	3.56614103580441	3.58850095203589	4.03235745013721	3.5354747459806	3.68745844495849	3.98964864048762	3.80220813942094	2.78211817245591	3.4855170837875	3.19330362555482	3.62445559306931	3.97025417699105	3.59955631615373	3.19603699296417	3.60348767395991	3.21132740711087	3.66539841976614	3.93624526351674	3.67253155237538	3.87505814592265	4.04016992777583	3.40786841409619	3.41813315836836	3.26663688826646	3.08351876673011	3.75216641112176	3.95769211368947	3.44673782676536	3.26055888856197	3.82197575209851	3.34219727294284	3.6448335182752	3.93199228550365	3.70337636428658	2.96577809316081	3.53917222087291	3.31265028059719	3.58201781232984	3.94761406241895	3.66988010410415	3.34311618925182	3.55094122276644	3.12811926159732	3.60389329770726	3.88487994293628	3.44204177593153	3.63642495947847
ENSG00000005893	3.12320598039229	2.91153511475324	3.00797206080855	3.76399388390493	3.66841650885583	3.69704849644399	3.26201960196408	3.24288527732855	3.22124102557448	3.60389601945854	3.56032991712786	3.59350502224549	3.40305565400412	3.58159486639384	3.52189468523019	3.85511185513369	3.60073106733723	3.75684179478636	3.45667308424098	3.47347773235179	3.52890141147443	3.50204673732125	3.32319619976713	3.4254769008111	3.70708030906137	3.59844586439214	3.69757404636225	3.13141198189491	2.95990818533351	2.99962966883269	3.4187949652563	3.66424090256224	3.55469356163682	3.30624180564514	3.0342411949821	3.38784530475942	3.49123306969824	3.5250567338738	3.38675695205278	3.44848800939017	3.55670999078539	3.45644285588813	3.60306009366295	3.55285352414522	3.57839192888652	3.51544826066543	3.36121531208395	3.39171254245094	3.5174919026226
ENSG00000005961	1.47335469524443	1.06368952607884	1.27486267537093	0.327634729207438	0.742979658474482	0.374945417694744	1.21393897663779	1.11253491750847	1.62879338094616	0.221578326989481	0.286132622674219	0.55675627485062	1.19528820210022	0.936998831459485	1.10199987763725	0.666859158480393	0.338137991338307	1.03775764039762	0.828141252946683	0.337936877796198	0.765272474219293	1.13559331610957	0.7327428234183	0.958518457890754	1.6172731367385	0.914348847636814	1.28527994303874	1.39182404420284	0.96169994898255	1.26043914540544	0.511371074980426	0.758639933773241	0.426077864677331	1.23520980924778	0.962597815749781	1.44293222282942	0.394905551714797	0.27084741138322	0.493163970947455	1.20396280427594	0.951090147016437	1.25742636366002	0.734975068999238	0.459532118852102	1.37013195018927	0.827017890609798	0.495338718330706	0.848178900728584	0.739018804216002
ENSG00000005981	0.608574101232304	0.561851572419855	0.547813846766556	0.159287463932411	0.375875625395979	0.232303074511908	0.31631034479726	0.428104883361738	0.397334141208234	0.234581092553257	0.149495288862404	0.206695419401956	0.368040115017429	0.277038378778159	0.393519374428944	0.364926406789934	0.241112341295378	0.177576985763198	0.364130482214897	0.405257753278304	0.233811248560944	0.378906188382883	0.337627997044182	0.279333318389543	0.19812682620505	0.249010888279787	0.250915126348277	0.508128790578137	0.55138947296961	0.40303482402534	0.314492441013154	0.219141955598837	0.166792435051276	0.353885456934949	0.377608010479011	0.4672147439178	0.206440834327481	0.314379259904639	0.192509483181444	0.404357828633785	0.514394248643016	0.349428652872504	0.220751091663607	0.155655832231134	0.30301664460404	0.520808429339374	0.33755807545622	0.262752650574303	0.33789622227223
ENSG00000006007	3.12061449470022	2.72907430431507	2.9925070781983	3.13992785108813	3.01368515190326	3.11454144921526	3.00269299144958	2.91350760379828	3.04260631742258	3.18985475802106	3.13595063349393	3.17273973552418	2.64379608396243	2.84795126423441	2.56009915267322	2.81823705124807	2.85476185126104	2.56553380202515	2.78195720068134	2.7297986464842	2.86760340384336	2.98394811226115	2.79319984614389	2.948687834719	2.75375624919175	2.6074708301273	2.87984993043658	3.14479000631524	2.76050348910361	2.99610220512087	3.02939429654497	3.10520980266951	3.04196679389353	2.97831140761103	2.83876262416293	3.0279235301752	3.23566607637567	3.09376148072351	3.01953668693415	2.62351575398747	2.73597660374305	2.72706820693797	3.60958459173439	3.13127663878902	4.16718446881566	2.80461414007648	2.67957527791815	2.81504937342855	3.00616268716879
ENSG00000006015	3.77103761494547	3.9497117765264	3.9069943830733	4.13426695221952	4.16210912409001	4.16310540679289	3.44291177787355	3.74467360443613	3.54364845869466	4.33060570056178	4.2120283336927	4.05647480278644	2.95645595885497	3.2444889892305	3.10408431014777	3.67083003904265	3.82962786628947	3.85971235160067	2.71844267841865	2.79815899835131	2.91759774414976	3.10553241945286	3.28460738405278	3.36910453811489	3.71189505154402	3.96831259750731	3.971875564575	3.66475324358763	3.96579123463633	3.89879793847492	3.78092066027768	4.03324013781881	4.10292762215258	3.52766555504634	3.75128601674215	3.66742596489476	4.36688634676253	4.27213782620086	4.21670230312484	2.84042258900683	3.15028858538718	3.31047366792399	3.70442794736065	3.80345958817505	3.95163979397936	2.43498960092244	2.5806636994281	2.48779414362896	2.87751726961274
ENSG00000006025	2.66905986141092	2.79996675026258	2.68973007435884	2.17168908184206	2.14697635071016	2.11795166588612	2.35626139576038	2.55378729275534	2.58753092535295	1.65911530195032	2.01189851152197	2.29730517874626	2.51806737156141	2.27096335436168	2.40969807219025	2.56903331443743	2.62285535503898	2.51790612805111	2.37119469104112	2.04336996478783	2.45573527248772	2.37076603495541	2.17258687990465	2.20326628938236	2.5133483234193	2.72936149371192	2.73766725407433	2.60732337773573	2.9010094212391	2.74352029974243	2.09492357412425	2.51943689268482	2.17764412535728	2.4962833556238	2.63930729837047	2.4962833556238	2.01255760553891	2.05033451237353	2.24951653955567	2.1379698501189	2.10688402843478	2.11782416334792	2.59444841183905	2.67352776706379	2.70446377756679	1.88831584190835	2.10421341942133	2.47514246827464	2.15747492431891
ENSG00000006047	0.293487190104107	0.353999869114426	0	0	0.316491807804994	0.245099153413608	0	0.491838503853254	0	0.452539515494093	0.457162154310314	0.600139497973284	0	0.252196594613298	0.0833117584995659	0.200492134066469	0.497063559478457	0.242570421748111	0	0.36554617792476	0	0	0.089545596474472	0	0.378918511283968	0.553113551281242	0.59558506705519	0	0	0	0.178951718595048	0.326142640999111	0	0.43862582988157	0.0840532393448475	0.289707769341744	0.437133657377562	0.540363066556123	0.544794493175783	0.404801554671936	0.0872373181296746	0.425282767971093	0.309730705000524	0.425041566039132	0.250605399201407	0.289925553964091	0.23387694183275	0.448383463727196	0
ENSG00000006062	2.98844075492487	2.7352567243404	2.56913290191554	3.52389572478535	3.78314590760722	3.53425574575966	2.84997791244775	2.71469474382088	2.86869404038327	3.07519943101489	3.30323903188219	3.31257743889674	2.97876412532384	2.82065838881791	2.88971598737011	2.69820859767133	2.94570659645269	2.92754978790144	3.15213755271813	2.71593900252245	2.9364333351309	3.54623812026708	3.36962759207364	3.34213716053261	2.84829318717758	2.69027312099953	2.87874891806817	2.96783678723524	2.82510408210105	2.51717214162513	4.02175415593131	4.23011157897568	4.10749767946701	3.09695674757184	2.89499439038161	3.46782434548435	3.44879953884335	3.55505659044443	3.56955523143872	4.43409238064388	4.20575175979623	4.25983216418139	3.40212028898548	3.36644719413484	3.52571619943621	4.59460557650443	4.47961716704232	4.56921031052011	4.67167864053212
ENSG00000006125	3.38851732850478	3.52950557376023	3.42170890795685	4.44585435637838	4.46711084336703	4.61222722639934	3.47082916011569	3.7487814619666	3.60760432064895	4.54547325872996	4.56082428145046	4.57892579501218	4.40462070540134	4.36274569627438	4.53634837129866	4.46476378599472	4.52437544560883	4.57963902191168	4.73942131953696	4.71384520261375	4.69416958555067	4.30891412841799	4.27723123708453	4.25760788125989	4.63418515105662	4.65374127854404	4.6646082217367	3.44903153344178	3.48097543893425	3.48384592197204	4.27133666489289	4.51188974486979	4.61032189312769	3.59860731205813	3.52528641855896	3.59663531918654	4.6263444212195	4.58117560471716	4.58506645336425	4.52438520289631	4.42607342394975	4.52177553348571	4.55664148763349	4.56975334891611	4.5938928350331	4.83764605544277	4.72371737405009	4.7268832666686	4.40009491572345
ENSG00000006194	3.50412393764186	3.50695281932802	3.64549167077095	3.60953317054749	3.78715795137456	3.55998017381598	3.62188458528966	3.81998666077258	3.67994213499108	3.28118561422718	3.41705432648442	3.19740701025255	4.17745026643628	4.27126545051314	4.1524310637739	3.07948501361537	3.23519395698365	3.14527664633397	4.39053533281438	4.42732499530117	4.3487826253905	4.33866495955995	4.36719087703329	4.16984311468975	3.06759236397072	3.22584349418379	3.04376024256457	3.52295178026639	3.45221997274621	3.59617188457943	3.43545064925632	3.7213055011011	3.58482919081158	3.61174189739985	3.79617883894956	3.68189763785828	3.22149638819078	3.52593690549048	3.15024574470737	4.07996500347184	3.98827082932235	4.08814203291222	3.04046660489416	3.22887367934458	3.09078332887938	4.31587881931672	4.41119458384329	4.32679929628345	4.2785781787531
ENSG00000006282	2.54483298864594	2.69904981890491	2.30372344482567	2.1476000651953	2.38121511098353	2.27173096217656	2.18971422287368	2.44308589278161	2.14899209096894	2.64471273618555	2.64938241343637	2.57208537388543	2.20611273812582	2.19934898584833	1.82889306997928	3.06218926574857	3.39172600275985	2.98157249539596	1.55450009007843	1.40681241870929	1.31431220474091	1.31534869130568	1.48193857603737	1.38230892982864	3.09995714461152	3.36174944269504	3.01089178531181	2.3621286600931	2.58294039005937	2.50560756631203	2.01463898568813	2.29790114039523	2.20911471970731	2.24635859772424	2.41561016078534	2.11191357207668	2.36856757112376	2.81915021428724	2.61264001629755	1.98472006355667	1.87837437874595	2.00011826265544	2.76076914543444	3.35339972479436	2.96104248026301	1.69458939422378	1.51966636604287	1.47763531030406	1.42284564914149
ENSG00000006283	1.13702819086843	1.22129588950852	1.2887201202625	0.544440654398438	1.18057008446613	1.12881489656729	1.23272351315764	1.22476905546147	0.236851565698354	1.12806752567641	0.896793897818456	1.1259874787896	1.38255487795992	1.2562938703752	1.2167271211257	0.134773870429196	0.437814188657257	1.20723049229374	1.20092817413971	1.22171448580209	1.26774446900424	1.27932143511578	1.11489565874121	1.20463758331141	1.12979436815122	1.1322372465397	1.19972077725782	0.637881797335784	1.20200486921123	1.13885811723664	1.20568334052438	1.24659829157507	1.09964508848006	1.23579990581691	1.31112890695218	1.13324879242256	1.14492000904269	1.20628213576628	0.501175813751911	1.26520241956752	1.32707500145992	1.26373682063354	1.23143718178062	1.15438752413552	1.17811946835674	1.42035031754121	1.23708934796342	1.19757639082067	1.28536291154118
ENSG00000006377	0.122722814832791	0.117333156698241	0.218040955184642	0.099476036018021	0.122920040845153	0	0.0833781849331891	0.0917858858605784	0	0.119701194812287	0.0886790606319236	0	0	0.163238970206234	0.167085238024049	0	0.129110635460885	0	0.19926224952221	0.0975005065590862	0.106110734173528	0.164711573895159	0.140070590390633	0.113047395748805	0	0	0.0678940413274906	0.168233619507577	0.0796003329171739	0.0884123534969247	0.128766935603288	0.135463150578093	0.0901388314018341	0.159243119887425	0.100202737157293	0	0.0736934862663132	0	0.194833784702793	0.238072360044416	0.161268147596122	0	0	0.0661547143933622	0.0971766187411956	0.171917623078562	0	0.0774817388828578	0.16675688665806
ENSG00000006432	1.53515607901354	1.38857426017379	1.30063570515413	1.14227504440272	1.21632717385415	1.24076268077279	1.36002995140336	1.25974425677946	1.63156724262131	1.18965580343114	1.25351696987915	1.42300471441643	1.41656650110857	1.49870298043882	1.4900573514133	1.57133721183253	1.45835219746632	1.52726426926271	0.969573645655706	1.15811628281584	1.11237054169238	1.15567921684189	1.15641253352749	1.11285044335462	1.86906304428533	1.61590495595701	1.39619023504476	1.2934331800686	1.30918920960036	1.27842793050044	0.977216484816649	1.1516537208387	1.11651769253694	1.39139383666459	1.26200583557655	1.67548030219418	1.1342625327119	1.21597745925327	1.23965746531689	1.31612132923181	1.42671387465554	1.43640983715164	1.3797630786537	1.3557243227514	1.38392656009023	1.06570679248855	1.16468088863781	1.14113843030448	1.23193907702927
ENSG00000006451	4.20168811037067	3.96615506670153	3.78652100506845	4.33173152614355	4.16161684323073	4.16996519924504	4.47331053807651	4.34886403404454	4.57710398925651	4.06805876451937	3.82917603615253	3.87646421922863	4.5801231105832	4.77678462563836	4.52038759613341	3.91491083164127	3.71727738863445	3.7197456537661	4.37794832968201	4.24196539751451	4.2283697912227	4.06420660897165	3.93678195728143	4.14273782223867	3.69788131551014	3.6364170555377	3.72669052033552	4.28096243218686	3.93561843096302	3.90126332714169	3.82645422376098	4.0603843881385	4.05369269211876	4.49827627305513	4.42461187376436	4.56743612721636	4.05181277350312	3.79577454171371	3.88230579064	4.54669113578582	4.79237148412133	4.5031972592994	3.65480288712397	3.63485612076946	3.57449781464522	4.19504925634373	4.02772921931571	3.83279579847682	3.8603527979125
ENSG00000006453	0.796366906361492	0.708222967653664	0.725425582306888	0.608645379222208	0.797588273678376	0.744315467134345	0.474950747054176	0.56750402241708	0.568168253970396	0.593381539914552	0.754237576239832	0.859360527286612	0.5685455132823	0.650331533367556	0.386021976185779	0.701303824510217	0.771070721307639	0.89940496639737	0.3891249993699	0.503263099831465	0.53964745548233	0.647080205143976	0.494042369571639	0.44256434174505	1.0799118537347	0.551837040344755	0.766374407828876	0.824399102163293	0.732238077595171	0.762584619878639	0.683917719817474	0.85940710380655	0.554730158374042	0.783741713704658	0.77765835130379	0.488983001093456	0.833574119167393	0.457879174196408	1.04458895532363	0.384492716904881	0.369450290575539	0.316222152088117	0.751326462026063	0.510889421730857	0.814864688242512	0.267440588872268	0.281311322248521	0.317601004013734	0.598930452719067
ENSG00000006459	3.82853486907612	3.84124425449309	3.68843685618192	2.63802822884409	2.73692268373793	2.78492481875085	3.76406113534999	3.72930376957035	4.05581507678256	2.07254909323508	2.17708195891627	2.27518717436093	3.71848679886659	3.73456719168332	3.76687699493566	3.52570148396716	3.36018092379068	3.45635768950609	3.38802433008522	3.49120869877276	3.19817503434416	2.71813913621075	2.63116195731629	2.27311405690094	3.65078290884709	3.59004482071327	3.39576264017211	3.71272536689175	3.74890389585834	3.63381062028612	2.69569417889263	3.07791576503688	2.82792290373479	3.81455129119056	3.77907658453144	4.03985493693699	2.17961826969661	2.14382614472262	2.0905570350516	3.65936052607741	3.88989599885424	3.76639589654176	3.26354321636336	3.15580396099619	3.18087484753465	3.67092676462715	3.70841734048698	3.52955541551268	3.37117794000923
ENSG00000006468	1.0212847803911	0	0.829778139561673	0.841886100336774	0.889268908777848	0.599620808823582	0.986462108650868	0.404554026532694	0.298568598600711	0.947331929969469	0	0.627584134776185	1.03905334881089	0.463337082118305	0.825656801353376	1.19470700912477	0.758888103522622	1.16205333279804	1.10792875530546	0.588619651206011	1.00276563165228	1.12695352149379	0.49055536314639	0.576542013443975	1.06939286216544	0.652669397625418	0.848238846092684	0.73091973024589	0	0.403619405847196	0.77667917819005	0	0.679928193465662	0.795649615794237	0	0.402924550289057	0.90965274913397	0.789406909399858	0	0.90428292586986	0	0.952082495972213	1.06179269052957	0.682442590324673	0.941377413150725	1.2470006840914	0.786077257437861	0.829642925148483	0.946959597379085
ENSG00000006530	3.07035261442444	2.84099475490384	2.79431963625439	4.3254377644955	4.15168379304701	4.2107518371387	2.98914562915918	2.65611108418109	2.82315112459081	4.05989803448773	4.18773168201003	4.02439051466768	2.63283802980134	2.43285868474326	2.44988378001493	3.5576853279529	3.749826376927	3.70991416522029	2.99255222254736	2.68403069525799	3.02204308834379	3.79366730583106	3.57528233278121	3.59054972004073	3.20660889276522	3.54837523632053	3.44382254948784	2.69489065957	2.6983701670489	2.72467785887207	3.83241253765881	3.91424653156069	3.95704608302833	3.07083046955992	2.81916214553937	2.70767679806264	4.0076894853864	3.99337808233757	4.00047883868834	2.77679237450035	2.41607447967361	2.41727891750294	3.20920925375143	3.60273860719394	3.74958877822538	2.70908300091416	2.66688787089656	3.09300870084433	3.57308974296557
ENSG00000006607	2.56451849542305	2.62810471092512	2.41910510915478	3.08074874537615	3.22075006737789	3.02212587766207	2.57530326261783	2.77295115655253	2.77271996362725	3.1064548874334	3.20646310482162	3.14195158305497	2.8036512476916	3.19396818916202	2.95808232610209	2.98190714536029	3.20334382544546	3.0071617080137	3.01080806064771	3.05627218590033	2.82174191574418	3.1071573624562	3.12442007993042	2.69346434277379	2.97829105593405	3.28683349405143	3.23253412418674	2.43695863091465	2.87434964211911	2.52532856428692	2.98528792069204	3.03947160849547	2.97139859653854	2.63665444499895	2.74463924933283	2.69947352635135	3.02906549709516	3.09537396788086	3.20037371153701	2.83209507196416	3.01331184345282	2.81879221051245	3.02052731992223	3.18847847114061	2.98059325471119	3.02144875205863	2.92740525176849	2.99663186879683	3.04812071804569
ENSG00000006625	2.86648881743283	2.92781739225535	2.99095588474865	4.65382700793451	4.61050393621869	4.69096248687298	2.79887153320888	2.89910572771995	2.80308155415918	4.92666655630905	4.96843735339607	4.91984223007893	2.72736905126638	2.75483200065052	2.80080560509264	4.84502138400488	4.9526106228107	4.92951923280699	3.78421236093273	3.64868226436252	3.85445321286593	4.1813796889297	4.0444415290436	4.28304434592262	4.81562558202582	4.84032135642658	4.91699105916817	2.82566729706544	3.06425970340645	2.9420994023845	4.27492293388464	4.57251475413423	4.61756307591805	2.82768041855624	2.92524006433605	2.81383862519416	5.03117621088117	4.9958803060077	4.97492521146218	2.42823047259444	2.57794910874079	2.50344213472902	4.96444474798984	4.95093482844926	4.96893096598974	3.72730177171121	3.58451288876824	3.82662632411552	4.07468422480224
ENSG00000006652	5.3403993669274	5.8587756566217	5.63097519469705	3.99475808541239	4.13532334445052	4.18922131477707	5.33681185452518	5.67900469177228	5.2196312383044	3.86704446777204	3.93943387143744	3.93819939472599	5.10176705950335	5.44130020322616	5.28012793734783	4.04146580111985	4.15813905664043	4.15611049328161	4.53353561399517	4.92134495861592	4.69365714044429	4.42502266426639	4.59543697156345	4.31803329822946	3.4900900434808	3.85242585558156	4.07938658065571	5.23765930667256	5.76694192030615	5.5458022492484	3.74343865960328	4.08629558930843	4.22180506422479	5.32846822649853	5.74785677469267	5.33259801302487	3.75090309684408	3.86955590846861	3.77327345041592	5.20627334703033	5.55399780547402	5.35535910691523	3.93189621846839	4.03553007196192	4.13731943763034	4.5006248935011	4.86807276707565	4.62410969580749	4.3162526840408
ENSG00000006712	3.98665541147095	4.18404357428278	3.96921397429373	3.88448735523363	3.94028971113646	3.94921859247399	4.51157683159527	4.65438882977559	4.40921247804313	3.97773396399227	3.93048944630708	3.99426636680916	4.95200992244671	4.98301055368412	4.84052685266119	3.73054189535988	3.77813269125613	3.75743256225249	4.29993359734364	4.50182430625447	4.23482798339926	4.11111317979734	4.18520546471612	4.06925920585132	3.63174015773831	3.53823387424043	3.62816560956727	4.05937347327805	4.23315677838774	4.09196673743614	3.67743926397138	3.97461651124919	4.01428352104717	4.76327589152293	4.85188181540168	4.52417052057652	3.96973326697214	4.01928511191555	3.96671382169632	5.21426161738404	5.24369749259339	5.09206780477679	3.9418070250248	3.87296819851166	3.80446674755847	4.46768699528507	4.75781401680269	4.39276254796546	4.1028846582373
ENSG00000006715	2.27998359250398	2.76121174921644	2.6337504156817	3.47192918477518	3.62624578426133	3.70443779302979	2.58244162562453	2.86349718322362	2.8044446413685	3.43730106242633	3.6634795914812	3.69790856869846	2.73258019884549	2.83731667855838	2.86371402126928	3.91299253528215	3.69141623376591	3.7956464801721	2.45906733832304	2.61797960401236	2.77593935260318	3.00423105637135	2.85949436447302	2.92048057066648	3.88862130924653	3.88331689953771	3.79713726854525	2.5622765579439	2.59151638484626	2.349925635541	3.27183253501234	3.54798674766599	3.52223437670499	2.76037696127998	2.74245806902263	2.72617822441712	3.56259034416361	3.58803096615447	3.52905981941628	2.63662580442384	2.643703661535	2.9066879223811	3.66116904254535	3.64905695992676	3.725813901907	2.50948543476204	2.464805978081	2.60435496476344	2.98789665511951
ENSG00000006740	0.485523815653702	0.445110090221	0.387758602413332	0.480372808013432	0.618120786786172	0.651707808001082	0.448432639317593	0.400774122620041	0.422818988034282	0.657653154673467	0.698035214632721	0.691577949961391	0.55204549112435	0.565972682854127	0.526727122132387	0.641960196310745	0.527705749417272	0.503882576499272	0.792748141781426	0.70607821321933	0.601308169273436	0.71207687794404	0.681763127417984	0.631444102418485	0.519966320022812	0.599398431088552	0.563955500603044	0.509098733549017	0.437452028045721	0.309812869808502	0.59667592697025	0.599225985669297	0.558789160658931	0.422503788500867	0.417503027408382	0.448081970888242	0.774496726256268	0.664393733932492	0.887212014373488	0.561310921812398	0.625337180633077	0.593711301751613	0.580912536571431	0.634041342307634	0.611083724215047	0.81074797738962	0.673947541429855	0.50017328856542	0.872593775274699
ENSG00000006744	4.09278501342448	3.88517993225398	3.98305912140198	4.36617414530002	4.31591754750958	4.33561351808699	3.86082023325913	3.54210070140378	3.7351020391571	4.4029083364225	4.63259078156408	4.45260158734348	3.48529646648715	3.60376264493315	3.47764594582538	3.89707382109996	4.1988382022518	3.85416505285037	4.29828354736592	3.98607426168784	4.3932175323394	4.32254464105914	4.29395333040265	4.17066959868099	3.6170504216649	3.90764342906884	3.99481331958689	4.14715678578578	3.77750140842733	3.8228769880777	4.19627971802748	4.2739373994448	4.27050551473584	3.83985223261464	3.62340182548626	3.7708533727217	4.57396018126174	4.61919142735035	4.33573397414424	3.49838761124666	3.36645409651789	3.47830347400624	4.06370836313028	4.10584155116824	3.72817468372157	4.17154940079771	3.94511923291734	4.32031611097936	4.29075665724928
ENSG00000006747	1.09659024571647	0.966470406417238	1.06270873432176	0.671694713025521	0.924623914263155	0.498559501536665	0.59422975245147	1.01025455119637	0.828001447799878	0.678803297174351	0.593930530426497	0.873274665470913	0.887113176948616	0.999307474257499	0.984872318795203	0.958694834201573	0.716365536235721	0.938948104035366	0.827813553850166	0.996077406774098	0.897751945594357	1.15831099175799	0.788652795810974	1.01456016512931	1.03713042452444	0.80621690376773	1.2799138810307	0.884585387458491	0.927859554243231	0.552469744248067	0.791126522252914	0.912511599942074	0.846524704436298	0.981074223004127	1.29992459643488	0.714531889038777	0.897487045470343	0.573588569502111	0.73511891387717	0.909290285829411	1.06662614281025	0.967459018448555	1.05034598725862	0.880307013994149	1.08319403593973	1.18494899367333	0.9129371147813	1.03082226489827	1.076779000976
ENSG00000006831	2.7165671619369	2.69512030240885	2.46397238242867	3.97665089757201	4.08378399521272	3.99133867964613	2.81623472549114	2.81117221317934	3.14413934755417	3.84291512732819	3.85575102212195	3.82948886337453	4.09484443726375	4.12652452169688	4.13323990193436	3.74624465212812	3.72664478178429	3.71679613210814	3.91857747786544	4.07140682560245	4.02412415190326	4.11461603384197	4.10389052089882	4.06708641145124	3.6732733092554	3.6665929445347	3.6358873491434	2.48350566887237	2.58853065859014	2.37037177065495	3.82819999473785	4.11718994127137	4.06155790606076	2.97001951579243	2.96993742872879	3.19864046395633	3.89442099499753	3.86689592397174	3.86980211624418	4.02523561256977	4.1444164443226	4.10539824455514	3.77066218552928	3.76749653067356	3.8157235364386	4.09793809773223	4.09291520784834	4.15251912627317	4.19674620472903
ENSG00000006837	1.01184088288309	1.11256121513182	1.41530932618842	1.35678573261962	1.58082648129481	1.18375274991918	1.13880048237906	1.13851866413715	1.14521593716931	1.05690448526832	1.37936792867405	1.33004935352683	1.11291945136451	1.17734336730147	1.05481712866844	1.87615882675194	1.6013392062654	1.63660940128993	1.4109845346829	1.22274843385216	1.34162643882459	1.62761765493739	1.36888112694901	1.57346041436856	1.74439354035387	1.49477201345528	1.67410142575982	1.01105530831858	1.10108589345036	1.19732576160414	1.13700252886904	1.2888882363567	1.0821102085686	1.1259712620562	1.29597843922196	1.21847612092788	1.14796102696469	1.30238272043448	1.56461417159702	1.39009712145282	1.07838917297908	1.11769243281396	1.89146301435723	1.68997772729861	1.71488022474649	1.0048948397942	1.26874317358465	1.2307685695931	1.36130470441628
ENSG00000007047	2.50780089832317	2.57286410688046	2.31326585009031	2.75345049917822	2.90888270165503	2.73018344373667	2.32662676205933	2.5373251442338	2.20422667201961	2.51839783949895	2.56063236031614	2.6455788751769	3.15340673755487	3.01014293933709	2.93145505160815	2.81851765412818	2.72809462922757	2.70262216258661	2.94687810733647	2.98045110902177	2.77078710029315	2.86795571861183	2.872971243216	2.86262364869344	2.77639397308076	2.63952864709915	2.92122960813451	2.55095184781768	2.77334468642684	2.38149978007612	2.76256995154466	2.86496277766464	2.59000213032712	2.33341590142657	2.46937837442023	2.45580391020074	2.5224994360229	2.48855830769561	2.66417493898972	2.84105312077617	2.83539918865046	2.81635437992926	2.70475812148302	2.84894773033853	2.68932938843352	2.93526545178647	3.09991209246365	2.70667592388238	2.97028625222252
ENSG00000007080	3.17923646409423	3.28759932674508	3.21101299367073	4.6101298664145	4.58487971971783	4.72594429946346	2.962144465759	3.11711327321254	2.92590512558374	4.8978099487591	5.03762121001457	4.85805892993907	2.86631810779244	2.98090285930799	2.85775099485584	4.13883661383639	4.38303237874372	4.12701663617748	3.80125679417838	3.86770114351077	3.97626085636896	4.13004305398901	4.1327909371914	4.44602321211149	3.81360279448661	4.10231934560602	4.35509213593368	3.09430983691498	3.36503465476591	3.19226076556073	4.35711002824876	4.65424602363468	4.74135181363529	2.87581633988697	3.15154728190357	3.02549493850927	4.8146204101703	5.09211696596405	4.85916878643137	2.93408024914021	3.00082926181183	2.9580667504655	4.31055077240081	4.45569406337401	4.20865342176326	3.79004066502049	3.71123519199684	3.96211898331829	4.06188851702249
ENSG00000007129	3.46708811315109	3.50293835467167	3.40932426887376	3.00227085039357	3.33965171081025	3.13262052561611	3.29442104939402	3.10268352332317	3.13398873543578	2.80138874153271	3.01926323608036	2.91180160086354	2.89312352386852	3.28389922843129	3.01833001049697	3.70324576274308	4.13317096687677	4.00584480541728	3.25188884858647	3.71661620908554	3.44411637594072	2.86915947082969	3.54248858889812	3.308299622962	3.43182034240523	3.70273058279462	3.64226467208409	3.76392430868481	3.46630449112274	3.51263439793858	2.47201558253832	3.1063608883778	3.07008807213906	3.42988525459303	3.44318989086274	3.19492323839095	2.9260874038481	3.27083050049495	2.86578872263531	3.06608355531712	3.3317829927778	3.22327015563866	3.17551310543819	3.75574105605858	3.11958573572099	2.65355881581302	3.33167937231445	2.60536757816842	2.14004851628174
ENSG00000007168	4.47603710658734	4.72999503643352	4.52284997009384	4.42882553187224	4.45872027895154	4.35479674341267	4.75946085601626	4.84449412593132	4.9763819564132	4.42380657022209	4.46033052378595	4.59649365350919	5.4197160799786	5.49569172596828	5.43418477855344	4.42879093864977	4.44740698887055	4.52299220023004	4.51282570415093	4.80700020917009	4.43702841910393	4.33524813325346	4.53564753133367	4.24805085761093	4.42818357304056	4.39992917363127	4.46340383612975	4.47274903396118	4.64015115488334	4.40566625403704	4.22888856698186	4.53170554531383	4.54331393102284	4.87835264527607	4.95107635423904	4.88821904164841	4.53422719997753	4.40910420586624	4.59880497092049	5.43322843198617	5.5837443983057	5.44966411904256	4.55813518062589	4.39952513892791	4.53959432700161	4.63833413236652	4.87669238824035	4.5219526940159	4.35583408524046
ENSG00000007202	4.39097274859868	4.33362389544571	4.23514364773775	4.70347587477221	4.78766672747133	4.73894904798954	4.23003736731088	4.3051482901183	4.27867521055049	4.59466823301942	4.63766641733022	4.77259804694204	4.44301707192463	4.32876297934688	4.36219248188078	4.43695506394544	4.45891822895419	4.39585927110189	4.80418496572371	4.62450211428758	4.86181814345947	5.07763328824898	4.8676267538878	4.62770437329267	4.21903847745894	4.35435734617637	4.53892354016916	4.20489856833128	4.35067398695317	4.22746858021418	4.7168904355985	4.71098859679593	4.72845804227892	4.30112157611601	4.32442135629896	4.29618411975329	4.67899668996193	4.65651897883557	4.77510703456861	4.37615945639583	4.45899230542892	4.30258562094623	4.55654175873854	4.51474754269447	4.43370904084762	4.91786920867101	4.59220044128941	4.84504498607399	5.05493284187805
ENSG00000007264	2.94996054930782	3.21514487351695	3.16731723213426	5.07273333969447	5.07790757510488	5.07352871279454	2.69769678902272	2.92871067212261	2.88514143691658	4.8186431273236	4.9331925369536	4.70540458553386	4.15113596427702	3.63723083344759	4.20300462837121	4.08847067802541	4.35613430270793	4.16775919883618	5.51751715142843	5.3253876380707	5.61540288936906	5.36661599710551	5.43568514084084	5.42072524666083	4.15201580750449	4.18241038309033	3.84116053017789	2.94911225291876	3.16863460843145	3.19120859247985	5.06101150142132	5.31054727540567	5.37464394719741	2.85829612442368	3.02074190905802	2.99497698839795	4.92789116308439	5.16919338983816	4.8517958614495	4.46574833577504	3.71990077858129	4.43563967387172	4.41352530173325	4.50808312847117	4.33019767052511	5.83207014295767	5.75175960999455	6.19773657125194	6.05291471042418
ENSG00000007341	2.65343208737781	2.69131087709791	2.49998407860918	2.22130019745786	2.35188750689356	2.14252783697272	2.83020883503592	2.71057368111327	2.59471724911944	2.39344082098795	2.1631115090396	2.18405490328758	2.90752927777771	2.90834809981156	2.89234203784146	2.67352776706379	2.68752090984972	2.62745456281293	2.6358593644283	2.84243539580065	2.69483661829596	2.44029275286198	2.69936593511724	2.26706775387801	2.50038622063639	2.40838551188026	2.48663848263276	2.81531889502934	2.88600110940083	2.60211915235096	2.21735830449688	2.26602587491851	2.31387116501101	2.64324853423373	2.79698860906332	2.50572183616859	2.30391121330769	2.30785020791832	2.43985698123428	2.99950016612291	2.94620058452294	2.80816699243698	2.55311032104947	2.51451399454066	2.42261449257357	2.6032006659827	2.87368892564126	2.6216059360015	2.44308589278161
ENSG00000007372	1.1760176755125	1.50622398010577	1.07438106961937	1.01532850103136	1.09029445789461	0.912652120148108	1.81662605042485	1.06637486879806	1.69544862225663	0.933218642894804	0.855295791498266	0.898200078314323	1.11837896760574	1.16443123970533	1.87889542179116	1.33704108973286	0.439348526286101	0.54375001817898	1.80522342205578	0.996029393330325	1.87803807780848	0.846721980314386	1.68606556466899	1.82194914039111	0.936046299239504	0.981419079030156	0.529449321103142	0.932884294055715	1.19937726097358	1.49331524759887	1.00502296068193	0.467135144073072	0.929775403639141	1.03706661781621	0.995264560807982	0.730341804117658	0.917733690308715	0.575992947165975	0.934931900624689	1.03822867947247	1.39652930493229	1.10451814803137	0.977656725865137	0.900831856811609	1.7340650293989	1.15672080657177	1.02918360794439	1.18784342239605	0.890759567797739
ENSG00000007392	4.35434321031143	4.60600783506213	4.4960202774191	4.27107831404962	4.2393809758824	4.39148303168062	4.2441716229502	4.52690481458295	4.51343530717133	4.0904921512066	4.18973201176831	4.22844558424366	4.62142731975736	4.76545061190517	4.66295784625542	3.81381462990893	4.00715316903053	3.86151256242721	4.60652726474003	4.60147436484696	4.61424092219049	4.59784744000824	4.62354041534297	4.58543573636776	3.76457348923312	3.75710336335852	4.03505977159752	4.2260743329	4.51451873742373	4.43599266661416	3.99406371576436	4.3876557613699	4.38748048535635	4.28230574196091	4.61147626083695	4.53422505293518	4.00508338359837	4.07194215843369	4.3805780860337	4.56090372442978	4.58827526720719	4.64192632611321	4.15289802105265	4.08173033634915	4.03902387050069	4.56768947814717	4.7214676743208	4.61380678298358	4.54240715440237
ENSG00000007520	3.20769758043763	3.37633758843121	3.32157319750654	4.44998430385711	4.2786668939082	4.50840484795439	3.04601655906325	3.11537579964644	3.25056827160069	4.59237568431293	4.36767159230627	4.38829320862036	3.05797910828304	3.36853988341721	3.10394072997595	4.04989620873636	4.00026462535851	3.95234311402473	3.78112813412475	3.6303945726694	3.89222837809997	4.13099627318504	3.98033751354535	4.51204561599762	3.78135379855359	3.90997490951083	4.02218597084172	3.16209804446051	3.26330219581232	3.31217307098929	4.27169405655188	4.39559047842327	4.44866490292373	3.07229045577559	3.24226808016525	3.16891217243066	4.49081825734614	4.40988253148398	4.3852152954872	3.2112306750425	3.26618298516888	3.22729627317634	4.17336058919317	4.08021690179754	4.04111078983309	3.82273923031467	3.71628059046188	3.91407290295184	4.09888092402326
ENSG00000007541	2.75114800400493	2.92745878610543	3.54848456146801	3.43376137253542	3.49575879636336	3.40368096168917	2.97174178941374	2.73780315925156	2.82156339319631	3.50436449356776	3.80264331257651	3.5562562204168	3.14890819274214	2.73150627713855	2.83539918865046	3.10978391175328	3.44921264249693	3.22643518080571	3.17373618940341	3.50662289520757	3.15665993766027	3.23516640980418	3.46315758178493	3.45464335736778	3.17325064684193	3.02809297205825	3.5338500549926	2.64004255840366	3.19581188526965	3.14653306304437	3.35079491843685	3.46074534565914	3.55015172675401	2.9885565898049	2.76641973309425	3.18221598986559	3.52703382730879	3.56259034416361	3.67034627073277	3.04207181835955	2.67099886647815	3.09931721381037	3.46077361096991	3.65385313219026	3.57147728341928	3.41915517103593	3.12251028837085	3.90488156594339	3.53787050055893
ENSG00000007866	0.323657621906425	0.252705460347045	0.443749485600099	1.2973893742003	0.976320353183479	1.27179779410446	0.40772521879943	0.140842228221446	0.474881712030068	1.25160801608024	0.818691133349622	1.20200486921123	0.961520278848786	0.937551119650444	0.910558333025753	1.23477064446813	1.14404762534232	1.69190045916484	1.21576994362956	0.809996447056238	1.22353716794546	1.0544235218139	0.995656287254896	1.15963212649406	1.65465216684283	1.41678961795481	1.72705204493826	0.201177657844095	0.396544773293577	0.373955176985354	1.22959961456411	1.12922878378247	1.34617784685658	0.450985806409957	0.307538374778019	0.325334729925015	1.18661400843974	1.11275513874953	1.15983281133173	0.784723124047155	0.525668915035706	1.01629894950537	1.22318113741723	0.927044700120313	1.04807660196022	0.766025825972518	0.752260072052382	0.833161265057651	0.982714973921937
ENSG00000007923	3.07311914993535	3.26498048152622	3.13241992993348	4.3157946804876	4.39292453624206	4.25681907406676	3.20308784806759	2.99038299162277	2.93303206169006	4.12197107808821	4.24327305872637	4.20483738503132	2.97787375525268	2.74447855771576	2.68024040179627	3.91622416817269	3.89795856321275	3.82012479821956	3.99054394040813	3.72479422789735	4.03604432027389	4.49029005781574	4.38489003123829	4.22031620178404	3.55741164512108	3.70052636476334	3.90861721229331	3.00426080204584	3.21060975485112	2.97727803677059	4.10677037439631	4.2634274848369	4.22952937885415	3.02694504703651	3.14045579993263	3.15224017295493	4.1949136171438	4.27995653299497	4.26335429745606	2.83559286369369	2.71002158997095	2.77808608401914	3.99470468947691	3.89080958342895	3.85746755388175	3.81929129850361	3.75242216709911	4.07672185716797	4.44333807939699
ENSG00000007944	5.71485428862325	5.77042503075897	5.59958794563834	1.78047773578501	1.94259035893064	1.98150065459748	5.55566522370326	5.73227922444651	5.33300860633797	2.1846289173498	2.32971668008607	2.17499828199471	4.59464094760029	4.84717474494322	4.69576015218245	1.75956163781024	1.93941769000943	2.11501257399687	3.48642355501246	3.83376520386153	3.31221679432262	2.60843610606115	2.94686235620436	2.47802468999924	1.56156402835183	1.85644641684987	2.01111050470353	5.7554541974307	5.83422869636475	5.71530912022804	1.55668671371504	1.87104496721376	2.17739481633859	5.70667163035689	5.81274150787632	5.40360937985963	2.56593348843037	2.47892211144074	2.41349120337747	4.59680328085449	4.87331004723248	4.77093882944098	2.20442856618472	2.56922482001658	2.76836732466551	3.39978304863122	3.88742083874742	3.32992333885264	2.51495885779299
ENSG00000007968	0.773459082766613	0.589629964980202	0.958104234687565	0.808821327406014	0.564975683710312	0.887364369600287	0.752853734021741	0.430943103261805	0.742232539250425	3.03956732425802	2.75766542164441	3.25183079534389	0.59588269233834	0.429838970716166	0.613363980877964	2.63765634869963	2.75694829595485	2.85542943492082	0.490081953828043	0.257389603642726	0.596358708620033	0.432326424270589	0.328836011872231	0.379648714312162	2.53206055538129	2.59471724911944	2.81312467585424	0.649370826213254	0.425086019548613	0.728021925196367	0.626266719219966	0.418424767771996	0.805341293912104	0.688420527514551	0.419222703574913	0.655755753242643	3.15948668952394	3.01958062741921	3.29838546741084	0.54592709524987	0.560787672439043	0.663313035415023	2.7996139779552	3.0015304317002	3.01778237339065	0.534572228055969	0.3991337741123	0.470888237864134	0.557349793937708
ENSG00000008018	4.84696275827403	4.51867612971048	4.67753735811399	5.72709853047079	5.60268323721259	5.74073459084717	4.83788379784208	4.39085752730864	4.72440993789575	6.03644269285401	5.95771901774295	5.9155360726913	4.76807953926058	4.5846082304752	4.79275287870352	5.43750088079633	5.49496908765015	5.46192745052018	5.07657907739029	5.0117946218161	5.17600847966025	5.24463701487851	5.11067367227205	5.44388416721591	5.33240956671581	5.39113352978604	5.41795202023456	4.82429768374399	4.46265916836585	4.67832770660582	5.45672611079519	5.62833309039089	5.78729607488402	4.81950707221406	4.39530064390442	4.72212621310049	6.04027137780519	6.02224105424783	5.88807708370177	4.80738423532127	4.56277716638726	4.79969201586336	5.52355472431882	5.45372582646675	5.38354047887844	5.19061522252832	5.06077058492308	5.24954195226982	5.27359425349253
ENSG00000008056	1.32994620716602	1.00089287565742	1.02773192269795	0.783001595617475	0.768723003464887	1.25090982391169	1.48180452092688	1.07983034030192	0.706527266637091	1.31061669610422	1.04019543626759	1.20073256040098	0.936050220984995	0.701497221731355	0.756126674545994	1.83549720882921	1.77311337289205	2.26872526458587	0.721608293181977	0.622528881638407	0.501588290669501	0.740870108768955	0.240337288217326	0.641743880121951	2.91964465087689	2.31257799719838	1.90197766721931	1.45774022156791	0.946396957067944	1.01674402679514	1.07949402714025	0.757252795507152	1.11002359797695	1.31954539875617	0.829813030636103	0.73244962114268	1.5238233775879	1.12065749753667	0.929546484884564	0.756366081381498	0.604651429705058	0.58048899042081	1.75479288029347	1.56431292329711	1.83389100592354	0.915350289797098	0.642317988986337	0.425258585035682	0.483439216165583
ENSG00000008083	3.85345277191023	3.56412939249675	3.57022259928876	3.4534925073824	3.68820422619887	3.41525806531049	3.93513387992524	3.6420131880651	3.7212207892846	2.64768429581577	2.97598864451738	2.88727251575849	4.10959107453727	3.84602635507001	3.76717062874867	3.03590445699275	3.18778961673595	3.18388678554039	5.04747496969991	4.88141459705882	5.06516767032308	4.47336872474049	4.70352119233504	4.22978558866809	2.93989181435956	3.0124763065472	3.03397654860825	3.79417821786515	3.52334126535433	3.52659579105649	3.2726326821911	3.64069972858892	3.34452825986404	3.99483909449097	3.65664031297129	3.72047259345485	2.80432960802384	3.00229568715397	2.80765417964766	4.07787806385426	3.90318405676094	3.78886957498176	2.92401605426231	3.14995009398441	3.13065644581051	5.1751775087049	4.99962827180796	5.11060128543677	4.658995272683
ENSG00000008086	1.63505692505172	1.68653968440792	1.83186440672436	1.38421219491557	1.77739005526075	1.46480974918826	1.97710422931201	1.71240777275128	1.63904331553156	1.13802529102494	1.30359730043291	1.23577665736947	2.69619352098607	2.78913236835041	2.12831027419127	1.40005425803608	1.40041420528057	1.20936324973492	1.51896163049744	1.76407818667617	1.77701632115384	1.70432800401372	1.83660376344391	1.4374103897968	1.26985042846474	1.10764470661893	1.34489668009062	1.72628184060038	1.59986019215299	1.75754752455787	1.67077757266727	1.679846048628	1.38639435612022	1.67965589982667	1.66595245236506	1.7543016013496	1.00721676990338	1.07149457121991	1.26663487853764	2.20149212505389	2.22849496683493	2.06372873963517	1.33359745054492	1.3903287121708	1.58007089180129	1.91766498361501	1.82940843501281	1.63128159261888	1.72769017132138
ENSG00000008118	0.756267509037532	0.409684195229766	0.377560709918559	0.445712857781403	0.341069510089931	0.362530466853856	0.814421890996561	0.634275240648844	0.497221100476698	0.465624052886425	0.21063362749605	0.319960232139448	0.27271512438988	0.548134125191836	0.416540218700624	0.544615849245141	0	0.155846669394983	0.414954606721858	0.146873119652452	0.348259634337385	0.290332556812745	0.13418467918638	0.194747368968162	0.211176227698058	0	0.268760686748144	0.791815352356647	0.413281149784351	0.456809467858524	0.327780285105123	0.567997704179218	0.337042074232918	0.32723542258294	0.636462536826156	0.60243770128418	0.58256583784879	0.286892510830024	0.194059068565387	0.573888306389458	0.294934212003057	0.559959728780988	0.666878664385549	0.356468122552664	0.240423784360831	0.182906385748159	0.271964191209728	0.46357110988186	0.276422672641607
ENSG00000008128	4.84731604442771	4.36211852681482	4.84296586863462	3.96111788507186	3.59364802120899	3.86676828420865	4.76757810932491	4.30626672189419	4.83117364386817	3.54034754273439	3.13403227825362	3.85119386269873	4.90132625251925	4.20225831559264	4.76337833741878	3.40876533896192	2.91780316399079	3.20213243333478	4.49177077818031	3.85054964853797	4.27959377369425	4.49036072487354	3.95427949057457	4.31034130247979	3.13996680765805	2.74758496749971	3.37303793320158	4.64207090233646	4.24997700084522	4.75737611887742	3.86816306769444	3.46936368941718	4.05527970358954	4.70504266991054	4.32809433485685	4.76833440724035	3.53061909109525	3.19691238469648	3.85660754235488	4.8186754377623	4.04096488231886	4.57564147329385	3.59554906323356	2.81978237456688	3.38006567152654	4.22952937885415	4.1113950398131	4.36566602682635	4.40683875231836
ENSG00000008130	3.42718671412341	3.04420810261103	3.34174457300442	4.51183595271498	4.35108535224683	4.40493228574547	3.53069816227253	3.31534170023543	3.44525892317912	4.26021910534574	4.24563114443471	4.29010047261731	4.14386461868549	3.87339235815175	3.83179077979722	3.69250786346794	3.78526178623023	3.51019228492511	4.67081746722395	4.31378125160498	4.55383373277447	4.61314232388336	4.57541073361766	4.44989086949001	3.33801971192392	3.51150364691297	3.79091469717592	3.3058605348356	3.24631977101803	3.25674562595053	4.23877241388692	4.3074606730436	4.39084018101845	3.50980063396183	3.32001624845032	3.37590350501544	4.25503098036276	4.30567056050833	4.31273014567123	3.91031755196878	3.49651059176492	3.68395233577738	3.7764002846434	3.84284011588891	3.59709031815283	4.40972448311356	4.31939695720115	4.44139635177961	4.51025822688338
ENSG00000008226	1.30107682877392	1.24950910900309	0.856489770756097	0.356141801843739	0.642182253306637	0.547532796004973	0.57346853687338	0.903010944526924	0.594561441965534	0.276034249173215	0.263488247945948	0.298497375643147	0.677988871701399	0.597192292976215	0.608232875903543	0.387333723507608	0.385564396001827	0.579544457708084	0.454279398970672	0.543297654162833	0.442055441767609	0.535742796506698	0.670995636718017	0.51495309402923	0.507798446484757	0.736642398831594	0.443685962594965	1.18441070809984	1.06794343721651	1.01256771689894	0.383026569849069	0.597578567364588	0.298055828499333	1.13303947994886	0.745995764856879	0.994143967478998	0.420932863211282	0.193335678057055	0.226908455161072	0.568123494548035	0.919266300475684	0.661212142304511	0.585837544378028	0.598475996554313	0.445867174470931	0.512436725244747	0.483347946480869	0.439925792328995	0.461053697826146
ENSG00000008256	2.28516422705108	2.37141781832495	2.27222175720216	1.83876391296325	2.14540716901677	1.69221718000201	2.09304484575989	2.05160260961333	2.3818601214619	1.51217121990638	1.71077534634002	1.93746746684286	2.90979849756198	2.65231900359844	3.03920355561086	2.04270623733765	2.07918525884219	1.96590043381276	2.82388764161151	2.43597897616458	2.74721963088924	2.52147159592213	2.35300250390763	2.30860891330309	1.36168399514717	1.35338111401377	1.38554658160246	2.44196435346017	2.09321376769924	2.23253273187469	1.7660552618148	1.96815936085329	1.79233263826863	2.3461636048272	2.04712494020329	2.17106424928939	1.23630542587416	1.51483708098273	1.40886032374849	2.76103473121072	2.562399956653	2.36218519016429	1.18812996670416	1.27164920965144	1.04307491317644	2.39219725168373	2.20177974235672	2.3565257799434	2.18472680450624
ENSG00000008277	1.12401359316647	1.08031592638499	1.03534939801235	1.22606105289276	1.32637979965093	1.42053393899161	0.817945551110234	1.02101464494355	1.12477049342009	1.09436996940998	1.20821678588269	1.3407345985801	1.02886556167491	0.933556811518338	1.07160073942126	1.15188761752697	1.42231524874909	1.1756998650082	0.473121887421354	0.67711281444112	0.608796080076673	0.731752319671012	0.609244240099055	0.689538175930169	1.17474891599447	1.2044187048975	1.03371814875012	0.965846317319683	1.1558555137263	1.18649495264364	1.21469313568232	1.51663378984361	1.35847599344306	1.14752625469758	1.19724421807571	1.19693912590379	1.29944478922093	1.31435250278526	1.3402190085125	0.832482945177741	1.17027847255804	1.0620416609345	1.05194686563668	1.47109036932454	1.6529513218458	0.8202334730758	0.706102891720161	0.652539225631582	0.844201643479389
ENSG00000008282	3.74387413989285	3.68879445050123	3.81935493218428	3.57810151289149	3.43572762455898	3.62443692836866	4.01995501196745	4.08675584057343	4.23450207852149	3.6137517314221	3.59456328012211	3.56010529929709	4.06306371143904	4.10174378698404	4.13935457473954	3.6187091039567	3.62498339322125	3.69356346697775	3.73300398923867	3.58486802802541	3.54143167622957	3.31330197767214	3.22050649460333	3.33010945994643	3.66336419073918	3.67328346648938	3.86330743847627	3.80325669663549	3.73997647924194	3.77057233795908	3.27595156862441	3.48101237110217	3.7522485417306	4.02911602530061	3.99208109759872	4.18885442185566	3.79090115211828	3.69105957592045	3.67025712998584	3.99630349025719	4.13916335887696	4.11510914499137	3.6371597530385	3.77749912044598	3.87579461082086	3.72397629115137	3.55169568539107	3.52549838837761	3.38145035282035
ENSG00000008283	1.52705363208447	1.55127475871793	1.55688487753814	2.37602512784159	2.18696771061684	2.43089035314697	1.42567131206741	1.40939546402788	1.64934877199694	1.75277952708711	1.64992897220149	1.44659187061739	1.78419761702076	1.50562508737395	1.31101839943958	1.49008664774912	1.42530110907656	1.45991417843114	1.6706214368589	1.31798607667832	1.38970852621968	1.77521502827336	1.75855767266665	1.73356522498333	1.34100929690421	1.43624813374862	1.69124828763167	1.49703264064957	1.50726121194249	1.39652930493229	1.80390211467444	2.11335492661884	2.16804290397264	1.40587147279326	1.39555138238257	1.44329595710901	1.46999192014146	1.65612300535208	1.39757548923775	1.44570177184715	1.37333069472803	1.50806277791752	1.18975622596665	1.22447224761298	1.32921065037195	1.42039380987932	1.31352203505522	1.24202552795263	1.82386680114258
ENSG00000008294	4.28759781635639	4.06337319611514	4.15222817600396	3.53404562432621	3.68456013928971	3.37391867801903	4.24704991234913	4.06643879296839	4.1811932870957	3.20280335188808	3.27556234960822	3.25427385625935	5.61194127099062	5.18583152594762	5.38282853729188	3.6115528461664	3.42267833833743	3.52054068095541	5.08221769873515	5.27782380060872	4.95341570191436	4.71449084989756	4.93936125128674	4.26549984086518	3.79316514235167	3.50225163868305	3.58118844719189	4.22224806460609	3.92281258797147	3.93504397770362	3.47212793019538	3.63024878056074	3.40435904499973	4.2471171500595	4.16631787666199	4.13344347308599	3.29110718013456	3.32279970906505	3.20217717524515	5.2734046047266	4.98320243044501	4.93223401631706	3.78229921183223	3.39901500200309	3.58818580943126	5.08047847063804	5.18909384352024	4.87762186254483	4.68556975305666
ENSG00000008300	1.58533167789051	1.43533211368441	1.42399950329854	2.74993403167498	2.85512447354211	2.73511398398486	1.56076644122038	1.08196109039896	1.37229938671266	2.24383883095482	2.48302988977514	2.55553595935725	1.41521703874697	1.09963509875283	1.02543926393019	2.42532471335285	2.61516707362215	2.7756029249631	2.45395763164398	2.38060760760486	2.64960154349093	3.12576003562681	3.07436783781929	3.03354333977557	2.89019952084199	2.89749631783846	2.87780985318401	1.40298430590506	1.40638126173207	1.42549343942376	2.73265175263608	3.08723521501536	3.12037175000686	1.3719215655697	1.61978222507219	1.32235299498311	2.3908367838097	2.59858497634433	2.75983270913858	1.0438427838174	0.899921483780309	0.967922568949663	2.7688755870779	2.80840822513724	2.9527934568123	2.03697496641102	2.33444416021775	2.88400710193147	3.1593083940284
ENSG00000008382	2.07517118667906	2.34135474289513	2.13899853496016	2.5488981463349	2.35949364228711	2.6840511812541	1.95384572180133	2.11081059762687	2.03508335427616	2.76454394965667	2.68952635581568	2.70414926901726	2.18522621736908	2.27141222885514	2.27285757652106	2.28989592494806	2.42412107751974	2.32911601485806	2.37804778995074	2.16226959743659	1.62636975630526	1.9587953485973	1.81990627183089	2.21175078152981	2.07485855582512	2.29979119368965	2.10882921277443	1.92394787711881	2.18355152574887	2.44159892952084	2.53377617588756	2.45273635723871	2.56707785982309	1.79384229863216	2.15803781916202	2.04471162976715	2.59042215343457	2.48702939516898	2.4975266811441	2.25880978339548	2.54924202529289	2.05986236441684	2.69458663940774	2.63465479552543	2.50832202429274	2.09398280321383	1.99653128902626	1.82692067165495	1.99598248408954
ENSG00000008394	1.92502791061726	1.41172085069812	1.53646498817742	1.76190660708847	1.59016946243982	1.92598145667041	1.3959005733651	1.04876706812239	1.61822717346689	1.8186188383961	1.50141608083665	1.79015651852208	1.7956784466613	1.13061147644092	1.43986830285308	1.46654166324717	1.57786261843896	1.28825696584185	2.36440805533711	2.1665889510833	2.03155559358381	2.68764339132455	1.91103620357571	2.09185788881983	1.04074303400538	1.03856146053392	1.10541906988103	1.85525995178995	1.59008790269114	1.72183402016864	2.00178265710761	2.06276449964893	2.01179954306741	1.53275771185857	1.5643756908438	1.57554808482762	1.60949791063417	1.45990953329622	1.36228339115839	1.7618327659859	1.59133096665706	1.26019244432224	1.13349669052161	1.32050973057705	0.832343745748234	2.59554570938767	1.90544225849952	2.33609530143829	2.81287257198611
ENSG00000008405	3.99226384731796	3.61392420004132	3.94826042683469	3.78438961392093	3.75097828287079	3.71256912490189	4.14530221695563	3.81955019647731	4.32561632328844	3.67585247021388	3.61438486877343	3.85304976932344	5.22448781716956	5.05570425746383	5.18270447442586	3.43142262844686	3.53990949780022	3.57287920335176	4.95477016125486	4.99191448142756	4.81798053316251	4.3673659399549	4.47916582264074	4.15815000222134	3.02936528917709	3.24347867733269	3.47191055036675	3.88920463534747	3.72678680518469	4.04403324168073	3.41468599984271	3.74842113682225	3.87225878460132	4.04166609840386	3.97504662968865	4.33318821934038	3.73497312887847	3.72607166894725	3.85845554814393	5.10698735519614	4.94128521596146	5.02431463713048	3.53728591867101	3.52422589497339	3.49395886174347	4.83850166368979	4.97181823279794	4.80195333472305	4.39726001531447
ENSG00000008441	0.998220887964969	0.936273735058489	1.15897962248687	2.41186989854403	2.36863403537093	2.40812459263328	1.05894240798753	0.954522494638702	0.922388105055322	1.58618975611429	1.53572893759344	1.50220230655956	1.13771440504548	1.1138555180808	1.00550601181789	0.902301334964861	1.04032618039621	1.22136370220986	1.78714885667037	1.46864824212746	1.85226957468382	2.09234666125786	2.02447968423082	2.08902546878168	0.90619190999674	0.794678875630278	1.02152603969381	1.07495464031743	1.02814332829779	1.07348249719564	2.38943779072812	2.455632307084	2.35997720174743	0.991969469729252	0.88128512267534	1.05026552618162	1.6885577328397	1.65250123330483	1.61750925136432	1.01465080148724	1.13788107758881	1.17217868562503	0.968735163448989	1.04326869762883	1.18859009478634	1.77627351169261	1.46226185329411	1.97583226947744	2.31608653691764
ENSG00000008513	3.77730004602696	4.23491487343129	3.82911085149524	3.26213835884781	3.07075625461485	2.96204621589918	3.82213987252826	4.24856809653826	3.76655320417567	3.14929420867652	2.98841557165361	2.954701923996	3.82854791385886	3.81390067523281	3.50142273491351	3.41704448375483	3.24057469237966	3.30105286860981	3.30507186956477	3.21474731428442	3.03511643488735	3.21139995002205	2.80392385848686	2.41394756084751	3.0511385978255	3.20853857917314	3.2935824749214	3.85551826025322	4.21136730893208	3.81524775292874	2.93067628522003	3.06932654235617	3.10382405590483	3.92944043746521	4.27807346157811	3.78730069862494	3.33815107994452	3.19283981031736	3.25549315215137	3.50008901917139	3.65627619721977	3.52193899935828	4.13793392404678	3.82910867860015	4.00199898364177	2.96645793085	2.82258649029538	2.62450191160606	2.54383571731729
ENSG00000008710	3.90476875687665	4.12007890844229	4.03222444771371	4.2008134633937	4.38436015988488	4.17862443426869	3.70377545574295	3.98953019369507	3.90671896383624	3.80285079001966	3.94035775785541	3.95046649354336	3.69370031506788	3.70129209752051	3.58356338191293	3.90570710203499	3.97470668240538	3.9511379437567	4.19481413670293	3.71279859692196	3.87743363104976	4.50054162460858	4.18963656004295	4.21396590715212	4.11721600529438	3.96629904699921	3.95433125492409	3.82126425215005	4.17980640597161	4.03862217562483	4.15079735680095	4.23528696699757	4.32068433351222	3.76757510106227	4.10497947717594	3.88380252723133	3.65294134730831	4.07128232817538	4.01638121894896	3.24247515711853	3.55639322939681	3.50391039577857	4.12652613558276	3.9547241931583	4.03594361204762	3.80929457833962	3.70653517060235	3.97026172441719	4.38446989747498
ENSG00000008838	4.58094101599161	4.51094521712931	4.37413936175248	4.56541220853419	4.64094265307622	4.64674389789802	4.20068759505181	4.14249960410915	4.14491092579279	4.46070726128989	4.60912435793577	4.60148440182318	4.10872237104305	4.07599557787488	3.921143288917	4.46816992665339	4.38442750028815	4.29117288521677	4.13587830339061	4.07902278092429	4.0071640800259	4.40359730590197	4.22039701550478	4.17720023287986	4.24463494353257	4.28268132467084	4.47008329849417	4.55480383028116	4.39713566622332	4.29075802670427	4.39256219028923	4.61080130145551	4.5612109839076	4.18352843873588	4.24707423289391	4.18129718748588	4.61230864644441	4.71325299284651	4.64583216770698	4.05939073295857	3.85601757370761	3.7694773922339	4.53822236481668	4.48954719076376	4.42163549364267	4.0392334629674	4.14529429760001	4.00250153157029	4.28539182793855
ENSG00000008853	1.68797733689727	1.54926318939803	1.23362674767249	1.32548487846774	1.43955783842187	1.56913869790724	1.54558822066576	1.18601247894894	1.52510585195905	1.59714465908025	1.6115716344294	1.96695430225793	1.35602843392442	1.63281649132852	1.48460004990401	1.46006977798323	1.61449709317003	1.50333712284112	1.12324961517739	1.48729513690798	1.25976979184549	1.31171897205159	0.975951124264892	1.1190748288928	1.69322375965785	1.65890784550829	1.97302769368445	1.40438964938898	1.31483326750585	1.55456136374673	1.43122470480469	1.62828910686939	1.51290057998587	1.46991834068481	1.34203417110695	1.48609444619707	1.70358559862266	1.76503725672582	1.67322740311839	1.21545265793189	1.28889925937552	1.45679010273159	1.5863698794993	1.15415736474125	1.62075166983437	0.986186129295355	0.933997045792969	1.16102041712984	1.25699400502318
ENSG00000008952	5.18512627177502	4.89451337801651	5.04007111142919	4.36031002688507	4.44552711723578	4.30029176693806	5.172595400815	4.98401749619196	5.08387956002979	4.02790735082355	4.17141670829696	4.06509939412556	5.06885388648901	4.9890506800043	5.02238598352892	3.83174093577648	3.91024943357899	3.84171855991818	4.76523761300769	4.84335209227867	4.69889729521534	4.54767136127376	4.69655448778991	4.54937625258587	3.71743046715309	3.72523790181395	3.88452435960631	5.17092707868028	4.87128126851173	5.04292821929252	4.01700264856324	4.44139046202289	4.28139105003913	5.1347449411418	4.95318978022351	5.07843723448398	4.09922927920973	4.08762872807337	3.98913773845677	5.0137504369964	5.06251275116089	4.99448558675656	4.00778399269443	3.96470843035216	3.84920460403599	4.82231176142667	4.88614481374292	4.72811321926255	4.54024652402665
ENSG00000008988	7.94852303613245	7.89465357802024	8.0129789972379	7.3263274464009	7.38240435142896	7.32829945763624	7.90570341420683	7.87135317115698	7.96252016786997	7.51741214904306	7.46910099829448	7.4069596366599	7.49023343420178	7.68365687183443	7.78361560632134	7.49263215900782	7.46100225760951	7.51885148665321	7.55001960722745	7.67166376642499	7.67043785050539	7.42366993164646	7.48227656878311	7.58039358291054	7.68827668736005	7.58972017013951	7.47320544237189	7.98926549058357	7.93536911490048	8.06094413286708	6.97716006562039	7.40225637982826	7.33090312194261	7.83724649976349	7.76159597398309	8.00288484333366	7.52937960463007	7.49780050253052	7.38655139081555	7.60027226100869	7.66435132472017	7.83687536166822	7.55133399257359	7.51593263353199	7.52232992064064	7.637682697156	7.64961643033268	7.68786883551918	7.42057291736892
ENSG00000009307	6.27710954613384	6.10597333938619	6.14735870619162	5.96991910198671	5.93793718009017	5.95229743251827	6.22550847289048	6.18749175095805	6.14281989506152	5.79780697985016	5.87680257336684	5.81352736488183	6.03353695952982	6.09959671817781	6.07793348533764	5.80373338474648	5.69537724951218	5.63523593212109	5.92179019346481	5.99095941955254	5.93093663936459	5.99700914736333	6.06607328671389	5.8451055167215	5.60873526027344	5.56178871028476	5.49508819467616	6.24877954700576	6.14793610304609	6.15869150144371	5.64441456284885	5.96395202480686	5.92734727056778	6.25967897365105	6.16083805521236	6.1886952416366	5.96961763167797	5.93910226049916	5.82457726671403	6.08604491520997	6.13761689683124	6.01124266429987	5.79468598966248	5.68184356713745	5.69869287793771	6.02343548635022	6.02259492930454	5.96277181971532	6.03130045560518
ENSG00000009335	3.42374786413082	3.66499139278538	3.46301345028662	4.57198665233783	4.46658260378202	4.53621659944376	3.26185101958821	3.37548633397611	3.20863961315499	4.48130506690315	4.53020415349818	4.47038543681172	3.64483874341334	3.61593772471161	3.62382346577997	3.86522485587951	3.8797146666731	3.76524772700508	4.48127790181753	4.2756975945921	4.54345115302218	4.79121812452286	4.5632507144602	4.52495746386292	3.63581353692692	3.66966860168447	3.84166920830185	3.42758936251614	3.61600226270031	3.53250630643358	4.32306188450798	4.50549238198428	4.52301065609312	3.28027567552886	3.51739397439798	3.20737797722836	4.55736238913784	4.558266191881	4.38126259286826	3.56970732911953	3.74077431752255	3.60262688006961	3.89553786916828	3.87015463030928	3.7952307288079	4.57526031212812	4.23635180810267	4.59177993538929	4.7656124607302
ENSG00000009413	2.63893589367078	2.8669325261624	2.77145683189353	2.61649761934211	2.94785943850951	2.80279052159786	2.50805335262825	3.01455893455389	2.87220212986394	2.61444257113703	2.81106396529157	2.84019479923828	3.41618779521374	3.37903016091711	3.47656456068204	2.61505733425305	2.78144315578709	2.80362701202397	2.97521829330628	3.19785237266846	3.15204775137147	3.27385252717203	3.26878536230555	2.95303351902088	2.71695708346187	2.86733624378163	2.98923118721163	2.45667005637631	2.84882612198099	2.91331758829788	2.79598171019598	2.9752999480395	2.92170352903091	2.54378857752422	3.00587070552692	2.8831121371669	2.79078466735626	2.89152664631129	2.80916772800079	3.29389423958614	3.83184495526289	3.39462583627912	3.01001972016206	2.82430911290873	3.00743848768403	3.29698805498381	3.39213981883965	3.32157319750654	3.39201535558727
ENSG00000009724	2.11369199081705	1.95827058599801	2.20252937089451	1.1122324451232	1.46484210573896	1.26892592700441	1.95683313261246	1.92659334658428	2.00010067099443	0.804777996731131	0.937688165222226	0.677459774115238	2.09133676218662	1.68027095643126	1.7745505752954	0.881587479612075	1.03692481055331	0.988667205849729	1.73221291192453	1.5432190469751	1.42071994213488	1.83223100234389	1.83541424762469	1.30536355086664	0.811538919807592	0.762127385300007	0.939151423619261	1.97349613278308	1.65367486932715	2.13155356331874	0.923369617338448	1.40386410522995	1.10608761202078	1.93035551481831	1.95164368090307	2.04087221632745	0.899417170672528	0.872021134528411	0.629999158896406	1.90664052041998	1.68160042197347	1.73109255485064	0.961428519945241	1.12453341461951	0.965537934442768	1.24280498047003	1.52292750084944	1.3463157608427	1.85372593546649
ENSG00000009780	2.67081897427461	2.83460649082351	2.92512738918644	2.41564588527806	2.37292985027148	2.45630996789354	2.97772613161125	2.95344044936315	3.13927835139654	2.45558082040617	2.38579416704981	2.5077357384779	2.08853135387815	2.32462736727027	2.46998757849705	2.0509764785875	2.00678347943701	2.06037976488614	2.22692468566694	2.00664367250478	2.08063957375274	2.44182516008555	2.25576179327795	2.18340282887393	1.83416580801185	1.99770667394401	2.16070004843159	2.76216584225286	2.72778746678524	2.94108599577396	2.14673096311923	2.4216650650425	2.33882733644544	2.73048335246235	3.06318529341106	3.13863276379193	2.4627036438868	2.39850417828688	2.5787991585047	2.2288987242608	2.27852802840025	2.33437441548345	2.33397522703214	2.22827848572906	2.36336217377626	1.99572020112549	1.88658013530069	2.24325113790885	2.3359657090063
ENSG00000009790	4.93247913909596	4.99116021315091	5.07958905370724	4.10402092815757	4.15556665257748	4.27409754527533	4.49722745037923	4.65772468472298	4.74334826601959	4.77554567176365	4.56015817559866	4.94565578684971	4.0509271887288	4.05371178591006	4.2576206216913	5.02276806018605	5.19493822001468	5.13138872856156	2.93512202663424	3.18151450197693	2.96757453935807	2.72617167749368	2.95852872455645	2.92418793555722	4.73320273766029	4.89630130363932	5.13636886256198	4.81283455045384	4.9050821672975	5.03764716634305	4.04736825202449	4.19199745028672	4.48255160289398	4.53494512709852	4.72806900258312	4.65437931000064	4.75331429098046	4.68169594721848	5.00296595979135	3.73681210786924	3.83312480921809	4.0851305768667	4.78974752991339	4.84385632310101	4.92940354646147	2.62354477250855	3.04115486906181	2.95590457622308	2.70817019390279
ENSG00000009844	3.62233625829143	3.38179707342481	3.30655697750803	4.33687104492935	4.29121805743587	4.29880262201154	3.90291767745946	3.81703957223633	3.98081932426656	4.47910683797106	4.42063417910841	4.34651732573161	4.01257216505336	4.1408973045942	4.10745984631941	4.10665843434338	4.04437320071368	4.04162042009859	4.32195810820776	4.23556920244894	4.40211843584154	4.37623238035755	4.35605989823234	4.45485182012272	4.03925811801684	3.93879540498099	3.98473242863948	3.57769367115078	3.32603552102968	3.41430444097276	4.02788775791084	4.32593897090583	4.32647296195963	3.80644024285308	3.75927733810839	4.03341197632293	4.40564794191423	4.3888433480008	4.29729084838085	3.93020274793144	4.10159984555307	4.09560543365619	4.11068204249802	4.0005630467482	3.97757663616758	4.39376497005423	4.23506546493763	4.38813543788327	4.34782719380603
ENSG00000009954	3.35334727549971	3.1547254950413	3.08180904727134	4.05140574548041	4.05416125258811	4.25920907202766	3.06332549932704	2.91436493894945	3.08608472958454	4.33866495955995	4.40277244448454	4.51837078652964	3.63567644264011	3.66950803383465	3.57687189573432	4.18222569974924	4.21758084998239	4.26585511233213	3.78937389963278	3.79698021187664	3.8082678671289	3.88449146689821	3.82937373695799	3.85051774596418	3.97700705230438	4.09945315776567	4.19671461088742	3.50692582962459	3.18307868459569	2.95055183647345	3.85825507269992	4.09455620649054	4.21548344221034	2.97899803393782	3.02008824412094	3.09146509130704	4.47357520302592	4.40140883046387	4.43573563389556	3.70522021370199	3.79081987791941	3.61022037212209	4.16954634071341	4.28224359151399	4.18682042611493	3.85319614167587	3.80518807001419	3.82357204728407	3.85765551685993
ENSG00000010017	4.07408403010351	3.79096436081763	3.86898814766434	4.13057201799561	4.13821311127873	4.18485384218766	4.34309477979703	4.04247741900427	4.38195413204563	4.16135190830187	4.15179709947019	4.1966604476937	4.89750392265492	4.69365714044429	4.83562295973471	4.06326488737323	4.25847668981585	4.20756609893176	4.88255189133116	5.02516259337679	4.94080635891973	4.68238119587943	4.83904791927973	4.66011281345222	3.78784204663998	3.8776323686526	4.03715320666311	4.08212520908376	3.73544571867933	3.77513742236246	3.84113262051502	4.15162398725842	4.18888474868793	4.30770036946519	4.03541163368536	4.42068348696442	4.14420875259345	4.16662336246044	4.1187184248301	5.10351221289037	4.8995696461874	4.99526443200553	3.9309762524952	4.12833205464921	3.9610950346318	5.21529982176437	5.33294099079989	5.18191275542789	4.84404534413016
ENSG00000010072	2.92800467270302	2.93573276881116	3.40731860866709	2.74739911116612	2.74474850488488	2.62263028434042	3.25624097136817	3.41023310296835	3.42162399724368	2.51688969564105	2.56382564941499	2.52652033084175	2.74939046129961	2.91144808349808	2.73814607592293	1.99354590565606	2.12791141646686	1.89363592258334	2.84996634326113	2.71323009558818	2.68968254374403	2.84663463889667	2.93049484156846	2.64999726965359	1.82879349845794	1.87475473688025	2.17227934950797	2.94821080425077	2.90882816353833	3.35168845924789	2.57526519652748	2.75264746033427	2.6468979401087	3.23216710318941	3.3753324154671	3.36589484907085	2.56249249569297	2.49078931294616	2.37967945857541	2.72299135737151	2.85634376144507	2.7913675413094	2.24473985510916	2.2815248752624	2.02401867972158	2.75376898674716	2.67375546869284	2.76226057002111	2.70558048720128
ENSG00000010165	2.38499607102329	2.06019500973397	1.86984025358805	4.02736751473888	4.04097191449458	4.1797360167344	2.17206288252176	2.26478145531487	1.99911639829175	4.08963683156035	4.00361172372198	4.02624771775444	2.83360738405931	2.68931580304596	2.57901155808981	3.65320564325912	3.81109708683819	3.82511125983878	3.93522768232274	3.82871095928694	4.07193193182918	4.25346288286487	4.0846460163351	4.20078349617783	3.80542172033419	3.84728393084774	3.76432314094635	2.1259576936709	2.17461193898777	2.00649577851492	3.79143378611879	4.1405647601889	4.12771969758725	2.06664628034686	2.21124691433854	2.30343872854352	4.10417607413539	4.09099729971762	4.05062601563121	2.7173402480093	2.8207358225451	2.59284883008004	3.83388631348535	3.89602776084291	3.70351680351667	3.92316866119971	3.79587787766798	4.00186736572838	4.13019903903084
ENSG00000010244	5.42809923849738	5.17732982694893	5.48353888106366	5.35070581103974	5.42984112021346	5.43263407573077	5.54247849308472	5.4670089559221	5.57942789361678	5.36409106204359	5.35634096156635	5.40831013672936	5.80011031828318	5.78248890529375	5.77639146675761	5.30736630116665	5.33296996944746	5.29236468443861	5.5364480476705	5.51878133097381	5.52620564382632	5.5301232909409	5.50503067767092	5.42665341169636	5.21958255320771	5.30179132535954	5.33197455503613	5.3725106922019	5.10374305034538	5.39710331703871	5.21259606614256	5.42714144714357	5.44735786877333	5.58464977861786	5.50393218331128	5.60764228382134	5.36562081175772	5.38190915339816	5.37448642748396	5.86543919922878	5.82976293057777	5.83638551983288	5.29198234259016	5.35537799782965	5.31604431169398	5.59914021950605	5.58561061341695	5.54425514429147	5.50824193076796
ENSG00000010256	3.88012152124885	3.93869609460385	4.02551774837539	4.32422006965286	4.41447930389279	4.51709278645282	3.53765241295372	3.78275678970528	3.69869611266702	4.65579675816578	4.59463084170056	4.67896882458884	3.7833551949618	3.70180801888974	3.75118736428762	4.79467422025806	4.68690684273482	4.63755992878974	4.03012065825402	4.02764904978383	4.01283800586692	4.02451741425185	4.04608700619177	4.22704248260511	4.85250671289977	4.74027783566648	4.76937020166835	3.75405371062894	3.83466452532361	4.02201577560947	4.23233972737384	4.50537526474758	4.66821071068904	3.67717370842129	3.77265518537658	3.55705802723574	4.77579021280771	4.67370695347543	4.78958122495961	3.87958452087864	3.70521283523457	4.02291658541417	5.10157837623808	5.04620190323851	5.10272818275318	4.1762286504365	3.95835300301075	4.13365020766597	4.34767066942316
ENSG00000010270	2.67586441803269	2.61272802122588	2.64325564719105	3.66576434660788	3.55041878970923	3.68170125235794	2.97423280744075	2.82341847170698	2.96921374499318	3.6044211788211	3.51432068873764	3.46089294458602	3.50940882954797	3.63083976971619	3.46822654856491	3.53438704923866	3.44185616286384	3.39045994111941	3.26945486423636	3.30096443824866	3.31828667632335	3.41990790956685	3.29590353044887	3.45464019750561	3.26744120187013	3.3111705536757	3.28862201254125	2.84023568840237	2.6127720207859	2.57479305658252	3.53102609448719	3.64659023791685	3.62005442568341	2.80035587188624	2.82278860657237	2.96982967923088	3.5657791819781	3.56176457442697	3.60118693610952	3.3895160868883	3.50537119346541	3.53068644841855	3.60053446098075	3.60292115880274	3.64335632237752	3.13979365572979	3.27101276328803	3.20732132802851	3.25427385625935
ENSG00000010278	1.39772132398747	1.61798726237164	1.89892335783098	2.72519570660363	2.31021292695783	2.84109397485997	1.72535966141509	1.41837183350735	1.76342343576663	2.99967449278661	2.88949915506681	3.36552529800211	2.60228960542304	2.22773330581697	2.39628761757659	4.83806602874498	4.58898185923156	4.57737135408976	3.0871257019832	2.78389951338565	3.22420559636909	3.1040529037467	2.56048556338625	2.98215552519009	4.67280079668567	4.85491671909683	4.32890535474887	1.52928153163335	1.5301479213983	1.87108807583826	2.54433055102792	2.52151176576022	2.8618636812269	1.43706589441379	1.65054146731252	1.79813576405094	2.85831333420228	2.97736461619581	3.13151675107541	2.23204137671158	1.69299382618119	2.072593144851	3.14460907087854	3.70774536832156	3.30133284650812	2.96522151834897	2.20703518445708	2.76539415328441	3.17757038017141
ENSG00000010292	2.44215571272037	2.62885546713066	2.53979721622713	2.98367487439071	2.87225870246924	3.22518786198188	2.22407745649564	2.38516458031955	2.18830939941623	4.10160977321351	4.07778148192263	4.52928432663682	2.41230011401691	2.45559798292666	2.60317105105085	4.74171827380866	4.83860460422589	4.93268816693707	2.51432790211691	2.4977817422573	2.70187115002549	2.32192290639863	2.34937516307005	2.42194022559154	4.82972074699976	4.84089031950674	4.93366785293965	2.48845866723154	2.84263936742017	2.46260139352671	2.90446092667253	3.00374508506385	3.3131745842684	2.21807458621998	2.48444821138784	2.19090017595944	4.2975438762139	4.04706775235417	4.51691039368862	2.26687086492999	2.26565966366032	2.33510455669266	4.95874533050897	4.85920757032365	4.802700501068	2.3919357317761	2.58325765613495	2.39285349345285	2.36789519138931
ENSG00000010295	2.35925177484252	2.8269585293053	2.81040821375578	2.43458656588798	2.58544556016661	2.44975431621067	2.13903386615478	2.45627566698885	2.40758454347569	2.31045603569461	2.31448401915114	2.51277308226803	2.12708461962592	2.19838279523173	2.19061500437647	2.13761492637367	2.17846753655723	2.37560318573062	1.93649741652741	2.02602626062812	1.89336946045364	2.21651836059628	2.17162182847523	2.09906155426375	2.05270221099021	2.20771051830004	2.65300954323326	2.23954731184933	2.82256270922392	2.74681568244809	2.39723596459338	2.59250466038602	2.47945012332071	2.07848358298389	2.55930267568835	2.41896269704951	2.16364136578954	2.37388011250355	2.62420471647352	1.91487492887356	2.08638860485974	2.05351713949807	2.36365196994244	2.57080143139474	2.52330972107095	1.6548777084782	1.893842118547	1.86054520815343	2.15021100076673
ENSG00000010318	2.55307918489105	2.29815529591466	2.1462201301172	1.57295233538349	1.62911308062732	1.55525835152063	2.20112805993644	2.2006586740705	1.93082696763426	2.36146230662874	2.11430662900592	2.3504643662378	1.574732589545	1.78669332462787	1.75044082361929	3.01771878893947	2.92993963300398	2.96355509635867	1.43811089359452	1.37958439959479	1.28441666229716	1.41471659538258	1.37475554429064	1.34999078897043	3.32556825313649	3.05868359826145	3.18778136410646	2.59084949585856	2.1202043344477	2.30608296828919	1.28018912378125	1.61072508367365	1.44096482145752	2.50968055988665	2.22504724553713	2.16991161796724	2.31695830175415	2.1890411845282	2.43373615487783	2.03662798197619	1.63539996284966	1.95053372952891	3.27645015220414	2.8565793956614	2.84311708092932	1.10526014263957	1.40711362832529	1.24016971963775	1.19110942466304
ENSG00000010319	0.198363034860407	0.136948422921218	0.103391979361016	0	0.0732666326125609	0.110872098939466	0.104451002175805	0.317633758669356	0.153169055334401	0.0711175194897116	0.247654293708663	0.252988914435011	0.130549200306057	0.22887350373722	0.484724124160242	0.101630166549142	0.289732468951454	0.0797642381352626	0.197431819598307	0.228287896451316	0.101590417761475	0.0820724924198226	0.0800428615196784	0.101512722386931	0.37197243834612	0.166762811478019	0.267670163257672	0.373955176985354	0.0992442493765857	0.089430930840341	0.102562003472885	0	0.0688790250066868	0.221030921282071	0.320999578606076	0.270282829711787	0.248971129343669	0.0765368771172144	0.194037654495519	0.221939626887945	0.166165074225849	0.184928156658905	0.192794028535563	0.402496706760951	0.284768331628876	0.0814930707729214	0.102306557069883	0.0861504481634049	0
ENSG00000010322	4.543057520083	4.48734114927368	4.40215028886679	4.10926929885811	4.37768974394371	4.18999862228677	4.33542232977246	4.3029171372575	4.40596408415157	3.76899985107727	3.88648363443905	4.10741707668979	4.52040718858858	4.36441749991302	4.37106932198464	4.04644550090257	4.11562648697493	4.18375555782271	4.16736420426416	4.04506502833084	4.0676086551934	4.31609514380429	4.24701128438577	3.95126679523824	4.29418400319704	4.25810322293547	4.41088616335443	4.49833636332408	4.40723009237043	4.35388047168751	4.08540135738057	4.29929019800122	4.3027791315747	4.31832776093375	4.42730707553513	4.36208664794433	3.78599028450078	4.00439979614137	4.15693117963443	4.41312793597223	4.1444893640111	4.14834178104226	4.19564283814513	4.21664921180924	4.20777145699211	3.96899484630889	4.13727153971038	4.10705346096344	4.2848919164111
ENSG00000010361	2.60395555056562	3.08817470894355	2.80718940446673	2.64883791480361	2.59281142606808	2.82647895416416	2.6264785474084	2.83845253666312	2.5760338506976	2.90172923906287	2.9440388991451	2.93014253341262	2.30858803920521	2.54365500270838	2.10851843170383	3.21118230549918	3.18930282252584	3.15004865393787	1.85816343683793	2.04548783347161	1.80137971260505	2.25097174739557	2.08420517752886	2.48894017086042	3.218543769744	2.79312025048977	2.92557265024821	2.61251532938988	3.15189806453743	2.89173194353523	2.18424852916921	2.49298228720728	2.51278929077425	2.44539456085559	3.03436146563933	2.24825983843604	2.73312647992068	2.81734695958155	2.97840298503217	2.13073214856378	2.25086855115519	2.10462184021013	3.06565005051731	3.19618840054343	3.15764276799269	1.77218751532472	1.80502607732844	1.7625005720105	1.94612441181369
ENSG00000010404	4.42657447958518	4.71790047800782	4.87354710738187	3.29161314382013	3.10379264132891	3.16891637735337	4.87704294723311	5.0712222681452	5.00463734229262	3.3139896217543	3.29476592237849	3.27083429797533	5.13867664397714	5.28065225314047	4.96208910016366	3.5689719759267	3.4131588900614	3.5865116779627	4.39450717768043	4.62148635047303	3.90636100652184	3.33072842129184	3.21310721840533	2.79474763992952	3.93637409629198	3.82729701495219	3.6014870954691	4.26808356066879	4.58557443729106	4.58366050250021	2.97926746952274	2.96582446041523	3.02816074077333	4.75501159422725	4.95826773868637	4.80629714098439	3.20775825305428	3.13505933877509	2.99646200723359	4.91038024187055	5.04495298139772	4.76065996881658	3.32656003864717	3.31006114548951	3.42643618652578	4.23765238444123	4.35804511294846	3.60157985377377	3.08031236402705
ENSG00000010539	1.46988384845073	1.53998064741888	1.30575382121512	2.4196656597547	2.45810055536749	2.44260787091387	2.24976958799999	2.2603652469344	2.26210783071347	2.46868410633714	2.45101371876482	2.44665080433347	2.62022394673563	2.71018791456376	2.54817874434585	2.45028069786677	2.42301351541627	2.31187282814153	2.88972154655458	2.94526495374497	2.99059912144224	3.01512795531397	3.08885369613951	2.78125109531843	2.3208964127653	2.50634193050807	2.53798127333295	1.4698516546255	1.56616708864413	1.38339265524044	2.26928370601109	2.57479305658252	2.32971959978131	2.20764124608163	2.28422863948428	2.14208412603958	2.31634498991023	2.56459544868937	2.45075506685711	2.46681056551859	2.71531044827572	2.43562886675181	2.57830591404655	2.54068819024676	2.24705335539862	2.90103140807998	2.86242942623957	2.97226915482618	2.69638914111938
ENSG00000010610	4.00202091827656	4.48845770208663	4.50286499805927	3.61447374533337	3.67572835626698	4.0998543553957	3.82999699898383	4.26532145542152	4.3013777016162	4.57053629725356	4.5646116984135	4.50083470036299	3.23848235450712	3.64353945626983	3.80938322964307	5.011201800268	4.81755203737825	5.15624676126031	2.77934708298424	2.77833468254623	2.90580209555152	2.35521644178739	2.44046700835583	2.57728830321763	5.41706438187113	5.29198234259016	5.08126149763655	4.06949331204945	4.51400400793556	4.49159042916527	3.4130567801746	3.69461795736371	3.98880254861304	3.91819988914251	4.28670170476077	4.31182142145472	4.40738975413159	4.46424006155389	4.26967087592031	3.25565895414176	3.56732462668572	3.75035312714906	4.94929875225822	4.86448364763942	5.05375863847834	2.67723354142293	2.62355202700724	2.67729541729308	2.27059997963886
ENSG00000010626	1.62210929035385	2.07209839666206	1.68129893351149	1.44729773473022	1.11145940986884	1.51730727253128	1.60217963475199	1.96382023031295	1.39424516950725	1.578646691076	1.33664182521482	1.81253547884307	1.59895111770992	1.86336980106385	1.48225887225731	1.68795699844696	1.27113600298195	1.53776574053958	1.44734947849511	1.55642946379954	1.4145610668282	1.19973885379387	1.19654327358477	1.46704220474201	1.69539356567681	1.24571821236866	1.4724376530994	1.54297113340163	2.1031702752539	1.5357827608186	1.24647754223904	1.16585028793379	1.40552819923519	1.59926231621059	1.99852428503314	1.5862654937632	1.66028500728944	1.23436038924581	1.5816699257248	1.72210566508751	1.82100916221158	1.43488450528666	1.73715543723401	1.34880015669231	1.62934445589944	1.31642163839162	1.38174904681199	1.23394414282192	1.33992314393777
ENSG00000010704	0.501941879906635	0.536205609817184	0.579300200961658	0.114544017919623	0.12917654904293	0.11755100874022	0.600773086235082	0.535100002567339	0.572911577316906	0.637620728463382	0.118311784732839	0.892559357146606	0.205046380899347	0.15706870396499	0.657300807910868	0.980736748733337	0.894470390361031	1.00628498898351	0.161159205491934	0.379583038394061	0.108245250805521	0.171169604282564	0.123574234248047	0.111332945141771	1.07569501589566	1.0014734378637	1.02282136268016	0.537996334066048	0.11580864338165	0.749914962557654	0.155457254458182	0.142044552628363	0.0824855676138997	0.129795924442427	0.638038722946762	0.814235857669483	0.363545984183707	0.563372152527187	0.373395670190093	0.522234889855403	0.506797722652779	0.523334065999053	1.00590837626308	0.96685836303182	0.965522703194338	0.108102552835404	0.234247276158665	0.117124151973528	0.315648345155119
ENSG00000010803	2.6242409645116	2.87333297432938	2.78166614746919	3.26895277981477	3.35258470174146	3.41769717498127	2.3245491082976	2.52369457699526	2.69515406896713	3.37418925700834	3.30052216910594	3.58688825592571	2.38185919767566	2.37416036055749	2.56540310065837	3.42924371383643	3.42409000125294	3.4115601686977	2.87437786814182	2.85137679703669	2.65224851355161	3.35006898595877	3.24872972919391	3.01879917514816	3.24188507017105	3.41130281599771	3.54836660487878	2.79167418066713	2.87367197845153	2.97087077170263	3.31418964102955	3.31733739745033	3.40006006849999	2.49633278879017	2.64584140848288	2.59405996368452	3.50881335186901	3.44489204611232	3.67047360087454	2.25165383832536	2.4798354797802	2.57111492660122	3.20708255684908	3.30165693354305	3.4189456125487	3.08257030218633	2.78218007777793	2.8245583503621	3.39942247411192
ENSG00000010810	5.44801672535806	5.7294469725366	5.62242779561337	5.60813023635654	5.83085262165101	5.45239375790169	5.30748025873987	5.57095178886025	5.54527900182244	5.41325636175269	5.6277362149799	5.49316020389566	6.33080409762439	6.13728635223982	6.20010544143803	5.20790019642357	5.51578081658705	5.4299989242825	6.88268154377377	7.00033446027523	6.91798279913757	6.86867863545033	6.94086118087913	6.61086561311277	5.02361732831942	5.22499370212919	5.23952762281274	5.40225386877985	5.68924058538034	5.595488029604	5.89382139804594	6.23927924736759	6.20258814738188	5.32586930200995	5.58746960777191	5.46893317764934	5.91024364563664	6.01523966575875	5.92410337938238	6.3684530172236	6.30777416307175	6.22538185254559	5.488437601115	5.69105515821193	5.75736115555743	7.24736544429428	7.27637658018923	7.28114475361782	7.27337708016573
ENSG00000010818	2.86374254909104	2.94529650612192	2.87073011764088	3.49581641358789	3.79572736305373	3.42409651701457	2.79896284712488	3.03149991633145	2.60422184442246	2.61384208047419	2.9680218619854	2.79952272347986	4.90747975310149	4.93593329939222	4.8477476691877	3.14045579993263	3.04744198122949	2.8983289045569	5.05249994486152	5.26616084314863	5.10312331353141	4.74895879306526	4.92572352955876	4.35799901967359	2.70490526095813	2.86202372238068	2.72150593201047	2.4779491692205	2.90797152494648	2.63328355052902	3.19480851673424	3.76041608749353	3.4683387624197	2.91983886229821	3.13854174141553	2.93787008270933	2.86546981784277	3.21114602680626	2.93970145902903	4.97885562756023	5.21502271035023	5.02385420471054	3.13992785108813	3.05913421152556	2.88045609310879	5.11372122484607	5.31330449635629	5.03052942047424	4.76409516497565
ENSG00000010932	0	0.0713591762448937	0.101791855558301	0.0751157284824091	0.116572525506739	0.075051255693313	0.180549988493086	0.331669292356768	0.356251054110132	0.0692356286857048	0.0673980537743019	0.070447466383991	0.0900115303587759	0.381056971717268	0.09789773827646	0	0.338246376190204	0	0	0.0750866930501353	0	0	0.0680538040344313	0.0739570893429117	0.0683567225204309	0.0690554295301563	0	0.271747793439305	0.173913810545139	0.0879845033485494	0.101458512736516	0.0797952616766853	0	0	0.0763173154706946	0.0723676372204394	0.0774043687778317	0.076147006195868	0.113721465301698	0.0808866591386007	0.0792538735487689	0	0.0743433587338413	0.159457147021937	0.0918924368781365	0.105222706162534	0.0762401331962836	0	0.106926988098977
ENSG00000011007	3.39946254436844	3.26405567014857	3.61671190581187	3.72036600869685	3.65938112504385	3.75638388508937	3.60549241037751	3.72667126225314	3.62254198250149	3.75127427291265	3.83229558138084	3.66031792942578	3.69714519853097	3.66406664680047	3.64762246916573	3.05882443671997	3.0107686583801	2.95191099400514	3.88400206007829	3.81921449384087	3.94739594075446	3.76196958701642	3.79420296908725	3.71230785328903	2.76638828922313	2.78723099897665	2.9209656229808	3.31388777838931	3.25574762764405	3.44452184240031	3.49659846642541	3.71659432434759	3.75383351390336	3.53070694757296	3.61856696231097	3.63561579878694	3.7735812911682	3.78400552606236	3.61680057580238	3.69286400523605	3.74864723836165	3.69158578868465	3.02780248267843	3.09468127933889	2.83709403970112	3.98626739684777	3.8634565162416	3.97102937740785	3.87784141454515
ENSG00000011009	3.47622754751215	3.57321043235473	3.78235158209913	4.5558150122308	4.39960620457271	4.50970719450866	3.75255353923433	3.78699931941624	3.77196982064603	4.55429049026735	4.57549520699829	4.40126415134473	4.28940408994061	4.16408515409648	4.24025855635298	4.06028092844631	4.03727673251458	4.01913957831454	4.22001639929872	3.94312818422845	3.94439919432932	4.2374689611409	4.08909581159893	4.26767302431059	4.04546064365786	3.9976666141157	4.09128655795618	3.50607678160237	3.58900663126643	3.71610787321782	4.30990745279586	4.50027733873413	4.50837510426239	3.76533110627427	3.97540147897061	3.83300144287509	4.45586823206728	4.53165173234188	4.38668203147874	4.35334934378701	4.09894728674867	4.13248295911315	4.22159229561279	4.09270154654409	3.98051308386919	4.09455620649054	4.09715726951629	4.15972491641877	4.20978411332159
ENSG00000011021	2.64915616429267	2.53108228794996	2.49980347242867	2.90436232084922	3.2527476427685	2.80284509665525	2.72768941635456	2.53546509090368	2.62845850281976	2.1100398519893	2.23678390836567	2.25971412576217	2.50523201624925	2.38555765828615	2.41373283033348	2.94573813489806	2.51727702981845	2.61611033540334	2.58287994701181	2.45857123019551	2.51476475998326	3.15183818352953	3.05556599445544	2.72889150447386	2.96965520304387	2.51067997900674	2.75472384129988	2.49302361788995	2.38296066833791	2.3787810266953	2.91411541088167	3.2420492352746	2.89405385952096	2.62766410114296	2.51529843833344	2.35876597364852	2.20170673964452	2.06035173526647	2.22268220887807	2.36057849147061	2.22713067632907	2.18243914285277	3.26745263294551	2.73247611146404	3.04633507960933	2.53070026529455	2.42121221675226	2.6466498618281	3.09498014501005
ENSG00000011083	0	0	0.190713743677974	0	0	0	0	0	0	0	0	0	0	0	0	0	0	0	0	0	0	0	0	0	0	0	0	0.0782402226345087	0	0	0	0	0	0	0	0	0	0	0	0	0	0	0	0	0	0	0	0	0
ENSG00000011105	0.765728273340701	0.853005824634226	0.741994485953929	1.04323346688507	1.13235004915297	0.978938717074298	0.735564701550615	0.884193069452876	0.429138665052297	0.658427363161679	0.544720835421574	0.861889454813456	0.596373029672697	0.719316750691843	0.754007068816708	0.698333707247245	0.724505333871753	0.752066820308391	0.781473942051935	0.75635669395783	0.734572193228205	0.621216605386723	0.789302457714345	0.617239204755837	1.06830083659006	0.928910763230257	0.532643278353905	0.999811691103503	1.08266581683842	0.646023077739219	0.683721397107731	0.986674635427245	0.842626968737305	0.698647028630511	0.816823925253543	0.737049226847074	0.715109239310707	0.674690397209379	0.598165946646988	0.670474588852918	0.544643111908432	0.219771472240793	0.674591076031348	0.782366119091575	0.571846966878125	0.473098834153038	0.757955977669675	0.594421825678323	0.54005427442612
ENSG00000011114	2.61004773367518	2.67571982827146	2.71546266081766	2.499368241729	2.62047866725402	2.48305493642453	2.78325043366515	2.73304195593695	2.88181301389228	2.30188985136959	2.33990014537486	2.42912082293116	3.06997202273902	3.00889526008027	2.90472382800936	2.1139613188814	2.20584068517625	2.1292894795427	2.77165703835711	2.75070731076819	2.64834265863993	2.79770807303275	2.66667944492871	2.48248705826923	2.01144638659402	1.9820877751739	2.17119654569283	2.54075123797391	2.40395867136941	2.60216362117091	2.45485114087479	2.59305826669631	2.56692432899764	2.8800800910167	2.96619532107374	3.0876184162098	2.37577328513693	2.21156898047223	2.34436502854225	3.17976902522653	3.22698684145712	3.0256939072694	2.43149708258624	2.20827771022067	2.26793153449417	3.02172160601524	2.81233814175706	2.70800353334662	2.96048326273872
ENSG00000011132	3.6809153244566	3.67484137981001	3.39186059588504	3.5473014887668	3.70240013634367	3.65611088106517	3.56557558164485	3.64448598529853	3.55490796466101	3.21299456410906	3.35860298402973	3.49071201178656	4.18860115689745	4.14832914849925	4.03600545163399	3.27778980790548	3.45640500505825	3.4451632290939	4.1294204796159	4.16223838553236	3.93288193738317	3.68963916546018	3.95605520173249	3.73878566194156	3.43397752701896	3.33985020720075	3.46042180797596	3.65316678058814	3.60371909021481	3.50349822128152	3.31070358444341	3.74034935790513	3.63680164154614	3.75174157087056	3.91051987629537	3.52786527426528	3.3114987609014	3.49275203344233	3.51328124488049	4.40269898169341	4.23744585030712	4.25506362292739	3.69224877158354	3.67294314297558	3.544830083841	4.19902584725503	4.52365856665855	4.31333148672002	3.93178445540596
ENSG00000011143	1.58940253805442	1.51334983014208	1.52394973841795	2.8047109835835	2.9686025686652	2.9277585254415	1.48018990443404	1.62556910236235	1.69347018964263	2.92058299019312	2.83876847394635	2.97094765673136	1.23888134881412	1.47889177378736	1.44300781486867	3.04897915844036	3.07306361649031	2.86557802908261	1.56773427938479	1.35885378884437	1.72208064824582	2.3419538721081	2.07889514243095	2.21369376819118	2.88817490213019	2.93676752338809	2.95641435567648	1.43138005314976	1.5729129225517	1.66866108208681	2.52691194393303	2.68948560712642	2.67809945539419	1.37895247531404	1.70046073281541	1.68059324411773	2.76025041744502	2.75314465565303	2.76332090841886	1.23872199665275	1.47049533428837	1.49620874217531	3.01476990243113	3.07761636176839	3.08479571029475	1.66669309936916	1.45517889340503	1.81437350029961	2.20459953756177
ENSG00000011198	3.0095069653758	3.0818824464805	3.21142412982305	2.83008492624443	2.61880360058799	2.85550422256709	3.22921815808632	3.38659122927279	3.31702923159666	2.93968030619984	2.99475679793231	3.04743723319577	3.10044357852015	3.28743126736371	3.1998193990944	2.8532177964284	3.17662781406987	2.93758395815842	2.74418924771808	2.85022661759174	3.10666075925654	2.81648000168233	2.6065341379097	2.78229768733291	2.66435603027415	2.89509392423149	3.20097658498037	2.96782650430028	2.91026697349851	3.10559961818417	2.57871570346606	2.67916363952294	2.98136455037384	3.38563355793126	3.37697640783274	3.28957284347126	3.07193376704757	2.96513388112578	2.99211072365146	3.2720525444964	3.47348083324717	3.40071393148562	2.62873278589605	2.81474981976127	2.39978439637117	2.85079898277634	2.97795010375819	2.90972766233286	2.83622644715723
ENSG00000011243	4.75788268927793	4.68163110208254	4.80824979586656	3.84830974367036	4.13188277101481	3.91749003395696	4.80620717799184	4.78625764826723	4.84141948064075	3.66003234855622	3.85851884782999	3.8572837806363	4.83365942362705	4.68763457440898	4.64784646026853	3.79071827588096	3.80356882041739	3.76131173737061	4.42832321625834	4.2890776650175	4.15820941899878	4.2634936303613	4.24705420425295	4.01430338232518	3.80866049243299	3.67905636516517	3.88274454388748	4.73180283692146	4.63796646040317	4.71501961139812	3.75382882833982	4.02373073483855	3.97045416453966	4.76835989046602	4.77864438676177	4.80835589796135	3.63000221099174	3.82056320339626	3.87868336481639	4.67161314253681	4.64390039424813	4.58626153897244	4.16134099771182	3.96708867545095	3.96681796183496	4.32879593841897	4.37963252106963	4.20178092182427	4.35980275350687
ENSG00000011260	3.91893704825224	4.05610430160145	4.00222561833686	4.62508065060687	4.58001339068159	4.66204189206463	3.95230661504525	4.09732179253701	3.87507889883844	4.62227309388775	4.62013761310988	4.55048060442515	4.06581304880532	4.1209442981855	4.12857689251784	4.2663744521366	4.17432419098313	4.35454237907163	4.66645341440499	4.61438955668566	4.69407809675341	4.77580707550321	4.77683516259352	4.84632652850294	4.09502433112686	4.11226961097688	4.27527348308196	4.00314625042307	3.94340344844507	4.03644705178813	4.41643651546176	4.64426589132822	4.63348549696814	4.03731202281257	3.9627997664353	3.91507434535186	4.62209613057768	4.62158472725619	4.48467798385198	4.02388633190685	3.97313880071679	4.05670672898649	4.33517346831235	4.19540484511811	4.12873310640879	4.7039470770717	4.61230169621155	4.64453511951035	4.76153270361195
ENSG00000011275	3.73263793294086	3.72281942171838	3.64663978850606	3.42223780466456	3.59618834155677	3.45024465563317	3.59722732547471	3.52753924142119	3.53348508455846	3.26977804279532	3.38824046890122	3.27251895622506	3.8045380124434	3.56651971129253	3.74144581281113	3.11110796944737	3.28778975990642	3.24229152499176	3.70885363532135	3.62158781328458	3.66029992223062	3.6320207012535	3.67466135427632	3.34011598887508	3.02250077876803	3.15650668225985	3.07675911219636	3.65796911395635	3.73924932227469	3.611258395214	3.46434743933029	3.65791754297533	3.49864467016144	3.69579051760418	3.62350324888366	3.47620899303	3.25960309490223	3.43968385096541	3.2524421203518	3.74441822370464	3.53036719307161	3.59220884935107	3.11740993751249	3.32801718412064	3.28426648283403	3.70621089328345	3.72633900194098	3.81691640490015	3.73604448895194
ENSG00000011295	3.81051284540593	3.64530889407917	3.66524996370886	3.80796608416626	4.1132235604899	3.89345569481403	3.73634969995525	3.68844185838289	3.63917174412806	3.45323623138758	3.61865010421681	3.5253718006956	3.6554390030116	3.64317053802029	3.70062767274834	3.64834387690566	3.72165637362787	3.57050686970784	3.88831006280441	3.75629274538733	4.01560433928027	4.01293202787537	3.9693971737692	4.17171292779777	3.41494577127819	3.60848522633111	3.57483131005854	3.70718586459657	3.63687801431376	3.60994446602579	3.67699663220216	4.03131956180065	3.91552287373777	3.81589088792556	3.74901454436464	3.76190451870629	3.55412731668358	3.61021766752983	3.52133911488454	3.48199365149024	3.63207362516745	3.56058574939425	3.50120559929337	3.69038332273644	3.68614822770842	3.88325720867462	3.70203503868832	3.90680742791888	4.05534902371511
ENSG00000011304	5.43617314552143	5.51624735080936	5.5041234894648	5.95741901955103	5.97505565457393	6.0741384056508	5.57203615450803	5.65776994927396	5.50231887233388	6.09158360026956	6.06427578600929	6.08344874742405	5.94196963466181	5.91762153984796	5.84623066091793	5.66297436892838	5.71679412149698	5.74381055410927	5.86642273012702	5.80668196447266	5.7536450794286	5.87294280117233	5.85380464389968	5.8847169587984	5.45442327652358	5.59146074886192	5.6634152378291	5.29581423632992	5.49178078826084	5.32896295666242	5.81781032025558	5.95737246004021	6.06089032487749	5.59936965793799	5.66647512984569	5.46425120858906	6.14296170946968	6.14370053794474	6.10484010631639	5.96176278464811	5.93390693595233	5.86789480068986	5.65008629565234	5.74877496057503	5.63018257853819	5.90887338655184	5.93797146654294	5.9127730095262	5.93435966124715
ENSG00000011332	0.638328204570662	0.777051652782163	0.796759168433653	0.886289151620893	0.919708883332624	1.02845087756174	0.857656877165275	0.759080041653593	0.900132894254859	1.29485866579745	1.29424211847024	1.24848526070704	1.05931690606047	0.859381698700969	0.867663354454241	1.03707370765151	1.37066028333592	1.17321870800496	0.913001327711398	1.00027519905765	0.810063173776978	1.0230550617236	0.599607083234885	0.829529505412455	1.1831464331828	1.40070256266828	1.08890532819797	0.764276435021466	0.832339395453828	0.203291802811603	1.10522702961821	1.00455432451441	1.09121499603763	0.61505860399459	0.965267545290199	0.670678642880381	1.39857119149388	1.3871564893805	1.5730871570095	0.743402936890987	0.730370708357912	0.693577088136439	1.25731544736332	1.38215580911525	1.32525371527746	1.03901089317702	1.11661263924408	1.30128098679293	1.23966036014629
ENSG00000011347	0	0.069743016724313	0	0.77574508248086	0.726485240170456	0.854662106214496	0	0	0.46997550385022	0.567552211048938	0.360395215140154	0.573090875483471	0	0.0981733497458174	0.464607848166262	0	0.0738986716804773	0	0.0769277998429019	0	0.438254285769657	0.337716462251373	0.464560718444837	0.684646653233562	0	0.501545294411682	0.070986935352779	0	0	0.376982639744768	0.752066820308391	0.97607170380043	0.798929607200814	0	0.482194023539774	0.151845167031047	0.516078801634359	0.291928294477298	0.471635422147228	0	0.435592033726701	0.452847297419041	0.073417919836662	0	0.580854917981309	0	0.149441035413529	0.0744488140605191	0.602131615681311
ENSG00000011376	2.3226239668916	2.04338681150923	2.33122211129998	2.70406895310797	2.73047031482269	2.90260221555618	2.41561016078534	2.23050352782859	2.19211599516672	2.84415328409455	2.9489708001991	2.91841917045132	2.38767596031834	2.29474645095581	2.3457441943513	2.5545026726759	2.66227847685604	2.69564018102553	2.50498701628885	2.30767710665962	2.54727093398455	2.56703180305044	2.49857119650585	2.65034340163223	2.36268440038643	2.40135292458852	2.62356653584675	2.14748796542639	2.25034503477755	2.25001941051662	2.6315794397593	2.86785912852588	2.96873099805105	2.20223312470734	2.25936021385748	2.27527453156407	2.94845721103817	3.06491312737116	2.88404064753392	2.23668885056993	2.15773271631457	2.33101121516069	2.59008464879068	2.70938264633599	2.54304190118157	2.44990104058919	2.57282594782588	2.5421766314781	2.52284448912839
ENSG00000011405	2.86481460503186	2.79423401353251	2.74317278479258	2.98613637988054	3.05750917242063	3.00825849187939	3.34030376533661	3.29666245104112	3.27037089889687	2.50398188841817	2.82834858912424	2.99571727344149	3.19739474976626	3.41026283267577	3.48011946166699	2.78923686958761	2.67012677943566	2.63837138011997	2.96553591811859	3.08597965901585	3.13534203043648	3.02478609394473	3.12417825737863	2.796445619864	2.8972811661971	2.5579092493377	2.63656136013054	3.03281608978385	2.65499395011071	2.71676544611843	2.70106586732777	3.06216587289602	2.89650292382641	3.4886678199337	3.18672033414739	3.34547323288979	2.79029356248323	2.67452788785137	2.6729341190796	3.2070501767062	3.54717187020524	3.1937426152292	2.70658245782718	2.68220575874388	2.82643749860007	2.94751844327227	3.19977862869697	2.94913320717562	3.29821551625292
ENSG00000011426	1.45854060132566	1.22301043320307	1.34276558156007	1.02789292765546	0.924127940567368	1.30189049071916	1.25027988820156	1.1282131612221	1.29684273641893	2.6759883354763	2.3096381615262	3.13113691056019	0.801225499641949	0.777515902142965	1.00380331657155	3.36332589123174	3.42935066588151	3.38078036566789	0.849193205941637	0.527597781471257	0.556592364851744	0.912949155019777	0.425909359584878	0.577533727156992	3.36407686155871	3.30612450703206	3.52174695728571	1.44323927994918	1.10966432265448	1.26890624747154	1.20904690925443	0.949009584436881	1.16618059038165	1.34531610439133	1.26548738295448	1.06412435820944	2.96059202397425	2.59635857508214	3.07579036572457	1.05492160004338	0.884259154843486	0.858403111050937	3.46598274733111	3.46958162352722	3.32288983439339	0.874693436886148	0.255795816289457	0.447727344981307	0.68232634592828
ENSG00000011451	2.84969442883728	2.76953406151055	2.89388225554929	3.9068476362786	4.08292460199251	3.8765284614758	2.89424203647426	2.98769002116076	3.15084962885706	3.46460714098774	3.69913419407549	3.63100931647044	4.09108926950143	3.867473238055	3.96343259305338	3.20084626475897	3.1932625886339	3.24561122759011	4.34163683840917	4.22216593365999	4.19522405306764	4.11697488715673	4.26332896211466	4.11581083756786	3.14099644218553	3.11423505013472	3.23478460646762	2.78388715389758	2.7433722988799	2.76447464194616	3.7667359275642	4.05197623385479	3.9025199945125	3.06478714311902	3.04603082334715	3.22275230161412	3.52477691843235	3.61859378303588	3.72263574523981	3.96630094133864	3.88462919789335	3.92178718034151	3.33832857688316	3.43434198025446	3.32251125341852	4.16683265164537	4.24288812292546	4.27856154378528	4.21375590110259
ENSG00000011454	2.89733633769772	3.01709251067532	2.87723022947299	2.97783303366616	3.02371702208875	3.08397664009949	2.73824957483305	2.73108290021278	2.88915435048973	2.81134057549544	2.84336167510803	2.98065924405647	3.44045014558386	3.32963693104894	3.34687846205184	2.84272677109409	2.94128136757504	2.80682709218582	3.58052278780944	3.58495401934588	3.4227892569722	3.32867328272389	3.20453346315232	2.79048389424434	2.76268989006053	2.79667749401839	3.0437316489419	2.88193067644183	2.86829087066891	2.87347989022595	2.56721601741507	3.00672166835359	2.82852590456888	2.97977056049373	2.73232646686967	2.78971620590037	2.85367895798723	2.86537298733311	2.81291459371135	3.40254314238651	3.36057675575477	3.28260151574875	2.96815036596792	2.89946363457438	2.71252683268484	3.64578404400835	3.63729664413658	3.43531535436156	3.07794339774296
ENSG00000011478	2.84872766628742	3.22607385676757	2.79926108115559	2.92708398554847	2.89849423662674	2.57457214038885	3.18677816244692	3.33205807088207	3.20881336772912	2.7523413710686	2.44466608342785	2.61570096670264	3.39368926617183	3.34457764623835	3.31026195200216	3.19646251269793	3.0543737537738	2.89478976190601	3.00945764817247	2.8958069603861	2.8176098878873	3.28421027916692	2.88787419714179	2.96225304647982	3.30662293114265	3.00985704759939	3.02865434569617	2.59862216502856	2.78418991738909	2.51977495622789	2.83841742635824	2.9137084380754	2.57232211179095	3.1638661596371	3.46246806924296	3.04909292947628	2.7348089704029	2.87053179656975	2.55138079639333	3.31062695147696	3.15412821520648	3.29821551625292	3.44836718613855	3.23918028700852	2.95341958516819	2.78213674445491	2.94543322158571	2.94690960885642	3.26827151995249
ENSG00000011485	3.25698438134291	3.5510646149025	3.23163409096686	4.64786562451571	4.72687441260569	4.77299551163	3.10102428686559	3.29711012913476	3.40964493374371	4.70563071630173	4.82432981199999	4.91572370151216	2.99289826153286	3.09860018525409	3.02975198491521	4.33488785621618	4.48531738484415	4.38429780361606	4.10043928494328	3.88975899140348	4.30911179660636	4.57711838764554	4.37017796561637	4.50133850107276	4.13351559465414	4.23850406750496	4.48399076413637	3.31392778951968	3.34912132485567	3.3455331451008	4.46676637094036	4.68532058017092	4.77101507833435	2.99949020368131	3.29668465467808	3.19805251685463	4.78675814042829	4.82062827968631	4.85578103348074	2.85208127860784	3.04777428758103	2.90806431742708	4.43227644732368	4.47466050909297	4.3847354624848	4.02131139687194	3.80302477017298	4.27038113201985	4.55341257329516
ENSG00000011523	2.79686051459042	2.70472467767363	2.41660104208119	1.56489441838334	1.88633604667863	1.56379180054835	2.69440418293493	2.72092035752215	2.534117360436	1.38018574143548	1.38254484044471	1.37586516562935	1.63068655257313	1.90777204966422	1.62855599175528	1.82125678090595	1.82749494933962	1.79868873961987	1.5932821073909	1.76453557230561	1.72178933466077	1.89429198987483	2.03832393055263	1.72364835173891	1.95084367347135	1.85407051137527	1.62256142125048	2.72419910284158	2.61219987544538	2.26690610053703	1.52871580735574	1.81269544097482	1.35230315025253	2.71081304759114	2.66673502943454	2.48881566628472	1.4460291754103	1.5181490363391	1.43560581796411	1.69783150039654	1.90404147600577	1.65796518490768	1.62584851881668	1.73191922720534	1.84221015872379	1.64677030537091	1.63101934886768	1.63649650437443	1.72406218667462
ENSG00000011590	0.319382753988574	0.507469799280356	0.330607932294533	1.22459862211959	1.31243520416295	1.73556118255376	1.06806716683995	0.261931093739519	0.497314761738043	3.37081033652214	3.33494005088391	3.28279290295003	0.646600497902824	0.970866034575514	0.689806105379024	4.31498364664228	4.14727534852102	3.76890754629605	1.33521683292682	0.852285401898243	1.00548406000943	0.853959905317892	0.810516797437227	1.17981739741475	4.33117797826232	4.03260567400804	3.57111173084032	0.751401937640399	0.400165757989874	0.565727927836493	1.42797119016498	0.903282490374245	1.40074938208947	0.753818860092678	0.329245472063346	0.691805781286079	2.44950397198605	2.96718875573674	2.76086400559482	1.10399113006244	0.521541799898646	0.45224563526153	3.20469576129437	3.4221496746368	3.31871753992186	1.01437886776487	0.917262259788042	0.687154761828867	0.899083533536434
ENSG00000011638	2.03742743062094	2.0549656868458	2.27452506702601	2.05393140750974	2.01804341766269	2.1203495325023	2.05239146495326	2.23557097676469	2.17512778712625	2.1870126122598	2.21885016077411	2.3207226092718	2.09307813920274	2.05364156618942	2.03753693009115	2.3703829841096	2.47996948200818	2.39549147690367	1.85668229151248	1.64510037945457	1.79992768500424	1.80483198369575	1.65018822438522	1.96282485682184	2.76733117553062	2.48585619882359	2.6843447677567	1.99695627004089	2.15876322024358	2.26990279772309	1.77258004769881	2.24182289921502	2.20103397901017	2.15012947573617	2.10166892296103	2.32180127385432	2.35917712424743	2.19321432478938	2.51816410518932	1.9500487162171	1.97282885349222	2.04590673309051	2.62183850428314	2.37317588712233	2.74092389137597	1.74763166932716	1.53360167846514	1.72519935048279	1.75006209167185
ENSG00000012048	1.56061524773653	1.57541566381966	1.60116579259674	2.50043545140563	2.26954420532358	2.85595283102571	1.18076661146619	1.45192291295808	1.33228422155376	3.87279973227159	3.82367473519485	4.13091914926454	1.26199734297148	1.19010002070329	1.56709809994405	4.14221207866077	4.2283843672498	4.11073123105087	1.44765518246317	1.48459778397196	1.50791447022971	1.7506249258695	1.41381224715663	1.64843744728311	4.05535075665668	4.04059562362785	4.12180569664039	1.60669214626597	1.48023769812915	1.33034550958208	2.52022552991235	2.32910822428426	2.83841742635824	1.33072879567018	1.43658340141306	1.34976262941332	3.98167965656463	3.90176456711475	4.00605600635027	1.37693318168294	1.25123036608862	1.45617250730221	4.17869490179008	4.1259982560239	3.98388216518335	1.47018733928741	1.1170676035176	1.48443462336945	1.55682163803113
ENSG00000012061	3.0815429299671	3.12896862265745	3.22812095663188	3.94567439248193	4.19226799118123	4.16826084933875	2.88270914156082	2.91862442164169	2.93008380331743	3.88172873279455	3.87362931020125	3.58151971912603	2.9426531750407	2.58448045468409	2.9897645017742	3.53294468374318	3.85303916179868	3.91580783392	3.32238502790384	3.03904556222232	3.42094445185951	3.41996679563867	3.41013399755976	3.65913390943711	3.51707935217949	3.8850874793869	3.76460825487215	3.29787922341629	3.26613720199038	3.20316099114768	3.67052707469975	4.03245497400625	3.98189229275052	2.94971974817175	2.83364854346086	3.11515396587888	3.67346374022665	3.71174356674841	3.60842020136421	2.93152969598106	2.59759524933143	2.75699273461522	2.96849981327944	3.64115085128883	3.71832417217823	3.22810114048608	2.94648425458505	3.40551803418549	3.32920000115491
ENSG00000012171	0.948982485372378	0.940315804636213	0.947564567459274	0.790768324392376	0.668625465865696	0.661074816968184	0.972814722287891	0.978510316355248	0.912250581446428	0	0.58344168357173	0.624927759882785	1.1068053007632	1.01216075493699	1.01308344854106	1.0526800367742	1.06318888991521	1.24545058377224	1.07428885792173	0.908371457029608	0.851129083299669	0.684774224996003	0.766931886182958	0.79788550269552	1.34473250963963	1.29214850322966	0.965960509070595	0.987263508720969	1.08894571755134	0.935626583580891	0.678603938418988	0.833991146032573	0.45916257681786	0.875989435100629	1.04802400885726	0.977287990135358	0.473114410743915	0.573812253843309	0.600435222452401	1.20366575719179	0.828193674838077	0.97372910652142	0.830270863177681	0.911816738474708	1.08662742288497	0.838528089541617	0.81776458639124	0.996387591927579	0.78855281035423
ENSG00000012174	1.46668470067016	1.25035435582966	1.26839163080039	2.14291973524376	2.09008964883247	1.85130429258564	1.46909480121304	1.37121625567348	1.21832826979596	1.93278003948858	1.91034662593687	1.84658219450698	1.16613385609566	1.01764443095299	1.09132244890119	2.16523728425193	1.9194033561202	1.96372621059821	1.65357345109838	1.51111700493417	1.89448752299651	2.01164304592785	1.9338187706519	2.04807341609956	1.71783660814535	1.73641587818878	1.7929920426306	1.45527689922012	1.22855809408425	1.21029080366889	2.2079743685138	2.23481361815558	2.32292385105624	1.55264743089876	1.27711545356252	1.2566696133259	2.41149330811753	2.19873011011944	2.28332275971276	1.09896889174434	1.13272381829688	1.11698579067588	1.76071933702551	1.67344316641001	2.11815250955045	1.71890020429435	1.44347541359247	1.65280578345884	1.93658537964064
ENSG00000012211	1.09937200001435	1.30947540988851	1.11139359203284	2.5320208070676	2.51740610787859	2.62508155036244	1.38957148547725	1.68641747191728	1.39416828029589	2.42371363730152	2.49721393681004	2.31217991511692	1.88750743197932	2.00352250746588	1.54248795278103	2.9941410081625	2.80691164346018	2.95922387873747	2.11037076369041	2.08900565934843	1.98025498341909	2.37085103366413	2.16289074833411	2.21600816707143	3.07750118279165	3.00848560302659	2.750247249802	1.14583296787185	1.19364061057241	1.04265198034244	2.39424680705233	2.55852104777308	2.47707607067281	1.30734584626566	1.35068272739738	1.18256426824823	2.15656344950585	2.5362886902375	2.16966379993521	1.67080202546538	1.65143170013648	1.69512925189075	2.8470118233066	2.70305775957917	2.92225256553948	1.86729820306824	1.93576889997842	2.16724864366301	2.27858334170404
ENSG00000012232	2.13825511276876	2.14484648424094	1.76299641696017	2.66569926056168	2.69978278668378	2.76875638821956	1.9446007206995	1.84332197737433	2.0392937989674	2.35283229041291	2.43655638884695	2.41968344986695	1.74708631851631	2.06313556895546	1.80989076598861	1.99263559813277	2.12520689763073	1.99647832346405	1.74228206896599	1.89946223966424	2.00118401046353	2.10193906389434	2.02220430120374	2.22038430834663	2.00522702538895	2.00222431773169	2.15879093214145	2.04243647217437	2.0793227846285	1.99350367917637	2.57377948762832	2.69204953717507	2.73197503935448	2.02339618463287	2.07839974920245	2.02482166772519	2.53098679596723	2.53475974091386	2.46565587019586	1.71031619788962	1.82462509562949	1.93952121176203	2.23143060117407	2.26699522035454	2.1640744673954	1.70067070005217	1.66879113813361	1.93735076467314	2.13427649448461
ENSG00000012660	4.42526570570974	4.3972661708084	4.24201572380864	5.25121527677895	5.22962623524722	5.3037475961279	4.53549315194387	4.50327587830675	4.57968928778224	5.01621967239016	5.00279799588304	4.9488449931398	5.05501574977699	5.04316701909874	4.95604534363429	4.78958122495961	4.82670444308271	4.71316323349128	5.05562140663034	5.05992057377101	5.09333907336067	5.15207119693633	5.11558972731377	5.16904546084381	4.66424065956508	4.64506374964977	4.69171478738828	4.42160425528197	4.34091032601414	4.25959201590986	4.97602314517856	5.22892441503975	5.29768216485015	4.59184884967515	4.48219544673101	4.48199300304274	5.1254806857653	4.99838725887434	4.93496302214025	4.96377426794293	4.93486234689693	4.81887735435528	4.94616788154152	4.83717040101259	4.76742508063173	4.97736802398011	4.99742171129	4.97600934217503	5.04332833804277
ENSG00000012817	3.9413390597622	0.475965820009953	3.89299104109497	3.47328545805641	0.376596387705368	3.75032961743014	3.70964485309081	0.335483176233633	3.78396915506913	2.93799192571741	0.208264606773724	3.59958638513471	3.53494999981451	0.345756857961596	3.61113410548908	3.17478181647753	0.65709659723108	3.23254201563202	3.28697923423431	0.24277675249389	3.47577286356378	3.38981619428853	0.147498891368054	3.24885007477999	2.95459252022042	0.560141364081794	3.38452923673937	3.76618997121326	0.658526232249511	3.86041808354242	3.34935656899277	0.0708924794221291	3.77168449687065	3.80859173868339	0.318487912352531	3.75489656909267	3.27239384272231	0.603212626156344	3.69909460138529	3.56644907376052	0.452842846702618	3.68451494347885	3.04504135068385	0.408034471132842	3.47821706305422	3.0870481229952	0.478077200086043	3.4130468980193	3.38943514362948
ENSG00000012822	3.64077318103767	3.78833330975068	3.72236983793837	2.27003194216203	2.27222072637263	2.29126728757358	3.40906964724178	3.51454690008548	3.463116851076	1.78132185300399	1.7407117587174	2.02146676529488	2.9875287162033	3.11490989188331	3.24716780561265	3.16106873009202	2.77144431765858	2.98911543045168	2.60096968857896	2.71329641562216	2.6305426106352	2.64741516256485	2.77505442988268	2.67294792885001	3.26676272407378	2.82180141617856	2.66442567203695	3.60487808794765	3.86308272999258	3.70662113559009	2.27042134081459	2.3546631793518	2.04791217414921	3.43643581708817	3.61580325718935	3.539117048379	1.61981389525887	1.61448913350959	1.86419485290902	3.10400354883778	3.0638347487558	3.19051750176315	3.20981893477794	2.68939052039366	3.10818110761967	2.49798738932653	2.69267256905789	2.45816047174137	2.70163634288494
ENSG00000012983	3.55470213864044	3.57566876184548	3.43769965962664	4.03328265731135	4.20424475792196	4.03068743032467	3.62821873789611	3.45817614973714	3.357224595273	3.42235856283016	3.78374408012846	3.55743730606869	3.26250986188826	3.28595860662802	3.11628037178788	3.34604401519413	3.28639240717633	3.34085272065304	3.16354068902274	3.15255651907442	3.42779062593168	3.81099309913077	3.6885519004741	3.55848883836768	3.09818055276477	3.08580603997215	2.87238880731696	3.5371258988864	3.45323939568919	3.40550807724924	3.79912078917029	4.20108162999717	4.00511618404592	3.48756771989701	3.39879449704585	3.17580547134874	3.71309146342817	3.67254679949304	3.82304533290953	3.20868810584069	3.2270661920519	3.21768711863681	3.54718627309734	3.73735290146723	3.58837103685374	3.1041650649359	3.00426575957223	3.10932878013653	3.6908375358201
ENSG00000013016	0.486071964312297	0.606563166783102	0.722550630929187	1.50504803666404	1.4490015188347	1.63814198056246	0.372379085866901	0.551088678108284	0.464625442692857	1.1767793923418	1.27964134387497	1.25439021523952	0.176453540278537	0.206840983656836	0.319148035488009	0.847583533864364	0.988868104686679	1.05551339843146	0.165976196257818	0.208243494754976	0.246234882537607	0.361633032279713	0.40620350209488	0.635581625025535	0.75438808302468	0.892985256763592	1.0899919063745	0.538656526281255	0.734754466658041	0.666432499967333	1.23525051674407	1.38382381182464	1.47047924734534	0.475741511071606	0.503994343612973	0.421561529494855	1.32983511457023	1.31071107044957	1.14563263366285	0.225452084599573	0.363041136663357	0.276815494472385	0.986044380563396	1.09552084842039	1.05738743523332	0.212740021782032	0.166441974284904	0.259722316054712	0.494383388024408
ENSG00000013275	3.59494782367365	3.90644749109496	3.59572195562769	5.01939019123123	4.94391127538661	5.03643948377779	3.91514014210571	4.22411911508641	4.05083144989035	5.49950565530839	5.47752992875628	5.25279685124623	4.56472728626899	4.7705659733591	4.50053718340622	4.4807978635864	4.52726918322642	4.4086563941733	4.80743324932295	4.93064647385965	4.85273314184304	4.87772085397454	4.94608255063533	5.02964021769051	3.96009100413696	4.12841743255524	4.41692431504859	3.62444759395455	3.87943782833046	3.64076268816102	4.69810481914171	4.9172765423504	4.96869461853007	3.85194810748585	4.2826261007655	3.97756352439818	5.28582971942875	5.35988742365259	5.14419835288607	4.53412628400394	4.72835195555292	4.54334158968516	4.66467418013582	4.51908056586822	4.32551183719789	4.85609231510752	4.94360478163704	4.87318767161567	4.91190460434535
ENSG00000013288	2.42063475976786	2.51682512535627	2.46092982262877	2.22951965413666	2.34757471089477	2.25924325967832	2.38171322872798	2.4117085200124	2.28365912132301	2.24314395808063	2.13934590417179	2.26553721751831	2.21129183454765	2.05317456542912	2.05730073296675	2.28210275474671	2.27218155406291	2.3048754680814	1.54921433518854	1.71385378205432	1.60721744902887	1.77514555258601	1.74158134228377	1.82445090011394	2.30068228380033	2.23243834175812	2.4928252150323	2.42766587961569	2.47690807967673	2.49675287207168	2.06921568537302	2.25917433384563	2.3106534560364	2.42626183768764	2.43820804677876	2.43184864131335	2.11309752153856	2.12056309132897	2.28909551639303	2.09194183643164	2.02153696717831	2.15099097570737	2.50678229030544	2.33172050464757	2.31965752611134	1.60624281353756	1.73176881307958	1.55934389862203	1.86534135063935
ENSG00000013297	1.46812546865264	1.59509960849282	1.54318699264515	0.778558528185023	0.896390019767818	0.715412459313813	1.35744210921286	1.39912914180634	1.02504109549969	0.67894125248415	0.76949229130915	0.594730831603211	1.37368266697903	0.857580526392822	1.0639759843692	0.652788620304107	0.622413509045173	0.759856780698981	1.00492412601577	1.12274864901791	0.821769041130612	0.777396413004845	1.07912701101121	0.842110141699193	0.694536215404219	0.666588603139523	0.798916112804362	1.44395459347231	1.31250518429938	1.18106132956739	0.845469046268484	0.653313759739652	1.03034772333041	1.35065163931448	1.26615855987991	1.01507849423639	0.695918337355731	0.751779230287197	0.601444635409083	1.25380528224047	1.22293684481234	0.740431449533389	0.812573310042483	0.654469240078923	0.710333643582691	1.03059394217739	0.968116284587108	0.750080291243266	0.815904490641019
ENSG00000013306	4.06876005200927	4.23988254473684	4.28971669963076	5.23100165926317	5.18526624271728	5.29073368297461	3.96833339312888	3.99347395183713	4.10184304486603	5.17587285808943	5.18890420556085	5.10670276284249	4.0652212318156	4.14154457388001	4.12259020491229	4.55865493224662	4.66912103447991	4.6231083311191	4.87477738771234	4.59929898416425	4.81166389475303	5.16215967106446	4.99982372581791	5.26485882017929	4.27960762188484	4.49166884577709	4.63058448931656	4.11239074591316	4.12401824459606	4.21201499894687	4.95698132076062	5.05168126353226	5.20905436564567	3.9241669681147	4.07712379904444	4.12107250050516	5.06567888067203	5.15794548819974	5.08605811574212	4.06074986001503	3.89987754704447	4.13786850319522	4.39846699824396	4.68804886848084	4.42035271699508	4.58598430846267	4.49885143359027	4.88350621996528	5.03476189287249
ENSG00000013374	4.07399898755667	3.91161292135517	4.17816320897954	3.7078557597082	3.74662699993711	3.68386942485005	4.07999712826483	4.10133010639581	4.15812341988843	3.70599464996956	3.54700478149515	3.66432801905755	3.48959280042395	3.95975737434663	3.59574665210117	3.86434002810109	3.76964344006528	3.78927441176908	3.34986549003851	3.7416236953688	3.50634087377207	3.31834823963309	3.58413819112404	3.25527332573622	3.45892211659352	3.44195857433402	3.64627723009171	4.12785025777931	3.98873957223842	4.15932985854078	3.36077808382648	3.59039248364928	3.6459354179885	3.9208281263232	4.00819281564435	4.13721246244928	3.66940097427629	3.72459161564585	3.69133393939891	3.25931118465488	3.70366461298068	3.52160511792446	4.09153394948127	3.74048232557756	3.89962243518869	3.26226859211877	3.50842116036676	3.28838696203229	3.41922392284683
ENSG00000013375	2.86236086813083	2.78538154403853	3.29240877458535	2.78523343977286	3.06077066973321	2.85936257102182	3.38381043426043	3.5307625860168	3.46365561550177	2.35484636873644	2.62986521124634	2.74274788022876	3.0107686583801	2.74785407751607	3.15543323631041	3.18178851439223	2.61159069440803	2.90936795990099	2.46733652859454	2.02576514680475	2.37811919060441	2.74385482966668	3.00082428721956	2.68848674520227	3.01364095159728	2.84889561428185	2.90878453090329	2.77760735779476	3.45412184497004	2.67580245355209	2.47697527946172	3.10280931513788	2.76361734955067	2.80686332932164	3.29637375888858	3.40758361287558	2.64142595078744	2.7517544379685	2.8546006435849	2.86467211063877	3.09092881053758	2.8523871693149	3.0544114748547	3.06691740694451	3.16456324016545	2.76342814195152	2.619641484652	2.35600736949004	3.17696573859076
ENSG00000013392	0.768755455268167	0.860689223075389	0.775045089360105	0.514885571015359	0.778448345971075	0.571421821649058	0.745768093272155	0.67904267807158	0.712846861380848	0.633843467209676	0.718800307318611	0.790995046803497	0.285172927177978	0.333238442110815	0.274604431658449	0.815732002499151	0.796430039382789	0.716790462307421	0.34027784324855	0.275441460906878	0.400633454445983	0.496661382851788	0.634880682433066	0.471742117199455	1.13934467917404	0.700256846879938	0.790863554066015	0.689867307652557	0.814116246538417	0.765960743899352	0.54263354532684	0.571708659249561	0.696207493023203	0.688906200302691	0.787838987392926	0.788575535199531	0.758059069487088	0.833882562032971	0.75337172235504	0.321821870744483	0.437477209229179	0.345778088272253	1.00834835511933	0.798722673108584	0.960024323578538	0.249988772209266	0.326863361751029	0.389331661129368	0.465084676007467
ENSG00000013441	6.66976201441759	6.80649855346921	6.49294413239938	4.44296062039707	4.6196744881909	4.50208374931815	6.58786126114847	6.67160627217048	6.37203739769805	3.79571837638994	3.89578792685566	4.42134830426935	5.9949958048718	6.26912279850626	6.07045593310573	4.77234426345183	4.6741083893141	4.78326616090602	5.29204775353444	5.54575930641507	5.186553056967	5.02820012527573	5.1843364685966	4.91160286196481	4.94194951830774	4.70283214364825	4.6307014711845	6.56042793832391	6.71068022256628	6.4017878351265	4.24416157956997	4.59065738286915	4.54065726452285	6.5684444172742	6.70805111627668	6.3749055622913	3.7251969184544	3.96504610284341	4.39327068276934	6.02360254463579	6.23737886544986	6.03682502710483	4.82456271099115	4.70246929565037	4.89073251336689	5.18090113860948	5.59214302844778	5.1806818200146	5.03139824444833
ENSG00000013503	1.58001322119927	1.55853822478378	1.5467110825258	2.90982574054487	2.93276052438795	2.9512421011546	1.41136738914801	1.57930030271582	1.38305160907805	2.77453058560212	2.87971517770764	2.65442436388914	1.86430026161588	2.09492480491999	1.9608775761771	2.26400433502576	2.44250354486009	2.1192041752754	1.71082594823145	1.6862989485699	1.86236858943664	2.36715205122728	2.26476795436903	2.39380053716298	1.56966536704942	1.95830162800773	1.9972358714885	1.63882776836619	1.51208304367731	1.49565760516125	2.55996773900988	2.86348006242785	2.90372114588788	1.54025716615693	1.51977794010136	1.19751902341108	2.81169524618142	2.87379625117383	2.52302900355514	1.75614956259293	2.04242998653908	1.92186918124121	2.01955883207846	2.27976876907267	1.85212837207667	1.57856624876701	1.62901110164667	1.87721672252616	2.36387772693481
ENSG00000013523	2.15934962490729	2.13791325942523	1.90280131552032	2.74014946296221	2.95113231818496	2.86439846447296	2.09912528936109	1.92475801157975	1.99668066396034	2.43352563225464	2.53399042164413	2.80362095301528	2.09183690081571	1.90614117134677	1.92643312588721	2.59225019793657	2.68662225368859	2.5952024667864	2.83746898185311	2.65484631075822	2.82771590786509	3.11165580362321	3.1402870597078	2.99288823310226	2.46737893291978	2.3889618519896	2.64669239390438	2.14179760486265	2.06361064162257	1.94369340818547	2.62387842499082	2.82131340807508	2.77647491121605	2.11016107777611	1.96727318293352	2.12544091043803	2.37659920360005	2.46192798421759	2.55638975140986	1.87003600274923	2.03376664502175	1.97490568589657	2.4885084887046	2.56554148980888	2.38786697526952	2.60951081301253	2.64469142823235	2.8242497615009	2.98914562915918
ENSG00000013561	2.76829200455501	2.44165984278472	2.63754904987588	3.56430497119894	3.44745736349119	3.5181326506585	2.84665205053984	2.89757354047135	3.18798353392567	3.50081946396021	3.5635656331419	3.4764996403717	3.38133815276414	3.25730391628755	3.49333587030085	3.3163073893078	3.22391510633424	3.23956825225327	3.38106610036517	3.30790083979415	3.33970133860183	3.3847258002673	3.3677888118992	3.48656741237966	3.18879592687985	2.98860191284487	3.25204364075894	2.57226865974315	2.56108806610801	2.66688092406414	3.23581553439398	3.54913163663902	3.37289049544662	2.8648544998236	2.89485613248617	3.14105265220346	3.53429367964673	3.45742017275843	3.54522268674553	3.49887445513209	3.39019709980329	3.55389271727529	3.57164033300921	3.22996609979757	3.28117058064592	3.51779749572036	3.41388982407612	3.36661283817997	3.29409831856913
ENSG00000013583	2.2092321964605	2.53159937777998	2.62219451967549	2.6671934837569	2.66693649737229	3.00285683349629	2.12850785819189	2.23785348655004	2.16449704886919	3.0254997918769	2.8800800910167	3.19445197615758	1.6897138236828	1.77532346847971	1.73348749443271	2.98168912855185	2.99489692474731	3.29793466408648	1.94636433161308	1.68883302584835	2.04628281748777	2.23459207862619	2.15588971984275	2.67638752059337	3.10757324562138	3.15457620852394	3.36358204586746	2.04621562378121	2.61223656124981	2.59282638784075	2.45653289510015	2.61296999485194	2.91553580405971	2.18113584498663	2.13731178544207	2.2553268049031	2.88103945824459	2.93848444395187	3.14647716024642	1.42890595335448	1.74458400073562	1.72070017845235	2.99459162325972	3.05031041691292	3.23906661211468	1.73505859775845	1.82121146964998	1.71799272090214	2.17547191662682
ENSG00000013588	0.835778914185719	0.814107385885475	0.70275091670264	0.287746320387838	0.432022647308048	0.397466537996898	1.16489304123873	0.873491784469679	0.719681997688094	0.48898361434302	0.470510375827995	0.32792726065125	1.08573641592072	0.994610109312939	1.03087933743391	0.296358324684638	0.52452614159214	0.418645859095457	0.47827805159794	0.695544305159667	0.884428478725372	0.668067805686683	0.511837511634736	0.306529832242347	0.495049837850253	0.529933892403924	0.493093128267642	0.920967777425118	0.741699221142111	0.780512244994796	0.897727496214759	0.378602860227083	0.361184361216346	1.23119489800675	0.975446039482837	0.772849830420377	0.185575423888611	0.409845500167142	0.374785257726901	0.77504969617958	0.827756741751796	0.791760988280415	0.456909524409557	0.483780786863865	0.424971613133099	0.349855846652968	0.447908826922435	0.508299034626097	0.502213646917427
ENSG00000013725	5.90236280500858	5.90548990524999	6.15715905411801	6.23237335757501	6.06676448715706	6.07516210612955	5.95693262437641	5.8868593017173	6.24672285472937	5.88575674893234	5.80651955210731	5.72572659816135	6.51146594440931	6.40419817540581	6.34917570399259	5.25975323779603	5.37996647557544	5.4615495416257	6.48398311465363	6.41933021215841	6.31206869170194	6.26042623143146	6.24680419663851	6.13978325399231	5.23137061461574	5.17552807045542	5.29088985071924	5.85738729124151	5.8595147602283	6.05292411437808	5.8892213896583	5.97661737125572	5.94281774766134	5.92393489031438	5.97457267943776	6.13182413694327	5.83213464490008	5.83893380447368	5.5273435810204	6.2088837455323	6.13803802084985	6.10704961344303	5.39270894274705	5.39936107820012	5.22073953523595	6.16220049921704	6.0898540717687	6.06121446529609	6.1364411304485
ENSG00000014123	3.48419878499888	3.24367379776164	3.609400545809	3.41937777882158	3.34043837581659	3.46682593350035	3.76576873341599	3.49903769132011	3.77133002977598	3.37243432939427	3.46200394771005	3.56621169509805	3.31501111871774	3.18336470266652	3.47945696204719	3.75618523659955	3.65638467109575	3.75631144138802	2.90619589324305	2.87657704687398	3.02635846709575	2.86730781829761	2.99361002317289	2.97614162378899	3.66697121156506	3.57389219413206	3.60238158162194	3.54072741309008	3.23373685077455	3.46595775318911	2.98365969231972	3.34753989125554	3.38287385994979	3.75199508842801	3.50967802465623	3.80652692502628	3.50311598071512	3.43026739132491	3.47038756701478	3.16926532431487	3.06782034994824	3.37915625078528	3.74576060729848	3.61273787712533	3.46533582277839	2.72340504315351	2.76532490447656	2.9335589531227	2.85227752114115
ENSG00000014138	1.99056524498978	1.92077547448423	1.83897378923242	3.62446092577694	3.39572912462592	3.98088093447744	2.10804964943611	1.89307883040933	2.18831052047675	4.50359693402928	4.47654218065855	4.52079786906861	2.26804230128515	2.19375300283299	2.0497423545848	4.04027021129678	4.11833286180163	3.97271727187816	2.09271678442674	2.15778357325401	2.21722979848796	2.61002567412174	2.45472231861068	2.78294738555549	3.95405898277298	3.91347195519325	4.03338540528837	2.07567947396895	2.08976432791536	1.98295817395961	3.51719215265931	3.57408289200271	3.82284856342653	2.15350603074532	2.10546619354112	2.23254238490716	4.59321804284499	4.51181728945454	4.54651936494466	1.9556935635742	2.19884770379792	2.13985202292276	4.31349481759929	4.28847939996824	4.11087550351623	2.09051005901061	1.70031646890351	2.27470811569175	2.60901776897077
ENSG00000014164	2.40167901450164	2.43191015138565	2.28538399877426	2.71770345813035	2.77427480001144	2.71054043123712	2.45946917652445	2.30961830189408	2.41230907487141	2.61962691875223	2.45415530341495	2.55558254863396	2.95628433458688	2.72963555212723	2.76769552002865	2.69831631349018	2.46605507010264	2.6686022621351	3.0569872848685	2.86314329386173	2.8837722512004	2.91784099988571	2.82114076282195	2.91007089399854	2.77761979514162	2.59597832567869	2.9236023437839	2.55911699765353	2.47518454288976	2.29644125823356	2.58488018166835	2.71218829404008	2.70079058037295	2.54268015219996	2.36456973074588	2.41333903792858	2.46777744570926	2.6171111207746	2.54204284115881	2.90252538029095	2.8626008009508	2.88731152459957	2.64276473440358	2.50258283480094	2.48318850796063	3.05907789597072	2.98858176952515	3.04222456153175	3.09317653821484
ENSG00000014216	3.39663030174475	3.68623345654791	3.6551571967089	3.64485964369288	3.44472291831672	3.54001394977562	3.16257633616407	3.29007958387453	3.24349819108891	3.82306937985792	3.7364736653214	3.68153001301277	3.09732269131547	3.0354144186927	3.06279728791801	3.93950197641643	3.92342772369158	3.94932649727124	2.96582446041523	2.64037788586834	2.61513049517052	2.87775921984532	2.62719438516795	2.6958021658803	4.07937812169983	3.96731957600198	3.95864319786336	3.52800916486169	3.80478517315813	3.68348492979663	3.61187691211666	3.62407689812223	3.82368347410462	2.94993961238032	3.43740715622942	3.11308410514415	3.98559311867598	3.97238406310284	3.80939431050344	2.99040812539729	2.80079345280011	3.04027533630466	4.14896689254873	4.10613972497942	4.02863023898898	2.98675207197321	2.74215528761883	2.71202894207108	3.09481713844415
ENSG00000014257	1.30159666913204	0.853235909510995	1.08909716309938	0.560196761994449	0.622645850492632	0.522822571740137	1.11194961643986	0.80154408173001	1.13595624180853	0.458009486230655	0.553030150148491	0.849454105447622	1.0814627388474	0.509212323096016	0.983238847605525	0.444537733373899	0.759562065225923	0.50767085270466	0.731280764540848	0.443784774414992	0.6039169801649	0.773846595630892	0.523570462184755	0.260432399617665	0.658470328416512	0.61476284702356	0.555273803721711	1.32413700276271	0.8793528510752	1.3395800408948	0.671569548875129	0.773680537076419	0.355028288946237	1.13451661123639	0.887228486327927	1.12445870691337	0.238475021397086	0.574703676842542	0.595857893614426	1.11170289820235	0.713792589870475	1.00515106515679	0.537058123292395	0.141476124499037	0.427460753817277	1.00085244421719	0.512392994798016	0.550299958600728	1.00769876273394
ENSG00000014824	3.03469333761675	2.93998169178267	2.83123491767251	3.37995672089129	3.36988213777973	3.50161268991284	2.99832391235511	3.03903598606312	2.89410920935963	3.77321600694889	3.77376503152521	3.64724984189161	2.79732401684609	2.75324661388847	2.88588950537181	3.99006124395656	3.91141682173593	3.91578591678867	2.94898651815608	2.97395690167615	3.10098828375131	3.24502298884172	3.1656522476302	3.05746216668593	3.85205429345581	3.81777166485566	3.63188573259382	2.9629869497409	2.9673842380385	2.97741044932757	3.1818964380654	3.27297378250821	3.42559726848569	2.94923273389994	2.87886132182258	3.03066496009401	3.8232595489888	3.8653443105377	3.57380805115627	2.94026184602792	2.79664698733285	2.93069229337351	3.97481375009386	3.86195632686078	3.82900872032178	2.97249435238681	2.94508613813495	3.02802035762392	3.22428118952675
ENSG00000014914	1.96744237217489	1.64411562948216	1.80895903830334	1.75488107736383	1.31395482436213	1.35322091474621	1.8889149151781	1.69095153777763	1.75383258538321	1.38343527783368	0.870464570704664	0.803829510211748	2.23421310015062	1.56240919600432	1.9217974754107	2.92934671435802	1.70850285247715	2.04933536465605	2.06677667981886	1.39466423578909	1.70619068756089	2.32888421932795	1.64414074300009	1.74368729724054	2.02033225553715	1.72389453281168	1.99804030746018	1.92983593401254	1.58913520011625	1.75859385358156	1.17546529927779	1.12448144463216	1.3888610643172	1.97273567700127	1.40252935747237	1.64008738181787	1.05444094132271	0.732435199140473	1.0676581133462	1.97533579402683	1.62276274127895	1.8858203841774	1.32465563151993	1.25042022641689	1.59696241603232	1.8832776198843	1.38828487872461	1.56810328654083	2.04017042725643
ENSG00000015133	4.82835373650232	4.91838841758381	4.65711726661084	3.33256515941916	3.62967335696549	3.3927686259595	4.73497840619998	4.78996368501382	4.43085608378594	3.01777748242256	3.13532028776104	3.22402653714577	4.27244890572603	4.5103571825711	4.2962971629652	3.68579720887266	3.72474357868295	3.87889219114084	4.07333881146305	4.14454959800434	4.20143957277358	3.74747613870202	3.98678904672115	3.58963630029675	4.06304995434124	3.89128137740874	3.91024342291006	4.78087825513672	4.91322825074268	4.50518961687465	3.4993187578637	3.76460361952345	3.74546534298162	4.74204971733546	4.80566723001007	4.33557947352789	3.32737500974644	3.48561205680452	3.54498310183246	3.89412987388401	4.23572693012881	3.84490409127156	4.0131923503875	3.73049393453427	4.11705472324839	3.82227771287654	3.86409876623744	3.87934484303756	3.85197359314698
ENSG00000015153	3.95317838436964	3.76786159959015	3.6484454051664	3.36989589516142	3.3815523419484	3.39480700664014	3.97640151376435	3.77960413657663	3.99094138897843	3.33350009910872	3.28819291045875	3.26327541216489	3.71252761901964	3.97412606323108	3.81999762475918	2.97154203475277	3.01290890692461	3.00505369381306	3.43987628139438	3.7352953734219	3.33807297130957	3.32114356281578	3.43149700974808	3.3077434779109	2.92206420462865	2.7357496706776	2.73639791428431	3.96456611846689	3.78477582571064	3.61873323921066	3.25655689183589	3.49359727006768	3.45579288441982	3.96308677347654	3.74482727436997	3.9408281256645	3.50195632631274	3.37914943552318	3.31006844825105	3.73045556421754	3.90795674940328	3.70852030361891	3.29040361406804	3.24170523936789	3.1427461180779	3.49317474105812	3.71370132664256	3.48780617762692	3.31760560571203
ENSG00000015171	2.65528213556355	3.1219154842972	2.92922381335996	3.68938682537936	3.7891048073653	3.69299845935254	2.58838790073352	2.67453478176439	2.61106929307509	3.25007987488882	3.39885798072972	3.41520547525	3.09550068248805	2.88880942698144	3.14860356388285	2.9760090431058	3.1823446117651	2.99651196951208	3.59023522253067	3.47807508599254	3.69338429207768	3.8869656763368	3.69652515113948	3.75597018434336	2.80885435227882	2.88626332985162	3.12295505869395	2.67147611587076	3.17017705652204	2.90065756602389	3.50078023874865	3.83371329524663	3.67334440772681	2.54462890380874	2.71310407540489	2.64290705277001	3.42972976735077	3.40158730563192	3.4320142918303	2.90788964207715	2.89778862922386	2.94784894808203	2.92217184377927	3.24819770584223	2.88529779598432	3.60830097794209	3.4738900670556	3.62572663910867	3.80056616712193
ENSG00000015285	4.05983938012236	4.22906337458469	4.13316134765372	4.18799123795831	4.31810525639781	4.40790025691481	3.78918848246623	3.92479114470582	3.74102825744933	4.40926478511974	4.47313367547034	4.42435070051996	3.14080184464506	3.29895791638157	3.36304543051258	4.35779285430391	4.42322255927357	4.38536231510088	3.26789453434774	2.978438596209	3.2261493088347	3.56395095029668	3.54718915365086	3.62978210292575	4.46520672330908	4.44225823809223	4.53514678368662	4.13934501481474	4.20205481508394	4.21294948226119	4.05326559024152	4.31289491426215	4.48946748493436	3.761981205912	3.98435110884055	3.89135080015861	4.33185507932284	4.55869474078849	4.5129945882442	3.28599975096423	3.31611868130384	3.52696034468813	4.4275901703003	4.5345009101202	4.48639340673205	3.08099211750481	3.02538330455204	3.35546404064461	3.74748321182991
ENSG00000015479	6.07425808316607	5.84526467566808	5.98856033396059	5.70550099715017	5.75545736289422	5.71776098511957	6.1607916234902	6.06982969461782	6.11068210889512	5.62402472637788	5.62466711464066	5.58834169377818	6.11492477032865	6.15261566657998	6.06201853275522	5.39675447060688	5.44694424681789	5.37930731775242	6.03990703179629	6.0823376247908	6.05937082846964	5.93505291318202	5.92963435513379	5.92295280985739	5.26726519979257	5.35323159742543	5.46393773161858	6.0650309440649	5.83717344075471	5.97738083559451	5.45711011243831	5.79616412808583	5.69883023252213	6.1884694408125	6.06956614126986	6.11552561240921	5.60564028850479	5.63892390230771	5.6003127628941	6.14316580096783	6.10474412406633	6.19998571048754	5.41734407296968	5.47203955452853	5.40565043544291	6.09468201808505	6.08021462002277	6.08987899459291	5.95476684847513
ENSG00000015532	2.38030788096441	2.37851968158203	2.3244189891993	3.05918583133162	3.23389841853386	3.17424240943585	2.0241270150698	2.19720346600227	2.32635044654431	2.61258867651251	2.80130372197816	2.73445841437851	1.73137408962425	1.75913641027697	1.88248795697149	2.68605677575952	2.56391805662282	2.61241997008696	2.72415318268361	2.36620100115512	2.54730225151297	3.01650991556488	2.87807985436691	2.80179552078772	2.85582056996518	2.59708884479276	2.7563767657625	2.32216612711282	2.45126368536541	2.13563282132958	2.95199457416117	3.15381663487279	3.16123400008636	2.12221842416088	2.13388829618142	2.15826889572564	2.70417603955361	2.72535952662477	2.71718832101323	1.74369778964928	1.66856494283186	1.57399931804428	2.73702630933873	2.56842791564124	2.70667592388238	2.38180192126151	2.33681162519117	2.67719228871571	2.98938215415519
ENSG00000015568	4.00687126037979	4.56809740437735	4.16019628323516	3.05484045203356	3.30926482459588	3.04027533630466	4.24404966079418	4.63237670922628	4.4856994770119	2.24825455928231	2.59999717500034	2.79711668713012	3.81690540707882	4.13512655594233	3.9287247515264	2.65778094361336	3.01865747152837	2.53919753025522	3.16150515320904	3.46477606730498	3.3879533993558	3.45759031741331	3.42020884639855	3.12177444181673	2.62789526490907	2.82076560315138	2.97427367589542	3.89803158034138	4.41561130281394	4.01159499987632	3.180654612048	3.03107528582599	3.16103482517835	4.3449281679617	4.59671756301035	4.54056659606693	2.53107433063301	2.80544910708934	3.10147871473298	3.88359266623261	4.08551402083728	3.76945894077278	2.80382693871818	2.90961867525862	3.2152171400359	3.44076418876417	3.56534648170961	3.55749147701796	3.59763549601348
ENSG00000015676	2.89198157256006	3.06232025561107	3.10542489208928	3.82225145903691	4.07152448700547	3.98554294758325	2.72471064199532	3.05995511987151	2.64662150610556	3.74343865960328	3.92533796658877	3.84728393084774	2.47952553083552	2.45426701365589	2.50112442781083	3.830925741906	3.8302509699956	3.79154885196027	3.31824321758741	3.22630019589205	3.4062379897585	3.4171822731538	3.57474444381429	3.63041047597729	3.94195455372523	3.87881776299704	3.90404929976365	2.95922387873747	3.17217826966457	2.94377033462086	3.67169005934939	4.04993105649522	3.80536164403727	2.75080313016786	3.02504347232879	2.69327491552006	3.85757737923843	3.81812982121121	3.78783298883306	2.26049667189407	2.71364783839068	2.61442060832008	3.94724342035456	3.87886118008746	3.86097599649932	3.18631544238843	3.21859578566088	3.30641039830003	3.47408222514651
ENSG00000016391	0.212038922515426	0.220162311832601	0.18341595771874	0.133986164200252	0.140267901312867	0.183425946730826	0.184684595949778	0.147723210689272	0.273521026467316	0.458077798376708	0.361937373037851	0.529385714727642	0.161457916822846	0.123301116340289	0.131286123894115	0.463019924851581	0.356926612267602	0.273317899915353	0.131377324284235	0.142622195773724	0.114442350665755	0.157904197984452	0.134214409315508	0.126727800591516	0.607480353802853	0.381483159602909	0.402320167964086	0.336095737182765	0.170238854050973	0.12371474158581	0.308459224744188	0.30917591589421	0.169799313073152	0.1285884463691	0.157320792563076	0.204797894121434	0.720095783075691	0.418591906793227	0.776191532634293	0.182558195459484	0.141809410099237	0.155227813795838	0.223568261112234	0.43211807437182	0.582272601469404	0.190378181525574	0.17249594316327	0.126136492624896	0.258098254897356
ENSG00000016402	0	0	0	0	0	0	0	0	0	0	0	0	0	0	0	0	0	0	0	0	0	0	0	0	0	0.21762917505011	0	0	0	0	0	0	0	0	0	0	0	0	0	0	0	0	0	0	0	0	0	0	0
ENSG00000017260	3.93562233767847	3.89658241062018	3.58533395697967	4.21349703014831	4.21928856351927	4.10106360547679	3.84607121943542	3.72160314571805	3.82841310956405	3.85255321653541	4.09535904745789	4.10962882714118	4.11435468432961	4.00873220614618	4.11738051876246	4.10402753060444	4.07233069192914	4.01085787529878	4.04616571116273	4.12186406968633	4.16032267165503	4.16188015016478	4.06206583099177	3.91998720681548	3.83712487502776	4.0756169568827	4.08026254101279	3.94418811703068	3.93854418906543	3.75277636321252	3.88668468441295	4.24431221968313	4.10205972367693	3.90136440381045	3.85499964129211	3.76490255552209	3.93764006863113	4.02752611068397	4.01019998113439	4.17031900571968	4.20727882451648	4.11561506590877	4.0965521237641	4.11304691123145	4.28377826762184	3.99165455166332	4.08499263562272	3.99826308504442	4.11203875919007
ENSG00000017427	0.180972313641314	0.169730960171313	0.183131228920994	0.206505096739402	0.177482366778288	0.219575593716962	0.189092747121615	0.161525135848408	0.188035202786523	0.172751745200816	0.161646799302771	0.184369458411255	0.205513857487202	0.197363687880791	0.192305715457794	0.171317062172018	0.251793202539106	0.299617066221329	0.181500386392477	0.182781451026389	0.204035754567365	0.205128653077753	0.180134166198519	0.17873847856248	0.536046487051295	0.415893872348611	0.178064173652403	0.170281026328105	0.181160049171732	0.167657902328582	0.174663978906163	0.190311220921118	0.323621446356607	0.176002466665402	0.178934159369243	0.177632245807771	0.188871724198486	0.194912786840007	0.286823453944387	0.206101557959219	0.201651032956102	0.217021650661047	0.20353903239327	0.183404303745192	0.2140099668329	0.200110720523628	0.196289384247296	0.201373085092427	0.20692554757135
ENSG00000017797	2.21087651961188	2.39170615968923	2.33706284530092	3.48620926098799	3.46809249884474	3.59277595971879	2.59393293828301	2.48425643844641	2.78196958404553	3.61729751960826	3.52181786942264	3.58697407370693	2.94980874665098	3.13868477285885	3.00673650430506	3.69733857465557	3.70763496474731	3.73475346567858	3.29686966581628	3.17843709022783	3.37172394244375	3.38046392127524	3.40783530184234	3.54804718914786	3.81281022035655	3.68659685095638	3.68494422123191	2.30544400241524	2.41762659630472	2.4141443566546	3.3686363104513	3.54043164860924	3.54880383754817	2.54326203216039	2.47536123694447	2.73921289441606	3.63588998519323	3.62350324888366	3.55869388654048	2.82621242411724	3.08288655699867	3.06640040767124	3.76866751398286	3.64666065117753	3.73414675360933	3.30119286735741	3.11663045211052	3.25439353652017	3.42706653762621
ENSG00000018189	2.47636191395648	2.79034882382333	2.49954071428782	2.36518235610894	2.55697921857965	2.23476974224307	2.44629575066034	2.40807060084002	2.34266793440794	2.21220404503475	1.9876154105233	2.11748247262523	2.23385325886245	2.25938214124338	2.27290496339264	2.61773883969393	2.48610593036348	2.41386704230807	1.92912288526338	1.99984352678248	1.8642832109607	2.40175146448854	2.13510564514951	1.81705027684784	2.14230952762516	2.39892201824209	2.84843224103221	2.53015085191884	2.58925915757655	2.39708585439857	2.52650434337593	2.58238871177205	2.23284479939962	2.36272112488162	2.5421451530133	2.53171866824047	2.29610313039185	1.97419768588365	2.5269039533619	2.30317891664588	2.13636048240394	2.12962953795041	2.7770910714372	2.4971645471835	2.81866091034216	2.15542177790997	2.13098386755647	1.8841639163256	2.32616098472274
ENSG00000018408	0.249126258204223	0.302095941730931	0.356322481831261	0.265714798998672	0.345034050890227	0.31204926624554	0.274412925415673	0.723506633069292	0.235848895511763	0.351045528470673	0.314223706255662	0.391109220358053	0.30875668454983	0.363176761240825	0.241406955398211	0.862738044875081	0.785908660641256	0.920047665751861	0.269385710168664	0.34234069775558	0.311002036073385	0.295981288489531	0.499686210234142	0.328736679915548	0.622475221622887	0.943680192503502	0.59803783058796	0.355723591546518	0.332495769516423	0.307503081931948	0.566117463306181	0.555118260633523	0.493980742024716	0.304248586825355	0.508944856231011	0.30055338061875	0.57331128923649	0.285538276161733	0.29376826395718	0.34337549705216	0.252623127116452	0.34417960128867	0.316918735433404	0.665697357856845	1.06989383323626	0.726456223403598	0.272859762759951	0.313256978633497	0.298527052491943
ENSG00000018510	3.17196030245939	2.93619986755265	3.10952067460409	3.89706367043362	3.95065893224261	4.0177532527268	3.15402578854815	2.86274930194774	2.92758725682231	3.91865496528619	4.09496270446615	4.10443844712733	2.9867974768714	2.89629860383851	2.84421728390839	3.83383441115687	3.85183978617926	3.90925517852682	3.09101063467029	3.05932190714013	3.45736345143971	3.70259743094213	3.63693331509075	3.54594109727157	3.61256250550567	3.83528881855864	3.84086421861055	3.2885958985462	3.03943331962509	3.00586080635003	3.65785049672371	4.03838072870453	4.00053924953705	3.32442072352644	2.99658191250857	2.85795186664005	4.109344826939	4.14178778793103	4.00250883949519	2.94011913574804	2.89994798137615	2.88179620382641	3.8621203226393	3.92897451331985	3.88817283788128	3.13771349064672	3.14808848714649	3.47888655270908	3.78291154478292
ENSG00000018610	3.25560883085775	3.22472269854011	3.50966905265336	3.36413221032514	3.3372062662263	3.38736549397136	3.35596986372547	3.30427156408439	3.58326057174897	3.39033189885181	3.42497575532524	3.3414827623345	3.21649699770108	3.32530576848405	3.34579037439042	3.13136395901855	3.13766143103845	3.04804479834972	3.21479952804758	3.24283841495942	3.31628198838139	3.15200926261126	3.26510652592839	3.38014397246432	2.80942076748835	2.95202069152739	2.97060931837953	3.16064483602528	3.10409328322406	3.40213360993033	3.07233213836269	3.35336475890359	3.37998736445725	3.31629287457171	3.37135310534343	3.58770461073946	3.36065659759853	3.32797414621859	3.14030004073603	3.14393673820371	3.33682951262935	3.35106481687606	3.12219310355959	3.06770868984149	2.98742284568285	3.23450504974039	3.2782799374603	3.1367499489055	3.29173215690428
ENSG00000018699	2.83445375090405	2.62972102449541	2.45755258199899	3.83232807060795	3.87481738061992	3.88979580121943	2.58012591636893	2.33580030919541	2.11652053992126	3.83764422737905	3.84933237588675	3.68124790780077	2.45217682516508	2.59549348441741	2.26957004480973	3.46403445615997	3.47435490227988	3.38499685899045	3.47665111454023	3.31622755565206	3.50725265591932	3.70525956460879	3.73013415500329	3.80451796970783	3.34337050915937	3.38602959687011	3.27325036733153	2.63381504137331	2.51013570383378	2.44927947214485	3.67131102912801	3.93909133036323	3.86168714728904	2.59890475384141	2.41687759939053	2.18268268806036	3.91668213480887	3.90270977158557	3.64882279165237	2.45100509811232	2.43521733150064	2.49083073436352	3.44279347648944	3.43063643563384	3.20982700752958	3.51191253562185	3.36390041691776	3.55836066190555	3.7000666435045
ENSG00000018869	1.58003381822465	1.65323467793248	1.60916387488924	1.86486431937547	2.17118400109536	2.04677500292372	1.7453507172444	1.97889995188097	1.92223348450064	1.40669729839005	1.61394573690927	1.54707089853382	1.79334155041071	1.99977990722201	1.80399267089551	1.30012353985521	1.67470304452598	1.77540309676812	2.11360864142784	2.00608155894304	1.92878869562654	2.31019903324473	2.175651316727	2.0101999785574	1.32702460231192	1.35748070618712	1.57405319244235	1.70046803676375	1.60672623916913	1.57835583059106	1.7071016840035	1.99758051519952	1.97616912220875	1.65277705627421	1.89390532339393	1.82034368668373	1.3316612853397	1.80147709974127	1.39326004432041	1.65586528741434	1.89913295749638	1.72098644277647	2.04989815181952	1.75932924840718	1.72963226076017	2.04054217688864	1.86061677597097	2.01865065604234	2.29716643856719
ENSG00000019102	0.623646501589167	0.370056214066012	0.407146360677356	0	0	0	0.544549719697333	0.56195761514491	0.342396794574443	0.457517247833082	0.27112272004906	0.446761230212171	0.508344748939317	0	0.479363439241124	0.522423507549251	0.190309567516137	0.419437701841619	0.259651357090559	0	0.20314490480752	0	0	0.1383888261694	0.640673189424232	0.44548806348165	0.544112806755874	0.635349091583238	0.186560891436522	0.51035411262208	0	0.147527365454695	0.123469061749586	0.458421818252308	0.257073369257063	0.432634650573429	0.842049827808455	0.196778220510442	0.283516659150714	0.596705661032106	0.263655737848926	0.573540670884879	0.507217522389779	0.450790865445873	0.460162867389666	0.215907030744557	0.25610316617333	0	0.148406211919699
ENSG00000019144	1.11982894842873	1.38366841634283	1.07220328725816	2.092660041099	1.98969597565429	1.828411180191	1.80692062257589	1.65910388344892	1.48479490085498	1.30267087510485	1.16604349694915	1.55850244875435	3.50895402431346	3.013203754466	3.41841497127922	1.59251756736883	1.43395770018412	1.67945452638454	3.41423205993261	3.49564658487187	3.50349822128152	2.69461366716525	2.85656790259746	2.62856678144241	1.41360062830814	1.29589634685158	1.36346831790452	1.14889023443033	1.2158084855016	1.16630831962076	1.90362577625717	2.02770472789947	1.92606597803906	1.66185387639227	1.55770662740581	1.60628695337256	1.32399333492251	1.4032915863648	1.4996342070789	3.38035161048053	2.82441000221841	3.12327640323749	1.63442316512801	1.40507195344326	1.54578646439749	3.39271820146933	3.6188646320419	3.78700385210714	3.13133339780553
ENSG00000019485	1.13184717372653	1.12040313422623	0.936277655912137	1.90930099424161	2.1411373542724	2.08692844474518	1.36559152876069	1.26469153936064	1.51925058836852	1.76986485525284	1.66747094368471	1.52946570227556	1.86250058941509	1.69620625989445	1.75885569546846	1.17409693182293	1.21487120047463	0.940448567350391	1.68069754620647	1.70671524702919	1.80867394289276	1.82564063180699	1.95041996453314	1.79009141212736	0.791357695776869	0.718093419521015	0.911567595405022	1.01039290961042	1.47598880213858	0.973196447121837	1.49574275998622	2.00885543738555	1.94738334907736	1.52350522617565	1.37079740112031	1.33140513542987	1.3063037354234	1.68390696224858	1.30125921192331	1.43272221341696	1.47193751084668	1.57168204586899	1.10559452270702	0.990926850248391	0.986499397317355	1.55281464949301	1.50425738057822	1.5100197062319	1.49119477094526
ENSG00000019549	0	0.115697306479186	0	0.12556953095545	0	0	0	0	0	0	0	0	0	0	0	0	0	0	0	0	0	0	0	0	0	0.236006863038707	0	0	0	0	0	0	0	0.167870981681154	0	0	0	0	0	0	0	0	0	0	0	0	0.128514579435072	0	0
ENSG00000019582	6.16062698455568	5.96974538443058	6.04945747375635	5.65505080877571	5.5071510178821	5.46574945668121	6.19117569143907	6.02457528617378	5.94227692896418	6.01226912326611	5.73044387960969	5.54432551919425	5.91115430364994	5.92584544235017	6.03563453085246	5.39374572118762	5.2744395469237	5.42028718095724	5.71724807185971	5.77256199005103	5.82253689022217	5.36774081199138	5.42584389098517	5.60080060924696	5.23934200894738	5.3706054694581	5.4114853246534	6.15523381960106	5.90408582992993	6.01810160949338	5.1098046842263	5.35588791766997	5.36005666100368	6.17478352298077	6.02972807153303	5.9472879739418	5.40761561913351	5.3784216107897	5.17405148759893	5.91372730480566	5.8331836831338	6.05565925914998	5.43168499576406	5.33838867937728	5.30773785408873	5.72050847857179	5.66948084295918	5.77242195037289	5.30694999793329
ENSG00000019995	3.39174619288352	3.21785930839034	3.2701087174316	2.70512592958496	2.76787136297623	2.76171102401439	3.64067087079357	3.46690084898635	3.65213247874682	2.50392465562376	2.54996066303668	2.59976689974611	3.60600858429067	3.7371790217701	3.63709393333969	2.33626161935343	2.21578896556384	2.20843264276214	3.06247929166582	3.27818947008315	3.03712850316971	2.96834566040059	3.0417662620059	2.81439023687354	2.14382731677732	2.1219093810541	2.2183063426135	3.43198843408024	3.20968976188793	3.27778226557414	2.44835503807885	2.78414667107351	2.74739270171089	3.63420677181134	3.42331758274624	3.63337467227064	2.56766106208035	2.55411394272947	2.55837394055875	3.58348004881103	3.72790303245281	3.63261857854245	2.50061594349318	2.2555490394726	2.20774900079243	3.09147872181576	3.28036971581955	2.96975783978176	2.97463631025926
ENSG00000020181	0.600997351581954	0.532236956401586	0.480265792662194	0.445113293984525	0.262357341366603	0.294890280784446	0.359537044219388	0.347782321514733	0.443580723686503	0.268862336959156	0.346451562810731	0.292787517459691	0.264981605471002	0.180129155237041	0.304439627039901	0.16192920564484	0.23195343011889	0.372566501590664	0.281530942984771	0.387556366278203	0.415546783470578	0.514981177480102	0.325074673317894	0.334649862820603	0.2023161591258	0.163372315260541	0.230378118609635	0.602882699779459	0.48232367485817	0.528536063964283	0.250372651615113	0.451313170760483	0.426173207693494	0.574668215300721	0.39765401412196	0.431089319146244	0.279356763035789	0.246356826321674	0.442640782877226	0.272472237121499	0.460573681719674	0.345976216106395	0.279617642169698	0.225584569603422	0.310810779852853	0.305344175164815	0.326076242189069	0.456723335214198	0.481167332575585
ENSG00000020256	1.59943606025373	1.68946277379455	1.53354989540164	2.23495165420246	2.29371890424639	2.37934796634809	1.74707237593882	1.54949468341686	1.78594593668032	2.32042992270167	2.18238952451923	2.15337717755594	1.38486584127109	1.4121302223914	1.44312119221458	2.46678510867431	2.25224607997726	2.38837280494423	1.45225998845682	1.42218984026697	1.56072864499244	1.77151424399986	1.62313369556309	1.90821866603338	2.52385488992645	2.35777568304927	2.33811438584664	1.76757093790071	1.68294113033225	1.57937450289971	2.22082716517109	2.19618737295901	2.29394890827247	1.54670469408972	1.72689200510578	1.74484778960125	2.04704747386883	2.13087226412372	2.12125264686881	1.13424001631111	1.39276339174847	1.37583232436759	2.46533299627532	2.30444436347896	2.32768932817329	1.38387894635291	1.05661947011193	1.40665565586176	1.78222583487817
ENSG00000020426	2.30880272340657	2.20847109747595	2.41783158099843	3.45379931940235	3.42674816250616	3.46100284453008	2.13894789140422	2.26040279868541	2.28940562408193	3.52363917805041	3.63759142287043	3.43076265637466	2.37275926646898	2.19521478127067	2.5358690561048	3.17320459177261	3.25832343535526	3.31194713664048	2.49098812010387	2.8120197498139	3.02778311371912	2.90790056018046	2.74287665825426	3.06282534155657	2.97926238650435	3.29369383060269	3.27905234630265	2.5476075460267	2.3600508484886	2.38917738217865	3.24366209160947	3.29455827117244	3.48271899521509	1.78573468997189	2.04916530714528	1.89225617571968	3.64935869595165	3.64302136221632	3.40650659614068	2.72080846720087	2.28384458145318	2.4879603159334	2.4355150547953	3.14981295093114	3.11828613293356	2.47432587024381	2.55961206248619	2.68496579465484	2.81398854978238
ENSG00000020577	0.730611544542304	0.74175161319663	0.895063009612343	1.92551354539009	1.87240814711071	2.03028280959759	0.831560387713572	0.939350793065186	0.629492535355597	1.55960670656875	1.61516746714246	1.48775603616673	1.82591771017845	1.48807899091183	1.46738344422858	1.18894342692527	1.47286876765183	1.5068801321083	2.1660950421393	1.99198506564832	2.01012361736894	2.31234431647845	1.93221102883504	2.12323950361308	1.27414977449126	1.46668008687907	1.39442372809354	0.628974992314286	0.641268978305029	0.571695109718403	1.53801494780397	1.53220043309245	1.53064791978535	0.831438476847679	0.794669841064028	0.913859779502281	1.66649287647886	1.60877569321535	1.85539445730254	1.72754800571242	1.51764055543673	1.50461725102874	1.2432002482258	1.25728131679684	1.71216596620256	2.31338258965338	2.08428230625051	2.09044206346367	2.25845241587367
ENSG00000020633	4.36361186885227	4.31804928938102	4.52212982316579	4.78142336738044	4.51088148429731	4.8317159432307	4.8043324716447	4.75197682135952	4.98190654726338	4.93153436503222	4.99285142773033	4.81676733340193	5.50662338406396	5.30162688404852	5.31820822524583	4.79683958194252	4.75773675463064	4.75309006606468	5.24432042058617	4.88628071305683	4.99247132346858	4.47528584904939	4.38575592222875	4.50012073305635	4.55928539712537	4.56496258602218	4.48405171895984	4.35137926515791	4.25016812770983	4.38576214894473	4.3260976118818	4.44911502712469	4.71743580644183	4.60529417830073	4.58322412317439	4.63603880965056	4.85352914004335	4.99782694967703	4.8491667930974	4.97167268096563	4.8005395816313	4.83527346213395	4.58301864214616	4.73122998564882	4.59135722477402	4.70915175133079	4.35499453762256	4.55531060019114	4.40064719105041
ENSG00000020922	2.74921133810715	2.94142919113733	2.72647933657058	3.64684578831643	3.90026211650347	3.72803766531401	2.45249536642102	2.57321510187857	2.49302361788995	3.8078617703458	4.00877214942672	4.0101764121566	2.70371414732694	2.6012441967844	2.60401473310678	4.02501592008478	4.19027878969241	3.92565368419778	3.06608355531712	3.03077117819851	3.05006419662976	3.3946862300465	3.50426827814135	3.03193401110598	4.05836671861232	4.11842723273806	3.87415082259898	2.68716699018579	2.82654409515	2.52893150965464	3.33079279989527	3.80379393495372	3.60040883112438	2.56736182972419	2.69265902901321	2.60903249022384	4.03465117334032	4.12253025389387	3.98906367302363	2.76751964615489	2.7843258222065	2.60200797164885	4.15431956131467	4.20492393591882	3.88559689119162	2.77095614030282	3.03905992628917	2.92555655992787	3.32570486172076
ENSG00000021300	1.77883125888969	2.36822300957492	2.35047771163283	1.25827063058378	1.34348341077104	1.61428216009698	1.736695918453	2.01522963386499	2.12814717846741	1.88267668072765	1.65070268891195	1.86004720327514	1.48433943405596	1.60782060529769	1.66702545640676	2.08865397659237	2.04065783302618	1.96154021777767	0.840286193143716	1.26444023731827	1.19923861571834	1.00139262028362	0.881405248020068	0.781437322913854	2.18009537325748	1.79878969914926	1.89656232942497	2.07993641920775	2.53654988293984	2.37688983150228	0.997026122664262	1.47611906864804	1.41411378744616	1.78899899595853	1.992882335173	2.19650320609943	1.49298723878912	1.64601089266494	1.72423337863472	1.31033621691447	1.78289361678221	1.69759163669656	1.88370338345206	1.8258548909986	2.1830850841825	1.29490249468946	1.42238759264306	1.29774726005492	0.894850524475287
ENSG00000021355	4.11669459571699	3.58247116751357	3.72560908633066	3.2858127176119	2.8402006406498	3.17276905716795	3.95596716092744	3.50736956782634	3.80427074293392	3.22926962173222	2.77165703835711	3.08830689695156	3.78542069403453	3.4079412571955	3.51861294240049	4.91992982963223	4.55522335313528	4.7808111438578	3.62845512473763	2.78210579093162	3.32141436248886	3.32399951248448	2.55861394644392	2.89571302346192	4.95009233561195	5.01952896126638	4.67868083692387	4.18056048403224	3.63849627176454	3.85239401280843	2.62793860216684	2.71829091883193	2.80537652893171	3.90555211429783	3.49653786403766	3.74945466294486	3.24767705867383	2.9817905376311	3.18880417114081	3.60407019613401	3.31990778583547	3.57781101253051	4.63382566773714	4.6283983121073	4.53800635507187	3.22894496054498	2.67604340496712	3.04332648476145	3.11749405017925
ENSG00000021574	2.17245818424636	1.90085898610074	1.84857921461521	2.94821080425077	2.88737839335851	2.98965886770561	2.15988147813988	1.94156931267114	2.2465722580221	2.95891786293118	2.90125674533111	2.98802263048394	2.3459060425237	2.63415246325796	2.65490958743552	2.84161909302363	2.85695859268752	2.79820164292403	2.52612856432958	2.42919131186003	2.63333383878852	2.77355700330433	2.67307911215816	2.79344471611916	2.54462105356008	2.53365713063038	2.72523502585631	2.19734568111397	2.06705514602879	1.83454593291461	2.56976849596848	2.7876066367185	2.84600181016022	2.13623648669522	1.89634018091778	2.21300277760904	2.89497227040284	2.84165992399217	2.76767667787876	2.35147144301366	2.53637576205202	2.53107433063301	2.92749625843613	2.81833258447281	2.76142033735991	2.49418018400922	2.28807837756833	2.54896067857811	2.70971548042127
ENSG00000021645	0.179525150491903	0.163875808520929	0.188166939209473	0.172941871425011	0.182676493796364	0.171479661949033	0.172527921996652	0.264419074974575	0.226007446448839	0.139208745911946	0.0997702190264123	0.13543171087551	0.205220692146366	0.177952024276012	0.151840012290017	0.170891481659036	0.199669376127413	0.173032715441691	0.170980826449915	0.166242139740467	0.151399183645344	0.20354637491155	0.250151530154686	0.149034471467567	0.133245976897329	0.137383463862467	0.14220504253064	0.172183675020879	0.251991421291638	0.146738419631784	0.169839816291898	0.228073777749935	0.157975925665219	0.1894138469409	0.171105558655089	0.175166016871784	0.236032135527472	0.0858731544600672	0.198738557357633	0.1718637305201	0.194056597734575	0.271299609719165	0.145520979414848	0.135769635888189	0.132790743411597	0.254316583965102	0.186803995637738	0.162344164227215	0.170010249361051
ENSG00000021776	3.53981954430032	3.3996695484525	3.31472404172281	3.76256197863479	3.79893717063057	3.82247240734357	3.45459595838685	3.18391163983211	3.35637085190517	3.66395131378909	3.80450238063577	3.7073085895823	3.47175214387361	3.4995000492024	3.49000159500426	3.40127071230673	3.46231443123575	3.50452984220574	3.66043882648209	3.64335893881213	3.74700684279055	3.74456956830713	3.79398243661295	3.79681415371551	3.21131128574926	3.36299694784685	3.45968639134817	3.32616128662792	3.30632977057651	3.1767529846149	3.5313480661272	3.81065229766866	3.76032764217595	3.54834646455829	3.29002743127602	3.23308637501731	3.62327369701594	3.72125467487234	3.57686071045861	3.42399877613208	3.52826459307967	3.44946359907164	3.42368920029738	3.4301993946211	3.29534044651226	3.59826523102538	3.59546946779791	3.66502467794059	3.89689109333945
ENSG00000021826	0.346310114192766	0.312497848188968	0.530002172763106	0.571326379087759	0.511240337760253	0.295283359331514	0.306013029136504	0.530778239813295	0.259250189997544	0.635475164260596	0.533682405908918	0.789297916089215	0.335925658703285	0.103682308255198	0.311401284612366	0.736651973157083	1.00742858324549	0.798385188714034	0.30853708697069	0.276233790229449	0.306973539716164	0.360723636909172	0.287432791383837	0.275629733927606	0.777846720646088	0.892272591776066	0.680122729437192	0.467935867899982	0.433217101058904	0.48971617895564	0.297115685670967	0.418552427654657	0.365176998823599	0.284137046265055	0.295161283294367	0.273520265770685	0.477371420291043	0.713518273699776	0.810961326843499	0.0845347877726793	0.333722745947858	0.483003760172755	0.501415688872621	1.05979869263141	0.891046767317218	0.315554988365825	0.296789473882318	0.354544375889657	0.326442102583855
ENSG00000022277	3.82700092121024	3.78722592879702	3.78240622641022	4.08579814542026	4.04746606964361	4.20755568109463	4.00372851438762	3.89722403891607	4.07515834490625	4.22841643376158	4.20493736555758	4.19426681731031	4.28299604271093	4.1580780719249	4.31598565207281	4.07831172034752	4.10995705058552	4.1247266500665	4.21900022348788	4.3036420307529	4.31520551037876	4.04617270686037	4.13666782926861	4.1704410321934	4.03977397354296	4.03815685356598	4.15011979768951	3.8203988239775	3.80619349091866	3.85905673344629	4.01087599298037	4.2042746215943	4.25059304013151	4.11765084845234	3.9652869567951	4.14935502271289	4.25630608639839	4.24209192737572	4.12712954632371	4.50783295309913	4.39095540430706	4.43346448111328	4.18698451347055	4.1564535719855	4.18470615430213	4.33333127851003	4.39685366891705	4.3512464994087	4.18886048729569
ENSG00000022840	5.41271244733892	5.19000806304119	5.30382218718248	4.37544753981346	4.53855056753558	4.56635451079586	5.46071678890512	5.35844774860106	5.37284025261308	4.4473683487906	4.46484088269416	4.49368539965403	5.47207317517833	5.48508734774789	5.44149954021467	4.47556479082581	4.46582880516452	4.54528110609436	4.92652153314135	5.09846300446178	4.78452902493128	4.76281475506961	4.76395013419901	4.77370548080997	4.33586881534275	4.43409238064388	4.46626897307902	5.41909148002341	5.24467921987875	5.26233261202853	4.25171291691963	4.615100714665	4.59214978729568	5.49075425708308	5.38871093414396	5.40117625574601	4.39621672739742	4.38804101199262	4.37757047070679	5.38046861890875	5.50352909951122	5.40767388753121	4.5171146276672	4.50420886854151	4.5264158979454	4.93168587745111	4.9716588177814	4.78758340524758	4.68301047010643
ENSG00000022976	2.92325297439209	3.01758182408053	2.80193512328501	2.72642043045709	2.88649759634756	2.87790548694055	2.76390739835656	2.51777711452064	2.48136705948947	2.46099810473632	2.59494122499071	2.56057055370899	2.04878772763163	2.01997679382446	2.10410122689884	2.49802028893338	2.73309397154164	2.5733295301379	2.35961833233333	2.29095775675307	2.46946300829415	2.70910298006924	2.88310654111772	2.68182257765192	2.32646273944336	2.59500094341834	2.51966228107827	2.92420404791405	2.83150011260708	2.7574052850395	2.5077357384779	2.8657317828093	2.82765675831728	2.77280119966485	2.59750590245702	2.6745554632183	2.48155102597464	2.64621734967025	2.62790248791579	2.13523096332188	1.99550271230492	1.98491517961012	2.54068819024676	2.68572960638511	2.55451044573371	2.15438318409106	2.14348736333595	2.62871113470397	2.64059899777683
ENSG00000023041	3.69822564211352	3.69492862095606	3.77448129650959	4.05527623745712	4.18816575524773	4.09957585511788	3.64471855832817	3.58147796820368	3.57289324070516	4.0917612282865	4.13987385998534	4.25062297681542	3.81099088650886	3.72083344385479	3.78760198703158	4.41810298642324	4.42714697804258	4.43378975617539	4.00387630802053	3.89194069902541	3.94586968893193	4.21834526509848	4.20143657796808	3.97569239898374	4.30017646118437	4.39024774852045	4.46196472149023	3.52803852774583	3.67002532684935	3.63062779584118	3.75443074347859	4.147060344394	4.09255128860101	3.73388389001968	3.70337636428658	3.69645071961025	4.12268903523124	4.0754046626693	4.31238042480788	3.77726571884544	3.72531022129251	3.73014614974	4.31020297456856	4.36006217229523	4.22166420179433	3.9720902954935	3.86572772644284	4.02572840548352	4.15231940195497
ENSG00000023171	3.16073386868549	3.05975347340398	3.19741927058852	2.20833485125685	2.16178736437748	2.31872415487708	3.07792497602375	3.02544154991063	3.12067627485116	2.25786802250491	2.46313809131485	2.51625188130413	2.63469066674775	2.80353006347933	2.92398919514109	2.94924844774043	2.95918757667317	3.1985506610736	2.62251409899562	2.06171917414216	2.61026830244942	2.13448355084787	1.92982722365374	2.15282326803805	3.09201470783844	3.22076603729058	3.54211228231381	3.20560414443495	3.25487211438118	3.37110923934487	1.91076694014273	2.06292209384674	2.02629521569975	2.98514644081227	3.05493470807073	3.03476066052147	2.335624239572	2.45398341713449	2.4979215868655	2.52943377183808	2.44563726878379	2.63162981378646	2.57970912497457	2.55090504229462	2.66467634223288	1.90219856702872	1.57486717138391	1.74030475830478	1.58493413201381
ENSG00000023287	4.8249561067644	4.28504067653705	4.37437493494282	3.02963599189399	3.11651968045289	2.97621300610762	5.11228894782276	4.79664142316715	5.06639161435111	2.62910078445707	2.7896977741363	2.89296284257951	4.64852656623801	4.71003457859723	4.60437386901187	3.09826629844764	3.20238458885914	3.07861555835019	3.66245077292817	3.77108827560656	3.58799778233268	3.45512669868724	3.42647518884642	3.07509321041307	3.02346416529188	2.97780758183248	3.0465917238448	4.77003186909434	4.32078135153705	4.32180146431609	2.5996183069199	3.05852865304367	2.891415657288	5.14190914037956	4.76040313709131	5.05627765197496	2.84917932440149	2.91727331109367	2.80945691076029	4.49255340721549	4.63865331680464	4.54557834317178	3.20244965093245	3.01565744236126	2.97415106552039	3.62457024001683	3.68467060933988	3.30027883767627	3.37242746816604
ENSG00000023330	2.59162124826176	2.46609752880095	2.50956674152437	3.86468608478863	3.72268650132421	3.87734045920043	3.00937873558784	2.93353234909964	2.91968241716293	3.85517113283492	3.6697934699677	3.73162040625672	3.62097795115336	3.63902722615437	3.61078276837751	3.65674100243603	3.56660446974511	3.58358560290065	3.50266131549596	3.46524828393297	3.43317719909999	3.43187206593007	3.41106850145742	3.56254212206965	3.51280434756532	3.45342290805306	3.54228887457577	2.64628826612361	2.16668747449243	2.38061315725107	3.84539376693003	3.95121102573933	4.07265605777695	2.92235480374922	2.91920753722308	2.87437222300101	3.83403551767589	3.82632785274422	3.77175583544701	3.64401544749129	3.61975710996005	3.61783716257103	3.78619217295243	3.61642972170503	3.70700174887318	3.65980073661327	3.50457493254424	3.59472810260866	3.53807691300953
ENSG00000023445	5.03689415914741	4.95856274880315	4.93058147524988	4.94584074018509	4.9661259541103	4.74548849530159	5.56400686552099	5.60400633729228	5.42038454547681	4.27922672674898	4.10146415764828	4.07700849047519	5.3915298932702	5.59568116942669	5.46903013467427	5.24214376174209	4.50909971723736	4.70700449186936	6.11366005569369	5.97674677002103	6.19643801779622	5.97639405557524	5.98252218308552	5.80178297170351	5.25878100358259	4.73103602317114	4.5514507931074	5.05664063185266	4.98391479339665	4.92318018230726	4.33564101476938	4.73177640485407	4.40430413811257	5.58424790596101	5.55261068685446	5.34056714130482	4.22549270048404	3.98647534685139	4.29572091773853	5.18634056703152	5.45534675605462	5.2086497375699	5.02249798663877	4.24204304273627	4.95631989388399	5.54131452425113	5.465449140501	5.58600068899904	5.37907674043191
ENSG00000023516	2.46551993598781	2.38740314974777	2.47404790645312	3.33650240384143	3.4015573168777	3.54158231834185	2.35959660715588	2.17313109078955	2.22618125659052	3.42295887344367	3.45930904471937	3.60606018703106	2.30214399572495	2.33140673039246	2.36144533567923	3.55034700560134	3.50166394142967	3.4573413922802	3.24434472143804	3.31022544472626	3.44945407022544	3.41803811052481	3.34540626793535	3.02764752049858	3.52457363496169	3.33713874536144	3.38248336161803	2.44279041532265	2.43057365246166	2.36773592663005	3.35483227466322	3.51745035848641	3.639565777936	2.43986569852808	2.1912389212078	2.28046831010412	3.73352293743561	3.50655689731948	3.65748424170295	2.50055031377602	2.65020213774399	2.55683963933331	3.77884812067571	3.56892124197553	3.58027757981332	3.61568222095768	3.45918323086081	3.62380478927701	3.72626916508227
ENSG00000023572	1.45937055116948	1.7689018802848	1.41254673226396	2.89986543884607	2.80454755472463	3.20006806252973	1.91440031621932	1.87790352575957	1.75772170137882	3.80517694244664	3.8517739380823	3.93810781918829	1.50235814192649	1.78152729866181	1.21840515511267	3.17364830693151	3.43901005270719	3.31281051366381	1.60565075017952	1.93939324580943	2.21157883800353	1.96435611420451	1.77967339262607	2.11465664693282	2.73822370110976	2.99288823310226	3.25997554082029	1.74490542955938	1.42221637029595	1.28059767785295	2.43363967084367	2.84586241791021	3.01860371662628	1.85391859935866	1.48184769317849	1.49567777406461	3.77266897984362	3.77663159833443	3.80291101734437	1.35925712705148	1.65894210733719	1.53428108272925	3.46976838639806	3.40730535661302	3.35275615660639	1.35388996401087	1.9242515719779	1.59939969771926	1.98801680376049
ENSG00000023608	1.87708512062479	2.23347185712074	2.43941229845579	2.79848792368214	2.98700933914154	3.00644469018364	3.62084951171906	3.59779433615217	3.54682613854718	2.82545390556235	2.91949357146818	2.69792578843101	3.5522518445816	3.79531389290983	3.741820515188	2.94793811320803	3.04406519034463	3.07248495965238	3.34169858420092	3.46244298709893	3.3657912503982	3.05673329511139	3.06272247436737	3.05903565722323	2.88484540458545	2.97635575546039	2.77942778246253	1.83617818777468	2.16294479322013	2.63755620348899	2.60291928871317	3.00872253359224	2.90633259228938	4.13002697167328	4.04931581504584	4.06830341576853	2.65091531639721	2.96466979135217	2.59555316987506	4.03053466446292	4.21963122695874	4.17059393042603	2.80598723074379	2.73060068357087	2.70968885777072	3.35731167097493	3.5788497212745	3.30869093439055	2.98078613440561
ENSG00000023697	2.36161786024674	2.3974806413961	2.4723363063641	2.5396946638563	2.48035463841994	2.72132832204805	2.12574051015833	2.28003268852353	2.18950709626204	3.32805663390376	3.14113912298504	3.35251821133268	1.27823019388775	1.62086635825769	1.82469605547432	3.54357329593835	3.38925299733852	3.51693091110736	1.6233960429026	1.64408085587764	1.81193294278494	1.82256668281828	1.73475339672475	1.98930346346872	3.58476815785654	3.29774615326595	3.4185558479583	2.07454833946871	2.32277980027956	2.4198791202164	2.19866354153047	2.40321744849858	2.51645376528613	1.92554416310244	2.25019646210233	2.22906879192231	3.3462764627624	2.97346621449982	3.38811551934522	1.45657340513224	1.8767698177171	1.76993299533525	3.6839347491854	3.35067922537392	3.39923211846354	1.4172405500099	1.54221846749629	1.58211193558162	1.76886436515085
ENSG00000023734	5.471732713871	5.28767594694804	5.41477507990824	5.57688805613135	5.44339126244032	5.53740513064938	5.56645722779242	5.45315209807286	5.58309773312037	5.67235372515254	5.64163398400788	5.56960325318826	5.42588350235364	5.47630872823146	5.55626033300453	5.06306327781364	5.11695135307711	5.04662000781577	5.41204775687506	5.46755368379334	5.46996549778552	5.44058486305142	5.44787035029322	5.59499015115036	4.7978215395827	4.86351098253776	5.05821838083441	5.49070888400292	5.29190686310671	5.48323139331919	5.27490031508356	5.49385947873504	5.59332007761745	5.5371452727823	5.42082256853975	5.60403948444908	5.70043019537478	5.70653534868574	5.55648823562543	5.47492680688992	5.46818671540275	5.59432096882898	5.18355164920491	5.16874953718995	4.9142124955612	5.50385076533578	5.4658847809734	5.49194147484612	5.46425120858906
ENSG00000023892	4.83866002935645	5.05527718351937	4.95760716241499	3.70719077388519	3.78339386283097	3.74463813878993	4.58519806432855	4.76751009946345	4.77082020849407	3.83138762215712	3.84337578848149	3.98191467287697	4.52731026097687	4.45411936330202	4.59457525742645	4.09016416987851	4.23121973318358	4.35178389860291	4.04013473819194	3.79137060708519	3.80335703276159	3.27359504406794	3.16346881759646	3.18034287515142	4.44080013245221	4.3533557755941	4.53810474153398	4.82243247654316	4.92043337820064	4.88456551805243	3.61527866101548	3.84427507296863	4.0573191709188	4.69660924630487	4.81681588966246	4.69348321546044	3.93867077861651	3.9512552569764	4.08666011232067	4.3209461277076	4.20669806981689	4.46812978685219	4.24609665344857	4.13869153669416	4.29869122032002	3.65674358408387	3.67053216729588	3.82419675106157	3.33516441105772
ENSG00000023902	3.94362438039117	3.74523379477367	3.92456996212858	3.55039869067844	3.39367919075736	3.25085887072125	4.24895942001638	3.98189042771737	4.08642327147409	3.36586377059597	2.79317535584817	2.94372293339316	4.42577314861535	4.24473819317165	4.36935417719355	3.03668225988294	2.90938976373193	3.1307656626169	3.4180577763371	3.24017537043866	3.14055530005276	3.19198549907433	2.96736880661447	3.07385467708471	3.14261230041074	2.96875154522222	2.98341674783134	3.82236522069761	3.7633350444129	3.87045906907044	3.14064613934298	3.43617191304473	3.16209804446051	4.30951911188679	4.054908759272	4.16940255914982	2.90243756132969	2.77225741736438	2.75400460226194	4.43757368151462	4.20676211829118	4.39475651483987	2.57012823160494	2.72036078067929	2.7533230757436	3.54062303561464	3.35880470982941	3.07436783781929	3.31604246220656
ENSG00000023909	1.51571387404214	1.38117377325858	1.46011854300896	2.93834147977474	3.10299797319571	3.10017336667242	1.71450218421604	1.71918340003468	1.8878572176067	3.02105395653077	3.32095937714165	3.02185800508014	2.24469959136041	1.79893036346568	2.01409869716092	2.51675247880191	2.64744349579194	2.56075596207144	2.61736663532754	2.493378991263	2.5241594137097	2.38389499743451	2.67826430641046	2.40464516818519	2.48461494057834	2.64164683110327	2.83876847394635	1.57488166373246	1.60419820913295	1.48397672506927	2.83240124969095	3.18531076829583	3.22598648410325	1.75328021445989	1.71785634788584	1.91993864760652	3.12902551282225	3.3362747867777	3.06150128732489	2.25509298598377	2.27807926295873	2.36125203509953	2.63731295192991	2.75931349503975	2.83823600347564	2.95616990204214	2.72161116747491	2.81413845189658	2.77345709509491
ENSG00000024048	2.81704211524407	2.95839897810678	2.82361448084283	3.03331221830576	3.10598032572252	3.11373306327801	2.68953993834311	2.66518445287272	2.49579713261917	2.69154134338646	2.91116517959647	3.02770079145648	2.80458992773424	2.89039397987148	2.78783441383035	2.91880803174076	2.93076165907754	3.01135460695649	2.68597499345035	2.73603494963697	2.80327552882185	2.81759196315326	2.75585575371661	2.77378800281526	2.98433254282812	2.88918772387112	2.96675650131742	2.83398951334712	2.9206368909941	2.7453845207489	2.84128071513397	3.07954478963922	2.98616162061404	2.66762396159394	2.65522591077684	2.5241674262413	2.8153548257549	2.87048646051624	2.87686427453766	2.68709210651073	2.88380021251313	2.67576114176514	3.13877144862653	2.93150836958591	2.9116438931717	2.77606392671559	2.67400381135179	2.7560908781271	2.88000150555497
ENSG00000024862	3.68030277936308	3.39591679721823	3.54148382414424	2.57680191449226	2.71178322469132	2.65814541597357	3.81169204256029	3.59617462742779	3.82067934856031	2.64474824843195	2.69361991689334	2.66153145530778	3.256113804473	3.32402111736718	3.31726127118945	3.41017694444273	3.41405766591026	3.39529667334119	2.10777507902773	2.55416059830249	2.18550056332554	2.16740548566677	2.28411557671038	2.34902487813783	3.20517033221208	3.09601642625627	3.0516162645509	3.74311902895154	3.27569840454439	3.58225981275661	2.2467964464767	2.58928168001453	2.60779514887651	3.88482651073967	3.60842832971631	3.90675917575305	2.62914406950353	2.67267860392167	2.62122789714624	3.12829006738498	3.24377134370098	3.3611355148383	3.47719190648912	3.32626907312453	3.46471037712799	1.8990266660136	2.39119469214597	1.8240717586953	2.02314496223626
ENSG00000025039	2.28622194390535	2.04055777175481	2.15465916579917	3.10274642120847	2.76092724070298	2.80505591237728	2.46409151007408	2.31771702563674	2.11920777908462	3.06174938853273	2.97264275032896	3.13115437765655	2.27638381794455	2.3402738640923	2.03433041404836	3.26976283673418	2.88711089148998	3.08493291901229	1.99432337144282	2.10770460189753	2.23924585243196	2.28867783381558	2.18496191955902	2.23567148690721	3.35806716970093	3.05746686735883	2.79916979446969	2.3871394539905	2.41071277650898	1.98654744080478	2.98647455279107	3.15702595273907	2.91382783393251	2.51042006364022	2.28037015842289	2.7030108582495	3.40932757522179	3.12642714705916	3.33608269457286	2.73830778826291	2.34189618667827	2.43979595804981	3.56467018940672	3.01995160343206	3.55922624588707	2.94292203972167	2.69206985955577	3.20988755108968	2.97903362393094
ENSG00000025156	3.85012419718086	3.5208571736277	3.69997269595189	3.01173356728093	3.13433702490267	3.1507597117734	4.02677211003328	3.87506229654026	3.89507825052164	3.13046419525501	3.20977049689951	3.24379085174707	3.19891798552725	3.44342319037403	3.2158191580183	3.06158087366323	3.17952358306541	2.93980721646388	3.06502043477197	3.21650100721968	3.13118494434105	3.1573110112099	3.15178685409723	3.30988951523908	2.73406226803298	2.96428804501282	2.89811393199263	3.85570235821078	3.57230631124201	3.70191413238439	2.88047853652333	3.16999225633672	3.26458696799937	4.04303547823621	3.88807861285135	3.98226150080345	3.19557444406593	3.25465987020697	3.24557228207877	3.11327528040577	3.40949949025651	3.25237636281529	3.15363305580626	3.07200326184359	2.99559726444067	2.94005041612671	3.12944115042725	3.23638956013868	3.20629299202023
ENSG00000025293	4.09095716479739	4.15708615735473	3.95959528542048	3.24166223155806	3.41859843467551	3.36295538940529	4.06279197370899	4.2079261917265	4.13552489253242	3.38848356924208	3.50188700567008	3.54562667585486	3.984081307013	4.27070533322307	4.26259677499689	3.50667089093596	3.44295653691008	3.43219527736164	3.68239598175607	3.83233456832671	3.67300156494734	3.68499692684971	3.73199162417907	3.54037074506159	3.43197227264692	3.39515248134426	3.4826882709835	3.99542989404766	3.97013529751489	3.99326192043725	3.29639967056309	3.48589079647419	3.2818994491287	4.07451423454227	4.23825152530562	4.18051155504196	3.49727090640822	3.4451632290939	3.39825305137271	4.13155203221196	4.31400605821203	4.23663374322042	3.36420485093231	3.48665310480511	3.36767851537377	3.84460674757535	3.99931017771609	3.75748158260412	3.57574714952298
ENSG00000025770	4.12665685168935	4.32398959966526	4.32381340000011	4.02300966461748	3.8681087347463	4.03659538568093	4.18456910479507	4.33977001782495	4.37830973555477	4.51680225292856	4.51122427514552	4.58991643684007	4.56750985480542	4.52504089123267	4.40539397924049	4.12957012589582	4.21317889692179	4.27562251909949	4.08996833382112	4.14552710047642	3.84092219952196	3.68820922956363	3.79920810810949	3.68330393978075	4.14607326180705	4.20085541598727	4.25269355962515	4.06563982849352	4.20864004193751	4.2690091009542	3.79780560533111	3.93869609460385	4.14441802958976	4.14003468813922	4.42955052126168	4.28697529636721	4.53922053634352	4.52447301419963	4.66086975845846	4.42416496244725	4.3693060702645	4.30806249832914	4.39153627437756	4.39058738664797	4.39158951423987	4.04226323812243	4.22143672577189	3.96534005064988	3.73981255864091
ENSG00000025772	2.80490464246609	2.70447046816349	2.99026736812292	4.16521766496589	4.0489095133534	4.29871024099957	2.92630716580926	2.95168111254982	2.8886591811623	4.14847914964428	3.89085861134832	4.0214100039131	2.90289852486137	2.78105899795546	2.98834505511997	4.21425422389446	4.08512384846697	4.13596463819062	3.78195076588622	3.75212886345382	3.94078926067757	4.03985317693291	4.01918988862134	4.30133434106508	3.73434027263393	3.78950050623684	3.87805248585699	2.82997870648746	2.818243022342	3.23038928982609	3.76573632315767	3.95889704929674	4.08464938214854	3.10965007101463	3.2384156725428	3.27117980833743	4.0319920943724	3.8821862845708	4.08265989494326	2.87763543866778	2.88900971963192	3.07315154302081	4.29849691694118	4.03049735762573	4.08215220323447	3.75646333343747	3.51848251560827	3.9466833358251	3.96952747049657
ENSG00000025796	4.5287566349519	4.41389587259827	4.22844412673973	4.35908165034126	4.46162886073425	4.35606502975322	4.3341603560907	4.14850441078128	4.43397964889844	4.26367515623451	4.4787267571511	4.33566196411517	4.23908683575712	4.19117177257167	4.33194576289964	4.57798704961643	4.47403705808349	4.5366182886863	4.66892402434264	4.57861777003508	4.75669742760864	4.92964213488672	4.84194047021696	4.66529585982127	4.40050485591965	4.54574921449388	4.35641262898123	4.5176801490045	4.28428700614742	4.3958136554165	4.13047557125423	4.3227780968694	4.32115604510986	4.31780006487443	4.29631759109801	4.41053269851474	4.23319159344003	4.23012467458014	4.24077552153414	4.33738616111643	4.20526260617136	4.14979188334789	4.64126100613244	4.40960410644387	4.37019440916724	4.79047894331922	4.58210726972098	4.68547747404177	4.81306201889358
ENSG00000025800	3.26565635202157	2.90167980250233	3.02833982170145	3.5806175111616	3.5663953858989	3.58718166691357	3.21187537882346	3.15513485227089	3.45724054421088	3.51133347606999	3.55150927419324	3.54441133001736	3.51898930616792	3.54400395978876	3.53629338298122	3.24618744388961	3.20432243618067	3.21831166576037	3.62264349314016	3.59537888597432	3.64072858555151	3.68576210021135	3.65386607769357	3.55240946231879	3.12772936473981	3.05129942200245	3.2388353026078	3.27251516513677	2.92270448702043	2.97686540829592	3.35983009961078	3.62215988956276	3.62771656245628	3.28830486788519	3.14358746402208	3.65083484907429	3.64219918754431	3.63178780275121	3.59661612793336	3.66528324025875	3.64159128638289	3.62917456546326	3.61441988169455	3.45557192412549	3.53546891698015	3.70101551333344	3.64972013907575	3.66223255815519	3.741452928721
ENSG00000026025	6.83286469297376	6.74358439752747	6.85807962288042	6.04308641251016	5.79231519381775	5.61237234642088	7.22684153728589	7.10482586545801	7.33204868367128	5.34511507089658	4.70691416987138	4.79478177249339	7.65864764564196	7.35694376851395	7.62081292416086	6.08431260747319	5.96930840246127	6.31926536685965	7.4615886667329	6.90683885919777	7.40866389133986	6.95822023038835	6.65390506688876	7.00468233275914	6.55911652958972	6.41343272731516	6.58724693859881	6.74495866387446	6.69410527104126	6.76265320344281	5.65544970586555	5.82953074051006	5.44562036874041	7.08848390106232	6.98384557075568	7.13408574667941	5.0996041983231	4.68152919408684	5.26489501038467	7.43454086232686	7.03076021232337	7.43121080864815	6.11727747890349	6.10644365543163	6.90706303943962	7.38251632375947	6.71728823761964	7.39961212770051	7.09229936412919
ENSG00000026036	2.07840350310416	2.09680123646438	2.15868469902895	2.45061709181313	2.45384588683463	2.34432570545561	1.9470723306035	1.69555689135499	1.90396550078557	2.35783340597451	2.3626552081589	2.50790677401706	1.54345408067147	1.43478448028032	1.52298637870298	2.3826856451484	2.3413229973062	2.02436874554414	1.69091282478195	1.33476946096643	1.58252087765009	2.16025510601317	1.97691312295798	1.98633343553065	1.97953004202129	2.0950281863545	2.27287096869065	2.021340919395	1.93471341319061	2.11694804603177	2.28581221137972	2.29137549960251	2.27372048974062	1.93273516745709	1.90779282694219	1.9885850544469	2.20020236155497	2.47166097859344	2.47278345998569	1.48325545015062	1.47137053347501	1.42543093611827	2.57674870136989	2.51909066156807	2.26428179888319	1.49855104346556	1.33834809077188	1.66668176706832	2.06595728636476
ENSG00000026103	3.8498816088903	3.94633553930574	3.3830945089643	3.69953498180191	3.71544348523949	3.36724755295909	3.87661549277605	4.08680957873425	3.36651276485029	2.76016815536432	2.73866346338654	2.47235318371638	3.00036154193765	3.35046182644603	2.7923300731488	3.39626523861659	3.32223353625183	3.40933418788504	3.31765996348403	2.91048479452672	2.83921880453754	3.54349812753218	3.13750957503236	3.07940683957692	3.53645062438495	3.39527990789812	3.47072344431077	3.82686808597256	3.92762860220653	3.48745152758024	2.91597994038436	3.30761171403158	2.75290883741044	3.94459861176004	4.06775072678574	3.59129694452269	2.3652124139515	2.63571603943146	2.20201419987066	3.03313884214166	3.25743478064682	2.80073876565613	3.08067985571669	2.90423631036827	2.70047491426447	3.0877826003518	2.47237006078382	2.63170177228083	3.04180446165637
ENSG00000026297	5.1404171660456	5.73092411844039	5.14096155577183	4.06682775701811	4.43374109036056	4.08484121479029	4.91730581806912	5.55235475088359	4.96378125442758	3.89928218477731	4.38458835067582	3.73735528317098	4.45555935211462	5.02376867248622	4.64318825317561	4.01807708051802	4.370170376194	4.22109761706668	4.00294356493091	4.46349486426961	4.16309451531788	3.96578365339384	4.49425426761657	4.312093589219	4.89497001441087	5.07489252567563	4.14303313392961	5.08928010208623	5.7417427784426	5.15149807959658	3.55183332058919	4.24295707754473	3.7184042751956	4.92932400433483	5.5671185617615	4.9906434488995	3.7261270681406	4.42244014577614	3.43748430828974	4.4497320110279	5.0108086124091	4.6307209668321	3.90911478063897	4.23985228478222	3.70095376534671	3.56160842446023	4.1103261732344	3.57793113348967	3.16234780052633
ENSG00000026508	6.46380138979305	6.49436031249091	6.58833895972426	6.0911990162038	6.19512553989854	6.03122357688133	6.6728351552503	6.71752412362369	6.99602253369377	5.2468293163547	5.36466206805935	5.1507450020809	7.64104582384493	7.40950584872841	7.54669439502053	5.4018437011237	5.44200637052184	5.62876075182612	7.5915791320812	7.60680003460814	7.48142048150004	6.97540458161789	7.07610467820921	6.63612370534905	5.23625045513182	5.36381480277954	5.26078163301893	6.45171924709289	6.54981095829696	6.53689012860736	5.69949663689349	6.04704824951822	5.91660629356356	6.76301501530343	6.83714180932076	7.08283400300651	5.27112087185956	5.27774724480333	5.04882342303585	7.50489253497348	7.49515297935847	7.37229400279681	4.9265867961695	5.16698925919263	5.47452024233381	7.57727552891093	7.45730341489682	7.31501211432131	6.89256955735584
ENSG00000026559	0.135211605276341	0.132549911129099	0.126164700051737	0.337137015606691	0.324719875944298	0.27538375723949	0.106810164409156	0.153216243377474	0.113502777294971	0.978299806657868	0.601222662927827	0.975144374667865	0.131595645273947	0.172283005382801	0.0955292467165075	1.03931158175613	1.28596008163629	1.22705240940178	0.104953532851558	0.119102165222281	0.159602079624268	0.0947322855828932	0.0958872859737932	0.0677076192373442	0.562309869921092	0.848962188909521	1.13399230243545	0.141323331468185	0.13351464248424	0.106001909920542	0.310028520314686	0.217069944247426	0.159639588170253	0.128018474377292	0.16862231588399	0.0833469043368534	0.837792830372899	0.706625932672375	1.10301591180496	0.090111599662564	0.121533327844603	0.137460164881931	0.535477064777117	0.539923737382552	0.70592519291916	0.092902738787753	0.103188157796169	0.175449666011451	0.0975023207612046
ENSG00000026652	2.02334594520231	2.1034265869303	2.02762047646681	1.59842145346827	1.37406235422256	1.10947639332195	1.57503899571362	1.69956194009651	1.80260543848134	1.18193269573436	0.961959840135484	1.15013522335298	3.29338942902785	3.31519640313894	3.07312377758323	1.77070265576911	1.66095008286654	1.36554303395026	2.7505475913629	2.89522662062235	2.26425790053223	1.93536329746188	2.21110118367156	1.66245911313135	1.48158635894074	1.54290914540377	1.69250251113071	1.8671884731968	2.20849746556792	2.05150492298681	1.78739830650086	1.23557030371053	1.04456432647164	1.65442657432696	2.12033753346223	2.01444291470981	1.28158085832631	1.06125650212434	1.43224717046916	3.22240558791845	2.94461264829561	2.70694959565818	1.95533134418414	1.80198039053103	1.79731567157477	2.53387140189068	2.71298467321173	2.08576649691202	2.19881775200367
ENSG00000026751	1.6137645390716	1.39367456032927	1.25730407063726	4.43155938020437	3.83535360176168	3.91214299822872	2.4989163868571	1.97124367120185	1.89087754131451	3.62226411120755	3.19334466079179	3.21861979209461	3.43969026590966	2.74034958109713	2.69036133823113	4.08401135808231	3.16984103077931	3.30584586767025	3.81718911218137	2.98789665511951	3.30926847889215	4.084316111651	3.37418583241531	3.36301426335445	2.94203081871635	3.14786520480934	3.34096247556335	1.45677845351739	1.34041271311359	0.936606952748767	3.19098239512375	2.75965544682788	2.62593590472528	1.79010810647882	1.65232497323648	1.40107951998664	2.79714108109262	2.43622397984086	2.25991347230278	2.64666403938786	2.20760605835511	1.82711374296966	1.88154380357085	1.66874213349324	1.67159923527342	2.7636930225676	2.22242004450384	2.42712745506817	3.05019204934361
ENSG00000027001	1.46006977798323	1.16290390432703	1.3942550902652	2.3997571747463	2.23208322640359	2.57315406811925	1.04742776029515	1.22312816336568	1.06767874189818	2.70297065535891	2.55869909597816	2.36056905486432	0.679782773374885	0.823227625508209	0.899990603660637	2.48591447509476	2.43356072243641	2.30599826150168	1.14684674290382	1.16285389072957	1.54693252308269	1.69913418187209	1.63000103479431	2.07920026257437	2.10072591378702	2.34768942520369	2.26880387890509	1.30188505036314	1.44887236795459	1.29350175955431	2.15927576608378	2.53053308448015	2.33662606828314	1.26711941971199	1.20241058469604	1.12513736760746	2.54823349964833	2.41200436076259	2.27575434622304	0.770395217545862	0.780695496705276	1.21622938463134	2.01517365058532	2.23032187976423	2.54392999023746	1.07150484605461	1.18229758482286	1.36711663853009	1.5738169523882
ENSG00000027075	5.11675352261717	5.10499350577116	5.01820655959257	3.31182686044245	3.45537301810793	3.67962930307766	4.95570733212459	5.03401322172874	5.11069780005278	4.10854328162191	3.99032573868532	4.18552501430609	5.07830017308026	4.90554881496107	5.17157998513063	4.39346595544106	4.35268922042421	4.53541488106548	5.42921842788227	5.50876060928401	5.74146033155197	5.08118073749723	5.08276368913184	5.11067367227205	4.3538046135422	4.42194422033972	4.56779329195512	5.14492723076715	5.16905115082517	5.06909915176979	3.4700080143224	3.5886004501234	3.92188224302354	5.0699853785447	5.10020783295347	5.09982984178908	4.03607082075311	3.97711949587189	4.11060661535077	5.04239232570945	5.09964689153275	5.20664605801373	4.05068173078748	3.96330719977429	4.27545983619384	5.38046401323502	5.21621754446476	5.57842709100291	4.85580438296413
ENSG00000027697	4.61049597874344	4.21691316579725	4.26018239472987	2.94609024665251	2.85019770156676	2.89966730897129	4.68553284247255	4.51431944807574	4.49436710864658	3.02564052929266	2.9758509431608	2.86402207868449	3.87023179136634	4.03669779386238	4.02073210830458	3.44796327615727	3.41708057328969	3.43875966910537	3.41549468636298	3.44644795553305	3.39849038772456	3.13625045164995	3.04804954349958	2.95595660644224	3.54098251217426	3.44322824520573	3.35130310818831	4.60974570232991	4.28421670810436	4.23599312959769	2.69744752418428	2.95622191845853	2.92619997088591	4.72792749606916	4.5215439819207	4.5477677423753	3.02351279656472	3.03339407993558	2.92794581691306	3.86416380777488	4.07303920639476	4.03644881779722	3.47916717309784	3.32501084052346	3.48042129267472	3.33724890863418	3.20710279390597	3.18170963972611	2.99672178382718
ENSG00000027847	3.35780263600963	3.38424788032844	3.13469389575838	3.64424028762045	3.62045606329922	3.47436419678079	3.15172696642936	3.06657742850425	3.09635558636344	3.07428001817306	3.14908406292466	2.91912656927824	3.19050515651596	2.83545788201871	2.97728312988546	2.73707811811255	2.99379038931665	2.70251490960353	3.68275574240591	3.16726669113497	3.51095421931908	4.16306650812314	3.97344166485444	3.75756327785055	2.54712999296813	2.36192983729303	2.69593038528412	3.38668254930391	3.23753269799947	3.25647214248205	3.36119102663977	3.48450552123573	3.33255444893949	3.19320103009479	3.10576983476278	3.16980322081638	2.95138845970194	3.2263478397069	2.88547087929645	3.00443430084789	2.63882158754457	2.93058556750947	2.26544692982742	2.55667677225188	2.76080709057841	3.40854035591741	3.44448034551177	3.56064259212181	4.07003479300452
ENSG00000027869	2.4418164598563	2.80501355910866	2.72712053419263	4.70953921028076	4.53242098259754	4.92570901450665	4.16841872428046	4.14171785008032	4.44761538537727	5.11935815074488	4.93307007047864	4.89918218213474	5.85067833034287	5.74445405786524	5.94511166036342	4.72506654256349	4.61092161476742	4.8325208748749	5.70822260268222	5.68383143634765	5.58216835977841	4.93929681668247	5.1245530915569	5.03851631424371	4.97208155846401	4.70349400204379	4.81849771742901	2.22138479890915	2.8550554127686	2.63984273538909	4.60317118932492	4.68557898048982	5.05811666566224	4.10079040970549	4.29261191742885	4.39236055531342	5.05158528042521	4.96566582177928	5.06647988228217	5.74144107090404	5.61115535888094	5.86249416581102	5.00022799218105	4.66737473553175	5.16942661803025	5.58085749181884	5.77299132281851	5.5866979449877	4.95253997090554
ENSG00000028116	2.23728361421163	2.28132979107682	2.41834831241651	3.27151760963378	3.20479312753757	3.27735980420233	2.36084551051594	2.1579187938979	2.1216158214501	3.24196324739103	3.21008530117861	3.09766592421139	2.48553978265042	2.16555157508135	2.48390614945442	2.8470988456627	3.06915465360029	2.99578227230403	2.63910018583977	2.38219909340114	2.71432381410781	3.06584585014964	2.68876543969034	2.84982171713387	2.56979911680596	2.80925208161118	2.78856049174948	2.25122653331887	2.40558382182776	2.40012006883058	3.07386392555409	3.25584785778797	3.18735213349572	2.33275438845833	2.30841506562997	2.2360499131929	3.23243942198563	3.26847328213647	3.16359564604002	2.64270068453006	2.3794433510704	2.68132285317453	2.61548890631582	2.89563013061193	2.73718820284553	2.64815156569386	2.37237418075001	2.73738891440104	3.06079409524594
ENSG00000028137	3.19483719838229	2.77901801000468	2.51059064071913	4.69997114525255	4.49307593844918	4.55429154246309	3.87231289253835	3.59732595912476	3.92283830861951	4.46563336827047	4.48156875625825	4.22466058274037	5.66976712340214	5.50141738154982	5.61655652919386	4.17607046790735	4.16614260664101	4.27881519698174	5.40288907117623	5.23845589096143	5.1917005064644	4.9694729638906	4.94593320402646	4.72867902015109	4.2063002816331	4.19464077592288	3.9865774493271	3.20335601321016	2.67299626154467	2.53794966252521	3.93450439457713	4.12349551431379	4.14743499079621	3.56729639500525	3.31890575818321	3.55710081024177	4.16550951747067	4.14793430109474	3.96631609592489	5.2207719547006	5.09788275432715	5.15735270119147	3.9537521084011	3.94526046998011	4.27088136398141	5.06830024629065	4.71186980464715	4.80598632541821	4.70504266991054
ENSG00000028203	3.88084601462542	3.52841136138855	3.72840060290114	3.93343022702699	3.93151970357984	3.85710208652839	4.1104147423996	4.02643503228016	4.27690775648604	3.84289369606254	3.95885697177536	3.94737663566062	5.02413048960148	5.15071023096179	5.08156584262948	4.0991098568159	4.09155901953117	4.07141535225634	4.48683137091494	4.55876911565988	4.26313470316969	4.24748044159923	4.2717526789261	3.81387199428082	4.01390246924932	3.98565443548229	4.02043785186515	3.77437113528394	3.69247049858868	3.75565219626991	3.75100412676194	3.95049728622394	3.85590123056289	4.13171902081377	4.1857547225852	4.21874859359439	3.99840251616567	3.94534752398557	3.91763721621261	5.03790669257937	5.0991100442773	4.98503026538086	3.93718185077855	3.96763177474455	3.96561685151617	4.41573458427656	4.56246099516591	4.23193022517466	4.20860436152694
ENSG00000028277	2.73296392745651	2.76937732120697	2.55820357884946	4.44690455133528	4.41592672801517	4.36986169087473	2.38017741631112	2.57976975997463	2.53618577740854	4.16042876318091	3.96656043192409	4.12337733616738	3.96332809974608	3.52174991205848	3.63971547008257	3.98252247475973	3.811707519955	3.88558867693084	4.21015825258296	4.03042096309234	4.16804102114444	4.65761082192753	4.56942901221032	4.52577410254137	3.45808168386287	3.29939718719909	3.52762443143168	2.55883067645336	2.70562726816946	2.74233567906876	4.30307541444448	4.44031087286903	4.63944600095186	2.25084959558599	2.57364985962239	2.25010899410581	4.06172494713517	4.01568007103842	4.12434177967251	3.47001734931321	3.18685250820429	3.03763688183643	3.589368463245	3.50625385110261	3.8342063183314	3.97762908152609	3.53959027137021	3.91808062097187	4.39596775410284
ENSG00000028310	4.18831141592537	4.16297158901827	4.10414306636866	3.96760528893811	4.03946942208066	3.97707077187831	4.11745380812764	4.06153035021281	4.18276134006203	3.82715551049838	3.92047915123568	3.90292978714903	4.25215425397875	4.02312063234567	4.00282668254916	3.56190934624838	3.62797963818507	3.52111443497855	4.1506272223313	4.00142851419578	4.00972124064792	4.28140072638606	4.22573094762931	3.9558503992083	3.52980751807872	3.53750117762254	3.7160494831772	4.04940995582822	4.13153276250185	3.97510484111444	3.88215125422318	3.97049189355479	4.01799073669326	4.10803705735376	4.29749354782113	4.17636838311736	3.79508461296025	3.99196663127016	4.03068565411154	4.17067731960957	4.00220551572214	4.10268633932	3.68643396634474	3.7286192632828	3.63092454668658	4.0714716263487	4.14917202075457	4.10277393502456	4.19963957573471
ENSG00000028528	4.32238278174637	4.44788810844858	4.47367215325689	4.66007495115738	4.78780835932041	4.7634551649538	4.71685466318261	4.76155836075554	4.87215453066076	4.40437259358598	4.62753814745004	4.29803478522814	5.11334830821267	5.1147189949729	5.27788504103354	4.6692242147782	4.69907028118114	4.7019701645818	5.11685544016596	4.77323222403399	4.75486523995495	4.85277217613467	4.81016605982092	4.82869766359317	4.55478279693384	4.60205233052427	4.83972834211755	4.37387348791749	4.46291513840722	4.93648629545993	4.42496399023951	4.85916102947241	4.72185929018625	4.54059646423099	5.05836457827113	5.01997817976588	4.52873936426081	4.70454482196112	4.66581363115678	4.92756523082471	4.98189968627053	5.11554170666488	4.44492513984515	4.6718844634503	4.57056942440488	4.94246351399292	4.82195757966332	4.85391910393764	5.08874382476253
ENSG00000028839	3.54954554511942	3.38330492882057	3.42932149827634	4.15033256918083	3.92431317098923	4.05005127194235	3.68501700444964	3.50064746507627	3.53684361975703	4.10246814307475	4.19204279744188	4.13172062633806	3.34053755089256	3.62820545607852	3.36635745881945	3.92435465710077	3.86134636297697	3.74304561785766	3.69291878502133	3.78565446961331	3.73865008984495	3.78628516403329	3.89550737005021	4.03244610859298	3.48430615338452	3.64440496401211	3.66589226146793	3.48106468933863	3.52961991291668	3.35840469660625	3.76292653155647	4.00587029755205	4.01136685721012	3.5510158337848	3.62948235982721	3.54705663959986	4.19900483276553	4.22055862335634	3.9353976767446	3.47875392446431	3.55923763015742	3.36392463665304	3.61751502270048	3.86171238595215	3.68593512382449	3.75361795525417	3.57489295249322	3.72296923807281	3.94669685880208
ENSG00000029153	0.621222515563322	0.712533054359783	0.673094972120983	2.8354109275997	2.58400509957356	2.75833765646992	0.797804448997401	0.756262814874021	0.753837682559174	3.0805145011686	2.82880954389974	3.08587000839005	1.14385649079895	0.945297925697065	0.983033072815952	3.06313387964945	3.03773277336401	2.9761263269149	1.41539917683	1.14300549880015	1.42072960369058	2.14348501842815	1.56791150320538	1.98344950446357	2.8543472647188	2.90802065144997	3.34819033894468	0.902459520135128	0.620679170625083	0.741746850396008	2.86329171432576	2.93873325877404	3.08449836013988	1.18517828871437	0.784138958565675	1.13845140031721	3.37636834309952	2.93471820091143	3.33966943530426	1.95394492646347	1.39836867235266	1.60224812776472	3.4260200670935	3.39556153004353	3.46832006098499	2.17717945397358	1.43349278294889	2.14661058433497	2.77206983764245
ENSG00000029363	5.74950444466465	5.86262214396959	5.9590214141811	5.27052984466282	5.34882034872114	5.28558667406922	5.80733135028476	5.95503912349013	5.81676883947347	5.14729678285469	5.2980423287286	5.24981491098651	5.12401159731713	5.2559264335539	5.16114506814857	4.8908677906856	5.0422566926419	4.88402087633	5.03260550512505	5.13404985033967	5.19736932381953	5.32588875830382	5.3215308369663	5.24067766043495	4.34132572657237	4.68481281364029	4.70767262122238	5.65704370493765	5.82080077353149	5.91230769694679	5.00751710425814	5.32195576511344	5.21901979785615	5.76434434940604	5.94733500534572	5.79293433694956	5.28460376346028	5.24871737455655	5.19470532142433	5.05264698065222	5.23821698229508	5.15076818215531	4.78237869339522	5.04708936310382	4.80741691158932	5.02784633082661	5.18090113860948	5.14845331930262	5.33819651673023
ENSG00000029364	3.00206219724886	2.74229702649739	2.73073103532527	3.61424749855104	3.5392680395492	3.60907567622774	3.21823161741113	2.85307940647991	2.97056829989044	3.5764607546442	3.53823096777485	3.48690401896013	3.29677716452582	3.23868237372532	3.27266679745901	3.70184010090124	3.59405765503233	3.54886422966558	3.38159993331534	3.51042242042213	3.49161987860576	3.4512058510154	3.43169102188738	3.39168562128956	3.52932377690306	3.50581562190173	3.57615298743689	3.00317451127442	2.69184629064989	2.72354946454913	3.39101235660379	3.5621789633795	3.52636934810665	3.22388724669112	2.8195080899412	3.0145294936369	3.60322079814817	3.5076003537734	3.5510990472	3.33881120922606	3.28706890994458	3.27688054715477	3.51591201086697	3.44867875322814	3.42022846956829	3.46792413187919	3.44703079800533	3.38200776643568	3.37876770669597
ENSG00000029534	0.969448487073931	1.25817401661901	1.21155399434625	0.903776757693792	0.941256477891903	1.05008708939238	1.06304037720069	0.978660653298204	1.27830817919313	0.968078304086293	0.800022049006566	1.2255738135635	1.15334665576816	1.21245572242178	0.987066013923197	0.93204202633798	0.916766618622092	1.51141706207966	0.896700082109151	1.18027522152918	1.12473802019426	0.918787612072742	0.927784425585369	1.0787190572675	1.35946258715442	1.01825147484862	1.71585347133802	1.01552049280166	0.964574100977993	1.33504580257378	2.35923949095044	2.162464036145	2.88326321865887	1.05827281660406	1.01039655036282	1.19489775030622	2.21807676258617	1.71065786779101	2.73471809730712	1.0565916594055	1.35050654881402	1.36416633217184	2.49824233297303	2.23357579280072	3.58519253720812	1.2298218211938	1.19171093392254	1.76158544444259	1.80381978372042
ENSG00000029639	1.86033669879231	2.21220513962545	1.82875173970786	3.08606188909566	3.14008799617126	2.99408091080476	1.86274590779454	1.5366155750362	1.78681727668874	3.21938769384092	3.24789078993673	3.11733910030522	1.68385497967016	1.97247418018086	1.7228469516555	3.35525465967867	3.41983920476681	3.2036078604296	2.13362309851881	2.32143628742933	2.48409798957712	2.66567839513326	2.38436505998913	2.73171464302981	3.30222383324276	3.36384159511839	3.1074167507485	1.8000483546382	2.11406033607545	1.73065327314001	2.95701223504224	3.07987579216614	3.14391518160146	2.05431345928625	1.95263605081051	1.72978654302431	3.05120955285659	3.25816576639437	3.02844628705191	1.77069074076395	1.87588766606766	1.72433500999647	3.37356921454468	3.27815554270658	3.26932176034857	2.40672886872398	2.09714883804769	2.32392673148316	2.49851365319422
ENSG00000029725	3.19190331528668	3.45814466210391	3.11813130575356	4.29807149173042	4.35991777506715	4.31032921633783	3.36418063798288	3.55651595066985	3.43825871374735	4.22980742169637	4.27244890572603	4.34506307223824	4.30613052629552	4.37750015560722	4.37324947788283	3.99903521575076	3.9446547512415	3.95854202106254	4.40395934467343	4.57367229492842	4.47110608006846	4.3307478138658	4.54610996485855	4.20443139124401	3.7179381313138	3.74352387719225	3.8068135894653	3.1381342063467	3.59401092676681	3.11075595012277	4.10908866509586	4.32262556089217	4.3330937103147	3.30806915300347	3.70039786182242	3.32615050733924	4.26147210572556	4.30176515307107	4.27330074025397	4.19407978554906	4.43876725291607	4.31382139934869	3.88023508053776	3.98086973290325	3.77728860376405	4.49996410284939	4.43713844175333	4.42308100219344	4.4043065830316
ENSG00000029993	2.63060024046442	2.42613811687234	2.96001182731275	3.12824627381037	2.78492481875085	3.11628480395031	2.81013134549515	2.77618848531123	3.01832023389239	3.22822795703423	3.32469423567604	3.34666727549942	2.39567918272	2.49304014968472	2.69650379720184	3.49938221357089	3.63858303110602	3.43853812364831	1.94929299221251	1.83701322895376	1.9901758073533	1.86559990559727	1.88954688118787	2.12369284937833	3.13188335679071	3.32067039007543	3.57105266750049	2.80441437071862	2.43708976183158	2.81567814420244	2.99352483896198	2.95574846932076	2.68918673265826	2.80150411365347	2.64520979290995	2.949457942022	3.43524125654274	3.20356318248648	3.34131290253919	2.49380857647205	2.21030093017872	2.83059816274268	3.6418717005066	3.89317244477266	3.58445183650471	2.10896514912729	1.91581906231837	2.07849859724744	2.01518164838859
ENSG00000030066	3.47974974856014	3.76561361766344	3.60035420452449	4.42899013150191	4.43280054420447	4.432777969728	3.45325838128861	3.66832464399918	3.59209593948469	4.50727947948691	4.62397231295069	4.6416563945585	4.04848908763565	4.16661405970217	4.1246021493828	4.51747275553577	4.48761112524745	4.44386111255452	4.22997479241198	4.32084646794594	4.38067697429192	4.34126974220111	4.3608923711436	4.25308327235206	4.46238583072123	4.41237517353504	4.39765142932101	3.49277028350469	3.75895573849713	3.54526020689458	4.25325390164754	4.4176664247375	4.44404322842419	3.28758812366498	3.61088818247256	3.64290881135565	4.61435190470293	4.64134781210668	4.58156475719918	3.84098876605255	4.09313883562584	3.93759523104552	4.56347072327186	4.5070787420519	4.41627466798453	4.15399773193955	4.19386103467601	4.18916219650337	4.3366343162827
ENSG00000030110	2.84192820031839	3.02696927847583	3.08542214350979	3.36294499952503	3.28021548510137	3.34897031811451	2.98355847262228	3.28799882122188	3.26600747160047	3.41996025291304	3.4254476199967	3.35637085190517	2.74752729164441	3.18127364118914	2.98236330581504	3.60061911567839	3.40423941664501	3.35097369048369	2.36189591097158	2.65910502491904	2.60531586364734	2.47674006045494	2.65200175925066	2.87311256000608	3.01582407472165	3.26414360223447	3.4324570020643	2.71720813888698	3.02812685698986	3.07428464045198	3.14723803008197	3.20764094934067	3.37045978491529	3.01814423866336	3.32625470226289	3.18599719810226	3.32394909927621	3.44373949592782	3.37607784461917	2.61659259061338	3.12183615034972	2.83570435655386	3.26642331247294	3.44888535133675	3.30040419762541	2.55298577059859	2.67699287663687	2.62302956853806	2.63305362913238
ENSG00000030419	2.74609714873911	2.81965120434949	2.64127629446222	2.42957010474853	2.67946552424643	2.38964771867044	2.33839808337294	2.43051206012372	2.66003573600045	2.45222848739742	2.41680623708407	2.67794144766523	3.33449474273222	3.07011128040306	3.04843382588069	2.86448968818206	2.75680861873598	2.79733621137319	3.90520582114111	3.96710003246239	3.8900738760438	3.83905438396785	4.09604811035965	3.44710084363053	2.93597165338062	2.50116542334643	2.70649566009588	2.6108856363217	2.84209729406379	2.80740069269182	2.89259705785636	2.94052607055689	2.99900192242161	2.76462585257656	2.65701652213447	2.96960901307478	3.01300719909817	2.53581361956181	2.97820455668577	3.83817622992884	3.63731770264238	3.5736004682065	3.85725842995183	3.66557756152405	3.73954880388852	4.2182554508446	4.09092706255009	4.0421104745501	3.77505485677438
ENSG00000030582	3.5738725614043	3.15239835852403	3.37959233097643	3.59678335361852	3.19440688726071	3.40968129131047	3.28939766022728	2.9552904151062	3.15994077492102	3.6921565784713	3.26371533834089	3.27868693940671	2.9609337680113	2.67472089945335	2.93417065038887	3.68014138817065	3.41905367162765	3.49251779473986	2.70759676498226	2.40240327827395	2.75984536952991	3.06325539882626	2.60218585483935	2.79991809941149	3.72104650240796	3.21297444593491	3.4025331557852	3.54150410315445	3.17468984515579	3.34515951624385	3.1184763163727	3.04909766965522	3.20069148743435	3.23052767760865	3.03287390383461	3.14886100279616	3.27916533171636	2.95388892429518	3.06521635770958	2.9125245625373	2.53269631362385	2.92388712390065	3.59372501218184	3.52799154671735	3.49469076056759	2.57286410688046	2.30369247961509	2.5476075460267	2.77750785345069
ENSG00000031081	0.812453499874894	0.866066339691253	0.791344098813524	2.88917103731965	2.37990995682756	2.63772072246806	0.709246882049369	0.809159760996106	1.05984027483423	2.32653694348303	2.13220356945026	2.05145093417791	2.17626307880809	2.30316292601638	1.8180800242934	2.45887063523716	2.21435479159963	2.28334110962728	2.76604234136975	2.22871140108687	2.54033347269674	2.74406706947273	2.27065470075477	2.0636563586368	1.78107256717291	2.06782432233965	1.91630624579673	0.636288956952518	1.15460502336804	0.651514440807908	2.3798988496965	2.50402276698023	2.17842111737273	0.68924608115689	1.15161262522976	0.86707527728157	2.29526133966406	2.09418851852797	2.06142776343871	1.74727452428851	1.6566573198012	1.05084610005672	2.1422649209271	2.03995329274205	2.36086720857797	2.44041473489592	1.58830620229849	1.86598529158003	2.45828029372029
ENSG00000031698	3.68650914715462	3.78963613838458	3.79204957260245	4.76512683564877	4.9353656217891	4.98070515625151	3.89633051991504	3.88250150249097	3.98521956236918	4.59999682721409	4.74831769520658	4.67185639918312	5.10851791989812	5.0470829350673	5.07233228189917	5.1344092372648	5.16985879964423	5.22775540754402	5.63264086771839	5.67653117474889	5.50131535176928	5.20682140336232	5.14388914821053	5.11220463231407	4.43345854445387	4.9636764520324	5.18977958650501	3.75683478754438	3.79410171021435	3.80545509449525	4.49952963112295	4.94136381237251	4.89675712451708	3.90449070877253	3.91324625695084	3.96670056671884	4.52034732154781	4.65060233738593	4.60956650798719	5.12761207889382	5.02484715876443	5.0804349511553	4.97007021101587	5.05396294683143	4.92865125882065	5.73081705813776	5.74837973388826	5.45734044266463	5.14148225351856
ENSG00000031823	4.52263387186061	4.22936338973333	4.25546234390391	4.24710713621894	4.25750453620695	4.26986526778555	4.69144879456852	4.3930568278104	4.55888014390725	4.33364488709104	4.28298224136474	4.24935915448381	4.53632373235295	4.35051790756391	4.2452055512309	3.89368386670995	3.90790855266418	3.95022204300248	4.23025853092338	4.04613248093056	4.1777508375236	4.35445500669307	4.27565171579415	4.20195753918322	3.66767113930183	3.90298427893743	4.00674573999303	4.4946485970968	4.23706588941107	4.20698104372561	4.1356256513423	4.22509647065679	4.26276719717246	4.67430438082176	4.43544298627971	4.53913614712114	4.41893096516003	4.27060473030411	4.17811569528678	4.42866567731569	4.37311201728431	4.27269156426064	4.01091766240236	4.07928168454506	3.80510349739519	4.29500934857588	4.12665685168935	4.18038157578493	4.28871133876489
ENSG00000032389	2.09967667347168	2.62679676078762	2.29296395794999	3.20196565039426	3.09777428907599	3.17857869258366	1.90060640027065	2.21978157779617	1.90430213141409	3.44878682525507	3.30181157442673	3.21839170770239	1.55815093381608	1.66002645854491	1.66558948624736	3.43895869707909	3.47483810181352	3.37456589066124	2.16288614863447	2.24388761304628	2.52164029839965	2.6272666635264	2.63011028102038	3.00137631593908	3.22838249296116	3.2840041720242	3.26694954197453	2.18813225606531	2.50969681859522	2.51120772420737	2.97843350897566	3.16797403278099	3.24063340274773	1.83821675562278	2.08803451609786	2.11152748780748	3.38005886245959	3.32113634048723	3.22260884845731	1.72918878839985	2.00847440117714	1.86447075217964	3.57797582597743	3.47519106157048	3.3689737318663	2.35672852188676	2.30169069313771	2.32651546393254	2.70398863074752
ENSG00000032444	3.55011726182208	3.77725198764288	3.66782689597957	4.1940692262613	4.12046704636767	4.19182813606936	3.27484397506979	3.31599890582827	3.2172545112493	4.00611790161985	3.97333068802309	4.08296168910339	3.10777441733553	3.1384116950755	3.0564886513961	4.04660809272141	3.96385045712827	4.11734468645116	3.69215907028879	3.31233338053279	3.58839867979539	3.78524135339467	3.7274533234935	4.0326659476504	4.15467110040034	3.9396050979842	4.31671581539085	3.47126123499881	3.71867609214798	3.43328373129944	3.88675852935502	4.04106157040055	4.1022135206008	3.24981619657484	3.46448512089807	3.21862779411112	3.85063471709265	3.76872983560167	3.82417709849707	3.16666842860628	3.14813571356066	3.0290703331645	4.22965603622792	3.97877470068813	4.17482563533793	3.28514285127944	3.12722972412003	3.42722243948631	3.94384526353714
ENSG00000032742	1.87988328278617	2.08538385113546	1.99435331425205	1.15509028589198	1.35230315025253	1.29777730571066	1.54628296704735	1.77666951980072	1.74881891269481	1.49612586698865	1.60199830707021	1.62835975980063	1.65776511230924	1.5514506846345	1.60258850873285	1.73012162594274	1.96855048294563	1.62948364743211	1.51369543920444	1.61815778361186	1.55228749856215	1.22830925593754	1.22304281037952	1.050503392383	1.48650614477619	1.59664644938443	1.88000078397849	1.70628872303892	2.12748738128941	1.91819826877434	1.02913001172756	1.35521124770614	1.31013120159156	1.78763430576216	1.89084886243718	1.75865242943041	1.59424102242772	1.54645338322538	1.53020637567246	1.46788126053082	1.74939287965703	1.43028014557457	1.52007322312134	1.7598576409101	1.77647999702527	1.5325676671759	1.65287281034718	1.35411976567239	1.19688776460271
ENSG00000033011	2.20860293098361	2.2133931584978	2.01702875955728	3.68858691132747	3.66361292686605	3.69214411929069	2.18434195150521	2.15337485572458	2.09720901121134	3.5876520520293	3.57480889368563	3.3881965694849	1.85082522959226	2.07476437074886	1.95774978315951	2.91325786168287	3.07521790301134	2.85687816896937	3.37105771074906	3.17859535036618	3.29871789703116	3.52363033043728	3.53529694617979	3.62373808463315	2.84510122588166	2.86122326035702	3.03140342523027	2.25859245228337	1.97401157916619	2.04283201640623	3.45979013671312	3.69246302544529	3.52068562928454	2.16634947581944	2.29090514721899	2.26558287715478	3.48226110638188	3.5273218271227	3.30806549432188	1.78046930786939	1.84365749739394	2.0216283546992	3.09393825647034	2.97150105450525	2.80045312863806	3.13135959318816	3.03881570908788	3.24779753100323	3.37629658073543
ENSG00000033030	3.84548996322184	3.73551014544223	3.9712744495734	3.63517272341468	3.83633347557882	3.67138989960111	3.9438394514478	4.08526177161372	3.9493438380277	3.40907626161084	3.58070943995307	3.60735210323621	4.22732413595591	4.25224819091867	4.22729349358232	3.805839929338	3.9307544710001	3.7384740565409	3.95866801325119	3.96840522922164	3.70579065034736	3.80502782109386	3.80894432883869	3.641279331564	3.37888360406557	3.52882513203346	3.87850551792141	3.79063021243006	3.6724070255454	3.92190204661155	3.41562283272602	3.76875984092185	3.64365455183852	3.89365738514265	4.05939936268712	3.94004664933437	3.45126609322079	3.5520053379519	3.67414391740349	4.19586421118596	4.28886364799958	4.17206303248573	3.97062770622406	3.92304404999147	3.74431652618372	3.89563139399716	4.06267155996723	3.71432056699586	3.6467806030926
ENSG00000033050	2.72762404405931	2.42019033506831	3.03523660033128	4.75927229320715	4.77616112643966	4.84857900266303	3.25250400584818	3.32430913787624	3.24822489637993	4.56577945838317	4.7609509650528	4.69482805791863	4.52745834307083	4.46517221576055	4.46178353227684	3.9248365600738	4.12674882685612	3.89053580002668	5.03963083093751	4.93948294976817	5.01265325663957	5.01093524910525	4.96926453792275	4.95215129617546	3.17141517650083	3.59286677761658	3.90986668223344	2.8943748459482	2.61846825028959	2.83509392759118	4.56327886994731	4.74148270768547	4.72590884947011	3.2824663968439	3.30485166587547	3.36465095607874	4.61693075855272	4.7069232024383	4.55231461925678	4.48540305832228	4.42421050142503	4.49453578782756	3.86279284447432	4.07499353294019	3.62895162073405	5.00348311143912	4.91120530619134	5.03561404460706	5.01161481420976
ENSG00000033100	2.72664294645952	2.7028165293036	3.02013216037753	3.80156284197561	3.80258976302196	3.84378913154391	2.97193126336804	2.89361095048723	3.15054130804682	3.18215789713298	3.45891897022278	3.22628034363257	3.59230522573673	3.27937243849194	3.43431295787336	2.63542932779689	2.80380270730821	2.75763370129104	3.74302904041317	3.43335474646121	3.54860250414513	3.6348745920104	3.63225619117285	3.55643604085374	2.89523767786014	2.97322589441276	2.96835079921275	2.7034931669096	2.6303769063737	2.81229609580083	3.66678465179064	3.81730784856256	3.93633115387775	2.88752326033188	2.93861150606423	3.0146080008228	3.33222950986271	3.50051165558358	3.40375411044385	3.4329996202101	3.18825990407367	3.31504018521098	2.55156012034252	2.91894301766193	2.77287618091958	3.67132883913341	3.59994714240091	3.67841994365083	3.79062117984274
ENSG00000033122	2.67675903251354	2.66818608100707	2.62248505055007	1.64283593736146	1.72977945010889	1.70316502166134	2.19167476111171	2.25525131777519	1.66419689438278	1.5544071159632	2.10977916677371	1.99604362826004	1.15559735415077	1.45276772798566	1.64886052828058	2.25622382666258	2.27469474810312	1.90577095708662	1.48164544917837	1.69022680318225	1.10440216162484	1.78603142861522	2.09085861811777	0.931786056832395	2.03397596992355	2.05371595825875	2.29562794808707	2.62413221645537	2.42655340477444	2.47990248313876	1.39074942258013	1.25821379997025	1.88468954610597	1.6979321893839	2.42335034408889	1.90108760346724	1.62232649664736	2.19696120932458	1.85315712550967	1.21739630465796	1.63522845866006	1.40441665587913	2.22926358073042	2.0381298439412	2.26472433468283	1.60708113742032	1.24995904116263	1.23796545185226	1.90474881125035
ENSG00000033170	3.20597293951268	3.38827085967593	3.42416167229591	3.18324035703525	3.0270904268658	3.14848769474618	3.4059095950583	3.58696576908223	3.40434575366701	3.29584797705371	3.56651688588704	3.40114404690655	2.19378645152715	2.43767527008256	2.16502043482088	4.01113685120541	3.97853333128044	3.98350424502426	3.16062363660445	2.8799341416721	3.14590935479916	3.36616415540152	3.04367445924366	3.23463499427789	4.00758769829582	4.19546208912068	4.12510814004812	3.30959000468092	3.36380007176495	3.20191276218974	3.45398272905148	3.20185580253343	3.3318937476078	3.41766110769282	3.55706658398338	3.36279952986559	3.82832612940635	3.87588377961226	3.66796731153325	2.07270766997145	2.56927843500734	2.40195067489161	3.8510769569597	3.95632310432471	3.8314439872992	2.85259489078423	2.57874605155868	2.81081735690744	3.07847748003195
ENSG00000033178	2.83885036732122	3.09000555232583	2.68839156343903	3.66998966005869	3.67687519038403	3.51562367865871	3.25752329682706	3.02156082608608	2.8592021033729	3.26347435927622	3.82239365909075	3.67202826702993	3.73547435330862	3.83713565271321	3.95550386203968	3.81290076895968	3.65060629189244	3.75931228835671	3.82131024129443	4.14637233681302	3.8213233806615	3.83225442684446	4.01423115760515	3.42708602668798	3.76777843105369	3.73581790491989	3.68771878079318	3.03383697958754	2.84077293351585	2.78033365268723	3.26387595879511	3.62355128795545	3.56223004054008	3.4476578500696	3.14278064876273	3.12784328291163	3.82352616204305	3.64262606959647	3.7919774121175	3.79298267971376	3.95894285021162	3.71796969999815	4.01231891760574	3.67614876163512	3.61055298119998	3.90455317558706	3.85473493612447	4.00744954209911	4.04133751950463
ENSG00000033327	3.52931204693857	2.77551568450341	2.61180358297635	1.18993878656206	1.122901567898	1.39671982660347	3.57584792465176	2.62252136097516	2.82607024570679	1.04298329290715	1.02124156362299	1.04074303400538	3.34630111312344	2.94769682451543	2.95479048019147	1.35006855874084	1.35954219159742	1.60737177945061	1.86521127376994	1.64928535223013	1.37074661894789	1.47785661713319	1.17335482135047	1.10853951694418	1.20144561366799	1.56108975056726	1.92279065560679	3.43957799844353	2.62464685279643	2.60543406433748	1.82159816757011	2.05016076328608	2.1101222871232	3.63032830616405	2.80657943660702	2.98405940999282	1.79907100799844	1.79708194635003	2.0534504301545	3.28734162414366	2.99009139366391	2.98077090841383	2.04718045405175	2.57462546945587	2.46213261222165	2.1540653629034	1.90133259935283	1.74046266606242	1.72134594623631
ENSG00000033627	2.6286028717114	2.65836964064763	2.64526658366443	2.87800673624455	2.96828399259476	3.07801247616772	2.30679223056664	2.45549500338517	2.43433239507507	2.81343671642204	2.80417217252666	2.95753703442245	2.52986408158805	2.6924626777605	2.49416367105068	2.90681908927476	2.75480655244398	2.88439839729179	2.57721991909639	2.44717882172703	2.56407204966264	2.95975788538117	2.87392050845433	2.90743643563386	3.02411076785561	2.60066541577007	2.8396104857024	2.4979215868655	2.59894193063566	2.55361614779515	3.16523029245246	3.27314050032733	3.20275457298657	2.52831729086975	2.65327013322456	2.52999154522125	2.9434279419247	2.8944689086549	3.05724591184286	2.59917239591634	2.63416681911084	2.43105746030262	3.50249565758519	3.10050211479803	3.16405209529544	2.68594091551411	2.51308099897089	2.86982885666484	3.1339408361462
ENSG00000033800	4.01875677773729	3.88191631312225	3.62744012551404	3.07519481296246	3.354584345828	3.14922988303437	3.79865271925584	3.87123017714922	3.72639679427388	2.97298040150781	3.00785845335183	3.14445826633602	3.83577243185016	3.8776882564878	3.92610538167073	3.09407874823708	3.20690040490553	3.36662319002182	3.25393790287262	3.43508982218522	3.37392552902338	3.36395577545078	3.36484800892929	3.04430812904667	3.30054060089266	3.29279892279088	3.27738621326743	3.87956592723952	3.72606444273924	3.68543854095642	3.08140525529214	3.30735179548346	3.10252176773551	3.90705468373241	3.88468469606655	3.75680675808542	3.03972045042471	3.18290454657844	3.23485546758773	3.73609218431214	3.92704165872731	3.77321370914157	3.26763170273558	3.20456186722872	3.24801900677099	3.41472875167981	3.49043461293248	3.32686887237139	3.24680611734121
ENSG00000033867	3.28555081213583	3.41936795893467	3.22770869991696	3.02796710368735	2.96637555089299	3.13534203043648	3.12965983769221	3.33392802407148	3.26206940495496	3.27555101086127	3.42813138290224	3.59678609479024	3.50599874102123	3.43478043817919	3.50195331247168	3.44383213214706	3.47174593134294	3.3698752590179	3.34229980930356	3.24715225181986	3.40132070739056	3.51755421559099	3.33645617331825	3.11003369988072	3.45229915771124	3.40168059822756	3.55186199220458	3.04232955893077	3.40369426186074	3.15185529275483	3.36900815622222	3.42199624457694	3.37442552560917	3.40896050383551	3.41537638283542	3.44874868352038	3.75005451264758	3.61053946266268	3.60995258199762	4.43325073916787	4.08540808391338	4.07857419442971	3.70803726571802	3.60747415186325	3.41104869771253	4.15459264256746	3.82212893200423	3.98983923634079	4.18060176600571
ENSG00000034152	4.04862692300983	4.06492948298524	3.82329014754018	5.06529391940005	4.73321153586898	4.82205418713116	4.51964497683104	4.42620977421226	4.34035532125108	5.12567085519495	5.02743341237214	4.87239951986714	6.12966440049195	5.82604730390679	5.90311136120437	4.35440360761002	4.38990179404536	4.33831897019339	5.96750991214512	6.02288811444821	5.8004674665489	5.47504413499391	5.56929824727641	5.2900079386769	4.07162167511483	4.13065399041274	3.97354886806387	3.88845341201562	3.94825656918207	3.67024439494474	4.84320234979605	4.88330179762802	5.19026434044616	4.36486648794861	4.2834872465842	4.02819051460185	5.14819771785359	5.0801924507888	5.0094746207755	5.95902916146471	5.51038783696106	5.54238448529767	4.47055134516318	4.36388175755028	4.48908795314626	5.92241988856582	5.89968363211555	5.78052126887509	5.53746417983934
ENSG00000034239	0.140191415355825	0.231958980984845	0.149933514357524	0.114510129983457	0.110912375523247	0	0.117318927975073	0.260745262282755	0.109083974971415	0.106616027173294	0	0.183066279419209	0.169113884894297	0.194432917276299	0.199127869554456	0.205307021980137	0	0.209771340502054	0.252380748448317	0.145207955453854	0.116101622873845	0	0	0.114046284913664	0.265303785991533	0.105884978103352	0.260703655650344	0	0.143406596893383	0.130209506264421	0.147288330533317	0	0	0.1164283406936	0.251999193775491	0.170430301899098	0	0.202374152845342	0.108401387516989	0	0.119206910354391	0	0	0.104128456985148	0.137734671458087	0	0	0	0
ENSG00000034510	7.58630138070657	7.83440417932447	7.87971153311015	7.23087447351766	7.0748870529351	7.22700142333109	7.26154807351563	7.65574096224572	7.63164017823894	7.40449212030503	7.2249136259983	7.1390177822281	6.59107821864895	6.97102111560022	7.08211186612179	7.83416266451072	7.5685032270954	8.01093047507006	6.69412384370713	6.61086695877868	6.85270123763172	6.51945402555237	6.34420375619307	6.7301585426239	8.54198336022346	8.35970862703329	8.02329023484615	7.62772937824576	7.91396715037791	7.95922354784143	6.7979493415065	7.04568075347327	7.09908612993368	7.24767869627958	7.54998804074053	7.72302716759499	7.01464362690962	7.01719247368051	6.8202117604303	6.74233213633697	6.97218441913783	7.23783570285053	7.47241546537653	7.50450719124211	7.69990581118403	6.71872567345305	6.59686326091255	6.80281023256057	6.53013099337869
ENSG00000034677	4.40284835036618	4.40257653171407	4.60665108890987	4.665239359454	4.58292764452073	4.54043004452651	4.81924877439524	4.80496322369405	4.94019852354573	4.35457835371465	4.39745697232924	4.29050327580408	5.65690048875607	5.37404616730625	5.52140491629419	5.20028548627494	5.08428840090966	5.17598022668309	5.41246268260708	5.48399163006777	5.42019865953058	5.33688401969685	5.14654635306755	4.67613178492544	5.31506139954125	5.12260591479369	4.82193342633801	4.33122269421737	4.44489109911012	4.64770271670679	4.97974987895948	5.0309606605575	5.1609672633491	4.8393090665089	5.00014715198187	5.12918840354007	5.03809480699241	4.86147768368073	4.88019246029308	5.78598592317007	5.65376205403154	5.73836423937897	5.42682930777741	5.40640017340646	5.48400824081159	5.74658969730644	5.86612522196814	5.70960880193319	5.63414653930514
ENSG00000034713	4.0690797442868	3.92175351014112	4.11366995147531	4.28214966795389	4.14846020337275	4.28145048897705	4.12810488170276	4.03457155684409	4.18952594585377	4.32391408932461	4.25419894496604	4.40152652006993	4.33587666960945	4.52436135158107	4.492087710369	4.25713070601496	4.28742195594514	4.35896653256285	4.34901778786689	4.51813080860645	4.39347213433359	4.23921228845044	4.24378990357244	4.51569067475034	4.22476591535012	4.29329787473509	4.34586045168982	3.99393842002941	3.85825718317707	4.02943263804496	4.00856152142768	4.26342185522853	4.32911887985141	4.17852485213058	3.99613250938733	4.1643338260342	4.26549000942522	4.30145764270372	4.31009014928913	4.34921672831588	4.42128701050213	4.46096835186438	4.29890450293727	4.41995925898142	4.41184511193481	4.4100454167414	4.39617852265079	4.41676013185358	4.27050132231197
ENSG00000035115	3.15076827565352	3.84862516679818	4.05088367221123	3.74634851414281	4.0249140950041	3.741865564879	2.87007834351704	3.61553695813932	3.8337457384467	3.10135275541767	3.26674365906017	3.47746064854625	3.02738596735579	3.48282652259243	3.85663290954496	3.57914550001184	3.65572331420503	3.78424645048599	3.75635584298883	3.76417939416302	3.87991295150991	4.10316884678179	3.99440083074494	3.89821207202962	3.97694332867002	3.88064997847573	3.75751659566983	3.02248130684654	3.77697274562292	4.00892827603483	3.64334585657062	3.90528032456075	3.72955823838009	2.98125802519956	3.68330393978075	3.90274408912577	3.1197094193737	3.12785204531043	3.46007930939838	3.00057552604891	3.50446671231597	3.7958958480483	3.70831927050416	3.63713079290476	4.34393398501766	3.67729764312051	3.70053377789075	3.83663975891918	3.96365674185873
ENSG00000035141	3.78288196110492	3.60591623589815	3.70783613546342	4.97562968489744	4.80062183132497	4.7304715546826	3.70039291907183	3.58825216349658	3.66567735515602	5.14695363290933	4.99567054537088	4.92760145076669	3.42711525956847	3.43359357863756	3.40855028270734	4.43150465745242	4.3847579013669	4.1353713357737	4.10243673211944	3.92777036239579	4.08710676578546	4.6106083722122	4.42676574726009	4.46456238597621	4.05411614150206	4.07702544845163	4.19285869479286	3.73827181787717	3.55848029378132	3.70243219936477	4.74352243956655	4.78681651486698	4.79180741684965	3.67291012035127	3.59969845246269	3.55024075566406	5.20810268262647	5.03659539576579	4.88953676827155	3.31988609190073	3.30920269951615	3.30323903188219	4.50286499805927	4.32879989343462	4.13803763126067	4.03370066938665	3.85433880632853	4.17277828386387	4.604172688653
ENSG00000035403	2.23549398343955	2.1866387445945	2.15883480774258	2.27148341112563	2.2088819212603	2.38981178013611	1.89223055106213	2.17802250300534	2.82486091235254	2.21936977457579	2.1650387942667	2.38337029418181	2.2665982651923	2.33660480435526	2.42177158778521	3.04532687598095	2.5291069314648	2.65071765445497	1.83537595551653	1.73834111147438	1.81414861787306	1.79094580495971	1.6079427953033	1.78512752643001	2.6351138500247	2.43507719574389	2.6781475397479	2.38968529937156	2.34908692664547	2.22628595275318	2.4088442047934	2.59842876876646	2.7354902555276	2.14867021869581	2.449089471367	2.46088714394378	2.23722596858702	2.12449736090214	2.54842902982903	2.4446227049375	2.69098542247562	2.44025789811912	2.45678148606215	2.28169235173949	3.08068904127882	1.77061754547463	1.54996600099171	1.76453728496724	2.23729749136572
ENSG00000035499	0.732762046793925	1.04418778135655	0.776347973152706	1.59585812305758	1.26803715056035	1.9109607579472	0.903651188327691	0.84460566825934	1.03523575882376	3.09181034027586	2.73203361918416	3.21136367922427	0.926910145772026	0.806408899339026	1.13355463186567	3.69007873468942	3.62974762377966	3.59542555036268	1.0638068803612	0.699372761354137	0.655314463693992	0.665629518773181	0.856693582027566	1.1969874635422	3.6871003724863	3.72594399825075	3.58577749710237	0.760791810243909	0.845198515446718	0.805993606741565	1.65157360367683	1.24253368445266	1.73194046031838	0.661332931709879	0.732324623546317	0.774012626614499	2.97239199614606	2.76542562843007	3.07797563493501	0.899583947507206	0.830301377895585	0.914044210333224	3.66083485488816	3.59137962878462	3.44091796985709	0.575180878111229	0.759108127070711	0.841105872393053	0.964966603798191
ENSG00000035664	0.793820227180484	0.816448296900234	1.36538477136678	0.527211243264224	0.457283064836355	0.798700177692024	0.920159239540106	0.748818377930406	0.877437631143147	0.611444596052754	0.677988871701399	0.433043309477371	0.549268149594658	0.852374950127486	0.957946938342847	1.48764760839194	1.33427975401728	1.54312501802694	1.1490106827518	0.792245630345508	1.2425683220853	0.644955387330909	0.681280043807558	0.731617612322523	2.20962405180174	1.89588071731093	2.07914149667083	0.89718130425955	0.776600986892702	0.841036872673337	0.879531307263642	0.732680344895272	0.618214021879606	0.788029996329996	1.04984562422256	1.12187623892986	0.73760894308078	0.463894380731557	0.640868664158428	0.777851314577046	0.829690906549156	0.946532795784904	0.788330079537137	0.785192947051124	0.57899815886904	0.912981261613671	0.694900642346892	0.972640819106159	0.820396381475409
ENSG00000035681	3.59006413849211	3.64250561827045	3.48946158464857	4.16024933710982	4.36780853483627	4.29707177795972	3.89758528126897	3.72080922978302	3.58558070045227	3.81288972688607	3.97289042129713	3.97900853020877	3.8891391560389	3.66266894009385	3.70664078369258	3.94192155577401	4.04080840361679	3.88907776529293	4.14680575768095	4.06126336361998	4.24050483215287	4.42270181841796	4.4782750105982	4.19302179441085	3.64368070807495	3.89375312287836	3.90653799019757	3.53961058881578	3.71158961514023	3.32386267072016	4.18702856937902	4.35721254595558	4.33023979746147	3.9404510715411	3.81239491685872	3.64642852944037	4.14673458831285	4.18264233367369	4.23470053102717	3.80542617028668	3.81836925299023	3.60029138024534	3.9503240650605	4.10482115721427	4.06442644543482	4.08274083192375	3.91517802312145	4.27041048214518	4.39355122078625
ENSG00000035687	3.51843508346587	3.60762059055586	3.55302250232883	4.57307871925771	4.65479809438991	4.53836777084188	3.70830701108003	3.57151383132868	3.62540436732956	4.53670503237642	4.56622663442199	4.56642416015296	4.10310276362933	4.19064667414148	4.26221498026116	4.45097417179991	4.55063479959007	4.467498806862	4.83244120756554	4.90758322303987	5.01855055229274	5.07956416353512	5.15585478071597	5.06452986888504	4.28953572698456	4.39446767301949	4.44424527947801	3.4686815600883	3.52019745420639	3.45870184673058	4.24991423480277	4.64421780723876	4.54040337212705	3.70525218643171	3.7018894558323	3.53899507732664	4.55040666680312	4.57833533043291	4.57055182574238	4.03944829368339	4.12660359904183	4.06714978014832	4.43326023978006	4.45958934662167	4.40489685601026	4.74802299887168	4.71951621077261	4.85543072579024	4.80724534926888
ENSG00000035720	2.01632600761576	2.46584274956577	2.3006331892688	2.01531227012156	2.58916906275169	2.05307446545739	2.28469196144991	2.47977684815847	2.36396519407003	2.12210104694271	1.96842198827449	2.10766085497347	3.16707292697063	3.51392767368189	3.37407966421395	2.90396780029616	2.89180961257639	3.0269547396827	2.92483759477744	3.72998060966512	3.27048107059387	2.32067743505645	3.18058396020157	2.66091666396815	2.94607448310571	3.07405350032919	3.07813220080121	2.18422263950757	2.4683706811479	2.3521102251036	1.78872486948422	2.43453398412333	2.0365627458933	2.442381817373	2.77679237450035	2.66323412975475	1.96164006835348	2.0008027438968	2.0748761360569	3.14116938599219	3.41964615173062	3.31205282196435	2.69599786257804	2.58883864559703	2.73662470030619	2.6795478406295	3.63254452464705	3.00707767045381	2.334948695966
ENSG00000035862	2.74648855701181	2.55402840185838	2.45226292740293	1.61128420698289	1.14795150842814	1.32769019680384	2.78538771457361	2.76576549689166	2.90970041667786	1.63298450273806	1.50829073042914	1.4311864615104	2.92163891667808	3.18037613171751	3.00208207085274	1.6068445525815	1.82611741673931	1.88474118268169	1.94706804985794	2.10617475375699	1.61449709317003	1.44981830524823	1.38795048898277	1.20565638630612	2.14517075990619	2.22763953939767	1.77531160840487	2.80422667223449	2.55621905130625	2.47345803039426	1.37291779241156	1.42613267198198	1.34661234158118	2.78891718435189	2.79664698733285	2.84182906310366	1.38670427709286	1.54773696158333	1.46453236437052	2.72081504933105	3.00009275283095	2.75732278856935	1.50483932865467	1.92635446269528	1.81759776673417	1.82387487113199	1.98905173695183	1.55088040266868	1.47920165630791
ENSG00000035928	4.30352711067968	4.24238231038145	3.93972766262018	4.0398778167082	4.23575876205623	4.00559713371215	4.10885543507251	3.95680514820004	4.14647833664067	4.29647963949909	4.36337374617467	4.3866471934321	4.1616744962391	4.24268697812351	4.15130916098482	4.58662324998151	4.81475827576778	4.66610534781728	4.02245285029708	4.13370949574436	3.94695762330714	3.76627327195908	3.94288193301413	3.81076517335392	4.44688697902081	4.36922251062376	4.45898883321675	4.31792535126729	4.17387790942438	4.02263013351286	3.91463558965596	4.07304601659781	4.15623739912156	4.17174686401312	4.09005705063293	4.44481479670133	4.36931240025581	4.41237881143101	4.28022920811256	4.11856714566689	4.25505652680833	4.0132321159155	4.62188963379486	4.60855744275113	4.60000486867587	4.14344578911762	4.34683071117755	3.95099176376656	4.00326126986239
ENSG00000036054	3.72010918966563	3.45335963173167	3.33741590722574	3.05779116043801	3.12199921885868	3.02975198491521	4.08752972722675	3.84307584718204	4.01671809974229	2.73042468174522	2.78877575250797	2.87250192820938	3.59688477196793	3.83878757557557	3.81683061868595	3.02693535429637	2.98993550470681	3.01291382176275	3.48805985867785	3.58474873749874	3.42465671374946	3.34701219047074	3.40236669774556	3.32956531627907	2.87398263130511	2.80857705340915	2.99664685519667	3.66901852511825	3.40090400529818	3.52145734719343	2.81539674330309	3.07601187624261	3.13108450744045	4.01719530337413	3.84616307828475	4.08358185147773	2.78570852994095	2.76569627379503	2.83018523454503	3.54182561536527	3.7690967619286	3.71855960821535	3.13184408403487	2.99949518491452	3.02744894010556	3.40538194747481	3.57071228218666	3.51462427643217	3.33864089499589
ENSG00000036257	4.85048219127325	4.59543899112288	4.69080645127819	4.31265512008211	4.32061920654452	4.43420272678083	5.18123845793601	4.89701856730929	5.21535414833225	4.42775377925139	4.44115602153642	4.40764808405446	4.86868763144057	4.82089428108237	4.84482467842922	4.21306345612281	4.16807663039944	4.1747641219549	4.5758309696358	4.7478496075096	4.62003909385421	4.45662609317126	4.52124495105033	4.45831152134317	4.26678271647869	4.10877165608144	4.13456957858635	4.86988553065314	4.60561308789256	4.64921577912677	4.12587714343506	4.37425148639488	4.39046096549432	5.19321237379701	4.94237786638993	5.22692340045348	4.49991299832508	4.47519474916628	4.39490090446998	4.93811477921396	4.99985742092438	4.99933164792486	4.3435430497748	4.19173742023062	4.07673033862284	4.68891372942095	4.71551227298988	4.69782229078446	4.53458354512518
ENSG00000036530	1.09563786946592	1.05106285447481	1.04563687856246	0.87204622055257	0.714448683979861	0.847459275930442	1.08120159840832	0.800502704863986	0.945154146758878	0.640020627833367	0.66730615880012	0.690184797031493	0.775390541940962	0.818726413407132	0.956111265099404	0.683456376026908	0.548494749213997	0.696750680149569	0.737934104349287	0.891559418534919	0.6747392901659	1.02994079410549	0.636517568056392	0.623792279262395	0.714096209310328	0.58307335245352	0.810619056700116	0.928827813211546	1.00901940062608	0.861614880981997	0.956011320069088	0.733506668140353	0.768556091839568	0.99614019010699	0.952036182522779	0.885245785867818	0.71790320577384	0.591416734885019	0.733953174952199	1.05464298545262	0.833387269474391	0.680806850933667	0.813633226457105	0.533864772577253	0.794484614465862	0.857656877165275	0.736426952269886	0.722725400088701	0.830889693955933
ENSG00000036549	4.14309980514687	3.99883352891473	3.69891146479953	4.12918389626464	4.23829482278383	4.25606934313401	4.1876314844994	4.044614956916	3.91373953135421	3.75719209429602	4.02994647566758	3.81691860444991	3.94798649651159	4.17150465761969	4.04260555448402	3.58947892020556	3.64045047470943	3.57069540056062	4.22256332612546	4.34628805186167	4.34678927741395	4.38429406211628	4.3093107700118	4.05369095630147	3.47331957393565	3.51105278018124	3.73454569629707	4.14451948146124	3.82540137066097	3.89138142631028	3.89250577740172	4.15922052641936	4.1448364522376	4.25749462584616	3.99489248325044	4.10256732908829	3.80311843925801	3.99342048728826	3.71888475860026	3.96370422456316	4.12284131201241	3.95560534668352	3.5487118044507	3.62114382767739	3.51246143708694	4.38755134531658	4.31669446534755	4.29464655335753	4.2863152493974
ENSG00000036672	0.652231431644884	1.28548182105809	1.24462710478633	0.684782796428176	0.550641352170274	0.60433837097394	0.945177463666746	1.30124015852343	1.12079443560176	0.503909764244247	0.693437138518073	0.510182416952832	0.633276149722488	0.890213661364035	0.739930570599664	0.501533182456032	0.711895330521638	0.427567702829437	0.319371128362789	0.526190772944403	0.615341302649709	0.708439652378239	0.708557824259377	0.703656760944533	0.845670823194046	0.547694149617547	0.464256521212069	1.04603044515936	1.55121540323368	1.42640890545627	0.656622709277527	0.655942593657599	0.764714069752438	1.11618367041633	1.44740357138673	1.21074680886274	0.514583155393586	0.449760104768677	0.717278660134873	0.417881702163237	0.975246196716952	0.393266338075717	1.06770624597223	0.762309371044959	0.901018705886844	0.296596223091246	0.41934828921676	0.63000341962532	0.340197432313046
ENSG00000036828	0.755736929073025	0.681373643676283	0.691908413604886	0.182867241214459	0.363466727472569	0.198732818991862	0.741008341911286	0.690368824500745	0.5769818357359	0.195561849321276	0.16992588018511	0.206117019097851	0.455545867672396	0.60757077350831	0.412894111269188	0.441345633656025	0.489024701207095	0.436127508281174	0.330308997105192	0.323339955873505	0.450723965180445	0.326055311215449	0.286786671700148	0.423561705799664	0.443361226424203	0.547806329975925	0.547145209639227	0.712743904306503	0.714179443700868	0.645375572486091	0.355943576554797	0.327025614599734	0.214946849953651	0.765109638457408	0.532315062888957	0.601628752968665	0.323736480069208	0.346356794448582	0.332857855465242	0.638698386500031	0.507184402558916	0.345263480150545	0.416923212590257	0.482157594668222	0.287501806204797	0.411530012670414	0.335356614546261	0.261948793556019	0.372004149012488
ENSG00000037042	1.16928508162982	1.62712654210516	1.48151362770082	2.09434985841295	2.061771339149	2.17294213061633	0.738531551594544	1.35250487213047	1.2662233976516	1.98144688689462	2.10444995805748	2.14372182635224	0.914220590609556	0.896753109461079	0.881707568643743	2.38071119592278	2.14379684290866	1.83099140026713	0.885571696822754	0.881417673956311	0.749645654465208	1.31134180163345	1.35919804945819	1.46332021497044	2.40275616676032	1.90476667429439	1.86186993819245	1.31433369723332	1.5845220749309	1.4539717010078	1.86575624472347	1.94048977102692	2.16476910601894	0.854938595483157	1.50149406284067	1.36860380183697	2.0703263744804	1.98396809854878	2.16828311783276	0.867999243345355	1.0327466650973	1.02586953802143	2.66078387530112	2.13705339436752	2.40369659436246	0.845735211515744	0.938658693336101	0.727451984251936	1.49475406931539
ENSG00000037637	2.73022908782365	2.55692494007664	2.14752533341231	2.48094046151812	2.57690833224284	2.58587503414294	2.48517328090543	2.39490444108036	2.50431704330782	2.60800147878402	2.43894124223437	2.48176003772604	2.65088002248717	2.84930667827757	2.49486523143221	2.71263301727358	2.64552210215542	2.77206983764245	2.55620353167003	2.52110195768126	2.5826834818724	2.6464797154309	2.75995930583964	2.59673867995094	2.91833813864629	2.71485367158854	2.6092753596165	2.60984918017355	2.46164655232438	2.22787663289121	2.32783852390618	2.60834772259469	2.64025661019074	2.58427675873354	2.32307767829288	2.54513903782808	2.55269768825177	2.60854657441024	2.57582081763863	2.81911441967671	2.92832029465474	2.59753568563549	2.8012429892991	2.67845659825513	2.84181739925576	2.4746205959195	2.68796993526802	2.54359999612722	2.64301377825437
ENSG00000037757	2.57342106331874	3.00348216541405	3.19784011764135	3.56026452726923	3.34061900877622	3.51091538964544	2.55087383739545	2.5341411596657	2.83889716052451	3.54477233511723	3.54225703237414	3.65645698047664	2.3319215404195	2.39458707948337	2.64464881096383	3.53844311756502	3.44897751210969	3.52170558955017	3.08280406538527	2.48058900884346	2.85345416829434	3.24011271723197	2.94883456755545	3.17607687746372	3.59456602738617	3.45452011534399	3.74199833111106	2.69379575414965	3.02047854324138	3.17485287943306	3.39186396048108	3.37084126164726	3.59046696712709	2.34288311026219	2.48920572882415	2.70763011287751	3.59841576109678	3.63971809606058	3.69897581390832	2.24297414473693	2.30084958787588	2.39174274841277	3.62717158955187	3.6429899539481	3.67967976645766	2.83351329906521	2.23047235979582	3.00175410587249	3.43350321641407
ENSG00000037897	3.12011128562831	2.9759631456967	2.99142300196589	4.23555617795058	4.44882276175033	4.35414914323687	3.03035106794961	2.84184655862043	2.878406008562	3.98642522000261	4.22807676801564	4.17716034444474	3.69854013906338	3.41720523620789	3.48389502341564	3.34948294597548	3.6160372190385	3.63653033938631	4.42544286126236	4.34898678059568	4.44037572826216	4.60600184006795	4.64837334328874	4.54999568524344	2.99716624492543	3.28064426286566	3.51868111327229	3.09269109360384	3.06904778893963	2.8252463979357	4.15024904206717	4.44747021487191	4.42350081647377	2.93889204438205	2.91831112658541	2.93554693024063	4.11434488239406	4.19170264364373	4.12609352095331	3.47273013602517	3.25410010135758	3.35610586904034	3.23174071614196	3.64233800967802	3.27756728521384	4.37410912374153	4.36141695679998	4.47520955346203	4.65354121471349
ENSG00000037965	0	0	0	0	0	0	0	0	0	0	0	0	0	0	0	0	0	0	0	0	0	0	0	0	0	0	0	0	0	0	0.106303171218433	0	0	0	0	0	0	0	0	0	0	0	0	0	0	0	0	0	0
ENSG00000038002	2.71077980567308	2.54312838698812	2.72935496759604	2.77672391055127	2.91583913802732	2.95860137521578	2.22340875990964	2.1781368944064	2.57195552607452	2.74650780264706	2.71546927822873	2.89569644544161	2.52649634954716	2.39674461104097	2.52616055102312	3.15955460325655	3.29276920256961	3.24886560218781	2.51918729626483	2.40229467214302	2.51611457691219	2.48653865068312	2.62788081873911	2.30347070072773	2.79535264683833	3.09536039036341	3.31266849019328	2.40784560365154	2.61480122888258	2.8874285419935	2.39289643576899	2.64787547806614	2.68738480172521	2.50852551538663	2.24098731031014	2.63860722833487	2.87013503639473	2.73112850326429	2.82591619628032	2.36706298729385	2.19905734124238	2.54727093398455	3.16867666853535	3.1699754546263	3.11342641637063	2.34863436148125	2.63881444297783	2.33909733385317	2.60197090866772
ENSG00000038210	2.10835328996692	2.12455949533958	2.19583583570301	3.78333472313161	3.63639861276628	3.7100952980352	2.89570197147891	2.93128441497311	3.19436999483288	4.29647827785722	4.16085925444671	4.25804662487507	2.95685110274968	3.17221598993524	2.90498666024725	4.30288331409716	4.24739892702989	4.18366563093016	3.28218108585299	3.27760123255398	3.30907478278611	3.44134074596501	3.37507241040238	3.42008455738064	4.09674667483811	4.15222817600396	4.09158576022499	2.03959303150324	2.08673239867124	2.29094561633701	3.3322830785172	3.66625800767739	3.65602562924286	2.88606248630807	2.88329119420824	3.22046256532946	4.25422167185138	4.18618357296861	4.27662584042711	2.93573807797717	3.14426865121106	2.81260839498598	4.24730310316266	4.34633080182427	4.30544926992455	3.19877923436907	3.09345771607984	3.17122221457665	3.35763204428222
ENSG00000038219	3.77435506909122	3.74967582588639	3.79427046930665	3.45318560119995	3.62878968923602	3.55065420542001	3.74313323692789	3.62443159553306	3.88218216341712	3.12362404335866	3.22968123558092	3.00071483992828	3.47903766578049	3.37835854975812	3.68340198010557	3.42708277853739	3.3597084981542	3.32024398165643	3.69664423006414	3.67539139788322	3.61328807456299	3.83482657659051	3.55290794396551	3.54976680090494	3.15774482486397	3.28204591012434	3.3400628381911	3.76248765854743	3.57356119090877	3.50878940565222	3.43089533279809	3.75263563805555	3.41601045764136	3.84040669573448	3.75865735072135	3.7735031912922	3.1891998157582	3.27568706734003	3.12799661380658	3.60206533039587	3.64816682861267	3.46067624931368	3.59938681953096	3.34635393327962	3.3013475800158	3.8115704261229	3.74061527557194	3.67820771310703	3.75607771625239
ENSG00000038274	3.63927420785533	3.4873659035492	3.56399627196725	4.53026990003667	4.71865957266765	4.54018463161272	3.85235792310641	3.69758643807418	3.83684245827145	4.38008725529283	4.20011049568702	4.39522786374549	3.45760291956954	3.87444366448619	3.72924134280174	4.78001385292609	4.80590451578917	4.87412040765785	3.60734396613142	4.00755679659322	3.94015360380589	3.98599811161272	4.26359072969469	4.26368078441707	4.92599202002715	4.70963830357718	4.54162636996731	3.80338155783904	3.47506413424859	3.73602064041874	4.38805964938781	4.8290574606715	4.56371257283844	4.14008882249114	3.95537747053609	4.31282927799554	4.57419538168866	4.27891913462479	4.4243135556652	4.00850522539771	4.42120648160753	4.35773138062615	5.17580504040595	4.99411288101021	4.95799372277066	3.94002720183774	4.3142067356999	4.17642826257542	4.25969090747676
ENSG00000038295	0	0	0	0	0	0	0	0	0	0	0	0	0	0	0	0	0	0.122138868560487	0	0	0	0	0	0	0	0	0.285799802091867	0	0	0	0	0	0	0	0	0	0	0	0	0	0	0	0	0	0	0	0	0	0
ENSG00000038358	4.10550702942821	3.85421379162854	4.24796938952744	4.03704731521586	4.10834772534997	4.1414253296972	4.09627602907185	4.11054594156011	4.22636356175653	4.06249951518011	4.23848675236214	4.22358321253171	4.37719121284206	4.2769508007126	4.30079624281596	3.82299505105788	4.00913701190394	3.89333343845044	4.21431187726908	4.1508272848712	4.11514995455518	4.14902685745349	4.12911951015398	3.91889136415775	3.85515419670741	3.98141473069569	4.04953372003838	3.98354707073943	3.81445648199399	4.09421121999909	3.89202639931929	4.05352603991804	4.19449151082704	4.08414101597929	4.03210739094636	4.18350099803827	4.14183547002499	4.13287433160049	4.2130338537712	4.32548273786201	4.05631380745409	4.22963711143287	3.99745730615316	3.99304984407052	3.91055392686046	4.02137594076181	4.13487851526239	4.13675888830928	4.18702249281738
ENSG00000038382	3.23078858533181	3.11405738448324	2.71102576970374	2.87969271715398	3.09853702602966	2.89864852190051	2.95263164324727	3.18986711130014	2.55863716976323	2.72823184153116	2.75931349503975	2.8455951951087	2.88606248630807	2.67947924411417	2.31490686717717	3.15012578103908	2.94284296937801	2.92029187565367	2.92895658515617	2.68011015463496	2.62547985720157	3.12532968822443	2.70020618374582	2.63005983038811	2.90194343592159	2.9005310878096	3.13867610486887	2.95701743242588	2.93855327126681	2.83906676753378	2.93150303791606	2.88841428774537	2.66365237647064	2.89813046998454	2.91668906621354	2.73308746973902	2.70612835553951	2.58753092535295	2.93335142297022	2.74910896758977	2.6989892746117	2.50727135164348	2.79745205196447	2.83800771502341	3.185501030983	2.96417968504088	2.4992861014827	2.64620316577606	3.09645957242036
ENSG00000038427	3.29105135963837	2.78731106475381	2.71757139698585	1.08671850386446	0.724209706011763	0.70846919665773	3.10732284206792	2.26562957235395	2.15939347600283	1.20762512647	0.711708842098102	0.598846940594652	2.41239867900043	1.68410929726966	1.75567450114991	0.704067338008936	1.08048226179564	0.824881334117435	1.95125441442395	1.17719855162538	1.19110334696575	1.77464721961809	0.944259921836728	0.947157416328846	1.42812704472182	0.951669458655947	0.733780357255237	3.32775175421231	2.69643635403954	2.58077727857206	0.925040342150804	0.845486220357936	0.450587602210044	3.11350197578815	2.37063431938798	2.28127054331903	0.514963849486579	0.668237494410813	0.244944964020985	2.25854856238431	1.85713201746831	1.99876821854349	0.745364797629636	0.75895832906368	0.567202932622855	1.57752816889437	0.89737291301951	1.01106622330358	1.17062282464438
ENSG00000038532	2.35058923404251	2.79610991728113	2.49989377959625	2.79345695804408	2.79888979665915	2.81004706602438	2.19354894156707	2.46757396965939	2.38244655347407	2.70769680533195	2.8016073300589	2.82410136756816	2.29366341289823	2.12951302746315	2.1544400100812	2.62314569401177	2.70696294358524	2.64372499054565	3.15849717279873	3.18679468420401	3.10150120579841	2.99420110190876	2.97769049505323	2.8981580326966	2.46584274956577	2.43346422147352	2.77421240335588	2.38864351606729	2.76780228550582	2.40350677157502	2.8953592994072	2.9563155411902	3.00357642757704	2.24316836637839	2.50585241430346	2.1857838252458	3.00262844024183	2.89659126548784	2.97407953585854	2.33570163663153	2.48771104712062	2.16261472890059	3.46876256782458	3.2200990763909	3.57731640914623	3.1637055510146	3.06619539702394	3.0615153324331	3.13171316370843
ENSG00000039123	3.76890754629605	3.48401162968243	3.66091455593215	4.66739352916822	4.72179699791981	4.76674466963726	3.87903276252239	3.68653170029546	3.69776238381396	4.55700987342049	4.72750285634305	4.65885312290428	4.00763495787634	4.13072952767153	4.12558479795816	4.46686857680718	4.45316054583208	4.4632448050665	4.38215537638631	4.51931159882632	4.5886596338611	4.64326526585386	4.66788203978425	4.48382481273492	4.33006074572426	4.37948215021723	4.37786674431512	3.81345713159883	3.45655639978243	3.62127757902848	4.40465858898022	4.72554541456306	4.6829827163562	3.9662914696056	3.57588711223714	3.77818070733467	4.73807388165209	4.73252504302819	4.60280839916398	3.99099128996196	4.13859268087051	4.01678834400323	4.39910496620863	4.39234199790453	4.24993277972535	4.55777245193773	4.42748506429842	4.60923192594276	4.67384700753652
ENSG00000039139	0.222656232593728	0.319895600216411	0.235962634646442	0	0.280391561140318	0.351181381920909	0.468289035169055	0.512354654202929	0.221252965282164	0	0	0	0.517948793646257	0.689284730895645	0	0.132125905389909	0.284672799127254	0	0	0.448248697442706	0.35259442995383	0	0.316283377604307	0.239098786881496	0.210619856197623	0.137115835825482	0	0.325965086487244	0.340752349569917	0	0	0.488984227592207	0.213317836696116	0	0.456127803710088	0.337585188489029	0.230154914163366	0.46397864039726	0	0.250376544160616	0.563078927197364	0.257379553721676	0.0661549951891355	0.265454101385723	0.0633018818142597	0.371348360865785	0.45704312862405	0	0.532202893015495
ENSG00000039319	2.74440141656671	2.47426691468366	2.44165984278472	2.7330679640775	2.52098943196098	2.46361491432038	2.98076583303172	2.66715181477529	2.59482924332572	2.48249541175535	2.34252958261947	2.65542268370152	3.31446233012749	3.01529467592004	3.19276590837699	2.84261023116446	2.62766410114296	2.67242302345906	3.01052235902663	2.59454550030539	2.80807651516933	2.75945915546755	2.55797896678839	2.68667674069345	2.59236246876386	2.4025842622845	2.68970970437198	2.80182587081458	2.47871250562467	2.60383717497453	2.19093148396311	2.48268752267912	2.27911685555042	3.14871941959541	2.79588401757353	2.83756269542934	2.35729768491524	2.12779470561667	2.38137316779096	3.2901689820017	3.16297403291285	3.29656252857347	2.92595874028705	2.72063731660768	2.54506057260775	2.76784624444818	2.34400147083353	2.4461398336079	2.60878219944354
ENSG00000039523	3.30831059639714	3.16216154767908	3.35261269638049	2.79139820947677	2.99755561026485	2.95732922602105	3.36904602164507	3.54059983914051	3.29276177237627	2.29273776683571	2.34089096473058	2.57908740415267	3.80415044834569	3.84132367877442	3.66407946075846	2.9785759417273	2.67273385597464	2.82084302857733	3.47126123499881	3.34143322287454	3.2990982087067	3.43604637326374	3.41939741830611	3.32277447251748	3.134907087081	2.7883082701992	2.82467108023475	3.23697896964602	3.06154810358512	3.03143237353824	2.78190147364474	2.98031909850135	2.82605247198405	3.30305519551075	3.41646359116588	3.12667281281459	2.18482018217341	2.27678511750363	2.37943409081652	3.67660695411182	3.64266010755928	3.43699236189233	2.72440899671476	2.67015447643054	2.76562075222414	3.09982198207837	3.35655560103903	3.15463166040345	3.21175049992561
ENSG00000039560	1.14385649079895	1.26770787778585	1.24014657256123	2.01655631975629	1.84716894716341	2.10769123498489	0.686891655497429	1.26498229324799	1.32950705488159	2.10595688233556	2.1945443219921	2.16738259055727	0.878871275483435	0.919940064950729	1.24439375844024	1.8280303230006	1.89145245473496	1.55648218433747	1.20283715972564	1.4039623587733	1.34203155796783	1.74700266013526	1.45300162258914	1.50341495518806	1.38029892435303	1.23399654700961	1.29200016502928	0.871008806631807	0.793187066739094	0.842885282124541	2.02841531688918	1.97892206702902	2.03468865423	0.811432312367179	1.26454189518879	0.697383195964875	2.50020568707717	2.35569922864353	2.38324115099135	0.865039541863361	0.883027597056712	1.33909792628892	1.91266650898714	2.10641812937804	1.86398400215646	1.65973741317228	1.2568204400988	1.16088574648548	1.75405587133988
ENSG00000039600	0.107839540335409	0.258597177898247	0.233195263166764	0.342222813172971	0.397781665920276	0.442473761074711	0.256557437433704	0.153248844724771	0.400710489468487	0.196116796732671	0.276016038120775	0.396611362452281	0.876959292590962	0.603453846700643	1.06871306182202	0.456581453507833	0.358806670194937	0.673766074411243	0.933006245995	1.28554818301281	1.01778538470413	0.681327097809623	0.77814987482987	0.544945271656963	0.539532607002037	0.525525844130822	0.510671611906773	0.171028024249157	0.279243316094046	0.356452719248655	0.292622597932211	0.376341091333719	0.493521161455603	0.283079747985128	0.310120927725827	0.300691827401546	0.321961027901698	0.289823028967921	0.291504756675447	0.789552215337224	0.696192538745905	0.974959560019458	0.535684856620776	0.347602917263502	0.364593806816795	0.739028355816134	0.887850104242305	1.06175118943498	0.392524403875344
ENSG00000039650	4.287585452182	4.75924657734174	4.48890824288364	4.43061916026648	5.01835210940725	4.77236118435507	4.09687635452946	4.46730254828438	4.27532076999532	4.28068165705201	4.66324096127751	4.63990006117578	4.61435289556274	4.68308447634149	4.57311072971584	4.10433779644533	4.50557965855218	4.27084504271139	4.60363901434286	4.73836277122387	4.86684190300764	4.89498498256612	5.21124416946577	4.82539748918128	4.02672217975733	4.21518366408821	4.64293792100277	4.39623151593975	4.6172074465986	4.39876329217462	4.45556515900868	5.01224067145484	4.87020012515494	4.28456677095386	4.54736521023085	4.23391518194842	4.07802376630977	4.67533969829498	4.7102146517074	4.40088396237397	4.48176449780536	4.33886858035608	4.44277124929089	4.62124036616559	4.39410094590665	4.49073416781429	4.95261768772668	5.13744414095995	5.04545531274088
ENSG00000039987	0.928171870784512	0.976960529140752	0.852890762340652	0.628522255689679	1.13239516663568	0.615762769815551	0.314523837373588	0.65790024149777	0.788825474420158	0.542387660910459	0.464931412274831	0.583549366888033	1.37421418876369	1.16230357600446	1.21791121182329	0.709114029282023	0.652976536365003	0.734457056046924	1.25594646721034	0.722604035857504	0.775206315415506	0.76414138138401	0.984184866637589	0.945123056702641	0.736517924257758	0.470040503565869	0.671915883200527	0.745858219472614	0.672751087197611	0.529753751151503	0.726349821387664	0.937394473138641	0.959817545072044	0.588491416506358	1.28525505114562	0.932309739713043	0.703859597189591	0.398680813402419	0.505776096333864	0.949145068745102	1.03977835428019	0.999502566402346	0.66763653347057	0.558570670561898	0.738106205755684	1.11138701001098	0.390973949952306	1.01381300864144	1.10334440784356
ENSG00000040199	1.81866913453491	1.82918851419947	1.86246797927628	2.3459931806909	2.45436152795984	2.58144334983603	1.92895289840426	2.02039855903747	2.60125161487936	2.08741467163417	2.30090768693479	2.38392910744668	2.06594334960345	2.28889277964904	2.28516015674882	1.81304139398089	2.0805783952169	1.89083225850069	2.27331383940642	1.96811744584016	2.22508938895118	2.20161492563751	2.40689105280326	2.20260231357927	1.38054033843719	1.86889179199094	1.92408075496849	1.76756069301376	1.79278727418886	1.71121441317648	2.21933282351637	2.61834428801772	2.58067127177238	1.81675935167938	1.95127146576411	2.43745683694626	2.30112402615553	2.37689911534654	2.39458251895629	1.9519248813753	2.29384400071712	2.15933116071283	1.92759923716969	2.02431327158518	2.02745721911362	2.17341218834648	1.97980627214483	2.28984832362433	2.34896855385121
ENSG00000040275	2.29055097255861	2.55978991656126	2.59075954420751	3.5965640355324	3.77561891913886	3.77343886916697	2.51303238684702	2.53628077424205	2.78063129388297	3.80237330435189	3.95527979343162	4.09242605639947	2.94214160538091	2.94256353741392	3.09444574649002	4.14074297955513	4.19728164373411	4.08811687705069	2.95842492874348	2.98789665511951	3.17131031050898	3.24843851059735	3.43040660824614	3.22375589791814	3.72571270415929	3.93449070571136	4.05537501752338	2.53663693201579	2.44351157442161	2.52894745836359	3.44434307430355	3.671005665412	3.68400760591017	2.54985133842838	2.62314569401177	2.91021251082721	4.02501949270635	3.87424636909385	4.10328117811971	2.89683968457764	2.89177632658313	3.01412213866558	4.21020575231579	4.27676750276544	4.05367533381029	2.85871481164464	3.07008807213906	3.08569180047578	3.3128942616407
ENSG00000040341	2.75155020654806	3.03784303725437	2.96192209701382	2.62236884832902	2.82802342912788	2.820140024098	2.57912532502698	2.82097404256624	2.60487248658484	2.97959272897084	2.91660248237869	3.05393042445775	1.96168225574143	2.28169235173949	2.36670852799528	3.22235775590447	3.35772256596571	3.36816097288379	2.83673654206353	2.76460695249812	3.02656696053745	2.70950247936877	2.5036302637861	2.4420687357779	3.39125815074738	3.43890412883426	3.59263283598808	2.76301175917618	3.04175193676076	2.97667177081525	2.593155490217	3.00992113388913	3.03722924022928	2.3746117578725	2.8441591024287	2.68852753461335	3.14151950561997	3.11120152336011	3.12713327350267	2.3209258679909	2.39567644939296	2.43140038226486	3.41674915680935	3.51101096766854	3.50470117467682	3.32089075027493	3.0976749550653	3.06935905852716	2.70698296514179
ENSG00000040487	2.00562545000179	2.21096639129272	1.92982722365374	1.60410572153828	1.66975378070871	1.57767682694603	1.24243842477616	1.40016274892788	1.4886230353879	1.86912629222112	1.81967128486348	1.90592560139758	1.11145282828018	1.16560404815422	1.24241244328941	1.9444490822168	2.13365388399849	2.03105585819706	0.950259214643234	0.912796634619878	0.869815286674557	1.19414365612985	1.03081513060228	1.06923153724124	1.9920682810364	1.93681606580323	2.09932259727299	1.75162126864521	2.0919801043279	1.94066068038721	1.58706550608228	1.78265985974216	1.62413143200684	1.65571253432605	1.57981546816745	1.47823295441795	1.81546785779142	1.80733585828556	1.88754832232882	0.85795798171232	1.23871330398632	1.02886913579045	2.35005438519606	2.34444942409274	2.36947241603548	1.00842861252677	1.19269140799804	0.814302302116413	1.4057292737585
ENSG00000040531	2.52022552991235	2.29676619600278	2.39371198960307	3.17666119441385	3.1401096354318	2.98131382551561	2.37560504489691	2.20466350643322	2.1521249281645	2.87323690226396	2.90880634745878	3.03371664582968	2.64949551881535	2.49573118587115	2.62244147629954	2.77834089671764	2.79534653748705	2.6507317744609	2.64903594861145	2.38008487787059	2.82373919392866	2.99802963260267	2.82290153611337	2.81881608141859	2.17072088127936	2.43491075902231	2.67131014191446	2.2073388111482	2.03541781248964	2.1422062248717	3.89142225972018	3.91075019574947	4.52449686285175	2.48314676877212	2.36727204061586	2.35432328839846	4.22790616272369	4.05873810975278	4.30627346376871	2.89883032756178	2.6155327845683	2.91412083606701	3.79271455692093	4.0340105231824	3.71954686492283	2.97377803319767	2.52950550298975	2.85463519027475	3.3383143782874
ENSG00000040633	2.39449677717582	2.53700878364336	2.41224634720356	3.76305188847564	3.63151513672437	3.77103991775847	3.20803325608913	3.40575033455755	2.96013618351052	3.57627330771282	3.55068004035487	3.59899030394065	3.78467815093803	3.77835446054154	3.80041412041647	3.43350321641407	3.34760319664074	3.54257540877298	3.5387917591737	3.24592663034451	3.38582990453103	3.48758300735472	3.46193807517338	3.610231190418	3.4746213103877	3.53008592961086	3.63488778554504	2.07938028980398	2.47401420862158	2.03112932577493	3.72097145286918	3.73073851069939	3.73770533193134	2.86192084172215	3.21379091861737	2.70459758099637	3.49856604739043	3.51633692637312	3.54092164216794	3.81453144814901	3.63902459836152	3.79461464957052	3.71442536108168	3.5056925229916	3.45866093412776	3.50906774501554	3.39287618970794	3.56289097066014	3.59660790299783
ENSG00000040731	0.117634580192972	0.112512280710872	0.125304897612222	0.11991853163865	0.0743409450134377	0	0.124612108809633	0.0725127361553795	0.0741047435770815	0.149714856091973	0.107137236354421	0	0	0.0852849125071279	0	0.252331022484983	0.158750086322154	0.126511938802135	0	0	0.199281913368754	0.0819343020955969	0.10767523462766	0.118674194012351	0.249101314483492	0.148331208072484	0	0.0722173074015577	0.120984128908291	0.144926842156857	0.0768365889478315	0.127548530946663	0	0.0902101055980832	0.0783021784463487	0	0.120421330072743	0	0	0	0.125437223037687	0	0	0.220344437447629	0.152494451895805	0.129634308848279	0	0.116978267472875	0
ENSG00000040933	4.10126721196079	4.44802619734528	4.1890773026131	2.66864387072312	2.95557151869993	2.84814831884815	3.81078287818778	4.03728731973475	3.79332505136153	2.46148447984351	2.69227983330982	2.69896909236602	3.52136571837285	3.58057293658415	3.51949880145278	2.59336486262397	2.91267669841667	2.67611223756627	2.81080532567436	2.79718376909516	2.75870529188115	2.58996461968347	2.75946548804837	2.50738543154843	2.50235356339172	2.82664475923699	2.70086444528748	4.08285716735771	4.42916662853709	4.20967867578915	2.69981639617511	2.81760391301165	2.7211967387721	3.80751989986698	4.14777789841915	3.85995046013504	2.48711254833716	2.85454882131225	2.80131586807137	3.42156194254735	3.45040967894309	3.42219537265776	2.82893361081332	3.03156263055482	2.87686990562804	2.67138621673062	2.82482532157529	2.62484973517606	2.73237201324728
ENSG00000041353	0.543154178931088	0.262168091380655	0.9400385080032	0.408342298357106	0.598465553175154	0.237095370474269	0.661125412707208	0.573179948782963	1.00947137309261	0.24660926523065	0.410235047172706	0.490235698632185	0.280025082381217	0.5538121220569	0.874889402905434	0.0886991934923308	0.116520906172617	0.329092933556071	0.301971737139193	0.229087451289072	0.497562252851366	0.448878940911861	0.169227029799266	0.299244222438182	0.268012896250608	0.444574276579031	0.318991041287023	0.356458320477564	0.37478457028978	0.755999906543007	1.02657192113577	1.22704654627644	1.34458395124222	0.736388645798961	0.562800995485902	1.98179425797451	0.851662606722264	0.596206121594867	1.23325389810714	0.786919815311083	0.866814732573566	1.45142177132825	0.537329862662703	0.35515869501409	1.17475509390596	0.724209706011763	0.789443237863668	1.17296189829181	1.11792133011855
ENSG00000041357	4.20161475328857	4.25431683507413	4.35734836573064	5.95258597541763	5.8737586959728	5.91263506151615	4.42169556467068	4.41160849490202	4.46847722945456	6.11059334348872	6.07426498720113	5.89164973667239	4.75261557839462	4.82047509526406	4.80889439654245	5.74827133798807	5.80393847026485	5.66038772900368	5.33354936611862	5.37678652915633	5.48030553444075	5.51951101804261	5.48374243579462	5.6375536368491	5.40592435699079	5.60832828448288	5.61794132177808	4.13769136672547	4.07899062481484	4.44678739673911	5.5596233789566	5.84772407587226	5.86664367890462	4.42233329643302	4.4213134514115	4.47200215591083	6.0397807894704	6.05687534395246	5.89238979016674	4.8026020055864	4.85805116436618	4.86641074240904	5.85578513485452	5.82985108989936	5.55593963627849	5.34121879754089	5.3874036727158	5.4780188272193	5.45048035794514
ENSG00000041802	4.36032407865562	4.38305360715708	4.37184876543582	4.39753082120985	4.73906276337754	4.67643913191795	4.29737791894616	4.353728749642	4.40853954074388	3.97091813253042	4.27313210395677	4.36795433265805	4.23441949908763	4.36971870185996	4.28752225512531	3.83344289430529	4.26217975199963	4.14400101771949	4.55200566826945	4.47094598199662	4.58073404050722	4.71104257061864	4.86928676041716	4.60216667997632	3.51775596427808	3.97061450302398	4.34011420209208	4.36818629754747	4.30349330814462	4.22417913000233	4.12133047814042	4.65294078295643	4.55678633926055	4.32530547816419	4.51752515373591	4.34026930703262	3.97909082519144	4.33902387860407	4.30031889577153	4.13255033742314	4.3225220884635	4.22878075372597	3.90124715392655	4.14441961485441	3.92063977421523	4.36829655706935	4.5305242229894	4.68969514105778	4.62300028088546
ENSG00000041988	2.7296812212285	2.24350577657796	2.91912117118215	2.67668336535271	2.52762284916895	2.68647921117407	2.19375523278074	2.32888519337116	2.45780948190363	2.31588031849411	2.5077275931987	2.48769442699032	2.0476309059633	2.19311949634234	1.94744040618584	2.41095507565988	2.44548124902097	2.61106929307509	2.39282151393436	2.2214813225925	2.47579863075727	2.38763463016712	2.47809181479265	2.75691655284549	2.57671069026304	2.46557091348126	2.48117469469832	2.419932478213	2.3030649778309	2.77745187790577	2.31012956178358	2.46227753172764	2.61259601092889	2.3219297723108	2.32271315752586	2.55421502705332	2.41932758747518	2.46216671281841	2.61629303519521	2.00750102658538	2.05487473367574	2.00825027334549	2.73374393841621	2.67886852773863	2.53132097801999	2.45391465434888	2.25737640766581	2.51591262443496	2.45533193075312
ENSG00000042088	3.03534233397871	2.93183887761174	2.93227050584266	3.91323027638321	4.0851305768667	3.94113122073375	3.18246906882136	3.04331218184962	3.01901902032918	4.11033765486502	4.27126824332946	4.13580155508823	3.69329718157048	3.77925703407972	3.93371208754313	3.91644521303873	4.04005731674827	3.97626648304466	4.13977512097794	4.3481944771421	4.28900907480694	4.01829470583104	4.28061802217233	4.00492301036578	4.06073090013672	4.09952611476253	3.99178198054572	3.12703681358169	2.9849796709669	2.81159907673077	3.82189477609691	4.12700857067918	4.01382118348918	3.12257195151393	3.13152111621973	3.11487438524801	4.25122722107959	4.33044250852519	4.208506233833	3.90582181774644	3.92596535755085	3.98369229211851	4.08026085070863	4.17162499679116	4.10342487775798	4.26572874564109	4.42994737338346	4.40752502010308	4.20886004300867
ENSG00000042286	0.589567855417805	0.914561237159996	0.869932607896006	1.09809548848323	1.17654507972453	1.20238654688456	0.537971809248976	0.681543113037766	0.577988822422008	1.53040119857906	1.24354345624351	1.59395466317895	0.429380182721856	0.424989265262584	0.437018683220784	1.3637215002675	1.23605269778935	1.46060374156103	0.663136841390944	0.552722368535236	0.741761138729822	0.963307896637211	0.750703570752354	0.806324068632045	1.79696920827362	1.4521476425812	1.82339217123199	0.673467295730601	0.922304612190932	0.769478393766467	1.18671473688966	1.05708170982794	1.25309434215648	0.608990271153143	0.771052220433472	0.743716713095063	1.66470798893125	1.36578548448835	1.7698035252086	0.546368427849793	0.433100378700409	0.472652617576042	1.63843150643187	1.23303245288479	1.65331124687807	0.786068144824181	0.625046054207231	0.625702039291845	0.921290213612417
ENSG00000042317	1.47612592431008	1.17214152195623	1.34083140564762	1.11523011129141	1.23198866927889	1.48624376307264	1.3535438708567	0.996047860312285	1.32158782586874	1.5094098207654	1.54197672446368	1.47286188962335	0.581200579734034	0.964558855041987	1.13637681388907	1.80948313960446	1.78176132056497	1.836077744629	0.225851880477585	0.430577144923019	0.474087155292727	0.995423487205067	0.85027912628024	0.519184788395239	1.95743632389394	1.65258552061734	1.90491998563356	1.22316053673064	1.38351801062312	1.30161027388935	1.56361384504723	1.24145065341977	1.13204384102252	1.37171103952013	1.10822592918408	1.45417494758047	1.2467391473749	1.20346467525022	1.36594623506631	0.957156245447442	1.14305332654375	1.06304383123526	2.08192844676633	1.51524151214703	1.75519575645427	0.517159124738707	0.546999970684727	0.110787065268318	0.744723934768964
ENSG00000042429	3.596473552807	3.51551962085004	3.74897687816252	3.82673305502413	3.84963470424319	3.8932621153353	3.75707067102837	3.84662651634131	3.89301957868611	3.68958420571818	3.63087156192234	3.66728547330168	4.03008155868163	4.06825722745878	4.01953660154382	3.4299435560765	3.5562619294991	3.59449459606736	4.068385523052	3.87509965132355	4.00905170772644	3.96564907677452	3.94337049827057	3.97865308772591	3.45041602544965	3.43596911017968	3.50196838158617	3.56597143312654	3.50233901031836	3.6320868557083	3.62233358627004	3.93531952197858	3.90841650983403	3.81145985288903	3.84398824623356	3.860904432618	3.73057306866307	3.68219214381408	3.65873463019523	4.05928889653712	4.0444047374461	4.02275367595835	3.52620168847296	3.67004061222736	3.55281342343515	4.03087391514845	3.94419973712337	4.07219097358066	4.0589988648215
ENSG00000042445	3.15926169233546	3.31596986718873	3.63061189598905	2.62245600126069	2.82777505391445	2.75596379071621	3.2488733658013	3.41471559746306	3.18756677183095	2.56745391075557	2.73462072411128	2.86397644653663	2.79427682580985	2.81944248899176	2.82278860657237	2.86245799073105	2.97606513707852	2.92590512558374	2.36394168215113	2.26231502946519	2.18200151447573	2.3663070308182	2.44677201330654	2.41585127634784	2.82340659113054	2.78844361650137	3.08175858218973	2.92663403937373	3.30366172732539	3.47135135658532	2.48071454183579	2.73065282631164	2.74734142459009	3.17534182284447	3.53585355814674	3.24616798254082	2.76514861314209	2.73967805878252	2.98740772040776	2.88116842574776	2.94120744759866	2.87373411674314	3.19382054652255	3.03281608978385	3.17339717158917	2.12989104267385	2.33749653455923	2.31962999970319	2.34010339633125
ENSG00000042493	2.5241514011139	2.48491498308661	2.84410091756373	3.09941187727057	2.30920811230228	2.82532347722365	2.31115228953999	2.17857508492438	2.77878821560755	3.66256884577412	3.04928725839042	3.12274370736561	3.23954474349234	2.69529587606245	3.2240106192186	3.75425512474407	3.56491076418347	3.78689732843895	2.9772474775366	2.78611557051495	3.14187814306081	2.72570673633965	2.22692576426259	2.83023243496984	3.93761472589499	3.67569035912183	3.78179130568145	2.446529580667	2.44895990468101	2.80050175346712	2.46024674499606	2.30864668437264	2.48760301133574	2.18647253631043	2.17352369504097	2.63311111443772	3.43644225290219	2.95047859862828	3.28090745638209	2.72883274028474	2.37271638290344	2.81415044309504	3.88049105781498	3.87189868414398	4.38491246665234	2.90119629397931	2.63648258924279	2.741143203768	2.73529564999241
ENSG00000042753	3.35891598940555	3.45293557706657	3.57121859849327	4.32029749685416	4.29262421961146	4.31620862867788	3.48160925195602	3.52148690308658	3.63408794283119	4.61389699636803	4.51955565114189	4.47652170964323	3.77448818118327	3.74207893058151	3.65612121412554	4.43456808728777	4.44708260003909	4.25225673020293	4.09444789021691	4.08272397059302	3.94266859554253	4.07957435105197	4.05585145096901	4.29793417531444	4.32154918952643	4.27148466287146	4.34116167048044	3.55536234710166	3.54910001158565	3.54169818144972	4.12392116365799	4.25136398042467	4.30640559533419	3.40222352166704	3.48139392365643	3.5833855962331	4.5337858858852	4.5051244109316	4.47533367316597	3.87579668460399	3.6900812316899	3.84831400680828	4.56493968316879	4.46581271180464	4.36071744808695	4.19028333230094	3.91340604858289	4.09812573789209	4.08887798098985
ENSG00000042813	0	0	0	0.252010852387999	0	0.468824809710925	0	0	0	0.373842337348248	0.228438309311023	0.356833531363082	0	0	0	0.347666489380793	0.607622516047252	0.266615982322482	0	0	0	0	0	0	0.228509926531335	0.294135702908128	0.23877828932796	0	0	0	0.466954610709326	0	0.230161269427391	0.176654697098557	0	0	0.252340346291458	0.320270262044932	0.637560472120194	0	0.279166921235458	0	0.379322344556967	0.719506695778803	0	0	0	0	0.18493480594876
ENSG00000042832	1.34641202914514	1.33191736965356	1.09705440913704	0.791330501665299	0.913438668605529	0.611336619487362	1.20221826602341	1.49271081907437	1.08684330506811	1.06752401738487	0.71515326082256	0.797462149824585	0.570833773249457	0.951931969418465	0.946167930024284	1.6729796869848	1.87586468296866	2.40646751681214	1.07510139424038	1.01280019225396	1.01280019225396	0.920262832626555	0.969899742919	0.988004697823293	2.64441438351627	2.64094839756147	2.28205988469908	1.12049119038655	1.42278780094959	1.18200016425419	0.976625429313638	0.64305947494759	0.649830410005556	1.12858524461837	1.46196753627548	1.06837298827354	0.774939126654271	0.888960644202199	0.635875525014279	1.15866576702101	1.20136741324026	1.17308567024215	1.42549584331903	1.09696426475573	1.00132281802604	1.59287957672808	1.84471396638726	1.7193948483489	1.45226466926108
ENSG00000043039	0.279312142107583	0.131258937553233	0.246627238326489	0.258446600433386	0.193003468161646	0.180452310841781	0.417483266528206	0.173181580847874	0.324231191226572	0.253538508734927	0.0875699376322525	0.312736326958904	0.35560236893576	0.327910690959306	0.0717262523953452	0.623857122060165	0.314444249332927	0.432260224335078	0.23432559854075	0.067438624270265	0.108075626406484	0.311225488383182	0.0615084664048251	0.315596562387465	0.646958205363215	0.353011842968982	0.461124955213218	0.366848319222573	0.297351918428189	0.291557802099152	0.174538010100911	0.210952744468086	0.276464388846273	0.127613667376699	0.168562331302544	0.286650040089537	0.354223742196869	0.200156563318868	0.439193844852206	0.405037016490022	0.268467142427724	0.319163297498576	0.556261024145628	0.600016024957058	0.579165161877163	0.179627096661071	0.110798701881939	0.237738918845416	0.173798673319508
ENSG00000043093	3.37025008257153	3.07957697524904	3.03503471413673	3.38123614178767	3.39894818745353	3.45096167438887	3.44260480478564	3.41324122915028	3.53052244005376	3.48075381727844	3.61380563106098	3.58263799498377	3.20775420832769	3.27613290050758	3.30078386864319	3.52772723729758	3.61165817911991	3.56469283420606	2.98423139121694	3.01042382229698	3.01892131732669	3.17149486730057	3.10445662516646	3.02398439722008	3.21691790940203	3.29803444954782	3.40160729763512	3.37114015522791	3.18032208923595	3.212781290867	3.13245918008122	3.41749714907561	3.42805026082157	3.39016676751305	3.24940115016708	3.41087704882651	3.63491944931799	3.54534678648147	3.44622492047102	3.22148042993757	3.34463761212835	3.26904789091411	3.40713306392708	3.35027594795041	3.31224229871758	3.00074966536577	2.89859893280129	2.91521070124308	3.13073071453664
ENSG00000043143	3.54961163963748	3.46815173233225	3.38788584160234	3.66394106132209	3.64409388583618	3.69989357537704	3.81248550307311	3.77712153181401	3.7440515910558	3.79795804914017	3.80221037156131	3.83758174697148	3.52335896561806	3.54629866752784	3.29792357619833	3.41165253556577	3.63950536949614	3.47876934725704	2.63494890157072	2.72499253249911	2.70459089125008	2.5918534066997	2.51338072152726	2.49858763684386	3.14040820941871	3.33944962937075	3.46452266712687	3.58238218148154	3.49984139201207	3.37258526450618	3.4788557105009	3.66735955314701	3.76170463956278	3.80716458592117	3.78176624533728	3.89663724937901	3.77369842954665	3.72865049657749	3.84930469337113	3.29175075141927	3.50950754283531	3.47933365786486	3.67956117347494	3.84881906001476	3.59767931650285	2.69715775993579	2.73433504136003	2.91200277802246	2.8383120880466
ENSG00000043355	0	0	0.110217600898622	0	0.108492007415476	0	0	0	0.10575903623795	0	0	0.105193901778505	0.125976047751471	0	0	0	0	0	0	0	0.113667913476906	0.120798041510479	0.106098143543475	0	0	0.10547560903433	0	0.121467794143431	0	0	0	0	0	0	0	0.129356690669885	0	0	0	0	0.115146674619685	0.117889696634566	0	0	0	0	0.113830345168936	0	0
ENSG00000043462	5.06132840841177	4.96604928008986	4.87405162897615	5.2611968464446	5.16576834837854	5.04992651758414	5.4325029201626	5.24798676651627	5.24900631674123	4.89070244925517	4.73871282854933	4.61083113255184	6.41389492769217	6.18943181888382	6.27756036211839	5.1441575200121	5.16583114183091	5.40608149122191	6.62014653717493	6.44582616293725	6.41420785699973	6.20465876756852	6.07983021496494	5.93126327316719	5.20480307317389	5.32149663949544	5.33878729910175	5.06380948515478	5.02123887688045	5.01833887848129	4.95425540066005	5.29157971949529	5.23841873113969	5.78457259525479	5.68131870967191	5.72701385756867	4.75701535301914	4.75138085576969	4.77183650317147	6.80042393362578	6.61550947519909	6.76462366563731	5.20716104750617	5.22447705087881	5.47046231689043	6.76553481692262	6.6358415632985	6.6176115123794	6.22187959688091
ENSG00000043514	2.65647616555616	2.5826834818724	2.65127524314542	3.53574575698443	3.53201509558899	3.38018822680423	2.70685615517969	2.37297086061728	3.01214189621277	3.05946265573522	3.34887197588347	3.16303325081359	2.83403065702378	3.04858560045779	2.6696558131149	3.38587729276251	3.54862263930961	3.37677148350033	3.66627079358629	3.53649429816511	3.60228071924856	3.81675582469935	3.73434266152368	3.51414206467829	3.49776132063643	3.73758628147762	3.33585854035382	2.53669232293723	2.35299394637893	2.45066883468556	3.2679173860062	3.60595154658466	3.29146063760335	2.86911407251622	2.72945285486262	2.80374818448888	3.04960947677198	3.29550347710309	3.16916864036412	2.63401607237584	2.84744685937795	2.54788927364491	3.21620827010554	3.3658534108897	3.26597694435681	3.57052656862397	3.43772537012005	3.77709635416855	3.76925595222709
ENSG00000043591	0.649435598533348	0.493955723817867	0.71014686366787	0.112383595993613	0.158949717431827	0.264815104856982	0.574016174299265	0.389474605423001	0.495953378138302	0.106993481642837	0.127515961140543	0.102955425746382	0.431931106669297	0.257368730616821	0.535495797080213	0.156424948858653	0.160865513358346	0.332845668565514	0.186018879929787	0.168727069059416	0.493209771732977	0.271337728394804	0.105051667969289	0.357701716627195	0.17117718836156	0.187145735044862	0.128878585083816	0.627904411498008	0.404165597443148	0.689552226448809	0.110721718691986	0	0.366822681048577	0.50335438342699	0.358414030850086	0.680242269229396	0.140011476456331	0.140137524009459	0.162966279421875	0.443094170641982	0.277173298198119	0.505099862838037	0.207593676234539	0.100381842607462	0.373300667470741	0.247670686799366	0.286413518176932	0.439748653481629	0.351719686906544
ENSG00000044012	0	0	0	0	0	0	0	0	0	0	0	0	0	0	0	0	0	0	0	0	0	0	0	0	0	0	0	0	0	0	0	0	0	0	0	0	0	0	0	0	0	0	0	0	0	0	0	0	0
ENSG00000044090	1.68042186706544	1.72181972102337	1.80941764196154	2.39474212503059	2.48039649431011	2.39704127187973	1.61395569188292	1.8269190625707	1.68740770386978	2.37237697851758	2.48249541175535	2.57597298874011	1.73944635675716	1.91267389326262	2.02494179632895	2.5860482784442	2.4648569919823	2.5195415436137	1.96021872002886	1.69601186043228	2.15790954862425	2.05783351062262	2.09637977640009	2.03881223692705	2.81843407852504	2.64539435107114	2.64623862513432	1.85770481282669	1.87344544138726	1.75977848587288	2.19204563417572	2.4466075118538	2.56093361283368	1.54308227467299	1.90944324069865	1.65451069952059	2.3865217478666	2.32551126830353	2.56778379817489	1.71647721813503	1.70443349730408	2.01548151984594	2.63495607380842	2.61800878362749	2.74864817053072	1.70483354313285	2.13210158913475	1.81162581998405	2.14576869663281
ENSG00000044446	3.23025483763946	3.26743358108061	3.14990295318125	2.83327216585559	3.12162897092057	2.94815312580808	3.11878583997413	3.03179415669901	2.94007684730917	2.3895331346447	2.72020272580758	2.69343051911008	3.25420821906698	3.00312984393443	2.92184350814195	3.06620005682362	2.88918216171823	3.13511153402011	2.91172003102476	2.60461375915275	2.57591973148855	2.93269662254117	2.74171061259482	2.67417623525293	3.11577054203781	3.0174937653355	3.1983914452317	3.01191561402809	3.13943426979956	3.10731837000601	2.59851803322736	2.92390861344867	2.89762869584405	2.99860813429946	3.01841310777705	2.97996359891913	2.5341490926164	2.76747567285296	2.90420343545731	3.12007596320077	2.92439737594937	2.80191084598974	3.02010288308743	2.89431397712879	3.13925236263235	2.50171460143737	2.78621422207156	2.57440451623229	2.85845100176974
ENSG00000044459	1.07270285271505	0.974759620000797	1.13540698449659	1.7120125511378	1.3822988898444	1.80304389328137	0.997874405495727	0.923071689128997	1.00595226077368	2.32921241818629	2.13596009807689	2.3279292006325	0.880211638661041	0.668900593485403	0.67445251924271	2.14190447276991	2.10559528142579	2.19389125019118	0.691903407394683	0.640061754948322	0.810636839852358	1.07444936909895	0.995696929325726	0.943318177594655	2.09229730114995	2.01339521771202	2.18794723108921	0.98203352758193	1.09764181791366	1.15079352205445	1.3460763508311	1.43681398129872	1.66857625381218	0.90612321743834	0.927918862354819	1.03333749654957	2.28841517217955	2.04329091099687	2.33215748737623	0.739376926798025	0.792499181190602	0.677607055878213	2.3744377380943	2.0944126630849	2.16348278301359	0.795089862071253	0.661865469963819	0.70795204570462	1.05349287902814
ENSG00000044524	0.126043049840021	0.0694826848421352	0.0764912085598646	0.074019961138009	0.208440793548399	0.07222447090694	0.0768261246278981	0.069779482027744	0.071168835692106	0.0679249681477689	0.072201212585414	0.192994398850259	0.0870133103210943	0.11844681530592	0.0745755128395398	0.205754026143741	0.208279222525608	0.27343430332405	0.0744973606179072	0.279789255963483	0.0744825091488414	0.0784046282922458	0.0665213664997442	0.0724841830929756	0.356524132567269	0.347479293242844	0.15407210531179	0.0690984525797384	0.0754889396076534	0.213342073381896	0.0744881712974384	0.0781829794505123	0.0667176451213383	0.0857720176343374	0.0753189529061764	0.0711914661388212	0.0736657100845546	0.0744949472691926	0.0954283546395858	0.0792165511155525	0.0836184608874136	0.0865262593390878	0.188923052228486	0.0769148363650006	0.265409622653451	0.283249262048986	0.0754521255175525	0.0747416356323215	0.232108842719834
ENSG00000044574	6.40467458566359	6.36700466927087	6.48007216890754	5.7909749463583	5.71409907505815	5.73937803513287	6.56700992558775	6.54412621107607	6.5643349602455	5.40823846691217	5.36361809713017	5.32902599292527	6.03373109775445	6.13007582772574	6.1661990616145	4.2888883446086	4.41161334914724	4.32257913228046	6.16051932136404	5.78549455737828	6.48499089757089	7.12540376001437	7.05181233197556	7.00725666340493	4.01534644766005	4.29706769544669	4.57075574418606	6.38281551773918	6.35724763567743	6.45833985074168	5.44816738319503	5.68067418968909	5.80008307292511	6.5980865960782	6.5139865013348	6.55297140298962	5.41028351688286	5.38924066531778	5.27906318882589	6.08471351316095	6.20293624660176	6.2333552669569	4.31730809733437	4.37460037816325	4.2906142236895	6.34220240135746	5.84924120296737	6.51626112106513	7.11821067501986
ENSG00000046647	2.77661809340941	2.77072448563003	2.697642899187	3.2203547307476	3.36252238624453	3.34532519909552	2.51530652217908	2.54949985693026	2.52964098112817	2.81287857519783	2.85363285140032	2.83556938992855	2.68390094086921	2.5328551900501	2.83808381696492	2.68491803704516	2.97855559543337	2.9560814679242	3.09941187727057	3.1648841562993	3.38612096820157	3.32169591637942	3.22971289116813	3.35379475441798	2.828443161274	2.93511671419649	2.70799019930214	2.85564802924514	2.95407138559434	2.80437804472919	2.96945503110064	3.39581626270968	3.34370597120852	2.6372342402258	2.67353466787498	2.64424385630256	2.5894543351888	3.06150128732489	2.77902421993125	2.76565222023848	2.64194601049917	2.73298993762649	2.81454607200029	2.99244688256246	2.93818260671398	3.17632316694695	3.20109874476552	3.32351327918017	3.22886179865051
ENSG00000046651	3.37042197298837	3.61670115739995	3.54723236095809	3.16130179526022	3.55953073049231	3.23942327275586	3.58577749710237	3.55920916923853	3.66458163858095	2.68156932385261	2.88866474622484	2.9108223233832	4.16670863371222	4.21556760020595	4.17040550703502	3.22611356909151	3.33315049116549	3.18002688259956	3.82117883812742	3.95698298666008	3.71879498883539	3.53074208800291	3.8067358204149	3.51981858447681	3.34733236216994	3.26732688392895	3.22486982490403	3.39862741545952	3.58006576087312	3.55020916566775	3.00280718722595	3.36780949114344	3.22469486138745	3.4575210027151	3.80744662669903	3.56167940474052	2.82993149408475	2.93994468441027	2.93764754846728	4.16821131480853	4.12116012301447	4.16103389370793	3.3351109965343	3.0871257019832	3.34078544555984	3.71449602996266	4.0385023406445	3.82550169015684	3.55188779595559
ENSG00000046653	1.185468653644	1.0338781928515	0.913117703138657	1.54360575490968	1.8394951093284	1.44395459347231	1.62794362066283	1.54218638107686	1.70063053581695	1.0033047755269	1.41479192083108	1.36920160879366	2.27979741486338	2.2001624796939	2.24657120041029	1.67550838453535	1.67070985410559	1.65720469598532	1.86818950520837	1.43151387237453	1.72353416023249	1.59405215638497	1.56864716742557	1.14406036634638	1.6960613808636	1.92370397841881	1.51995074593256	1.0348556839764	1.02125957083668	0.914653392164779	1.3709979654939	1.73799646093958	1.44904847865589	1.81069897904745	1.79801983219887	1.89078395457237	0.929554379507142	1.22810135542451	1.36256503442065	2.26112122585096	2.32788630084055	2.25525236624654	1.54166001685063	1.79433448436239	1.79297040241909	1.46175427612975	1.87206829533509	1.73846241426652	1.65876888272249
ENSG00000046889	0.286580215630451	0.240410417263783	0.199357287865337	0.160875730184949	0.165750003950188	0.186325198181901	0.303833926129173	0.190943447905872	0.24252883663338	0.170467406492735	0	0.197186359480444	0.211942654829704	0.0942572620445561	0.295300478559869	0.183503358191507	0.0849064298085956	0.0819204820128053	0.251218534794384	0.171668345644963	0.270718501219314	0.304145306646795	0.200192581183733	0.168399256436878	0.192844331030866	0.0723733113563929	0.111021561657075	0.174436383700468	0.240378964565886	0.389725216712658	0.165941465932438	0.214553966226447	0.145292706420109	0.208673767099649	0.304010288612829	0.201705795924416	0.0865024141566849	0.172633108313271	0.094325240365231	0.383233813986812	0.30871115322868	0.236568235644966	0.194634605780203	0.175338062193142	0.0731331686156701	0.316004187981349	0.158517986388438	0.260766835410651	0.321599324004219
ENSG00000047188	3.21684977381218	3.16658413751537	3.07988498511698	3.12142615799276	3.21375875496872	3.18110334252225	3.34354708216041	3.20957268454206	3.28338184547764	2.93881265472965	3.12224597468183	3.1863608975913	3.29220806765025	3.22976432936021	3.36984430400413	3.03195329983413	3.12901238460994	2.91325786168287	3.17442642593094	3.15153872469219	3.13275132721208	3.21447013404921	3.25321541392483	2.77429351824893	2.89126025195728	2.83507631353281	3.2036078604296	3.13356627168189	3.12612875748303	3.07139617747498	2.85483093231041	3.11948854497524	3.20884165050026	3.28115930531165	3.23720678155292	3.27925947647718	3.07663461163941	3.06726657952544	3.15864587515848	3.24147845007763	3.31882975122673	3.33915175069027	3.19477983426353	3.06654482175792	3.14845336057165	3.05076955048389	3.19725987449502	3.12691841823318	3.17032823127615
ENSG00000047230	1.64710934915511	1.5116199908722	1.49927030564975	1.11182462014024	1.21699070260722	1.38043221225132	1.19553934244512	1.44692133587473	1.37678428334111	1.93011172280652	1.57500794530949	1.77053413035755	0.904331504538976	0.988261564829022	1.06846918242089	2.05052881818446	2.13616090081604	1.92396978127644	0.519741558429697	0.619737426133946	0.597666586235891	0.586323928958652	0.560255583222762	0.408572275858875	1.89372472751734	1.87362052270838	1.99965807123476	1.37415345771366	1.47266928561659	1.5120124970956	1.20653352288581	1.03004789679923	1.24740004225058	1.23002936436572	1.37179982096943	1.33408749165494	1.79248087561855	1.68842837438354	1.61648303716074	0.863450979178223	0.892858324891033	1.16240678308643	2.17281120353285	2.11247488323683	1.99086302828224	0.466517559960904	0.459660952685055	0.489840569678703	0.56441738465447
ENSG00000047249	3.87756612717341	3.54971220987078	3.52881926414315	3.44321865675789	3.30335666942635	3.42179054607471	3.86225276113706	3.6429218993159	3.81359396703677	3.63091659915091	3.44036681144919	3.37577700431524	3.84708333717516	3.76186965894131	3.75126957534224	3.5571664072962	3.38673666094299	3.2917619079623	3.45015578564673	3.51705263441262	3.42574038956637	3.4317427521014	3.48974840611943	3.58748605901722	3.26040540898788	3.26684660581582	3.38400035683363	3.78198265487609	3.55143183163335	3.49433854418164	3.39235170711815	3.37247549577507	3.28284168206507	3.95559385837287	3.54250595347612	3.76050685218613	3.65047640658099	3.34436597317366	3.47435180409371	3.5777495497155	3.78325055675966	3.88826500595084	3.63934513813221	3.41822492012867	3.45581182160203	3.54064333208813	3.4504065056747	3.42090523322543	3.34580799041395
ENSG00000047346	4.81294829114144	4.55095156436847	4.42476040059409	2.11364971300957	2.2971986119172	2.0605861406232	4.84853196449939	4.55267617102402	4.723068770524	2.179984596987	2.00191504070142	2.12822456296661	4.21393337389056	4.21496800454584	4.11491650136516	2.90961867525862	2.83401890186033	2.77524768406552	2.64579174530564	2.89866505105381	2.48664680151204	2.21066276792366	2.28755063986607	2.15960924154152	2.89811393199263	2.94753943095251	2.91162757716325	4.65776263610726	4.57268624971037	4.35471324710091	2.24914950553446	2.49866983447991	2.08604220926382	4.86471509519058	4.62886718116467	4.68982378560389	2.18148920088348	2.23556669951325	2.19494197417867	4.09866853370216	4.13012024550441	3.88519431304289	2.91459813715542	2.95643515748208	2.92307017869265	2.48954587193643	2.78355338996447	2.2745703181285	2.31467669404744
ENSG00000047365	4.56666217879957	4.43680123726993	4.31479515744944	3.17552563715911	3.25976437717344	3.00070488958051	4.46982457723969	4.42502865121842	4.16338076610352	2.8251752425501	2.86041070809725	2.76566480716696	4.47883342127608	4.47167422130742	4.51421759807442	3.00973872365788	3.06335353815147	3.00506855453098	4.05662192639044	4.25603247985848	3.89264648733454	3.56770003226222	3.5895783210395	3.37673732536181	2.68700360039184	3.01649522390607	2.79435632946248	4.57328728512036	4.31856886264987	4.50536200532814	2.57883709031091	3.09071967399794	2.90610839604564	4.61090769495944	4.52211461085077	4.61224013489746	2.9510957211833	2.8308458378414	3.07056141417464	4.85177241818026	4.9908746659181	4.81240384347826	3.21097267710506	3.13247662409683	3.3064140630421	4.28838194217529	4.46511239985548	3.93374340047479	3.29088015735129
ENSG00000047410	4.06295020972178	4.10413976553206	3.98862101771431	4.45747611731419	4.59364502574181	4.58134664564501	4.02776306674398	4.13313729919125	4.1115293869762	4.40040668195531	4.55218282590224	4.61646614572994	4.32519169792134	4.25697490218017	4.25694940469592	4.68833417124883	4.62989206644284	4.70400143228302	4.37051437214027	4.25877649409681	4.37275882085297	4.52261866721146	4.40494816763309	4.07563054217798	4.85245985913038	4.6989519255953	4.65635747475724	4.08104991202854	4.12238603266799	3.9161086478131	4.21143105905533	4.41983409003327	4.35730480290663	4.25008397933766	4.16748194445816	4.19380973444138	4.35781462532527	4.37769225480633	4.45117482743119	4.22811030238509	4.46436094538755	4.16500648451296	4.71589727579262	4.56243490396673	4.5307493956811	4.28658482120623	4.27612708487436	4.20628538012462	4.56943212136819
ENSG00000047578	2.65365737127166	2.51656680251587	2.66083978846799	2.21577369600708	2.49007659588951	2.24791135449604	2.35945207548311	2.27295543824252	2.35474955780243	1.95778507647164	2.17207883431998	2.15720665760931	2.16249164567719	1.97969164590565	1.98410561154397	2.33956098071873	2.2202876787122	2.17068208811197	2.35414760114032	2.17440961751873	2.34328740035208	2.47258943674447	2.10290168777823	2.10405122400232	1.97228914378173	2.15459539528026	2.21310011371671	2.70721652035363	2.64458488165541	2.68499308369351	2.2634772534703	2.40515070654917	2.19068434769527	2.42662407490397	2.61893479401102	2.50133758624575	1.97166700350174	1.99900531908946	2.22496295338047	2.03893199834163	2.22045161785532	1.90649638869819	2.05164245273426	2.04517613071194	2.31681930422187	1.89821788197625	2.01254691376797	2.32068921983111	2.6223397956638
ENSG00000047579	3.32074264467175	2.70646227434692	2.74729014483981	2.85400164458644	2.82950057790898	2.93074565203444	3.06619539702394	2.57715912928475	2.42099015737267	3.14883097167104	3.02843660885206	2.96478841256127	2.44587991781915	2.38041982642396	2.39565093798024	2.72126253257434	2.74754010878862	2.74895539216154	2.66510790477438	2.38012929739075	2.66696428286827	2.54800663673122	2.55249520234721	2.86772843296962	2.76078179397575	2.73850180855804	2.75738624799658	3.3524027174826	2.71018791456376	2.61144384829515	2.41716299770148	2.64562854892682	2.69221210465787	3.12267765091375	2.62457438482724	2.47337373397428	3.03552493849628	2.97672782762629	2.84904616436899	2.26936641155768	2.29777956491756	2.24193978346362	2.69022561618966	2.91244848591724	2.54267228663814	2.51105348903089	2.27779227538332	2.36260529689265	2.40529509915291
ENSG00000047597	0.475975760516024	0.622449463792639	0.676325994348002	0.307408226235701	0.310233125246379	0.362659202492616	0.572677539208231	0.37004447217353	0.586365655746672	0.30724790700889	0.245990950349546	0.261191269085012	0.493192673018434	0.45814294357621	0.597252830161199	0.173031033220082	0.252170173137921	0.168062883346934	0.356728542502304	0.303403589215975	0.484308943575366	0.362040423972259	0.329620963011377	0.537377190357038	0.18270231762868	0.320906720079601	0.122077799939251	0.487124354632279	0.327847291342131	0.707380405920666	0.314952335654289	0.297354146773409	0.328097264239023	0.444917845623763	0.414922248055758	0.722069858187025	0.285190220365553	0.299041805670265	0.166122728008249	0.457054525313692	0.452826315296762	0.611945801886347	0.142709767180242	0.145903047131922	0.136131883415447	0.317539859119241	0.205729604847067	0.371217289592488	0.391958300482183
ENSG00000047644	2.84620505570186	2.7708559718946	3.01511814735383	2.45218543572249	2.36732359413428	2.58786929284583	2.59176354531083	2.59755057689209	2.82008638482212	1.91996943648353	2.2172820741112	2.20518282630127	2.19987439679495	2.23943547355248	2.38125578295852	2.30920910570065	2.4151456262049	2.40534924100457	2.10893844880203	2.22183263350627	2.15184010720162	2.10680497469583	2.06319655347431	1.88259145505459	1.93189380602392	2.13850258880904	2.15325643517592	2.83325451967908	2.84603084776683	3.33693970997157	2.91062635275639	3.42971680898923	3.43482878574015	3.19384105374828	3.16387883816664	3.52169672481277	2.82709466304804	2.76999160264239	3.10839109169293	3.26056272524952	3.20547442592394	3.6091000451076	3.01751822687585	3.20292528873307	3.61466763041398	3.49438713312827	3.76482377486131	3.58984610189698	3.48064298802926
ENSG00000047648	0.473123756581979	0.445303579127706	0.575206194930121	0.454146059964943	0.555828625680844	0.431212123969574	0.45669040018361	0	0.469269609919451	0.501425985253957	0.387517000127522	0	0.426173207693494	0	0.504410490730908	0.39367858582018	0.313077121202926	0	0.426314246444125	0	0.49105853583828	0.582520042785043	0.393990863354485	0.525065158659371	0	0	0.391348604128571	0.515782120019011	0.312848231437943	0.509358347842963	0.453604266768692	0.376518158646526	0.294490343488091	0.526711177572213	0.435952928516853	0.430269584360262	0	0.435790606654231	0	0.491889868627547	0.332815559117669	0.521324517002586	0	0.293286587774434	0	0	0	0.435905075407782	0.488269537177623
ENSG00000047662	0.28496688967692	0.24508271811293	0.268814952432182	0.212573484464353	0.202743273460509	0.216976574542769	0.252718664102348	0.269466674839851	0.307175093001208	0.191464631210235	0.163358726769313	0.214832308422137	0.441879965450194	0.28868481953284	0.339974667372195	0.228929182227361	0.186034654705837	0.172644888491775	0.265556855030117	0.308113913516158	0.225727410273676	0.259982198831306	0.357023183296368	0.268396801303827	0.148257923018162	0.239054695031867	0.243305329794156	0.242027325221332	0.288281642673627	0.254923574138172	0.223523479132495	0.242249465373843	0.180555832152653	0.29068256646402	0.349989747727055	0.271467321024367	0.212069661505005	0.207227967666056	0.177221071404996	0.429813596453929	0.317699264762174	0.298880881057907	0.215233952749713	0.27954203203367	0.165014313435891	0.347272277090252	0.27841400630311	0.215868351106239	0.288137718629293
ENSG00000047849	3.01439699878315	3.09155141472459	3.16963936112193	4.46645624426836	4.34811301395985	4.34067324899035	2.78952572795376	2.82552504112305	2.74263840586658	4.40619960007592	4.25775509412429	4.23490328852989	2.59588137623029	2.36034538122681	2.43741314459285	4.40206452841039	4.26196694691067	4.29093193224662	3.50827442324605	3.09437779401143	3.25474477328244	4.17003627958904	3.59431324749292	3.85099192601901	4.44062921353868	4.31265110069526	4.45147340313402	3.043455201763	3.14064613934298	3.06224072809802	4.29811771281676	4.37583500604081	4.26314314999552	2.83742212177145	2.78433199925937	2.75704351923765	4.37610916090984	4.14678836119204	4.20132276871226	2.51506397837853	2.45934094783268	2.35061592132193	4.5016956684949	4.28693680559055	4.3483612620023	3.3469418093216	3.02504347232879	3.2600868637009	4.09357926946028
ENSG00000047932	2.84578690566121	2.66884495449599	2.49968031314662	3.62719286235698	3.7215474953283	3.72247379193761	2.69969539671946	2.55421502705332	2.46168066949982	3.26244476308165	3.38420380528558	3.39636572799997	2.69050382655241	2.78697844183426	2.68733715950467	3.16784354904392	3.18935638185207	3.23752877192741	3.29707683766237	3.22761750480496	3.43648086691651	3.49081258796625	3.51673493514645	3.52696034468813	3.02568905484379	3.10970807086742	3.14971436774292	2.86714293455449	2.66957960653962	2.47811698542858	3.38647622181409	3.73179765006802	3.72143376533528	2.74232923707728	2.56394885712795	2.49881777320067	3.42459159071575	3.42052277091537	3.34690309757803	2.71134476805164	2.7664700412316	2.65186072945083	3.18684424783753	3.14910979743034	3.17523736783837	3.23736778969989	3.15404286038644	3.38844980883965	3.48834097213342
ENSG00000047936	0	0	0	0.138809314856571	0	0.136425949350289	0	0	0	0	0	0.141486541355594	0	0	0	0	0.136411989718056	0	0	0.137223941765922	0	0	0	0.136951038963399	0	0	0	0	0	0	0	0	0	0.14370632696531	0.141478728723349	0	0	0	0	0.148106162771467	0.16201680345359	0	0	0.126961231306156	0	0	0	0	0
ENSG00000048028	2.07741198351929	2.445550594143	2.0590691771142	2.1027258459963	2.2192665255461	2.41060506914978	1.85982457714211	2.21217886911803	2.08023747484098	2.60479117946192	2.37954613413017	2.94564351657778	1.53606474716674	1.78895554189532	1.80765742438083	3.82563470701201	3.65192237700233	3.899826934788	1.26510647302661	1.80589574624327	1.42495001080872	1.37239825592778	1.4440655038698	1.31221984994481	4.04103695977579	3.70060296443004	3.59233826693084	2.2257170075374	2.34851497999183	2.01840089583741	2.04853635847408	2.26096069329951	2.35494317029901	1.8872559953052	2.09446684433845	2.14717378557628	2.68213734431662	2.33756895875647	2.73978785768916	1.57805456672497	1.84129380088061	1.68762597824524	3.98780186658332	3.77959272064753	3.87145514527968	1.27437068832039	1.22694393601797	1.34741059119486	1.24365591055906
ENSG00000048052	1.52812806894963	1.40095141971351	1.31869248603444	1.54742632923124	1.515045910975	1.35009966495561	1.49593321163728	1.42170976634085	1.18404658939312	1.12254689046364	1.12343172248462	1.05638305445037	2.0110663365406	1.65653521595173	1.55660870228949	1.32855136468012	1.14994841547167	1.32912859431173	2.14701490614324	1.63168069737743	1.77008629354656	2.3722697251594	1.84936778184837	1.83113561901838	1.57754055790944	1.192849165416	1.48943742003676	1.40176900875805	1.64583734181411	1.57383560494801	1.08359678479065	1.27153705582113	1.21510857088633	1.52147626589953	1.30145789003413	1.36260599410609	1.11107102200273	1.04414202322348	1.01125903506351	1.67742361022519	1.31961488310218	1.42104838267319	1.20723946298202	0.968218824734514	0.953979502972413	1.73989408140169	1.48969445640882	1.51845356272078	1.47813489228524
ENSG00000048140	2.3296981884849	2.48424809965812	2.32797794816223	2.68139132334553	2.78930448221645	2.88672623214568	2.18439484943978	2.36188648678913	2.13083070647167	2.96620047094795	3.05287790953453	2.77190724008356	1.69440386563669	1.77872150988555	1.8197134245208	3.08725346602145	3.13061275574781	3.33192232750828	2.21324008611614	1.94339269721656	2.25490526217633	1.82853328090174	1.9724783535394	1.78745019763996	3.09181488223104	3.36770953750117	3.43609787867021	2.34002922896822	2.5537717353329	2.41678839571171	2.51097230306628	2.91615320838166	2.72622405168107	1.96739623249329	2.24862614363993	2.07979023088069	2.78271849243829	2.92188657469593	2.73774491643725	1.51922213410273	1.68877575636493	1.67974538611948	2.9666947354307	3.17459368427438	3.28320557421446	1.93507451214865	1.71446077109222	1.85836148489564	1.81763999385763
ENSG00000048162	3.72163217947463	3.31971252347818	3.46891521841546	5.24006835822606	5.16343649235414	5.15867591691334	3.6628767962889	3.41882444151236	3.57793951348328	5.22208406054845	5.21872205877624	5.01048861667298	4.82338159425674	4.62223377141397	4.67519052944489	4.24293265666085	4.29740784770212	4.17082554987939	5.21082951242484	5.03798453731808	5.06889791289228	5.27206065639456	5.21622297227087	5.30768832167471	4.06353305901156	4.19409637849027	4.3154767587845	3.6911917786298	3.2803396238887	3.40876864715847	4.96639078277467	5.17281083130831	5.162572096533	3.64226205278483	3.32849047883431	3.6330310641708	5.10672093073196	5.18258098506543	4.92857165683056	4.74810101517713	4.43652784070651	4.57487694411177	4.08770590837498	4.32879989343462	3.98618011923154	5.14852301745158	5.07409198026134	5.14411085182871	5.22584344322443
ENSG00000048342	0.811241278942413	0.99916020969645	1.4594588526214	0.766309348438925	0.856005552440636	0.860604645392852	0.908173879172201	0.940140062172672	1.02018577425036	0.644277788252047	0.696018055651628	0.683355902057281	0.731675346265286	0.815656806048388	0.873166088291224	0.567925735906428	1.05251948335319	0.694556187443365	0.539733728913198	1.18556949752401	1.232303668494	1.0905162708467	1.12340896088474	0.790110538566398	0.589113007143462	0.682087749882889	0.972965917867221	1.13576034252583	1.16230357600446	0.894838264339731	0.768616368695824	1.16915151948051	0.57698464368588	1.24147954947488	1.00014279013457	1.01889425050595	0.511981355650534	0.675767525494319	0.657712212422638	1.39554395146226	0.897328071706794	1.12412407783683	0.693692032101383	0.66278590642394	0.750236147544072	0.842041211241381	0.835501412221913	0.922046137705895	0.878509941534256
ENSG00000048392	2.42695085930425	2.50409634418114	2.22263671420473	2.32954634977625	2.33002417448596	2.43682748280016	2.96696750598346	2.85166557901409	2.73755722206785	2.44661617049967	2.47414899313504	2.55524861084425	2.90226190026725	3.31265028059719	2.76501007671623	3.01085731129906	3.00284193987398	2.87094539313769	2.30114906239549	2.85927660941222	2.32140390316749	2.13677841181773	2.52638442923431	1.99552718215874	2.90475120959087	2.62432070557068	3.01943903449862	2.2895292349793	2.35331242725637	2.40610691929816	2.00694611482965	2.21122280997981	2.32856468195299	2.92213417139447	2.71112546761914	2.56736950346733	2.38874168809504	2.45583822729065	2.33923037719079	2.76783368494754	2.94892364484578	2.54935922973273	3.09107427103395	2.83657826459107	2.64117651113451	2.38985485326651	2.72966817312668	2.06193545032515	1.96239495352941
ENSG00000048405	4.24810373684977	4.02469254497488	4.23295221547342	3.54599301056484	3.66558779722669	3.58229040634169	4.33776775122795	4.18296727919478	4.3488368985629	3.27384116902114	3.4914737007009	3.39959276161439	4.01104266025129	3.95435234333534	4.09439456097214	3.15872659003747	3.27630664604635	3.22287581423348	3.68106651241628	3.75654043903362	3.79534985362275	3.67124741937636	3.77044792030267	3.57479488319737	3.05941105021717	3.19208411070483	3.21708221731542	4.37180835542575	3.99377809229706	4.17734749947408	3.37466858431589	3.69053807783681	3.56097505735455	4.31991051049559	4.19023790528701	4.3074754874095	3.49728604624734	3.43765787866493	3.29930122853505	4.0841224944518	4.08335944616335	4.23816348131821	3.26705246753847	3.20483369400776	3.3017453026905	3.82658711398187	3.81041765253514	3.87043196526808	3.88029908100024
ENSG00000048471	2.91960148766057	3.08166682097071	3.04237250923489	1.84939767535668	1.88074972028756	1.95395484638842	2.74868657839665	3.00482084706232	2.95698105017314	1.66671009757963	1.80418857356708	1.79042190842564	2.23574312094924	2.39104550296145	2.56411824295076	1.63384950993367	1.70651562014931	1.79145608987986	1.78921122521037	1.82021248231654	1.80611592044467	1.41152585287904	1.39010708344781	1.18482362348711	1.52017819163088	1.72118677905589	1.82611258559972	2.93990767566827	3.05598035389935	3.07628869540765	1.8971609840454	1.91861236022398	1.76034791837396	2.89333957179876	2.97857085519263	2.93933650999884	1.88717418902243	1.86761187135964	1.64902009870964	2.1255781883837	2.46508652233869	2.43486695528059	1.60464645169797	1.82451864642018	1.6084914646937	1.89083829632768	1.87280014030888	1.82921259547861	1.6050824411246
ENSG00000048544	3.30655697750803	3.02424684145219	3.11436827866181	3.86322344121453	3.8384453541679	3.92799477493784	3.27398124386677	3.11985958610322	3.30526634249787	4.01953121314343	4.02493553272484	3.98953389536971	3.09678050466347	3.19781560713655	3.18743056438267	3.66230187859666	3.75132594473085	3.6869500940953	3.46475104298447	3.47520034830299	3.59535418041653	3.62300670996323	3.6624841427544	3.75111454313751	3.16791089761489	3.45199505324901	3.7297742459844	3.37060758145815	2.97644241476956	3.15531815587119	3.65554239825292	3.86966441428108	3.88345890830339	3.31333473335298	3.11082279876633	3.37335673587743	4.0567707588348	3.96611906838776	3.80190898753662	3.0803996555325	3.23018364975086	3.09626515491494	3.65185492757641	3.74633671218439	3.51227949770208	3.49178734785652	3.43696020010568	3.55012300605989	3.5584603561292
ENSG00000048649	4.17858307058462	4.00362632330114	3.99999175732147	3.33050664103939	3.46483549755656	3.54869742351407	4.19220603017584	4.09653050464149	4.08200035165728	3.08752262967686	3.25592880557091	3.18554238764701	4.15290273668064	4.27802769165519	4.16876224831427	3.44573725629304	3.48879608614122	3.50336279842344	3.83332822222944	4.06245477868665	3.74429287411511	3.7760268635174	3.79789528097437	3.61787473879709	3.47958949708826	3.29381259633001	3.18854032107208	4.22925417133648	4.07995485858596	3.86639782740187	3.2798730831294	3.60373542345649	3.52250014174073	4.32731830515985	4.15457067327112	4.23967791196549	3.02370243593442	3.14591365756777	3.10629374078513	4.29532975367975	4.31821318394255	4.21189201457536	3.44058154299552	3.33139704140288	3.50624184738146	3.90233825930423	3.91126471800089	3.88040642741755	3.72520415093402
ENSG00000048707	2.67529971083902	3.14740130520951	2.90265160653795	2.53339518116925	2.84434527124945	2.59956629421392	2.65541565676376	2.88467221297084	2.74402848376745	2.68831677141182	2.61150993171448	2.58838038659756	2.91031598736672	2.5546192621993	2.72149935442621	2.4913607770278	2.76450614604643	2.42887407254436	2.98695889981499	3.11785255640715	3.11317747437283	2.97848946711898	2.96950122818253	2.89600585651326	2.16654770584369	2.25103387060909	2.22090204069058	2.76580954545835	3.11964757945955	2.81406650168609	2.57899638818689	2.78705852783434	2.67696536840159	2.62557397927797	3.09856409475716	2.88016428287316	2.47921548579271	2.46834526398878	2.39185067734807	2.81298062428353	2.88069172384286	2.57806299660692	2.39347004134321	2.42773647117296	2.62219451967549	3.16649983931888	3.06161832386617	2.83095786118954	2.91538410256462
ENSG00000048740	4.83023988109576	4.81176150175478	4.62999937461738	3.94337049827057	4.09736998102379	4.06104799991723	4.65578725178462	4.65488373323193	4.56927665163162	4.17088730600755	4.23872192409991	4.27699661995016	4.83881836994739	4.63666885304746	4.7838350652785	4.37262886363142	4.35211753358486	4.29783763466497	4.38806710424862	4.43257358811831	4.24672224264298	4.08609227221456	4.20732943843353	3.96805923429845	4.15843610848128	4.23161063889091	4.29602747249467	4.77399270604722	4.7814652867862	4.57530667732826	4.20258293287994	4.54167751775566	4.56068210457592	4.70100749956027	4.66758144610949	4.60074340222303	4.47435624061415	4.37407258492502	4.50972259674352	4.77829962441313	4.64073036138664	4.66291065262466	4.60539816000004	4.52016552147623	4.49367533817279	4.57037375126537	4.50384153144364	4.49585184847592	4.45287295413114
ENSG00000048991	3.53681160369078	3.65575690927845	3.58284093088314	4.16392970272757	4.22644096741113	4.24156701147605	3.28876749231702	3.51705560308864	3.38259203733659	4.26696084146821	4.41076835562259	4.43598319192638	3.13263796681746	2.96410743853578	3.04308807618524	4.31257338937402	4.37007423852479	4.16310385087515	3.39945920524172	3.30247772954036	3.72642809705971	4.17730608293645	3.89307053664478	4.0254374013476	4.01858060429588	3.90526421618359	4.20072056210125	3.63578717410061	3.77904003382189	3.62733378326203	3.89143042620208	4.174558024547	4.02905909552347	3.34637506056093	3.5426766891011	3.41252959555882	4.30636919348201	4.39406636536858	4.24524711545013	3.06298429731111	3.36289997546313	3.06600432653932	4.02266594448821	4.03768955106552	3.91323027638321	3.42822223182055	3.2232024515057	3.60473940545827	3.99247239962428
ENSG00000049089	1.61130616616078	1.3555077804668	1.30626582001267	1.3240598503774	1.25001061280855	1.44430616072261	1.49192159120626	1.05781807153984	1.34206030212264	1.33943595490403	1.09480839636787	1.23782625484478	1.11233437538655	1.19927478589904	0.955115212691618	2.18754454328291	2.10910470740736	2.3358825288952	0.603249824955484	0.88132654683806	0.545647831507787	0.864660538637297	0.732786075493805	0.657671804865798	2.33370481229279	2.44470078486536	2.4930318838215	1.47019883334211	1.39925500790719	1.35199790389307	0.942862553254876	1.15111934614713	1.14315216329899	1.58739678155722	1.19795070784741	1.09158096004631	1.19795372596365	1.1220064977217	1.34045197298647	0.992596002484229	1.150483416078	0.99350729591708	1.8092145720016	1.77963290543014	2.28314739910157	0.778939481444829	0.763750088575544	0.773920390582428	0.814280154457973
ENSG00000049130	0.484154284787158	0.268339454335153	0	0.33076239502855	0	0	0.244627117981051	0.103868002413847	0.137959449294894	0.378596012028365	0.101131385480193	0.14753685663674	0.407141701839091	0.121404913176637	0.305926869312924	0.101406107280915	0.108334987527014	0	0.514476750284128	0.141630630072829	0.322825977087341	0.382809053658085	0.102607128564158	0.295749195538238	0.176571724813348	0	0	0.830519313091238	0	0.264604829449144	0.299244963816234	0.281447930507193	0.317661417320839	0.496060554640444	0	0	0.281625266981733	0.112028733592923	0.122278692806947	0.891481512485475	0.361244985373419	0.392375815866393	0	0	0.263181622646959	0.612742115576261	0.537078579363422	0.124915759416045	0.404221668691028
ENSG00000049192	1.45561984395222	1.87396752315405	1.75270847500503	0.82028190807494	0.909596374581428	0.685549390311849	1.71793709731234	2.17744241649727	2.01282753487786	0.807506584493955	0.81615653518791	1.00811119332462	1.3266160101979	1.63788347389378	1.22889465893103	1.35075267205047	1.2977363341381	1.25013380097577	0.990165533988713	1.09630963960543	1.47815085654355	1.27896245911184	1.76819909041904	1.46624167962864	1.20135237399535	1.26595556228135	1.21814786180724	1.34273946896779	1.96556430594655	1.84041470365996	0.615380214753756	0.676006108182029	0.655160226013421	1.57751371484946	2.14200193573846	1.88215303682398	0.725168966582683	0.794746632275537	1.06664679266106	1.16895580318154	1.25611448872888	1.334632577796	1.45862199941937	1.1101422293663	1.43262913232537	1.10294953586489	0.99796288051818	0.92827463717683	0.997756426621182
ENSG00000049239	1.77490489215841	2.15298587287498	2.1467181078237	2.20329721261764	2.67787961175709	2.47431744823373	1.53801924393638	1.90727771997188	1.93045997891758	1.69943399741466	2.12831384533287	1.87035497636573	1.70031281638245	2.04337126069955	1.93461228211164	2.25960765216752	2.50536265835538	2.48845036341137	1.87222823996998	2.24532985093698	2.12605910937455	2.11311081638131	2.47182141023934	2.19092030264574	2.34299164122844	2.76691012950784	2.5949486899892	1.83689215933539	2.22442353152167	2.15955040101146	2.16950845409623	2.68492485970047	2.30837629158571	1.61484128787224	2.06256492942338	2.03977642979606	1.8810759651662	2.15410596612812	2.00350632420665	1.62305478064319	2.0368693184859	1.91819973748672	2.27629861086821	2.7815670461938	2.6462244415419	2.01740522075995	2.28716379364784	2.17160130959844	2.17875166557635
ENSG00000049245	4.17844364704709	4.03868032566075	4.14267430295261	3.20554739465687	3.10803811450544	3.24652990165002	4.04607126445421	4.02357511355604	4.04624790751938	2.8539497912622	2.75658001392285	2.88407419201111	3.60940866619645	3.56749400003297	3.71700762183527	2.83146475734562	2.80760590137166	2.98660070742149	3.47169312327385	3.20434272917086	3.44804279889366	3.59682447040528	3.37187841732387	3.48019030773853	2.94894984253881	2.86585135269947	3.0328787215213	4.23704421428508	3.94010887878214	4.14097048133993	2.97640163485367	3.23099014923121	3.00475643306861	4.11455886947234	3.96089888021003	4.13908845603149	2.8191442486078	2.82209886525747	2.89638144129765	3.52254738146463	3.41733316357156	3.70607328931237	2.83082225237947	3.0160543737439	2.92421478934105	3.34285120388629	3.30776177707664	3.47781885898018	3.55254413415668
ENSG00000049246	1.24301561704049	1.16770915474744	1.3926714839791	1.79112093207326	1.73642997013875	2.16991275984368	1.21875993383795	1.00024209847048	1.29728826873491	1.71715445049022	1.71254308672049	2.16586118112733	1.19134946416436	1.19074469742937	1.50296789261521	1.53854538059157	1.47654859934667	1.86887790538434	1.95958338569979	1.88128476700258	2.26136093428328	2.30040171114971	2.33463690161605	2.43681873898095	1.55158207898303	1.23427598963982	1.91284814633759	1.36966942959632	1.1091301152308	1.34981967418311	1.6979816148133	1.7285711472723	2.14870637618149	1.11935891470169	1.08484799389225	1.46005120020504	1.57171943036648	1.61132812485648	2.09733425802139	1.05490418890547	1.14178352156574	1.60366327124136	1.63488341226544	1.4811430708269	1.92465586862037	1.9383228668593	1.76079497947058	2.29331324192141	2.20433920822163
ENSG00000049249	1.08779735081668	0.848812427137431	0.908939779707073	5.02667923237593	4.84380906226054	4.41696777079435	1.26572714071567	1.03938939230869	1.28580805827415	3.59928292030218	3.32657440512157	3.3892462505424	2.20664671591512	1.41348385390885	1.84977048246478	3.09642792563465	2.79775073683891	3.02209665868531	3.51925297276452	2.57652821683522	3.5633332377967	4.68730301552661	3.94199531439701	4.48019295908396	2.7621090012844	2.34702772508841	2.35074267617392	1.17533256008079	0.854500430917704	1.1546964219716	4.53397811231349	4.62883788328828	4.45369126715998	1.67254603604072	1.41114549773003	1.67097129767053	4.31136674949136	3.58479590057061	4.58909669680512	2.70219308161781	2.36911038918635	2.28002552883748	3.8451564431712	3.21529341569617	4.23806532478444	4.0654202586437	3.12594441354939	3.98952279030469	4.89469306311885
ENSG00000049323	0.374372710510179	0.670629039591622	0.636080938942595	0.65743554339164	0.67844107391099	0.516008967002143	0.567366246812499	0.649662268620186	0.724442338540655	0.821003751800714	0.910988700916494	0.791053986211536	0.398456605830917	0.702859859413738	0.608122374485556	0.615661741951494	1.09876227741923	0.804599105854088	0.697074458697835	0.956380298234379	0.843053150051616	0.579308605281142	0.328842489700604	0.45050475581168	0.782402704234353	1.24322620925253	0.792114301958688	0.495385028958029	0.77003414487838	0.605525071656996	0.530032191100781	0.700152585312395	0.860075872746419	0.775086549971378	0.648511673836461	0.583641418560886	0.754609098804696	0.814674309454562	0.851444963540998	0.449200614228579	0.650297611064761	0.495278389428482	0.609264902828928	1.01803471575744	0.977920025309591	0.961099648049351	0.849030643964526	0.985085183677223	0.336524378118964
ENSG00000049449	3.31667018925663	2.93490950710821	3.05545295752993	3.82626466124673	3.82944976532313	3.93691072093592	3.03999793185198	2.69243559180321	2.83420696789557	3.48535468966888	3.50445468712319	3.49055350757825	2.95068260500027	2.57277252270309	2.70400201825564	3.7058717636147	3.72518968592247	3.61468109325989	3.659030884894	3.4028659887627	3.72181362135748	3.9964909840539	3.71476403894988	3.89426221216936	3.46245552824958	3.61857769068725	3.63190161220519	3.31624207133626	2.94328041355157	2.92601771314079	3.37827669827759	3.71838971148788	3.74520071208112	3.0837477296208	2.84037002674244	2.74692470048427	3.40792470241158	3.40914570984465	3.41844773506868	2.79672630277958	2.52937797738483	2.54935141653077	3.40505991247645	3.58819133910487	3.54694715822455	3.71056755768401	3.45033986471238	3.74336290453831	3.96823508274401
ENSG00000049541	3.08026641806868	2.9162723127172	2.69101254774009	3.77446982194812	3.52758330612581	3.84541086916935	3.03953382478324	2.8532177964284	2.90629431843998	4.62178145179329	4.52047684754272	4.57912596038024	2.92067461982621	3.02820914418675	2.94109655738778	4.1011381004629	4.11404914549644	4.07194045400687	2.93566905662034	3.01131522621859	3.05515146324661	3.06372264270335	3.01882849063162	3.32894205128173	4.12976640211823	4.06057920816765	4.08636279248044	3.18164736585808	2.74648214171775	2.74453640967262	3.51087954553149	3.60012747224107	3.81413671028621	3.12520669779996	2.85838217035505	2.89046619788101	4.64055663465835	4.53927180732992	4.5535084026642	2.9950470388343	3.04582159345504	2.97337418384332	4.26992679402791	4.28252116694275	4.0662828221569	2.92487516545729	2.96733279903229	2.85008781304567	3.0803950614327
ENSG00000049618	4.04253359000285	4.10111823567588	3.95484300261107	3.36411491416472	3.41924029162895	3.47963880796872	3.88582686310321	3.94863647652396	3.83995541182412	3.24111469779283	3.32570486172076	3.26513707975469	3.31926038094792	3.37511688974601	3.30294855492802	3.28953184588825	3.37803451508016	3.43349030685842	3.44683655492383	3.50108494801764	3.52805027265808	3.31474221359602	3.34560362545972	3.08023884948033	3.27207150856518	3.32134576684033	3.37235199154832	4.07637575245427	4.15934547643951	4.00569912360795	3.3314542287845	3.45902594127463	3.46836681391602	3.92797312329119	4.01173620497153	3.814262425845	3.24785193310472	3.29249424864124	3.25828113636677	3.31558865685948	3.52013234618624	3.30630411493749	3.37573255432404	3.37482944984121	3.40814320349502	3.5344862448788	3.53370700245559	3.47267737990584	3.34048442261077
ENSG00000049656	4.85114706151117	4.72364631473329	4.83639301189021	5.22524654867152	5.25671381669296	5.18359090480655	4.66374093534587	4.6272447403064	4.76001776578129	4.96353669841779	5.06181624884061	4.98634260152721	5.05598462474681	4.8426662455267	4.94308423983398	4.40087905576514	4.68293645839404	4.46674455035723	5.49505944600322	5.19775642559342	5.30599779639139	5.66394263655128	5.51981957159012	5.45149328573618	4.12028517622245	4.370554834473	4.75765090077102	4.75034354714654	4.60550213088829	4.70172504540272	5.00279127673986	5.22485380210368	5.17690650829373	4.60012950306507	4.61293396967251	4.8062317141561	4.92390751325307	5.05428847701766	5.04447617726497	4.86202700458692	4.60860428272237	4.78866605300981	4.43416594608808	4.55294066400254	4.42305940697894	5.2650707727544	5.16459738471312	5.32156991835819	5.65999427975442
ENSG00000049759	2.91150247892018	2.32913451722758	2.83361326407754	1.93223999394078	2.13245373291739	1.98682036825509	2.90834809981156	2.74978697708229	2.82547168992693	1.88364561188386	1.82071776757863	1.85480155877015	2.59276653940689	2.38919847412716	2.44685858215047	2.03105717016543	1.75620655480314	1.93953990204747	1.95653352069244	1.89736645450975	1.90363322759435	2.12095889438254	1.92509355072135	1.97753892946574	2.09526321627267	1.8186626448527	1.81929519082257	2.91830032155675	2.38127242101697	2.7112185100399	1.94012200143042	2.05223734018895	1.85523648967306	2.97120902162129	2.56517240950666	2.99837378169744	1.96274198135202	1.72719961452959	2.02409398724385	3.13216258524939	2.9527203829607	2.98603541057513	2.13386935582342	1.81461462236556	1.99594579579263	2.41023698145097	2.10404634553708	2.40371467084405	2.58876353556079
ENSG00000049769	1.82889146406566	1.53529178570635	1.50002028894421	1.58154036953681	1.72249334612557	1.88842630411715	1.58021917236486	1.39697462352799	1.39167983339623	1.61333630382249	1.88885593146742	1.65383176028443	1.46006745577983	1.08742999926554	1.10350363981503	2.0765724297116	2.25607926773466	2.27830264627415	1.26218982431129	1.0893461570306	1.16574120184138	1.51706381810924	1.71468762195315	1.31373173276867	2.12406350715664	2.48806831312558	2.63648975048899	1.86652984099432	1.66334638426224	1.82236626582096	1.55960039998689	1.84104633541744	1.63002454604249	1.63315639217451	1.75083677519333	1.72991066090099	1.78346516640324	1.55465432352268	1.81368891820208	1.33124665933565	1.15227627075366	1.27479839535598	2.24271830894602	1.85335146612356	2.05190974617136	1.27141647642296	1.22643659347023	1.2636294283719	1.52728381066933
ENSG00000049860	3.86748787574601	3.72287258492945	3.69711544503865	3.63371287877536	3.52056434742387	3.61245187066395	3.60616610010368	3.39057449135824	3.42211050324236	3.68226261101163	3.5873864499826	3.73434027263393	3.33460519764624	3.11640889652353	3.35570826304172	3.5857165219996	3.63926369923826	3.53145341615276	3.37673049359409	3.42830333995233	3.28655690299701	3.28284543420614	3.19976232007256	3.20372157709652	3.34213716053261	3.42337300816076	3.70871884544019	3.92932053680572	3.66550334954646	3.69329220359801	3.42536953363314	3.47537368481459	3.56847016035876	3.56212788360992	3.42275663512143	3.46921733557381	3.6093599428826	3.601197852574	3.70002461542727	3.51597739423644	3.18035534649331	3.34937412230657	3.71641193290343	3.57148290626152	3.54931274267998	3.37329161240845	3.36254317468061	3.24360355879303	3.304892040182
ENSG00000050030	0.156743885988417	0.14727106948236	0.171970670729258	0.157120835971789	0.154862997497349	0.14551838569623	0.153289165973603	0.163670366339871	0.148977608249438	0.136088246087022	0.0722415886860055	0.140591163693503	0.172966265536273	0.175107262909022	0.154443208465155	0.140471255970172	0.142819003927592	0.155143044413461	0.155468382703938	0.145954036079862	0	0.174437223630401	0.140852651683269	0.150424890543412	0.143617110352078	0.137011206044787	0.149343716296748	0.144245787941725	0.185070275602726	0.147394479446534	0.164704788765788	0.162060174285692	0.135015915175451	0.170488488034876	0.165088924230412	0.161127712203619	0.142819003927592	0.155632723914322	0.140229659065609	0.159361650533918	0.163973421211675	0.171611070429113	0.145617806763117	0.135118133085778	0.155458110481483	0.161716557683588	0.151178266580751	0.139704549423867	0.153167339363603
ENSG00000050130	3.33370695237203	3.0233814867	3.27116462357685	3.67619433713981	3.5115543940148	3.38920239525808	3.07930106497331	3.03694139313167	3.10840449343471	3.44431114806593	3.50697980830302	3.54542758733339	2.71937252763246	2.72188735789023	2.70285673839086	3.42290342507017	3.52655168281486	3.42706004118788	3.04117398075052	2.75511188818845	2.99214083204167	3.38505106191945	2.9928280604066	3.23442234896946	3.63669629022573	3.33671219243575	3.49504892241201	3.26546165651899	3.11176711534289	3.15915129784488	3.29676606379595	3.63376042989282	3.57187642667204	3.0702273136444	2.98208963451283	3.19861189118659	3.57739187293413	3.40462815648494	3.5228366760896	2.64892279123772	2.71700994247368	3.00468210407358	3.47665111454023	3.52441746162075	3.51722183488145	3.02414964791549	2.8209264031017	2.93567436612462	3.38511542408197
ENSG00000050344	2.15203774668923	2.16721086052562	1.43624813374862	3.67039211145156	3.81634435774787	3.87996251657646	2.66984284099992	2.65303067468144	2.73276882961433	3.53570496432477	3.63286185988001	3.63208420961414	3.19133606299219	3.12442447616285	3.07142399092093	3.67883921921952	3.77167759286736	3.75239635983014	3.33379253431144	3.41550454435855	3.45856651404013	3.62557217468711	3.6299332666881	3.73023250759742	3.34744140824554	3.55162686068756	3.86927415571418	2.07230488622689	2.26515629340427	1.74299980459351	3.40887119582369	3.74217374517165	3.65758226675617	3.13078750454686	3.00227085039357	2.82500326279584	3.28221863142393	3.47376297448399	3.54407331112264	3.11512290522408	3.39471978056351	2.87996782418077	3.29391650477193	3.46492620007894	3.53923029389394	3.27368971468055	3.34263209628945	3.21139995002205	3.58551694111878
ENSG00000050393	1.77802390005761	1.65766029639924	1.63966251240062	3.36920779412104	3.30274259609699	3.51958171798254	1.99618900049814	1.96458328717807	2.05251474766378	3.58560287665886	3.63708076888005	3.74749264258927	2.23768063824427	2.25027970766783	2.46249061050367	3.27960961719591	3.3283650058458	3.22477041757047	2.75343138669809	2.78739112412095	2.78844361650137	3.05584853088097	3.15392761982164	3.30995890122788	2.87956355917956	3.10648174268361	3.35674031604696	1.72554665836046	1.71569162906914	1.88070702616653	3.03792932225378	3.17273135775375	3.45317927224625	1.9387675585219	1.85397811403218	2.05061116157446	3.64226729137649	3.58337726175377	3.55870242930199	2.25857886752045	2.58575449866393	2.43978724014803	3.37058695999602	3.31491301306514	3.19634796750359	2.69874033177643	2.52444782440853	2.84093054850945	3.04910240981169
ENSG00000050405	0.927966306311654	1.2554422332009	1.28554541801929	1.76139475899655	1.77334937191179	1.94622010101524	1.17451412707172	1.28708709753932	1.37805803552012	3.21933571910064	2.88403505667833	3.3447081556308	2.12919076961008	2.24448129123926	2.21910565318275	3.11125052429781	3.48430615338452	3.19244560350972	1.97991398121445	2.15099330308031	2.08860443387167	1.73164138576607	1.63721259981696	1.71272708433986	3.07658388474607	3.12531651140246	3.23238417489299	0.878987539103019	1.28113382546473	1.12243623139111	2.25361016175623	2.07689956358935	2.66910838238759	1.09601558682084	1.37746550118307	1.53169256380925	4.16049740464163	3.48800790514874	4.3487218876335	2.0580863848331	2.25314586823035	2.40840350380188	4.90262683127425	4.96318722890894	5.39565730318334	1.96526309542825	2.15659585117547	2.13265761134965	1.64109741927124
ENSG00000050426	4.02796434620516	4.04582286201299	4.04531361906774	4.17755455643619	4.45106983822749	4.22416888380825	3.93700630747156	3.89171417003026	3.95422005412793	3.84273937738989	4.18019192868092	4.34994497770891	3.70700420397248	3.70938036696377	3.79400719268128	4.64743434009612	4.78968932632553	4.5351435660816	3.88695337177426	3.7679540009633	3.91405693558913	4.35502279074486	4.34968808501184	3.96728929699989	4.56720244753406	4.52473965312009	4.76953141740505	4.11940458698315	3.98445900919282	4.07899400971716	4.0269896342872	4.34969583148526	4.09514257705688	4.1262485089017	4.11065580761382	4.09828014099574	3.94903165839469	4.19806773817055	4.45014662531116	3.85134263205762	3.74012137218175	3.81112363515834	4.79122642682633	4.70774482469179	4.80235572443059	3.76931823718541	3.89212433351983	4.0281940758998	4.26860734526245
ENSG00000050438	1.45806603482394	1.52995521459245	1.82137166810223	0.851726610408898	1.05249155838757	1.07917459477563	1.25148214859565	1.28275440945151	1.62500806602496	0.939491500511187	0.839664514678235	1.24774181213364	1.38395161904141	1.20066032411606	1.44937948283402	1.29413247024904	1.45777280767087	1.42957173871839	1.70382220919552	1.43950094899357	1.72828704627248	1.280797725087	1.6996094574952	1.17762369550293	1.43802543466816	1.39219442148232	1.40940279272866	1.33289885864047	1.57234437523699	1.89111448793396	1.01784681986566	1.29105192902064	1.02949083748657	1.20578216644261	1.50368843225049	1.74560208624669	1.23438949090664	0.968537771302277	0.916738631552117	0.962234945403192	1.07679603538721	1.28468236652564	1.53454193758009	1.35246091057355	1.18577420988094	1.25774198118539	1.51868791915609	1.1069044798907	1.19491591423568
ENSG00000050628	0.774257010963129	0.745146475670326	0.93293150302228	0.905383463302103	0.30020977210395	0.337156288318779	0.120194348326066	0.110568629855847	0.75890683081578	0.809351192436411	0.721666607887018	0.788002711572624	0.886680648317747	0.181418649295633	0.118516100232212	0.0978233826989865	0.342740407669483	0.175150069708931	0.849903035398575	0.116706901275875	0.887450831160972	0.896904018073965	0.243607136600113	0.894813743617676	0.670249518581449	0.736589738402782	0.814244717184159	0.757046434910037	0.257472318387063	0.766095552065212	0.834421022916376	0.281117321549661	0.400753358563025	0.82747263283564	0.20442627081605	0.170915082945644	0.39925117488614	0.756614816004059	0.790083310517876	0.862847760164017	0.833452453565151	0.289199420696469	0.775026661869974	0.247516112693656	0.99454353092426	0.823600716439185	0.196702651359705	0.906474712000863	0.440237480509392
ENSG00000050730	0.990704085965495	0.956699200904529	0.781734814603443	2.93700616092796	2.10722814343338	3.08321645542044	1.24408542730168	1.05340569583003	1.17551468610942	2.92370444409485	2.21052791643277	2.88249638394133	2.04267900473426	1.36877427683926	1.4519954874201	2.93422382377667	2.99641204245875	3.48859451757058	3.12661140203347	2.30694855921359	3.0272842337669	3.27253032940369	2.52086081563135	3.02079554914766	3.29104391667012	2.53073210609058	2.75802696257382	1.04335324635008	0.998287221978865	0.818995382924807	2.14614646447383	1.80834122881973	1.50322814737718	1.61639167886137	1.51232991752824	1.63252728930912	2.09026896302418	1.82116453797036	1.46135313112205	2.38655392948125	2.13780360584201	1.92624228410685	1.98130900777854	1.78712541523294	1.55815514430694	2.7220057018637	2.07009297972744	2.51000568384302	3.21006512438958
ENSG00000050748	2.98484320222182	3.17827880503924	3.19841185893583	3.83231724098286	3.77367775906513	3.9708540196918	3.06091121457896	2.92416108105224	3.22051048807799	3.93036181677029	3.89169375949271	3.98855432461739	3.25472161861311	3.42581194242607	3.37785028013232	3.46204158721145	3.60821968109473	3.44200017599809	3.1993789908125	3.05392570713172	3.13414983439225	3.4205848901287	3.16674007044767	3.33258300996369	3.31366223116349	3.3269047770803	3.64099088338696	3.02769110603884	3.07406274695995	3.10649517003826	3.77598790972462	3.9653722848293	4.06004465535145	3.09691607888831	3.08147868414421	3.08707550450174	4.06438866448191	4.02805873766084	4.09503598979762	3.27756728521384	3.29418364834092	3.10479741859065	3.69609088909895	3.60191807587435	3.62747202598457	3.2056163046827	3.07714173909602	3.22443235870126	3.37697640783274
ENSG00000050767	0.168735516418012	0.143904653832019	0.0841072056300905	0.203397066442015	0.156420672871018	0.180284483368029	0.14447170358267	0.169132461801851	0.482156977218284	0.155363943525112	0.145439706367626	0	0.226599971007497	0.154823596225369	0.175125728812152	0.185523093069776	0.21713433206817	0.149463426082478	0	0	0	0.172148317765272	0.12897967425378	0	0.21761389088326	0.130793147049656	0.0974252142684824	0.395999786285766	0.266353987236072	0.247587937977123	0.186506952459748	0.192517732012379	0.148205326904141	0.202009798463381	0.161108134794757	0.133741245603846	0	0	0	0.171536102322111	0.18838314817255	0.151840012290017	0.21118594322736	0.221629605876932	0.152223108969922	0.150574578908002	0	0.13743401746804	0
ENSG00000050820	0.544274132833365	0.539137824079406	0.748056678594484	1.27265522762884	1.24904463548407	1.26895966244546	0.59804497912662	0	0.848957910312986	1.35465662439078	1.11177527519439	1.24045612037799	0.91202564932678	0.81119684733376	0.455660633501091	0.878505787511397	0.705782023695362	0.877512480820081	1.17405674827685	0.92011142372661	0.933627576527429	1.23093211430834	1.03543816964384	1.25179106778141	0.947056572342165	0.847540688045038	0.893132641302402	0.751552871781517	0.745193941020629	0.444456948918323	1.24833030158437	1.30361359349071	1.28560624611082	0.597477886281736	0.632987325722604	0.565128564620643	1.55912308655849	1.38248963231003	1.5834244779424	0.891452808726716	1.10935768291255	0.707533203722647	1.00140364124733	1.07087788786041	0.872238525833615	0.86099364351619	0.635985119654523	0.856230700646455	1.05938970884642
ENSG00000051009	3.50974979778141	3.48385205978434	3.50760335064316	3.10374776165132	3.40168059822756	3.12075570086587	3.51229441201191	3.56358830296723	3.66182424027791	2.64463460480404	2.87647001939316	2.7237988705703	3.64035600437305	3.67078421839484	3.52445871732656	2.92879086780011	2.99595724824529	2.84969442883728	3.67864475783275	3.60537283736173	3.49002599536539	3.63202334751572	3.73752913222519	3.37749536160629	2.94785943850951	3.05740575688753	3.08073496782392	3.39521619665088	3.44150404342129	3.58477925503453	2.70136121295141	3.28588753515066	3.08984628368709	3.38438348366178	3.70992885288706	3.64066300034122	2.41760876956283	2.86085712134597	2.75667527227946	3.46971858637627	3.49814561306651	3.4614140771507	2.91202996102113	2.9496045619102	2.91962306950161	3.53119294727805	3.7520654985671	3.60316632494489	3.55787344146
ENSG00000051108	5.4649709864205	5.51952304139196	5.40161826264491	4.74899343529761	5.13980217608569	5.02815427009294	5.55799726208818	5.50173564757394	5.14766306725245	4.5842212819677	4.85554750865599	4.73119472254196	5.54637984630467	5.70948617757288	5.60686400224238	4.70203370419196	4.87754570862248	4.81580381348414	5.3144957872755	5.20649808645688	5.40794725544803	5.9104578332631	5.889495496149	5.56110077393209	4.30181255815088	4.62074821595141	4.78400232851778	5.54053386724353	5.52932987624094	5.53552160151058	4.56478247215433	5.11329416359238	4.94844069050314	5.6537445323353	5.59238153006252	5.34480010876101	4.59021694140573	4.73100957082724	4.61238906705417	5.60529458460777	5.73793588350209	5.66519755934063	4.72943881133343	4.87504463978991	4.58526437336849	5.42517025754396	5.36118417865838	5.34306604155775	5.78612714616141
ENSG00000051128	1.68694139901269	1.27802963231467	1.74991785785294	1.68552820420764	1.07026768232562	1.30616831664061	2.00431651403894	1.28836450295259	1.58659498811515	1.03794183246796	0.949241832013841	0.995881645196299	2.24987711420169	1.6479121932299	1.66684796127797	0.966257346611306	0.955961343807801	0.710141947935807	2.12708104409187	1.55590421548108	1.64293264803801	2.14501039122175	1.50540318419828	1.679245651826	1.06490726940281	1.00174890326423	1.03104340283218	1.59255011289698	1.39914148232062	1.38385388558053	1.14222398833996	1.02875833226822	1.18245392511161	1.77884138895979	1.52633452565724	1.23835683958769	0.859601854843368	0.706181858830401	0.902654175231246	2.20973269037941	1.41600606429285	1.75589392120803	0.94697511400515	1.07387892524743	1.10346051699293	1.96845830365965	1.41039167460368	1.61033750767694	1.69530179797383
[truncated: 11,585 more rows]
[truncated: 8 more columns]
