# Supplementary material for: Genome-wide CRISPR Screens in T Helper Cells Reveal Pervasive Crosstalk between Activation and Differentiation
Source: Cell. 2019 Feb 7;176(4):882–896.e18. doi: 10.1016/j.cell.2018.11.044 (PMC6370901; doi:10.1016/j.cell.2018.11.044)
Supplement: Data S2. Processed Data from All the Steps of the Analysis, Related to Figure 1 [file mmc2.zip › supplemental data/ko/de/th2crispr_ko_fc.csv]

	ko_Abcg4_fc	ko_Bhlhe40_fc	ko_Cd180_fc	ko_Cxcr7_fc	ko_Fam26f_fc	ko_Herc6_fc	ko_Il13_fc	ko_Lrrc40_fc	ko_Nhedc2_fc	ko_Pgk1_fc	ko_Slc25a3_fc	ko_Thy1_fc	ko_Nrd1_fc	ko_Pxk_fc	ko_Slc5a1_fc	ko_B230219D22Rik_fc	ko_Ccdc134_fc	ko_Cd200_fc	ko_Ern1_fc	ko_Fam32a_fc	ko_Hsph1_fc	ko_Il2_fc	ko_Mapkapk3_fc	ko_Oas1f_fc	ko_Ryr1_fc	ko_Stat6_fc	ko_Xbp1_fc	ko_Bcl11b_fc	ko_Ccna2_fc	ko_Cntrob_fc	ko_Etv2_fc	ko_Fam71b_fc	ko_Ifngr1_fc	ko_Il4_fc	ko_Med8_fc	ko_Mta3_fc	ko_Orm3_fc	ko_Scara3_fc	ko_Tbx21_fc	ko_Zc3h12a_fc	ko_Crls1_fc	ko_F2rl1_fc	ko_Gata3_fc	ko_Il12a_fc	ko_Lag3_fc
ENSMUSG00000033569	1.05323654626658	-0.832699803764481	1.79526795481914	1.16524461357528	-1.14684271000305	1.03368097145208	-0.260048376397079	0.809265750352613	-4.6307271113542	0.332926273738205	-0.978166796872871	-2.37370511400838	0.0787471360660927	0.065647165033269	-2.09094422574104	1.41417391079463	0.606809917782041	1.56058411541954	-0.213200997420105	0.805430603364355	-0.366072472241572	0.379718363303169	-0.177454891419176	1.6870868238694	1.81612507534907	0.349335848015514	-0.126624396105986	-0.236839033737701	0.376536924522745	0.808616952409881	0.910933201230296	1.44592437498842	-0.853930399359218	-1.75636250538981	-3.46955104061822	0.798980318256241	-1.97454900528639	-0.470213717002971	0.75936816789615	1.04508241211031	-0.0559944719111603	0.858651206141623	1.04626677257411	0.166668741296095	0.843058916240523
ENSMUSG00000048814	0.608552426934473	0.924208954580703	1.3290935806142	-0.190780410083532	1.50530976415721	1.49586270324545	-1.76966523396926	0.985530917080916	1.85623991728018	0.66699492011801	-1.60496378676395	0.482924893534619	0.0537788952742838	0.299298186188691	0.833267932217185	1.25130526866837	-0.645838830357309	1.54389931689747	1.00848072739756	1.52824802489532	1.25373382405531	-1.59175683585005	1.13133975710092	0.695892435038068	1.69124350884542	2.38200435877282	0.980825474797004	1.0229358805458	-0.3303327723596	-1.80062168319152	-1.95199106727896	-1.65505512382498	0.414816781195181	-0.729456213142325	1.6774289775391	1.66395614467824	0.983037348057982	-1.67258396685075	0.819542899188856	0.899467272632139	-1.91707151443157	-0.182937472708551	-1.41974063445852	-1.6368569676697	1.50674288368039
ENSMUSG00000062209	0.340426164703686	-0.220183479260165	-1.56209954271457	1.69977669668361	1.05592804849779	0.866689686106348	1.23371107589843	1.12162902913346	1.26046038955487	1.88655325974543	1.5952051955256	-1.44216541673322	0.323593401128711	1.41679055823864	1.10288206896622	0.468394265591649	1.18618833216277	0.55245152515424	1.06495063817805	-1.08178576221081	1.17749183453505	1.42033126479107	0.907800611099832	2.26588323210186	1.65718149225715	2.0176759711714	0.743147688163307	1.5323975107405	1.46163483189602	1.23156278948501	1.11873541058612	1.60141342487973	0.828320222598874	-1.19651770347527	1.18119465602802	1.55955665338391	1.39226562163253	1.61874532781683	1.87459135188979	1.65446567296667	1.9381805867778	0.927642216069114	2.53663820635639	-1.22110090639469	0.893212674932466
ENSMUSG00000053153	1.4759982172082	1.82640382194185	-0.679903568689072	1.39537032923434	-0.519889955262235	1.6723404355625	0.553446793064836	1.35955593744058	-0.720600929895361	-0.304267239331696	2.5350260681915	0.987533357456072	-0.756776575303282	2.41016620151184	1.58692121414869	2.86051498513022	1.72164259409399	0.831359382417355	1.73194806797739	0.964219321714685	1.16313771466021	2.53593390738123	0.748407153564868	-0.767093274742021	0.776600002167066	0.189451543757165	-0.803701900422431	1.93338332885142	2.53485924323637	-0.953869356731389	2.47185250299409	-1.0374360901079	1.04820273912469	2.04982804225414	0.726492904873049	-1.4817293872708	2.94424867746328	2.02073113929036	0.987514607932431	1.7962128653695	0.212432301458143	-0.645996808573901	-0.392006100626606	1.4175779658497	0.576802155107027
ENSMUSG00000026187	-0.653422725251016	2.21373233746142	2.10477802624356	1.86368265391548	1.78961759598681	1.29234985036869	1.34141940736053	1.07104528135855	-0.399287389188771	1.42858479845839	0.0659182652024829	1.66519530769164	2.043909923533	1.35567512807312	1.42339986530158	0.758225959419272	0.848623455322737	0.808909139503747	1.8964732490619	1.73493890504573	1.28713243907298	1.03974229142061	2.18516779156713	1.89301172128375	0.759129654094525	2.11131397809552	1.40581023604094	0.596289282493602	1.22179188108583	1.41249038814651	2.7486325532667	1.3877255729605	1.44790808415583	1.38518087361799	1.19240649957692	1.5132232016735	1.33932748928038	1.74725819663725	0.99630844605079	0.584409076760904	1.45555645433501	1.90349272430919	0.315031892259203	1.18977611535158	1.67784757817893
ENSMUSG00000053333	0.839249089528949	1.50305621689431	1.65452123240178	1.26420179799181	1.89822500356768	0.503693947830809	1.36858717133239	1.21340927461596	1.55848559357943	1.08897524221915	1.43379113052574	-0.209617214210662	1.20916605385039	1.53503036177901	0.922160735919234	0.611287767989744	1.03217493857142	1.22391061575437	1.54584405106914	1.03841681475677	1.49175163766609	0.757463082811026	1.86959822386692	1.39216464712317	1.34112097339682	1.6746607400624	1.29029421589199	1.26056829962755	1.54705876116627	2.06996049035721	1.41924764456315	1.35545700148692	0.727326058073094	0.599272680661856	0.108283255628961	1.20117338792165	0.0885171492420079	1.46760471154198	1.46255985424698	1.03546379361983	0.996878687172162	1.26854070478953	1.29919935865482	1.16451593932469	1.49448020338543
ENSMUSG00000016528	0.104146721102409	-0.570308129558897	-0.36194238558774	-0.223861143502539	-0.132505704323462	-0.246789718706909	-0.175245157487228	-0.379740666158966	0.24442753974653	-0.184361522594594	-0.202481777197173	-0.169559636548565	-0.427312800628398	-0.489169039139713	-0.709284619940571	-0.361969117796083	-0.759293123614553	-0.496200331837522	-0.326010314495478	-0.671296161055126	-0.473687058124937	-0.546110886980734	-0.315852091019662	-0.662425919272385	-0.649902386330911	-0.597303819502122	-0.250362011608986	-0.403694585275263	-0.880715215907299	-0.921843170402707	-0.249311634128107	-0.352191206303678	-0.308629803270905	-0.185068234506887	-0.379589723049015	-0.333585981768573	-0.301181350214672	-0.581415777652669	-0.237087778250396	0.283947270728504	-0.519516281599578	-0.211451591936136	-0.267032510805372	-0.234017291566938	0.0876876835741557
ENSMUSG00000026437	2.39549310374187	1.76710993807395	2.14407129420132	1.84297470537963	2.28856692647964	2.02135535467758	3.08001891675254	0.659197900849727	1.70618668726827	1.35662341938238	0.119329149692615	1.5678196501338	2.30518434160314	1.10467236462599	1.49488835923316	0.737896566048783	2.16082716649934	2.45890768904629	1.64258585079189	-1.00064906442938	1.57757613193773	0.416554635894621	0.627638882988838	-0.963511163525792	2.31222675436546	1.17168144155844	1.74470454299079	1.9705236936431	1.46554929726268	2.49589671731449	1.29167219649505	0.78102256122851	1.45486225608254	1.91256097554547	1.94314415231231	2.84766988227634	2.49455976235081	2.15490987322923	0.783701319643163	1.99084463879023	0.340222468981975	1.61022389597298	2.38207161068686	1.69856883587501	-1.13151942302359
ENSMUSG00000004031	0.111028164664882	1.18002174700745	-1.91402748314623	2.3195035028945	-1.74151293626934	0.130650829559436	1.45862472808269	0.860494101438556	0.950285737225823	1.6049264739666	0.771500890183022	-0.967628302579742	-0.619907984214047	0.81447943714943	0.355804641026279	-0.255943255927582	1.57756456870505	0.516243816223829	-0.0592653931688967	1.0944827118017	0.849068869318962	1.21201151827449	1.55237237692863	-1.97586352007552	1.11277684366136	0.506373463396241	0.308454492444619	1.44826704751439	0.385802855499189	0.0879864452469672	-0.362256562040037	-0.678525645759458	-0.665001868820291	0.77383328253164	0.440860021496812	0.32508621402028	1.06153547334577	0.825560309471488	0.985359910393436	0.385131815799781	1.02195441334169	1.99862712241947	0.948564916662479	-2.13317990176253	0.408355806420486
ENSMUSG00000038421	0.0975798908213083	-0.56833487355313	-2.20540142981413	-0.174842538896912	-0.847826059004142	-1.86103714442429	-1.83366527971426	-2.31971561003827	-0.473960224292503	-3.29311105413303	-2.48320162720773	-2.31874043695032	-3.4600790976897	-0.888952767167677	-1.89141822727904	0.126669298907415	-1.70871481956399	-0.960345638676121	-1.69860988100831	-3.16146833096702	-3.29609175015679	-3.11868994632715	-0.875079619007105	-2.11428195779141	-0.567879487962966	-3.46401854392821	-2.38508861386956	-0.335978406000914	-1.41235844055202	-0.916072758164876	-3.27293967852892	-0.630952560688122	-1.28006619431001	-3.24951224509638	-3.52673504450801	-1.01013889588367	-0.599092915584438	-2.35104014136791	-1.68154061819495	-0.494423902695405	-1.178838567231	-3.1940371491245	-0.970991106619344	-1.29519758356249	-1.85343914315777
ENSMUSG00000026610	-0.724500528666877	-3.40680817450978	-1.14267647941938	-0.146294945324412	-1.33539989679136	-1.28504702474191	-1.04936882827125	-0.462784556983386	-1.32306535372145	-1.08349380024061	0.293251789959552	-3.04802735487189	-0.68627305397109	-1.52101664360671	-3.45538592221117	-0.452232919383146	-0.545751449572013	-3.08284883627315	0.76998280413337	-0.341585839295876	-1.47618499914887	-0.320209228046238	-0.730803002415237	-1.09968424278671	-2.2540537007919	-0.460549966372102	0.496991886944428	-0.888336826613189	-2.0109538409885	-0.551870025121511	0.249699648784653	-0.465372388702918	-2.7078166955484	-1.88516375884639	-3.45897395865076	-0.589393004420373	-0.424869239221935	-0.537045937971907	-3.14801004388026	-0.607687977173605	-0.439851548989483	-2.86495554833743	-1.13692422406813	-1.41439897055508	0.320357476419574
ENSMUSG00000016918	0.791179482975604	2.41326014685465	-0.858519434454223	-1.11549213848811	2.60798239392902	0.672974558016028	2.42799987953754	-0.877589154989234	1.83477185600412	-0.611719756507503	-0.900812499192639	0.189116101650303	0.649976271553834	2.71928136152058	0.355237505160078	1.64987635734176	0.800079400704821	1.04650092569268	0.301306198101649	2.93187106804231	0.486369132083863	1.12421301627487	1.57187302566658	1.93685529991783	1.79362214200841	1.30525364787563	0.951958293181319	0.787684232825473	2.39354281604942	0.359702602026706	2.16433224631854	1.85175175120455	0.80860859932969	2.83667238401778	-1.34239142809779	1.15553278614229	-0.875808157224054	0.708666950721973	0.172703200623453	1.34176356646309	2.65895574557691	-0.840920246210893	0.312261750380126	-0.920744305643556	0.729154200005573
ENSMUSG00000092083	1.13476238583699	1.38887332346172	2.69207877445933	1.614981745258	0.129362860415276	-0.0837400503805492	0.532423255937218	-0.360958308678417	-0.322870914429121	2.5574012036872	-0.208459149238528	2.23726649835872	2.16217004010657	2.81653085265236	2.36807120784313	0.16834683088374	1.13834880752445	2.58208230322369	2.12851470831683	3.52399453760386	2.93691840836919	-0.108110842926933	-0.125328295858811	2.30409311539652	-0.133896767955733	2.33624969169523	0.169371945038546	0.211286136582247	2.86030693661654	2.59222609457269	-0.532133690886524	2.86160057986665	0.683699105302055	1.11166544480476	-1.41547490156027	-0.0960820180868533	2.02807681828651	-0.313365421463988	-0.292275559080921	-0.146738166257813	3.47767938379638	1.21997293427383	2.00441737355477	2.9170854011551	2.41017246311796
ENSMUSG00000042686	-0.408025539407481	0.451756996014701	-0.278392151041182	-0.945026583066995	-1.61586580286848	0.292034287740313	-0.593497090119788	-0.686109518654173	-2.2403799643138	0.135363410505026	-0.423347277259873	-2.30765784614844	0.753494931760165	0.231092492888546	-2.40492161492593	-2.09473091906743	-2.76338736389009	-1.03218847156733	-0.874879376189875	0.169770524126012	-0.832254135139646	-0.903698799733156	-1.16852049736436	0.0820152892838128	0.265517840515433	-1.31420495178529	-2.03439146266516	-0.804817654923365	-0.142931922260388	-1.04426046940106	-2.6164148658512	-2.22780458742159	0.42469476675522	0.586390156381612	1.29380393254986	-0.615247197967277	-1.06822497530526	-2.3466525081704	-0.0701023877762805	-0.575054128022074	-2.64614338781352	-2.42261199786248	-1.37691033298528	-2.27721950495047	-1.17048828364738
ENSMUSG00000026147	-0.859115198206761	-1.11485798246506	-0.170069336971836	-1.25711776665553	-2.07569739374094	-2.27430149144572	0.759156855131636	-1.08809586149448	-0.988551218326528	-0.0839939662888376	-0.0918265514885928	-0.338312116067779	-2.38025939152958	-1.38480596789943	-1.3585362047536	0.830514573281672	0.453121606512549	-0.850396922753312	-1.0290304526763	0.340909026096593	-1.42090364469575	0.169432358334617	0.524392158034095	-0.176693657847264	0.961433982984649	1.03321360585115	-2.45072526329608	-1.34509788281712	0.244846641128064	-0.991798013179604	0.68295426604991	-1.72388996949155	-0.0922250288857662	-1.33663543538074	0.196569541119903	0.694251218298263	-2.42776924989416	-1.54374059228509	-0.989779139368517	-0.614550872430953	-1.23113454218623	0.852286293379884	0.891255141874439	0.301506278184832	-2.62683276628837
ENSMUSG00000026090	0.0952808384040989	1.02984092383771	1.82587638894616	1.80260051882057	1.43276156830059	0.477380845453964	0.997598920997906	1.34870458598173	1.28964617847502	1.18827796218518	1.44386673734965	0.989212936073967	1.32654740750964	-1.75317276041211	0.763951003130806	1.20767740968668	2.21982325842487	1.22384212232319	-0.392537345668419	1.22295261025217	0.758153217230067	0.65325455706576	-1.54355406244281	0.312416493355797	0.206921228100102	0.799241900873629	0.448240069770211	0.525622379841679	1.18996550975402	1.56280785316941	0.737854200143315	-1.80422251463407	0.780343223367528	-1.77741149646019	0.90580659667451	-0.362123709795662	0.575100172332928	0.517078951209721	0.388411799827842	1.21537191897148	-0.632841607762213	1.83920352560605	0.942355477582658	1.14318944151494	-0.136695447591768
ENSMUSG00000018417	-1.34890723295984	-1.7263439844345	0.668365429875936	0.927968263106498	0.309950888534589	1.05533812875637	-1.74764548628221	0.212267044059639	-0.494402377376989	-1.75776178498342	-0.245434564783094	-1.0540243975051	0.80872130239082	0.895194599198924	0.248575400808904	0.660584870276138	-0.470571887562458	0.608360440273812	0.0909988350839572	0.586079967061985	0.368751067036436	0.521052688074429	-1.36694169583348	1.15317407645112	0.746474626190913	0.755863509049028	1.36652797634953	-1.55961159474971	0.176745828689688	-0.206725071414189	0.489313030921631	0.369753176007651	0.461514613449079	0.318483912630709	-3.82940894192974	1.08582924800768	0.755994590514087	0.824690783033065	0.0825342865547689	1.08349213929793	0.596434517897521	1.23361363566403	-2.23958037023633	0.29623801135607	0.816622944022762
ENSMUSG00000025971	0.380044266486086	1.67593847001239	0.606650100277579	0.336878181974103	1.10533377417975	0.497647415108926	1.3332762537969	0.984670645158591	1.3422371049354	1.25811500415647	0.679248971780449	-0.866120399885654	1.39829144217924	1.43867708164696	0.528783780487923	0.799957402118931	1.19232876813384	1.11024985968958	0.204040743735857	0.613403770712142	0.200895719161723	1.08296012579043	-0.133316471714126	0.460983345637604	0.600495924063409	-0.084517927163357	0.177375620802169	0.98142476757687	1.22581001877831	0.952583189366787	0.343884983549866	0.356907233216442	0.680958169198717	0.152602930304178	-3.86998074327651	0.359849952904219	0.866678062141932	1.00210268988167	0.0703848679693873	0.841318261623968	1.18230352502311	1.08494055791995	0.849246111759639	0.139184434548964	0.240656166365738
ENSMUSG00000038305	-1.22201565097659	2.30065897815632	1.18672391657959	2.06464064823677	1.95958192268545	-0.0643353340839084	1.99807238581496	0.144903843827184	1.19979854322448	0.330063275727608	2.63627361911601	1.21076721662363	1.72511431748842	1.4673566776865	1.40841622863751	0.559682565908386	0.653861848858155	1.64160135566609	3.24627052076049	2.76614452456558	1.94282144805247	2.6273233840803	1.02245115857094	-1.3317617887969	1.77966565875029	1.69988460061414	2.22466443700214	2.56381183759581	2.28409096088142	1.35301697622444	1.70809769405407	1.54216894516655	2.22339486300447	1.55910130486079	2.51661213694106	1.52871101706953	0.811050480514837	0.519280054360911	1.54112694208431	1.48071960519418	2.63296336074214	2.4332554487319	1.70134471437108	1.15435556460905	2.04077552392553
ENSMUSG00000064294	-1.54253094880411	-0.394251082282085	-1.56427856641252	-0.953956318259769	-2.46861694367747	-1.11666733551538	-0.687419877261472	-3.81647532753558	-2.65712432421919	-2.30991133234669	-1.09670633017665	-1.35434187709654	-1.91311200549231	-1.10083585121051	-0.805798069585898	-1.26142084714058	-1.79791459581642	-1.75967893222066	-0.404886512627169	-2.34063732338719	-0.503351773872908	-3.61099055770472	-0.901937064527258	-1.7551505224209	-0.956641486007753	-1.36984641752146	-1.61513280026823	-2.41511967807928	-0.59352649781691	0.358404477950905	-2.28369090412544	-0.481897174489418	-0.312007869344926	-2.50051424368924	-1.26918544939359	-2.98286826920446	-4.02153358418523	-0.48198688924529	-1.09733236688532	-1.45732811091303	-1.07302830392546	-3.86641038319766	-0.897618581807253	-0.356815747925764	-4.40160275622892
ENSMUSG00000079554	-1.09183876711277	0.703379327680552	2.1090314802732	1.1322065423665	1.49583990413478	2.15576462442801	0.992369930530361	-0.993219642133378	1.66094005437718	-0.142616254837278	0.394104452889012	0.386896703895112	1.78626524147516	1.17692143772353	1.96476021198426	1.93920318196227	1.63689412715587	0.508521291666174	1.22190553406978	0.171263525503583	1.15959560384933	1.04552298121569	1.16949310258073	1.49171733664275	2.30842986718585	1.69015895167909	0.756947291448277	1.1791787317056	0.453741619339072	-1.06040543386471	0.487349120874379	1.56540745040527	1.36198365536233	-1.12628436084812	2.00259892645518	0.282088532934691	2.30539067048175	0.549029148785395	2.19118294009229	1.76233832553289	1.57872845905485	2.00572638632062	0.620582995550125	0.911528438021089	2.0860997490938
ENSMUSG00000027520	0.240996886966319	-1.47205298235216	-0.690365417882398	-2.94057116794791	-2.431308286123	-2.97259446178191	-0.815753242240388	-3.20918042180141	0.26713752932791	-2.69773395001092	-0.962989867538323	-3.0471324054484	-0.0762482479132955	0.107063719754063	-1.52969225879013	-0.402956391258357	-2.89305903039396	-0.744355074731166	-1.03403009438234	0.982601413677619	-3.50631175609821	-1.80157974777368	-2.85598807836542	-1.15091897401274	-0.675221561021404	-0.86644465702925	-0.985335408181458	-1.19642896320077	-2.07141192414937	-2.85231152776765	1.34176918462146	-0.704494478336804	-2.09634917034853	-1.93213899708021	-3.26344326546503	-0.387426382261992	0.585881046843729	-3.19706548138613	-0.176074414104324	-1.10186429554328	-1.61775170240675	0.421783737570528	-3.08371071582681	-3.22659336939008	-0.929942713618117
ENSMUSG00000026196	1.724212006889	1.20008045339	1.1331278159423	1.85488337954346	1.23430769809643	2.78188682737503	1.22959241331028	0.873051808778928	1.04274448376955	1.31308623470972	2.12543319678972	1.35393436113879	2.01611560959907	1.82347428454835	2.15745808920935	1.78597353395262	1.06188957989645	2.18700651104764	1.04119418368436	1.57468851144636	1.61000584689449	1.51263475962764	1.64064923520351	1.46502124259825	1.82804973367739	0.357727916386862	0.623194143794059	1.21185099971887	1.01906168898999	2.11581105235796	0.68705062502345	0.833685081961976	1.19679086930725	1.50584762098567	2.61340336867271	2.18060809613922	1.57791915536398	1.68982073135196	1.71124580207857	1.07642952216594	1.58728172381009	2.50730823494393	1.63002927553584	1.5518074249536	1.29455642101981
ENSMUSG00000032908	-2.98081184594504	-3.49068357230333	-0.697277709696098	0.503247330402042	0.249503234250723	0.238630414698053	-2.63295470485886	-1.65456848183106	0.200886553735038	-2.63616850150949	-2.18332865851509	-1.5668667226844	-1.7400094485889	-0.144264640364227	-1.27457662680134	-3.15218530336959	0.693165919755865	-0.409354977648757	0.187412898698227	-3.0155144739616	-0.846897273189754	-3.27170941150687	-3.47310188518366	-3.26665114792014	-0.572651766475931	-1.33991827063591	-3.10548666048724	-0.962915959910266	-1.9159554660118	-0.643047212690208	-0.703316719307533	-3.0031104370609	-0.827746911353822	-1.57767421215995	-0.397417822545194	-3.58383280089738	-1.29778144537336	-0.221936088637452	-1.23474071038136	-3.30471691118046	-1.35763077305685	-1.42766895859963	-0.536829634086154	0.0954611767068567	-1.76037079968523
ENSMUSG00000055013	-0.779409264219224	-0.283047127921482	0.775331238442934	0.255988774154823	-0.381595882929824	-0.162245093342065	-0.217764571582572	0.384088055089616	0.516448082557865	-0.0593875259109347	-0.293730960588325	-0.0917539819626707	0.839499862880487	-0.250125800314679	0.628804232466047	0.593050154523568	0.299600459647015	-0.493239462485191	0.177939006529961	-2.13933507368682	0.59347653511397	-0.297114874241146	0.707666254635679	0.398880179899125	1.02487801280649	0.326361519419613	0.279504799286768	0.140153771949963	0.759856024847223	1.06026453327083	0.829357097234246	0.589898957828742	1.0256602685475	1.14770091463777	1.44238132153347	-0.119486261170821	0.581696201150413	0.150175685853179	0.645370362530601	-0.536194308323609	0.38667199710776	0.899038174609963	-0.351267452032639	1.24070904917491	1.68122391432299
ENSMUSG00000026304	-0.660832961028099	-0.926506894459116	-2.25538687772678	-1.18994405846624	-0.298975335503377	0.362807847519703	-2.3790448673234	1.32954871413636	-0.942259384331683	-1.95239686568461	-2.57126634028355	-2.62148791078405	-0.290712757795688	-1.46489589868873	-0.829684293526067	-2.18110382004992	0.512164836537774	-0.892814541160951	-1.01139518866536	-2.36365483391283	-2.03656698908254	-0.895135494196832	-0.537740196528624	1.05107801610132	-0.627365506647773	0.389201313495244	-0.148553537912077	-0.400077966317632	-0.648103525441998	-2.38389962926307	-0.652142057360838	-1.31571815324403	-1.3343264285774	-2.5225733721893	-3.08519491214855	-0.0940667739924904	-2.32004524938423	0.259829551673446	-2.38411340451715	-0.457430972161215	-0.63506764009981	0.28328417734325	-0.281870891552666	0.17114168623639	-0.690497530553873
ENSMUSG00000026333	1.01487932932857	0.536438249632114	0.713998220764472	-0.239117118084772	1.65578411480753	1.24416364600859	0.0907824678344668	0.757588071394101	-0.282817774986355	1.54931786176092	0.274960495704912	0.307350329542889	0.623706026465981	0.507952754678851	0.335631604681925	0.71415067000644	0.993323892794581	-0.274253204041181	-0.134226116973496	1.03529260264255	0.256988578889601	1.55392858996467	-0.132349486128481	-0.0853452511664931	-0.0716398677218888	0.900592116340817	0.730296670222952	0.920009789307932	0.36527979168605	-0.607183448807968	0.240063058181491	1.63574617279721	0.578792812937249	0.273637059319839	1.24270461134956	-0.183648990991532	0.909492962210221	0.534542808720554	0.606248979970841	0.714579074233905	-0.63135932678285	2.29739477472257	0.410176540827637	1.23112135200857	0.915953917234588
ENSMUSG00000026335	-2.67322971957188	-1.12980585235131	0.0899428734756824	-0.769566272552682	-1.22692995895482	-1.74118923764298	-1.41158531760806	-1.30514144960937	-3.20322330872803	-3.90406071777071	-1.3346593155263	-1.95448514064549	-0.271809655663135	-1.07616807458126	-0.850251279430646	-2.06331368303265	-0.571542118457717	-0.233852182514124	-0.663333773267597	-1.47415098431861	-2.75176561399757	-1.21866960331484	-1.93861677550726	-1.73303604454191	-0.992275719460196	-1.75191462735018	-1.71998321179387	-2.57709639822668	-0.999721002486421	-3.78572214411175	-0.43120275065977	-0.785303646859923	-1.01137577922276	-1.43076627077153	-4.25997925619285	0.245332311898538	-0.522472100177763	-1.57079075377897	-1.79530609116967	-1.57798919487919	-0.664229869634055	1.09695483804304	-1.79873896738456	-1.61081196603288	0.201591345643512
ENSMUSG00000026336	-0.781297851623576	2.18205100504694	2.22755046852285	-0.871062951647565	-1.49877135218005	-0.821021181366856	1.58009572681654	1.72818750742327	0.986669191484357	-0.134297583717829	0.549300781932192	0.153176598102066	0.786408668153097	2.07314600254375	0.891235689605458	0.763046468047483	-0.656287477471731	-0.674335648427103	-1.14014279046258	1.44687011374601	-1.07490149744349	-0.743249216913412	1.9003214260275	-0.824844895621986	-0.943468447824397	0.48612598294843	0.219210227486331	-0.667781229848128	-0.159758638375131	-0.748631865949487	2.82759506494446	-1.02107588402463	-0.353022458062208	-0.901555561886702	1.82337896610247	0.0824026713801743	1.24036176839324	-1.00638900084935	0.720186753416557	0.593684047552853	0.819555887731386	3.33694394412734	0.84313862467516	-0.445385074931941	2.66483523309359
ENSMUSG00000048402	-1.29807401420491	2.34403424113018	1.07921732501597	1.53596469303781	1.56268598581775	2.13767473919492	-0.0813541312018482	1.77233194103787	2.0127045466122	1.69460345899031	1.03256907362377	1.40806405603776	2.35538300063329	0.722831814253798	1.14432020436536	1.78815196146769	2.03014003148845	0.335191005977714	2.74844528154046	0.611789633694992	0.601230666803311	1.23591453663112	0.469654093562094	2.24828034256068	0.856985022936553	1.60758887329503	1.07667421565079	1.07436662414836	2.14417093694184	2.25119836533748	2.95970345136057	2.35682525246392	1.44971431930068	0.394019949081583	-1.92879889451885	1.68036796320002	0.359450067453517	1.85341660637268	2.38620655306428	1.12779829734407	2.28387531927298	2.11775787779852	1.37313209206703	1.61443406588893	2.67319748392356
ENSMUSG00000036086	2.01581673187824	1.01852863184609	2.1324883749597	1.75842049885188	1.5067406885936	-2.05011361988289	2.03910681842357	1.18993951045849	2.47448441398068	-0.218236932950223	1.76753731264414	1.99441065958291	2.6767694849602	1.6656113383466	0.922543669928884	1.84169716818271	1.43242849520029	2.89611196598392	1.67802899102889	2.81258842284498	1.05636689178963	1.81385869372327	0.82741137925697	0.682741726726966	1.96203005166304	1.39265479713777	2.33289085503051	1.86180431930679	1.24699543950611	1.19542164486888	1.35224158730555	1.57631743214237	1.76913539086436	1.37166100953747	2.00934932431807	2.23099500975113	2.82562183429505	1.02085312359789	1.14456999706393	2.05008424393793	1.3326424828195	2.65306163874369	2.09171059801962	1.79273025285421	1.25343907881279
ENSMUSG00000026425	0.85969283171803	0.65597980622431	0.242952604560748	0.371600306943098	-0.0954806899561316	-0.236733020495297	0.353852585311445	0.0558412977604643	-0.227770136959321	0.0756838905318488	0.0606440158580008	0.632511979852828	-0.0827745361841871	0.287526847030262	0.67770120061706	0.488553044604972	0.532520092589021	-0.23084325509575	-0.653840583027331	0.433721791011562	-0.17335237137724	0.177360068704127	0.0805560150687955	-0.161614157699784	0.362029367446686	-0.341002589303183	0.995412851678963	0.394624979856206	0.0993644267913444	-0.557006630957766	0.355777518882097	-0.20001483120785	-0.459707175388169	0.30553176983734	0.382180563780588	0.159975629343241	0.19338536074461	-0.175204248884852	0.171917501069168	0.208841546814312	0.137776144553917	0.287015190035289	0.406929927133858	-0.436089235940033	0.599618647288462
ENSMUSG00000042066	-2.00702753895392	-1.32453320922	-1.5331453524754	-0.772735725491501	-2.42968477185065	-2.32170879542612	-0.959243776253906	-1.19110368230905	-2.37284023032449	-2.30288728545104	-1.09096170012029	-4.06639006428666	-4.12331608575126	-1.5299254550312	-2.46627488425006	-2.06711763789615	-1.91366643650653	-0.63437283186921	-1.90920551163388	-3.7255368673595	-0.681283904659147	-1.76842332341791	-0.101871777626085	-2.53106008005097	-2.03758248731201	0.0919841634357783	-3.60584254354794	-2.62096608150236	-0.840410965714895	-1.97691860608356	-2.00653951076308	-0.242843252893618	-0.771489457196033	0.31415092112068	-5.09802422593959	-3.41743059624516	-0.67309009163488	-2.32240015469541	-0.841751521550637	-3.8719390938444	-0.861957903574083	-4.04184467962875	-1.84911412346083	-1.14572396367296	-0.827230776512689
ENSMUSG00000042793	-4.0812451453273	-1.53021814194909	-2.58729873491934	-1.27660528949266	-0.998466406254365	-1.59745783788853	-1.05098695418402	-1.00461106718803	-1.99604382877729	-1.08628054552039	-1.19985238848585	-1.71045862623498	-0.776022359324111	0.427825126965558	-1.12986019139201	-1.29671662461992	-1.120325750941	-1.17143025228031	-1.57496333815772	-1.05780528005718	-0.386533647115559	-2.15991468577307	-1.86745687561869	-1.19382494264584	-1.7476167982091	-0.825176449076719	-0.97801642232924	-0.587745809470895	-2.31778176012741	-0.98513059458029	-0.654771741577473	-2.88846740360982	-0.978095537933648	-0.623396052953742	-1.31634516827365	-1.48592363549719	-2.02799268641353	-1.83841722517859	-1.07648919009761	-2.87623388809088	-1.34488004394488	-0.687232997422167	-0.357309392813879	-1.32908996029272	-2.09067385765227
ENSMUSG00000026418	2.00687853192817	1.48235039505323	2.33982477048258	1.50974071588692	-0.19572996839666	2.74461849092969	2.99587398138427	1.38878467324438	-0.617409799738931	2.19892555143771	0.602675113282101	2.25170281138545	1.11860997341604	2.49187871296823	1.01606896939936	-1.12831210804515	3.18218147039903	1.22715673380195	1.84920416392398	1.64756974399487	1.36758642276377	2.20489443732066	1.34728557178374	2.74746423648382	1.19368111167561	0.3065463928449	0.337217972043509	2.827447730991	2.16012226355053	0.10576670798496	-1.36817281182602	2.42904274468248	2.07956511248337	2.73052233367445	2.31528227386637	2.17626917154529	0.939137926147384	1.45854101429847	2.10280867106653	1.31096391574013	1.7006163251094	1.64969837948363	0.383410903980904	0.438465048484325	2.22808570431477
ENSMUSG00000087230	0.189039025279478	0.628884435419783	2.67637718745112	1.50038808835946	-0.212788804478051	-1.00598584856364	1.11083155452208	-1.1974086528258	0.928103621348179	0.0628213369985678	-0.397231036591095	1.05862651309924	1.68148007257883	1.73046633803688	0.121112272134683	1.37795811295469	-1.23082070975682	1.92699168037684	1.13375537290065	-0.971473487058279	-0.391601105847298	0.488170691163861	-0.932068163024066	0.982085220285002	1.37568111006895	-0.0995249786945372	1.71550155280291	1.38899363011771	1.58468182363249	0.313745686412692	1.44250070475363	2.30147837885129	0.187875670958373	0.573419777899591	-1.94043963620704	0.92489683207093	0.524616083890774	-1.23770442114048	0.760702808558573	0.537340344058142	1.26086336716239	0.687177551119876	-0.62026924991144	-1.24736930314906	1.21762602205177
ENSMUSG00000093650	-1.76264254708509	-0.456202427944365	1.52874474635432	0.108917983952668	0.612452489349817	-1.60619826534311	1.49183840786714	0.624285048095015	2.32975871270577	-1.19559189129772	0.56926326743155	0.935423865795227	-0.528197540348843	2.07193801735732	0.695872108017691	1.99740104860207	1.77910484746949	0.788228689796199	1.7457919865095	0.75359923184912	0.679088271983027	1.82110293660246	0.93114559815164	0.245442030552839	1.79456401047684	1.00920100839584	-0.39089082162075	-0.127090460092333	-0.158080415101501	0.395238741231716	0.408667526539238	1.68806627428454	1.23240146292123	0.63464284808362	1.80785195333432	1.30888122546337	0.698700753917826	1.38694720797981	-0.458204508709681	1.26527092682042	1.57575818949219	0.47288275908942	0.499943106262987	-0.224638104432532	-2.3044058329436
ENSMUSG00000026596	0.131679688479621	-1.10379411632723	-0.358739987715044	-0.121930859372678	-0.0898062612879374	-1.07549009722127	-0.718238711063357	0.282917325636598	0.197156980322591	-0.26701175516464	-0.0790834619259047	0.101379017299195	-0.556935665444224	-0.891094399570582	-0.470409724841349	-0.0831481519502673	-0.711215601584345	-1.38302172889977	-0.788934181560549	-1.14317600108902	-0.502994794503306	-0.476312843777946	-0.497616500885703	-1.23267778626309	-0.32953952686066	-0.0830585794636197	-0.302680387026487	-0.15672514507827	-0.839430104523064	-0.797035517519524	-0.482769335304087	-0.132714263489969	-0.925176186820795	-0.763533838988294	-1.83210949429757	-0.520123783185565	-0.0820934184408411	-0.333804459649368	-0.382094854230638	0.0507468765259019	-1.02044089261257	-0.505306981513801	-0.741637701522528	-0.805755361234844	0.257977923775119
ENSMUSG00000026594	0.399221672312264	-0.456736121609675	-1.0481915579408	-0.78591795719034	0.0823952975095831	-0.861084993317834	-1.69160371330732	-0.519302450187026	-0.673654461043786	-0.46373727330947	-0.335674937505477	-0.20583597999224	-0.35592613850199	-0.618143271901351	-0.290063830941894	-0.436895028329837	-1.1075497081247	0.690421011339982	-0.350994444980125	-0.100244479646401	-0.252004522129829	-0.845138722234028	-0.540968570371555	-0.731829739431283	-0.148894579860674	-1.3667886060999	-0.344349455421938	-0.215298471820311	-0.155520954679368	0.636756181075825	-0.601258447950649	-1.39984596529027	-0.831353555262112	-1.02579843026467	-0.599312097053804	0.295035571009742	-0.894827254631509	-0.389789460518559	0.239825418268844	-0.610320707071229	-1.1133488891074	-0.230522919256275	0.469957833764912	-1.25782858431142	-0.273150639721272
ENSMUSG00000052534	1.4013557778541	2.0284162812328	2.81116464528907	1.45446664765679	1.23684144811188	-1.79454623478879	-0.209670595903534	-0.70522690286566	0.705646385438964	2.37359621590942	0.669308888372854	1.65858062690989	1.04910250828264	0.641889594460511	0.33462520050262	0.774408052946444	0.756474590886697	2.14341189152965	2.04550813651497	0.408240379665906	2.43570691691776	1.53199609972839	1.73149205178847	0.968289900063779	0.638589008775957	0.777527694000859	0.39375416364038	1.5284015907214	1.36897776174605	0.704369065071889	1.73738854977409	1.98743713043807	-1.0033340994166	-0.495133211692819	1.55048174809556	1.57600552146377	1.07041234317965	0.99005106236243	1.15416384236989	1.14560326550757	2.07767226561535	1.86536297645282	1.06463816628691	1.18147220816023	1.68876512249319
ENSMUSG00000038463	0.289462589707255	-0.192105486640128	1.10561243097533	0.998981147023792	1.56393711291016	-0.230568245410001	-1.49045499831228	0.701472435213267	-0.690927933520496	-0.220516559475706	-1.29628387024631	0.753436830646131	0.646935664035574	0.657054337270529	1.08377559030058	1.60832458938987	0.404127267936945	0.16790217137607	-0.0781519410874246	-1.28162177075208	-0.3456478200521	0.390948493344776	0.841748827830193	0.64806262825285	1.32394586658071	1.44184581738505	0.819593933852422	1.26396807672523	0.88572565834548	1.18646341714894	-1.60472714901733	1.00555840516795	0.481233070780737	1.17606087890811	0.789459501033967	0.758673067806882	0.772981098049094	-1.33924833941307	-0.233478361340069	1.52021654047008	1.14988452966957	0.462642721163994	1.3661490607232	0.243357064648126	0.803350140988111
ENSMUSG00000026532	1.46079953723512	1.52496772697753	1.20192951919932	0.797772845546255	1.91956826132499	1.42036639200835	1.44871444295434	0.879562394231672	1.96360229093741	1.67466548115441	1.66417298801007	2.87029880553941	1.30654975074339	0.455726330624182	0.94716954609448	2.08224598378161	0.990547796369357	1.56163405542618	1.74621272982332	0.407173392158634	1.78277944296806	1.36647294940579	1.9809630262828	0.71425805554346	0.700413997895373	0.468325377251006	1.27371418630066	3.09674704326995	1.42837203923516	1.62887068850571	0.892047340150897	-0.457228881368035	0.608083183052173	1.35556675189952	0.203441729897937	-0.630885746857554	1.1466320751053	1.27239352660429	0.872339253912753	0.640880433482413	1.29933131142345	-1.89724368601485	0.436868499844728	0.790103190224389	0.412052517528743
ENSMUSG00000028354	-0.949006569951326	0.417129421247822	2.73719911039956	0.468987754290262	0.624394084644666	-1.03068176738157	1.81069133479609	2.03660444324872	-0.691289750825273	0.30056868719342	1.64390165473854	1.42452935820828	0.751525737069945	0.729281395817933	1.80932597087033	-0.910537430374201	3.04064974488697	-1.22980270911535	1.86076420355684	2.23594845614294	1.83185007885505	0.752867843595893	1.03380750837876	-1.02366699634171	0.525049557920341	1.80425003235546	1.97613685175897	1.11977646556218	1.45033873626819	-1.18920953210581	0.467460822721449	0.639951660920444	1.10828719875939	0.557657602369692	1.46580546596412	2.21978618574537	0.462218972241837	2.19437874717589	2.5075924051427	0.694830868564115	0.5546612268768	3.73327553400301	0.830818718982582	1.78606615316858	-1.4582495691934
ENSMUSG00000038599	-0.961207840482587	-0.839839782737816	0.467227637725049	0.263405669074811	0.199375425651018	0.0620892198967143	-2.81723668797359	-0.522122222264933	0.24811177386715	-0.40880850462195	0.385255521458333	0.0677636535705729	0.691834487717419	0.392097266379835	1.02273366499798	0.28002716303977	0.123050022717767	-0.564363933724673	-0.844581507469334	-0.680254154178663	-0.117712985937647	-0.284060866064165	-0.506135796843622	-2.67262146046854	-0.767568031681337	0.146954861202642	-0.282380028852883	-0.868645104296963	0.112352026285101	-0.0795428845582864	-2.96329164991505	-1.37581234372134	-0.789630393132238	-0.29111652585517	-3.4497746593722	0.122035367591375	-1.32351820173619	0.780032809060981	-0.85473478004644	0.341819835438254	-0.603435381322449	-0.325035981433171	-0.793619198782543	-1.02937041512601	0.921791345426173
ENSMUSG00000058248	-0.887437126414277	-0.699692904847237	-0.332176029484368	-3.72796251795559	-1.42250941318945	-0.928806184348673	-1.14263489470973	-1.67478519912238	0.0743944785052906	-2.23844390734845	-1.31626833133522	-0.394325532416978	-0.631039591032968	-2.45344764953989	-0.624044759985952	-1.00446974635844	-0.487548067286702	-2.14916783741586	-0.173344838215291	-0.6554888273923	-0.694526981950862	-0.924509565117291	-1.21208818249776	-2.18488668615285	-0.529474413470808	-0.770793864528294	-1.25714403391946	0.172372758236613	-0.957074204006683	-1.56917839831381	0.682195154046287	-0.21731230634801	-1.11718446524372	-2.34580394038981	0.748908166987817	-0.695828767758959	-0.428205815745116	-0.776229438975532	-0.857724422615307	-1.37663736378244	-3.98545452635432	-1.14178461571496	-0.891149439439732	-0.920947304594388	-1.55441196294649
ENSMUSG00000026639	-1.69968357191062	-1.37533607836955	-0.353997458853272	-1.05852745485585	-0.828914526262582	-0.569887148961962	-0.863266860872592	-1.55796507627665	-2.90087860494896	-1.63328636419723	-2.5307724401345	-1.99097622737639	-2.07026300794537	-1.56525302258733	-2.37666320711507	-4.06013694308204	-0.811546419324742	-0.638697903582984	-1.25686300337443	-2.04588001050804	-1.99373077962464	-1.59896053524722	-0.772319007803358	-1.78443403024134	-0.96119388019621	-1.40416609504214	-2.82044878057937	-0.393992731305842	-0.79955323586269	-2.73566441449665	-0.74970448479395	-1.46027407114503	-1.60738149446965	-1.01057299454396	-1.40303010350201	-1.15636082631156	-1.51431694778026	-2.11019945423943	-3.0766011127621	-1.68828209376242	-1.83444304546146	-1.358134010629	-1.53985016507873	-1.57512203099014	-1.45339972435506
ENSMUSG00000097171	0.133402668237228	0.523765945703053	0.151715492972365	-0.0727853048932648	-1.10080864369597	0.146206216529918	-0.253685620689986	1.05997754016159	-0.435083622183423	-0.554057272001947	0.473200513442762	-0.269188755273494	-0.453158871483989	0.133368913609724	0.144999111078494	0.619408731324101	-0.187794249977128	-0.230296346122431	-0.366956293921554	-0.698596781070333	-0.0947509218634739	0.165370614717731	0.314246983755467	-0.569905395769516	-0.343501405066402	0.702232214854341	-0.337831641081125	1.07730070965783	0.315922341711491	0.599479488215662	0.184081487503525	0.540535845184807	0.431694189525036	0.699325563378165	0.214719050536132	-0.56049103367644	-0.383962360661401	0.0863832205885779	0.610275791390604	-0.221763684738518	-0.504704383268574	0.125789373508293	-0.681844003935189	0.299205021448762	0.0519351425391078
ENSMUSG00000025930	0.0542824734731422	-1.11289885992457	-0.572068124340424	-0.176584528839517	-0.877747010073313	-0.781368068846655	-0.0566561077369138	0.32049556903751	-0.597979694736479	-0.584178677991508	-0.610870523912921	0.363605115734611	-1.52224163686846	-1.18012069972813	-0.722897560279582	-0.583151545441315	-1.00876653922467	-1.69406933120149	-2.3205703944312	-1.80219643257754	-0.913544680648696	-1.52540020113557	-0.841594803589638	-0.895836922287072	-1.13268540555732	-2.03277057591877	-1.25162751977919	0.540215942866878	-0.909849800439628	-1.81632178895732	-0.538299122083596	-0.723533539094563	-1.00545573948097	-0.552915886258851	-2.23283478986824	-0.816643721002976	-0.375713404545391	-0.517257604829485	-0.861992867869839	-0.690140272538984	-0.869207485317653	-1.52780925953973	-0.750831376797155	-0.820748457763295	-1.08947351546214
ENSMUSG00000025925	-0.222599732105629	0.690413536942833	-0.172025624560576	-1.11902892875321	-1.625043563209	0.281159401832349	0.701269026033415	-0.0977794955521694	-1.79952633559046	-0.211248312524124	0.0997811597275507	0.408444452428079	-0.229281490381842	0.0986088225815665	0.751446534422931	0.107936736274168	0.415826542528843	0.290236364792242	-2.60689020038666	0.607661031524967	-0.140523061650014	-0.240221109148115	-0.597740177377664	1.10305263946175	0.476295469115059	0.173365595452807	0.931191459022778	0.236869670036697	0.213946247569959	-0.18693485724055	1.12855241723494	0.514002385200336	0.438081737059641	0.435976055402673	-4.38261698349782	0.448371894944545	0.104005495472124	0.514356921706524	0.155853248223265	0.437937493041411	-0.304499878574715	0.666657989887962	0.642248536144751	0.218888323001766	-1.25835651696881
ENSMUSG00000025779	1.99934423937332	1.46670611631187	0.306397607675537	2.96075418068877	0.82862893298557	4.42081112182531	1.89138853708965	4.14790987599788	0.571473253521528	1.77962346783854	1.69811904991592	3.38313234188921	2.48659012489038	1.89992316969033	2.01577016318603	1.86912173045739	2.62994610999296	2.11196482763598	0.0981705452529021	0.166409463219645	1.03587674343728	0.308058751829779	2.04042110432241	1.9030693219286	1.75002145097222	2.69788707260273	2.27575296543384	0.49866554620668	1.7241869956187	1.85494019996858	0.275800357438322	1.38240861623194	1.75020292922684	2.01535574211649	3.82131493038581	1.69920937803716	2.54837391185451	-0.140285978307817	1.3235317050234	0.170020257145773	0.141788498809917	2.09870912427243	2.59920361954888	1.18859458946417	0.187937951850967
ENSMUSG00000025777	-3.084280665453	-2.44314572801762	-0.0935350840172096	-0.665203907978142	-1.81169017251437	-1.48335596860465	-1.32175335570407	-0.882378833174799	-1.64477111535154	-3.18763016699951	-0.285252479159997	-0.118376161996666	-0.801694801505685	-3.41256387267332	-0.401685236247494	-1.49835430641861	-0.529668208143455	-0.108401034683055	-2.53587232169373	-2.9605576085398	-2.00413109512519	-3.28325278958763	-0.450813809335304	-0.673061305756582	-0.814117856957722	-1.23609897530714	-0.828239569469908	-1.02027171395351	-1.00982278944329	-3.28530581410499	-0.323407287799852	-1.07022766848248	-2.75643048535189	-0.971728905479932	-1.63267302556275	-1.5266330140206	-0.484858321706034	-0.833630744968883	-2.20731472411839	-0.488381325674625	-1.58875847373736	-0.8926070833766	-2.24887522595066	-2.21234428135857	-0.0724475029513005
ENSMUSG00000067780	2.26414864297201	2.21040870056323	-0.464198394407887	-0.563277705638249	1.2293009463479	-0.136043105635333	1.75822567622196	-0.290641528297445	0.486913080050859	1.57693362843473	1.73146294578843	1.91727239567703	2.49614105609691	0.779217780241263	2.65610500729602	2.94182102226748	2.61086332984128	-0.702004278921693	3.21962679772814	1.8503550005786	2.71641206528097	2.1496906861866	2.0517071525843	-0.22309036560643	-0.122012843528847	2.92219001968464	2.21815465806174	2.81042446345795	2.82831618486936	-0.538545316882133	2.29391614684503	-0.114787170249101	1.92447912458185	2.27370799368275	3.36058327560939	2.28487061351837	2.63186306004457	2.48497959597981	2.82993647030252	1.90221239717041	-0.820222949337122	-0.514879041489961	-0.369680613661927	1.41743693400623	1.99823919893213
ENSMUSG00000025933	-2.08923144212499	1.06216009262978	1.82635607570813	-2.06485483709513	0.593071140788539	0.664680807448037	1.90728977589527	0.816930277517913	0.439255240965156	-0.228472192384761	-0.348612378641942	-2.37200789841778	2.0658814806849	-0.579769000460885	2.2348054584263	0.334614503928168	2.06296350534813	1.17980304920293	2.01798492873473	1.20082626746602	0.257704385668844	-0.222239782606486	1.46082843506037	1.96880729895071	1.24608555515975	2.24223109129585	0.620350376302926	-1.97127210136146	1.17970826420095	2.64230190518931	1.65661357813842	1.63709637634589	1.73426293064733	0.0667248657786914	-2.12912826486275	1.54542971197901	2.44587990892002	0.497671247439605	1.26908952970637	0.680432834703963	1.24352739918394	-1.98573431953826	-0.572946893598076	1.90417936798078	1.4844117886981
ENSMUSG00000073722	-0.769820443884063	-2.44292997551044	-2.31327602663633	-0.578322728229342	1.03537092222273	-0.908169609780667	-2.38755183639874	-1.45685830316631	-0.367388485924561	-2.20819724392368	-0.875467149334155	-1.18165358851911	-2.44144274683887	-0.978243298350427	-2.5398728488512	0.985091259765263	-0.613567999636852	0.769328888623674	0.426318673382393	0.614303727293324	0.707477314816969	-2.26678365739909	-2.24829020974269	-0.986384862285605	-2.43679096301641	-0.262443497387767	0.276136586841449	-2.10979787413492	-2.49211842700989	0.838486933725574	-2.4674741919281	-2.47004641751064	-0.24403860992251	-1.18181900632059	-0.70109080248423	-0.810697066600472	-2.43732398009673	-2.54383846826886	-2.41509112520437	-2.31216732017543	-0.459567819227102	-2.2517228075051	-2.36153783994594	-1.47719359871892	-2.62505515044737
ENSMUSG00000070960	1.50637180474591	3.10834688302553	1.69711811530127	1.86126937962061	3.17958746086334	3.10244905830139	3.59830189574662	3.04458224621164	0.592112958455808	2.47754933841236	1.83508258549623	2.24793119807725	3.92244873811858	-0.396075730582725	2.68905758870862	3.07810030721821	1.53691814140169	2.97518203251204	-0.763463385702057	2.2215219804766	0.391621517947187	2.3696758517678	-0.255415031571272	2.53244653548874	2.9240520416805	2.73767853606759	3.25589183075586	3.62893624024688	2.68718928139496	3.87190165166499	3.40617047724523	1.939951359946	4.17753444593504	3.20886315093709	3.00492580238088	2.90344826798459	2.82235847304222	2.7268071955432	3.84217581902979	2.15781307711922	2.39194891446462	3.32690362627624	2.74817564255406	2.47785696956645	2.80289439778512
ENSMUSG00000091318	1.70341617248805	1.54276024766269	0.908257135935264	1.05464362873098	0.716343080238552	1.28760697194496	0.69980648611345	1.51883154682801	-0.590645347815126	0.644144590121691	1.79023659026303	1.31138106897906	1.68705665770559	0.546497533311713	1.43795173694028	1.83911617241961	2.10917353826465	1.45913043705656	2.14767160437217	0.782242452594549	0.740307822204178	1.36971152983387	0.581393703382209	-1.23520083210967	0.68324745502728	0.915887584481635	0.810519240840133	0.389348177010538	1.58532292726466	1.85517746766201	2.60769162655227	0.66505871499833	-0.11594700004642	1.73817417518334	0.633438665881497	0.980343431890665	0.73214890221697	0.756229545621064	1.75084309707357	0.59444123260873	-0.125257985244516	0.983993513987524	1.34638197747161	1.59740493397802	2.303573780649
ENSMUSG00000081402	-0.877750419077503	0.514224603331005	-0.565411039582159	0.382789648170215	0.312176852741091	-0.183615347374934	-0.174677445527108	-1.40922275793069	-0.47977745344022	0.460705770528008	-1.0169710866429	-1.20271403738811	0.748053626870673	0.960984260156494	0.449302540999663	0.264491639221579	1.09674330412139	1.00663641405485	0.204534895550453	0.46316870269106	-0.296036788858094	1.20837228170676	1.5248655383699	1.33098753656425	-0.411584743221202	0.978373510425115	1.73510833322768	-0.177155283242163	0.622326107369133	0.944466495217861	0.288140825729886	-1.09401241572231	-0.152103809291501	-0.385572483639783	-1.17481891012373	1.64468226860025	0.68882628731547	-0.605056702867565	-2.87507683903334	0.221053795776376	1.09925401998958	-3.0381817431326	0.344874605252982	0.114424130143058	-1.04464377981597
ENSMUSG00000045216	0.538109461380005	0.531506846465937	0.399398241072192	1.14168794003585	-0.247119085014676	0.12228134392968	1.46831412148147	0.637265458498047	2.016347157409	0.685748825329283	1.33056934762376	-0.156353580387303	1.54748913715993	1.57072610875834	1.16194293736252	1.56300778860279	0.62478209915308	0.657794098416926	1.24346037982987	1.36762479723342	0.790793434006747	0.33533409841566	1.16572111509758	-0.0894307037008415	1.11942632185415	1.25109343543793	-0.662718477360952	0.379165537068144	0.83893395694523	-0.144372037411058	-0.387307381342371	0.645877561599956	0.494134441235479	0.0684915837254568	1.91233729183512	1.25744599887631	1.39224764195789	0.454953414643594	0.294739022075498	0.778008737436562	1.05262377769517	1.80282237565745	0.416928920137345	0.759302900350618	1.19354311069336
ENSMUSG00000079610	-0.0864032883983494	0.758379625548601	0.409720162624217	0.126569711411923	0.833941804581991	1.05945573655966	1.30589423925788	1.02716623407621	0.179949377914743	0.996416262269968	0.760512086498915	0.786407573792662	0.411369476319184	1.02950302245636	0.991712590560069	1.76160165475757	1.00420981048272	0.684444537241288	0.774730168942676	0.936270155780939	0.829920257154061	0.657735071003099	0.38004230033181	0.669530139720378	1.69766863456526	0.529352903494206	1.08704510803987	0.726200766893773	0.996002752210339	1.11651049529488	1.12358413948323	0.742386103368799	0.898724111574404	0.71008069037613	0.411010934253672	1.37214305466838	0.444505966497952	0.602968281375131	0.148868150492636	0.707837924454926	1.24967198307576	1.01356927259966	1.46597986803301	0.310510559571328	-0.564861963053115
ENSMUSG00000026121	0.715574237074889	0.626394966047217	-0.714558710227183	0.1798968296895	-0.469251449637476	-0.76374707550174	-0.644285636581384	-0.305193454641458	0.324970489730329	-0.149679925865965	-2.15567008048649	-0.650156649347737	-0.656460829743392	-0.664586892977079	0.552979022499264	0.729664767696395	-3.18920485818621	-1.63930743990668	-0.361536762967639	-2.93401022304182	0.468731541014244	0.241836455394076	-0.805877677632747	-1.0275362927525	0.607084468094585	-3.00797517278596	-2.82688000716772	0.688385034498001	-0.122194691074358	0.57946950950129	-0.763839900378916	-3.09119907184883	0.252272082931284	1.25702140912302	0.790371992432806	-0.439531270814185	-3.18477858008902	0.0874482890704008	-1.11435096351322	0.58494372022449	-0.152051713535138	-0.316258816120811	0.418555125365563	-0.486807710477355	-3.4319257367747
ENSMUSG00000061518	0.32264900587558	0.987720414954838	0.70554694024347	0.740903620093298	0.594847361122336	0.203691177726178	0.693268779685419	0.530890728277511	0.290559056054657	0.314638521802164	0.252302212912554	0.160234265174397	0.552368365392795	0.689718667821745	0.184849690235239	0.54642310922258	0.919192391729996	0.819287920563137	0.382058555938645	0.389887672835027	0.422962927757703	0.571387673281628	0.573527766368935	0.650926750501756	0.305955251780331	0.624065809580435	0.233464420251121	0.766377117938102	1.01824729640998	0.740334543798958	0.646924426426087	0.570205030354103	0.380305497789675	0.563288756540553	0.53565843554366	0.434618332877833	0.665119423652756	0.190734808664405	0.250677949733943	0.47485219282053	0.969208173466733	0.899882676203512	0.449827758065971	0.466645116731596	0.408368621194738
ENSMUSG00000087233	-3.18084966318788	-0.412198850214762	0.159602794191194	-1.1107941946579	-2.06920937679663	-0.771429377835344	-3.51929010299516	-0.539297150180133	-1.37542099859904	0.42469932521097	-0.503676365047633	-3.32082494439453	-0.782541518002008	-1.92062523483317	-1.55862588438703	-3.18987796982363	-1.11641394629057	-3.53744223536658	-3.98414414125859	-0.19699717095336	-1.50241429149307	-1.79578460801993	-3.3612160474643	-2.08911445614287	-1.52935269617299	-0.744345666842888	-1.29316064649781	-0.156501436456775	-0.723757888509628	-1.3543784078345	-3.54703647108546	-0.981662837060723	-2.29586841373189	-1.57865180393952	0.26427153658792	-3.73118419678503	0.585693553053812	-0.285332606302437	-1.73637936665389	-2.21143971708951	-0.686575295098754	-3.39433289204666	0.315083313100913	-0.716901666441041	-0.159631940005895
ENSMUSG00000097899	-0.772891313626036	0.942779517487606	1.66941266793926	0.795796401394493	-1.50618964958874	1.65064278102767	0.052189566066996	-0.383435312606692	0.223253661180203	0.832934577060102	0.238337756315389	-1.03507264359926	0.393435952792524	0.904441365648884	0.816354275291332	-0.547343281728386	-0.706938217002712	1.79605679672099	0.894014915316714	0.724280198860727	0.879980722514703	0.493892803312084	1.22164460037052	-0.269893135842521	-2.14539551474665	0.0890196477749102	0.596931744639832	0.982646397291739	2.00966634608651	0.69441258241649	-0.469122444581156	0.654469467479398	1.05075180275095	1.51469449665845	0.943618697118144	1.64408788126224	0.679181100177509	0.332311516044609	0.988304047961232	1.2980875540955	-0.243917286714392	1.15811634277021	1.58783091799469	1.64544695272095	-0.515935516798571
ENSMUSG00000026070	-2.31894326437381	1.23120225828774	0.595630252944056	0.500552675011281	0.114200560975391	1.32177922073455	-0.265289272018381	0.250189975425778	-0.0701300875783911	1.14865218944446	1.3718240908333	0.913267292044418	1.08474736206643	1.26832797619856	1.48769873064856	-0.780216073366407	1.08221923509156	-0.405992905192226	1.68489962265133	0.554423092283214	-0.223274446690888	-0.5225678403699	0.651871673313553	0.158546162724298	2.10824119612207	1.92299183326894	1.77765153651501	0.894908608663865	0.380223625530889	-2.56101608551699	-2.72574750708797	0.845475471956597	1.01670866171066	-0.204178608576952	0.454957845736772	-0.324487584191376	0.506334623958513	0.857717473035439	1.52240511568947	0.329217970612154	0.217979050105906	0.469097718096144	0.653884554572376	0.429977375631095	1.28215631379987
ENSMUSG00000041945	-2.63771084532059	1.05775282149773	-0.844009513036216	0.833487230399574	0.770531596302099	-0.696896019333221	0.668296059461093	-1.49040760441162	1.56336692658407	0.0971721464820235	0.972880291442397	0.786616114181061	0.864443062061528	0.43122283946772	-1.65500946616905	0.705754406250518	0.236995558066005	0.720572355649509	0.641788867249209	1.42852282746957	0.215296606097971	0.891166874285586	0.463484396364651	1.25161574301803	-0.692341065825369	1.86962367230474	1.66685877459232	-0.310078706875375	-0.723102402496031	1.84843829528077	1.67673848168711	1.56708052543976	0.185073114999393	1.82873114019891	0.471527137208531	0.854323008258544	1.84842888237791	0.350716339129663	-0.482382607013128	-0.979020663080731	0.992160437958475	-0.359777961357045	0.778823253280504	-0.224322717032341	-2.34295659773712
ENSMUSG00000046828	-1.68293608003785	-2.07793151887984	-2.87379575042672	-1.38784937813832	-1.15301008136683	-0.732203960220633	-0.246919296360405	-3.105702179794	-3.95628352442821	-0.691553533546755	-2.99321080658506	-2.85020978129044	-0.227647880610646	-3.1460719467894	-1.22822129893083	-2.59647178658835	-1.14867273782402	-2.96390869020699	-1.69237345254969	-2.71442273831298	-3.14798739997838	-1.21950081985159	-0.983610787202195	-1.6429848222926	-1.12791723666625	-1.43655472567798	-0.958003032563545	-1.48700528812485	-3.10185758124913	-1.65286298615274	-1.63300957554234	-2.84449238607639	-0.533912732649866	-2.89005519751966	-3.55433061203549	-0.913552099394361	1.16012581967014	-1.58798866012227	-3.03331206239812	-1.72958524903208	-1.67217640323729	-1.13523391330067	-2.9774983234415	-1.40242367947002	-1.43805592810503
ENSMUSG00000026043	2.17703845248998	2.93471654985483	1.09856005656995	1.76906068505128	2.41053453351871	2.9209432445642	2.3089684942117	-0.293260629085669	3.14861546829449	2.26229966936041	0.879278301763122	3.66141808199928	-0.478135815064216	1.17439450977199	1.72048236565999	1.44305000073381	-1.02242958376684	1.79621338479895	1.88245616339293	1.89734449799126	-0.46528545187552	0.685041011415185	1.07816546070836	-0.183899784645359	2.14934500735489	1.05433562770222	2.37601882763079	1.43469331630497	1.43448558249499	-0.522066562734513	3.28882115394295	1.93500317591876	2.45057385376203	1.04660717993595	2.57692181000911	0.909536421850715	2.93314461910304	0.822822842433454	-0.425318486532768	1.90059554497298	2.11617149920086	-0.434848675546064	2.05483562840461	-0.158325274032239	1.48650040905497
ENSMUSG00000096973	-4.1786133466338	-2.39702301953789	-1.25937886951475	-1.28535559591745	-1.67483173435354	-1.02938543200577	-2.54768563299842	-1.29534161722539	-0.778592640220046	-3.77780829030307	-0.793719295602336	-0.744243078269774	-2.00763535971852	-4.09706814842295	-1.09132162677997	-0.387249309721383	-3.28705272609188	-0.91237313239959	-1.6356662416086	-2.40814589590648	-1.26712253699419	-2.62398982965512	-4.19385272327	-0.888718316867989	-3.7316771395607	0.390530695604547	-0.68671321616984	-1.65929754606845	-1.22438726133274	-1.46710366890964	-1.93524860080175	-2.26235669261225	-1.27611466311914	-2.64086883338178	-0.891433272924427	-0.793639211782889	-1.83528700950909	-1.3296444413533	-1.32064805089762	-0.434169354532136	-0.940128578278391	-4.42367726827634	-4.00472463387005	-1.67077492473045	-0.920850936447666
ENSMUSG00000041303	-0.832677781508777	0.472106836998593	0.684011690599152	-1.39029905380101	1.03488965053478	0.223195109087876	-0.218740163262594	0.464850269526403	0.379495720650991	-0.813696709209006	0.444040359812522	-0.125264652262621	0.726469098943732	0.718173535962779	0.387641204533727	0.668453057671264	1.09150034905933	0.879957795214046	-2.46332860247164	0.988121039658665	0.590915592536031	0.806410300520511	1.04892714742595	0.852209685173605	1.18569776229923	1.00458575456583	0.618790053528958	0.492016803405848	0.458001633761839	0.192388631176862	1.36243862662626	0.423799216563079	0.593479026324875	1.57229151349543	-0.690417892679917	0.759226681562446	0.781044552447731	0.540348906836236	-0.0558248832693047	0.669760503215119	0.635268201036456	0.654256951786648	0.802155089062833	0.908966060681774	1.14909683529843
ENSMUSG00000073674	1.97713691441501	0.472622627646487	0.16510083096843	0.376619370843521	1.34559356185232	0.665690488149012	0.116697876184555	0.733733348559314	-0.370929021516993	0.576826932646613	0.802855994640736	2.77581569952768	-0.127054669661121	0.367940561685158	0.469168397622094	0.341342023963783	0.292004141919102	-0.36979266435306	0.405967831566638	0.196893129744156	0.612206474015874	-0.215346955606526	0.765384063976642	0.791696214201147	0.453551265687475	0.163316279211208	0.489806754958518	1.81459849051379	0.487247257644104	0.123756151733695	0.496184198452401	0.507651120333798	0.788928831587143	-1.11858123980598	0.215983323346938	-0.945070815274092	0.27395742357656	-0.61080329576978	-0.174507584556246	0.456374522836076	0.531404375786509	0.78914999356077	-0.0734184618965636	-0.558362925966683	0.681482065851792
ENSMUSG00000097573	0.80266146353292	0.684880494537919	1.1919918245984	-2.00521375250189	-1.05649124641144	-0.586028349623729	-1.16461769131746	-2.05130730345034	-1.40643966178019	-1.81068135105672	0.521499806925562	-1.68295379261635	-2.06357966572912	-0.549155748990124	1.26727161164048	-1.6629718188905	-2.39264834680469	-2.10050864303925	0.690107200737931	-1.64797254712634	-1.47160934958503	0.423544808892687	-1.96156155470988	-1.78667297078037	-1.81980055392049	-0.818290199894293	0.30115036166576	-0.50179941855592	-2.15437280459386	0.578318740441492	-2.10327056418601	0.545788906914645	-2.20372995852085	-0.229845681175448	0.473006935226021	1.37308695128771	0.126494036793044	-1.95624385252721	1.14493626399392	1.25203623782703	-2.19467931319947	0.311247274536894	-1.93398502183175	-1.8528163818858	0.625350609378443
ENSMUSG00000084333	-0.770575227785536	-0.240975464668883	-0.308195365142766	-1.33994768780337	-4.86472699072018	-1.83050377610862	-0.576550104119352	-1.41419531645008	-3.6200716882745	-1.40075947913319	-0.191818198457522	-0.609065629377603	-0.234025988594356	-0.303972090923598	-1.5185214725899	-1.07211861034712	0.213826640904425	-1.89843554976369	-1.10885249233651	-0.0963064383429774	-2.75795306625364	-0.167585120900681	-0.544320303815651	-0.312065854250261	-1.6911180950783	-1.63224905411336	-1.60605138714189	-0.358202699129372	-0.307600343903991	-0.0513541868099413	-0.521937699805015	-0.332877643120825	-0.252136631018569	-1.05761734485289	-0.109810443304767	0.266628255535264	-1.13295304422286	-3.2937671048744	-0.700520445789675	-0.526974303955812	-0.555098945613415	-1.36506554068025	-1.58851987970933	-1.05986571421905	-0.676012379221094
ENSMUSG00000025991	-3.09457901179566	-2.30200059274762	-0.760969163850855	-1.14446107920716	-0.72622942411861	-3.37642277796407	-1.17394246294328	-2.47429933724122	-0.582362340580724	-3.12728559018156	-0.700086437072424	-1.51932717191225	-3.60458569771272	-1.89467640503879	-0.65552127885478	-1.41770420508654	-0.871075659735743	-1.40057120693532	-4.05370144138859	-3.1387274358163	-1.18663373232278	-1.30025591283815	-0.893575920265553	-0.0946965787379967	-1.25312425845432	-3.58173036197557	-1.95723434132542	-3.14452288688522	-1.03630151816401	-3.51570730761738	-0.769883652578039	-0.578307891584122	-1.54598159991903	-0.218568627235065	-1.1678084095332	-1.02755543804117	-2.06266181424647	-2.08556779594953	-1.77791572911774	-2.16261765613881	-2.36213701404609	-1.09771940469901	-1.67948185446993	0.268775970417716	-2.15308711189138
ENSMUSG00000039395	2.14677349494209	0.626823200184909	0.552815446661996	-0.661186057106312	0.773342232228096	1.21703358137509	-0.523494753504018	1.86349310484539	0.434775953227446	0.66230422499272	0.496594425223872	0.661952098150154	-0.0813456183625832	0.421469329934156	1.51037395050271	1.25480731563546	-0.0727068844095156	-0.56824210040747	0.256567665969068	-0.100742021224044	0.735347960014859	0.591478960772908	1.853673670267	-0.766882919087139	0.453663215589411	0.830097675715141	0.271745855455806	0.149195514509382	-0.538920029092015	0.351032779719672	0.890331431310098	-0.175193824393278	0.642080593509308	-0.288255407176037	-1.00229679837205	-0.0549948697429379	0.975765841986647	0.289402762862032	1.56051194967348	0.98339588313063	-1.00920914514408	-1.1502089727302	0.585256751843621	1.34385649582333	-0.319963556829759
ENSMUSG00000048480	-2.07028556367222	-1.92312892883426	-1.74349041420485	0.631100390566706	-1.03262396029692	0.177208568471569	1.16089996884287	0.0706797624339873	-1.09150710172626	-1.89810155051816	-2.00684365044906	-2.00687283415179	-1.80985427527085	0.867879231715485	-1.96786399858044	-0.388836972211152	-0.210960075080294	-1.7851999986388	0.892303521138989	-2.0342682463834	0.245522577521252	-1.9716861249117	1.16702427755611	-1.89025775941727	-1.96750309793869	-1.84877826032622	-1.93950031761272	0.203223251309625	0.0626643144885032	0.439539531532718	-0.363131513297302	-0.0797525048275677	-0.46752350576781	-0.820587663898699	-2.04320398493411	-1.95604323678853	0.859324212318224	-1.97714951864349	1.40429876844848	-1.9473823229694	1.31867373185295	-1.74809369753872	-2.12111057974586	1.12983769662471	-1.83881068409798
ENSMUSG00000064272	-2.3161378038373	-0.689538685211976	-0.0896986043394285	0.30745295389719	-1.98847561854165	-2.54223966371195	-2.87347134821613	-1.33578584338589	-3.11972020166022	-2.78182167775017	-0.987495679130194	-1.38685169378765	0.353299178981818	-1.01906392942968	-0.610812004966854	-2.30269281433989	-3.29416242266738	-2.82452006695753	-3.55875206744268	0.56236642797944	-2.67686189463494	-2.65423518053569	-0.087450054536351	-2.42445690845675	-2.45422087900974	-3.06901938220492	-2.25200569827259	-2.22921701282752	-0.62740596120649	-0.259698296294379	-2.79655299264856	0.301630120633048	-1.99798745367694	-2.52099760726526	-3.32712406091248	-3.13343513952041	-2.65781665487404	-2.64593785215279	0.106352045516571	-2.74055215202795	-2.05187765849168	-0.896838888280642	-0.788735112500539	-1.33996410161757	-3.02418823160661
ENSMUSG00000026171	0.153393083026542	0.751780346526518	0.298341220275525	0.27543262222919	0.664576087669489	0.217196650493185	0.320191002814676	0.358597137853483	-0.346003027315449	0.44620235801187	-0.0696276930554368	0.765009078055247	0.247745536859847	0.852760269058908	0.151758313802866	-0.835819283122118	0.571285619340311	0.119319399177097	0.97735755254495	0.122771899151097	0.550127408220687	-0.653556180545352	0.752297222241185	-0.289884744520256	0.563859136545148	0.150115091137095	0.4742454962645	0.586307244947403	0.44184772641149	0.743310343357168	-0.205365405920717	0.643247949002401	0.652251317510245	0.147113107041703	0.332897654166638	0.428796253823807	-0.804208184386406	-0.292259269242968	-0.430259849179904	-0.394495352482872	0.274787197053828	0.410572951822266	0.393911109912363	-0.277179122580421	0.276972061557782
ENSMUSG00000006538	-3.36995278852818	-1.6782477421209	-1.75591744863734	-0.289552065662991	-1.97310455303113	-1.0695845296807	-1.98204598779859	-1.43529458316126	-1.83835268282639	-2.63572951546332	-1.5490162140907	-0.844439704586311	-1.84564123567069	-0.0980418229087444	-0.905538120675653	-3.24909751475503	-3.3542901658946	-1.24549357536238	-3.8053821631944	-3.23355219968382	-1.55925014963003	-3.35352994291867	-0.929510212138323	-3.10310787845285	-1.80336093796078	-0.9386586115427	-3.10455310784429	-1.38999332340869	-1.67352503665662	-3.24644709057807	-3.33348125059468	-3.25579926938186	-0.629144966405687	-0.851683350739562	-1.12633599350163	-0.351241699668576	-3.11202139325762	-3.15714725784132	-3.06747289544711	-1.09553354587752	-3.26843110956934	-3.0930409241406	-2.51365003612948	-2.37197615780877	-0.541691477297428
ENSMUSG00000026205	-3.36878344353209	-2.561383732836	-3.71970536517749	-1.5839045989221	-1.07044232085053	-1.15902876282171	-1.48762256580545	-0.852024010571529	-2.67595136979203	-3.5263731926354	-3.44976694010216	0.667293142062838	-0.528920147643993	-1.17336570869465	-1.32552039038494	-1.2165944816264	-1.64997930781708	-2.20078996307087	-1.54298310156695	-1.52763511515137	-1.3004077044712	-0.828029217012299	-1.55639417911482	-2.13587167191263	-1.7300456688871	-2.57392301337452	-3.2410309110344	-0.953273724136465	-1.5732397218845	-1.5793254785122	-1.48885482291648	-3.33626187652511	-1.51039021994904	-2.40153462737623	0.216526553817665	-1.6796940284087	-3.8506229150018	-1.41967256014752	-2.02454720431885	-1.69597072606136	-1.06575266331957	-3.75286920248476	-2.54759430200476	-0.399785260032549	-4.25271025373115
ENSMUSG00000026197	0.389320336265667	0.623740335755567	0.443422240455557	0.393675844985791	0.099552780777261	0.117283762586951	0.423161253961336	-0.134328522390791	0.542185317488804	-0.477378910124785	0.209460999326262	-0.451699449140905	0.224102805783249	-0.21358680617233	-0.0951396252555085	0.238830176297877	0.0981270692471874	0.387326042813555	-0.16579273600539	-0.250972955341628	-0.353940814800943	-0.381808985737104	0.0756835421533391	0.444759705710631	-0.185480535748567	-0.139772392426649	-0.230883626212125	-0.208854935342761	0.251682767728945	-0.448212785252555	-0.177873099757498	0.3560135660349	-0.33661409573637	0.429838406145127	0.177635335758185	0.267867338968708	-0.545669812806733	-0.26863886520139	0.440126281516528	0.0660743818287056	0.704714474186242	-0.343869271296234	0.479905989701216	0.328215004796447	-1.04713448642558
ENSMUSG00000033007	2.92478260134291	2.90413917981499	3.43156653558855	-0.232842828898019	0.536737117585937	1.68390866748645	3.59077828335269	3.3409311144667	-0.338589038498226	2.59760028744374	3.0919069870457	0.982762895214988	1.06682778215096	2.47999220759697	2.8238971564147	2.2272742989444	2.4597307873618	2.32357308200303	2.22463583389164	2.47442474522225	2.14132730854755	1.84511547900206	1.97038352092433	1.3640814474255	1.26814448609837	2.15701609213881	2.85558431833811	1.5264168006893	2.96930548956402	1.48150875694178	3.44980678438935	2.37341089283626	2.47376672975126	-0.0985056098536592	-0.854450105551043	1.48152190605954	-0.158810991828234	-0.172547559346106	-0.104918885886932	-0.0650679474619116	3.60863247157957	2.24739476986879	0.631060494444043	-0.159965424521856	2.06277339128843
ENSMUSG00000032968	0.937248892858544	0.0684726201299185	0.69093255252259	1.16797973266122	-0.798263678167828	1.31250337242054	0.107788334536741	0.824782754736506	-0.508454892857809	-0.793464393496206	-0.520642284727488	-1.26290928428004	0.203237871569699	0.536275287158216	1.10826924977848	1.07420504275343	0.151332207075474	1.01657603350424	0.186884245313769	-0.606150237674055	0.0644719753027695	1.23721058431437	0.609683312718695	1.07806417089744	0.656226013945661	1.31191588228301	0.699793459182109	0.674314663420783	-0.449303259459306	0.902105010873686	1.10693455227369	0.969689896442028	-1.02577074485901	0.706656749832678	0.0699903088298547	0.713536873461747	1.42406802247923	0.800821226162029	-0.292725789980017	-0.491516848766755	-0.420085644157156	-0.291284994086529	-0.479385563564721	0.158331500200835	-3.39880317947405
ENSMUSG00000090486	-1.28293481895969	-1.42586625511577	-1.31925635220907	-1.43851812508077	-0.237545808959187	-0.102204206507238	0.58796361180194	2.65441415392075	-2.92318190533298	0.967801311014243	-0.18113813468607	-1.59298818076415	-1.42865873296314	-1.5043704152895	-0.504950047022311	-1.17307100264525	-1.36158800370583	0.425349739833009	0.289605442303389	-1.36976170792598	0.193031954836979	-1.28133184730674	1.1680697864186	-1.37495795171255	-1.4723474291468	0.21762059912497	-1.30662263051415	-1.17816407692974	-0.439701113955316	1.22014879070437	-1.44061661168936	-0.0684039469497037	0.74055654265426	-0.203992040994621	-1.86630609739859	-1.70051523258713	-1.41977433264924	-0.23749245792825	-1.41517435569972	-1.3348902946656	-1.47356263329819	-1.26364078031148	-1.37724440306496	-1.59222593942651	-1.55940831193334
ENSMUSG00000073633	0.161849235905231	-0.283583240448283	-0.501610033039135	0.47049205703139	-1.12285414444924	-0.547898752845628	-1.53562179732964	-1.05735627483021	-0.750707067066675	-0.1919025034561	-0.454894154312831	-1.09783558311828	-0.892195016923762	0.132015637982491	-0.712534870157877	0.561773525321102	-1.01822960824574	-0.752886283757817	-1.90185782427637	-0.928673546196918	-0.223976117207725	-0.831628703769955	0.58017932633378	-1.31931904251251	-0.266239257619495	-0.978256232941752	-1.52812589318639	-0.603380787321257	0.113734691609712	0.459424091515388	-1.74186079428419	0.460468366276656	0.106871994256692	-1.12514920879619	-4.42786873619498	-1.00715507300878	-4.21832787511405	-0.229543792537092	-0.337515785216315	0.196620978708762	-0.294827616882374	-1.16086297347172	-0.358286010905804	-0.216162998488457	-1.39515669583869
ENSMUSG00000096802	-3.04936405982813	-0.516093223440817	-3.01696942738764	0.190841166421759	-2.5965213546113	-3.16268320942416	-3.07761873759596	-0.461626595340179	-2.09751239526032	-2.91509146846685	-3.42202437181145	-2.79711930309196	-3.16419237397041	-2.14951039212057	-0.811303570666656	-1.38806587056446	-1.67837777695574	-0.347160394463231	-0.316975754563022	-3.1943166502431	-3.31163135455678	-0.198883602322683	-1.20803534680012	-0.634140665132064	-1.56905399470212	0.317164374640155	-3.07998630240749	-2.88969279841701	0.0551902875857424	-3.05653260586793	-0.216066129937954	-0.155877353865074	-1.69252725311403	-3.23193747114939	-3.83525035633096	-2.55004603490392	-3.17528247079813	-0.29266469051705	-0.579049245655676	-0.540032286526966	-3.20424402155417	-0.480661638279542	-1.06882037200704	-1.30455827742971	-1.2681235925569
ENSMUSG00000089716	-0.268080881578145	-0.104486520790726	-2.98308962036035	-1.40058673875214	-0.322721234540473	-0.343731328212495	0.491710877634078	-0.764868323589578	-1.56103910852389	-2.30074158827463	-0.854143933219161	-1.85102601054159	-1.71502182777225	0.158908221671525	-0.102472880511096	-0.195430686561585	-1.63742977097822	0.576857918155304	-1.69349994513182	-0.61111759717201	-1.54202696369367	-2.56671232073319	-1.31191557301594	-0.894146408039781	-1.69197899664402	-2.93904542424124	-1.27642759929026	-0.40927858044989	-2.3318242323797	-1.37191557729813	-0.151525638729604	-0.854352137091331	-1.0657683530649	0.0831273626727636	-3.68910705713303	0.0686048445628233	-1.54930243527142	-1.71127464521332	-0.985931649236842	-1.394733830127	-0.37732630117602	-1.29916885947832	-0.541060232808989	-1.22686340587046	-0.9095968683553
ENSMUSG00000090186	-0.538487252137893	-0.123747413687057	0.0723198426352712	0.194076070564814	-1.07664941444658	-2.41577226276692	-2.564927789161	1.09861687172599	-0.993872913264187	-1.21240064020302	0.173176496856857	-2.62580729988724	0.181721230369937	0.114702396633756	0.962966442851978	1.30593382327791	-0.626443172633556	-1.08715067076297	-0.267151887141222	-0.419509143056758	0.299549826449245	-0.229392940936853	-2.33791583706153	0.294811608123057	-0.766572206532006	0.382022385976818	-2.2548204594146	-0.15513007870121	-1.19953217261154	0.825353927851255	-1.04760681510497	0.540626020038888	-0.264557778985597	-1.20489433030296	-3.19577112927101	0.141902544591111	-2.63656212860655	-0.739298315719358	0.692197777080468	-0.663893227329291	0.984075754624867	-2.50017567800422	0.834122520764257	-1.37662584704159	-1.14282336652238
ENSMUSG00000036707	0.0695091144522764	-0.124712571421024	-0.050819218873755	-0.349676934133194	0.31462363743044	-0.40314508703207	-0.566955950746145	-0.26243856203437	-0.105433714139014	-0.370764442423071	-0.417106953474789	0.0716352872362716	-0.870301520218254	-0.421565165410064	-0.430969063719586	-0.267913805741791	-0.519915536939591	-0.534369005164851	-0.416219635360446	-0.735072609122478	-0.490427039037352	-0.355239394885533	-0.650678126465177	-0.405620521550834	-0.449200438182924	-0.33266588054074	-0.0676270804441047	-0.104403181793834	-0.753199457150028	-0.835800475947469	-0.359521503193615	-0.114069137940839	-0.213742306607718	-0.572656455512065	0.0587751546299442	0.22908818012909	-0.374122725535132	-0.316669146540913	-0.237755121491894	-0.0704098410025265	-0.199502278468482	-0.540123372951162	-0.208044543292697	-0.487276433970462	-0.125246346967857
ENSMUSG00000049608	1.79002510033643	1.68365948352707	2.69361000721279	1.72767909244007	1.72900971083189	2.26973670302114	1.36755316062166	1.70677826432132	1.99413393188763	2.48672751621987	1.92138951403897	1.61327209821901	1.75010862449546	0.901772540582633	1.48229765661963	0.587968455627505	1.96936847439196	0.837447281003878	-2.32902428037045	-0.495282054639881	1.78171448992528	1.8391027460195	1.13764880610901	0.604702396457569	1.19443732012164	0.263922120982639	0.78144753646701	1.71364718814533	1.03532748239255	-0.940838227603807	2.17933869634506	1.02140631119892	2.93698337813966	0.991153896979748	2.74501197143717	0.459565001582834	1.89622786155531	1.27312853976661	0.814618925402557	-0.663900166892782	2.17241574771583	0.782137871221617	0.646568979063239	1.34620648261792	1.62256834854937
ENSMUSG00000036574	0.156876879207732	1.67149134975972	0.479262301208123	2.75801931640482	0.610388465835415	1.74425410894691	1.41124977650288	0.0641975894391845	0.33991238981435	1.09130377407512	-0.0519547983767949	2.38157464922329	3.11142157763788	0.111142716976146	0.771142589413315	1.92726353536522	0.329186782565067	0.437767000225102	1.53400340060556	2.30027967055207	-0.558469564504139	0.161330392416074	1.46821970040822	0.265942317939566	2.85801514728795	0.136735542016682	0.226819683708747	0.374412467176318	1.95744852037034	2.0730306402504	0.248733048095816	0.858422427087997	1.56686899482569	1.86764764654626	-0.12489961972601	1.49036928497341	0.414240537294725	1.73957132738289	1.7239235607883	3.82096723404033	0.187723854305992	0.560768800918628	-0.201333290729802	1.37175516970312	3.31476718825407
ENSMUSG00000026240	0.428519708039075	1.15860351996456	1.06720684603221	0.86958932786783	1.13684205966318	1.1968082618685	1.21846789009817	1.03640865456139	-0.195125638397843	1.38773015905398	1.4195083118462	0.375057402730664	0.917515903211446	1.0820463277037	1.10456925517485	1.14339356402309	1.69497336092679	0.692928443543618	1.06174135837004	0.963651926299182	1.44548008651195	1.64682281952972	1.01591468346815	1.24175911301442	0.381819677953984	1.08967576169514	0.940986685336957	1.07520205055352	1.33910739210877	1.0635918920295	0.852750582038876	0.761399550180892	1.45040325019324	1.18629328882466	2.23797789971741	0.836262196168755	0.61508490613917	0.867815863670316	0.492978736587481	0.772205368791856	0.761180591719022	1.61990395044472	1.12023895041296	1.10502043434799	0.790055236574001
ENSMUSG00000026253	-2.63983479480659	-1.80042673446019	-3.11443314128776	-3.0555395436963	-2.46385255660561	-1.62650181774046	-1.41506305073254	-3.3019253786591	-2.2879367071869	-0.399293198172416	-1.70619919343691	-1.01771430493857	-3.20773448203502	-2.09572836680508	-1.57317467590296	-2.60018176644959	-3.01424802546693	-3.05596820924939	-1.35252751490902	-1.16685644780298	-0.923020377758972	-0.113587990234682	-0.510400604760691	-0.312507946219967	-2.19925780750898	0.221887860511544	-2.87088686421254	-0.521096816039875	-1.56657851356953	-0.810715043003423	-0.686759088862784	-1.66938123009866	-1.13982512554706	-2.06180908216474	-3.8312216138449	0.925722950447245	-3.30456461822841	-3.27679917664368	-3.10859424814166	-0.231052262269343	-0.791834764209733	-0.332702005534798	-1.4508382378855	-1.57679931329556	-3.53796330619951
ENSMUSG00000026303	-1.56179105555347	1.35968256861365	-0.380400477825871	0.974311955319493	0.725538976575845	1.0169402207677	1.95101175658924	0.393173482234244	0.499648540095119	0.13136403515579	0.249608821705213	0.587768945460166	0.0585849114042856	0.24473130486254	-0.129710208234378	0.800242477120755	-0.45290545797104	-0.327583832381855	1.83931685754392	1.60848458433957	1.34851769260077	-1.56494536030647	-1.61267855241079	0.272482223538117	0.137716898723535	1.08750963548305	1.1591555792305	0.555226286996322	0.873071652245882	-0.352363820414732	0.983085959191547	0.189180946218273	1.99688675624494	2.00109556398389	-2.58354668629442	-0.678245810527225	0.935580899108833	0.796795029505461	1.46116834393183	1.83090968134248	1.53852306358699	-0.13494226498245	1.07986208719717	1.05488538013563	1.08369542985416
ENSMUSG00000096941	-0.107431285840309	-0.981086753210114	-0.561529597361414	-1.65415872829695	-1.2969335232025	-1.77644091086921	-0.610830068042373	-1.20353471604784	-2.71492106032581	-1.47670326724984	-1.47627248717288	-2.16325300089927	-0.464151196970029	-0.369926965654933	0.179650333613586	-0.726520949306784	-2.08792178485666	-0.462658455425688	-0.940430887698514	-0.738534942927275	-3.27004106395074	-0.514213462204429	-1.6176528571227	-1.35740769154278	-1.0200484302782	0.112585760622787	-0.647221132659521	-2.13769518288969	-1.21018364086897	0.439275106345736	-1.43042968934406	-0.284510149539886	-0.383324312153654	-0.353143922768001	-0.083762186101988	-0.788292275462138	-0.190440604081707	-0.870073337951795	-1.52979038106826	-0.940298626131928	-0.521794156334161	-0.90687576992157	-0.39839266477155	-1.94115268155864	-1.03946227409013
ENSMUSG00000044055	1.86525955962629	3.00635298802574	2.41074140999237	3.02590349274086	3.13627435956943	2.47798924158559	-0.184978709056855	3.06325487771313	4.51374731894723	2.96393638199236	1.86654129900768	2.34404411627922	-0.174697617844103	3.56273434959512	2.33856454224139	2.85492702774998	1.90771303231302	1.33506115907569	2.82939394258537	-0.0804421441961693	2.58807716172465	2.5902522018372	-0.158377629034622	2.89115086135528	3.11325338801907	3.29681276692485	1.87740676655031	3.25222605888243	3.63964610650837	3.53457796986468	3.44943298512733	2.87210621172078	3.18602040750539	2.96254967523047	4.31410895524197	3.36874299362664	2.91339783793851	3.20407166993005	2.33553609460503	2.24524496218321	4.03417159966915	-0.316495706880752	3.85633818278875	2.78973887633071	2.1959037871888
ENSMUSG00000026270	-0.421567537171614	-0.862672214163909	-0.238855061165674	-0.976452609637542	0.352443629005945	-0.835440312387762	-0.213771552263716	0.264309192702198	0.0777319153599946	0.164373102277063	0.198159861652757	-0.203017202882933	0.484039531726245	0.674882606147431	-0.736737101038991	-2.40819322437354	0.591050477025535	0.118783825205821	0.0886038573469064	-0.0709182944481599	0.0582326929028074	0.139053779952054	0.0837401949460568	-1.64180457375566	0.661918139553726	0.0576350668580602	-0.147668102511482	-0.0873118592802338	0.143094887022091	0.5880823916688	-0.796583037142415	0.33561494189905	0.200422581941132	-0.274204173016402	0.753620554569537	-0.205120919934837	-2.18177749869058	0.56813456689192	-0.187584952530995	0.0755126711113576	0.771678013515722	-0.28210154973653	-0.0971219496644764	0.418275591459823	0.566165633764581
ENSMUSG00000047793	-0.183173310391562	-0.15806521246182	0.460030401992843	0.563791976382068	1.21746436622317	0.330016956729891	-0.216486317014807	0.575437212995087	0.792545563660579	0.227730792358236	0.913078365017851	0.0734494092734006	0.908845887614395	-0.569285122265162	0.683393664635075	-0.47631516985665	1.2536498870744	0.335998339707356	0.275642062915612	0.163387152627854	0.460487813308329	0.233005119329746	0.308625163267301	-0.811274416603638	-0.171404465366472	-0.241731704919122	-1.41893032500282	0.670164117466298	0.927968405038865	1.0618036895473	-0.865412610030965	0.0583674145000451	-0.0678687566597987	0.208457778532865	0.959911036832701	1.27096106098553	0.152399944812077	-0.239338507980408	-0.265062862385236	0.0797703026610622	-0.369436084571758	0.747320100430212	0.075145454845584	0.763729072962506	-0.412776458217512
ENSMUSG00000034107	-2.84795454349702	-2.67066487840345	-2.80982168912085	-2.99794826065727	-2.28143454009622	-1.78163662107599	-2.39580269330594	-1.72642523173662	-0.880039202529482	-0.999019377701777	-1.50487922602485	-1.52616487413015	-4.36885094507515	-0.734165754022105	-1.20137987717637	-4.33933151568122	-1.18241143909503	-2.83654531063735	-0.484745970201208	-2.53312355251753	-1.8543644463129	-3.30480473235497	-0.819718205728205	-1.58465232602646	-1.92906937230919	-0.667960360019621	-1.42462193416677	-1.13904531512939	-1.44688979031816	-2.2968589338618	-1.93542663770874	-0.844123202886703	-1.54804913338392	-0.950754845621008	-4.84373650215705	-0.552164977431133	-0.748320569526175	-1.3324194003906	-0.866869950281075	-1.99372306488662	-1.40769407053167	-0.374230338801502	-2.15817300118122	-2.13741560516123	-2.7508133470614
ENSMUSG00000090489	0.818182364468193	1.52282371446647	1.04589160807407	-2.03435915356635	2.45804110506506	0.321174969466947	0.540099863829303	-1.46539184522002	2.17900666791145	-1.7050494379537	0.50115901784775	1.69262254257242	0.208574047538137	2.18894598096011	2.54117586658513	1.25758501134741	-0.161899917161675	1.28165328611812	1.40446661886859	1.06686055686117	-0.231408467554056	-2.15343917233375	-0.148638048571781	0.250252358892602	1.42620012314255	1.78379033871028	-0.421295213223234	0.560487426270742	1.80491453330451	0.0581445547366153	0.796617987204423	-2.03919017184604	0.648280724842642	-0.65560020768662	2.85857597814466	1.5073359122705	2.00364885709484	0.85494326803453	1.94610111936216	0.467912273197836	1.05318262689293	1.81944414045413	-0.213757193825258	-1.79430989338966	-1.55465923592741
ENSMUSG00000026278	0.410246344684846	-1.70045318974504	0.758375285164721	0.623235948518114	-1.78665031241494	-0.411966173558792	-1.6492100950558	-1.72679484943362	2.05059428110012	-0.486509789809553	-1.81503301195439	1.49215267632789	-1.64165512053538	1.14025629285391	0.72981239927068	1.88769761522002	-1.54689217843005	0.337514325687599	0.063944169281186	1.36159229918169	0.414815204161465	-1.72670302621216	-0.854896154497411	0.295385878501896	0.318170372826443	1.2171996231029	0.735058634105598	-1.72585167325129	1.09640793664736	-1.64737973165824	2.36026864591191	-0.388665702914657	0.404770404843249	-0.333953950367128	0.982646733853994	0.113839982216933	-1.5998447949277	-1.78012879381373	-0.403586006094092	-1.7394915508394	1.61679040227998	-1.58937402492721	0.992774210566009	-0.456530361346891	1.53715436985318
ENSMUSG00000097814	-2.84771842749469	-1.43917817740858	-2.69441934059009	0.504254173259307	-3.39654781171256	-2.67568182415112	-0.367708416371075	-2.75687131848777	0.267607570515402	-0.156410496533017	-0.915942977572705	-2.73336934121853	-0.858471642682496	-2.83995551687313	-1.41611609232219	-2.74764792534628	-2.89885543033916	-2.79347851283827	-1.02430152563022	-2.77690221163085	-3.14488591680252	-1.25383259894938	-0.80398924532723	-0.788358942879602	-2.76348480290563	-1.80248814674621	-1.0824518274802	-0.603644149238317	-1.13767008700123	-0.085573147331744	-0.489521043444049	0.66120069800135	-0.668348425325063	-1.26182485335605	-3.12314086387134	1.65962269309809	-2.72698274661241	-2.80793289327979	-2.74132458894811	-0.845914141426472	-0.609247436638394	-2.67781216033532	-2.14887333733546	-2.83127572741289	-2.87882514259924
ENSMUSG00000038702	-1.60980104700899	-0.930125475927503	-0.834014781277384	-0.865849407686589	-4.27768102434634	-2.07805295452668	-0.615488792530556	-2.42103379760299	-0.596437166081533	-1.09229021589774	-2.51132735282223	-1.76201363493118	-3.90255361703272	-0.870250333126716	-3.99844658846636	-1.93167409489825	-1.60930833182047	-3.75489467875271	0.439673569602856	-0.425411883146005	0.0768502897279882	-0.207312191375294	-0.308860286129452	-0.541265584860799	-0.419593234516093	-1.90668638718618	-1.42731573012945	-2.28868799070461	-3.1326815413094	-0.400794296340027	-0.717066219950759	-1.49058988027242	-1.33075614888189	-0.721301782436003	-0.469042772397658	-2.04630901329726	-0.35083919267818	-1.85667285260246	-3.93210526228728	-2.0251818716875	-0.845056165455184	-2.02106686074227	-1.43588371605004	-1.2006328634958	0.795007053764389
ENSMUSG00000026377	0.414464411425881	0.0867930123350801	-0.0893173692631438	0.259353985927661	0.772910139222536	0.373317514019624	-0.123827571983814	0.716523126831733	0.317278202380015	0.609900116747682	0.452398170780757	0.295181350497942	0.175068277444622	0.421488389611816	0.328675661948275	0.140225783143161	0.27505845749476	0.561765039667553	0.896735863936094	0.146598903544949	0.299886330238691	0.375684393980347	0.494628116991889	0.581897081197844	0.644793495119866	-0.075765974461327	0.207459897263025	0.291385401083953	0.0677792512483736	0.0600657776175834	0.894307128338867	0.540114756434182	0.284776233225537	0.28580467288892	0.979503421252668	1.05769775043818	0.657868087667177	0.418606133816764	-0.10902845217354	-0.388279081544391	0.204981686377163	0.76368283809229	0.600431063254524	0.248047698800863	0.668644235853546
ENSMUSG00000096939	2.66502059881981	1.10880650034547	1.87413618421496	1.59903027535586	0.889653448012117	1.09803110900564	1.58281030487409	1.46054085750301	0.0850073270488916	2.06789226576086	-0.0603201027435041	0.0539015821711773	1.21481322747794	-0.542825980463306	-0.372463050226942	2.09826411304787	1.57965930147413	2.29503389748165	1.38766047731941	-0.138765119909262	1.72742602810703	1.27173439524951	-0.510288546167347	-0.253336423842866	-0.122936915838005	-0.670246783179712	-0.0695927911816675	-0.386463865075587	-0.669927019699819	0.843548860722022	0.946104416564906	1.72749688026696	1.13249278816841	1.42675218996809	-1.16044625463173	0.770820298200196	1.33233572365076	1.35228140522849	0.572527554639962	3.20465369591346	-0.778262596247721	-0.615792782390392	1.40016715382101	-0.0596946232769154	-1.00676908692093
ENSMUSG00000004451	-1.5110728226051	-0.170299471037551	-0.350174071096793	-1.46850809764342	-0.801511783246531	-1.08840662577422	-0.637239666816959	-1.14845079645845	-0.744439595413384	-0.574066780311893	-0.475088252186508	-1.79577109513245	-0.823044220140018	-0.975889739519647	-1.21904982713497	-0.483174207560402	-0.487055711065172	-0.648600196834795	-0.455708159252953	-2.00565913189637	-0.558893283478525	-0.535768877162018	-0.775775025661633	-0.4330430755349	-0.872783614741802	-0.538939930210861	-1.14036938073929	-0.693498079633023	-0.384916686008321	0.214605188970817	-0.72975675674263	-0.878761982028272	-0.691455186693821	-0.148302812189224	-2.44712725519882	-0.385426432099531	-0.0955898590590433	-0.740989708210033	-0.638238731132444	-0.377270994049617	-0.754356561155545	-0.81288021529498	-0.34597329219289	-0.710018413433178	-0.199451637684113
ENSMUSG00000026388	-1.32748927033504	-2.10752139989924	-0.861302180383481	-3.33445329884128	-0.361701321954977	-0.786230339324457	-3.51675476203514	-0.0604369572470816	-1.22387767283908	-0.78276872483897	-1.64478503681297	-1.40025058268815	-1.32652732106715	-0.567888624919197	-0.764774380262124	-3.01753048890763	-1.49782558420325	0.122935118832348	-0.125337037510777	-0.269358267412896	-0.31653708489821	0.17119125624507	-0.493840015319293	0.120067710715437	-0.230362526890665	0.401362298605706	-3.02322593825578	0.182458637696317	-0.620216188401287	-1.77371153655465	-0.923455767470962	-1.71601636341138	-0.768197487160896	-1.32345993125581	-3.86479408855148	-1.09171022490929	-1.96377389472921	-0.4421243128326	-0.819442987825272	-1.83236570613035	-0.0914357648417769	-3.39869625867041	-0.232492078390633	-1.1085002317242	-0.526961141610794
ENSMUSG00000003721	0.949882154878485	0.31782703875989	-0.245340971721968	1.01811953953798	0.360063665188309	0.648203282010997	0.857818299587913	0.548013309377186	0.983572795148989	0.811983859841384	0.338927280728458	0.319289895541934	1.38021921905361	0.428006858042385	0.609441683152543	0.868761911345284	1.04778360441973	0.686769086722213	0.654555071508678	0.0598180835233441	1.0091770865983	0.888334293411097	0.209668709779088	1.06913159001417	0.765676922375681	0.471892913289443	0.391102638217057	0.676238625606884	1.27007644889846	0.754655134771568	0.474804960977329	0.865370807624529	0.537088212293307	0.90181485886296	0.146944663084839	0.359881069335027	0.888909438064568	0.160731619332738	0.582203481117745	0.593346060875135	0.812051082568305	0.620913657906972	0.719588197640123	0.63663479497061	0.343002640436466
ENSMUSG00000026348	-1.59327732243241	-2.01344318323477	-1.6559253030624	-0.376168387497224	-0.430682237787949	-1.58344290279829	-0.52737320197375	-1.79624966255851	-2.40521435434507	0.301326384350487	-1.66864332307205	-1.42172999433382	-1.79247773001932	-0.313148095688999	-0.434827839193604	-1.53100439729252	-2.17995670414841	-0.506349676756401	0.489116165633344	-1.511242254655	-0.828610006022584	0.197469776104724	-1.75942983175273	-0.464320820699422	-1.62040892906941	1.34659953186763	-1.46309340592846	-1.47672836665264	-1.00632969454025	-0.525165355983554	-1.89377171371199	-1.57138672929392	-1.38549325184052	-0.243090776368403	-2.38831832528272	0.370726784797752	-1.72230629363427	0.121995203372382	-1.7968150309656	-1.82545578083188	-0.206784399383204	-0.0701261395714352	-1.290748639959	0.840841489085161	-2.03155284204378
ENSMUSG00000094122	1.54294264504141	2.52325829489867	1.29121692230088	0.832590408796876	0.954831892951861	1.73487296251626	2.11748330992446	0.923755733152899	1.45541611073208	1.64625442926608	0.370690002371558	0.634510869593598	1.41841662731766	1.85110004571718	1.0990546646421	1.42109865486262	0.946932787953208	2.30727098193463	1.18580037831236	1.68471232581544	2.23934553458367	1.66095501706047	0.70043076534321	0.642294999992953	0.653962382125558	1.67077856264551	1.70075422068639	1.76460033623972	1.77938822543769	1.55788356831836	2.14626258439325	1.10893932357037	0.700690721370366	1.4944918909424	0.683155936492348	1.55628453445776	0.535737383897261	1.87719797980449	1.27965080608876	1.35954407238887	1.59325010037192	2.75228753058403	1.70385647269181	-0.373807879936761	1.00501979843015
ENSMUSG00000046404	-0.850890485666004	-2.53260048607284	-3.11035050182005	-2.05485548004652	-1.48328391565795	-2.15805116868598	-3.06296693112187	-1.32463158746544	-0.456880518915502	-2.14296195699769	-4.00506177872342	-2.05759730974266	-3.77260372077168	-2.591228559123	-1.77471100627549	-4.80789106020577	-1.43417379413351	-2.65182394574317	-0.631735163104603	-2.58380822590302	-1.13557712238446	-1.11595434965078	-3.95810628465393	-3.63350010780356	-2.84894155180484	-5.02657738415956	-2.22330528327948	-2.02124406597914	-2.55709458253643	-3.21667353837237	-0.315218598333538	-3.51411740479455	-1.92594710929556	-2.93320834779038	-4.61115966456795	-1.30403978425306	-1.62174242199577	-1.90694133321932	-3.16451535416117	-0.841746855338828	-4.87103959265146	-1.39238068647256	-2.40652055483417	-3.18539485591884	-1.53210223056023
ENSMUSG00000042474	0.587253531915764	1.00211561550558	0.967773103354263	0.98470276175703	-0.210732530084096	0.954443239420478	0.776711344840584	0.526215468247148	0.197949874185696	0.257733653936989	0.179411070973879	-1.36631651012796	0.423479592553184	1.16053248484243	0.449502164782436	0.515501349730395	1.40203637346987	1.17786628011208	0.637081802666383	0.572370218049175	1.79837956590873	0.647638810609026	0.476997157086496	0.682236705416337	0.565512298615596	0.519952844806207	0.718523893784416	1.27698881699322	1.23336371515995	0.980392088265881	0.689437760126808	0.944786065462361	0.482024178119231	0.755067565522335	1.80142006010653	-0.464867985344146	0.283676702208322	1.02718983922096	0.0860206615562921	0.725531529968378	1.53082357498514	1.52101935367736	0.851113189019647	0.864391861201702	0.617854863792679
ENSMUSG00000052688	-1.27987952502819	-1.66165660797349	1.10901708000014	0.556520446759771	-0.328530312418079	-1.28686171196797	0.724063114860469	1.42957600595051	-0.662523236858989	1.04301387113743	-0.467454872195921	-0.165954447898038	1.60130875132786	-0.619497342220645	2.14220596837853	2.11751856180461	0.454206242207553	1.06083276596639	-2.86763697852287	0.0902902469079158	0.84130802953399	0.410513091424231	0.406307834701269	0.502589811680911	-0.334498357611187	0.607138759828006	0.159511394028536	0.909445812663714	-0.169369633387285	0.538801550613919	-0.0617926005603867	0.573006516764471	0.183712493155977	1.55942682451619	0.349247206643466	0.590116531455931	0.742823356438482	0.65914254562634	0.195679643043934	1.08127215475832	-0.339967081850002	-1.54421365690625	-1.49864520715279	1.13203068430727	0.600157400720053
ENSMUSG00000090553	0.204729647522382	1.15362284515606	0.967573093322102	0.71689536354444	0.651139386927034	0.602110332532087	0.918149622262661	0.749181268149379	0.529673408553368	0.688423920694021	0.520087234144005	0.0944859882462673	1.06628068872323	1.08120117735967	0.70162347766049	0.526545138363893	1.58553057853001	1.35732638181791	0.498919658493295	0.899438042725145	0.700761973587846	0.699268108696142	0.708850502962631	1.03717397904819	0.65467835236835	0.89773268270307	0.599489395276291	0.887508511088327	1.18849598392622	1.13648959244894	0.847104513883851	0.832743832246114	0.663213455206471	1.18698071730682	0.65729083254962	1.10835216296648	1.09132112389015	0.683208278302023	0.810974891642579	0.577351073221394	1.1780175301386	1.19268680047733	0.861487418915583	1.0169132272068	1.11137777904289
ENSMUSG00000020423	0.136628494792346	-0.345989068969597	-0.25229874069071	-0.36127790758438	-0.306644242153805	-0.434943496855249	-0.277703929040795	-0.183860617602245	-0.878038594857863	-0.707642499265256	-0.194507193701423	0.141053285152745	-1.34425775758653	-0.432637692145027	-0.976893852792317	-0.516301303534167	-0.750015831161128	-0.735317071427163	-0.273120845881341	-0.762122373051532	-0.585115724973064	-0.472750152361932	-0.699271904601284	-0.417207568139535	-0.663377538894947	-0.249499582951556	-0.0939666112926415	-0.231557000040883	-0.312566734491214	-0.345959967175258	-0.888078857541386	-0.693885282082201	-0.555891230650183	-0.609617730526768	-1.25154750811719	-0.383947721755994	-0.361961114718323	-0.979508372231214	-0.518779317575308	-0.225485961782746	-0.0669649836592086	-0.0973169799216749	-0.342955403578082	-0.632050836552298	-1.57744581946175
ENSMUSG00000003051	-0.207381691479363	0.779615888345488	2.2324410901506	-1.34219162131131	0.77865822743947	-1.27794350377362	-0.105726189345123	-0.553023467637132	1.1294246060573	-1.25318175666184	0.717051015665359	1.1457247623122	-1.3438155980266	-0.516321763037359	0.347126556200588	1.89628189324059	0.725487405597379	1.27891398017494	1.02650786515677	-1.19094976069415	1.66646410816354	0.311637998835359	2.22345123482755	0.285242859033777	0.29213888300937	-0.507126444075412	1.2043452917729	-1.04084096812295	-0.704203144306945	1.57752530724359	2.19777684411943	-1.28845177037663	1.22694720329692	-1.33172727791502	0.688425039564746	-1.59352405402601	-1.27340400704217	0.155787015846403	-1.3900518844349	0.0821884907885814	-1.42318936507069	-1.12658372194748	0.73566962348182	1.71580227208253	-1.43341062142486
ENSMUSG00000026413	-1.52019268690222	-2.63160169999854	-3.39864923561841	-0.531148270682038	-3.03475245720834	-3.5141233192241	-3.57587070547145	-1.63934715644613	-0.441012147902915	-3.89700234059363	-2.62314743593457	-1.47840305907592	-1.07253741528723	-0.495180268251482	-3.92518880061184	-1.48126741205393	-1.00842907635558	-3.4782102748947	-1.4234012874788	-2.50048320407084	-2.88089567185663	-1.91233713616318	-2.56613908345366	-2.09569052570881	-2.70615270942068	-2.05072173190872	-3.4809730320072	-0.258799297167743	-0.831772074571387	-1.09272822190602	1.08848993567646	-2.08197946759686	-0.227882410228403	-0.915374639347736	-0.80982565985884	-4.00091939236643	-1.86901700347952	-1.14861871708543	-3.59704060438206	-2.70196192246252	-1.43240267041681	-3.26343892868877	-1.36075379471227	-0.960277021813146	-3.59784608199129
ENSMUSG00000086264	0.117622906024049	2.66520253260646	-0.659243792872343	1.98024292295967	2.07104640748686	-0.696835201664239	-0.784664449092148	2.38167826413548	0.337314824635612	0.337305128761282	0.305417435125668	1.50746072439003	0.614777705450485	2.5039879969948	-0.956974409939895	2.2546407642428	2.6175231293135	-0.75458118795701	-1.39304996323105	0.658695971495325	1.63207059781014	1.62517243251866	-0.703373588630667	1.17211341346822	-0.83256041149554	1.87031369626715	-0.70055812046942	1.17745898892437	0.116153309883854	2.05140929551151	1.18849843432342	-0.920128745765556	1.74462311497124	1.52093652180404	-1.32965021246514	-1.08615483052336	1.8937590247076	1.94754754665285	-0.759981315776407	2.50508869640699	0.634395106046152	2.04186240637651	-0.25922161280918	1.48235762941207	1.21799845207578
ENSMUSG00000026404	2.11049906709001	2.70603708405036	1.68025100397449	1.68505214542197	1.65475075738487	1.30522284391871	1.96850531920812	3.20506323552211	2.46535173743365	1.71129193841351	0.251433381811485	1.00908209497093	2.13317440143824	2.33273059365375	1.22468419658415	2.74046058099935	2.78214034373497	2.25206929684534	1.62794163964503	1.50723743853125	1.46276344371299	1.89296071966243	2.69307359244333	1.5567817566759	2.29838736415467	1.45610351521859	2.50316822986641	1.22726005308616	1.32482320601393	2.32461205926516	2.71416880348485	2.51302440397155	2.24069899116014	2.08288650967203	-1.57313589518393	2.28866291943701	2.41539284469821	1.81121650529704	1.31086295770246	0.596596808385737	0.820715590387707	1.42894202122501	0.443179460399307	1.55693209643878	1.99203750791186
ENSMUSG00000041498	-1.84980257366179	0.542376377196402	1.65171217396635	0.521572494454459	0.574458912710901	0.549512709720867	1.80524725263014	0.757718633900041	0.612287313192719	-0.272200628141277	1.02251283986125	0.637687990487523	1.52097899544554	0.362411637948493	0.388490100116588	1.01366125397137	1.66910750347767	0.513566859122673	-0.618572212673536	2.07432343857436	0.859295902040385	-0.554153241463619	0.576706519659621	0.284958415914539	1.15659334995121	1.74167535813727	0.725020728075222	0.220372989518096	0.14947147684428	1.75755330950055	1.46659240705524	-0.0569257353628418	0.501729861611025	0.976077768942531	1.46043444740927	0.37859398461833	0.740006962114356	-0.474836797235793	0.855991557719197	0.411537209165256	-1.48928662475568	1.08547784969095	0.753352763191973	0.200227980524451	1.37882919173959
ENSMUSG00000019230	0.0664152393015073	-0.448447662241659	1.74433654404332	1.25537034122941	-0.634979065540614	1.17894408018395	1.60886703511581	2.58265002607359	-1.00265757154321	1.56733164963269	1.12559098046605	-0.063063554166764	1.57065599547475	2.81254315541322	0.631424080652583	0.0608998801201016	1.79961875733998	1.81802884515352	-0.487240267976666	1.86208112894704	2.39654741508886	1.15159609083517	1.33755629166285	-0.133686821534609	0.738956023411826	-0.461584560261539	2.34617869433463	3.19775525969341	0.526741432531802	1.19848899084416	-0.656139752304392	1.27588506359615	-0.307508929741282	3.41900691426212	0.707517579682836	0.318162851127122	2.23678890150594	1.81893955799038	2.95440873563074	1.87223287671798	2.10532607746369	1.3264034125513	2.86823806595916	2.15419797562553	0.470008497531506
ENSMUSG00000033964	0.0512695964981645	-0.126536192622749	0.855799366310267	-0.526309139593628	0.420529327107366	0.413450264657222	-0.342822811293949	-0.451154418914281	0.230489806358609	0.682741877694423	-0.394075975222896	0.172649560486684	0.121636346088116	-0.455121894106621	-0.677792349654094	0.078810832998941	-0.0515996825150973	-0.191214620701476	0.699843137019887	-0.598722895610421	-0.265288682251401	-0.601977143221339	0.621847488613668	0.16137945044014	0.291533886484571	-1.39319046587426	0.340580319037561	0.137576830570684	0.301802702310014	0.12708485999251	1.5128123227936	-0.448134887568183	0.910563531742075	-0.342975053773723	0.572357299532052	0.421575763030139	-0.643364046082642	-0.146530905473885	-0.509663649255428	-0.196480156650351	0.197993196209871	-0.114734240734167	-0.406305232439415	-0.0843597707909748	-1.13525248668772
ENSMUSG00000033849	-0.448679402693439	-3.97906661778803	-2.77792227057472	-1.81195594848971	-2.70096222088469	-1.88906434481318	-0.4680667056183	-1.12096279781484	-1.28623997462876	-0.458453266263227	-1.28895612429352	-2.60519763622365	-3.038644396266	-2.66950981318417	-0.280865886989797	-1.32252859012461	-1.02230372927719	-4.32327392280351	0.823732108596605	-1.17641288975926	-1.0714223934034	0.330334444919642	-1.29081701146216	-2.25810864383802	-1.23452589231134	-1.02501580426174	-1.09920993832866	-2.41324192619323	-1.77779807549348	-1.20959911230738	-1.43074750770595	-1.16530494232279	-0.134217447462072	-0.841408023139095	-1.48067783518169	-4.3193611998335	-2.55972397234571	-0.749459059991893	-1.50035514140571	-1.91460262139259	-0.310314018333358	-0.774117545626428	0.677756570545522	-1.76255455551671	-0.58017333195634
ENSMUSG00000018196	0.363634532833968	0.679097403290554	0.924213447484721	1.42970415911906	-0.384998652960143	0.363304545392102	1.05068261361303	0.90249493274186	0.679410937466262	1.22799935470466	0.794100962631524	1.1297707060892	1.06951049143087	1.02064151622231	0.655798514069597	0.717578045183131	0.788300601955115	0.1517494248612	0.673233808410875	1.09726733450255	0.837376175342228	0.922061073244573	0.641598243877839	1.27871978430008	1.16033450549816	0.479468190706685	0.223780840950956	0.0535804613481057	1.11926127954258	0.20485586480501	1.04659569597687	0.816036926681741	0.72193686993116	0.864852172135582	1.15846676614023	1.24161125390066	1.13980129013844	0.940138679947561	0.353841996052175	0.906705774399757	0.74924814757298	1.03562440641577	0.681056919303971	0.625509665285309	0.590107133335758
ENSMUSG00000026358	0.134231052141671	0.67693381687017	0.694928454750808	0.166538395913614	0.587414911956159	0.330787326973706	0.177234196129447	0.264354978183761	0.339173457426421	0.166429260578799	0.167319184342277	-0.172721115959852	0.563315552055178	0.318807485356799	0.181749309076232	0.452511430603469	0.946191100397522	1.03324335841279	0.832206227498769	0.668247231530229	0.20910574439664	0.657628073735958	0.675930656508889	0.690059204998514	0.337343412055778	0.707713114566289	0.153393852647575	0.357339447765622	0.656267078185286	0.766360216601262	0.780039716247105	0.704018193047029	0.341554269332024	0.394251651290841	1.01569130043577	0.554322663342953	0.545978624955909	0.333308005874557	0.761228509279314	-0.0564394941305856	0.568400383821249	0.663363775880371	0.478473644060501	0.33049870914416	0.967097645725007
ENSMUSG00000006014	-0.330034624564978	0.445261012611897	0.346749476368379	-0.738664153754141	0.894818667940037	-1.96621083083407	-0.775894319367245	0.500894176714431	-0.142336638156198	0.33385798232173	-0.551750918226896	0.801716959378708	0.653511058387071	0.694268764699333	-0.380643190435521	-0.318172053698787	-0.517707150404913	-2.03424879312075	1.59663699345971	-2.02995295651995	-0.0716985500047333	-0.600261100182188	1.022174410866	0.426440965646158	-2.07255550189901	1.19039126631135	-0.947983566481841	0.328082542424238	0.729218747274585	-2.05608537348833	0.822284761655616	-0.655639307405083	0.217470909629697	1.36612012144725	1.5291292303182	-2.39462070034809	0.887316562945783	-1.13246985193408	0.553984071928938	0.0603817254670325	0.713864438657579	-1.93054103714931	-0.587469598364493	0.738555821645472	1.33852873752634
ENSMUSG00000079138	1.083061614678	1.76679326359027	0.659333039267855	-1.05757030009522	0.122301290469158	1.01312517587435	1.68445495047405	2.19236038592573	0.19182837951857	2.52586774059248	0.722521390503199	2.67016622063779	0.461084336731417	2.27887501176842	0.581279705206966	1.87887511276418	2.7719005186613	0.800720742635475	-1.04158667214963	1.89705825192983	2.28020294907665	1.7165903060164	1.23176446395547	0.96763984715246	2.37566623228551	2.43012039488102	-1.16296393929546	1.68983794101311	2.1462225689427	1.33598033691152	0.678263912145397	0.482466376695619	1.18649087109353	-0.100642166437544	-1.03219688689337	2.73994977281885	2.2391189259883	1.71853391088827	1.29290596336637	0.714601552120119	1.14517196339087	0.697326180190234	0.612670428342216	1.61486444471836	3.44558121895647
ENSMUSG00000066800	-0.361627500499924	-0.181500509418576	-0.260530438495161	-0.863538731185469	-0.273343507211101	-0.358893966798397	-0.420147038478907	-0.338735703722131	-0.438603604604007	-0.212954256882191	-0.319289783598336	-0.36875511159197	-0.590486674750265	-0.622296780551178	-0.232116147066814	-0.304554566355045	-1.14747223859817	-0.104831466706764	-1.22520852838858	-0.905300158550104	-0.428650232652775	-0.157880000698445	-0.111738876874551	-1.20383037916819	-0.675806524528806	-0.364898959492068	-0.514790721662043	-0.368081610055103	-0.332677849711487	-1.18605972896509	-0.600299612706121	-0.459351055264877	-0.230265540738834	-0.582565051686531	-1.63835968241125	-0.0882242879213057	-1.08369865928691	-0.331019672333956	-0.997300687243324	-0.630048086243132	-0.567060183789849	-0.295821823560301	0.148547853801318	-0.522268966068354	-0.244644307971186
ENSMUSG00000066797	-1.14936285801966	0.432853981912195	0.270898213715917	0.0814670133383467	-2.02076430357288	0.232439980291569	0.0905173699049385	-0.166134485519262	-0.375566258559767	-0.58896853489321	-1.03962533398024	-1.60774269818789	-1.53556002080729	-0.629474251870265	0.532875731670388	1.1805919754662	-1.42698391577235	-1.30947776339139	-1.5820016445414	-1.34025520998427	-0.191290357187313	-0.560879535764754	-1.39371660082203	-1.4158618498958	-1.58073625788336	-0.668393632433201	-1.36257423543134	-1.04720572241761	0.583873585331546	-1.3729283961394	-1.38551058484508	0.908031388607927	-0.314655384218602	2.58316768798052	-1.71792495764471	-1.74703131743842	0.502417747022919	-1.71665111927024	0.242176988371109	-1.44060229100199	1.11283900219823	1.08747165117956	0.0997300284750269	-1.70237271482402	-1.5216434980583
ENSMUSG00000033722	1.77758002212537	-0.569045599306907	1.28208489725721	-0.450772921450123	0.703887948873699	0.531646416650494	0.199556284785652	-0.430225240843768	-0.951275746807798	0.125126656255857	-0.859257457282705	-0.375745742150563	0.725120376526475	-0.122095312625801	-0.331688766943387	0.300818478718961	0.639178741921005	-1.01573448188179	-3.34301246556055	1.00485695866755	-0.335055532994392	-0.128113299295258	-0.300284439714312	0.126349027443978	0.634599215004089	1.11252737725526	-0.424098005481007	-2.51507756548412	-0.236002147347171	0.780811193647846	1.20784224447424	0.550589122089268	0.208707804133935	-0.438886456952275	1.51161403009838	-0.922777049708241	-0.205631949822424	-0.844932901212977	1.352903102448	-1.3145487737006	-0.727095122810378	1.2278331851355	0.899589562381264	0.0813313407323711	2.19070477637848
ENSMUSG00000033488	-1.48539860562332	1.41438391386403	1.27033248193725	1.14584576478574	0.365342036459163	0.298763637248856	1.00764180889623	1.22693023184718	0.352339369337797	0.257101496102821	0.690593070563827	-0.897147897516238	1.22212456442133	0.792229031767037	1.51425609397108	0.843691262879568	0.931258416498026	1.56306520366354	-0.111345108467271	1.93837318272912	1.96712156212801	1.37558761792479	1.37123554961315	0.325587294613872	1.22193571894893	1.33705536163383	0.912550023623451	0.788226814193437	1.23699222896543	1.05399455408005	1.27291063228369	1.75834601405297	1.92983193962588	0.980004953479567	-0.471637035685153	0.207930852279219	0.455234826899218	1.08666576247851	1.30143154288712	1.12032527541274	1.37705528159704	1.43687183772031	1.23841810026487	0.979512992346909	0.401591038953297
ENSMUSG00000040170	2.50984580760995	2.59974121248336	-0.34538688565212	-0.324403358735339	1.92071240069259	-0.100582615754387	-0.286359424564473	-0.182435709130497	2.9668864162672	2.71055853622739	2.20886388208937	3.25770693252399	1.32079200876393	1.62918823017181	0.545065818828565	-0.0788596939799985	2.82263148876557	1.06150344706842	1.9863226282048	1.55589259386319	0.105170481249824	-0.105934130093039	1.96023122101295	2.48827062066586	3.14983372559565	2.64590253285357	1.22576080416711	1.06486776421167	1.80818161024182	1.09395636665506	2.4790128260518	2.99949716760025	1.56736761853872	-0.0975488936612327	2.67775576179966	0.812893436850209	2.78554326511355	2.83089534016554	-0.181373202928845	1.9194503125659	1.28340709410768	-0.359769077389839	2.36387931587233	1.85380661629445	-0.696362253244463
ENSMUSG00000026586	0.425379376151581	-0.814771725400677	-0.618002071751546	-2.06752804090721	-0.555120290303047	-0.648333459961371	-1.45506871953136	-1.51605262299006	0.437560188089952	-0.864335841668858	0.76374179136094	-3.12847245814934	-0.5607364955606	-2.27961945178801	1.10717249058848	-0.683137928549391	-0.825486003729343	-0.103856036087294	-3.81463725512857	-1.48008384039774	-1.22776732414429	-0.449655089147036	-3.3535298642111	-0.638170782902605	-0.857329659727586	0.0999551008059118	-0.244610993258919	-0.616181834922093	-0.436091626708672	-1.32809049659725	-1.66877561086724	-1.35527674182691	-1.65038597411348	-0.988557472128783	1.68712426120404	0.16227807916512	-1.0628875872908	-0.564438301367596	-0.35726535728548	-0.459955681137043	-3.46111560592989	-0.416305234044126	-0.372489863992056	-1.46398412766118	-0.685555806327848
ENSMUSG00000026578	-0.223605615142372	-0.933026799514514	0.182654867903036	-0.827535542598179	0.43083432660693	-0.770947549300851	-0.418598150548965	-1.67302881350779	-1.59131861106038	-0.264524864661207	-1.48046901898792	-1.39683833812548	-0.32616786014543	-0.713153778677442	-0.895739111402972	-0.908674215663943	0.0704088482647719	-0.67905755371801	1.10224609855897	0.868290087687417	-0.710677383481837	-1.04383950076293	-0.602648670431175	-1.05512857857757	-0.287192765431669	0.124354750448592	-0.330201458603385	-1.59490302391032	-0.237295178862805	-0.390407102092068	-2.00368413297958	-1.54617970504941	-0.63083638484394	-0.56590412339252	-4.53770698458457	-1.10054725219275	-0.132460347781862	0.538711157731021	-0.575146391202235	-2.11137503763133	-0.158064215463014	-0.90775394289644	-0.0736148593853467	-0.311482986001157	-2.50290319432193
ENSMUSG00000026576	2.26702864257547	2.52195976968504	2.08720870678092	-0.852458939963732	3.17119490724255	3.28796890418329	1.97073324685666	2.12607961449083	2.71252235783874	1.27523861001609	2.01376740821938	2.74686869921682	3.6293173466159	3.45305284119329	2.54445366247107	1.95926041990704	2.66139692793327	2.08241885269817	-0.783001829062552	3.03256644227346	2.87662868646048	2.2135532425389	2.24193453164542	-0.989954703481235	0.829711595815187	2.67858731334965	2.85708226417297	1.92191193434762	3.02622675265883	3.17524006605262	0.997564087903038	0.550075631519544	3.18305984520794	0.975763329794452	3.77094255559519	3.45287511682298	2.52552058396997	2.43883426547571	1.74309450223987	2.08759374741785	2.39824906389283	2.86729414630398	2.12626080331868	1.58363528104815	1.61594383309009
ENSMUSG00000040848	0.454202533226696	-0.0794948734592934	-0.328892672232986	0.118109859105569	-0.399755539005899	-0.193320557029397	-0.106045505103357	-0.153633162078148	0.110132974811492	-0.0837496248606439	0.0500051211896849	0.186908210673871	-0.574935730950203	-0.424737215998469	-0.783974332399566	0.0737961431586683	-0.645907787752691	-0.0794552132999216	-0.660444892095493	-0.286073158463499	-0.207568023809647	-0.100538582729277	-0.463771825423486	-0.226877875898847	-0.193877540421688	-0.321573271401319	-0.190613762467091	0.477118360111204	-0.286575711587573	-0.540527190768581	-0.801014035642414	-0.509346887367433	-0.364581237599881	-0.638804815085805	-0.453146237271022	-0.694576656933067	-0.454533007312742	-0.578301870291075	-0.416233299189807	0.0940238777515099	-0.210384842296519	-0.680307460282277	-0.254166440608493	0.0546309044480997	-0.358881863733979
ENSMUSG00000040713	-0.729119706217765	-0.307017906701816	-0.407755282876981	-0.694828636668998	-0.981052784855184	-0.602247666881044	-0.563670125530087	-0.595860495586025	-1.06372828329189	-0.569399575056293	-1.05241427274316	-0.617879037070339	-0.797608413764482	-0.689240509371905	-0.452514147525895	0.0676529230448703	0.119569004983363	-0.830964237769787	-0.581928441974115	-0.661691845708043	-0.713735485640776	0.425574344971032	-0.440168898012523	-1.33680782467876	-0.518424004690801	-1.47988539440372	-0.652717571961392	-0.576339102626261	-0.485316089078074	-0.0747687935395809	-0.988187439953336	-0.914179985599332	-0.323259292623845	-0.392161063558749	-0.161442403010021	-0.636684956317851	-2.66375597779764	-0.674643090362401	-0.625771448187109	-0.773129614481617	-0.584341757247101	-1.17187297979366	-0.749973802401989	-0.885042290390103	-0.643248197246956
ENSMUSG00000097503	-0.313842278238683	-0.850482140752788	-1.19086783403034	-2.98563015717966	-3.61424646204705	-1.07127340386956	-3.44403089431801	-1.31474808614476	-1.84617661267174	-2.27364575271974	-2.09976534987443	-1.00898470227574	0.405418090938717	-0.180172908332047	-1.32327837360189	-0.845567982954219	-0.193547129222787	-3.37525401978178	-3.29951795360785	0.635287489514327	0.41353089644374	-0.743243516311959	-0.947899357249644	-0.64420576236933	-1.79358396296932	-2.28731987294522	-2.16275149635856	-1.40649469106687	-2.29701505821794	-1.27218483903505	-1.20437134057428	-1.45145453954905	-0.490566080450335	-1.29767136192742	-3.64603992569719	-1.08546583861193	-2.04660592518378	-0.706615915493147	-0.729341676819259	-3.06571460438561	0.137635802128781	-3.30957623478638	-1.05191295588831	-0.483219289582751	-0.447429171826338
ENSMUSG00000096603	-2.68016049148147	-3.09021435460962	-0.4572730915218	-2.97739812835267	0.803384993511687	-0.39721588068325	0.155222908438145	0.650733923485838	-1.40458544732483	0.256944156841058	-2.99570459077521	-0.859696136221461	-1.02726621609685	-1.2631195822683	-1.44527069731529	-2.62135486769331	-0.391807691449681	-2.95379394707189	-3.50300186995063	0.630725987123695	0.926072453726908	-0.433386043667266	-0.712572653638324	-0.780589098544626	-0.514045543459901	-0.56328576531395	-2.70217566458409	-2.5841405749368	-1.41331028676897	-0.28808502636215	-1.61217363114181	-2.86202952198383	-0.315492124217174	-1.65381460112977	1.15574902967073	-0.977472251148148	-1.51654116643963	-0.619118269629062	-1.52565626509663	1.00181776702845	-3.11403515777226	0.183805308883967	-0.611920037023821	-3.0038059120813	-0.593755027114059
ENSMUSG00000026656	2.39266663107326	1.68658257644095	-1.28274307528461	1.91099053205516	-0.18075549231458	1.83897600457692	-1.4257066550674	-0.584979939236117	1.1212510326312	1.5424245199438	0.4654542896232	-1.40819404858196	1.57544305853314	1.40002982947253	0.50028902898611	1.67281255050989	1.99681007442489	1.90134098079431	1.29456155200471	-0.912073275519955	1.8337770124657	2.21847538787808	1.13034264666292	0.72338509757591	1.71743971679034	1.89132320302062	-0.996589380595224	2.14435892690551	0.585729326324931	2.01303372144067	1.66719373664765	2.63557698077003	1.15397230713009	2.10322460294922	1.25910679606152	0.380118498145224	-1.43618838272388	0.276869448485696	0.740139721336637	-1.02596213307155	1.63446653545922	-1.16567278102846	1.13173827102153	1.46307501715302	1.12994898086914
ENSMUSG00000026649	-1.21506395935314	-1.5115760964097	1.32715602195094	1.47262020065985	2.5734079136797	0.507663525023531	0.917069198693153	0.826865882670439	0.444130410716854	0.883846105090945	2.49569446561056	-1.26013232210251	2.19769563438749	0.844832680354121	1.45290487554679	1.33104673040602	1.81544607624655	1.02906899421928	0.553079800813999	1.44106811009692	2.25230963723112	0.50272883818457	0.985105935463669	1.0731577441348	1.17623779731886	1.63685976022823	2.51926822722945	-0.426360708955504	1.478627451868	1.83702773899849	1.02737013934732	2.4219204851036	0.632147301839726	1.36775547947659	-2.19223825257432	1.64443287348098	0.299476720468172	0.429802627753016	2.3130909495528	-1.37539253920058	2.89585818174054	-0.363444467894312	1.42832076555053	0.44721896541581	0.380162545885184
ENSMUSG00000079137	1.01533333622743	2.56948667260901	1.31231352993428	1.14328045839749	-0.161814316601503	1.41796285017128	0.861326091239641	0.73911917199586	2.15148036440641	1.13752189768533	0.290241094953582	-0.679245675175121	0.579880682637239	1.59250293034367	1.27876727195864	1.45354999550834	1.10880599044783	1.3373697493195	0.690547133785564	1.35108228946298	1.3145881122406	0.290726638913903	0.668722663080764	1.40829863343083	0.973549944841345	1.04216278658131	1.11738030945592	1.87495694430198	1.27121135746591	1.08225007425428	0.534925433491283	0.921267593552157	0.517336802407646	0.824013728726523	-0.171121727753384	0.831562266132163	1.0046895646356	0.734355992641923	0.79262278354064	-0.37952767994018	1.27889586886076	1.69871309388064	0.283954846930984	0.946040773727858	0.124668178746389
ENSMUSG00000048865	0.257471573062974	-0.805370614361956	-0.380245295636309	-0.284576229212588	-0.541679320042703	-0.326892852927429	-0.442503624832683	-0.190427701726341	-0.569863313471873	-0.438525150456751	-0.202961471487505	-0.0677160275596295	-0.298628675495464	-0.712751467348184	-0.148160233508798	-0.266092983871849	-0.71048028341896	-0.462321206008676	-0.253317524972956	-0.240347165678418	-0.276491005458823	-0.399851064999346	-0.234948442931587	-0.364271368160774	-0.357696484437053	-0.499036107667973	-0.478387365806318	-0.224778592005672	-0.593798038398991	-0.492629547137711	-0.199001850337917	-0.471521651636858	-0.580916052633365	-0.268272568881254	-0.288198355731216	-0.621216629544841	-0.189999735757496	-0.356172278101543	-0.363989037818691	-0.452106563951492	-0.147250930168057	-0.44828987440657	-0.426334558706597	-0.658786905787824	-0.614349184101956
ENSMUSG00000038147	-0.654089095562404	-0.526149641125405	-1.02605770585412	-0.627097723067539	-0.713200936121924	-0.896452788616873	-0.860202698736216	-1.40017313757154	-0.698561997278084	-0.737319461096691	-0.430432344606695	-0.969193878666589	-1.07161577950216	-1.12700336317272	-0.449695514865561	-1.56322883178796	-0.554630667749113	-0.934330943145668	-0.834619102036786	-1.38638645743766	-0.726757436675273	-0.946606358270046	-1.45852769489919	-1.07543620899344	-1.38417479252863	-0.912081768311673	-1.30098834422018	-0.749602592656471	-0.573281425751764	-0.493531930584502	-1.16670913035759	-0.642989856644158	-0.433512629043844	-0.871807276924911	-1.60531722211226	-0.548808355299056	-1.17791721238096	-0.613584833020855	-0.914270207517271	-0.595107680606625	-0.301076500152804	-0.836738280987981	-0.485211126549767	-0.750284048573044	-0.718688638675475
ENSMUSG00000003458	0.564292635433445	0.810970846761171	0.184765701741103	0.650609448252534	0.384950035868151	0.626694665742699	0.772253249648041	0.939313292688246	0.22369967250291	0.581331652014556	0.744271764853962	-0.0848370331657627	0.760316692514599	0.83794575460928	0.664671234941508	0.493336752380036	1.04426250421118	0.937434158658227	0.760731154088848	0.40307420096069	0.393511350290149	0.49359016375513	0.688599541640648	1.11237810057962	0.816392879171996	0.609157234297639	0.58624167950928	0.457858268487141	1.03471476601308	0.822440975838183	0.223159681688087	0.658183423541957	0.745016136975383	0.749996406593596	0.929969318016991	0.146725857189385	0.863240271202022	0.876429800734398	0.309690376394121	0.662445949520557	0.395922122650946	0.683719919949475	0.378271932661952	0.711692372478814	0.0860703095588977
ENSMUSG00000013698	-1.37552019964747	-0.4323282387886	-1.22107758525725	-1.2182421614729	-0.467789745196294	-0.430756421436377	-0.466629976832599	-0.65301293431635	-1.10694349203823	-1.18330364461801	-0.487353108196503	-1.55497601883726	-0.69041151382377	-1.35550787452109	-1.04755162692083	-0.646511206994235	-0.659617254483461	-0.306872885792909	-0.436826525948698	-1.38915217855068	-1.03610280068806	-0.702718488426143	-0.982254387299358	-1.03769780565836	-0.452406323549489	-0.478900965509433	-0.522464977346539	-1.10879910827344	-0.626502733808471	-1.1090487335412	-1.26896179119005	-0.451952062284987	-0.738383053524348	-1.25242346627197	-0.731384729374057	-1.4614190458303	-1.85161039181179	-0.864079009204613	-0.873085589757284	-0.872770470475929	-0.551033209115885	-1.20052336460152	-0.156902049977264	-1.03176669812226	-1.1600503303259
ENSMUSG00000037849	-1.67873941097733	-0.639153839202528	-1.73924819276355	-0.483700939160601	0.47786149956719	-1.70800827044685	-1.95462687940544	1.01618628302581	-2.41623052570702	-0.247483424727872	-0.121727614914396	-1.60243779328491	-1.86708651918778	-0.28179030314515	-0.38913917786394	-1.59440151737762	-2.25679103754424	-1.91063879082113	-2.6059957774029	-1.58901551743609	-1.58494515503733	-1.88717012368858	-1.8761345221709	-1.63821819174259	-1.70269758278277	0.514583874754013	-1.554220769801	-0.0510500593947423	-0.838098297665672	-1.89332138884661	-1.92485796586894	0.783128794786322	-1.53844052995143	-0.398680173139621	-2.3882328454433	-0.18462139305998	-1.7627876567998	-1.84681760032239	0.235468164855487	-0.793115149760755	-2.15847347009934	-1.67152519707252	-0.997876969408356	0.0628504369509531	-2.05749305554081
ENSMUSG00000045381	0.218157580576489	1.51244147669219	-0.20372791079004	2.15265172567738	0.173891226304724	-0.190659351655761	1.71296883677093	-0.463393567212804	0.739699786222212	1.68342651638957	-0.258069958813194	-0.0724447872486939	-0.369800145041526	1.64082291112651	-0.495212705728207	0.217617275407224	-0.575024422561172	-0.298534169606719	-0.777709108689863	0.114200053502777	-0.330874735782748	-0.0731976276006507	-0.187135782818425	-0.0710233987564224	0.702208927200095	0.865409671538645	0.100174218948403	0.28244772060414	-0.431054551874971	-0.246746286091638	-0.325536708944752	1.73150064249829	1.99853022939692	-0.102302487133968	-0.875811093408471	2.69620529197338	-0.318931134772674	-0.338675587304363	1.51814028227146	-0.170994039460213	1.69431921223519	-0.0867021211014527	-0.198162925629763	2.1466089611753	2.4535977868115
ENSMUSG00000026525	-1.39081016467326	-0.420642800032017	-0.591912658078918	-0.610457345253477	0.673581385849289	-0.984175265601105	-0.508258096207639	-0.535711397709619	0.626102179237787	-0.54855765043417	-0.946476156956019	-1.7446166223073	-0.996822205986024	-1.69691465576387	-1.82317193603352	-0.0859438742017252	-0.251021490955144	-2.95834073924606	-0.111638085216763	-3.18318628946748	-1.52057698608792	-0.74582353207639	-1.07578429680339	-0.241212451719265	-0.509304358795239	-0.218791009375922	-0.583552742008886	0.0925467213502968	-1.49225995396015	-3.04652208384056	-2.97523861597871	-2.04027273728733	0.454986675847699	-0.85624395051341	-0.224819729020916	1.23673894214818	-2.98355255342458	-0.873711857269149	-0.569970890599108	-1.67189166056438	-1.23399012434906	-0.14770802805154	-3.60574278662969	-0.778840883710819	-2.91969843922338
ENSMUSG00000096474	2.57727458591696	2.41122811919429	3.14275474931214	2.01399988650171	3.74679584954071	2.07412607665548	2.7672699176371	3.53557485403766	4.01269163578999	0.879823037496698	2.73223457054226	2.38316490229269	3.93705634780026	1.623460768928	2.18098609393137	2.37569298670608	2.8927304200733	3.61542525051792	1.87321107728781	0.532286517199579	1.01540439637124	1.76336545735691	2.2032929117111	2.81010890811761	2.3570116802373	2.85392979308833	2.7257397616737	2.5561857325582	2.92896579070405	1.85901424797574	2.96276772789975	1.60985219241866	1.97698945510613	3.08243179157132	2.30339867622278	1.76250115910236	3.30639322260634	2.11565174011632	1.94703152548756	2.9973286228587	1.91887731546346	3.23824748841214	0.876317621386694	2.9394199600419	2.50779241093164
ENSMUSG00000026492	1.82985249616625	2.55809357289074	0.844873852130989	0.984123480781244	1.93571006742656	1.768554822295	1.6202108545917	1.49179789172226	2.60322393023644	2.05668199603539	1.7306381924926	0.332703481956372	1.8508221474529	1.50743510530563	1.3761785833308	1.39576834122774	2.07084777701148	0.917669179921881	1.81230773942725	2.03930132127577	1.62580248251624	1.85474472605884	1.70818606248644	1.88724683100935	1.48560824220272	1.69239774957181	1.02659103475967	2.00099707828432	2.01883563872939	1.28481733627054	2.29939757277128	0.740075035623505	1.32137155093214	1.4480088303815	2.07463180564366	1.3094557910396	1.76773219914513	1.58266574126812	1.41190593520923	1.83122143110349	1.52833619880477	0.982604030714686	2.54661139645298	1.17765541283108	1.44394225079883
ENSMUSG00000026489	1.11951787172086	2.36488352313237	1.44484668228711	1.83997076838601	1.29044222529636	1.77094105151768	2.22428713166112	1.95684836725864	1.08342823157589	2.0146412406157	1.14033429306477	0.262828260920831	1.73760557272298	1.68724317750103	1.77050501851468	1.4308713452684	1.80438343464413	1.70146503877857	1.74528103585154	1.21843916472293	1.9450997457939	1.48888518272032	1.8372977630587	2.05605764850874	1.92319817128607	1.75613803848593	0.583716224118694	1.80687569063566	1.8503010688471	0.603031919973603	2.40341622556379	2.30829384392971	1.31269481871241	2.50568024748202	2.02670715196323	1.50461868204748	2.71393143259292	1.53432344661925	1.67860909657001	0.900253421235782	1.48764393574039	1.84095287051977	1.96856636152712	1.44301843260264	1.90473627057887
ENSMUSG00000097347	-4.19800199976301	-2.17865462610142	-2.73065921945123	-0.884815355248917	-3.48146657615284	-1.67938230983985	-2.14286164174788	-2.2191681921583	-2.40824458714456	-0.381058196307531	-1.55204858880029	-1.52936591822051	-1.70888554249372	-4.13984959293424	-2.14760395853913	-4.26215455439814	-3.04077404130787	-1.3164891047922	-4.96268411394409	-1.28312395027724	-3.26858526242639	-1.6802050390671	-4.09486566936684	-2.73519083599287	-3.97403369793919	-4.17469375077345	-2.07160673014529	-1.78063234722708	-2.51185803997823	-0.757085736703112	-4.46177670637486	-2.1615146339072	-1.90583627589582	-4.12200174111	-4.82414987853658	-4.40311502734161	-2.86561531897153	-2.26784744925016	-2.89202578313083	-2.88365898600898	-1.20611579950274	-2.65670935154315	-3.01985368417571	-2.9806205069896	-4.64633121062194
ENSMUSG00000026509	-0.181251054744136	0.45179638080754	0.363491213052824	0.257488982056297	0.52803184373216	0.310940865883831	0.19277506147921	-0.386484711412986	-0.175121887957136	0.139733588494496	0.207027969215955	-0.226447784675215	0.441639391549398	0.431018509651637	0.179037584737249	0.635024983487453	0.642151236546531	0.755506928916302	0.251273844805301	0.629067196508302	0.355387121875942	0.694281057002328	0.403683536847395	0.626518950044429	0.160631586789263	0.224369256685898	0.233792034122336	0.480663763545123	0.214634206815322	0.645795511921457	0.810663792943567	0.824644379352046	0.70100555482051	0.633906505666536	0.428062573988979	0.792500179132036	0.597354724897966	0.500029840870639	0.12196447731571	0.306794167924591	0.278129643931365	0.770490196892063	0.420057094836424	0.543528591995137	0.783559443429799
ENSMUSG00000097615	-2.43371335768612	-0.383896181618012	-2.30559240203372	0.825192745138206	-3.13224595964289	-0.268709025609168	-0.523018326234507	-2.40630428841173	-1.18308600251815	-2.30991340353002	-2.4550275131426	-2.41265109078553	0.347041636548901	-2.47319556512857	-1.45358180536446	-0.754878131925997	-2.48693415823828	0.259768250722487	-2.92904193997022	-0.561306219930861	0.319324726582946	-2.44408202208675	-2.33309431685434	-1.07876206055217	-2.41066535285831	-2.44811268505579	-2.3122960608957	-0.701165493913501	0.0871873867435157	0.355483120024824	-0.143214294921594	-0.08125669896908	0.0808084794219141	-2.49279741610346	-2.86246100498944	-0.877467338802516	-2.37898002150769	0.123635579720011	-2.35479128162896	-2.42779984898634	-2.48976612390881	-2.29208318744403	-2.53873209979634	-1.21855896790167	1.39472397411883
ENSMUSG00000093064	0.719441544829069	3.93230538355612	-0.322304194036314	2.05982146887427	-2.29498576545684	-0.480163160992119	1.1584957222376	-0.186328600948574	-1.81470268733271	-1.17245759798795	-0.440454833863364	-1.81924089960422	-0.493269159346207	-1.93447166746401	-1.98916129754735	1.42113729001499	4.09976187300815	0.308039424025378	3.06621808002535	-0.623602648173257	-2.14049295573826	-1.90117310408898	0.428058385451859	0.808106852657011	-0.123282869595966	-0.835292937910463	-0.334283702078158	-1.76700161550819	1.41224815406816	0.783072322810227	2.17054719179566	-1.84491598700104	-2.20060022528872	-0.936867250820054	-2.05026873805779	-1.9945100593654	-1.80823145110786	-1.89776665815552	-1.87342005000332	-0.0539622780376077	0.456675273140065	3.99059441432124	-1.09092014442639	-0.30617341421492	-0.174414765949366
ENSMUSG00000073478	-0.241688879520978	0.79342201054282	-0.734894933862428	-1.03524287719859	-2.36724518674448	-3.6338364735077	-1.83644885501675	-3.48028878122896	-1.07872460575038	-0.552679015723252	-1.08779813042538	-2.50834294954149	-1.4498207011647	-0.858772139638542	-3.31966968755205	-1.84885805817113	-0.705471892798904	0.587941876755159	-2.43526517180323	-0.227927085669323	0.169680654321132	-0.101028544190927	0.862716206305286	0.335052639136506	-0.439527462720052	-0.542407659037051	-0.890600047009407	-2.51121934293199	-1.112752677637	0.312548107426441	-4.18604257547326	0.74037096695352	0.260999403979701	0.429840260898927	0.412651065799617	-0.616255061673257	-2.5725343625526	-0.415777061791394	0.150187840195265	-2.54636589520295	0.587456308763645	-0.127564056416754	0.140145076553055	-1.19100398065376	-0.608067497744637
ENSMUSG00000037474	1.0155469651935	0.259054281968399	0.704089882378359	0.694155325918685	0.225519290816169	1.02439634278116	0.068576844804636	0.83676424922025	0.419662473340644	0.508629054062524	0.651644719907995	0.646953073699405	0.925725785286622	0.202329834409391	1.32094849615108	0.880837354309278	-0.072106484228842	0.324537211891106	0.398350019626544	0.8675122048525	1.03899466668846	1.18929551637029	0.800628172442201	1.33382517782599	0.908193876503346	0.841600371055434	1.61131816383385	1.0641162030403	1.02036949645203	0.559563635956629	1.00438466623883	0.982281097719602	0.701706257955092	0.871322095655187	0.958007662783869	0.622097420163196	1.20309970676126	0.949040816988494	0.806399696290239	0.340867573837664	0.733081048100301	1.32090921080777	0.600517668952413	1.35053829041296	0.945761784262593
ENSMUSG00000055833	1.18128610060679	1.54232970312846	2.01540981129471	1.94506073372222	-1.45035067826809	0.876303226792263	0.340842242744959	1.70403997932155	-1.25455544617699	1.71270112171697	1.27075524131386	1.08249296671637	1.75006866785363	2.83059525982619	1.57424743074687	1.44898421262385	1.87954547844729	3.27686720730046	1.72938912096187	1.03897499408136	-0.147209609633377	0.482618117350653	0.818350817351842	0.343853847851486	1.77991779900508	1.59825389730147	1.17345942215105	1.97907399384008	1.86100724963004	-0.978221944615789	3.7751092802448	0.879013262305169	0.108789722126527	1.09312596085876	-2.0372201896726	1.94104011943936	0.680951212400056	-0.314493992268818	1.70973729738345	-0.0632951258327921	2.05003197213504	1.12355298873713	1.11940535051602	-0.260451147543688	1.07311853471466
ENSMUSG00000016481	-0.692820363784699	0.961609169904588	1.53264460952562	1.13904707210842	0.597245572275612	0.811695898285258	1.28277389845378	1.078055560183	0.818253594239749	0.36861942767258	0.64775756401095	0.886571284879184	1.04160903600306	0.957943514518126	0.667690557950194	0.713035970407673	1.05167781433767	1.37308505308008	1.12597786440504	0.86397202930621	1.05120140185906	1.12016813177841	0.870837238715569	1.3773933592993	0.84820625507915	1.11164313724138	0.866942453443223	-0.0579983162671867	1.27054034604876	1.15686905359402	1.19299819099681	0.786678876568515	0.814111119732918	0.679293654437865	-0.212545675102691	0.978290303335625	1.34519461781017	0.904151781539952	1.13494910586572	0.209266092517711	1.44089173371362	0.791280090133576	0.433198929926782	0.882896905068571	0.246167756695417
ENSMUSG00000026657	-1.15913908990437	-0.634393141349452	-1.13038863552027	-0.528861609648964	-1.06792804607608	-1.17808111278894	-1.56963325479593	-1.44087459684576	-1.16076273938713	-1.72580024848905	-2.26425664565733	-1.03714729920229	-1.01616815116902	-1.37873813540986	-0.934196764118547	-0.212662879402042	-0.383620777790112	-0.787879887343343	-1.34499546196236	0.11420620472524	-0.645782571920637	-3.8216521348048	-0.815686510633814	-0.427846325265072	0.0946858091542346	-0.732477101622453	-1.61811422739693	-0.40011466663798	-0.84632871952514	-0.228102475479456	-0.444459763294802	0.0530801342821058	-0.897786247231239	-1.9310676745027	-0.482799983076186	-0.889383541900581	-0.245735579476317	-0.343067559513226	-1.01045734727848	-0.739130531294598	-0.213842320067314	0.134468686718533	-0.713258495714806	-1.08177026358906	-1.28122857493857
ENSMUSG00000026781	-1.91543966747793	-1.26712673443962	0.21212797221305	-1.50739217746171	-0.776340464315919	-0.989715200325149	-1.10388608167776	-2.00485184167421	0.496722464132057	-0.584654370839857	-0.508902110645287	-0.59626767364706	-0.371062739841506	-0.952793229472392	-0.0848467536563722	-1.88480572254416	-1.43240020146809	-0.818268653484224	0.644057368726952	-0.454924038978543	-0.338601875126763	-0.361945851652023	-1.19061598502547	-0.589197809038675	-0.569923411902955	-0.615289400045814	-0.442663869995419	-1.00469601463971	-1.09016034077087	-0.894337479699727	-0.541535235233302	-0.719502477915697	-0.532043650623655	-1.01002054160082	-0.830857054876315	-0.491869684571958	-1.95103082478087	-0.103535993568408	-0.338249555821423	-0.89539008414345	-1.82495988009899	-0.73979745779158	-0.748454535452247	-0.437832677737292	-0.189903949998054
ENSMUSG00000036792	1.37481476481213	0.906015458339801	0.49598401190692	1.45796100751137	2.07220307311582	0.906414280004494	1.94577132368511	1.10722914714678	0.91368999269243	1.87591589475128	1.43927327885452	1.68038592436818	0.40178333578132	1.83076630529909	1.67229286470111	1.31655969119472	0.310480585828265	1.02348428439584	0.216490379287179	0.737569413699537	1.83825440191528	1.35052584288813	1.59604862394536	0.610535206375459	0.974172110290469	0.891980409362013	1.15378358425029	1.70720458070461	1.02184664016787	1.60120302003381	-0.0741769970893194	1.20874874130019	0.719757422348653	1.2281304346154	0.621262569128954	1.08136649114391	1.28375312707708	1.57104119308281	1.06976504312985	1.61205799133944	1.65807504696451	1.70012086575347	1.18557019564267	1.56140155878877	1.85988056236455
ENSMUSG00000026970	0.587104704057069	0.350105421206289	0.677377682268568	0.575667427404731	0.454446456211106	0.386290872314534	0.831576525915198	0.360793192333831	-0.110819937010193	0.052023523551944	0.31692251576169	0.745727047346909	0.358438732231339	0.466295409510972	0.140858279755046	0.817887459365465	0.700925699081687	0.514946288850917	0.402851717449697	0.781284359794967	0.39852260547201	0.307225206833352	0.457183897605106	0.338195148725717	0.466097804390517	0.441839188920474	0.139751691936637	0.628068184399707	0.746748226918708	0.652223436811234	0.131929635428358	0.740745662590288	0.495255186956225	0.564470834256454	0.733278826332451	0.291733717417815	0.171635255364062	0.380888495030903	0.278317905501164	0.231352905564587	0.958815051208055	0.683607579256469	0.329426564135059	0.421745330199432	0.152724218129693
ENSMUSG00000027016	3.46192061282726	3.09201359324755	3.05859703282796	1.86148475366939	1.44111100288328	3.10478535047869	2.49607681202684	1.50652405357145	1.67650242296408	2.88353655655673	2.57439806817214	1.96808444575931	2.5211204148259	2.1854257722724	2.20351498689538	2.39475000965502	2.57887681210291	4.32128169499188	3.74250696398028	2.31313697367211	3.34880544177673	2.52404345089343	2.1012015197294	2.40186259052646	2.33670768685903	2.32071440016011	3.5299547200447	1.76687267177331	2.12798336441221	2.30496873136724	2.93658050400974	3.42404232387876	3.6530630091952	1.95889512652367	3.21840345622158	2.52180027995913	3.91490097776568	1.04243731646469	2.92695469102756	3.15855328445539	3.02791990754968	2.63526881247425	3.52205359405741	2.65773240253777	1.12768360134476
ENSMUSG00000027217	-0.976839754068985	0.156061046054988	0.285013703815636	-1.37100267765918	0.504555611606686	-0.603426030981642	0.354394571423673	0.45440191397624	-0.0840813451808201	0.0778111911251995	-0.443254778736706	0.433808017635194	-0.534107490631356	0.594420164848569	-0.975297471103949	0.120369876914709	0.436784794735386	-0.294692449371325	0.575178125892292	-1.25801661463192	-0.587486573138128	-1.26973031333072	-1.65315520155939	1.20918170326211	-0.329856960867841	0.161694493597707	0.649381380815661	-1.66753035368979	0.315337466819708	0.0772170645223292	0.064259143577187	-2.06074018667045	0.887342905585171	-0.975051660209649	1.76509252289148	-0.547979873947692	0.819498422463003	-0.193581824052714	-0.590368091737767	-0.29733436256519	0.0829478195189869	0.274928058435451	0.626306926533819	0.69568880584156	-0.190107844020716
ENSMUSG00000051177	1.19475435061632	-0.925909615206555	0.0871642451881169	-2.20540028231975	-0.193441177647802	1.71053883377932	-0.323657184218466	-0.0547404295285891	-0.816311058183222	-1.81907413385783	0.603241972459685	-0.606245938410579	0.525711665877533	0.065831605163667	0.409400574004564	0.923440641538456	-1.01122752334102	-0.467748293025127	1.91366590748395	-0.31611325363317	1.29555193443666	0.752373813640023	-0.348343409832214	2.34748323679761	0.289828508247522	0.540680773183055	-1.7489303780276	1.13202529722391	0.691218896161231	-0.496737061847575	0.429850118496253	0.335188839178295	0.770340324729792	-0.469148223408837	-0.531735850178035	0.607011771258241	0.337930304082247	0.952918925277386	1.14062084369434	-0.138989432849701	0.803846484397288	0.370684601414908	0.76000224030716	-1.25540195530375	-2.48377736079117
ENSMUSG00000053141	-1.7537647929059	0.322354362771123	0.265580118489449	-1.22998027789396	0.412289395599985	-0.682774326898068	-0.15453077554166	-0.802273324023625	-1.06535087549605	-0.428519807186061	0.283822812367837	-1.31742590875051	1.156555301175	-0.628422313330735	-0.341265520682348	-0.783227075420114	-0.383649033198522	-0.435927806149247	-0.0846875345725517	-0.117761481914056	-1.05816129683711	0.500903938877514	-0.388784996808256	-1.32523371937538	0.166273115398202	0.299109497720174	0.660385681374847	0.827321315573113	0.244648554214259	1.07402787065642	0.52266714473168	0.931362303281349	0.923520590603092	0.298722278361064	-1.58122265340889	-0.415093997149987	0.150496023305065	-1.75026249786635	0.142432847910645	-0.717604642438113	-0.195807142654494	0.368923525500125	-0.16569825005718	-0.455096714801478	1.19180461587187
ENSMUSG00000027583	0.934411918959215	0.885498356510487	-0.441749144698344	0.0936827039498076	1.33262938526227	0.768779743364903	0.890344633155387	1.0191970317643	0.937980457940129	-0.509118698593219	0.71730874232669	-0.0706997087224322	0.652616545476449	0.56618608764012	1.27269242233221	-0.252872232449256	-0.384918893678701	0.527228275374591	0.941764869126093	-0.448900927904112	1.06941969059771	-1.04221853273549	1.26171449759104	0.750637731960304	0.488214057463946	0.378312706537373	0.40617839823168	-0.109307969869719	0.80554940152228	0.504157377955949	0.608267343791061	-0.383216586815272	0.673076487525964	1.08128954771196	0.524401873109872	0.123644586484829	-3.76508122216916	1.27908266235853	1.19808289892117	0.929264868700536	0.982246808054481	0.569754700172125	0.717677882762792	0.46957328089999	0.697933897164371
ENSMUSG00000048186	1.70436855821957	-1.00388104387729	-0.336418741655932	1.56321705531649	0.62789724540327	-1.80433935940868	-0.524371311833366	0.135038147161909	-1.36365119975471	1.17799031781319	-1.85275812767852	0.549562022819108	-2.00636892463748	-1.17708909919254	-1.46253373942413	0.449150366658032	-2.24699131748374	-2.02338440708439	0.814049419800199	0.114225983344019	-0.317323652954999	-1.81431064474542	1.20104687310129	-1.76655025124405	-0.698714106326876	-1.17203305514636	0.0746377415740542	0.141618937336396	-0.139893554542044	-0.281492095523039	-2.05205883163212	0.29677232352667	0.461291331998912	0.0634838189231216	2.45695324477138	-2.30268748702585	0.186906619135582	0.422911778315351	0.311862809886855	0.372508983351279	-2.11372291628273	-1.84009963537859	-1.84446855996573	-0.60240632322403	-2.26459238583379
ENSMUSG00000043241	1.51012348907419	0.52506591434971	0.26697357124312	0.466158376294497	0.202622595508157	2.20166315659578	0.494594379429974	0.441054142314487	1.27917519701299	1.29934669362774	1.75223887262927	1.56130736385026	0.890753257615927	1.20564512034333	1.10262322653954	1.44190626140304	0.569843650015961	1.37712272228916	1.372343679693	1.51059122427944	0.521642550687701	0.478143459383984	1.06888482477427	0.0802675284900122	0.704213201414997	-0.286837836062438	1.37036530294921	1.25206592579476	1.12282446954291	1.55532167530027	1.21317934607127	1.47531600661345	0.767487861223561	0.0550382999340823	-0.0659970842047663	0.931187008477204	0.820555156801671	0.847238809417802	0.710648736502621	0.985305554542115	1.55609031346304	-0.178184507552899	1.02757892029991	0.607767029622652	0.385736045538256
ENSMUSG00000045967	0.75219788936365	1.66866794362343	-0.939157278694697	-1.2792163352976	1.05961025463737	1.30749909043995	1.7645614415322	-0.980758928326818	-0.432907580636933	-0.905557749253042	1.87733091665378	1.55142972033383	-1.03297724733872	1.26973085072658	1.9705172674692	0.819047906214484	-1.24440000913303	-1.09740958424408	1.87357469309865	0.898925283830779	0.531178427458121	-1.04185903914125	0.627456007372419	-0.95026993837769	-1.00379273166366	1.90489134830788	-0.837878027832038	1.48275045427121	0.851995902013469	1.43741003933803	1.14966242082033	-1.11393300734039	1.60360439366684	0.334818050824916	0.631679685070636	0.323801269027825	1.38191499007197	1.65033987076255	0.352771493282036	0.927041945159195	1.23445529648603	1.43121187112679	1.15150795204513	0.0523345896600284	0.301168549584381
ENSMUSG00000004113	-3.20968801725809	0.782996922144886	1.06575445883008	1.67320480930493	0.410158709437708	0.299981250623996	-0.15262758083711	0.80395214347448	-0.0545809725281259	-0.403304386185036	0.930014761473266	0.0936745764649507	1.54569284411478	0.340539114656035	0.0804447217253966	-0.847676096800363	0.166293000288435	-0.401127768272191	0.447786766768355	1.16944350350093	0.456627369431157	-0.106310984903188	-0.641313434889872	1.44563403854358	0.92090624128673	1.46308631008088	-0.187924272009165	0.598352163877891	1.28175858872041	1.16482306826585	1.04132281218816	0.581901067521341	0.884191608209408	0.896157224466115	1.47215134101095	0.231373649742286	1.19331169657999	0.192277646847279	0.748250074255422	1.42080136996661	0.371906280776384	0.941275943590625	2.05379404662783	1.18908321344862	0.552479262710351
ENSMUSG00000014852	-1.64848028691016	2.12931769009613	2.30636466594783	1.4480350230603	0.910395465711362	0.133412051365955	1.28625081190875	2.28795112830581	0.429091378840929	1.72752170497856	1.39970549095449	0.457229212223379	0.349109728891986	1.06963487728736	1.74921178024595	1.4130458820304	0.618920674604846	1.85622469267077	0.861918938220028	1.55749792544872	1.35432990509793	1.08590407123217	1.16460524108398	0.830968336898972	0.993395971007657	0.701613218058746	1.62434533864574	1.71340821914394	1.25500666363	1.88826134793749	1.6001484387767	0.65801631260177	1.60700761631788	0.539217921747235	0.798804755723134	1.94232559572509	1.46219120087862	1.00314559348773	2.66801167501639	1.11089148800768	2.05306890247555	2.02112695144511	1.54974487945183	1.37252542145133	0.537251027502656
ENSMUSG00000009216	-0.0883468847887003	-0.99880615992293	0.706028497204225	1.5688432888845	0.527633188849323	-2.69195741233221	-0.504922258413193	-0.901100088328503	-0.754415835520786	-0.282023444123352	1.18066874670317	-0.786963789381899	-0.091536530659098	1.55644548255015	0.381441998430688	2.28224901897413	-0.150712978863998	-0.696750742094354	-0.61720254825163	0.104655598258849	-1.37214815377869	0.471041670611019	-0.891315648645126	-1.28377695375527	0.56199829628623	0.157988160073331	0.0784439219302254	0.538495205346472	-0.0544203332294158	0.85899012491801	0.428123480973402	0.222016951481501	0.787997423134652	0.086814440800701	-3.5751188312406	0.309708395232762	1.31301468921982	0.623698084959665	1.26348088514946	-0.390806055496799	-0.971762381940295	0.934179820702165	-1.98504686154165	-2.81624191703598	0.744886526457322
ENSMUSG00000039021	2.23696270599992	2.31728257528976	0.463227900447916	2.59873966993171	0.395189801799855	0.703463444861483	2.05195847349836	2.06145254441806	-0.212606903906281	2.02041337074913	1.02080682665901	1.23663405941854	1.60273775076014	2.8839986996543	1.81209696094885	0.983270713972206	1.53852239908878	2.1500998943922	1.80688994748772	2.27517726312667	1.8790376321283	2.19921013868818	1.5741979506469	1.68625783998313	0.361155824777408	1.26421223798916	1.63620913995923	2.09853497784428	1.82977709434665	1.72151452227401	1.87279937405098	1.88699691018132	1.25215527415338	1.64856869126967	0.87208368885373	0.925138098569507	1.36928436694808	0.331725376591938	1.75960812836501	2.12760600007099	2.10018147639953	2.79132874090209	1.88221888560595	1.18445135995808	2.19949427132634
ENSMUSG00000038831	-2.1869659081395	0.0840984283353173	0.130295893362526	-0.2336990570183	-0.776129225145348	-1.57261309707726	-1.20465523836891	0.38205063320257	-1.66555933059814	-0.972554692557685	-0.272724207296584	-1.05429003546849	0.0635133771353803	-0.202408114940421	0.411527159607684	-0.788733005286702	0.630727590859902	0.833060959421513	-0.318375040364056	-1.00285443439417	-0.29204023791136	-1.71744133466803	-0.374428745426316	-0.851400187769259	-0.468573614883626	-0.113639543445515	0.75619413355689	-1.27828566151006	0.208801685572409	1.05660393567921	0.873240496045059	-0.575977960982758	-0.225869313719779	-0.386466641960961	1.47134314216087	0.990388515859274	1.10093133925702	-0.176576171625745	-0.415629965765922	0.650017770290907	-0.0961950167332596	-0.474818416544575	-0.859715702671027	-1.92268341650814	-0.0576080479704024
ENSMUSG00000026874	0.401686917253009	0.903928058360249	0.900168790330387	1.58678868850344	1.16737492732672	0.631562711612609	0.849090034547083	1.39648260048778	1.58804787398299	1.37794098490048	1.16636046866316	0.659756136987949	2.14316578774384	1.75452189742411	2.0805676505675	-0.0523529762033453	1.10989522372055	1.63668004971145	1.0697799271346	0.81161593187443	1.24852074239832	1.2682581648387	0.748073547756684	0.834440412355457	1.27570645242792	1.32834138976027	0.94712349265028	1.00219595493979	1.59073879350262	2.11833655751931	1.72027821376604	1.55589799583086	1.40115090378439	0.669617580606348	0.152234621861924	1.79289717025877	2.17101256875197	0.933512670182135	1.84238971312318	1.24040995921239	1.75865781474469	1.94038403661536	1.08481967417018	1.79066126744369	0.418117172173162
ENSMUSG00000035437	-0.658653852722185	-1.05745468964344	-0.278000628587869	-0.690341689996104	-0.374419667972275	-0.17579639795441	-1.12323532750865	-0.560347679061812	-0.278177119335373	-0.335593160371002	-0.623052620790628	-0.0915246335946326	-1.39649907613468	-1.5517085527515	-0.68027169790559	-0.841786415199856	-0.663503326220326	-1.26191814123532	0.187073761212062	-0.270698313505646	-0.447162821412953	-1.10535826113877	-1.85436760360033	-0.440929514113197	-0.831893670354211	-0.118265019786589	-0.39792509314152	-0.890108645478651	-0.92943919563335	-0.553575845021278	-0.778225074496703	-1.08345153566772	-0.720566550057813	-0.961260918582323	-0.0698371382110253	-0.873167038924989	-0.141509795374797	-0.0885835333596264	0.255789435890125	-0.120276789143548	-1.03107271325422	-0.749482441501399	-0.469173450201817	-0.660751165563141	-0.666991451519656
ENSMUSG00000035236	0.181194250179995	-1.09580472653928	-0.928189808180645	-0.67360511864756	-0.455832844389697	0.150905960196279	-0.737435595971912	-0.224869477641556	-1.29284253179853	-0.0933682830208187	0.280096116884186	-0.112310544115253	-1.05075769176213	-1.17026766836551	-0.428842932159688	-0.613050189528502	-1.25990208135686	-0.704538861449434	-1.76862533772793	-0.791586828733804	-0.214940083856962	-0.379831813664345	-1.0821292334704	-1.07953981236202	-0.3676885423615	-1.03439340044465	0.290087452495464	0.276011358411487	-0.513360338490986	-0.636386143637475	-1.21553721520146	-0.994076632791885	-1.39857622535478	-0.653384407443752	-0.551745959195369	-0.47703929186858	-0.506729825235732	-0.486171228554871	-0.454674050463613	-0.152406758690655	-0.34233817704104	0.194133526374181	-0.611477474468112	-0.40078730441417	-0.764405530505064
ENSMUSG00000026836	-1.13367211864695	-0.808712132377054	-0.639800770444087	-0.765177058096984	-2.96139522852817	-3.80681100960672	-1.12728571746396	-0.907465745689105	-1.29032302051965	-1.06645031860521	-0.685074440061067	-1.5290720482225	-0.337963109277925	-0.798582027538477	-1.22819420155246	-2.22817275927272	-1.18916404790978	-0.762950775457676	-0.218320238426528	-3.70523154290896	-1.52927367600965	-0.575673644473474	-0.751391337759206	-0.404507298529385	-1.0429756914841	-0.774347709169953	-1.98976282740057	-0.81012746166307	-0.963964407616447	-0.853372294359247	-1.82013937302315	-1.76394674739995	-0.498684032569032	-1.99368742915564	-1.08162526663696	-0.459649694750747	-2.55768085818839	-1.81000918003102	-0.30766810829395	-2.11175053800487	-1.85909546164075	-0.311348848021083	-0.919325305872449	-2.68577074872718	-1.05060941883291
ENSMUSG00000044647	1.46126310352175	-1.46118150446104	-1.39094028365118	0.906250915851115	-0.0913448227709985	0.551815571472824	0.551001483762474	0.900161749883785	1.98220324721969	1.42179499252597	1.20229695704593	1.39517947806188	-0.181123988777597	2.39055067234375	1.41214222154578	1.71291040360862	0.693304743032213	1.43909661169578	-0.617505361218839	0.218434988043924	1.19447398264614	1.12576880619085	1.55895187130116	1.50166795692131	0.804678734396584	0.496201030986042	0.508310894927134	0.556292430146154	0.440594507680449	-1.40554893232938	0.325040879955664	2.03961727805725	1.18247833390569	1.95047850521286	2.65794731198084	-1.83922806706445	1.98600957648208	0.532544133234126	0.829293515618914	1.68641127905551	1.68099764335542	1.78079974782365	1.43172888016043	0.954691034311844	0.619323950931508
ENSMUSG00000034780	-1.68866806917592	-2.12114054361507	-0.101159731119725	-1.97998574199285	0.939750889306421	-1.68583927680602	-0.715631711640155	-0.989676793152428	-0.362890549058701	-1.76639573836933	-0.758982253478707	2.32555514129184	-0.101129612598071	0.116968059886222	-0.0724193889071194	-1.69397962161148	-2.38442893002962	1.68058347108183	-2.49335809692624	-0.101192444519136	0.397191291818932	1.44594104786965	-1.92733243377881	0.863532433060206	0.304880010944207	2.0805281207133	-1.5569335898493	-1.63101871374139	-1.35830039960108	1.72331582942571	1.53756362212368	-1.57735244065391	0.3626119625687	0.604644951564375	0.398088813594261	0.54604541927931	-1.87198379860234	0.895307174585475	-0.701144362411278	-1.93369934702582	-1.15943809465155	-1.78741870058869	-1.59565998239117	-0.527960866212464	-2.15557388643576
ENSMUSG00000055612	0.747940480178975	0.866717354266562	0.818016000166351	1.38563019999589	0.911703373806337	1.48659901163703	1.36994132369897	1.09844107965418	1.37734451707688	0.699809294100631	0.685999160590834	0.233079169022639	1.77407003674909	0.506092581165465	1.37804194723495	1.64075363174194	0.897932685886636	1.62547821867978	1.2736035942411	2.02642363746622	0.536227021636777	1.8184501285694	1.86827704802739	1.77408656020222	1.44187273646097	1.67098759604787	1.50365150747804	0.936555722369192	1.32546158830284	1.83336868934555	2.0334404622579	1.57671985845342	1.32159384649469	1.45569747589733	2.55227654403087	0.844072080899307	1.24850093582741	1.79565521864873	1.26275091082268	0.739919677949469	1.07376383444102	1.40826409092848	1.35676764638409	1.16396818039441	2.05962430072945
ENSMUSG00000075270	-0.915630304716194	-0.733196279207378	-1.17789201621566	-0.908545985616922	0.185709092140219	-1.68285442640195	-1.31945747923803	-1.0478501728107	-0.14122643858965	-0.683232835395699	0.348245223262286	0.302766406982668	0.0948429653338892	-0.0876162704452718	-1.3262588711082	0.434183106752972	-0.0536127208345023	-0.157903474727867	-0.623932153331116	-0.23377387122013	-0.512911144874758	0.272498200137887	-0.893429472702999	-0.458142740476009	-1.06100293559406	-1.09076401926137	0.767829992341481	-1.0038646959395	-0.242085730603376	0.557420137112116	-0.13912617383601	-0.735569831194587	-0.413778152855457	-0.384031551560223	-0.238353824096439	0.148394791228709	-1.22825095068395	-1.3603327891376	-0.836252769376998	0.936611866082199	0.495254409911326	-0.318473982981629	0.102133141547919	-0.129634676903733	-0.861477132972808
ENSMUSG00000002733	0.262983823100465	0.70379554248304	0.5201143918209	0.807885569065849	0.499040826347837	0.440374858492506	0.112464515941711	0.219839200217643	0.382564397705419	-0.188926668680642	-1.1176313729603	0.139271674525177	0.489348649836487	0.221751931487578	0.712086109452588	-0.163193469855339	0.256924504341504	0.766653953435869	0.594154509434363	0.296235262663461	0.0596651849196232	0.248479819990892	-0.291154002876214	-0.363620385515581	-0.369469934349249	0.228521947933273	-0.199909613819216	0.546933478438383	-0.202119907144218	-0.238765480119011	0.239485302505868	-0.0834358323178693	0.389836996449273	0.491979821450223	1.86369512727616	1.03233092896531	0.144619235043464	0.430666308044948	0.730494290344543	-0.121415688028995	-0.671631382655669	-0.618303546280958	-0.0799584516277506	0.342757681004184	1.03453555528126
ENSMUSG00000005506	-0.261807760439951	-0.742353170043444	-0.521100930031983	-0.287193538703299	-0.236397931633796	-0.289324408079206	-0.305588600095108	-0.368584980184627	-1.17241463656498	-0.0523816703363427	-0.170790852010056	0.157811088505786	-0.274015613136182	-0.535029803811378	-0.0730735660273333	-0.825287849688213	-1.22126371662161	-0.765501416600579	-0.878538235998505	-0.634857656765394	-0.138249417313073	-0.357935870686737	-0.416438909681982	-0.69263151823253	-0.0887325036001936	-0.187229887446917	0.14873816542173	-0.280199458722148	-0.652851194986546	-1.00768384468949	-0.676400204245202	-0.641526069910488	-0.179855879758615	-0.823925510563611	-0.495883940688647	-0.17656009104599	-0.691783081490383	0.235677984595221	-0.228145132551354	-0.0736505858175516	-0.730555827804254	-0.391541337443661	0.0674526894683099	-0.794038255028087	-0.381909762257657
ENSMUSG00000027220	0.191237736117248	-0.0711783490968173	0.31152799923616	0.963188942506871	1.76499424358192	0.433883963029186	-1.36010054644287	-0.285495139865002	-0.93469651329464	-0.942130401651073	0.618560463749897	-0.465090836870105	-1.25597179336475	1.36949833570708	0.0940129620919106	1.00364138098833	-1.56054765256917	0.111964814174311	0.101308388145937	0.874543111493283	-0.592404926077375	0.606083627287695	-1.33741120463777	1.19384841425199	0.650375347373419	0.727990903432535	0.455626546067004	-1.16433251798191	0.786140903398727	1.88697774622131	0.231029781324472	1.01160367042739	-0.402824266691367	-0.374385924103196	0.488199825323621	-0.408393315599908	-1.14068352810688	1.17515487851428	-1.32126397295683	0.105557827706179	1.31641322471408	-1.04990380145822	1.15232336372352	-0.109133793952518	0.468207512207867
ENSMUSG00000032841	-1.49065911012288	-1.49830254877376	0.662727512438912	-0.124416517028855	1.02481820034569	-0.517527084954558	-0.245978694917363	-0.978001372974665	0.514915675593535	1.10319900420607	1.4713834254849	0.719497716078048	0.118215232486997	1.68196910710552	0.767837216899849	0.0516198774574932	0.710610073047235	0.672210688606733	0.423227555896544	-0.111138614190662	1.10516592049531	0.835066955522911	-0.784988154313795	0.466721091885146	0.682794437896002	-0.141713731683733	-0.589898012959621	0.272533670491634	0.730988630084434	1.11866464414734	1.22128853379183	0.981551564029252	0.855495069813482	0.984040556390341	-3.65595807003616	1.77521645293202	-0.551786283400828	0.343664548275377	0.255753885003713	0.261567223797808	1.67936691674462	0.909388442021089	0.921194935277348	1.88135378694422	-0.293982989223686
ENSMUSG00000074987	0.875121726118888	0.660957766995688	-1.12718998876869	-1.27913571392228	-1.39735695279062	-1.27756186547327	0.379487648982575	-1.41158436219925	-1.88373010997682	1.66216635027161	-0.296931125257284	-0.353119698516193	-1.25856628047461	0.285724641280546	0.617600630440695	1.15220695563008	0.221316062625715	0.906968994991563	1.49007695693907	-1.32849541303357	0.600863612869519	1.60826799606736	0.733373506710405	-1.28555928217206	-1.4221091149344	-1.13063445428772	0.997295203858166	-1.03247889309975	1.62589454410729	0.820896235712984	0.716375701623815	-1.52227582577077	-0.439343932801218	-1.30423595230414	3.12439874101716	0.982502633486599	0.664367475092981	1.63896963888257	-1.23171062971347	1.2737644982408	-0.15953786526242	-1.07717579151458	0.73908472541857	-0.613601498809263	0.60085420019942
ENSMUSG00000074981	1.20633121853853	0.524667405458372	1.13249755265967	1.90408313841215	-1.80632288280813	-0.672446019533443	-0.627353689085536	1.49149363893769	-0.48272714549075	-1.67093848472216	0.159061307373221	0.453987286344431	0.221337824812688	1.22625509179468	0.213540255712268	-0.0537204646390431	0.0590667118259957	-1.90888353304346	-1.46700476506711	1.06892499636964	-0.606380225926132	0.922509730736673	-0.0531143442818427	1.02684129039768	1.23512102607678	-0.0925872092862228	1.60567577914695	0.803463206049035	-0.418860279735595	0.378346352131503	-2.04620324394053	0.264449162939918	-0.274277506743424	0.513291387436415	-2.78581978262203	-2.41438805051694	1.55783110136104	0.109083694269339	0.312980589225264	0.631162351806546	1.39179850883713	2.24763273071079	1.53150232758329	0.562015545439763	0.539117117247487
ENSMUSG00000050199	-1.55748114658666	0.354878766662387	-0.577947361319148	-0.255462784671531	-2.60914092991941	-1.1764243601798	-0.102890908925861	0.700175642120233	-2.38256103560854	-2.01657626869366	-2.47433235667929	-0.435608227293568	-1.02637414978119	-0.173165710658868	-1.00782456207222	-0.790953601578343	-0.410191924043124	0.0993100718056921	-0.932387914442031	-1.2025236570816	-2.12948008358549	-3.24763375541559	0.421528955249079	0.344773691902682	-0.647804780739308	-1.32044619171722	-1.52391535558179	-0.0622275475963532	-0.833091634839066	-0.635413242570742	-0.887124028478332	-2.21522076470622	-1.77047836358957	-0.359451215944117	-0.699378366655725	-0.72326978380152	-0.283389462980055	-3.27024696861937	0.159115494161071	0.485158323425331	-1.68681481521998	-0.101495689158717	0.629626922471197	0.731667770555874	-0.653863232138711
ENSMUSG00000027130	-0.241897699612566	-0.354715918184923	0.379134570768951	-0.533115326042874	-0.557815163814468	0.129148358573833	-0.223764447167282	-0.265608211139115	0.421207488835393	-0.839874308923969	-0.323044613409059	0.215573353983184	-0.579930847904484	-0.374893408295216	0.275828083301408	-0.0600019749445405	-1.01601448740824	-1.25365877162955	-1.85660427356247	-0.300379252692904	-0.347772374319144	0.890041048297387	-0.455040766366732	-0.864284279464216	0.316842878338335	-0.646617806272948	-2.46487934244896	0.55177043427735	-0.538448909121046	-0.571232254572241	-0.0579466527229806	-0.670151299230189	-0.546279985110957	-1.18147756239694	-5.32066655829945	-0.810235344157308	-0.337047845245644	-0.0886724738702283	0.268630766978543	-0.893987389265086	-0.199699098992605	-0.754907090043148	-0.130797860415651	-0.487513417495372	-0.251673512211247
ENSMUSG00000027298	-1.61472699065037	-1.51113494397066	0.305577616057656	-2.65964254852586	-1.10797938040098	0.968523731261505	-0.544533403294208	-0.162936773417554	-0.0612232000450872	-0.472841572880565	-0.700726649440936	-1.02867816456667	0.138628290210229	-0.367725772248057	-0.688184615323353	0.151241711832961	0.119788036382127	-0.646271912680494	0.401603946466079	0.181011642131571	-0.592197098468638	0.19505327229178	-0.866573158809785	-1.03876807620351	-0.666301968282638	-0.207871294286075	-0.681971437923154	-1.40662896853142	-0.246926390723241	-0.209684518240839	-1.99956258671949	-1.59408118968084	-0.584780319955477	0.723020752482082	0.655044043083057	-0.39911899458547	-0.178497458806863	-0.69488415792732	-1.72755536757499	-1.23652749634546	-0.465881324973162	-0.908305156357311	0.288255446531832	-0.190255754168385	-2.18223289441269
ENSMUSG00000027291	-0.632524525897863	0.501354158427734	0.455909815829877	0.41010836999821	0.0701650929155569	0.349731420839129	0.566920739804279	0.068783279676991	0.463722688513558	0.603907283620061	0.387877458958821	-0.193515761980202	0.710102836863568	0.538069437519869	0.657974985547043	0.436599786326893	0.729045631107712	0.0795570508316631	0.430556065760134	0.708146760260544	0.880702618809348	0.549269479681194	0.435528886427234	0.410328183822576	0.261888559641948	0.392704034028503	0.566254612574644	0.247574658883531	0.551097664364581	0.515094923213117	0.360041416955689	0.54213162655206	0.512942543497788	0.659286772255254	0.470882875755385	0.507527985339361	0.769860835797478	-0.0500540029646433	0.350802739864401	0.222114710459131	0.733502721586333	0.428118598857191	0.623030013865309	0.466887855521026	0.307167840160093
ENSMUSG00000027200	1.00076190673913	0.706669149300527	1.0032068612529	0.914880816430926	2.56367322467354	0.223176023834846	1.00103698822784	1.65849974580193	0.688132384114495	-0.983815739958142	1.08336126636741	0.747006270959053	0.63387987101127	1.17542240368664	1.38768981162357	0.350654560309137	1.00862795801712	-3.33554575238253	1.30689715598145	0.975434158212961	0.0942934722777142	1.00338264368002	0.626349355448242	1.66110457147745	1.03338933039557	1.00060785788822	0.797058726821131	0.27193175907635	0.767139071648997	0.387714599717942	1.53721898891599	0.821293548654666	2.03271402500587	0.227118640700382	0.942579710067553	1.10975636151191	1.89488781325048	1.64987172279388	1.33434055571409	0.925549691108285	0.864519753152567	1.23045444282304	0.646920177389095	1.16816802387503	1.11510600183215
ENSMUSG00000060131	-0.146022092609337	0.511411037689692	0.346445720968875	-0.149242758132534	0.745536686517487	0.607097999917071	0.706632474401148	-0.0934038362483384	-0.105187217755154	0.230879378241957	-0.534818789203717	0.431577224683999	0.310306103684768	1.16853032753601	1.01529621057146	0.934809211758893	0.584123240732842	0.820805267189188	0.826617227746578	0.40954188473727	0.468638734645974	0.784254290443528	0.761307121844876	0.70725198567696	0.303081586728026	0.612533811645729	-0.360501702269592	-0.381512892910862	0.538172608901266	0.796795411000688	0.365016562635071	0.172158626096479	0.610520291526478	1.0577551478794	-0.290116131815853	0.534422165581773	0.93722876603674	0.617308439622844	0.646246713042115	-0.154590619454344	-0.139417276684327	0.550785470792453	0.34004510687525	0.463423796772429	0.219548941898846
ENSMUSG00000050558	0.227428584453243	2.09523214332955	0.888899619340106	0.697303380196538	0.984553999853207	2.05472312341934	1.90035117195285	0.386834133966183	1.6205376165719	1.60473213187884	0.675341867949515	1.46264920186375	2.17186720060184	1.76371820362197	2.53255835717459	1.88216719416922	1.38723199546561	0.102832029653869	-0.654288328263292	1.0560919627407	1.49111616340797	0.627840611926123	-1.38325921622781	1.47768616277797	1.57257075795462	1.38910277221544	1.15025051234751	0.636460588497408	1.38661409601814	-1.5891321820384	2.62380793665038	-0.157430065659908	0.972882176931856	0.795286866930326	3.2221099884037	-0.63151673058109	0.581896473575075	0.552154898354845	2.26976010803233	1.73198238719384	2.07181849674189	1.72693041495762	1.68506559544012	1.41450079058335	0.494271955579714
ENSMUSG00000027358	-1.41029370599693	0.802147346404873	1.30915891046603	2.11475456068692	1.82125322916824	1.64493306228345	-0.327891095510804	0.228147406944258	-0.356577162232435	0.143198064626568	0.217844876937281	-2.14104707480447	-0.335601686891753	-0.420537911185561	-0.204996185402725	-1.33304512764211	-1.52996126104901	0.187178679128654	1.82855396060716	-1.73691900548681	-0.652861862749488	-1.51519810651931	1.80587624553176	-0.0648841458572773	-2.02225819449886	-1.84546258161773	0.10629968874589	0.928337592286168	-0.888462456895399	1.82026474110097	0.999914380701065	-1.93132169042378	0.710796407152841	1.50791705753663	-1.95288498623879	0.20149761323992	-1.76568702049997	-2.15149966756081	0.473659583112135	0.523174645142292	-0.156840924875402	-1.48506351658565	-0.168952969759118	-0.841549256639902	1.13099404901312
ENSMUSG00000074766	-2.58901425707274	-4.9288892811321	-1.76241737872408	-4.51193290409166	-2.30218023523757	-2.38801616817887	-1.59901718843123	-1.23407072869232	-0.943230056100803	-2.08547223867575	-2.11507473580297	-0.577385549063377	-0.748121926236287	-2.58062579398058	-1.58128624025324	-1.90749513997317	-1.99811355173618	-1.72006994506522	-0.71748314435201	-0.657895991227978	-2.79808841976201	-2.03311677777757	-1.18158796728641	-2.7539584079056	-2.34617408680929	-3.25535000753504	-2.18057285642212	-2.43515310371046	-3.99752837552838	-2.51797328502574	-4.45330224370676	-2.14232597069612	-2.77049697892952	-1.1312152667151	-0.268975543069349	-2.33446943674008	-2.36776926923895	-1.81865081245919	-2.79132530088117	-1.29739279182756	-4.80531346144826	-2.13505235964481	-4.43989850230845	-1.44788908149869	-0.69750139570501
ENSMUSG00000038844	0.857681230652646	1.43890309160098	0.452453724004835	1.1755382545273	0.17368871171338	0.079990990009309	0.645658415048705	0.563233514017231	0.135478606263942	1.11501753099882	0.549712632940491	-0.627327410256054	0.199834031394136	0.778465445764019	1.02157377762145	-1.07081317609478	0.37542120712651	1.13551892541794	1.23180853064072	1.36257448719201	0.244946542081154	-0.488878629914075	1.15027523353718	0.676897854258167	0.477887840741862	0.0737641713112791	0.184798150420537	-0.200882088481049	-0.465543185667387	0.264018796421434	0.363676636043304	0.634885160348137	0.50102275893476	0.632132742710841	0.718697051355496	0.909519225535369	0.156492871243618	0.912332168469117	-0.456959299585986	1.04123367316173	0.108311108849943	0.972561552461891	1.12045728077194	0.900369002399441	-0.0568739930145384
ENSMUSG00000015932	0.723718001907052	0.707199263509824	0.846535774641412	0.28964395272524	0.320937393887992	0.299723764440347	0.490460283735342	0.406206544883155	0.396896169927125	0.182625824943747	0.858120555239784	0.413857589011562	0.609061679580825	0.506903843402673	0.333234839031889	0.157399981339877	0.132219904829725	0.363393812288197	-0.563363937353415	0.119087704684872	0.28092688825506	0.519795636334742	0.24379785006397	0.249300430813781	0.088441676294468	0.428937917669123	-0.483471553394947	0.458815389198355	0.476959934338686	0.749379770464018	1.12986453111522	0.107999642072748	0.52323936311503	0.162827220801652	0.305447735263559	0.223877543740671	-0.149492631535633	0.131161874795078	0.302562552995096	0.49510099716912	0.538257818869454	0.723415658736371	0.570800559984279	0.14511655705425	0.479937959131138
ENSMUSG00000037279	-1.59381474268514	-2.54145627528804	-2.4261450224096	0.434000546070447	-2.94459232411331	-2.58387704167757	0.407960431793296	-0.908607807895361	-0.379659800912818	0.271781174195595	-2.74232572888811	-0.986696429453905	-0.882788103203346	-0.176692307548809	-2.67953542098596	-2.41021052523233	0.638257272953846	-2.38278920991457	-0.340202911469438	-2.60986862916319	-2.76644421989117	-0.910381538960768	-2.43948107784101	-0.275509676716089	-2.66515606426432	-2.50786525694527	-2.56518182805106	-2.42284408462658	-0.583629526010877	-2.46249350688515	0.751965904980985	-2.70398295842365	-0.712772495429314	-1.47542698949857	-2.67211300198529	-2.65548646422977	-1.13537028054368	-0.764361579526537	-0.751701911951919	-0.738743189520638	-2.52514368764408	-2.37831017669823	0.771323809645846	-2.13441604631156	1.24553150991408
ENSMUSG00000001768	-0.600557316193394	-0.350029870414962	0.143639234927435	-0.610798842068082	-0.915603325339358	0.293843619499553	-2.4728253063097	-2.64290819897488	-2.06421051618133	-1.95997344078261	-0.340967650036514	-0.811317224490167	-2.47996895286922	0.631710126674771	-0.624420066859091	-2.16948797908949	0.86849566843977	0.709974225414477	-3.22916027185416	0.929087605900998	-0.546486855279978	-0.875288664739856	0.143522549880052	0.0914613759354932	-1.40424597665708	-0.861488657100832	-0.905731130009579	-0.414044168521806	-0.381634923859111	1.0374560043126	-2.50832656077887	0.873160579338533	-3.06673603846311	-0.548846855547431	-3.16478349508694	-2.99781358377523	-0.88147778476114	-2.65839340630876	0.641565998398965	0.263271052907943	-0.719765357452882	-2.23609031061406	-1.3546759378861	-0.0574144309369557	1.34239031614269
ENSMUSG00000074749	0.753977206823133	0.147371246286888	-0.497060877476175	0.499485619246966	-0.662024723072663	0.687500266653582	-0.4095330620822	-0.313696970089101	0.784927928692993	-0.80489026856051	0.16398358036469	-0.391626816412346	-0.46310471249824	0.513648433955213	0.63084854555831	-1.86739192642889	0.644467712810557	-0.268236197568126	-0.317348115077286	0.927588086678792	-1.1595924238954	-2.19456109862311	1.71083251663602	0.649716458685726	0.251849194458338	1.15374169949327	0.146367576956046	1.00293375157339	-0.0598140670728373	0.691523299385244	0.354235342493538	-0.399228952099845	0.391423021161245	-1.01271005393599	0.133877274311012	-0.567462302279178	0.814721061367322	-0.319261721888316	0.586716245738675	-0.7560010667901	-0.624949257120723	0.547673655971943	1.05047097815409	0.118479261760876	0.310072235710399
ENSMUSG00000086509	-0.586354023198862	-1.55356933352633	-1.68731114532935	-1.81839744691656	-4.17545311250089	-3.60477074684423	-3.72231093664047	-2.81827498708152	-2.96580428102322	-3.14881605375162	-1.74825816542274	-3.44720428571977	-3.63435850034259	-2.83978262182868	-3.15542523494285	-3.51147428443685	-3.86326630771902	-3.57669485058145	-3.97215168746577	-3.53888787183249	-1.65225194561804	-3.7768350834339	-1.09896507116255	-3.52049410702554	-2.09641371855192	-3.92879377242888	-1.8254301834402	-3.45414829529016	-3.17646924408131	-3.65099160396386	-1.5560269294966	-0.750140274849171	-3.23661659524999	-2.03990079640689	-3.84558916444339	-1.55411305749088	-3.46493680331613	-2.49854802695172	-1.91763560059211	-1.4200040207233	-1.25276499513937	-3.37524266333435	-1.68014592736512	-1.93769979717018	-3.60530945685965
ENSMUSG00000027460	-2.29688218678506	0.254726038505446	1.61005033906536	-2.34690940650009	1.0429875206971	-0.106744665963233	-0.677786203368056	-1.9410899923967	-0.133355080823725	-0.265891844114634	0.68535153376332	-2.02624871379038	-2.02890472432537	0.773046017248668	-1.32281109929398	0.265654979818	0.339750396698205	1.55985551351723	0.398489632878605	0.928015568935748	0.238556111120438	0.480569469605806	0.266277246266788	0.747437655951576	0.993264279426159	0.603745357410883	2.11409630042844	0.347488300715618	0.617208463562604	0.201497452769753	-0.433833401816668	-0.192056992656722	-0.62507456941634	-0.945857052633676	1.69632652640492	1.63261976390894	-2.02490210401892	-0.284727062580307	-0.764403639544228	-0.978090268689162	0.535575069828879	-2.02263603112289	0.439124381853175	-2.0649535044129	1.51108346430256
ENSMUSG00000027488	-0.756171467937535	-3.06141245753513	-0.87168109390859	-0.66248897810891	-0.492090492331045	-0.480811433141127	-0.330904233825919	-0.847202135207364	-1.32598217605782	-0.0825594830667059	-0.619435701087983	-3.17804601254703	-1.33556315382738	0.0733954948795293	-3.01550757315381	0.280330087110819	-3.35065769885203	-3.27632032844241	-3.70810749080587	-1.03049038874451	-2.49429724741524	-1.56771377437489	-0.821597847917658	-3.02607821015832	-1.27094722662475	-0.305011240880613	-2.77952052477956	0.304653158370068	-1.36911311073011	-1.53118964478771	0.669624395424112	0.753409746125612	-0.635863976761119	-2.85383492170665	0.612505707866281	0.675724864999146	-1.77782106161349	-3.06812165407274	-3.09333817078548	-0.410013895880306	-1.08679487942056	-0.347723737921149	-0.391597779709698	0.326220946354177	-3.61083925049506
ENSMUSG00000074646	1.63535105286066	0.544732735466002	0.658132303765951	-0.0589643065727321	1.78758677695596	-0.0907528747648257	1.31723125962039	-0.438897760562028	0.541944244749072	0.39580573064859	-1.23647918151606	0.364907042281343	1.20634348851598	-0.366630565568015	1.25907044858037	1.32554089989211	-0.414177856835212	1.05271715945901	0.878256575672214	-0.492909653606765	0.746233887819198	-0.498810032178584	-0.870837178173934	0.805283083840666	0.3119864684012	-1.35040600088296	-1.27140128927573	-0.241866588685596	0.984711012390263	0.67033308438921	-0.134142261916324	-0.147107952759976	-0.6409588551918	-0.848942850774833	1.51784575988452	0.268710727737737	0.319978453256405	0.163404207289152	0.633078302550844	0.268703534924586	0.454842006035883	-2.40387526544559	-0.0752604019083216	1.12275501594439	0.941394732753367
ENSMUSG00000038085	2.6639288772751	2.41365257179677	2.44330898425541	2.33710204720892	1.51301314229999	2.24512322392791	1.03582936715217	1.67297967483097	1.94964308575735	2.01167427796679	0.774678341158817	1.3661060373433	1.55675067867148	1.96419581041421	2.54980342613175	2.4180442404281	1.25287067801478	1.24173492764344	2.11525578563532	1.57903353847627	2.75138259592724	1.36274334985704	2.28634702791332	1.44614297959742	1.51136649978425	1.95749594747192	2.45649257401462	1.209657793963	0.872110955898356	1.74425951319196	2.24251998668982	1.12265959269182	2.10771413745797	1.20454178576561	1.78972175900722	2.66859758438819	1.78400550767091	0.460086589060276	2.85640087350494	2.84666060448653	1.9360542474546	1.44038925427986	2.25033181419679	1.7032694516553	2.66319191311605
ENSMUSG00000055485	0.0834345324487204	-3.82842197732222	0.159780298890502	-0.484762226763078	-0.77214420040294	0.423820543317343	-0.814517876976086	-0.513748923205718	0.338455651008486	-1.01783258007557	-0.881959891918848	1.05498181789382	-0.184801513482054	-0.236276913548826	0.407396625541951	-0.509323252082292	-0.236315196878813	0.970876767623828	-1.66984080126252	-0.295345114308132	0.0580327897091977	-0.665996680892329	0.763224853253085	-1.24940340684011	-0.451085523012451	-2.46175570417778	-1.46903524347294	-0.473779070868256	-0.0606111776301713	0.161233932221651	0.409227516445245	-0.524461195054942	-1.22556644815582	-0.472075751308614	-0.72944934880935	-0.238784272308915	-0.470488917852214	-0.247855572872883	-0.274239959651036	-1.36896836583886	-0.760860534845397	-0.75761801588677	-0.377127955720875	-1.03011647804942	-0.510417013334408
ENSMUSG00000013523	2.60127511903696	1.96892785655565	1.4457852998258	-0.386928366104252	1.42054999197336	2.5059701723322	1.1500556024674	2.44423239833526	0.159967327439987	1.62323070960043	2.42588833186306	1.49754396663491	1.80050814809596	0.70815768724612	1.8958875734794	1.69360631357231	2.21286939180972	1.96939449643796	2.25963760225836	1.28154700259231	2.44085829825449	1.92053321923827	1.84632335025531	-0.0838737949790855	-0.0904821847816723	1.50343738643782	2.83314523806948	3.34016811452986	2.11842802906642	2.74676877839852	3.4118238168936	3.0570585548486	1.06819675935019	2.67841491779749	2.26012411256556	-0.835071148562332	3.66179811356392	0.855394411538756	2.1922461848879	2.11845792250904	1.8466895188632	1.41294990490354	1.4628866295834	0.846875002007454	-0.772202148748754
ENSMUSG00000026646	1.17235275960327	0.96872741855405	-2.73225026661305	1.67961556468255	0.145320512319665	1.16120715808513	1.93210685116529	1.7216721075019	1.47547245506826	1.10367894273308	-0.127356932933035	1.90514959392958	1.67982173389679	2.5259327339989	1.31208628942473	1.96539637785841	0.307785170710835	1.14120908023137	1.00118033015584	0.960536613638422	0.890565089106858	1.32571936540379	2.24985735677607	1.0538643853362	1.17656624590016	1.4960585406985	1.32355829149866	0.805072761412604	0.431243159250154	1.46411990521911	0.921257150020173	1.18522343034863	0.619706820171591	1.12698970545884	-2.55041408144558	1.76459906626516	1.78192765462105	1.21766481140041	0.958747969863938	1.799064210823	1.59415044454949	1.00641106770762	1.63311373857736	1.2551424024385	1.86293096225398
ENSMUSG00000083378	0.577122035772499	1.24471389116568	0.925181653683559	0.526444082969057	-0.811888885507989	0.259969481607956	0.750691988040216	0.513041466249748	0.212909006629466	0.414302351914092	0.352692773532595	0.165454301335211	0.657996293156496	0.832125812227267	0.528734894682877	-0.0522970961805249	1.34433427830037	0.930778318661805	0.528918412582146	0.729793050155397	0.560115536771712	0.254604994497533	-0.139944253614228	0.571968176919835	0.632596071934386	0.377967670353785	0.672790911058362	0.655632535974495	0.934700704108813	0.771137991787387	0.548357814129158	0.52526882032884	0.528294785458946	0.452219830112501	0.867476471306922	-0.143717295229049	0.908288787767035	0.195424597185903	0.565454931987035	0.829579360430271	1.01738074041892	1.14917594894541	0.179861130659881	0.697310998038404	0.37019975932911
ENSMUSG00000045319	1.20690089060154	0.689075431380518	-1.51161756327615	-1.46488405798093	2.22539789219613	-0.142228968056519	1.07794493281808	-1.69802565139395	3.25419061792811	0.660244010828133	0.341975875311482	-0.234854158038409	-1.58985998782353	0.770092467834471	0.81520012536674	1.73201541047569	0.74902659098852	-0.0673661058306169	1.95898290837003	2.49846429246977	1.87700740267507	1.00945848280146	2.03066602298765	0.404305058415024	1.54608442598761	-1.59539045502851	1.10554965295764	0.811281571434769	0.974755333649143	1.32316548429403	-1.50108146527372	2.30585618748966	1.87273752129004	1.90740968501176	-1.64468945297597	1.19776864372651	-1.5584748532234	-0.067630309843566	0.272645215603564	2.1353895058572	1.98359192072314	2.57362491546693	0.860903202432369	-1.59429780698831	2.01714427618954
ENSMUSG00000039063	0.86684853675135	1.45380048897149	-0.919723679344292	-0.968640080992738	0.404716532547238	0.674236273325944	1.75426317137635	-0.239601904454783	0.632429800300293	0.728389931423414	1.81293613780623	0.995899277105696	0.820411094565077	2.51515654745002	0.993563082240618	-0.588563025500906	1.70524947811275	2.34615783945923	-1.52173289750159	-0.684394211072064	-1.17772449006522	-0.868400345291601	-0.935753593439628	1.1774157649792	-0.911266137542745	0.809335030662549	-0.683258186006067	-0.530494362194312	0.357870931569447	-0.989000292883684	1.48742292062622	1.49633588883769	0.206111751969516	-0.893661095664154	1.62439737016994	-1.39965357670704	2.36850950211966	-1.07860846780723	1.0295552816515	1.1528277640926	0.112459782123001	-0.813904728229878	2.82877953451955	0.883210978867785	-1.26989758772831
ENSMUSG00000023094	-2.5686864348066	0.356210700834839	-1.38284136304237	1.20078121253516	0.782512567041741	0.0660174510389684	0.556740951657888	-0.12156963712837	1.3076728287995	1.10853805295196	1.46660545080407	-2.86087598299692	0.816495897897981	0.645853008897758	0.762448046055335	-0.108114449904445	0.986193219869509	1.08690836004497	-1.12519912418299	-0.166680929894604	0.329994256847092	0.398630853941264	0.417483866168114	0.412032581839454	0.72685087001838	0.668552969937132	1.38061261615424	1.44150262906945	1.160091639963	1.48293439275151	1.32228109401134	-0.176606436670998	0.838462248948895	0.597564653519959	-0.261539562937702	0.380663636722987	-0.389029782705191	1.58356980992264	0.0793822737176823	-1.15790354434058	0.810893460906274	0.416283081478274	0.948828347668458	0.353286017228395	0.499794345284649
ENSMUSG00000083563	-0.810099020199521	-0.397218571367015	-0.568465908444307	-0.843250789323953	-1.09243417947356	-0.424575298181521	-0.499373560388146	-0.571904903297956	-1.27884647747246	-0.795384843907999	-0.312307345063868	-0.344916755350634	-0.489105920224826	-0.369506680574181	-0.153602949057296	-0.914580737648382	-0.532948723989688	-0.642828566944798	-0.886575800886804	-0.388256364701488	-0.684757536423671	-0.504312026494969	-0.668601700978291	-0.37019651377819	-0.488682154543296	-0.269712268369514	-0.380066689405031	-0.502956907263216	-0.4921580047811	-0.409470246818854	-0.668671532816781	-0.414924982918473	-0.816170785680891	-0.763249604424197	-0.680329475682029	-0.576071455265359	-0.533018516961332	-0.266687094877381	-0.0976556038222626	-0.217446309335016	-0.168828396709167	-0.657466806901574	-0.779850236879425	-0.550750629253601	-0.728806904277441
ENSMUSG00000026775	-0.492572056265001	-0.79123850199499	-0.307310678375913	-0.517413841307034	-0.435780682263845	-0.700023485843957	-0.869966083162912	-0.476291739623979	-0.486184386919494	-0.462762573663563	-0.570519615546147	-0.142286762961598	-0.76289125784865	-0.688379927637446	-0.570231827524983	-0.316594414404877	-0.887409171249108	-0.436639063076481	-0.365283879091139	-0.138890725205778	-0.457781676575668	-0.163682519232242	-0.334480391870852	-0.175780850843773	-0.389644513699963	-0.169908287763643	-0.297213081793784	-0.302412314676405	-0.609607161398208	-0.250518712929769	-0.563596099224024	-0.451896073722535	0.0530600370438057	-0.465266151275827	0.0936824868406884	-0.320864850781027	-0.234971924836756	-0.470504312092141	-0.653054692481276	-0.158399207657853	-1.05117196856268	-0.684069688592692	-0.425536902373216	-0.480308040817796	-0.360598409276563
ENSMUSG00000084098	2.38256601774354	0.903792597021803	-1.13827468960813	-1.02196636000164	-0.829397047265977	2.04172979485746	0.234967040438525	2.5921232175695	0.859062856665098	2.89575432375012	1.93628074617072	1.72103092418342	0.927321237112067	0.563884357144997	-0.963726291314481	1.72399792025695	-1.06517389831775	2.51405736836217	0.765137624227327	0.297938179597717	0.752915247227175	0.847341605110838	0.67908939834828	0.373350006526859	0.596629003684843	-1.03014108835453	1.55651786709461	1.09022458715855	0.336974560153938	0.525606478178708	1.77443248637475	-1.02168565180553	0.59138003441478	0.996794867471652	-1.00320444222365	0.499887611441832	1.02245194671579	1.2176657431444	0.126284211371216	0.203738161744006	-1.04667827052861	-1.17932401029935	0.60628957396779	-0.991991522990385	-1.10205289969505
ENSMUSG00000036770	-1.20152489911835	0.0835167173239253	-1.09148426333391	0.723222870829035	-0.487694137373605	-1.02794103375904	0.88803625416803	0.264677682990519	-1.14519205965528	-1.39079173508101	1.86212863123329	0.831064805357087	-1.21675701122577	-1.46390639750615	-0.556076755719586	0.603527182029351	-1.75038118584144	-1.3270610517211	-0.312032273433728	-1.0414559720732	-0.998274539441145	-1.43195017874831	-0.403572674119507	-0.986248857210808	0.558775399528103	-1.57419062186585	-0.952419631797349	-1.01118672491274	0.510066371002518	-1.33510211269364	0.496491228455739	-1.02523086127333	0.360194432107444	-1.30160145191156	-1.92157291170432	-1.68273853439822	-1.09936871451328	-1.24751407920477	0.413427400320923	-1.40708366327938	-1.60854216782363	-1.02805713013598	0.94486856988132	0.824954654072141	1.4579382886782
ENSMUSG00000044628	-1.98546034367161	0.345637456410815	-3.47936728560199	0.523005590179939	-0.0597775125618449	-2.2277663706214	-0.7473692073501	-0.614485374599287	0.507002359366485	-0.471710681144025	-1.47666794486815	-0.710374658457854	1.3153998477543	0.452342826640494	-0.715180738776874	-1.18149721782362	-0.645491223919566	1.25660751695223	-3.56155723667902	-1.22866438259446	0.153813266429292	0.450595510988202	-3.42396992588689	0.633613329656352	-0.606464592486419	-0.419986786084294	-0.216586821929986	-1.12018761449142	-0.619139002859084	0.426209470920661	0.257665472171336	-3.66890852240341	-0.578112190179424	0.429989439420495	0.237927193060809	-0.0977981138746091	0.839364600288197	-3.57522202379999	-0.681144078869642	-0.940715667726415	-0.274741863969031	-1.05031179415404	0.299028656544779	-1.05849759804968	-3.51892406110872
ENSMUSG00000015085	-1.92828317060676	0.300446808028722	1.49106560824396	1.5100680857785	-0.220963435375504	-1.38959008364107	-1.66008390522115	1.12558118220522	-0.553715200053377	-1.53838785725064	1.0194538337439	0.252724611510867	-1.62690695722426	0.638472623266427	1.22798247865291	1.07412778635268	0.34313847488969	-0.246273012324196	-2.60312428207243	1.46442736890066	0.293868625611804	-1.83604870339692	-1.61068458913522	-0.42782613960735	-1.6224771589217	1.4294270084857	-0.498484021205689	0.410630475611809	0.612772483532696	-0.355969419334935	-1.93270602555563	0.228942026848441	1.4172884546516	1.21207346932198	-2.32760967298823	-1.94902491017481	-1.71043353787303	0.429291830826455	0.847016026825333	-1.73585553231086	-1.79532743777014	1.55953358386199	0.554670754869196	1.11048308493002	-1.98967666894051
ENSMUSG00000026941	0.465985128708348	1.3020397362222	0.345982006710561	-0.157519762160867	1.05532517716577	0.750326433834878	1.18773959502513	1.20389598191862	-0.908930271663252	1.30601413363389	1.79793138780237	0.454124126267127	-0.815457343429214	1.73240505610756	-0.132261837137627	0.310967272535105	1.24936340316883	2.1716380226064	1.31440649769542	0.80935300484323	1.40120121321944	0.893904007220133	1.79994557225289	-0.916929187886337	0.181364666946863	0.703182048288282	0.350254521231422	1.65681063247891	1.16354849086618	0.695019038744785	-0.519636036973088	2.00441730015369	1.46470484974859	1.8565756834674	1.64992215257697	-0.0913580343545137	-0.501044916280339	0.0989404942158122	0.362925693220065	-0.844292325174101	1.58213835568196	1.93081523212342	-2.41703221337829	0.82761314074072	0.406293913681226
ENSMUSG00000079537	0.0651978367353027	-2.8470186207101	-0.615205539101046	-2.88994830113904	-3.81047816622626	-1.13203554023487	-2.77348470145705	-2.65633414380216	-2.51191658570259	-2.01453743496536	-1.8209769416809	-0.746267713877714	-1.46067166638126	-0.620761680412265	-1.4062605421235	-2.47093296639664	-3.17107135708619	-1.14622474326911	-1.96784363667901	-2.4426518320521	-2.72135246460122	-2.64330710468135	-1.16802138690274	-2.52830674760242	-1.19015245807601	-2.84738435403306	-0.665771976097694	-2.43654312148465	-2.9152192493173	-2.81175555879246	-1.23085332629883	-1.12896181841928	-0.699049869987169	-2.61317787375004	-3.66881597901041	-1.62142449238518	-0.921713005045804	-0.998530959928023	-2.6426712268687	-2.61927033326118	-0.363089908578553	-1.14289836809916	-0.92847180557127	-2.55960985148673	-1.25584853420183
ENSMUSG00000048038	-1.77386811897177	-1.80771466009218	-0.58251496349231	-3.86661408959514	-5.87880936723387	-1.38718564540362	-0.929663256439234	-1.18365169427263	-2.89805933811645	-1.62884967869857	-2.05395711795495	-0.78632571720117	-0.166523497820475	-1.38916382971798	-0.924685173830372	0.618723393210508	-0.988427920472191	-1.32337307370112	-5.17026533849472	-0.870686047550272	-0.118453897580573	-2.21311440653037	-3.43627384071134	-3.48815043557696	-2.35781161337884	-2.62182885097076	-1.99509582849505	-0.403146579776782	-0.726401554321669	-0.4760926208394	-2.15909107589456	-0.795863842023767	-1.42341561339418	-0.862734276488311	-1.14431785620645	-0.825993607079828	-3.81749814140909	-0.447151632616154	-0.91590700636578	-1.0594128429055	-0.577384233034909	-3.65638727052235	-2.13556258124069	-0.754617230202798	-2.52794122046668
ENSMUSG00000026928	-0.229995655995296	0.617895032835583	1.84176408011709	0.906808093685795	-0.835224456313491	-2.42105765625956	0.28834612404718	0.178692280664641	-0.911869200516816	-0.764756461267707	-1.49139217183206	-1.08000622692657	0.696391481565898	1.32598222811888	-0.36430360685889	1.03387541401384	-2.29332927435363	-2.29493304217211	-3.22936155889629	-2.6087331417699	-1.84037359551172	0.429577991634662	0.238007113928682	1.00993889988092	-1.15836524723482	-0.672935062557906	-0.796615851513567	-2.34723941284747	0.402537236418304	-0.992751792962056	0.0521174427167485	-0.272961486876528	-0.247933152787199	0.0853592045305637	-0.585277173752971	1.05415266467882	-2.32524535672783	-2.71579344116557	-0.353575945440001	-1.35708818130246	-1.32887980511645	-2.16645416632747	-2.29842892803071	-0.999993827843876	-0.517731443234281
ENSMUSG00000097052	0.516458774601176	-0.876162395190786	-0.441962608558636	-0.536322017826684	0.336508661555453	0.118772297419228	0.050971426751816	0.514478750352298	0.300064146242712	0.451503896855612	-0.107080391509775	0.704943546991528	-0.351465367885032	-0.632458000098322	-0.240204431075009	0.573822001847783	0.621312007689746	-0.603207026830604	-0.49953681991302	-0.52075800233353	-0.795004347499818	-1.32205068195521	-1.03107256044584	0.160446016808719	-0.442654969541198	-0.75174817121658	-1.07439553661814	0.245798689649787	-0.204746312747874	-0.737134832158663	-0.299200030423046	-0.36194777166993	-1.14462471394751	-0.0908173225423706	0.0904911174885232	-0.232977087967203	-0.308645237061997	-1.07671338526929	-0.621455448533472	-0.671821165877396	-0.206065066953216	-0.390121266656791	-0.051542370200765	-0.928037853474224	-0.156264801390919
ENSMUSG00000015776	0.841819090340923	-0.127572335576461	0.468628625737194	0.585800113936304	0.672088163486897	0.408785125907648	-0.363984028969919	0.444444593443277	0.857949839350977	0.403773722029739	0.490151465176458	0.670549118647734	-0.434453080208686	-0.321791843863008	-0.431426483656506	0.447509083674694	0.104622248137428	-1.01269446294221	0.70680354723045	0.3946917770676	-0.160956799740839	0.177719728393376	-0.688233520929827	1.02969477294165	0.21834772378427	-0.179720158152995	0.485048892402309	0.834606265809526	0.231225806903633	-0.231425558922723	0.881765323195327	-0.0626477841590334	0.251189555521483	0.349662185247261	0.648672291078262	0.826273545519846	-0.126351354870306	-0.473808279653637	0.0648659308968492	0.654454207799853	-0.333491686954882	-0.172895087349734	0.0848238378265853	0.0676843879604324	0.663000823994543
ENSMUSG00000049897	-1.61877595115346	1.40658606395129	0.419350862200749	0.505137972381794	1.51160315669774	1.92721662584243	0.590419031761927	-0.328026113809949	0.851589826986408	0.413419988068145	0.862608029192846	0.67777636255282	0.68904812282199	-0.243036899600702	0.177730676592195	1.62436481810653	0.579958296202084	-1.9309181412985	0.305429329467898	-1.66900921715548	2.39735971970602	-1.65410380727734	2.02667459362618	0.127928944436588	-0.2180276177668	0.294113285423831	-0.479503203293656	1.69725047751179	1.64924602634904	-1.87921039898715	0.496310972672726	0.460944398282382	1.35969613152098	-0.181591323442173	-2.47101455048414	-0.100129638243029	0.294188405345778	-1.953084535428	1.36125926825923	1.55383975249269	0.722862350611948	1.01833623172568	1.82344533374302	-0.229824869653202	0.299381948052166
ENSMUSG00000009214	-2.38424060750063	0.864495731994205	-2.46781658492488	-2.67100268875751	-2.3263063999454	0.464299083962768	-0.823974903473423	-0.379294261884905	0.197751381156843	-2.26331317301485	-0.432739632428573	0.320997183921824	-2.51668523465006	-2.57029822331527	0.198600001823452	-0.879758206820128	-2.86008934688431	-0.506339088432439	-0.273778227597672	-0.889127330547131	-1.88037368680221	-1.11337917599279	-0.912536463694647	-0.994700900834844	-2.31641761479394	-2.583492041862	0.103054420515225	-1.26381201086602	-0.495316329080905	-0.0889640972681543	-2.70429195761177	-2.36390100941049	-0.84268028346095	-2.4315550628363	-3.20714676081776	-1.42107425116622	-2.57173835322758	-2.38632632032266	-1.33165773496355	-2.44540768856268	-0.602305964212054	-0.907473559848154	0.234015475322539	-2.35403825677982	0.106902159188286
ENSMUSG00000085008	-0.217004594453497	-3.25283748289247	-1.50249015369836	-1.98046841505331	-0.842487862271819	-2.19762605036944	-0.60478470955887	-3.19783102923619	-1.40809493887082	-3.22540848697371	-1.87637577365947	-2.17427615161655	-1.33300638493975	-0.250358568335601	-0.630889138407705	-0.0903798872912888	-1.34218525505833	-2.85198661385475	-0.814786357962653	-2.1774554637852	-4.1165114467999	-0.33153334594902	-3.01255191464293	-1.68713047173066	-1.72141182502298	-1.44263718090811	-1.89886375379571	-0.768162293328269	-2.50562159783515	-3.02985629688609	-0.780629622117601	-2.06476299632555	-1.45381909932802	-3.43205272715515	-3.50250532520352	-1.20157084488333	-0.94935752917058	-1.58428590448513	-1.07812326651815	-3.25165503010773	-1.17451277488411	-2.70520572091947	-1.44872386079866	-3.5056988510901	0.198422180702963
ENSMUSG00000026833	3.67729096433344	2.33631018177284	2.27670984680721	-1.01560631809412	1.64019926943713	0.593360704299239	1.82918329396729	1.95879463375028	2.26033470553382	3.51585307573225	0.132357821377464	2.98539512107964	0.902749911490802	1.17846568677756	1.94888607124104	2.54828012583264	0.472090119246909	-0.962463648860989	2.94335826705897	-0.880649464416531	1.76373414085108	1.91600400919108	1.489694447822	2.35153786159608	1.0646914208261	1.82679028716943	1.43513226152347	2.67568112903477	2.64967946201695	2.51701275212586	2.64823582979421	1.67474365003663	2.77312971165032	1.37717590005633	3.75631977770598	0.402531314187246	1.9849022596461	1.07252740984978	1.91991937195237	1.74680759428706	0.295617031814756	2.13531715886913	1.40660622742336	1.81272294372952	2.68447646586169
ENSMUSG00000035829	1.82054515226624	0.756504249077601	2.45759221943541	1.86994502169953	2.0981317283645	-1.13318213965193	-1.28730869740408	1.85030944674263	2.10930504130752	2.48803100285601	1.45286545253149	1.34169398978273	0.690625536481604	1.01430761249752	-0.100495237149402	-1.1156326420103	1.03638376008891	-1.20336863031553	2.30942818552417	-1.12351734653891	2.38119955209558	1.25517412884687	-0.110174878245252	0.101163804204718	0.0512947751731935	-1.45927907133197	0.483546485229469	-1.07208266163828	1.09176608405708	2.10253016671025	1.83066380568343	2.20580099024886	0.955845583602826	2.58198522329003	-1.52242100013423	0.512688140119354	0.240735790292225	2.07598439162053	0.890010290479154	0.623369103559112	2.45741629745201	1.98226561457022	1.00619319593562	-0.0877705854647537	1.33941437030065
ENSMUSG00000026818	4.12626835883188	2.1900104619881	0.556666598937636	4.19944582871599	0.518455347963503	0.249594301659542	0.384813583157013	3.20742786997004	1.03082821944746	0.855973048203107	-0.0967423475389232	0.544938061996453	1.53192906932142	1.22022499214727	1.89784486721291	0.599443636791388	2.92372028488217	2.01050146713172	2.54561007874289	1.0927837725863	0.384102600601469	0.403115997776258	3.21700347973275	0.296918122665647	1.09834731770957	0.319361717741304	0.299130307194624	2.49492956829503	0.268934292091542	0.439489540969563	3.57100870169458	2.51171385479704	0.961047659905796	1.41112103050866	-0.180122655586716	1.73717409257621	3.51957266051318	-0.059189009892342	0.254387497283391	0.317164172777295	1.23884642189729	3.60648936200247	4.16339149252153	1.14072901655159	2.16095734684016
ENSMUSG00000039660	-0.292428626136481	0.53167927896477	0.387046537667133	0.0956990018395271	-0.306061896731112	0.483885883370952	0.425511580550324	0.425257204381993	0.312768688814767	0.695264594770783	0.43130876947852	-0.587013545514536	1.0514581658554	0.41973032210647	0.700854871710766	0.830988531863247	0.827853647677484	1.08568372746825	0.513859324812698	1.44388901804425	0.739501449492263	1.09852965400342	0.348312229725871	0.536781820369703	0.427937024593589	-0.0551589697215404	0.243823254902465	0.265333025822871	0.493726682204551	0.689339531553457	0.625725934879627	0.6967457440676	1.06470448029759	0.944206424332359	-0.593810082785548	0.609110955251446	0.413065313521747	0.724592146671292	1.06414138439759	0.591481857205021	0.621484178672898	0.592082000976015	0.495996979092314	0.780081739011873	0.300145815518071
ENSMUSG00000039648	1.1456782800759	1.39825705065994	1.79448172631141	1.8615362450953	1.35525689532651	0.766704859268131	1.48525159324725	0.736792490648335	1.82098037192935	0.679883597118923	1.73712267105345	0.584063422689612	1.72966427993216	0.340842522161183	1.29528532217171	1.53161766490483	1.5751448436454	1.92821791616096	2.19945318699939	2.16300349990587	1.36847454918742	2.17677746870664	2.22976051763448	1.98255173403858	1.74037729238384	1.27888300150619	1.88218672224052	1.7601879927003	1.11605516976066	2.86736501220905	2.29161489049698	2.29127922270407	1.47596211600814	1.86044319882918	-0.503179868243738	1.31108196897663	1.46061094257736	1.73177431636983	1.56167212719933	0.790315527891808	1.81106313938601	0.77537477515523	0.523262009727848	0.845294148109236	1.25266137045563
ENSMUSG00000026858	-2.27650443709605	1.04636791874379	0.19949448898493	1.07741940553386	0.899143902728034	-0.101607909016406	-0.406602897495355	0.953093167236037	-0.261234776989291	1.02072719040406	0.460751357937039	0.511092298116282	0.956059192260795	1.24880360795453	0.304685492698623	0.72900282292476	0.91113187992766	0.384798169296978	1.00350703334063	1.13756092775679	1.4100076845255	0.632901643035759	0.610442441690249	0.586705191930696	0.892656457359012	0.837658360894836	0.717947759553734	0.838305530680608	-0.234859633928146	1.14090727391223	1.2025983699258	0.107160290460629	0.910488985440394	0.936402885010277	1.29916031176384	0.977763860183862	1.56790500729083	0.669292031820782	0.213438702577269	0.920908645869495	0.541927719520804	1.10083671914902	0.311821279903516	1.26454976341199	0.0652842491035944
ENSMUSG00000050737	1.63547635833723	-1.41509841551291	1.60024558286509	1.72261376931621	2.20966409266207	1.07700316449689	1.76790270662095	0.522048041536129	2.56436611151733	0.384511587890743	1.28343437609808	1.15541099315175	0.642477735474673	2.00821317933489	1.08416443392096	1.11739589372491	1.75317884747216	2.07548565132417	1.26012433409188	1.50679341189679	2.40807919702328	1.48723080772485	1.2306566146412	0.335136046151253	1.28135668435808	2.46958958514936	1.10882396341706	0.746173685639408	1.18099677008432	0.794085079432497	-1.64464983039801	-1.81382568587255	1.71507497743588	0.49570793647513	0.937167275393106	1.98796691488635	1.39226257277052	0.116701570411894	1.09227923096773	1.31675366666456	1.53367691662313	1.2004263083601	1.33864903609543	1.18914652113831	1.36519052635044
ENSMUSG00000026841	2.39944656422171	0.749218342321024	-0.25936255361061	2.02116495579485	1.49735207590894	2.13358337452578	1.64291611016128	0.733218789660958	1.29021383217044	0.501139349945438	-0.917426632901448	0.609874904457572	0.235348527251016	0.866345006909245	1.70249348888835	0.552933016870599	1.49410408354933	0.774110262671887	1.42580590460194	0.896630290689132	1.14054564434107	1.1444018610791	1.62241084272391	1.81192219835814	1.15083936414373	0.441084141122766	1.54218231876787	1.01608819907731	0.924708911555508	1.7168130986364	1.719667564536	1.52809055420362	1.46099154131421	1.08885012548147	-2.55214973569813	1.48269991272697	-2.03868287534662	1.13845965720633	0.211805167475141	1.48320280706975	0.786717901048691	0.681259489249358	1.40317412669862	0.912844919088763	0.402447735387052
ENSMUSG00000026820	0.738304460970103	1.28998346135968	0.681886197292144	0.995453256889709	0.256544915911787	1.05927504080817	1.47456002148765	1.68606729178266	1.37342394630998	1.19785949260804	1.07445373770931	0.435946302809833	0.746825953421574	1.68380291408446	1.07051514717387	0.780040047175527	1.18252708386742	1.45753527610168	1.42979027012705	1.11745073939061	0.941069506879607	1.15819003283029	0.911645122900598	1.09318030079079	1.0825375273424	1.22034016527962	0.642538161631993	1.02355040531408	1.48973136377508	0.724582238597814	1.47969934824506	1.17584401495669	0.97206705983778	1.32590311543569	0.864215863434442	1.1063121438072	1.51881562234952	1.26327418339554	0.377933517730619	0.958784707662238	0.969234285241287	1.26870751746407	1.72188021102232	0.748854878495931	0.423738549127265
ENSMUSG00000053746	1.05291929201488	-0.202977409933799	0.269421688810271	1.27770991272872	-0.183766037444398	0.36024549308645	0.71059918274559	0.893771398518934	1.15840038309659	0.398538795909175	-1.43280153272489	-0.293166056843726	1.35444200242263	1.22196178909773	0.419908661207151	-0.161669342080486	1.1375210676901	1.446152166384	0.440114045786855	-0.117317149227189	0.912692709102948	1.10330414453279	0.95612006242146	1.38040556576261	0.524605960186237	0.456161943536164	0.887394891439034	0.511205712265065	0.832996157954712	1.49218493928544	0.463209959806489	1.68352717305441	0.955673129602398	0.944085941155593	-0.111308382015635	0.685847309034281	0.915406165581437	1.24788366509803	1.04985528744926	0.893683652550488	0.693337587862622	1.01149478351092	0.108792004490021	0.937827278480946	0.223017026858711
ENSMUSG00000026797	0.459216283502387	0.187104265467723	-0.663926051779628	-0.0686763922061542	-0.542789939052748	-0.746623787796785	-0.518259282486591	0.48004501605807	-0.198415900191109	-0.340898817272881	-0.488342193137084	0.343736650555119	-0.96323038919452	-0.787300856795173	-0.640555699046069	0.335121371106125	-0.454409111031252	-1.3177914998164	0.141646195145878	-0.755938339428121	-0.663128552958878	-0.780714254350943	-0.108720036734685	-0.953580018207893	-0.902647054366722	0.0562492251681513	-0.168900135874416	-0.095493015583768	-0.0649496702981733	0.414635613539193	0.0892428144027395	-0.730738494818059	-0.313130863050553	-0.665558408014637	0.143590264640581	-2.28078151538007	0.053528312944786	-0.346708454851043	-0.401233630963578	-0.413845171878073	-0.327097089273915	-0.0874360997734473	-0.96321280375849	-0.653406034326122	-0.881745870316568
ENSMUSG00000026880	1.69354806722128	-3.37657853165724	-0.714327164814772	-0.700554566450048	-2.68317546442084	-1.00210380274838	-0.606969130676732	-1.61101152611749	-0.603300406309128	-1.31842905893296	-1.20269938577333	1.47780123307466	-1.87572603043621	-1.68043184878535	-0.905440768303638	0.156423036994205	-1.57479789935558	-0.671925603370341	-4.79499907170762	-1.64223419515554	-0.339414445774191	-2.08061430003528	-2.33264804997322	-2.17930883874584	-1.91461737403429	-0.40373704146245	-2.4716157345818	1.01130449184338	-2.3978420999211	-0.969576008910684	-4.87735806864543	-3.78614788056242	-1.57896429833504	-1.21933481026246	-1.95400651030655	-0.977684406197264	-2.24524366774377	-1.50755264410131	-2.13085544096789	-1.2519911761842	-2.06186063312528	-2.03034142910922	-1.53167942070166	-1.97022353805869	-0.771695314562798
ENSMUSG00000047250	-0.803798030777086	-0.360825999271954	-1.37022218782323	-0.705162028964222	-1.50221484363481	-0.269025312261458	-0.500688194591097	-0.670235155583948	-1.00678020935092	-0.729498551544674	-0.604148941479811	-1.10612252613365	-1.4061857357415	-1.12037313255711	-0.867939525850932	-0.75781580940894	-1.88300557455051	-1.97415068998888	-4.65360853879346	-1.62717174564776	-0.839148760734391	-1.87838835262941	-0.70111907399048	-0.47825618050912	-1.6171412582193	-2.15594693536798	-0.409003582035762	-1.23782177583449	-1.22120420744219	-4.12192120149826	-1.55366817016693	-3.90071259271308	-1.41461551460878	-1.62219354119606	-0.800885472982856	-1.25105185632651	-1.8192167732891	-1.22336301977905	-0.32561329794162	-1.20323573203453	-0.835765160202298	-3.95812589121245	-1.45481455711491	-2.83245623330712	-2.48554553557735
ENSMUSG00000055088	1.78178366904801	-1.31260962164068	-1.01811470303913	-1.30860197797688	-2.24193374631161	-0.852166050401757	-1.17094339198167	-1.00046439008771	-1.52212053034445	-1.04024684527846	-0.972326221949249	-0.840772750958395	-1.09419359824076	-1.2205439989103	-1.22068841145992	-0.975363090580591	0.95875632913548	-1.23609613347211	1.12246330300238	0.525078535252871	0.43121823296264	0.978467431430605	-1.082040701518	-0.906039809887585	-0.926439197957569	-1.28390081103175	-0.814945956777422	-0.953727788743241	1.17109259769058	0.358278850408329	-1.28249526276514	-0.939678419718754	0.826499791902047	0.374451642214068	-1.78547161667172	-1.46596913038621	-1.08311294590139	-1.0237314781935	0.545687332628642	-1.14668423608854	1.38122595068967	-1.01810732448069	0.0926539472725718	1.14947409066449	-1.43757236594434
ENSMUSG00000083449	0.761065500238429	-0.0854990656317034	-0.970374672518802	0.802867537767887	-3.3893776913596	-0.771199063140299	-0.993936220977385	-0.528181181375325	-0.764285153099953	-0.46093140893734	-0.526972413737179	-0.727489158786303	-3.80774554421834	-1.74170282862894	-3.22954045711753	-2.04277031800855	-3.99566563778629	-1.36831223594208	0.137427464083049	-1.41715412516845	-0.572665297187597	-0.195860929227065	-1.67721878774922	-0.932716105906188	-1.80326583285368	-1.28130764554401	0.44606214729764	0.425376487751119	-0.903675756708271	-0.870825909383919	0.353143498816528	0.0821416785127387	-0.897679203363521	-3.27489800285525	-3.9953767990471	-0.228657611781217	-0.940684496630304	-1.70756278906159	0.384522938620884	-1.19545117911555	-3.74511755267637	-1.36023596321467	-1.06980782379175	-0.310969437581458	-1.34890035221529
ENSMUSG00000086862	-0.245406045898472	0.557861527677913	0.936886974186393	-0.051309878728756	0.323231458375876	0.319447578901262	0.905149735092845	0.143635538328221	-0.236344683594496	0.194583341996122	0.657259965102005	-1.05969832176833	0.85744887103181	0.70912781508622	0.328934287021908	0.917681396928345	1.64684493296959	1.49976951309316	0.145624202635128	0.117950939316902	0.624812631571713	0.287192544116218	-0.0868744787115855	0.880608639950121	0.282197246697114	0.278671364166518	-0.0896363014371232	0.701115091548875	1.33443374176994	0.888118024117047	0.515739759240444	1.21690087740168	0.887138199823745	0.956558717762513	0.427345183733795	-0.565411539633287	0.434350212404818	-0.132104886403649	0.168899700384303	0.386200530451733	1.0694459022344	0.54524054416091	0.543047255719021	0.50199485557708	0.156649721832349
ENSMUSG00000083910	-0.275885937587658	0.580763656063892	0.820672286546184	1.57214621371255	0.555861433805606	1.40437558561327	1.61679512236338	1.1764614134754	1.65778244446958	1.63181121854006	1.28163641688605	-0.271581572758595	1.30205088854314	1.71409192917641	0.426729916320257	1.68742249171418	1.56487670257809	2.12570029693879	-2.86742608615538	0.352249655888545	1.55993438707453	-0.74829584449516	1.08849906761523	1.13955835242298	1.25345949856479	1.10717923109685	1.61732003335484	-0.393217465062419	0.326988079632454	0.834542228432848	2.28738732267832	0.424557148003351	0.598861088466415	1.0476382996896	-2.99772842906714	0.856859285156898	0.680091780149561	1.16461476307648	0.705196728291166	1.02432851497096	1.37052490371408	0.867801423753106	1.467457901403	1.4421759379002	1.47508129768796
ENSMUSG00000063145	-2.85233400107219	2.30659424468076	0.972294233451008	-0.412012891252455	1.12053936606321	-0.757448979960101	-2.28447776820821	0.652538612975604	-0.164765963935797	0.435512444426568	0.394127553143044	0.887150698702194	-2.29641128547698	0.524591187737229	1.47089802984283	0.656276512989941	1.70774968903067	1.61767416083879	-0.0710950702884965	1.47640597326505	-0.574766924552868	1.60258339391532	0.749053721453883	0.594672327005113	-0.406905673646368	1.33539164174191	-1.28464087806771	-0.230763637528324	1.60962201859135	1.85687299312868	0.578518439840478	0.790950023169123	-0.69257668675062	-0.506578588960226	-2.56548117368983	1.22365337896197	0.750733261635655	0.618922225791141	0.838087245693917	-0.913924458699187	0.613245854101881	1.63772598567695	0.801811755085255	0.818808050989983	-2.28045955178808
ENSMUSG00000083007	0.346923803267963	1.16711164525659	-0.181840241813929	0.2675350003229	-0.80432464757719	1.17420972891162	0.926452202185048	-0.71628287660541	0.631200374590817	-0.494270181831332	1.33565390407507	0.0871646014767653	-0.46876941393259	-0.359535848583247	-0.524309159769874	-1.28519309239687	-1.0160670180343	1.0261688451124	0.744608461616981	1.10368155109084	0.326961160848871	0.162817738138531	0.27132577041627	0.917652816106386	-0.245747037415152	0.882449039514974	0.152073882522517	1.05072698755557	0.182335220693477	1.06638246093144	1.03686670821721	0.0576047836929757	-0.220377826026337	0.569442645052293	1.02837195768999	0.946925366475631	0.767665734065868	-0.41842045727865	0.296384563793261	0.692962372026798	0.705781750291626	0.881906299525811	-0.418057710023805	0.57733479788374	0.425156877457999
ENSMUSG00000082303	-1.63821860355563	-1.68118626853044	0.351007258583513	-1.70580087062315	-0.196586902986729	-1.30175078081215	0.791917193174319	-1.44652928537905	-0.73645413343342	-1.44105356728588	-0.646687314388352	-1.3293531202934	-1.38229564237916	-1.54530699825712	1.19921583034481	-1.44577582349832	-1.60035022411029	-1.40726314759357	-0.367775129060625	-0.125244328978438	-2.27279609205374	-1.65804866092957	0.0808337482056727	-0.0977137169494059	-1.4619803647174	-1.60776211768154	0.76851154164138	-1.43533234216311	-1.54579942138353	0.441511554160198	-1.54588345330132	0.274170922824275	0.715097820718073	-1.67864962963316	-1.88988041128	-1.69372735187928	0.686144923126236	-0.674089604030212	-1.41094983633202	-1.63041850286585	0.821178011655239	-1.21455311175052	-1.44921614571305	-1.60497666942855	-1.50025667144136
ENSMUSG00000027015	0.932504017563731	0.229800174337916	1.17097861199281	0.557112585448797	-0.363460421146569	-1.27047980948578	0.536562948968779	1.48252816130371	1.20393360826471	0.589262295519276	-1.27659121331698	-1.19949012361578	1.91971783646728	1.93407450072955	-1.45316423914007	0.0930457861436366	0.659651103483947	-1.59631011061898	0.762937370171551	1.24642585700697	1.54906580451817	-1.49765276883959	1.98259077489978	-1.33910898613087	-0.282994977011667	-1.55985721702432	0.314079620757296	1.94294498468458	0.832276905319567	2.06186902396304	0.809314802921831	1.1989029152483	0.144768649526112	0.78538184995551	1.03702429889429	1.35262654051375	-1.46713396550432	0.458008586270392	1.09927082542251	0.992250651452476	1.65302433280475	1.48766749846622	1.3338839317137	-0.210473499797429	0.221212069905558
ENSMUSG00000041777	0.971408661179963	-0.203887637659947	0.374560646008512	1.20898138591819	1.00377975943699	1.5448557404591	1.80306433168234	0.447497267165486	-0.153002713537701	0.993800888436473	0.97224550762336	0.178283382796525	0.486512952150406	0.0601053642875326	1.39120371219281	-1.04570702328701	0.741535649244774	1.34605308576265	0.16614649684994	1.57604419788683	1.37539633164145	1.83075729902759	0.543137408169995	1.3273533253243	0.879567368123512	1.38331600344151	-0.431594113822541	0.858371940033377	0.322326120383504	1.53895388458364	0.775831832035354	1.23025648490295	-0.453793253224602	1.2594281927166	1.05635676130711	0.333523761226112	-0.440797977368405	0.69892721619651	1.85687452955294	1.42530617301545	0.951525048009074	-0.189030664513718	0.376395387868222	1.40329867356403	1.55913330061383
ENSMUSG00000059005	-0.511642175825658	-0.571986543115892	-1.1247588382892	0.0547344464077843	-0.656177634102698	-0.186709345819024	-0.3032090705904	-0.721624454147938	-0.978835672967789	-0.348005915667047	-0.347156746083205	-0.125760141884479	-0.722826458270738	-0.469171537225063	-0.36499444509686	-0.943031821679352	-0.617741858450974	-0.118333618914364	-1.32529094567697	-0.388580825018427	-0.752686619282396	-0.476176909195072	-0.826692075046955	-1.0297720613828	-1.14570983651691	-0.797460438912789	-0.586670727703341	-0.342921274781747	-1.21020020729015	-0.856051654135243	-0.346983170606774	-1.51914405097714	-0.973686333886317	-0.307695637951282	0.426949409454247	-0.230206662604293	-0.0617388425729194	-0.184742693456255	-0.418798120376993	-0.391128970993163	-0.723899175531726	-0.996793616894805	-0.526678100897803	-0.132820603448514	-1.83644069230466
ENSMUSG00000034683	-3.0846950671041	-3.06877915163529	-0.993858496909545	0.132403722602295	-0.464620489359636	-0.655870252400071	-3.05804630286505	-0.843650609583428	-3.99241060079323	-0.404349421516439	-0.680143212256667	-2.00199174952745	-1.10862485687024	-1.38472793749857	-1.61240352657971	-3.08479826700985	-3.40359483528341	-1.11064291180744	-0.872237607821054	-1.75324188769363	-0.700609749338581	-1.35146084923267	-0.913927167063248	-1.50233076880298	-0.947880617165724	-0.473549782302033	-2.77150748583893	-3.09089963605392	-0.805300140211998	-3.20459939237216	-3.44563339124404	-3.09773211468749	-2.93618194733463	-3.04250691747476	-4.0812544378114	-1.87049576597311	0.716276160107953	-2.88090614517265	-1.725595219306	0.144350471970057	-1.80059448219833	-1.18140451103496	-0.788840584820184	-1.92885122242669	-3.67276430177344
ENSMUSG00000050114	-0.56987980268254	0.13824625695212	1.02334440798121	-0.838901147623826	1.4150663785256	0.539948031133394	0.57892923269886	1.24091945485875	0.511253945377542	0.750059247411319	1.04085075013483	1.5027797478576	1.31932143951423	0.598964876553177	0.694338635150269	0.860080859092651	1.75047131985076	0.727193222598549	1.10960727819862	1.30137179084607	-0.680561824709734	0.773969512669133	-0.431237064811698	1.03449309860056	-0.158871782703015	0.446927300988448	-0.457624832319832	0.970980111916191	1.12711711895899	1.23125482026062	1.11211054987784	0.634988170523763	0.460289629724014	-0.918392278611244	1.01077431104168	0.0759637307667616	0.0500624818525311	0.395219744352285	0.825091640523347	0.338607348895725	0.209341526282255	1.0568266463116	1.5731993663206	1.18756450948844	0.805178162947752
ENSMUSG00000027004	1.20441819755006	-1.52511270133454	0.693699136901369	0.507006585870401	-0.345455457524576	-2.77655909725654	0.292558157079415	-0.459257467494462	-1.40176465709569	-2.95924844608257	-0.155841971914564	1.30647816200339	-1.56557683775334	-0.134875351688557	-0.670056132789384	-2.69929236583032	0.371840443364523	-2.86038590684406	-1.10408618896856	-2.74952830106026	-2.80590324573767	-2.89818698337352	-0.0601258051018795	-0.83008229707128	-1.37726195012691	-1.43391236053284	-2.70861785332154	0.0911183044942155	-1.61287086448323	-0.160196780007316	0.104892306467949	-1.0166261818021	-3.38468020148968	-2.89045390044474	-3.26093211560673	-0.201235439179466	-2.78519153483426	-1.21655800229345	-1.23723717465673	-0.231638024303877	-1.646432272084	-0.383458993678197	-1.18418392581042	-1.52885447238365	-0.335781369744425
ENSMUSG00000027075	-3.44241919534036	-0.476498842657561	-3.6909493913336	-0.38863733217287	-0.959709143438468	-0.500407559006903	-1.36783856431405	0.191417760638321	-0.881867091073298	-1.69286621977631	-0.380237260020261	-1.25525332197728	-2.57364955873612	0.27411267313856	-0.460990722052084	0.919698069637396	-1.36680022714251	-0.695617869434038	-0.108630981426103	-1.16694343294028	-0.640644872353818	-1.1986675445667	0.518253814081499	-0.379882779871608	0.0740338122248101	-0.272652256576534	0.325137201537418	0.221856107040172	0.110521221466052	-0.65139789000983	1.21117091804258	-0.0863514364836933	-0.814127833353473	-0.510562388547288	1.22535671726449	-0.751599686472145	-0.70887278269147	0.585518227719018	0.227932629641936	-0.911591455646174	-0.151671609235136	-0.344138922543044	-1.59479880093908	0.546130619300351	-1.55379293305218
ENSMUSG00000027074	-0.263158771308533	-0.731113905815107	-1.02650054270436	-0.746541853198866	-0.464058379305837	-0.842935438684166	-0.952450116709617	-0.33995561789671	-0.523038186535956	-0.640684769515337	-0.357684792479601	-0.204964661756321	-0.576593308226748	-0.161822357821903	-0.70251015948988	-0.184333452747569	-0.863826346406791	-0.790736780480204	-0.397334930118346	-0.648815228009085	-0.822774094884219	-0.706562276708211	-0.849022339452931	-1.04297259997972	-0.559611441132566	-0.749339587731402	-0.224015128391837	-0.381086191860067	-1.01768128081617	-0.721127022377461	-1.15401237608858	-0.525858285171553	-0.57083860214682	-0.981259305486756	-0.755607453685422	-0.169062463669707	-0.717244433608053	-0.321433496636346	-0.778095837857815	-0.225213750232636	-0.365725301915155	-1.06895956426293	-0.299810138663508	-0.504454326343649	-0.830577751253937
ENSMUSG00000075224	-0.539530412158425	0.297324141534281	-0.0703469529615123	-2.55735559014638	-0.868133043374971	-1.19455321435389	0.895540040719954	-2.23759340084775	0.290843379908707	-2.30215653135602	-1.32910141504943	-2.58386730974066	-2.20084217944651	-2.24433829547764	-2.35142377663194	1.27019375092354	0.210750188344876	-2.19133373467584	-2.74747828148141	-0.595448599672024	-2.35360124194834	0.594212238730239	-2.20333240321285	-2.36649193544543	-2.46423924525731	-0.889173816937021	-1.09557433953428	-2.50208213303417	-1.32132726829843	-2.29261480368912	-0.797329012376841	-1.08383244207591	-0.642802188955637	-0.95613917577172	-2.5818452117444	1.34240206421529	0.697092179742278	-2.45181607619768	0.0699917590182898	-2.38066671307017	-2.26479243755372	-2.17723773113557	-2.5896718930904	-1.55456511599101	-2.27610672159909
ENSMUSG00000075142	-0.873116213398335	-0.876805902280475	-0.68470248366773	-0.975243863439848	-1.66716570543452	-0.771065425648421	-0.777700643230526	1.19500700530579	-0.494333995602903	-0.725736560760613	-1.00452562585257	0.485259902644499	0.963070341868755	1.2128496632946	0.60144042958563	-0.715499952979266	1.45081598784061	1.13725214703532	-1.34190100104673	-0.919587767673771	0.898504295482312	-0.825209200199107	-0.694009577047922	-0.819273836550975	-0.928855626995379	-0.803041379838774	-0.796740812579412	-0.736328153841864	0.103062362537228	-0.797508609322268	1.14833212195943	-1.04742641150499	0.431656781377125	2.60878521852226	-1.3101926111407	-1.08296390197878	-0.78804439905815	-0.992557178705623	-0.776002017542183	1.16769494337583	0.702357612527899	-0.661745858564358	-0.977661689831181	0.289724043796723	-0.939193912821926
ENSMUSG00000045150	-1.54153689034415	-1.78663526536404	0.967114965804382	-1.60044376398536	-2.14267540063556	-1.53850420133743	0.316039712322274	1.60695119943914	-0.567789971479532	-1.74115432927019	-0.725267103630832	-1.42295984561294	-0.212017810545892	-1.71353094737254	-1.88933039317659	0.933477007996839	1.89787854419092	-1.46612028276662	1.09242121197065	-1.4790151345449	-1.37662651567431	-0.904410037057944	-1.61070499434308	-1.43394521972571	-1.56643572872072	-1.77107005747878	-1.47264841908219	-1.3500063006914	-1.63981826629262	-1.53865882102283	-1.50831859821628	0.247304970429486	-0.390289063085179	-1.65564677541305	0.808376391792331	-1.75320129029674	-1.37552734315295	-1.67123865125503	-1.64485719476354	-1.70607414733625	0.864017347865732	0.841014926266848	-1.07753353953739	-0.389799457011205	-1.48444487351047
ENSMUSG00000002104	-2.27974174704855	1.48329292731788	-0.850252279322535	1.31201273933645	0.260054372959102	0.808117468656908	1.52976212285091	0.195175249758927	-0.270514831391107	1.20577121286574	0.301973876053761	0.190891689934786	1.24487665162123	1.48780219178111	-0.680996713419946	0.139616079751547	0.919587324421804	-0.877062711126359	1.75593098771095	-1.02281816205593	1.27183369708759	2.2399214542317	0.444283206825561	1.1313081200622	2.04156803341254	1.05843616913294	0.516365541593785	1.35705933925494	1.87064068864806	1.44630875886275	2.14912760088492	0.662688110415907	0.719630413108347	2.11496438592629	-0.0747018255080115	0.733381138114168	-0.877675590726266	-0.755537456995029	0.0906275113298936	2.35338952460713	0.721950705233104	0.508185107762152	1.13104384807068	1.49336083591201	0.910107564517993
ENSMUSG00000027257	1.68109290862763	2.82207931701908	0.204528529145647	2.16028149898245	3.40569984995545	4.36019480787292	4.53058406932185	4.29175897739986	2.96249762396502	3.71186259155149	3.64467580615798	3.36620425319261	4.00703204127549	3.49928530078949	3.23892294860581	3.8681128804322	1.61344419507283	3.96126107429587	3.28363316831164	4.10344756625367	3.43655594974082	2.00838612763788	3.09169458367337	2.09145546372094	3.07346670043034	0.193063554367749	2.65046137573903	4.01290037107135	3.75624454394673	2.93936150175057	1.65981776108685	2.89923281381262	1.20140648764051	1.86275786992453	3.71281637629265	1.59041594713976	3.51740423013959	3.4738849661959	1.45655724179741	3.38493456439891	4.40555138131888	4.75583193702791	3.52669819111944	3.67488297263058	3.82398283185628
ENSMUSG00000027249	-4.16119022338866	-1.85646300000307	-1.23408712751758	-2.21042514223132	-0.944298956733685	-2.30699367732958	-0.679105532843736	-4.09640148742571	-0.605807421547534	-1.34267571188835	-1.83521544581167	-1.56622628768451	-2.31868633601848	-1.63368367612394	-1.46908895835724	-1.23653670063639	-1.57323437718964	-1.50608374927142	-2.21422224543822	-1.53168634206879	-1.31808675301562	-1.65494292880526	-0.753627209354167	-1.34603091018313	-1.71349018716836	-0.593274348699177	-1.37420037841313	-2.43689250349384	-0.601308272509913	-0.965636761279569	-1.27190944960807	-2.22592794427337	-1.67473735025928	-1.73812452425855	-1.280422100559	-1.04662956265907	-2.09409432902511	-4.15650140296413	-2.02851839682392	-1.66408497863	-1.32871786043636	-1.64530116449978	-0.743901764303084	-1.04955637983623	-1.64899200065767
ENSMUSG00000027244	1.05501800099349	-0.0649469005069465	0.301371078075347	0.379841953998067	0.552443076578792	0.314646473295858	0.340460325609536	0.659336030610498	0.610227175593949	0.727279696699648	0.508117376328877	0.66966873781966	-0.187988993526401	0.165023419111437	0.26125079992995	0.74737649555372	0.947117949978816	0.521793883601038	0.287098377623607	-0.224866294647682	0.137645778452824	0.180902490872517	0.529945325881827	-0.216394437971149	0.170803144913351	0.231825941817563	0.942393057482757	0.494628071628809	0.659182096434875	0.170798091512011	0.963118140903474	-0.0707877352906828	0.22222251729309	0.405469202331228	0.781182656405091	0.443188024550686	0.453124626860293	0.299422934014962	0.184063801486044	0.998024594942109	0.561433018485596	0.649155234472934	0.337668712791491	0.327663561588657	1.02453135481955
ENSMUSG00000085417	-2.50257103845776	-1.09869532397774	-0.666091770270982	-2.88810797173702	-1.48760508411516	-0.219497021707533	-0.121342896630068	-2.88002189020274	-2.84158981751796	-0.798961099274207	-1.52296264026758	-0.231088563984717	-0.304611384301632	0.160418050629049	-1.36527306708727	-2.25400831692877	0.66679974399801	-2.68892703876134	-0.334144689741258	-2.45797880945205	-0.279841413228014	-1.14754443922087	-0.967461853919965	-0.0672356693110178	-1.76492933254016	-2.90684729578845	-1.00201985387607	-0.440356694673984	0.679508302780809	0.0573797733835335	-2.84559267001727	-0.0809707287765798	-0.13266935263085	-2.72889503228398	0.229542330742043	-3.58584381703079	-0.293609758484762	-1.88011247788494	-2.7592991295721	0.657796667231046	-0.977368827493603	0.381469284600946	-1.71267365916187	-2.03899979445801	-1.51127071574789
ENSMUSG00000082328	0.333870204909123	1.32664903517194	1.33112110015979	0.314757275741478	0.614589925565378	-0.736685477887236	1.72538236849347	1.26734846750414	1.91385568056801	0.644232658954063	1.97215999794661	0.828121366579966	0.76625220987325	1.37277231310447	0.104057739451987	0.516970592219556	1.5206177198456	1.68473768027383	0.980799677245017	0.223776367662284	-0.744395466676966	0.754462302498964	0.877520929167923	1.44111373312415	0.103457871023313	1.803844362076	0.665586659919578	1.32320801561882	1.5262130122668	-0.183160637589341	1.78877292988018	-0.852157849624349	-0.977342863283339	1.19422911432924	2.02437656865016	0.627576544738559	0.26352487074718	1.30775385208433	0.324566674718919	1.44728296261096	1.09727547654366	1.90948853438717	1.4409142399007	0.395193419988201	0.756403831860785
ENSMUSG00000075012	-0.841043099795155	-1.54166374431496	0.964199307705066	-2.82272264930764	-3.75822126028962	-0.537427201821908	-2.89152443055878	-2.8832661888872	-3.41432692404997	-2.68028729832039	-1.07387327498715	-2.43680164223464	-1.01919229618813	-2.13437908247644	-3.04530253761156	-2.42142492398402	-3.25300103656657	-2.87814437298803	-3.50007834163447	-2.40870634171824	-1.73694976009865	-2.73449504012319	-2.77730408747765	-2.54862466997783	-1.4858479806728	-3.06952236239481	-1.06322441075866	-2.35281910786348	-1.80033121544683	-2.82120055608694	-0.0830435098652293	-0.157442040069081	-3.24782241136594	-2.66862157473569	-3.41266946322716	-1.37099494870141	-2.77072210045066	-1.10105643003028	-2.87631880241776	-0.862034728095099	-3.06886080559968	-2.61532656325251	-1.90156892428122	-2.66399544780615	-0.635521168371285
ENSMUSG00000032698	-0.33631840502841	-2.1744492577841	0.223936533542312	-3.32412382090083	-3.45793018832154	-1.16526553582543	-1.75576393748185	1.07445035493972	-2.48720948932545	-0.85473833525857	0.884264616884195	-0.550233836354157	-1.63788751604692	-1.93994207200088	0.397267208180309	-3.2626071731166	0.222129064470043	-0.306785729667794	-3.25920038274189	-3.31705723749332	-3.18414456894022	-2.02338905639462	-1.31523689697501	-0.877303066108769	-3.46249477014582	-2.64937614790573	-0.966020420248801	0.512212187388682	-1.79622774644425	-1.24226635139821	1.29977744125089	-0.58680781103276	-0.17957975816745	-1.90588394059295	-3.17245974996962	-1.72696527185881	-0.144864884808989	-0.73506061178988	-0.624966201681487	-3.61828191746518	-0.60925487740186	-1.11278593038866	-3.18807332965066	-1.83556383891098	-3.11565369503248
ENSMUSG00000027175	-2.17958900055344	1.42603258113558	0.859222049093358	0.146285134149284	1.96727758353576	1.44250639042628	2.24199391687392	1.50972509763592	-1.58305824637445	0.612831830201872	0.870906205038312	0.5041742589889	1.2449005212354	2.41624050132327	1.64315743688229	1.50969345536452	2.17596949894259	1.06846917115545	0.718760678975515	1.69813591879016	1.19260537659193	0.917925686596789	1.98903438000069	2.11818272921937	0.335681929743997	2.12466460167989	1.89477792466513	1.3778907973215	1.93103404875804	2.00538085145816	1.28847754908136	0.103545156668574	0.85571707901267	-0.100142200833685	0.641553130929357	1.75674088892486	1.04188755975587	1.73282700480558	2.17881325815171	2.15857967168283	0.431036883582066	1.16824334451938	1.54351483228036	2.41655492136121	2.62868091761627
ENSMUSG00000027168	-1.7294848561909	0.311155088903244	1.23686609869903	-2.05470441638105	1.48210706712602	1.86493284154278	2.13754243545611	-1.69707462934487	1.23658749164775	-1.75911139999487	1.15539689604354	1.46793986360052	1.04957649678415	1.18846202431783	1.37584308699351	-1.753353238095	1.64939676506629	-2.08735614361928	0.648720443805797	-0.449004042706751	1.4174307311914	0.715782420709325	-0.350567383593687	-0.347388934309308	0.706075151485519	-0.822406455006377	1.15193688743018	1.00675354263326	0.917976882032538	2.59199067655701	1.29192338440917	1.88582483171702	1.54848029732371	1.35141648946099	2.63549119693391	1.26422459690362	0.44120793199509	1.34541060016061	0.184016232270215	1.46103449841293	1.61019975878463	1.02854864449798	-0.739894249669285	0.863499404232117	1.74576516935233
ENSMUSG00000068614	0.479494267604246	-0.736437309429701	-0.537535154425589	-0.183404738421264	-0.855133807933261	0.211046668555907	-0.905099916393372	-2.80364681802909	-1.44591962664267	-0.628309097923242	-0.57495246959499	-0.862667670526314	-1.59981823611522	-1.40020831592451	-1.05917858388805	1.37746202088581	-1.08328341070112	-2.68739330749602	0.47689288604055	0.907320279527688	0.283525969526735	-0.282690666214062	0.0687081100802566	-0.113129899478983	-0.200017466044947	0.553522198801443	-2.10639487980638	-0.114155503042358	-1.23045999341187	-0.442425531938405	-0.69813745257982	0.109088348988643	-1.50690465528193	-2.23572226025215	-0.814574083194965	-1.22189497854807	-0.551613837394015	-2.5993838521546	-2.68691833142225	-0.664874136556702	-1.75674876605237	-0.963231828492912	-2.11035245439508	-2.45692391354776	-0.681799898762718
ENSMUSG00000040093	0.296780439160481	-1.13732453076004	2.05061843432705	2.11912355752742	2.47867842394267	0.220459864925785	1.65459915047296	2.68734507313107	3.25008437824454	1.16201354494437	1.05196420481195	1.97045440774606	-1.10502282485123	2.85339395209762	0.530571887804346	1.19045178566867	2.87742773190544	1.76208690160555	2.54191340096767	2.10479161386642	2.01037187879312	0.15990181979897	-1.01887965534819	0.732711488879793	1.58679509975741	1.89155396682369	-1.20340021188257	2.29565985020802	1.49618707706515	-1.08915048990315	2.41094087588688	-1.44646793840041	1.08880983121561	-0.0857721844062785	-1.46702959113262	0.927373212239053	2.90587740332326	1.81214697637506	1.33888352530483	2.00645964788794	0.204352660719302	2.28955625092471	1.00815750406765	-0.312397969326166	0.38799132890918
ENSMUSG00000045838	-3.25160960895217	-0.363657829186529	-2.9076111351753	-1.87235706433551	-0.286699748744783	-0.962892577125316	0.246724018031412	-0.338368325038119	-2.94279565653635	-3.3740229715674	-1.85304659210686	-1.70160875275655	-1.15883050800296	-1.45368371964407	-1.96305023947154	-1.29573537450465	-0.982046307977975	-0.292687678561114	0.363244728955938	-0.459115800352085	-1.00484100378233	-0.537085909807506	1.43456620433708	-0.837381626312689	0.159459298945114	-0.676060301339291	0.135227492930265	-1.12342167611859	0.346266188852506	-0.415295494843717	0.191018035660911	0.281362731609548	-0.704353525114575	-1.53806652012135	0.840697236456815	-0.172781186679475	-2.93463457149311	-0.38015980094857	-1.07454097886413	-1.63576909059099	0.244179269231631	-2.80359431634963	-0.259604386036801	-1.27585640776541	-1.59736803105716
ENSMUSG00000074916	1.61180896884841	2.37481341704762	2.106699420581	1.98429827943513	1.52650091961304	2.0767202272655	2.78996424188955	2.65418501706533	1.39472222509982	1.5895468997512	2.26081146798096	0.828166196883743	1.87134694982628	2.45220380036711	1.84900358105696	0.891673776409606	1.9026805002213	2.3935775523122	2.16936492111294	2.37444898651803	1.36449919305568	2.29645731467204	1.32915048647587	2.47065040274404	1.75343150935461	2.50882240738854	1.72091027262316	1.87882616696015	1.86376382935246	2.22555531205427	2.00944662270096	1.93515290267	1.8472684282887	-0.107718657513284	0.561910376795461	1.7591351721312	2.73853480923907	2.05919460228443	2.02808339229722	1.25558650750006	0.780338330008667	1.19476319858328	2.5476887412158	1.27277693861706	2.57620974557402
ENSMUSG00000027314	-0.504707034192865	1.80657650093962	1.3733474385271	-1.85987525595558	-0.906719856001089	-1.72864542606957	1.0902765451423	0.319054942447624	0.682740697257425	1.35539565932299	0.913696286972992	-0.142262879608863	0.477691883980888	0.677486855887491	-0.54307581137786	1.57566617954838	-1.4987252193526	0.954343079491477	-0.16370946343607	-0.444116590717387	1.1477489242838	-1.70020258239944	2.3346342597178	1.0925439328701	1.48014010684087	-0.0711864535083313	-0.924213961749309	0.3122232110563	0.351247687700076	1.69904396922072	-1.74455107326904	0.648214095189153	-0.944026389425853	-0.19807529740019	-2.22325534335215	1.9824338675686	-1.63874697578326	-2.01367726730709	-0.305422560274786	1.02210380460975	1.94738673146972	-1.45948553359521	0.278007273624108	0.919728178421972	-1.76875319671326
ENSMUSG00000027305	0.436263546181401	0.981129424314134	0.639511717310283	0.0626507055361057	0.524561132437882	0.439103655734602	0.700685810573656	0.326821453907115	-0.486001098306106	-0.155368930088502	0.711363238429782	0.930693382072008	0.302006342146271	1.16796591508873	0.188110105402823	-0.230204698495099	0.402312717606101	-0.114162636003033	0.0560892644330072	0.0889148784738103	-0.0603471205913768	-0.0890820526472988	0.271689070604376	0.30883688633659	0.481631176421473	0.502720852453689	0.332657262187601	0.727876992811693	0.982149743071034	0.855461167801217	0.387494872825732	0.888898241542398	0.361461707320178	0.39255933338361	0.0718974426892154	0.865757209323875	0.557766813429584	0.782210187507609	0.89513963057652	0.105225035358487	0.758491776244131	0.668745353196733	0.865695857352451	0.658479221318589	0.574363735437759
ENSMUSG00000050619	1.44284155818461	1.23599711029455	1.39801902882408	0.740018585532086	1.36003938256646	0.415684653093073	0.891695455457155	1.3839816152759	1.19637280827926	1.40853794788799	1.33122023839467	0.377360485492632	0.403979512546147	1.18412455505254	1.66049671291673	0.651845558370308	0.821708754264823	1.34168675162618	1.38095767237293	0.603273672923764	0.242907631534189	0.642659651895314	0.632463071626955	0.712503295334451	0.710173248167415	-1.09384568166002	0.762953640929404	0.436882503847468	0.877616944823071	1.85370295432115	1.12935821596265	0.739848960691071	1.55276957245439	0.785500724069784	1.75687384898628	-1.90466054332843	1.92747477696103	-0.656674772321576	1.00985011643676	0.729550079913457	1.54193971676554	1.21434483909604	0.694485314576254	1.47155657613547	1.13737439931785
ENSMUSG00000000308	-0.139109635706768	1.161426237046	2.37727691534117	1.08710545865097	2.09904250357624	0.47807509317934	2.18879102395958	2.08130319694778	0.789969260973192	-0.762647948087369	1.20141415956495	1.12974947787997	0.720214272508049	0.673223474803136	1.45244104618398	-2.43508085430706	1.52050323706744	2.82009335194332	2.41240119316728	1.18608285376384	1.13373257641342	1.18252311402641	1.99540508613567	2.53639999101458	1.40958357328629	1.49761503358598	1.75465797778343	0.819257534231121	0.450460520653438	1.95120412426389	1.8707332870856	2.00428147357045	0.823325816393862	1.38558214845018	2.8023811918199	-0.0725310204012267	2.23616804165353	-0.701074192625715	1.35534855359176	-1.51993517970218	1.53282113693188	2.26315791571367	0.527446719273877	0.830728366967234	1.75587911845289
ENSMUSG00000074884	0.253762865688324	0.47364935193434	0.239248593622893	-0.170208208529731	-0.176015697355522	-0.0655803950233113	0.445203154305766	0.444627417581921	-0.346130607162071	0.464848364008866	0.398583874360391	0.1409516375266	0.277564412264259	-0.0596060537950348	0.235664203623202	0.418376063768064	0.51951048402255	0.609347941936013	-0.139451849961114	0.451961133557441	0.216067908164301	0.0804251215267099	0.141188690684455	0.538408111807174	0.254124682504466	0.0965186358193275	0.337265328212143	0.549797741759807	0.483386071951602	0.624013068166309	0.0753753307101355	0.252766308838128	0.395860334866353	0.130899801089568	0.0550587531080651	0.0525381292859544	0.52526213075673	-0.0522079582114161	0.270629874505871	0.323008767721422	0.69376289660296	0.890315895610188	0.239871646231578	0.410896969461777	-0.135791673384813
ENSMUSG00000033268	-1.82042150662277	1.37018198589466	1.65092909878659	1.26248757761596	1.59019385779781	1.23513599715749	1.85795018512432	0.366310003927209	0.660327015505682	1.35348650912476	-0.0939763755580531	0.474395914376201	0.953361943946008	0.617346465629006	1.13953416696452	1.09003359524099	1.26620678341464	-0.396328232368758	0.681204259399188	0.886493376421651	1.42343128620757	-1.79678997273806	2.0253679656922	1.34955006720662	-0.596914008248766	1.36143387448658	-0.421459044070676	1.47991303352657	1.02612402618172	2.57393322635067	2.5115343115201	1.32484965451793	0.881958698379974	0.614363270468169	0.931135352630134	0.708278827873865	0.860413012759586	2.06031037819075	1.88108266418659	0.0649759710793081	1.80919832664353	-1.82581547898654	-1.09652694356778	0.834025282730459	0.756387966689231
ENSMUSG00000079071	-1.16439106551891	-1.80874012183357	-1.17939676697638	-0.795462621264205	-0.657136414109075	-2.23262511271243	-0.404083454071364	-0.723033540475389	-4.0796469480698	-2.19360126025857	-1.14574092851214	-1.311427930838	-1.75576810343394	-2.94560302543052	-0.946525846294956	-0.81047602331046	-0.873825098606736	-0.866004093408808	-1.65978495837709	-1.15409404005759	-0.461638643010638	-0.867579637738344	-0.748074989926074	-0.78500750250695	-0.976945576420987	-1.34177466260165	-1.00867994412644	-1.10447466763502	-0.301657133609578	-1.17848915674683	-0.661791680897856	-0.837328935535497	-1.58474243698261	-3.00044867856412	-1.38956367300288	-1.81798834577157	-0.116544016297266	-0.708938283505526	-1.42197776750958	-0.803589893289398	-0.535119056262006	-2.18831386462716	-0.828086658082501	-0.77854456666355	-1.30902096531013
ENSMUSG00000074876	1.76622256251356	-0.248571192606046	0.234443079181782	1.58142335277182	1.60280871013381	0.18100742365914	0.980407839904339	0.999373117709582	1.51057043021546	0.696460093782588	0.998546909383685	-0.381364669871761	1.83029989469683	1.0295313074338	1.01587243492595	0.438818559131931	1.56658665765108	1.27982241034163	0.866752573297776	2.65638502603674	1.13792068428707	2.55110691358276	2.42476314139359	1.20297256915369	2.14199267728586	1.05197820420699	2.19940299642228	1.45158109509985	1.25787479629202	0.240839375139066	1.66906846934293	1.98806975995534	2.47236334958582	2.70767422501551	2.01350905956997	1.72034712712514	-1.78024198515496	0.892631785859383	0.927616249714551	0.277744913883202	0.674616673927712	1.75509127006834	1.67766496257784	0.871862360461028	-1.81394591474335
ENSMUSG00000005803	1.64735533726386	1.48442942233656	0.105441222125432	-0.482434541808972	-1.25335633692688	0.712261406098936	0.866391123407144	0.946401129215662	1.00823376089951	0.769111126095256	1.21702658255282	0.59459871430372	1.37633924267287	1.14322801162118	0.891508733638217	0.799429537887334	1.03663246231516	0.571443126102448	0.607658374219013	1.9948764082211	1.70606836022408	1.30817657730398	0.35996292857685	1.48931922333186	1.13277293524832	1.0921081588546	0.466887654583366	1.06211915422726	0.892268893326736	-0.48624742155304	1.42558870084002	1.22556422207721	1.20452734491896	1.23908702183566	0.527609415146268	0.947620094556647	0.745666606318491	0.325341828369446	0.231014328465501	1.23966033183134	1.39080459266821	0.904110666407989	1.50114106908676	0.861200403987802	1.60517260128829
ENSMUSG00000044145	-3.59906167963759	-0.0788027229120392	-0.402608544112575	-1.40268262193685	-3.83831240802484	-3.32505970189867	-3.43241407304351	-3.335635144499	-0.604145496949201	-2.04293627441319	-1.0392985404823	-3.3839154301632	-0.50263479283682	-0.272988011872669	-1.03962067160383	-0.799512250148773	0.0500501258449757	-0.956990456789803	-3.7794141327277	-1.04264285835247	-3.73962418721988	-0.640500334958832	-1.82149011221559	-2.05136178885474	-0.323852083162481	-2.35052250760173	-0.330823064594514	0.238204145584365	-1.12400752340414	-1.44783519735071	-1.90687828342482	-3.47556675848494	-0.919090728768933	-1.70192501694444	-3.64823380673201	-3.5194867072631	-3.38906204148141	-1.50766882043653	-0.29089752242329	-1.68693674133939	-0.823812048125148	-0.886667435466095	-2.16655998535026	-0.665479801759522	-0.527257040198233
ENSMUSG00000050468	0.25281935886904	0.868581085754158	0.637413815428572	0.115332087107062	-0.338606481658533	0.764264161570823	0.411687479106493	0.837602060243037	-3.27305536403927	0.989186977360226	-0.2769111522506	-1.01092147210938	-2.15498436789748	0.871687968000489	0.428380787658735	-1.70047816139247	0.879080841191811	1.09958553984937	-1.67475023274991	0.251654362197978	-0.275785679384936	0.814710608780463	-1.81693700531535	1.10852349569869	0.145609460357365	0.336074071424877	0.968797752445155	0.440166436555498	0.420142828345442	-2.07554443188489	0.766816099900998	-0.699477802355815	-0.448644812850476	0.134694694859395	-1.38789329694405	-1.02163957691215	0.303876822582486	-0.0754059695651642	-2.08705997230663	1.12053233413051	-0.599771412613907	-1.86538971668627	-0.728675762039605	-0.455689449383192	1.04699486947978
ENSMUSG00000046338	0.423351392268666	0.388402004170846	-1.12212825713312	-0.769049480646207	0.173415978770464	-1.41360974393901	1.45694703420962	0.510713299125585	0.942675655001805	-1.32987516285528	0.916664233108582	-0.740054067019904	0.246042700039842	-0.776197195917284	0.87412831334782	-0.281192814457582	0.863559152330283	0.958405565928747	0.495117791012681	-0.591064772012706	-0.468437135895029	-2.75124101008428	-1.15522769196828	0.394475096418428	0.236842429789023	0.537057688537084	0.358738448925431	-0.603885777624326	0.689155681814005	-1.23625064002883	-0.414875991601774	-1.92989918615587	0.387438010574582	-1.44934574253432	-0.559837648813755	1.3483749290179	-1.09821242773967	-0.0816139967247649	0.545654411614706	-1.09709623030178	0.403626434117711	0.0595253515368697	-0.514283199021432	-0.675100287409243	1.24073960797369
ENSMUSG00000079056	1.24093957210621	1.28699890153351	2.28930844885746	1.155949336872	1.52126115882462	2.60016662074055	2.012095184144	1.70740809705822	-1.29449864960102	1.57024771518728	2.42672369788429	0.715543289977448	0.193156947389089	-0.182512962996412	0.97615033155175	1.60323055102509	1.17640346952626	1.38216167787975	0.521262247840318	1.81764480263667	1.78789038409713	-0.058485824400881	2.24400748689914	2.03526859136791	0.993234906766299	2.33908137820613	0.913721435749897	1.35818080807243	1.86998446385753	1.90991226603082	-1.47972982694396	1.15800283604946	1.33830209438249	1.32273552791945	2.62434498905199	2.30659452739236	-1.26143383365463	1.60870581003782	1.01130775575482	0.851066878827643	1.74510079975461	-1.20638337548584	2.09166401508749	1.91401348483641	1.9651985736938
ENSMUSG00000027378	-1.8929562963637	-2.11396387617479	0.174685490586902	-0.69103051445762	-0.848961142750967	-0.263491432215476	-0.382043882775853	0.600771129327657	-0.601563098067898	-1.21759656260294	0.327605201625978	-1.4784409627991	-0.358102029863827	-1.16720176284513	-0.439835743614979	-1.90809297325642	0.20163222872919	-3.51605276240026	-0.53926404608226	-2.35789161966291	-1.37097120066075	-0.511143475311528	-1.07501376482106	-0.398474247951242	-0.489439813076429	-1.14146075444639	-3.46906653667419	-1.33441477180463	-0.151792349197177	-1.94339404573744	-0.632599946883731	-1.0722201083058	-0.914127434904504	-0.0927081508933258	1.50264759724182	-3.57083333133257	-1.08988329765299	-1.05171449292446	-2.2965981764183	-0.778986097312509	-1.16902705242943	-0.287942502414815	-0.660923773756881	-0.374700386427917	0.222278031333395
ENSMUSG00000082671	-2.78863592941554	1.22552418559579	-1.54109309540858	1.56876113529907	1.69761856409364	1.1203909952119	1.09250095127329	0.69989239508335	-0.205996479542312	0.404317396768695	-2.42465658376321	1.02209239809751	0.340012630707873	-0.843910031473243	1.23216649295559	1.08438505595409	1.15454385563808	-0.507823452551286	-0.43963939610874	-0.102833582885286	-0.91119564169859	0.779613912788812	-0.327143777177101	-2.79151195517126	-0.138958837429365	1.31645040030822	0.615938952341754	0.2365760423772	0.368976138717353	0.787355600581603	0.382564825216957	-0.121057830520366	0.943097122905756	-0.416908467852283	-3.7384135193885	1.25690150332845	1.21083345793308	-1.33280973294216	0.77186594511161	0.67378347127617	0.893912036579126	0.528027888681569	-0.967736411031734	0.29357847913653	0.794961255613594
ENSMUSG00000086652	1.07419860776455	-2.77526987196693	1.62530988858441	-2.50576370271091	0.744014152474948	-3.08848577476688	0.498610546293157	0.940024099615279	1.57041025721528	-0.0664763007182657	0.443898464014238	1.21617490820327	-0.175972936649284	0.672370402959371	0.436619934982268	0.649886932330914	-0.847202552881598	1.02278294518852	0.515562124509566	0.664950418994583	0.707762601002716	1.48310374550999	-0.266338676043416	0.744832743430792	-0.160309250317174	-0.59461829552824	0.846024244034863	-0.100736249489013	0.246981018766242	-2.57290645800617	-2.47991522459182	0.752052379335726	0.601122032801426	-0.989274778255823	1.49580900067914	0.227390943783558	-2.79209252073735	-0.643720601642403	-1.45869619480538	-0.935165012195335	0.535516676059674	-0.170667341705396	-0.305855629094588	-0.699811450092383	-0.800722810020311
ENSMUSG00000087528	-0.814700716037076	1.57221816367585	1.83038062059013	1.14659116052356	-0.972054247535439	0.76769344375154	0.803194363413813	0.249810491969504	-1.14380084938681	0.879924842220253	-1.91066589870052	1.7086340885637	0.260166451696149	0.285605730868757	-1.90070678109776	1.1903917547498	2.26275533055184	0.679342116190825	0.745420206068487	0.604899554691707	-1.80847474138879	2.33317572492432	-0.0642315253621014	-0.237856950626669	-0.451227425728591	0.978227192897301	-0.653574727993937	0.601477407308105	0.463148414150853	-1.57352589450626	0.923084770967693	-0.241625493776534	0.639595148850754	-1.92302780643021	-0.159632391529876	-0.662167147217537	-1.40472328679541	1.43321616916027	1.54333278221987	-0.807024226416411	-1.69393895099572	0.312181960753448	1.3552706040755	-0.279666348410993	1.94484802330664
ENSMUSG00000027399	1.594563209824	1.87330769117389	-1.06023557997167	-1.22601033213041	0.15415526323931	1.5805262800722	-1.24071115637214	1.32633831268701	-0.37458503565185	1.5070611936093	-1.57378755303271	1.71972729190553	-1.21853765185111	0.297972103313733	0.593229896053681	1.5257963953946	1.32944186028521	1.68818302815267	0.725303852581536	2.10065110662139	0.22715043842136	-1.25921103370242	1.61588601930203	1.57575181122862	1.08854464869299	0.305457648316754	-1.32877200633597	-1.08982179938418	0.544589118361093	-1.15162629342163	-1.11680089749767	-1.42325743280819	-1.95787589736281	0.936683175626389	-1.22513488939836	-1.3582538016338	1.47834102022449	2.56174745718364	0.59513089323596	0.231692651148901	1.14879566877686	1.07759473640896	0.330114363149191	1.07691643089198	-1.06495910652791
ENSMUSG00000027403	-0.758660818501826	-0.12856469315248	0.44347650658178	0.927418012769881	-0.297881845731695	-1.24348241003194	-2.66447898019313	-1.01536163550422	0.343109556917628	0.395899975910072	-1.08463224249783	-1.03692451283668	-0.557147791266835	-0.591244584653187	-0.224328640931251	1.33729701774422	-0.148106183149713	-2.59974193717392	-1.91009947259738	-1.15739235048263	-1.86692333802133	-0.457341335570507	-0.0795314196810249	-2.71777750969999	-0.246706950318754	-1.01484995850803	0.0639076848171454	-0.510427115514507	-0.17497159543103	-0.62305077268236	-0.0721743339037482	-1.94721274678489	-0.838237826616825	-3.02361767334648	-3.43831252855685	-3.28569063019715	-0.962818854279316	-1.94571355933284	-2.70072401132242	-1.62706735089183	-0.429678230267793	0.705595984641815	-1.82501000544815	-1.04800677419886	-0.976034476701727
ENSMUSG00000027409	-0.420781093734346	-1.30105500992178	-1.13490904315591	-1.4084230236328	-0.485454064023819	-1.22409981896304	1.35521912585316	0.122029689058829	-1.35303792775988	-1.17952979981124	-1.44639871550232	-1.47742181364585	0.528965962604503	-1.3154788230235	0.193671490529156	-1.18246178312334	0.355228049881031	-1.17016759326226	-1.72408057848436	-1.38010092119654	-1.61824714275935	-1.26891720449382	0.892997155823448	1.14037191045427	-1.37770510215563	-1.22674700731717	-1.26215702677065	-1.20732105371979	-1.30420162606448	-1.23703566398701	-1.33045626285859	-1.49869757161203	-1.65104179197271	0.200912533020052	-1.69130021954083	-1.49174381216789	-1.23033054889029	-1.42826324407918	-1.21281192076765	-1.26515217130812	-1.30311706956894	0.994849713672792	-1.40410541856566	-1.51077684501904	-1.35683852111077
ENSMUSG00000079043	-2.43942983180769	-1.42784289588155	-1.25519071790271	0.672061445031588	0.604089086786291	-1.78237279073085	-0.268138720568662	-1.37569702672951	1.4442864269472	-0.301712325403401	-1.70716443725122	-1.33032932308951	-0.475197005362661	-0.532274677951258	-0.346590988000186	-3.72659501447965	0.57931575323813	-0.743905041130746	-0.860803194618335	-2.03648842101752	-1.0033070484889	-1.59721223542652	-1.14387696412305	-1.25790893912439	-1.64233100769209	-1.28620898252302	-2.21762463271276	-0.460919209197416	-1.79525326479401	-0.582917845841857	-0.361272337420661	0.265857260627509	-2.24324425818193	0.0514502692266619	-3.43914336446301	-0.111856554449146	0.149017838000006	-1.53921987259499	-0.859988306762375	-1.48198158373684	-1.99910152658792	-1.2105296670666	-0.863609515843399	-1.07085154598299	0.126771370584761
ENSMUSG00000085566	0.282448845726316	0.469867123530999	1.15991433583495	0.215879740670641	0.338292614139393	1.56302385678843	0.811490058703154	1.01536803003616	1.24987878684571	1.48737223691093	0.784646284834674	1.14958848816906	1.23315162017301	1.24249822670598	0.736341896659549	-2.94412401219331	-0.115454678879014	1.32813420625156	1.69229548512112	0.878173617332109	1.46510132669952	0.537431838231649	0.816570424434688	1.28314563198722	1.00087691748628	1.33800218170777	-0.138649155371662	0.867728918695187	0.349784237290286	0.592677218038935	1.28919670443321	1.22095471251843	1.5581664656797	-0.198476388327281	0.777456883548617	0.468566377194878	0.366714761396663	0.162021500739645	-0.260235615431203	-0.540641443542174	0.967766323938397	1.69895322759015	0.464064895559593	1.2509998090877	0.198631992488025
ENSMUSG00000027318	2.57749452540819	0.716378591079945	1.32217709539516	2.00685771159896	2.06645978752296	2.39355258510059	2.5605224252621	-0.217050998783614	2.05961376107123	0.512150951202622	2.36538374776074	1.78895078622947	-0.523161314204708	1.32412530276032	0.0873448086774634	1.61661881081079	1.52492757681289	0.994033159560172	0.542543491885936	1.07507111833219	1.64317607429386	0.883230943067833	1.29956398213509	1.19980024133898	0.879185005815498	1.85932936554893	0.65673480058204	2.03285908963059	2.34537099389308	0.357943944905235	1.85781051167255	0.918523113420588	2.25906544375371	2.75798391606674	3.0115867727513	1.67821818648381	0.87661937550732	0.40167804751259	0.301462507686332	2.02956740360708	0.167991289432372	1.92248147219466	1.01114379324744	-0.905253552403986	1.95922160020862
ENSMUSG00000074793	-2.68185871005878	-3.18988512370948	-0.587959962882821	0.0560509701721631	0.0779907193143468	-0.422051648457685	-0.225766029225846	-0.990983353682375	-0.272260520177965	-0.584936525384521	-1.78780205336413	-1.80058633456608	0.799574611925156	-1.28909960360518	-1.29774516381852	-0.230648919339401	-0.779487937370965	-0.32071317961557	-1.4808747814653	0.136102083115618	-1.16127312341358	-0.640056638285812	-2.91857268770853	-2.89105442813723	0.950930094627532	-1.46596727085075	-0.650119859711242	-1.45138445552955	-2.62090044428716	-3.01810206446872	0.99727912315969	-1.67729193147161	-0.146745707318522	-2.9472750367229	-3.78595298195816	-1.19736216267907	0.766866385523104	-1.08823937689901	-0.708108276943858	-2.96567142698274	-2.22558861701127	-0.513837056666855	0.141165561335502	-1.32266463814938	-0.464307339073129
ENSMUSG00000027329	-3.1115192784051	-0.807902878653251	-1.15158173718302	-0.733175932912549	-0.0506913497661415	-0.862728523738786	-1.92361583459581	-0.577499395058557	-2.06708380119269	-0.154823576906891	-0.886772866049783	-1.07470137591458	0.052596232657074	-0.659620771053587	-0.285706941909981	-0.51030949390041	-3.45974036707329	-3.25153234246571	-3.7862612937664	-0.628618273071156	-1.19281649725362	-0.333278958856795	0.274859924120897	-0.662832829683727	-0.863266817037457	-3.35481287034052	-0.373331431885595	0.642084594674473	-1.50611740455171	-1.6250295595792	-3.28430727957637	-0.26176553318111	-1.93825035334815	-0.897098283041648	0.0974065004457031	-3.49330483999466	-0.314802736650597	-3.21272778883275	-2.10864420744346	-1.05995795466463	-0.967413307550717	-0.696791788557606	-0.940397232640507	0.554962737304562	-0.899178422245417
ENSMUSG00000027341	-2.2906151536969	0.875063909766742	-0.369334481025365	0.39725336570605	0.183685848228883	0.695553176883144	0.491458045484662	0.745837440571395	-0.517970755516573	0.653578765543932	0.190530759462858	-0.349183645448401	0.448768334520228	0.528915744083332	0.807125736700475	-0.29447400491593	0.629759533561159	0.387861588275081	0.951294049581113	0.736859889548159	0.171505023711485	0.597430354868978	-0.17620488009755	0.81449755618223	0.411474866805404	1.10417901065227	-0.473657715112201	-0.213001670848642	1.15368444419589	1.33718117659968	0.618174297608716	0.682370147085178	0.652798956255531	0.691763584781211	1.4915465429615	0.918494969155083	0.0841744177938844	0.784389449923419	1.06447540788329	0.19333489968758	-0.222567966800267	0.698930280094694	0.847708925124305	0.0907601716274986	-0.453662109910108
ENSMUSG00000044991	0.119373523449782	0.181387985872993	-0.248638438428645	0.773352857094428	-0.165097708903444	0.449548298503991	0.393318309677586	-1.2930722866037	0.572674560353129	-0.985008538691713	-0.37621812078171	-1.2420241804676	-1.03161726800396	0.230672985635627	0.0946057435060679	-0.225239286742409	1.0292452190777	-1.0556112796518	-0.68646412811938	-0.784358930424529	-1.25638257583704	1.20248803277807	-0.302066073197322	-0.295439710329583	-0.276939875382263	-0.291686937003309	0.380809384969577	-0.274508326979438	0.0945298978043148	-1.29738157679394	0.352452786897634	0.0778755664853424	0.633567148128535	-0.371343386276981	0.853147027794011	0.189934614526776	-0.502075622468166	-2.4291947991901	-1.22779438327425	-0.121828822584311	-0.219503157500007	-0.727144649745796	-0.886438025028374	0.164658144652293	0.471685335466923
ENSMUSG00000043110	-2.14142581452257	-0.945536652046391	-2.07410407830476	-0.949660439023222	1.38609472382667	-1.25762050593824	-0.34864015508922	-2.45715347866499	0.349147271052549	0.912372100887749	-2.45001131749377	-0.195451168920207	-0.292502068962592	-1.35324823872188	-0.53563833289061	0.768027308461635	0.11870863537245	0.0712092171172602	0.184988898876402	-2.19646021434968	-1.36506802428668	-2.23727489129127	-2.18629011237736	1.06355855373668	0.106920380989869	-0.53285854089937	-0.0931194844367557	-1.97748073333111	-0.286575460689946	-2.19767618482265	-0.255063614492699	-2.31418959410118	-0.648429344511026	-2.34232929848898	1.53599670127543	-2.53286827044014	-0.468615882323322	0.113293343616346	0.141031055644479	0.8027355910756	-0.265664283784401	-1.97352880758517	0.136530414818495	-0.29336948298098	-2.28483131817676
ENSMUSG00000027273	3.31206896747456	2.75045710796327	3.13211638526319	1.33268635147191	3.06434996389721	2.3169353191973	3.64771413217513	1.01582066769667	0.737482523597571	2.09464008395066	2.1051849436684	2.81208386890414	1.07323359889022	1.70329526628946	2.96148193226808	3.15662183767305	0.216767523082569	1.24413320167209	-1.44883997740596	1.16439455867151	2.02390540712065	2.28779107145483	1.51886462832033	2.82513459709452	2.94364152236071	1.89971283878321	1.79934201132653	3.99030871222071	2.78528462973474	1.63479941350919	2.1873407278724	1.78565574030011	2.07592077703589	-0.183324316909864	2.33130110496685	0.54453687607695	2.36632322890402	2.6389908894189	1.32765369382394	0.978773348865698	1.95850408551441	2.24564751357723	2.94385465682968	1.96486359085275	1.11073667677806
ENSMUSG00000027274	1.05746841611786	0.816060534221309	1.26022131817019	0.84209345136673	-1.06973971596204	0.583336462631283	1.28075241533371	1.25905972606278	0.632431845558305	1.18759358201966	1.01056784336575	0.62889011736039	0.0893879460448551	0.611514724983226	1.50533944191349	0.821921061073811	0.485648492212822	1.00193962484509	-0.0697457522278025	0.781142855353887	0.68232264326304	1.02368944533582	1.03577575574906	0.957829297641139	1.19560407502604	0.244548143505366	1.27845639654772	1.39127191411079	1.08260670066397	1.23966342757044	1.03185510729815	1.34841243917413	0.483501925900951	0.313911343009128	0.745230025908954	1.10495249766893	0.89686148736092	1.01108795515286	0.693498108148706	0.649360611997122	0.617284019121544	1.06310493021258	0.920697670168454	1.12266115883879	0.235385420841116
ENSMUSG00000082480	-0.587619998217945	-0.709813550880244	-1.29640300117814	-0.501041665435503	-0.6171902978727	-0.658141887508025	-0.172044220536866	0.618564510240918	-2.05660401261379	0.235600683510295	-2.26467571850139	-2.58797026059161	-0.792822057140102	-0.213988123459472	0.0855398868504351	-0.616621908993012	-0.943496325931571	-2.76781126970175	-0.795224768077282	-1.06704624080576	-1.53855673166739	-0.061334227498561	-0.82361706661358	-1.35277746422721	-2.26037561834199	-0.105901950282622	-1.28389256243729	-0.815613916091728	-0.113565812537932	-0.464144066271976	0.679541177940429	-0.884126066516126	-0.549693308657498	-0.818629379651211	-0.106986957751355	-1.43398584172597	-1.76570110603136	0.518062539711874	-0.887531038131896	-0.354869478318506	-0.665079445879067	1.07339408392899	-0.662463101067385	-0.965008644883121	-1.07619559460331
ENSMUSG00000027424	1.03729193573721	1.06641495439008	2.2589899812087	2.59154705735109	1.46131083580176	2.09001431486303	1.64208114247401	2.65947005623977	0.729656183351163	1.883058709918	1.50590007998771	2.24274675544363	1.50691013406037	2.55080985185547	2.33449945595388	1.89740864299007	1.51750546609261	2.45469785491783	2.97442775173422	3.18778420854927	2.57893725554269	2.25874509922812	1.77147344835085	2.72175476057139	2.57573495829578	2.69098815846101	0.697199500961093	2.6774077738098	2.43694126726356	1.63605040195033	0.651145461864757	2.23404109126991	2.4433957080587	1.69161409870097	3.0749422989285	3.3630907331523	2.32230264115907	1.21119252730803	1.54869591229553	0.124820595585148	1.00022084130815	1.96217898255471	1.60998171008737	1.42017366283024	3.03784012030834
ENSMUSG00000083674	2.03191179738285	0.856855282971442	2.75266611872137	-1.01527942936374	0.169356706486006	2.37639398996451	1.76425568038788	2.48769388539826	-0.507616409697654	-0.744589514393492	-1.17089386011087	1.54397430745838	1.08263295447195	0.394495272779496	0.594838347331852	3.76879936723148	0.677862436455787	-0.82682703257694	-1.67592773596121	1.82197566773835	0.0810775177147096	0.431142201952968	-0.757840884522347	1.79259792808741	0.724925621309157	2.03898722063789	2.28418020295055	-0.50372233653903	-0.589507553329417	2.00396304947485	1.42025110450403	-1.05396510384664	0.310357782578783	0.59952063002029	0.923274723341797	1.79418450555118	1.80542099166527	-1.20553022646453	0.497000991387876	0.810493604692134	2.63979614834562	0.887751641102737	0.302053956720605	0.371578330562167	2.91033120142347
ENSMUSG00000084178	0.681757039572062	1.81223713313049	0.673558200491601	1.17802649059143	1.82884985963231	0.494986621516395	1.89743868099768	0.806706022699888	1.7162227972676	-0.318284640067703	0.640545758604515	0.560066599306722	0.905655640225628	1.73444979097694	0.859672546844798	0.454845862794439	1.56284858274406	1.71853142273295	1.27072699373107	1.72222904905924	0.913223158042554	1.32313880426672	1.66507113130032	1.33471873835885	-0.220159452478011	1.54213899265805	0.348823697550016	0.766470206241828	1.65793576671296	1.51182667591559	0.446383212040416	0.857412392780478	1.4594917243151	1.42728987498706	1.63675195909274	0.198417462886674	1.1417455755751	0.620652587595099	1.14958951647963	1.89125909546092	1.6901256718062	1.39129939304981	1.09002453954147	1.03511888578989	1.99180822190896
ENSMUSG00000083750	0.626956006653675	-1.36875878673209	-1.82364347463283	-1.92257361724832	-2.09112640487912	0.837803586999411	0.161834726431884	-2.31647151099323	-2.26841992868277	-1.86328692676039	-2.22780110993899	0.875716637571412	-0.427539258345104	-2.15918841961245	0.0731328218723825	0.400498310872694	-1.97287406060591	-1.7911727261609	0.571136590283656	-1.97833047864526	-1.7586478151249	-0.123732420680824	-0.11077400349281	-1.95272153863407	-0.701368547369211	-0.72330656902866	1.27911471244341	-1.80193136254295	-1.08859694805947	-1.92419553545388	-1.82688364459266	0.28338841605886	-2.81196763639081	-2.12891009375035	1.65370866423316	1.38878063546575	0.203096609800559	-0.687202541975933	1.00105510323854	-0.907206971518201	-2.00098131298516	1.00004425565804	-1.8061364582744	-0.478859607274817	-1.74503585749506
ENSMUSG00000074743	-2.54710463205516	-1.27576105151641	0.905652932893525	0.739681200442253	1.20468331679401	0.742121297785439	0.556511416573038	1.9822400664964	0.0796593929618863	-0.618030933725321	0.233369398035743	-1.95738923913349	0.701332270278065	0.935303893053619	-1.33893866673862	0.0981384545233637	1.55543822413736	0.473540940418836	1.58245725298336	1.89338097461487	-0.662238579737386	0.672093291575545	2.37322802368147	-1.64644125229705	0.582733211223241	1.25911772302206	1.9648135766508	-0.338578877540564	1.0160636979967	2.20319328299178	2.82660131114854	1.20856474030681	-0.801264472647301	1.09073002747217	-1.03958342548876	0.582660486052037	-1.01803642233517	-1.61447867912669	1.33743669872092	1.72511465604221	1.79151948218795	1.29120146292079	0.660676984471012	0.528097481160398	3.35295311352319
ENSMUSG00000097818	-2.18455166051693	0.0615261976111884	-1.8342234947722	-2.21983959356714	-0.893204465390908	-0.501138651050677	-0.454727481531575	0.635269724961923	-3.16726492400253	-0.220001169421892	-0.439842550828453	-0.652715651625765	-1.94330002087362	-0.895600905136159	0.351807258894088	-1.84835034613674	-0.568100971838572	0.299973706233016	-1.09513719861341	-0.649430388531224	-0.750724015127185	-0.21336195918812	-1.86989483615454	-1.95890511727165	0.573439287574679	0.550841127017326	-1.92836582964455	-0.769614624112643	0.68883730595193	-2.00283674551849	0.16351509589467	0.842166469235349	-0.805996642100673	0.392494829271163	0.47955434546083	0.167888140329752	0.415419229313032	-0.082792022802179	0.917715230057945	-2.04732727467855	-2.12296800069373	0.70983412177178	-0.380323645433003	-1.42468322637368	-0.312792978094897
ENSMUSG00000027455	-0.623571515786948	0.806995256081715	0.540616945889762	0.562321259053176	0.801849260339571	0.683195569050716	0.601739351803804	0.606174782077693	0.190487177193525	0.564631551535902	0.44843834150015	0.0852880834737449	0.568800013013685	0.619235105754251	0.863874899154055	0.388876056135316	0.956034992903076	0.895598246627477	1.05539385349879	0.703469712584307	0.641656206042765	1.09116325691878	0.817956153742157	1.02488205545447	0.874219390776004	0.692317820499036	0.212132147710711	0.345441733690003	0.949511798962789	0.981828076557152	0.942787973196578	0.926156297440696	0.952391512862094	0.794139714420391	0.754636000127312	0.799233938520684	0.924221210193767	0.502169574474808	0.880692933042028	0.507606106127926	0.690504674491706	0.655921654654189	0.623807532237747	0.673680748248284	1.31122053700082
ENSMUSG00000027456	1.21858361430672	1.46535990136346	1.07544882087179	0.86646881471683	0.527596698222031	0.631621385623552	0.815701459534997	0.617115567364731	0.97343695047577	0.837019080619321	0.751085381147832	-0.0547434165562196	0.881542367794081	0.0675215212260284	0.125131800522741	1.2829710139923	0.83992632702193	1.01314476316954	-0.0725480364508462	-0.0913076170058393	1.07821050871094	0.929271378558745	0.518238801048859	0.497751165520055	0.672785900949793	0.265495087030456	0.453188178930661	0.559585358113471	0.890052451832972	0.237892994867587	0.841239898495659	0.934822336738144	0.471096628867937	1.0688242064648	-0.25787697744312	0.369540962394759	0.126452556667258	0.413452673010794	0.685154691665409	0.116929195864197	1.00790802853783	0.859256945885496	0.635023168671104	0.404513450456373	-0.610131689825757
ENSMUSG00000027457	-1.13971878193156	-0.82123730301993	0.234733607640435	-0.20963653223691	-0.804859932639406	-0.3335595034847	-1.63942991699606	0.361652840042007	-1.16313888134848	-0.830044901453555	-1.70711187045279	-3.72464129386096	-0.292200011425451	-0.430488026977226	0.289005727967536	-1.13405735444806	-0.493328930980444	-0.286040977313463	-1.34723078364795	-3.59047662430143	-1.15869307017169	0.182469696075005	-1.93404170178932	-0.207303186624401	-1.41158764186201	0.169477121599241	-0.741583735956947	-0.869234365947382	0.360358006876926	-0.525750715168964	-0.425424379699942	-1.33580291941731	-0.118171531784173	-0.999322514780889	-0.868852565137704	-0.327051183862412	0.370327797127367	-0.563155129653284	-1.158414395806	-2.42311634599424	0.415427917078846	0.102436579739006	-1.33379007900589	-1.32498221320868	0.344214239087722
ENSMUSG00000044364	-1.87609226517439	-0.58149120173415	-1.84471841017125	-3.29288480041424	-2.19521691207596	-0.546649433559678	-1.20816596858108	-2.44663880324078	-3.06018730774343	-3.28162149685315	-0.25257287004781	-0.620422008394845	-0.295157840367745	-1.62267627862199	-1.70464169772986	-3.03365131367398	-0.74248352679783	-3.21777034170192	-3.49369372563156	-3.18250072399865	-1.82130796584634	-2.46816335832143	-1.69647848017595	-2.12581239281195	-0.718888070216369	-1.77081773361794	-2.27856113304306	-0.643794485327614	-1.31630687082949	-3.34357721963848	-1.24455347833644	0.0613551833940736	-2.27152206524396	-1.31645155782577	-0.419730265921089	-0.637339773542844	-1.8993766076904	0.713340050735138	-1.64460119520395	-3.68539635937243	-1.25236435073266	-0.851032032428667	-3.77824196440054	-0.416907600523438	-0.659417655235598
ENSMUSG00000032802	0.510935774033804	0.42841463053256	-0.588087003336151	-0.143409624375901	1.00313164919919	0.237959625855149	0.998924933259033	0.590283382307812	-0.0666358287410844	0.98371033782016	0.0566200121935051	0.333410118922613	-0.158976766950248	1.04445332893784	0.571117131841662	0.679199142279627	0.456613323921886	0.574698258615556	0.460523006262399	0.91151498506232	1.20293357873067	0.634019726975948	1.03908958868779	-0.778863733777217	0.772859827274474	0.334290698015416	0.267082484039791	0.563613415031276	0.620975513670354	1.11065897543533	0.909265942616451	0.630964587410521	0.555108542675132	0.509637335416011	0.538448006214551	0.210910555252913	0.545433268921527	0.461139349869865	0.128449099606394	0.2529442704345	0.548916250109801	0.825454895458201	0.628801300289462	0.462596618303004	1.16083970655692
ENSMUSG00000046020	-1.37531322704965	-0.355904956186496	-1.00447719369891	-0.18597935543173	-0.249251043786245	-0.458607578156109	-0.788590051232366	-0.634224545970495	-0.236932527090945	-0.963719122725713	-0.741280142351728	-0.962808822294831	-0.444571590686153	-0.740189919972137	-0.797427239286412	-0.207802576061886	-0.731094863637464	-0.7412832764409	-0.314415030618851	-0.68871147816807	-0.579209893106962	-0.819035994904608	-0.780691485408294	-1.07386562326709	-0.817549251605778	-1.08330535220937	-1.19221593486617	-1.00587575517057	-0.409488439388244	-0.790092990659954	-0.498705382015998	-0.682745102329836	-0.676754134184994	-0.417615009431887	-0.327491335905458	-1.49914818380435	-0.863699317176797	-1.19825685399108	-1.08554911455838	-0.991821054767372	-0.96661225082254	-0.376724914099837	-0.23460249160856	-0.784404521151469	-0.486813049108281
ENSMUSG00000073236	0.24627576838643	2.09040851112104	1.48066250837578	-0.361838263414992	1.72182402837163	2.03148525371768	1.8586615792545	1.74373135036823	-0.881528730648798	1.46772762823755	1.71351468260003	2.43655245771241	1.79616024628733	2.68095894568937	0.746054951465011	3.69626013962369	-0.994926891354013	1.34668378044786	-1.00923355386919	0.143521753276032	2.19703832449552	-0.113437688892117	2.51932636921042	2.77098429908896	2.59589828926236	1.65289839517359	2.88221505902409	4.06792203796582	1.61187333898627	3.35466848790572	-0.614996276452112	1.79181726235065	2.3320310746417	2.28991659442647	-1.06729722251429	3.03702438014248	2.61202368948275	3.4593038276811	1.94985399462639	0.861094258585457	2.07816193783439	-0.458472440130618	2.84486786998139	2.04397449726515	2.08898247522155
ENSMUSG00000027480	-0.554141537799468	-2.51580444231286	-0.459410655277422	-2.49465363968296	-0.724599450208321	-0.935237220548855	-2.35684906121897	0.712116124876818	-2.66920747191375	0.0848578368933005	0.368021572989046	-0.294232797748591	-0.247997318940255	-0.776467429788899	0.0673626766414612	-2.07811496875161	-1.08342435225078	-2.38316410958656	-1.60718153911467	-2.06113070198619	-1.90392808016971	-0.230424979852776	-0.57749149686146	0.66983349453727	1.11098044868205	-0.644931519419175	-0.78118530173801	-2.06588464325747	0.265793805782191	-2.35491876415859	0.37270278997331	-0.223647894283055	-2.38432047237737	-1.02336073905051	-0.153691830541073	-2.75321413463274	-2.22434048982492	-1.26353844645246	-2.24600561824805	-2.31325633941901	-2.6416262208795	-0.562836077690982	-2.63639476270359	0.949543829832966	-0.868776944512276
ENSMUSG00000068009	-2.89386716701482	-0.626699200129939	-0.0940217028363877	-1.67277841458892	-1.99475000997731	-0.802442316653403	-1.69045475902944	-1.17213697023362	-4.56082287791091	-1.1620124914545	-1.98946907251336	-1.35652927579963	-1.60042653318751	-0.848170841494791	-1.54925655192481	-1.13048219422741	-1.71294222028381	-1.42386032588061	-0.879749128026484	-0.335820681410168	-0.814585192413397	0.545924573345404	-0.367670839214503	-0.869116538317012	-0.398105794014699	-0.706811861037017	-0.333097490200636	-2.7421982418211	-0.175781622248435	-1.447984798712	-3.19453457262218	-1.67659850964184	-0.107147033759926	-0.66674067456828	-4.06866315143489	-2.26767621320008	-1.42050118001795	-0.870051641025119	-1.75788856810999	-1.74339141965154	-1.93644605467557	-1.22365540130736	-3.17243055774251	-1.07044227481884	-0.35465799429664
ENSMUSG00000068008	0.199491255353022	-1.30258591718521	0.564179431140495	-1.25801647059144	1.84632747180748	1.02622765621326	1.47031433048472	0.478135302230196	0.597921036689073	-0.345498575635947	-1.21686594631039	-0.274758028721818	0.12866049589936	0.832521985090281	1.12389646192231	1.98467051120725	0.676106364934304	-1.12442419461729	1.22855117062712	0.527988218739367	1.60949927776142	1.52876139996977	1.57050276981125	1.89405905400806	1.32460034299491	-0.17977816139757	2.58004066946688	-0.838570718232869	0.878125685937054	0.276495391878358	-1.22072213465217	0.726860275971935	-0.306422836195697	2.15754606882698	2.58250010039663	1.41916252001751	1.11586894109602	1.06820667632971	-1.14425102026189	-0.0724267411356525	0.525494443092454	0.704772632285605	-0.921008418013368	1.21321009109868	0.598109729238724
ENSMUSG00000027485	-3.60594222566231	-1.36135512716758	-3.82782250299198	-3.99504641659767	-1.66893789405089	-3.84348466232462	-1.7359200550048	-1.00495561825253	-1.99298071855744	-2.51899469928274	-2.24552048760577	-0.878758129248486	-2.78164081556776	-3.05816310082776	-2.84737603905959	-0.597033275599904	-4.40268665886544	-0.785680833624533	-3.04474793851748	-3.57895311749097	-0.91436523074123	-2.55362804903776	-1.91710157594623	-2.41271324442676	-3.81003725422265	-0.991032866800899	-0.526720548030382	-3.46097464989188	-1.94003005602124	-3.96853111562601	-0.411927022833439	-1.96559503969782	-1.82741390265781	-3.85122570061232	-1.57770489705969	-0.386005793629403	-1.02621361003381	-2.55431722683246	-1.84251337846222	-2.95905738609371	-0.221505295607457	-2.11106111082032	-1.92607119384536	-1.18967509135664	-0.752062539038906
ENSMUSG00000038572	-3.35046553495438	-2.11167939098981	-3.78467095336133	-1.58691977436185	-2.44442767352545	-0.446594561799841	-3.86529457708787	-2.92237602919233	-3.70697160765187	-2.82132719429217	-2.51773874453146	-1.10829841541587	-2.61262285567239	-4.02510535366286	-1.20749503457955	-3.27866345558984	-3.98257207056463	-3.84479940160788	-2.32201983619984	-3.51992304072807	-0.807449629882641	-2.17603993795091	-3.5193731776253	-3.69834480836981	-1.04257548014629	-2.69715255781492	-3.44679430141983	-3.27621987323452	-1.3570474881498	-1.27045063236978	-3.98525199379664	-3.79727628139257	-2.60685815868381	-2.19996583477604	-4.90442153919941	-2.40406203714816	-2.13062066651377	-0.89195586338687	-1.67232903813861	-1.09942477575964	-0.696641710571527	-2.1410219568224	-1.64351410182612	-1.07331578681014	-2.40269141848588
ENSMUSG00000074652	2.03293200374523	1.2528398334279	-0.270219658130918	0.980041017520098	0.629001217048122	0.799229662931404	1.20501063571397	1.49798329036187	-0.355371510342827	0.878449113407264	0.96353580804471	-0.85328359517148	1.47447209266739	0.859585784161303	0.320925257436798	1.88005910457194	1.00275436428815	1.27430234153803	0.422698145984674	0.994176144299593	0.89365346886454	1.47878445243723	-0.615748436429951	2.16632836536773	-1.31665942153365	0.389659134284026	1.23919104936057	0.481682941992817	1.06441726347647	0.947262639808905	0.76575651093232	1.82435937017731	1.5464723569566	0.537055007602314	0.510241894642896	-3.10997070230133	1.12031704762535	0.572914482729632	1.32059195371902	1.0710335235598	0.577225592908779	0.793707500618389	0.675655571981002	-0.0524685795032527	0.13371679543574
ENSMUSG00000085546	-1.30538049937845	1.35959629957061	1.13697876190663	1.56022011104036	0.910699551905289	-0.979100195341526	2.48176476592416	0.98191988384446	2.26100484960489	0.0621545332063321	0.151802009317013	0.748474288277941	-1.19425076590684	1.97063278875377	2.07945623872435	-1.3503216756275	2.8061065576546	0.146453625633507	2.35436089333987	-1.20564422551519	1.64703987994239	2.1960310332684	1.23679824986671	0.754238303112216	-1.07517277772502	1.91332036731559	1.64021536855917	0.343340929636557	1.64986614785332	1.86652471541621	-1.40770221831678	-1.2152546174277	1.96505639070544	-1.17095993309955	-1.57781480439061	2.02357927799721	1.93304679702911	-1.00954553732346	1.79656660802943	0.715107153103371	-1.25147667498537	-1.36102678103039	1.45138681459635	0.698972207874817	2.61930274897288
ENSMUSG00000061272	-0.769357543043347	-0.19187529673902	-0.285943888387426	-0.42542539307649	-0.266064352889465	-0.301616902090487	-0.456523949044727	-0.618292427172307	-0.96777439976139	-0.254054957511992	-0.514117995938999	0.16744201874638	-0.637198392904294	-0.235224406867835	-0.102041199280091	-1.08450244418711	-0.715284870170596	-1.00126988552211	-0.639838281097821	-0.306625010993124	-0.787092383784423	-0.077112363450736	-0.693232106418422	-0.128211487832429	-0.194059400440793	-0.0739099978634425	-0.448799073023132	-0.353269796772061	-0.385329308099803	-0.0723585702172344	0.233842699175078	-0.0643724168457706	-0.0700127772961926	-0.452032207944978	-0.718273589080216	-0.195072382818495	0.092967916446697	0.248380510205653	0.148007227340883	0.10741375021556	-0.367364805263564	0.271212471923458	-0.490544883915368	-0.746080976743668	-0.75019219152105
ENSMUSG00000037820	0.163613205109092	0.418898515955509	0.251389134452072	0.475768606686248	-1.08351678167441	0.0993562725179146	0.445810773190731	-0.148322184530321	-0.243869216007014	-0.246182035280766	-0.363558966815093	-1.3367357050045	0.591080855282825	0.768328769341777	-0.0513939912666306	0.306110779598084	1.44758410824639	1.24118346272499	0.330224805776806	0.605629829015994	0.725775714610621	0.714885029223728	0.769842803158147	0.566164080492935	0.207309628582482	0.727197315610437	-0.221357546243166	0.210722235086765	1.05131436901126	1.35330437767016	0.535676508796171	0.780999134778603	0.459954279035047	0.642245638466203	0.148548821388034	0.166301610460484	0.811626256789208	0.154152542866844	0.440107712067821	0.0665719599213215	1.03180577361535	0.917169073593907	0.27172918310842	0.0900592463698439	-0.204740194866903
ENSMUSG00000027654	-1.1993145748227	0.316090724371011	-0.611473502725088	0.708919946267572	-1.5746507675964	0.589546219819288	0.522620247561579	0.490035371684493	-0.532863589296643	0.0591224523456362	-0.954417550591872	-0.912728252035141	0.660531685332709	0.675569866702014	0.671212943557064	-0.704248593825833	0.723571187952015	-0.323113969478387	-0.53804565200546	-0.922859449886113	0.175186363254785	0.459858085600667	0.512666235954436	-0.205197981763215	0.26378569863416	0.210915806728156	-0.912085265826584	-0.822137269113013	-0.384786766420142	0.637712860187118	-1.09811093054292	0.0881919282243627	0.56592634136797	-0.99452626744722	0.508119142566884	-0.704674800723084	0.616476981141387	0.0655774217205944	0.874294646404971	0.440633801929409	0.89885693279131	1.03500150695843	0.591917614251682	-0.852512166481383	1.02027117057483
ENSMUSG00000027412	3.57276754116452	3.55328771307928	2.59012620330242	2.75229290472591	2.08414737308622	2.57435300417339	3.61742220667329	3.74220534114862	2.66704411185461	1.7210290807696	3.51713832405158	4.70605460422505	3.30378112762372	4.01324318644081	2.46925390842487	3.43903648525063	3.20976696626913	2.69054068289867	3.65144070879696	3.13358427464942	2.24502551775089	3.34915727701576	2.31113528476123	2.81205242305829	1.8694972617459	2.57778767169278	2.07744883255348	3.88100474297667	4.0005191149056	3.31565880145521	3.02726448725299	2.01322023440348	2.63224576628858	2.52097051120415	3.23148782533755	2.70259078537135	2.28532604596918	3.30432545700657	1.24002939767918	1.94098903902976	3.85954587596827	0.0741797179117055	2.76805345667567	2.56903917763475	3.36123734487245
ENSMUSG00000017950	3.41682706960565	1.68713115445566	0.5211201731153	0.758378989362306	2.46100961133079	0.380079844084649	0.636924571968866	2.21596293711161	-0.998620980093906	-0.975656333102775	1.16920623385194	-0.142939289334232	1.18158023965311	1.31215899003735	1.29128585991659	-0.895070167621783	1.78074350440811	1.60795420016893	1.53858087780633	0.0873730806596538	1.35522918828795	0.29573367822456	0.464439390252513	-1.05279548716142	1.07366119274826	1.54338108360716	0.270041146979123	0.857191602933945	1.13279868546595	0.903572616436355	3.05641734320872	1.86613299516804	0.679160885749121	0.0514864471521432	0.944374800813285	-1.81132109483861	1.40277834916996	0.299821191255858	1.39255207857579	2.66768992423458	3.52767096740304	-1.11398188776113	-0.284501816475433	0.571031589654856	2.21518268780746
ENSMUSG00000027656	2.52554671606185	-0.302589696235234	2.50498227051052	-0.213181015855855	2.57771254705338	2.22287974049538	-0.185721644854471	1.3365348424221	2.24661550338066	1.73260218632974	0.920501886387329	1.30677699657582	2.77447564091165	-0.306829578025149	1.71453960582815	0.144366356854224	1.45636849227818	3.56120360673114	3.42026258657003	0.0754409275155729	1.19606660300044	1.01187652573582	-0.0672733380893161	1.3807258783788	2.58848765064581	1.47908453693827	1.50946158359512	1.27294881910355	2.08274486296491	2.744572278781	1.52762628431972	1.70589469553875	1.49853173707384	2.2916990890658	1.69876842200171	0.78041129961521	2.34782034397988	-0.188647939334546	-0.170430233708404	-0.128181748836064	1.57763818235682	3.18098879936764	1.00215820178402	-0.149730588571988	1.44132769607191
ENSMUSG00000040164	1.42410728883721	2.25041309953265	-0.469532383199702	-0.740086707305416	1.14690257754799	1.5665936522668	1.91440244554499	1.47192637141449	0.25972248879271	0.30991541347283	-0.876506871250009	-0.847994241099508	-0.596238609736825	-0.698184950415052	0.204651184422008	0.969867190763506	1.31071819362067	-0.476446034755068	-0.944343232233443	1.14419602110978	1.66712793197749	-0.666710831711835	0.698239774662159	-0.649207924423684	1.91404272373587	0.40842948888113	0.58971874164486	1.44851842395562	1.24823405312276	-0.583370981458045	0.927393197522895	1.11557111177208	0.120259197076584	0.956435410825634	2.98769581247252	2.17492192079465	2.87534519369896	1.11960633844705	2.42331452648128	-0.692572631079899	-0.650826137359967	1.71473754256328	1.32132578503687	0.101792013194085	2.39606264696045
ENSMUSG00000045503	-0.104467820729604	0.511763374545577	0.536304307659204	0.496651485068942	0.415390617013754	0.416493234656589	0.769978028032075	0.63556700192757	0.394242637862359	0.433445388834668	0.143501657753638	-0.692450262882579	0.720780228665264	0.944609362168096	0.50435115498805	0.443057580794429	0.809417833371156	0.591234439814142	0.957399501248054	0.159599486238822	0.526700958604968	0.396077658808334	0.33612826029095	0.27536693343085	0.450778151260662	0.669749390153666	0.0976470893672763	0.422493765516011	0.527048767809921	0.449882465482772	0.276951123685565	0.764367125247382	0.618892596662751	0.879746419330419	0.815469978985857	0.520107858683298	0.532893061126713	0.441703689186259	0.408326166960663	0.0646982798595608	0.707295867708248	0.465130416200104	0.384167140601617	0.838542790349575	0.632298423207595
ENSMUSG00000070533	0.78219009746916	1.10821439693405	1.35305206403845	1.2179674909638	0.198063704066982	1.24748579560652	1.54122301385576	-0.242589271651221	1.65261116806651	1.18807043512178	1.92336678025874	-0.135260765423558	-1.35790301390666	0.915594312704401	1.33906151576768	1.19765867838861	0.676947590860565	0.417340978267969	-1.81078508413328	0.133279937442843	0.748520822792321	-1.04573294057813	1.25869501986773	-1.23924523641602	0.892916313735544	0.506741479648031	0.0981228595914672	0.0696923903188523	1.25752788075919	0.169555691917463	0.860845225842117	1.28708044459679	1.70405329524796	1.1279755556048	0.751412846670301	0.905172450228089	-1.41746807846283	1.05837559233673	-1.25949268970857	0.710496019372068	1.71203513446041	1.45589109380713	-0.833490655412682	-1.31998348300258	1.49573892691763
ENSMUSG00000017307	0.552625746896152	0.549569953706191	0.115135521331714	-0.924151539724304	1.23512670259196	0.213793626980346	0.303120870903352	0.563564968889327	-1.43664938228794	-0.431117863378693	0.36831217747202	0.435343975950576	-0.409301504841693	0.315837304373295	0.727721193364514	0.831146151724426	0.712051735679296	0.853275706693381	-0.208409400334417	0.719600860141201	-0.271975960025592	0.591894755118705	0.42233455241696	-0.476010584775158	1.06126450183207	-0.19325026175869	0.514516163159924	0.999429274419448	0.352151755959928	0.892106784924685	-0.314124616045165	0.180406000222322	0.72486761344255	0.82861724030557	1.80823755133781	-0.101787662465314	-0.544511363823845	0.601614691097524	0.639688376520102	0.908432335903543	0.14644529302068	-0.1733649969031	-0.135036674546472	0.475251297799337	0.652701133235187
ENSMUSG00000017754	-2.71402017000652	0.882794394915753	0.851607138311858	-0.105870034400653	0.359636840539667	1.53425062330325	1.38362322894027	1.99239404977303	-0.78991056175145	1.00673053757555	1.66419331340265	1.32049030489793	1.30516421974121	0.490996971034083	1.48802715942897	1.86487860111792	0.754632817876432	1.19251857464933	1.0686278688427	0.372133332245354	0.873280700992438	0.756836100576477	0.881424036522487	0.174143453247004	0.308152044561586	0.385700809596033	2.11953671963213	1.62323126285664	1.2166233899444	-1.29542429468797	0.399404477652513	0.703689886307404	0.858939118405941	1.62440182209101	-0.602187075168082	-0.178864246003759	0.360120487972471	1.18276837926145	-0.453091689680246	0.853915179078778	0.30651900568065	1.15709589361384	1.40250525484159	0.674081277583553	-0.659722798246608
ENSMUSG00000017667	1.88999029028411	1.87361983737244	1.3466980050548	-0.0738038767499406	2.04603910506863	2.18144559988936	1.68543876555471	-1.87902526074382	0.540325716797264	1.56732676162996	1.2383024226395	2.47514589156813	-0.566517754610198	-0.820762230875224	1.24788544999579	1.8135263655086	0.832201395669214	0.545830709363073	1.31310653149899	0.258599243110767	0.685561696334297	1.18511839504219	-1.88690345517982	1.38390336321326	1.31352707679336	-1.98664493985578	1.10733998393413	0.281652522007502	0.67256395147227	0.102731626289138	0.833204304962284	2.2020352182291	0.740883927045547	0.904094380692788	-2.58614579948128	1.20982392567444	-1.87548932712843	1.16424683314195	0.758951209050271	1.77698394691833	1.691172222214	-0.163977689905064	1.07955920869108	0.413290244071663	2.28443917642192
ENSMUSG00000090397	-2.33124981927872	-2.3312045260794	-2.36002964275094	-4.36358674645596	-2.61998577334806	-2.03125714945252	-2.99515871526678	-2.39076003091954	-2.50110756548747	-1.23360692445065	-0.973290705286063	-2.13027733856826	-2.99950887078265	-1.84041600213306	-4.21740315853945	-1.56587059575051	-5.09753841447412	-1.04570498570278	-5.26979940634153	-1.34788979353108	-1.44269307971116	-4.07621070732305	-4.27044560513233	-0.719898223473883	-0.746936334784334	-2.69590729202444	-1.92081961124307	-0.32668915945762	-2.65560288711368	-2.23598093997389	-2.89849874576335	-0.661718247619431	-2.75829449827034	-2.142010521248	-5.23111308773562	-3.21484373033739	-1.32005706889576	-1.92103929792273	-1.19620675377224	-1.22230653391416	-3.55261903261871	-0.599834348446398	-1.29466550494775	-1.97897406151193	-5.13713000850322
ENSMUSG00000086605	-3.47799447014784	-3.81016725468841	-3.86345441984551	-3.71070609388869	0.396378471417862	-3.81496416193988	-2.81897690655158	-2.40019085888422	-0.608478920142857	-3.22816092535048	-1.14747499391268	-3.78928642872752	-2.11822897273701	-1.93634116395279	-1.76830375402337	-3.53793612061942	-3.93826896218632	0.336857559598166	-0.985260501068685	-3.59529511345494	-0.689380405225775	-1.99750969978617	-1.51915851115371	-3.74916597872982	-0.320238542358712	-2.76074209576185	-3.61858534962695	-2.44038251299036	-2.35592073670857	-1.36022158956924	-2.13624320024141	-1.77948620569814	-2.75012935135827	-1.69612653240643	-0.496386625797507	-4.01644038515743	-1.26063128620082	-2.58700571855678	-1.41959686327147	-1.93379914604144	-2.44936875410482	-1.31715351442267	-1.05020349782343	-1.97405095754546	0.288624489183468
ENSMUSG00000017969	-0.79783292685837	2.28081065306596	-0.945221517175938	1.36163495469043	0.391325733419625	-0.915369767537019	-1.00675763842671	2.18804002431095	1.99660542474294	-0.798113666707147	-1.01828393757058	-0.130212233517031	-1.03967958069966	-1.10698200128638	-1.08107002824016	1.31025585732935	0.997038135911452	0.669640395960801	2.1423622626579	-0.850692087078011	0.682510099546976	-0.874087356837668	1.24447628060856	-0.910205259116516	-0.959626680960273	0.87551196099061	0.124994589388274	1.47147377910856	-0.494508279131169	1.42377354943106	-1.08469983281691	1.20157420668361	1.73455210053705	-0.131754384505263	-1.53610651979839	1.38982648558892	-1.0464903795018	-1.05260854173226	0.315811107131502	1.36658318388651	0.633097429809699	3.03186938577001	1.21385511543351	-1.03988617588331	1.43433109723307
ENSMUSG00000006462	3.18531627780716	3.44538071437274	0.76452373803736	0.809165148994685	2.58970570896869	0.919106543874087	1.85299663519541	-1.27063366613389	1.08587236662628	0.562590227046621	0.451657088431482	-0.202405981969873	0.804905687840249	2.04254144721843	0.417608913956484	2.94338285252207	2.9959301607734	2.15944221101259	2.27528725467255	2.1296306072016	1.58230836865153	-0.785547571223975	-0.844968235908168	2.76413529154179	2.2712341647793	1.6808724141704	0.558150002219764	1.19834737735673	1.07204344722982	2.97087888494094	2.45510499427774	1.80961107230094	1.44647841780827	-0.0652856245617685	-1.63463530131719	2.44106329672497	-0.935860759787922	2.63756943722047	-1.07269607550842	1.34754406446556	1.82563847061961	2.80831369193571	-1.1635445033788	2.35698310741121	2.31926394375379
ENSMUSG00000027547	0.461774884550047	0.291671764807783	0.839283385394046	-2.02508475661997	0.843572768568364	2.10219032085758	-0.204871889723911	-1.65514045533443	1.17273303117415	1.75056970603142	0.85580117522352	-0.142591388677576	0.140229287233191	-0.307614432829408	-1.79412166229625	-0.422928689611023	1.22392591581819	0.950438414906167	0.836040443311304	1.62121489580384	-0.81240093975101	0.8005021978465	-0.252142533700234	0.0597655945961597	-0.353756449655737	1.60064270385495	0.415926851129548	0.507366969384218	0.65893618563052	-1.92823721572929	1.39870202746468	0.425041283815121	1.03684653771054	0.0978250489425251	-2.3043960858668	0.307968311705147	0.365367377395451	-0.181327786309693	1.46729024136884	1.25821033561038	-0.391997777722768	1.86214975574876	0.238168029884938	-1.62055531029151	1.60129576357688
ENSMUSG00000038567	0.262746769349175	-1.27310996462898	2.03572260643553	-0.136718105493784	0.346709992069084	-0.460024818050738	1.07264841596206	-0.50911609469661	0.284437279058508	-0.329658925074533	-1.43104227930479	-0.0891464716525595	-1.1685710321297	-1.31564220414578	0.56017180201631	-0.903536280869769	2.58574207058495	-0.984713919420987	1.6061236235425	-1.16817330798604	-0.152420177724008	-1.09969554184696	0.203108911553992	-1.13182390913702	-1.30287674213745	-1.23947358348986	-0.0885030583574785	1.22332352621468	0.161403355139846	1.67083387337148	1.05610348217584	-1.31569548874933	0.314413435428044	0.861892860343079	-1.53947050810462	0.610268352854498	-1.07962575944951	0.694447965273734	-1.24817560062461	1.90697328883715	0.589182134141408	1.46419652180343	1.40163458636649	0.524087062253261	-1.20004937677391
ENSMUSG00000086823	0.933037699832322	-0.0600690595769114	-1.35105850377785	1.24716419265323	-0.272825061187531	-1.34545348226443	-1.57250579663321	-1.61131781715855	-0.635097932418991	-1.11409644719319	1.39739190981233	-1.18325675895712	0.243660492086479	-1.7194986587362	0.657282291457881	-1.10148988511711	-0.102307567893033	-1.5229332802725	0.163741638816245	-1.1398407764815	-0.242466325440488	-1.43747778010907	-1.45377215784528	-1.24812541485905	-1.34045168892649	-1.76033775350136	-1.12305283758719	-1.03460704329932	-0.578622367312469	-1.4963218906854	-1.56019994758103	1.03226847740891	-2.06692145485231	-1.40679700722118	-2.13725044848659	-1.92593811197321	0.07337454525487	0.859808112559451	1.30523882711026	0.395788527244802	0.0595066610574559	-1.25757226162546	-1.02240307714581	0.0729537040513199	-1.75082417333095
ENSMUSG00000085905	-1.72988785524545	-0.418789549097424	-1.27353475115533	-1.8125987459893	-0.945015269587733	1.25964985464358	-1.39107616591359	0.35826528234748	-2.33164311757336	0.63275532540037	0.451866900002906	-1.45327014877786	-1.35344620274527	0.45415086591776	0.0845600686329499	0.822554430169878	-0.050902891533858	-0.0636939107374378	-2.43854931617491	-0.357834599514114	-1.32292359299686	-1.63538164254155	-1.35005001123717	-1.37564172256114	1.08795858539124	1.65296517439228	1.07440151935365	0.451945472553788	-0.881278004802661	-0.05528931458	-1.66143820233703	-1.66435057521939	-0.770106226168438	-1.68291689545871	0.135167113238498	1.28353656337318	-1.37264621728411	0.897752158547278	0.0986244194630783	-1.52917044109427	0.318216848390589	-1.31708225154583	1.34712248604958	0.382267505974646	1.85392629749183
ENSMUSG00000038400	0.964066619591658	0.918638778627891	0.829399440696009	1.03478628087244	1.71526464371085	1.06739628477645	0.619543846619794	0.726018901940499	1.27105619238819	0.497474927449447	1.06221724074299	1.37280578086826	0.497343377934267	-0.592615884618533	1.01529489659365	1.27404127644162	0.253099638125	0.103080715364974	-0.377628161433693	-1.03374718993268	0.645025522105951	1.05553441835138	0.352537357547132	-2.02757174086962	0.918563929752908	0.599531460647655	0.740643125324453	1.27939383737976	0.706702687561493	0.216518451506376	-0.13108234906588	0.344928620572398	0.428707497728793	0.855424778717068	1.65860416286959	0.474574626007529	1.59476045296533	1.04339079964332	0.692100447313171	0.52685339162916	1.27440617446959	0.793933690046083	0.826452348859815	0.410806512390661	-0.264632257782085
ENSMUSG00000082543	0.77421647841091	1.05185336247177	0.402570565369617	0.0779303423693128	-0.0650765844686259	1.20061443177867	1.2454791249353	0.476349611091572	1.12872344906484	0.76902303963586	1.21560291891355	0.356854321255576	0.483433285459357	1.04338258334746	1.40895357322444	1.12367371442913	0.651327344263007	-0.150365670741552	0.807503432131066	0.38882632559029	1.07380539196773	0.6723748989036	1.0292603934487	1.39936172094594	0.811351938499463	0.479819779714594	-0.220249522124784	1.30506953191565	1.09266238618033	1.44971095400239	0.485708730730539	1.59078721464889	0.262787239730105	0.0990464759952655	1.77077606582316	0.426634202960179	0.865432492599799	0.859337905818637	1.14804127178559	1.31032299923098	1.34169301745173	-0.123417707304669	0.71020292162379	0.642635481904498	0.728520017147558
ENSMUSG00000078902	-0.375227109832021	-0.312249237797042	0.974602769802384	1.51409666866288	-2.55379405097099	-1.42427819871131	1.30772619209976	-2.43791157057445	-0.214513841882408	0.150904567820159	1.09918918094083	-1.55818354661422	-2.54872547790941	-2.59625624579559	-0.272713757992542	-2.21375473203335	0.246190687983234	1.04533232983756	-1.27846353610763	-2.29697660173576	-0.287984298733095	-2.33445530209299	-2.28375875274483	-0.362832192082817	-0.304687855430487	-1.24210668047361	0.420977590970548	-0.56200569630446	-0.77956937356304	-2.53332346360729	-0.153253661866097	-0.343345366973413	0.501437552887119	-0.37208496362826	0.413005493969415	0.222395945259105	-0.313345319545347	-0.913827087879604	1.39879120207693	1.17458029852787	1.07888810094425	0.170839772738688	-0.329900993920146	-0.776712051581961	0.794401692557463
ENSMUSG00000039108	-0.397348637492872	0.937329384041358	0.873505469572904	-0.67718332596564	1.22639919881525	0.0745237677630683	0.108628006109229	0.706881939361729	1.08118921063101	0.935211883538567	0.672539288785979	-1.00029832177713	0.848321677263918	0.25572335263057	0.264264884804998	0.142853534151459	1.05651956365174	-0.494991884760574	0.966686104625151	0.910400590519807	-0.904695170556102	0.989898642873686	1.37812483704308	0.77490631433659	0.696751151187687	0.751972392986453	-0.55381330405222	0.779931507619491	-0.741601474006947	0.881069012372434	0.373904439106457	0.402627862960533	1.06427717499387	0.903496985068828	-0.863050685186979	-0.202612536506314	1.10599645646262	0.285641701299317	1.38019223543182	0.779012977966202	0.269600673893615	0.438785080426424	0.178841989619485	0.877171899939361	0.749744787977806
ENSMUSG00000038932	0.504236063418958	-0.793428248484144	-1.97595089546231	-0.886221273160666	-0.757168834293955	1.05555805841002	0.121946793585656	-0.973727463443402	-0.492548656241355	0.766084909444069	1.5703211785251	-1.66771365334932	-0.765736861334258	-2.15246073065475	0.732289295220794	-1.98867443963265	-2.48697072492884	0.942151705747329	-1.37498273557531	-0.389175396045696	0.23337768797634	-2.18914807609701	-2.08472340078851	-1.86296956288824	-1.05233083514344	-0.176392426717569	0.876658025324137	0.553854261972732	-0.074873761803496	0.133777899354647	-0.284092738537702	0.0802879104649073	-1.32484770286952	-0.728163719445881	-2.58772543263575	-2.33224268170642	-2.00917332445204	-0.518542108345534	0.227929722498544	-0.19600900831818	0.72430364980524	0.736351868655905	-1.52194324363617	-1.89556897609007	1.96368300545555
ENSMUSG00000038751	-3.10298254250247	-1.65145342737723	0.637243940165978	1.1195957154106	1.17088943854938	0.214398857874013	-0.42531738909982	-0.771797258989113	0.350936354948924	-0.374222619630983	-2.01659059035274	-0.937372786484492	-1.44783528537359	0.614920179348208	0.2748534628208	-0.660732523192133	-0.658906208149349	0.077985189501462	0.460196265271847	-2.99349917346272	0.241941808293895	-0.290241001394569	-2.79927974188051	-2.89719605095478	-0.671831438204867	-0.832283258559205	-0.316699461442776	-1.37281298386518	-0.120122554436886	-0.787521691644315	-0.103721481030339	-0.887262094470819	-1.38791972372519	-1.77158371016799	-3.18766340756292	0.230008380065862	-2.87761298036785	-1.57583084839846	-0.857534151983385	0.263246431653699	0.922153983045274	-2.88221172705308	0.0848483571406382	0.0916794836889435	-0.463927373788942
ENSMUSG00000027579	1.01164426006477	1.99908872381596	-0.50278730315927	0.657913851642547	1.64421446853518	0.397750965373349	0.981161209317448	-0.259167417157369	1.40973673216201	1.45901260249292	-2.17405537641084	0.357466997194683	0.449586981109538	0.320936909324364	0.940968916006398	-1.90750127271862	-1.96747773975858	-0.070424281067688	0.626936327200477	1.23739167835515	0.381412199165002	-0.289925279045346	-1.23603136111831	-1.95863350716407	-2.08939323100029	-0.981227874792139	-2.00133800610497	-0.199773871358387	1.05953338541662	1.15491273442289	-1.95574133852591	-0.893791117019201	-0.156206846435814	0.0515777754735008	1.61082776246343	-0.35589229534491	1.45102216496456	-0.781564336811272	-2.05842835652289	-2.1160281416214	-0.442547728671019	-1.75728111196054	-0.1929406003194	0.38530467465112	-1.91099036553076
ENSMUSG00000055882	0.903827750974799	-1.93916744771821	0.452242674607799	-0.295335580324494	-0.103739940882595	-1.96792333120615	0.804656195899541	-2.24522707167302	-0.411903520829838	-0.376959572331116	-2.20410034240179	0.0671504745777563	-0.327302500427841	0.0958146414210617	-1.33491417623897	-1.46991985641938	0.651632925742956	0.493194466689966	-0.0933693577723609	-0.134504459965541	0.130735048410599	-1.6867623077292	-1.73081933978439	0.296342877861583	-2.03782104449253	-1.94345784699229	1.59278234123283	-1.43783454211817	0.142571786303725	-1.68917463675082	-1.68833441749514	-1.97572721420622	2.69104402357765	-1.90507905433653	2.94603894047976	-1.03903395644508	0.226146457378277	0.421444153233681	-2.01773849450064	0.724185708014962	-1.852084912524	0.520766789026336	-2.1411275557636	0.518272238806979	0.766048098228575
ENSMUSG00000038605	0.492697643381527	1.11086985074513	0.299437990720336	-0.523653327853542	-0.502874705354916	1.16840248473465	0.965581252356525	-0.221600421244783	0.208775390125654	0.954259989839468	0.509178250737914	0.651750104466867	0.264848948641249	0.73764802495381	0.111624875352334	0.618860059377866	1.20287705100296	0.928162924932548	0.867361444530235	0.879196574566348	-0.0976946391460905	0.965582602726637	0.420769358387731	0.978486898652531	1.06109589876237	0.114790856567757	1.15348616877025	1.23498108157262	0.776030076732562	1.18278786644218	0.354322737241301	0.543832506707918	0.567462406080219	0.913593604411903	0.837344813051531	0.97350960830451	0.31471815632938	0.791200229747355	1.55252279560236	-0.159178276371295	-0.575533331539367	1.75509090453143	0.602140656801294	1.27761910769775	0.845323864889398
ENSMUSG00000046470	0.57659511004713	-0.831997863893615	-2.13216363440703	0.289072462514408	-0.453013123365363	-1.83533857136348	-2.22132286061463	-2.09116696979345	-3.36569065238046	-1.5785589925073	-1.69818705061995	-1.60930126297167	-0.624069964655575	-0.640914501938678	-2.09714318951779	-1.43833480112606	0.24075874665659	-2.35695921329011	-2.95303388752631	0.818306922238718	-1.53903786492909	-1.68881656745126	-1.93150898666753	-1.75503697137315	-0.126717427182367	-2.28818600824162	0.961478640335953	0.626287813438519	-1.11008116543416	-2.1100099322737	-0.111199794822612	-1.45393498481687	-0.320747075711839	-1.59312544775844	1.79176645762236	-2.58522129613683	-0.326126476380554	0.760895713322075	-2.12355501454171	-1.79073755523056	-0.912614918336495	-2.07259622209545	0.610232007413406	-0.925524132124643	-0.438168928587814
ENSMUSG00000097911	0.915230272247102	-2.72890802079172	-2.48596588410026	-2.66635644304225	-1.97268929054624	0.480041668158331	-0.482472712545156	-2.60706730104511	-0.942077917867585	-1.60963445143867	-2.47934161468896	-0.309840091317955	-0.824483417009732	-1.087606637678	-1.09254080714817	-2.15219312169929	0.904596358021475	-2.6739764967703	-3.68627117881105	0.338523188364255	-2.67883158411545	0.179234569512051	-0.240924896919501	-0.304598684305268	0.282237163732783	-2.74328870643911	0.601071707532393	-0.449278392290289	-2.78092722905493	-2.592615853938	-0.918883111451057	0.51969577748028	-2.84496884460726	-1.00400205276474	-3.52037245582556	-1.45753927522889	-2.63021130945426	-2.55453769325978	0.912875048964172	-2.46068250053604	-0.575423165914845	0.379359265304826	-2.11421135170017	-0.86090774805682	0.383978119380805
ENSMUSG00000027684	3.43770807499241	1.90677340539934	2.92270494864057	2.51895753079758	2.32960500723402	2.30470924824954	2.84678989692855	1.00321873821378	1.58470523622294	3.7209321567422	3.0645498033288	0.558990881066018	2.9622348082268	3.3246470648902	2.8091007726664	0.236715980180892	3.23942122149978	3.47889024462479	2.40075273650104	2.2290833268499	2.08273440091136	3.40495732201277	0.207328522204025	2.5110363643618	1.84164396767217	3.81965931243822	3.47339714978184	2.98834039498563	2.85635264883454	1.43211134686468	4.1317419476315	2.37271181722575	1.68225031958299	1.86770145123239	4.25488405409755	2.23361091401247	-0.0503788838950434	2.81166336561884	3.40276275632774	3.44392331280935	2.48625933791331	2.90848535015234	3.46979802566865	1.80662708008639	3.75744042801441
ENSMUSG00000027939	0.735918299418082	0.506060196078945	0.562332650930492	0.484177447409276	0.419128518457462	-0.49908307751845	1.41452712729242	0.729955965982614	0.211252898500286	0.148250600458895	1.65550665682099	0.589188073840734	0.638437053851171	-0.141570748417157	0.6448717525453	0.622513119711948	-0.623671134270157	-0.326839538291649	0.28974908656545	-1.17520320874397	0.247994414943687	0.561734188852887	-3.1441066681985	-0.0752681613531696	0.16753574416048	0.589153869288079	-1.16119917646826	0.243187402285412	0.0556576298881523	-0.521460789157888	0.633972254424182	0.0807605988461941	0.257644392924471	0.304028146326696	1.32154580814857	0.765881683975771	0.722437859591578	-0.322570158353339	0.686871818526534	-0.604031316507777	0.677435970131103	-3.10943808027397	-0.245203664749429	0.581823027254573	0.174721239128497
ENSMUSG00000000562	0.699603429260794	0.730684757459215	-0.179388356112392	-1.00174148409642	0.940548339156435	1.35419696187863	0.82707233722839	-0.237862899268524	0.327117388497223	-0.425180984393298	-0.193609864519286	-0.0869943938634179	0.323384436076891	0.482298835649022	0.330451391827488	1.32994276368549	1.0912897193051	0.492506239800143	0.514014469107922	1.24731512857117	0.755686563474144	-0.182713203526151	-0.687140497539174	0.477696489623081	-1.03890983003519	1.14924591615256	-0.664225817963885	0.697278532691979	0.776754498316351	0.901416311092745	0.616764872160881	0.164157551382245	-0.274572193641856	0.956550436772304	-0.313489368380425	0.735241814788324	0.666756475785332	0.0934727890177184	-1.18258218404635	0.562341667414055	0.801777956772433	0.429929666470583	1.02194549209285	0.499981132371004	-0.417293885267747
ENSMUSG00000028031	1.97539735643675	-0.556518931009299	-0.417670992766155	-0.602052243084197	2.50796319190745	-0.0742635367118959	1.16454638369378	-0.188484059029249	1.56368031474478	-0.147390913135266	2.81894431727727	1.9761192052591	0.825078664809661	2.16517024723089	-0.308743693145773	-0.337096519392465	2.08279375295217	1.50805195085439	-1.23864861682529	1.55345290501629	2.04061342230147	2.05535396778052	-0.402997188536515	-0.166049019028437	1.19625699944179	1.32311856901501	2.12052912571601	-0.292484046588837	1.82490869534092	-0.537054979168603	-0.666687429119045	2.55913734438561	1.77352322495525	1.80159470437778	3.11888494210424	-0.723875908673409	-0.481845710292029	1.06486662622969	1.97323095587478	1.81913771248735	0.981737211916661	3.00651847617192	2.13474205040407	0.735321866157299	0.97490510323668
ENSMUSG00000005034	0.251311338034654	0.212612921601879	0.759342200938256	-0.710809228630819	0.455877811822944	0.554360687606579	0.60270965447266	0.0893707730543094	0.664607055865958	-0.579656775822301	0.505212672656222	0.146856316781913	0.23376332286065	0.347223434548667	0.453965715229642	0.689470054068014	0.0511318209428389	0.638724651162473	0.942189389750049	0.319618881696135	0.924019957398982	0.715248529056941	0.708888245940352	0.578279257684612	0.576077810955858	0.751383627851447	0.371643057430343	0.164910659981523	-0.0663851244730789	0.90166197376088	0.805860616943478	0.310689308576279	0.753243901846093	0.611692189628509	0.349991719676753	0.136496475670395	0.936799456484963	0.647511818337718	0.829320849356513	0.128008177549938	0.553548712517573	0.823772662697733	0.544841390047934	0.912425326567046	0.0844253759436942
ENSMUSG00000028184	-1.69844726583484	0.770083643142607	0.963153528345813	0.657822883401164	0.754885723387485	1.40851813304374	1.05393616058218	2.12206879585697	1.19091600009296	0.253251820358984	-0.470026981710436	0.158194795055325	1.03528898387285	-1.5342603967876	1.44381515203533	-1.45524968319188	2.14049733428554	2.24511250712917	-0.505836640284212	0.701452791180776	0.42328849095847	-1.5324212001731	1.2383443426504	-0.207230397796506	-0.62419689107791	1.43275946329298	0.190212818570232	0.675317912751407	0.653249224186166	0.60178909690567	1.48861790637781	0.433898041226399	1.22055346239034	-0.524241554609955	-2.06430756881124	1.36029939315697	0.289398708811957	0.690263258404092	2.50669261231371	0.273690053984616	1.75194456584586	1.94837995944453	0.733716341681334	1.77347736989964	3.71914693053104
ENSMUSG00000027630	-0.20745427382318	-0.227724728871459	-1.08489235621045	-0.894465185812918	-0.210785924424568	-0.327491511205212	-0.453541581366046	0.126987784653512	-0.658277765072737	-0.62304627194585	0.0825399370062309	-0.209978179894181	-0.580442870855024	-0.504134585294067	-0.398095653292685	-0.465893650271403	-1.35554984288966	-0.287460764598419	-0.938437735502552	-0.313864256690941	-0.36446112346773	-0.719721123991466	-0.408348258563083	-0.513912660438209	-0.615524295616222	-0.346610771098965	-0.623968160669696	-0.155754937986	-0.533984477230377	-0.0986087728252905	-1.23488543553519	-0.72184104945666	-0.301917856568094	-0.0872124676431243	0.1944949256199	-0.875655718065891	-0.411691883024596	-0.23067906630367	-0.803832648345043	-0.215489626292922	-0.749835814665572	-0.466772783842405	-0.679800494932213	-0.609620031183763	0.219280293398068
ENSMUSG00000027679	-0.100044207686822	0.76194727480877	0.726254840559879	1.13108928628912	0.326401718745868	0.574811563554862	1.12481203961845	0.260375696387204	0.0629067552685293	0.538624805549502	0.326196964370401	-0.506650075863184	0.826404485882454	1.1261749338968	0.705320281931012	0.602633534020132	1.27666593500994	1.21528496882784	0.490477561329803	0.465594793236453	0.716781865259375	0.934041878499712	0.684209765063103	0.668479033466637	1.13460313798673	0.819529916917641	0.97819731631162	0.165627288924083	0.749275338321662	1.16775659949545	1.23837006887327	0.667300459550057	1.00686950531629	0.476385240657774	1.5844055448864	0.0531028846889168	0.979011004953323	0.604497018859559	0.986600872122551	0.653292376159353	0.5297771714664	0.601518310367306	0.586163559222548	0.937955530694848	0.883464569438656
ENSMUSG00000027719	1.48309254175073	0.911029978433849	-0.909418833013297	-1.18988771476399	-0.379612934098519	-0.820410505761676	-0.913593525430747	-0.892728054372093	0.752786469846693	-0.677282453384968	-1.0110083413724	0.753901561433217	-0.971786744521915	-0.993919302981716	0.216818382215429	0.866958086038471	-0.980216068273558	-1.01425244787072	-1.74099569293431	-1.03994938856724	-1.05803099713894	0.477844107650564	0.572466362245659	-0.970007410912969	-0.9912221410584	-0.875605715119255	0.494990724337676	-0.951258217607596	0.239421484104845	-1.00235553142797	2.64563132784899	-1.18478767953434	1.10687112843757	-1.05581655464677	0.691607333840842	0.592914989503131	-1.05309867945102	0.130213529622254	1.13037605393608	0.990956417441156	-1.05708757620539	2.03338254096144	0.415164689405059	-1.09969212462192	1.95205298731572
ENSMUSG00000027722	-0.870229110927709	-0.692550395613649	-0.113246442666637	-1.07564238068532	0.317986828604689	-0.204604576330304	-0.279115537691731	-0.876561736117618	0.796176587075184	-0.656770852073086	-0.12288716055882	0.389505586919436	-0.287603412773691	-0.260376910997759	-0.69292790666956	-0.162376780644648	-0.112340250969844	0.17756659766354	-0.322404612201771	0.748605931279851	0.359617913330672	-0.148164581154322	0.816454472973099	-0.155596185646397	0.398581707261866	0.620161193993344	0.362562819158279	-0.214691772980479	-0.503989331058356	-0.296688249607872	-0.0707974067113075	-0.131232614290666	0.0953002549858781	-0.268072860209399	0.193268856060283	-0.0699560681753923	-0.461700473709792	-0.39567697287641	0.385003269728389	-0.766589102237364	-0.352964419181584	-0.310570950678893	-0.22276521959608	0.338302872729454	-0.128049727287755
ENSMUSG00000027797	0.44399787229929	1.64726979773996	1.58367208839527	0.295943478121721	1.04377783788076	-0.800150495070545	0.164737922609296	-0.155292118712677	1.20175788416283	1.20093697743395	0.939687321836553	1.34008593438384	-0.922088122500606	0.735025258342145	1.18103670542238	0.618724486416817	1.92243291419401	1.23882862054044	0.663706260356127	-2.81317976300488	-0.983899808726013	0.861520845775868	-1.30586177561179	-0.140992087366115	0.575360381167327	-0.806220536602203	0.854830013387828	1.27442364723645	0.945501891190693	0.596833712143824	1.47739803159833	0.63064352785058	0.89517332133798	0.0552466726981992	-3.32899856194489	0.892695207914108	-1.41812806436267	0.228220728055264	0.555299224317169	0.242197421233187	-0.167333675412961	-2.86259084318161	0.718370792304914	1.03441265149525	-0.645564084041211
ENSMUSG00000036885	-0.0527827544811859	2.85705963280832	2.43350791319101	-0.312941852137251	1.15787439560836	2.52546850883765	-0.314140088498295	1.87037149215777	2.59678686562436	1.88913901060417	2.06009103376748	2.06806621241358	1.69349224783665	3.11375719761276	1.05305853225362	3.17136643658971	1.93463014810913	2.5099018276621	1.98591418557424	3.08191820796402	2.86099498193706	2.00845991630868	2.9800309337316	2.85903719886194	2.38615561534027	2.00413136679947	1.05071596550491	1.74007072768035	2.48149671939684	3.28799210089008	1.91017741515003	3.884977353312	2.75835488955314	0.999528926195745	2.90802654942277	3.23283513314826	1.27136919966642	2.12579121617651	2.92994619825711	2.65144914048223	2.93316395992188	2.20529188015605	2.82436269376779	2.06881101214409	2.62794191580646
ENSMUSG00000074579	-0.0779995190392665	1.25381081426627	-2.24380742178862	0.961600684510256	1.34010506866129	1.51278263998497	0.625861435491066	-1.47039155313906	0.635598979093272	0.409542518198975	-1.35765697010824	0.310581005555487	-0.418535975824956	-0.0606801271469429	-0.429057090312613	1.71817996318876	0.527308094433261	0.481564394804705	-0.44958079148927	1.28906006752992	1.31525249237919	1.26667476348246	1.00771459749099	-0.15394959209195	-1.09485719418331	-1.39041012719967	-0.756567731089395	2.29047890511283	1.95947808771914	1.34308766257875	1.67207508749878	1.46176917745654	1.71295555414748	1.49462943452057	1.15831577220962	0.434838318100347	0.593610936987277	0.112900473119127	1.45339993586282	0.653644053085064	1.37599925240157	-2.15363782579456	0.945671404368372	-0.117300475749187	0.928539363496813
ENSMUSG00000041734	-1.94257015633566	-0.420687542213605	-3.58342453934225	-3.93799014217255	-3.52344029008238	-0.669025352112669	-0.107098539509164	-0.574718432158075	-2.2047229809947	-2.08925266080653	-0.940098644730243	-2.73148202006101	-1.08339319381521	-1.77571250891912	-3.86896026154131	0.435346432497453	-1.28210054038241	-1.51216078387679	-2.52623841269829	-3.59537728909968	-1.44864028651611	-1.53145407390084	-0.668123730449681	-3.59466328875431	-1.78637727856028	0.482979459758914	-2.31407969012935	0.111821280192184	-0.653962254160532	-0.885516729779999	-0.405928494030233	0.687297820351051	-2.45315202046989	-2.33900441165147	-0.31094752048347	-2.28388750642192	-1.48743776512841	-2.76563279632547	-1.60515607133722	-1.74048073567687	-3.96130814105961	-3.57172079014119	-0.826038407362534	-3.83167722439479	-4.13061822191119
ENSMUSG00000028042	0.15104569388578	-0.801829237200208	-1.03584650033504	-0.469577507417066	-0.904024125496361	-0.439803330306089	-0.434352915870248	-0.88280802834731	-0.164763909777744	-0.170950494714579	-0.68912236913541	-0.0825564866092496	-0.397271440193896	-0.373632907705395	-0.903500567830541	-0.464073271943828	-0.792169072968238	-0.490101470622207	-0.702810060646362	-0.683373240818853	-0.806423859511151	-0.662151397553302	-0.672981244287279	-0.148583350452643	-0.189986733817743	-0.426097815799651	-0.611513097970717	-0.263068060380839	-0.763902082241754	-0.777163960696899	-0.703900940266891	-0.197017806439818	-0.874696315367612	-1.52920873419872	-1.70342562644316	-0.64927526112517	-0.59294528976304	-0.843375298942914	-0.703014067264406	-0.312457384931701	-0.609823734041144	-0.777873086580756	-0.345403982278744	-0.841289335210859	-0.46070443277383
ENSMUSG00000068876	0.349083349791808	0.795711629170684	1.06772530950091	-0.444837990438719	0.394289737685246	0.42530664379807	-1.23820377016782	-0.195257119732522	0.400556547447621	0.0932175481298186	0.358350330767766	-0.347394347244104	0.428818342996379	0.874406038453136	-0.0921247364578963	-0.603868076326751	-0.15818395968246	1.55527817949874	-0.422047281502842	0.251369262364232	0.545132164482023	0.103863822191729	-0.53452309994552	1.11558863101261	0.867548892755939	-0.366035647009723	0.0793740077024755	0.960655555717559	0.232771807911322	1.74039668040456	-2.59414382939749	0.139212470100335	1.1231635707768	0.0626901411117916	-3.10522343247482	-1.28247013531147	0.583520629526872	0.451761484131504	-2.35372418415371	0.160377772329478	1.79011062743099	-0.579202959212851	0.673053958300486	-2.21538357767525	0.72566047245702
ENSMUSG00000033285	-0.265505391524386	0.593533578710529	0.636212908854877	0.5591326364708	1.04109171356684	0.580689479211828	1.01908860807317	0.798303904490557	1.51876604460596	0.42793902445063	0.411569297837926	0.888653746507708	0.483124743071789	0.766152701763472	0.888656860081541	0.129213870153884	0.269455638814044	1.05189635030171	0.323221632180917	0.616720553766079	0.315270725762413	0.487106577283898	1.00900622969865	1.28562644681206	0.960419644611286	1.13998747483256	0.502351663358801	0.283787621664159	0.783099308833597	0.950160793372335	1.42619528057394	0.178921567740743	0.815412425243269	1.0605256457037	1.3673887687527	0.842837115287231	0.492542769719735	1.50954123478021	0.551094556709951	0.863673659370969	0.342417994441012	0.838281682791071	0.699193953979646	0.583190602871085	0.923260609157338
ENSMUSG00000042035	-0.175977469420546	0.476388296215076	-0.141737589615272	0.660525023031641	0.47170903427306	1.52630287127296	0.169602200146765	0.902951227549061	1.08730225049313	0.688370617174658	-0.272355126062583	0.253172406770076	0.165071888050625	0.787923906173255	0.944439537247592	0.706429606906066	-0.467271154204986	0.789277560860577	0.166271783404951	0.969319545377856	-0.276138327953063	0.053382483700058	1.13133224195151	-1.52122833043464	0.444082705438008	0.759340713956169	-0.110960170964937	1.09457139906109	0.827521575632337	1.69454237803575	1.01286806626847	1.10217134457361	0.427056516334234	0.495253067078528	1.04533895150878	1.44836470491684	0.470477871823698	0.0630563496189024	0.173101154192296	1.01344526312047	1.05222813609666	2.01042801403359	-0.688060129721161	0.808252343653803	1.24995631972524
ENSMUSG00000052539	0.784452124851654	0.416975979749451	-2.63248625146963	-0.566239778424681	0.507630912224567	-0.601051098787452	0.636479017627432	1.31750527084922	0.43798084873499	1.38134753015998	0.346442053293202	1.6021780951359	-0.640081096707416	-1.42351167224637	0.958043967886906	0.331447690734707	0.551052975824819	1.79215215278466	0.838946868312247	-0.154093851192671	0.297565372327099	1.27997145530874	0.852371643523695	-0.299693499085029	0.810578862290084	0.995358769486721	-0.555261479451158	0.64047276037143	-0.509695600693925	0.990851200060815	-0.313692067314242	-0.486744403157796	-0.433596274126316	-0.738781250409186	2.18631835325885	0.810345286439531	-0.258838285767141	-0.510124311148777	1.29645648814324	0.257073699135598	1.08653322205379	0.636332239524393	0.0587514187856147	0.375954852009432	-0.29112357355845
ENSMUSG00000027900	-0.387864972256716	-0.221222807801661	-0.543159396920507	-0.656341159869189	-0.762484311031902	-0.660028863182784	-0.662847162875094	-1.0332681952323	-1.47699932267367	-0.993777287626467	-1.04801146456099	-1.31014977883813	-0.509814932359646	-0.694576983818546	-1.15639994669259	-0.848832351672929	0.113814627392151	-1.35264145562629	-0.70090446783869	-0.0580208164828769	-0.647518925351694	-0.22980240830751	-0.722571682627912	-0.387559841690025	-0.406807334042967	-0.322383457429443	-0.459386405839735	-0.343434524803948	-0.845067502647403	-0.536269201326292	-1.53346234734473	-0.367928863560403	-0.212101745778331	-0.698654474200973	-1.44612442388026	-0.142254055293991	-0.907709728958356	-0.544827308871442	-2.02478106828416	-0.8894633782978	-0.773568824159207	-0.889915682655096	-0.459923279510642	-0.891781849811895	-1.2061474044615
ENSMUSG00000027894	2.74439904829449	0.23450946472817	0.49022522778336	0.191757752446135	-0.221407917404546	1.5440991859747	1.48444055906504	1.78870666210945	-1.20030104233322	-0.262327010487631	0.748669235081541	0.766028444076786	1.90578532539878	0.533168368198558	-1.1212696259725	-1.5893727913002	0.957054231529384	1.17343592428438	-1.07533105375384	0.321280521320827	1.45324080315058	1.38102269170992	0.772206087559518	0.928380227647548	1.54512286284853	0.306516550334241	2.04999612599604	1.21970318447759	1.74570292269982	1.97697761208398	1.23921074153545	1.7698291685044	0.818664930745834	0.939884562706535	2.59083872195868	-1.02160099102842	-0.120987002888532	-1.27597041700278	-0.197730893979217	0.0586841453953837	0.386585453778233	1.5346357659192	0.56767102580335	1.30501670651795	1.6708822335152
ENSMUSG00000014599	0.392975857859929	-0.404276541139846	-0.539700298887773	0.26706161656646	-0.458915741739794	-0.955475677600733	0.143049969043278	0.149309330596563	0.394356948501217	0.302775669475524	-0.057592062672242	-0.468720646858257	-0.968645465746543	-0.389397997986998	-0.291241568002609	-0.138528870485016	-0.444097036045174	-0.25508006021004	-0.342796936257455	0.15169724445449	0.332542343372034	0.227854397667854	-0.307146497125669	-0.194887272068784	0.359535982840525	-0.124459476187772	0.471171680821505	-0.362533369226933	-0.100817166543139	-0.178890623067214	-0.211028990758698	0.833236980769843	0.264230403250041	0.23266838937609	0.0501328974815127	-0.240819318900778	0.356447305128582	-0.397200264373423	-0.836833129062633	0.335955534428439	-0.213114915461791	-0.422696968495455	0.188145830285959	0.114033606635453	-0.687761386616277
ENSMUSG00000033400	-0.230811543732164	0.713782308171399	1.53350033161784	0.885181309780971	0.793785475335067	0.282236796255059	0.434359563218258	0.601600558079755	-0.881656518107997	0.262306620276201	0.554628555218656	-0.469761654164984	0.67975468281275	-0.335131545582082	0.820646936884629	0.933682149580404	1.63372303043908	0.649554607514095	1.20817936455723	0.328187293514275	0.208054877666504	1.05626865655064	1.22574682363629	1.11621187656499	0.620771300501626	1.14876651118391	0.0826824457700557	0.54168056789019	0.419767487482453	2.00745733235024	1.07666234608853	0.289499245080271	0.337974404986204	0.822862859322375	0.899777355528226	0.416066274801921	1.38806895962524	0.770103331118104	0.600696493089984	0.378931063918037	1.27823885530355	-0.356183395526089	0.0973490094310055	0.258287317757325	1.35917145712049
ENSMUSG00000033308	-2.11024672845865	-0.529326980911221	-1.99221763293971	-0.806239169911081	-3.00977406572985	-1.97807648625063	0.10299121694668	0.532557213712548	0.15907610012386	-1.90621167367694	0.206768801277771	-0.119270956415954	-2.14785600719568	-1.34701751196315	-1.42003859023258	1.24668253308544	-1.38788558884292	0.928976037318308	0.741199845613962	-1.96074440096084	-1.80594695943676	0.310709819579321	-2.19514322926308	1.78936432755894	0.906737560650037	-0.222638565730134	1.22709453526966	-0.273588059881735	-1.61863195136956	-1.03093190624917	0.584027626210358	-1.991620808695	-2.40093333410938	-0.267995607634413	1.24879351682119	-2.4892975410808	-0.444989900586573	-0.333175402363267	-0.247743651125363	0.873236306631919	-1.47841462069771	1.17930052773475	-1.43629114082708	0.852734584074029	0.883884591815222
ENSMUSG00000028132	0.558448803637056	-3.46068961328391	-1.16844508311717	-3.58152523139037	0.228238522012142	-0.736089914178074	-2.21104819989625	-0.935037435717304	-3.09569066629887	-0.116936614837894	-1.40878205624969	0.119884696689224	-3.46426191849433	-0.509481832775151	-0.241079081690393	-0.874618638280608	-2.2274313741465	-1.90210853092166	-1.62066879412975	-1.36063521507731	-1.65864117634356	-3.266806108941	-1.82310686013196	-3.31305760793605	-0.219101325698501	-0.702865455685668	-1.95725944640352	-0.359582478246651	-0.216020354140779	-0.362187337205395	0.117442120594711	-3.38673166402041	-1.19991566884079	-1.35848960048794	-0.888782962872727	-1.17198502193634	-0.256076755037197	-1.41262120751062	-0.494097436932339	-0.763833968412243	0.536190497474372	-1.04953731319831	-1.74067163079805	-1.93167348963278	-3.88299555723582
ENSMUSG00000039865	-0.517826275317114	-0.380540414595313	-0.859921402635565	-0.871172698898578	-0.654537029619083	-0.680602102392008	-1.19829620984418	-1.00431916512413	-2.13759754770195	-1.25805777174425	-2.8908182557544	-2.86212891366954	-3.06193449040911	-0.252393702498744	-1.41814562587873	-1.22849043560877	-0.786710854833345	-0.268070245150587	0.122255587481983	-0.943768745638802	-3.16313687136893	-1.19211932265055	-2.99530588903182	-2.87588136166271	-1.08607898970926	-0.345947482646214	-2.73936437242804	-2.87213425647647	-1.54596132280175	-1.53562353506551	-1.43839591742198	-2.82285077782231	-1.07328524626564	-0.394581142092865	0.084963888935885	-0.358871546146647	-0.286621512873664	-1.23630783730795	-1.8144194015549	-0.397514759352569	-0.79419219276589	-3.01407545063839	-1.78467952621537	-1.85718911045181	-1.53990127442124
ENSMUSG00000050315	2.81837010376706	2.16288638403422	3.05508326470985	0.640293345294685	-0.685528491951579	2.71231920038868	0.389410497127241	2.0875923067279	-1.60319717169409	-0.774336132943593	1.77881446873145	0.23564489869897	2.04825992322955	0.0869715495493232	-0.326160590098984	1.71411096627293	1.7750253746934	1.18901662188572	0.683272593955206	-0.845888713723122	1.61439327281985	-0.969303756095215	0.743737842239291	1.2101907636971	2.03451285768788	2.87871011783985	-0.678135616269808	-0.659888411591103	0.747639485123151	1.63044333582792	-1.38820840299951	2.07155378463004	1.10523211133924	1.75586361906138	2.44164472986039	1.58477153968577	-1.21091975476132	0.396036348709931	1.46678364155212	-1.01690799484814	1.42873362302411	2.08931403905331	-0.697472895640485	0.943069702194975	2.39007748796686
ENSMUSG00000027977	-1.04961677311172	1.04686861879178	1.05437178905515	-1.34733300456544	0.325198424607126	-1.33447445583345	0.288562105710359	-1.58591625318727	1.77371021361751	-0.234539035097733	1.25515533876052	1.63761070230867	0.422465893212844	-1.56838837394134	-1.62868712085486	-0.972553357292926	-0.347201938533783	2.30067276855315	1.46809680086951	1.30175933101986	0.956165391677938	-1.22396835340224	1.10548712493496	1.3207085909572	-1.378455743293	0.283674246456971	1.70267738880269	1.14199434162927	-0.0539042165268092	-0.0510448117540304	2.24988333886947	0.692181077347592	-0.253394072494014	2.67300837880115	2.07299798636655	-1.75267021826186	1.73417436883037	0.984392724732582	0.39995453485017	2.33725556572346	0.28873027407718	1.01247036317356	0.11445760233525	2.59869891245188	-1.57603746960499
ENSMUSG00000050931	-0.0846772170443616	-2.21170440454413	-0.942858652326249	-3.94318679327084	-2.1181958629006	-0.854043476848734	-3.00204225809757	-0.374335288558082	-3.17463910939048	-2.51935573578702	-0.780983871579186	-0.973119404934039	-4.07868169220714	-0.880791277582562	-1.36218243140086	-0.22102905600263	-0.431737633290944	-1.98737221161848	-2.77997096816483	-1.17617537886937	-1.98977974478622	-2.2340870831372	-3.77116716357771	-0.605266024975597	-0.927082343762478	-2.92469898439098	-1.74442910553928	-0.89652942115331	-2.27884826986074	-1.89612412025958	-2.62784341149128	-3.83608953231912	-0.449410424817305	-3.79665187471689	-4.77413029189066	-1.49079544339152	-2.56745130186942	-1.43528017241604	-1.24475372367214	-2.64802050654199	-0.913801397029199	-0.374555252844234	-2.21583479277147	-1.19609098100428	-2.03201966635091
ENSMUSG00000028197	-2.10087559231031	-0.269456666310495	-0.477578894983942	-1.33002040705191	-0.94722184413053	-0.121334125416462	-0.215995929647315	-0.771645557009917	-1.98857221947962	-1.97554864744499	-2.50687485972973	-3.73135996458877	0.510309177508242	-0.776596631840713	-0.821228136231146	-3.29449060120179	-0.741170503818556	-1.32771769335803	-0.300159908962473	-1.43591194903788	-1.74799928142128	-0.615225926079708	-3.38092670185548	-0.55381609808315	-0.718320457072149	-0.223786325873119	-1.03624090858381	-0.565935255826152	-0.467357262341249	-0.856828052976725	-2.01030239888729	-0.73446854669552	-1.10277890978029	-0.764456101874299	-1.69665119154722	-0.229658215009665	-1.87695477653024	-1.10475210271224	-1.68382402762154	-0.606345499494255	-0.848684090052284	-1.7205014115358	-1.16700285090297	-3.53068097579704	-0.754231836441631
ENSMUSG00000036863	0.600346693249138	1.47686877215787	1.7395108853274	0.641913506697056	2.31419798873527	1.88954216813184	1.98954246353298	1.67110608831868	0.593634843350729	0.149843503533531	1.83332495359036	1.42028717111362	0.655653103045774	0.892548758502818	1.90425345473172	-1.27887989923702	1.00674628537764	2.15380345234402	1.00965096774382	-1.39694209843888	1.5400395963356	-1.61194922016593	3.18149995158366	1.18715714182223	0.851370154570529	1.20905403702253	1.13514545979314	-1.26315058135225	-0.129382591298436	1.15232059385046	1.32666369252602	2.19667820619017	0.068812299756529	1.01518531525516	-1.45205350048856	2.02993989310881	0.479164088188883	0.526004480590936	1.03550345776237	1.92106977969703	-0.0617391167638519	0.70788163240839	0.243048649924663	-1.42736663755568	1.78655759263066
ENSMUSG00000036832	-0.398385406067132	-2.81848807559588	-2.75295689454447	-0.0528395625688528	-1.21907945150411	0.336007168587529	-2.81962872916143	-0.0752996958448182	1.29435621309437	-1.15720057533286	-0.548575271638663	-0.596209966377734	-0.850515075620331	-1.36887600806021	-0.274692880809365	-2.59643186295917	-0.467976055291199	-1.24186155976451	-2.8114273588769	-2.71251290291968	-0.482306004448288	-2.68489368217762	0.704022661037669	-0.476835946087081	-0.625663141894504	-0.958930859989067	0.0876091965298128	1.40115607429071	-1.92844758874604	-0.757554017881169	-2.74735332788529	-1.15885127972134	0.632478587020482	-1.12114442953317	0.633514001568295	-2.91893805446829	-0.711581282358389	0.169250077258829	-1.63329116035184	0.868752826617681	-0.764402193089833	-2.68716022866389	-1.27394311009934	0.492101267873018	0.353267586302123
ENSMUSG00000039058	2.67450206336874	3.22486744103829	1.21235863770371	1.62136298499688	-0.390511113125525	1.7232268687497	1.26473991016668	1.37715772015102	0.873360013716768	-0.0780646599071503	1.82362851443094	0.733003867102381	1.493330032762	0.938436223934065	-0.38491907038249	-0.197180576063991	1.74201926875637	2.38981876157194	0.924877849527407	1.12459407996216	1.69615615744536	1.49681869703463	-0.287373824003843	-0.171141736003692	1.67974060559278	2.69412342985105	2.25565715893237	0.940679446009204	0.948081802713841	-0.516813754585462	1.69680594446344	1.76491127552497	2.15409472878575	2.62541055236232	2.84510154923975	-0.917301667501679	-0.567715016170244	2.70384623050593	0.728619573482695	2.02960464683759	1.45963195948808	1.87785317863579	1.90872722519271	1.60433530090258	0.743467271313548
ENSMUSG00000040086	1.82578361617793	3.04650595319368	1.94589775562775	-0.165301387614026	0.812545914850332	1.9961700848547	3.75332134516597	1.13131865489782	1.41130177707068	0.399476781428384	1.73746868191117	2.19026611339857	-0.129130559230617	1.19016148986769	-0.436894570920996	2.46468278100708	1.10483100722863	1.22181324274156	2.17927218872152	1.07931562061472	0.699612057650917	1.60902016191151	1.59822832320611	1.17627496271051	1.59406480075541	1.24875352563975	0.0763752463983869	1.33872417369072	1.18398381462683	1.78487345943731	1.95141663995681	1.07469148320748	-0.816521774071904	0.663302555599436	-0.443300864466372	3.03245258428015	1.87646528274518	1.40331939789362	2.72220977144765	2.5201403942906	-0.258860648678295	0.128292698469852	0.508482031316326	1.79804748734009	2.5010988330051
ENSMUSG00000098226	-2.41949358790449	-2.52181751803594	-2.5693052494058	-1.45679601231143	-1.83083334814799	-1.99491016467562	-1.41496811985709	-1.10148151344491	-1.27350943683442	-1.71796320162549	-1.60326129965182	-0.253934945357695	-0.51210047742296	-2.31135014364302	-1.31917633681438	-2.0785483730832	-2.88952490711855	-0.746033977427792	-1.9864764287702	-3.88658601984997	-2.05020176843214	-1.2281309347177	-4.4504762585423	-1.03662060111257	-0.804118902172989	-1.04107499781091	-0.934381723162704	-1.08922857229553	-1.10481891331268	-0.596553214014117	-0.730996677015784	-1.18691376063833	-2.00053032238731	-0.413670169332279	-5.4906327779827	-4.89426040433281	-1.67635504345247	-1.22952121322655	-0.152864322173934	-2.97686002279749	-1.55813074072841	-0.740964454116445	-2.21854470124427	-2.65705236271331	-5.53273900725273
ENSMUSG00000043542	1.39124059311387	2.13694178736214	-0.793678781637539	0.800700423066446	2.60062254723807	-0.987721268724739	-0.778763692466712	-0.994584689713988	0.422021074448362	2.42845282129993	1.11346707625307	-1.21181140485992	1.75950733623936	2.5932027541794	-0.870760154035257	1.45156742920862	3.47310759559622	-0.662793585176578	2.47839589069308	3.13640893800042	2.83793884124125	0.78249904613855	0.939197349454675	2.29667658551094	1.75272443017592	1.08940237230985	1.3738373734863	0.904370527919827	1.79919154747176	2.0876172980145	2.97451880730321	1.32781278718506	0.622338633591776	1.93745240617902	3.48169111708662	-0.877656011121346	2.35686884713607	-0.184713621895605	2.15227662365926	3.05041219460073	2.25509511234829	-0.774243307438263	1.84529140816849	1.53357545075622	2.36943147507106
ENSMUSG00000040289	-2.1380872058142	1.74591244521782	-0.102281226250127	1.16037388602803	1.05267026394354	-2.1437555122289	-0.40183725197527	-0.174571526757658	1.440409951158	-0.641970683186163	-2.06519504713262	-2.15431490203634	-2.25754110922671	0.273220072615939	-0.614101633157872	-2.22359556594121	0.423818304845388	1.22553891264238	-2.35590960145411	-2.13400683572276	-1.29332270409446	0.741151799324158	-0.688425819894488	0.935730717255331	0.545990901311589	-2.18107039415019	0.584827358264707	-2.22827352602054	-2.2440855699946	-0.0515433271408296	-0.474466699749482	-0.492684855152854	-0.437577934447297	0.934233203073308	0.140378258154586	1.54747437663226	-2.33490880600402	0.283057719486733	-2.16002575375295	-2.13094184094038	-0.492053894937178	-0.422618429588019	-1.91778658226903	1.41109882713988	-2.39198822010593
ENSMUSG00000027530	-1.372163103666	0.889945839986229	-1.27059571599811	-1.38606420986154	1.74410233324099	-0.326930689429758	-1.39780849666069	-0.221440978610541	2.30372635815925	1.62592788626093	1.29889435834266	2.15402167991388	0.520739680530097	-1.37825343121632	1.12183400262666	0.264574382962196	-1.61492718383126	0.645237969921582	-1.43937262703989	-1.20049551259059	-0.505842856227647	0.570241130428516	2.26707298585951	1.62538637233408	-1.20610687066448	0.503310186578091	-1.23648911379885	-1.32120275003985	0.624567180397288	0.431002328447099	-1.3355152633226	-0.0622812880211747	-0.719105636087341	0.960659118198641	-1.30871973267092	0.248714297243631	1.2581308042612	-1.22519672841893	-1.36698906936285	-1.48524378824889	1.01703201673649	0.33920055107104	-1.43366807873689	0.701042076218122	-1.28336875309429
ENSMUSG00000078784	-0.202145332460839	0.166684040109314	0.774439899035627	0.887197238209011	0.817781049410796	0.898443827611875	0.51012832493687	0.286628795502799	0.379343234151166	0.825766425341088	0.532782549859403	0.759139936157124	0.451871491108862	1.27412291121141	0.754754113546225	0.139573910571725	1.37001050332123	0.833605434399493	0.526541399495542	1.03819219647203	0.701344219473218	0.909630376032408	0.536659251693249	0.331659386843952	0.729317578573841	0.931760623430655	0.693279262661967	0.752344741543244	0.580980000268281	0.541027261266724	0.42534761339643	1.38722882188014	0.606683509546285	0.813911971017971	0.26154702847058	-0.987620271092287	0.87255683757975	0.487103324269078	0.929645417627965	0.637301870720746	0.77992380131973	1.1261657814087	0.164323478072602	0.671463436786788	0.128146735489875
ENSMUSG00000097790	-1.52040511905686	-0.52096549057033	-0.43868379118156	-1.19505908303913	-0.729393942811687	-0.341148828546466	-0.144305830066805	-0.801147075567918	-1.61589882362295	-0.830061602337155	-0.590839249849313	-0.449282342352658	-0.66385564617636	-0.654486039405826	-0.635267373285797	-1.43912100797047	-0.338798803345353	-0.542596275280268	-0.980365594167526	-1.25672275494789	-1.36771249099161	0.0547290179364418	-1.0427541704114	-0.135187453254445	-0.527799269110007	-0.61647855402401	0.171914314264203	-0.256377837938203	-0.384583986233822	-0.82011773233532	-1.16484661557247	-0.501900456570392	-0.973801018958534	-0.0647790992153839	-0.992536475643744	-0.389963924614194	-1.30365265315995	-0.642260992308426	-0.112245082607769	-0.902395860188356	-0.385941498208521	-0.291000545335839	-0.2348862376439	-0.856664666133247	-1.05939766100965
ENSMUSG00000049796	-2.43047873721909	-2.37360220841026	-2.14541815131099	-2.38427072439147	-3.34662279942811	-2.2806566609801	-2.22921984900825	-2.38994689321552	-1.86729410845108	-2.43656249492304	-2.52728748500697	-2.51210170891951	-2.23308473747583	-2.37528304262182	-0.198073273194284	0.163180121190174	-2.18583965633207	0.476664428080623	-2.73442878436919	-2.37461617022944	-2.85011671027087	-2.34567488424205	-2.22609035284151	-2.25378812195282	-2.40022192952789	-2.30075629270769	-2.29548427832038	-2.17276305121662	-2.33388181341655	-2.24639393169654	-2.28712780747074	-0.501217440520246	-1.39134009445637	-2.49006675849549	0.678260014728491	-0.574101807573591	-2.17348783570638	-1.19438274249195	-2.27005178895366	-2.34975994823709	-2.32817357976372	-2.04964154027469	-1.23030195116715	-1.00303545662023	-2.28444355938025
ENSMUSG00000048106	-1.20647695144875	-3.22789192331874	-1.37753273229369	-4.14530148411437	-2.44345157959866	-2.38255196762323	-2.95017444992947	-0.144073260517259	-1.15150330004086	-2.98493287611659	-2.46678960714112	-1.39765191459851	-0.0990091067715355	-1.57486795654522	-1.34713920551551	-1.76691215435462	-2.77074999236544	-2.06664930009924	-4.14481771158554	0.100019538760821	-1.1188260310014	-4.22487682653293	-1.47239250613298	-1.80695872136459	-2.84854482889069	-1.90086202191005	-0.888463668298249	-1.13384303664766	-1.41047514066578	-0.607664081927687	-1.72949756840465	-4.21225532051147	-1.99622827705505	-2.38186772140325	-1.4461715290866	-0.723220280525158	-1.03830346309532	-2.78593146412672	-1.34677346593042	-2.50509461611346	-1.68974398392583	-1.75469428045661	-4.51753834095204	-2.05527239304191	-1.58979356428558
ENSMUSG00000039304	-0.71506762139475	-0.607514759608965	-0.519199243243957	-0.166620717930146	-1.16083245863561	-0.547041102419478	-0.0721274299285987	-0.220458391656723	-1.02575439619034	-0.088805435724282	-0.154155717681073	-0.300761609302856	-0.721032119877385	-0.320600203815486	-0.578962826903863	-0.792700239038331	-0.561358498520448	-0.961428752112197	-0.938110906842029	-0.72860891538974	-0.484292401986285	-1.16144037810939	-0.609301065861895	-1.00517464207909	-0.90506167774426	-1.28788683612037	-0.614356252708845	-0.35538071419996	-0.494719861476526	-0.882460211499254	-0.1448298853307	-0.759259604829923	-0.933552531660747	-0.559887961018281	-1.03839220511025	-0.805453062997669	-1.64226367691929	-0.12649300577924	-0.771569809124243	-0.327527024157807	-0.78320906024818	-0.280087683064043	-0.579877355995951	-0.632222726767536	-0.371197327406485
ENSMUSG00000037730	1.20487379266453	0.63125390502672	1.11436882821462	1.30213894141897	1.28991113568463	0.846605203020895	-0.253232899930713	0.838673756458157	0.360308620365284	0.565989235650869	1.00236042907101	0.191139698978667	0.676611295348106	0.323818410918869	1.19976283605158	0.509062248978488	1.04348961526086	0.502298267225169	1.29221172748533	1.05750984016111	0.546451835550848	1.49608183337958	-0.0686698084878516	-0.0535862676151598	0.81280888713046	0.63507162100799	-0.28064105555935	1.60691124158892	0.687063861428608	1.14236811194649	1.22365391700947	0.603727804997231	1.30612449945137	0.550047580963716	1.7676235655477	0.370259551849962	0.450474290451013	1.06009726671202	0.209184060811013	0.94739606567235	1.5467269115708	0.261815925797264	1.11063242195543	0.652314435470525	1.2675197499604
ENSMUSG00000074653	-2.38115763366942	0.240047742047805	-0.197896970668231	-0.448748442074101	-1.45692457483415	0.293746533403558	-0.365125542613774	1.19884907470317	-3.04976735350536	-0.918399319686448	-0.186100582334928	-0.974648303743387	0.318176280977771	-0.61848167299132	0.0870632086103544	-0.572166398770133	0.589600048190007	-2.32987728588568	-1.2422706683576	-2.25861920040071	-2.72888689855081	-0.548418102397521	0.765284594137061	-2.13792241341314	-0.814563680164491	-0.242556205150526	-2.06291556141388	0.179471238223326	0.383676771554566	-2.32908953290465	-0.681952642224873	-2.35752817852361	-0.563790099105553	0.269407359376066	-3.19037020283348	-0.239652363276864	-0.141575436143212	-0.318477658806136	-2.08966976909053	-0.945653727019009	1.11992470747009	0.732971306105046	-1.01426717727367	-0.509940382410821	-0.26545565106554
ENSMUSG00000037643	-1.83278685932598	-1.54142391356108	-1.93993364308951	-0.190382008531707	-1.22433941081049	-0.443403940684816	-0.808546531922525	-0.426122892352213	-1.79328302328052	-0.171931882808102	-0.926260768701163	-0.827054619115043	-0.735768914207145	0.372563572511555	-1.33237088431639	-1.4655216712526	-1.41082491591466	-2.79473006849634	-0.776566523591852	-0.288257470281764	-0.886943991764121	-0.736354943582795	-0.329988633731649	-1.65284114730483	-1.417780949239	-0.311306329691555	-0.102740988895501	-0.195403940390686	-0.623487222394312	-0.733036716632999	-1.59422635341268	-2.23587986740194	-0.680356171904896	-1.18835710996396	-0.709546793985299	-2.002751292115	-0.0685600201951638	-0.477222634550633	-0.468967119511754	-0.897086099983247	-1.28104788351591	-0.703148746717725	-0.14357888982242	-0.104644796193956	-0.833518118134206
ENSMUSG00000049507	0.883460101347614	1.17996569357638	-0.649921764249338	-0.727565390285375	2.37129662911161	-0.854854709466316	2.34431840512037	1.54034581152602	1.96631517775507	2.05549644500349	-0.256522619027278	1.31505407579098	2.24174714755331	1.59995031546682	-1.11925990450281	-0.461175400650443	2.97229606373524	1.88951528632786	-1.00423230579956	2.66555921927766	0.124455753608285	0.524343279565321	1.18963816379627	1.02517025114787	1.14087361790832	-0.937020805401329	1.68212430084893	-0.417600616899142	0.753892598456609	-0.705643791286541	-0.715574461384349	-0.806979106451471	1.08785834349682	1.97461420223918	2.78812519894355	0.797469503153858	1.30775792471965	0.321621632592896	3.13880051330037	1.37229034189982	1.23707538719847	2.12864287167475	0.93880462454313	-1.01235325251591	2.00005144434972
ENSMUSG00000027667	0.11510890866099	0.798531478645488	0.936534501981248	1.20959738425326	0.301270066555492	-0.0577398806063094	0.993513919652959	0.72053145584817	1.84688312043278	0.663012030077772	0.531222765337075	1.05629481558671	0.815524421072876	0.931221503955394	0.786626280240438	0.943495013660822	1.3746974951723	1.09721911292295	1.43249201088878	0.881525102583596	0.57899177957349	0.117667121522524	0.881796326788933	0.573606753435448	0.127391853300265	0.959074488867322	0.0659025062228341	0.852569935010792	0.941538645839295	1.36117274947219	0.928738056082362	0.710409656297158	0.873330858632999	0.532229644684085	-0.727561497264661	0.933044697581304	0.61244414233422	0.0847909867474189	0.685170280013384	1.05306647029519	0.350916369106671	0.270926317449855	0.153329541788173	0.547424501768792	0.562879932399551
ENSMUSG00000044434	-1.52341280412189	0.957445881625869	1.78798323713712	-1.60757646040174	-1.7233526934166	0.69224459416875	1.56640918822574	2.50915913674768	1.16333601446011	-1.43607331432928	-1.14722657805706	1.99407998110174	-0.091480548362825	-1.47248010256461	-0.187929980701732	0.180566023472648	0.752634694127115	-0.309774337366235	0.530746504349904	1.0580647290637	-0.677304249818103	-0.521204245511506	1.69884785315481	-1.24419687373827	-0.234438906980846	1.6334955751925	0.969931799124585	0.240829828047745	1.14515929535921	1.04427324254139	-1.54419226537713	0.704461333188015	-0.136588219885151	-0.451346198187337	3.28899988367065	0.203451054441006	2.32651147458441	1.51352155875198	2.06148833799617	-0.124704393855767	0.448339216105566	2.53715994418519	0.813196798622766	0.684834745945688	-1.52939279105914
ENSMUSG00000092242	-3.05427685569573	-2.9896633190159	-0.974225140813745	-3.10089930638245	0.806708487502506	-1.51921700763639	-0.377333998539352	-1.19225529457928	-2.04351188236764	-0.762298791248802	-3.1798647446816	-0.829030573286321	-0.977294900904643	0.277854879705083	0.0518852020206147	-2.80952386538233	-0.499050808098697	0.700068448083166	-3.58805113841732	-3.06075034089641	-3.41190244792451	-1.65047852852079	-0.782296527592215	-2.94382217497573	-1.98603956913604	-1.06299526951601	0.0598483284807765	-2.84102324770565	-0.437925920417263	-2.90303008263034	-3.00964182901354	-3.22949299540078	-0.329648320725197	-1.93249155746512	-0.465983816089714	-0.475863583528842	-0.192587258134208	-0.900177591540486	0.0589952755737634	-0.110664140186248	-0.181105452184483	-2.73508533381699	-3.15050849182554	-0.848949277261408	-3.04747570854282
ENSMUSG00000037325	3.15611639560723	1.90799382950984	3.13274362049928	2.88727816120931	1.01382990325038	2.1935026061799	1.97782514482079	2.3575577907585	1.19619480228842	2.63706975099822	3.04644057506306	1.82765842720615	3.41852073813353	1.02837766115904	1.75813750702551	1.84732998770048	3.35715698303348	2.5317117766621	3.12738314812035	0.115370473829644	2.99521388928889	1.47604698891366	0.152585079522897	2.07823037825133	2.88303128140881	1.89246749672074	1.83012585662958	3.02293814621174	2.360865722648	0.0592126710582217	1.60837843190785	2.89048938652992	2.51351082594437	2.87192153261882	-0.611788730346745	2.8510283921776	4.12023067656597	2.93214922265529	1.73923666015585	3.14687586783684	2.08392698792567	0.227067897111219	2.4755418618095	2.31901566234136	3.24238236519303
ENSMUSG00000027720	-1.28557506881331	-1.34880830653177	-1.32835953906544	-0.5704325480742	-2.13266362217708	-0.852607085230656	-1.25755973202271	-1.38591318467217	-1.85534132784098	-0.908417814828194	-0.501310900691914	0.290017790135041	-1.68290021022434	-0.978564337709969	-0.377244445053937	-4.41164517558666	-2.38122465973703	0.29958352131771	-2.21154203776911	-1.91450187495171	-3.63982908914946	-2.1373051008318	-1.05694547906745	-0.599063137082964	-1.28374341899845	-0.742780234790711	-0.731696505280985	-1.93836166733739	-0.796886762688021	-1.71809160794295	-0.558224663428829	-1.65372125300351	-1.02479612085841	-1.19398886681076	-5.11625056326656	-0.897399423560091	-1.19476453063514	-1.52083323174698	-0.409329852860384	-0.151957070694929	-1.40289626582231	-0.931502727662056	-1.63720319421725	-1.18641748395306	-5.11114894406922
ENSMUSG00000037884	1.65719619348424	2.63247333963914	-0.792368635717694	0.394528463430483	1.89009645600026	2.25716390901025	-0.994460895500287	0.565197671528793	0.947298256141912	-0.456027361165864	0.398070217791251	1.10176164285249	-0.919080760598678	0.304115152882469	-1.21731689334555	-0.897187474131894	2.14540750311259	1.78280062612933	2.23696899641153	-0.929674057895272	-0.414630284130083	-1.10651525428847	0.181564090573352	-0.853424287462963	-0.951599139591237	0.914804317129809	-0.108289039736903	-0.869673358477691	1.47660357047829	-0.976714485026603	1.12193093367963	-0.963925169012677	-1.7276306773338	1.15891675439811	-1.26139052190016	1.37787106959207	1.40529472632957	-1.03195252508261	0.436264197768829	-0.266230948836693	-1.05372849454032	-0.739213792587233	1.49688241140223	0.557749005545821	1.98833385716577
ENSMUSG00000027737	-1.37893924842918	0.409187839885543	1.01669218674512	0.352244434783859	0.204564373139553	0.806924033126558	0.591501759934786	-0.974211156397988	1.15066266327519	0.173173051720313	0.259177864421131	-0.18962717700191	0.79704341513515	0.960929026779156	0.40797957213008	1.11058420482575	0.802689194347582	-0.943041065569047	1.16201047628975	0.466707148913561	0.522207577251708	-0.671378347190233	0.131278362426785	0.550045339520615	0.571840466078925	0.777270381720913	0.7917078886948	-0.169493533926232	0.597373036871103	-1.35858681887364	0.578541434252585	-0.110035834848158	0.191721604608457	-0.802362888466156	2.08993599904062	1.18525170502325	1.39802491063055	-0.296011919331255	1.32929771010928	0.187031354918758	1.19195633125379	0.538689129481431	0.523668260601247	1.08419486287124	-0.292123734640049
ENSMUSG00000097885	-0.0677502585215668	0.773155978459645	0.785689905412923	-0.476569429709876	1.01520214338619	0.478251097161609	1.27362511767048	1.52970952813554	0.602120050207082	0.292383147073407	-0.728241884618602	-1.0389837377927	0.0967559829451716	0.846324152714969	1.09651625610191	1.01346137912323	0.566631691866748	0.0664127512816534	0.543282734153728	1.10613156504455	0.766760578179784	1.90386621033531	-1.16317109830957	-0.326836734811168	0.407911354287147	-0.376370236147073	0.342533004175809	-2.45400730062877	1.45971020445047	0.89049764613513	0.418663328894446	1.56163867829865	0.715595755878781	1.09543338401731	2.16971463391013	-0.649411393577596	0.958344228584128	0.74798093061301	0.212499394745658	0.396543125730877	0.402443660877483	2.06302068389299	0.776505710548805	-1.02200115263789	-0.753662084166526
ENSMUSG00000097599	-2.47806181990292	-0.797174198050168	-0.0875758782932714	-2.63649186554834	-1.71872036223217	-1.98673342272297	1.58977879398045	-2.14718836725449	-4.01112943137097	-2.12048557151743	0.904144686594402	-1.43768173930566	0.671812178659712	-2.33024969923513	-1.22104239201766	-0.63380711181608	-0.295719140391585	0.17571443432164	-0.923698073789279	-2.35455151996848	-0.556736319659855	-1.26281498091286	-2.14957330224652	-0.54235399264666	-2.24572529987259	0.272624728899317	-0.579864251012852	-2.25671166131379	-0.958727608970196	0.381581164923208	-2.48411719898603	-1.05555659436689	-3.06176467556678	-2.49385050227959	-3.16466601389963	-0.761610417272912	0.106475546545577	0.548436719556117	-2.07984419249726	-0.519082762157011	-2.40199085224515	-0.684570712841964	-1.31833696930979	-2.41541658129307	-2.54565705142534
ENSMUSG00000048655	1.53999759843847	-1.61538349071956	0.995344672211868	-1.8336734985674	-2.50624375111595	-1.3806789174855	0.609379299326677	-1.46287248150509	-0.587766784995704	0.261290820133588	-0.511229427190559	0.361965109108909	-1.59432922051438	-1.61514990177536	-1.49849896000914	-1.57123341889277	1.10082344275893	-1.71712498542079	-0.183725806472106	-1.59169805720959	-0.171809727533118	1.32195041256296	-0.48028118304524	-1.52523651030372	-1.51712207055341	-1.55328622031061	0.61472742393308	-1.58444936061429	-0.741648979826288	-1.66022567348368	-1.82601161334385	-1.68300903372456	1.13950610074514	-1.63549642141668	-2.30975556402489	1.91796635412658	-1.67943700849272	-1.54210105735013	-1.41734702884632	-0.22308369846452	-1.70632185028492	1.57275459713321	-1.50330824026094	-1.58984154366111	0.38602230387283
ENSMUSG00000027805	-0.427561119981274	-0.550593149390867	-1.84103513210673	-1.99887844260639	-0.844323989881538	0.587524641819139	1.1663915643103	1.44774553306382	1.36073179592011	-2.04756895533552	-0.616150381627293	0.629774997456042	1.8701526694134	2.08792341010215	0.413707849824767	0.207545229239008	-1.87899253089755	1.21258225374951	1.77288663922203	0.984388580095705	0.714972037306033	1.83696395328042	-0.222795451361431	0.64034644595239	0.751501040944344	0.690628018118057	0.0644439811043558	1.167574376766	2.16501974953257	1.27884701280868	-0.30384182800102	0.65392830709216	0.337482460796177	1.26976677687435	1.22235450494154	-1.96915839550293	2.01168791841703	1.69684617165216	0.26644070192906	1.84159781059995	2.03068126133834	2.44702501289172	-0.480432633894564	1.17607837818961	1.87089917976014
ENSMUSG00000097968	0.686892569778309	1.81890750649326	0.636451556210138	-0.801156416120524	-1.01075191324749	0.599458171296685	-0.672186521947267	2.6683885092657	2.00215752253448	0.34704231702298	-0.970039872021302	-1.12586043551035	-0.735669591024218	1.09422662623083	-0.724137641393595	1.44004138030652	-0.450782759061374	-0.642001158463941	-0.78965651273734	0.877307344158327	2.12731518078051	-0.709809562496005	-0.639812206637775	-0.876493448936564	0.909741757641023	2.36085804409884	-0.902463810270338	2.20887301426132	-0.716730602397685	1.10825965184049	2.73760476464257	-1.08098638953705	-0.740033772914081	-0.889329030100954	-0.813692389592872	0.755041962721526	-0.784197123766072	-0.911735905370984	-0.703707559412267	0.349565720438651	1.46367539748403	0.720899241091758	0.327955656549591	-1.01868330008495	2.44546643516446
ENSMUSG00000027955	-3.38827816494188	-0.490252752009727	0.571708925159899	0.715453011539879	-0.885518326683601	0.959218170162069	-0.680394524373058	0.674507314294951	0.124530294935492	-1.37163843986372	-0.0967253217198393	-0.914245058147319	-0.100421116568511	-1.13520305224523	-1.1797478837066	-1.00709863760756	-0.81367002693702	-0.444101694068457	-1.90067892593618	-1.02553185769087	-0.39715837699309	-0.368663636115343	-0.215418060636966	-0.985896311325176	-1.49332590043031	-1.17680692251447	-1.6833093139612	-0.432422945242698	-2.3137830207887	-3.53338985014344	-0.723965316005855	-0.212779011409348	-3.74116176144166	-0.341079565744145	0.851801200874154	-0.633797577584271	-1.03007513846694	-1.7512084711534	-1.70987871708137	-0.983796270468444	-0.780463863206023	-0.138301689090471	0.070619492673077	-0.962016712659901	1.00315909740723
ENSMUSG00000028015	0.244700045562011	1.12702540652637	0.790194820091027	1.39255533172139	1.75241795173848	1.19130484322283	1.52640400760987	0.70769883219802	1.46721690907228	0.283829097160806	0.744843874768694	0.0857828550262741	0.58567806225897	1.23980808838501	1.09688355970369	1.33496782874084	0.615085282719829	2.14816330441352	1.38069790155811	1.13672952516286	-0.153929594195607	0.130970536544864	1.24686701206312	1.61572477482125	1.12100389784846	1.530525920406	1.27060217607068	0.186104131026268	1.17741267935726	2.59479572976319	0.994060108157745	1.96011210527059	0.526271699761197	-0.574051405221676	0.845439379530064	0.184240731630415	0.669880533974771	0.727388717894511	1.49470877045198	0.585396905455345	1.39755434941495	1.29096282791003	0.952897399324763	1.31203765042547	2.51960688290091
ENSMUSG00000041842	-2.51957028056152	-1.41022950081366	-2.36358107536597	-4.2124047319312	-3.00630802849886	-1.2185838692504	-1.34344677997104	-1.43714914501346	-2.53003134712967	-1.07436518325032	-1.87876541422817	-3.11761445310134	-2.75152114642893	-4.14784556707946	-0.641240749395022	-2.18181785786648	-4.39995934552601	-1.96884873614243	-2.32807288910713	-1.31404617312338	-1.39166495823441	-3.89939883801015	-1.5817663750307	-1.06963319237309	-2.12477108226422	-1.71346499749116	-2.5901825713085	-0.515261453055381	-0.541480880120955	-1.71264956700137	-1.1459821944065	-0.247452903853696	-0.899437190997927	-3.93768818068174	-4.96079541625809	-0.44123405248646	-1.08666905383079	-1.91532648443897	-1.19593024824846	-1.06841272098547	-0.928094051504062	-0.575330211631828	-3.92204669215072	-0.736758914452564	-2.66828079133448
ENSMUSG00000028076	1.78664886859572	2.18767726938778	1.66808712445245	-1.47803786092481	1.54603309841967	2.27812752298946	0.864213231292705	1.95424956595461	2.17634583528208	1.98519778578598	1.10015537275796	0.100035219371429	0.251681337224025	1.98372811552918	1.33432658231055	3.17687898963561	2.23355031461032	-1.3977174556513	2.36805522576238	1.75641225725307	1.94084660514841	0.273673309723478	2.19422274815857	1.6760224054527	1.2081766316407	1.83459316053865	0.238980445241538	1.37278059985481	2.06504165959748	2.62274032815139	0.335268952917255	1.14333663348286	1.7405672734127	1.18748555277762	2.42431392357795	1.56751027878953	1.25499977255892	2.39925541687964	1.97111447666316	1.48890567820654	1.25057244850224	3.25078917369451	2.55788720840643	2.286861761887	1.92273058439654
ENSMUSG00000059994	0.796458580525766	-0.273888950598925	-1.32075925513267	-0.324763227974405	-1.60856933883717	-0.681907723736588	-2.82390787384341	-1.58044787101265	0.960330223026909	-0.314127654401652	0.144968215404439	-0.670384837208959	0.0772620083797747	-2.80351734149151	-1.0403943628306	-0.704148819145441	-0.88106232420479	-0.64468769430687	-0.106660014847142	-0.792162194906561	-0.0681562018412657	1.46175474338696	0.905651419056904	-2.60481370372593	0.159649858285415	0.376362917098294	0.292307537416122	-1.22436492328815	-1.23118888683686	0.278622345772787	-0.267930194184513	-1.18768656416969	1.15793320315978	0.740772745873798	-3.10247188119726	-0.755684128221035	1.29817090208066	-1.4897953057369	-0.792790802441291	-0.371692966333716	0.957806881898245	0.553844695202001	0.488751473393592	-0.316319501521651	0.807286624913757
ENSMUSG00000048031	-2.72464613902293	-0.0669985433774608	-2.99600169658618	-0.360028135883562	-3.55096988786993	-3.02181951852344	-0.679741063453043	-3.19569050538335	-0.902915871713898	-2.8980728914149	0.55132888098412	-3.0212715301387	-3.10191493650842	-1.5516958847589	-2.60187369979491	-2.71510296097848	0.699530929502935	-3.01639143076789	-0.288919370469628	-2.83314622499837	-0.241160550058908	-2.87824987599253	-2.95531713417651	-1.21341581765371	-1.89826004955544	-0.757163378532385	-2.83719804702428	-2.68329970706091	-2.0290522095673	-1.32720705273514	-3.05155412900037	-1.41234010976236	-1.88528768295396	-2.93971811638659	-3.39794804349493	-3.30057977193905	-3.07833441882998	-1.4646512484266	-2.12568933404845	-2.95062183846321	-3.1344427348324	-0.54555139217623	-2.53064767030586	-0.169315800333988	-3.21162842361012
ENSMUSG00000028072	0.91915623526195	-0.472602946889907	-2.83152454909401	-1.71989489722003	-0.245791851829036	-1.83696399834159	-2.88616685391643	-0.641264072667808	-1.67006767611815	-1.96490196232119	-0.740224244511344	-1.16349534195748	-1.50471055667542	-1.42567062208591	-1.24023722870661	-1.34498145323534	-1.32339467469012	-0.518036763798387	-0.211109777511682	-1.24077104064782	-0.659809761983179	-1.58937056837898	-1.21429048683101	-0.865485952474763	-0.155343434983869	-0.288061889016917	-0.301177239620005	-0.785563579141558	-0.0727070976625979	0.267438889419282	0.12279883829375	-0.159978656806337	-2.02863884969364	0.300639089432894	0.432741575782439	-3.29005458654553	-0.467842716200099	-3.12085298616527	-1.0577704980003	-3.04833702138774	-1.51391076602348	-2.77370419436757	-0.788226569175078	-0.969711276919794	0.729200139637707
ENSMUSG00000048039	-0.0606483131174522	0.470445924551823	-0.127135283758516	0.767485867596494	0.239874680669478	-0.129196431725026	0.42466330711971	0.229109209254723	0.230630230106909	-0.110473029087743	0.0700268406212327	0.241088349142631	0.515149491741724	-0.797695369509879	0.68056995060502	0.631860708968488	-0.144399317446012	-0.140263319256409	0.346621379746958	-0.408774661382862	0.470627194800419	-0.0685496593437901	0.21878716840554	0.146096057952244	-0.619517970065688	0.316091434473712	0.206878568856535	0.38762305114795	0.085637906033823	-0.498270574013454	0.471336710296832	0.083015778016017	-0.118067871524634	-0.332268181683537	0.926720567435395	-0.282376648361851	0.554861399823114	0.0705198169707256	0.199169686967252	0.755906814568641	-0.302308378068334	0.599319595588619	0.130866525666724	0.425018431442377	0.935122268974603
ENSMUSG00000004892	-0.187192174421435	0.563586797364348	-2.61129198225851	-1.75730994400707	-0.0542336063205521	-0.56526873837284	-1.49473431654548	-2.78693727194584	0.817179794096719	-0.362352690737243	-1.91164125413171	-1.22881461040047	-2.67554250957156	-2.73885067383533	-2.89176942464213	-0.763594773765907	-0.851125913395654	-0.649406070809355	-3.0963054519581	-1.53355272819196	-2.09758909406063	-1.27681989275957	-2.7182816599253	-2.96827248503228	0.109574639565394	-1.66739483863147	-3.11391405535653	-3.07384407933816	-0.13226791390741	-2.75337444522768	-1.32165879185193	-2.53420983572234	-1.98168480498305	-3.22635243358384	0.104329263980479	0.136134164471322	-0.466754468911523	-3.07246337979491	-0.458992675216372	-1.608117841092	-0.462495416516639	-0.198733518306019	-1.66503899443407	-1.91530995428847	-2.64101750965532
ENSMUSG00000051036	-3.20810796539576	-1.90483558238549	-0.758949334207029	0.255043407733649	-2.30524693698048	0.228839434631476	-1.99517726140313	-1.13929039556884	-1.11598720225539	-0.708510699939338	-0.80959279407843	-2.02395760074532	-0.771447861795457	-0.614677975779976	-1.75204866714777	-0.288934387811691	-2.11951202653206	-1.97675989021303	-0.927073300945393	-0.286420811975801	-3.67224476828341	-0.829309185714328	0.0538710792485282	-2.97375397198257	-1.95413163102929	-0.309857688879093	-1.43281162194974	-1.29480097983317	-1.68561957543699	-3.25245209282635	-0.834022749364707	-3.02002402799058	-1.00682498846688	-3.22609934355248	-3.69693490993029	-3.43056499865126	-3.08491167929862	-1.63234928070327	-2.11949260364565	-3.27799777504165	0.200763070186141	-3.0502427962669	-1.41057414145291	-0.191608827933217	0.146007012003653
ENSMUSG00000074489	-2.67169757117504	-2.83561898337081	-2.35738012285451	0.0590231433427381	-3.08172830693518	-1.48125830128012	-2.58859398556436	-1.36331076198494	-3.4790895785221	-2.608646448906	-1.8748883858731	-1.97113780507853	-2.57164499902811	-2.82096977319597	-3.01416828451023	-0.789901097092126	-0.0585405787884289	-0.626111998254083	-2.01754010316407	-2.67041713563842	-2.20755552338231	-2.6832882667172	-0.625972219113206	-2.53193953594781	-1.52411830184434	-2.73304515613978	0.820311754711609	-2.35539228777181	-0.51693952151326	-0.23605835593093	-0.283312113958254	-0.126516892093971	-2.51391040141146	0.696998574990577	-0.66572262316937	-1.57662389388409	-2.45875105294434	-0.954587223497801	0.544373625372698	0.0976163087470681	-0.660900662309562	-2.24640767312601	-2.3401372475101	-0.844244450820884	-2.74963427862876
ENSMUSG00000074480	-0.131679096930014	3.51866153282753	3.12391370671231	3.68218208603367	3.29426140780121	2.47912586616816	3.29660362149567	3.80165516069677	2.54610765194881	2.12005804325594	3.01812689370237	3.22399283830379	2.88670485908794	2.57070276515653	3.29436763693907	3.82857249765321	1.27832690543821	3.28839066313962	3.05321320062965	1.71375857100856	2.24341518465211	2.12886103893906	1.65891751865632	2.04743129910089	3.06408625071886	2.73836179801903	3.46907746134694	4.49139887341773	3.25886040605582	2.29679249119095	2.88582431657006	1.71575952265642	1.88669404649032	3.66536520508682	4.17724241044879	3.95816604497006	2.33871536956326	2.3168769001225	1.80578056209204	3.43223050436777	2.28607373764994	4.43387318059339	3.50982026990795	3.31708587088432	3.10029753155509
ENSMUSG00000041237	2.47577166091482	1.37206070452832	-1.09431219446702	1.32166610004022	2.89516996157099	-1.23210341019562	1.05339318218322	-1.4596774336334	0.735676551475497	2.0293184242764	0.607748757308642	-1.27169571003266	-1.25971142769732	-1.35571763954986	-0.154223640946677	1.15087874674401	0.136712248297685	1.29537245204041	1.93684708614195	0.806560125586596	0.573789475238203	0.462476442018229	-1.02088132272082	-1.06394408430093	1.52959884135891	1.60436406044649	0.0847455309942254	2.18173371229097	1.85409545361021	2.06633628381322	2.05988253553323	-1.10174888541395	1.87927998573925	-1.06552728129736	-1.58451663805903	-0.0740136894756009	1.55305674832781	-1.3287087325494	1.7622312373954	3.02871406161113	2.2001399992902	2.7205248719794	0.792199738633431	0.08625625548673	0.367314019726127
ENSMUSG00000027954	-0.683246263892353	0.478180912300318	-0.13695320988645	-2.47673105630746	-2.11087574292114	-0.533726913527316	-0.51140542438444	-2.44648987642514	-2.70988798850927	-2.34275933798367	-1.22320031237535	-2.36685287491436	-0.31347491838205	-2.47615542069836	-0.746765111528059	-2.18409084872878	-2.40613177411046	0.452738013617727	-2.89574608943053	-0.0721539587824852	-2.95197030804186	-2.40340347354304	-0.116893408194372	-0.248428261226591	-1.12410758230668	-2.46026621404375	-1.42920060791236	-0.408298790639651	-0.180619514151406	0.924751001284999	-2.38257981498318	-0.677240297241276	-3.04342321037702	0.373309090863261	1.48735349503426	-2.64896126878949	0.311557047403548	-1.2943608180279	-0.30990141403735	-2.42541206848404	-0.11735164036644	0.593940932029337	-2.66361810288879	-1.23315565673176	-2.41126775877249
ENSMUSG00000042613	-0.730488570181836	-0.766500232633048	-0.541859151009522	-1.1760808846607	-1.53816395114341	-0.519496978739052	-0.439153554465775	-0.312481715696346	-0.931348684672239	-0.301990101452997	-0.762344381853454	-0.482729259738616	-0.301628015131063	-0.429204231783693	-0.511866505800572	-0.505121350168336	-0.809420262620466	-0.380347581466509	-0.979500015142791	-0.638960874769864	-0.491076479780645	-0.705466227717213	-0.378588446480729	-0.755482746167255	-0.88538358081715	-0.686098899665394	-0.630130426335558	-0.640836073485801	-1.15256907189677	-1.07974117220394	-0.669789310384624	-0.573953489633165	-0.789467143561892	-1.14739965016197	-0.979350112065294	-1.22800552010039	-0.335202437767793	-0.651365085023074	-0.483321494562768	-0.754897688624587	-0.504927041731174	-0.386061160083944	-0.584168640382461	-0.606927873898454	-0.790354927607476
ENSMUSG00000027950	1.50450769546987	0.313157243432375	1.37441572746148	2.26328758341228	2.39315214707713	-2.48474450918767	-0.157500658332925	1.78848924159752	1.56326242838543	1.73391020971354	1.4741047243598	1.37079936449246	-1.21597919725143	1.05704833813115	2.02564812026196	1.45843213317934	1.24420095987467	1.40939089158464	1.83591885722285	1.04989439780853	1.53555210673976	1.45632084706701	-0.266459017411137	0.814585666131034	0.548314108678516	1.70093090094104	1.56672902284076	2.00417432117334	1.17377991060953	2.06465930114548	2.5579779955325	1.60816929680241	2.37930093713349	1.52178193312034	1.93288039110443	1.59676502238123	1.30075909036146	-0.23600100088218	-1.3405589509352	0.71632090558067	1.83347153466971	0.928190818169508	0.634133753625344	1.24006753058852	1.57922717801456
ENSMUSG00000027947	0.489829688047877	1.06971617431799	0.282598792718267	0.677393763127891	0.519789077657635	-0.103030138149857	0.175557811860293	0.275946880982168	1.23636458887989	0.231181953127622	0.378358891306303	-1.74298953399488	1.35139112878711	1.64367897767928	-0.237580267130549	1.35437920025295	-2.13590486096929	0.690513097746474	1.90799836162607	0.521359504235214	1.46950711753551	-0.458894527647621	0.692141778403442	1.15083876257169	0.997216387754395	0.582176619877223	0.346498598100216	1.05520086744227	0.255951633506796	0.290938027822274	1.20698716385658	0.184684263673179	1.34657044580338	1.07024767799632	0.862822793399346	0.887579443179265	0.440545817496264	0.673922805330871	1.04799484369126	1.23298398065573	-0.368029476134947	0.550269035223955	1.18633406233764	-0.476271248301487	0.158966499575152
ENSMUSG00000042390	0.615543432518757	0.806536019310462	0.18747935899702	0.168922490628278	0.322384217958927	0.31709870392518	0.621632849108231	0.873981710735381	-0.0835494128973597	1.00198886726998	0.991812023677459	0.235834411187115	0.851695233442021	0.83089553252285	0.896295935244903	0.646425381340109	0.430092625273544	0.757716450237426	0.267996353538782	0.443742295000859	-0.0788600921961048	0.457353350675924	0.238157181761159	-0.0791330752277449	0.29936134294204	-0.42914657402421	-0.39096092505969	0.450707775105323	0.681594102343383	0.445527439667147	0.287322509996089	-0.154233543400926	-0.663901034134039	-0.17459653568623	-5.21075743530164	-0.321389716712669	0.786783670016189	0.488352939928982	0.428788213139441	-0.238855652269339	-0.108828237443171	-0.266074048621293	0.235946006631479	0.267384590148631	-0.123628024292777
ENSMUSG00000074457	-0.155086813778873	-0.410200928064529	2.98477991882273	0.849599258259374	-1.06369940148114	3.08489816966015	2.56122278568963	-0.152204776387081	1.17995453021247	1.48082172250012	1.33714700973012	1.93417994265291	0.901422978238073	2.04431430692751	0.716277548081552	-0.153835451475986	-0.687132186689515	1.49920811380236	0.938189650811119	1.42683248282921	0.288421813215059	2.38899371139197	-0.235646123874979	1.02091048910058	-0.0638438430858138	0.570830261705572	1.84060002528334	1.60055961513082	1.79452222211205	2.56790166872191	1.41339359846724	1.58104214550177	2.15710549310379	1.12584286393751	-0.942622505508433	-0.597448919300208	1.94641142917105	1.49031862423493	2.10138904823288	0.84434970163962	3.30632276547644	2.77899841716237	0.493253192796058	1.18168073213456	-0.642108548561254
ENSMUSG00000001020	2.15177725784933	1.67072021915745	1.21083539552011	0.128848343512581	1.70004941964461	1.08797409124226	1.58675256428645	1.3938494937735	0.532880329776749	1.47151131093742	1.43819455408276	2.37810274991262	0.75337705342039	0.488012671763029	0.757584464635526	0.990825268447678	1.30015002660845	0.992057012653205	1.0510606080575	0.817976561480291	0.938749352509208	0.253882956554211	0.781079143276194	0.429880268711723	0.585945663313976	0.550500557216929	0.41365578409005	2.26491360420116	1.33003466110727	1.05351067890505	0.991360860883753	1.66868837029928	0.838452714711985	0.48502707688754	0.868116898380713	0.693724212021696	0.289117640523359	1.0850508464061	-0.374123161232023	0.724250533230892	1.54953797663242	1.264301268254	1.39597295804814	1.56787068633877	1.01730652165177
ENSMUSG00000001023	3.59380498901351	1.72566162894282	3.37749540963946	1.18552299058982	2.07603492035447	2.10819060200807	0.307498455736397	0.943859902719306	0.281607962308348	2.25624262296046	-0.325764765963014	4.09438638419048	1.50608710371249	2.22813909024528	0.344726150948567	2.37276171380581	-0.768068979294855	-0.53862300401275	1.38854118693631	0.173692827967369	2.3765715601254	2.13547557175744	1.10530643685882	1.49412622794213	2.92756766244652	-0.585675585381061	0.0666896792922562	0.35362164717643	1.40972751729247	2.79701565934354	-0.492056958899797	1.57551986751212	2.05040487769103	1.66262102890749	-1.00921961295638	-0.867585119459214	1.56762721040737	-0.454572612399198	0.294436134447449	1.11695693252074	0.901081831661477	1.1263288247085	3.2324648021709	2.34964081748325	-0.896136339437774
ENSMUSG00000063767	-2.43958368818646	-0.0768944695448148	0.276424088328116	-1.19735242362268	-3.57005082276772	-1.0381217967512	-0.128043929126146	-2.60400874487337	-0.842303978820788	-2.43968126349367	0.579670385602142	0.0932540655557295	-2.59785255385552	-1.61100985958327	-0.0596241969019203	-2.3603829055896	-0.233539989182904	-2.59932390885949	-3.18335530313579	-0.807630238208286	-1.45943653961552	-2.49353117601164	-2.46742921742632	-2.4703659947849	-0.456686051106098	-2.64265868493341	-2.36735161550449	-0.537830141942803	-0.361593665804359	-2.58186454464205	-2.66907132630293	-2.53299104066154	-1.41122834260044	-2.54582968678042	-3.13183537347471	-0.902067098592926	-2.58702946899816	-2.60827995375024	-0.546686676601671	-0.702622573716248	-1.3575290885399	-0.210117746364734	-1.13357684426735	-2.59477095054187	-2.80698973171547
ENSMUSG00000091421	-0.438128103868212	0.424387339081404	0.310224936129353	-0.913751884240787	-1.17894261655954	0.0858311428586717	-0.335601380229632	-0.948061499358866	0.41290203808903	-0.373414347447505	-0.527393810663932	-0.247258672492511	0.274390649961656	-0.148092529616168	-0.615438635578882	0.253435682459173	-0.224830087071514	0.437551961371775	0.099685523422499	0.134762533249411	-1.28615244355732	0.218213601966647	0.607210460495678	-0.1176574818484	-1.40235635157573	0.550879567161208	-0.0997458918209348	-0.232656146226794	-0.33534528355801	0.731777100950776	0.206333898541211	-0.28710407858107	-0.712229641416697	0.476001095512685	0.571446871592141	-0.451708503802181	0.468543806805256	0.125765324153364	0.429506895108723	0.347042809455298	0.31309158519577	1.39063667655766	-0.178328292069864	-0.498214701845751	0.582823463787749
ENSMUSG00000078657	-2.18429248448968	-0.0773365122989004	1.18234534997421	-0.29483373202851	0.746677176145424	-0.887465213157572	-0.403437835211098	1.04888038062361	-1.18749972412597	-2.14829831959198	-1.25574817901441	-0.116001778675682	-0.10102217030573	-2.30894073579992	0.3635963394596	0.234760107971496	-2.12937426887401	-2.03391352177122	0.284701747907264	1.71561251814033	-0.830890168221742	-2.18909703759721	-0.449965006488113	-2.13197588195521	-1.02098768929274	0.411896488338433	-0.543111426253005	-1.98496987143304	0.169587251674457	-2.13073928615495	-2.20491340336253	-0.986216807269446	-1.11004877509278	-2.33317348860753	0.259640944475166	-0.727976895826407	0.68703760127123	-2.40357037465603	-0.139325587781954	-2.22576862422462	-0.50489075502934	-1.91061105513391	-2.4926508436945	-2.4688231174313	0.535552477412718
ENSMUSG00000049133	-0.171705237778287	1.04818609821806	0.958680035823937	1.23142023996984	0.779130376569771	1.37729430078085	1.75435128553064	1.41432022918838	2.11447285836516	-0.321207356758435	-0.322554912661737	1.29087106142903	1.21734361956381	1.09967922712915	0.909512884644251	0.624355656506111	1.34962554346632	1.05423283226255	2.32607220254152	-0.170090708810375	1.67136441011718	0.26082239530844	1.50851753018416	0.262347825287195	1.1456096111926	1.78529211945418	0.827954046344259	0.869328495988774	1.58087897686709	1.60710711196253	1.41065198299725	1.73066250378913	1.2111411315107	-0.284381679571196	1.83691803208062	0.0757467665814838	0.37288398486608	1.40280483523332	1.83724873942467	1.67199244272587	1.2635943975622	2.07305367529899	0.398933903388798	0.637546808930561	-0.982426389348727
ENSMUSG00000041984	-1.0296168391096	-3.73239328604319	-0.99385550433975	-1.17789122733772	-0.643927477414746	-1.29174710540424	-0.559363298208519	-2.0626826782347	-1.1193100522536	-1.41564656260108	-0.957007593810555	-0.708608943666086	-1.71763420958534	-1.04408547081475	-1.44832141589747	-3.51485857847078	-4.02074640874172	-0.841482221576249	-4.2009908456935	-3.39481453920606	-1.23372470347762	-2.28010364124103	-2.15522785446346	-1.20446074535567	-1.70976803031515	-1.62206813546277	-1.95824321872237	-2.0190874152088	-1.69880673627875	-2.13920838452988	-0.140873946794547	-2.05420873193532	-0.83852092086407	-2.05868519817821	0.537432581202156	-0.861810501684367	-3.7072790783939	-0.725859764323616	-1.24893049545884	-3.58364651467646	-2.2072731203978	-1.31414229491452	-1.21137829692159	-0.780275292461672	-3.96103565064771
ENSMUSG00000052415	0.351245359971153	0.705323761526486	1.15117705315281	-2.39786993929037	-1.41424186234684	1.60707564282324	-2.24213152673637	-2.06139657959794	-2.34442170267263	-2.12856805733072	0.584656248359577	0.57916132839632	-2.17615261283356	1.51256666858519	-2.26070281553148	-0.467451131047421	0.57921571314901	-0.195919835361419	0.930548990930276	-0.628152460513147	-0.438067206859884	-0.821894358875075	-0.475141375795116	-2.01979391657967	-2.02801933533267	0.363163100904767	0.634880850126749	0.897803645055493	-1.18720574331943	-0.192828688435431	0.131928941325172	-0.181490714988882	0.995291979186897	-0.33064151879681	1.75798319422199	0.571186499896001	0.920165242327893	-0.419316162279555	-2.12169977055959	-2.21623199806426	-2.43272069070718	-0.479575999581514	-0.490512364055077	0.412722783600156	0.727728955815835
ENSMUSG00000038861	-1.60507636562848	-0.158723374436155	-0.55958369840931	-1.38225108305484	-0.600351485816694	-0.336760003339019	-0.656768844933742	-0.7482546921014	-0.755559505252723	-0.406070932840308	-0.455179956702177	-0.216994602911518	-0.622405895650287	-0.720073635225552	-0.621365170624735	-0.750384330616979	-0.117532038338005	-0.443631709979103	-0.340613365496269	-0.657995912813934	-0.118757751233102	-1.02454135297983	-0.855779998127101	-0.605801585275257	-0.929496302196704	-1.12534785291787	-0.217164399809623	-0.798755407051618	-0.738586947331595	-0.386073543722077	-0.648755606419787	-0.410645243167387	-0.474376281218386	-0.397945370521471	-1.85508492239231	-0.43093173807532	-0.11051393487846	-0.555172916165538	-0.196555238873544	-0.550765175048987	-0.410758623956762	-0.540387264711233	-0.697482984506185	-0.502359926184206	-1.26692989241934
ENSMUSG00000085956	-1.59089826276358	1.49077341344818	1.11811142006712	1.07560245079369	-0.514310044460844	-0.0615674917587724	-0.508010631445041	0.427795399023142	0.0827915732764076	-0.275162882382839	-0.821588089323475	-0.553506329801965	-1.88490352136065	0.169160893237498	-0.585450993905091	0.725951518798411	1.07683938036736	2.49158005580412	1.43818369215888	0.927372199426645	0.221159931591597	-0.715360183590376	-1.74082482858128	-1.66825919895208	1.66197758376144	0.778420482570957	0.117711091773512	1.73227028519836	0.571744973790763	-1.90243054326156	-0.40209441561046	0.509474405830199	1.2725674658494	0.417468417319588	1.1454795066359	-2.13147659909628	-1.93748898370742	0.723288828180077	-0.45854849188371	0.322299185879015	0.725653362515152	0.943656325804982	-1.7677570577402	-0.548792612543851	-2.23248372180388
ENSMUSG00000068860	-1.83992513210395	-2.12764081924625	-1.93208701890018	-2.14659272767973	-1.72166416311782	-0.224607177081529	-2.04667080400204	1.03790924003721	0.976522058320983	-0.0972658969638529	1.416232355737	0.225178974812834	1.44197031519625	0.524161874486392	-1.01055565939203	-0.297931741315916	-0.240543602011486	0.281931843088232	0.839182038228618	-0.645093254655933	0.733447211381145	-0.548142893351527	-1.90226960368954	-0.382600149199808	-0.0698385427984671	0.0509231507054528	1.01069362172271	-0.674814600939375	-1.39433239094642	0.550476816933282	0.852277284440173	0.182486227487079	0.730610524382924	-1.912646344	1.13754508646619	-2.37671560646324	1.86002099633202	-0.868795491258622	-0.580592091325287	0.370057886724726	-0.0500962708796084	-1.94455852758235	-0.116793530461208	-0.134918530919506	-0.697713110874366
ENSMUSG00000046519	-0.603466429897451	-0.795194519542722	-0.181247555628064	-0.783672898524833	-0.954420223001999	-0.399259230809887	0.139876730786923	-1.46166288423667	-0.132961875196653	-0.847142032176336	0.204306408479032	0.510896228331056	-0.70789812655362	-1.09879796401687	-0.545449829866411	-0.615589789894012	-0.918141007265489	-0.428651022200917	-0.534211645896989	-0.170647957203501	-0.846645969781008	-1.00337111759313	-0.749881877394912	0.219270462354416	-0.589142294445948	-0.669599022732321	-1.25216960518195	-0.401333653365755	-0.748725447321698	-0.424936194257382	-0.57057510809297	-0.681528026942611	-0.516222327808044	-0.719640441428373	-0.481299787452865	-1.1475965845909	-1.4373968352368	-0.246088824531838	-0.129984597039448	-0.731765877973268	-0.181791330378951	-1.27529267495054	-0.29763982589256	-0.162582759770818	0.250173397919196
ENSMUSG00000015748	0.329106556680621	0.751731068753517	0.659250956430319	0.692543960225092	0.89685313762819	0.257777802036145	0.526594034785373	0.456574580747816	0.905722714190504	0.67975686560162	0.418022990231645	0.623262853865372	1.02603327477624	0.638494561008577	-0.112921432573898	0.786228056250668	0.59415089347897	0.496398421692181	0.148519846242426	0.464772632615123	-0.134810176930184	0.547427282393342	0.688012410780171	0.548587644022345	0.586715500683818	0.54074213973439	0.974183066684535	0.633622651007371	0.586471077014768	0.590599039556075	-0.727062458970688	-0.303180848655797	0.504786822591658	0.470617726823841	0.748814823926569	1.16578890983017	0.487460336640326	0.319336479903312	0.315448573508624	0.60742320953604	0.458214260268783	0.382654884709983	0.217231827016272	0.29671889900735	1.31689521766136
ENSMUSG00000038526	-0.991393176471048	3.00130060794904	1.62667481652952	-0.971240002280833	3.62333356210247	-0.84518696097029	1.86391375818669	1.14083482456615	-0.450145562249406	1.45305849190278	2.09534337531623	-1.11802447608766	0.445296806187655	-0.885884643960437	1.13643099493964	0.74957956491549	1.51177657173299	1.30239226223235	2.24330163495502	0.689979838728722	0.940194313971553	-0.871283520753589	0.59340179335686	0.380557087572748	1.36127342587268	2.41152333563114	-0.898191934104859	2.31329421463221	1.89516744496108	2.11224670174156	2.57528571628366	2.38924912654699	1.70611294895479	-1.0219829316335	1.29093586910817	2.42948206473052	0.879773799937789	-1.01455163058025	1.50719272893144	0.712067807751258	2.87930676645401	1.68447774214877	0.312016721735562	-1.11043825667759	2.50117092371112
ENSMUSG00000068855	0.275624414511973	2.63349577284353	1.54243714736201	0.839046810630306	2.41797056021544	2.15959105177668	1.78568957790263	1.18993126973295	-0.853286017618635	1.56426163987245	1.06012098874762	1.1479921518311	1.45464837156503	1.33742595419164	1.07465599077945	2.88647998438988	2.5402016063193	0.163829796964826	1.93958818715906	1.75741942594326	1.77605704946193	0.74669846378064	1.27871364544006	2.49417884315118	2.02458724186325	1.58831314296187	2.2053115534967	1.52475975955585	1.85271345026526	2.2567226745596	2.64422929051111	2.09100571115751	1.93262367404403	1.86901154827488	2.51195525600825	2.02869340370652	1.96112850650786	2.22186687332475	1.88315366235776	1.04561699889315	1.99269074864652	1.60230288602406	2.05743895002349	2.28081726029627	1.32713049520552
ENSMUSG00000028102	-0.480267019364048	0.427830059037585	0.127757829089514	-0.115466950315934	-0.932437497563206	0.420333857205614	0.479828407297938	0.374467314616919	0.305769308102049	1.337390587347	0.159468322475226	0.0858755044156359	0.794890899289831	0.581816350480981	0.300707186986752	0.0885402798277134	0.64054401577002	1.12618184225349	0.631004045491998	0.255867917921908	0.199773326425971	0.500388145090657	0.839642704428752	0.945121023629021	0.767738407448832	0.847279600626191	0.80655174147172	0.650937077572864	0.798857381362362	0.840627162011408	0.716969417475407	0.876795636874887	0.499079458790241	0.541703491807764	0.577320210767288	1.28263427768462	0.476438064384365	0.576725086572422	1.10805645411446	0.179115462976657	0.815198615273776	0.26621453887043	-0.160161090207531	-0.0739220913600424	0.540527099251637
ENSMUSG00000028096	0.374710783312514	1.16281471688517	0.931065169027689	0.417821792936803	1.17267769062108	0.452387058518953	0.809811574605448	0.628769833045144	0.415415510187497	0.318722589920242	0.63957813322053	0.0944308895414915	0.894272164150348	0.91441082216071	0.424182681274344	0.384841891071928	0.736694610926263	0.422068849532455	0.200233866985891	0.863313257071686	0.396836432184577	0.556428771974568	-0.220018366813952	0.40466462781214	0.382950024873045	0.465317840738251	1.20727617059475	0.296717184860226	0.786910415851493	0.715593182826333	0.437850835590246	0.530854607732805	0.808266815515681	0.281333541547724	0.132332762433381	0.564554585519466	0.421569324722835	0.293245218261918	0.740633589409186	0.853216086539329	0.137818245162723	0.853747325771959	0.0911576841218878	0.426470521793304	1.12913741595684
ENSMUSG00000085244	-0.841117225428349	2.01733942250441	-1.10802778959206	1.29894479709436	0.307189964593419	-1.04625491073242	-1.10977051684386	-1.16394915970748	1.14376033818007	-0.859794650492137	0.258422291938127	-0.132102269983694	-1.16817979466905	2.42047593514193	1.02329653897232	-0.847174454427641	-1.20197889756173	0.47314657164764	1.3822018136808	-0.938568876854564	0.981695480765212	0.80013928648908	-0.980886766612465	-1.03535986290772	-1.05253102893677	-1.11005778996262	-0.901697378103257	1.73752191564965	-0.261980304039016	-1.09339393563796	0.525965347623109	-1.05065352996258	0.915078926511567	0.271943070298447	2.57759667642572	0.573836292318496	-1.21004681332017	0.540898982343478	0.772678515384848	0.792846499684884	1.42026197798809	-1.07083216317977	-0.865794442839029	-1.10332418952651	1.77410197173911
ENSMUSG00000053957	-1.44120495379224	-0.6411615847553	0.635158435235044	-0.484361043049393	1.42519501923133	0.558884288300432	-1.64747363876623	0.71297369497783	1.24726094333823	-0.504653590332562	-0.610930010926607	0.25416863816216	-0.485823263736403	-0.648035188814867	-0.696722295747498	-1.37403938542785	1.26733842593987	-1.59151315630712	-1.9938127838987	-1.491078219748	0.542318191506691	-0.695394734331195	-1.54396467115477	0.598477881211243	-1.62283491295888	0.0963103139166333	-1.46766729546636	0.658601016777564	-0.568667582318765	-1.59772864364861	-1.65288577524274	-1.59789887104718	0.357183398936784	0.29365101900737	-2.0226257977036	1.61292345678863	0.150034634525902	-1.72089905879278	-1.67233852571518	-0.367089025538381	-1.72990431758125	1.13026434934175	-1.68076096301313	0.120157482515991	-1.77117541361651
ENSMUSG00000086564	-4.0137673332574	-0.438861561298704	-3.99763115156617	-4.17112310714282	-1.03304213549994	0.693064287416254	-0.48992120296222	-1.18395996526572	-1.24368446930499	-2.60493463020222	-1.53309579353091	-3.95938563274095	-3.99961908992262	-1.09927492830018	-1.99706469479664	-1.73574796774727	-1.93873742005884	0.169914298322482	-1.60840226201871	-1.13209780956972	-1.16819361853584	-1.45331608444632	-2.4054937869648	-1.46383723668913	-0.575087460290841	-2.19361486885245	-1.43203553193663	-2.94378304940798	-0.865256271728405	-1.79299917700819	-2.39593497115552	-0.862192798188845	-0.570448837120209	-0.628909492730361	-4.50538195625163	-1.34825073731735	-0.284097153977554	-1.58242506675044	-0.202152441642078	-2.65568013773162	-1.32506845089829	-4.05242333428128	-1.93782305327976	-0.997379544723409	-1.18993712044839
ENSMUSG00000033147	0.46083147064558	0.957029311974007	0.26610905000279	0.838799670695397	-0.0909757737870596	0.258365119184458	-0.621647838088587	0.547781831436786	1.50466415436673	1.12022997272305	0.691919403228454	0.234591977323964	1.55083927350958	1.31598284856482	0.552376891350867	1.77847650881917	1.71736067525433	0.155924256682346	1.86353239464367	0.421589877653999	0.675491550375771	0.526324322826879	0.998703692534976	0.4557503313535	0.0830157460217891	0.681538550885028	0.828678287112414	1.24760003272327	0.649309612291391	1.36676475899366	-3.07082175499162	1.39582498737449	1.58459135391961	0.648009018280513	1.23488496374982	0.905834346003854	0.394522352289892	1.26106150501091	0.456217117158154	0.114151670558613	1.15966002882418	0.626038459084552	1.64912792957442	0.928097290948732	1.19265291119528
ENSMUSG00000027843	-0.606887288926996	-0.275877038744873	-0.143527686967817	-0.39253739172779	-0.536723092167322	-0.612848388340534	-0.767099584625779	-0.430374795482312	-1.30152553541125	-0.536885057004036	-0.214565040843074	-0.67562448941427	-0.500418580855811	-0.4261694908663	-0.360329850345889	-0.543389512253406	-0.443494924977908	-0.47587958509948	-0.467032220559571	-0.103123914579273	-0.26915098311784	-0.140333163545662	-0.199062938583449	-0.431061799808982	-0.106485110552961	-0.232474143548255	-0.488449533750522	-0.551092114002421	-0.408476509538652	-0.144786405528088	-0.355246073757748	-0.453822925974948	-0.246556658829264	-0.522479841217878	-0.585531615050437	-0.182805229932783	-0.332125580474732	-0.198686785184493	-0.411689646432884	-0.442111171439489	-0.288440961168486	-0.298550802929106	-0.244050911838948	-0.539916979578866	-0.356461941603087
ENSMUSG00000084760	1.12814093360666	0.180200250191762	-2.31727149411027	-2.73762458496007	-3.04500023562907	-0.850004587504362	1.13187543828911	0.487038504190807	-0.705237502755147	-0.147425041489236	0.678271070074735	-0.208736317904825	-0.143863622119681	0.537789554240804	1.99213862682682	-0.292146927431288	0.635881686789557	-2.50509575970527	-1.00625544578716	0.323570321402572	0.0996767928178287	-2.58438437454833	0.596127886849952	1.00606544401568	0.477485461490152	-0.352418019901095	-0.803764979094489	-0.271162118801385	0.345382547006507	-2.48199433200643	1.06383308862628	0.710753888118308	0.249219979138666	-0.110125883114881	0.065895213841291	0.461740544004732	-2.38334876319808	-0.214016161790767	1.44096607616611	-0.564672385373866	1.03250026305588	0.729861630282183	-2.49196058914792	-0.8009230184484	-2.54187957078619
ENSMUSG00000089999	0.0985957543440414	0.401594072667093	0.951046322405401	1.45693562873628	0.863632109140684	0.890096536547686	0.171149976617649	1.18470175604584	0.868964671804565	-0.155821516498082	-0.28148911720884	-0.59914487444397	-0.310549185611093	1.22359380828435	-0.197993472149713	-0.594612188226433	1.29182652630753	1.59668199289569	0.928207471030097	0.461153160287179	-0.377142888587473	0.479615506620256	0.33349837281572	0.772378630997213	0.118653704714471	0.638477402487189	-1.06498225753175	0.856103121735356	1.08312432323168	1.15671194389059	1.58272762903449	0.569626527509606	0.628499784914466	0.314522149156632	-3.3570455717841	1.61734876382304	0.606374799480618	1.55372328387504	0.869396382799752	0.068280353958485	0.803283860340809	-0.295150768398331	0.236466939605771	0.428192850984692	1.25595772171113
ENSMUSG00000027905	-1.12870207846853	-0.98150790758946	-0.422987212034074	-0.48689904081492	-0.891609129081508	-0.573898493384897	-1.53194992843729	-1.06581001725617	-0.697156139362157	-0.492406151810893	-0.355003736255297	-0.452797526136427	-0.534187866544684	-1.06101283321894	-0.838685281103577	-0.706094839651488	-0.994787112483582	-1.062653445033	-0.925169682292269	-0.749087183588745	-0.801658968860437	-0.987369680809359	-0.52532316422749	-0.409095158052891	-0.550995150317318	-0.725368763522515	-1.05977154785631	-0.865741552333388	-0.885073909494861	-0.496078925156754	-0.399556758590214	-0.415793566333821	-0.144731089862038	-0.96973266824976	-0.81933333726839	-0.293712331222635	-0.176824912928526	-0.434512175650768	-0.477000457410467	-0.577174022954719	-0.936751616029969	-0.622729340435204	-0.726402833440762	-0.553011595583221	-0.122469266413302
ENSMUSG00000062778	-2.4233539191715	-0.32186646434856	-2.63024571280038	-2.66881749371248	0.193690722361343	-1.10538032321074	-2.61943812593367	-0.684832867980027	-2.55057674438586	1.29527451357867	-2.56301092111362	-2.61503622626594	-1.40097895650542	-0.537265036041725	-2.58225114108685	-2.42604324436191	0.630320929582228	-2.70039362010071	-3.0890252608192	-0.785457511355436	-0.637075236674665	-1.38900398546847	-0.569524303599211	-0.71157122157992	-2.54390628253189	-0.522594152717599	0.0897515764885977	-2.42172354924663	-0.264018142711347	-2.63661672721263	-1.04507576996324	-0.0505039130515042	0.36663066532609	-0.206035888632779	-3.15441904575655	0.20618322519808	-1.15386987589006	-1.41001138557439	0.351156095940205	-0.270985924133956	-0.647456239030381	0.370548135421518	-1.02235286761189	0.203642431868836	-1.28225992177904
ENSMUSG00000091575	-0.993955876024585	-0.174814966946294	-1.32242076232138	-0.276124905967779	-1.33794306809829	-0.352121057341262	-0.739747936280056	-0.947809464704049	-0.952813303875323	-0.564976922548661	-0.26333993703756	-1.06455084212052	-0.829121085061411	-0.414215092791515	-1.45680883474482	-0.86773843861168	0.399829714913874	-0.548542938347644	-0.570076881767484	-1.09585084401632	-0.490916950944179	-1.58290516268186	-1.76363561136216	-0.0537461712727985	-0.522918361587829	-0.360636841334966	-0.724856129916005	-0.318490227671073	-0.329863531914924	0.188366891167611	-0.827729343315381	-0.453487026036412	-0.965975617677652	0.108706028889752	-1.11077918123836	-1.15653380492225	-0.712790830018743	-0.608296020480842	-0.554083905338095	-0.933923231964094	-0.476829209496178	0.136873061479012	-0.726808719284506	0.132295623143946	-0.344720702971112
ENSMUSG00000040724	-0.160582938737279	0.738523223933917	-1.0186606492591	-1.4381604301884	0.266675975074014	-1.22518094017685	1.28421213054428	-1.31155344648455	-0.634379460527864	-1.21549217390259	-0.912432375464577	-1.59265952505696	0.71778539619674	-1.26082602527708	-0.743634160287959	-1.2058301425069	2.42540595951854	-1.03863079173712	-1.72833455879817	1.08726782591317	-1.85650499700986	-1.29648837058127	-1.08500831340941	-1.29108332142084	-1.45571082012983	0.289279615642527	1.97995692868208	0.421663505513518	1.08688018038178	0.0880546294130403	-1.2766792183879	-1.63963500753146	1.28528077211697	-1.49273335052424	-1.64804689384702	0.930329294377653	-1.12598673362286	0.899090566670093	0.301540768394111	-1.28391156908649	-1.23004683424249	-1.00475301424305	-1.55289863893247	-0.362941953868814	-1.22433864518938
ENSMUSG00000048109	-0.547579230013146	-1.01691323363298	-0.54007177183623	-1.68373231873392	-0.415693244131353	-0.901275082034104	-0.528869058405741	-0.0941788471975219	-1.28322502483008	0.304931959662183	-0.664848369163113	0.0786286881841566	-1.53402660244968	-0.444550955083288	-0.656056835838765	-0.429750520454823	-0.905365296494013	-0.254916014801526	-0.831539501308447	-0.239063065678281	-0.954910175838716	-0.631941451550666	-0.0726124683370967	-0.62088213339657	-0.680829073777456	-0.904983834149148	-0.514165576822974	-0.640801070566468	-1.17585468915851	-1.35785963397047	-0.21004612189944	-0.650539077992972	-0.452395066829092	-1.99672049878582	-1.01765299986917	-0.503116973836412	-1.23467698438297	-0.890879874075984	-0.791870089347085	-0.346295248201956	-0.796016161785746	-1.30522051416685	-0.509022764641429	-0.564851853863848	-0.749682060125299
ENSMUSG00000009108	-1.30846417241029	-1.24138708516449	1.69224399101168	0.647508513413573	-0.104316253089183	0.536673242285891	0.988701351220023	1.83521996093313	1.07178377975503	0.917526807501728	-1.55955922373898	-0.100349849581649	1.86607557608326	0.478296558548148	1.92055378570411	-1.17466067385881	0.208638248075501	2.28107810415455	2.0085026168937	-1.45320156836839	1.30484452672604	2.64797396728113	2.36611075151341	0.727397835161868	1.77114230733917	1.49082302660718	1.73561604567631	0.417144914548874	0.853955052048328	1.81983923145288	0.588991584823325	0.699306933421935	1.15364858075365	1.40294575741465	1.43853564419433	-1.48721908972882	-1.31282208374868	0.173267823264502	0.650652232142377	-0.211985166304867	1.79537861690134	-1.1804010548787	0.858080433201618	0.603302756543987	-1.36085200481395
ENSMUSG00000068747	-0.232469109046302	-2.79356764647084	-2.40649307562276	-1.60201322849132	-2.41734156809936	-1.02358704260196	-1.15145433071256	-0.610714276176698	-1.84851227215231	-0.0735418329042996	-1.34041518417899	0.434242039598933	-1.87898581307943	-0.96648761220284	-2.02977585334308	0.450760423689381	-0.250241550793867	-1.41647496618167	-1.0001662273303	-3.89855390623952	-2.803521722154	-3.88800246894916	-0.533657651523838	-1.87908589715074	-2.08351640053285	-1.2292474039768	-1.16067537239314	-0.141152771038879	-0.519876225267529	-3.97944718046737	-1.7166602008876	-2.73231963653096	-1.49356579028612	-0.64310246297626	-0.667701882999435	-4.69883600506351	-1.27351893928004	-3.04451668235092	-1.22907332831908	-0.730716990076881	-0.77240664630941	-0.758857240482829	-0.123834668125196	-0.915716339851889	-1.44611003379675
ENSMUSG00000068732	0.608844391864029	1.05085626152471	0.937042926554149	0.964831521918954	0.785604590633116	0.810882519220346	1.33293343380092	1.25087002325939	0.479647153780924	0.0767227220335381	0.769202236961688	0.323825149061474	-0.159316017757993	0.85697520037879	0.702470968830286	0.295913398611524	0.686875265147125	0.542276017866808	1.89906757538019	0.984475104267679	0.659177329883804	1.33214555396645	1.27541235238669	0.900704823161288	0.338699888777998	0.714380679035775	0.342425146829367	0.905567784818614	0.162783150073507	1.07423040170626	0.559707004068064	1.1080050245663	0.84409039169749	1.17262514977302	0.858604603565445	0.5806776685771	-0.581348057297917	0.286036259777433	0.744908377976802	1.36087996803423	0.840414217780632	0.766485859265124	0.902932147052008	0.671342093666501	0.520476435726263
ENSMUSG00000049565	2.45324855645115	1.2058266064445	-1.2986613875343	2.14608497218282	-0.178141712812049	0.978335394522579	0.56237487341819	1.10846438314454	-1.09813829810626	0.293233024399032	0.493381687307763	0.202542737432429	1.52527425675219	-0.324760472841206	-0.0814116457783869	1.99077802545225	1.40580119445406	0.826145301680271	-1.0739665577349	2.7218718916188	1.64821684418534	-1.15838431593898	0.34107707835561	0.093360402654288	1.42017041138584	1.30460520325394	1.83927370265418	1.44067103726302	0.923807093526253	2.12607636946003	2.56686126864268	0.869333962000079	1.73766660524356	-0.0623663695125264	0.630535461200582	0.717967446177098	0.786841582829618	0.666321071233521	1.42282739589708	1.08067820280601	2.23334870765596	2.23387209834492	0.527448581614265	0.826257543185511	1.34717445115213
ENSMUSG00000045092	-0.607789672550851	-0.0884442166752551	-0.139596641004959	0.281260976400842	-1.46085706768137	1.20804229748789	0.718715477241256	0.400322902852313	-0.111922721648883	0.216588121900439	0.0504402557900655	-0.281518376371397	1.3948573337098	0.602555505228549	0.434043008739876	-0.20579208471345	1.07791508735728	0.0607630980441132	0.940139859905369	0.531248927320625	0.626409226992015	0.398842824354329	0.208179303839045	0.490249830862492	0.441932722252129	0.221385109082415	-0.429026230416416	-0.088695782049763	0.356387708638034	1.31761141405973	1.0601129167361	0.297730830718942	0.682873410235881	0.403432417309911	-0.5786365760362	0.10012807317955	1.22763942486709	0.391562440798168	0.918008283438138	-0.703573849226145	0.372318671265764	1.30626476261305	0.566919034739369	0.572217963015564	0.379852000393122
ENSMUSG00000000339	-0.690677395782943	-0.117917719372458	-1.25486664948689	-0.875662511560743	-1.33183170119028	-0.163137731902705	-0.28675203771892	-0.332697821214896	-1.36525336736569	-0.153506754609463	-0.475542748500616	-1.06824412537248	-0.526809170983703	-0.201217646395618	-0.672367298858123	-0.347014293272464	-0.500117692955835	-0.575696364006371	-1.977635535785	-0.53917170554803	-0.805832838529555	-0.612341523119259	-0.0811728186045497	-0.3731054123055	-0.621119733582536	-0.358377286027422	-0.582267379474905	-0.400220861647182	-0.366079629637356	-0.490075301233374	-0.25522881066734	-0.584940915674133	-0.288740781575926	-1.25261885864472	-0.737881176805328	-0.830374481522708	-0.290112620119891	-0.891811982788827	-1.11373671583067	-0.755358064857491	-0.496040087988857	-0.19773265881189	-0.288725840081336	-0.384297900310747	-0.816277119617326
ENSMUSG00000082394	2.30705392180974	2.66255303217649	3.43206883280959	3.09660985191845	3.08640116375029	2.62236203367098	2.26722979704354	1.88842442450969	2.11584803757757	2.61150684753891	2.62370602909663	1.28889146066028	2.17717653735542	1.74096809080976	2.11239149810557	3.65615248305582	3.61484774831033	1.84684277048006	3.0837436363407	2.72239387701619	2.84931293218067	3.64956282300594	2.80840997053607	3.21588514093995	1.81888578885057	3.26712537564127	3.31246850836531	3.74830690834928	3.14382772447571	2.69598957626739	1.74486782207977	2.33764466365447	2.03166530136237	3.32886190960011	2.78189105429313	2.51060745585397	2.50949053493421	1.66854542766071	1.90900316826664	2.43635831125364	3.78836204989176	1.93650641430974	2.33188993480541	1.17762600397551	4.93039878181099
ENSMUSG00000098042	0.637874342185419	0.707160226958702	0.73823016955363	1.26132578154214	0.787568686836069	-0.935200416276995	1.45820222871926	2.07962522542045	1.22846381575029	1.8569081431314	-0.821289393286666	1.50078232439529	2.14582911590662	2.05469409351882	1.34839613134376	-1.51512223509408	0.837724536846051	1.38772515720666	-1.80292566883004	-1.21257273094542	-0.191291380632384	0.524832897204049	1.78433614711481	2.44976571402149	0.558717119718751	2.25833148859847	0.957805202429269	0.855843426617334	1.77409644838658	3.34719611418133	0.516732834812128	-1.13118114921743	0.52364083899081	1.69361717003406	-1.68285677299857	0.762086860537797	2.32901947694363	1.06673461457197	0.779169975249018	1.34193330758672	1.86126257588393	1.43045311299789	0.442220550894651	1.35292057089974	1.37262658804353
ENSMUSG00000051278	0.136026705264298	0.338821828193059	0.605339904909281	1.07385525763652	0.217374198122524	0.786096332047836	0.2339511679947	-0.168169649732744	-1.38658858977687	-0.937237065070853	-3.51765077595456	1.20998838289994	0.641810929290468	1.02626795794823	0.0775223461325835	0.671397917639339	0.67596856457488	0.124955488263779	1.05545421431041	-0.221495975350312	0.0724247272513316	0.0826229647935654	0.478171044697861	0.477696534101818	0.780832693898547	0.150345141969118	0.239889698266643	0.270028064848964	0.562458665336563	0.0849182665908128	0.56541868384516	-0.467960693076016	0.185758627233078	-1.57387289837172	-1.0020787844053	0.689128010036686	-0.483083401050784	1.00997821330815	0.613026465650717	-0.25489104196629	0.734937934778447	0.725740454060889	-0.0689830288308888	0.404319606825558	0.49764595244245
ENSMUSG00000050549	0.867854851828457	1.29359117085787	1.84565785183629	-0.184925585355776	1.06137389801126	0.790613005159375	0.731951900761033	0.854304412330368	1.34324336782717	0.929603824543814	1.52503038540293	0.411292240968497	1.27060773511053	0.167209924268458	-0.366853341398746	-0.181352133091715	1.25090509542588	0.333891747391099	0.262649241094479	-0.981528532175465	0.169366461827221	-0.542560885840114	1.1954875513012	0.372282120427641	0.295760242857516	-0.10545948611924	0.191435450606245	1.10255725167635	0.118025023504628	1.2730300254261	1.31484535449733	0.779772693378788	-0.28296092868909	0.357409396378176	-3.30081527864486	0.389738605552041	1.2440903523366	0.77552338773973	-0.158818804829612	0.92039988229597	0.705312946714111	1.95130151048502	-0.227628555096159	1.08395933767529	1.59988244655803
ENSMUSG00000028023	-1.31779507685655	-1.19121542872568	-3.05583853570167	-3.36189072716279	-2.44703007542825	0.15611235160663	-0.709403519575896	-3.09553135197485	-2.18985173058357	-1.7545455522034	-3.10572667885055	-1.86516103698151	-0.795610229403864	-1.53689784521211	-2.2785244945525	-2.9544542262623	-3.50140404060037	-3.24945672567671	-4.25842553399294	-2.97976348569541	-2.34819740101596	-1.22967602233694	-3.05613485503289	-0.831182179163156	-2.11349960636392	-3.28633260678851	-1.33469100586179	-1.21620551949268	-1.79604966404292	-0.622564680509075	-3.3422514480165	-1.02721440081805	-3.11902550895081	-0.841092351577083	-1.48889279506166	-1.85476167538238	-1.55610319648107	-3.15225979393676	-1.96516820291926	-1.19121975564358	-2.2887483849482	-3.05305089084208	-2.89832779322853	-0.547800882381137	-1.73941936904112
ENSMUSG00000028012	-1.6247785799914	-0.0983089951792747	0.77577422053217	-1.40153509621622	-0.642871582673895	-1.16342363855384	0.440807147282825	0.869046676171159	-0.0959683084825812	0.291305358479621	-1.51033683391333	-1.55475383445445	0.233003793762573	1.126062809517	-1.3368999585808	-1.26793423346547	1.4120363730433	1.67124882988045	0.364201590779408	-1.54258137566911	-2.00034175249826	-1.40247628205119	-0.20595524814574	-1.25976537341837	-1.40267856303729	0.446620399699834	-1.39731594099081	-0.265479567936046	0.501639203760009	-1.14177245832144	0.910995161351449	-1.63622342557013	-0.564757134399026	-0.367492645487107	1.71168501240151	-1.34945024598535	-1.00451494101758	-1.42287199140822	0.78350207319812	-1.3262403399716	0.76783214888742	-0.921759012645247	-0.16527026678194	-1.59946915123836	-1.03811376996981
ENSMUSG00000028013	0.192292712675087	-0.742729637341411	0.55909571734857	0.569228225240283	0.232909757339061	0.600538864776363	0.417479952673141	0.269646429301552	0.06219578014497	0.347717297675514	-0.404151231107522	0.455717596275211	0.746395208559204	0.677630472297022	0.509827767126604	0.467968958181379	0.438326415929205	0.734860625418903	0.276950058080417	0.613197419585945	0.431289749517012	-0.0554047556592759	0.218656416058844	0.306804282391638	0.0904648452999695	0.446610421767278	-0.571035432875386	0.21804276438922	0.667680848448448	-0.403953224446767	0.610851570963399	0.553730113135965	0.117168260700267	0.664033882864427	0.259240128538014	0.304514304900977	0.600356253605131	0.896173041881522	0.770335981568614	0.125498328758266	0.598194189149201	-0.753293054745112	0.741889283470979	0.258447151636964	0.201295794072353
[truncated: 2,284 more rows]
