# Supplementary material for: Genome-wide CRISPR Screens in T Helper Cells Reveal Pervasive Crosstalk between Activation and Differentiation
Source: Cell. 2019 Feb 7;176(4):882–896.e18. doi: 10.1016/j.cell.2018.11.044 (PMC6370901; doi:10.1016/j.cell.2018.11.044)
Supplement: Data S2. Processed Data from All the Steps of the Analysis, Related to Figure 1 [file mmc2.zip › supplemental data/ko/de/th2crispr_ko_pval.csv]

	ko_Abcg4_pval	ko_Bhlhe40_pval	ko_Cd180_pval	ko_Cxcr7_pval	ko_Fam26f_pval	ko_Herc6_pval	ko_Il13_pval	ko_Lrrc40_pval	ko_Nhedc2_pval	ko_Pgk1_pval	ko_Slc25a3_pval	ko_Thy1_pval	ko_Nrd1_pval	ko_Pxk_pval	ko_Slc5a1_pval	ko_B230219D22Rik_pval	ko_Ccdc134_pval	ko_Cd200_pval	ko_Ern1_pval	ko_Fam32a_pval	ko_Hsph1_pval	ko_Il2_pval	ko_Mapkapk3_pval	ko_Oas1f_pval	ko_Ryr1_pval	ko_Stat6_pval	ko_Xbp1_pval	ko_Bcl11b_pval	ko_Ccna2_pval	ko_Cntrob_pval	ko_Etv2_pval	ko_Fam71b_pval	ko_Ifngr1_pval	ko_Il4_pval	ko_Med8_pval	ko_Mta3_pval	ko_Orm3_pval	ko_Scara3_pval	ko_Tbx21_pval	ko_Zc3h12a_pval	ko_Crls1_pval	ko_F2rl1_pval	ko_Gata3_pval	ko_Il12a_pval	ko_Lag3_pval
ENSMUSG00000033569	0.424768331413842	0.507221802224236	0.162082664836213	0.442149081017108	0.207496096328941	0.428264255328954	0.810004241049907	0.589985274037042	0.00635281067488815	0.761907792936511	0.375947910023	0.0388438051602304	0.954999943019401	0.978216879709975	0.0659653188531283	0.254154985745556	0.698446871907694	0.228376328776312	0.562895418391666	0.545081273955037	0.698210572847767	0.826086118755032	0.875197275333263	0.18711128777187	0.152033222250116	0.854076104866071	0.890827290733921	0.793189240196423	0.751879855857579	0.537940851422117	0.504871070108275	0.253500865776179	0.454602196076268	0.121416282088381	0.120004756994405	0.771196715030162	0.166198511080245	0.556020389572927	0.580577649615814	0.42723080957931	0.926147735312772	0.636972979880665	0.4994910116314	0.94035979475777	0.770103355597019
ENSMUSG00000048814	0.736806274712894	0.711025591354289	0.521614223692073	0.862782417002386	0.562058846737505	0.499596501652666	0.213910199849557	0.779801750948184	0.435268511646248	0.809253533166731	0.176329451343461	0.87523979454193	0.958283849976294	0.91069199893072	0.698421427708699	0.535586174415848	0.715403213180179	0.505606991407714	0.674286451221759	0.536666146991099	0.473698571418246	0.212512965106158	0.538845637688664	0.77403606796073	0.428619683820183	0.263352700491793	0.676668584777333	0.624271316945721	0.736163578017786	0.233466810303299	0.239995388522375	0.214799069644765	0.759280989012006	0.654291012332182	0.573975429119167	0.590377226223914	0.649448855300935	0.19024732887519	0.703971936819012	0.626172850934996	0.19078227700654	0.883944639388555	0.166368359702523	0.171685819234849	0.61441108154748
ENSMUSG00000062209	0.787962058412151	0.930004678101817	0.264045066650971	0.153626306402872	0.402770166382153	0.530277504911101	0.34116603117363	0.337481699629513	0.358374146760371	0.141717769326271	0.166495391039909	0.225017355169888	0.748550203889968	0.247615334747273	0.32903502724509	0.738003995598456	0.336437908475921	0.634523357750216	0.419053317178994	0.28149285359536	0.363943392359603	0.25638574771307	0.510274977700046	0.0539723758687269	0.167370305471914	0.0878931167548326	0.539777214596076	0.191465000876747	0.178264917587888	0.3220065478692	0.355832784824836	0.193054013090029	0.440593969841777	0.24547290602091	0.411254402052562	0.197868417872852	0.281065695766683	0.189626530520883	0.121966869735728	0.177549170928486	0.113648017906367	0.485808231740898	0.0278033924038701	0.203128391201403	0.485329217622568
ENSMUSG00000053153	0.294280881552275	0.168038335569726	0.430330577034751	0.296196650869868	0.705669082068492	0.25613006437829	0.743616666104059	0.333118165734595	0.562240674856561	0.769960771298197	0.0770337699907768	0.584043522559645	0.3842320065374	0.0720987915270986	0.239526710736212	0.0477850389507723	0.216257260455415	0.592154559463529	0.262213210909048	0.505772432272937	0.435820433913407	0.0726500854170634	0.670618432625075	0.364043054663058	0.599744117528926	0.87899325530334	0.326581294905253	0.13204843025151	0.0454881570723824	0.381400623064749	0.0864328014885423	0.310064031518446	0.419768929305057	0.150133873714007	0.720691433489078	0.263075414470067	0.0275803127051345	0.165259052326295	0.459052532935396	0.171387068864757	0.895485094480701	0.463698692912676	0.756626097249238	0.281515873005508	0.691047997556047
ENSMUSG00000026187	0.561135112678174	0.0132587399591175	0.022718868285803	0.041792055993387	0.0580395393702688	0.149174487558274	0.148290003917522	0.236801178671854	0.732282302417285	0.120223472643871	0.950008721098226	0.0609935989223733	0.0230440010793814	0.135336205637657	0.103642486892079	0.433512508904427	0.369554930260747	0.412505291946579	0.0416834216076232	0.0495131319140193	0.160930384357854	0.251252371297244	0.0193135226648866	0.0316931038549412	0.390969448288158	0.017605155972862	0.111686406621438	0.507246690221124	0.139076470622143	0.121676619755441	0.00215662686935628	0.123901092209955	0.0992766495124138	0.114955668125751	0.34107193223754	0.105415981540637	0.156757995359162	0.0436089561628731	0.270042322638663	0.515745322943284	0.109235636000258	0.041794904221355	0.730212138735396	0.188606238688042	0.0801470914157808
ENSMUSG00000053333	0.282772962600254	0.0267634639294303	0.0165025186113576	0.072340910927267	0.00567311313143857	0.472532672802363	0.0456030951108302	0.0719374663070705	0.0315308169963746	0.120869575388864	0.0308516385242638	0.769690999611906	0.0775858483983422	0.0230969919845238	0.169731021063692	0.413687272797421	0.150072260499013	0.0866792220196945	0.0320238343066103	0.129436889342246	0.025215355196503	0.276626792652598	0.00654818845724415	0.0363235346056957	0.0399985974861758	0.0122958472723459	0.054256238293068	0.0488741937297326	0.0102511117052977	0.00210912114834228	0.0489235407051832	0.0451380986419833	0.283538844410624	0.38512639647767	0.921710951464451	0.0815716921458852	0.913685889504643	0.0269659444199379	0.0261721958042801	0.12265917663015	0.146670126886438	0.0719835576170135	0.0526337942338501	0.0750022114997047	0.0353242276122626
ENSMUSG00000016528	0.723049500190195	0.0449369760471911	0.205321623140147	0.428303879704298	0.652127855290289	0.380808180404625	0.533972498323979	0.184128817147792	0.421321246932818	0.509655745094913	0.470469566191196	0.543943296459255	0.130966943179348	0.0849932473659992	0.0123533601616168	0.201917881378299	0.00999029096346454	0.085125922214695	0.282854480772939	0.0183693265755314	0.0956121347322605	0.0541778866104219	0.269396198005753	0.0183546762196585	0.0202799840970982	0.0355900172235826	0.367264583677302	0.105252489068162	0.000282170190998883	0.00143839879176916	0.385516847928786	0.211630972445051	0.278153419730376	0.512682962836267	0.311560952504487	0.26427216150797	0.293522732267945	0.0389856633619991	0.399760777768891	0.306254012231042	0.0684278422366396	0.458429538959567	0.340622704299514	0.405778943963186	0.76330059141035
ENSMUSG00000026437	0.0889633677996606	0.176472974932489	0.108923937588951	0.167311678780887	0.0939349031950265	0.115030728440197	0.0241876066673967	0.620011040269867	0.243085845659595	0.406588555403373	0.869847346735607	0.246290702768791	0.0876991112445936	0.408296005491168	0.234059720823862	0.646551774817584	0.123387896824424	0.0845291577703768	0.240438879782476	0.306646688727622	0.219724237386317	0.827325956922879	0.723482711322351	0.32167933561455	0.0778601245909799	0.376338576126055	0.197170323148827	0.12706558555261	0.212787074440964	0.0692242978709447	0.357267195869914	0.545605249940606	0.231488644130253	0.139281253163584	0.23245782761567	0.0351654315275726	0.0671593163667304	0.0982410579318102	0.56843208998531	0.14956042540527	0.835615636318092	0.285709102871093	0.0672149347965536	0.189126464533026	0.391760919206768
ENSMUSG00000004031	0.918965563631685	0.483009646007794	0.208219183323047	0.174146370737773	0.320208184591179	0.946932357731041	0.339745234976016	0.650405758947467	0.527061187548772	0.30381263374147	0.60972489617841	0.483681206428669	0.723137763689663	0.589707311269457	0.796315290848717	0.913864238355395	0.327705055028927	0.759191514792845	0.943879436226361	0.517029481825483	0.611836344074235	0.462731202618931	0.309206834129595	0.158309669935197	0.448932873025855	0.711173289006266	0.8620387275147	0.330019154020814	0.747298788214594	0.914585939007646	0.839965916446257	0.687901354027288	0.689444258023543	0.646338300382118	0.838910726866067	0.814998197602548	0.495715162559393	0.600257065447479	0.525114271230315	0.777850942341457	0.492976123327468	0.242463415077915	0.507330074257173	0.101940012277194	0.779671644693362
ENSMUSG00000038421	0.978027131060391	0.813612465263286	0.328836099633789	0.893752452104489	0.647442225929072	0.382920063573763	0.385084217347825	0.29868149944413	0.758109155144378	0.093552590227199	0.264928130692041	0.285031017522358	0.109291580301409	0.725232268405576	0.349356396188848	0.996995342013574	0.425582079683487	0.633463653215379	0.476976309991335	0.127202986223179	0.0882266557381011	0.129272706759746	0.674979721973728	0.347018361361621	0.889554930617743	0.100825928481056	0.279301338395749	0.995083052396102	0.444584286375532	0.63422062874341	0.156463976102506	0.708832943410192	0.497755718226342	0.1155819824939	0.299825188796916	0.604302455730466	0.717414611630177	0.278486566784378	0.427212428795529	0.951019263820603	0.528933978184018	0.162395010275963	0.6217647210122	0.505925067767299	0.431039489273501
ENSMUSG00000026610	0.604271632883793	0.0312421702050931	0.452666094706091	0.85678961074658	0.36396619648925	0.393753535658072	0.464008713188035	0.721624471870238	0.349060086852342	0.455139669525153	0.851563919746299	0.0403868774131247	0.633980367158154	0.317730005434633	0.0172617446755575	0.748993778236219	0.684817173060481	0.0686167978305819	0.690495401297963	0.762771214184033	0.28742116496313	0.775951917165028	0.644835631221157	0.461392820478673	0.131247382145798	0.714476391759898	0.719161274931303	0.504478245377531	0.120349396711568	0.683976281276668	0.910999463810839	0.716290919982156	0.0747216197820105	0.212030046591813	0.174668586092536	0.654254300017631	0.778235426820148	0.673472099362338	0.0338032763669744	0.637570245559802	0.702399433924595	0.0918260931502426	0.4608729457945	0.331828612256424	0.852751885682853
ENSMUSG00000016918	0.670003670596356	0.17011870457949	0.425136053001716	0.378941889843857	0.152919584672378	0.632853723827202	0.180475444700923	0.353091680676489	0.318881894528572	0.61425429352397	0.30859638171602	0.914233340468442	0.70781108717737	0.142991848601267	0.787515938975776	0.363114840465098	0.618764912149827	0.515290466905482	0.825329650182441	0.127790870244961	0.750058131970599	0.508568709975267	0.371240661241761	0.257990667882167	0.264546334373584	0.415832166684292	0.540292367322024	0.601235727208906	0.167614137038206	0.808490447500016	0.239161638592198	0.328454647048724	0.607727182303919	0.129379420388813	0.564761692623118	0.476175280223978	0.44062216743955	0.638388073878905	0.905376508476437	0.475614151123284	0.139152433291884	0.455644462465889	0.946910912589443	0.308705500563769	0.638823756019016
ENSMUSG00000092083	0.341204284225137	0.284797215857248	0.139316361369225	0.380353879884846	0.742543978363707	1	0.532043145007656	0.999918477573018	0.850098712315168	0.157864775119057	0.999916387553359	0.182824122448363	0.257829324738489	0.193629329555243	0.223651122609765	1	0.376188970441553	0.204417622147394	0.226650190297017	0.144085808663751	0.159719362308418	0.999943790346635	0.999971931249124	0.193863730590387	0.999990822240702	0.248270693505561	1	0.999980757429989	0.14539526933001	0.178017247416675	0.999869057628006	0.135648988202847	0.448404422890507	0.329017429062054	0.999726575162536	0.735292809280839	0.277280910124876	0.999895318611334	0.999927795338101	0.999969791959117	0.0884826655266831	0.432159986623796	0.304545460471368	0.199071562566315	0.363419774556743
ENSMUSG00000042686	0.781174698025704	0.913410325471065	0.785214094386229	0.597389511068641	0.275746547763907	0.841927642432078	0.720259942966198	0.754455646439461	0.1659289364021	0.934597243568636	0.746941720783598	0.112441791263518	0.799537130321075	0.989784614790618	0.083054252246684	0.199696489127101	0.0993525007561524	0.481231444560175	0.611522628906764	0.885365437111795	0.506001394244262	0.519722556803812	0.516422734505263	0.991730284750984	0.894522262190986	0.412451894162782	0.149722205583128	0.565758631180087	0.785950055136056	0.533608444517516	0.133423237775798	0.134789124038579	0.932318696085497	0.715969035764176	0.815373504476175	0.528986812880202	0.481888309448205	0.101513004871425	0.903760595451563	0.764683531001989	0.0924497489412914	0.15750062887484	0.417961091210609	0.0903742982945411	0.394905516267825
ENSMUSG00000026147	0.494756988565296	0.37060310825881	0.877468310346251	0.331502723974962	0.143394708839449	0.0593293826222482	0.519456152101095	0.359072292475085	0.412643019839554	0.950803070021944	0.90722419758901	0.707747175551177	0.0635409707218966	0.264824662373576	0.232618949873637	0.519779654151798	0.727677374620909	0.518996235835627	0.417469405418482	0.823874822970482	0.204832642413686	0.874757198120522	0.729511114411952	0.823457162334741	0.426479966592884	0.33427714232971	0.0416140575208067	0.227292981242278	0.825709191902237	0.447680561845998	0.560729099166328	0.170429997841901	0.908478329191701	0.260665240962704	0.947093142027456	0.596863703002108	0.088939611673443	0.203422501765188	0.407433609085151	0.594690346331341	0.34090355324763	0.481187851124695	0.446806930682625	0.783894871702979	0.096349042071708
ENSMUSG00000026090	0.925253946709531	0.44314404898966	0.180694256021999	0.178661804840495	0.328217924727501	0.757957426073964	0.461824934041443	0.278644950515549	0.422264217996231	0.365193544905638	0.257429959179884	0.479706698941287	0.345603237573013	0.144982316092006	0.529288113922652	0.38317843255546	0.108667843307892	0.360201099148182	0.805472304793812	0.359623332765519	0.555405768993986	0.634934300067693	0.194925774177055	0.837922772539518	0.9227972161726	0.586044848593938	0.803502153305124	0.691571550647723	0.350961417858703	0.269692038938376	0.636198259426037	0.143374167777978	0.534399266267075	0.131767073774461	0.595043283310549	0.790349809074986	0.724322637038018	0.701427035687141	0.794168192875661	0.356567440516642	0.662236767344026	0.198008333713202	0.449774620028432	0.33860593402598	0.911953116721616
ENSMUSG00000018417	0.296902397387298	0.156496080923796	0.530972904413785	0.392320215294548	0.823147113221362	0.347811642093575	0.162430783509189	0.848298917097479	0.661598158389646	0.117462622666353	0.779866307159594	0.355550418536825	0.448637329134983	0.369005933278589	0.851572006678513	0.58688536459102	0.682353432585177	0.583435237385815	0.973780832340582	0.587351523290767	0.788369066024408	0.629611547564184	0.260658415506471	0.256901278404459	0.45311438443347	0.473582639476688	0.168616854694742	0.15356755984237	0.863859635013543	0.846572660921347	0.646302924313784	0.773175626654901	0.65781015104847	0.771428424425343	0.0928851607875595	0.301095007118173	0.485482555284763	0.449417545285664	0.988822394043268	0.300700439782107	0.604043983079675	0.271970382057206	0.0541107947531957	0.78950716793914	0.466082275308958
ENSMUSG00000025971	0.586193654136768	0.00496402651850587	0.360035124365193	0.636440014240352	0.0974623853712161	0.429267792789728	0.0273680727632378	0.11235256958351	0.0503819625798178	0.0339681529072999	0.262456401170109	0.230884027273174	0.0223963228423919	0.0151964929754975	0.378533711358962	0.228480032670509	0.0651991905258811	0.0886096573852874	0.800456904294714	0.322820382367214	0.742041004299373	0.0824486149325233	0.850988521353801	0.466790431252337	0.321880095469088	0.902084538002224	0.786217898575299	0.0883377224062389	0.0235359534014674	0.139050548763739	0.63090883867106	0.579503553090729	0.257483589261439	0.813943608799803	0.0512310647030617	0.606351471318567	0.185806733885037	0.0960995053574618	0.911403187703983	0.170310420331988	0.0532524566190254	0.102530591745887	0.166093100186961	0.826970290968296	0.758872952315418
ENSMUSG00000038305	0.325947045722329	0.0669855769805008	0.341421514426448	0.103179155014233	0.13053975834036	0.995724236872793	0.106797207529655	0.813646436333894	0.340950052053122	0.696474898039027	0.0355070724399625	0.333345724226742	0.163464164106283	0.245464610346727	0.254951721754348	0.70768085061314	0.56921129326784	0.202794912092347	0.0140251991544339	0.0298181976819461	0.125785065396978	0.0386405951993527	0.416216033801478	0.270592379951133	0.152475069796796	0.165322261878139	0.0763484868108559	0.0313864907227815	0.0481272866498404	0.291713764827434	0.177932613430146	0.220655522879988	0.0755258327343467	0.210467335393182	0.0936385774463798	0.211820231879051	0.499617567513583	0.665810068370715	0.214148132565833	0.215960750160187	0.0371479087086852	0.0590058913440505	0.165352157495024	0.330151939132974	0.117095281132079
ENSMUSG00000064294	0.199296926074832	0.628096916995762	0.163206993893616	0.344568449039625	0.0315099980385928	0.283563120038888	0.49622213725527	0.00211784950815023	0.0259811724296714	0.0351732254607207	0.235009310399929	0.175020533960561	0.0876485009274676	0.268254807957646	0.391125607105459	0.273878873365447	0.115028052281681	0.124365835603928	0.589929617681801	0.0458294699814219	0.597425786467627	0.00367518350553924	0.388240236308947	0.110679323598988	0.321680744535052	0.188075886736209	0.133770844142977	0.0250339049997359	0.454629176062657	0.780236264729839	0.06656347974276	0.581589585513853	0.771107388185899	0.0309799432355999	0.305209623088426	0.0160058493618349	0.00513067670638259	0.569442172495735	0.266153290488778	0.173871471168254	0.281107031454814	0.00901782364095685	0.340581917915541	0.695409192644984	0.00407912246665091
ENSMUSG00000079554	0.339227155451659	0.554047419374417	0.0998260478897741	0.396240659811365	0.268782502551472	0.0848841940967854	0.435118199426315	0.280971868149941	0.23544300424015	0.930150279962954	0.729189686426959	0.775610625101573	0.15001959933944	0.406287881166926	0.0963809292714119	0.139237753153547	0.210744258498088	0.712569572988737	0.356413320162472	0.902502821184732	0.348956346099193	0.457037286961772	0.340417499782598	0.240023663209662	0.052701205054225	0.181644155684634	0.544767697638418	0.330524789489732	0.666326389207897	0.349061002325489	0.707934916344808	0.233880687799496	0.233086127187033	0.262140502221456	0.200548058496271	0.830691384819718	0.0740867223314956	0.633245176920739	0.0769369530855964	0.160728200119583	0.23031204379357	0.136631383627627	0.616420663817567	0.409690397631194	0.104783791635568
ENSMUSG00000027520	0.838562270889775	0.447660476940222	0.779253453106258	0.164425116694829	0.266841938159801	0.134572848426889	0.774888601199873	0.112602522212845	0.991559653851338	0.186781629205958	0.701443510014543	0.119897952111631	0.920242391478831	0.975313898752444	0.354934424052996	0.870816386044753	0.169719809977699	0.72371966040178	0.475281273625327	0.690759685222554	0.0661415266737564	0.383905111192556	0.168990784723218	0.553497810264085	0.788943717730144	0.589364263478511	0.720410343003059	0.60896870644741	0.216022952763072	0.176909551275131	0.614775785383291	0.713496958500665	0.295285054241597	0.351244159792108	0.311179948383641	0.767354325747169	0.705297437137832	0.102034923458151	0.95085523183848	0.577273900341198	0.391672895166673	0.814296300474731	0.131869819225099	0.0923634601525922	0.697474565853649
ENSMUSG00000026196	0.0868035677147503	0.214046556336357	0.285483128367887	0.055872781856079	0.21678695667105	0.00331904501532937	0.223202776629975	0.391625687856078	0.323034289956397	0.183210368349262	0.0223486799284183	0.165891669727249	0.0371073887301897	0.0540489938716874	0.0224459139382311	0.0717751706674645	0.298992341615487	0.0244508341528986	0.330750491193103	0.0997598571442788	0.0821629218022018	0.123852691896959	0.0959601300178385	0.129103020156521	0.0507622536836145	0.742654573965454	0.528797599899151	0.181416646567123	0.255653416339965	0.0282669111947455	0.535429501701444	0.401631589215864	0.198440881782722	0.116426050112328	0.023328678727067	0.0247349719766441	0.122237427041085	0.0715268704782785	0.0781792412233973	0.259513468387324	0.101835259875767	0.00945897462436427	0.0877821323719476	0.0943968274991104	0.220676953445406
ENSMUSG00000032908	0.163290390055923	0.0918928362529332	0.632519785010273	0.963580980614609	0.978572004307795	0.906156301785341	0.222695459440545	0.40810649910078	0.90356601561627	0.221449673659788	0.300059160485734	0.438101025616802	0.382425487958513	0.785915385803497	0.461035510747658	0.141470354055035	0.985549472901987	0.689088058823715	0.864734128060715	0.125923939872452	0.62742270576834	0.101868073829406	0.104953850039291	0.107994551355702	0.785852945324829	0.433806583197837	0.110981206753408	0.503682239933072	0.256862458574153	0.641435299185326	0.622310291424809	0.124371995082061	0.625105139835533	0.506102452259037	0.755223230239039	0.109692281664951	0.487485816607277	0.854200882816226	0.516080138643731	0.0964582758017206	0.519038625226528	0.452384372893665	0.651639989580148	0.938135848858209	0.44026099200825
ENSMUSG00000055013	0.491732348517208	0.782075553666139	0.451503671606039	0.800169026833401	0.730505915090943	0.8627510266079	0.83870842764132	0.710279366669576	0.63449453109026	0.949169330716943	0.762455128003747	0.917858549443779	0.387324175354399	0.806125871154225	0.512247041384331	0.550945543842059	0.772527448970495	0.654710501169449	0.863707814571992	0.0681576408365556	0.523636870142966	0.776567470041673	0.483459726074021	0.681052652522795	0.267666622072173	0.742108505388682	0.780194474813721	0.8772668579862	0.379089918486651	0.269969864611039	0.403320551523733	0.557496135147918	0.274678426020822	0.229714914964318	0.220419901835068	0.930366900930843	0.561312767372531	0.879379762869639	0.505394281005183	0.591900119527903	0.69134411673875	0.376767535219905	0.721890658802556	0.171388716416408	0.0898083447011868
ENSMUSG00000026304	0.651255552756485	0.497910961811075	0.12803996741661	0.42924100930842	0.726471596248177	0.799334823090271	0.0929479375362698	0.333252837742771	0.479565625522381	0.156568544593821	0.0426067316580525	0.0546356352671166	0.845613108643115	0.312307613229126	0.543176899480753	0.144530333513375	0.7642102576438	0.557580180108857	0.441993541770538	0.0818569756067165	0.143593031430704	0.49875501292907	0.679296534128934	0.436873851128719	0.631801680314994	0.822254156177984	0.905771745174384	0.738420633206915	0.598508980700853	0.111272939333575	0.655563612918856	0.369294908709337	0.315876736186595	0.0611598955461685	0.205064133122975	0.808717384200788	0.129767586640385	0.905769009211187	0.0705103963401274	0.738970116512307	0.659368680371627	0.83478793055745	0.780482251095636	0.915398957370065	0.665347993300413
ENSMUSG00000026333	0.279447195741649	0.553206036683127	0.459708316461824	0.809850881491069	0.0644064083358305	0.15249182443858	0.928253873769713	0.401247147966871	0.793418309125886	0.0748513776740386	0.762298881649567	0.74924284404937	0.491788580283546	0.592101968168259	0.698105341446508	0.451502592947577	0.293850550459426	0.786062516729963	0.895093335115461	0.247297311019068	0.787060309211157	0.0842702976231036	0.899586907896414	0.918622332574866	0.939247820039105	0.315019983455051	0.410193702240315	0.269866476648621	0.654953803553147	0.561418934062161	0.831495856588565	0.0579168253599381	0.524477220940248	0.776121260500248	0.296097466710892	0.862940605128093	0.338577066079223	0.554125675163805	0.5015230792943	0.447414836246173	0.530985217352209	0.00986047884826946	0.647818084296018	0.156146962240649	0.364332165109614
ENSMUSG00000026335	0.10028882186921	0.399609094547904	0.946365285678404	0.542435236907608	0.359276915636164	0.214618113667118	0.302615398413872	0.337086755393037	0.0503180581387676	0.00762523435549493	0.292120219440938	0.158816398037859	0.799576853136151	0.406209625908221	0.47558386152677	0.178936101269314	0.636091953909462	0.824196355599899	0.592573845300481	0.277557829568042	0.0537337320159689	0.358678547392966	0.199297446665198	0.218616649956108	0.467092283120793	0.20122594431268	0.222595097136768	0.0506696783783921	0.352795225585634	0.0209881964682139	0.717727229764859	0.541029315809382	0.408551530580882	0.282330131254053	0.0893426233302069	0.941647673326592	0.672530282167247	0.244715781583996	0.191318075975976	0.247061496782571	0.601205025627933	0.452590121956048	0.194809635792949	0.211537279471658	0.929392917980164
ENSMUSG00000026336	0.476524461199121	0.355595512968524	0.319659615774204	0.471604878478483	0.310306342669562	0.427956264907316	0.463830366507092	0.427293151202262	0.950351369458132	0.888817122868989	0.792583851848916	0.88531211189743	0.692443614757657	0.372964050927565	0.685373407722663	0.665206889800566	0.5289597798317	0.535786595175991	0.447248547706809	0.456850570676614	0.282735123160472	0.444019750655277	0.366894156167554	0.444924847063035	0.383585825187937	0.753142199890757	0.912181904128338	0.42919984635192	0.932951774299661	0.503064143483379	0.252909901916405	0.390641522266921	0.744083583844689	0.388825240468948	0.420906177666215	0.868211787040548	0.523698912323024	0.368799091940752	0.707354716469948	0.71828473427071	0.687091792623299	0.170717410906249	0.66557975457205	0.776267289824896	0.239033235764611
ENSMUSG00000048402	0.305757242864051	0.0333202513018564	0.383153028484063	0.17671157633814	0.166988362978994	0.0558977650942659	0.978504191320066	0.106699603931221	0.102338944933109	0.133765371232791	0.347193568303966	0.230139783333164	0.0324712005581629	0.473349138484158	0.271585126850383	0.147983502847165	0.0710239590307781	0.773430837965116	0.0171658177867753	0.582805301163939	0.479776139030691	0.276817408694467	0.640462884833323	0.0455840754906341	0.431582842828027	0.142906904107861	0.347938952123922	0.351181650895147	0.0370116428544569	0.0483466052864196	0.00732775880937885	0.0315710893022498	0.168324069662176	0.683823072105638	0.440933971547692	0.127457944330014	0.757000598301307	0.103804069339922	0.0318480587062975	0.298858170574972	0.041092448909575	0.0784155106314775	0.230956267058989	0.144927873415928	0.0221831256341845
ENSMUSG00000036086	0.0655629997451721	0.34176795875456	0.0464521476551616	0.109249884360825	0.18016675539011	0.0800125082491141	0.0561223478428689	0.272356201862972	0.0269316478249802	0.887951169230233	0.0922481177607563	0.0553594051905058	0.0105254205873264	0.129037419224363	0.373120684688489	0.0944522513816781	0.19859903905999	0.00565641439490825	0.132921157233127	0.00685955954710338	0.318102082504684	0.0892320284139171	0.517026031058951	0.538851951708798	0.059601933712191	0.185585872068713	0.0236076408462825	0.0615793197356016	0.198898681527631	0.284740630468241	0.252172531385837	0.13906312910111	0.0820330257642113	0.185748803926687	0.141000626084638	0.0425910296831261	0.00881053318034686	0.336163726974026	0.287657122869319	0.0491025863233468	0.231513891343292	0.0144433382699242	0.0454690841448402	0.0795928852508446	0.279305107834536
ENSMUSG00000026425	0.104695050220337	0.197008013559132	0.665396886729281	0.47452371412003	0.862331031034951	0.652422563285037	0.500804413482169	0.9165627959966	0.697008072482377	0.880008615128924	0.901013474106233	0.19953636389403	0.874807782257699	0.579071857955083	0.168738716726086	0.352192441058782	0.313763654187804	0.682692728130837	0.285112623813812	0.390999896641441	0.735660145418568	0.738912904067475	0.883428277957698	0.756970489451726	0.468122003435675	0.52773139563433	0.040580952839568	0.396135375533172	0.828515599671172	0.332135446771119	0.510004596484883	0.703259889841904	0.369660379662218	0.547309101128539	0.585638508261863	0.768527395005915	0.724889892122269	0.735783242517104	0.743399466319597	0.680829575826362	0.795584169111291	0.60215838142288	0.424259003960144	0.394102679491799	0.276396942304573
ENSMUSG00000042066	0.207342335051693	0.315937729855983	0.266286980194694	0.553703032766054	0.0771387229880342	0.110206624458021	0.480511988134029	0.380930704541215	0.0872765182354553	0.105419936696401	0.371836290352659	0.00778597914152154	0.00923289348383712	0.253022228382806	0.085899881256154	0.186543804358328	0.188968196082463	0.608988032607791	0.140383157878992	0.0133985415604182	0.557694347024449	0.198797291620889	0.942652067219724	0.0835403560352839	0.157611696077243	0.984355660261924	0.0142359598218568	0.0449596804819649	0.442415451098127	0.179916255233414	0.16610833189555	0.863378918871755	0.555166623194558	0.862470585612309	0.0447064214704352	0.0270498375644804	0.536479854753932	0.107171438874353	0.568269422726253	0.0102871311925971	0.481380363265996	0.0200543574962677	0.165462888187537	0.376521547558742	0.467380710871148
ENSMUSG00000042793	0.00464827221639461	0.151068196379059	0.0363491750749199	0.216577114728816	0.315101496798114	0.136980080399336	0.314711589286707	0.306951358270383	0.078965670327892	0.280804392549174	0.224356008143267	0.111027705497327	0.421910990799363	0.687302893492131	0.255680462316149	0.239472812532789	0.27147498116577	0.267674198066084	0.144377664877267	0.287934350695774	0.683071319111308	0.0495809372059487	0.096771584631031	0.248536429723933	0.0953367697514101	0.406294230618122	0.346263928381727	0.50787877224176	0.0116617832077288	0.334583554673358	0.496920284067831	0.0142480638803308	0.329862939154988	0.506598307178782	0.325314575788231	0.171065155623023	0.0773210328971943	0.0840769414009499	0.279470581470248	0.0145658806713909	0.186446660841413	0.479666487301584	0.706768469089597	0.172393616005623	0.0744129980311351
ENSMUSG00000026418	0.191758564650128	0.291080220840585	0.126925651077822	0.280035155181619	0.978102582939492	0.060258902191943	0.0450277690499419	0.341547455175515	0.769383699913041	0.126261557563702	0.620430867261739	0.117407905555079	0.458966910800664	0.0909691691384144	0.450532617423971	0.365411703196207	0.037714408270087	0.379955960394489	0.242394471812978	0.243505153881786	0.321798047345945	0.124089648522801	0.340181057207745	0.0580441218737408	0.372882823112904	0.781115824548674	0.764227382433447	0.0407300722609023	0.107315646977915	0.8994151878695	0.348590545542664	0.0959716992711386	0.154340419499816	0.0599790900516458	0.198507113092172	0.139139930029327	0.496168328436779	0.298331092405128	0.140882029894652	0.335421904234562	0.234634401313262	0.256397349817519	0.738695126810028	0.728895246389701	0.131580143518608
ENSMUSG00000087230	0.904998441913258	0.656931036176671	0.0903838806624463	0.351250253018553	0.866493258874663	0.308470826809382	0.480038954779377	0.268744242353334	0.56435979374762	0.972754060167555	0.790738420789829	0.540209678724027	0.284647740689492	0.247192062157182	0.996827669288206	0.374933923075356	0.334788257415747	0.224430250802589	0.53722274325694	0.324387981282795	0.740040260608081	0.821110244960457	0.352768945558507	0.527890643622167	0.323642863650865	0.952317968698503	0.237877983392287	0.330723903706104	0.255906581778901	0.831316250965868	0.379068286079867	0.133301241511533	0.87391454178001	0.665849987442971	0.428687371073696	0.550605169297998	0.742277268509507	0.254408556871156	0.646222584272044	0.701012026351042	0.394922917594541	0.67033860008551	0.662044660496205	0.227185573224595	0.4815262002041
ENSMUSG00000093650	0.21026437633883	0.738333528613185	0.330933287875215	0.887098158357782	0.664278640980434	0.160967090221198	0.238259468222571	0.674395130181358	0.0941071336448985	0.143848841575533	0.735429507771168	0.453775249179834	0.693794010369705	0.133438898243086	0.618602134477391	0.122751416172386	0.174116866242905	0.612796888415028	0.216571034472538	0.572780256292621	0.637872402730855	0.162207758886343	0.520594581394774	0.83703257245866	0.160884744603094	0.441787939776851	0.74272434968876	0.959368083265489	0.888032213096878	0.804249580142601	0.76767991323062	0.187517249522114	0.274426250233519	0.612740137538074	0.294696971205113	0.359930156801092	0.640221420064764	0.244331645090063	0.728199647259149	0.288657377668476	0.228985235816631	0.781842489026875	0.760289120894413	0.898776251959367	0.166598191750678
ENSMUSG00000026596	0.83458708208848	0.0947938878366663	0.588924368097303	0.848484129308874	0.887359316990952	0.104507175355189	0.268140336627713	0.643508742128596	0.763045462215478	0.669770777119459	0.895482418359477	0.863325817666608	0.388974923134732	0.17337463767125	0.443401449633783	0.896990956034681	0.296585368180811	0.0623266142689962	0.261230469751197	0.0886817126050542	0.41760196497155	0.455135960221881	0.451943961265744	0.0654686040951554	0.590369684478185	0.892785848467864	0.626344943756356	0.781999579866269	0.128187626368462	0.242056608454299	0.473147252467156	0.831218833031075	0.138656762361589	0.238768535798439	0.0899182686272449	0.44300181709501	0.89990560432421	0.593212508654521	0.538235141243203	0.93357111710103	0.129711923250824	0.452983765519877	0.248467498003042	0.195956821180384	0.688444931626278
ENSMUSG00000026594	0.54688271402477	0.487639700194218	0.138094601828905	0.25888915013609	0.906374767991486	0.195648226091716	0.0212209605990739	0.429859614175942	0.376889922949419	0.471049712193788	0.593643061634075	0.744855263974085	0.587127500866203	0.358469049630927	0.645819994105593	0.523477573509734	0.127185931180815	0.27957559765102	0.619050697963681	0.874426062763003	0.691600290008578	0.208732304316308	0.425871751915845	0.270852243480205	0.810883757234481	0.0516220787608506	0.589782827578627	0.714615819877191	0.77762229142176	0.322279404158578	0.396256251024338	0.0517775918324755	0.196617594908662	0.132600144742213	0.516467934599027	0.666034775234777	0.205947902424805	0.541449683819537	0.698317277611723	0.350592218833555	0.110741021838964	0.73622670115329	0.455004442766716	0.0596296961947493	0.697453637552947
ENSMUSG00000052534	0.262731168657897	0.0779849801548412	0.015775872802087	0.226084317796419	0.301152409538795	0.125620871421122	0.903065625883656	0.577055190692465	0.57754408943182	0.0350345540451809	0.561296183731179	0.154104590415051	0.380468505875772	0.569514885042187	0.714554496172409	0.575854522232936	0.517065511324192	0.0652769514529246	0.102833847451365	0.780946899337237	0.0305355067036566	0.204254702892659	0.154471453417254	0.417120272801631	0.574755984720072	0.513882263185028	0.799337202850451	0.167358417134054	0.195625098275335	0.559350149289215	0.146258159536357	0.0865042524333123	0.358311831113687	0.663404798373822	0.2716164920045	0.184472611016672	0.398442370431308	0.396692467509023	0.331148108429797	0.327628081161967	0.0733883486034911	0.128945439850013	0.352753720287326	0.277771907797382	0.15602060263651
ENSMUSG00000038463	0.840295097305178	0.92975374125597	0.478912556553715	0.457436057731546	0.313562028382924	0.923621352225057	0.258630950584474	0.59505966608483	0.696486472647871	0.951057486714602	0.211654622693248	0.560961780881735	0.646763476625741	0.654099670618224	0.412339675764206	0.285416545164029	0.741066645294728	0.888777079522535	0.983118176118813	0.27061545011077	0.882189273867747	0.763725769879746	0.56687726496161	0.609295968335087	0.35238258759545	0.296635888198473	0.507042221586107	0.319036140944687	0.468570029339153	0.393187580289201	0.303203885477346	0.436496357015675	0.675001591746051	0.459116304634322	0.657467245739933	0.638257554872713	0.582624745361592	0.23338826710668	0.876033228696802	0.262891198579331	0.410216007040333	0.757152483744065	0.35780070145391	0.868912841506358	0.554673238748753
ENSMUSG00000026532	0.212376860271372	0.200417990528846	0.327475798412543	0.521591326228253	0.108928455996617	0.239502853835156	0.227288356706226	0.47276010894195	0.121091247443105	0.14943619682075	0.150498813336403	0.0124151952394615	0.274209251589907	0.706880095212163	0.423745250951122	0.0860587387310212	0.408697175072203	0.215039536142806	0.14926487417071	0.79723128063716	0.109643518352752	0.261914979259542	0.11047367768732	0.57169545526765	0.543477209555952	0.685621973583358	0.281106540750151	0.00455446483531281	0.173996947439718	0.185548044133618	0.469931283898885	0.697288649168243	0.568459331572837	0.255679141713281	0.861896785993014	0.690495775220346	0.351506735787251	0.266822530472871	0.464818574858268	0.606215944258316	0.276597776263753	0.190398891783019	0.752547864062254	0.495624128361547	0.748528222594556
ENSMUSG00000028354	0.454369898418064	0.812053256923827	0.298624859095698	0.818475455114896	0.918822289129722	0.379210631254229	0.440841652483838	0.413730488184813	0.689077655408911	0.879396394510276	0.476254979716629	0.485652501975683	0.729576275657374	0.752225060712197	0.468181681095427	0.466730288252536	0.262502746441233	0.417130522559892	0.412028449785191	0.369424772991848	0.454814157869413	0.716230370354407	0.609865487849711	0.394292291290769	0.79085268791347	0.444427526897418	0.39545762975421	0.57140483543636	0.483617278074109	0.409405930189797	0.791124754224924	0.72248066747306	0.607261246904475	0.814218556441613	0.677387465667104	0.365397687875239	0.854512223907331	0.370152476315803	0.345788113363567	0.761996587676597	0.851903188838166	0.15593384591571	0.675231008695752	0.49188254935096	0.406051034438794
ENSMUSG00000038599	0.433932298279843	0.46165645658082	0.633514650791049	0.776066198095484	0.849814993857825	0.954095078231028	0.0310503064830941	0.638770739929176	0.878097023716592	0.654200219608592	0.667331020910785	0.958024531233065	0.488147621847796	0.672345648451506	0.283598239395599	0.804226609458392	0.912687967067149	0.625812224687037	0.492478928101498	0.540446789147612	0.961614668312941	0.785365102485677	0.636197407351078	0.0329706686056375	0.462355283373824	0.873878305994647	0.803637731331466	0.399230374172606	0.889770202956031	0.939296907995329	0.0470089294773135	0.238157395197205	0.465071085782748	0.770366003729733	0.119117307647316	0.924089371399184	0.287651953965346	0.389980473748629	0.438309866160285	0.726887331211691	0.601831433971162	0.761487608283736	0.415404167275753	0.323152830127446	0.398342212199067
ENSMUSG00000058248	0.500575838021374	0.555800379710325	0.771207551542163	0.0150378417786226	0.261687732656242	0.445754910977747	0.368817492354784	0.192119160328665	0.975154069022451	0.0831722506516757	0.269265501522032	0.713231264696351	0.585900981220646	0.0716703154759423	0.592744599548711	0.445065807997607	0.661450591419532	0.131697293130394	0.853359313974509	0.586317591074519	0.546953506675052	0.444118245818196	0.338528564046428	0.102372585690877	0.652194705023497	0.506421886115272	0.308218750637826	0.889942797229993	0.349818322746551	0.23323614852013	0.590763832747447	0.850301821694276	0.343079077026978	0.075148888565834	0.642121797414498	0.551727030876526	0.71689703817241	0.514600314091399	0.459503561421169	0.264373009615385	0.00711000153855507	0.382098515068702	0.476085692566793	0.431340581444603	0.254092228141153
ENSMUSG00000026639	0.176611316086822	0.205075175459045	0.736340415125259	0.324755118261115	0.414648195710388	0.587459040352436	0.421714013990711	0.175988053125595	0.0203221563043127	0.151395274665405	0.0232302096589169	0.0640084228215652	0.0709360947694341	0.16590960895737	0.0354548955354026	0.00636653732801468	0.453217876765236	0.550577245387346	0.243156575316268	0.0723728353100788	0.0669034079114324	0.149802643362292	0.481531841258475	0.111920545378689	0.357447658311366	0.195885138387864	0.0209269528907105	0.675751946935408	0.366451426764889	0.0350657138628404	0.489892719947849	0.187038256414874	0.131048957858134	0.330458307783847	0.302266812992748	0.272331753411518	0.195696465572942	0.0537565587695442	0.0122248320186893	0.126210853264223	0.113068095087765	0.249785708416599	0.166229104337945	0.129850498028657	0.213719573262209
ENSMUSG00000097171	0.85798015450056	0.48101108616219	0.860492568975973	0.94430971493327	0.218889881568746	0.873532210627646	0.769116356729181	0.162630885822493	0.570389835529749	0.487760966744855	0.569911794623906	0.725625338420651	0.588924137464795	0.866055211891979	0.851491271507439	0.426898501197061	0.822168553738175	0.783972913744688	0.650052417437282	0.403813230116637	0.84920222643101	0.857733613959733	0.692030130437934	0.519898439691865	0.665256734377044	0.340905528464226	0.670756893755191	0.115856564296822	0.633826418777087	0.42710255642629	0.827836123637244	0.491919853076478	0.531282275792652	0.348394768799128	0.842698217311905	0.48934114842066	0.627408019982453	0.92592215489617	0.422404703959825	0.798607722152584	0.54437737454282	0.8828908937477	0.339020195849455	0.744421392590695	0.988308678810142
ENSMUSG00000025930	0.952356523954022	0.231418849591014	0.520359742068828	0.825280749319932	0.345459727451694	0.358388806527762	0.916433843982363	0.762400558045586	0.552762482559552	0.487263131415796	0.459707309164765	0.684961161770057	0.10877310364418	0.186889413806118	0.377521283854971	0.549116462595866	0.282807165189846	0.107108470655617	0.0431416301278286	0.063210600166306	0.318791769773164	0.109480324077369	0.352347471503618	0.29501933486783	0.190680641528495	0.0351372217315605	0.164581070153561	0.494430373990009	0.24084914269831	0.0666214428090133	0.56843516386348	0.432574424800558	0.251886827971323	0.539784455887056	0.13347740277543	0.37172817737487	0.649574053435311	0.518117264206393	0.310515228445783	0.420532562639818	0.322079076247564	0.122230440780449	0.384749397463915	0.337823422288231	0.257854988988304
ENSMUSG00000025925	0.787084748755238	0.33647820701293	0.832247177365163	0.191610524779504	0.085640191880915	0.703514620092657	0.334649169754336	0.898979381492667	0.0700314162054758	0.782317939654967	0.896327774599507	0.567567252285011	0.767284813352083	0.900369626343942	0.285990598084672	0.887186312290553	0.584201057983483	0.701750274433599	0.0218045287078039	0.385169504316942	0.845343566458072	0.75852184835489	0.467046319766072	0.112886313806756	0.488324375890571	0.813329011134926	0.185588561709288	0.71833729937676	0.73863437789864	0.817571583520834	0.129480984879943	0.461280169517511	0.534034745664164	0.536710734726585	0.0292373431554165	0.564244324920678	0.892638463607776	0.471155707928341	0.839359675345534	0.544033778627532	0.698923255190413	0.381116843890794	0.365525379106446	0.758812916178794	0.190574783883752
ENSMUSG00000025779	0.237519959830193	0.318765805488036	1	0.144292391336575	0.542216244532368	0.0527797531339205	0.236025515820683	0.0704682416451715	0.64177591570606	0.232546350088214	0.269728196813009	0.0916955767273209	0.172856097571899	0.238534089691844	0.238158659028994	0.21830576445919	0.159192516645787	0.207508415723347	0.999907509477611	1	0.369410901769314	0.999915124306273	0.220232723557066	0.214057421812954	0.254527114347232	0.172708972186035	0.176311932787783	0.99990644765873	0.221818310214523	0.231678162617157	1	0.330306213024277	0.270427245208418	0.213174605253153	0.0910356340230098	0.423875983741832	0.167872072138836	0.999930879477751	0.30353699912079	1	1	0.197929546886023	0.148525087066296	0.346763729267931	0.999920548954541
ENSMUSG00000025777	0.0808880358127489	0.12529400171038	0.879749194644943	0.607339759882084	0.180013447803477	0.365373714128561	0.33782507461177	0.626667744437651	0.239107321884075	0.0335299956490994	0.9451553979926	0.948840153890315	0.559100040535182	0.0335471306481356	0.635798437184773	0.363966121051995	0.621377903642435	0.848489622169012	0.110805819535291	0.0555024073914122	0.16056553163404	0.0381678131933428	0.704003422848425	0.699165660576251	0.577099663907733	0.35400801472776	0.530914840339181	0.495020486654177	0.341614918803797	0.0558046770588701	0.756463737633153	0.399309281470637	0.0840467211108599	0.533741419900087	0.398791256426586	0.295168251281523	0.722547020026326	0.64041804315045	0.134359489502592	0.731076201406856	0.268930546166582	0.487071330360962	0.120606264457055	0.112573435791414	0.83564144638517
ENSMUSG00000067780	0.0730316612858312	0.0631436218937401	1	1	0.193508612489969	0.999988752244458	0.116439571619134	0.999965810862832	0.35409920323344	0.154015224104104	0.135278075885143	0.104040743703925	0.045570204746296	0.317289602008105	0.0338889834045206	0.0227506388257269	0.0413826042096179	1	0.0204833488647205	0.116454465327256	0.0306629170866469	0.0781317555168004	0.0762672092645852	1	0.999985946741689	0.0196086698239442	0.0620588889590325	0.0209640048875509	0.018862953965815	1	0.0657408403346515	1	0.0830429535235542	0.0571951421826403	0.0228307007841135	0.061350435711175	0.0342989258758906	0.0415597891654754	0.0221921952550867	0.0865615515133251	0.999943686790601	1	0.999873407996568	0.191414582889519	0.103581281753014
ENSMUSG00000025933	0.125078863513653	0.421801648455674	0.153308417400612	0.119800717575861	0.653214235097601	0.595291374362472	0.121223371060421	0.543289883576717	0.800482883862383	0.833446535223117	0.724186942804003	0.0591715919915219	0.0831923892268549	0.627982058898531	0.0496239924094121	0.826211835423479	0.091627316383443	0.366547453595329	0.0990755941471072	0.32304057549465	0.850328934937527	0.831884408204935	0.235214647060091	0.0935800081804229	0.289699333332361	0.0549803347982284	0.63219290699374	0.0664771511205998	0.27241264036542	0.0257806038177215	0.190295654756191	0.16253999755724	0.135649148161726	0.972362200745743	0.327965336322821	0.215901579385571	0.0472901759206313	0.709708214969817	0.277271676989611	0.565896722111666	0.28611354743343	0.15522891168697	0.542125191703913	0.103994014716634	0.246487049597909
ENSMUSG00000073722	0.874423064270148	0.219413147670179	0.245831269444521	0.985064836709148	0.665316286908761	0.789998731182314	0.227584155989795	0.588479730589848	0.811596410714499	0.2145113731759	0.683746696098299	0.608991432076592	0.210890748260788	0.672324337092639	0.176100633386817	0.654059551055544	0.884454228646198	0.733692426027022	0.856492612273115	0.743837292200088	0.68789011513918	0.244103144363922	0.262246532825278	0.702583863222111	0.190714370042408	0.969418716078692	0.826605364758543	0.204271424848222	0.0961645038326753	0.64470254901552	0.253957791233041	0.209469235057496	0.915387396534879	0.711755409081005	0.774712188331868	0.657643999189861	0.234130977402617	0.182014116477716	0.200428800572231	0.235562041191693	0.904951191212686	0.274153586800794	0.195701567778657	0.572692798716057	0.234526006638848
ENSMUSG00000070960	0.187539223957861	0.0129863305675582	0.120546840228641	0.09796810328758	0.0110912649671247	0.0134633828559466	0.00510553016925965	0.0131270508319581	0.326209796302458	0.0419483396209738	0.0921092503774659	0.0575435200910343	0.00200096393758774	0.999958199903926	0.0225721233257466	0.0157462763002168	0.134161133914544	0.0184865311173635	1	0.0561719146531452	0.999978275793133	0.0432020831916189	1	0.0350326413774083	0.0173111224138804	0.0227104255927844	0.00749159626029675	0.00302001442850777	0.0189668526419297	0.0028423229872682	0.00781808113064966	0.097170321730193	0.000901175173996159	0.00943796586956664	0.0377922125123026	0.0194823987726402	0.0240519031296247	0.0256587261685566	0.0022641727932166	0.0646600993942667	0.0388099050003586	0.00886117811840586	0.0216575090008427	0.0351423184966168	0.026638066410313
ENSMUSG00000091318	0.186669684312797	0.234428572638196	0.517693611144513	0.394270053482653	0.570242191649748	0.329172442696366	0.577954114911386	0.261016261954426	0.821718392198478	0.642700466150218	0.167449899242355	0.316897071440094	0.191053562504431	0.645992319344875	0.253720540086776	0.157194577070032	0.1066747210948	0.241919706994128	0.114237751730279	0.581256227464158	0.46282258768813	0.278303067545646	0.600529118302115	0.275312007139086	0.617198657086274	0.458176884877261	0.545581847593916	0.734092358358324	0.166242646266229	0.155481288624892	0.0410039695221794	0.611300200488609	0.977110792185172	0.178182513493596	0.661796940760319	0.451563511343875	0.587529871257754	0.590194282698382	0.175619412282402	0.635609904014045	0.967337326201371	0.465636078465467	0.291332069400857	0.205855239913651	0.0859631477725488
ENSMUSG00000081402	0.521826003559705	0.664116659961178	0.640346155018092	0.783696600113808	0.797815799923502	0.881434923609594	0.886609322555896	0.279700813927106	0.666052690015961	0.754221698095577	0.406137374480628	0.3310358049456	0.594904555963096	0.438454918690151	0.707880300573092	0.849404383774432	0.391931724969892	0.450976642034738	0.929329461504012	0.78493895877004	0.829017775545695	0.323781200419284	0.261946274762785	0.287261973062893	0.743532213922093	0.41438063354488	0.149725338535588	0.872396282858633	0.578867156542975	0.437685734039748	0.848716384762067	0.410112422518454	0.857140412013353	0.759809704455299	0.504795285208233	0.216643954584145	0.626558682398524	0.644449124132608	0.0300387512591147	0.835939442275799	0.388464633786047	0.0574337526538081	0.861982175357054	0.910388292103785	0.4489390257557
ENSMUSG00000045216	0.573866664236479	0.567438075297656	0.690632141991335	0.220795380702192	0.829406054113016	0.908225473987933	0.105357181854329	0.508627984168407	0.0353213265610713	0.451274817512157	0.1302839315845	0.88019338298759	0.0844517160088696	0.0812087919589715	0.188150656578772	0.0814291178412283	0.519510741803338	0.500463488574514	0.188898689376107	0.133465853620581	0.375943170647222	0.714211873442226	0.205669771426979	0.925736026814419	0.204000909578136	0.165762494344722	0.506259455292825	0.637681698202424	0.305066793156886	0.898101812709598	0.726393621660974	0.474969574630674	0.57871269301284	0.93202581214378	0.0863899627709161	0.182685555039645	0.133563318117026	0.60885035950519	0.743506380661048	0.391299995927332	0.242947647369663	0.0530350125641588	0.650817565262779	0.38022086272689	0.231839110142422
ENSMUSG00000079610	0.91160404329211	0.278234710982498	0.594041900995024	0.867326843151075	0.252248729990139	0.129636820071426	0.0565388462240218	0.140006990036189	0.830251819362273	0.148148869143399	0.257245438594754	0.252385603892243	0.55898214603477	0.136779208597406	0.143254078033793	0.0118964392865211	0.164524025042813	0.3473684173396	0.317227185063388	0.177476171224664	0.215453398709376	0.344074124073164	0.60089881942421	0.333088030909325	0.0103729161962914	0.443811081735517	0.103743524116864	0.255552733362039	0.105016051772555	0.111530688513795	0.119289536862764	0.282758241441989	0.178886614695126	0.31371673945178	0.691750299535121	0.0505305394947289	0.559525730895686	0.37880547727042	0.844047333407328	0.307817000968753	0.0671078636259612	0.166314213706445	0.0275842166336475	0.653104445037085	0.507645393881592
ENSMUSG00000026121	0.596610398131969	0.619662367220059	0.59890624230323	0.917613208166373	0.69623257620028	0.573662467637354	0.640458857422734	0.827511834910966	0.852332124745622	0.881607365075062	0.10990503116611	0.602733565768029	0.631319783248331	0.629787382608284	0.66723478536079	0.602259195990692	0.0419413338212251	0.269883755869943	0.767884029787398	0.0349009997195785	0.70960642663794	0.876356536584131	0.554892726440076	0.430437807554895	0.641542343804558	0.0297204960872829	0.0345382722813826	0.565524075948582	0.909629425601535	0.665637756894836	0.589801959455322	0.0292773848626395	0.801082466913791	0.352550346348123	0.637965584576195	0.730334830212416	0.0444710768742871	0.980129974634947	0.395659281202925	0.650421356591421	0.889544983985286	0.801429732322969	0.792343429597968	0.685157729877925	0.0458389875883531
ENSMUSG00000061518	0.262688584755407	0.000249241079042683	0.00984968667370441	0.00660009670176368	0.0351756278271641	0.452857762338085	0.010502760030624	0.055019537671024	0.321165676849606	0.244000809566059	0.349980115059648	0.557035706375039	0.0416475957745093	0.011042379745018	0.494287349951801	0.0472141388494064	0.000877445373857068	0.0026704147341389	0.188023264399011	0.154167036962797	0.121113225266869	0.0355535805805062	0.0373388993697169	0.0152697143569903	0.254776598998443	0.0213044181515662	0.388079395069262	0.00189485971282023	2.58039442917455e-05	0.00634716102889801	0.0198784922064633	0.0345704489627507	0.162049907172791	0.0368747136020628	0.133604926876507	0.128280747736529	0.0160726542821144	0.481919358530875	0.355064272127314	0.0793773562770033	0.00032134473244826	0.00104496512709249	0.0955015674830486	0.0830427674604617	0.148751409999367
ENSMUSG00000087233	0.0506481685010661	0.690608902899507	0.962162572336589	0.397519214429931	0.152532489863025	0.561928589840034	0.0217073077758846	0.645786869513686	0.296504135672536	0.734292600601508	0.659022628295105	0.021014670394671	0.548846982887952	0.164075798877403	0.244851589438777	0.0497808923285078	0.404763003592734	0.0306789396904864	0.0249223988493473	0.87319898157328	0.264299764735461	0.216830242235126	0.0286103291303917	0.144090888278629	0.259656856908676	0.561999531681459	0.347059248482277	0.90009997207029	0.503811708626729	0.33900064525366	0.0349073270547387	0.454678105803871	0.092091181385746	0.266980390222156	0.997899953927561	0.021795510713907	0.682639263491124	0.822269623034806	0.214118937458665	0.122463510165477	0.55376143018454	0.0419402603599268	0.798131448751682	0.543540453621332	0.830146720547968
ENSMUSG00000097899	0.599390140748343	0.437639312043129	0.176465913376177	0.530868706184367	0.347199813337062	0.171474076564858	0.990973789791781	0.778476464552147	0.841809501981138	0.466336254072877	0.824065678515678	0.435282891999687	0.735117939756438	0.502559188970742	0.50122530543817	0.691531034633914	0.639001058554493	0.142293744509553	0.524390245618126	0.527332445900804	0.480878736066517	0.712321113451288	0.296394694539225	0.821102843664499	0.0730743934848421	0.921702214159097	0.634998537913241	0.382753959331671	0.0686831246113602	0.583069320455776	0.7555993529908	0.580571361659103	0.366496989080402	0.204410424740483	0.564656807164004	0.199666033523791	0.581694909318819	0.831863568580604	0.421029655723734	0.290535376073198	0.882631089514258	0.371989357199601	0.177679863520343	0.175225408427915	0.733862621882543
ENSMUSG00000026070	0.102527925049408	0.288839922471059	0.624311705177554	0.677307507609409	0.908469367322522	0.269852545641173	0.822298611732921	0.82068440047807	0.971560001296805	0.31007709177842	0.237436364226218	0.46888167353112	0.363246519172054	0.284282481969178	0.183182822508861	0.565195789514028	0.364541479453343	0.78496952198601	0.16094463857212	0.646322213746451	0.889414357050664	0.686087404374124	0.624136106496758	0.896984402607499	0.06274233259326	0.087532134091286	0.112847274808589	0.418499675215494	0.712194924883641	0.0791206736532995	0.0851000901231803	0.488709470510411	0.337245182769168	0.869596592878831	0.762507045473235	0.783276027281408	0.70616385305372	0.478662323027359	0.171244804570195	0.761854199502833	0.846992753339498	0.722444217434217	0.66492876562399	0.689806326495234	0.296571307809371
ENSMUSG00000041945	0.0836760916055455	0.390327986064444	0.548977213791234	0.530346176562946	0.532801478928897	0.604878604243556	0.584938866792016	0.276912810361163	0.27476861307058	0.984490795663012	0.412675431882535	0.512876714206335	0.479462779307999	0.769734640021272	0.210633862043083	0.580198275620779	0.843281277787692	0.579252835895382	0.624767221801704	0.238399905343113	0.839772053338885	0.462099272272002	0.726145364773686	0.305775930192089	0.605408500503222	0.132813538109106	0.176506320513275	0.786472179621438	0.525862487581184	0.14405976439238	0.18031744281452	0.209535018290343	0.868373252853568	0.145063710202445	0.788882902379938	0.491478612146294	0.155670644643649	0.748600027216495	0.714033497087727	0.467703835906462	0.432771178874949	0.775458070122297	0.519155608906201	0.853095285470025	0.145134533712808
ENSMUSG00000046828	0.466498999243855	0.330019485375333	0.173343303116435	0.435937349340695	0.246365533724248	0.707901197314972	0.828563124924064	0.111032555939947	0.0566395657261018	0.844770291446103	0.099658110085849	0.11649620603716	0.790418793421701	0.107041172877597	0.478521238373197	0.226809108367938	0.424396859856433	0.164894252576445	0.207552654987532	0.160225358960845	0.0791628249297761	0.540859287945436	0.611512266986208	0.439867781375137	0.59588075104711	0.466905420846311	0.669494059829226	0.476498488330426	0.0414547634259134	0.432156823565248	0.397591867751292	0.138818368539493	0.662238034521374	0.127971723395251	0.21902062196725	0.652215071720301	0.687586001847312	0.503599254826472	0.11174435695636	0.43174694420781	0.35643966089692	0.486399458843261	0.0973468003359675	0.539431301853939	0.354472045085755
ENSMUSG00000026043	0.0855693993618008	0.0227126919346913	0.254864830466067	0.123036757992535	0.0609190207413584	0.0228220763347771	0.0661504323747696	0.999967586207065	0.0230004975630492	0.0622970728251008	0.314440380842349	0.00420125711412055	1	0.206833337888122	0.118584945567892	0.199009732728971	0.9999801179545	0.126925257792806	0.119941911430291	0.110903867856665	0.999904766688716	0.322164827129411	0.261465289928629	1	0.0676303780159361	0.228703686155901	0.0554477052371841	0.163169713071204	0.136608977479609	1	0.0132306164810766	0.110529226898288	0.0377369141263619	0.279187054575555	0.0671325774625779	0.290039267329301	0.0268762754572181	0.326836705617623	0.999970028280167	0.092507808953945	0.0791637412955184	1	0.0917697001857769	0.999957107767013	0.1855741585669
ENSMUSG00000096973	0.0455432234907105	0.192642476861274	0.505346287259123	0.467450353721152	0.454142235899486	0.487850215169626	0.198144357777655	0.466287550116124	0.663240140983757	0.030282008497404	0.495531942381639	0.662055146637492	0.274376615532116	0.0302155598098819	0.602036147272423	0.856042070118878	0.122333850273694	0.609972796382125	0.337414387422291	0.1506904168918	0.466602418387286	0.133585475576371	0.0310265129577632	0.659151383502229	0.0342497378704599	0.872132991594686	0.802345613413771	0.233658488393096	0.438823076921383	0.435286775067193	0.332058041127501	0.18314395668991	0.431617658065907	0.121950054991219	0.626630689655008	0.599962670234491	0.340255265425147	0.448475385431129	0.458630754817636	0.85671869889279	0.579665962422134	0.0370504818646019	0.020218659751728	0.252190019318258	0.60568789039627
ENSMUSG00000041303	0.334733801442121	0.499464164535751	0.342307184320733	0.107655296282091	0.134945159987803	0.76016025778098	0.770712769567587	0.514229060377816	0.625879855194712	0.277433564956945	0.513773602655362	0.863741341559715	0.291563226266809	0.299617081273377	0.56860669589767	0.343614177454485	0.128843119361822	0.216918069399501	0.0275860826209786	0.147955512408294	0.386892667615812	0.234601567184253	0.141903991473154	0.204719288438132	0.0751031585715115	0.144958975690862	0.359263998071913	0.438199991214063	0.460981464132427	0.791225883725791	0.0479817534121668	0.539305936200987	0.381474345926322	0.0182096419529391	0.551957577983273	0.29593988418028	0.274598468090845	0.419740470025892	0.941302107652104	0.33144063161503	0.366654998020481	0.366885079369808	0.252424962006909	0.164532774156724	0.106788329049852
ENSMUSG00000073674	0.0170814537551069	0.576296919605028	0.854579219405192	0.660716757830965	0.123251088464297	0.420892939293201	0.889731272419721	0.375692739660336	0.666937725505165	0.490744105727126	0.329244655002898	0.000746759739132591	0.88785721808474	0.673111808986369	0.572409055879	0.703823474272633	0.732748489313888	0.672544549191904	0.648050765047098	0.813338206978992	0.470089593075953	0.784139747706216	0.373958778761057	0.34521282659392	0.588036305946065	0.845718018824216	0.568997298954527	0.0197237287272267	0.50939948196048	0.892783180822109	0.573887082399405	0.538384107763781	0.3512916225765	0.221127802939186	0.855815151276929	0.320185676909918	0.762725082193526	0.479734649257973	0.836133627221885	0.591197843355625	0.532744852770871	0.365432326935315	0.907078640115928	0.515129184524409	0.437162875466018
ENSMUSG00000097573	0.913133039723253	0.716514581673151	0.923876324375077	0.17926829340308	0.303370619038695	0.55580726679314	0.281833342005269	0.139885742065697	0.274241160758126	0.138324909329835	0.610115534247633	0.220746878241214	0.148125236378299	0.459526478722081	0.757058605694786	0.246433044665787	0.113871953824497	0.166036613675368	0.633440267219709	0.217237622482919	0.24602765556041	0.790558565980932	0.160933622564723	0.187839426168809	0.170703784956303	0.324722708496536	0.795271270419139	0.598818639778171	0.0504102169694996	0.804039071364891	0.182234544231765	0.910388740686516	0.0874217493569831	0.565464127256933	0.730228645805046	0.924699387201028	0.839379823811779	0.14388318202533	0.992648560101801	0.845163509642882	0.118361105450369	0.726959067512219	0.106816749203141	0.133894504851797	0.908771977868921
ENSMUSG00000084333	0.452121572495112	0.788728144074176	0.746769550566806	0.19205333138688	0.000927385697299025	0.0874548237454982	0.54313655251989	0.165095692608918	0.00756497372776369	0.165405760454103	0.816853180947811	0.535703620622659	0.789998283982276	0.732027576996282	0.126186078195461	0.298654776365888	0.842456823605877	0.085711119718306	0.287993643900131	0.922287472859769	0.00870630527953342	0.832331924406118	0.585512827633417	0.735904979432669	0.0955068513210312	0.111361094967431	0.116437569530937	0.670062588017041	0.695374049760707	0.944831246730825	0.588953330381343	0.727370214179226	0.773908563555767	0.278979313137086	0.900795785325784	0.833602461769994	0.274857099855729	0.00425588533120792	0.469535745876176	0.560516264271283	0.558593788787966	0.204850885765145	0.114829440809553	0.262806053296252	0.505915998098132
ENSMUSG00000025991	0.0377057168398898	0.0732736592572041	0.479581446329271	0.342678840766285	0.505323945510846	0.0104373567027968	0.313861457014005	0.0500484103146901	0.557959248911465	0.007011421109311	0.508682912585302	0.198606748439412	0.00928911853028318	0.113968078454341	0.558755905817272	0.288094647351969	0.427425545458055	0.25361650863732	0.0142285385638326	0.0178415112165444	0.307994561968091	0.275284463134001	0.439885596662787	0.896451365854189	0.278596958662861	0.00720770668784399	0.110619871752072	0.00882548216938904	0.278583928682361	0.0162792336769737	0.486289829831876	0.601847279047937	0.222387292727611	0.818749701706528	0.436025697476189	0.35994720226274	0.11774561776994	0.0894929010765082	0.136085257360908	0.085022535174599	0.0647364143795788	0.371765509851348	0.169671009866749	0.783509690831047	0.109583658424193
ENSMUSG00000039395	0.00670727128837988	0.442248960561783	0.514719009280541	0.484588756857497	0.358284701373175	0.114467945528121	0.560260082902997	0.0188041192447751	0.617655477243153	0.407724960700388	0.521120954023082	0.400998123236444	0.917119015637575	0.628919634582012	0.046840587058085	0.143364748524146	0.93135732706131	0.54793682643408	0.781590709417656	0.904595143742851	0.358896848302245	0.465073642204266	0.0206336481789409	0.392420178260293	0.565593408465223	0.298210032458026	0.75067241678182	0.856167534533353	0.469842066548898	0.684278054602662	0.286722914510722	0.837985474936962	0.42440797202539	0.731939795575479	0.483468898374423	0.948229210490056	0.234452217461991	0.720856526517869	0.0437390260220579	0.220038331649458	0.278336587160005	0.278109445275377	0.453809433120514	0.0762977365387984	0.736830307077702
ENSMUSG00000048480	0.286881654866805	0.295864051286338	0.382074404416052	0.587177163587811	0.604546862334288	0.851967899635687	0.571714352082879	0.940148144732894	0.587290398232103	0.224178530772498	0.227374983627615	0.252061719468889	0.341700859407783	0.605013982163113	0.232375805130289	0.941903618883798	0.858543182500741	0.385729237049935	0.746514948930631	0.248167451703072	0.952584259249323	0.256153714923437	0.557704419328413	0.290000611528987	0.242577166771108	0.306106184512164	0.248062735963362	0.814363142088718	0.821708648879464	0.753935513865746	0.98016755351497	0.987226240891283	0.774513440296065	0.80922355493446	0.516457965100256	0.33162879133369	0.492044049363201	0.24397648499821	0.491840941465024	0.256880182515377	0.456218743349903	0.424353559108001	0.166636133745952	0.593331079313287	0.426849555152126
ENSMUSG00000064272	0.133607088501026	0.464736265370591	0.908473942032284	0.81921526807322	0.0891671889614633	0.074341018012049	0.0552685900429869	0.273950255344094	0.0366675914107661	0.0356104313187282	0.268560719778739	0.25004599561037	0.91326603547021	0.350106067898606	0.420646816881305	0.146951376049421	0.0404916732725604	0.0857068135013975	0.0323293219395569	0.972235116223315	0.0420338584385568	0.0608124505073655	0.707318293412188	0.0979879760186774	0.0708516299281387	0.0350051355760513	0.102456434167363	0.0768345205286447	0.437646633181633	0.681867437805291	0.0930473206931588	0.851782399309038	0.0955304035986946	0.0629467410888187	0.142771603804436	0.0484235467939954	0.105902412729197	0.0454715918228285	0.869555847582252	0.0515825551194952	0.126751103799571	0.435775661094617	0.559101629230821	0.229990514842231	0.0727808877278114
ENSMUSG00000026171	0.801758168861229	0.179009493618404	0.620885618797859	0.637329440776917	0.261662522347455	0.705691784531451	0.577700848609343	0.534078863091357	0.595994166187757	0.419467137161546	0.899499447219635	0.163558846744322	0.672318177789184	0.131988163239941	0.79421974705465	0.204835326340125	0.328215789446742	0.847452179101297	0.0979981616149549	0.831451629954924	0.319077552661759	0.293516740868303	0.191510099015851	0.622668002457743	0.312909538156833	0.793907531060792	0.397970789221418	0.254238728901708	0.379375006650928	0.196707384400583	0.746038001756295	0.245973033399511	0.234165205364387	0.8056669055854	0.673124015943827	0.475431516139899	0.225121947439803	0.614963182483214	0.471103736844974	0.503503602677072	0.63577629620847	0.492260908320076	0.479849836331162	0.625464284052172	0.6653944042344
ENSMUSG00000006538	0.136260267699811	0.396451098028991	0.427605793568741	0.633800298122361	0.358145268560223	0.57401915675693	0.361803322264287	0.492850689335263	0.299242672737816	0.207825644050248	0.416998131062103	0.838551398247456	0.421895252065307	0.86264080281603	0.608369092847847	0.12983481729956	0.107522347002143	0.539141801605814	0.0939768895364893	0.108446898059528	0.363906334901858	0.0961254092617512	0.766545064771352	0.123199478427433	0.480498564110773	0.497280620644522	0.113614571307422	0.523955364577218	0.256494701507855	0.124094884942263	0.129567601057887	0.107516728415497	0.565777413640496	0.518888121681833	0.595404892957234	0.842033605582662	0.14553193397086	0.0995639772304991	0.109156421677147	0.485425347195008	0.106097606570071	0.154848216549255	0.191125964421778	0.260302435587643	0.63364404155466
ENSMUSG00000026205	0.0221603057423701	0.041137688432374	0.010930023243031	0.17403582629655	0.284348723440363	0.312333026008179	0.20555995105469	0.402159021516928	0.0363001866114953	0.00402383982884844	0.00415775679052962	0.566216695513532	0.560655556523003	0.258872879374892	0.220211234234242	0.306784988753881	0.140786294473843	0.0881898323853106	0.15504159117342	0.200794585954663	0.207691632872912	0.409625456712333	0.175526341242075	0.0909052165920181	0.140024464072488	0.0372674718853898	0.0113096488570012	0.327269291487407	0.0968217137606373	0.177557993161678	0.207944330374418	0.0105021773125112	0.196104052919896	0.0502078042312567	0.904393547343678	0.142236649163824	0.00978606869307245	0.180888720564565	0.0747615232135136	0.14452354570515	0.28614265921606	0.0144963396756746	0.039493153833229	0.622423589266912	0.00736864874173015
ENSMUSG00000026197	0.510170872365528	0.258722128764418	0.432738575161958	0.48990154652102	0.866956299848891	0.830156409997215	0.44632193285086	0.815594679670265	0.364253214594424	0.399572111468351	0.705064452725542	0.442120123806498	0.691136724489616	0.709546971134728	0.865862810057038	0.679203861478371	0.86405365017804	0.498020959555713	0.790064127712354	0.663560641807624	0.534866744282431	0.511213431259619	0.897548904193456	0.417689394264704	0.740410909186463	0.807262214959914	0.681983700975231	0.684476452272924	0.604230636214135	0.451226314916331	0.766488957878319	0.521321625833248	0.553553334408177	0.435978140313662	0.815082947663485	0.65221147569457	0.36857190218233	0.636710586033648	0.427079171610204	0.910852820934196	0.202338796446148	0.569126838792588	0.383895674064351	0.549760118795157	0.110859679976285
ENSMUSG00000033007	0.14047823051851	0.148036626340192	0.113814890924561	1	0.549933876590018	0.248806552203522	0.105372023349626	0.121217695897725	0.738454264409482	0.148231816329942	0.115269142817175	0.476073424680033	0.375884460755734	0.19543787969078	0.171188705626755	0.192684516359593	0.190340353738975	0.20162834640653	0.251254645030385	0.162070042876656	0.237564163384814	0.262452465803608	0.262713716368302	0.322394307984109	0.31481660710235	0.198259444615772	0.13579924256639	0.304846747318542	0.127975007848034	0.295185239043477	0.111980390353085	0.1878752772135	0.195744497626057	1	0.999887066208996	0.290275066656272	0.999972114031436	1	0.999937792771209	0.999951941895513	0.0916909642893238	0.240441648404796	0.498490734317387	0.99996854955559	0.212806129669512
ENSMUSG00000032968	0.380346627302477	0.962165949029929	0.486331930762584	0.232013812428541	0.477218524629981	0.166201335696588	0.925988257282301	0.448420305060688	0.637129624858055	0.438446411704486	0.584642286064064	0.245148420148771	0.855460012335058	0.588331539538457	0.243643014840251	0.26863393985201	0.886379006873801	0.310295325188282	0.861969622020401	0.560462508780741	0.959291112123576	0.205258070661392	0.564308603787092	0.255976864405725	0.509930845063801	0.165021177190671	0.479086081427005	0.45004414275438	0.601780153707831	0.368948262141453	0.264879757699688	0.303435824638711	0.29843435966311	0.478546201480611	0.955711345148981	0.492078234355418	0.147570948743226	0.390746378472465	0.759385542475665	0.628070681679333	0.684301002315817	0.788577150195317	0.629254997881676	0.87515367774641	0.0279682723458569
ENSMUSG00000090486	0.336528894352422	0.218961738177611	0.326910960628098	0.233666489585561	0.237994415617784	0.775437017104623	0.52761305049627	0.376726366683988	0.0220397687568339	0.716818245636012	0.867469230639323	0.100656849277825	0.243758885165816	0.195006370096666	0.417276136434267	0.432339907258633	0.29582893944898	0.959836313994543	0.296944797591962	0.263107264018689	0.741606862638697	0.298509354704025	0.552585288303595	0.242200594818035	0.190835695871901	0.988614136728316	0.283331862219606	0.312478171934611	0.577868482381335	0.648452060415996	0.269559125927786	0.630334559728197	0.985650528988097	0.623620414769566	0.222162290132524	0.115640356586083	0.283074998649142	0.574337670459129	0.22449838321978	0.268130645097595	0.214556664412616	0.3516494964494	0.17497710837694	0.131023784318363	0.209897278966139
ENSMUSG00000073633	0.896980795430765	0.790726746111284	0.655156314466095	0.647258869141628	0.334240025792529	0.607175516414098	0.185701945109966	0.336833333668323	0.532793795248468	0.859950312637832	0.656951996955523	0.332949080315182	0.419916004103989	0.906025515245285	0.493227495139213	0.583285561432753	0.367601809602058	0.494458708653582	0.135849231448475	0.39513668697193	0.82192747899989	0.427621790395844	0.573487544243998	0.239476542848308	0.806203203896535	0.36301952367397	0.163831119298616	0.506761336487705	0.901062113861299	0.66477160455096	0.163081119838709	0.625423280947328	0.944291909076294	0.309003244891091	0.0535654014453377	0.380625060157701	0.00531043834635841	0.833094799570805	0.723620091487092	0.849554257478744	0.780201780587547	0.326848151007588	0.720347113320262	0.80298887950994	0.245348731636508
ENSMUSG00000096802	0.134205511848412	0.776883904363433	0.129927557530299	0.850801134485052	0.154044534708676	0.0807556530049919	0.104903729589409	0.871665762047647	0.352488871648858	0.0761798096084186	0.0448509077540284	0.105730304097122	0.0908502665013022	0.296025549509417	0.810608918790562	0.566689114240291	0.506104256268317	0.922311590776417	0.856536715212671	0.0777425895855254	0.0465871748232047	0.977772888956708	0.666124404923802	0.740108970743151	0.43939331635526	0.785832766034609	0.079197264530221	0.066103338507434	0.929204820601835	0.121458234132385	0.938842747677491	0.976730321514679	0.408828966114089	0.0736472577237389	0.204413105183937	0.179804050156219	0.115457898333967	0.895954985039832	0.79319316837505	0.809210281101054	0.0873682196343108	0.858545441399649	0.666557933609401	0.522933981062089	0.489419581118026
ENSMUSG00000089716	0.816909662687528	0.91374034917398	0.0277274453874625	0.237584715585038	0.624118725494198	0.685356688177518	0.66839489279834	0.451974379428762	0.170678165368891	0.0183082772043392	0.379863278120144	0.0969646616926613	0.144507662087641	0.895580185839099	0.944553892887621	0.848207522414816	0.182900486769145	0.673060332364303	0.176241645192784	0.556050211110302	0.137326003985883	0.0278247809994269	0.255050831718541	0.39659681417272	0.13186680021672	0.0172485877189875	0.240432165107408	0.652765154897414	0.0197637514986641	0.247762042221543	0.801634102789678	0.42677243858363	0.318628747475826	0.903213973866759	0.0820375048738127	0.943175775481384	0.192769357256851	0.127382188115431	0.345244854002164	0.220781951178746	0.693326349987693	0.279481159361459	0.543124908929575	0.234560562820468	0.381512374145908
ENSMUSG00000090186	0.69613643641264	0.906504612210471	0.938056527568113	0.898361066582594	0.405277859380643	0.0629647125537497	0.0682750078449	0.427784823961332	0.432515418063206	0.318723459597927	0.893809063261961	0.0484005345017058	0.89416761191897	0.975326282713731	0.42457385521948	0.279170443813097	0.663525759721252	0.459157294909573	0.8080036009631	0.767001260069579	0.746410175777134	0.832265743862497	0.0878275925855832	0.808123733993994	0.551661791877666	0.750292333352316	0.0717016693948122	0.907565416635297	0.289429721092043	0.514746194773797	0.476646383614226	0.675998265249534	0.882365189661253	0.367177409758428	0.175716921142782	0.974001188471729	0.0839918220749694	0.569379868200527	0.579161105362763	0.642208849111437	0.456292821476687	0.107041257203415	0.513637152433341	0.276159074280616	0.435343129495948
ENSMUSG00000036707	0.789875470807168	0.627949550931217	0.846806563327428	0.184929035918309	0.234805814241261	0.117401896191391	0.0327880933304728	0.309116982024031	0.708436259782241	0.143151101329239	0.0977947934507639	0.77153953680291	0.00123931557593071	0.109840529640594	0.0877726561153679	0.30347559878835	0.0605018492547077	0.0504929099737821	0.14926862236674	0.00458219041102576	0.0566097106256795	0.177694011490158	0.015542150744852	0.109262139963828	0.0759075323684038	0.197002921876805	0.785074264856417	0.646246036875233	0.000783963326372538	0.00225910717872133	0.188023090372851	0.655254247673751	0.396524413944785	0.0278137771854694	0.868817719459917	0.398011332058409	0.166078324489871	0.210543631045038	0.352095425427794	0.77969891595366	0.437430930755081	0.0500400622985678	0.4142700420246	0.0544472190609168	0.648266358487806
ENSMUSG00000049608	0.10076794321297	0.0962749758632982	0.0099263893119318	0.110087837589119	0.111352920498019	0.026107206819625	0.199795640303645	0.0952820867827337	0.0895109249383052	0.0134214354600963	0.058861856268076	0.105636589718704	0.085823965818223	0.389012522690986	0.135720695926083	0.638473141837956	0.0594775957039272	0.474948424863959	0.128908863117282	0.647098357760105	0.0804944645608629	0.0734758961974507	0.304834801435352	0.569962251272766	0.237700707290665	0.808270415579527	0.464391232863563	0.0830172379885035	0.263567124744179	0.446509951848335	0.0444844503907688	0.330847553199079	0.00537309965891433	0.33914714266931	0.0232675694104627	0.672620855575796	0.0906759608397553	0.23199149601174	0.427474243611057	0.542609046411759	0.0335396320376605	0.498626896221398	0.538434814201912	0.186285109567805	0.147693358485626
ENSMUSG00000036574	1	0.250553424872479	1	0.145806866835602	0.600930684256387	0.240833714646357	0.237544937015365	0.999916522452992	0.746281736421287	0.528440988985505	0.999887749535568	0.108927739407551	0.0892022268703735	0.999939738276321	0.389004079892147	0.195664136818888	1	1	0.422246295642121	0.20336237857687	1	1	0.32874252389169	0.999972236201825	0.127522386988429	0.999956642674732	1	0.999961382153632	0.163215707684568	0.191582193909732	0.999939576506433	0.408906352163353	0.429405880744981	0.208260098048533	0.999929508047116	0.433877498847856	1	0.227907266397262	0.208297449827063	0.0736963481434718	0.999972131231276	1	0.999968920445676	0.278299841663585	0.0650382950785989
ENSMUSG00000026240	0.485441533726108	0.0348182585725183	0.0658066366110161	0.135535463650215	0.0526346128807217	0.0256915385238885	0.0269778079755002	0.0598436469641045	0.777260555929328	0.00908745447159683	0.00696104903839012	0.503738733259332	0.108082036958621	0.0482463750716697	0.0361173834883721	0.0488148337605228	0.0025947625476196	0.262646644053838	0.0857875465619616	0.0849606459529403	0.00703698358661908	0.00245350805030838	0.0802795841430917	0.0211981533551944	0.49408850994961	0.0465163173805565	0.0850131266994416	0.0369712892924802	0.00586870551598129	0.0630738306575307	0.160990148641583	0.162124000164277	0.00617507395192383	0.0254653746237862	0.000996383203660187	0.157739500908488	0.326503535147107	0.109388919607681	0.383613830049041	0.172021170653965	0.18839215098291	0.00415966729947184	0.0350724267292233	0.0368795868235684	0.209108536573985
ENSMUSG00000026253	0.116156063204618	0.191442919292478	0.0464931363005897	0.0555162914690197	0.0740777607862672	0.277929939053492	0.271248150234863	0.0225219752538884	0.110511917413477	0.73084851927202	0.215717605475865	0.312374345128417	0.0339800451015714	0.142208748779329	0.21391893710879	0.118580169106479	0.0651780916306025	0.0604773463789712	0.409360936273698	0.3447829404203	0.609420452136027	0.824830928766068	0.673866763725019	0.767976654851764	0.107270101120265	0.847009390907872	0.0407602733323917	0.691246717938823	0.161060805152466	0.625479810437082	0.557051530927859	0.258276257737605	0.655208018504334	0.168417918244834	0.111837242775235	0.735283506422838	0.0403221947927966	0.0215743488346983	0.0303642999907479	0.949374916580598	0.568375826143881	0.707779896437165	0.215209871033618	0.246092308090712	0.0389900191216634
ENSMUSG00000026303	0.20606843896623	0.226316261837278	0.780139676829913	0.430855502227957	0.560932115252372	0.37683667588961	0.0853760056909791	0.748305040414647	0.729877326746675	0.917959508384774	0.786689019631933	0.619785809740734	0.955678863188217	0.813274800098711	0.894470987625375	0.545328311767761	0.742771049752028	0.812875811727249	0.12243832917516	0.148114181907544	0.246652097644081	0.143054553365528	0.167195645758436	0.838129484943443	0.937260759043148	0.336561268143878	0.289523565865956	0.6367835885566	0.387736003047245	0.795554999656562	0.424818302201064	0.876680285821286	0.0554260949285551	0.0825551990439525	0.27300815413376	0.642591354343282	0.448283718861056	0.486387007729942	0.186811958862474	0.101752122761716	0.17309358607536	0.903779031082973	0.332150191830886	0.335104119786242	0.367410691451267
ENSMUSG00000096941	0.890693957001082	0.301368171055632	0.534612222424593	0.10269564240762	0.173372194637835	0.0852406430963124	0.490890000294463	0.202802198283912	0.0146971130975738	0.135496577768715	0.108891277573585	0.0462954775167192	0.608001054425704	0.687535494632704	0.840358650208906	0.452388582150782	0.0473936504392065	0.603378967002765	0.305292030283826	0.416926858898908	0.00181855856841923	0.560711216749195	0.11439495638013	0.174247593037515	0.268302743602733	0.962545807861766	0.475698397050087	0.0244117673565421	0.130141429691344	0.665253550681789	0.16218731431334	0.728005500699395	0.646762336600049	0.679602215574814	0.883330089833358	0.396567796659537	0.79524705839408	0.32674557875611	0.120787015337489	0.304531635925161	0.542311291172464	0.347620559046578	0.64395440420887	0.0485298911681951	0.265152074647079
ENSMUSG00000044055	0.10051345970907	0.0168687519912735	0.047718820074713	0.0155372051515681	0.0164063014905498	0.038045077295699	1	0.0162398878356004	0.00092997412982611	0.0147469263441827	0.116878470172874	0.0516109107162629	1	0.00562097662313221	0.0496476045528054	0.0224458955190456	0.09791472646218	0.205439330177403	0.0289769989580153	1	0.0276632269459626	0.0309165214967803	1	0.0192615572487235	0.0125901331386899	0.00918290661882896	0.106003755526818	0.00687391655851604	0.00249202026191935	0.0057260160826333	0.00755128777809168	0.0226491591832806	0.00900417404562984	0.0162810960912022	0.00351966469859859	0.00883722253046728	0.0220771417423749	0.0114118012212236	0.0559747208834091	0.0585881943296834	0.0018536634891953	1	0.00302964325614207	0.0241994526850327	0.0725846712693099
ENSMUSG00000026270	0.567205608746865	0.222842608374089	0.734594413963935	0.197584420378493	0.593229568636527	0.234052292640796	0.752548273318693	0.6875074970105	0.911048399260706	0.78919829530959	0.743687282509181	0.756737674931651	0.446022580793122	0.288898634727948	0.264784149174558	0.00947800626653513	0.379326923087042	0.862598779262319	0.89982392146635	0.910985130991608	0.927187314947472	0.835246439993529	0.901100352542006	0.0296051477062693	0.285637848174945	0.928831245624865	0.822446746600732	0.884881367399222	0.797459755493797	0.365636060177158	0.297176208531052	0.594710160472972	0.747762635552183	0.684166437684598	0.362491215513995	0.770946371529661	0.0119701268748045	0.366907857378702	0.776111213085572	0.905120974620364	0.22030994058824	0.699438142996972	0.877106977015587	0.503666469125573	0.402134439603737
ENSMUSG00000047793	0.856423025089391	0.875501644239712	0.662827679155434	0.576219639753685	0.201795385918283	0.73451503502748	0.813718356372643	0.530724352868825	0.448555968054302	0.823680285409808	0.331651846139737	0.949663641201929	0.330400849710671	0.578212369824058	0.46645801504902	0.652958256406125	0.194190681724896	0.744939889549011	0.794645027962761	0.881783274684743	0.62817617663812	0.816595389940839	0.786583841235752	0.436146190590473	0.862122239563481	0.790625942520317	0.183146846869696	0.45219729249399	0.26737801321962	0.2785706055918	0.450656762579355	0.96219559455634	0.952688815052137	0.828408347017413	0.439492253660757	0.192276993476892	0.88971427966795	0.801292077319086	0.784898302823729	0.935859609801414	0.72322444063808	0.474823043187663	0.945138719574064	0.397103599232183	0.720230067443015
ENSMUSG00000034107	0.0264823911408735	0.0178472231194422	0.0242277486119179	0.0138511945153581	0.0418024595943386	0.0898939506085626	0.034687804904612	0.101107859866294	0.400827467945858	0.316851088640799	0.121833632802517	0.122319917512256	0.00102792796595269	0.47738506731922	0.213769074750044	0.00248194132352832	0.274971221434436	0.0240784120035547	0.62999109638126	0.0225411726769328	0.0574863515847244	0.00572168570430378	0.43287967186249	0.127769948176944	0.0540389799423777	0.498777722770053	0.150332951052231	0.201951688739766	0.0937585236907513	0.0453281009634891	0.0931864638180301	0.390552045755191	0.116692468227213	0.328631340564451	0.0262392878225361	0.573841290457495	0.486160796114298	0.180618811498271	0.386208033864332	0.053407438167116	0.173286759927116	0.719725501720225	0.0366625899650408	0.0336106299384748	0.0329913878304415
ENSMUSG00000090489	0.798758262396166	0.531320712733858	0.595415033319375	0.250706134412338	0.335370917514947	0.852064747770767	0.871773825758743	0.295998130320659	0.370436733822454	0.390820142906855	0.819310050352454	0.4334082829982	0.989388016473349	0.314522855332804	0.315457329385177	0.605288038383948	0.994967501016431	0.655436200680507	0.533857798569135	0.686232415197344	0.929937983811586	0.218041625123843	0.899285096589496	0.817820443318142	0.515875538156266	0.514612818004124	0.978795098764542	0.855443098376092	0.380525616662065	0.94415790231593	0.824149561802741	0.235706650994135	0.759716457222813	0.779033738138403	0.304115437364055	0.497038367326187	0.365355669552532	0.730904828090145	0.380614621147325	0.807265006236737	0.611208134226734	0.433880929145594	0.977598501351812	0.227029216649168	0.381739377082256
ENSMUSG00000026278	0.889182524290791	0.280820580977196	0.741935762794684	0.823506656745359	0.334893617581067	0.886467933027187	0.305431497221982	0.266042737645254	0.415104566176645	0.761844323240456	0.223038697818367	0.516803730373388	0.305570623949251	0.593422758476498	0.731359158637942	0.436520945218317	0.3557026546395	0.858996919903365	0.932369187126353	0.556039456613063	0.900745399887305	0.26774757621506	0.67583443144082	0.827063235268327	0.857234901774322	0.590153362050416	0.725266301537532	0.210528653707002	0.565743951569545	0.328578266866071	0.318743704567667	0.862692600515016	0.90025610931509	0.865039709988883	0.662623860767477	0.891434883931858	0.357330491512241	0.246197167681525	0.89218598996421	0.257181510761379	0.465789671949953	0.370531859521259	0.634356925176984	0.823816413911756	0.476182117204034
ENSMUSG00000097814	0.14771342744836	0.48410643546306	0.157949526584749	0.87950502357222	0.0921049675002503	0.124596626594472	0.724352406997625	0.111061622145518	0.948919907840752	0.958799134402309	0.523666319580838	0.113666439615757	0.689954245475476	0.107624985956865	0.470216230248692	0.150679992562487	0.129602582177423	0.149509344884855	0.48260892670775	0.113086676062661	0.0515186025701039	0.487843986042182	0.653415699205784	0.719286349472954	0.0979618304951133	0.357946297402366	0.578827528605297	0.787318934270409	0.493514497508719	0.87792291030798	0.801834989106853	0.835351199176444	0.594128208973377	0.449705272031991	0.280212422299803	0.516838500303186	0.159771931548285	0.0944286588212625	0.107339929611164	0.689226012975018	0.702221077613073	0.173833267508341	0.234618405144499	0.0805985064307116	0.160966482030741
ENSMUSG00000038702	0.286232220137149	0.475649647897154	0.527935864611912	0.505423655535633	0.0146282266332668	0.143658462837324	0.617922822799835	0.0957217347136623	0.630917977549886	0.456355282389527	0.0717686231979747	0.201659855862819	0.0127234136918625	0.496495406077335	0.00480902712593245	0.208602629612467	0.271831802045925	0.0254950102705204	0.782627994570767	0.737474627707922	0.96914168108105	0.851040759775849	0.789483175542619	0.680277795959803	0.718729559563992	0.171212606671992	0.289261773463436	0.0789660009709619	0.00944196620884848	0.747894546915464	0.596116919752693	0.287637658735388	0.308471036454522	0.61467298135168	0.747619584189918	0.16401221482262	0.813607637658366	0.175942053619616	0.00805072484348943	0.14992303964386	0.534928990187764	0.196898378913325	0.287096623749858	0.373221653944995	0.608793853196194
ENSMUSG00000026377	0.342895200742014	0.833997604199002	0.837817152351822	0.54629241674532	0.0691582005632633	0.36498766168815	0.774896719174358	0.0809575546691412	0.496325798037681	0.127405522841844	0.252763439357027	0.463103711948416	0.675291198116525	0.31528017084178	0.410507822997036	0.753371598385437	0.522562624134502	0.191478877199085	0.0412766232207414	0.724934675004017	0.466747200200714	0.369121921469561	0.233236916507608	0.148886629836791	0.101710775404538	0.85707983914765	0.612933823507551	0.446610669742993	0.853449683463479	0.887781757168762	0.0345454651835531	0.194349309674073	0.483192073953949	0.486761662364316	0.0757056364757657	0.012496717738957	0.115121281725423	0.297047445920201	0.79302067659614	0.362297680097906	0.622588787541986	0.0726914102199483	0.144478425686613	0.535446833140292	0.130540935827033
ENSMUSG00000096939	0.113325358209495	0.375794150567483	0.275224883550261	0.352084025453545	0.465009728465891	0.394248754434823	0.3772943507967	0.209307774370918	0.680358608827342	0.144245135691642	0.999951390522699	0.999892428645471	0.371249103269954	0.999928207136696	0.999893902529042	0.150267774297359	0.384273858857096	0.19253767908278	0.471789791084002	0.99987831885422	0.252967380349972	0.301424988804689	0.999890417942254	1	0.999938034475824	1	0.999888586052941	0.999906822291734	0.999937522238182	0.437321444707667	0.35901371595117	0.227854047986662	0.45432524283712	0.42142925928858	0.999954586277118	0.481842233530017	0.429268314594233	0.332513880108668	0.576324622857848	0.089514677417504	0.999915292138479	1	0.434087242279965	0.999932620930489	0.999948255904411
ENSMUSG00000004451	0.00367172766393299	0.704200529305436	0.453066192204627	0.0034059174045923	0.118015035067428	0.0188801730071894	0.165956545998237	0.0160007523041759	0.161677041434693	0.186135578392976	0.268639863658571	0.000230441780457573	0.0808518199620335	0.0366784166296859	0.00807787917218325	0.295522871040202	0.309907821903973	0.182185707361004	0.363955144247522	5.90381679611641e-05	0.20042252710969	0.235392865634397	0.0968723762103836	0.322318441196948	0.0469680661849695	0.234307195904693	0.0113884143431385	0.0826356347687794	0.309624882505332	0.619418094307322	0.139231979779188	0.0533783512624009	0.108266922341306	0.735363781843396	0.00773157687332167	0.444520001594505	0.840258125582827	0.0944270614964692	0.150901308003558	0.393463396899464	0.104182776301142	0.0964551063544272	0.428785785527152	0.110614271708489	0.687883403834049
ENSMUSG00000026388	0.322644822194156	0.0998484889431014	0.46168571749797	0.0238551485930011	0.70057731165951	0.496294857720269	0.0137881345109248	0.90488205823601	0.323814218489769	0.5152560605107	0.161617569857934	0.239613831359981	0.27400334223982	0.59902142400636	0.485459824554472	0.0441309460234409	0.231881466526412	0.995721453896922	0.870050369190312	0.800904947756801	0.798818967253823	0.975818361466985	0.633882954184971	0.949667428956202	0.83342639696067	0.775008756468458	0.0185311472617284	0.870698590556458	0.498189549582986	0.18124599099711	0.462970930306951	0.174197275050839	0.488334921879599	0.273906921985135	0.093207610021402	0.37505225369452	0.145695239959139	0.676542542937371	0.455707989287753	0.145133792866019	0.870239785873195	0.0297073767082731	0.810281488952567	0.32063764007658	0.638514452509078
ENSMUSG00000003721	0.0899320898394605	0.572136857892169	0.682662128890833	0.0596625171851206	0.544358969416624	0.223546765918509	0.113099961906438	0.315830402584385	0.113133049311252	0.11643904412399	0.522132174933513	0.553929959872893	0.00857251379989536	0.438048004896105	0.245517498826068	0.113629964863534	0.0619497828398356	0.226105048379737	0.276806377385011	0.911400352005774	0.0539766366039971	0.0937197446588545	0.714712188869629	0.0396891472077654	0.139712354030119	0.400511386828817	0.465616243399316	0.167213220887467	0.00691615051374461	0.16783860039885	0.422065557976167	0.100672445098154	0.299383947950505	0.0858639123143419	0.867782635846981	0.550162357209156	0.111843136797076	0.774681603593102	0.282307936620245	0.264248305903632	0.132541838798145	0.269538966036265	0.164547049593636	0.221349048734744	0.579038051661148
ENSMUSG00000026348	0.309603329171171	0.166779867993403	0.27888132959738	0.48071831853231	0.348308354589543	0.250705065324975	0.81620849268317	0.201460884991865	0.0878199795346598	0.87745180449124	0.177772500753687	0.243489907118395	0.222737701391268	0.793640755353188	0.510944003821286	0.323012288704443	0.153542936673956	0.611522928002757	0.923639922133047	0.253437364944057	0.403898268746825	0.896743195198676	0.23304015712862	0.67236734022341	0.227262226750843	0.896264370485576	0.285682655822883	0.20994785741101	0.296317099626909	0.663231111858028	0.234062261486732	0.244289277717694	0.337210418260447	0.529633503562801	0.283930252065542	0.57375470795997	0.259092229648724	0.919115076339352	0.178706772189426	0.191624688636222	0.574145696951372	0.62301931760031	0.259780778646122	0.846406663479789	0.187066772762453
ENSMUSG00000094122	0.094362898933983	0.00262958113613539	0.144690823790353	0.359182592757265	0.334867082914329	0.0446273027269263	0.0137725604249981	0.303680312974835	0.127257971016247	0.0602926653688354	0.687971189744745	0.498501241061752	0.106800701178687	0.0333355302473273	0.205022109046633	0.110674927094782	0.293478155001123	0.00695712507124674	0.205286207851584	0.0518838864828564	0.00884029492617385	0.0557784984774073	0.432086241231163	0.478357686465468	0.461322614907462	0.0507354662754892	0.0454889871530748	0.0300862656609863	0.0219801926739832	0.0755236160911511	0.0135038338497333	0.213829443386323	0.44858552080885	0.0832270091100392	0.605792849684451	0.0964817716882985	0.568712329617082	0.0264196927428311	0.141462839403451	0.122824339371332	0.067710397048478	0.00133736364901065	0.0528277435789735	0.685378006652769	0.289903131744644
ENSMUSG00000046404	0.521646990297104	0.0655074968397614	0.0479282032731523	0.128578903772725	0.303229557894338	0.101203722689566	0.0338712742013015	0.298765792893767	0.863897943508379	0.106763750547298	0.00489921397753052	0.0942762861926774	0.0117496628061194	0.0531473291346961	0.190833249897337	0.00471947353655409	0.363579625500486	0.0723317431532762	0.723674355292679	0.0561192862529223	0.421552759859825	0.445134859131158	0.0133746542553431	0.0122234348736459	0.0324930387519502	0.0014307704511358	0.0819919190736382	0.0841722158193788	0.0207742843203742	0.0359470907301538	0.893698200826995	0.0134463280452475	0.131937862037472	0.0328781067696629	0.0713283909277921	0.351792208648377	0.257916926986003	0.123610478848328	0.0279655792757872	0.51930261553088	0.00214277983507537	0.308042447706813	0.0918671299925416	0.0162495355129147	0.286793893116191
ENSMUSG00000042474	0.390720872843495	0.116008118103719	0.146696165049904	0.137533285523973	0.783710969634603	0.138580553863425	0.237376042597831	0.42101353437306	0.801876821119525	0.679225272616754	0.783182444312587	0.0809311533920329	0.524481144364143	0.0693350294360085	0.490191844810501	0.464234885973175	0.03295183286318	0.0739388611180512	0.385485872599435	0.374547527246814	0.004437307117728	0.32516255200794	0.480228588828632	0.296063077558794	0.374388343832483	0.4296228243431	0.260928784853821	0.0300857511594853	0.0292392651535711	0.134835399265292	0.31698822159181	0.145396973911457	0.443468046422283	0.255231037215389	0.0219781295604379	0.55210770944919	0.685436108839622	0.104228065996634	0.903388852394429	0.260674057352832	0.0139959235922984	0.0198473833245462	0.18329913503043	0.174020723055421	0.379456859947837
ENSMUSG00000052688	0.314563733101506	0.210245939664879	0.400538338900416	0.690455436231484	0.830348828493097	0.248912422278625	0.607850135956819	0.282985859142837	0.581800511092942	0.401057351681517	0.699332526042731	0.868984847234228	0.232896638877848	0.709989055324425	0.0868898882778212	0.128527516941434	0.73713328520618	0.426282840379156	0.138016303114661	0.967696751046504	0.468926630987757	0.719529846626648	0.705898262688409	0.685269516758492	0.847328098059568	0.623662171577724	0.933189421612101	0.462705027730388	0.957400019066113	0.652288388506214	0.992718245112577	0.632519713522914	0.812018723336455	0.265348608672823	0.837794187718509	0.685164043111886	0.597791850832985	0.653730510115797	0.843211471425747	0.43036542584458	0.843217475277891	0.292451843280668	0.118713175807073	0.377657002164525	0.653192525269488
ENSMUSG00000090553	0.587493523693213	0.00100789410884877	0.00633564064717335	0.0427886893989829	0.0781182183508192	0.0861731118557442	0.00895325484475414	0.0358247608979909	0.166686433858204	0.0484594922787009	0.137836985712369	0.792995957502116	0.00232213592583401	0.00213112136537502	0.0436325914200026	0.138806265444798	9.0079040521189e-06	0.000117741710131088	0.173168632295345	0.00998210147074603	0.0464164149747181	0.0462813844045104	0.0450394748616686	0.00278324107083851	0.0597562658615311	0.0100947149457381	0.0850168944455094	0.00566453112919656	0.000167482644371949	0.00118262551987327	0.0175589960616155	0.0173681841999549	0.0579716150037196	0.00069421186900407	0.151580406751314	0.00220195128629992	0.00208548735670638	0.0508401688065803	0.0199215151217159	0.0979337226088571	0.000740181220481572	0.000767725981161315	0.01322846458453	0.00339048507461186	0.00214387410155493
ENSMUSG00000020423	0.665926434910473	0.273836730900237	0.430748816907561	0.254602909787833	0.366983516239036	0.167330993409746	0.381031111811651	0.561125885211875	0.0188093799324002	0.0229816079744015	0.522774590258742	0.640719602806274	8.95680341444234e-05	0.172979146937047	0.00220815303315542	0.105072552295695	0.0270579021895929	0.0276810167604777	0.43470701797021	0.0164683016562247	0.0631717185679112	0.138940610811204	0.034523602363623	0.178268212342622	0.0333251919242231	0.427896463931087	0.753674954078411	0.399811843544216	0.24312284874702	0.279004756382199	0.0103430728062878	0.0291316569748506	0.0721743731549199	0.0519404667097865	0.0136472295590237	0.260054248566863	0.274714575301321	0.00216216107006667	0.100348889207719	0.46459154140465	0.830552940668751	0.760398636035066	0.265064103532908	0.0410642596860337	4.084130457427e-05
ENSMUSG00000003051	0.923938642206123	0.67619700955217	0.314594949816372	0.391384963652349	0.868940081729747	0.351576955044828	0.996602289757786	0.818192290461328	0.620217123446371	0.279813657775991	0.687919343223557	0.584786621847425	0.375990814989319	0.849967374640395	0.857610918779138	0.388015431850815	0.702605414717877	0.527394951869672	0.560867585736394	0.369803722577172	0.46530698231947	0.844626283603164	0.325092767074711	0.851722449039733	0.839794630506482	0.84622293831889	0.573400839365484	0.346576590398581	0.745826494458886	0.456510514961437	0.346585427695313	0.361710476279894	0.622394112696222	0.332107617565968	0.80718328962034	0.365294082017198	0.441184681854631	0.876992634514476	0.329579420550592	0.959149555471862	0.351196685603878	0.471710984561654	0.678982605408421	0.442357510228796	0.450867656412504
ENSMUSG00000026413	0.329237970284135	0.0914707760360182	0.0481119712091751	0.760974421001219	0.0866467025629286	0.0245097628823476	0.0271967090276582	0.315256307921332	0.709323853312255	0.00937837582917951	0.0741379479853238	0.317613868408586	0.534382190017062	0.762840497950259	0.007539237700594	0.3586670178439	0.526291161277457	0.0471231817738474	0.382226337237867	0.0995217155524435	0.0562379978692002	0.200542493231879	0.111869718295237	0.172741660455372	0.0693209870200537	0.180043935805759	0.0201146812083638	0.84768523359406	0.524606558156985	0.545430157824356	0.431216540103326	0.174979065024203	0.734665776818545	0.493189619557485	0.655735287967016	0.0256839901985666	0.290551545697509	0.423312418958917	0.0188543443674545	0.0713888348472147	0.333268650303182	0.0673744931042189	0.364040920720341	0.490485493969911	0.0571892425325724
ENSMUSG00000086264	0.953676995390118	0.291619870534992	0.509584706546777	0.362075524066802	0.442993383035979	0.449930286894932	0.456896047397503	0.344635573758196	0.860424521765423	0.834401966757496	0.839517727471886	0.449786979009229	0.739218129491755	0.318347328174087	0.349625294767635	0.36016925221732	0.297228479390253	0.503896985369084	0.39389217118351	0.715642452543179	0.51038713915456	0.529024180707803	0.471406698130911	0.546981592159534	0.405279200767985	0.381669529561979	0.442735414402879	0.509245870202043	0.937827558372645	0.377743784032964	0.575936784054975	0.426018760720602	0.46261094829488	0.497489784861114	0.564441548381511	0.408906575732284	0.428322457818414	0.389908337111525	0.42445929151958	0.32112270508693	0.787044047735233	0.340823099716113	0.774531325818568	0.576715020876211	0.604301733678044
ENSMUSG00000026404	0.0919269345205163	0.0294881711767882	0.178204995496359	0.217313626885174	0.219604664444781	0.277136371017188	0.116692428389617	0.010071052902021	0.0529288027133908	0.166857807025447	0.800645010765988	0.413916847814101	0.0782752615367095	0.0447545730784341	0.292535490296628	0.0286421218370395	0.0224893267022977	0.0661683971850113	0.225575770332439	0.208212355781615	0.218400817941757	0.11064210548409	0.0294918108003049	0.197407292817286	0.0521854177894989	0.21960189236688	0.0339428425427012	0.292813095812828	0.230847586459278	0.0572929294683349	0.0314154594466722	0.0356834291971756	0.0550328296403775	0.0774200592857615	0.447271015937499	0.061150316700964	0.0539498534727018	0.123197601254982	0.272163956034453	0.630642123769937	0.517336907698045	0.256423917062843	0.759792700073012	0.18128081944023	0.120703366667048
ENSMUSG00000041498	0.119939098878951	0.535890792746016	0.0550666626054585	0.578035361766371	0.534039512451639	0.532687582486088	0.0308616922525206	0.39698275821668	0.553481261534283	0.748488629931113	0.225948330267713	0.46763408168999	0.0741922346698456	0.687267711157106	0.65601037288484	0.262830991448147	0.0577539201116388	0.59947849735507	0.558749661517595	0.01067925845824	0.291744458730118	0.550388072752917	0.553423014496844	0.765658607995212	0.169372306102438	0.0349380563887699	0.402071192193131	0.80589247394076	0.860892297711984	0.0406970992448015	0.101421332897967	0.936028077292508	0.549996044074578	0.2433680561063	0.173699788406415	0.684229299077947	0.434802912001039	0.598221786318461	0.3147284303361	0.669215903972468	0.153728605195194	0.243518439087295	0.386003327604608	0.826050648120306	0.127696232387775
ENSMUSG00000019230	1	1	0.272684996112219	0.361614332902794	0.880085504478131	0.340053357744935	0.365478894940731	0.208606911078966	0.956900089724637	0.279217898086571	0.493355497313294	1	0.258370997889594	0.203400405204786	0.417738622030151	1	0.294701551570391	0.274764895697	0.881803243025225	0.192424344279374	0.184231918207698	0.411331465189957	0.279733734011031	1	0.419729097728014	1	0.184073875093944	0.0766858750406989	0.517974046814599	0.374558225943359	1	0.374870413297125	1	0.0994359393798575	0.68680257002099	0.780668423679405	0.203179255929193	0.309765357799961	0.194296600280712	0.275835483614376	0.240646235566214	0.298772448205297	0.158186374478669	0.162015868182044	0.663333586652027
ENSMUSG00000033964	0.944338271786087	0.878798243689694	0.273357919229928	0.544362136958952	0.613983221589205	0.597511371792131	0.685000349198613	0.582365832628908	0.784808467203782	0.374734358866781	0.622461514393646	0.823848882634925	0.882388123816235	0.583985766457455	0.401976229310614	0.921274504298224	0.954968821933527	0.826014975714151	0.393474295298206	0.46840371047756	0.747978613528261	0.478381065598318	0.431915510575985	0.830355136616072	0.701459914431665	0.11588679776135	0.658590112423291	0.845063893603058	0.657424318366917	0.870360214996769	0.0563948343165969	0.581898206278113	0.231717576083166	0.674432912047471	0.576886221256414	0.600075361914526	0.473004159470378	0.855947919202565	0.540633614469988	0.806925363738451	0.803215779597691	0.893770561245521	0.605685753750754	0.915186313862674	0.241506050844767
ENSMUSG00000033849	0.756786667574395	0.00689960993068466	0.0542078550434281	0.170683217004945	0.0674239608431912	0.163869413290749	0.627276584613261	0.344168721384942	0.360391230953842	0.67015449846417	0.292837641599577	0.0648974420725212	0.0346945809385895	0.0500033784851184	0.776936442167249	0.345314319127758	0.385618701578829	0.00871286317091693	0.523304163822545	0.322881028312358	0.429548987423998	0.811841966538545	0.32200207581046	0.0903282530086243	0.314869843748786	0.389756520684211	0.343905197310978	0.0550733144421894	0.0900171309049722	0.319479530889877	0.258691690888264	0.362040618665247	0.909314240752585	0.490832575722003	0.406793944580866	0.00788898823261895	0.0848197207748207	0.548320728736053	0.217607511681983	0.162619311015041	0.744144308594071	0.522114911458706	0.619051629162473	0.182435101964752	0.588436220368355
ENSMUSG00000018196	0.48229078897426	0.153486923033991	0.049723529528345	0.00182329968863622	0.498902508589393	0.442992350217184	0.0239860860730644	0.0525591555234208	0.193559865646547	0.00644566162639725	0.084472923984205	0.0142322904844387	0.0200570319471704	0.0274051909023061	0.161369658144786	0.138613359291098	0.0962381528726117	0.751993222097769	0.182806843813207	0.0174529508187691	0.0734268073011759	0.0474644037349046	0.180335092023181	0.00467842459224697	0.0100958977604722	0.312774201823589	0.643759794493443	0.903399310881505	0.00670009956663173	0.678749456119629	0.0271879420144929	0.0836477908105111	0.126914306938971	0.0601883645252358	0.0480175060259046	0.00831209546852415	0.0144354082873037	0.0411541911337559	0.458306330725755	0.0497923884951234	0.109674536088983	0.0275979852008313	0.147149174797719	0.184847191001173	0.23745402979941
ENSMUSG00000026358	0.63829013945734	0.0123649671171216	0.0108796866600622	0.541213049681319	0.0397554490849741	0.220277478630081	0.514055282100224	0.333665395624854	0.234980013324999	0.537684229126759	0.53406860708676	0.522250890866998	0.0373940677222111	0.239304880755098	0.499638161035401	0.0965883004048981	0.000603614625007804	0.000153836418644917	0.00291968486589771	0.0127503190209893	0.443342709975043	0.0151114138320437	0.0131146711596723	0.0099325868331592	0.207342688992409	0.00911437168111188	0.568310957790262	0.144846487129503	0.00632178995121993	0.00462328084312811	0.00422183534066442	0.0089065084029767	0.210952071814303	0.141916472598453	0.00216744069120118	0.0449354118740082	0.045419927118546	0.213870710557395	0.00481986994110469	0.834432399845526	0.0354597410344994	0.014988125587686	0.0782333847981257	0.220188733513832	0.000483612683008223
ENSMUSG00000006014	0.855266299509447	0.76954837614495	0.813110136674686	0.660977174945627	0.624137470316487	0.141570354190506	0.64021013407304	0.717023232365442	0.893514250891074	0.83448484263151	0.748602056330428	0.594065897165163	0.644639609600353	0.629872665211328	0.83856131988976	0.84005354869151	0.760229767084975	0.190524098377487	0.313709557811694	0.138389089224744	0.948528945888691	0.713574298326616	0.534256059258711	0.790167527957979	0.114547061161781	0.475839754774345	0.536633235604319	0.825448817958451	0.568379313189727	0.175134175968883	0.59619767340995	0.676416353456673	0.889682772437188	0.39115304175354	0.433574138891961	0.143692480962048	0.559238721401696	0.47096113794579	0.692251102346382	0.954135867540522	0.620691690271242	0.216065059783326	0.710558382559088	0.625973403728389	0.39136871354907
ENSMUSG00000079138	0.432641174981874	0.152633106001044	0.659173291020183	0.350115470555101	0.921505602954693	0.40314192851639	0.180219910038889	0.080330339832768	0.916729911051362	0.0451370267788932	0.520919262874975	0.0316080042233707	0.766481472750766	0.0720530082935359	0.652467049861817	0.158673557152839	0.0344140082202155	0.600407275381075	0.418593308377248	0.137050474868655	0.0725930945924866	0.191041121556832	0.328560309406818	0.448663063977071	0.0607992172508313	0.0501136321705451	0.268024964981112	0.154427705600605	0.0653103139573067	0.326894982663873	0.63908329314442	0.670068307713341	0.319367223628701	0.967026274028305	0.568356562954727	0.0384922998110727	0.0900542646081923	0.167821098364311	0.309666163767012	0.566643352692197	0.399879890982439	0.628814506920794	0.591888827271928	0.186733313710525	0.00866965493237241
ENSMUSG00000066800	0.520636902775401	0.728346977160242	0.630801799838057	0.130559481576014	0.622371305968829	0.499143261640468	0.437506729524394	0.526389334387843	0.454474709163563	0.681680791087351	0.537153179561912	0.480720705598163	0.277334365356797	0.252821570588658	0.65424026875991	0.579973162966334	0.0498511226582519	0.846078268610938	0.0469096146828837	0.104864608358155	0.411061375509267	0.765690514545219	0.835549521311049	0.0317836226389004	0.198499432275806	0.489251205282909	0.335552883884728	0.445883761255583	0.467086555493094	0.0418422257918791	0.300244899225392	0.395757499145218	0.656222906619002	0.27202878077724	0.0560371636643446	0.870084089070079	0.0696444326694433	0.527781552278656	0.0665401499674822	0.233602238914733	0.292934583016138	0.595777910622939	0.778999858027819	0.314403270177028	0.665903059355082
ENSMUSG00000066797	0.449753573555611	0.930731999171857	0.728546393176958	0.91015862793767	0.185397542871067	0.917782390802792	0.964490893323874	0.842701433672407	0.442062967245874	0.740430227209776	0.447295634047769	0.248282114677903	0.327446355570861	0.705936725264715	0.642988078529713	0.434756215894959	0.390746376869393	0.441892166434546	0.348401965299363	0.369739994637189	0.843568003931494	0.912559416356112	0.383634020068036	0.360402157545851	0.2622371166041	0.697113588932748	0.336346972376221	0.427742335724797	0.777439685526325	0.417724405109431	0.430798379051719	0.687354214278038	0.730269793889164	0.207110365877648	0.453530311465212	0.255874188039185	0.799276072406109	0.234176146457047	0.894592666538834	0.322496787987528	0.481147340671504	0.503799371238303	0.994730550168375	0.208528538088135	0.384347000857822
ENSMUSG00000033722	0.160386115069431	0.663320857084895	0.318114468439132	0.720985561932823	0.59839311458714	0.646349738512113	0.852982111948937	0.747014511852663	0.464276555701862	0.960036860741579	0.491525821740468	0.742145064354644	0.548901855372827	0.923583283587791	0.804065275171453	0.813634998378031	0.604301712555031	0.474009038581182	0.0549912664704909	0.39003729599448	0.780387487478387	0.913576430225211	0.818110138106326	0.920997170216958	0.571402152951993	0.349258725099394	0.733126116441159	0.0324387844136736	0.849426525881285	0.525987604129371	0.321830383627733	0.679845087111063	0.880077640203921	0.735273563880921	0.302040656166994	0.514727313949063	0.895468609219014	0.508466406547718	0.248106723572027	0.305288748502075	0.593955283393663	0.332946652316248	0.427051848946394	0.942807871317846	0.0822287506406439
ENSMUSG00000033488	0.163580423496491	0.0667908521412594	0.105774445757217	0.152239886255477	0.651992770246677	0.702844870915483	0.208486278790148	0.124575067215847	0.672372260212248	0.736890965428614	0.379559886962721	0.324797970254656	0.119973420089025	0.317278604823028	0.0495464961221002	0.300421261920379	0.237639005837477	0.0453456674829977	0.925687677647512	0.0127020795482424	0.010322922327213	0.0768239035081898	0.0874069888877169	0.687923724182334	0.109766546058434	0.0873017414034898	0.250932138010635	0.285543782807933	0.0792531758456163	0.185895601244478	0.109505839822246	0.0215695637682394	0.0124379166663123	0.210380090422399	0.703549800877321	0.788792399226127	0.574214042204144	0.159398310392831	0.0932882522034523	0.156394314095133	0.0760646154800461	0.0739113425375784	0.112510102759779	0.20073297010421	0.628966928258101
ENSMUSG00000040170	0.1836847162356	0.176568590905753	0.999830170567505	1	0.21762217112976	0.99995300011912	1	0.999957404718358	0.149267237997856	0.18969497354288	0.232895299143172	0.122003852200067	0.350264433928923	0.317139603838778	0.418618805780025	1	0.156770466612652	0.336064629438261	0.248703770302735	0.305597659416226	1	1	0.256849820521092	0.165896301732224	0.122768469828072	0.161030429382761	0.303096374173849	0.374646821239823	0.221595902316811	0.325112612255606	0.167395919375707	0.134620525152535	0.222776970918816	1	0.218259053131581	0.420834014519954	0.205994977673033	0.129044944486643	1	0.223964134810712	0.337417034837353	0.999884264201521	0.208982403866817	0.212054692731918	0.999765856795468
ENSMUSG00000026586	0.773733956418814	0.532917192288816	0.646207973984925	0.151764434235707	0.668851769704725	0.635241654341519	0.301181359991896	0.26902078737811	0.756366483077696	0.499506395526587	0.549203847707407	0.0251402265447978	0.680594664987613	0.107321378954871	0.400136297844794	0.609247722041901	0.537619921923789	0.931547951604844	0.0310197806021812	0.264979716507925	0.330643152303091	0.716149799983066	0.0266854496290472	0.621044106074238	0.479078113153675	0.964019601911767	0.883616876242248	0.573816012752468	0.689334210236015	0.339722927834575	0.257002487369952	0.305998294331083	0.196758045284795	0.436017708498868	0.299580158065978	0.904781541846602	0.455894067671027	0.646854170314913	0.793870395350567	0.692805887882371	0.0203114120599246	0.770678839247301	0.722269167354633	0.256174563080205	0.626911260670025
ENSMUSG00000026578	0.819680660824733	0.330076372260452	0.836960250575313	0.390264458967146	0.642084447195356	0.404824999632686	0.65309376484814	0.0944546981702084	0.160165429718768	0.774298491701108	0.119438944721337	0.144499567667306	0.7217934023377	0.439580482864829	0.323328183404541	0.371592826826873	0.939638815054253	0.486175307417468	0.227657796127545	0.308255222377508	0.434689421246425	0.28272147638549	0.532092446536203	0.267637390182338	0.742581177226868	0.901266890622088	0.713428316330049	0.0738170417874733	0.762385540588939	0.684673348601755	0.0740844665943789	0.12162866984496	0.486271479298645	0.536963597245863	0.0333897005815677	0.289049743973666	0.885070342358128	0.528705323760329	0.529638033395077	0.0398830535383895	0.860202515936926	0.376017931489406	0.935687775560887	0.724341715289326	0.0453715636760078
ENSMUSG00000026576	0.0711877593000565	0.0437746948554666	0.0929710736989275	0.376810319786444	0.0102781255467156	0.00756870786489648	0.114073721587369	0.0887224887337942	0.0450028239352967	0.295310386752647	0.0946555553052014	0.0227215482580904	0.00266520211576343	0.00336959716878976	0.0306673257149915	0.134729247683875	0.0411953482594132	0.112780355215336	0.455893432988537	0.00962129639018321	0.0177107996497618	0.0650705934661247	0.0802638561407882	0.313304643286819	0.519316673327338	0.0309272970775336	0.0172000975852112	0.0955377022249691	0.00626000485810019	0.0101861057076816	0.531901283191539	0.630513288156469	0.00642010800281159	0.46027269660414	0.00842054878646679	0.00483604174583456	0.0383548131284454	0.0428327171121124	0.184398848358812	0.0863483065584863	0.0515839760627698	0.0250578917512089	0.0938196194954708	0.192986290390129	0.24248181873046
ENSMUSG00000040848	0.131735414719195	0.7871322960996	0.278803595248857	0.691447961138236	0.210706444604005	0.508654516872909	0.71820627665934	0.610325544235181	0.737547852625273	0.770732200034383	0.860207359735696	0.509051006423306	0.057260133617774	0.157022106890429	0.00780395409285812	0.802549428025745	0.0415735580024798	0.795128642286817	0.0514154840585692	0.33408423866812	0.486724938094217	0.735487980596014	0.134841499118922	0.433224355746012	0.500289707900746	0.278818146710962	0.504656819880331	0.0676209312975381	0.256506157405996	0.0800107790941135	0.0135549091542571	0.0898242693232297	0.217010452558487	0.0360816443995068	0.297806815975747	0.0341515647595578	0.141522516423963	0.0513791357035637	0.158076545246172	0.743556119475898	0.475501001384764	0.031177300412449	0.384968631817123	0.848298312142509	0.263493457842973
ENSMUSG00000040713	0.191572586888473	0.545849422670119	0.442823425108288	0.190901541538281	0.0818418678535679	0.247564136570279	0.275178329834024	0.247803937654439	0.0708798975638819	0.261610884889142	0.0410701991492711	0.22428739952916	0.13080901054955	0.182511124296243	0.365921232327982	0.897090203463071	0.816245072605599	0.124016471345257	0.295509407229546	0.199466308411553	0.162275927885177	0.392524429539576	0.402281029161531	0.0143648963985672	0.304256430211907	0.00763761600854152	0.201344485967363	0.213764968283006	0.267035698778289	0.882906925516381	0.0796616665834538	0.0841923943490506	0.519430381982441	0.443061132800217	0.809080673885762	0.242531708553285	4.27542832644878e-05	0.188369346205776	0.223689096866841	0.138448440400625	0.257402370326967	0.0413259295673991	0.146263918576774	0.083107700768882	0.244998588968211
ENSMUSG00000097503	0.919916545597524	0.660571790469333	0.597809685508386	0.163404912450369	0.117456601498053	0.578973123591577	0.11535775082498	0.475072649948754	0.395023436214972	0.394744369163405	0.347342187023036	0.691498114839039	0.984330520071861	0.908258416537082	0.486663796779145	0.735895303876952	0.950439314575587	0.139537690380795	0.171753781716135	0.686562612026505	0.787297859063412	0.642462176645573	0.606693555814349	0.727489450669216	0.377010303688947	0.341839760865745	0.29201622605484	0.501158529374561	0.216911876643971	0.498039212367443	0.497721431147985	0.545908643764276	0.86954187162014	0.582336126448788	0.276886501214615	0.536109907852738	0.356872128019625	0.720265193521618	0.651418470950131	0.133910000366645	0.94060663817536	0.157500324870962	0.66795044035075	0.751893367653535	0.878903024987713
ENSMUSG00000096603	0.214179494562758	0.122108537332797	0.830935804315214	0.156458589222933	0.747430700280979	0.87189148709234	0.916213588950757	0.797321113278103	0.534014772937052	0.868446830991839	0.109194916276013	0.756073425378801	0.638952290002442	0.52966733151092	0.505469271390704	0.208083206318345	0.812535905658336	0.164312311684268	0.137617116100898	0.755866262846067	0.717160061716429	0.880587495374367	0.74252287020736	0.746883123898544	0.870250975208219	0.736448083335166	0.150976804500472	0.116257911150102	0.44906408665278	0.895169211797362	0.493998061951317	0.14878012340981	0.87821330946126	0.501724612014331	0.758541729969422	0.62535534881319	0.526584987353197	0.762708355294914	0.478071026710878	0.671301547125041	0.122800043819987	0.919945030570408	0.894768088673802	0.10553799045352	0.749443903385438
ENSMUSG00000026656	0.101835106960928	0.20461370984293	0.315729944335558	0.178857173211982	0.988444943041924	0.157548495414133	0.260584229629331	0.736586358260555	0.441619414974394	0.265601030321763	0.718693120270265	0.244574967955833	0.246013688294637	0.298383136182456	0.691822098222029	0.245826680893451	0.150639254250712	0.186802090281677	0.37602779011306	0.323770110307889	0.149213276517162	0.101466564947609	0.445226806110176	0.584117073103332	0.19494763794672	0.155085209118965	0.287828797194193	0.0896826163825918	0.605712146260548	0.149345908296618	0.251370872264695	0.0521166906101694	0.33434212286226	0.110964955558102	0.475748988918435	0.756278487242712	0.307201649082355	0.771384867072031	0.552017414138634	0.295639333010248	0.230952898977712	0.366170165604888	0.370685293320137	0.248193422977851	0.424991876272528
ENSMUSG00000026649	0.316470498515575	0.232281020222801	0.28265466988184	0.220817928036748	0.0353604200853973	0.67515942353881	0.450496682924654	0.493830407560625	0.679313604059248	0.512022304865409	0.0339226175030862	0.258776264805861	0.0709985791034336	0.460224884436024	0.204744928098389	0.274970018701771	0.135870908144937	0.412417570816222	0.611213364349053	0.236082642865114	0.0532737260753353	0.668277002943555	0.395503794380127	0.363345463036036	0.306735505853919	0.170528215926124	0.0277259113362185	0.7987369231409	0.180208644005249	0.128294115167826	0.410352095458008	0.0426059344396117	0.664327023909095	0.260769687534141	0.386224325162703	0.189902092052446	0.763528304676593	0.723884757379701	0.0533946044033359	0.234586042314465	0.0148846006698269	0.916286439734168	0.224742357640279	0.697847099767806	0.710125019201573
ENSMUSG00000079137	0.286412588654243	0.00190124985129862	0.154131788821741	0.213736480913022	0.846836584439064	0.0997563602942553	0.347415610502717	0.426489096331723	0.0248505991268348	0.206629307334061	0.778499205452059	0.510712291954672	0.536948766976726	0.0636250157819235	0.138836128701749	0.109252525195318	0.230622862880788	0.144492962406881	0.506803872554984	0.132724822187538	0.131187894382669	0.78115466696508	0.486425552039579	0.111425673849398	0.289028800879911	0.255394077661367	0.213239380264418	0.0237219412580817	0.110296819759475	0.241020923109534	0.587927733832795	0.316516680869428	0.598465488372886	0.377875464432092	0.911672366204805	0.409280652862242	0.291400673497075	0.432895406767663	0.385065123936662	0.700671997274438	0.14434746407865	0.066742385297313	0.772456788509014	0.274162459949481	0.900594857481654
ENSMUSG00000048865	0.304054600304387	0.00172354950391283	0.140890485384057	0.257202366057568	0.0471999204232403	0.191218705259906	0.0839972668600415	0.443763986333763	0.0439660686360358	0.0739853491077812	0.40167340636992	0.777534367510461	0.234337601643425	0.00549871045182764	0.538047081263276	0.297250855419754	0.00875133226849628	0.0812475991032601	0.3485808247548	0.325460723447623	0.255715330037954	0.112257455588876	0.357680603777483	0.135721875283636	0.139421915888674	0.0486429912972949	0.0507836262835537	0.305300227653596	0.0058279590678115	0.0572776171556791	0.444659831593293	0.0572415260285841	0.0175642665956119	0.279377700739356	0.417847057366618	0.0219137425111361	0.458845904741761	0.146826050117973	0.141983547688873	0.0672049455351188	0.556877431582575	0.0913961135819001	0.0838049196968495	0.00725663831538214	0.0301544189404143
ENSMUSG00000038147	0.176355660379241	0.236212167022514	0.0289247468634412	0.167057859699227	0.133892751547872	0.0458155560890019	0.0592107239825295	0.00272947802959048	0.165364323039842	0.0931656532040875	0.315009708245915	0.0316821634011787	0.0201157791291658	0.013191847186081	0.295375465477011	0.00150191407444465	0.235741492662608	0.0497649264276138	0.0918176071903423	0.00289044371864178	0.102487552241174	0.0370632386090154	0.00321651221593449	0.016747216805091	0.00218196974910154	0.0448963961452226	0.00378141914278317	0.0610792336083155	0.125810013379008	0.277768126359724	0.0191560787939754	0.14533019590871	0.324147961937552	0.0514171490864429	0.026408004357191	0.244855155374732	0.0163381911692874	0.161910957095023	0.0415052802266642	0.174761521313036	0.496071987346368	0.0806639344467703	0.264788915278963	0.0815410535878609	0.145553343390938
ENSMUSG00000003458	0.140441482218676	0.0208946903003415	0.629612890077635	0.077304229392339	0.314408467347645	0.0716038002317857	0.0290754524956952	0.00675671528507923	0.584059321387955	0.0951668732553755	0.0290479589902335	0.813400339451314	0.0314224473607692	0.0177992859157475	0.0532370501802356	0.193437152457111	0.00437961179514094	0.0106316040802302	0.0488602977118336	0.270264749215506	0.262159450047223	0.173893049929919	0.0577438421109998	0.00110942739944888	0.0170388495665229	0.0843099723881716	0.092225227771392	0.159790208484603	0.000778577169189526	0.0220445299950923	0.570574989016688	0.0621156547687446	0.0306092164621139	0.0322266375411823	0.0501613336059805	0.703141690456956	0.0178267359534489	0.0107818359456189	0.38008894680369	0.0571807363609974	0.272783652108456	0.0707435978508671	0.280709387969418	0.0358416784630215	0.835502201357105
ENSMUSG00000013698	0.00839349733211273	0.331702795476524	0.0128810574335556	0.0105649281020341	0.311946713638844	0.333315228429804	0.296624550490135	0.150845840933335	0.0292551157794732	0.00951931969179614	0.258517610465198	0.000909558294222113	0.126173480475504	0.00413485283049157	0.0185723651618377	0.165266630431637	0.163144432519999	0.503497531504151	0.366478566999222	0.0030586110911876	0.0225012633609595	0.119017498077295	0.0407619421191771	0.0230823968682106	0.297708062787839	0.283967887422358	0.234574617580071	0.00698802134835534	0.101082829329072	0.0211038778347673	0.0104298376020257	0.307798066394932	0.0964695104609313	0.00733512745582726	0.242564127088092	0.00307844868057957	0.000508143920803373	0.0490430097577978	0.0547132586209101	0.0537266535999925	0.21816259774092	0.0163405007741166	0.717949952731509	0.019392936357993	0.0230810117424165
ENSMUSG00000037849	0.23281930002457	0.608924002798525	0.216917741299058	0.721025359248343	0.902281851601775	0.163070766242936	0.143759896927116	0.557841032199268	0.0698171388639891	0.825093730132095	0.664360573214422	0.133565634968249	0.162073419947598	0.725597053683239	0.628821142048687	0.269628766708719	0.127110953755046	0.197036515722286	0.082357534254453	0.188773698308908	0.203629536404019	0.141584445531157	0.170713838646281	0.195663898180355	0.143922221632842	0.831354364349909	0.193814253784067	0.995713676741823	0.435203322188516	0.183474565082287	0.202547418267614	0.594988123183184	0.191119242156273	0.665786892314098	0.250349489083919	0.534995415812751	0.220069149427345	0.105664522179464	0.964084862810768	0.54756430355959	0.100953297212506	0.248237656324638	0.342776799620784	0.900616758491321	0.174754648719059
ENSMUSG00000045381	0.999946605005253	0.441563312091668	0.999912273233348	0.310948156438819	0.800403685025051	0.99986154734438	0.277345655623178	0.999960438372087	0.776740324699053	0.227328510306504	0.999888853891193	0.999903295394922	0.999891515291119	0.508523370111027	0.999947583124841	0.999950487760589	0.999908453497531	0.999859150835565	0.999869617779192	1	0.999979771230949	1	0.999952178235536	0.999870514261406	0.42426628979168	0.664873819923641	0.999988636613091	0.999936044417165	1	0.99986642098307	0.999865306519035	0.294625007008917	0.343079031214306	0.99989423994527	0.999890816929963	0.271832725437839	0.999932486929144	0.999917414611596	0.474928469347831	0.999876615555331	0.487580118008618	0.999937746250419	0.999877384893539	0.217430627790816	0.459201820362834
ENSMUSG00000026525	0.363543569571448	0.749896568335081	0.740034854327998	0.694628078628119	0.625083769840843	0.482797117181014	0.730774920954895	0.728301095067632	0.616697744093309	0.703683698211837	0.493601360284969	0.238439108448458	0.526838795310375	0.273837748077062	0.202927083734821	0.976483498791134	0.901885322216326	0.0723873052039625	0.986938384412485	0.0318603997604696	0.251745779175078	0.596640092631064	0.48241789826221	0.880716234988145	0.696276335683617	0.886434703216787	0.655593180331842	0.896959236524429	0.222123336821939	0.0568911682936764	0.0797654375660647	0.171894463336361	0.757391285408167	0.539167803080278	0.958204401331584	0.369628529188066	0.0711243480164595	0.535815070768266	0.699028736724489	0.232157115515262	0.411284033955879	0.968086569184498	0.00781480430222083	0.557408929041344	0.0989791885837178
ENSMUSG00000096474	0.0334877693660519	0.043921498364797	0.0068313250672395	0.0978157248722763	0.00233729950509397	0.090802586632506	0.0203395545081206	0.00200938076671626	0.0014104730416616	0.502263724278071	0.0185021002568804	0.044966683031576	0.000440626467795564	0.181000613298109	0.0566923445334224	0.048022787850277	0.0170527809631274	0.00187926681658139	0.199608356366667	0.64153131977038	0.381947588109082	0.142143974428273	0.068066386268508	0.0142507940242712	0.0353966392629589	0.0119750453203617	0.0169333426894939	0.0224624518144936	0.00584307979153825	0.126738841770215	0.0137587506594524	0.205571089668134	0.0743666684147637	0.0069557043797261	0.221981860797772	0.183235818916923	0.00614122762461084	0.0627366141424578	0.097944477119153	0.00848056660474281	0.139460453734367	0.00761135846783548	0.457492124330765	0.00888117946608239	0.055503467469155
ENSMUSG00000026492	0.0443162480427355	0.00229348599779896	0.370527984494295	0.304433951312548	0.0395289932081035	0.0384128073129972	0.0702416046056882	0.0841885023950333	0.00464102307611146	0.012678443779637	0.0378202452460794	0.733430807646913	0.0334663938892616	0.0812388644541555	0.106854243490478	0.127617751267139	0.0203660744718901	0.355894713349224	0.0578690052302993	0.0155579865978865	0.0568420735817903	0.0354875315889597	0.0572328852632416	0.0249996913662867	0.0772056935979707	0.0483438235324301	0.255242856429019	0.0131363312288564	0.00828318175349241	0.186669136070068	0.00829163498367706	0.403082027092076	0.119745476283358	0.0980394499452483	0.0703803300442012	0.170671382390732	0.0532807702367482	0.0666979407011357	0.10179973751478	0.0324859304996658	0.0879555501824005	0.323097984561226	0.0017074784944097	0.183520079412101	0.14208195229408
ENSMUSG00000026489	0.13857474981954	0.000368064632310504	0.0465945598034347	0.00687802143152667	0.0723882096418984	0.00845363064850802	0.00095003383354709	0.0038041431193675	0.161842172910212	0.00239077788452781	0.099045073688072	0.732073536779655	0.0109239112303739	0.0141489688951754	0.0072291557378542	0.0487858046739684	0.0103294859004861	0.0164622057320263	0.0135196253202217	0.0814635634727264	0.00294702597674001	0.0281961118317714	0.00897078691355604	0.00202109294027849	0.00362968449254189	0.00934757771459252	0.427119240460871	0.00437809195510526	0.00263022573942763	0.428340031542068	0.000434426826032482	0.000477150816585968	0.0526318619383223	0.000126258037965632	0.0170051563207702	0.0336819353406111	5.18880521806655e-05	0.0243273525385921	0.0137392144389938	0.208136380206906	0.0324086942900026	0.00987171031911275	0.00305144784857277	0.0299314740160529	0.00674882639794634
ENSMUSG00000097347	0.00517086554145693	0.0635367086416227	0.0351746138414274	0.351126789069402	0.00998934887379151	0.154314934329803	0.0782407611793899	0.0623612906606456	0.0506908827442712	0.714437951676379	0.14120192345282	0.200458399867545	0.139390377890222	0.00210474091387536	0.0547113380840876	0.00419511720966837	0.0218747347228385	0.208451608592634	0.00195348367736682	0.196753449139388	0.00549305547260842	0.114225048192218	0.00334762079136915	0.0309033662132485	0.0018907601824383	0.00180336046979928	0.0658927758642755	0.0752451393994624	0.00961494209056268	0.41995136675343	0.00371296690007801	0.0510598107979876	0.0771574860944392	0.0014935690477985	0.0281316260273296	0.0029495290356414	0.0242916127250602	0.0588227625864432	0.0192584562129371	0.0171854263539196	0.226394321652202	0.0430030065486251	0.00878379684485715	0.00994193434201233	0.00325384691081992
ENSMUSG00000026509	0.543393236458231	0.0983922922434923	0.199524520215329	0.362091672731363	0.069763575979293	0.256394812932489	0.492787095750884	0.180658880223571	0.584226152847724	0.608226528323372	0.450987960172629	0.419016707596841	0.10851719018629	0.11886526113582	0.506801179416887	0.0202759978703151	0.0217798352834999	0.00670489248740272	0.408699617999251	0.0181453294985312	0.186684278925827	0.0105458953380137	0.147981564696155	0.0183149054266356	0.54867623485852	0.412066547867261	0.385295654010912	0.0508109744411243	0.371394622172405	0.0188660602407689	0.00383849406144315	0.00186679577606101	0.00821757314265873	0.0180709609723128	0.267123486964905	0.00531645652601435	0.0344394156915531	0.0627909310287349	0.656329416955836	0.255239880016254	0.31604470174377	0.00592072207987774	0.116301769287306	0.0412289785903981	0.00681930925497094
ENSMUSG00000097615	0.24116598653363	0.947073519488206	0.272792130003438	0.718962615402305	0.153017284963007	0.935383812657535	0.882388645140933	0.208067406555648	0.452674104752612	0.182805874971464	0.169973525616019	0.191859665311892	0.821029537154723	0.203659363099019	0.576052103369292	0.796077627512678	0.243642693958206	0.923838885480307	0.196021829746998	0.760591272537733	0.97220220865036	0.194245025186924	0.240460115777178	0.715140277466635	0.182553037338197	0.199722595445236	0.202095782263813	0.761938494027729	0.937373705016542	0.781106988900855	0.996162884639207	0.931819564802211	0.943857711895639	0.177755985396012	0.371581831864862	0.61815616807077	0.271644840972063	0.963553830924247	0.210112511877793	0.190224653727806	0.211263479824068	0.289990455907815	0.139059699068507	0.656465606291162	0.706115960140272
ENSMUSG00000093064	0.644206726385715	0.0122197676845102	0.861719622233499	0.187893356563415	0.138646346504952	0.738822565123213	0.448250305732962	0.904753492518921	0.278703183474537	0.399486558993825	0.702929502671619	0.156103684712098	0.76349202281998	0.139548217080248	0.0962828007393893	0.335357841993574	0.0130764204249862	0.827258747972117	0.0775188424813733	0.66956096241689	0.0561015909350253	0.14117997550616	0.770225979635364	0.566869706821343	0.984791513257429	0.573070789583185	0.793682509160695	0.133977054725963	0.287413264001024	0.602868283134008	0.138574827974581	0.156368231296534	0.047246291595453	0.520425698122867	0.372625239546411	0.179234454581124	0.22659881219404	0.126746433689579	0.142055085832424	0.97064847534358	0.784726978394107	0.00800178932441098	0.413041251247735	0.871336023059604	0.95490969837462
ENSMUSG00000073478	0.780913108619825	0.40066686942247	0.458776032614638	0.302442305455024	0.0555879863613901	0.00300343798574986	0.0976744795456374	0.00327033054091354	0.360768142204728	0.470211801486435	0.252965022275156	0.0307324488543806	0.161545163337549	0.399968710904546	0.00269079890902955	0.0930212859173739	0.488195535310103	0.59120436338665	0.0588048469766561	0.796384769995522	0.850211641491644	0.910779717351861	0.397346406287117	0.746219878149533	0.623247929081001	0.563444852663002	0.33563778481714	0.0123954459057537	0.188892735668854	0.785613688165191	0.00466531758635081	0.399246127471686	0.761165167542978	0.639564616196653	0.766412346706669	0.520908148203009	0.0366119468441167	0.633810551672146	0.90970641091802	0.0252437247632125	0.553187609882253	0.847453961166462	0.899387344762979	0.230616968072265	0.536960569411059
ENSMUSG00000037474	0.0843306854580489	0.665870748569494	0.243662717451873	0.251468885269496	0.732883044054154	0.0664453473585998	0.914328639931358	0.136685533344396	0.536155332536965	0.381718941473291	0.247149749857445	0.25293730787578	0.100434945487055	0.743542370973993	0.0124839403067037	0.140882945122106	0.910279758646515	0.612045218598984	0.556883067812047	0.120533227598905	0.0528267272090986	0.0384639376944824	0.182983974793116	0.0138486780367028	0.0991403193723588	0.138949722789956	0.00226664609472278	0.0395103203417561	0.0413367443316418	0.363239711277523	0.0972567338329967	0.0755519657089501	0.204618554746648	0.111269166177319	0.228844599288639	0.31467735486987	0.0427114027309876	0.0848330890246172	0.14958376339093	0.558264316917335	0.200887498770034	0.0254898185416805	0.282988030476458	0.0105551520615827	0.136228047207951
ENSMUSG00000055833	0.404429690685772	0.247260969261302	0.147550811623719	0.168416012337578	0.429971084252996	0.482137444223668	0.806340219424067	0.189771421269653	0.450270363892143	0.23779206678216	0.334309093481397	0.459758794431231	0.195467253495225	0.0367416299976697	0.227224694026469	0.305060895290839	0.188295158840224	0.0167677149144757	0.235931727276473	0.417386132099598	0.980213564067086	0.788546341732544	0.632138464028577	0.819945958541055	0.202799877915068	0.255836924726056	0.349358032814334	0.122392480771915	0.129855223520057	0.370580540125014	0.00621832097504462	0.478682384116255	0.867645208055163	0.394444699646628	0.39630089289929	0.186436846368597	0.665048787298786	0.863707212780691	0.208673154092221	0.976498570542114	0.127619705734449	0.49418385493987	0.38917487415026	0.931693399129875	0.459282731445401
ENSMUSG00000016481	0.199926915647297	0.0279023887442135	0.000522327478763121	0.0110339038789919	0.218074010859438	0.0581282812959048	0.00308196509635316	0.01210294697688	0.103600667248453	0.409900434031687	0.127741943343453	0.0388106002872867	0.0167727455664023	0.0263621001206261	0.113596690454266	0.121469996707106	0.02136344732168	0.00220227534905078	0.0202298225296615	0.0444094940370745	0.0147213562286341	0.0115405594647	0.0554360933616423	0.00117766104857924	0.0430904853728429	0.00942106200596164	0.0425596259874256	0.889463894515191	0.000918413944159401	0.010031548255174	0.00881404978544264	0.0727440110076777	0.0567112516644086	0.12847951962183	0.776311440923516	0.0351353914827638	0.00287992593006886	0.0350515939682112	0.00690999306920401	0.64752156656972	0.000690917068527323	0.0943560548161859	0.319502382867375	0.0354713724121675	0.643188128568235
ENSMUSG00000026657	0.161414732727709	0.382658155450327	0.160317391047236	0.465219702630882	0.162197346820691	0.123472538600471	0.0563787349509152	0.067928876421137	0.14301630141495	0.027489316276346	0.00558371692980942	0.164783174360148	0.185534756239209	0.0860333024571158	0.194398322615001	0.775191755017751	0.59609121982872	0.313932975056323	0.0928159024435802	0.887832544403892	0.355934875402807	0.000144638140046291	0.286969551787278	0.551912186648092	0.894767413677696	0.316289360943212	0.0408314442589619	0.53933888338339	0.175449042526607	0.752343843565855	0.553481685007074	0.944670024771601	0.205332594016137	0.0172547671915647	0.591965015744745	0.236071570506269	0.735322239047786	0.607425968504158	0.175043443010323	0.304405500936164	0.762956810339549	0.870769916180156	0.318587159658106	0.13132413804085	0.11907645326842
ENSMUSG00000026781	0.0222831744259748	0.0900467427358684	0.763182745416944	0.0509123053168267	0.333619085974196	0.172590178522921	0.13567934463528	0.011765286893917	0.506901152780563	0.393984202387365	0.460463328610803	0.384459431061527	0.594900833118189	0.19756407345863	0.903550928381893	0.0194846415854924	0.0745974603270343	0.279394809024011	0.36634227716483	0.507381252393731	0.622626507212018	0.600793513576458	0.10555736915626	0.398664774970852	0.404159854460187	0.390015985641476	0.517676796444069	0.11037600943795	0.0768394886992379	0.221496798040017	0.478790174026242	0.301373474210792	0.433906060028269	0.165698077963146	0.446898842424568	0.525284128801186	0.0194763192181607	0.880407491593729	0.631117580729829	0.206975802195554	0.0202116916962035	0.320131011704559	0.297521044579411	0.515049295317185	0.806846226764194
ENSMUSG00000036792	0.0678078866339509	0.231272746639698	0.564024883543726	0.0486128403695367	0.00388672799858206	0.224937288323349	0.00635102703613486	0.130665091366299	0.250391630416053	0.00698824366275285	0.0417542895589458	0.0158224564933918	0.629075969682959	0.00985524314325249	0.0155611727175889	0.0883038342853878	0.727994209070739	0.187836143987812	0.809756098066031	0.331808979936187	0.00717082688425418	0.061871472702054	0.0375534296016641	0.425020700737567	0.180555953223234	0.252080545609803	0.108313635827956	0.0105415760056692	0.119246715647143	0.0328086370536328	0.920658304079421	0.0940905894268021	0.300690400794906	0.0834947182442651	0.571899262505109	0.167381328048207	0.103533192031528	0.0272257343670516	0.148335390470286	0.0227413996463388	0.021780965757443	0.0268484919018245	0.0971807960359752	0.0255111103891978	0.0144377853266026
ENSMUSG00000026970	0.0216981691278928	0.148071409586003	0.00544471527332498	0.0199939340471642	0.0827020419059298	0.107506843750964	0.000456435547998087	0.13627580879219	0.698942614637261	0.828798197758374	0.175216754301442	0.00133844762355834	0.140233440802761	0.0506629076946744	0.54877634487593	0.00084728306856844	0.00437086469053488	0.0396135781256989	0.139987746865677	0.00086605573830092	0.0908556591993122	0.206920835573082	0.0664932363684732	0.156336091960927	0.0452724876024642	0.0637850297313295	0.564304266939226	0.00421379572188107	0.000323606865828953	0.00732306047160826	0.621620643352812	0.001653555012998	0.0324365871809312	0.0175717986820862	0.0309007570786354	0.264726422246076	0.506145750561877	0.106801245636922	0.239861018541729	0.3347271654	4.15155613313718e-05	0.0063485521949045	0.166464447258786	0.0688239922473736	0.580851004785787
ENSMUSG00000027016	0.0202405513981948	0.0306805794976155	0.0365043523305053	0.130336681611823	0.183292981919182	0.0296182145632472	0.072004857934453	0.178864323314623	0.173379836871434	0.044797444733328	0.051962784058788	0.119295446198274	0.0578350406655844	0.0862610651817908	0.0945530966814196	0.0808722797523035	0.0627396200042575	0.00560996228573813	0.0132984179467527	0.0783443101611482	0.0264333605383339	0.0611872903043107	0.104676986488338	0.0713431505626849	0.0705906154354905	0.0764444307066896	0.0163306435707701	0.138221849210459	0.0847235042033095	0.0772177146794795	0.0389368044000616	0.0168999622441471	0.014978187867592	0.132821007606235	0.0452622628257377	0.0682772848555643	0.0109784228622353	0.284611413346032	0.0359752540254903	0.0272377946836822	0.0350885777030942	0.0566700074389361	0.0208733107145046	0.0550620591716902	0.259162899999851
ENSMUSG00000027217	0.40482798562745	0.884571853671599	0.780189801090196	0.232443609848146	0.63985078716113	0.565713682493422	0.728331754127505	0.635937725616169	0.909117831702901	0.954375205796592	0.64205325929725	0.676565356728781	0.616901470735129	0.538182670238589	0.343032972963087	0.928255962385111	0.681548786583813	0.776122462033402	0.599141586138916	0.249308037418648	0.543108482317734	0.247602354266333	0.160175725453993	0.209493318365079	0.745271208235846	0.874616990666827	0.509248920662189	0.105041324467065	0.731057356970763	0.956970831947666	0.951960646373561	0.0794495628093923	0.391184708595784	0.351274795729881	0.132346405562623	0.618234358966804	0.425234550932425	0.817793404095327	0.554967114666143	0.76664707373232	0.936509355802747	0.803523652669376	0.49692243406371	0.480289182622185	0.85986537147975
ENSMUSG00000051177	0.488524424656533	0.548632822638814	0.96065389066917	0.157974495981562	0.836548358000956	0.349873179344175	0.830977721197773	0.991234534283301	0.547075868626245	0.121489470645368	0.755816437225126	0.690206597871876	0.743136385615482	0.989912790147331	0.859984944795545	0.590684172357643	0.557214225942107	0.759730905631727	0.338009564743588	0.762831332237759	0.509676500004863	0.743233290893641	0.847249412395755	0.178346991587579	0.855085855344414	0.7465723167492	0.165593743563053	0.475363831244863	0.654742779723972	0.735991451699284	0.874232076389827	0.912839771918549	0.666286774055556	0.723307411045962	0.769875234249655	0.805424666403941	0.861039785356545	0.586559039749493	0.556442687332279	0.930128242934523	0.652776453049625	0.835734392930994	0.672560786251804	0.39470276090203	0.164084400872669
ENSMUSG00000053141	0.159803241296911	0.73848696821258	0.79278777649981	0.273709732739497	0.70557342431875	0.498103181963129	0.879781509512611	0.422934841860583	0.3137201977241	0.636342846999077	0.779995863023598	0.20336676268693	0.209305144408232	0.53381136205549	0.729356526458347	0.48503253212955	0.703507494334892	0.682637145689842	0.897245166397158	0.899696194088628	0.297504332296417	0.601869139859884	0.714909248475557	0.221129490448122	0.881166052507264	0.741795286706041	0.472164835409036	0.343936508017174	0.774712085731709	0.243288656658725	0.60138425079579	0.300851745514609	0.313139764368627	0.747603802366343	0.296216035932218	0.692152851655762	0.869822078857914	0.101695154876653	0.888539448935712	0.480728087057594	0.838265732656233	0.719504388013086	0.874892966834578	0.62292101131008	0.224864652592991
ENSMUSG00000027583	0.231322957388414	0.226550774641165	0.613840469011481	0.900979878389109	0.0780093856460602	0.298218884593019	0.239389472721054	0.163915905056973	0.234459238894772	0.52033414404227	0.330748539751729	0.924972536850809	0.387316949008538	0.468657875425563	0.079242203672527	0.763931918177853	0.656492993336376	0.531210342010346	0.230665676383724	0.581427782804542	0.126915267244846	0.230111593582249	0.0875807184153005	0.311187973960407	0.507970296785853	0.632117667536436	0.591000158487704	0.879495797133292	0.218040132470026	0.524603115049433	0.451693206189449	0.634687458787419	0.337291500759023	0.125245518253433	0.611344482656895	0.878515457101897	0.00444889813266909	0.070715070089682	0.096937708681716	0.202584561751577	0.191027616781484	0.480711069108399	0.314917274674684	0.504144953207681	0.389477681339046
ENSMUSG00000048186	0.524344263592926	0.594000143239555	0.944324892150828	0.520838851935764	0.990557009180535	0.2542750604358	0.668764094288402	0.917033631367986	0.44532064620792	0.621063762189605	0.217819204822712	0.987553750829287	0.238643038833815	0.488250211157012	0.414129498312013	0.810948950066593	0.213616936234818	0.269205142586427	0.647459803825962	0.973688777280434	0.816334610155135	0.252083530640754	0.745339365011301	0.27531530524037	0.779405896898396	0.500095185236314	0.920880987572142	0.840924058148923	0.968976626228733	0.845567714561035	0.281884347549042	0.885779252248995	0.894156581753369	0.908370747164665	0.574762740617565	0.225376939825012	0.905216092302164	0.870418531460842	0.90595974351518	0.853349432602796	0.207435507149967	0.313813970351374	0.182816944176483	0.800398859316366	0.257477604861731
ENSMUSG00000043241	0.0361800813368838	0.485224905894797	0.751591112987638	0.550631892591189	0.801845369538625	0.00109759346558247	0.524415894906112	0.549245427455153	0.100512909902594	0.0676576676834958	0.0102049730619418	0.0224311158417077	0.234152958504412	0.0872531173787598	0.112258736581342	0.0480377669716608	0.475218286169086	0.0634360359297565	0.0715587294617398	0.0282074334545122	0.467874226445631	0.513533297009535	0.149560636684999	0.920728028433365	0.325618787035695	0.722030906693605	0.0513312151521213	0.0589453411843681	0.0783599790296611	0.0324932527265889	0.110676356231436	0.0340427287301765	0.276588793048764	0.942119030694994	0.957816815368855	0.227043703058309	0.281007722217323	0.243319488068537	0.33086878009276	0.162292098092065	0.027832135529018	0.832785078473966	0.142643583380921	0.390683274583341	0.653030683167135
ENSMUSG00000045967	0.584057024365126	0.205158375135929	0.372670787305146	0.308320807812957	0.522507906593944	0.377576444023569	0.234721977097676	0.293879235174871	0.790833212444422	0.228318218960784	0.172404534441239	0.288895204680551	0.323290415248583	0.355920882178597	0.148334983600387	0.664000178344908	0.324690788984312	0.358251249693439	0.234169248723091	0.522313651405838	0.782879125390825	0.286091810235807	0.726159849579178	0.322217134099907	0.276817575574777	0.153668503922946	0.314075494877126	0.261056172860831	0.515275536143967	0.298227305311646	0.422757384258399	0.287413691531325	0.210620890859999	0.771959872590891	0.711198484899906	0.866981377353848	0.379354429914625	0.283032621233167	0.871952552251101	0.505542993530033	0.347814950905213	0.334357341104179	0.378704623144133	0.950126952008705	0.824224814621169
ENSMUSG00000004113	0.0134899764731067	0.306113521617052	0.186596796875392	0.0206194731909581	0.60276396305722	0.713836134602786	0.864354652810271	0.304288408836846	0.934668292684938	0.62698676433847	0.199310839685478	0.92138713626954	0.0323042548940879	0.653548403571818	0.906381496040214	0.402327160217474	0.824722871636338	0.672701579792986	0.579427215625671	0.125432129216562	0.534602370448165	0.895008089439171	0.482740923630983	0.0478005703014444	0.217698226821739	0.0421251761654391	0.81112939678443	0.429099503299082	0.049778977357949	0.132405164719078	0.181921442236532	0.455222325381958	0.207259826664625	0.232993180184754	0.098535605959967	0.761941567970621	0.123553440390784	0.808354923581069	0.328411127361951	0.0491869094749594	0.626787850139082	0.24679580785089	0.00302111848627214	0.096455836332456	0.498788405797526
ENSMUSG00000014852	0.188252562341976	0.0374350891493869	0.0303353741562848	0.175506191114053	0.4124732930637	0.915387121199163	0.24725334535603	0.0213638775852866	0.734339056205127	0.106018482754931	0.17575961838493	0.691753627101301	0.77524354896605	0.30916837881843	0.0813249880397608	0.236737102850963	0.626212083151631	0.0929365991730427	0.443559527336042	0.13554060129877	0.171083419818378	0.330308872092694	0.333945047082999	0.467813891800187	0.340753722525163	0.542781650325935	0.122583459215222	0.089534690218274	0.185351583841789	0.0751264125234771	0.161014282628385	0.567795149950268	0.0952827894452599	0.638806962846992	0.543149758380783	0.0623293336291188	0.194110577071029	0.324309249214446	0.00697377530196647	0.317843229823891	0.0447051197692871	0.0719028760433986	0.136026752693291	0.166207338208349	0.657260342827427
ENSMUSG00000009216	0.920183604664593	0.438451698074655	0.588035133689187	0.207356726430996	0.677152526540643	0.0397097401381564	0.68174170424109	0.475931968689687	0.548773398338785	0.786599670409317	0.33226442120068	0.519425273985683	0.942562122941132	0.211349049838784	0.78100380417302	0.0714712819724004	0.88239789977478	0.603204420601187	0.622333212187414	0.966816104603407	0.268805906394559	0.729490204851355	0.500750450355133	0.325923342717162	0.637720058032135	0.903711545891064	0.955526558624969	0.650926016239156	0.956855800594318	0.50082156131513	0.739103765862569	0.859153950018707	0.519643100080388	0.953454587121537	0.137899784339874	0.856311410104772	0.298685129208931	0.617456598217006	0.299638994342097	0.73498131785572	0.44197326444891	0.480145918635588	0.112658912717316	0.020239091953046	0.600321831096342
ENSMUSG00000039021	0.0779811497137316	0.0519744787590934	0.721958162307915	0.0291672352336145	0.751441789171747	0.576477206842345	0.0843613353237673	0.0805121041694675	0.881889064631958	0.0982593279386609	0.350549157553867	0.311511054174631	0.184368415043713	0.0137671029144308	0.114881111172233	0.482599504430202	0.213827534313035	0.0834708901114721	0.155628842035134	0.0480927753259204	0.102473351525225	0.0662443451707165	0.213772381449915	0.155683041948726	0.755564526114827	0.277392737572415	0.175500103710385	0.0616209109207881	0.0927428032756721	0.175152939771648	0.132021722176159	0.112662381775866	0.27609525042015	0.173363152661908	0.558474989634691	0.477051591692848	0.295671125072481	0.767742661490766	0.130942883582299	0.0668672319851389	0.0756203827231661	0.0218365551670343	0.109260463844584	0.339654121729264	0.080285529367513
ENSMUSG00000038831	0.0616083422058582	0.9286335775391	0.894922550099036	0.797766399541875	0.415723617191795	0.118551745986494	0.22712396191277	0.669609390987111	0.135050202236797	0.301499593122662	0.760024553538074	0.269466890239621	0.944168602107052	0.82226076751646	0.645440443339613	0.429988288290327	0.491729314122532	0.375172170665859	0.725178216555625	0.294481233425583	0.729256924549266	0.100421287250555	0.687398533486405	0.363207253484219	0.598674772969415	0.88947934027396	0.389322003286056	0.145398782260397	0.787725369766868	0.239473351700674	0.333987296474775	0.532577401351801	0.783098982687991	0.667566655882202	0.179487347329706	0.286896118910333	0.216140429845927	0.844191216994792	0.651029692255611	0.468324809261015	0.909079875923312	0.637431438768903	0.353595002447783	0.0463830971675615	0.953720749172117
ENSMUSG00000026874	0.631827024327778	0.240633169651722	0.27395783576472	0.0328320952289436	0.145483476388775	0.432972415588512	0.276059836181237	0.0716954254777119	0.0531479240000937	0.0580381907088933	0.122730130086415	0.400335697677665	0.0033967970061304	0.0173561383717575	0.00384127235745764	0.956289432828948	0.163092962977692	0.0294792935324838	0.182838555007921	0.284705180796246	0.088272867405207	0.0904461357751392	0.357487379293181	0.280209479650236	0.0821504976387787	0.0761533526057345	0.208343053782885	0.152427885399685	0.0167842367138372	0.00390662199325657	0.0237716969774943	0.0343130663908839	0.048906920215482	0.374833641324322	0.905422126470691	0.0209002349008901	0.00376278570090597	0.227089214825343	0.0122042778086751	0.0958089900323447	0.0166058005341657	0.0105827512932252	0.155769633411915	0.013796278512098	0.637615492583627
ENSMUSG00000035437	0.199977962345497	0.0360557602331542	0.580061197325018	0.169323008205244	0.457587778266079	0.705489312155056	0.0278829636610938	0.251028154630688	0.592542789224428	0.464678221141523	0.16945167630751	0.838968292551894	0.00756504069617516	0.00322631290466591	0.142393152606762	0.0975114894428819	0.207338572201339	0.0231013145552187	0.699984138285337	0.560627829833079	0.32805993417407	0.0280487536509533	0.00116350693804231	0.342761093163118	0.0755015913317319	0.804161341621494	0.388086370951346	0.0406282089688001	0.0253973161366991	0.269470290017376	0.13896464156254	0.0282552038979144	0.11846592708085	0.0495940216276215	0.919446839721139	0.100946489045384	0.777131081928867	0.849167146970819	0.56229799035386	0.795234894705786	0.0415097701693532	0.1543839914538	0.314086824455616	0.145729180195481	0.217912764968388
ENSMUSG00000035236	0.770283536014426	0.0899886928091625	0.154160449263081	0.285749924510879	0.468725219676437	0.796033385412287	0.248958691181647	0.709142289484158	0.0791997526755573	0.878408253072396	0.610954112503554	0.851020791229382	0.105537454419	0.0699123839379514	0.468037257096207	0.339136045778097	0.0671798156400902	0.2831206020046	0.0197477258180171	0.195317688391357	0.708731812799921	0.529047322237052	0.10090508848037	0.088778236764925	0.530722163569624	0.105029045059012	0.605663387402684	0.594048412719485	0.325886936937194	0.317819058832783	0.0793152947930482	0.113889604019171	0.0212624055857841	0.286879624384455	0.523471728061157	0.451683268487514	0.430630532150992	0.418064186144629	0.452430091440957	0.797799920635496	0.575934874667263	0.752196256105629	0.303414450156216	0.488166880705881	0.257497369479653
ENSMUSG00000026836	0.368312075557703	0.46351519170314	0.558155942375494	0.487761837383211	0.0278347788624279	0.0046249824389342	0.324466437778616	0.42393057387415	0.258698477946705	0.345704452572163	0.513705558832991	0.19098174900702	0.743778367690517	0.459213875629018	0.269096356945102	0.0987554221192257	0.294100600747707	0.484612718477342	0.793140829574359	0.00604697483937864	0.184473661959398	0.584415332168917	0.522727278493402	0.717203361843382	0.353095877005161	0.466007676705601	0.102449270222647	0.417836549847463	0.302640184721874	0.444969904496928	0.14822263128442	0.136097810545825	0.635904426626582	0.0977124884325281	0.450646698381409	0.664593519777602	0.0542479183619666	0.12518132050691	0.747463160732412	0.0848107923176723	0.119941324938599	0.759230466598713	0.419027059967972	0.0252244568104327	0.362553957641856
ENSMUSG00000044647	0.403163030933031	0.267846266989779	0.318927153280012	0.571403956220492	0.958959871607767	0.681332481326846	0.735470980796607	0.526478056509682	0.311056174043878	0.376167518688777	0.417928220117565	0.399934614061996	0.957968657473711	0.152597572564793	0.377234589245197	0.28870433374778	0.646366597861214	0.398760806659971	0.765809307290582	0.888871185849971	0.493701761402192	0.53182514077881	0.325322139300221	0.345907801797018	0.564228126291677	0.716080088641135	0.805332287101523	0.697382859969727	0.739088950160807	0.318234838580502	0.855176646824772	0.202746610879009	0.415311626528971	0.200371083190033	0.213621319517243	0.254811548449807	0.266443174986862	0.728360571113689	0.577032350485082	0.267758969149424	0.320394820201614	0.302170341796699	0.429207855452112	0.601953650036001	0.756951762578781
ENSMUSG00000034780	0.300480125899457	0.171428978864747	0.821555561179563	0.230229487669825	0.960663418181996	0.240690059252357	0.611703295221685	0.486496380070351	0.627102613288652	0.174588330390558	0.573633600379401	0.250393226153767	0.895981297544243	0.872383061406799	0.692192119230596	0.297236991107628	0.160646416296367	0.534536477075416	0.187791358972737	0.905186788435299	0.913822274438451	0.690947298419759	0.218584643674959	0.778072618063542	0.988935929271538	0.4302098546695	0.266216493781098	0.193796455383785	0.284168766751216	0.614244144786466	0.700333010176029	0.268487368641179	0.772336998665832	0.988731461554566	0.968537819843282	0.995369333725941	0.276140500483435	0.938185633668767	0.624498698313299	0.184720478524421	0.41249446708172	0.292735134709762	0.220164701347936	0.6160914001113	0.240641546465237
ENSMUSG00000055612	0.181905918404964	0.0879050694574927	0.132277078818472	0.0078425958387017	0.0976841621447469	0.00251553147839868	0.00666244212830601	0.0300648167010506	0.0125964996259928	0.176789938500093	0.162286860280383	0.668959411981876	0.000301841617625079	0.347893677550361	0.00464302754696354	0.00128737162533453	0.0919199391919766	0.00171366099181395	0.0210928649898406	2.85562744068306e-05	0.29269274812219	0.000214389661068057	0.000167893985343193	0.000270768204950971	0.00287779079997461	0.000694295069437837	0.0020355868507829	0.0534389467288701	0.00313651160872161	0.000252317333101676	4.37679586310035e-05	0.00133622467716959	0.00764210250007694	0.00325566206811844	1.66795601208861e-05	0.114082367317769	0.015767985481592	0.000197217467084811	0.0110362954168404	0.152748562801449	0.032956050377961	0.00763093476903077	0.00583760220258449	0.0175121771955234	4.74677117842321e-05
ENSMUSG00000075270	0.352647354314767	0.407417182881322	0.226558427015032	0.331077853368867	0.832771672198034	0.0863630997495374	0.174661178210755	0.246393327765776	0.84709830599059	0.386897151223465	0.679187682027452	0.708899156519243	0.936027672524436	0.909098120328755	0.142245864084544	0.634032741249492	0.924265622118139	0.85220564721567	0.497848947913979	0.78790555687263	0.516885878362878	0.764110736992459	0.342753728119845	0.600291285741004	0.23266627046551	0.234216723096606	0.323011318818533	0.229145462501907	0.741091354190665	0.505875554034047	0.859471521647213	0.398145457188095	0.637354203204206	0.64243717622109	0.824109609740206	0.874384641026688	0.210421829620494	0.139145312567344	0.349874915276792	0.235654891820743	0.549120931004177	0.705095932304591	0.882019962117056	0.864174262113963	0.361239299059555
ENSMUSG00000002733	0.702590315695867	0.265437840338849	0.43595095900942	0.216697362309676	0.46163853724298	0.496228495330004	0.866560794685285	0.746038268293175	0.582545853927979	0.7759793784613	0.103363015666347	0.827782738229737	0.449636967825819	0.733160230690585	0.253496152896096	0.814076841048874	0.717478093080343	0.253302098697483	0.387543959602621	0.644472800183712	0.927217016800067	0.7138319618825	0.67236295937265	0.585992544372945	0.571468371765129	0.725129691263408	0.755164341664966	0.348243052074512	0.724198439654592	0.730279952603214	0.736205977448006	0.900403082105736	0.551621155372689	0.441047198325438	0.0194008188968174	0.128654596768854	0.833825971800433	0.487939040122486	0.245691122681912	0.85153993273564	0.341556463874585	0.41287316828302	0.902343741629881	0.582398153915863	0.123868619859979
ENSMUSG00000005506	0.436218092593877	0.0253959704116254	0.126504760906439	0.386548068635344	0.493483685787858	0.368001209970087	0.35515448843536	0.260161573283639	0.00181510783058028	0.867508915047486	0.586443419800409	0.611434656975695	0.402248656558686	0.105278905627323	0.816451209872162	0.017198198150707	0.000818562481334044	0.0301538947611831	0.0185966486149214	0.0562421234301604	0.667871662161409	0.278811736715447	0.214460935028503	0.0336497386200624	0.777849216112658	0.563592502359647	0.635392881325094	0.332873847340397	0.0204187086616506	0.00390522442305194	0.0558582658845517	0.0541458827967608	0.576941808002907	0.01263658914211	0.29577801690732	0.605143921573079	0.0440183341103982	0.45446888871625	0.472265362330603	0.817113619187447	0.0297758000345644	0.247754564218368	0.829356762485959	0.0131722025634939	0.281126322717376
ENSMUSG00000027220	0.900842015018917	0.945436617179773	0.851853382042345	0.568988912792387	0.367616780036089	0.818833557497641	0.268120523768445	0.865985746022535	0.474133256651585	0.44874422222856	0.765669248847741	0.673691059916922	0.296624757398412	0.371863387017169	0.92904219321361	0.520263990328488	0.26914026689124	0.950754790823295	0.909595105763276	0.567049772662005	0.642824120691233	0.736243884133505	0.27050711833039	0.411314506749354	0.586629192856204	0.604438357427828	0.768980930205685	0.233848607908764	0.58326852640062	0.257399942723444	0.870070581282927	0.531285745816962	0.795922081735793	0.825511930513423	0.834688421931649	0.843690825160879	0.364500616684595	0.582398034461507	0.240365714528245	0.986480741752262	0.390479262818464	0.385492763081018	0.381272322955299	0.84902489279021	0.749530859878846
ENSMUSG00000032841	0.196140786289654	0.144126013268618	0.450711910444339	0.894237880051499	0.230133239278757	0.570331355567647	0.794659080007668	0.297118582535764	0.590917036942683	0.159484175219018	0.0573059394718515	0.37436412645282	0.881822391984693	0.031536461076183	0.317460357192354	0.959812995397171	0.407422513218369	0.435507220975915	0.648785763937054	0.89039944153493	0.162746459385053	0.31862650545876	0.424533089053152	0.576248579714036	0.399464757446353	0.88081430479003	0.519258243229305	0.742445164431344	0.305097207906237	0.174238349152847	0.14522516906666	0.224723348224907	0.281481878989507	0.208067254704903	0.0854997931798084	0.0268655601013164	0.581056864614106	0.65908824736326	0.751681931501195	0.744967421627456	0.0340021669995156	0.2882618062466	0.3034107659222	0.012364043166514	0.772973914941515
ENSMUSG00000074987	0.520000845905531	0.805001510827428	0.498569083321772	0.422938546082327	0.268611345805683	0.386622170929699	0.787889122674657	0.336432389896656	0.186355284392126	0.312661214168631	0.674495715201359	0.972008286688557	0.416384693572822	0.858784309133963	0.801173136870184	0.403065113686726	0.725797656846949	0.523142555428102	0.455484936610459	0.384685605247286	0.733236331332628	0.407385993949095	0.59068038540798	0.380343574999069	0.328452988387973	0.423489625964593	0.474960176188552	0.437413119782749	0.293034717417627	0.515948743198004	0.672719212003706	0.303246319204488	0.776311347866419	0.35211769390679	0.313999150400792	0.523386418722104	0.608015680211795	0.46341670008572	0.399290011859165	0.330920650601181	0.943368132373764	0.528924630772216	0.956777142644042	0.83244037706722	0.907052651953121
ENSMUSG00000074981	0.404418076088865	0.673586956314528	0.439474405960618	0.186241314068015	0.264139892317647	0.635061695042991	0.676257420511146	0.289520217469867	0.653151237946471	0.112400619856818	0.925238155575118	0.867579938966151	0.884374831447884	0.40011176159947	0.868390270347851	0.981079768199073	0.977078435413781	0.1998113159337	0.363170746379794	0.456749812888393	0.654301600007142	0.517486084836167	0.97987526002665	0.4520941139354	0.388328702662552	0.958959275032708	0.264189246885407	0.517839524934854	0.757981425776024	0.802674482820406	0.195511755074845	0.823043614385495	0.887258603090663	0.7058548547602	0.258613503690836	0.118288092582509	0.29972342809386	0.978378410458469	0.830423826825446	0.621691736209595	0.339021207856089	0.117875150385431	0.274784836577509	0.698689649598869	0.721698569586991
ENSMUSG00000050199	0.301974743479824	0.804230123774374	0.695943065937267	0.824491183938546	0.0813517379658027	0.382160122723828	0.920834220873129	0.631598108602582	0.100261498060606	0.131599698134041	0.0653835381901963	0.71022442298238	0.455817792454909	0.88745011389342	0.418033932343799	0.566526520869687	0.769216194195905	0.941080396885566	0.531962786343834	0.35431940185656	0.0958239909494307	0.0215856206560928	0.819805888265811	0.80104914853199	0.566791550365711	0.316870674313826	0.252008611446183	0.951990545618339	0.44623026281412	0.627895691945215	0.523876628701743	0.118989563254632	0.149513172783765	0.726054950261887	0.688933291513913	0.489489779656303	0.80260941204978	0.015222786281155	0.928384393790185	0.747763086353028	0.234691464697605	0.950131783333798	0.642900162257926	0.672170238477492	0.657755456368105
ENSMUSG00000027130	0.705522714469764	0.569735611133694	0.534164295523363	0.402406358422631	0.407427513091303	0.840405796773378	0.725662088402789	0.670130552479565	0.525115919424118	0.188462178269418	0.58788252824628	0.718864046086186	0.369729577525794	0.54701746947306	0.631106959944696	0.922456247776363	0.145160582998684	0.0819685591374095	0.0215543293151105	0.619771601240353	0.557280731684152	0.129074573604582	0.479006610627957	0.178853160166563	0.584513564876713	0.309209478635011	0.00112010239425323	0.300827977029541	0.317683939750476	0.381394961045416	0.929735748969739	0.280979370662069	0.35586588221767	0.0706465564767373	0.00310573440149669	0.242913724467934	0.607964337549217	0.878327411013134	0.649094250803822	0.159129535142977	0.747686014427998	0.277656328958954	0.832495144241355	0.414148547814474	0.709196777127257
ENSMUSG00000027298	0.145460670675412	0.137929938730766	0.746968511890499	0.0203242680510417	0.28622080233031	0.304765675881946	0.583044261040205	0.862205716960434	0.946355197374284	0.618700671584766	0.467477881736513	0.280307748058008	0.877527151655521	0.700687631885056	0.468269133000007	0.864403217400122	0.895170347325321	0.516984320889131	0.677777524097014	0.839388022258151	0.530235084376061	0.832843555085512	0.385232491923735	0.290010996151697	0.472859225385424	0.834396752332021	0.467426263656439	0.11181957278357	0.764353245764172	0.828592968228226	0.0901241640323454	0.107012824810503	0.536634561131542	0.431919069701779	0.574792000300915	0.700029139448241	0.859127922422535	0.462765855437486	0.0930797140983192	0.215018985513268	0.624542137200539	0.385963531597865	0.748875049130735	0.838854593358018	0.0646937600767979
ENSMUSG00000027291	0.112137411234218	0.13671461761778	0.188973890483614	0.235833943861715	0.84905041014356	0.305382576114852	0.0934037814559076	0.843227412583435	0.215776052592088	0.0641680515722048	0.233108372025716	0.576615689895722	0.0340695691785662	0.109796631477925	0.0402282055767456	0.216831799611573	0.0360466343627147	0.827513641645013	0.243104816267968	0.0327740912116485	0.00635395609967667	0.105223814854838	0.210034222779364	0.217873247899721	0.430775156162817	0.243738252669984	0.0843362375402379	0.428754469693027	0.0593070534176394	0.138537964050627	0.316340650961199	0.100879033330251	0.11817060723374	0.0456340186913824	0.32123335925296	0.155685210447254	0.0253141172574965	0.882639030194746	0.294784662734163	0.506017813774794	0.0266247451408741	0.228936124453367	0.0586585533709286	0.151282291863819	0.4157156097291
ENSMUSG00000027200	0.314316494698232	0.453514432968625	0.287147540951462	0.344093075386339	0.0055042924053875	0.798239292374341	0.285026367406065	0.063690497539172	0.471849360122756	0.352498527465061	0.224428571339238	0.422097567391424	0.505649538704813	0.199274031144817	0.118822679458288	0.73995339779683	0.289705882234863	0.0214373171938413	0.185236933799322	0.299236539635527	0.905242596468165	0.284096277139934	0.505786942135112	0.064572970063756	0.270037557398033	0.282926326049084	0.401512275399323	0.767356341900954	0.354524061714695	0.6868507150008	0.109620946229006	0.376835407450398	0.0275782274134556	0.805327695507883	0.444630465812096	0.24532141794467	0.0389561692442158	0.0605507232684322	0.137669318523367	0.317228912831033	0.348290384471415	0.213744588130863	0.504849779114241	0.186422612963636	0.249836645320342
ENSMUSG00000060131	0.809306828429319	0.347633716785385	0.538361512430746	0.798548625453095	0.182795408983591	0.260301630454827	0.191847473850005	0.866458047301304	0.864350533281081	0.672269175940389	0.339569061330567	0.419464795822133	0.570102632830729	0.0247212475409012	0.0501249787410106	0.0840656181950526	0.294396856908601	0.137958307422576	0.143047008601506	0.436844826002524	0.370248946591505	0.142244954919971	0.162927063340598	0.181628490960292	0.56686208904223	0.258005560599223	0.525136086045638	0.465157855540505	0.257164109466842	0.150155907763657	0.524422776231208	0.74643180699301	0.237899210466559	0.0414464595909789	0.721305929138991	0.336376238989229	0.0867555261051309	0.243512784791469	0.224661706588407	0.782923734035995	0.807906764056954	0.333705110719977	0.513901789125147	0.376326894214187	0.706922188938269
ENSMUSG00000050558	0.873057586719424	0.14359529593192	0.588477420371188	0.653332069927021	0.537953096822698	0.159658667296929	0.191164448787874	0.821732940733759	0.323271395386534	0.245903057248653	0.62259876219957	0.3302050758046	0.130730458553075	0.214078014450088	0.0753876962964702	0.187126863762725	0.362601872585317	0.984629210275629	0.702012615883877	0.442374478661304	0.278793823243531	0.716241918312184	0.225677714500281	0.296051804866744	0.281544774467728	0.318429488822369	0.415082573665008	0.648816311029715	0.272090227308911	0.225199466726622	0.08117982213227	0.918912372434103	0.457353694392634	0.58510924905489	0.0645156755744216	0.672673954436787	0.694027944717623	0.689777382466227	0.115931367133334	0.220944328349207	0.143173054318996	0.24163158952383	0.258174425675371	0.289741962313432	0.745180940947435
ENSMUSG00000027358	0.380179283236751	0.585207344273665	0.561874727590691	0.330239826089645	0.298191025845764	0.472559164156013	0.836331255267251	0.996847679239548	0.781332239530049	0.935069608525549	0.972636511773799	0.207116410790796	0.853701987033375	0.845653970416024	0.866696048873769	0.414040868196743	0.380619253209812	0.893307759072717	0.381452804986738	0.276448401499064	0.814242039572226	0.329525112445704	0.340376588770371	0.995844131420045	0.206981840621058	0.258463654882394	0.963295574848039	0.547164934028699	0.648423133533907	0.326471417796407	0.635286722358823	0.238899161001767	0.803709674020789	0.48657805506722	0.490206036422044	0.94411884822262	0.335918804195012	0.195337300711892	0.890213563316435	0.797898371068572	0.925727796203626	0.414657835760012	0.948817333130234	0.624415447197463	0.629153082019264
ENSMUSG00000074766	0.0821827232471003	0.0012461820065261	0.166593739742819	0.00550550033286378	0.0945142143875047	0.0646475905065702	0.205980774389869	0.276855524110808	0.475138369298181	0.0961446757727114	0.0790493760469997	0.631908666563781	0.482789753993899	0.0461684278554124	0.171801001710721	0.180938919661661	0.114468951257653	0.194752005072807	0.623478847964305	0.653746204631833	0.0290464896020562	0.14187121546619	0.349377071741906	0.0361163721303906	0.0614608631239059	0.0162877482144917	0.0775628762642761	0.0502703405731144	0.00041645615277834	0.0636190008477826	0.0083668755150372	0.108207740915964	0.0298232946045195	0.41137746254776	0.900796795197836	0.0723969778145892	0.083972587474716	0.135624564597952	0.0275660599886146	0.306309533889513	0.00183731097630753	0.12602781067561	0.00281202096489192	0.26850329390761	0.5817108395404
ENSMUSG00000038844	0.297042467555353	0.0544831238838414	0.613011575645296	0.137877995476688	0.846307795528905	0.937133778858181	0.423250151347724	0.499118677193866	0.88953018930818	0.147328835250511	0.47689225488117	0.45297669447647	0.81253794489052	0.33031528354334	0.17562226660693	0.265420618514968	0.661219829265186	0.171464899588281	0.131937362408758	0.0713618023435998	0.754551582726482	0.556634766860394	0.146803387228728	0.383862922869705	0.540040710160406	0.937197269886023	0.813141567035486	0.783820970432048	0.508049390169223	0.765179414276856	0.672610272805175	0.419882980044745	0.530199255036391	0.423220190751048	0.514887904973027	0.268463837012812	0.864850582785932	0.224241909498888	0.576596857030594	0.171685229032076	0.905404930100705	0.239459204228855	0.143164803290324	0.236406550752945	0.947161008831063
ENSMUSG00000015932	0.0350973516133255	0.0323921794777898	0.0113261847491323	0.401661750326992	0.373626634899297	0.365707733327984	0.145777379378655	0.229579335914179	0.290837384270301	0.57686182669231	0.00759782319680939	0.20396025416089	0.0654896158262604	0.128790217750679	0.304693165175649	0.655038883627123	0.718969271226787	0.303371468136378	0.176592751086586	0.727580703315964	0.39183173436584	0.124630034964416	0.486139417583595	0.452420690590635	0.791723631670561	0.197845573350329	0.157166523468662	0.129340038227863	0.102512936893544	0.0249931073546764	0.000845777878830236	0.747481133859401	0.107387159472239	0.623860826698925	0.528805778791263	0.537884409570174	0.683260575856213	0.692332749410455	0.363904883362846	0.128797989111795	0.104724378842477	0.0364345061351825	0.0792855566403496	0.662841291274365	0.180416393841846
ENSMUSG00000037279	0.486410658819612	0.212117065485024	0.267649161508663	0.771553129451123	0.191834401604752	0.186256178019933	0.763378749947041	0.84222547339507	0.863912306053331	0.909498529029978	0.134741311494887	0.62303064593592	0.719442981157474	0.998104362765588	0.147117401692705	0.260329285082776	0.629798408143758	0.295348078550356	0.906604253264173	0.177765928003181	0.121998980213559	0.753751580869424	0.245652752160793	0.904032438544872	0.154026732588326	0.211643780264155	0.172876221082196	0.148362248249625	0.983516367377087	0.257049698456232	0.642705894443956	0.163269118775528	0.68354955595084	0.464208054587479	0.427908919923926	0.231306460610414	0.697223319787377	0.687990112113982	0.736839132274271	0.893582506473208	0.218878927615856	0.297688626770389	0.589889061220721	0.297562886778353	0.470266297369297
ENSMUSG00000001768	0.67266704632141	0.766138039389996	0.913676430544248	0.631522151845608	0.340414676104768	0.81019616170116	0.0704721072745061	0.0388023118963542	0.115980983034173	0.125069851593327	0.76399609389155	0.454915567436694	0.0671717218931192	0.629763347420601	0.587708159353462	0.135070539967198	0.511900481929134	0.570920229964007	0.0506035710985589	0.424925317120263	0.586598008523693	0.516655104043279	0.93049764421749	0.963407044842158	0.268378429717701	0.49693919148537	0.469115240784405	0.742082526869852	0.717016559323476	0.400527495086973	0.104456757220721	0.481007262947485	0.00696453815718513	0.64558942554099	0.164420935664344	0.0433662389114806	0.541432218456187	0.0333256965330381	0.611116807393309	0.820105293050147	0.573871740853971	0.137224558645857	0.251197489994348	0.933578335321809	0.328976236628182
ENSMUSG00000074749	0.474352212108424	0.880598517494995	0.650722948768465	0.604858383060845	0.553904611357037	0.477069939358345	0.69694583434499	0.762426561709853	0.462475101880473	0.428696296680995	0.85359736379501	0.706531304870445	0.662308305451448	0.588751100094352	0.515439105702408	0.139698287838972	0.519385321451436	0.805666311994013	0.78691771042014	0.320786878747097	0.25196191483355	0.059649751166429	0.0733797841681969	0.494061388706981	0.782822538130441	0.224447979084796	0.872901171530723	0.261484977697576	0.956382442127763	0.476516152306049	0.733255786000693	0.683632592978907	0.696060494522768	0.33114166730189	0.913095856751542	0.612585911137439	0.418907112868822	0.736785400824371	0.535833913737358	0.456910851203083	0.546996916321845	0.582947069204359	0.280567854750022	0.90640774803766	0.765366610305598
ENSMUSG00000086509	0.880519229040587	0.552386889820976	0.522866476013972	0.448917861652197	0.0708118309136586	0.110521687523138	0.104836935249958	0.239500976355546	0.152194621890828	0.168066123331559	0.354408855781846	0.109521153933252	0.115550557470219	0.221519055536586	0.143353393409886	0.166769290878181	0.107593618080093	0.151313882272003	0.096811968074597	0.116561213622787	0.289442382591832	0.099055159251657	0.742527333119044	0.120972961497306	0.297260969453685	0.0776798726253462	0.539296259077027	0.0887484798484478	0.092071201055779	0.127753063943125	0.47900743316507	0.722594868196994	0.107649527992167	0.385783956820284	0.246861111660447	0.657935394377229	0.165352109447595	0.253663449066734	0.390708408592256	0.514362582397049	0.73143647712461	0.190402900746867	0.595048629032361	0.441777783972258	0.151631509012967
ENSMUSG00000027460	0.105844931269457	0.841425556374474	0.2053181000257	0.0933400853425357	0.451008550216733	0.911570853601537	0.56320133763203	0.088152239142053	0.835946614758423	0.815109186420212	0.588853266278627	0.0931743679343448	0.107014973337414	0.518215415285728	0.273850673706679	0.875085673540976	0.806212516219255	0.228676614310259	0.811177413313856	0.482471520926815	0.853519720974782	0.728516584008662	0.908265890408871	0.548355215143575	0.388388723539076	0.617576919912733	0.0673221440071133	0.801857512815463	0.589222227586716	0.896116438643587	0.72927006201711	0.857766795724527	0.603365977490862	0.41789319354616	0.275205470352422	0.183424661666702	0.144480835489384	0.788095673117059	0.511661362959848	0.427093541867285	0.697599672819367	0.156850046955059	0.695189137379894	0.0560771321332032	0.242105409480344
ENSMUSG00000027488	0.648644326630993	0.0278561634907394	0.475806502536594	0.61746311165999	0.617227198796733	0.698298637924751	0.823410517879127	0.484885827572965	0.301136507757146	0.913983216614562	0.639289860370573	0.0206755073172472	0.297164618365677	0.945161055246136	0.0164787925901178	0.823922641612472	0.0302379399915501	0.0357504717314427	0.0312566810408394	0.441971441710668	0.0245026794531314	0.223093578272835	0.509089792262623	0.0306050917913028	0.314000871229578	0.835930331498736	0.0347088103351354	0.790272902606658	0.203187473599679	0.274019817991323	0.604343472980105	0.533003281645082	0.670177666416944	0.0316430057009863	0.788161745329874	0.63892421348563	0.210072715762706	0.0201373324878399	0.0215552782135462	0.761668868203087	0.395863048931992	0.787082566882266	0.786340154891926	0.789154665899708	0.030154176073937
ENSMUSG00000074646	0.204790528074757	0.659166519651849	0.617509121963783	0.97719688439005	0.16001944304406	0.937103532400194	0.289841958994488	0.713312916648634	0.688217033545205	0.792159710295277	0.317895901661256	0.760625091669103	0.33546986258151	0.790638779127144	0.294628135580237	0.297029647662088	0.763301901037618	0.427234238998362	0.494855438729706	0.693955266466245	0.559821633930098	0.711745311847931	0.533509302190192	0.510234639671247	0.789994613023631	0.317408224953681	0.330909602853503	0.828157924206043	0.382028066561011	0.615164697645178	0.931597348785034	0.911512554566689	0.630111224144217	0.524124719559006	0.320680639937545	0.852252887487162	0.802743027642069	0.923453968561683	0.60658098242806	0.835174418634658	0.711550715329927	0.116339217794385	0.948907452913052	0.391839158164905	0.460612303850032
ENSMUSG00000038085	0.00976767683534605	0.0139534000044173	0.0142340157817902	0.0175836530244604	0.159339446411177	0.0207972659816322	0.332982958706499	0.0962470085898745	0.0640183799949855	0.0343078341648354	0.443533683791046	0.177282219878347	0.132007293068153	0.0492031216202466	0.00727948104386604	0.0154516273523092	0.250604619823061	0.249556718730056	0.0451991772369353	0.116238833078588	0.00438666287620749	0.203286445253156	0.02385110777347	0.155981742120674	0.124246868683546	0.0491423200102637	0.0100821058975126	0.223265735142743	0.343776673627558	0.0919071960026627	0.0302630635521222	0.306134373100827	0.0286163057404453	0.25246031441138	0.194722832979274	0.00655522242980271	0.0869106944642962	0.671368171633287	0.00258127055875692	0.00248157430746723	0.0546217656376649	0.191278115292827	0.0201929858995897	0.0914226185221992	0.0105234107796452
ENSMUSG00000055485	0.943955356714955	0.00318585213674237	0.886589329743918	0.635360394178817	0.457035693311974	0.666641644011073	0.430788779768412	0.601681108159956	0.771526423279355	0.319304368194135	0.377364731237383	0.261316016526492	0.855579071906475	0.811837475621758	0.671445317917629	0.625659982476897	0.814645225868625	0.335915404641482	0.150954266002586	0.767231641638577	0.9606536499618	0.505627093360002	0.471858933317132	0.240560725458043	0.634052749360591	0.03499017481901	0.164181581229503	0.590655931613201	0.94043000518475	0.873091428874077	0.699841116374702	0.604490174255559	0.216410005041574	0.619865918575218	0.597860624440526	0.810460639947512	0.654765205853686	0.790051881794661	0.774008281629171	0.193821901915987	0.457795496336203	0.489990096182789	0.699787500884548	0.294249138951952	0.637055432525676
ENSMUSG00000013523	0.0559208249331874	0.0895044222041526	0.205930790070805	0.999988545027346	0.191369131704862	0.0501010119062539	0.255327027061402	0.0462415601004841	0.468393819170881	0.145071035667288	0.0462299485910559	0.182823781577627	0.120406053319779	0.3257673376436	0.0861194464591747	0.167210966821555	0.0781292305956169	0.105905456104354	0.0867710949355315	0.230054023273806	0.0428982954135684	0.112139916277839	0.111033122134484	1	0.999983994615453	0.155006617383178	0.0235448526180361	0.009013416197206	0.0555260453233912	0.0329684745270912	0.0102757591161114	0.0178582099055855	0.206474703126239	0.0371794403506336	0.104321265543612	0.999904490172918	0.00628039665128719	0.317011964032063	0.0739727460321251	0.0745004433453066	0.120195771559667	0.21075797512922	0.173656451150338	0.329513301887781	0.9999769876123
ENSMUSG00000026646	0.254078757857359	0.318826647074485	0.0445809969864992	0.0918384520807622	0.919268317401254	0.220813699907859	0.0434067768315826	0.0773187046443485	0.159937988850954	0.263052722127257	0.860425851812079	0.0429678562279104	0.0855541624661773	0.00927267749956307	0.160773258898347	0.0447971148370704	0.791493645498127	0.28535428329284	0.384944857979311	0.314655085872926	0.339400622610491	0.184967904628455	0.0180620542837108	0.284602290640159	0.217407274764174	0.130024398636213	0.160487581272251	0.386902430955274	0.666564571179174	0.152057688554783	0.39505829082072	0.212026259271927	0.503449860378988	0.237709252050789	0.239083235541105	0.0792470849201826	0.0712089738712889	0.203818798419557	0.334262576715812	0.0602940589577921	0.104893711091773	0.337259393457489	0.0890313602915006	0.176141603143496	0.0806936113719097
ENSMUSG00000083378	0.203610883462336	0.00255750385445517	0.0299411690362071	0.231335628629735	0.133798340744727	0.556659268919898	0.0809725824080198	0.242246750356572	0.666869035994295	0.340845676662023	0.41467437715719	0.715167120914376	0.124554244842904	0.0479636402110472	0.21725553626256	0.912713674959835	0.00125883214126013	0.029705792301041	0.254716628863337	0.086455042850592	0.192420365063661	0.56518739319283	0.765925264924034	0.182530640647587	0.136410607367286	0.386907669799692	0.110553085595732	0.0971291127994787	0.0119094595623627	0.0730317943056771	0.226334818064768	0.228336486341431	0.219663010025131	0.295440580960045	0.126662184516186	0.766942103056708	0.0361179491433363	0.661579885198885	0.190104111254253	0.0479052442876398	0.0143707483245169	0.00694429500070944	0.690414630987788	0.0950278301849948	0.427032579050637
ENSMUSG00000045319	0.467105069991176	0.642192310366368	0.250020708571491	0.253072321949446	0.198743339918465	0.917128323206033	0.479437971171277	0.158896551581094	0.055207059156859	0.678161384262688	0.851766450031131	0.836480045957008	0.205267643631659	0.596342228640258	0.580391643712068	0.252169757173264	0.664416547801991	0.952202814308398	0.219788129728001	0.102571966715353	0.218048367048995	0.480664637228569	0.205023358063305	0.806916060494078	0.306599252541133	0.181556158574936	0.436829235874616	0.563598451704625	0.477646470143495	0.372343485162744	0.284334715785652	0.135226647420621	0.202760845279006	0.189146642722142	0.453852161299496	0.461809075061271	0.255522058982761	0.965579689905582	0.879516042551702	0.166956566972489	0.195882016818659	0.104043189415651	0.574993672842952	0.14359523824804	0.193838335579613
ENSMUSG00000039063	0.611797308324914	0.589683268870686	0.450495156649744	0.437390629143425	0.921155726306801	0.726874141080147	0.447825578021813	0.818169874788274	0.895036798039128	0.697320363495183	0.445669319325102	0.698827941965608	0.750981507266593	0.279709750898394	0.721630639949888	0.545981528784921	0.490408780023163	0.316406128904944	0.361736256481009	0.480144642148507	0.304217056972792	0.429411132472901	0.427535746694778	0.600830843967099	0.395207868395574	0.704484503941173	0.451724023602519	0.453916083244278	0.96787274915394	0.440728745152894	0.552325649585304	0.476347898614348	0.863530647347123	0.421503490683125	0.662933306063662	0.35895589003227	0.325368253534339	0.362730864861128	0.657234298583935	0.608996289515659	0.919519483207357	0.489816446896887	0.242072482844505	0.777209376694058	0.416939603161095
ENSMUSG00000023094	0.0754867530563221	0.744817076591373	0.326343127570925	0.313038812366956	0.510305161343466	0.930061909879656	0.621094352239666	0.938681159179505	0.297845707606801	0.324818750615935	0.199197996595491	0.0330566188685896	0.46935166325521	0.567492156253395	0.503596414449194	0.945661181847463	0.402832682595724	0.377114545770716	0.452691052299997	0.889433330561215	0.770895689015112	0.70680635082515	0.736856154077233	0.712295905728455	0.5038068708794	0.570887456636685	0.230241611218112	0.178682741202163	0.26385872379803	0.20455931042112	0.266975708641047	0.908299174047137	0.448271637846773	0.619381131882033	0.893663031887761	0.734799455769366	0.776901389392993	0.164192126832706	0.930519336425568	0.367903919344985	0.479845913863054	0.73575081538431	0.401550366667504	0.736719616413309	0.666683543677396
ENSMUSG00000083563	0.00270335003983477	0.117336935478331	0.0249621431283343	0.00100020665478208	8.19065738238281e-05	0.0916726149578964	0.0492680065572252	0.0247506272219457	4.63301065063751e-06	0.0016321756439918	0.214496839056588	0.174597023383106	0.0530034555583882	0.144262155900766	0.543191906133063	0.000370815610615002	0.0377923076267849	0.0117644823281712	0.000832500698324795	0.121194482227476	0.00795872602430249	0.0451041884921773	0.00869122597657001	0.139853013841382	0.052090639606645	0.286492229694102	0.128178437441955	0.0243757518649932	0.0233409757897172	0.104993721126192	0.00915031866788286	0.0995051481047175	0.00176223682621926	0.00265843882766579	0.043374787681034	0.0283367828665055	0.0365662002867559	0.290917894271201	0.698182699358272	0.385522332795792	0.50335377601464	0.00991325867988266	0.00211059179180205	0.0291338942718208	0.00524616079072856
ENSMUSG00000026775	0.181078308136372	0.0277363650939923	0.387609421147991	0.150848247161428	0.247795559583362	0.0484730620672692	0.0170238362423905	0.177383184841769	0.215476041298352	0.174388504235485	0.0926870109698087	0.67287135290489	0.0354069404776139	0.0534509818197477	0.0978775020751704	0.371926692438155	0.0182709022538794	0.230474796168287	0.337213143142148	0.68343031762112	0.180121869951499	0.635548478112513	0.343131445467023	0.603549492132563	0.254180841538852	0.623737973119419	0.380317720344155	0.328200475102965	0.0430689724801923	0.478903032309759	0.131018316024095	0.193262318854357	0.871992840883978	0.180186379709788	0.841310414646401	0.381499222989512	0.509089646341623	0.172974485326549	0.0634882610188748	0.641219958127586	0.00437980184420828	0.065251395432555	0.216387061731667	0.158692310613669	0.329717596887718
ENSMUSG00000084098	0.11034570408902	0.520895405125909	0.339684292331815	0.358202095871761	0.415112510316698	0.16583794095545	0.881290120406428	0.0954410937633865	0.6211015994187	0.0444594807359745	0.147978892435824	0.204977827913439	0.524858750289428	0.654099565240667	0.257098630640321	0.237997591568724	0.351582217302782	0.0797207701624987	0.628986571360018	0.867761145405924	0.590148808971357	0.516659114098658	0.722738562213365	0.817635261734666	0.631310559388444	0.293637209991686	0.248637790836288	0.424827021875841	0.821105489165005	0.756037061588291	0.209333630819846	0.313609569920128	0.629974690672339	0.506660106144464	0.581230781249575	0.756993298510827	0.465445544760542	0.342709047205882	0.959067368830162	0.918046177003785	0.319078231927517	0.359324319615906	0.6391989229289	0.259453835269934	0.401625601050245
ENSMUSG00000036770	0.333254949762904	0.892494072205403	0.375491413937035	0.852991159833795	0.482067580958676	0.322429664865377	0.806980488129802	0.932019791002868	0.37634326334381	0.110587870551709	0.227762725069524	0.533600758575149	0.348908754557213	0.239709811325106	0.553158432714263	0.714950628394007	0.247729742632298	0.346467655399001	0.608733642218729	0.288520208975907	0.30426774743649	0.213357580272343	0.675221500554138	0.380261564037621	0.743455638303404	0.213931966273979	0.311377035508022	0.280475161351353	0.664550246012067	0.315551366362196	0.791187243940544	0.325656579237195	0.784676485009325	0.243704128350441	0.446529557175341	0.265400987928054	0.42203991789802	0.199815276540259	0.79480110673266	0.22984410306114	0.197264508329546	0.42559128606986	0.652226846635036	0.875354290152221	0.666664212264781
ENSMUSG00000044628	0.186675490996596	0.779826875193469	0.0252512204724579	0.668412020980709	0.963230479641363	0.102676334371255	0.566664884318058	0.634776632654373	0.703947296104729	0.698485961513373	0.244404150894704	0.563619868464193	0.287595720622826	0.736330493477334	0.549210484681606	0.387339390682836	0.635015157534432	0.314443442993051	0.0405186062074655	0.350159645966091	0.897221070433554	0.710897882793697	0.0220137168069836	0.603072990035239	0.624111276803069	0.746599010430137	0.861494081791954	0.331788182976017	0.562557399520815	0.744482298829911	0.842888795304825	0.0113202560168639	0.655969984134632	0.727561031628516	0.88519830815377	0.943378196623955	0.497642599903005	0.00921861565277156	0.581210827256902	0.470637687535448	0.841800987627674	0.449497993475694	0.806748235460531	0.38667700422228	0.0387143190844912
ENSMUSG00000015085	0.179715564912006	0.847681026392699	0.32534383752173	0.33291164607452	0.824665065094699	0.209840873610949	0.191013494812879	0.457802847254765	0.649420548467498	0.123346751167001	0.506890399473041	0.897818210514277	0.195922888630191	0.608269927758835	0.334064688127605	0.525418050142584	0.856564639915807	0.846077435735255	0.142598065495873	0.286148643272293	0.811731507363074	0.140080380466249	0.199804606919881	0.704132137333664	0.146331052389279	0.387441319273057	0.680291671687651	0.758258062997463	0.569049328326255	0.833085420454274	0.210616904710712	0.87983168671648	0.312427611045601	0.413241600505184	0.338878398364025	0.185558121854384	0.22678906134569	0.845846303813457	0.532987789139601	0.150360621378372	0.176001357225433	0.274657745897458	0.725193033114946	0.473752369629334	0.220805645620046
ENSMUSG00000026941	0.773506206929901	0.255849194519378	0.785023395546938	0.895283293179995	0.41255774782809	0.507726589207957	0.351838312453007	0.282999565417154	0.501036807759579	0.263980302150457	0.105721949997795	0.702511910311932	0.507065955870948	0.134224354402662	0.900460811934138	0.834877252958911	0.302590848829178	0.0581080406603566	0.28748286034116	0.496304623327278	0.229077424240802	0.468152365928812	0.136016323366691	0.448912899883693	0.869493967389744	0.556691039688355	0.778347168228034	0.128853731527721	0.252934636743477	0.597696733143662	0.693286500455012	0.0729253621118815	0.180430921515805	0.111162480473506	0.251333583431328	0.927084010047912	0.687198042089893	0.917946447385504	0.768861104712208	0.460592727921836	0.165192773843309	0.121714859992942	0.0173797473442933	0.449925862158415	0.78623038249341
ENSMUSG00000079537	0.61121925090924	0.0968700934284356	0.494943202554108	0.103416611418833	0.0489234260465123	0.374286484976287	0.105565533928767	0.104919469728329	0.0970188268377822	0.311280131296099	0.424933378192905	0.608854960741049	0.437772204099344	0.562126524761416	0.485466393811885	0.166169582386158	0.074692010358467	0.3352422869891	0.135039013958461	0.136638131613583	0.0777646633480016	0.103995817712257	0.372211452539701	0.14448817599658	0.310777816470373	0.0865283222170084	0.890827606815446	0.0853706225215619	0.0250204062720253	0.116582627660594	0.33223546869228	0.346472117796466	0.678923747100556	0.102956289519612	0.170425966005103	0.22781413238206	0.541403848321722	0.444364294753697	0.10327657217884	0.112049779244142	0.397481640185299	0.430159258279838	0.381588470505263	0.0930386437682801	0.261359815932456
ENSMUSG00000048038	0.181004964657879	0.115256463267876	0.575897314157317	0.00632769612812573	0.000293899776064604	0.216735452321993	0.389728052197757	0.273765981198532	0.016394942042373	0.149681681741867	0.0534308496005382	0.372151123847822	0.82083662349881	0.197670961842167	0.344794212896948	0.540957229140565	0.341128541978129	0.251820040526143	0.00143014711643912	0.39706241823692	0.865321657602544	0.0606877109112256	0.0105783237917169	0.00786608066557204	0.0438086391927482	0.0301023837386993	0.0896444980581111	0.653623971681797	0.405140017292383	0.653121982710558	0.089780163782181	0.418949518929789	0.187588122968037	0.414214231985003	0.344990532043219	0.347718294215357	0.00876089993584349	0.626369742781737	0.369133903696154	0.319347527684347	0.533654756167066	0.0148715632999092	0.0599004923829534	0.475149367609624	0.0481781353521625
ENSMUSG00000026928	0.864184449967524	0.595307281447284	0.134819149518845	0.442974218764977	0.506938820446273	0.0653049133653681	0.819315638184728	0.846123164382167	0.468670049839002	0.548667208905526	0.256774419162011	0.380572994947685	0.549815557690935	0.29508043313813	0.786440582046432	0.393481859987746	0.118831685083815	0.125263872499231	0.0674649152681071	0.0531339400397128	0.145264294251741	0.740231784729809	0.830977084256326	0.402281188018595	0.371636232628491	0.640284978397905	0.535150925573525	0.0467212231881904	0.67526497109954	0.497287571690663	0.965455558507159	0.862010104414727	0.803668064878851	0.916162424792754	0.748302722700074	0.444892781308427	0.123922747219977	0.0367042816413574	0.815706431706002	0.309908451662734	0.353936080194237	0.153509754578294	0.0795239089980155	0.451132153991544	0.752271233859258
ENSMUSG00000097052	0.2772777115445	0.0847111863234949	0.380378640057427	0.295421509403955	0.490031108152706	0.798632227659044	0.912992738038832	0.259345693518447	0.565963280487533	0.310339227198537	0.81254531469377	0.105164711641633	0.467728511814496	0.196687620316508	0.597935356821248	0.218862136352889	0.181454350111404	0.249827015202252	0.360989450713166	0.295174054827211	0.100558933369079	0.01295712958137	0.054138083496378	0.727090943025525	0.344028420037698	0.128829544029312	0.0350815217848075	0.562514747430141	0.613828921709256	0.159920017823222	0.560660388977568	0.455407500034502	0.0199495302702189	0.845438637235177	0.891548754751285	0.642182849844814	0.535213649875232	0.0314093796614544	0.196049065291889	0.172957860454	0.664273857665486	0.446161390102467	0.909064643902696	0.0557403940549446	0.757691755915902
ENSMUSG00000015776	0.0710037465779723	0.791305334027498	0.330648301724025	0.213648261822244	0.161398042612046	0.376958916852381	0.462974477815499	0.345408683787908	0.0874156559260992	0.375588877782331	0.274834793212089	0.131205224340522	0.377168713064727	0.507802892357367	0.354344517422945	0.348825655637248	0.835757450526503	0.0707491868623988	0.159614922099323	0.391658355511394	0.73299415455541	0.704498475014779	0.174884052208922	0.0200113780105141	0.636401700719037	0.708066652065838	0.284123851635795	0.0436006038179534	0.573499022419966	0.643297185098542	0.0643201405007933	0.894345394006424	0.581938540285607	0.455201921701045	0.300130123521253	0.0833504311917163	0.801433546177158	0.324229195581652	0.889460215647429	0.152422362282889	0.496473095422054	0.733132531292089	0.856723540893295	0.881910966587385	0.179124038298064
ENSMUSG00000049897	0.200444030595859	0.217390181201574	0.74409352396933	0.653898545618621	0.201560533559583	0.0822083000403327	0.62257018715262	0.813049584547796	0.504706483365936	0.761413161835191	0.420981217065938	0.554691342760971	0.572211191357713	0.884853804285338	0.849465873889804	0.169430675480592	0.630599299583448	0.169545534548563	0.790501566431685	0.144538716858915	0.0233448276902221	0.135718452628497	0.0771662818982589	0.912354661170679	0.880606736822431	0.783569284882634	0.670776824330542	0.104223070765685	0.105020465604152	0.164270169173791	0.693127063882142	0.672042946619515	0.19857207311334	0.911736847641576	0.294018254786671	0.983853882972395	0.79615679223225	0.0946308446375007	0.23189036097997	0.167596171268499	0.529129416581978	0.403781798143024	0.096953151114299	0.843039084306633	0.794832593359818
ENSMUSG00000009214	0.141040424443243	0.684182109165391	0.13318657241214	0.0983524923731444	0.196873715043123	0.797512532714535	0.608300935295532	0.861187175173963	0.802707340358353	0.0851739118913683	0.605360866290931	0.777359430460604	0.106550776333702	0.0910201701655804	0.880199242149522	0.593040824821645	0.0896744549853997	0.728679634651277	0.659520053224401	0.499593357173752	0.225930804226149	0.401019329013336	0.616580672448806	0.520127822236087	0.0962397399229064	0.0835601602302789	0.915758947688578	0.324362346257393	0.73358232923111	0.916052801777332	0.121475229324826	0.102798474305902	0.623460516003798	0.0848326285829437	0.21452631502643	0.438111855448599	0.124346018334069	0.0887633882507722	0.362363934027595	0.0916260699009719	0.712236211742248	0.60611945348179	0.952712651579434	0.0730121467567612	0.913916338108703
ENSMUSG00000085008	0.976806702048499	0.110381548635279	0.574480053076407	0.483393635472925	0.812656977671408	0.381295009447702	0.828147606103347	0.112137783057543	0.570947069002748	0.0744314427098122	0.486683447568554	0.311699740592399	0.643308868331536	0.868306396198937	0.849943425103816	0.905272615794224	0.715633529060096	0.195953469349394	0.88325989276577	0.315637098581919	0.0287981594721582	0.977068580228096	0.144586812116242	0.482494123283917	0.434249603142949	0.608323441532478	0.363241858325242	0.897523055879575	0.207940344261887	0.156925090793051	0.837233005714675	0.354106354497531	0.43710083514539	0.0796003503996909	0.315476753165479	0.63826256211325	0.816563411212738	0.574881721920749	0.745225767862419	0.091697422992646	0.74342491893001	0.23523069156631	0.583193732640684	0.0632735036158463	0.681497008972453
ENSMUSG00000026833	0.0111694881976068	0.0954928972994967	0.110548616402277	0.368155233679099	0.238966334761951	0.634228558375943	0.185937912158005	0.154785820175793	0.163811609479624	0.0148960234175887	0.876445196931803	0.0313243449405465	0.498555015901981	0.37846202227213	0.155819693438212	0.0720002170833165	0.739664999575671	0.394037378132659	0.0443669079564556	0.335494371406621	0.19991057469516	0.16633004064183	0.286299216148031	0.086889683091341	0.417228851017611	0.17551575655271	0.282695244146484	0.0446580201604086	0.0403070343844176	0.0862545574502901	0.0640013144560924	0.213972121683328	0.0537721037675003	0.296062056966625	0.0207887319603734	0.766446219940381	0.174550190180189	0.452828682958241	0.155215079693783	0.203904826975311	0.844978914650545	0.145859786393755	0.361333915214151	0.18206967150711	0.0607382775975844
ENSMUSG00000035829	0.4588156162083	0.729429167186515	0.291498466038376	0.431020166588301	0.34263830483538	0.365324855024163	0.369822662203943	0.422797872463563	0.431900236001671	0.281303994671459	0.519059346007138	0.490517565499012	0.716318707324883	0.61272297848675	0.971790856008371	0.43360435572076	0.589553901623764	0.426048407494055	0.334252393277369	0.373539325043055	0.352647509103676	0.53889607746217	0.948144439282636	0.923436158982672	0.945346259444154	0.317923992350525	0.78656071342986	0.3321953512059	0.549755172566114	0.375657254046751	0.393506657151255	0.33492800100558	0.656181687072802	0.285958262775672	0.584927051521156	0.749715902981107	0.84825021190279	0.375813616924963	0.606582712204415	0.716365679672742	0.290900588410699	0.38623728018946	0.617309090066204	0.989188527681214	0.497602582027351
ENSMUSG00000026818	0.0550674223306039	0.182373838883521	0.99985499477978	0.0586543899967458	0.604306075551278	0.99994901511981	0.999886055601006	0.111767597376066	0.555041569736954	0.473609050618267	0.999962294030033	0.560815128917332	0.25590338853865	0.314964102325009	0.221223189440903	0.999894746690255	0.105409347747681	0.189008636863875	0.147312849539011	0.367606397686408	0.533121768375858	0.999925537453339	0.0927198141243956	0.999944620048361	0.348408350005879	0.999929133679878	0.999973637627894	0.134432580888414	0.99991899195351	0.999885680964017	0.0849233403681503	0.159979473265731	0.389221156042469	0.285020479018241	1	0.295010576555528	0.0870515926002663	1	0.999929262671706	0.999952749063516	0.309724036313995	0.0750936196551902	0.0535633147710626	0.374248891836447	0.209816520458898
ENSMUSG00000039660	0.587391190072727	0.249932151450643	0.43107497158941	0.845485197371806	0.561404454947892	0.2964331373232	0.364762480066084	0.377891383318879	0.559286911154695	0.127439839368603	0.345107884486962	0.244849360476958	0.0192576475337752	0.360691355933486	0.111707763012373	0.0788369877654067	0.078518638842424	0.0191310995283106	0.309946675249103	0.000950206342798775	0.0933281197383509	0.0143308537775756	0.462981025315257	0.240625133259099	0.347572992811573	0.910277679513444	0.604119401884896	0.543430442623387	0.221673420201307	0.138626732009269	0.195794260390725	0.127603495941673	0.0149783533110865	0.0346813114705655	0.438552640989382	0.201962435940101	0.401409662087792	0.104461516624201	0.0162703151215991	0.195700609987134	0.177525539948203	0.227816951685519	0.281756156619827	0.0743608489877925	0.558647585646681
ENSMUSG00000039648	0.18632034827556	0.0891853993334982	0.0305710921158572	0.0218283879166662	0.11196368461937	0.365078638033208	0.0710976545951796	0.3711399631864	0.0377306900014884	0.411899528383961	0.0328571879569289	0.504836386667378	0.0349300368739597	0.674809787530972	0.104711258476071	0.070550032778005	0.0580574405543592	0.0186943065910846	0.00762613878709782	0.00676369551339178	0.0804084089196057	0.00664289531109158	0.00575326852762393	0.0129624781039244	0.0285203734425986	0.11979284006435	0.0186226478585848	0.0210514856428757	0.136554145104197	0.000283228348202348	0.00460137650650023	0.00376130972674391	0.0626883537658047	0.0203138038224284	0.757003538768316	0.124490498736558	0.0926966819125446	0.0297620980562977	0.0534883751285114	0.329640909293513	0.0258057162692127	0.395593584457801	0.532101043888099	0.298878798872652	0.162202709523469
ENSMUSG00000026858	0.0557290344022119	0.199378000016499	0.818409548693298	0.190825043726	0.287362423557168	0.899179296184583	0.644627856472892	0.242854625742645	0.779496474391899	0.209244017638648	0.564116187111531	0.526306848577312	0.239407403751139	0.124321630096062	0.703004410905791	0.411365722493968	0.29306933027579	0.679589940834896	0.243506526379236	0.156177304330955	0.0721450332290639	0.453563555113203	0.491699826606083	0.472477789284548	0.265881155067164	0.30808078770553	0.370967119892324	0.265985411136636	0.740349458354818	0.171594836221008	0.147628476951463	0.905436747924655	0.276493711082116	0.280582603931857	0.212231496888974	0.245890444347603	0.0540660520692771	0.404324990478914	0.799702325349411	0.265810198716412	0.523930474457387	0.187297013923764	0.713716309041924	0.10486160879966	0.947873156981318
ENSMUSG00000050737	0.200301775107402	0.196649180990547	0.230158282931805	0.185515969676524	0.0944216320908324	0.39923816025767	0.176472915916341	0.740402518501351	0.0675820154500777	0.866186542219925	0.304245529276649	0.365517417234259	0.655257228524364	0.115724544779534	0.381727440509893	0.399980360217701	0.194845083010784	0.125586047949488	0.349183435968469	0.270474243233846	0.0665508855625973	0.275333411271844	0.334749628173988	0.808056301040716	0.309768182811127	0.0514088268659559	0.368184790200411	0.529583705967545	0.300593568898062	0.593848802244423	0.240882364544695	0.140749145176096	0.170784983018624	0.713374783220473	0.597660086092074	0.136959048626671	0.282054664334476	0.928951442741769	0.433948446941267	0.318219347731745	0.227498048583863	0.371978441471236	0.299876972991044	0.330831557490075	0.314941703758257
ENSMUSG00000026841	0.0719102038646833	0.572514402594542	0.81281723661881	0.117354477832574	0.268191421900946	0.0915153427039178	0.205393208785347	0.563710778055966	0.353915192752524	0.726300692468172	0.490876631349144	0.630041449854167	0.903263115627548	0.508989947840612	0.168578338244136	0.73049916883438	0.263442008217105	0.577906632220888	0.279465754038027	0.46707641443163	0.352967351708619	0.366993208470188	0.210216376727172	0.149753224611444	0.370637398787105	0.728951385468185	0.231964346072848	0.393590971986108	0.415753828823622	0.174330764140517	0.190973334834988	0.228114472554453	0.244858675012456	0.401849149085999	0.286163531376052	0.282285133275796	0.152803126227508	0.371540399872143	0.877139072937209	0.246731461741077	0.534252720499086	0.665509265647188	0.254643155527924	0.466557358309267	0.770811710978516
ENSMUSG00000026820	0.297066352793489	0.0496674057857992	0.32423628435325	0.150905970879419	0.73284016508993	0.109247316007597	0.023972233896301	0.00950370083801482	0.0589999546890456	0.0645737006799781	0.0934620049593274	0.514456170944401	0.271226339290181	0.00940865227630952	0.100213523142949	0.273886594537027	0.0897787882514656	0.0328083755988695	0.0405997539799925	0.0837640462393739	0.142082657348852	0.078688015399213	0.183662039138899	0.0934975884204556	0.0932167604663066	0.0695346097097985	0.329065787011214	0.0971609594841053	0.0110387912837032	0.291187387455582	0.0280500153438771	0.0692477846702408	0.128716984544246	0.0419000474419028	0.363017548529002	0.117296484508314	0.0253642824282768	0.0492655774647634	0.575514967546981	0.138124846052719	0.14583963558995	0.064469795560431	0.00641626593314822	0.238013813685709	0.581541699147648
ENSMUSG00000053746	0.209092089114402	0.826404207033796	0.748879580802836	0.114314382355825	0.844813205590277	0.655712274880536	0.366404455202694	0.258944280656842	0.162805039525789	0.611045705107153	0.116407695549109	0.738837280590432	0.0857982251928441	0.115512520939102	0.596750658096558	0.864464643960259	0.156024450401141	0.0681128677632964	0.611387725215149	0.899650207292541	0.227984821884963	0.163698450203424	0.221771615645697	0.0705778411830237	0.492986284515812	0.577085145761989	0.252940216991728	0.493137350632846	0.233829690729992	0.0560134878769147	0.60079477499143	0.0258155847695898	0.213990044862116	0.223239802719246	0.934291805588044	0.400432970508966	0.275464996457946	0.103859668320068	0.179000005356775	0.248078618797482	0.38510040712447	0.223517513946598	0.885888917717532	0.22122564185356	0.799343825848897
ENSMUSG00000026797	0.446470849283881	0.751622542955026	0.316609120873131	0.914300203180345	0.412259974036234	0.26152519018349	0.422987956667325	0.422326248187308	0.773833706165647	0.587425380657103	0.417840869175729	0.550128400338438	0.151498067044795	0.227073006360882	0.291846761916755	0.582127079204788	0.505592979876315	0.0662484490921149	0.814554018253985	0.21969010490271	0.263633070358232	0.218757718942668	0.866051485933199	0.136603811264351	0.143730497860183	0.91954192981169	0.774483332804025	0.860297956167547	0.908670778549724	0.495268897501112	0.882821911586325	0.241925133312195	0.587179730689641	0.281599679326522	0.859062602740028	0.00520858988630683	0.927454386889352	0.570148676899592	0.51979083190044	0.498210129487109	0.6078788248336	0.895876651924373	0.127201644438595	0.284994993229176	0.237114118953765
ENSMUSG00000026880	0.0955423537931398	0.00717000287433243	0.509855371057671	0.511130665510763	0.0292204730574428	0.335890525363888	0.572637848948665	0.13056078264662	0.630158176258877	0.227319320154634	0.250243122661898	0.138023221453922	0.0939445284909265	0.139323150742555	0.397396547167282	0.864580108788412	0.200182598004691	0.539044695139418	0.00355474105601083	0.143183356407191	0.763018655940087	0.0778773858532442	0.0568183897543808	0.052077714473803	0.0705325629142146	0.724714986773468	0.0278554095403836	0.273650964194143	0.0100542651628167	0.384697171303577	0.00174321161700179	0.00222264104374554	0.147204074259823	0.267229104302552	0.240612245263293	0.405635445334764	0.074565777938752	0.155020392673387	0.0614883436964369	0.247319843435453	0.0687526647527309	0.0812582060225616	0.11614261120006	0.0604788745286426	0.487020050102788
ENSMUSG00000047250	0.527493365069749	0.721864760629653	0.260856738243751	0.535479561022266	0.203574521437171	0.79910420855429	0.655705946427802	0.552808673792763	0.380340836476704	0.526750743712749	0.595475251660603	0.333100463159238	0.229328295676108	0.322452144925164	0.445543044141318	0.535659345365567	0.139478938635144	0.123014233676037	0.00568357670626529	0.191871638984223	0.447681702826647	0.125034871827123	0.544164845290016	0.680675171361468	0.167602439241588	0.073830927138916	0.721871959575394	0.250915444493372	0.202477272617851	0.00641937126968903	0.227745460867027	0.0047759218242273	0.213395690337584	0.172448327964432	0.577155419852528	0.288837704881034	0.153806222583146	0.281804569138651	0.750904618904891	0.294903983331754	0.468504478858395	0.0123408923603285	0.212845060131741	0.0223965497787323	0.0727947800600056
ENSMUSG00000055088	0.207905272365813	0.293861085429749	0.463003554487722	0.250929688596301	0.0435546465477295	0.427249199741347	0.327184195229019	0.326353915614839	0.0434094372649481	0.235737371885123	0.198412212934133	0.125686678032752	0.38923137800554	0.277987295398267	0.213496872279815	0.488208328447167	0.705244294697672	0.414323833586513	0.853542691342649	0.991121569788225	0.824037049568335	0.865415380728506	0.387712400468906	0.380770336618491	0.287401297720082	0.284535920738989	0.391056208784273	0.358413614135218	0.624873363833286	0.89852012633567	0.355932621548354	0.297863851058056	0.786255642418481	0.976913782315627	0.241320462663229	0.136130701162815	0.401458561957868	0.168157131504006	0.999858098261638	0.312693654980474	0.573803917119224	0.411881916043964	0.861107774642088	0.718681342753356	0.268871733500228
ENSMUSG00000083449	0.577037543761554	0.992258031747534	0.376380799481833	0.471087676041581	0.0297397644916137	0.530396596634304	0.431284127179461	0.71247153224282	0.503545769365974	0.667569799741035	0.687068472537186	0.539435452421051	0.00853074026800749	0.185684375973464	0.0098858146475134	0.13833484190504	0.0099599096160631	0.257414013684062	0.904041959085429	0.270945871437049	0.695919190209884	0.854276126008696	0.177033623233475	0.435679020516685	0.146173515039213	0.317327626326397	0.708773612452333	0.739269875047492	0.395472940290538	0.451510183633165	0.78482034429433	0.905089164165724	0.488391947128021	0.0126238889804486	0.0988333022727581	0.860915961114812	0.409501586539813	0.160661263162581	0.741103081179557	0.339490070504786	0.00928937769447407	0.303462479040415	0.37839096666551	0.875980055860146	0.313601590738774
ENSMUSG00000086862	0.675517150040976	0.301875271818551	0.078750212703744	0.926807093676526	0.590399976832507	0.550941341012491	0.0786174199313576	0.791283361520754	0.690771606120574	0.728233081532074	0.202180451371533	0.0763193646289557	0.100819369778413	0.172641225759452	0.524785201376663	0.0837595140970975	0.00163539628216032	0.00370257263257303	0.821697887998153	0.832305463000686	0.230402845631002	0.600974743943083	0.870626680051922	0.0872847062180551	0.587311839039601	0.595810728082341	0.86022874454269	0.15137242704819	0.00334546964040769	0.0929905985886914	0.376855448671798	0.0166234585485076	0.0754711739775127	0.0604160254954068	0.5866509399293	0.382072059247621	0.442737272866622	0.80838623556816	0.756721863894225	0.467420527410178	0.0374422589374213	0.341955507410437	0.29978780927181	0.327660268840083	0.805076775083897
ENSMUSG00000083910	0.880853035007443	0.657515754478848	0.521319391545725	0.248610403415355	0.71166875252221	0.291776819167242	0.252089891138143	0.376372959536116	0.274336566069906	0.223122573733175	0.339924817119628	0.859968803618863	0.335437623237986	0.203009092729543	0.726691480151635	0.233973831486087	0.263788737430812	0.129329075328073	0.11527062276537	0.771440903824305	0.27152455756637	0.637066947193424	0.443789489686296	0.383357394619376	0.341274435074113	0.400118139460292	0.231886275316179	0.789473193098636	0.770258121304657	0.529386502963872	0.10118739319613	0.786587034701351	0.670378921118222	0.441940225561695	0.241873511041413	0.540564603031304	0.580441493649823	0.365492580141118	0.593796076435871	0.456522274369915	0.314024379999299	0.529352647965781	0.289732592674138	0.284084423807692	0.300817306763525
ENSMUSG00000063145	0.049476427028788	0.0236030780750973	0.359600024596177	0.751884100604429	0.34438759798436	0.527908707991031	0.0704792040669251	0.551079235569508	0.887478893600853	0.703424222856629	0.68005068634463	0.395944794331727	0.0671035312002567	0.630735489462536	0.15047701042956	0.548147778691531	0.111367949990214	0.140655942085743	0.958040655468674	0.146530684455488	0.60496849212552	0.134662603795444	0.504875891704708	0.572508670052993	0.719249048287788	0.19382570256646	0.273591794783604	0.819698757888117	0.0788240429200834	0.0728408721665346	0.620631732555317	0.475906852478834	0.529516514452494	0.662272533917367	0.255298068955172	0.263904983033648	0.52755341342358	0.552835141478251	0.443894184720313	0.431927568625866	0.563289709994751	0.128502970299159	0.432873621580376	0.411640815237905	0.130649084730918
ENSMUSG00000083007	0.767632004246998	0.247150158514441	0.862357295260084	0.808986611788716	0.479022680849585	0.234852679513675	0.356546081750966	0.497633715048068	0.60018745815486	0.619520053111081	0.166128018515601	0.948101817753654	0.653628005190795	0.731469075915485	0.607603204522554	0.272697930995352	0.385998514030103	0.328581452580766	0.505014848284085	0.287358237538735	0.756185866942236	0.882043547297755	0.799101332151916	0.355405914453074	0.80247519271497	0.373199750571543	0.912114925806411	0.264551630619797	0.854826109998602	0.287757504183343	0.318642376087242	0.986172810501654	0.811942482312489	0.550954279372737	0.473642584820101	0.367129060265454	0.474346215166247	0.665804626471861	0.77927861865558	0.487381986249153	0.483218840689722	0.407474278395668	0.680096897563406	0.564009137848213	0.701601465165575
ENSMUSG00000082303	0.274443322270251	0.263189169749031	0.618084681984311	0.245052927681232	0.495135471584478	0.379670180299983	0.95659514461115	0.356311494917209	0.477472388937787	0.185675197619756	0.60280437272195	0.330276229594975	0.43668680104717	0.314269823956184	0.602910609271857	0.366184302751596	0.386816360965727	0.400597903924392	0.813746060903943	0.76225346209099	0.0776185439748612	0.206810100939806	0.647596002436303	0.921343771146408	0.261567958252894	0.303399651208815	0.976708030225791	0.233730475169128	0.216800445871142	0.779398825978105	0.389269988543704	0.978191648982168	0.579001536782158	0.211669618853568	0.527470059686779	0.33376298439108	0.531289129403654	0.73897071405787	0.347774105051189	0.239324286578793	0.916703352730968	0.510729340121441	0.213923472288166	0.24034552930002	0.453369961225993
ENSMUSG00000027015	0.448699653574302	0.792103009067759	0.384835755057474	0.635771200429877	0.890267131602378	0.260701414086173	0.644809427407002	0.253859419210722	0.411761630528533	0.673022336663123	0.212106978714578	0.279920839169715	0.16374604519142	0.168505038612209	0.191400741266808	0.89267258237459	0.637495381705198	0.285055020841065	0.586925778926332	0.373247930452394	0.256680441233807	0.229795183446299	0.129735632231896	0.270330880853414	0.882173501211014	0.220886490072628	0.746077632168625	0.131451962010188	0.474386599862269	0.13972849788698	0.531689274105588	0.384713479092563	0.819434353332337	0.528332351550422	0.548637584531335	0.344983101854846	0.302389641426052	0.698663229428296	0.39242865396587	0.467011572767576	0.237779795401722	0.285418714648335	0.329545273417552	0.847347646831848	0.862545030206178
ENSMUSG00000041777	0.309233845069212	0.857229821095067	0.682048111576172	0.179854281383999	0.299264608834217	0.0785808295531882	0.0402858163868607	0.645517378894411	0.87331811462843	0.267661371928935	0.274741744474751	0.8479946369237	0.596548163776937	0.940660647088513	0.105593797406811	0.358234359052727	0.417531909007895	0.139575665500999	0.857584036903381	0.0675082143057639	0.113554073264959	0.0354589269214711	0.543319988516777	0.13141243923927	0.319516265687188	0.115374653209526	0.660938168690294	0.304638622149208	0.687793832162564	0.0879982788947169	0.411022312277267	0.158754179057266	0.619294389750404	0.143992619553228	0.364413808187553	0.720978895502419	0.692783645546313	0.445944837154145	0.0329580453203242	0.103107800294289	0.286998902346512	0.87216347459326	0.664244466492845	0.0988415204761859	0.0916377141827641
ENSMUSG00000059005	0.377615539289025	0.288912756814281	0.0516078405760764	0.923133813544834	0.259505570666516	0.716797093726891	0.566595648510008	0.18651700543173	0.102941963218251	0.497141833058651	0.501424313377494	0.810670159138854	0.182674740116929	0.380555665146993	0.483982299757275	0.107124563331476	0.25934254073216	0.811064172971952	0.0402685395658655	0.469324862047202	0.163646965066836	0.367743259980639	0.143272214266084	0.0650106736430699	0.0408829547222312	0.146725359698019	0.27551244423928	0.47830534429161	0.0115259101695011	0.127873029536926	0.528082683735224	0.0120239971912259	0.0749020724907613	0.553930445721509	0.534137569425566	0.668397167885513	0.892838957954462	0.722862893162213	0.421916477129676	0.462936692079299	0.18503597565119	0.0851696687067718	0.317822879018512	0.795333553222363	0.00494253119924387
ENSMUSG00000034683	0.132090553964292	0.0958905158624492	0.543573035485201	0.884169288680259	0.417544070467658	0.622989052323075	0.101636480532591	0.336207947638574	0.0480150878529107	0.871797390612962	0.819482691107288	0.197008189082462	0.364155029484317	0.555188883459078	0.283644881015891	0.117134425237678	0.0863107244517013	0.515307913805043	0.351694466256665	0.254124461274633	0.488982853844206	0.264357748459319	0.364894871011312	0.545285333383109	0.529747197421956	0.785759460439031	0.11483482438341	0.0526297020261131	0.467261564719532	0.106654705638997	0.0960392820554636	0.0893573263434148	0.0577792906843884	0.0810263944647101	0.173473553944696	0.21522580448915	0.947391057708478	0.0932348993554102	0.429885976645708	0.904593683222354	0.34558485963508	0.341192360702865	0.412967219664473	0.189431695319016	0.0801346481200511
ENSMUSG00000050114	0.620256897898177	0.853674439281248	0.260328465709376	0.480918603644279	0.110909782041144	0.563016849898974	0.516886998826753	0.161258828151498	0.576400459388773	0.421693674446596	0.239964608933231	0.0820242954843397	0.134075793901233	0.506378521993726	0.424480935036869	0.34750603587298	0.04555974907674	0.423946969098019	0.231836663930721	0.139324833524886	0.383800218388976	0.380620145713593	0.690486955474379	0.240980029764126	0.877045003221238	0.614361785462908	0.659868491117173	0.237387639711596	0.157116093193378	0.163889518402693	0.227013971101945	0.500115366464283	0.658104694058544	0.385965694156962	0.379740278309204	0.922446396502385	0.937207802130398	0.654696964488342	0.34298194599458	0.706085742767827	0.798471996161479	0.239587180617472	0.0635566657195371	0.185042760509396	0.386308071427097
ENSMUSG00000027004	0.460321776021044	0.323294961511467	0.671202928886752	0.762767123259518	0.890269744859358	0.060448356646108	0.801280368312526	0.789816484359446	0.395376033422187	0.0319102078274126	0.938486219206833	0.344210793753268	0.332030650022485	0.937912050741939	0.634508119498164	0.0978199136181878	0.868217987617892	0.0897857882965735	0.47087538637737	0.0618113987428848	0.0534401845947446	0.0505940278901087	0.948066947510578	0.597575363586045	0.349266239341148	0.342013101864969	0.0579166777382571	0.943920640971061	0.205041799830046	0.921151625251102	0.93312367400304	0.542087903368882	0.0110134629874086	0.0467795619756612	0.211730509773022	0.903131134577185	0.098765051625841	0.387520930759368	0.417568052574973	0.880192875556302	0.290200016634121	0.838339222798997	0.352734397120992	0.290873982093135	0.86404176338013
ENSMUSG00000027075	0.0199072045579433	0.644560825433514	0.0110381167434352	0.715264866228287	0.379903599340928	0.629948211696623	0.233505325759661	0.881378354993617	0.419550472570639	0.140703156459205	0.702745790222687	0.233081453653922	0.0407851963131556	0.811546645202354	0.643923672336626	0.392071441965685	0.24074876714661	0.533131297319454	0.871127455418698	0.298232945091707	0.541103335016881	0.283944502776767	0.625764057634916	0.713039785982525	0.942639354307626	0.781595324246828	0.762175030033006	0.814166025780802	0.916837658993969	0.55583433578628	0.250832391064174	0.947313893518634	0.45564015752688	0.630532356833436	0.346562624873944	0.481408046122889	0.527556645524912	0.572594971517574	0.844036921618289	0.402182829671636	0.871562043359424	0.744437035355159	0.153970127242464	0.586694478639311	0.206938572047885
ENSMUSG00000027074	0.547153405089317	0.073668286167509	0.0178710178338236	0.0843135707481517	0.272882496399669	0.0379492241972582	0.0244540167732495	0.384100748212137	0.254944973006178	0.114851376198084	0.351242372030042	0.597426560678851	0.158223991664148	0.681240614800433	0.0712622867308613	0.667155027764149	0.0503841462437952	0.0679643312008065	0.381695542704057	0.129514387652968	0.0513345700768507	0.0920365068934258	0.0495770095611867	0.0122829040473728	0.154097924414918	0.0677244798481143	0.567137167007737	0.305248028397929	0.00369835555077187	0.0926284683563783	0.0168624849891574	0.197639057088658	0.15869520977416	0.0222920421370437	0.209130837830152	0.683136194023038	0.0892392579064273	0.412976826099589	0.0484021552128576	0.564907949278828	0.369016763043954	0.0179330083917456	0.448149243337671	0.195330588231385	0.0690688106985077
ENSMUSG00000075224	0.929245496535375	0.7858484120682	0.771756280892982	0.230754511999462	0.858777859627612	0.830297586030104	0.773954698812839	0.281348679595458	0.796910747889455	0.205986771074668	0.619695143354268	0.159859970684351	0.286394542674718	0.261406642992121	0.247427880384677	0.780701917386099	0.737474847504633	0.329995312088888	0.274365353373098	0.875612745918447	0.270020596839443	0.839319712428558	0.291966460879019	0.199401198797472	0.188991424938411	0.801713614670145	0.717906288441823	0.126456322968016	0.715884624584001	0.302748931816951	0.66467570993322	0.651682711931223	0.939315416158398	0.569508914198785	0.497719321564029	0.299543902072257	0.465331617347702	0.214369524858717	0.62952555101988	0.214666124419106	0.289530768168291	0.34705631629032	0.155920578714217	0.502690568941885	0.382329652843198
ENSMUSG00000075142	0.455724846788772	0.500700731379511	0.620445211932996	0.456171503989788	0.136684887718367	0.527253013989511	0.560280172065321	0.440830051196829	0.237306488779109	0.461791118268074	0.316580628785925	0.431285999446029	0.602041913138219	0.532614257981556	0.981652220069702	0.631897852302966	0.503921710342704	0.452380025274673	0.247506256457567	0.436654424534133	0.766997701639842	0.491696903745302	0.574413836960556	0.410171511594451	0.392399530634895	0.508109773043423	0.480870736233373	0.517363829607053	0.883310509689984	0.55878011930834	0.619265275043554	0.3437306003689	0.892883063674529	0.382021463445891	0.386248115069576	0.263424822646217	0.552639986603147	0.336666516183846	0.527331807253385	0.560384843191512	0.621315511349546	0.617702593634226	0.32040612369053	0.605284287405933	0.483554159769911
ENSMUSG00000045150	0.279950294697698	0.178213984818374	0.44493641222102	0.287905484133823	0.197882193617974	0.237252600587979	0.666053167015304	0.3135384334626	0.516046302583627	0.0961684392821998	0.497143198258136	0.325814737656768	0.961656733251762	0.21485455338754	0.123529475128192	0.547374403107195	0.424101703265341	0.352274079367659	0.490499065657178	0.234919462824273	0.168095588396834	0.43371582725769	0.22522239224038	0.324757988362902	0.21828739720565	0.195924173773971	0.230803623329324	0.265598880827725	0.144670602041148	0.302352917466794	0.393797937046688	0.989576708648	0.514792052454271	0.201410852790453	0.72098826007051	0.267295892883476	0.437091115113882	0.185288072939583	0.229603205586694	0.183760748993165	0.589267893369797	0.51693286663178	0.188634857537033	0.690810110316323	0.461397511281302
ENSMUSG00000002104	0.0804964714669869	0.106265428777308	0.473007929166803	0.167059578181069	0.798224763926342	0.399558486012619	0.099750114410675	0.841675304315354	0.824308627829863	0.199885500319098	0.742657764119036	0.850243120175191	0.196088297739444	0.109594071290433	0.505156858464258	0.928113568242628	0.369865241669347	0.47471746429919	0.0791877570256381	0.350545696025037	0.153918911640008	0.0126584227069199	0.669811937987923	0.231914093081197	0.0178014426614559	0.252632439708502	0.599725248471752	0.128243110556761	0.02201883532994	0.133725797617424	0.0195255411157022	0.490808572425563	0.423941787256406	0.0146800500439533	0.969671624736217	0.46417162647387	0.47383389311881	0.469610766054867	0.927417198178673	0.00706251586561205	0.474686125398882	0.643281942536857	0.214514940658026	0.0843079906398033	0.393664475539729
ENSMUSG00000027257	0.121489388286006	0.024876960144666	1	0.0788836736622084	0.00834565464687579	0.00113597788600115	0.000532526554807873	0.00101680602103521	0.0253564651072926	0.00399100297053249	0.00520901513199731	0.00813297249188632	0.00213796370548895	0.0065568100292289	0.00897606139895686	0.00311741801094879	0.175547992978771	0.00305428830468142	0.0120267729570769	0.00148194018203161	0.00633003623820764	0.0722330222237521	0.0158170437020692	0.0839866967912713	0.0142914686426317	1	0.0285813006387119	0.00130840312343869	0.00205655566540418	0.0204524276165085	0.163569348892552	0.0200604482264986	0.169330432360934	0.109279618097554	0.0165213320086744	0.178824980718591	0.00884978067801052	0.00740632758089071	0.209091368873029	0.00807898076020728	0.000740091017395722	0.000369169827483505	0.00487826741976451	0.00408014061712994	0.00456210650792313
ENSMUSG00000027249	0.00285388266009625	0.0711659622320905	0.223141829992236	0.041327335566381	0.298881353777776	0.0338647823773502	0.46740799827978	0.000727186047804861	0.462141951151689	0.170269954439883	0.065887819300545	0.118240504311817	0.0336018327455232	0.10193379152002	0.127674311583248	0.22561506741036	0.11820474349058	0.147649317299708	0.0416332776135576	0.127671640686875	0.145024129439745	0.094936277302111	0.417293572251413	0.1680469404019	0.0829680100936351	0.496088739578131	0.168702500188496	0.0126279207654489	0.436264064986965	0.326182078570127	0.210972711016213	0.0345893231832726	0.0793432086267715	0.0802894607155414	0.314577242822823	0.273943874638883	0.0578440343219101	0.000495219177908443	0.0457913392882773	0.0952572263308018	0.168847846665137	0.141637753238781	0.457505294705413	0.227246667683978	0.122737917400899
ENSMUSG00000027244	0.00467720229848365	0.866091163948804	0.4427051168884	0.326751218100356	0.156400730701837	0.401015867767732	0.369659693671088	0.0695634943458849	0.143689954368802	0.0408176938912494	0.150712754904741	0.0582223806909136	0.635331683201024	0.668528358879841	0.466388648362685	0.0486068424929657	0.0128348849412937	0.190863586995701	0.495547721680304	0.560158921971957	0.706491335034632	0.628395939974084	0.164456239293092	0.574958285278899	0.642219188736901	0.543830037294339	0.00736274943466465	0.139159773683979	0.0399901527488741	0.671997203349351	0.0106803525170493	0.852519052361823	0.538466423024579	0.276610415919871	0.127444020078027	0.25313191523576	0.253679487286351	0.419043610158083	0.626684907248986	0.00463525178243907	0.128921759207959	0.0977558695149041	0.354862520931269	0.357009319620921	0.00892932419518171
ENSMUSG00000085417	0.122261984844525	0.487102225919761	0.675839033427811	0.0701757031883824	0.203403270025728	0.916721513729448	0.876940131432248	0.0467230440038685	0.0613272484854324	0.596722255317597	0.282076536936259	0.840538972862377	0.823292673582631	0.994870322577019	0.354389868260532	0.153700861024004	0.746349788111503	0.101922280738903	0.715078902250754	0.0841718528339438	0.83354384654103	0.485089265399231	0.569980353131122	0.912752722273325	0.229989780741561	0.0487485053838136	0.508665815142493	0.731483029612993	0.652904913403452	0.968561974766884	0.0933405791374993	0.912334897751854	0.856414225530823	0.0558812475726431	0.921429788412382	0.0324119524977415	0.793489902505909	0.206985185585257	0.0522437091460563	0.666761120150178	0.51087459585342	0.752376432127368	0.262536266992987	0.151697908855749	0.321891638826031
ENSMUSG00000082328	0.771166745349931	0.210122287751407	0.215768537504668	0.762514473708967	0.613430864810928	0.500453224689106	0.0942989974601516	0.229720865955737	0.070937895777445	0.560809929984603	0.0518049147381685	0.432625305792359	0.468558858643612	0.18004624823039	0.949584197592155	0.623394829248152	0.157114646352236	0.106867148668061	0.394527082764203	0.83048666305658	0.465822601647008	0.466961439369951	0.431676812787555	0.158424997710867	0.936203431065111	0.0728624182400569	0.526081341467945	0.160718084183228	0.10492146880856	0.874005098061912	0.0845258511161486	0.454570976427678	0.34190808558978	0.241147363756344	0.116352143344661	0.589218856264079	0.818538220729537	0.213668538175679	0.7789466378363	0.15181778810082	0.280898569875446	0.0696425832779373	0.158023803641857	0.705707983495394	0.511949009616384
ENSMUSG00000075012	0.944150991406594	0.287488731929408	0.771688256666806	0.1018294171452	0.0135595881748036	0.915656680314528	0.0766339875473488	0.062770167149308	0.00797454602685117	0.115420664256968	0.208386967861254	0.0898860784169656	0.415230539239601	0.0927412083530098	0.036909065998217	0.345312048886302	0.043914723436424	0.103245936234264	0.0210514356461526	0.231185763457784	0.207143692603181	0.134915239978098	0.130949757901467	0.159095793602249	0.536582213277716	0.0511269712098459	0.925233488898212	0.205099939344709	0.117975715506292	0.119504330180057	0.513841725730435	0.885898730529218	0.0339585989720624	0.12900373074472	0.101118794288888	0.0752506900434447	0.10599383830504	0.177703227161233	0.0577931907615001	0.886965547793259	0.0402181632985631	0.158480889274882	0.198014397643597	0.0608294276092454	0.569038870910867
ENSMUSG00000032698	0.917757018899055	0.348171096163588	0.886346623149008	0.147342961426812	0.135765334188705	0.561966345156529	0.485031485745795	0.703993151643371	0.35978236579604	0.791454413108009	0.667084226245082	0.867562875263604	0.4987000608053	0.424206141096935	0.832883390652044	0.170208990985806	0.975102563359521	0.85184562649722	0.183785408899702	0.128198272235482	0.178485772922699	0.397859228479051	0.589778427002434	0.698491242166065	0.0993999748908532	0.289222070122898	0.644345894543372	0.693918754402488	0.353908638255771	0.573497337909736	0.565954755414654	0.776913903640783	0.985889275256117	0.397611625374119	0.350214365584308	0.565878782398809	0.931501474335098	0.702172786047126	0.7484326728771	0.100053090695789	0.789479492345178	0.707436113854992	0.158013718291065	0.483740672972451	0.207600269984146
ENSMUSG00000027175	0.111150769054914	0.179826415722892	0.443776606777016	0.868172704725089	0.0646383411626255	0.186256120222929	0.0304980169507615	0.154934756574493	0.290875117106099	0.621703678802567	0.40318972058219	0.668900509810281	0.238081370520146	0.0190723381334615	0.107448887230444	0.162954339167202	0.0389693050686857	0.327856601863423	0.534926623854258	0.100028575314803	0.23157018549589	0.389401698771138	0.0610807936016127	0.0390838158956369	0.752178512034782	0.0399019655489983	0.0715788094038363	0.174696205803403	0.04230526531804	0.0639451231998071	0.249352647413101	0.925390560851108	0.385319253473875	0.949666892565674	0.644073674242556	0.0990942240875963	0.365602317770398	0.100311007400741	0.031774616207035	0.0346614730299346	0.689896072643983	0.313008632504817	0.139792598623364	0.0166024669873219	0.011758577227798
ENSMUSG00000027168	0.192773629350069	0.778175602921103	0.349863272650578	0.148608531868651	0.245256155515146	0.142294291061182	0.0784382857891881	0.131901215397304	0.361747626848564	0.0810031405256084	0.341728583826808	0.242563524207628	0.414505741525082	0.328453708808951	0.267961244796843	0.200348987253464	0.195797094895497	0.160760223588095	0.628453819571906	0.715185963319211	0.239438000761556	0.59857637772303	0.786983698439905	0.77802321538966	0.549262507944177	0.556946404597042	0.334291665213629	0.425429988383511	0.414853000369832	0.0346958984625409	0.331092565871547	0.125028988934127	0.196997917100472	0.294865014833271	0.0746245083887161	0.332296289711758	0.737515021400394	0.267251808465763	0.926066787347208	0.220255466431733	0.205137004985919	0.432458565402508	0.513464716188084	0.516503888544576	0.169279433761955
ENSMUSG00000068614	0.812600065676468	0.623767223182834	0.643780788878547	0.856604992912916	0.642353281971966	0.924646056125807	0.511513492305349	0.0787181515743734	0.401293277990094	0.833553913881859	0.693504088136745	0.66734254172427	0.334644053961016	0.369999095150206	0.513738549727263	0.422423352345219	0.508087891716373	0.12500649401975	0.837142146627338	0.64314107060484	0.801215072429288	0.768469949216655	0.987515675094567	0.971262374387969	0.959694777922012	0.798637943696799	0.139103226645737	0.974887366652828	0.405365188867058	0.820638690845185	0.660669103381115	0.900005587428677	0.379897378499633	0.131536368694519	0.663211236170019	0.488046616495969	0.739811545734113	0.0902902377556734	0.0839889670009626	0.671337437464277	0.314845496313565	0.591519887390954	0.0997339382516123	0.0876456512180667	0.566884918366089
ENSMUSG00000040093	0.841618018723262	0.338511747941684	0.237405546084267	0.227315542942126	0.203031034550666	0.8362518274561	0.328154565925332	0.149708781644596	0.0938445251512859	0.504829700354533	0.509573252336763	0.264796174284232	0.353958752116883	0.11987647553914	0.732262255849157	0.482978897350224	0.115103066380138	0.31752898631751	0.174027986433719	0.230164299820067	0.262591316717501	0.88064569180021	0.369381469999457	0.629357047758706	0.356595588659421	0.263977108230819	0.298457124765	0.168640965894878	0.32273554845765	0.387956553342731	0.185272462053743	0.275968357407886	0.522211725413959	0.990917118234248	0.538424266413831	0.591696006597384	0.113277996718061	0.299477059875032	0.414155786983632	0.241714116946093	0.904742630537038	0.196745139820381	0.534291342710086	0.90135805472986	0.787484088553708
ENSMUSG00000045838	0.0409457041773432	0.777430999588116	0.0583931579157081	0.186862665784707	0.687365624841509	0.466362508181749	0.84352976700012	0.820844360609361	0.0535834037545986	0.0109454675331398	0.159193945222969	0.166878238895573	0.40117611069386	0.289728903387959	0.129866908252539	0.368666761054386	0.501127848077994	0.843545753262087	0.808985538588699	0.708668407789254	0.374155540907211	0.65488577445721	0.242421913136941	0.548930378711853	0.906597081055941	0.625547613010784	0.877806863716581	0.34896427247467	0.725665744512407	0.759028027461121	0.873133541084782	0.862811631353867	0.50380625093858	0.228240405147212	0.588495486301883	0.912019032105848	0.0614021319880427	0.751032132583952	0.434147189090465	0.208790011274023	0.827986041629647	0.0783307927653178	0.828370811681913	0.299190323482122	0.294689926560382
ENSMUSG00000074916	0.0962896342754012	0.0078333292682892	0.0255028207643414	0.0285244693451065	0.111974090752876	0.0194468770651383	0.00170936815433918	0.00374900189408156	0.161765551659499	0.0743306852511573	0.0105403315794215	0.378577498708436	0.0373861030933404	0.00644752234372888	0.0345642505691642	0.399867214251703	0.0465233645286278	0.00967390825116221	0.0193194871234697	0.00760211003874708	0.12498149934462	0.00984594919669836	0.169421675368277	0.00530826766038321	0.0515641673484673	0.00494511710223523	0.055765267898473	0.0253823901367165	0.0232485274098473	0.0156885804126283	0.0291228273198158	0.033021732973878	0.0359618155031671	0.921834118617137	0.676597767772119	0.0606813800099898	0.00256021452104783	0.0208839353826001	0.023405512819887	0.181765789289329	0.408074083954457	0.228471811176781	0.00528777683953352	0.156112530747801	0.00547790294017669
ENSMUSG00000027314	0.762174323228997	0.493277677818913	0.625426935702394	0.2797339293617	0.613459898360565	0.257289723587657	0.660701134674828	0.936177792321565	0.856317761248132	0.568529873460048	0.714714137624976	0.915429447660565	0.830443199875041	0.82461196747355	0.776498141191709	0.578245300428145	0.334441067644383	0.733900220049174	0.816404946062274	0.803671201663973	0.699603189813491	0.264415894911948	0.40990679041028	0.705716998296105	0.56084981920117	0.929503386254453	0.625656451442117	0.924734886069452	0.898355732066063	0.539808141003493	0.322667917166103	0.846770956636743	0.625480773514354	0.881643890801162	0.426471695195108	0.461135446618573	0.324809230774269	0.207857222953621	0.847190560141219	0.732998627842047	0.455385079890406	0.361623912832085	0.946997284833677	0.757870775173511	0.335289237199848
ENSMUSG00000027305	0.397854981318942	0.0385242801869877	0.204385139127711	0.906150216561963	0.307250941199068	0.368837362624787	0.149978607320815	0.515100774591379	0.414342860667827	0.754267396825834	0.126758873461388	0.0453555407451405	0.552105809839702	0.0140717521818222	0.69368062687973	0.671547728813659	0.439503762717823	0.834160576105437	0.919690114551018	0.858006548241161	0.901243914967412	0.860841124127188	0.601350649350494	0.526305688816606	0.309096055939102	0.304809712441629	0.49218638953118	0.0992102898683594	0.0193894281806294	0.0849348803786282	0.460413792550188	0.0584908597329446	0.438184176564643	0.4219791706013	0.921738852376394	0.0820829673463068	0.271576978150879	0.0978487875854147	0.0583550223523788	0.830376295331302	0.113706452277307	0.193762070961271	0.0645986245008085	0.154825830699936	0.278254354562179
ENSMUSG00000050619	0.063932472580988	0.101645521033115	0.0722943341730457	0.371461158918094	0.0799427268292673	0.594802508962456	0.271665182088002	0.0602315708421829	0.146190054979243	0.0551282303061432	0.0637407634420897	0.623177489236163	0.611387026151632	0.130053263032573	0.0227385303161736	0.422330782933438	0.337749487939837	0.0992926853138899	0.0969328447777371	0.43385475127796	0.74024776197616	0.409849699627652	0.442779665217384	0.353642106512226	0.351523533656065	0.234792907083301	0.310231846096775	0.555763247718894	0.199060050624172	0.0136913136904133	0.168911727087507	0.334037313081753	0.0349326121399025	0.317687521164158	0.0651980404034917	0.0919503084939948	0.0116466691588871	0.438881057707391	0.186401244086149	0.348405615159227	0.0394417199377611	0.13252660608727	0.372509036962806	0.0431796563276618	0.169059980353574
ENSMUSG00000000308	0.891408996800615	0.259638936832452	0.0257328612530509	0.319744710716538	0.051752581309185	0.675276165054364	0.0325125021810534	0.0408583190301784	0.498239376927417	0.507402106639412	0.238667001679197	0.287143250528516	0.494323416410475	0.513950747377886	0.147736594394652	0.082463420745787	0.153515011041269	0.00601927555971536	0.0240076110832319	0.252900526166831	0.277071909806981	0.252615601201943	0.0682148894267313	0.0117355794112918	0.163774480757903	0.160994074382904	0.0861570686922803	0.411095053202919	0.627288022842204	0.058455482783565	0.0801192728850058	0.0517071050285198	0.421272457669053	0.178009979169341	0.0189780709381753	0.964923479602678	0.036938379314583	0.537631478632588	0.177189805797229	0.209741592270707	0.14007447049038	0.0316434057428817	0.615949034927666	0.40849580746934	0.0986999532393081
ENSMUSG00000074884	0.406936643886053	0.0973339703032183	0.415185358502978	0.575422493379911	0.575475289088987	0.823311790029653	0.122282183741743	0.123541324748714	0.293455911207114	0.0987211347908845	0.158467381014146	0.630628531587512	0.337289784172441	0.842036040291602	0.413656162457104	0.151636081532234	0.0734875992144647	0.0341538005528545	0.663875160184125	0.113281898344841	0.455972538872204	0.782099184280546	0.632590347124593	0.0574513976157458	0.370974407675002	0.740078954920592	0.236684496311779	0.0342677151531615	0.0547846454764818	0.029384688764861	0.804117737145574	0.380832849220325	0.165563684181394	0.652675572671574	0.889578693358547	0.864395354247533	0.0722261441137011	0.859453375757	0.345661323366742	0.260259491659396	0.014072467369885	0.00185568663753457	0.400957850174158	0.144410422167874	0.667528554540195
ENSMUSG00000033268	0.163704202859919	0.18639792475743	0.127717167448372	0.232831158109349	0.135355169312068	0.272695914443862	0.0669002259118167	0.723894207062743	0.565471111624711	0.186826198725442	0.89416757571995	0.663857417525288	0.369239918981443	0.543481798427445	0.23216011342163	0.341780438556321	0.24089706896872	0.782835917356747	0.536836278530744	0.398584304119987	0.149313095853266	0.111717031398606	0.0522930424909795	0.198608021772695	0.586052104091527	0.191207059474459	0.685578993402715	0.136585156457753	0.270241579534945	0.00837768934370938	0.0125226424410672	0.212018240740207	0.343223875564409	0.541883330205137	0.4757211831876	0.512182122508236	0.447910029551248	0.0344788679400161	0.0583609533979249	0.948927062629026	0.0722488141451593	0.187363374795843	0.278451569078958	0.398014690248537	0.500244862260214
ENSMUSG00000079071	0.276159564168527	0.0815152904371719	0.254669519353417	0.429319052607198	0.46932064549553	0.0381473072294402	0.669404096834383	0.459775007479321	0.00241417876119625	0.0370577614951021	0.233865963384144	0.176399739660648	0.0962065805976382	0.0100656575450556	0.31695019573677	0.441320278771688	0.388339164551415	0.388750065807613	0.118174907839153	0.248534512886514	0.614724498354217	0.379856061808758	0.463173786049399	0.418899440676993	0.310403368996594	0.18192266985916	0.308046576442995	0.22714257338282	0.703234904184943	0.257809004057099	0.505405067935286	0.382272347577462	0.107908817698772	0.00769618951269725	0.311755492473678	0.0946467210568752	0.889092603340963	0.456802900871045	0.153341889976543	0.410907966005298	0.566840599958593	0.0631371610468616	0.393012282717057	0.411567509614664	0.227741260454364
ENSMUSG00000074876	0.156985870003992	0.891038231938326	0.825035694223573	0.175829573910898	0.183897776942956	0.838605824881197	0.400518128139181	0.375148979651551	0.225902752195987	0.561221304323104	0.340850982695484	0.742661444865836	0.104651402735769	0.354296244615939	0.355022300846041	0.711688244122775	0.187385498572936	0.312773256362726	0.512542168784771	0.016653782831356	0.293092809251666	0.0206651742822875	0.030792066891944	0.289293993418738	0.0460146784275956	0.35535629868499	0.0462205650207039	0.176412597398469	0.212388076995315	0.820157062323558	0.151372922917431	0.0703727459133782	0.0257732480339303	0.0140484814863058	0.183512117389114	0.12668821917988	0.194409759695519	0.4079351114701	0.406932941381047	0.780735339201971	0.550154268021707	0.139639942332327	0.1250641399756	0.410184015681698	0.2258431846535
ENSMUSG00000005803	0.0507681590452069	0.0624790184651803	0.899732656475079	0.60886349427484	0.224163301522749	0.36870159342263	0.294782278502406	0.254340175878079	0.270538715638125	0.337754526138135	0.127340127859973	0.464177886815226	0.0907730670038122	0.155607737199536	0.26911325350133	0.33718922880693	0.208110043097247	0.493120278991564	0.481876353581739	0.0113061688501509	0.0302141645861801	0.107796628253251	0.680931475769188	0.0617083757863813	0.154751722077604	0.18465652345778	0.558217133076114	0.160481929528204	0.220979618158963	0.606141161565462	0.0822459977836264	0.131723895423921	0.132974295620409	0.127694404113453	0.617157350344303	0.277462109170576	0.383050165842834	0.682247529021163	0.773886786889702	0.119879022933237	0.0847064768233855	0.292343543840967	0.0596978262140343	0.277066105195698	0.0592985459712611
ENSMUSG00000044145	0.0378763169749639	0.951984574901728	0.785689298304646	0.335046550322444	0.0281786088144893	0.0280105001257446	0.0302832682945298	0.0252074086755273	0.657423200555855	0.17775595849021	0.476359608235299	0.024651919148144	0.692091788006504	0.815254325105605	0.453235926517462	0.572665452522107	0.96584640150206	0.534149656542774	0.0409964715505491	0.474581175316451	0.00703083478036388	0.650465193457698	0.261284383929145	0.166935937698217	0.794098314876358	0.123169495196074	0.837754172196602	0.892165649465051	0.357224452487327	0.342586277179892	0.240490392788841	0.0227665904301526	0.504684529629449	0.236605610649637	0.156372853406684	0.0396836857568641	0.046464746097477	0.29862512179808	0.830083376759651	0.250958913113025	0.567253199087445	0.542014018170888	0.150407836816312	0.637084144486525	0.723104210639229
ENSMUSG00000050468	0.890973698678995	0.66426642194332	0.697131267256556	0.987221167560987	0.778389122652583	0.681371903264234	0.865047724465281	0.645769783633868	0.0690247915225183	0.556285842010959	0.733289475257421	0.530520852017265	0.142197257971117	0.621215332386242	0.819998266941735	0.249482453736919	0.597950768287468	0.537894147622362	0.228887407893909	0.86892168836127	0.850901076402614	0.651164217467092	0.195140683579017	0.522055913840786	0.992458889413141	0.849783680631696	0.574376245255506	0.746059773187279	0.801092531183196	0.178592751123606	0.669550044836762	0.66832971213632	0.734376143397846	0.958048032604976	0.429956320918119	0.338993353297674	0.930495001337845	0.751226393018367	0.124972912941233	0.500109178391863	0.699567098024807	0.226826500738716	0.596219935593684	0.728856635052103	0.695792700119096
ENSMUSG00000046338	0.720003832126229	0.719813407700304	0.426518717975179	0.595538306542995	0.847419467885651	0.287055482459233	0.213845232888585	0.691425455209783	0.438420020080339	0.262780477417632	0.422804050606967	0.561623771145208	0.804188799064746	0.575254126134432	0.43515605098824	0.829964919878591	0.464769920463487	0.43759430710107	0.691319628485677	0.657505686721318	0.733768141071387	0.0373043595998587	0.398186330273603	0.720765571763473	0.796561869661156	0.628697691520349	0.770949768356036	0.608616981096091	0.49101200351918	0.38537456218095	0.778364317389419	0.155789951862963	0.720140172412934	0.26779118404616	0.775389921103538	0.261771071541358	0.449289847711028	0.969433688583615	0.618681113694315	0.397407924362668	0.694124659494269	0.963937652067437	0.710879007600435	0.604139627001414	0.30790400145332
ENSMUSG00000079056	0.350724029435418	0.261103722965832	0.058952713293885	0.332589359934787	0.228215687408381	0.0255881104463175	0.0885213593292269	0.143956348188441	0.518057659101974	0.18095404057283	0.0394253151921206	0.601766183986164	0.871919403412754	0.942229301585563	0.387596152360057	0.189538239571573	0.321584820374842	0.252545663261571	0.639012313556286	0.128956729384586	0.114433478751469	0.985602968901864	0.0566875267995668	0.0837362720918536	0.400293281896486	0.0430281527370402	0.489068017934275	0.231539569960763	0.0824891023236433	0.103725175179459	0.318380312874127	0.333074269098708	0.211656889331403	0.263274268939311	0.0584802357283992	0.049324621593255	0.327098237512147	0.184900853084628	0.393026561928601	0.436447347066348	0.139977183380393	0.351375336110757	0.0754565650315195	0.0870699567777045	0.117816690406936
ENSMUSG00000027378	0.150277854418523	0.0875208496922175	0.860128299415951	0.535710432284242	0.475121019139215	0.824154463690759	0.731261924121471	0.55596077541675	0.626086817920056	0.271334153870463	0.751313236037686	0.196639630139407	0.74961336588777	0.296462271972918	0.672907362683493	0.140316135932288	0.841021224496614	0.0178019532662799	0.645553445912727	0.055238773536982	0.206038617064297	0.628619698509121	0.355359153477228	0.707345192009394	0.647135370217368	0.312365093149055	0.00628868415921414	0.195094853498009	0.875038617542622	0.130236915279465	0.589758998772444	0.332869062592413	0.387505294974037	0.907855305535179	0.237964145803822	0.015604530099298	0.376039687073787	0.335751716327129	0.0585296084493887	0.481912988931612	0.312749806838799	0.811993544259855	0.530341453100378	0.711715166410498	0.830135560982251
ENSMUSG00000082671	0.0646196847910442	0.381830421453691	0.257219435088086	0.220080567895426	0.193406016191557	0.421053161336977	0.388510876947234	0.636780182761344	0.808145136395601	0.713970104177144	0.0329608923474907	0.442349626096001	0.87167549113855	0.476705715239616	0.331990005337158	0.424603939388615	0.417982986585476	0.679418425214002	0.732045967335406	0.838386320954131	0.35999488376724	0.621321443745353	0.773123758812365	0.0427190091963993	0.877724629357314	0.319404714481259	0.617340077598522	0.860558852664428	0.79379224976919	0.610400426443026	0.836415017779904	0.88096637557411	0.389176005718772	0.660832007305292	0.117891722915043	0.393069432072634	0.42624313877975	0.289014968044993	0.558621438367548	0.687621078840222	0.483085602372914	0.736616844759078	0.306789523102337	0.947774290190496	0.636607838966814
ENSMUSG00000086652	0.422368122499327	0.0474211539398823	0.205349312968552	0.0883499371677099	0.569328935628906	0.028395470614874	0.739120566259486	0.532657483846264	0.248095382129232	0.932587206110431	0.757472861753777	0.34173367867786	0.866183326451144	0.626652006589673	0.736805882038512	0.618161939211623	0.535632431219453	0.478422701871254	0.674119326224724	0.635563586501467	0.609388760497891	0.259555438643119	0.822438025652841	0.567754949134911	0.872851350485006	0.629890294132536	0.520848211695516	0.941291075585104	0.841876761464906	0.0850081641294703	0.116837979376295	0.542818424882089	0.68541188268292	0.457471179528773	0.353255027516399	0.886873140695156	0.0735595076408088	0.586858589355091	0.26740318706642	0.462728020329629	0.679561457317031	0.917078627199702	0.808070063016849	0.564104507935516	0.606001859728574
ENSMUSG00000087528	0.649443267619749	0.327188930607983	0.231741533460792	0.506608732082856	0.458788892057265	0.546056422828626	0.544880672267622	0.798306094728966	0.36073137730954	0.577411364807659	0.138808594012794	0.224420104303454	0.79194639554519	0.838190984213248	0.141126172433001	0.415181456448872	0.17669681763036	0.632591840823749	0.697226010922806	0.72953780720558	0.266673928392102	0.145241329050214	0.996499703424776	0.941901062820807	0.795263963013406	0.498200766164396	0.711638274305323	0.612943861195616	0.661801429115757	0.277091884739451	0.507245530943221	0.889925413603147	0.808394630059091	0.159537969253309	0.872754515078131	0.591894287335253	0.329309129186305	0.345857765361436	0.392011625671541	0.628815779125665	0.226615065571279	0.855510670539287	0.353927243394446	0.91309156027496	0.275606813776273
ENSMUSG00000027399	0.491178545111048	0.397707220680292	0.447821897996515	0.420380430767421	0.96019265974505	0.467552567365072	0.400292195044782	0.442915903296338	0.748023754408575	0.457855750934667	0.245548937183698	0.394434010482179	0.395474241055316	0.834500833912374	0.797339232051068	0.438850153181773	0.461390682996569	0.388712860352153	0.638433036770854	0.362062246097984	0.882465828700373	0.352966112245505	0.402756381729137	0.390033069455572	0.577748783241604	0.849223296999979	0.322386953020254	0.346816790237183	0.710124123800898	0.440358407772355	0.482672400532637	0.314012283938169	0.164580557812527	0.533268999701098	0.603474836318954	0.375739995179967	0.417301782618398	0.27052088618817	0.779490892686358	0.930276087827254	0.544937813429086	0.548306127101493	0.866480852923809	0.590343870488443	0.505562718772826
ENSMUSG00000027403	0.573680972944099	0.963731336181305	0.717443405495828	0.409964109398837	0.685720273562363	0.33857104901841	0.0529054898042696	0.451454004988137	0.820238684550046	0.718908189754931	0.358425140927886	0.319495828348215	0.693449621319157	0.642599606731528	0.837666065370388	0.24011483643974	0.973543323370185	0.0827731023074259	0.187491989378092	0.356939540434752	0.12967360083969	0.734706597214938	0.93175500168887	0.0392263187935007	0.843515004707155	0.442975621539689	0.949107707038317	0.659970997669106	0.902765254271639	0.650501590588621	0.956618366694605	0.132603876040261	0.480901766161446	0.0211620391355552	0.14448555278801	0.0320836995332296	0.480568039896036	0.126888862474413	0.0352899174027846	0.207359750958612	0.745805535313642	0.550019193502383	0.136555233075857	0.383870765057123	0.512959865392553
ENSMUSG00000027409	0.719897024355215	0.356585801581301	0.521861763913424	0.328586769005812	0.231515394937165	0.44133034239438	0.654550874623395	0.9651205961624	0.111253607500739	0.314418437687994	0.232754328098359	0.178428086670187	0.813007155023485	0.327518680908603	0.707385565613527	0.568891565976135	0.975967968998838	0.509803408623969	0.171597768098086	0.359387602230058	0.128629750036831	0.356197250320502	0.664417145772891	0.524361388968548	0.305149166382437	0.374651526864101	0.405896608763319	0.456776303499369	0.251545992694745	0.444516960305119	0.4227363783746	0.310331262405111	0.109151515479997	0.676911728732581	0.308910342046547	0.194531739894399	0.505988033952938	0.226276070539412	0.393249829166822	0.353503064994919	0.358097772609208	0.454486279111002	0.194539900321675	0.230717313499348	0.389981062115858
ENSMUSG00000079043	0.0503471463238428	0.15861858091337	0.239109940685894	0.45634399600652	0.518587232544184	0.0762701260173369	0.763417042296405	0.146571993402876	0.146853482481064	0.72497373247044	0.0712078303074695	0.170767741720192	0.632301529713273	0.569340217104287	0.675980056610132	0.00857677290502137	0.536323100356408	0.476788141278713	0.475442170121025	0.0586376479459294	0.27231299559937	0.123705503271016	0.281332363535678	0.199743151991754	0.092050170394289	0.202646500428686	0.0368935772694646	0.611275355922325	0.03950747924428	0.562801595030917	0.739477888868616	0.784706002023661	0.0210683280959137	0.971797215013631	0.119485234370207	0.906697256744252	0.880872395207196	0.111253447609266	0.352393651404716	0.138598165970668	0.0686139494962629	0.296769687380468	0.341870605463226	0.226766796916737	0.899593709062215
ENSMUSG00000085566	0.760020306907522	0.594236734788201	0.179110866126996	0.800272431175379	0.698631192552114	0.0699234420408982	0.353895219268533	0.216898679761499	0.158542985911684	0.0622045359527029	0.355769904043195	0.17173725723118	0.151394746911975	0.137420025342946	0.365805641454413	0.031343803443586	0.918091577712322	0.123616370457591	0.049493045756305	0.323712749743854	0.0721638381489047	0.53709227120416	0.356969000846091	0.129706075730343	0.223619242858704	0.101396828359164	0.877589210533753	0.278042967754739	0.644997570449998	0.524464418305534	0.138205882615507	0.141494338820574	0.0488027312648991	0.832344738150398	0.493502541128198	0.595078351882713	0.701713171580223	0.852985285860008	0.77723229967936	0.573425039617768	0.258278838771334	0.0502193867420138	0.586300952630706	0.112765107187534	0.834565779441301
ENSMUSG00000027318	0.0240872491507899	0.515553638417094	0.267068276919734	0.0709536163008792	0.0596232718104068	0.0281732930857735	0.0184556034016138	0.880496921863776	0.0688161121756781	0.699095435337462	0.0259612493164677	0.099906627530735	0.690181471191053	0.243661567822024	0.892614732321295	0.179327324840289	0.172099466856768	0.416209399150157	0.619941482973092	0.355597346027984	0.121058913230258	0.413124606862342	0.282939237885039	0.284456580045435	0.440805284206479	0.0870542977697799	0.586031109637153	0.0511625551820015	0.017761544169043	0.763270999480181	0.10639753435606	0.412065987752741	0.0306276122676286	0.0090666886646824	0.0146263210542065	0.124748376713776	0.461715792499969	0.732481170218315	0.768711521867552	0.0604595794249792	0.838225850861633	0.0985470906018332	0.354554492354283	0.448974661405967	0.0846578464036488
ENSMUSG00000074793	0.129886881033928	0.0583807491269049	0.72392012423781	0.996019431357258	0.988763435131322	0.778704616002225	0.852982513974317	0.557805627441387	0.768151840712659	0.725090801112141	0.296776802527801	0.251456204526899	0.694409683876988	0.447962257492092	0.420209319495697	0.907130123586573	0.622668995838863	0.858524134689473	0.431241837755376	0.959340218208056	0.491641653675003	0.714981811799285	0.0892058270864252	0.0757127882210858	0.611445856402078	0.396787845739623	0.689214916570531	0.342666612175263	0.065707739624817	0.0898389959488032	0.628233205991457	0.329071321757968	0.915236832737317	0.0649354864599693	0.17799364529459	0.423780315058066	0.69125768622103	0.497779556869435	0.657904947982658	0.0654726152267798	0.212250947870566	0.754958335355671	0.934440298498957	0.418344611238106	0.823242708611497
ENSMUSG00000027329	0.0446907828699547	0.510333585119078	0.394063092280513	0.560812458678339	0.86650801836572	0.490310862614376	0.165585042446583	0.644486589311224	0.153555003061504	0.90455369372272	0.476285723215663	0.404652862208285	0.977431040754887	0.579430486671517	0.801785007376818	0.694487268663882	0.0264341140993826	0.0387062276728955	0.0280203784626662	0.602442369347292	0.319346172004738	0.763502289351328	0.825203415600843	0.59982722853893	0.477621180789444	0.0156273964480688	0.749656896258274	0.575025447035794	0.165892451750597	0.245097702642842	0.0424079505090341	0.811372429115622	0.118769585563162	0.46860024976112	0.966264541865072	0.0257022196382631	0.802718056427982	0.0146671404866217	0.113847012014979	0.40070960662571	0.434917172921591	0.610934133938892	0.449250266852746	0.725099659065316	0.496581807961328
ENSMUSG00000027341	0.00663834579670814	0.119476139699361	0.570291667435737	0.512815095560344	0.776523531194402	0.219117117619816	0.392584421927409	0.186733815799495	0.459568034146329	0.258731106311424	0.734745183269253	0.555963223106542	0.441031112947005	0.361453267639164	0.147720169585461	0.648817078161585	0.297342541828252	0.523666926702683	0.12869245980081	0.190626533728438	0.759308039922159	0.303605077722127	0.776468648174414	0.140846811941697	0.477599211012343	0.0504983327191413	0.425849962510041	0.695365656799105	0.0195322394787441	0.0167857994588451	0.31278360868446	0.226838944140569	0.238137199482707	0.222239318846983	0.0467125295044523	0.123461267868467	0.895370279871225	0.156666634282941	0.0587677658641143	0.739441762554575	0.715153366632421	0.253603726791228	0.126599190898387	0.872116726552017	0.518795856745303
ENSMUSG00000044991	0.927771614943844	0.874112517559067	0.816221293723068	0.475870123109561	0.88397753959703	0.682466068243564	0.721530606045311	0.259893347016003	0.630987808594513	0.369073015153358	0.719994678312277	0.271963902655608	0.365064501075049	0.853436839955535	0.942676462188155	0.839277348404964	0.360835723284221	0.370903464430857	0.561598317116271	0.478776563604488	0.250919112866492	0.262210284143963	0.784463666944967	0.778503325319338	0.79529329318751	0.780509478254828	0.723505855656472	0.77937188032508	0.930822785551091	0.278386529882174	0.766756423369306	0.948170204636707	0.549489493978398	0.731324341265329	0.518812368917963	0.871237034935949	0.655790851885938	0.0430619171401882	0.275659249932678	0.904149639673197	0.834789227231935	0.530099526193498	0.419596210097477	0.863652826926585	0.672155765305303
ENSMUSG00000043110	0.271551922316235	0.646570125760556	0.283847453047071	0.689763986160267	0.567481077015262	0.562687367473689	0.90767600874381	0.19037963462206	0.885691652403551	0.65956084307777	0.162465844669057	0.890049244713915	0.976556490533625	0.580970773092114	0.822876020290599	0.747935743643333	0.886089550409922	0.879109785597377	0.841811524659389	0.21909682808488	0.505435552126541	0.213825098334544	0.246061657591361	0.613818728086732	0.915353485827703	0.832920453621106	0.92457524217715	0.186034201708919	0.900067728083431	0.260193492357051	0.954891437667538	0.208516701186832	0.724990345925519	0.193311546051705	0.655877051820231	0.232148331846677	0.950234094597564	0.991083558235411	0.907844316288682	0.70620796672507	0.968805374029138	0.324815466789054	0.902538632854639	0.938948566160641	0.31087749295734
ENSMUSG00000027273	0.0217992518263569	0.0383406556673955	0.0239989085945614	0.183189050760397	0.0295033514412158	0.0688298661219494	0.0114146636452115	0.2947196386589	0.317765861219935	0.0931320272500235	0.0784784419411892	0.0381660735861266	0.233359055982572	0.133713773530332	0.0275448098315166	0.0222185763758049	0.397532328910396	0.214947595840892	0.999894606206739	0.248244086594925	0.0945559125167903	0.0796509052384851	0.174001228239451	0.0358379556796212	0.0250723476243115	0.0988577715861168	0.132590319049818	0.00514418259962547	0.0302981825999094	0.150332342392953	0.0893159480515223	0.128650670176755	0.0950830582311644	0.999952345835099	0.103345521316002	0.328960680245312	0.0695305439751838	0.0399473845063497	0.180367772661263	0.288290940784509	0.1094345461162	0.0796297460149349	0.0291328725171475	0.120013219477382	0.235951903921214
ENSMUSG00000027274	0.101087545084452	0.186564360030976	0.0394906061089189	0.176174356082227	0.170270867375506	0.340031938241406	0.0360469272071549	0.0369349997577089	0.337793181613835	0.047747701686416	0.0966139537732486	0.316946195474122	0.880678697538695	0.328259566032921	0.0109925462828702	0.201245673416555	0.442184049817993	0.105520080670934	0.934694362599879	0.204531515668239	0.26930116551293	0.0930638303923823	0.0996670729078462	0.1176743371576	0.0462486443395918	0.698493198379867	0.0339861240487909	0.0133287425923914	0.0481524195656031	0.0436653526604473	0.108311062794499	0.0251146013190506	0.440755448484236	0.611086028413414	0.367623822933355	0.0775801949533308	0.154607845722445	0.0973276679259948	0.256779987460133	0.292027350798502	0.318992533938272	0.0916891448880063	0.130517815176252	0.0630275769849184	0.713074963787355
ENSMUSG00000082480	0.509976799601844	0.412794038954817	0.162653895176688	0.56635514688725	0.548006956790904	0.440989264101972	0.820912665350861	0.513483444615604	0.0648612314110064	0.844213817224635	0.0189805192794772	0.0141526142210841	0.366735258745387	0.776872580273555	0.94603996111895	0.469712642247225	0.291793161503634	0.0110909869064041	0.407522201224087	0.239156070015673	0.0961735570397442	0.90261663800219	0.342389235620781	0.137892429798984	0.0227022122440753	0.877510390999966	0.156624675550738	0.291981558486054	0.857367643806719	0.576139959939238	0.448433943471132	0.32371333891789	0.523492736829179	0.342236378651371	0.912818826163321	0.143310413012113	0.0758622959083847	0.54929751657299	0.312366039459983	0.648666845851567	0.443653875043139	0.240985844317803	0.426696997560001	0.277878962609193	0.270073541126868
ENSMUSG00000027424	0.316086097059732	0.313774700710653	0.0203596083962203	0.00792890218589406	0.162883034018423	0.027836094384844	0.0986988764807323	0.00510915740724736	0.503527912248869	0.0503829193355343	0.110254868443663	0.0174591571452219	0.135740789493827	0.00700673691062213	0.0118993527446638	0.0620012417937769	0.159729592038489	0.0144627428682462	0.00239924375924729	0.00053626378386055	0.00583673277693111	0.0214141807261549	0.0783467775867011	0.00341795103304421	0.00506520962890874	0.00419728422376687	0.530128300518902	0.00269522267388177	0.00494520871998925	0.115364403352314	0.617523194488428	0.0177428772575793	0.00893033892961777	0.0835240236129096	0.00759744413454746	0.00037255465852832	0.0224152754744793	0.230058062809646	0.111956839043847	0.9079257426529	0.365361152797425	0.0612537865126462	0.0917214357788325	0.131275678059815	0.00207109260043719
ENSMUSG00000083674	0.349326705240874	0.721574794524841	0.266243058415229	0.42538942110716	0.672800234790626	0.269726289180775	0.453530558117426	0.326134892409296	0.476460754128259	0.390826339102712	0.30809341761709	0.389418933333428	0.589851157196588	0.893851742238511	0.900543468575133	0.12968169595041	0.701932511148384	0.497915230268793	0.286051795623006	0.429175409022403	0.933937174006686	0.744946324483522	0.488041102063699	0.372905455741036	0.724830653669523	0.363723031385008	0.300665980041378	0.469969589936415	0.664120194819505	0.362589486221322	0.582007115468258	0.387883892110326	0.931654209423474	0.825584170581106	0.978570241170832	0.421242839469164	0.418138732826657	0.330108172250443	0.780905824233543	0.651560886421659	0.35239968064255	0.744941030205154	0.92132916176928	0.901712791413772	0.292533689019567
ENSMUSG00000084178	0.45250353281622	0.0243135688329302	0.451810795784078	0.165456674689746	0.044290971570606	0.577484285806974	0.0180360980492239	0.367048313249688	0.0707239721860536	0.654579383682073	0.462479352155616	0.541652186454828	0.289112560902197	0.0329030618985999	0.309378488761374	0.624033921553366	0.0631562376294798	0.0397687898398468	0.173234558270052	0.0340883126981195	0.281763869809042	0.115854843962929	0.0441622711626226	0.103797217058832	0.812076563880229	0.0613277745051524	0.684378715229147	0.346367673414197	0.0222339498779581	0.0710803059944165	0.625300250403064	0.322669505251835	0.0716833758488398	0.0860300746204213	0.157327599287195	0.847841620596411	0.189116831911743	0.492424276982147	0.17191187885865	0.0170132348682541	0.0378987891952028	0.107073402531806	0.184632271247056	0.206269679911767	0.0177617740449258
ENSMUSG00000083750	0.804676709293791	0.401012640894059	0.311067008142618	0.30030674801633	0.258031969075594	0.6564683621804	0.755116458462171	0.156350006652054	0.231878412053696	0.239831765896696	0.154123276367255	0.6999211384139	0.733421618447292	0.196082824990602	0.692403393433623	0.797168862880068	0.284512376321126	0.334655229967347	0.803835820764759	0.237155214396851	0.287872045769015	0.724517407841969	0.917990741976227	0.25341213291609	0.608192085884377	0.590741049860687	0.407149483264372	0.24875492409839	0.477539978223151	0.292305280072239	0.367987817721517	0.825671133308146	0.0693076961982822	0.197637713477351	0.426487085192513	0.508552701982551	0.710878394906744	0.535265703270137	0.77459532857963	0.516515889894369	0.245351445391628	0.634841768077072	0.209667707473063	0.717305064797887	0.411192297077014
ENSMUSG00000074743	0.144311462398938	0.312115713103819	0.424172398729257	0.492717227615509	0.433292801930623	0.443267183122191	0.575764737929983	0.106302143208931	0.980548172819487	0.725427684956641	0.708326965280238	0.164141567159497	0.537534771412483	0.474800115461724	0.234149630316859	0.793825739021877	0.219024619022402	0.692630749920947	0.216417719472292	0.156968193455249	0.706363866682401	0.563753723456937	0.060958905790513	0.200138504391036	0.582044083016645	0.304611759655926	0.154904593054998	0.983137203084233	0.267684723774506	0.08910952881932	0.0383323852956621	0.270308550639231	0.71944799589256	0.363025825146461	0.602239475650957	0.570479736153117	0.396771736204492	0.209075246983269	0.21833238668357	0.140116111811174	0.120557505272359	0.3151266776075	0.432273309111711	0.518884719980496	0.0193952643335341
ENSMUSG00000097818	0.129107331886917	0.947143710658211	0.185242165988345	0.118767582651893	0.389310611628332	0.71703137593653	0.730203696585421	0.552697413826338	0.0529761726491089	0.902642705550514	0.705208432044023	0.462693045104574	0.13722419272041	0.539695782963767	0.776110862376405	0.18830128765423	0.750360176570927	0.774427724194926	0.435866385529902	0.593982631371546	0.562756348210676	0.910027879447895	0.150627428546445	0.11873719864859	0.597184720778939	0.614494970551179	0.106780792061899	0.5335385899153	0.527042883207452	0.155563507425388	0.873730360403666	0.509013683388926	0.519788427837621	0.78194815358109	0.898922769665565	0.967463070370566	0.733061406846946	0.985427044275382	0.407946956229922	0.0992175126475465	0.114365259798711	0.584184401359817	0.786393841239491	0.267434833470792	0.878840316843132
ENSMUSG00000027455	0.100122011908989	0.0106040284450168	0.0979175792170039	0.0874191970893657	0.0168484123692671	0.0303129716782793	0.0617240958702369	0.0555784327737015	0.594308467164345	0.0730824790915846	0.151795168894751	0.791677990755124	0.0743563359192302	0.0511702358129162	0.00504112461039866	0.246340271517899	0.00311202430014887	0.00600049201170192	0.00185295807435177	0.0256779085467142	0.0441772192720874	0.000564821167471799	0.010721354476738	0.000925607636052261	0.00496451497319537	0.0292858140256119	0.50722676799047	0.24425239643461	0.000670137499673391	0.00210583775345554	0.00368555572727148	0.00300551144006075	0.00233398614265738	0.0114622023584377	0.0888676895515678	0.016744949789879	0.00395505208968608	0.108317903262519	0.0044138389370472	0.109979101294572	0.0285190009181281	0.049021751587728	0.0457118411472788	0.0303132748412851	6.59458053702016e-05
ENSMUSG00000027456	0.0348795918564156	0.00607060363376329	0.0537437763864199	0.117127032503119	0.368942497784188	0.248590476906731	0.136669480942899	0.272620538498876	0.121879618348634	0.121079358289481	0.159120319844552	0.920734729454478	0.108499113159197	0.901161494906016	0.818126398828678	0.0195699723147625	0.139812452801981	0.0748892903025232	0.907386018237562	0.872071210448431	0.0465430908682458	0.0985192497843262	0.386966533566732	0.365370631278247	0.219152265869301	0.63169834757065	0.400161178092362	0.264990139239726	0.0655988513650329	0.678752092251883	0.148477419523248	0.085208256727333	0.384752939140294	0.0468489940775122	0.763153568394322	0.541022782309516	0.835295069086017	0.448718679638085	0.207146432522495	0.834605015948895	0.0630783342053887	0.133491051747672	0.24052424743144	0.451688488437272	0.368130587042431
ENSMUSG00000027457	0.478409216814172	0.587498752219928	0.86772781203265	0.897632510665496	0.57317993813506	0.813723517955242	0.305425281248222	0.823985615925358	0.435215214600887	0.562518680310479	0.245847113322192	0.017107780309561	0.834418931894054	0.777186325850167	0.858904242403702	0.467165845475583	0.765295142373384	0.849631965901534	0.401369501922955	0.0228838126040705	0.425139152756897	0.910008495931054	0.226042514357851	0.891342807124439	0.34324678201774	0.921654959283824	0.60218143598969	0.50995013721071	0.773802362824124	0.736759973047091	0.779638571566815	0.375011181945397	0.92034668934753	0.494105199009153	0.63381299202521	0.81865429135147	0.836098400692	0.682695871548342	0.43236824365053	0.118701231877065	0.775728000156883	0.97089757444671	0.37757715067405	0.363311677716941	0.849452447864708
ENSMUSG00000044364	0.338970685548965	0.724758270193594	0.331844345608779	0.122506252568752	0.290631178026196	0.733447835092717	0.410472291956932	0.233946871290448	0.193848922593775	0.10715513536688	0.735319339420889	0.886582681267601	0.751455979773566	0.348376245839306	0.316080451227148	0.154173294099373	0.649762001993249	0.147735251122819	0.138668128986471	0.116052665102008	0.280112700736074	0.206809979219362	0.268736548919439	0.321720942398473	0.474841320291518	0.283529739969101	0.224412382745643	0.616613541959874	0.323282741519942	0.123266294015559	0.659128573625587	0.903427568563293	0.188766284829948	0.400120909630622	0.740960105739183	0.84034639413294	0.415103654008906	0.637975708340715	0.457527002347118	0.0702822955811764	0.397408941475977	0.704822724409373	0.0428851975878899	0.568540372971665	0.775720005904575
ENSMUSG00000032802	0.318754580236463	0.369295655773085	0.287547671539729	0.78591193541687	0.0382661355046899	0.62015086979528	0.0339042898918554	0.203414258661439	0.906059333637401	0.0300090755495339	0.900246654602871	0.476149609695835	0.753150954917253	0.0256087888794867	0.209145948442363	0.172976159220409	0.367716098399071	0.247443174870731	0.397036526746675	0.0525423575703829	0.00914438765547225	0.181447082238932	0.0299249364111302	0.136310442263869	0.0879835218913786	0.482801567998845	0.575590083248528	0.208681278668243	0.133984084667446	0.0181005529339085	0.0666352733695716	0.177178675243478	0.225276101802834	0.2772603038203	0.424166960117683	0.672887295057861	0.271633769765473	0.320828961352244	0.785309349722044	0.609808546057246	0.248194046934256	0.0945223694704485	0.171718264761307	0.314286238056152	0.0165165495511713
ENSMUSG00000046020	0.0166431106847916	0.452599454031523	0.0539140343240399	0.700169686211051	0.613631362426444	0.33976706323541	0.120325192352638	0.2011796893634	0.656107670380544	0.0489249670819009	0.118589505999332	0.0524384326947941	0.357983011035229	0.128923900902119	0.0922029090470365	0.677002959580788	0.148669722354213	0.156930222911941	0.539216084379174	0.173678865145623	0.228366064545218	0.107017516820663	0.11955393019123	0.0343350896323698	0.0894840341025089	0.0303805298172645	0.0199135598223063	0.0285760822308597	0.316128104203581	0.120100458152268	0.332145090990466	0.164924415156199	0.153340932347503	0.379804423412444	0.615334802088289	0.00671714178782209	0.101802099743446	0.0169511888273363	0.0283698227848102	0.0503728910391548	0.0557801268464293	0.458784664146502	0.622168312563143	0.0955514366025412	0.349229468804712
ENSMUSG00000073236	0.99999167211789	0.100775109767964	0.173439765279446	0.999982428631762	0.18405518565935	0.11622431703079	0.125211229149344	0.152480449906764	0.715222512684023	0.180805018416272	0.153451077895622	0.0736694311825377	0.131540115461928	0.0671062236227723	0.299811344270388	0.0205756083848112	0.999962560819771	0.23622851696515	0.999970716548793	1	0.103938085861048	1	0.0688400739856733	0.0523710066306335	0.0602096966662787	0.167242278460156	0.0374730602318903	0.00737988291006776	0.142706771055389	0.0330550726266874	1	0.137159874141684	0.0737237794253453	0.072707874546921	1	0.0772693796864438	0.0792278385171303	0.023027429346387	0.118442843314091	0.315561927075463	0.123635829318348	1	0.045372033406739	0.111137952575435	0.130858643731613
ENSMUSG00000027480	0.697917974230256	0.0621602824368511	0.777480199542468	0.0850877203653057	0.506302218465699	0.534182351225633	0.0865554798679186	0.550649248933177	0.0680664097179549	0.872697715954459	0.775872946264306	0.809708787995356	0.926611632415679	0.550534131257029	0.963797228830325	0.155388163938443	0.446628742869541	0.123300843603749	0.249863135259123	0.0972630061728137	0.0980603719651897	0.795171871910237	0.648724312219706	0.535544149927749	0.329516296152985	0.628024374055101	0.553217460833434	0.0750294131261703	0.879028732415812	0.110460183156572	0.757341401583095	0.867670828297522	0.04205533664775	0.378779809844651	0.894275030027735	0.072934713460612	0.14843656288439	0.253117104127692	0.0736622647285427	0.0691556503762865	0.0570984248018593	0.697939427466248	0.0336575721545069	0.56258176495135	0.585074561088188
ENSMUSG00000068009	0.0337463256615077	0.50853323854713	0.914284391469842	0.148940967127924	0.0465225122131848	0.44491575753756	0.147008227904056	0.262659927425034	0.00113292642440768	0.261557450774136	0.0519305768354196	0.129159181373996	0.162912928586293	0.395286895729085	0.127037497807179	0.35879838166023	0.155463086593888	0.244892552718893	0.23840995496634	0.682321101334197	0.362012277210177	0.593635448735127	0.723068041108399	0.415361545469455	0.647317131661169	0.474010425806945	0.737322042763186	0.0142997515579526	0.800002868886116	0.222519796025515	0.0278205675006574	0.127367907271955	0.820633815289953	0.488923076933509	0.0449441300882274	0.0472425400922106	0.238692265454886	0.340764897105393	0.112762087894416	0.120459434453696	0.0937591834913099	0.321217974537636	0.00192656445440337	0.25917588830501	0.672886084016134
ENSMUSG00000068008	0.887790736093625	0.265128897832512	0.720732664861658	0.317278617097172	0.23138230911492	0.483173753537708	0.300086550176134	0.714523272005501	0.702300418492014	0.751982256599722	0.220967510147561	0.851307951511784	0.903922243804398	0.509240950170445	0.426651387844929	0.168819249496972	0.629405765366802	0.357485997167138	0.448887344093682	0.787454428551331	0.262540181807274	0.300890795341833	0.289646184885983	0.163741471932408	0.337711991086476	0.912336010106237	0.0621169478057476	0.291943821010691	0.46576809239459	0.846667984718543	0.365624829215019	0.54786764671235	0.868471053255794	0.112508015092951	0.133343225234284	0.328518749359289	0.410933406342579	0.48271228552161	0.270488235364146	0.958217163199622	0.723754650213156	0.674521133185079	0.46688884851355	0.32212513266563	0.70144159343923
ENSMUSG00000027485	0.0694416794644915	0.403178239884629	0.0454635763343344	0.0381549424941245	0.295176563761793	0.0316025785949805	0.279803954389823	0.531508903919272	0.254562175009924	0.167845790656037	0.184366407405013	0.583339965845729	0.132106537276349	0.107937359822154	0.109598791045122	0.713976049531201	0.025765446157314	0.599109155733933	0.11542782119696	0.0433768276872349	0.534534163096558	0.166463735673614	0.275496543459674	0.186851428929244	0.0270608282629785	0.516153976489001	0.758333936502095	0.0239504267028252	0.176977535789387	0.0389644557531589	0.760468369523981	0.302749341436048	0.28316152585666	0.0293898257448848	0.502457684274796	0.742799845737253	0.532504625567651	0.149727733615133	0.275429277576783	0.110066632242714	0.95276588584671	0.251580489301748	0.26382009035836	0.475602747927094	0.577681637330454
ENSMUSG00000038572	0.0920919480712675	0.192066233669237	0.0425721170277578	0.329421802735386	0.136661205719689	0.851288771130229	0.0346812760118739	0.105915682461517	0.0442254722228689	0.130381375959384	0.131037530113922	0.582872360525107	0.144055787736758	0.022834742306862	0.499937778415966	0.0898509656409148	0.0366021290519304	0.0445062859466143	0.145863997765575	0.0451187659851964	0.695827737622583	0.204645998753736	0.0509499843451467	0.0358654718604297	0.591069953155182	0.14019850984011	0.0439128760239912	0.032793287409781	0.321448304889072	0.49320870631633	0.0416322785462714	0.0343559702734593	0.167509437996822	0.206720043882235	0.0864101961068773	0.16071255041644	0.241252277916732	0.584787330606048	0.326524575045068	0.506016264625961	0.647339787060989	0.25648594509096	0.426978767732339	0.513699999837835	0.186532893816125
ENSMUSG00000074652	0.0857717894882366	0.254460608136195	0.82846757530671	0.364418716259025	0.613627620813739	0.484991435897022	0.264506528707185	0.16852720907812	0.714459047530223	0.4214604118408	0.387337738128806	0.454706995346222	0.173080407754604	0.484831699716402	0.77758340306928	0.0931880682119218	0.376126933895832	0.271237807532888	0.758431043258771	0.39238225525755	0.400192732807141	0.181701336303657	0.626951461844519	0.0413430510947428	0.266818239417227	0.727079882806388	0.289012280137391	0.660805884178715	0.279200145178628	0.401325330952444	0.528950087216989	0.0870529438688146	0.15078267378628	0.619348982793274	0.735510673272075	0.0389219269003654	0.317642978176573	0.589240393933741	0.242601147239967	0.327862729536013	0.637962498276435	0.5054324296202	0.548887642606956	0.945556962685483	0.92043603717326
ENSMUSG00000085546	0.312440146349483	0.316025371991841	0.453836485695229	0.234250823525971	0.52568304331225	0.297398268288545	0.0653616201403841	0.514448907423901	0.145195460481968	0.957660330545841	0.976493673843958	0.5670383632605	0.2912059793923	0.135662860828478	0.109535120793535	0.316922141640773	0.0440512990583952	0.884556241650856	0.0897494991424642	0.273177600262296	0.17595190415357	0.108350388517751	0.351020930116668	0.565780114325532	0.263803666823551	0.136167738610376	0.23880675172369	0.749662922205401	0.168611824449914	0.171319261796462	0.327665276483576	0.271143166410802	0.117387104931872	0.259383246111227	0.483699096699973	0.17066303884067	0.163313187397235	0.274747728908231	0.207037692111602	0.575734334555544	0.281125461909383	0.328878355423714	0.287593063565871	0.631584994234636	0.0656987727908014
ENSMUSG00000061272	0.0572526443946479	0.606813816575855	0.431100748812225	0.267585231283231	0.494025201943011	0.419761743787458	0.231705146528575	0.11228549068901	0.0242550738772102	0.464648201025743	0.178376429993737	0.655733007273321	0.0979423873472798	0.528399409685946	0.788286154156258	0.00711469988499529	0.0650226574063576	0.0110543587630255	0.121301016559152	0.409722558056395	0.0449985612390948	0.826333886690771	0.0731776545904553	0.727178958390477	0.598216048109577	0.839334581419058	0.226841212471986	0.283528650890192	0.235187754177402	0.835923827100066	0.531081583047981	0.856980410225555	0.85245289772164	0.222655316489695	0.178716957499707	0.604842330128341	0.815063552126393	0.498314518030918	0.687487452051143	0.771526429339589	0.332519590918845	0.466743001779282	0.184684236401869	0.0560011433080527	0.0624635735012753
ENSMUSG00000037820	0.775720709509827	0.445581165077039	0.648975983899767	0.386921915978471	0.0543913222838743	0.855850201735477	0.415416812815504	0.796843760094863	0.704861515259483	0.653865730023864	0.512151752371642	0.0162588982321886	0.282507778021787	0.16212538160005	0.924940948050823	0.576609519310345	0.0107667138012502	0.0259187841229635	0.55136400333734	0.266269005676553	0.188869323293394	0.193689163927467	0.165253348951699	0.30007166621067	0.702108176124337	0.184695601940874	0.684652371780102	0.669263380887119	0.034709837650381	0.0148428169773758	0.330486074095962	0.151522895089103	0.40550099637014	0.239604916595596	0.829365454765499	0.772215152402014	0.147631071552042	0.776967990414926	0.422006273740959	0.903124327495442	0.0631382926747574	0.0971878510940661	0.619079208057659	0.868958429378055	0.716138416003376
ENSMUSG00000027654	0.271662204351292	0.725396449536306	0.538246954062681	0.441576454255657	0.15774481710836	0.514709110836946	0.572344187741875	0.585794767524955	0.623623742339162	0.946460808618232	0.300689380257832	0.334632865155275	0.463544390846663	0.458278255095685	0.454282341098227	0.486142708392677	0.439657334892554	0.748559859846597	0.607659900661618	0.335614156664775	0.836005761224335	0.606278339433801	0.577776674559601	0.826488941788956	0.768281452163062	0.820195140329018	0.35485267644498	0.352149111077908	0.637594367180106	0.487770315877707	0.295938420960577	0.925067754812891	0.532708446823274	0.306313138044887	0.662701927750196	0.488785427101542	0.512063957002324	0.940241448003783	0.32922443877342	0.629658117774326	0.313440732077734	0.269375077087297	0.509602108180206	0.35028960549341	0.293899514530903
ENSMUSG00000027412	0.00869099166362889	0.00772653264754163	0.0439063117052888	0.0370998175615024	0.0753831204788763	0.0459860280237887	0.00704920344140007	0.00478093672475453	0.0468151771607054	0.140908231075576	0.00742091427849388	0.000533904731734737	0.0119113045574295	0.0032519579693833	0.0410117885049451	0.0123845359578943	0.0160408775291693	0.03936020973994	0.00812312098723574	0.0177872345215137	0.0497822193405081	0.0120554810782144	0.0562825576568968	0.0281343029742432	0.114849702176526	0.0404853426663655	0.0778576990025187	0.00284265864214696	0.00183679400903467	0.0131922310428751	0.0209787193515348	0.0983138111988437	0.0286962613177536	0.0429547511700919	0.0310559524432565	0.0436524437849173	0.0714826989295543	0.012154959892222	0.240994612493898	0.0883133227138431	0.00390195327525491	1	0.0336493046104376	0.0367050535276969	0.0138096860362025
ENSMUSG00000017950	0.0758611961000481	0.340828851224246	0.75738319346206	0.707160782165745	0.182101229721407	0.855481450507149	0.660133713638004	0.217380392860747	0.525434832923348	0.259273741487939	0.53542900720277	0.805126145173967	0.497832273573001	0.44094974511272	0.447547689659788	0.424136771098512	0.326578024515971	0.378787513819463	0.407475161199722	0.947052807229448	0.408624670434125	0.908877669298081	0.74037497723748	0.343653129401062	0.484075729355315	0.393589972631384	0.879221819794475	0.628432913505158	0.443116118327943	0.594981956446005	0.109497512035137	0.304151447725654	0.678450936214552	0.9642372859151	0.718561021657458	0.251023087020939	0.382631225375662	0.94397155309886	0.409937556703497	0.151836115989734	0.0558216394260173	0.399420397890741	0.857664232511822	0.758857480514944	0.291367371646001
ENSMUSG00000027656	0.124876459582211	1	0.128731240080628	1	0.145671691668103	0.161276477431261	1	0.279361066004067	0.194290822430983	0.21979324856523	0.330415397733448	0.280098644614343	0.0941126309303561	1	0.201959285576187	1	0.265044217859655	0.0711875246355077	0.0856003416153361	0.99999421202006	0.27593530652235	0.335687846070567	1	0.270015276679545	0.112206684593547	0.243904768109437	0.232254504596717	0.287193000844245	0.150932295478315	0.103727764504436	0.238369707742175	0.181061573107046	0.246908707419304	0.169924806272702	0.252321347283859	0.352886884006429	0.163546943949505	1	1	1	0.243688703790279	0.0724966218807958	0.331598071257344	1	0.285428273199981
ENSMUSG00000040164	0.561650996548921	0.303676992858873	0.558133939914458	0.49778067779937	0.775520502963851	0.429209600617155	0.32741369618575	0.525856341453032	0.870722044759195	0.949132334932657	0.37555263060275	0.407936047096808	0.519151670939876	0.465302913847425	0.91421742341947	0.63525729050149	0.456090927289741	0.57490174780969	0.503452280683532	0.597992284384649	0.511447330589615	0.440806393211715	0.719782019843938	0.478095491957628	0.395596968938049	0.733714310687094	0.76332263743488	0.453631904539274	0.45140201819508	0.536348136934783	0.625079770404544	0.55692493851744	0.948292872928781	0.637223866892036	0.20503256088071	0.268052862188641	0.180389022251773	0.594575257178843	0.275189545475314	0.443287733336009	0.503456775250905	0.453311174821241	0.492685403240299	0.966315237107156	0.299775868179641
ENSMUSG00000045503	0.800791861075609	0.162572637239649	0.15090434608335	0.184671580556792	0.284814023590353	0.247054555696079	0.0330104351467827	0.0789966380638802	0.336672600180496	0.231862790753558	0.689871291849172	0.0842407020312068	0.0450745790571844	0.00717664428211884	0.156155682107159	0.247922053823439	0.0283397073852481	0.117813850313031	0.012445669050614	0.670418327531628	0.143273207332684	0.280447854204739	0.375323364465953	0.451860654798757	0.20884180404248	0.0606787360447389	0.790008076787282	0.210961046268128	0.100328865708909	0.23326099305409	0.482502390681945	0.0314844376682632	0.0824797824956609	0.0130336578290595	0.0965053606245534	0.170525139499284	0.157270124351635	0.221307463326773	0.254139889467241	0.860794479253	0.0490138773122158	0.223610207401618	0.283768415866979	0.0163405816814022	0.107151722571599
ENSMUSG00000070533	0.513365878657358	0.409757116008257	0.32281933326844	0.402270883384688	0.86423103125253	0.421481705697501	0.271756477496889	0.951438154056853	0.26686441745583	0.39030605940844	0.16197220621817	0.960291583540689	0.284079992425491	0.482844242815714	0.302320215177202	0.372930401969875	0.564307173715407	0.77332503591399	0.307713254511313	0.87863757001405	0.446352031564389	0.31120149605425	0.395604481571266	0.293473501811771	0.457026659239083	0.630792119835581	0.908646377995645	0.946972235169888	0.282842772765115	0.839999448633205	0.509513020916554	0.321034620207507	0.191076391938256	0.365198100364149	0.64913810720362	0.517806074269244	0.315702654078545	0.398786921661077	0.270728131568683	0.56841418558995	0.213868521057356	0.341916308164785	0.239777698984661	0.221609584710193	0.307597972968705
ENSMUSG00000017307	0.414455503108617	0.380704112894955	0.86154393301891	0.227965863408121	0.0538748357490314	0.741619176911695	0.635646003118323	0.369075006772859	0.0839519436482242	0.515013833602185	0.539493422789581	0.495588625275633	0.547071018065776	0.609047157565519	0.227264498770104	0.198412105508142	0.266190651044956	0.180537776637787	0.781931688190685	0.25441896740536	0.677918002308573	0.351999548041653	0.52162967725965	0.481334979028908	0.0813042155683786	0.770290023857198	0.405456670694108	0.0808328567720257	0.52487639840137	0.1561890107057	0.66926840317774	0.779933182281038	0.23692454972659	0.18547689702694	0.0169984088868873	0.884124076592769	0.452132668760064	0.325896483991814	0.29903745126578	0.134405472500441	0.8173643977766	0.808358084084296	0.834284992640008	0.434046801219063	0.333180279425932
ENSMUSG00000017754	0.0480564183451571	0.363301340457469	0.38236464389972	0.92737233554039	0.7486936454767	0.103963097688647	0.147501580096949	0.0355200252432508	0.515070773711403	0.287179025344729	0.0732121469602121	0.161864416832647	0.174725103482964	0.612180083684527	0.105168285372002	0.0624184785290086	0.457350221551722	0.230526898241477	0.31085248860906	0.707665057119711	0.349933841261225	0.454785667560181	0.386445195641261	0.862136000301732	0.75898172522754	0.69696855888724	0.0235362841167743	0.0664448853362642	0.153804961761502	0.290964353174351	0.709277680023315	0.464674766986796	0.356509132257839	0.0861126935930805	0.702514146982285	0.854012552157966	0.721483656370573	0.20878989518993	0.669214275935001	0.37856189173935	0.759289462299394	0.251388847615708	0.135400093620154	0.469568496017689	0.592268637965682
ENSMUSG00000017667	0.143749501148473	0.128103426295674	0.314404107120324	0.958706474374555	0.115290260202206	0.0777189202238837	0.168760261424333	0.102142860114369	0.683605439630091	0.216440895527007	0.358009896966317	0.0442006741024258	0.652203879943911	0.526810010580776	0.302918414179492	0.176990607518227	0.551904307867308	0.725945254418897	0.323035617474955	0.913218906328505	0.582476346796733	0.348360637114505	0.133978024831661	0.277263572049506	0.272582776184026	0.0999730435980386	0.358132118947837	0.848769412937434	0.541753879560026	0.942544051732107	0.533457556164207	0.0760122783561021	0.542273200884462	0.454446798477041	0.281211277495043	0.368077318223755	0.17172789971516	0.326033837226805	0.551321380313934	0.158776312701103	0.183943160168439	0.8787109516862	0.373572392305515	0.770042313160075	0.0859117720674997
ENSMUSG00000090397	0.131352063191549	0.0840285412409253	0.0726072051818548	0.00629115123248084	0.0534175315169989	0.112267737162273	0.0306351099039884	0.0640843043262064	0.0485398770999073	0.326318507166291	0.380917565528173	0.103952826199198	0.0341958591946556	0.147564474209088	0.00238426103128177	0.260199641765143	0.00192600832258933	0.324510233114282	0.00286888945717817	0.257372889335308	0.242031208628469	0.00454350360671647	0.00539801976775534	0.500447039336377	0.528792954174798	0.0470192609621315	0.143645491891979	0.653456553333189	0.0158702368740212	0.103094886035231	0.0437513015781464	0.547968373563687	0.0343462078682875	0.104694739395916	0.0275877243796473	0.0216859228006119	0.232433873465294	0.144546274409822	0.307221019273439	0.320862626514869	0.0156215935326181	0.527260450341227	0.35003613563377	0.098800727443442	0.00295313222381571
ENSMUSG00000086605	0.160929815028721	0.0941678308498902	0.105446769058827	0.117542316977214	0.838831401096221	0.0892990738963196	0.261613407092823	0.350484228199857	0.814328668283682	0.206058526899279	0.645463434834931	0.0841259161793176	0.377790604559026	0.398711169776264	0.435781974958883	0.144559243487793	0.107853545229088	0.928669284289813	0.657587785185286	0.108023400164356	0.810149888788895	0.448207467923575	0.523584100753469	0.0941125901850737	0.909063353229235	0.271819630536229	0.0980176452097319	0.276163560747021	0.258872810909739	0.585068430417092	0.373300141537924	0.477441297385593	0.271562043660607	0.498418289317764	0.790846830425512	0.100447399912948	0.552501444682392	0.278077627192618	0.521652936481349	0.4683323067017	0.321449721683398	0.581526436987673	0.638929461252742	0.401160499066771	0.898824736606065
ENSMUSG00000017969	0.453845879093462	0.285344363873679	0.420497524664905	0.569599462027892	0.995670807994494	0.367948319644991	0.377246607562721	0.386323334828769	0.432875653429717	0.325275514103436	0.309202921123359	0.828376946767114	0.371087907011169	0.335928143428547	0.29471859569671	0.558929780846947	0.706987139732836	0.800182721947181	0.378455243873849	0.395387847610058	0.707377687460155	0.381029452734523	0.483190673365699	0.386595837001909	0.344435053717663	0.647011126104251	0.930506018275046	0.41614558681508	0.703583808275421	0.482243510783537	0.424322939401844	0.50829151658808	0.377749192183281	0.945393724532402	0.510652487770624	0.508778378351123	0.415216925972148	0.328943296798116	0.867384018522225	0.514069758088839	0.755207338184202	0.185888940605558	0.495167273982442	0.305863912190348	0.587867116790662
ENSMUSG00000006462	0.0471059265028331	0.021676594905564	0.645661930748475	0.629212138248399	0.11519551585228	0.496803177739421	0.190078479106909	0.258210852952919	0.517704665251132	0.82096395916918	0.706493171142697	0.8882059402235	0.555554729297951	0.147801201360834	0.69427849075809	0.0498046777582086	0.0467103627097296	0.139673238305038	0.159686469309451	0.135263548387772	0.254564702459773	0.341902830342307	0.366059334926353	0.0570287486272379	0.110052219832112	0.231945854948451	0.76417458681479	0.412198480495818	0.394017163113138	0.0456603596233864	0.10432359435938	0.195101778706015	0.312804933594621	0.972776164336392	0.49208457038899	0.111363584472885	0.400271165634707	0.0742393166341794	0.294206884352033	0.32124102211042	0.203165319262954	0.0670434534402384	0.176120968635593	0.0955160151365182	0.119335214135119
ENSMUSG00000027547	0.87681413817832	0.940608362576948	0.780691395487588	0.256061193613662	0.80024419115743	0.39321800229485	0.924515935705962	0.261834143349402	0.714588130188303	0.479526040664903	0.728223735752783	0.946957217836364	0.916373224992408	0.907523480051587	0.212746620750123	0.8363244064723	0.632629135450592	0.714929384079309	0.789131832824521	0.556017150213423	0.702552629475573	0.797923969642186	0.906220647912339	0.995479262091496	0.770927294622001	0.581233753667387	0.936378755592064	0.865370422371718	0.727449005281149	0.277133070777883	0.581305741968801	0.941424035333099	0.753001800754408	0.973634128851415	0.443063617650732	0.867381348124525	0.839072457342902	0.933231137113658	0.555144806407513	0.643096674409639	0.848268398279721	0.459970290085504	0.835346351428984	0.221401236124301	0.523869194179112
ENSMUSG00000038567	0.932092724920368	0.360830760858571	0.328252273433336	0.986801923597146	0.999950090996348	0.816003655353693	0.556265549146243	0.807283938491731	0.878300734761814	0.802781361659807	0.27456191449539	0.884634357618024	0.397387405710261	0.347067991374144	0.750692803351041	0.480726801163012	0.246841950976617	0.478091072804833	0.425992604994477	0.369969186854802	0.894968717303343	0.378873348090192	0.907718789780059	0.389540360509867	0.318785626497187	0.354805107011905	0.971247844130275	0.466798800699292	0.903448047683622	0.41405800312058	0.569162785915531	0.344854296973156	0.99167315870167	0.605988176560617	0.553156415691907	0.674256409339085	0.462649980959323	0.766663521975327	0.345540066205957	0.347787642734761	0.759971226861969	0.457485011832473	0.451266563686711	0.777220515657345	0.478284830261431
ENSMUSG00000086823	0.547313642739829	0.928190187005874	0.366554888955894	0.616705895732167	0.716174442358142	0.291503799634293	0.266159447012091	0.231415606577452	0.547140131148284	0.395365745613985	0.541755677388864	0.323387613864238	0.98819782539218	0.215959736806005	0.532460899841887	0.452397979720249	0.995687907582104	0.338449739071613	0.785520859824306	0.379105247441637	0.831205185642223	0.300834881317068	0.302349751497083	0.347549320531122	0.302137457697295	0.208988038303432	0.364307333864676	0.355753412240234	0.622498153795377	0.334143344501987	0.361650406096384	0.605035706579806	0.111180150468575	0.310966717326706	0.427634702547128	0.249411913586945	0.893735366234912	0.872490871596627	0.629094919331211	0.720405569353792	0.973750260284748	0.408826801796652	0.394475027271392	0.955775608271964	0.330249586928709
ENSMUSG00000085905	0.256368981963478	0.868637566042023	0.393501236612062	0.213679947273504	0.315559481308221	0.5469216874183	0.289127282543533	0.97357648936912	0.100428824475577	0.817432215933861	0.905606297357442	0.182899273624889	0.329142958009682	1	0.905257136369101	0.615713983713416	0.928324200052049	0.95620412136139	0.14607339264944	0.916541239863322	0.30502105122517	0.20913852648345	0.306115949215279	0.275775646105077	0.785536340015822	0.363264149749852	0.639480703248266	0.854905520632033	0.575697487575435	0.916166010289239	0.307091616297556	0.22151768849409	0.428116793254652	0.183442157726601	0.798360823448758	0.734622259405131	0.369063288188235	0.499072783470171	0.977651366382502	0.228473932112984	0.960444218978149	0.395655040022094	0.49440631365038	0.825807898491237	0.161883494168706
ENSMUSG00000038400	0.189723307459853	0.1655958564012	0.220094742405439	0.142014849864988	0.011357839018383	0.107088634257489	0.37807923691835	0.287946910602932	0.0872368304994269	0.460748910158876	0.0992505489450326	0.0347982223816584	0.468833225353134	0.416213132728418	0.120446057688041	0.0734522404380827	0.725885775236707	0.889057643830638	0.656256775080352	0.198752593768674	0.335796184115425	0.124209847140067	0.612175467788291	0.0202146219421789	0.159910290717666	0.378572189467525	0.270408746483765	0.0433162676023888	0.235661425156797	0.767155578941352	0.866142117494489	0.621114080750291	0.549456520594584	0.211116104953556	0.04915201869534	0.495198575678129	0.01608455937823	0.110078157487541	0.291802708662587	0.433925194107129	0.0532457148711232	0.272693461456609	0.217832793298811	0.540902271698059	0.744040174993427
ENSMUSG00000082543	0.324526009819823	0.15318354351454	0.590553915144692	0.911842032070381	0.939886409209086	0.0961339367944021	0.0861126663342483	0.527169538794915	0.173473835385937	0.315052096170967	0.0898622190355703	0.645385654221243	0.518737124182646	0.1637496126751	0.0476304132509155	0.135116739215509	0.389663139867403	0.865913101188876	0.304154130051857	0.619325932061038	0.144890621448474	0.362828969687027	0.168050388832172	0.0524037818325113	0.283427621916129	0.516096725848699	0.790687785190348	0.0549045415006979	0.0957416620420176	0.0466635870793064	0.538686745168597	0.0268475777588498	0.741379989557338	0.89351629037326	0.0567862031780996	0.585196091058947	0.253600499079168	0.249601029131028	0.115628241202627	0.0675608334086692	0.0633487553669587	0.897076000012067	0.354759670576114	0.391269426763994	0.351221494295864
ENSMUSG00000078902	0.874589689119848	0.840656996454825	0.759394756592339	0.517011033555783	0.254936693760605	0.515107268092551	0.608107031583184	0.151504391328662	0.99633785876186	0.945415279054799	0.572869759273762	0.358622754838945	0.159104885276267	0.145271245583079	0.815139045925196	0.239353880003351	0.914932259121024	0.633120462959043	0.463391266115606	0.180613189499768	0.958484880714762	0.170514322831726	0.196625564823296	0.928409938725483	0.959100156005661	0.616272145399108	0.769544656109689	0.805522567356653	0.729667609703407	0.184547433147914	0.834681327066731	0.782831341962102	0.802790836537245	0.766089303014369	0.954412629223702	0.925276554996806	0.942010468760207	0.588101832565397	0.506719096542858	0.531990688477987	0.64459916389153	0.999624996376189	0.984650731084035	0.613397791454145	0.879043523907719
ENSMUSG00000039108	0.696089174919303	0.285059137765604	0.354353426721738	0.50293337298496	0.179123709227533	0.941272415662498	0.927961682546231	0.442050286973541	0.235031527958309	0.285197396715553	0.443987554761301	0.306825980583763	0.336039635085782	0.788311872960893	0.752074109530017	0.882389132060575	0.252743080473505	0.62789323427444	0.316874931552295	0.312494801365629	0.32363510427697	0.271871429597921	0.116000603561908	0.375506107470408	0.410836988908147	0.409895918609862	0.559161030759362	0.329592196754257	0.366228880708897	0.335088283475567	0.701754207995444	0.647452907087902	0.204232995681115	0.293719229276304	0.570350008054985	0.837888652412953	0.22467392121666	0.751446317100875	0.10619159542475	0.365940983442026	0.760414557998855	0.65380381573593	0.832937248064106	0.305177174474876	0.434994825829545
ENSMUSG00000038932	0.957475501255558	0.611696879825707	0.252229566483594	0.618646844544041	0.525911458986448	0.781061155929343	0.827144462829739	0.5930160582018	0.75164909629783	0.827838963923341	0.58311135568218	0.233154648305636	0.673104038628944	0.187789943341852	0.90853803387293	0.256085981363722	0.185217454925141	0.801886350232138	0.417729386605839	0.779908579664018	0.864138594230627	0.186830048534147	0.220278660739319	0.230375490800984	0.52352632063205	0.830261456342963	0.813711432846054	0.973754691235729	0.842346808714771	0.887436152758557	0.760708107605984	0.929604746223516	0.438790112011284	0.570205548046362	0.356247945735839	0.20344774032956	0.250895405175057	0.7288874974651	0.947713186034098	0.873124395075395	0.968587767089238	0.860705265527479	0.35127606813705	0.1662054482466	0.483466237001008
ENSMUSG00000038751	0.0364766089355022	0.19820735765139	0.637679649782933	0.336758425843792	0.327074909272396	0.831150008606097	0.725701673128869	0.510130410286377	0.791870631248604	0.745171371892436	0.0958375499435888	0.442150507997658	0.258886743160548	0.600422651610678	0.830457242289376	0.588849800151142	0.605015308431631	0.945247738141394	0.717596828048579	0.0225635293441807	0.830328312706108	0.763341264361046	0.039401852734072	0.0281833647388336	0.563670493860355	0.470520871937767	0.762594662736012	0.21492273978665	0.900789150765926	0.532286872425062	0.9215264976824	0.43860253637553	0.217830968649882	0.156166064376692	0.16956922257863	0.881339465648183	0.0518378983952168	0.195568343666826	0.458376891097754	0.859246743030567	0.420329950095599	0.0578051332339324	0.929507257880881	0.930152294399371	0.717234089407658
ENSMUSG00000027579	0.657335721760948	0.436451555885785	0.839927270912604	0.776535319586122	0.525804898791384	0.806720755182765	0.696307531438327	0.903082063760012	0.609234614375474	0.534842142181305	0.198010620826363	0.832274333161241	0.813292242541448	0.870752091672219	0.682571311787144	0.303371206619656	0.308550894711015	0.994799844770156	0.777821290584789	0.59777196825207	0.854040681144197	0.866400845675076	0.582162932389967	0.256891883127314	0.216323521617983	0.700872144165406	0.23144012872696	0.964005383202705	0.638132618209402	0.606368067893893	0.326002632656233	0.699832574684121	0.893327682368139	0.965884146824286	0.548051206317808	0.907899577596783	0.531088857224433	0.778129778107315	0.236773432894635	0.226345110354794	0.883683639766858	0.350403120348996	0.92984476278412	0.870041570803761	0.357758451234632
ENSMUSG00000055882	0.548744533064294	0.28142418220349	0.673804957114959	0.964128864562133	0.975042609785796	0.252743458190802	0.667254098881804	0.205001949325702	0.920260735307136	0.898435010494165	0.183964714217396	0.812755190419574	0.920533845062171	0.92269388779712	0.497695339342205	0.415829145871064	0.585180659131893	0.647579089603409	0.756993278347611	0.918931326177289	0.959675470167318	0.311496381510887	0.318022030010565	0.708050373403455	0.226796569561029	0.262428824882825	0.319435783149787	0.315029845109354	0.802090189953436	0.380254709540646	0.429418090428308	0.264263029954882	0.166465537350841	0.25057803017796	0.200099304651317	0.672839955144582	0.679238798945858	0.86961767384235	0.244210182475439	0.672347979442883	0.320516624935813	0.662839403194707	0.159331761822541	0.810874171891344	0.560594298248693
ENSMUSG00000038605	0.579666050369026	0.150546014874153	0.730522240318693	0.546112499104693	0.569363641247604	0.129321031020231	0.208203169103898	0.780818284141144	0.821531205121438	0.228554822467584	0.498886568003447	0.396308524458941	0.746738299353829	0.340080270973216	0.881554834976093	0.462705309695977	0.131931204710796	0.248054414020882	0.294395725347657	0.250666547620047	0.899686853818856	0.211105008740922	0.595621469402949	0.194567239042227	0.155039670777144	0.894664430588266	0.123116661437942	0.078912934478557	0.257005444290879	0.129086955081411	0.68137126543577	0.510322075478015	0.443228492870412	0.222602364794342	0.42375913787149	0.241605546142064	0.714940807269644	0.294846056539968	0.0386514294291095	0.838455917222386	0.49446236646311	0.0288121569817643	0.4416517119191	0.087704278022067	0.30019330172914
ENSMUSG00000046470	0.627058573890854	0.318783229037679	0.10295780983538	0.571084961914703	0.110032663418991	0.11279141145518	0.0707513841059992	0.0657812978016761	0.00923565368678134	0.169255458494017	0.0802518865519055	0.0781435506924831	0.27325165821499	0.288146754635004	0.0577199737818439	0.341552366262457	0.632172915543583	0.0803300757520648	0.0192455931796944	0.835012767431513	0.105761124578523	0.123798855989841	0.127307141293726	0.153126020310084	0.73948228131553	0.0632916452522827	0.652099128581915	0.898165751809585	0.103071016810384	0.113470417763833	0.28611589489366	0.181229138725439	0.709335443010579	0.136359178816287	0.573881979796654	0.0282257190370627	0.316498182378218	0.862928623161886	0.0661091149365592	0.135955580615091	0.300265015954108	0.126216858770588	0.674737884174386	0.275300475245739	0.113738341865278
ENSMUSG00000097911	0.649473523381214	0.0751487772363113	0.129227245082473	0.0992060851885601	0.197707485803381	0.898260677550799	0.727495913150815	0.0794750248701917	0.375489067343703	0.277034468382507	0.0680720019942025	0.570832480878655	0.524672057627281	0.441099537505038	0.419887817696439	0.175491166392772	0.823899407996326	0.113521278372114	0.0493894190528179	0.983597594227747	0.0396492262423015	0.970968741279745	0.750832904509483	0.857877229047615	0.935577813527046	0.0677551253976826	0.773144893422653	0.709781558411888	0.024289421203329	0.112475711261506	0.569659174306698	0.753316951131279	0.0317007705435014	0.527252744404584	0.164968600135716	0.28767106704775	0.118709073211115	0.0726314184827583	0.816540062903657	0.0891039942039167	0.567756975061892	0.870937946509806	0.147447172995329	0.394743280354561	0.922723513264722
ENSMUSG00000027684	0.0142387234307832	0.108297301555318	0.0244061678987844	0.0513077960510014	0.0703146122241965	0.0786078961977668	0.0344536167582732	0.279565511161108	0.163779927547816	0.00502535707627779	0.0171037905994705	0.382709536637972	0.020659456639744	0.0119540094588619	0.0256780040224335	1	0.0152242514537593	0.00907437874937367	0.0608587603130976	0.0811498406781535	0.0736154414938527	0.00906061432265691	1	0.047195034287936	0.11570090719153	0.00540119282838575	0.00804105457521928	0.0184899731869237	0.0170823385389505	0.200583199039923	0.00334723562904175	0.0600391219036974	0.110743393543776	0.112341221686593	0.00538311006866674	0.0706009662083289	1	0.0280273199821837	0.0109324456601823	0.00787450414167703	0.0457776365168559	0.0317254571124612	0.0099414383884016	0.106697739441133	0.00638114605256223
ENSMUSG00000027939	0.392814445775185	0.558972360876558	0.53122275953188	0.592519093809735	0.647171455199329	0.598755685740599	0.0999557625690432	0.386559217266936	0.847200426965529	0.888585925058834	0.0370150486833634	0.492091862732485	0.474892282840219	0.88328746431873	0.434379209180943	0.508503279994258	0.548867612519212	0.743398688097519	0.762071665240177	0.246971630577566	0.754269804527847	0.523650502561837	0.0127125136606471	0.933838834431826	0.857673392020421	0.486454911195623	0.242851259357278	0.78243460926732	0.947782668642655	0.60591296749829	0.499376908383408	0.935392315319202	0.771454290181047	0.723892134874257	0.221886960024969	0.389715644417225	0.424970476892882	0.712520326272647	0.433030200605677	0.521815815074309	0.439175872646069	0.0280385874530987	0.780564492523386	0.489250240256445	0.860422806378955
ENSMUSG00000000562	0.514378882302961	0.457997890256507	0.866845480715448	0.367296577509548	0.367873480654811	0.174577361907298	0.399322558024027	0.827130261154311	0.74888098402615	0.678688243212335	0.840943928753861	0.929698010394806	0.747153042829487	0.628055411550202	0.741999951701397	0.175478525126611	0.2842468841319	0.623720452160681	0.634298735898708	0.198529290149638	0.440997832869669	0.86193227199707	0.529092239189925	0.622260325801944	0.319625289942323	0.24083258364049	0.518300071105381	0.446414919810384	0.376883325093523	0.365744444007703	0.542351923578274	0.862366659072028	0.793466859507401	0.338220893953471	0.83422157988868	0.467034997501043	0.50287345597614	0.924740115716323	0.275740693364428	0.561998268842268	0.411945713243448	0.672305087751936	0.315076902896084	0.590893667403695	0.715629040586874
ENSMUSG00000028031	0.319565170362109	0.999846003899607	0.999942493921446	0.999871648197454	0.202456811231933	0.999947086119474	0.394760221331537	0.999953206486171	0.418994783156881	0.999854888365475	0.175892783906993	0.252207085789574	0.443931019932581	0.252037564229337	0.999870805440592	0.999868404689857	0.267505936710089	0.291703455574841	1	0.286547857283454	0.236499290275772	0.215578335141879	0.999859365579651	0.999943323001197	0.361117737992823	0.296861816517966	0.236678644052824	0.999847867281412	0.286662223208133	0.999886023409829	0.999912053823553	0.196911597942099	0.30344806780454	0.318229958137742	0.203732602824288	1	1	0.354655392209009	0.304207876272302	0.233717111318944	0.407214821231221	0.172899634940131	0.283847883318439	0.455170207170238	0.473764509047697
ENSMUSG00000005034	0.659766626633352	0.699063713153582	0.164817716670937	0.245373700518202	0.423836055778218	0.294388669303841	0.267504076713191	0.867694251837591	0.274331573081351	0.304579426668973	0.335480477862478	0.785095699617042	0.668475571498046	0.531198598781863	0.3883307959087	0.203929545467696	0.934995487420476	0.253676319824892	0.0906631026380977	0.5519651905983	0.0787564244786471	0.177363616293237	0.18792823747584	0.269913707123643	0.26575698893024	0.156196745663844	0.472475259731606	0.741364346066465	0.887616037100727	0.096013542796141	0.14543792475413	0.558773763988854	0.14923038274961	0.243524664680071	0.648768893401888	0.813101728632559	0.0858851288605501	0.215888019704089	0.114484770446294	0.81555426503902	0.31386693693647	0.13435069382984	0.29861361109358	0.0748181398971952	0.893576531950916
ENSMUSG00000028184	0.208878277499192	0.559073722659455	0.514902573180548	0.665036290283012	0.622908386635309	0.312758173283363	0.444430130706736	0.145254539995147	0.474659159847709	0.886956785867291	0.663933358462321	0.925498794998664	0.443936572961063	0.175180353843032	0.282198303769139	0.253521077885409	0.119115434827222	0.0974489900272892	0.763850428933039	0.594580233810863	0.733879086132606	0.172449670881529	0.348569726303524	0.846995246589387	0.623385866695983	0.272566041651909	0.904221669104396	0.607928249263468	0.61590913133779	0.664032092861782	0.309015212002405	0.723932971126347	0.362622289053544	0.690411253151728	0.37437453762723	0.346919564820948	0.887721613465434	0.578538179656596	0.0540409593624121	0.849682542312571	0.186072979709091	0.16686061301623	0.560996773208432	0.16161535489255	0.00908495115646862
ENSMUSG00000027630	0.531619062495066	0.476696478752498	0.00191595569301534	0.0083144229223626	0.530469673902746	0.307157189752867	0.169848790583665	0.690112739788663	0.0726824744053866	0.0516294714660153	0.785580032629764	0.497175443164886	0.0736988921616384	0.123528730934204	0.200306860208467	0.164809806099127	0.000193492550502352	0.390360450467378	0.0114692676141969	0.317192433498731	0.247236409489184	0.0299708667400279	0.21268284472149	0.105047657609632	0.0502494515638204	0.281568154563246	0.0495242596468068	0.582123706899029	0.0518392425625464	0.759599884797871	0.000729738788228808	0.0254658827441541	0.329530404929134	0.781373338401036	0.645474324232135	0.0129375888067393	0.222055171639343	0.460268581238183	0.0134526460654644	0.489172903503265	0.0244649812284091	0.173096173395297	0.0328746308451955	0.0514825189869482	0.505613770644734
ENSMUSG00000027679	0.852684008993504	0.104534692925452	0.130757368130828	0.0173147447598432	0.522185766100829	0.228153693690677	0.0157624881001065	0.584763759577468	0.905223963229837	0.257316360571986	0.4922154595717	0.331275710865547	0.0774695475612828	0.0146449415752255	0.123867900941004	0.23233902704092	0.00622276993731703	0.0102270622991285	0.340397214061869	0.338701859203921	0.123248361894972	0.0443451956800333	0.162410784204929	0.160378610420879	0.0125117434770287	0.0815757608786388	0.0357103333469051	0.721612267891156	0.0729628970424616	0.0127410706303404	0.00885342996032774	0.159839062592972	0.028396417634284	0.310952568473093	0.00590379247346441	0.911913672777758	0.0396652530516275	0.197880689918179	0.0323224105435932	0.163580938286247	0.264099381752882	0.233954731486144	0.212147158367609	0.0390636270976465	0.0745281969019208
ENSMUSG00000027719	0.516209984654224	0.589350068059036	0.409746464795622	0.323410242814538	0.681838853045491	0.389558813392254	0.375788374406264	0.349392939756342	0.944627662866622	0.343767681996639	0.299698910047308	0.815288220060378	0.348829162658917	0.345486965151168	0.952308427722044	0.959441683113769	0.394632771696881	0.371862745407034	0.275272682715623	0.305327600542383	0.261456719270325	0.92722149199608	0.71809552210694	0.317104677193921	0.309767606951845	0.358976102557506	0.969470784343206	0.269610855107375	0.880071791748681	0.375228158062406	0.350751972972203	0.284754166603092	0.887088115536185	0.297703637883093	0.9172966213438	0.78276087470001	0.364410202295568	0.872747870984212	0.467530699597241	0.523998033363441	0.348860126404638	0.449632012692858	0.706446457001719	0.277507211045286	0.505916098075388
ENSMUSG00000027722	0.134005412634297	0.199998292159533	0.832031733468447	0.0657384311555306	0.543374647797	0.685945021064092	0.598899890133929	0.101969521065412	0.148861280637564	0.200412853655045	0.798392308536579	0.417585076607747	0.586557055903531	0.617854802135733	0.166933364550452	0.764715581761055	0.837985565356288	0.738953461893434	0.58916081316971	0.127660004140357	0.458698122150793	0.773967733972511	0.0982228224953586	0.757685728950834	0.403438323186853	0.207963641179534	0.459301475933887	0.643992639443686	0.257844572795514	0.585359426807287	0.898210458674826	0.793946108559677	0.850939673897679	0.60063548542805	0.788841290930711	0.89708420849381	0.403523822359731	0.425791795621302	0.426313443742411	0.14737726486885	0.502396468029505	0.58137002779627	0.653656835085943	0.474518158750752	0.823754733205968
ENSMUSG00000027797	0.72787548212526	0.192205953188189	0.218058976384232	0.820816998090815	0.439805637703682	0.543982033485632	0.891812057493938	0.914975177387769	0.381656874526141	0.34093648909024	0.448327846959911	0.277859499286267	0.502895213578799	0.576971069983322	0.341556640694823	0.65731713047581	0.142900990464252	0.365990008011143	0.610385620562922	0.0406449252752968	0.464122395001451	0.525890809923822	0.356996767728809	0.919802676374404	0.633341255134528	0.551420894465157	0.484876831613801	0.281567321362594	0.40516739311029	0.65684684895283	0.265235134501399	0.614830304691971	0.465222221567595	0.979993858480688	0.174555103295392	0.523001358233821	0.339168731656968	0.859097940987048	0.669085967241494	0.83072958557074	0.908396252043063	0.074040587294641	0.595058206580618	0.40530169925674	0.66112721378865
ENSMUSG00000036885	1	0.0391968940328349	0.0689783557899236	1	0.217362879673023	0.0590878131160732	1	0.107692786510497	0.0678939644370898	0.135666666485452	0.0881367207750665	0.106004167027196	0.145669628560556	0.028678266197775	0.297224769680061	0.0257409122461395	0.125281041605223	0.067439064933714	0.115661478063859	0.0290747792882602	0.0335470326452336	0.118347438409595	0.0347834419778188	0.0371316090489182	0.0702216434308181	0.103562320644993	0.276769871623225	0.142494735524432	0.0438057332026424	0.0212190911083626	0.120027136569914	0.00725853035272982	0.0367001819107111	0.282126107748118	0.0605581492729484	0.0228461042666476	0.228386423838849	0.0803152476275449	0.0365098211165148	0.044256856744663	0.0334012270799547	0.0989879718493088	0.0409940728650631	0.0943938400280521	0.0560068412843407
ENSMUSG00000074579	0.895890961599563	0.250437148218958	0.106532034663116	0.399688611753567	0.245310672117013	0.180377420694316	0.579907479062942	0.252372975741291	0.630235890161511	0.753737925672123	0.256173877650407	0.796341796920693	0.745812442371954	0.959703136730477	0.730389688749338	0.156354924003822	0.682833877575449	0.692407096083112	0.761648355093795	0.244669016152713	0.230493651523125	0.241676301329319	0.375724702751476	0.895430912927771	0.365117765210531	0.283053795223999	0.511115878233738	0.0231632052531256	0.0487612937592504	0.25992719630713	0.145147751473269	0.168890633630458	0.115138616242954	0.163050052455387	0.420320273212191	0.686782771868362	0.620849174905366	0.900052663249682	0.185814219885341	0.569316452336661	0.233221194894278	0.138888572181784	0.392401652300759	0.907802891433658	0.452149159596062
ENSMUSG00000041734	0.198813701365062	0.677579131201161	0.0218102199406326	0.00996953328929769	0.0139564393110706	0.587061974080149	0.899045141503514	0.636451685598173	0.0918613131569789	0.107526004095113	0.42444864164362	0.0309923124111507	0.374510932863163	0.153687720455714	0.00306634097931766	0.754084317962803	0.305544065979841	0.262314726917114	0.0464368858656257	0.01065015502582	0.203929173044331	0.218105755418064	0.565029951913413	0.011487716940253	0.150913214296998	0.738278514044595	0.0841883862315059	0.935649431149542	0.502439496730629	0.468958090627476	0.689175086977083	0.588205355752226	0.0403265406727124	0.067752096454759	0.716443177075282	0.0646269963772713	0.27357708994734	0.0358839441756731	0.188406003233383	0.184245443173954	0.00723669870702103	0.0277291778332376	0.448693523182865	0.0030117441242639	0.0137385902088854
ENSMUSG00000028042	0.710145651604724	0.0541642346770391	0.0178519418531087	0.251700043900102	0.039690530200098	0.275769485208773	0.285575625538368	0.0350100547422451	0.705628823263268	0.65964541610237	0.0852573955567356	0.832317030185094	0.324511159610343	0.355070526226233	0.0270646454322057	0.261343171035886	0.0637136859728487	0.240032046918101	0.105495759451007	0.0935335312094457	0.0451106896967134	0.105226933101087	0.107549156258103	0.703939543463267	0.623507195180904	0.291543126021555	0.126770476839119	0.459968202516607	0.0282836073953964	0.0666632048054861	0.103643909073828	0.614824590614981	0.0303812202048785	0.000505274460432453	0.00917914434016054	0.129854592435305	0.161085342916802	0.0396936857173063	0.0847229128358148	0.429066019298406	0.136553246036019	0.0717992239673502	0.380860263270659	0.035671588033438	0.283830524676523
ENSMUSG00000068876	0.764670493418728	0.518654990246894	0.357870696466112	0.745730879909277	0.761296896169056	0.714273168290096	0.348695309313802	0.8757616326204	0.846856174755503	0.975002853764129	0.786873898711172	0.747051741199399	0.71815106263164	0.468623805918852	0.943368843557631	0.645425473203554	0.901591353015053	0.185490893512613	0.758416028008701	0.843335477502315	0.630524809694128	0.912389250567294	0.689032736527706	0.324479820113525	0.457004674492399	0.770863728363206	0.936062104400988	0.379092700875796	0.827867746797714	0.130894211362967	0.0933362187717789	0.903093666339681	0.300638139323242	0.988209897767771	0.183828781955361	0.358133747192143	0.674073064510355	0.709011627436717	0.0541131866285444	0.889959632497524	0.116752419790363	0.655302048230517	0.55391384845108	0.0419940159145477	0.573510484146306
ENSMUSG00000033285	0.65271789007124	0.267758662857375	0.242548990350431	0.30984372000061	0.0508381504641208	0.257662502690185	0.0536257284321582	0.137258398516013	0.00678563639316869	0.401274385965849	0.413818636379733	0.0728806790007851	0.357514302460908	0.136112836295272	0.0743561807501245	0.825436198444077	0.646285442471218	0.0544888342209221	0.592917125629669	0.226775837862151	0.540980962163485	0.365819910794512	0.0553776941352663	0.0092450492018867	0.0538501953594055	0.0260634652045953	0.320965671774904	0.558418430891536	0.0854635361585231	0.0736728826594129	0.00738421893169565	0.746695798272155	0.104565911547113	0.0429799456859287	0.0474027658715455	0.121970215933551	0.365372455470855	0.00211386305834465	0.274336232262753	0.0879367107436841	0.536119364739537	0.123554460853559	0.162165529224933	0.248473465101144	0.111230897131356
ENSMUSG00000042035	0.875505752253464	0.605799906457623	0.893716725741965	0.492846816443422	0.609645587371471	0.0910786227229009	0.857755075821155	0.31180883839811	0.267768872252046	0.446307220231424	0.785796513056536	0.787047739986454	0.859636975011191	0.37398833430926	0.276505818533958	0.476016496958418	0.673786414704371	0.420750108495659	0.859336079941507	0.31517830329817	0.764156044330036	0.985709069123376	0.226186736195384	0.184997050683383	0.619098722256203	0.409545708808797	0.906753574361845	0.195315986092816	0.303589528384729	0.0574741360560147	0.287231910681004	0.22788271305678	0.61729395007574	0.56679561160337	0.358725689590386	0.111803822013356	0.632291263806288	0.930016099416655	0.862563244361271	0.265917487275532	0.247391601391473	0.0283158209928737	0.503819955696746	0.358687249429928	0.184896115254863
ENSMUSG00000052539	0.476676466997586	0.695643070862151	0.0563966776960568	0.618393027255342	0.653455415247982	0.588734677069408	0.553563653946095	0.225287218960616	0.705375516883813	0.17678132735219	0.72617199387623	0.113825016550331	0.567197266423652	0.229830259162721	0.354045185946354	0.772727818279726	0.639695143438885	0.0996103600060795	0.462710375880377	0.877448560466849	0.781025764229259	0.236949112751226	0.430168916034097	0.76770052290335	0.440818128979308	0.356259049433199	0.605576785039377	0.522724077037	0.581190375285629	0.371172402160905	0.790647559361193	0.653647472808269	0.666695524882573	0.493969936715028	0.0861274770248733	0.512225811530768	0.804215173719518	0.637848562086588	0.210408424235409	0.834217525423612	0.308974156551563	0.593514195067319	0.955918157360919	0.732231883825902	0.805873838451405
ENSMUSG00000027900	0.442018240851486	0.643108944745128	0.265672241281349	0.189762460767018	0.163438771408227	0.168832934285675	0.172611347845685	0.0399149277669506	0.0169648462366626	0.0387212529757767	0.0281193871937707	0.00875265576820629	0.289166075610203	0.146396063627549	0.0166002175287524	0.0941027366890787	0.813896075158217	0.0127957201492815	0.204134234993263	0.899936073364836	0.17791952984127	0.62844706880016	0.146867875614242	0.406586089227285	0.385654174952893	0.497631804421306	0.326490554595643	0.412660868285341	0.0399841353566874	0.274057997615179	0.00729526003921069	0.437112865071005	0.653165476213936	0.14880213808653	0.0648833922537764	0.777310735336427	0.0804515218862557	0.245868924521321	0.0001737376654101	0.0678218522063076	0.113574362476111	0.0900052186300326	0.324873071740085	0.0616695462145896	0.0310512748824543
ENSMUSG00000027894	0.0460072688748355	0.878736847847391	0.743007576845472	0.891298172669776	0.729283118100819	0.245785494962067	0.285084968640036	0.197909027341117	0.366796229606762	0.817201248840565	0.605141477011125	0.603175318686868	0.172569017432043	0.715126350807247	0.390557148928308	0.221444424105549	0.496892082456012	0.39406930432837	0.480296896368796	0.819922468809669	0.299290993530352	0.32317529981543	0.575747717490807	0.481554926912564	0.229980506788952	0.87950613787641	0.122829114354633	0.325961568503961	0.157496051801228	0.140533547709828	0.37840419682377	0.194172187695436	0.574910098145389	0.506499706992939	0.111853959831722	0.441868012718783	0.904131725736077	0.344692175588937	0.871401904769843	0.971330198040611	0.788936321870418	0.286867836612263	0.689220278845398	0.353582355482125	0.25410657634272
ENSMUSG00000014599	0.42026696086115	0.399853213684881	0.266460470000669	0.574699985671904	0.36298482626586	0.0434590821415264	0.763459730994821	0.749127363268755	0.445393081378767	0.496009507241674	0.893507972024515	0.298453885488463	0.0496720302530269	0.395103946469156	0.515307008499465	0.781620724183501	0.370056407450722	0.602517454181873	0.503219437854261	0.735694983461857	0.466592794928552	0.622889908802741	0.526727136944348	0.67008369662303	0.419123283995728	0.787975876083993	0.290767668594182	0.401648360860542	0.799889748976139	0.707364471198288	0.671383142168224	0.0652933596170469	0.56890849846806	0.609984992397995	0.932949221540764	0.617543655698571	0.44569998787411	0.386889892279508	0.0741070861412474	0.457447902511744	0.647836652583543	0.395564543216864	0.679757024776727	0.801864838410552	0.184891401799987
ENSMUSG00000033400	0.753900745761	0.273514719057581	0.0204397479882369	0.173217138481458	0.24147906116999	0.682554893831341	0.52121317892699	0.357372809917669	0.282419911143264	0.695070509904162	0.385026498635958	0.497843930793112	0.311713859081736	0.63415797690917	0.201291618055468	0.160122673830643	0.0117783396634324	0.329118650169651	0.0681688639543619	0.620245253306777	0.740023200978624	0.100011670363326	0.0625604572757845	0.0760005238186256	0.333930858066536	0.0714682607421927	0.901744808696501	0.372283294093887	0.470961525859038	0.00155945640176315	0.107891476509328	0.669168785538512	0.588239943740842	0.191680592659797	0.28980643076877	0.545618084146986	0.0332257184243543	0.232226150366026	0.360699548397812	0.562109342723521	0.0448348748704691	0.639093933390962	0.883686897511591	0.68616429164238	0.04087147641237
ENSMUSG00000033308	0.278208754227925	0.720571643247802	0.288238661909311	0.68483791765954	0.141984501177266	0.234333852937867	0.948038612903077	0.867186151135416	0.822455875591153	0.278101382992292	0.969594657892184	0.747541854374973	0.237340421568786	0.551665536791876	0.432307344325089	0.550120919878484	0.506041733868801	0.661400179443094	0.966785858120293	0.237801228241808	0.32890387976989	0.889276290166242	0.235457345846883	0.413344776336426	0.653549991570265	0.909892088971904	0.482243207732028	0.920329124371681	0.330918313739342	0.615027671737858	0.857618086542634	0.238606076425844	0.196895381053737	0.906681721911021	0.61200264414532	0.209772912061882	0.890760873022302	0.910992134851542	0.935110784314366	0.767343887536254	0.437248402589013	0.579581590551433	0.308981164228049	0.80593098236632	0.767412615233417
ENSMUSG00000028132	0.629894109845419	0.0170530315519897	0.387645848392429	0.0212743374684771	0.920989621257387	0.581403825781754	0.123743589605831	0.501414788401711	0.0482353231298787	0.918626245994808	0.276286665450978	0.963134839748431	0.0178272609560835	0.676179219891971	0.840351396792759	0.541423689617903	0.129021536521525	0.188968815302691	0.237319511601639	0.327598516995321	0.266304424477357	0.0193610843055196	0.201318998405178	0.0199882522404298	0.85589055249548	0.619911304669343	0.154630842228909	0.778570178880881	0.82379522264851	0.754006612507175	0.969425194321022	0.0166067188219454	0.414056602469098	0.316207828957887	0.530688881467668	0.369479071837269	0.808614109196992	0.274737877038586	0.743675522095628	0.540258831212931	0.697571931213414	0.460491551511142	0.163986115638362	0.138159555465714	0.0219696260359478
ENSMUSG00000039865	0.606373682296284	0.63926499590903	0.42622033667502	0.381920307187657	0.433955328029858	0.515970461682412	0.251399126036426	0.322003881846088	0.077731237904604	0.210052618635451	0.00749191813595683	0.0193943771587629	0.0162165197717743	0.749231272858284	0.151115961192204	0.292286508492726	0.402097994634248	0.736137916516422	0.905269889762875	0.361045309940085	0.00174988062379913	0.248660653714985	0.0188203919974232	0.0208442549064883	0.301033532547341	0.658110581337111	0.0193933874945182	0.0100589337404955	0.0885639734354368	0.189225173809332	0.227079610505561	0.0193388973987348	0.251437472310642	0.652031845833726	0.941203450858334	0.632881007851336	0.761192227384751	0.215684591604251	0.0996442946808121	0.649706968679931	0.403069070148716	0.0353090366817168	0.0909272837342454	0.0753032779953939	0.195683708599151
ENSMUSG00000050315	0.137006018143778	0.224962776918535	0.0967409624764256	0.761440631357847	0.650072517302398	0.108388820772999	0.825468609534769	0.223408049067551	0.376599460742162	0.273708554007893	0.25414576020931	0.942100350554419	0.224584420061991	0.968215704450539	0.867681103397083	0.318934610837211	0.329186589689503	0.511423380170421	0.835478710796221	0.363222953650858	0.402403134650974	0.330662768235171	0.723865095253705	0.450440605664035	0.247184389773778	0.124226991096838	0.380651568635314	0.346742459488326	0.594880446037284	0.335278073898343	0.364742480260496	0.28078388697343	0.535495607259565	0.320419335014643	0.266734813774284	0.398300572353029	0.375945558791723	0.754489445592855	0.409960599602203	0.325637848755131	0.535243855570462	0.263488857556349	0.583200146163545	0.538045452025424	0.231487540940575
ENSMUSG00000027977	0.43392520084145	0.632850678073718	0.598981305245199	0.37825795347221	0.949132391878975	0.329210918611452	0.865307039398126	0.284334608563143	0.45640249179485	0.859644936649053	0.57740498187454	0.567141227918231	0.816898903382722	0.298865581835384	0.243774127171229	0.460829530137542	0.890182695526019	0.314468836135884	0.45930516270919	0.520912369868967	0.665420797957255	0.357958356966365	0.607885929587964	0.537898141051953	0.307146158164283	0.907869097146885	0.426265664033495	0.543191354695677	0.964003094164454	0.984638837973683	0.390881930967328	0.698460609280239	0.858679099712858	0.27035751360169	0.410195436837166	0.313820748182176	0.436034983691101	0.609326204656366	0.840349960872981	0.338321388160638	0.906096458203763	0.606016105697503	0.913122244896802	0.293505581745668	0.400313406943114
ENSMUSG00000050931	0.978089480002672	0.240659627370192	0.611975293431348	0.0542575028142043	0.250445604313004	0.675208558661011	0.141240474334722	0.836425148816251	0.126499070080378	0.244192702551408	0.675646455701464	0.64808360909582	0.0396359772220037	0.637020141339915	0.496515632909036	0.94638474981879	0.836089797693379	0.324183038437461	0.162459333063293	0.58982231584639	0.328183449670913	0.300638593395355	0.0582674898947452	0.762927147756791	0.62011114059118	0.15197962306127	0.363825305036945	0.613352923281174	0.155386932765206	0.355348462362125	0.200845383295564	0.0465265924229313	0.850332370010198	0.0449589056106107	0.128697928605939	0.410123539442144	0.205248392223919	0.459418838913512	0.524407100751968	0.18279703694476	0.612638716695603	0.829826652891299	0.259298370148377	0.547435605595068	0.30900469517018
ENSMUSG00000028197	0.0948011230979798	0.759463163819759	0.644940523059293	0.224637199790822	0.295403121558955	0.878195529691867	0.788400584527064	0.446842304693794	0.0724573138475285	0.0708845498997082	0.0212141945412203	0.00353988144470716	0.615630750535319	0.431115546402153	0.394116712995027	0.0196334317649403	0.454212861748234	0.2432251942557	0.660648566544329	0.17889139302805	0.0775540089039863	0.519546543196366	0.0100546953950043	0.572028203572209	0.46016884229227	0.796822261613467	0.316802176793936	0.525931997474249	0.564101889594954	0.420512343517958	0.107173038166594	0.472301732069112	0.243401105914891	0.436880928911338	0.245933328161835	0.796764052856661	0.128699673853449	0.261286829658546	0.111107513884095	0.52835750070317	0.379060374991376	0.169361655086657	0.234475537460635	0.00170268272223125	0.470794076577577
ENSMUSG00000036863	0.656769481499368	0.27937331614026	0.210966019246922	0.619255940766394	0.0965597187749805	0.194677845158465	0.154536975200801	0.21119941416747	0.784216390535582	0.980340606891937	0.175930507890789	0.300834365664217	0.629231058504885	0.558015262429291	0.153512125972786	0.298629294118365	0.497710446362132	0.135163127448559	0.50301044190805	0.209817198873414	0.283479166060696	0.170142945908347	0.0230461662532712	0.378423225581266	0.514898356391448	0.365301937162273	0.389573619797988	0.19332792957413	0.891024103057586	0.439459968813958	0.368022687503614	0.0942352915925074	0.947404622116045	0.438003651936473	0.489078216587828	0.197088665610035	0.764135872850278	0.673461510146924	0.426216607227734	0.153560356603852	0.952386690153792	0.684396247862382	0.997636781390045	0.157287218619911	0.215856336208693
ENSMUSG00000036832	0.88404819207193	0.0956815414842562	0.125674491980938	0.988007169268557	0.517155023149089	0.84837748758666	0.104300961878709	0.971602189151605	0.514347037291534	0.59043217157074	0.796180692436089	0.739828478578688	0.664226522479049	0.46737700855411	0.886021984686964	0.151989937040101	0.827458853352186	0.545433722949573	0.158139655023277	0.0987621745590347	0.821632644272681	0.104653611870252	0.675893351976219	0.810312615816061	0.721726957004315	0.600825829375596	0.940627465549749	0.391748690397824	0.187628289009195	0.706081344041368	0.145542078762668	0.514017775392404	0.711379618605515	0.547530203779437	0.82276308821119	0.116269024814254	0.709774909402785	0.897902641892337	0.37900846577909	0.612341086084967	0.683122169989815	0.150011319630271	0.450281084530456	0.750521890855455	0.831116375948595
ENSMUSG00000039058	0.0403195275941715	0.0162456468372842	0.245602082166121	0.139337588673148	0.563853599768609	0.137790683862692	0.217766482947883	0.192150813056894	0.382712595305696	0.999946724080478	0.123180337554569	0.400342127662559	0.170409389762451	0.310566921314499	0.999953728214161	1	0.131657280956925	0.0649922796506554	0.316256190307628	0.259485096510121	0.130300128198272	0.156006731538036	1	1	0.152015531939657	0.0385183798251091	0.0577998767531223	0.291905945211316	0.238563571690173	1	0.137842313800356	0.12637164545248	0.0696157038386395	0.0437968188946731	0.0677179610467923	0.999949618177585	0.99998509935263	0.0318068181328173	0.356332446327324	0.0870377534093769	0.18091543246021	0.125248886618092	0.123223503440795	0.182769368829156	0.345463799653243
ENSMUSG00000040086	0.258097009424164	0.137821578474527	0.23744401277571	1	0.430950638875893	0.228643918215389	0.0944058959014142	0.340241937168083	0.363068597847846	0.606170169945481	0.29258819882049	0.176777600223002	1	0.313708762241211	1	0.161956076696116	0.382998883073701	0.346347588040882	0.234541136431667	0.371218807157258	0.448746027008123	0.274348778101084	0.269796438441846	0.354765681016961	0.257086860496736	0.339613613697188	0.999970489889621	0.285668828340518	0.332925810597499	0.261359538382283	0.227395399646479	0.311436429379495	1	0.405093551016316	0.999856958726134	0.14019742622868	0.2472967721112	0.333130985466257	0.168647449000025	0.171350336671843	1	1	0.629845116292156	0.276838086632287	0.153769592148973
ENSMUSG00000098226	0.099887049999588	0.0587709315286041	0.0350580798815609	0.219198813620467	0.12637963401692	0.123249026781634	0.185329502000154	0.276525590776631	0.253022958919241	0.142021900370134	0.141335709250563	0.795923057327202	0.519946546383991	0.0623845825999031	0.242795351621584	0.101932204221597	0.0283898412474719	0.444538504254612	0.088575308928007	0.00499496517051485	0.0614928106694575	0.249166808263766	0.00242105255730562	0.352352061217728	0.347721966085104	0.318857367194852	0.428472366415814	0.23221122816944	0.233556441984706	0.451962523385254	0.354900515699246	0.299117296200869	0.0776648134294249	0.649971353646738	0.0186955161647285	0.00166544657496265	0.109136279094656	0.238415323639288	0.823152198101427	0.0260230972264163	0.158647545367254	0.40331473834805	0.0449426642973201	0.0237876978305233	0.00108617521706447
ENSMUSG00000043542	0.382569397362536	0.136177013303481	0.406880932666396	0.643471181366899	0.106626146159584	0.307426459999734	0.37493242360076	0.295958010451705	0.783128377302318	0.112179793850776	0.427124202426128	0.283352567040489	0.280109231933368	0.0794615265813646	0.281999508884883	0.332573211372212	0.024317014635073	0.444195978903735	0.141092809673456	0.0334753804305298	0.054457341103797	0.675601402210634	0.492136800113149	0.119758739294321	0.241437289510042	0.458781307981024	0.339689507612345	0.524782847193915	0.188516511522196	0.15114959958269	0.0518455753674683	0.371119035820345	0.669636972874812	0.177408884775214	0.0666560237379149	0.400305152053324	0.121462296384641	0.883401229443498	0.15854141094604	0.0436419756481888	0.12344005069885	0.436314016568896	0.311543434766243	0.27056375275699	0.135389553769731
ENSMUSG00000040289	0.208225343579271	0.39503713931279	0.937062437909866	0.555086978966558	0.620170582616652	0.157113058434286	0.842013393798498	0.906866529970147	0.605595194125897	0.804314906572396	0.133323752066335	0.152555418161004	0.160061089668415	0.896490849825009	0.767799195212239	0.199141585615042	0.853197165480041	0.578093012893157	0.214535409639197	0.159771543787046	0.451457823730967	0.611276412582245	0.704413905914545	0.640316269909372	0.762366687630465	0.157855609183171	0.794047348139056	0.110824274244846	0.0698318108009603	0.966058148448243	0.775393686188412	0.800781654062546	0.891922380238802	0.619821639167963	0.976542141910532	0.553260799332232	0.182015662985839	0.833071666963794	0.15269129144059	0.159426067107999	0.831062273838434	0.80500947634616	0.125289195517173	0.470766391078188	0.202831306263772
ENSMUSG00000027530	0.404107709109194	0.559483431973364	0.446907895428854	0.398241821721741	0.444850930026829	0.911281111887908	0.37726847631608	0.876646183951864	0.313141119025933	0.373410896548008	0.450956601183332	0.259498362915384	0.66906287037732	0.373468614693093	0.556349615485042	0.80615676409476	0.379510511865139	0.648405348118252	0.484725352848305	0.377575344470154	0.774839842317271	0.721905894328311	0.301333919210834	0.375682709197558	0.376599949751925	0.736205570486033	0.36417431390988	0.317895429299327	0.661504482997519	0.800537101158087	0.469791197893084	0.985170183698808	0.708828390020502	0.642526611751161	0.661062080880901	0.819621182969872	0.442502644639999	0.367786733812455	0.363613980567558	0.31806168881717	0.688957414048173	0.689546159431311	0.18621093792696	0.66951922056734	0.516383427634372
ENSMUSG00000078784	0.72617486566225	0.743384024463572	0.122762261584541	0.0799912663408773	0.121953147393966	0.0698940717178361	0.316512706221743	0.581025634274417	0.514801970326089	0.0975102159298474	0.285031866091888	0.134358696663266	0.377498572231999	0.00882686736535402	0.12290318582991	0.796166017910969	0.00516240969872628	0.0988365234142081	0.335980980381546	0.0358069148689589	0.158822385692799	0.0654899838486313	0.291756081618538	0.522511950524367	0.139297986897523	0.0570036571442759	0.171483408823627	0.105410899509289	0.190256960170902	0.292681503823021	0.431537914113196	0.00436280237397578	0.218979646103923	0.100419337118278	0.711403452557147	0.11094912130252	0.0843259337526869	0.339906381246796	0.0589520773251541	0.201722479632523	0.114276523858612	0.0272485428249739	0.75015929222577	0.173330723337236	0.811496787445394
ENSMUSG00000097790	0.0329916809891205	0.361808096480664	0.426664720704583	0.0647847992993314	0.249373685299535	0.535916020218192	0.786491125829461	0.167522926431252	0.0230852615965372	0.140422321015282	0.289422177787125	0.426651763133002	0.246148773914788	0.249339787782866	0.261934813414504	0.0355642379050558	0.538628840068933	0.338170930183669	0.139003797473265	0.0472628220050717	0.0258541221629441	0.934423518954273	0.0872005262376567	0.798182618559947	0.345449124904057	0.279589402765238	0.762102867309353	0.606429419040041	0.416849820674286	0.171065653976407	0.0738117321758744	0.383469635250504	0.0972724157680115	0.894756867053188	0.240867595965863	0.49517186725426	0.0397826637811024	0.264095135410489	0.824608038925485	0.130027779818036	0.487827459195598	0.59708501944594	0.647772678188732	0.134603282595195	0.0981618873908051
ENSMUSG00000049796	0.0987584000329586	0.0960378136793104	0.174774898712709	0.109316382668833	0.0344077110382495	0.0997103961295854	0.136556749527164	0.0803866198797947	0.144281469519434	0.042248323507433	0.0368300136993108	0.042890351270794	0.130925863464172	0.0842502459708064	0.888588932318011	0.811660821247177	0.203352994986303	0.574475764433962	0.0962407977415206	0.0745098513777695	0.0116200021135959	0.079123221619495	0.128593525400036	0.0976571317620182	0.0574295114027452	0.102531713953167	0.0784514426268535	0.0852195807143299	0.0368637461002166	0.14727655519277	0.164359781952574	0.571925647339842	0.221248109894813	0.0507931568525232	0.980373804178894	0.685066904603464	0.18572595086498	0.302272118110301	0.104037054365162	0.0761123734938483	0.113022986977759	0.235914200354224	0.308514481080835	0.398528534943783	0.197243551528309
ENSMUSG00000048106	0.516774877834891	0.108738647115643	0.487503051456946	0.0457351166788185	0.285693700568021	0.228684560999258	0.142257484270624	0.962129755899234	0.606687394272635	0.122807712569208	0.184502128358234	0.484136618386289	0.919431670305822	0.426062810303504	0.441501107979102	0.377865939325709	0.181669212030182	0.297936438895079	0.0654904775068599	0.935570774933453	0.547065666294188	0.0361685476310965	0.419701903597764	0.346735042739496	0.140200549970485	0.324643943056883	0.659044530087596	0.521393910744275	0.381683383881689	0.767835214006884	0.389131134115737	0.0348285589658847	0.247564073808103	0.216731927247755	0.575275904701371	0.734106985561959	0.650231092642872	0.167812687595327	0.468768663370626	0.184946584658748	0.425644892484974	0.397808009833662	0.018158096184753	0.300404597744538	0.439485416369264
ENSMUSG00000039304	0.179765657387632	0.222453816221552	0.305078197146483	0.732426931627037	0.0326254788328322	0.264622356960063	0.881888778763591	0.649469726593273	0.0810713669318599	0.852163149924875	0.740782934953272	0.524699013660782	0.150629369358262	0.512736406917764	0.224623573097343	0.128936557254549	0.278332569565149	0.0731578735305239	0.0857068544417742	0.138628147420694	0.311014417941527	0.0259336344804307	0.232113939195691	0.0446733120022436	0.0635686564784581	0.0134558779052805	0.207762409652423	0.411590401204118	0.235794045712314	0.0929430707494548	0.77253871849701	0.122751769263294	0.0528769065628697	0.247066735811445	0.153724616777445	0.127659592690177	0.00371536633442534	0.788396469575302	0.121059363398295	0.492295607948875	0.118675716710487	0.581417944986754	0.228861926041716	0.183592778522395	0.481912201141003
ENSMUSG00000037730	0.119712895628416	0.420689337520269	0.150272937999528	0.0837075986083141	0.097952893567732	0.26783480032764	0.749413624289423	0.263392799365954	0.677395638560594	0.44257514183206	0.172884256072765	0.804358224030795	0.37771795544741	0.68686335567716	0.0985433907042415	0.513585596093982	0.183936360643602	0.550442435180041	0.112031819728061	0.14998095103718	0.465979383401156	0.0465907078157182	0.918930629117853	0.936234269062967	0.266850515327002	0.432752015249822	0.714202845883726	0.0189092908963106	0.306335989359034	0.131113695491925	0.117612893087618	0.423274216612495	0.0725082164581214	0.452282378701433	0.0588528841933746	0.657312044422525	0.577965593447943	0.155160788334404	0.788515610154226	0.206587180532277	0.0369990797747152	0.749116301743749	0.138135851368958	0.389266792442516	0.105552751768805
ENSMUSG00000074653	0.148499663303362	0.922545916969463	0.914443890424524	0.809261357075441	0.289446300996295	0.837855316797178	0.838848142053124	0.628489509434676	0.086746826762754	0.571163452626052	0.760622935074728	0.377072388761049	0.816662376038195	0.645774329382241	0.969090234841782	0.72520552226587	0.760280471066518	0.156895186092756	0.452556318232834	0.112224849665517	0.0397348986729048	0.743460227294589	0.688951744490251	0.131072066827992	0.568663078490468	0.768051001016718	0.124687862581103	0.961614739919687	0.873467505456159	0.144515470533025	0.638685306004701	0.103257137203143	0.727220109931507	0.916749015273102	0.21707843183141	0.804936457986528	0.830568481030845	0.714739042223202	0.121176209309106	0.486169003550993	0.481132066978588	0.807613159919848	0.501368453614721	0.688844130109173	0.8120852397271
ENSMUSG00000037643	0.0178138524412554	0.0289714409243677	0.0159467335272211	0.760666201005881	0.0804128746625953	0.487864699258126	0.22132328212288	0.497393828568641	0.0208090248046356	0.780412724716993	0.144926671906473	0.189622207044355	0.265985528170207	0.543831298810657	0.0414528476265284	0.0487937360974809	0.0568103548339783	0.00179742654613613	0.263854748018987	0.640017392697326	0.150811898299976	0.263986710919782	0.613925934794254	0.0193456100385076	0.0348529706426135	0.619229649050015	0.867138471055428	0.72926430889411	0.256215556147888	0.281729649247065	0.0393509018933384	0.00293040679164729	0.268495539746171	0.0679510062963475	0.446395150649569	0.0100014753823539	0.91894281392576	0.443431871732725	0.458913886990171	0.165048252158727	0.0631109353847702	0.3184882417737	0.814365751023453	0.85795691244693	0.253711301887514
ENSMUSG00000049507	0.640148578051852	0.5516742151759	0.490946395296044	0.465047433565443	0.199098383644409	0.384653910318917	0.212638157453811	0.447933530238936	0.308694405567963	0.268726654703021	0.842183301345054	0.554197601562938	0.241473922061389	0.451292698674919	0.293501540477131	0.545501879693896	0.14064658403453	0.330857253332213	0.458763814045902	0.172470242722116	0.922167476824393	0.712448338323927	0.498952729484926	0.573160005304316	0.532334804625149	0.378180180520637	0.382547401201922	0.452760693863033	0.661545847678218	0.484335487794666	0.513055210355592	0.409643910064825	0.651015081178873	0.286797998708784	0.207554595037328	0.85573437492281	0.475435499108655	0.857819030207209	0.136105005219609	0.440900156619408	0.52783433636872	0.291838538020692	0.600353526004093	0.31238309123036	0.399307574779913
ENSMUSG00000027667	0.850721354160892	0.138808020537071	0.0933690448521584	0.0287006622732039	0.62594406717202	0.914099043920737	0.0632241385219848	0.186334816850558	0.0014782231806842	0.209841318774024	0.304511487232514	0.0398969895766677	0.134808588282235	0.0875868264815822	0.130310348811441	0.0919498061493771	0.0138715899314784	0.0570649680161815	0.0151262930279977	0.0929642217948571	0.280245945931048	0.834584157153711	0.106436533099212	0.28635529991567	0.811603989309986	0.069242785567207	0.906552833948234	0.0875571728010808	0.046775396731171	0.0120344534889239	0.108066400261753	0.186350575112604	0.0922897592536233	0.343084914268789	0.482080480372139	0.117296617675205	0.297681117500658	0.877833249405663	0.201459053667062	0.0443375554650504	0.540824559346023	0.658844720120459	0.775407748679432	0.295832832473402	0.369556311394677
ENSMUSG00000044434	0.367344863305344	0.69597227089634	0.390638110354985	0.340104668977738	0.353663323903671	0.724070040864297	0.429249249887178	0.316628640101873	0.545810598517463	0.246065741567395	0.314193494153667	0.301823311676604	0.929680927201176	0.335961667700234	0.949899116503442	0.843946362690842	0.681983144852375	0.921936491507483	0.811908748352941	0.700543557592442	0.761954472780103	0.783456610411372	0.454686788817896	0.392840714194768	0.95346696067809	0.523418916483314	0.658137208009191	0.979689737184768	0.494412539182834	0.576712668972316	0.406092075784373	0.555061530942607	0.938825677426461	0.884358669966942	0.235738845881556	0.876414458071822	0.277865363349485	0.457091096524719	0.407360544719152	0.974412968021323	0.783486674066582	0.304324578071645	0.752330063408211	0.771255925348067	0.420697728425924
ENSMUSG00000092242	0.111108078288729	0.0845685519532316	0.626136988783869	0.0899246283847783	0.708105792344946	0.413473441083788	0.859306982546635	0.578980612957542	0.2663597237875	0.631694043525613	0.0490798152286447	0.671865361761958	0.62836271912962	0.941582134885317	0.992965347215857	0.125337445207181	0.833266334582898	0.680416572686273	0.0838939981657797	0.0720438180586368	0.0368526172877014	0.394187810596245	0.694613922013003	0.0772032965969989	0.272344866797192	0.567969477676872	0.960282332342216	0.0531675693874781	0.768488766402178	0.110675083009225	0.116968468711773	0.0617291850815513	0.853976927274939	0.272140609422793	0.743141287409248	0.711640217071034	0.988890661735057	0.585241513741545	0.956041595657124	0.924872867632488	0.961908632170798	0.141525016861448	0.0450734169697824	0.664996118326561	0.125852845967473
ENSMUSG00000037325	0.0138797538654241	0.0971594026782121	0.0127665572256824	0.0242812652582091	0.230175939876433	0.0769025484047843	0.0910967808492395	0.0419188199768565	0.232053412633525	0.0248469401343864	0.0107784571192929	0.10813205349098	0.00593419074611794	0.258917510932512	0.089842025736162	0.143362426596246	0.00956286050306842	0.0492379087141961	0.0158474581447304	1	0.0124971006718872	0.205905841296774	1	0.0784131094099335	0.0145250975106528	0.101811205195135	0.103666571412949	0.0111128301386633	0.0327072164438772	0.999775977515987	0.166315160669204	0.0147373479357628	0.031587990183407	0.0144296294308839	0.999856870855804	0.0244597282762944	0.0012686273907546	0.0131206921066983	0.114270724033263	0.00933613452654269	0.0820517540743281	1	0.0365612764390409	0.0470554407084032	0.0124502187379756
ENSMUSG00000027720	0.401469069987429	0.327178996518533	0.305630178644265	0.641818920277005	0.143521193501956	0.52545149400007	0.348535634737083	0.297330024279796	0.208250037622108	0.584722134242833	0.712375910702123	0.837528331985576	0.211442811906387	0.445023289395417	0.743191865508724	0.00992011840482738	0.10368406724295	0.915980622496189	0.136530757676823	0.15725248411125	0.0046036979656002	0.131541552771405	0.417075842669067	0.62605519698219	0.323957506725527	0.574017377233386	0.550757818582644	0.108617937551574	0.457278987801255	0.216577935765654	0.61859394523769	0.222218302613457	0.432168179340226	0.342577829096238	0.0469130484494622	0.468454813347371	0.340691585848087	0.243121566920125	0.720768523808019	0.871496649893647	0.292712445993117	0.455175524950914	0.199785105926397	0.361783544071874	0.00528719207527212
ENSMUSG00000037884	0.555134840086498	0.268075520352968	0.478530837611478	0.997214187081981	0.467065723918227	0.328639171187057	0.411210872079027	0.770094449150897	0.727323922915703	0.578666595703034	0.661852258157223	0.595292954755232	0.456467287177797	0.889872356085897	0.302062184187152	0.461369108015896	0.426553079846142	0.390383903247361	0.443197973091071	0.385010345546208	0.613250266482879	0.336143198735439	0.937166265144014	0.449581357234024	0.376331459912612	0.586690687454297	0.878881842533858	0.357958171234742	0.482653087899321	0.439975009415061	0.549827065975046	0.415896926632026	0.165286337427423	0.591340490407472	0.622306255452646	0.525538314739226	0.454312012909792	0.353707738653693	0.716802009028551	0.809889487081736	0.394470429377722	0.536983425392844	0.470348501250398	0.889052466122862	0.499624295262232
ENSMUSG00000027737	0.232259773857113	0.633136756507529	0.262817950928964	0.703742170487296	0.810874887026285	0.371861861398969	0.498056439288407	0.335663291391398	0.197116733141298	0.827958656655725	0.752222867971441	0.84901707869763	0.365028932109388	0.284662928740757	0.628506410349837	0.222341912874234	0.375546704793201	0.390066903171062	0.195977914841377	0.611608078817273	0.546229991325804	0.504838195599363	0.884033824265267	0.530145865701253	0.498072799713295	0.362814209724055	0.360483689212598	0.852805344682411	0.446140499962296	0.226941432250958	0.526144768908534	0.919807398738603	0.816089235602906	0.425513208643661	0.03952178639379	0.184075221896325	0.112273527927381	0.771756473114595	0.118907575226022	0.823064843328464	0.171726162023005	0.5583386422571	0.554227009357067	0.194111043085001	0.795170184232182
ENSMUSG00000097885	0.961265459610744	0.57098544937101	0.561670683638342	0.738371803874663	0.496430697766751	0.762787221483627	0.336695897102535	0.276123831759629	0.649731382876425	0.840846567738147	0.583584100252165	0.437743790721689	0.942781501406923	0.570542955788487	0.400056539917155	0.506563203817709	0.683501018589203	0.970343792014401	0.703250408550672	0.453427243168044	0.599446419155732	0.175595973746956	0.420399506263224	0.790170973557447	0.777480789642066	0.768025731916101	0.807014648918776	0.0448496111352041	0.247208704991956	0.54419027185264	0.785607965810787	0.277488636736965	0.587513859706585	0.414701533986248	0.193111427376681	0.645218779143475	0.478835330532668	0.570335528952694	0.913037496472484	0.804186332089764	0.774313336976971	0.151967870499612	0.619089154108597	0.437287724219827	0.630189984332401
ENSMUSG00000097599	0.167701613784759	0.518882754583903	0.975327418565544	0.0905660334572697	0.0713063555698675	0.192751430369008	0.614583017483359	0.123849237406838	0.0120093196106507	0.130139716047947	0.988375097282792	0.164951547336319	0.909296582694364	0.109732052711323	0.396815189812799	0.800218493058946	0.523754608708542	0.887750249599631	0.365491928473221	0.114996577815964	0.403502616406187	0.486329997170512	0.166688819460324	0.495011408246553	0.105694697639108	0.644880203890986	0.742037703274614	0.115283969061123	0.475984576226812	0.987421669780913	0.139126785779363	0.319199649343884	0.0227942475155554	0.0825974229919477	0.153494157743692	0.176733130630083	0.834035146306268	0.960558114115975	0.128994760110064	0.763395478012458	0.105650356049888	0.468437687647105	0.226006835302086	0.0681748852312669	0.109548126908325
ENSMUSG00000048655	0.667689351847903	0.245724072044888	0.984834264614499	0.219852026586941	0.166940199151055	0.295694673186045	0.849660079947864	0.255231873287273	0.505433953438033	0.861080049073951	0.536085406275766	0.896146956958207	0.261556915980992	0.247626243900756	0.229922402580487	0.26716544871096	0.942815017141491	0.262115793773539	0.9036998912416	0.230207282322097	0.637143639349519	0.792349380400698	0.768751204444427	0.264144560258076	0.234363896091516	0.233921776019319	0.675459078343686	0.168642228380582	0.423450588240005	0.264975291055505	0.262740898828082	0.22840230841302	0.82943559270797	0.207419819791542	0.37606280005642	0.62533330941111	0.27715877807751	0.232538206301001	0.265082825290176	0.648534129523582	0.241158684709344	0.570100741783063	0.180217902882842	0.204338779381144	0.937819995783409
ENSMUSG00000027805	0.810462553554607	0.737422373236284	0.229535043758177	0.200200526846767	0.614179586187112	0.763983787584221	0.518339462996156	0.426834243633154	0.478603523356227	0.118684791059789	0.688610547150087	0.715097109031044	0.312884188306749	0.260175548828122	0.827855539514259	0.878128599221784	0.224789531239018	0.484571141570462	0.361075798645006	0.603332428936093	0.707736113254481	0.303028371408178	0.919883065293679	0.705067310691208	0.666740655809251	0.69125574918757	0.969558026421659	0.467335581586813	0.212092655144418	0.467707405313284	0.866847275899113	0.738913540337639	0.877615147561364	0.506427997540181	0.618933498698328	0.213725345775325	0.298113473675398	0.367159108508941	0.867250425227168	0.309020928663626	0.275740907279896	0.213733911483264	0.765477566337066	0.525257027179948	0.33982723825657
ENSMUSG00000097968	0.800692120492741	0.238229440018065	0.724062092086787	0.451827806809617	0.411923317883091	0.740851597046959	0.451702937732339	0.186321513176069	0.28388447998019	0.663937553070948	0.270368287601391	0.28744635435502	0.4274720146486	0.470060868477173	0.355662568394737	0.466091470450544	0.578865686904871	0.516458920972005	0.522849474675629	0.695693583406185	0.272367918832728	0.416189250417892	0.461786368578563	0.359511379062536	0.619109417249616	0.206158251526202	0.336891314721873	0.290643274212661	0.290416112661288	0.502242080207813	0.188872560834283	0.283295206248675	0.300741262364722	0.3262449089862	0.644961260767721	0.77621667661198	0.454447170701966	0.323777844367315	0.404250508334703	0.887678563884178	0.481961457939005	0.700212264688988	0.973055938156834	0.241388615682957	0.221489940042363
ENSMUSG00000027955	0.0470030219581324	0.735739647478135	0.713210659959145	0.627414664646519	0.560471858636036	0.525766081583147	0.661337648057816	0.674901657850679	0.934012043687446	0.367236071864742	0.992411302931579	0.531361551116852	0.904534730826013	0.44779949823331	0.407751868783031	0.518312735078903	0.576699880760074	0.737963679651176	0.254803064288652	0.451287624939378	0.7673026825182	0.77455247377821	0.874139405095151	0.501263929371117	0.311937521337234	0.428079278418955	0.264240309382375	0.70071789021044	0.0723730053376057	0.0366011458683065	0.615214958206219	0.845930048602834	0.00663221299369214	0.809306742252066	0.673961530088341	0.678980407039157	0.518681031923536	0.23063215638442	0.237790544636282	0.501511749916111	0.573285135822521	0.878416403124341	0.955872184041255	0.44187122949877	0.536689572947268
ENSMUSG00000028015	0.864756415318318	0.221074785656266	0.428045782501507	0.139718487634128	0.0691336899505197	0.193864420217793	0.101674530486997	0.460760604587161	0.130429430311385	0.797566011096244	0.431825417325314	0.927741830676299	0.548031606276834	0.185521708627678	0.22990073644501	0.172533125997442	0.542773271938535	0.0198209563401031	0.174116786855255	0.207253257201261	0.881059796574817	0.88310460894707	0.182777871201777	0.0724833888726542	0.239686126281105	0.0963374070701958	0.164159983854724	0.843225035649475	0.149044431973114	0.00393977776544069	0.32619806453505	0.0299527818705944	0.5509999386854	0.572319695637324	0.543526341990694	0.865534674636232	0.526005976864082	0.430413600504033	0.0953862264332756	0.529104792718215	0.133394230159379	0.182287342710507	0.295036483814308	0.135334737114932	0.00895763806484221
ENSMUSG00000041842	0.0713462600804809	0.221022289963593	0.0822757123884997	0.00454658818144276	0.0226640833578028	0.306558480986082	0.25409788919063	0.22118784291826	0.0445239520616573	0.35306335117513	0.104073939983013	0.0167356261773025	0.0366796692420469	0.0026699615183031	0.540583830560484	0.105458021273186	0.00384642203637336	0.120627019137648	0.0677362228263403	0.254711423029345	0.19115572425713	0.00364668612277476	0.185259233027959	0.360799207409782	0.0814661941522126	0.135895017994964	0.0416221241258965	0.615164389309142	0.546706468968699	0.173703571676841	0.318557956496079	0.790128319863021	0.395519993977031	0.00295921666467311	0.0294356083862379	0.585251463984999	0.322838567801186	0.105418964640613	0.305044086939909	0.332556315523053	0.386290995476748	0.587274852206619	0.00102391409408536	0.438366007894032	0.0512973138830215
ENSMUSG00000028076	0.232509526891552	0.134799998434291	0.235852970803464	0.236890144527325	0.28196062069174	0.104307163787503	0.546790360438346	0.147449220230102	0.146647186617055	0.139781809386428	0.409582493388787	0.920207355077064	0.854629803047024	0.163597591640956	0.303342274824659	0.0286373539060671	0.110868577682766	0.2664013853985	0.0924137405644434	0.2131397387981	0.145787843006553	0.959593744655787	0.102131707823195	0.217291125421298	0.378808015459606	0.173216749563432	0.886588972910343	0.309328789224493	0.0995901353951807	0.0615130311143722	0.866965474109772	0.427475219401108	0.187322607255638	0.365449319022169	0.138142142264801	0.262851985932786	0.386696049086004	0.0778994672516442	0.15211868183312	0.2671400215773	0.368212250414084	0.0194360552564089	0.0550690527242446	0.0925958565795672	0.172762605481284
ENSMUSG00000059994	0.525014477926721	0.858825469023277	0.349337104883069	0.794042831468837	0.279934420115706	0.591997520461672	0.0491665882459346	0.246870407269611	0.54106901852089	0.824275869365228	0.915524792527681	0.60271390747869	0.989019878707731	0.0376691342215229	0.416832473248628	0.631497514135746	0.528763019538655	0.610809271375165	0.906497111457188	0.531751225282929	0.979872903149723	0.243171262446345	0.507402707325537	0.056465637771064	0.916995990044996	0.793241162438811	0.793241861436367	0.321175811719298	0.276078096133406	0.892958889429755	0.831152469809916	0.385565398215473	0.32948289923044	0.567663318398113	0.192597529648907	0.566992820949628	0.340389806632912	0.262489203295269	0.539894954964983	0.759015452479243	0.446005792021985	0.688581473031614	0.69494783134654	0.781677693373317	0.548212581932137
ENSMUSG00000048031	0.20014912003607	0.758022851088096	0.146863556732829	0.7009452630249	0.108001631226893	0.117339617366069	0.612892399183163	0.104055261754066	0.500137290617085	0.108341006217987	0.979954655494225	0.116139911837225	0.118974350188979	0.390698141378528	0.191004260246119	0.188806571216613	0.912883231283509	0.150413686277363	0.711100072394383	0.144600214957758	0.839076165401782	0.132062783343972	0.140424099943438	0.656041134863049	0.342751476507388	0.665208233521336	0.130603938319424	0.103251791595139	0.22403157314368	0.476983518154497	0.155319387363476	0.491314513888576	0.356449186287825	0.124107915132974	0.271882130255431	0.12341812010208	0.145878215591029	0.44873215733094	0.291931288890603	0.118758043352655	0.113995280328444	0.684096757190505	0.232027970814521	0.74248465383368	0.151125827319284
ENSMUSG00000028072	0.43533036509602	0.726213519359533	0.0554853012004007	0.210777260902934	0.788055101598356	0.165959411009499	0.0371968931468789	0.583055287031899	0.230428468394587	0.119823738425703	0.529668831991343	0.352921947838688	0.246535025595012	0.261750361731641	0.3138589469829	0.324243670107005	0.357343395208146	0.702308157310962	0.891369735695344	0.31619906450062	0.55922737904004	0.212238676275432	0.362475750217988	0.500125904866846	0.924895986566206	0.852768888642293	0.773642366575873	0.473793949154709	0.979907666980032	0.810859251384201	0.883930005913417	0.867435300930588	0.0886216752577708	0.811927045572961	0.806615187676985	0.0322682712800526	0.711833761237549	0.0146944646836869	0.413462233293191	0.0202942895992499	0.256643759320605	0.0720638012551381	0.491597199205989	0.422213381317678	0.51762590503152
ENSMUSG00000048039	0.914722649696521	0.355335716472998	0.818312828242597	0.146480042767634	0.664537207019401	0.806842938538472	0.41723926610225	0.659334870158784	0.703082780435092	0.833123409781035	0.895740168353994	0.633780597514543	0.320042887415315	0.152942976093873	0.179067354591659	0.230172143287008	0.801222332386953	0.805296645616936	0.559937548150099	0.445234914502258	0.355066692121233	0.898419464507296	0.69157920831697	0.777115493507621	0.247864059228082	0.544639347958311	0.683223078683872	0.414160309195256	0.853855539024251	0.385162342262124	0.386072807713893	0.875702223515149	0.819687699295622	0.533783704552656	0.174861244155926	0.614706651546349	0.297978681109661	0.891910214438784	0.698528499989412	0.135961762703442	0.583460135099248	0.265665567875325	0.81942025416447	0.406121351159497	0.0846285908034497
ENSMUSG00000004892	0.858780340253147	0.780538533599098	0.149314314907843	0.307873468332457	0.943320351773547	0.730992627408433	0.41352137668189	0.0944483489491586	0.783405625364271	0.774283207013994	0.280345242726685	0.352400878241202	0.110596874218237	0.0968398975183163	0.0678257393249957	0.568988355738125	0.750746427633359	0.765045777640883	0.131724778536373	0.335173169798077	0.228532243923536	0.461447178604854	0.116471067759819	0.0674233438917368	0.864641700346955	0.364664806833762	0.0543860637868567	0.0327928331205028	0.976988377014397	0.124401096350159	0.45136077214376	0.134851862338699	0.245205609668248	0.0567027377435748	0.831730020222726	0.838776270431971	0.649708805910311	0.063557944600236	0.91619425832534	0.314809487675867	0.762294267845226	0.986865933880118	0.290949254690793	0.238242313586634	0.185286828423622
ENSMUSG00000051036	0.16191095869667	0.40141051214718	0.683322226016658	0.96656450883096	0.311282215239117	0.982481482861084	0.401240059963439	0.63503669254668	0.474925057501508	0.787113378580233	0.684259473406002	0.306503992386585	0.726194988386256	0.767471838480979	0.461501703313611	0.871833389143484	0.361718729107001	0.388453218080463	0.610074134702759	0.722223021621002	0.0665265137641277	0.657989335905025	0.883244367140455	0.138029442594989	0.397478481706841	0.859913340819034	0.555370440959033	0.509159221484556	0.369378203433167	0.135295329108088	0.720328489191068	0.126465906726911	0.608385082402192	0.106823070516654	0.260382769604367	0.121045619815034	0.151911975397294	0.484499514050762	0.297484029747254	0.107516669168459	0.918790065138709	0.166792731041877	0.441505176399227	0.744985165340072	0.855812619387626
ENSMUSG00000074489	0.17293562218042	0.115636974171736	0.224972523619317	0.750664017047481	0.0778094440756568	0.501287107723347	0.161865227517662	0.464173409705432	0.0367977224452504	0.101417477460162	0.306924198225538	0.156253671847148	0.16242979474387	0.111062803298602	0.0660674851223822	0.832429914585695	0.933012931414909	0.794877406542929	0.165288307713875	0.126967337098689	0.176821706596726	0.128835570042913	0.761089120807632	0.144343096469882	0.529150841392662	0.121921241488169	0.512198244424987	0.138268445192084	0.886817907086122	0.98100309467866	0.983261107504915	0.929471032264747	0.110611984050904	0.774222237129154	0.491346296453164	0.219041889194313	0.220254390658292	0.430385436379786	0.732423138828785	0.995074078282653	0.747364899525749	0.267817623873932	0.180985277765669	0.780105376396478	0.182479528699261
ENSMUSG00000074480	1	0.00673869848277197	0.0180150332967985	0.00595855376234827	0.0127031587088269	0.050244478972349	0.0110158137612102	0.00510299310598321	0.0496307098666249	0.0733734624413423	0.0162240647504726	0.0130662496074714	0.0251040780192183	0.0389350503477729	0.00957117620129005	0.00461863876019321	0.217882406887379	0.014731536381758	0.0228966391579148	0.124856807031272	0.0537824728978454	0.0902229773851326	0.133765121974192	0.0901958331792635	0.0166612282615918	0.0284372322579075	0.00745597951947602	0.000561347737051189	0.00762166655350839	0.0709123546038004	0.0293513323103857	0.121765457771465	0.0809885228318392	0.00545799747988712	0.00485489775303946	0.00394054822623454	0.0662169280997852	0.0549752689674657	0.120992140586552	0.00896036707489496	0.0557198101461355	0.00118975694999312	0.00779010250808077	0.00891814274377075	0.0183176668755488
ENSMUSG00000041237	0.0630936938929856	0.283484203265269	0.344790647928828	0.331393540126873	0.0368656128450957	0.257936625381169	0.436966183248812	0.215665386743407	0.635269082199831	0.128474206294749	0.62852823781376	0.26308404943443	0.283976807609074	0.24468511275086	0.981918930852048	0.501233875017069	0.904026885727823	0.385521631423824	0.182346172740481	0.526471391933548	0.690160786780322	0.801971151838825	0.327380115098964	0.307468430309589	0.245322981715005	0.237592866638911	0.953796788372968	0.0878465076389813	0.135162407675863	0.118738090390017	0.15068527560439	0.294625341515436	0.139012340579318	0.280518705995373	0.486977210576135	0.99934769314456	0.274820162352882	0.231767405589043	0.188578627666169	0.0238409365158001	0.0996623668215304	0.0567278829015505	0.536002646866394	0.988185643687252	0.78801555653739
ENSMUSG00000027954	0.746316582070839	0.858841645219766	0.690361038752328	0.170993850531092	0.0695786112803954	0.999755071942274	0.931628484852382	0.147106292104154	0.0270619140077539	0.169553635165997	0.340292967065776	0.0889534986236517	0.983013592926085	0.140492449034069	0.654414679430731	0.396141360578571	0.226482904280117	0.623656022394847	0.0629000013291988	0.931950640372887	0.0470343487065697	0.210205967163145	0.787463168297462	0.747227282142941	0.455876541649513	0.162723114021183	0.672597476340492	0.675460924781588	0.834724670292665	0.605179887274517	0.238239579824035	0.756922721185116	0.0355021800031725	0.914286805959843	0.742805344990487	0.0831804520780144	0.751631287716818	0.222157808648083	0.761085385364129	0.187392219626845	0.876512922696538	0.30858827554142	0.0863316425530539	0.356311212033125	0.185152761350934
ENSMUSG00000042613	0.0280319880567192	0.0156527876451318	0.0930115039559904	0.000358537473587445	1.73376697692809e-05	0.0979323031427502	0.157641063943209	0.309711858755625	0.00907616030589907	0.314680285759692	0.0134902371303968	0.113681283354125	0.326646306376372	0.165847772966777	0.0923927000833514	0.109316351053975	0.014024238635146	0.233214134589015	0.00448651007771955	0.0386292151096128	0.103542143629439	0.0238995835277174	0.22758909293341	0.0155307670498295	0.00437021697689572	0.0287807259347691	0.0405386491145127	0.0206597177273914	2.21774710011247e-05	0.00114372198557404	0.0425838448652167	0.0627724820164179	0.009851276443575	0.000336013048353965	0.0319842470494841	0.000426942792381079	0.292764335419482	0.0343373169007779	0.117708292535893	0.0152733030491969	0.105333115848394	0.227585681643132	0.0543600758789368	0.0441432498417437	0.0202718566502741
ENSMUSG00000027950	0.189984527267284	0.775446496619637	0.223444126929615	0.0338072342622255	0.0283865812654176	0.044632867080102	0.904499736720395	0.0927838218304157	0.154576713678474	0.0927986694108499	0.163083699395208	0.188269219639113	0.342306400527711	0.302875290193562	0.0488252750439644	0.209758906561324	0.274441495046305	0.218465195268114	0.102323960838513	0.34203334557279	0.146132284443946	0.18319652644678	0.813473106894219	0.44896704219063	0.630194137167789	0.108200105285563	0.130277638908378	0.0451148392963813	0.218569834271186	0.0560421879789577	0.0171345970069787	0.140073924114715	0.0227773988736985	0.162755643605318	0.146424963253289	0.140317825208484	0.221372763697836	0.841152200403759	0.275037467570297	0.498853717273839	0.0823646126748	0.433308590720459	0.614341498960925	0.242077514180915	0.155033445687686
ENSMUSG00000027947	0.605731905900924	0.198372207941775	0.759180032430236	0.448550272352073	0.563253176833376	0.906563374289637	0.837832470502257	0.765820020305722	0.174354949323401	0.802744013096858	0.623771011695945	0.0881430433724446	0.0996679490833585	0.0464323101384408	0.780094281447587	0.112572940283387	0.0695441167573562	0.423618480603073	0.0224760663124736	0.545476291366354	0.0744465752495047	0.618434082867503	0.434033752395445	0.169032101941028	0.217405547527117	0.491560023340996	0.69365528063753	0.18133342374846	0.736323711742658	0.747420682819203	0.167682127173361	0.821265482308652	0.10309754492722	0.214002496054482	0.442316711748053	0.301464734316733	0.629826062129519	0.407117603719403	0.200896879086418	0.133223253864282	0.691881195045043	0.550903361823512	0.141359696663828	0.590482105024771	0.865941522115123
ENSMUSG00000042390	0.331661970203893	0.183276565004659	0.76943116546379	0.788504994103146	0.618482926557946	0.606359884620296	0.314288976140123	0.155660003341124	0.904421965933793	0.0917618840316547	0.0911632660381803	0.701362589961171	0.162427272090486	0.172340900095315	0.129983586800812	0.313671585127274	0.506374443364218	0.231048422792955	0.680876221183083	0.480795121706693	0.899132273871315	0.466654388386858	0.713444839283546	0.900505703929973	0.619455865599244	0.508216715302888	0.533223188869131	0.420559272529735	0.20497209792704	0.481361267976525	0.668328147349062	0.80637237660118	0.288284722590798	0.780337180194589	0.00469497117075007	0.639711922283532	0.210302762318655	0.416813533733061	0.482486458669176	0.704243766400141	0.865345207196834	0.694909136493493	0.698187174350476	0.658308056797215	0.85819592184746
ENSMUSG00000074457	0.999980343794059	0.999829714996012	0.161402032982162	0.388164673446645	0.999859561824381	0.168211492246449	0.170315831091963	0.999783913138793	0.334031466077856	0.303940338857599	0.387668010290442	0.251794646020789	0.428628874351183	0.206180777022116	0.486515825496213	0.999742826163577	0.999761145370479	0.320696016086588	0.478826071920469	0.351374178455385	0.509077609206895	0.237309421895765	0.999788820184288	0.403197664968563	0.999745805931265	0.482536862214745	0.215555814217405	0.319793169840134	0.219280004357426	0.194239237191191	0.333887545249836	0.227590523501441	0.224772583899231	0.433349234989459	0.999804532015632	0.999833009106219	0.279470978672189	0.329042324803657	0.180959288564827	0.445122595490153	0.161777353434157	0.196977287468247	0.558134178429043	0.34502491723474	0.999854006114154
ENSMUSG00000001020	5.66289899571905e-05	0.00112771981459149	0.0194276686814146	0.812164932183098	0.00114290943284574	0.0346787264261532	0.00205522737058614	0.00700713475310343	0.342761260695774	0.00408402348468984	0.00454187413983858	3.71165807908286e-06	0.152443910008971	0.355912424512203	0.137024013012744	0.0652987311277198	0.0132238497683685	0.0599097704617712	0.0577433864530889	0.125801824002024	0.0722842222407186	0.631460808581081	0.137624226568381	0.416515253419075	0.258807966374709	0.298248013176921	0.438142258148916	3.46263131796779e-06	0.00423037679526622	0.0471291837364361	0.0678559676689987	0.00116245326113852	0.111738729523852	0.356736515216242	0.193907457341407	0.201036216766121	0.583856153812802	0.0351061030341739	0.495401266176766	0.17039312632848	0.00263151787843748	0.0177519965228104	0.00659772155701206	0.00209499319129753	0.0620180817948768
ENSMUSG00000001023	0.0512116563435785	0.220337393406191	0.0649367658637472	0.345770414750959	0.199446118057034	0.187928798154708	0.544432118157086	0.380412538939374	0.585103400901022	0.199771132667086	1	0.0423699165510197	0.276248082220613	0.227372648464895	0.440741528686076	0.122515258375635	1	1	0.301442412393589	1	0.112273919856585	0.13296028533521	0.352506344493922	0.255215377364471	0.0795413323369016	0.999932296512311	1	0.999960757263782	0.267775944691864	0.0979320247509672	0.999852638509051	0.212804381797516	0.149544310814843	0.179959526027408	0.999810358734586	0.999798616248689	0.306508887791218	1	0.473998961798439	0.285470483738049	0.342783807915762	0.33443176361146	0.0729709303090497	0.146413372292382	0.999787217012156
ENSMUSG00000063767	0.130725210130138	0.895363938652387	0.920628869736286	0.443483065731429	0.0433393239787854	0.50288429469983	0.856024652012805	0.0678049375810405	0.41057082690795	0.0614110878801181	0.712097972603179	0.97088568867888	0.0833629240319539	0.302323875811242	0.874769018814702	0.138420325379386	0.809687469721935	0.111025294935785	0.0748592955742011	0.530355211655263	0.354593626905164	0.080298402593314	0.102990737789694	0.0882388899813718	0.70387517915583	0.0673398026722463	0.087795923665111	0.671334907160772	0.726183035540825	0.10271621722369	0.112184824381403	0.0799454467687996	0.32623128750149	0.0706787427633106	0.20479428413284	0.561788514638559	0.111497055952667	0.0597752010340393	0.731316633000648	0.639390638966132	0.34880613313197	0.887270196860803	0.394928897864743	0.0491989388949559	0.107785303210633
ENSMUSG00000091421	0.583449627393766	0.537470528055304	0.67359826481499	0.268068558746959	0.165621858341251	0.904663066333239	0.650295995536276	0.205632854085448	0.632899388415041	0.605604892197819	0.463880187274656	0.715409145835673	0.696844641645176	0.846707569767572	0.378449551817815	0.732408202610739	0.767629642248256	0.540138664832146	0.900109421697801	0.854265920100404	0.0845899629502058	0.761361845606217	0.399179950962849	0.869178745143742	0.0597615010842808	0.424369496766274	0.877678878746564	0.706979593736442	0.586218905157895	0.291027221723733	0.775796329953543	0.697493073234256	0.312727916091516	0.504260611384222	0.586623705718104	0.549059601927476	0.511542616298402	0.858180084779996	0.533103241908306	0.613114073724834	0.658564650541941	0.0470418862168666	0.794288697592632	0.493990300128183	0.438517784780359
ENSMUSG00000078657	0.24553078246752	0.949272094089468	0.513417681940462	0.919512161992172	0.684981684703826	0.735772595208637	0.946761667060242	0.585609369616636	0.551939395944842	0.161442843678003	0.58546193841175	0.938018600688797	0.926773915376316	0.201923804779797	0.864015604974962	0.845718494981531	0.283603644007073	0.2962415176013	0.790643740113136	0.40592106843041	0.646244563860711	0.201186789537616	0.821799564122399	0.218314554027677	0.712605488303623	0.806858786259971	0.92173063805715	0.174234743167506	0.894416010448747	0.260742401550433	0.282881600908269	0.664485114596546	0.606545221137645	0.174586647940804	0.946907156210911	0.778926270851785	0.688985815263614	0.163454276946016	0.953046750466175	0.190499524194021	0.904385247329982	0.330317048083964	0.11528590593063	0.140322664571975	0.743705464223055
ENSMUSG00000049133	0.874079039260993	0.323998744271783	0.420866217879531	0.269273341655069	0.5110927132111	0.193185766535747	0.0972955674173749	0.19756035157013	0.0580194812656519	0.748336007447767	0.753087748623648	0.233678691628226	0.264709238492878	0.29302192578214	0.381373237702791	0.616400470692219	0.220920889313971	0.354812496802253	0.0350073994500231	0.836478779609799	0.108235191464087	0.836614991389856	0.170847270251738	0.844679071683373	0.282612534388193	0.0893069479036324	0.472848593450236	0.419692285672112	0.0945004300949756	0.140333585286482	0.195937956637156	0.107486056059516	0.24593459506118	0.815462533911552	0.154796495764016	0.926155333258463	0.750642422554436	0.188477716665506	0.0783364129845128	0.114819977825624	0.244749663474171	0.0652124546132732	0.72319237898856	0.555410443772786	0.49000496546096
ENSMUSG00000041984	0.633724390202734	0.0872632639268328	0.675640728929391	0.564473164288399	0.798020074565497	0.53149390301204	0.820656999838134	0.363242015681399	0.567060100751315	0.555518721313751	0.60650544974158	0.734411138921209	0.484896383623508	0.618852463515675	0.523657457780845	0.124359724242946	0.0852534585602154	0.66340733512489	0.0940205022344502	0.107239435807023	0.519221985642992	0.348067547519355	0.367546361744838	0.632223580266824	0.507481847226405	0.510918425890083	0.375001421714013	0.307682457112429	0.346447284799612	0.34820179187608	0.89351087293001	0.333164782770983	0.671923559303256	0.419516998842564	0.994510381850036	0.664526959652095	0.11055429082748	0.696364781153868	0.523853720807559	0.0890864113435671	0.335056120763133	0.506500512252472	0.637267701676033	0.591348384850359	0.105842153862254
ENSMUSG00000052415	0.841185250739077	0.67700268926612	0.460371461924314	0.126088962880567	0.365776645467395	0.30370823972904	0.128605599069514	0.122484704583098	0.169560354852975	0.0849901457897884	0.728365190505748	0.716863625047556	0.137634081397766	0.397943647162822	0.0811442872399564	0.791937636354668	0.825597975185063	0.900794260205082	0.552019807557576	0.616849886563012	0.723515869982588	0.620541700531753	0.725761777731292	0.149257156574119	0.117131643900584	0.917395607075054	0.67599758446387	0.501625972747111	0.389556766339865	0.915154289139728	0.916445763170051	0.904824551492801	0.63580114852437	0.83953472489984	0.470490035675677	0.777710757000999	0.519620977934274	0.842733545990879	0.115244401475251	0.110816799125358	0.104276642457297	0.786413116560937	0.657371529453352	0.955625419611633	0.747089036100905
ENSMUSG00000038861	0.00322898133614829	0.710537256399596	0.209317894833615	0.0059328983921566	0.209623519231163	0.428946653443438	0.142281698638516	0.092841419820819	0.122345567916662	0.334626481757538	0.280448679484765	0.609836984396768	0.157647088892548	0.104877474791364	0.147277779811667	0.116788644928891	0.783945606845079	0.319536641536642	0.470309217151163	0.142974144904888	0.782819355751986	0.0259240898187147	0.0666560721297079	0.166062863512485	0.0364451194692968	0.0146243186473983	0.606127719958107	0.0525585683519912	0.0515759273579516	0.382213376297787	0.168181081840055	0.348695522764209	0.271283448052763	0.359801741551186	0.0124832551381552	0.338911823378406	0.792119493088438	0.201575136905222	0.638459169885118	0.208606461261856	0.340568869282433	0.235288746300992	0.108236836658264	0.234173162128354	0.0130455256198461
ENSMUSG00000085956	0.227424157986408	0.304571763265199	0.422175324372173	0.45850634783507	0.718045778979256	0.977254519430952	0.711961539831331	0.819457350588426	0.980763502638487	0.833524441233227	0.515494758387034	0.661181312686775	0.151781196797828	0.952688313417617	0.657482776634169	0.626157568792773	0.482234245702624	0.0928563956392805	0.441101847602735	0.507223946325796	0.863007450565902	0.607439684288272	0.171418591952956	0.17471623352691	0.238438237993113	0.664616055199333	0.920045990174719	0.199029001554007	0.697256388130921	0.177340324896663	0.782178829049732	0.787965718579147	0.434829870560552	0.8396538060309	0.548802772925449	0.153786602865133	0.183492939508879	0.624478925940907	0.707517777678114	0.883950441273127	0.685560873953324	0.556497928891805	0.0702214088592193	0.650383166659434	0.172671874447927
ENSMUSG00000068860	0.19472878307462	0.119162378171304	0.177111278651404	0.144453204431719	0.297139266825289	0.881320190280897	0.136671829010704	0.566174552455016	0.621612100284689	0.931344211195759	0.339484684477676	0.894028533309121	0.36002404388252	0.781736195526196	0.432631258751079	0.824392567109855	0.811191113692751	0.889291220557386	0.768059056706889	0.641994331494917	0.70178593094189	0.65187407829275	0.15739770374858	0.754022620063432	0.950580277213587	0.989172569186258	0.472843104903102	0.575407763303403	0.250980720689963	0.76850267056449	0.63518788086378	0.991890617463987	0.665122335743602	0.122766751240422	0.561159321721655	0.125228833664034	0.22993269519809	0.471439445491661	0.616048709359273	0.867186444357516	0.904479509890405	0.195276815542298	0.918230668665299	0.907621333634064	0.613863350000167
ENSMUSG00000046519	0.345504762277102	0.202651794983907	0.777258777895167	0.218154251997138	0.159215738120534	0.515135432245239	0.811054758990988	0.0285325718668279	0.849209197818603	0.162733316883036	0.709476940355465	0.366684713386916	0.267606843458418	0.0888042766199297	0.354927407168944	0.343347720821146	0.169299314618852	0.50349206952989	0.439414022977545	0.774959470683878	0.153147750248683	0.123565785667338	0.247438288317585	0.698689503509517	0.318443218236284	0.282761299336023	0.0454739017728794	0.45361089350707	0.158999466564926	0.503025758916821	0.382673189076351	0.259428243284331	0.375373366423011	0.227228725671355	0.588931704096607	0.0992681174019017	0.0448552151496228	0.682739928295488	0.827388122182742	0.226327561045942	0.766230195863647	0.0697878889552099	0.608306006312545	0.77878010274862	0.697861550663869
ENSMUSG00000015748	0.536766801018695	0.137629912246303	0.200066749831577	0.177830888462825	0.0884740046337908	0.623765770615322	0.305960495459347	0.369859156116964	0.107965886224932	0.167674720256542	0.400935444496259	0.205818718453724	0.0399151152110846	0.200846048578622	0.824405441440739	0.124328279240527	0.265985240460163	0.353000745896083	0.801902362256557	0.366737134543637	0.792761000738513	0.282569946301927	0.189698656575241	0.273750459007411	0.233259759452794	0.28439473222854	0.0447926759691305	0.167692187938472	0.186553887515303	0.260733868883182	0.235730547620207	0.564540107298454	0.310675442317639	0.350426610943787	0.295071587838581	0.026048189505692	0.361617364913584	0.524473793064251	0.530001832251608	0.221748745109791	0.37452534436332	0.479381799428619	0.678515209659115	0.557616788124573	0.013139732041734
ENSMUSG00000038526	0.391087172898799	0.107478056839568	0.351769394976291	0.39474962974595	0.0585190238923653	0.360755972595069	0.292566218219883	0.479039780391271	0.749117355115419	0.389131925278205	0.227736595569343	0.309107221453962	0.787256634167148	0.354138272947352	0.539184092950713	0.677271023977842	0.39451724272967	0.444090169946809	0.231163511650369	0.742541052793014	0.597273571160422	0.353600139481323	0.735297937068975	0.864898263479937	0.442396323111556	0.185372460184144	0.343458244591497	0.163869843617906	0.227517515794151	0.240790621880542	0.161318607540883	0.188766546817452	0.339968788489374	0.316264216256071	0.586493327161018	0.182788689655395	0.647953476459534	0.313634232143773	0.359340916734691	0.666197630283009	0.114083046776563	0.344185673745818	0.847611100429744	0.269188166521813	0.169790748033486
ENSMUSG00000068855	0.835914738013889	0.00157211601646465	0.0804798716300346	0.38365993678162	0.00758288761322169	0.0103868994344541	0.0387287161580003	0.16301354516877	0.41299534799715	0.0661321102911823	0.230414670546351	0.206004241288882	0.0933492253433739	0.119730720533908	0.204695632487265	0.000620630700665617	0.00277598543894537	0.853452328704229	0.0424750328596036	0.0460735978937153	0.0430702225298484	0.445590290160685	0.152695434880379	0.00313950838189358	0.018746819153381	0.0657910904192745	0.00878694563256008	0.0720386446391385	0.0162143846569444	0.00888424091249184	0.00217448262980573	0.0142825594169914	0.0232303627409206	0.0290742476215756	0.0178604186990072	0.0261386603830254	0.0224961158730847	0.00857311064766827	0.0254295845797845	0.261991245849836	0.0199333138407349	0.0792173202491842	0.0142945978516333	0.00559624126988195	0.159482359553014
ENSMUSG00000028102	0.51745646923888	0.490023636677222	0.848736844000599	0.866584843022442	0.209093944541397	0.495135849991353	0.445640579812036	0.555986466392699	0.660980363151089	0.0227849510308735	0.781697798320521	0.889989674394047	0.193506050104128	0.344415385144261	0.613607523605578	0.892634277709787	0.31833774439138	0.0707126282920182	0.340053744659521	0.679056493190989	0.734942991910704	0.42033325111928	0.185362182096954	0.113912191026954	0.191636314314448	0.162795857435378	0.180966042344686	0.250501852400119	0.139526766665808	0.173373853393696	0.259859756201305	0.149261408452829	0.404908448313253	0.377314707499836	0.498316236403862	0.0448111752779337	0.462032795410189	0.336961453559205	0.0647290064386807	0.773455787301693	0.185562801597411	0.685738973159398	0.784765508237684	0.905292748619612	0.419470461542511
ENSMUSG00000028096	0.489760688890181	0.0190699639973253	0.0679725336505983	0.424201828440473	0.0224014700565922	0.370756921514972	0.11198592736736	0.218838473133187	0.46737230756928	0.528246158523973	0.193543335282717	0.854012193552754	0.075262065747567	0.0729338785742898	0.395607247502736	0.470938301701944	0.16013114503232	0.432309668474919	0.724461512842993	0.0818069487455902	0.431398236274768	0.274739173564628	0.693728065499269	0.424474670558824	0.443412832891309	0.366465689573372	0.0137815591892402	0.530391448378175	0.0783964691915831	0.16543708390936	0.42064688924519	0.285970891340831	0.0986569264583489	0.58484461084601	0.862612499593845	0.294165503188616	0.443490126450101	0.558045601750808	0.138370631712399	0.0843617158571833	0.797881619433897	0.102254747838478	0.859765749506427	0.38768736500157	0.0320362564282902
ENSMUSG00000085244	0.528356043537218	0.360293618589247	0.417541014160926	0.596515912346549	0.898292897554802	0.392980377740587	0.403939480777857	0.365096116922601	0.741502058718358	0.416443666205993	0.903457344464229	0.794696683748225	0.390489124905996	0.357730637437521	0.540207116460509	0.526477767537711	0.431268273490781	0.876665516966408	0.744073610864534	0.432443796917309	0.553061394875499	0.712980220442715	0.45833697378993	0.41110098765418	0.378763020925686	0.408906834286766	0.422613075384054	0.33744845760878	0.862494197348752	0.441717651817624	0.740291573910022	0.406105001900817	0.53972832618466	0.78861130363004	0.479688724066723	0.996400321687145	0.405285565415901	0.668255607330285	0.699637676221671	0.593832063731776	0.504094227588005	0.455371810299168	0.401373685882045	0.352455884150456	0.543183078540955
ENSMUSG00000053957	0.315292397495849	0.698168689335161	0.723627638873132	0.780842114623791	0.508820616120043	0.803964055656783	0.246509154362385	0.736157340081282	0.593526829346416	0.748180962529554	0.720982065541133	0.973364595934923	0.778732940948543	0.695077683932066	0.65712517563761	0.329127352203913	0.549482797589174	0.295222631647605	0.27091424244689	0.256432415448098	0.810043179248716	0.685893990637043	0.267360121566527	0.731804256810474	0.209606183544457	0.994827316162157	0.243046703680503	0.752372020588945	0.684370480094667	0.280030436790095	0.303522491109972	0.24299580116462	0.912232936098554	0.857708010866994	0.429376328699188	0.514654775923731	0.959567417819374	0.198844556368879	0.210691473188915	0.804584529034705	0.228332327335007	0.572896496449867	0.152115444606296	0.937873353424165	0.30325484010153
ENSMUSG00000086564	0.00785466349265844	0.673729369779174	0.00704643010420981	0.00430502384986464	0.363274868895314	0.515809808055951	0.665884263516492	0.302992192946845	0.278433507030498	0.0312226519132825	0.172049688001327	0.00316541797473759	0.00402099398939426	0.322194450484271	0.0841230502259148	0.161815242466279	0.120627874652643	0.903626341179149	0.177552904067033	0.303591637813382	0.313594013913392	0.195774172761927	0.0611705705241472	0.201088792004514	0.575716928558531	0.068839318243081	0.196937890129084	0.00984588120340648	0.365183973026724	0.143047557669399	0.0729861017561607	0.423731391528404	0.606709368244728	0.537906916438522	0.0467493621680975	0.259963009110399	0.792100133179226	0.153412709597559	0.882322399513308	0.0319612515415845	0.253358394665461	0.00890554810968039	0.0907688854219643	0.337565984040904	0.317921196247718
ENSMUSG00000033147	0.696633551667372	0.352935178836217	0.790206341637736	0.444346965093457	0.937673605345562	0.797310058737783	0.592601604156125	0.584475800685716	0.157499798523605	0.286247257127278	0.506098700634279	0.83570815355587	0.131498367935732	0.208268761971373	0.600713766256455	0.0970471014587967	0.102421858344217	0.878754832884211	0.0826786051911822	0.714106682515869	0.495971964100067	0.616346200456414	0.336047212013153	0.6663615976651	0.942324741603005	0.520682030439	0.430351797284189	0.200608477685627	0.484076996745613	0.184951420008851	0.0461624549813212	0.167713250026178	0.112773133978826	0.507477473344855	0.336222421554259	0.413372886825955	0.713955894604933	0.205435745912929	0.651061744959355	0.894081932687913	0.266665717452071	0.571839294734355	0.121195906687299	0.372647472834834	0.275662623437637
ENSMUSG00000027843	0.011566824930535	0.227911113344099	0.540328583902608	0.0906337975308726	0.0327057365242982	0.00812437529153867	0.00127213889286075	0.0660171382370219	2.92926256780243e-06	0.0174700751369569	0.338671799802892	0.00340559703158738	0.0324910906446296	0.0648760269649072	0.109312482115947	0.0198433769260199	0.0667380800751273	0.0483202998901271	0.0671652780249873	0.640237304727536	0.226061694935322	0.534548961453208	0.389697858321174	0.0564099560946276	0.628235300827784	0.306651642803866	0.0290859897725675	0.00658955831465798	0.0378596419492457	0.531039759856313	0.139583006958217	0.0445059612636544	0.264188275741723	0.0219287588126016	0.0880320167573464	0.451752610446993	0.164416957397393	0.375973192368732	0.0718495041168295	0.0498079438716827	0.209058917693854	0.20771063678599	0.27584442915045	0.0165139607949819	0.153616624734999
ENSMUSG00000084760	0.420391284961643	0.853198781563009	0.121543957678833	0.0727213989048499	0.0655989956000313	0.535191549641448	0.369552056885655	0.741378529935525	0.612707683103188	0.949492860869792	0.594219590349314	0.876132828147004	0.946178269930942	0.706360423796843	0.137301385146513	0.875641121284227	0.663380617945871	0.10718346193385	0.545695757220902	0.774533681807217	0.951427463950901	0.0600665592107082	0.640453947919563	0.48789716787582	0.686965943279312	0.746892410864492	0.583981481891	0.8312718729779	0.767537108165646	0.100670258021307	0.480589725527398	0.558530486721012	0.83096457345398	0.966264887456936	0.943687892705898	0.756121469986743	0.119183790585943	0.83816640957776	0.317373928434519	0.630199834386502	0.414460534072806	0.603954435620534	0.0306427000554671	0.563063575954606	0.129342234465805
ENSMUSG00000089999	0.901759546903303	0.584363099703462	0.184184123450364	0.0314316443293088	0.275003393663108	0.195368443696662	0.815594176444744	0.0683682851436611	0.311370992010562	0.820839378115012	0.714452824439875	0.465580537704608	0.710391508947841	0.0636550409251108	0.794593993618383	0.513402644015413	0.0607574608331266	0.0180242969131083	0.257568823753519	0.524475476426298	0.577846312280962	0.499717916039359	0.650552248089233	0.266800388642661	0.873021668376858	0.362259258700491	0.215191135569652	0.190318192041472	0.07009759518034	0.0991566009999978	0.0207626283114332	0.432829191098452	0.346723844186054	0.675361313453292	0.103040992420013	0.0181394737930156	0.421704173400875	0.0136595197003589	0.196693363292718	0.922338448457757	0.253220079778479	0.736067303294336	0.780125228334423	0.536894522878083	0.0887828844887679
ENSMUSG00000027905	0.0486697657694803	0.0634306262085254	0.422081953875107	0.351410530691853	0.116977365725732	0.271487015332946	0.0065608180796985	0.0437017400869766	0.237339905702632	0.329012661207517	0.470627111109476	0.364307422526377	0.304600975573584	0.0473291876378149	0.0968251215046751	0.192490128820963	0.0802474981898784	0.0625549991210329	0.119570566810793	0.160769550896824	0.120027918400589	0.0633672438816385	0.313196951682367	0.413768257337633	0.267777682585226	0.169235195408121	0.0434836531983425	0.0653760661009973	0.0469657151448306	0.350106479214286	0.462619431229102	0.407212644847653	0.775192771796561	0.0596148832481966	0.28485229350044	0.585006171917302	0.736808451760899	0.379003722997233	0.344611560342657	0.262342936144346	0.0791835707771553	0.254997275264987	0.152827730582479	0.265087628653886	0.829253551350088
ENSMUSG00000062778	0.23389952183838	0.809081475563364	0.192755240872054	0.179381541234515	0.955981481117871	0.601566855479656	0.176293425946389	0.725934212125651	0.255640758247931	0.706904152308591	0.138106586887707	0.146545933685367	0.533881165860621	0.755626616678776	0.1393088160362	0.224927446350297	0.895608696645532	0.191874449385299	0.162978364175997	0.662817168731048	0.759543957132838	0.555878591672576	0.803608648734005	0.732789491734032	0.151459880306563	0.78182310973597	0.943484923512002	0.128618229690421	0.809763156068084	0.188595325730609	0.637301306828489	0.883258030856604	0.898346363203408	0.878097200097902	0.30181857451155	0.848154618868188	0.588378187604935	0.524416169443133	0.972221497385707	0.89848284645128	0.708045614300639	0.93388671365429	0.586625531313302	0.983709829102969	0.519374192686113
ENSMUSG00000091575	0.184432198783925	0.789330620405329	0.0758150696058569	0.677921221541632	0.0837083435781984	0.591692989245635	0.28551893233366	0.16978137604097	0.203556541267637	0.387636838690054	0.676249938846355	0.130460951336535	0.227749943360861	0.5307081207358	0.038516126580338	0.234215099149777	0.544177494742811	0.429091641317574	0.438210765538411	0.117308732010151	0.446955628593321	0.0318378379591306	0.0247122863861452	0.931705053215496	0.422162182217188	0.579315927867362	0.280177737247377	0.591002365617912	0.554629778765448	0.77693440140431	0.260050825612133	0.492117936708655	0.143444614249028	0.865299254441585	0.269401803578164	0.123445526271944	0.314494037718778	0.358450267078904	0.400309327510398	0.171200563824277	0.472294045761612	0.844641054157551	0.268586508587541	0.822504278964424	0.621246240468931
ENSMUSG00000040724	0.726778886265121	0.533859930880551	0.498940014022113	0.389798928190142	0.749847588580292	0.399592114082816	0.648161471208136	0.379182142244013	0.470202079817597	0.297729666399566	0.550209392460419	0.216221153834855	0.489363623196133	0.372705518120325	0.871718892306906	0.458220593132027	0.188406470587375	0.522585969799566	0.348632761591016	0.706743786953186	0.166288510639775	0.34040679534032	0.435616621707877	0.32254522899986	0.291178069665094	0.805001843799695	0.446904034322547	0.788959805313794	0.300766642117347	0.829450855235056	0.450737110650046	0.254456630594577	0.828422713405066	0.268062930158271	0.504491368248838	0.620103828653154	0.483236582630639	0.776031000840423	0.746372098845484	0.336983208331939	0.418568968759318	0.564572778345087	0.207506869141892	0.70272346140967	0.520992389863263
ENSMUSG00000048109	0.318441626040846	0.0637399929745768	0.33405406363742	0.00503459784896877	0.450527303713846	0.0977286344549716	0.329478368899264	0.858772572367422	0.0444140541415369	0.5378932784942	0.197992194665935	0.874925468310207	0.00781775304047373	0.40667546858922	0.205052560757545	0.429856325690288	0.121658337702947	0.647809718540852	0.181223868293264	0.64839920420455	0.0713116334633246	0.248027084204599	0.897297250668741	0.234197184175906	0.194630942626221	0.0998238824344313	0.315169451243054	0.176990277222838	0.0125475110810901	0.0215436115158003	0.711037292846307	0.216239639199777	0.38074419789881	0.000547181609941967	0.204424092164195	0.368814127270542	0.0394110255063391	0.0960062364401884	0.134634229715678	0.504833619750567	0.141942768502074	0.0307535813754498	0.330304740685632	0.26329645136539	0.209058070915131
ENSMUSG00000009108	0.378777447182063	0.343382007277041	0.448617951528855	0.74563719432875	0.808744794600364	0.793256600484994	0.626152812672212	0.44526663033663	0.614887024836909	0.667346786586188	0.24601162833155	0.997713157317764	0.41882780716685	0.803145026453835	0.426402417272176	0.410793621971981	0.904761195065292	0.340442716974446	0.444659996097681	0.308391228503999	0.592598564559047	0.293496815361223	0.333702763206299	0.77165422677091	0.446647511116209	0.518564835569973	0.46402307581182	0.830130029166432	0.676173167091996	0.431917169104355	0.809266819143839	0.723040792261068	0.62561857955167	0.526849254704644	0.733856063329971	0.335553376810623	0.388129252997065	0.975207827696147	0.754177361718883	0.892302803940021	0.452114009897434	0.426376017156263	0.761691604157699	0.786974843771372	0.408772530560942
ENSMUSG00000068747	0.888502121192217	0.0540037722237332	0.110682457041961	0.228231756219124	0.0749837610797083	0.457253519010515	0.408468759013655	0.609742742693806	0.18744722088684	0.971134034219297	0.27557940623887	0.679890940600942	0.158216325302224	0.442685091230299	0.128925874248515	0.673787611612739	0.868606158367728	0.34090718565685	0.373028685017345	0.00766883950982038	0.0357027730178285	0.00751775075656559	0.684092436769706	0.157449622913639	0.109459595593121	0.362125145982464	0.40843398272194	0.918745564190724	0.644112560154922	0.0133051683833119	0.217539271634017	0.0514526492974822	0.24613485317596	0.553367445290745	0.639688142853615	0.00557365679600712	0.326895723496932	0.026179514424862	0.35458787755396	0.557246607932131	0.547380524086317	0.563501425182973	0.942760913778932	0.450226192757108	0.284830046533968
ENSMUSG00000068732	0.353649294963604	0.0931487802000549	0.144538806608543	0.127268250761145	0.244006260659471	0.197141328240601	0.0306072105257775	0.0465683887007388	0.493004563700236	0.913249403154101	0.203131786371627	0.607770110997128	0.810892256150582	0.179831085626125	0.256902350429366	0.655910984935573	0.304638282903659	0.421693595448889	0.00258494317758414	0.109022071422698	0.275827689972503	0.0281266938353231	0.0469283611578238	0.143013987260764	0.588211135973438	0.262530700465073	0.585157111403575	0.110522623573868	0.774212199031791	0.0952067802981226	0.416793179843757	0.0703981858557781	0.160481829928186	0.0519695253678788	0.33946524722007	0.383117581474551	0.435533042428628	0.64981774145691	0.23470177747886	0.0237782218069681	0.182705942502843	0.250739952203921	0.144915654867549	0.266591846417922	0.449034425986172
ENSMUSG00000049565	0.0813341017424207	0.39727513689553	0.322629399410242	0.1286911516851	0.890455629498684	0.436663738862368	0.646325703956316	0.376856445531361	0.49838380123493	0.929002440798823	0.661589331816881	0.988923224960897	0.271054911086171	0.876983762314949	0.952278775778337	0.141111010764626	0.312324012103392	0.518915174349828	0.568006158382165	0.0569113680839495	0.216753081270493	0.280222739147114	0.81971612863764	0.918961994528833	0.303089934261388	0.348439139466793	0.163846474081473	0.250546093425913	0.436921370430324	0.118500816460536	0.0700560796600826	0.511701006548635	0.192007638797062	0.994074347595643	0.722158531480647	0.622622713688933	0.589817040219906	0.581305162140666	0.3024133804765	0.396111758251783	0.112153206559404	0.119809850318667	0.645373242244043	0.521443866719068	0.386224222042383
ENSMUSG00000045092	0.355243883415124	0.885219508593271	0.824267737886621	0.638211402289388	0.0435224995736472	0.0355253805780383	0.213254618210733	0.497834659648346	0.865568079534338	0.713380592771713	0.931888866909737	0.637673181945642	0.0139497326773946	0.297668090953829	0.443466877840572	0.74423098058247	0.0696110427879445	0.918276928192657	0.119412443618634	0.355971382902823	0.266280586430532	0.488164532365091	0.728664955445516	0.390471362405298	0.436426463200465	0.703523215898342	0.476746914003672	0.870783807876771	0.484586170566295	0.0213999265130017	0.0709618403536283	0.598399250255773	0.22369021591934	0.469688191479316	0.532830229269781	0.87629953071535	0.0346918682914522	0.489473665160406	0.105112296516636	0.25046869219088	0.521122561975129	0.0257671580610338	0.332058159156453	0.306213018784794	0.556457140923739
ENSMUSG00000000339	0.115224342897326	0.767336508402467	0.00660297678599918	0.0444093917026265	0.00622593267090378	0.676515852660413	0.476086752514924	0.408339609556561	0.00643101068818998	0.689288833937661	0.221071305634657	0.00988192453211851	0.198328570375889	0.611327927285964	0.0849754357279932	0.413914654476499	0.247689829677438	0.182393374684424	0.000384123835917183	0.180321342207467	0.0463459539095906	0.132413208378145	0.841254304631249	0.342680999749329	0.113631882584773	0.374347422627773	0.142299099350631	0.268752448189382	0.285998907662667	0.243787880731028	0.55385444721928	0.148105733812654	0.457296598481284	0.0033741726420282	0.232324341049962	0.0609222225349426	0.489861465324336	0.0279835753719445	0.00723623928151339	0.0638742075295538	0.2248380999392	0.635534440134853	0.459777849014398	0.320991957573853	0.0826778919817761
ENSMUSG00000082394	0.0540851753574295	0.0343485351857879	0.00640505693177379	0.0148501421060965	0.0165370615730484	0.030618268066572	0.0695014239553026	0.10537498330554	0.10042656096645	0.0337058590005315	0.0286881670473284	0.222546899350833	0.0752773509284789	0.117026678716841	0.0709499047927164	0.00403392464285679	0.00583536964576538	0.148607982054769	0.0193303554471184	0.0262396791864266	0.0175476450741556	0.00470250659662759	0.0251680858101184	0.0103641051832205	0.109636375515051	0.0127892973085602	0.00785268672439651	0.00203147985895811	0.00780446127862437	0.0313716208125064	0.154088717047503	0.0509804942621988	0.0634272784016345	0.00968541225771264	0.0724679364205846	0.0404971133539333	0.0526424072255295	0.125615153279342	0.100126014399691	0.0460045152496511	0.00275149795765098	0.137695718486484	0.050632394486495	0.262925298772679	0.000152836076624379
ENSMUSG00000098042	0.93730059272334	0.853180064655242	0.803290178463246	0.666621453379451	0.732310166869466	0.379848338289593	0.569571340962294	0.439568096581602	0.764128150912947	0.478777119328276	0.333730341012094	0.495352823852495	0.387950563711617	0.417987335541941	0.67306732362221	0.346384591563917	0.736688586007104	0.612756711707074	0.342878181341411	0.338425793536535	0.883169739551977	0.964832268693428	0.581741472784605	0.313953099657605	0.758524767723281	0.419270667995893	0.661125684529482	0.845220517774514	0.419762896180774	0.245035031059338	0.869718712689765	0.346775312811254	0.951668534062973	0.534132989720384	0.507987131654006	0.681961034835669	0.310461232507876	0.718737188030321	0.712930678632825	0.641085249816762	0.440972203628126	0.596953444004754	0.81627401883803	0.627713810548297	0.631684797098316
ENSMUSG00000051278	0.897064545579323	0.71274111072376	0.517644473235163	0.241696844139549	0.829631221697138	0.390702826681213	0.789708923122796	0.871914236985809	0.241898694378102	0.354395329546209	0.00208244343496418	0.168767673235669	0.478994523617384	0.253851186294292	0.922046155900256	0.490404932726744	0.470962878087901	0.890816972906883	0.262621280640814	0.818699902478174	0.930443966329202	0.925199821818045	0.614418924037348	0.59985464797411	0.38050072660639	0.858429029099342	0.787693039824	0.756111966676228	0.484412377788027	0.933403994902143	0.549689023443832	0.644146981586385	0.831672851877399	0.141953141927431	0.516084048578922	0.465136306077942	0.656966523076754	0.257873318067495	0.494842789976938	0.802541275248231	0.418724091234172	0.463461483502418	0.915986573233429	0.659118173779062	0.615384985152473
ENSMUSG00000050549	0.38699865555799	0.184615352154544	0.0615359265111274	0.859043650624514	0.301499502216627	0.423666188334589	0.46017638018213	0.405086121478424	0.210550126488228	0.334866671542166	0.111782885580744	0.676632580810247	0.191512633463802	0.871366882726972	0.715001362884308	0.868762787804241	0.212611762447438	0.747474143466614	0.819685781155583	0.371332192058929	0.869879573412041	0.609527666174849	0.235076325598205	0.704756662397355	0.760472895444591	0.918543002662417	0.85525783272126	0.230678276194372	0.898727630378361	0.198424891148005	0.18266925737113	0.425919313062029	0.780714159872066	0.731895955896387	0.141972788394768	0.714160840463757	0.237395135798928	0.437444297056533	0.874966805829699	0.346826397019192	0.482771319671797	0.0482350078149159	0.821527837411918	0.256137366036247	0.125690292474257
[truncated: 2,287 more rows]
