# Supplementary material for: Genome-wide CRISPR Screens in T Helper Cells Reveal Pervasive Crosstalk between Activation and Differentiation
Source: Cell. 2019 Feb 7;176(4):882–896.e18. doi: 10.1016/j.cell.2018.11.044 (PMC6370901; doi:10.1016/j.cell.2018.11.044)
Supplement: Data S2. Processed Data from All the Steps of the Analysis, Related to Figure 1 [file mmc2.zip › supplemental data/ko/counts/cond.csv]

	col	row	plate	isgood	ko	mouse
1	1	1	1	TRUE	Abcg4	1
2	2	1	1	TRUE	Bhlhe40	1
3	3	1	1	TRUE	Cd180	1
4	4	1	1	TRUE	Cxcr7	1
5	5	1	1	TRUE	Fam26f	1
6	6	1	1	TRUE	Herc6	1
7	7	1	1	TRUE	Il13	1
8	8	1	1	TRUE	Lrrc40	1
9	9	1	1	TRUE	Nhedc2	1
10	10	1	1	TRUE	Pgk1	1
11	11	1	1	TRUE	Slc25a3	1
12	12	1	1	TRUE	Thy1	1
13	1	2	1	TRUE	Abcg4	1
14	2	2	1	TRUE	Bhlhe40	1
15	3	2	1	TRUE	Cd180	1
16	4	2	1	TRUE	Cxcr7	1
17	5	2	1	TRUE	Fam26f	1
18	6	2	1	TRUE	Herc6	1
19	7	2	1	TRUE	Il13	1
20	8	2	1	TRUE	Lrrc40	1
21	9	2	1	TRUE	Nrd1	1
22	10	2	1	TRUE	Pxk	1
23	11	2	1	TRUE	Slc5a1	1
24	12	2	1	TRUE	Thy1control	1
25	1	3	1	TRUE	B230219D22Rik	1
26	2	3	1	TRUE	Ccdc134	1
27	3	3	1	TRUE	Cd200	1
28	4	3	1	TRUE	Ern1	1
29	5	3	1	TRUE	Fam32a	1
30	6	3	1	TRUE	Hsph1	1
31	7	3	1	TRUE	Il2	1
32	8	3	1	TRUE	Mapkapk3	1
33	9	3	1	TRUE	Nrd1	1
34	10	3	1	TRUE	Pxk	1
35	11	3	1	TRUE	Slc5a1	1
36	12	3	1	TRUE	Thy1control	1
37	1	4	1	TRUE	B230219D22Rik	1
38	2	4	1	TRUE	Ccdc134	1
39	3	4	1	TRUE	Cd200	1
40	4	4	1	TRUE	Ern1	1
41	5	4	1	TRUE	Fam32a	1
42	6	4	1	TRUE	Hsph1	1
43	7	4	1	TRUE	Il2	1
44	8	4	1	TRUE	Mapkapk3	1
45	9	4	1	TRUE	Oas1f	1
46	10	4	1	TRUE	Ryr1	1
47	11	4	1	TRUE	Stat6	1
48	12	4	1	TRUE	Xbp1	1
49	1	5	1	TRUE	Bcl11b	1
50	2	5	1	TRUE	Ccna2	1
51	3	5	1	TRUE	Cntrob	1
52	4	5	1	TRUE	Etv2	1
53	5	5	1	TRUE	Fam71b	1
54	6	5	1	TRUE	Ifngr1	1
55	7	5	1	TRUE	Il4	1
56	8	5	1	TRUE	Med8	1
57	9	5	1	TRUE	Oas1f	1
58	10	5	1	TRUE	Ryr1	1
59	11	5	1	TRUE	Stat6	1
60	12	5	1	TRUE	Xbp1	1
61	1	6	1	TRUE	Bcl11b	1
62	2	6	1	TRUE	Ccna2	1
63	3	6	1	TRUE	Cntrob	1
64	4	6	1	TRUE	Etv2	1
65	5	6	1	TRUE	Fam71b	1
66	6	6	1	TRUE	Ifngr1	1
67	7	6	1	TRUE	Il4	1
68	8	6	1	TRUE	Mta3	1
69	9	6	1	TRUE	Orm3	1
70	10	6	1	TRUE	Scara3	1
71	11	6	1	TRUE	Tbx21	1
72	12	6	1	TRUE	Zc3h12a	1
73	1	7	1	TRUE	Bcl11b	1
74	2	7	1	TRUE	Ccna2	1
75	3	7	1	TRUE	Crls1	1
76	4	7	1	TRUE	F2rl1	1
77	5	7	1	TRUE	Gata3	1
78	6	7	1	TRUE	Il12a	1
79	7	7	1	TRUE	Lag3	1
80	8	7	1	TRUE	Mta3	1
81	9	7	1	TRUE	Orm3	1
82	10	7	1	TRUE	Scara3	1
83	11	7	1	TRUE	Tbx21	1
84	12	7	1	TRUE	Zc3h12a	1
85	1	8	1	TRUE	Bcl11b	1
86	2	8	1	TRUE	Ccna2	1
87	3	8	1	TRUE	Crls1	1
88	4	8	1	TRUE	F2rl1	1
89	5	8	1	TRUE	Gata3	1
90	6	8	1	TRUE	Il12a	1
91	7	8	1	TRUE	Lag3	1
92	8	8	1	TRUE	Nhedc2	1
93	9	8	1	TRUE	Pgk1	1
94	10	8	1	TRUE	Slc25a3	1
95	11	8	1	TRUE	Thy1	1
96	12	8	1	TRUE	EMPTY	1
97	1	1	2	TRUE	Abcg4	2
98	2	1	2	TRUE	Bhlhe40	2
99	3	1	2	TRUE	Cd180	2
100	4	1	2	TRUE	Cxcr7	2
101	5	1	2	TRUE	Fam26f	2
102	6	1	2	TRUE	Herc6	2
103	7	1	2	TRUE	Il13	2
104	8	1	2	TRUE	Lrrc40	2
105	9	1	2	TRUE	Nhedc2	2
106	10	1	2	TRUE	Pgk1	2
107	11	1	2	TRUE	Slc25a3	2
108	12	1	2	TRUE	Thy1	2
109	1	2	2	TRUE	Abcg4	2
110	2	2	2	TRUE	Bhlhe40	2
111	3	2	2	TRUE	Cd180	2
112	4	2	2	TRUE	Cxcr7	2
113	5	2	2	TRUE	Fam26f	2
114	6	2	2	TRUE	Herc6	2
115	7	2	2	TRUE	Il13	2
116	8	2	2	TRUE	Lrrc40	2
117	9	2	2	TRUE	Nrd1	2
118	10	2	2	TRUE	Pxk	2
119	11	2	2	TRUE	Slc5a1	2
120	12	2	2	TRUE	Thy1control	2
121	1	3	2	TRUE	B230219D22Rik	2
122	2	3	2	TRUE	Ccdc134	2
123	3	3	2	TRUE	Cd200	2
124	4	3	2	TRUE	Ern1	2
125	5	3	2	TRUE	Fam32a	2
126	6	3	2	TRUE	Hsph1	2
127	7	3	2	TRUE	Il2	2
128	8	3	2	TRUE	Mapkapk3	2
129	9	3	2	TRUE	Nrd1	2
130	10	3	2	TRUE	Pxk	2
131	11	3	2	TRUE	Slc5a1	2
132	12	3	2	TRUE	Thy1control	2
133	1	4	2	TRUE	B230219D22Rik	2
134	2	4	2	TRUE	Ccdc134	2
135	3	4	2	TRUE	Cd200	2
136	4	4	2	TRUE	Ern1	2
137	5	4	2	TRUE	Fam32a	2
138	6	4	2	TRUE	Hsph1	2
139	7	4	2	TRUE	Il2	2
140	8	4	2	TRUE	Mapkapk3	2
141	9	4	2	TRUE	Oas1f	2
142	10	4	2	TRUE	Ryr1	2
143	11	4	2	TRUE	Stat6	2
144	12	4	2	TRUE	Xbp1	2
145	1	5	2	TRUE	Bcl11b	2
146	2	5	2	TRUE	Ccna2	2
147	3	5	2	TRUE	Cntrob	2
148	4	5	2	TRUE	Etv2	2
149	5	5	2	TRUE	Fam71b	2
150	6	5	2	TRUE	Ifngr1	2
151	7	5	2	TRUE	Il4	2
152	8	5	2	TRUE	Med8	2
153	9	5	2	TRUE	Oas1f	2
154	10	5	2	TRUE	Ryr1	2
155	11	5	2	TRUE	Stat6	2
156	12	5	2	TRUE	Xbp1	2
157	1	6	2	TRUE	Bcl11b	2
158	2	6	2	TRUE	Ccna2	2
159	3	6	2	TRUE	Cntrob	2
160	4	6	2	TRUE	Etv2	2
161	5	6	2	TRUE	Fam71b	2
162	6	6	2	TRUE	Ifngr1	2
163	7	6	2	TRUE	Il4	2
164	8	6	2	TRUE	Mta3	2
165	9	6	2	TRUE	Orm3	2
166	10	6	2	TRUE	Scara3	2
167	11	6	2	TRUE	Tbx21	2
168	12	6	2	TRUE	Zc3h12a	2
169	1	7	2	TRUE	Bcl11b	2
170	2	7	2	TRUE	Ccna2	2
171	3	7	2	TRUE	Crls1	2
172	4	7	2	TRUE	F2rl1	2
173	5	7	2	TRUE	Gata3	2
174	6	7	2	TRUE	Il12a	2
175	7	7	2	TRUE	Lag3	2
176	8	7	2	TRUE	Mta3	2
177	9	7	2	TRUE	Orm3	2
178	10	7	2	TRUE	Scara3	2
179	11	7	2	TRUE	Tbx21	2
180	12	7	2	TRUE	Zc3h12a	2
181	1	8	2	TRUE	Bcl11b	2
182	2	8	2	TRUE	Ccna2	2
183	3	8	2	TRUE	Crls1	2
184	4	8	2	TRUE	F2rl1	2
185	5	8	2	TRUE	Gata3	2
186	6	8	2	TRUE	Il12a	2
187	7	8	2	TRUE	Lag3	2
188	8	8	2	TRUE	Nhedc2	2
189	9	8	2	TRUE	Pgk1	2
190	10	8	2	TRUE	Slc25a3	2
191	11	8	2	TRUE	Thy1	2
192	12	8	2	TRUE	EMPTY	2
193	1	1	3	TRUE	Abcg4	3
194	2	1	3	TRUE	Bhlhe40	3
195	3	1	3	TRUE	Cd180	3
196	4	1	3	TRUE	Cxcr7	3
197	5	1	3	TRUE	Fam26f	3
198	6	1	3	TRUE	Herc6	3
199	7	1	3	TRUE	Il13	3
200	8	1	3	TRUE	Lrrc40	3
201	9	1	3	TRUE	Nhedc2	3
202	10	1	3	TRUE	Pgk1	3
203	11	1	3	TRUE	Slc25a3	3
204	12	1	3	TRUE	Thy1	3
205	1	2	3	TRUE	Abcg4	3
206	2	2	3	TRUE	Bhlhe40	3
207	3	2	3	TRUE	Cd180	3
208	4	2	3	TRUE	Cxcr7	3
209	5	2	3	TRUE	Fam26f	3
210	6	2	3	TRUE	Herc6	3
211	7	2	3	TRUE	Il13	3
212	8	2	3	TRUE	Lrrc40	3
213	9	2	3	TRUE	Nrd1	3
214	10	2	3	TRUE	Pxk	3
215	11	2	3	TRUE	Slc5a1	3
216	12	2	3	TRUE	Thy1control	3
217	1	3	3	TRUE	B230219D22Rik	3
218	2	3	3	TRUE	Ccdc134	3
219	3	3	3	TRUE	Cd200	3
220	4	3	3	TRUE	Ern1	3
221	5	3	3	TRUE	Fam32a	3
222	6	3	3	TRUE	Hsph1	3
223	7	3	3	TRUE	Il2	3
224	8	3	3	TRUE	Mapkapk3	3
225	9	3	3	TRUE	Nrd1	3
226	10	3	3	TRUE	Pxk	3
227	11	3	3	TRUE	Slc5a1	3
228	12	3	3	TRUE	Thy1control	3
229	1	4	3	TRUE	B230219D22Rik	3
230	2	4	3	TRUE	Ccdc134	3
231	3	4	3	TRUE	Cd200	3
232	4	4	3	TRUE	Ern1	3
233	5	4	3	TRUE	Fam32a	3
234	6	4	3	TRUE	Hsph1	3
235	7	4	3	TRUE	Il2	3
236	8	4	3	TRUE	Mapkapk3	3
237	9	4	3	TRUE	Oas1f	3
238	10	4	3	TRUE	Ryr1	3
239	11	4	3	TRUE	Stat6	3
240	12	4	3	TRUE	Xbp1	3
241	1	5	3	TRUE	Bcl11b	3
242	2	5	3	TRUE	Ccna2	3
243	3	5	3	TRUE	Cntrob	3
244	4	5	3	TRUE	Etv2	3
245	5	5	3	TRUE	Fam71b	3
246	6	5	3	TRUE	Ifngr1	3
247	7	5	3	TRUE	Il4	3
248	8	5	3	TRUE	Med8	3
249	9	5	3	TRUE	Oas1f	3
250	10	5	3	TRUE	Ryr1	3
251	11	5	3	TRUE	Stat6	3
252	12	5	3	TRUE	Xbp1	3
253	1	6	3	TRUE	Bcl11b	3
254	2	6	3	TRUE	Ccna2	3
255	3	6	3	TRUE	Cntrob	3
256	4	6	3	TRUE	Etv2	3
257	5	6	3	TRUE	Fam71b	3
258	6	6	3	TRUE	Ifngr1	3
259	7	6	3	TRUE	Il4	3
260	8	6	3	TRUE	Mta3	3
261	9	6	3	TRUE	Orm3	3
262	10	6	3	TRUE	Scara3	3
263	11	6	3	TRUE	Tbx21	3
264	12	6	3	TRUE	Zc3h12a	3
265	1	7	3	TRUE	Bcl11b	3
266	2	7	3	TRUE	Ccna2	3
267	3	7	3	TRUE	Crls1	3
268	4	7	3	TRUE	F2rl1	3
269	5	7	3	TRUE	Gata3	3
270	6	7	3	TRUE	Il12a	3
271	7	7	3	TRUE	Lag3	3
272	8	7	3	TRUE	Mta3	3
273	9	7	3	TRUE	Orm3	3
274	10	7	3	TRUE	Scara3	3
275	11	7	3	TRUE	Tbx21	3
276	12	7	3	TRUE	Zc3h12a	3
277	1	8	3	TRUE	Bcl11b	3
278	2	8	3	TRUE	Ccna2	3
279	3	8	3	TRUE	Crls1	3
280	4	8	3	TRUE	F2rl1	3
281	5	8	3	TRUE	Gata3	3
282	6	8	3	TRUE	Il12a	3
283	7	8	3	TRUE	Lag3	3
284	8	8	3	TRUE	Nhedc2	3
285	9	8	3	TRUE	Pgk1	3
286	10	8	3	TRUE	Slc25a3	3
287	11	8	3	TRUE	Thy1	3
288	12	8	3	TRUE	EMPTY	3
