# Supplementary material for: Genome-wide CRISPR Screens in T Helper Cells Reveal Pervasive Crosstalk between Activation and Differentiation
Source: Cell. 2019 Feb 7;176(4):882–896.e18. doi: 10.1016/j.cell.2018.11.044 (PMC6370901; doi:10.1016/j.cell.2018.11.044)
Supplement: Data S2. Processed Data from All the Steps of the Analysis, Related to Figure 1 [file mmc2.zip › supplemental data/ko/counts/counts.csv]

	1	2	3	4	5	6	7	8	9	10	11	12	13	14	15	16	17	18	19	20	21	22	23	24	25	26	27	28	29	30	31	32	33	34	35	36	37	38	39	40	41	42	43	44	45	46	47	48	49
ENSMUSG00000042429	0	2	0	0	0	2	0	0	5	0	0	0	0	1	3	0	4	0	0	0	0	2	1	0	0	0	0	6	0	0	0	0	0	0	2	0	0	0	2	2	2	0	0	0	0	0	2	1	2
ENSMUSG00000025909	1	1	0	0	0	0	2	0	2	2	0	0	0	0	3	3	4	0	4	1	2	0	1	0	0	1	2	2	0	2	0	0	0	0	0	0	0	0	3	0	0	1	0	1	0	0	0	0	0
ENSMUSG00000033569	1	1	1	2	0	0	0	0	1	1	0	0	0	0	3	3	6	2	0	2	0	0	0	2	1	1	5	1	2	0	0	0	0	0	0	0	0	0	0	0	0	2	0	0	2	2	0	0	0
ENSMUSG00000026134	4	6	8	3	2	15	6	18	0	7	6	9	0	4	10	2	0	6	14	6	13	12	4	17	6	5	2	2	8	7	7	23	24	16	6	9	2	5	1	2	5	3	24	10	6	12	6	22	9
ENSMUSG00000026031	26	14	12	24	18	28	4	53	14	15	35	46	11	4	27	6	4	10	21	17	16	22	26	46	11	9	24	14	42	27	31	51	10	51	19	40	16	6	25	8	14	17	56	14	20	23	13	40	16
ENSMUSG00000026211	8	8	10	10	4	4	12	12	7	8	5	0	2	9	10	2	4	6	10	8	4	10	10	26	15	6	11	0	19	13	16	30	6	29	13	8	3	7	5	4	15	10	23	12	2	12	10	13	7
ENSMUSG00000026343	0	0	0	0	0	0	0	0	4	0	0	0	0	0	0	0	2	0	0	0	0	0	0	0	0	0	0	0	0	0	0	0	0	1	0	0	0	0	0	0	0	0	0	0	0	0	0	0	0
ENSMUSG00000026686	0	0	1	0	0	0	0	0	4	0	0	0	0	0	2	0	5	0	0	0	0	0	4	3	0	0	0	1	0	0	0	2	0	4	0	2	0	0	0	0	0	0	0	0	0	0	0	0	1
ENSMUSG00000055214	0	3	0	0	2	0	0	0	9	0	1	0	0	0	0	2	0	5	0	0	3	2	2	0	4	0	4	2	0	0	0	2	0	0	0	2	0	0	0	0	0	2	2	0	0	2	0	0	2
ENSMUSG00000016200	0	0	0	0	0	0	0	0	0	0	0	0	0	0	0	0	2	0	0	2	1	2	0	0	0	0	0	1	0	0	0	0	0	0	0	0	0	0	0	0	0	0	0	1	0	0	0	2	0
ENSMUSG00000042501	0	1	0	1	0	0	0	0	5	0	2	0	0	0	0	0	8	0	0	2	0	0	0	2	0	0	0	0	2	0	0	3	0	0	0	0	0	0	0	0	1	2	4	0	2	1	1	0	2
ENSMUSG00000057715	0	0	0	0	1	0	0	0	4	0	0	0	0	0	0	0	1	0	0	2	0	0	0	2	0	0	0	1	1	0	0	0	0	0	0	0	0	0	0	0	0	0	0	0	0	0	0	0	0
ENSMUSG00000095719	0	0	0	0	0	0	0	0	0	0	0	0	0	0	0	0	0	0	0	0	0	0	0	0	0	0	0	0	0	0	0	0	0	0	0	0	0	0	0	0	0	0	0	0	0	0	0	0	0
ENSMUSG00000025937	2	2	9	4	5	8	10	20	8	7	12	4	8	5	12	0	7	6	22	9	11	6	6	30	2	11	5	2	13	7	15	26	10	31	9	8	3	11	14	6	16	13	17	16	12	20	23	23	0
ENSMUSG00000041809	0	0	0	0	0	0	0	2	1	0	0	0	0	0	0	0	0	0	2	1	0	0	4	0	1	0	0	2	0	0	0	0	0	1	0	1	0	0	0	0	0	0	1	0	0	3	0	0	1
ENSMUSG00000026058	0	0	0	0	0	0	0	0	1	0	2	0	0	1	0	0	1	0	0	0	0	0	1	0	0	0	0	0	0	0	0	0	0	0	0	0	2	0	0	0	0	0	0	0	0	0	0	1	0
ENSMUSG00000037351	19	19	12	9	7	29	36	41	8	38	11	19	4	12	16	8	9	20	18	39	24	36	13	28	14	13	18	9	26	4	22	29	21	29	22	16	2	16	10	0	23	20	50	19	14	20	20	34	5
ENSMUSG00000048814	0	3	2	0	0	2	0	0	4	0	0	0	0	1	1	0	0	0	0	0	0	3	0	2	0	0	1	2	0	2	0	4	0	0	0	0	2	0	0	2	0	0	0	0	0	1	4	0	0
ENSMUSG00000041907	0	2	0	2	0	0	0	0	2	0	0	0	0	0	0	0	1	0	0	0	0	0	0	0	0	0	0	6	1	2	2	0	4	0	0	0	0	0	1	4	0	0	0	0	0	0	0	4	0
ENSMUSG00000096364	0	0	2	0	0	0	0	0	0	0	0	0	0	0	0	0	0	0	0	0	0	0	0	0	0	0	0	0	0	0	0	0	0	0	0	0	0	0	0	0	0	0	0	0	0	0	0	0	0
ENSMUSG00000041144	0	2	0	0	0	3	1	0	1	0	0	0	0	1	0	0	1	1	0	1	0	3	6	3	2	2	3	4	3	0	0	2	0	0	2	2	0	0	2	0	0	1	0	4	1	0	0	1	1
ENSMUSG00000051616	0	0	0	0	0	0	0	0	0	0	0	0	0	0	0	0	0	0	0	0	0	0	0	0	0	0	0	0	0	0	0	0	0	0	0	0	0	0	0	0	1	0	0	0	0	0	0	0	0
ENSMUSG00000096141	0	0	1	0	2	1	0	0	2	1	2	0	0	0	2	1	6	1	0	1	1	2	0	1	1	0	1	3	0	3	2	2	0	0	0	1	0	0	0	1	1	0	2	0	0	0	1	2	1
ENSMUSG00000073678	0	3	0	2	0	0	0	0	2	0	0	2	3	1	2	0	0	0	0	6	0	2	2	1	0	0	0	0	0	2	2	1	0	2	1	2	0	0	0	0	1	2	6	0	0	2	3	4	2
ENSMUSG00000038349	0	1	2	2	2	5	0	0	1	2	0	0	0	0	0	0	3	0	0	4	0	0	2	0	0	1	0	0	0	0	0	2	2	0	0	2	0	0	0	0	0	1	0	1	0	0	0	2	0
ENSMUSG00000067336	0	0	0	2	1	0	0	0	0	0	0	8	0	0	4	0	5	0	0	1	0	2	2	2	0	0	2	0	0	2	2	0	0	2	0	0	1	0	0	0	2	2	4	0	1	2	2	3	2
ENSMUSG00000052062	0	0	2	0	0	3	2	2	2	0	1	0	0	1	3	0	2	6	0	0	0	2	2	2	0	1	1	4	0	2	0	0	0	1	2	0	0	0	0	0	0	1	2	0	2	4	1	4	0
ENSMUSG00000062209	0	0	0	3	0	0	0	1	4	0	2	0	0	0	0	0	4	0	0	0	0	1	2	1	0	0	0	2	0	0	0	0	0	0	0	0	1	0	1	0	0	0	1	0	2	0	0	2	0
ENSMUSG00000053153	0	0	0	0	0	0	0	0	5	0	1	0	0	1	0	0	1	0	0	0	0	3	3	1	1	1	0	2	1	2	0	0	0	4	0	0	0	0	0	2	0	0	4	0	0	0	0	0	0
ENSMUSG00000050296	0	0	0	0	0	0	1	0	5	1	0	0	1	2	1	0	1	0	0	0	0	0	2	1	0	1	0	2	0	2	0	0	0	2	0	2	0	3	0	0	0	1	0	0	0	0	0	2	3
ENSMUSG00000026187	1	6	0	3	0	4	2	6	0	0	0	0	0	5	9	6	2	2	3	8	7	5	4	2	2	0	3	3	10	5	8	12	2	5	3	2	1	0	2	4	7	4	8	0	5	8	6	11	0
ENSMUSG00000033364	6	4	8	5	5	6	9	25	6	8	5	12	0	8	10	3	3	8	6	9	6	10	2	11	15	2	9	3	4	5	12	8	7	20	0	10	6	4	7	0	8	4	10	6	8	2	5	18	5
ENSMUSG00000038608	14	5	8	15	11	40	23	59	15	29	18	29	2	9	20	4	8	5	17	28	25	27	17	38	4	7	19	10	30	23	12	32	14	33	19	24	5	3	12	5	16	25	37	16	10	25	11	29	5
ENSMUSG00000026220	0	1	1	0	2	0	0	0	0	0	0	0	0	0	2	0	2	1	0	0	0	3	0	2	0	0	0	1	3	0	0	0	0	0	0	1	0	0	0	0	3	0	2	0	0	0	0	0	0
ENSMUSG00000053333	2	3	5	6	6	4	3	5	3	6	5	2	2	16	10	3	5	2	14	15	6	7	4	7	0	2	2	2	8	6	10	10	7	10	6	4	6	0	10	6	4	4	11	8	18	7	3	14	0
ENSMUSG00000090165	2	0	0	0	0	2	0	1	0	0	0	1	0	0	0	0	0	0	0	0	0	0	0	2	0	0	0	0	0	0	0	0	0	0	0	0	0	0	0	0	0	0	0	1	0	0	0	1	0
ENSMUSG00000092220	0	0	0	0	0	0	0	0	0	0	0	0	0	0	0	0	0	0	0	0	0	0	0	0	0	0	0	0	0	0	0	0	0	0	0	0	0	0	0	0	0	0	0	0	0	0	0	0	0
ENSMUSG00000090175	0	0	0	0	0	0	0	0	1	0	0	0	0	0	0	0	2	0	0	0	0	0	0	0	0	0	0	0	0	0	0	0	0	0	0	0	0	0	0	0	0	0	0	0	0	0	0	0	0
ENSMUSG00000036206	2	2	0	0	0	0	2	0	6	0	2	4	0	0	0	1	4	0	0	5	0	0	0	0	0	2	2	0	0	0	2	0	3	2	0	3	0	0	0	0	0	0	0	0	0	2	0	0	0
ENSMUSG00000026274	3	6	8	6	1	12	4	13	0	6	0	2	0	13	4	1	8	2	9	6	8	11	5	10	2	4	3	4	7	8	4	6	8	7	9	8	7	6	2	2	1	3	9	6	8	4	2	12	0
ENSMUSG00000050840	0	0	1	0	0	2	0	1	0	0	2	2	0	0	0	0	0	0	0	0	0	0	0	0	0	1	0	2	0	0	0	0	0	0	0	2	1	1	2	0	0	1	4	0	1	0	0	0	0
ENSMUSG00000059956	0	0	1	0	0	0	0	0	0	0	0	0	1	0	0	1	0	0	0	0	0	0	0	0	0	2	0	0	0	0	0	0	0	0	0	0	0	0	0	0	0	2	0	0	0	0	0	1	0
ENSMUSG00000026312	1	1	0	0	0	0	0	1	1	0	0	1	4	1	0	0	2	0	0	1	2	0	0	0	0	0	0	2	0	5	0	0	0	0	0	0	0	0	0	0	0	0	0	2	0	0	0	0	0
ENSMUSG00000070695	1	2	2	0	1	0	0	0	1	0	0	0	0	0	0	0	1	0	0	0	0	2	0	0	0	2	0	0	0	0	0	1	1	0	0	0	0	0	0	2	0	1	0	0	0	0	0	0	2
ENSMUSG00000064302	11	9	8	15	3	17	5	20	8	12	12	14	2	2	9	0	2	12	9	13	12	17	12	17	12	4	2	7	9	11	16	20	10	22	6	7	0	11	9	0	8	10	17	6	2	16	4	30	10
ENSMUSG00000036815	0	0	0	0	0	0	0	2	1	0	0	0	0	0	0	0	2	0	0	1	2	0	0	0	0	0	0	2	0	0	0	2	1	4	0	0	0	0	0	0	0	0	0	0	0	2	0	3	0
ENSMUSG00000036104	6	9	9	6	10	6	4	24	5	13	21	29	9	11	5	2	11	6	5	6	17	10	5	14	5	2	6	4	10	9	2	14	12	14	4	14	4	6	9	10	15	0	16	6	13	4	3	22	4
ENSMUSG00000042581	0	0	1	2	0	0	0	1	0	0	0	0	0	0	0	0	5	0	4	2	1	0	2	1	2	2	0	3	0	1	2	1	0	2	0	0	3	0	0	0	0	1	0	0	0	0	0	2	2
ENSMUSG00000016528	453	53	264	238	171	350	455	570	25	402	316	545	105	94	164	32	43	137	106	141	198	202	109	761	202	39	151	27	313	150	328	445	194	386	192	450	157	71	88	99	255	160	575	200	160	303	184	561	193
ENSMUSG00000026437	2	0	2	2	0	2	0	0	3	0	0	0	0	1	3	0	3	0	0	2	0	1	0	0	0	0	0	1	0	1	0	0	2	0	0	1	1	2	1	2	0	1	0	0	0	0	0	2	3
ENSMUSG00000097680	0	0	0	1	0	0	0	0	0	0	0	0	0	0	0	0	0	0	4	0	0	0	0	3	0	0	0	0	0	1	0	0	0	0	0	0	0	0	2	0	0	0	2	0	0	0	0	0	0
ENSMUSG00000041926	14	11	12	18	13	34	30	52	6	31	18	28	2	10	26	2	14	18	17	22	23	11	14	37	18	0	14	5	23	11	35	41	7	28	19	44	16	7	10	5	13	19	41	22	12	19	13	49	11
ENSMUSG00000041570	0	1	4	4	5	4	2	6	4	6	0	8	1	3	13	0	4	2	2	5	6	4	10	5	2	0	5	2	7	2	0	0	3	2	0	6	2	2	1	0	0	2	6	0	4	6	2	6	4
ENSMUSG00000033952	0	5	0	1	3	2	2	2	6	3	0	0	0	5	4	3	6	4	0	2	0	5	4	1	3	2	4	3	8	6	0	12	9	4	12	3	4	4	2	2	2	6	6	12	4	5	1	6	2
ENSMUSG00000052726	0	0	0	1	0	2	0	0	2	0	0	2	0	0	0	0	0	0	0	0	0	0	0	0	0	0	0	1	0	1	0	0	0	0	0	2	0	0	1	0	0	0	2	0	0	0	0	0	0
ENSMUSG00000026361	2	4	1	4	2	12	4	8	5	2	6	4	2	7	2	0	1	6	4	4	6	6	8	10	0	3	2	3	9	7	2	10	8	8	9	11	2	2	4	12	4	7	12	8	6	9	0	7	2
ENSMUSG00000035131	0	2	0	0	0	0	1	0	3	0	0	0	0	1	0	0	2	0	0	0	0	0	2	0	0	0	0	0	0	0	1	2	0	1	0	0	0	0	2	0	0	1	0	0	0	0	0	0	0
ENSMUSG00000056220	0	0	0	0	2	0	0	2	1	0	0	0	0	0	0	0	0	0	0	2	0	2	1	0	0	0	2	3	0	0	0	2	0	0	0	2	0	0	0	1	0	0	0	0	0	1	0	0	2
ENSMUSG00000032666	2	8	1	3	0	3	1	4	2	0	0	2	0	4	3	2	0	2	4	0	0	0	2	8	0	2	0	2	0	4	1	2	2	2	2	5	0	0	2	4	6	0	4	5	3	4	10	4	0
ENSMUSG00000042751	0	0	0	1	2	0	0	0	4	0	0	0	0	0	1	0	2	0	0	0	5	0	0	0	0	4	2	2	0	0	0	0	0	0	0	0	2	0	0	0	4	3	0	0	1	0	0	2	0
ENSMUSG00000026470	19	8	16	15	12	26	15	30	4	16	24	30	4	4	15	4	15	17	19	13	19	23	10	27	10	6	10	8	22	17	14	37	20	24	14	26	10	9	10	0	16	18	41	13	14	15	13	44	8
ENSMUSG00000070565	0	2	4	0	0	2	2	0	5	2	0	2	5	0	5	0	2	0	0	6	2	4	2	1	0	6	0	4	0	3	0	2	1	4	0	0	0	0	3	4	0	0	1	0	0	2	0	0	1
ENSMUSG00000004031	0	6	0	0	0	0	3	0	2	0	3	0	0	0	0	2	0	0	2	0	0	2	0	0	0	2	0	1	0	3	0	2	0	0	0	0	0	0	0	0	1	1	0	2	0	4	0	0	2
ENSMUSG00000026721	47	18	49	53	29	54	52	68	5	57	39	71	22	11	29	8	17	21	14	33	13	24	32	88	22	10	27	2	63	43	64	82	35	95	38	87	15	15	20	15	55	32	98	40	59	51	29	117	25
ENSMUSG00000040723	19	2	13	17	11	22	20	33	1	24	13	16	8	2	17	1	6	6	14	15	9	8	10	13	7	5	20	2	26	18	26	49	23	42	17	8	5	13	13	6	20	11	33	7	12	13	6	40	7
ENSMUSG00000038421	2	0	0	0	0	2	0	0	1	0	0	0	1	0	1	1	3	0	2	0	0	0	0	0	2	0	0	0	0	0	0	0	0	2	0	2	2	0	0	0	0	0	0	0	0	0	0	1	0
ENSMUSG00000026527	0	0	0	0	0	0	0	0	0	0	0	0	0	0	0	0	2	0	0	0	0	0	0	0	1	0	0	0	0	0	2	0	0	0	0	0	0	0	0	0	0	0	0	0	0	0	0	0	0
ENSMUSG00000019699	2	8	4	0	2	4	4	4	2	8	0	2	2	4	2	0	4	4	6	0	4	4	6	7	6	2	2	3	2	8	6	9	8	5	2	0	0	2	0	2	2	6	10	4	2	2	3	4	4
ENSMUSG00000055067	4	3	6	4	2	2	4	8	1	8	9	9	2	4	4	0	3	0	12	3	0	5	1	5	3	2	2	0	4	5	12	11	11	10	2	9	10	4	2	0	4	3	12	0	2	2	3	7	10
ENSMUSG00000038855	12	19	8	11	6	3	10	11	3	12	10	10	2	6	11	6	7	6	15	14	9	12	19	16	8	6	20	10	11	14	19	28	6	21	15	7	8	4	15	1	13	20	40	8	4	10	7	20	3
ENSMUSG00000026514	0	0	0	0	0	0	0	0	2	0	1	0	0	1	2	0	0	0	0	0	1	0	0	2	0	0	1	0	0	0	0	0	2	7	0	0	0	0	0	1	2	0	0	0	0	0	1	0	0
ENSMUSG00000026510	0	4	2	2	5	4	0	10	2	4	2	3	0	1	0	0	1	2	6	4	1	2	4	4	3	0	4	0	3	2	9	6	4	6	3	4	0	0	1	0	0	2	3	0	4	6	0	4	2
ENSMUSG00000039239	2	0	0	0	0	3	2	4	3	4	0	2	0	0	0	0	6	0	0	0	2	0	2	0	0	1	0	0	0	0	0	1	0	0	0	2	0	3	0	0	0	0	0	0	0	0	0	2	4
ENSMUSG00000026610	0	0	0	3	1	0	0	3	5	0	0	0	0	0	2	0	1	0	0	0	0	0	0	0	1	2	0	1	2	1	2	0	0	0	0	0	0	0	0	0	2	0	0	1	1	0	0	5	1
ENSMUSG00000026609	0	2	0	2	2	0	2	0	8	5	1	1	0	7	3	1	3	4	0	2	2	3	1	7	3	2	1	3	0	0	0	0	6	2	0	2	3	0	5	0	0	0	3	0	0	0	4	2	0
ENSMUSG00000026604	2	6	4	5	0	5	0	2	12	3	4	2	4	6	4	0	4	5	4	8	1	5	2	9	1	5	9	0	1	8	9	6	3	9	4	14	6	5	6	10	4	14	6	2	7	7	12	5	4
ENSMUSG00000089872	5	2	2	4	4	4	1	5	2	2	5	8	2	3	7	3	9	2	0	4	6	7	7	8	2	0	7	1	6	0	9	7	4	8	8	2	0	0	4	2	4	6	10	5	0	4	5	6	3
ENSMUSG00000096929	0	4	0	1	1	0	1	2	6	0	2	0	0	2	0	2	3	2	2	5	2	4	3	3	0	2	0	2	2	0	0	2	0	3	2	1	0	0	0	2	2	2	3	3	2	5	6	3	1
ENSMUSG00000051951	0	0	0	0	0	0	2	0	0	0	0	0	2	0	0	0	2	0	0	2	0	4	2	2	0	2	0	2	0	0	0	0	0	0	0	4	0	0	0	0	0	0	0	0	0	2	0	0	0
ENSMUSG00000025903	10	9	20	16	13	42	35	44	10	22	29	25	8	16	24	14	10	16	21	20	25	29	10	42	10	2	14	7	37	11	23	53	29	31	32	21	9	9	27	15	25	13	59	31	20	28	20	42	16
ENSMUSG00000002459	0	0	0	0	0	0	1	1	0	0	0	0	0	0	0	0	0	0	0	0	0	1	1	0	0	2	2	0	0	0	0	0	0	1	0	0	0	2	0	0	0	0	0	0	0	0	0	0	0
ENSMUSG00000033793	6	14	6	9	7	10	10	32	0	19	12	6	2	13	17	6	4	6	23	18	12	6	4	20	18	10	11	2	28	11	20	24	20	16	17	23	2	6	1	15	12	12	28	8	18	12	6	23	1
ENSMUSG00000033740	0	0	0	0	0	0	1	0	2	0	0	0	0	1	0	0	1	1	3	2	1	0	0	0	0	0	0	1	1	0	0	0	0	0	0	0	0	0	0	0	3	2	0	0	0	4	0	0	0
ENSMUSG00000025911	0	0	0	0	0	0	0	2	0	0	0	0	0	0	0	0	0	0	0	0	0	1	0	0	0	0	0	1	0	0	0	0	0	1	0	0	2	0	0	0	0	0	0	0	0	0	0	0	2
ENSMUSG00000079671	0	0	0	0	0	0	0	1	0	2	4	1	0	0	0	0	4	0	0	0	0	0	0	0	0	0	1	1	0	1	0	1	0	2	0	3	0	0	0	0	0	2	0	0	0	0	0	1	2
ENSMUSG00000025912	0	0	0	0	0	0	0	0	2	0	0	4	0	1	0	0	0	0	0	0	0	0	0	0	0	0	0	0	0	0	0	0	0	0	0	0	0	0	0	0	0	2	0	1	0	0	0	0	0
ENSMUSG00000025915	2	2	4	1	0	1	0	1	4	3	0	0	0	0	0	0	2	0	0	0	0	0	2	4	4	0	2	2	2	0	0	0	0	2	2	3	0	0	0	1	2	0	3	2	0	0	0	0	4
ENSMUSG00000099032	0	0	0	0	0	1	0	0	0	0	0	0	0	1	0	0	0	0	0	0	0	0	0	0	0	0	0	0	0	0	0	0	0	0	0	0	0	0	0	0	0	0	0	0	0	0	0	0	0
ENSMUSG00000073738	0	0	0	0	0	0	0	0	0	0	0	0	0	0	0	0	0	0	0	0	0	0	0	0	0	0	0	0	0	0	0	0	0	0	0	0	0	0	0	0	0	0	0	0	0	0	0	0	0
ENSMUSG00000056763	3	1	7	5	2	3	2	4	5	3	7	8	3	9	2	2	5	0	3	11	2	3	2	10	3	0	4	1	4	9	6	9	5	9	2	1	0	0	2	1	3	2	6	3	4	6	0	4	4
ENSMUSG00000067851	4	2	14	8	8	23	14	17	7	18	3	10	4	8	15	5	10	8	2	6	5	3	15	18	3	11	6	8	33	10	39	24	12	14	12	15	10	2	7	4	18	10	32	9	14	19	10	6	9
ENSMUSG00000048960	2	0	0	0	0	0	0	6	1	4	0	0	0	2	1	0	1	0	1	1	1	3	0	0	0	0	2	1	0	0	0	7	0	1	1	1	0	0	2	2	0	4	1	0	1	1	0	3	1
ENSMUSG00000016918	0	2	0	0	0	0	2	0	2	0	0	0	0	2	0	0	5	0	1	0	0	1	0	1	1	0	2	0	0	1	1	0	0	0	0	0	0	0	0	0	2	1	0	1	0	2	2	3	0
ENSMUSG00000025938	0	4	2	2	0	0	0	2	0	0	0	0	0	1	0	1	8	0	2	0	0	0	2	2	0	1	0	4	1	2	0	0	2	2	0	2	0	0	0	0	0	0	2	0	1	0	6	4	2
ENSMUSG00000005886	6	9	7	13	6	18	12	26	15	18	18	3	16	11	13	4	11	2	12	18	3	17	13	10	7	3	10	5	8	16	14	13	12	20	8	5	2	4	12	0	5	16	25	10	4	19	8	32	4
ENSMUSG00000025932	0	2	0	0	0	0	2	1	0	0	1	0	0	0	1	1	1	0	2	1	2	1	0	0	0	0	0	0	0	0	0	0	0	0	0	1	0	0	2	0	0	0	0	0	1	0	0	0	0
ENSMUSG00000092083	0	0	2	0	0	0	0	0	5	0	0	0	0	0	2	2	2	0	0	0	0	2	3	0	0	0	0	0	0	6	0	0	0	0	0	0	0	0	2	0	0	2	0	0	0	0	0	0	0
ENSMUSG00000032719	0	0	0	0	0	0	0	0	1	0	0	1	0	0	0	0	0	0	0	0	0	0	0	0	0	1	0	2	1	0	0	0	0	0	0	0	0	2	0	0	0	0	0	0	0	0	0	0	0
ENSMUSG00000025921	7	0	0	0	0	0	1	12	2	6	2	5	0	2	0	0	0	0	0	2	8	0	5	8	3	0	2	4	0	2	1	2	0	2	0	0	4	0	0	0	4	0	2	1	0	0	0	0	0
ENSMUSG00000025920	0	4	2	0	0	0	4	2	4	6	0	4	0	2	0	0	8	1	2	12	0	4	3	5	0	0	1	0	2	0	0	2	3	2	0	0	0	0	0	0	2	0	0	2	0	0	2	6	2
ENSMUSG00000079658	13	16	23	29	25	31	43	48	2	45	18	19	19	26	27	6	4	30	47	36	33	33	20	42	12	9	26	1	28	9	28	39	36	24	26	20	10	19	15	16	20	19	40	22	40	21	26	31	14
ENSMUSG00000042686	0	0	0	1	0	4	0	2	1	0	0	0	0	2	0	0	0	0	2	0	0	0	0	0	0	0	0	0	0	0	0	1	1	0	0	1	0	0	0	0	0	0	0	0	0	0	0	0	0
ENSMUSG00000085125	0	0	0	0	0	0	0	0	2	0	0	2	0	2	0	0	5	0	0	0	0	2	0	1	0	0	0	2	0	1	0	0	2	2	0	0	0	0	2	1	2	0	0	0	0	2	0	0	0
ENSMUSG00000070977	0	0	0	0	0	0	0	0	0	0	0	0	0	0	0	0	0	0	0	0	0	0	0	0	0	0	0	0	0	0	0	0	0	0	0	0	0	0	0	0	0	0	0	0	0	0	0	0	0
ENSMUSG00000042596	0	0	0	0	2	0	0	0	1	0	0	0	0	0	0	1	0	0	0	0	0	0	0	0	0	0	0	0	0	0	0	0	0	0	0	0	0	0	0	1	0	0	0	0	0	2	0	0	0
ENSMUSG00000043760	0	2	0	5	0	2	1	2	9	0	5	2	0	7	0	0	3	0	0	3	2	2	4	2	0	0	0	3	4	0	0	4	1	2	0	3	1	3	0	0	5	2	0	0	0	2	0	0	0
ENSMUSG00000028033	2	1	4	8	1	8	0	6	0	5	2	4	2	0	8	0	4	5	3	0	4	8	1	6	1	0	3	4	3	2	2	11	3	8	4	0	4	0	2	2	0	5	11	0	4	4	0	13	4
ENSMUSG00000041670	0	0	0	0	0	0	0	0	4	1	0	0	0	0	0	0	3	0	0	0	0	2	0	1	0	2	0	2	0	0	0	0	0	0	0	0	0	2	0	2	1	0	0	1	0	0	1	0	0
ENSMUSG00000026155	2	7	10	12	9	8	12	12	0	4	2	6	0	2	12	2	2	2	9	5	6	7	6	7	4	10	5	2	15	1	12	2	8	8	9	6	0	0	5	0	7	7	10	3	0	10	5	14	6
ENSMUSG00000026147	0	0	2	1	0	0	0	0	2	2	0	0	0	1	0	0	0	0	3	0	0	0	0	2	0	0	0	2	1	0	1	0	0	1	1	3	0	1	1	0	0	0	5	0	0	0	0	0	0
ENSMUSG00000026141	0	3	0	0	0	0	0	2	7	0	2	0	0	0	2	0	0	0	0	1	0	0	0	2	2	0	2	0	0	1	1	4	0	2	1	1	1	1	0	0	0	1	0	0	1	0	0	0	2
ENSMUSG00000086727	0	0	0	0	0	0	0	0	0	0	0	0	0	0	0	0	0	0	0	0	0	0	0	0	0	0	0	0	0	0	0	0	0	0	0	0	0	0	0	0	0	0	0	0	0	0	0	0	0
ENSMUSG00000050217	0	0	0	0	0	0	0	0	0	2	2	0	0	0	0	0	0	0	0	0	0	0	0	0	0	0	1	0	0	4	0	0	0	2	0	0	0	0	0	0	0	0	0	0	0	0	0	0	0
ENSMUSG00000026131	3	8	3	4	5	14	2	9	13	5	9	7	0	10	8	5	9	8	10	11	4	5	18	13	3	7	2	3	2	4	1	3	6	14	8	10	4	4	3	4	10	8	12	3	1	7	1	6	1
ENSMUSG00000026126	15	42	33	49	28	35	35	24	1	25	22	13	19	18	26	8	5	38	41	39	15	35	18	39	23	45	39	1	39	29	47	47	29	44	22	25	29	24	48	11	36	44	80	12	20	19	34	35	22
ENSMUSG00000037509	6	2	8	7	5	1	12	8	4	11	2	2	0	6	7	3	6	0	3	3	5	5	6	8	7	6	12	5	10	1	13	14	2	2	8	14	0	2	0	0	11	0	10	4	4	2	2	7	7
ENSMUSG00000026123	64	18	55	42	12	41	43	77	8	38	38	69	15	28	48	4	19	28	47	40	31	45	23	94	30	20	30	16	80	35	77	80	45	90	46	55	30	27	41	9	42	33	105	51	44	51	16	67	35
ENSMUSG00000037470	20	14	14	22	22	55	23	54	24	40	27	22	9	9	26	8	13	22	36	25	29	22	43	44	9	4	19	5	44	28	28	58	20	32	42	21	5	3	17	10	38	26	57	18	20	24	23	24	24
ENSMUSG00000001143	0	4	6	3	4	8	11	10	7	9	2	3	8	8	7	2	1	4	2	12	6	6	0	11	1	1	5	3	11	3	14	11	0	6	1	8	2	0	4	0	4	8	10	7	3	2	9	12	7
ENSMUSG00000046337	0	0	0	0	0	0	1	0	3	0	0	0	0	2	0	1	1	0	0	1	1	0	1	0	1	0	0	1	0	0	0	0	1	4	0	1	0	0	0	0	0	0	0	1	0	0	2	1	0
ENSMUSG00000026116	4	6	15	8	4	14	16	22	6	16	2	24	7	9	10	0	11	3	11	18	6	28	10	13	11	5	3	12	9	14	21	23	7	19	9	15	5	4	8	0	7	10	21	2	7	11	1	14	6
ENSMUSG00000026114	0	1	2	0	0	0	2	2	5	0	2	0	0	2	0	0	0	0	0	0	0	2	0	2	0	1	0	0	1	0	0	0	0	0	0	2	2	5	0	0	0	0	0	0	0	1	0	2	0
ENSMUSG00000026113	17	1	9	5	0	4	2	1	6	2	6	5	0	0	2	3	9	0	6	3	1	0	7	9	5	2	0	3	3	4	4	12	2	2	6	7	7	3	2	1	0	9	4	6	1	9	3	9	3
ENSMUSG00000026110	12	7	9	4	4	9	8	8	4	8	0	2	0	5	6	2	5	2	8	9	8	10	6	12	6	0	8	0	12	5	5	16	9	16	10	10	2	6	6	4	9	2	8	5	8	10	12	17	2
ENSMUSG00000026090	0	0	0	2	1	0	0	3	11	2	0	0	0	0	2	0	2	2	0	1	0	0	2	0	0	4	2	2	0	2	2	0	0	0	0	1	2	0	2	0	2	2	0	0	0	0	1	0	0
ENSMUSG00000026088	8	4	2	6	0	5	4	8	1	18	6	3	2	0	5	6	0	7	11	6	6	9	2	6	6	0	7	2	10	4	4	8	4	17	11	11	4	5	1	0	5	15	11	4	5	0	2	8	0
ENSMUSG00000026083	18	11	25	21	19	36	38	52	9	41	38	32	17	16	25	8	19	13	34	67	43	39	33	55	17	9	26	11	56	37	27	43	42	48	26	34	34	18	18	14	26	27	46	32	24	32	8	59	19
ENSMUSG00000037138	0	7	0	3	0	8	4	16	2	14	10	13	2	2	5	4	5	2	2	6	6	2	3	20	0	3	2	3	1	6	5	6	5	5	3	0	2	5	2	1	2	8	7	2	2	6	3	8	3
ENSMUSG00000026077	0	0	1	0	1	2	0	1	7	1	0	0	3	0	2	1	5	0	1	0	0	2	0	0	1	0	0	0	1	0	0	1	0	0	0	0	0	0	0	2	1	0	1	0	0	2	1	2	2
ENSMUSG00000003134	1	0	0	2	0	0	0	0	0	2	0	1	0	3	0	2	2	2	0	2	0	2	1	2	0	1	6	0	5	2	5	1	0	0	1	0	0	0	2	2	2	3	3	0	3	0	2	1	2
ENSMUSG00000057173	0	0	0	1	1	0	2	1	1	0	0	0	1	0	0	0	4	1	0	0	0	0	0	0	1	2	0	0	0	0	0	0	0	1	0	0	0	0	0	0	1	3	0	0	0	0	1	0	0
ENSMUSG00000026074	10	7	10	7	3	20	9	24	9	19	6	10	2	8	8	5	5	2	21	24	8	12	26	20	7	5	6	4	26	8	18	28	8	20	11	18	3	13	10	12	14	16	13	7	7	19	10	22	6
ENSMUSG00000026073	29	36	88	67	38	18	77	21	5	78	34	4	49	70	99	28	7	85	134	71	25	84	16	74	76	85	114	6	216	77	257	144	71	179	95	56	77	73	155	39	135	54	257	14	89	77	43	49	69
ENSMUSG00000026072	2	0	0	1	0	4	0	2	2	0	0	0	0	6	0	0	0	0	1	0	0	2	0	3	0	1	0	1	4	0	0	2	0	0	0	0	2	2	1	0	0	0	3	0	4	2	4	3	2
ENSMUSG00000026062	0	0	1	0	0	0	2	0	0	0	2	0	0	0	0	0	0	0	0	0	0	0	1	1	2	0	0	0	0	0	0	0	0	0	0	0	0	0	0	0	1	1	0	0	0	1	0	0	0
ENSMUSG00000060424	0	0	0	0	0	0	0	0	4	0	0	0	0	2	0	0	0	0	0	0	0	0	0	0	1	1	2	1	0	2	0	0	0	0	0	0	0	0	0	0	0	0	1	2	0	0	0	0	0
ENSMUSG00000093436	0	0	0	0	0	0	0	0	0	0	0	0	0	0	0	0	0	0	0	0	0	0	0	0	0	0	0	0	0	0	0	0	0	0	0	0	0	0	0	0	0	0	0	0	0	0	0	0	0
ENSMUSG00000060679	4	5	10	20	7	18	22	16	2	32	9	10	2	7	7	1	5	14	26	24	13	20	10	12	11	0	26	7	27	11	16	47	18	34	15	18	8	8	7	4	13	16	31	24	15	12	10	18	8
ENSMUSG00000066877	6	2	4	9	0	12	4	34	5	6	9	14	7	4	10	2	4	5	5	7	6	6	7	6	0	0	10	2	8	6	9	9	1	6	8	7	8	0	1	1	6	11	21	4	9	9	1	10	2
ENSMUSG00000057363	10	6	11	6	2	8	12	14	4	29	10	2	7	6	11	4	9	2	20	8	4	10	3	18	6	2	6	2	12	10	10	22	14	37	4	11	6	2	10	6	12	2	35	4	20	15	5	22	2
ENSMUSG00000026048	3	4	6	4	4	6	10	25	4	10	3	5	4	2	4	4	6	4	7	3	8	5	7	10	6	0	7	0	4	0	9	16	7	9	9	10	4	0	3	6	7	6	27	6	6	4	15	10	6
ENSMUSG00000056870	0	0	0	1	0	0	0	0	0	0	0	0	0	0	0	0	0	0	2	0	0	0	0	0	0	0	0	1	0	2	0	0	0	0	1	0	0	0	0	0	2	2	0	1	0	0	0	1	0
ENSMUSG00000026042	0	0	0	1	0	0	0	0	3	0	0	0	0	0	0	0	1	0	1	0	0	0	1	2	2	0	0	3	0	1	0	0	0	1	0	1	0	2	0	0	0	0	1	0	3	0	0	0	2
ENSMUSG00000026109	0	0	0	0	2	0	2	0	3	0	0	0	0	0	1	1	0	1	0	0	0	0	1	2	0	1	0	3	0	0	0	2	1	2	0	0	0	1	0	0	0	0	0	0	1	0	1	0	0
ENSMUSG00000018417	0	0	2	2	0	0	0	0	5	0	0	0	0	0	3	6	7	0	0	3	0	3	1	2	1	0	1	6	2	3	3	0	2	6	0	3	0	3	2	2	0	0	3	0	2	4	1	4	1
ENSMUSG00000062939	16	20	8	9	6	35	18	35	3	22	12	28	13	12	24	9	6	15	16	12	18	14	20	42	4	6	18	0	25	14	24	52	18	29	18	21	12	8	21	5	26	23	49	19	17	21	16	48	19
ENSMUSG00000026103	15	8	12	5	21	37	26	67	7	17	18	40	6	12	27	7	10	13	6	6	24	20	27	35	12	7	12	9	12	8	19	24	14	24	11	26	10	4	5	8	9	12	23	20	6	24	16	40	13
ENSMUSG00000041439	2	0	9	6	2	5	0	13	2	7	6	2	2	9	6	4	7	0	6	5	23	8	4	4	4	8	6	2	20	7	8	14	6	14	4	18	4	5	5	3	2	3	15	6	17	2	11	10	5
ENSMUSG00000043629	0	0	1	0	0	0	0	0	0	0	0	2	0	0	1	0	1	2	2	0	2	0	4	0	0	2	0	1	0	2	3	0	2	0	0	0	0	0	0	0	0	0	0	0	0	0	0	0	0
ENSMUSG00000026098	3	2	6	4	0	0	2	6	4	4	0	2	1	0	0	0	1	1	4	2	2	4	8	4	0	2	2	2	0	7	4	12	1	12	4	2	3	2	2	2	0	4	2	4	2	10	4	0	6
ENSMUSG00000026095	16	6	18	14	9	23	21	30	2	21	10	12	6	6	21	2	6	33	16	2	21	20	9	32	27	8	21	10	41	22	44	62	17	33	19	21	11	8	23	12	33	14	67	11	15	24	15	51	17
ENSMUSG00000042807	0	2	4	2	3	2	1	3	3	0	0	0	0	2	0	4	4	2	3	0	0	0	1	0	1	2	3	2	4	4	3	0	0	1	0	3	0	0	1	2	0	3	2	0	0	0	0	0	0
ENSMUSG00000025983	0	0	0	0	0	0	0	0	4	0	4	0	0	2	0	1	2	0	0	4	2	0	2	1	1	0	0	0	0	1	1	0	0	0	0	0	0	0	3	0	0	0	3	0	0	0	0	1	0
ENSMUSG00000052331	22	15	23	14	26	44	26	56	7	28	18	25	9	32	16	7	18	18	40	44	27	14	19	34	8	14	33	5	39	19	13	49	25	67	34	36	18	18	15	14	18	26	74	27	10	29	25	37	10
ENSMUSG00000025978	0	2	3	2	0	3	0	0	0	0	2	2	0	0	2	1	4	0	2	0	2	0	4	0	1	3	3	1	2	3	4	4	4	5	1	2	0	3	0	0	4	1	6	0	1	4	0	0	3
ENSMUSG00000025977	0	0	0	0	0	0	0	0	2	0	0	0	0	0	0	0	0	0	0	0	1	0	0	0	0	0	0	0	2	0	0	0	0	0	0	0	0	2	0	0	0	0	0	0	0	0	1	0	0
ENSMUSG00000038331	0	0	0	0	0	0	4	2	3	4	0	0	0	1	2	0	1	4	0	0	1	0	2	0	1	0	0	2	0	1	0	0	0	1	0	0	0	0	0	0	2	0	0	0	2	0	0	0	2
ENSMUSG00000025971	3	5	3	2	6	8	6	7	0	5	6	3	2	9	4	2	2	1	13	8	4	7	3	8	4	4	3	0	8	2	5	6	9	23	1	0	7	6	4	0	6	3	15	3	5	7	1	4	8
ENSMUSG00000038305	0	2	0	2	0	0	0	2	0	0	2	1	0	2	2	2	3	1	6	0	0	0	2	0	0	0	0	1	0	2	0	2	4	0	0	0	0	2	2	2	0	2	6	0	0	2	0	0	6
ENSMUSG00000063558	0	5	0	0	3	0	0	0	8	0	1	2	0	4	0	4	1	0	0	0	0	2	3	3	0	0	0	0	0	0	1	1	1	0	0	2	0	2	3	0	2	2	0	0	0	0	1	0	1
ENSMUSG00000064294	0	2	1	0	0	0	3	0	4	0	0	0	0	3	0	0	2	1	0	0	0	0	0	5	0	0	2	0	1	3	0	2	2	1	0	2	0	0	0	1	0	0	0	0	0	0	1	0	1
ENSMUSG00000079554	0	0	1	0	0	1	1	0	5	0	0	0	0	0	2	1	7	2	1	0	1	0	0	1	3	1	0	1	1	1	0	3	1	0	0	0	0	1	1	1	0	0	0	0	0	2	0	2	1
ENSMUSG00000026036	4	9	6	9	0	12	16	17	2	21	9	4	2	13	11	1	11	8	18	20	22	11	24	17	4	6	10	2	12	4	17	38	15	22	10	13	7	12	4	10	12	10	23	6	8	18	7	15	5
ENSMUSG00000026032	8	16	30	22	9	26	28	28	6	29	18	11	11	20	21	8	2	29	32	25	18	34	13	44	16	29	23	4	46	17	37	46	45	42	17	41	19	21	24	20	29	23	35	14	18	31	22	23	38
ENSMUSG00000026027	6	10	2	4	0	5	6	8	6	4	2	2	2	5	12	9	2	6	8	7	4	3	6	2	4	7	7	1	12	9	27	12	8	12	10	10	0	8	9	4	2	10	5	2	7	4	2	10	2
ENSMUSG00000038079	0	4	1	3	0	3	11	5	4	4	6	6	5	10	6	0	3	6	5	14	10	11	4	6	2	4	6	1	11	3	6	14	4	17	2	10	2	8	0	5	2	0	14	4	10	14	5	9	6
ENSMUSG00000026018	0	0	0	0	0	0	0	0	1	1	0	0	0	0	2	0	0	0	0	4	0	0	0	1	0	0	0	1	0	0	0	2	2	0	0	2	0	0	2	0	0	0	0	2	0	0	0	1	0
ENSMUSG00000073664	4	2	4	2	1	5	10	3	1	4	6	0	8	10	11	0	4	0	2	8	14	5	2	10	2	1	5	2	8	8	5	5	3	4	6	7	0	1	2	4	8	3	17	4	7	6	0	7	9
ENSMUSG00000026782	6	6	0	6	3	4	4	2	6	1	12	10	4	2	8	2	2	2	0	6	8	9	5	5	2	1	8	1	16	7	8	5	2	6	6	2	8	6	4	2	8	5	19	5	4	13	4	22	12
ENSMUSG00000026014	6	8	8	7	3	6	6	6	0	20	4	9	3	4	15	4	1	1	20	21	7	8	3	13	6	2	16	2	11	8	14	23	11	16	18	18	8	5	0	2	14	22	28	13	9	5	7	23	6
ENSMUSG00000025969	2	4	2	0	0	0	0	0	8	0	1	2	0	0	2	4	1	2	0	0	2	2	4	2	0	1	3	0	1	0	2	6	0	2	1	0	0	3	0	0	2	1	1	0	2	0	0	2	3
ENSMUSG00000040865	9	4	5	4	4	21	25	20	8	18	5	24	0	6	14	13	9	18	10	12	25	8	13	12	2	4	6	2	18	18	15	13	15	33	12	19	5	6	9	6	8	10	21	7	6	20	11	16	11
ENSMUSG00000025968	5	5	10	5	4	29	21	52	0	13	9	14	8	7	19	6	14	11	10	3	20	10	6	25	6	10	11	4	29	11	23	34	5	34	16	26	11	5	11	0	10	15	47	8	15	27	6	16	9
ENSMUSG00000027520	0	0	2	0	0	0	0	0	1	0	2	0	2	0	0	0	0	0	0	0	2	3	0	2	0	0	0	3	0	0	0	0	1	0	0	2	2	0	2	0	0	0	2	0	0	0	0	0	0
ENSMUSG00000025964	0	1	1	0	0	0	0	4	3	0	2	0	0	2	0	1	1	2	0	4	0	1	1	7	2	1	0	0	0	3	2	0	0	4	0	0	0	2	0	0	0	0	0	2	2	2	0	0	0
ENSMUSG00000025963	0	0	0	0	0	2	0	0	0	1	0	0	0	0	0	0	6	0	0	0	0	0	0	0	0	0	0	0	0	0	0	0	0	0	3	0	0	0	0	0	0	0	0	0	0	0	0	0	0
ENSMUSG00000025959	8	5	15	7	3	8	3	3	0	6	5	16	4	4	9	1	2	7	11	17	3	5	10	16	0	5	6	4	18	10	9	15	6	15	6	3	4	0	4	3	2	4	28	4	2	14	6	19	11
ENSMUSG00000051344	6	4	5	5	2	4	4	3	4	2	0	9	0	9	5	0	5	2	2	4	6	3	2	6	0	4	3	2	5	4	0	6	2	2	4	8	0	5	2	4	3	5	8	4	1	0	6	2	0
ENSMUSG00000025949	16	6	3	11	9	7	5	14	7	9	5	6	0	0	4	2	4	6	5	2	2	8	3	11	2	3	2	6	11	2	13	3	2	6	6	3	7	0	7	4	4	6	11	1	7	1	6	10	1
ENSMUSG00000015222	0	0	1	0	2	0	0	2	8	0	0	0	2	2	2	0	9	0	4	2	0	5	0	0	0	0	0	2	0	2	0	0	0	1	0	0	0	2	1	0	0	0	0	0	0	0	0	0	0
ENSMUSG00000073656	0	0	0	0	0	0	0	0	0	0	0	0	0	0	0	0	0	0	0	0	0	0	0	0	0	0	0	2	0	0	2	0	0	0	0	0	0	0	0	0	0	1	0	0	0	0	0	0	0
ENSMUSG00000055567	1	5	0	0	0	0	0	0	8	0	0	0	0	2	0	0	5	4	3	3	2	0	0	2	0	1	0	1	3	3	2	2	0	0	2	0	0	3	2	0	0	0	1	0	1	0	2	1	2
ENSMUSG00000026005	4	6	14	15	8	16	32	22	2	21	16	18	4	6	18	4	8	3	9	7	9	6	0	15	14	2	6	0	36	10	27	40	9	34	9	16	14	4	13	8	19	15	40	11	14	17	13	32	8
ENSMUSG00000026003	47	35	69	71	49	59	89	100	4	98	38	53	30	47	63	20	13	51	102	70	39	55	25	121	54	28	71	5	87	50	142	155	48	101	49	73	65	28	48	35	73	68	216	46	74	76	62	116	47
ENSMUSG00000025997	0	7	0	2	6	6	7	2	4	3	2	0	4	7	8	4	9	0	6	10	4	2	4	5	2	3	10	5	16	6	7	8	2	26	10	7	0	4	3	0	6	6	19	8	1	6	6	8	11
ENSMUSG00000045648	0	0	0	2	0	0	0	0	4	0	1	0	0	0	2	3	0	0	0	2	0	2	0	2	0	0	0	0	0	2	0	0	0	0	0	0	0	2	0	0	2	0	0	0	0	0	0	0	2
ENSMUSG00000026196	0	0	2	0	4	2	0	4	1	5	4	0	1	0	0	0	1	2	2	2	0	10	1	0	5	1	5	4	5	0	4	5	2	6	0	5	2	2	2	0	2	4	2	4	5	3	1	6	2
ENSMUSG00000026192	4	7	5	6	10	15	10	30	4	11	2	14	3	4	6	5	4	14	20	23	10	19	9	12	4	0	13	7	15	10	16	19	14	14	6	21	5	14	8	3	11	8	11	18	4	13	21	22	3
ENSMUSG00000039372	0	2	0	2	0	0	0	0	4	0	2	0	0	3	0	0	2	0	0	0	0	0	2	0	0	0	1	0	1	0	0	0	0	0	2	0	0	0	0	0	0	0	0	0	0	0	0	0	1
ENSMUSG00000039354	5	6	8	4	2	2	12	14	2	8	3	3	2	1	4	1	12	5	11	6	4	9	5	5	1	5	4	3	4	1	4	10	2	4	0	4	2	3	6	4	6	4	6	2	2	8	6	17	9
ENSMUSG00000055322	0	5	4	2	2	2	0	0	6	4	1	2	1	2	1	0	9	2	2	5	0	6	6	6	1	3	3	5	4	9	3	4	5	2	7	4	2	1	4	0	5	4	2	2	16	0	0	8	5
ENSMUSG00000026179	12	2	6	4	3	12	10	4	4	16	6	10	6	4	4	0	6	0	9	12	4	10	4	5	8	2	15	10	11	4	4	18	6	15	7	6	6	4	7	2	8	4	27	1	8	4	8	12	2
ENSMUSG00000026135	2	8	3	7	8	15	14	25	16	25	9	18	4	6	17	4	16	8	10	11	4	8	9	21	2	5	12	3	10	5	0	22	13	23	8	12	6	3	11	6	13	6	14	9	4	8	14	24	8
ENSMUSG00000026162	1	0	1	2	1	0	4	6	0	2	0	0	0	2	0	0	1	0	0	3	4	4	2	0	0	5	0	2	0	0	2	4	2	3	2	2	2	0	0	6	3	2	0	0	1	0	0	0	2
ENSMUSG00000026208	0	0	2	0	1	0	0	2	3	0	0	2	0	2	0	0	1	0	0	0	0	4	0	0	0	1	0	0	1	0	0	0	1	0	0	3	0	0	0	1	0	0	0	0	0	0	0	0	0
ENSMUSG00000026235	0	1	0	0	0	0	2	0	4	1	0	0	0	0	0	0	4	4	0	0	0	2	0	1	0	2	0	2	0	0	0	0	0	0	0	0	1	0	0	0	0	0	0	0	0	0	0	4	0
ENSMUSG00000004872	0	4	1	0	0	0	2	0	2	2	0	0	0	0	0	0	0	3	0	0	0	0	0	0	0	0	2	2	0	0	0	2	0	0	1	0	2	0	0	0	0	0	2	0	2	0	0	0	0
ENSMUSG00000032908	0	0	0	0	2	0	0	1	0	0	0	0	0	0	2	0	1	0	0	2	0	0	0	0	0	0	2	2	0	0	0	0	0	3	0	0	0	4	0	0	0	0	0	0	0	0	0	0	0
ENSMUSG00000012187	0	1	0	0	0	0	0	0	0	0	0	0	0	0	0	0	0	0	0	0	0	1	0	0	0	0	0	0	0	0	0	0	0	0	0	0	0	0	0	0	1	0	0	0	0	0	0	2	0
ENSMUSG00000026249	323	131	227	191	239	532	399	830	32	652	404	479	118	205	324	45	116	232	345	333	267	325	155	563	109	96	231	15	433	141	413	588	270	394	192	326	94	181	170	108	240	220	565	232	268	339	238	483	117
ENSMUSG00000043230	0	0	2	0	0	3	0	0	4	0	0	0	1	0	2	0	0	2	0	0	2	6	0	1	0	0	0	0	0	1	0	0	0	0	0	0	0	0	0	0	0	0	0	0	0	2	1	0	0
ENSMUSG00000054976	0	0	2	0	0	0	0	2	0	0	0	0	0	0	0	2	2	0	2	2	0	0	0	3	1	0	0	0	0	2	0	0	2	2	0	0	0	0	4	0	0	0	0	2	0	0	0	2	0
ENSMUSG00000026142	4	2	15	6	5	7	6	7	0	7	4	0	4	2	10	0	2	8	4	5	6	3	0	12	6	2	6	2	24	4	10	19	7	28	6	15	6	2	5	7	9	13	23	6	5	7	6	10	4
ENSMUSG00000067158	0	4	0	0	0	0	0	0	5	1	0	0	0	0	0	1	3	0	2	0	1	2	0	1	0	2	1	1	0	0	0	0	0	0	1	0	0	1	0	0	0	0	2	1	0	1	4	1	0
ENSMUSG00000079465	2	0	0	1	2	1	1	0	4	1	1	5	0	2	4	1	1	0	7	0	0	1	1	4	0	0	2	1	0	2	1	0	2	1	0	1	0	1	0	0	2	3	2	0	2	0	0	0	2
ENSMUSG00000097564	0	0	0	0	0	0	0	0	0	0	0	0	0	0	0	0	0	0	0	0	0	0	0	0	0	0	0	0	0	0	0	0	0	0	0	0	0	0	0	0	0	0	0	0	0	0	0	0	0
ENSMUSG00000026163	0	0	0	0	1	0	2	3	2	0	0	0	0	2	2	0	4	0	1	1	4	0	0	0	0	0	0	0	0	2	0	0	1	0	0	4	0	0	1	0	0	2	0	0	0	2	0	1	1
ENSMUSG00000045658	0	0	0	0	0	1	1	2	6	0	0	0	0	0	2	0	6	0	0	2	0	2	0	2	0	0	1	1	2	2	4	2	2	2	0	0	0	2	0	1	0	0	0	0	0	0	0	0	0
ENSMUSG00000036766	2	4	0	0	1	0	0	2	0	0	0	0	0	0	0	0	0	0	1	0	0	1	2	0	0	1	2	2	0	2	0	0	0	0	0	2	0	0	1	0	0	0	0	0	0	0	0	1	0
ENSMUSG00000026219	31	19	26	22	18	51	55	61	13	27	19	40	12	16	19	8	16	16	10	29	31	20	43	43	10	5	8	9	29	36	18	70	16	46	15	43	17	8	25	16	20	16	80	19	16	54	17	72	23
ENSMUSG00000052477	4	2	2	0	0	3	5	6	3	2	1	0	0	3	0	1	4	1	5	2	2	2	0	3	0	1	2	1	3	0	2	4	0	0	0	2	4	0	2	2	2	2	3	4	0	2	5	3	0
ENSMUSG00000089652	0	0	0	0	0	0	0	0	0	0	0	0	0	0	0	1	0	0	0	0	0	0	1	1	0	0	1	0	0	0	0	0	0	0	0	1	1	0	0	0	0	0	0	0	1	0	0	0	0
ENSMUSG00000070034	16	21	15	14	7	28	16	46	11	32	3	14	5	10	25	4	4	10	18	20	14	22	22	31	10	8	16	0	18	18	32	31	19	41	20	15	3	6	16	5	14	26	48	2	7	12	17	31	1
ENSMUSG00000052760	2	4	3	2	0	12	5	9	2	3	6	3	0	3	14	0	1	0	5	3	6	7	5	4	0	2	4	2	4	3	0	3	7	1	4	2	0	2	4	1	4	6	1	4	5	3	6	12	2
ENSMUSG00000026229	18	8	22	43	42	75	42	128	6	83	41	53	8	18	60	4	25	34	45	58	54	31	46	94	19	10	20	11	99	29	70	104	49	86	63	61	24	20	34	17	37	41	81	58	64	73	53	136	35
ENSMUSG00000062590	2	0	0	4	3	10	1	12	12	11	0	10	4	2	2	2	9	2	3	6	2	2	5	12	0	4	6	6	0	2	5	6	4	2	1	10	6	4	0	2	4	1	2	3	1	3	4	6	1
ENSMUSG00000026255	0	0	0	0	0	0	0	0	1	0	0	0	0	0	0	0	4	0	0	0	0	0	2	1	0	0	0	0	0	0	0	0	0	0	0	0	0	0	0	0	0	0	0	0	2	0	0	0	0
ENSMUSG00000048000	12	7	14	3	3	14	8	19	7	20	8	11	4	0	4	5	6	6	13	11	9	5	9	21	8	9	14	6	11	13	8	16	6	22	8	25	2	4	7	7	12	9	17	4	11	20	4	27	4
ENSMUSG00000026259	0	0	2	0	1	0	0	0	6	1	0	0	0	2	1	0	3	2	1	0	0	0	1	2	0	0	0	2	4	0	0	0	1	0	0	0	0	0	0	0	0	0	0	0	0	0	0	3	0
ENSMUSG00000079434	0	1	0	0	2	0	0	0	4	0	0	2	1	0	0	0	0	0	1	2	2	1	4	0	1	0	0	0	0	0	0	2	2	2	0	2	0	2	0	0	0	0	2	0	0	1	0	3	0
ENSMUSG00000026288	16	26	28	35	21	23	29	54	6	43	28	38	13	19	47	6	8	23	73	53	38	35	28	78	28	20	31	14	74	37	41	80	35	86	39	37	16	23	12	17	48	33	84	28	41	45	43	67	39
ENSMUSG00000056055	0	4	1	0	5	0	0	0	7	0	5	0	0	7	2	0	6	0	1	7	4	4	4	4	1	1	0	4	6	2	3	0	1	0	0	4	2	0	2	0	3	1	4	0	2	4	2	4	3
ENSMUSG00000005501	0	0	6	4	0	6	0	12	8	4	0	4	0	2	6	0	2	0	5	2	4	3	4	4	1	3	6	2	7	6	0	10	0	3	0	4	3	2	2	0	2	0	4	2	0	3	5	7	1
ENSMUSG00000089675	0	0	0	1	0	0	0	0	0	0	0	2	0	0	0	0	0	0	0	0	0	1	0	0	0	0	0	0	0	0	0	0	0	0	0	0	0	0	0	0	0	0	0	0	0	0	0	0	0
ENSMUSG00000090124	0	0	0	0	0	0	0	1	0	0	0	0	0	0	0	0	0	0	0	0	0	2	0	2	0	0	0	1	0	0	0	2	0	0	0	2	0	0	0	0	0	0	2	0	0	1	0	0	2
ENSMUSG00000054545	0	2	2	2	1	0	1	5	7	0	1	1	2	0	2	0	1	1	0	4	0	0	2	3	1	0	1	5	2	0	2	1	0	2	2	5	0	0	0	0	0	0	0	0	1	4	0	4	2
ENSMUSG00000090145	0	0	0	0	0	0	0	0	0	2	0	0	0	2	0	0	2	0	0	0	0	0	0	0	0	0	0	2	0	0	0	0	0	2	0	0	0	0	0	0	0	0	0	0	0	0	0	0	0
ENSMUSG00000089943	0	0	0	0	0	0	0	0	0	0	0	0	0	0	0	0	0	0	0	0	0	0	0	0	0	0	0	0	0	0	0	0	0	0	0	0	0	1	0	0	0	0	0	0	0	0	0	0	0
ENSMUSG00000090171	0	0	0	0	0	0	0	0	0	0	0	0	0	1	0	0	0	0	0	0	0	0	0	1	0	0	0	1	0	0	0	0	0	0	0	0	0	0	0	0	0	0	0	0	0	0	0	0	0
ENSMUSG00000036251	2	1	2	4	0	0	3	0	11	1	1	0	0	1	2	1	9	1	0	3	0	2	8	7	0	2	0	3	0	2	0	0	0	0	0	2	0	4	0	0	0	0	1	0	0	3	0	3	1
ENSMUSG00000055013	0	3	2	0	0	0	4	1	5	2	3	2	0	0	0	0	3	0	1	2	1	0	0	2	4	1	1	0	1	8	5	2	5	4	1	0	2	0	0	2	0	0	1	1	0	6	0	0	2
ENSMUSG00000026301	0	3	0	0	0	0	0	0	2	0	0	0	0	1	0	0	0	0	0	0	0	0	2	0	0	0	0	0	2	1	0	0	1	0	0	1	0	0	0	0	0	0	0	2	0	0	0	2	0
ENSMUSG00000048126	0	0	1	0	0	0	2	2	5	6	1	0	0	0	4	0	6	0	2	1	1	2	0	3	3	4	0	4	0	4	2	2	2	0	0	10	2	0	2	0	5	1	0	0	0	0	1	2	0
ENSMUSG00000026304	0	0	0	0	1	2	0	1	3	0	0	0	0	0	0	0	0	2	0	0	0	0	0	0	0	1	1	2	0	0	0	0	0	1	0	1	0	0	0	0	0	0	0	0	0	0	0	0	0
ENSMUSG00000026305	43	20	31	37	22	101	43	65	12	61	25	88	26	26	40	8	25	23	60	58	55	34	40	74	28	17	36	8	80	40	52	107	41	98	25	51	25	20	21	27	43	47	130	29	56	62	33	89	21
ENSMUSG00000026308	0	6	2	0	0	2	3	0	6	3	4	0	0	1	1	0	5	0	3	2	1	0	2	2	0	3	0	0	1	1	0	3	1	0	2	0	2	1	3	2	0	0	3	0	0	0	0	3	0
ENSMUSG00000026313	9	5	11	8	6	12	10	8	13	5	2	2	5	2	8	6	4	8	15	24	0	18	11	15	5	2	13	3	13	14	17	7	11	19	15	15	0	3	0	8	9	1	16	8	11	5	5	10	4
ENSMUSG00000014602	3	7	3	1	1	1	2	2	3	0	0	2	2	3	0	5	7	2	3	10	2	2	0	2	2	3	3	10	3	5	0	4	4	2	0	1	0	2	1	0	1	3	2	0	4	2	0	5	0
ENSMUSG00000034088	56	27	69	49	53	91	103	149	25	110	67	74	45	43	71	19	34	43	56	90	85	95	43	162	77	29	87	29	130	66	100	168	80	172	57	126	55	38	38	35	85	67	249	57	96	97	71	146	59
ENSMUSG00000034066	0	4	0	2	0	1	3	4	4	2	2	0	0	1	0	0	7	1	0	0	1	1	1	0	2	2	3	1	5	8	2	0	2	3	2	6	2	0	0	1	2	0	2	0	2	0	0	6	0
ENSMUSG00000026279	6	6	6	5	6	30	19	19	3	22	7	20	3	10	8	4	10	12	22	27	14	11	5	11	11	6	10	2	17	8	6	21	6	27	12	19	10	7	2	1	11	2	20	10	2	10	3	25	6
ENSMUSG00000073609	1	4	4	0	4	10	4	8	2	5	0	4	0	5	2	3	3	0	0	0	0	1	0	1	2	0	6	2	2	0	7	3	4	6	0	9	5	2	1	0	4	4	12	5	8	6	2	4	3
ENSMUSG00000040693	0	1	0	0	0	0	0	0	1	0	0	0	0	0	0	0	2	0	1	1	0	0	0	1	0	1	0	0	1	0	0	0	0	0	0	1	0	0	0	0	3	0	0	0	0	0	0	2	1
ENSMUSG00000090974	0	0	0	0	0	0	0	0	0	0	0	0	0	0	0	0	0	0	0	0	1	0	0	0	0	0	0	0	0	0	0	0	0	0	0	0	0	0	0	0	0	0	0	0	0	0	0	0	0
ENSMUSG00000045463	0	0	0	0	0	0	0	0	0	0	0	0	0	0	0	0	0	0	0	0	0	0	0	0	0	0	0	0	0	0	0	0	0	0	0	0	0	0	0	0	0	0	0	0	0	0	0	0	0
ENSMUSG00000026331	0	0	0	0	0	0	0	1	0	0	2	0	0	0	0	0	2	0	0	0	0	0	0	0	0	0	1	0	0	1	0	0	0	0	0	0	1	0	0	0	0	2	0	0	2	0	0	0	0
ENSMUSG00000044768	3	4	2	2	0	4	2	4	2	0	0	2	2	2	6	0	0	3	2	4	2	2	0	5	0	2	3	2	4	2	0	5	2	6	3	2	2	0	2	0	0	4	8	4	0	6	0	5	0
ENSMUSG00000026333	0	0	3	0	8	6	1	5	2	4	2	1	2	0	0	0	4	0	4	2	6	1	0	4	3	0	0	0	6	2	2	5	2	1	1	2	2	2	0	0	2	4	5	0	0	1	4	2	0
ENSMUSG00000026335	0	0	2	1	0	0	2	0	1	0	0	0	0	0	0	0	0	0	0	0	3	2	4	1	0	1	2	0	4	0	1	0	0	0	0	0	1	0	3	2	0	0	0	0	2	0	0	0	1
ENSMUSG00000089706	0	0	0	0	0	0	0	0	1	0	0	0	0	0	0	0	0	0	0	1	1	2	0	0	2	0	0	0	0	0	0	2	2	0	0	2	0	0	0	0	0	1	1	0	0	0	0	0	0
ENSMUSG00000026336	0	0	0	0	0	0	0	2	5	0	0	1	0	5	0	0	0	0	4	0	0	0	1	0	0	0	0	0	0	0	0	0	0	0	0	1	0	0	0	0	0	0	0	0	0	0	0	0	0
ENSMUSG00000067028	0	0	1	1	2	1	0	2	0	0	0	0	0	0	0	0	2	0	0	0	0	1	0	3	0	1	0	4	1	2	1	2	0	1	0	0	0	0	2	0	0	0	0	0	0	1	0	0	0
ENSMUSG00000056536	2	6	10	5	8	10	8	5	0	13	9	12	0	5	1	2	1	0	10	5	10	2	3	8	3	3	6	1	17	1	8	26	2	14	5	5	10	5	0	3	12	7	18	6	2	8	7	15	8
ENSMUSG00000044340	0	4	2	4	0	2	0	3	3	4	4	2	1	5	3	2	6	2	2	4	0	0	0	0	0	2	2	0	2	4	8	4	0	0	2	4	1	0	1	0	0	4	2	0	0	8	0	6	0
ENSMUSG00000057329	31	14	22	35	15	43	42	49	10	44	31	25	11	13	40	15	23	24	40	23	38	40	19	66	23	28	29	9	74	53	54	76	37	99	46	48	30	31	27	20	35	38	135	34	56	73	35	55	31
ENSMUSG00000054006	1	0	0	0	0	0	0	0	4	5	2	0	1	1	2	2	0	0	4	1	3	3	1	1	2	0	1	0	6	0	0	4	0	3	2	5	3	0	0	0	4	1	1	0	2	2	1	2	0
ENSMUSG00000073602	0	0	0	0	0	0	0	0	2	0	0	0	0	0	0	0	0	0	0	0	0	0	0	0	0	0	0	0	0	0	0	0	0	0	0	0	0	0	0	0	0	0	0	0	0	0	0	0	0
ENSMUSG00000097648	0	2	0	0	0	0	0	0	0	0	0	0	1	1	0	0	0	0	0	0	0	0	0	0	0	0	1	0	0	0	0	0	0	0	0	0	0	0	0	0	1	0	0	0	0	0	0	0	0
ENSMUSG00000048402	0	2	1	0	0	3	0	0	7	0	0	0	0	2	0	0	2	0	0	5	3	0	1	0	0	0	0	0	2	0	0	2	2	3	0	0	2	0	0	2	0	0	2	0	2	0	2	1	0
ENSMUSG00000026384	7	1	4	3	1	2	15	10	2	2	3	12	2	2	3	0	8	1	0	6	11	4	10	4	2	2	2	0	5	2	8	7	6	11	6	9	1	0	2	5	0	6	9	2	5	6	2	4	2
ENSMUSG00000036962	0	1	0	0	0	0	1	1	4	0	0	0	0	0	2	0	2	0	0	0	0	0	0	0	0	1	1	3	1	1	1	1	0	0	0	1	1	2	0	1	1	0	2	0	0	0	0	0	0
ENSMUSG00000026387	0	0	0	0	0	0	0	0	0	0	2	1	0	1	0	0	2	0	1	1	1	0	1	0	0	1	0	0	0	1	0	1	0	3	3	1	0	0	0	0	0	0	1	0	0	0	0	0	0
ENSMUSG00000026389	2	0	1	2	0	0	0	2	3	0	2	2	0	0	2	0	0	0	0	4	4	1	0	8	0	2	4	1	2	2	2	4	0	2	0	2	0	6	1	0	2	2	0	0	1	5	0	8	0
ENSMUSG00000097881	1	0	0	0	0	0	0	0	0	0	0	0	0	0	0	0	0	0	0	0	0	0	0	1	0	0	0	0	0	0	0	0	0	0	0	0	0	0	0	0	0	0	0	0	0	0	0	0	0
ENSMUSG00000026339	2	6	6	1	6	10	9	12	6	9	3	3	4	5	11	5	14	2	16	3	7	9	9	14	4	3	9	4	6	10	13	10	5	12	0	5	4	0	6	0	3	2	14	4	6	11	5	5	6
ENSMUSG00000026342	4	0	0	0	0	0	4	8	0	8	4	16	2	2	4	0	2	2	2	2	0	2	2	0	3	2	4	0	12	4	3	2	2	0	2	2	4	0	1	2	6	1	0	3	4	4	2	2	2
ENSMUSG00000049690	2	0	0	2	0	2	1	4	2	2	0	0	0	0	0	3	8	0	0	3	4	0	2	1	1	1	0	9	0	2	1	0	0	2	0	6	0	1	1	0	0	4	0	0	0	2	0	7	6
ENSMUSG00000036155	2	0	1	0	4	3	3	9	2	0	0	0	3	0	2	0	3	2	6	1	4	0	2	0	2	0	3	0	2	1	3	3	1	2	5	0	1	2	0	0	2	0	3	2	0	0	4	2	0
ENSMUSG00000026347	0	3	8	0	5	4	3	3	0	3	0	4	2	2	7	2	2	6	0	1	4	8	1	4	0	0	0	0	9	4	3	9	1	1	3	1	0	1	2	2	4	2	7	5	8	5	6	6	5
ENSMUSG00000026349	10	7	8	15	2	5	8	17	6	19	2	9	9	6	19	11	9	9	29	14	20	4	15	19	12	6	10	4	25	22	24	18	17	37	31	15	9	4	9	7	12	9	43	10	9	14	15	25	21
ENSMUSG00000036086	2	0	4	1	1	0	1	2	0	0	2	6	0	0	4	0	4	0	4	0	3	0	3	2	0	2	6	1	4	0	2	0	3	0	0	0	0	3	6	0	6	2	6	0	2	2	3	6	0
ENSMUSG00000056211	23	18	27	40	12	30	26	38	6	28	11	27	11	20	36	2	6	23	35	15	11	26	7	53	20	13	29	0	60	57	45	63	27	82	51	37	36	18	21	13	47	36	89	25	40	36	31	43	34
ENSMUSG00000026354	0	4	0	0	0	0	0	2	10	2	0	4	0	1	0	1	1	2	0	2	0	0	0	1	0	0	2	3	1	1	2	0	0	0	2	0	1	1	0	0	0	1	0	0	2	0	0	0	0
ENSMUSG00000026401	0	0	0	1	0	0	0	1	0	0	0	0	0	0	0	0	0	0	0	0	0	1	0	2	1	1	0	0	0	0	0	0	0	0	0	0	2	0	0	0	0	0	0	0	0	1	0	0	0
ENSMUSG00000085526	0	0	0	0	0	0	1	0	2	0	0	0	0	0	0	0	0	0	0	0	0	2	0	0	0	0	0	0	0	0	0	0	0	0	0	0	0	0	0	0	0	0	0	0	0	0	0	0	0
ENSMUSG00000026415	0	1	0	0	0	0	2	1	0	0	0	0	0	0	0	1	1	0	1	0	0	0	0	0	0	0	2	0	0	0	0	0	0	0	0	0	0	1	0	0	0	0	0	0	0	0	2	0	1
ENSMUSG00000026430	31	4	35	25	23	30	36	78	5	43	37	23	8	18	59	11	13	25	28	27	39	34	17	65	15	9	35	4	98	25	78	111	16	87	23	66	34	28	27	9	33	53	113	34	43	47	26	72	25
ENSMUSG00000026425	10	7	9	8	3	11	10	16	2	11	4	22	10	3	0	0	0	2	3	2	4	9	11	17	2	4	5	4	14	9	10	13	5	11	14	6	15	7	6	2	9	2	16	6	13	14	3	24	1
ENSMUSG00000079330	0	0	0	0	0	0	0	0	0	0	0	0	0	0	0	0	2	0	0	1	0	0	0	0	0	0	1	0	0	0	0	0	0	0	0	0	0	0	0	0	0	0	0	0	0	0	0	0	0
ENSMUSG00000042066	0	0	0	0	0	0	1	1	2	0	0	0	0	4	0	0	2	0	0	0	0	0	0	5	0	0	1	2	0	5	0	4	0	0	0	0	1	0	3	0	0	0	0	2	0	2	0	0	0
ENSMUSG00000053024	0	4	0	0	2	0	0	1	7	0	0	1	3	4	0	5	4	2	2	0	0	2	2	1	0	0	0	4	0	3	1	0	0	2	0	2	0	0	1	1	2	1	1	0	0	7	0	3	0
ENSMUSG00000026442	0	5	0	1	0	0	1	0	4	0	2	0	2	0	0	0	11	1	2	1	0	4	4	5	2	0	0	8	0	2	2	0	1	0	3	0	0	2	1	2	2	5	4	0	0	4	6	3	0
ENSMUSG00000026443	0	1	0	0	2	0	0	0	1	0	0	0	0	0	0	0	4	0	0	0	2	1	0	0	0	2	0	0	0	4	0	2	0	0	0	4	2	0	0	0	0	0	0	0	0	2	2	0	0
ENSMUSG00000041757	4	4	0	0	1	0	2	1	5	0	0	1	0	0	1	1	2	2	0	2	0	4	1	0	0	2	0	0	0	7	1	1	1	2	0	4	1	0	0	1	0	0	0	0	3	0	1	0	0
ENSMUSG00000042305	17	12	14	11	14	18	20	33	0	25	14	18	5	2	25	6	3	12	14	8	8	19	10	22	12	0	15	0	12	8	18	16	8	24	7	18	8	11	2	6	12	18	31	28	12	19	8	31	12
ENSMUSG00000026455	6	2	2	3	0	7	7	14	4	12	0	13	0	2	1	1	2	4	4	14	1	4	0	12	0	2	11	3	16	8	8	20	4	8	6	0	0	0	5	3	5	5	9	6	4	6	2	28	4
ENSMUSG00000042207	25	13	17	16	18	26	11	22	1	20	12	29	4	7	12	5	11	12	7	6	13	25	15	40	11	8	6	5	14	36	10	25	15	35	16	19	19	10	10	10	10	15	33	16	22	22	11	31	22
ENSMUSG00000026452	0	3	0	3	0	0	0	4	2	2	0	0	0	2	3	2	3	2	0	2	1	3	4	3	0	0	0	2	2	0	1	2	2	0	4	1	0	2	0	1	0	4	1	0	0	0	0	2	2
ENSMUSG00000073557	0	7	0	4	2	6	2	0	6	0	4	4	0	1	0	2	13	1	0	0	0	4	2	4	0	1	1	1	3	2	2	0	2	4	2	6	4	6	2	2	0	4	0	2	2	1	5	2	3
ENSMUSG00000042793	0	0	0	0	1	0	2	0	3	0	1	0	0	1	0	2	1	2	3	2	1	3	1	1	0	2	1	2	2	4	0	0	0	4	0	4	1	1	1	0	1	6	0	1	2	2	1	5	0
ENSMUSG00000031506	26	13	31	31	36	72	40	95	10	55	27	44	21	23	31	10	31	33	33	57	62	30	51	57	20	23	42	21	72	21	63	64	53	78	35	51	27	25	24	39	39	41	104	38	35	58	47	58	20
ENSMUSG00000041879	5	0	3	8	6	13	12	35	6	6	13	20	4	6	4	0	14	6	10	16	10	16	13	8	14	2	7	8	17	4	11	27	4	13	14	21	11	4	7	0	4	5	25	20	9	20	13	20	11
ENSMUSG00000009418	2	3	5	3	0	0	0	1	3	5	0	10	0	1	0	2	0	0	0	5	3	3	4	4	2	4	0	1	0	0	0	0	0	6	0	2	0	0	0	0	0	2	0	0	5	0	0	1	5
ENSMUSG00000090399	0	0	0	0	0	0	0	0	0	0	0	0	0	0	0	0	1	0	0	0	0	2	2	2	0	0	0	3	0	0	0	0	0	3	0	0	0	0	0	0	1	0	0	0	0	0	0	0	0
ENSMUSG00000026418	0	2	0	4	0	0	2	2	0	2	0	2	2	0	1	0	2	4	1	1	0	4	2	0	0	0	3	4	0	0	2	0	0	2	0	0	0	0	0	0	0	3	6	3	0	1	0	2	6
ENSMUSG00000087230	0	0	1	1	0	0	0	0	1	0	0	0	0	0	0	2	0	0	1	0	0	0	0	0	0	0	1	3	0	1	0	0	1	3	0	0	0	0	0	0	0	0	0	0	0	1	0	2	0
ENSMUSG00000097448	0	2	2	0	0	0	0	0	0	0	0	0	0	0	0	0	2	0	0	0	0	0	0	0	0	0	0	0	0	0	0	0	0	0	0	0	0	0	0	0	0	2	0	0	0	0	0	0	0
ENSMUSG00000026395	91	125	174	147	124	177	222	273	32	184	139	140	56	147	161	52	71	113	152	201	167	172	121	242	95	89	154	27	380	184	233	306	130	366	140	238	126	102	168	103	172	163	455	123	127	250	128	294	83
ENSMUSG00000026394	0	0	0	0	0	0	0	0	0	2	0	0	0	0	0	0	0	1	0	0	2	0	0	0	0	0	0	0	0	0	0	0	0	0	0	0	0	0	0	0	0	0	0	0	0	0	0	0	2
ENSMUSG00000026393	18	6	14	12	29	22	23	31	0	15	11	23	3	8	25	2	3	8	9	5	14	6	11	24	19	1	10	3	34	11	24	30	8	28	21	26	6	8	5	11	17	20	29	12	15	21	13	29	8
ENSMUSG00000056268	10	12	15	12	6	19	11	35	13	27	22	12	5	12	14	0	8	14	21	21	16	6	11	13	12	3	4	13	19	10	25	32	10	30	12	13	8	8	14	7	17	11	37	18	16	18	6	24	12
ENSMUSG00000063681	0	2	0	0	0	5	0	0	2	0	0	0	0	0	0	0	3	2	0	1	0	0	2	0	0	4	0	1	0	3	2	2	0	0	0	0	0	0	1	0	0	0	0	1	0	2	0	0	4
ENSMUSG00000070594	0	0	1	0	0	1	0	0	1	1	0	0	0	0	0	0	0	0	0	0	0	0	1	0	0	0	0	0	0	0	0	0	0	0	0	0	0	0	0	0	0	0	0	0	0	0	0	1	0
ENSMUSG00000033898	0	0	0	0	0	0	0	0	0	0	0	0	0	0	0	2	0	0	0	0	0	2	0	0	0	0	0	0	0	0	0	0	0	2	0	0	0	0	1	1	0	0	0	1	0	0	0	0	0
ENSMUSG00000085867	0	0	0	0	0	0	0	0	0	0	0	0	0	2	0	0	0	0	0	0	0	0	1	0	0	0	0	0	0	0	2	1	0	0	0	0	0	0	0	0	0	0	0	0	0	0	0	0	0
ENSMUSG00000026365	0	0	1	1	0	0	0	0	0	0	0	0	0	0	2	1	0	0	2	0	0	0	0	3	0	0	1	0	0	0	1	0	0	0	0	0	0	0	0	0	1	0	0	0	0	1	2	0	0
ENSMUSG00000018189	29	10	25	25	30	70	61	159	7	60	57	59	17	34	48	10	12	33	90	54	51	75	28	102	23	11	30	10	91	14	47	79	53	74	36	56	17	15	29	18	33	31	80	45	30	45	46	89	26
ENSMUSG00000097028	0	2	2	0	3	0	0	0	0	0	0	0	0	0	3	0	2	0	0	0	0	0	0	0	0	1	0	0	0	0	0	0	0	0	0	0	0	0	0	0	0	0	0	0	0	0	0	1	0
ENSMUSG00000066842	0	0	0	3	4	0	2	1	5	3	0	2	1	0	2	0	7	0	1	5	3	3	1	2	0	0	1	3	0	2	1	3	0	1	0	3	0	0	1	0	1	2	1	0	0	1	1	4	0
ENSMUSG00000093650	0	1	0	0	0	0	3	0	2	0	0	4	0	0	0	0	1	0	0	0	0	2	0	0	3	0	0	5	0	1	1	0	0	0	0	0	0	0	0	2	1	0	2	0	0	2	0	0	2
ENSMUSG00000052748	6	2	3	2	0	1	0	17	5	6	8	15	2	5	12	2	4	2	9	12	10	15	4	16	2	6	10	1	13	7	7	6	7	9	9	11	10	0	4	5	5	9	25	5	0	5	4	15	8
ENSMUSG00000026483	6	17	13	8	2	31	32	21	2	20	9	6	6	6	11	4	15	14	7	20	21	5	13	22	9	8	9	10	30	14	23	42	23	26	17	19	8	7	7	11	18	12	34	13	15	30	10	30	22
ENSMUSG00000043019	4	0	2	0	2	2	7	11	2	3	1	1	0	2	6	1	2	2	4	0	3	0	0	5	1	1	1	4	4	4	4	2	3	4	6	3	0	0	0	1	1	4	2	2	2	2	6	2	0
ENSMUSG00000032649	0	0	0	0	0	1	0	0	0	5	0	0	0	1	1	0	1	0	3	1	0	0	0	0	0	0	0	0	0	0	2	0	0	0	2	0	0	3	0	0	0	1	0	0	0	0	2	0	2
ENSMUSG00000026482	0	0	0	0	0	0	0	2	1	0	0	1	0	2	0	0	4	0	0	6	0	2	0	2	0	1	6	1	0	1	1	1	0	2	0	0	0	0	0	0	0	0	4	0	0	0	0	0	2
ENSMUSG00000026480	2	3	1	16	0	4	15	15	2	14	4	3	0	4	8	4	0	4	10	7	5	7	0	9	2	0	4	0	14	4	11	10	4	12	4	10	10	6	5	2	6	7	16	5	5	6	4	8	8
ENSMUSG00000026478	17	10	20	6	14	10	13	50	7	26	18	10	13	7	14	13	6	12	9	29	8	10	8	24	13	4	9	8	30	21	26	26	15	40	8	14	13	5	12	8	16	6	33	6	14	26	6	30	16
ENSMUSG00000042699	4	0	3	8	3	10	4	18	9	7	5	8	0	4	6	2	2	3	16	11	10	3	9	10	2	0	2	8	8	5	3	6	7	12	10	6	6	2	1	0	8	4	10	8	3	10	2	12	7
ENSMUSG00000045968	0	0	0	0	0	0	0	1	2	0	0	0	0	0	0	2	0	1	0	1	0	0	0	0	0	0	0	0	0	0	0	0	2	0	0	2	0	0	0	0	0	0	0	0	0	0	0	0	0
ENSMUSG00000004110	0	2	4	1	0	0	2	1	16	3	1	2	0	5	3	3	7	4	2	0	4	6	5	4	2	0	4	1	4	4	3	5	3	0	3	11	0	0	4	0	2	4	0	1	1	1	2	3	3
ENSMUSG00000026469	2	4	10	10	4	5	2	14	5	5	5	10	4	6	3	6	8	9	4	6	12	5	0	11	0	0	4	4	7	11	2	7	6	12	5	6	4	0	13	4	5	5	21	7	2	10	7	13	7
ENSMUSG00000033701	30	10	12	13	11	31	24	20	4	44	11	27	12	22	25	5	7	17	33	25	18	28	11	23	9	13	15	3	25	16	28	41	31	25	16	25	26	11	34	6	18	15	42	12	18	12	12	25	4
ENSMUSG00000026468	0	0	0	0	0	0	1	0	2	0	1	0	0	0	0	0	0	2	2	0	0	3	0	0	0	0	0	0	0	2	0	0	2	2	1	0	0	4	3	2	0	2	5	0	2	0	1	0	2
ENSMUSG00000015484	0	0	0	2	1	0	0	0	2	1	4	0	0	0	0	0	2	2	2	2	0	2	0	2	0	0	2	1	0	0	0	0	0	1	0	2	0	2	0	0	0	0	0	0	0	1	0	0	0
ENSMUSG00000026601	0	0	0	0	2	3	0	0	2	0	0	0	1	1	2	0	0	0	3	0	0	0	0	0	0	1	0	0	0	3	1	0	0	0	0	1	1	1	0	0	0	1	1	0	1	0	0	1	1
ENSMUSG00000026596	8	1	0	2	5	8	10	15	6	10	0	10	0	2	8	2	16	2	4	4	2	4	6	8	0	2	0	4	10	5	4	8	7	8	6	4	4	0	2	2	0	6	14	4	4	5	2	9	4
ENSMUSG00000026594	6	4	0	3	3	6	4	8	2	6	2	2	6	0	8	1	4	3	4	3	2	4	3	5	1	1	10	2	4	8	7	12	5	4	4	9	4	2	4	0	3	0	9	0	2	5	0	2	5
ENSMUSG00000049881	0	0	2	0	3	0	4	2	0	4	3	0	0	0	6	0	0	0	0	2	1	2	2	1	4	2	0	0	0	1	4	0	2	2	0	0	0	2	0	0	0	0	0	0	4	0	2	0	0
ENSMUSG00000026589	0	0	0	2	1	0	0	4	8	0	0	0	2	1	0	0	3	1	4	3	1	1	4	2	2	0	0	0	1	0	1	2	0	3	0	1	0	2	0	0	1	1	2	2	0	1	0	0	2
ENSMUSG00000026587	0	2	0	2	0	0	0	1	4	0	0	0	0	6	4	3	1	0	0	0	2	2	6	6	0	0	0	1	0	0	0	2	4	1	0	2	1	0	0	2	0	2	1	0	0	0	1	9	0
ENSMUSG00000073530	1	2	0	0	0	0	1	0	4	0	0	0	0	2	0	1	3	2	0	3	0	2	1	0	0	4	0	3	0	0	0	0	0	1	0	0	0	0	0	0	2	0	0	3	0	0	0	1	1
ENSMUSG00000040782	0	1	5	5	0	4	0	7	0	3	0	3	2	3	9	0	1	2	0	5	4	2	2	8	3	0	0	2	4	2	3	4	2	4	0	6	3	0	0	2	0	0	3	1	0	6	1	4	1
ENSMUSG00000073528	0	0	0	0	1	0	2	0	0	0	0	0	0	0	0	0	0	0	0	0	0	0	0	0	0	0	0	0	0	0	0	0	0	0	0	0	0	0	0	0	0	0	0	0	0	0	0	0	0
ENSMUSG00000015829	0	0	1	1	0	0	0	3	1	0	0	0	0	1	0	1	2	0	0	0	1	2	2	0	3	1	1	2	0	0	1	0	0	2	2	1	0	0	4	0	0	0	3	1	0	0	1	1	0
ENSMUSG00000040423	6	13	6	6	6	30	16	43	8	29	25	27	5	12	10	2	6	16	24	12	19	22	14	20	8	6	14	11	35	8	20	33	10	38	11	14	6	6	2	4	11	10	17	10	7	23	11	40	4
ENSMUSG00000040297	3	5	5	9	2	5	6	7	7	6	11	4	2	6	6	0	6	8	4	0	6	8	5	4	0	2	2	6	11	9	3	7	8	6	5	4	8	2	4	2	7	5	18	2	6	22	6	11	5
ENSMUSG00000026698	8	4	8	10	2	14	2	14	2	3	3	10	2	4	6	2	10	4	12	4	8	11	4	10	4	2	9	0	5	8	6	9	8	10	6	9	0	0	5	1	6	0	15	2	2	4	4	9	0
ENSMUSG00000040265	2	2	0	0	2	2	2	3	2	2	4	0	1	0	2	2	1	3	6	3	3	4	2	2	2	0	2	4	2	0	2	4	0	6	4	0	1	4	1	1	0	2	7	1	2	7	3	4	2
ENSMUSG00000090260	0	0	0	0	0	0	0	0	0	0	0	0	0	0	0	0	1	0	0	0	0	1	0	0	0	0	0	0	0	0	0	0	0	0	0	0	0	0	0	0	0	0	0	0	0	0	0	0	0
ENSMUSG00000095576	0	0	0	0	0	0	0	0	0	0	0	0	0	0	0	0	0	0	0	0	0	0	0	0	0	0	0	1	0	0	0	0	0	0	0	0	0	0	0	0	0	0	0	0	1	0	0	0	0
ENSMUSG00000071890	0	0	1	0	0	0	0	0	5	0	0	0	0	1	0	0	0	0	0	0	0	0	2	1	0	1	0	1	0	0	0	0	0	0	0	1	0	0	0	0	0	2	0	0	0	0	1	1	0
ENSMUSG00000040113	0	0	0	0	0	0	0	0	0	0	0	0	0	0	0	0	1	0	0	0	0	0	0	0	0	0	0	0	0	0	0	0	0	0	0	0	0	0	0	0	0	0	0	0	0	0	0	0	0
ENSMUSG00000026585	4	0	0	2	2	8	5	1	2	7	2	5	2	2	6	0	4	6	4	8	0	3	1	14	2	0	7	0	6	4	3	8	0	4	7	3	1	1	6	1	1	2	4	2	4	0	0	10	1
ENSMUSG00000041406	0	2	0	2	2	3	6	4	4	2	6	6	0	0	5	2	4	0	0	0	0	1	1	2	4	0	4	5	0	1	0	4	0	10	1	4	0	2	4	2	3	2	3	4	0	0	7	6	1
ENSMUSG00000026572	1	2	2	0	0	0	2	2	0	0	0	0	0	0	0	0	3	0	0	0	0	0	0	0	0	0	0	0	0	0	0	0	0	1	0	2	0	0	0	1	0	0	0	0	0	0	0	0	2
ENSMUSG00000026571	2	3	3	1	5	2	4	2	0	0	1	9	2	0	1	0	1	1	2	2	0	6	1	4	3	2	1	0	0	6	0	2	2	1	0	0	0	1	1	0	0	0	0	2	0	0	2	2	2
ENSMUSG00000026567	0	1	0	0	0	1	2	2	4	3	0	1	0	4	0	3	3	1	0	1	1	0	0	4	0	0	1	4	0	0	0	1	2	2	0	2	2	1	0	0	1	2	0	0	0	2	0	1	1
ENSMUSG00000005763	63	77	107	80	38	81	95	139	14	133	86	72	52	75	58	12	21	34	165	97	62	84	59	137	57	50	90	4	141	67	138	164	88	145	69	84	67	78	84	38	77	74	225	65	49	101	66	116	45
ENSMUSG00000026565	8	3	2	6	1	12	8	9	4	4	4	9	4	10	4	4	6	10	0	8	6	1	7	4	0	0	2	0	0	16	7	4	1	6	1	7	0	7	1	0	5	4	4	4	4	9	1	13	1
ENSMUSG00000097823	0	0	0	0	0	0	0	0	1	0	0	0	0	0	1	0	0	0	0	0	0	0	0	0	0	0	2	0	0	0	0	0	0	0	0	0	0	0	0	1	0	0	0	0	0	0	0	0	0
ENSMUSG00000026558	24	8	19	27	23	43	30	59	6	52	23	25	9	28	28	10	6	40	57	79	37	44	23	32	19	22	24	4	48	13	37	54	51	75	22	32	10	18	24	12	47	16	72	36	20	34	29	50	15
ENSMUSG00000026688	2	5	0	6	6	2	3	0	2	4	2	2	1	4	3	1	1	4	12	3	2	6	2	6	3	4	2	2	7	2	14	7	2	4	3	1	8	6	4	5	0	2	10	4	14	3	4	3	2
ENSMUSG00000052534	0	4	4	0	0	0	0	0	1	2	0	0	2	2	3	0	3	0	0	0	0	3	0	0	0	0	1	4	0	9	0	1	0	0	0	2	1	2	8	0	0	4	1	1	0	0	0	0	2
ENSMUSG00000026674	0	0	2	0	2	2	0	1	5	1	0	0	0	0	0	0	4	0	2	0	0	2	0	0	0	1	4	2	0	2	0	2	0	2	2	0	0	0	0	0	0	0	0	0	0	1	0	0	2
ENSMUSG00000038473	0	0	0	0	0	0	2	1	8	0	0	0	0	1	0	2	5	0	0	1	0	4	2	0	2	0	2	2	0	2	2	4	0	0	4	0	0	0	0	0	2	0	7	0	0	3	2	2	0
ENSMUSG00000038463	0	1	0	0	1	0	0	0	0	0	0	0	0	0	0	0	2	0	0	3	0	0	2	0	0	0	0	0	0	0	0	0	0	0	1	0	0	0	0	1	0	0	1	0	0	1	0	2	0
ENSMUSG00000026663	22	9	4	26	12	17	10	20	17	14	4	20	3	12	21	0	2	6	20	13	8	11	11	23	5	8	8	4	18	5	20	26	7	19	16	22	8	3	10	3	26	6	24	20	17	4	12	34	14
ENSMUSG00000038370	0	0	0	0	0	0	0	0	2	0	0	0	0	0	0	0	0	0	0	0	0	0	0	0	0	0	0	0	0	0	2	0	0	4	0	0	2	0	0	0	0	4	0	0	0	0	0	0	0
ENSMUSG00000038235	10	4	2	4	0	3	0	2	2	4	2	4	0	2	0	0	0	1	4	3	0	0	0	4	2	3	4	0	0	0	0	1	4	0	2	2	0	0	3	0	0	4	6	4	2	0	2	1	0
ENSMUSG00000004709	4	3	7	4	2	7	6	11	7	18	5	2	0	4	16	2	8	3	27	11	6	5	6	10	1	5	13	4	18	16	15	19	6	21	7	14	1	4	8	18	20	12	16	4	7	8	6	10	3
ENSMUSG00000015355	16	37	22	27	32	56	46	107	11	92	44	35	13	42	52	8	18	22	85	80	50	83	17	39	30	43	39	7	73	16	87	91	65	89	35	69	25	34	39	25	36	37	88	53	77	41	45	86	21
ENSMUSG00000026553	78	38	77	70	47	134	93	170	18	112	67	106	20	46	71	20	49	38	72	63	76	37	43	215	58	29	46	18	135	51	103	169	53	152	72	104	55	26	35	26	82	74	196	82	64	84	67	194	41
ENSMUSG00000007107	0	0	0	0	0	0	1	1	5	0	1	0	0	0	0	1	0	1	0	0	0	1	0	0	0	1	0	0	0	2	0	0	3	0	0	0	0	0	0	0	1	0	0	2	0	0	2	0	1
ENSMUSG00000044708	0	0	1	0	0	4	0	0	0	0	1	0	0	0	0	0	0	2	0	0	0	2	0	1	0	0	0	0	2	6	1	2	0	0	0	0	0	0	0	0	0	0	0	0	0	0	0	0	0
ENSMUSG00000037995	0	2	1	0	0	4	1	1	1	0	2	0	1	2	0	0	6	0	3	0	6	0	0	0	2	0	0	4	0	3	2	1	3	0	0	4	3	0	2	0	0	2	0	0	0	4	0	0	2
ENSMUSG00000079180	0	0	0	0	0	0	0	0	0	0	0	0	0	0	0	0	0	0	0	0	0	0	0	1	0	0	0	0	0	0	0	0	0	0	0	0	0	0	0	0	0	0	0	0	0	0	0	0	0
ENSMUSG00000037860	2	2	6	5	8	8	0	9	2	12	2	4	4	10	13	6	10	0	4	0	12	0	6	12	0	0	8	0	9	4	4	12	1	7	6	12	4	4	3	0	7	10	12	8	9	2	1	6	4
ENSMUSG00000090222	0	0	0	0	0	0	0	0	0	0	0	0	0	0	0	0	0	0	0	0	0	2	0	0	0	0	0	0	0	0	0	0	0	1	0	1	1	0	0	0	0	0	0	0	0	0	0	0	0
ENSMUSG00000090272	0	4	2	0	0	3	2	2	0	1	2	0	0	2	2	0	0	0	0	2	2	1	0	5	0	0	4	2	0	3	1	2	2	0	2	1	2	0	0	2	0	0	4	0	1	0	0	2	0
ENSMUSG00000039997	0	0	0	0	0	0	0	8	4	5	1	1	2	1	1	5	4	0	0	2	4	4	2	1	1	2	5	0	1	2	2	8	2	6	0	0	2	4	2	1	0	0	0	1	0	0	1	0	0
ENSMUSG00000026532	0	2	0	1	0	2	0	1	2	1	1	1	0	0	2	2	1	1	0	1	3	0	1	2	2	1	0	3	0	1	2	1	0	0	0	0	0	0	0	1	0	2	0	0	0	1	0	0	0
ENSMUSG00000028354	0	0	0	0	0	0	2	0	1	0	0	3	0	0	0	0	4	0	2	0	0	0	0	0	0	5	0	0	1	0	0	0	0	0	0	1	0	6	0	0	2	2	1	2	0	0	2	0	1
ENSMUSG00000050069	0	0	0	0	0	0	0	0	3	0	0	0	0	0	0	0	0	0	0	2	0	0	0	0	0	0	0	0	0	4	0	0	0	0	0	0	0	0	1	0	0	0	0	0	0	2	1	0	0
ENSMUSG00000039783	0	1	2	1	0	4	2	4	2	0	0	0	5	2	2	0	6	0	0	2	4	0	0	6	0	0	0	0	2	0	3	2	2	0	0	1	1	0	0	0	0	0	0	0	2	0	2	5	1
ENSMUSG00000026523	0	0	1	0	3	0	0	0	4	0	0	0	0	2	1	0	1	0	2	0	0	1	0	0	1	0	0	2	0	0	1	0	2	0	0	0	0	0	0	2	0	0	1	0	0	2	1	0	0
ENSMUSG00000039748	2	4	0	0	3	5	4	16	4	11	4	1	2	0	8	2	8	4	0	5	9	3	3	1	0	2	4	1	10	0	6	4	3	9	5	6	0	0	0	1	4	0	6	3	6	8	4	10	4
ENSMUSG00000026504	4	2	2	5	5	2	0	8	5	6	3	11	2	2	3	2	3	4	2	7	0	3	3	6	8	1	7	4	11	8	0	5	6	11	2	6	2	6	3	2	2	5	5	4	5	10	4	7	4
ENSMUSG00000015962	0	0	1	0	0	0	0	0	2	0	0	0	0	1	0	0	0	0	0	0	0	0	1	0	0	0	0	0	0	0	0	0	0	0	0	0	0	0	0	0	0	0	1	0	0	0	0	0	0
ENSMUSG00000091476	0	0	0	0	0	0	0	2	1	0	0	0	0	0	0	0	2	0	0	0	0	0	0	0	0	0	0	0	0	0	0	2	0	0	0	0	0	0	1	0	0	0	0	0	0	0	0	0	0
ENSMUSG00000026494	0	0	0	0	0	0	0	0	7	0	0	0	0	2	4	3	4	0	1	0	0	1	0	4	2	2	1	1	0	7	1	0	0	0	0	3	0	0	1	0	1	3	0	0	1	0	0	2	0
ENSMUSG00000089713	0	0	0	0	0	0	0	0	0	0	0	0	0	0	0	0	0	0	0	2	0	2	0	0	0	2	0	0	0	0	0	2	2	0	0	0	0	0	0	0	0	0	0	0	0	0	0	0	0
ENSMUSG00000038949	2	1	12	11	0	7	4	6	4	5	2	5	1	5	8	3	4	12	1	4	6	4	2	17	5	1	1	6	18	2	0	18	8	4	7	6	1	6	4	7	2	0	19	2	4	3	2	8	7
ENSMUSG00000087236	0	1	1	0	0	0	0	0	4	0	0	0	0	0	2	0	0	1	2	0	2	3	2	0	0	0	1	6	0	3	0	0	0	1	1	0	0	0	0	0	2	0	0	0	1	0	1	0	0
ENSMUSG00000026490	4	5	2	3	2	4	0	2	13	10	8	1	1	0	0	4	7	4	5	2	6	1	4	6	1	1	0	3	8	6	9	6	1	4	2	2	2	1	3	5	0	2	10	6	2	5	2	2	2
ENSMUSG00000026499	6	9	24	20	2	16	15	17	5	24	6	13	4	3	17	2	12	7	15	12	16	3	8	23	7	2	11	4	17	11	19	17	3	12	16	24	10	8	9	8	23	15	49	2	1	16	11	24	14
ENSMUSG00000038776	14	4	7	11	1	12	8	5	1	9	0	4	10	5	2	6	4	4	18	4	2	8	5	15	6	4	0	0	16	6	10	22	4	14	5	7	4	4	12	2	6	2	12	6	10	12	5	12	6
ENSMUSG00000026516	2	0	7	4	14	6	15	21	4	9	5	5	0	2	9	4	2	2	19	14	14	8	4	12	5	0	11	0	9	6	20	23	8	4	12	14	0	6	2	9	9	5	23	11	5	13	12	9	6
ENSMUSG00000022995	0	1	0	0	0	0	0	0	0	0	0	0	0	0	0	0	2	0	0	0	0	1	0	2	0	2	2	1	0	0	0	0	0	0	0	0	0	0	1	0	0	0	1	0	0	0	0	0	0
ENSMUSG00000047539	2	3	8	12	6	16	6	21	4	10	12	14	6	2	8	2	8	0	4	2	6	10	4	10	0	3	5	0	10	8	15	1	6	13	11	9	7	2	4	8	6	12	16	7	6	10	12	2	4
ENSMUSG00000038599	0	0	1	0	2	1	0	2	0	2	0	0	1	1	4	0	1	0	0	1	0	3	5	0	0	0	1	1	1	0	2	0	2	2	0	0	1	2	0	0	0	2	0	0	0	0	1	2	0
ENSMUSG00000038576	2	1	0	1	0	0	0	0	1	0	0	0	1	0	0	0	0	0	1	0	2	2	0	1	1	1	0	1	0	0	0	0	0	0	0	2	0	0	2	0	0	0	0	0	1	0	0	0	0
ENSMUSG00000030768	0	4	2	4	2	4	2	2	3	1	6	4	2	6	0	2	4	0	9	11	4	6	1	5	2	2	2	3	5	3	0	12	4	2	4	2	1	4	0	2	4	2	15	1	0	11	4	8	4
ENSMUSG00000039384	8	0	0	4	1	6	6	7	3	3	6	10	2	0	9	2	5	0	4	4	4	0	0	4	3	4	0	2	2	4	4	6	0	2	0	2	2	6	0	2	4	1	8	4	6	4	0	4	2
ENSMUSG00000026620	0	0	0	0	0	0	0	0	3	0	0	0	0	0	0	2	5	0	1	0	0	0	0	4	0	0	2	1	2	1	0	0	0	0	0	2	0	0	0	0	2	0	0	0	0	0	0	4	0
ENSMUSG00000039318	11	2	9	4	9	12	13	30	8	6	4	10	0	2	12	5	10	7	0	6	10	8	3	22	4	1	4	2	12	6	10	10	5	12	6	14	10	1	5	5	12	4	41	12	10	12	2	14	4
ENSMUSG00000026617	6	1	2	2	6	7	5	20	6	10	10	8	2	2	4	2	3	3	10	2	4	5	5	3	4	0	2	2	4	0	2	4	6	12	6	0	0	2	2	1	6	7	10	3	4	6	0	3	2
ENSMUSG00000026614	0	7	0	0	0	2	0	0	0	0	0	0	0	3	0	2	0	0	0	1	0	0	0	0	0	5	3	0	0	0	0	0	0	2	0	0	0	3	1	3	0	0	1	0	0	0	0	0	0
ENSMUSG00000026611	0	0	0	0	0	0	0	0	4	2	0	0	0	0	2	1	3	0	0	0	0	0	0	0	1	0	1	0	2	1	1	0	0	2	0	0	0	0	0	0	0	0	0	0	0	0	1	0	0
ENSMUSG00000039210	1	6	7	0	2	6	0	8	4	6	8	3	3	2	2	0	4	4	6	6	3	5	4	9	0	4	2	3	9	0	2	12	3	3	2	0	0	1	4	0	2	5	3	4	0	8	9	13	4
ENSMUSG00000026608	0	0	0	7	1	0	4	5	0	8	0	0	1	1	1	0	4	0	0	2	0	4	2	4	0	3	4	4	8	4	1	7	2	2	3	12	2	0	2	0	5	6	8	2	2	2	4	2	2
ENSMUSG00000037624	0	0	0	2	0	0	0	0	6	0	1	0	0	1	2	0	1	1	0	0	0	0	0	0	0	0	0	0	1	0	2	2	2	0	0	3	0	0	0	0	0	0	0	0	0	0	1	2	0
ENSMUSG00000026605	0	8	4	9	0	5	4	8	4	10	0	2	2	17	9	6	3	12	9	11	17	20	14	11	4	6	4	6	13	12	14	19	13	27	12	7	3	2	6	9	13	7	28	7	8	14	2	8	1
ENSMUSG00000079045	0	0	0	0	0	0	0	0	0	0	0	0	0	0	0	0	0	0	0	0	0	0	0	0	0	0	1	0	0	0	0	0	0	0	0	0	0	0	0	0	0	0	0	0	0	0	0	0	0
ENSMUSG00000037568	0	0	0	0	0	0	2	0	1	6	0	4	0	0	0	0	0	0	0	2	0	0	0	0	0	0	2	0	0	3	0	0	0	1	0	2	0	0	2	0	0	0	1	0	0	0	0	2	0
ENSMUSG00000026630	68	21	40	25	26	53	82	32	6	99	37	43	24	17	23	24	10	24	58	86	40	60	46	74	17	26	28	11	30	13	40	80	58	53	37	37	18	22	30	22	34	36	102	33	30	51	51	64	25
ENSMUSG00000026626	18	6	26	19	2	53	43	43	5	35	12	27	10	8	18	6	15	25	21	26	48	17	38	35	12	7	35	8	55	16	21	31	14	61	31	18	20	19	23	8	27	21	48	18	23	33	24	24	11
ENSMUSG00000026623	6	2	3	4	3	10	13	16	3	11	12	4	0	8	16	0	14	8	10	17	20	8	19	18	10	6	6	5	26	12	7	16	19	12	5	10	13	8	10	1	16	4	23	4	15	13	2	16	6
ENSMUSG00000026637	6	4	3	4	1	8	7	6	2	12	5	3	0	6	3	1	0	4	8	2	4	9	2	7	2	0	2	0	13	1	9	11	4	8	2	6	4	4	2	1	7	11	11	3	0	5	1	11	0
ENSMUSG00000058248	0	0	0	0	0	1	1	3	10	0	0	0	0	1	1	0	3	2	1	0	2	0	0	1	1	2	0	2	0	0	0	4	0	0	2	4	0	0	0	2	0	0	2	0	0	4	0	2	0
ENSMUSG00000037375	6	4	3	2	2	0	2	2	4	2	2	9	4	1	0	3	2	4	8	6	2	3	10	4	2	2	3	6	4	4	16	13	6	5	2	3	0	0	1	1	3	6	3	2	0	3	1	11	2
ENSMUSG00000037318	15	18	16	21	23	36	13	52	2	37	18	20	13	19	30	6	12	21	26	23	15	15	6	48	9	4	12	4	37	21	13	45	16	48	24	23	12	7	27	6	28	16	67	18	18	32	17	50	15
ENSMUSG00000026639	0	1	0	2	3	2	3	0	8	0	0	0	0	0	6	0	5	4	0	0	3	0	0	2	0	2	3	4	2	2	3	0	0	0	2	1	0	1	3	2	1	0	0	2	2	2	1	0	2
ENSMUSG00000026640	0	1	7	3	2	0	3	6	9	2	0	0	1	4	0	1	8	5	5	5	4	2	1	0	2	0	1	2	0	3	2	0	0	2	0	6	4	3	3	3	1	0	2	4	0	0	0	0	0
ENSMUSG00000026616	0	0	0	0	0	2	0	0	2	0	4	0	0	0	4	0	4	0	0	0	1	0	0	0	0	0	0	1	0	0	2	1	0	2	0	0	1	0	0	1	0	3	1	0	0	0	2	0	5
ENSMUSG00000094924	0	0	0	0	0	0	0	0	1	0	0	0	0	0	0	0	0	0	0	0	0	0	0	0	0	0	0	0	0	0	0	0	0	0	0	0	0	0	0	0	0	0	1	0	0	0	0	0	0
ENSMUSG00000090025	0	0	0	0	0	0	0	0	0	0	0	0	0	0	0	0	0	0	0	0	0	0	0	0	0	0	0	0	0	0	2	0	0	0	0	0	0	0	0	0	0	0	0	0	0	0	0	0	0
ENSMUSG00000064842	0	0	0	0	0	0	0	0	0	0	0	0	0	0	0	0	0	0	0	0	0	0	0	0	0	0	0	0	0	0	0	0	0	0	0	0	0	0	0	0	0	0	0	0	0	0	0	0	0
ENSMUSG00000089699	0	0	0	0	0	0	0	0	0	1	0	1	0	0	0	0	0	0	0	0	0	0	0	0	0	0	0	0	0	0	0	0	0	0	0	0	0	0	0	0	0	0	0	0	0	0	0	0	1
ENSMUSG00000088333	0	0	0	0	0	0	0	0	0	0	0	0	0	0	0	0	0	0	0	0	0	0	0	0	0	0	0	0	0	0	0	0	0	0	0	0	0	0	0	0	0	0	0	0	0	0	0	0	0
ENSMUSG00000025900	0	0	0	0	0	0	0	0	6	0	0	0	0	2	0	0	2	0	0	0	0	4	0	0	0	0	0	1	0	0	0	0	0	0	0	0	0	0	0	0	0	0	2	0	2	0	0	0	0
ENSMUSG00000025902	0	0	0	0	0	0	0	0	0	0	0	0	0	0	1	1	1	0	0	0	0	2	0	0	0	0	0	2	0	0	0	0	0	0	0	0	0	0	0	0	1	2	0	0	0	0	0	0	0
ENSMUSG00000096126	0	0	0	0	0	0	0	0	0	0	0	0	0	0	0	0	0	0	0	0	0	0	0	0	0	0	0	0	0	0	0	0	0	0	0	0	0	0	0	0	0	0	0	0	0	0	0	0	0
ENSMUSG00000098104	7	10	12	11	11	5	10	8	5	7	5	7	7	2	11	6	2	9	8	12	8	13	7	7	15	14	9	0	9	10	13	9	13	14	3	9	12	8	17	10	6	10	10	12	14	6	9	10	8
ENSMUSG00000088000	0	0	0	0	0	0	0	0	0	0	0	0	0	0	0	0	0	0	0	0	0	0	0	0	0	0	0	0	0	0	0	0	0	0	0	0	0	0	0	0	0	0	0	0	0	0	0	0	0
ENSMUSG00000033845	12	15	26	14	18	30	34	44	0	47	24	26	8	35	43	2	9	12	48	51	26	36	18	31	13	11	23	7	26	11	37	52	36	24	18	37	14	21	22	13	23	37	73	38	23	31	18	55	23
ENSMUSG00000033813	3	2	7	5	7	3	5	14	2	8	6	3	0	5	12	4	6	10	8	7	14	11	7	26	0	3	10	2	21	10	18	30	13	13	4	16	2	6	3	1	10	5	22	16	16	11	3	18	10
ENSMUSG00000062588	0	1	0	0	0	2	0	0	0	1	0	0	0	0	0	2	0	0	2	2	0	2	0	1	0	0	0	0	0	0	0	1	0	0	0	2	0	0	0	0	0	0	0	0	0	0	0	1	0
ENSMUSG00000091305	0	2	1	3	0	2	0	1	0	1	0	0	0	0	2	1	0	3	1	0	0	0	1	4	1	1	1	1	1	1	0	0	2	1	0	0	0	0	1	0	0	0	0	1	1	3	0	0	0
ENSMUSG00000085623	0	0	2	0	2	1	0	0	2	0	0	0	0	0	2	0	6	0	0	0	0	0	0	0	0	0	0	1	0	4	0	0	0	0	0	0	0	0	0	0	1	0	0	4	0	0	0	0	0
ENSMUSG00000091665	0	0	0	0	0	0	0	0	0	0	0	0	0	0	0	0	0	0	0	0	0	0	0	0	0	0	0	0	0	0	0	0	0	0	0	0	0	0	0	0	0	0	0	0	0	0	0	0	0
ENSMUSG00000025905	0	0	0	0	0	0	0	0	2	0	0	0	0	0	0	0	1	0	0	0	0	0	0	0	0	1	2	0	0	2	2	0	1	0	0	2	2	0	0	1	0	0	0	0	0	1	0	1	0
ENSMUSG00000093015	0	0	0	0	0	0	0	0	0	0	0	0	0	0	0	0	0	0	0	0	0	0	0	0	0	0	0	1	0	0	0	0	0	0	0	0	0	0	0	0	0	0	0	0	0	0	0	0	0
ENSMUSG00000033774	0	2	0	0	2	0	0	0	0	0	0	0	0	0	0	4	4	0	2	0	0	2	0	0	0	0	0	3	2	2	0	0	0	0	0	0	2	2	0	0	1	0	0	2	2	0	0	0	2
ENSMUSG00000025907	8	2	3	3	11	16	9	11	6	16	4	2	7	5	14	4	8	8	2	9	12	13	15	21	12	2	5	3	16	8	12	17	6	10	11	11	9	3	2	6	9	7	13	12	3	11	7	13	7
ENSMUSG00000090031	0	0	0	1	2	0	0	0	0	0	0	0	0	0	0	0	0	1	0	0	0	0	0	0	0	0	0	0	0	0	0	0	0	0	0	2	2	0	0	0	0	0	0	0	0	0	0	0	0
ENSMUSG00000073741	0	0	0	0	0	0	0	0	0	0	0	0	0	1	0	0	0	0	0	0	0	0	0	0	0	0	0	0	0	0	0	0	0	0	0	0	0	0	0	0	0	0	0	0	0	0	0	0	0
ENSMUSG00000087247	0	2	0	0	0	0	0	0	1	0	0	0	0	0	0	0	0	0	0	0	0	0	0	0	0	0	0	0	0	0	0	0	0	0	0	0	0	0	0	0	0	0	0	0	0	0	0	0	0
ENSMUSG00000051285	0	0	2	8	0	4	6	2	0	1	2	2	4	0	4	0	3	0	5	4	1	3	2	2	4	2	3	2	2	3	8	4	5	4	2	4	2	0	0	0	2	4	8	0	0	6	1	4	3
ENSMUSG00000098201	0	0	0	2	2	0	3	0	2	1	0	0	0	0	0	0	1	2	0	0	0	1	0	0	0	1	1	0	0	0	0	2	3	0	0	0	0	0	3	2	0	0	0	0	0	0	0	2	1
ENSMUSG00000048538	1	0	0	1	0	0	2	2	0	2	0	0	0	0	2	1	2	0	0	0	0	0	0	4	0	0	2	2	0	2	2	2	0	2	2	0	0	0	1	0	0	2	6	0	0	2	0	2	0
ENSMUSG00000077244	0	0	0	0	0	0	0	0	0	0	0	0	0	0	0	0	0	0	0	0	0	0	0	0	0	0	0	0	0	0	0	0	0	0	0	0	0	0	0	1	0	0	0	0	0	0	0	0	0
ENSMUSG00000097797	0	0	0	0	0	0	0	1	0	0	0	0	0	0	0	0	4	0	0	0	0	0	0	0	0	0	0	0	0	0	0	0	0	0	0	2	0	0	0	0	0	0	0	0	0	0	0	0	0
ENSMUSG00000086235	0	0	0	0	0	0	0	0	0	0	0	0	0	0	0	0	0	0	0	0	0	0	0	0	0	0	0	0	0	0	0	0	0	0	0	0	0	0	0	0	0	0	0	0	0	0	0	0	0
ENSMUSG00000093970	0	0	0	0	0	0	0	0	0	0	0	0	0	2	0	0	0	0	0	2	0	0	0	0	0	0	0	0	0	0	0	0	0	2	0	0	0	0	0	0	0	0	0	0	0	0	0	0	0
ENSMUSG00000084353	2	1	2	3	1	1	0	1	1	2	0	0	0	1	2	0	0	1	1	0	0	3	4	0	1	2	0	0	4	0	0	0	2	0	0	1	1	0	1	0	3	0	0	0	2	1	2	1	1
ENSMUSG00000076135	1	0	1	2	0	1	1	1	1	0	0	2	0	0	2	0	0	1	2	1	1	2	5	0	0	1	1	0	0	0	2	2	3	3	1	1	3	0	0	3	2	2	2	3	1	0	0	0	0
ENSMUSG00000086195	0	0	0	0	0	0	0	0	0	0	0	0	0	0	0	0	0	0	0	0	0	2	0	0	0	1	0	0	0	2	0	0	0	0	0	0	0	0	0	0	0	0	1	0	0	0	0	0	0
ENSMUSG00000066693	0	0	0	0	0	0	0	0	0	0	2	0	0	0	0	0	0	0	0	0	0	0	0	0	1	0	0	0	0	0	0	0	0	0	0	0	0	0	0	1	0	0	0	0	0	0	0	1	0
ENSMUSG00000065625	0	0	0	0	0	0	0	0	0	0	0	0	0	0	0	0	0	0	0	0	0	0	0	0	0	0	0	0	0	0	0	0	0	0	0	0	0	0	0	0	0	0	1	0	0	0	0	0	0
ENSMUSG00000061024	4	4	4	2	4	20	14	29	2	7	4	2	2	6	6	8	7	6	6	12	15	2	2	11	2	7	11	2	16	18	16	20	7	14	4	10	6	3	4	0	18	20	14	12	18	14	2	26	2
ENSMUSG00000081441	0	1	0	0	0	0	0	0	0	0	0	0	0	0	0	0	0	0	0	0	0	0	0	0	0	0	0	0	0	0	0	0	0	0	0	0	0	1	0	0	2	0	0	0	0	0	0	0	0
ENSMUSG00000067879	0	0	0	0	0	0	0	0	1	0	0	0	0	0	0	0	2	0	0	0	0	0	0	2	0	0	0	0	0	0	0	0	0	0	0	0	0	0	0	0	0	0	0	0	0	0	2	0	0
ENSMUSG00000045210	7	8	7	6	3	20	12	14	4	18	4	24	2	4	4	2	2	4	10	3	4	3	4	12	5	2	7	4	10	2	11	8	6	5	7	9	4	3	2	5	12	7	7	0	5	5	10	22	4
ENSMUSG00000097893	0	0	0	0	0	0	1	0	3	0	0	0	0	0	0	0	0	0	0	3	0	0	0	0	0	0	0	0	0	0	2	0	0	0	0	0	0	0	0	0	1	0	0	0	0	2	0	0	0
ENSMUSG00000046334	0	0	3	0	2	0	0	0	0	0	0	0	0	1	0	0	0	0	0	0	0	1	0	0	0	0	0	0	0	0	0	1	0	1	0	0	0	0	0	0	0	0	0	1	0	0	0	1	0
ENSMUSG00000088916	0	0	0	0	0	0	0	0	0	0	0	0	0	0	0	0	0	0	0	0	0	0	0	0	0	0	0	0	0	0	0	0	0	0	0	0	0	0	0	0	0	1	0	0	0	0	0	0	0
ENSMUSG00000046101	0	2	0	4	0	0	0	0	0	0	0	0	0	4	0	0	0	0	0	2	1	0	0	0	1	0	0	0	2	1	0	2	0	0	1	0	0	0	2	0	2	0	1	0	3	2	0	0	0
ENSMUSG00000098234	11	14	11	27	8	32	7	25	2	15	8	14	10	10	15	6	11	17	23	28	13	35	8	15	10	12	18	5	20	14	6	34	18	18	15	17	13	6	5	6	10	13	28	15	15	21	11	37	5
ENSMUSG00000093178	0	0	0	0	0	0	0	0	0	0	0	0	0	0	0	0	0	0	0	0	0	0	0	0	0	1	0	0	0	0	0	0	0	0	0	0	0	0	0	0	0	0	0	0	2	0	0	0	0
ENSMUSG00000025916	0	0	0	0	0	0	0	1	0	0	0	0	0	1	0	0	1	0	0	0	0	0	2	0	0	1	0	2	0	0	0	0	0	0	0	0	0	0	0	0	0	0	0	0	0	0	0	1	0
ENSMUSG00000087199	0	0	0	1	0	0	0	0	0	0	0	0	0	0	0	0	0	0	0	2	0	0	2	0	0	0	1	0	0	0	2	0	0	0	0	0	0	0	0	0	0	0	0	0	0	0	0	0	0
ENSMUSG00000095780	0	0	0	0	0	0	0	0	0	0	0	0	0	0	0	0	0	0	0	0	0	0	0	0	0	0	0	0	0	0	0	0	0	0	0	0	0	0	0	0	0	0	0	0	0	0	0	1	0
ENSMUSG00000025917	16	31	36	36	24	56	48	80	5	67	44	37	19	32	38	4	14	13	62	80	53	71	28	68	18	22	37	10	58	15	53	55	58	61	31	40	14	37	21	8	50	24	76	49	40	40	54	69	41
ENSMUSG00000088153	0	0	0	0	0	0	0	0	0	0	0	0	0	0	0	0	0	0	0	0	0	0	0	1	0	0	0	0	0	0	0	0	0	0	0	0	0	0	0	0	0	0	0	0	0	0	0	0	0
ENSMUSG00000083422	0	0	0	0	0	0	2	1	2	0	0	2	0	2	0	0	4	0	0	0	0	0	0	0	0	0	0	0	0	0	0	0	0	0	0	0	0	2	0	0	0	0	0	0	0	4	0	0	1
ENSMUSG00000094979	0	0	0	0	0	0	0	0	0	0	0	0	0	0	0	0	0	0	0	0	0	0	0	0	0	0	0	0	0	0	0	0	0	0	0	0	0	0	0	0	0	0	0	0	0	0	0	0	0
ENSMUSG00000081417	0	0	0	0	0	0	0	0	0	0	0	0	0	0	0	0	0	0	0	0	0	0	0	0	0	0	0	0	0	0	0	0	0	0	0	0	0	0	0	0	0	0	0	0	0	0	0	0	0
ENSMUSG00000088585	0	0	0	0	0	0	0	0	0	0	0	0	0	1	0	0	0	0	0	0	0	0	0	0	0	0	0	0	0	0	0	0	0	0	0	0	0	0	0	0	0	0	0	0	0	0	0	0	0
ENSMUSG00000077318	0	0	0	0	0	0	0	0	0	0	0	0	0	0	0	0	0	0	0	0	0	0	0	0	0	0	0	0	0	0	0	0	0	0	0	0	0	0	0	0	0	0	0	0	0	0	0	0	0
ENSMUSG00000093864	0	0	0	0	0	0	0	0	1	0	1	0	0	0	0	0	0	0	0	0	0	0	0	0	0	0	0	0	0	0	0	0	0	0	0	0	0	0	0	0	0	0	0	0	0	0	0	0	0
ENSMUSG00000098555	0	0	0	0	0	0	0	0	0	0	0	0	0	1	0	0	0	0	0	0	0	0	0	0	0	0	0	0	0	0	0	0	0	0	0	0	0	0	0	0	0	0	0	0	0	0	0	0	0
ENSMUSG00000097628	0	0	0	0	0	0	0	0	1	0	0	0	0	6	0	0	0	2	2	0	0	2	0	2	0	0	1	0	2	2	2	0	0	2	0	0	0	0	0	3	0	3	0	0	0	0	1	0	0
ENSMUSG00000098163	0	2	0	1	0	0	1	0	0	0	0	0	0	0	0	0	0	0	0	0	0	0	0	3	0	0	0	0	0	0	2	0	0	0	0	2	0	0	0	0	0	0	0	0	0	0	0	0	0
ENSMUSG00000097171	1	4	2	2	0	2	1	0	8	2	2	1	0	4	1	2	5	1	2	3	0	4	3	1	0	6	1	3	0	1	0	3	1	1	0	1	1	0	2	0	0	2	0	2	2	0	2	0	2
ENSMUSG00000069620	0	0	0	0	0	0	0	0	0	0	0	0	0	0	0	0	0	0	0	0	0	0	0	0	0	0	0	0	0	0	0	0	0	0	0	0	0	0	0	0	0	0	0	0	0	0	0	0	0
ENSMUSG00000042414	0	0	0	0	0	0	0	0	2	0	0	1	0	0	0	0	0	0	0	0	0	1	0	0	0	0	0	0	0	2	2	0	0	0	0	0	0	0	0	0	0	0	0	0	0	0	0	0	0
ENSMUSG00000099183	0	0	0	0	0	0	0	0	0	0	0	0	0	0	0	0	0	0	0	0	0	0	0	0	0	0	0	0	0	0	0	0	0	0	0	0	0	0	0	0	0	0	0	0	0	0	0	0	0
ENSMUSG00000087782	0	0	0	0	0	0	0	0	0	0	0	0	0	0	0	0	0	0	0	0	0	0	0	0	0	0	0	0	0	0	0	0	0	0	0	0	0	0	0	0	0	0	0	0	0	0	0	0	0
ENSMUSG00000025935	23	26	53	45	31	49	73	85	13	79	46	59	22	16	49	10	20	32	34	17	52	29	22	113	20	17	30	0	84	41	71	110	32	86	43	70	36	20	26	22	62	50	115	62	54	65	39	88	30
ENSMUSG00000067813	0	0	0	0	0	0	0	0	0	2	0	0	0	0	0	2	0	0	0	0	0	0	0	0	0	0	0	2	0	0	2	0	0	0	0	0	0	0	1	0	0	0	0	0	0	0	0	0	0
ENSMUSG00000077368	0	0	0	0	0	0	0	0	0	0	0	0	0	0	0	0	0	0	0	0	0	0	0	0	0	0	0	0	1	0	0	0	0	0	0	0	0	0	0	0	0	0	0	0	0	0	0	0	0
ENSMUSG00000097711	2	0	0	6	3	0	0	7	0	5	2	1	0	7	2	2	0	0	0	4	2	10	2	0	0	0	0	2	0	4	5	5	0	0	6	4	2	4	11	0	4	5	0	2	4	3	2	4	0
ENSMUSG00000089358	0	2	0	0	0	0	0	0	0	0	0	0	0	0	0	0	0	0	0	0	0	0	0	0	0	1	0	0	0	0	0	0	0	0	0	0	0	0	0	0	0	0	0	0	0	0	0	0	0
ENSMUSG00000095853	0	0	2	0	0	0	0	0	0	0	0	0	0	0	1	0	0	0	0	0	0	0	0	1	0	0	0	0	0	0	0	0	0	0	0	0	0	0	0	0	0	0	0	0	0	0	0	0	0
ENSMUSG00000025930	6	2	0	2	2	10	0	20	0	4	6	12	0	0	6	0	2	0	2	10	2	2	0	3	0	0	0	0	0	3	4	7	1	6	3	2	2	0	0	0	2	0	0	4	0	1	2	5	0
ENSMUSG00000054493	2	0	0	0	0	0	0	0	0	0	0	0	0	0	0	0	5	0	0	0	1	0	0	0	0	0	0	0	0	0	0	0	0	3	0	0	0	0	0	0	0	0	1	0	0	0	0	0	0
ENSMUSG00000081201	0	0	0	0	0	2	0	0	0	0	1	0	0	0	0	0	0	0	0	0	0	0	0	0	0	0	1	0	0	0	0	0	0	2	0	0	0	1	0	0	0	0	0	0	1	0	0	0	1
ENSMUSG00000082193	8	11	23	11	12	31	20	13	3	30	20	21	11	12	23	9	2	19	9	20	7	18	9	10	20	12	21	8	9	25	25	17	25	13	18	10	11	12	16	19	21	12	15	7	14	14	13	40	8
ENSMUSG00000032769	0	0	0	0	0	0	0	0	0	0	0	4	0	0	0	0	0	0	0	0	3	0	1	0	0	0	0	0	0	1	1	0	0	0	0	1	0	0	0	0	0	0	0	0	2	0	0	0	0
ENSMUSG00000088159	0	0	0	0	0	0	0	0	0	0	0	0	0	0	0	0	0	0	0	0	0	0	0	0	0	0	0	0	0	0	0	0	0	0	0	0	0	0	0	0	0	0	0	0	0	0	0	0	0
ENSMUSG00000073737	6	4	7	8	2	4	3	12	2	4	4	4	1	2	5	2	1	2	4	14	8	9	0	9	0	1	0	0	1	4	7	5	3	7	6	3	6	0	0	0	2	0	6	3	5	7	5	8	2
ENSMUSG00000088829	0	0	0	0	0	0	0	0	0	0	0	0	0	0	1	0	0	0	0	0	0	0	0	0	0	0	0	0	0	0	0	0	0	0	0	0	0	0	0	0	0	0	2	0	0	0	0	0	0
ENSMUSG00000090498	0	0	2	0	0	0	0	0	0	0	0	0	2	0	0	2	0	0	0	2	0	0	0	0	0	0	2	0	0	0	0	0	0	0	0	0	0	0	1	0	0	0	0	0	0	0	0	0	0
ENSMUSG00000077377	0	0	0	0	0	0	0	0	0	0	0	0	0	0	0	0	0	0	0	0	0	0	0	0	0	1	1	0	0	0	0	0	0	0	0	0	0	0	0	0	0	0	0	0	0	0	0	0	0
ENSMUSG00000025925	0	3	4	2	0	6	6	3	0	3	2	5	4	0	2	0	1	4	6	4	0	1	0	2	2	1	5	0	8	3	5	4	0	4	4	4	2	3	2	0	4	4	9	2	4	6	4	8	4
ENSMUSG00000088943	0	0	0	0	0	0	0	0	0	0	0	0	0	0	0	0	0	0	0	0	0	0	0	0	0	0	0	0	0	0	0	0	0	0	0	0	0	0	0	0	0	0	0	0	0	0	0	0	0
ENSMUSG00000067795	0	1	0	0	0	1	0	0	1	0	0	0	0	0	0	0	0	0	0	0	0	0	0	0	0	0	0	0	0	0	0	0	0	0	0	0	0	0	0	0	0	0	2	0	0	0	0	0	0
ENSMUSG00000043716	737	441	764	823	484	842	988	858	32	1142	568	668	341	437	729	180	154	545	589	795	557	773	388	1208	520	338	789	55	1073	572	1191	1475	832	985	511	709	445	581	861	393	958	654	1541	576	863	867	599	1394	585
ENSMUSG00000089982	0	0	0	0	0	0	0	2	2	0	0	1	0	0	0	0	3	0	0	2	0	0	0	0	0	0	0	0	0	0	0	0	0	0	0	0	0	0	0	0	0	0	0	0	0	0	0	0	0
ENSMUSG00000025939	3	0	5	6	8	4	10	14	4	10	6	6	3	0	15	0	7	4	10	8	14	6	8	7	0	2	2	0	10	6	9	13	9	19	11	2	4	2	13	5	7	10	21	2	12	1	7	15	4
ENSMUSG00000097744	0	0	0	0	0	1	1	0	1	0	0	0	0	1	0	2	6	0	0	0	2	1	0	4	0	5	0	0	0	1	0	0	0	0	0	0	0	2	2	1	0	0	1	0	0	1	0	0	1
ENSMUSG00000025940	8	11	11	15	5	26	18	61	7	27	8	21	11	25	25	9	13	11	32	16	10	12	14	19	12	9	15	2	30	14	29	20	28	22	17	24	6	12	30	2	12	21	34	10	15	22	12	31	18
ENSMUSG00000025779	0	1	0	0	0	0	0	6	1	2	0	0	0	0	0	2	1	2	0	4	2	2	2	0	0	0	2	0	0	0	0	0	2	1	0	0	0	1	0	0	0	0	0	2	2	0	0	2	0
ENSMUSG00000091020	0	0	0	0	0	0	1	0	0	0	0	2	0	0	0	2	0	1	0	0	0	0	0	0	0	0	1	1	0	0	0	0	0	2	0	0	2	0	0	2	0	4	0	0	0	0	0	0	0
ENSMUSG00000025777	0	0	1	0	0	0	0	0	2	0	2	0	0	0	2	1	7	0	0	0	0	0	0	0	0	0	0	2	0	2	0	0	0	0	0	5	0	0	2	0	0	0	0	0	0	2	0	0	0
ENSMUSG00000089534	0	0	0	0	0	0	0	0	0	0	0	0	0	0	0	0	0	0	0	0	0	0	0	0	0	0	0	0	0	0	0	0	0	0	0	0	0	0	0	0	0	0	0	0	0	0	1	0	0
ENSMUSG00000067780	2	2	0	0	0	0	1	0	2	2	2	0	0	0	0	0	2	0	0	0	0	0	2	0	0	0	0	0	0	6	0	2	0	0	0	0	0	0	0	0	1	0	0	1	0	0	0	2	0
ENSMUSG00000025776	0	2	0	0	0	0	0	0	1	0	0	0	0	0	1	0	3	0	0	0	0	0	0	0	0	0	0	0	2	0	0	0	1	0	0	0	0	0	2	0	0	0	0	0	0	0	0	0	0
ENSMUSG00000025774	0	0	0	0	0	0	0	0	0	0	1	0	0	0	0	0	1	0	0	0	1	0	0	0	0	0	0	0	0	0	0	0	0	0	0	0	0	0	1	0	0	0	0	0	0	0	0	0	0
ENSMUSG00000073735	0	0	0	0	0	0	0	0	0	0	0	0	0	0	0	0	0	0	0	0	0	0	0	0	0	0	0	0	0	0	0	0	0	0	0	0	0	0	0	0	0	0	0	0	0	0	0	0	0
ENSMUSG00000067773	0	0	0	0	0	0	0	0	0	0	0	0	0	0	0	0	0	0	0	0	0	0	0	0	0	0	0	1	0	0	0	0	0	0	0	0	0	0	0	0	0	0	0	0	0	0	0	0	0
ENSMUSG00000089923	0	0	0	0	0	0	0	0	0	0	0	0	0	0	0	0	0	0	0	0	0	0	0	0	0	0	0	0	0	0	0	0	0	0	0	0	0	0	0	0	0	0	0	0	0	0	0	0	0
ENSMUSG00000088800	0	0	0	0	0	0	0	0	0	0	0	0	0	0	0	0	0	0	0	0	0	0	0	0	0	0	0	0	0	0	0	0	0	0	0	0	0	0	0	0	0	0	0	0	0	0	0	0	0
ENSMUSG00000089787	0	0	0	0	0	0	0	0	0	0	0	0	0	0	0	0	0	0	0	0	0	0	0	0	0	0	0	0	0	0	0	0	0	0	0	0	0	0	0	0	0	0	0	0	0	0	0	0	0
ENSMUSG00000060128	0	1	0	0	0	0	1	2	0	0	0	0	1	1	0	1	0	1	1	1	1	1	0	0	0	0	0	0	1	0	0	0	0	1	0	1	1	0	0	0	0	0	0	0	0	0	0	1	0
ENSMUSG00000025927	0	0	1	0	0	0	0	0	0	2	0	0	0	0	0	0	0	0	2	0	0	0	0	2	0	0	2	1	0	0	0	0	0	0	0	0	0	0	0	0	0	2	0	0	0	2	0	0	0
ENSMUSG00000084668	0	0	0	0	0	0	0	0	0	0	0	0	0	0	0	0	0	0	0	0	0	0	0	0	0	0	0	0	0	0	0	0	0	0	0	0	0	0	0	0	0	0	0	0	0	0	0	0	0
ENSMUSG00000077860	0	0	0	0	0	0	0	0	2	0	0	0	0	0	0	0	0	0	0	0	0	0	0	0	0	0	0	0	0	0	0	0	0	0	0	0	0	0	0	0	0	1	0	0	0	0	0	0	0
ENSMUSG00000089914	0	0	0	0	0	0	0	0	0	0	0	0	0	0	1	0	0	0	0	0	0	0	0	0	0	0	0	0	0	0	0	0	0	0	0	0	0	0	0	0	0	0	0	0	0	0	0	0	0
ENSMUSG00000090142	0	3	1	1	2	0	1	0	0	1	1	0	2	0	1	0	0	0	0	0	0	0	0	0	1	0	2	0	2	0	0	2	1	3	0	0	0	0	0	3	1	0	1	0	2	0	2	0	0
ENSMUSG00000070175	0	0	0	0	0	0	0	0	0	0	0	0	0	0	0	0	0	0	0	0	0	0	0	0	0	0	0	0	0	0	0	0	0	0	0	0	0	0	0	0	0	0	0	0	0	0	0	0	0
ENSMUSG00000065559	0	0	0	0	0	0	0	0	0	0	0	0	0	0	0	0	0	0	0	0	0	0	0	0	0	0	0	0	0	0	0	0	0	0	0	0	0	0	0	0	0	0	0	0	0	0	0	0	0
ENSMUSG00000065480	0	0	0	1	0	0	0	0	0	0	0	0	0	0	0	0	0	0	0	0	0	0	0	0	0	0	0	0	0	0	0	0	0	0	0	0	0	0	0	0	0	0	0	0	0	0	0	0	0
ENSMUSG00000025929	0	2	2	0	0	2	2	4	0	2	2	0	2	2	5	0	0	0	8	11	6	1	0	5	0	4	2	0	8	4	10	16	2	0	2	6	0	1	2	2	0	6	0	3	0	0	0	14	0
ENSMUSG00000041872	0	0	0	0	0	0	0	0	0	2	0	0	0	0	1	0	0	0	2	2	0	0	0	2	0	0	1	2	0	2	0	2	0	0	0	0	2	0	0	0	0	0	0	0	0	0	2	1	0
ENSMUSG00000041859	30	10	25	20	14	62	55	120	0	42	42	42	18	22	48	14	20	36	18	41	74	44	49	94	22	12	24	16	99	39	64	101	51	99	59	55	46	20	21	25	46	47	114	53	87	69	67	120	32
ENSMUSG00000088858	0	0	0	0	0	0	0	0	0	0	0	0	0	0	0	0	0	0	0	0	0	0	0	0	0	0	0	0	0	0	0	0	0	0	0	0	0	0	0	0	0	0	0	0	0	0	0	0	0
ENSMUSG00000097934	0	0	0	0	0	0	0	0	0	0	0	0	0	0	0	0	0	0	0	0	0	0	0	0	0	4	0	0	0	0	0	1	0	0	0	1	0	0	1	2	0	2	0	0	0	0	0	0	0
ENSMUSG00000025931	0	0	0	2	2	2	4	0	0	0	4	0	0	0	2	2	5	2	4	2	2	0	2	0	0	0	0	0	0	0	0	0	2	2	0	2	0	0	0	2	0	0	2	2	2	0	0	4	0
ENSMUSG00000077314	0	0	0	0	0	0	0	0	0	0	0	0	0	0	0	0	0	0	0	0	0	0	0	0	0	0	0	0	0	0	0	0	0	0	0	0	0	0	0	0	0	0	0	0	0	0	0	0	0
ENSMUSG00000041779	2	1	4	0	2	4	2	12	0	2	5	0	2	3	2	3	4	0	4	6	3	4	1	5	1	4	1	0	6	9	8	4	2	0	0	6	0	1	2	1	0	8	2	2	0	4	0	3	0
ENSMUSG00000025933	0	0	0	0	3	0	2	0	2	2	0	0	0	2	0	0	0	2	0	3	2	0	6	4	0	4	2	0	1	2	2	0	2	2	2	0	1	2	0	0	2	1	0	6	2	6	2	0	0
ENSMUSG00000025934	0	0	0	0	0	0	0	0	0	0	1	0	0	0	0	0	0	2	0	0	0	0	0	0	0	0	0	1	0	2	0	1	0	0	0	0	0	0	0	0	0	0	0	0	0	0	0	0	0
ENSMUSG00000096375	0	0	0	0	0	1	0	0	0	1	0	0	0	0	0	0	0	0	0	3	0	0	0	0	0	0	0	0	0	0	0	0	0	2	0	0	0	0	0	0	0	0	0	0	0	0	2	0	0
ENSMUSG00000025936	0	2	1	0	0	0	0	2	1	0	0	0	0	0	0	0	0	0	0	2	0	0	0	0	0	0	0	0	0	2	0	0	0	0	0	0	0	0	0	0	1	0	0	0	0	2	0	0	0
ENSMUSG00000093963	0	0	0	0	0	0	0	0	0	0	0	0	0	0	0	0	0	0	0	0	0	0	0	0	0	0	0	0	0	0	0	0	0	0	0	0	0	0	0	0	0	0	0	0	0	0	0	0	0
ENSMUSG00000067750	0	0	0	0	0	0	0	0	0	0	0	0	0	0	0	0	6	0	0	0	2	0	0	0	0	0	0	0	0	0	0	0	0	0	0	2	0	0	0	0	0	0	0	0	0	0	0	0	0
ENSMUSG00000086194	0	0	0	0	0	0	0	0	0	0	0	0	0	0	0	0	0	0	0	0	1	0	0	0	0	0	0	1	0	0	0	0	0	0	0	0	0	0	0	0	0	0	0	0	0	0	0	0	0
ENSMUSG00000094436	0	0	0	0	0	0	0	0	0	0	0	0	0	0	0	0	0	0	0	0	0	0	0	0	0	0	0	0	0	0	0	0	0	0	0	0	0	0	0	0	0	0	0	0	0	0	0	0	0
ENSMUSG00000041722	0	0	0	0	0	0	0	0	0	0	0	0	0	0	0	0	0	0	0	0	0	0	0	0	0	0	0	0	0	0	0	0	0	0	0	0	0	0	0	0	0	0	0	0	0	0	0	0	0
ENSMUSG00000085507	0	0	0	0	0	0	0	0	0	0	0	0	0	0	0	0	1	0	0	0	0	0	0	0	0	0	0	0	0	0	0	0	0	0	0	0	0	0	0	2	0	0	0	0	0	0	0	0	0
ENSMUSG00000094926	0	0	0	0	0	0	0	0	0	0	0	0	0	0	0	0	2	0	0	0	0	0	1	0	0	0	0	0	0	0	0	0	0	0	0	0	0	0	0	0	0	0	0	0	0	0	0	0	0
ENSMUSG00000085079	0	0	0	0	0	2	0	0	0	0	0	0	0	0	0	0	0	0	0	0	0	0	0	0	0	0	0	0	0	0	0	0	0	0	2	0	0	0	2	0	0	0	0	0	0	0	0	2	0
ENSMUSG00000085679	0	0	0	0	0	0	0	0	0	0	0	0	0	0	0	0	0	0	0	0	1	0	0	0	0	0	0	0	0	0	0	0	0	0	0	0	0	0	0	0	0	0	0	0	1	0	0	1	0
ENSMUSG00000082935	1	1	3	3	3	7	13	14	1	8	8	3	6	3	9	3	0	9	5	13	7	12	7	12	3	3	4	4	7	3	5	15	3	10	3	7	1	6	5	3	2	3	19	2	15	5	4	7	10
ENSMUSG00000097109	0	0	0	2	0	2	0	7	3	0	0	2	0	2	3	2	4	0	0	0	0	1	0	0	2	0	1	0	4	4	0	2	2	0	0	2	0	0	2	2	5	0	8	0	4	2	0	0	0
ENSMUSG00000097642	0	0	0	0	0	0	0	0	4	0	0	0	0	0	0	0	2	0	0	2	0	0	0	0	2	0	0	2	0	0	0	0	0	0	0	0	0	0	0	0	0	0	0	0	0	0	0	0	0
ENSMUSG00000073730	0	0	0	0	0	0	0	0	0	0	0	0	0	0	0	0	0	0	0	0	0	0	0	0	0	0	0	0	0	2	0	0	0	0	0	0	0	0	0	2	0	0	0	0	0	0	0	0	0
ENSMUSG00000089553	0	0	0	0	0	0	0	0	0	0	0	0	0	0	0	0	0	0	0	0	0	0	0	0	0	0	0	0	0	0	0	0	0	0	0	0	0	0	0	0	0	0	0	0	0	0	0	0	0
ENSMUSG00000073729	0	0	0	0	0	0	0	0	0	0	0	0	0	0	0	0	0	0	0	0	0	0	0	0	0	0	0	0	0	0	0	0	0	0	0	0	0	0	0	0	0	0	0	0	0	0	0	0	0
ENSMUSG00000065405	0	0	0	0	0	0	0	0	0	0	0	0	0	0	0	0	0	0	0	0	0	0	0	0	0	0	0	0	0	0	0	0	0	0	0	0	0	0	0	0	0	0	0	0	0	0	0	0	0
ENSMUSG00000097970	0	0	0	0	0	0	0	0	0	0	0	0	0	0	0	0	0	0	0	0	0	0	0	0	0	0	0	0	0	0	0	0	0	0	0	0	0	0	0	0	0	0	0	0	0	0	0	0	0
ENSMUSG00000065567	0	0	0	0	0	0	0	0	0	0	0	0	0	0	0	0	0	0	0	0	0	0	0	0	0	0	0	0	0	0	0	0	0	0	0	0	0	0	0	0	0	0	0	0	0	0	0	0	0
ENSMUSG00000026158	0	2	3	0	0	6	3	0	3	2	0	2	0	2	2	2	0	0	0	4	0	2	4	4	1	0	2	0	1	0	3	6	2	0	3	2	2	2	3	1	0	8	4	0	2	0	2	0	0
ENSMUSG00000097920	0	2	0	0	2	0	0	0	0	0	2	0	0	0	0	0	0	3	0	2	0	0	0	0	0	0	2	0	0	2	2	0	2	1	2	0	0	2	0	0	0	0	0	0	0	0	2	0	0
ENSMUSG00000026156	0	0	1	0	0	0	0	0	0	0	0	0	0	0	0	0	1	0	0	2	4	0	0	1	0	2	0	0	0	0	0	0	0	3	1	2	0	1	0	0	0	0	2	0	0	0	0	0	2
ENSMUSG00000026154	1	3	1	1	2	0	3	2	0	2	3	1	1	0	2	0	1	4	3	2	4	2	3	5	1	0	3	1	2	3	2	3	6	7	2	4	2	1	3	1	1	1	4	1	0	5	1	2	2
ENSMUSG00000096985	0	0	0	0	0	0	0	0	0	0	0	0	0	0	0	0	0	0	2	0	0	0	0	0	0	0	0	0	0	0	0	0	0	0	0	0	0	0	0	0	0	0	0	0	0	0	0	0	0
ENSMUSG00000026153	0	0	0	0	1	2	0	3	5	0	0	0	2	1	0	0	1	2	2	2	1	0	0	2	1	0	0	0	1	0	0	0	0	0	1	2	0	0	0	0	0	4	0	0	0	0	0	0	0
ENSMUSG00000097670	0	0	0	0	0	0	0	0	0	0	0	0	1	0	0	0	0	0	0	0	0	0	2	0	0	1	0	0	0	2	0	0	0	0	0	0	0	0	0	0	0	0	0	0	2	0	0	0	0
ENSMUSG00000077463	0	0	0	0	0	0	0	0	0	0	0	0	0	0	0	0	0	0	0	0	0	0	0	0	0	0	0	0	0	0	0	0	0	0	0	0	0	0	0	0	0	0	0	0	0	0	0	0	0
ENSMUSG00000067736	0	2	2	0	0	5	1	8	5	6	1	3	0	4	1	0	2	3	4	5	0	8	2	3	0	0	5	0	3	2	5	0	4	9	1	4	0	3	0	4	0	1	3	4	0	4	1	6	0
ENSMUSG00000073725	90	249	261	198	123	230	236	288	25	294	236	223	124	262	268	51	74	162	255	498	198	361	106	360	145	299	291	26	239	103	266	243	259	282	214	293	92	267	288	111	185	103	221	192	228	210	295	279	144
ENSMUSG00000080849	0	0	0	0	0	1	0	0	0	2	0	0	0	0	2	0	0	0	1	0	0	0	0	0	0	0	4	0	6	0	0	2	0	0	0	0	0	0	0	0	0	0	2	2	2	0	0	0	0
ENSMUSG00000096866	0	0	0	0	0	0	0	0	0	0	0	0	0	0	0	0	0	0	0	0	0	0	0	0	0	0	0	0	0	0	0	0	0	0	0	0	0	0	0	0	0	0	0	0	0	0	0	0	0
ENSMUSG00000084740	0	0	0	0	0	0	0	0	1	0	0	0	0	0	0	0	0	0	0	0	0	0	0	0	0	0	0	0	0	0	0	0	0	0	0	0	0	0	0	0	0	0	0	0	0	0	0	0	0
ENSMUSG00000052558	0	0	0	0	0	0	0	0	0	0	0	0	0	0	0	0	0	0	0	0	0	0	0	0	0	0	0	0	0	0	0	0	0	0	0	0	0	0	0	0	0	0	0	0	0	0	0	0	0
ENSMUSG00000088111	0	0	0	0	0	0	0	0	0	0	0	0	0	0	0	0	0	0	0	0	0	0	0	0	0	0	0	0	0	0	0	0	0	0	0	0	0	0	0	0	0	0	0	0	0	0	0	0	0
ENSMUSG00000073722	0	0	0	0	0	0	0	0	4	0	0	0	0	0	0	0	6	1	0	1	0	0	0	0	0	0	0	0	0	4	0	0	0	0	0	1	0	0	0	0	1	0	0	0	0	0	2	0	0
ENSMUSG00000095256	0	0	0	0	0	0	0	0	0	0	0	0	0	0	0	0	0	0	0	0	0	0	0	0	0	0	0	0	0	0	0	0	0	0	0	0	0	0	0	0	0	0	0	0	2	0	0	0	0
ENSMUSG00000086240	1	0	0	0	1	0	0	1	0	2	1	1	0	1	1	0	0	1	1	0	0	3	0	0	1	1	0	0	1	0	3	3	1	2	0	0	2	1	0	0	0	1	1	0	0	3	2	1	3
ENSMUSG00000048411	0	1	0	0	0	0	0	0	0	0	0	0	0	0	0	0	0	0	0	2	0	0	0	4	0	0	0	0	0	2	0	0	0	0	0	2	0	0	0	0	0	1	0	0	0	0	0	0	2
ENSMUSG00000081557	0	0	0	2	0	0	0	0	0	2	0	0	0	0	0	0	0	0	0	0	0	0	1	0	0	0	0	0	0	0	0	0	0	0	0	0	0	0	0	0	0	0	0	2	0	0	0	0	0
ENSMUSG00000058590	0	0	0	0	0	0	0	0	0	0	0	0	0	1	0	0	0	0	0	0	0	0	0	0	0	0	0	1	0	0	0	0	0	0	0	0	1	0	0	0	0	0	2	0	0	0	0	0	0
ENSMUSG00000064433	0	0	0	0	0	0	0	0	0	0	0	0	0	0	0	0	0	0	0	0	0	0	0	0	0	0	0	0	0	0	0	0	0	0	0	0	0	0	0	0	0	0	0	0	0	0	0	0	0
ENSMUSG00000080625	0	0	0	0	0	0	0	0	0	0	0	0	0	0	0	0	0	0	0	0	0	0	0	0	0	0	0	0	0	0	0	0	0	0	0	0	0	0	0	0	0	0	0	0	0	0	0	0	0
ENSMUSG00000080391	0	0	0	0	0	0	0	1	0	0	0	0	0	0	0	0	0	0	0	0	0	0	0	0	0	0	0	0	0	0	0	0	0	0	0	0	0	0	0	0	0	0	0	0	0	0	0	0	0
ENSMUSG00000099257	0	0	0	0	0	0	0	0	0	0	0	0	0	0	0	0	0	0	0	0	0	0	0	0	0	0	0	0	0	0	0	0	0	0	0	0	0	0	0	0	0	0	0	0	0	0	0	0	0
ENSMUSG00000096829	0	0	0	0	0	0	0	0	0	0	0	0	0	0	0	0	0	0	0	0	0	0	0	0	0	0	0	0	0	0	0	0	0	0	0	2	0	0	0	0	0	0	0	0	0	0	0	0	0
ENSMUSG00000098883	0	0	0	0	0	0	0	0	1	0	0	0	1	1	0	0	0	0	0	1	4	0	0	0	0	2	0	0	1	3	0	0	0	0	0	0	0	0	0	1	0	1	0	0	0	0	1	0	0
ENSMUSG00000053185	0	0	0	0	0	0	0	0	1	0	0	0	0	0	0	0	0	0	0	0	0	0	1	2	0	0	1	0	0	2	0	2	0	0	0	2	0	0	0	0	0	0	0	0	4	0	1	0	0
ENSMUSG00000048874	4	3	10	8	9	17	8	18	3	6	6	7	3	1	10	4	7	8	4	6	12	6	9	17	2	7	2	6	14	6	13	15	4	13	2	10	5	0	3	2	4	5	14	2	12	10	4	23	6
ENSMUSG00000026064	0	2	1	1	1	8	0	0	1	5	2	0	1	4	2	1	10	2	0	3	1	0	0	2	4	0	0	0	9	2	4	2	0	9	10	0	2	1	6	0	2	0	10	2	9	8	0	2	2
ENSMUSG00000086151	4	2	2	0	1	3	4	13	0	14	6	7	0	0	0	0	1	4	6	9	0	0	0	19	2	2	0	0	2	4	1	0	2	2	0	4	0	4	2	0	0	1	0	3	2	3	4	17	0
ENSMUSG00000086726	0	0	1	1	0	1	0	2	0	4	0	0	0	0	0	0	0	0	0	0	0	0	0	0	0	2	0	0	0	0	0	0	0	0	0	0	1	0	0	0	0	0	0	0	1	0	3	4	0
ENSMUSG00000087346	1	2	1	0	1	2	2	2	0	2	0	5	0	0	0	2	1	2	0	8	0	1	0	5	2	0	6	0	0	2	0	0	0	0	0	4	0	0	0	0	0	1	0	3	0	0	0	4	0
ENSMUSG00000098529	0	0	0	0	0	0	0	0	1	0	0	0	0	0	0	0	0	0	0	0	0	0	0	0	0	0	0	0	0	0	0	0	0	0	0	0	0	0	0	0	0	0	0	0	0	0	0	0	0
ENSMUSG00000026063	0	0	0	0	0	0	0	0	0	0	0	0	0	0	0	0	0	4	0	0	0	0	0	0	0	0	0	0	0	2	0	0	0	0	0	0	0	0	0	0	0	0	0	0	0	0	0	0	0
ENSMUSG00000077664	0	0	0	0	0	0	0	0	0	0	0	0	0	0	0	0	0	0	0	0	0	0	0	0	0	0	0	0	0	0	0	0	0	0	0	0	0	0	0	0	0	0	0	0	0	0	0	0	0
ENSMUSG00000094215	0	0	0	0	0	0	0	2	0	0	0	0	0	0	0	0	0	0	0	0	0	0	0	0	0	0	0	0	0	0	0	0	0	0	0	0	0	0	0	0	0	0	0	0	0	0	0	0	0
ENSMUSG00000070960	0	0	0	2	2	2	0	0	1	2	0	0	0	4	0	0	0	0	0	4	2	0	0	0	0	0	0	0	2	0	0	0	4	0	0	0	3	0	1	0	0	0	2	0	0	0	0	5	0
ENSMUSG00000088620	0	0	0	0	0	0	0	0	0	0	0	0	0	0	0	0	0	0	0	0	0	0	0	0	0	0	0	0	0	0	0	0	0	0	0	0	0	0	0	0	0	0	0	0	0	0	0	0	0
ENSMUSG00000082159	0	0	0	2	0	0	0	0	1	0	0	0	0	0	0	0	0	0	0	0	0	0	0	0	0	0	0	0	0	0	0	0	0	0	0	0	0	0	0	0	1	0	0	1	0	0	0	0	0
ENSMUSG00000064688	0	0	0	0	0	0	0	0	0	0	0	0	0	0	0	0	0	0	0	0	0	0	0	0	0	0	0	0	0	0	0	0	0	0	1	0	0	0	0	0	0	0	0	0	0	0	0	0	0
ENSMUSG00000049830	0	0	0	0	0	0	0	0	0	0	0	0	0	2	0	0	0	0	0	0	0	0	0	0	0	0	0	0	0	0	0	0	0	0	0	0	0	0	0	0	0	0	0	0	0	0	0	0	0
ENSMUSG00000091318	1	0	0	0	0	0	1	0	1	2	2	1	0	0	0	1	1	1	0	2	0	0	0	1	1	4	2	3	0	0	2	2	0	1	1	0	0	0	2	0	0	0	0	0	0	0	0	0	0
ENSMUSG00000089489	0	0	0	0	0	0	0	0	0	0	0	0	0	0	0	0	0	0	0	0	0	0	0	0	0	0	0	0	0	0	0	0	0	0	0	0	0	0	0	0	0	0	0	0	0	0	0	0	0
ENSMUSG00000089395	0	0	0	0	0	0	0	0	4	0	0	0	0	0	0	0	2	0	0	0	0	0	0	2	0	2	0	0	0	0	0	0	0	0	0	0	0	0	0	0	0	0	0	0	0	0	0	0	0
ENSMUSG00000088750	0	0	0	0	0	0	0	0	0	0	0	0	0	0	0	0	0	0	0	0	0	0	0	0	0	0	0	0	0	0	0	0	0	0	0	0	0	0	0	0	0	0	0	0	0	0	0	0	0
ENSMUSG00000065223	0	0	0	0	0	0	0	0	0	0	0	0	0	0	0	0	0	0	0	0	0	0	0	0	0	0	0	0	0	0	0	0	0	0	0	0	0	0	0	0	0	0	0	0	0	0	0	0	0
ENSMUSG00000065260	0	0	0	0	0	0	0	0	0	0	0	0	0	0	0	0	0	0	0	0	0	0	0	0	0	0	0	0	0	0	0	0	0	0	0	0	0	0	0	0	0	0	0	0	0	0	0	0	0
ENSMUSG00000044744	0	0	0	0	0	0	0	1	0	0	0	0	0	0	0	0	0	2	0	2	0	0	0	0	0	0	0	0	0	0	0	0	0	0	0	0	0	0	0	0	0	2	0	0	0	0	0	0	0
ENSMUSG00000004768	3	2	0	2	0	2	0	4	3	0	0	0	2	2	1	0	0	2	2	3	2	10	0	0	0	1	0	0	4	4	0	2	4	0	2	3	2	0	0	2	2	0	2	0	4	1	0	0	0
ENSMUSG00000042215	8	1	6	7	12	26	14	31	2	26	14	6	10	6	20	5	6	10	14	15	10	10	4	18	10	0	22	4	22	10	8	23	14	20	22	22	16	4	5	10	20	12	34	20	24	24	6	34	6
ENSMUSG00000042197	5	0	5	2	3	4	6	28	8	13	14	9	0	2	8	5	13	4	8	6	12	3	15	10	4	2	13	3	6	2	6	28	8	5	4	9	8	4	3	4	4	2	18	10	3	10	5	15	6
ENSMUSG00000081402	0	0	0	0	3	0	1	0	4	0	0	0	1	3	0	0	2	3	1	0	0	0	0	3	0	2	2	2	0	0	3	0	0	4	0	0	0	4	0	0	0	0	2	0	0	0	4	2	0
ENSMUSG00000042182	0	0	0	0	0	0	0	3	5	0	1	2	0	0	1	0	0	0	0	0	0	2	1	1	2	2	0	0	0	2	0	1	1	0	0	0	0	1	0	2	0	0	0	0	0	2	2	0	0
ENSMUSG00000084506	0	0	0	0	0	0	0	0	0	0	0	0	0	0	0	0	0	0	0	0	0	0	0	0	0	0	0	0	0	0	0	0	0	0	0	0	0	0	0	0	0	0	0	0	0	0	0	0	0
ENSMUSG00000096992	0	0	0	0	0	0	0	0	0	0	0	0	0	0	0	0	0	0	0	0	0	0	0	0	0	0	0	0	0	0	0	0	0	0	1	0	0	0	2	0	0	0	0	0	0	0	0	0	0
ENSMUSG00000098168	0	0	0	0	1	7	3	6	2	0	0	3	0	0	0	0	2	0	0	0	0	0	1	2	2	0	0	0	0	0	0	0	0	2	0	5	0	0	0	0	0	0	3	0	0	0	2	2	0
ENSMUSG00000092852	0	0	0	0	0	0	0	0	0	0	0	0	0	0	0	0	0	0	0	0	0	0	0	0	0	0	0	0	0	0	0	0	0	0	0	0	0	0	0	0	0	0	1	0	0	0	0	0	0
ENSMUSG00000042111	8	9	2	7	1	11	15	30	2	36	17	20	5	16	18	8	9	18	39	19	31	16	15	15	8	3	19	6	30	8	28	67	16	39	17	20	7	14	28	5	16	20	63	24	29	26	16	22	21
ENSMUSG00000026127	20	12	13	13	17	54	32	134	8	50	44	48	12	8	41	10	12	28	55	60	51	46	45	47	28	15	30	10	41	15	39	75	34	40	35	37	14	20	19	9	24	28	69	42	24	45	37	57	9
ENSMUSG00000026125	0	0	0	0	0	0	0	1	0	0	0	0	0	0	0	0	0	0	0	2	0	0	0	0	0	0	0	0	0	0	0	1	0	0	1	0	0	0	0	0	0	0	0	0	0	0	1	0	0
ENSMUSG00000026124	0	0	0	0	0	0	0	1	0	0	0	0	0	2	0	0	0	0	0	0	0	0	2	0	2	0	0	0	0	0	2	0	0	0	0	0	0	0	0	0	0	0	0	0	0	0	0	0	0
ENSMUSG00000037529	0	1	1	0	0	0	0	0	5	0	0	0	0	0	0	2	0	0	0	0	0	0	0	0	0	0	0	1	0	0	0	0	0	1	0	0	0	0	0	0	0	0	0	0	0	0	0	0	2
ENSMUSG00000045815	0	0	0	0	0	0	0	0	0	0	0	0	0	1	0	0	0	0	0	0	0	0	0	0	0	0	0	0	0	0	0	0	0	0	0	0	1	0	2	0	0	0	0	0	0	0	0	0	0
ENSMUSG00000045174	0	0	0	0	0	0	0	0	8	0	0	0	0	0	0	2	5	2	0	0	2	1	0	2	1	0	0	2	0	0	0	2	0	2	1	2	0	0	0	0	0	2	2	0	0	0	0	0	0
ENSMUSG00000046858	0	0	0	0	0	0	0	0	0	0	0	0	0	0	0	0	0	0	0	0	0	0	0	0	0	0	0	0	0	0	0	0	0	0	0	0	0	0	0	0	0	0	0	0	0	0	0	0	0
ENSMUSG00000037503	10	5	12	19	10	19	9	37	1	23	4	13	4	4	20	10	14	18	15	6	20	16	23	31	31	7	6	9	8	18	15	15	6	17	19	10	14	9	9	10	16	22	35	23	14	11	16	32	16
ENSMUSG00000077231	0	0	0	0	0	0	0	0	1	0	0	0	0	0	0	0	0	0	0	0	0	0	0	0	0	0	0	0	0	0	0	0	0	0	0	0	0	0	0	0	0	0	0	0	0	0	0	0	0
ENSMUSG00000064601	0	0	0	0	0	0	0	0	0	0	0	0	0	0	0	0	0	0	0	0	0	0	0	0	0	0	0	0	0	0	0	0	0	0	0	0	0	0	0	0	0	0	0	0	0	0	0	0	0
ENSMUSG00000045216	2	2	2	4	0	2	5	4	2	4	2	3	0	3	2	4	0	0	2	4	5	6	3	2	0	2	2	2	2	4	2	9	4	6	2	0	6	0	2	4	6	4	8	3	2	6	4	2	0
ENSMUSG00000098752	0	0	0	0	0	0	0	0	0	0	0	0	0	0	0	0	0	0	0	0	0	0	0	0	0	0	0	0	0	0	0	0	0	0	0	0	0	0	0	0	0	0	0	0	0	0	0	0	0
ENSMUSG00000047180	3	7	4	0	4	6	8	15	2	10	6	2	2	1	4	0	2	0	8	7	8	3	11	3	12	2	4	2	14	8	4	15	0	16	6	10	3	2	5	4	7	6	8	0	9	0	12	3	4
ENSMUSG00000037447	95	95	88	78	83	164	182	178	14	210	124	80	64	67	136	19	38	65	134	118	120	127	76	197	101	28	117	18	144	87	199	221	115	229	96	153	105	51	114	74	110	86	237	120	127	169	140	223	93
ENSMUSG00000010453	7	2	12	6	4	5	7	27	0	11	7	24	2	14	11	4	11	4	6	11	8	6	4	12	8	0	7	3	24	10	9	11	8	22	9	2	12	5	4	0	5	6	36	16	5	10	12	13	7
ENSMUSG00000098680	0	0	1	0	0	0	0	0	0	0	0	0	0	0	0	0	0	0	0	0	0	0	0	0	0	0	0	0	0	0	0	0	0	0	0	0	0	0	0	0	0	0	0	0	0	0	0	0	0
ENSMUSG00000037432	0	3	0	4	1	1	0	3	5	3	0	1	4	0	2	4	4	1	4	3	2	3	3	3	1	6	1	0	0	1	0	0	0	1	1	0	0	0	3	0	0	1	4	0	0	3	0	0	0
ENSMUSG00000037408	6	2	2	0	0	3	2	5	2	7	0	2	2	2	1	4	2	2	9	6	0	5	4	2	4	0	2	2	2	2	0	3	5	7	0	3	0	2	5	8	1	5	5	7	2	2	3	4	0
ENSMUSG00000001138	0	0	1	2	2	3	2	5	0	6	4	4	0	0	2	1	5	2	2	8	4	2	3	6	0	2	6	6	4	2	0	6	4	4	0	3	0	1	1	0	3	0	3	2	4	2	4	2	4
ENSMUSG00000067653	6	2	4	2	0	5	0	6	1	5	3	0	0	2	2	2	3	5	1	9	0	2	0	0	0	0	0	3	7	7	3	4	0	0	1	2	3	0	3	0	1	3	3	1	0	2	3	6	0
ENSMUSG00000079610	2	0	1	3	7	2	15	6	4	9	2	5	1	6	2	0	0	2	0	5	10	6	4	14	4	0	6	0	6	0	3	8	6	17	6	2	2	2	4	1	4	10	19	8	3	13	3	16	3
ENSMUSG00000026121	2	3	1	0	1	0	1	0	2	0	0	0	0	1	0	0	0	0	2	5	0	0	2	2	0	0	1	1	0	0	1	0	3	2	2	0	1	0	0	1	0	2	0	2	0	2	0	0	0
ENSMUSG00000087589	0	0	0	0	0	4	0	0	2	0	0	0	0	0	0	0	3	0	2	0	0	0	0	0	0	0	0	0	0	0	0	0	0	0	0	0	0	0	0	0	0	0	0	0	0	0	0	0	0
ENSMUSG00000089906	0	0	0	0	0	0	0	2	0	0	2	0	0	0	0	0	0	3	0	0	0	0	0	0	0	0	0	0	2	0	0	3	0	0	0	2	0	0	1	0	1	2	0	0	0	2	0	0	0
ENSMUSG00000077939	0	0	0	0	0	0	0	0	0	0	0	0	0	0	0	0	0	0	0	0	0	0	0	0	0	0	0	0	0	0	0	0	0	0	0	0	0	0	0	0	0	0	0	0	0	0	0	0	0
ENSMUSG00000061518	95	94	73	109	90	142	143	116	4	207	102	85	39	104	145	31	30	72	160	205	99	160	47	135	81	120	144	16	145	73	167	172	167	153	80	79	58	94	152	36	89	113	212	114	111	122	110	166	55
ENSMUSG00000026117	361	119	168	164	122	176	277	263	15	316	115	245	92	97	120	45	37	96	129	214	113	203	100	280	95	79	123	22	356	151	241	273	121	356	171	184	94	107	125	75	170	91	432	113	132	187	134	333	117
ENSMUSG00000097291	0	1	0	0	0	0	1	3	0	2	1	2	0	0	0	0	0	0	0	1	2	3	4	2	0	0	1	2	7	3	0	5	0	2	0	1	1	0	0	0	2	2	0	0	0	2	0	6	0
ENSMUSG00000080054	7	6	16	13	5	7	6	12	0	6	4	6	1	8	10	2	2	7	3	10	15	7	13	8	4	11	7	0	11	2	14	4	3	7	2	2	3	11	7	19	2	6	5	8	7	3	5	13	10
ENSMUSG00000095944	0	0	0	0	0	0	0	0	0	0	0	0	0	0	0	0	0	0	0	0	0	0	0	0	0	0	0	0	0	0	0	0	0	0	0	0	0	0	0	0	0	0	0	0	0	0	0	0	0
ENSMUSG00000050122	0	0	0	0	0	0	0	0	2	0	0	0	0	0	0	1	0	0	0	0	0	2	0	1	0	0	3	0	0	2	0	0	0	0	0	0	0	1	0	0	0	0	0	0	0	0	0	0	0
ENSMUSG00000026115	0	0	0	0	0	1	0	0	0	0	0	0	0	0	0	0	0	0	0	0	0	4	0	0	0	0	0	3	0	0	0	0	0	0	0	1	0	0	0	0	0	1	1	0	0	0	1	0	0
ENSMUSG00000086064	0	0	1	0	0	0	0	0	5	0	0	0	0	0	0	0	0	0	0	0	0	0	0	0	0	0	0	1	0	0	0	0	0	0	1	0	0	1	1	0	0	0	0	0	0	0	1	0	0
ENSMUSG00000026112	17	21	24	20	17	37	38	78	18	40	25	26	15	23	30	9	12	24	58	42	32	36	25	51	15	12	60	11	74	19	47	67	36	74	40	36	14	34	19	10	48	25	58	35	40	45	27	60	14
ENSMUSG00000026111	7	8	7	23	4	10	16	50	1	22	13	23	8	17	13	0	3	8	29	25	25	26	8	19	12	7	24	4	25	10	16	27	22	45	1	10	7	6	10	2	10	14	25	13	24	15	15	21	16
ENSMUSG00000087233	0	4	0	0	0	0	0	1	2	2	0	0	0	1	1	2	2	2	0	0	3	0	0	0	0	0	0	0	0	2	0	0	0	0	0	0	0	0	0	0	0	0	2	0	0	0	1	0	2
ENSMUSG00000089767	0	0	0	0	0	0	0	0	0	0	0	0	0	0	0	0	4	0	0	0	0	0	0	0	0	1	0	0	0	0	0	0	0	0	0	0	0	0	0	0	0	0	0	0	0	0	0	0	0
ENSMUSG00000060771	0	0	0	0	0	1	0	4	2	2	2	0	2	3	2	0	0	0	5	0	2	2	1	2	0	1	0	1	2	3	0	0	0	2	0	2	0	0	2	2	0	0	2	0	0	0	0	0	0
ENSMUSG00000097268	0	0	0	0	0	0	0	0	0	0	4	0	0	0	1	0	0	2	0	2	0	2	2	0	0	0	0	0	0	0	0	0	0	0	1	0	0	0	0	0	0	0	0	0	0	0	2	0	0
ENSMUSG00000037216	2	2	0	2	0	0	0	1	0	4	0	0	0	2	0	0	1	0	4	3	0	0	0	3	0	0	0	2	3	0	1	4	4	0	0	2	0	0	2	2	0	0	2	0	2	0	0	0	2
ENSMUSG00000026087	37	25	28	30	18	23	37	26	12	71	14	35	22	19	18	7	9	26	59	65	21	52	13	41	11	23	33	6	62	29	49	69	39	68	12	42	18	38	32	16	45	30	114	21	36	50	29	59	19
ENSMUSG00000061584	0	0	0	0	0	1	4	0	0	0	0	0	0	1	2	1	0	0	0	0	0	0	0	0	0	0	0	0	0	0	0	2	0	0	0	0	0	0	0	0	0	0	0	0	0	0	1	0	0
ENSMUSG00000087374	0	0	0	0	0	0	0	1	1	0	0	0	0	0	1	1	1	0	0	0	2	0	0	0	0	0	1	0	2	0	2	0	0	0	0	0	0	0	0	0	2	0	0	0	2	0	0	6	0
ENSMUSG00000026085	0	0	0	0	0	0	0	0	0	0	0	0	0	0	0	0	0	0	0	0	0	0	0	0	0	0	0	0	0	0	0	0	0	0	0	0	0	0	0	0	0	0	0	0	0	1	0	0	0
ENSMUSG00000089141	0	0	0	0	0	0	0	0	0	0	0	0	0	0	0	0	0	0	0	0	0	0	0	0	0	0	0	0	0	0	0	0	0	0	0	0	0	0	0	0	0	0	0	0	0	0	0	0	0
ENSMUSG00000058407	3	24	8	23	14	39	23	37	6	32	30	16	5	18	32	11	15	12	35	36	33	26	13	39	14	33	36	5	33	9	28	46	28	23	14	26	11	25	24	2	19	25	22	27	34	24	18	37	6
ENSMUSG00000026082	5	0	2	0	2	4	5	9	1	3	5	4	2	4	2	0	1	1	2	2	3	0	3	6	3	2	5	1	5	4	1	7	3	4	4	5	0	2	2	1	4	2	7	2	2	4	5	4	1
ENSMUSG00000085391	0	2	0	0	0	0	0	1	0	1	0	0	0	0	0	0	2	0	0	0	0	0	0	0	0	0	0	1	0	0	0	1	0	0	0	0	0	0	0	0	0	0	0	0	0	0	0	0	0
ENSMUSG00000085280	0	0	0	1	0	0	0	1	0	0	0	0	0	0	0	0	0	0	0	0	0	0	0	0	0	0	1	0	0	0	0	0	0	0	0	1	0	0	0	0	0	0	0	0	0	0	2	0	0
ENSMUSG00000087131	0	2	2	0	0	0	0	2	4	0	0	0	1	0	3	0	1	0	0	0	1	4	0	0	2	2	0	0	0	5	3	0	0	2	1	4	0	0	1	0	0	0	2	0	0	0	2	0	0
ENSMUSG00000026080	0	0	0	0	2	0	0	0	4	6	2	0	0	2	4	0	2	2	0	0	0	0	0	0	0	2	4	2	4	1	6	10	0	2	2	0	0	0	0	1	0	4	6	4	0	2	2	0	0
ENSMUSG00000067604	0	0	0	0	0	0	0	0	0	0	0	0	0	0	0	0	1	0	0	0	0	0	0	0	0	0	2	2	1	0	0	0	0	0	0	0	0	0	0	0	0	0	0	0	0	0	1	0	0
ENSMUSG00000026078	12	8	15	8	8	10	18	24	4	9	14	4	1	2	9	1	6	8	22	21	10	25	3	12	12	6	6	0	20	6	25	23	12	20	18	10	9	15	4	12	9	8	18	7	15	12	12	14	4
ENSMUSG00000098833	0	0	0	0	0	0	0	0	0	0	0	0	0	0	0	0	0	0	0	0	0	0	0	0	0	0	0	0	0	0	0	0	0	0	0	0	0	0	0	0	0	0	0	0	0	0	0	0	0
ENSMUSG00000092553	0	0	0	0	0	0	0	0	0	0	0	0	0	0	0	1	0	0	0	0	0	0	0	0	0	0	0	0	0	0	0	0	0	0	0	0	0	0	0	0	0	0	0	0	0	0	0	0	0
ENSMUSG00000092563	0	0	1	0	2	0	0	0	0	0	0	0	0	0	1	0	0	0	0	1	0	0	0	1	0	0	0	0	0	0	2	0	0	1	4	0	2	0	0	0	3	2	2	0	0	0	0	0	0
ENSMUSG00000073702	9	22	14	24	18	18	23	13	4	15	8	6	4	9	16	4	10	22	17	26	16	15	10	29	8	13	14	3	25	12	19	30	16	12	6	12	9	3	18	7	28	10	34	13	21	15	13	23	11
ENSMUSG00000065629	0	0	0	0	0	0	0	0	0	0	0	0	0	0	0	0	2	0	0	0	0	0	0	0	0	0	0	0	0	0	1	0	0	0	0	0	2	0	0	0	0	1	0	0	0	0	0	0	0
ENSMUSG00000003135	2	8	4	2	4	19	4	21	0	25	11	13	7	3	12	0	6	8	13	14	22	9	3	22	4	1	8	5	19	15	3	11	22	22	14	15	3	0	3	6	20	8	27	16	10	11	8	24	4
ENSMUSG00000085894	0	0	0	0	0	0	3	0	0	0	0	0	0	0	0	0	0	0	0	0	0	0	0	0	0	0	0	0	0	0	0	0	0	0	0	0	0	0	0	0	0	0	0	0	0	0	0	0	1
ENSMUSG00000077704	0	0	0	0	1	0	0	0	0	0	0	0	0	0	0	0	0	0	0	0	0	4	0	0	0	0	0	0	0	0	0	0	0	0	0	0	0	0	0	0	0	0	2	0	0	0	0	0	0
ENSMUSG00000048234	4	2	0	8	4	11	2	3	1	12	2	6	0	4	8	2	5	1	5	6	4	3	10	3	0	4	8	2	13	2	7	12	3	10	7	11	0	2	7	6	6	5	15	4	14	11	4	5	6
ENSMUSG00000064936	0	0	0	0	0	0	0	0	0	0	0	0	0	0	0	0	0	0	0	0	0	0	0	0	0	0	0	0	0	0	0	0	0	0	0	0	0	0	0	0	0	0	0	0	0	0	0	0	0
ENSMUSG00000050967	1	0	0	0	2	0	0	0	6	2	0	0	1	0	0	0	4	0	0	0	0	0	0	0	0	0	0	0	0	0	0	0	0	3	0	0	0	0	0	0	1	0	1	0	0	2	0	0	0
ENSMUSG00000097083	0	0	0	0	0	0	0	0	0	0	0	0	0	0	0	0	0	0	0	0	0	1	0	0	0	0	0	0	0	2	0	0	2	0	0	0	0	0	0	0	0	1	0	0	0	0	0	0	0
ENSMUSG00000091937	0	0	0	0	0	1	0	0	0	0	0	0	0	0	0	0	0	0	0	0	0	0	0	0	0	0	0	0	0	0	0	1	0	0	0	0	0	1	0	0	0	0	0	0	0	0	0	0	0
ENSMUSG00000097899	1	2	2	1	0	0	0	2	0	0	0	0	0	2	2	2	0	2	0	0	0	0	0	1	0	0	5	2	2	5	0	7	1	0	1	0	0	0	0	0	0	0	0	0	0	0	0	1	0
ENSMUSG00000070942	3	0	0	0	0	2	0	0	2	0	0	0	0	0	1	0	0	0	0	0	0	5	0	0	0	0	1	0	0	1	0	0	0	0	0	0	0	0	2	0	0	1	0	0	0	0	0	0	0
ENSMUSG00000026069	0	0	0	0	0	1	0	1	0	1	0	0	1	1	0	4	4	0	0	0	0	1	2	1	5	4	2	0	2	4	3	3	0	0	0	0	0	0	0	0	0	1	0	2	2	0	0	2	0
ENSMUSG00000026070	0	3	0	0	0	2	0	2	1	3	2	0	0	1	2	1	4	0	0	2	0	2	3	2	0	1	2	0	0	0	2	0	0	0	0	0	0	2	0	3	2	0	0	0	0	0	0	3	2
ENSMUSG00000026068	0	2	0	3	0	0	0	2	0	2	1	4	0	0	1	4	0	4	2	4	2	0	2	0	2	1	0	0	1	1	0	0	0	6	0	0	0	0	3	0	1	4	0	0	0	0	1	1	0
ENSMUSG00000026065	0	0	0	0	0	0	2	2	3	0	0	0	0	1	0	0	0	0	0	4	0	0	0	1	0	0	0	2	0	0	0	0	0	0	0	0	0	0	0	1	0	0	0	0	0	0	0	0	0
ENSMUSG00000041945	0	4	1	0	2	2	6	1	3	0	2	4	0	0	0	4	2	0	0	0	2	1	0	0	2	0	2	0	6	3	6	2	2	0	0	2	0	0	1	2	2	0	6	0	0	0	4	0	0
ENSMUSG00000079588	0	0	0	0	0	0	0	0	0	0	0	0	0	0	0	0	0	0	0	0	0	1	0	0	0	0	0	0	0	0	0	0	0	0	0	0	0	0	0	0	0	2	1	0	0	0	0	0	0
ENSMUSG00000094136	0	0	0	0	0	0	0	1	1	0	0	0	1	0	0	0	1	0	0	0	0	0	0	0	0	0	0	0	0	0	0	0	0	0	0	0	0	0	0	0	0	0	0	0	0	0	0	0	0
ENSMUSG00000053640	0	0	0	0	0	0	0	0	0	0	0	0	0	0	0	0	0	0	0	0	0	0	0	0	0	0	0	0	0	0	0	0	0	0	0	0	0	0	0	0	0	0	2	0	0	0	0	0	0
ENSMUSG00000045515	0	2	0	0	0	0	2	0	0	0	0	0	0	0	0	0	2	0	0	2	0	0	0	0	0	0	0	0	0	0	0	0	0	0	0	0	0	0	0	0	0	0	0	0	0	0	2	0	0
ENSMUSG00000097063	0	0	0	0	0	0	0	0	0	0	0	0	0	0	0	0	2	0	0	0	0	1	0	0	0	0	0	0	0	0	0	0	0	0	0	1	0	0	0	0	0	0	0	0	0	0	0	0	0
ENSMUSG00000077448	0	0	0	0	0	0	0	0	0	1	0	0	0	0	0	0	0	0	0	0	0	0	0	0	0	0	0	0	0	2	0	0	0	0	0	0	0	0	0	0	0	0	0	0	0	0	0	0	0
ENSMUSG00000089088	0	0	0	0	0	0	0	0	0	0	0	0	0	0	0	0	0	0	0	0	0	0	0	0	0	0	0	0	0	0	0	0	0	0	0	0	0	0	0	0	0	0	0	0	0	0	0	0	0
ENSMUSG00000070939	4	2	3	0	3	4	3	2	3	0	4	2	0	0	2	0	8	2	2	3	10	4	3	8	1	4	4	1	9	5	4	10	4	4	1	1	2	5	0	5	4	8	9	6	0	4	9	4	0
ENSMUSG00000041878	0	0	0	0	0	0	0	0	0	0	0	0	0	0	0	0	0	0	0	0	0	0	0	0	0	0	0	0	0	0	0	0	0	0	0	0	0	0	0	0	0	2	0	0	0	0	0	0	0
ENSMUSG00000010290	2	2	2	1	2	5	7	6	4	6	2	4	2	0	8	0	4	8	4	8	3	2	2	13	6	2	2	0	4	4	0	13	0	6	1	8	4	2	0	2	6	2	13	4	8	8	2	12	0
ENSMUSG00000008136	64	20	19	24	13	41	20	59	1	40	17	49	10	22	29	7	14	13	24	31	12	16	14	44	16	8	27	2	46	6	24	28	13	30	10	26	12	15	20	4	17	20	49	11	21	14	11	43	13
ENSMUSG00000094497	45	18	43	36	31	19	75	26	2	32	18	39	24	32	29	2	4	31	22	41	29	44	22	41	18	19	53	3	39	18	64	60	28	32	23	34	27	39	39	20	41	20	50	24	40	43	40	63	26
ENSMUSG00000026051	0	0	0	0	0	0	0	0	1	0	0	0	0	0	0	0	0	2	0	0	0	2	0	0	0	2	0	0	0	0	2	0	0	0	0	0	0	0	0	0	0	0	0	0	0	0	1	0	0
ENSMUSG00000090243	4	2	2	0	2	1	2	1	0	0	0	1	0	0	3	2	2	0	0	2	0	6	2	5	5	4	6	0	0	1	0	5	5	3	0	0	0	0	4	0	2	0	10	4	0	2	2	0	0
ENSMUSG00000088848	0	0	0	0	0	0	0	0	0	0	0	0	0	0	0	0	0	0	0	0	0	0	0	0	0	0	0	0	0	0	0	0	0	0	0	0	0	0	0	0	0	0	0	0	0	0	0	0	0
ENSMUSG00000095757	0	0	0	0	0	0	0	0	0	0	0	0	0	0	0	0	0	0	0	0	0	0	0	0	0	0	0	0	0	0	0	0	0	0	0	0	0	0	0	0	0	0	0	0	0	0	0	0	0
ENSMUSG00000041763	14	2	22	14	8	24	20	55	7	26	12	15	7	16	17	6	6	17	3	8	19	24	20	35	13	8	10	7	57	11	19	40	10	31	20	24	9	4	16	9	41	14	64	11	19	16	18	34	21
ENSMUSG00000047343	0	5	0	0	0	0	0	2	4	0	0	0	0	0	0	0	2	0	0	0	0	2	2	0	0	0	0	0	2	0	2	0	0	0	2	0	0	2	0	0	0	0	0	1	0	2	0	0	0
ENSMUSG00000090106	0	0	0	0	0	0	0	0	0	1	0	0	0	0	0	0	0	0	0	0	0	0	0	0	0	0	0	0	0	0	0	0	0	0	0	0	0	0	0	0	0	0	0	0	0	0	0	0	0
ENSMUSG00000091844	0	0	0	0	2	2	0	0	4	0	0	2	0	0	0	0	3	0	0	0	0	0	2	0	0	0	0	0	0	0	2	2	0	0	0	0	0	0	0	0	0	0	2	1	0	0	0	0	0
ENSMUSG00000026049	1	7	10	10	13	21	6	14	0	14	3	6	8	9	6	0	5	7	5	14	10	7	13	6	4	11	3	3	9	5	8	14	7	10	9	6	4	3	0	3	7	5	15	5	9	7	2	17	0
ENSMUSG00000026047	4	1	3	2	2	6	2	16	0	3	1	4	0	0	2	2	6	0	0	2	0	5	7	10	2	0	6	2	7	6	3	8	2	7	4	5	3	4	0	0	0	4	10	2	4	4	2	10	0
ENSMUSG00000041684	2	0	0	2	2	4	2	0	0	0	1	2	0	0	2	0	1	4	2	2	0	2	0	0	1	0	0	0	4	2	9	4	2	3	0	1	2	2	6	0	0	1	12	0	2	2	4	2	2
ENSMUSG00000046828	0	0	0	0	0	0	2	0	0	0	0	0	0	0	0	0	6	2	0	0	0	0	0	0	0	2	0	2	0	0	0	1	0	0	0	0	0	0	0	0	0	0	0	0	0	0	0	0	1
ENSMUSG00000089703	0	0	0	0	0	0	0	0	0	0	0	0	2	0	0	0	0	0	0	0	0	0	0	0	0	2	0	0	0	0	0	0	0	0	0	0	0	0	0	0	0	0	3	0	0	0	0	0	0
ENSMUSG00000089877	0	0	0	0	0	0	0	0	0	0	0	0	0	0	0	0	0	0	0	0	0	0	0	0	0	0	0	0	0	0	1	0	0	0	0	0	0	0	2	0	0	0	0	0	0	0	0	0	0
ENSMUSG00000026043	0	1	0	0	0	0	0	0	5	0	0	2	0	0	0	0	1	1	0	0	0	0	0	0	0	0	0	4	0	0	0	0	0	1	0	0	1	0	0	0	1	0	1	1	0	2	0	0	0
ENSMUSG00000095121	0	0	0	0	0	0	0	0	0	0	0	0	0	0	0	0	0	0	0	0	0	0	0	0	0	0	0	0	0	0	0	0	0	0	0	0	0	0	0	0	0	0	0	0	0	0	0	0	0
ENSMUSG00000065255	0	0	0	0	0	0	0	0	0	0	0	0	0	0	0	0	0	0	0	0	0	0	0	0	0	0	0	1	0	0	0	0	0	0	0	0	0	0	0	0	0	0	0	0	0	0	0	0	0
ENSMUSG00000087764	0	0	0	0	0	0	0	0	0	0	0	0	0	0	0	0	0	0	0	0	0	0	0	0	0	0	0	0	0	0	0	0	0	0	0	0	0	0	0	0	0	0	0	0	0	0	0	0	0
ENSMUSG00000025995	0	3	2	4	8	9	17	36	6	17	10	15	2	9	21	4	7	5	16	15	19	24	15	28	2	10	12	1	44	7	32	44	16	18	22	16	9	6	8	11	9	17	32	10	13	14	17	41	6
ENSMUSG00000084817	8	11	9	16	11	33	20	13	0	24	13	13	10	13	14	5	3	7	9	23	19	15	10	23	12	16	12	1	13	10	27	28	14	19	11	12	6	11	32	14	18	10	19	23	16	21	15	22	8
ENSMUSG00000098549	0	2	0	0	0	0	0	0	0	0	0	0	0	0	0	0	1	0	0	0	0	0	0	0	0	0	0	0	0	0	0	0	0	0	0	0	0	0	0	0	0	0	0	0	0	0	0	0	0
ENSMUSG00000025993	0	0	0	0	0	0	0	2	0	0	0	0	0	0	0	0	1	0	0	0	0	0	0	0	0	0	0	1	0	0	0	0	0	0	0	0	0	1	1	0	0	0	0	0	1	2	0	0	3
ENSMUSG00000070896	1	2	1	0	1	4	1	2	0	1	1	1	0	5	0	0	0	0	1	1	0	1	2	2	2	0	3	0	2	0	3	0	1	3	0	1	4	0	2	1	0	0	2	1	1	1	2	1	1
ENSMUSG00000090682	0	0	0	0	0	0	0	0	0	0	0	0	0	0	0	0	0	0	0	0	0	0	0	1	0	0	0	0	2	0	0	0	0	0	0	0	0	0	0	0	0	0	0	0	1	0	0	0	0
ENSMUSG00000044457	0	0	0	0	0	0	0	0	5	0	0	0	0	3	0	0	4	0	0	1	0	2	0	0	0	0	2	0	0	0	0	0	0	0	0	0	0	1	3	0	2	0	0	0	0	2	0	2	0
ENSMUSG00000096047	0	0	0	0	0	0	0	0	2	0	0	0	0	0	0	0	0	0	0	0	0	0	0	0	0	0	0	0	0	0	0	0	0	0	0	0	0	0	0	0	0	0	0	0	0	0	0	0	0
ENSMUSG00000095861	0	0	0	0	0	0	0	0	0	0	0	0	0	0	0	0	2	0	0	0	0	1	0	0	0	0	0	0	0	0	0	0	0	0	0	1	0	0	0	0	0	0	0	0	0	0	0	0	0
ENSMUSG00000025986	2	2	4	4	6	18	10	18	10	7	4	14	2	2	4	0	5	2	5	12	6	6	6	16	10	4	6	1	8	8	9	8	0	20	6	8	2	0	8	2	6	7	6	2	6	4	4	22	3
ENSMUSG00000081185	0	0	0	0	0	0	0	2	0	0	0	0	0	0	0	0	0	0	0	0	0	0	0	0	0	0	0	0	0	0	0	0	0	0	0	0	0	0	0	0	0	0	0	0	0	0	0	1	0
ENSMUSG00000098876	0	0	0	0	0	0	0	0	0	0	0	0	0	0	0	0	0	0	0	0	0	0	0	0	0	0	0	0	0	0	0	0	0	0	0	0	0	0	0	0	0	0	0	0	0	0	0	0	0
ENSMUSG00000094968	0	0	0	0	0	0	0	0	0	0	0	0	0	0	0	0	0	0	0	0	0	0	0	0	0	0	0	0	0	0	0	0	0	0	0	0	0	0	0	0	0	2	0	0	0	0	0	0	0
ENSMUSG00000088017	0	0	0	0	0	0	0	0	0	0	0	0	0	0	0	0	0	0	0	0	0	0	0	0	0	0	0	0	0	0	0	0	0	0	0	0	0	0	0	0	0	0	0	0	0	0	0	0	0
ENSMUSG00000096973	0	0	3	0	0	0	0	0	1	0	0	0	0	0	0	0	1	0	0	0	0	0	0	0	0	0	4	0	0	0	0	0	0	0	2	0	4	0	0	0	0	0	0	0	0	0	2	2	0
ENSMUSG00000064943	0	0	0	0	0	0	0	0	0	0	0	0	0	0	0	0	0	0	0	0	0	0	0	0	0	0	0	0	0	0	0	0	0	0	0	0	0	0	0	1	0	0	0	0	0	0	0	0	0
ENSMUSG00000097883	0	0	2	0	0	0	0	0	0	0	0	0	0	0	0	0	2	0	0	0	0	0	0	0	0	0	0	0	0	0	0	0	0	1	0	0	0	0	0	0	0	0	0	0	0	0	0	2	0
ENSMUSG00000092790	0	0	0	0	0	0	0	0	0	0	0	0	0	0	0	0	0	0	0	0	0	0	0	0	0	0	0	0	0	0	0	0	0	0	0	0	0	0	0	0	0	0	0	0	0	0	0	0	0
ENSMUSG00000098249	0	0	0	0	0	0	0	0	0	0	0	0	0	1	0	0	1	0	0	0	0	0	0	1	0	0	0	0	0	0	0	0	0	0	0	0	0	0	0	0	0	0	0	0	0	0	0	0	0
ENSMUSG00000084531	0	0	0	0	0	0	0	0	0	0	0	0	0	0	0	0	0	0	0	0	0	0	0	0	0	0	0	0	0	0	0	0	0	0	2	0	0	0	0	0	0	0	0	0	0	0	0	0	0
ENSMUSG00000092906	0	0	0	0	0	0	0	0	0	0	0	0	0	0	0	0	1	0	0	0	0	0	0	4	0	0	0	0	0	0	0	0	0	0	0	0	0	0	0	0	0	0	0	0	0	0	0	0	0
ENSMUSG00000045954	0	1	0	0	0	0	0	0	2	0	0	0	0	0	2	0	2	2	0	0	0	0	3	0	0	0	0	1	0	2	0	0	1	2	0	0	0	0	1	2	0	0	2	0	0	0	0	0	2
ENSMUSG00000026107	17	27	69	69	70	186	116	240	27	124	110	66	40	33	212	22	64	94	61	69	113	55	72	157	71	25	93	22	247	62	193	228	72	176	127	130	57	35	68	49	138	135	293	139	125	118	82	178	66
ENSMUSG00000099135	0	0	0	0	0	0	0	0	0	0	0	0	0	0	0	0	0	0	0	0	0	0	0	0	0	0	0	0	0	0	0	0	0	0	0	0	0	0	0	0	0	0	0	0	0	0	0	0	0
ENSMUSG00000072324	0	0	4	0	0	0	2	2	0	0	0	0	0	0	0	0	0	0	2	0	2	1	0	1	0	0	0	0	0	0	0	0	0	0	0	2	0	2	0	0	3	0	2	0	0	2	2	2	2
ENSMUSG00000078291	0	1	2	0	2	1	1	2	0	0	4	5	2	0	4	4	1	0	2	0	0	0	0	1	0	0	3	0	0	3	6	7	2	0	4	1	0	2	2	0	0	0	2	0	2	2	2	2	2
ENSMUSG00000026104	27	19	33	27	18	66	43	121	6	58	27	71	10	20	35	4	11	31	34	39	30	10	31	50	27	8	32	0	45	33	46	78	36	54	33	59	35	16	15	13	34	30	101	31	31	53	31	83	24
ENSMUSG00000065192	0	0	0	0	0	0	0	0	0	0	0	0	0	0	0	0	0	0	0	0	0	0	0	0	0	0	0	0	0	0	0	0	0	0	0	0	0	0	0	0	0	0	0	0	0	0	0	0	0
ENSMUSG00000002881	13	8	13	20	16	44	40	76	6	23	18	15	16	6	20	10	17	18	10	17	32	24	12	60	16	8	17	2	51	20	12	55	7	31	22	35	30	8	14	6	25	17	57	28	13	33	12	50	17
ENSMUSG00000097833	0	0	0	0	0	0	0	0	0	0	2	2	0	2	2	0	0	2	0	0	0	2	0	0	0	0	6	0	0	0	4	0	0	1	2	0	0	0	0	0	0	2	0	2	0	0	0	0	0
ENSMUSG00000043015	0	0	2	2	2	8	2	2	1	5	0	4	0	5	2	0	0	2	2	4	2	4	0	2	0	0	6	0	8	4	4	5	2	4	1	4	0	4	0	0	6	4	11	2	4	8	1	5	2
ENSMUSG00000026102	8	4	2	4	4	10	10	12	0	5	0	11	1	0	9	2	2	3	4	8	2	4	2	5	4	6	6	2	8	2	5	17	7	4	0	4	2	5	2	0	2	6	7	2	6	0	2	13	2
ENSMUSG00000041426	4	4	4	0	4	7	2	8	0	17	0	2	2	2	0	0	3	4	0	9	4	2	3	2	0	6	13	4	8	5	4	7	6	18	10	12	6	4	2	2	4	3	13	6	6	6	4	11	2
ENSMUSG00000089802	0	0	0	0	0	0	0	0	0	0	0	0	0	0	0	0	0	0	0	0	2	0	0	0	0	0	0	0	0	0	0	0	0	0	0	0	0	0	0	0	0	0	0	0	0	0	0	1	0
ENSMUSG00000026100	0	0	0	0	0	2	0	0	0	0	0	0	0	0	0	0	0	0	0	0	0	0	0	0	0	0	0	0	0	0	0	0	0	0	0	0	0	0	0	0	0	0	0	0	0	0	1	0	0
ENSMUSG00000089334	0	0	0	0	0	0	0	0	0	0	0	0	0	0	0	0	0	0	1	0	0	0	0	0	0	0	0	0	0	4	0	0	0	0	0	0	0	0	0	0	0	0	0	0	0	0	0	0	0
ENSMUSG00000060715	0	0	0	0	0	0	0	0	0	2	0	0	0	0	0	0	2	0	0	0	0	0	0	0	0	0	0	0	0	0	0	0	0	0	0	0	0	0	0	0	0	0	0	0	0	0	0	0	0
ENSMUSG00000026097	17	6	8	8	7	6	20	15	4	28	4	10	10	9	25	0	9	10	32	6	4	8	6	20	10	2	6	2	21	16	35	30	8	14	7	10	12	12	5	2	7	8	46	2	12	13	2	24	9
ENSMUSG00000026096	6	6	6	9	6	6	3	6	0	6	5	1	1	4	4	0	3	2	4	7	3	3	8	6	0	4	2	2	9	5	6	12	8	6	5	1	2	0	3	2	6	0	15	4	1	1	3	2	0
ENSMUSG00000092657	0	0	0	0	0	0	0	0	1	0	0	0	0	0	0	0	0	0	0	0	0	0	0	0	0	0	0	0	0	0	0	0	0	0	0	0	0	0	0	0	0	0	0	0	0	0	0	0	0
ENSMUSG00000026094	20	38	54	69	64	76	77	116	10	89	32	80	29	41	102	34	24	27	78	43	66	47	52	102	50	19	52	6	143	57	103	109	71	111	59	67	52	48	66	14	67	64	150	32	72	80	53	102	59
ENSMUSG00000098443	0	0	1	0	0	0	0	0	0	0	0	0	0	0	0	0	0	0	0	0	0	0	0	0	0	0	0	0	0	0	0	0	0	0	0	0	0	0	0	0	0	0	0	0	0	0	0	0	0
ENSMUSG00000087949	0	0	0	0	0	0	0	0	0	0	0	0	0	0	0	0	0	0	0	0	0	0	0	0	0	0	0	0	0	0	0	0	0	0	0	0	0	0	0	0	0	0	0	0	0	0	0	0	0
ENSMUSG00000094013	0	0	0	0	0	0	0	0	0	0	0	0	0	0	0	0	0	0	0	0	0	0	0	0	0	0	0	0	0	0	2	0	0	0	0	0	0	0	0	0	0	0	0	0	0	0	0	0	0
ENSMUSG00000041303	0	0	0	2	7	2	3	13	5	1	6	0	2	0	8	0	4	6	6	2	6	2	0	2	4	6	5	0	2	6	8	7	6	9	2	2	3	4	3	1	7	4	21	2	7	7	2	12	4
ENSMUSG00000089245	0	0	0	0	0	0	0	0	0	0	0	0	0	0	0	0	0	0	0	0	0	0	1	0	0	0	0	0	0	0	0	0	0	0	0	0	0	0	0	0	0	0	0	0	0	0	0	0	0
ENSMUSG00000025982	71	46	78	102	56	70	76	172	6	132	50	124	49	35	79	8	25	50	103	89	98	73	83	166	48	37	79	17	150	98	126	212	95	160	88	104	75	64	77	44	134	82	303	91	120	142	77	209	50
ENSMUSG00000025981	10	6	4	2	4	6	5	2	4	10	1	16	0	1	16	0	5	4	12	10	2	8	3	4	2	0	2	0	13	10	8	17	12	6	0	4	2	0	2	0	2	0	4	4	7	4	2	8	2
ENSMUSG00000025980	113	19	65	49	59	144	88	338	35	152	99	159	28	48	133	31	33	59	71	109	142	98	59	159	48	19	71	24	154	63	118	239	93	228	107	122	55	56	54	56	113	92	185	142	99	160	109	249	44
ENSMUSG00000073676	75	68	65	71	76	132	95	110	11	145	83	105	28	59	94	27	31	51	132	137	102	106	47	110	49	80	90	13	103	57	122	149	124	158	61	98	47	97	115	51	88	68	118	109	115	100	105	117	44
ENSMUSG00000089670	0	0	0	0	1	2	2	0	0	1	0	0	2	0	0	0	1	2	0	0	0	0	0	0	0	1	0	0	0	0	0	0	0	0	2	0	0	2	0	0	0	0	0	0	2	0	0	0	0
ENSMUSG00000025979	8	8	17	22	14	28	20	13	0	28	13	17	12	10	7	2	1	6	20	23	8	20	1	27	10	6	29	4	25	14	14	37	34	17	21	5	15	7	12	9	14	16	36	15	16	12	15	20	2
ENSMUSG00000061863	1	2	2	0	0	5	3	2	2	4	2	5	3	1	0	0	1	1	2	3	3	3	1	7	3	1	2	0	2	0	3	0	2	2	1	1	1	1	5	1	0	2	5	3	5	2	1	0	3
ENSMUSG00000097649	0	0	0	0	0	0	0	0	2	0	0	0	0	0	0	0	4	0	0	0	0	1	0	0	0	0	0	0	1	2	0	0	0	0	2	0	0	0	0	0	0	1	0	0	0	0	0	0	0
ENSMUSG00000046994	4	2	1	7	6	16	10	14	2	15	1	4	6	6	6	2	6	4	4	4	6	10	0	4	4	0	2	4	10	4	7	14	0	6	0	8	2	2	2	0	9	2	4	12	10	12	4	0	2
ENSMUSG00000089944	14	10	16	21	11	9	19	12	0	20	9	14	17	18	27	4	0	14	16	19	9	5	8	17	21	27	17	0	12	14	18	21	20	10	14	20	13	10	17	11	20	14	13	9	9	12	13	6	7
ENSMUSG00000073674	3	4	4	6	1	2	1	2	0	7	6	17	2	3	2	0	4	8	6	3	4	2	0	3	4	3	2	0	2	2	3	6	4	0	0	4	2	0	2	2	7	4	0	0	1	4	1	3	2
ENSMUSG00000045336	0	0	0	0	0	0	0	0	0	0	0	0	0	0	0	0	0	0	0	0	0	0	0	0	0	0	0	0	0	0	0	0	0	0	0	0	0	1	0	0	0	0	0	0	0	0	0	0	0
ENSMUSG00000087022	0	0	0	0	0	0	0	0	0	0	0	0	0	0	0	0	0	2	0	0	0	0	0	0	0	0	0	0	0	0	0	0	0	0	0	0	0	0	0	0	0	0	0	0	0	0	0	0	0
ENSMUSG00000094128	0	0	0	0	0	0	0	0	0	0	0	0	0	0	0	0	0	0	0	0	0	0	0	0	0	0	0	0	1	0	0	0	0	0	0	0	0	0	0	0	0	0	0	0	0	0	0	0	0
ENSMUSG00000097519	0	0	2	0	2	0	0	0	2	0	0	0	0	0	0	0	0	0	0	0	0	2	0	0	0	0	2	0	1	0	2	0	0	0	2	0	0	0	0	0	0	0	2	0	0	0	0	0	0
ENSMUSG00000038323	4	2	4	0	0	3	2	1	0	0	0	1	0	0	1	1	4	0	0	0	2	2	0	0	3	0	0	0	2	2	2	4	0	0	0	10	0	0	2	0	0	0	2	2	0	2	0	0	0
ENSMUSG00000048495	0	2	4	3	2	5	6	10	5	0	2	0	1	5	2	1	5	4	5	4	0	1	8	4	0	0	0	2	1	1	1	4	6	9	2	2	4	8	2	0	6	4	6	4	0	2	1	5	1
ENSMUSG00000077776	0	0	0	0	0	0	0	0	0	0	0	0	0	0	0	0	0	0	0	0	0	0	0	0	0	0	0	0	0	0	0	0	0	0	0	0	0	0	0	0	0	0	0	0	0	0	1	0	0
ENSMUSG00000088353	0	0	0	0	0	0	0	0	0	0	0	0	0	0	0	0	0	0	0	0	0	0	0	0	0	0	0	0	0	0	0	0	1	0	0	0	0	0	0	0	0	0	0	0	0	0	0	0	0
ENSMUSG00000091283	0	0	0	0	0	0	0	0	0	0	0	0	0	0	0	0	0	0	0	0	0	0	0	0	0	0	0	1	0	0	0	0	0	0	0	0	0	0	0	0	0	0	0	0	0	0	0	0	0
ENSMUSG00000054770	2	5	2	3	2	1	2	3	4	6	0	1	2	4	2	2	2	3	0	6	0	6	2	8	0	2	2	0	2	5	2	7	3	4	8	2	0	0	1	4	5	6	10	9	6	1	0	4	0
ENSMUSG00000026039	0	0	0	2	2	2	0	0	2	1	0	0	2	1	3	2	0	0	1	2	1	5	4	1	0	2	0	0	2	1	1	1	8	1	0	0	3	0	1	1	0	2	2	1	0	8	5	0	1
ENSMUSG00000089275	0	0	0	0	0	0	0	0	0	0	0	0	0	0	0	0	0	0	0	0	0	0	0	0	0	0	1	0	0	0	0	0	0	0	0	0	0	0	0	0	0	0	0	0	0	0	0	0	0
ENSMUSG00000038242	0	2	0	0	2	0	0	0	1	1	0	1	1	3	2	1	2	0	0	0	1	0	2	2	0	0	0	1	0	2	1	1	0	1	0	0	1	0	1	0	1	0	0	0	0	0	0	2	1
ENSMUSG00000089822	0	0	0	1	0	0	2	0	0	0	0	0	0	0	0	0	2	0	0	0	2	0	0	2	3	0	0	4	0	0	0	0	0	0	0	1	0	0	0	0	0	2	0	0	0	0	0	0	0
ENSMUSG00000051223	40	13	65	35	39	121	64	200	10	98	58	89	13	39	82	6	21	33	49	47	95	52	31	134	22	14	47	13	127	30	77	168	41	98	42	79	36	23	26	17	70	52	119	71	73	88	61	136	32
ENSMUSG00000026034	39	14	37	43	13	30	37	55	10	49	20	51	18	23	36	8	12	25	18	30	15	20	33	55	18	20	34	7	41	16	33	63	18	42	27	41	14	26	29	25	30	31	62	19	30	24	17	58	31
ENSMUSG00000026035	5	10	4	14	16	15	17	35	5	12	20	15	8	16	16	3	10	16	19	22	19	13	10	16	5	16	11	5	18	6	21	22	17	19	5	21	4	18	6	5	23	9	28	12	15	11	11	39	8
ENSMUSG00000026037	5	2	4	13	2	22	15	22	2	17	10	12	4	3	12	0	4	2	9	18	23	11	5	26	6	6	7	6	21	11	18	30	2	26	12	23	9	7	10	6	16	8	18	27	16	24	17	12	4
ENSMUSG00000094245	0	0	0	0	0	0	2	0	0	0	0	0	0	0	0	0	0	0	0	0	0	0	0	0	0	0	0	0	0	0	0	2	0	0	0	0	0	0	0	0	0	0	0	0	0	0	0	0	0
ENSMUSG00000085054	0	1	0	0	3	0	2	0	0	0	0	0	0	0	2	0	0	0	1	0	1	0	1	0	0	0	1	2	0	2	0	0	1	0	2	0	0	0	0	0	0	1	0	0	0	0	0	0	0
ENSMUSG00000038174	1	0	2	0	0	2	2	4	0	2	8	4	1	0	4	2	2	2	0	4	7	4	2	7	2	0	1	4	4	5	2	2	0	2	2	2	0	0	0	0	2	3	9	3	0	4	3	7	3
ENSMUSG00000059647	0	0	3	6	1	0	0	0	0	0	5	0	1	0	2	0	1	0	0	0	3	2	1	2	0	0	0	0	0	0	2	0	0	0	0	2	0	1	0	0	2	1	0	1	0	1	0	1	0
ENSMUSG00000047528	0	0	0	0	0	0	0	1	1	0	0	0	0	0	0	4	0	0	0	0	0	4	0	0	0	0	1	0	2	0	0	0	0	0	0	0	0	0	1	0	0	0	0	0	0	0	0	0	0
ENSMUSG00000026029	22	23	33	29	23	41	71	62	6	74	28	26	17	30	43	13	21	18	52	29	42	41	23	60	12	17	27	2	91	33	43	70	42	93	29	43	30	18	33	18	42	44	94	19	19	46	34	75	22
ENSMUSG00000026028	4	3	4	8	4	5	4	10	2	7	9	3	0	3	2	2	6	1	3	12	4	1	12	8	3	4	2	2	11	6	6	8	8	14	7	8	1	1	3	4	0	6	13	6	8	14	3	13	2
ENSMUSG00000047383	0	0	0	0	0	0	0	0	0	0	0	0	0	0	0	0	0	0	0	2	0	0	0	0	0	0	2	0	0	0	0	0	0	0	0	0	0	0	0	0	0	0	0	0	0	0	0	0	0
ENSMUSG00000072295	0	0	0	0	0	0	0	0	2	0	0	0	0	0	1	0	1	0	0	0	0	0	0	0	0	0	0	0	0	0	0	0	0	0	0	1	0	2	4	0	0	0	0	0	0	0	0	0	0
ENSMUSG00000077616	0	0	0	0	0	0	0	0	0	0	0	0	0	1	0	0	0	0	0	0	0	0	0	0	0	0	0	0	0	0	0	0	0	0	1	0	0	0	0	0	0	0	0	0	0	0	0	1	0
ENSMUSG00000097573	2	0	0	0	0	0	0	0	0	0	0	0	0	0	0	0	2	0	0	0	0	2	0	0	0	0	0	0	0	0	0	0	0	0	2	0	0	0	0	0	0	0	0	0	0	0	0	2	1
ENSMUSG00000079550	0	0	1	0	0	0	1	0	1	0	1	0	0	1	0	2	1	0	0	0	0	2	0	0	0	2	0	0	0	2	0	0	0	0	1	1	0	0	0	0	0	0	2	0	2	0	0	0	1
ENSMUSG00000026024	7	2	2	2	2	8	9	8	6	4	2	0	3	4	3	0	6	7	4	5	6	2	3	7	0	4	4	0	6	8	4	8	8	2	0	8	3	1	4	1	2	1	3	4	7	4	2	13	2
ENSMUSG00000026023	0	1	0	0	0	0	0	0	0	0	0	0	1	0	0	1	0	0	0	1	0	0	1	2	0	2	0	0	0	0	1	0	0	0	0	2	0	0	0	0	1	2	0	0	0	1	0	1	0
ENSMUSG00000041075	2	2	0	3	4	4	4	1	1	6	2	6	1	0	4	4	6	4	6	6	0	0	2	6	4	0	6	0	0	6	2	2	0	4	0	2	4	2	5	6	0	10	5	4	10	8	4	12	10
ENSMUSG00000097819	0	2	2	0	1	0	0	0	4	0	0	0	0	0	0	0	0	2	0	0	0	0	0	0	0	0	0	0	0	0	0	0	2	0	0	0	0	0	0	0	0	1	0	0	0	0	0	0	0
ENSMUSG00000047361	0	0	2	0	0	1	2	0	1	0	0	0	0	0	0	3	3	0	0	0	0	0	2	2	2	0	0	3	0	0	0	0	0	0	0	0	0	0	0	0	0	0	1	1	0	0	0	1	0
ENSMUSG00000089276	0	0	0	0	0	0	0	0	0	0	0	0	0	0	0	0	0	0	0	0	0	0	0	0	0	0	0	0	0	0	0	0	0	0	0	0	0	0	0	0	0	0	0	0	0	0	0	0	0
ENSMUSG00000026021	64	27	43	42	38	62	47	97	10	75	47	121	34	29	67	12	20	37	64	65	17	34	14	102	25	12	47	4	82	22	51	58	55	45	29	58	29	22	35	8	29	29	88	33	41	46	45	91	30
ENSMUSG00000026020	11	10	3	12	14	69	26	80	6	55	32	17	6	28	21	0	27	31	34	47	71	40	50	48	7	23	24	1	44	26	37	83	36	49	17	55	11	17	32	8	33	26	65	48	21	30	26	42	15
ENSMUSG00000077345	0	0	0	0	0	4	0	0	0	0	0	0	0	0	0	0	0	0	0	0	0	0	0	0	0	0	0	0	0	0	0	0	0	0	0	2	0	0	0	0	0	0	0	0	0	0	0	0	0
ENSMUSG00000077358	0	0	0	0	0	0	0	0	2	0	0	0	0	0	0	0	0	0	0	1	0	0	0	0	0	0	1	0	0	0	0	1	0	0	0	0	0	0	0	0	0	2	0	0	0	0	0	0	0
ENSMUSG00000089512	0	0	0	0	0	0	0	0	0	0	0	0	0	0	0	0	0	0	0	0	0	0	0	0	0	0	0	0	0	0	0	0	0	0	0	0	0	0	0	0	0	0	0	0	0	0	0	0	0
ENSMUSG00000089093	0	0	0	0	0	0	0	0	0	0	0	0	0	0	0	0	0	0	0	0	0	0	0	0	0	0	0	0	0	0	0	0	0	0	1	0	0	0	0	0	0	0	0	0	0	0	1	0	0
ENSMUSG00000041040	33	6	10	8	16	2	18	12	0	6	3	8	11	6	4	2	1	8	4	8	4	5	4	15	4	6	9	0	20	11	14	19	14	12	3	6	2	2	0	9	11	4	24	9	4	10	5	14	8
ENSMUSG00000026019	10	6	14	21	14	27	17	48	6	29	14	9	12	12	28	4	12	14	28	20	30	12	11	39	6	11	16	0	33	18	30	29	15	34	16	14	2	9	19	8	13	19	39	27	9	25	18	30	2
ENSMUSG00000026017	0	0	1	0	0	0	0	2	0	1	1	0	1	0	1	2	2	3	4	2	0	0	2	0	0	2	1	0	1	2	0	2	0	2	0	2	0	1	2	0	0	0	2	0	0	0	1	0	0
ENSMUSG00000082609	6	2	4	7	3	5	8	3	0	8	2	3	1	3	9	1	2	11	3	3	4	5	1	5	3	4	9	0	4	2	7	9	8	2	2	2	8	2	3	5	9	7	5	3	10	5	11	4	0
ENSMUSG00000049439	2	6	5	0	5	14	4	12	0	4	3	2	6	4	16	0	2	3	3	7	16	8	2	14	6	3	6	0	15	4	6	24	2	11	9	4	3	8	5	0	12	2	13	14	5	4	6	10	2
ENSMUSG00000081562	0	2	1	1	0	1	3	0	0	3	2	2	0	2	2	0	0	2	2	1	4	0	0	0	1	1	1	0	2	0	1	0	0	0	3	0	1	1	1	0	0	0	0	4	1	0	0	1	0
ENSMUSG00000084400	0	0	0	0	0	0	0	0	0	0	0	0	0	0	0	0	0	0	4	0	0	0	0	0	0	0	1	0	0	0	0	0	0	3	0	0	0	0	0	0	0	0	0	0	0	0	0	0	0
ENSMUSG00000082160	0	0	0	0	0	0	0	0	0	0	0	0	0	0	0	0	0	0	0	0	0	0	0	0	0	0	0	0	0	0	0	0	0	0	0	0	0	0	0	0	0	0	0	0	0	0	0	0	0
ENSMUSG00000088973	0	0	0	0	0	0	0	0	0	0	0	0	0	0	0	0	0	0	0	0	0	0	0	0	0	0	0	0	0	0	0	0	0	0	0	0	0	0	0	0	0	0	0	0	0	0	0	0	0
ENSMUSG00000084151	0	0	0	0	0	0	0	0	2	0	0	0	0	0	0	0	0	0	0	0	0	0	0	0	0	0	0	2	0	0	0	0	0	0	0	0	0	0	0	0	0	0	0	0	0	0	0	0	0
ENSMUSG00000082209	4	6	10	14	2	22	4	21	4	14	6	16	9	4	5	0	0	7	6	10	6	6	7	19	7	4	7	2	16	2	30	17	6	15	10	14	6	6	5	6	13	6	28	13	8	16	8	24	5
ENSMUSG00000026012	118	90	115	122	89	130	142	200	8	173	142	155	50	91	103	35	38	66	92	125	105	137	65	214	82	44	88	15	216	80	129	159	139	182	87	166	87	59	97	28	119	141	260	85	119	123	75	211	64
ENSMUSG00000086795	0	0	0	0	0	0	0	0	0	0	0	0	0	0	0	0	0	0	0	0	0	0	0	0	0	0	1	0	0	0	0	0	0	0	0	0	0	0	0	0	0	0	0	0	0	0	0	0	0
ENSMUSG00000085965	0	0	0	0	0	0	0	0	0	0	1	0	0	0	0	0	0	0	0	0	0	0	0	0	0	0	0	0	0	0	0	1	0	0	0	0	0	0	0	0	0	0	0	0	0	0	2	0	0
ENSMUSG00000083118	0	0	0	0	0	0	0	0	0	0	0	0	0	2	0	0	0	0	0	0	0	0	0	0	0	0	0	0	0	0	0	0	0	0	0	0	0	0	0	0	0	0	0	0	0	0	0	0	0
ENSMUSG00000083355	0	2	0	0	0	0	0	0	0	0	0	0	0	0	0	0	0	0	0	0	0	0	0	0	0	0	2	0	0	0	0	0	0	0	0	0	0	0	0	0	0	0	0	0	0	0	0	0	0
ENSMUSG00000026011	178	127	237	193	149	131	249	236	12	316	192	120	118	109	187	44	33	107	198	106	114	164	77	452	159	72	225	6	398	109	197	347	130	282	144	261	170	96	156	52	194	134	418	101	164	175	122	400	110
ENSMUSG00000081382	83	101	101	122	75	83	142	62	3	112	90	81	92	47	102	34	12	74	85	118	66	94	65	100	74	99	107	11	74	78	108	131	109	106	56	76	54	90	134	69	97	67	100	73	80	99	85	110	98
ENSMUSG00000080800	0	0	0	0	0	0	0	0	0	0	0	0	0	0	0	0	0	0	0	1	0	0	0	0	0	0	0	0	0	0	0	0	0	0	0	0	0	0	0	0	1	0	0	0	0	0	0	0	0
ENSMUSG00000026009	134	122	174	126	93	158	185	202	24	224	119	233	97	127	168	27	30	122	182	137	129	122	42	201	109	59	215	17	333	152	284	321	129	257	124	168	121	147	139	60	183	123	316	116	184	168	151	196	118
ENSMUSG00000082804	0	0	2	1	0	0	2	0	1	0	0	0	0	0	1	0	0	0	0	0	0	0	0	0	4	0	4	0	0	0	0	0	0	0	0	0	0	0	0	1	0	0	0	0	0	4	0	0	0
ENSMUSG00000082661	0	0	1	0	0	0	0	0	0	0	0	2	0	1	2	0	2	0	0	0	0	0	0	0	0	0	0	0	0	0	0	0	0	0	0	0	0	0	0	0	0	0	0	0	0	0	0	0	0
ENSMUSG00000080785	0	0	0	0	0	0	0	0	2	0	0	0	0	0	0	0	0	0	0	0	0	0	0	0	0	0	0	0	0	0	0	0	0	0	0	0	0	0	0	0	1	0	0	0	0	0	0	0	0
ENSMUSG00000085248	0	0	0	0	0	0	0	0	0	0	0	0	0	0	0	0	1	0	0	0	0	0	0	0	0	0	0	0	0	0	0	1	0	0	0	0	1	0	0	0	0	0	0	0	0	0	0	0	0
ENSMUSG00000085447	0	0	0	0	0	0	0	0	0	0	0	0	0	0	0	0	0	0	0	0	0	0	0	0	0	0	0	2	0	0	0	0	0	0	0	0	0	0	0	1	0	0	0	0	0	0	0	0	0
ENSMUSG00000086408	0	1	0	0	0	0	0	0	0	0	0	0	0	0	0	2	0	0	0	0	0	0	0	0	0	0	1	0	0	0	0	0	0	0	0	0	0	0	0	0	0	0	0	0	0	0	1	0	0
ENSMUSG00000089546	0	0	0	0	0	0	0	0	0	0	0	0	0	0	0	0	0	0	0	0	0	0	0	0	0	0	0	0	0	0	0	0	0	0	0	0	0	0	0	0	0	0	0	0	0	0	0	0	0
ENSMUSG00000086009	0	0	0	0	0	0	0	0	0	0	0	0	0	0	0	0	0	0	0	1	0	0	0	1	0	0	0	0	0	0	0	0	0	0	0	1	0	0	0	0	0	0	0	0	0	0	0	0	0
ENSMUSG00000085842	0	0	0	0	0	0	0	0	2	0	0	0	0	1	0	0	0	0	0	0	0	0	0	0	0	2	0	2	0	0	0	0	0	0	0	0	0	0	0	0	0	0	0	0	0	0	0	0	0
ENSMUSG00000085019	0	0	0	0	0	0	0	0	0	0	0	0	1	0	0	0	2	0	0	2	0	0	0	0	0	1	0	0	0	0	0	1	0	0	0	0	0	0	0	0	0	0	0	0	0	0	0	1	0
ENSMUSG00000085400	0	0	0	0	0	0	0	0	0	0	0	0	0	0	0	0	0	0	0	0	0	0	0	0	0	0	0	0	0	0	1	0	0	0	0	0	0	0	0	0	0	0	0	0	0	0	0	0	0
ENSMUSG00000081950	0	0	0	0	0	0	0	0	0	0	0	0	0	0	0	0	0	0	0	0	1	0	0	0	0	0	0	0	0	0	0	0	1	0	0	0	0	0	0	0	0	0	0	0	0	0	0	0	0
ENSMUSG00000084333	0	1	5	0	0	1	3	0	0	3	4	4	0	2	0	0	0	0	0	1	2	3	1	1	1	2	2	0	2	0	0	4	2	2	2	12	0	2	0	2	4	0	2	5	0	0	0	3	0
ENSMUSG00000088953	0	0	0	0	0	0	0	0	0	0	0	0	0	0	0	0	0	0	0	2	0	0	0	0	0	0	0	0	0	0	0	0	0	0	0	0	0	0	0	0	0	0	0	0	0	0	0	0	0
ENSMUSG00000081617	0	0	3	1	0	0	0	2	0	3	0	0	1	0	1	0	0	0	0	0	0	1	0	2	0	1	0	0	1	0	0	0	1	0	0	0	0	0	0	0	1	0	0	0	0	1	0	1	0
ENSMUSG00000081429	1	0	0	0	0	1	0	0	0	0	0	1	1	0	2	0	0	2	2	1	2	0	0	1	0	0	2	2	1	0	0	0	2	0	1	0	0	0	0	0	1	0	0	0	0	0	0	0	0
ENSMUSG00000084799	0	0	0	0	1	0	0	1	2	0	0	0	0	0	0	0	0	0	0	0	0	0	0	0	0	0	0	0	0	2	1	0	0	0	0	0	0	0	0	0	0	0	0	0	0	0	0	0	0
ENSMUSG00000025967	609	255	512	519	466	656	794	536	26	637	454	596	319	308	442	163	82	452	349	407	328	452	305	741	387	204	564	39	627	461	932	909	568	547	397	509	330	370	623	343	565	391	905	404	568	573	384	778	445
ENSMUSG00000098850	0	0	0	0	0	0	0	0	0	0	0	0	0	0	0	0	0	0	0	0	0	0	0	0	0	0	0	0	0	0	0	0	0	0	0	0	0	0	0	0	0	0	0	0	0	0	0	0	0
ENSMUSG00000064612	0	0	0	0	0	0	0	0	0	0	0	0	0	0	0	0	0	0	0	0	0	0	1	0	0	0	0	0	0	0	0	1	0	0	0	0	0	0	0	0	0	0	0	0	0	2	0	0	0
ENSMUSG00000064602	0	0	0	0	2	0	0	0	0	1	0	1	0	1	2	0	0	0	0	0	0	0	0	1	0	0	0	0	0	2	0	0	0	4	0	0	0	0	2	0	0	0	0	0	0	0	2	0	0
ENSMUSG00000046856	0	0	0	0	0	0	0	0	2	0	0	0	0	0	2	0	1	0	0	0	0	0	0	0	0	0	0	0	0	0	0	1	0	0	0	0	0	0	0	0	0	0	0	0	0	0	0	0	0
ENSMUSG00000094290	1	0	0	1	0	0	0	1	0	0	0	0	0	0	1	0	0	0	0	0	1	0	0	0	1	1	0	2	0	0	0	0	0	0	0	0	0	0	0	0	0	0	0	0	0	0	0	0	0
ENSMUSG00000086730	0	0	0	0	0	0	0	0	0	0	0	0	0	0	0	0	0	0	0	0	0	0	0	0	0	0	0	0	0	0	0	0	0	0	0	0	0	0	0	0	0	0	0	0	0	0	0	0	0
ENSMUSG00000087561	0	1	0	0	0	0	0	0	0	0	0	0	0	1	0	0	0	0	0	2	0	0	0	0	0	0	0	0	0	0	0	0	0	0	0	0	0	0	0	0	0	0	0	0	0	2	0	0	0
ENSMUSG00000092705	0	0	0	0	0	0	0	0	0	0	0	0	0	0	0	0	0	0	0	0	0	0	0	0	0	0	0	0	0	0	0	0	0	0	0	0	0	0	0	0	0	0	0	0	0	0	0	0	0
ENSMUSG00000094214	0	0	0	0	0	0	0	0	0	0	0	0	0	0	0	0	0	0	0	0	0	0	0	0	0	0	0	0	0	0	0	0	0	0	0	0	0	0	0	0	0	0	0	0	0	0	0	0	0
ENSMUSG00000083039	0	0	0	0	0	0	0	2	0	0	2	0	0	1	0	0	0	0	0	0	0	0	0	0	0	0	0	0	0	0	0	0	0	0	0	0	0	0	0	0	0	0	0	0	0	0	0	0	0
ENSMUSG00000081643	5	7	6	9	11	5	12	6	2	11	9	10	2	11	9	1	2	3	9	19	9	4	7	13	7	3	10	0	9	3	12	14	7	6	9	7	11	6	9	6	8	4	11	9	6	12	11	6	3
ENSMUSG00000087823	0	0	0	0	0	0	0	0	0	0	0	0	0	0	0	0	0	0	0	0	0	0	0	0	0	0	0	0	0	0	0	0	0	0	0	0	0	0	0	0	0	0	0	0	0	0	0	0	0
ENSMUSG00000069085	0	0	0	3	0	0	0	0	8	0	0	0	0	4	1	0	3	0	0	2	0	0	0	0	2	0	2	0	0	0	0	2	1	0	0	4	0	0	1	1	0	0	0	0	0	0	2	1	0
ENSMUSG00000083066	0	0	1	0	0	0	1	1	0	0	0	0	0	0	0	0	0	2	1	0	0	1	0	0	0	0	0	0	1	1	1	0	1	1	1	2	0	0	0	0	0	0	0	0	0	0	1	0	1
ENSMUSG00000025962	2	0	0	4	0	9	5	22	2	12	11	6	0	2	4	0	6	6	6	6	9	1	6	6	2	0	4	4	11	4	6	15	9	4	1	6	0	0	5	2	8	3	14	14	2	10	9	8	5
ENSMUSG00000025961	0	2	0	2	4	0	0	0	2	0	0	0	0	0	0	0	0	0	0	0	0	0	0	2	0	0	0	0	0	0	0	0	0	0	0	0	0	0	0	0	0	0	0	0	0	0	0	0	0
ENSMUSG00000080817	0	0	0	0	0	0	0	0	0	0	0	1	0	0	0	0	0	0	0	0	0	0	0	0	0	0	0	0	0	0	0	0	0	0	0	0	0	0	0	0	0	0	0	1	0	0	0	0	0
ENSMUSG00000082373	0	0	0	0	0	0	0	0	2	0	1	0	0	1	0	0	0	0	0	0	0	0	0	0	0	0	0	0	0	0	0	0	0	0	0	0	0	0	0	0	0	0	0	0	0	2	0	0	0
ENSMUSG00000044689	0	0	0	0	0	0	0	0	1	0	0	0	0	0	0	0	0	0	0	0	0	0	0	0	0	0	0	0	0	0	2	0	0	0	0	0	0	0	0	0	0	2	0	0	0	0	0	0	0
ENSMUSG00000097272	0	0	0	0	0	0	0	0	0	0	0	0	0	0	0	0	0	0	0	0	0	0	0	0	0	0	0	0	0	0	0	0	0	0	0	0	0	0	0	0	0	0	0	0	0	0	0	0	0
ENSMUSG00000098487	0	0	0	0	0	0	0	0	0	0	0	0	0	0	0	0	0	0	0	0	0	0	0	0	0	0	0	0	0	0	0	0	0	0	0	0	0	0	0	0	0	0	0	0	0	0	0	0	0
ENSMUSG00000086836	0	0	0	0	0	0	0	0	0	0	0	1	0	0	0	0	0	0	1	0	0	0	0	0	0	0	0	0	0	0	0	0	0	0	1	0	0	0	0	0	0	1	1	0	0	0	0	0	0
ENSMUSG00000086721	0	1	2	0	2	3	0	2	0	2	2	0	0	1	2	0	0	0	0	0	2	0	1	2	0	0	0	0	1	0	0	2	0	0	0	0	0	0	0	0	0	0	2	0	2	2	0	1	0
ENSMUSG00000093228	0	0	0	0	0	0	0	0	0	0	0	0	0	0	0	0	0	0	0	0	0	0	0	0	0	0	0	0	0	0	0	0	0	0	0	0	0	0	0	0	0	0	0	0	0	0	0	0	0
ENSMUSG00000025958	6	3	3	2	8	6	10	37	0	15	8	11	1	4	6	2	7	8	14	2	8	10	8	2	4	0	4	5	13	7	9	7	2	8	0	12	5	11	0	2	14	7	8	6	4	9	6	23	0
ENSMUSG00000025956	2	6	2	0	2	2	8	3	4	10	4	9	1	4	10	2	1	2	7	6	5	19	4	8	6	4	8	0	8	5	12	21	12	6	5	3	10	6	8	0	4	13	8	2	2	16	6	12	4
ENSMUSG00000087213	2	2	3	1	0	1	0	3	0	0	0	0	0	0	0	0	2	0	1	1	2	0	1	0	0	1	0	0	0	0	3	0	4	4	0	4	0	0	2	0	0	3	2	0	0	0	0	2	3
ENSMUSG00000070871	0	0	0	0	0	0	1	2	0	3	0	0	0	0	0	0	0	0	2	1	3	5	2	5	0	0	0	0	0	0	2	5	0	0	1	2	0	0	0	0	4	0	6	6	0	4	0	0	0
ENSMUSG00000045005	0	2	2	2	0	2	2	2	0	4	0	0	0	0	0	2	2	0	6	3	3	0	0	0	0	0	2	0	0	7	6	0	0	2	0	2	0	0	0	2	4	0	2	0	4	0	0	2	2
ENSMUSG00000097264	0	0	0	0	0	0	0	0	0	0	0	0	0	0	0	0	0	0	1	0	2	0	0	0	0	0	0	0	0	2	2	0	0	0	0	0	0	0	0	0	0	0	0	0	0	0	0	0	0
ENSMUSG00000084416	68	63	53	77	53	59	77	22	1	49	51	53	61	45	60	15	14	57	39	124	53	57	33	60	51	74	84	3	67	41	82	91	60	59	37	50	46	74	119	45	61	34	97	30	71	60	54	63	60
ENSMUSG00000077471	0	0	0	0	0	0	0	0	2	0	0	0	0	0	0	0	0	0	0	0	0	0	0	0	0	0	0	0	0	0	0	0	0	0	0	0	0	0	0	0	0	0	0	0	0	0	0	0	0
ENSMUSG00000025955	0	1	1	0	0	0	0	1	0	0	0	0	0	0	0	0	0	2	0	0	0	4	0	0	2	2	0	1	0	2	3	0	0	0	0	0	0	0	2	0	0	0	0	0	0	0	0	1	0
ENSMUSG00000090042	0	0	0	0	0	0	0	0	0	0	0	0	0	0	0	0	0	0	0	0	0	0	0	0	0	0	0	0	0	0	0	0	0	0	0	0	0	0	0	0	0	0	0	0	0	0	0	0	0
ENSMUSG00000070870	0	2	0	0	0	0	0	0	0	0	0	0	0	0	0	0	1	0	0	0	0	1	0	0	0	0	0	0	0	0	0	0	0	0	0	0	0	0	2	0	0	0	0	0	0	0	0	0	0
ENSMUSG00000067299	0	0	0	0	0	0	0	0	0	0	0	0	0	0	0	0	3	0	0	0	0	0	0	0	0	0	0	0	0	0	0	1	0	0	0	0	0	0	0	0	0	0	0	0	0	0	0	0	0
ENSMUSG00000025952	0	0	0	0	0	0	0	0	3	0	0	0	0	0	0	2	0	0	0	2	0	0	0	0	0	0	0	0	1	2	0	0	0	0	0	0	0	0	0	0	1	0	1	0	0	0	0	0	0
ENSMUSG00000073658	0	0	0	0	0	0	0	2	0	0	0	0	0	0	0	0	0	0	0	0	0	0	0	0	0	0	0	0	0	0	0	0	0	0	0	0	0	0	0	0	0	0	0	0	0	0	0	0	0
ENSMUSG00000044429	0	0	0	0	0	0	0	0	1	0	0	0	0	0	0	0	0	0	0	0	0	1	0	0	0	0	0	0	0	0	0	0	0	0	0	0	0	0	0	0	0	0	1	0	0	0	0	0	0
ENSMUSG00000044816	0	0	0	0	0	2	0	0	2	0	1	0	0	0	1	0	0	0	0	0	2	1	0	0	0	0	0	0	0	0	0	0	2	0	0	0	0	0	0	0	0	0	0	0	0	0	0	0	0
ENSMUSG00000025950	4	0	8	0	4	10	12	18	0	15	4	4	6	4	6	2	0	2	4	5	6	0	0	7	2	4	4	4	6	11	7	14	2	20	3	9	6	2	8	2	4	6	26	4	6	11	4	10	8
ENSMUSG00000025946	0	0	0	1	0	0	0	0	0	0	0	0	0	0	0	0	2	0	1	0	0	0	0	0	0	0	0	0	0	1	0	0	2	0	0	0	0	0	0	0	0	0	0	0	0	0	0	0	0
ENSMUSG00000082565	2	0	0	0	0	0	0	0	0	0	0	0	0	0	0	0	0	0	0	0	0	0	0	2	0	0	0	0	0	0	0	0	0	0	0	0	0	0	0	0	0	0	0	0	0	1	0	0	0
ENSMUSG00000082774	2	2	4	0	4	3	2	1	0	4	1	1	0	1	2	0	1	1	2	1	1	7	1	5	2	3	9	0	4	0	3	8	2	2	0	1	1	0	4	1	1	1	0	5	3	3	2	8	0
ENSMUSG00000025945	0	0	0	0	0	0	0	0	0	0	0	0	0	2	0	0	2	1	0	0	0	0	0	0	0	0	0	0	0	2	0	0	0	0	0	0	0	0	2	0	0	0	0	0	0	0	0	0	0
ENSMUSG00000081623	0	0	0	0	0	0	0	0	0	0	0	0	0	0	0	0	0	0	0	0	0	0	0	1	0	0	0	0	0	0	0	0	0	0	0	0	0	0	0	0	0	0	0	0	0	0	0	0	1
ENSMUSG00000083242	0	0	0	0	0	0	0	0	0	0	0	0	0	0	1	0	0	0	0	0	1	0	0	0	0	0	0	0	0	0	0	0	0	0	0	0	0	0	0	0	0	0	0	0	0	0	0	0	0
ENSMUSG00000083289	0	0	0	0	0	0	0	0	0	0	0	0	0	0	0	0	0	0	0	0	0	0	0	0	0	0	0	0	0	0	0	0	0	0	0	0	0	0	0	0	0	0	0	0	0	0	2	0	0
ENSMUSG00000088850	0	0	0	0	0	1	0	0	0	0	0	0	0	0	0	0	0	0	0	0	0	0	0	0	0	0	0	0	0	0	0	0	0	0	0	0	0	0	0	0	0	0	0	0	0	0	0	0	0
ENSMUSG00000065694	0	0	0	0	0	0	0	0	0	0	0	0	0	0	1	0	0	0	0	0	0	0	0	0	0	0	0	0	0	0	1	0	0	0	0	0	0	0	0	0	0	0	0	0	0	0	0	0	0
ENSMUSG00000026004	0	0	0	0	2	4	0	3	2	0	0	0	0	0	0	0	1	3	1	1	4	0	0	2	0	0	2	0	2	1	1	1	0	2	3	2	0	0	0	0	2	0	1	0	0	1	0	0	0
ENSMUSG00000082057	0	1	0	0	0	0	0	0	0	0	0	0	0	0	0	0	0	0	0	0	0	0	2	0	0	0	0	0	0	0	0	0	0	0	0	0	0	0	0	0	0	0	0	0	0	0	0	0	0
ENSMUSG00000082769	2	0	4	6	5	4	4	0	0	5	3	6	3	2	2	1	3	8	2	3	2	2	3	3	4	4	3	0	2	2	4	6	2	0	2	2	0	1	0	4	4	4	6	1	4	2	0	7	1
ENSMUSG00000089420	0	0	0	0	0	0	0	0	0	0	0	0	0	0	0	1	0	1	1	0	0	0	0	0	0	0	0	0	0	0	0	0	0	0	0	0	0	0	0	0	0	0	0	0	0	0	0	0	0
ENSMUSG00000077328	0	0	0	0	0	0	0	0	2	0	0	0	0	0	0	0	0	0	0	0	0	0	2	0	0	0	0	0	0	0	0	0	0	0	0	0	0	0	0	0	0	0	0	0	0	0	0	0	0
ENSMUSG00000061816	0	1	0	0	0	0	0	0	0	0	0	0	0	0	0	0	0	0	0	0	1	0	0	0	0	0	0	0	0	0	0	0	0	0	2	0	0	0	0	0	0	0	0	0	0	0	0	0	0
ENSMUSG00000094191	0	0	0	1	4	2	2	3	0	4	4	4	2	3	3	0	0	5	0	6	3	2	4	1	2	2	2	0	3	1	4	7	6	2	2	1	5	4	3	0	7	0	8	4	2	0	3	4	2
ENSMUSG00000082212	0	0	0	0	0	0	0	0	0	0	0	0	0	2	0	0	0	0	0	0	1	0	0	0	0	0	0	0	0	0	0	0	0	0	0	0	0	2	0	0	0	0	0	0	0	0	0	1	0
ENSMUSG00000026000	13	2	12	19	11	4	16	13	0	23	9	7	4	12	8	4	4	4	18	21	21	12	10	15	23	6	4	0	13	12	20	41	20	26	21	14	8	21	23	6	12	14	38	2	10	20	10	13	22
ENSMUSG00000025991	0	0	0	0	0	0	0	0	6	0	1	0	0	0	0	0	2	0	3	0	0	1	0	2	0	0	2	0	0	1	1	0	0	0	3	0	0	1	0	0	0	0	0	0	0	0	0	0	0
ENSMUSG00000086204	0	0	0	0	1	0	0	0	0	0	0	0	0	0	0	0	0	0	0	0	0	0	0	0	0	0	0	0	0	0	0	0	0	0	0	1	0	0	0	0	0	0	0	0	0	0	0	1	0
ENSMUSG00000077745	0	0	0	0	0	0	0	0	0	0	0	0	0	0	0	0	0	0	0	0	0	0	0	0	0	0	0	0	0	0	0	0	0	0	0	0	0	0	0	0	0	0	0	0	0	0	0	0	0
ENSMUSG00000082473	0	0	0	0	0	0	0	2	0	0	0	0	0	0	0	0	0	0	0	0	0	0	0	0	0	0	0	0	0	0	0	0	0	0	0	4	0	0	0	0	1	0	0	0	0	0	2	0	0
ENSMUSG00000095282	0	0	0	0	0	0	0	0	0	0	0	0	0	0	0	0	0	0	0	0	0	0	0	0	0	0	0	0	0	0	0	0	0	0	0	0	0	0	0	0	0	0	0	0	0	0	0	0	0
ENSMUSG00000085075	0	0	0	0	0	0	0	0	0	0	0	0	0	0	0	0	0	0	0	0	0	0	0	0	0	0	0	0	0	0	0	0	0	0	0	0	0	0	0	0	0	0	0	0	0	0	0	0	0
ENSMUSG00000096031	0	0	0	0	0	0	0	0	0	0	0	0	0	0	0	0	0	0	0	0	0	0	0	0	0	0	0	0	0	0	0	0	0	0	0	0	0	0	0	0	0	0	0	0	0	0	0	0	0
ENSMUSG00000087329	0	0	0	0	0	0	0	0	0	0	0	0	0	0	0	0	0	0	0	0	0	0	0	0	0	0	0	0	0	0	0	0	0	0	0	0	0	0	0	0	0	0	0	0	0	0	0	0	0
ENSMUSG00000083795	0	0	0	0	0	0	0	0	1	0	0	0	0	0	0	0	0	0	0	0	0	0	0	0	0	0	0	0	0	0	0	0	0	0	0	0	0	0	0	0	0	0	0	0	0	0	0	0	0
ENSMUSG00000080539	0	0	0	0	0	0	0	0	0	0	0	0	0	0	1	0	0	0	0	0	0	0	0	0	0	0	0	0	0	0	0	0	0	0	0	0	0	0	0	0	0	0	0	0	0	0	0	0	0
ENSMUSG00000087514	0	0	0	0	0	0	0	0	0	0	0	0	0	0	0	0	0	0	0	0	0	0	0	0	0	0	0	0	0	0	0	0	0	0	0	0	0	0	0	0	0	0	0	0	0	0	0	0	0
ENSMUSG00000084332	0	0	0	0	1	0	0	0	0	0	0	0	0	0	0	0	0	0	0	0	0	0	0	0	0	0	2	0	0	0	0	2	0	0	0	0	1	0	0	0	0	0	0	0	2	0	0	0	0
ENSMUSG00000089345	0	0	0	0	0	0	0	0	0	0	0	0	0	0	0	0	0	0	0	0	0	0	0	0	0	0	0	0	0	0	0	0	0	0	0	0	0	0	0	0	0	0	0	0	0	0	0	0	0
ENSMUSG00000080524	0	0	0	0	0	0	0	0	0	0	0	0	0	0	0	0	0	0	0	0	0	0	0	0	0	0	0	0	0	0	0	0	0	0	0	0	0	0	0	0	0	0	0	0	0	0	0	0	0
ENSMUSG00000075952	0	0	0	0	0	0	0	0	0	0	0	0	0	0	0	0	0	0	0	0	0	0	0	0	0	0	0	0	0	0	0	0	0	0	0	0	0	0	0	0	0	0	0	0	0	0	0	0	0
ENSMUSG00000089965	0	0	0	0	0	0	0	0	0	0	0	0	0	0	0	0	0	0	0	0	0	0	0	0	0	0	0	0	0	0	0	0	0	0	0	0	0	0	0	0	0	0	0	0	0	0	0	0	0
ENSMUSG00000026193	2	1	2	0	3	0	0	2	3	3	4	8	0	1	3	3	0	0	1	1	2	0	0	6	1	2	0	5	0	6	4	3	0	8	0	2	0	2	5	3	3	2	2	2	5	3	3	7	0
ENSMUSG00000073652	0	0	0	0	0	0	0	0	0	0	0	0	0	0	0	0	2	0	0	1	0	0	0	0	0	0	1	0	0	0	0	0	0	2	0	0	0	0	0	2	0	0	0	0	0	0	0	0	0
ENSMUSG00000059483	0	0	0	2	0	0	0	2	0	0	0	0	1	0	0	0	0	0	0	0	0	0	0	0	1	0	0	0	3	0	0	0	0	0	0	0	0	2	0	0	1	0	0	0	0	0	0	0	2
ENSMUSG00000039395	10	2	1	0	0	14	0	10	1	8	0	4	2	4	4	0	2	2	0	4	1	2	5	2	2	2	0	3	0	0	4	8	1	2	2	6	0	0	0	0	4	2	7	4	0	6	7	2	0
ENSMUSG00000094655	0	0	0	0	0	0	2	0	0	0	0	0	0	0	0	0	0	0	1	0	0	0	0	0	0	0	1	0	0	0	2	0	0	0	0	0	0	0	0	0	0	1	0	0	0	0	0	0	0
ENSMUSG00000097131	0	0	0	0	0	1	0	0	1	1	0	0	1	0	0	0	2	4	2	0	0	0	0	3	0	1	0	0	2	0	2	0	0	0	2	2	0	0	0	2	3	2	0	0	0	1	4	1	2
ENSMUSG00000094050	0	0	0	0	0	0	0	0	0	0	0	0	0	0	0	0	0	0	0	0	0	0	0	0	0	2	0	0	0	0	0	0	0	0	0	2	0	1	0	0	0	0	0	0	0	0	0	0	0
ENSMUSG00000093956	0	0	0	0	0	0	0	0	0	0	0	0	0	0	0	0	0	0	0	0	0	0	0	0	0	0	0	0	0	0	0	0	0	1	0	0	0	0	0	0	0	0	0	0	0	0	0	0	0
ENSMUSG00000093843	2	0	0	0	0	0	1	0	0	0	0	0	0	0	0	0	0	1	0	0	0	0	0	0	0	0	0	0	0	2	1	0	0	0	0	0	0	1	0	0	0	0	0	0	0	0	0	0	0
ENSMUSG00000026189	0	0	2	5	4	0	3	6	0	6	4	0	2	2	8	2	2	0	16	6	2	4	8	6	0	1	6	3	8	2	7	12	14	8	2	4	0	4	0	2	7	0	7	7	0	14	5	4	2
ENSMUSG00000026188	0	0	0	0	0	1	0	0	2	0	0	0	0	2	0	0	3	0	0	1	1	0	0	1	0	0	0	0	0	1	1	2	0	0	0	0	0	0	0	0	0	1	0	0	1	0	0	2	0
ENSMUSG00000085812	0	0	0	0	0	0	2	0	0	2	0	0	0	2	2	2	0	0	0	2	0	0	0	0	1	7	0	0	0	0	0	0	1	0	0	0	2	2	2	0	4	2	4	2	1	0	0	3	2
ENSMUSG00000039342	0	0	0	0	0	1	0	1	3	0	0	0	0	0	0	2	0	0	0	0	0	0	3	0	0	0	0	3	0	1	0	0	0	2	0	0	0	1	2	0	1	0	0	0	0	2	0	0	2
ENSMUSG00000046330	370	211	271	278	256	293	396	244	5	382	212	257	158	178	238	51	26	230	216	331	175	320	125	351	204	245	331	15	327	198	378	466	332	292	162	215	166	294	321	171	296	252	435	196	293	302	232	360	179
ENSMUSG00000039323	1	0	2	0	0	0	0	0	1	0	0	0	0	0	0	0	1	0	0	2	3	0	0	0	0	0	0	1	0	0	0	0	0	4	0	0	2	0	0	0	0	0	0	0	0	0	0	0	0
ENSMUSG00000026185	0	0	0	0	1	0	2	2	4	2	0	0	0	0	0	0	0	0	0	0	0	0	2	0	0	0	0	0	0	0	0	1	8	0	0	1	0	0	0	0	0	2	0	1	0	0	0	4	2
ENSMUSG00000026182	0	0	0	0	0	0	0	0	2	0	0	0	1	0	0	0	0	0	0	0	0	0	0	0	0	0	0	0	0	0	0	0	0	0	0	0	0	0	0	0	0	0	0	0	0	0	0	0	0
ENSMUSG00000098697	0	0	0	0	0	0	0	0	0	0	0	0	0	0	0	0	0	0	0	0	0	0	0	0	0	0	0	0	0	0	0	0	0	0	0	0	0	0	0	0	0	0	0	0	0	0	0	0	0
ENSMUSG00000088666	0	0	0	0	0	0	0	0	0	0	0	0	0	0	0	0	0	0	0	0	0	0	0	0	0	0	0	0	0	0	0	0	0	0	0	0	0	0	0	0	0	0	0	0	0	0	0	0	0
ENSMUSG00000098504	0	0	0	0	0	0	0	0	0	0	0	0	0	0	0	0	0	0	0	0	0	0	0	1	0	0	0	0	0	0	0	0	0	0	0	0	0	0	0	0	0	0	0	0	0	0	0	0	0
ENSMUSG00000061815	0	1	0	1	0	0	0	2	9	1	0	0	2	1	1	2	1	0	0	0	1	0	0	1	0	0	1	3	0	0	0	0	0	0	0	0	0	0	0	0	2	0	1	0	0	0	0	0	1
ENSMUSG00000026180	2	0	2	0	0	0	0	0	1	0	0	0	0	3	0	5	2	0	2	0	0	0	0	2	0	0	2	2	0	0	0	0	1	0	0	0	0	0	2	0	0	0	0	0	1	2	2	3	1
ENSMUSG00000048480	0	0	0	0	0	0	0	0	1	0	0	0	0	0	0	0	1	2	2	0	0	2	0	2	0	0	0	0	0	4	0	0	0	0	0	0	1	1	0	0	0	0	0	0	0	0	0	0	0
ENSMUSG00000087820	0	0	0	0	0	0	0	0	0	0	2	0	0	0	0	0	0	0	0	0	0	0	0	0	0	0	0	0	0	0	0	0	0	0	0	0	0	0	0	0	0	0	0	0	0	0	0	0	0
ENSMUSG00000094768	0	0	0	0	0	0	0	0	0	0	0	0	0	0	0	0	0	0	0	0	0	0	0	0	0	0	0	0	0	0	0	0	0	0	0	0	0	0	0	0	0	0	0	0	0	0	0	0	0
ENSMUSG00000006304	158	126	203	238	146	267	312	305	25	336	176	177	126	138	279	60	56	208	225	229	197	228	130	383	189	77	242	27	399	179	381	474	212	383	242	257	205	142	230	128	294	222	651	198	308	308	183	467	230
ENSMUSG00000064272	0	0	0	2	0	0	0	0	0	0	0	0	0	0	0	2	2	0	0	2	2	0	0	0	0	0	0	0	2	0	0	2	0	1	0	0	0	0	0	0	0	0	0	0	0	0	0	0	0
ENSMUSG00000006299	38	15	26	26	35	45	38	80	7	73	27	69	30	36	32	11	18	26	66	57	20	48	39	60	29	15	32	4	46	38	67	77	47	77	52	47	33	41	34	17	37	24	133	30	29	58	47	100	28
ENSMUSG00000006301	7	6	13	16	7	14	12	21	13	18	3	21	3	12	6	2	18	6	18	19	6	19	24	17	4	0	16	4	10	18	16	23	8	22	5	8	5	6	12	3	8	8	21	6	2	14	7	11	2
ENSMUSG00000073650	0	0	0	0	2	0	1	0	1	0	0	0	0	0	0	0	0	3	1	3	0	0	0	0	0	4	0	1	0	0	2	0	0	2	0	0	0	0	1	0	1	1	0	0	1	0	0	0	2
ENSMUSG00000026177	0	2	0	0	6	0	0	1	2	2	1	3	0	1	1	2	4	0	1	0	2	0	0	4	0	2	2	0	0	5	0	2	0	0	0	0	0	2	4	1	0	0	0	0	1	0	3	4	0
ENSMUSG00000026176	2	2	2	5	0	8	4	6	4	9	5	2	5	7	2	0	2	6	4	8	8	3	2	10	4	2	6	3	4	2	6	6	8	6	0	5	2	4	0	5	7	0	2	7	5	8	4	3	0
ENSMUSG00000065468	0	0	0	0	0	0	0	1	0	0	0	0	1	0	0	0	0	0	0	2	0	0	0	0	0	0	0	0	0	0	0	0	0	0	0	0	0	0	0	0	0	0	2	0	1	0	0	0	0
ENSMUSG00000026175	0	0	0	1	0	0	0	1	3	0	0	0	0	0	0	0	4	2	0	0	0	5	0	0	0	2	0	5	3	0	1	0	0	0	0	3	0	0	0	0	0	0	0	0	2	0	2	1	2
ENSMUSG00000026174	14	20	13	31	4	51	50	57	5	40	22	17	11	7	16	3	10	30	35	27	23	21	16	30	19	17	31	6	28	8	40	73	43	34	13	33	16	20	20	19	31	16	46	40	25	42	15	42	20
ENSMUSG00000026173	5	3	0	1	0	4	7	6	2	11	3	1	0	2	1	1	0	0	1	1	0	0	0	2	1	0	0	0	0	0	1	1	6	6	1	1	1	0	0	0	0	0	0	0	0	1	0	11	0
ENSMUSG00000093155	0	0	0	0	0	0	0	0	0	0	0	0	0	1	0	0	0	0	0	0	0	0	0	0	0	0	0	0	0	0	0	0	0	0	0	0	0	0	0	0	0	0	0	0	0	0	0	0	0
ENSMUSG00000026172	0	0	7	2	3	3	7	6	1	4	1	1	0	5	5	4	0	2	17	13	0	8	5	6	0	0	4	0	6	8	18	13	7	16	9	4	4	2	4	2	10	18	9	8	12	4	11	4	8
ENSMUSG00000026171	10	2	9	3	6	6	6	12	1	20	4	6	0	2	4	0	6	4	16	8	8	2	2	10	2	2	8	8	6	3	2	18	5	10	2	12	2	10	1	6	8	7	6	4	4	4	0	8	2
ENSMUSG00000033276	2	0	3	4	2	1	0	1	4	0	0	0	0	4	0	2	2	2	5	0	0	0	1	2	2	1	2	5	0	0	0	2	0	0	2	0	2	1	0	1	5	1	4	0	2	1	0	0	0
ENSMUSG00000033257	12	6	8	2	9	15	6	22	15	12	10	8	3	3	1	0	4	6	6	6	14	10	10	10	4	4	6	1	8	8	7	3	10	4	6	8	2	1	7	0	4	9	17	4	7	12	9	12	10
ENSMUSG00000026170	0	0	0	0	0	0	0	2	5	0	0	0	0	2	0	1	0	0	0	0	0	0	0	0	0	0	0	1	0	2	0	0	0	2	0	0	0	0	0	0	0	2	0	0	0	0	0	0	1
ENSMUSG00000006542	0	1	0	0	3	0	0	0	3	2	0	0	0	0	0	2	0	0	0	0	0	0	0	1	6	3	0	1	0	1	0	0	0	0	0	0	2	2	0	0	0	2	0	0	0	0	0	0	0
ENSMUSG00000098351	0	0	0	0	0	0	0	0	0	0	0	0	0	0	0	0	0	0	0	0	0	0	0	0	0	0	0	0	0	0	0	0	0	0	0	0	0	0	0	0	0	0	0	0	0	0	0	0	0
ENSMUSG00000033227	0	0	0	1	0	0	0	0	0	0	0	0	0	0	0	0	0	0	0	0	0	0	0	0	0	0	0	0	0	0	0	0	0	0	0	0	1	0	0	0	0	0	0	0	0	0	0	0	0
ENSMUSG00000026167	0	0	0	0	0	0	0	0	0	0	0	0	0	2	0	0	0	2	0	0	2	0	0	0	0	0	2	0	0	0	0	2	1	0	0	0	1	0	0	0	0	0	0	0	1	0	1	2	0
ENSMUSG00000089964	0	0	0	0	0	0	0	0	1	0	0	0	0	0	0	0	0	0	0	2	0	1	0	0	4	1	0	0	1	0	0	0	0	1	0	0	0	0	0	0	0	0	0	0	0	0	2	2	0
ENSMUSG00000090071	0	0	0	0	0	0	0	0	4	0	0	0	0	0	0	0	0	0	0	0	0	0	0	0	0	1	0	0	0	0	0	0	2	0	0	0	0	0	0	0	2	0	0	0	0	0	0	0	0
ENSMUSG00000055197	2	0	0	2	0	0	0	0	0	0	0	0	0	4	0	0	0	0	0	0	0	0	0	0	0	0	0	0	0	1	0	0	0	0	0	0	0	0	0	0	0	0	0	0	0	0	0	0	0
ENSMUSG00000006546	0	0	0	2	0	0	0	0	1	0	0	0	1	0	0	0	1	0	0	1	1	2	0	0	0	0	1	2	0	0	1	1	0	0	0	0	0	0	0	0	0	0	1	0	0	0	0	0	0
ENSMUSG00000065616	0	0	0	0	0	0	0	0	0	0	0	0	0	0	0	0	0	0	0	0	0	0	0	0	0	0	0	0	0	0	0	0	0	0	0	0	0	0	0	0	0	0	0	0	0	0	0	0	0
ENSMUSG00000047021	0	2	4	0	0	0	0	1	4	1	0	2	0	0	2	2	6	2	4	4	1	2	2	0	1	0	0	6	0	4	0	2	0	0	0	4	0	1	2	0	1	4	0	0	0	0	0	4	1
ENSMUSG00000089653	0	0	0	0	0	0	0	0	0	0	0	0	0	0	0	0	0	0	0	0	0	0	0	0	0	0	0	0	0	0	0	0	0	0	0	0	0	0	0	0	0	0	0	0	0	0	0	0	0
ENSMUSG00000006538	0	0	1	0	0	0	1	0	4	0	0	0	0	0	0	0	0	2	0	2	0	1	0	1	0	0	2	0	0	0	0	0	1	0	0	0	0	0	0	0	0	0	0	2	0	0	0	0	0
ENSMUSG00000026205	0	1	0	1	0	0	0	0	1	0	0	1	0	0	0	1	4	0	0	1	0	1	0	1	0	1	0	0	2	0	0	0	2	0	0	0	0	0	0	0	0	1	3	0	1	1	0	0	2
ENSMUSG00000033159	13	5	4	6	3	25	20	34	11	11	16	9	11	10	17	8	13	16	12	18	13	11	28	13	6	14	20	8	25	23	17	18	14	18	16	13	16	5	7	1	24	14	36	11	9	16	14	18	2
ENSMUSG00000049339	20	16	17	22	13	28	36	52	10	24	9	12	8	12	16	6	5	20	18	19	15	16	15	24	11	8	14	6	45	12	36	33	17	30	10	26	2	26	15	9	13	16	68	14	18	34	17	28	10
ENSMUSG00000026197	13	9	2	2	7	21	9	12	0	15	10	11	6	9	16	11	4	3	20	15	6	6	8	10	2	4	7	3	4	0	14	19	8	24	7	9	2	12	9	4	8	3	8	2	13	14	5	11	0
ENSMUSG00000026198	18	5	5	4	6	8	9	22	2	14	4	12	2	4	4	2	10	0	2	5	6	6	11	32	4	2	4	3	6	7	6	20	5	16	8	8	10	4	7	4	14	3	15	8	6	10	2	18	0
ENSMUSG00000033124	8	12	2	13	10	13	5	17	0	14	8	9	7	3	11	0	6	5	16	21	13	0	2	13	2	0	6	7	17	10	16	21	8	15	8	15	8	6	5	8	10	3	14	12	15	17	15	20	5
ENSMUSG00000026199	7	0	12	13	6	2	7	7	7	9	0	5	0	3	7	0	7	8	10	5	3	6	6	15	1	4	2	0	6	6	18	11	4	19	6	3	8	0	8	4	10	6	17	5	19	4	4	8	2
ENSMUSG00000026200	0	1	0	0	0	0	0	6	0	0	0	0	0	0	1	0	3	0	1	0	0	2	0	2	0	0	0	0	0	0	2	0	0	2	4	0	0	2	0	0	0	0	1	0	2	2	2	4	0
ENSMUSG00000099204	0	0	0	0	0	0	0	0	0	0	0	0	0	0	0	0	0	0	0	0	0	0	0	0	0	0	0	0	0	0	0	0	0	0	0	0	0	0	0	0	0	0	0	0	0	0	0	0	0
ENSMUSG00000026201	9	12	5	15	11	23	38	34	4	26	15	25	2	12	19	5	11	4	22	31	29	22	14	18	10	11	28	2	33	13	22	42	22	21	10	14	8	9	15	3	16	11	37	27	15	33	18	26	10
ENSMUSG00000026202	103	58	79	77	85	145	139	323	18	221	150	183	34	101	151	27	32	75	255	218	201	214	66	218	75	48	113	9	240	64	184	299	145	277	132	153	76	85	95	42	106	115	178	195	188	159	168	236	101
ENSMUSG00000096094	0	0	0	0	0	0	0	0	2	0	0	0	0	0	0	0	0	1	0	0	0	0	0	0	1	0	0	0	0	0	0	0	0	0	0	0	0	0	0	0	0	1	0	0	0	0	0	0	0
ENSMUSG00000026203	2	0	0	0	0	1	3	3	0	2	1	0	2	1	1	2	0	0	0	0	3	1	0	2	0	2	0	4	1	2	2	7	1	2	0	7	0	0	1	4	0	4	6	1	0	0	0	0	2
ENSMUSG00000026204	2	2	0	0	2	4	0	6	8	3	0	2	1	1	2	3	3	2	3	3	0	0	3	2	0	0	2	1	4	4	0	6	0	0	2	0	0	0	2	2	3	7	3	0	1	2	6	2	0
ENSMUSG00000033061	0	0	0	0	0	0	1	0	1	0	0	0	0	0	0	0	0	0	0	0	0	1	0	0	0	0	0	2	0	0	0	0	1	0	0	0	0	0	0	0	0	0	0	0	0	0	0	0	0
ENSMUSG00000026209	38	18	26	16	22	35	28	36	7	53	26	33	26	20	23	15	6	22	46	51	18	33	35	50	6	8	34	8	52	21	57	51	46	42	17	44	18	27	27	12	29	14	84	18	41	24	25	52	36
ENSMUSG00000085653	0	0	0	0	0	0	0	0	0	0	0	0	0	0	0	0	0	0	0	0	0	0	0	0	0	0	0	0	0	0	0	0	0	0	0	0	0	0	0	0	0	0	0	0	0	0	1	0	0
ENSMUSG00000026207	1	9	5	11	2	3	3	9	8	6	6	7	2	7	6	5	19	2	3	10	11	8	7	6	4	7	6	4	6	6	4	9	12	7	3	8	9	5	8	3	6	3	8	6	10	5	14	8	3
ENSMUSG00000086053	0	0	0	0	0	0	0	0	0	0	0	0	0	0	0	0	0	0	0	0	0	0	0	0	0	0	0	0	0	0	0	0	0	0	0	0	0	0	0	0	0	0	0	0	0	0	0	0	0
ENSMUSG00000033021	9	27	15	22	11	25	30	25	1	39	22	17	18	22	25	11	7	23	75	38	32	40	24	47	14	16	27	0	55	36	74	55	44	71	25	31	15	32	28	7	22	29	80	22	24	35	20	45	10
ENSMUSG00000033007	0	2	2	0	0	2	0	1	1	2	3	0	2	2	0	0	1	0	2	0	0	4	0	0	0	0	0	4	0	4	0	0	0	0	0	0	0	1	0	0	2	0	1	0	0	0	2	1	0
ENSMUSG00000032997	8	17	9	13	7	28	29	40	5	36	11	24	18	13	16	2	7	15	36	35	35	15	19	33	14	7	16	3	36	16	24	53	24	47	12	25	23	23	6	16	23	18	35	22	28	33	18	30	8
ENSMUSG00000051703	2	2	2	2	0	0	0	0	0	0	2	0	0	0	0	2	0	0	0	2	0	0	3	0	2	0	4	2	3	0	0	0	0	2	0	0	0	0	0	0	0	0	0	0	0	0	2	0	0
ENSMUSG00000032968	0	2	3	1	0	1	0	0	0	2	0	0	6	0	4	2	0	6	2	2	0	1	5	2	0	0	1	0	1	2	4	1	1	6	5	1	4	2	5	2	0	0	5	0	4	4	4	4	2
ENSMUSG00000082745	0	0	0	0	0	0	0	1	0	0	0	0	0	0	0	0	0	0	0	0	0	0	0	0	0	0	0	0	0	0	0	0	0	1	0	0	0	0	0	0	0	0	0	0	0	0	1	0	0
ENSMUSG00000026213	0	6	5	6	6	17	9	16	7	14	0	9	2	8	21	3	19	10	18	16	8	6	16	9	9	9	7	9	25	7	15	7	16	26	8	12	2	13	4	4	9	4	31	9	10	19	6	6	0
ENSMUSG00000082059	0	0	0	0	0	0	0	0	0	0	0	0	0	0	0	0	0	0	0	0	0	0	0	0	0	0	0	0	0	0	0	0	0	0	0	0	0	0	0	0	0	0	0	0	0	0	0	0	0
ENSMUSG00000006576	0	2	0	1	4	0	1	0	5	1	0	0	1	1	1	4	7	6	0	4	4	2	5	4	0	1	1	2	0	2	0	2	1	0	0	1	0	4	0	0	0	1	0	0	3	0	0	1	0
ENSMUSG00000083244	0	0	0	0	0	0	0	0	0	0	0	0	0	1	0	0	0	0	0	0	0	0	0	0	0	0	2	0	0	0	0	0	0	0	0	0	0	0	0	0	0	0	0	0	0	0	0	0	0
ENSMUSG00000082528	0	0	0	0	0	0	0	0	0	0	0	0	0	2	0	0	0	0	0	0	0	0	0	0	0	0	0	0	0	0	0	0	0	0	0	0	0	0	0	0	0	0	0	0	2	0	0	0	0
ENSMUSG00000082012	0	4	0	0	0	2	0	2	0	0	0	0	2	2	0	1	0	3	0	0	0	0	2	0	2	0	0	0	0	0	0	3	0	2	0	2	2	0	0	0	0	1	0	0	0	0	4	0	2
ENSMUSG00000098611	0	0	0	0	0	0	0	0	0	0	0	0	0	0	0	0	0	0	0	0	0	0	0	0	0	0	0	0	0	0	0	0	0	0	0	0	0	0	0	0	0	0	0	0	0	0	0	0	0
ENSMUSG00000089326	2	0	0	0	0	0	0	0	0	0	0	0	0	0	0	0	0	0	0	0	0	0	0	0	0	0	0	0	0	0	0	0	0	0	0	0	0	0	0	0	0	0	0	0	0	0	0	0	0
ENSMUSG00000099141	0	0	0	0	0	0	0	0	0	0	0	0	0	0	0	0	0	0	0	0	0	0	0	0	0	0	0	0	0	0	0	0	0	0	0	0	0	0	0	0	0	0	0	0	0	0	0	0	0
ENSMUSG00000065215	0	0	0	0	0	0	0	0	0	0	0	0	0	0	0	0	0	0	0	0	0	0	0	0	0	0	0	0	0	0	0	0	0	0	0	0	0	0	0	0	0	0	0	0	0	0	0	0	0
ENSMUSG00000026245	20	10	21	23	36	46	32	74	4	66	33	26	4	20	44	13	16	46	52	45	59	43	21	63	18	23	41	12	59	22	49	84	57	68	33	67	36	24	23	13	50	25	110	52	32	74	36	68	13
ENSMUSG00000090486	0	0	0	0	0	0	2	0	0	0	1	0	0	0	0	0	2	0	0	0	0	0	1	2	0	0	0	2	0	2	0	0	0	0	0	0	0	0	0	0	0	0	0	0	0	0	0	0	0
ENSMUSG00000032883	4	11	10	7	2	10	5	8	2	11	8	3	0	8	9	0	0	6	5	7	8	8	2	21	4	2	3	0	13	2	17	28	2	19	6	15	2	14	6	2	8	5	29	4	11	15	7	28	1
ENSMUSG00000079470	0	0	0	0	0	2	0	3	2	0	0	0	0	0	2	2	0	0	2	3	2	4	0	2	0	0	2	2	8	0	0	4	0	4	2	2	0	2	0	0	0	0	2	2	0	2	0	2	0
ENSMUSG00000047330	0	2	0	0	0	0	0	2	0	0	0	0	0	0	0	0	0	0	0	0	0	0	0	0	0	0	0	0	0	0	0	0	0	0	0	0	0	0	0	0	0	0	0	0	0	0	0	0	0
ENSMUSG00000072978	0	0	0	0	0	0	0	0	0	0	0	0	0	0	2	0	0	0	0	0	0	0	0	2	0	0	0	0	0	0	1	0	0	2	0	0	0	2	0	0	0	0	0	0	0	0	0	0	2
ENSMUSG00000098911	0	0	0	0	0	0	0	0	0	0	0	0	0	0	0	0	0	0	0	0	0	0	0	0	0	0	0	0	0	0	0	0	0	0	0	0	0	0	0	0	0	0	0	0	0	0	0	0	0
ENSMUSG00000050711	0	0	0	0	0	0	0	0	0	0	0	0	0	0	0	0	0	0	0	2	0	0	0	0	0	0	0	0	0	0	0	0	0	0	0	0	0	0	0	0	0	0	0	0	0	0	0	0	0
ENSMUSG00000077782	0	1	0	0	0	0	0	0	0	0	0	0	0	0	0	0	0	0	1	0	0	0	0	0	0	0	0	0	0	0	0	0	0	0	0	0	0	0	0	0	0	0	0	0	0	0	0	0	0
ENSMUSG00000054702	0	1	2	0	0	2	3	4	1	0	0	0	0	0	0	0	0	2	0	2	2	2	0	0	0	1	0	0	0	0	0	2	0	0	2	2	0	0	1	0	0	0	2	2	0	3	2	2	2
ENSMUSG00000073643	17	12	25	11	13	13	14	27	11	32	14	7	8	6	23	11	7	13	21	29	21	25	18	18	10	6	14	8	25	16	29	26	17	16	8	20	6	7	10	6	18	15	32	9	13	15	10	27	10
ENSMUSG00000026248	11	10	15	9	4	12	5	23	5	10	2	14	0	1	10	9	6	8	20	19	16	5	14	7	5	7	1	0	13	6	12	20	26	11	7	15	2	5	0	2	15	4	34	9	14	12	7	24	8
ENSMUSG00000067106	1	0	0	4	2	2	6	5	6	13	3	14	1	0	3	1	2	2	0	2	1	7	0	4	0	0	6	0	4	1	5	9	6	2	0	0	5	0	1	4	3	1	4	2	0	0	6	2	3
ENSMUSG00000096297	0	0	0	0	0	0	0	0	0	0	0	0	0	0	0	0	0	0	0	0	0	0	0	0	0	0	0	0	0	0	0	0	0	0	0	0	0	0	0	0	0	0	0	0	0	0	0	0	0
ENSMUSG00000004364	7	0	5	7	8	27	8	26	11	17	12	3	6	5	3	3	5	11	6	16	6	10	22	8	6	1	12	3	13	14	3	27	12	23	19	12	4	1	9	9	7	4	29	7	6	15	6	21	5
ENSMUSG00000090637	0	0	0	2	0	0	0	1	2	0	0	0	2	2	1	0	0	0	0	0	0	0	0	0	0	0	0	0	0	0	0	0	0	1	0	0	0	0	0	0	0	0	0	0	0	0	4	0	2
ENSMUSG00000087008	0	0	0	0	2	0	0	0	0	1	0	0	0	0	2	0	1	4	0	0	0	1	0	0	0	0	2	0	0	0	0	1	0	0	0	1	0	1	1	0	0	1	0	0	2	0	1	0	0
ENSMUSG00000098797	0	0	0	0	0	0	0	0	0	0	0	0	0	0	1	0	1	1	0	0	0	0	0	0	0	0	0	0	0	0	0	0	0	0	0	0	0	0	0	0	0	0	4	0	0	0	0	0	0
ENSMUSG00000055980	2	0	1	0	2	0	0	1	9	3	0	0	1	4	0	1	4	2	0	2	2	2	2	0	0	2	2	0	1	1	0	0	0	0	1	2	0	0	2	1	2	2	2	0	0	2	0	0	0
ENSMUSG00000022591	0	0	0	0	0	0	0	0	0	0	0	0	0	0	0	0	0	0	0	0	0	0	0	0	0	0	0	0	0	0	0	0	0	0	0	0	0	0	0	0	0	0	0	0	0	0	0	0	0
ENSMUSG00000096779	0	0	0	0	0	0	0	0	0	0	0	0	0	0	0	0	0	0	0	0	0	0	0	0	0	0	0	0	0	0	0	0	1	1	0	0	0	0	0	0	0	0	0	0	0	0	0	0	0
ENSMUSG00000065055	0	0	0	0	0	0	0	0	0	0	0	0	0	0	0	0	0	2	0	0	0	0	0	0	0	0	0	0	0	0	0	0	0	0	0	0	0	0	0	0	0	0	0	0	0	0	0	0	0
ENSMUSG00000026150	20	20	23	18	20	55	54	37	4	48	25	34	7	32	23	10	11	38	37	25	26	25	13	71	6	10	40	8	32	17	37	43	41	21	22	36	16	19	17	13	35	16	73	21	29	28	40	45	21
ENSMUSG00000026149	0	0	0	0	0	0	0	0	0	0	0	0	1	0	0	0	0	0	0	2	0	0	0	0	0	0	1	0	0	0	0	0	0	0	0	0	0	0	0	2	0	0	0	0	0	0	0	0	0
ENSMUSG00000093782	0	0	0	0	0	0	0	0	0	0	0	0	0	0	0	0	0	0	0	0	0	0	0	0	0	0	0	0	0	0	0	0	0	0	0	0	0	0	0	0	0	0	0	0	0	0	0	0	0
ENSMUSG00000026159	32	19	38	21	29	68	60	123	2	82	53	48	7	20	47	12	15	9	41	54	51	31	19	113	13	7	27	14	117	20	47	152	48	110	51	67	32	26	38	28	45	37	139	60	82	79	64	123	24
ENSMUSG00000038496	0	2	1	0	2	0	0	0	0	2	0	0	1	0	0	0	1	0	0	0	1	4	0	0	1	0	0	0	0	0	0	0	0	2	0	0	0	0	0	0	0	2	0	0	0	0	0	0	0
ENSMUSG00000026166	0	2	0	0	0	0	0	0	1	2	0	0	0	0	0	0	0	0	0	0	0	0	0	0	0	0	0	0	0	2	0	0	0	0	0	0	0	0	0	0	0	0	0	0	0	0	0	0	0
ENSMUSG00000053161	0	1	0	0	0	0	0	0	0	0	0	0	0	2	0	1	0	0	0	0	0	0	0	0	0	0	0	1	0	2	0	0	0	0	0	0	0	0	0	0	0	0	0	0	0	0	1	0	0
ENSMUSG00000084443	0	0	0	0	0	0	0	0	0	0	0	0	0	0	0	0	0	0	0	0	0	0	0	0	0	0	0	0	0	0	0	0	0	0	0	0	0	0	0	0	0	0	0	0	0	0	0	0	0
ENSMUSG00000079140	0	0	0	0	0	0	0	0	2	0	0	0	0	1	0	0	0	0	0	0	0	0	0	4	0	0	1	0	0	1	0	0	0	0	0	0	0	0	0	0	0	2	0	0	0	1	0	0	0
ENSMUSG00000094946	0	0	0	0	0	0	0	0	0	0	0	0	0	0	0	0	1	0	0	0	0	0	0	0	0	0	0	0	0	0	0	0	0	0	0	0	0	0	0	0	0	0	0	0	0	0	0	0	0
ENSMUSG00000077736	0	0	0	0	0	0	0	0	0	0	0	0	0	0	0	0	0	0	0	0	0	0	0	0	0	0	0	0	0	0	0	0	0	0	0	0	0	0	0	0	0	0	0	0	0	0	1	0	0
ENSMUSG00000098851	0	0	0	0	0	0	0	0	0	0	0	0	0	0	0	0	0	0	0	0	0	0	0	0	0	0	0	0	0	0	0	0	0	0	0	0	0	0	0	0	0	0	0	0	0	0	0	0	0
ENSMUSG00000093254	0	0	0	0	0	0	0	0	0	0	0	0	0	0	0	0	0	0	0	0	0	0	0	0	0	0	0	0	0	0	0	0	0	0	0	0	0	0	0	0	0	0	0	0	0	0	0	0	0
ENSMUSG00000073633	4	2	2	8	0	0	0	0	0	2	2	2	0	2	3	2	2	6	2	7	0	4	0	5	4	2	2	0	0	6	4	6	3	2	2	2	3	2	4	0	4	4	5	6	0	2	0	0	0
ENSMUSG00000096802	0	2	0	0	0	0	0	1	0	0	0	0	0	2	0	0	0	0	0	2	0	1	0	2	0	0	2	2	0	0	0	0	0	0	0	6	0	0	0	0	0	0	2	0	1	2	1	0	0
ENSMUSG00000064281	9	6	15	8	15	7	7	1	4	3	8	5	7	5	7	2	0	6	10	15	5	7	4	7	2	11	10	4	4	8	7	5	12	2	8	7	9	6	9	5	9	7	3	6	13	9	10	8	9
ENSMUSG00000098842	0	0	0	0	0	0	0	0	0	0	0	0	0	0	0	0	0	0	0	0	0	0	0	0	0	0	0	0	0	0	0	0	0	0	0	0	0	0	0	0	0	0	0	0	0	0	0	0	0
ENSMUSG00000061852	0	1	0	3	0	0	0	0	0	1	0	0	0	0	0	0	0	0	0	0	0	1	0	0	0	0	0	0	0	0	0	2	0	0	0	0	0	0	0	1	0	1	0	0	1	2	0	0	0
ENSMUSG00000089976	0	0	0	0	0	0	0	0	0	0	0	0	0	0	0	0	0	0	0	0	0	0	0	0	0	0	0	0	0	0	0	0	0	1	0	0	0	0	0	0	0	0	1	0	0	0	0	0	0
ENSMUSG00000089844	0	2	0	2	3	1	0	0	2	2	2	0	0	2	0	0	0	0	1	3	2	2	2	1	2	3	1	0	0	2	1	0	0	2	0	0	0	0	1	0	0	1	3	0	0	0	2	3	0
ENSMUSG00000073631	0	0	0	1	0	0	0	0	0	0	0	0	0	0	0	0	0	0	0	0	0	1	0	0	0	0	0	0	0	0	0	0	0	0	0	0	0	0	0	0	0	0	0	1	1	0	0	0	0
ENSMUSG00000072109	0	2	1	0	0	6	0	5	3	4	3	4	0	1	0	0	3	3	0	3	1	6	8	4	1	1	1	3	2	4	6	5	0	2	5	2	2	2	3	2	0	4	2	0	4	3	4	2	0
ENSMUSG00000090128	0	0	0	0	0	0	0	0	1	0	0	0	0	0	0	0	2	0	0	0	0	0	1	0	0	0	0	0	0	0	0	0	0	0	0	0	0	0	0	0	0	0	0	0	0	0	0	0	0
ENSMUSG00000089763	0	0	0	0	0	0	0	0	0	1	0	0	0	0	0	0	1	0	0	0	0	0	1	0	0	0	0	0	0	0	0	0	0	0	0	2	0	0	0	0	1	0	2	0	0	0	2	1	2
ENSMUSG00000089716	0	0	0	0	0	0	2	0	3	0	1	0	1	1	0	0	0	1	0	2	1	1	0	2	2	0	1	0	1	0	0	0	0	3	2	0	0	1	1	0	0	1	0	0	0	0	0	0	0
ENSMUSG00000079457	2	0	0	0	0	1	0	0	0	0	0	0	2	0	0	0	3	0	0	0	0	0	0	0	0	2	0	0	0	0	0	0	0	0	0	0	0	0	0	0	1	0	0	0	0	0	0	0	0
ENSMUSG00000090252	0	0	0	1	0	0	0	0	0	0	0	1	0	0	0	0	0	1	0	0	0	0	0	0	0	0	0	0	0	0	0	1	0	0	2	3	0	0	0	0	0	1	0	0	1	0	0	0	0
ENSMUSG00000079455	3	2	1	0	2	0	0	0	2	0	0	0	0	0	2	2	2	0	3	0	0	0	0	0	0	0	0	2	0	3	2	0	0	0	0	0	0	0	0	0	0	0	0	2	0	0	0	0	0
ENSMUSG00000091199	0	0	0	0	0	0	0	0	1	0	0	0	0	0	0	0	0	0	0	0	0	0	0	0	0	0	0	0	0	0	0	0	0	0	0	0	0	0	0	0	0	0	0	0	1	0	0	0	0
ENSMUSG00000089937	0	0	0	0	0	0	0	0	0	0	0	0	0	0	0	0	0	0	0	0	0	0	0	0	0	1	0	0	0	0	0	1	0	0	0	0	0	0	0	0	0	1	0	0	0	0	0	0	0
ENSMUSG00000096292	0	0	0	0	0	0	0	2	2	0	0	0	0	0	1	0	0	0	0	0	0	0	0	0	2	0	1	0	0	0	0	0	0	0	0	0	0	0	0	0	0	0	0	0	0	0	2	0	2
ENSMUSG00000089714	0	0	0	0	2	0	0	0	0	0	0	1	0	0	1	0	1	0	2	0	0	0	0	0	0	0	0	0	0	0	0	0	0	0	0	0	0	0	1	0	0	0	0	0	0	0	0	0	0
ENSMUSG00000090186	0	0	1	1	0	0	0	0	3	1	1	0	0	3	2	2	0	0	0	2	0	1	0	0	0	0	1	0	0	0	0	0	2	0	2	0	1	0	0	0	2	0	0	0	0	0	0	0	0
ENSMUSG00000094127	0	0	0	0	0	0	0	0	0	0	0	0	0	0	0	0	0	0	0	0	0	1	0	0	0	0	0	0	0	0	0	0	0	0	0	0	0	0	0	0	0	0	0	0	0	0	0	0	0
ENSMUSG00000090103	0	0	0	0	0	0	0	0	2	2	0	0	0	2	0	4	0	2	0	0	0	0	0	0	0	0	0	0	0	0	0	0	0	0	0	1	0	0	0	0	0	0	0	0	0	0	1	0	0
ENSMUSG00000070031	8	13	22	12	1	15	18	46	6	23	7	17	4	3	14	1	3	7	23	25	14	8	14	29	11	8	11	4	11	9	20	17	5	23	23	14	6	19	9	1	25	24	23	14	18	14	13	22	7
ENSMUSG00000073628	0	1	0	0	0	0	0	2	0	0	0	2	0	0	0	0	0	0	0	0	0	0	0	0	0	0	0	1	0	2	0	2	0	0	0	0	0	0	0	0	0	0	1	0	2	3	0	0	0
ENSMUSG00000090246	2	0	0	4	0	0	0	0	0	0	0	0	0	0	4	0	0	0	0	1	0	0	0	0	0	0	0	0	0	0	0	0	0	1	1	0	0	0	0	0	0	0	0	0	1	2	0	0	0
ENSMUSG00000026222	25	29	24	23	21	22	23	46	7	34	13	31	13	16	35	8	11	23	31	33	29	30	10	45	27	6	16	5	35	15	49	50	18	39	23	15	11	11	40	10	15	45	76	22	29	27	29	36	10
ENSMUSG00000064414	0	0	0	0	0	0	0	0	0	0	0	0	0	0	0	0	0	0	0	0	0	0	0	0	0	0	0	0	0	0	0	0	0	0	0	0	0	0	0	0	0	0	0	0	0	0	0	0	0
ENSMUSG00000098634	0	0	0	0	0	0	0	0	0	0	0	0	0	0	0	0	0	0	0	0	0	0	0	0	0	0	0	0	0	0	0	1	0	0	0	0	0	0	0	0	0	0	0	0	0	0	0	1	0
ENSMUSG00000094834	0	0	0	0	0	0	0	0	0	0	0	0	0	0	0	0	0	0	0	0	0	0	0	0	0	0	0	0	0	0	0	0	0	0	0	0	0	0	0	0	0	0	0	0	1	0	0	0	0
ENSMUSG00000092932	0	0	0	0	0	0	0	0	0	0	0	0	0	0	0	0	0	0	0	0	0	0	0	0	0	0	0	0	0	0	0	0	0	0	0	0	0	0	0	0	0	0	0	0	0	0	0	0	0
ENSMUSG00000036707	52	26	47	48	58	76	68	174	14	69	45	106	9	30	53	8	36	28	18	19	49	37	33	111	34	14	34	6	107	22	47	107	18	61	56	72	34	20	38	24	28	60	95	46	37	56	60	130	45
ENSMUSG00000026223	53	19	44	24	33	58	43	81	12	40	14	87	19	13	35	18	21	29	34	48	37	29	12	31	18	8	25	8	54	33	56	54	41	66	21	41	23	10	20	16	34	26	79	25	42	29	13	48	20
ENSMUSG00000026224	0	0	0	0	0	0	1	0	2	1	0	0	0	0	0	2	1	0	0	3	0	2	0	0	0	0	1	0	0	0	0	0	2	0	0	0	0	0	0	0	0	0	0	0	0	0	0	0	1
ENSMUSG00000049608	2	2	1	0	0	8	2	6	6	1	4	6	0	2	4	0	3	0	0	5	10	0	3	2	0	0	0	0	0	2	4	2	0	5	4	1	0	2	2	0	2	0	6	2	4	6	0	2	1
ENSMUSG00000026226	0	0	1	2	0	0	2	0	0	2	0	0	0	3	0	1	0	0	0	2	0	0	0	0	0	2	0	2	0	0	0	0	0	0	0	0	0	0	0	0	2	0	2	0	0	0	1	0	1
ENSMUSG00000026227	0	0	1	0	0	0	2	4	0	2	0	0	0	0	4	2	1	0	0	2	0	0	0	1	2	0	0	2	0	0	0	0	0	0	0	0	0	0	0	0	0	0	0	0	0	0	0	0	0
ENSMUSG00000077274	0	0	0	1	0	0	0	0	0	1	0	1	0	0	0	0	0	0	0	0	0	0	0	0	0	0	0	0	0	0	0	0	0	0	0	0	0	0	0	0	0	0	0	0	0	0	0	0	0
ENSMUSG00000026228	0	0	0	0	0	0	0	0	2	0	5	0	0	0	2	0	0	0	0	0	0	2	0	0	2	0	0	0	0	0	0	3	0	2	0	0	0	0	0	0	0	1	0	2	0	2	0	0	0
ENSMUSG00000094638	0	0	0	0	0	0	0	0	0	0	0	0	0	0	0	0	0	0	0	0	0	0	0	0	0	0	0	0	0	0	0	0	0	0	0	0	0	0	0	0	0	0	0	0	0	0	0	0	0
ENSMUSG00000087538	0	0	0	0	0	0	1	0	0	0	0	0	0	0	0	0	0	0	0	0	0	0	0	0	0	0	0	0	0	0	0	0	0	0	1	0	0	0	0	0	0	0	0	0	0	0	0	0	0
ENSMUSG00000079445	0	0	2	0	0	0	0	2	0	2	0	0	0	0	2	0	0	2	0	2	0	2	0	2	0	1	0	2	0	0	0	0	0	2	0	0	0	4	0	0	0	2	2	0	0	0	2	0	0
ENSMUSG00000091806	0	0	4	0	0	3	0	0	0	0	0	0	0	0	1	0	0	2	0	2	0	0	0	0	0	1	0	0	0	0	1	0	1	0	0	1	0	3	1	0	0	1	0	0	0	1	0	0	0
ENSMUSG00000026234	72	49	85	78	105	226	138	383	35	207	115	104	36	107	166	33	89	120	140	199	217	162	167	216	57	34	126	38	292	131	176	391	202	341	172	205	94	103	92	74	150	139	371	165	161	249	136	287	85
ENSMUSG00000064837	0	0	0	0	0	1	0	0	0	0	0	1	0	0	0	0	0	0	0	0	0	0	0	0	0	0	0	0	0	1	0	0	0	0	1	0	0	0	0	0	0	0	1	0	0	0	0	0	0
ENSMUSG00000064696	0	0	0	0	0	0	0	0	0	0	0	0	0	0	0	0	0	0	0	0	0	0	0	0	0	0	0	0	0	0	0	0	0	0	0	0	0	0	0	0	0	0	0	0	0	0	0	0	0
ENSMUSG00000064823	0	0	0	0	0	0	0	0	0	0	0	0	0	0	0	0	0	0	0	0	0	0	0	0	0	0	0	0	0	0	0	0	0	0	0	0	0	0	0	0	0	1	0	0	0	0	0	0	0
ENSMUSG00000073627	2	0	0	0	2	0	0	0	6	0	0	4	0	0	0	2	3	3	0	0	4	1	0	2	0	0	2	0	2	0	0	0	0	0	4	0	4	0	0	0	0	2	2	0	2	0	2	1	0
ENSMUSG00000026237	0	0	0	0	0	0	0	0	0	0	0	0	0	0	0	0	0	0	0	0	0	0	0	0	0	2	0	2	2	0	0	2	1	0	0	0	0	0	0	0	0	0	3	0	0	0	0	2	0
ENSMUSG00000036574	0	0	0	4	0	2	0	0	1	0	0	0	0	0	0	0	0	0	1	0	0	0	0	0	1	0	0	2	2	0	0	2	0	0	0	0	0	0	0	0	2	0	0	0	0	0	0	0	0
ENSMUSG00000026238	100	76	136	155	138	251	233	412	14	292	202	147	86	119	220	50	30	193	206	287	310	255	164	381	129	85	197	54	330	155	282	523	247	289	167	216	170	143	188	94	206	183	370	265	253	305	208	438	123
ENSMUSG00000026239	4	4	7	3	0	2	2	3	3	2	4	0	0	0	7	4	8	0	4	1	2	3	2	4	3	2	0	2	2	0	4	4	0	10	6	1	2	0	2	0	2	0	4	0	2	0	0	2	2
ENSMUSG00000026240	8	4	3	4	4	14	3	9	2	8	12	10	0	4	14	2	5	5	24	12	7	14	8	7	3	3	4	0	8	6	17	14	4	14	8	2	6	10	5	2	10	9	16	4	9	6	8	14	8
ENSMUSG00000084468	0	0	0	0	0	0	0	0	0	0	0	0	0	0	0	0	0	0	0	0	0	0	0	0	0	0	0	0	0	0	0	0	0	0	0	0	0	0	0	0	0	0	0	0	0	0	0	0	0
ENSMUSG00000026241	0	0	0	0	0	0	0	0	0	0	0	0	0	0	0	0	0	0	0	0	0	0	0	0	0	0	0	0	0	0	0	0	0	0	0	0	0	0	0	0	0	0	0	0	0	0	0	0	0
ENSMUSG00000084106	95	25	80	68	40	81	71	64	4	71	60	50	52	43	39	14	16	35	34	62	40	41	12	61	53	33	55	8	63	34	78	101	68	61	55	75	39	52	54	26	76	44	79	34	58	78	33	86	44
ENSMUSG00000026246	0	0	0	0	0	0	0	0	5	0	0	0	0	0	1	3	1	0	0	0	0	1	0	0	0	2	0	0	0	0	0	0	0	0	0	0	2	0	0	0	0	0	0	0	0	2	0	0	0
ENSMUSG00000079440	0	0	0	1	0	0	0	0	2	0	0	0	1	0	0	2	0	0	3	0	0	0	0	0	1	0	0	2	0	0	0	2	2	0	0	2	0	0	0	2	0	2	0	0	0	0	2	1	0
ENSMUSG00000036500	0	0	0	0	0	0	1	0	0	3	0	0	2	0	2	0	1	0	0	0	0	1	0	0	0	0	0	0	0	2	0	0	0	0	0	2	0	0	0	0	0	0	0	0	0	0	0	0	0
ENSMUSG00000026247	0	1	0	1	0	0	0	0	2	0	0	2	4	5	0	0	2	5	3	0	0	1	0	0	0	2	0	0	0	0	3	0	0	0	0	1	0	2	0	0	4	4	2	2	0	0	1	1	0
ENSMUSG00000036480	0	0	2	2	0	0	0	0	2	0	0	0	0	0	0	0	4	0	0	1	0	0	0	0	0	0	2	0	2	0	0	3	0	0	0	0	1	0	0	0	2	0	0	2	2	0	0	0	0
ENSMUSG00000026251	0	2	0	2	0	0	0	0	4	0	1	0	0	0	0	0	4	0	0	2	0	1	1	0	0	3	0	0	0	0	1	0	0	3	0	0	0	2	0	0	0	0	2	0	0	0	0	0	0
ENSMUSG00000026253	0	0	0	0	0	0	0	0	2	1	0	0	0	1	0	0	0	1	2	0	0	1	2	0	0	0	0	0	0	2	0	0	0	0	0	7	0	0	0	0	0	0	0	1	0	0	0	0	0
ENSMUSG00000026254	61	28	44	35	22	60	48	108	14	94	31	70	18	42	39	8	17	15	54	88	46	40	27	90	44	27	46	6	59	27	74	67	55	88	33	65	22	19	34	27	58	43	122	53	37	35	50	81	34
ENSMUSG00000088318	0	0	0	0	0	0	0	0	0	0	0	0	0	0	0	0	0	0	0	0	0	0	0	0	0	0	0	0	0	0	0	0	0	0	0	0	0	0	0	0	0	0	0	0	0	0	0	0	0
ENSMUSG00000089821	0	0	0	0	0	0	0	0	0	0	0	0	0	0	0	0	0	0	0	0	0	0	0	0	0	0	0	0	0	0	0	0	0	0	0	0	0	0	0	0	0	0	0	0	0	0	0	0	0
ENSMUSG00000095281	0	0	0	0	0	0	0	0	0	0	0	0	0	0	0	0	0	0	0	0	0	0	0	0	0	0	0	0	0	0	0	0	0	0	0	0	0	0	0	0	0	0	0	0	0	0	0	0	0
ENSMUSG00000079436	0	1	0	0	0	0	0	0	1	1	0	0	0	0	0	0	0	0	0	0	0	0	0	1	0	0	0	0	0	1	0	0	0	1	0	0	0	1	0	0	0	0	0	0	0	0	0	0	0
ENSMUSG00000089613	0	0	0	0	0	0	0	0	0	0	0	0	0	0	0	0	0	0	0	0	0	0	0	0	0	0	0	0	0	0	0	1	0	0	0	0	0	0	0	0	1	0	0	0	0	0	0	0	0
ENSMUSG00000026258	0	0	0	0	2	0	0	0	1	0	0	0	0	0	1	0	1	0	0	1	0	0	0	1	0	0	0	0	0	0	0	0	0	0	0	0	0	0	0	0	0	0	0	0	0	0	0	0	0
ENSMUSG00000091123	0	0	0	0	0	0	0	0	0	0	0	0	0	0	0	0	0	0	0	0	0	0	0	0	0	0	0	0	0	0	0	0	0	0	0	4	2	0	0	0	0	0	0	0	0	0	0	2	0
ENSMUSG00000090994	0	0	0	0	0	0	0	0	0	0	0	2	0	0	0	0	0	0	0	0	0	0	0	0	0	2	0	0	0	0	0	0	0	0	0	0	0	0	0	0	0	0	0	0	0	0	0	0	0
ENSMUSG00000026289	6	4	14	10	5	21	14	9	5	13	14	23	4	4	14	2	3	5	6	9	5	14	0	31	5	2	12	5	23	12	15	14	4	14	4	11	4	3	2	0	3	13	36	7	3	16	9	23	14
ENSMUSG00000087968	0	0	0	0	0	1	0	0	0	0	0	0	0	0	0	0	0	0	0	0	0	0	1	0	1	0	1	0	2	0	0	0	0	1	0	1	0	1	0	0	0	0	1	0	0	0	0	0	0
ENSMUSG00000089281	0	0	0	0	0	0	0	0	0	0	0	0	0	0	0	0	1	0	0	0	0	2	0	0	0	0	0	0	0	0	0	0	0	0	0	0	0	0	0	0	0	0	0	0	0	0	0	0	0
ENSMUSG00000073623	0	0	0	0	2	0	0	0	2	0	0	0	0	0	0	0	0	0	0	0	0	0	0	0	0	0	0	0	0	0	0	0	0	0	0	1	0	0	0	0	0	0	0	0	0	0	1	0	0
ENSMUSG00000070738	6	9	16	22	3	12	15	39	6	11	16	18	2	8	13	3	7	17	16	9	12	10	15	24	13	0	4	4	16	12	7	25	12	42	7	14	3	6	14	0	10	15	25	3	11	20	4	30	12
ENSMUSG00000095942	0	0	0	0	0	0	0	0	0	0	0	0	0	0	0	0	0	0	0	0	0	0	0	0	0	0	0	0	0	0	0	0	0	0	0	0	0	0	0	0	0	0	0	0	0	0	0	0	0
ENSMUSG00000084021	0	1	0	0	0	0	1	2	0	0	0	0	0	0	0	0	0	0	0	0	0	0	0	0	0	0	0	0	0	0	0	0	0	0	0	2	0	0	0	0	0	0	0	0	0	0	0	0	0
ENSMUSG00000083478	0	0	0	0	0	0	0	0	0	0	0	0	0	0	0	0	0	0	0	0	0	0	0	0	0	1	0	0	0	0	0	0	0	0	0	0	0	0	0	0	0	0	0	0	0	0	0	0	0
ENSMUSG00000082837	0	0	0	0	0	0	0	2	0	0	0	0	0	0	0	0	0	0	0	0	0	0	0	0	0	0	0	0	0	0	0	0	0	0	0	0	0	0	0	0	0	0	0	0	0	0	0	0	0
ENSMUSG00000084195	0	0	0	0	0	0	0	0	0	0	0	0	0	0	0	0	0	0	1	0	0	0	0	0	2	0	0	0	0	0	0	0	0	0	0	0	0	0	0	0	0	0	0	0	0	0	0	0	0
ENSMUSG00000081261	0	0	0	0	0	0	0	0	0	0	0	0	0	0	0	0	0	0	0	0	0	0	0	0	0	0	1	0	0	0	0	0	0	0	0	0	0	0	0	0	0	0	0	0	0	0	0	0	0
ENSMUSG00000081602	0	0	0	0	0	0	0	0	0	0	0	0	0	0	0	0	0	0	0	0	0	0	0	0	0	0	0	0	0	0	0	0	0	0	0	0	0	0	0	0	0	0	0	0	0	0	0	0	0
ENSMUSG00000082513	0	0	0	0	0	0	0	0	0	0	0	0	0	0	0	0	0	0	0	0	0	0	0	0	0	0	0	0	0	0	0	0	0	0	0	1	0	0	0	0	0	0	0	0	0	0	0	0	0
ENSMUSG00000082677	0	0	0	0	0	0	0	2	2	0	0	0	0	0	0	0	0	0	0	0	0	2	0	2	0	0	1	0	0	0	0	0	0	0	0	0	0	0	0	0	0	4	0	0	0	0	0	0	0
ENSMUSG00000081488	0	0	0	0	0	0	0	2	1	0	0	0	0	0	0	0	4	0	0	0	0	0	0	0	0	0	0	0	0	0	0	0	0	0	0	0	0	0	0	0	0	0	0	0	0	0	0	0	0
ENSMUSG00000083277	0	0	0	0	0	0	0	0	1	0	0	0	0	0	0	0	0	0	0	0	0	0	0	0	0	0	0	0	0	0	0	0	0	1	0	0	0	0	0	0	0	0	0	0	0	0	0	0	0
ENSMUSG00000081984	0	0	0	0	0	0	0	0	0	0	0	0	0	0	0	0	0	0	0	0	2	0	0	0	0	0	0	0	0	0	0	0	0	0	2	2	0	0	0	0	0	0	0	0	0	0	2	0	0
ENSMUSG00000089960	0	0	0	0	0	0	0	0	0	0	0	0	0	1	0	0	3	0	0	0	0	0	0	1	0	0	0	0	0	0	0	0	0	0	0	0	0	0	0	0	0	0	0	0	0	0	0	0	0
ENSMUSG00000079429	4	15	8	5	6	5	9	14	43	13	4	2	6	8	14	10	27	8	17	14	3	20	5	23	5	16	7	16	10	21	14	8	9	12	5	20	8	10	8	5	8	7	19	7	3	15	10	24	9
ENSMUSG00000044783	18	17	25	27	20	24	22	33	26	36	19	30	18	24	40	19	31	19	24	36	45	25	34	59	24	17	28	12	69	41	55	68	26	65	32	40	21	12	18	18	61	27	112	26	38	46	33	52	17
ENSMUSG00000085420	0	0	0	0	0	0	0	0	0	0	1	0	0	1	0	4	0	0	0	0	0	1	0	0	0	0	1	0	0	0	0	0	0	0	0	0	0	0	0	0	0	0	0	0	0	0	0	0	0
ENSMUSG00000026295	0	1	0	0	0	0	0	0	0	0	0	0	0	1	0	0	0	1	1	0	0	0	0	1	0	0	0	2	1	0	0	0	0	0	0	0	0	0	0	0	0	0	0	0	0	0	0	3	0
ENSMUSG00000062310	0	0	0	0	0	0	0	0	0	0	0	0	0	1	3	0	0	0	0	0	0	0	0	0	0	0	0	0	2	0	1	0	0	0	0	0	0	0	0	0	0	0	0	0	0	0	0	0	0
ENSMUSG00000049866	8	15	23	19	25	30	46	31	8	34	22	12	14	29	54	4	6	51	17	29	34	17	14	34	28	11	54	4	59	43	62	61	25	56	26	30	35	18	36	18	48	23	85	31	33	17	25	41	22
ENSMUSG00000097398	0	0	0	0	0	0	1	0	0	1	0	0	0	1	0	0	0	0	0	0	0	0	0	0	0	0	0	0	0	0	0	0	0	0	0	0	0	0	0	0	0	0	0	0	0	0	0	0	0
ENSMUSG00000088371	0	0	1	0	0	0	0	0	0	0	0	0	0	0	0	0	0	0	0	0	0	0	0	0	0	0	0	0	0	0	0	0	0	0	0	0	0	0	0	0	0	0	0	0	0	0	0	0	0
ENSMUSG00000088775	0	0	0	0	0	0	0	0	0	0	0	0	0	0	0	0	0	0	0	0	0	0	0	0	0	0	0	0	0	0	0	0	0	0	0	0	0	0	0	0	0	0	0	0	0	0	0	0	0
ENSMUSG00000034486	0	0	0	0	0	1	0	0	1	0	0	0	0	0	0	0	1	0	0	0	0	0	2	0	0	0	0	0	1	0	2	0	0	0	0	0	0	2	0	0	0	0	0	0	0	0	0	0	0
ENSMUSG00000092627	0	0	0	0	0	0	0	0	0	0	0	0	0	0	0	0	0	0	0	0	0	0	0	0	0	0	0	0	0	0	0	0	0	0	0	0	0	0	0	0	0	0	0	0	0	0	0	0	0
ENSMUSG00000067081	0	0	0	0	3	0	0	0	0	0	0	0	0	4	1	2	2	0	0	0	0	1	2	0	0	0	3	0	0	0	0	0	1	0	0	0	1	0	4	0	0	1	0	0	0	0	0	1	0
ENSMUSG00000044337	0	2	0	0	0	2	0	0	2	0	0	0	0	0	2	1	4	0	0	2	2	0	0	4	0	0	0	3	0	0	0	2	1	0	2	2	0	1	0	0	2	2	0	0	0	2	0	0	0
ENSMUSG00000098368	0	0	0	0	0	0	0	0	0	0	0	0	0	0	0	0	0	0	0	0	0	0	0	0	0	0	0	0	0	0	0	0	0	0	0	0	0	0	0	0	0	0	0	0	0	0	0	0	0
ENSMUSG00000034432	7	3	10	17	9	20	22	60	7	24	14	38	7	18	28	0	4	20	37	34	32	41	8	37	12	19	27	5	39	23	39	44	37	51	28	12	12	20	12	6	16	13	52	29	32	48	23	38	14
ENSMUSG00000056128	0	2	0	0	0	0	0	0	0	0	0	0	0	4	0	0	0	2	0	0	0	0	0	1	0	0	0	0	0	0	0	2	0	0	1	0	0	0	0	0	0	0	0	0	0	0	0	0	0
ENSMUSG00000026303	0	2	0	1	0	2	0	0	5	1	0	0	0	2	1	0	2	2	2	1	0	0	0	0	2	0	0	2	0	2	0	0	0	1	0	2	0	1	1	0	3	2	0	0	0	0	1	4	1
ENSMUSG00000090550	0	0	0	0	0	0	0	0	0	0	0	0	0	0	0	0	0	0	0	0	0	0	0	0	0	0	0	0	0	0	0	0	0	0	0	0	0	0	0	0	0	0	0	0	0	0	0	0	0
ENSMUSG00000070732	0	0	0	0	0	0	0	0	3	0	0	0	0	0	0	2	0	0	0	0	2	2	0	0	0	0	0	0	0	0	0	0	0	0	0	0	0	0	0	0	0	2	0	0	0	0	0	0	0
ENSMUSG00000034353	2	4	1	3	4	0	6	0	2	6	4	0	0	0	0	1	2	1	4	6	0	2	3	2	5	6	8	1	2	0	4	2	0	1	0	5	0	5	8	3	2	3	4	0	2	2	4	2	7
ENSMUSG00000034343	20	10	6	18	10	29	15	44	5	24	17	15	8	7	14	4	10	12	34	18	13	14	11	32	12	11	8	0	45	6	12	28	26	22	14	19	9	14	6	4	20	4	31	13	20	12	14	15	10
ENSMUSG00000083064	0	5	4	0	2	0	0	1	0	1	0	1	0	0	1	0	0	1	3	0	2	1	1	5	0	0	2	0	0	0	4	0	0	0	2	0	1	2	0	2	0	0	0	1	0	0	1	2	0
ENSMUSG00000097285	0	0	2	0	0	0	1	0	0	0	1	1	0	2	1	0	0	0	0	2	0	1	0	0	2	0	1	1	0	3	0	0	0	1	0	0	1	0	0	0	0	0	1	1	0	0	0	0	1
ENSMUSG00000026307	2	3	0	0	2	1	0	4	2	2	1	0	0	6	1	4	2	0	6	6	0	0	3	2	2	0	3	1	4	0	2	11	4	5	6	2	0	0	4	2	0	8	6	0	3	4	1	5	2
ENSMUSG00000090322	0	0	0	1	0	0	0	0	0	0	0	0	0	0	1	0	0	0	0	0	0	0	0	0	0	0	0	0	0	0	0	0	1	0	0	0	0	0	0	0	0	0	0	0	0	0	0	3	0
ENSMUSG00000049515	0	0	0	1	0	0	0	1	1	2	1	0	2	0	1	0	2	0	0	2	0	2	0	0	0	1	1	2	0	0	1	0	4	1	0	2	2	2	3	0	2	1	0	0	0	2	1	0	0
ENSMUSG00000047443	0	0	0	0	0	0	0	2	6	0	1	0	0	0	0	0	8	2	2	3	2	0	0	0	0	0	1	0	1	0	0	0	1	2	0	0	0	5	0	0	0	1	7	0	2	0	0	4	0
ENSMUSG00000026309	2	6	11	9	8	15	8	34	2	20	16	9	5	10	28	6	3	2	18	18	6	19	14	27	8	6	16	3	12	10	18	22	19	30	6	10	9	8	12	9	16	16	10	15	11	12	10	17	2
ENSMUSG00000067071	22	12	22	16	24	13	28	20	2	35	11	8	12	14	7	7	5	4	37	26	14	25	8	37	17	12	33	2	29	22	41	14	20	18	10	23	12	19	26	13	18	11	54	5	24	13	13	15	16
ENSMUSG00000055866	2	0	0	1	0	5	0	9	6	1	2	2	1	0	2	3	8	4	2	3	4	0	0	2	0	3	0	4	4	7	3	5	4	1	4	2	6	1	0	0	0	2	3	3	2	4	0	2	0
ENSMUSG00000034292	0	0	5	0	2	0	3	2	0	6	0	6	1	2	0	0	2	0	2	7	3	0	1	1	0	6	0	0	1	2	9	0	7	2	2	2	2	0	0	4	0	0	12	1	0	2	3	2	0
ENSMUSG00000026311	0	3	5	4	2	9	4	14	4	4	3	0	1	8	9	2	4	4	6	2	4	1	2	5	4	5	0	7	12	8	4	6	3	4	4	6	2	2	3	0	4	10	2	1	5	5	2	14	3
ENSMUSG00000007805	0	0	0	0	0	0	0	0	2	0	0	0	0	0	0	0	0	0	0	0	0	0	1	0	0	0	0	0	0	0	0	0	0	0	0	0	0	0	0	0	0	0	0	0	0	0	0	0	0
ENSMUSG00000073617	2	4	0	2	0	10	8	8	0	4	1	5	2	6	3	0	0	0	2	4	4	2	2	5	6	4	4	0	2	3	4	3	3	10	4	2	7	2	0	0	4	7	6	1	0	2	2	8	2
ENSMUSG00000096941	0	2	0	0	0	2	1	0	4	2	0	2	2	0	4	1	6	0	0	2	6	0	2	2	2	0	0	2	2	0	0	2	0	8	3	2	0	0	7	0	2	1	4	0	1	0	0	0	0
ENSMUSG00000026260	48	36	27	53	30	50	47	125	4	83	29	43	18	34	49	9	10	49	90	122	51	92	31	75	32	35	67	8	96	32	81	133	55	107	60	71	37	35	29	24	62	55	140	38	45	82	35	74	28
ENSMUSG00000098288	0	0	0	0	0	0	0	0	0	0	0	0	0	0	0	0	2	0	0	0	0	0	0	0	0	0	0	0	0	0	0	0	0	0	0	0	0	0	0	0	0	0	0	0	0	0	0	0	0
ENSMUSG00000067064	0	0	0	0	0	0	2	1	0	0	0	0	0	0	0	0	2	0	0	2	0	0	0	0	2	0	0	0	0	0	0	2	0	0	0	0	0	0	0	0	1	0	0	0	0	0	0	1	0
ENSMUSG00000057464	0	0	0	0	0	0	0	0	0	0	0	0	0	0	4	0	0	0	0	0	0	3	0	0	0	0	0	1	0	2	0	0	0	0	0	0	0	0	0	0	0	0	0	0	0	0	0	0	0
ENSMUSG00000042849	0	2	0	0	0	0	0	0	0	0	1	1	0	0	0	0	0	0	0	0	0	0	0	0	0	0	0	2	0	1	0	1	0	0	0	0	2	0	0	0	2	0	0	0	0	0	0	0	0
ENSMUSG00000097001	0	0	0	0	0	0	0	0	0	0	0	0	0	0	0	0	2	0	0	0	0	0	0	0	0	0	0	0	0	0	0	0	0	0	0	0	0	0	0	0	0	0	0	0	0	0	0	0	0
ENSMUSG00000058904	0	0	0	0	2	0	0	0	0	0	0	0	0	0	0	0	2	0	0	0	0	0	0	0	0	0	0	0	0	2	0	0	0	0	0	0	0	0	0	0	2	0	0	0	2	0	0	0	0
ENSMUSG00000046300	0	0	0	0	0	0	0	0	2	0	0	0	0	0	1	0	0	0	0	0	0	0	0	0	0	1	0	0	0	0	0	0	0	0	0	0	0	0	0	0	0	0	0	0	0	0	0	0	0
ENSMUSG00000062497	0	0	0	2	0	0	0	0	3	0	0	0	0	0	0	0	0	0	0	0	0	0	0	3	1	0	0	2	0	0	0	0	0	0	0	0	0	0	0	0	0	0	0	0	0	0	0	1	2
ENSMUSG00000063583	0	0	0	0	0	0	0	0	0	0	0	0	0	2	0	0	0	0	0	0	0	0	0	0	0	0	0	2	0	0	0	2	0	0	0	0	0	0	0	0	0	0	0	0	0	0	0	0	0
ENSMUSG00000061616	0	0	0	0	0	0	0	0	2	0	0	1	0	0	0	0	3	0	2	0	0	0	0	0	0	0	0	0	0	0	1	0	0	0	0	0	0	0	0	0	0	0	2	0	0	0	2	0	0
ENSMUSG00000073616	25	62	45	57	46	74	90	84	4	80	41	37	23	38	59	14	17	35	84	96	30	82	27	55	25	69	73	13	58	51	74	106	67	77	49	37	26	51	56	30	44	62	130	34	82	58	42	69	28
ENSMUSG00000044055	0	0	0	0	0	4	0	0	2	2	0	2	0	2	1	0	0	0	0	0	0	1	0	0	2	0	0	0	0	1	2	0	0	0	1	0	0	2	0	0	0	0	2	0	0	1	2	0	0
ENSMUSG00000034220	4	0	2	3	0	4	0	8	0	6	2	2	2	4	5	2	6	0	3	0	2	6	3	3	4	2	1	2	10	5	2	17	2	6	0	2	0	3	0	0	0	5	4	0	0	8	4	4	4
ENSMUSG00000065470	0	0	0	0	0	0	0	0	0	0	0	0	0	0	0	0	0	0	0	0	0	0	0	0	0	0	0	0	1	0	0	0	0	0	0	0	0	0	0	0	0	0	0	0	0	0	0	0	0
ENSMUSG00000034212	0	4	0	1	0	1	1	0	3	0	2	0	2	1	0	0	4	0	2	2	0	0	0	5	1	1	0	1	1	3	1	2	0	0	2	0	0	0	0	1	0	2	0	0	0	0	0	2	0
ENSMUSG00000047067	0	0	0	0	0	0	0	0	3	4	0	2	0	0	2	2	1	0	1	0	0	2	0	4	1	0	2	0	0	2	2	0	2	5	2	0	4	4	0	0	0	1	3	2	2	6	0	2	4
ENSMUSG00000097251	0	0	0	2	0	0	0	2	0	0	0	0	0	0	0	0	2	1	2	0	2	2	0	0	0	0	0	4	0	1	2	0	0	1	0	0	0	0	0	0	0	0	0	0	2	0	2	0	0
ENSMUSG00000026269	11	9	12	14	16	30	22	36	19	16	12	10	11	4	21	8	14	10	20	40	28	41	32	68	10	21	21	7	28	22	23	54	19	54	23	21	11	11	4	1	16	19	61	22	20	64	21	47	11
ENSMUSG00000026270	1	1	1	4	6	6	5	12	0	5	7	0	1	2	4	2	8	0	8	7	10	4	2	2	0	8	7	0	1	1	0	8	5	16	6	6	0	6	1	3	2	6	12	2	0	12	2	6	2
ENSMUSG00000026271	0	0	1	0	0	0	0	0	1	1	0	0	0	2	4	0	2	0	0	0	0	2	0	2	0	2	0	3	0	0	2	0	0	0	0	0	0	3	1	4	0	2	2	0	0	4	0	0	0
ENSMUSG00000045091	0	2	0	0	0	2	2	2	0	0	0	0	0	1	4	0	0	0	0	0	0	0	0	0	0	0	0	0	0	0	1	0	0	1	0	0	0	0	0	0	0	0	0	0	0	0	0	0	0
ENSMUSG00000026272	0	0	0	1	0	0	1	0	2	0	0	0	0	0	1	0	0	0	0	0	0	0	0	0	0	1	0	1	0	1	0	0	0	0	0	0	0	0	0	0	0	0	0	0	0	0	0	0	0
ENSMUSG00000034159	0	0	0	0	0	0	0	0	1	2	0	0	0	1	0	0	2	2	0	0	2	1	0	0	0	0	0	1	1	0	0	0	0	0	0	1	0	2	2	0	0	0	0	0	0	0	4	2	0
ENSMUSG00000084989	0	0	0	0	1	0	0	0	2	0	0	0	0	2	1	1	0	1	0	3	0	0	1	0	4	3	2	2	0	0	0	4	0	2	0	2	0	0	0	0	0	0	0	0	0	0	0	2	0
ENSMUSG00000047793	4	3	2	0	2	2	0	3	6	1	1	2	0	0	0	2	8	4	0	2	4	0	4	4	2	1	2	4	2	5	4	2	4	0	0	2	0	8	1	1	2	0	1	0	2	0	0	0	0
ENSMUSG00000098997	0	0	0	0	0	0	0	0	0	0	0	0	0	0	0	0	0	0	0	0	0	0	0	0	0	0	0	0	0	0	0	0	0	0	0	0	0	0	0	0	0	0	1	0	0	0	0	0	0
ENSMUSG00000026273	2	6	0	6	0	1	8	16	4	3	0	0	3	1	2	0	2	6	4	10	2	0	4	10	2	8	10	0	4	14	4	2	4	11	3	8	0	6	6	2	4	3	6	4	0	4	7	4	0
ENSMUSG00000026275	7	8	6	8	0	14	11	32	15	12	4	13	3	8	11	10	9	10	8	19	6	29	9	14	8	15	30	7	18	13	11	24	8	30	8	12	5	9	19	6	16	16	31	9	24	7	13	16	3
ENSMUSG00000098689	0	1	0	0	0	0	0	0	0	0	0	0	0	0	0	0	0	0	0	0	0	0	1	0	0	0	0	0	0	0	1	2	0	0	0	0	0	0	0	0	0	0	0	0	0	0	0	0	2
ENSMUSG00000064389	0	0	0	0	0	0	0	0	0	0	0	0	0	0	0	0	0	0	0	1	0	0	0	0	0	0	0	0	0	0	1	0	0	0	0	0	0	0	0	0	0	0	0	0	0	0	0	0	0
ENSMUSG00000034107	0	0	1	0	0	0	0	1	0	2	0	1	0	0	0	1	2	0	2	2	0	2	4	2	0	0	0	1	0	0	1	1	0	1	0	4	0	0	1	1	0	0	0	0	0	1	6	3	2
ENSMUSG00000090489	0	0	0	0	2	2	0	0	0	0	0	1	1	0	0	0	0	0	0	0	0	4	0	0	4	0	0	0	0	2	0	0	0	1	0	2	0	0	0	2	0	0	0	0	0	2	0	0	0
ENSMUSG00000026276	14	3	25	22	10	51	25	53	13	37	20	35	20	16	27	6	21	19	22	39	36	25	25	59	19	18	18	9	40	37	31	72	23	73	43	34	12	9	22	18	31	28	92	26	40	56	12	75	18
ENSMUSG00000026277	10	6	12	16	15	8	10	22	6	17	3	3	3	7	12	8	4	8	19	4	3	23	13	16	3	3	8	2	13	11	21	36	10	22	8	21	4	7	7	3	16	6	31	6	7	6	8	24	16
ENSMUSG00000026278	2	0	3	0	0	0	0	0	1	0	0	0	0	0	0	0	0	0	0	0	0	2	2	2	2	0	0	0	2	2	0	1	0	0	1	0	0	0	0	1	0	0	0	0	0	0	1	0	0
ENSMUSG00000026280	18	13	17	20	4	35	12	32	8	27	26	22	4	22	24	9	12	14	31	26	16	31	15	36	17	8	16	7	40	11	20	33	20	44	16	20	11	17	12	7	8	10	42	21	21	17	10	40	13
ENSMUSG00000026281	9	16	7	2	16	15	11	22	8	17	17	30	6	15	22	4	3	24	31	27	30	26	12	18	7	14	23	6	12	16	34	28	29	34	8	33	6	13	20	2	16	3	31	17	14	16	20	31	7
ENSMUSG00000026283	3	5	0	0	4	6	6	14	6	2	4	12	2	2	6	4	8	10	0	7	12	4	4	8	0	2	4	4	11	2	5	4	3	2	0	4	2	0	6	0	8	14	24	4	15	3	4	5	2
ENSMUSG00000088961	0	0	0	0	0	0	0	0	0	0	0	0	0	0	0	0	0	0	0	0	0	0	0	0	0	0	0	0	0	2	0	0	0	0	0	0	0	0	0	0	0	0	0	0	0	0	0	0	0
ENSMUSG00000094651	0	0	0	0	0	0	0	2	0	0	0	0	0	0	0	0	0	0	0	0	0	2	0	0	0	0	0	1	2	0	0	0	0	0	0	0	0	0	0	0	0	0	0	0	0	0	0	0	0
ENSMUSG00000093805	0	0	0	0	0	0	0	0	0	0	0	0	0	0	0	0	0	0	1	1	0	0	0	0	0	0	0	0	0	0	0	0	0	0	0	0	0	0	0	0	0	0	0	0	0	0	0	0	0
ENSMUSG00000073608	0	0	0	0	0	0	0	4	2	0	0	2	0	0	0	0	4	0	0	0	0	0	0	0	0	0	0	0	0	0	0	0	0	0	0	0	0	0	0	0	0	0	0	0	0	0	0	1	1
ENSMUSG00000034000	0	0	0	0	0	0	0	1	2	1	0	0	3	3	0	0	0	0	0	0	0	0	0	4	0	1	0	8	0	0	0	0	0	0	0	0	0	0	0	0	0	4	0	0	0	0	0	0	0
ENSMUSG00000026285	18	30	34	30	18	34	37	88	6	78	28	49	13	35	46	3	12	5	54	26	20	41	11	59	17	5	27	2	55	30	24	55	48	72	19	48	4	11	21	12	29	29	75	32	29	43	19	56	12
ENSMUSG00000077413	0	1	0	0	0	0	0	0	0	0	0	0	0	0	0	0	0	0	0	0	0	0	0	0	0	0	0	0	0	0	0	0	0	0	0	0	0	0	0	0	0	0	0	0	0	0	0	0	0
ENSMUSG00000089310	0	0	0	0	0	0	0	0	0	0	0	0	0	0	0	0	0	0	0	0	0	0	0	0	0	0	0	0	0	0	0	0	0	0	0	0	0	0	0	0	0	0	0	0	0	0	0	0	0
ENSMUSG00000051185	4	10	8	7	2	10	10	16	0	5	4	6	1	14	23	4	2	9	11	30	13	14	4	12	4	6	10	2	3	6	25	18	15	8	14	6	13	7	8	6	16	10	22	5	8	11	2	14	8
ENSMUSG00000081051	472	296	441	406	338	375	493	351	8	466	338	376	237	306	368	94	49	298	250	401	233	364	148	481	302	339	416	32	383	308	470	485	358	325	339	320	294	298	410	243	461	307	508	253	333	323	302	489	305
ENSMUSG00000040710	2	0	6	1	2	12	1	8	0	6	6	4	1	2	6	0	2	2	8	5	6	10	2	0	2	1	0	2	2	2	4	10	2	7	6	2	0	0	0	0	2	4	16	0	2	2	2	14	0
ENSMUSG00000095955	0	0	0	0	0	0	0	0	0	0	0	0	0	0	0	0	0	0	0	0	0	0	0	0	0	0	0	0	0	0	0	0	0	0	0	0	0	0	0	0	0	0	0	0	0	0	0	0	0
ENSMUSG00000080345	0	0	0	0	0	0	0	0	0	0	0	0	0	0	0	1	0	0	0	0	0	0	0	0	0	0	0	0	0	0	0	0	0	0	0	0	0	0	0	0	0	0	0	0	0	0	0	0	0
ENSMUSG00000096585	0	0	1	0	0	0	0	0	0	0	0	0	0	0	0	0	0	0	0	0	0	0	0	0	0	0	0	0	0	0	0	0	0	1	0	0	0	0	0	0	0	0	0	0	0	0	0	0	0
ENSMUSG00000095610	0	0	0	0	0	0	0	0	0	0	0	0	0	0	0	0	0	0	0	0	0	0	0	0	0	0	0	0	0	0	0	0	0	0	0	0	0	0	0	0	0	0	0	0	0	0	0	0	0
ENSMUSG00000077255	0	0	0	0	0	0	0	0	0	0	0	0	0	0	0	0	0	0	0	0	0	0	0	0	0	0	0	0	0	0	0	0	0	0	0	0	0	0	0	0	0	0	0	0	0	0	0	0	0
ENSMUSG00000097814	0	0	0	0	0	0	0	0	1	0	0	0	0	1	0	2	0	0	0	0	0	0	0	5	0	0	0	2	0	0	0	4	2	0	0	0	0	0	0	0	0	0	0	0	0	0	0	0	0
ENSMUSG00000097480	0	0	1	0	0	0	0	0	0	0	1	0	0	0	0	0	0	0	0	2	0	0	0	0	0	0	0	0	2	0	0	0	2	0	0	0	0	0	0	0	0	0	0	0	0	0	2	0	0
ENSMUSG00000044757	0	1	0	2	2	0	0	1	0	1	0	0	0	0	0	0	0	1	1	1	0	1	0	1	0	0	1	0	1	0	0	0	0	0	1	2	0	2	0	0	2	0	0	0	1	0	0	0	0
ENSMUSG00000040648	0	1	2	2	2	4	2	10	2	6	10	4	2	0	5	3	2	6	3	3	3	14	2	12	7	0	0	3	4	3	3	10	0	4	2	11	10	4	1	2	0	6	6	2	3	2	5	14	2
ENSMUSG00000089169	0	0	0	0	0	0	0	0	0	0	0	0	0	0	0	0	0	0	0	0	0	0	0	0	0	0	0	0	0	0	0	0	0	0	0	0	0	0	0	0	0	0	0	0	0	0	0	0	0
ENSMUSG00000089782	7	12	13	14	6	23	10	15	0	12	7	9	7	4	3	2	0	7	5	16	8	11	2	20	9	8	10	0	9	5	16	10	9	15	5	9	1	13	8	5	13	13	19	5	6	9	13	19	11
ENSMUSG00000096085	0	0	0	1	0	0	0	0	0	0	0	0	0	0	0	0	0	0	0	0	0	0	0	0	0	0	0	0	0	0	0	0	0	0	0	0	0	0	0	0	0	0	0	0	0	0	0	0	0
ENSMUSG00000097608	0	0	0	0	0	0	0	0	0	0	0	0	2	2	4	0	0	0	0	2	0	0	0	0	0	0	0	0	0	0	0	0	0	0	0	0	0	0	0	0	0	0	0	0	2	0	0	0	0
ENSMUSG00000089791	2	2	0	1	0	0	0	0	2	0	0	0	0	0	0	0	0	0	0	1	0	0	0	0	0	0	0	0	0	0	0	0	2	0	0	0	0	0	0	2	0	0	0	0	0	0	0	0	0
ENSMUSG00000096193	0	0	0	0	0	0	0	0	0	0	0	0	0	0	0	0	0	0	0	0	0	1	0	0	0	0	0	0	0	0	0	0	0	0	0	0	0	0	0	0	0	0	0	0	0	0	0	0	0
ENSMUSG00000087804	0	0	0	0	0	0	0	0	0	0	0	0	0	0	0	0	0	0	0	0	0	0	0	0	0	0	0	0	0	0	0	0	0	0	0	0	0	0	0	0	0	0	0	0	0	0	0	0	0
ENSMUSG00000082431	3	0	0	6	0	1	4	4	0	7	2	9	2	0	2	2	0	5	4	6	4	2	5	5	5	2	3	1	0	5	0	2	6	6	2	7	0	3	2	1	3	0	3	3	2	0	5	9	1
ENSMUSG00000087883	0	0	0	0	0	0	0	0	0	0	0	0	0	0	0	0	0	0	0	0	0	1	0	0	0	0	0	1	0	0	0	0	1	0	0	0	0	0	0	0	0	0	0	0	0	0	0	0	0
ENSMUSG00000077039	0	0	0	0	0	0	0	0	0	0	0	0	1	0	0	0	0	0	0	0	0	0	0	0	0	0	0	0	0	0	0	0	0	0	0	0	0	0	0	0	0	0	0	0	0	0	0	0	0
ENSMUSG00000077295	0	0	0	0	0	0	0	0	2	0	0	0	0	0	0	2	0	0	0	0	1	0	0	0	0	0	0	0	0	0	0	0	0	0	0	0	0	0	0	0	0	0	0	0	0	0	0	0	0
ENSMUSG00000088510	0	0	0	0	0	0	0	0	0	0	0	0	0	0	0	0	0	0	0	0	0	0	0	0	0	0	0	0	0	0	0	0	0	0	0	0	0	0	0	0	0	0	0	0	0	0	0	0	0
ENSMUSG00000087908	0	0	0	0	0	0	0	0	1	0	0	0	0	0	0	0	0	0	0	0	0	0	0	0	0	0	0	0	0	0	0	0	0	0	0	0	0	0	0	0	0	0	0	0	0	0	0	0	0
ENSMUSG00000088594	0	0	0	0	0	0	0	0	0	0	0	0	0	0	0	0	0	0	0	0	0	0	0	0	0	0	0	0	0	0	0	0	0	0	0	0	0	0	0	0	0	0	0	0	0	0	0	0	0
ENSMUSG00000088161	0	0	0	0	0	0	0	0	0	0	0	0	0	0	0	0	0	0	0	0	0	0	0	2	0	0	0	0	0	0	0	0	0	0	0	0	0	0	1	0	0	0	0	0	0	0	0	0	0
ENSMUSG00000080661	0	0	0	0	0	0	0	1	0	0	0	0	0	0	0	0	0	0	0	0	0	0	0	0	0	0	0	0	0	0	0	0	0	0	0	0	0	0	0	0	0	0	0	0	0	0	0	0	0
ENSMUSG00000084704	0	0	0	0	0	0	0	0	0	0	0	0	0	0	0	0	0	0	0	0	0	0	0	0	0	0	0	0	0	0	0	0	0	0	0	0	0	0	0	0	0	0	0	0	0	0	1	0	0
ENSMUSG00000089866	0	0	0	0	0	0	0	0	2	0	0	0	0	0	0	0	0	0	0	0	0	0	0	0	0	0	0	0	0	0	0	0	0	0	0	0	0	0	0	0	0	0	0	0	0	0	0	0	0
ENSMUSG00000047496	0	0	2	4	4	1	3	2	3	7	0	0	2	6	0	0	0	0	8	0	2	5	4	5	2	2	7	0	4	5	0	9	4	0	6	4	7	0	4	0	2	6	12	4	0	3	6	7	4
ENSMUSG00000097482	0	0	0	0	2	0	0	0	0	0	0	0	1	0	0	0	2	2	0	2	0	0	0	0	0	0	0	1	0	0	0	0	1	0	0	0	1	0	2	0	0	0	0	0	0	0	0	0	0
ENSMUSG00000067017	0	0	5	2	3	2	0	4	0	0	3	4	2	1	2	0	1	7	2	2	2	1	0	2	0	1	1	6	5	5	2	6	3	7	3	2	0	0	3	0	1	2	15	0	2	4	4	6	1
ENSMUSG00000076999	0	0	0	0	0	0	0	0	0	2	0	0	0	0	0	0	0	0	0	0	0	0	0	0	0	0	0	0	0	1	0	2	0	0	0	0	0	0	0	0	0	0	1	0	0	0	0	0	0
ENSMUSG00000026319	4	2	4	7	1	13	11	16	2	4	8	6	0	2	4	2	2	3	2	4	6	5	5	9	9	2	4	4	9	3	1	11	6	8	5	5	0	0	3	3	0	6	13	5	11	13	6	4	4
ENSMUSG00000026321	0	0	0	0	0	2	0	0	0	0	0	0	2	0	0	0	1	1	0	2	1	0	2	0	1	0	2	3	0	1	0	2	0	0	0	0	2	0	0	0	0	3	0	0	0	0	0	2	0
ENSMUSG00000089206	0	0	0	0	0	0	0	0	0	0	0	0	0	0	0	0	0	0	0	0	0	0	0	0	0	0	0	0	0	0	0	0	0	2	0	0	0	0	0	0	0	0	0	0	0	0	0	0	0
ENSMUSG00000038866	3	4	2	0	4	4	3	10	4	4	6	8	4	2	4	0	5	0	8	6	12	2	11	6	0	2	0	3	10	0	9	17	2	4	7	5	1	2	4	0	6	4	9	2	2	2	5	5	6
ENSMUSG00000097612	0	0	0	0	0	0	0	0	0	0	0	0	0	0	0	0	0	0	0	0	0	0	0	0	0	0	0	0	0	0	0	0	0	0	0	0	0	1	0	0	0	0	0	0	0	0	0	0	0
ENSMUSG00000098344	0	0	0	0	0	0	0	0	0	0	0	0	0	0	0	0	0	0	0	0	0	1	0	0	0	0	0	0	0	0	0	0	0	0	0	1	0	0	0	0	0	0	0	0	0	0	0	0	0
ENSMUSG00000009905	2	4	6	6	4	5	2	8	9	4	6	6	9	8	7	1	5	2	3	8	6	5	11	5	10	2	6	2	6	2	10	7	10	16	4	8	1	8	6	2	4	7	19	6	6	7	8	11	12
ENSMUSG00000009907	16	8	19	17	11	29	19	57	8	27	23	32	10	14	27	8	14	10	5	17	38	13	8	45	24	10	25	8	40	23	21	53	17	32	22	27	6	2	15	6	32	26	50	10	24	28	25	48	19
ENSMUSG00000067006	0	0	0	2	0	1	0	2	0	0	0	0	1	0	0	2	0	1	2	0	0	2	0	0	0	0	0	0	0	1	0	0	0	0	1	0	0	0	2	0	0	0	0	0	0	0	0	0	0
ENSMUSG00000083613	0	0	0	0	0	0	0	0	0	0	0	0	0	0	0	0	4	0	0	0	0	0	0	0	0	2	0	0	0	0	0	0	0	0	0	0	0	0	0	0	0	0	0	0	0	0	0	0	0
ENSMUSG00000048775	0	0	0	0	0	1	1	0	0	0	0	0	0	0	0	0	2	0	0	0	0	0	0	0	0	0	0	0	0	0	0	0	0	0	0	0	0	1	0	0	1	0	0	0	0	0	1	0	0
ENSMUSG00000084228	0	0	0	0	0	0	0	0	0	0	0	0	0	0	0	0	0	1	0	0	0	0	0	0	0	0	0	0	0	0	0	0	0	0	0	0	0	0	0	0	0	0	0	0	2	0	0	0	0
ENSMUSG00000044594	0	0	0	0	0	0	0	0	0	0	0	0	0	0	0	0	1	0	0	0	0	0	0	0	0	0	0	0	0	0	0	0	0	0	0	0	0	0	0	0	0	2	0	0	0	0	1	0	0
ENSMUSG00000058017	0	0	0	0	0	0	0	0	0	0	0	0	0	0	0	0	0	0	0	0	0	0	0	0	0	0	2	0	0	0	0	0	0	0	0	0	0	0	0	0	0	0	0	0	0	0	0	0	0
ENSMUSG00000083884	0	0	0	1	0	0	0	0	0	0	0	0	0	0	0	0	2	0	0	0	0	0	0	0	0	0	0	0	0	0	0	0	0	0	0	2	2	0	0	0	1	0	0	0	0	0	0	0	0
ENSMUSG00000080729	0	1	0	0	0	0	0	0	1	0	0	0	0	0	0	0	0	0	0	0	0	0	0	0	0	0	0	0	0	0	2	0	0	0	0	0	0	0	0	0	0	0	0	0	0	0	0	0	0
ENSMUSG00000081114	0	0	0	0	0	0	0	0	0	0	0	0	0	0	0	0	0	0	0	0	0	0	0	0	0	0	0	0	0	0	0	0	0	0	0	0	0	0	0	0	0	0	0	0	0	1	0	0	0
ENSMUSG00000073601	0	0	0	0	0	0	0	0	4	0	0	0	0	0	0	0	0	0	0	0	0	0	0	0	0	0	0	0	0	0	0	0	0	0	0	0	0	0	0	0	0	0	0	0	0	0	0	0	0
ENSMUSG00000084189	0	0	0	0	0	0	0	0	0	0	0	0	0	0	0	0	0	0	0	0	0	0	0	0	0	0	0	0	1	0	0	0	0	0	0	0	0	0	0	0	0	0	0	0	0	0	0	0	0
ENSMUSG00000026327	0	1	0	1	0	0	0	0	1	0	0	0	0	0	0	0	0	0	0	0	0	3	0	0	0	0	0	0	0	0	0	0	0	0	0	0	0	0	0	0	0	0	0	0	0	0	1	4	1
ENSMUSG00000087210	0	0	0	0	0	0	0	0	0	0	0	0	0	0	0	0	0	0	0	0	0	1	0	0	0	0	0	0	0	0	0	0	0	0	0	0	0	0	0	0	0	0	0	0	0	0	0	1	0
ENSMUSG00000067001	0	0	0	0	0	0	0	0	0	0	0	0	0	0	0	0	1	0	0	0	0	0	0	0	1	0	0	0	0	0	1	0	2	0	0	0	0	0	0	0	0	0	0	0	0	0	1	0	0
ENSMUSG00000089278	0	0	0	0	0	0	0	0	0	0	0	0	0	0	0	0	0	0	0	0	0	0	0	0	0	0	0	0	0	0	0	0	0	0	0	0	0	0	0	0	0	0	0	0	0	0	0	0	0
ENSMUSG00000062345	0	0	0	0	0	0	0	0	2	0	0	0	0	0	0	0	0	0	0	0	0	0	0	0	0	0	0	0	0	0	2	0	0	0	0	0	0	0	0	0	0	0	0	0	0	0	0	0	0
ENSMUSG00000092572	0	0	0	0	0	0	0	0	2	0	0	0	0	0	0	0	0	0	0	0	0	0	0	1	0	0	0	0	0	0	0	2	0	0	0	0	0	0	0	0	0	0	0	0	0	0	0	0	0
ENSMUSG00000098034	0	0	0	0	0	0	0	0	0	0	0	0	0	0	0	0	0	0	0	0	0	0	0	0	0	0	0	0	0	0	0	0	0	0	0	0	0	0	0	0	0	0	0	0	0	0	0	0	0
ENSMUSG00000026315	0	0	0	0	2	0	0	0	0	0	0	0	0	0	0	0	4	0	0	0	2	0	0	0	0	2	0	0	0	0	2	0	0	0	0	0	0	0	0	0	0	0	0	0	0	0	0	0	0
ENSMUSG00000086161	0	0	0	0	0	0	0	0	0	0	0	0	1	0	1	0	0	0	0	0	0	0	0	0	0	0	0	0	0	0	0	0	0	1	0	0	0	2	0	0	0	0	0	0	0	0	0	0	0
ENSMUSG00000096241	0	0	0	0	0	0	0	0	0	1	0	0	0	0	0	0	0	0	0	0	0	0	0	1	0	0	0	0	0	2	0	0	0	0	0	0	0	0	0	0	0	0	0	0	0	0	0	0	0
ENSMUSG00000077237	0	0	0	0	0	0	0	0	1	0	0	0	0	0	0	0	0	0	0	0	0	0	0	0	0	0	0	0	0	0	0	0	0	0	0	0	0	0	0	0	0	0	0	0	0	0	0	0	0
ENSMUSG00000089037	0	0	0	0	0	0	0	0	0	0	0	0	0	0	0	0	0	0	0	0	0	0	0	0	0	0	0	0	0	0	0	0	0	0	0	0	0	0	0	0	0	0	0	0	0	0	0	0	0
ENSMUSG00000084741	0	0	0	0	0	0	0	0	0	0	0	0	0	0	0	0	0	0	0	0	0	0	0	0	0	0	0	0	0	0	0	0	0	0	0	0	0	0	0	0	0	0	0	0	0	0	0	0	0
ENSMUSG00000047216	0	0	0	0	0	0	0	2	2	0	0	0	0	0	0	0	0	1	0	0	0	0	0	1	0	0	0	1	0	0	1	0	0	2	0	0	0	0	0	0	0	0	0	0	0	0	0	2	0
ENSMUSG00000038702	0	0	0	1	0	2	2	2	4	0	0	0	0	0	2	0	0	0	2	0	0	2	0	4	0	2	0	2	2	2	0	0	0	2	0	2	0	0	0	2	2	0	2	4	2	4	0	4	0
ENSMUSG00000088691	0	0	0	0	1	0	0	0	0	0	0	0	0	0	0	0	0	0	0	0	0	0	0	0	0	0	0	0	0	0	0	0	0	0	0	0	0	0	1	0	0	0	0	0	0	0	0	0	0
ENSMUSG00000084546	0	0	0	0	0	0	0	0	0	0	0	0	0	0	0	0	0	0	0	0	0	0	0	0	0	0	0	0	0	0	0	0	0	0	0	0	0	0	0	0	0	0	0	0	0	0	0	0	0
ENSMUSG00000092948	0	0	0	0	0	0	0	0	0	0	0	0	0	0	0	0	0	0	0	0	0	0	1	2	1	0	0	0	0	0	0	0	0	0	0	0	0	0	0	0	0	0	0	0	0	0	0	0	0
ENSMUSG00000094429	0	0	0	0	0	0	0	0	0	0	0	0	0	0	0	0	0	0	0	0	0	0	0	0	0	0	0	1	0	0	0	0	0	0	0	0	0	0	0	0	0	0	0	0	0	0	0	0	0
ENSMUSG00000065865	0	0	0	1	0	0	0	0	0	0	0	0	1	0	0	0	1	0	0	0	0	0	0	0	0	0	0	2	0	0	0	0	0	0	0	0	0	0	0	0	0	0	0	0	0	0	0	0	0
ENSMUSG00000098815	0	0	0	0	0	0	0	0	0	0	0	0	0	0	0	0	0	0	0	0	0	0	0	0	0	0	0	0	0	0	0	0	0	0	0	0	0	0	0	0	0	0	0	0	0	0	0	0	1
ENSMUSG00000026374	30	29	33	41	21	65	39	89	7	65	47	51	13	46	48	10	18	21	36	65	47	36	36	92	21	32	42	14	69	30	46	100	57	56	44	51	26	14	38	12	38	40	111	44	57	51	45	84	17
ENSMUSG00000026377	6	7	12	15	26	32	14	44	4	23	26	26	10	22	16	6	15	10	8	18	18	8	21	25	5	6	17	2	36	10	18	58	27	30	15	8	10	11	6	10	11	18	42	22	11	27	10	39	6
ENSMUSG00000077257	0	0	0	0	0	0	0	0	0	0	0	0	0	0	0	0	0	0	0	0	0	0	0	0	0	0	0	0	0	0	0	0	0	0	0	0	0	0	0	0	0	0	0	0	0	0	0	0	0
ENSMUSG00000073596	0	0	0	0	0	0	0	0	0	0	0	0	0	0	0	0	0	0	0	0	0	0	0	1	0	0	0	0	0	0	0	1	0	0	0	0	0	0	0	0	0	0	0	0	0	0	0	0	1
ENSMUSG00000080542	0	2	0	0	1	2	0	0	0	0	0	0	1	0	3	0	0	0	0	2	0	0	2	0	0	0	0	1	0	0	1	0	0	0	0	2	0	0	2	2	0	3	0	0	1	1	0	0	1
ENSMUSG00000026380	2	3	0	4	0	2	0	4	4	2	0	2	2	3	2	4	2	2	4	6	0	2	0	7	1	0	2	3	2	0	2	0	0	4	0	3	0	0	1	1	3	0	4	1	0	2	4	2	0
ENSMUSG00000089601	0	0	0	0	0	0	0	0	0	0	0	0	0	0	0	0	0	0	0	0	0	0	0	0	0	0	0	0	0	0	0	0	0	0	0	0	0	0	0	0	0	0	0	0	0	0	0	0	0
ENSMUSG00000088363	0	0	0	0	0	0	0	0	0	0	0	0	0	0	0	0	0	0	0	0	0	0	0	0	0	0	0	0	0	0	0	0	0	0	0	0	0	0	0	0	0	0	0	0	0	0	0	0	0
ENSMUSG00000098273	0	0	0	0	0	0	0	0	1	0	0	0	0	0	0	0	0	0	0	0	0	0	0	0	0	0	0	0	0	0	0	0	0	0	0	0	0	0	0	0	0	0	0	0	0	0	0	0	0
ENSMUSG00000097408	0	0	1	0	0	0	0	0	0	0	0	0	0	2	0	0	0	0	0	0	0	0	0	0	0	0	0	0	0	0	0	0	0	0	0	0	0	0	0	0	0	0	0	0	0	0	0	0	0
ENSMUSG00000096939	0	0	0	0	0	0	0	2	0	0	0	0	0	0	0	2	0	0	0	0	0	0	0	0	0	0	0	0	0	2	2	0	0	0	0	0	2	0	0	0	0	0	0	0	0	0	0	0	0
ENSMUSG00000037035	0	0	0	0	0	0	0	0	2	0	0	0	0	0	0	0	1	0	0	0	2	0	0	0	0	0	0	2	0	1	0	0	0	0	0	0	0	2	0	0	0	0	0	0	0	0	2	0	0
ENSMUSG00000004451	6	6	6	5	2	6	16	16	2	27	14	8	3	14	8	0	2	8	6	10	2	6	3	27	4	1	6	0	7	6	6	20	1	19	10	22	10	5	5	6	7	9	33	13	12	10	4	16	4
ENSMUSG00000098447	0	0	0	0	0	0	0	0	0	0	0	0	0	0	0	0	1	0	2	0	0	0	0	0	0	0	1	0	2	0	0	0	0	0	0	0	0	0	0	0	0	0	0	0	0	0	0	0	0
ENSMUSG00000098923	0	0	2	0	0	0	0	0	0	0	0	0	0	0	0	0	2	0	0	0	0	0	0	0	0	0	2	0	0	0	0	0	0	2	0	0	0	0	0	0	0	2	0	0	0	0	0	0	0
ENSMUSG00000037015	0	0	0	0	0	0	0	0	0	0	0	0	0	0	0	0	0	0	0	0	0	0	0	0	0	0	0	0	0	0	0	0	0	0	0	0	0	0	0	0	0	0	0	0	0	0	0	0	0
ENSMUSG00000084505	0	0	0	0	0	0	0	0	0	0	0	0	0	0	0	0	0	0	0	0	0	0	0	0	0	0	0	0	0	0	0	0	0	0	0	0	0	0	0	0	0	0	0	0	0	0	0	0	0
ENSMUSG00000026383	0	1	0	0	0	2	2	0	5	0	2	4	0	1	0	0	0	0	4	0	1	3	4	1	0	0	0	6	0	0	2	0	0	0	0	2	0	0	0	0	0	0	0	1	0	2	0	4	0
ENSMUSG00000091876	0	0	0	0	0	0	0	0	0	0	0	0	0	0	0	0	0	0	0	0	2	0	0	2	0	0	0	0	0	1	0	1	1	1	0	0	0	0	0	0	0	0	0	0	0	0	0	0	0
ENSMUSG00000090277	0	0	0	0	0	0	0	0	0	0	0	0	0	0	0	0	0	0	0	0	0	0	0	0	1	0	0	0	0	1	0	0	0	0	0	0	0	0	0	0	0	0	0	0	0	0	0	0	0
ENSMUSG00000036975	0	2	2	6	2	2	4	12	2	6	1	0	2	6	2	2	4	4	8	12	5	2	2	0	2	0	4	0	6	2	11	20	8	11	4	10	2	14	2	0	6	2	25	7	8	2	12	2	6
ENSMUSG00000092245	0	0	0	0	0	0	0	0	0	0	0	0	0	0	0	0	0	0	0	1	0	0	0	0	0	0	0	0	0	0	0	0	1	0	0	0	0	0	0	0	0	0	0	0	0	0	0	0	0
ENSMUSG00000050777	4	6	1	4	2	0	2	7	3	2	0	0	0	4	2	2	0	0	2	2	2	2	2	4	1	0	1	1	4	3	0	1	7	2	0	4	0	0	4	0	2	2	6	2	4	2	0	2	2
ENSMUSG00000026385	53	60	49	43	32	66	72	83	5	106	50	75	16	42	33	8	10	32	58	62	40	44	24	59	25	23	50	0	46	20	40	67	61	56	26	64	28	39	28	12	15	20	55	46	31	37	54	62	22
ENSMUSG00000026388	0	1	0	0	0	2	0	1	0	0	0	0	0	0	0	0	2	0	0	2	0	2	2	1	0	1	0	2	0	2	0	0	0	2	0	3	0	0	0	0	0	0	0	0	1	1	1	0	4
ENSMUSG00000036907	0	0	0	0	0	0	2	0	0	0	0	0	2	1	0	0	4	0	0	1	0	0	2	0	0	0	0	0	2	0	0	2	0	0	1	0	0	0	0	0	0	2	0	0	0	2	0	0	2
ENSMUSG00000026390	1	1	0	2	1	2	1	2	1	0	2	0	0	0	0	0	3	0	0	0	0	0	0	0	0	1	1	1	1	0	0	0	0	0	1	2	0	1	1	0	2	0	0	0	0	0	0	0	0
ENSMUSG00000058665	0	0	0	1	0	0	0	0	4	0	0	0	0	0	0	0	0	0	0	2	0	2	0	0	0	2	0	5	0	0	0	0	0	0	0	0	0	0	0	0	0	0	0	0	0	0	0	0	0
ENSMUSG00000003721	6	10	8	8	8	15	9	10	0	14	10	6	8	5	0	2	3	8	8	8	8	4	0	8	11	3	4	2	10	15	7	11	10	19	6	7	4	2	8	5	7	9	41	6	9	21	2	12	1
ENSMUSG00000085857	0	1	0	0	0	0	0	0	0	0	0	0	0	0	0	0	0	0	0	0	0	0	1	0	0	0	0	6	0	0	0	0	0	0	0	0	0	1	0	0	0	0	0	0	0	0	0	1	0
ENSMUSG00000083582	1	1	1	0	0	0	1	2	0	1	0	2	3	0	2	0	0	2	0	3	2	1	1	1	0	2	0	2	1	1	2	0	2	1	1	0	1	2	0	1	0	0	4	1	1	2	0	1	1
ENSMUSG00000050534	0	0	0	0	2	2	0	0	0	0	0	0	0	0	0	0	1	0	0	0	0	0	0	0	0	0	0	0	0	0	0	0	0	0	0	0	0	0	3	0	0	0	0	0	0	0	0	0	0
ENSMUSG00000081130	0	0	0	1	0	0	0	0	0	0	0	1	0	0	0	0	0	0	0	0	0	1	0	0	0	0	0	0	0	0	0	0	0	0	0	0	0	0	0	0	0	0	0	0	0	0	0	0	0
ENSMUSG00000001674	5	6	12	4	10	11	31	25	4	31	20	13	4	26	21	4	6	10	28	51	31	22	10	22	16	7	8	7	34	4	24	30	20	36	16	13	8	13	6	5	20	19	28	9	22	16	20	21	10
ENSMUSG00000083584	0	0	0	0	0	0	0	0	0	0	0	0	0	0	0	0	0	0	0	0	0	0	0	0	0	0	0	0	0	0	0	0	0	0	0	0	0	0	0	0	0	0	0	1	0	0	0	0	0
ENSMUSG00000089274	0	0	0	0	0	0	0	0	0	0	0	0	0	0	0	0	0	0	0	0	0	0	0	0	0	0	0	0	0	0	0	0	0	0	0	0	0	0	0	0	0	0	0	0	0	0	0	0	0
ENSMUSG00000089190	0	0	0	0	0	0	0	0	0	0	0	0	0	0	0	0	0	0	1	0	0	0	0	0	0	0	0	0	0	0	0	0	0	0	0	0	0	0	0	0	0	0	0	0	0	0	0	0	0
ENSMUSG00000088912	0	0	0	0	0	0	0	0	0	0	0	0	0	0	0	0	0	0	0	0	0	0	0	0	0	1	0	0	0	0	0	0	0	0	0	0	0	0	0	0	0	0	0	0	0	0	0	0	0
ENSMUSG00000077472	0	0	0	0	0	0	0	0	0	0	0	0	0	0	0	0	0	0	0	0	0	0	0	0	0	0	0	0	0	0	0	0	0	0	0	0	0	2	0	0	0	0	0	0	0	0	0	0	0
ENSMUSG00000073586	0	0	0	0	0	0	0	0	0	0	0	0	0	0	0	0	0	0	0	0	0	0	2	0	0	0	0	0	0	2	0	0	0	0	0	0	0	0	0	0	0	0	0	0	0	0	1	0	0
ENSMUSG00000065340	0	0	0	0	0	0	0	0	0	0	0	0	0	0	0	0	0	0	0	0	0	0	0	0	0	0	0	0	0	0	0	0	0	0	0	0	0	0	0	0	0	0	0	0	0	0	0	0	0
ENSMUSG00000026341	62	36	84	84	97	146	179	334	8	223	117	99	56	86	222	36	49	104	90	95	176	76	83	249	63	18	144	18	377	135	263	421	111	332	175	194	90	62	101	65	247	149	459	220	199	235	153	320	98
ENSMUSG00000026344	0	4	0	0	0	2	0	0	0	0	0	0	0	0	0	0	2	0	0	2	2	0	0	0	0	0	0	0	2	0	4	1	2	0	0	2	0	2	0	0	0	0	2	0	0	1	0	0	2
ENSMUSG00000080557	0	0	0	0	0	0	0	0	0	0	0	0	0	0	0	0	0	0	0	0	0	0	0	0	0	1	0	0	0	0	0	1	0	0	0	0	0	0	0	0	1	0	0	0	0	0	0	0	0
ENSMUSG00000093146	0	0	0	0	0	0	0	0	0	0	0	0	0	0	0	0	0	0	0	0	0	0	0	0	0	0	0	1	0	0	0	0	0	0	0	0	0	0	0	0	0	0	0	0	0	0	0	0	0
ENSMUSG00000065687	0	0	1	0	0	0	0	0	0	0	0	0	0	0	0	0	0	0	2	0	0	0	0	0	0	0	0	1	0	0	0	0	0	0	0	0	0	0	1	0	0	0	1	0	0	0	0	0	0
ENSMUSG00000026348	0	0	0	0	0	0	0	0	0	0	0	0	0	0	0	1	1	0	1	0	0	1	0	0	0	0	0	0	0	0	0	0	0	1	0	2	0	0	1	0	0	0	1	0	0	0	1	0	0
ENSMUSG00000051590	0	0	0	0	0	0	0	0	0	0	0	0	2	1	0	1	5	0	0	0	0	0	2	2	0	0	0	2	0	3	2	0	0	0	0	0	0	0	0	0	0	0	0	0	1	0	0	0	0
ENSMUSG00000058603	55	42	52	60	48	63	72	35	1	73	26	75	39	42	53	16	13	47	50	108	45	68	26	75	42	35	60	4	63	47	83	78	71	74	44	33	36	28	74	40	96	38	88	47	38	72	53	64	46
ENSMUSG00000065520	0	0	0	0	0	0	0	0	0	0	0	0	0	0	0	0	0	0	0	0	0	0	0	0	0	0	0	0	0	0	0	0	0	0	0	0	0	0	0	0	0	0	0	0	0	0	0	0	0
ENSMUSG00000026353	20	21	24	28	18	50	37	69	11	53	24	39	13	24	29	11	20	10	34	48	23	31	34	59	20	17	20	14	55	21	39	64	22	40	27	36	12	14	16	10	32	34	67	23	19	39	21	44	13
ENSMUSG00000026355	44	22	47	21	29	62	71	155	9	43	27	50	26	30	53	13	28	47	30	46	69	52	30	121	31	6	46	0	144	56	95	169	67	138	63	143	51	35	52	42	74	58	184	83	78	78	73	166	37
ENSMUSG00000026356	21	10	31	23	22	39	42	69	2	50	20	11	17	25	36	17	6	27	33	21	25	36	43	71	30	21	31	4	78	41	92	144	31	110	55	54	30	31	37	23	69	51	158	52	69	65	45	95	45
ENSMUSG00000088196	0	0	0	0	0	0	0	0	0	0	0	0	0	0	0	0	0	0	0	0	0	0	0	0	0	0	0	0	0	1	0	0	0	0	0	0	0	0	0	0	0	0	0	0	0	0	0	1	0
ENSMUSG00000088432	0	0	0	0	0	0	0	0	0	0	0	0	0	0	0	0	0	0	0	0	0	0	0	0	0	0	0	0	0	0	0	0	0	0	0	0	0	0	0	0	0	0	0	0	0	0	0	0	0
ENSMUSG00000045382	2	0	0	5	2	8	1	2	2	1	6	2	5	0	4	0	0	2	4	0	4	0	0	2	2	2	0	0	2	2	4	0	4	5	0	0	3	1	4	0	1	4	4	2	2	1	0	0	2
ENSMUSG00000097283	0	4	0	0	0	0	0	0	2	0	0	0	0	1	0	0	2	0	0	0	0	0	2	2	2	0	0	1	0	0	0	2	0	0	1	0	0	0	0	0	0	0	0	0	1	0	0	0	0
ENSMUSG00000064737	0	0	0	0	0	0	0	0	0	0	0	0	0	0	0	0	0	0	0	0	0	0	0	0	0	0	0	0	0	0	0	0	0	0	0	0	0	0	0	0	0	0	0	0	0	0	0	0	0
ENSMUSG00000089648	0	0	0	0	0	0	0	2	0	0	0	2	0	0	0	0	0	0	2	0	0	0	0	0	1	0	0	0	1	0	0	2	0	0	0	0	0	0	0	0	0	0	0	0	0	1	0	0	0
ENSMUSG00000094122	1	3	4	4	2	8	4	0	0	6	1	1	3	11	5	0	0	4	2	7	2	6	1	2	4	1	7	0	0	8	7	6	6	2	3	0	1	6	10	4	10	4	2	1	4	3	8	5	3
ENSMUSG00000086633	1	0	0	0	0	0	0	0	2	0	0	0	0	0	0	0	0	0	0	0	0	0	0	0	0	0	0	1	0	0	0	0	0	0	0	0	0	0	0	0	0	0	0	0	0	0	0	0	0
ENSMUSG00000087691	0	0	0	0	0	0	2	0	1	0	0	0	0	0	0	0	0	1	0	0	0	0	0	0	0	0	0	0	0	0	0	0	0	0	0	0	0	0	0	2	0	0	0	0	0	0	0	0	0
ENSMUSG00000086825	0	0	0	3	0	2	0	0	0	1	0	1	0	0	0	0	0	1	0	0	0	0	0	0	0	0	0	0	0	1	0	0	0	0	0	0	0	0	0	0	0	6	0	0	0	0	0	0	0
ENSMUSG00000026399	13	6	0	1	2	22	6	18	0	17	2	14	2	3	4	0	1	5	6	11	4	0	8	8	1	3	9	0	17	13	13	7	3	9	4	6	4	1	2	2	0	12	8	6	0	5	4	7	2
ENSMUSG00000042554	0	0	0	0	1	0	1	0	0	0	0	0	0	0	2	0	2	0	2	0	0	0	0	1	0	0	0	1	0	0	0	1	0	2	0	0	0	0	0	0	1	0	0	0	0	0	0	0	0
ENSMUSG00000064395	0	0	0	0	0	0	0	0	0	0	0	0	0	0	0	0	0	0	0	0	0	0	0	0	0	0	0	0	0	0	0	0	0	0	0	0	0	0	0	0	0	0	0	0	0	0	0	0	0
ENSMUSG00000026405	0	0	0	0	0	0	1	1	1	0	0	2	0	1	0	0	1	0	0	1	0	0	0	0	0	0	0	0	0	3	0	0	1	0	0	2	0	0	0	0	0	0	0	0	2	0	1	0	0
ENSMUSG00000026409	2	2	2	2	1	8	2	0	1	2	0	5	3	5	4	3	5	0	4	4	2	6	4	5	2	1	0	3	5	7	2	4	4	10	0	3	2	2	2	0	6	6	10	3	0	2	4	4	2
ENSMUSG00000046404	2	0	0	0	2	2	2	3	1	0	0	0	2	0	0	0	3	2	0	2	1	1	1	3	0	1	2	1	2	0	0	1	0	4	0	0	0	0	0	0	2	0	1	0	0	0	0	2	0
ENSMUSG00000042510	0	0	0	0	0	0	0	0	2	0	0	0	0	0	0	0	0	0	0	2	0	2	0	4	0	2	0	1	0	0	2	0	0	0	0	0	0	2	0	0	0	0	0	1	0	0	0	0	0
ENSMUSG00000086706	0	0	0	0	0	0	0	0	3	0	0	0	2	0	0	0	0	0	0	1	0	0	2	0	2	0	2	0	0	0	0	0	0	0	0	0	0	0	0	0	0	0	0	0	0	0	0	0	0
ENSMUSG00000026417	0	0	1	1	1	0	0	0	3	0	0	0	0	0	0	0	6	0	0	4	0	0	2	1	0	0	1	2	0	0	2	2	0	0	0	0	1	0	2	0	0	1	2	0	2	0	0	4	1
ENSMUSG00000042474	2	4	3	4	2	3	3	12	0	4	4	0	0	4	4	2	1	11	10	6	2	6	0	3	5	9	10	2	9	3	8	9	9	7	2	5	2	6	2	0	2	11	7	5	5	11	5	12	3
ENSMUSG00000026420	962	627	901	577	724	1828	1323	1663	37	1481	1078	1089	400	550	1264	156	131	554	752	1097	770	785	340	1513	514	290	729	54	1302	369	1088	1626	917	1084	596	1101	447	455	660	272	822	756	1175	935	851	972	803	1434	512
ENSMUSG00000026416	0	0	0	0	0	0	0	0	0	0	0	0	0	0	1	0	0	1	0	0	0	0	0	0	1	0	0	0	0	0	1	0	0	0	0	0	0	0	1	0	0	0	0	0	0	0	0	0	0
ENSMUSG00000016524	0	2	0	0	0	0	0	2	0	1	0	0	0	0	0	0	0	0	0	3	0	0	0	0	0	0	0	0	0	0	1	2	0	0	0	0	0	0	0	0	2	0	2	0	2	0	0	0	0
ENSMUSG00000016529	75	167	114	84	168	435	243	814	56	449	304	331	51	192	282	57	51	103	329	359	219	243	131	453	82	51	212	44	541	118	220	501	223	361	147	313	75	142	172	64	154	157	319	281	185	262	241	317	62
ENSMUSG00000088705	0	0	0	0	0	0	0	0	0	0	0	0	0	0	0	0	0	0	0	0	0	0	0	3	0	0	0	0	1	0	0	2	0	0	0	0	0	0	0	0	0	0	0	0	0	0	0	0	0
ENSMUSG00000089256	0	0	0	0	0	0	0	0	0	0	0	0	0	0	0	0	0	0	0	2	0	0	0	0	0	0	0	0	0	0	0	0	0	0	0	0	0	0	0	0	0	0	0	0	0	0	0	0	0
ENSMUSG00000016526	20	4	2	4	5	10	8	20	3	8	4	26	2	16	2	0	4	4	0	7	4	10	7	4	2	0	10	0	14	2	8	10	6	8	8	13	6	2	0	0	5	6	4	12	6	10	2	16	4
ENSMUSG00000026427	15	23	17	35	15	28	29	66	11	28	30	26	16	15	45	12	18	11	29	31	25	27	6	39	9	10	30	2	26	28	32	59	32	57	30	36	21	17	29	14	36	19	60	29	25	40	22	59	21
ENSMUSG00000042349	4	8	0	2	2	17	6	19	16	10	6	11	4	4	11	0	13	18	2	8	15	8	13	20	0	4	7	12	15	17	8	19	9	7	4	12	10	0	9	5	12	12	22	8	8	9	6	19	12
ENSMUSG00000076287	0	0	0	0	0	0	0	0	0	0	0	0	0	0	0	0	0	0	0	0	0	0	0	0	0	0	0	0	0	0	0	0	0	0	0	0	0	0	0	0	0	0	0	0	0	0	0	0	0
ENSMUSG00000055184	0	0	0	2	0	8	0	0	0	0	0	0	2	2	0	1	0	0	0	1	0	4	2	2	0	0	0	1	2	0	4	2	2	4	3	0	0	2	2	0	2	0	7	2	2	0	2	4	0
ENSMUSG00000026432	0	2	0	0	0	0	2	0	2	0	0	0	0	0	0	2	0	0	0	0	0	0	0	0	0	4	0	1	0	2	0	2	0	0	0	0	0	0	0	0	1	0	0	0	0	0	0	2	0
ENSMUSG00000095841	0	0	0	0	0	0	0	0	0	0	0	0	0	0	0	0	0	0	0	0	0	0	0	0	0	0	0	1	0	0	0	0	0	0	0	0	0	0	0	0	0	0	0	0	0	0	0	0	0
ENSMUSG00000004552	5	8	8	6	8	13	8	16	3	18	6	4	6	18	15	6	0	6	30	19	12	16	14	16	6	6	23	1	14	12	25	50	16	13	14	22	4	4	5	3	15	12	38	8	26	12	10	18	5
ENSMUSG00000052688	0	0	0	0	0	0	0	0	3	0	0	0	0	0	2	1	1	0	0	0	0	0	0	0	0	0	2	0	0	2	2	2	0	0	4	0	1	0	0	0	0	0	0	0	0	0	1	0	0
ENSMUSG00000042268	0	2	0	0	1	0	0	2	13	0	0	2	2	0	0	2	7	2	0	0	4	2	1	0	1	1	1	0	0	2	0	0	2	0	0	4	0	0	0	0	4	2	0	1	0	1	1	0	0
ENSMUSG00000042251	0	0	0	0	2	2	0	1	2	6	0	0	0	0	1	0	0	0	0	2	1	0	0	2	0	0	0	6	1	0	5	0	5	0	0	1	0	2	0	0	2	0	0	0	0	0	1	0	0
ENSMUSG00000013275	22	16	10	7	14	26	17	12	0	6	6	15	6	16	18	3	13	8	11	23	13	10	13	23	8	4	13	4	16	10	9	26	9	19	17	22	12	14	6	10	15	16	22	8	11	21	7	34	6
ENSMUSG00000026433	16	8	2	3	4	1	2	10	3	19	4	7	0	14	4	0	4	2	6	12	2	8	3	15	0	2	6	0	10	2	10	33	14	6	10	7	4	2	5	4	13	7	7	12	0	6	12	9	4
ENSMUSG00000026434	9	10	13	6	20	34	29	39	4	19	15	12	4	13	19	6	9	12	17	24	14	26	30	36	4	15	19	11	33	18	23	45	19	31	36	24	11	14	18	11	27	14	48	21	18	26	14	44	8
ENSMUSG00000026435	0	2	0	2	0	0	0	0	8	0	0	2	0	0	0	0	2	0	6	0	0	0	0	2	0	0	0	0	0	0	0	1	0	0	0	2	0	0	0	0	0	2	0	0	0	0	0	2	0
ENSMUSG00000026436	0	9	4	4	4	12	12	11	1	6	0	6	4	3	8	4	3	0	6	2	8	2	8	9	2	2	2	2	5	1	3	2	6	1	1	6	1	5	1	5	6	10	14	4	5	6	3	3	6
ENSMUSG00000059149	0	3	5	0	0	0	0	9	8	7	2	4	1	9	5	6	10	0	0	4	1	9	6	1	2	0	1	4	1	2	0	1	0	0	3	2	2	0	3	0	6	0	1	5	0	1	0	4	1
ENSMUSG00000097454	0	0	0	0	0	0	0	0	0	0	0	0	0	0	0	0	0	0	0	0	0	0	0	0	0	0	0	0	0	0	0	0	0	0	0	0	0	0	0	0	0	0	0	0	0	0	0	0	0
ENSMUSG00000088779	0	0	0	0	0	0	0	0	0	0	0	0	0	0	0	0	0	0	0	0	0	0	0	0	0	0	0	0	0	0	0	0	0	0	0	0	0	0	0	0	0	0	0	0	0	0	0	0	0
ENSMUSG00000065435	0	0	0	0	0	0	0	0	0	0	0	0	0	0	0	0	0	0	0	0	0	0	0	0	0	0	0	0	0	0	0	0	0	0	0	0	0	0	0	0	0	0	0	0	0	0	0	0	0
ENSMUSG00000097540	0	1	0	0	0	0	0	0	0	0	0	0	0	0	0	0	0	0	0	0	0	0	0	0	0	0	0	0	0	0	0	2	0	1	0	2	0	0	0	0	0	0	1	0	0	0	0	0	0
ENSMUSG00000066936	0	0	0	0	0	0	0	0	0	0	0	0	0	0	0	0	0	0	0	0	0	0	0	0	0	0	0	0	0	0	0	0	0	0	0	0	0	0	0	0	0	2	0	0	1	0	2	0	0
ENSMUSG00000089808	0	0	0	0	0	2	0	0	0	0	0	0	0	0	0	0	1	0	1	0	0	0	0	0	0	0	0	0	0	0	0	0	0	0	0	0	0	0	0	0	0	0	0	0	0	0	0	1	1
ENSMUSG00000042115	0	0	0	0	0	0	0	0	0	0	0	0	0	4	0	0	0	0	0	1	0	2	3	0	1	0	0	0	0	0	2	0	2	0	4	2	0	0	2	1	0	0	0	0	0	0	0	0	0
ENSMUSG00000009772	0	5	0	2	1	1	2	2	2	4	2	0	0	2	2	2	7	0	2	2	2	2	0	2	4	0	0	0	3	3	0	2	6	6	0	2	0	0	0	0	0	6	6	0	4	4	0	4	2
ENSMUSG00000090079	0	0	0	0	0	0	0	0	0	0	0	0	0	0	0	0	0	0	0	0	0	0	0	0	0	0	0	2	0	0	0	0	0	0	0	0	0	0	0	0	0	0	0	0	0	0	0	0	0
ENSMUSG00000042046	1	2	2	2	2	0	2	1	11	0	1	2	2	1	0	0	1	4	4	2	2	0	0	0	1	0	0	0	2	5	0	3	3	6	2	2	1	3	2	0	2	0	4	0	0	4	2	6	0
ENSMUSG00000097760	0	0	0	0	0	0	0	0	2	0	1	0	0	1	0	0	0	0	0	0	0	0	0	0	0	0	0	0	0	0	0	0	0	0	0	0	0	0	2	0	0	0	0	1	0	0	0	0	0
ENSMUSG00000026439	4	2	0	8	4	14	11	24	1	5	0	13	4	8	2	0	2	8	10	5	6	15	10	8	6	10	8	4	17	11	12	36	5	28	4	16	0	4	16	5	13	13	32	4	18	22	11	16	8
ENSMUSG00000048174	0	0	0	0	0	2	2	0	0	0	2	0	0	1	0	0	0	2	6	0	1	0	0	0	0	0	0	0	0	1	0	0	0	0	0	0	2	2	1	0	2	2	0	0	0	1	0	0	0
ENSMUSG00000088911	0	0	0	0	0	0	0	0	0	0	0	0	0	0	0	0	0	0	0	0	0	0	0	0	0	0	0	0	0	0	0	0	0	0	0	0	0	0	0	0	0	2	0	0	0	0	0	0	0
ENSMUSG00000054387	23	13	19	14	10	20	13	36	11	30	18	28	2	13	17	3	6	9	14	16	15	29	9	28	6	5	17	5	32	18	15	27	16	24	14	27	10	2	9	11	8	16	45	12	8	17	16	23	17
ENSMUSG00000026447	3	1	2	3	3	1	2	2	2	2	0	6	2	3	6	1	5	6	0	3	0	5	7	7	3	3	1	2	2	3	0	4	2	4	2	1	2	1	5	0	2	1	4	3	4	7	3	7	1
ENSMUSG00000046062	7	2	2	3	6	31	14	16	11	22	8	16	2	4	10	6	4	4	2	3	16	8	17	14	2	5	12	3	21	15	18	29	10	29	4	21	4	8	8	0	5	14	27	13	10	20	14	27	4
ENSMUSG00000097341	0	0	0	0	0	0	0	0	0	0	0	0	0	0	0	0	0	0	0	0	0	0	0	0	0	0	0	0	0	0	0	0	0	0	0	0	0	0	0	0	0	0	0	0	0	0	0	0	0
ENSMUSG00000041717	0	0	0	2	0	0	0	0	0	0	0	0	0	0	0	0	0	0	0	0	0	0	2	2	0	0	3	2	0	1	0	0	0	0	0	0	2	0	0	0	0	0	0	0	0	0	0	0	0
ENSMUSG00000091251	0	0	0	0	0	0	0	0	0	0	0	0	0	0	0	0	0	0	0	0	0	0	0	0	0	0	0	0	0	0	0	0	0	0	0	0	0	0	0	0	0	0	0	0	0	0	0	0	0
ENSMUSG00000098306	0	0	0	0	0	0	0	0	0	0	0	0	0	0	0	0	0	0	0	0	0	0	0	0	0	0	0	0	0	0	0	0	0	0	0	0	0	0	0	0	0	0	0	0	0	0	0	0	0
ENSMUSG00000070645	0	0	0	0	0	0	0	0	0	0	0	0	0	1	0	0	0	0	0	0	0	1	0	0	0	0	0	3	0	0	1	0	0	3	0	0	0	0	0	0	0	0	0	0	0	0	1	0	0
ENSMUSG00000070644	0	0	0	2	0	0	2	0	4	0	1	0	0	0	0	1	2	0	2	2	0	3	2	0	0	2	2	0	0	1	0	1	1	2	0	1	0	2	0	0	1	1	2	0	2	0	4	1	0
ENSMUSG00000070643	1	1	0	0	4	0	0	2	2	0	0	0	1	2	0	2	1	0	0	0	0	2	0	0	2	2	5	0	0	2	4	2	3	0	2	0	0	0	0	4	0	0	2	0	2	0	0	2	4
ENSMUSG00000064814	0	0	0	0	0	0	0	0	0	0	0	0	0	0	2	0	0	0	0	0	0	0	0	0	0	0	0	0	0	0	0	0	0	0	0	1	0	0	0	0	0	0	0	0	0	0	0	0	0
ENSMUSG00000090553	30	75	69	80	64	104	104	95	7	150	70	47	39	90	97	22	6	72	111	148	105	148	76	131	40	82	110	2	142	56	146	177	168	114	56	72	57	135	175	57	116	94	140	106	128	99	119	130	70
ENSMUSG00000097014	0	0	0	0	0	0	0	1	0	0	0	0	0	0	0	0	0	0	0	0	2	0	0	0	0	0	0	0	1	0	0	0	0	1	1	0	1	0	0	0	3	1	0	0	0	0	0	0	0
ENSMUSG00000026464	1	0	0	0	0	0	0	0	0	0	0	0	0	0	0	0	0	0	0	0	0	0	1	0	0	1	0	0	0	0	0	0	0	0	0	0	0	0	0	0	0	0	0	0	0	0	0	0	0
ENSMUSG00000094410	10	3	16	12	2	6	6	10	2	12	5	12	2	2	10	4	4	5	6	8	10	6	10	10	0	2	4	2	6	2	6	14	12	14	2	9	2	8	0	3	6	14	14	2	8	10	1	14	4
ENSMUSG00000051998	2	3	6	4	4	10	2	10	0	4	3	6	4	0	11	2	5	6	12	0	2	8	3	13	6	0	8	2	2	5	11	5	7	2	0	10	11	0	2	4	6	8	8	7	7	8	4	24	6
ENSMUSG00000091176	0	0	0	0	0	0	0	0	0	0	0	0	0	0	0	0	0	0	0	0	0	0	0	0	0	0	0	0	0	0	0	0	0	0	0	0	0	0	1	0	0	0	0	0	0	0	0	0	0
ENSMUSG00000026463	16	12	14	13	17	15	15	18	8	22	13	6	8	17	18	20	6	16	17	25	15	41	36	21	15	5	17	1	25	48	26	39	23	28	15	23	20	7	20	5	25	25	68	20	26	22	17	31	17
ENSMUSG00000098606	0	0	0	0	0	0	0	0	0	0	0	0	0	0	0	0	0	0	0	0	0	0	0	0	0	0	0	0	0	0	0	0	0	0	0	0	0	0	0	0	0	0	0	0	0	0	0	0	0
ENSMUSG00000010311	0	1	0	0	0	2	0	0	3	0	0	0	0	0	0	2	0	0	0	0	0	1	1	0	0	0	0	0	0	2	0	1	0	0	0	0	0	2	5	2	0	0	2	0	0	0	0	0	0
ENSMUSG00000090208	0	0	0	0	1	0	0	0	0	0	0	0	0	0	0	0	0	0	0	0	0	0	1	0	0	0	0	0	0	0	0	0	0	0	0	0	0	0	0	0	0	0	0	0	0	0	0	0	0
ENSMUSG00000041577	0	0	0	0	0	0	0	0	6	0	0	0	4	4	0	0	2	0	2	0	0	0	2	2	0	4	0	1	0	0	0	6	0	0	0	0	0	0	0	0	0	0	0	0	0	0	0	0	0
ENSMUSG00000041559	0	0	0	0	0	0	0	0	0	0	0	2	0	2	0	0	0	0	0	0	2	2	2	0	0	0	0	0	0	0	0	2	0	0	0	0	0	1	0	0	2	0	0	0	0	0	0	0	0
ENSMUSG00000020423	59	20	32	40	21	36	31	45	1	40	24	40	6	11	32	7	10	26	12	25	10	19	14	66	13	5	24	8	24	18	37	34	11	62	17	34	19	11	20	12	36	30	54	23	19	32	20	73	19
ENSMUSG00000073559	5	2	2	7	2	7	9	1	0	1	1	5	0	2	1	0	0	6	4	0	1	3	3	8	3	5	1	2	2	0	3	10	3	5	0	4	2	3	5	2	10	1	6	3	3	2	1	2	4
ENSMUSG00000026450	0	0	4	0	0	2	0	0	2	0	2	0	2	0	1	0	3	0	0	0	0	0	0	0	0	0	2	0	0	1	4	0	0	3	0	1	0	2	0	1	2	0	2	0	2	0	0	0	0
ENSMUSG00000064246	0	1	1	2	2	0	0	0	3	0	0	0	0	1	2	0	1	0	0	0	2	0	2	2	0	0	2	1	0	1	0	0	0	0	0	0	0	0	0	0	0	0	0	0	0	0	0	0	0
ENSMUSG00000042451	0	0	0	0	0	0	0	2	0	2	0	0	0	0	0	2	0	0	0	0	0	4	2	0	0	0	0	0	0	0	0	0	0	0	0	0	0	0	2	0	3	0	0	1	0	2	0	0	0
ENSMUSG00000096676	1	0	0	0	0	0	0	0	0	0	0	0	0	0	0	0	0	1	0	0	0	0	0	0	0	0	1	0	0	0	0	2	0	0	0	0	0	0	0	0	1	0	1	0	0	0	0	0	0
ENSMUSG00000026459	0	0	0	0	0	0	0	0	5	0	0	0	0	0	0	1	0	0	0	0	0	0	0	0	1	0	0	0	0	0	0	0	0	0	0	0	0	0	0	0	0	0	0	0	0	0	0	0	2
ENSMUSG00000026458	1	3	4	0	0	2	1	0	3	2	1	0	0	0	0	5	2	0	2	1	0	0	1	0	5	0	2	2	2	2	1	2	0	4	0	0	0	1	2	0	3	4	2	2	0	0	0	6	1
ENSMUSG00000050526	0	0	0	1	0	0	0	0	0	0	0	0	0	1	0	0	3	2	0	1	0	0	0	0	0	0	1	0	0	0	0	0	0	0	0	0	0	0	0	0	0	0	1	0	0	0	0	0	0
ENSMUSG00000026456	8	4	6	12	13	11	4	25	5	15	7	15	7	20	9	12	12	17	21	19	19	15	10	20	7	8	14	4	17	7	15	33	21	29	14	10	9	12	9	9	13	19	31	6	14	31	10	26	2
ENSMUSG00000026457	69	55	82	114	46	115	98	133	14	117	58	75	47	79	86	10	21	61	104	88	77	95	49	123	82	37	92	16	145	68	114	208	75	158	86	95	80	69	98	40	105	83	236	88	94	77	69	153	92
ENSMUSG00000042229	6	6	12	4	8	15	15	12	6	11	18	5	2	5	7	2	11	7	19	9	6	7	4	20	4	2	2	0	15	6	13	4	28	22	18	15	8	2	10	4	12	6	20	12	12	12	6	21	6
ENSMUSG00000077202	0	0	0	0	0	0	0	0	0	0	0	0	0	0	0	0	0	0	0	0	0	0	0	0	0	0	0	0	1	0	0	0	0	0	0	0	0	0	0	0	0	0	0	0	0	0	0	0	0
ENSMUSG00000096712	3	3	2	4	0	1	6	1	0	0	3	2	2	2	3	1	0	1	7	3	4	4	0	1	0	1	1	1	1	0	3	7	7	2	0	2	1	2	1	1	1	0	4	0	4	5	4	3	1
ENSMUSG00000046367	0	0	0	0	0	0	0	0	0	0	2	0	0	0	1	0	0	0	0	0	0	2	0	4	0	4	2	2	2	0	0	0	0	0	0	0	1	0	0	2	0	0	0	0	1	0	6	0	0
ENSMUSG00000097435	0	0	0	0	0	0	0	0	1	2	0	0	0	0	0	0	0	0	1	0	0	0	0	2	0	0	0	2	0	0	0	0	0	0	0	1	0	0	0	0	0	0	2	0	0	0	0	0	0
ENSMUSG00000077846	0	0	0	0	0	0	0	0	0	0	0	0	0	0	0	0	0	0	0	0	0	1	0	0	0	0	0	0	0	0	0	0	0	0	0	0	0	0	0	0	0	0	0	0	0	0	0	0	0
ENSMUSG00000026429	1	2	0	10	4	7	9	8	0	12	3	6	0	2	0	0	8	3	10	9	4	8	4	6	4	4	13	0	10	2	8	15	7	10	6	8	1	0	3	1	0	4	10	3	9	5	2	19	0
ENSMUSG00000097993	1	4	6	3	3	2	7	7	17	0	1	2	3	4	9	3	2	4	12	7	13	3	10	6	6	1	5	0	8	1	7	10	6	8	1	3	3	5	5	3	4	5	16	6	4	8	5	15	1
ENSMUSG00000097988	0	0	0	0	0	0	0	0	2	0	0	0	0	0	0	0	0	0	0	0	0	0	0	0	0	0	0	0	0	0	0	0	0	0	0	0	0	0	0	0	0	0	0	0	0	0	0	0	0
ENSMUSG00000026426	12	8	5	4	4	12	14	14	4	15	4	2	0	4	7	4	4	13	12	12	9	12	6	20	4	9	8	2	18	8	14	18	4	6	24	20	12	8	6	3	16	12	20	11	10	13	10	21	8
ENSMUSG00000087721	0	0	0	0	0	0	0	0	0	2	0	0	0	0	0	0	0	0	0	0	0	0	0	0	0	0	0	0	0	0	0	0	0	0	0	0	0	0	0	0	0	0	0	0	0	0	0	0	0
ENSMUSG00000085311	0	3	0	0	1	1	0	0	0	0	0	0	0	0	0	0	0	0	0	0	0	0	0	0	2	0	0	1	0	3	0	2	0	0	0	0	0	0	1	0	0	1	0	0	0	0	0	0	1
ENSMUSG00000026424	0	2	0	0	0	0	0	0	0	0	0	0	1	0	0	2	0	1	0	0	0	0	0	0	0	1	0	0	0	2	0	0	0	0	0	0	0	2	0	0	0	0	0	0	0	2	2	0	3
ENSMUSG00000079139	2	6	5	8	6	5	4	11	0	10	7	8	0	2	4	1	0	1	6	8	2	7	4	3	2	6	8	3	12	4	11	8	7	3	3	2	1	0	4	2	4	0	3	4	4	15	8	4	3
ENSMUSG00000003051	0	0	0	0	0	0	1	1	1	0	1	0	0	1	0	0	6	0	0	0	0	0	0	2	0	2	0	0	0	0	2	0	0	1	0	0	2	0	0	0	0	1	0	1	0	0	0	0	0
ENSMUSG00000062580	17	25	40	25	23	50	36	91	6	67	41	30	10	27	43	9	20	29	64	59	49	60	26	60	29	17	33	14	65	31	49	110	54	52	36	29	22	27	30	21	50	39	52	77	29	65	47	63	20
ENSMUSG00000048096	0	0	2	4	0	2	0	0	4	0	5	0	0	2	0	0	4	4	0	0	0	0	0	0	0	0	1	1	0	0	0	0	0	0	0	0	0	0	0	0	0	2	2	0	0	0	1	0	0
ENSMUSG00000087859	0	0	0	0	0	0	0	0	0	0	0	0	0	0	0	0	0	0	0	0	0	0	2	0	0	0	0	0	0	0	0	0	0	0	0	0	0	0	0	0	0	0	0	0	0	0	0	0	0
ENSMUSG00000041889	0	2	1	1	2	0	0	2	2	0	2	0	0	0	1	0	2	0	0	0	0	2	2	0	0	0	1	0	0	0	0	0	0	0	0	0	0	0	0	0	0	0	0	0	0	0	0	2	0
ENSMUSG00000093515	0	0	0	0	0	0	0	0	0	0	0	0	0	0	0	0	0	0	0	0	0	0	0	0	0	0	0	0	0	0	0	0	0	0	0	0	0	0	0	0	0	0	0	0	0	0	0	0	0
ENSMUSG00000054412	0	1	0	0	0	0	0	2	1	0	0	0	0	0	0	0	0	0	0	0	0	0	2	1	0	0	0	0	2	0	0	0	0	1	0	0	0	0	2	0	0	0	0	0	2	0	0	0	0
ENSMUSG00000026421	8	20	20	25	13	28	23	26	2	33	12	26	6	8	27	2	8	16	34	32	30	12	14	52	13	8	15	4	41	8	26	39	24	37	25	14	12	14	17	9	15	20	52	22	25	37	13	39	10
ENSMUSG00000041801	7	16	16	14	24	44	19	83	6	30	27	36	10	15	33	6	10	20	31	39	20	17	20	22	15	4	18	12	37	10	33	31	34	16	14	27	11	18	19	8	24	20	36	18	16	29	20	47	9
ENSMUSG00000041782	2	3	1	1	2	0	0	6	2	5	2	4	0	1	2	0	2	2	0	0	3	2	2	5	0	0	2	0	2	2	0	4	0	0	0	6	2	0	1	0	4	0	2	0	2	2	0	7	0
ENSMUSG00000026414	0	0	0	0	0	1	1	0	0	0	0	0	0	0	2	0	0	0	0	0	0	0	0	0	0	0	0	0	0	0	2	0	0	0	0	0	0	0	0	0	0	0	0	0	0	0	0	0	0
ENSMUSG00000026413	1	0	0	0	0	0	0	0	6	0	0	0	0	0	0	0	0	0	0	1	0	1	0	1	0	0	0	0	1	0	2	1	1	2	0	0	0	0	0	1	0	0	0	0	0	0	0	0	2
ENSMUSG00000051985	2	4	0	2	0	0	0	0	7	0	0	0	1	0	0	2	8	2	4	0	0	4	3	2	1	2	1	3	1	5	0	3	0	3	0	2	0	0	0	0	3	2	0	0	0	1	0	0	2
ENSMUSG00000026411	29	27	25	25	12	12	30	28	3	43	22	36	15	17	22	14	6	6	42	19	12	31	6	24	19	16	19	3	10	14	18	22	13	22	15	36	8	16	12	15	25	24	43	4	23	17	12	22	29
ENSMUSG00000097918	0	0	0	0	0	0	0	0	0	0	0	0	2	0	0	0	0	0	0	0	0	0	0	0	0	0	0	0	0	0	0	0	0	0	0	0	0	0	0	0	0	0	0	0	0	0	0	0	0
ENSMUSG00000026407	3	1	3	2	2	3	3	3	8	0	3	0	3	2	3	0	7	1	3	5	2	8	8	2	2	1	4	6	3	3	3	6	8	11	2	2	2	1	2	1	6	3	17	1	4	0	5	7	1
ENSMUSG00000086264	0	3	0	1	0	0	0	0	5	1	0	0	0	0	0	0	0	0	0	2	0	0	0	1	0	0	0	0	2	0	0	0	0	0	0	0	0	0	0	0	0	2	0	0	0	0	4	0	0
ENSMUSG00000041642	49	27	24	27	23	26	23	44	21	44	21	33	13	13	20	0	5	34	25	25	22	30	31	51	20	19	29	8	46	36	36	63	15	59	33	48	20	15	23	4	53	29	101	24	32	45	18	88	27
ENSMUSG00000041605	0	0	2	0	0	0	1	0	1	0	0	2	0	0	0	2	0	0	0	0	0	0	0	0	1	0	1	3	0	4	0	0	0	0	1	0	0	0	0	0	0	0	2	0	0	0	0	1	1
ENSMUSG00000097315	0	4	0	0	0	0	2	2	3	1	0	0	0	0	0	0	0	0	0	0	0	0	0	0	1	0	0	2	0	0	1	0	0	0	0	0	0	1	0	0	0	0	0	0	0	0	2	0	0
ENSMUSG00000052759	0	0	0	0	0	0	0	0	0	0	0	0	0	0	0	0	0	0	0	0	0	0	0	0	0	0	0	0	0	0	0	0	0	0	0	0	0	0	0	0	0	0	0	2	0	0	0	0	0
ENSMUSG00000097433	0	0	0	0	0	0	0	0	0	0	0	0	0	0	0	0	0	0	0	0	0	1	0	0	0	0	0	0	0	0	0	2	0	0	0	0	0	0	0	0	0	0	0	0	0	0	0	0	0
ENSMUSG00000097403	0	0	0	2	0	2	0	0	3	0	0	0	1	0	2	0	4	0	0	0	0	2	1	0	0	0	0	0	0	0	0	0	0	0	0	0	0	0	0	0	0	0	0	2	0	0	0	0	1
ENSMUSG00000026404	2	0	0	0	0	2	0	6	0	4	0	0	0	0	2	3	0	0	2	0	4	4	0	2	2	2	5	0	4	1	2	2	0	10	0	0	0	2	0	0	2	2	5	4	1	3	2	5	0
ENSMUSG00000041498	1	0	2	2	0	1	8	2	0	1	4	0	0	1	7	0	8	2	0	2	2	1	0	9	2	2	0	2	23	2	2	1	2	6	5	1	0	4	2	0	1	2	2	3	0	3	4	4	0
ENSMUSG00000097229	0	0	0	0	0	0	0	2	0	1	0	0	2	0	0	0	0	0	0	0	0	0	2	0	0	0	0	0	0	0	0	0	0	0	0	0	0	0	2	0	0	3	0	0	0	0	0	0	0
ENSMUSG00000041483	6	7	14	10	10	16	11	31	6	9	12	22	2	4	7	2	2	13	2	2	7	15	15	19	10	3	12	4	32	20	12	27	10	24	10	16	7	5	11	8	7	14	44	2	17	11	8	24	23
ENSMUSG00000097113	0	1	0	0	0	2	2	2	2	6	0	0	1	0	0	2	0	0	1	3	0	0	0	4	0	0	2	0	4	0	0	3	0	1	2	5	0	1	3	0	0	2	5	0	3	0	0	1	0
ENSMUSG00000092912	0	0	0	0	0	0	0	0	0	0	0	0	0	0	0	0	0	0	0	0	0	0	0	0	0	0	0	0	0	0	0	0	0	0	0	0	0	0	0	0	0	0	0	0	0	0	0	0	0
ENSMUSG00000096432	0	0	0	0	0	0	0	0	3	0	2	0	0	0	0	0	0	0	0	1	0	0	0	0	0	0	0	0	0	0	0	0	0	0	0	0	0	0	0	0	0	0	0	0	0	0	0	0	0
ENSMUSG00000026398	0	0	0	0	0	0	0	1	1	0	0	0	0	0	1	0	2	0	0	0	0	0	2	0	0	0	0	3	0	0	1	0	0	0	0	0	0	1	1	0	0	0	0	0	0	0	0	0	0
ENSMUSG00000088970	0	0	0	0	0	0	0	0	0	0	0	0	0	0	0	0	0	0	0	0	0	0	0	0	0	0	0	0	0	0	0	0	0	0	0	0	0	0	0	0	0	0	0	0	0	0	0	0	0
ENSMUSG00000077207	0	0	0	0	0	0	0	0	0	0	0	0	0	0	0	0	0	0	0	0	0	0	0	0	0	0	0	0	0	0	0	0	0	0	0	0	0	0	0	0	0	0	0	0	0	0	0	0	0
ENSMUSG00000088164	0	0	0	0	0	0	0	0	0	0	0	0	0	0	0	0	0	0	0	0	0	0	0	0	0	0	0	0	0	0	0	0	0	0	0	0	0	0	0	0	0	0	0	0	0	0	0	0	0
ENSMUSG00000088715	0	0	0	0	0	0	0	0	0	0	0	0	0	0	0	0	0	0	0	0	0	0	0	0	0	0	0	0	0	0	0	0	0	0	0	0	0	0	0	0	0	0	0	0	0	0	0	0	0
ENSMUSG00000098243	0	2	0	0	0	0	0	0	0	0	0	0	0	0	0	0	0	0	0	0	0	0	0	0	0	0	0	0	0	0	0	0	0	1	0	0	0	0	0	0	0	1	0	0	0	0	0	0	0
ENSMUSG00000098045	0	0	0	0	0	0	0	0	0	0	0	0	0	0	0	0	0	0	0	0	0	0	0	0	0	0	0	0	0	0	0	0	0	0	0	0	0	0	0	0	0	0	0	0	0	0	0	0	0
ENSMUSG00000051480	0	0	0	0	0	0	0	0	0	0	0	0	0	0	0	0	0	0	0	0	0	0	2	0	0	1	0	0	0	0	2	0	0	0	0	0	0	0	0	0	0	0	0	0	0	0	0	0	0
ENSMUSG00000098145	0	0	0	0	0	0	0	0	0	0	0	0	0	0	0	0	0	0	0	0	0	0	0	0	0	0	0	0	0	0	0	0	0	0	0	0	0	0	0	0	0	0	0	0	0	0	0	0	0
ENSMUSG00000098063	0	0	0	0	0	0	0	0	0	0	0	0	0	0	0	0	2	0	0	0	0	0	0	0	0	0	0	0	0	0	0	0	0	0	0	0	0	0	0	0	0	0	0	0	0	0	0	0	0
ENSMUSG00000065565	0	0	0	0	0	0	0	0	0	0	0	0	0	0	0	0	0	0	0	0	0	0	0	0	0	0	0	0	0	0	0	0	0	0	0	0	0	0	0	0	0	0	0	0	0	0	0	0	0
ENSMUSG00000098206	0	2	0	0	4	0	0	0	0	0	0	0	0	0	0	0	0	0	0	2	2	0	0	0	0	0	0	0	0	2	0	0	0	0	0	1	0	2	0	0	0	0	0	0	0	0	0	0	4
ENSMUSG00000065458	0	0	0	0	0	0	0	0	0	0	0	0	0	0	0	0	0	0	0	0	0	0	0	0	0	0	0	0	0	0	0	0	0	0	0	0	0	0	0	0	0	0	0	0	0	0	0	0	0
ENSMUSG00000088564	0	0	0	0	0	0	0	0	0	0	0	0	0	0	0	0	0	0	0	0	0	0	0	0	0	0	0	0	0	0	0	0	0	0	0	0	0	0	0	0	0	0	0	0	0	0	0	0	0
ENSMUSG00000019230	0	0	0	0	0	0	0	0	2	0	0	0	0	0	0	0	1	0	0	0	0	0	0	0	0	0	0	1	0	2	0	0	2	0	0	0	0	0	0	0	2	2	0	1	0	0	0	0	2
ENSMUSG00000079283	0	5	0	5	0	2	2	0	2	1	0	0	0	2	3	0	2	0	4	1	4	7	3	2	3	6	8	0	0	2	6	8	4	4	2	0	2	7	2	0	4	2	2	2	0	2	5	5	4
ENSMUSG00000065275	0	2	0	0	0	0	0	0	0	0	0	0	0	0	0	0	0	0	0	0	0	0	0	0	0	0	0	0	0	0	0	0	0	0	0	0	1	0	0	0	0	0	0	0	0	0	0	0	0
ENSMUSG00000086113	0	0	0	0	0	0	0	0	1	1	0	0	0	0	0	0	0	0	1	0	0	0	0	0	0	0	0	0	0	0	0	0	0	0	0	0	0	0	0	0	0	0	0	0	0	0	0	0	0
ENSMUSG00000085361	0	0	0	0	1	0	0	0	0	0	0	1	2	0	0	0	0	0	0	0	0	0	0	2	0	0	0	0	4	2	2	0	0	3	0	2	0	0	0	2	2	0	0	0	0	1	0	0	0
ENSMUSG00000085481	0	0	0	0	0	0	0	0	0	0	0	0	0	0	0	0	0	0	0	0	0	0	0	0	0	0	0	0	0	0	0	0	0	0	0	0	0	0	0	0	0	0	0	0	0	0	0	0	0
ENSMUSG00000033964	0	2	6	0	0	4	6	10	0	6	0	4	2	2	8	3	8	2	2	1	2	3	1	2	0	4	0	3	2	0	2	8	0	4	4	6	2	5	6	4	4	4	2	6	8	8	2	6	2
ENSMUSG00000026368	0	0	0	0	0	0	0	0	4	0	0	0	0	0	0	0	2	2	0	0	0	0	0	1	0	1	0	1	0	0	1	2	0	0	0	0	0	0	1	0	0	0	0	0	0	0	0	0	0
ENSMUSG00000057037	0	0	0	0	0	0	0	0	1	0	0	0	0	0	0	0	0	0	2	0	0	0	1	0	0	0	0	0	0	0	0	0	0	0	0	0	0	0	0	0	0	0	0	0	0	0	0	0	0
ENSMUSG00000090623	0	0	0	0	0	0	0	0	0	0	0	0	0	0	0	0	0	0	0	0	0	0	0	0	0	0	0	0	0	0	0	0	0	0	0	0	0	0	0	0	0	0	0	0	0	0	0	0	0
ENSMUSG00000096117	0	0	0	0	0	0	0	0	0	0	0	0	0	0	0	0	0	0	0	0	0	0	0	0	0	0	0	1	0	0	0	0	0	0	0	0	0	0	0	0	0	0	0	0	0	0	0	0	0
ENSMUSG00000095393	0	0	0	0	0	0	0	0	0	2	1	0	0	0	0	0	0	0	0	0	0	0	0	0	0	0	0	0	0	0	0	0	0	0	0	0	0	0	0	0	0	0	0	0	0	0	0	0	0
ENSMUSG00000089991	0	0	0	0	0	0	1	0	0	2	0	0	0	1	0	0	0	0	0	0	0	0	0	0	0	0	0	0	1	2	2	0	0	0	0	0	0	0	0	0	0	0	0	0	0	0	0	0	0
ENSMUSG00000087930	0	0	0	0	0	0	0	0	0	0	0	0	0	0	0	0	0	0	0	0	0	0	0	0	0	0	0	0	0	0	0	0	0	0	0	0	0	0	0	0	0	0	0	0	0	0	0	0	0
ENSMUSG00000095238	0	0	0	0	0	0	0	1	0	0	0	0	0	0	0	0	0	0	0	0	0	0	1	0	0	0	0	0	0	0	0	0	0	0	0	2	0	0	0	0	0	0	0	0	0	0	0	0	0
ENSMUSG00000093879	0	0	0	0	0	0	0	0	0	0	0	0	0	0	0	0	0	0	0	0	0	0	0	0	0	0	0	0	0	0	0	0	0	0	0	0	0	0	0	0	0	0	0	0	0	0	0	0	0
ENSMUSG00000089418	0	0	0	0	0	0	0	0	0	0	0	0	0	0	0	0	0	0	0	0	0	0	0	0	0	0	0	0	0	0	0	0	0	0	0	0	0	1	0	0	0	0	0	0	0	0	0	0	0
ENSMUSG00000078284	0	0	0	0	0	0	0	0	0	0	0	0	0	0	0	0	0	0	0	0	0	0	0	0	0	0	0	0	0	0	0	0	0	0	0	0	0	0	0	0	0	0	0	0	0	0	0	0	0
ENSMUSG00000033849	0	0	0	0	0	0	0	0	1	2	2	0	0	0	0	0	0	2	2	0	1	0	3	2	0	4	0	2	0	0	6	2	0	0	3	4	0	1	0	0	0	0	0	2	0	0	4	1	0
ENSMUSG00000089640	0	0	2	0	0	0	0	0	0	0	0	0	0	0	0	0	0	0	0	0	0	0	1	0	0	0	0	0	2	2	2	0	0	1	0	0	0	0	1	0	1	0	0	1	1	3	0	0	0
ENSMUSG00000018196	9	13	6	6	7	5	9	17	5	17	9	15	7	3	7	10	2	2	24	18	10	8	4	6	7	14	15	2	15	10	17	10	6	13	2	7	5	6	3	5	8	9	12	13	9	10	10	10	3
ENSMUSG00000018199	0	1	0	2	0	10	6	17	3	7	0	4	3	3	1	2	2	3	1	5	0	6	0	4	2	2	2	1	2	0	3	0	2	6	2	4	0	1	2	0	5	4	8	2	2	0	4	4	2
ENSMUSG00000088323	0	0	0	1	0	0	0	0	0	0	0	0	0	0	0	0	0	0	0	0	0	0	0	2	0	0	0	0	0	0	0	0	0	0	0	0	0	0	0	0	0	0	0	0	0	0	0	1	0
ENSMUSG00000026360	4	9	4	9	1	21	8	17	14	6	4	8	3	10	16	0	6	2	15	15	0	4	13	4	2	12	8	4	37	4	4	22	12	15	2	15	6	10	13	4	13	7	28	2	4	15	10	5	6
ENSMUSG00000051079	0	0	0	0	0	0	0	0	0	0	0	0	0	0	0	0	0	0	2	0	1	1	0	0	0	0	0	0	0	0	0	1	0	0	0	0	0	1	0	0	0	0	0	0	0	0	0	0	0
ENSMUSG00000026358	117	158	235	133	125	382	222	587	70	293	202	159	96	231	402	47	205	254	385	284	289	331	80	373	190	122	412	43	777	150	566	707	311	571	288	254	151	273	330	157	461	266	620	355	364	412	328	380	168
ENSMUSG00000098509	0	0	0	0	0	0	0	0	2	0	0	1	0	0	0	0	2	0	0	0	0	1	0	2	0	0	0	0	0	0	0	0	0	1	0	0	0	0	0	0	0	0	0	0	0	0	0	0	0
ENSMUSG00000088096	0	0	0	0	0	0	0	0	0	0	0	0	0	0	0	0	0	0	0	0	0	0	0	0	0	0	0	0	0	0	0	0	0	0	0	0	0	0	0	0	0	0	0	0	0	0	1	0	0
ENSMUSG00000026357	0	0	0	0	0	0	0	0	0	0	0	0	1	0	0	0	2	0	0	0	0	0	0	0	0	0	0	0	0	0	0	2	0	0	0	0	0	0	0	0	0	0	0	0	0	0	0	0	0
ENSMUSG00000065787	0	0	0	0	0	0	0	0	0	0	0	0	0	0	0	0	0	0	0	0	0	0	0	0	0	0	0	0	0	0	0	0	0	0	0	0	0	0	0	0	0	0	0	0	0	0	0	0	0
ENSMUSG00000096352	0	0	0	0	0	0	0	1	0	0	0	0	0	0	0	0	0	0	0	0	0	0	2	0	0	0	2	0	0	0	0	0	0	0	0	0	0	0	0	0	0	0	0	0	0	0	0	0	0
ENSMUSG00000097130	0	1	0	4	0	0	2	0	0	0	0	1	0	4	0	0	2	0	0	2	0	2	0	0	2	0	0	0	0	0	2	0	0	0	2	0	0	0	0	0	0	2	0	0	0	0	2	0	0
ENSMUSG00000088579	0	0	0	0	0	0	0	0	0	0	0	0	0	0	1	0	0	0	0	0	0	0	0	0	0	0	0	1	0	0	0	0	0	0	0	0	0	0	0	0	0	0	0	0	0	0	0	0	0
ENSMUSG00000090323	0	0	0	0	0	0	1	0	0	1	0	0	2	0	0	0	0	0	0	0	0	0	0	1	0	0	2	0	0	2	1	0	1	2	0	0	0	0	0	0	2	0	0	0	0	0	0	0	0
ENSMUSG00000080078	0	1	0	0	0	0	0	0	4	0	0	1	0	0	0	2	0	2	0	0	0	0	0	0	0	0	0	1	0	2	0	0	0	0	0	0	0	0	0	0	0	0	0	0	0	0	0	0	0
ENSMUSG00000087627	0	0	0	0	0	0	0	0	0	0	0	0	0	0	0	0	0	0	0	0	0	0	0	0	0	0	0	0	0	0	0	0	0	0	0	0	0	0	0	0	0	0	0	0	0	0	0	0	0
ENSMUSG00000085822	0	0	0	0	0	0	0	0	0	0	0	0	0	1	0	0	0	0	0	0	0	0	0	0	1	0	0	1	0	0	0	0	0	0	0	1	0	0	0	0	0	0	0	0	0	0	0	0	0
ENSMUSG00000053988	0	0	0	0	0	0	0	0	0	0	0	0	0	0	0	0	0	0	0	0	0	0	0	0	0	0	0	0	0	0	0	0	0	0	0	0	0	0	0	0	0	0	0	0	0	0	0	0	0
ENSMUSG00000088582	0	0	0	0	0	0	0	0	0	0	0	0	0	0	0	0	0	0	0	1	0	0	0	0	0	0	0	0	0	0	0	0	0	0	0	0	0	0	0	0	0	0	0	0	0	0	0	0	0
ENSMUSG00000082588	0	1	0	0	0	0	0	4	0	0	0	0	0	0	0	0	0	0	0	0	0	2	0	0	0	2	0	0	0	0	0	0	0	0	0	0	0	0	0	0	2	0	1	0	0	0	0	0	0
ENSMUSG00000088167	0	0	0	0	0	0	0	0	0	0	0	0	0	0	0	0	0	0	0	0	0	0	0	0	0	0	0	0	0	0	0	0	0	0	0	0	0	0	0	0	0	0	0	0	0	0	0	0	0
ENSMUSG00000084532	0	0	0	0	0	0	0	0	0	0	0	0	0	0	0	0	0	0	0	0	0	0	0	0	0	0	0	0	0	0	0	0	0	0	0	0	0	0	0	0	0	0	0	0	0	0	0	0	0
ENSMUSG00000077516	0	0	0	0	0	0	0	0	0	0	0	0	0	0	0	0	0	0	0	0	0	0	0	0	0	0	0	0	0	0	0	0	0	0	0	0	0	0	0	0	0	0	0	0	0	0	0	0	0
ENSMUSG00000032487	0	1	0	0	0	0	2	0	0	0	2	0	0	0	0	0	0	0	0	0	2	0	0	0	0	1	0	0	0	1	0	0	0	0	0	0	2	0	0	0	2	0	0	0	0	0	0	0	0
ENSMUSG00000097754	0	0	0	0	0	2	0	0	0	0	0	0	0	0	0	0	0	0	0	0	0	0	0	0	0	0	0	0	0	0	0	0	0	0	0	0	0	1	0	0	0	0	0	0	0	0	0	0	0
ENSMUSG00000081535	0	2	5	5	0	4	2	3	2	1	3	3	1	1	3	0	1	1	5	5	11	5	6	3	0	0	7	0	2	3	2	5	3	0	3	3	1	5	2	2	1	2	6	2	1	5	6	7	0
ENSMUSG00000006007	0	0	0	0	0	0	0	0	0	0	0	0	0	0	0	0	0	0	0	2	0	0	0	0	0	0	0	0	0	0	0	0	0	0	0	0	0	0	0	0	0	0	0	0	0	0	0	0	0
ENSMUSG00000006010	8	13	2	2	6	8	2	14	4	11	9	0	2	2	15	7	8	4	12	10	11	10	8	13	2	0	12	2	9	10	12	18	24	19	6	9	6	10	6	6	20	2	18	6	9	12	11	16	5
ENSMUSG00000006005	12	15	33	20	34	72	44	99	11	56	48	54	24	36	48	11	32	30	36	69	47	47	44	45	25	20	29	13	79	35	41	66	36	61	32	42	14	38	29	19	34	37	80	52	38	55	50	73	24
ENSMUSG00000006014	0	2	0	1	0	0	0	0	1	0	0	0	0	0	0	0	2	0	0	3	2	0	0	0	1	0	0	0	0	3	0	2	0	1	0	0	0	1	0	2	0	0	2	0	0	0	0	1	0
ENSMUSG00000096851	0	0	0	0	0	0	0	0	0	0	0	0	0	0	0	0	0	0	0	0	0	0	0	0	0	0	0	0	0	0	0	0	0	0	0	0	0	0	0	0	0	0	0	0	0	0	0	0	0
ENSMUSG00000097426	0	0	0	0	0	0	0	0	0	1	0	0	0	0	0	0	0	0	2	2	0	0	0	0	2	0	0	4	0	0	0	0	0	0	0	0	0	2	0	0	0	0	0	0	0	2	0	0	0
ENSMUSG00000088498	0	0	0	0	0	0	0	0	0	0	0	0	0	0	0	0	0	0	0	0	0	0	0	0	0	0	0	0	0	0	0	0	0	0	0	0	0	0	0	0	0	0	0	0	0	0	0	0	0
ENSMUSG00000063886	0	0	0	0	0	0	0	0	0	0	0	0	0	0	0	0	0	0	1	0	0	0	0	0	0	0	0	0	0	0	0	0	0	0	0	0	0	0	0	0	0	0	0	0	0	0	0	0	0
ENSMUSG00000023150	19	9	19	17	15	28	16	66	4	28	14	28	14	19	36	7	5	14	35	16	47	22	24	54	18	14	27	7	72	25	36	70	34	51	37	46	23	10	12	15	42	30	100	28	35	57	20	52	23
ENSMUSG00000053286	8	6	5	2	2	10	7	29	0	11	11	13	2	8	4	1	4	4	12	2	9	8	7	16	4	0	9	1	12	14	16	9	4	13	8	6	4	3	10	3	4	12	16	11	11	6	6	14	0
ENSMUSG00000026484	8	1	8	8	2	12	14	18	4	8	6	10	1	3	4	0	8	4	8	0	14	0	4	7	4	0	6	0	13	2	18	7	5	5	9	4	4	1	6	0	8	2	16	0	8	8	4	12	3
ENSMUSG00000084557	0	0	0	0	0	0	0	0	0	0	0	0	0	0	0	0	0	0	0	0	0	0	0	0	0	0	0	0	0	0	0	0	0	0	0	0	0	0	0	0	0	0	0	0	0	0	0	0	0
ENSMUSG00000014980	0	3	4	4	6	0	0	2	0	4	2	0	0	2	2	2	0	2	1	2	6	4	0	3	0	4	0	0	3	4	2	2	2	8	0	0	0	2	4	4	8	0	8	6	1	2	0	0	0
ENSMUSG00000080878	0	0	0	0	0	0	0	0	4	0	0	0	0	0	0	0	0	0	0	0	0	0	0	0	0	0	0	0	0	0	0	0	0	0	0	1	0	0	0	0	0	0	0	0	0	0	0	0	0
ENSMUSG00000086145	0	0	0	2	0	0	0	0	0	0	0	0	0	0	0	0	0	0	0	0	0	0	0	0	0	0	0	0	0	0	0	0	0	0	0	0	0	0	0	0	0	0	1	0	0	0	0	0	0
ENSMUSG00000080950	4	2	0	0	0	0	2	1	2	4	0	3	1	1	0	0	4	0	2	0	0	0	2	0	0	0	0	2	0	4	1	0	0	2	2	2	2	0	1	0	0	4	4	0	0	0	2	2	0
ENSMUSG00000055547	0	0	0	0	0	0	0	0	0	0	0	0	0	0	0	0	0	0	0	2	2	0	0	1	0	0	0	0	0	0	4	0	0	0	0	0	0	0	0	0	0	0	0	0	0	0	0	0	0
ENSMUSG00000008475	58	84	86	99	61	129	109	242	4	171	116	85	37	90	160	23	36	113	154	106	119	130	55	203	61	68	128	18	212	53	208	311	158	186	125	130	71	63	127	53	109	106	283	141	156	185	138	231	61
ENSMUSG00000042772	7	0	14	9	19	20	14	32	5	18	6	6	2	10	18	3	11	10	5	10	14	5	5	27	11	0	8	3	11	12	22	26	8	18	13	9	4	3	11	7	15	24	28	24	10	19	10	29	4
ENSMUSG00000026479	4	0	3	6	2	1	3	9	1	9	5	2	1	1	2	0	2	0	4	2	2	3	0	6	1	5	4	0	5	2	11	14	2	11	1	1	6	0	6	3	6	4	14	0	2	7	0	8	6
ENSMUSG00000079138	0	0	0	0	0	2	2	2	0	2	0	0	1	0	0	0	0	0	2	4	0	7	0	0	0	2	0	0	1	0	0	2	0	0	2	0	0	0	0	0	2	1	2	1	0	1	0	0	0
ENSMUSG00000073538	1	3	1	2	2	2	4	0	2	8	0	2	2	2	2	2	2	1	2	2	0	4	2	0	0	3	4	0	0	6	4	6	0	0	0	0	0	2	1	0	0	1	3	0	2	6	4	3	4
ENSMUSG00000042708	0	0	4	0	0	0	0	0	2	0	0	0	0	0	2	1	0	0	0	2	0	0	4	0	0	0	1	1	0	1	0	0	0	5	0	0	0	0	0	0	1	0	2	0	0	2	2	0	0
ENSMUSG00000064435	0	0	0	0	0	0	0	0	0	0	0	0	0	0	0	0	0	0	0	0	0	0	0	0	1	0	1	1	0	0	0	0	0	1	0	0	0	0	0	0	0	0	0	0	0	0	0	0	0
ENSMUSG00000042684	4	0	0	0	1	0	0	0	2	0	2	0	1	0	1	0	1	0	0	0	0	0	0	0	2	0	1	0	2	0	2	0	0	2	0	0	0	0	0	0	0	0	0	0	0	0	0	2	0
ENSMUSG00000042671	2	0	2	0	2	0	0	0	7	0	0	0	0	0	0	0	0	1	3	4	2	2	0	3	0	0	2	5	1	4	2	8	2	3	0	0	2	2	0	0	1	2	4	0	0	2	1	4	2
ENSMUSG00000026475	12	0	13	10	13	29	18	46	0	36	16	25	7	10	20	6	4	10	14	10	20	11	8	25	8	4	7	0	83	16	32	31	14	38	10	24	2	8	8	4	8	9	39	22	14	25	19	40	8
ENSMUSG00000066800	10	12	13	4	3	8	11	8	3	11	4	12	2	4	7	0	14	6	7	16	6	13	6	6	6	6	9	2	6	7	5	13	9	8	5	4	6	2	5	4	8	11	25	10	6	12	6	9	4
ENSMUSG00000042641	0	2	1	0	0	0	0	1	3	0	0	0	0	0	0	0	0	0	0	0	0	1	0	0	2	0	1	0	0	0	1	0	0	0	0	0	3	0	0	0	0	1	2	0	0	0	0	0	0
ENSMUSG00000043282	0	0	0	0	0	0	0	1	4	0	0	0	0	0	0	2	0	0	0	0	0	0	0	0	0	0	0	0	0	2	0	0	0	0	0	0	0	0	2	0	0	0	0	0	0	0	0	0	0
ENSMUSG00000047053	0	0	0	0	0	0	0	0	7	0	0	0	0	0	2	0	0	0	0	2	0	0	0	0	0	0	0	0	0	0	0	0	0	0	0	0	0	0	0	0	0	0	2	0	0	0	0	0	0
ENSMUSG00000099227	0	0	0	0	0	0	0	0	0	0	0	0	0	0	0	0	0	0	0	0	0	0	0	0	0	0	0	0	0	0	0	0	0	0	0	0	0	0	0	0	0	0	0	0	0	0	0	0	0
ENSMUSG00000026473	7	13	7	8	3	9	3	13	0	10	2	4	0	23	29	2	2	5	27	21	9	16	6	10	8	4	16	0	8	2	5	16	13	7	7	7	4	4	2	2	5	4	23	11	2	6	4	22	3
ENSMUSG00000078493	0	1	0	1	0	0	0	0	0	0	0	0	0	0	0	0	3	0	0	0	0	0	0	0	0	0	0	0	0	1	0	0	2	0	0	0	0	0	0	0	0	0	0	0	0	0	0	0	0
ENSMUSG00000088669	0	0	0	0	0	0	0	0	0	0	0	0	0	0	0	0	0	0	0	0	0	0	0	0	0	0	0	0	0	0	0	0	0	0	0	0	0	0	0	0	0	0	0	0	0	0	0	0	0
ENSMUSG00000066797	0	1	0	0	0	2	0	0	1	0	0	0	0	1	0	0	0	0	2	2	0	0	0	0	0	0	0	0	0	1	0	0	0	0	0	2	2	0	0	0	0	0	1	0	0	0	0	0	0
ENSMUSG00000064860	0	0	0	0	0	0	0	0	0	0	0	0	0	0	0	0	0	0	0	0	0	0	0	0	0	0	0	0	0	0	0	0	0	0	0	0	0	0	0	0	0	0	0	0	0	0	0	0	0
ENSMUSG00000096950	0	3	0	0	2	0	0	1	2	0	0	0	0	0	0	0	5	0	0	2	0	0	0	0	2	0	0	0	0	0	0	0	0	0	1	0	0	0	0	0	2	0	0	0	0	0	0	2	0
ENSMUSG00000056708	45	4	28	6	8	39	24	85	4	43	22	61	4	15	22	7	6	5	11	29	28	16	23	36	24	2	20	2	35	10	23	30	10	43	5	47	25	3	14	5	19	18	18	27	21	20	11	41	10
ENSMUSG00000026471	4	2	2	1	1	6	2	1	0	6	3	2	0	6	4	1	1	4	6	1	0	2	0	6	3	0	2	0	0	0	4	0	0	3	2	2	2	2	2	0	6	2	3	2	4	3	5	6	0
ENSMUSG00000033722	2	0	0	0	3	0	2	3	4	0	0	0	1	0	2	2	0	2	0	0	2	1	0	2	1	2	1	0	6	0	2	4	0	0	1	0	2	2	0	0	2	3	1	0	2	2	2	4	0
ENSMUSG00000093286	0	0	0	0	0	0	0	0	0	0	0	0	0	0	0	0	0	0	0	0	0	0	0	0	0	0	0	0	0	0	0	0	0	0	0	0	0	0	2	0	0	0	0	0	0	0	0	0	0
ENSMUSG00000073535	0	0	0	0	0	0	0	0	0	0	0	0	0	0	2	0	0	1	0	0	0	0	0	0	0	0	0	0	0	0	0	2	0	2	0	0	0	0	0	0	0	0	0	0	0	2	0	1	0
ENSMUSG00000033684	10	4	2	9	3	8	17	18	8	4	18	8	3	4	8	6	11	10	2	8	8	19	7	10	8	3	12	1	13	9	7	18	2	25	8	11	10	2	5	1	9	6	18	5	2	10	4	9	1
ENSMUSG00000033671	6	0	5	11	6	16	4	8	4	5	5	15	4	0	2	0	10	6	4	3	8	3	5	25	3	3	8	4	11	11	2	6	7	9	4	11	3	6	3	5	5	10	15	1	5	13	2	12	4
ENSMUSG00000077419	0	0	0	0	0	0	0	0	2	0	0	0	0	0	0	0	0	2	0	0	0	0	0	0	0	0	0	0	0	0	0	0	0	0	0	0	0	0	0	0	0	0	0	0	0	0	0	0	0
ENSMUSG00000026466	5	1	5	0	3	9	3	24	2	17	9	12	3	7	7	6	5	7	10	7	8	12	1	11	5	5	2	5	6	4	17	18	6	17	5	4	6	8	1	8	10	5	11	5	6	9	11	4	6
ENSMUSG00000050565	10	8	11	9	10	15	13	41	8	40	15	39	4	3	26	6	19	4	26	23	20	18	15	31	10	15	11	14	22	32	30	32	13	38	14	24	12	3	8	13	16	18	30	19	18	17	18	25	16
ENSMUSG00000060985	2	1	0	0	0	0	0	0	3	0	0	0	0	1	0	0	0	1	2	2	0	0	0	0	0	0	1	0	0	1	2	2	0	0	0	0	0	0	0	0	2	1	0	0	0	0	2	2	0
ENSMUSG00000026602	2	0	0	0	0	0	0	2	1	2	0	0	0	0	0	0	0	0	0	0	0	0	0	0	2	0	0	0	0	0	1	0	0	4	0	0	0	0	0	0	0	0	0	0	0	1	1	0	0
ENSMUSG00000078193	164	120	138	178	126	173	226	70	4	183	108	130	93	98	151	40	11	134	94	197	103	151	63	142	124	133	167	7	111	89	166	181	164	125	91	108	109	120	182	89	138	137	163	67	130	125	93	152	96
ENSMUSG00000026600	33	18	79	62	32	39	54	65	3	74	29	66	26	40	49	2	21	41	37	21	27	31	24	107	39	17	31	0	127	46	115	138	42	122	42	64	39	30	47	18	82	58	127	61	91	64	55	134	46
ENSMUSG00000096493	0	1	0	0	0	2	0	6	0	0	0	4	0	0	1	1	2	0	0	0	1	2	1	0	1	2	2	0	0	2	1	3	3	1	2	1	5	1	0	0	6	2	2	0	2	4	2	0	0
ENSMUSG00000060519	4	0	6	6	2	6	2	9	2	9	6	6	3	1	0	0	6	2	0	2	4	5	8	8	0	2	2	0	3	2	6	4	2	9	14	6	4	2	2	2	8	3	4	6	0	11	2	10	3
ENSMUSG00000033557	18	16	4	16	8	33	12	28	6	33	14	18	7	18	26	2	7	8	20	16	18	16	14	35	14	14	16	5	17	10	22	36	18	26	14	12	5	6	22	9	16	10	30	10	10	20	10	40	6
ENSMUSG00000046057	0	0	1	1	1	0	1	0	0	1	3	0	0	0	0	0	0	1	0	0	0	0	0	1	0	0	0	0	1	1	0	3	2	2	0	1	0	0	1	0	0	0	2	5	0	0	0	1	0
ENSMUSG00000033544	0	0	2	0	0	0	0	1	0	2	0	0	0	0	0	2	0	0	0	0	0	0	0	1	0	1	2	0	0	1	1	0	0	0	0	0	2	0	0	0	0	0	0	0	0	0	0	0	4
ENSMUSG00000026592	0	0	0	0	0	0	0	0	1	0	0	0	0	0	0	1	4	0	0	0	0	0	0	0	0	0	0	0	0	0	0	0	0	0	0	0	0	0	0	0	0	0	0	0	0	0	2	0	0
ENSMUSG00000087632	0	0	0	0	0	0	1	0	2	0	0	0	0	0	1	0	0	0	0	0	0	0	0	0	0	0	0	0	0	0	0	0	0	0	0	0	0	0	0	0	0	0	0	0	0	0	0	0	0
ENSMUSG00000033488	0	2	2	2	4	4	0	2	2	2	2	0	0	4	10	6	4	0	5	7	0	8	2	2	4	0	8	0	4	6	4	6	4	2	9	4	2	4	11	1	2	1	10	0	0	8	6	2	0
ENSMUSG00000087093	0	0	0	0	1	0	0	0	3	0	0	0	0	0	0	0	0	0	0	0	0	2	0	0	0	1	0	0	0	0	0	0	0	0	0	0	0	0	0	0	0	0	0	0	0	0	0	0	0
ENSMUSG00000070103	0	0	0	0	0	0	0	0	0	0	0	0	0	0	0	0	0	0	0	1	0	0	0	0	0	0	0	0	0	0	0	0	0	0	0	0	0	0	0	0	0	0	0	0	0	0	0	0	0
ENSMUSG00000047661	0	0	0	0	0	0	0	0	0	0	0	0	0	0	0	0	1	0	2	0	0	0	0	0	0	0	0	0	0	0	0	1	0	0	0	0	0	0	0	0	0	0	0	0	0	0	0	0	0
ENSMUSG00000061992	3	1	0	3	1	0	0	0	0	1	1	0	0	0	2	0	2	1	0	3	1	1	0	0	1	1	0	0	2	0	3	1	0	0	0	0	0	0	1	0	0	0	0	2	0	0	0	2	0
ENSMUSG00000080410	0	0	0	0	0	0	0	0	0	0	0	0	0	1	0	0	0	0	0	0	0	0	0	0	0	0	0	0	2	0	0	0	0	0	0	0	0	0	0	0	0	0	0	0	0	0	0	0	0
ENSMUSG00000089536	0	0	0	0	0	0	0	0	0	0	0	0	0	0	0	0	0	0	0	0	0	0	0	0	0	0	0	0	0	0	0	0	0	0	0	0	0	0	0	0	0	0	0	0	0	0	0	0	0
ENSMUSG00000088145	0	0	0	0	0	0	0	0	0	0	0	0	0	0	0	0	0	0	0	0	0	0	0	0	0	0	0	0	0	0	0	0	0	0	0	0	0	0	0	0	0	0	0	0	0	0	0	0	0
ENSMUSG00000090394	0	0	0	1	1	4	0	2	1	9	3	3	2	0	4	0	7	4	2	4	15	2	9	12	2	2	7	4	2	2	8	12	2	2	2	6	7	0	3	0	2	1	3	2	3	1	3	7	3
ENSMUSG00000050883	0	0	0	0	0	0	0	0	0	0	0	0	0	0	0	0	0	0	0	0	0	0	0	0	0	0	0	0	0	0	0	0	0	0	0	0	0	0	0	0	0	0	0	0	0	0	0	0	0
ENSMUSG00000026729	0	0	0	1	0	0	0	1	0	0	0	0	0	0	0	0	0	0	0	0	0	0	0	0	0	0	0	0	0	0	0	0	0	0	0	2	0	0	0	0	0	0	0	0	0	0	0	0	0
ENSMUSG00000026725	0	0	0	1	0	0	0	0	2	1	0	1	0	1	1	2	1	2	1	3	0	4	3	2	3	2	0	0	2	0	1	0	0	1	0	0	2	0	0	4	0	0	0	0	3	1	0	0	0
ENSMUSG00000058267	17	30	19	21	23	43	32	36	10	62	30	10	12	32	29	5	18	24	56	69	21	58	26	58	22	33	52	4	33	28	51	39	36	36	36	37	26	22	38	15	35	33	76	37	48	48	26	69	11
ENSMUSG00000014226	7	22	30	32	28	98	52	135	9	73	49	52	8	30	78	10	18	12	63	72	97	58	24	68	22	17	42	8	60	20	66	148	51	84	42	74	26	37	37	8	32	46	109	62	56	69	58	104	22
ENSMUSG00000089204	0	0	0	0	0	0	0	0	0	0	0	0	0	0	0	0	2	0	0	0	0	0	0	0	0	0	1	0	0	0	0	0	0	0	0	0	0	0	0	0	0	0	0	0	0	0	0	0	0
ENSMUSG00000077759	0	0	0	0	0	0	0	0	0	0	0	0	0	0	0	0	0	0	0	0	0	0	0	0	0	0	0	0	0	0	0	0	0	0	0	0	0	0	0	0	0	0	0	0	0	0	0	0	0
ENSMUSG00000077648	0	0	0	1	0	0	0	0	0	0	0	0	0	0	0	0	0	1	0	1	0	0	0	1	0	0	0	2	0	0	0	0	0	0	0	0	0	0	0	0	0	0	0	0	0	0	0	0	0
ENSMUSG00000057499	0	2	2	2	4	0	0	0	2	0	0	2	0	0	2	0	0	2	1	0	0	1	0	1	3	0	2	0	0	0	0	3	0	2	0	0	2	1	0	0	3	4	1	0	2	3	0	4	2
ENSMUSG00000026715	0	4	0	0	0	0	0	0	1	2	0	0	0	1	0	0	1	0	2	0	0	1	0	1	0	2	0	0	2	0	0	0	0	0	0	0	0	0	3	0	0	0	2	0	0	0	0	0	0
ENSMUSG00000043467	0	0	2	0	0	2	0	6	2	0	0	0	0	0	3	2	0	4	0	1	4	6	4	2	0	2	0	1	0	1	0	4	2	2	0	4	1	0	0	0	2	2	2	1	2	0	0	4	2
ENSMUSG00000053332	147	102	120	112	130	134	185	169	9	179	113	158	63	107	120	38	35	137	170	156	103	160	87	185	51	113	211	18	240	152	263	304	235	227	132	139	98	204	209	98	209	130	330	126	230	196	146	213	116
ENSMUSG00000064440	0	0	0	0	0	0	0	0	0	0	0	0	0	0	0	0	0	0	0	0	0	0	0	0	0	0	0	0	0	0	0	0	0	0	0	0	0	0	0	0	0	0	0	0	0	0	0	0	0
ENSMUSG00000080463	0	0	0	0	0	0	0	0	0	0	0	0	0	0	0	0	0	0	0	0	0	0	0	0	0	0	0	0	0	0	0	0	0	0	0	0	0	0	0	0	0	0	0	0	0	0	0	0	0
ENSMUSG00000064816	0	0	0	0	0	0	0	0	0	0	0	0	0	0	0	0	0	0	0	0	0	0	0	0	0	0	0	0	0	0	0	0	0	0	0	0	0	0	0	0	0	0	0	0	0	0	0	0	0
ENSMUSG00000084667	0	0	0	0	0	0	0	0	0	0	0	0	0	0	0	0	0	0	0	0	0	0	0	0	0	0	0	0	0	0	0	0	0	0	0	0	0	0	0	0	0	0	0	0	0	0	0	0	0
ENSMUSG00000077220	0	0	0	0	0	0	0	0	0	0	0	0	0	0	0	0	0	0	0	0	0	0	0	0	0	0	0	0	0	0	0	0	0	0	0	0	0	0	0	0	0	0	0	0	0	0	0	0	0
ENSMUSG00000065160	0	0	0	0	0	0	0	0	0	0	0	0	0	0	0	0	0	0	0	0	0	0	0	0	0	0	0	0	0	0	0	0	0	0	0	0	0	0	0	0	0	0	0	0	0	0	0	0	0
ENSMUSG00000065735	0	0	0	0	0	0	0	0	0	0	0	0	0	0	0	0	0	0	0	0	0	0	0	0	0	0	0	0	0	0	0	0	0	0	0	0	0	0	0	0	0	0	0	0	0	0	0	0	0
ENSMUSG00000064968	0	0	0	0	0	0	0	0	0	0	0	0	0	0	0	0	0	0	0	0	0	0	0	0	0	0	0	0	0	0	0	0	0	0	0	0	0	0	0	0	0	0	0	0	0	0	0	0	0
ENSMUSG00000065228	0	0	0	0	0	0	0	0	0	0	0	0	0	0	0	0	0	0	0	0	0	0	0	0	0	0	0	0	0	0	0	0	0	0	0	0	0	0	0	0	0	0	0	0	0	0	0	0	0
ENSMUSG00000026709	0	4	4	2	4	6	0	17	0	15	4	0	0	5	3	3	2	5	4	9	2	2	7	16	0	2	4	0	10	2	14	18	3	14	4	8	3	4	6	3	8	7	20	10	5	2	4	17	6
ENSMUSG00000026708	8	4	2	4	2	10	4	15	6	12	6	8	0	4	2	1	1	2	10	7	7	8	4	15	6	2	5	0	9	1	4	6	5	13	0	4	0	6	0	2	3	2	9	5	8	10	2	14	0
ENSMUSG00000026705	4	6	1	5	1	8	0	12	5	6	0	3	0	1	2	0	2	1	1	7	5	4	4	2	2	5	4	0	5	2	5	9	3	9	4	8	6	2	5	2	3	2	14	3	6	6	3	3	8
ENSMUSG00000044835	0	0	0	0	0	1	0	0	1	0	0	0	0	0	0	0	0	0	0	0	0	1	0	0	2	0	0	0	0	0	0	0	0	0	0	0	0	0	0	0	0	0	0	0	0	0	0	0	0
ENSMUSG00000049160	0	0	0	0	0	0	0	0	0	0	0	0	0	0	0	0	0	0	0	0	0	1	0	0	0	0	0	0	0	0	0	0	0	1	0	0	0	0	1	0	0	2	0	0	0	0	0	0	0
ENSMUSG00000026701	44	46	33	31	28	99	72	114	4	88	59	34	30	54	95	6	16	42	91	73	63	39	21	68	33	33	46	10	110	40	59	78	48	115	45	54	32	43	26	51	52	44	118	65	46	87	37	102	49
ENSMUSG00000026700	0	0	4	0	2	6	0	15	2	0	0	4	0	0	0	0	11	0	4	0	5	2	2	10	0	0	6	0	2	2	3	0	4	0	0	5	0	0	0	0	0	0	4	0	0	2	0	1	0
ENSMUSG00000066755	0	2	0	0	0	0	0	0	0	0	0	0	0	0	0	0	4	0	0	0	0	0	0	0	0	0	0	0	1	0	0	0	0	0	0	0	0	1	0	0	0	0	0	0	0	0	0	0	3
ENSMUSG00000089353	0	0	0	0	0	0	0	0	0	0	0	0	0	0	0	0	1	0	0	0	0	0	0	0	0	0	0	0	0	0	0	0	0	0	0	0	0	0	0	0	0	0	0	0	0	0	0	0	0
ENSMUSG00000040323	2	2	0	1	2	1	0	0	0	2	2	0	0	0	0	0	0	0	0	0	0	4	0	6	0	0	0	0	2	1	0	5	0	0	3	2	0	0	0	1	0	0	2	1	0	0	0	0	0
ENSMUSG00000000817	20	13	14	5	7	12	8	27	4	29	2	12	0	17	10	0	10	6	20	4	15	14	5	23	6	7	10	1	45	2	34	54	17	32	8	15	1	4	4	4	7	20	62	12	11	22	7	28	8
ENSMUSG00000086277	0	2	0	0	0	0	0	0	1	0	0	0	0	0	0	0	1	0	0	0	0	1	0	0	0	1	0	1	0	0	0	0	0	0	0	0	0	0	0	0	0	0	0	0	0	0	0	0	0
ENSMUSG00000078190	0	0	0	0	0	0	0	0	4	0	0	0	0	0	2	0	1	0	0	0	0	0	0	0	2	0	0	0	0	0	0	0	0	0	0	0	1	0	0	0	0	6	0	0	2	0	0	0	0
ENSMUSG00000070126	0	0	0	0	0	0	0	0	0	0	0	0	0	0	0	0	0	0	0	0	0	0	0	0	0	0	0	0	0	0	0	0	0	0	0	0	0	0	0	0	0	0	0	0	0	0	0	0	0
ENSMUSG00000065516	0	0	0	0	0	0	0	0	0	0	0	0	0	0	0	0	0	0	0	0	0	0	0	0	0	0	0	0	0	0	0	0	0	0	0	0	0	0	0	0	0	0	0	0	0	0	0	0	0
ENSMUSG00000089933	0	0	0	0	0	0	0	0	1	0	0	0	0	0	0	0	0	0	0	0	0	0	0	0	0	0	0	0	0	0	0	0	0	0	0	0	0	0	0	0	0	0	0	0	0	0	0	0	0
ENSMUSG00000066752	0	0	0	0	0	0	0	0	0	0	0	0	0	0	0	0	0	0	0	2	0	0	0	0	0	0	0	0	0	0	0	0	0	0	0	0	0	0	2	0	0	0	0	0	2	2	0	0	0
ENSMUSG00000026694	4	2	4	6	2	6	8	30	8	6	11	14	3	2	8	7	13	6	8	6	8	1	4	10	2	2	6	0	4	5	1	12	2	8	7	5	4	6	4	2	7	4	4	3	4	12	4	12	2
ENSMUSG00000026696	2	13	5	8	1	0	7	14	3	12	4	8	8	2	2	0	2	2	10	6	5	6	4	13	10	1	12	2	10	6	11	8	8	6	8	14	4	2	6	10	10	8	23	4	5	14	4	18	4
ENSMUSG00000091743	0	0	0	0	0	0	0	0	1	0	0	0	0	0	1	0	0	0	0	0	0	0	0	0	0	0	0	0	0	0	0	0	0	0	0	0	0	0	0	0	0	2	0	0	0	0	0	0	0
ENSMUSG00000026697	0	0	0	0	0	1	0	0	0	0	0	0	0	0	0	2	2	0	0	0	0	0	0	0	0	0	0	0	0	1	0	0	0	0	0	0	0	0	0	2	0	0	0	0	0	0	0	0	0
ENSMUSG00000091060	0	0	0	0	0	0	0	0	0	0	2	0	0	0	0	0	1	0	0	0	0	0	0	0	0	0	1	0	0	0	0	0	0	0	0	0	0	0	0	0	0	0	0	0	0	0	0	0	0
ENSMUSG00000040225	35	29	40	38	47	67	51	113	29	76	41	65	35	46	49	11	22	35	56	93	78	74	66	63	32	19	42	22	93	59	68	125	58	111	72	85	23	24	41	29	78	37	113	52	45	105	66	104	32
ENSMUSG00000098259	0	0	0	0	0	0	0	0	0	0	0	0	0	0	0	0	0	0	0	0	0	0	0	0	0	0	0	0	0	1	0	0	0	0	0	0	0	0	1	0	0	0	0	0	0	0	0	0	0
ENSMUSG00000026692	0	1	0	0	0	0	0	0	1	0	0	0	0	0	1	0	0	0	2	0	0	0	0	0	0	0	0	2	0	0	0	0	0	0	0	1	0	1	0	0	0	0	0	0	0	0	0	0	0
ENSMUSG00000040181	0	2	0	4	2	0	0	0	0	0	0	0	0	1	0	1	0	0	0	0	4	0	0	0	0	0	0	1	0	0	0	0	0	2	0	0	0	0	0	1	0	0	0	0	0	0	0	0	0
ENSMUSG00000040170	0	2	0	0	1	0	0	0	1	0	0	2	1	0	0	0	2	0	0	0	0	0	0	0	0	1	0	0	0	0	0	0	0	0	0	0	0	3	1	0	0	0	0	0	1	2	0	0	0
ENSMUSG00000026691	0	0	2	0	0	2	0	0	3	0	0	0	0	0	0	0	1	0	1	0	0	0	0	2	0	1	4	0	0	0	0	0	0	0	1	0	0	0	0	0	0	0	0	0	0	0	0	0	0
ENSMUSG00000077608	0	0	0	0	0	0	0	0	0	0	0	0	0	0	0	0	0	0	0	0	0	0	0	0	0	0	0	0	0	0	0	0	0	0	0	0	0	2	1	0	0	0	1	0	0	0	0	0	0
ENSMUSG00000089174	0	0	0	0	0	0	0	0	0	0	0	0	0	0	0	0	0	0	0	0	0	0	0	0	0	0	0	0	0	0	0	0	0	0	0	0	0	0	0	0	0	0	0	0	0	0	0	0	0
ENSMUSG00000026586	0	0	2	1	0	0	0	0	0	0	2	0	2	1	0	0	4	0	0	2	3	0	3	0	0	0	4	0	0	0	2	0	0	1	0	0	0	0	0	0	2	0	4	0	0	1	0	0	0
ENSMUSG00000092188	0	0	0	0	0	0	0	0	0	0	0	0	0	1	0	0	0	0	0	0	0	0	0	0	0	0	0	0	0	0	0	0	0	0	0	0	0	0	0	0	0	0	0	0	0	0	0	0	0
ENSMUSG00000096984	0	0	2	0	0	0	0	0	0	0	0	0	0	0	0	0	0	0	0	0	0	1	0	0	0	0	0	0	0	0	0	0	0	0	0	0	0	0	0	0	0	0	0	0	0	0	0	2	0
ENSMUSG00000040124	0	0	4	0	2	0	2	4	1	0	1	0	0	0	1	0	0	0	1	0	2	2	0	1	2	0	0	0	7	2	3	2	2	4	2	2	2	0	4	2	2	1	0	0	0	2	0	0	4
ENSMUSG00000088951	0	0	0	0	0	0	0	0	0	0	0	0	0	0	0	0	0	0	0	0	0	0	0	0	0	0	0	0	0	0	0	0	0	0	0	0	0	0	0	0	0	0	0	0	0	0	0	0	0
ENSMUSG00000089700	0	0	0	2	0	0	0	0	0	0	0	0	0	0	0	0	0	0	0	0	0	0	0	0	1	0	0	0	0	0	0	0	0	0	0	0	0	0	0	0	0	0	0	0	0	0	0	0	0
ENSMUSG00000026584	10	5	3	8	9	12	13	21	4	8	5	11	0	4	5	2	4	8	13	22	4	19	5	11	2	11	4	0	8	10	17	12	7	27	3	8	2	0	2	2	17	11	17	7	3	8	6	9	7
ENSMUSG00000041396	0	0	0	2	0	4	4	0	0	2	2	2	0	2	0	0	0	0	6	2	4	6	4	3	0	0	0	0	1	0	4	8	0	6	2	3	3	0	0	0	2	0	4	4	0	0	0	2	0
ENSMUSG00000026582	0	2	0	0	0	0	0	0	2	0	2	2	0	1	2	1	0	0	0	1	0	1	0	1	0	0	2	0	1	0	0	0	1	0	0	1	0	0	0	0	0	0	0	0	0	2	0	0	0
ENSMUSG00000026581	4	17	8	9	8	39	12	51	3	46	21	5	8	15	33	0	7	23	33	30	26	25	15	41	2	7	38	1	48	8	28	32	15	19	14	12	6	22	24	14	29	22	20	7	25	26	19	18	10
ENSMUSG00000026580	0	0	0	1	0	0	0	0	0	1	0	0	1	0	2	0	2	1	0	1	0	0	2	0	0	5	0	0	0	4	2	2	2	0	2	1	0	0	0	0	0	3	2	0	0	0	0	2	0
ENSMUSG00000090081	0	0	0	1	0	0	0	1	2	0	0	0	0	0	0	0	1	0	0	0	0	0	0	0	0	0	0	0	0	0	1	0	0	0	0	0	0	0	0	0	0	0	2	0	0	0	0	0	0
ENSMUSG00000086593	0	0	0	3	0	0	0	0	0	0	0	0	1	1	0	0	0	0	0	0	0	2	0	0	0	0	0	0	0	0	0	0	0	0	0	0	0	1	0	0	0	0	0	0	0	0	1	0	0
ENSMUSG00000026579	0	5	1	2	0	2	1	0	6	0	0	0	0	0	0	1	0	0	2	2	0	2	0	2	0	2	3	0	0	1	1	1	0	1	0	2	0	2	0	0	0	0	1	0	1	0	2	0	2
ENSMUSG00000089790	0	0	0	0	0	0	0	0	0	0	0	0	0	0	0	0	0	0	0	0	0	0	0	0	0	0	0	0	0	0	0	0	0	0	0	0	0	0	0	0	0	0	0	0	0	0	0	0	0
ENSMUSG00000040918	1	6	10	8	2	14	16	32	2	12	6	12	6	8	6	0	2	5	6	3	15	2	8	26	0	0	6	2	18	10	0	18	2	12	10	14	10	8	7	0	14	3	32	15	8	12	10	13	9
ENSMUSG00000026578	2	0	4	4	2	2	6	0	0	3	1	0	2	0	6	2	4	0	2	2	6	6	4	0	2	0	4	6	12	4	0	6	4	5	2	6	0	6	0	4	8	2	4	0	2	2	2	2	0
ENSMUSG00000026577	2	0	3	0	8	17	11	12	6	18	3	0	4	4	10	4	4	0	4	10	9	2	10	7	4	5	9	0	22	6	2	20	2	6	5	2	0	5	5	2	6	3	3	7	3	2	2	8	6
ENSMUSG00000026575	2	3	2	2	4	6	6	1	0	2	2	1	0	1	1	0	2	0	7	3	2	3	0	5	0	1	2	2	2	0	4	5	4	2	3	3	1	0	4	2	4	0	6	1	3	1	1	3	1
ENSMUSG00000026576	2	0	0	0	0	1	2	1	1	0	0	0	1	1	4	0	2	0	2	0	0	3	0	0	1	0	0	0	4	0	5	2	2	8	2	0	1	1	2	0	4	1	1	0	0	0	3	2	0
ENSMUSG00000097281	0	0	0	0	0	0	0	0	0	0	0	0	0	0	0	1	2	0	0	0	0	0	0	0	0	0	0	3	0	2	0	0	0	1	0	0	0	0	0	0	0	0	0	0	0	0	2	0	0
ENSMUSG00000026574	2	0	0	2	0	0	0	0	2	0	0	0	0	0	0	0	2	1	3	2	2	0	2	0	0	0	0	2	0	0	0	0	0	2	1	0	0	0	0	0	0	2	0	0	0	1	0	0	2
ENSMUSG00000026573	0	0	4	1	0	3	0	3	0	1	0	2	0	0	0	0	6	0	0	2	2	0	0	0	0	0	0	0	0	0	0	0	0	0	2	0	0	0	0	0	0	0	2	0	0	0	0	0	2
ENSMUSG00000080561	0	0	0	0	0	0	0	0	0	0	0	0	0	0	0	0	0	0	0	0	0	0	2	0	0	0	0	0	0	0	0	0	0	0	0	0	0	0	0	0	0	0	0	0	0	0	0	0	0
ENSMUSG00000089967	0	0	0	0	0	0	0	0	0	0	0	0	0	0	0	0	0	0	0	0	0	0	0	0	0	0	0	0	0	0	0	0	0	0	0	1	0	0	0	0	0	0	0	0	0	0	0	0	0
ENSMUSG00000040848	59	14	39	44	32	63	80	75	4	63	48	57	22	22	27	20	16	35	35	52	30	33	25	60	16	13	32	6	46	24	52	64	32	55	28	50	44	14	20	3	40	19	110	31	43	59	39	91	30
ENSMUSG00000040843	28	8	33	28	15	21	44	38	4	32	23	40	17	26	42	9	12	30	31	21	23	24	8	52	33	12	29	5	34	10	38	63	31	47	29	43	20	20	18	10	23	22	56	17	17	34	24	67	17
ENSMUSG00000040836	0	0	0	0	0	0	1	0	0	0	0	0	1	0	0	0	2	0	0	0	0	0	2	2	2	0	0	0	0	0	1	3	0	0	0	2	0	0	0	0	0	2	0	0	0	0	0	0	0
ENSMUSG00000089299	0	0	0	0	0	0	0	0	0	0	0	0	0	0	0	0	0	0	0	0	0	0	0	0	0	0	0	0	0	1	0	0	0	0	0	0	0	0	0	0	0	0	0	0	0	0	0	0	0
ENSMUSG00000026568	18	12	4	10	4	19	16	30	9	11	3	6	3	5	20	9	7	5	14	30	6	19	3	9	10	17	5	4	12	4	16	17	12	14	9	19	8	11	8	6	11	14	22	10	19	13	12	17	12
ENSMUSG00000087886	0	0	0	0	0	0	0	0	0	0	0	0	0	0	0	0	0	0	0	0	0	0	1	0	0	0	0	0	0	0	0	0	0	0	0	0	0	0	0	0	0	0	0	0	0	0	0	0	0
ENSMUSG00000089291	0	0	0	0	0	0	0	0	0	0	0	0	0	0	0	0	0	0	0	0	0	0	0	0	0	0	0	0	0	0	0	0	0	0	0	0	0	0	0	0	0	0	0	0	0	0	0	0	0
ENSMUSG00000026566	6	7	6	0	0	3	0	2	4	6	0	1	2	0	6	0	1	6	2	6	2	0	0	2	0	1	2	0	2	0	3	7	4	0	2	3	2	0	0	0	2	0	6	0	2	4	0	6	0
ENSMUSG00000040713	2	8	7	7	2	7	8	13	0	5	2	15	4	6	1	0	7	3	19	18	7	13	12	30	10	6	10	2	10	0	18	17	10	15	10	14	9	9	10	3	12	10	26	8	6	5	3	16	6
ENSMUSG00000089829	2	3	0	7	2	1	1	6	1	5	0	4	2	2	0	0	2	1	3	0	2	1	0	4	1	1	0	1	0	0	5	1	0	1	2	0	2	1	2	0	4	1	6	0	6	1	3	9	0
ENSMUSG00000088618	0	0	0	0	0	0	0	0	0	0	0	0	0	0	0	0	0	0	0	0	0	0	0	0	0	0	0	0	0	0	0	0	0	0	0	0	0	0	0	0	0	0	0	0	0	0	0	0	0
ENSMUSG00000094394	0	0	0	0	0	0	0	0	0	0	0	0	0	0	0	0	0	0	0	0	0	0	0	1	0	2	1	2	0	0	0	0	0	0	0	0	0	0	1	0	0	0	0	0	0	0	0	0	0
ENSMUSG00000099187	0	0	0	0	0	0	0	0	0	0	0	0	0	0	0	0	0	0	0	0	0	0	0	0	0	0	0	0	0	0	0	0	0	0	0	0	0	0	0	0	0	0	0	0	0	0	0	0	0
ENSMUSG00000099008	0	0	0	0	0	0	0	1	0	0	0	0	0	0	0	0	0	0	0	0	0	0	0	0	0	0	0	0	0	0	0	0	0	2	0	0	0	0	1	0	0	0	0	0	0	0	2	0	0
ENSMUSG00000097196	0	0	0	0	0	0	0	0	0	0	0	0	0	0	0	0	0	0	0	0	1	0	0	0	0	0	0	0	0	0	0	0	0	2	0	0	0	0	0	0	0	0	0	0	0	0	0	0	0
ENSMUSG00000026564	0	2	0	0	2	0	2	0	0	0	0	0	0	0	2	0	2	0	0	0	0	0	0	0	1	0	0	1	2	2	0	0	0	0	0	0	0	2	1	4	1	0	0	1	0	0	2	2	0
ENSMUSG00000000544	0	0	0	1	0	0	1	0	1	0	0	0	0	0	0	1	0	0	2	3	0	4	0	0	0	0	0	0	2	0	0	0	0	0	0	0	0	0	1	2	0	0	0	0	0	0	0	0	0
ENSMUSG00000040629	0	0	0	0	0	0	0	0	0	0	0	0	0	0	0	2	0	0	0	0	0	0	0	0	0	0	0	0	0	0	1	1	0	0	0	0	0	0	0	0	0	0	0	2	0	0	0	0	0
ENSMUSG00000040612	0	2	0	0	0	0	0	0	9	0	0	0	0	0	2	0	2	0	0	2	0	0	0	0	0	0	0	0	0	2	0	1	2	1	0	0	0	1	0	0	0	0	2	0	1	2	0	0	0
ENSMUSG00000091393	0	0	0	0	0	0	0	0	1	2	0	0	0	0	0	0	2	0	0	0	0	0	0	0	0	0	0	0	0	0	0	0	1	0	0	0	0	0	0	0	0	0	0	0	0	0	0	0	0
ENSMUSG00000026563	14	4	0	4	2	8	9	18	3	4	9	6	2	8	14	4	4	4	8	6	9	12	8	25	12	1	10	4	24	6	18	18	2	11	8	10	11	16	6	4	9	4	16	6	10	12	2	30	6
ENSMUSG00000089853	0	0	0	0	0	0	0	0	0	0	0	0	0	0	0	0	0	0	0	0	0	0	0	0	0	0	0	0	0	0	0	0	0	0	0	0	0	0	0	0	0	0	0	0	0	0	0	0	0
ENSMUSG00000040596	0	2	4	6	4	4	4	12	10	2	6	6	4	4	10	2	6	2	5	5	4	2	3	5	0	2	4	4	7	4	0	5	10	2	6	10	4	5	2	1	4	2	9	6	16	7	1	8	0
ENSMUSG00000084093	0	2	1	0	1	1	2	1	0	2	3	1	1	4	3	0	0	0	1	1	2	3	0	1	2	1	1	0	4	0	1	6	0	2	0	1	2	2	2	1	1	1	5	1	0	1	2	4	0
ENSMUSG00000086056	0	0	0	0	0	0	0	0	0	0	0	0	0	0	0	0	2	0	0	0	0	0	0	0	0	0	1	0	0	0	0	0	0	0	0	0	0	0	0	0	0	0	0	0	0	0	0	0	0
ENSMUSG00000096172	0	0	0	0	0	0	0	0	0	1	0	0	0	0	1	0	0	0	0	0	0	0	0	0	0	0	0	0	0	0	0	0	0	0	0	0	0	0	1	0	0	0	0	0	0	0	0	0	0
ENSMUSG00000051081	0	0	0	0	1	0	0	0	0	0	0	0	0	0	2	2	1	0	0	0	0	2	0	0	0	0	0	0	0	1	0	0	0	0	0	0	0	0	0	1	0	0	0	1	0	0	0	0	0
ENSMUSG00000026560	0	1	0	0	0	0	0	0	2	0	0	0	0	0	0	0	0	0	0	0	0	0	0	0	0	0	0	2	0	0	0	0	0	0	0	0	0	0	0	0	0	0	0	0	0	0	0	2	0
ENSMUSG00000085841	0	0	0	0	0	0	0	0	0	0	0	0	0	0	0	0	0	0	0	0	0	0	0	0	0	0	0	0	0	0	0	0	2	0	0	0	2	0	0	0	0	0	0	0	0	0	0	0	0
ENSMUSG00000086925	0	2	0	2	0	1	3	0	0	2	1	2	1	4	3	0	0	2	0	1	1	0	0	2	3	0	2	0	4	0	1	3	0	3	2	2	0	2	2	2	0	1	1	2	1	2	2	2	0
ENSMUSG00000060568	2	0	0	2	0	0	0	0	3	0	1	4	2	2	2	2	0	0	4	2	0	4	2	2	0	0	2	4	2	5	0	0	0	0	0	1	0	0	0	0	0	0	0	0	4	0	0	0	0
ENSMUSG00000053664	0	0	0	1	0	2	0	0	0	0	1	0	0	0	2	0	0	0	2	1	0	1	0	0	0	0	0	0	1	2	1	2	0	1	2	0	0	0	0	0	0	0	0	0	1	0	0	4	0
ENSMUSG00000098379	0	0	0	0	0	0	0	0	0	0	0	0	0	0	0	0	0	0	0	0	0	0	0	0	0	0	0	0	0	0	0	0	0	0	0	0	0	0	0	0	0	0	0	0	0	0	0	0	0
ENSMUSG00000052428	16	10	26	16	18	26	24	49	2	28	14	20	17	10	35	1	3	22	63	50	35	24	14	29	20	13	10	4	32	11	28	33	20	44	20	33	15	23	12	19	29	20	58	22	17	45	22	25	25
ENSMUSG00000088246	576	195	417	424	582	856	817	606	104	557	457	525	352	207	599	334	333	614	232	494	514	360	582	631	396	257	392	262	660	898	598	1064	416	487	431	497	576	282	435	318	762	643	859	438	465	734	372	730	455
ENSMUSG00000095752	0	0	0	0	0	0	0	0	0	0	0	0	0	0	0	0	0	0	0	0	0	0	0	0	0	0	0	0	0	0	0	0	0	0	0	0	0	0	0	0	0	0	0	0	0	0	0	1	0
ENSMUSG00000026687	12	15	22	22	24	38	31	80	4	49	34	15	2	30	54	14	16	25	38	28	42	38	36	52	26	9	37	8	44	16	75	83	34	101	33	34	22	10	35	10	39	22	107	38	39	54	41	55	27
ENSMUSG00000040485	0	0	0	0	0	0	0	0	0	0	0	0	0	0	0	0	2	0	0	0	0	0	0	0	0	0	0	0	0	0	0	0	0	0	0	0	0	0	0	0	0	0	4	0	0	0	0	2	0
ENSMUSG00000015843	0	0	2	0	0	0	0	2	0	0	0	0	0	0	0	0	0	0	1	0	1	2	0	0	0	0	0	2	0	0	0	0	1	0	0	1	0	0	1	0	0	0	0	0	0	4	0	0	0
ENSMUSG00000093538	0	0	0	0	0	0	0	0	0	0	0	0	0	0	0	0	1	0	0	0	0	0	0	0	0	0	0	0	0	0	0	0	0	0	0	0	0	0	0	0	0	0	0	0	0	0	0	0	0
ENSMUSG00000099251	0	0	0	0	0	0	0	0	0	0	0	0	0	0	0	0	0	0	0	0	0	0	0	0	0	0	0	0	0	0	0	0	0	0	0	0	0	0	0	0	0	0	0	0	0	0	0	0	0
ENSMUSG00000098407	0	0	0	0	0	0	0	0	0	0	0	0	0	0	0	0	0	0	0	0	0	0	0	0	0	0	0	0	0	0	0	0	0	0	0	0	0	0	0	0	0	0	0	0	0	0	0	0	0
ENSMUSG00000098829	0	0	0	0	0	0	0	0	0	0	0	0	0	0	0	0	0	0	0	0	0	0	0	0	0	0	0	0	0	0	0	0	0	0	0	0	0	0	0	0	0	0	0	0	0	0	0	0	0
ENSMUSG00000058622	1	0	0	0	0	0	2	0	0	0	0	0	0	0	0	0	0	0	1	1	0	0	0	1	2	0	0	0	0	0	0	0	0	0	0	1	0	1	0	0	0	0	0	0	0	0	0	0	1
ENSMUSG00000026683	2	9	0	8	1	4	8	16	2	8	6	10	4	2	4	0	4	2	8	12	0	11	4	8	5	6	8	0	13	2	7	18	5	14	4	7	6	4	0	1	5	4	11	2	12	5	6	14	6
ENSMUSG00000026678	0	2	0	1	0	0	0	0	2	0	0	0	0	1	0	0	0	1	1	0	0	0	2	0	0	2	0	0	0	2	0	0	0	0	0	0	0	0	0	0	0	0	0	0	0	0	0	0	2
ENSMUSG00000038530	0	0	0	0	0	0	0	0	0	0	0	0	0	0	0	0	3	0	0	0	0	0	0	0	0	0	0	0	0	0	0	0	0	0	0	0	0	2	0	2	0	0	0	0	0	0	0	1	0
ENSMUSG00000096772	0	0	0	0	0	0	0	0	0	0	0	0	0	0	0	0	0	0	0	0	0	0	0	0	0	0	0	0	0	0	0	0	0	0	0	0	0	0	0	0	0	0	0	0	0	0	0	0	0
ENSMUSG00000070532	0	0	0	0	0	0	0	0	0	0	0	0	0	0	0	0	2	0	0	0	0	0	0	1	0	0	0	0	0	0	0	0	0	0	0	0	0	0	0	0	0	0	0	0	0	0	0	0	1
ENSMUSG00000089990	0	0	0	0	0	0	0	0	0	0	0	0	0	0	0	0	0	2	0	0	0	0	0	0	0	0	0	0	0	0	0	0	0	0	0	0	0	0	0	0	0	0	0	0	0	1	0	0	0
ENSMUSG00000026675	0	6	12	3	2	19	6	13	2	16	9	12	4	14	32	0	3	7	16	15	16	10	7	26	6	3	12	8	39	12	4	26	10	20	16	15	6	2	7	2	8	15	30	8	17	8	8	20	3
ENSMUSG00000097503	0	0	0	0	0	2	0	0	0	0	1	0	0	2	0	0	0	0	0	0	0	1	2	0	0	0	0	0	0	0	0	0	1	1	0	0	0	0	0	0	0	0	0	2	2	0	0	0	0
ENSMUSG00000026670	4	3	4	3	0	0	4	12	0	10	4	4	5	5	2	0	4	10	4	4	6	2	6	13	2	0	6	1	11	6	5	24	7	10	8	9	0	2	10	2	4	9	22	0	4	10	6	14	6
ENSMUSG00000026667	18	11	14	18	26	41	17	44	16	36	6	32	7	20	20	8	13	20	26	38	36	24	35	38	13	13	16	4	44	18	31	26	21	45	30	16	12	16	19	11	22	31	39	29	16	32	15	38	13
ENSMUSG00000044306	0	0	0	0	0	0	0	0	0	0	0	0	0	0	0	0	0	0	0	0	0	0	0	0	0	0	0	0	0	0	1	0	0	0	0	0	0	0	0	0	0	0	0	0	0	0	0	0	0
ENSMUSG00000073494	0	0	0	0	0	0	0	0	1	0	0	0	0	3	0	0	0	0	0	0	0	0	0	0	0	0	0	0	0	0	0	2	0	0	0	2	0	0	0	0	0	0	0	0	0	0	0	0	0
ENSMUSG00000096964	0	0	0	0	0	0	0	1	0	0	0	1	0	4	0	0	0	0	0	0	0	4	0	3	0	0	0	0	2	0	0	3	0	0	0	0	0	0	0	0	0	2	0	0	0	1	0	0	0
ENSMUSG00000096334	0	2	0	0	0	0	0	0	1	0	0	0	0	0	0	0	0	0	1	0	0	0	0	0	0	0	1	1	0	0	0	0	0	0	0	0	0	0	0	0	0	0	0	0	0	0	0	0	0
ENSMUSG00000096603	0	0	0	0	0	0	2	0	0	0	0	0	0	0	4	0	4	2	0	0	0	0	0	4	0	0	0	0	0	2	2	2	0	0	0	0	0	0	0	0	0	4	0	0	0	2	0	0	0
ENSMUSG00000042800	0	0	0	0	0	0	0	0	0	0	0	0	0	2	0	0	0	0	0	1	0	0	0	0	0	0	0	0	0	0	0	0	0	0	0	0	0	0	1	0	0	0	0	0	0	0	0	0	0
ENSMUSG00000096310	0	0	0	0	0	0	0	0	0	0	0	0	0	0	0	0	0	0	0	0	0	0	0	0	0	0	0	0	0	0	0	0	0	0	0	0	0	0	0	0	0	0	0	0	0	0	0	0	0
ENSMUSG00000096547	0	0	0	0	0	0	0	0	0	0	0	0	0	1	0	0	0	0	0	0	0	0	0	0	0	0	0	0	0	0	0	0	0	0	0	0	0	0	0	0	0	0	0	0	0	0	0	0	0
ENSMUSG00000053925	0	0	0	0	0	0	1	0	0	0	0	1	0	0	0	0	0	0	0	0	1	0	0	0	0	0	0	1	0	0	0	0	0	0	0	0	0	0	0	0	0	0	0	2	0	0	0	0	0
ENSMUSG00000026659	0	1	3	0	0	7	2	8	0	5	0	3	0	0	3	0	3	4	5	4	0	3	4	3	0	5	2	0	3	2	4	6	3	7	0	5	1	0	0	0	1	1	6	2	1	2	1	0	4
ENSMUSG00000096968	0	0	0	0	0	0	0	0	0	0	0	0	0	0	0	0	0	0	0	0	0	0	0	0	0	0	0	0	0	0	0	0	0	0	0	0	0	0	0	0	0	0	0	0	0	0	0	0	0
ENSMUSG00000070524	0	0	0	0	0	0	0	0	2	0	0	0	0	1	0	0	0	0	0	0	0	1	2	0	0	2	0	0	0	0	0	0	0	0	1	0	0	0	2	2	0	0	0	0	0	0	0	0	0
ENSMUSG00000089838	3	2	4	4	0	6	6	1	0	5	0	1	0	1	2	0	1	2	3	3	2	4	0	7	0	6	3	1	2	0	2	1	4	0	2	3	1	3	2	2	1	1	2	2	3	3	5	10	0
ENSMUSG00000026656	0	1	0	0	0	3	0	0	1	0	0	0	3	2	0	0	1	0	0	0	0	0	0	0	0	0	1	2	0	0	0	0	2	1	2	1	2	2	0	0	0	0	2	0	0	2	4	0	0
ENSMUSG00000059089	1	2	0	1	0	0	0	0	0	0	0	2	0	0	0	0	1	0	0	0	0	1	0	0	0	0	0	0	0	0	1	0	0	0	0	0	0	0	0	0	0	0	2	0	0	0	0	0	0
ENSMUSG00000065905	0	0	0	0	0	0	0	0	0	0	0	0	0	0	0	0	0	0	0	0	0	0	0	0	0	0	0	0	0	0	0	0	0	0	0	0	0	0	0	0	0	0	0	0	0	0	0	0	0
ENSMUSG00000059498	0	1	0	0	0	4	0	0	0	3	0	2	0	0	0	0	0	0	0	0	0	0	0	2	0	0	2	5	1	0	0	0	0	0	1	0	0	1	0	2	0	1	0	2	0	0	0	0	0
ENSMUSG00000099119	0	0	0	0	0	0	0	0	0	0	0	0	0	0	0	0	0	0	0	0	0	0	0	0	0	0	0	0	0	2	0	0	0	0	0	0	0	0	2	0	0	0	0	0	0	0	0	0	0
ENSMUSG00000098356	0	0	0	0	0	0	0	0	0	0	0	0	0	0	0	0	0	0	0	0	0	0	0	0	0	0	0	0	0	0	0	0	0	0	0	0	0	0	0	0	0	0	0	0	0	0	0	0	0
ENSMUSG00000098965	0	0	0	0	0	0	0	0	0	0	0	0	0	0	0	0	0	0	0	0	0	0	0	0	0	0	0	0	0	0	0	1	0	0	0	0	0	0	0	0	0	0	0	0	0	0	0	0	0
ENSMUSG00000026649	0	0	0	2	0	0	0	0	0	0	0	0	0	0	0	0	0	0	0	2	0	0	0	1	0	3	0	0	0	4	1	2	1	2	0	0	2	0	0	0	0	0	0	0	0	0	2	2	0
ENSMUSG00000058076	13	28	10	24	18	22	23	23	0	39	21	15	7	20	30	4	14	20	76	60	19	41	28	31	11	23	30	4	33	23	42	28	35	42	29	26	13	16	21	3	15	15	55	31	20	32	27	30	15
ENSMUSG00000056569	0	0	0	0	0	0	0	0	0	0	0	0	0	0	0	0	0	0	0	0	0	0	0	0	2	0	1	0	0	2	0	0	2	1	0	0	0	0	0	0	0	3	0	0	0	0	1	0	0
ENSMUSG00000005677	0	0	0	0	0	0	0	0	0	0	0	0	0	2	0	0	6	0	0	0	0	1	1	0	1	0	0	0	2	0	0	1	0	0	0	0	0	0	0	0	0	0	0	0	0	0	0	1	0
ENSMUSG00000005674	1	4	3	5	1	1	1	2	1	8	3	1	2	4	1	0	2	0	5	8	1	10	1	3	4	1	3	3	7	9	7	9	6	2	5	5	4	1	3	1	5	1	7	0	2	0	4	4	0
ENSMUSG00000005681	0	1	0	0	0	1	0	0	1	0	0	0	0	0	0	0	0	0	0	0	0	0	0	0	0	0	2	1	0	0	0	1	0	0	0	0	0	0	3	0	0	0	0	0	0	0	0	3	0
ENSMUSG00000058715	6	36	11	14	10	34	24	33	4	36	24	13	7	22	31	3	14	5	56	51	29	30	8	14	13	17	26	3	61	10	30	16	11	33	13	20	4	12	33	6	26	13	26	21	14	12	18	17	8
ENSMUSG00000013593	95	57	72	84	50	103	102	168	16	165	64	122	46	56	74	18	19	56	97	120	53	72	46	124	41	50	86	11	124	51	93	132	74	127	78	125	55	50	55	16	92	48	159	63	67	111	65	145	45
ENSMUSG00000006403	2	0	0	0	0	4	0	0	5	2	0	0	0	3	2	0	2	2	1	0	0	2	0	0	0	2	1	2	2	2	2	0	0	2	1	0	0	1	1	0	0	1	0	2	0	2	2	0	0
ENSMUSG00000052423	4	5	6	0	5	0	1	14	2	5	10	12	4	0	13	0	3	0	2	9	3	4	5	11	2	4	3	0	7	3	4	12	6	10	4	11	3	4	4	1	6	2	10	6	6	13	4	11	2
ENSMUSG00000062729	2	4	8	0	8	10	10	14	2	12	0	15	4	6	2	0	2	2	8	3	4	4	11	7	6	0	6	0	3	14	14	2	9	4	10	10	2	0	4	2	2	10	20	8	8	6	2	4	6
ENSMUSG00000053483	2	10	5	4	4	0	5	13	0	5	0	2	2	6	9	3	7	4	19	7	7	4	8	16	5	1	2	6	2	6	7	3	4	4	6	2	8	8	11	2	6	2	24	2	4	11	3	2	12
ENSMUSG00000062963	12	23	13	12	6	31	24	33	6	38	10	23	19	17	18	4	8	10	28	43	19	28	14	27	14	16	29	0	24	12	36	59	33	36	16	11	23	9	28	12	23	20	52	13	27	26	38	37	16
ENSMUSG00000079137	1	3	1	3	0	2	2	0	0	6	1	0	0	6	2	0	0	3	1	4	0	5	3	1	3	1	4	0	2	4	1	3	4	5	2	2	2	1	0	2	1	3	0	0	4	0	3	2	0
ENSMUSG00000087747	0	0	0	0	0	0	0	0	0	0	0	0	0	0	0	0	0	0	0	0	0	0	0	0	0	0	0	0	0	0	0	0	0	0	0	0	0	0	0	0	0	0	0	0	0	0	0	0	0
ENSMUSG00000013973	1	1	1	5	3	2	1	6	2	6	5	3	1	3	0	0	1	1	9	2	4	2	2	4	1	3	3	0	2	2	3	4	6	5	0	5	0	0	0	2	3	0	8	0	0	0	3	3	0
ENSMUSG00000013997	0	8	0	6	2	9	7	6	3	14	4	6	3	6	2	0	6	0	4	14	10	12	2	11	0	3	0	4	6	10	7	0	5	11	9	10	4	5	3	0	10	4	19	5	4	2	9	7	0
ENSMUSG00000006412	4	3	8	8	2	19	0	6	3	8	0	11	5	6	6	7	8	11	9	7	12	4	4	4	1	7	6	3	19	2	3	11	7	12	6	5	6	4	9	7	10	8	17	7	6	10	6	14	7
ENSMUSG00000045259	0	0	0	0	0	0	0	0	1	0	0	0	0	1	0	0	0	0	0	0	0	0	0	0	0	0	0	0	0	0	0	0	0	0	0	0	2	0	0	0	0	0	0	0	0	0	0	0	0
ENSMUSG00000006411	0	4	0	2	0	2	1	0	3	4	0	2	0	0	0	0	10	3	0	1	0	1	0	0	0	0	0	6	0	1	1	0	0	2	0	0	2	2	0	0	0	0	0	1	0	0	5	0	0
ENSMUSG00000048865	53	9	48	50	16	71	51	145	10	86	51	66	22	12	49	6	28	26	14	30	42	29	50	89	15	14	31	17	110	60	74	132	36	84	37	62	42	9	35	37	46	42	112	37	54	69	36	82	23
ENSMUSG00000026641	14	4	7	5	8	22	18	22	5	18	18	21	4	7	14	2	5	2	16	11	4	11	14	23	10	1	12	2	26	12	9	26	12	21	12	21	5	10	7	3	6	11	20	9	6	24	6	20	6
ENSMUSG00000091166	0	0	0	1	0	0	1	1	0	0	0	0	0	0	0	0	0	0	0	0	0	0	0	0	0	0	0	0	0	0	0	0	0	0	0	1	0	0	0	0	0	1	0	0	0	0	0	0	0
ENSMUSG00000097045	0	0	0	0	0	0	0	0	0	0	0	0	0	0	0	0	0	0	0	0	0	0	0	0	0	0	1	0	0	0	0	0	2	1	0	0	0	0	0	0	0	0	0	0	0	0	0	1	0
ENSMUSG00000091993	1	0	0	2	0	0	0	0	2	3	2	0	0	2	0	0	2	0	5	3	2	0	1	2	0	4	0	2	1	0	2	0	1	3	0	0	1	1	2	1	3	0	2	4	3	0	4	1	0
ENSMUSG00000094668	0	0	0	0	0	0	0	0	0	0	0	0	0	0	0	0	0	0	0	0	0	0	0	0	0	0	0	0	0	0	0	0	0	0	0	0	0	0	0	0	0	0	0	0	0	0	0	0	0
ENSMUSG00000060244	0	0	0	0	1	2	1	4	0	0	0	0	0	1	1	0	0	1	1	2	1	0	0	0	0	0	2	0	1	0	0	1	1	0	2	0	0	0	0	0	0	2	1	3	2	2	2	1	0
ENSMUSG00000038218	0	0	0	1	0	0	0	1	2	1	0	0	0	0	0	1	2	0	0	0	0	0	0	1	0	1	0	0	0	0	0	0	0	1	0	0	1	0	0	0	0	0	1	0	0	0	0	0	0
ENSMUSG00000038209	0	0	0	0	1	0	0	0	4	0	0	0	0	1	5	1	4	0	0	1	0	0	3	0	0	1	0	2	1	3	0	1	0	0	5	0	0	0	1	0	0	3	0	0	0	0	2	0	0
ENSMUSG00000004707	4	0	5	11	4	13	14	29	4	28	8	6	0	6	16	3	6	4	8	11	13	7	8	17	2	12	8	2	16	10	14	19	6	14	2	12	12	11	4	2	9	8	19	12	8	8	5	25	6
ENSMUSG00000038179	10	34	18	19	5	26	17	18	2	40	12	4	14	16	15	3	0	12	67	30	29	43	16	28	21	9	20	0	40	15	37	43	26	33	20	23	19	19	26	10	24	25	82	13	35	15	20	48	9
ENSMUSG00000098316	0	0	0	0	0	0	0	0	0	0	0	0	0	0	0	0	0	1	0	0	0	0	0	0	0	0	0	0	0	0	0	0	0	0	0	0	0	0	0	0	0	0	0	0	0	0	0	0	0
ENSMUSG00000059058	2	1	7	1	2	4	4	0	0	1	0	4	1	2	4	4	0	6	5	7	4	0	2	6	2	2	6	0	4	2	1	6	2	2	6	4	0	1	1	0	0	4	2	2	0	1	4	2	0
ENSMUSG00000088291	0	0	0	0	0	0	0	0	0	0	0	0	0	0	0	0	0	0	0	0	0	0	0	0	0	0	0	0	0	0	0	0	0	0	0	0	0	0	0	0	0	0	0	0	0	0	0	0	0
ENSMUSG00000095636	0	0	0	0	0	0	0	0	0	0	1	0	0	0	0	0	0	0	0	0	0	0	0	0	0	0	1	0	0	0	0	0	0	0	0	0	0	0	0	0	0	0	0	0	0	0	0	0	0
ENSMUSG00000015316	38	15	16	14	8	27	32	56	4	45	15	39	7	22	4	6	2	12	33	18	22	22	15	35	10	9	9	1	23	21	7	28	8	24	12	29	10	10	6	2	11	6	45	16	15	14	17	46	6
ENSMUSG00000038147	4	6	8	17	8	14	13	32	4	22	10	7	1	12	11	0	4	9	16	8	9	7	7	26	0	9	14	2	18	16	16	14	6	31	14	16	8	3	4	4	2	4	34	0	11	10	8	32	10
ENSMUSG00000073492	0	0	2	4	2	0	0	0	4	0	0	1	0	0	0	0	2	0	2	0	0	0	0	0	0	0	0	0	0	0	2	0	2	2	0	0	0	0	0	0	3	0	2	0	1	0	1	2	0
ENSMUSG00000015314	2	6	0	2	6	13	10	22	1	12	3	6	1	0	8	2	0	2	7	20	12	3	7	9	0	0	4	4	3	0	8	11	10	5	1	4	0	4	9	0	3	9	2	4	10	17	7	11	5
ENSMUSG00000026556	0	2	0	0	2	2	0	1	14	6	3	2	0	2	0	0	4	1	4	2	0	0	0	1	2	0	1	3	4	3	0	3	2	0	2	2	0	4	0	0	1	1	0	0	0	0	0	3	1
ENSMUSG00000051251	0	0	0	0	1	0	0	1	0	2	0	0	0	0	0	2	0	0	0	2	0	0	0	0	0	0	0	2	0	0	0	0	0	0	0	0	0	0	0	0	0	0	0	0	0	0	0	0	0
ENSMUSG00000003458	28	12	10	12	17	30	23	73	6	41	24	12	9	28	24	12	6	14	35	34	22	30	21	36	6	19	24	10	33	8	31	63	28	41	17	28	6	8	15	9	14	16	49	26	29	42	23	50	17
ENSMUSG00000003464	2	0	10	6	2	10	7	6	0	16	8	3	4	5	11	5	4	6	6	10	2	14	10	17	4	8	2	3	12	8	10	20	12	26	6	8	7	2	8	2	20	8	11	3	10	8	6	16	4
ENSMUSG00000089803	0	0	0	0	0	0	0	0	0	0	0	0	1	1	0	0	0	0	0	2	0	0	0	0	0	0	0	0	0	0	0	0	0	0	0	0	0	0	0	0	2	0	0	0	0	0	0	0	0
ENSMUSG00000026554	4	2	13	0	14	17	15	18	6	13	17	9	4	4	12	5	9	12	9	13	16	17	10	27	8	4	19	2	21	8	29	51	10	32	20	31	10	6	14	2	20	17	55	18	11	24	13	34	13
ENSMUSG00000013698	0	10	2	16	12	18	18	16	4	15	8	5	2	10	9	2	8	0	20	14	20	12	4	17	3	10	18	5	10	2	10	16	8	13	7	27	8	1	8	4	6	6	41	6	4	12	6	20	4
ENSMUSG00000007122	0	0	0	0	0	0	1	1	3	0	0	0	0	0	0	4	3	0	0	2	1	1	0	2	2	1	2	0	1	0	1	0	0	1	0	0	0	0	0	0	0	0	0	0	0	0	2	0	0
ENSMUSG00000092085	0	0	0	0	0	0	0	0	0	0	0	0	0	0	0	0	0	0	0	0	0	0	0	1	0	0	0	0	0	0	0	0	0	1	0	0	0	0	0	0	0	0	0	0	0	0	0	0	0
ENSMUSG00000038034	0	2	2	8	1	6	13	15	7	12	6	2	2	2	4	0	0	2	6	15	10	0	6	10	2	2	6	0	5	5	6	10	7	12	8	6	8	0	1	8	4	8	12	6	3	13	8	19	1
ENSMUSG00000007097	0	0	2	4	0	6	2	3	3	0	6	0	1	0	1	1	2	0	0	2	1	0	0	3	0	2	0	0	3	0	0	1	0	1	1	0	0	0	0	0	0	3	0	2	0	0	0	1	0
ENSMUSG00000038026	0	0	0	0	0	0	0	0	0	0	0	2	4	0	0	2	0	0	0	4	0	0	0	0	0	0	0	2	0	0	0	2	0	2	0	0	0	0	0	2	0	2	2	0	2	2	0	0	2
ENSMUSG00000050229	3	7	6	12	6	9	4	8	6	18	4	8	0	4	3	2	5	0	11	4	11	13	11	4	4	2	6	4	6	6	2	20	4	6	2	12	4	6	6	0	8	10	20	4	6	6	9	14	2
ENSMUSG00000026548	0	1	0	0	0	0	2	0	2	0	0	0	2	0	0	0	3	0	0	0	0	1	0	0	0	2	0	0	0	0	0	0	2	0	0	0	0	0	0	0	0	0	1	0	0	0	0	2	0
ENSMUSG00000026547	210	292	257	300	176	325	363	592	26	662	225	242	118	296	346	54	53	204	656	638	418	473	228	638	243	221	336	32	650	173	480	775	385	796	362	432	222	248	278	129	342	278	791	334	408	506	307	794	186
ENSMUSG00000026546	0	0	2	0	0	0	0	1	2	0	0	1	0	0	0	0	2	0	1	0	0	1	3	1	0	0	2	3	0	0	0	2	0	2	0	0	0	2	1	0	0	1	0	0	0	0	0	3	2
ENSMUSG00000085184	0	0	0	0	0	0	0	1	0	0	0	0	0	0	0	1	2	0	0	0	0	0	2	2	0	0	0	0	0	0	0	1	0	0	0	2	0	0	0	0	0	0	0	0	0	0	0	0	0
ENSMUSG00000049598	0	0	0	0	0	0	0	0	0	2	0	0	0	0	1	1	0	0	0	0	0	1	0	0	0	0	2	2	0	0	0	0	0	0	0	0	0	0	0	0	2	0	2	0	0	0	0	2	0
ENSMUSG00000053318	0	0	0	0	2	0	0	0	2	0	1	0	0	0	0	1	0	0	0	1	0	1	0	0	0	0	0	0	0	1	1	2	0	0	0	0	0	0	0	0	1	0	0	0	0	0	0	0	0
ENSMUSG00000070504	0	0	0	0	0	2	0	0	2	0	0	0	0	0	0	2	0	0	1	2	5	0	0	0	0	0	0	0	0	2	0	2	0	0	0	0	0	0	0	0	0	0	2	0	0	0	0	2	2
ENSMUSG00000026544	0	0	0	0	0	0	0	7	1	0	0	2	0	1	1	0	0	0	4	0	0	0	0	2	0	1	1	0	0	0	1	0	2	0	1	2	0	3	2	0	0	0	2	0	0	0	3	0	0
ENSMUSG00000088813	0	0	0	0	0	0	0	0	0	0	0	0	0	0	0	0	0	0	0	0	0	0	0	0	0	0	0	0	0	0	0	0	0	0	0	0	0	0	0	0	0	0	0	0	0	0	0	0	0
ENSMUSG00000037942	0	0	0	0	0	0	0	0	2	0	0	0	0	0	0	0	1	0	0	0	0	0	0	0	0	2	0	0	0	0	0	0	0	0	0	0	0	0	0	0	0	0	0	0	0	0	0	0	0
ENSMUSG00000070182	0	0	0	0	0	0	0	0	0	0	0	0	0	0	0	0	0	0	0	0	0	0	0	0	0	0	0	0	0	0	0	0	0	0	0	0	0	0	0	0	0	0	0	0	0	0	0	0	0
ENSMUSG00000026542	0	0	0	0	0	0	0	0	0	0	0	0	0	0	0	0	0	0	0	2	0	0	0	0	0	0	0	0	0	0	0	0	0	0	0	0	0	0	0	0	0	0	0	1	0	0	0	0	0
ENSMUSG00000077252	0	0	0	0	0	0	0	0	0	0	0	0	0	0	0	0	0	0	0	0	0	0	0	0	0	0	0	0	0	0	0	0	0	2	0	0	0	0	0	0	0	0	0	0	0	0	0	0	0
ENSMUSG00000037924	0	0	0	2	0	0	1	2	0	0	2	0	0	0	0	0	1	0	0	0	0	0	0	0	1	0	0	1	1	0	0	2	0	0	0	0	0	0	0	0	0	0	0	0	0	0	0	0	0
ENSMUSG00000062527	0	0	0	2	0	0	0	0	2	1	0	0	0	0	0	0	0	0	0	0	0	0	0	0	0	0	0	0	0	0	0	0	0	0	0	0	0	0	0	0	0	0	0	0	0	0	2	0	0
ENSMUSG00000066680	0	0	0	0	0	0	0	0	0	0	0	0	0	0	0	0	0	0	0	0	0	0	0	0	0	0	0	0	0	0	0	0	0	0	0	0	0	0	0	0	0	0	0	0	0	0	0	0	0
ENSMUSG00000058981	0	0	0	0	0	0	0	0	0	0	0	0	0	0	0	0	2	0	0	0	0	0	0	0	0	0	0	0	0	0	0	0	0	0	0	2	0	0	0	0	0	0	0	0	0	0	0	0	0
ENSMUSG00000046643	0	0	0	0	0	0	0	0	2	2	0	0	0	0	2	0	0	0	0	2	0	0	0	0	0	0	0	0	0	0	0	0	3	0	0	0	0	0	0	0	0	0	0	0	0	0	0	0	0
ENSMUSG00000049456	0	0	0	0	0	0	0	0	0	0	0	0	0	0	0	0	2	0	0	0	0	0	0	0	0	0	0	0	0	0	0	0	0	0	0	0	0	0	0	0	0	0	0	0	0	2	0	0	0
ENSMUSG00000005339	0	0	0	0	0	0	0	0	0	0	0	0	0	0	0	1	2	0	0	0	0	0	0	0	0	0	0	0	0	0	1	2	0	0	0	0	0	0	0	2	2	0	0	0	0	0	0	1	0
ENSMUSG00000049605	0	0	0	0	0	0	0	0	0	0	0	0	0	0	0	0	1	0	0	0	0	0	0	0	0	0	0	0	0	0	0	0	0	0	0	0	0	0	0	0	0	0	2	0	0	0	0	2	0
ENSMUSG00000037872	0	0	0	0	2	2	0	0	0	0	2	0	0	0	0	0	0	0	0	0	0	0	0	1	2	0	0	0	0	0	0	0	0	2	0	2	1	1	1	0	0	1	0	0	2	0	0	0	0
ENSMUSG00000005338	0	0	1	2	2	0	0	2	3	0	0	0	0	0	0	0	0	0	4	0	0	1	2	2	0	0	2	0	0	0	0	0	1	0	0	3	0	0	0	0	2	2	1	0	0	0	0	2	2
ENSMUSG00000037849	0	0	0	1	0	0	0	2	0	1	0	0	0	1	0	0	1	0	0	0	0	2	0	0	0	0	0	0	0	0	0	0	0	0	0	2	0	0	0	0	0	0	0	0	0	0	2	0	0
ENSMUSG00000070501	0	0	0	0	0	0	0	0	4	0	0	0	0	0	0	0	2	0	0	0	2	2	0	1	0	0	2	0	0	0	0	0	0	1	0	0	0	0	1	0	2	0	0	0	0	0	0	1	0
ENSMUSG00000073491	0	0	0	0	1	0	0	0	0	0	0	0	1	0	0	0	0	1	0	0	2	0	2	1	0	1	0	1	0	0	0	0	1	0	0	1	0	0	0	0	0	2	1	0	0	0	0	0	0
ENSMUSG00000043263	0	1	0	1	2	0	0	0	0	0	0	0	2	0	0	0	0	2	2	4	1	2	2	0	0	0	1	0	0	2	0	1	0	2	0	0	0	1	0	0	2	2	0	0	0	2	3	2	0
ENSMUSG00000066677	0	4	0	0	0	2	0	0	0	1	0	0	0	1	2	0	1	3	0	2	0	1	0	0	0	0	0	1	2	2	0	0	0	0	0	1	0	0	2	0	0	0	0	0	0	0	0	0	0
ENSMUSG00000073490	0	2	0	1	0	0	0	2	0	0	0	0	0	0	2	2	2	1	0	0	0	0	0	0	0	0	0	0	0	0	0	0	0	0	0	0	0	0	0	0	0	0	0	0	0	0	0	2	0
ENSMUSG00000073489	0	1	0	0	0	0	0	3	0	0	0	0	0	2	0	0	0	0	1	0	0	2	0	0	0	0	1	0	2	0	0	0	0	0	0	0	0	0	0	0	0	2	0	0	0	1	0	1	0
ENSMUSG00000026536	0	0	0	0	0	2	6	0	0	2	0	0	0	0	2	0	0	0	0	3	0	4	4	5	0	0	2	2	0	2	6	1	2	0	3	0	0	0	0	0	0	2	1	0	0	2	0	2	0
ENSMUSG00000026535	0	0	2	1	2	0	0	0	0	0	2	0	0	0	0	0	1	0	2	0	0	0	4	0	0	0	0	0	0	0	3	3	1	0	0	2	0	0	0	0	0	0	0	0	0	0	0	0	0
ENSMUSG00000054203	0	1	0	0	1	0	0	0	0	0	0	0	0	0	0	0	0	0	0	0	0	2	0	0	0	0	1	0	0	0	0	0	0	0	0	0	0	0	0	0	0	0	0	0	0	0	0	0	0
ENSMUSG00000045381	0	2	0	0	0	0	2	0	4	0	0	0	0	0	0	2	0	0	0	0	0	0	0	0	0	0	0	0	0	0	0	0	0	0	0	0	0	0	0	0	0	0	0	0	0	0	0	0	0
ENSMUSG00000047048	0	2	0	0	0	0	0	0	1	0	0	0	0	0	0	0	0	0	0	0	0	0	0	2	0	3	0	0	0	0	2	0	0	0	0	3	0	2	0	0	1	0	0	0	0	0	0	0	0
ENSMUSG00000050134	0	0	0	0	0	0	0	0	0	0	0	0	2	0	0	0	2	0	0	0	0	0	0	0	0	2	0	0	0	4	0	0	0	0	0	0	0	0	0	2	0	0	0	0	0	0	0	0	0
ENSMUSG00000049528	0	0	0	0	0	0	0	0	0	0	0	0	0	0	0	0	0	0	0	0	0	0	0	0	0	0	0	0	0	0	0	0	0	0	0	0	0	0	0	0	2	0	0	0	0	0	0	0	0
ENSMUSG00000059371	0	0	2	0	0	0	0	0	0	0	0	0	0	0	0	0	2	0	0	2	0	0	1	0	0	2	0	0	0	0	0	0	0	0	0	0	0	0	0	0	0	0	0	0	0	0	0	0	0
ENSMUSG00000046486	0	0	0	0	0	0	0	0	0	0	0	0	0	0	0	0	0	0	0	0	0	0	0	0	0	0	0	0	0	0	0	2	1	0	0	0	0	0	0	0	2	0	0	0	0	0	0	0	0
ENSMUSG00000051528	0	0	0	0	0	0	0	0	1	0	0	0	0	0	0	0	2	0	0	0	0	0	0	0	0	0	0	0	0	0	0	0	0	0	0	0	0	0	0	0	0	2	0	0	0	0	0	0	0
ENSMUSG00000091950	0	0	0	0	0	0	0	0	2	0	0	0	0	2	0	0	0	0	0	0	0	0	0	0	0	0	0	0	0	0	0	0	0	0	0	0	0	0	0	0	0	0	0	0	0	1	0	0	0
ENSMUSG00000055033	0	0	0	0	0	0	0	0	0	2	0	0	0	0	0	0	0	0	0	0	0	0	0	0	2	0	0	0	1	2	0	0	0	0	0	0	0	0	0	0	0	0	0	0	0	0	0	0	0
ENSMUSG00000050788	0	0	0	0	0	0	0	0	0	0	0	0	0	0	0	0	0	0	0	0	0	0	0	0	0	0	0	0	0	2	0	0	0	0	0	0	0	0	0	0	0	0	0	0	0	0	0	0	0
ENSMUSG00000026531	0	0	0	0	0	0	0	0	0	0	0	0	0	0	0	0	1	0	1	0	0	0	0	0	0	0	0	0	0	0	0	0	0	0	0	0	0	0	0	0	0	0	0	0	0	0	0	0	0
ENSMUSG00000066672	0	0	0	0	0	0	2	0	0	0	0	0	0	0	0	0	0	0	0	0	0	0	0	0	0	0	0	0	0	0	0	0	0	0	0	0	0	0	0	0	0	0	0	0	0	0	0	0	0
ENSMUSG00000059503	0	0	0	0	0	0	1	0	0	0	0	0	0	0	0	0	0	0	0	0	0	0	0	2	0	0	0	0	0	1	0	1	0	0	0	0	0	0	0	0	0	0	0	0	0	0	0	0	0
ENSMUSG00000051509	0	2	0	0	0	0	0	0	0	0	0	0	0	0	0	0	2	0	0	0	0	0	0	0	0	0	0	0	0	2	0	1	0	2	0	0	0	0	0	0	0	0	0	0	0	0	0	0	0
ENSMUSG00000066671	0	0	0	0	0	0	0	0	0	0	0	0	0	2	0	0	0	0	0	1	0	0	0	0	0	0	0	0	0	0	0	0	0	0	0	0	0	0	0	0	0	0	0	0	0	0	0	0	0
ENSMUSG00000026526	5	14	12	19	11	30	33	48	3	24	8	10	11	17	28	7	6	9	25	38	32	25	19	36	12	9	22	3	49	10	31	46	20	37	19	27	15	20	24	3	21	21	54	25	18	20	21	36	14
ENSMUSG00000026525	0	0	0	0	0	2	2	0	0	0	1	0	0	0	0	0	2	0	0	0	0	0	0	6	0	1	0	0	0	0	4	0	0	0	0	2	0	0	0	0	0	0	0	2	4	4	1	4	0
ENSMUSG00000078185	0	0	0	0	0	2	0	0	0	0	0	0	0	0	0	2	0	0	0	0	0	2	0	0	0	0	0	0	0	0	0	0	0	0	0	0	0	2	2	0	0	0	0	0	0	2	0	3	0
ENSMUSG00000077794	0	0	0	0	0	0	0	0	0	0	0	0	0	0	0	0	0	0	0	0	0	0	0	0	0	0	0	0	0	0	0	0	0	0	0	0	0	0	0	0	0	0	0	0	0	0	0	0	0
ENSMUSG00000094820	0	0	0	0	0	0	0	0	0	0	0	0	0	0	0	0	0	0	0	0	0	0	0	0	0	0	0	0	0	0	0	0	0	0	0	0	0	0	0	0	0	0	0	0	0	0	0	0	0
ENSMUSG00000078184	0	2	7	0	5	9	6	6	2	6	2	0	3	6	10	2	2	14	8	13	13	8	10	7	4	2	13	4	21	3	13	13	14	8	6	9	3	5	6	2	5	5	9	4	5	8	9	7	0
ENSMUSG00000087875	0	0	0	0	0	0	0	0	0	0	0	0	0	0	0	0	0	0	0	0	0	0	0	0	0	1	0	0	0	0	0	0	0	1	0	0	0	0	0	0	0	0	0	0	0	0	0	0	0
ENSMUSG00000057335	5	10	8	12	14	12	8	15	1	13	9	17	13	5	8	0	8	8	6	9	10	16	4	12	2	2	1	0	29	25	23	30	18	22	6	8	10	2	8	5	16	13	42	6	17	11	19	22	9
ENSMUSG00000065573	0	0	0	0	0	0	0	0	0	0	0	0	0	0	0	0	0	0	0	0	0	0	0	0	0	0	0	0	0	0	0	0	0	0	0	0	0	0	0	0	0	0	0	0	0	0	0	0	0
ENSMUSG00000084749	0	0	0	0	0	0	0	0	0	0	0	0	0	0	0	0	0	0	0	0	0	0	0	2	0	0	0	0	0	0	0	0	0	0	0	0	0	0	0	0	0	0	0	0	0	0	0	0	0
ENSMUSG00000093132	0	0	0	0	0	0	0	0	0	0	0	0	0	0	0	0	0	0	1	1	0	0	0	0	0	0	0	0	0	0	0	0	0	0	0	0	0	0	0	0	0	0	0	0	0	0	0	0	1
ENSMUSG00000087082	0	0	0	0	0	0	0	0	0	0	0	0	0	0	0	0	0	1	0	0	0	0	0	0	0	0	0	0	0	0	0	0	0	0	0	0	0	0	0	0	0	0	2	0	0	0	0	0	0
ENSMUSG00000097892	0	0	0	0	0	2	1	0	0	0	0	0	0	0	0	0	1	0	0	0	0	0	0	0	0	0	0	0	0	0	0	0	0	0	0	0	0	0	0	0	0	0	0	0	0	0	0	0	0
ENSMUSG00000063659	0	2	0	0	0	6	0	1	2	0	0	0	0	4	4	0	0	0	2	2	0	0	4	4	4	0	2	0	0	0	0	2	2	2	3	4	2	0	2	0	2	2	0	0	2	2	0	2	0
ENSMUSG00000015961	39	14	17	13	35	31	20	65	12	24	34	59	17	12	16	4	13	9	16	18	23	16	11	53	20	2	16	6	49	21	25	63	18	39	15	20	15	6	14	11	33	25	50	25	14	42	19	58	14
ENSMUSG00000089657	0	0	0	3	0	2	4	1	0	1	0	4	1	2	2	0	0	1	2	2	2	2	1	0	0	2	0	0	0	2	7	4	3	1	0	2	1	0	0	0	2	0	0	1	1	2	1	2	0
ENSMUSG00000095731	0	0	0	0	0	0	0	0	0	0	0	0	0	0	0	0	2	0	0	0	0	0	0	0	0	1	0	0	0	0	0	0	0	0	0	0	0	0	0	0	0	0	0	0	0	0	0	0	1
ENSMUSG00000026502	16	5	8	10	6	40	22	30	5	10	13	25	6	7	11	1	4	12	16	23	15	12	16	35	4	5	18	2	17	6	15	29	4	22	14	16	5	4	15	4	4	14	36	8	18	22	9	14	10
ENSMUSG00000055831	0	0	0	0	0	0	0	0	0	0	0	0	0	0	0	0	0	0	0	0	0	0	0	2	0	0	2	0	0	0	0	0	2	0	0	0	0	0	1	0	0	0	2	0	0	0	0	0	0
ENSMUSG00000070489	0	0	0	0	0	0	0	0	0	0	0	0	0	0	0	0	0	0	0	0	0	0	0	0	0	0	0	0	0	0	0	0	0	2	0	0	0	0	0	0	0	0	0	0	0	0	0	0	0
ENSMUSG00000086350	0	0	0	0	0	0	0	1	2	1	0	0	0	1	2	0	3	0	0	0	0	0	0	1	0	1	3	0	3	0	0	2	0	0	0	1	0	0	0	0	2	0	0	0	0	0	0	0	0
ENSMUSG00000026500	0	1	1	0	0	1	0	0	0	1	0	1	0	1	0	0	0	0	0	0	1	1	0	0	0	0	0	0	0	0	1	0	0	0	0	0	0	0	0	0	0	0	0	0	1	1	0	0	0
ENSMUSG00000089788	0	0	1	2	1	6	0	1	1	3	0	2	1	0	1	0	1	1	2	0	2	5	2	2	2	2	2	0	2	2	2	8	1	3	3	4	0	1	0	3	2	5	6	0	2	4	0	4	2
ENSMUSG00000039630	37	28	61	53	57	162	100	244	32	126	82	105	24	43	122	23	31	64	45	65	149	86	76	141	66	21	50	27	188	66	102	219	50	176	91	127	51	15	48	46	92	102	177	125	106	158	95	261	60
ENSMUSG00000099303	0	0	0	0	0	0	0	0	0	0	0	0	0	0	0	0	0	0	0	0	0	0	0	0	0	0	0	0	0	0	0	0	0	0	0	0	0	0	0	0	0	0	0	0	0	0	0	0	0
ENSMUSG00000064954	0	0	0	0	0	0	0	0	0	0	0	0	0	0	0	0	0	0	0	0	0	0	0	0	0	0	0	0	0	0	0	0	0	0	0	0	0	0	0	0	0	0	0	0	0	0	0	0	0
ENSMUSG00000026495	0	1	2	0	0	0	0	0	1	0	0	0	0	0	0	0	0	0	0	2	0	1	0	0	0	0	2	0	0	0	0	0	0	0	0	3	0	0	0	0	0	1	0	0	0	0	2	0	0
ENSMUSG00000064967	0	0	0	0	0	0	0	0	0	0	0	0	0	0	0	0	0	0	0	0	0	0	0	0	0	0	0	0	0	0	0	0	0	0	0	0	0	0	0	0	0	0	0	0	0	0	0	0	0
ENSMUSG00000096474	1	2	2	4	4	0	3	4	0	1	4	1	3	0	7	0	0	4	0	2	4	2	0	0	2	0	4	0	0	1	4	8	11	2	2	0	2	5	3	1	2	2	2	1	7	6	3	2	1
ENSMUSG00000026492	5	0	2	2	0	4	0	4	1	4	3	1	0	4	4	0	0	0	4	2	0	2	0	1	0	4	2	0	8	4	2	2	2	9	8	2	0	2	1	0	3	2	6	4	4	4	2	2	0
ENSMUSG00000082395	0	2	1	0	0	0	0	0	0	0	0	0	0	0	0	0	0	0	0	0	0	0	0	0	0	0	0	0	1	0	0	0	0	0	0	0	0	0	0	0	0	0	1	0	0	0	1	0	0
ENSMUSG00000038936	1	7	7	10	2	6	4	17	0	6	8	8	2	7	7	4	2	8	16	6	8	17	6	9	7	0	12	0	20	13	13	15	5	20	12	6	6	6	8	2	9	4	24	12	14	4	14	8	6
ENSMUSG00000026491	4	12	13	6	6	14	13	56	7	21	17	23	6	9	22	4	11	28	13	11	27	18	35	23	6	3	9	10	30	14	14	33	11	13	18	24	4	5	8	5	8	13	30	23	15	31	23	29	2
ENSMUSG00000073486	0	2	0	0	0	0	0	0	0	0	0	0	0	0	0	0	0	0	0	2	0	0	3	2	0	0	0	0	0	0	0	1	0	2	0	0	0	0	0	0	0	0	0	0	0	0	1	0	0
ENSMUSG00000026489	0	18	4	5	1	1	4	7	6	10	2	0	2	9	5	0	7	4	6	10	6	2	6	3	0	6	2	1	6	7	9	8	6	11	5	2	6	4	7	8	6	6	16	2	4	2	7	4	2
ENSMUSG00000010609	29	22	12	7	14	31	26	27	4	26	14	79	6	12	6	4	7	8	20	16	18	14	8	43	11	8	8	0	20	7	14	23	8	21	12	13	7	6	14	14	10	12	31	8	10	13	10	10	11
ENSMUSG00000055676	0	1	1	4	4	3	1	0	0	0	2	0	0	0	2	0	2	2	0	4	6	6	4	8	0	0	2	0	8	6	4	10	2	4	4	4	0	2	0	4	2	0	0	5	7	8	0	4	0
ENSMUSG00000053963	2	2	0	0	0	0	1	0	0	0	0	0	2	2	2	0	4	0	0	0	0	0	0	3	2	0	0	3	2	0	2	0	2	0	0	0	0	2	0	2	0	2	3	1	0	0	0	0	0
ENSMUSG00000026496	6	10	13	12	18	28	24	55	7	31	15	12	4	16	12	6	20	17	12	28	24	16	16	26	19	3	16	0	42	19	37	61	17	39	18	48	22	10	15	10	27	23	50	23	22	27	14	61	6
ENSMUSG00000098926	0	0	0	0	0	0	0	0	0	0	0	0	0	0	0	0	0	0	0	0	0	0	0	0	0	0	0	0	0	0	0	0	0	0	0	0	0	0	0	0	0	1	0	0	0	0	0	0	0
ENSMUSG00000058729	1	0	0	0	0	0	0	2	0	0	2	4	0	2	5	2	8	0	2	2	0	2	2	2	3	1	3	2	0	0	0	1	0	4	2	8	2	1	2	2	1	0	3	0	0	2	1	2	0
ENSMUSG00000026497	0	0	0	0	0	1	1	0	0	0	0	0	0	0	0	0	0	0	0	0	0	2	0	2	0	1	0	0	0	1	0	0	1	0	0	0	0	0	0	0	0	0	0	0	2	0	0	2	0
ENSMUSG00000060743	25	32	31	21	9	42	31	54	0	58	48	52	19	26	30	8	11	35	40	52	27	25	10	39	15	23	29	3	49	11	40	65	35	38	23	31	14	25	21	20	24	20	65	41	34	32	31	57	21
ENSMUSG00000097347	0	0	1	4	0	0	2	0	1	0	1	2	0	1	0	2	0	0	0	2	0	0	0	2	0	0	0	0	0	0	0	0	2	0	0	7	0	0	2	0	1	0	0	0	0	0	0	0	0
ENSMUSG00000073485	0	1	0	0	0	0	0	2	2	0	0	0	0	2	0	2	1	0	0	0	0	0	2	1	0	0	0	0	2	2	0	0	0	0	0	0	2	2	0	0	2	0	3	0	0	0	0	0	0
ENSMUSG00000084558	0	0	0	0	0	0	0	0	0	0	0	0	0	0	0	0	0	0	0	0	0	0	0	0	0	0	0	0	0	0	0	0	0	0	0	0	0	0	0	0	0	0	0	0	0	0	0	0	0
ENSMUSG00000038806	16	1	16	14	12	9	27	31	6	18	14	11	10	6	14	2	12	6	2	23	18	7	21	22	8	5	10	0	38	23	24	20	3	18	14	24	13	3	12	2	6	5	24	14	12	21	16	27	10
ENSMUSG00000066652	0	4	1	0	0	0	0	0	1	0	0	0	0	0	0	2	2	0	1	2	0	0	0	0	0	0	0	2	0	3	0	0	0	0	0	0	0	0	0	0	0	2	2	0	2	0	2	0	0
ENSMUSG00000026520	16	19	26	29	15	44	19	47	6	51	36	21	4	34	49	0	8	14	52	44	25	27	26	39	10	10	28	4	54	32	48	49	33	62	23	45	12	15	38	21	27	22	83	38	14	24	20	59	33
ENSMUSG00000038793	0	2	0	0	0	0	5	0	0	0	0	0	0	0	0	0	0	0	0	2	0	0	0	0	2	0	0	2	0	0	5	1	0	2	0	0	2	0	0	0	3	0	2	0	0	0	0	0	0
ENSMUSG00000026519	16	5	5	5	5	4	7	9	3	6	8	7	0	2	4	2	3	0	11	7	0	6	10	9	7	10	6	8	9	4	16	12	5	7	3	7	6	2	4	2	11	1	18	2	4	10	11	8	4
ENSMUSG00000085563	0	0	0	0	1	0	0	0	0	1	0	0	0	0	0	1	1	0	0	0	0	0	0	0	0	0	0	0	0	0	0	0	0	0	0	0	0	0	0	0	0	0	0	0	0	1	0	0	0
ENSMUSG00000038768	0	0	0	0	0	0	0	0	2	0	0	0	0	0	0	0	0	0	0	0	1	0	1	0	0	1	2	0	0	2	0	2	0	0	0	1	0	0	0	0	0	0	0	0	0	0	0	0	0
ENSMUSG00000062169	20	16	15	8	5	27	13	20	4	22	11	15	9	15	25	12	2	10	22	30	12	20	2	15	17	14	19	2	19	4	12	19	15	12	11	21	9	14	10	4	17	5	30	22	10	8	10	13	16
ENSMUSG00000038733	35	27	23	31	19	55	17	70	13	43	29	45	20	20	35	8	17	21	12	39	23	28	36	41	28	4	23	7	56	36	26	74	25	40	30	30	40	26	16	7	19	27	76	15	27	29	30	58	12
ENSMUSG00000054135	0	2	0	2	0	0	0	0	3	2	0	1	0	1	0	0	0	0	0	0	0	1	0	3	0	3	0	0	2	3	2	0	0	1	0	0	0	2	0	0	0	0	0	0	0	0	0	0	0
ENSMUSG00000081214	13	13	13	9	9	13	17	4	0	11	4	13	10	7	17	5	0	4	14	14	1	15	4	14	9	20	17	2	5	9	8	5	7	12	6	4	8	16	14	2	13	5	20	11	12	5	8	13	9
ENSMUSG00000089888	0	0	0	0	0	0	0	0	0	0	0	0	0	0	0	0	0	0	0	0	0	0	0	0	0	0	0	0	0	0	0	0	0	0	0	2	0	0	0	0	0	0	0	0	0	0	0	0	0
ENSMUSG00000089927	0	0	0	0	0	0	0	0	0	0	0	0	0	0	0	0	0	0	0	0	0	2	0	0	0	0	0	0	0	0	0	0	0	0	0	0	0	0	0	0	0	0	0	0	0	0	0	0	0
ENSMUSG00000050625	0	0	0	0	2	0	0	0	0	0	0	0	0	0	0	0	2	0	0	0	0	0	0	0	0	0	0	0	0	0	0	2	0	0	0	0	0	0	0	0	2	0	0	0	0	0	2	0	0
ENSMUSG00000047369	0	1	0	0	0	0	0	0	0	0	0	0	0	0	0	0	0	0	0	0	0	1	1	1	0	0	2	0	0	0	0	0	0	0	1	0	0	0	2	0	0	0	0	0	0	2	0	3	0
ENSMUSG00000064970	0	0	0	0	0	0	0	0	0	0	0	0	0	0	0	0	0	0	0	0	0	0	0	0	0	0	0	0	0	0	0	0	0	0	0	0	0	0	0	0	0	0	0	0	0	0	0	0	0
ENSMUSG00000004880	11	20	42	43	43	34	55	90	8	44	45	17	19	8	60	9	21	35	42	41	60	50	51	88	32	12	35	4	93	30	52	148	13	74	71	44	35	19	32	25	56	54	99	62	59	87	69	120	44
ENSMUSG00000089429	0	0	0	0	0	1	0	0	0	0	0	0	0	0	1	0	0	0	0	0	1	0	0	0	0	0	0	0	0	0	0	0	0	0	0	0	0	0	0	2	0	0	0	0	1	0	0	1	0
ENSMUSG00000056699	2	0	0	0	0	0	0	0	0	0	0	0	0	0	0	0	0	1	0	2	0	2	0	0	0	0	0	0	0	1	0	0	2	0	0	0	0	0	0	0	0	0	0	0	0	1	0	0	0
ENSMUSG00000026511	18	19	32	27	13	59	61	63	2	58	29	30	15	23	44	4	14	22	46	67	33	40	19	63	8	17	33	8	51	17	60	90	57	61	39	28	23	33	41	14	25	40	80	38	29	37	44	57	20
ENSMUSG00000091013	0	0	0	0	0	0	0	0	2	0	0	0	0	0	0	0	0	0	0	0	0	0	0	0	0	0	0	0	0	0	2	0	0	0	0	0	0	0	0	0	0	0	0	0	0	0	0	0	0
ENSMUSG00000038633	12	15	25	28	17	58	48	89	14	53	31	31	9	26	41	2	30	26	56	52	54	57	20	44	22	17	36	9	80	18	45	90	45	60	41	23	13	12	53	20	46	22	96	50	47	45	34	64	9
ENSMUSG00000097260	0	4	0	0	0	0	0	0	2	0	0	0	0	0	0	0	0	0	0	2	0	0	0	0	0	4	0	0	0	0	0	2	0	0	0	0	0	0	0	0	0	0	0	0	3	0	0	0	0
ENSMUSG00000073482	0	0	0	0	0	0	0	0	0	0	0	0	0	0	0	0	0	0	0	0	0	0	0	0	0	0	0	0	0	0	0	0	0	0	0	0	0	0	0	0	0	0	0	0	0	0	0	0	0
ENSMUSG00000026509	23	17	45	39	24	49	53	74	3	75	35	19	19	34	50	20	27	40	30	30	56	25	7	53	31	6	65	5	127	36	89	149	43	108	60	49	52	33	44	18	77	46	176	46	72	49	52	86	40
ENSMUSG00000043429	0	0	0	0	0	0	0	0	2	0	0	0	0	0	0	0	0	0	0	0	0	0	0	0	1	0	0	0	0	0	0	2	0	0	0	2	0	0	0	0	0	0	0	0	0	0	0	0	0
ENSMUSG00000079164	0	0	1	2	0	0	0	1	0	0	2	0	0	0	0	0	0	0	0	0	0	0	0	0	0	0	0	0	0	1	0	0	0	0	0	0	0	1	0	0	0	0	0	0	0	0	0	0	0
ENSMUSG00000046836	4	3	9	2	13	13	10	12	4	4	6	10	2	7	6	2	11	10	2	3	7	4	7	8	10	9	9	0	20	12	7	12	3	8	4	11	5	1	4	6	4	10	16	8	4	8	8	10	2
ENSMUSG00000042901	2	1	10	2	2	4	5	15	4	6	12	8	0	0	4	0	3	11	1	4	10	0	10	9	5	6	3	0	18	6	12	10	7	6	2	8	5	2	10	0	7	5	13	4	4	13	3	12	3
ENSMUSG00000056050	9	5	7	14	14	18	9	30	2	13	10	17	6	8	5	1	8	6	8	10	12	10	17	24	3	4	9	6	25	10	14	37	12	14	6	14	14	5	2	4	12	13	36	16	10	5	6	18	9
ENSMUSG00000072258	2	0	1	0	0	5	0	1	2	0	0	0	0	2	1	0	0	1	0	0	2	0	0	0	0	0	0	0	2	3	0	3	1	7	0	6	2	1	0	0	2	1	7	2	0	2	2	0	0
ENSMUSG00000053461	0	0	0	0	0	0	1	0	2	0	2	0	0	0	0	0	6	0	1	0	0	2	0	0	0	2	6	1	0	0	2	0	2	0	0	1	0	0	0	0	0	0	4	0	0	0	0	5	0
ENSMUSG00000090533	0	0	0	0	0	0	0	0	0	0	0	0	0	0	0	0	0	0	0	0	0	0	0	0	0	0	0	0	0	0	0	0	0	0	0	0	0	0	0	0	0	0	0	2	0	0	0	0	0
ENSMUSG00000044854	0	1	2	0	0	0	0	2	0	0	0	0	0	0	0	0	0	0	0	0	0	0	0	0	0	2	0	0	0	0	0	0	0	0	0	0	0	1	0	0	0	0	2	0	2	2	0	0	0
ENSMUSG00000089057	0	0	0	0	0	0	0	1	0	0	0	0	0	0	0	0	0	0	2	0	0	0	0	0	0	0	0	0	0	0	0	0	0	0	0	0	0	0	0	0	0	0	0	0	0	0	0	0	0
ENSMUSG00000092578	0	0	0	2	0	0	0	0	0	0	0	0	0	0	0	0	0	0	0	0	0	0	0	0	0	0	0	0	0	2	0	0	0	0	0	0	0	0	0	0	0	0	0	0	0	0	0	0	0
ENSMUSG00000039377	6	4	2	0	0	0	7	6	0	8	2	2	1	0	4	0	1	0	0	4	4	7	0	1	2	2	4	0	5	0	0	15	2	4	5	4	3	2	5	0	2	2	10	0	1	6	0	4	0
ENSMUSG00000026621	0	0	0	0	1	0	1	0	2	0	0	0	0	0	0	0	1	0	0	2	0	0	3	0	0	0	0	0	0	0	0	2	0	0	0	1	0	0	0	0	0	0	0	0	0	0	1	0	0
ENSMUSG00000073481	46	21	34	26	21	40	42	62	8	56	17	30	17	47	19	3	4	27	48	50	33	63	37	60	21	18	40	6	33	24	80	70	53	82	38	39	25	31	35	17	39	26	59	33	31	48	32	69	27
ENSMUSG00000088559	0	0	0	0	0	0	0	0	0	0	0	0	0	0	0	0	0	0	0	0	0	0	0	0	0	0	0	0	0	0	0	0	0	0	0	0	0	0	0	0	0	0	0	0	0	0	0	0	0
ENSMUSG00000088562	0	2	0	0	0	0	0	0	0	0	0	0	0	0	0	0	0	0	0	0	0	0	0	0	0	0	0	0	0	0	0	0	0	0	0	0	0	0	0	0	0	0	0	0	0	0	0	0	0
ENSMUSG00000039349	0	0	0	0	0	0	0	0	0	0	0	0	0	0	0	0	4	0	0	2	0	0	0	0	0	0	0	0	0	4	0	0	0	0	0	0	0	0	0	0	0	0	0	0	0	0	0	0	0
ENSMUSG00000077571	0	0	0	0	0	0	0	0	0	0	0	0	0	0	0	0	1	0	0	0	0	0	0	0	0	0	0	0	0	0	0	0	2	0	0	0	0	0	0	0	0	0	0	0	0	0	0	0	0
ENSMUSG00000026618	6	5	13	6	5	18	10	27	5	20	34	7	2	4	16	0	4	13	17	7	29	17	10	27	7	4	18	4	45	18	34	34	4	22	11	18	12	4	7	3	25	25	33	19	12	21	10	35	5
ENSMUSG00000065581	0	0	0	0	0	0	0	0	0	0	1	0	0	0	0	0	0	0	0	0	1	0	0	0	0	0	0	0	0	0	0	0	1	0	0	0	0	0	0	0	0	0	0	0	0	0	0	0	0
ENSMUSG00000065562	0	0	0	0	0	0	0	0	0	0	0	0	0	0	0	0	0	0	0	0	0	0	0	0	0	0	0	0	0	0	0	0	0	0	0	0	0	0	0	0	0	0	0	0	0	1	0	0	0
ENSMUSG00000097261	0	0	0	0	0	0	0	0	0	0	0	0	0	0	0	0	0	0	0	0	0	0	0	0	0	0	0	0	0	0	0	0	0	0	0	1	0	0	0	0	0	0	0	4	0	0	0	0	0
ENSMUSG00000026615	24	23	60	42	44	90	89	173	16	93	46	52	16	60	86	10	27	21	47	80	98	59	60	129	43	23	47	20	130	63	120	165	67	155	80	84	46	32	36	16	79	83	238	102	69	121	63	174	29
ENSMUSG00000051295	0	0	0	0	0	0	0	0	2	2	0	0	0	0	0	0	2	0	0	0	0	0	0	0	0	3	0	0	0	2	0	1	0	4	0	2	1	0	0	0	0	2	0	0	0	0	0	0	0
ENSMUSG00000097615	0	0	0	0	0	0	2	0	2	0	0	0	0	2	0	0	0	2	0	0	0	0	0	0	1	0	0	0	0	2	0	0	2	0	0	1	0	0	0	0	0	0	0	0	0	0	0	0	0
ENSMUSG00000039246	0	0	0	0	0	0	0	0	0	2	0	0	0	0	0	0	0	0	0	0	0	0	0	0	1	2	0	0	0	0	0	0	0	0	0	0	0	0	0	0	2	0	0	0	0	0	0	0	0
ENSMUSG00000089363	0	0	0	0	0	0	0	0	0	0	0	0	0	0	0	0	2	0	0	0	0	0	0	0	0	0	0	0	0	0	0	0	0	0	0	0	0	0	0	0	0	0	0	0	0	0	0	0	0
ENSMUSG00000089045	0	0	0	0	0	0	0	0	0	0	0	0	0	1	0	0	0	0	0	0	0	0	0	0	0	0	0	0	0	0	0	0	0	0	0	0	0	0	0	0	0	0	0	0	0	0	0	0	0
ENSMUSG00000001305	4	2	4	3	6	11	10	26	4	14	2	10	0	7	8	0	2	3	18	13	13	16	8	15	2	9	6	0	8	4	18	30	8	13	14	11	3	1	4	4	13	6	13	10	14	14	12	17	3
ENSMUSG00000097784	0	0	0	1	0	0	0	0	1	0	0	0	0	0	0	0	1	0	0	0	2	0	0	0	0	0	0	0	0	0	0	0	0	0	0	0	0	0	0	0	0	0	0	0	0	0	0	0	0
ENSMUSG00000097935	2	0	0	2	0	0	2	0	0	3	0	2	0	0	0	1	0	0	2	2	0	0	0	0	0	0	2	4	4	2	4	2	2	2	0	0	0	0	0	0	0	0	4	0	3	2	2	0	2
ENSMUSG00000039224	0	0	0	0	0	0	0	2	0	0	0	0	0	0	0	0	2	0	1	0	0	2	0	2	0	0	0	0	0	0	1	2	2	0	0	0	0	0	0	0	0	0	0	0	0	0	0	0	0
ENSMUSG00000089831	0	0	0	0	0	0	0	0	0	0	0	0	0	0	0	0	0	0	0	0	0	0	0	2	0	0	1	0	0	0	0	0	0	0	0	0	0	0	0	0	0	0	0	0	0	0	0	4	0
ENSMUSG00000089947	0	1	0	0	0	0	0	0	0	0	0	0	0	0	0	0	4	0	0	0	0	0	0	0	0	0	0	0	0	0	0	0	0	0	2	0	0	0	0	0	0	0	0	0	0	0	0	1	0
ENSMUSG00000089730	0	0	0	0	0	0	0	0	1	2	0	0	0	0	0	0	3	0	0	0	0	0	0	1	0	0	0	0	0	0	0	0	0	0	0	0	0	3	0	0	0	0	0	0	0	0	1	0	0
ENSMUSG00000077884	0	0	0	0	0	0	0	0	0	0	0	0	0	0	0	0	0	0	0	0	0	1	0	0	0	0	0	0	0	0	0	0	0	0	1	0	0	0	0	0	0	0	0	0	0	0	0	0	0
ENSMUSG00000077235	0	0	0	0	0	0	0	0	0	0	0	0	0	1	0	0	0	0	0	0	0	0	0	0	0	0	0	0	0	1	0	0	0	0	0	0	0	0	0	0	0	0	0	1	0	1	0	0	0
ENSMUSG00000084550	0	0	0	0	0	0	0	0	0	0	0	0	0	0	0	0	0	0	0	0	0	0	0	0	0	0	0	0	0	0	0	0	0	0	0	0	0	0	0	0	0	0	0	0	0	0	0	0	0
ENSMUSG00000093791	0	0	0	0	0	0	0	0	0	0	0	0	0	0	0	0	0	0	0	0	0	0	0	0	0	0	0	0	0	0	0	0	0	0	0	0	0	0	0	0	0	0	0	0	0	0	0	0	0
ENSMUSG00000097925	0	0	0	0	1	0	0	0	0	0	1	0	0	0	0	0	3	0	0	0	0	0	0	0	0	2	1	2	0	0	2	2	0	0	0	2	0	0	0	0	1	0	2	0	0	0	0	2	0
ENSMUSG00000026603	18	14	14	13	17	36	42	40	7	46	28	10	8	19	49	14	7	11	50	45	25	28	10	50	12	13	32	10	35	8	38	58	32	34	36	14	16	19	20	9	48	18	80	42	45	45	24	46	9
ENSMUSG00000010175	0	0	0	0	2	0	0	0	6	2	0	0	0	0	0	0	2	1	0	2	0	0	2	0	2	2	0	0	0	2	1	2	1	0	0	2	0	0	0	0	0	0	0	0	0	0	1	0	0
ENSMUSG00000093064	0	8	1	5	0	0	0	0	0	0	0	0	0	18	0	3	0	1	0	2	0	0	0	0	0	18	0	4	0	0	0	2	0	0	0	1	0	12	2	3	1	0	0	0	0	0	0	0	0
ENSMUSG00000026634	8	3	6	4	10	10	11	28	7	18	2	9	1	5	15	0	4	5	11	14	13	16	6	16	6	6	10	7	32	5	15	22	13	26	12	12	10	10	8	4	14	4	20	18	16	19	21	11	1
ENSMUSG00000066595	9	2	2	4	2	8	18	38	11	23	0	5	2	8	10	2	6	7	2	1	10	5	4	16	4	0	5	2	10	6	5	11	5	9	4	5	0	2	2	2	3	14	6	15	4	19	10	26	2
ENSMUSG00000097845	0	0	0	0	0	0	0	0	0	0	0	0	0	0	0	0	0	0	0	0	0	0	0	0	0	0	0	0	0	0	1	0	0	0	0	0	0	0	1	0	0	0	0	0	0	0	0	0	0
ENSMUSG00000057072	0	0	0	0	0	0	0	0	0	0	0	0	0	0	0	0	1	0	0	0	0	0	2	0	0	1	0	0	0	0	1	0	0	0	0	0	0	0	0	0	0	0	0	0	0	1	0	0	0
ENSMUSG00000026632	0	0	0	2	2	2	2	0	2	0	2	0	0	0	2	1	4	2	8	2	2	0	2	6	0	4	2	1	7	0	2	8	4	12	0	3	0	2	0	2	0	2	10	10	0	3	2	2	3
ENSMUSG00000062510	0	2	2	5	1	4	12	10	4	4	2	6	7	5	8	1	7	2	0	4	7	4	1	6	5	0	3	4	0	7	7	10	2	2	4	4	0	2	10	2	2	8	9	5	0	3	1	6	6
ENSMUSG00000091017	0	0	0	0	0	0	0	2	0	0	0	0	0	2	0	0	4	0	0	2	0	0	0	0	0	0	0	4	1	0	0	1	0	0	0	0	0	0	0	0	0	0	2	0	0	0	0	0	0
ENSMUSG00000026628	28	10	14	11	12	55	32	66	6	37	41	24	10	14	38	2	24	24	39	38	41	43	31	29	6	14	22	10	24	14	54	95	26	42	26	35	19	8	23	8	28	36	50	35	24	40	25	40	17
ENSMUSG00000088461	0	0	0	0	0	0	0	0	0	0	0	0	0	0	0	0	0	0	0	0	0	0	0	0	0	0	0	0	0	0	0	0	0	0	0	0	0	0	0	0	2	0	0	0	0	0	0	0	0
ENSMUSG00000073478	2	1	0	0	0	0	0	0	0	0	1	0	1	6	1	0	0	0	2	0	0	1	0	2	0	4	2	0	3	3	4	4	1	2	0	1	0	0	0	0	0	0	3	0	1	1	2	0	0
ENSMUSG00000037499	2	0	4	2	8	4	4	0	0	10	1	0	4	4	3	1	0	4	9	15	2	6	8	4	4	3	2	2	8	9	7	4	9	9	11	5	3	13	9	0	7	2	14	2	2	3	11	6	2
ENSMUSG00000026627	5	0	3	2	3	6	9	15	0	6	8	2	1	6	4	0	4	0	4	7	9	4	6	11	3	0	9	0	5	4	2	14	1	6	6	4	0	4	0	2	4	4	8	9	6	8	2	5	3
ENSMUSG00000037474	9	0	2	2	2	6	3	11	6	4	4	8	1	2	11	3	2	12	2	11	16	4	12	4	6	0	6	2	14	6	5	2	7	6	2	7	2	2	3	2	8	2	10	9	12	2	5	19	2
ENSMUSG00000037461	9	2	3	6	2	10	19	41	3	11	11	8	4	8	8	0	5	8	6	10	7	4	11	14	13	3	8	0	6	6	10	17	9	22	8	14	6	7	9	7	11	1	18	10	6	18	8	29	5
ENSMUSG00000095504	0	0	0	0	0	0	0	0	0	0	0	0	0	0	0	0	0	0	0	0	0	0	0	0	0	0	0	0	0	0	0	0	0	0	0	0	0	0	0	0	0	0	0	0	0	0	0	0	0
ENSMUSG00000064845	0	0	0	0	0	0	0	0	0	0	0	0	0	0	0	0	0	0	0	0	0	0	0	0	0	0	0	0	0	0	0	0	0	0	0	0	0	0	0	0	0	0	0	0	0	0	0	0	0
ENSMUSG00000026622	2	1	4	5	7	6	9	6	6	10	2	1	0	3	5	3	0	6	4	0	8	11	8	7	4	0	0	2	6	2	8	8	0	18	9	4	4	2	8	2	8	6	22	6	8	15	2	8	2
ENSMUSG00000055833	1	2	1	0	0	0	0	2	3	0	0	2	0	0	0	2	0	0	1	2	2	2	1	0	2	3	0	0	1	0	0	0	0	1	0	0	0	0	2	0	2	0	0	0	0	0	0	4	1
ENSMUSG00000037434	0	4	0	0	0	3	2	6	2	2	0	0	0	0	2	0	0	0	2	0	0	2	2	2	0	0	1	0	1	0	1	2	0	2	2	6	0	2	0	0	2	1	4	3	0	0	2	0	0
ENSMUSG00000049353	0	0	0	0	0	0	0	1	4	0	0	0	0	0	2	0	0	1	4	1	0	0	1	0	0	2	1	0	3	0	0	2	0	0	0	2	0	0	3	1	2	0	0	0	0	0	0	0	0
ENSMUSG00000097416	0	1	0	0	2	0	0	0	4	6	0	0	0	0	0	1	0	0	0	4	2	2	0	1	0	0	3	0	0	2	1	2	2	0	0	0	0	0	0	0	0	2	0	0	0	0	0	0	0
ENSMUSG00000093003	0	0	0	0	0	0	0	0	0	0	0	0	0	1	0	0	0	0	0	0	0	0	0	0	0	0	1	0	0	0	0	0	0	0	0	0	0	0	0	0	0	0	0	0	0	0	0	0	0
ENSMUSG00000097089	0	0	0	0	0	0	0	0	0	0	0	0	0	0	0	0	1	2	0	0	2	0	0	0	0	0	0	0	0	0	0	0	0	1	0	0	0	0	0	0	0	0	1	0	0	0	0	0	0
[truncated: 37,156 more rows]
[truncated: 239 more columns]
