# Supplementary material for: Genome-wide CRISPR Screens in T Helper Cells Reveal Pervasive Crosstalk between Activation and Differentiation
Source: Cell. 2019 Feb 7;176(4):882–896.e18. doi: 10.1016/j.cell.2018.11.044 (PMC6370901; doi:10.1016/j.cell.2018.11.044)
Supplement: Data S2. Processed Data from All the Steps of the Analysis, Related to Figure 1 [file mmc2.zip › supplemental data/motif analysis/Stat6_SRX021632_homer/run.log]

	Position file = Stat6_summits.bed4
	Genome = mm10
	Output Directory = stat6_motifs
	Using regions from -100 to 100 relative to peak centers
	Fragment size set to 200
	Using 4 CPUs
	Outputing target.fa and background.fa
	Found mset for "mouse", will check against vertebrates motifs
	Peak/BED file conversion summary:
		BED/Header formatted lines: 25281
		peakfile formatted lines: 0

	Peak File Statistics:
		Total Peaks: 25281
		Redundant Peak IDs: 0
		Peaks lacking information: 0 (need at least 5 columns per peak)
		Peaks with misformatted coordinates: 0 (should be integer)
		Peaks with misformatted strand: 0 (should be either +/- or 0/1)

	Peak file looks good!

	Background files for 200 bp fragments found.

	Extracting sequences from directory: /nfs/team205/xc1/tools/Homer/.//data/genomes/mm10//
	Extracting 1730 sequences from chr1
	Extracting 2032 sequences from chr2
	Extracting 1286 sequences from chr3
	Extracting 1471 sequences from chr4
	Extracting 1457 sequences from chr5
	Extracting 1350 sequences from chr6
	Extracting 1566 sequences from chr7
	Extracting 1200 sequences from chr8
	Extracting 1514 sequences from chr9
	Extracting 1461 sequences from chr10
	Extracting 1969 sequences from chr11
	Extracting 1017 sequences from chr12
	Extracting 1192 sequences from chr13
	Extracting 948 sequences from chr14
	Extracting 1076 sequences from chr15
	Extracting 963 sequences from chr16
	Extracting 1112 sequences from chr17
	Extracting 720 sequences from chr18
	Extracting 769 sequences from chr19
	Extracting 444 sequences from chrX
	Extracting 4 sequences from chrY

	Not removing redundant sequences


	Sequences processed:
		Auto detected maximum sequence length of 201 bp
		25281 total

	Frequency Bins: 0.2 0.25 0.3 0.35 0.4 0.45 0.5 0.6 0.7 0.8
	Freq	Bin	Count
	0.3	2	10
	0.35	3	156
	0.4	4	1110
	0.45	5	3617
	0.5	6	5798
	0.6	7	8472
	0.7	8	4546
	0.8	9	1522
	10	10	50

	Total sequences set to 50562

	Choosing background that matches in CpG/GC content...
	Bin	# Targets	# Background	Background Weight
	2	10	10	1.000
	3	156	156	1.000
	4	1110	1110	1.000
	5	3617	3617	1.000
	6	5798	5798	1.000
	7	8472	8472	1.000
	8	4546	4546	1.000
	9	1522	1522	1.000
	10	50	50	1.000
	Assembling sequence file...
	Normalizing lower order oligos using homer2

	Reading input files...
	50562 total sequences read
	Autonormalization: 1-mers (4 total)
		A	23.33%	23.55%	0.991
		C	26.67%	26.45%	1.008
		G	26.67%	26.45%	1.008
		T	23.33%	23.55%	0.991
	Autonormalization: 2-mers (16 total)
		AA	5.98%	5.91%	1.012
		CA	7.53%	7.49%	1.005
		GA	6.33%	6.35%	0.998
		TA	3.49%	3.79%	0.920
		AC	5.54%	5.22%	1.062
		CC	7.59%	8.16%	0.931
		GC	7.20%	6.74%	1.069
		TC	6.33%	6.35%	0.998
		AG	7.76%	7.98%	0.972
		CG	3.80%	2.84%	1.338
		GG	7.59%	8.16%	0.931
		TG	7.53%	7.49%	1.005
		AT	4.05%	4.43%	0.915
		CT	7.76%	7.98%	0.972
		GT	5.54%	5.22%	1.062
		TT	5.98%	5.91%	1.012
	Autonormalization: 3-mers (64 total)
	Normalization weights can be found in file: stat6_motifs/seq.autonorm.tsv
	Converging on autonormalization solution:
	...............................................................................
	Final normalization:	Autonormalization: 1-mers (4 total)
		A	23.33%	23.30%	1.001
		C	26.67%	26.70%	0.999
		G	26.67%	26.70%	0.999
		T	23.33%	23.30%	1.001
	Autonormalization: 2-mers (16 total)
		AA	5.98%	5.94%	1.007
		CA	7.53%	7.50%	1.003
		GA	6.33%	6.29%	1.006
		TA	3.49%	3.56%	0.979
		AC	5.54%	5.45%	1.016
		CC	7.59%	7.77%	0.977
		GC	7.20%	7.19%	1.002
		TC	6.33%	6.29%	1.006
		AG	7.76%	7.76%	1.000
		CG	3.80%	3.68%	1.032
		GG	7.59%	7.77%	0.977
		TG	7.53%	7.50%	1.003
		AT	4.05%	4.15%	0.977
		CT	7.76%	7.76%	1.000
		GT	5.54%	5.45%	1.016
		TT	5.98%	5.94%	1.007
	Autonormalization: 3-mers (64 total)
	Finished preparing sequence/group files

	----------------------------------------------------------
	Known motif enrichment

	Reading input files...
	50562 total sequences read
	364 motifs loaded
	Cache length = 11180
	Using binomial scoring
	Checking enrichment of 364 motif(s)
	|0%                                    50%                                  100%|
	=================================================================================
	Preparing HTML output with sequence logos...
		1 of 364 (1e-2598) Fra2(bZIP)/Striatum-Fra2-ChIP-Seq(GSE43429)/Homer
		2 of 364 (1e-2581) Fra1(bZIP)/BT549-Fra1-ChIP-Seq(GSE46166)/Homer
		3 of 364 (1e-2564) BATF(bZIP)/Th17-BATF-ChIP-Seq(GSE39756)/Homer
		4 of 364 (1e-2560) Atf3(bZIP)/GBM-ATF3-ChIP-Seq(GSE33912)/Homer
		5 of 364 (1e-2526) JunB(bZIP)/DendriticCells-Junb-ChIP-Seq(GSE36099)/Homer
		6 of 364 (1e-2415) AP-1(bZIP)/ThioMac-PU.1-ChIP-Seq(GSE21512)/Homer
		7 of 364 (1e-2373) Fosl2(bZIP)/3T3L1-Fosl2-ChIP-Seq(GSE56872)/Homer
		8 of 364 (1e-2141) Jun-AP1(bZIP)/K562-cJun-ChIP-Seq(GSE31477)/Homer
		9 of 364 (1e-2109) CTCF(Zf)/CD4+-CTCF-ChIP-Seq(Barski_et_al.)/Homer
		10 of 364 (1e-1577) BORIS(Zf)/K562-CTCFL-ChIP-Seq(GSE32465)/Homer
		11 of 364 (1e-1506) Fli1(ETS)/CD8-FLI-ChIP-Seq(GSE20898)/Homer
		12 of 364 (1e-1382) ETS1(ETS)/Jurkat-ETS1-ChIP-Seq(GSE17954)/Homer
		13 of 364 (1e-1310) ERG(ETS)/VCaP-ERG-ChIP-Seq(GSE14097)/Homer
		14 of 364 (1e-1285) STAT6(Stat)/Macrophage-Stat6-ChIP-Seq(GSE38377)/Homer
		15 of 364 (1e-1280) Etv2(ETS)/ES-ER71-ChIP-Seq(GSE59402)/Homer(0.967)
		16 of 364 (1e-1215) ETV1(ETS)/GIST48-ETV1-ChIP-Seq(GSE22441)/Homer
		17 of 364 (1e-1206) STAT6(Stat)/CD4-Stat6-ChIP-Seq(GSE22104)/Homer
		18 of 364 (1e-1171) GABPA(ETS)/Jurkat-GABPa-ChIP-Seq(GSE17954)/Homer
		19 of 364 (1e-1026) Bach2(bZIP)/OCILy7-Bach2-ChIP-Seq(GSE44420)/Homer
		20 of 364 (1e-899) Elk1(ETS)/Hela-Elk1-ChIP-Seq(GSE31477)/Homer
		21 of 364 (1e-885) EWS:FLI1-fusion(ETS)/SK_N_MC-EWS:FLI1-ChIP-Seq(SRA014231)/Homer
		22 of 364 (1e-878) Elk4(ETS)/Hela-Elk4-ChIP-Seq(GSE31477)/Homer
		23 of 364 (1e-856) EWS:ERG-fusion(ETS)/CADO_ES1-EWS:ERG-ChIP-Seq(SRA014231)/Homer
		24 of 364 (1e-803) ELF1(ETS)/Jurkat-ELF1-ChIP-Seq(SRA014231)/Homer
		25 of 364 (1e-759) Ets1-distal(ETS)/CD4+-PolII-ChIP-Seq(Barski_et_al.)/Homer
		26 of 364 (1e-722) ETS(ETS)/Promoter/Homer
		27 of 364 (1e-708) EHF(ETS)/LoVo-EHF-ChIP-Seq(GSE49402)/Homer
		28 of 364 (1e-561) STAT5(Stat)/mCD4+-Stat5-ChIP-Seq(GSE12346)/Homer
		29 of 364 (1e-543) ELF3(ETS)/PDAC-ELF3-ChIP-Seq(GSE64557)/Homer
		30 of 364 (1e-532) STAT1(Stat)/HelaS3-STAT1-ChIP-Seq(GSE12782)/Homer
		31 of 364 (1e-531) RUNX1(Runt)/Jurkat-RUNX1-ChIP-Seq(GSE29180)/Homer
		32 of 364 (1e-525) Usf2(bHLH)/C2C12-Usf2-ChIP-Seq(GSE36030)/Homer
		33 of 364 (1e-506) PU.1(ETS)/ThioMac-PU.1-ChIP-Seq(GSE21512)/Homer
		34 of 364 (1e-467) RUNX(Runt)/HPC7-Runx1-ChIP-Seq(GSE22178)/Homer
		35 of 364 (1e-456) USF1(bHLH)/GM12878-Usf1-ChIP-Seq(GSE32465)/Homer
		36 of 364 (1e-454) RUNX-AML(Runt)/CD4+-PolII-ChIP-Seq(Barski_et_al.)/Homer
		37 of 364 (1e-436) SPDEF(ETS)/VCaP-SPDEF-ChIP-Seq(SRA014231)/Homer
		38 of 364 (1e-424) ELF5(ETS)/T47D-ELF5-ChIP-Seq(GSE30407)/Homer
		39 of 364 (1e-420) TFE3(bHLH)/MEF-TFE3-ChIP-Seq(GSE75757)/Homer
		40 of 364 (1e-419) Sp5(Zf)/mES-Sp5.Flag-ChIP-Seq(GSE72989)/Homer
		41 of 364 (1e-410) E-box(bHLH)/Promoter/Homer
		42 of 364 (1e-403) STAT4(Stat)/CD4-Stat4-ChIP-Seq(GSE22104)/Homer
		43 of 364 (1e-403) RUNX2(Runt)/PCa-RUNX2-ChIP-Seq(GSE33889)/Homer
		44 of 364 (1e-396) ETS:RUNX(ETS,Runt)/Jurkat-RUNX1-ChIP-Seq(GSE17954)/Homer
		45 of 364 (1e-396) MITF(bHLH)/MastCells-MITF-ChIP-Seq(GSE48085)/Homer
		46 of 364 (1e-392) Stat3+il21(Stat)/CD4-Stat3-ChIP-Seq(GSE19198)/Homer
		47 of 364 (1e-375) KLF14(Zf)/HEK293-KLF14.GFP-ChIP-Seq(GSE58341)/Homer
		48 of 364 (1e-358) CLOCK(bHLH)/Liver-Clock-ChIP-Seq(GSE39860)/Homer
		49 of 364 (1e-347) Sp1(Zf)/Promoter/Homer
		50 of 364 (1e-328) KLF3(Zf)/MEF-Klf3-ChIP-Seq(GSE44748)/Homer
		51 of 364 (1e-315) Stat3(Stat)/mES-Stat3-ChIP-Seq(GSE11431)/Homer
		52 of 364 (1e-303) bHLHE40(bHLH)/HepG2-BHLHE40-ChIP-Seq(GSE31477)/Homer
		53 of 364 (1e-297) Bach1(bZIP)/K562-Bach1-ChIP-Seq(GSE31477)/Homer
		54 of 364 (1e-294) KLF5(Zf)/LoVo-KLF5-ChIP-Seq(GSE49402)/Homer
		55 of 364 (1e-282) CRE(bZIP)/Promoter/Homer
		56 of 364 (1e-275) NF-E2(bZIP)/K562-NFE2-ChIP-Seq(GSE31477)/Homer
		57 of 364 (1e-260) Ronin(THAP)/ES-Thap11-ChIP-Seq(GSE51522)/Homer
		58 of 364 (1e-259) KLF6(Zf)/PDAC-KLF6-ChIP-Seq(GSE64557)/Homer
		59 of 364 (1e-257) Nrf2(bZIP)/Lymphoblast-Nrf2-ChIP-Seq(GSE37589)/Homer
		60 of 364 (1e-254) c-Myc(bHLH)/LNCAP-cMyc-ChIP-Seq(Unpublished)/Homer
		61 of 364 (1e-231) MafK(bZIP)/C2C12-MafK-ChIP-Seq(GSE36030)/Homer
		62 of 364 (1e-216) NFAT:AP1(RHD,bZIP)/Jurkat-NFATC1-ChIP-Seq(Jolma_et_al.)/Homer
		63 of 364 (1e-206) Atf2(bZIP)/3T3L1-Atf2-ChIP-Seq(GSE56872)/Homer
		64 of 364 (1e-206) PU.1-IRF(ETS:IRF)/Bcell-PU.1-ChIP-Seq(GSE21512)/Homer
		65 of 364 (1e-206) Klf9(Zf)/GBM-Klf9-ChIP-Seq(GSE62211)/Homer
		66 of 364 (1e-203) Gata6(Zf)/HUG1N-GATA6-ChIP-Seq(GSE51936)/Homer
		67 of 364 (1e-203) Atf1(bZIP)/K562-ATF1-ChIP-Seq(GSE31477)/Homer
		68 of 364 (1e-198) Atf7(bZIP)/3T3L1-Atf7-ChIP-Seq(GSE56872)/Homer
		69 of 364 (1e-196) Gata1(Zf)/K562-GATA1-ChIP-Seq(GSE18829)/Homer
		70 of 364 (1e-195) GFY-Staf(?,Zf)/Promoter/Homer
		71 of 364 (1e-192) Max(bHLH)/K562-Max-ChIP-Seq(GSE31477)/Homer
		72 of 364 (1e-190) n-Myc(bHLH)/mES-nMyc-ChIP-Seq(GSE11431)/Homer
		73 of 364 (1e-188) Gata2(Zf)/K562-GATA2-ChIP-Seq(GSE18829)/Homer
		74 of 364 (1e-187) Klf4(Zf)/mES-Klf4-ChIP-Seq(GSE11431)/Homer
		75 of 364 (1e-185) GFY(?)/Promoter/Homer
		76 of 364 (1e-182) Gata4(Zf)/Heart-Gata4-ChIP-Seq(GSE35151)/Homer
		77 of 364 (1e-178) GATA3(Zf)/iTreg-Gata3-ChIP-Seq(GSE20898)/Homer
		78 of 364 (1e-172) SpiB(ETS)/OCILY3-SPIB-ChIP-Seq(GSE56857)/Homer
		79 of 364 (1e-171) JunD(bZIP)/K562-JunD-ChIP-Seq/Homer
		80 of 364 (1e-163) c-Jun-CRE(bZIP)/K562-cJun-ChIP-Seq(GSE31477)/Homer
		81 of 364 (1e-141) Bcl6(Zf)/Liver-Bcl6-ChIP-Seq(GSE31578)/Homer
		82 of 364 (1e-136) BMAL1(bHLH)/Liver-Bmal1-ChIP-Seq(GSE39860)/Homer
		83 of 364 (1e-133) IRF8(IRF)/BMDM-IRF8-ChIP-Seq(GSE77884)/Homer
		84 of 364 (1e-117) CTCF-SatelliteElement(Zf?)/CD4+-CTCF-ChIP-Seq(Barski_et_al.)/Homer
		85 of 364 (1e-114) Egr2(Zf)/Thymocytes-Egr2-ChIP-Seq(GSE34254)/Homer
		86 of 364 (1e-113) IRF:BATF(IRF:bZIP)/pDC-Irf8-ChIP-Seq(GSE66899)/Homer
		87 of 364 (1e-113) Maz(Zf)/HepG2-Maz-ChIP-Seq(GSE31477)/Homer
		88 of 364 (1e-107) GATA(Zf),IR4/iTreg-Gata3-ChIP-Seq(GSE20898)/Homer
		89 of 364 (1e-107) NPAS2(bHLH)/Liver-NPAS2-ChIP-Seq(GSE39860)/Homer
		90 of 364 (1e-105) Egr1(Zf)/K562-Egr1-ChIP-Seq(GSE32465)/Homer
		91 of 364 (1e-105) NPAS(bHLH)/Liver-NPAS-ChIP-Seq(GSE39860)/Homer
		92 of 364 (1e-102) IRF2(IRF)/Erythroblas-IRF2-ChIP-Seq(GSE36985)/Homer
		93 of 364 (1e-102) GATA(Zf),IR3/iTreg-Gata3-ChIP-Seq(GSE20898)/Homer
		94 of 364 (1e-98) MafA(bZIP)/Islet-MafA-ChIP-Seq(GSE30298)/Homer
		95 of 364 (1e-94) Tgif2(Homeobox)/mES-Tgif2-ChIP-Seq(GSE55404)/Homer
		96 of 364 (1e-88) MafB(bZIP)/BMM-Mafb-ChIP-Seq(GSE75722)/Homer
		97 of 364 (1e-87) PU.1:IRF8(ETS:IRF)/pDC-Irf8-ChIP-Seq(GSE66899)/Homer
		98 of 364 (1e-75) bZIP:IRF(bZIP,IRF)/Th17-BatF-ChIP-Seq(GSE39756)/Homer
		99 of 364 (1e-74) IRF3(IRF)/BMDM-Irf3-ChIP-Seq(GSE67343)/Homer
		100 of 364 (1e-73) NFY(CCAAT)/Promoter/Homer
		101 of 364 (1e-68) NRF1(NRF)/MCF7-NRF1-ChIP-Seq(Unpublished)/Homer
		102 of 364 (1e-59) c-Myc(bHLH)/mES-cMyc-ChIP-Seq(GSE11431)/Homer
		103 of 364 (1e-59) EKLF(Zf)/Erythrocyte-Klf1-ChIP-Seq(GSE20478)/Homer
		104 of 364 (1e-57) IRF1(IRF)/PBMC-IRF1-ChIP-Seq(GSE43036)/Homer
		105 of 364 (1e-52) ISRE(IRF)/ThioMac-LPS-Expression(GSE23622)/Homer
		106 of 364 (1e-51) IRF4(IRF)/GM12878-IRF4-ChIP-Seq(GSE32465)/Homer
		107 of 364 (1e-49) NRF(NRF)/Promoter/Homer
		108 of 364 (1e-48) Foxo1(Forkhead)/RAW-Foxo1-ChIP-Seq(Fan_et_al.)/Homer
		109 of 364 (1e-47) NFkB-p65-Rel(RHD)/ThioMac-LPS-Expression(GSE23622)/Homer
		110 of 364 (1e-43) E2F4(E2F)/K562-E2F4-ChIP-Seq(GSE31477)/Homer
		111 of 364 (1e-41) NFkB-p65(RHD)/GM12787-p65-ChIP-Seq(GSE19485)/Homer
		112 of 364 (1e-41) NFAT(RHD)/Jurkat-NFATC1-ChIP-Seq(Jolma_et_al.)/Homer
		113 of 364 (1e-38) Rfx6(HTH)/Min6b1-Rfx6.HA-ChIP-Seq(GSE62844)/Homer
		114 of 364 (1e-38) YY1(Zf)/Promoter/Homer
		115 of 364 (1e-37) Tgif1(Homeobox)/mES-Tgif1-ChIP-Seq(GSE55404)/Homer
		116 of 364 (1e-37) Unknown-ESC-element(?)/mES-Nanog-ChIP-Seq(GSE11724)/Homer
		117 of 364 (1e-35) KLF10(Zf)/HEK293-KLF10.GFP-ChIP-Seq(GSE58341)/Homer
		118 of 364 (1e-35) ZNF143|STAF(Zf)/CUTLL-ZNF143-ChIP-Seq(GSE29600)/Homer
		119 of 364 (1e-28) Rfx2(HTH)/LoVo-RFX2-ChIP-Seq(GSE49402)/Homer
		120 of 364 (1e-28) Meis1(Homeobox)/MastCells-Meis1-ChIP-Seq(GSE48085)/Homer
		121 of 364 (1e-27) Tbet(T-box)/CD8-Tbet-ChIP-Seq(GSE33802)/Homer
		122 of 364 (1e-27) RFX(HTH)/K562-RFX3-ChIP-Seq(SRA012198)/Homer
		123 of 364 (1e-27) Atf4(bZIP)/MEF-Atf4-ChIP-Seq(GSE35681)/Homer
		124 of 364 (1e-26) Chop(bZIP)/MEF-Chop-ChIP-Seq(GSE35681)/Homer
		125 of 364 (1e-25) NFkB-p50,p52(RHD)/Monocyte-p50-ChIP-Chip(Schreiber_et_al.)/Homer
		126 of 364 (1e-25) GATA3(Zf),DR4/iTreg-Gata3-ChIP-Seq(GSE20898)/Homer
		127 of 364 (1e-25) Tcf3(HMG)/mES-Tcf3-ChIP-Seq(GSE11724)/Homer
		128 of 364 (1e-24) GFX(?)/Promoter/Homer
		129 of 364 (1e-24) Tbx5(T-box)/HL1-Tbx5.biotin-ChIP-Seq(GSE21529)/Homer
		130 of 364 (1e-23) MYB(HTH)/ERMYB-Myb-ChIPSeq(GSE22095)/Homer
		131 of 364 (1e-23) Zfp281(Zf)/ES-Zfp281-ChIP-Seq(GSE81042)/Homer
		132 of 364 (1e-22) Tcf4(HMG)/Hct116-Tcf4-ChIP-Seq(SRA012054)/Homer
		133 of 364 (1e-21) Pdx1(Homeobox)/Islet-Pdx1-ChIP-Seq(SRA008281)/Homer
		134 of 364 (1e-21) HIF-1a(bHLH)/MCF7-HIF1a-ChIP-Seq(GSE28352)/Homer
		135 of 364 (1e-21) X-box(HTH)/NPC-H3K4me1-ChIP-Seq(GSE16256)/Homer
		136 of 364 (1e-21) GATA3(Zf),DR8/iTreg-Gata3-ChIP-Seq(GSE20898)/Homer
		137 of 364 (1e-19) CEBP:AP1(bZIP)/ThioMac-CEBPb-ChIP-Seq(GSE21512)/Homer
		138 of 364 (1e-19) Nur77(NR)/K562-NR4A1-ChIP-Seq(GSE31363)/Homer
		139 of 364 (1e-18) BMYB(HTH)/Hela-BMYB-ChIP-Seq(GSE27030)/Homer
		140 of 364 (1e-18) Rfx1(HTH)/NPC-H3K4me1-ChIP-Seq(GSE16256)/Homer
		141 of 364 (1e-17) Zic3(Zf)/mES-Zic3-ChIP-Seq(GSE37889)/Homer
		142 of 364 (1e-15) TCFL2(HMG)/K562-TCF7L2-ChIP-Seq(GSE29196)/Homer
		143 of 364 (1e-15) Six2(Homeobox)/NephronProgenitor-Six2-ChIP-Seq(GSE39837)/Homer
		144 of 364 (1e-15) ETS:E-box(ETS,bHLH)/HPC7-Scl-ChIP-Seq(GSE22178)/Homer
		145 of 364 (1e-13) E2F3(E2F)/MEF-E2F3-ChIP-Seq(GSE71376)/Homer
		146 of 364 (1e-13) GATA:SCL(Zf,bHLH)/Ter119-SCL-ChIP-Seq(GSE18720)/Homer
		147 of 364 (1e-13) HIF-1b(HLH)/T47D-HIF1b-ChIP-Seq(GSE59937)/Homer
		148 of 364 (1e-13) Rbpj1(?)/Panc1-Rbpj1-ChIP-Seq(GSE47459)/Homer
		149 of 364 (1e-12) AMYB(HTH)/Testes-AMYB-ChIP-Seq(GSE44588)/Homer
		150 of 364 (1e-12) ZBTB33(Zf)/GM12878-ZBTB33-ChIP-Seq(GSE32465)/Homer
		151 of 364 (1e-11) E2F7(E2F)/Hela-E2F7-ChIP-Seq(GSE32673)/Homer
		152 of 364 (1e-10) Nanog(Homeobox)/mES-Nanog-ChIP-Seq(GSE11724)/Homer
		153 of 364 (1e-9) Six1(Homeobox)/Myoblast-Six1-ChIP-Chip(GSE20150)/Homer
		154 of 364 (1e-9) NeuroD1(bHLH)/Islet-NeuroD1-ChIP-Seq(GSE30298)/Homer
		155 of 364 (1e-9) T1ISRE(IRF)/ThioMac-Ifnb-Expression/Homer
		156 of 364 (1e-8) PAX3:FKHR-fusion(Paired,Homeobox)/Rh4-PAX3:FKHR-ChIP-Seq(GSE19063)/Homer
		157 of 364 (1e-8) PAX5(Paired,Homeobox),condensed/GM12878-PAX5-ChIP-Seq(GSE32465)/Homer
		158 of 364 (1e-7) HLF(bZIP)/HSC-HLF.Flag-ChIP-Seq(GSE69817)/Homer
		159 of 364 (1e-7) MafF(bZIP)/HepG2-MafF-ChIP-Seq(GSE31477)/Homer
		160 of 364 (1e-6) E2F6(E2F)/Hela-E2F6-ChIP-Seq(GSE31477)/Homer
		161 of 364 (1e-6) SCL(bHLH)/HPC7-Scl-ChIP-Seq(GSE13511)/Homer
		162 of 364 (1e-6) CEBP(bZIP)/ThioMac-CEBPb-ChIP-Seq(GSE21512)/Homer
		163 of 364 (1e-5) Pknox1(Homeobox)/ES-Prep1-ChIP-Seq(GSE63282)/Homer
		164 of 364 (1e-5) Mef2d(MADS)/Retina-Mef2d-ChIP-Seq(GSE61391)/Homer
		165 of 364 (1e-5) ZNF317(Zf)/HEK293-ZNF317.GFP-ChIP-Seq(GSE58341)/Homer
		166 of 364 (1e-5) Srebp2(bHLH)/HepG2-Srebp2-ChIP-Seq(GSE31477)/Homer
		167 of 364 (1e-5) Oct4(POU,Homeobox)/mES-Oct4-ChIP-Seq(GSE11431)/Homer
		168 of 364 (1e-5) ZNF467(Zf)/HEK293-ZNF467.GFP-ChIP-Seq(GSE58341)/Homer
		169 of 364 (1e-5) Pbx3(Homeobox)/GM12878-PBX3-ChIP-Seq(GSE32465)/Homer
		170 of 364 (1e-5) NF1(CTF)/LNCAP-NF1-ChIP-Seq(Unpublished)/Homer
		171 of 364 (1e-4) Gfi1b(Zf)/HPC7-Gfi1b-ChIP-Seq(GSE22178)/Homer
		172 of 364 (1e-4) Hoxb4(Homeobox)/ES-Hoxb4-ChIP-Seq(GSE34014)/Homer
		173 of 364 (1e-4) Tcf12(bHLH)/GM12878-Tcf12-ChIP-Seq(GSE32465)/Homer
		174 of 364 (1e-4) Rfx5(HTH)/GM12878-Rfx5-ChIP-Seq(GSE31477)/Homer
		175 of 364 (1e-4) Mef2a(MADS)/HL1-Mef2a.biotin-ChIP-Seq(GSE21529)/Homer
		176 of 364 (1e-4) Tlx?(NR)/NPC-H3K4me1-ChIP-Seq(GSE16256)/Homer
		177 of 364 (1e-4) PRDM9(Zf)/Testis-DMC1-ChIP-Seq(GSE35498)/Homer
		178 of 364 (1e-4) Tbx20(T-box)/Heart-Tbx20-ChIP-Seq(GSE29636)/Homer
		179 of 364 (1e-3) Twist(bHLH)/HMLE-TWIST1-ChIP-Seq(Chang_et_al)/Homer
		180 of 364 (1e-3) E2F1(E2F)/Hela-E2F1-ChIP-Seq(GSE22478)/Homer
		181 of 364 (1e-3) Smad3(MAD)/NPC-Smad3-ChIP-Seq(GSE36673)/Homer
		182 of 364 (1e-3) ZSCAN22(Zf)/HEK293-ZSCAN22.GFP-ChIP-Seq(GSE58341)/Homer
		183 of 364 (1e-3) OCT:OCT(POU,Homeobox,IR1)/NPC-Brn2-ChIP-Seq(GSE35496)/Homer
		184 of 364 (1e-3) PRDM1(Zf)/Hela-PRDM1-ChIP-Seq(GSE31477)/Homer
		185 of 364 (1e-3) CEBP:CEBP(bZIP)/MEF-Chop-ChIP-Seq(GSE35681)/Homer
		186 of 364 (1e-3) FOXK2(Forkhead)/U2OS-FOXK2-ChIP-Seq(E-MTAB-2204)/Homer
		187 of 364 (1e-3) E2F(E2F)/Hela-CellCycle-Expression/Homer
		188 of 364 (1e-3) Oct2(POU,Homeobox)/Bcell-Oct2-ChIP-Seq(GSE21512)/Homer
		189 of 364 (1e-3) REST-NRSF(Zf)/Jurkat-NRSF-ChIP-Seq/Homer
		190 of 364 (1e-3) Sox10(HMG)/SciaticNerve-Sox3-ChIP-Seq(GSE35132)/Homer
		191 of 364 (1e-2) Brn1(POU,Homeobox)/NPC-Brn1-ChIP-Seq(GSE35496)/Homer
		192 of 364 (1e-2) ZNF675(Zf)/HEK293-ZNF675.GFP-ChIP-Seq(GSE58341)/Homer
		193 of 364 (1e-2) Foxo3(Forkhead)/U2OS-Foxo3-ChIP-Seq(E-MTAB-2701)/Homer
		194 of 364 (1e-2) OCT:OCT-short(POU,Homeobox)/NPC-OCT6-ChIP-Seq(GSE43916)/Homer
		195 of 364 (1e-2) ZNF528(Zf)/HEK293-ZNF528.GFP-ChIP-Seq(GSE58341)/Homer
		196 of 364 (1e-2) Arnt:Ahr(bHLH)/MCF7-Arnt-ChIP-Seq(Lo_et_al.)/Homer
		197 of 364 (1e-2) Srebp1a(bHLH)/HepG2-Srebp1a-ChIP-Seq(GSE31477)/Homer
		198 of 364 (1e-2) Foxa2(Forkhead)/Liver-Foxa2-ChIP-Seq(GSE25694)/Homer
		199 of 364 (1e-2) PBX1(Homeobox)/MCF7-PBX1-ChIP-Seq(GSE28007)/Homer
		200 of 364 (1e-2) HIF2a(bHLH)/785_O-HIF2a-ChIP-Seq(GSE34871)/Homer
	----------------------------------------------------------
	De novo motif finding (HOMER)

	Number of Trial motifs (-T) set to 12 (from 10) to work well with 4 CPUs
	Scanning input files...
	Parsing sequences...
	|0%                                   50%                                  100%|
	================================================================================
	Total number of Oligos: 32896
	Autoadjustment for sequence coverage in background: 1.00x

	Oligos: 32896 of 34497 max
	Tree  : 67032 of 172485 max
	Optimizing memory usage...
	Cache length = 11180
	Using binomial scoring

	Global Optimization Phase: Looking for enriched oligos with up to 2 mismatches...

	Screening oligos 32896 (allowing 0 mismatches):
	|0%                                   50%                                  100%|
	================================================================================
		0.00% skipped, 100.00% checked (32896 of 32896), of those checked:
		0.00% not in target, 0.00% increased p-value, 0.00% high p-value

	Screening oligos 32896 (allowing 1 mismatches):
	|0%                                   50%                                  100%|
	================================================================================
		0.00% skipped, 100.00% checked (32896 of 32896), of those checked:
		0.00% not in target, 51.93% increased p-value, 45.19% high p-value

	Screening oligos 32896 (allowing 2 mismatches):
	|0%                                   50%                                  100%|
	================================================================================
		61.12% skipped, 38.88% checked (12790 of 32896), of those checked:
		0.00% not in target, 19.91% increased p-value, 0.00% high p-value
	Reading input files...
	50562 total sequences read
	Cache length = 11180
	Using binomial scoring

	Local Optimization Phase:
	1 of 25 Initial Sequence: ATGAGTCA... (-4827.085)
		Round 1: -10314.30 ATGAGTCA T:13352.0(41.03%),B:2017.2(8.02%),P:1e-4479
		Round 2: -10314.30 ATGAGTCA T:13352.0(41.03%),B:2017.2(8.02%),P:1e-4479
		=Final=: -5722.62 ATGAGTCA T:6057.0(23.96%),B:1093.7(4.53%),P:1e-2485
		Performing exhaustive masking of motif...
		Reprioritizing potential motifs...
	2 of 25 Initial Sequence: GTCACGTG... (-1292.272)
		Round 1: -1541.47 GTCACGTG T:3133.0(11.66%),B:875.4(3.56%),P:1e-669
		Round 2: -1541.47 GTCACGTG T:3133.0(11.66%),B:875.4(3.56%),P:1e-669
		=Final=: -1079.94 GTCACGTG T:1025.0(4.05%),B:149.7(0.62%),P:1e-469
		Performing exhaustive masking of motif...
		Reprioritizing potential motifs...
	3 of 25 Initial Sequence: ACTTCCTG... (-1202.839)
		Round 1: -2898.92 ACTTCCKG T:14842.0(44.41%),B:6222.9(22.72%),P:1e-1258
		Round 2: -2898.92 ACTTCCKG T:14842.0(44.41%),B:6222.9(22.72%),P:1e-1258
		=Final=: -2909.38 ACTTCCKG T:11001.0(43.51%),B:5304.3(21.97%),P:1e-1263
		Performing exhaustive masking of motif...
		Reprioritizing potential motifs...
	4 of 25 Initial Sequence: TGTGGTTT... (-839.678)
		Round 1: -1097.66 TGTGGTTT T:1950.0(7.42%),B:501.7(2.05%),P:1e-476
		Round 2: -1097.66 TGTGGTTT T:1950.0(7.42%),B:501.7(2.05%),P:1e-476
		=Final=: -1060.65 TGTGGTTT T:1840.0(7.28%),B:492.0(2.04%),P:1e-460
		Performing exhaustive masking of motif...
		Reprioritizing potential motifs...
	5 of 25 Initial Sequence: ATGACGTC... (-448.150)
		Round 1: -699.28 ATGACGTC T:7293.0(25.06%),B:4185.5(15.92%),P:1e-303
		Round 2: -699.28 ATGACGTC T:7293.0(25.06%),B:4185.5(15.92%),P:1e-303
		=Final=: -555.80 ATGACGTC T:6261.0(24.77%),B:3997.9(16.56%),P:1e-241
		Performing exhaustive masking of motif...
		Reprioritizing potential motifs...
	6 of 25 Initial Sequence: GCCCCGCC... (-405.907)
		Round 1: -844.83 GCCCCGCC T:9133.0(30.32%),B:5238.0(19.50%),P:1e-366
		Round 2: -844.83 GCCCCGCC T:9133.0(30.32%),B:5238.0(19.50%),P:1e-366
		=Final=: -559.67 GCCCCGCC T:4156.0(16.44%),B:2340.9(9.70%),P:1e-243
		Performing exhaustive masking of motif...
		Reprioritizing potential motifs...
	7 of 25 Initial Sequence: AGAGGGCG... (-298.769)
		Round 1: -843.50 AGGKGGCG T:3850.0(14.13%),B:1696.3(6.78%),P:1e-366
		Round 2: -843.50 AGGKGGCG T:3850.0(14.13%),B:1696.3(6.78%),P:1e-366
		=Final=: -895.49 AGGKGGCG T:3563.0(14.09%),B:1590.6(6.59%),P:1e-388
		Performing exhaustive masking of motif...
		Reprioritizing potential motifs...
	8 of 25 Initial Sequence: ATGACTAA... (-246.474)
		Round 1: -777.99 ATGACTMA T:2460.0(9.27%),B:919.6(3.74%),P:1e-337
		Round 2: -777.99 ATGACTMA T:2460.0(9.27%),B:919.6(3.74%),P:1e-337
		=Final=: -672.39 ATGACTMA T:2175.0(8.60%),B:866.9(3.59%),P:1e-292
		Performing exhaustive masking of motif...
		Reprioritizing potential motifs...
	9 of 25 Initial Sequence: TCTAAGAA... (-220.126)
		Round 1: -651.30 TCTRAGAA T:5276.0(18.84%),B:2845.4(11.12%),P:1e-282
		Round 2: -651.30 TCTRAGAA T:5276.0(18.84%),B:2845.4(11.12%),P:1e-282
		=Final=: -315.98 TCTRAGAA T:1433.0(5.67%),B:662.8(2.75%),P:1e-137
		Performing exhaustive masking of motif...
		Reprioritizing potential motifs...
	10 of 25 Initial Sequence: GTGGTTTC... (-181.458)
		Round 1: -315.76 GTGGTTTC T:10904.0(35.03%),B:7874.3(27.83%),P:1e-137
		Round 2: -315.76 GTGGTTTC T:10904.0(35.03%),B:7874.3(27.83%),P:1e-137
		=Final=: -318.58 GTGGTTTC T:7155.0(28.30%),B:5213.6(21.59%),P:1e-138
		Performing exhaustive masking of motif...
		Reprioritizing potential motifs...
	11 of 25 Initial Sequence: AGATAAGA... (-141.431)
		Round 1: -414.72 AGATAAGA T:3050.0(11.37%),B:1620.1(6.49%),P:1e-180
		Round 2: -419.92 WGATAACV T:3275.0(12.15%),B:1769.1(7.07%),P:1e-182
		Round 3: -428.18 AGATAAGA T:3494.0(12.91%),B:1911.7(7.61%),P:1e-185
		Round 4: -428.18 AGATAAGA T:3494.0(12.91%),B:1911.7(7.61%),P:1e-185
		=Final=: -374.90 AGATAAGA T:3187.0(12.61%),B:1850.7(7.67%),P:1e-162
		Performing exhaustive masking of motif...
		Reprioritizing potential motifs...
	12 of 25 Initial Sequence: TGCCCTCT... (-140.340)
		Round 1: -176.43 TGCCCTCT T:1174.0(4.54%),B:614.0(2.51%),P:1e-76
		Round 2: -226.48 TGCCATCT T:2142.0(8.12%),B:1235.3(4.99%),P:1e-98
		Round 3: -226.48 TGCCATCT T:2142.0(8.12%),B:1235.3(4.99%),P:1e-98
		=Final=: -235.11 TGCCATCT T:2052.0(8.12%),B:1190.5(4.93%),P:1e-102
		Performing exhaustive masking of motif...
		Reprioritizing potential motifs...
	13 of 25 Initial Sequence: TTACCACA... (-136.397)
		Round 1: -295.89 TTACCACA T:5700.0(20.19%),B:3803.0(14.57%),P:1e-128
		Round 2: -391.30 TDACCACA T:9644.0(31.71%),B:6625.0(24.00%),P:1e-169
		Round 3: -391.30 TDACCACA T:9644.0(31.71%),B:6625.0(24.00%),P:1e-169
		=Final=: -369.96 TDACCACA T:7782.0(30.78%),B:5637.6(23.35%),P:1e-160
		Performing exhaustive masking of motif...
		Reprioritizing potential motifs...
	14 of 25 Initial Sequence: GCGCATGC... (-135.393)
		Round 1: -179.97 GCGCATGC T:1629.0(6.24%),B:931.9(3.78%),P:1e-78
		Round 2: -179.97 GCGCATGC T:1629.0(6.24%),B:931.9(3.78%),P:1e-78
		=Final=: -120.91 GCGCATGC T:1293.0(5.11%),B:788.8(3.27%),P:1e-52
		Performing exhaustive masking of motif...
		Reprioritizing potential motifs...
	15 of 25 Initial Sequence: TTTCCGTT... (-119.998)
		Round 1: -208.77 TTTCCGTT T:8629.0(28.92%),B:6433.1(23.39%),P:1e-90
		Round 2: -213.18 TTTCCGYY T:2194.0(8.31%),B:1293.2(5.21%),P:1e-92
		Round 3: -213.18 TTTCCGYY T:2194.0(8.31%),B:1293.2(5.21%),P:1e-92
		=Final=: -204.27 TTTCCGYY T:2066.0(8.17%),B:1246.4(5.16%),P:1e-88
		Performing exhaustive masking of motif...
		Reprioritizing potential motifs...
	16 of 25 Initial Sequence: GTCACATG... (-107.894)
		Round 1: -141.80 GYCACATG T:775.0(3.02%),B:379.2(1.56%),P:1e-61
		Round 2: -203.89 CCCACGTG T:1377.0(5.30%),B:721.3(2.94%),P:1e-88
		Round 3: -203.89 CCCACGTG T:1377.0(5.30%),B:721.3(2.94%),P:1e-88
		=Final=: -134.40 CCCACGTG T:687.0(2.72%),B:332.7(1.38%),P:1e-58
		Performing exhaustive masking of motif...
		Reprioritizing potential motifs...
	17 of 25 Initial Sequence: AGCCAATC... (-106.441)
		Round 1: -277.65 AGCCAATC T:1925.0(7.33%),B:1011.9(4.10%),P:1e-120
		Round 2: -277.65 AGCCAATC T:1925.0(7.33%),B:1011.9(4.10%),P:1e-120
		=Final=: -218.57 AGCCAATC T:1695.0(6.70%),B:948.9(3.93%),P:1e-94
		Performing exhaustive masking of motif...
		Reprioritizing potential motifs...
	18 of 25 Initial Sequence: TCTCGCGA... (-85.276)
		Round 1: -125.10 TCTCGCGA T:481.0(1.88%),B:204.2(0.84%),P:1e-54
		Round 2: -125.10 TCTCGCGA T:481.0(1.88%),B:204.2(0.84%),P:1e-54
		=Final=: -71.60 TCTCGCGA T:335.0(1.33%),B:157.6(0.65%),P:1e-31
		Performing exhaustive masking of motif...
		Reprioritizing potential motifs...
	19 of 25 Initial Sequence: ATTTCCCG... (-73.678)
		Round 1: -145.21 ATTTCCCG T:2840.0(10.63%),B:1924.1(7.66%),P:1e-63
		Round 2: -145.21 ATTTCCCG T:2840.0(10.63%),B:1924.1(7.66%),P:1e-63
		=Final=: -117.53 ATTTCCCG T:2596.0(10.27%),B:1841.2(7.63%),P:1e-51
		Performing exhaustive masking of motif...
		Reprioritizing potential motifs...
	20 of 25 Initial Sequence: TGTGGGTT... (-70.733)
		Round 1: -71.26 TGTGGGTT T:407.0(1.60%),B:204.6(0.84%),P:1e-30
		Round 2: -71.26 TGTGGGTT T:407.0(1.60%),B:204.6(0.84%),P:1e-30
		=Final=: -68.87 TGTGGGTT T:316.0(1.25%),B:147.3(0.61%),P:1e-29
		Performing exhaustive masking of motif...
		Reprioritizing potential motifs...
	21 of 25 Initial Sequence: CCTCCCAC... (-70.622)
		Round 1: -151.60 CCKCCYAC T:1635.0(6.26%),B:980.9(3.98%),P:1e-65
		Round 2: -164.71 ACKCCYAC T:1713.0(6.55%),B:1017.7(4.12%),P:1e-71
		Round 3: -164.71 ACKCCYAC T:1713.0(6.55%),B:1017.7(4.12%),P:1e-71
		=Final=: -151.30 ACKCCYAC T:1619.0(6.40%),B:988.8(4.10%),P:1e-65
		Performing exhaustive masking of motif...
		Reprioritizing potential motifs...
	22 of 25 Initial Sequence: GCCACTAG... (-67.595)
		Round 1: -95.74 GCCACTAG T:457.0(1.79%),B:214.0(0.88%),P:1e-41
		Round 2: -95.74 GCCACTAG T:457.0(1.79%),B:214.0(0.88%),P:1e-41
		=Final=: -93.24 GCCACTAG T:447.0(1.77%),B:211.3(0.88%),P:1e-40
		Performing exhaustive masking of motif...
		Reprioritizing potential motifs...
	23 of 25 Initial Sequence: TGAATCAC... (-63.276)
		Round 1: -245.05 TGANTCAC T:1455.0(5.59%),B:727.0(2.97%),P:1e-106
		Round 2: -245.05 TGANTCAC T:1455.0(5.59%),B:727.0(2.97%),P:1e-106
		=Final=: -142.06 TGANTCAC T:1018.0(4.03%),B:554.5(2.30%),P:1e-61
		Performing exhaustive masking of motif...
		Reprioritizing potential motifs...
	24 of 25 Initial Sequence: AACTGAAA... (-59.288)
		Round 1: -133.80 AACTGAAA T:1577.0(6.05%),B:967.3(3.93%),P:1e-58
		Round 2: -133.80 AACTGAAA T:1577.0(6.05%),B:967.3(3.93%),P:1e-58
		=Final=: -122.05 AACTGAAA T:1485.0(5.87%),B:934.1(3.87%),P:1e-53
		Performing exhaustive masking of motif...
		Reprioritizing potential motifs...
	25 of 25 Initial Sequence: ACAGGAAG... (-57.773)
		Round 1: -98.67 ACAGGAAG T:833.0(3.24%),B:471.4(1.93%),P:1e-42
		Round 2: -98.67 ACAGGAAG T:833.0(3.24%),B:471.4(1.93%),P:1e-42
		=Final=: -99.62 ACAGGAAG T:1043.0(4.13%),B:632.9(2.62%),P:1e-43
		Performing exhaustive masking of motif...
		Reprioritizing potential motifs...

	Finalizing Enrichment Statistics (new in v3.4)
	Reading input files...
	50562 total sequences read
	Cache length = 11180
	Using binomial scoring
	Checking enrichment of 25 motif(s)
	|0%                                    50%                                  100%|
	=================================================================================
	Output in file: stat6_motifs/homerMotifs.motifs8


	Number of Trial motifs (-T) set to 12 (from 10) to work well with 4 CPUs
	Scanning input files...
	Parsing sequences...
	|0%                                   50%                                  100%|
	================================================================================
	Total number of Oligos: 513386
	Autoadjustment for sequence coverage in background: 1.00x

	Oligos: 513386 of 551887 max
	Tree  : 1051432 of 2759435 max
	Optimizing memory usage...
	Cache length = 11180
	Using binomial scoring

	Global Optimization Phase: Looking for enriched oligos with up to 2 mismatches...

	Screening oligos 513386 (allowing 0 mismatches):
	|0%                                   50%                                  100%|
	================================================================================
		3.55% skipped, 96.45% checked (495185 of 513386), of those checked:
		3.55% not in target, 0.00% increased p-value, 0.00% high p-value

	Screening oligos 513386 (allowing 1 mismatches):
	|0%                                   50%                                  100%|
	================================================================================
		3.55% skipped, 96.45% checked (495185 of 513386), of those checked:
		0.00% not in target, 48.94% increased p-value, 43.58% high p-value

	Screening oligos 513386 (allowing 2 mismatches):
	|0%                                   50%                                  100%|
	================================================================================
		66.27% skipped, 33.73% checked (173141 of 513386), of those checked:
		0.00% not in target, 11.61% increased p-value, 0.00% high p-value
	Reading input files...
	50562 total sequences read
	Cache length = 11180
	Using binomial scoring

	Local Optimization Phase:
	1 of 25 Initial Sequence: TATGACTCAT... (-3650.648)
		Round 1: -11047.58 DATGASTCAY T:15451.0(45.73%),B:2437.3(9.60%),P:1e-4797
		Round 2: -11047.58 DATGASTCAY T:15451.0(45.73%),B:2437.3(9.60%),P:1e-4797
		=Final=: -6014.19 DATGASTCAY T:6332.0(25.05%),B:1142.8(4.73%),P:1e-2611
		Performing exhaustive masking of motif...
		Reprioritizing potential motifs...
	2 of 25 Initial Sequence: ACCGGAAGTG... (-1281.758)
		Round 1: -2700.70 ACMGGAAGTG T:8848.0(29.53%),B:3132.0(12.17%),P:1e-1172
		Round 2: -3243.49 RCCGGAAGTG T:10343.0(33.58%),B:3541.3(13.64%),P:1e-1408
		Round 3: -3243.49 RCCGGAAGTG T:10343.0(33.58%),B:3541.3(13.64%),P:1e-1408
		=Final=: -3168.30 RCCGGAAGTG T:8152.0(32.25%),B:3116.8(12.91%),P:1e-1375
		Performing exhaustive masking of motif...
		Reprioritizing potential motifs...
	3 of 25 Initial Sequence: CGTCACGTGA... (-983.398)
		Round 1: -1960.74 BGTCACGTGA T:3399.0(12.58%),B:835.8(3.40%),P:1e-851
		Round 2: -1960.74 BGTCACGTGA T:3399.0(12.58%),B:835.8(3.40%),P:1e-851
		=Final=: -1206.75 BGTCACGTGA T:2011.0(7.95%),B:521.1(2.16%),P:1e-524
		Performing exhaustive masking of motif...
		Reprioritizing potential motifs...
	4 of 25 Initial Sequence: TTCTCGGAAA... (-781.883)
		Round 1: -2632.65 TTCTCGGAAA T:6029.0(21.22%),B:1760.2(7.03%),P:1e-1143
		Round 2: -2632.65 TTCTCGGAAA T:6029.0(21.22%),B:1760.2(7.03%),P:1e-1143
		=Final=: -1892.49 TTCTCGGAAA T:4082.0(16.15%),B:1316.6(5.45%),P:1e-821
		Performing exhaustive masking of motif...
		Reprioritizing potential motifs...
	5 of 25 Initial Sequence: CCACTAGAGG... (-680.446)
		Round 1: -2144.12 CCACTAGRGG T:2695.0(10.11%),B:498.7(2.04%),P:1e-931
		Round 2: -2144.12 CCACTAGRGG T:2695.0(10.11%),B:498.7(2.04%),P:1e-931
		=Final=: -2259.39 CCACTAGRGG T:2593.0(10.26%),B:480.4(1.99%),P:1e-981
		Performing exhaustive masking of motif...
		Reprioritizing potential motifs...
	6 of 25 Initial Sequence: GGCCCCGCCC... (-464.454)
		Round 1: -1178.69 GGCCCCGCCC T:7123.0(24.55%),B:3423.5(13.22%),P:1e-511
		Round 2: -1219.16 GGCCCCGCCC T:6474.0(22.59%),B:2971.1(11.58%),P:1e-529
		Round 3: -1219.16 GGCCCCGCCC T:6474.0(22.59%),B:2971.1(11.58%),P:1e-529
		=Final=: -895.39 GGCCCCGCCC T:4225.0(16.71%),B:2039.7(8.45%),P:1e-388
		Performing exhaustive masking of motif...
		Reprioritizing potential motifs...
	7 of 25 Initial Sequence: TCTGTGGTTT... (-419.446)
		Round 1: -1178.72 TCTGTGGTTT T:3321.0(12.31%),B:1149.2(4.65%),P:1e-511
		Round 2: -1235.54 DHTGTGGTTT T:3527.0(13.02%),B:1227.1(4.96%),P:1e-536
		Round 3: -1276.13 KHTGTGGTTT T:3777.0(13.88%),B:1338.9(5.39%),P:1e-554
		Round 4: -1276.13 KHTGTGGTTT T:3777.0(13.88%),B:1338.9(5.39%),P:1e-554
		=Final=: -1202.33 KHTGTGGTTT T:3403.0(13.46%),B:1282.0(5.31%),P:1e-522
		Performing exhaustive masking of motif...
		Reprioritizing potential motifs...
	8 of 25 Initial Sequence: TATGACGTCA... (-384.524)
		Round 1: -651.65 KATGACGTCA T:3937.0(14.42%),B:1939.9(7.72%),P:1e-283
		Round 2: -706.09 AVTGACGTCA T:1834.0(7.00%),B:616.4(2.52%),P:1e-306
		Round 3: -735.85 NVTGACGTCA T:2810.0(10.52%),B:1152.9(4.66%),P:1e-319
		Round 4: -735.85 NVTGACGTCA T:2810.0(10.52%),B:1152.9(4.66%),P:1e-319
		=Final=: -408.56 NVTGACGTCA T:1643.0(6.50%),B:722.6(2.99%),P:1e-177
		Performing exhaustive masking of motif...
		Reprioritizing potential motifs...
	9 of 25 Initial Sequence: TTCTCGAGAA... (-291.262)
		Round 1: -719.82 TTCTYVAGAA T:1080.0(4.18%),B:245.2(1.01%),P:1e-312
		Round 2: -894.48 TTCYWGYGAA T:2937.0(10.97%),B:1113.2(4.51%),P:1e-388
		Round 3: -1025.13 TTCYWGWGAA T:2266.0(8.57%),B:682.0(2.78%),P:1e-445
		Round 4: -1025.13 TTCYWGWGAA T:2266.0(8.57%),B:682.0(2.78%),P:1e-445
		=Final=: -1029.00 TTCYWGWGAA T:2157.0(8.53%),B:664.2(2.75%),P:1e-446
		Performing exhaustive masking of motif...
		Reprioritizing potential motifs...
	10 of 25 Initial Sequence: CGCATGCGCA... (-247.378)
		Round 1: -405.32 CGCATGCGCA T:2628.0(9.87%),B:1342.4(5.41%),P:1e-176
		Round 2: -408.21 CGCATGCGCA T:2430.0(9.16%),B:1206.0(4.87%),P:1e-177
		Round 3: -410.03 CGCATGCGCA T:2713.0(10.18%),B:1394.9(5.61%),P:1e-178
		Round 4: -442.62 CGCATGCGCA T:3077.0(11.46%),B:1604.3(6.43%),P:1e-192
		Round 5: -442.62 CGCATGCGCA T:3077.0(11.46%),B:1604.3(6.43%),P:1e-192
		=Final=: -192.38 CGCATGCGCA T:944.0(3.73%),B:449.9(1.86%),P:1e-83
		Performing exhaustive masking of motif...
		Reprioritizing potential motifs...
	11 of 25 Initial Sequence: AGCGCCACCT... (-168.849)
		Round 1: -300.61 AGCGCCACCT T:975.0(3.78%),B:376.1(1.55%),P:1e-130
		Round 2: -337.57 RSCGCCACCT T:1005.0(3.90%),B:370.8(1.52%),P:1e-146
		Round 3: -424.71 AGCGCCCTCT T:1504.0(5.78%),B:603.0(2.47%),P:1e-184
		Round 4: -424.71 AGCGCCCTCT T:1504.0(5.78%),B:603.0(2.47%),P:1e-184
		=Final=: -427.66 AGCGCCCTCT T:1447.0(5.72%),B:585.4(2.42%),P:1e-185
		Performing exhaustive masking of motif...
		Reprioritizing potential motifs...
	12 of 25 Initial Sequence: GTGGGCGGAA... (-161.443)
		Round 1: -321.19 GTGGGCGGAA T:3135.0(11.66%),B:1811.9(7.23%),P:1e-139
		Round 2: -383.07 GTGGGCGGAA T:2208.0(8.36%),B:1084.7(4.39%),P:1e-166
		Round 3: -411.22 GTGGGCGGRA T:3252.0(12.07%),B:1764.2(7.05%),P:1e-178
		Round 4: -411.22 GTGGGCGGRA T:3252.0(12.07%),B:1764.2(7.05%),P:1e-178
		=Final=: -409.58 GTGGGCGGRA T:3082.0(12.19%),B:1726.0(7.15%),P:1e-177
		Performing exhaustive masking of motif...
		Reprioritizing potential motifs...
	13 of 25 Initial Sequence: TATCTGATCT... (-124.350)
		Round 1: -137.20 TATCTGATCT T:2171.0(8.23%),B:1416.2(5.70%),P:1e-59
		Round 2: -296.50 KATCTKATCT T:1935.0(7.37%),B:996.1(4.04%),P:1e-128
		Round 3: -298.69 DMTSTTATCT T:1251.0(4.83%),B:546.0(2.23%),P:1e-129
		Round 4: -348.25 DATBTTATCW T:3712.0(13.66%),B:2188.5(8.66%),P:1e-151
		Round 5: -389.68 RHTCTTATCT T:2598.0(9.77%),B:1340.1(5.40%),P:1e-169
		Round 6: -432.62 DNTYTTATCW T:2632.0(9.89%),B:1315.0(5.30%),P:1e-187
		Round 7: -432.62 DNTYTTATCW T:2632.0(9.89%),B:1315.0(5.30%),P:1e-187
		=Final=: -358.28 DNTYTTATCW T:2160.0(8.54%),B:1119.0(4.63%),P:1e-155
		Performing exhaustive masking of motif...
		Reprioritizing potential motifs...
	14 of 25 Initial Sequence: ACTACAAATC... (-120.127)
		Round 1: -310.33 ACTACAAATC T:356.0(1.40%),B:64.9(0.26%),P:1e-134
		Round 2: -310.33 ACTACAAATC T:356.0(1.40%),B:64.9(0.26%),P:1e-134
		=Final=: -281.89 ACTACAAATC T:412.0(1.63%),B:94.5(0.39%),P:1e-122
		Performing exhaustive masking of motif...
		Reprioritizing potential motifs...
	15 of 25 Initial Sequence: TTTCAGTTTC... (-110.815)
		Round 1: -187.62 TTTCAGTTTC T:493.0(1.93%),B:171.6(0.71%),P:1e-81
		Round 2: -187.62 TTTCAGTTTC T:493.0(1.93%),B:171.6(0.71%),P:1e-81
		=Final=: -162.21 TTTCAGTTTC T:459.0(1.82%),B:168.8(0.70%),P:1e-70
		Performing exhaustive masking of motif...
		Reprioritizing potential motifs...
	16 of 25 Initial Sequence: GCCAATCGGA... (-106.035)
		Round 1: -240.34 GCCAATCGGA T:944.0(3.67%),B:401.8(1.65%),P:1e-104
		Round 2: -287.09 GCCAATCGGA T:2320.0(8.77%),B:1276.3(5.15%),P:1e-124
		Round 3: -326.60 GCCAATCRBN T:2302.0(8.70%),B:1212.9(4.90%),P:1e-141
		Round 4: -331.93 GCCAATCRSN T:2149.0(8.15%),B:1101.7(4.46%),P:1e-144
		Round 5: -331.93 GCCAATCRSN T:2149.0(8.15%),B:1101.7(4.46%),P:1e-144
		=Final=: -258.86 GCCAATCRSN T:1633.0(6.46%),B:855.4(3.54%),P:1e-112
		Performing exhaustive masking of motif...
		Reprioritizing potential motifs...
	17 of 25 Initial Sequence: TTCTGAGTAA... (-95.979)
		Round 1: -167.15 TTCTGAGTAA T:490.0(1.92%),B:181.1(0.75%),P:1e-72
		Round 2: -221.52 TTCTGAGTAA T:462.0(1.81%),B:138.4(0.57%),P:1e-96
		Round 3: -324.23 TTMTGASTAA T:1158.0(4.48%),B:468.7(1.92%),P:1e-140
		Round 4: -418.21 BTVTGASTAA T:1531.0(5.88%),B:623.2(2.55%),P:1e-181
		Round 5: -418.21 BTVTGASTAA T:1531.0(5.88%),B:623.2(2.55%),P:1e-181
		=Final=: -397.00 BTVTGASTAA T:1446.0(5.72%),B:606.2(2.51%),P:1e-172
		Performing exhaustive masking of motif...
		Reprioritizing potential motifs...
	18 of 25 Initial Sequence: ATGACACATC... (-94.151)
		Round 1: -201.37 ATGACACATC T:1822.0(6.95%),B:1040.1(4.22%),P:1e-87
		Round 2: -209.64 ATGACACATC T:2715.0(10.18%),B:1689.3(6.76%),P:1e-91
		Round 3: -209.64 ATGACACATC T:2715.0(10.18%),B:1689.3(6.76%),P:1e-91
		=Final=: -199.37 ATGACACATC T:1788.0(7.07%),B:1043.0(4.32%),P:1e-86
		Performing exhaustive masking of motif...
		Reprioritizing potential motifs...
	19 of 25 Initial Sequence: AATCTCGCGA... (-88.373)
		Round 1: -137.83 AATCTCGCGA T:318.0(1.25%),B:103.9(0.43%),P:1e-59
		Round 2: -143.35 AATCTCGCGA T:288.0(1.13%),B:85.6(0.35%),P:1e-62
		Round 3: -143.35 AATCTCGCGA T:288.0(1.13%),B:85.6(0.35%),P:1e-62
		=Final=: -89.10 AATCTCGCGA T:224.0(0.89%),B:77.3(0.32%),P:1e-38
		Performing exhaustive masking of motif...
		Reprioritizing potential motifs...
	20 of 25 Initial Sequence: GGAAATCCCC... (-79.600)
		Round 1: -160.70 GGAAATCCCC T:540.0(2.11%),B:214.2(0.88%),P:1e-69
		Round 2: -172.30 GGRAAWYCCC T:579.0(2.26%),B:230.6(0.95%),P:1e-74
		Round 3: -172.30 GGRAAWYCCC T:579.0(2.26%),B:230.6(0.95%),P:1e-74
		=Final=: -138.44 GGRAAWYCCC T:454.0(1.80%),B:180.2(0.75%),P:1e-60
		Performing exhaustive masking of motif...
		Reprioritizing potential motifs...
	21 of 25 Initial Sequence: TCTTACCACA... (-70.097)
		Round 1: -155.94 TCTTACCACA T:1195.0(4.62%),B:653.6(2.67%),P:1e-67
		Round 2: -168.88 TCTTACCACA T:1734.0(6.63%),B:1025.9(4.16%),P:1e-73
		Round 3: -206.86 DSTWACCACA T:2249.0(8.51%),B:1344.1(5.41%),P:1e-89
		Round 4: -206.86 DSTWACCACA T:2249.0(8.51%),B:1344.1(5.41%),P:1e-89
		=Final=: -204.86 DSTWACCACA T:2156.0(8.53%),B:1314.3(5.44%),P:1e-88
		Performing exhaustive masking of motif...
		Reprioritizing potential motifs...
	22 of 25 Initial Sequence: TTGCGGTTTC... (-67.823)
		Round 1: -154.93 TTGCGGTTTC T:767.0(2.99%),B:361.6(1.48%),P:1e-67
		Round 2: -158.88 TTGCGGTTTC T:1620.0(6.21%),B:957.6(3.89%),P:1e-68
		Round 3: -196.75 TTKCGGTTTC T:1295.0(4.99%),B:673.3(2.75%),P:1e-85
		Round 4: -196.75 TTKCGGTTTC T:1295.0(4.99%),B:673.3(2.75%),P:1e-85
		=Final=: -204.63 TTKCGGTTTC T:1256.0(4.97%),B:650.7(2.70%),P:1e-88
		Performing exhaustive masking of motif...
		Reprioritizing potential motifs...
	23 of 25 Initial Sequence: AAAATGAGAA... (-65.386)
		Round 1: -80.10 AAAATGAGAA T:82.0(0.32%),B:14.7(0.06%),P:1e-34
		Round 2: -80.10 AAAATGAGAA T:82.0(0.32%),B:14.7(0.06%),P:1e-34
		=Final=: -40.53 AAAATGAGAA T:59.0(0.23%),B:14.7(0.06%),P:1e-17
		Performing exhaustive masking of motif...
		Reprioritizing potential motifs...
	24 of 25 Initial Sequence: AGATGCTATC... (-61.727)
		Round 1: -109.74 AGATGCTATC T:80.0(0.32%),B:9.6(0.04%),P:1e-47
		Round 2: -109.74 AGATGCTATC T:80.0(0.32%),B:9.6(0.04%),P:1e-47
		=Final=: -99.33 AGATGCTATC T:78.0(0.31%),B:9.6(0.04%),P:1e-43
		Performing exhaustive masking of motif...
		Reprioritizing potential motifs...
	25 of 25 Initial Sequence: TACGCGGAAA... (-60.187)
		Round 1: -83.58 TACGCGGAAA T:2695.0(10.11%),B:1983.0(7.88%),P:1e-36
		Round 2: -108.37 TACGCGGAAA T:2578.0(9.69%),B:1810.6(7.22%),P:1e-47
		Round 3: -117.77 TACGCGGAAA T:2842.0(10.63%),B:1998.7(7.94%),P:1e-51
		Round 4: -117.77 TACGCGGAAA T:2842.0(10.63%),B:1998.7(7.94%),P:1e-51
		=Final=: -111.00 TACGCGGAAA T:2493.0(9.86%),B:1773.0(7.34%),P:1e-48
		Performing exhaustive masking of motif...
		Reprioritizing potential motifs...

	Finalizing Enrichment Statistics (new in v3.4)
	Reading input files...
	50562 total sequences read
	Cache length = 11180
	Using binomial scoring
	Checking enrichment of 25 motif(s)
	|0%                                    50%                                  100%|
	=================================================================================
	Output in file: stat6_motifs/homerMotifs.motifs10


	Number of Trial motifs (-T) set to 12 (from 10) to work well with 4 CPUs
	-blen automatically set to 2
	Scanning input files...
	Parsing sequences...
	|0%                                   50%                                  100%|
	================================================================================
	Total number of Oligos: 4157095
	Autoadjustment for sequence coverage in background: 1.00x

	Oligos: 4157095 of 8830118 max
	Tree  : 9431100 of 44150590 max
	Optimizing memory usage...
	Cache length = 11180
	Using binomial scoring

	Global Optimization Phase: Looking for enriched oligos with up to 2 mismatches...

	Screening oligos 4157095 (allowing 0 mismatches):
	|0%                                   50%                                  100%|
	================================================================================
		31.68% skipped, 68.32% checked (2840200 of 4157095), of those checked:
		31.68% not in target, 0.00% increased p-value, 0.00% high p-value

	Screening oligos 4157095 (allowing 1 mismatches):
	|0%                                   50%                                  100%|
	================================================================================
		31.68% skipped, 68.32% checked (2840200 of 4157095), of those checked:
		0.00% not in target, 25.21% increased p-value, 37.15% high p-value

	Screening oligos 4157095 (allowing 2 mismatches):
	|0%                                   50%                                  100%|
	================================================================================
		70.60% skipped, 29.40% checked (1222391 of 4157095), of those checked:
		0.00% not in target, 15.33% increased p-value, 0.00% high p-value
	Reading input files...
	50562 total sequences read
	Cache length = 11180
	Using binomial scoring

	Local Optimization Phase:
	1 of 25 Initial Sequence: GCCCCCTAGTGG... (-1642.963)
		Round 1: -3616.62 GCCCYCTRGTGG T:3076.0(11.46%),B:350.4(1.44%),P:1e-1570
		Round 2: -3675.80 GCCMCCTRGTGG T:2299.0(8.69%),B:164.3(0.68%),P:1e-1596
		Round 3: -3675.80 GCCMCCTRGTGG T:2299.0(8.69%),B:164.3(0.68%),P:1e-1596
		=Final=: -3650.08 GCCMCCTRGTGG T:2173.0(8.60%),B:160.2(0.66%),P:1e-1585
		Performing exhaustive masking of motif...
		Reprioritizing potential motifs...
	2 of 25 Initial Sequence: ATGAGTCATTTC... (-1403.850)
		Round 1: -6298.78 ATGAGTCATTTC T:12336.0(38.61%),B:2891.1(11.29%),P:1e-2735
		Round 2: -10490.35 VTGAGTCAYHNB T:13320.0(40.96%),B:1969.7(7.83%),P:1e-4555
		Round 3: -10490.35 VTGAGTCAYHNB T:13320.0(40.96%),B:1969.7(7.83%),P:1e-4555
		=Final=: -5759.42 VTGAGTCAYHNB T:6234.0(24.66%),B:1158.0(4.80%),P:1e-2501
		Performing exhaustive masking of motif...
		Reprioritizing potential motifs...
	3 of 25 Initial Sequence: GTCACGTGACCG... (-1061.037)
		Round 1: -2270.22 GTCACGTGACCS T:3471.0(12.83%),B:763.6(3.11%),P:1e-985
		Round 2: -2368.51 GTCACGTGACCS T:3741.0(13.76%),B:843.7(3.43%),P:1e-1028
		Round 3: -2385.72 GYCACGTGRCNN T:4023.0(14.71%),B:955.5(3.88%),P:1e-1036
		Round 4: -2385.72 GYCACGTGRCNN T:4023.0(14.71%),B:955.5(3.88%),P:1e-1036
		=Final=: -1239.44 GYCACGTGRCNN T:1890.0(7.48%),B:454.6(1.88%),P:1e-538
		Performing exhaustive masking of motif...
		Reprioritizing potential motifs...
	4 of 25 Initial Sequence: CCACTTCCTGTT... (-819.907)
		Round 1: -1952.22 CCACTTCCTGTT T:6367.0(22.26%),B:2313.5(9.14%),P:1e-847
		Round 2: -2326.39 CCACTTCCTGTB T:8406.0(28.29%),B:3158.8(12.26%),P:1e-1010
		Round 3: -2580.42 YCACTTCCTGYB T:9762.0(32.03%),B:3705.6(14.23%),P:1e-1120
		Round 4: -2580.42 YCACTTCCTGYB T:9762.0(32.03%),B:3705.6(14.23%),P:1e-1120
		=Final=: -2648.33 YCACTTCCTGYB T:7953.0(31.46%),B:3293.0(13.64%),P:1e-1150
		Performing exhaustive masking of motif...
		Reprioritizing potential motifs...
	5 of 25 Initial Sequence: ATTTCTCAGGAA... (-529.712)
		Round 1: -1971.66 ATTTCTCAGGAA T:4885.0(17.57%),B:1529.2(6.14%),P:1e-856
		Round 2: -3276.16 ATTTCTBAGGAA T:7099.0(24.48%),B:1960.9(7.80%),P:1e-1422
		Round 3: -3424.87 NYTTCYNRGRAA T:10079.0(32.88%),B:3296.4(12.76%),P:1e-1487
		Round 4: -3457.72 DBTTCYNRGRAA T:9740.0(31.97%),B:3110.7(12.09%),P:1e-1501
		Round 5: -3457.72 DBTTCYNRGRAA T:9740.0(31.97%),B:3110.7(12.09%),P:1e-1501
		=Final=: -2053.32 DBTTCYNRGRAA T:4475.0(17.70%),B:1461.9(6.06%),P:1e-891
		Performing exhaustive masking of motif...
		Reprioritizing potential motifs...
	6 of 25 Initial Sequence: GGGAATTGTAGT... (-405.211)
		Round 1: -587.82 GGGADWTGTAGT T:546.0(2.14%),B:76.6(0.31%),P:1e-255
		Round 2: -587.82 GGGADWTGTAGT T:546.0(2.14%),B:76.6(0.31%),P:1e-255
		=Final=: -497.06 GGGADWTGTAGT T:376.0(1.49%),B:40.4(0.17%),P:1e-215
		Performing exhaustive masking of motif...
		Reprioritizing potential motifs...
	7 of 25 Initial Sequence: AATGGGCGGGGC... (-397.311)
		Round 1: -935.28 AAKGGGCGGGGC T:5794.0(20.48%),B:2840.5(11.10%),P:1e-406
		Round 2: -1241.07 RGGGGGCGGGGC T:6762.0(23.47%),B:3129.4(12.16%),P:1e-538
		Round 3: -1241.07 RGGGGGCGGGGC T:6762.0(23.47%),B:3129.4(12.16%),P:1e-538
		=Final=: -941.15 RGGGGGCGGGGC T:4139.0(16.37%),B:1940.7(8.04%),P:1e-408
		Performing exhaustive masking of motif...
		Reprioritizing potential motifs...
	8 of 25 Initial Sequence: GCGCATGCGCAA... (-284.189)
		Round 1: -380.65 GCGCATGCGCAA T:2899.0(10.83%),B:1559.7(6.25%),P:1e-165
		Round 2: -380.65 GCGCATGCGCAA T:2899.0(10.83%),B:1559.7(6.25%),P:1e-165
		=Final=: -180.39 GCGCATGCGCAA T:1467.0(5.80%),B:831.9(3.45%),P:1e-78
		Performing exhaustive masking of motif...
		Reprioritizing potential motifs...
	9 of 25 Initial Sequence: ACGAAACCACAG... (-263.701)
		Round 1: -689.12 ASGAAACCACAG T:1713.0(6.55%),B:561.8(2.30%),P:1e-299
		Round 2: -830.46 AVVAAACCACAG T:2755.0(10.32%),B:1052.9(4.26%),P:1e-360
		Round 3: -879.00 NNVAAACCACAR T:2590.0(9.74%),B:928.8(3.77%),P:1e-381
		Round 4: -879.00 NNVAAACCACAR T:2590.0(9.74%),B:928.8(3.77%),P:1e-381
		=Final=: -823.70 NNVAAACCACAR T:2345.0(9.28%),B:874.6(3.62%),P:1e-357
		Performing exhaustive masking of motif...
		Reprioritizing potential motifs...
	10 of 25 Initial Sequence: ATAGCGCCCCCT... (-218.458)
		Round 1: -338.97 ACAGCGCCCCCT T:347.0(1.36%),B:55.3(0.23%),P:1e-147
		Round 2: -338.97 ACAGCGCCCCCT T:347.0(1.36%),B:55.3(0.23%),P:1e-147
		=Final=: -338.87 ACAGCGCCCCCT T:341.0(1.35%),B:53.8(0.22%),P:1e-147
		Performing exhaustive masking of motif...
		Reprioritizing potential motifs...
	11 of 25 Initial Sequence: GTGACGTCATCG... (-213.022)
		Round 1: -556.43 GTGACGTCATCG T:2176.0(8.25%),B:908.7(3.69%),P:1e-241
		Round 2: -597.89 RTGACGTCAYCK T:1403.0(5.40%),B:445.8(1.83%),P:1e-259
		Round 3: -620.42 RTGACGTCAYCN T:984.0(3.82%),B:235.1(0.97%),P:1e-269
		Round 4: -620.42 RTGACGTCAYCN T:984.0(3.82%),B:235.1(0.97%),P:1e-269
		=Final=: -345.87 RTGACGTCAYCN T:539.0(2.13%),B:130.6(0.54%),P:1e-150
		Performing exhaustive masking of motif...
		Reprioritizing potential motifs...
	12 of 25 Initial Sequence: CATATTCCACGT... (-155.043)
		Round 1: -211.61 CATATTCCACGT T:67.0(0.26%),B:1.4(0.00%),P:1e-91
		Round 2: -211.61 CATATTCCACGT T:67.0(0.26%),B:1.4(0.00%),P:1e-91
		=Final=: -81.12 CATATTCCACGT T:32.0(0.13%),B:1.4(0.01%),P:1e-35
		Performing exhaustive masking of motif...
		Reprioritizing potential motifs...
	13 of 25 Initial Sequence: AGATCAGATAAC... (-132.056)
		Round 1: -157.56 AGATCAGATAAC T:85.0(0.34%),B:6.3(0.02%),P:1e-68
		Round 2: -178.88 AGATCAGATAAC T:59.0(0.23%),B:2.9(0.01%),P:1e-77
		Round 3: -219.94 AGATCAGATAAC T:69.0(0.27%),B:2.5(0.01%),P:1e-95
		Round 4: -219.94 AGATCAGATAAC T:69.0(0.27%),B:2.5(0.01%),P:1e-95
		=Final=: -186.96 AGATCAGATAAC T:60.0(0.24%),B:1.7(0.01%),P:1e-81
		Performing exhaustive masking of motif...
		Reprioritizing potential motifs...
	14 of 25 Initial Sequence: AGATGACTAATC... (-125.732)
		Round 1: -225.86 NNATGACTAANN T:1533.0(5.88%),B:803.8(3.27%),P:1e-98
		Round 2: -425.88 NKATGACTAADN T:1260.0(4.86%),B:461.8(1.89%),P:1e-184
		Round 3: -541.17 NNATGACTAARH T:1526.0(5.86%),B:541.5(2.22%),P:1e-235
		Round 4: -541.17 NNATGACTAARH T:1526.0(5.86%),B:541.5(2.22%),P:1e-235
		=Final=: -521.00 NNATGACTAARH T:1453.0(5.75%),B:530.6(2.20%),P:1e-226
		Performing exhaustive masking of motif...
		Reprioritizing potential motifs...
	15 of 25 Initial Sequence: GAAAACTGAAAA... (-113.199)
		Round 1: -198.62 GAAAACTGAAAA T:76.0(0.30%),B:3.8(0.01%),P:1e-86
		Round 2: -198.62 GAAAACTGAAAA T:76.0(0.30%),B:3.8(0.01%),P:1e-86
		=Final=: -108.51 GAAAACTGAAAA T:55.0(0.22%),B:3.8(0.02%),P:1e-47
		Performing exhaustive masking of motif...
		Reprioritizing potential motifs...
	16 of 25 Initial Sequence: GAAACCGAAAGT... (-108.100)
		Round 1: -163.08 GAAACYGAAAGT T:541.0(2.12%),B:213.2(0.88%),P:1e-70
		Round 2: -169.40 GAAACTGAAAGT T:440.0(1.73%),B:152.4(0.63%),P:1e-73
		Round 3: -174.24 GAAACTGAAAGT T:143.0(0.56%),B:19.0(0.07%),P:1e-75
		Round 4: -203.95 GAAASTGAAAGT T:623.0(2.43%),B:235.3(0.97%),P:1e-88
		Round 5: -203.95 GAAASTGAAAGT T:623.0(2.43%),B:235.3(0.97%),P:1e-88
		=Final=: -187.62 GAAASTGAAAGT T:594.0(2.35%),B:231.4(0.96%),P:1e-81
		Performing exhaustive masking of motif...
		Reprioritizing potential motifs...
	17 of 25 Initial Sequence: CACTAGGGGGCG... (-103.033)
		Round 1: -271.46 CACTAGGGGGCG T:744.0(2.90%),B:263.1(1.08%),P:1e-117
		Round 2: -324.28 CACHAGGGGGCG T:2029.0(7.71%),B:1029.0(4.17%),P:1e-140
		Round 3: -324.28 CACHAGGGGGCG T:2029.0(7.71%),B:1029.0(4.17%),P:1e-140
		=Final=: -330.00 CACHAGGGGGCG T:1952.0(7.72%),B:1002.9(4.15%),P:1e-143
		Performing exhaustive masking of motif...
		Reprioritizing potential motifs...
	18 of 25 Initial Sequence: AGCCAATCGGAA... (-99.152)
		Round 1: -164.44 AGCCAATCGGAA T:1422.0(5.47%),B:804.7(3.28%),P:1e-71
		Round 2: -226.12 AGCCAATSRGAR T:1365.0(5.26%),B:687.2(2.81%),P:1e-98
		Round 3: -255.16 AGCCAATSRGAG T:1198.0(4.63%),B:549.6(2.25%),P:1e-110
		Round 4: -279.17 RGCCAATSRSRG T:1537.0(5.90%),B:747.7(3.05%),P:1e-121
		Round 5: -280.10 AGCCAATSAGAR T:1756.0(6.71%),B:893.7(3.63%),P:1e-121
		Round 6: -280.10 AGCCAATSAGAR T:1756.0(6.71%),B:893.7(3.63%),P:1e-121
		=Final=: -225.20 AGCCAATSAGAR T:1542.0(6.10%),B:829.2(3.43%),P:1e-97
		Performing exhaustive masking of motif...
		Reprioritizing potential motifs...
	19 of 25 Initial Sequence: CTGATCTTATCT... (-95.750)
		Round 1: -127.11 CTGATCTTATCT T:763.0(2.97%),B:387.9(1.59%),P:1e-55
		Round 2: -127.11 CTGATCTTATCT T:763.0(2.97%),B:387.9(1.59%),P:1e-55
		=Final=: -121.06 CTGATCTTATCT T:730.0(2.89%),B:375.2(1.55%),P:1e-52
		Performing exhaustive masking of motif...
		Reprioritizing potential motifs...
	20 of 25 Initial Sequence: GGTTCTGCAGAA... (-91.557)
		Round 1: -202.92 GGTTCTGCAGAA T:645.0(2.52%),B:249.0(1.02%),P:1e-88
		Round 2: -207.83 RGTTCTGCAGAA T:972.0(3.77%),B:446.2(1.83%),P:1e-90
		Round 3: -207.83 RGTTCTGCAGAA T:972.0(3.77%),B:446.2(1.83%),P:1e-90
		=Final=: -125.72 RGTTCTGCAGAA T:667.0(2.64%),B:327.3(1.36%),P:1e-54
		Performing exhaustive masking of motif...
		Reprioritizing potential motifs...
	21 of 25 Initial Sequence: AATCTCGCGATA... (-84.855)
		Round 1: -131.83 AATCTCGCGAGA T:350.0(1.37%),B:123.4(0.51%),P:1e-57
		Round 2: -163.68 RNTCTCGCGAGA T:398.0(1.56%),B:132.6(0.55%),P:1e-71
		Round 3: -163.68 RNTCTCGCGAGA T:398.0(1.56%),B:132.6(0.55%),P:1e-71
		=Final=: -90.74 RNTCTCGCGAGA T:178.0(0.70%),B:53.0(0.22%),P:1e-39
		Performing exhaustive masking of motif...
		Reprioritizing potential motifs...
	22 of 25 Initial Sequence: TGTGGGCGGAGA... (-82.332)
		Round 1: -132.73 TGTGGGCGGAGA T:961.0(3.73%),B:517.1(2.12%),P:1e-57
		Round 2: -137.58 TGTGGGMGGAGR T:425.0(1.67%),B:162.1(0.67%),P:1e-59
		Round 3: -144.78 TGTGGGWGGRGR T:959.0(3.72%),B:503.0(2.06%),P:1e-62
		Round 4: -173.05 DGTGGGAGGAGN T:735.0(2.87%),B:325.9(1.34%),P:1e-75
		Round 5: -173.05 DGTGGGAGGAGN T:735.0(2.87%),B:325.9(1.34%),P:1e-75
		=Final=: -169.86 DGTGGGAGGAGN T:709.0(2.80%),B:315.9(1.31%),P:1e-73
		Performing exhaustive masking of motif...
		Reprioritizing potential motifs...
	23 of 25 Initial Sequence: CTTTGATGTGGT... (-81.826)
		Round 1: -113.97 CTTTGATGTGGT T:150.0(0.59%),B:32.4(0.13%),P:1e-49
		Round 2: -143.38 CTTTGATGTGGT T:50.0(0.20%),B:2.7(0.01%),P:1e-62
		Round 3: -143.38 CTTTGATGTGGT T:50.0(0.20%),B:2.7(0.01%),P:1e-62
		=Final=: -113.61 CTTTGATGTGGT T:50.0(0.20%),B:2.7(0.01%),P:1e-49
		Performing exhaustive masking of motif...
		Reprioritizing potential motifs...
	24 of 25 Initial Sequence: CTGATGACGCAA... (-81.117)
		Round 1: -95.10 CTGATGACGCAA T:37.0(0.15%),B:1.9(0.00%),P:1e-41
		Round 2: -95.10 CTGATGACGCAA T:37.0(0.15%),B:1.9(0.00%),P:1e-41
		=Final=: -98.67 CTGATGACGCAA T:37.0(0.15%),B:1.9(0.01%),P:1e-42
		Performing exhaustive masking of motif...
		Reprioritizing potential motifs...
	25 of 25 Initial Sequence: ATTTCCTGGTAA... (-80.941)
		Round 1: -158.30 ATTTCCTGGTAA T:379.0(1.49%),B:125.6(0.52%),P:1e-68
		Round 2: -225.03 ATTTCCTGGTAA T:436.0(1.71%),B:124.9(0.51%),P:1e-97
		Round 3: -282.67 AKTTCYTGGTAA T:495.0(1.94%),B:130.3(0.54%),P:1e-122
		Round 4: -282.67 AKTTCYTGGTAA T:495.0(1.94%),B:130.3(0.54%),P:1e-122
		=Final=: -265.78 AKTTCYTGGTAA T:479.0(1.89%),B:130.3(0.54%),P:1e-115
		Performing exhaustive masking of motif...
		Reprioritizing potential motifs...

	Finalizing Enrichment Statistics (new in v3.4)
	Reading input files...
	50562 total sequences read
	Cache length = 11180
	Using binomial scoring
	Checking enrichment of 25 motif(s)
	|0%                                    50%                                  100%|
	=================================================================================
	Output in file: stat6_motifs/homerMotifs.motifs12

	(Motifs in homer2 format)
	Determining similar motifs... 75 reduced to 20 motifs
	Outputing HTML and sequence logos for motif comparison...
	Checking de novo motifs against known motifs...
	Formatting HTML page...
		1 of 20 (1e-2611) similar to BATF(bZIP)/Th17-BATF-ChIP-Seq(GSE39756)/Homer(0.997)
		2 of 20 (1e-1585) similar to BORIS(Zf)/K562-CTCFL-ChIP-Seq(GSE32465)/Homer(0.926)
		3 of 20 (1e-1477) similar to Fli1(ETS)/CD8-FLI-ChIP-Seq(GSE20898)/Homer(0.979)
		4 of 20 (1e-936) similar to Stat5a::Stat5b/MA0519.1/Jaspar(0.942)
		5 of 20 (1e-654) similar to RUNX1(Runt)/Jurkat-RUNX1-ChIP-Seq(GSE29180)/Homer(0.985)
		6 of 20 (1e-576) similar to USF1(bHLH)/GM12878-Usf1-ChIP-Seq(GSE32465)/Homer(0.974)
		7 of 20 (1e-458) similar to Sp1(Zf)/Promoter/Homer(0.966)
		8 of 20 (1e-306) similar to BORIS(Zf)/K562-CTCFL-ChIP-Seq(GSE32465)/Homer(0.744)
		9 of 20 (1e-264) similar to GFY(?)/Promoter/Homer(0.969)
		10 of 20 (1e-220) similar to Atf7(bZIP)/3T3L1-Atf7-ChIP-Seq(GSE56872)/Homer(0.976)
		11 of 20 (1e-202) similar to Egr2(Zf)/Thymocytes-Egr2-ChIP-Seq(GSE34254)/Homer(0.826)
		12 of 20 (1e-191) similar to GATA3/MA0037.2/Jaspar(0.997)
		13 of 20 (1e-125) similar to STAT6(Stat)/CD4-Stat6-ChIP-Seq(GSE22104)/Homer(0.780)
		14 of 20 (1e-124) similar to NFY(CCAAT)/Promoter/Homer(0.953)
		15 of 20 (1e-107) similar to IRF1(IRF)/PBMC-IRF1-ChIP-Seq(GSE43036)/Homer(0.981)
		16 of 20 (1e-86) similar to MF0003.1_REL_class/Jaspar(0.982)
		17 of 20 (1e-85) similar to NRF(NRF)/Promoter/Homer(0.962)
		18 of 20 (1e-49) similar to GATA(Zf),IR3/iTreg-Gata3-ChIP-Seq(GSE20898)/Homer(0.816)
		19 of 20 (1e-38) similar to GFX(?)/Promoter/Homer(0.840)
		20 of 20 (1e-35) similar to NFAT(RHD)/Jurkat-NFATC1-ChIP-Seq(Jolma_et_al.)/Homer(0.666)
	Job finished - if results look good, please send beer to ..

	Cleaning up tmp files...


------------------------------------------------------------
Sender: LSF System <lsfadmin@bc-29-1-08>
Subject: Job 6702380: <findMotifsGenome.pl Stat6_summits.bed4 mm10 stat6_motifs -size -100,100 -p 4 -dumpFasta> in cluster <farm3> Done

Job <findMotifsGenome.pl Stat6_summits.bed4 mm10 stat6_motifs -size -100,100 -p 4 -dumpFasta> was submitted from host <farm3-head4> by user <xc1> in cluster <farm3>.
Job was executed on host(s) <4*bc-29-1-08>, in queue <normal>, as user <xc1> in cluster <farm3>.
</nfs/users/nfs_x/xc1> was used as the home directory.
</lustre/scratch117/cellgen/team205/xc1/stat6_SRR054675> was used as the working directory.
Started at Mon Sep  3 18:33:42 2018
Results reported on Mon Sep  3 18:59:35 2018

Your job looked like:

------------------------------------------------------------
# LSBATCH: User input
findMotifsGenome.pl Stat6_summits.bed4 mm10 stat6_motifs -size -100,100 -p 4 -dumpFasta
------------------------------------------------------------

Successfully completed.

Resource usage summary:

    CPU time :                                   4253.69 sec.
    Max Memory :                                 1921 MB
    Average Memory :                             895.32 MB
    Total Requested Memory :                     12000.00 MB
    Delta Memory :                               10079.00 MB
    Max Swap :                                   2113 MB
    Max Processes :                              8
    Max Threads :                                11

The output (if any) is above this job summary.
