# Supplementary material for: Genome-wide CRISPR Screens in T Helper Cells Reveal Pervasive Crosstalk between Activation and Differentiation
Source: Cell. 2019 Feb 7;176(4):882–896.e18. doi: 10.1016/j.cell.2018.11.044 (PMC6370901; doi:10.1016/j.cell.2018.11.044)
Supplement: Data S2. Processed Data from All the Steps of the Analysis, Related to Figure 1 [file mmc2.zip › supplemental data/motif analysis/Stat6_SRX021632_homer/homerMotifs.motifs8]

>ATGAGTCA	1-ATGAGTCA	6.570398	-5722.619280	0	T:6057.0(23.96%),B:1093.7(4.53%),P:1e-2485	Tpos:101.4,Tstd:43.5,Bpos:97.8,Bstd:65.0,StrandBias:0.0,Multiplicity:1.19
0.617	0.156	0.177	0.050
0.001	0.001	0.001	0.997
0.001	0.001	0.967	0.031
0.988	0.002	0.001	0.009
0.034	0.234	0.699	0.033
0.001	0.001	0.001	0.997
0.015	0.983	0.001	0.001
0.997	0.001	0.001	0.001
>ATGACTMA	2-ATGACTMA	5.735077	-4719.335219	0	T:6719.0(26.58%),B:1647.8(6.82%),P:1e-2049	Tpos:100.2,Tstd:51.3,Bpos:102.8,Bstd:61.3,StrandBias:0.0,Multiplicity:1.09
0.510	0.223	0.189	0.078
0.036	0.195	0.063	0.706
0.079	0.126	0.608	0.187
0.725	0.088	0.083	0.104
0.083	0.624	0.135	0.158
0.188	0.052	0.112	0.648
0.501	0.377	0.072	0.050
0.679	0.115	0.151	0.055
>TGANTCAC	3-TGANTCAC	6.555065	-3999.121729	0	T:5957.0(23.56%),B:1498.3(6.21%),P:1e-1736	Tpos:99.1,Tstd:51.6,Bpos:98.7,Bstd:69.7,StrandBias:0.0,Multiplicity:1.03
0.001	0.140	0.061	0.798
0.001	0.001	0.855	0.143
0.814	0.088	0.001	0.097
0.223	0.330	0.240	0.207
0.098	0.001	0.027	0.874
0.154	0.836	0.001	0.009
0.886	0.001	0.112	0.001
0.024	0.715	0.172	0.089
>ACTTCCKG	4-ACTTCCKG	6.046734	-3049.146927	0	T:11158.0(44.14%),B:5319.5(22.03%),P:1e-1324	Tpos:101.0,Tstd:49.8,Bpos:99.5,Bstd:63.8,StrandBias:0.0,Multiplicity:1.34
0.552	0.024	0.352	0.072
0.004	0.569	0.050	0.377
0.082	0.009	0.036	0.873
0.007	0.001	0.001	0.991
0.009	0.977	0.003	0.011
0.032	0.956	0.004	0.008
0.021	0.048	0.468	0.463
0.039	0.226	0.618	0.117
>ACAGGAAG	5-ACAGGAAG	8.111382	-1398.521916	0	T:4294.0(16.99%),B:1708.6(7.08%),P:1e-607	Tpos:98.1,Tstd:54.8,Bpos:103.2,Bstd:62.8,StrandBias:-0.0,Multiplicity:1.02
0.843	0.001	0.155	0.001
0.001	0.997	0.001	0.001
0.997	0.001	0.001	0.001
0.001	0.001	0.997	0.001
0.001	0.001	0.997	0.001
0.997	0.001	0.001	0.001
0.997	0.001	0.001	0.001
0.334	0.001	0.664	0.001
>TGTGGTTT	6-TGTGGTTT	6.331566	-1191.860295	0	T:1960.0(7.75%),B:502.6(2.08%),P:1e-517	Tpos:101.5,Tstd:48.0,Bpos:96.3,Bstd:65.4,StrandBias:-0.0,Multiplicity:1.06
0.001	0.001	0.001	0.997
0.001	0.001	0.997	0.001
0.001	0.037	0.001	0.961
0.001	0.001	0.997	0.001
0.001	0.001	0.997	0.001
0.001	0.001	0.001	0.997
0.001	0.001	0.001	0.997
0.236	0.001	0.001	0.762
>GTCACGTG	7-GTCACGTG	10.831264	-1131.889826	0	T:1055.0(4.17%),B:150.2(0.62%),P:1e-491	Tpos:100.4,Tstd:21.7,Bpos:88.5,Bstd:65.9,StrandBias:-0.0,Multiplicity:1.07
0.102	0.001	0.896	0.001
0.001	0.121	0.001	0.877
0.001	0.997	0.001	0.001
0.997	0.001	0.001	0.001
0.001	0.997	0.001	0.001
0.001	0.001	0.997	0.001
0.001	0.001	0.001	0.997
0.001	0.001	0.997	0.001
>AGGKGGCG	8-AGGKGGCG	7.425649	-1094.665301	0	T:4062.0(16.07%),B:1767.5(7.32%),P:1e-475	Tpos:102.2,Tstd:46.2,Bpos:97.8,Bstd:64.4,StrandBias:0.0,Multiplicity:1.08
0.825	0.070	0.001	0.104
0.001	0.001	0.886	0.112
0.100	0.001	0.664	0.235
0.044	0.016	0.523	0.417
0.001	0.001	0.997	0.001
0.018	0.014	0.967	0.001
0.001	0.997	0.001	0.001
0.301	0.001	0.697	0.001
>ATGACGTC	9-ATGACGTC	5.033933	-1090.320605	0	T:7450.0(29.47%),B:4227.9(17.51%),P:1e-473	Tpos:101.3,Tstd:50.7,Bpos:98.1,Bstd:66.6,StrandBias:0.1,Multiplicity:1.18
0.699	0.039	0.213	0.049
0.030	0.059	0.014	0.897
0.063	0.161	0.688	0.088
0.810	0.017	0.107	0.066
0.021	0.939	0.024	0.016
0.095	0.010	0.799	0.096
0.050	0.171	0.151	0.628
0.225	0.541	0.203	0.031
>GTGGTTTC	10-GTGGTTTC	5.230129	-961.441085	0	T:9356.0(37.01%),B:5940.9(24.61%),P:1e-417	Tpos:101.9,Tstd:53.9,Bpos:99.4,Bstd:63.6,StrandBias:0.0,Multiplicity:1.19
0.048	0.062	0.805	0.085
0.098	0.196	0.092	0.614
0.122	0.069	0.738	0.071
0.080	0.017	0.831	0.072
0.011	0.092	0.046	0.851
0.078	0.025	0.006	0.891
0.123	0.090	0.155	0.632
0.107	0.639	0.104	0.150
>TDACCACA	11-TDACCACA	5.419994	-944.877910	0	T:10231.0(40.47%),B:6708.0(27.78%),P:1e-410	Tpos:100.1,Tstd:52.4,Bpos:100.6,Bstd:60.7,StrandBias:0.1,Multiplicity:1.23
0.153	0.214	0.059	0.574
0.315	0.067	0.297	0.321
0.500	0.194	0.236	0.070
0.001	0.904	0.001	0.094
0.042	0.888	0.069	0.001
0.652	0.001	0.198	0.149
0.001	0.803	0.100	0.096
0.721	0.064	0.039	0.176
>TTTCCGYY	12-TTTCCGYY	5.763441	-885.434560	0	T:4408.0(17.44%),B:2176.8(9.02%),P:1e-384	Tpos:102.5,Tstd:53.5,Bpos:99.6,Bstd:67.2,StrandBias:-0.2,Multiplicity:1.06
0.060	0.256	0.021	0.663
0.124	0.018	0.069	0.789
0.015	0.219	0.024	0.742
0.024	0.863	0.099	0.014
0.074	0.680	0.245	0.001
0.148	0.124	0.683	0.045
0.064	0.272	0.251	0.413
0.181	0.338	0.132	0.349
>GCCCCGCC	13-GCCCCGCC	7.486974	-585.326420	0	T:4238.0(16.76%),B:2370.5(9.82%),P:1e-254	Tpos:102.0,Tstd:55.3,Bpos:92.7,Bstd:64.3,StrandBias:0.1,Multiplicity:1.40
0.048	0.001	0.950	0.001
0.025	0.852	0.037	0.086
0.001	0.868	0.001	0.130
0.178	0.820	0.001	0.001
0.001	0.997	0.001	0.001
0.054	0.001	0.944	0.001
0.001	0.997	0.001	0.001
0.001	0.997	0.001	0.001
>ATTTCCCG	14-ATTTCCCG	5.761250	-540.391358	0	T:4305.0(17.03%),B:2477.2(10.26%),P:1e-234	Tpos:99.7,Tstd:54.6,Bpos:101.3,Bstd:63.4,StrandBias:0.1,Multiplicity:1.09
0.775	0.055	0.087	0.083
0.074	0.107	0.057	0.762
0.097	0.039	0.009	0.855
0.075	0.039	0.047	0.839
0.061	0.764	0.035	0.140
0.023	0.701	0.129	0.147
0.074	0.704	0.053	0.169
0.215	0.100	0.603	0.082
>CCCACGTG	15-CCCACGTG	8.777650	-521.406194	0	T:1323.0(5.23%),B:456.3(1.89%),P:1e-226	Tpos:101.8,Tstd:38.1,Bpos:108.0,Bstd:67.0,StrandBias:-0.1,Multiplicity:1.02
0.332	0.552	0.115	0.001
0.001	0.880	0.115	0.004
0.001	0.997	0.001	0.001
0.997	0.001	0.001	0.001
0.001	0.997	0.001	0.001
0.005	0.001	0.993	0.001
0.001	0.001	0.001	0.997
0.001	0.001	0.997	0.001
>ACKCCYAC	16-ACKCCYAC	6.255666	-466.090419	0	T:2960.0(11.71%),B:1570.1(6.50%),P:1e-202	Tpos:98.5,Tstd:54.0,Bpos:100.3,Bstd:61.4,StrandBias:0.1,Multiplicity:1.06
0.965	0.033	0.001	0.001
0.001	0.997	0.001	0.001
0.001	0.001	0.495	0.503
0.001	0.997	0.001	0.001
0.001	0.997	0.001	0.001
0.001	0.504	0.001	0.494
0.997	0.001	0.001	0.001
0.001	0.997	0.001	0.001
>AGATAAGA	17-AGATAAGA	3.460705	-439.957466	0	T:3389.0(13.41%),B:1916.3(7.94%),P:1e-191	Tpos:101.1,Tstd:54.1,Bpos:102.5,Bstd:60.6,StrandBias:0.0,Multiplicity:1.13
0.907	0.059	0.001	0.033
0.001	0.001	0.997	0.001
0.997	0.001	0.001	0.001
0.001	0.001	0.001	0.997
0.997	0.001	0.001	0.001
0.997	0.001	0.001	0.001
0.293	0.061	0.645	0.001
0.573	0.245	0.181	0.001
>TGCCATCT	18-TGCCATCT	5.236485	-407.215111	0	T:2899.0(11.47%),B:1594.5(6.60%),P:1e-176	Tpos:101.3,Tstd:49.5,Bpos:99.1,Bstd:61.7,StrandBias:0.1,Multiplicity:1.04
0.001	0.210	0.001	0.788
0.001	0.001	0.997	0.001
0.001	0.690	0.001	0.308
0.260	0.534	0.001	0.205
0.988	0.010	0.001	0.001
0.001	0.001	0.001	0.997
0.001	0.997	0.001	0.001
0.001	0.001	0.001	0.997
>TCTRAGAA	19-TCTRAGAA	7.897549	-322.224115	0	T:1464.0(5.79%),B:677.5(2.81%),P:1e-139	Tpos:100.1,Tstd:51.2,Bpos:97.5,Bstd:62.4,StrandBias:0.0,Multiplicity:1.05
0.027	0.124	0.049	0.800
0.055	0.903	0.012	0.030
0.061	0.259	0.030	0.650
0.417	0.105	0.293	0.185
0.608	0.047	0.317	0.028
0.034	0.025	0.834	0.107
0.806	0.046	0.045	0.103
0.984	0.004	0.011	0.001
>GCCACTAG	20-GCCACTAG	8.118964	-297.466012	0	T:771.0(3.05%),B:268.1(1.11%),P:1e-129	Tpos:100.1,Tstd:53.7,Bpos:102.4,Bstd:57.0,StrandBias:0.3,Multiplicity:1.02
0.242	0.001	0.756	0.001
0.001	0.997	0.001	0.001
0.089	0.841	0.069	0.001
0.997	0.001	0.001	0.001
0.001	0.997	0.001	0.001
0.001	0.001	0.001	0.997
0.997	0.001	0.001	0.001
0.001	0.001	0.997	0.001
>AGCCAATC	21-AGCCAATC	6.792887	-244.307176	0	T:1829.0(7.23%),B:1013.3(4.20%),P:1e-106	Tpos:97.3,Tstd:55.4,Bpos:93.5,Bstd:62.2,StrandBias:0.1,Multiplicity:1.14
0.754	0.001	0.244	0.001
0.078	0.001	0.920	0.001
0.001	0.997	0.001	0.001
0.001	0.918	0.080	0.001
0.997	0.001	0.001	0.001
0.997	0.001	0.001	0.001
0.001	0.001	0.001	0.997
0.071	0.788	0.140	0.001
>AACTGAAA	22-AACTGAAA	7.540679	-211.051696	0	T:1865.0(7.38%),B:1084.9(4.49%),P:1e-91	Tpos:99.3,Tstd:55.9,Bpos:99.9,Bstd:64.9,StrandBias:-0.0,Multiplicity:1.06
0.997	0.001	0.001	0.001
0.997	0.001	0.001	0.001
0.001	0.719	0.279	0.001
0.001	0.001	0.001	0.997
0.001	0.001	0.997	0.001
0.886	0.001	0.112	0.001
0.797	0.118	0.001	0.084
0.997	0.001	0.001	0.001
>GCGCATGC	23-GCGCATGC	7.291796	-144.950715	0	T:1394.0(5.51%),B:827.3(3.43%),P:1e-62	Tpos:98.1,Tstd:55.1,Bpos:96.0,Bstd:71.9,StrandBias:-0.1,Multiplicity:1.15
0.001	0.001	0.997	0.001
0.001	0.997	0.001	0.001
0.001	0.001	0.997	0.001
0.033	0.965	0.001	0.001
0.914	0.001	0.001	0.084
0.001	0.001	0.244	0.754
0.001	0.001	0.997	0.001
0.001	0.997	0.001	0.001
>TCTCGCGA	24-TCTCGCGA	7.466740	-82.235290	0	T:374.0(1.48%),B:173.6(0.72%),P:1e-35	Tpos:99.5,Tstd:52.3,Bpos:96.6,Bstd:69.1,StrandBias:-0.1,Multiplicity:1.06
0.001	0.001	0.001	0.997
0.188	0.777	0.001	0.034
0.001	0.001	0.001	0.997
0.001	0.906	0.001	0.092
0.001	0.001	0.997	0.001
0.001	0.921	0.001	0.077
0.001	0.001	0.997	0.001
0.952	0.001	0.001	0.046
>TGTGGGTT	25-TGTGGGTT	10.965072	-75.823632	0	T:481.0(1.90%),B:252.0(1.04%),P:1e-32	Tpos:97.2,Tstd:51.0,Bpos:98.8,Bstd:68.1,StrandBias:-0.2,Multiplicity:1.01
0.001	0.001	0.001	0.997
0.001	0.001	0.997	0.001
0.001	0.001	0.001	0.997
0.001	0.001	0.997	0.001
0.001	0.097	0.901	0.001
0.001	0.001	0.997	0.001
0.001	0.001	0.001	0.997
0.001	0.001	0.001	0.997
