# Supplementary material for: Genome-wide CRISPR Screens in T Helper Cells Reveal Pervasive Crosstalk between Activation and Differentiation
Source: Cell. 2019 Feb 7;176(4):882–896.e18. doi: 10.1016/j.cell.2018.11.044 (PMC6370901; doi:10.1016/j.cell.2018.11.044)
Supplement: Data S2. Processed Data from All the Steps of the Analysis, Related to Figure 1 [file mmc2.zip › supplemental data/motif analysis/Stat6_SRX021632_homer/knownResults.txt]

Motif Name	Consensus	P-value	Log P-value	q-value (Benjamini)	# of Target Sequences with Motif(of 25281)	% of Target Sequences with Motif	# of Background Sequences with Motif(of 24165)	% of Background Sequences with Motif
Fra2(bZIP)/Striatum-Fra2-ChIP-Seq(GSE43429)/Homer	GGATGACTCATC	1e-2598	-5.983e+03	0.0000	5711.0	22.59%	908.6	3.76%
Fra1(bZIP)/BT549-Fra1-ChIP-Seq(GSE46166)/Homer	NNATGASTCATH	1e-2581	-5.945e+03	0.0000	6052.0	23.94%	1045.3	4.33%
BATF(bZIP)/Th17-BATF-ChIP-Seq(GSE39756)/Homer	DATGASTCAT	1e-2564	-5.905e+03	0.0000	6574.0	26.00%	1266.4	5.25%
Atf3(bZIP)/GBM-ATF3-ChIP-Seq(GSE33912)/Homer	DATGASTCATHN	1e-2560	-5.897e+03	0.0000	6640.0	26.26%	1296.2	5.37%
JunB(bZIP)/DendriticCells-Junb-ChIP-Seq(GSE36099)/Homer	RATGASTCAT	1e-2526	-5.819e+03	0.0000	6110.0	24.17%	1094.1	4.53%
AP-1(bZIP)/ThioMac-PU.1-ChIP-Seq(GSE21512)/Homer	VTGACTCATC	1e-2415	-5.562e+03	0.0000	6822.0	26.98%	1458.9	6.04%
Fosl2(bZIP)/3T3L1-Fosl2-ChIP-Seq(GSE56872)/Homer	NATGASTCABNN	1e-2373	-5.466e+03	0.0000	4742.0	18.76%	656.4	2.72%
Jun-AP1(bZIP)/K562-cJun-ChIP-Seq(GSE31477)/Homer	GATGASTCATCN	1e-2141	-4.932e+03	0.0000	3884.0	15.36%	463.3	1.92%
CTCF(Zf)/CD4+-CTCF-ChIP-Seq(Barski_et_al.)/Homer	AYAGTGCCMYCTRGTGGCCA	1e-2109	-4.858e+03	0.0000	3367.0	13.32%	328.0	1.36%
BORIS(Zf)/K562-CTCFL-ChIP-Seq(GSE32465)/Homer	CNNBRGCGCCCCCTGSTGGC	1e-1577	-3.632e+03	0.0000	3684.0	14.57%	606.3	2.51%
Fli1(ETS)/CD8-FLI-ChIP-Seq(GSE20898)/Homer	NRYTTCCGGH	1e-1506	-3.468e+03	0.0000	8471.0	33.51%	3159.3	13.09%
ETS1(ETS)/Jurkat-ETS1-ChIP-Seq(GSE17954)/Homer	ACAGGAAGTG	1e-1382	-3.182e+03	0.0000	7601.0	30.07%	2758.5	11.43%
ERG(ETS)/VCaP-ERG-ChIP-Seq(GSE14097)/Homer	ACAGGAAGTG	1e-1310	-3.018e+03	0.0000	9366.0	37.05%	4027.3	16.68%
STAT6(Stat)/Macrophage-Stat6-ChIP-Seq(GSE38377)/Homer	TTCCKNAGAA	1e-1285	-2.960e+03	0.0000	4316.0	17.07%	1036.7	4.29%
Etv2(ETS)/ES-ER71-ChIP-Seq(GSE59402)/Homer(0.967)	NNAYTTCCTGHN	1e-1280	-2.948e+03	0.0000	6694.0	26.48%	2321.1	9.61%
ETV1(ETS)/GIST48-ETV1-ChIP-Seq(GSE22441)/Homer	AACCGGAAGT	1e-1215	-2.798e+03	0.0000	8826.0	34.91%	3793.7	15.71%
STAT6(Stat)/CD4-Stat6-ChIP-Seq(GSE22104)/Homer	ABTTCYYRRGAA	1e-1206	-2.777e+03	0.0000	4061.0	16.06%	973.6	4.03%
GABPA(ETS)/Jurkat-GABPa-ChIP-Seq(GSE17954)/Homer	RACCGGAAGT	1e-1171	-2.698e+03	0.0000	6810.0	26.94%	2521.4	10.44%
Bach2(bZIP)/OCILy7-Bach2-ChIP-Seq(GSE44420)/Homer	TGCTGAGTCA	1e-1026	-2.364e+03	0.0000	2365.0	9.35%	374.9	1.55%
Elk1(ETS)/Hela-Elk1-ChIP-Seq(GSE31477)/Homer	HACTTCCGGY	1e-899	-2.071e+03	0.0000	5185.0	20.51%	1865.3	7.73%
EWS:FLI1-fusion(ETS)/SK_N_MC-EWS:FLI1-ChIP-Seq(SRA014231)/Homer	VACAGGAAAT	1e-885	-2.040e+03	0.0000	4591.0	18.16%	1533.9	6.35%
Elk4(ETS)/Hela-Elk4-ChIP-Seq(GSE31477)/Homer	NRYTTCCGGY	1e-878	-2.022e+03	0.0000	5142.0	20.34%	1865.8	7.73%
EWS:ERG-fusion(ETS)/CADO_ES1-EWS:ERG-ChIP-Seq(SRA014231)/Homer	ATTTCCTGTN	1e-856	-1.972e+03	0.0000	4398.0	17.40%	1456.4	6.03%
ELF1(ETS)/Jurkat-ELF1-ChIP-Seq(SRA014231)/Homer	AVCCGGAAGT	1e-803	-1.850e+03	0.0000	4653.0	18.41%	1665.2	6.90%
Ets1-distal(ETS)/CD4+-PolII-ChIP-Seq(Barski_et_al.)/Homer	MACAGGAAGT	1e-759	-1.750e+03	0.0000	2745.0	10.86%	684.7	2.84%
ETS(ETS)/Promoter/Homer	AACCGGAAGT	1e-722	-1.663e+03	0.0000	3517.0	13.91%	1110.4	4.60%
EHF(ETS)/LoVo-EHF-ChIP-Seq(GSE49402)/Homer	AVCAGGAAGT	1e-708	-1.632e+03	0.0000	6711.0	26.55%	3155.1	13.07%
STAT5(Stat)/mCD4+-Stat5-ChIP-Seq(GSE12346)/Homer	RTTTCTNAGAAA	1e-561	-1.294e+03	0.0000	2315.0	9.16%	637.3	2.64%
ELF3(ETS)/PDAC-ELF3-ChIP-Seq(GSE64557)/Homer	ANCAGGAAGT	1e-543	-1.252e+03	0.0000	4092.0	16.19%	1676.8	6.94%
STAT1(Stat)/HelaS3-STAT1-ChIP-Seq(GSE12782)/Homer	NATTTCCNGGAAAT	1e-532	-1.225e+03	0.0000	1999.0	7.91%	509.2	2.11%
RUNX1(Runt)/Jurkat-RUNX1-ChIP-Seq(GSE29180)/Homer	AAACCACARM	1e-531	-1.224e+03	0.0000	5112.0	20.22%	2372.6	9.83%
Usf2(bHLH)/C2C12-Usf2-ChIP-Seq(GSE36030)/Homer	GTCACGTGGT	1e-525	-1.211e+03	0.0000	2471.0	9.77%	750.8	3.11%
PU.1(ETS)/ThioMac-PU.1-ChIP-Seq(GSE21512)/Homer	AGAGGAAGTG	1e-506	-1.165e+03	0.0000	3228.0	12.77%	1198.2	4.96%
RUNX(Runt)/HPC7-Runx1-ChIP-Seq(GSE22178)/Homer	SAAACCACAG	1e-467	-1.076e+03	0.0000	3926.0	15.53%	1692.4	7.01%
USF1(bHLH)/GM12878-Usf1-ChIP-Seq(GSE32465)/Homer	SGTCACGTGR	1e-456	-1.051e+03	0.0000	3092.0	12.23%	1184.2	4.90%
RUNX-AML(Runt)/CD4+-PolII-ChIP-Seq(Barski_et_al.)/Homer	GCTGTGGTTW	1e-454	-1.046e+03	0.0000	3736.0	14.78%	1590.1	6.59%
SPDEF(ETS)/VCaP-SPDEF-ChIP-Seq(SRA014231)/Homer	ASWTCCTGBT	1e-436	-1.004e+03	0.0000	5173.0	20.46%	2608.4	10.80%
ELF5(ETS)/T47D-ELF5-ChIP-Seq(GSE30407)/Homer	ACVAGGAAGT	1e-424	-9.783e+02	0.0000	3971.0	15.71%	1796.3	7.44%
TFE3(bHLH)/MEF-TFE3-ChIP-Seq(GSE75757)/Homer	GTCACGTGACYV	1e-420	-9.684e+02	0.0000	1119.0	4.43%	204.8	0.85%
Sp5(Zf)/mES-Sp5.Flag-ChIP-Seq(GSE72989)/Homer	RGKGGGCGGAGC	1e-419	-9.670e+02	0.0000	6265.0	24.78%	3454.8	14.31%
E-box(bHLH)/Promoter/Homer	SSGGTCACGTGA	1e-410	-9.444e+02	0.0000	1110.0	4.39%	206.6	0.86%
STAT4(Stat)/CD4-Stat4-ChIP-Seq(GSE22104)/Homer	NYTTCCWGGAAR	1e-403	-9.300e+02	0.0000	3959.0	15.66%	1827.4	7.57%
RUNX2(Runt)/PCa-RUNX2-ChIP-Seq(GSE33889)/Homer	NWAACCACADNN	1e-403	-9.292e+02	0.0000	4200.0	16.61%	1992.2	8.25%
ETS:RUNX(ETS,Runt)/Jurkat-RUNX1-ChIP-Seq(GSE17954)/Homer	RCAGGATGTGGT	1e-396	-9.137e+02	0.0000	1160.0	4.59%	233.1	0.97%
MITF(bHLH)/MastCells-MITF-ChIP-Seq(GSE48085)/Homer	RTCATGTGAC	1e-396	-9.133e+02	0.0000	4426.0	17.51%	2163.3	8.96%
Stat3+il21(Stat)/CD4-Stat3-ChIP-Seq(GSE19198)/Homer	SVYTTCCNGGAARB	1e-392	-9.036e+02	0.0000	3440.0	13.61%	1503.5	6.23%
KLF14(Zf)/HEK293-KLF14.GFP-ChIP-Seq(GSE58341)/Homer	RGKGGGCGKGGC	1e-375	-8.638e+02	0.0000	8781.0	34.73%	5600.8	23.20%
CLOCK(bHLH)/Liver-Clock-ChIP-Seq(GSE39860)/Homer	GHCACGTG	1e-358	-8.245e+02	0.0000	3318.0	13.12%	1484.4	6.15%
Sp1(Zf)/Promoter/Homer	GGCCCCGCCCCC	1e-347	-8.007e+02	0.0000	2907.0	11.50%	1235.3	5.12%
KLF3(Zf)/MEF-Klf3-ChIP-Seq(GSE44748)/Homer	NRGCCCCRCCCHBNN	1e-328	-7.568e+02	0.0000	3691.0	14.60%	1794.6	7.43%
Stat3(Stat)/mES-Stat3-ChIP-Seq(GSE11431)/Homer	CTTCCGGGAA	1e-315	-7.267e+02	0.0000	2669.0	10.56%	1137.3	4.71%
bHLHE40(bHLH)/HepG2-BHLHE40-ChIP-Seq(GSE31477)/Homer	KCACGTGMCN	1e-303	-6.987e+02	0.0000	2185.0	8.64%	855.3	3.54%
Bach1(bZIP)/K562-Bach1-ChIP-Seq(GSE31477)/Homer	AWWNTGCTGAGTCAT	1e-297	-6.856e+02	0.0000	698.0	2.76%	110.4	0.46%
KLF5(Zf)/LoVo-KLF5-ChIP-Seq(GSE49402)/Homer	DGGGYGKGGC	1e-294	-6.779e+02	0.0000	6885.0	27.23%	4315.4	17.87%
CRE(bZIP)/Promoter/Homer	CSGTGACGTCAC	1e-282	-6.497e+02	0.0000	1787.0	7.07%	649.4	2.69%
NF-E2(bZIP)/K562-NFE2-ChIP-Seq(GSE31477)/Homer	GATGACTCAGCA	1e-275	-6.335e+02	0.0000	735.0	2.91%	134.9	0.56%
Ronin(THAP)/ES-Thap11-ChIP-Seq(GSE51522)/Homer	RACTACAACTCCCAGVAKGC	1e-260	-6.009e+02	0.0000	593.0	2.35%	90.3	0.37%
KLF6(Zf)/PDAC-KLF6-ChIP-Seq(GSE64557)/Homer	MKGGGYGTGGCC	1e-259	-5.969e+02	0.0000	5525.0	21.85%	3345.8	13.86%
Nrf2(bZIP)/Lymphoblast-Nrf2-ChIP-Seq(GSE37589)/Homer	HTGCTGAGTCAT	1e-257	-5.918e+02	0.0000	662.0	2.62%	116.6	0.48%
c-Myc(bHLH)/LNCAP-cMyc-ChIP-Seq(Unpublished)/Homer	VCCACGTG	1e-254	-5.865e+02	0.0000	3005.0	11.89%	1478.1	6.12%
MafK(bZIP)/C2C12-MafK-ChIP-Seq(GSE36030)/Homer	GCTGASTCAGCA	1e-231	-5.320e+02	0.0000	1509.0	5.97%	556.1	2.30%
NFAT:AP1(RHD,bZIP)/Jurkat-NFATC1-ChIP-Seq(Jolma_et_al.)/Homer	SARTGGAAAAWRTGAGTCAB	1e-216	-4.985e+02	0.0000	941.0	3.72%	265.3	1.10%
Atf2(bZIP)/3T3L1-Atf2-ChIP-Seq(GSE56872)/Homer	NRRTGACGTCAT	1e-206	-4.764e+02	0.0000	1619.0	6.40%	657.5	2.72%
PU.1-IRF(ETS:IRF)/Bcell-PU.1-ChIP-Seq(GSE21512)/Homer	MGGAAGTGAAAC	1e-206	-4.756e+02	0.0000	4955.0	19.60%	3075.0	12.74%
Klf9(Zf)/GBM-Klf9-ChIP-Seq(GSE62211)/Homer	GCCACRCCCACY	1e-206	-4.748e+02	0.0000	2856.0	11.30%	1486.8	6.16%
Gata6(Zf)/HUG1N-GATA6-ChIP-Seq(GSE51936)/Homer	YCTTATCTBN	1e-203	-4.695e+02	0.0000	2803.0	11.09%	1454.8	6.03%
Atf1(bZIP)/K562-ATF1-ChIP-Seq(GSE31477)/Homer	GATGACGTCA	1e-203	-4.691e+02	0.0000	2658.0	10.51%	1352.2	5.60%
Atf7(bZIP)/3T3L1-Atf7-ChIP-Seq(GSE56872)/Homer	NGRTGACGTCAY	1e-198	-4.574e+02	0.0000	2093.0	8.28%	976.5	4.04%
Gata1(Zf)/K562-GATA1-ChIP-Seq(GSE18829)/Homer	SAGATAAGRV	1e-196	-4.521e+02	0.0000	1985.0	7.85%	909.6	3.77%
GFY-Staf(?,Zf)/Promoter/Homer	RACTACAATTCCCAGAAKGC	1e-195	-4.497e+02	0.0000	678.0	2.68%	159.0	0.66%
Max(bHLH)/K562-Max-ChIP-Seq(GSE31477)/Homer	RCCACGTGGYYN	1e-192	-4.425e+02	0.0000	3271.0	12.94%	1825.3	7.56%
n-Myc(bHLH)/mES-nMyc-ChIP-Seq(GSE11431)/Homer	VRCCACGTGG	1e-190	-4.389e+02	0.0000	3430.0	13.57%	1948.2	8.07%
Gata2(Zf)/K562-GATA2-ChIP-Seq(GSE18829)/Homer	BBCTTATCTS	1e-188	-4.340e+02	0.0000	2173.0	8.60%	1051.8	4.36%
Klf4(Zf)/mES-Klf4-ChIP-Seq(GSE11431)/Homer	GCCACACCCA	1e-187	-4.321e+02	0.0000	2414.0	9.55%	1219.8	5.05%
GFY(?)/Promoter/Homer	ACTACAATTCCC	1e-185	-4.260e+02	0.0000	650.0	2.57%	154.3	0.64%
Gata4(Zf)/Heart-Gata4-ChIP-Seq(GSE35151)/Homer	NBWGATAAGR	1e-182	-4.206e+02	0.0000	3011.0	11.91%	1660.1	6.88%
GATA3(Zf)/iTreg-Gata3-ChIP-Seq(GSE20898)/Homer	AGATAASR	1e-178	-4.102e+02	0.0000	4114.0	16.27%	2512.3	10.41%
SpiB(ETS)/OCILY3-SPIB-ChIP-Seq(GSE56857)/Homer	AAAGRGGAAGTG	1e-172	-3.971e+02	0.0000	1248.0	4.94%	485.8	2.01%
JunD(bZIP)/K562-JunD-ChIP-Seq/Homer	ATGACGTCATCN	1e-171	-3.944e+02	0.0000	713.0	2.82%	194.2	0.80%
c-Jun-CRE(bZIP)/K562-cJun-ChIP-Seq(GSE31477)/Homer	ATGACGTCATCY	1e-163	-3.776e+02	0.0000	1420.0	5.62%	604.4	2.50%
Bcl6(Zf)/Liver-Bcl6-ChIP-Seq(GSE31578)/Homer	NNNCTTTCCAGGAAA	1e-141	-3.262e+02	0.0000	4486.0	17.74%	2949.5	12.22%
BMAL1(bHLH)/Liver-Bmal1-ChIP-Seq(GSE39860)/Homer	GNCACGTG	1e-136	-3.139e+02	0.0000	6635.0	26.25%	4775.7	19.78%
IRF8(IRF)/BMDM-IRF8-ChIP-Seq(GSE77884)/Homer	GRAASTGAAAST	1e-133	-3.073e+02	0.0000	1432.0	5.66%	669.0	2.77%
CTCF-SatelliteElement(Zf?)/CD4+-CTCF-ChIP-Seq(Barski_et_al.)/Homer	TGCAGTTCCMVNWRTGGCCA	1e-117	-2.704e+02	0.0000	240.0	0.95%	32.0	0.13%
Egr2(Zf)/Thymocytes-Egr2-ChIP-Seq(GSE34254)/Homer	NGCGTGGGCGGR	1e-114	-2.637e+02	0.0000	1308.0	5.17%	626.8	2.60%
IRF:BATF(IRF:bZIP)/pDC-Irf8-ChIP-Seq(GSE66899)/Homer	CTTTCANTATGACTV	1e-113	-2.612e+02	0.0000	532.0	2.10%	158.8	0.66%
Maz(Zf)/HepG2-Maz-ChIP-Seq(GSE31477)/Homer	GGGGGGGG	1e-113	-2.606e+02	0.0000	5767.0	22.81%	4158.4	17.22%
GATA(Zf),IR4/iTreg-Gata3-ChIP-Seq(GSE20898)/Homer	NAGATWNBNATCTNN	1e-107	-2.469e+02	0.0000	376.0	1.49%	89.4	0.37%
NPAS2(bHLH)/Liver-NPAS2-ChIP-Seq(GSE39860)/Homer	KCCACGTGAC	1e-107	-2.466e+02	0.0000	4258.0	16.84%	2920.2	12.09%
Egr1(Zf)/K562-Egr1-ChIP-Seq(GSE32465)/Homer	TGCGTGGGYG	1e-105	-2.421e+02	0.0000	3476.0	13.75%	2291.0	9.49%
NPAS(bHLH)/Liver-NPAS-ChIP-Seq(GSE39860)/Homer	NVCACGTG	1e-105	-2.419e+02	0.0000	5791.0	22.91%	4225.2	17.50%
IRF2(IRF)/Erythroblas-IRF2-ChIP-Seq(GSE36985)/Homer	GAAASYGAAASY	1e-102	-2.367e+02	0.0000	606.0	2.40%	209.1	0.87%
GATA(Zf),IR3/iTreg-Gata3-ChIP-Seq(GSE20898)/Homer	NNNNNBAGATAWYATCTVHN	1e-102	-2.359e+02	0.0000	587.0	2.32%	199.7	0.83%
MafA(bZIP)/Islet-MafA-ChIP-Seq(GSE30298)/Homer	TGCTGACTCA	1e-98	-2.279e+02	0.0000	3115.0	12.32%	2027.4	8.40%
Tgif2(Homeobox)/mES-Tgif2-ChIP-Seq(GSE55404)/Homer	TGTCANYT	1e-94	-2.173e+02	0.0000	9543.0	37.75%	7632.3	31.61%
MafB(bZIP)/BMM-Mafb-ChIP-Seq(GSE75722)/Homer	WNTGCTGASTCAGCANWTTY	1e-88	-2.043e+02	0.0000	1649.0	6.52%	933.3	3.87%
PU.1:IRF8(ETS:IRF)/pDC-Irf8-ChIP-Seq(GSE66899)/Homer	GGAAGTGAAAST	1e-87	-2.017e+02	0.0000	812.0	3.21%	355.7	1.47%
bZIP:IRF(bZIP,IRF)/Th17-BatF-ChIP-Seq(GSE39756)/Homer	NAGTTTCABTHTGACTNW	1e-75	-1.748e+02	0.0000	1496.0	5.92%	860.7	3.56%
IRF3(IRF)/BMDM-Irf3-ChIP-Seq(GSE67343)/Homer	AGTTTCAKTTTC	1e-74	-1.723e+02	0.0000	1174.0	4.64%	629.6	2.61%
NFY(CCAAT)/Promoter/Homer	RGCCAATSRG	1e-73	-1.699e+02	0.0000	2773.0	10.97%	1866.3	7.73%
NRF1(NRF)/MCF7-NRF1-ChIP-Seq(Unpublished)/Homer	CTGCGCATGCGC	1e-68	-1.575e+02	0.0000	1338.0	5.29%	767.4	3.18%
c-Myc(bHLH)/mES-cMyc-ChIP-Seq(GSE11431)/Homer	VVCCACGTGG	1e-59	-1.372e+02	0.0000	2075.0	8.21%	1371.4	5.68%
EKLF(Zf)/Erythrocyte-Klf1-ChIP-Seq(GSE20478)/Homer	NWGGGTGTGGCY	1e-59	-1.364e+02	0.0000	1029.0	4.07%	569.5	2.36%
IRF1(IRF)/PBMC-IRF1-ChIP-Seq(GSE43036)/Homer	GAAAGTGAAAGT	1e-57	-1.332e+02	0.0000	596.0	2.36%	274.0	1.13%
ISRE(IRF)/ThioMac-LPS-Expression(GSE23622)/Homer	AGTTTCASTTTC	1e-52	-1.203e+02	0.0000	323.0	1.28%	115.8	0.48%
IRF4(IRF)/GM12878-IRF4-ChIP-Seq(GSE32465)/Homer	ACTGAAACCA	1e-51	-1.191e+02	0.0000	1441.0	5.70%	905.6	3.75%
NRF(NRF)/Promoter/Homer	STGCGCATGCGC	1e-49	-1.141e+02	0.0000	1432.0	5.66%	907.5	3.76%
Foxo1(Forkhead)/RAW-Foxo1-ChIP-Seq(Fan_et_al.)/Homer	CTGTTTAC	1e-48	-1.124e+02	0.0000	5229.0	20.68%	4128.1	17.10%
NFkB-p65-Rel(RHD)/ThioMac-LPS-Expression(GSE23622)/Homer	GGAAATTCCC	1e-47	-1.097e+02	0.0000	273.0	1.08%	93.1	0.39%
E2F4(E2F)/K562-E2F4-ChIP-Seq(GSE31477)/Homer	GGCGGGAAAH	1e-43	-9.915e+01	0.0000	2011.0	7.95%	1403.8	5.81%
NFkB-p65(RHD)/GM12787-p65-ChIP-Seq(GSE19485)/Homer	WGGGGATTTCCC	1e-41	-9.582e+01	0.0000	1373.0	5.43%	895.5	3.71%
NFAT(RHD)/Jurkat-NFATC1-ChIP-Seq(Jolma_et_al.)/Homer	ATTTTCCATT	1e-41	-9.574e+01	0.0000	2223.0	8.79%	1587.9	6.58%
Rfx6(HTH)/Min6b1-Rfx6.HA-ChIP-Seq(GSE62844)/Homer	TGTTKCCTAGCAACM	1e-38	-8.846e+01	0.0000	3570.0	14.12%	2759.0	11.43%
YY1(Zf)/Promoter/Homer	CAAGATGGCGGC	1e-38	-8.797e+01	0.0000	535.0	2.12%	276.2	1.14%
Tgif1(Homeobox)/mES-Tgif1-ChIP-Seq(GSE55404)/Homer	YTGWCADY	1e-37	-8.673e+01	0.0000	8410.0	33.27%	7127.2	29.52%
Unknown-ESC-element(?)/mES-Nanog-ChIP-Seq(GSE11724)/Homer	CACAGCAGGGGG	1e-37	-8.544e+01	0.0000	1910.0	7.56%	1354.1	5.61%
KLF10(Zf)/HEK293-KLF10.GFP-ChIP-Seq(GSE58341)/Homer	GGGGGTGTGTCC	1e-35	-8.284e+01	0.0000	3272.0	12.94%	2520.2	10.44%
ZNF143|STAF(Zf)/CUTLL-ZNF143-ChIP-Seq(GSE29600)/Homer	ATTTCCCAGVAKSCY	1e-35	-8.223e+01	0.0000	1348.0	5.33%	903.1	3.74%
Rfx2(HTH)/LoVo-RFX2-ChIP-Seq(GSE49402)/Homer	GTTGCCATGGCAACM	1e-28	-6.664e+01	0.0000	467.0	1.85%	253.9	1.05%
Meis1(Homeobox)/MastCells-Meis1-ChIP-Seq(GSE48085)/Homer	VGCTGWCAVB	1e-28	-6.488e+01	0.0000	5255.0	20.79%	4358.5	18.05%
Tbet(T-box)/CD8-Tbet-ChIP-Seq(GSE33802)/Homer	AGGTGTGAAM	1e-27	-6.418e+01	0.0000	2825.0	11.17%	2200.1	9.11%
RFX(HTH)/K562-RFX3-ChIP-Seq(SRA012198)/Homer	CGGTTGCCATGGCAAC	1e-27	-6.360e+01	0.0000	428.0	1.69%	229.2	0.95%
Atf4(bZIP)/MEF-Atf4-ChIP-Seq(GSE35681)/Homer	MTGATGCAAT	1e-27	-6.265e+01	0.0000	652.0	2.58%	395.1	1.64%
Chop(bZIP)/MEF-Chop-ChIP-Seq(GSE35681)/Homer	ATTGCATCAT	1e-26	-6.142e+01	0.0000	521.0	2.06%	299.2	1.24%
NFkB-p50,p52(RHD)/Monocyte-p50-ChIP-Chip(Schreiber_et_al.)/Homer	GGGGGAATCCCC	1e-25	-5.960e+01	0.0000	383.0	1.51%	202.8	0.84%
GATA3(Zf),DR4/iTreg-Gata3-ChIP-Seq(GSE20898)/Homer	AGATGKDGAGATAAG	1e-25	-5.940e+01	0.0000	254.0	1.00%	115.2	0.48%
Tcf3(HMG)/mES-Tcf3-ChIP-Seq(GSE11724)/Homer	ASWTCAAAGG	1e-25	-5.813e+01	0.0000	806.0	3.19%	522.2	2.16%
GFX(?)/Promoter/Homer	ATTCTCGCGAGA	1e-24	-5.582e+01	0.0000	179.0	0.71%	71.6	0.30%
Tbx5(T-box)/HL1-Tbx5.biotin-ChIP-Seq(GSE21529)/Homer	AGGTGTCA	1e-24	-5.537e+01	0.0000	9283.0	36.72%	8128.0	33.66%
MYB(HTH)/ERMYB-Myb-ChIPSeq(GSE22095)/Homer	GGCVGTTR	1e-23	-5.398e+01	0.0000	5132.0	20.30%	4305.3	17.83%
Zfp281(Zf)/ES-Zfp281-ChIP-Seq(GSE81042)/Homer	CCCCTCCCCCAC	1e-23	-5.382e+01	0.0000	980.0	3.88%	670.2	2.78%
Tcf4(HMG)/Hct116-Tcf4-ChIP-Seq(SRA012054)/Homer	ASATCAAAGGVA	1e-22	-5.194e+01	0.0000	1340.0	5.30%	971.8	4.02%
Pdx1(Homeobox)/Islet-Pdx1-ChIP-Seq(SRA008281)/Homer	YCATYAATCA	1e-21	-5.046e+01	0.0000	1946.0	7.70%	1490.7	6.17%
HIF-1a(bHLH)/MCF7-HIF1a-ChIP-Seq(GSE28352)/Homer	TACGTGCV	1e-21	-5.045e+01	0.0000	932.0	3.69%	639.3	2.65%
X-box(HTH)/NPC-H3K4me1-ChIP-Seq(GSE16256)/Homer	GGTTGCCATGGCAA	1e-21	-4.947e+01	0.0000	411.0	1.63%	235.2	0.97%
GATA3(Zf),DR8/iTreg-Gata3-ChIP-Seq(GSE20898)/Homer	AGATSTNDNNDSAGATAASN	1e-21	-4.854e+01	0.0000	276.0	1.09%	140.2	0.58%
CEBP:AP1(bZIP)/ThioMac-CEBPb-ChIP-Seq(GSE21512)/Homer	DRTGTTGCAA	1e-19	-4.582e+01	0.0000	1660.0	6.57%	1261.8	5.23%
Nur77(NR)/K562-NR4A1-ChIP-Seq(GSE31363)/Homer	TGACCTTTNCNT	1e-19	-4.431e+01	0.0000	441.0	1.74%	265.6	1.10%
BMYB(HTH)/Hela-BMYB-ChIP-Seq(GSE27030)/Homer	NHAACBGYYV	1e-18	-4.280e+01	0.0000	4213.0	16.66%	3536.1	14.65%
Rfx1(HTH)/NPC-H3K4me1-ChIP-Seq(GSE16256)/Homer	KGTTGCCATGGCAA	1e-18	-4.246e+01	0.0000	677.0	2.68%	452.4	1.87%
Zic3(Zf)/mES-Zic3-ChIP-Seq(GSE37889)/Homer	GGCCYCCTGCTGDGH	1e-17	-4.084e+01	0.0000	1936.0	7.66%	1518.7	6.29%
TCFL2(HMG)/K562-TCF7L2-ChIP-Seq(GSE29196)/Homer	ACWTCAAAGG	1e-15	-3.633e+01	0.0000	300.0	1.19%	172.0	0.71%
Six2(Homeobox)/NephronProgenitor-Six2-ChIP-Seq(GSE39837)/Homer	GWAAYHTGAKMC	1e-15	-3.584e+01	0.0000	2409.0	9.53%	1956.8	8.10%
ETS:E-box(ETS,bHLH)/HPC7-Scl-ChIP-Seq(GSE22178)/Homer	AGGAARCAGCTG	1e-15	-3.547e+01	0.0000	324.0	1.28%	191.1	0.79%
E2F3(E2F)/MEF-E2F3-ChIP-Seq(GSE71376)/Homer	BTKGGCGGGAAA	1e-13	-3.199e+01	0.0000	2314.0	9.15%	1891.5	7.83%
GATA:SCL(Zf,bHLH)/Ter119-SCL-ChIP-Seq(GSE18720)/Homer	CRGCTGBNGNSNNSAGATAA	1e-13	-3.129e+01	0.0000	306.0	1.21%	184.8	0.77%
HIF-1b(HLH)/T47D-HIF1b-ChIP-Seq(GSE59937)/Homer	RTACGTGC	1e-13	-3.085e+01	0.0000	3976.0	15.73%	3396.3	14.07%
Rbpj1(?)/Panc1-Rbpj1-ChIP-Seq(GSE47459)/Homer	HTTTCCCASG	1e-13	-3.023e+01	0.0000	3889.0	15.38%	3321.8	13.76%
AMYB(HTH)/Testes-AMYB-ChIP-Seq(GSE44588)/Homer	TGGCAGTTGG	1e-12	-2.958e+01	0.0000	4252.0	16.82%	3657.8	15.15%
ZBTB33(Zf)/GM12878-ZBTB33-ChIP-Seq(GSE32465)/Homer	GGVTCTCGCGAGAAC	1e-12	-2.809e+01	0.0000	278.0	1.10%	168.3	0.70%
E2F7(E2F)/Hela-E2F7-ChIP-Seq(GSE32673)/Homer	VDTTTCCCGCCA	1e-11	-2.726e+01	0.0000	501.0	1.98%	345.9	1.43%
Nanog(Homeobox)/mES-Nanog-ChIP-Seq(GSE11724)/Homer	RGCCATTAAC	1e-10	-2.308e+01	0.0000	9715.0	38.43%	8810.6	36.49%
Six1(Homeobox)/Myoblast-Six1-ChIP-Chip(GSE20150)/Homer	GKVTCADRTTWC	1e-9	-2.286e+01	0.0000	657.0	2.60%	486.5	2.01%
NeuroD1(bHLH)/Islet-NeuroD1-ChIP-Seq(GSE30298)/Homer	GCCATCTGTT	1e-9	-2.140e+01	0.0000	2171.0	8.59%	1823.5	7.55%
T1ISRE(IRF)/ThioMac-Ifnb-Expression/Homer	ACTTTCGTTTCT	1e-9	-2.108e+01	0.0000	58.0	0.23%	22.6	0.09%
PAX3:FKHR-fusion(Paired,Homeobox)/Rh4-PAX3:FKHR-ChIP-Seq(GSE19063)/Homer	ACCRTGACTAATTNN	1e-8	-1.964e+01	0.0000	449.0	1.78%	322.1	1.33%
PAX5(Paired,Homeobox),condensed/GM12878-PAX5-ChIP-Seq(GSE32465)/Homer	GTCACGCTCSCTGM	1e-8	-1.853e+01	0.0000	381.0	1.51%	269.4	1.12%
HLF(bZIP)/HSC-HLF.Flag-ChIP-Seq(GSE69817)/Homer	RTTATGYAAB	1e-7	-1.746e+01	0.0000	1455.0	5.76%	1205.4	4.99%
MafF(bZIP)/HepG2-MafF-ChIP-Seq(GSE31477)/Homer	HWWGTCAGCAWWTTT	1e-7	-1.680e+01	0.0000	527.0	2.08%	396.5	1.64%
E2F6(E2F)/Hela-E2F6-ChIP-Seq(GSE31477)/Homer	GGCGGGAARN	1e-6	-1.579e+01	0.0000	1854.0	7.33%	1574.4	6.52%
SCL(bHLH)/HPC7-Scl-ChIP-Seq(GSE13511)/Homer	AVCAGCTG	1e-6	-1.551e+01	0.0000	12543.0	49.61%	11592.3	48.01%
CEBP(bZIP)/ThioMac-CEBPb-ChIP-Seq(GSE21512)/Homer	ATTGCGCAAC	1e-6	-1.463e+01	0.0000	1199.0	4.74%	993.4	4.11%
Pknox1(Homeobox)/ES-Prep1-ChIP-Seq(GSE63282)/Homer	SCTGTCAVTCAV	1e-5	-1.349e+01	0.0000	764.0	3.02%	614.0	2.54%
Mef2d(MADS)/Retina-Mef2d-ChIP-Seq(GSE61391)/Homer	GCTATTTTTAGC	1e-5	-1.290e+01	0.0000	303.0	1.20%	220.7	0.91%
ZNF317(Zf)/HEK293-ZNF317.GFP-ChIP-Seq(GSE58341)/Homer	GTCWGCTGTYYCTCT	1e-5	-1.230e+01	0.0000	249.0	0.98%	177.3	0.73%
Srebp2(bHLH)/HepG2-Srebp2-ChIP-Seq(GSE31477)/Homer	CGGTCACSCCAC	1e-5	-1.210e+01	0.0000	382.0	1.51%	289.6	1.20%
Oct4(POU,Homeobox)/mES-Oct4-ChIP-Seq(GSE11431)/Homer	ATTTGCATAW	1e-5	-1.210e+01	0.0000	771.0	3.05%	627.2	2.60%
ZNF467(Zf)/HEK293-ZNF467.GFP-ChIP-Seq(GSE58341)/Homer	TGGGGAAGGGCM	1e-5	-1.197e+01	0.0000	2564.0	10.14%	2253.6	9.33%
Pbx3(Homeobox)/GM12878-PBX3-ChIP-Seq(GSE32465)/Homer	SCTGTCAMTCAN	1e-5	-1.170e+01	0.0000	763.0	3.02%	622.2	2.58%
NF1(CTF)/LNCAP-NF1-ChIP-Seq(Unpublished)/Homer	CYTGGCABNSTGCCAR	1e-5	-1.155e+01	0.0000	949.0	3.75%	788.6	3.27%
Gfi1b(Zf)/HPC7-Gfi1b-ChIP-Seq(GSE22178)/Homer	MAATCACTGC	1e-4	-1.126e+01	0.0000	1502.0	5.94%	1288.6	5.34%
Hoxb4(Homeobox)/ES-Hoxb4-ChIP-Seq(GSE34014)/Homer	TGATTRATGGCY	1e-4	-1.043e+01	0.0001	411.0	1.63%	321.0	1.33%
Tcf12(bHLH)/GM12878-Tcf12-ChIP-Seq(GSE32465)/Homer	VCAGCTGYTG	1e-4	-1.013e+01	0.0001	2726.0	10.78%	2421.3	10.03%
Rfx5(HTH)/GM12878-Rfx5-ChIP-Seq(GSE31477)/Homer	SCCTAGCAACAG	1e-4	-9.817e+00	0.0001	1086.0	4.30%	922.1	3.82%
Mef2a(MADS)/HL1-Mef2a.biotin-ChIP-Seq(GSE21529)/Homer	CYAAAAATAG	1e-4	-9.616e+00	0.0001	650.0	2.57%	533.2	2.21%
Tlx?(NR)/NPC-H3K4me1-ChIP-Seq(GSE16256)/Homer	CTGGCAGSCTGCCA	1e-4	-9.410e+00	0.0002	1064.0	4.21%	905.6	3.75%
PRDM9(Zf)/Testis-DMC1-ChIP-Seq(GSE35498)/Homer	ADGGYAGYAGCATCT	1e-4	-9.403e+00	0.0002	1106.0	4.37%	943.4	3.91%
Tbx20(T-box)/Heart-Tbx20-ChIP-Seq(GSE29636)/Homer	GGTGYTGACAGS	1e-4	-9.365e+00	0.0002	618.0	2.44%	506.7	2.10%
Twist(bHLH)/HMLE-TWIST1-ChIP-Seq(Chang_et_al)/Homer	VCAKCTGGNNNCCAGMTGBN	1e-3	-9.040e+00	0.0002	349.0	1.38%	272.4	1.13%
E2F1(E2F)/Hela-E2F1-ChIP-Seq(GSE22478)/Homer	CWGGCGGGAA	1e-3	-8.973e+00	0.0003	872.0	3.45%	735.5	3.05%
Smad3(MAD)/NPC-Smad3-ChIP-Seq(GSE36673)/Homer	TWGTCTGV	1e-3	-8.773e+00	0.0003	7913.0	31.30%	7304.7	30.25%
ZSCAN22(Zf)/HEK293-ZSCAN22.GFP-ChIP-Seq(GSE58341)/Homer	SMCAGTCWGAKGGAGGAGGC	1e-3	-8.555e+00	0.0004	199.0	0.79%	146.0	0.60%
OCT:OCT(POU,Homeobox,IR1)/NPC-Brn2-ChIP-Seq(GSE35496)/Homer	ATGAATWATTCATGA	1e-3	-8.383e+00	0.0005	19.0	0.08%	7.2	0.03%
PRDM1(Zf)/Hela-PRDM1-ChIP-Seq(GSE31477)/Homer	ACTTTCACTTTC	1e-3	-8.094e+00	0.0006	1353.0	5.35%	1178.7	4.88%
CEBP:CEBP(bZIP)/MEF-Chop-ChIP-Seq(GSE35681)/Homer	NTNATGCAAYMNNHTGMAAY	1e-3	-7.899e+00	0.0007	245.0	0.97%	187.6	0.78%
FOXK2(Forkhead)/U2OS-FOXK2-ChIP-Seq(E-MTAB-2204)/Homer	SCHTGTTTACAT	1e-3	-7.881e+00	0.0007	1305.0	5.16%	1136.2	4.71%
E2F(E2F)/Hela-CellCycle-Expression/Homer	TTSGCGCGAAAA	1e-3	-7.612e+00	0.0010	218.0	0.86%	165.7	0.69%
Oct2(POU,Homeobox)/Bcell-Oct2-ChIP-Seq(GSE21512)/Homer	ATATGCAAAT	1e-3	-7.433e+00	0.0011	446.0	1.76%	364.9	1.51%
REST-NRSF(Zf)/Jurkat-NRSF-ChIP-Seq/Homer	GGMGCTGTCCATGGTGCTGA	1e-3	-7.407e+00	0.0012	29.0	0.11%	14.8	0.06%
Sox10(HMG)/SciaticNerve-Sox3-ChIP-Seq(GSE35132)/Homer	CCWTTGTYYB	1e-3	-7.052e+00	0.0017	3734.0	14.77%	3399.0	14.08%
Brn1(POU,Homeobox)/NPC-Brn1-ChIP-Seq(GSE35496)/Homer	TATGCWAATBAV	1e-2	-6.416e+00	0.0031	506.0	2.00%	423.4	1.75%
ZNF675(Zf)/HEK293-ZNF675.GFP-ChIP-Seq(GSE58341)/Homer	ARGAGGMCAAAATGW	1e-2	-6.386e+00	0.0032	258.0	1.02%	204.6	0.85%
Foxo3(Forkhead)/U2OS-Foxo3-ChIP-Seq(E-MTAB-2701)/Homer	DGTAAACA	1e-2	-5.800e+00	0.0057	1419.0	5.61%	1261.8	5.23%
OCT:OCT-short(POU,Homeobox)/NPC-OCT6-ChIP-Seq(GSE43916)/Homer	ATGCATWATGCATRW	1e-2	-5.761e+00	0.0059	988.0	3.91%	865.8	3.59%
ZNF528(Zf)/HEK293-ZNF528.GFP-ChIP-Seq(GSE58341)/Homer	AGAAATGACTTCCCT	1e-2	-5.594e+00	0.0069	16.0	0.06%	7.8	0.03%
Arnt:Ahr(bHLH)/MCF7-Arnt-ChIP-Seq(Lo_et_al.)/Homer	TBGCACGCAA	1e-2	-5.507e+00	0.0075	2101.0	8.31%	1897.4	7.86%
Srebp1a(bHLH)/HepG2-Srebp1a-ChIP-Seq(GSE31477)/Homer	RTCACSCCAY	1e-2	-5.295e+00	0.0093	518.0	2.05%	442.0	1.83%
Foxa2(Forkhead)/Liver-Foxa2-ChIP-Seq(GSE25694)/Homer	CYTGTTTACWYW	1e-2	-5.153e+00	0.0106	1587.0	6.28%	1424.9	5.90%
PBX1(Homeobox)/MCF7-PBX1-ChIP-Seq(GSE28007)/Homer	GSCTGTCACTCA	1e-2	-5.128e+00	0.0108	298.0	1.18%	245.3	1.02%
HIF2a(bHLH)/785_O-HIF2a-ChIP-Seq(GSE34871)/Homer	GCACGTACCC	1e-2	-4.680e+00	0.0169	1085.0	4.29%	965.8	4.00%
LXRE(NR),DR4/RAW-LXRb.biotin-ChIP-Seq(GSE21512)/Homer	RGGTTACTANAGGTCA	1e-1	-4.442e+00	0.0213	129.0	0.51%	100.9	0.42%
Hoxc9(Homeobox)/Ainv15-Hoxc9-ChIP-Seq(GSE21812)/Homer	GGCCATAAATCA	1e-1	-4.388e+00	0.0224	782.0	3.09%	689.2	2.85%
Zic(Zf)/Cerebellum-ZIC1.2-ChIP-Seq(GSE60731)/Homer	CCTGCTGAGH	1e-1	-4.256e+00	0.0254	2468.0	9.76%	2259.7	9.36%
Foxa3(Forkhead)/Liver-Foxa3-ChIP-Seq(GSE77670)/Homer	BSNTGTTTACWYWGN	1e-1	-4.052e+00	0.0310	591.0	2.34%	517.1	2.14%
FOXK1(Forkhead)/HEK293-FOXK1-ChIP-Seq(GSE51673)/Homer	NVWTGTTTAC	1e-1	-3.962e+00	0.0338	1981.0	7.84%	1808.7	7.49%
ZNF669(Zf)/HEK293-ZNF669.GFP-ChIP-Seq(GSE58341)/Homer	GARTGGTCATCGCCC	1e-1	-3.662e+00	0.0454	197.0	0.78%	163.0	0.68%
Reverb(NR),DR2/RAW-Reverba.biotin-ChIP-Seq(GSE45914)/Homer	GTRGGTCASTGGGTCA	1e-1	-3.472e+00	0.0546	360.0	1.42%	311.7	1.29%
CHR(?)/Hela-CellCycle-Expression/Homer	SRGTTTCAAA	1e-1	-3.402e+00	0.0583	1076.0	4.26%	972.7	4.03%
FOXP1(Forkhead)/H9-FOXP1-ChIP-Seq(GSE31006)/Homer	NYYTGTTTACHN	1e-1	-2.877e+00	0.0981	832.0	3.29%	752.7	3.12%
Tbr1(T-box)/Cortex-Tbr1-ChIP-Seq(GSE71384)/Homer	AAGGTGTKAA	1e-1	-2.695e+00	0.1171	3032.0	11.99%	2822.2	11.69%
HRE(HSF)/HepG2-HSF1-ChIP-Seq(GSE31477)/Homer	BSTTCTRGAABVTTCYAGAA	1e-1	-2.631e+00	0.1242	346.0	1.37%	305.2	1.26%
HRE(HSF)/Striatum-HSF1-ChIP-Seq(GSE38000)/Homer	TTCTAGAABNTTCTA	1e-1	-2.538e+00	0.1357	433.0	1.71%	386.8	1.60%
Nkx3.1(Homeobox)/LNCaP-Nkx3.1-ChIP-Seq(GSE28264)/Homer	AAGCACTTAA	1e-1	-2.496e+00	0.1409	6162.0	24.37%	5794.1	24.00%
CArG(MADS)/PUER-Srf-ChIP-Seq(Sullivan_et_al.)/Homer	CCATATATGGNM	1e-1	-2.414e+00	0.1521	518.0	2.05%	466.1	1.93%
ZNF692(Zf)/HEK293-ZNF692.GFP-ChIP-Seq(GSE58341)/Homer	GTGGGCCCCA	1e-1	-2.352e+00	0.1612	353.0	1.40%	314.4	1.30%
Sox9(HMG)/Limb-SOX9-ChIP-Seq(GSE73225)/Homer	AGGVNCCTTTGT	1e0	-2.195e+00	0.1876	1895.0	7.50%	1761.3	7.30%
THRa(NR)/C17.2-THRa-ChIP-Seq(GSE38347)/Homer	GGTCANYTGAGGWCA	1e0	-2.050e+00	0.2160	976.0	3.86%	899.7	3.73%
Hand2(bHLH)/Mesoderm-Hand2-ChIP-Seq(GSE61475)/Homer	TGACANARRCCAGRC	1e0	-1.874e+00	0.2564	1080.0	4.27%	1000.4	4.14%
Brachyury(T-box)/Mesoendoderm-Brachyury-ChIP-exo(GSE54963)/Homer	ANTTMRCASBNNNGTGYKAAN	1e0	-1.838e+00	0.2645	630.0	2.49%	578.2	2.39%
RAR:RXR(NR),DR5/ES-RAR-ChIP-Seq(GSE56893)/Homer	RGGTCADNNAGAGGTCAV	1e0	-1.635e+00	0.3227	80.0	0.32%	69.9	0.29%
Pax7(Paired,Homeobox),long/Myoblast-Pax7-ChIP-Seq(GSE25064)/Homer	TAATCHGATTAC	1e0	-1.626e+00	0.3239	23.0	0.09%	18.1	0.07%
Mef2c(MADS)/GM12878-Mef2c-ChIP-Seq(GSE32465)/Homer	DCYAAAAATAGM	1e0	-1.599e+00	0.3313	577.0	2.28%	532.6	2.21%
Oct6(POU,Homeobox)/NPC-Pou3f1-ChIP-Seq(GSE35496)/Homer	WATGCAAATGAG	1e0	-1.387e+00	0.4080	656.0	2.59%	610.9	2.53%
NF1-halfsite(CTF)/LNCaP-NF1-ChIP-Seq(Unpublished)/Homer	YTGCCAAG	1e0	-1.356e+00	0.4188	4363.0	17.26%	4129.5	17.10%
DUX4(Homeobox)/Myoblasts-DUX4.V5-ChIP-Seq(GSE75791)/Homer	NWTAAYCYAATCAWN	1e0	-1.203e+00	0.4859	50.0	0.20%	44.7	0.19%
Brn2(POU,Homeobox)/NPC-Brn2-ChIP-Seq(GSE35496)/Homer	ATGAATATTC	1e0	-1.096e+00	0.5382	118.0	0.47%	108.9	0.45%
HOXA2(Homeobox)/mES-Hoxa2-ChIP-Seq(Donaldson_et_al.)/Homer	GYCATCMATCAT	1e0	-1.050e+00	0.5611	175.0	0.69%	162.1	0.67%
DMRT6(DM)/Testis-DMRT6-ChIP-Seq(GSE60440)/Homer	YDGHTACAWTGTADC	1e0	-1.042e+00	0.5634	355.0	1.40%	332.2	1.38%
Fox:Ebox(Forkhead,bHLH)/Panc1-Foxa2-ChIP-Seq(GSE47459)/Homer	NNNVCTGWGYAAACASN	1e0	-1.015e+00	0.5760	2233.0	8.83%	2117.1	8.77%
Ptf1a(bHLH)/Panc1-Ptf1a-ChIP-Seq(GSE47459)/Homer	ACAGCTGTTN	1e0	-1.011e+00	0.5760	7410.0	29.31%	7052.2	29.21%
ZNF382(Zf)/HEK293-ZNF382.GFP-ChIP-Seq(GSE58341)/Homer	GNCTGTASTRNTGBCTCHTT	1e0	-9.700e-01	0.5973	56.0	0.22%	51.7	0.21%
PGR(NR)/EndoStromal-PGR-ChIP-Seq(GSE69539)/Homer	AAGAACATWHTGTTC	1e0	-8.833e-01	0.6487	471.0	1.86%	445.6	1.85%
p53(p53)/mES-cMyc-ChIP-Seq(GSE11431)/Homer	ACATGCCCGGGCAT	1e0	-8.269e-01	0.6834	39.0	0.15%	36.9	0.15%
EBNA1(EBV-virus)/Raji-EBNA1-ChIP-Seq(GSE30709)/Homer	GGYAGCAYDTGCTDCCCNNN	1e0	-7.456e-01	0.7380	30.0	0.12%	28.0	0.12%
Pitx1:Ebox(Homeobox,bHLH)/Hindlimb-Pitx1-ChIP-Seq(GSE41591)/Homer	YTAATTRAWWCCAGATGT	1e0	-7.377e-01	0.7407	263.0	1.04%	250.5	1.04%
ZNF165(Zf)/WHIM12-ZNF165-ChIP-Seq(GSE65937)/Homer	AAGGKGRCGCAGGCA	1e0	-6.885e-01	0.7748	306.0	1.21%	292.1	1.21%
Tbox:Smad(T-box,MAD)/ESCd5-Smad2_3-ChIP-Seq(GSE29422)/Homer	AGGTGHCAGACA	1e0	-6.729e-01	0.7836	471.0	1.86%	450.7	1.87%
GRE(NR),IR3/A549-GR-ChIP-Seq(GSE32465)/Homer	NRGVACABNVTGTYCY	1e0	-6.596e-01	0.7908	320.0	1.27%	306.7	1.27%
ZNF519(Zf)/HEK293-ZNF519.GFP-ChIP-Seq(GSE58341)/Homer	GAGSCCGAGC	1e0	-5.664e-01	0.8644	686.0	2.71%	659.8	2.73%
p73(p53)/Trachea-p73-ChIP-Seq(PRJNA310161)/Homer	NRRRCAWGTCCDGRCATGYY	1e0	-5.451e-01	0.8793	103.0	0.41%	100.2	0.42%
Mef2b(MADS)/HEK293-Mef2b.V5-ChIP-Seq(GSE67450)/Homer	GCTATTTTTGGM	1e0	-5.302e-01	0.8889	1221.0	4.83%	1173.8	4.86%
Zfp809(Zf)/ES-Zfp809-ChIP-Seq(GSE70799)/Homer	GGGGCTYGKCTGGGA	1e0	-5.139e-01	0.8998	486.0	1.92%	469.9	1.95%
ZNF136(Zf)/HEK293-ZNF136.GFP-ChIP-Seq(GSE58341)/Homer	YTKGATAHAGTATTCTWGGTNGGCA	1e0	-5.133e-01	0.8998	117.0	0.46%	114.7	0.48%
ZNF264(Zf)/HEK293-ZNF264.GFP-ChIP-Seq(GSE58341)/Homer	RGGGCACTAACY	1e0	-5.078e-01	0.8998	1652.0	6.53%	1587.2	6.57%
Atoh1(bHLH)/Cerebellum-Atoh1-ChIP-Seq(GSE22111)/Homer	VNRVCAGCTGGY	1e0	-4.899e-01	0.9103	2643.0	10.45%	2537.5	10.51%
Sox3(HMG)/NPC-Sox3-ChIP-Seq(GSE33059)/Homer	CCWTTGTY	1e0	-4.629e-01	0.9314	3673.0	14.53%	3525.2	14.60%
RORgt(NR)/EL4-RORgt.Flag-ChIP-Seq(GSE56019)/Homer	AAYTAGGTCA	1e0	-4.614e-01	0.9314	263.0	1.04%	256.6	1.06%
DMRT1(DM)/Testis-DMRT1-ChIP-Seq(GSE64892)/Homer	TWGHWACAWTGTWDC	1e0	-4.571e-01	0.9314	404.0	1.60%	392.3	1.63%
HOXB13(Homeobox)/ProstateTumor-HOXB13-ChIP-Seq(GSE56288)/Homer	TTTTATKRGG	1e0	-4.018e-01	0.9781	1745.0	6.90%	1683.1	6.97%
Ascl1(bHLH)/NeuralTubes-Ascl1-ChIP-Seq(GSE55840)/Homer	NNVVCAGCTGBN	1e0	-3.454e-01	1.0000	4166.0	16.48%	4009.5	16.61%
RBPJ:Ebox(?,bHLH)/Panc1-Rbpj1-ChIP-Seq(GSE47459)/Homer	GGGRAARRGRMCAGMTG	1e0	-3.379e-01	1.0000	708.0	2.80%	690.4	2.86%
Tcfcp2l1(CP2)/mES-Tcfcp2l1-ChIP-Seq(GSE11431)/Homer	NRAACCRGTTYRAACCRGYT	1e0	-3.333e-01	1.0000	323.0	1.28%	318.9	1.32%
Sox4(HMG)/proB-Sox4-ChIP-Seq(GSE50066)/Homer	YCTTTGTTCC	1e0	-3.283e-01	1.0000	1736.0	6.87%	1680.2	6.96%
HOXA9(Homeobox)/HSC-Hoxa9-ChIP-Seq(GSE33509)/Homer	GGCCATAAATCA	1e0	-3.192e-01	1.0000	1071.0	4.24%	1041.1	4.31%
FoxL2(Forkhead)/Ovary-FoxL2-ChIP-Seq(GSE60858)/Homer	WWTRTAAACAVG	1e0	-3.081e-01	1.0000	1388.0	5.49%	1347.9	5.58%
Smad2(MAD)/ES-SMAD2-ChIP-Seq(GSE29422)/Homer	CTGTCTGG	1e0	-2.941e-01	1.0000	4439.0	17.56%	4277.3	17.72%
NeuroG2(bHLH)/Fibroblast-NeuroG2-ChIP-Seq(GSE75910)/Homer	ACCATCTGTT	1e0	-2.796e-01	1.0000	3686.0	14.58%	3557.3	14.73%
Mouse_Recombination_Hotspot(Zf)/Testis-DMC1-ChIP-Seq(GSE24438)/Homer	ACTYKNATTCGTGNTACTTC	1e0	-2.703e-01	1.0000	113.0	0.45%	115.4	0.48%
p53(p53)/Saos-p53-ChIP-Seq(GSE15780)/Homer	RRCATGYCYRGRCATGYYYN	1e0	-2.568e-01	1.0000	197.0	0.78%	198.5	0.82%
p53(p53)/Saos-p53-ChIP-Seq/Homer	RRCATGYCYRGRCATGYYYN	1e0	-2.568e-01	1.0000	197.0	0.78%	198.5	0.82%
Eomes(T-box)/H9-Eomes-ChIP-Seq(GSE26097)/Homer	ATTAACACCT	1e0	-2.237e-01	1.0000	4671.0	18.48%	4510.2	18.68%
Myf5(bHLH)/GM-Myf5-ChIP-Seq(GSE24852)/Homer	BAACAGCTGT	1e0	-2.215e-01	1.0000	1824.0	7.21%	1775.2	7.35%
GRE(NR),IR3/RAW264.7-GRE-ChIP-Seq(Unpublished)/Homer	VAGRACAKWCTGTYC	1e0	-2.113e-01	1.0000	497.0	1.97%	493.6	2.04%
ZNF16(Zf)/HEK293-ZNF16.GFP-ChIP-Seq(GSE58341)/Homer	MACCTTCYATGGCTCCCTAKTGCCY	1e0	-1.873e-01	1.0000	7.0	0.03%	9.1	0.04%
CDX4(Homeobox)/ZebrafishEmbryos-Cdx4.Myc-ChIP-Seq(GSE48254)/Homer	NGYCATAAAWCH	1e0	-1.613e-01	1.0000	1342.0	5.31%	1317.4	5.46%
TATA-Box(TBP)/Promoter/Homer	CCTTTTAWAGSC	1e0	-1.494e-01	1.0000	2462.0	9.74%	2400.1	9.94%
ZBTB18(Zf)/HEK293-ZBTB18.GFP-ChIP-Seq(GSE58341)/Homer	AACATCTGGA	1e0	-1.389e-01	1.0000	1115.0	4.41%	1100.9	4.56%
ZFP3(Zf)/HEK293-ZFP3.GFP-ChIP-Seq(GSE58341)/Homer	GGGTTTTGAAGGATGARTAGGAGTT	1e0	-1.366e-01	1.0000	4.0	0.02%	6.4	0.03%
TR4(NR),DR1/Hela-TR4-ChIP-Seq(GSE24685)/Homer	GAGGTCAAAGGTCA	1e0	-1.352e-01	1.0000	250.0	0.99%	257.0	1.06%
Smad4(MAD)/ESC-SMAD4-ChIP-Seq(GSE29422)/Homer	VBSYGTCTGG	1e0	-1.351e-01	1.0000	4646.0	18.38%	4504.3	18.66%
Ap4(bHLH)/AML-Tfap4-ChIP-Seq(GSE45738)/Homer	NAHCAGCTGD	1e0	-1.344e-01	1.0000	3168.0	12.53%	3083.6	12.77%
ZNF189(Zf)/HEK293-ZNF189.GFP-ChIP-Seq(GSE58341)/Homer	TGGAACAGMA	1e0	-1.337e-01	1.0000	2032.0	8.04%	1988.2	8.23%
HNF1b(Homeobox)/PDAC-HNF1B-ChIP-Seq(GSE64557)/Homer	GTTAATNATTAA	1e0	-1.287e-01	1.0000	155.0	0.61%	162.6	0.67%
PAX5(Paired,Homeobox)/GM12878-PAX5-ChIP-Seq(GSE32465)/Homer	GCAGCCAAGCRTGACH	1e0	-1.173e-01	1.0000	974.0	3.85%	966.6	4.00%
Oct4:Sox17(POU,Homeobox,HMG)/F9-Sox17-ChIP-Seq(GSE44553)/Homer	CCATTGTATGCAAAT	1e0	-9.739e-02	1.0000	174.0	0.69%	183.9	0.76%
p63(p53)/Keratinocyte-p63-ChIP-Seq(GSE17611)/Homer	NNDRCATGYCYNRRCATGYH	1e0	-9.642e-02	1.0000	779.0	3.08%	779.9	3.23%
MyoD(bHLH)/Myotube-MyoD-ChIP-Seq(GSE21614)/Homer	RRCAGCTGYTSY	1e0	-7.546e-02	1.0000	2122.0	8.39%	2088.9	8.65%
HEB(bHLH)/mES-Heb-ChIP-Seq(GSE53233)/Homer	VCAGCTGBNN	1e0	-7.154e-02	1.0000	5251.0	20.77%	5106.7	21.15%
COUP-TFII(NR)/Artia-Nr2f2-ChIP-Seq(GSE46497)/Homer	AGRGGTCA	1e0	-5.476e-02	1.0000	4291.0	16.97%	4190.6	17.36%
Foxf1(Forkhead)/Lung-Foxf1-ChIP-Seq(GSE77951)/Homer	WWATRTAAACAN	1e0	-5.133e-02	1.0000	1458.0	5.77%	1451.5	6.01%
OCT4-SOX2-TCF-NANOG(POU,Homeobox,HMG)/mES-Oct4-ChIP-Seq(GSE11431)/Homer	ATTTGCATAACAATG	1e0	-4.933e-02	1.0000	210.0	0.83%	224.9	0.93%
ZFX(Zf)/mES-Zfx-ChIP-Seq(GSE11431)/Homer	AGGCCTRG	1e0	-4.479e-02	1.0000	3126.0	12.37%	3071.6	12.72%
Foxh1(Forkhead)/hESC-FOXH1-ChIP-Seq(GSE29422)/Homer	NNTGTGGATTSS	1e0	-4.116e-02	1.0000	1012.0	4.00%	1019.7	4.22%
ZNF41(Zf)/HEK293-ZNF41.GFP-ChIP-Seq(GSE58341)/Homer	CCTCATGGTGYCYTWYTCCCTTGTG	1e0	-3.863e-02	1.0000	34.0	0.13%	43.1	0.18%
Sox6(HMG)/Myotubes-Sox6-ChIP-Seq(GSE32627)/Homer	CCATTGTTNY	1e0	-3.331e-02	1.0000	3181.0	12.58%	3131.2	12.97%
Phox2a(Homeobox)/Neuron-Phox2a-ChIP-Seq(GSE31456)/Homer	YTAATYNRATTA	1e0	-2.828e-02	1.0000	358.0	1.42%	377.8	1.56%
Cux2(Homeobox)/Liver-Cux2-ChIP-Seq(GSE35985)/Homer	HNRAATCAAT	1e0	-2.583e-02	1.0000	590.0	2.33%	609.6	2.52%
NF1:FOXA1(CTF,Forkhead)/LNCAP-FOXA1-ChIP-Seq(GSE27824)/Homer	WNTGTTTRYTTTGGCA	1e0	-1.997e-02	1.0000	54.0	0.21%	67.5	0.28%
OCT:OCT(POU,Homeobox)/NPC-Brn1-ChIP-Seq(GSE35496)/Homer	ATGAATATTCATGAG	1e0	-1.430e-02	1.0000	6.0	0.02%	12.6	0.05%
Sox17(HMG)/Endoderm-Sox17-ChIP-Seq(GSE61475)/Homer	CCATTGTTYB	1e0	-1.385e-02	1.0000	1324.0	5.24%	1340.7	5.55%
MyoG(bHLH)/C2C12-MyoG-ChIP-Seq(GSE36024)/Homer	AACAGCTG	1e0	-1.094e-02	1.0000	2737.0	10.83%	2723.6	11.28%
Tcf21(bHLH)/ArterySmoothMuscle-Tcf21-ChIP-Seq(GSE61369)/Homer	NAACAGCTGG	1e0	-1.027e-02	1.0000	2329.0	9.21%	2327.8	9.64%
Lhx3(Homeobox)/Neuron-Lhx3-ChIP-Seq(GSE31456)/Homer	ADBTAATTAR	1e0	-7.631e-03	1.0000	2753.0	10.89%	2745.1	11.37%
Pit1+1bp(Homeobox)/GCrat-Pit1-ChIP-Seq(GSE58009)/Homer	ATGCATAATTCA	1e0	-7.176e-03	1.0000	336.0	1.33%	365.5	1.51%
GLI3(Zf)/Limb-GLI3-ChIP-Chip(GSE11077)/Homer	CGTGGGTGGTCC	1e0	-6.910e-03	1.0000	239.0	0.95%	266.0	1.10%
GRHL2(CP2)/HBE-GRHL2-ChIP-Seq(GSE46194)/Homer	AAACYKGTTWDACMRGTTTB	1e0	-5.779e-03	1.0000	710.0	2.81%	743.4	3.08%
ARE(NR)/LNCAP-AR-ChIP-Seq(GSE27824)/Homer	RGRACASNSTGTYCYB	1e0	-5.760e-03	1.0000	594.0	2.35%	627.1	2.60%
ZNF711(Zf)/SHSY5Y-ZNF711-ChIP-Seq(GSE20673)/Homer	AGGCCTAG	1e0	-3.989e-03	1.0000	4860.0	19.22%	4801.8	19.89%
Sox15(HMG)/CPA-Sox15-ChIP-Seq(GSE62909)/Homer	RAACAATGGN	1e0	-2.278e-03	1.0000	2003.0	7.92%	2031.3	8.41%
HNF6(Homeobox)/Liver-Hnf6-ChIP-Seq(ERP000394)/Homer	NTATYGATCH	1e0	-1.497e-03	1.0000	745.0	2.95%	790.5	3.27%
ERE(NR),IR3/MCF7-ERa-ChIP-Seq(Unpublished)/Homer	VAGGTCACNSTGACC	1e0	-1.252e-03	1.0000	575.0	2.27%	620.2	2.57%
FXR(NR),IR1/Liver-FXR-ChIP-Seq(Chong_et_al.)/Homer	AGGTCANTGACCTB	1e0	-1.071e-03	1.0000	785.0	3.11%	833.9	3.45%
Nkx2.2(Homeobox)/NPC-Nkx2.2-ChIP-Seq(GSE61673)/Homer	BTBRAGTGSN	1e0	-9.070e-04	1.0000	4937.0	19.53%	4904.3	20.31%
Olig2(bHLH)/Neuron-Olig2-ChIP-Seq(GSE30882)/Homer	RCCATMTGTT	1e0	-8.530e-04	1.0000	4441.0	17.57%	4424.7	18.33%
Pax7(Paired,Homeobox)/Myoblast-Pax7-ChIP-Seq(GSE25064)/Homer	TAATCAATTA	1e0	-4.230e-04	1.0000	72.0	0.28%	99.6	0.41%
Pax7(Paired,Homeobox),longest/Myoblast-Pax7-ChIP-Seq(GSE25064)/Homer	NTAATTDGCYAATTANNWWD	1e0	-4.090e-04	1.0000	8.0	0.03%	20.2	0.08%
Slug(Zf)/Mesoderm-Snai2-ChIP-Seq(GSE61475)/Homer	SNGCACCTGCHS	1e0	-2.710e-04	1.0000	1427.0	5.64%	1488.0	6.16%
ZNF415(Zf)/HEK293-ZNF415.GFP-ChIP-Seq(GSE58341)/Homer	GRTGMTRGAGCC	1e0	-2.340e-04	1.0000	1276.0	5.05%	1338.7	5.54%
ZNF322(Zf)/HEK293-ZNF322.GFP-ChIP-Seq(GSE58341)/Homer	GAGCCTGGTACTGWGCCTGR	1e0	-1.640e-04	1.0000	669.0	2.65%	730.5	3.03%
Pax8(Paired,Homeobox)/Thyroid-Pax8-ChIP-Seq(GSE26938)/Homer	GTCATGCHTGRCTGS	1e0	-6.900e-05	1.0000	726.0	2.87%	794.7	3.29%
AP-2alpha(AP2)/Hela-AP2alpha-ChIP-Seq(GSE31477)/Homer	ATGCCCTGAGGC	1e0	-6.500e-05	1.0000	1930.0	7.63%	2001.6	8.29%
PPARE(NR),DR1/3T3L1-Pparg-ChIP-Seq(GSE13511)/Homer	TGACCTTTGCCCCA	1e0	-6.300e-05	1.0000	2068.0	8.18%	2138.1	8.86%
FOXA1:AR(Forkhead,NR)/LNCAP-AR-ChIP-Seq(GSE27824)/Homer	AGTAAACAAAAAAGAACAND	1e0	-4.000e-05	1.0000	88.0	0.35%	125.0	0.52%
PAX6(Paired,Homeobox)/Forebrain-Pax6-ChIP-Seq(GSE66961)/Homer	NGTGTTCAVTSAAGCGKAAA	1e0	-3.600e-05	1.0000	177.0	0.70%	224.2	0.93%
Barx1(Homeobox)/Stomach-Barx1.3xFlag-ChIP-Seq(GSE69483)/Homer	AAACMATTAN	1e0	-2.400e-05	1.0000	645.0	2.55%	718.9	2.98%
HNF4a(NR),DR1/HepG2-HNF4a-ChIP-Seq(GSE25021)/Homer	CARRGKBCAAAGTYCA	1e0	-2.400e-05	1.0000	929.0	3.67%	1008.2	4.18%
Hnf1(Homeobox)/Liver-Foxa2-Chip-Seq(GSE25694)/Homer	GGTTAAWCATTAA	1e0	-2.000e-05	1.0000	102.0	0.40%	142.1	0.59%
Znf263(Zf)/K562-Znf263-ChIP-Seq(GSE31477)/Homer	CVGTSCTCCC	1e0	-1.800e-05	1.0000	4961.0	19.62%	4990.8	20.67%
Esrrb(NR)/mES-Esrrb-ChIP-Seq(GSE11431)/Homer	KTGACCTTGA	1e0	-1.000e-05	1.0000	1412.0	5.59%	1502.2	6.22%
Prop1(Homeobox)/GHFT1-PROP1.biotin-ChIP-Seq(GSE77302)/Homer	NTAATBNAATTA	1e0	-4.000e-06	1.0000	574.0	2.27%	655.8	2.72%
PR(NR)/T47D-PR-ChIP-Seq(GSE31130)/Homer	VAGRACAKNCTGTBC	1e0	-3.000e-06	1.0000	5403.0	21.37%	5447.1	22.56%
EBF(EBF)/proBcell-EBF-ChIP-Seq(GSE21978)/Homer	DGTCCCYRGGGA	1e0	-2.000e-06	1.0000	356.0	1.41%	430.4	1.78%
AP-2gamma(AP2)/MCF7-TFAP2C-ChIP-Seq(GSE21234)/Homer	SCCTSAGGSCAW	1e0	-1.000e-06	1.0000	2608.0	10.32%	2713.1	11.24%
Sox2(HMG)/mES-Sox2-ChIP-Seq(GSE11431)/Homer	BCCATTGTTC	1e0	-1.000e-06	1.0000	1708.0	6.76%	1819.0	7.53%
PRDM14(Zf)/H1-PRDM14-ChIP-Seq(GSE22767)/Homer	RGGTCTCTAACY	1e0	-1.000e-06	1.0000	579.0	2.29%	671.9	2.78%
Cdx2(Homeobox)/mES-Cdx2-ChIP-Seq(GSE14586)/Homer	GYMATAAAAH	1e0	-0.000e+00	1.0000	863.0	3.41%	967.7	4.01%
Nkx2.5(Homeobox)/HL1-Nkx2.5.biotin-ChIP-Seq(GSE21529)/Homer	RRSCACTYAA	1e0	-0.000e+00	1.0000	5366.0	21.23%	5440.6	22.53%
Unknown(Homeobox)/Limb-p300-ChIP-Seq/Homer	SSCMATWAAA	1e0	-0.000e+00	1.0000	819.0	3.24%	926.2	3.84%
FOXM1(Forkhead)/MCF7-FOXM1-ChIP-Seq(GSE72977)/Homer	TRTTTACTTW	1e0	-0.000e+00	1.0000	1758.0	6.95%	1893.3	7.84%
RXR(NR),DR1/3T3L1-RXR-ChIP-Seq(GSE13511)/Homer	TAGGGCAAAGGTCA	1e0	-0.000e+00	1.0000	2441.0	9.66%	2582.0	10.69%
EBF1(EBF)/Near-E2A-ChIP-Seq(GSE21512)/Homer	GTCCCCWGGGGA	1e0	-0.000e+00	1.0000	2279.0	9.01%	2420.9	10.03%
FOXA1(Forkhead)/LNCAP-FOXA1-ChIP-Seq(GSE27824)/Homer	WAAGTAAACA	1e0	-0.000e+00	1.0000	2019.0	7.99%	2160.6	8.95%
Nkx6.1(Homeobox)/Islet-Nkx6.1-ChIP-Seq(GSE40975)/Homer	GKTAATGR	1e0	-0.000e+00	1.0000	4244.0	16.79%	4402.5	18.23%
FOXA1(Forkhead)/MCF7-FOXA1-ChIP-Seq(GSE26831)/Homer	WAAGTAAACA	1e0	-0.000e+00	1.0000	1566.0	6.19%	1726.9	7.15%
VDR(NR),DR3/GM10855-VDR+vitD-ChIP-Seq(GSE22484)/Homer	ARAGGTCANWGAGTTCANNN	1e0	-0.000e+00	1.0000	356.0	1.41%	459.3	1.90%
TEAD2(TEA)/Py2T-Tead2-ChIP-Seq(GSE55709)/Homer	CCWGGAATGY	1e0	-0.000e+00	1.0000	790.0	3.12%	928.0	3.84%
CRX(Homeobox)/Retina-Crx-ChIP-Seq(GSE20012)/Homer	GCTAATCC	1e0	-0.000e+00	1.0000	4568.0	18.07%	4734.6	19.61%
E2A(bHLH)/proBcell-E2A-ChIP-Seq(GSE21978)/Homer	DNRCAGCTGY	1e0	-0.000e+00	1.0000	3691.0	14.60%	3874.8	16.05%
Bapx1(Homeobox)/VertebralCol-Bapx1-ChIP-Seq(GSE36672)/Homer	TTRAGTGSYK	1e0	-0.000e+00	1.0000	5204.0	20.58%	5374.0	22.26%
Isl1(Homeobox)/Neuron-Isl1-ChIP-Seq(GSE31456)/Homer	CTAATKGV	1e0	-0.000e+00	1.0000	3542.0	14.01%	3741.8	15.50%
ZNF416(Zf)/HEK293-ZNF416.GFP-ChIP-Seq(GSE58341)/Homer	WDNCTGGGCA	1e0	-0.000e+00	1.0000	3183.0	12.59%	3392.2	14.05%
ZBTB12(Zf)/HEK293-ZBTB12.GFP-ChIP-Seq(GSE58341)/Homer	NGNTCTAGAACCNGV	1e0	-0.000e+00	1.0000	907.0	3.59%	1087.1	4.50%
Pitx1(Homeobox)/Chicken-Pitx1-ChIP-Seq(GSE38910)/Homer	TAATCCCN	1e0	-0.000e+00	1.0000	8597.0	34.01%	8770.7	36.33%
Erra(NR)/HepG2-Erra-ChIP-Seq(GSE31477)/Homer	CAAAGGTCAG	1e0	-0.000e+00	1.0000	5362.0	21.21%	5611.3	23.24%
Lhx2(Homeobox)/HFSC-Lhx2-ChIP-Seq(GSE48068)/Homer	TAATTAGN	1e0	-0.000e+00	1.0000	1482.0	5.86%	1715.6	7.11%
AR-halfsite(NR)/LNCaP-AR-ChIP-Seq(GSE27824)/Homer	CCAGGAACAG	1e0	0.000e+00	1.0000	9653.0	38.18%	9964.5	41.27%
RAR:RXR(NR),DR5/ES-RAR-ChIP-Seq(GSE56893)/Homer	AGGTCAAGGTCA	1e0	0.000e+00	1.0000	217.0	0.86%	468.7	1.94%
E2A(bHLH),near_PU.1/Bcell-PU.1-ChIP-Seq(GSE21512)/Homer	NVCACCTGBN	1e0	0.000e+00	1.0000	3552.0	14.05%	3893.2	16.12%
GSC(Homeobox)/FrogEmbryos-GSC-ChIP-Seq(DRA000576)/Homer	RGGATTAR	1e0	0.000e+00	1.0000	1879.0	7.43%	2256.3	9.35%
HOXD13(Homeobox)/Chicken-Hoxd13-ChIP-Seq(GSE38910)/Homer	NCYAATAAAA	1e0	0.000e+00	1.0000	1275.0	5.04%	1544.8	6.40%
Lhx1(Homeobox)/EmbryoCarcinoma-Lhx1-ChIP-Seq(GSE70957)/Homer	NNYTAATTAR	1e0	0.000e+00	1.0000	1442.0	5.70%	1691.2	7.00%
LRF(Zf)/Erythroblasts-ZBTB7A-ChIP-Seq(GSE74977)/Homer	AAGACCCYYN	1e0	0.000e+00	1.0000	3506.0	13.87%	4064.6	16.83%
Nr5a2(NR)/Pancreas-LRH1-ChIP-Seq(GSE34295)/Homer	BTCAAGGTCA	1e0	0.000e+00	1.0000	1323.0	5.23%	1830.0	7.58%
Nkx2.1(Homeobox)/LungAC-Nkx2.1-ChIP-Seq(GSE43252)/Homer	RSCACTYRAG	1e0	0.000e+00	1.0000	7200.0	28.48%	7457.4	30.89%
Nr5a2(NR)/mES-Nr5a2-ChIP-Seq(GSE19019)/Homer	BTCAAGGTCA	1e0	0.000e+00	1.0000	954.0	3.77%	1374.2	5.69%
OCT:OCT(POU,Homeobox)/NPC-OCT6-ChIP-Seq(GSE43916)/Homer	YATGCATATRCATRT	1e0	0.000e+00	1.0000	99.0	0.39%	204.5	0.85%
Otx2(Homeobox)/EpiLC-Otx2-ChIP-Seq(GSE56098)/Homer	NYTAATCCYB	1e0	0.000e+00	1.0000	1122.0	4.44%	1535.9	6.36%
Pit1(Homeobox)/GCrat-Pit1-ChIP-Seq(GSE58009)/Homer	ATGMATATDC	1e0	0.000e+00	1.0000	1292.0	5.11%	1546.8	6.41%
RARg(NR)/ES-RARg-ChIP-Seq(GSE30538)/Homer	AGGTCAAGGTCA	1e0	0.000e+00	1.0000	65.0	0.26%	213.0	0.88%
SF1(NR)/H295R-Nr5a1-ChIP-Seq(GSE44220)/Homer	CAAGGHCANV	1e0	0.000e+00	1.0000	849.0	3.36%	1199.2	4.97%
TEAD4(TEA)/Tropoblast-Tead4-ChIP-Seq(GSE37350)/Homer	CCWGGAATGY	1e0	0.000e+00	1.0000	1321.0	5.23%	1599.4	6.62%
TEAD(TEA)/Fibroblast-PU.1-ChIP-Seq(Unpublished)/Homer	YCWGGAATGY	1e0	0.000e+00	1.0000	878.0	3.47%	1121.2	4.64%
THRb(NR)/Liver-NR1A2-ChIP-Seq(GSE52613)/Homer	TRAGGTCA	1e0	0.000e+00	1.0000	9655.0	38.19%	10193.8	42.22%
ZEB1(Zf)/PDAC-ZEB1-ChIP-Seq(GSE64557)/Homer	VCAGGTRDRY	1e0	0.000e+00	1.0000	3984.0	15.76%	4587.7	19.00%
