# Supplementary material for: Genome-wide CRISPR Screens in T Helper Cells Reveal Pervasive Crosstalk between Activation and Differentiation
Source: Cell. 2019 Feb 7;176(4):882–896.e18. doi: 10.1016/j.cell.2018.11.044 (PMC6370901; doi:10.1016/j.cell.2018.11.044)
Supplement: Data S2. Processed Data from All the Steps of the Analysis, Related to Figure 1 [file mmc2.zip › supplemental data/motif analysis/Stat6_SRX021632_homer/homerMotifs.motifs12]

>VTGAGTCAYHNB	1-VTGAGTCAYHNB	5.956457	-5765.041176	0	T:6237.0(24.67%),B:1158.0(4.80%),P:1e-2503	Tpos:101.7,Tstd:42.9,Bpos:97.9,Bstd:64.8,StrandBias:-0.0,Multiplicity:1.19
0.372	0.282	0.308	0.038
0.004	0.001	0.005	0.990
0.002	0.006	0.974	0.018
0.983	0.002	0.001	0.014
0.017	0.400	0.560	0.023
0.008	0.001	0.002	0.989
0.005	0.992	0.002	0.001
0.995	0.002	0.001	0.002
0.015	0.404	0.180	0.402
0.241	0.309	0.132	0.318
0.215	0.259	0.240	0.287
0.128	0.345	0.213	0.314
>GCCMCCTRGTGG	2-GCCMCCTRGTGG	10.259676	-3650.077178	0	T:2173.0(8.60%),B:160.2(0.66%),P:1e-1585	Tpos:101.7,Tstd:34.0,Bpos:92.6,Bstd:55.1,StrandBias:0.1,Multiplicity:1.03
0.080	0.001	0.737	0.182
0.129	0.869	0.001	0.001
0.001	0.997	0.001	0.001
0.442	0.547	0.001	0.010
0.001	0.608	0.001	0.390
0.001	0.997	0.001	0.001
0.132	0.054	0.001	0.813
0.421	0.050	0.450	0.079
0.001	0.231	0.767	0.001
0.088	0.056	0.001	0.855
0.001	0.001	0.997	0.001
0.062	0.033	0.800	0.105
>YCACTTCCTGYB	3-YCACTTCCTGYB	7.141324	-3007.404582	0	T:8321.0(32.91%),B:3319.3(13.75%),P:1e-1306	Tpos:100.9,Tstd:49.0,Bpos:99.6,Bstd:61.5,StrandBias:0.0,Multiplicity:1.23
0.088	0.435	0.187	0.290
0.159	0.549	0.124	0.168
0.641	0.013	0.263	0.083
0.001	0.722	0.001	0.276
0.128	0.001	0.001	0.870
0.001	0.001	0.001	0.997
0.001	0.995	0.003	0.001
0.001	0.997	0.001	0.001
0.001	0.001	0.196	0.802
0.004	0.211	0.634	0.151
0.106	0.356	0.108	0.429
0.104	0.315	0.257	0.325
>DBTTCYNRGRAA	4-DBTTCYNRGRAA	7.307017	-2593.344500	0	T:4977.0(19.69%),B:1501.6(6.22%),P:1e-1126	Tpos:100.7,Tstd:41.3,Bpos:99.7,Bstd:59.9,StrandBias:-0.0,Multiplicity:1.10
0.344	0.183	0.227	0.247
0.186	0.226	0.222	0.366
0.001	0.001	0.001	0.997
0.001	0.107	0.001	0.891
0.001	0.907	0.001	0.091
0.123	0.431	0.001	0.445
0.227	0.266	0.224	0.283
0.360	0.185	0.351	0.103
0.264	0.001	0.567	0.168
0.484	0.009	0.448	0.058
0.997	0.001	0.001	0.001
0.561	0.125	0.185	0.129
>CACHAGGGGGCG	5-CACHAGGGGGCG	7.927978	-2443.061243	0	T:4359.0(17.24%),B:1234.3(5.11%),P:1e-1061	Tpos:101.7,Tstd:45.2,Bpos:96.7,Bstd:65.5,StrandBias:-0.1,Multiplicity:1.04
0.003	0.970	0.026	0.001
0.739	0.025	0.172	0.064
0.037	0.580	0.379	0.004
0.288	0.301	0.107	0.304
0.727	0.146	0.083	0.044
0.007	0.003	0.984	0.006
0.304	0.012	0.672	0.012
0.105	0.029	0.631	0.235
0.011	0.002	0.971	0.016
0.026	0.030	0.929	0.015
0.132	0.774	0.039	0.055
0.319	0.003	0.671	0.007
>GYCACGTGRCNN	6-GYCACGTGRCNN	7.779229	-1305.037374	0	T:1973.0(7.80%),B:471.9(1.95%),P:1e-566	Tpos:100.3,Tstd:27.1,Bpos:96.4,Bstd:67.2,StrandBias:-0.0,Multiplicity:1.09
0.256	0.203	0.474	0.067
0.129	0.313	0.171	0.387
0.010	0.976	0.007	0.007
0.958	0.017	0.014	0.011
0.006	0.663	0.110	0.221
0.213	0.068	0.713	0.006
0.011	0.009	0.014	0.966
0.006	0.032	0.955	0.007
0.426	0.185	0.277	0.112
0.079	0.453	0.204	0.263
0.206	0.332	0.210	0.252
0.184	0.269	0.305	0.242
>NNVAAACCACAR	7-NNVAAACCACAR	8.080241	-1174.835177	0	T:2760.0(10.92%),B:923.2(3.82%),P:1e-510	Tpos:100.1,Tstd:48.6,Bpos:97.0,Bstd:62.5,StrandBias:0.1,Multiplicity:1.08
0.295	0.256	0.221	0.227
0.263	0.224	0.321	0.193
0.302	0.262	0.335	0.101
0.621	0.173	0.077	0.129
0.877	0.005	0.097	0.021
0.685	0.140	0.174	0.001
0.008	0.932	0.046	0.014
0.001	0.995	0.001	0.003
0.854	0.061	0.019	0.066
0.067	0.921	0.011	0.001
0.937	0.005	0.001	0.057
0.308	0.131	0.444	0.117
>RGGGGGCGGGGC	8-RGGGGGCGGGGC	7.738698	-1055.626202	0	T:4322.0(17.10%),B:1970.2(8.16%),P:1e-458	Tpos:102.0,Tstd:54.0,Bpos:89.6,Bstd:58.8,StrandBias:-0.0,Multiplicity:1.38
0.442	0.117	0.320	0.121
0.281	0.056	0.597	0.066
0.171	0.006	0.534	0.289
0.127	0.001	0.871	0.001
0.001	0.001	0.997	0.001
0.001	0.001	0.997	0.001
0.027	0.924	0.001	0.048
0.011	0.001	0.987	0.001
0.001	0.001	0.845	0.153
0.123	0.001	0.875	0.001
0.157	0.102	0.727	0.014
0.043	0.922	0.001	0.034
>NNATGACTAARH	9-NNATGACTAARH	7.386997	-944.571699	0	T:1995.0(7.89%),B:616.3(2.55%),P:1e-410	Tpos:100.0,Tstd:50.1,Bpos:102.3,Bstd:61.2,StrandBias:0.1,Multiplicity:1.06
0.326	0.248	0.196	0.230
0.243	0.171	0.310	0.276
0.500	0.202	0.261	0.037
0.014	0.013	0.034	0.939
0.024	0.034	0.909	0.033
0.937	0.030	0.030	0.003
0.026	0.588	0.330	0.056
0.082	0.026	0.040	0.852
0.837	0.001	0.095	0.067
0.855	0.050	0.043	0.052
0.247	0.193	0.368	0.193
0.336	0.278	0.163	0.222
>ACAGCGCCCCCT	10-ACAGCGCCCCCT	10.437933	-706.290829	0	T:575.0(2.27%),B:68.7(0.28%),P:1e-306	Tpos:101.9,Tstd:38.3,Bpos:93.4,Bstd:67.7,StrandBias:-0.0,Multiplicity:1.02
0.698	0.180	0.070	0.052
0.020	0.493	0.171	0.315
0.869	0.015	0.097	0.019
0.004	0.014	0.973	0.009
0.010	0.952	0.007	0.031
0.049	0.005	0.931	0.015
0.015	0.946	0.026	0.013
0.012	0.968	0.013	0.007
0.240	0.642	0.019	0.099
0.015	0.796	0.009	0.180
0.012	0.974	0.004	0.010
0.031	0.010	0.018	0.941
>GGGADWTGTAGT	11-GGGADWTGTAGT	11.676008	-608.109420	0	T:433.0(1.71%),B:42.7(0.18%),P:1e-264	Tpos:99.6,Tstd:47.4,Bpos:86.2,Bstd:57.3,StrandBias:-0.5,Multiplicity:1.10
0.012	0.003	0.971	0.014
0.013	0.001	0.979	0.007
0.068	0.007	0.917	0.008
0.794	0.036	0.077	0.093
0.360	0.096	0.324	0.220
0.395	0.048	0.111	0.445
0.014	0.087	0.058	0.841
0.010	0.012	0.968	0.010
0.035	0.037	0.065	0.863
0.936	0.006	0.050	0.008
0.012	0.007	0.973	0.008
0.011	0.017	0.016	0.956
>RTGACGTCAYCN	12-RTGACGTCAYCN	10.025776	-404.794299	0	T:601.0(2.38%),B:139.3(0.58%),P:1e-175	Tpos:100.1,Tstd:46.1,Bpos:94.4,Bstd:71.6,StrandBias:0.0,Multiplicity:1.02
0.395	0.195	0.404	0.007
0.001	0.001	0.001	0.997
0.001	0.001	0.997	0.001
0.997	0.001	0.001	0.001
0.028	0.694	0.034	0.244
0.248	0.071	0.667	0.014
0.001	0.003	0.001	0.995
0.001	0.997	0.001	0.001
0.997	0.001	0.001	0.001
0.020	0.345	0.204	0.431
0.158	0.398	0.229	0.215
0.198	0.249	0.336	0.217
>AKTTCYTGGTAA	13-AKTTCYTGGTAA	9.096971	-397.546161	0	T:623.0(2.46%),B:151.8(0.63%),P:1e-172	Tpos:98.5,Tstd:47.7,Bpos:104.7,Bstd:57.4,StrandBias:0.0,Multiplicity:1.04
0.517	0.090	0.143	0.250
0.076	0.101	0.357	0.465
0.004	0.009	0.001	0.986
0.001	0.010	0.009	0.980
0.038	0.900	0.001	0.061
0.084	0.512	0.001	0.403
0.328	0.060	0.001	0.611
0.264	0.001	0.604	0.131
0.155	0.219	0.514	0.112
0.001	0.042	0.001	0.956
0.859	0.001	0.112	0.028
0.905	0.066	0.028	0.001
>DGTGGGAGGAGN	14-DGTGGGAGGAGN	10.052556	-361.429567	0	T:1232.0(4.87%),B:499.0(2.07%),P:1e-156	Tpos:100.5,Tstd:53.2,Bpos:101.0,Bstd:56.6,StrandBias:0.1,Multiplicity:1.03
0.353	0.122	0.212	0.313
0.001	0.001	0.997	0.001
0.001	0.001	0.001	0.997
0.001	0.001	0.997	0.001
0.001	0.001	0.997	0.001
0.001	0.001	0.997	0.001
0.618	0.217	0.001	0.164
0.045	0.001	0.953	0.001
0.001	0.001	0.997	0.001
0.589	0.001	0.409	0.001
0.379	0.001	0.619	0.001
0.264	0.182	0.331	0.223
>RGTTCTGCAGAA	15-RGTTCTGCAGAA	8.477281	-288.972538	0	T:978.0(3.87%),B:394.2(1.63%),P:1e-125	Tpos:101.0,Tstd:44.5,Bpos:104.9,Bstd:62.7,StrandBias:-0.1,Multiplicity:1.01
0.315	0.157	0.459	0.069
0.083	0.249	0.425	0.244
0.108	0.147	0.054	0.691
0.030	0.035	0.069	0.866
0.062	0.870	0.025	0.043
0.140	0.009	0.002	0.849
0.123	0.020	0.714	0.143
0.039	0.819	0.002	0.140
0.850	0.005	0.042	0.103
0.002	0.026	0.951	0.021
0.868	0.080	0.014	0.038
0.728	0.032	0.171	0.069
>AGCCAATSAGAR	16-AGCCAATSAGAR	5.392218	-252.451252	0	T:1620.0(6.41%),B:853.6(3.54%),P:1e-109	Tpos:98.5,Tstd:53.6,Bpos:91.9,Bstd:60.7,StrandBias:0.1,Multiplicity:1.14
0.627	0.001	0.371	0.001
0.309	0.001	0.689	0.001
0.001	0.997	0.001	0.001
0.001	0.997	0.001	0.001
0.997	0.001	0.001	0.001
0.997	0.001	0.001	0.001
0.001	0.001	0.001	0.997
0.073	0.532	0.394	0.001
0.612	0.028	0.359	0.001
0.101	0.210	0.688	0.001
0.547	0.201	0.149	0.103
0.390	0.001	0.538	0.071
>GAAASTGAAAGT	17-GAAASTGAAAGT	9.631236	-248.282154	0	T:720.0(2.85%),B:268.0(1.11%),P:1e-107	Tpos:100.6,Tstd:52.6,Bpos:105.3,Bstd:66.9,StrandBias:-0.0,Multiplicity:1.05
0.292	0.126	0.578	0.004
0.681	0.016	0.279	0.024
0.957	0.008	0.027	0.008
0.917	0.020	0.016	0.047
0.229	0.366	0.401	0.004
0.137	0.108	0.032	0.723
0.106	0.026	0.856	0.012
0.878	0.008	0.052	0.062
0.862	0.012	0.114	0.012
0.975	0.012	0.001	0.012
0.098	0.358	0.543	0.001
0.136	0.325	0.050	0.489
>GCGCATGCGCAA	18-GCGCATGCGCAA	5.285112	-197.903893	0	T:1523.0(6.02%),B:849.3(3.52%),P:1e-85	Tpos:99.8,Tstd:53.9,Bpos:94.8,Bstd:72.3,StrandBias:-0.0,Multiplicity:1.22
0.061	0.001	0.937	0.001
0.006	0.992	0.001	0.001
0.012	0.001	0.986	0.001
0.001	0.997	0.001	0.001
0.918	0.080	0.001	0.001
0.050	0.062	0.079	0.809
0.001	0.001	0.997	0.001
0.001	0.986	0.001	0.012
0.002	0.001	0.990	0.007
0.001	0.986	0.001	0.012
0.820	0.099	0.074	0.007
0.573	0.105	0.181	0.141
>CTGATCTTATCT	19-CTGATCTTATCT	7.921934	-164.562977	0	T:836.0(3.31%),B:403.2(1.67%),P:1e-71	Tpos:100.5,Tstd:53.2,Bpos:101.6,Bstd:57.8,StrandBias:-0.0,Multiplicity:1.03
0.049	0.820	0.055	0.076
0.106	0.024	0.017	0.853
0.051	0.040	0.856	0.053
0.798	0.087	0.038	0.077
0.031	0.044	0.086	0.839
0.042	0.697	0.155	0.106
0.042	0.074	0.019	0.865
0.051	0.119	0.068	0.762
0.796	0.113	0.038	0.053
0.035	0.021	0.044	0.900
0.009	0.914	0.024	0.053
0.070	0.015	0.009	0.906
>AGATCAGATAAC	20-AGATCAGATAAC	10.420637	-153.165795	0	T:62.0(0.25%),B:2.2(0.01%),P:1e-66	Tpos:100.8,Tstd:51.2,Bpos:105.5,Bstd:43.4,StrandBias:0.5,Multiplicity:1.00
0.632	0.005	0.089	0.274
0.188	0.251	0.531	0.030
0.751	0.205	0.032	0.012
0.263	0.015	0.051	0.671
0.087	0.761	0.084	0.068
0.598	0.002	0.003	0.397
0.007	0.012	0.974	0.007
0.778	0.065	0.057	0.100
0.185	0.009	0.138	0.668
0.448	0.232	0.240	0.080
0.795	0.077	0.126	0.002
0.043	0.529	0.269	0.159
>CTGATGACGCAA	21-CTGATGACGCAA	10.898239	-135.703957	0	T:47.0(0.19%),B:1.9(0.01%),P:1e-58	Tpos:102.3,Tstd:44.3,Bpos:141.0,Bstd:0.0,StrandBias:0.1,Multiplicity:1.00
0.024	0.838	0.077	0.061
0.106	0.047	0.042	0.805
0.047	0.024	0.872	0.057
0.761	0.132	0.071	0.036
0.030	0.006	0.030	0.934
0.023	0.059	0.917	0.001
0.922	0.024	0.018	0.036
0.112	0.736	0.065	0.087
0.139	0.018	0.819	0.024
0.018	0.825	0.086	0.071
0.839	0.078	0.053	0.030
0.745	0.075	0.126	0.054
>CTTTGATGTGGT	22-CTTTGATGTGGT	9.730325	-123.195490	0	T:66.0(0.26%),B:4.2(0.02%),P:1e-53	Tpos:106.5,Tstd:46.6,Bpos:72.3,Bstd:5.7,StrandBias:0.6,Multiplicity:1.00
0.104	0.568	0.154	0.174
0.113	0.119	0.040	0.728
0.070	0.176	0.232	0.522
0.068	0.017	0.199	0.716
0.085	0.122	0.675	0.118
0.537	0.122	0.196	0.145
0.174	0.049	0.120	0.657
0.066	0.103	0.708	0.123
0.163	0.044	0.084	0.709
0.057	0.053	0.744	0.146
0.114	0.116	0.612	0.158
0.108	0.168	0.274	0.450
>GAAAACTGAAAA	23-GAAAACTGAAAA	10.637911	-109.547039	0	T:61.0(0.24%),B:4.9(0.02%),P:1e-47	Tpos:106.9,Tstd:52.9,Bpos:68.8,Bstd:49.2,StrandBias:-0.4,Multiplicity:1.38
0.001	0.079	0.919	0.001
0.990	0.008	0.001	0.001
0.987	0.001	0.003	0.009
0.993	0.003	0.003	0.001
0.996	0.001	0.001	0.002
0.001	0.996	0.002	0.001
0.028	0.003	0.003	0.966
0.001	0.017	0.979	0.003
0.996	0.001	0.002	0.001
0.987	0.001	0.003	0.009
0.997	0.001	0.001	0.001
0.997	0.001	0.001	0.001
>RNTCTCGCGAGA	24-RNTCTCGCGAGA	9.749546	-84.021642	0	T:182.0(0.72%),B:57.0(0.24%),P:1e-36	Tpos:99.3,Tstd:50.1,Bpos:85.5,Bstd:70.9,StrandBias:-0.1,Multiplicity:1.11
0.335	0.234	0.411	0.020
0.269	0.285	0.193	0.253
0.037	0.060	0.022	0.881
0.149	0.811	0.039	0.001
0.092	0.232	0.001	0.675
0.001	0.980	0.001	0.018
0.019	0.020	0.941	0.020
0.037	0.890	0.018	0.055
0.001	0.001	0.962	0.036
0.849	0.057	0.057	0.037
0.001	0.093	0.682	0.224
0.885	0.056	0.058	0.001
>CATATTCCACGT	25-CATATTCCACGT	11.872592	-81.117368	0	T:32.0(0.13%),B:1.4(0.01%),P:1e-35	Tpos:107.6,Tstd:52.4,Bpos:27.9,Bstd:18.8,StrandBias:1.3,Multiplicity:2.09
0.017	0.893	0.045	0.045
0.933	0.028	0.028	0.011
0.034	0.073	0.056	0.837
0.549	0.023	0.067	0.361
0.017	0.039	0.034	0.910
0.006	0.023	0.056	0.915
0.023	0.605	0.034	0.338
0.028	0.938	0.001	0.033
0.921	0.028	0.017	0.034
0.040	0.758	0.067	0.135
0.056	0.073	0.820	0.051
0.028	0.011	0.028	0.933
