# Supplementary material for: Genome-wide CRISPR Screens in T Helper Cells Reveal Pervasive Crosstalk between Activation and Differentiation
Source: Cell. 2019 Feb 7;176(4):882–896.e18. doi: 10.1016/j.cell.2018.11.044 (PMC6370901; doi:10.1016/j.cell.2018.11.044)
Supplement: Data S2. Processed Data from All the Steps of the Analysis, Related to Figure 1 [file mmc2.zip › supplemental data/motif analysis/Stat6_SRX021632_homer/homerMotifs.motifs10]

>DATGASTCAY	1-DATGASTCAY	6.477575	-6014.192521	0	T:6332.0(25.05%),B:1142.8(4.73%),P:1e-2611	Tpos:101.2,Tstd:43.5,Bpos:98.2,Bstd:64.0,StrandBias:-0.0,Multiplicity:1.20
0.240	0.149	0.307	0.304
0.468	0.190	0.261	0.081
0.026	0.021	0.018	0.935
0.019	0.034	0.863	0.084
0.913	0.029	0.025	0.033
0.068	0.449	0.419	0.063
0.050	0.016	0.030	0.904
0.102	0.835	0.032	0.031
0.906	0.033	0.023	0.038
0.097	0.281	0.198	0.424
>RCCGGAAGTG	2-RCCGGAAGTG	6.292464	-3402.564140	0	T:8370.0(33.11%),B:3129.9(12.96%),P:1e-1477	Tpos:101.2,Tstd:48.4,Bpos:98.8,Bstd:63.3,StrandBias:-0.0,Multiplicity:1.27
0.381	0.141	0.303	0.176
0.137	0.518	0.272	0.073
0.335	0.535	0.090	0.040
0.078	0.037	0.876	0.009
0.051	0.050	0.858	0.041
0.885	0.052	0.032	0.031
0.763	0.029	0.064	0.144
0.373	0.083	0.532	0.012
0.124	0.304	0.094	0.479
0.173	0.200	0.438	0.189
>CCACTAGRGG	3-CCACTAGRGG	8.154264	-2295.745293	0	T:2632.0(10.41%),B:487.6(2.02%),P:1e-997	Tpos:101.2,Tstd:39.2,Bpos:97.6,Bstd:56.0,StrandBias:-0.1,Multiplicity:1.04
0.063	0.901	0.030	0.006
0.023	0.948	0.020	0.009
0.840	0.034	0.111	0.015
0.005	0.806	0.180	0.009
0.032	0.324	0.060	0.584
0.936	0.010	0.020	0.034
0.001	0.001	0.985	0.013
0.459	0.002	0.531	0.008
0.020	0.020	0.579	0.381
0.005	0.025	0.961	0.009
>TTCTCGGAAA	4-TTCTCGGAAA	7.121174	-2157.400811	0	T:4357.0(17.23%),B:1349.7(5.59%),P:1e-936	Tpos:101.8,Tstd:42.7,Bpos:99.7,Bstd:60.3,StrandBias:-0.0,Multiplicity:1.10
0.017	0.013	0.012	0.958
0.028	0.052	0.021	0.899
0.022	0.946	0.020	0.012
0.042	0.172	0.022	0.764
0.188	0.437	0.178	0.196
0.319	0.038	0.561	0.082
0.007	0.008	0.968	0.017
0.731	0.019	0.215	0.035
0.985	0.002	0.007	0.006
0.751	0.117	0.073	0.059
>TTCYWGWGAA	5-TTCYWGWGAA	8.032033	-1971.339103	0	T:3305.0(13.07%),B:877.7(3.64%),P:1e-856	Tpos:100.0,Tstd:40.5,Bpos:102.8,Bstd:62.7,StrandBias:0.0,Multiplicity:1.05
0.001	0.001	0.001	0.997
0.001	0.001	0.001	0.997
0.001	0.997	0.001	0.001
0.109	0.372	0.001	0.518
0.305	0.034	0.254	0.408
0.077	0.233	0.601	0.089
0.448	0.160	0.001	0.391
0.001	0.001	0.720	0.278
0.997	0.001	0.001	0.001
0.997	0.001	0.001	0.001
>KHTGTGGTTT	6-KHTGTGGTTT	7.411555	-1506.004091	0	T:3777.0(14.94%),B:1333.8(5.52%),P:1e-654	Tpos:101.0,Tstd:49.8,Bpos:100.6,Bstd:61.8,StrandBias:-0.1,Multiplicity:1.11
0.205	0.102	0.368	0.325
0.269	0.304	0.086	0.341
0.120	0.001	0.052	0.827
0.001	0.001	0.997	0.001
0.100	0.028	0.001	0.871
0.077	0.001	0.921	0.001
0.001	0.001	0.997	0.001
0.001	0.127	0.102	0.770
0.026	0.126	0.001	0.847
0.153	0.001	0.050	0.796
>BGTCACGTGA	7-BGTCACGTGA	7.354920	-1327.892887	0	T:2124.0(8.40%),B:533.6(2.21%),P:1e-576	Tpos:100.8,Tstd:28.9,Bpos:95.2,Bstd:69.3,StrandBias:0.0,Multiplicity:1.09
0.172	0.316	0.330	0.182
0.127	0.076	0.757	0.040
0.022	0.149	0.048	0.781
0.006	0.936	0.054	0.004
0.941	0.027	0.016	0.016
0.014	0.904	0.006	0.076
0.076	0.013	0.905	0.006
0.020	0.029	0.030	0.921
0.011	0.048	0.932	0.009
0.605	0.109	0.210	0.076
>AGCGCCCTCT	8-AGCGCCCTCT	8.210139	-1311.211369	0	T:2304.0(9.11%),B:625.2(2.59%),P:1e-569	Tpos:104.3,Tstd:45.5,Bpos:99.1,Bstd:61.8,StrandBias:-0.0,Multiplicity:1.04
0.710	0.001	0.288	0.001
0.001	0.290	0.708	0.001
0.001	0.617	0.001	0.381
0.001	0.001	0.997	0.001
0.001	0.997	0.001	0.001
0.001	0.997	0.001	0.001
0.140	0.827	0.032	0.001
0.001	0.417	0.001	0.581
0.001	0.997	0.001	0.001
0.001	0.001	0.001	0.997
>ATGACACATC	9-ATGACACATC	6.142444	-1180.866056	0	T:3337.0(13.20%),B:1254.0(5.19%),P:1e-512	Tpos:99.8,Tstd:51.8,Bpos:99.4,Bstd:60.4,StrandBias:-0.1,Multiplicity:1.06
0.513	0.164	0.270	0.053
0.133	0.031	0.024	0.812
0.099	0.175	0.649	0.077
0.571	0.165	0.077	0.187
0.161	0.655	0.133	0.051
0.652	0.028	0.116	0.204
0.122	0.602	0.152	0.124
0.643	0.172	0.044	0.141
0.122	0.169	0.233	0.476
0.166	0.521	0.167	0.146
>GGCCCCGCCC	10-GGCCCCGCCC	7.956634	-993.143496	0	T:4383.0(17.34%),B:2063.2(8.55%),P:1e-431	Tpos:101.6,Tstd:54.3,Bpos:88.5,Bstd:60.9,StrandBias:0.1,Multiplicity:1.44
0.287	0.167	0.490	0.056
0.146	0.001	0.852	0.001
0.099	0.714	0.121	0.066
0.001	0.617	0.001	0.381
0.238	0.727	0.001	0.034
0.001	0.997	0.001	0.001
0.178	0.001	0.820	0.001
0.001	0.997	0.001	0.001
0.001	0.997	0.001	0.001
0.001	0.771	0.001	0.227
>BTVTGASTAA	11-BTVTGASTAA	7.473478	-977.236327	0	T:2301.0(9.10%),B:766.3(3.17%),P:1e-424	Tpos:101.4,Tstd:51.2,Bpos:100.4,Bstd:65.3,StrandBias:0.1,Multiplicity:1.06
0.191	0.221	0.245	0.343
0.147	0.246	0.160	0.447
0.213	0.348	0.253	0.186
0.001	0.001	0.001	0.997
0.046	0.001	0.872	0.081
0.987	0.001	0.001	0.011
0.016	0.564	0.419	0.001
0.001	0.001	0.001	0.997
0.997	0.001	0.001	0.001
0.948	0.019	0.032	0.001
>GTGGGCGGRA	12-GTGGGCGGRA	7.411230	-805.233737	0	T:4501.0(17.80%),B:2320.5(9.61%),P:1e-349	Tpos:99.4,Tstd:53.4,Bpos:98.2,Bstd:58.2,StrandBias:-0.0,Multiplicity:1.11
0.030	0.012	0.957	0.001
0.062	0.028	0.173	0.737
0.314	0.001	0.606	0.079
0.001	0.012	0.986	0.001
0.001	0.001	0.943	0.055
0.153	0.727	0.001	0.119
0.094	0.001	0.904	0.001
0.001	0.061	0.855	0.083
0.425	0.057	0.304	0.214
0.589	0.113	0.205	0.093
>DSTWACCACA	13-DSTWACCACA	6.422699	-680.395879	0	T:3345.0(13.23%),B:1626.0(6.73%),P:1e-295	Tpos:101.9,Tstd:53.0,Bpos:99.7,Bstd:60.8,StrandBias:0.1,Multiplicity:1.06
0.210	0.171	0.263	0.356
0.135	0.373	0.291	0.201
0.164	0.225	0.049	0.562
0.275	0.165	0.145	0.414
0.533	0.175	0.251	0.041
0.048	0.815	0.077	0.060
0.092	0.836	0.027	0.045
0.804	0.043	0.062	0.091
0.116	0.760	0.062	0.062
0.676	0.211	0.049	0.064
>TTKCGGTTTC	14-TTKCGGTTTC	6.789574	-660.148045	0	T:2377.0(9.40%),B:1000.9(4.15%),P:1e-286	Tpos:103.8,Tstd:54.2,Bpos:98.9,Bstd:63.6,StrandBias:0.1,Multiplicity:1.03
0.024	0.292	0.130	0.554
0.058	0.190	0.247	0.505
0.028	0.238	0.436	0.299
0.111	0.616	0.135	0.138
0.079	0.082	0.732	0.107
0.019	0.149	0.790	0.042
0.019	0.086	0.032	0.863
0.001	0.116	0.028	0.855
0.073	0.081	0.236	0.610
0.046	0.634	0.224	0.096
>NVTGACGTCA	15-NVTGACGTCA	7.194309	-507.203767	0	T:1796.0(7.10%),B:745.5(3.09%),P:1e-220	Tpos:102.1,Tstd:49.2,Bpos:97.4,Bstd:67.9,StrandBias:0.0,Multiplicity:1.05
0.246	0.273	0.262	0.219
0.335	0.234	0.275	0.156
0.104	0.017	0.001	0.878
0.014	0.023	0.855	0.108
0.889	0.001	0.109	0.001
0.028	0.669	0.087	0.216
0.126	0.048	0.763	0.063
0.021	0.119	0.038	0.822
0.121	0.828	0.001	0.050
0.971	0.001	0.011	0.017
>ACTACAAATC	16-ACTACAAATC	8.552942	-456.467198	0	T:539.0(2.13%),B:100.8(0.42%),P:1e-198	Tpos:100.1,Tstd:50.3,Bpos:93.2,Bstd:65.5,StrandBias:0.2,Multiplicity:1.06
0.997	0.001	0.001	0.001
0.001	0.997	0.001	0.001
0.001	0.001	0.001	0.997
0.983	0.015	0.001	0.001
0.001	0.997	0.001	0.001
0.932	0.021	0.046	0.001
0.915	0.023	0.001	0.061
0.431	0.158	0.162	0.248
0.001	0.038	0.001	0.960
0.001	0.997	0.001	0.001
>TACGCGGAAA	17-TACGCGGAAA	5.254880	-419.029064	0	T:3842.0(15.20%),B:2288.4(9.48%),P:1e-181	Tpos:99.3,Tstd:54.5,Bpos:102.2,Bstd:63.6,StrandBias:0.0,Multiplicity:1.05
0.136	0.202	0.146	0.516
0.490	0.211	0.170	0.128
0.176	0.481	0.197	0.146
0.161	0.137	0.557	0.145
0.152	0.527	0.151	0.170
0.180	0.021	0.622	0.177
0.028	0.205	0.761	0.006
0.629	0.178	0.133	0.060
0.741	0.058	0.200	0.001
0.588	0.168	0.223	0.021
>DNTYTTATCW	18-DNTYTTATCW	7.487109	-417.480190	0	T:2285.0(9.04%),B:1145.0(4.74%),P:1e-181	Tpos:100.8,Tstd:53.9,Bpos:103.5,Bstd:59.7,StrandBias:-0.0,Multiplicity:1.11
0.332	0.001	0.353	0.313
0.296	0.278	0.183	0.243
0.001	0.279	0.172	0.548
0.127	0.416	0.178	0.278
0.001	0.001	0.001	0.997
0.001	0.001	0.155	0.843
0.997	0.001	0.001	0.001
0.001	0.001	0.001	0.997
0.001	0.997	0.001	0.001
0.460	0.001	0.001	0.538
>GCCAATCRSN	19-GCCAATCRSN	8.001637	-287.169401	0	T:1714.0(6.78%),B:881.1(3.65%),P:1e-124	Tpos:98.0,Tstd:55.1,Bpos:93.0,Bstd:63.5,StrandBias:0.1,Multiplicity:1.16
0.381	0.001	0.617	0.001
0.001	0.997	0.001	0.001
0.001	0.997	0.001	0.001
0.997	0.001	0.001	0.001
0.997	0.001	0.001	0.001
0.001	0.001	0.001	0.997
0.183	0.579	0.237	0.001
0.401	0.198	0.400	0.001
0.135	0.259	0.404	0.202
0.309	0.243	0.229	0.219
>TTTCAGTTTC	20-TTTCAGTTTC	9.547314	-213.773557	0	T:524.0(2.07%),B:177.0(0.73%),P:1e-92	Tpos:102.2,Tstd:53.7,Bpos:100.3,Bstd:63.7,StrandBias:0.1,Multiplicity:1.07
0.046	0.001	0.001	0.952
0.057	0.014	0.001	0.928
0.001	0.012	0.009	0.978
0.001	0.979	0.001	0.019
0.907	0.013	0.051	0.029
0.038	0.095	0.772	0.095
0.001	0.001	0.001	0.997
0.032	0.001	0.001	0.966
0.015	0.117	0.008	0.860
0.001	0.822	0.040	0.137
>GGRAAWYCCC	21-GGRAAWYCCC	9.087222	-199.816037	0	T:564.0(2.23%),B:206.7(0.86%),P:1e-86	Tpos:93.8,Tstd:52.2,Bpos:103.4,Bstd:56.7,StrandBias:-0.2,Multiplicity:1.02
0.001	0.003	0.916	0.080
0.001	0.029	0.969	0.001
0.513	0.001	0.485	0.001
0.887	0.001	0.001	0.111
0.707	0.077	0.001	0.215
0.272	0.125	0.220	0.383
0.152	0.482	0.033	0.333
0.116	0.860	0.001	0.023
0.001	0.997	0.001	0.001
0.025	0.833	0.113	0.029
>CGCATGCGCA	22-CGCATGCGCA	7.688314	-197.046183	0	T:967.0(3.83%),B:460.8(1.91%),P:1e-85	Tpos:100.7,Tstd:54.4,Bpos:91.4,Bstd:72.6,StrandBias:-0.0,Multiplicity:1.13
0.223	0.602	0.157	0.018
0.120	0.001	0.781	0.098
0.062	0.620	0.199	0.119
0.436	0.255	0.080	0.229
0.167	0.069	0.237	0.527
0.001	0.155	0.843	0.001
0.001	0.905	0.001	0.093
0.001	0.115	0.683	0.201
0.005	0.590	0.098	0.307
0.432	0.163	0.236	0.169
>AGATGCTATC	23-AGATGCTATC	11.392663	-114.507659	0	T:85.0(0.34%),B:9.6(0.04%),P:1e-49	Tpos:111.5,Tstd:46.9,Bpos:104.3,Bstd:49.9,StrandBias:-0.4,Multiplicity:1.03
0.687	0.001	0.001	0.311
0.001	0.071	0.927	0.001
0.997	0.001	0.001	0.001
0.001	0.001	0.001	0.997
0.001	0.072	0.926	0.001
0.001	0.997	0.001	0.001
0.146	0.001	0.001	0.852
0.997	0.001	0.001	0.001
0.001	0.001	0.001	0.997
0.001	0.997	0.001	0.001
>AATCTCGCGA	24-AATCTCGCGA	6.672452	-89.289563	0	T:235.0(0.93%),B:83.2(0.34%),P:1e-38	Tpos:100.4,Tstd:52.5,Bpos:84.6,Bstd:64.5,StrandBias:-0.1,Multiplicity:1.08
0.481	0.327	0.137	0.055
0.471	0.197	0.114	0.219
0.111	0.126	0.162	0.601
0.214	0.552	0.194	0.040
0.153	0.140	0.046	0.661
0.112	0.451	0.281	0.156
0.060	0.161	0.672	0.107
0.103	0.650	0.095	0.152
0.126	0.114	0.654	0.106
0.600	0.189	0.126	0.085
>AAAATGAGAA	25-AAAATGAGAA	12.484975	-35.741613	0	T:68.0(0.27%),B:20.4(0.08%),P:1e-15	Tpos:114.4,Tstd:54.2,Bpos:102.1,Bstd:51.1,StrandBias:-0.9,Multiplicity:1.39
0.997	0.001	0.001	0.001
0.997	0.001	0.001	0.001
0.997	0.001	0.001	0.001
0.997	0.001	0.001	0.001
0.001	0.001	0.001	0.997
0.001	0.001	0.997	0.001
0.997	0.001	0.001	0.001
0.001	0.001	0.739	0.259
0.997	0.001	0.001	0.001
0.997	0.001	0.001	0.001
