# Supplementary material for: Genome-wide CRISPR Screens in T Helper Cells Reveal Pervasive Crosstalk between Activation and Differentiation
Source: Cell. 2019 Feb 7;176(4):882–896.e18. doi: 10.1016/j.cell.2018.11.044 (PMC6370901; doi:10.1016/j.cell.2018.11.044)
Supplement: Data S2. Processed Data from All the Steps of the Analysis, Related to Figure 1 [file mmc2.zip › supplemental data/motif analysis/Stat6_SRX021632_homer/homerMotifs.all.motifs]

>DATGASTCAY	1-DATGASTCAY	6.477575	-6014.192521	0	T:6332.0(25.05%),B:1142.8(4.73%),P:1e-2611	Tpos:101.2,Tstd:43.5,Bpos:98.2,Bstd:64.0,StrandBias:-0.0,Multiplicity:1.20
0.240	0.149	0.307	0.304
0.468	0.190	0.261	0.081
0.026	0.021	0.018	0.935
0.019	0.034	0.863	0.084
0.913	0.029	0.025	0.033
0.068	0.449	0.419	0.063
0.050	0.016	0.030	0.904
0.102	0.835	0.032	0.031
0.906	0.033	0.023	0.038
0.097	0.281	0.198	0.424
>RCCGGAAGTG	2-RCCGGAAGTG	6.292464	-3402.564140	0	T:8370.0(33.11%),B:3129.9(12.96%),P:1e-1477	Tpos:101.2,Tstd:48.4,Bpos:98.8,Bstd:63.3,StrandBias:-0.0,Multiplicity:1.27
0.381	0.141	0.303	0.176
0.137	0.518	0.272	0.073
0.335	0.535	0.090	0.040
0.078	0.037	0.876	0.009
0.051	0.050	0.858	0.041
0.885	0.052	0.032	0.031
0.763	0.029	0.064	0.144
0.373	0.083	0.532	0.012
0.124	0.304	0.094	0.479
0.173	0.200	0.438	0.189
>CCACTAGRGG	3-CCACTAGRGG	8.154264	-2295.745293	0	T:2632.0(10.41%),B:487.6(2.02%),P:1e-997	Tpos:101.2,Tstd:39.2,Bpos:97.6,Bstd:56.0,StrandBias:-0.1,Multiplicity:1.04
0.063	0.901	0.030	0.006
0.023	0.948	0.020	0.009
0.840	0.034	0.111	0.015
0.005	0.806	0.180	0.009
0.032	0.324	0.060	0.584
0.936	0.010	0.020	0.034
0.001	0.001	0.985	0.013
0.459	0.002	0.531	0.008
0.020	0.020	0.579	0.381
0.005	0.025	0.961	0.009
>TTCTCGGAAA	4-TTCTCGGAAA	7.121174	-2157.400811	0	T:4357.0(17.23%),B:1349.7(5.59%),P:1e-936	Tpos:101.8,Tstd:42.7,Bpos:99.7,Bstd:60.3,StrandBias:-0.0,Multiplicity:1.10
0.017	0.013	0.012	0.958
0.028	0.052	0.021	0.899
0.022	0.946	0.020	0.012
0.042	0.172	0.022	0.764
0.188	0.437	0.178	0.196
0.319	0.038	0.561	0.082
0.007	0.008	0.968	0.017
0.731	0.019	0.215	0.035
0.985	0.002	0.007	0.006
0.751	0.117	0.073	0.059
>TTCYWGWGAA	5-TTCYWGWGAA	8.032033	-1971.339103	0	T:3305.0(13.07%),B:877.7(3.64%),P:1e-856	Tpos:100.0,Tstd:40.5,Bpos:102.8,Bstd:62.7,StrandBias:0.0,Multiplicity:1.05
0.001	0.001	0.001	0.997
0.001	0.001	0.001	0.997
0.001	0.997	0.001	0.001
0.109	0.372	0.001	0.518
0.305	0.034	0.254	0.408
0.077	0.233	0.601	0.089
0.448	0.160	0.001	0.391
0.001	0.001	0.720	0.278
0.997	0.001	0.001	0.001
0.997	0.001	0.001	0.001
>KHTGTGGTTT	6-KHTGTGGTTT	7.411555	-1506.004091	0	T:3777.0(14.94%),B:1333.8(5.52%),P:1e-654	Tpos:101.0,Tstd:49.8,Bpos:100.6,Bstd:61.8,StrandBias:-0.1,Multiplicity:1.11
0.205	0.102	0.368	0.325
0.269	0.304	0.086	0.341
0.120	0.001	0.052	0.827
0.001	0.001	0.997	0.001
0.100	0.028	0.001	0.871
0.077	0.001	0.921	0.001
0.001	0.001	0.997	0.001
0.001	0.127	0.102	0.770
0.026	0.126	0.001	0.847
0.153	0.001	0.050	0.796
>BGTCACGTGA	7-BGTCACGTGA	7.354920	-1327.892887	0	T:2124.0(8.40%),B:533.6(2.21%),P:1e-576	Tpos:100.8,Tstd:28.9,Bpos:95.2,Bstd:69.3,StrandBias:0.0,Multiplicity:1.09
0.172	0.316	0.330	0.182
0.127	0.076	0.757	0.040
0.022	0.149	0.048	0.781
0.006	0.936	0.054	0.004
0.941	0.027	0.016	0.016
0.014	0.904	0.006	0.076
0.076	0.013	0.905	0.006
0.020	0.029	0.030	0.921
0.011	0.048	0.932	0.009
0.605	0.109	0.210	0.076
>AGCGCCCTCT	8-AGCGCCCTCT	8.210139	-1311.211369	0	T:2304.0(9.11%),B:625.2(2.59%),P:1e-569	Tpos:104.3,Tstd:45.5,Bpos:99.1,Bstd:61.8,StrandBias:-0.0,Multiplicity:1.04
0.710	0.001	0.288	0.001
0.001	0.290	0.708	0.001
0.001	0.617	0.001	0.381
0.001	0.001	0.997	0.001
0.001	0.997	0.001	0.001
0.001	0.997	0.001	0.001
0.140	0.827	0.032	0.001
0.001	0.417	0.001	0.581
0.001	0.997	0.001	0.001
0.001	0.001	0.001	0.997
>ATGACACATC	9-ATGACACATC	6.142444	-1180.866056	0	T:3337.0(13.20%),B:1254.0(5.19%),P:1e-512	Tpos:99.8,Tstd:51.8,Bpos:99.4,Bstd:60.4,StrandBias:-0.1,Multiplicity:1.06
0.513	0.164	0.270	0.053
0.133	0.031	0.024	0.812
0.099	0.175	0.649	0.077
0.571	0.165	0.077	0.187
0.161	0.655	0.133	0.051
0.652	0.028	0.116	0.204
0.122	0.602	0.152	0.124
0.643	0.172	0.044	0.141
0.122	0.169	0.233	0.476
0.166	0.521	0.167	0.146
>GGCCCCGCCC	10-GGCCCCGCCC	7.956634	-993.143496	0	T:4383.0(17.34%),B:2063.2(8.55%),P:1e-431	Tpos:101.6,Tstd:54.3,Bpos:88.5,Bstd:60.9,StrandBias:0.1,Multiplicity:1.44
0.287	0.167	0.490	0.056
0.146	0.001	0.852	0.001
0.099	0.714	0.121	0.066
0.001	0.617	0.001	0.381
0.238	0.727	0.001	0.034
0.001	0.997	0.001	0.001
0.178	0.001	0.820	0.001
0.001	0.997	0.001	0.001
0.001	0.997	0.001	0.001
0.001	0.771	0.001	0.227
>BTVTGASTAA	11-BTVTGASTAA	7.473478	-977.236327	0	T:2301.0(9.10%),B:766.3(3.17%),P:1e-424	Tpos:101.4,Tstd:51.2,Bpos:100.4,Bstd:65.3,StrandBias:0.1,Multiplicity:1.06
0.191	0.221	0.245	0.343
0.147	0.246	0.160	0.447
0.213	0.348	0.253	0.186
0.001	0.001	0.001	0.997
0.046	0.001	0.872	0.081
0.987	0.001	0.001	0.011
0.016	0.564	0.419	0.001
0.001	0.001	0.001	0.997
0.997	0.001	0.001	0.001
0.948	0.019	0.032	0.001
>GTGGGCGGRA	12-GTGGGCGGRA	7.411230	-805.233737	0	T:4501.0(17.80%),B:2320.5(9.61%),P:1e-349	Tpos:99.4,Tstd:53.4,Bpos:98.2,Bstd:58.2,StrandBias:-0.0,Multiplicity:1.11
0.030	0.012	0.957	0.001
0.062	0.028	0.173	0.737
0.314	0.001	0.606	0.079
0.001	0.012	0.986	0.001
0.001	0.001	0.943	0.055
0.153	0.727	0.001	0.119
0.094	0.001	0.904	0.001
0.001	0.061	0.855	0.083
0.425	0.057	0.304	0.214
0.589	0.113	0.205	0.093
>DSTWACCACA	13-DSTWACCACA	6.422699	-680.395879	0	T:3345.0(13.23%),B:1626.0(6.73%),P:1e-295	Tpos:101.9,Tstd:53.0,Bpos:99.7,Bstd:60.8,StrandBias:0.1,Multiplicity:1.06
0.210	0.171	0.263	0.356
0.135	0.373	0.291	0.201
0.164	0.225	0.049	0.562
0.275	0.165	0.145	0.414
0.533	0.175	0.251	0.041
0.048	0.815	0.077	0.060
0.092	0.836	0.027	0.045
0.804	0.043	0.062	0.091
0.116	0.760	0.062	0.062
0.676	0.211	0.049	0.064
>TTKCGGTTTC	14-TTKCGGTTTC	6.789574	-660.148045	0	T:2377.0(9.40%),B:1000.9(4.15%),P:1e-286	Tpos:103.8,Tstd:54.2,Bpos:98.9,Bstd:63.6,StrandBias:0.1,Multiplicity:1.03
0.024	0.292	0.130	0.554
0.058	0.190	0.247	0.505
0.028	0.238	0.436	0.299
0.111	0.616	0.135	0.138
0.079	0.082	0.732	0.107
0.019	0.149	0.790	0.042
0.019	0.086	0.032	0.863
0.001	0.116	0.028	0.855
0.073	0.081	0.236	0.610
0.046	0.634	0.224	0.096
>NVTGACGTCA	15-NVTGACGTCA	7.194309	-507.203767	0	T:1796.0(7.10%),B:745.5(3.09%),P:1e-220	Tpos:102.1,Tstd:49.2,Bpos:97.4,Bstd:67.9,StrandBias:0.0,Multiplicity:1.05
0.246	0.273	0.262	0.219
0.335	0.234	0.275	0.156
0.104	0.017	0.001	0.878
0.014	0.023	0.855	0.108
0.889	0.001	0.109	0.001
0.028	0.669	0.087	0.216
0.126	0.048	0.763	0.063
0.021	0.119	0.038	0.822
0.121	0.828	0.001	0.050
0.971	0.001	0.011	0.017
>ACTACAAATC	16-ACTACAAATC	8.552942	-456.467198	0	T:539.0(2.13%),B:100.8(0.42%),P:1e-198	Tpos:100.1,Tstd:50.3,Bpos:93.2,Bstd:65.5,StrandBias:0.2,Multiplicity:1.06
0.997	0.001	0.001	0.001
0.001	0.997	0.001	0.001
0.001	0.001	0.001	0.997
0.983	0.015	0.001	0.001
0.001	0.997	0.001	0.001
0.932	0.021	0.046	0.001
0.915	0.023	0.001	0.061
0.431	0.158	0.162	0.248
0.001	0.038	0.001	0.960
0.001	0.997	0.001	0.001
>TACGCGGAAA	17-TACGCGGAAA	5.254880	-419.029064	0	T:3842.0(15.20%),B:2288.4(9.48%),P:1e-181	Tpos:99.3,Tstd:54.5,Bpos:102.2,Bstd:63.6,StrandBias:0.0,Multiplicity:1.05
0.136	0.202	0.146	0.516
0.490	0.211	0.170	0.128
0.176	0.481	0.197	0.146
0.161	0.137	0.557	0.145
0.152	0.527	0.151	0.170
0.180	0.021	0.622	0.177
0.028	0.205	0.761	0.006
0.629	0.178	0.133	0.060
0.741	0.058	0.200	0.001
0.588	0.168	0.223	0.021
>DNTYTTATCW	18-DNTYTTATCW	7.487109	-417.480190	0	T:2285.0(9.04%),B:1145.0(4.74%),P:1e-181	Tpos:100.8,Tstd:53.9,Bpos:103.5,Bstd:59.7,StrandBias:-0.0,Multiplicity:1.11
0.332	0.001	0.353	0.313
0.296	0.278	0.183	0.243
0.001	0.279	0.172	0.548
0.127	0.416	0.178	0.278
0.001	0.001	0.001	0.997
0.001	0.001	0.155	0.843
0.997	0.001	0.001	0.001
0.001	0.001	0.001	0.997
0.001	0.997	0.001	0.001
0.460	0.001	0.001	0.538
>GCCAATCRSN	19-GCCAATCRSN	8.001637	-287.169401	0	T:1714.0(6.78%),B:881.1(3.65%),P:1e-124	Tpos:98.0,Tstd:55.1,Bpos:93.0,Bstd:63.5,StrandBias:0.1,Multiplicity:1.16
0.381	0.001	0.617	0.001
0.001	0.997	0.001	0.001
0.001	0.997	0.001	0.001
0.997	0.001	0.001	0.001
0.997	0.001	0.001	0.001
0.001	0.001	0.001	0.997
0.183	0.579	0.237	0.001
0.401	0.198	0.400	0.001
0.135	0.259	0.404	0.202
0.309	0.243	0.229	0.219
>TTTCAGTTTC	20-TTTCAGTTTC	9.547314	-213.773557	0	T:524.0(2.07%),B:177.0(0.73%),P:1e-92	Tpos:102.2,Tstd:53.7,Bpos:100.3,Bstd:63.7,StrandBias:0.1,Multiplicity:1.07
0.046	0.001	0.001	0.952
0.057	0.014	0.001	0.928
0.001	0.012	0.009	0.978
0.001	0.979	0.001	0.019
0.907	0.013	0.051	0.029
0.038	0.095	0.772	0.095
0.001	0.001	0.001	0.997
0.032	0.001	0.001	0.966
0.015	0.117	0.008	0.860
0.001	0.822	0.040	0.137
>GGRAAWYCCC	21-GGRAAWYCCC	9.087222	-199.816037	0	T:564.0(2.23%),B:206.7(0.86%),P:1e-86	Tpos:93.8,Tstd:52.2,Bpos:103.4,Bstd:56.7,StrandBias:-0.2,Multiplicity:1.02
0.001	0.003	0.916	0.080
0.001	0.029	0.969	0.001
0.513	0.001	0.485	0.001
0.887	0.001	0.001	0.111
0.707	0.077	0.001	0.215
0.272	0.125	0.220	0.383
0.152	0.482	0.033	0.333
0.116	0.860	0.001	0.023
0.001	0.997	0.001	0.001
0.025	0.833	0.113	0.029
>CGCATGCGCA	22-CGCATGCGCA	7.688314	-197.046183	0	T:967.0(3.83%),B:460.8(1.91%),P:1e-85	Tpos:100.7,Tstd:54.4,Bpos:91.4,Bstd:72.6,StrandBias:-0.0,Multiplicity:1.13
0.223	0.602	0.157	0.018
0.120	0.001	0.781	0.098
0.062	0.620	0.199	0.119
0.436	0.255	0.080	0.229
0.167	0.069	0.237	0.527
0.001	0.155	0.843	0.001
0.001	0.905	0.001	0.093
0.001	0.115	0.683	0.201
0.005	0.590	0.098	0.307
0.432	0.163	0.236	0.169
>AGATGCTATC	23-AGATGCTATC	11.392663	-114.507659	0	T:85.0(0.34%),B:9.6(0.04%),P:1e-49	Tpos:111.5,Tstd:46.9,Bpos:104.3,Bstd:49.9,StrandBias:-0.4,Multiplicity:1.03
0.687	0.001	0.001	0.311
0.001	0.071	0.927	0.001
0.997	0.001	0.001	0.001
0.001	0.001	0.001	0.997
0.001	0.072	0.926	0.001
0.001	0.997	0.001	0.001
0.146	0.001	0.001	0.852
0.997	0.001	0.001	0.001
0.001	0.001	0.001	0.997
0.001	0.997	0.001	0.001
>AATCTCGCGA	24-AATCTCGCGA	6.672452	-89.289563	0	T:235.0(0.93%),B:83.2(0.34%),P:1e-38	Tpos:100.4,Tstd:52.5,Bpos:84.6,Bstd:64.5,StrandBias:-0.1,Multiplicity:1.08
0.481	0.327	0.137	0.055
0.471	0.197	0.114	0.219
0.111	0.126	0.162	0.601
0.214	0.552	0.194	0.040
0.153	0.140	0.046	0.661
0.112	0.451	0.281	0.156
0.060	0.161	0.672	0.107
0.103	0.650	0.095	0.152
0.126	0.114	0.654	0.106
0.600	0.189	0.126	0.085
>AAAATGAGAA	25-AAAATGAGAA	12.484975	-35.741613	0	T:68.0(0.27%),B:20.4(0.08%),P:1e-15	Tpos:114.4,Tstd:54.2,Bpos:102.1,Bstd:51.1,StrandBias:-0.9,Multiplicity:1.39
0.997	0.001	0.001	0.001
0.997	0.001	0.001	0.001
0.997	0.001	0.001	0.001
0.997	0.001	0.001	0.001
0.001	0.001	0.001	0.997
0.001	0.001	0.997	0.001
0.997	0.001	0.001	0.001
0.001	0.001	0.739	0.259
0.997	0.001	0.001	0.001
0.997	0.001	0.001	0.001
>VTGAGTCAYHNB	1-VTGAGTCAYHNB	5.956457	-5765.041176	0	T:6237.0(24.67%),B:1158.0(4.80%),P:1e-2503	Tpos:101.7,Tstd:42.9,Bpos:97.9,Bstd:64.8,StrandBias:-0.0,Multiplicity:1.19
0.372	0.282	0.308	0.038
0.004	0.001	0.005	0.990
0.002	0.006	0.974	0.018
0.983	0.002	0.001	0.014
0.017	0.400	0.560	0.023
0.008	0.001	0.002	0.989
0.005	0.992	0.002	0.001
0.995	0.002	0.001	0.002
0.015	0.404	0.180	0.402
0.241	0.309	0.132	0.318
0.215	0.259	0.240	0.287
0.128	0.345	0.213	0.314
>GCCMCCTRGTGG	2-GCCMCCTRGTGG	10.259676	-3650.077178	0	T:2173.0(8.60%),B:160.2(0.66%),P:1e-1585	Tpos:101.7,Tstd:34.0,Bpos:92.6,Bstd:55.1,StrandBias:0.1,Multiplicity:1.03
0.080	0.001	0.737	0.182
0.129	0.869	0.001	0.001
0.001	0.997	0.001	0.001
0.442	0.547	0.001	0.010
0.001	0.608	0.001	0.390
0.001	0.997	0.001	0.001
0.132	0.054	0.001	0.813
0.421	0.050	0.450	0.079
0.001	0.231	0.767	0.001
0.088	0.056	0.001	0.855
0.001	0.001	0.997	0.001
0.062	0.033	0.800	0.105
>YCACTTCCTGYB	3-YCACTTCCTGYB	7.141324	-3007.404582	0	T:8321.0(32.91%),B:3319.3(13.75%),P:1e-1306	Tpos:100.9,Tstd:49.0,Bpos:99.6,Bstd:61.5,StrandBias:0.0,Multiplicity:1.23
0.088	0.435	0.187	0.290
0.159	0.549	0.124	0.168
0.641	0.013	0.263	0.083
0.001	0.722	0.001	0.276
0.128	0.001	0.001	0.870
0.001	0.001	0.001	0.997
0.001	0.995	0.003	0.001
0.001	0.997	0.001	0.001
0.001	0.001	0.196	0.802
0.004	0.211	0.634	0.151
0.106	0.356	0.108	0.429
0.104	0.315	0.257	0.325
>DBTTCYNRGRAA	4-DBTTCYNRGRAA	7.307017	-2593.344500	0	T:4977.0(19.69%),B:1501.6(6.22%),P:1e-1126	Tpos:100.7,Tstd:41.3,Bpos:99.7,Bstd:59.9,StrandBias:-0.0,Multiplicity:1.10
0.344	0.183	0.227	0.247
0.186	0.226	0.222	0.366
0.001	0.001	0.001	0.997
0.001	0.107	0.001	0.891
0.001	0.907	0.001	0.091
0.123	0.431	0.001	0.445
0.227	0.266	0.224	0.283
0.360	0.185	0.351	0.103
0.264	0.001	0.567	0.168
0.484	0.009	0.448	0.058
0.997	0.001	0.001	0.001
0.561	0.125	0.185	0.129
>CACHAGGGGGCG	5-CACHAGGGGGCG	7.927978	-2443.061243	0	T:4359.0(17.24%),B:1234.3(5.11%),P:1e-1061	Tpos:101.7,Tstd:45.2,Bpos:96.7,Bstd:65.5,StrandBias:-0.1,Multiplicity:1.04
0.003	0.970	0.026	0.001
0.739	0.025	0.172	0.064
0.037	0.580	0.379	0.004
0.288	0.301	0.107	0.304
0.727	0.146	0.083	0.044
0.007	0.003	0.984	0.006
0.304	0.012	0.672	0.012
0.105	0.029	0.631	0.235
0.011	0.002	0.971	0.016
0.026	0.030	0.929	0.015
0.132	0.774	0.039	0.055
0.319	0.003	0.671	0.007
>GYCACGTGRCNN	6-GYCACGTGRCNN	7.779229	-1305.037374	0	T:1973.0(7.80%),B:471.9(1.95%),P:1e-566	Tpos:100.3,Tstd:27.1,Bpos:96.4,Bstd:67.2,StrandBias:-0.0,Multiplicity:1.09
0.256	0.203	0.474	0.067
0.129	0.313	0.171	0.387
0.010	0.976	0.007	0.007
0.958	0.017	0.014	0.011
0.006	0.663	0.110	0.221
0.213	0.068	0.713	0.006
0.011	0.009	0.014	0.966
0.006	0.032	0.955	0.007
0.426	0.185	0.277	0.112
0.079	0.453	0.204	0.263
0.206	0.332	0.210	0.252
0.184	0.269	0.305	0.242
>NNVAAACCACAR	7-NNVAAACCACAR	8.080241	-1174.835177	0	T:2760.0(10.92%),B:923.2(3.82%),P:1e-510	Tpos:100.1,Tstd:48.6,Bpos:97.0,Bstd:62.5,StrandBias:0.1,Multiplicity:1.08
0.295	0.256	0.221	0.227
0.263	0.224	0.321	0.193
0.302	0.262	0.335	0.101
0.621	0.173	0.077	0.129
0.877	0.005	0.097	0.021
0.685	0.140	0.174	0.001
0.008	0.932	0.046	0.014
0.001	0.995	0.001	0.003
0.854	0.061	0.019	0.066
0.067	0.921	0.011	0.001
0.937	0.005	0.001	0.057
0.308	0.131	0.444	0.117
>RGGGGGCGGGGC	8-RGGGGGCGGGGC	7.738698	-1055.626202	0	T:4322.0(17.10%),B:1970.2(8.16%),P:1e-458	Tpos:102.0,Tstd:54.0,Bpos:89.6,Bstd:58.8,StrandBias:-0.0,Multiplicity:1.38
0.442	0.117	0.320	0.121
0.281	0.056	0.597	0.066
0.171	0.006	0.534	0.289
0.127	0.001	0.871	0.001
0.001	0.001	0.997	0.001
0.001	0.001	0.997	0.001
0.027	0.924	0.001	0.048
0.011	0.001	0.987	0.001
0.001	0.001	0.845	0.153
0.123	0.001	0.875	0.001
0.157	0.102	0.727	0.014
0.043	0.922	0.001	0.034
>NNATGACTAARH	9-NNATGACTAARH	7.386997	-944.571699	0	T:1995.0(7.89%),B:616.3(2.55%),P:1e-410	Tpos:100.0,Tstd:50.1,Bpos:102.3,Bstd:61.2,StrandBias:0.1,Multiplicity:1.06
0.326	0.248	0.196	0.230
0.243	0.171	0.310	0.276
0.500	0.202	0.261	0.037
0.014	0.013	0.034	0.939
0.024	0.034	0.909	0.033
0.937	0.030	0.030	0.003
0.026	0.588	0.330	0.056
0.082	0.026	0.040	0.852
0.837	0.001	0.095	0.067
0.855	0.050	0.043	0.052
0.247	0.193	0.368	0.193
0.336	0.278	0.163	0.222
>ACAGCGCCCCCT	10-ACAGCGCCCCCT	10.437933	-706.290829	0	T:575.0(2.27%),B:68.7(0.28%),P:1e-306	Tpos:101.9,Tstd:38.3,Bpos:93.4,Bstd:67.7,StrandBias:-0.0,Multiplicity:1.02
0.698	0.180	0.070	0.052
0.020	0.493	0.171	0.315
0.869	0.015	0.097	0.019
0.004	0.014	0.973	0.009
0.010	0.952	0.007	0.031
0.049	0.005	0.931	0.015
0.015	0.946	0.026	0.013
0.012	0.968	0.013	0.007
0.240	0.642	0.019	0.099
0.015	0.796	0.009	0.180
0.012	0.974	0.004	0.010
0.031	0.010	0.018	0.941
>GGGADWTGTAGT	11-GGGADWTGTAGT	11.676008	-608.109420	0	T:433.0(1.71%),B:42.7(0.18%),P:1e-264	Tpos:99.6,Tstd:47.4,Bpos:86.2,Bstd:57.3,StrandBias:-0.5,Multiplicity:1.10
0.012	0.003	0.971	0.014
0.013	0.001	0.979	0.007
0.068	0.007	0.917	0.008
0.794	0.036	0.077	0.093
0.360	0.096	0.324	0.220
0.395	0.048	0.111	0.445
0.014	0.087	0.058	0.841
0.010	0.012	0.968	0.010
0.035	0.037	0.065	0.863
0.936	0.006	0.050	0.008
0.012	0.007	0.973	0.008
0.011	0.017	0.016	0.956
>RTGACGTCAYCN	12-RTGACGTCAYCN	10.025776	-404.794299	0	T:601.0(2.38%),B:139.3(0.58%),P:1e-175	Tpos:100.1,Tstd:46.1,Bpos:94.4,Bstd:71.6,StrandBias:0.0,Multiplicity:1.02
0.395	0.195	0.404	0.007
0.001	0.001	0.001	0.997
0.001	0.001	0.997	0.001
0.997	0.001	0.001	0.001
0.028	0.694	0.034	0.244
0.248	0.071	0.667	0.014
0.001	0.003	0.001	0.995
0.001	0.997	0.001	0.001
0.997	0.001	0.001	0.001
0.020	0.345	0.204	0.431
0.158	0.398	0.229	0.215
0.198	0.249	0.336	0.217
>AKTTCYTGGTAA	13-AKTTCYTGGTAA	9.096971	-397.546161	0	T:623.0(2.46%),B:151.8(0.63%),P:1e-172	Tpos:98.5,Tstd:47.7,Bpos:104.7,Bstd:57.4,StrandBias:0.0,Multiplicity:1.04
0.517	0.090	0.143	0.250
0.076	0.101	0.357	0.465
0.004	0.009	0.001	0.986
0.001	0.010	0.009	0.980
0.038	0.900	0.001	0.061
0.084	0.512	0.001	0.403
0.328	0.060	0.001	0.611
0.264	0.001	0.604	0.131
0.155	0.219	0.514	0.112
0.001	0.042	0.001	0.956
0.859	0.001	0.112	0.028
0.905	0.066	0.028	0.001
>DGTGGGAGGAGN	14-DGTGGGAGGAGN	10.052556	-361.429567	0	T:1232.0(4.87%),B:499.0(2.07%),P:1e-156	Tpos:100.5,Tstd:53.2,Bpos:101.0,Bstd:56.6,StrandBias:0.1,Multiplicity:1.03
0.353	0.122	0.212	0.313
0.001	0.001	0.997	0.001
0.001	0.001	0.001	0.997
0.001	0.001	0.997	0.001
0.001	0.001	0.997	0.001
0.001	0.001	0.997	0.001
0.618	0.217	0.001	0.164
0.045	0.001	0.953	0.001
0.001	0.001	0.997	0.001
0.589	0.001	0.409	0.001
0.379	0.001	0.619	0.001
0.264	0.182	0.331	0.223
>RGTTCTGCAGAA	15-RGTTCTGCAGAA	8.477281	-288.972538	0	T:978.0(3.87%),B:394.2(1.63%),P:1e-125	Tpos:101.0,Tstd:44.5,Bpos:104.9,Bstd:62.7,StrandBias:-0.1,Multiplicity:1.01
0.315	0.157	0.459	0.069
0.083	0.249	0.425	0.244
0.108	0.147	0.054	0.691
0.030	0.035	0.069	0.866
0.062	0.870	0.025	0.043
0.140	0.009	0.002	0.849
0.123	0.020	0.714	0.143
0.039	0.819	0.002	0.140
0.850	0.005	0.042	0.103
0.002	0.026	0.951	0.021
0.868	0.080	0.014	0.038
0.728	0.032	0.171	0.069
>AGCCAATSAGAR	16-AGCCAATSAGAR	5.392218	-252.451252	0	T:1620.0(6.41%),B:853.6(3.54%),P:1e-109	Tpos:98.5,Tstd:53.6,Bpos:91.9,Bstd:60.7,StrandBias:0.1,Multiplicity:1.14
0.627	0.001	0.371	0.001
0.309	0.001	0.689	0.001
0.001	0.997	0.001	0.001
0.001	0.997	0.001	0.001
0.997	0.001	0.001	0.001
0.997	0.001	0.001	0.001
0.001	0.001	0.001	0.997
0.073	0.532	0.394	0.001
0.612	0.028	0.359	0.001
0.101	0.210	0.688	0.001
0.547	0.201	0.149	0.103
0.390	0.001	0.538	0.071
>GAAASTGAAAGT	17-GAAASTGAAAGT	9.631236	-248.282154	0	T:720.0(2.85%),B:268.0(1.11%),P:1e-107	Tpos:100.6,Tstd:52.6,Bpos:105.3,Bstd:66.9,StrandBias:-0.0,Multiplicity:1.05
0.292	0.126	0.578	0.004
0.681	0.016	0.279	0.024
0.957	0.008	0.027	0.008
0.917	0.020	0.016	0.047
0.229	0.366	0.401	0.004
0.137	0.108	0.032	0.723
0.106	0.026	0.856	0.012
0.878	0.008	0.052	0.062
0.862	0.012	0.114	0.012
0.975	0.012	0.001	0.012
0.098	0.358	0.543	0.001
0.136	0.325	0.050	0.489
>GCGCATGCGCAA	18-GCGCATGCGCAA	5.285112	-197.903893	0	T:1523.0(6.02%),B:849.3(3.52%),P:1e-85	Tpos:99.8,Tstd:53.9,Bpos:94.8,Bstd:72.3,StrandBias:-0.0,Multiplicity:1.22
0.061	0.001	0.937	0.001
0.006	0.992	0.001	0.001
0.012	0.001	0.986	0.001
0.001	0.997	0.001	0.001
0.918	0.080	0.001	0.001
0.050	0.062	0.079	0.809
0.001	0.001	0.997	0.001
0.001	0.986	0.001	0.012
0.002	0.001	0.990	0.007
0.001	0.986	0.001	0.012
0.820	0.099	0.074	0.007
0.573	0.105	0.181	0.141
>CTGATCTTATCT	19-CTGATCTTATCT	7.921934	-164.562977	0	T:836.0(3.31%),B:403.2(1.67%),P:1e-71	Tpos:100.5,Tstd:53.2,Bpos:101.6,Bstd:57.8,StrandBias:-0.0,Multiplicity:1.03
0.049	0.820	0.055	0.076
0.106	0.024	0.017	0.853
0.051	0.040	0.856	0.053
0.798	0.087	0.038	0.077
0.031	0.044	0.086	0.839
0.042	0.697	0.155	0.106
0.042	0.074	0.019	0.865
0.051	0.119	0.068	0.762
0.796	0.113	0.038	0.053
0.035	0.021	0.044	0.900
0.009	0.914	0.024	0.053
0.070	0.015	0.009	0.906
>AGATCAGATAAC	20-AGATCAGATAAC	10.420637	-153.165795	0	T:62.0(0.25%),B:2.2(0.01%),P:1e-66	Tpos:100.8,Tstd:51.2,Bpos:105.5,Bstd:43.4,StrandBias:0.5,Multiplicity:1.00
0.632	0.005	0.089	0.274
0.188	0.251	0.531	0.030
0.751	0.205	0.032	0.012
0.263	0.015	0.051	0.671
0.087	0.761	0.084	0.068
0.598	0.002	0.003	0.397
0.007	0.012	0.974	0.007
0.778	0.065	0.057	0.100
0.185	0.009	0.138	0.668
0.448	0.232	0.240	0.080
0.795	0.077	0.126	0.002
0.043	0.529	0.269	0.159
>CTGATGACGCAA	21-CTGATGACGCAA	10.898239	-135.703957	0	T:47.0(0.19%),B:1.9(0.01%),P:1e-58	Tpos:102.3,Tstd:44.3,Bpos:141.0,Bstd:0.0,StrandBias:0.1,Multiplicity:1.00
0.024	0.838	0.077	0.061
0.106	0.047	0.042	0.805
0.047	0.024	0.872	0.057
0.761	0.132	0.071	0.036
0.030	0.006	0.030	0.934
0.023	0.059	0.917	0.001
0.922	0.024	0.018	0.036
0.112	0.736	0.065	0.087
0.139	0.018	0.819	0.024
0.018	0.825	0.086	0.071
0.839	0.078	0.053	0.030
0.745	0.075	0.126	0.054
>CTTTGATGTGGT	22-CTTTGATGTGGT	9.730325	-123.195490	0	T:66.0(0.26%),B:4.2(0.02%),P:1e-53	Tpos:106.5,Tstd:46.6,Bpos:72.3,Bstd:5.7,StrandBias:0.6,Multiplicity:1.00
0.104	0.568	0.154	0.174
0.113	0.119	0.040	0.728
0.070	0.176	0.232	0.522
0.068	0.017	0.199	0.716
0.085	0.122	0.675	0.118
0.537	0.122	0.196	0.145
0.174	0.049	0.120	0.657
0.066	0.103	0.708	0.123
0.163	0.044	0.084	0.709
0.057	0.053	0.744	0.146
0.114	0.116	0.612	0.158
0.108	0.168	0.274	0.450
>GAAAACTGAAAA	23-GAAAACTGAAAA	10.637911	-109.547039	0	T:61.0(0.24%),B:4.9(0.02%),P:1e-47	Tpos:106.9,Tstd:52.9,Bpos:68.8,Bstd:49.2,StrandBias:-0.4,Multiplicity:1.38
0.001	0.079	0.919	0.001
0.990	0.008	0.001	0.001
0.987	0.001	0.003	0.009
0.993	0.003	0.003	0.001
0.996	0.001	0.001	0.002
0.001	0.996	0.002	0.001
0.028	0.003	0.003	0.966
0.001	0.017	0.979	0.003
0.996	0.001	0.002	0.001
0.987	0.001	0.003	0.009
0.997	0.001	0.001	0.001
0.997	0.001	0.001	0.001
>RNTCTCGCGAGA	24-RNTCTCGCGAGA	9.749546	-84.021642	0	T:182.0(0.72%),B:57.0(0.24%),P:1e-36	Tpos:99.3,Tstd:50.1,Bpos:85.5,Bstd:70.9,StrandBias:-0.1,Multiplicity:1.11
0.335	0.234	0.411	0.020
0.269	0.285	0.193	0.253
0.037	0.060	0.022	0.881
0.149	0.811	0.039	0.001
0.092	0.232	0.001	0.675
0.001	0.980	0.001	0.018
0.019	0.020	0.941	0.020
0.037	0.890	0.018	0.055
0.001	0.001	0.962	0.036
0.849	0.057	0.057	0.037
0.001	0.093	0.682	0.224
0.885	0.056	0.058	0.001
>CATATTCCACGT	25-CATATTCCACGT	11.872592	-81.117368	0	T:32.0(0.13%),B:1.4(0.01%),P:1e-35	Tpos:107.6,Tstd:52.4,Bpos:27.9,Bstd:18.8,StrandBias:1.3,Multiplicity:2.09
0.017	0.893	0.045	0.045
0.933	0.028	0.028	0.011
0.034	0.073	0.056	0.837
0.549	0.023	0.067	0.361
0.017	0.039	0.034	0.910
0.006	0.023	0.056	0.915
0.023	0.605	0.034	0.338
0.028	0.938	0.001	0.033
0.921	0.028	0.017	0.034
0.040	0.758	0.067	0.135
0.056	0.073	0.820	0.051
0.028	0.011	0.028	0.933
>ATGAGTCA	1-ATGAGTCA	6.570398	-5722.619280	0	T:6057.0(23.96%),B:1093.7(4.53%),P:1e-2485	Tpos:101.4,Tstd:43.5,Bpos:97.8,Bstd:65.0,StrandBias:0.0,Multiplicity:1.19
0.617	0.156	0.177	0.050
0.001	0.001	0.001	0.997
0.001	0.001	0.967	0.031
0.988	0.002	0.001	0.009
0.034	0.234	0.699	0.033
0.001	0.001	0.001	0.997
0.015	0.983	0.001	0.001
0.997	0.001	0.001	0.001
>ATGACTMA	2-ATGACTMA	5.735077	-4719.335219	0	T:6719.0(26.58%),B:1647.8(6.82%),P:1e-2049	Tpos:100.2,Tstd:51.3,Bpos:102.8,Bstd:61.3,StrandBias:0.0,Multiplicity:1.09
0.510	0.223	0.189	0.078
0.036	0.195	0.063	0.706
0.079	0.126	0.608	0.187
0.725	0.088	0.083	0.104
0.083	0.624	0.135	0.158
0.188	0.052	0.112	0.648
0.501	0.377	0.072	0.050
0.679	0.115	0.151	0.055
>TGANTCAC	3-TGANTCAC	6.555065	-3999.121729	0	T:5957.0(23.56%),B:1498.3(6.21%),P:1e-1736	Tpos:99.1,Tstd:51.6,Bpos:98.7,Bstd:69.7,StrandBias:0.0,Multiplicity:1.03
0.001	0.140	0.061	0.798
0.001	0.001	0.855	0.143
0.814	0.088	0.001	0.097
0.223	0.330	0.240	0.207
0.098	0.001	0.027	0.874
0.154	0.836	0.001	0.009
0.886	0.001	0.112	0.001
0.024	0.715	0.172	0.089
>ACTTCCKG	4-ACTTCCKG	6.046734	-3049.146927	0	T:11158.0(44.14%),B:5319.5(22.03%),P:1e-1324	Tpos:101.0,Tstd:49.8,Bpos:99.5,Bstd:63.8,StrandBias:0.0,Multiplicity:1.34
0.552	0.024	0.352	0.072
0.004	0.569	0.050	0.377
0.082	0.009	0.036	0.873
0.007	0.001	0.001	0.991
0.009	0.977	0.003	0.011
0.032	0.956	0.004	0.008
0.021	0.048	0.468	0.463
0.039	0.226	0.618	0.117
>ACAGGAAG	5-ACAGGAAG	8.111382	-1398.521916	0	T:4294.0(16.99%),B:1708.6(7.08%),P:1e-607	Tpos:98.1,Tstd:54.8,Bpos:103.2,Bstd:62.8,StrandBias:-0.0,Multiplicity:1.02
0.843	0.001	0.155	0.001
0.001	0.997	0.001	0.001
0.997	0.001	0.001	0.001
0.001	0.001	0.997	0.001
0.001	0.001	0.997	0.001
0.997	0.001	0.001	0.001
0.997	0.001	0.001	0.001
0.334	0.001	0.664	0.001
>TGTGGTTT	6-TGTGGTTT	6.331566	-1191.860295	0	T:1960.0(7.75%),B:502.6(2.08%),P:1e-517	Tpos:101.5,Tstd:48.0,Bpos:96.3,Bstd:65.4,StrandBias:-0.0,Multiplicity:1.06
0.001	0.001	0.001	0.997
0.001	0.001	0.997	0.001
0.001	0.037	0.001	0.961
0.001	0.001	0.997	0.001
0.001	0.001	0.997	0.001
0.001	0.001	0.001	0.997
0.001	0.001	0.001	0.997
0.236	0.001	0.001	0.762
>GTCACGTG	7-GTCACGTG	10.831264	-1131.889826	0	T:1055.0(4.17%),B:150.2(0.62%),P:1e-491	Tpos:100.4,Tstd:21.7,Bpos:88.5,Bstd:65.9,StrandBias:-0.0,Multiplicity:1.07
0.102	0.001	0.896	0.001
0.001	0.121	0.001	0.877
0.001	0.997	0.001	0.001
0.997	0.001	0.001	0.001
0.001	0.997	0.001	0.001
0.001	0.001	0.997	0.001
0.001	0.001	0.001	0.997
0.001	0.001	0.997	0.001
>AGGKGGCG	8-AGGKGGCG	7.425649	-1094.665301	0	T:4062.0(16.07%),B:1767.5(7.32%),P:1e-475	Tpos:102.2,Tstd:46.2,Bpos:97.8,Bstd:64.4,StrandBias:0.0,Multiplicity:1.08
0.825	0.070	0.001	0.104
0.001	0.001	0.886	0.112
0.100	0.001	0.664	0.235
0.044	0.016	0.523	0.417
0.001	0.001	0.997	0.001
0.018	0.014	0.967	0.001
0.001	0.997	0.001	0.001
0.301	0.001	0.697	0.001
>ATGACGTC	9-ATGACGTC	5.033933	-1090.320605	0	T:7450.0(29.47%),B:4227.9(17.51%),P:1e-473	Tpos:101.3,Tstd:50.7,Bpos:98.1,Bstd:66.6,StrandBias:0.1,Multiplicity:1.18
0.699	0.039	0.213	0.049
0.030	0.059	0.014	0.897
0.063	0.161	0.688	0.088
0.810	0.017	0.107	0.066
0.021	0.939	0.024	0.016
0.095	0.010	0.799	0.096
0.050	0.171	0.151	0.628
0.225	0.541	0.203	0.031
>GTGGTTTC	10-GTGGTTTC	5.230129	-961.441085	0	T:9356.0(37.01%),B:5940.9(24.61%),P:1e-417	Tpos:101.9,Tstd:53.9,Bpos:99.4,Bstd:63.6,StrandBias:0.0,Multiplicity:1.19
0.048	0.062	0.805	0.085
0.098	0.196	0.092	0.614
0.122	0.069	0.738	0.071
0.080	0.017	0.831	0.072
0.011	0.092	0.046	0.851
0.078	0.025	0.006	0.891
0.123	0.090	0.155	0.632
0.107	0.639	0.104	0.150
>TDACCACA	11-TDACCACA	5.419994	-944.877910	0	T:10231.0(40.47%),B:6708.0(27.78%),P:1e-410	Tpos:100.1,Tstd:52.4,Bpos:100.6,Bstd:60.7,StrandBias:0.1,Multiplicity:1.23
0.153	0.214	0.059	0.574
0.315	0.067	0.297	0.321
0.500	0.194	0.236	0.070
0.001	0.904	0.001	0.094
0.042	0.888	0.069	0.001
0.652	0.001	0.198	0.149
0.001	0.803	0.100	0.096
0.721	0.064	0.039	0.176
>TTTCCGYY	12-TTTCCGYY	5.763441	-885.434560	0	T:4408.0(17.44%),B:2176.8(9.02%),P:1e-384	Tpos:102.5,Tstd:53.5,Bpos:99.6,Bstd:67.2,StrandBias:-0.2,Multiplicity:1.06
0.060	0.256	0.021	0.663
0.124	0.018	0.069	0.789
0.015	0.219	0.024	0.742
0.024	0.863	0.099	0.014
0.074	0.680	0.245	0.001
0.148	0.124	0.683	0.045
0.064	0.272	0.251	0.413
0.181	0.338	0.132	0.349
>GCCCCGCC	13-GCCCCGCC	7.486974	-585.326420	0	T:4238.0(16.76%),B:2370.5(9.82%),P:1e-254	Tpos:102.0,Tstd:55.3,Bpos:92.7,Bstd:64.3,StrandBias:0.1,Multiplicity:1.40
0.048	0.001	0.950	0.001
0.025	0.852	0.037	0.086
0.001	0.868	0.001	0.130
0.178	0.820	0.001	0.001
0.001	0.997	0.001	0.001
0.054	0.001	0.944	0.001
0.001	0.997	0.001	0.001
0.001	0.997	0.001	0.001
>ATTTCCCG	14-ATTTCCCG	5.761250	-540.391358	0	T:4305.0(17.03%),B:2477.2(10.26%),P:1e-234	Tpos:99.7,Tstd:54.6,Bpos:101.3,Bstd:63.4,StrandBias:0.1,Multiplicity:1.09
0.775	0.055	0.087	0.083
0.074	0.107	0.057	0.762
0.097	0.039	0.009	0.855
0.075	0.039	0.047	0.839
0.061	0.764	0.035	0.140
0.023	0.701	0.129	0.147
0.074	0.704	0.053	0.169
0.215	0.100	0.603	0.082
>CCCACGTG	15-CCCACGTG	8.777650	-521.406194	0	T:1323.0(5.23%),B:456.3(1.89%),P:1e-226	Tpos:101.8,Tstd:38.1,Bpos:108.0,Bstd:67.0,StrandBias:-0.1,Multiplicity:1.02
0.332	0.552	0.115	0.001
0.001	0.880	0.115	0.004
0.001	0.997	0.001	0.001
0.997	0.001	0.001	0.001
0.001	0.997	0.001	0.001
0.005	0.001	0.993	0.001
0.001	0.001	0.001	0.997
0.001	0.001	0.997	0.001
>ACKCCYAC	16-ACKCCYAC	6.255666	-466.090419	0	T:2960.0(11.71%),B:1570.1(6.50%),P:1e-202	Tpos:98.5,Tstd:54.0,Bpos:100.3,Bstd:61.4,StrandBias:0.1,Multiplicity:1.06
0.965	0.033	0.001	0.001
0.001	0.997	0.001	0.001
0.001	0.001	0.495	0.503
0.001	0.997	0.001	0.001
0.001	0.997	0.001	0.001
0.001	0.504	0.001	0.494
0.997	0.001	0.001	0.001
0.001	0.997	0.001	0.001
>AGATAAGA	17-AGATAAGA	3.460705	-439.957466	0	T:3389.0(13.41%),B:1916.3(7.94%),P:1e-191	Tpos:101.1,Tstd:54.1,Bpos:102.5,Bstd:60.6,StrandBias:0.0,Multiplicity:1.13
0.907	0.059	0.001	0.033
0.001	0.001	0.997	0.001
0.997	0.001	0.001	0.001
0.001	0.001	0.001	0.997
0.997	0.001	0.001	0.001
0.997	0.001	0.001	0.001
0.293	0.061	0.645	0.001
0.573	0.245	0.181	0.001
>TGCCATCT	18-TGCCATCT	5.236485	-407.215111	0	T:2899.0(11.47%),B:1594.5(6.60%),P:1e-176	Tpos:101.3,Tstd:49.5,Bpos:99.1,Bstd:61.7,StrandBias:0.1,Multiplicity:1.04
0.001	0.210	0.001	0.788
0.001	0.001	0.997	0.001
0.001	0.690	0.001	0.308
0.260	0.534	0.001	0.205
0.988	0.010	0.001	0.001
0.001	0.001	0.001	0.997
0.001	0.997	0.001	0.001
0.001	0.001	0.001	0.997
>TCTRAGAA	19-TCTRAGAA	7.897549	-322.224115	0	T:1464.0(5.79%),B:677.5(2.81%),P:1e-139	Tpos:100.1,Tstd:51.2,Bpos:97.5,Bstd:62.4,StrandBias:0.0,Multiplicity:1.05
0.027	0.124	0.049	0.800
0.055	0.903	0.012	0.030
0.061	0.259	0.030	0.650
0.417	0.105	0.293	0.185
0.608	0.047	0.317	0.028
0.034	0.025	0.834	0.107
0.806	0.046	0.045	0.103
0.984	0.004	0.011	0.001
>GCCACTAG	20-GCCACTAG	8.118964	-297.466012	0	T:771.0(3.05%),B:268.1(1.11%),P:1e-129	Tpos:100.1,Tstd:53.7,Bpos:102.4,Bstd:57.0,StrandBias:0.3,Multiplicity:1.02
0.242	0.001	0.756	0.001
0.001	0.997	0.001	0.001
0.089	0.841	0.069	0.001
0.997	0.001	0.001	0.001
0.001	0.997	0.001	0.001
0.001	0.001	0.001	0.997
0.997	0.001	0.001	0.001
0.001	0.001	0.997	0.001
>AGCCAATC	21-AGCCAATC	6.792887	-244.307176	0	T:1829.0(7.23%),B:1013.3(4.20%),P:1e-106	Tpos:97.3,Tstd:55.4,Bpos:93.5,Bstd:62.2,StrandBias:0.1,Multiplicity:1.14
0.754	0.001	0.244	0.001
0.078	0.001	0.920	0.001
0.001	0.997	0.001	0.001
0.001	0.918	0.080	0.001
0.997	0.001	0.001	0.001
0.997	0.001	0.001	0.001
0.001	0.001	0.001	0.997
0.071	0.788	0.140	0.001
>AACTGAAA	22-AACTGAAA	7.540679	-211.051696	0	T:1865.0(7.38%),B:1084.9(4.49%),P:1e-91	Tpos:99.3,Tstd:55.9,Bpos:99.9,Bstd:64.9,StrandBias:-0.0,Multiplicity:1.06
0.997	0.001	0.001	0.001
0.997	0.001	0.001	0.001
0.001	0.719	0.279	0.001
0.001	0.001	0.001	0.997
0.001	0.001	0.997	0.001
0.886	0.001	0.112	0.001
0.797	0.118	0.001	0.084
0.997	0.001	0.001	0.001
>GCGCATGC	23-GCGCATGC	7.291796	-144.950715	0	T:1394.0(5.51%),B:827.3(3.43%),P:1e-62	Tpos:98.1,Tstd:55.1,Bpos:96.0,Bstd:71.9,StrandBias:-0.1,Multiplicity:1.15
0.001	0.001	0.997	0.001
0.001	0.997	0.001	0.001
0.001	0.001	0.997	0.001
0.033	0.965	0.001	0.001
0.914	0.001	0.001	0.084
0.001	0.001	0.244	0.754
0.001	0.001	0.997	0.001
0.001	0.997	0.001	0.001
>TCTCGCGA	24-TCTCGCGA	7.466740	-82.235290	0	T:374.0(1.48%),B:173.6(0.72%),P:1e-35	Tpos:99.5,Tstd:52.3,Bpos:96.6,Bstd:69.1,StrandBias:-0.1,Multiplicity:1.06
0.001	0.001	0.001	0.997
0.188	0.777	0.001	0.034
0.001	0.001	0.001	0.997
0.001	0.906	0.001	0.092
0.001	0.001	0.997	0.001
0.001	0.921	0.001	0.077
0.001	0.001	0.997	0.001
0.952	0.001	0.001	0.046
>TGTGGGTT	25-TGTGGGTT	10.965072	-75.823632	0	T:481.0(1.90%),B:252.0(1.04%),P:1e-32	Tpos:97.2,Tstd:51.0,Bpos:98.8,Bstd:68.1,StrandBias:-0.2,Multiplicity:1.01
0.001	0.001	0.001	0.997
0.001	0.001	0.997	0.001
0.001	0.001	0.001	0.997
0.001	0.001	0.997	0.001
0.001	0.097	0.901	0.001
0.001	0.001	0.997	0.001
0.001	0.001	0.001	0.997
0.001	0.001	0.001	0.997
