# Supplementary material for: Genome-wide CRISPR Screens in T Helper Cells Reveal Pervasive Crosstalk between Activation and Differentiation
Source: Cell. 2019 Feb 7;176(4):882–896.e18. doi: 10.1016/j.cell.2018.11.044 (PMC6370901; doi:10.1016/j.cell.2018.11.044)
Supplement: Data S2. Processed Data from All the Steps of the Analysis, Related to Figure 1 [file mmc2.zip › supplemental data/motif analysis/Stat6_SRX021632_homer/background.fa]

>NM_011283-chr1-4360314-1-16000
CAGGGTCCTTTCAGCAAAGTCTTGCTAATGTATGCAATGGTGTCAGCGTTTGGAGGCTAATTATGGGATGGTTCCCCGGAATAGGCAGTCTCTAGATGGT
GCATCCTTTTGTCTCAGCTCCAAACTTTGTCTCTGTAACTCCTTCCATGGGTGTTTTGTTCCCAATTCTAAGAAGGGGCAAAGTGTCCACACTTTGGTCG
T
>NM_001289464-chr1-4497354-1+29600
AAACAAACAAGCAAACAACCCAGGTTAACTGAGCGAAAGAACCCTACCTTCTAAACCTCAAGACATTGGAAAGGGATATTGGGTTACTGTCTGCTTCTTT
GCTTCTCAGCTGCTATGAGATCAGCAGGCCCTCTCCATAGATTCCTCTATGATGCTTTGTCTTATTACAAATCAACAGGATCAAATGTCCGTGGACAGAA
A
>NM_001289467-chr1-4497354-1-600
ATCACTTTCACAGTCCAGGAACGGAGTATTACAGGATCATAGACTGAGCTGGATATTAATAAATCAGAGAAGAAGACTAAGGATGCCACACTGGGCATCC
TGGGAAGCAGTCCTACCCAGTTTGCTCTCTGGAGAGAGTGCAAGTGCTCTGCTCACAGTGACAGGCCAGACTGCAAGGCGAGGATTGCCTTTCTCCAAGG
A
>NM_001289467-chr1-4497354-1-43800
CCACGAAGAGAGCTGTTGGTTATCCTGTAATAGTCATGCTGTTGTTGCATAGGAAGGCATGCCTTGTCATGTACATTATTATTATAACTTATGGTGTGCA
CAACCTGGGGAGAGCTTTGATGACTTCAACCCAAGTCTGTGATGCATTCAGCAATAAGATCTAATAAAATTATTATGGTGGACAACCAATAGCATTGGCA
A
>NR_033530-chr1-4785726-1+200
TTGCCGAGAGTGAGCCTGGCCAACCTGAAGCCCAGTCCTAACTCCAGAAAACGGGTAAACGCTTGGCGGCGGTGCGGGGAGTGCAGGGGCCGCGTCACTC
TGGCGATGGACGCGTGCGGGCGCCTGGCTCCCTTCCGCGTGCGCCCAGTGTTAAGGATGCTAAGCAGGCGGAGGGTACACACTCGGGAACTGCAGACGAT
T
>NM_001290372-chr1-5018734-1+49200
TAGAAAGCAGAGCTGCAATCAGTGAAAGTCTCTCTTGACAAAAAGTTAGGGTGATCCACAAGACTTAGGGTAGTTCTGTGGTAATTAAGGGCCTACAAGC
ACCAGGAATGAGTTGTGTCACATGGCCAGAGATGGGGACATTTTAAAGCAGAAGCAAATAATGTGGGCAGGTTTATAGCAATATATTTGGAACCCTTACA
T
>NM_021374-chr1-5019539-1-600
CCCGGGCGAGGGGCATCCTCAGAGGTAGGCGCCAGGTTCTGCAAATGCCCGGGGCTTCCCCTCCCACCGCCTGAGTCGCAAAAGAAAGGGAGACTGCCGA
GGGACTGAGAGAGACCGGAGTCCCGGCTTAGGCTTTCTTACATACACTCCACCCTGCCATCCCAATCGCCAGGTGGGGCCATCCGACTCTGGCTGGCTGG
C
>NM_001177795-chr1-5070285-1+23600
CTTCAGTGGCAGCAGCGAGCACTGGCTGAGGTGAGGTGCCACGTGGGAAACTGTGGCGCAGGGAGGAGGTTTCCCCAGGATGCCCGCCCCACCACCACCA
CACATTTCACCACCTGCAGGATGGGCAAGAAAAGAAAGAGGGGCAAGGCCCACGGAGCCCACCCGGGCCCCTCCTGGATTCCTAGGGCTGACTAGAGTCG
C
>NM_001177795-chr1-5070285-1+7600
TTGGTTCCTGGATCCCTCAGACACTAGTCTGTGCAGATGAGAGTGTGGATGGACTACAGAAGCTACACAGCTTCTGGGACAGGCAGAAGGGACACAAATT
CTGAGGCAGACCCTGTTTCAGGCTCCAGACATCTGGGCACCTTCCCTGCCAGAGGAGAGGTGTCCACCCGGCCCGGGCGGGTATTACTGGAGCACCTGGG
G
>NM_133826-chr1-5083086-0+25400
TAGTTAAAAACCATATTTTTTTGTGACTAAGTGAAATTTCATATAGATAGACCCAGTCAATATTTTATCTTTGGTCCTTGCACCTATAGTATATCCTTAG
TTGTCCCACGCTACCTCCCGCCAGCAGGATTAACAGGGCACACAGGATCCTTCTGCAGTAAAAGCTTTAATGCGTCTTGAGAGGGAGAGCATCAGCTTAC
A
>NM_133826-chr1-5083086-0+34800
GCAGCCCAAGAACTCATGGAAGAGAGAACATGAGGAGGATACACATAGACTCCTCAGAACTCAGCCATGCCTTTGTGCTTCATGGTCCAGTAGTGTATAC
TACCATGCAAGCTCAACAGATTAAAAATTTGTGAATTTTTATAAGAGGTTAAGTTAGCCTTTTAAGAACCTAATGCTGGACAAAACAAACTCTGGCACTG
A
>NM_001204371-chr1-5588493-0+40400
ATTCAGAGTGTGTGTGTGTGGCGGCGGGGGGTGGGGGTGGGGTGGGGGGAGGGTGCATGCAAGTGAATTGAGTATTGCTTCCTGTTATTTTTGTTATTAG
AGGTGGAATTGTGTTTGTGTGGCTATCTTCTTTTGGGTTTACTGGAAGATTTTTTCTTGCATTTTCTAGGGTGCAGTTTTCTTCCTTGTGTTAGAGTTTT
C
>NM_010342-chr1-5917398-1-4000
AGGGGACTAATATCCAATATATATAAAGAACTCAAGAAGGTGGACTCCAGAAAATCAAATAACCCCATTAAAAAATGGGACTCAGAGCTGAACAAAGAAT
TCTCACCTGAGGAATACTGAATGGCAGAGAAGCACCTGAAAAAAATGTTCAACATCCTTATTCATCAGGGAAATGCAAATCAAAACAACACTGAGATTCC
A
>NM_009826-chr1-6214662-0-3800
AGAGCACATCCAGCGAGGGTGGTGCAAAATGTATGGATTATATAGGGAAGAGTCTCTGGGGGAAGAACAGCCCAAGCTCCTAAACTAGAAAGTTCAAGGT
TGGGGGCAGGGTATATCAGATAGGGACAGAGGGATGCTGGGAGAAGCTGGAGGCCAGGTCTGCTTTGGTATGTAAAATATGCACTTCAGCTCCTTGTCCT
G
>NM_009826-chr1-6214662-0+600
CTCCAGGGCTCGGTGCACTGGAGTGTCGGGCTCGGGAAACCGGAGAGGGTTTGGGCCAGGGCCGGAGTGCCCTGACGGGAGGAACCTAGAGGTGATGCCT
TTGTCCCGACCCCGGAGTGCAAGCATCGGTGTAAAGTTACTCCTTGGAATGACTCAGCCTCGCTCGCCCCGCAGATGGATTTGGGGTGGGGGCTTATGGG
A
>NM_001195732-chr1-6359331-0-400
CTGCCTCCTCTAGGTCTCTGACCGATGGGGACTCTGGACTCAGGGACAGCGGGAATGCTCACCTGGCCAGCTCTGTGGCATTGCGGAGCTCATGATCCAA
GAGCTCTGCACCCTGCCTCTGCCAGCAGAAACCCCATCCCGCTCTCTTGTGTCCAGAGCTACAAGTTGCTTTCGATCCCATGGACCAACGGAAGCCATGA
C
>NR_045188-chr1-6730051-0-42200
CTGAAGGGGTCTGAAGCCCCATAGGAAGAACATCAATATGAACTAGCCAGTACTCCCAGAGTTCCTTGGAACTAAACCACCAATCAAGGAAAATACATGG
TGGAACTTGTGGCTCTAGCTGTATATGTAGCAGAGTATGACCTAGTTTGTCTTTAATGGGAGGAGAGGCCCTAGGCCCTGTGAAGGTTCTATGCCCTAGT
A
>NM_183028-chr1-7088920-0+43400
ACCCTTTTAATCATTCCCAGTAACTTATCAGCCAAGTATAAAAATGCTTGGTCTATGACCAAGACATGCAGAGCATATTTATATCTTTAGAAACCAAATG
AAGCAGCTACATGGATCTTATAAATTTAGACCAAACAAAGAATTTTTACTTTTTTCTAGCTACAATTTCAAGAGAAAAAGCACTTTGTTACTTGCTGAAC
C
>NM_178399-chr1-9601267-0-20200
TTGATGGCTTTGTCAGCAATGATAGGGCACCCAGTGTGAGCTTTATATCATGTACTAAACATAAGGAAAAATATTTGTAAGACAACCATTGTCCTATTTA
CTTATTTAGAAACAGAAGCTCATATATCCCAAGCTGGCCTCCAACCTCCTGCACTACCAAGCATGGTGTGCACTGTCATGCCTGGATTTATGTAGTAATG
G
>NM_178399-chr1-9601267-0-14400
AGTAAGCTGGATTCTTCTGTCATCACCTGCTACAGAGGTGGATGCTCACAGCCAGCTATTGGACTGAGCACGGGGACCCCAACGAAGGAGTTAGAGAAAG
GACTGAAGGAGCTGAAGGGGTTTGCAACCCCATAGGAAGAACAATAATATTAACCAACCAGACTATGTAGCAGAGGATGGCATTGTCTGGCATCAATAGG
A
>NM_178399-chr1-9601267-0-13400
CGAGACAGGGTTTCTCTGTCTAGCCCTGGCTGTCCTGGAACTCACTCTGTAGACCAGACTGGCCTCGAACTCAGAAATCCGCCTGCCTCTGCCTCCCGAG
TGCTGGGATTCAGGGCGTGGTGCTAGACATCAAGCTCATACCTGTGCATCTAGGCAAGCGCTCTACCACTGAGCTCTTTCCCAGCCCACTCTGTCCACTT
T
>NR_015470-chr1-9631092-1+7400
TAGATTATCTCAAGAATGGGTCTGTCATAAAAGCCAGCTTGCATATATCTCTCATATATGAGAGTGTCTCTGTGTGTGTGAATGCCCTGCATGACCTCTG
GACTCTGTCTACAGAGAAGCCATCTTTGGGTACAGTTCATTGGCACTGGATTACACCCAAATTAACCTCTCTTCTTTATGATTTACCACTTGGTGGTATT
T
>NM_001290397-chr1-9700209-1+200
CCCTGACCTGACCGGGCCTGCTTTCCGCTCTCGGTCACCTGAGGGAAGGAGTTGGGGAAGCGGCGGGTGGGTCTCGGAGAGGGAGCATTGGCCCCAGGCT
GGAGGAGGCTGACCCCGCGTCCCCGCCCAGCCCGCGCCTATGCGGTACTTGAAGGATGGCGAAGAGGTCGCGCAGGTGGGTGCCATCCCCTCGGACCCGG
C
>NR_040462-chr1-9747648-0-400
GACCATCTCTCCCAGTGCATTTCTCTGCAGGTATGAGGCCAGGTAGAAAGGTGGCTGAATAATCACCAGAGCTTCTCATGCCGCTGAGGGAATCTAAAAG
AATTATGGGACGATGTAACACATTGGCAAGGCCGAATATGTGGATATTCCTCAGGCCTAAGGGGACACCTTCAGGTGGCACAAACAGAGGGTCACATTCA
T
>NM_173443-chr1-9748382-1+0
CTGGTTCCCAGAGGGCAGAGCAGAAGCTACGCCTGCGCAGTCTCAGTGAGGGCGTGTATGTCTGTGTCTGAGGGAGAGAGCGAGAGTGAGTGAGTGTGAG
TGCGGGGTGGGGTGGTGGCCGTTACGTTCGGGGCAACGGCTAAGGCAGTGGAGAAGTGAGAAGAGAAACAACGTCCGGCGCTTCCGCCTTCGCCTAGGAG
G
>NM_173443-chr1-9748382-1-20800
TTGGGTGCTTGCTTACTGTTTTAGAGGGAAAGTCCATGACCATCGTGGAGTGTATCAAAGTAGCAGGAGTGGAGGAACTGGGAAGAGTGCGCGCGGGGGG
TGGGGAGGGGGCCAGTGGCCACGGGGGCGGGGGGGGGTGGCGGGGAGATAAAGGGGAGTGGAAGAGAACTGGTGTCCAACCAGAGTTCCAGTGCTCTGGG
C
>NM_177722-chr1-9908638-0-15000
TGTGTATGCGTATGCGCGCGCACGCGCGTGCATATTTAAGCACCACATGCTTAAGTATGCGCGCGCACGCGCGTGCATATTTAAGCACCACATGCTTCCA
TCCCTGGCCTCTGCTGAGACTATAAGAGGCCATTGGATCCCTGAAACTGAAGTTAAAGCTGATGTGAGCCATCTGATATAGATGCTGGGAACAAAACATG
G
>NM_177722-chr1-9908638-0-4200
CAGGGCTGTGCTTCCTAAACATTCCAGATCTCACCAGACAGGACTGCCAGATGACAACCAAGTAGTGTCCACATACATGCACCTACTGCCGCCGCAGCAT
CTGTCCAGGCCCTCCTGGTTCTTAAAAGTTCATGAATAATCTGCTGTTATTCTGATGGGCCTACCTTTATCTATTACAGGCTTAACATTTCTCTTGGTAC
A
>NM_177722-chr1-9908638-0+11800
TGGACAAGCATTGTCACCAATCGTAATATCATAAAATTTATTTTGAAATTATTTTGAATAAAGGAATCCAATACCTGTCCTCTTTATTTTCTTTCAGTTC
CTTTAGGAATTAGTGACAACTTTAGGCGTCTCCTCTCCTTGACTTCGAGCTCGTGCTGGAAATTCACAGCAATGCTGGCCAATGTCTTTGCATCACAGAT
T
>NR_024067-chr1-9944118-1+200
TGCGAATCCTGCGGTCTGCTTAACCCCGTGTGTGCGGAGAGGGCTTCCTTGTTGGCGGCGTCCGTCTCTAGCCGGGTACGGGGGCCCCATGGCTCCCGGG
TTCGGTGTGGCCCTTGGCCCGCTGTGAGCGGCGGGGCGCGTTCCCAATGGTCTCCAAATCTTAACCGAGATTAGTTATAAGGCCTGCTCCTCTGGACGCT
T
>NM_026493-chr1-10038218-0+1600
CAGCCCGAGGGGCGGGGCCGCGCCTGGCCGTTGGTGGAGGGCGGGCGGGGGGCTGGGCCTGGGAGGCGGAGTCCTGAGCGGGCGACCGGTTTTTAGGTCC
GCGCCGGAGTCGCCGGAACCACGGACTGTGGAGCCCGCTGGGAGCGTGGCTTCTCGCTGGGAGTAAGTCGGTGGGTAGCGGGTGTGGACGGCTGTGCGAA
G
>NM_001102430-chr1-10232670-1-600
CTAGGACCGCGAGGAACTTTGCTCCCCGGCGACCGGCTGTCCAGAAAGTTGGGGAAGCCCGTGCACGGTAGGCAGGGGTCCTGTCGTCCCGGCCTTGGGA
GCGCCCCTGTGCTCCGATCACGCATCCCAGTAGCCCGCAAGAGCAGAAGCCCCGCGCCACGCCGTGCCGCGCAGCAGGACGCCCGCCACGCCCCACGCTG
C
>NM_001102430-chr1-10232670-1-22200
CTCACAAGTGTGTGTGTGTGTGTGTGTGTGTGTGTATGATTCCATGGCTTTCTCTTGTCTTGTTTCCTCATCTCACAGGTGTGTGTGTGTGTGTGTGTGT
GTGTGTGTGTGTATGTGTGTGTGTGATTCCATGGCTTTCTTTTATCTTGTTTCCTCATCTCACAGGGGTGTGTATGTGTGTATACTAGGGTATCTAAGCT
G
>NM_177834-chr1-10719945-1+2800
GATTTAAAAAGACAGAAGAGAACAAAGCAAGGTCAACAATTTGACTTTCAATAATACTGCTTTACTACTGCTCAGCTAGAGGAAGGCTGCAGGAGCTAAC
AATGCCAAGTCAGACATTTCCATCAGAGGTCACTCAATAAACAAGACTCCCACACAGGCAAACACAACTCTGTCTTCTCTTCTTTCCCATCTTGTTTTCA
T
>NM_177834-chr1-10719945-1+0
AAGGGTTACCCACAGGCTATAGCACCCTGCAAAGTCTGCCTGTGAGTCAGCTCAGGGAGGCCCAGCCCCTTCAGGAGAGCCTGATTTAGGATCGGCCCCT
GCTTCCAGGCTGGGCTGGGCTGCATTTCCTCACAAGACCCAGTCTTAATAGCAACTCCCTAGCTGCCTAAAGTGTCACATTTTGCTCATTCCCAAGCCTT
C
>NM_001289497-chr1-10719945-1-10800
TCGGGAATTGAGACTTCAGGTCAACTCCACGCGCTTGGACCTGTCCCTGACCAAAGGATTACCCAATTGGATCTCCTCAGCATTTTCTTTCTTTAAAAAA
TGGGTGGGATTAATATTATTTGGAGATACACTTTGCTGTGGATTAGTGTTGCTTCTTTGATTGGTCTGTAAGCTTAAGGCCCAAACTAGGAGAGACAAGG
T
>NR_030645-chr1-10865874-1+400
CAAGCTCCAGGGGGTACTGGTTAGTTCATATTGTTGATCCACATATAGGGTTGCAGACCCCTTTAGCTCCTTGGGTACTTTCTCTAGCTCCTCCATTGGG
GGCCCTGTGATCCATTCAATAGCTGACTGTGAACATCCACTTCTGTGTTTGCTAGGCCCTGGCATAGCCTCACAAGAGACAGCTATATCAGGATTCTTTC
A
>NM_029525-chr1-10993465-0+24000
ATGTTCCCAGTCGCCTCCTCCAAGACATGTCCCCTGCAGCTATCTTCCTACAGGTCTTTCCATTCAGGTTGATTTCCCATGCCCTGTAGTGTTGGGGAGC
CCTGGAAATTAATACCTACACTGACATGGCAGCTATTTTGAGTCCCTCTGGTGTGTAAGCCCCTCCCCTGCAAAGGTAATGGGGAGTTCAGACTGACCAA
G
>NM_001033636-chr1-11263963-0-5000
CAGATTCTCAAGGGTTTGCCCCACCTGAGGAAGTAGTACCCTCAGCCCCACCTCTTGAAATAATGCCTTCCCCACATGAGGAAATTAATTTTGCAGAGTC
TGCTCACGGCCCACCAATAGTTTCTTCTAGACCTGTAACCAGACTCAAAGCAAAACAGGCTCCTAGAGGGGAGGTAGAAAGTGTAGTCCATGAGGAAATT
C
>NM_001033636-chr1-11263963-0-3400
TGGAGGAATTGCAGAAATTACTGCCACTATCAAGGACTTGAAAGATGCAGGGGTGGTGGTTCCCACCACATCTCCATTTAACTCTCCTATCTGGCCAGTG
CAGAAAACAGATGGATCATGGAGAATGACAGTTGATTACCGAAAACTAAATCAGGTAGTAACTCCAATTGCAGCTGCTGTACCAGATGTAGTTTCCTTAC
T
>NM_001033636-chr1-11263963-0+27200
AAGGGAGAGGAAGGAAGGAAGAGGGAGGGATGGAGGGAGGGAGGGAGGGAGGGAGGGAGGGAGGGAGGGAGGGAGGGAGGGAATAAAGGAGGAAGAGAAG
GGGAGGGAAAAGAGAAGAGGAAAAGAGAGGAGATGGAAGAAGATGGGGAGAGCGGCAGTTTGTGGAGATACAGGGAATATAGAGGCTCCTGGGGCATAGG
A
>NM_001198566-chr1-12692430-0-400
CCCAGTGAGAAAAAGAAGTTTCGGCTCAAAGCTGCGACACCACCCCCCAAGCCCTTTCAGGAATGTTTGAGGCGGCCGCCCCCAATCAAAGGGAGGCAGG
AGTTTAGATTTCAAAATGTAGATGTCACATTTCAGTGCAAACTACTCCCACATTTAACACTTTATCAGCATGACAAGAAGAATCTTTTATCTCCCGTGGG
G
>NM_172294-chr1-12718545-0+5600
TTTTTGGTTCTTTTGTTTTGTTTTGTTTTTTGTTTTGTTTTGTTTTTTTTCCAGACAGGGTTTCTCTGTGTAGCCCTGGCTGTCCTGGAACTCACTCTGT
AGACCAGGCTGGTCTCGAACTCATAAATCTGCCTGCCTCTGCCTCTCCAGTGCTGGGATTAAAGGCGTGCGCCACCAGCGCCCAGCCAAAATGACTTATT
A
>NM_172841-chr1-12991135-1-38200
CTCTTGGACACTGCAGACTCCAATGGATGCCATGGAAGAACTGAAAAACCGAGGGTCGGCCCCCGGAGTGGGCTCTGGCCCGGGGTTGAAGGGGAAGGGG
ATGGGGGAGGAGGAGAGAGAGCTCTGGCTCTTTAGAGGAGGACCTGCTCCACTGCTCCAGCACAGTGGATCCCCCACAGTGGATTCTGATGAGAAGAGGC
A
>NM_172841-chr1-12991135-1-47000
TTCTTGGCTAAGCTCAGCTCAGACATCGGCAAGGAGCTGGCCTTGGCTAGCTAGGATAACTTGATATTGCTCCATATGGACTCTCATCTCCAGAAAGCTT
GATCTTTTCCTTCCTTCCTTCCTTCCTTCTTTCCTTCCTTCCTTCCTTCCTTCCTTCCTTCCTTCCTTCCTTCCTTCCTTCCTTCCCCGTCTCTCTTTCT
C
>NM_001081209-chr1-13127163-1-15400
CCGCCAGTTCTCCCAGGACATAGCAGCAGACAGTCGGGCCCTGGGCCCGCAGCATAGAGCGTGCTGGCTTGGCTGCCACCGGAAGAGTTGCCTCTCCCGA
CAGCCTGCAGCTCGCCTCCAGACCAACCCGCAGTCTGTTCACTGCATTCACCGTAGTGCAACTTAGATCTCCTGCAGAGTAACTGTCCCCAGGCCGACTT
C
>NM_001081209-chr1-13127163-1-35000
GCCCAGCATGCCTTCTGGGGAATGGGCACCACAGAGTCCAGCTGTGAGAGTCACTTGTGCTGCTACCACTGGTGCCATGAACCGACCAGTCCAAGGAGGC
ATGATTCGGAACCCAACAGCCAGCATCCCCATGCGAGCCAACAGCCAGCCTGGCCAAAGACAGATGCTTCAGTCTCAGGTCATGAACATAGGTAAGGCTC
C
>NM_001302702-chr1-13372429-1+38200
CTTGGTTGTCACTGGACTATATCTGGAATGAATTACAATCCAGAAATATTGGGCACATCTGTGATTGAGATGGTGAGACAGGAAGACAACATGCTTTTGA
TCCAGATCTTGAGGTGGTTTGGAACAGGCCTTTAATCCAGATCTTTAGGCACACCTTTCCTCTGGGCCACACACACCTTCTGCTGGAGGCCTATGGAAGG
A
>NM_001302702-chr1-13372429-1+0
AGCCAATGGTGGGAGCCAGAGGCAGGAAGGAGGCGGGGTTTCTTCCGTCCAGTTAGGGCTGAGTTGCAGGCGGGGCGGGGGAGCCTTGGAGACGCCGCGA
GCCCTCCACTCTGGCGCGTCCCTTGGTCACCCGCACCTGGGTTTGTGGAATAGTGTCACTCACAGAATCTGTGACCCGGGGAGACCTGCATAGGTGCGCG
A
>NM_008678-chr1-13374083-1+400
CGGAGCCCGCGACGCCCATCCTCGAGGCGCGGCCGAGCCGGGGACTCGGCTCCCGGGGGGAGGGGGGAGGGCGGGAAGACGCCGAGTCCCCGGGAGAGAA
AGGAGGCGCTCGGGCGCCGGGCGAGAGAGCTCGGGAGACGAGCCCTGGAGCGCGAGGCGGGTGGAGGCTGCAGCCCGCGGCGCCGGCCGAGAGGTGAGCA
C
>NM_008678-chr1-13374083-1+0
GCCCCGTGCCCGAGCCCCCTCCCCTGCTCGCGAGCTCGCGCGGTCTGTGTCTCTCTCCGCAAGTGCAGAGCCGCGGAGGAGGAGGGGGAGGAGGAGGAGG
GAGCTGGGGGAGGATCTCCATTGAAATAAACAACCAGGCAGCAGTTATTAACACGGGAACATGGCGGCCGCAGCCTGGGCTCCCGCGGCGGCGGCGGAGG
T
>NM_008678-chr1-13374083-1-23600
TGGCTTAGCAATTAAGACTGATTTTCCGGAGGTCATGAGTTCAAATCCCAGCAACCACATGGTGACTTACAACCATCTGTAATGAGAACAAGCAAGCAAA
CAAACAAACAAACAAAAAAAACCCTATGGGCCAGAGTGAGTGGGGCCAGAGCAAGAGGGAGAAGGGAAGGGAGAAAAATTAGTATTTAAAATGTCCTATG
G
>NM_028173-chr1-13589910-1+37200
CCGGTTCCCATATCTTTGAGGGCCCTGGGACCGAGGGCCCGATGACCCGTTTTTTGGCACATAAGCTGATTGACTATCAGGTGGGGGAAGGATTCTGCCC
TTTATATCCCTCACAGAGCGACACTGGTCGGCTCTATGATAACCCTTGCCACACTTAGAGCAAAGAGTGAGAGTCCCTCCCTGTTTATCTGGAGCTCTGC
A
>NM_028173-chr1-13589910-1+600
GGCGGGCGCGGCCGTGCTGGCCCTGCGCGATGGGCGGACCCGGGGCCGGGGCAGCGGGGCCGGATGACTAACAGGGACCCCTGCTCGACCCCGACCCACG
GCCTCGGCCGCTGCCTGCGCGGAGGGCGAGGACCGGGTGTTCGAACCCGGTGGCCCCCTGCCCGCCGACGGCCGCTCGTCCAACTTTCCGCCTGGGCTCT
G
>NR_004447-chr1-13786929-1+17200
TACAGGATCTTCGGCTCCAGACAACCGGCCACCTTCCTGGTGAGAGCACAGGGGTCCGCCCGGCCCGAGAGGTTTCTGCCTCAGGCCTCGGTGGGAGCCT
CCTTGGCTCCGGGACTCCGCGGAGGGCAGGCTGCACGGGTGAGGGTGTGGAATACAGAGGCTAGCAGTTTCTGGGACAGGCGAGAGCCAGAGAGCTTCTG
A
>NR_004447-chr1-13786929-1-47400
TTTGGAGAGCCATGGATGGAACTTGTGTTTTGTGGCTGAGTCTAGGACATGCATCAGGTAGAGGAACCCCAGAGGATAGGAAGTGAACTCCCCAGCTTAG
CTATTGTTTGCATGATATCTCTACCTACTGCTTTTTATTTGGTTGGATTTTGTTTTTAAGTTTTATTGGAAATAACGTTTCATACAATCTATTTTACTCA
T
>NM_010164-chr1-14310199-1-34600
TTAGCTGTGACTGTTATACACAAATACGGCACAAATGTACCAGATTGCTGTTTGCTCTAAGATGATCTCTCAAAAATCCCAGCACTGTGATTTTCCTTCA
TGCACAGAGTACTTCTTGCACACACAATTTGCGTTTCTCTTCCTACAGTCAGGAAATGGCTCTTTTAAATTTCGAGACACCAAAGAGATTGCTTTATGGT
C
>NM_177781-chr1-14918862-1+39400
TCTCTCTCTCTCTCTCTGGTGTGTGTGTGTGTGTGTGTGTGTGTGTGTGTGTGTGTGTGTGTGTGTAGGTTTGCTCTGCCAAGCCAACCTTGAACTCACA
TTGCCATTCACTTTGGCCTTGAACTCATGATTCTCCTGCCCTAGTGCTAAGGACTCTAGTCACTCCATAGAGTCCATATTTGCCGGTGGGTGGAGTGCTG
G
>NM_001098528-chr1-15312452-0-40600
ATCTAGAATTGACAAATGGGACCTCATAAAATTGCAAAGCTTCTGCAAGGCAATAGACACTGTCAATAAGACAAAAAGGCCACCAACAGATTGGGAAAGG
ATCTTTACCTATCCTAAATCAGATAGGGGACTAATATCCATTATATATAAAGAACTCAAGAAAGTGGACTCCAGAAAATCAAATAACCCCATTAAAAAAT
G
>NM_001098528-chr1-15312452-0+600
TGATAACACCTGCTGCCCGGAGAAACGGAAGAAACTTTGGGACTTGCTGGAGAAACCTAACTCGTCCGTGGCTGCAAAGGTATGAACACATGGTGCTGAG
TCATCGGTGTAGCTAGAAAGGGTGTGGCTCAGTGAGTGTCAATTTCTTCACTGCTTTGGTAAAACAGAACAAACCATGGCCTCACAGGTAATGTAAAAGT
C
>NM_001098528-chr1-15312452-0+47800
CTATTATAAATTCTGAGACTGGGGCCTCAGCTCAAGAATTTCTAGTTCATTTGGTCCATCACAAAGCCTACCTTTTAACAAGCATACAGGTGGTAATACA
GTGCCTAGAGTCTGGTCCTTGACCAAATGTCATGCTATCCTCTAAGGGGCCAGTCCATTGGGACAATTACGTAGAAATAATAAATTGAAAATGCATATGC
T
>NM_009352-chr1-15805646-0+0
TTCTCAGCCAATCGGAAGCCAAGCTCCAGCCACTAGCCCACCCTAGCGATGCGATTGGCTGACTTCCACGCCCACCGCGAGCAAATCAGCGCACGGCGCC
AGCTGAGGCACGGCGAGCGCTTTCGGTTTAACATGGCGGAGACGGTCTCCTCAGCGGCCCGGGACGCGCCGAGCCGTGAGGGCTGGACAGATTCGGATTC
T
>NM_001033288-chr1-15892722-1+42800
AGACACCACGTGGATCCTGGGAATCAAGTATGGGTCCTCTGGGGGGAAACAAAGCTAGAGCTTTTAACTTCTGAGTCATCTCTCTATCACTGTTCTGAGA
CAGGCCTTACACTGCAGCACAAGCTGGCTCCCTTGCTTCAGATCTGGTTATAAGGAGAGAGCCACCATTTTGGTTTCTGGCTAGTTTTATTTTGTTCAGC
A
>NM_001347044-chr1-16519115-1+15000
AAGTGAGTCCTTGACTTATAATCATCATTTAAAGTGAATTGTTCAAGTGCCTGAAGGGATTCACTAGCTTCCAGGGTGCAGCAGAGAGGTGGGGTGCATG
TTTATGATCTTTCTTCCTGATTATCATTTCATAGGGAAAGAAACTTAACATTAGCTGTAGCAGTGCAAGTTAATAAGGTGCCTGTGCTGGCAGGGCCTAT
G
>NM_001347044-chr1-16519115-1+600
AGAGGCAGTCAAGGCGATTGAACTAGGAGACCTGGGTAGGGGGTGGGAATGGGAGTCTGGTTGGGCGCGTGCGCTGAGGGGTGGGGGTGGGGGCCAAGTC
TGGAAGTCCTTGCAATTATTTAGGTACAACATTTTGCAGTATGAGCAGATTTCATTATTATCTCCTATTTCCCCCCCCCCCCGCCACAAAAAAGCTTAGA
A
>NM_001347044-chr1-16519115-1+0
CTCGCCCATGTGGAGCCGTCTGCCGGGCGTCCGTGGCCCGCAGGTAAATCCTGGTGCGAGCGGCGCCGCCAGGCCTGACTTCCGCCGGCGGGTTCCGAGG
CAGAGCGCCGGGAGCCAGCAGGGCCGTCTCTCGCGGCCTCGCTCCCGCGCCGCCCTCGGCCGCCCTGGGGGAGGGGAGGGGGGGCGTGTGCCGCGGCGAG
C
>NM_001347045-chr1-16519302-1-9000
TGCATATGTATCAAAAGAGGGCCTAGTCGGCCATCACTGGAAAGAGAGGCCCATTGGACACACAAACTTTATATGCCCCAGAACAGGGGAACGCCAGGGC
CAAAAAGGGGGAGTGGGCGGGTAGGGGAGTGGGGGTGGGTGGGTATGGGGCACTTTTGGTATAGCATTGGAAATGTAAATGAGCTAAATACCTAATAAAA
A
>NM_001271017-chr1-16619338-1+36400
GGATTTGAACTCAAGACCTCTGGAAGAGAAGTCAGTGCTCTTAACCCCTGAGCCATTTCTCCAGCCCCCAAATAGCCTTTTTGTCGTTGATGATTCAAAT
TACCGTTGATGTGAACTCCTAAGGGCACTGGAAGGGTCAGCTGACAGCTAAGTATATAAGCATTAGAAGTGTTAAGTGAATGGGCTGTTTTCTTCCCAGC
A
>NM_001159711-chr1-16688456-0-1000
AAGTGCCTCCTTCCTTTAGGCTTGATGAAAAGAGGCCCCTCACAGTCACCCAGTGGCCGGGAGTATCCTCAGGTGACCCATTGCTCTCACAGTATGCTCT
GATCTTTCTATTGTTTTGCTTTAAATACAATTGCCTTGCTACCTTAACAGTTCTTAGTGAGCAGTTGAGTGTCACCACTAGAACCGGATTGTAGGCCACA
G
>NM_020604-chr1-17097889-1+49800
GTACTGAGTAACAAATAGAATGCAGTTCTTCTCCAACAGTGATGTATCCTGAGGAGAACTGTAGGTTGTGTAACTTATAACAAGAAATATTATATGTATA
TACTTTTACACAGGCATAGGCACATGCATTCCTGCTTCTTGCACACTTACTTTATTATATCCCCACTGACAATACCAATTCCACACCTATCAACTGTAAG
T
>NM_020604-chr1-17097889-1-400
TGACAAATCCAACAGAGCTCAAGTTGGAATGCTGGGGGAAAAAATGCAACTACAAACCCTATGCAGACACACACCACCACCACCACCACCACCACCACCA
CCACCACCACCACCACCACCACCACCACCACCACCCACCTACACAAGAGTTGTCACTCTATCACACAGGTGGCCTCACTTGTAGAAGACTAAACACAATT
G
>NM_010267-chr1-17145373-0+6200
CACTCTTTCTGCTGACACTCAGGGCTTCAATCCTGTTCCACTACCCAATACCTGATCATGTTCCCCTCTTCTCCTCCCTGTCCATTTCCCACTTGGTTCC
CTCCCTCCCTCTCTCTCCCATCCTGTGATTGCTTTCTTCTCCCTCCCAAGTGGGATTGAGGCGTCCTTACTTGGGATCTTTGGCTTGTTGACCTTTTTGA
G
>NR_130314-chr1-17727646-1-200
CCTGCGGGGAGGGCGTCCCCAGGACAAGGTGAAATGAAGAGTTCCTGCCCTGCAACCCATCTACCCTTTCTTGGCCAGACCTTTCTCTACAAGTCAGTTT
TTCCTAGATGATGTTTCCAAACAGGGAACCAGGAAAACCTGGCAGCTGGACCACTCTGGATGCAGCTTGTGCATCGCCCTTACCTCTCCAGTGTGATGTT
C
>NR_151619-chr1-19104840-1+200
GCATCGAGGCAACCCAGCTCCCGCCTCTGCTCGTCCAGGCAGGAGGACTTGAGAGCCCGCGCATTGTGCAGGTTAATAAAGTCGGTGGGCTCCCCGTGGT
GAATCTGCTGGTAGTACTGTTGTGAGTGGTGGAGCGAGTTCAGAGAGTAGGCGTCGGGAGTGACCGCCGGGTGGCTGTGCTGGAACTCGTAATGGAAGGA
C
>NR_151619-chr1-19104840-1-200
CTCCAGAAAGGGACCTCAGCTATTGATCCAATGAGAGGAACCCAGTGGGCAGAGTCCTCCTGTAATCTCATGACTTTTTCTAATTCGTGTGCGAGTGTGA
GTGAGTGTGTGTGTGTGTGTGTGTGTGTGTGTGTGTGTGTGTGTGTGTGTGAGAGAGAGAGAGAGAGAGAGAGAGAGAGAGAGAGAGAGAGAGAGAGACT
T
>NR_151619-chr1-19104840-1-44000
CCCTATACTGGGGCATATAATCTTCTCAAGACCAAGGGCCTCTCTTCCCAATGATGGCCAACTAGGCCATCTTCTGATACATATGCAGCTAGAGACACGA
GCTCCGAGGGGTACTGGTTAGTTCATATCGTTTTTCCTCCTATAGGGTTGCAGACCCCTTCAGCACTTGGGCGCTTTCTCTAGCTCTTAAGAAGAGTCTC
T
>NM_001025305-chr1-19212054-0+2200
GAACCCTCTGCATCAGCCCCAGCAGCACCCGTGGGGGCAACGGCAACGCCAAGAAGTGGGCTCAGAAGCCGGCTCTCTCCTGCCCCAGCCCCGGGCAGCC
TTGCCCCAGCTCTCCGGCCTTGATCCCCGAAGGGACTACCACTCTGTCCGCCGGCCGGACGTGCTGCTGCATTCCGCACATCACGGCCTGGACGCCGGCA
T
>NM_001025305-chr1-19212054-0+14600
CAGTTCAACTTCAAAGTACAAAGTCACTGTGGGCGAAGTTCAGAGAAGGCTCTCGCCCCCTGAATGCCTCAATGCATCTCTCCTGGGCGGCGTCCTCAGA
AGGTAAACAAAATAAAACAAACAACAAAAACTACACACACACACACACACACACACACACACACACACACACACATACACACAGGATTCTATTAGTGGAG
G
>NM_001025305-chr1-19212054-0+39400
TCTCCTTGAAGAACCCACAGGTCAGGCTTTTTAATTTTGGACAAAACACAGTTTCGTTCCATCCCATGCAGAGTGTGGAGAGAGCCAATCTTTTACTAAG
AGCACATGGACCCGCTGCCTCTTTGTATTCAACACTCACATGCCTTTCCCACAGCTTGACCAGCCGATCTGATCCCCCTCACAATAGTGCACCAGAGAAA
G
>NM_153179-chr1-20618057-1+38000
TATAAATAAGGCTGCTATGAACATAGTGGAGCATGTGTCCTTCTTACCTGTTGGGGCATCTTCTGGATATATGCCCAGGAGAGGTATTGCTGGATCCTCC
GGTAGTACTATGTCCAGTTTTCTGAGGAACCGCCAGACTGATTTCCAGAGTGGTTGTACAAGCCTGCACTCCCACCAACAATGGAGGAGTGTTCCTCTTT
C
>NR_029593-chr1-20679010-0+400
CCTTCCTCTGCTCATATGGCTCCTGCAATGGATGTTTCTACCAAGCAAGCTCAGGGATAGTTCATGGTGCCAGGTGTGTGACTTGTGTTATAAACAGAGA
GTATACAACTACTGGGCTCTGAAGAACACCACCCTGGTAGAAGGCTCCACATCTCCTGGCCCTGCTGCTGTTCTTTCTACTTCACAACCCCATGTCAGTG
T
>NM_145856-chr1-20784270-1+6400
ATCGCTGAGGCCCAGTGCAGACACTCAGGCTGCATCAATGCCCAGGGTCAGGAAGACAGCACCATGAACTCCGTCGCCATTCAGCAAGAAATCCTGGTCC
TTCGGAGGGAGCCCCAGGGCTGTTCTAATTCCTTCAGGTTGGAGAAGATGCTCCTAAAAGTTGGCTGCACCTGTGTCAAGCCCATTGTCCACCAAGCGGC
C
>NR_040492-chr1-20890473-1+20000
CACAGGGTCTTCAGAGCTCCCCACAGGCAAGGAGAAGAGGGGTGTTTGTGAGCAAAAGCAGGCACACCAAAGATTTTGGTAAATGAATCTTCTACTTCAT
TTCAAGCAATGAACTGTCTGTTCCCTCCACTCTCCGATTGTATCTCTGTAGCCAACTCTACCTCCAACAGCTCAGCATCCTCCCCAGCAGGTTTAGAGTC
A
>NM_028829-chr1-20890548-0+600
GCCCAGAGAACCGGAGAGGAAGGATGTAAAGGAGGAGTAGTCCTGTGCGCATTCTTGGGGCGCCCTCCACAGGGCAGAGGGGAACGGAATCCCGGAGGGG
AATGCCGAGTAGAGGAAGAACAGGGCGGAAGGGGGTGCCCAAGAGAGGGGAACCCCCCTCCCGGAAAGAGTAAGGTGAGAGAGGCATGAACTTCTTGAGG
A
>NM_028829-chr1-20890548-0+10400
TATCGGGGAAAGCTGTCTTCTTGTTTGTCGTGGACTTGTTCAAGATAGCATTAATGAAACTCTAAGTAGAGGGCAATGTGAAATCAGCAATGGAAGGCAA
GACTACACAAATTGCCAAATTTGTGTTCTGCAAAATGAATTCAGTGCAGAAATCCCACCTTAGCTTTCCTAGTTCTGCACTTTAAGCAAAGCAACAGCGG
T
>NM_001355122-chr1-20917840-0-12600
ATGGCAGAGACACCACACTAATGCTGCCTAGCTCCAGAGCCTGTCCTGCTTACCAAACACCATAAAGTCACCTCCAGACACCATTGCCTCACACTAAAGG
ACCGGATCGTCCCAGGAGCAAACTTCCAGGGCTGGAACTGAGTTCCGTAAAGATCGATTTAAAGAGTTTCTGGTGCTGACTGAATTGGTATCAGTGGTTT
C
>NM_001355122-chr1-20917840-0+6000
CCTTGGGTTTAATTCCCCGTACCCACAGAGTGGCCTGTAAAACCCCTGTTGCAGGAGAACCTGATGCCTTCTTCTGGCCTCTCAGGTACTGGAATCACAA
CTGAGACATCTGGGACTGTGATCTCAGTCTAGAGAGCTGATGTTTCCAGGCTAGGAGAAATCTTTACACATCCTCAGGACCACACAAGCAAGGTGTGAGT
T
>NM_177409-chr1-21079225-1+24600
CTTCTTTCTAGAGGTAAGGCCAAGGCTAGCCCTCAGAAGAAAGCCAACGTTAGCCCTCACAAGGAAACCAAGGCAGAAGGACAAATGGAAAGGAGAACTG
GTGTTCCAGACAAGAAACGATGCTCAGAGAACCACTGAGAAGTAATTAAGAGGCTTTACCTGACAAAAAGCTTCTGTTGATGGATAGGCTGGCCTAAACA
T
>NM_177409-chr1-21079225-1+0
CGCCTGTGCAGCCGCTGCGGGGCGAGGGCTGTGGCCGGGGGCGGTTCCGGGCGGCAGGCCGGGGCGGGGCGGGCAGAGGAAGGGGGCGGGGCCCGAAGTT
GTTCCGCGCTGGGCTGCGGGGCTGGCGTGCGGACCGGGCCGGGCCGGAGAAGTTTTCGCTGGGGCTGCTGAGCGAGGGTGCGGGCCCCCGCAGGCGGTGA
A
>NM_177409-chr1-21079225-1-18600
TAACCTGTCTCATACTCAAAATAATCCAGAGCCTGGACCATCCCTAGTGGGCAGTACAGTCCGTGTCTTCAGTAGCATCACAGACACCTTCATCCACAGC
CAGAGAGGCTGCCTGTCTTACTCTACAGAGCGGAGTTGGCTCAGCGCCTCTGACCCTGATCTGAGTCTACCTCAGGCCTGAGTTCGCAGAAGGGGTCTGC
G
>NM_029398-chr1-21218575-0-29400
AGTTGCCTAAGGTTGACTGAGGTCTTATGCTAGATCAGGGTTTGTATATGTCACTTTGTTCTAGAATGTTCGCTCTCTGGTGTTGAAGCATGGAGACACA
GTCACACTGACTGTGAAGAGCCTGCATGGTTTGCTGCAAAAAGAAAAATTTTGTTTCCTTTGGTTTTTAAGTTTGTTTTAGAATAAACTGCCAGAGTCTA
A
>NM_029398-chr1-21218575-0-10800
TTCTTCATCAGCTGCCCTGACCTCAGCGTCCCTTCCTCTCCAAGACACATGAAGTGTATGGCTTCCTGGTTCCCTCCTGAACGAGGCTTGAGCAGCCTGC
AATCTGGAGAAGAAATGGGCATCATTTGTCTCTGCACTATAGTCGTAGAGTGTGCAAGTCCTCCATAGCAAACACTACATTCCCTGGGAGGCAGCTAAGG
C
>NM_183322-chr1-21349677-0-5000
CTGGCTTCCAAAGAAATGCAAACCTTTACTAGCGCACCTGAAAGACCCACAACATGAGGACTCCCCCGCGTTCTGACTCAGGAGAGGCGACACCCCAAAT
CACTCATGAGAAATGGTCTTACTGCAAACTGCAAGAGGACTTTTAATTCAAGAGCGCTCTCGGGCCCACGGTCATACACCACGCAGGGGTAGAGGACCAT
G
>NM_001113187-chr1-21383556-0+38400
AGACCAATCTCGTTCCTGGTTTTGCAGCCCACGATCCTTTTATTACAGGCTGTGAAGCAGACAGGGAGAGTTTCAGAAGGTCTGTGGAAATGCCGCAAAC
TGTATTAAAGATGACGGATCTGCCTCTACTAGATAAGATTTAATGCACGTGTTGCAAGTCAGATGGATTTGTGGACTAACTCTCCTAACGGAAATAGTCA
A
>NM_001160139-chr1-21961942-1+600
TGCTGCTGAACTCGGCGGCCGCCAGGGGCGACGGCCTGCTGTTGCTCGGCACCCGCGCGGCGGCGCTCGGCGGAGGCGGCGGCGGCTTGAGAGAGAGCCG
CCGGGGCAAGCAGGGGGCCCGAATGAGCCTGCTGGGGAAGCCGCTCTCCTACACCAGCAGCCAGAGCTGTCGGCGCAACGTCAAGTACCGGCGGGTGCAG
A
>NM_023872-chr1-21961942-1-200
CAAGCGCCACTGCCAGAAGCTTAGCCCCCGCTGGCTCGCTCCTAGGCTAGCCAAAACCTGGAGGGTAGGACAGAACCTTTCCTGCCCACACCCATCACCC
GAGGATGGCAGGACCAGGCGCGGCATAGCAGCGGGAGAAGCCCAGAGACCCGCTCGTCCAGTTTATTCAAGAGGCAGACTTCGCCCTCCGGACAGCTCCG
A
>NM_053270-chr1-22432843-1+20600
AGTTACTAAATGTCCTGTTTTTTTCCTGTCTTGTTCACTGGGCAAACAGGGGTAGATGGTCCCCCTCCCTAGCTAGGAGGCGACCTGCTAGCCCCAGGAT
TCAAATCCAGCATGCGTCTCCGGAGAATGACAGGTACAAGTCACCTCCTCACAGACAAGTGGCTTTAGAGGCTCAGAGCTAGAGAATGAAGTAACTGAGG
G
>NM_053270-chr1-22432843-1+16400
TTCTCTTTAATTCATGTTTAATTGAGGTAATATTCTTTATACTCTACTCTTACATCACTAAATGTGGTTCCTATTGTGAGTTAGACCTACAAAGGGAGAA
ACGTGGGTGATCTACACTGCTGCCATAGAAGCAACACGTGATTTTGCAGTCTGTGGCCATAGGGTTTAGTTTGCTAGCAGAGCAGCTAGAGATTCACCCA
C
>NM_183018-chr1-22432843-1-42400
TTTGCTCCATGAAGAGACAGCAGGAGGCTCTTAGCGTGATGGGAGCATCAAGGAGAGTTCAGACCCCAGTACCAGAGGCAGATGGCAAGGCAGTGTCTCT
GGAGAATCAGAGCCTACATAGCATAAGTTCTGTTCTTAGAGCTAGTCTGACCTTACAGCTTTCCGAGCATGGGGGGGGGGGGGGAGGTCTCACAGAGAGA
G
>NM_001012625-chr1-22805724-1+37000
GGGTACATTTGTTAGTCAGGCAGATAATCATGCTCTTTTTTTCTTTTTCTTCCAAAAGCTGACTTGATATTTACAAGAAATAATTCAAAAGAGACCTGGT
TCTCGTAGAGTCCATTTTAATCACAATGATGATAAGAGAGAGATTAAAAATGGAGTGTAAAGTATCTAGGTCAATTCAGCACTGGAGAGGGATTGTCAGA
A
>NM_001012625-chr1-22805724-1+13000
CCAGTACCCCCAGAGCTTGTGTCTCTAGCTGCATATGTAGCAGAAGATGGCCGAGTTGGATATCACTGGGAAGAGAGACCCCTTGGTATTGCAAACTTTA
TATGCCCCAGTACAGGGGAATGCCAGGGCCAAGAAGTGGGAGTGGGTGGGTAGGGGAGCAGGGCAGGGAGAGGGTATAGGGAACTTTCGGGATAGCATTT
G
>NM_001012624-chr1-22805724-1-600
TGGGAGAGGGAGGATGACTCAGGGTGAGGGGTACCTTGGGAGAGATCAGTGGAGTATGCACGTCGGCGAGCGTGGGGCGGGGGGAATGGCCAGGGCACGC
GTGGCTCGGACCCGGGGAGTGGGTGGGTGGTGCCCGTGGGCGGAGCGGCTCCGGGACTGAGTGGCTGGCAGCTTATGTCTGCGAGAGCAGCAGCATCACC
C
>NM_001012624-chr1-22805724-1-13200
AATTATACTTCTCCCATGTCTCCTAAGTACCTGGGATACTGCAAGAGTGGTATTCCATCCCAGCTCAATATAAGGAAGGCTTTATTACTTGGATTGCTGC
CGAGCAAAAAGTATTAAATGGTAGTGATGGTTTCTGCACTGTCAGCTGTAGAGCAGGTGGGTTAGTTCAGTGTCCCATTCTCTTGTTTCACTCTGGTACC
A
>NR_151543-chr1-22898387-0+40800
CCCTGTAGAAGTAAGCACCAATATTGTACTTTTAGAGATATCTTGCTGTGCTGATCATTGCTGTGGTTCATAGATTTTTACAGCTGGGTTGGACTATTGA
TTGGTGCTCTCCACTGGCAGCTTGTGTCTCGTCTTCAGCTAGTCCTTTGAGTAGAATTTCCAAACAGTTCCAGCTTGATCCTCCTCAATGTGGTCACAGT
G
>NM_025746-chr1-23102253-1+17400
AAGTTGTCCACATCGTAAAGAGTCAATCTAAATCCTGTCTAGAGAAGAGCTCTGAGGCTGAAAACATCATTTCATTATTCATCTATGGGTATCAGTGTTG
ACACATAACAGCTAGATTCCAGAGAAGTTAATTTTTAACAGACATGATGACAGGAATTTATGCAGAATTCTATGCCTTCATTCATAGCTACCTGATCATA
C
>NR_029533-chr1-23272269-0-41400
GCCTTTGCGACTTTGCTCCCAGTGAGTGGTGTTATCAATGCCAACCCGTGAGTTCTACAGCTCAAAATAAAGCTTCAGGATTCATATATTAGTTACCATT
TTATTGCTGTGCAAAAACACATATGAAAGAAAATGTAGCTTGGCTTATGGCTCCAGAAGGATGAGTCCATTGTGGTAGGGGGACATAGTTCTGATCAGCA
G
>NM_001081079-chr1-23383175-1+400
AGGGCGGCCCCGCGCCAGCCCCGTGCCCGAGGACCACGCCGAGGCGGCGGGCGCGGAGCAGGTACGCGGCCCCGGGACCCACGGTGGGCCCGGCGAGGTC
GTGCTCCCGGCGCCCGGGAGGGGACTGCCCCCGGGGATGCAGGGCGGGATGCTCGGCGTGCTTGGCCCGGGCACCCGACCTAAGGGAGCCTGCGGTGCCC
A
>NR_151529-chr1-23574587-0-13000
TATTGCAAATATCACACAAGAGTTACCTGGGGAGGAGAGGTGTCTGCCCCACCCAGGAGGGCTTTGCTGCAGCACCTGGGGGAGACATCTTGGTTCCCGG
ATTCCACCAACACTAGTCTGTGCAGGTGAGAGTGTGGACTACAGAAGCTACACAAATACTGGGACAAGCACTGTTTTGGGCCTTCATCTTCTGCCAGGAG
G
>NM_172124-chr1-23761926-0-36600
TCAGGTGCAGAAGATTCCATAGAGAACATCGGCACAACAATCAAAGAAAATGGAAAATGCAAAAAGATCCTAACTCAAAGCATCCAGGAAATCCAGGACA
CAATGAGAAGACCAAACCTACTCATAATAGGAGTGGATGAGAATGAAGATTTTCAACTCAAAGGACCAGCAAACATCTTCAACAAAATTATTGAAGAAAA
C
>NM_028534-chr1-23922381-1-13200
AAAAAAAAGAAATGTGAACAAAGGGGGAAAAAAAAACAACCCAAAACACACACAAAAACAAAAACCCAAAACCAAACCAAAACCAAAACCAGGGTTTTTC
CCCACAATAGCCACAAGGGGACTAGTGTGGAGGATGTTAATCCTATCCCCTTCCTGACCTGCCCCATCACGGGGCAGGCCCTAGACTTGCTAATTCATTG
C
>NM_026503-chr1-24005640-1-31000
GGTACTTTCTCTAGCTCCTCCATTGGGAGCCCTGTGATCCATCCATTAGCTGACTGTGAGCACCCACTTCTGTGTTTGCTAGGCCCCGGCATAGTCTCAC
AAGAGACAGCTACATCTGGGTCCTTTCGATAAAATCTTGCTAGTGTATGCAATGGTGTCAGCGTTTGGATGCTGATTATGGGGTGGATCCCTGGATAAGG
C
>NM_026604-chr1-24100341-1+30600
TGGAGGAAAGGAAGGGGAAGGAAAGGTTAGCTCTTGGCTTTAATGAAACTCACTAGTAGACTAAGCTGGCCTCGAACTCACAGAAATCTACCTGCCTCTG
CCTCTGCCTCTGCCCCTCTGCCTCTGCCCCTCTGGCCCTCTGCCCCTGCCCCTCTGCCTCTGCCCCTCTGCCTCTGCCCCTCTGCCCCGCTGCCCCTCTG
C
>NM_026604-chr1-24100341-1+600
CGGTGTCCCGCCGGCTCTCCGCCCCACTCCACGGTCGCCGCCTGGTCCTTCGACCCTCATTCGCTTCCACCCGCGCCCGCGCGCCCTTTGGCTCCGGGGG
TCCCTCGACGTCGGTCGAGCTCTCCGCTCGGTCCAGCTCGGTCCCTCGACTGTGCATCCCCAGTCGTTAACCTCTTGGCCGTCGCCGATCAGTTTCCTCG
C
>NM_026604-chr1-24100341-1+400
CGCGACTCCCGGCCCCGCGACGCGGGCCAGGTCCATCTCCCCCGCGGGGCCGGACAGGAAGTGGCCTCCTCGCCTCGTCTGCCTCTGGCGCCCTGGCCTC
AGTCGGAGCCGGGTCCTGGGCCCGCTGAAGGTCGGCGGGGACGCGAGGGGCGCGGCGCGCAGGCGGGTGCCCCCGGCCGGCCCTTGCCACTCGTCGTGCC
C
>NM_007733-chr1-24587437-1+1000
CCCGGAACCAAGCGCGCCACTGCACAAGCCAGCTCCTTTGAAGCAGGCGGGAGATGAAGCTTAACCTTACCCCAGCTAGGTCGTGGAGGGCTCTGGAACT
AGTTGAGTGGGTGGGCAGGTTACCCACGTGGGCCCCGTGCCATGGGGGACAGAGGGGAACGCATGGTGGGTCTCGGAGGACAATGGACTCGGCAATGGAG
A
>NM_007733-chr1-24587437-1+800
GCGCGTCCAGCCGGAGCGCAGCCGCTGTCCCCGCTGTCCTCGCAGCCGCGGCCGCCGCGGGGACGTCAGGGTCCCGGCGCAAAGGGCCGGCGCCTCGCCT
CCGCCCGCGGCCCTCGGCTCTGCGGGAATCCGGCCGGCGCCGCAGCCACCGCCGCCTGGAGGAGGGAGGCGGCGCGCATGGTCCTGGAGAAGTTTGTTGG
C
>NM_007733-chr1-24587437-1-21000
CACTGTAGATTTGTGTTTGGTGCCCTGACACTACTGAACTGGACTTCTGGATATCCTAACAAATGAAGATTTTAATCGCCCCAAAGAACTATTTCTAAAC
AGGTCCACATCCCTTTGTTCTATTCACCATCTTTTCTCCCCTACTTTTGGATGGTGGGCTAGAAGGTGGGTCAAAGTGTTTAAGAATCCTTATTAAAAGT
A
>NM_001310483-chr1-24678918-0+42600
CAGGCTGCACGGGTGACCGTGTGGAATACAGAGTGTCAGCCGTTTCTGGGACGGGCGAGAGTCGCAGAGCTTCTGGGCGGCGCCATCTTCAGCTCCAGAC
AGCCGGCCACCTTCCTGGTGAGAGCACGGGGGTCTGCCAGGCCTGAGAGGTTTGTGGCACAGGCGCCGGCGGGAGCCTTCTTGGCTCCGGGACTCCGCGG
A
>NM_001033764-chr1-26687460-1+45800
GCAGTACGTTATTTCTTTCTGCAGTAGTTGGCACATAGTCTCTATAAAAGACAATTTTAATGTCAACTTATCATAACGTAAAATCACCTGTGATGTGAGA
AGGCCTACCCAATTGAAGACAGCACCTTGTGTTAGCACCGCAAAGAAAAATGATTTGGCAGAAAGAAAATCATCAGTTTGTTTCCTCACATTGGTCCTCC
C
>NM_001013750-chr1-28780252-1+0
GGCCCCTCCCTCCTACCTGTGGCCCTTTGTGATGAGGAGGCCTCAGCTGTGTGATGTGGCCTGAGGCCTCCTGAAAGGTCAGATCTGTACTCCAGGACTC
AGTGGCTTGAGATCCTGCCTATGATTCAGAAGATGGAGAATAATTTTCCTTCTGATGAATAGCATTATTGACTTATGGAGGATCCCCAGCTCCATGTCTA
T
>NM_001081080-chr1-30863256-1+22400
GTTTGGGTGATGAGGTGGCCCAGTGGATAAAGATTCTTGCTACCAATGCTGACTGAGTTTGACCCCTGGAACCCAATTGGTAGGAAAAGTGAATAGGTTA
CTGCAAATTGTCTTCTGATCTCCACATGTGGGCCATGCGATGCATATGGTCCCCATCGCCAACACACCCTAAATACATGCATGCATATATACATACATAT
A
>NM_001081080-chr1-30863256-1+11200
ACTAGGAAGACAGGACAGCTGAGGGCCAGTATCAGATGCCAGCTTATCATCTGACAGCTGCACACAGGAAGCAGAGAGGGGACCAGGAAGCAGGAGTGAG
ACTTTAAACACCCAAAGCCTGCCACAGTCATATACTTTCTCCAGCAAGGCTACAGCCTTGGAACCAAGCAATACTGTTGACTGATGACCAAGTGCGCAAA
C
>NR_136907-chr1-31096454-1+21000
CCCGGACCAAGATGGCGACCGCTGCTGCTGTGGCTTAGGCCGCCTCCCCAGCCGGGTGGGCACCTGTCCTCTGGTCCGGAAGGTGGCCGGCTGTCCCCGG
CCCACGCAGGGTGCTGCCCCAGCGCCTCTGTGCTTCCGCCTGTTCCAGAAGCTGTCAGGTTCTCTGGCGCACCCTCTCACCTGTTCAGACTAATTTCCTA
A
>NR_136907-chr1-31096454-1-1000
ATGATCTCTCTAGTGATCTGAGTATAATTATAACTATGTCAGGCTTTTAAAGCATCTGCACCCCAACTGATTTCTGTTATTATCAGCATATGTCACTGTA
CTTAGTTCTCAAAGCAACTCTATGAACTAGGTTCTATTATTAGCTGCAATTACCCTGTGAGGAAACATAGCACCTTTGCCCTGACTGGTGCTGTCTCCTC
C
>NR_015347-chr1-31264847-0+30200
AGGAGAGGTACTGTGGGATCCTCCGGTAGTATTATGTCCAATTTTCTGAGGAACCACTAGACCGATTTCCAGAGTGGTTGTTCAAGCTTGCAATCCCACC
AACAATGGAGGAGTGTTCCTCTTTCTCCACATCCTTGCCAGCATCTGCTGTCACCTGAATTTTTTTTTCTTTTTTTTTTCCATTTTTTATTAGGTATTTA
G
>NM_133235-chr1-32172722-0+200
TCTACGGTGGAAGAACGGTTCCCGGGGGAGCCAGGGACCAAGGCGTCGGAGCGGGCGGAAATTGCGCCTGACCGGGCACGGTCCGAAGTCCGCGCTATGG
GAGAAGAGAAATACTTGCCTGAGCTGATGGCAGAGAAGGATAGCCTGGATCCATCTTTTGTGCACGCGTCGCGCCTTCTGGCGGAAGGTAGGACCGGCTG
G
>NR_033199-chr1-33669824-0+400
CCCCAGGTGCCCTCTCTGCGCGGAGACGCCTTTGGGCTTGGGGCTGCAGTGCAAACGGCAAACATTCCCGCGCTGCAGCCAGAGTCAGGGTAACTGAGGC
TCCGGAAGCTTGCGGGCGCTTTACCGGGGGTGGCCTCCCCTCTGTCATTCCAGGAGGTGGGAAGGAGCCGCCGTGTCCGCTTTGCCCACGACACAAGGAC
T
>NM_145392-chr1-33757750-1+10200
AAGTACACTGTAGCTGTCTTCAGACACTCCAGAGAAGGGCATCAGATCTCATTACGGATGGTCATGAGCCACCATGTGGTTGCTGGGATTTGAACTCAGG
ACCTTCAGAATAGCAGTCAGTGCTTTTAACCCCTGAGTCATCTCACCAGCCCCGTGTAAATCTTGAAATGTTATCACAGTCCATGGCTGCCACAGCTCCC
A
>NM_145392-chr1-33757750-1+600
GCGAGGTACACCGAAGTTGGATACCATCCTTCATTCTCTCAACCACGTGCAATGCCCTCTGCAGTCTGTCCGTGTTTGTTGTACATTTAGAAGACACGGC
TGACACCTTGGAAGTGCCAATCGCAGGCCCGAAAACACCAAAGGCAGGAGTCACACTCTCCCTAAGATTCTGACACGGGGACAGCCTTGTCGTAAAATTT
C
>NM_145392-chr1-33757750-1+0
GCGGCTGCGACCGCGCCTGCCCTTGTTTGGCCGCACGGCCTCGGGGGTGGAGAGCCGGGGAGGTGGGGGCGGTGCCGTCCGCGTCAGCGGCGCCCGTGGT
GACGGCGACGTGCGGCTCGCGCCACTGCTGCCCGCGGACGCCGAGGACCCCCGGAGCTCATGGCCCAGGCGAAGATCAGCGCCAAGGCCCACGAGGGCCG
C
>NM_145392-chr1-33757750-1-200
GGTCTAGGCTTTCCCTGTCCTCTCCCGAGCCTGCCTGGTCACCGGACAGGTCGAACAAGTAGAGACTGCCCTAGGGTGCACTGGATTGTCTCCTCTTCTC
ACGGGCTGCACCCACTTCGTCCTTGCTGTGAACCGTGGGTGCTGGGAGGACCGGCCGAGGCCCTGGGCGCCGGGGCAGGGTCCCCCACCCTGGCGTGCCC
G
>NM_001310484-chr1-33907767-1-200
GCTCTCGCCATGACTCAGCACGCGGCGCAGCGGCGAGAGCCGCGCCCCTCCCTCCGCAGGCGCCCCAGCCCGCGCGCAGCTCTCGGGCTCAGCCCCGCCC
GGGACGCAGCCGGCTGGGAGCATCATCGGGTGGCCGCCCGGGGCCTCGGCGTCCTGAAGCCGGCGCACGTGGGGCGGGACGGGGCGCGGCGAGCCGGCGG
G
>NM_001276764-chr1-33908225-0+10000
TGGTGTCTGCTCACAGCAGTAAAACCCTAACTCAGGCACTCAGAGTTGCACTGTGGTAATGGAGTTCCAGACGTGCAAGAAAGGGTGGAAGGAAGGAAGG
GAGAAGGGAAGGGACAGAGCCAACCAACAGTGCACATCTGGAAAGAGGTATTTGCTTAATACTCTTCAGTTAGCTTAGCTTGCTTTTCACTGGCTAGACT
C
>NM_133833-chr1-34011825-0-48000
ATATGCTGTACCATATCAATTAGCAATCAAGAGGATTCCCCTCACACATCCACAGATCCGTGTAATTGAGACACTTCCTCCACTGAGACCCCCTTTTCCC
ACATACGTCTAGGTTTGTGTCAAGTTGAGAAAAACCCTCGACACAGGTGTTGTTAGCAAAGAGCAGGAAATCACCGCCTTGCTTGAGTGAGGTGGCCGAA
G
>NM_133833-chr1-34011825-0-43400
TTTAGATTGTGTTCTTGGCATTTAAAAGTAACCATCTGCCTGGTCTCGTGTTCTATGCCCCACCCTGTCCTCTGTATCATGTTTAGGCAGGTGTATTCAC
AACTCATCTGAACAATGCAGAAGCAGAGCAGAGTCCTCTTTCCTTTTTCATTCCTCCATCAACCTTCTTGATCTTAAGGTCATTTTTAATGTAGAAGTGC
C
>NM_133833-chr1-34011825-0-4200
GTTGTGAGATGCGGCCACTGCCTCCGGTCTCGCCCAGCCTTTGAGGAGGGGTGGAGCAGGAAGGGGAAGAGGAGGGAGAGAGGAGGGAGACTGGGAGCCA
AGTGAGAGTGAGGTGGCTTGGGCCTTGGCTCCCTTTACCTTCTCCTCAGGGACACATTTAGTCACTTAGGCCTGCCTGTCTTGTTGAAAGCCCCCTGCAG
C
>NM_134448-chr1-34011825-0+4600
CTGTGGATTAAAGCAGTAATTCTCACTGAGTAACTACCATTTAGATTGATCACAGAACTTGTTTACTGCCTTAGGACATAAGAAACGTGTATCAGGCCGG
GCGGTGGTGGCGCACGCCTTTAATCCCAGCACTCGGGAGGCAGAGACAGGCGGATTTCTGAGTTCGAGACTAGCCTGGTCTACAAAGTGAGTTCCATGAC
A
>NM_134448-chr1-34011825-0+48000
TTGCTCATCCTGCTTGCTTACAGGACCCAAGGCCCAGGGATGTCAGCACCCATAATGGGCTGGCCTCTCCCACATCAATCACTAATTAAACAGAGTTCTA
CAGGCTAGCCCAATCTTAGAGAGGCATTTTCTTATGGGAAGTTCCTTCCTCTCCAGTGAAGGTCAGCTGAGTCTGGACGCTACCTCATAGCTTATGTCAA
G
>NR_105861-chr1-34117359-0-49600
GATTTGCCCCTTGGAGGGTGGGACTATATAGGAACACAGGAACAACCTGTAGTCCCCTGCTGTGTGCAGGTGGCATCCTCAGTGTACCCATGGCCCTGTT
AGAAGGACAGTGCTGTCCGCACCTGCCCACTTGTTGTCCTTTCCCTGTTGCTGTGGTCCATTCACATTTCAAGTGTTAGTTCCCCTGTCTGGTCTTCCCC
A
>NR_105861-chr1-34117359-0-26000
CATCTCTGCCTGTGGTGTGTGGAAGGGTAGGGCCCAGGAAGAAGGAAGCTCTTTATCCTTGAGGTACTGTAACAGTTACCAGAGGTGTCCCTTTACATGT
GGACCTAACCCAGAAGTGCAGAGGTGTCTCAGAGGGTTGGTCTAAGGGGTAACAGTTTTTCAGAAGATGAGCCTGCAGCAGTCCATGCAGTGTTTTTCTC
T
>NR_105861-chr1-34117359-0+2800
AAAGTTAGCGTAACCAAGGGTGGTATATCCATCGGCAGTGGAGATACAGTTGGAAGTGTCTGAAGCAAAGTTTAGCATCTGTGCCAGGCCTGGCAGGGCA
TTGGAGAAGAAGGCTGTAAAAGTACCAGTTACCAGGCAGATGCAAAGGCTGAGCCATTTCTGGAAGGGAACAGGGCGTGTGACCTAACCATGGACAGTTG
C
>NR_039562-chr1-34433199-1+34600
CATCCAGATGGTTTAGTTACCTGCCCCTTTTTAACCTTTGACCTTTTGGCTGCTTCACCTGCCCCTCTCTTCCTTCTCCCTTGCCCTCTACTTCTGCTTA
CATGGCCCAACGCAGCCTGGTCACGTCCACTCTGGGCTCTTCCAGATGTGTCTGCCTCTGGCTATGTTCTCCCTTTTATCTACAAAAAACTTTCTCCTCC
T
>NM_027159-chr1-34439672-1+600
GTCTCAAGTCTCTCCTGTCTCCCCAGGGTTGGCTCTCACTTGCCAAGGCTCGCTATGCCATGGGAGCCAAGTCGGTAGGACCCCTGCAGTATGCCTCGCG
TATGGAGCCTCAGGTCTGCGTGCGTGCCAGGTGAGCGCCCCCCCCCCCCCCCCCCCTTGGAGAGTGGATGGGCAGGACCTAGGCCGGCGCGGCCAGAGAT
C
>NM_027159-chr1-34439672-1+400
GCCCATCCGCGCGTGTCCCAAGACTGGCTGGGCCATGGCGGTCCAGGCTCTGCGAGAGGAGTTGGACTCCAAGTGCCTACAGCTGCTCAGTGACCTGGAG
GAACTGGAGGCGAAGCGGGCGGCGCTGAACGCCAGGGTGGAGGAGGTGGGCCACGGGGAATGGAAGGAGGGATAGAAAGCGGGCACAGGGAGGGAAAACA
G
>NM_011206-chr1-34459746-0-600
AGGGTGACCTTGACTTTCTGATTTTCTTGCCTCCACCTTGTGAATGCTGGGACAGGCACTCTACCAATTCAGCTACAAACCTTAGCACGGCTCTTCTCCA
GTCTTTAGTCTCCAGGACCCCAGGAGCTTCAGCATAAGATCTTCTTCAAACTCCTGAAGGGGGACGGAGTGAGTGTTGAGACCACTTTTCCTCCCAATGC
C
>NM_011206-chr1-34459746-0+3200
CTTGCACAAATGCTGGGTGGCAGTGCCCATTTGGCCGCACCCACCCACAGCCAGCCCCTCCCACTCTTCCTCCCTCCCCTCAAACCCCGCCCCCCGCCAC
TCCCCAAAGCATGCTATTGCTTGTGCTTGAGGTAGCTGCATTACTCCCTGAAGCCACAAGGGGGCAGAGCTCCACTAGTGTGCTGTCACCCCGCTTGCTT
T
>NM_009355-chr1-34498430-0-8800
ATATAGCTATCTCGTGTGAGACTATGCCAGGGCCTAGCAAACACAGAAGTGGATGCTCACAGTCAGCTATTGGATGGATCACAGGGCCCCCAATGGAGGA
GCTAGAGAAAGTAACCATGGAGCTAAAGGGATCTGCAACCCTATAGGTGGAACAACAATATGAACTACCCAGTACTCCCCAGAGCTCATGTCTCTAGCTG
C
>NM_009355-chr1-34498430-0+8400
TCTGGATTGGTTCTATGTGTTGCTTTGGGGACCGACTTGCTTTAGCCCTGAGATCATCTCCTCCCATTGGATCTCGGGGGTTATTCTTTGTGATTACATA
AGGGTGATAGTGGCCAAAACACTGGATGACCAGTCCCTCAGACATGTCTCCTTGCATGAGCTCATGAAGTTCCCCCTGACCTGGAAGGAGTATGTTTGCT
G
>NM_213727-chr1-34579693-0-7800
ACCTCTGCGTTCAGAAGGTGGCTTCCGTCTGAAGATTTCTTAACCTTTACTGAGTTACCAAGGAAAGAATTTGATAGTCCAGAACGCTGATAGGAGGTTT
TGAATAGATGTGAAATGTACCCTATCTGTAAAGCTTCTTTGTCCTGTAGGAGATTGGTTTGCTGCTGCTTTTATTCAAATGCTAAATACTGGACCCCAAG
G
>NM_183019-chr1-34801722-0-39800
CCACAGCAACTCTTATAAAGGAAAGCATTTAATTAATTTAATCCAGAGGCTCGGTCCATTATCATCATGGCAGGGAATATGGTGGCAAACATGACAAGCA
TGGTCTTGGAGAAGTCGCTGAGAGCTACATCCTGATCTGCAGGCCGAGAGAAAGAACCTGGGCAAGGCATGGGCTTTTGAAATTTCAAAGTCCACCGCCA
G
>NM_183019-chr1-34801722-0+600
GGCGGGTCTCTCTTAAGATGCAGAGGAGCTCTGACCTGCTGGCGGAGGCTGTCTGGAAAGGGTGTGCATGGGAGGGCAGGGCATGTATTGTGTGGGTGCA
GCAAGAGGCCCGTAGAGGGTATCTGGGCTCCTCTGCACGTGATACCGAGATTTTTGTTATTTTAGGCCTTAAAAAGTGCCAGTCAGTCTCCTAGGGCAGA
G
>NM_183019-chr1-34801722-0+15200
TCCCCCAGTCCCTGCAGCTCCCTCAGGATCAGTCAGCCAGTGCCAAAAAACCAGGCTGCTGAAAGCTATAGTCTGTGTCCATAACTGGCAACCCCAGCCC
CTAAGAGTCCCCTGCAGTCCTCCCCACGCTTCAGTGAGGACATCCCTTGTACAAGTGTAACTGAGGCTCAGCGTACATCGCAGAGGTGCGTGAGGGACAG
G
>NM_174997-chr1-34843050-1-400
ACACACATTCTTGCAGGCGAAACACTCACACACAAAACGAATACATCTTTTTAAAGGGGGGTGGGGAATCCCAGAGATGGCTCAGAGAAGTTTCCATCAC
CACCGCACGTAGGAAAGCTAGAAATCCCCTGTAACTCCAGCTAGAGAGGATCACATGCCAGCACTCTTGTGAACAACCCCACACACAGCTACACACTTAC
A
>NM_015818-chr1-36068400-0-6800
AGACAACCGCCCACGTCTTTGGACAGTCTGGTGTCTGTTTGCATGGCTCGAGGGCATTTGTGGTCTTTGAAATTTCTAGACTTAGGGAATCTTACAGGAC
CTTGTGTGATGCAATGGGAAGCAATCTGGCATAGTGAGGCTCTGGACCTGCAAGAGATGTGCACAGGGTACAGGCAGTGGGTCTGAGACTCCAGGGACAA
C
>NM_015818-chr1-36068400-0+400
GCCAGCAAGTTCGTGCTGGTGGTGGCGGGCTCGGCGTGCTTCATGCTCATCCTTTACCAGTACGCGGGCCCGGGGCTGAGTCTGGGCGCGCCCGGTGGCC
GCGTGCCCCCCGACGACCTGGATCTCTTCCCCACGCCGGACCCACATTACGAGAAAAAGTACTACTTCCCGGTGCGCGAGCTGGAGCGCTCGCTGCGCTT
C
>NM_015818-chr1-36068400-0+600
CGACATGAAGGGCGACGACGTGATCGTCTTCCTGCACATCCAGAAGACCGGCGGCACCACCTTCGGCCGCCACCTAGTGCAGAACGTGCGCCTCGAGGTG
CCCTGCGACTGTCGCCCGGGCCAGAAGAAGTGCACCTGCTATCGGCCCAATCGCCGCGAGACCTGGCTCTTCTCTCGCTTCTCCACGGGCTGGAGCTGCG
G
>NM_015818-chr1-36068400-0+29200
TGGTGGTGGTGGTTGTGGTTGTTGTTGTGGTGGTGGTGGTGGTGTTGGTGGTGGTGGTGGTGGTGGTGGTTGTGGTTGTTGTTGTGGTGGTGGTTGTGGT
TGTTGTGGTGGTTGTGGTTGTGGTTGTTGTTGTGGTGGTGGTGGTGGTTGTGGTTGTTGTGGTGGTGGTGGTTGTGGTTGTTGTTGTGGTGGTGGTTGTG
G
>NM_015818-chr1-36068400-0+30200
CTGGGAGCACTGCCTGCTCTGGGCATCTGAGGGCTGAGGGAGCTCAAGGGAAGGAGTTCCTAGGAAGGCCGTGAGCAGGGTTTGCCTGCTCCTCTGCCTG
CACAGCACCTGACCCCTGACATCACGAGGCCTGGACCTGAACCTGGGTATTTTTGGAAACAGACTCAGTGACTCAACAGAAATAGCCACTGCTTTTCTCT
G
>NR_105862-chr1-36144313-1+2400
AATAGTCAGTGCTCTGAGATGCTGGCCCGGTGGCCAGGGTCCTTCTCTTACCAAATTATGTGTGCCTCCTCTGAGGAAGAGGAAGGCATGGGTCTCCTAT
GGCCCTTTAGTCCCTCGTGGGTCACTACACTGACATAAGTCATATTCAGAGCTGATGCTGGCTAGGCCAGACCCTAAACTAAACCCTTCTAAAGCTGTCC
A
>NR_105862-chr1-36144313-1-35600
CTCAAATAAAGAGAACCCTGGGATTTCCCAGAACCTATGTAAAGGTGGAAAAAGAGAAATGACTCCACACAGTGGCTGGCCTCCACCACTCCACACCATG
GGAAAGCTGGCCTGGCTGTCTTGTTCCGAGCCTCCTGGCACCCCAGTGTTTCAATAGAGTTAGAGGCACTGTGTGTGTCCATCCATACTCTGCTTGTTCC
T
>NM_198899-chr1-36244302-1+21400
TGTGTGTACGTGTGTGTACGTGTGTGTACGTGTGTGTGTATGTGTGTGTGTACGTGTGTGTATGTGTGTGTGTGTGTGTGTGTATGTGTGTGTGTGTGTG
TGTGTGTGTGTGTGTGTGTGCACATGAGTATAGGTTTCCACAGTGACCACAGTTGTCAGATCCTTGTGCTTAGGAATTGAACTTGGATCCTTGGCAGGAG
C
>NM_153408-chr1-36273425-1+0
GGATATCGTCATGCGTGACAGCATCTAATTAATCAACAACTCTGTAACGTGAGCTCCAGCCTATAAAAGGGGAACCTTCCGGAGTCTTGTAACCCTGACC
ACTGGCCTTCACAGACATCTTCAGACCCAGGGACTTGTGCCCCAGGAGGAGCTCAGGCTGATGGGTTCTCTCCTCAGCCCTGAGGCCAGTAAGTAGATTT
C
>NM_153408-chr1-36273425-1-8000
TGTGTGTGTGTGTGTGTGTGTTGAGACATGGTCTTACTTTGTAGAGCAGTCTGCTCTCAAAACTCACAACAACCCTCCTCCTTCAACATCCTGAGTGCTG
GGGTTACAGGCATGGGTTGCTATGCGTGGTCTCTCTTCCAGGTTCTTGCTTGGTTTGTTGGTTTGTTCTGAAACAGGGTCTCATTATGTAACCCTGGCTC
T
>NM_001172205-chr1-36307733-0+0
GGGGCGGAGTCTGCTCCGCTCTAGAAAATAGGATTCACCAATGGGCGCCCAGAGCGCTGGGGGGGGGCGGGTCCATGGGCGGGTCCGCGGGGGAGGAGGC
AGTCGAGCGGCGCCGGTAGTCAGTCGCGCCGAGAGCGCTGGGACAGGACGGCTGTGCGTGTAGAGGGTCTCTGCATAGCGACGCGCGCTCTCGCTGGGCC
A
>NM_001290726-chr1-36307733-0+5200
TGCCAGAGACAGGACTAAGGATACCCTGTCCCCTCATCTAAAGCTGCAGAAGTCGGAGCCCAGAAAGTCCTGCCAGGGACAGAGAGAGTGATAGCGTGGC
CAGAAATGAATGGACACCAAGTTCATTTGGGGACTCAGGACACAGTGATAGAGTTTTTTCCTTTGTGGATCAAGGCGGGAGCTCTGACCCCTTTTCCATC
T
>NM_001290726-chr1-36307733-0+18200
TGTGTGGCACCAGGTGCACCCCCCTTTCTCTGGGACTTCTCTGTCTCATCTGTAGTATGGAAGTGAGTCATTTAACCCCAAGAGCCAGGGTATTTAGAGA
AAGCCCTCTGTAAACTTAAGTCCTGATGAATGTGAGTCACTACTTCCCTTGCTAGCTTGGCCATGCCTTATCCTGTCCTTTACCTTAGCATTTTGAAACC
C
>NR_105863-chr1-36348758-1+400
AGTTGGGAAGTATCAGCTCTGCAGCTTTTTCAGGGCAGCTTGAGAGGCTCCCATACTGCTTCTAGGTAAACTCAGGTTGAAACGAGTCCCAAGGCTATGT
GGTAATAGGCATTTTGTCATAGTCACCGTGTTCTGGTGTGCTGGAGACGTTGAGCTTATAAGCTAACCGTGTGTGTAGTAGCCTGGCGTTTTTTCTAATT
T
>NM_001039551-chr1-36511867-0-15400
GAGAAAGACTGTGGGGTCATGAGCTAGCTCCTAGCCCTGTCAGGTTCCAGGTGTTGAGGCTTTTAGCTTACAGTTGGATAGAAGATTTGAGGACACAGAA
GAAGGCTACAAAATTTTACTTAGAGTCTGGGAATATAGCACAATATTCGAGTGCCTGCCTAACCTGCACACAGCCTTGATTTGGGATAGCGGTGCTCTCT
G
>NM_153502-chr1-36535739-1+600
GCGAGAGAAATAGCCATGGCAGTACAGCTATGTGATGCTGGTGACGTGGGGCAAAGAGGGTATGGGGCACACATGTCTCACTGTGGTGTGGTGGCCCCTC
TGGGAGGTAAATGTCCAAGCCGGGTCCTAGGGGCTTGAGGTTGTTACAGTGGCTTAGAAGGGAAAGCTAGGCCATTTGGCCAGAAGCCTCAGCCTGTTCT
T
>NM_153502-chr1-36535739-1-200
GTTCTAAACTGAAGAGTAAGAGACGTTTCCCTTGAGTCTGGCCCAGGCATCCCAGACCATGGGGTGGTAAAATGGCTCCCTGGTAGATGTGGGTGCAGCA
GGTGCAGGGTAGTGGGTGTCCAAGGGAGGAGACTGCCAACTCAGCACCAGACAGCTCCTTTTCCCGCCCCCAGTGGGCCACATTCCCAGAACGGTATTTT
G
>NM_001310521-chr1-36536556-1+200
CTGGCCGTCATGGCTATTGACAGACGGAGCAAGACCTGGAGCAGGTCTCCGTCCCCTTGCCCTGTTGAAGGGCATGCTTCATGCCCAGAGAGTATCTGAT
GTGGACCTGGAAGGCTCCTTCAGCCATATGAGGGCTGATGACAGGCTGGGCAGGAGGCCATGCTGGCTGTCAGCCGGCTGAGGGACAAATCTGGGAGGGA
A
>NM_001304330-chr1-36557557-1+1000
CAGCCCTGCTGATGTGGAACCGGGTTTGGGCTCTGCCCGGCTATTGTCTGCGCTGGGGGAGGGGACGGGCTGGGGCCGGGAACTCTACACGCTGCCTGCT
TCACCAAGTCCCCCACTGAAGCTCTTTGCCCAACCGGCTGCCTGCGGCTGCTGAATAAGGGGTATATCTCCCCGAATTAGGTCTTGGGGCTGGCCTGGGT
C
>NM_001304329-chr1-36557557-1-200
GCTGCCCAGTGGCGATCGGCATCAAGGCAAGCAGTGCCTGCAGCTCCACTGGCCGGAGCAGCGGGAGCCTGGGGGTACGGACAGCGCTAGGGGCAGTGGG
GGACCCTTGGGCTGTCCAGCGCGCGGTCCGAATCTTTGCCAGGCTCGCGAACTGCTCGGGTTCCCCCCACCTCGACGGAAAGTTAGGGGCGGGCTTGGAC
C
>NM_001126047-chr1-36558381-1-8400
TATAGCACTAGCTTCCCCCAGGAACCTCTCTCATCAGCCATCAGCAACCCAATGTTCCTCAGCTCCTCACACTCTCAGCTGCCAGCCCTGCCCCCAAGCC
ATGCCCTCCCTCCCCCAGTTCAAGCCCTGCTAGCTACCCTGCTGACCAGCCCTCCCCCCTCCCTGTGCCTGCCTGCCTGTCTGTCTTTAGCATCAGCTCT
C
>NM_027957-chr1-36593332-1+15600
GCCATTAAGAAGATGGGATAATCCCTAGGTGCACGCTCCCTGCTCCCCTTCCAGACCATGCAGGGTGCGTTATCTTTGCCTTGGGATTCTTATCAGTGCT
TTTACAAGGTGACATCTCCCTGGAAGGTGGGTACCATCTGAATGCCTCTCTTCCTTTGCCAGATGTTTCCCAGTAAGCTTAGGGGGCTGTAGAAAGGAGT
T
>NM_027957-chr1-36593332-1-23600
TTGACATTTCCCCTATCTGGTACACAGTGTTGCCTCTGTTGCCATGGGTAGCCTTGACTGTGCTCAGATGTGTCCTTCTATTCTCTGTTTCTTCAGCAGG
TTTCATATGAAAAAGGCCAGGAGTCATAGCACATGCCTTTAATTCTAGTATTCAGGAGGCAGGCAGAGAGAGGTGCATCTCTGATAGTTTAAGGCCAGCC
T
>NM_027957-chr1-36593332-1-25200
TAGGCTGGCCTCAAACTCAGAGGTCTGCCTGCCTCTGTCTCCTCAAACTCAGAGGTCTGCCTGCCTCTGTCTCCTGAGTGCTGGGATTAAAGTCACGAGC
TACCACAGCCCAGCATCACTTGTCTTGATGATAGACATTCTGACTGGGCTGAGATGGGACATCAGTGCACTTCAGAGTTCTGCTGATGGCTAAAGATGTT
G
>NM_027957-chr1-36593332-1-39200
ATGTGAATTGCTGTGAGTTCAAGGCTACCCAGGTCTACAGAGTGAGTTCCAGGATAGCCAGAACTACACAGAGAAACCCTGTTTTCAAACAAACTAGATA
AATAGGTGTCTTTTCTTTTTGTCCCTAGTTGTTAACATGGCCTCCAGAAACATCTTCAAGAGCTTTTGGCCTCCTCTGGGATCTCAGTATAGATGGACTG
T
>NM_027957-chr1-36593332-1-40200
GACAGAAAAGCACTAGGGTCTCCCTAAAGCCACTGCAAGGGATCCTCACTGGGAAGTCAGAAATGGCTAGGCCTCAGGCAGGAAGAGAACCAGGGATGGG
GAGGGTGGCCACTCAAGGCAGAATTCTTTTTCCTCCCCAGGAGCATGGCCAGGTAAAACCAGGCCCCACTGGACTTCTGAATGGGAGACTAACTAACCTG
G
>NM_201365-chr1-36683183-1+200
GAAGGTCCCTCCTCTCGACTGTCCCTGCTGACCTGGCCCCCCACCACCGTGGTCTCCTGCTCCAGCTTCTTGTGCCCCATCTTCTGAGGCTGCCTCGGAG
GTTCCTTCCCGTGCCACGGCTTCCTGTGGCTGCTCTTCAGGTTCTTGAGTCCAGGGCTCCCATGAGTAGGCCTCCATCACAGCCCGCGGGGTAGGACCAA
A
>NM_009942-chr1-36691487-0-1800
AATAAATGCCAAATTGCCAGCTTGTGTTGTTTGTGTTATATGATTTTTTTTTTACAATGTGCTTTTGATGCACATTGACTAAGAATGGCCTCCATGGTCT
CATATATTTGAAGGCTTCGTCATTAGGGAGTGGCATTACTTGACAGAGATTAAGAACTATGGCCTTGTTGGCAGAAGTGTGTCTCTGCAGGTGGGCTTTG
A
>NM_009942-chr1-36691487-0+600
TCATGACTTGATTGTAGGGAAAGTCGACAACCAAGCTTCCGCGGTGGGAAGGGAAAAACGGTATGGCTTGGGAGTCATGCCTCAGTGGGCTTAGGGGACT
GTGGGAATGGGTAGCTTGGGAACCCACCAAAGAAGCGGATAACGTCACCTTTCCCGTGTTGATCTTTTTATCGTGTATCCATCGTGGTCATATCAATTGC
C
>NM_146107-chr1-36709925-1-2200
GAACTGTCAGACTTGGCGGCATGCACCACTGCACACCAAGCCATCTTGTTGGCCCAACTCTTGGCCACTACACCTAGGTTAAAAAAAACTTTTACACAAG
TTGCCTAGGACAAGAGTAGGAGTCAGCAAACTTGTCCTGTTGAGAGGTAAATAGAAAATACTCTAGTGTCTGTGAGCTACAAACTTCTCTACAGTATACT
C
>NM_009539-chr1-36761798-0-14800
ATCCTTTCTCACTAGGAGCAGAATCCTAGTGGGCTCGTGGGATTCCCAGCCTGGATTCTTAGCGGGTCCTGGGCAGTAGCGCCATGCTTGCAGAGCTACA
TTAGCTCAGGCCTGTGGGCGCTGCTGGAGAATGGGCTGGAGGTCTAGGTGGGCAGCTACTTTGCCTGTTGCATGGCATACCAAAGCCACCACTATGTCAC
T
>NM_001289766-chr1-36764515-0-600
GCCAGGCTCAGGGCAGTCATAGAAAGAGCAACAGACAGTGACCGTGAGGGCTGGGTTGTGGGAGGTGCGAGCTGAGGAAGGCTCCCCCTCCTAGGCACCT
GATGCATCCTAGGAAGGATGGGGTAGGGGGGCATGGCAACATGAACTTTTCTAGCAGAGAGAGGCAGCTGGAATCCTGGCATAGAGCCAGGACAAAGGCA
T
>NM_001289766-chr1-36764515-0+400
GAGAGCACAGGGGGCTAAAACAGGGAGAGAGTGATTCTGGATAAGTAAGAGAACGTCCGCAGACCAAGTGTGACGGCACATGCGAGTGGTCCCAGTACTT
GGTGGGTAGAGGCAGGAGGGTTGGTATATAGAAAAGCCTTGTTTCAAGAAAGCAAAGTGTGGTGTGGTGGGAGGCTGGGAATATAGCTGAGTGGCTAAAG
T
>NM_001289612-chr1-36778984-0+1800
GTTCCTGTAAACATTGAACATGTAATAAAGCTCTTAGCATCTGGCACTGCCAACAAGGATGGTCTACATGCCAGCCACATCACTGATGCCCAGGTTTTCT
ACACCCATGCCCCATGGGAAGGGAGACTGACTCCACCATCCCCTCCACCCCAGGGAGGAGATCCCTGTGAGCAATGTGGCTGAACTGCTGCACCAGGTGG
C
>NM_001289612-chr1-36778984-0+3200
GCTCCCCACCAGTCAAACCTGCTCGTGCTCTGATACCCCCATCCCAAACCACATACCCGCCTCTGTGTAAGCTTACACCTGGCTCATGTACCCAGCCTGT
CTGTGTTTGACATCCTTGCTTCCTGTGGGCAGGACTGTCCACTCTGAAGTTTCTGTACCTCCTGGACAACACTCAATATGACATTGTTATCCGTGTTCTG
T
>NM_001289612-chr1-36778984-0+9400
ACTGAAGTTGTAGAGGATTGTAAGCCACCGTGTGGGTGGTGGGACCTGAACCCAGGTCCTCTGCAGGAGCAGAAGGTGCTCACAACCAGCCCCGCAGTGC
TTTTTCTGAGACAAGTCTCCCTGTGTAGCCTTGGTTGGTTGGAGACTCACAGAGATGAGTCCTCTGCCTCCTGATTGCTGAGATAAAGGCGTGCCCTGCC
C
>NM_001289612-chr1-36778984-0+9800
ACTGTCTGGTACTTCAGGTCCAGTGATCAAACAGTTTTGGCAATGAACAAATATGTATTCTCTCTCTCTCTCTCTCTCTCTTCCTTCTCTCTCCCTCTCC
TCCCCCTCCTCCTCTCTCACACACAATACACACACAACACACACACACAAACAATAAAAATAATTTTTTCTAAAAAATTACACTCTTACTAGGCAGTGGT
G
>NM_001289612-chr1-36778984-0+33000
GCTTTGGCCTCCCACAGCCTAGGCTCACAGAGGGCCTTCCCTGTCAGGCTCTGACCTGCCATGGTCAAAGGGTATGTTTTACTTTTCACATTCAGAATAA
ACCTGCAAAAGAGCCAAGTGGAACAGCTCTGATGTAAGGCCTGGGACTCTTAGCATCCATCACACGCTCAGGACCAGAAGGCAGGTATGCACATTTGGAA
A
>NM_001289612-chr1-36778984-0+45400
AAATCAAAAGTATAAAATAGGAAAAAGATCAGATCTGCCAGAAATACATGCAATCAGGATCTTAGTGAATATAATATACACTCTACACAGAGGACTGCAA
AACACAAGTGCAGAGTCAGACCTGCAGCTCAGGAAGTCCAGTCCAGACCTGCTCTGTGGTGATCTGTAGACAGGTTTTTAACAGCGTGACTCTCAGTGTG
C
>NM_018872-chr1-36939527-1+5600
CTGAGCCAAACCATGTGGTTCCCAGTGAGCACGCATGCTTGCATGTGGGATGCTAAGTTCTCACTGGAGAAAGAGCGAGCATGTCAGTGCACCAGTTAGT
TGGTTTTGTCATTTTCTACGACGAGGTCTCCCTGACTGTCATGGAACTAACTGTGTAGACTGGTCTTGAACTGGAGTAGATTGCTTGTTTCTGCCTCCCG
A
>NM_018872-chr1-36939527-1-200
GCGGCAGTGACAGGGTGCGGTTGGCCGCCCCGGCCCGTCCGGTCGGTGAAGCCCGTGTGATTCTGAGGGCGGGGCGAGGAGCCGGAGCTCACGGAGTCCA
CGGGGAGCACGCGAACCGGCGGGCCGCCCAGGTATTGGCACGGAGGGGGCGGGCCCCTGCGCTCTGCCCCGCCCCTTAGAGGCCAGCGCCGGGGCCCGCG
G
>NM_001290797-chr1-37299838-0-25000
TGAAGGTTGCTAGCAGAATACTGACTTCCAGGTAGCTGAGGGTCTTAAAGCCCACACCCACAGTGCCAATTCCAATCCAACAAGACCACACCACTCTAAC
AAGGCCACACCCACTCCAACAAGGCCTCACCTACTCCAACAGGGCCACACCCTCTAATAGTTCCACTCCCTGGCCGAGCATATACAAACCACTACAAATG
T
>NM_001290799-chr1-37369217-0-16000
AGGGTCGGGACCCACCTGAGATTCCAGCCGCTCCTCCTAGACATCTGGATGCAGTTCTGCTTTAATTCCATAGAGCGGGGGGGGGGGGGGGGAGGGGGAG
GTAGAGGCTCCTGGAGGTTGAGAGTGGCTCCCTCCATTTGTTGGCTACAAGACAGCCATCATCCAAGCTGGGTTAGGGCTTTCTAGTGGAGCAGTTTCAG
G
>NM_001290799-chr1-37369217-0-200
TACAGGCAGGGCTGACACCCAGTGTAGGCAGCAAGCATGCTCAGATGGGAGATGGGGCTCTCCAAGAAGTGTGAGACTGTCGCTGTGTTCTTGACATGGA
AAGGAGGTTGTTGGGAAGAGGGTGGGGAGGTGAGTGGTTTCTCACATCTCCCGTCCTTCTCTTCTGGAGTAATGCATCGTTCCGCAGAGAACCAGACCAG
T
>NM_001356528-chr1-37430139-0+0
GGACACGCCCACTGGCAAGCTACCGGCGAGGGTGGGAGAAAGTCTCAACAACTTCCGCCAGGAGTGCGACTCTTCAGGGTATGCGCACGCGTGGCGGAAG
TGCGTGTCCGTAACGTAAATACAGAGCGCCGCAAGTGCGGGCTACGTAGCGGGAAGGGAAGTGGCCCCAGCGGCGGCTGGGCTCGGCTGCCCTGGGAAGG
T
>NM_026123-chr1-37430139-0+18200
ATCTCACGACTGCCACCTTGCTTGCTGCAGATCTTAGATCTATCTCCATTCTCTTCTGTCTCAGGGTTGTACTCACCAAGAGGTGAACCTACTGCATTTG
GTCACAATTAAAATCCCAGACTATGGGCACGGGAATGGACTTCAGAGGTCCCGTGGCTCTCCTTCCACACACTGGCCAACAGTCCTTTCCCAAGATCTCT
G
>NM_173870-chr1-37541016-1+400
GGAAAGTGCAGTGCTGTGTGCGCGTGCACCGAGACCAAGAGTTGCGGGCAGGATCCCGCGACTGGAGGGTTGGAAGGCTGGAGGGTTGGAGGGCTGGGGG
GCTGGGGGGCTGGAGGTGGCGCCGCCGCGGGGCAGGTAGGGCGGGGGCCGCTTGCCTGCGGGGAACTAAGATGTTCCGGGAGGTACGGGGGGAGCGAGCC
C
>NM_173870-chr1-37541016-1-200
TCCGTGGGCTCACTGGGGCCTTTGTTGCCTCCCGAGGTTGCATGCGCTCAGGCCGGAGGGTACAAGCCAGATGTGGCGGCTGCGCTCCAGCCCCGGCCGC
AACACCGATGCAAAAAGGGGCTGGGGAGAAATATATAGGCTGCTCTATTGCGCCGTTGAGTGACAGGCTGGCCGGCCACTGGCAGCGGCGGCGGGGCGCT
T
>NM_173870-chr1-37541016-1-27000
AGTATATATGTGTGTGCATATGCACATGTGTGTGTGTGTGCTCATGTACTCAAGTTCACAGGTGTGTACTGGTGCCTGTAATCCACAGCATGTATGGAAA
TAACCCTGGCTGTCAACCTTCACCTTCCACCTGGCTTCATATCAGGGTCTCTCTGCCACTGTCAGACCAGCCAGTGCTTGAGCCTGGTGAGCGGGCATGG
A
>NM_028096-chr1-37719811-1-3600
TTCCCTTCCCGCCAAGCCTGGCTGTAGGAATGGAGGAGGTTGGTGTAGGTTGTGGTTTTAAGCGGGGGGGGGGGGGGGGGGGGGGGGGGGGCAGGGCTCC
TGGCACTGGTGTCCGGGTGGGTGGCTTTGCGTAGCTGCCTCGAGGATCAAGGCCAGAGTGGCTGGAGAGGGAGTGGGCTAAGGCAGAGGGAAGGCAACAG
A
>NM_028096-chr1-37719811-1-34600
CAAGGGTAGTGGCCTCTTGAGGTCTTATTTCATCAGGATATAATCACTAATATTCTAATACTACTTTATCACAAATTCATGTCATATACTCACTTTAGAT
TGGTCTTCAAACCTTTCAGGCATATTCATCCAGTCTTAGACAATCATTACAGACCAGCTAAAAGGTGGGTAAAATAAATTTCCTATTCATAAGTATCTTA
A
>NM_207228-chr1-37865082-1+200
AACCGCTCCCGCCCTCTTCCCGCTGCGCCACACGGAGCGCCTGCCTCCGCCGGGGCGGGGCCCAGGGAGCGGGAAGGAGGAGACTGGGGAGGAGACAGGG
GCGGGAAGGAGGAGACTAGGGCGGAGGATGGAGGCCGGGGTGGGGCTGGATGTCCCGCTGAGGCGGAGGCCCCTCAGTGGCCGGGATGAGCTCCGGGGAG
A
>NM_001033427-chr1-37916493-1+5600
GGTAATTAGTTTTGAAACGGTGCCAACATTATAATAACAACAACAATAACAACCATGAGTCAAAATTAGAAGTTAAAAAAATAAGCTGGGTGTGGTGACA
TACACCTGAGCCCCAACTCTCCAGAGGCAGAGGAAAGGCTTATATCAGTGGTTCTCAACCTGAGGGTCCCAACCCATTTTGGGGGATAAGGGTCAAATGC
T
>NM_027111-chr1-37957759-1-3200
CCCCTCTCCCCTCTCCCCTCCCCTCCTCTCCCCTCTCCCCTCTCCCCTCTCCCCTCTCCCCTCTCCCCTCCCCCCTCTTCCCTCTCCCCTCTCCCCTCCC
CTCCCCTCTCCCCTCTCCCCTCCCCTCCCCTCTCCTCCCCTCCCCTCCCAAGAGCCAAATGCCTCTGGGCCTCCTTGGGAGGTGAAGCTCTGATAGGCAG
C
>NM_172054-chr1-37997208-1+200
GTACGGCTGAGGGTGATGTGGCCGATAGTGCCACAGCGTCCCAGTGTTGATGAAGGACACATCCTCGGCTGGGATCGAGGGAGCGGCTGGGAGGGCCTCG
TCTGGGCGGCTGCGGAGGCTACGGCGCATGCGCCCCAGTTAGTGCGAAATCGGGTCCCCCCGGAACTACTCCACCAGTCTCTTGAGCTCAGGGAGTGGCG
A
>NM_198303-chr1-37998010-0+14400
GCCTATGGGGGCGGGTGAGTGTCAGCTGTCCCTGTCCTCTCAGTGCTTGTTTCCTGGTCCTTACTCTAGCAGATGGGCAGTGGTGATGACGCCTCGATGT
AGCTTACACTTTATTCTGTAATACTGACCATCTTGTCATGTGTTTATTGGGCATTTTTGCAACTTAAAGGCTTGTAGGAAGCTGAAGTATTATAGGACAA
T
>NM_198303-chr1-37998010-0+23200
TATTCTCTGAATTTTGAGGAGAAACACCATCACAGATTTTATTTCTTCAGGGTTTTGAAGTACAGTTATATTTTTGTATTTTGTTCCCATGCCCCCATAT
TCTTAGCATTGTTTTCATCATCCCCATCTCACAGAAGTAAAATGACTTTAGCACCTAAATGGGCTTGAGCTAGTCTGCTTCTTTAGAATTTCAGACCTGT
G
>NM_198303-chr1-37998010-0+25600
TTATTCTGTAATTTCTTAGATTCCACAGCTTGGCAGCTTCTTAGTGGTACTGTATGCTTGCTCACATCAGCTGGGACAGAGTTGGGCTTTCTGATGTGCT
GCAGTGTCAGGTTTGAAGAGCAGCCCTATTGTAAAACAAAACAAAACAAACCCCTTCAGTAATAGTTCTAACATCCAGTCAGTTGTTACCATTTATTCAG
T
>NM_001359287-chr1-38129666-1+39800
CCTTTAAGATATCTAAATGGATCTTCACTTCCTGCTCTATTCTTTATCCTAACAGGCAGGCAGGCAGGCAGGCAGGCAGGCTTTCTCTGATTTGGGACTA
AATAGGCTTTCTTTTAATAATTCCAGTTTGTGTTCTTCCTTCACCGGCCTTTTATGAGAGTTGGATGTACTCAGAATTGGCTGACATGAAAGACATGAAA
G
>NM_001359287-chr1-38129666-1+22400
CCGAGAGATCACATGTTAAGCCCCAAACATGAAATAAGAGAGAGTGAACTGGAATTGAGGCTAGTCTACATACTAGCCTCAGAGCCTGTCCTAGCAAGGT
ATGGCCTGTAGAGTCACCACCAGGGTTGAGATTGGAGCCTATGGGAGACATTCTCATCAAAACCACTACATTCCACTCCCAGGCCCCCAAGGCTCAGAGG
C
>NM_001359287-chr1-38129666-1+10400
TCTCTGTGTCGCCCTGGCTGTCCTGGAATTCACCCTGTAGACCAGGCTGGCCTAGAACTCAGAAATCTGCCTGCCTCTGACTCCCAAGTGCTGAGATTAA
AGGCATATTTAGGGTGTATTTTCCCCCTTAGTTCTGTTAAAAATATGACTGCTAATGTGTCTACCACAGATAGATGCTAAATTCTCTGGTGGGAAAGCAT
C
>NR_151587-chr1-38132083-0+20800
AGTTACAGCCACAGATGAGGAGAGGGGAGAGTCTGAGCCCTGTTTGAAATCCCTGAACAGGTTAATGTCTCTAAGGAATGTGGCTGGCACCTTCCAATAA
TCTGGAGGTCTGGACCCAACTGTTCCAGAAGCTGTCTCCTCCCTGCTTCCTACTGTGAATACAATGTGACCAGCTCTCTCACAGTCCTGCTGCACTGACT
C
>NM_001290814-chr1-38627244-1+7600
CATCAAATGACTTCATTTGGTACCGTGGGTCCCCTTACAGTATATCTAGCTAATGGAAATTTAGGTTTAGTAGAAACAAAATACTGTTATACCAGGCTAT
GAGGATACCACACCACCTAACTAAGAGGTGAAATGAGTTTTAATCTCAAACCACTACTAACTACTTGGGTGTCTGAAGGTGGTGGACACACTGGGTGGTT
G
>NM_001290814-chr1-38627244-1+400
GCTGGATGCTCGGCCGCCTCCCCGTGAATTCGTCGGTCTCCGGTTCCGTTCTCTCCCCTCGGTGCTTGCCTGCGCTAGCTCAGGGGGCCGGGGTCTGGCT
GCCACTGGAGGAGCGCAGCGGTGGAGGGGAAGAGAACCGATTTTTAGAACGTGTCACTGATGCCTGAGAGCCCACCCCTCATCTCGCAGCCCCTCTCAGC
T
>NM_001029878-chr1-38821215-1-11200
GTTTTACTTCTGTGAACAGGCACCATGACCAAGGCAACTCTTATAAGAACAACAGTTAATTGGGGCTGGCATACAGGTTCAGAGGTTCAGTTCATTATCC
TCAAGGCAGAAACATGGCATCATCCAGGCAGCCATGGTACAGGAGGAGCTGAGAGTTCTACATCTTCATCTGAAAGCTGCTAGCAGAAGACTGACTTCCA
A
>NM_145142-chr1-38898160-1+12000
TTCTGGTTTAGAGTAGAAACTGTGGTCTTTCTCCATACATCAGGGCCTCAGAGAAAGCCTTGGGCGGGTCCAGACCTCAACACATGTCCTTTGTTGGCAG
TTTCATTTCCTGTAGACTCTGGTTAGATGAAGGCACCATGCATGGGGTACAGAGGCTGATCAGGAGAGCTAGCAGCCCGAGAGCCAGCCTGATGTCAGGC
A
>NM_145142-chr1-38898160-1-17200
ATGGAGACCCTGGAATATGGAAGATACCAAGAACCTGGGAGGTTTTGCTGAGGAAAGTGGCAGGAACTGAGCCAGACCACGAGAGATCTCTTGTGCTTGG
GGAGAGAGAGAGAGAGAGAGAGAGAGAGAGAGAGAGAGAGAGAGAGAGAGAGAGAGAGAGAGAGAGAGAACAGAACTGGAAAGGTGGGTCCCAGAGGATG
C
>NM_001311788-chr1-38939149-0+8400
ATTAATAACAAGTTCTCTGGATATCTTTCTACTACTGCTCTGGGACCGTCGTTTTGGAGAACGTTTGACTTAGAATGTAACTGTGTAACAGTTTCTGTTT
TTGTGTTGCAGGATCCTACTACCAGCCTGGGGAGGCCATTTTTCCTTTTCAGGGTATAATAGATTTCCTTGTTTCTGTTTCTAATTGTATCCACTGTTTT
C
>NM_008719-chr1-39194272-0-1600
ACGCCACCCCTGAGCTCTTCCGCGGGGCTAGCAATCTCCCCATCACCCCATTCGCGCTCAGAACCCCCTCAGCGAGTCTAACAGCAGGCCTGGTTCCCCG
TACCCCGTCTGCACATCTGTCTTGGCTAGGGGTTTGCAGAAGCTTGGGAAAAGGGCTCCCTGTGTTCTTGCGCGCGCCGCTCTCTACAGCTTCTCTTTTT
C
>NM_008719-chr1-39194272-0+31600
TTGATATAAAACTGTGGCGACAAACATAACTGAAATCCATAACTGAAATTTTGCTACTATTATGAAGAGTAGTGTAAATATCTGATATGCAACCCTACAG
GTTGAGAATCACTGCTCTAGAAGAACAGAACCTAGAATGCACACTCATGTGTGGCATGCATGCATGCATGCACACACACATATGCATACATACACACATG
T
>NM_053257-chr1-39367851-0-11000
AGCTTTCTTATCCACTGACCATCTTTCCACAGCCCAGGAAGCTCACTCTTAAGGGTTCAATCCCTGTATGACTTAAAGGGGAGGAAACCCACTTCTATAA
TAGCAATATCACCACACTAACATCGGTTAATCCCACTAATACATCTCCAAACATCACAAAACAGAAAATTTCACAAAACAAAAATAGAGTGTTTTCTGAA
G
>NM_001252219-chr1-39367851-0+5200
GTGTCCCACAAGCAGCATATTTAGAAAGGGTTTTTTGTTTGTTTGGTTTTGGTTTTTCGAAACGGTTTTTCTGTGTAGCCCTGGCTGTACTGGAACTCAC
TTTGTAGACCAGGCTGGCCTTGAACTCAGAAATCTGCCTGCCTCTGCCTCCCAAGTGCTGGGATTAAAGGCTTGCGCCACCTTCTAGCCCAAGCATTTTG
A
>NM_001252219-chr1-39367851-0+30200
CCTGAGAGCAGCCCAGGGGGCGTCTGTGGAGGTGGGAAGGTGAGGGGTGGTGGGTCTTCCCTTGAAAGATGCCTCTTTTGTGACAGCTAACATTATGTTT
TAAGTTTAAATCACTGTGTTTAAGAGATCTATAAAACAAATATGTTGCTAACCCAGTGGTTTTCAACCTGTGGGTTGTGACCACCCCACCCCCATGGGGG
C
>NM_001252219-chr1-39367851-0+37600
CCTGGCGGGGCACCCTGCCCTTCCAGCAGCAGCACGAGTAGTACGTGACCAGCTTCTCCGCCTCGGGGAAGTTGAACCTGGCCTCGAACTTCACCAGAGC
TTCTCGGAACTTCTCGGGCTCCTCCTCCTGCTCTGCCAGTCTGCTGCTGGTCTCCTCTGCGATCAGAGCCTGAGGACAGAAAGACACTTACCCAGCCAGC
C
>NM_018775-chr1-39478747-1+2000
GTGAGCTTCAGAGAGTTTATGACTCAGATGTACAGAGATCATTTGTATACGAGTTCAGTGGTGTGTTGTGATAGCCATGGCTTTGGACTTCTCTGGTGTT
TCCTTTGTCTCCATCCTGTGAATATGTGGAAACTTCTCTCTTCTCTTGGAGACACAGGTTACAATGTATAATCCAGGCTGGCCACAAATTCTTGTTCCTG
T
>NM_001357522-chr1-39478755-1+0
TAGGAAACCAGGGAGGCGCCACTGGAGCCTCGGGGAGGGTGGAGGGCGTGGCTTCGGGGGTGGGCGGGACCGCGGCTGGTGGGCAGGGTCTAGCCGGGGC
GGGGCCACGGCAGGCAGCGCGGGGTGAGCCCGGCGAGCTGTGGTCTCCGCGCTCCGGGGCTCGGCAGGCGCTCCCGCTTCTGTCTCCGCGCGCAGTTCCC
G
>NM_001357521-chr1-39478755-1-24200
GCACTGAAGGAAACACAGAGCTGGGCCAGAGCCAGAACTTTCAAGGTTTTCAGATGGCATCAGATGGGAAAAGCAAGAGGCTCAGGATGCGTGGGACATG
GTTGCTATGTCCATGATTCTTGATGAAACCCCCGGAATGGCAGCCAGGAAGGGTAACCAGAACACAGGCCTGTCCCCAGCACCTGCATGGGTGTGCAGTC
A
>NM_028043-chr1-39535802-0+600
GCGGCGGCCAGGAGCCCGACCGGCCCCCGCTCTCAGGTACGTCCCGCAGCCAGCCGTGCGGGCGCAGCCAGCTGTTCTGGGGTGGGGGTGGGAGGGGGGT
CGTCAGCTAGGGACATTCAGCCTCCTTGGAGGGGATCGACCCTCCCTCCTTTTCCATACTTTCTTTCCCTAAAATAGGGGAGAGATAGAAGTTGCAAGTT
T
>NM_170597-chr1-39651182-1+11400
CTGTATCTTATTAAGGAGCAAGCTAGCCTCTCATTAATAGCCTCTGGGCCAGGGCCTTTTATTGATTTATGTTCTCCTGGAGGGTAATGGGTCAGTTTTC
ATTTTGATGTCTGGGCTATCCATGGAACTAAAAGAGTTAATAAATGCTCTTCTTGAGGTCAAAACAACTTGAAGGGAGATTGGACAAATGCTCAGAGAGT
G
>NM_170597-chr1-39651182-1+1000
AGAGATGATCAGATAAACAGTGACAAGCTGGAAACCTGGAACGTAGGCAGGATCGCTTTTGGAATCACAGATGAGGCGCATCCAGCTCCCAGCTCCCTGC
AGGCTCCGACAGTCCTGCAGACAGACTCTGGCACCGCCTCCCACACCAAGTGGGTGTGGAAGAGGAACGCCATCCACACTCCGGTAGACATTTACACTTT
A
>NM_170597-chr1-39651182-1+600
CCTCGGGGCTCCGCCCGCGCCAGGCCCGCACCGGCCGCGCGTGGCATGTTCTCCTACCGGCGGGAGAGCGGCTCATCTGAGGCATCCCCTGGCCCCAGGG
TGCATGCCGGCACCGCCCGCTCCCTAGCCCACGCTAGCTCCTGGGGCTGTCTGGCCACTGTGTCCACCCACGAAAAGGTAAGCCAGAGGTCGGGACGCGG
G
>NM_170597-chr1-39651182-1+400
TATGCTGCAGCGCCCTGTTGTCCCCAGCCGCCGGCTACGTGATCGTGAGCTCCGTGTCCTGGGCTGTCACCAACGAGGTAGATGAGGAGCTGGACAGTGC
ATCCACTGAGGAGGCGCTGCCCGCGCTGCTGGAGGACTCGAGTAGCATCTGGCAGCAGAGCTTTCCGGCCTCGGCGCACAAGGAGGACACGCACCTGCGA
C
>NM_001177348-chr1-39805332-1+16600
CTAAAGGCACCCAGCATCCAGGAGCATCAGAAGGCTTTGTGTGCTGCTATTTACTAGGAAGTAACAGCCTGTGGTGAGGACAGCTCACTGTGTGAGCAGA
GGGGAAAGGCACTATCAGGTGTTCTGTTCCTACGCCTCTATCTGGGTCAAGGGTAATGTTTTTCCTCAAGGAAAACTGGTTTAATGGTTCCAATTTTGAA
G
>NM_001177348-chr1-39805332-1+12800
TGAACTAACCAGTACCCCGGAGCTCTTGACTCTAGCTGCATATGTATCAAAAGATGGCCTAGTCGGCCATCACTGGAAAGAGAGGCCCATTGGACATGCC
CCAGTACAGGGGAACGCCAGGGCCAAAAAGTGGGAGTGGGTGGGTAGGGGAGTGGGAGGGGGTATGGGGGACTTTTGGGATAGCATTGGAAATGTAAATG
A
>NM_001177348-chr1-39805332-1-3600
GTGTGTGTGTGTTGGGGAGATGTAGCCGTGAGTTAGGCTGGGAAATGTGTGTATAAAGAAAAGCCAAAAAGGACAGGAGAGCAGCAGATGCTCTTGTCAA
AGGCTGGCAAAGCCAAGCTGGAAGGTTTTGTCTAGGCTCGGGGGTAGAGTTCAATGGTATGCGCACGATCAAGTGCGCGCGCACACACACACAACTGCAC
A
>NR_040465-chr1-39847330-1+800
CAGGACGAAGGCAGGTCTGAGGATAGGGCTGGGGGTGGGGTGGGGGTAGGAGAAGGAAGAGGTGCTGTGTGGCATCCCCATTCTGAACAGAGTCTCCCAG
CCCTGGACTGCTCCTTTCCTTTAGCCTCCCCTGGCTTGCTCTGATCTCTACTGTTACTGAGTTTAGGAGGTTCTAGGTCTATGCCTGGCTCCCAATGTTT
G
>NR_040465-chr1-39847330-1-15800
CACTTTGACCCCATCTCATCCTGCTGCTCTCATTCAGGGACAACCGATGCCACCGTCCCTCTTGCCAGGCGATACTCATCTATGTGCCTCCACCGCCTCT
CTGTTCATGAGTTATCTCTTTCTTGCTTTGTGCTAATATCTTCTGGCACGAATCCTTTTCATCGAGATTTTAAGCTGCCCAATGCCCAGAGCCCTTGTTC
C
>NR_040465-chr1-39847330-1-19800
ATTCTTTTTAAAACAAATGTTAAAGTTTGTATATGTGCACACAGACAGCCTGGTCTCCAGTCGAGCAAAGGTCTGGAACCCCGGGGACCTGTGAGTGGTG
ATTTCCATCAACATGGGACAGAAGGTGTTAGATTATGTCTCCTGGACCCCTGGTTCCTGTTGAAGTTACTACCCCCACAGCCCCCGCAAGAGAGGTGTGT
G
>NM_008696-chr1-39900913-0-4600
ATTTCATCCACACTTCCAATTCCATCTTCGAAAACTGAGGAAACAAGAGGGTACACATCTGCTTAACACCTTGTCTATCAGAGAAAAGTCTCTGGCCTGT
CAGCCCGCGTTCTCCCTTCTTTCTCTTAACAGTTCAACATCCTTTCCCTTATTAGCTTCATTGCCTTGGGTCACTAATACTTTCACTACTTATTTCTAAA
C
>NM_001252202-chr1-39900913-0+39600
TGGTTGTTGTTGGCCATAGTTTGTTAAGTAGTTGTGCACAAAGAAGAAACAAGAAGAAATTAGCTATCCTGACTGCAAAGATCAATCAATACCCAAGGGA
CTTGATGCCCCTAGTTGGCAGGAAGTAGTCTAACGATGATGTCATCTCTTTCTACTCTTATTTGTTTCTTCTTCTTCTTTTTCTTCCTCCTCCTCCTCCT
C
>NM_008362-chr1-40225080-0-40400
AGGTCAAGTCCAACACAGACCAAAATCACAACATGCATGCTACAAACACACACACACACACACACACACACACACACACACACACTATGCATGCTACATA
TACACAGTGTGCATGCTGCACACACACTATGCATGCATGCTACACGCACACTGTGCATGCTACACACACACACACACACACACACTATGCATGCTAATAC
T
>NM_008362-chr1-40225080-0+7000
TGTCTCAAACGCAGCAATCAAGCAATGTCTATTTGAGGACCAGAAATGCCAATAGGTGGTGGTGAAGGGAACGGGGAGGGTACCAGATGAACCGGGCACA
GAGCCTGAGGGTAGATCGTGGTAGGCATTGGGGCAGAGGTAGGAATTTGGATTTTGTTGGGACCATGAGATAGACTTAGGTTGTCGGGTGAGAAGACAGA
A
>NM_008362-chr1-40225080-0+8400
CAGGAAGTGCGGGAGCTGTCAGGTCAGCTAATCTCCTAGCAGCTTTACATTCTAGCCCAGGGAGAAGGACAAGGGTTATTTCTGAGAAATGGCTCCGTGT
GTGAAGTCCAAATGTATGACGCACACAGAACTGCTCCTGGCAGACTCAGCAGGGGCTGCAACGTGTCAGTGACAGCATGAAGTTAAAAGGCAAGCAAAGG
G
>NM_133193-chr1-40324589-0-11600
TGGGAAGAGCATCTTTGAGTGTTGAATTCAGGAAAGAATGTATTGATGGCCTCTTGCCTGACTGCACTGCACTCTGTGTCTTACAGATACCATCGAGGTT
ACTAATGAAAATGTAAAGAAAAGCAGGAGGCTGATTATCATTCTAGTGAGAGATATGGGAGGCTTCAGCTGGCTGGGCCAGTCATCTGAAGAGCAAATAG
C
>NM_001294171-chr1-40429570-0-37600
TAGTGGGAAGGGGACTGGCACTAAACCATTCACAGTGAGTCCTTTTCCAGGTAAGACTGCACTGGGAGCTGAGAGGTCGAAGGACCAAGTCTGTTTTACA
AGTGCAACAGCCAGGTGTGAACAAGGAGACACATTTCTCAGTGAGGAGGGAGCAGACATGGGAGAGGATCATGGGAAATTCTGGCTAAGAGATGTTGATG
T
>NM_001294171-chr1-40429570-0-27200
TTCTTCAAGAGATCATCTGAGCTAAGACTGCAAGGCTACGTGGAAAGCAATCCACAGTGCTGGAGCGGTGGATGGCAGTGTGAAGTGCAGCTTAGACCCT
ATGGTCTGATGGGTGGGTAGAGAGCAGGCCTTCCTCTTCAGGAAGTTGCTGGGCAGAGCAGGGTGTTAGGCTGAAGGCCCAGTTCGGATGTGGTCGAATG
G
>NM_001161842-chr1-40465552-0-3000
TATCCCCCTTCCCGGTGCCCCCTCTACAAATCCCCATCCTGCTTCCCTCCTCCCTGCTTCTATGAGGGTGCCCCCCCACCTGCCCATCCACTCCAGCCTT
ACAGGCCTTGTGTTCCCCTATGCTGGGGCATCGAGCCTCCATAAGACCTCCCCTCTCATTCATCAATTATCTACATTCTGAATATCAAGCCGACACTTTT
G
>NM_008365-chr1-40466006-0+7800
CACTGGGGAAAGTTATTGAAGTGCTAAAGACTCTTGTTTTGAGTGTCAAGGAACAAGTCTGTTGGGAGATGGAGATGGAGAATAGGGATTGTGTTACAAG
CACCAGCAAGAGACTGACACTCAGCGTCACTCTTGAACTTTGAAGTAGATCTAACATTTGAGCCACTTCCTTCTTTTGCTGTGGTTAACATCTAAGTTAA
C
>NM_177084-chr1-40580227-0-11600
TGGACCATCTAGTGATTGCCATATCCAGGGATCCATCCCATAATCAGCTTCCAAACGCTGACACCATTGCATACACTAGCAAGATTTTGCTGAAAAGACC
CAGATATAGCTGTGTCTTGTGAGACTATGCCGGGGCCTAGCAAACACAGAAGTGGATGCTCACAGTCAGCTAGTGGATGGGTCACACGGCCCCCAATGGA
A
>NM_177084-chr1-40580227-0-6000
AGCTGAGAAGGGCGACCCTGTAGGAGGACCAGCAGTCTCAATTAATCTGGACCCCCGAGATCTCTCAAACCCTGGACCACCAAACAGGCAGCTGATATGA
GGCCACCAACACACATACAGTAGAGAACTGCCCGGTCTGTGTTCATTCAGAGATGATGCACCTAACCCTCAAGAGACTGGAGGCCCCCAGGGAGTTTAGA
G
>NM_177084-chr1-40580227-0+200
GAACACAGTAGATTTTAAGAAGATTTGAAAGGACGCACCTGCAGAGTCATCGCACCGGACCTCTTTGGAAATGACTTCTGGATTGCAAATAGATTGCCTC
TCGGTCAGATAGTGCAGCTGGAAACTCACCTGTGCCGCAGAGGCGTGGCATACATCAGGACCCAGGTGCGAAGTCAGAGTCGCACAGGCATGGGTCCTGC
A
>NM_177084-chr1-40580227-0+13200
TGGTAGTTTGTACTCTTAAACCATGAGCCATATCTTCATCCCCCAACACTCTTATCTTAATGATGCAGTTCACTTGTCTTCAGGTCATGCCAGGGGTTCT
GTGTCCCCATCATTCATCCACCCATCTGTCCATATGTCCATCCATCCATCCATCCATCCATCCATCCATCCATCCATCTTCCCATGTACGTCCTCATATC
C
>NM_001033289-chr1-40681712-0+0
GCCGGCGGCGGAGGGCGGCTGAGCAAGGCTGAGCGCGGCCGAGGGACCGCGCAGTGGCCTCCTGTCGCTGCGCGCTCCCCTCCGGGCCCTGCGAGGTTCA
CACCCACCGAACTGGTTGGCGACAGGGCCCCGACCCCGTGGAGGCGGTGGTGTGGTACTCTCGCAGTCCCGTTGAGTTAGTAGTGCTGTCCCTCCCGCGA
T
>NM_172499-chr1-40790657-1+48200
AGTTCCTAAACCCCAGACAATCACATTGCCTCCTGCTTGTCCGGACACCTAAATAAGGCCTACCCTCTGCTCATGATGGCCTGTGGATTTTGTAAAGGAA
CAGGATTTGCATGTAAACTTAAAACCCTGACCCTCTCTGAAGGTCTTTAATACACATGGTGTGAAGCACGCTGCTCTATCCAGCTCTCCAGTCACTTCAG
C
>NR_027826-chr1-42694825-1-800
CCAAATACAAGGAAGTCGAGCACCAGGGCCCCTGCTGATTGGCTACCCGCTGGGTGATTGGCAAGCCTGGAATGACTGGCTTAGGACGCCTGGCCCCCCT
TCCGGCCGTTCCGATTGGTTGCTTTTTAATTTAGGCAGAGCGTCGTAGAAGCTGGAAATCTGTTGTCCCCCCCCCCCCGCCCCATCCTCCCTCCTCCGCG
C
>NR_027891-chr1-42700336-0+800
CATTTATCAAGTTGATGCATCAGTATTTACAAGCTGGAAATACAACACCTCAGGGTATGAGAGATAAAGAGGAGAAAGGCTCTGATTGGTTGAGTCCTTG
TATTGTATGTGGTTTTTTTTTTTTTTTTTTTAAGTACTTAGGTGGAAAAACAATGATTTTTACACAGGCATTTCCCCCAATCTCAGCTACCATTCACCTT
T
>NR_110495-chr1-42713454-1-1000
CAGGAGGAGCGGTCACGGGTCAGCTGGCCCCGGGCGGGGGTGCATCCCAGGCAGGGCCTCCTCCGCAGCGGGCCCAGAACTTTCTCTGCTTCCTCTTCCT
TTCCCATTCCGCTTTTCTCCTGGTCCCTGCTGAGCAGTTGGCAGATGGGTTTCGGCCTCCGGAAGGCCGAGGACTGCACATCTATGCAGGCCCTCCGTGC
T
>NR_110495-chr1-42713454-1-1200
CCACTTTCAACTTTTTGCTGTTCCCGTTAGATGGCGCTCAAGACTTTCTAACCATTTGTGAAAGTGCTCCTGGTCCGGAACAAAAAGAGCCTTATCGAGA
GAGAGAGTGTGGAGTGGGCGTGAGCGGGGGGGGGGGGGGGGGGGCTGGGGGGGGGGATGTGGGGGTGAAAGCACACCAGGGCGCGGGCGTCGCCTGGCAC
C
>NR_130904-chr1-42750712-0+18200
AAAGTTGATCTGAGAAGAGGGTTGTGAAACAAACACTTGTGGGTCAGGAAAAGACCAAGCAGAAGTAACTGCTAGACCAAACGTTGATACAGTGATGCAC
TCTGCAGGCTCAATTCCAGGTCTCTTTTCGGACTGGAGGGTGGTACCCTAGCAGAGCTGGAGGGCAGCTTGGGATGGGCTGTAACAGCCCAGTTGGAAAC
T
>NM_053107-chr1-42952872-0-47600
CAAAGAAACACTCATAATTCTCCCAGAGTGCAGAAAAAAGACGCATAAACCGTTGCTGTCAGTTGTATCTGAAACTGGTAAAGTACCCCAGAGGAGTGAA
ATGACCTCATCGGAACAGGCTGCCTCTAGGGTTTTCTTAGAGCAGTTGCTGTGGGGCTCAGGTGGCTCACTCATTTATCTGCTAGGCAGCCAGCATTCCT
C
>NM_053107-chr1-42952872-0-16400
TTCAATATTGAGCACACAATAGGTGTGCTCAATATTTACATATTGAAATCCTTACTCTCCGATCCTCCGAACATGATTGTATTTGGACACAGAGCTGGTG
AAGTTACTTCAATTGAAATGAGGATCACTTGGGTGGCTTCCAATCACGTAAGGTTGGCATCCTCTGTTAATCCTAAAAATGGGAGGAGAAAGGCCACCAA
C
>NM_053107-chr1-42952872-0+13400
ACTGCCACCTCTGGATAGACAGCCCCGATTTTATAAGAAAGCAGACTGAGCAAGCCATGAAAATTGAGCCAGCAAGCAGCTTTCCTCCATGTTCCCTGAC
TCTGTTTCTGCCCTAACTTCCTCCAATAATGGACTGGAACCTATACGCCAAATAAACCCTTTCCTTCCCAGGTTGTTTTGGGGCTGTGTTTCAGCACACA
A
>NM_001357299-chr1-43092486-1+200
ACGCGGGTGAGAAGCGAGGGGCGGCTTGTTGGAGCGGCGGGTGCGCGATCGGCTTTGACGGGCGCCCGCGCAGGTGCAGCGGAGCGGGAGCGGGCGGGTG
CCTGCATGACTGGGCCAGGTGTGCCGCTGGGGGCCGGCGTGCAGGCTTTGGGGAGCCAGGGGTGGTCACCGGTGCTGGGTCACTGTGTACGCTGTGGTCT
G
>NM_133818-chr1-43098710-0+19800
AAGTTGGGCCTCTGAAGTCCACATTGCTCTCAGCACTGCTATCTTCTAAGCTGCCACTAGAATGGCCCGTTAAGCCCTGCTTACAGCATTTGGCTGCTTT
CTTGGTCTAAAGTCCCAAATCATCCTCATTCTCCCAAAAAGTGGCAGGGTCAGGCCTGTCATAGCAAGAGCCCACTCCCTGGTACCAAAGTCATATTAGT
C
>NM_010212-chr1-43163961-1+200
CGAGTACTACTGCGGCCGCCCAGGCCACAGCCCTGCTTGGGACACAAGGATCGCCACCAGACCGCTGCCCTAGGACGCGTCGAGAGCCTGTGGCCAGCGC
ACTCGGACCGTGGGGCGGAGACCCAGGAGACCGGAGCAGAGCTGTGCAGACAGCATCAGGGTAGGGACCTAAACGGAGAGAACAGGTTCTGGCGATAGGA
G
>NM_001289533-chr1-43196761-1-9600
TCTTCCTTCTCCTCCTCCTTTTCTTCTTCCTCTTCCTTCTCCTTCCTTTCTTCTTCTTCTTCCTCCTTTTCCTTCTCCTCTTTGGATCCTTCTCTTTCCC
TCTCTTTCTCCCTCGCTCCCTCATCCCTGAATCCCTCCCTCCCCTCCCACCCCACTCCCTCTTTCTTGCAGATGGAACCTAGTGCCCTGGGCAGGCACTC
A
>NM_010879-chr1-43445751-0-32600
AGGGCTTTGACTCATAGGCCCTGAGGTGTGGACTGAGTATCTGTCTCTAATACGTTTCCCCTGAAAGTCCCATGTCCACTTAAAGTGAGAGATCTGGGTG
GATAAGTCTATGTTGCTGTGAGCAGGAGATACCAATTGTTGCACTGTTTTCAGGTTACAGATGGGGACAGTTTGGCAACCTGAACCCTCATGCTATAATA
G
>NM_010879-chr1-43445751-0-200
CCGTGGGAATGCTTGGGGGGCGGGGTAGGGAGGTCGCTGTAAGGCTCCCGACGCACAGCCGGGTGCGGAGACCACCCGGTCTCGTGGGCTGCAAGTGGCA
CCTCCTTATCCCTAGCAGCCCCTCCCGGGTGCCCCCAGCTCCAATCTAGAGCGGGTTACGGCTTGAAGCCCCCAGGCGGCGCTTTCCCGAGGCCTGGCTG
G
>NM_010879-chr1-43445751-0+3800
AAAAACAAAACCCACAAAATTCCTTTATGTCCCCCTTTCCACAGCCTGAAGGTAATCTTACATAATCCATTTTGCGCACCTGCATGGTGACTGCCCTTTG
TGGAGCTAAACAAACCCCAGCCCAGAGATCTGTGGTGGGAATGGTTTTGTTCTTCTGAGACGTTTCCTTACTGTACGCTGTCCTCAAACTTGATCCTTCT
G
>NM_024283-chr1-43730602-0-42800
AAGCTCAGGTCAGTCACAGATAGGCTGACAGATCCGGATCACAAGGAACACTCATGCAGTTTAACTGTGCATGCTCGGGCAAGTCAGTAAACATGCGGGG
CTCACGGGGCCTGGCAATGGGCCAGGGCGCCGTCTTGGCCCATGCATCTCCCCCTTTTTGTTTTATTAGTAGCTCTGGGAACAACGTTTGTCTTAGGTTG
C
>NM_024283-chr1-43730602-0-26200
CCATCTTTTGATACATATGCAGCTAGAGACAAGAGCTCCGGGGTACTGGTTAGTTCATAATGTTGTTCCACCTATAGGGTTGCAGATCCCTTTAGCTCCT
TGGGTACTTTCTCTAGCTCTCCATTGGGGGCCGTGTGACCCATCCAATAGCTGACTGTGATCATCCACTTCTGTGTTTGCTAGGCACCGGCATAGTCTCA
C
>NM_024283-chr1-43730602-0+47800
TGGTCACCTTTCTTCATACTTCTCCGTCACCTCCTCACGATCTAGTATGTGACTCTGCACGTGGCCACCTTTCTTCATACTTCTCCGTCACCTCCTCACG
ATCTAGTATGTGACTCTGCACGTGGCCACCTTTCTTCATACTTCTCCGTCACCTCCTCACGATCTAGTATGTGACTCTGCACGTGGCCACCTTTCTTCAT
A
>NM_026430-chr1-43827708-1+400
TTGCCCGGGACGCGGTGGACACGTTCCCCGAGCTGTAGACACTGCGGACTCGGCCAACCTCGCAGCGCCCGCCAGCTCGTACTGACCCGAACCGCTGTGC
TGTGCTGTCCACAGCACCCAGGGTTAGGGTTAGGGTGAACCTGGAGAGTGCGGCGCGGGGACATCCTTGGGGACGGTGCTGGTTAAGTAGGATAAAAATA
T
>NM_026430-chr1-43827708-1-27600
TGTTCTTCCAGAGGTCCTGAGTTCAATTCCAAGCAACTACATGGTAGCTTACAACCATGTGTAATGGGGATCTGATGCCCTCTTCTGGTGTGTCTGAAGA
CAGCAACAGTGTACTCACATACATGAAATAAATAAATAAATCGTCTCGAGACTCGACCCCCGGGCTACCTTGCCAGCAGAGTCTTGCCCAACACCCGCAA
G
>NM_001310540-chr1-43933994-0+200
CACCGCCGCGACCGAGGAGCCCTTTCCTTTCCACGGTCTTCTACCAAAGAAGGAGACCGGGGCCTCCTCCTTCCTGTGCCGCTACCCGGAGTATGACGGG
CGCGGGGTGCTCATCGCCGTCCTGGACACAGGGGTCGATCCCGGGGCCCCGGGCATGCAGGTGAGGCGGCGCCCAAGGGCCCGTAGCCCAGAGGGCCGAG
C
>NM_001013799-chr1-44020006-1-15600
CCTGGACCTCTGGCTCCTGTCCCAGCTACAGCCTCCCACAGCCCTCTCACAGCCCCCTGCAGAAGGGTGTGTGGCCAGCAGTCATGTAGGCAATGCCCCA
AGCTCCTGGTATTTTGTCTGGACTCCATCCCCACAGTTACCAGGCAACAACCAGGTGTGCTCCTACCCACAGTTACCTGGCAACAGCCAGGTAGCCCTGG
C
>NM_029368-chr1-44102441-1+24800
GAATATTGGCAGGAAAGAGGAAGTCTTAAAAGTATGAGGACAGGGACTTTCAGATATCCATTCTGTATGTCATTATTCACTCCTTTCTACTTAAGCAGGA
ACTAAGCCTTAGGTGGAGTTTCTAGGAGACGTTAAGGAAAGATGCAGCAATCACCTCTAATCAAAAGTATCACTTCCCATGGTTTCAGGTACTTGAGACC
A
>NM_029368-chr1-44102441-1+21600
CGACTTAGGGTCGGAGAGGAACCACTAGGAGGAGAAAAGTGCAGGACCAGAGGAAGGAGAGGCTGCCATTGGTTAGGAGTTAAGAGTACATGGCCCCCAG
GGCTGACCAATTGGAGTTAAGAGCACCCCAAATGAAGCATAGTAAGAAATAACTCGGGTTCATCAGTAGGAAAGTAGATTCTAACAACATAGTAGTATCG
G
>NM_001357048-chr1-44119528-0+200
GATCCCAGGCACCCGGCCTGCAGTGGCCATCCTCTCTTTGCACCCTCGCTTCTCGGCCAGTGAGGTCAAGAGGAGTAGCAGGCTTTGTCCTCCCTCCACG
GGGTAAGGGGCGTGGAAAACATAGACGGCCTGGTTGTGAGCCAAGGCAAGGGGATTCTTTTTCCCCCTGCCCCCCCCCCCCCCCCGCTATTGTTATTATT
G
>NM_028450-chr1-44551671-0+44200
ACTTAGCATCATTGACAGAGACTGCCCCTTCACAGCAATGTGCAGACTCTGAGCTCATGACAGTGTTCTTACCACTCTTATACTCTGGCTGTCTTTGATG
TTTTTAAATCTCCTTTCAATATCTTTGTTTAGCTTCATGTTTTGTAGAAACCCTTCTTTGTTAGTGCTTTTCTGGAATAACAGTCCACTGCCCCTGCTTC
T
>NR_040602-chr1-44744949-1+22400
GATCAACATTATGAAATAACCAGTACCCCGGAGCTCTTGACTCTAGCTGCATATGTATCAAAAGATGGCCTAGTCGGCCATCACTGGAAAGAGAGGCCCA
TTGGACACGCAAACTTTATATGCCCCAGTACAGGGGAACGCCAGGGCCAAAAAGGGGGAGTGGGCGGGTAGGGGAGTGGGGGTGGGTGGGTATGGGGGAC
T
>NM_009930-chr1-45311538-0-14200
CCTGACTGTCCTGGAACTCACTTTATAGACCAGGCTGGCCTCGAACTCAGAAATTCGCCTGCCTCTGCCTCCCGAGTGCTGGGATTAAAGGTGTGCAACA
CTATGCCCGGCCTGACCTGTGATCTTGAACAAGTGTTTACTCATATGTAAAATGGGTATATAAATTTTACATACTCCTGAGCCATCGTGAAGAATCAGTG
A
>NM_007737-chr1-45503282-1+25000
TCCATTGTGTAAATGTACCACATTTTCTGTATCCATTCCTCTGTTGAGAAGCATCTCAGTTCTTTCCAGCTTCTGGCTATTATAAATAAGGCTGCTATGA
ACATAGTGGAGCATGTGTCCTTCTTACTGGTTGGGACATCTTCTGGATATATGCCCAGGAGAGGTATTGCGGGATCCTCCAGTAGTACTATGTCCAATTT
T
>NM_007737-chr1-45503282-1+1200
GACTTGATTATCAGGACAGCATGGTTCCTGGGTGGATGGATGAAGGCAGGAAATTCTACTTGGAACAGAGTATTAAGAAGGACTTTCCCCTTAGACCCTT
CCTTTCTCCCTTTCTTCTTCTCTTCCCCCGTTCCTTCTATTTTCTTTTCTTTTAAGGCATATCTTGCTTGGTTACTGTTTTGTTTTGTTTCCCCTATGTG
A
>NM_028599-chr1-45795166-0+45600
TGCTCCTGCTGACTTTTAAGAACAAGGAAGCTCCTTCTGCAGTGGTATCATTGACTGCAGGTTCTCAGTTTGGAAAGAGGGACATAGAAGGCTTCTATGA
CAACTCCTACCCTCACCCCATTCCCCCAGTAAAGTACCAATCTAGACAGGAGGCCATTGAAGAGAATTCTTAAAAATCGTGATAAGGATGTGAACTTGTA
G
>NM_016917-chr1-45925594-1+200
CCAACTTCAGCTACAGTGTTAGCTAAGTTTGGAAAGAAGACAAAAAGAAGACCCCGTGACAGCTTTGCTGTTGTTGTTTGCCTTAGTTGTCCTTTGGGGT
CTTTCGGCATAAGGCTGTTGTGCTTATACTGGTGCTATCTTCGGTTCCTCTCACTCCTGTGAACAAGCTCCCGGGCAAGAGCAGCTAAAGCTACCAGCAT
C
>NM_016917-chr1-45925594-1+0
GCGGTGGGAGCGTAGCTGGCGCGGACCTGGACGTCCAGCCGCGAAGGGCGGTCCCTGCTCTCTCAAGCTCCGCCCCCGGCTCCCTATAAGCCGCTGCCCT
GCCCGCGGCGGTGGCGGCGGCGGCGGCGGCGGCGAGAGCAGGCTCGGGGTCTCCTGCGGCCGGTGGATCCTCCAACCCGCTCCCATAAGGCTTTGGCTTT
C
>NR_037691-chr1-46030437-1+28600
GGCTTCCAGACATTTTCTGTCAACTGGTTTCCTTTATATGTTAATCTACCCAGCCCTGTTCCCCAGACAGGGTTTCTTTGTGCAACAGAGCTCTCGCTGT
CCTGGACTCACTTTGTAGAACCAGCTGGACTTCAACTCACAGAGATCTGCCTCCTCCTGAGTGTTGGGATTAAAGAGAAGTGCCACCTTGGCTATATGTT
A
>NM_001310335-chr1-46425518-0-26600
CTCCACTCATGATACGCAGAAAACAGAAAGAGGGAACAAAGGATGAATCTAGGGACAGGATATGACTCTCAAATGCACATTTCCTAAGGCATACTTCCTC
CAATGAGGCCTACTTCTGAAGTCTACTTCCCAATAATGCCACTGAATTATGAATCTCGCAGTGGACTAATTCACTGAAGATAGAACTCTTGTAACCCATC
A
>NM_001356416-chr1-46853618-1+200
GGTTTGGTACCGAGCGGAGAGGAGATGCACACGGCACTCGAGTGTGAGGTAACTATAAAACCCCGATTTGTTTACATTCCCTCCCCCAGAACCGGCCCCG
TGCGCGGCGGAGCCTGGGAGTCCCGGGACGGCTGGGGAGGCTGGGCGGCCGGGTTGGGGCTGGCACCGGGGCCTCTGGGTTGGGACGCGTGTGTTCGCAG
C
>NM_001356417-chr1-46925776-1+11400
GTGTAATGCTCATGGAGGCCTGAAGAGGGCACTGGATCCCTTGGAACTGGAGGTACAGACAGTTGTTAGCTACCATATATGTGCTGAGAATCAAACCTGG
ATGCCCTAGAAAAGATGACAATATTCTTAAGTGCTGGGCCACCTATCCATTACAGGAGAGATGGAACTTTTTGACTCACCTTTTTTTTTGTCCACATTTC
T
>NR_105768-chr1-47467125-1-10600
AGGCTCATATGCCCCAGTACAGGGGAATGCCAGGGCCAGGAAGCAGGAGTGAGTGGGTTGGGGAACAGGGCAGGGGTAGGGTATAGGGGACTTTTAGGAT
AGCATTTGAAATGTAAATGAAGAAAATATCTAATAAAAATGCCTTAAAAATACTGTAAGCATTGAATGCAAGAATCAAGTTCAAAGTGGTGGATGATGAA
T
>NM_019790-chr1-50927523-0-200
GGACCTCGCACACAGTAGGGGGCGTCATGGAGCAGAGAAGCCAGGCAAGTGGGAGAAAGAACGTGGGAGTAGCCGCCCTGAAGCCTGAGCTTCTCCCAGG
AGCCATCCCGCCTAGACCCACTCGGGTTAGAGCCTAGAGAACTAGCCCATCTGTGGCATCAGTGGCCGCCTCCTCCTTGCACCTCCTCACCGACCCCTCC
C
>NR_045151-chr1-51333779-1+14600
AGAGTAGAGAGTATTGGCTAAACTAAATTGCAAAGATTTCCAAGTCACGCAGCTGCACCTAGAAAGGCTGCAGCTACATACACGCACGGGAAACTTTCTT
GCTAACCTGGCTTGGAAGTTTTCCTCAGGCCCATTTCTAGGATATGCAAGACCTGTGGGAAATTTTTCCCAGGCAAGTGTCTAGATAAAAAATTTGATTT
T
>NM_028696-chr1-51478399-1+400
TCCATTTTTATTTTCTTTTGGCTCCGTGCCTCTAGGGCTGGTTTACCCGGCCCCTGAATTACCGCTTCCTGACCCCGGTCGCCAATCTTGCCCCAGGTTG
CTCCCCGGCTCTGCCCCTGCCCCTCCCCGAGGGTGGGAAGCCTTGCCTAGTGGGTCTCTGAAGCGTAGCCGCACCTGCCTCAGTATGCACGGGGTCAACG
A
>NM_001290982-chr1-51915978-1+0
GCTCACCGGGGGGCGCTGTGCGGCCTGCGCGCCTGGGTGAACCGCGGCCAGGGAGCGAGGGGCGCGTCCGGGCGGTGAGGTCGCCGCCCCCGCCGGGAGA
GGGGAGTGGCCGCGCCGCCGCCGCGCCTCTAGCCAGCGCACTCGGAGCCCAGCCGGCGGACGCGGTGTGGGTGCACTGAACGCACGGTCGGCTGAGCGGC
G
>NM_001308266-chr1-51987148-0+2600
TGCTCACCAGTGTGGCCAGCAAGCCCTGGGGTCTGCCTGTGTCCACCTATCCCCAGTGCTCAGGTTGCAGGCACGCACTACCACACCCTGCTTCTACATG
GATGAGAGGAATCTGAGCTCAGGCTCTCGTGGTTGTACAGCAAACACTTTATCTGCTGTCCATTGCCCCAGCCCTGGATCTGCTCCCAACTGTGGTCTTG
T
>NM_011487-chr1-52008240-0+18000
TTCATAGGTTCAGTCCATTATTGTCATGGTGGGAAGCATGACAGCATGCAGGCAGACATGCTGCTGGAGAAGGAGCTGAAACTTCTGAATCTGGATCAGC
AGGCAGAAGGAAGAAGAGAGCCACCGGACCTGGCTTGAGCTTCTGAAACCTCAAAGCCCATCCATCCCTATTGATGATCCACTTCCTCCAAGGCCACACC
T
>NM_001205313-chr1-52119622-0+600
GTTCCGCAGAACCACTAATGGTATAATCACTATCTAAAATACTCCCGAACACTACCTAAAAGTTTAGGGATAGGTGAATGGATGGGTGAAGATTGCTTTT
ATCTGGCAGGAATGACTTGAGCCCTGATTGATCAATGAGGACTCAGACTTGTAGGTTCATCATGGGGTTTGCCTTTTGCTTTCCTACGCCTTCTGATACA
T
>NM_001205313-chr1-52119622-0+15400
GGTGTTCACAGTCAGGAACTCGAGGAACTTGACCACGGCAGCTTGTGTGAAGCTAGTAGGACTAGCCTGTCCTTCTTGTAGCTCTGGATATCCCATTCAT
CTCCTGAGTGCGGACAGACGAGTGGCACCCATAGTGACTCATTCATTCACTTTCTAGATCAGTCTAGATCATCCGCCGTCCACAAGGTCACACGATCAAG
C
>NM_001081081-chr1-52233232-1-25600
AAAGCAAAAAGGATAAGCATGTCATGGCCTAAAGGAGACCCTCAGATATGCCTGTGACCTGCAGAGGAAGGCAGGCCTGCTGTACCTCTGTAAGATCTGC
TTCAAGCACACCTGCCAGATTTCCACAAGTGTTTGTGAGGCGAACATACGTTTCTTAAAGGAGATGTGACTGATGTTAGATCTGGACCATTATTCATAAT
G
>NM_001081081-chr1-52233232-1-42800
CCTAAGGCAGGATTTACCACCATCAACCACTACACTCTTGTAACACACCAGCATTATGGAGGTCTCAGACCATTCATTCAAATTCCAACCTTGGCTCTGG
AGACCACGCTCTAATTTTTAACAGACTTCTCTGGTTGTATAGCAAGTAACGTGGGAATCTTGTTTGAGAGTTCATGAACTTGTACCAAACATAGCAGCTC
G
>NM_008667-chr1-52500448-1-21000
ATGTCAGCCATAGCACCAAAGCGTGCCTAGAGGCCAAGTGACTCTGGCCTGGAGGATCCCTTGCTCCACCCCATTTCCGAGGATTTCTGGGTTTTTGATT
CCCCAGACTATCTCAGAGGAGAGGACCCTGGGGGTTAGAATCTTGAGGGCTTCTTGAAAAAGAGACCAGAGAGCAGCATCCTGGCTTCTAGGAAGTGAAC
C
>NR_151614-chr1-52580292-1+11400
GGCCTTCCTAGCTCTCTCCTTCAGCTTCTTCAACCCCTCCCCTAATTATTAATTGAGGAATACTGAATGGCTGAGAAACACTTAAAGAAATGTTTAACAT
CCTTAGTCATCAAGGAAATGCAAATCAAAATGACCCTGAGATTATACCTCACACCAGTCAGAATGGCTAAGATCAAAAATTCAGGTGACAGCAGATGCTG
G
>NR_151614-chr1-52580292-1+0
GGATTTCCCCTGTCCAATTAGTGTAAATATTAGTGCAGCAGGAGGCTTGTGATTGGACAGGGGAAAGGGAGGCAGAGCTAAGAGTTGCAGAGAAGGAAGA
GGAGAGAGAAGGAGAAGGAGCCAAGATGGAGGTAGATGGACATGATGATTCAGAATCAGTGTGGCTTTAAATAGCCACAGCTAGATATGTTGTCATATAG
A
>NR_151614-chr1-52580292-1-2000
AAAAGGTTTCAAAATTGAGGTGGAGTGAGTCCTACTAGATATATAGCTAGAGACAGGAAGTTGGGCATCCTCAAGTCCGTTACTGCCTTCCATTCTCCCT
CCTCTTTTTTCCGACTTTATACAGTTCGTGTACCATTTAAAGTGCATACTTCGGGGCTGGTGAGATGGCTCAGTGGGTAAGAGCACCCGACTGCTCTTCC
G
>NR_151614-chr1-52580292-1-20800
TGGCAAATGGATGTATGTGGAGGATATCATTCTGAGTGAGGTAACCCAATCACAAAAGAACTCACATGATTTTGCTGAAAGGACCCTGATATAGCTGTCT
CATGTGAGGCTATGCCAGTGCCTGGCAAACACAGAAGCGGATGCTCACAGTCAGCTATTGGATGGATCACAGGGCCCCAATGGAGAAGCTAGATAAAGTA
C
>NM_133829-chr1-52727318-1+13800
GGGTAACAAAATGCTTGGCTGTCTACAAAATAAACACAAGGTCATGCTTACGCAGTTAGAAGTAGTTGTAGACCTGTCCTAGAGAAGCTCCGAGATTTCT
GTGTACAATGTCTAAGGAAGCAGTAAGAACAGATGTGCTGCATGGGTCTATGCTGGCTGACCAGTGTCCCAGGACTCACAAGCTGCTGTAACAAAGCTTC
A
>NM_133829-chr1-52727318-1+600
CGGGAGCCCTTGGCCGCCGCCCGCCCGCAGCTGCTGCAGAAGGTGGGGGGCGCGGGTGGGCCCCGCGGGCCCAAGCCTGTCAGAGTCCGGTCCCGGCGTC
GCCTTGGAGGTAAACATCCCCGGGAGAGAGGGGGAGGCGAGCTTGTCTTCATGGCCCTTGACAGTGTCCCCCTGTGTAGCAGGAGGAAACTGACATTGTC
T
>NM_001357464-chr1-52727358-1-13400
AGGAAAACTCCTCCATTGCTGGTGGGATTTCAAGCTGGTGCATCCACTCTGGAAAACAGTTTGGTGGTTCCAATACCACTCCTGGACATATACCCAGAAG
ATACTCCAACTTGTAGTAAGGACACATGCTCCGCTATGTTCATAGCAGCCTTATTTATAATTGCCAGAAGCTGGAAAGAACCCAGATGTCCCTCAACAAA
G
>NM_010834-chr1-53061640-0+45200
TCCCACATTTAACTCTTCTGAGGAGGGCTGGAGAAGAATGTGCTTGAGAGGTCAGCCACTTATTGGTGTAATGTTGGTCCATGACCTTGTTAGGTCAAAG
CACCTCTTTTCTTGCTGCCTACCATTTAGAGGCCTCCCTCGGGTCTCAGAGGCCACTCTCAGGCTCTGTGGAGTTGGCCACCATTGATAGTTCACCATGT
A
>NM_145517-chr1-53297095-0+0
GACCCGCGCTCGCGCTCCTCTAAGGCCCGCCCACAGCAGGAAGTGGGATTGGCGCGGCTGGCAGCCAATCGGCTGCTCGCTAGAGCAGCTTGGCAGCCTT
CCGGAAGCGGTGGGGCGCACCAGTAGCTCTAGCCAGAGGACCTACTGTGGCTGCCGCGGGAATTGTCCTGTGACCAGCCAGGAGCTGGCGGCCGGTAAGC
T
>NM_001353501-chr1-53352752-1-20000
AGACTAGGGCCTGGTTTACTGATGGCTCTACACGTTATGCAGGCACCACCCAGAAGTGGACAGCTACAGCATTACAACCCCTTTCTGGGGCAACCCTGAA
AGACACAGGTGAAGGGAAATCTTCACAGTGGGCAGAACTTCAGGCAGTACACATGGTATTACAGTTTGTGTAAGAAGAAATGCCCAGATGTACGATTATT
C
>NM_001252070-chr1-53706784-1+1000
GTTCTGGGTGTTTCTGGGCGCTGGACTGAAGTCTATATCAAGGCAGGGAGGAGGGCATGGCAGAGAGCACTGGGGAAGAGGCTAGAGAAAGAGCAACAGG
TTGAAAGCACACCCCTAATAGCCCTCATTCTTCAGCGGGGCTTTACTCTCAATGGCCCATTCCCACAAACTTACATTAATTTATGGGTGAAAGTAGCATT
T
>NM_172655-chr1-54195034-1+200
GACGGTGAAGGGACGCGGGCAGCTGGTGTGCGGCTTGCGGACGACGCCTAGAGAGCGAGCAGAACGGGCGCCTGGGGCCCCGAGCGCGGGGAGACATGGC
TCCGCGCGTCCCCGCCGCCGCCGCCGCTGACTCGACACAATCGGCGGCTCGCGCGGCGTAACCGCGGGTGGGCGGCGGCACGGAGCCGCCTCGGGAGCGC
C
>NM_030025-chr1-54250683-0-14000
GGGGTGTCTCCAACAGGGGATACGTTACTGGGGAAAGCCACTGGAGAGTTTCAGATGCCAGAGAAGCAAGAGGCTCCCAGGACCCAATGGGAATGACTTT
AGCTGAAATGCACAGCAAAGTGGAGATAGAACCTGTAGAGACCACCTCCAGTAGATAGGCATGGCCCCTGGTCGAGGGATGGGATCACCCAACCATCTCA
A
>NM_001033194-chr1-54439026-1+33200
CGACAGACAAAAACGCAAAGAACTAGAATACTTTGGTCTTTCTGCTGCTATTCTGGACAAAAATTTCAGAAAAGCATATGACTATATCAGGTAACTTTCT
AATCAGAAATCCTATTTTAGAAATATTTATGTGTGGCGTACACTGTACAGGAGCCCATGGGAGCCAGAGGAGGGCATCCGATCCTCTGGAACTGGACTTA
C
>NM_001163314-chr1-54557684-1-42600
CTTCTAGCCTCTGTACAATCTAATCTAGGCCTAGAATGTTTTCAGCCTCTGACACTGACTGCTGCTTAAGTTCACCCCTTCCTAGTTCTTTCTGATCTAG
CTAGTTGATTCAACTCAGCTGCTCTGATTCAAACTCCTCTTCAAGCTGACTGGTTCAATCTGGCTTCTCCCAGCTTTTCCTGAATGGCTCTGCTTGGGCT
C
>NM_001081433-chr1-54926387-1-34000
TCTTCCTATATGGAACAGCAAAGCTGATAGTTGCCTGAATAATCCCATTGAGACTACAATGGGTTTCTAAAAAGTAGGATGCTTCCTCACTAATTGGGAT
CTAGCTGATGCCCTCGGCCTCTCCCCATCCAAGTGTTCTTCTTTTAGCTTCGCCTGACATGCCCCTGCATCAACTAGAGAGGCCAAACCTGGCCCGTTGG
G
>NM_001081433-chr1-54926387-1-47400
AAAGTCCATGTACATATTTTGAAAAGTTTTCAATTATCAGCTTCAGAGTTTCAGGTCTCATATGAAAGTTTTTGATCCGTTTTAAACTGACTTTTGTGTG
GGGTGAGATATCGCAGTCCAGCTTCATTCTTCTACCTGCGAACATCCAGTTTTTCTAGTACCATTACTGAAACGGCTGCCTTTCCTTCAATGTTTGTTGA
A
>NM_031179-chr1-55027478-1+0
TGGCTTTTTAAGGAAGCCGCCGGGAGCCCGCCCTGGCCCCGCCCACTCCCATAATGCCCCTCGCAGTCTCATATAGGTGGCAGTTGAAGTACGTGCTACA
GTGCGGCGCGCGCTCCCGGGTGCGCACGCTCAGAGAGCGGCCTCTGTTTCTGGCGGCGGCGAGCGGAAGTCCTTGGGAGCGCCAGTTCCGTCTGTGTGTT
C
>NM_031179-chr1-55027478-1-200
TTTGGTTTTATTAAAGACAGGCTTTGTCTGTACAGCCCTGGCTTCGGGAACTCTCTTTGTAGACCAGGCTGGCCTCGAACTGCCTCTTCTCTTCCGAGTG
CTTGAATTAACGGCACGTTACCCACCACTGGCCGGACAGGCTACAGCCCTCTTGGGAAGTAGCCATCCTCTTCCGCGTTTAGTCTTCCCCGCGGTTTCGC
T
>NM_026424-chr1-55052770-0+200
CAAAGATGATCATGGCAGCTCGGACCAGTCAGAGGGCCCTGGCGAGGGTGGCATCGGGGTGCCATCCGAAGTCGACCACCGTGACGGAAGCCCCGGCGCG
GGGGTCTGCGCGCGACGTCAGGTAGCGAGCGGAGGTTTTCCGGGCGGCGGGTTCGGGACGGGCCTGTGGCCGGGGCGCTGACCCTAGTCGGCTCCGGAGA
C
>NM_001356512-chr1-55088243-1-4000
CATTTTTGGGAGTGCTGCTAACCACAAAAAACTCAGTATTTTTTAATTACCTTGAACTGGATTTTATTCATGAATGTTGCTTGTTAGTGCACCACGTACA
CACAGGCAGGGCTTGAAGGCCCTGGAGTGGGCTACCATCCAGGTTCTGCAAGCCAAATCTGGGTCTTGGGTCCTCTGGGAGCAATGTCTCTGGCTTCCTC
C
>NM_001310585-chr1-55131245-0+40800
CTCCCTGGACGGAGAGAGGGAGCCCTCCTCAAGAGGGGCTCGGCCTCCTGCGGCTTGGGATGCATTTGTGTCCAGGCCTAGGCTCCTGCTGCTGACCTTG
TTTCTGTCTTCACCCTTCAGCAGCCGGCTGCCTTTCCTCTGAAACACAGGAGATTGTCAATCAGGGCGTGGAGCATGCGCACCTCTGCTCTGCTCACCGC
T
>NM_175439-chr1-55237177-0+200
CCCGGTTCGGCCGCGGCTGTCGCCGCTACGGTTCGTGCTCGCCGAGCGCTAGTGGCGACGCCGGGGAAGCGCGGGCCTACTTCACCACACCTATCTTCTA
CGTGAACGCCGCGCCGCACATCGGGCACCTGTACTCGGCGCTACTGGCCGACGCCCTGTGCCGCCACCGTCGTCTCCGAGTTCCCGGCTCTGCGTCCACG
C
>NM_029267-chr1-55363469-1-200
GAGTTTGCACGTGGGAACTTGTCTTCCTGTCTTCGAGCCAGCTTTCGGAAGTCCCCAGAGGCCACTCTCTGTAGTAGACCCTAGAGGTCGGCCCTCCAGG
GCAGGGAAGGCTCGCCGCTCTTGCCTTCCGCGGCGCGTTCCCCTCCGCTCGCAGTGCTCGCGTCCGTCCGTCCAGCCGTCCGTCCTGCCGCCGCTGGCAG
T
>NM_029267-chr1-55363469-1-18400
ACATTGACTGCTCTCAGGGGCACCAGAATGAGAAGGAGGTGGGAGTGGTCCTCCAGGAGAAGCTCAAGGAGAAGGTGGTGACTCGCCAGGACCTCTTCAC
CGTCATCGTGCTGTGGTGCACGTTCCACGACAAGAGCATGGTGAAAGGAGCCTGCCAGAAGATACTGAGCGACCTGCAGCGGGACTAGCTGGATCTCTGT
C
>NM_001114663-chr1-55405946-0-200
CTTTCGTCTCCTTTCTAAACTTCCTAAAATGTACTCTGAGTGCCTGTGGGTGCGCACACTGGCGCGCGCATCCTCGCCTAGTACCGGGGCCAGCTGGGCT
GGGCAGGCTCCGAGCAACAGAACACATTCCATTCTTCGCGCTCGGGCACACCCCTCCGCGGTGAGGATTGGTCGGCCCGAACCCCCTCGGTGAGCCTCGG
C
>NM_001114663-chr1-55405946-0+200
CTCCGGCGCCCACTGCCTTTTGTCTGCACAGAGCCGGCGCTCGCCTCGCGTCTCCAGTACCTCCCGCTGCTTTTCGCCTGCTTCTCCCTCCCGCTCACAT
CTTCTCCCCGCCCCCGCCGCCCGTCCGCGCCGGCCCGCTGACCTCCTGGACCACAGCCCGAGGACGCCTCTGCCGGAGCGATGTCTCCTTTCTACAAAGT
T
>NM_001114663-chr1-55405946-0+5400
ACATCCCTTCCTGGAGTTTGTGGCCCTTTGTTAGGTCCATGTTGTGTGTGGAAAAGCAGTTTGGCTGGTGTGTACTGGCTAAGGAGCTCACCTGTCAATG
TATGGAACCCATACCTCTTAGTGGTGTCAGTTTTGAAGCTCATACCTGTTTTACATTAGGCCAGTTTCTTTCCTGTGTCCCTAAAGACTGACAGAGTTGT
G
>NR_045837-chr1-55931241-0-27600
CGGGTATTTTCCGATGCAATACAATTAAATGAGAAAATCCAGGACACTGGTTAACTATTACTGTTTATAACTCTCCATTACAACACTGTGTGTTTGGGGA
TGATAGCTGGGCTTTGTAGAAACTGTGTGACTTCAGGTAAGCGTGCAGGATTACCTGGTGATACCCAGTCTTAATATCTGCAGGACGTTGAGCACGTGAC
T
>NM_001358581-chr1-56978650-1+2800
GAGAGAGAGAGAGAGAAGCAGCACAAACTTTCAGCGCTCTAAAAGAGGCAGCGCACTTTTGGAAGTGCCTCTGAGAGCCAGAGAGGCTGGGGGTAAATGC
TGGGCCTTCAGAGATCGTGGCCGAAAAGACGCAAAGCGGCGTCCTACCAGGGCTGGCGGGCCTAGGTGGTCTAAGGCTAGCACACAACCTAAGCCGACTT
G
>NM_001358581-chr1-56978650-1+1000
TGGTCCGCAGGATACACTGACTACGCGCCTTCTCTGTGGTTCCAGTAAGTGCCTAGACTTTGCGTCCTGGCTTGAACAACTCTGTGAAGTTCTAGCCTAG
CAGCGAAGTCGCAGTGAGCTCCGGCGACTGCTCCGGTTAGGGCTGCCTGGCATCCGACGGCCTGAACTCCCCTGCCCGGGCTAGGGTGGTGTGGATCGGC
C
>NR_037990-chr1-57214996-1+45000
CTGCTTCTTGGCCCTGGTGTTCCCCTGTACTGGGGCATATAAAGTTTGCAATGCCTGCTTTCTCTCTGCAAAATGTAGATAAAATGCCCGTGGAATGACT
CAAGAGGACCTGCATGGACAATCACTAATCTTCAGGAGAACTAAGAAATTCTCTTCTTCTCCTTCTTCTTCTTCTTCTTCTTCTTCTTCTTCTTCTTCTT
C
>NR_037990-chr1-57214996-1+11200
CTGTATCCAGGGAGCACTGCTGAATCTAGGGAGCACTACTGAATCCAGTTGAAGGAGATACCCCTGACTGCCTCATGCTCATCAGTTCTCCAAGGCTCCT
AAAAATCCAAGGGAACAGTGAATAGAGACAATGCTGGGATGGTGTGGCAGCAGGTCCATGTAGGCATTTGAAGCAGTCCCTGTATGGGTTAGGTTAGGTA
C
>NR_037990-chr1-57214996-1+200
CCTGTAAACCAGAGGGCTCTGGAAGCAGCAGAGAGAGGAGACCTTTTTTTCGACCTTCATGCTCACCCAAATACCAGGTCAGCTGGGGATTGAAGGATGG
CCACCATAGACGAGGTACAACATACTCCTGGGGGGAGTCTGGTAAATTCTCTTAACGCTGCATGGCCTTTGGCCTTTCAAGCCACTTTCCTTGGTGTTGG
G
>NM_028546-chr1-57377620-0+400
GTCCTCTACTTCCCTGGGGACGTGCAGGTAACGCGGGGCCAGGCCTCCCCGACACGCCCACACGGGTTCTCATACGATGGGGGTGCGGGGCGCGCCCCCG
TTCCTGCCAGAGCCCCATCCGGGGAAGGGGCCTTGGAGGGCCACGGTCTCCAGAGAGCGGCTGTCAGTCCAGGTGCCACTGGGTGGAAGGAGAGGCGCGA
C
>NM_001037742-chr1-57406674-1-49800
ATTTTGTTATTGAAGATCAGCTTTAGTCCATGGTGATCTGGTAGGATACATGGGACAATTTCAATATTTTTGTATAATTTGAGGCTTGTATTGTGACCAA
TTATGTGGTCAATTTTGGAGAACATATACAAAAATATTGAAATTGTCCCATGCATCCTATCAGATCCACTCCTTTTTAATACTGCATTTCAAGTGCTAGC
T
>NM_144882-chr1-57774861-0-800
TTTGATATTTGTAGAGGGCTGAGAGCCAGGAAGCCCCCCACCCCACTCACCCAAGGAACAGTTACTGCTCAGAGAAAGGGCGGCTAGGAAGTTACCCTTC
AAAAATAAACCTGAGAGCAGCCTGCATTTCCCTCTGCTGCCTCTGGAAGAGGTGTGCGATCTAAAGTGCGTCCATCATGAATAATGCTTGCCTTTCCTCT
C
>NM_144882-chr1-57774861-0-200
AGGGTAGGTGGAGGTTTGGAGGGGAAGGGGAGAAGGTTGGTGCGGGGCAAGCCAATGAAGTGCTGAAGCTGTATGGGGGATTCTTCTAGAAAGTAGGGTG
GGAAAGGAGCTAGGGAGGGCGTGTGGAGGGACAGGATCCGTGTCAGAACGTGCGTGTGAGCGGATACAAAACCCAGGGAGGCGTGATCGGCGGCGTGTGT
G
>NM_144882-chr1-57774861-0+0
GCAAGCCCGAGCGAGGGGCGCCGGCGGGGTGTGTGCTCCTGGTGAGTGACACGGAGGGGCGGGCGGCCGCCGGGAGGGGGCGGCTGCGCGGGCGGGAGTG
TCCCTGCGTGGGGCTGGCGGCGCGGAGTTGAGGCAGTGAAGGAATCCAGCCTGCCCAGCGGCCCAGCGGCCCTACCGCCGCTTTCCCTCAGCTCGCTCTC
C
>NM_144882-chr1-57774861-0+6000
GTGCTGGTGGTGTGAAGTGTTCAATAACAGAAGCTAAAGCACATATAGATGCCTCCTATAATCACGTGTGACGCCGAGTTCGGAACTGATCATGAAATAA
AGCACAGAATCAATCCTATACACTGTGCGACCCAGTGTGCCTCTGGTTTGTGCCCAACCCCTCAGAATGCTCAGAAGAGCCTCCTGCAAGATGAATGTCA
C
>NM_001164566-chr1-57845571-0+23800
AGTACAACTTTGGGTGTTGTTCCTCAGAAGACATCCACCTTTTGTTTTGAGACAGGCTCTCTCTGTCTCTCTCTGTCTCTCTCTCTCTGTCTGTCTGTCT
CTCTGTCTCTGTCTCTGTCTCTCTCTCTCTCTTTCTCTCTCTCTCTCTCTCACACACACACACACACACACACACACACACACTTTGTCCTGAGACTCAC
T
>NM_001164566-chr1-57845571-0+39400
ATGGGTTTTACTGTGTTTACTTACAGGAATATGGGTAAGGGGTTACTTACAGGAGCAGAAATGACTCAAAGACAGCTGCATCACCCAGCATGGGTGACAG
CTCACAGTGCTGGGAACCTGTAGCTCACTGCACAGCCTGTGACAGCTCAACAGGCTGGAGAGCGTCTTTTCCAGTGGCTCAATTGGTCTGAGCCTCTGCC
A
>NM_199007-chr1-57995974-0-200
ATTGGAAGGCAAGAATGCAGAAACTGGATGCAGACAAATAATCACACAGTGAACAACACAAAGCCCTGCGAAGGACTAGAGGTGCCTGCCAACCCTCAGA
GTGTCCCTTTATCCGTGGTGAATGGCCCTCTCTGTCAGGGCTGGTGGAAATGGCTACCAGAAGCTCAGAGAGGCAAGGAGAACCTTTTCACGCTCGCTGC
A
>NM_009676-chr1-58029969-0+40600
CATTTGGCTGCTTCAGTCCCATGTCTCTCTCTGGATTAACGTCTGACCAGATGAACAGAAGATCTGTTGTCACAACTGAGGTGGGGGTGGCGCAGGCAGG
TCTCTCTATGAAGTACACGGGCTGTCTGGGGTGTAGAGACCTAAACAAAGGTAGTAGCATGGTTTGGAAGGGGAAAGGTAAGAATGCTGGGCAGGCAGCT
G
>NM_023631-chr1-58210397-0-5400
CAGGTTTGCACAGTTCAAATCATTCACAGCAACAAAATCTTCCATATTCCTGCTAGGGTGGCTCATTAAGTCCCACATAAAACATCCATGGCTTTCCAAA
TCCAAAGTTCCAAAATCCACATTCTTCCAAACAAAAACATGGTCCGGCCTATCACAGCAATACCTAGTCCCTGGTAACAACTTCTATCTTAGTTGGAGTT
T
>NM_023631-chr1-58210397-0+9600
TGTCATCCTCCTAGGCTGAACTAACTCACCGAGTTTTCTCACCCGTTTCTCGTGATTTCAGTGTGTTCTCTTTACATAAGCCCATCACAGCCACTACCCA
GCAACAGCATGCCTGGTGCCCATCTGCTGGCTTCATGGAGCAGCCATTACCACAGTGGAAGGTGTGGGGAGCATCAAAAAGAGGGTGCACCCAGTGCAGG
T
>NM_023631-chr1-58210397-0+10200
AATGCCAAAGACTGGCTGCTCACATTTACAAGGCTTGTCAAAGAAGAGTCAGCGTTGTTTTCTTATGCTTGAGCAGGAACTTTCGCTGGGGGAGTTTCAA
GGGCAGAGTGTAGATGGAGAAAACTGAAGTTTCTGCCTTAGGACTCCTTCCCTGAAAGGTTACAGCTGTAACATGAAAGCTTCCTTGACTGTCTACTGCC
C
>NM_023631-chr1-58210397-0+25800
GAGGGGGGAGAGCAAGCAGCTCCCTAGCCAGTCAGCCTCCTAACAGGTCGTGTTCAAGGCTGAGTGAGAGACCATGTCCAAAAAGAAGCCAAGATAGGCA
GAATCTAAGGAGCAACATCCAAGGTTGATATGGGGCGGGGGGGGGGGGGGGGGGGGGGGGGCGGGCGGGTCACACTCCAGTACAAGCATCCTCACACAGA
C
>NM_001310599-chr1-58586154-1+38000
GGCACCAGATATGCACCTGGTCTACACTCATATACATCTAGTAAAAGAAAGGAAGAAAGAAAGAGGTGGAGAGAGAGGAGAGAGAGAGAGGGAAAAGAGA
GAAAAAGAAAGGAAGGAAGGAAGGAAGGAAGGAAGGAAGGAAAAGAAAAGAAAGAAAGAAAAAGAAAGCTGACAACCTGAGTTTAATCCCTGGGACCCAC
A
>NR_045007-chr1-58652641-0-15200
GAAACCCTAGAGTCAGAAGGCGGAAGGAAGTAATCTCAGGAAGTAGAGGGAGAGAGGGATCTGGGAGGGAGAGAGGAGGGGGAGAGGAAAAGGGGGTCCG
GTTCAGATATGGGAGTAGATGGGGGAGATTTTCAAAGGAAGTATGTAGCGGTGGGTGAGGGGGACCTGGGCATAGCCACTAGAAAGTTCCAGATGCCAGG
G
>NR_045007-chr1-58652641-0-10200
CTCAGGGCTATTGGGGCTCCCCCTGCCGATCCAAATAGTCTACAGCCCCTACAGTATTGGCCTTTTTCCTCTTCTGACCTCTATAACTGGAAAGCTAATC
ATCCCCCTTTTTCAGAAAACCCTGCAGGACTCACTGGGTTGGTTGAATCATTAATGTATTCACACCAGCCGACCTGGGATGACTGCCATCAGCTTCTGCA
G
>NR_045007-chr1-58652641-0-400
ATACCTGGTAATTGTTCCGGTTATCTCTCAAGACAATTTCTAGGAGCCCCTAACAATAGCACATTCTTTGAATGAACACTCTTTGAACCCAGGAAGCGGG
TGGGTAGAGGAATGTCGCTGTTTTATGATTAGCATACCTTGGAGCATTGAGTCACAGAGATCACATTCCCAAGCCTTGGCCTAAAGGCCTAGAATTTTGC
T
>NR_045007-chr1-58652641-0+200
CCCGGGACCCTAAGTCCCCGGCCACTGTGCCGTGCGCATACTTGCCCGGCCCCGGAGGTCGCTGTGAGTGCCGCGAAGGCACACAGGGGATGGCGGGCGG
AGCCCGGGAGGGCGCGGAGGACTGTAGCTCCTTTCTTTACTGGCTTTGCTGGCTGGGTAAGAACCAGGGCTCAGGGCGACCACAGGTGGCATCAACTCCC
C
>NM_175370-chr1-58695989-1+600
GGGAACACACACACGTGCCCACACGCACATACATCCACACACATATCCTCACATGTCTAAACATACACACACACACACACTCACACACGCACACACACAC
ACACACACACACACACACGCACACACACACGCCCGAATGCACATACATCTGCACACGTGCCCGCACGCACATATATCAGCACACACATCCACACATGTAT
G
>NM_001277926-chr1-58802502-0+25600
GTTACTCGGCCACAGGGCCGAGCCAGAAGCCGGAGAGAGCAAGTTGTGCAGTTCAACAATACATGGGACCCAGCAGGGCCAAGGAGAAAAGGTGGCCCAG
GGTCACATTTCCCTACTTCTGCTGCCCTTGAAACACGGCGTGTTCGCCCCCTCTCACTCCATCCCGGTGTGTATTATGTGTCTTTATGAGTAGGTTGTAT
G
>NM_172406-chr1-58973482-1+27400
TGATCTGCATGACCTGCTGTGATGAAACCCCAGCCTCCCTATGCAGCCTGGTGACCCTGAGACAGAGTGACTTAAGTCAGTTCATCCTTGTCTCCTCTCA
CATTAGCAAAGTCTGCCTTCTGTGCAGTTCTTTGTGCCTGCCTCCCATATATCCACTGAACCCCTGTGAGCAGGACTTGTAAGCTAGCTCACTGACTTGT
G
>NM_172406-chr1-58973482-1+200
GAGCGCCTGCCAGTTCCTGCCACGCCCGGGGGGGTTAGCTCGGTGGCGGCGGCGGCTGCTTCAGATGCTGCTCTCAGGCTGCCGCGCATTAGGGGCTTCT
TCCTGAGCGAGTGTGGGCGGAAGAGCGAGGACGCCGGGCCATTCCCGTGAGTAAGCTCCCGCGTGCGATTCGAACTTGCCCTTGTCAACTTCTCTCAAAG
G
>NM_172656-chr1-58973522-0+400
GAGAGTCGCTGGCCTTGGTCACCGCCTAGGTAATGAGGGGAGGCAGGCCAGCACGGGATGGTGTGGGGACCCGGGGAGCGACAGGGAACGCAGGTCGGTA
GGTGCACAGCGGAAGGCTACAAGGCCAGTCCTCGCCTCCGCTCCTTACCGGAGTTGACACGGCCGGCCGAGCAGCCGCTGGAGTCTGCGGGACGCCGGCT
C
>NM_175200-chr1-59094900-1-800
TAGAGAGGTGGGAGTGGAGAATCTAGGAAAGTTCTGTAGGTGAGGTTGGATGTGAGCAGGAACTGTGTGCAGTGGAAGTTTTCTAGTGCTAGGGGTTAAC
TAAAGACCAACTAAATTGACTTTGGAGCAGGCTCTTGCCTAAAAGAAGACAACATTTCAAATATTATAGCAGTGAATAATAGCTCTGAGGTAAGAAAATA
T
>NM_001033449-chr1-59120096-1+0
CCGGGGCTGTACATCAGGGCGGGCCCCGCAAAAGGCGATCAGGTCCACCCAACATCCGGGCGCCCTAGTCAGCGTTGCCATGGCGACGCCTCCGGGCGGC
TCTCGGTCAGAGAGGAGGATGTTCCGGTGGGGAGTTTGAATACGAGTCTGGTCCCGCCGTGCCCACCCCCACGCAAACCACGATGACCTCCCGGGAAACT
G
>NM_001033449-chr1-59120096-1-8200
CAGAGGAAGGGAGAGGGGGAGGGAGAGAAGGAGAGGGAGAGGAGGGGGGGAGTCACTAGCCATGTGAGGTCTCAGGTGGAGTGACCATTGGCTGCTTCCC
CAGGCAGGAGATTAGAAATGTAGATGCAGGGTGTTGAGCAAGGAGAAGGTAAAGAGGCAACTAAGCTGAGGGCAGTGTTGAGCTAAGAGTAAAGGAAAAG
T
>NM_001164682-chr1-59163389-1-7200
AATTCAACCACAGGGGTCAGCAGCTTCTGCCCATAGGTCGGGTGCTAATATTTGCTTCTGACTCTTTCAACTGCCTTTGGGTCTTCCAGAGGACCTAGAA
TCTTATGGCTTGTTTTCGATTTTCACTTAGGTTCTTGTTTCCTGAGCTTCCTGAGGAGGGCAGCACAATTCCTCTTTCTGCTCCTCTGCCCACTGGAAGG
A
>NM_001159948-chr1-59237093-1+13400
TGCACGCACTATACTACCCGAGCTGCCTTCCCAGCGCTACATGTGAGCTTTATACTGTTGCTCTGACACATTGCTTCCAACTCTGTGGCCTACAGCGTTG
CTTACTACCATACAGTCCCGTAAGCCAAACATCTGCTATGGGCTTAACCATGCCAGGAAAGCTTCTTTGACTGTCTTTTTCTGCAGGTTTTCCCCCAGGT
A
>NM_001033373-chr1-59256906-0-4000
TACATCCCGCTCACTGCCCCCCTCTCGGTACCCCCTCCCACAATCCTTTTCTAGTCCCCGGTCTCCTTCTCCTGGGGGGGGGGGGGGGACCGGCAGTGCC
CAGTGAGTAGTCTTCTTATGTGCTGCCACACCTGGCTTTTAACCTGGCTGGCCACCTGGTGATGACGAAAGCTGTTGCTGGGTAGCTGTTGGGAGGAGCC
T
>NM_001356389-chr1-59256906-0+5200
AGATCTGCCTGCCTCTGTTTAGCACAGACAATAAGATAGCTGGGTGGGACCCCATCTTGAAATGACCATTTCTACCACACCTGAGTGTAACCCTGCTCTG
TCCCAGGCCAACCCTGAATCCAGGAATCTGCCTTTGTAAGCATAAAGGGAAAATCTTAGCTGGTTGGGATCTCCTGTGGTCACCACTCCCTAAGTCTCTT
T
>NM_001356389-chr1-59256906-0+35000
ACTGCTCTGGGCTGCCAGCCTCACTGTTCTGCAGGCTCGACTTCAAAGGCCTTCAGAGCCAGGCTGTGCTCCTAATGATGCCTTCCAGCTTGTGTTTCCC
AGGCAGTAGGGGACCTTCTACCCATCAATTTGAAACCTTGTTTTACTATAGAATATTTAACACACACACACACACACACACACACATGTATGGGTCATTT
T
>NM_008057-chr1-59482147-0-24600
TATACAACTTTGTGGCTACAAAGAGAAAAATGAGGCCCTACTGAACTAAGAGAGGGGCTTCTGGGAAACCTCTCAGATTATGAGAGAAGAGTAACTAAGA
GGTAACTTGCCAGAAAGTTCTTCCATATAAATAGCAAGATCTTAACTGCCCACTGAATTGCCAAGCATGGGGCTGAAGTAATGAATACCTCAGATTCACT
A
>NM_001357842-chr1-59524294-0-600
CCACAAGCAGCTTGTTATCCTTGGAAACTGAGTCCTAACCAGCAAAATGGCCTTTGAACTTCCTGTCCCTTCTCCAGCTTGTGCGCTGTGAGTGTAACCA
TCAAAGAGAAGCAAGTGGCTAAGTTCATAACAGGGTGGCAAGCCATAATCATTATGCAAGACAGTCACACCTTGCAAGACACTTAACATCCTAGGCCCCT
A
>NM_018868-chr1-59685006-0-6600
CTCTTGCCTCTTGCTCTCTTGCTCCCTCTTGCCACCCCTTCCCAATTCCCTTTCTCCCTCACTCCACATGGTCATGGCAGGCCTCTATTTCTCTTTTTTT
TGGGGGGCGGGGTAGGTGGGAGGTGAGACAGGGTTTCTCTGTTTAGCCCTGGCTGTCCTGGAACTCACTCTGTAGACCAGGCTGGCCTCGTACTCAGAAA
T
>NM_007561-chr1-59764279-0-18800
CCAACTCATTTATTTTTTGTGTATGTTTGCGAGCGTCTAGAGGTCAGAGGTGAGCATGGGGTGTCCTTAGACTTTTTGTTTTTTGTTGTTTTTTGTTTTT
GTTTTTGTTTTTCGAGACAGGGTTTCTCTGTATAGCCCTAGCTGTCCTGGAGCTCACTTTGTAGGCCAGGTTGGCCTTGAACTCAGAAATCTGCCTGCCT
C
>NM_007561-chr1-59764279-0-600
GCTTGGAACCGCTGGAGGTGCTTCCCGGAGGGGCTCGGGGTGTTTCGCAAGCTCAGCTGCCCACCCCCTTCCTCGGCCACCTACGTCCGTCTTCCCGCCG
CCCCCCGCCCTCGGCCCGCGACGCCCGAGCTCCGCCCGGAGCCCAGAGCTGCGGAGAACGAGGCGGCGGCGGCGGCGGCGGCTTTCTCCAGAGGGGCTGT
G
>NM_007561-chr1-59764279-0-400
GATTCGCTCCCGCAAGCCATCGACGGGAGGAGACCCGGTTTTCATGGTGGAATTTACTTCAGGCAAGAGCGAGGGGCTGGAGTAGCCGAGAGCGAGGCCG
CGGGCGGAGCGCCCTCGAAGGGCCAGCCCCGCACCTCCCCGCGTGTCGCTCGCCCGGGCTCGCCGCGTCGCCGCGACCCTCCCCTCCCCCGCGCCCCGAG
G
>NM_007561-chr1-59764279-0+1000
TAAAAATGTTACCTGAAAAAAAATGTTACCTGATGAATAGAGTAAACGTTGAGGAAGTCACTGTGTGAGAATCTTGATAACAGTGTATACTAACACAGTT
GATGTCATCATTAATATTGTTTTGCTCCCAAGAATCTTAACTATTCTCTGTCTCTTTATCCTGGATATTCTTAACTTTGTATCCCTTTGGAATTACTGTT
G
>NM_001037725-chr1-59913006-0+600
TCCACGCGCGGTACCAGCCCCACGCGCGGCACGGCGCCTGGGGCCCGAAGCAGTCCTCCGCGCCCGCAGCCGCCACCGCCCCTGCTGGGCACCGTGTCGT
CGCCCAGTTCGTCGCCCACCCACCTGTGGCCGAGCGAGGTGATTGCGGCCCCACCCTCCGCCCGCGTCCGCCACCGGAGGAGGTCCCCAGAGCAGGGCCG
A
>NM_001357296-chr1-60043122-1+30600
TGGAGGCAGGAGCTGAGCAGAGGCCACAGAGGAGTGCTGCCTGCCTCCTGCCTGCCTGCCTCCTGCCTGCCTTCTGCCTCCTGCCTCCTGCCTCCTGCCT
GCCTGCCTGCCTGCCTGCCTGCCTGCCTGCCTGCCTGCCTGCCTGCCTGCCTGCCTGCCTGCCTCCTGCCTGCCTGCCTGCTGGTGGTTTGTTCTTTGTG
G
>NM_001357296-chr1-60043122-1+13800
TGAACCCAGGGCCTCATATGTGCAGACAACACTCTGATGCCGAGTGCTAGACTTTTTTATGGCCCAGGAGGCTTTGTGTTTAAAAAGAAGTCTGTGTGTC
GTTTTAAATAACACAGTCATGCTCTAGCATTGGTGCTGCTAGGCCAGGTCTCCTTACTCTCACTCCTCTCTGTGATGTTTAGCGTGCTGGGTTTTGCTTG
C
>NM_173444-chr1-60180599-0-19000
CTGAATGACATATTGTTTTTGAATGGACATATAGGGTGGGATTATGGCTGCTTTTTCAGAGAGCCAGCTTCAATTTCCAGCACCCATGAGATGACTCACA
ACTGTCTGGAACTTAGTTCCCAAAGATCTGGTACATTCTTCTGGTCTCCAAAAGTTTCCAGACAGACAAAACTCCCAGACATACCAAATGAGAAAATAAC
T
>NM_173444-chr1-60180599-0-200
CCACCTAGCAGGGGCGGGGAGCGACGTCAGCACGTCGGCCCTCACGTCCAGCTGGGTGACTACTGACCGGAATGCCCAGGCTGGCTCCGACCGCTTTCAG
AGCCTGAGCGAGGGCACTGCGGCTGCGCAGGCATGCCGGGGGAGGGGCTTCGGGGCTGAGCGGCCCTCGAGGAGCGGCTGCCGGAGGGCCGGGTAAATCC
C
>NM_173444-chr1-60180599-0+29000
GGCAGTCCAAAACATCATAACACATTCCAGTATTGACTCTCAGTAGTCTACAATTCACAATCTCCTCTAATTGTTTCTTAATCAGATATGAGCAAAACTC
AGGTGCAGTCACAGCAAGGAAACATCCCTCTTCAGCTGTGACCCTGTGATAGACACTTCCAAAGCACGCTGGTGCCTCAGGCATGGGGTGTAGACGAAAG
G
>NM_030013-chr1-60343300-0+200
CATCTTCGCCGTGACGTTCCTGCTGGCGCTGGTGGGAGCGGTGCTGTACCTCTACCCGGTAACTCCCAACTCGGGTTTCGGGGGTGCGCCTGCGCCGCGA
GGACCTGGGCGGGCGGTCGGCCGGGAGCGCTTGCGGAAGAGCCACGTGGCTCCGCCCCGGCGTGCGTTCCCCGTGCGCATGAGTGCTGTGGTCGCTGAGC
T
>NM_198127-chr1-60409619-0-18600
CTGTGAGAATTCTCCTCTGTACTTGTCAGTCTCTGGTAGAGCCTCTCAGGAGACAGCTATATCAGGCTCCTGTCAGCAACCATTTCTTGGCATCCACAAT
AGTGTCTGGGTTTGGTGATGTATATGCAGTGGATCCCCAGGTGGGGCAGTCTCTGGATGGCTGTGCCTTCAGTCTTTGCTATAACACAAACTTGGTTGTA
C
>NM_001045513-chr1-60566765-1-14000
TTTACTACAAACTGTCTTATATCCTTCTTATAATAAAACTGGTTGTAACTTGGCTGAGTCATATTTTGGAATAAACAGTTTAGCTTTTCCACCAACAGTC
ACGAATGGAATTTATCCCCACCTTCTCTGTGTGTGTGTGTGTGTCTGTCTGTCTGTCTGTGTCTTTCTTTGTGTCTCTGTCTGCCTATCTCTGTCTCCCT
C
>NM_007642-chr1-60746388-0-20800
GGCTGCTGAAGCACACTCACTCTATCCCGTGCAATGAGTCTAGCCTCGTGAGATGTAAGAGCTGAGTGGCCAGCGACCTATTGCCTAAGCATAGATAACC
ATATATCAGGGGAAGCTCCATGTTCTAGTCCTGCAAGCGCCTGGGCAATAACCACCTTGTCTCTCCTAGTTTAGGCCTTAAGCTTACAGACCAATCAAAG
A
>NM_001281976-chr1-60909025-0+11000
GGTCTCTGGGACTTCATGCTGTCACAGATGCTCTTGCGTTAACTGTATATAGTTGTCATCTGGGGCACTTGGAAGTGCAGATGGTGTGCTTCAGACTCTG
AGCTTCCCATTCACCAGGGAACAGGCCCAGGGCCTTCAAGTGTTCTCCCAGGTGTCTGAGTCATATTCCCTGAAACTGTCCCACTTGGTATCCTCCCATC
A
>NR_040483-chr1-61378432-0-40400
CATCAGATTCCCTGGGATTGGAATTCTAGATGGTGGGAAGCCACCATGTAGGAACGAGGAGTGGGAGCAGCCTCCTCTGGAAGAGCAGCCAGCGCTCTTA
CGCCACACTGACGGGCCTCTCAAGCCTCTGCTCTTTCTTTAGCAGAGGTGCTTTTCACAGCCAGTCACGGACCTCAGCTCAGCTCTTAGCATTCTCCATG
A
>NR_040483-chr1-61378432-0-400
TGTTAAAATGTAGATGCTGATTCATGGATGTGGGTGGAGACTGAGAGTCTGCAACGTAGGCCAGTTTGCAGGTGACTGCAGTGCTGCTGCGTTTTCCATG
GGCCTCATTTTTAAAAAGTGAGCACCTGTGTCGAGGTGAAAGGTGCAGGCGTATACAGATGTGCATGATCTAATCCCTACACTCAGATACAGATGTGCAT
G
>NM_001081050-chr1-61638824-0+42600
TGTACATTCACATGGAATAAGTAGGGCAGCATTCGGGTGGCTTCTGATTAGGCTATGGAGGGTAAGTCATGAATTGTCAGAGGCAAAGTGGTTTGGAAAT
AATCAAAGAGTGGAAGGAAGTGGAACTTAACCTTGACAGCAGATGGGGACTAAGACATGTGTGGGTATAGATGTTAGGGTAGATGATTTGTGAGGAGATT
G
>NR_151537-chr1-62136109-1+37000
TGAGAGTTTGTCCATCCTCAGAATGTGGCTGATGATGAATATGATTTATTGAATGGGTGTAAATCAAGATACATGCTTGTGGTTTAAGTCATACATCATG
TCAAGACTTCTTTACTATCAGGGAAATTATCATGTTGATATAAAAATCATTAGTGTTTCATTGCTTTCATCTTAAACAGAATTTCCCTGTCTTCTTTGCA
T
>NR_151537-chr1-62136109-1+21600
GCTTGCAAGACCAAGGGTCCTCTCTTCCCAACGATGGCCGACTAGGCCATCTTCTGATACATATGCAGCTAGAGACACAAGTTCTGGGGGTACTGGTTAG
TTCATATTGTTGTTCCACCTATAGGGTTGCAGACCTCTCAGCTCCTTAGGTACTTTCTCTAGCTCCTCCATTGGGGGCCCTGTGTTCCATCCTATAGATG
A
>NR_151537-chr1-62136109-1-38600
AAGTGTCCATCACAGATAAGATGTGATCTGTACACTGGAAACATGAACAGGTTTAGTAATAGATGACATTTATTCATACAGTGAACTGTGGTAGAGTCAC
AGGACACACCAACAGGTGTGAGCACTATTTGGCACCCAGAGCATGTTAGCAGCTGTGCTTGGGTCGTTCTTCCATCAATCCTACAAGCTACATGGTGTTT
T
>NM_010939-chr1-62703317-0-12800
TCTGTGTGTCTGTGTGTCTGTGTGTCTGTGTGTCTGTGTGTGTCTGTGTCTGTGTGTCTGTCTGTCTGTCTGTCTGTCTGTGTCTGTGTGTGTCTGTGTG
TCTGTTCTGTACTTTGTCTTTGCCTTGACTTCAGTGGGTAAGGCTCATCATTGGCTCGGTGTTTCAGATCCCTGTGCACCTCCAACGCTGAGTCCTCTGA
T
>NM_010939-chr1-62703317-0-200
TCCGCGGAGTTTCCCTCCGGCAGAGGCAGCGCGCCCTGAAGGGAGGGCGCTCCTTGCTCCGGGTGTGACACACCCGCAGCCCCGCACGAAGGTGCGTGGG
GCGGGAGGGAGGTGCGGACTGGGAGAGGGGCGGCAGGGTTGCGTGGCACCTTAACTTTGATCGCGCGGCCGCGGGGCTGCGAGCCACCGCCGCCCCGCCC
G
>NM_010939-chr1-62703317-0+0
GAGCTGGGTGCCGCGGTCCTCGGCTCTGCGCCGCGCGTCTCCGCGGCTGCCTCTTTAATCAGGAACACAGAAGGGGCGGGCCCTGAGCGGGCGCGTAATC
GGATCGCTCTGCCGCGGCTCTGACATCCACATGCTGCTCGGCCTGAAAAGGCGAGGGGGGAGCCGGAGGGGAGGCAGAGGAGGCGAGCAAGGCACCAGCC
T
>NM_001077407-chr1-62703317-0+200
TGCAGCCCGCCCCCGGCACATCCTCTGAAGCACAGACACTCGGCCGGGCGCTGGGCGAGGTGGAGGTGAGGGCGGGCGCCAGCGAACTCGGAGAGCCGCT
CGCACACTCGCGGGCGATCCCAGCCGCCGCACCCGCAGCAACACCAGCAGCACCGGCCGCAGCAGCTTCCTGCCTCGCACTCCCCTCCAGAGACTGGCCA
A
>NM_001077407-chr1-62703317-0+1000
CCTCTTACCTGGGTTTTCTTAGCTCTGTACTTTTCAGGACACGAAGTGAGAAGCCAGCAAGGTAAGCCCTTCAAAGTTTTTCTATTCATTTTTACACGGT
TTCCCCTTTAAAGGCGACAGCTAATGGAGAGAAGCCACTGAGAAGCGCTCATGAGGAGGCTCCCTCAATACTCAATCATTTAAAGGGAGATCTCAGCGGC
C
>NR_040601-chr1-62794732-1+400
GCATCTGTTTGTGGACCCACCTTTGCTCACCACGCAGGCAGGGCCCCCGGCTACCTTTCTTCTCTCCACCCCCACACCCCCACCAGACTTAGAGCTCCTG
AAGCAGAGGAAGCCAAGACTCAGCCTCCACCGAGGAGGACATGCAGTGAAGGTGCCCTGTAAATGCCTTATGAAGCAACTGCTGACCCGAGGCCCACACC
C
>NR_040601-chr1-62794732-1-10200
TGGGAAACAGACACACACACACAGAGACACACACACACGAAGTGGTGAAGGACAGGATGCACCGTTCAGAAGCACACCCTCATTAACCCACTTTCTCCAA
CCACATCCCACATTCTAATAGCCTGCTCAGTATTCCTTACCAATGGCTTAACCCATTGATGAAGTCAGTATCCTCCTGACTGTCATCTCTCCCTTCAACT
C
>NM_001081436-chr1-63114267-1+39800
CCTTCACCCCACACTTTCCAGGTCAGACGACGACGACATGGAGAGCAGGAGCTCCAGGGTGACCCAACTTTGCACTTACTTTCAGCAGAAATACAAGCAC
CTCTGCCGCCTGGAGCGGGCAGAGTCTCGACAAAAGAAGTGCCGGCATACATTTAGGAAGGCACTGCTGCAGGCTGCCAGTAAGGAACCCGAATGCACTG
G
>NM_001081436-chr1-63114267-1+17200
GCAACCATTCTCCTCCCTTTCTCCTTCCTCCCCCCCCCCCCCTGCCTCGCCTCGCCTCCCCTCCCCTCCCCTTTCTTCTCTTCTCTTCTCTTCTCTTTCT
TTTTTTCTTTCTCTGGGAGCCCTCTTGGTCCCTGTTGATGGACCTCTGGAGGGCTCTGTGGCCCCAGCTTCTGAGCCACGTAGTGCAGCTCCAACTCTGG
A
>NM_001081436-chr1-63114267-1+600
CGGCCTGGCCGGGGCGGGGCGGGCGGCCTGGCGGGCGTGGGGTGGAGGGGCGGCGAGGAGTCAGGTGCAGCCGCGGCCCGGAAAGTTTCCTTTTAGGCCC
GAATTGGAGGCCGCCTTCTCTCCGGGGAGCCCCGGTCCTAGCGCCCGGGACCCCCGAGGGCTTCGGGGGGCGAGCACTCGGCTGGCTCGAAACTCTTTGC
C
>NM_001081436-chr1-63114267-1+400
GCGGGCGGGCGGGCTGCATCCTGCGCCGGCCCCAAGCTCTCCCGCGGGACGGAGGGCTGGGCGGCGGGGACCGGGGCGACGGGGCCTCGGAGTGGGGACC
GTGCGGCAGCACCCCGTCCCCGGGCATCGCGCAGACGGGGCCCCCCGGATTCCGGTAACTGTTGGGTTTGTTTATCCCCCCCGCTCCACGGCGCTCTGGG
C
>NR_028558-chr1-63179023-0-1000
ACCGGGTTAAAGTTGGCTTTAGCATTGCTGACCTAGTGTGAGCTGAATTTCTTTGTGACCTTACAAGGCCAAGAGACTGAAGTCCTCCATTTTCTCACAG
AACAGGTAGAACATGGACAACCGCAGTTCACCTTTCCCACACCTCTCTGATCATGTGCTTTGGACCTGGGGGGGCCACCGCTGGGGTGTGAGGGTAGCTC
G
>NR_028558-chr1-63179023-0+2600
CGAACACAAAATGGTAGGCATGTTTCATAAAGGGGCAAGAGGTCTGGCCCCTCCCTTTGGTTCTGAACCAGCCTAGTTTTGCTTTGGCCAGTTCAATATA
GTGGAAGCAATGCTGTGTGACATAACCTGTCAGAGGATTGTGGATGTGACTCAGTGGCAGACCTCATGCTGCCTGCAGTTTGGAAGTCTGGTGACCCTGG
C
>NM_146250-chr1-63214281-1-1800
ACAGGTAAAGGTGGACGGTGATCCAAGTGGGTTCTGGAAATATGGTGGCTGTTGCCTTGGCAACAGGTGTGCAGGATCCACCTATATGATGTCATGGGTT
TCAGAGGTCCTGATACCAACAGACCCTGTCTCAAAAACCAAAATTAATGAACAAATGAGGGCTGGGAAGATAGCTCAGTGGTCAAGCATTTGCTGTGCAC
A
>NM_001267872-chr1-63273269-0-16200
TCTCCTAGGGAGGTGGTACCAGGATGAGGCTGCATAAGGCAGTGGACTGTATCTGTCACCTTGAGAGACTGGGACATCTGGCAATTGCACAAAAGGCTCA
GCTGAGACTGAAAGGTGAAAGTAACCGTCGATCGCAGCTTTGTAGCAGGGGATATAAAATCCACTTGCAGCTCTCCTCGAACAGCTCAGAGAATGCTAAG
C
>NM_028673-chr1-63273269-0+600
CTGCGCGCTCGGTCCCCGGCCTTCCCCGCCGCGGAGTTTTGCTGGGGACCGTCGATGCTGGGTCGTGTGAGTGTGTGCGTGTTACCGATCGCTTTGCTGC
CGTCGTGCAACAGTTGTGTAGAGCTGGTCAGAGACGCCATCGTCGTCTTTACTTGCTCCCAAGAAGGCCCTTTCCAGGTTCTACGGTTTTCTGACGACAG
T
>NM_028673-chr1-63273269-0+20200
GGGAAGGGGTATTAGATTGGTATGGGGGCAGTAAAGGGATTTCTAGGTACTTATATTCATGGATAGATGGTTATGGATGTGTTTATTCAGTGATGGTTTG
TGTGTTTTATGTGACACATATGTTGAAAAATTTTTAAGAAAGCCCTGTGGGGCGTGTATAATGTGGTGGCTCCTGCAGCGTATACAGTTGGTTCTCCATT
C
>NM_011780-chr1-63445891-0-25200
GAGAGGACCAGTAAAGGCAAAGACAAGGCATATGCATAACTAAATATTCCTGTCAGGGTGTGGTCCCCCCATCATTTACCTATTATTAACATGGTATTGT
ATCTAGTTCTGGTTTGCCGTCTGTCCTGCAAGTCGTCAGCACGTGTAAGATCTCTTCCTGGGGAATAAACATCCTTCCTGTTTATCACTAGGGCCCCAGC
C
>NM_011780-chr1-63445891-0+7200
TACTTGACTAGATCATCAGGAGTGGTAATTGTAGTCTTGAGTTTTGCCATTGTGGGAGTCGCTAAACCTATGCTTATACTATTTAAACTTGCAAAAACAC
CTCTATAGTGGCCCCCCTGCTTCATTTGCAAATTTTCTTTTAGGCATTTCAGTCTTGTGAGTAAGGAGAAGGACGCAGACAGTGCATTAGGTATGTGAGA
G
>NM_001081658-chr1-63686927-1+24000
AAACCCCCCAGACTAGCTAACAAGTCACAAGGGGCCCGGAAGGGAAGGAGGTCAGAGCCCCAGGGCTTCTCATTGGCCCATTTGGTCCCTTTCTCTTCTT
GTATTTCCTGATCTTCACCAGTTTAGATGTGAAACACGTTTCTCATGGGCTGAAACAGGTCTGCTGAGTCCACTAGAAATCTTCAAATCAAGTTTGAAGT
T
>NM_001081658-chr1-63686927-1-9800
GAACCACATACATTAGTCACATTCAAACAATGCTACCAAACCAACTTTTGTACACACCCAAAAATCTTGTAATGAGTTCTCAGTATGTGCTGTGTCCTGC
TTTCACTTGTATTGCTGTGATGAGACACTATAATCAAGGCCACGTACAAAAGAAAGCATTTCTTTAGGGTGTGACCATAATAGTAGAGAGTATGACAATA
G
>NM_029696-chr1-63730318-1+18400
GTTACATGCAGATTCATGGGACAGCTATGGAAACCAGGCACACATTACACATAAGGCTTGGGGAAAAGAGGCCACATTAGCTCCTGGATAGGGAGGCATG
GAGGACGGTCAGAACTCAGACATGTGTGTGCTCAGGTCTGAATGAGTGCCCCAGTCCCAGTCAAATGCCAGTTCAGAAACTTAGCTCCACTGCTATCCGA
A
>NM_001256158-chr1-63769267-1+4800
GGCTCCATTTTACCACATGCAGATCAGACACTGGAAGATTATGCCCCAGTTTCCTGCGGGCAATAGTCCAAATAGGAGAATCAAAATAGCTGTGCAACCA
TCAAAATCTGTCCCAGAATTCCCCCCCACCCACCCACTGAAGCCGATAACGATGACTACATCATAGGGTCGTTGTGAGAATCAAATCTCTTAATGTAGTG
C
>NM_001256158-chr1-63769267-1-23800
ATATAAATATCTGCATCTGACTCTTTCAGCTGCTTGATGGGCCTCTCAGAAGGCAGCCATGCTAGGCTTTGGTCTGCAAGCATTCCACAGCATCAGTAAC
AGTATCAGGCCCAGGGTCCTCCCCTTGAGTTGGATTCCAATTTCAGGCTGGTCAACGGACCTCCTTTCTCTCCTGTTCTCCATTTTTGTCCCCGCAGTTC
C
>NR_027824-chr1-63964727-0-1000
TTATCATTGGGGCAGGTTTACAGTTCAGAGGTTCAGTCCATTATCATCATGGTAAGAAGCATGGCAGCACACAGGCAGACATGGGGCTGAAGAAGGAGCT
GAAAGTTCTACAACTTGATCCACAGGCAGCAGAAGGAGACTGTGAGCCACAGTGGGTGGAGATGGAGAATACGAGACCTCAAAGCCCACCCTCACAGTGA
C
>NR_027824-chr1-63964727-0+3400
CTCACGGTTGACTCATCACCCCTCTCACTGCAGCTCCTACTCCCTGCCTGCCTCACTCTACCCTGTTTCTGCAGCCAGAAGCTGATCCGGGGTCACCTTT
TGATTAGATCCCAGAATCTTCCCCACCAAAGCTTCCCCGCATCATACGAAGAACATATGGCTCGAGATTGTGTGCTCTTGACTGCGCTGTCACCCGGTAC
T
>NR_105864-chr1-64042501-1-16000
TGACAAAATGCTGATAAGGGTGACCTGCAGTTTTGCCTATCCACGCTCCTCTCCAGTAGCCAGTAGTACTATTCTGTACACCAAACTTGAGACCTCGAAC
CTATTGGAGAGGAGAGCTTTTAGTCTTTGCAGGTTACGTTCCTTCGCTTCTTCATGTTTTAAAAGCACTACTCTATGAGTACATCTAAGTAGCTATGGCG
T
>NM_033563-chr1-64121389-1-800
CTCTGCCATTGTGAGGCACTTCCTCTCTGGCACTTCATTTCGGCACCCTGTGGGGAATTCGGAACTGGCTTTTGGGCTTTAGTCTGGGGTACGTGACGCT
GTCCTGAGCCTGGGCTCTCCCTTGCTACCCTTCTTCCCCATGCTTGGCGGAAGGCCGAGTGCAAAGAGCTCCTTGCCCCCGACCGCTGCGCCGCCGCTCT
A
>NM_001037726-chr1-64532804-0+25800
TATCCATGCCAGCAGCTCATGCAACATCATCTGCTCCCACTGTAACCTTAGTGCAGCTGCCCAATGGGCAGACAGTCCAGGTCCATGGCGTTATCCAGGC
GGCCCAGCCATCAGTTATCCAGTCTCCACAAGTCCAAACAGTTCAGGTATGTGTATAAAAGTTTTGTATGTACTTTAATAACTTGTTTATAGCCATTTCT
G
>NM_025964-chr1-64617168-1+600
TTCTAGGCGTTTCCTCCTCAGAGTTATTAGTTGACACCAATTCAGAGCCAATTTTCACTTCCCTCAAGTCTCGGAGGAAAAGCTGTTGAAGAAATTGGAT
GCACCTCAGTCTATTTCTTAGTTTGAACTTGTAATAACGTCAACAGCTTTTCCAAGTTACTTAAGTAAGATACAGCACTCAACTTCTGACTCTGGTGACA
C
>NM_001042659-chr1-64737750-1+2600
GGCATCTTCACCCTGCTCTACACGGTGCCAGCCAGCATCGTGGTGGCCTGCTACCTGTATGAGCAGCACTACCGGGAGAGCTGGGAGGCAGCCCTCACCT
GCGCGTGTCCGGGACCGGACGCTGGCCAGCCACGCGCCAAACCCGAGTACTGGGTGCTCATGCTCAAGTACTTCATGTGCCTGGTGGTGGGCATCACGTC
G
>NM_001042659-chr1-64737750-1+0
GGGACGGCCCAGCTCGGGGCAGGGCGGGAGGGGGCGGGAGGGGCGGTCCCGGGGCGGGGCCTCCCGGCGGGCATTAGAGGCAGGTGACCCGGGCGGGGCG
GGAGAGGGCAGTCAGCCTGCGGCCGCGACTTGTCCTCTGCCGTCGCGCACAGCTCGGAGCTCCCTGGAGGTGGGCGAAAGAGTGCGAGAGCGCGGGGGAG
G
>NM_022721-chr1-64737750-1-1800
CTACTTGGGATCTCTAAGCAAAAGTCAGATTTTTGTTGTTAAGGAAGGTTGACAGAGCAGTAAGACAGTAATGGTCTAGGCAGAACCAAGTGGAACAACC
CAAGGTTCCTGGGTGAATTCCAGTGTGAGTAGTTTACATTCTCCAACTTCCAAATAATTTTTATTATTAGCCAACACTTGTCCATCGCAGCAACATACAC
A
>NM_001039493-chr1-64956824-1+200
TGGTCGGCAGCTGGAGCGCAGTCGCTGGCGGTGAGGAGGGCGGGCTGCCCGGGTCGGGGTCCTGCCGGGGGTCGGCTGCAGGCCGCAGGGGAGAAGGGAC
CAGAGCCGCGGTGAGCATCCTCCTCACGGCGGCCTTGGGCGGGGAGGGGGACGGGATGACGCATCCCCGGAGCTCCCCGGGGTCGCCGGGGTTCTTCCCA
C
>NM_001039493-chr1-64956824-1-8400
TGTCGCTCTGTGAGGGATATAAAGGGCAGAGTCCTTCCCCCACCTGATAGTCAATCAACTGATGTGCCAAAAAACGGGTCATCGGGCCCTCGGTCCCAGG
GCCCTCAAAGATATGGGAACCGGTTTGTCAGGACCCAGGAAGCAGTCAGAGAGGCGACCCAGGAAGACCCACAAGGGTGGACCTGCGTGCCGCCTCCGAC
T
>NM_001039493-chr1-64956824-1-12000
GTCAACTTGAATGGTCTCAGTCTTCCTTCTACTGCCTTCGGATCAAGATGTAAAACTAGCTGCTTCTTCTCCAGCACCATGTTTGCCTGCACACTGCCAC
GCTTCCTACCATTATGATAGTGGACTAAACCTCTGAACTGTAAGCCAGCCCCAATTAAATGTTTTCTTTTAAAAGAGTTGTCAGGGTCATAGTGTCTTTT
C
>NM_027582-chr1-65032759-1+32200
TAAAAGGGTAAGCATATTTTAGAAGAAAAATGAAATTAGAATATATGAAGTCAGGATAAATGGAAGCAGTCATGGTTTTCCAACCAGACAAAATTTCCAC
AAGAGATATATTACAAAGGTGACTGAATTGCTGAGACATTAAATCCATTGGTGGGTGCGTGTTCACCAGTCACTAAACACCTGGCTGAAATCAAACTTAA
G
>NM_007776-chr1-65063440-1+200
ACATCAGGCCTCTGAGCCCTGCCTTGCCTTGCCTTACAGATCACCTTCTATGAGGACCGCGGCTTCCAGGGCCGCCACTATGAGTGCAGCACCGACCACT
CCAACCTGCAGCCCTACTTCAGCCGCTGCAACTCTGTGCGCGTGGACAGTGGCTGCTGGATGCTCTATGAGCAGCCCAACTTCACGGGCTGCCAGTACTT
C
>NM_144761-chr1-65082290-1-6600
CAATCACATATGAAACGGAGAGGCAACAGCCACTTCTTACAGAGCATGGTTACTACGGGAAATCCTACTTCTTTCATTATAATGGGTATCCATGTGCCTA
TTCCAAGACATGCTTTTTGAGTTGTATGCTCTAAGCACCGAACAATTTTAAGAGATGCTCTAATGCCACAGAAACGGAAGTGAGGGAGCACATTATCTTC
C
>NM_007774-chr1-65103363-1+10400
CTCTCCCATTCTCATGATCCCAGAGCCAGCTCTTCCCACTGTCACAGGTGGTGAGCAGTGAGGGAGGATAGGGGTCATCACTCCAAACCTATACCACCTC
ATAGCAAATGAGTGGCAGGACCAGCTCTTCCTCTCTCACACCCTCAGGGTTGGCTCGCCTGCATTCACCACCAAGGTCAACTCTGTTGTGCTGTCCAGGC
A
>NM_001285882-chr1-65123214-1-15600
GACTTCAGAGGAAGACTCCTTCTGGTCCCCTTATAAACCTGACATTTGGTGCCGATTCCCTTATCATCCGATTCCCAGTGCACACCCCTCCCTTATAAAT
GGTGGTTGCTGATCCAGAGTCCCAGGGAAGTGGGAGGGGACAGAGTCTGCTCTCCCCATACATGAACCTGCACAGCAAGGTAGGCAGATTTCACTACCAC
T
>NM_139270-chr1-65311257-0+200
CTGGCGTCCTCCGCCCCCTCCCTGCAGCTGTCCTCGGTAGAAGGCGGGACCACCCAGAGCCCTCAGGACGGGGTTCCAGACTCTGGGGCGCAGGCAGCCA
GACCCCCGAGAGTCCTGGCTAGTGACTCCCGCGCCTCAGCTGCCCAGCGGTGCCTCGCTCCCCATCACAAGTTTGGTCCATACTGGACAAGTAAGCGAGC
C
>NM_139270-chr1-65311257-0+400
CTGGGATACAGACTGCTTTTGCCTTGGGCAGTTTTGGACATGGCCTGGCTGGAGACTTTCACCTACATTTGTGGATGGCTGATTCTCAGTAGCTGTCTCC
TGGTTAGAGCGCAGGTAAGAGCTGGGACACCAGAGCGTGCTTCCCCAGCCAGAGAAGCAAGCCCAGGGCGCGCCGCACTGCACCGGTCTGTCCACATCCT
C
>NM_139270-chr1-65311257-0+46200
CTACTCACACTGACTCACCTCCTTCTAGCTCCACCCCACCTCATCCAATCAGAATTCACACACGCTCCAGGCATGAGCTCAGGTTGTTCACAGATAATGA
GGAACAGTCCAGCCTGGCAGGCAGCCCACGCATGCTTCTTCACTGCGCATGCTCTGGCAAGGCAGTAAACAAGTGGGTTTCACGGGGCCTGAGGCTGCAC
C
>NM_027010-chr1-65926522-0+800
TAATTTGGATGCAAGGAGGATGGAACCTTACCGGCAGGTGTTCATTCCTCAAACTGTGTTGCTTAAGAGAATCCTTCCCAAAGAGGACTTCCGGTGGTGG
AAAAGGACACTGGGTCAGCTGGGAAAAGGCAGGAAGCGAAGGAGGTCAAGAAAACACAGTAGGCAGGACAGGCAGCTTGAATGTCCATTGTTGTAAACGT
T
>NM_008632-chr1-66175329-0-44600
ACTTATGCTTGTGCATGGGCATGTGTGTTGCATGCTTGCCCTGGCATGTATGGAGGTCAGAGTAGCTCTCTGCCTTGTGGGTCCAGAGAACTGAATGCAG
ATGGTCATGCTCCCCAGAACACACCTTTACCTACAGAGCCACCTTACCAGTTCTACATTTGCTTTTAGCAAATTGTGCATTAATGATAAAACACTAAGTA
G
>NM_001310643-chr1-66700831-0-29200
CAGACTGTCTCCAGAAGGGAGCCAGGCTGCTAATGGCTCCTATATTGTATTCCAGGCGACAGGTTGAATGGGAGCCTGCCAGCAGTTTGATTGAAGGGGT
TTGTTTGACACTTCAGAGGCAGCCAATCATATCCTTCCTGCCTCACCTTAGGTCACTGATCAATGTCTGTGTCAATCTGGTGAGTAGCCACGTGGCAATC
T
>NM_001357157-chr1-66808794-1+37200
ACAATCCTAGTACTTGGGAGGCTGAGTCGAGAGGATTGTAGTTTAAGGCCAAATGACATACAGTGATACCCTGTTTTAAGACAAGCAGGCTGGTGAGATG
GCTCAGTGAGCAAGAGCACAAACTGCTCTTACATACGATCTGAAGTTGGTTCCCAGCATCCAAGCAAAATGGCTCTCAACATCCTGTAATTGCAGTTCCA
C
>NM_007381-chr1-66863309-1+400
GTCCCCACCACGGTCCGCCGCGCCCCAAAAGGCAAGGCAACCCCTAATGCTCGCTCCAGGCCTGGGCCCCGCCCCACGTCCTACAGTGTCCCGTGAACTG
ACTTTGAAAGTGTTGTCCCAGCTTTAGCGGGAGCGATCACCCCCTGGGCGCTCTGCCACCGAGTAGTGCGACCTTTAGCCCAGTTGGAACGGAGACTGGG
G
>NM_021285-chr1-66945056-1+200
AGGTTCTTCTGGAGGAGATCCTTCTTTTGTTAACCCATCCTTTTAATCAAAATGGCACCAAAGAAAGACGTGAAGAAGCCCGCTGCTGCGCCTGCCCCAG
CCCCGGCCCCGGCCCCTGCCCCAGCCAAACCTAAGGAAGAAAAAATCGATCTGTCTGCTATTAAGGTAACTTAAACAGGTGAATCGTTTTGGTCACTGAA
A
>NM_001190985-chr1-67038872-1-30000
CAGCAATAAAATCCTAACTAAGACAGTGGCCAAAGCTGACTCATAAAAATCAAATCAGATCAAATCAAATGCAGGCAACACAGCACGGGAGGGATACAGA
GATCTGTGGACTGCAATGCAATGTCACCCAACAGACCTGCTCTTCTGCAATCAGAACATACAGGCCAGGGGTGCCCACTTGCCTTCACATCATGCAAAAG
G
>NM_001190985-chr1-67038872-1-40600
GGAATGGATCAGACACTTACTAAATTCATACTAAATGGAAGAATGGGTTCATTGTTCCTCAGAGTTTAATGTAGCAATCCAGAGCAACTTAAGAGACAGG
TGGGAGAACAAGACAGAATGGACATGAGTTTGCCCTCTGTTCATGAACGATAACAGAGGCTTTAAGATAAGTTAACTGTCTGAGGGAGGCTTTGCATCAG
A
>NM_010154-chr1-69108059-1-46000
GGTTTCTGGTTTCTGAAGCACCTTAAATACTGGGCCTGAAACTCATCCCCTGCCTTTTCTGTCAGCAGCCTCAGGCAGCTTGCAGCTTGCAGGCAGCTCC
AAGGCCACGTGCTCTGCTTCTTCCACCAGGGTAAACAGCAGCGGTGTTGCCAGCAGCTCCAGGGTCTGGGTGGGCCTGAGGGCTGAGGACCAACCTTAAT
C
>NM_011770-chr1-69685960-1-10200
CTCCTTCTCTTCTTTTTCCTAATGTCTTGTTTTCTATCAGAAATGTCAACTCATTGTTCGTGGCCTTATTCAACCCTATATTTTATTGCCATTCCCTTAC
ATGAGAGCTCATCAGGGCCTGCCTGCCTAGTCTGTGATTGTTTCTGGTTCTGTCCTCTCCCTATTCTGCATCTGTTGGCATCTCTTATGTAGCTTATTCT
T
>NM_029160-chr1-69826970-0-42400
GTCTGTAGAATACTTTGGAAGCTTTCAGGAGGCGGACTGCCTGTCCGCAGTCTTGTAACTGTCAAGTCACTGTCTCATCAGAACTAAATCCCGCTGAATG
ACAAGAGTCTATATATTGTCACTCACTCCCTTGTAATGAGGATTCATCTTCCTTTCTATTATAGACATTATTTTCCAACGGAAGGATTCTTATATATGGC
T
>NM_001271533-chr1-69826970-0+25400
ATCGTTTGTTCTTTTGTGTTAGGGATTTTGCTTTTTTGTTTTTTTCCTCTTCAGCCCAGCATGTTTCCAGGAATGTTGATGGGTGGATTGGCTCCATTAG
ATGGTAACAAGGAAACTTTCATTTAAAAATGGGTCCTTTGTTTGCATTGGCCTTCCTTCCTGATGACAAAATTCTAGGTATGATGCCTGAAGAAGCCAGC
C
>NM_001271533-chr1-69826970-0+33600
ACCCTCAATGGTTTCTGGCTCTTGCTTGATTCTGTGGCTTGGCAATGTTTACAATCCAGCAAGTGGAATAGCAAACTGGCTGTGTGCTTTACCTTCCCTT
TAGTGTCAGTCTGAAAGAAAACCCTCTGACCCTTAGAGGATGCCCAGTGCTTGCTGAGTGAATCTTCAGTCTAATGTGGTTCTGAAGCACCTTCTGTTGA
A
>NM_025728-chr1-69951615-0-37000
TTGTGGCTGTCTTCTTTTTGGTTTGTTGAGGGATTACTTCCTTGCTTTTTCTAGGGCATGATTTCCGTCCTTGTATTGTTTTTTTTTTCTGTTATTATCC
TTTGAAGAGCTGGATTCGTGGAAAGATAATGTGTGAATTTGGTTTTGTCGTGGAATACTTTGGTTTTTCCATCCATGGTAATTGAGAGTTTGGCTGGGTG
T
>NM_025728-chr1-69951615-0+12600
TTAGTCCCCTATCTGATTTAGGATAGGTAAAGATCCTTTCCCAGTCTGTTGGTGGTCTTTTTGTCTTATAGACAGTGTCTTTTGCCTTGCAGAAACTTTG
GAGTTTCATTAGGTCCCATTTGTCAATTCTCGATCTTACAGCACAAGCCATTGCTGTTCTGTTCAGGAATTTTTCCCCTGTGCCCATATCTTCAAGGCTT
T
>NM_177164-chr1-70725715-0-7800
TTATTGATCGATTAAAGAGTTCTCCAATGTAGCTCAGGCCCTAACTGAGCACATTACCCACTGCTGTGAGTTATTCTTCGAACAACAACCAAAAAGAAAA
AAATAAAAAAAATCGAAGATCTCTGTCACCATTATTTAGAGAATCTTATAACCGAACCACCTCTTTTACTTTTCTGGGTGTTCCATTACAAAATGACGTG
G
>NM_001310658-chr1-70725715-0+45000
CTGTGTGTCTGTGTCTGTGTGTGTGCGTGTGCGTGTGCGTGTGCGTGTGCGTGCGTGTGCGTGTGTGTGTATGTGTGTTAAAAGTGCTGTCTTCACCAGG
TTTTAGGACTCTAATCTTTCCTCCAAATCTCAGGCCCATTTCTTCAACTTTGTGAGTCACCTGAGTTTCCCTACCTATGACCTATAAACTCTCAAGGCAG
A
>NM_026195-chr1-71557156-0-26800
TGGGACCAACCTGTAGTTCTGTTCACAGAGTTGTACCTGGCACTTCCTGAGCTACTGATCCAAGAGAGGGGCAGAGTAAATGAGACCCTGGGCCACCTCA
TCACTTCTGCATTACTGTTTACACTAATGGACAGTGTTCCAGTGAGGCAGAACTACACAAACACCAGGTACTACACAGTGACCACCACTTGGCACTGTTT
G
>NM_026195-chr1-71557156-0+24400
TAATTACAACACTTAAGTGTGCTGCTGTGATGTTTCTTAACCACCTTAATGAGTTTCATATAACTAGAAATGGAACAGAATTTTCCATGGAAATATAATT
AAATAGGAGAAGCCATCTCCTATACTTAAGATTTCTACCTCCCCATTTCTTCATTCACCTCCCTAAAATGTGTGCCTTACAGGCTTAACATTATAGTGGG
C
>NM_026195-chr1-71557156-0+34400
AAGAACGAACGAATATAACAGCCAACAAAATAAAGACAAATGAAATGAATCAGGCTTGTTGTACAAATAGACAAGTCCTAAGAAGTCACCACGAGCTGTG
TCTAATGGCAGATGTAAAAATGCCCTTTAACCTCTAAGATTTATACTAAACAGAGTTCACTTACGACCCTCATCCAGGGCAGTGATTCTTCCACTTTAAC
A
>NM_026195-chr1-71557156-0+39600
TTGTTTCATCCATCTCACTAAGTAGTCTCCAGTGTATGAGAATAATAAAAAGAATTTCGTTTTCTCTACTGCGTGACGCTCAGTGATGCTCTCTGAGTCA
AACAACCTCCAGTCAGAGTCGTAGCCTCTGCCCTGGGAGGGTGGGTATACTGGCTGGTGTTATGTGTCAACTTGACACAGGCTGGGGTTATCACAAAGAA
A
>NM_026195-chr1-71557156-0+43200
CGGGCGCACACAGGCAGACCACGAGTACACTGACCTGTAATGGTGTAGCTTCTAACATCCGGGCTGATGCTCCTCTGAACTGGGGTCTGGCCATTGGCTG
GGATGGCATCGACTTGGAAGCCAGTGATTGTCTCTGTCTTTGTTCTCCAGCTAATAGTGATGGTGGTCTCTGTAGCGTCCGTCACACGGGCCCTTCTTGG
A
>NR_040308-chr1-71653335-0+5400
CTGGAATTTAAATTAAGGTCCCTGACATAAAATTCATGTCCTTAACCAAGACATTCACGGCTTTTTCTGAAGTGATTTTTGCCCCACATAGGTTGCAAGC
AGTGTGGGAAACTATGTGGCTTTTTTACCTTAGCTCTTCCTCCAGATCCTCCTGCGTTGCTCTGCGCCCTGAGGCCTGGCCTCCTGAACTATTCAAGCCA
T
>NR_027658-chr1-71888112-0-25000
ACACTTCATACTCCGCTTTCAAGCACTCCCAACTTGCTCCTGGGTGTGGGGAGCCGCCCTCACATTCACCGTTACAAGATGGCGCTGACATCCTGTGTTC
TAAGTGGTAAACAAATAATCTGCGCATGTGCCAAGGGTAGTTCTTCAGTTCTTCACTCCTTGTGCTCTGCCTTCCCTGTGACAACAACTCAGCCAATGGG
C
>NR_027658-chr1-71888112-0-200
TCTTTCTCGGAAACCTCCCTGCATTGATTGAGTCTTTTAAATAGTAACTCAACCTCTCTATTGCTACACACCACCACTCCCTGTCCCTCTGGAGGGCCAC
TGGTCCTGCCACATTGGACTCAGCTGTCAGCTGCAGAAGCCCACAAACACTGGGCATGTTACCTAAGCAGAACCCTGCAAAGTTCCAAGCCAGGCTCATG
A
>NR_040454-chr1-72005195-1+38400
GCAATGGTCTGCCTTTAGTATGGCACTTTTGTCACTTTTCCCTCCACGTATCATGCCAGGCTTTGTCTTATTTTCTCCTGTTTTCTTTCTACAAGAATAG
ATCCAACCGGATGGTCTCAAAAATGTACTCTCTCAGAGCATGGTATGGTGAATCCAATATTTATTTCCTGGGGTAGCAGGAGATTTATTCTGTTAGACAA
A
>NR_040454-chr1-72005195-1+14600
AAGAATTGCTGGGGAATTCAAAGGCCACTGTGTCCTTGGGCACTCCTGGTGGCCATGGCAGGGCCTAGAGATGGATGACCAGAGGAGCTCAGAGCCTTTC
TACTGCACTTCTCTGAGTACAGTGTCGATGCTCACCAAGCACCCAGCATGCCAGAAGTAAGAAATCAGGCGATACTGGGAAGAGAAACATCACAAGCTTA
T
>NM_001005423-chr1-72212307-1+41200
AACAAGCTTTGAGGGTACTGAAAGGCAGTGCCCCTTCTGCTCAGGTGACCTTGACACTGGCCAGTCCAGGGAGGTCTGGAGGGAACTCTGATCTTCCTGT
GCATAGTCGCCTGGCTGTCACCCACTTCCTCGCCAAGTCTCCCCGGTCTGTTTCTGGAACCAGGCGGCATGAGATCTGGCTGCATTGGCCTTCTGCCTGC
T
>NM_001005423-chr1-72212307-1+34000
TACCATGACCTGGGTGGTTTTAACGACAGGAATGTATTCTCCCAGAGTTCTGTAGGCCCCAGGTCTGGGATCACAGACTGGTTTCTTCTGAGGGCTCCTA
GATGTGATAATATCGTACCATCCCGTGTCTTTACATCAGTGTGCAGGGTACAGTCTCTGTGTGCAGATCTGTGTCTCGACTTTTCATACGTCATTCTTTT
A
>NM_001005423-chr1-72212307-1+23200
TGCCTCTATGGGCACAGTTGCTAAGATCCAGACAGCTGCTTGCCATGCTGAGTGTGTGGGGCCTAAAATGTTGGAACTTTTGCTTTTTAAAGTAAAACTG
AGAAATCTACATTTTCATATGAAATAGCCAGATTTTTAAAGGAACTCATATTAGAAAACTTGCCGGCTAAGCAAAATGTTAGCACATTACTGCTGCATAA
G
>NM_001357488-chr1-72212314-1+0
CGCAGCAGACCCCTGCTGCTCAGCGGTCACCTCCGGGGTTCTGCGGGGCGCCTGGAGCGCGCTCGCTCCCTAGAGGGCAGCCGTGGGCGTCGCAGGACGC
ATGCGCTCGGGCGGCACCCGGGGAATTAAAAGAGAGAGGGAAAAGCTCCCGCGGCAAACGCGCAGCTCGCGTCCCCACGGCCGGCCGCGGCGTGATGCGC
A
>NM_001357488-chr1-72212314-1-21400
TCTGCCTCACTGCCTCTCTGCCTCTGCCTCACTGCCTCTCTGCCTCTCTGCCTCTCTCTGCCTCACTGCCTCTCTGCCTCTCTGCCTCTCTCTGCCTCTC
TGCCTCTCTGCCTCTGCCTCTGCCTCTCTGCCTCTGCCTCTCTGCCTCTGCCCCTCTTTGACTCTCTGCCTCTCTGCCTCTGCCTCTCTGCCTCTGCCCC
T
>NM_001357488-chr1-72212314-1-26000
CGATTCCCTCCATCAGCACAAGACCATTACTTCTGTTGTGTGCCGACAAGGCTCAAGCCCGGGCCTGTTTGTTGTACGGCTGTGAAGAAGTTATTCTCTG
GATTAGAGAGAAAGCTGTGCAAGACAGAGCTACTGTAAGCATGAAAGTGGCACTAACTCAGCCCGGGGCGAAAGCAGAGTGGATCGCAGGTGTGCACCAC
T
>NM_001356516-chr1-72284321-1+800
ATCCGCCTGCCTCTGCCTCCCGAGTGCTGGGATTAAAGGCGTGCGCCACCATGTCCGGGTTTTGGGTTTACTCTTAACCCAAAGCAAACTGTTCCCAGGT
GGTGGTGACATATGACTTTAATTCCAGCACTCAAGAGGCAGAGACAGGTGGATCTCTGTGAGTTTCAGGCTAGCCTGGTCTACAGATCGAGGTCCAAGTC
A
>NM_001356516-chr1-72284321-1+200
TGGCCATGGGCTCTTGGAAGACTGGTCAGAGCTACCTAGCGGCCGGGTTGCTGAAGAACCAAGTGGCCGTGGTCACCGGCGGGGGCACAGGCATTGGAAA
AGCCGTCTCCCGGGAGCTCCTGCACCTGGGTACGTGAGCAGGCCTCTGGGGCTGGGCTAGTGTCCGCAGAGGTCCAGCTCGGGTAAACTGGGTTCAGAGA
C
>NM_001045533-chr1-72536564-1-1000
TCCACCAGGGGCCAGCTTCAATATGGAAGTCACAAAACTTTATCCTTTCTAAAGCTACCAAGTGACATCTACTTTAAGTGCGTGTAAAGAAGAGCATCAT
AGATTTTGGTTAAAAGGAAACTGTATTGGGTGTATACGTGCTGAGGGAAGCGGTGAGAGGGACGAACGGTGGACAGGGAGCTTACGAATGGTGCTGTCCA
C
>NM_018817-chr1-72583251-0-10400
TTTGAACCATTTTGATTGTGTGATATAACACCCAGTATATGGGGTGATGGTGGGAGATGCATTTAGAGAACCCTTGCTCATTGTGTTATCAATATCTATA
GTTATAATCAAATGACACTATTTGATAAGCTCCACATTTCTTCTGAGCAGCTGCAATTTATCAGTCTCTGTGACTAAAATCCACATTGCGGAAATGATCA
T
>NM_176980-chr1-72700564-1+5400
TAACTTAATAGAGGTTTTTATGAGACTAGGGCGGGGCCTAGCAAACACAGAAGTGGATGCTCACAGTCAACTATTGGATGAATCACAGGGCTCCCAATGG
AGGAGCTAGAGAAAGTACCCAAGGAGCTAAAGGGATCTGCAACCCTATAGGTGGAACAACAATATGAACTAACCAGTACCCCCGGAGCTCTTGACTCTAG
C
>NM_009084-chr1-72711260-0+7600
TTCCGTGCTTCAACTTCACCTCCCCGTTCACTGGCTTGGGCAACAGAAGAGCTTTGTTCTCTATAGATAAAGAAACCAAGGTACAGAGTGGTATCTGTGA
GGGGTTTTGATGGTTGGAGGCCAGTCTCAGCAAGTGATAAGTATATAACGCTAAAAGGCCACTACAGACAGGCTGGAGAGAAAGTGCCACTACATAAGAC
A
>NM_008342-chr1-72824480-0+0
GGGGGCGGTGCGGGGGGGGGGGGAAGGGAGTGGTCTCCATAAGGGGGAGGGGAGAAGGCAGGGGGGCGGGGAGAAGCAGGCTTTTTAGGACCCGGCAGAG
GCGGGGGAGGAGAAAGAAGGCAAGGAGGCGTCTCCCGCATTCGTCTGGGCCGTGCCACCTGCCCGCTAGCTCGCTGCACTACCGTTGCCCACAAGCCAAC
A
>NM_010518-chr1-72874865-1+7800
TTCTTCATGGACTGCTTGTCTCTTCACCTTCCTGTGGCAAAGTAATCATGCTCTGAGGCAGGGGCATGACTCAGATGGCCTCCCCCACCCCACCCCCCAC
CCCAGCATCCGTTAAGCTATAAGTTGCCCCATTTATATCACAGAACTACTTCTCGGCTGAACTTCTCTTTGCAGATTGTAAGTGGCCTATTGGGCCATGA
A
>NM_010518-chr1-72874865-1-22600
ATGCCACCACTCCCTGGAGGCCCCTCACTCCATTTCAGCTTGCACAGCCACCACCTCCTCTGTGTTGGGAGATGGCTATGGGGAAAATTGTCTTTATCAC
AGCAGGAATTTCCTGGAACCTTCTGGGACCACCAGTGGAGGTGTCCAAGCAGGGCTCTGAAACCCATCAAACCAGCAGTTGTCTAGTTTGACTCACTATG
A
>NR_003202-chr1-73407569-1-4200
TTACATTTTTCTAAAGGTCACATGTGCAGACAGCTGTCACCTTTGTCTTCTCCACTACTGACTCAGTTGACCATCAGCACCCCAGGCCACCAGCTAGCAC
TGAACTGAAGATTCTGTAGTGAATCTGTTTCCTGAGTCCTGCTTAAGCTACTCTTAGGAGGTCCCACTTCTGCTCTCATGTGTCCTGTACTCTCTGGTTC
T
>NR_003202-chr1-73407569-1-10800
GCCAGGAGCTATCCAGGCACCATTCATCCTGAGATGGATGAGGGAGGGCTGGTCCTAGATCCAAGCTGCTTTTGCATATCACAGTCTTTGCAGTTCTGTT
CCTCTTGCCATACTCCATTGCCCATTACCTCCGGCCTGGGCTGGCACAGAGCTTTTTGTCTGTTGGAAGGCTCACACACTTGCCTCCTGGTCATGACCAG
G
>NM_027884-chr1-74124447-1+25200
TGCCCTCTTAGCTTCTCGGCAGCCACAGACTCAGGCGAAATTCAGCGCCGGCTGCCGCCACTCCCCCACTCTGCGTGTTGGTCCTCTCTTTGCCTTTGTC
TGCTGGTTTCTCCAGAACCCCGCGTCTGTCCTCTTTTCTTTTCCTATTTCTAATTCTAGGGTTCGAGTGTAATGACCCCCAAACCCTATTCCCGAAATCC
A
>NM_001289895-chr1-74124449-1-400
GAACTACTTGTAAGTAGGGCTCAGAGCGATCCCCAAACGTGCTGTTCTCTGCTCCATGTCCCGCCCTTCTGCCCGGTGCAGAGCCAGATCTAACCCCGGC
GCTCCCCTCGTCCTCCATGCCACCGTCTCTGTCCCTTCAGATCCCTTCTCTGGTGTCAGTCTCTCAGTCGCTCACTAGTCACGGCGTCGCTCTCTTGCGT
T
>NM_178241-chr1-74194631-1-4200
CTCCCCCCGCCCCCCATACAACCTCAGGGGCTGCCCATCTTTCTTGGCACAGAGTCTCACACTGGCCTGTGCTGGCTGTTGAGCCCCAGGGACCTGCCTG
TCTTTGCCTTCCTAGGTGCTGGATTACAAATGGAAGTGTAAATCATCATGCCCAGGGTGTGTGTGTGTGTGTGTGTGTGTGTGTGTGTGTGTGTGTATGC
A
>NM_174985-chr1-74278600-0-8200
GTGTGTTGCAGACTAGTTTAACTATCAGTAAATTGTGCAGTCACCTGACTTTATACAGGCGGCACTTTTATTTTCTACAATTTTAATTTTGAGATAACAT
GTACATGCATGTTAGAGATGATAACGTGAGGTCCTGTCACCTTCCCAGTGCTGACACCTTGAGTGATTGTGGTGCAGTGTCTGTCACACCAGTAGAATGA
C
>NM_174985-chr1-74278600-0+1000
CTTCGAGGAAGAGCCAAGAGGGACAATCCAGGCCCCAGCACTGCCTACCACACCAGTAGCCAATGCAGCATTGACCTGGACTTGAATTAGGGAAGCAGCA
GCTACTGCTGCCTCCCAGAACACTCTTCTATCTCACAGTGCCCCACTTCTTTGGATTGGAACCCTCACTCCATGAGACCTCACCCAGACCAAATAAATCT
C
>NM_001190444-chr1-74284738-1+800
ATCTGGCCCAGGAGATGGAAGACGTGGACTTTGAGGAAGAGGAAGAAGAAGAAGAGGGCAATGACGAGGGCTGGGTCTTGGAACCCCAGGAAGGGGTGGT
CGGTAGCATGGAGGGCCCGGATGATAGTGAGGTCACCTTTGCATTGCACTCAGGTAGGCCTTTGAACATCTCAGATCAGTGCAGATGGGCTTTTGAGTAT
G
>NM_001190444-chr1-74284738-1+200
GGTAGCTTTCGCCGCATGGAGTCCGAATCGGAGAGCGGAGCGGCCGCTGACACCCCGCCTCTGGAGACTCTGAGCTTTCACGGAGATGAAGAGATCATTG
AGGTGGTAGAGCTGGATCCAGGCCCGCCGGACCCGGGTGAGAACTGACGCTCCTGAGGCCACGGGACAAGAGGCGCTCACCCCTGGCCTCTGACCCCTGC
T
>NM_001190444-chr1-74284738-1+0
CACGCCCCGGCCTGGTCATCCTAGTTCTGCCTTATGATTGGCGGCTCTGTTAGTCCACCACTGTCGCCATTGGCCCGGATGCCGTCGCTCTTTCGGCCGG
GAGTCACCTACGCCTACTTCCTCCCGGGAGGAGGGGCTCGAGTTCCGCGTCGTCGCGCAGAGCTGACTCTGGGAGGCGTTTGGGCCCAGAGAAGTGGATC
G
>NM_027154-chr1-74304336-1+400
GCCCGAACTTTTCTGGCACGCGCGGGCCGACTCCGGTCGTGCTCCGGAGCCAGGCTAGGGTCCTTTCGTTCTGCCTGTTCCGGTCTTCACTTTCCATGTG
CGCCCGGGCAGGACATATGGCCCGGGCTTGTGGCGCAACCGCATTCGGTGCGCACCCGCGAGCTGACCCGCTTCTTGTAGGGTGCTCCTCTCAGTGGCTG
A
>NM_027154-chr1-74304336-1-200
GTGAAACCAGGGTCAGTAATTGCAACACTTGGGCTGAGGCCGGGTGACAAGTGCTGGAGACCAGCCTGAGGTACATAGCGACATCGCTCTTTTACCCAGA
ATACAAACAAACAAAAAAACAAACCCAATAACAACTTTTAAGACAACAGGATTAGCTCTAAAGCCCCTAGCGCAAATCGCTGATATGTAGGCACTGATGA
C
>NM_001033345-chr1-74362108-0-12800
AGCCAGGGGGTACTTTAGGGAAGGAGGGGAGTCCAGGTACAGTTGCCCTTTGAAGTGCCATCCCACAGGGATGCCTGTCCTCATCTCTGCCATCCCACAG
GGACCACAGTGGAGGGAACCGTGACCTCAGCCGGCGGCACAGGGACTGTCGAGTGTATGGGAGCCCTCAGGATGGTATCCCCTACCTCACCCAGTAAGTC
C
>NM_001033345-chr1-74362108-0-2400
CTGTCTCAAAAAACAAAGAAAAAATAAAAATAAAAACATAAATGGCTAGTGTCTATCAGGACCACATAGAGAAACCTTGTCTGAAGAAAACAAAACGACC
AGCAAAATGGCTCATTTGATAGGGGCACCTGCCACCAAGCCTGACACCCCAGGACTCACACAGAGAGAACTAACTCCCAGAAGTCCTTGAGCTCCAGATA
C
>NM_001033345-chr1-74362108-0+600
GAGAGCTTTACCAGCTGGCACCGAGTGATGACAAGGAGGAGTGACGGGGCTGGTTAGGAGATGGGAGACGTGACAAGGGGTGAGTGGGTGGTGTGGGGTC
TAGAGGCTGGGCCTGGAGAGACAGCTTCTCTGCACCACCCAGGGCTGGAGGATATGCTCCTGTTCTTCCCGGAGACTCTGGCCATCCTCTCAGACACAGG
G
>NM_013612-chr1-74375203-0+600
TGGGGTCCCTGACAGGTGACAAGAGCCCCCCGAGGCTGAGCAGGCCCAGTTATGGCTCCATTTCCAGCCTGCCTGGCCCAGCACCTCAGCCAGCGCCTTG
CCGGGAGACCTACCTGAGTGAGAAGATCCCCATTCCCAGCGCAGACCAGGTAGGGATGGTAGGAATGTCCTCAGTGCTTCCCAGGTCCTACCGGATCCTC
C
>NM_013612-chr1-74375203-0+3200
AGTCTGTGTCTGTTGCTGAAAGTCCATGAAGCTGAGTGGTTTAGTTTCTCTCTCTCTCTCTCTCTCTCTCTCTCTCTCTCTCTCTCTCTCTCTCTCTCTC
TCTCTCTCATCTATCAATCTATCTATCTATCTGAGTATATTTTTATTTTTTCAAATCAGGGTTTCTTTGTTTAGCCCATCCTGAAACTGAGTGCTGGGAA
T
>NR_029743-chr1-74394310-0-1000
AGGGATTTGAGACTGGAGTGCATGCAGCCCCTGCAGGCCAGTGTGCCCACATTCACGTCTTGCTTCAGGTGACCAGAAGTCAGCAGTTTCCCAGAAGCCC
CGGAGTCGGGGCATCCTCCACTCCCTCTTCTGCTGTGTCTGCCGGGATGATGGGGAGCCCCTACCTGCCCACAGTGGGGCTCCCCTGCTGGTGGAGGAAA
A
>NM_009509-chr1-74409384-0+24000
GCTCTTGATGGCGGCGGCGGCAGCAGGAGGGTATGGCAGTGCTGATGAATCAGCCTCTGGGAGGTAGATATGAGCATGGGCAGGGCTGGTAATCAGCTGG
CAGGCCTGCAGAGCCCAAGAGCAGGGCCGTGAAAGATACAAGCTCACTGGGATGGGTAGTCTCTGCCTTCTAGCTGGGGTCAGAGTCCAGCAGTCTGGAC
A
>NM_001310662-chr1-74505821-1+25400
GGCCTCAAACTCACAGAGATCCACCTGCCTCTGCCTCCTACAGGCTGGAATTAAAGACATCCATCATAAGCCGGGTGTGGTGGTTTATGCCTTTAATCCC
AGCACTTGAGGCAAAAGCAGGTGGATCTGAGTTTGAGGACAGCCTGGTCTACATACAGAACTAGTTCTGGGACATCCAGGGTAACATAGAAAGTCTCAAA
G
>NM_001014974-chr1-74661754-0-27600
TGGCCTCCTTACACGCCTGGCCCTCACGGATTCTGCCTCTCTCAAGCAGTTTGTGAACACAGTGGCCACCTCTTCTAGAGCCATCATCTCATTCCTCTCT
GTTGTTCTCCTGAGTGACCAGCCCCTCATGATCTCTGACCTCCTGTCCCTGCTGACACACACAGCCCGGATTCTGTCCCCCAGCCACTTGTCCTTTATCC
A
>NM_001014974-chr1-74661754-0-13000
CATACTGTCTGTGCATAGCCCATTGCCCCACAGGAGGGGTGATAGATCCAGATTACCATGGGGAAATTGGATTGCCTCTCCACAATTGAGGTGAGCAGGA
TTTGTCTGGAATGCAGGAGATCCCTTAGGGCATCTCTTAGTACTACCATGTCCTGTGATTAAAGTCAATGGGAAACTACAACAGCCTAATCCAAGCAGGA
T
>NM_153744-chr1-74748955-1+200
GCCGCATGGAGCCCGAGCTGGAGCACACATTGCCTGGGGTACCGGGGTCCCAGGGGGCCGGCGCTGGGACAGAGAAGGACAGCAAGCGCGTGGCTGTGTG
TGGGCGCCCGTGTGTAGCCCGCGTGCTTGCTGTGCACTGTACTCTGAGTGTGTGAACTGGTCGGTGCTGTGTATGTATGTATTTTGCGTGTACGTGCCTG
T
>NM_009526-chr1-74771892-0+5800
GTGACAACTGGAGAATGCTGCTGGGGCCAGGCTGGTGCTCCTGAGGACAAGCGAGGGCAACTGGTTGGGGATGTCTGGATGACTTACAGTTGCAGAGTCT
AGAAATGTAGAGGTGTGGCCAGGGATGGCGTCAAAGGCATGACAGCAGGGGTGCACTGTGTGGAACACATTGTGAGAGGCCACCTGGGGTCTTCCTGTGA
T
>NM_009518-chr1-74792019-0+15600
TCCAATAATCAACCAAACCCCACTTGGCTATTCCTGGTCGGGCCTGTGGAGCTAAGAGACCTGTCCCACTCCACTCCCAGTAGCACTGAAGCCCAGACTT
CTAGCCATTGCCCTGCAATTAAGCCCCCCGCCCGCCTCTGTGCCACCCGCCCAGCCTCCGCCTGGCCCAGTCCGCTGCCAATTACAGCTTTGCACAGCAG
G
>NM_009518-chr1-74792019-0+21000
AAGTCAATCTTGAGAGTAGGTAGGGGCTGAAAAAAAATTAGGCACCTGACTTCAACCAAGTCCAGTCTCAGAAGGAGACGGGTAGCAGGCTGTACTGGCT
GAGTCCTCAAACAGCTACAGCTACAGCTACAGCCTTAGCTACTGCTACTGCTACTGCTACTGCTACTGCTACTGCTACTGCTACTGCTACTGCTACTGCT
A
>NM_153111-chr1-74885408-1+8800
GTAGGCATTCTGTAGCTTGCCCATGTGAGCTGATTAGATTTCAGTGCCTTGGGGCTGCTGATAGTAGAAATACACCCCTCTCTATGACGAACCTGGCTTG
GTATCAGACTCTGCTTCGTGCCGATGTTGTCCGAGTCCTCTGCCCTCTGACCTGATCACACCTTGCTAAGTCACCTCAGTTTTCAGGTGAGGAAACGGAG
G
>NM_153111-chr1-74885408-1+800
TTATAAGGCTTCAGCCGGCCCCTTTGGAAAGCGGATTTCCTTTTTCCTGGACGCGTTTCCTGACTTGGGCGCTACGGAGGGGCTCTGCGCCGGCTCGCGT
CGCAGCCTAGCTTGGGGAGGAGGAGCTGGTGTCCCGGACCCCCCAGAACACTGCAGCCCCGGGCCCTTTCGGTCAAACCCTCAACTTCCGCCTAGGGTCT
G
>NM_153111-chr1-74885408-1-200
ACCGATGTTTGCTGAGAGTCGGGGAGGTAGAAAAAGACGCACGTACACACACACACTCCTGGCCCCTTCTGAGCTCTGAACAGGAGCCCATCCCCCGCGT
GTCTCCTGGGCTGCGGGGCGCGGGGGGCTGCTGGGTGCGCTTGGCTGAGGCGCAGCGCGTTGGAGACTTTATTGCGATGGGAAGATAAGAGGGGCGGGGG
C
>NM_001313683-chr1-74951672-1+0
TGCCCTTGCTGCAGGTTCGCTGTCGAGCGCGCAGGAGGCAGGGACATGGATAGGGTGCGGTCTGCGCGGGTCCCGAGCCCGGATCTCTTCCATTTCCCCT
CTCACTCGACCCCGGGCTGCGCCGCAGACGGCAGCAGCTCCCGCTCTGCCCGAGCCGCCTGACCGCCGGGCCGGGGTGCTAACCGCGGGTCCCTTCAGTC
C
>NM_194333-chr1-75133890-1-3000
TAGGGGGTAGTGACAGATAATCAACAGCCTGCTGTTTGTTTTATCTTTTCTCCTGCAGCTGTCCTGCCTGTTAGCTGTGGCATATGTGAGCAGCGTGGCC
CTAGCTGTAGCATCAGTGGCTGTAATACACCAGTCTTTGGGGCTGTCCTCCAGCCCCTCACCAGGTCCTCCTGAACTCACACTGGTCTCCAAGAGCCTCG
T
>NM_001305232-chr1-75143158-0+600
AATTAATGTTCTTGTGAGTTTAGTAGTCAAAACTATATAGCATTTAAAGCTGGGTTCAGAAACAGCATATCGTACACCTTGTAGTTGGTGGGTAAAGGGA
ATGCTCTGGACTTCACATAGTGGTTCAGGCCTGGAAGCGAGAGACAGAGGGATTACTGAAAAATTGAGACCAAGAATGTTAAAGAGAGGCAGCTCTTTCT
G
>NM_023732-chr1-75180392-1+600
AGCTGTTTCTGGCCACACTTCAGATGGCACTGCCCCTGGCTGGTCTGGCTGGCCGAGTGGGCACTGCTCGGGGGGTCCGTCTGCCAGGCTACCTACTGCT
GGCTTCTGTGCTGGAGAGTCTGGCCAGCGTCTGTGGCTTGTGGCTGCTCGTGGTGGAACGGAGCCAGGCACGGCAGAGTCTGGCAATGGGCGTCTGGATG
A
>NM_023732-chr1-75180392-1-2600
GAGCCCGAGCGGCATGTGTGGCACCGCCGGGAGAGTGATGAGAGTGGAGAGAGTGCCCCTGAAGAGGGGGGAGAGGGTGCCCGGGCCCCCCAACCCATCC
CCCGCTCGGCCAGCTATCCCTGTGCTACACCCCGGCCTGGAGCACCTGAGACCACCGCCCTGCATGGGGGCTTCCAGAGGCGCTACGGGGGCATCACAGG
T
>NM_011494-chr1-75210829-0+200
ACGGAGGGTGGACTCGGCCAGAGGTGGGCTCGAGCCCCGCACCTCCTGCGCCGCCACCCCATGCCTGACGGGTGCGAGAGCTGGACCTGGCCGAAGGTGG
GCCGGGGTTGAAAGAAGCGGCCTGGTAAGACGCAGCGTGGCCTGAGGCTTTGGGGTGCCAGAACTCAGCCTTCTTAGCGCTGGAGTCGCCAGGGCCAGTT
T
>NM_001313723-chr1-75219294-1+600
CGCCGGTTGGTTTAAGGGGTTACTTGGTACCGCACCCCGTCTTCCTCCGTGTGCCTTCTTCCCATCTACACCCCCCACATGACTCAGCACCCCCTCCTGA
GCCAGGAGGGGTGGCGGGAATGGGGTTCGGTCTCGGGAGGCCAGCGGGCCCCTCCTACCCGAGTGCGGGTGCTCGCGGGTGCTCGGAGAACAGGCAGAGA
C
>NM_001243091-chr1-75223654-1+600
AAGAGAGAGAGAGAGAGACAAAAAGAGCTAGATAGAGAAGGGGTTGGGGGAGGGGCATGTACGGTTTTTCCCTTCACTACTGTGTGAGCGTGCAATGTAG
TTCTTTCTGTAACCCCCCAGAAATGTTACAGTTCTTATGCAATGAACATTCAACAATCCCAGAGTAGATACACTGCACCATGAAAACTCCAGCCGCCTGT
G
>NM_001243090-chr1-75232093-1+400
GGGGATGTGTGTACTAGCTATGCCACATAACTGGAGGAGGACATAGCCACAGAGACAACCAGGGTGGGCTGGTTGTCTCTGTACACCAGACAGAGAAGAG
CACCGTGCCTATCTATCTGGAAACACAGCCCAATTGGCAGGTCACTTACTTTCTTCTTAGTCCTCCTGATGGCCTGTCCCAGGTTCTTGCCACACCTCCT
G
>NM_001110831-chr1-75317637-1+0
CTGACTAGTCCACGTGGTTAGAACGCAGCCTGATTGGAGGAAGGCGGGTCGGTGAGGCGGGAGCGGAACCGGAACGCGTCCTGACAGGGGCGGAGCTCTC
GGAGTAGTGAGGGCGGGACGCGGCCTGACTGGCACAGAGCAGTCAGCGTGTTTGGAACCAGGCCTGACGGGAGCTGAGCGAGTAGCGGGAGGGGGCGGAA
C
>NR_037976-chr1-75375015-1+7000
ATGGTTGGGTACAGAGGGAGTTTGCAGCCAGTCTGGGTTACAGGAGACATTGTCTCAATGGAAAGGGACTGGCAGTGCCTTGGGGACAAAAGGACCGAGG
GAACTTCCTTCACAGCCAGTCTGTAGAATAGGACTGTCCCCATCCCTACCTTACCCGATGCCCAGGTGATATTAAGGGGATAGGTAGCCTAAGGGGATAG
A
>NM_007463-chr1-75375297-0+600
TCCTGTGAGGCAGTGCTCACAGTGCTGGAGGTCAGAGGTAATGCGGAGGTGGGGCCTACCTGGCAGGGCTGGGGTCACAAGGGGTAGAGACAGCTGCCCA
GGCCATGCGATGCAGGTTGCAGTCCCTCACCATCTTCCCAGGTGTCCCGTTTTCCCTGATGGGCCCCTTCTGAAGGGCAGATCAACAGGGAAAGGCAGGA
G
>NM_183022-chr1-75450510-0+400
CAGTCCCAGCAGCCGGGGACAGATGCCGATCGAGATTGTGTGCAAAATCAAATTTGCTGAGGAGGATGCAAAACCCAAGGAGAAGGAGGCAGGGGATGAA
CAGAGCCTCCTGGGGGCTGCTCAGGGGCCAGCAGCCCCTCGGGACCTGGCCACCTTTGCCAGCACCAGCACTCTGCATGGGCTGGGCCGGGCCTGTGGCC
C
>NM_183022-chr1-75450510-0+1400
AATCAAAGTGACAGGGAGAGGGTTGCTAGAGGGGAGAGGTGTCCCTGTCTAAGGAAGAACTGGAGGGGGGCGGGGGGAGAAGGGCTGCCTTCTGGGGAGC
TGGCCCGGCCAGCCAGCTGGTTGGAGATGGTCTTCGTGTATCTTGGATGCCAGTCTCTTTCGTCTCTGTGTCTTTCACACACACACACACACACACACAC
A
>NM_001001565-chr1-75479471-1+4600
AAGCCCCTGCACCTGTCCCTGCTCTTCCCCAGGAACCTGGAGCCACGTGCCAGCCTCGCTGGACAGGGCTGGCTGTAGCCTCAGTCCCTAGGGCAGCCCA
CTGGTCCCTTGTCTCTTGCTTTGTTGGACCCATGGGCTCAGGACAAGCCCTGAGACAGATGCCCTAGAGCCATCCTTTCTTGTCCAGTCCCCCTGCCCCC
T
>NM_177056-chr1-75479532-0+7200
CTACTCACCATCTACCAGCAGCTGTGTGTCAGCACTGTCCTGGCCTGCTTGGCAGCTGTAGGTGCCCTGGTCCTCAGGTCGGACGTCATGGATGACTAGG
CTGTGGGTGGTGCCGTGTCTACGCGTCTCATACTTGTTTCCCGGGCAGAGTTCGACCCCCTCCCGCATCCAACACACGTGGCCCCCAGGGCGGGACACAG
T
>NM_177056-chr1-75479532-0+10000
GGCCAGGAGTCACACACAGGGATTTAGCAGGCAGAGGCCCAGAGGCCACACCTCTCACTGTGAGCCGAGCAGCACACCGAAGGGTGTCCGCAGTGAAGGA
GACACAGCCCGAGTCAGCCAGACCCAGGCCGCTTAGCACCAAGCGGTGAGTGCGGCCTTCTGATTGAATGTGGCACTTGGGCCCTGGGTGCAGCCGGACT
C
>NM_001310679-chr1-75506452-1+0
CTGGAGGCCGGAGGTGGGAGGGAGGGAGGAGAAAGAGGCCCAGGCTGTGGGAGGGGGCTGGAAAGAGAGACTCCCAAGAGCAGGAAGCCCGGCCGCGGGC
AGTCTAGGCTGTAGGGCCCCTCGCTGAGCAGGCAAACAGGAAGGACAGCCCCCTGAGCTCTGGGCTCCCGGCCCGGGAATTGCCGCGTAGCAGGGCTGCG
G
>NM_027886-chr1-75521529-0+400
CGGGACTTTTGCGGGAGTCGGGTGAGTGGACTTCTGGCTTATTTGGTTGGGAGTTCTAGGTGTGTTCGATACTGTCCAGAAACGCCGGGAATCACCGAGT
CATTGCCGGCGGGGTCACGAGGTGCCGGCGTCTTCTGGGTGTGTTCCTTGTGACGCGTTGTTTACAGTCATGCCTTTGACAGTCTAAACTCTATCCATCT
C
>NM_001357150-chr1-75546462-0+7200
CCAGGGCCTCCAGACAGGATGGAGTGGCCTGAGTTTCATCAGAATCTTTCCCGTTTCCCCAGAGCTGTCTTTGGAGATGGGGGGCTCCGAGGCAACCTCT
GAAGACGATCCCCTGCAGCGGACAGGCTCAGTGTTTGGGGGGCTAGTGCGAGATGTGAAGCGCCGTTACCCGCACTACCCCAGTGACCTGCGGGATGCTC
T
>NM_001357150-chr1-75546462-0+8600
GATGAGGCCCTGGAGACTGGCTTGGAACTGAATAGTAGTGCCCTGCCCCCCACAGAGGGACCACCAGGCCCGAGGAACCAACCCAACACAGCTCTGCTGT
CCCTCATTCTCATGCTGGGGACGTTCCTCATTGCCTTCTTCTTGCGCAAGTTCAGGAACAGCCGCTTCCTGGGGGGCAAGGTACTCGGTTCCCCTTGACT
C
>NM_001357150-chr1-75546462-0+17800
GGAGTCTATCCACAGGCAGGAGTTGTTAGTGAGTAGGTAGCAGATTCCTACTTCCCTGAGCCTTCCAGGTTCCATCTGTGTAGTTAGATGCCCCTGTAGA
CTGCAGTGGTACAGGTGGAAGGTGAGCTGGCACGCTGTGCCTTCCTTGTGTGCTGTGACAGTTCACCATGAAAGACTGCTGCATCTTCACATTCTAGGTA
G
>NR_105761-chr1-76509560-0-800
AATATGTCTAATGAATGCTTCTACAGATGGATAGGGGCTCAGAGCAATCTGTCTTCACAGATATCCTGGTAAAATGGCACAATCAGGAGAGAAAACCAAA
CTGCTCCATAAAATAATGAGCTGCAGTATTAGTAAGACACACTGAACACTCTCTTGCTTCCCACATGGTCCATTTGATGCTGCCCTCTTAACATGAGCTT
G
>NR_105761-chr1-76509560-0+33200
CCTTTGTCATTATGACAGAACCTCTTGGTGAGCAAGGACAAAGATGTCACTAGATATTCCTTTCAGCAGAATCTTGTGATCTGGGCTTATGTGTGATTCA
TGGCACTAGCATGTCACCCTCCATCGTTTCCGGTTCCCGCCTTTCTGTGCACTGAAGACTAGGAAGGAAATAACCGGGACAACTACCACCTTGCTATTTT
T
>NM_007936-chr1-77515088-1+600
AGTCCTCTACATCAGCAGCACAGGCGAGAAGGGAAACCCAAACGTAGAGCGCAGAGCGCCCGGCCTCTTGTCCAAGCCTTGCGAGCCCGGGTTTTTGCAA
AGTTTTCCCAGCGCAGCGCTTCCCGGGACCCGGCTGCTTGGTCTCCGGAGCGCGCAGCGGTGGTGGCGCCGCTTGTCGGGCGCCGGTGACCTGATTTCTA
G
>NM_007936-chr1-77515088-1-400
GCTGCGTGCAGCAGAGAGCGCCCGACCTTAGCTGGGGTGGACAGTACAGAGACCCGACGACCTCGGCAAGGGGCAAGAGCCAAGGTGCAGGTCAACTTCA
GACTTATTTCATCTCAACAGGAGTCTTTTCTCCCTCGCACACCTCCGGACTTGGGGCCGGGCGGGGAATGCCAACGTTTTCTGGCCTTCCCCACCGTCCT
T
>NM_008781-chr1-78197136-1+48800
CATGTAAGTTTTAGTCACAGTTCAATGAGGAAGGAAAGTTGGCACACACATGGGAAATACTAATGTTCTTGGCAGTTCAAGGAAGGGAGACAGGGAGAGC
AAAGGAGGGAGGGAGGGAGGGAGAGAACAAGCAGGGAGGAGAGAGGGAAGGAGAGGAGGGAGGTCTTTAGTGGCTGGTCAGTCCAGGTAAGACTATGGAA
C
>NM_001159520-chr1-78197136-1-12200
ACTGTTGAGATTACAGTCATGTCACCAGCCTACACACCAGGTTTTTTTTTGTTTTTGTTTTCTTTTGTTTTTGTTTTTGTTTTTGTTTTGTTTTGTTTTG
TTTTTTACAGTACTGAAGGTCGAAACTAAGCCTTCACACCTGCCAAGTAAACAACGGTTCAATTAAGCCACAGTCCAGGCCCTACTGTCCCTGTCACCTA
A
>NM_001159520-chr1-78197136-1-19800
CCCTGGTCTCCGCGCCCCGGGCGCCTACGAGAGCTGTCAGAACTGCAAGCGGGCGGCGCTCACCGCCGGCTGCGTGTGCGTGGTCTTCTCATTCCTCTCC
ATGGTGGTGCTGCTGTTCACCGGTCTCATCTTCGTCAACCACTACGGCGGTGGCGGTGGCGGCGGCGGCAGCGGCAGCGGCGGCGGCGGGGGTGGGGGAT
C
>NM_001159520-chr1-78197136-1-21200
TCCAGTTCCCAAATTTCCTCCAAAGGGGGGAAATGCCCTTCTCTGCTTCCACTCTGAGATGAGCCCTGCACCGCCGCCTGGGCCCTGCTAATAAAAGTGC
AAAGCGTAAATGGCTTGGGAATTATTGGCTTTCGCCCTTGGACTGAGACATGAGATCACGATTTTCAGTCGGGGAAGGAACCGCCTCTGCCAGGCTGCCG
A
>NM_001004173-chr1-78310346-0+31200
AGCCACGTGGAAGCAAACCTTTGCAACTGCTGCTGGTTTTCCTGAGGACTGGTGGAGAATCATCGCCAATATCCACTTATATTTCCTTAGCATGTCCTGA
ACATCAGACACAGTCTACATGTTGTATATGCAACAATGCACTTCATTTTCACTGTTCTAAGAGGCTATTCCATGAGATAGTTACATTGGGTATTTTTTTG
T
>NM_011811-chr1-78488897-1+37800
CTGAAATGCAAGAAAGCGGATCTCTGGGTCGAGGATGAGCAGGTCTAAAAGGAACAGGAACTTAAGGATGTGGGTGAGCTTGGCTTGCTCTGTAAAGGGG
TTGGGGGCTTACGTCATTAGGAGCAGATCAGCATAACCCGCTCATCCAAGGAGCAGCCTCACGTGCATGGTTTCAGACGGTTTGGACTTGGTCACTGCTG
T
>NM_001136226-chr1-78658440-0+40000
TGGCCCCACTCCCACCCTACTCGGTTCTGAGTTCTCAGGGTTTGGGCTCACTCAGCATTACCAGCTCTGTGCTGTGGCATGGTCCACTGCCCACAGTAAA
CAATTGTATATGATGATTCTACCACTTGAAAATTAAGAGTGAGTGACATTTTCTTTGCTTGCTAGAACTGCTCACATTTAAGACAGATGTAGTGGCCCAA
G
>NM_021342-chr1-78816949-0+800
GAGCCTCTGAACAGCACATACCCCAGCGCTGCAGCCTCCAGCAGCCCCCTCGAGTCCCATGTGCCTAGTAACAGCAGTGGTAATGGCAATGAATACTTCT
ATATTTTGGTCGTTATGTCCTTCTATGGCGTTTTCCTGATCGGAATCATGCTGGGCTACATGAAATCCAAGAGGCGGGAGAAGAAGTCCAGCCTTCTGCT
G
>NM_021342-chr1-78816949-0+26600
AAATGCCATGGAGGACTGCTCTTACTAGCTTGTTGGCTTGTTCCCAATGGCTTGTTTAGACTGCTTTCTTATAGACCTCAGGACTACCAGCCCAGTGGTG
TCCCCACCTAGAATGAGCTTGGCCTTTCAACATCAGCTCCTAATTTTGAAAATGCCCTGCAGGCTTCCCTATAGACTGATTTTATGGAGGAATTTTCTCA
A
>NR_151519-chr1-79224511-1+400
CATCTATCAAAGGAGCAGGCAGCAGGGAGACCGAAAAACAATGGAGGAGCCAAGAGCAAGGACCCCGTGTTTTGAGGTAATGTTTTTTTTGGTTTGATCT
TGAAAACACCAAGCTTTGTGATCTCTCCTTAACATACAAAGAGAATTAAAAAAAAAAAATCATTATTGACTTCCTCAAAGGTGTTGACAATACCTATTAG
T
>NM_001310680-chr1-79440090-1-23000
CTGAATAGACTCAAAGTCACTAGAGTTAGGGGCCAACAGGGATCTGATGGAGAGCTCATAAAATCCCAGTACTGTTCTAGAGTTCAAACAGCAAACAAAA
GCTGGTGAATGTATGTTTCAGTCTCTGGAAAGGACCTTCAGGTCATGGGACTGGCGAGATGGGTTTCAAAAATATGCAGAAATAGTTGAGCTTGGAAGAC
A
>NM_183027-chr1-79671972-1+200
TGCTGTAGGGACCCGGGACCATGGTGAGTAGGGCTGAGCATCGTGATGGAGCTGGTCGAGGCGGTGCGCGCTCCAGGTGACACCTGCGGCTCCAGGGCCG
AACACGCGGCTGGGGAGGGGGTACGCGCCTAACCTGGCTCTGGGTACCGCCGAGTCACAGGCGAGGGTGGCCCGGCTGCTCCGGACAGTGCAGGTCTCCC
C
>NM_027057-chr1-79761769-1+37000
TCTTTCAGTGTCTGCCTATCACCATGTGACTCCAGATCTGTGGCTGGCGTGGCTTGCTGTGTGCGAGTGTGTTGAAATGGGTCCATTACCTTTCCTTGAC
TGCTCTCCACAGGTATGATCTGGACACTCAGCACGCCTTTGTTGGCGATTACTCGGGACAGATCACCCTGCTGAAGCTGGAGCAGAACACTTGTTCAGTT
A
>NM_027057-chr1-79761769-1+600
CTTTATCACGGGACCCCGACCCAGACCCACAGACTCTTCTGTCCCTGGACCCCGTCCTATAGCACCATAAACCACTGACCAACCCTCCAGATCCCCTCCA
GTCTCGGGACCCTGTTCCACAATTCATCTCCAGTCTGGGACCCTGATCCACAGGGCTCATCCCACTCAGGACCCACCCATTCTGGGACCCTGGACCTCAC
A
>NM_027057-chr1-79761769-1+200
GCAGCCGCCCGGTGCTGCTGAGCAAGATAGAGGGCCACCAGGACGCCGTCACCGCCGCGCTGCTCATCCCCAAGGAGGACGGCGTGATCACCGCTAGCGA
GGACAGGTAGAGTCTGGGAGCACGCGGGGGCCGGGGCGTGAGGTGGTGACGACCACGAGGCGTGGGGATCGTGGGGTCCGCGATTCTGCCTCCCTTCTTG
T
>NM_001081210-chr1-79776018-0+0
GTCAAGCAACTGTTTCTCAACAATTTCTGCACCCATACTTACAGAATGGGCAGAAAGAAGCACTTGCGCACGCGCAGTACACTAGCCATGCTCCCTCTTC
GGTGTCCTCCAGCGTTCAGGCCTCTCTCTGCTGCTGCACCAGTTTCCGGGGAACCGCGTTCGGGCTACACCGCTCCGGCTGTCTTCCTTCCGCCTCCTAT
T
>NM_001081210-chr1-79776018-0+27800
ACTATATCCTCAAACCACAAGCCAAAACGAAACCCTTCCTGCCTTTAGCTGCCTTTGTCAGGAATTTTCTTATAGCAACAAGAAAAGGAACTCACACAGC
AACAGAGAACGGCCAGAGACAGCAACTGTGCAGTATGACCGCAGAGCAGTCAAAAAGTCCTTGTTGGCATTCTAAACCGATGGGACAATTTCTCAAGTGT
G
>NM_009255-chr1-79858665-1+8200
GCCCCACCCCCACCCCCTCCGAGACCAAAGTCTAAAATTAGTGCTGACCTTTGGGTGTAGAAGCCAGAAAGTATTTACACTCAGTCGTGAGGACCAATTT
AGCCTGAGCGGGATAAAAATGCTGCAAGACCAAAGACCGTGTGTAACGTGATTTTTTTTTTTTTTTAAATTCAACAGTTTGGGTAACTTTATACTTTATT
C
>NM_009255-chr1-79858665-1+5600
GATGATGGCGCTTACCTTCTTGGTGACATTATTTTTCTTTCCTTCCCTTGTAATTTTGCTTATTTCATCCTGGTGCTGGCTCTCTTCAGCCAAATATGGT
GAAAAGGACCCTGGGCTGTAAAGGGTCTAGGCTATGCTGCTGACAGCCGAGCCATGTAGAACTCAGTCTCCTTCTGTATACAGTGGCTCTTCACTGAAAT
A
>NM_009255-chr1-79858665-1+2800
CCTAATAAATACTCTGCCTCTCTCAGATAGTTAGGCTATCTGTAGAGTCTTTGGCCGAACCAGTTTCCCAGGTTCGTTTATCATCAGGATGAAGTGAGTC
TCAGGTTGACATCTGAGCTAAGAGCATTCTCCTATATTTCAACTGGTTACCAGCCTGGAGGTCTGAGACTGACTTTCTGTGTTTGCTTGCTGTATGCAGG
T
>NM_173425-chr1-80213944-1+22600
TGTCTTAGGTTGGCAAGGCCCTTGTGCAGAATCTTACCCTCCCTTGGCTTGCCAGCCTGTTAAATTAATAACTCTGTTTGGGGATTCATTCTTAGTTTCA
AGCCATGTACTTGGACCACTAACATGTTGATGTTGTAAAAGGCAAGCTTTAACACTATGGGCAGGAATAAAAGTATTCCTAGCACAAGAAGGGCTAGCAT
G
>NM_173425-chr1-80213944-1+6000
TCCAGGAGCAGATGCAGAGAAGGCAGACATATAAGCCAGCATACAACAGAATGGCAAGTACCAAGGTCTGCAAAAGCAAACAGCAGTATTAGTGACAGTG
GCACAACCATGACATATGTGACATTCCCACAGGTGCTGCTATCCTTTCAGCTTCATGACAATCCTGGGGTGTTAGCACTTATTATCTTCTCTTACAGGTG
A
>NM_001313728-chr1-80340690-1+49400
AATTGTTATCTAGTTTATAGTTAGTTGTTCTTAGCAAGGACTGAAAAGTTGTAAGATACTGTATTTACAAGTTAGTTTATGAAATGAACCATTGTAAAGT
CAGTAGCAGGATCTGACTCCCTACCCAGTTCTGTGAAAGGACAGGCATGAGATGGTCTCCATTTTTGATCCCCGTTTTGTGCCATGGACTGCCTCCCAAG
C
>NR_040460-chr1-80445932-0-9400
TAATGGAGCATGTGTCCTTCTTACCGGTTGGAACATCTTCTGGATATATGCCCAGGAGAGGTATTGTGGGATCCTCTGGTAGTACTATGTCCAATTTTCT
GAGGAACCGCCAGACTGATTTCCAGAGTGGTTGTACAAGCTTGCAATCCCACCAACAGTGGAGGAGTGTTCCTCTTTCTCCACATCCTTGCCAGCATCTG
C
>NM_175291-chr1-80758553-1+33400
CTCTTAGACCAAGGAAAAGTGAAACAAGATTATTGTGGCCGGATTTGGTCTCTTTGATCTCTGCTGGTCTCTGGTACCCTGTTTCCTTTCCCACGAGTTC
TCAAGCCATCTTGCTATGGTACCCTCTACAACAAAGTAGACAGTAAGGCAACAGATCAAAGAATCTACTCTCTCATACCTTTGATAAATTCTGTGATGTA
C
>NM_175291-chr1-80758553-1+200
CCGCGATGGCCGGGGAGCGGACCCGCAGGTTCACCCGGAGCCTGCTGAGACCGGGACAGGCGGCCGAGCTCCGGCACAGCGCCGCGTCTGCCGCCGCGGT
GGCCGTCAGCAGCCGTCAGCAGCAGCGGGTGAGTGCCCTGCGTCCCTCGCGCCACGGCGGGGCTTGCCCAGGGACCCCAGACAGGCCTTGTCGCCAGCCC
T
>NM_175291-chr1-80758553-1-45200
GCTTTCTTGTGGGTCTCGCATACTTCTCCAGGGAAACCACAAGATGATTCTGACATGCAGTGTCCTCATCACTAAGGTCTGTGCCCTAGAATGATGGATC
CATTCGTTCCCCAGCTCTGCTCATGCAAACACCTTCACACTCTCCTCAGCAGAAAGTAAGGTTGACATGGCCACAGCAAATGTTGATGGCCCAGGAGAGC
A
>NR_105762-chr1-82131916-0+11400
GGGGCTTTTTTGGTTCACAATTCAAGATACAAGTTACCATGGCAGCAAGAGCTGTGTGTTTGGACATATCACCTCTATAGTCAGGAAAAGAGAAATAAAT
GCTGGTGTTTGTCTTGCTTTCTCCATTTTATGCAATCCAGGACACAAATCTAGGGAATGGCACTGCCCACTTTTAGTGTATGTTTTTCCACCTCAATTAA
C
>NM_007735-chr1-82586849-1+43200
CCAGCCATAGGCTCTGTCCTGTTTCTTGAGGGTTGGGAGCATAGGGCATACTGTTCTGTGGCTTGTTTTTGTCGTTTACACATTTGTCACAATAGCACGG
AATAACAGCGGTTAGCATTTATCACAACAGGTGCTCTCTTAAATAGCCTTACAGGTTTTATTCTTTTTGGCCCTAAGCTGTTGACAAAGATGCCGAGCAT
G
>NM_007735-chr1-82586849-1+26000
CTCAGCTTCTTGTAGTACAGGGTATATTCTACACCAGATACTGATCGGTCCCCAACATCATCAGAATAGAGAAGGCCTGTTCTTACTGCCATAGCTCCAT
GGGGTGGGTGTAATTATTTGTGTTTCCATCTGATGGTGTAAGGAGCCCAAATGAGAGCCAGCAACCACACCCAGGTGCCTGGCCTCACCTCCAGTACTTG
C
>NM_007735-chr1-82586849-1+24600
ACACATGGCCCCCAATGGAGTAGCTAGAGAAAGTACCCAAGGAGCTGAAGGGGTCTGCAACCCTATAGGTGTAACAACAATATGAACTAACCAATACACC
CAGATCTCATGTCTCTAGCTGCATATGTAGCAGAAGATGGCCTAGTTGGCCATCAGTGGGAAGAGAGGCCCCTTTGTCTTGCAAACTTTATATGCCCCAG
T
>NM_007734-chr1-82586921-0+20400
GGCAGCTCCATAGTTAAGGCACTCAGTGCTCTTGTGGAAGATCTGAGTTTGATTATCCACTCTCAGGAGGCTGAGACAGTAGGATCAGGAATTCAAGGAA
AACCTCAACTGCACAGCAAATTAGCGCCAGCCTAGGCTGTAGAAGACTCTGTCTCCAATAACAAACAAGCAAAACAACACACACACACACACACATACTC
C
>NM_007734-chr1-82586921-0+45800
TTGTTAGGATTTATTCATTCCTGAAAACAGTGTCAGTAACATGGTAGATTTTCTTTTCATGAACCCCATAGTACATGAGCTTTCTTTACCTCTTAAGAAA
AAAGAATCTCAGACGATAGATGATAAAGCCAATAGTGTTTCACAAGTAGAGCTAGGGAGGTGAGGGAAAGCAACTATGGCCCCTCCCCCCAGACTAACCT
G
>NM_025453-chr1-82768456-1-11800
GGCCTTTGCATCAGCTCTGACCTCCACTTCTTGTTCTGATGTCCCTCAGTGATGCTAGATAGCTAGATGTTTTTCGTGTTTTTTTTAAACCTTCCTGCTT
TTCTGAGCCCTTGCTAAAGTGAACTGCCTTTCTGAGCCCTTGCTAAAGTGAACAGCCATCATCTTGTCCTAGTCATTAACTTGGTTTTCATCAAAGTCTC
T
>NM_010472-chr1-82839460-0-30200
CACTTCCCAGGAGATCCTAGAACACCTCTCTCCTCTGAACTCAGCTGGCATCTGGGATGGATCCTCAACCAGCCTCCCAGGGCCTCTGCCACCCACGAGG
AACTGTGGGCTGCCTGAGAAAGAGATAATTGCTTGAACCAGTTGGCCAGGAGTAATGGAGGCTGATCATGAAATCCATCTGCAACGCCTTGTCAGCCCTC
A
>NM_010472-chr1-82839460-0-15800
CAATAATAATAAATCTTTTTTTTAAATCCCACATTAGTGTTTTATAAAAGAATTATCATACCACTCCCTGCTCAGACTTTTGTCAGTTTTATTCCTATCC
TCAGCCCCTGAAAAGAGACATGGACATGATGTCTGTATGTGTTACATTTGTGTAGGCTGGACTTCTTATGAGACTCCTAATAGTGGAACAGGGTCTATCT
C
>NM_010472-chr1-82839460-0-13200
GCTCACTGGCCAACCCTCAATTCAGGTGCCCTTCCCCCACGCAATTCCTTAACTAAGGCTTCTTATTCCTAGGTGTGTCAAGTTGACAACCAAAATTAGT
CCTGACACAGGTCTCACTATACCTGAACTTGCTATGTAGACCAGTCTGGCCTGTGACTCATGGAGATCTGTGTGCTTCTCCCTCCCAAGAGCTGGAATGA
A
>NM_010472-chr1-82839460-0-800
TAATAATGCCATTTACTATTATAATAATGTTAAGTTAACCCGATGGTTCCCCGGGGCTGACTCAGCATTTTCAGCTAGGAAACTTGAATTCTCCTCTTGT
GAAAACTACTCCATTTGCAGTGGGGGCTGGGACAGTATTCGGTAACTCAGTTTTTGAGCCTCCCCACACTCCTTTGAGAAATGAAGGTACAGATGGTTTC
T
>NM_001347077-chr1-82839460-0+5400
TCATGCAGTGCGTGGGTCAGGGACAAGCGTATCTGGACTGGTCTTTCCCCGAGCTGCACATGTCCTCACATCTGTGAGACACCCCTCAAGAGAGCTTTGG
GACTTGGCATCTTTGCCCCTTGCCGCAGCTTTCCCATGTGCATTTCCCGTTTCAGATGGCTGCAGTCATGAAGTCTAGGGAGCACGGTGCACTTGTTAAT
A
>NM_001347077-chr1-82839460-0+33400
AATATGAACTAACCAGTATCCCTGAGCTCTCTAGCTGCATATGTAGCAGAAGATGACCTAATCGGCCATCATTGGGAGGAGAGGGCCTTGGTCTTGCAAA
GATCATATGCCCCAATACAGGAGAATACCAGGGCCAGGAAGTGGGAGTGGGTGGGTTTGAGAGCAGGGTTGGGGGGAGGGTATAAGGGACTTTTGGGATA
G
>NM_027778-chr1-83060930-0+12000
GTGGAGTTGGCGCTCTCTTTCTGAGGATCCAACATGGGACTTGGGACTCCAGGCTCCCACATCAAGCTCCTTCATCCACTGAGTCACTTATCCACTGGTT
GATACAGGGTCTCACTCTTGAAACTTGGCTGAACAGAGACCTGCTATGTAGACCAGGCTGGCTTTCAATTCACATAGAATCCTGCCTGCTTTTGCTTCCT
G
>NM_001159738-chr1-83116766-0-23200
GATTGGTTAACTTGTCTCTCATCTTGGCAAAAGAACCTTCACTGCCTATGTATGTGTGGTGGCCAGCAGTAGCCAACTGCCACTCTGCAACTGCCACTCT
ACAACGGCTTCCCACATGGGAAAGAAAAGGAGGGGGAAGGGGGAAGAAAGATGAGAAAACGAGGGGAGGGGTAAGGGGAAAGGAGGGGTAAGGGGAGAGA
A
>NM_016960-chr1-83116766-0+1400
AACCTCCTCAGGTATGGATCATTGAAGGACAAGCAGTCTCTCTCCAAATGATGGGGATAAGGAAGCAGAGAGTGGATCAAAGGTCTGCTGGAGTTCTTCA
GCCTAGTGACATTGAACTTTAGAAGGGGGATTTGAGTTAGATCATGCAAGCACAGGATGCATTTTGCAGTTGTATGCCAACACCATCATCATTTTTGATA
T
>NM_016960-chr1-83116766-0+17200
ATAACAGGTTTGTACCACCAAGCCCAGTTAATTTTGGGTATTATTAATCCCAACCATTTTACAGCTGAGCAAACTGAGGGACAGAGAGCCTGTTCAAGCT
GTAGAACGTGAGCCCTTGGTCTCAGCGCAGAGGCCTCTCTGTCCCACGAGGTCCCAGCTGCTTGAGTATGCACGTTTGTCTCCTAACTACTGACACTCTA
T
>NM_001356547-chr1-83408200-1+400
TTCCACCCTTTGCTCTCCTTAGAGATTCCCACGGAGAAGTCAAGTTCCTGCACGACTGATCCTTGGGATCGGCCCTTGAGAGGTGGGGGTGAGGGGTGGG
GGCTTCAATTCTGTTAGCTACCCCACTGGGCGCCCGGCTGGGTGGGGCCTGTGTGCTGGAGCCAGGTGCCTGCCTCTAAGGCTGGGGGAGGGGGGGCTGG
G
>NM_172430-chr1-83408200-1-49200
CTAGGATACCCAAGATATAAGATATAATTTGCTAAACACATGAAACTCAAGGAGAATGAAGACTGAAGTGTGGACACTATGCCCCTCCTTAGATTTGGGA
ACAAAACACCCATGGAAGGAGTTACAGAGACGGAGTTTGGAGCTGAGATGAAAGGATGGACCATGTAGAGACTGCCATAGCCAGGGATCCACCCCATAAT
C
>NM_001003948-chr1-84284645-1+800
TCCCCTTTGTCTCTAGGAAAAGACAGAACAAATGATTTGTGAAAGCATGCATTTGCCAATATAATTTGGAAATGTCAGGCTTGGTTTGGCTTGGTCGTGG
TATGCGACGTATTTTCTTTTCCCCCTATTTCATTGGCACTCTCTCCTCTTCATGTCCCCCAAATCCAAGCTTCTGCAGATATTTGAAAGGCAAAAGTAAA
T
>NR_039588-chr1-84695839-0-47400
GGTCCTGGGGGTAGCATATCACATATCCTGCATGTCAGATATTTATATTACAATTCATAACAATACCAAAACTACAGTTATGAGTTAGCAATGGAGTAAT
TTTATGGTTGGGACTCACCGGCAACATCAGGAACTATATTAAAGGGTCACAGAACTAGGAAGGTTGAGAACCACTTTCCTAAGGCAACGCCTTTCACGTG
G
>NR_039588-chr1-84695839-0-45400
TCAGCCCAGCAAAGGCATTCAAGGCCACTCACCCAGTGAAGCACGGTTATACTTAGATCATTGGCCTTGCATCTGAGAGCCGCATTACCCACAGGAGCAC
ATGTTTGTTGTGGTGGTGGTGGTAGTGGTGGTGTTTGTTGTTCTGGTTGTAGTTGTGGTGGTGGTGGTGGTGGTTGTTGTAATTGCTTCGGTTTTGTTCC
G
>NR_039588-chr1-84695839-0-27600
GACTACAGCAGCTTCTTCTAAAACCACTGCAGCTCCATTCTACAGAGGAGAAAATCAAGGCAGGGGTCGGGGGGAGCAGTCTGCAGTTCTGCCTGCAGTC
ACCCAGAGTGTCAGGGTGTGCACACTCAGATCCATTCTGCAGTTGAACTTCCTAGCAAATCTCGTCTTCATGAATATGACCTAGTTATTATGGGCCATGG
C
>NR_039588-chr1-84695839-0-200
CCGAACGCGGAGTGCACACGCCCCCGTTCCGACAGGGCTGGGAGGCGCACGGTCCCGGAGCAGGCAGGGGCGCGGCGGACACCGGGCTAGCCAAGCAGCC
GCTTTGGGGCCCAGCACCCAGCAGCAGGGGCAGCAGGGCCAGCACGGGCAGCAGCGGGGCACCGGGCGCCTGGGCGCGGCGGGGAGGCATAGCGAGCGGA
G
>NM_025386-chr1-84839841-0+15800
TGTGCTGCCGCTGCCACCCAACAGAAATGTCTTATTTGTTAAAATTTTCTTTTGTACTGTTTTGCTTTGCTTTTTCTCTCTACCTTATTTCCCCAGGACT
TGGGAGTGAGCCCAGAGCCTCAGCACACTGCCACTGAGCTGTTTCCCCAGCTCCTGCTGTATCGTTTTTATTACATTTATCTCTTCATTCTATGTGAGAG
G
>NM_027921-chr1-84935083-1+35600
AATTAAAAAAAAAAAAAGACATGTAACCCAGGGCTCAGTTGGCCAAGTGTTAGTGCTTGTCTGGCATGCAAGAGGCCCTTGCACCACATTAACTAGATAT
GGAGGAGCTCAGGAGAAGGCAGGAGGATGAGAAATCCAAGGGTGGCCTCTGGTAGCTGGTGAGCTTGAGCGAAGCGCTGAGTGCTCTCCTTCCCGACATG
A
>NM_027921-chr1-84935083-1+29600
CCTTTTAAGAGTCAAGCAGTGGGGCTGGAGAGATGGCTCAGCTGTTAAGAGCACTGACTGTTCTTCCAGAGGTCCTGAGTTCAATTCCCAGCAACCACAT
GGTGGCTCACAACCATCTGTAATGGGACCTGATGCCCTCTTCTGGTGTGTCTGAAGACAGCTACACTGTACTCATTATACATATAAAATAAATAAAATCT
T
>NM_027921-chr1-84935083-1+20800
GTCTTGAGGACAACTGTGCTTGGGAACATCCCTCTGAATAATAACGGGTAAAATGATGGCTAATCTGAAGCATGCCCACTCCTATTATTACTTCTAGGAG
GGGCACGAAAGTGCATTCTAAGAACAAATCCCTGTTCTAAAGGAACAGAGATTGCAAGACTCTTGTCTGGTTTACATGAAGTTTTCTTACAAGGTCCTAA
A
>NM_213615-chr1-85109853-1+27400
TCCAATTTAAAGCACTTCCTCTCTGTTAGCCTGGGCAAACCCCAGACTAGAACATGCAAGTAGGGCTGGCACCACCCCGTTTTTAGCGCTCTTGGAGCTC
TGCCTCTATTCCCTAGCAGCTGGTGTGCAGCCATTGGGTTGGGGAGATTGAAGAGAACAGAGGTGACTGGGTGCTTGAGCAGGTGTCTTGTCTGGTGGAA
G
>NM_213615-chr1-85109853-1+18800
GAAGTGTTCCTGTGTCATGTGTTCCCCAACATATGTGCCAGAAGACCTGGAAGCAAGGATGGGAAGCAGCCAAGGAGGTAAGGAGTAGATAAGTCTGCCC
AGCGGTCCTGGGTTAGGGATGGCTCAGTGAGAACCCATAGCTTCTAGTCCGGCCTAGTCCAGTCCATCCAAGAATCCAGTCCTCTGCATTTTCTTGTTGG
G
>NM_213615-chr1-85109853-1-29800
CCGACTCTGACCCTGTCTTACCCTCCTCTTTGCTTATTCATTTAAAGGCTCTAGAAGTGATTAGGACCCAGATTTGGGACCAACTGAAAGCAGCCTATAC
CCCAGGGACCACCGCAGTACCCCACGGGTTCCGAGTTGGAGACAAAGTCTTGGTCAGATGGCATCGAACCGGCAGCCTCGAGCCACAGTGGAAGGGACCC
T
>NM_001081746-chr1-85199611-0-200
AGCAAGAGAGAACAGTTTGAGTTTCTGTGGAGGGGTTTTAATTGTTTTGTTTTGTTTGTTTGTCCCATCTTTCCATAAAGAAGGCACTCTCAGGAACTGG
CTCAGCTTGTCCTGGTGTACCCTTCTGCAATCCTCTAGGTCCCCTTTCTCCTCCCTGCTACAACATTCCAAAAATGATGGATGGGACAGGATCTCACAGC
A
>NM_001037909-chr1-85270566-1+15800
TGGATTCCTTGTACTCCTGATTTTCTTTATATGAGTACACTGTAGCTGTCTTCAGACACACACCAGTAGAGTGTGCATCAGATCCCATTACAGATGGTTG
TGATCCACCATGTGGTTGCTGGGAATTGAACTCAGGACCTATGTGAGAGCAGTCAGTGCTCTTAACCTCTGAGTCATCTCTCCAGTCCCCTGATTTTCTT
A
>NM_175397-chr1-85603891-1-1000
TCTCATCTTTTCTATTTTTATTTTGAATTATGTATGTATGAGTCTGTCTCAGTGTGCTTCCTGCACGCAAGTACAGTGTCCATGGAAGTCAGAAAAGGCT
GTCTGATCTGGAGTTGGCATGAGAGGCAGTTGGAAGCCCTAGGATAGGTGCTGGGGACCCAACCCATGCCCACTACTAGGGCAATACGAGTGCTTAAACC
T
>NM_175397-chr1-85603891-1-18200
GAAATACCATCTTATGAGGACACACTCAGATATGTGGGATGTCATTGTCATGGCCACGGTTATGCAGTTCCTGACTATTCCAAAATATGCACCAGTCTTT
ATTGTTCTCAGGGCAAGTTACCCAAAGTTCAGTAGCTTAAAACAGCACAAGTTTATGTAAGCATTATGTCAGTTAGAAGTCTGATGTGGCTGAAGTCCAG
C
>NM_001313712-chr1-85649988-0+31400
AGATATTTGCTATGACACATCTCAAAATATTCAACAGCACAAGCCCAGTACAGGCTCATTTTTTACCCCAGAGAAGAGGATGAAGTTGGTCCTAAGTGAA
GAAGTTCACTTTGTTCCACATGATCGTCTAGGGCCCTGAGGTCTTAAAGATTTACTTTGTCATTCACCATGCCCACCACTCCACAATAAACAGAAATGGG
A
>NM_001313712-chr1-85649988-0+32000
TCTCGTTGACCCTGGAACTCACTCACTGATTCAGAAAGGGTGGTTGGTGAGCAGGCTTCGGGTGTCCTCCTGCCTCTGTCTCCTCAGCTCTGGGATTATA
AGTACCCACTTCTGCACCCAGGTTTTTTTTATTAGATATTTTCTTCATTTGCATTTCAAATGATGAACCTAGTTTTTTACATGAGTATTGGGGGTCAGGC
T
>NR_106172-chr1-85751948-0-6600
AGTCTACGTTTTACCTGTTGTGCAGAGTATTGCTGGGAGCATACAAATACAGTCATCCCTTTGTGCCTCTGCTGACAATTTTCAGTACCCCGAAGTCACT
CTGAGCTTTCCTGTAATAGGCCAGATCACCTCTGAAACATACAACAGGTCACCGTTATCCCGGGTTTGCAAGCTGCTGCCTACTTGTCCAAGGGTGTTCC
C
>NR_106172-chr1-85751948-0+8000
TGCTCTTGTTGGTGCAGAGGCCTTGCTTTCCTGGTGTCCTCCATCCCTCCTGGCTCTTACACTCTTTCTGTATCCTCTTCCATGGGGTTCCCTGACCACT
GAGGGGAGGGAGTTGACAGAGATATCCCATTTCCAGCTGAGCATTCCAAGGCCTCTCACTCTCTAAATAAGGCCTGGCTCTGAGTCTCTGTGTTTGTTTC
C
>NM_001355047-chr1-85794017-0-200
TCCGAGCCGCGCCGCGGGGACCGAGCGAGCAGCCCGAGGCGGCGGCGGCCGAGGACGGGGACGGAGACGAAGCAGAGAGGGAGCTCCCTGGCCCGGCCCA
GCCCGGTGAGTGATCCCCCGGCCCGGCCCTGCTCGCGACGCGGACGCCCGCCGGCTTCCGCCCGACCCGCCTCCATTTTCCCGGGTGGCGGCGGCGGGAG
C
>NM_022417-chr1-85894510-0-4600
GCTTTTTTTTTTTTTAATCATTATAATAAAATACCAGAGGCAGGCTAACTTAATAAAGAAAGGCTTATCAAGCTCGTTTTCCAGGAGGATACTGGGCATG
GCACTGATATTACTCATGGTGAGGGCTTTCTAGTCACCTCCACATCTTGTAAAACCCAAAGCCAGAGAGGCTGAGGAGAGCCAGGCCCTGCAACATTGTC
A
>NM_022417-chr1-85894510-0-4400
ACACTGAGGACCAGACCATCATCATATGAACCTTTAAGCCACATCTACACTGTATCAACCACACTCCTGCAGAGTGCAAGTACTATTCAAGGTATCTTCA
GATATATAAGGTTTTCAAGTGTCTACCACTAGCTCCTGTGAACTTGGAAAGTCCCCCAGCGCTTTCTCTTCTCAGCATTTCCTTCTCACACCATTGCTTT
G
>NM_022417-chr1-85894510-0+200
GATCGAGGTTGCACTGGCAGGGGCTGCAGGGAGCAGGCGCAGGTCAACGCAGCCATGGTGAAGATCAGTTTCCAGCCCGCGGTAGCGGGCATCAAGGCTG
ATAAAGCGGACAAAGCAGCGGCGTCTGGTCCGGCCTCGGCATCTGCCCCGGCCGCGGAGATCCTGCTGACGCCGGCGAGGGTGAGAGGCTCCGGGTCTCA
G
>NR_037692-chr1-85928483-0+1400
AAACTGTGAGCTGAAGGAAATCCTTCCTACCTCGGGTTTCTCACAGGTATCTGCTCACAGTGGTAAAATCCTGACTAAAATCCATACGCACTCTATCATC
GCATCCATCGCTCATTAGAAGAATATGGATTTGCCTCACCTGCTCAGATCTAAGCTCTTCTAGGTACCAGGACAAGTACCAGATATGTCCAGCACTAAGT
A
>NM_001033290-chr1-85961055-1+14400
CTCTCTCTGATTTATCCCTTCAGCTTAGATCATCTCTTTTGACCAATTTTCTCTTGCTGTTTGTTGTTTATCTCTTCCTTCCCTCCTTCCTTCCCTTCTG
TCTTAGTTAGGGTTTTATTGCTGTGAAGAGACACCATGACTATATAACTCTTATGAAGGAAAACATTTAATTGAGGCTGGCTTATAGTTCAGAGGTTTGG
T
>NM_001033290-chr1-85961055-1-1200
CTAGCATTGTGTGGGGGGACACTTGGTCCCCAGATGGTGGCACTATTTTTGGATGTGGAGCTTAGGTAGAGGAAGTGGCGTCCTGTGATGACGTGCCTTT
GAAGGTTGTATGGCAGCCTGGGTCACTTCCTCTCTCTGCCTTCTGTCCACGGTGAGGTGAAAAGCTTATGCCAGGCAGTCCCACTGTCATGATATTTATT
C
>NM_001033290-chr1-85961055-1-24400
TGTGGCTTCCAAACTTCAGGAATGCCCATGACATTTGTAGCTGCCAGTGGACTGTAGATTTGATGGGACTCCACGAGAGGGCAGGGAGGGGTAGAAGAGC
CACGGGAAAAGCAGAGGGCTTCACTCAAAGGGGGTCATGAGGGGGTGGGGGTGTCACGCAGAAAGATTGGGATGGCTGTAACCATCCTTGGGTCAAGCAA
C
>NM_001122732-chr1-86021942-0-27600
CCCAGTACAGGGGAACGCCAGGGCCAAAAAATGGGAATGGGTGGGTAGGGGAGTGGGGGGGGGACTTTTGGGATAGCATTAGAAATGTAATTGAGGAAAA
TACGTAATAAAAAAATCATTAAAAAAAAAGTTACTTGAATGGGAACTTGAGGAGACAGATATGGTTAATTGAAAAAGCTTTGTTTGTCCAGAATTCTCTC
A
>NM_028647-chr1-86021942-0+10600
CATGGATGCTTTCCTTCCTAGTCCCTGGACGGCTCACACAGACCTCATTCACAAGCCGGCTATTGAATGCTTGCTGGAAATGCAAATTGCTCAGCAGTGA
GTCTTCTTTTCACACACTAAAGTTGCATACTCCTGAGAGCTGCTAAGCAGGACAGGCAAGCATCCCAGAGCAGGAGGCTCCCGAAGAACTAATGTTTGCT
G
>NM_001144993-chr1-86045863-0-800
GTGAGCAGGTCTGGGAATGGCCAGGATTATCTTGATCACCTTAACTGATGAGGGAAGACCCAGCCTGAAGGGTGTGACACCCTTCATTGGTGTGATTGTA
CAAAAATATTCCTATCTCTTCACTCATGGGTGTGGGTGTGTTGTGGCCAGCTGTCTGGAAGCTCCTGCCTCTGTGACTTCCCTGCAGTGATGGCTACAAC
C
>NM_001144992-chr1-86045863-0+600
TGGTCGGAGTGCTGGTGGCCGACACGGGTGCGGATGACGCGAGGGCGCCCGAACTGCAGCTGCTCGAGACGCTGCTGCGCACGGTGTTCGGCCGCCAGGT
CGGGGGCCCGGTGCAAGCAGCAGCCTTTCGTCCCGGCTGTCCCGCCTCCAGCCTGGCGGTCCAGGAGGCGGCCTGCAGAGCCCTGCAAGCTGCGGGGCCG
G
>NM_027357-chr1-86064619-0+400
CCTCTGCCCGAGGCCCACCTCGGGGATCGAGGGCTGGGAAACTGGCCAGGTCACTGCAGGCCCCTGGGGTTCGTAGGAATAGGACCAGGTAGCCACCCGG
CCGTCCCTCTCCAGCCACACCCCCGTTCCAGGACCAGACCGGGCTCCTAGGCGGTCGCTGGACCTTTATTCTCTGTCCGCTTCTTGGTCGAGTGACCCCC
C
>NM_008311-chr1-86111970-1-800
AGTTACGTAAAGAAGCAATTAAACTCTGAGAGACCTGTGAAGACCCTTTAAAAAGGAAACACTGAGAATACTAGAGGCTTTTTTTTTGTCTTGTTTTGTT
TCTCTGTGTAGTGCTGGCTGTGTCAGGACTGGTTCTGTAGAACAGGGTGTCCTTGAACTCAGATAGATCTGCCTGCCTCTACCTCCTAAGTGCTGTGACA
C
>NM_001310702-chr1-86154780-0-1600
CTTAACAAGCTATCTCTTTAGCCCCAGAGGGCTCTACATCATGTAGTCCATTCTGTCAAAGACACAACCTGGACAGTTAAGAAGATCACACACACACACA
CACACACACACACACACACACCCCACACTCCCGCCGCCACCCCAAGTGATTGCAATAGGGAGAGTCATGGCTCCATCTAAGACCTGCTTAGAGGAAGGGT
G
>NM_145222-chr1-86303221-0-47400
TGGCACCTTTGGGGCCCACTGAGCCCTTGCAGGTACTAACCCAGCCCCCTCCCAGTGGCTGTCCACCCCTGTCCCTGCCACAGTAGACTGATCGGCCATT
CCCATTTCCTCCTAGATGCTATGCTCTGGACAGAGTCTGTAGCCCTGATCTGAGGTCTTCACCCCCATCCTACTCCCTGATGGCACCCCAGCCCTGCTTG
C
>NM_145222-chr1-86303221-0-47000
GTACCCATCATGACCAACGGAAGGACTCTTCTAGCACAGAATATCATTTCTCTCTCCCATGGGTCTCAAATCTAACTCTCTTTTCTCGTTCCTCTTTACC
TTACCTATAATCCCTCTGCTTCTTTCCCCCTTTAGCCCCCAGAAAACCTCAGCACAGCTAGATAATGAGTGGCTTACACACACACACACACACACACACA
C
>NM_145222-chr1-86303221-0-41200
CCAGGGCCCGGAAGCTGGCATGCAGGAGTCTGGGGTTGCGCCTGTCTTGCCTGTGCACCCCAGGAAAGTCCTTGGAGACTCCAGGGCAGGTGTGTACTGG
GCTCTGTCTTCTCCCCAGCAGTTATGGATCACAAGCCAAGAGAGTGGTCACCAGCTGGACATCAGAAGTCTCGCTTGGTTCCCACAGCAGCCCTCGGTTG
G
>NM_145222-chr1-86303221-0-33800
TATCCACCCAGGGCCACTTCCTGGCTCCAGCTCTAGGCAGTTAGCTCACCATGGGGGCAGGGGGAGCCCAGAGGCTGCTCTGCATCTGGCAGTGCCCATT
CCATCACCCCTACAGAAGTTGAGGACAACTCCTTGCCAACACACCCTCCTCTTGCAGCACCAACCAAGACTTGGAGAGCTTTGGCGGAAGGGGGAGGGGG
T
>NM_145222-chr1-86303221-0-28600
GGCTTCCACCGCATCCTCCACAAGGGGCCTGCACAGTAAGTCAGCCTGCACCTCGCTGGGATTCTCAGAGGAAGCTTGTGCTTAGAGGCTCTGCATTATG
TATGTGGGCCTGTGAACTGTTAGTGCCCAGGCAAATGGGAAAGGGACATTTCCCTTCTCTACACAACCAGGGCCCTTCCTGATGCTTCCTGTGTCCCCGG
G
>NM_145222-chr1-86303221-0-21200
AAACAAGGAGGGGCTGGAGAGTTGGCTCAGTAGTCATGAGCACTCGCAACTCTTGCAGAGGACCTGGTTTTCATTGCTAGCATCTGCATAGTGTCTCATA
ACCATCCAAAACTCCAGTTCCAGGGGATCCAACACCGTCTTCTGAGCTCTGTGGGCACTGGGCACACACATGCGTATGTGCAGACAAAACACTCATACAT
A
>NM_145222-chr1-86303221-0-1000
GACAAAAGTAATCTTCACCCTTAGGACTCCCTGGGACTTTCTGTCTCCCTGTATTCCCTGGGAGAGGAACAGCATTGCAGAAAGGTATTGAGTTCCCCAG
TCCTACTATCTGATAGAAATGCCTGAGCCGGGACTCAGGGACCACCTCCTGAGCCAGGCAGACCTCCTGGGTTTGAATAGTAAGGTTGTGACTTCATCTA
A
>NM_145222-chr1-86303221-0-200
AAAGAGTGGGAAACCCAGAGCTGGATTGACCTGAGCTGGCTGGGGGTCTAACACAGGCAACCCAGCATCATCTTCTCTTGAGATCGCCGCCCAGGCCTAA
GCGAGCCCGGGAAGAAGAAAAGTAGACAGGGCAGAGATAAGGTAACTTTAGGGAAACAGCCTTTATCCACCTCCCTCCACTCTACACACCCAGGGCTACT
C
>NM_145222-chr1-86303221-0+200
CTCTGAGGTGGCCAGGGCTGAACGGAGTTGCTGTCCCCACAGTGAGCCGGGGCACAAAGGGTTAACCTACCTGGGCCACCGCCCCTGAGGCCCCTCCTCC
AGCCGCAGGGAAAAAAAGAAAGTCTCAGCGGGGGTGCGGCTCGGCCTCGTCCCGCTGTCCCCAGCCGCGGCGCTCAGAGCTGTGATCCGTGCGCCCCGCT
C
>NR_151592-chr1-86304060-1-200
TTCTCAGGAATGATCCTGCCTGTGCCCCCTTCCCCAAGAACCTTCCCTCCTTAGCTCACACTGGGAGACTCATGACTTTCCAGGACTGGGCCAGCAGAGA
GATGGTTCTCACCTCCAAGTCTGGGAGGTACAAGAGCCAGGGGCCCACGAAGCACGTAGTAGATAACGCCAGGTTTTAAGCCTGCGGAGGCGCAGGGTGA
G
>NM_027966-chr1-86426329-0-8800
TTAGCTGGCTCTTTAATACATCTCAGGAAACCGTGCCGCTCAGAGTTGGCCCTCCTCTACCAACTGACAATCCTCTACAGACATACCCATGGGCCAATCT
GATCTGGGCAAGCCATCACCTGAGACTCTTTTCTCAGGTGACTTAGGCTGTGTCAGGTTGACAGGGCTAAGTGGGACAGGGATATTCCACTTGTGACATG
T
>NM_008972-chr1-86526736-0-30600
AGAATGTTGGCTAGGAAACGTGAAGCCGTATAGTCAGGGCTAGTGGCCACCAGCTTCCCTAGCAGCCCACTGTGACACTGTCTTCATCCTTCCACCAGCT
GTCACAAAGAGGCTGTGGTATATCTTCCAAGACATGTTCTCAGGTGTGTTCTGAGCAACACTGAGGTTAAGTGAGGAGCCTATGCTTGTTCCCCACAGGC
T
>NM_008972-chr1-86526736-0-800
CTGTTCATATGCCCACTGGAGCCTGCAAAATGTTAGGGGAGAGGGGTAAACTCGATGGCCGGGCGGGGCTCTGGATGATGTTAAGAGCTGTCGCGACGGC
AGTGACCTCTTACAGCAGACGCTGACCAGAGAGCCCTGAGGCGCGACACCGCCTTGTGGCGTGAGGCCCCAGGCCTGTCTCGCTCGAGGACACCGGGACT
T
>NM_008972-chr1-86526736-0-600
TTCGCATGAGTCCCCCCAAGTGTGCAGGGCGCGAGGCCCACTCCGGAGCTGACCCTGGACGGCGGGACAGTGGTGGGCGGTGGGGATCACTAGTGTCATC
GAGGCGGAGGGAAAGGAGGACGGGGCGGAAGGTGCGAGTCACAGTCACCCCGTTGTGTGGACTGATGTTCACTTGAACTGGGACAACTTGCTCTTCGGTG
C
>NM_008972-chr1-86526736-0+1200
GCTTGTCCCGCAGTGGGGACTCAGTCCCAGTCGCCTTGTTTCTTTAAACTCCCGTGGCTCGCCATCTCCCTCGGCTGGTGCGACCCCGTGCAGAGCGCGC
TCTGGAGCGATGCCCGCCACCGCTGTAACACTTTGTAGCAAGCATGGTCCCACCTCCGCCCTCGGCGGGAGTCTCAGGTGAATTCCCGCGAGGTCCAGCG
C
>NM_008801-chr1-86582501-1+24400
TGTTAAGTGAGGGGGGAGAGGGTTAGAAGTTGAATGAGGGTTAGAAGATAAGTGTGAGAAGAACGTGGTAGACTTCCTTGCCAAGCCAGATCTACAGAAT
GTCCTTCCCTTTATCTGAGTGATCCTTCCACATTTGCCAAGTAGCAACCACAGGATTCAGGGCGTGTCATATTACTTGGGTTACTCTGCTATTTGGCTTG
C
>NM_008801-chr1-86582501-1+600
TGAAGGCCGGGAGGCCAGAAGGGGGCTGCAGTCCCCACGCAGAGGCTGAGGGAGTGCAGCAAGCTGGCCTCCTAGCCTGCCTAGGAGCGACTTTGGCGGG
AAGCCCAGGGTGGGAGCAGGAGAAAGTGACTCCAAGCAAGTGACCTTGTATGTGGGGGATAATGTACCCCATCCCACCCCACCACACACACATCCGTCTT
G
>NM_008801-chr1-86582501-1+400
TACGAGAAGGGGCAGGAAAGGAACTGTGTGCCGGGCCCCCGGGAGGGACCGCGAACGGGAGGCAGGCACAGGGGCACCCTGAGGGAGAAAGGGGACGTTG
ATGGAGCCTGGGGGGGGGGGGGGGCGGGGGGGAGGATGGAGGTGGAGGAGCCCCGGGACCTGGCTACTGCGAGAAGAGTTCCCATTTGAAATTAGGGTCC
T
>NM_007433-chr1-87089928-1+20400
TCTCTGTCACCTGGTGTTTTGCCAGCCACTTCTGTACCAGATTCTGTCCATCCATCCTGCTTCTGAACTGAGTGCTGTTGCCTGAGTACTCAGGGTCTGG
TGTCCCCTTAGAAAACATGAATATGCAGCCCCCGCCAAGGATCACCTATAATCAGAAGGTCAGGACAGGAGGACTTGGGATTCCTCTGTCTCCGACAGAC
A
>NM_007433-chr1-87089928-1+2600
GTAAGTTCACTCAGTGTGGGGTCGGCAACACGGGGCTGAGAGTGCCCATGGAGGTGAAGGACCCGTTCTGAACACCCATTCTTGGCAGGCAACCCCACGT
ACCAGCAGCAGGCTGCTGTACCCCTGTCGTCAGAGACCCACAGCGGGGAGGACGTGGCAATATTCGCGCGTGGCCCACAGGCGCACCTGGTGCACGGAGT
T
>NM_007433-chr1-87089928-1-3000
TTGAGTGATTCAACCAGAGAGATTTACCAACAGGGAACAGGAATGTCAGACACAAGTGCTGTCTGGATCCCTGAGTGGAAGAGGCAGATGAACTCTCTGT
GAGTTCAAGGTCAGCCTGGTCTCCATAGCCAGCCAGGGCTACATAGTGAGACCTTGTCTCAAAACAACAACAACAACAATGGTTAAGTAGCTTTTTAAAG
G
>NM_001277925-chr1-87156136-1+14600
GCCTTGTGGCCCTGACTGGGGCAGATCTGTGTCTGGGGCAAGGTGACCACCATCATAGGGAGTTATCTGGCCCTTGGGGATTTGGCTAGAGGGCTCCGGG
TGCTCCTGAGTGCCTGCTATGTACTACAGTATCTTCAGGTATGCTTTTGTGCTATGCTTTGCCACAGCCCTGTACAGTGGACAACCTGTGGCAGGAATAG
T
>NM_001277925-chr1-87156136-1+8800
TGTGGCCTGCTGATCTTTTACTTTTAGGGTAGCACAGGCACTTGCTGGCAGTGGAAATCCAGTTTTTTTTTTTTTTTCAATGTTCCAGCCAGGCCTTGAT
TGCCTCAGCTTCACCTTTGGGAAGGTGACTGGGGCCCCAGGTTCCATCGACATGGAGCCAGCCTTCATAGCATCTGGCCTTCCACAGTCTGGAGGGAGGG
A
>NM_021306-chr1-87156356-1-1400
AAGTATAAGGTGTTGAACAGAACAGGCAGCTGGGGAGGCCCAATCCGCCTGGCCAGCCTGGCCGGGAGACAGATGAATGGATCAATGGTAGTTGAGTGTG
TGAGTGGTGACCAGAAGAAGAGCTCCAAGGACTGACCCCAGAGGAGAGAAGCAAATAAAGGGACTGAGGACCAGGGTCCCTATCCTCCTGTGGATGCAGA
G
>NM_027084-chr1-87183314-0-400
ACCCCAGTGCAGCAATTATGGCGCAAATTAGAATGCTTTGATCATCTTTAGAAAGGGCCACACGGAGGAGGGACACTGCCAAGCAATTAGGGGCAGAGGG
GCTGGAAGTTCAATGGCTTGCTTAGGGGGTGAGACTGCCCAGGACACCCACCCCTATCCCTAGCTCTCCTCCCTCCAAAAGTGCCTGTCCCAGCAGAGCA
G
>NM_001039169-chr1-87213939-0+400
GGAGGCCGCGCCGCCCGGAAGGAGATTTTCGGACGCCCCGCCCTGGTGGGTGCGGGCTGCCGGCGGCGTGGAGGGGCGGGACCTCAGCGCTTCGGGTGTT
TCCGCAGCCTTGCTGCCTTCTCTCTGAACGCGGCTTCCCTCCCGCACTCGCTCGGCGTCCTGGGAAGGTCACCTCTCCCTTCCGAGCCTCGATTTTGTCT
T
>NM_028889-chr1-87264353-0-3200
GCAAGAACAGCCAGTGCTCGTGACCACAGAGCCATCCCTCCAGCTCCATCATTTCTCTTAGCCTATACTAATGGTCATGAAATAGATTTTAGATTTGAGG
TTTCTCCACAGAGCTCTGTCCAAAGTGCAGACGTGTGAGCAAAATAAATGTTGTCTGAAGCCACTGAGTTTGGGGATGGCTTGTCACACAGAAATGGAAC
T
>NM_001110227-chr1-87394729-1-17800
GTTTACCACAGATTAACAAAGAAGTGTGAAAGGAAATGCATGTTGCTATAAAAGGACAACAGTGCTGCTAAAACCGCAAAAAAATCTAGTTAACCTTCTA
CTTGGATGTCAATAATGAACAAGACCAGGCAGTGGTGCAGTAGGTAACTCCTGCAAAGTAGAGCAAGGCAGGGTAGGCTAAGAGAACTGGAAGTGGAAGA
C
>NM_001356490-chr1-87470201-0+3000
AGTAGGAGGCAAAGGTCTTCGTGGGCCTTTTGCCAGTCTTTTCTGAAAAGGGGGTCTAGTTTTGGGACGCCCCGGGGCACATGATGGTAGTCCCTACCTA
CAAGCTGAGTCTCAAGTCCGGCCCAGGCTTGTGAGATGCTTTAGGCTAATGCCTAAAGGACCTGCCAAAATCCTAAGGGACCTGCCAAAATCCTAAGGGA
C
>NM_001356490-chr1-87470201-0+13200
TCAGGGCCATAAATGGCTCATGGTGTCTAGGACAGAGCCTGGCCTGATACAAGTGCTTTGTCAGTGTTAAGTAGTGCAGGGCAGAAAGAAGCATATGAGG
ATGTTCCTTTCAGTGTAGCTTAGAACTAGAAAATCTGCCACCAGCTTCAGCTGTCCATTAAGCATCACAGTCTGGAACACAATAGATCCATACACCCCGT
G
>NM_019867-chr1-87510362-1-200
AGGGTCGCCTCGCCCTCCCCTTCAAGAAACCCGGGGCGGAGCTATGAAAAACGACCCACTGGCAAGAGGGGAGATAGGCTGAGGCAGCTCTGTTCCCTCT
GTCCCCGCGTCTCCCGGCACCCGGCGGCCGCGGGGGAGGCAGGCGCTGCGCGGCTCCGGTCCATGTGGGGAGTCACCGCCCCCTGGTCCGGGTGCACCCG
G
>NM_001160164-chr1-87574027-0+600
AGAGGTCTTAATCAATTGTTACTATTACAGTGAATTATGATTAGTGACGGCTTCCTTCTGCCTGGTGCTTACTGCGTGGCAGGCACTGAACTAAGCAGAT
TGCATAACCTCTCTGTGTAGCCCTGAGCCCTCACTACAAGTTGAGAATCAGGTGCATTTTAAAGATACATATGTTCATAGATCATCTTGCCCAAGGCCAC
A
>NM_015750-chr1-87594550-0+2200
TCCCTGGGCGTGTATCAGAACATCATCAGCTCCACACTAAGGTTAATGTCACACGGCTGTGCTGTGTCAGCAGCACTGACCATGGGAGGACCTGGAGCCC
CATCCAGGACCTCACAGAGACCACCATTGGCAGCACTCATCAGGAATGGGCCACATTTGCTGTGGGTCCTGGGCATTGTCTGCAGCTGCGGAACCCAGCT
G
>NM_010566-chr1-87620312-0+19400
AAAGAGGTGGGTGCATGCAGGGCGAGAAGCTGCAAAGGTGATGGAGGATGAAGATGGAAGTGTGCTGTGGGCTGTGGAAGGTGTCTGTGGAGGATGTCTA
TCCCTGGCTCTGCTCCGGGCACTGAAGCAAGGATCCACAGACACTGTGAGACAGGTTTAACGCAGATTCTCAGACCCAGAGAGTGTTCTGATTTAAAGTC
C
>NM_010566-chr1-87620312-0+40400
AGGGGACCTCTAGGCTCATTACTAAAGGACATTATTGTTCCTCCTGGCCCACAGTCAGTACACTGCCACCTAGAAGATCTTCCCACGTGTTGGTTTAGGC
TTAGTGGGGTTTATTGGCTACACAGAGCCGGCCATTCACTATCCACTCTGCCTGGACATAGGGCCTTTTAAGCCCATCTTATGAAGACAGCATTTTATAC
T
>NM_009118-chr1-87803680-0+18800
CCATATCTCCCTGTGCTCATGCTCAGCATCCATATCTCCCTGTGCTCTTGCTCAATATCCATATCTCCCTGTGCTCATGCTCAGCATCCATATCTCCCTG
TGCTCATACTCAATATCCATATCTCCCTGTGCTCATGCTCAGCATCCATATCTCCCTGTGCTCATGCTCAATATCCATATCTCCCTGTGCTCATGCTCAG
C
>NR_136921-chr1-87854299-1-10600
AGCCCAGCTGAGCCACACAGTGAGACCCTATACCAAAACAAAACAAGCAAACAATAACCTCCAAAAGTGTCAAGACAACAAATTCTTCCTAGAAAACACT
TTCATTGGGACACTGAACTTGAGCCTGCAGCTGCAGAGCTGTGACAGCTGAATAACCCATGGACTTTACTTCACACCAGATTTAAAAACATAACTCCAAA
C
>NR_136921-chr1-87854299-1-42400
CATCTGCGCTTACCACATACATACACACACAATGGATATTCAAGGCAGAGGGCGAAGATGGTCCTTGTCTAGGACACGTTGTGTTTGTGGGGCTCGTCCT
ATAGGGACTGAATGCCTGCCAATAAACCCTGTGACAGATGTAATGGCACATGAACTTGGGACTCTAACACAGCTGTCCTTTAAATCCAGACCAGAAAGGG
A
>NM_001033291-chr1-88008551-1+200
CTGGGCTATAGGCAGTAAGTGGGGCTGGGGAACTGGGCGCAGGGAGGGACGAGGGCAGCGTAGGGACGACGCCGGCGGCCTGGGGAGAGACGCCGGGCCT
CTGCTGGCAGCGCGTCAGGGGTCGGGCCGCGGGGACGCGCGCCTGGTCGCGCTCCTGGGCGCTGGGCGGCTTGGTGGGCGGCAAGGCCTCTGGAGCGGCG
T
>NM_001198573-chr1-88008551-1-4600
GTGAGGCAGGTACTCCTTCATGTCTTATGATCCCAATACTTCCATTGTGTGATCATCAGGCTGACCAAAATGGCTTTGGAAAAGAAGCCCCTCATCCCCA
TCGCTCCCTGTTTTTTTTTCCCCTCTTTTTTTAAATTAGGTATTCAGTTCATTTACATTTCCAGTGCTATCCCAAAAGTCCTCCATACACCCCCCCGGCA
C
>NM_201641-chr1-88055411-0+800
TTATATGTACATTGAAGACTATGTATTTTGCCCCTATTTTTTCAAAACTGCTGTTGAAATTGCCTCTGAAGTTCTGCAGACCCCAGTGACTATGACAGAC
CTCTTTAGCCCAGTGTCTATTTGGTTGTTACGCACTGACTTTGTGTTGGAGTTCCCCAGACCTGTGATGCCCAACATGGTCTTTGTTGGTGGGATGAACT
G
>NM_201643-chr1-88166012-0-1000
ACTCAGGCTCAGGCTGAAGTAGTTTTCTCACATAGCTGAGGCCACCTGCCCAGAGAGCAGTGTGTTCACAGTGAGCCCAGCACCCACCCCCACAGCAACT
GAGCATCAAGAACATCTCCCATAAGCAAGCCCATAGACCAGTCTGCCCTAAGTGATCCCTCAGTGGAGAGACTCCTTTGTCAGGTGAATTTAGGTTGTGT
C
>NM_008299-chr1-88205748-1+0
TGGGAGCACAACGGATCCCTGGGCCCTCCATTCTGATAGGCTGAGGCACCGCCCGCCTCCGCCAATGAGAGACGTTTGCGTCACAAGGGAGTGTGGCGCC
GGCCGGTAGGCGGGCGTTCAGCAGCTGCCACCGCCGCTCCAGCGCCGAGGCCGCGGGCCGGCCAGCCGCCATGGTGGACTACTACGAGGTGCTGGGCGTG
C
>NM_001281466-chr1-88227020-0+20400
GTTTGGAGCAGCTCTATTAGTAAACATGAGCTAATGCTAGCCACTGTAACAGGTAAACCTTGGAACCTCAGAGACTGCACTAGATTCAAGTTTATTTCTC
ATTCACAGCGAGCCCAGTGGTCAGTGAGGGTCTGAATGCATGAAAATGCATCCTGTGAGTTGTCAGGGACCCAGTCTGATAGAGGGCCCAGCTTTAGCAA
A
>NM_198652-chr1-88277579-1+0
CGCATGTTCCACCCGCTCCGGCGGACCCTCCCTCTCGTCCCTCCCCTTCTCGTTTCCACCGGAAGTGCTCCCTGGGAGCGGCGGCCGGAAACGCGGGCAG
GATCGGTTGCGTAAATACTTTTGAAAGACCCTATTAGCGCGCGGGGCGCCACGTTTGATCTGTGGACGGGCTTGGGCGGGTGCAGTGCCGGGCAGAGAGC
C
>NM_198652-chr1-88277579-1-200
TTTATAATATCGTTCAGCACATTTACACGCGTCTTGTTTTTGAACACTGGCTTTCCAGACTCCTTTCAGGACCGTTATTTGGATCTGGCTTTCCCCAAGC
CTTCCCAAGAGCTGGGAAATTGGTAGATCCAGGAAGGAGCCTTGACAGGCAACTCACCCAGAAGCCTCTAGGGGACGCGGGAGTGCCGCATGAAGTAATG
C
>NM_029269-chr1-88407010-0-14200
GTAGATGGGTGTGTGTGTGTGTGTGTGTGTGTGTGTGTGTGTGTGTGTGTGTGTGTGAAACTGAGTGTGTGAGCTTAGGAGATCTGGCTCCACAACTTGT
CTGCCTTGCAGTGACGTGGGTGGGTGAGTGGGAGTATCACCCCTGAGTCCATACCATCTATGGCAGGCAGGAGAATTGGCCCGAGGTCATCAAAGCAGGA
G
>NM_008132-chr1-88510066-1+39000
GTATCTCAAACTTCTGCCCTCCAGAACTTCATGTGGAACTACTGTGCAAAGATACTGACCTTGTGGTCTTTACTACAGATGCAAGAGGCCATATCACTGT
CTTCTGGCAGGTTGTGTGCTCATTTCTCTCAAGGGCCCGTGTCCAAAATGCTCTCTAGTCATGGTTTCTTCATTGCAGCTGGACATCTCAGTAGTAGGCT
G
>NR_037971-chr1-88551517-0-7600
TGGCAGGAAATTTCACTTCCAAAAGAGCCACTCACTTGAGATGCTTTTGTTAACCGGCACTGAAGTGCATGGGGACTAGTCTTAGTGGGAAAATGAGACA
CATAGGTGGTGGTGGTGTGGCCCTGATACCCGGGGGGGGGGGTGTCCCTAGAATCATGGCTCTCACCCGGGAAGTGAATGAGGATCTTTGCAGAATACTA
C
>NR_037971-chr1-88551517-0+0
TGATTGGTTAACTTTGGTTAATTCTCAAAACCTCATCTTGGCAAAAGAACCTTTACTGCCTATGTATGTGTGGTGGCCAGCTGTAGCCAACTGCCACTCT
GCAACTGCCACTCTGTAACTGCCACTCTGCAATGGCTTCCCACAAGCAGGCTGAGCAAGCCAGGAGAAGCAAGCCAGTAAAGAACATCCCTCCATAGCCT
C
>NR_037971-chr1-88551517-0+400
CTCTTCCCCAGTAGCTTCTTCTTCCACTCCTTGCAGCTTTACTTACAACCTCTTCCACTTAGGGCAAGGGCTATATTCCTATACTTGCTGCGCTGACCTC
ATCATGCTCCACACCACCTCATCCAATCAGAAATCACACACACTCCAGGCACAAGCTCAGATCGGTCACCGATAGGCTGACAGATCCAGATCACGAGGAA
T
>NR_037971-chr1-88551517-0+32800
TCTTTTTTTCCTTAATGAAAGCAGCCAGAGCATATATGGCTTTGGATGCTGTGATGAGCCTGTGCTCTTTTTGACTCACTTTGCCCTTCGCCTCCATCTT
GCCCCCACAGATTAGTGATCTTGCTTGGAATGGATTTTTCCTGGTTGTGACCTGGGGTTCCGTATGGAGGCCGTTTCTGGTAACTGCTTACTGGCTCACC
T
>NM_177305-chr1-88702191-1-3000
GGACCCATGGAAGAGCAGCCAGTGCTCTTAACCTCTGAGCCATCTCTCCAGCCCCCACTGGCTATGTGCTCTTTATCACTGATTTCTTTGCTCATATCAA
AGGCACTATTTACTGGGCACTGTGTGTGCCAGGCACGCTGCCAAACACCGTTGTGATCCCACTCACTCCTCAGAAGTGCCGCTTCGCTCGGGTTAGGTAC
A
>NR_040493-chr1-88754890-0-23000
ACATACATGCATGAACACACACACATGCATACTTACATACATTCAAGAGAGAAATTGGAGGGATAGGAATAAAAGGAGAAAGTCAGAGAGGAGGAACAAG
GGAGGGAGAGACAACAGTTAAACATAAGACCAGAGCAAGTGGAAAAGTCAGTTCCCAGGCAGGAGAAGAGTGGCACAAAGCTATGAAACACAACCTACCA
T
>NR_040493-chr1-88754890-0-4600
GGCATTGTATCTGATTGGCTCTGTTCTGCAGTACCCAGAAGCCATGCTTCTACCTGCTACCTATCCAGCCTTGCTGAATTGCTTTGAGTGACAAATACCC
TCCATAGGCTCAGATGCTTGAAAACTTGGTCTCCAGCAGGTGGCACTGTCTGGGGAGGTTCAGGAAATGCAGCCTTGCTGGAGGAAGTCCATCACTGGAG
G
>NR_040493-chr1-88754890-0+600
ATAATTCCCAGGCTGAACCATGGAAAAGTAAATCTTATGCCCCAGTCCAGCTAATTCTTAATAAAAAGGGAGGAACTGTGCCCTCCCTTAGCCTTGTGTG
GGCTGAATCAGACCTTGTCTGCCACAGTTGGTTATCTCCCCTAGGATGGAGTCTTCTGACCGAGGTGAAGTCTATTGTCCTGCCACATCTGCAGCTTCCT
G
>NR_040471-chr1-89016113-0-13000
TTCTCTGTAGCAACACTGATACTGTCTGAGACACTTCTCATAAATGTCCCCTCCTGTAGACTTTTTTATCCACAACATCTGAGTTTTTGTAGCAGTAGAT
AGCTTCCTCAAAGTAAGACCTCCTGAGGAAACTCAAAGAACAAAACAAAAAATGCCAAGTTGCCATGATGGTAGACAAGACAAGATGGGTCTGTGCCCAG
C
>NR_040471-chr1-89016113-0+200
TGCACGAGGTCTCCCCCTCTCCGGGCTGCTCACACCTCTTCCCTTCCTTTCCCCTCCATCTCTTTTTCAGACCATTGGCTTCTATCTCAGTAGCGGGGAT
GTTTCTCAGGCTCCTGGTCTACTCAGCCAGCAGCGCTCCATTTCTTCAGCATCAGATATGGTACTCACTGCCTTCCCATGCCCACGGTCCTCAACTCCAG
C
>NM_133816-chr1-89070462-0+17000
CTGTCGTCTTGAGCACAGACCCCAGAGAAGTTGGTCTCGGAACCCTGAGCCGCCTTCTTACAGCCAAGGGGCCTAAAGCAGAGTCCAGGGCCTGATATGA
TATAGTCAGTGGTTGGCTGTGTCTTCTAATGGTTAGCGTACCAATTTAGCCCTGTAAAGAATCCCTGCAGACTTAAAGCCCCACTGTCAGGTGAGCACAT
C
>NR_040482-chr1-89406133-1-15000
ATTATTGTCTTTTGTATGCTTTGCTGTTGTTTAAATTATGTGGCTCTGGGGGTTGAATTTAGGTCCTCATAATTGCAAGATAAGCACCTTACTGACCGTT
CCTTACACAGCAGTTTTAAAATGGCATTGCTCTGGGCTTCTGTCTTCTCCATCTTCATGGAGGTCACGTTGCTGTGCAGGTCCCATTCTAAGTTAGAAGG
T
>NR_015540-chr1-89683892-1-23200
TAAGGAAGAACTGCTATGCAGCCTGCATGATGTTCAATTTTCCTTTACACCAAGTTAAAGGTCAGGGCTATTAAGATGCATGTTTCCCAAAGGAGTAAGG
AGAGAGAGGGGGATGGCTCTGAGCACAGGCCTGAGGGAGAGGATGGGATTCTCTGAGGTCATCAGGGCTGTGGTGGTGAGCGTACTGACAGGCACCCAAC
C
>NM_010262-chr1-89931176-1+48400
AGCTTTATCATAGCAATAGTAAGTCTAACTAAGCCACCTGGGCCATGTCTTCCTTGAGGCATGCCAGCCAGAACTGGCAGCTGGTAACATGGAATGCCGA
GTGATGCCCAAACTGAGAACATGGCGAGGGAAGGGGTGGACCACAGCTTCCTGATGGCCTGCGGGCAGAAGTCAGAGGTCACAGGTGTAGGACCACTGAC
T
>NM_010262-chr1-89931176-1+45400
ACTTCCTGGTACATGTGAGTGACCCCCAAGTGACCCCTGACTCTTCATTCAGAGACTTCCAGGACAAACACTTGGCTGCAGCTGAGATGAACTGGCTCCT
AGATCTCTGCAGAGAAGCCCCTCACGGGCATCCTTACCTAGGCTGAAGGGGGGGGGGGGGGCAGCCAGGGAATGCAAGACCCAAACCGCTGTGGTTCACG
C
>NM_010262-chr1-89931176-1+25600
GCAGACAGTCTGTGCTGTGCCAGCTCCTTTCATCTTTATGGGCCACGCGTTGAACCTGAGATCATTGCTACCCCACAGATTGTGTGAAGGGAGACAGGCT
CACTGAAGATTTATCCACTGCCATCATAACATGACTGCTTTCTAGGCTCCACTCTTGGTTCTCCTGATGGTGAAACCCTCTTGTTCCCGAGACCCAGTGT
C
>NM_010262-chr1-89931176-1+11000
CTGCTCCCTGGTAAGTCTCACCCTGCCCTGTTAGCGATGGGCACAGTCTCATTAGACCATAGAAATCACAGCCCACTAGAGAGATATCTTGGAGCAAGGG
GCTGATCTTGGGGTGCTTGGGCTTCCAAGTTGCCCCTGGACATGGGTAGTTCCTTGGGGCCAGATCTGCCCAGTTTCATTTCAGGGGCACCCCTTCTTTT
C
>NM_001355134-chr1-90014666-1+20600
GCAGCTCATTACAGCCACCTCATCGATCCTTCCATCATTACAGAAAGCCCTCTTGCCATGTGAGTACCTGTCCCTTGATGGTATTCACGGGGGGGGGGGA
CACGACACACACACACACACAGGTGCTCCTGGCCACTAACAACCTTGTCCCTGCCTCATGAAAGCAGAGAAGTGTTCAGAGAAGTCACACACAGCATCTG
T
>NM_001355134-chr1-90014666-1+3600
GCAGGCAGGCAGAGACTCAGAGACAGACAGAGAAAAGGACAGAGACAGAGAGACTAGCTGAGAATGTGATAGAAACAGCTTTTTCTGAAGAAGCCCATTG
GGTGCTCATGTACCCCCTTGATATGGATGGGGGTCAGAGGAACTAGGAAACAGGGCTGTGACAGAAGATAGAGCCATCACCTCCTGAGGTGGCATCTGGA
G
>NM_139152-chr1-90014666-1-36000
TCCTCCTCCTCTTCCTGTCCCTCTTCCTCCTCCTCCTCCTTTTTCTCTTTCTCCTGCTGCTCACTCATGTTCCTCCATCTCAGAATTTTCAGAAAAGCCC
AGTCTTGTGGGGAGGGGATAAGGGGTCCAACCATCCTGCTTTGAAGAGCCCAGCTCTGCCCCGGCAGACCCTTGCTGGTGCCTGCCTCCTGATGTTACTG
T
>NM_029122-chr1-90153401-1-4600
TCACAGAGGACTTTTCACCAGAGAACCTCTTCATGCCCCACCTTTGTCTCCCATTCTCCTCCTAAAGGCTGAGTCCCTATCAGAGCTCCCCTTTCTACGG
CTGCGCACAGCACTGTGCCTTGCATAGTATCGAGTGGAGTACTTAGCACAGCACTAAGCAGAGTACTGTGCTTTCCATGCTACTGCAAGGAGTACTGTTC
T
>NM_001271607-chr1-90203980-0-17200
GGATTGAAAGTTAGGGAGCTCCCAGTTCTACTGACACCAACCACATTGCCATAGGGTGGAATCCGGTTCTGGCTTTGCTCTGTTCCCGTGGTCATGAGAA
AGTCTGTCTCTGGCCAGTCTATGCAGTGATGGTGAAGAGGGAGCAAAGCTGGTGGCGTCCTTTCTGCCTTGGGCTGTGCCTGGACCCAGTGAACCCTGCT
G
>NM_001271607-chr1-90203980-0-800
TCAGAGGCCCAGGGGGGCATGAGAGCAGAGTGACCACCAGCCCTTTGGAGGGTGGGGGGCACTTGGGGAGGCGTTACAGTGGCGCGGCTTTAAAAGTAAA
GATTGGGTCATTTTGTGCTTGAGTTTTACTAAATGGGGAATTGCAAGAGACACATTTAAAAAACAAAACAGGGAATCTTAGCAATGTGCATCGCGATTAG
A
>NM_007722-chr1-90203980-0+11800
TTGATTTGTAAGTTATTTTTTTAATAAAGATTTTGTTTCCTAAAACCTCATGTGTGCTTTGGGTTTGAAAGCATGTTTGGGCTTTGGATGGCATGCATAG
CACTAACACATGGAAAAACATGTCAGACACAGGCAAGAAGAAGATGTTCAGTGGGAGAGAACGGCCAGAGAGCCCAACCATGGGACTGGGTGGATGGATC
T
>NM_007722-chr1-90203980-0+25400
ACATTTGCTAATGTGAAGACTTGGCAAAGGCATCCCTTTGCATACTTCTCCCTGGTCCACTTTTCAAACACTCCTGGAAGGGGTTCCATAGGATGTCCCT
TCTGTACTTCTTCTGTAGCTAGGGTCTTGTGCAGTGCCTGGTGGTCCTAACAAGCTCATTAAGCTAATGAGCATTCGAGGTAGTACAGAAAATGACTGTT
C
>NM_007722-chr1-90203980-0+35400
CTGGCCCTGGGGGTGGGAGGTCTGGCTGTTAAGTCCTCTCTCTTCACTCTAGGACTCTCCTTACCCTCTCCACACTCTATCTAGAGCAGATACCACTGTT
TGGTGACAGCCTCTGGTCCCTGGCTAGCTTCTCATCCATCCCTTCACGCTAGGCTCCAAGGCTGAGTCAACCCTACCATTTGCCGCACTGATTCTTTTTC
C
>NM_133805-chr1-90603425-0-42800
TAGTCATGCCCAAAGCCACATCACTGCTTTCAGAAGATCCAGGAAAGACAGACAGGTCTCCACCTGGACCAACAGGAGTTAGATGAGCCCCAGCCTGGAG
AGCATTAGGGTCGCTTTTTATGGCACATGAAATCTCTAGGTTGGTTCCCTTACCATTCTCAATGTTTCTTTCCCTTATGGCCCTTCCAGAAAGGGTTGTT
G
>NM_133805-chr1-90603425-0+200
GGTGGCGGCGAGAGCGGCCGGGAAGATGCCAGTGGCGGTGATGGCGGACAACGCCTTCAGTTTCAGAAAGCTGTTGGATCAGTGCGAGAACCAGGAACTC
GAGGTAGCGCCGCAGGGTGGGGCGGTCGGGTGGGCGCCGTTTCCAGGGTAACGGGCCGGGCCGCGGCCTGCGGGGCGCACACTCCGGGTTCATCAAGAGA
T
>NM_001243008-chr1-90843971-1+800
GATACTGGTGCCAGTTGCAGGGCTGGGCCGGAGCTGCTTAGCCATGGCCATCAAGGCTGCTGCTTCATCATTTTAGGTATCTGAAGTCACTGTTGTAGGA
TTTGTCCTTTGAGGATGCTTAAGGGAACTGCAGGCCTAAAGCATGCGCAATGTGATACTAGAGCAACTTCCCCAGTGGATAAGGCAAAGCTCGGGACTGG
G
>NM_001243009-chr1-90843971-1-200
CATTTCCTCCCCCCACCCCCCTTCTTAGAGCTGGAGTTTGCAGGAGTCCAGCTAAATGCTTGTAAGGCAAAGACGGCCTTCATAGGTGACATCAGCTTGC
AGAGCAGGCCAGAAGCAACAGAGCCCCAGGTCTGGTTTTCATTTACAGTTTGGGTCTGTCCTATGGCAGGGAGGGGAGAAGAGGGGTTTGGAGGAAGGAA
G
>NM_053015-chr1-90915100-0-30800
TCTTCCTTCTCCCTGTCCCTCCCCCTCCTCTCTATCCATTACCCTACCTTCCTCTCTCCCTCCTCCCTCCTCCTCTCTCTCTCCTCCCTACATCCTCTCC
TCCTCCCCTCCTCTTTCTCCTTCCCCCTCCTCTCCCCCTCCCCTCTTCTTTCTCCTTCCCCCTCCTCTCCCTCCTCCCCTCCTCTTTCTCCTTCCCTCTC
C
>NM_001101647-chr1-90953108-0+3400
ATGATCCTTGCTGATTATCCCACCTAGTGGTGAGCCTGACACTGCTCTTGCACTTCCTGTCACAGAAAAGGACCTGGGCCTTAGCTGGACATTATACTCT
GCTGTCCAAAAGTCCTGGGTCCTCTGATGGAGTCCTGGGTCCCACTTTGACATGTTGACCTTGACCTTGAGTTCAGGGCCCTGCCTCTCAACTGTAAGAG
A
>NM_001111312-chr1-90998727-0-3200
GGCCAGGAAGAACGACGCTGCAACAGGATCCTTCTGCACACGTTTATTGGGAGAGCTTGATTGCAGAGGCGAAAAGACTTTTTGCCCAGAGCTGGTGCTG
CTTTTATAGGCCTAGGAGAGGCGTGTCTCATACCCTGATTGGTTATGCACCAAGCCTCATTTGCATGTTCCTCATCTGATTGGCTACTCTCTCTCAGTAC
C
>NM_001111312-chr1-90998727-0+18400
GCTTGCACTCAGTCACTTGCCTCAGCCTACCAAAGACTGAGATTACAGACACCACTCTGCTCATCTGCATGTAATTCTGTGCTGTCGCTTTCTTATTTAT
TTTTTCCTTTAGTGTCAGTGGCAAAAGTGGGTTATCTAGTGTCACCACTACAGAGGGAGGTGTGGGAAGCCCTGGAAGGCTGCTTCAGGGCCTGGCTCTC
A
>NM_001111311-chr1-91053444-0-24600
CCTTCAGATGAAGACGTAGAACTCTTAGCTCCTCCTGTACCATGCCTGCCTGGATGCTGCCATGCTCCCACCTTGATGATACTGGACTGAACCTCTGAAC
CTGTAAGCCAGCCCCAGTTCAATGTTATCCTTATAAGAGTTGCCTTAGTCATGATGTCTGTTCATAGCAGTAAAACCCTAACTAAGACAGAAGTGGAACA
T
>NM_001111311-chr1-91053444-0-9800
TGACTGCCAAACTCTATGAGGAAGTTTGAGGGCACCCCGGAGTCTCTGTTAGGGTGCTGGACTGAATGCTCAGCCGCTGTTCTCCAGTCAGGCCTTGCCT
GAGGTGCCAGGAAGCTAAGCCAAAATGTCCGACTCCTCACTCCAATCCTCTATCAGCCTGCTCCGTGAAATCACATCCTTAACTTCCACGGCCTTGCGGA
A
>NM_001310732-chr1-91053444-0+25600
GTGGCTGGTCCATTCACTGCTCTGGAGTCGGGTCAGCAGGTTTCTTTACGGTCCGTTCATGGTTGTGTTCTCATCCTCTTTTATTAGGCTTCTGACGAAG
ACGAGCGCTTGTCCGTGGGTAGTCGCGGCAGCCTAAGGGTCAGTAACGGGGCTTGACTGCTTCTGCGTGGCACACTGTGTGGGCTAGATCCCCGTCCCTG
C
>NM_001310732-chr1-91053444-0+38600
CTGGACCTGAGAAAAGGAAACTGGGTTGGGGGGGACTAGACAGACCCTCAGGGTTGCTGTGACAGTGCTGATCCCACTTTGCAGGACTTACCACTGTCCC
TGCACACCCTTGAGACAGCTGGTAGTTGCGTGTGTAGTAACCTCATCTTGACGCTCTGGGAGGAGTTTCCAGCCATCTTAGTCCAAATCTAGGAGGATTG
T
>NM_001310732-chr1-91053444-0+45400
GCCATCTGGAATCCTGTTAGTGGGGCATTACTCTCAACTGCGGAGAACTGGGGAATGGTGATAGAACAACTCAGTGGGTCACAAGAGTCCTATGACTTGC
TTGTCCCTTGTGCCTGCTGTGGCCAACAGCAGCCCTTGAGCTCCACCCTTCTGTGGCCACCTTTGGTGGCCTTGTCTCCATGGCAGCCTTCACACCGGTC
A
>NM_001033408-chr1-91145103-0-6800
AGATCAGAAGTGAACGGATCTGCTGAGCACACTAAAGCTGATCTCAGAGAAGGGAGTGCTTCCTGGGGGAGCACTGAGGATGCCCATTCAGGGAGGAGCA
TCCTGGGGGATCACTGAGCATGCCCATTCAGGGAGGAGCATCCTGGGGGGACACTGAGCATGCCCATTCAGGGAGGAGCATCCTGGGGGAGCACTGAGGA
T
>NM_178401-chr1-91179822-0-1000
GTCAGCACATGCCCATGTGAGAGGGGATCCAATGCTGCTGATGACCAGTTAGAAGTGAGCAAATCTCACAGACTGAAGATGCCAACCTGCAGTCCTAGGG
CAGCCACACTAAGGCCGGGTGTCAACGAGTTGCATCCTTTCTGTGTGAATTGGGAGAAACTCAGGGCAATTACTGGGGAGCCTCACAGCCTAGATTCTGA
G
>NM_001168392-chr1-91179822-0+25200
AAGGGCTTTCTGGCCTAGTAGGGCCAATGGCTGGGTACCCTTGGAGGTCAAGTGTTTCAGGTTCTAAAGTAGGCACTGCATGGGCCAAGGCAACTCCCTG
CCCACCACCATACACTCTTACTTCCCTTTAGCAAGCAAAGGTCATGGAAAAACCCTTACCTGCCTCCAAGGTGACAGCTGTAGAAATAGCTGGTGGCGTG
G
>NM_001168392-chr1-91179822-0+25400
GTACAGAGCATAAACCGCTAGTACCAAGCTGAGGTACAACTGCTCACAGTCTGCCCACCCAGAGCCATCTTAGCAACTGCTGCTCTCTGTATTCCACACA
CTGAAGGAACTGTCTTCATTTTGAGAGTTTGCAGGAAGCAGTTTCGGGCTGCAATGGCATTTCAGTTGGGATCAGCTAGCTGCACACTGAATGCCTGCCC
C
>NM_026454-chr1-91250304-0-5000
TAGGTTGCAGTCACTGACTCTATGCAAGGTGAATGGCGCTGTTAACTTTAATAAGCAATTTTGTGGCTCCACACAGTCTGCATAGTGATTGAAGCACAGG
GCTCTGTAGTGCTTCAATCATTCCCACAGGCAAACTCACGGTCGCTTAGTGAGCCATGCCCAGTGTTCCCTGAGGGCCTTCCAAGTCTCCATGTTACACA
A
>NM_001033292-chr1-91322075-0+6400
GCAGAGGCTGCCTCTCACCTGGCTCCGCTCTCTCAAGGGCCCTGCACAGCTCACTCCAGCTCTGTCCCCAGGTTAGGCCGGAGGAGTCAGGAGCCTGCCA
GAGCCCCTGGGACCCCTCTCTGTCCCATCTGGTGAGGATAAAACATCCTGGGTGGAATGACAGATGCCAATGAGCTGGAAGAGGGGAGTCACTCCCGCCC
C
>NM_027551-chr1-91351073-0-800
GCACAACCTGACGTTGGGTGGCATCAGTAACCTAGACTCTGTCTGTGAAGTGTGTCCCCATGAACCACACACTGCATGGAAGATTACAAACTTCAGCTGC
TTTATTTTTAGATGACCCTATTTCTCCGCTGCCTGGAGCACCCAGGAAGGAGGGAAACACCAGGGCAGCCCAAGGCCAAGGCTTTGTTTGTTATGTAGAG
A
>NM_027551-chr1-91351073-0+200
TAAGCTTAGCAGAGCCGTCTACAGGCAAGGGGCTCCTGGGAGCTGGGTGGGCTCAGAGAGAGAAGTCGGACTTCAGGAATGCAGTCAGAGCTGCATTAGC
AGGGCTGAATTAAAGCTATTGGCATGAGCATGCCCTGGTAAGACTCTGAACTCCCACTTTACCCTCCAGCCTCCGTGGGGCTACAGGGCAGCAGGTGTCT
G
>NM_019479-chr1-91413222-1+2000
TGTGTCCTTGAGGATTCCACTAGCATCAGGTTTGTCTCCAGGGTAACTAAGCCGTAGGGAGAAGATCTGTCCTTGTACTGTTCTCTCCTGAGCTCCCAGG
ACTAACGCTGGTGGCTAGTTGCTAGTTCTTTGCCTTGGGCCCAGACAAATTGGGACTGAGGTTAGGTTAGACTCTGGAAATCAGAATCCTCAGGAAGAAA
G
>NM_019479-chr1-91413222-1-200
CTAAGTCCGAGCTTACAGGCAGGCAGGTCTGGCCTCATAACTCAGCGAAAGGAAGTACAAGCACACCAGCAAGAGAGAAGCCGGAGGTCACTGCCCAGGA
GTCCTGCCCGGCCTAAGTGGCAGGAGGTCTGGCTGTGGGCTCCGCCCCGCCAGCTGCCAGAGACCCGCGGGGCCTGACAAAGCGCGCCGCTCTCATTGGC
T
>NM_019479-chr1-91413222-1-1000
GGCCGACACAGGCGTGCCTGTTGCAGCCTGCAGGACAAAGCCAGCTAGACAAAGGCGCGGCCAACACCTGTCGCTCCTGGCCGGCCTGCCGCTTTTCTCT
GCGGAAGCGGCTGCAGCTGCCAACTGTCACGGGCATCAAGTTACTGGGGCCAGACAGCAGCCTCGGCCTGCAGGAACCAAGAATAGAAGGGGGAGGAGCT
G
>NM_001039126-chr1-91540565-0-400
TCTCCCCCCGGTCCACTGGGGTCCTCCCCCTGCAAGGTACCTTCCCTAAGTTGTGTAGAGGAGAATGAAAGGACCCGACAGCGTCCATGCTTAAGAACTG
TTCGTAACGCAACGCACACAGTGTGACCGATGTAAAATCGGGAGTGCTTGAGGGAAAGCCACTCTGTCAACACGCCTTGACCAAGTTACAGACACTATTG
G
>NM_023046-chr1-91541080-0+20000
GAGCCCTCCATGGGGAAGCCAGCTGAGTCCCCCCCTCCCCCCCACTCCCTAGGAGGTGAGCCCCCACTGGGTTGCAGGATGGTAGTAGAGCCACTGGGAT
GGCCTGAGGAAGCCAGGCAAGTCAGAGCCAGGAAAGGAAGGCACTACCTCATCCAGTGTTACTCTGGTGACCCATGCCTGTGGGCAGAGCCTAACCTTGC
T
>NM_007855-chr1-91801461-0-19800
GCAATCTCGGGCATCTCCTTGTGAGCCAAGTGGCCCCAAAGCCCATGCTCTGTGTCTTTGACCACCAAAGGCTGGTGACAGTGTTGTAGTGAGGTGCTGA
GCTTACGCATCATCTCTCTGGCTCCTGCCACCATAATATGCCTGGACACCCATGGCCTCCAACTAAATGTGAGTCTATGCACCTCAAAGGCAAGCCAGAG
A
>NM_007855-chr1-91801461-0+600
GGTACATAGACTTCCTCTACCAGGTTCTCCAGAGCGACGAGATGGACAATAAGATGACCAGCTGCAGCTACGTGGCTCACGAGCGTCTCAGCTACGCCTT
CTCCGTGTGGCGCATGGAGGGCGCGTGGTCCATGTCCGCCTCCCACTAGCGCCGCGCCGTGCCATCCACCTCCGGAGCCGCAAGCCAGGGTAGGTGCTGC
G
>NM_007855-chr1-91801461-0+15800
CTGGATTACCTAGACACATAAACCACCGCCATCTTCCCACTCCTCCCCTCCTGTGCCTCCCCAGGCTTCACACCTTGACTCTGGGTAACACTGATGCTGA
TTCCCCTTCCTGAGCACCGAGTAACAGAGTACCATGGAGGTGGGATCCCCTCTTTCTGTCTTCTCCCTCCACAGGATCCTGAGTACGGAATTTGAGGTAG
G
>NM_007855-chr1-91801461-0+25600
ATGGCAGCCAGCAAATAGTCCCGTAGAGCATCCAGAAAAGCATAAGCAGGCAGCCTCCCACCCACCCATCGGGAGTGGGGGCAGGACTTCTTAAGGCCAT
GGGAATCCATAGACCTGCTAGGTGTGCAGGGCTCTGGTGATCGTCAGAGCCCAGCTGGGAGGGGATCTGGGTCAGCTCCTGCCCCTTGGCTCTGATGTAG
C
>NM_007855-chr1-91801461-0+30800
CACCTCTCACTTCCGGTGTGCTTTGAGAGGGGGCTGATCTGTAAACTGTGATCAGAGTTTCAGCCTAGAAGTTAAACCACTGGGGGTTTCCCCACGAAGA
CTGACATTCAGTGACCCTCCATCGTAAGCTAACAGGATGGTCCCCATATCTTATGCCTGTCCGGTCCTTCTGGTGACTTCGTTCCAGACTGAGAGTGAAG
T
>NM_207225-chr1-92180341-1-200
GGTACGCCCCGCTCATTAGAATTGACAATGCTGGGAGCCAATGGGGTTTGGAACTTTTGAGAAGGGCGGACGAAGGCGGAGCCCCTTCGCAGCGCCCGCG
AAGCGGGGCTGGCTGTTGGGCTATTGTGGGGCGGACTTAGGACTCTCGGACCAATGGAAGGGCGGCTGAATTCTTGGAGGCGGGGCCGAGCCGTAATTGA
C
>NM_207225-chr1-92180341-1-3400
AAGTTTCCATCAGGTGACACTTAGTGACGGTATAATGTGTTTATTTCTTCACTTTTCCTTTTATCAACAGATAAAGTGTTGCCTTTCTCCTGTTATTAAG
GAATAGAACATTCTGTCATGTTCATTGGGCGTTCCTTCTTTTGTTTTCTTGTCTTTGCCTCTGCTTGTTTGGCTTGGAATCTGGTCCTTGTCTCGGCTTT
G
>NM_207225-chr1-92180341-1-4200
ATAGCAGCAGCTTGATATCATCAGGTCGGGCACACTTATCCAGGAGAAACTGACTGTGTAAGTCGAAGCAGTCAACCAGCATTTTCAATTGAGAGAGTCT
AAGTACAAGTCCTCATCATGGAGGAGCGGCTACTTTCTCTTCCCTACTGCAGGCATTTTCATATTGTGGGATAAACAATAGTAATCTCTGTTGTAAATAG
T
>NM_207225-chr1-92180341-1-30800
TTCTATCCCCTCTCAGAGGTTCCCTACTGAGTACTGAGTAAGACTATACCCTAGCGCATCTATCTGATCAGCCTCTGCAGGAGTGTAGCCCAGACCAGAG
GCTGCAGCAGCTTTCAGGCCTCAGGCCATGCCACATCCTACCGCAGGAGTCCCACTCCCACACTGACCCTGGATAGACCCACCCATCAAGCTTCCCAACA
A
>NR_105865-chr1-92464542-1+400
GTCATCTTATGGGGAGACAGAGCGAGCACCCCATCTACCCTGCCTGGACCCTTCTCTTCTCAGAGTCTCATATCCTCTGGCTTGGAAATGAAAGTGATTT
GGATGTCCTTCACATGTCCTGATTCTATAGAGAGCCATGTGCTCCGTATCCAGCTGCCCTTTTGGTTGACACTCTGAGAGATTAATAGATGCTGGTCATG
G
>NM_001011525-chr1-92491753-1+600
CTTCTGTGGTTCCAATGTCTTGAACCACTTCTTCTGTGACATCTCCCCCATCCTCAAGCTGGCCTGCACTGACTTCTCTACTGCAGAGCTGGTGGACTTC
ATCCTGGCCTTCATCATTCTGGTGTTCCCACTCTTGGCCACCATTCTTTCCTATGGCTACATCACCCTGGCTGTGCTGCGCATCCCTTCAGCCACAGGCC
G
>NM_146491-chr1-92607839-0+400
TTTGCAGGATGTGCCACTCAGTTCTTCTTTTTCTCCTTGTTGGCTGCCACCGAGGCTGTGCTCTTAGCTGTGATGGCCTATGACCGCTTCATGGCCATCT
GCAGTCCCCTGAGGTACCCTGTGACCATGTGCCCTATGACCTGTGCCCGTCTTGTCCTGGGTACCTTCTGTGTGGCGTGCCTAAACTCCATTGTGCAAAC
C
>NM_206896-chr1-92619881-0-3000
GCTGAACTATAGCTAAAACTCTATGGTCCAGTGGTGCACTTGGGGATTTTCTCAAAGACTGTGGCCTAGTGGGCTGGCAGAAAGGAAATGACATATCCTC
ATAGGAAGTGCTATTTGGAACCATCACCCTGGCCAGAGGGTTGGATAGAGATAAACCGAGCTGTGTTGTATTCCCAGATGTTTTGGATTTAATTTGACCT
G
>NM_206896-chr1-92619881-0-200
AACAAGCAACCAGATGTAACACCAGGATGCTAAAAAGGCTACTTGTTACCTGAGGGTCACTGGAATCCAGGGGCCTCTTTAAATCCTTAGAGCACAGCTC
AGCCCCATTCATAAGGAGAAGTTGTCACAAACTATGTAAACTAGAGGAAAATGTCACTGTTTCAGCCCACACCAGCCCATCTGGCAGGAGATCAGAGCAG
C
>NR_028108-chr1-92641948-1+10200
CTGTTACTTGGAAAGCTCAAGCTTGTGTCCCCAACTGTGCCCAGTGCCATTACATAAATGTTGGAAAAACCTGTAAGAAGTCTTGCTGAGGCAGGAAAAG
CACAAGACCCTCCATGAAAGTAAATTGCCACACTTGGGGGCAATTTTCTATTTATTTACTTATTTAACCTCTTACTGAGGACCATGACCCCAAAAGATGT
C
>NM_153114-chr1-92648841-1-16600
TTGGGACACTAGAAAGGGGCTCCCTTCCATCTTGCAGGGCTCCTCTGGAGCTGCAGGTGGCACTACAGAAGGTCAGGCAGACGCTGTACCCTTTCCAGTG
TGAACCCCTTTCCAAAGGGGCTTCGTTGTATATGAGCTTTCCTTTCCACAGTCCTTGTGTTTCCTGTGTGCTCTTATGAGCATTGGCACACACCCAATCT
T
>NM_016696-chr1-92831645-0-400
GGGCAGCAGGTGAGTAGGGAAGTGACCGGACCAGGACTGAGTAGTAGAAGCGCTAAGAGAGCAAGCCGGTAAGGTGAAGGATGGAAAGGAGCAAAGAGAT
GCCGAATTCGGCTGGGGGCGGGGAAGCTCCTGATTGGCCAGCGGAGGACGTGATGTCACGTCCGGCGAGGGAAGCCCTGCCTCAGCTGCCCCCCCCCCCC
G
>NM_016696-chr1-92831645-0+400
CCCGAGGCTGGTGGCTGCTGTGCGCGGCCGCCGCGCTGGTCGTCTGCGCCCGCGGGGACCCCGCCAGCAAGAGCCGGAGCTGCAGCGAAGTCCGCCAGAT
CTACGGGGCTAAGGGCTTTAGCCTGAGCGATGTGCCTCAGGCAGAGATCTCGGGTGAGTAAGGGCGCTGCGTCCGGGGGCACCGGACCCTAGCACTCGGG
A
>NM_016696-chr1-92831645-0+1000
AGGGTTCTGCTTAGGAATTTACGCGGATCCACAGCAGGAGCCGCCTAGGTGGGATTTATGGGGGAGATCCTACACTTCAAGCCTGGGTTCTAAGGAAATG
TGAGCCCGCTGCGCGATTCAGGGGACCCCAGGGCTCGAGGGGATTCCTACCTAGGAACTTGTGCCCGCCAGCGCCCCTATCCTAGCACACTCGTGGTCTG
A
>NM_016696-chr1-92831645-0+1200
ACCGGGCGCTCCGGGCCGCCTGGAGCTGCGAGCCCAGCTGCAGGTGGTCGGCGTCTTGGATCCCGCCCAGGGGCCTTGTCATCTCTTTGTAAGAAGAGCG
GCCCTCCTGGCGGCGGCCTCGGCCCTGCAGCTGCTGAGAGCAGCCCTTCCCCTCCCTTCCCTTCCCTGCTGCCTCAGGAGCTCTGGGAACCGAATCTTTA
T
>NR_029559-chr1-92850378-0+0
TCAGCTCCTCTATCTTTGACCCTCAGCAAGCAGGTCTGCCAATGCATGGGCTTCTGGGCAGCCTGACCCAGCCTGCCCGGGGCCCTCAGGCCAGTGCCCA
GGCTCTGGCTCCGTGTCTTCACTCCCGTGTTTGTCCGAGGAGGGAGGGAGGGACGGGGGCGGTGCTGGGGCAACTGGAACAGCGCAGGTCACCGGGCTGG
C
>NR_029559-chr1-92850378-0+23000
CACCTCCTCTGACAAGGCCACGCCCCCCCATCCTCCCCAAATGGTTTCATCAGCTAGGGACCAAGCATTCAAACATGGGAGCCTATGGGGGCCATATCAC
TCAAATCTCCACGCTGTCTTCTGTCTGCCCTTTAGAATGGGACTGCTAACCCCATGCATTATGAGATGAGAACGAGGCTCTAGGGACGAGTAGGATGCTA
T
>NM_172850-chr1-92902906-1+6400
GCCAGCTTGGCCTCTGTTACCTGATAGAGAGCTCATAGGGTGGGGTCAGGACTCCTAGGAGGGGAGAGCTCTGCCAAACCTAGAGTGGGTGCTGGCCTGG
CAGCAGCTCTATGCAGTTCTGAACTTCCCAAGCTAGTCCAACCCACAGCAGAGGGTAGGGAAGGTGAACTCGTGGGCTGGCTGCCTGGAGACCTCTCTGG
G
>NR_015525-chr1-92950590-1+0
CTCTGGACGTGGAAGAGGAGTTCTGTTGAGGAGCCTCAGCTCTTCCCAGGAACCTGGAGTTCCCATCTGGGTTGCTTCATATATTAAATGGCTTATAAAC
AACAGACACTCACCTGATACTTCTGGGGGCTACAAGTCCAAAACCAAGGTCTTGGAGCTCCAGAGGTTGGTTCATGCCTGGTCATCTTGCTGCAGCCTCA
T
>NM_001271766-chr1-92975347-0+1000
CCTGCGGGAGAGGCAGATCCCTGCAGGGCCAATGGCTGAGGGAGTCTCACACCTCCAGCTGTTATACTTCCACTCTGTGCCAACCACTGGTAGAGTCTGG
TAGAGTCCTTGATCCTATCAGCAAAATAACATTAGAAGCAGGGGTCAAGTCTTTGCTGGCTTTGAGGCAGCTGGTGGGGGGGAGGGGTGTTCCCGGGGAA
G
>NM_022320-chr1-92978903-0-1400
GACTGAAGGGGGCTGGGGCAGGCAGGCCTCAGGGAGAGAGTGCTACCTGGAAGCTGAGGCTGTTAGAGGCAAGAGACAGCAGTTGGCCTGCAGAAGCCTG
CAGATATGGTTCTGAGGCTGCCTAGCAGAGAGACTGTAGATTTGACATGGACCCTGAAACCTGACTAGCAATAACCAGGTCTCTGGGATCTAAATCCTCT
G
>NM_022320-chr1-92978903-0+400
GGGGCTTCTACACGGGCCAGACCTACATGAGATGTATCACTTGATGCTGGGCTGGAGGCTATCAGCTGAATGAGGCTGGACTGGGGTCCGTCAGATGAGG
TAAGGCTGGAGCTAGGCTGAGCCAGGGTCTGTCAGATGCGGGTGGGGGTGTAGAGATGTAGGGTGAGGTGGGGCTGGATTGGGGTTGGTCAGATGGGTGG
G
>NM_022320-chr1-92978903-0+4000
ATAGTTCTTCAGACACACCCGTCTGCCAGCTCTCACAGGGCATCTACCTGGCCAACAGATACATGAGCATAAGCCTGGTCACTGCCATTGCTGTGGACCG
CTATGTGGCAGTGCGGCATCCCCTGCGTGCGCGTGAGCTGCGGTCCCCGAGACAGGCTGCAGCAGTGTGTGTGGCCCTTTGGGTGATAGTGGTCACCTCC
C
>NM_177587-chr1-93006334-0-1000
GGCCGGGGACATGTGGCCAGGGACATGTGGCCGGGGACATGCTTTGTCTGGACCCATTTCATTCTCAACACAGACATAGGGAGGAATCGCACAGCTCCTC
ATAAAAGACTTTGCTTAGCCTGTCCTGTGTCTGGAAGATAACCCCCTGACAGCTCCTTTGAATACAAACTTATCCTTTTGTCCCATTAGTGTCTCTGTGG
G
>NM_001159658-chr1-93006334-0+10200
TCTTGGTTCGTAGACAATGCCAGGACAGCCAGTATGGCATGGCCCCTGAATGGGGGTGGGGTGGGCACTAGAGCTCCCAACCTTTCTATAACCCGACCCA
GGCACAGGTGCTCTGGAGGTTGGCTGGCCTCAGACACCCACCTCCTGGGTGGAGCTGGACTCTTGCAAGGCCTCAGCTTCAGGCTGGTTGACCTGAGCGA
G
>NM_001159658-chr1-93006334-0+19400
GAGAGCGTCATGTAGATTTTCTCCCGGTAAGGGGTGACACGATTCAGCAGGAGAGAGTTATGCATGGAACTGTCCCAGGCTGCTTCAAACTGGTAGAAGG
TCCTGGAAGAAAGCAGATGAAGTAAAAGACAACGTGTGGGGATGCTCTCAGTGGGAATAGGAACATGCAGACAGACACAGAGAGAGGAGAACTGCAGGGA
G
>NM_016702-chr1-93135240-0-15800
ATCTAGATAACAACCTAGCTTGACCCTGGGGAGGGAGGGGGGAGAGAGGGAGGGAGGGAGGGAGAGAGAGAGGGAGGGAGGGAGGGAGGGAGGGAGGGAG
GGAGAGAGGGAGGGAGGGAGGGAAGAGGGAAGGAGGGACAGGTGAAACTCGTGAAGCTCAGTTGGTAGAGAGTGTCTCTTTGGCCTACACCAAGCCCTGA
G
>NM_001310428-chr1-93168423-0+2400
AGAGGGGCTTCTGGATCCTCTCAGACCCAGAACGGACAGTACACCCAAGTCGGGTGGGATGTAGTGTGGGAAGGTTTCCCACTCTTGAGTTGGTTGCTTT
AATGGCATAGAACTTTCCAAACTATTTCTTTTGGGTAAAAGTTCTAGTTTCTGGGAACTTGTCCATTATAAATTTTCATATTTGTTGGCTATTGCTGTTG
G
>NM_001310428-chr1-93168423-0+22200
TGAAGTCAGGGAAGCACAGGCCCGACTGCGCAGCCCACCTCGGTCTGTATCACCACACCAGCGCATGTCCCCAGCTCGGACCAGCTCTCCAACCAGCCTG
CATCCTGCGCTGCAGGCTGTGCAGGCAGCCATTGAAAGGCGGCAGCAGCGGGAACAGGTGGGTGATCACAGCCCACAAGGCCACCAAAGCCACAAATCTT
G
>NM_172463-chr1-93235897-0-28600
GTACCGGTATTAGAGTGAGAACACAGACCAGTGGGGCAGAAAAGATGACAGAGTGACTTTTTTAATATTTCCCGCAACACACTCTGACCACCCCCATTAC
AGAATAGGACAACCTAAGGGGTACCCAGTCCCCAGGAGCTTCCCCTGGCTCCTGTCCCCTCTGCTCCATCTCCTCTCACCCCCAGTGCCTCACCAGGGCT
G
>NM_172463-chr1-93235897-0-8600
TGACTACCCTTTATGGAGGATGGATAATCAACAATATTCAATGACCTCAAAGGGAACCTGGGATGCTGTTCACACAGATTTAAGGCCCACTCCAGGGGCC
TGTGGCTTGGGCTTCAGCCCGGCAAAACCCTTAGCAGGTGGCCTGGACTCAAAACCTGTGGGCTTAATATGTATGCCAGCTCCCGGTCCGCTGCTGGTCC
T
>NM_172463-chr1-93235897-0+2400
CAGACCTGTTCCCAGACTGACAGCTCCATCTTGAGGGTGGCTCCTATCTAGAAAGGACCTTGCATTCAGCCGCTTGCTTCCTTGTGTCCTAGTAACTGGC
CCTGGAGTTGCTAAGAGCATGTGGTGTTGCTTACACCATTTGAGCACAGGTAAGGAGAAGCTCCTGGCGGGTGTGGGGTACTGCCCACCACCTGCTGGCT
G
>NR_105866-chr1-93274549-0+800
AACAGAGATGGACCAAGTGGACCTCCTGATGCTGGTGTTCTCTTGCAGAGGTGGACTGTGGTCACCCTGAGGAGGTGGAGCATGCTACCATGCGCTTCAA
CGGAACTCACGTGGGCTCAGTGGCCCTGTACACATGTGAGCCCGGCTTCAGCCTGAGTGCCCTCAGCCATATACGTGTCTGTCAGCCACAAGGGGTCTGG
A
>NM_080850-chr1-93342788-1+10200
TGGTGTCAGGAATTATCCTCTATTACTCTTCCATATTATTCATTGAGGCAGGCTCTCAGTCAGACCCAGAGCTCTCTAATGGCTAGTCTTGCTAGCTTAC
TTACTCTGGGTATCCAGTCTCTATCTCTGAAACTGGACTTAGAGGTGGGCCTTCACTCACTCTCACCCAACATTTAAGTGGGGTCCTGGAGATCCTAGCA
C
>NM_207031-chr1-93373896-0+11800
TGGGCATCCCCAATATCCTGCTGGAGCACGTGCCTGACACGCCCCCCGAGTATTACTCCTGCCAGTTCAAAGCAAGCAAGCTGCAATGGTATGGCACTGT
GGTTCTGTGGAGCCCAGCAGGACAGCCTCCTGTGGGTGGGACCAGCCCCATAAGAACCAGGATGTGTGAATGAGACTGTGAATGAATTAACTAAACGTCA
T
>NM_001301364-chr1-93445701-1+28800
TTCACTAAGTCTAAGGCTATGACAGCACCAGGTCTTAGCTAGTCTAACGTGGCTGCCCACCAGTAGCCAGTGTCTCATGGGCACCTTGCACAGTAAGGCA
GCACTTGGATGTAAAGCGGGTATTCTATATCCAATCTGTGTGATAAAAACTGTGCTGTGAGTTTTAGGTATCTTTTTCACTATAACCCACTGCAGAAGAC
C
>NM_001301364-chr1-93445701-1-600
AGTGGGGAAAAGAAGGTGGGGGCATCTGCTGTTGGTTACTAGCCTATTCTGTGCTGATGCATATCACTGCATATCACTGTCCAGTATAGGTCAGAAGTGT
GCTCATGTCACCTCAGGAGAGGTTCAAAATAATGATTGTGTACAAATTCTTCAAGTAGTTGTCAATAAACGCAACAGGGCAGAACTAGTCCTTTCAAAGG
A
>NM_001301364-chr1-93445701-1-10600
ACATGCAGGTGCCCATGGAGGGCATCATATCCCCTGGAACTGAAGGTACAGGTGGTTATGAGCCACCACCTAGTGTAGGTACTAAAAATCAAACTTCAGT
CCTTTGCTAGAGAAGCAAGAACTCTTTATGGCTATAAACTATTGACCAAGTTCTGAAACAGGATCTTACTATGTTGCCCAGGCTGCCCTTGAACTAAGAG
A
>NM_145519-chr1-93512104-0-200
ACGGAGAACTCGCGGGTTTCCTAAGTCCCACCCAGCACAGAGTCCTCAGGTCCTAAAGCCCCTCCCAGGGCCGAGGACACGCACAGCCCGCCGAAGCCCT
GTTGCACCCGCGGAGAAGCTGCACAGCTTTGCTTCTGACTTTATGGGGCTCCCTCGCCCCGCCCTGTCCCATGTGATCACCAATCAGAGCTAGGTGCTGC
G
>NM_021537-chr1-93635727-1-14400
TGTGTACCATACAGGAGTGAGAGAGGGAGGGAGTTGGGGGAGGGAGCTGGAGAGGGGGAAGGGAGGGAGAAAATACATTCACATGAAAGCAAAATCCCAC
ATATAACCTGACAGAACTAGACAGAGGACCTGAAGAGACACTTAAAAGGCACCAGTGATAGCTGGGGTTATAGATCAGTGGCGAGTTCTTGCTTATCTTT
C
>NM_016778-chr1-93685575-0-12200
ATTGGGGCTAGCTTACAGTTTCAGATGTTTAGTTCATTATCATCATGGCAGGAAGCATGGTACCATGCAGAAGTTCTACGTCTTGATCGGCAGGCAGCAA
GAGACTGTATACTACAACTCAGCATAGCTTGAACATAGGAGACCTCGAAGCTGGCTCCCACAGTGACACACTTCCTCCAGCAAGGCTGCACCTTCTAATA
G
>NM_016778-chr1-93685575-0+0
CTCCAGTCTGGCGGCGTTCCCGGGCGCATCCCGAGAACTTGTGCTGGCCTTTCTTAAACCAGGGAGGCGTTGGGCAGAGCTGGGCTGCGGCTCCGCCCCC
GGGGGTTGCCGTTTCCTTAGAAGGCGAAGCCCTAAGCCTGGCTTCTCGCCCGCGGGGAGACCGCGGTACGCCTCCCGCACCCCTCGGGACCAGGACTTCT
G
>NM_001310761-chr1-93731926-1+16000
ATGGGGACTGGGTCCAGGCAGCTGCAGTCATGGGGACTGGGGTCCAGGCAGCTGCAGTCATGGGGACTGGGTCCAGGCAGCTGCAGTCATGGGGACTGGG
TCCAGGCAGCTGCAGTCATGGGGACTGGGGTCCAGGCAGCTGCAGTCATGGGGACTGGGGTCCAGGCAGCTGCAGTCATGGGGACTGGGGTCCAGGCAGC
T
>NM_025454-chr1-93803965-0-200
GAAGAGCGGCAGGTGTCGGCTGGCAGGTTTGGCGCCAGCACACGTGCAAGCGGAGTCCCCTGCCAGGGCTTGGAATCCGGCTGGGCCAGAGACAGAGCTT
CCACATTGCAAACTGCGAACCGAGCACATCGCCCATCCGCGTTCCCTCAGGGCAAGCCCCACAGCGCCGCCTGGCGACCACAGCCGGCCGGAAGCCTAGG
G
>NM_001310767-chr1-93825240-0+4800
TACCGCCAGATGAGGTTGTCTTTCCTTGGTAGCACTAAGACTGTGGTTAGGCTAGAAATGCATTCAGACATTTGTGTGTGAGGTCCTGACTGGGACATTC
TGGTGATCTTCTTGGCATCTATAGGTTTTCCAGGTCTGGGAGGCAGAGATGGAGGCATTGATGGTTGTGGTTGCAGAAGTTGTGATTGCTAGGCCAAAAG
A
>NM_199366-chr1-93861344-0+20800
TGCCCCCATAAGACTCCGCCCATCCGCCAGGGTAGCCATATTTTTCCCTACTAAGACTCGGGGTGCTCTGCCACCCTTGCTTGGGCTTTCTAGCCTACAA
CAGATTGGGCTGCCTTCAGCCTCTTCTGCCTGAGAGGAAGGCCGAGGGTGGGCGAGGCCGAGGTGGCGCTCACCTCAAAGCACAGTTTCAGCATCCTATT
A
>NM_199366-chr1-93861344-0+22200
GCTACCTTATTAGGAAAGGGAAAAGCATGGGTTCTCTCCACAGAACGCTGCAGAAGCATGATGGCTAATTTGTGTTACAAGCTGACAGGTGAGTTCGCTC
AGTGCCCTAACTGTAGTGACAAGGAAGCTGAATTGGGTACATGTTTTCAACCCATCCTTGCTTGCCATTTTTCCATTTTGGACAAGTGAAGCTGCCTTGC
T
>NM_001039219-chr1-93990505-0-12000
GGGTGCAAAGCCTGCCCCGGGGGTGTTCTAGCTTCAGTCTGAGGCTGCTGAACCTATTGTAATGGTTCTGGCTCTAAGAGCTTCAGGGACACGTGGAGTT
CACAGAGGAGCCACCAGGGGGCACTTTTCTCAGGCAGTGATGCTCTCCTTGTACCTGACTTTCAGAAATTGGAAAATGAGGAAGGTTAGCTAAGGCCAAC
T
>NR_040473-chr1-94797442-0-26800
GTCCCAAAGGCGCCAGGGACTGCAGCTAAGTCATATGACTTGCACCTGACTTCCTCATATAAGACACAAACATCTTGAGTGCTGCGCAGGTGTACCAGGA
TACAGGTGAATCCAATTTGGTGGAGATTTGCCCCTGCTGCCCTGATTAGCTGAAGCTGCGTGCCTGGTGAGGTGGCGTGGCCTGCTGTGCATGGATGGGA
A
>NM_026321-chr1-95313628-0-42200
TCAAAGCAGTCTTCAGATCTCCACTCCTTTTTCATTTTTGTTGATTGCAACAAACTGCTTTCTCCTGGGCTGATTCCACTTCCTGTTAGCAGCTTTCCTC
AGCATGTATCCCATGGCTCTGGCATCTTTAACATCTTTGAGTCTCCAAGGCAATTTCAATGTTACAGCTTCTTGTTTCACTGTCTAGGATTCCACTTAAT
C
>NM_026321-chr1-95313628-0+600
CCAGGGTGGCAGCCTGGCCGTGAGTCCCAGTCCTGGCGACAAACCCATGACCCAGCGGGCCCTGACCGTGTTGGTGGTGGTGAGCGCCGCGGTGCTGGTG
TACTTCGTGGTCAGGACCGTCAGGTGAGGCACAGCCTCGATGGGCACCCCCTTGCAGCCTAGACCTGGCTGACAGGTGACCTGCTCCGTGAAGCAGGGAC
A
>NM_026321-chr1-95313628-0+42200
AACATCAGAGCTACTGTGAATGTTTAGAAAGAGGAGACCAGCAAACCGGGAGCCTCCAAGAAATCAAAACTCCGTTTAAGTCATAAATTTGTTACTGAAG
TAAACTTTCTGGTGGAAATGGAGTTGTGAGATATTGAAAACCAAGCATGTGAGAGCATAGTAGTATGAGTAAAAAAAAGCCTGTAGCTTATTTTTGCTTC
T
>NM_001159745-chr1-95667594-1+0
CCGAGCAGCCGCCAGTAACGCAAGGCAACAGCAGCCTCCGCCCCCTCAGCACGGTGATTGGCTGGCCTTGCTTATCGTTTCCCTGCTACGGCGAGGAAAG
GGCCAGTGACGCCCCCGAGCCCAGCTGCAGAAGAAACCGCCACCTCCAATGCACAAGGTGTCACATTTGAAAAGAAACCTGAGCCCCAGGGAGGCGGCGC
A
>NR_040479-chr1-95716518-1-24800
ACTGATGATCAACTAGGCCATCCTCTGCTATATATACAGCTAGAACCACAAGTTCCACCATGTGTTTTCTTTGATTGGTGGTTTAGCTCTAAGGAGCTCT
GGAGGTACTGGTTAGTTCATATTGATGTTCCTCCTATAGAACTTCAGACCCGTTTAGCTCCTCTCTAGCTCCTTCATTGGGGACCTTGTGCTCTGTACAA
T
>NR_040479-chr1-95716518-1-35600
GCTCTCTATGCTATCCTCAAAACAGTTCCCCAAGCAGTTCTCTTGCTATTCTAAAATTGCTCTCTGAATAGTTCACCTCCTGAAGATCATAGGCCCAGTC
TTTCATTTGACATACCAATCCAGTCATTTACTTCAGGTTTTCTTTGATTATCCTAAGAATCAGCATCTAGCTACCCGAGCCCCTCAATTCTTAGGAGACA
G
>NR_040478-chr1-96662573-1-16400
GACCAAAGTGTGGACACTTTGCCCCTTCTTAGAATTGGAAACAATCACCCATGGAAGGAGATACAGAGACAAAGTTTGGAGCTGAGACAAAAGGATGGAC
CATCTAGAGACTGCCATATCCAGGGATCCATCCCATAATTAGCCTCCAAATGTTGACACCATTGCACACACTAGCAAGATTTTGCTGAAAGGACCCTGAT
A
>NR_040478-chr1-96662573-1-47800
AGCACCTGCAAAACAATCCTCTAGGCAAGCAGACACCAGGCATGAACCAGCAGCAACAGTCCAGTCCTTTCAGCAAGCAGACACCATGTAGCTGTAGTTC
AAGCCTGAAGAAACCGCCATGTTGGCCAACAGGCCTTAGGCAAGGCCCCAGAAGAAACAAGCTACTGCAGAAATCTCAAAAGTAGATCTTGGGAGGGATT
C
>NR_120500-chr1-96997560-1+28600
GTGTTCCCGTAAAACAGACTGTTGAGAAGGATTCAACTGCGTGAATTCAGAACTCTTCAGCTGGGGAACGGTGGTAATGAAGTGTTCCCGTAAAACAGAC
TGTTGAGAAGGATTCAACTGCGTGAATTCAGAACTCTTCAGCTGGGGAACAGGGTACCCGTAAGTATAGCTTTACAAGGTAAGTCTGGTCTTGAACTTTC
T
>NM_028942-chr1-97128303-1+42400
CCTTCAATCCTTCCTCTAACTCTACCATACAGGACCCCAACCTCAGTCCAGTATTTGCATCTGTCTCAGCAGCTGCTCGTACAGCCTCTCAGAGGACAAC
CGTGCTAGGCATCTTTGGACAAGCCCAACATAGCTCAGAAATAGTGTCAGGGTTTGGTGCACTCCCATGGGATGGACCCCAAGTTAGACCAGTCACTGGA
T
>NM_028942-chr1-97128303-1+21200
GAAGCTGCCTAGGTTCCAGCCTGTGATTTTCTCCCTTCGTTCACAATTAGACATCTGCAATGTAGCCTTTGTTTGTTCCCATCTCTATCCTGTGGTTCAT
GTGTTTATTTCTGCACAAATACCATGCAATATTAGGCACTATGAGTCTGTAGTCCACTTTAAGATCTGGTATCAAGATTTCTCCAGCATTGTGTTTCCTC
A
>NM_001355071-chr1-97662018-1-39200
TACTACTTATCCTTAGGTAGTAAGTGTGTTTTCATCTATTCTGTACAGTTTGTGGGGTACCACTTGGAGCTAACACAATCCTCTCCTTACAAAAGGATTG
TGAGCCTGAAGGATCTGACAGCTTTTATTTTCTTTCAGGCAGCAAGGAATCAGAGCTGCAGGAATATTCAGCTTTAGAGCCCCTTCCCTCCTCTCTCCCT
C
>NM_001355071-chr1-97662018-1-40200
ATAAAGCTGGGTGTGGGCCCATCTCAGAGGGTCCCGGCCGACTATAGTTCTCTGCAGAGATTTGTGCTCTGATCTTAAGTGTTCCCTCTTGAAGTGTACT
ATACCAGGACTAATTTCCAGCGAGTAAGCCTGTAAGATCACATAGGACTTGGAGCTGGAGCTGACTCGCCCTGCTCTGTACCCTACATGCCAGTAACCCC
T
>NM_001310773-chr1-97770172-0+29000
ACCAAGTCCTCCAGAGCCAACTGTTTACTTAGAAGTCTCATTTCTGGACATTGCTTTACTGGAGCTAACACATGAGCATTTCCAAATTAAAAGCATTATA
TTCATCCACTACTATTCAAGGTTCATGCCCACAGTGACTCCAAAAACACTGAGCCCATCTCTAAGTCTTACTAGTCCCAACAGTCCTCAAAAGTCTAAAC
T
>NM_001310773-chr1-97770172-0+49400
AGAGAGTAATAGAGCTCTTAAATTCCATGTCAGCTGAGGGCTGGGATCTGCTCCCCCCGTGTCTCAGGCAGAGCGATCTTTAATTGACTCAGTAAGTAAA
GTTCAGCTAAGAACAATCCCAGTGGAAAGACTTGCTGGAGTCAATGCAGGCCATTTGTTTCTAGTCTACCTTTATGTAACCCACAGAGGCAGACTTCTTG
T
>NR_037993-chr1-98047793-1+800
GTGCAGTCTCTTATGGTGTCAGGGGGAGAGCTATGAGTGAAGAGTCCCTTCTGGAAGTTAGTTTTCTGTTTCAGCTTTTCTCCCCCAAACTGTCTCATCA
AGAAATCCATAGACCTCTCTTCTCCATCACCACACCACGCATTCTGCCTGTGGTTCCTTCCCTGGATCCCCAGTAAACAATTTCAGTACATCTGGTAGTG
A
>NR_037993-chr1-98047793-1-2000
CCTTGCGCAGGGGCCATGCTAATCGTCTCTGTATTGTTCCAATTTTAGTATATGTGCTGCCAAAGTGAGCACTTCTAGATACTTTTCAGTGTATATTCAT
ATAAACAGAAACAGTTTGAGATGTGATTTTATAAAGGTCAGGCTAGCTTCAATGACCTTGAACTACTGAGCCTCCTGATTTACCTCCTGATTTCTGGGAT
T
>NM_013626-chr1-98095632-1+2000
TATTTTCCCAATGAGCTTACCCTCAAGGGGTCTCGACCCACAGGTTGAGAACCCTCACTTAAACACTGTATTATGTGGTAATCAAATACTGAAAAGCTAC
CATAATTTTATCCAAAACTTCAATTAACTGGGTAACCACGTTGATGTTTTTCTCCTCCTCTTGGGAAGGAAATTATAATGCCTAGAAAAATAACTAGAGA
G
>NM_001164233-chr1-98421124-0-12200
GGGTTAGAAATTTAGGCTGTGGTTTAGTAACCCTGTCCCTTTGCTTAAGGCTCTGTCTAGCTCCTAAAATTAGAGTCTTCTAGTTCCCTTTCCCAAGTGT
TGAGCATTTTGTCTAAGGTTACCCCGATTTAGTCTTTAGAGTCTGATGCCTCCAAGGTCTCTGGTACTTTTAGAGAGTTCCCCATCATGCCCGGGAACTA
C
>NM_172851-chr1-99772765-0-14800
CCCCTGTACCGGGGCACACAAAGTCTGCGTGTCCAATGGGCCTCTCTTTCCAGTGATGGGCACCTGTGTTTGTTAACAGTGCTTTTTGAACTTATTAAAG
AAAATTCCCAGAACCCAGGGTGGCAGTTCCCAACTGCCTGTAGCTACAGTTTCTGGAGTTTCGACACCTTCTTCTGGTCTTCCCAAGCAGCAGCAGTATC
C
>NM_011800-chr1-104768819-0+200
CGGTCCCCATGCATCTGGCCCCAGGCACAAGAGGTCACTCTGGGGAAGCCAGGTGCACTGTGCACAGTCCAGCTCTGCTTAGCGCCTTCCCCTCAACTCT
CCGCCGCCTAGGGGACCTCCCTGCCGACCTGGGTTCCACTTCCTGGGACTTTTCGGGGACAGGGTGCAGGAAGGGATGTACTCAGCTAGTGGCATGCTCT
G
>NR_151539-chr1-105356007-0-24800
CCCCAGTGCTAGGGAGGAAGAGACAGCCAGACCTCTGGGGATCATGGCCATCTGGCTTAACCTACTCGGTAAATCTCAGGCCTGTAAAAAACACTGTCTC
CAAAAACAACGTTGGTGGTACATGAAGAATGACCCCGGAGGTTGACCCCTGGCCCTACATGCATCCACATGAATGCTCACCCATGCACACACACATACAT
T
>NR_151539-chr1-105356007-0-800
TTGGGAGACAAGAGGCTGACAAGCAGGAAGCGCGATTGAGACCCAGCTTTGTTCAGCCTGCAGTGAAATACATGCAGTAATAGTTAGATACTCCCAGCAC
AGACAGAAATCCAAGCACCCTCCGAGACCACTGGAACACGAGTAGGCGTCCCGAGAGGATGAGAATGGGGGGTAGAAGACTGGTAAAACAGGGAAGGGTC
A
>NM_029349-chr1-105663861-0+24000
AATTCAGATGTTCAGTAGCAATGGTTGGAGGTTTTTTTGGTTGTTTAATTGGTTTTGGGTTTTTTTTGTAGGGTTTTTTGTTGTTGTTTTGGGGTGGTTT
TTGTTGTTGTTGTTTTGTTTGGGTTTTTGGGGTTTTTTTGTTTGTTTTGAAGCAGGGTTTCTCTGGGTAGTCCTGGCTATTCTGGAATTTGCACTGTAGA
C
>NM_029349-chr1-105663861-0+43400
CCCTTAATTCAACTGTAGGGGAAGGATTCAGTCCAATGGTTGGGCAGTACATATCTGCTTCTGTCTCAGTCAGCTGCTGGTAGGGCCTCTCAGGACAGCC
ATGCCAGACTCTAGTCTTTAAACACATCATAGAATAGTAGTATCAGGCCTTGGTGCTGCCCCCCCACCCCACCCCATGAGATGGATCACAAGTTGGGCCA
G
>NR_151625-chr1-105990282-1+41800
CAGGGTCAGCACTCCCACACTGCTCCCACCAGGGCTAGCTCCACTGTGCTGCCTCGGTGAGGTGCAGGGCCCACTCTCCCAACCGAGTGTTCCCACCAGT
GAGAGGTGGGGCCAGCTTTCCCCAAACACTGCATCCAGTGAGGGACAAGGAGAATTTATGCACAGCCCCTAGCCATCCACAGGTCCCTGTGACTGCCTCA
A
>NR_151625-chr1-105990282-1+9000
TTACATGATCAACCCTCCCAGAGCCCACCCCAGCACACTTTCTGCTTCAGCCGGCCTTTTGGCTGCAGGGTCTCACAAGCATTTAAGGTCATGTGATGGT
GCAAGCTTCCTGCTTGCAACAGCTCTGGTAAAAGCTACGCCTCTGGTAGTCTCCCTGGATGGCGCCTGCCTCCTGGACATCTATGGGGCAGATCTGTGCA
T
>NM_001122676-chr1-105990406-0+400
GACGGCCGTGCCGCCGCCCGGGCGCTCGGCTCCTCCCGCCGCCCCCGCTCCCTCGCTCGCATGTCCGCACCGCCTTAGCTGAGGATGCTGAGGATGAAGC
TGCCACCGAAGTCGACGCACCCCAGCGAGCCGCCGCCCGACGCGGAGGAGCCCGAGGCGGACGCGCGGCCGGGCGCAAAGGCTCCGCTGCGCCGCCGCCG
C
>NM_001122676-chr1-105990406-0+19200
GGCTGTCGGTGCATAGGAGAGGGCGGCTGATGGAGCTCCCAAAGACTCTTAGTTGACGAATGGTAGTCAGCAATGTCAGTGATGGTGTCCAGACCTCCAG
GCAAGATCCAAAGCCATGCAACAGGAGACTAAGATGGTTACAAATAAGGCCATTCCCCCTACCCCCGTGACGACCGTTAGTGCTGCTGGTACTCTTAGAA
G
>NM_133821-chr1-106171869-0+35000
TATGTGAAGAATTCTGCTAAAGGTTGACTTTGATCATAAACACCATCTTGTCCTGCCCTTCCCTCCCTCTTTCACTTTGTGCACCTTCTGAGAGGTTAAA
AACAGATAGCCAATGACTAATTCAACCTAGACCAAACAGGTGTGTGTGTTGGGCCATTTAATTTTATATTTTCAGTTGTCTTGCCCCTTGGCTTCCACAC
T
>NR_106164-chr1-106546631-1-2800
AATGCGTTCCTCTACCGCCTGAGGCCAGGCAGCTGTGTGGACTTCAGCTCGGTGTTCACACGCTGTTTTTTTCCTTTCCTTTTCCCTCAGACCTGAATTC
AGTATTTTGGGAGAATAGGGAAGGCTCAAGAAGCAAAGTCACAGGGAAGCAAGCCACTGACAAAGCTAGCCTTTTCTTCAGAGGGAACCCTCAGGGCCCA
G
>NM_009190-chr1-106796725-1+0
CAGACTTCACTCCAGAATCCCCCACATGCCTTTAGGCTGACTTCCGCATCTCGGCTTCCTGTTCTCATTTCGCGAGAGTTCATTTGTGGCGAAACGCATC
CTGGGTGACTGGTTAGCGCGTGTGCGGATGACGAAGCGGAAGTGCCCGGGCCAGAGGCGGGACCAGAGCCCTAAGGGGCTCGAAATTACGGAAGTTTTGT
G
>NM_009257-chr1-106861180-0-6600
GGTTCTGGTGATGGTGAGTGGTCTTGGTTCCTGTTAGTAAGATTCCTCCGTTTACCTTTCGCCATCTGGTAATCTCTGGAGTTAGTAGTTATAGTTGACT
CTGTTTAGAGATTGTTCTTCTGGTGATTCTGTTACCGTCTATCAGCAGACCTGGGAGACAGATTCTCTCCTCTGAGTTTCAGTGCTCAGAGCACTCTCTG
C
>NM_027971-chr1-106934449-0-18000
CGGTATCTTGTATCTGTTAACACTTTATGAGTTCTGCTTTCTATTTGGACTGATTGAGTAAATACGCAGGTGTGACCAAAGGAGAATACTAGAAAGGCAC
AGCAGGCACACTCCTCGTCTGACAGCACCATGCAGTTTTAATGATAGAGCTGGAGCATGGAACTCTTGAAAGATAATTTGATTGACCAACATCTACACCC
A
>NM_009126-chr1-107052303-1+6800
AATGATCCTTTCAATTTATCATTACTTTATCATCCTTTCTACTGTAAGATGTCAATCATTCAGGGACGGAATTTTAAAAGCAAATTTGCCTGTGCTAATT
CTGGGATTGTGTGCAAGTACATTTCTACCTATGCTTTTTTATTTTTTAAGAGAAAGAAAATTTTGTGGAATTATGTCTTATGTGCTGTAGCACCAGGGAT
A
>NM_198680-chr1-107161114-1-7200
TCTCTCCTCTATAAGTTTCAGTGTCTCTGGTTTTGTGTGGAGTTCCTTAATCCACTTATATTTGACCTTAGTACAATTAGATAGGAATGGACCAATTCAC
ATTCTTCTACATAATAACCACCAGTTGCTGGATCTTCTGGTAGTACTATGTCCAATATTCTGAGGAACAGCCAGACTGACTTCCAATCTAGTGTATACAA
G
>NM_198680-chr1-107161114-1-48400
TTCTAAGAAGAAAACTCATCATTCTGAGTGCCTGCAAAAAGAAACTAGAGAGAGGGTCCGGGACCCGCCGAACTTAGGAAATTAGTCTGAACAGGTGAGA
GGGTGCGCCAGAGAACCTGACAGCTTCTGGAACAGGCGGAAGCACAGAGGCGCTGAGGCAGCACCCTTTGTGGGCTGGGGACAGCCAGCCACCGTCCGGA
C
>NM_025867-chr1-107362314-0-25400
CCACTTACCATAGCCACCATAACCACCCACATCACCATTAGCACTACCACCACAACCATCACCCCTACAATCACATGGCCCCCATAATCACCATCACTCC
CACCACCACCATGACCTCCATCTCCACTACTACCACACTACCACCACTACCATCACCACTACCATTATCACAACTACCACAATAACTATCATCATTGCTA
C
>NM_025867-chr1-107362314-0+28200
CAAGTTGCATATCTACTACATATGTGTGGGGCATGGGGGGACTAGGTCCAGCCCTTGTATGCTCTGTCGTTTGTGGTTCAGTTTCTAGGAACCCACAAGG
GGACAGGATAGTTAACTCTGTTGGTGTTTTTTGTGAGTCCCTAGCCTCTTTGGGTTCCTCAATCCTTCCCCTGTGTTTGGCTGTGGGTCTCTACATCTAT
T
>NM_027548-chr1-107422689-0-6200
CCTCCTCCTTCCCACCATCCTTCTTTTCCTCCTCCTCATTCTCCTTTTCCTAACCTTTGAAACTGAATCCAGGACCTTCTTCGTCATGCTAGCAAGCACA
TACATCAAGCCCCTCAAGTATGTTACTAGCTTTCATGTACTCTTTCTTTCTTTCTTTCTTTCTTTCTGTCTGTCTGTCTGTCTGTCTGTCCGTCCGTCCT
T
>NM_001174170-chr1-107511423-0-43200
TACTTAAGAAATCAACCATTTCTGGTTTATATACTATATGAATTGTGTGCCCAGTGCTTAGACTCTTTTTGGAGCACAATAGGAAACTGGGCTATATTAG
TGTTTTGTAGTCATTTAATGAAATCTTTTAGTGTGTTCTAAAAGTAATTTAGTGATTTTCCATGAGTACTTAATGATGTTCCCATTTACCTATTTAGTAT
G
>NM_198028-chr1-107529003-0+13200
AAGATCACTAGTTTTGCTAAAGTACAAGGTGAAGGGAAACCAATGGTGACCGGATGAAGAATCTGTGATTTAATTGTTCCTTTTTACAGACCACAAGCAA
ACCAGTGCAAATGATGTCAATGAAACAGAGTCTTCAAGTCTTCCACATTGAGGAGCTGCAAACCATAGGCCTTCAACTCCACTATCAGAACCGTGACCTC
A
>NM_001159748-chr1-107590006-0+600
GGGAGCAACCTGCAACATGTCCGGAATTTACCTGGAGCCTCACACTTGTTTGCAGTGCTGGCTCCTTCGGGGCAGAAATACAAGTCCTCTCCACTGTGCA
GCTTAAAGCCTTCTTTATTTCCTGTCTCTGACCTCTCTCTCCCACCCACCTATCCACTCCACTAGCCACTCCCCTCCTTTTTAAAGTTCTTTTATCTTTT
G
>NR_102307-chr1-107917259-0-35800
GGCTACCTTGCCAGCAGAGTCTTGCCCAACACCCGCAAGGGCCCACACGGGACTCCCCACGGGACCCTAAGACCTCTGGTGAGTGGAACACAGCGCCTGT
CCCAATCCAATCGCGCGGAACCTGAGACTGCGGTACATAGGGAAGCAGGCTACCCGGGCCTGATCTGGGGCACAAGTCCCTTCCGCTCGACTTGAGACTC
G
>NM_001316744-chr1-109983302-0-200
CGCCATGGTTTCAGGTGCCTGATGCTGCTGGCAGGGTAGAGAGGCCCCAGGTGAGTGTATGTGTGCCTCCTTTGGGGCTGGGGAGGTCGCCCTCGCAGAA
GCGCGCCCTCGCTGCGCACCGCGGGGAGCCGGACAGATAAGTGAGCAAAGAGCGGGAGTAGGGGGGGAGGGTATCCGTGCGGAGTTTCCCGTGGCGTTCC
C
>NM_001316744-chr1-109983302-0+0
CAAGTTACTGCGTGTTGTGTTGAGACGTGCTTCTGCCTGGCAGGACAGGCTTGAGGACTGAGTTCTCCCGAGATCCTCCAGGAAAGCAGTGTTGACAGAC
ACCAGGTGCAACGCGAGGGAAGTAGTCAGGGTGAGAGTGAATCCCAATCCCAGCCCACTTCAAATGCAGAGGTAAACACTCGCCATCTCCACCGCTGTCC
T
>NM_001081386-chr1-110977593-1+11200
TCTATTTAACCATGCTTAGCATAAAGTAATGACATTCAACTATCTTGCACTATATTTGGAACAGGCTTTTATGAAGGTCATGTGTGTGTGTGTGTGTGTG
TGTGTGTGTGTGTGTGTGTGTATTGCAGAAAATAATGATTCAAAATTCAAAATTCAGAAAATGAGAATCACTAGATCTTAACTATTTAACTGTCAGTAGC
T
>NM_001077425-chr1-115685137-0+6000
CCCACCTTCTCCTCTTCTTCCAGTCCTTCCCTTAAAACTCTCTCCTCCTAGTTAGTATAGTTAGAACATTAGTACCCCCTTCCCTTTTCCTCAAGTGTAT
GCTGAAACTTGTAGTCCCAGCAAAACTAAGCATTATCCTTTCTCCAACTGAGGCCCAAACTGGTAATCCAGCTCAGGTAAGAACATCCAATGGCAGGCAG
C
>NM_011650-chr1-118311132-1+13200
AATTAGTCATTTATTTTTTGAGACAGGGTCTCCTGTAGCCCAGGCTGGCCTTCAATTTGCTGTGTAGTTGAGGGTGATTTTGGACTTCTGATCCTCCTCC
CTCTACCACGAGTGCCCAGGTTGTGTGTTCCATGATACCTGGTTTATGCCATGCCAGGGATCAAGTCCAGGGCAAACGTTTTAGCAATTGATGTATAGCC
C
>NM_001359342-chr1-118389058-0+1000
GCGAGTGATGGGTGTGGAGAAAGATTCAGAGGGAAGAAGGGGTTGTCGGGGAGGCAGGCCGGGCGGCCGGTGCCCCCAGCCTGGGCCAGACAAAAGCGGA
GCAGCCGGGGCCCAGCGGGGTGCGGAAGGTCCCCTTGTCCCAGGAGGGCCCCTCATATAGGATCTTTGCGAAGCAGGGAAGAGCGGACAAGCGCTGAGTT
A
>NR_027901-chr1-118459265-1+18400
TGAGTATACACTTGGTCGCCACCTGGTGATGCTGGGTGGAGGGCTGTGGAACCTTTAGGAGGTAAGTCCTAACTAGAGAAAGTAGGTTTCTGGGGGCAGG
CCTTAAATACATCTGGGGGCATGGCCCATCTCTCCTTTCAGTCTGTCATCCTTCTTCTGCTCCTTCCTGGCCCAGCATAACATGAGCAAACCACAACCAG
T
>NM_023755-chr1-118627945-0-13800
GCAAGAAGGCAGCTGGTTCAGACCCTGAGCCTCTTCAACCTCCTCCTGAGGCATGGCTGATGCCATTCCTGGTCAGTGTCTGTTGATCTCCCATTCCCTG
GACACCTCTGGCTCCAGTATGAGTAATTAGTGCTTCCTATCTGCCAGGTTCTGTTCCAGTGAGCTACCTGCAATCAGACTCTGAAGTGAGAGCTCTGATT
A
>NM_023755-chr1-118627945-0+600
CTCGGGCTTCAGGGGGTGGCTGCCCTTGCTCGGGGTCAACTTGGTATGGCCCCTAGAAATCTCCTCTTCTGTGGGGATTTCGCTAGCGCACTTTAAGGGA
AGAGGGTCCCGCGGGATTTTGCAAAGTTCTCTGAACTCCCTCTTTTAGGAAATAGAACTTCCTCACCTCCCCAAATTGCTTTGGTGACTCCGGGATTCTT
T
>NM_023755-chr1-118627945-0+17200
GGAATTAAACTCAGGACCTCTGGAAGAGCAGTCAGTGCTCTTAACCTCTGAGCCATCTCTCCAGCCCCTAAGATGGTATTAAACTTCGGGTCGTCTTACC
TCTCCTGAGTTCTGGAATTACAAGTGTACACCACTATGCTCTGTTTTTGTAGTGCTGGGTAGCAAACCCAGGGCCTCATACATACTACATAATAGGCGAG
T
>NR_105764-chr1-118954220-0-36000
AGCCACTATCCCCCACGTGCTGGGCTGTCCTCAGGTCAGGTGACAGATTTGCAGAATGGTCCAAGATATCTCCAAGGGAGAATCAGAAGAGCTTACTATT
TTTTTTGCAAAAAGGATCCTGTCCTAGTTAGCTTTAACTGTCCACTCCACACAGCCCAGAGTCAGATGAGAAAGCAGCCTCAGTAGGGGAATTAGATGAA
T
>NR_105764-chr1-118954220-0-11800
GAGGACAGACAGCCCTTGATGGACTTTCGGCGTTTCCCTCTGCCTTTCTGGACTCTTGTAAATGGATATGGAGGCCTCCCTAATGGAGAAGCCCTAACCT
TGTGATTGCACAATAACGGACACTTGTGATAAGACTTGCTCCTTTAAAGGTCTGGTGGTAATGCCTCAGTCTCATCAACACGCTCTTTGATCTAGTCCAT
C
>NM_001081125-chr1-119053619-1-26200
AAATGCAGCCCTCTTTCCCTTCTTGATGATCCTCTAGCACTCTACCTCCCCCCCCCCCACACACACACACACAGAGTCAGGTATATAAACCTAGGGCCTG
ATGATATGCCTTGGCTGATACTGTTTGTCTGGCCTGCATGAAGCCATGAGTTAAATCCCAGCATCACGCAGAACAAGTGTGTGGCGTGGTGCATGCCGGT
A
>NM_008381-chr1-119422248-1+38800
TCAGGCTATCGACGTCACAGGCTGTGGTGAGGAACAGATGAGTCCTGACTAGGCAACTGGCCATGGAAGGGCACTCCTTGGTCTTATGAAGATGGAGAGG
CGTCTTGCTCTACCTGCCTCCCTCAACCTTGCCATGACTGGAGCAGGGTCAGAGATCTGCAATGAGGGACTTTCTTTCCTGGGCTCTGGATGGTGCTTCA
G
>NM_008381-chr1-119422248-1+600
AGCGGCGCTCCCCCGCACAGCTCTCTCTCCTCCCGCCGGCCCGGAGCAGGGGAGAAGGACCTGCCCATCACCGCCGCTGCCTCGGGCGGCCGTGTCCTCG
CTGCGAGCAGCGACAGGGCGAGGCGCTCAGGTGCGGTCGCGGGGCCCCAGCCGCAGCGCCCTCCGCAGCGCCGCGCCCGGGGTCTCCGGCACCTTCGCTT
C
>NM_008381-chr1-119422248-1+400
CCCCGGCCGGCCCGCTCAGGCGGCCAGGCACAGGGAAGCAGGGAGGAGCAGAGGCCCAGGAGAAGCGCGCCGCGGCTCGCCCGCCCGTGGATGCGGCGCC
CGGGGGAGCCTGGAGACAACTTTGCCGGGTGACGCGCTGGGAGGACTGCAGGGCCCGCCGCCCAGGAGGGCTCGGCACCTCCTGTAAGAAGGGCCCGCGC
A
>NM_022327-chr1-119504782-1+40800
AGAAAGAGGGATCCATATTCCTGAAACCCTGGCAGTGCTCTTTGTAATGTGATCCCACCTCCACCAGCAACTTTCTGCCTCCAGCCCCTGCCCACCCTGT
GTGGGTGTGTCTAGGCGCTATCTCAATACTTCCTGCAAGTGAAGGTTGGAGATGCATATTGGTATCTTCTTCCACCCTATTTTATTTTTAAGTTTTAAAA
G
>NM_022327-chr1-119504782-1+33400
CCCTTCCTGAACCATGACCACCACCAGCTCTAGGGTCGTAATGTTGGAGATCAGGAATATTGGTTGTGATGACAAGAAAGAGCCCACTTACTCCTCCTCG
TTCTAGGACACGGTCATCTTTCCTTAGGAAATTAAAATGCTTCATATTATCTGGGCATGGTGGTGCACCCCTGTAGTCTCAGAACTCTAGAAGGTAAGGC
A
>NM_146103-chr1-119526154-0-200
GCCACTGCTCCTCGCGCGTCCTTCCATCCGTGCTGGGCAGTCACAGTTACCGGCGCGCTCTCAGACTCCCTTCGCTCGCCCGCCACCCGCCTTTGCCCGT
GCACCCCCAGGCTCCGGGGCCAGACAACGCGCTGCTCTTGCCCTCCCCACTCGGAAAGACCCCAAACCCCTGCGGGGACCGGCTCGCCCTGCCCTCCGCC
C
>NM_001113416-chr1-119649000-1+400
CGGGCGACGCCGCGGGCTGGGAGGGGAGTGGCGGCGACGGCCAATGGGGCTGGGCGCTGAGTTTCGGGCGATACCGCGCGGTGGCCGCTGAGGGCCGGGC
GCGTCGCCGGGGTCTCGCGCGTTGTTGGGGGGAAACTCTGGTCACCCCTGACCTCCCCGTAGCTGTGGGATTAGGGGAAGGTCGCCTCGAGTGTCACTTC
G
>NM_145506-chr1-119649000-1-46200
GGACAGTCTGGTCTACAGAGTGGGTTCCAGGACCAGCCAGGGATACACAGAGAAACCCTGTCTCCAAAACCAAAATCAACCAAACAAAGAACGAATGCTG
ACAGTGATGTGGAAGGTTGCATAAAAAGAATCCTTGTACACTGTTAATGGCTACAGAAATTAGAGTAGATGATCCTAAAAAATGAAAATTATCATTTGAT
C
>NM_175106-chr1-119913168-1+3400
GCCATGAATAGACTCTGGCTGAGCGTGAGTCCCTATATGAATCTTGAGTCTTGTTTACCTCAACTATGAAGTGGGGAGGACTGATTGTAGGGTTGTATGA
GATTGTGAGCCTGAGGGCCTGGTAGAACGCAGCATAAATAAACAGGGCTTTCTTCCCTAGTGGTCTCTGAATTCCAGTGGACTGTGGAAGTCAAACCATG
A
>NM_175106-chr1-119913168-1-19000
TATGTCCACCACTTGCTCTCAGGATTCCCCAGGCCCAGAACTCATACAATCCTTGATCTACCAGCTCTGGCACATTGCCATATTCCCCCAGCCTAACTCT
TACATGACTGCAGCTCCCTCCTCATCTCTACCATGATCCACCACTGCCATAACCTCCCAGACTGCCACAGAAATTTTCTGATCTAGCTTGGAATGCCTCA
G
>NM_019432-chr1-120073780-1+9800
AACCAGGTGTGGCTGGGAACACCTGTAATTCTAGCACCTAGAAACTGAAGGCAGGACAATTGTAAGTTCAAGGCCATCTCCAGCTACCTAGGGAATAGCA
GACCAGCCTGGGTTACCGGAGATGCTGTCTCAAAGCAACAAGGCTTCCATATCGATGTCAAGTAGTTTGGCCATGCCTGGGGCCTTCGAGGAGCTGTCTC
C
>NM_001037999-chr1-120120919-1+16800
GAGACCACATGAGAGTGGGAACAGCTGAGGGTGGTACAGCTCCAGAGCACCCACAGTGAGAGCATGTGTGAGCAGCCGCTGCTGCTGAGTGCACCGAGAG
ACAGGATACACTGGACACTAACCTGCAACGTAGAGTTACCTCCAGCTGGTCCCAGGACAGCCGGACAGAACCGTCAGCAGCTGGACGGACACCTGTGAGC
T
>NM_001037999-chr1-120120919-1+16400
AGAATGATGGCTTAGACAGCCAGATGATTACAGGTGTGGAAATGACAGATGCTGCCCTTGAGAATGAGCCCAGAGAAGTCACCAGGGAGGTAGGCTTTCC
CAGAACTTTGCCTTTGGGCTCTGTGTCAGGCATTGTATCTGAAGGGGACAGCGAAAGACTTTGCCTTGCTACTTAGGTCAGTGCACAGCTTAAGCGACTT
C
>NM_007830-chr1-120121096-1+0
GCTCCTCCCCGCGCGTGCGCAATAAACTCCCTCTTGGGTCCGGGAAGGGTTGGAGCGCTCCGCTAGGATGGACACGCCCCCGAAAGCAGATCCGACTTCT
GATTGGCTGCTGCCGCTCGCCCGAGCTCAGTTGGAACGCCGGGGTTGTGCTTTTAAAGGCGCTAGCTGGTGCGCTCTGTGACTTGATTGCTGCTGCTTCT
G
>NM_028439-chr1-120121187-0+9800
TACCTACACAGGGAATGATGTAGTAGCCCACAGTGGGCTGGGCTCTCCAAACCATCCTCCACCCCCATGCCCACTGAGCTAGCCATCCCTCAACTGAGAC
TCCCTTCTCAGCTGACTATAGGCTCTGTCAGGTTGACAAGAGAAGCTAACTAGGACAAGCAGCACTGAAGCCTTCCAAGGCCTTTGAAGGAAAATCTGCT
A
>NM_028439-chr1-120121187-0+15000
CAGCAGAGGGCTCAGTCCATCCTCACAGGGAGGGTACAGCAGAGGGCTCAGTCCATCCTGATGGGGAGGGTGTGACTGATTGGCTTGTGTCATATGGGAC
ATGGAGTGGAGAAGAGGGGATATATAAAAAGGCCAAAACAAACCTCAGAGGAAAATCCCCCAGTGATCTGTTTCTTCCAGTCAGGCCCTGTCTACCACCT
T
>NM_001085409-chr1-120271082-1-2200
TTTGTCACTGCATTGAGTTTTCAAAAGCTCATGCCAGGCTTACCAAGCTTATTCTCTCTCTCTCTCTCTCTCTCTCTCTCTCTCTCTCTCTCTCTCTCTC
TCTCTCTCTCTCCAGATTAGGATATAAAACTCTCTGCTATTGCTCTAGCACCTGCCTGCCACCATGTTCCCTGCTATGATGATAATGGACTAAACCTCGG
A
>NM_001085409-chr1-120271082-1-34400
AGCAAAATAAGCAAATAAAGGGTGAAATGAGCTAAAAACACTGACTCAAAGGGTTTTTCATTTACCGAGAAAAGTAGCACTTCCAGTGTCCCCCAAGCAA
GAAGAGAGTCACTTCAGGTGTCCCCCAAGCGGGATAGTACCCCAGAGGCTGGTTTCCCTCACTGTGATGTCATCACTCAGCAGGGAAGAAAGAAAAGAGG
A
>NM_207233-chr1-120340582-0-16600
TCATTCAAAGAAAGCCTGGCTCAAGGCTCTAGCAGACCAGATGAGCCACGTGCTAGCATCCTCCTGGGGTTGAGAGTCAAGCGTATGGTCACACCTCATG
TAAGGTAGGAGCGGATGCTGCCTTTGGCCTCTGCAAGGGCGGCTGGCTTGTCTTTGACACTTCCCCTGAGGGTCCTGAGCTTGTGGGCTCCTGGCTTCTC
C
>NM_207233-chr1-120340582-0+1800
TACACTGAAGTAGCAGGCAGGGAGCCTGCAAAGGGATGGGCGAGGGAGGCCAGGCTTGGACTCAGGAAGAGGTGCAGGGTCCCACCCGCTCGCTCTTCTG
GTTCGCCCCGCAGGTGCGAGCCAGCGCCATAGCCCAGGACGCGGACCAGAATTACGACTACGCCAGCAACAGCGTGGTACTGCACCTGGATTCAGGCGAT
G
>NM_207233-chr1-120340582-0+29200
AAAAAGTTTACATTAATTCAACATGTCATCTTTCCCGTGAGCCATCTCTGAGATCAGAAGCCTCGGCCAGGCACCCGCTATACACCACGAGGGTGATTAG
GCAGCATATCAAGAGCCGAAGTAATGGCATCAGGCAAGCTAGGACTCAGGCTCCAGGCTGAGGAGGCAAGAGCTGAGTCCTTGGGCAGGAAGGCTTGCCT
G
>NM_207233-chr1-120340582-0+40600
GACAGCTCTGTCCCCTGACCTCTGGACATCAAGAGACTCTTTGTAGGTGGAGAGCTTTTCTTACAGGGCCTTTGCATGTCCTGGCTCTAAAGACACCTCT
ACCATTTCAGAGCTGGGTTCCTTGCCTATACTGGCCCTGTTATCAGTAAAATGGGGATGGTGATGATGATGATTGCAGAGGAGGAGGAGGAAGAGGAGGA
G
>NM_010766-chr1-120505084-1+47800
GGAGCAGAAGCGCGCCTGCCTGAACCTGCTGCACTTGTGACAGCCTGTGACGCCTGAGCACGGCGGAGGGGACCCACTGAACTTGCTTGATCTCATCCAA
CTTGGAAGTGAAGGAATTAGGATTTGGACTCTGACTGCCGACTCCCACAAGACCTTGCTGTTCTTTTGTGAGATACTCCTGAGCACAGAGGCCCCAGCAT
G
>NM_010766-chr1-120505084-1+29800
TTCACCCCACCCCAAAGCACCTACCTGCAGGTCTCGAAGAGGCCATTCTCTGCCTATTCCCTTGAGACAAGGTCTCTCACTGAACCCAGAGCTAGGCTTT
TATGTGGGTACTGGAGATCCGAACTCAGGTTCTCTTGATTTTACAACAAGCATTCTTACCCATTGAGTCATTTCCCTGGTTTTGTACTTGCCTCTCAATA
G
>NM_010766-chr1-120505084-1-1000
GCCCAGCTCTGAGCTCGTGTGACCATATTCAGTAATACAACAGTTACCGTTGACCCCCTTATGATACAAATGTGTAAAGGGAGGAAAGCACAGCTTGAAT
GACGGTTCTACCATCCCACAGCTGCCATGAGGACCAGATATGAGTTGCACCAAACTTTGTACCCTTTGAATCTGCATTTTAATCATCATGACCTGCCACA
G
>NM_010133-chr1-120602487-0-14200
GCACATATCTGTCAGGAGAAGGAGCGAAAAGTCCCCCAAATAGCTGCGGAAGCTTCAGGACTTACCTAGGAACTGAGAACTAGGGCTCCTATAAAAGGGG
GTGGTCTAAAGTGCATGAAATTCTCTGTTGTGTTACCAGCAGAAGGCCAGCTTGGGCTCCAGGAGACTGTCCAAAAACAAAAAAAAGTGATACTTTGAAG
G
>NM_010133-chr1-120602487-0-12800
AACTCGAAAAGAAAGCAGGGACTGTGGGGCACAGCTTTAGTTCCCACACTTGGGAGACTGAGGCAGTCCAACCAGATAAGTTTGAGGTCAGCCTGGTCAA
CATAACACATTCCTGGTTAGTTGGGACTATATAGTGAAACCCTGTCTCAAAAACAAGGGGGGGGGAGGGAGGGAGGGAGGGAGGGAGGGAGGGAGGGAGG
G
>NM_001271531-chr1-121327678-1+30000
TAGTGTATGTGCACACACGGAGTATTTATTACAGATGCCCATGGGGTGCACATGGGAGCCAGGGGATGACCTCAGGCATGGATGCTCAGGTGCTGTCCAC
TTTGGTAGCTTTGTTTGTTTGTCTTTTATTTTTTTAGTCATGGTCTCCCATTGGCCTAGAACTTGCTACGCAGAATCAGCTGGCTGACCAGCTAGCCTCA
G
>NM_001271531-chr1-121327678-1+12400
AGTAGTTGCTGAATGAAATCATGGCCTGCCTCTGTTGTAGTCTTCCATGGAAGTGTGTCTTGCTGAGCACTGTGGTTTTGTTCAGCCCCCCTTGTGCTAG
ATGCCTAATTTAACTGTTCCTTTTCCTGCCTCACTGCACTGAGCACAGTATCCTGAGAGAGTGATGGCTTACTACCAGTGCTTCACAAGCTCCCTTTGTC
T
>NM_178082-chr1-121332589-1-23200
GATGACTGTCTTCCCAGATGGCTTCATCAAATTGTATGTTTTATGAGACCCTCTTTCTTAACCGTGGTCATCTCCGAATGAGAACGACGCTCCTGGGTGA
CTCAAGCGAAGGAAAAATCCCCATCTTTCTACCCGTGATCGTAAAAACGTTCAGTTAGCAAGCATTTCCTGAGCATCTGCGTGGGCAGAGCCAGAGACAA
G
>NM_010483-chr1-121528465-1+26400
CTCCATGCACAGCACCCGAAGTCTTTCCCCTTGTCTGACCGGATAGTACTCAACAGTCTATACATCCTATCTTTACTGAAACCCTGACAGTGCAAGAACA
TGGGATATGCTTCCAGCACCCTCACAGCTAGGCTTGACCACATGTAGCCAGAGGACAGGACACACCTACAGCCACACCAGAGCAGATGCCTGAGAAGCAC
G
>NM_010483-chr1-121528465-1+800
TCTGGAACGTGGCGGCCATCGCCCTGGATCGCTACTGGACTATCACGCGCCACCTGCAGTACACGCTGCGCACCCGGAGCCGTGCTTCTGCGCTCATGAT
CGCGATCACCTGGGCACTGTCCGCGCTCATTGCTCTCGCCCCGCTGCTTTTTGGCTGGGGCGAAGCCTATGATGCTCGGCTGCAGCGTTGCCAGGTGAGC
C
>NM_199021-chr1-124045559-1+9200
GTCTAGATTGAGCTCATTTATGTGGTCTCTTCCTGAATTTAATATTGTACCTGGAAGTCAAAGGATATTTTTCTCTTACTGTAGTTGGGAGGCTGGACAT
AGGGAGGGGCTTTTCACCTATGACAGACTGACAGATGCAGCATTTATCATTTGATTCTTAATGTGTACTTTTACTTGACTGAATCTCTGTAGTGTTATGG
A
>NM_023735-chr1-125435727-1+38800
TCACTTAGGAGCATTAAGACAATCATGCCAGGCGTCCTGCTGGAAGGTAGCCACTATCCCTAGAATCATGGGTGCAGTTTGTTGCTTGGTACTTTGCTCT
GGTTTGAGCTCTGTTGAGAAATGACAAAATGTCACAGCTCAGGCAGACTGCTTGTGCAAAAAAGGTTTTTATGTTTGCTTTCCTCCTCAACCAACCAATT
C
>NM_028787-chr1-125561002-0+49800
TCATGGAACTCAGCCTTCATCTTCAGCAATCGGGGAAGTGAGCAGACAGGCCCCACTGGTCCTGTTCCTCTAGAACCCCAGCTAATATGACAGTGATTAT
GTCTGAATGTGACATGTCTCCCATAATACTCAGCATTTGACCACTCATCTCCAGGTAGTGACACTGCTCTGAAAGGCTCTAGAATCTTCAGGTGGTAGAA
C
>NM_027677-chr1-125676996-0-36600
GTTTTTAATTTTAATTGTGCAGGAATATGCCCATGGAGTGCATGCCTGTGGGTGTTGAGTCCCTGGAACTGGAATTACAGGTGGTTATGAGCCATATAGC
ATGAGTTCTGGAAAGTGAACTCAGGTTCTCTGGCAGAACAATACATACTTTGAACTGCTGAGTCATCATGCAAGACTCCCCGCCCCACCCCCACCCCCCA
C
>NM_027677-chr1-125676996-0+9800
GACATACAAAAATACATAAATAAATGAGCAGAATTTTAGGGAAAAGCTAGAGTGCCATGGAAGATGTGTAAGCTTTTCTCCCCTTTTGAGCCAGTGACCA
TTTTGTGCTAATCACTCCCACAATAGCAACTTTAACCACATGTCTCTGTTGTAAATTACCACAGGGTAAAAGTAACTATGGTGCACTTAGCTCTCAGTCC
T
>NM_001311090-chr1-125911387-1+23400
ACATTGTGGTAATGTGTGAGCTTATGCTCATCTTGCTCACACTGGGAACAGCCTGCCAGGGTCTGCTGTAACGTTGTCTGACTTTTCCTTCTCAGCCTGT
ATCCCGGTCCTTCTTCTCCTGTGGGTTCTGAGACAACAGCAGGGTTTGAATTTGGCCTGAAGAGCAGGCTCTCTGCTGAAGTGGTTCAGTGGGAGAGCAT
T
>NM_001311090-chr1-125911387-1+0
CCAAGGGAGCGGCGACGCTGACAGGTGAGCGACTCGCCGGACAATCCTCTGCTGGGGGCGGGGGAGCAGCCCTTCCGGACTGAGTGAGCTAGCTGTGCTC
TTCCTGCGATCGGTAGGGTGTTAGGAAGGGGCATGCGGCCCAAAGAGAAGCTCCCAGATCAGAGGAGAGCAACCAGGAAAATATGGTAAGTAACTGCTCC
T
>NM_001311089-chr1-125912928-1-9600
GTTTGAGGTCAGCCTGGGCTACATGGTAGGTTCCAGGCTAGACTAAGTTACACTTTGAGACCCTGTCCCAGCTAAATATGACTAGTGAAATGGTGCCATG
GGTGATGTGTCTGTTAAGCAAGTGTGAGGGTATTTGTTCAAATCCCCAGAGCCTGTATAAAGCCAGACAGGGTAGAGTGTGCCTGTGATGCCAGCAGTCC
C
>NM_172484-chr1-126492927-1-4800
CATCACAAGTGTTGGGTCACTCTGCATGGCAGCAGCACACAGCTCCATTTGACAAGCAGGGATGTGAAGTTTGTCTTTCAGCTCTTCTGCATTTCTAATT
ACAGTTTTCCCTAGATATCTCTTGTTCTTTGTTGATAACGCAAATGTTTGTTAACTGCAAACCTCAAGACCATTTCCATTGGCACTAGTAAGGGTGCTTG
A
>NM_176957-chr1-126830632-1-18600
CTTGGCCTGGGGAAAGACCTTTCGGTTAGTGTTGAAAAGGAATCTCATATGACTCTTAAAGAAGGCCGACTGTTATGAGCCTGAAGGAGGATCACAGCTT
TTAAATGGAAGAGATCAAAACACATCAGTTCTGGGTTGGTTACTTACCTGCTGCTGTGATGGTAAGACTTGGCAGAAGCACCTGGATGAAGGGAGGGTGG
T
>NM_145128-chr1-127204986-0-27200
GCAACTTGTCTCATGGAAAGATAATTCACATAGTTCTGATGACTTATCAGACCACCTTGCAGGAGAGAGACAATGATGGGTTAAGGATGGGCAGGACCAC
ACCTTGAGATGAAGGAGCTCCTGAGACCCTGCTCTTCCTGAGAGCTATAGACAGTTAAAGACAGCTATGGAAGAGGGACTCATAAGGCCCACCTAGGGGA
T
>NM_145128-chr1-127204986-0-22800
TCAAGGTGGGGATGTTAGGACCTCAATCACACAGGACAGCCTGGAACTCACCAGACCTCACCCGATAGGCTTTATCCTGCCTTGGTTTCCCAAACTACTA
GACTACAGGCATGTGCTAACACGCCCAGCCTCTCAGGAATGCAAGCAGCTGGAAACATCATATCCACAGTCAAGAGCAGAGAGAAACAGGTGTGCCTCTG
C
>NM_145128-chr1-127204986-0+23600
GAAAGTCTTGGATTCCAACTGAGGAACAGCCTGGGGGGTGTGTGTGGCATCTCTACATTTACAGAGGGGCTTTTGTGGCGGCAGGCCTGGGCACCCTACT
CACAGCCAGGGCAGGGCCCATGATAAACAGTCTCCTGACTCTGGGAGCAGAGATGAGATGATTCCAAAGCAGCTGGGCCACACTAGCCGAAGATACACAC
C
>NM_028135-chr1-127678021-1+24200
TAGGCTCAATTTGGACCGCTCTGCTCCAAGCTTGCAATGCTATTAGGAGACCAAGGGCCGTCAGGACGGGGCTTGGGGTAGGCTTTTGAAGGTTATACTG
GCTGCTGGCTCTGGCCTCCTTTCTCTGTTTCTCAGTTGGCGGGAAGTTGATCAGCAAAGCCTCCTGCTGCCTCCCACACCGCTGCTTCCCACTCACTTTC
A
>NM_028135-chr1-127678021-1+0
CCGGATGAGCTGCGATGCCCTCTCTCCTGCCCACGCGCGGCCACAGGCTCCGAGGACTGCAGAGTAATTAGGGTGGAAGGGTCCCTCCTGGGCACCAATC
CGCGACGTGAGTGGGGGGCGCGTCCTCCGTCACGCCCTCACCCAGCCCTGCGCTACCCGCAGGCTGGTCCCCACGCCCCCTAACAGTTCCCTCAGCTTCC
A
>NM_028399-chr1-127774164-0+0
CAGGGCGGGTCCCTGCGCGTGCGCGTGGGTAGCAGCAGGCCCGGAAAAGGCGTGGCCCACCCTACGGAGAGCACATTGGGGCGGGGCCTCGACACATTGG
CGCGGAGTCCCGGAGGCAGGCGGGGAGGGGGCGGGCTCAGGGCGCGGGCGGAGGAGGAAGTGTCATGGCGTCGGGCCGTGGAGCTTCTTCTCGCTGGTTC
T
>NM_011737-chr1-127840290-1+21200
TCCCAGCCAGCATCTGATATTCTCATCAGAGAAATATGTGAGGCAAATGTTTATGTCAGTATTATAGATAAGAAAAACTAATGAAAGATCATACTTGAGG
GGCTGGAGGGATGACTCAGTTCAAAAAGTACCTGTTGTGCAAACATGGAGACCTGAGTTTGATCCTTAGTGCCTCTATAGAAACTCGGTGCCATTGGGTG
C
>NM_011737-chr1-127840290-1-6800
GTGGGCAGGGGTGGGCAGTGGTGGGCAGAGGTGGGCAGGGGTGGGCAGGGGTGGGCAGGGGTGGGCAGAGGTGGGCAGGGGTGGGCAGGGGTGGGCAGAG
GTGGGCAGTGGTGGGCAGGCAGCAGACAGACTATGCCATCTTATGCCCAGGACAGCAGGACTCCTTAAAATTTATTTTTATTTACATTTAAGCTTTTACA
T
>NM_178690-chr1-127868773-0+45200
GCTGTCACGTGGGTGCTGGGATGAACTTGGGACTTTCAGAAGATCAGTGAGTGCTATTAACCACTGAGCCATCTCTCCAGCCCCACTTAATTCTCTTTAA
TTTTTGTGATACATGAATGTTGTTGCATTTCTCAGAAAATGTAAACCTTAGAAAGGCTGATGGTACATGGTTACCCAGTTGATCAAGTTTGCCTTCATGT
A
>NM_027678-chr1-128102471-1+11000
GCCAGAGTAAGTTCTCTCTTCCCACCGTGTGAGATCTGGGGATCAGGCTCAGGTCTTCTGGTGTCATTTTTATTGTTTGTTGAGACAGGGTCCCTCTACA
TAGTCCTTGCTGTCCTGGAGCTCACTGTGCAGACCAAGCTGGCCTCAAAAATTCAGAGTTCCTCCTAGTTCTGCCTCCTGAGTACTGAGACTAAAGGTGT
T
>NM_026390-chr1-128244137-0+600
GCTAAGGTGGGCCGGGCTCAGACAGCCTAAGACCCTGTCGCCCAGTCCACTCGGTCTCTTCGGGGCCGCTCGTCTCCTGTCCGGGCCAGTACAGCTTTTT
TTTTTTTTTTTTTTTTTTTTTATAAGGCTCCAGGCTTGCTCCGCTGCGGGGCCGACCCAGACGCCAAGCCTCTCCAGGCCGCGGGCGGGCCCAGTGCCAC
T
>NM_026390-chr1-128244137-0+800
TTGGTGCTTCTGGGGTCTGTTGGGGACTCCGGCGTGACCTGTCTGCATCTGTGTGGGAAGCGCGTCCAGGCCCTGTCCCCAATCACTGAACCCTGCGAGG
AGTCGCGCCCTGCAGGCCTTGGCAATCGGGTTGTCGCAGGCAGACCCCCCCCCCCAAGACCCCCAGCCCTGGTGTTCCCCTTCTTGGTCCTCTGGGATCT
C
>NM_026390-chr1-128244137-0+5600
CTGACAACGGCAAATGGTAATTCTAGCGGAACTTAGTAAGTATTAAGCTTCTCACTGAGACTGGCATTCAGCTACTGCTGCCATCTCAAGGCTGAGTGAC
AAACAAACTGGCAGTGGGAATGTGACATTAGGACCTTAACCTGCCTAGCATAGGTAAGGGAATGAGAGCGCCAACCTCACAAAAGCCATAGTCTCTTTCT
T
>NM_001081078-chr1-128328318-1-600
CACATGTATACAGAGAAGGGTTGCTTCCCCCCTTTACAAGATTGATTTATGTGTGTGAGTGTTTTGCCTGCACGTATGTATATGTACCATGCATGCCTGG
TGCCTGTGGTCAGAGGAAGGCCTCAGATCCCTTTGTGAGTCACCTTTTGGATACTAGAAACCAAGCCTGTATCCTTTGCAAAAGCAGCAAGTACTCTTAA
G
>NM_145507-chr1-128417416-1-800
CATGACATTTTATGTCAAGATAAGACACTACAGACAGCTAAAATGTGACAAAGACGGCTAAAGCTTGTGTCCAGCACCGGAAGTAGTATGTAATCAAGTC
TTCAAATTTCATCCCAACAAACTTTTCCTTCTTGGTTGTTGTTTTAAGATAGAGTCTCACTACGCAAACAAGGCTGGCCTCTGCTTCCTGAGTGCTGTTA
A
>NM_009911-chr1-128592299-1+800
GGCACAAACTGCGGCAGCCGCGGAGAGAACGTCGCTTTGGGATGGAGCAGCAGCGCTTTGCGGGCATCCGACCCGCCACTTCCCCGCAGTGGCAAACGAA
CCTCCCGAGGTCGGGCTTGCCTTTAGGATCGTTCCTGAGAAAGGGTCATAAGTCTGTACCATGATGCTGCTGGCCATGACGGCGGTTGGGGACAGGAGGG
C
>NM_172485-chr1-129273304-0+0
GGGGTCTGAAGGGTGCACTAACCCAGAGAAGGGGAGGAGGGCCAGGAGGAGAGATGAGGGAGGAGGGGAAGGCATGAGGGAGGGGCACCGGAGCAGCTGC
TGTGGGAGGCTAGGCGCAAGGTGGCTCCCCGCGGCCCGGCGCCCCGCGGCTCCCGGGGACGCACCAGGCAGCCAATGGATGCGCAGAGGTGTACAGCAGA
T
>NM_010016-chr1-130462744-1+1000
GAGCCACGAAACATTCTGTGAGAGTAAGTTCTTCATTTCTCTTTCTGAAAAGTTTTGGGAATGTGGATCTCGTTGAGGTTATTTTTATGCCTCTTTGGAG
TGACTGGTAATTGATAGTTTTCTAGCATTATTAAACCCCAGGGTATACATGTTGGCAGTTTACACTCGAGCTAATTGAAGGCGGTACTTCCTATGGCAAG
T
>NM_010016-chr1-130462744-1-4600
CAAGGGAGCAACGGTGTTAGTGTTTGAGCCTGTGCATGTCTGAATCTCAAACTTGTCCACTCTGCCCTTGTACTGTGTCATCTTTTATCATGGAAACTTG
TGCACACACACAAACACAGTCTCTCACCTGCGCCCCCCCCCCACCCCCGCCCCTCCAAGCACACAAAAAGAGGACCTGAATGTGGATGAGAATTTTTTTT
C
>NM_010016-chr1-130462744-1-28800
GCCGGCTGTCCCCGGCCCACACAGGGTGCTGCCTCAGCCCCTCTGTGCTTCTGCCTGTTCCAGAAGCTGTCAGGTTCTCTGGCGCACCCTCTCACCTGTT
CAGACTAATTCCCTAAGTTCGGCGGGTCTCGGACCAAGATGGCGACCGCTGCTGCTGTGGCTTAGGCCGCCTCCCCAGCCGGGCGGGCACCTGTCCTCCG
G
>NM_010016-chr1-130462744-1-31000
TGTGACCTATTATGTGGTCAATTTTGGAGAAGGTACCATGAGGTGATGAGAAGAAGGTATATCCTTTTGTTTTAGGATAAAATGTTCTGTAGATATCTGT
CAGATCCATTTGTTTCATCACTTCTGTTAGTTTCAGTGTGTCCCTGTTTAGTTTCTGTTTCCATGATCTGTCCATTGGTGAAAGTGGTGTGTTGAAGTCT
C
>NM_010016-chr1-130462744-1-35800
AGGTATAAAGGCTGGTCTATTGAGGACAGCTGTTGGGTGAGATCACTAACAATGCAGGAGGGGGTCAGAGAAGTCACCAGGCAGTGGAAGACAGAGGGGA
AGAGAAAGAGAAAGTGCAAGCACTGAGAGAAGAGAGATGCAGGAGATTGTGTGTGTGTGTGTGTGTGTGTGTGTGTGTGTGTGTGCACAGAGGCAGGGAA
T
>NM_007576-chr1-130661618-1+0
GAGAAGGAGATTAAATAAACACTGCTGCTCTAGTCTGTTAATCATTCACCGGGACAGAGGAGACTGTCTCCCTGTCCGTCATACTCAACTGCTTAACCAG
AAACTTGTGTGGGTGGAATGCAAGGATCACTTGCGTGGGTAGACTTCAGAAGCTTTTTTGATGGAGCAAGTACTGGCCAGCTTTAGGATAATATGATCAA
C
>NM_001162416-chr1-130714576-1+0
CTTGGTAGGGGCTTCTTCCCTTTGTCACACTAATTCTCTGCACCATTTTTAGGGATACCTTCCTTCCCTTCCTTCTATTTTATTATCTCTCCTTTCCCAG
GTGCCTCCTGAAGAACTACCATGTCTGAGAATAGTACATTTTCCCCAGAAGACTGCAACAGCAGCTATAAACCCCACGCCTCAAATCTGCGAAGGGCAGG
G
>NM_178691-chr1-130717327-0-600
CTTCCTTCTTGACCCGAGAGTCAAGTCATCTTCCACACAATCCAAATATGCGTTTCACACCCCCGCGGCGAGTTCCAGCGTGCTACGAACTGTCATTATT
CGGCGTTTACTGCACACCTTTAGAACTATGGTCAAGGCAGTCTCGGGCTCCCGGGCTACAGAGTTGGAAACTGGCTAGCTATCTGGTCAGGTCTCCTCTC
T
>NM_001162415-chr1-130729253-1+5800
GTCAAAGCACTGTAAACAAAATGTTAGCTAATTTTTGAAGAAAAACAAAAAACAACAAAAACCCAAACCTTTCCCACAACCAAGGCAGCCTTGTATTCAT
TGAGTTGGATGTGCTGCACATTACAATAGGCACTAAGAAACCATCCGGGGTGGAATGCTGATCGCTAAGCACTTACCCTTGCAGCAAAAAGCCCTGGTTC
G
>NM_001162415-chr1-130729253-1+1000
ACTGTGGGCCTCCACCCAAACTCTTCATGCTCGACACACATCATACTGACCAGGCCTTTCCTTTTCTCTTAAAGGAAACATGTTTTCTTTATCCTCAGGA
AACACTTGGTGCCCTGTCTCTTCATGGTAATATGTGCTGGGTCTCTAAGTGCAGTGACCTCTAAAATTCTGGCAGACAGGAAAGTTTTTCAGTTCAAGTA
G
>NM_001162415-chr1-130729253-1-400
GGGTAGGTGTGCCACTGTGGGTGTGGGCTTAAGACCCTCACCGTAGCTGCCTGGAAGTCAGTATCCTGCTATCGGCCTTCAGATGACGATGTAGAATGCA
GCTTCTCTTGCACCATGCCTGCCTGGCTGGTGCTGGATTCTTGCCTCCATGATTTTGGACTGAACCTCTGAACCTGTAAGCCAGCCCCAATTAAATGTTG
T
>NR_151623-chr1-130766384-0+12000
CCAATCTAGGCGCACAGCATGTATTCATATTAATTGAGTTGTTTTCATTGCCTGGGCTTATTTGGGTTGGAGATTTACCACAACAGAGCTCATTGGGCAT
ATTCCCAATATTGGCATAGTTATCATGTAAATCATCTATCTCTAGTTTTTCAGGAACATGCACACTGATTTCCATAGTGGCTGCCCCTCGTTGCACTCTC
A
>NM_001170632-chr1-130800902-0+400
CAGAGCCAGCAGCACACATTAGATACAGAACACATAGCCACTCAGGAGAGGCTCTTATTTTGAAGTGGAGGGCAATAAGCATCAGGGTCAACTTAGCAGT
CTCCAGCAATGCCAAACCTGGTGATGCTCTGCTCTTCCCTCTGCACATGCAGACCATCCCAGGAATGGGGATGAAAGCAGAAGAGAGATTCAGAGGTTCT
A
>NM_001170632-chr1-130800902-0+11600
TTTACAAAAGAATAGAAGCGGGTTGAGATGCTCAACTTCTAATTTTTTGGACATTTTGGCAGAAAAATCACATCTCTTAGTGTGGTGCATCCTTCTTAAC
ACATGCTTTGATCAAATACCCTTTGCTGAATCGAGTAGGTAACCCAGGTAGCCTTCCTGCTTGGCCTTTCTCTCTGTGTGTCCACACAGGTCCATCCAAC
A
>NM_053095-chr1-130887411-1+9800
AGGAAAGGAAACTTAAAGACTCACCCTTCAGTGGCCACCTTTCTTTAGGTGATTTCGAGTTGACCCATTGTTAACAGAATTTCCTCCATCATCCCCAAAG
AGATTTGTTTATGGGGTCAGGAGTCTTTGGTTCAAATTTAAGTTCCTCATTTTACTGGTTTTGTGCTCTTGAGCGAGTTTTAATTTCCCTGAGTCTTATT
T
>NM_001311091-chr1-130911296-1+3200
GATTCCCCACCAGCGAAGAAAGAATGTCTATGACTCCTCTAACCAATACAGAGACACCTGATCTTCCAATGGGGCATAGATGAGAAACGGTTGTTTTCCA
ATACACACATACGTACATATGTTCAAAAGCACTCACTTGCAACATCATACGAATCCAGCTATGTTGTTTCTCACAAGGATACTCCTGCATGCCTCCCAAG
A
>NM_001311091-chr1-130911296-1+400
CTTAGTAGTATGCTAATGAAAATCCAGAGGATGGAGAGACTCCAGTCCTGGACAGTGCATTTCCAAGAGATGCCTGTACTTGGTAGTTCCAAAATGCCTC
TCACTAGACCCCGGCAGGAAAGAGATCAAAAGTTTTGCTATCTAAGACCTTGGCAGAAATCAGTGACCTGTCTCTTCTTGTCCTTTCTCCTGTTTAGCAA
G
>NM_010548-chr1-131019845-0+36800
AAGAGAAGGGCAAAGCGGGTGTTATTTAGAAACCCTGCACCACTAATCAGGTAAGAAACAGACTCTGCTTGTTATAGTCCCAGAGAAATCGGGACTGCAG
GACCCAGGAGTCTAAGTGCCAAGGATGTCACCTAGACGGCTAGCCCATTAGCTAGTTTCTACCACCACTTAGCAACCAGAACCCACCAAGCATCAAGTGA
A
>NM_008551-chr1-131097843-1+0
TGGACTTCCTCCCCTTTAAGGCCCACCCCTCCCCCATGTCCACGCCTCCCAGTCAAGCCCCACCCTCGATCCTCCCCTTTAAGGACTAGCCCAGGACGCC
GAGCAGCCTGTGACGCGGCCGCCGCCCCCGGGCTGGTACTTCTCGGCGCGGCGATTCCTCCGGCCGGGCCCTGCCGTCCCGCGTTCCCCGGAGCGCACGT
C
>NM_145508-chr1-131138234-1+2400
GATTTCTCCTGACTTGGGGAAAACAGTTTCTGTGGTTTGAGGTCGGCTTTTTTTGGAACAGTTTGGATTTGAAGTCCACCCTTTCCTTATTCCTTCTGCT
GGGGTAGGCATGGCACTTGGGGTCGCGGAAGGAACTCTTGTTTAAGCGGTGTTTCTTTTTTATGGTAGGTGACATACATAGAGCATGACAAAGGCTTCTT
T
>NM_145508-chr1-131138234-1+400
GCGCCCTGTTGCTCCGAGAGTCTGCCCAGCCCGCCCTGGCCCTGGGGTGGAGCAGCAGAGACCCGGGACCTTGTTCCCCATGTGCCGCTTTTGGGGGGGG
GTCCCTTTCCCCCTCCGCATCGGGCCCTGGCTAAAGGAACCCAATCCGCTCGTTCGCGTCTGGCTGTTACTCTGCAGATGCGGTGCTGGTGTGTTTCATC
G
>NM_001311094-chr1-131200185-1+20200
AGAGGCTCAGAGTGGGGTTGTTTTTGTTGTTTGGAGGAGTTGGGGGGAGAGGGGGGGGTTGGTCAATGGAGTCATGGAAGACCAGGGCAGATAGGGCTCT
ACATTCATTTCAACCAGGACAGCTCAGGGTGGTCTCGAGTCTACAAAGGCGTGTTAGTGAAGGGTGCACTGAAGGCTGTGCTCTCTGCGGGCCGCAGGCC
T
>NM_001311094-chr1-131200185-1+800
TATGTGGCTAGGAACCATTTTAAAAACCTAGTCTAGCAACTAGGTTTGCAGAAGTCCGGAATGGTTTCAGAAACAGGCTTCTCGCCTAGGCTGCCGTCAT
ACTACCGTTTTAGGTTCTCAGTAGGCTTGGGCAATCTGAAGGGACTGTGTGTTTCTTAAACATGCTGGCCTTTGGATACCCAGCCAGGCGGGTCCTCTGG
C
>NM_001311094-chr1-131200185-1+0
CACAGAGCAGTACAGGAAAGGCACTGGGAGGGAGGTGTAGGGGTGGCTTGTCAGCACATGGGGCGGGGAGCCAGCAGGCAGACACAACGCTCAAGACCAC
AGATGGGGGTGCCAGAGAGCAAGGTGCGGGGGCCCCAGGGGCCCCAAACTGTGCAGGCGCTTGAAACACCAGTTGAAGGAAGCAAGCACAGACTGCCTGC
C
>NM_001311094-chr1-131200185-1-1000
GGGGTCCACAGGCCACCAGACTCTGAAAGTGCAGCTGGCTCTCTCTGAAACACGGGCTTCCAAAGGCTGGGTTTGCACTTCCTGGAGCTCCAGGTTCCTC
TGCAGTTCAAGCTGGCAGAGTGTCCCTCAGACAATCCTACCCCAGCAGATGGATGGGACATCACAGTGACGCAGAGCAAATAGACCCTTGGGTCACGGCT
C
>NM_001311094-chr1-131200185-1-1200
TGACTGAGGAGGGGAAAAAGGTTCCTCACAAAGCAACCACTGCGTAAAGTGGAGTGTGCAGTGCTGTGTCTGAGGCTGGGGAGTCTAACCTTCTGCCAGC
CCCAGCCTCGAAGGCACTGGATTAGTTCAGAATTATAAGAACAGCCACAGAGACTTGGGTCCTGAGAGCCTGCCTCCTCACCCCATCTCCAGGCCGTCCT
G
>NM_001311094-chr1-131200185-1-16000
TCTCAATTAGTGATCAAGGGGGAAAGGCCCCTTGTGGATGGGACCATCTCTGGGCTGGTAGCCTTGGTTCTATAAGAGAGAGGCTGAGCAAGCCAAGGGA
AGCAAGCCAGTAAAGAACATCCCTCCATGACTTCTGCATCAGCTCCTGCTTCCTGACCTGCTTGAGTTCCAGTCCTGATTTCCTTTAGTGATGAACAGCA
A
>NM_018750-chr1-131245178-1+14400
TCTTAAAGCATCTTTTCTAGAAAAATTCCTGTCAGTGAATTAACCACATCAGACAATCAACAGGCAGAGCTAGGTGGGACCATGTTGCACCATCTGGAGC
TAAGCAAGTGTGTCAGCAGGTAACAAATCTATCCTGTGAACGGACTGGACTGTGGGTGTGGGGGACGGGCTGGGGGGAGCTCAGGGATGAGAGAGGAGCT
G
>NM_018750-chr1-131245178-1+400
AGACTGCGGCTGCGACCTGGGTCACACCGACCCCGCGACGTGAGGAGCATCTTCGAGCAGCCGCAGGATCCCCGCGTCTTGGCCGAGAGAGGCGAGGGGC
ACCGTTTCGTGGAACTGGCGCTGCGGGGCGGTCCGGGCTGGTGTGACCTGTGCGGACGAGAGGTGCTGCGGCAGGCGCTGCGCTGCGCTAGTGAGTGAGG
G
>NM_001313731-chr1-131245178-1-8400
TGTTCGGGAGATAACACAATCCAGACCAAGCCTTGTCTCCTGAGCATGCCCACACGTCCAGGACCCTTCTGAAAGGCTTCAGTTGACCAGGATGACCGAG
CTGCTAATATGATTTCTAGTTTCATTTCAGAAGAGTTTGAGTGGTCACTGCCCACACCCAGAGTTACCTATAAGAGCCCAGGGTGTTGGAAGATGCTTTA
A
>NM_019777-chr1-131279563-1+4400
AGGTGCTAATCATGGAGTACTGCTCCAGTGGGAGCCTGCTGAGCGTGCTGGAAGACCCTGAGAACACGTTCGGGCTTTCTGAAGAGGAGTTCCTAGTGGT
GCTGCGCTGTGTGGGTGAGCCATGCCCTGCCCCCGAGGCACAGGCCCTCTCCATGGCCAAAGTCCAGGATGCGTGTGATCTTCTGATGGGCCAGAAGGAT
C
>NM_019777-chr1-131279563-1+3000
GGTCTTGGCTGGCTATCAGTGTCTACTGCAGGTAAGACATGGGACTCTAGGACCCCCCACATGGTTGTTTGTTTTGTTTTCTCAGGAAGAAGATAGCCAA
GCCCAGGAGATGCAGAGTACCACTAACTACCTGTGGCATACTGATGACCTGCTAGGGCAGGGGGCCACTGCCAGTGTGTACAAGGCCCGAAACAAGGTGA
C
>NM_019777-chr1-131279563-1+200
TGGATCCTGGGGGGCCCCATAGCTACCAGGATCTTCTAGGCACTGCCCAGGATTGACTTCAAGGCCTGAATCCCTGGGGGTGCCACCCAGTTCCACAAGT
CTGCATTGCCCTGCAACTGAGATAGGAGATGGGGTGAGTGTGTAGTGTCTGTGGAGGAGGGTGGTGTGGGGAAGCCAGTGGGGCAGCTTCAAGTCAATAC
T
>NM_001081011-chr1-131527361-1+28800
TGGTTGGACTGAAAGGAAGCTCCAAAGTGCTTCAGAAGCCATACTTGTACCCTAAGAGGGCATAGTCACTGCTGCTGCTCTGGTCTACAGCCTCTTTGTT
CCTGGCAACATACATCTGAGAAGTGTGCTCAGCAAACTGATAGGCTGAACTGAAAACTGCAACACCTGAAGCCAGCATTGGTCAATAGAAAGGTCTCAGC
T
>NM_001081011-chr1-131527361-1+400
CCAGTGCAGCCCATAATACTTCTCGGGACTGTTCATCTCTCCGCCCATCCCTGCACTGCCGAGGACGGTCCTCACGCGGCGACACCGCCCTCCCGCAGCC
CCTTTGCACACGGTTGGCCGGGTCCACCTAGGGGCCTCGCCGTAACGGTCCGCTGGTCTCGTCCCTGGTCTCCTAGCCTTGGCTGCCAGCCCAGGACCCG
G
>NM_175382-chr1-131527903-0+20800
CTAGTACAGCTGTTCCTTGCCTCTAGGTCTAGACCAACGCAAGCAGGAGACTGAGTTCCTGAACTGCTTGAGATCAAATGTTTCCTAGTCATTAAAATAG
ACAGTAGTCCAAGGAATAGAGAAGCACAAATTTGCTGAGCAGGCCACAGTATTAAGTATACAGAGGGCACACCCATCTGAGACTAGTTCCCCCTCCCCAC
G
>NM_007799-chr1-131638314-0+5800
CACCCGGATCAGGTCCCATATATCGTTACCTGAGAGGCACTTGCCTATGACCCCCCTCCGTGGGTCAAACCGTTTGTTTCTCCTAAACCTCCTCCCTTGC
CGACAGCTCCCGTCCTCCCGCCCGGTCCTTCTGCGCAACCTCCGTCCCGATCTGCCCTTTACCCTGCCCTTACCCCCTCTATAAAGTCCAAACCTCCTAA
G
>NM_177243-chr1-131744022-0-23000
CAGGTGAGGAGACACTGGCCTTCACAAATCCCTGCAGAAAGAATGCACAGGAGCAAAGGAACTGAGGTGTGAAGTTGTTGGGCAGGCTCCAGGCAGGGGC
GCGGAGCCTTAAGAATAGGAACAGAAGGAATAGAGACGGGGCCAGCTGAGAGGTGATGTCCTAGTTAAGGTTTCTATTGCTGCAATGAGGCACCATGACC
A
>NM_177243-chr1-131744022-0+10800
GGCGCCTAAATGAACAGGCACAAAGGCTGCACCAGGCAGAGGGAACTACACCAAAGAGCAAGGAGGCCCAAGACGATGCAGCCTGACCAGGAAGGGAACA
GCAAGGAGTTCGGTGTGGTTCGAGGGCAGTAGGTCAGAGGAAGTTAGAAAGGCAGGCAGGGGCCCAATAATAAAGTCAGTGGGTCTTATCAATTACAGAA
A
>NM_178079-chr1-131797395-0-1000
AGTTCTTTTTTTTTAATTGGTTATCTTATTTATTTACATTTTCAAATTTCAAATGTTGCCCCTCCCCTTGCCTGGTCTCCCCTCCCATTGATGCCAGACA
AGGTCATCCTCTGCTACATGGGACCTCTGGACCCCTCCATGGCTCTTTAGTTGGTGGTTTAGTCTCTGGGAGCTAAGGGGGGTGGGGTCCAGTTAGTTGA
T
>NM_173865-chr1-131828012-0-400
TAAGGTTCGGTCAGTCGCCCAGAGGAACAAGGAACCTGGAAGGAGAGATGAGGAGCCTGATGAATAGGAACTGTGCCCAGGAAGAAGGTAGGGACTGGGC
GTGGAGAAGGAACACGCGATGGCTGCTGCGGCCCGGGCGATCGCCAGCTGGCCGGCTCAAAGGGGTGGTTTCGGGTCTTCTGGAAGGCCCAGAGGCTCAC
T
>NM_173865-chr1-131828012-0+18600
AAAGCGGGTGGCTACAAGCAGAACCCCTGTCTCCCCAGGTGCTGATTCTCCTGTACATCGCAGACTGGATGGTGCACTGGATGTGGGGCCGGGGCCTGGA
CCCCGACAACTTCTCCATCCCATACTTGACTGCTTTGGGGGACCTGCTTGGCACCGGACTCCTGGCACTCAGCTTCCATGTGCTCTGGCTCATTGGGGAC
A
>NM_175294-chr1-131910458-0+0
GGGCCTATCCGGGAGTGGGGCGGGGCTGGGAGGCGTGATGATTCAAATGGACTAATGACTAGGGCGCATCTGACAGGAGTCACCAATGAGCGGGCGTGCT
GGGGCGGAGCGCACAAACCCTACGGGGTTTGGTTGCACCGCGGCTTTGGCGCATTTTCGGCTGGTTTGATTCATCCATTTTGAAGAGACGGGGGAGCGGG
G
>NM_001145804-chr1-131910458-0+400
CGGAGTCCAAGGCCCGGGGCGGGCCGAACGGGCTGGGGTGAGTGGCGAAGGACCTGGGCAACGGGCCTGGAGTCGTGCTCCTGACTACCACGCGCGGCCT
TCTGTCGGGGGCCGCGCGCGCCCTTGCGCGTGGGTGCTCGGCGGCGCGCAGGATGGCGGCGGCGCGCACGGGCGCGTCGCCTCCACCCCGCAGGGTCCGG
G
>NM_001177628-chr1-131962915-0-200
GGACAGCAGGATGTCCAGAATGGCACGCGCGGGCAATGGTCGAGGAGCAGAGGGGAGGTACCCCGTGGAGCTGGGTAGTTTTTACCTAAATGTTTTGGTG
GCAAGCGGCAGAGGGGGCGGTGCACGGCCCTAGGTAATGACAGGGCAGTCTAGGAGCCACGCGGGGGCTGCCCGTCCGGTCGCGACCAGAAAGGAGACTG
C
>NM_001114662-chr1-132068062-1+1000
ATTTGCCTGCGGAGGCTGAGCCCTTGGGCCAGGTAGAGAAGTGTAGAGCCTCTCATCCATCCTCTATCTCTAGTACCCAGAATACCCCTAATGTATCCCT
CCACCTTGTTACTTCTCCCTGGCTTCTGTCAGGACAGAGCTCTGGTCTATCCCTGGCACTCAGAATATTACCCTTTTGGGTGCCGTGCAGAGCCCCATTT
T
>NM_001114662-chr1-132068062-1+600
ACAAGCTCTCCCGGAAAACTCTCTCGGGACTGAAGGTGACATCTGGGCTATGTATTTGTCTCACTCGTCCCGAGAGAGCTCAGAACCCTTTCGCCCTCGC
TCACCGAGCCCACCAGCCAAAGAGTGATGGAATGTACAGAGATGCGTAAGACCCTTATTGCTCTGTTCCTCTGAGATTTTGTAGCCTCGGCGCCGGAGGT
G
>NM_008795-chr1-132139685-1+17800
ATTTAGCAGGGTGGTTGCTGTAGAGCCTGCCACTGGGGGGCTCAAACTGGTGCAGCTTATGGTGGGGGTTCAGTGAGAATATATGTCAAGTGCTAAAACA
TTCTTGGTTAGACAATTGACTGTTTTTATAGCCCACATACCCGTGCCAAGAATAGAAAAAAAAAAAAAAAACTGTGCTTACAAAATTACATTGTGATGGC
A
>NM_008795-chr1-132139685-1+0
AGGGAGAGCAAGGGATTGGCAGTGACTGTGGGCAGGGCCGGTCCGGACAAAGGCGGAGTCAACTTGTACACGTGAAAAACTCTGGCTGGGGCCCGGCTTT
TGCCTTCCTCCTCCTCTTACCCACCTTCCTGCACCCCTCCCTTCTCCCTTCTCCCGCAGCTCAGGTTACAGCTTCTTTGGGGGGAAAACCGCTCACCTTT
C
>NM_001311104-chr1-132191436-0-1400
TCCTCAGTTATCCAGCACTGTCCTCCTTCGGAGGAGGGGATGTGAAGGAAAGGAGGAGAGGTAACGAGCTCTTGCTCCCCGAGACCCCTAGCCCAGCCCC
CCAGTCTCTTGTCACTAGACACACTGGGAAGGGAGTAGGGGTCAGGCTAGGTCGGAGGAGGGGCGGCGTGGCCAGACGACTGGTGTTCTCTGGTGTCTGG
A
>NM_001311104-chr1-132191436-0-1000
GGTGGTCCCCTCGTCCTCTCTCTCGTTCCCGCGGCCACCCCTCCCCCGCCCGCGGGCTCGGGCCGCGCACACACACATTTCCTGACAATTAGCGAGCACA
CCTTGGCCGCGCGGCCTCCGGCAGCGCTGCCGCTTTTGTCTCCCGCCCGCCGGGCGCAAAGTTGCCGCCGCGCCGCGCCGCTCCGGCTGCCGGCCGCCCG
C
>NR_132336-chr1-132226314-0-200
CCATTTGCTTTCTGTCTCTTTTCTCCTCTCCATTTCTTGGCACTGCGTAGTCTCATGCAGCTCCTTGCTCCCTGTGCTCAGTGGTACCTTGTACCCTCAT
GTTTTCTCCTCGGCGGTCCACCTCCGGAGCTGGCCAGCGCCTCCTTCTGTTTGAGTTTAGCTTAAATCCATCATCTGGTTTTCTCATCAGTGTTGCTGGG
G
>NM_001311102-chr1-132226314-0+8800
CTCTACTGCTGGGGGAGAGCTAGGTTTGTAGTTATAACTCAGGCTCCCTGTCTCCTCTTTCAAAGGAATTTACAGTCGACCGAGAAGTAACAGCCTCCAC
TGGCAGCTTGTATAAAGTGGGATTTGAGTACAGTACCTTGTGATTTATCACCCAAACAAGGATGAAGAATAAAAGGGAGTCACTAGTCAGGGAGACTGGA
A
>NM_144810-chr1-132298626-0+800
TGCCTAGCCGCCGGGTCTATTGCTCACTGCTGGAGACTGGGGGGCAGGTCTATGCCATCGGGGGATGTGATGACAATGGCGTCCCTATGGACTGCTTCGA
GGTCTACTCCCCCGAGGCCGACCAGTGGACCTCCCTGCCCTCCCTGCCCACAGCCCGGGCCGGGGTAGCGATCACTGCCCTAGGAAAGCGGATTATGGTG
A
>NM_028778-chr1-132316125-0+11400
AGTGATATCTCTGTCTCCCTGGGAGATTGCTGAGTCCTCAAAAGCCTAAACGTAGCCACTGACCTCATGTCTTGATTTGCTGCTCCAAGAAGGCACTGAG
TCGTCTTCGTAGGCTCTTCTGCCCTTATTCGCTGCTCTGTGGCCCCTGTCCCCTGTAGCAGACATTCCACAGGGAGGTCCTATCTGGGGCGAGGCTATGA
A
>NM_028778-chr1-132316125-0+14400
AAGAGCGGGTAGGAGGAAGCCTTCAGATGAGACCTTCCCGTCTTCCGTCGTGTTGGAGAGACGCAGACGGCAGCTCTCCAGTTTGCAGCACATGCTGTGT
CTTTGCTGAGCACCCCTCCCCCTCTCCCTCTCAGGTGGACAGCTGGTCTCTGGGCGTTCTCCTGTACATCCTGGTGCATGGCACCATGCCCTTTGACGGG
C
>NM_001311108-chr1-132367948-1-5800
TGGAGGACCTTCCAAGACTGGGCAGCGCTTCCAGACACCCACCAAGCCAAGGCTGGGTGGCTTTCAATTGCCTTAAACCATTGTGTTCCCCGACTCAGTA
TACCTTGAGCCCCCTGCTGCCCTGTATATCCTGTCGTGCCTGCAGAGTCAAGATCTACTTTAGTGTGATTTCATTCCTCCTGTTCAGACGAAACCATTCT
T
>NM_172516-chr1-132417453-0-600
TGTCCCGTTTGTGGCTTGTGTGTCATGGAGTCCGTGACAGTCTGCGTCGATGGAAGTCTGGCACACTGACAGAAGCCTTGTTAAGATAATCAGTTTAGAA
GGCTACTAACTTCAACTTCCCCTTACCCCTGCCGACTGTACAAGAAATCAACTGTCCTTTCTCTTAGGTCTCACCCACCCTTTCACACCCCTACCCCCTT
T
>NM_001357486-chr1-132477367-0-16800
AGCGGAAAGGGAACTCTGGTTTAAGTGTACACTCTGGAGTAGGCAGGAGGGTTGGTTTCTGGTGATCCTGTCTTAATTGTAGCTGGTCTTTGCTACTTTG
TGAGTTCTCAGTTATCCCACTCCTTATCCCCCTGGTTTCACCCCCTATCACTAGGTAAGAGTTAAAGGAGAAGAGAGGAGGAAAGGAGGGAGGGAGGAAG
G
>NM_177129-chr1-132542940-1-25400
TAAACAGGAAGGCTAGGGGTGGGGGTGTGCTCAGGTCCCCTTCCCTGTTCTAGTCTAACACTTCTGGGACACAGCTGGGCATTGCTGTAGTGTAGGTCAC
CATTCCTGACGGGAGGGTTAGGGAAATGCAACTGAGGTAAAGAACCATCCTTCCCAGAAAACACTGTGGACCGGGAGGAAGTGGTGGGTTTCTCAGGCAC
C
>NM_001160316-chr1-132642858-1+200
AGCAGGCGCCACCCTGGGTCCACATAGCCCTCATCCTCTTCCTCCTCAGCCTCGGAGGGGCCATCGAGATTCCGATGGACCGTGAGTTCTGTGCCCTCTC
TTCTCGTTTTACTCCTGATATTAGAGGAATGGATGTTGGGGAGAGCGGCGGGGGAGGTGAGGGGGAGAGAGAGTAACAGATTCCAGACTTGAGAGCTTGA
T
>NM_001160318-chr1-132707326-1+23200
ACAATTTCTCACAGACATTCTGAGAGGAGTTTCCATGGGGATTCTAAATCCTTTCAAGTTGACCATTAAGATTAACCATCACAACTGTACAGAACACACT
GAGTTTAAGCCATAACTTCTCCTTCCCCCCCTTTTCCTGCAGGCTCATGGCAATCTCATATACAAATTCATTCAACATAACTTCAAACGTCCTCCATAGT
C
>NM_001160318-chr1-132707326-1+4800
TCACTTTGTAGACCAGGCTGGCCTCGAACTCAGAAATCCGCCTGCCTCTGCCTCCCGAGTGCTGGGATCAAAGGTGTGCGCCAAAAACAGGCTGGGAGGG
AGCATTCAGCCAAATGCTTGCAGATCATCCAAGAGGCCACAGGGCCAGAGACTTGTGCAATCCCGAGTGACTGTCAGCCTTGGCCTCCAGCAGGTTCTGA
G
>NM_001160318-chr1-132707326-1-5200
TTGTTGGTGACATTCTTCCTCTCTCATCCAGTGGTAGACTGAGGCTCTTATTACATACATTGTTCATAACCGCATACGTTGATCTGTGGACTCTCTGTCC
AGTTCCTTTCTTCTGTCTCTGTCTAGCGCACTGATTTCCTCACCATGGCTGAGAGTGTGAAGTAGGAATCTCTGACTTTGCTCTGTTTCAGGGTTGTCTT
G
>NM_001160317-chr1-132741797-1+4000
TGGGTAGCCTCTCCAGTTCCCACACATCCAGTGTCCTGAGCTTTGAGCTGTGTCAGGACCTGTGCAAGATAGTGTGTGATGCATTGGAAGGAAGTGAAAT
TATTCCCAAAAATCACATAAGAAATGCTGTAACAAAGGTCGAAGAGTTGTTGTTCTTCTAGGTGCATGCCTGAGGGGTGACAGTGGACAGAGAACCTACA
G
>NM_001160317-chr1-132741797-1+0
CGGAGCTGCTGGGTCCTGGTCCCAGCTTCTCGTACGCAGGGAGGGGTTCGGGGGCGCGCACGCAGGCCGCCGGGGACGCGCTGGCCGCCCGGGGGCGCGC
ACGGGCTAGTCTCTGCCCTAATGCGGCGGCTGGCAGCGAGAGGTGCTGCAGGGGACGCGAGGGAAGTGGCGGCGCCGGGAGCGGACATCTGGGACTGCGC
C
>NM_010732-chr1-132880355-0+40600
AGATCCATCTAACCCAGAGCTGCAACTGGTAACACTGAAGCCAGGTTTGGACACTGGCCCTGAAAGAGAGGCCACAGCTTGAAGAGTGGCACTTGGACTG
CACTCCCACACTGCTACCTGGGGCCCAAGGCTGGGAGACCAGGCAGTCACAGTAGGGATCCCCTCCACCCATGCTTTCTCTCTAAGCTAGACCGGAAGCA
G
>NM_001302801-chr1-133025416-1+49200
GGAAGAATGTCACATGAATGCATTTCATTTTGCTCACTTTGTTATGCTGTCAAACTTTCCTTGTGGCCCACCTCATGCCCCCTTGCCTCCTTGCCTTCTG
CTACAGGGCAATTGAGAATGCACTTACTTGATTTAAGGAAGCTGTGCAAGGTAACAAGCAAAACAAAACAACAACAAAAACACCACGCAGAGGGTACCCT
A
>NM_001099276-chr1-133046012-0-400
GGTAGAGCCCTTAGGAAAATGCTTGACACAGGTGCTTTAAGGGAGGTGCCCGGAGAAAATAACACAGTTTCAAAGTTTGCTTCCTACCTTAATAGGGTTG
GAGGCTTCTCTACTTCTCCTCCCCACTCAGGTTGGAAGACCGCCCTTGAGCAAACGGGAGAGAAAAGTGCCAACACAGCCTCCCCCACGAAGGTGGTAGT
T
>NM_001099276-chr1-133046012-0+8000
GATGAGACTGGCAGGGTCAGTGACTCCAAGAGACTACATGACGAGCAGTGCAGTCCTAGGTCATTCTAGAGAGAGCAAGAGATTGTAGGCTCAGGAGACT
TGGCGAGAAGGCTAACAACCATCAGTCTCTGATGGGTGATCATTGCTCCCACCAACGTTTCCAGTGGGCTGGGCCCTCTCCTTCCTCAGCCCTTTAAATG
C
>NM_001099276-chr1-133046012-0+28600
AAGCACGCCCTGGGAAGCCATGAGTATATCCAATATTGCCGCAAGTTTGATATCAGCATCCGGCTACAGCTGATGGAGCAGAAGGCTATCCGGAGCGACC
TGGCCCGGACGGTACGTGTCGGAAATGGCTGACAGTTGTACATAGCTGGGCAGGTAGAATGGGCAGAGGGTGATATGGAACATGTTAAGGGAGTGGGGTA
G
>NM_133819-chr1-133131166-0+600
TGTGTAGACCTCGGATCCAGCCTGCGCTGACGCCGCTGAGCTCTGTCCTCCTCCTGTCTGAGAAGCCGCCAAGGAAAGGAGATGGAGACAGGAACGCACA
GGGCCCGGAAGCGGCCTGGCCCTCGGCTGGGCTCCTGGTTCCGGCTGCCCTTCCTTCGGCGATCGCACGCCTGCTCTTCGGAGTTCCCGCCGCCTTCCTC
T
>NM_182930-chr1-133246097-0-15800
AAAGATCTCAGCCACTTGAGGGTACACAGTAGAACGGGGCCATCTCATGGTTTACTGGAGTTTGGGGAAGACCAGTGATGGCGACAGATACTTCTCTTAA
GTCATCTCTGGTCGCTTCTCCTACTGGTGGCAGCTTTCTTCAAAAAGCCTTTGATATGAGCTAGGTGTGGTAGTACCTACCTTTAATTCCAGCACTTGGA
A
>NR_037984-chr1-133269808-1-9400
CCCCCCCCCTCTGCCCCCGTGGCTCTCTGCAGGAAACAGGGGAGGGGCAGCTGCTTTGGGGGAGCCTCCAGCACCCTGACTTTGGCCTTGCCACTTTTCA
CCCTGTGAACTGTTTCTGGACCAGTACTGATGTCCTCATGCAAATGTCTCGGCAGTGTGCCGGGAGGCCACTGGACCCCCACTGACAGAGTGGAAGAGAC
C
>NM_026680-chr1-133309823-0+200
GGCTGGCGGGAGCCCGTGGGGCTGTGGAGGGGTCCCCACTAGGGTGAGTGAACACTCGCTCTTCCCAACCTGGTTCTTCTGCTGGGACCTACAGATGTGA
CCTCTGGAGCCAGCGGTTGGAAGCTGCTCTGTTGGCATCCTCGAAGCAGCAGGGGCGGGGCGGGGCAGGTGTGACCTCTGCCTTGTAGAGGGTGGGGCCA
C
>NM_031193-chr1-133350566-0-200
AGCTCTTCAGGGGAAGGCCTATTCCATGACTCCAGCATGGTGAGTCTAGATGAAAGGAGGTAGTCTATGGTTTTAGAGCTTTATTGTAGAAGAGAGAGAG
AGAAGGTAGAGAAGTAGAAGCCAGTCATTGCCATGAAGAAGGAAGGGGGAGAAGGAGAGCGAAAGGTAAGAGTAAGAAAACAAGAGCTTTAGGAGAGAGA
C
>NM_175443-chr1-133363572-0+400
GCCGGCTGCTGGGAGCCTCCAGGGCCCCCGAGGGCCGCCGTCCCATGCTTCAGCGTCACGGTGGAACAGGACGACATCCTCCCCGGTGCCCTGCGCCTCA
TTCGGGAGCTGCGGCCGCACTGGAAGCCCGAACAAGTTCGGACCAAGGTAGCCGAGAGGGCGTGAGGCCGGGGATGGGGCGCTGCCGGGCTGCAGAGGGG
C
>NM_175443-chr1-133363572-0+14800
TTGCCTTTTACAAGTAGGCAGTAAGCCCCCAAGTCCTGTCCAGTGGTCCAGCCTCCACTTCTTCCCACACCAGCCGGTGTTTAGCTCTGCAAGATCCCCA
CAGTGGCTGTGTCCCTCTCGCTGAGGGTTATGACAGGCGTGGCCTGGTAGGGCTGACCCTCTCTGGCCTGTTTACAGGCATCTCATTTCTTCTGGGCACT
C
>NM_175443-chr1-133363572-0+15800
CTGTCAGGCGCCCTGCTCACCCACTTCCTTGCCTGTCCCTGGCAGGTATGCGGTGATCCGATTCAACCAGTACTTTAAGGTGAAACCTCAGGTGTCGGCC
TTGGAGATGCCAAAATGACCAGCCTCCTGTTTCTCCATGTCCTCTTGCTGCCAGATCTGCTCCCCAGGGTGCCTTTCTGCCTTGGAGTTGGGCACCCTGG
G
>NM_011439-chr1-133424212-1-29200
TGGGAGTTCGGCAGGAAGCTTATGGCACTTCCATAGTAAAGAAGGCCCAGGAAAGACAGCCTAGACCAAATGCCCTAAAGAAACTTAGAGGTTCAGTGTA
ATCCCAGCAAGGATGTTTAGGATGGAGCTGTGCTAGATGGGGAATTATGAGACTGGGGAACCCTGCTGCCAGCCAGAGGCAAAAGACAATAAGGAAAGGA
A
>NM_011439-chr1-133424212-1-42000
AGTGAGAACCACTCACCATCCCAGACAGCTACCCTGAACCTAATGCTCATCCTTCCCTCAGAGAAGCAGCCAGGAATTTTGACTTGAACGTTAAGTAAAA
ATGGTGCCTAGTGAGGGTTGTAGTACATCTAAAATCGCATCACTTAGGAAGCAGAAGCAGGGGGCTGTCCTCAAGTTTACCTCAAGGACACCTGCACTCG
A
>NM_009227-chr1-133610280-1+18200
TGTACTTTCACACATACCATGTTAGCATATGCTAATTGTGTAAAATAATGGGTTTCACTCGTGTCTCTAGCTGCATATGTATCAGAAGATGGCCTAGTCG
ACCATCAGTGGAAAGAGAGGCCCATTGGTTGTGCAAACTTTATCTGCCTCAGTACAGGGGAACACCAGGGCCAAGAAGTGGGAGTGGGTAGGTGGGGGGG
G
>NM_009227-chr1-133610280-1-23000
CAGACCATTGTGAGTGGTGCCACCCCAGAGCTGGTGGTGATACCTGATAGTGTAAGAGAGCAGGTCGAACATGCCATGGGGGTCAAGCCAGGAAATGGCA
CTCCTCCTGGGTCTCTGCATCAGCTCCTGCCTCCAGGTTCCTGTCCCCACTTCCCTCAGCAGTGGAGGGACCTGAGAGTTGTAAACTGGAATAAACCCTT
C
>NM_009227-chr1-133610280-1-24600
CCAGAGTCTTAGATTTTTTTTTTTTTTTTTTTTTTGAGACAGGGTTTCTCTGTGTAGTCCTGGCTGTCCTGGAACTCACTCTGTAGACCAGGCTGGCCTC
GAACTCAGAAATCCGCCTGCCTCTGCCTCCCGAGTGCTGGGATTAAAGGCGTGCGCCACCACTGCCCGGCTCTTCAGAGTCTTCTTACCCCAGGAAAAAT
T
>NR_105868-chr1-133726645-1-6600
AATGCAATCATAAAATGTAGGCCACCTTGTTAACGGAACAGAAGCAAGCAGCGGCCGCCAGTCCGTGTGTGGCTGTAGCTGACACACAGTCCCCTTCAGA
CGTTGCAGTTTATTAGAAGAAAGGGCCTCAAGGCCATGACTCAGTAAGAGAAGGAGCATCAGGCCCAATCTCTGAACAAATCTCAAGAACAAAGGAAAAA
A
>NM_213616-chr1-133753747-1+10200
AACAGACTGGAAAATGGTGAGCGCCACGGCTGAGGACAGCCTTAGCCTGGCGGAGATGGGGACAGAGACCTGAAAGATGACAGGGACAGCCCTGGGAGAG
GTTCTGCTAGGGAAGGGGGTGGTACAGCAGCAGCAGCCATGTGCAGAAACGGAAGGAGGGGTAGGGGGTGTGTTCCGAGAGTAGAGGAAGGTATGCTGAG
C
>NM_213616-chr1-133753747-1+600
ACACAGTGGCTGAGAGCCATGAAGGGGAGTTTGGCTGCACCTTAATGGACCTGCGAAAGCTCATGGAGCTTCGTGGAGCTGATGCAGTGGCCCAGATCAG
TGCCCACTACGGAGGGGTACAGGAAATCTGCACTAGACTGAAAACCTCCCCTATAGAAGGTAAAGGCCATTTCAAGGGTTGGGGATTGGGGGCAGTGAGT
A
>NM_001167949-chr1-133753747-1-14200
GGGTGGCCAAGAAGATCTTAGCTGGGGGAACTGATCCACTCCATGCACAGTTTGGAGTTGCTGGCCTCATGTTTCTTCTCCAGGTCCTGGCTCTCCAGAG
GCAGCTCGGTCTCAGCTCTGTGTTCTCTGCCTCTAGGCTTCATGTAGAAATGCTCACCTTCTGGGCATTCTGAAGTGATCTCGCCCTGGATAGCACCTTG
T
>NM_001167949-chr1-133753747-1-33800
CTGTACACACACTTACTGGGCCTCTAGAAAACATATATGCCACCTTCCTTTATGTTCCCTGTAGTGTTGTGACAGCTGTACTAGGTATGGCAAGGAACAC
TGTGCAAATGGGAGAGTGCTGGGTGTCTGTGAGGCTTTCTGTGCGTGTTCCACATGCTCCTCTGTGCTCCACGTGCTCCTCCATCTCCATTTCACTCCCT
T
>NM_054077-chr1-133921401-1-20400
TGCTACAGGGACTCTCTGGCACAACTGCCAAGAGCCAGTACAGGGGAGTCTTGTCAGAGGGGGGAGGCCATAAAACCGCAACTGCACTGGGATATGACAG
AGAGAGCTTATGTAGGTGGCCCTGGACAAGCTGAGGACAGAGGAGCCTAGAGCCCACTGCATGGGAACCAGATGTTATCTGAGAAGCAGGAAGCCACTGC
A
>NM_021355-chr1-134037515-0-21600
GGGTTGGCCTTGAGGTTTCACGTCATGCCCAGTCTTCCTCACTTTCTGCCTGCAACTTGTGTATCAGATGTGAGTCTCGGCTCTGCTCCAGTGCCATGCC
TGCCTGCCTGCCACCATGTGACCTGTCATGATGGAAGTGTAAGCAACCCCCAGTTAAATGCTTCCTTTTACAAGCTACTGTGGTTGTGGTGTTTTATCAT
A
>NM_007570-chr1-134079155-1+0
GGGCGGGCGCAGGCGGAGGGGAGAGGCGAGACACCGGAGGGGCACGCCCCCATCCGCCAGCGTCGGCCAATGGGCGCCACCGACGGCTCCCCGCCTCCCC
GAGTGGTATGAAAGGCGCAGCCCGGGGAAAGTCCGGGCAGAGCCCGAGAGGTGGCCAGACCGTCATCATCGTTCTAATACAGCTACTTCCTCAGCCACCG
G
>NM_007570-chr1-134079155-1-600
AGATTACTTAAACACACACACACACACACACACACACACACACACACACACACACACACACACACACACAGACACTGCCATTTAAAGGAAAGTGAGTGCT
GGAAAAATAACCCTACGGACAGAAAATACTCTCCTCGACACTCCTCCCACCAAACAGTGAGAGCTGATTACTTTTAGGCAATTACAGAAGAGGAAGAGCA
G
>NM_007570-chr1-134079155-1-4000
CTTTAATACGTACACTCACTCAATTATAAATACCACCCTCCTGCCCACACTGATACACAGAGAGACCAACAGAATCACACATAGTGCCGTGTGGGAGGGA
GCTGAAGTCATTCTCCCAGAATAGCTCAGCCCGGCCTCTGCCAGCAGAGCCACCGAGTTTGCCTCAGGTTTCCACATGTGGTAAGAACGGAGAGGTAACC
T
>NM_007570-chr1-134079155-1-5200
TCACAGAAATGATGGGTGCTGGCTGCAGCTCAGCATCCAGGTTGGCGTTTGGTAATCTTTGCATGTGAACTCTGGGGTGAGATTCAAGTAGAGGCAGTGA
GCCAGTTGGGAAGAAGTCCAGAGAACCATACTGTAGAGAGAGTCGTGGCCTTTCTTGACTCACATTTTTGCCCACATCTCAGCAAGGCTCCCAGGTTGAG
A
>NM_007695-chr1-134182404-0-32600
CCCAGTACAGAGAAACACATACACACAGAGAGAGAGAGAGAGAGAGAGAGAGAGAGAGAGAGAGAGAGAGAGAGAGAGAGAGAGGGAGGAGAGAGAGAGA
GATCTACACTGAGTGGTCCTCTTGGCAAGATTTGTATTTTACCAAAATACTAACTCTACAGACACATGGAAAGGAGAAATGTGCATAGTGGAACCTGTGA
C
>NM_007695-chr1-134182404-0-200
TTACATAACCCAATTGTGCCTGCTCCAGCCTGGACAGAGAGCCGGAGCTGCCAGGAAAGCTGGGAGACTACTGGCAAGAAGCAAGACGTAGGAAGGGAAG
AAATCACAGGAAGGGTTTGGAGATGTGACTGTCCCACCCAGGTTATCACCCCCATGACCCTTCAGCTGGCAGGTACTGCAAGACTTGCCCCAAGGCTTTC
A
>NM_016749-chr1-134193448-0+400
TGGAGAAGGGTGGCGGGTATGCAGGGAGGGGCTCTTCCACTCACCTTGGCTTCCCCCCTCCTCCAGATGTCCCCAGTGCCCCACTGCGGCTGACCTTGGA
GGATGTGAGCCACAGCTCCTTGACTGTGAGCTGGGAGCCCCCCGAGAAGCTGGGCAAACTGGGGCTTCAAGGCTATGTGTTGGAGTTCTGTCGAGAGGGA
G
>NM_016749-chr1-134193448-0+600
GGTGAGCCCAGGGCTGAGTTCTGTTTCCACCCAGCTGAGTGGGGGTGGGGTGGGGCAGCAGGGAGGAGCACAGTCCCTGCAATGAGTCACTCCAGGACCT
CCAGGACGTACAAAGGGAGAAGGTCTGAGCAGTGGTCTTAACTGCTACCACCTGGCTCCATAGGGACCTCTGAATGCACAGAGATGTCCAATGACCTCAG
G
>NM_016749-chr1-134193448-0+19800
AGCACAGAGAATGGAGACGTGCTATAAGTACTGGTAGATCATGGTTCCCTCTACAGCCCCTCAACCTCTCCCCCCAGGAGAGCAAACACAGCCCTGGCAG
TCCCTCCTCCGGGGTTTCCCTGCTTCAAACTGTCCCTCAGAGAGGAAGATGGAGGGCCGAAATGGAAAGGAAAGAGGATGGCCGTCTGCTGAGGGAAGAA
A
>NM_001291930-chr1-134235457-1-600
GTGTGTTAGTCTTTGGCAAGTTCCTTTCATTTCCCAGCCTGAATCTTTTTCTGGAGCACAAGGGATTGGACTAGATACTGTGTAGTCTTAGGTGCTGGGG
CAGAAAGGAGAAGGAGAAGGAGGAGGAGGGGGAGGGGAAGGAGCATAGTAGTGTAACACTGACAGTGGGGGTCATTTCTCTGAGCCTCAGCATCCTCATC
T
>NM_031189-chr1-134290004-0-200
GGGAATGCACCCACCCCCACCTTCCCTGCCCCACAGGGGCTGTGGAGAAATGAAAACTAATCAAATTACAGCCGACGGCCTCCCGACCCGTGCACAGGAG
CCGCCTGGGCCAGGGGCAGGCCTGCAGGGTGGGGTGGGGGCAAAAGGAGAGGGAAGGGGAATCACATGTAATCCACTGGAAACGTCTTGATGTGCAGCAA
C
>NM_020588-chr1-134361999-1+200
CTCCGGGAGCCGGCTCTCGGGGCCGAGACATGGCCCGGGGCTCCGGCCAGCTAGGCGGGCCTCATCGGGACACCGTCACCATGCCCAAGAGAGGAAAGCG
GCTCAAGTTCCGGGCCCACGACGCCTGCTCGGGCCGAGGTGGGCGAGGGGCGGGGCCGGGCTGGGCGGCCAAGGCGGGCTGGGCGGCCGGGGCGGGCGCG
G
>NM_173771-chr1-134385940-0+2400
AGGAGGTGCTGACCAGCAGGACACAAGCTACCTCTTCACTGCACCTACAAATGATATTCCTGCCCTTTCTCAGATGAGAAACCAGAAGTAACATTCCCCA
GTGTGGGGAAGAGTAAAGGCAGGGCCAGGTTCTGTCTTTCGGAACCCAGCAGAGGCCTGAGCCCAGTTAGACCACATTTGCTAGCTTGGCCATGCCAGGT
G
>NM_028057-chr1-134405781-0+2000
GTTGCTCAGTTATGCTGGGAAAGGTGAGTATCTGTCCTTTCCTTCCTACAGTCTCACTTCTCCTGTCCCTACAGTCCAAGGCCCCCAGGCCCAGCCCCAG
TCCCATCTTCAACCTCCTTGTTCCATTTCCCCCCAGAATCTGCATGTGTGCATGGGTGTACCTGGGCAAAGTCTCCTGAAGCAACCATGCTATATGGAAA
G
>NM_001306069-chr1-134415664-0+7400
ACCCCAACCTTTCTTCAAGCTGAAGCTGCCAGGCACTGAGGTACCAGCCAGATGTCTTCCCACAAAGGCTCTGCCGGGGCACAAGGCAATGGGGCTCCTT
CTGGTAACAGAGAAGCTGACACAGTGGAGCTGGCTGAGCTGGGGCCCCTGCTGGAGGAGAAGGGCAAGCGGGCAGCCAGCAGCCCAGCCAAGGTAAACTG
T
>NM_001306069-chr1-134415664-0+16200
TCTCTTAGAGAAGTCAGTACCAGTGACATGTCAGCTCACTGTCCCAGCCTCCGTCCGGGCAGTACACTTCCCATGTGCATTCCCGGCAGTCACCTCGGCA
AGGCAACTGCTGCTCCTTCACAGATAGGACGTGGGAGCTCATGTTGAGATTTTACCCATTCCTCCAGCCATTTTGGGAAAAAAAAAATTATGAACTGGGA
T
>NM_145510-chr1-134494660-0-5600
CCATATTTATGTGGTGGGGGGGTTTGATGGTACAGCCCACCTTTCTTCTGTTGAAGCTTATAACATTCGCACTGATTCCTGGACAACTGTCACAAGTATG
ACCACGCCTCGATGCTATGTAGGGGCCACAGTGCTTCGAGGGAGACTCTATGCAATTGCAGGGTAAGGGTTTTGAAAGTGGGCTAGAATCATGTATCCAA
G
>NM_001291015-chr1-134549682-1+20800
TGGAGGGTCTCTGGAGTTCCTTCTTACTTAGGCCAGCCCTCTCGTCTTTGGTCCTTGGATCCCTACTCCAAGGCCTCCATGGGGCCAGCTGCCCATGGAG
TCCTGGGGCCTGTTAGAAACGGGTGACTCTGCCTGCATTAAGTCATCCAGGCAGGTTACTGTAGCACCACTTGAGATGGGATTCATAGTCGTGCCCACTT
T
>NM_009307-chr1-134646612-0+400
GGTGGGTGGGGTCGCGGAAGTTTGGGGCCAAGGGGACCGGACGCCTGCACCGTCCTTTGCAGGGAGTTTGCCTCGCCACCGGCTTGGGAGAGCCGGAGCC
CTGGAGCGAGAAGCAGGCTTCTCTGCGGGTTTGCGCGGCGAGCTGCAGGGCGGAGGGGACAGGGGTCCCTGGCGCCCTCCGACTCTGTTCCTGGCGTTTC
C
>NM_009307-chr1-134646612-0+24400
GCTGGGGGCAGAAGGAGCAGGAGGGAGTGGGAGGGAACAGCAGTACCCAGAGACTTTGGAGGCTGGAGGAAAGGCAAGCCCTAGAGGAGAAGCAGGGAGC
CACCAGGCTGGAGAGGAGAGGGCCAGACCTAGACAACCTTCAAAAGTTATGCCCAGTGGCAATGAGGGAAGGCAAGAGACGCTGTGCCTTTAATGGGGCC
T
>NM_001355726-chr1-134709300-0-25200
TGTGTGTGTGTGTGTGGGTGTGTGTGTGTGTGTGTACACATGTATGCACATGCGTGTGCCTATGCTACGGTGCATCTGTGGAGGTCAGAAAACAACTTGT
GGGAGACAGTTCTCTCCTTCTGCCATGTGGGTCACAGGGATCGAACTTGGGTCGTCAAGCTTAGCGGCAAGTACTTTTCCTCACTGCACCCTCTCACCAG
C
>NR_015606-chr1-134803721-1+30200
TTTGCTTGAGACCCTTGCTAGAGGGAAATTCCAGAACCCTGCCGCCTCTTTCTGGATGTCTGGTGGCGAACCAGGGAAAGCTGGGTTCCCTACTACGTGT
GAGACAGCCTGAACAAGAGGTATTGTCCTTTTGTTTGCACAGCAGAAACAAGAGAAGACCTCTGACCGGTCCTCGGTGCTGGAGGTGGAGAAGCGGGTAA
G
>NR_015606-chr1-134803721-1-8600
TTGGGTTGTTTTCTAATAACTTCATGTCTTCCCCCAGGACCAGAGAAGACTCATGTTTTATTTATTCTTCTGACCATAATTAGTAACTATAGACAGCCGT
AGTTAAAGTTGCTGCTTTACAGGCTGTTTGACTATGAGGGTAATGTCCAGCCCCCAGATCTTCCAAGCTGGCAATAACTCACCATTACAGAGGCTTGTTA
A
>NM_001033409-chr1-135105276-1-400
CATCAGCCTAAAATCTGGTAGTGGGGCTCAAGTCTGTGGAACTCTCTTTTGTTGTTGTTTTTTTGTTTTGTTTTGTTTTTTGTTTGTTTGTTTCTCCCCT
GATGGTCTCTGGTCCCTTGAGACCCTGTGGCTGTTCCCAAAGTCAAAAAGAATTCGACCCCATAGGCCCAGCTCTGGGGCACCCTTTCTAAACAAGTGCA
G
>NM_134438-chr1-135167681-1-8000
CAGGGCTGGAGAGATGGCCCAGCCTTTAAAAGCATTTGCTGGCTGGGTGTAATAGCACATGCCTTTAGCTGCAGCACTTGGGAGGCAGAGGCAGGTGAAT
CTTTGTGAGTTGCAGGTCAACTTGCTCTCCAAAATTAGACCCTGTTTTGTTTCTCTTGCAAAGAACCCAGGTCTGGTTTCTAGCACGCAGGTCAAGTGGC
T
>NM_134438-chr1-135167681-1-10200
TTGTGCTGAGCCCTGGGGTTGGCAACTCAAATCAAGAAAGCAGAAAGGACACAGCCAGGGCACCTGGCAATGGATAATCTGCTTATCCCAGCCCTGCTGC
CCTGTGGCTGTGTGGTGCTGGTTGAAAGGGGACAGCACCGCAGGGCCTGGGAGCAAAGGGCTCAGGGCCTGGAGCTTACTCCTTCATCTCAGTTATGATT
T
>NM_134438-chr1-135167681-1-13200
CCTGTAACCTGCTAGCCATCTGTTGGACCACACCCTTGCCCCAGCCATTCTAGAAAGAAATAAAAAGGTATACAGCTGCGTGTGTGGGGCTCTGTAACCC
TAAGATGGAAGGAGTTGCATTGTGGCACATCGTGATTCTAGACAGATACAAACACGGGCATGCACAGGGCATAGCTGAAAACACCATGCCACTTCCAGCC
C
>NM_001163131-chr1-135258472-1+40600
TGTGTTTTTCAGCCACCCAAGCAACCTGGGGGGTGGGGTGCGGCCCTGCTACCCAGTTCCCAACCTCCTTTGTAGCCATGGGTTCCAAGGTTGATGTAAC
CTGAACTGCTCTCATTTGTGTGTGGGCGGGTGTGGTCCTGTGAGTCCCGGGCCAGTGAATGGGGCTCTGTCAGCTGCGCAGGGTGCCAGCGCTCTGCAAA
T
>NM_001163131-chr1-135258472-1+6800
AACTCTTGCCTCTGGAGGTCCCCTAATCAAAAGCAGGAGGCTTGAGGGGAAAGGTCATCCTGGCTGTGCTTCGCTCGGTTTTCCCAGCTCCAAAGAGGAG
AGCTCTGAGGTGAGTCTCACCCGTGAGGTATGTGTGGAGCTGGAGGGCTGAAAAGCCTGCCAAAACTCCTGCTGGAGCAGCTGCACTCAAGGCCTGAGCA
G
>NM_001163131-chr1-135258472-1+1000
CTGAGAGGCTCTTAGATGATAAATGGACAGGGAGGAAGGGTATCCTGGAGTTAGTGGCTGGGGAGGATTTATTCATTCATATGTTTGTGTAGTACTGGGG
AAAGAACCCAAACAAGACCTTATTTATGCTAGACTGTGTTCCTAGTCCCGAGAAGACTGTAGTGGCTGAGGTGGTGGGAATATAAGAACTGTGGTGACAG
A
>NM_145417-chr1-135284084-1+600
ACCGCGTCGGGGAGGGACCCGGGGTGAGTGCGCGCGGGGCGCCCGGGCCACCGGCCTCTCTCAGCCCCCTTGGCCAGCCTGCTGCTCCTAAGCAGCCCAG
AGATGGAGAGCAGGAAATCTGGCTCTGCTTCCGCAGCTTCCGCGGGAGATCCCCGTGCCCCTACTCTCTTCCCCAGAAGCCGGCTTTGGATTCCTGCCCC
G
>NM_053106-chr1-135324813-0-600
CTCTTCCTCACACACCTTCACATTTTCAGTTTGTGCGCATAGCAAGGATGCCACCCAGCCCCCCCCCACCCCTGCCACACACACACACACACACACACAC
ACACACACACACACACACACACACACACACACACCTGCACCCTGTCGCCCATTCTCTTATTTTCCTGAGAGGTGGTGAGCGTGCATTGGGGCAACTGATG
C
>NM_053106-chr1-135324813-0+400
AACTAGATGTGGTGGACCCAGACGGGAGCATCCCGGTGGGGCTGCGGCAGAGGAATCAAACGGACAAACAGCCCTCGGGCTCATTCAACCGGGAAGCCAT
GCTCAACTTCTGTGAAAAGGAGAGCAAGAAACTCATCCAGAGAGAGATGTCTGTGGATGTGAGTGACACACCCTGGAGGGAAGCAGGGTGGGGAGGGAGG
G
>NM_175259-chr1-135375063-1-4800
TACACTTCTAGATCCAACTCGGGAAGCTCAGCTGAAATCAAACCCAGAGCCTCCTGGAGGGAGGGGGAGGGTAAAAAGAGGGGCCTAGACTCCCACAGTA
GGAAGTCCCCTGAGCCTGAGTCAGGACCTGGGAACGGACTTTGGAAGAAGGCCACAGGGGATATCTGAAGAGCACTATATCTAGGATGTATACATGGGCC
A
>NR_049188-chr1-135454683-1+200
AAGCAGAGAATGACCGGCTGAAGGTTGCCCCCGGCCCCTCCTCAGGCTGCACTCCAGGGCAGGTCCCTGGGTCATCGGCTCTGTCGTCCCCTCGACGTTC
CCTGGGCCTTGCACTCAGCCATCCTTTCAGTCCTAGTCTCACAGACACAGGTACCTGCTTGGGGAGAACTTGTGTGGGCAGAGGGCTGCGGGGGCTGGGG
A
>NR_049188-chr1-135454683-1-48600
TTTTTTTTTTTTTTAGTTTTTCGAGATAGGGTTTCTCTGTATAGCCTTGGCTGTCCTGGAACTCACTCTGTAGACCAGGCTGGCCTTGAACTCAGAAATC
CGCCTGCCTCTGCCTCTCAAGTGCTGGGATTAAAGGCGTGAGCCACCACCGCCCAGCTTAAATTCTTGTCTGATACTGTACTAGATGGTCAGGTTTTGAT
C
>NM_173437-chr1-135585355-1+39800
CCAAGTGTGAGCCATTGAGAAGTAGCTGTCCCCTGGTCCTGTAAGCTTACTCCCCAAGTTCTTTGCCAAAGGCTGCAGAGTGAAGCTGAGCTGCACACCA
TTGCAGCGAGCTTTCTGCCTTCAGCTCACTGCAGAGACCTCCTCTCTTCCCAAAAGGATCCTGATGGGGGTCATAATGGAAGGAGTCTGTCCTCCTTCCT
C
>NM_173437-chr1-135585355-1+2400
CACCAGGCACCCAGGGAGCTATGTGGAGAATGAAAACTGGACTGGGGTCTAGAGAGGGACTGAGAAGGGAGGCCTGTCTTAGGCCTCACCGAAGGAGGTG
GCCATGGAATTGGGCCTTGAGACATGGGGCTATCTCGGAATGAATGTACATAGTCTAAAAGGGCTGAGGGGAAAGGGCCTTCATATGCTTTGGGCAGGGG
A
>NR_151586-chr1-135597776-0+5400
CACGAGGTCAGGAATGGAGGAGTGAGCTCAGCCTGAGCCACAGTGACTCCTGGGAGGACAAGTTCAAGCTCGGCCCATGGTGCCAACAGGAAGGGAGGGT
GAGGTCTCTGGGCACCGGCTACCCAGTGCACAGACCTCAGAACACAGCCCCAACCACACAACCGCTCCAGGAACAAAGGCTGTGGGCGCTCTCCTTACAT
G
>NR_151586-chr1-135597776-0+18200
GACAAATGCCAGCTAACTGGCTTAATGCTCTGCAAATCCCAGAGCCAAGAAGTATTTTGGGCCTATAAATATTTCAGTGTAGCTTAGAAGGTGGTGAGAA
CCTAAACGCTAGCTCTCTCCATTCTGCAAGGCCTGGGACAGGCGTTGGGGAGGAAGGCAGTCCCCAGTGAGGCTGGGAACTATCCAGATGGCTAGTTCTA
G
>NM_007791-chr1-135729197-0-17800
TGCTTTGGCACACGTGGTCCCGTGTTTTCTTCTCCAGCCTCTGAGAGGGCTCTTCCTGCGAGCATGCAGGGTCACACCCTTAACTTTGCAAGCAGTGCCT
CTGGAGATCTGATGTGAACTCCAGACAGCATCTCATTCCTGTGCCCTATGAGGTCTGTTTTCTGAGACTCTTGGCTTCTTTTCAACTTAGGAAACGTTCT
T
>NM_007791-chr1-135729197-0-17200
TTAGACAAGCCATTTAAGAAATATTCGTTGTTAGTTGGTGGTGCCGTACACCTTTAATCCTAGCACTCAGGAGGCAGGACCAGGGGCAGGGGCAGGGGCA
GGGGCAGGGGCAGGGGCAGGGGCTGGGGCTTGGGCTGAAGAGATGGCCCAATGGTTTAGTGCACTTACTGCAGACAACTTGGGTTGGTTCCCAGCACCCA
C
>NM_007791-chr1-135729197-0+8600
GCAGAAATGAAGGTCTGGAAAGTCCAAGTCCCTTGTCCAGGGTCACCCTGCGAGTGAGAGGCAGGATCAAAACCAGACTGAACTGTCAGACATCAGGGCC
ACAGCTCTGAACCAACACCTGGGACATTTCCAAGGTAGCCCAACCTACCTGCTTGGTATTCCCTGGAGTGCCTGTTAAAGGAAGAGTCCTAGGCTCCACC
A
>NM_021467-chr1-135799421-0-1800
AGCCACAAGGTGTGAAGGGAAAGAAAATTGAGGCAGGACGCTGGAACCTAGAACAAGAGAATCCAGTTCCTGCTTTCCCCAAGACCCTCTTCACATTGTC
TTGTAGTTTCAGCAGAGAAGACACCCTCTTGGTTGGTCTACATTCACAGTGACTTGTTGTAAGCCGATGGTTACCTAATTTTTGGTTTGTTCTGGTCCTT
T
>NM_001313701-chr1-135919207-1+10000
TGGGCATCTCCTCTTTGTGGAGCATGGACTTGTGATTCCCTGGGCTGTCCTCCAAGGCTCTCCAGGACAGCTCCTGACCTGTAGGTGTCAATGTCTCCCA
TGGGGGTCTAAGAGCAAGCTGGCGGTTCTTTGGTGAGCCCTGGCTATGGTGGATATGGAAAGAGGTGGCATGGCCATCAGATGATGAGCCAGTCTCCATC
C
>NM_019645-chr1-135919207-1-22200
TGGAAAGACTTTCCTCAGCTGACTTCCCTTCCTTATGCACAGGGCACGAGCATGCGCACACACACACACACACACACACACACACACACACACACTGAGA
AGGAGCTCTGGGTGCCCAGGCTTGGTACCACTCCACAGAGCTCCTGGGGCATAGGCTGGACCACTCCCACGGCCTCTACGTTCCTTTCTGTGTTCCCATG
G
>NM_177642-chr1-136006342-1+39800
GGAGCCAGAGGGTAGAGTCCTTGGACACAGGGGTGCCTACTTGCCAGTTCTACCTTCGGCACAGGAACTCATCACTACCGGTGTCTCTATTTCCCAGAAT
CCCTTGCAAATTCAAGGAGCCTCCGCTCCTGCTCCTTTCCTCTCCCCGTGCAGAAGGGATCCAAGCTATGTGAAACTCAAAGGTCTGCTTGGTGTTAACT
C
>NM_001081023-chr1-136052901-0+20400
GTCCCTGTCCCCAGCCCACCCCAGCTGGACAATGGTCCCCTCTTTAAGTCTCAGAAGGTACAGAGGTCCCTCTGGTTGTTCCTGAAGTATGAGTTGAGCC
TCAAGGGACAGCTCATCTTTAGAGTAGTCCTTCCAACCTTGTTTGAGCTCTCCTAAAACATAGCTGCTGTCACCTGTCAATGCGGATTACCAGTCTCAGT
C
>NM_001081023-chr1-136052901-0+22400
AAAGGATCCTGACCCTCAGCTCAGCTCTCAGCCCTGCCAGGCCAGGCACACTTCTTCTTGTTTAGCTAGGAAGGCAGAAGATACATCCTTCAAGCATATA
CATGACTCCCTTTAAGCCTTCTCTCTGTCCTTCCCTGACTCCTCCTTTCCCCCAGCATCCACACTCCTGTGTGAGCCTGTAAGCCCCAGACTTCAGCCCT
G
>NM_001081023-chr1-136052901-0+24800
ACTATAGCAGTATCTGTCCTGTCCCCAGGCAAGCTGTCTTTGGATGAAGGGGGATCAGACACAGAGAGCTTGTATGAAATCGAAGGCTTGAACAAAATCA
TCCAGTTCATGTGAGTACCTGACCTGGGACCCAGGGCAAGAATCCACTTTACTGTCCTAGTGGCGCTTTCTTGAACCCTTAAGAAGCCTCCCTGAGAAAA
C
>NR_046169-chr1-136131183-1+35400
CCTCACCTTGAAAAGCTGCACTCCAATGCACGCAAACATGAACTGCAGGAGCGTGGTGACCAGCACGATGTTCCCGATGGTGCGAATGGCAACAAACACG
CACTGCACCACGTGCTAGAGAGGCGGGGACAGGTCCATGGGTACTGGGCTTGCCCCACCGCTCCCCACCGTCCTGCCCAGGGAACCCTGGGAATTCAAGA
C
>NR_046169-chr1-136131183-1+13400
CACAAAGGCCGATAGCGTGAACAAGCCTTCCCCACCCATTACCCCTTCCGTTCAGCTTCCCATTTGGAGCCTTCCTCAACCTGACGATAGTGTTCTTCCT
CCCAGGACCCTCCAAGGCTCTAAGGGAAGAGGGAGCACTCCCAAACGCCTCTAGGAGAAGGCTCAGCTTCTTAGTCACAGAAAAGACTGACCTGAGGCCC
T
>NR_046169-chr1-136131183-1+800
CTGCACCCTCCCAGCCCCACTCTTCTCCCTGCCCCCCAACAACCAACATTAGGACCATTCACAGGGCCCCTCACCAGCTGCCCTCCCTTCCCAGGCTTCA
CCCAGCTCCTTCCTCTGGAAAAGGCCCAAGAGGAGGACCCAGCTGCAGCTCAAGATGTGGATGGAGACCTCTGGGGGAGGGGAGGCAGGGGAGTCTGGCT
C
>NR_046169-chr1-136131183-1+0
CAGAGGCGGGACTTGAGCCTTTAAAGAGACCTCTTGGCTCCCGTCCATCGGGTGGCTGGGAGGGGCGGGGTAGGATTGGAGGGCTTGGGAGTGAAAGCGG
GAGTGGCATGATGGACTCGTCCCTGGGAAGTTGACCATTCGGGAACCACGGCCCTCGAAGTCATGGTACCTCAGTCTCAGTGGGATCTTCCTTTCCTAAA
T
>NM_001039472-chr1-136131401-0+26200
GCGGCGACTGGTGGAGACCAAGAGGAACCGGGAGATTGCTCAGCTCAAGAAGGAGCAACGGAGGCAGGAGGTGAGAGGCCTCTGGGAGCTTTCAGCCACC
TCTCCCTACCAGTTACCCCCCCCCCCGCAACCCCCCCTCCAGTTCCTACTGTTCCAAGTGACAAGAGCCACACTTGGAGCAGAGTACAGCCCATCAGAAA
G
>NM_001329610-chr1-136212828-1+23800
TGTGAATATCTGATTTGCAGGATACCTGATATGTGACACACACCCCACACCCACACACACAAAGGGGTTGTTATCCACAGGCTGAGAGCTGATGCTCCAG
AGGGTGCTAAACCCCACAGTACATTCTCCTGCTACTCAATGCTTATTTCTTCAGAACTTCTCTAGGGTGGACGCAGGCATTAGTTTGGCCTAAGTTCCCT
A
>NM_028872-chr1-136234280-1+8000
GAATATCAGGTCCATGCAGTGTGGAGCTGGGTGGGAAGTTTTAAATGATCGGTCAAGGGCTGGGCAAGCAGAGAGGGGTGAAGGGGCCCGACTTGACTCT
GCCCCCCTCTAGGAGCTGACTGGGACTTTGCCGGCAGAGTATCCCCTTAAGCCTGGTGAGAAGGCCCCCAAGGTCCGGCGCAGGATCGGAGCAGCGTACA
A
>NM_028872-chr1-136234280-1-12200
TCAGATGAAGATGTAGAACTTTCAGCTCCTCCTGCTCCATGCCTGCCTGGATGCTGCCATGTTTCTGCCTTGATGATAATGGACTGAACCTCTGAACCTG
TAAGCCAGCCCCAATTAAATGTTGTCCTTATAAGAGTTGCTTTGGTCACAGTGTCTGTTCACAGCAGTTAGACCCTAACTTAGACAGAAGTTAGTACTAG
G
>NM_001101516-chr1-136260873-1+12800
TTCAGACCAATTGTGACCAGGACTAGTGGAGATTATCACCCCCTAATGGTCTCATTAAGATTAAGGAGATACAGAAAGAAGTATGTCAGTGATCAGTGAT
CTACACAGAGCCCCAAGGATGCCAGTCTGTGACCCCTCACGTCCCACAGAAGGCCAGAAGGATAGAACAGAAGGGCTGGAGAGGAAAGCAAAGATGGAAA
T
>NM_001101516-chr1-136260873-1+4800
GCGCAAGACACGGTGAAGGATGAAAGAAATGGCACTGCAGTCTATGTACAATAATAGTTACACTTTATTAAAGGGCACAGAGGGAGGCTAGAAGAAAATG
CAATAACTGTGAACAACAGTCGTATTAGAATGACAGAATTACAGCACCTTTCCCCTGCGTTCCTCCTGGAAAATGTTTATAAGCATTTCAAGGGCCGTTA
G
>NM_001101516-chr1-136260873-1+0
AGGGAGGTGCTGGGCACAGGCTGTGAAAAGCAAACCCCCTCCTGCTCAGAGAGGGCAGCCGCCCTGCGCCAGGATGCACGCCGGCCCGGTGACCCCGGCC
ATGCAGTCCACCGAACCCTGGAGTCCTAGCTGGGGCACGTTGTCCTGGGACTATTCGGGCTCGGGCTCCCTGGACCAAGTGGAGTTGTGCCCTGCTTGGA
A
>NM_001101516-chr1-136260873-1-3800
AAGAGGACAGGGACTCCACAGGAAAACCAGCAGAGTCAAATAACCTGGACCCTCGGGGGCTCCCAGAGCCTGAATCACCAACCATAGAGCAAGCATGGGC
TGGACCTAGGCCCTTGCACCTATGTAGCAGATGAGCAGCCTGGTCTTCATGTGGGTCCCTCAACAATGGGGATGGGCTGTCCCTGAGCCAGTTGTCTACC
T
>NM_001347110-chr1-136346104-1+33000
GGCAACTAGGTGAGCCTGGTTGCATCTGTTTAGCCCACTTCCTTACTGAAGTTTATTCAGATGCAGTATGTAGTATTGGGACACAGATATTTTCTATTTA
GCCACTATGTAGTCTGGATCAGTTTGTCTTCTAGTACCCATGCCTATATGGAACCAGAGTGTTTAAAGTAGAGGGTGAGAGACCATCTATACAGAGTGAA
C
>NM_001347110-chr1-136346104-1+600
GGGGCCGCGGCGGCTCCCGCGGGCGGCGGACTCGCGACGAGCACAGCTGAGCTTTTCCGTGCCCGGCGCCCGGGAGGGCCGCGACCGGCGCGGACGATCT
GAACTCCTCTCTCCGCCACACCATGTGAAGGCCGTCGTCCCTCCATCCCAACCAGCCGCCGTGAAAGATGGGGGATGCTGCAGACCCGCGGGAGATGAGA
A
>NM_001160251-chr1-136624901-0-30800
CCACTGAGTTTGCCAGGCTAGCTCAGCCTCAGGCTGCTGGGGAATCTCTTGTCTCTGGCTTCCATCATACTGCAGCAACTTCATAGTTACAGAGCTTTGC
TGCTATGCCTGGCTTTGCGTGGGTTCTGAGAATGGAAATTCAAACTCTCATGCTTGCCTGGCAGTCCCTTTCCTCACTGACCCATCTTTCTCTGTCCACA
C
>NM_001160251-chr1-136624901-0-400
TAAAGGCAAAGACAAGCGTTATTGCTGTCTCCATTCTGAAAAGGAGTAAAAGCTATCTGTAATCAATACCGTTACGAGTTTAAAGCTTTCAGGCAGAATC
ACAAGTACCTTAAGGAATCCTATTCTCTGTTTGATTTTGATTCAATACTTGGATTGCAAACACTAAAGTGAACCAAATGCCAATGTTCAGTTTTCAGTGT
C
>NM_177643-chr1-136624901-0+11200
ACATTAGTTTTAACAATGTCTGGTTTCTCTCATTTTCAAGAGAAACCACATCTTCCCTGAGGCTTTCAAGTGTTCAGCATTTTGGGTTTATAGTAAAATG
TGAATCAAAAGAACAGGCTTTTCAAGAAATGTGTTTCTTCTACATTTGCTGTGTAGACCAGGCTGGCCTTGAACTCAGAGATCTACCTTCTAGAGCATAC
A
>NR_045324-chr1-136683396-0-11200
CCTAAGCACAACTCTAGGGGGTGGGGGAAAACGGTAGTTCCTCCTCCTGTGCCCCAAGACGGACTGGTGAAGTGGGCCCTCGCCCAGTCTTCACCTACCC
ACTTAGAAACCTGAGAGCTAGCCTGTGGTCTCTGCCTACCACCATGTTGTCAGACTGCCTGATCCTGTTCAAGAATTTTGTACCCAGGAGCCTGGCCTCA
C
>NR_037986-chr1-136696211-0-1000
ACTTTGCGAGGCTTTGATCTTTGTGTCTGTGCCTCTGACCTCACTTCACATTGTAAAATGCTTCCGCAGGCGCCCTCTTCCCCTTCCAGCCCAACTTTCC
ATTTCCTCTGTCTTCTGTCCCAGGTGTTAAAGCTGTATTAACTAAAGATGGGCCAAGGGCACCGGAAAACCAGCTCTTGGCACTTAGGGCGTGTGCCCCA
G
>NM_001159769-chr1-136953630-1+31600
GAATGCAAGCGTAAACACGAATTCGGTTTTGGAGCATTTCAGAATTTAGGGCTATGAATCAGCAACATTCAACCTGCATCAAGTAATCTCACTTTCATTT
GGTTTTCTTTTGCCTGTTATTGCTTTCTCCGTCTAAGACTAGAACTGTTTAAAAAAAAAAAAGTACATTCGAAAACATTTCTAATTGTGTCAGAGCATCC
A
>NM_030676-chr1-136960448-1-2000
TGGTTTTCTGAAACAGGGTTTCTCTGTGTGGCCCTGACTATCCTGTGTAGACCAGTCTGGCCTTGAGCTTACACCTGCCCTCTGCTTCCCAAATGCTGGG
ATTCCAGGCCTGTGCCACCACTGCCCAGCCTTTACTTTCTTTTTTTCTTTCTTTTTTTTTTAATTAGGTATTTTCCTCGTTTACATTTTCAATGCTATCC
C
>NR_029820-chr1-137966639-0+46000
GTTGGCATCAAGGAGGAAATGCAGACATGGGAATATGTAATGTTCTTCTCCCTCCCATTTCTGTGTAGAGTAGCTAACCAGGCTGAGCTGAGCTGGAAAG
CAATCAGGATTCCTTGCTGTTTTAAGCAAAGGATAAATAACAATAGGGGCCAGTCTGTTGAAGAATTTAGGAACAAGCTCCTTTCTAACAGGGAGGAAGA
G
>NR_040304-chr1-138682075-1-7800
CATCCCTGAAAAAGCTGTGTTTGCGTTGTTCCCAGGTCGCGCTCGAAGCTCACTGGCAGCTTTCTCGGCAGAGTCCTCGAGTTTGACTTCTTCCTCACTT
GCTGCATTGGACCACAAGTGTGCCCTACCAAGTCAGATGCGACAGTGGACACGAGCTCCGAGATTACCACCAAGGTCTTGAAGGAAAAGAAGGAAGTTGT
G
>NM_010714-chr1-138847579-1-3200
TCTGCTATGGCTCTGAAGAGATCCACCTTGGCCCCACCAAGGGCCTTTGTTTCAGCAAAGTGCCCCCTCTCCGAGGGCATTTATTGCAAAGTCCCTTGCT
CAACAAAGTCCTAACATCAAAAAACTAAAAAATAAAATTGCCAGGGCTTCGATTCATCTGTACCGTGAATGGTAGAACACAGCAGCTGCTTCCACAGTAA
A
>NR_138576-chr1-138876950-1-24600
TTTATGCAGAGAAAACCATGCAGCTCTGTGCCTCACTACTCTCCCTGCCCTGTATCATCCCACCGCCATGTTCTCACTCTCTCAGCCCTGGGCAAACACG
GTCGTCAGCCCTGCCTACAGGAACGCCCCAACAGACCTCCAGCTTCTTTTACTCTGATTTTCTCTTCATGCTCACTCAGGCTCTTAGAATTAGGAGTGAC
A
>NM_001166501-chr1-138963709-0-30600
TTCCAGAATGCTGACCTCCATCTCAGAGTCGGCATCTTGGGCATTTCCCCCTGGAATACCTACTACTGTGGATGAGGGTTTTCTGCATTGTACAGAACCT
ATCCTTCGTCCTTAAAGTAAACTGGTCCCCTCGTTTAGTTTTCTTAAGTTAAAGAAGATATTTTTAATTGTTTGGATGAGCCTTAGCAACCTGATGATGA
C
>NM_133239-chr1-139377076-1+40800
TTCGTGTATCTCTTGGGCACCTGTATTCTGCACTTGCAGCATCATGGATGAGTCTAGAAGACATTATATTAAGTGAATTAAGCCAGGCATGAAGAGCCAA
TCTCATAAGTGGAATCCAAAATAGCTTACACAACAAATAGGATATACAATGGTTGCTTCCATGGACTGGCAGAGGGTGGAGCATGGATAAGGAAGGAGGA
G
>NM_009791-chr1-139454773-0+200
CCGGGAAGCCGGCGGGAGCCGGACAGCGGGTACCTGACTGCCCGGTACGGGTGGCTGCCATGGCGACGATGCAGGCAGCCTCCTGCCCAGAGGAGAGGGG
GCGGCGGGCGCGACCAGATCCTGAGGCCGGGGACCCGTCTCCGCCGGTGCTGTTGCTCAGCCACTTCTGCGGCGTTCCCTTCCTCTGCTTCGGGGATGTC
C
>NM_001025575-chr1-139858699-1+8800
TTTTCTGTTATTATCCTTTGAAGGGCTGGATTCGTGGAAAGATATTGTGTGAATTTGGTTTTGTCGTGGAATACTTTGTTTTCTCCATCTATGGTAATTG
AGAGTTTGGCCGGGTATAGTAGCCTGGGCTGGCATTTGTGTTCTCTTAGTGTCTGTATAACATCTGTCCAGGCTCTTCTGGCTTTCATAGTCTCTGGTGA
A
>NM_001025575-chr1-139858699-1-30800
ATGAACTGAAATATGAAGCTAGGCCATGAAAACTTGAGGGCTAGGAAGATGGCTCAGTGGTTAAGATCATGGGCTGTTCTTCTAGAGTTTATGAGTTCAA
TTCCCAGCAACCACATGATGGCTCACAATGACCTATAATGAGTTCTGATGCCCTCTTCAAGTATGCAGGTATCTATACAGATAAAGCAATCATACATTAA
G
>NM_001025575-chr1-139858699-1-39200
AAGAAAACACATGGTGGGACTCATGGCTCTCGCTGCATATGTAGCAGATGATGGCCTAGTTGGTTGTCAATCATAGGAGAGGCCCTTGGTTTTGGGAAGG
TGTTATGTCCCAGAATAGTGGAATCCCAGTGCTAGGGAGTGGGAGTGGGTGAGCAGGAGGAGCGGGGAGAGGGCAGGTGGGGTTTGAGGCAGAAACCAGG
A
>NM_001081027-chr1-140246257-0+0
CCTCCCCAGCACGGCACCCCCTCCGCAGTGCTTGCTACCCCTCTTTGCCCTCCTCCATCCCTCCATCCCTTGTTGGATGTTGCCCACTCCTTAAGGAAGG
ATGGTTGATTTGGAGAGCGAAGTGCCCCCTCTGCCTCCCAGGTACAGATTCCGGGATTTGCTGCTAGGGGACCAAGGCTGGCAAAATGATGACAGGTGAG
T
>NM_020025-chr1-143640697-0-46800
AGGAAGGAGAGAACCTGATTATTAGAAGAGTGAGAGTGAGCAAAGTACGATGACATCCATGAATGAAAATGCCATGTGGAACCCATTGTCTCACATGGAG
ACATTAAAATAACTTAAAAATAGCAGCAATGCAAAGAGACAAGCCGTGTAGCATTGGTGAAAAAAGACGCCCGTGTAGAAAACATTAGCAATCCTTGATC
C
>NM_013835-chr1-143777051-1+200
GGCGCCGCGGGTCCTGAGCATCACCTTCCAGGTAAAGGTGGGTCACTGCAGGCCTGCTGCGGGCCGGGGAACCGCGTTTTGGGCAGTCCCAGCGATCCTG
GGCACTTGAGGGCTGGCCGGTGCGCACTCTCTTCCAGCCGCATCCCAGCGTCAGAGGCCAGGCAAAGCCTTCGCCGCCTCTGTGCTCCGGCACCCGCCGG
A
>NM_009061-chr1-144004149-1-400
CAGTCCATATTTCAGGTTTTTCTAGTTGTTTGATTTCCTTCTCTAAAATAGGTAGAGTTGCTGAGTGCAGCCAGCAGGGCTCTCCCCATCCCAGCTGCAG
TTTATGGGTGTCCGGATGAACAATAGATACAAAGGTGGGGCGCGCGCGAACACACACACACACACGCACACGAGTAAAAGGTACGGTCTTCAGTAAAGGA
A
>NM_015811-chr1-144249104-1-6200
CAGCCTCAGCTAATCAGGGCAGCAGGGGCATATCTCCATCAAATTGGATTCACCTGTATCCTGGTACACCTGCGCAGCACTCAAGATGTTTGTGTCTTAT
ATGAGGAAGTCAGGTGAAAGTCATATGACTTAGCTGCAGTCTCTGGCGCCTTTGGGACTGCCGCCACACCCGCTCCCCACAATTCCCCCTTTTTTTCTTT
T
>NR_110891-chr1-144567667-1+24200
ATGAAAAGCAGGCCGAAAAGTGAGCCGTCCAGGAATCTTCTAAAGCCACGGGGGTGTCCCTTCTGAGAGCTAACAGCAGCTTACGCCTTTAAAGCCAAGT
CAACATTTCCTGACCTGAATTTAGAGTAGGACACTCTACCAACTCTAATTGTAGGATGTCTAATATTCTGTGTGTATATCTACAGAATACAGAGCACTTT
A
>NM_001290269-chr1-144567667-1-22400
CCAGAGGTGTGGAAAGAAATAGGATTAACCTTTCCGGTTTTTGTTGATGGACAAGGGCAGCGGTATCATGAGCCAGTGGATTTTAAAACTATTAAGCAAC
TGGTTGAGTCAGTCCGTACATACGGGTTGAGTGCAGCCTTTGTAGTTGCACAGGTCGAGGTGCTTGCTAGATATTGCCTCACCCCGGGGGACTGGAACGA
T
>NM_011198-chr1-150100031-0+17200
TCACTCAAGGCAAATTGACATTAAAATAATTACTATGTTGTGTGTGGACACAGCTGGCATGTTGTGGAGGTCAGAGGACAACTTGAGGTTCATCTTATGC
TTTTCAGGGGATCAAACTCAGGTCCTCAGACTTGCCAGCAGGTGACTTTACCTTTATTACCTACCGAGCCAGCTCACAGGCTTTGGCTGACCTTGACTTT
G
>NR_110420-chr1-150164948-1-30400
TTAGATATTTTCTTTATTTACATATCACATGCTATCCCAAAAGTTCTCTATACCCTCCACCCACCCTGCTCCCCTACACACCCACTCCCACTTCTTGGCC
CTGGCGTTCCCCTGTACTGGGGCATATAAAGTGTGCAAGACCTAGGGGCCTCTCTTCCCAATGATGGCCCATTAGGCCATCTTTTGCTACATATGCAGCT
A
>NR_040603-chr1-150346771-1-13400
TCCTGGCCAAATCAACACAGCTTCTGGGAAAGATCCTGTTTTGGGCCTACATCTTCAGCCAGGAGGAGGTCCAAACACCAGATAACTGTGCACCTTCCCT
GAAAGAGGAGAGCTTGCCTTCAGAGACTGCTCTGACCACTGAAACTCAGAGGAGAGAGCTAGTCTCCCACGTCTGCTGATAGAGGGTAACAAAATCAACA
G
>NM_001357579-chr1-150393080-1-200
CGCCTGAGACTCCCGCGGCGGGACCCTGGGAAAGAGAGTCCCGCGTTAGGTGCAGCCAGAGCCGCGCCGCCGCGCCCTCTCTGCGCACGCAGCCACCGGG
AGCTAGGCACGCTGGGAAAGCGAGTTCACAGCAGCCTCGGCCCCAGTTTTTTGGGGATTTCACCGGTTTCCAGCCCCAGAGACTCTTGGGAAATGTAGTG
T
>NM_021400-chr1-150466165-1+9800
GCGGGTAGCATGTGTGGGCCAAGTGAGGGGAAAAGAACATGAACACAGACACGCATTCATACTACTGATCACTTTGATGACTTCAAGTTGCCACTTCAAA
ATAACAAGATTTTATTTTTTCTCTCTAGTAAAAGATAACAAGAAAAACACTCCTAAAAAGAAACCCAATCCAGAACCGCCGGCTGTGGATGAAGCTGGAA
G
>NR_038011-chr1-151138034-0+43200
GAAATGTTCAACATCCTTAGTCATCAGGGAAATGCAAATCAAAACAACACTGAGATTCCACCTCACACCAGTCAGAATGACTAAGATCAAAAACTCAGGT
GACAGCAGATGCTGGAGAGGATGTAGAGAAAGAGGAACACTCCTCCATTGCTGATGGGATTGCAAGCTGGTATAACCACTCTGGAAATCAGTTTGGCAGT
T
>NM_001359263-chr1-151344486-0-15600
GCAGACTGTGGTATGTGAAGCTGGGTATAAAGTGCGGCTCACTCACCAGGCACATCCCACTGTTGGGTGGCAACTCATTTCTAACAGGATGAGCCTGGCC
AAGAGACTGGTGGGTGTGGTGGTGTGTACCTTTAATTCCAGCACTCGGGAGATAGATCTCTGAGTTCAAGGTCGGCCTGGTTTATTTACATAGTGTTCCA
G
>NM_025819-chr1-151428435-1+400
GTGGCCGGGTTGCTCCAGCTGGACCTGAGGCGGTGGGGGGACCGATGGCGGCTTGTGTGGGGGTGGGCCGAGGCAGTTTATGAATCCCAGAAGCACTTTT
CTGTCAGCCCCCTGAGGTAGAGTCCTGACTCCGCTCTCCACAACTTTCCCCCCCACAACTTGCGACCCGGACGCTCTTCACTTTTTCAATTTTGCCTCTA
G
>NM_025819-chr1-151428435-1+0
AGACTACAACACCCAGGAGGCATCGCGCCTCATGGGCGGTGCTCAGTTCCGGTCCTTGGAGGAAACACACACAGAGCGCCGAGAACTCTAGAATTGCCTG
GAGCGTTCGGCTCCTGGCGGGGGTCCGAGTACAGAACTACATTTCCCAGTGTGCAGCGGGCTCTGGGAAGGCGCTTTGGGTGTCCGACTGGTCCGGGGAA
T
>NM_001357569-chr1-151428542-0+4200
TCCACAGCCACAAAAACTCAGAGACCACCTTTACTTTGCCTCCTACCCATACCTCTCAAAGCCCAAATCCTCTTCCTTTCCCCCCCCCCCACTTTCTCTC
CTCCCATACCTTTCTGAGACCATTTTCTCACCACCCCGATTGCTGCTACAGCTCCCAGATGCTTCCCCCAAGCACTTACATGCAAATCATTTACCATTCC
C
>NM_011277-chr1-151500823-1-200
TTGGCTGGGGGCTGCGCCGGCGCTGGGGGCGTCTGGCGAGCTGTAGCCACGGGCGGGGGCGGAGCCAGGGCCAGGGTGTGGGCGTGGCCCGGCGGTCCGG
GCCTGCACTAGGCACGCCCCTTCCCCTACGCCAGGGGCCTCCCCGCGCGGTGCGCGTCCGCGTCCCGCGCCTCCGCCTCCTCGCTCGCTCGCTCGCTCGC
T
>NM_011277-chr1-151500823-1-400
CCGGAAAGTTCTGCAGCAGAAACCCTGAGGATTTACTTGGGCTGGGATGACTACGAGGACGAGGACGAAGTCAGGGGCTGGAAGCCCAAATCGAAACCTC
AGCAGCGGGAGGGAAGGCGCAACCTGTGGGCTCAGACAGGCCCAGAAAGGCTCCAGGACGGGGGAAACAGACAGAAAGAAGACGCCCAAGTCAGCAGGCG
T
>NM_011277-chr1-151500823-1-2800
ACTAACTCTCCTTTTCTTCCTGAGCTAAGTTCGAGAATGCACCATCCTTGTAGATGTATTGACTTGGGTAACTGGTTCTGGCCAGTGGAATTCCATCAGT
GATCGTGTCTCTTCCAAAGTAAGTTTTTGAAAGCTCCCGGTTATTCTTCAGTTTCTTTCTTTCTCTGCTACAGAGAATGAATTACTGTGACTCAGGTGCA
T
>NM_011277-chr1-151500823-1-14000
GCCCAGCCCATGGAGTGTGGTGTCATCTCTGGGCTGGTAGTCCTGGGAATTATAAGAAAGCAGGCTGAGCAAGCCATGGGAAGCCAATCAGCAGACGAGT
GGACAGACAGCACCTCTCAGTGACCTCTGCATCAGCTTCCACCTCTAGGTTCCTGTCCGATTTGAATTCCTGTCCTGACTTCCTTCTGTGATTAACAGTG
C
>NM_197990-chr1-152090320-1-400
GGCACCCACACCATCAACCAAGTGACAGGTCCCTGGAAGGCCAGGCAGGATACAGCCTTCCTATCTGGGTCTGTCCTCCAGTTTGCACGGGTGCGCGCGA
AATCACACACACACACACCACACACACCCGCCACACAGACCCACAGTCCGCCCTTCCTGCAGAGCACACACCACACACACACACACACACACACACACAC
A
>NM_197990-chr1-152090320-1-27200
TATCAGACTTACTAAAAGAGCTTTAAAACATATCAAAACTTTCTTGGATACCGAGTCAGAAATTCTGGGTGTGGGCTCAAGGCATGATGCTGTTTAAATG
CTGCAGGTGATTCTGTTTGCAGCTTCTGTTGATAATGGCTGTATTAACCCAGGAGACAGCCTTCACATTTGGTTGCTGGGATTACGGGTGTGTCTCATCG
A
>NM_177756-chr1-152399867-0+10200
TAGCTGTTTGGCAAATTCAACAGGCTGACCGCTATCTCCTGCCTCGTTGAGAATTCCTTGTTTCTATAAACATATTGCAAAAATAACTTTCTCCCTCCTG
TGCTTTCTGATTCATGTTTGAAGATACCTTAGGAAAGAAACATGCATTCAGGAGCGAGAATAATGTAAGTACTCACCCTAGACTCTAGGGTCCCAAATGA
G
>NM_016846-chr1-152625217-1+20000
CTCACTTTATAGACCAGGTTGGCCTCGAACTCAGAAATCCGCCTGCCTCTGCCTCCCGAGTGCTGGGATTAAAGGTGTGCGCCACCACGCCCAGCTTGAG
AGTAGCATTCTTGATGATTTCCATGCCAGCTCTTACTATAAGCACAGGTGTGTGTGTGTGTGTGTGTTTGTGTGTGTGTTCATTCATTCCCGAAGGAGCA
G
>NM_016846-chr1-152625217-1-27200
TGCCACTGACTTCCTTCAGTGATAGAGGGTAGCCTGGAACTGAACACTAAAATAGGCCTTTCTCTCCAAGGGTATATAGTACTAGTAGCAGGAAAGAAAA
CCAGTGCAGCATCTTTTAGTCCAGCCTAACTGATAATCAGGATTAACAGTGGTAATTGTTATTTGAGTTTGTTTGATGACAGACCTCCCTCTCTTCTCAC
T
>NM_001081197-chr1-152750551-0-200
GACAAGAGAGTCCCAAACCTTATCCACACACTAAGCCTGGATTCTAGTCTACATGTGAAAGAGATGCTGAGAAGAGGACCTGAGGTTTTATTCTTACAGT
CACAAGGGGAAAAAACTCAACGCATGTACTTAACCAGATATCACCCTTTTATCCAGGCTGGAATAAGTATGCAGACATGTATATTTTCATCTTTGGAACA
G
>NM_010877-chr1-152800153-0-8200
GTGTATATGTGCACCACGTGTATAGCCTGATGAGGTCAGAGAGTGTTGGATCTCCGGGACCTGAAGATATGGATGTTTGTGAATCACTGTGTGGGCGCTG
GGAACTGAACCCAGGTCCTCTGCAAATGCAAATGTTCTTAATAGCTGAGCTAATTCTCCATCTTCCTACAGTGGCTTTTTAATATGAATCCTTGCCCTGC
T
>NM_010877-chr1-152800153-0+32200
CACGACCACCTGATGACCAAAGACTGCTTTGGTGGCCCTCCCCTGCATACTTATTTGGAAAGCTGCGAACCTACAGAGAAGTTGGAGGTGGGGTACACTG
AGTGCCACAACACTTTTCACTTAAACACAGCAGCTCTGGGCCAGCCAGGTGGCTCCACAGTCAAAGACGCTTGCTGCACAGTCCTTGTGGCCTGAGTGCA
C
>NM_001160257-chr1-152902645-1+38400
CTAAATAGCTATCCAGTTACTCTGTATACTGTATACTGGTTTTGTGTCAACTTGACACAGGCTGGAGTCATCACAGAGAAAGGAGCTTCAGGTGAGGAAA
TGCCTCCATGAGATCCAACTGTAAGGCATTTTCTCAATTAGTGATCAAGTGGGAAGGCCCCTTGTGGGTGGGACCATCTCTGGGCTGGTAGTCTTGGGTT
C
>NM_001160257-chr1-152902645-1+16000
TAAGTGTCTTAGTGCTCTATCACTGTGAAAAGACATTACCATGGCAACTCTTATAAAAAGAAAGCATTTAATTGGGACTTGCTTATAGTTTCAGAGGTTT
AGTCCAATATTATCAAGGCGAGGAACATGGCAGCTTGCAGGCAGACATGATGCTGAAGATGTCCCGGAGAGTTCTACATTCAGATCCACAGGCCCCCGCA
T
>NM_008485-chr1-153186447-1+28400
TGCTACTGGTAATGATAGAGCCCGTTTGGAGACCCAGAGATTCGGCACCTGGATGCATGCATTTGGCTTTCCTTGGGGAACCAAGAGGGACACAGAGGCT
TCTCCCCCATTCCAACCAGGGACCCACTGGACCTCAGCAAACTTTGTGTAGAAGACTTTTTCTCTGCCCAATTGCTGGCTCCTTTTGTTTGAAACACCTG
C
>NM_010683-chr1-153332786-1+37400
CGTGGCAGGTGTGGTTTTTAGGCGAGCAGGTGTGTCTTGGTTTTCCCTGGCCTTTGAGTGTGGCACACTGGGCAGTTAATAGTCTCTGTGCTTATAAAAC
TTTACACATCTGGACATATCTCAAACTTAATCCTGATGAAGACAAAGCAGAAAATAGCCTCCCCAATTAAATGCACAAGTTCAAATACACCACAGAGGTG
A
>NM_010683-chr1-153332786-1+12400
ACACTTCAACCCAGAGCCCTCCAGGCTTGAGCTGCCTGAGGAATTTCCGTGTTTCTGTCCGCCCTTTCTGCTTTCCTTACAGACAGACCGACCTCCTCAG
CCCCTACCTTCTTTCTGTCCTTGTGTGGAGAATGTGGTTACACCACCACATAAGAAGCACTGGGGACTGTTAAAGGCTTTGATGAGTTTCTTTTCTTGTG
G
>NM_010683-chr1-153332786-1+400
GCCGCTGTTGGCTGTGCTGGCGGCTGTGGCGGGCTGTGTCCGGGCGGCCATGGACGAGTGCGCGGATGAGGGCGGGCGGCCGCAGCGCTGCATGCCGGAG
TTTGTTAATGCCGCCTTCAATGTGACCGTGGTGGCTACCAACACGTGTGGGACTCCGCCCGAGGAGTACTGCGTGCAGACTGGGGTGACCGGAGTCACTA
A
>NM_010683-chr1-153332786-1-200
TCCATCTCGCGCCCCCCTCCCTTTTGCTGCCGGTCCCGCCCTCCTCGCACCCCACCCTCCTACTCCACCGCCCCGCCCACCTCGCGCCCGGTCCTCTGGC
TCCCGCCCCTCCCATCTCGCTTCTCTGGCCCACCGCCCTCCAGGCCGCCCCCGCCGCCGCCGGGAGTCGCTGGGGAGGACGCGTAGGGCGGGGAGCAGCT
C
>NM_010683-chr1-153332786-1-3800
GATAAATAGACTCAAAAATGAGACCAGAAAGCCTGAATAATGGCAAAGCAAACACATCAGTAATTATACCTATTACACCTACCTTGGAGTGTCAACCTCA
CAAAGGTGCAACCTTGAAAGGCCAACACAAACTTTAAAATTCTTTCTAATTATATAACATGCTGTCTAGACCCTTAGGTAGTGGACATCTGTTGATGACC
A
>NM_001033162-chr1-153425209-0+8800
AGCCTCATCTAATGACACCCTGTCTCAAAAAGGAAACACAGTCCAGACAGTTTACCTACCCACTTGTGTGTGTGTTTGGCCGACTGTCTTAGTGTCCTGT
CTATTGTGCTGATGAAACACTGAAAGCAGAAGCGGCTTAGAGGAGGAAGGGTTTATTTGACTGACACATCTTGTCATGGAAGTGAAGACTGGACAGAAAC
C
>NM_001033162-chr1-153425209-0+22600
TTCTCTATGCATCAGGAGTTGGAAAGAGAGAAGAAATTATGATTACTTCTGAACCTTCGCATGACAGTTTTGTGGTATCCAAAGCTGATAATGTGAAATT
AATGCAGCTTTCTTTGATACAACAAGGGACAGTTGATGGCATTGTGGTGGTAGAGTCTGGTCACCTGACTCTTGAAAACTGCTTGCTAAAGTGTGAAGGG
A
>NM_007842-chr1-153487660-1-22800
GAAGTGTGCTCAGTGTGGGAAACACCCTCCAGACAGGAAGTGACCAGATGGTGCAAGAGAAGGCTGGCTTTGAGGAGTTTGTGTGTGTGTGTTTGTGCAC
ATGTGTTAGAGAACATCTTCATGGAGTCAGTCCTCATGTTTTTTACATGGGCTCCAAGGTCCTTACTCAGGGGGTCAGGTGTGCACAGCACTTCTACCTG
A
>NM_026380-chr1-153653037-0+600
TCCTAGTAAGGATGCAGGAATAGCATTTCTTTCTAGTTAGTGGAGGGTTCTTTCTTTCCTTTCCTTTTTTTTTTCCTATCTGCCTCAGCCTCAACTCCTC
AGGACCCCCAAAGTCTGCTTTCTGTCAAACAAGGATCCTGTTTCTGGCCTCAGATTTCTTGGCGGGGAGGGGGTGTCCCTGAAAATATTGTCAGTTGATG
T
>NR_046171-chr1-153737829-1+12400
ACTCCCCCATGAATGACACCAGGGTCACAATGCCAAGACATCAATTGCAGGCATGTGCAGCCCTGTGTAAGGTCTTGGATCTTTCCTTCCCTCTATTTTC
CACTGACATTCTGTGGTAAGTGCTTTGAGTCCAGTGTCCTCCACTGCTCATAACTTCAGCAGTTCTCTTGGTCAAAGGCACCTGTGCCATCTTTTGCCTT
C
>NM_011267-chr1-153740353-0+0
TCCTCCCTCCCAACGCCCAGCCCCACTCTCTTATTGGTCGGCGACGTTCGTCCCCGCCCCGCCCCACGGGGATAAAAGCCTTAGTAGCCACCGGCCCGGC
GCGTGCCGCTCTCCAGACCTCTTCTGCGCAGCCTGGTACTTGCTACTCGCTTTTCCCTCTTCGCCCTCCGGTCCGCCACCATCCTCTCCACGACGTGCTG
T
>NM_011882-chr1-153749426-0+20200
GGCAGGCTTTGATGAGCAGAGACAGTCTATGGCTTTAGAGCTTTATTGTAGAAAGACAGGAAGAAAGAGAGAAGGTAGAAAGAAAGAGAGGGGCGGGCCA
TGACCACGTGGAGAGAGGGGGGAAGGGAGAGAGAGATAAGGAGGGCTAGTGATGAGAGTAAGAAAGGTGAGAGTTTAAAGAGAGAGAGGAGGGGCCAAGC
G
>NM_178243-chr1-153851195-1-600
AATAAAATAGATCTATCTCTCTCTCTCTCTCTCTCTCTCTCTCTCTCTCTCTCTCTCTCATGCACACACACACAGAGAGTTTCTCTGTGTAGCTGTTCTG
AAACTCACTCTATAAATCATGCTGGCCTCTGGGGAGGTAATTAGGTCATAAGAGCAAAACCTTTACAAATGGTATAGGCACCCCAGTTAAAGAGGCCCCA
G
>NM_009782-chr1-154725920-1-3600
CCAGGGGGAAACATACTTACCAGATTTCCATACAAGGATCATGATGGCAATGTTCTGGCCACTCCTGATAGTTCCCTTTAGTGTGGTTCCTGGAATATTT
AGGCACCGGTCAGAATTCATCTTGAGAGTAGGAGGCAGGGCATCCACAGGCTTAGCATCATTGTGTCTCCACTTGATGATATACACGTTGCAATTATGTA
G
>NR_151545-chr1-155083264-1+38200
AAACATTTAATAAGAAGTGCAAATAAGGGTACATGCTTGTGGGCATTAATTGGTAATGAATACTGTCTTAGTCAATGTTATATTTCTGTGATGAGACACC
ATGGCCACAGCAACCCTTATAAAGGACAATATTTAATTTGGGATAGCTTACAGGTTCAGAGACTTAGTCCATTACCGCCAGGGTGGGAAGCATCGTGGCA
C
>NR_151545-chr1-155083264-1-200
GGGCGGGTCCTGCCGCGGTCGGAGTTTGAGCCGCAGCCGCCGTTGCCAGGGTTACCGGAGCGCTCTGGCGGAGGGGGAGGCGGCCGCGGTGAGGGGCCGG
CGGTGCGCGGCGGGCGGGGCGGGGGCGGGAGTCGCTGCCTGGTCGCCATGGGAACGGCGCAGTTATTTCCAACCCCCGGGCCGTGCCAGTGGCGCGCTGC
C
>NM_010500-chr1-155099636-1+5800
GCCTCGTGGAATGCCTCCTTCCCGACCCTGTGTTTCCCCGTGTGTGCCACCCCCTCCCCCAGTGGGAATGGCATTTTTAAAAATAAAAAAAGCCTCTCTA
GCAATTTCTCTGTCCCAGAGGGATATAGAACCCAAGTCATCTTTGCTGGACTGCGTCCTGGGGTTTGTCTCAGGCCTTTGGAATCCTACAGGCAGAGAAG
G
>NM_010500-chr1-155099636-1+600
GAGCCTCAGCCGCAGCCTCAGCCTCAGCGTCCCTCCGTGTGCCACACGCCCGGAGCGGGAAGCTCAGAACCGGTGGCCGCGGTGGCCGGATCGGGGGAAG
CTCTCCGGGGCGGAGAGGAGGACTCGGCGGCAGCTGCTTGGGGCCGCGTGGAGCGTCCGCGCGCGGCGTCTTCAGGAGGTGGCTCGGACGCGTGCCCCGA
G
>NM_011273-chr1-155417444-1-44200
GAATCTTCACCTATATTTAACTCACCTATTGATAAAACATTTAGATTTTCCCTCCCATATCCACTAAACATTCTCTCTGTGTGTGTCTGTGTGTGTGTGA
GAGAGAGGGGGTCTGTATTCTGATTATATAAAGAGTTTCTGTAAGACTCAGAGAAGGGACGTCTCTAGGATGAATGATGGGCATTCTTCAAGTTTAGATA
G
>NR_132128-chr1-155527111-1+20200
AAGTTTAGCAGTGCACAGTCCAACCGAGCTGGTTTCCTCTGCAGCGATGTCCTTGTGGCTGGTTCAGATGGCAGCCCTGACGTTTGGCCTATCTCCTAGG
TACATGCCCACATCGTCACTCTAGAGTGAAGAACCACTGCATACTGTGGGACTCTACCTGGGTCTGATGCTAACCACGAAGTCAGGGTTGCAAGACAATG
A
>NR_132128-chr1-155527111-1-13800
GACAACTATTCTCCCTTTGAAAAACAGCTTTTGGCCTGCTATTGGGCCTTAGTGGAAACTGAACGTTTGAAATAGGGCATCAAGTTACTATGCGACCTGA
ATTACCCATCATGAGCTGGGTACTATCAGACCCTGCAAGTCATAAAGTGGGACGCGCACAGCAGCAGTCTATTATCAAATGGAAGTGATATATACGTGAT
C
>NM_001145781-chr1-155558120-0+600
CACAGCGAGCTAGTGAACATGGCCACACCGTTCCTACCCTCGGGGGCCACCACAGGCGACAGCGGTGGGGAACTGAGCTCCGGGGACGACTCTGGTGATA
TGGAATCCTTCCAGACCCCCGAGGCCGAGGGGACCCGGAGTTTGGCCGAGCTGTTTGAGAAGGCTGCCGCACACGTCCAAGGCCTGGTTCAGGTAGCCAG
C
>NM_010712-chr1-155742027-1+31600
CCATGGGAAGGGGACTGAAGACTCTGGCTCTGACCCCTCCTCCCCACCCCTTGTTTGCTATAACAGCACCCAGGACACAAAGCAATGAAGCTATCAGGAG
GCCTAGAGTACCCGTAACCTTTAGTGTTCCACGGAGTGGTAGGTGGGGGAGGTTGATGAGACCCCAATCTCAACCGCCCTGTTTTTAACTTCTTCTACTG
C
>NM_010712-chr1-155742027-1+28600
AGGGATAGCCTTCTGAGAGTGAGCCAGGGTGCAGGATTTGTGGAGTAGGCAGTGCCTACACAGTAAATACTGTGATAGCACTGAGGCAGGCACTGCCTGG
GAAACCCCCCAGAAGCCATGTTCTGTAGCTACTGTCCACCTCTTACCTCACTCCAGCATCAGTAAATCAAGTCAGAATATTGTTGGGACGATTAGCTCTC
T
>NM_023268-chr1-155812899-1+28800
AGAGTGCACTCCAAGCGGGAATGGGCATTCCAAAGGGAGGTGGGTAGAGTCCCACTGGGCCCTGTGTTAGGGATTTAAAGACTTTTTATGGTGCCTCCCT
CTGGTGACACCACTGACACCCTCTTCCCTAGAGCATGATCTTTCTTCCATCTTATGGCTTGAGACGTCCCTGCAGTTTTTCCTTCCTGGCTTAGCAGGAT
G
>NM_023268-chr1-155812899-1+15400
AGCAGGAGAAGCACCAGAGAGACAACTTGGGACAGCTAGAGAGAATCGCCACTCGGTTCTGCCGGATGATTTTAGCTGAGCGGTGGGCTCAGAGGCAGGG
CAGAGATGTCTGGGGAGCAGAAGAGACATTTGTCAGTGCAGGGGAACAGGAAGTGCAGAGACTGAAGAAAGGAGGTCTCTCTAGGCCTGCCCTTCCTCCC
T
>NM_023268-chr1-155812899-1+1000
CACATTCTTATTTCTCTTCTCCTTGGGTCTGGACTCGCTTAGACCTTAGCCTTTAAGCCCATGAGACTAAACTATATGTATGCCTGTGGTGTGTGATTGG
CCCGTGCTCCATGCTCCAGTCACTGGTCTGGCTATTCCTCCATTCTAAAATGCCAATTACGGGACCCACTCTTCATTTAATTACAGCCTAAGGGGTAGCA
G
>NM_023268-chr1-155812899-1+0
CGCGGAGCGCCCACCAGCACCGGGACCCCGGCTCTGGCAGCTCACACGCTCGCAGGGGCGGTCCCGGGAGTCGGCCCCGCCTCGGGGCGGAGCCTCTTAG
CTCCTCCTCCTCCTCCGGGGCGGAGGCTGTTGGTGCGCGGCAGGCTCCGGATACTGACTAGTCACAAACTTGAAGGAGGTGGACATTCAAGCCGCCTAGG
A
>NM_001039184-chr1-155973255-1+4600
CTTCCTCTTTTCCTCTTCTTTTCTTCCTTCTCCTCCTCTTCCTTCTTCTTTCTTCTTTCTTCAGCCATGTTTGATGGTGCATACCTTCCTAGAACACAGA
CAGGCAGATCTCTCTGAGTTCCAGGCCAGTGTACTCTATGTAGACAGCTCCAAGCCAGCTAGTGCTGTAGAGTAAGAAAAGGACAAAGTTAAAATGACAT
T
>NM_001039184-chr1-155973255-1-200
TCAGCGTGTTTTGGCTCGGGGGTGACCCGCTCAGCCAGAAGGCCCAATTAGCGTCAAAGGGAAGGGGGTGGTCTCCTCTGCGGATAGACTCTGGCTCCTC
CCGAGTCCCGCCGAGCTCCCAAAGCGCCACACCAAAGATGGCTTCCCCGCATCCTCTAGCCTCGGGTCCGATCGCGCTCCTCCGTCGGCCACACTCAACA
T
>NM_001039184-chr1-155973255-1-30600
CGGCAGCACTTGAGCAAGGCCCGCACCTCCTCTGGGCTGCACGGTAAAGCTGACTATGTTGGGGGGGGTGTGGACATGATTGTGGGAGAGCAGACCCCCA
CCCCTCTGCTGGCATGGGCTCAGGCGGGATGGCCCCTCTCTCCTGCCCCTTGCTGGCTACAGGACTCTGGGGAGCACAGCGCTGGAGAGCTGGCCCTTGA
C
>NM_001160181-chr1-156040861-0+42800
TCCCAGGGAGAGAGAAGGATGCGAAGGACCACAGGAAAAAAGATAGAGAGACCATGGGGAGAGATCAGGAGGATTTGCCAGGAGATAGCCGTGACAGAGT
AGGACGTGGACCAGAGCGAGCCAGGGCGATACAAATTGAAGGTCCTCTGGCTGGGAAGTAGCCTTAGAGTTGGGATAGCTCAGAACCTGCAAGCCTAGGT
T
>NM_177838-chr1-156205026-1+36200
TGCAAGGCAGCATACGCCCATGAAGGCAGCTCCTATCAGTTTGTGGGAACTATGGGCGTCAGGTCTGGTGGAATGCAAGAGGCCTCCTGAATCCCTTGGC
CCTGAGCCCATGGAAGGAGATCAGGAAGGGCAGGGATGGAGGTTTGGGATCCGGTGAATTCTCTGAACTTATAGGCAGAATTCNNNNNNNNNNNNNNNNN
N
>NM_177838-chr1-156205026-1+27600
CCGTGAAGTCTCACCCACCTCAGCTGAAAAGTTACTGGCAATTGATGGTTGCTGTCAGGAGGAGAGTATGGTTTCTTTCAGGGATGCAGTCTCCTCATGC
TTCAGTAGAGGGTCCTGCACCCATGCACACACAGGCAGAGAACATGGACTCAGCAGGGAAGAGGGAGAGAGGACAGGGGAGGGATTGGACAGGAGGGATG
G
>NM_001134741-chr1-156303348-1+7600
TCCCAGCACAAGGGAGGCAGAGGCAGGCTAATTTCTGAGTTCAAGCCAAGCCTGGTCTACAGAGTGAGTTCCAGGACAGCCAGGGCTACACAGAGAAACC
CTGTCTCGAAAAAAGAAAGTGCTGGTCCATCCATCCTTCGTCCCTTCCTCCCTCCCTTTCTTCAGTCAGTCATGTCTTCACCACACGAATCCCAGGGAAT
G
>NM_130456-chr1-156310719-0+42400
ACTCAGTTGTGGTTTGAGGGTACCCCTCAGTGGTCACTGTGTTAGACGCTTGGTCTCAGTGCAGTAACATTCAAGAGCAGCAAAACCTGGGGCTGCAGAG
ATGGCTCTGCTGTCACTTCCTGCTCTCCCTAGGGAACCAGGTTCAATTCCCAGCACCCACATCATGGCTCACAACCATCTGTAACTCCAGTTCCATGGCA
T
>NM_001346967-chr1-156420915-1-2600
CGTTCCCACAGAGCTGCTGCCTGGCTTTCCATAGCCCTGCCCATGACCAACACCTCTGCTGAGCATATATATCCCTCCAGAATAACCAAGGCCGCATCCT
CCACAACCACTATCATTAGCAAGTTTTCGAAAGAGAGATGGCCACCACTGCTGCCACCAAAATGGCCACGGGCAAAATTACCACAAACTACCTCATTGGA
A
>NM_009230-chr1-156474328-1+2200
TGCTAGGACTCTAGGTGTGTACCACGGATTCAGGGTTGGATTGTACACTCTATCCACAGTGGTTTTTCTTCTCTGCCAAACCTCAGGGTGGTGTAGCAGT
TACTCACCTGCCTAGGTACCCAGTATTTATTTGTGATACGGCTTTATCGGTTCTTTTGAAGTCTTTGTTAACTGCCGGGAGGCTAAAGTCGACATTTCTT
T
>NM_009230-chr1-156474328-1-8800
CCAGACCCCCTGGGGGATAGGGTTATATCAGGTCTCAAGTTGTCATGCAGGTGCCGGGAATCAAATCTTCATCCTCTGCAGGAGCACCGAGTGCTTTTAA
CCACCGAGCCATCTCCCCAGCCCCCATGTGAATCTTTGTATGTTGGTGAAAAGCATCATCAATCCTTCAAACTTTCTCACACTGAAAACACAGGTGCGGT
A
>NM_001136104-chr1-156558787-0-35400
GCTTGGGTGGACATTGACCCACTTTCTCCCGTGGGTGCTGTCACGACCCACACCTGTGGCTCTTGGTATCTTTTGGGGAGGGGAGGCAGAGCCATAGATA
TTTTTGGTTTTTAGCCAAAATTAGATACCAACTCCTTTTTAAACTGGGTATAACCCACAGGAAACTCAGAAATGGTCAAGCTGGACCTTCCCTTGCAGTA
G
>NM_009595-chr1-156558787-0+200
AGCGGCTCCGAGGAGTCCGCGTGGGAGCCGCCGGCAACTCCGGCCCAGAGGGCCTGGGCTTGGGCCGGAGAGACCGGAGCGGCGCCAGGAGCTCCGGAGG
CCGGAGCAGAGGAGGAATGTGAGCAAGGGTCGGCGGGGGCGCGGGAGTACGCGAGCGGCGGGATGGGGCAGCAGGTGGGCCGCGTCGGGGAGGCTCCGGG
G
>NM_023141-chr1-156674339-1+33400
CAGAGCTGGGGACCCACTGGAGGCCTGTGTGCTTCTAATGAACCCTGCTGAGAAATGGCCAATCAAAAACAGGAGAGACAAGAGGTGAGCAGTTAGTGTG
ACTACATTAGAAAGCTCTGTCTGCATTTATTAAATGTCACATGTTGGCACTACTCAGGAAATTGACAAATAAACCATTGATTCAGTGACGAGTGTTCCAA
C
>NM_023141-chr1-156674339-1+17000
GACTGAAATGCAACATTATCAAAAAGATAGGAACGGCCCGGTGTTTAGTGGTGGCACATACATTTAAATCCCAGCACTGGGGAGGCAGAGGCAAGAGATC
TCTGAGTTTGAAGCCAGGCTGCTCCAAAGGTCTGAGTGACTCCTCTGAGGTAACAAGGACACTGATCCTTGTGAGGACAGAGGACAGGAGATGCTGGACC
C
>NM_023141-chr1-156674339-1-15600
AAAGGCAGAAAGAAAGGACCAGAGACAAGCTGGCTAGTCAGGCACTCCTGGGAATATCCCCTTTATCCTCTTCCAGGCACATTCCCAGTGACTAAACTTT
TGTCATACGCTAAAGGTCTAATAGCTTCTGAAAGTCCACAGGCTGAACCAGGGCCTTTAGTGGGCATTTAGACTATAAACCATAGGGGCCTGGGGAGATA
G
>NM_145413-chr1-156718910-1+6400
CCAGAAGAGGGCGCCAGATCTTGTTAGGGATGGTTGTGAGCCACCATGTGGTTGCTGGGAATTGAACTCAGGACCTTCAGAAGAACAGTCGGGTGCTCTT
ATCTGTTGAGCCATCTCACCAGCCCAATCATAAACAGTTTTAAGGACAGAGTCATCATCTTTAAACACAGCTAGTTTTCTGAATGAAAGGCTTGTGAAAG
G
>NM_145413-chr1-156718910-1-37800
TAAGAATAGCTAGAAGTTTGAAAAATACAACAGAAACAGAAAGAAAAAGAAGAGACATCATGGTGAAGGCAGACAAATAAGAAAATAGGAAATAATGAAG
AATACGAGGGAGAAAATGGAGCCCTCCCGTGGCACACAGCTGGACGGGCAGGGAAAAATGCTGGGTTTCTGAGTTTATGCATCTTGTGAAGGCTTGGAGA
G
>NM_028333-chr1-156839023-0-36600
TGTTGAGTTTATGAGATCCAACACCACACAGGCCAGGGGCTCTGAGTCTGGGCATCGCTGACATTGAGCTGATGACCGACAGTAGTGTTTATAGCAACCC
TTGATTGTCTTCCTGCTCGGTGTCCAAAGAGCCCTTTCCCAGGTGTGCCAAGTTTCTTCTGGCAAGTTATCTCCTGGGGGACAAAAATGCTTACAATTCA
G
>NM_028333-chr1-156839023-0+200
GAGCAAAAAACGCAGTTACCTCTGAAGTAAAGCCGAACAAACTTCTACACTGATCTCAGAGAGCAAGGGCAAGGACGCACGTTCACGGACTCGCTTTTTT
CAACAGACAACAAAGGTATTTTAATATTTCTCTTAGATTTATTCAAAATTCTATGTCAAATGCATCATTGTCCTTTGTACTAGAAAGTAAGAGATTTCTC
A
>NM_001159967-chr1-156939626-1-200
GCCCGAGCGGGGAGCAACGCCCGCGTCCCAGGCGCCAACGAGACCCGTGCGGGGAGCAGCCGCGGGGCCCCACCTGTCCGTCCTGAACCCTGCGGCTCGT
CCTTGCGGCCGGTGCTGCGCCTGCGGCTGGGGCACGCGCCTCGGACACCGGTACGGGGCGGCAGTTGGCCTCGGGGGGCATAGCCCGGCGCCCGCAGACT
G
>NM_001159967-chr1-156939626-1-37400
AACCAGCAACACAAGATGTTAAAGGGCAGAATGGGTGAGCACGTGCCACTCACAGGTTCAGACAAGGATACTGCAAGCACCAGATGCCAGTGTGTACCAT
CTTCAGCGTTTCTGTACCGTTTATCTTATTTCACTTACAGCAATAGCTACATGGGTCAGAGAATCATACTAGGGCCGCAGTGTGGCTCAGGGGTAGAGCT
T
>NM_001159967-chr1-156939626-1-46200
ACTGTGTGCCTTCCATGCAGTCACTAAGTGAGCCCTCACACCATGAAGAAAGTGTCACACTGGCACACCATCACACAGGAAGAAAGTAAGCCCAGAAGAC
ATCTGTCTTTCATGGTCTGTTTCTTTCAGATAAGGAAATTGTTGACCCTCTGAACTCTTCTGAGGCCCTAAACAACAGTAGCCCCACCTAGTCACAAACA
C
>NM_028540-chr1-157108650-1+33600
CTGTACAGGAGGGAATCTTTGCAAGGCATTAACAATCTGGAGACAGAATGCAGCAACCAGGCCAGCCTGGCCTGTTGTTTTCACGCTTTGAGGGAGAAGT
GAGAAATGCAAACCGGTCTCTTCACCTTCCCCGCAAATACAGGGCAGCCTTGCGCTAAGTCTCCTCTGATTTCATCTCCCTGGACACAAGCTGCCCAGTC
G
>NM_028540-chr1-157108650-1+31400
ACCCACTGCAGAACTGGATACCAGGTGGAGTGGCGATCTAGGCCGGCTCTCCTCGCTGAGTGCCACTCTGGCCGCCAGGTGGCGCTGCAGCACACTGGGG
TGTTGCAGAGATGCACTTGTGGCTGCCTGAGTTCCGGTGCCAGCTGGCAGCATCCTCCGCCTAGGAGAGGATTCCCTTCTTTTCACTGTTCCCGTAGGTA
G
>NM_028540-chr1-157108650-1+28600
AGCAGCCGTTTATCAAGCAGTGTGAACGTGGCTCACTATATTTAACTGTGACATGGTAAGGTGTGTGCACCCGTGGGATGTCTGTGCTTGTGACTCGGCA
CTGACCCAGGCTCAGATTGACCCGTGAGTGGCTGAGCGCAGTAATCAGAGAGACAAACCTCACCTTTGTCTGCTTCACGCTCGAGAGCTCCTGTTTATCT
C
>NM_177644-chr1-157412595-1-400
ACATCGTAGCCATGCTATTCTAAACTGATGATAAATCCAGCTCCAGGGCGGACAGGGCGCAAAGCCGGGATCTCGCACAGATCTCAGGATCCAAGACGCG
GGGCCAGATCTCCCTTGTGGAGGAACCATGGCGTTTCTTCCGAGGTGACTGTTAGATAAAGCAGCGTCTTCATGTTCTTCGTCCGAGAAAGAAGCATTGG
T
>NR_027641-chr1-157506796-0-20800
ATTGAACTCTGGTCCTCTGGAAGAGCAATCAGTACTCTTACCCGCTGAGCCGTCTCTCCAGCCCTCTGTCCCCTTTTTTTGACAGGGTATTTCTCTATGT
AGCCCTTGCTATCTTGGAACTCACTTCACAGATCAGGCTGGCCTCAAATTCAGAGATTCCCCTACCCCAGTCTCCCAAGCTGCTTATCTAGCTGTCTATT
G
>NM_207583-chr1-158356260-1+7800
AATCAGCAACCCTGCAAAGGTGTGCCTCTGGTGACCCTTGGAAGGGAAACCTTGCACTCCTGGTCGCACCTCCTGCCACTCTCTGAAGTCAGACTCATCC
CTTTTTGCCTGGACCTTCCTGCATTTGTTCTCCCTGTTTCTTGCCTCCAGGGCTAAACCAGGTCTGCTTCCTCCTTGCAGCCAGAATGATCTTTCAAAAT
G
>NR_030441-chr1-158505625-0-14600
TGTAAAGCTGGTGGTCCTGGGCTATAAAACAAAGATGACGAAGGACAAACCACAGAACAAGCCAGTAAGCAGCGTTCCACTGTAGTTTCTGTTCCAGTTC
TACCTGAGCTCTTGCCCTGACTTTCCTCCATGATGGACTGTGTTCTAGAAATGCATACCTAAGAAACCTTCTCCCCTCCCAAGGTGCTTCTGCTCATGGG
G
>NR_030441-chr1-158505625-0+200
TCTTCTGGAAGACTCAGCAGTCATGTTTTACTATTCAGACAAACAAAGTGGATGGGGTTTAATAAATGAATAATACACGTACTTGTCATCAGTTCAACTG
CATTGGCCTTGAGATTGAGCTAGACTGGGGTAGGAGGGCATGGTCAGTAAGGAATTATCTAGGAGTTGAGAATAACTTGGCCTTTGAGGTTTTACACAGT
A
>NR_030441-chr1-158505625-0+16600
CCCACTGAATTGTTTGCACAGTTGCTGTGAAGCCAGCCTTTTGGCTTATGTGATGACTGAGACTCTTAGCTGACCGTGACTCTTACTGAGTTAAATGTTG
TAAAAGGTGATGGATAACCACCTCTCTATCTCACAGCCTGCAATCTTGCCGCTGAAGAAAACAACTACTTGATATCATTTCACGTTTGCTCTAAATGATC
C
>NM_001085376-chr1-158957438-1+43000
GCATTGTGTGTGTGTGTTGCAAATGTATGTATGTGCTTGTTGCAGTGTGTTTGTGGATGTGTGCATTCAGGTGTACATGCACATGTGTGGGCTTATATGT
GGAGGCCAAAGGCCAACATCATGCATCTCTCATCGACTTTCTCTACTGTCTTTTCTCATTCGGTGTTTTAATTTCGGGGGAAAAATTCACACATGAGTAC
T
>NM_001085376-chr1-158957438-1+33600
AGCCAGCAGAGATGTATGTAACAATGGATGTGAGGATAACCTTGGGTGTGCAAAAGCATGATAGGGCTCTGAAAATTTCCCCAACAGTCCTAGACTCTGT
TGAGATTAAAGTATCCAGGTTTCTGGAAAAGATGCTTCCTCCATGCAAGTCCTAGTCAGGGTCTGCCTGGAGTCTTTACTCAGTTCTGGGCAGTAGGTTT
T
>NM_001085376-chr1-158957438-1+26800
TTTTTCCCTAACCCAGACTCTTGCTCTCCTGATGTCAAAGATATAGATTAGACAGTGGATGGAATACGTGCCGCCTTCGCTCCAGGCTTTTTTCTAAGGC
TGTTTAATCCCAGCATCTCTCCCTAGAGGAAGCTGCTGACCAATTGGTTTTCTGAGGTGCACACTTTCTTTTCCTTCTCTTCTGGGACTTTGTCTAATGA
T
>NM_001085376-chr1-158957438-1-43800
AGTGAAGCCATTTTGCATTCTCTGGCACACCACTTTTGAAGCCAAGTATATACTTCCATCAACATTTGTCACTTACAATTTTCTCCTAAGGGTCCTCTGC
CTTTAGCTACTGGAGCCTGTCTGAAACTTGAACGTACCCATTGTTTAACTGTCTTGTTAAAAATGAAGAGTGTGATGCCAGCTGATGCTGATGGTACTGG
T
>NM_011931-chr1-159232326-0-16400
AGTGTGGCGCAGAGACTGAAGGAAAGGTCATCCAGAGACTGCCGTACCTGGGGATCTATCCCACATATCGTCACCAAACCCAGACACTATTGCAGATGCC
AAGAAGTGCTTGCTGACAGGAGCCTGATATGTCTGTCCCCTGAGAGGCTTTGCCAGAGCCTGACAAATACAGAGGCAGATGCTCACAGCCAACTATTGGA
C
>NR_039543-chr1-159340358-0+47000
AGTTTGAAAACTTGCTGTCCTGGGGGCTCACTTGGTCTTGGGAAGTGCCTCTGGTTCCTTCTACGTTACCAGTTTTTATGGCTGTGTGTGGATACATCAA
GAGCTTCCTTTGGATGTAGCTTCATTTGTAATTACACATTTTTTTCTGTATGAATTTTTTCCTGTATGTTGAACCTATAAATATATTGAATCAACCTGAT
A
>NM_022312-chr1-159523769-0-16000
ATCTTGTCCAGTCTATGTTTTGTCATAGTCTAGTGGCTAGAGGGTAAAACTCAAGGTACGCAGAACCATGCTGCCTCTGAGTCCTGTAGGGGGTGGTGGG
GGGGGGAGATTATCTTCTTAGGTTCTGCTGGTTAGAAGGACTGCTGGGAATTTCTTTGTCTTGGGAACATATCCCTCCATTTCTGTCTTTATCATCATTT
G
>NM_022312-chr1-159523769-0+600
CACGGAGAGCGATTAGATGCATGTTTGTTCTTCAAGCCATTTGGCTGTAAGGTTACATCTCTTTCGGCTGCCGATAAAGCGGGGTTCTGCGTAGGGAGAA
AAGAAAGGAGAAAGGCGCAAAACTGTGTGTCTACCGAATTAGAGGGGGATATGGACCTTGGCCTTGGGAGTGAGCCTGAGCAAATGTATGTGTGTGCACT
G
>NM_022312-chr1-159523769-0+29400
GCATGGTCCCCAAGCCTTGTACTACCTGGTAACTCTTGGGTCTTGAGTTTCCCCTTCCCGATTCTGCTGACAGTCTGAGCTCATTCCACAGGAGTCTGTG
CCTCTTGCTGAGACGCTTGACTGACCGCAATGGTCATCTCACCGGCCCCACACTGTCCTCCTGTGCTGGCTGCGGAGCTGGCTTCGGTGAAGTTTATCTA
C
>NR_038031-chr1-160077985-1-9000
CCAGAACTCACACAGACCAATATTACTGTAAATATTAGCACTGCTCAAATCCAGGTGCATTCTTATTACTGTAGTTCTTACCACACAGTCAGGACTCCCA
ATCCTTATGTGATATTTTTTTTAAAGGGAAGAAGAAATTTGCCCCTAGGGCAATGAAGAAGGTTGGCCCAATGAATCATGGTGGCAGCATGTGGGCCGAC
C
>NR_038031-chr1-160077985-1-12800
TCAAGAAAGCATTTGTCTGGGTCTTGGAAAATAAGCTCTGGGAACTTCATATTCAGTCTAGGAAAGCTGTGCTTATTGAAAGAATGTTACTAGGGGAGCC
ATTGTGTGTTATTTCAAGCTGTAGTTAACTGTCTGTGGGAAATCTGGAGGGAGGAGAAAAACGTAAACAAATAAAGCCACAGGCTGTCTTTTTCTTTGAC
T
>NR_038031-chr1-160077985-1-14800
GGGGGTACTGGTTAGTTCATATTGTTGTTCCACTTATAGGGTTGCAGATCCCTTTAGCTCCTTGGGTACTTTCTCTAGCTCCTCCATTGGGGGCCCTGTG
ATCCATCCAATAGCTGACTGTGAGCATTCACTTCTATATTTGCTAAGCCCCGGCATAGTCTCAGAAGAGACAGCTATATCAGGGTCCTTTCAGCAAAATC
T
>NR_035448-chr1-160295972-1+35000
CCACTGTCCACACGTGGGAGTCCAGAACAGGCCAGGGGAATTGTTTGGCTGCATCCAGAACTTGGCCACATTTGCTCAGCTCCATCATCCTTACAAAAGG
CAATCAGTGGCAAGACAGTCTGCAAAAGTCCCTCCAGCTCTGTTTGACTACTGTGTGAGTGGATATGTATTACTTCAGTCTCTGTGTCAAGCTCAGTACT
G
>NM_001038621-chr1-160351571-1+21600
AAGCCCAGATCGGTAAGTTGTTCCCCCTGGGAACCTAGACTGTTATTTATTCTGACTCTGCAGTTCCTCCATTAGACCCCACGAGGGGGTAAGAATGTAG
TTGCCTGAAGCCTTGTTAGAGGAATTCAAGGCTTGGTTTCTTCCTCACCAGCTCTGGCCGCTCTCTATGTTCACCATTTCAGTTTTCTCTTCCATAAAAA
T
>NM_001038621-chr1-160351571-1-45400
CCCCTCCCCCTGCTCACCAACCCACCCATTCCCGCTTCCTGGCCCTGGCATTCCCCTATACTGAGGCATAGAACCTTCACAGGACCAAGGGTCTCTCCTC
TCATTGATGACTGACTAGGCCATCCTCTGCTACACATGCAGCTAGAGCCATGAGTCCCTCCGTGTGTTTTCTTTGGTTGGTGGTTTAGTCCCAGGGAGCT
A
>NM_001146330-chr1-160577753-1-15400
TTTGATCTTTGAATACAGAATTCTATCACCTTATTACACATCTTCCCCTACCCACCCACTCCCACTTCTTGGCCCTGGCGTTCCCCTGTACTGAGGCATA
TAAAGTTTGCACGACCAATGGGCCTCTCTTTACACTGATGGCCGTACCCTCCGGAGCTTGTGTCTCTAGCTGCATATGTATCAGAAGATGGAAGGTACTT
T
>NM_001146330-chr1-160577753-1-19400
TGTGTTTATATATATAACATGTTCATTTGTATTTTTGTGTGTGAGGCAGACAAAAGTCCAGAAATCAACACTGGATCTCTTCCTTGATTATTCTATTAAT
TTTATTTTTTGCGACATGGTCTCCCTCTGACCCTGCAGCTTGCCAACTAGCTAGATTCCAGGCCAGCAAGCCTGAGTGATCTGCCCGTTGGCCTCCCCAG
C
>NM_013862-chr1-160792938-1-200
AAGAAAGAATCTCCCCAAAAGGGACTTAGAACTCAGTCAGTGCTGGGGATGATTGCCAGGCACCAGCACGCGTGCTGGAGGAGGTCCTCGCGTGCCTCCG
CTCTCCTAGCTCGCCCTCTGCCCTCTGCTCAGGTTTGTACTCCGCGCTTTCAGGGTTGGGGGGGCCAAGCCGAGTCAAGCGAGCCTGTGGACGCGCGCGC
G
>NM_013862-chr1-160792938-1-23200
GAGATGTTGGGAGCCGCCCCCACATTCGCCGTTACAAGATGGCGCTGACATCCTGTGTTCTAAGTGGTAAACAAATAATCTGCGCATGTGCCAAGGGTAT
CTTATGACTACTTGTGCTCTGCCTTCCCCGTGACGTCAACTCGGCCGATGGGCTGCAGCCAATCAAGGAGTGACACGTCCGAGGCGAAGGAGAATGCTCC
T
>NM_001024952-chr1-160906411-0+0
GACGACCACGCCCCACCTCGTTAGCCACGCCCCGCCCCGTTGGCCACGCCCCATGAGGAGGAGCCTCGCCTTCATCTCCGCCCCAGTCTCGGGGCGGGCC
GGAGTCTGAGGAAGAGGAAGGGGACGAGGACAACGAGCGACGGGCGGCGGAGGACGCGGAGGAGGAAGGGGAGGCCGACCAACAAGATGGCCCCTGCTGC
A
>NM_001024952-chr1-160906411-0+400
GCGGTCGGCAGTGTGGGGAGCGGGGCGGCCGCGGCCGAGAACAATAGGCAGCGACTGCGGGGATGGGGCTGTCCTCACCCGCCCTGCGCTCGGGACCGGC
CCCAGGGCTTGTCAGTGGCCGGCGTCCTTTAGGCCTCAGGCCTCCGCGTGCCTCCCGGAGGGCCTGCCGGGGTAGGTAGGCCGAGGGGCGGTGCGGACGC
C
>NR_131029-chr1-161070767-0+10200
TTTTTTTTTAATTAGATTTGTTCATTTTCTTTTATATGTGTTTTGCCTGTATATATATATGTCTTCCTATATGTGTGATTGGTGTCCTTGGAGGTCAGAA
GAGGGAATCAGATTATCTGAAACTGGAGTTATGGATGGTTCTGAACCATCATATGGGTGCTGGGAATTGAACCCACATCCTCTGTAAGAGCCACAAGTGC
T
>NM_001039482-chr1-161131479-1+4800
AAGGTGTGAGAGCAAGAGATCTGACCCTGCCCCTTGTCTGCTGCAGCACCTCAGGAGAGTGGACCCTGCACTTTGGCTGGGCAGCACAGTAGAGCTGGGC
CTGGTGGGGGAGGGGGAGACTCAGGAAAGCTAGCCCTGAGGGCGTGAGAGCAGGAGAGCTGACCCTGCCCCTCACCAGCTGCAGCATTGGGTGAGCTAGG
A
>NM_001195189-chr1-161159314-1+6800
TGGTGGGACTCTAGCTGCATAGATAGCAGAGGATGGCCTAGTCCATCATCAATGGGAGGAGAGGCCCTTGGTCCTGTGACGGTTCTATGCACCAGTATGG
GGGAATGCCAGGGCCAGGAAGTGGGAGTGGGTGGGTTGGGGAGTAGGGGTAAGGGGAGAGAGCATAGGGGATTTTCAGAGAGGAAACTAGGAGAGGGGAT
A
>NM_001303408-chr1-161251210-1+25400
TCCCAGGAAAGAGAGGTGAGTTAAGAGAACAGCATGCACACACTCAGAGAGAGAGAGAGAGAGAGAGAGAGAGAGGCAGTTTTACAGAGACAGGACATGG
GTGAAGACAGAATGAACCAGAGAATGTAAAGGAGCCAGGAGATTAGAACATATTGTCAAAGTTAGTACGAGGCCAAGCGGGAAAATTCAGTGAGAAACTG
A
>NM_001303408-chr1-161251210-1+21000
AGTGAAAGTCGCTGCACTTTGGGTCTGTCACATCCTCAGCTTCTGAGTCATGGGGTGAGTATAAATACCAAGTGACATACAAATCCAAGACTACAGATGC
TGATCTGGGGACAGACTTGAATCACTACTCTTTGAAAGAAAAATTCATCAACAGGACTTAGTCACCTCAGCAAGGTTTTGGAAAGAACTAAGAGATGTAT
G
>NM_009452-chr1-161395438-0-34800
AGATCTTATCATCACTCAGATCCAATGGCTAGAGGGACTACCCGAGTGAGCCCTTCCATTCATTCAGCGAAACTGTATTGAGTACCGTCAATGGAAAGGA
AGGAGTTCAAGAAAACACAAAATCATCCTCCACCTTCAAGAACTTAAATAGATCAATTCAAGTTCCCCTACTTTTTTCTGTAACGAAATCCTTTCAGATC
T
>NM_009452-chr1-161395438-0-20200
GGCAATACTGGCAGCTTGGCGAAGCTAGCAGGGAGGGGCTGGGGCAATCAGAGCTCCCTGGAAAGGCAGTAGCTGCCCATTGACTGAGCTAAGCTGGGAG
GGATGGGCAAGTCAGGAGTGGGACTGACAGCTAAGCCCTGGGCAAAGGAGGAAACAACAACAAAAGGTATTTGTCCCTGGACCCTTCTTTTCTGGCTGCT
T
>NM_009452-chr1-161395438-0+17000
CAACATCAGGACAACAAAAAGAGAAAATACACACACACACACACACACACACACACACGCACACTCACATGCACACGCACACAGGAACCTTTTAGAGTCA
CAAAGTCAGACTGTAGAAATAATCAAACCACGTGCTCAGGGAATTTAATGTTAACAAGACATTGTCATAATCACAAGGTTTTAAGGATGTCTGGAGGTGT
G
>NM_010177-chr1-161788495-1+18800
ATTTTCAGGTAAGAGATGTGAGGTGACAATGTGGAAGGGAGGAAGGCAATTGCATAGGCAGTAGGGGAAAGGAAACCTGCAGTAATTTAGCACACAGTTT
CTAGTGGTGGCCATTCTAATACCTACTAACCACAGCATGTTCAGCAGCCATTGCTTCAACATTATAGCTGAGCAGCTCACAGGGTAAGGCTGTTCAGGAA
G
>NM_010177-chr1-161788495-1+18000
TTTCTAATGTCCCTCTTCCCAGTATCCCCTCCGCAAGCCCCTTATCCCCTCCCCGCCCCCCTGCTTCTATGAGGGTGCTCCCTCCCACCTACCCACTCCT
GCCTCATGGCTCTAGCATCCCCCTACACTGGGGCATCGAGCCTCCGCAGGACCAAGGGCCTCCCCTCCCATTGGTGCCAGATAAGGCCATCCTCTGCTAC
A
>NM_001205243-chr1-161788495-1-400
ATCTCAAACTCTTCTGAATTAGGCACCTCAGTTTTCATCTGGTGACCAGAAGAGAGATTGCAAAGTTAAATGATTACAGAGGAGGAAGGCTACATTTCCC
AGGGGAAGTGGGATGGATAGGGGGCAGGCACAGTGGGGGGTTAGGGCAGCCTTGAACACCTGGCACACATTCCTGGTTGCAGCTGGCTGATGTTCAGGGA
A
>NR_151683-chr1-161876682-1+0
GAGTGCGAGGTGCGCTGGCCCGGCCGGGGATTGGCTGCTGAGAGGCGAGTACGCGGCGGCCGTTGGTCGCCGGCAGCACGGAGCGAGGGCCCGGGCGGGC
GGGGCGGGGATGGGGAGGCAGTGGCGGCGAAGGCCGGAGGAGGCGGGCGCGGGCGAGCGGGCAGACAGAGCGGCGGCGGCGGCAGTCTCCCGAGCGCTCC
T
>NM_001357402-chr1-161876682-1-19400
AAGAGATCTTGCTTTTGCTCTGTATCTCTCAGCTTTAAATATTGTAAAGGGAGTGTGGTGAACAATGTCTGGAACCCCAAAACTTAGGAGGGAGGTTTAG
GAAGGAGGACTGCTGTTGAGTTCCAGTCCAGCCTGGACTACAGCGGGAGACTGTGTCTCAAAAAGCGACAAAGCAAACAAAAAGAGTAGTCACGTAGCTG
A
>NM_001204905-chr1-161969148-1+26000
TGGGAGAGCTGACCCATGGAGAGTGTATGTGGAGGTTCAGACAGGAGGGGAGATGGTACTCCAACAGAGCACAGGACAGAGCCCACATCTGCTGGGTTCT
GTGGGGGGTCCCAGCTGGTGTGGGGGTTGGGTGGGGGTCTCACCTGTGTCCCTGGTTAGAGCAGCCCTCCTGGGAGGCAGACAAGGCTGTGGGGTATGGA
G
>NM_001038619-chr1-162478030-1+40600
GGTTATTTCCCAGTTTGAGTTTGGGGGCTTTTCTCTGGGTACAGCTTTGTTGTACTGTAACGAGGCTGCTGTCCTGCTCAGTGTGCTTGCAGCACCTTTC
ACACTGACAGTGTATTGTCATCTTCTCAGCCTGACTGCTGTAGGACCACAGGATGCTGAATACACTTTAGTTGGCTGAGTCTTCAAGGTCTGGCCTGGTT
C
>NM_001038619-chr1-162478030-1+21600
GAAACAGTTTCTGGGGTTTTTCTTTTTAGTGTGTGCTATTCCGCACAGGATTTCCTCACCACCTAGAATGCTTTCTGCTCTTCCCATTTCTCCAATTGTC
ATTCATTCCATGGAACTTCAGTGTTTGCTGTGTGCCTAAGGAGGCAGATATGGTTGATCCAAGATGAGGATAAACCCAACCCAACCCAACCCAACCCAAC
C
>NM_001038619-chr1-162478030-1+10400
GAGAGAGAGAGAGAGAATGCTAGAAGTCTGTCTACTATGAGAATTAGGAGTGTGTTTGTGGGTTTGGTTTATCATGGTGGCAGGTCCTTCCCGGGTATGT
GTAAGGTGAGGTAGCATGTTGGCGACATCCACTGCTGCCCTGTCTTCCTCGGGACTTGCCTCCAGTGTCCTTGTGCCTAGGTCTCTGCAGAGTTCGCACT
A
>NM_001038619-chr1-162478030-1+600
AGCACTAGTGTTTCTAGAGCGGGCGGGGTCCTCCTTGCTCTGAGCATCCTTCGCCCCAGCATTCTCTACCCGGTGGTGACCCCCTGTCTGCCTTTCATCC
TGCCATACAAAGCCATTTCCTCCCCACCCTCGGTGGGGGAGTCGGGGTACGCCCTGGGATCCACTTCCCTCGCTGGCTTGGTGCGCGCCAGCCCCTGGCA
G
>NM_144877-chr1-162548345-1+32400
TGAGACTCACAACAGTGGGGATATGGAACCTAAAGAGGCCATTTCCTGTAGCCAGGCAGGAACCCCATTGGAGTGTTAGGGACACCAATATACCCACAAA
ACTTTTGACCCCAAATTTATCCTGTCTACAAGAAACCCTTGCTCTTAAGACAGAGATCTAGACCAGATGCTGCAGGCAGCCCTCCATCCTCTTTAAAATT
T
>NM_144877-chr1-162548345-1+200
ACCTAAAAGCTCCAAGGAGTTTGGCTCTGCCGACTACTGGGAGAAGTTCTTCCAGCAGCGAGGGAAGACAGCTTTCGAGTGGTATGGGACCTATCTGGAG
CTGTGCGAGGTGCTGCACAAATACATAAAGCCCAAGGAAAAGGTATGGCGTGCAGCCAGTCCCTTGTGGGGACTGAAGATAGCAATCCTAAGTTTAGGAG
G
>NM_010865-chr1-162639150-0-32200
TCCTTTCTCCATGCTACCCTGAGATGCTCTGTCTCTCGATCTCTTCGTGCTCTCCCTTTCCCCTGGCCAATCACAGGCCTCCCACTGCCCTCAAGTAATT
GGACAGGGAAAACCCTGCAACACAAGTCTCTTAAAAGATCTCATTTCATTAAAAGAAGAAGTCACCATCAAGCATGGCACACAGACACAGTTAAATTATA
C
>NM_010865-chr1-162639150-0+600
CAATCTCCTTCGAGATAAGTCGGCTTTAGAGGAAGAGAAGAGGCAGCTGGAACAAGAGAATGAAGATTTGGCCAGGAGGCTAGAAAGCAGCAGCGAGGAG
GTAACAAGGCTGCGGAGGGGCCAGTGTCCTTCCACCCAGTACCCCTCTCAGGACATGCTGCCAGGCTCCAGGGAAGGTAAGAGTGCAGGGTGGAGTGGCC
A
>NM_001177581-chr1-162658219-1-1000
CATCGTAGATATATGTAGGCACTTGGAAAATCACCTGGCTAAAAGACACAGACACAGACACAGACAGAAACACAAATGCTAGTTAAGATTCGGATTCAAG
GGGGTGGGAACTTAGCTCAGTGGTAGGACACTTGCCTGGTGATCATAAGGCCCTGAGTCTAAGTCTTGTCTTAAAAAAACAAAACAAAAAAGATGAAATT
T
>NM_001177581-chr1-162658219-1-16600
AGCATAATTCTCACCCGTCTTCCTATACAGCCAATTTGAGCTTGTTTTTCTAACTACCTAGGGCTGACTTTAAGATTCAAGAGCGGTTTTCTCACCACGT
AGATTAGGCTAGAGCAGAGATGAGCTTTGTGCGTATGAGCAGGAGTGTGCACAGTAAGGCTTCACTCTGAGTTAGAGGCATGTTTGTGATAATACTGCTA
A
>NM_001081290-chr1-162740556-1+38200
ACTGCCAGGAAACACAGCTTTGTTTTGTTAGAGTATGTCAAAATCATCTAAAGTTATTTTCTTTAGGCCATTTGATGACCAGGCCTCAGGCACAGCTGGT
GCTGACCCTGTCAGTGGTAACTCTGCACACCACCAAGAAGGTGTGCCTAATGGTGCAGGACAGAAGAATTCCAAGGATGCTGCTGGAAAAAAGAGGGAAG
A
>NM_001081290-chr1-162740556-1+400
GGAGCCAGGCCTGGGGGCCCGCGGCGTCTCTCCCTGGGCTCCCGGCGTCGTGCTGTCCGCGGAGATCCGGAGCAGGGCTCGTCGCCCATGTGCGCGGCGT
GTGCTGCGGCGGGGCGGCCCTGCGATGGCCGAGGGAGCCTCCGCCCGCGCGGGGCCTGCGCGCGCCGTTTTTCCACGGCGTGGAGGACGGTGCCCGTGGC
G
>NM_144878-chr1-162812549-1-6000
CTCAGCATACAGGGTTCCTGGTCCCAAATGGCAGCAATTTAGCTAAGCTGAGCAGACCACTGGGCTTCCCCATCAGGTCTCATCTGACCACCTTTATTCA
CGTTGCCTTCCAACTCCTCCAGGTGTTTGCATTTCTGACTTCCCGTTCAGAAAACAGTCAATGAACCATGGTAGCAAATGTCCCTCAGCAACAACAAACC
T
>NM_001330318-chr1-162860000-1+16400
CCATTGAGGAACCCACACTGGGTCCCCTGTTTTCCATGGTATGGGTCGTGCTGCCCCAATGGCCGCTAAGGAAAACCCAGACCCTGTCTGTCTTGGTTTC
CATTAGGTGAGATGGGCTCTATCCTTCCCTGTTCTTGATGTCCTAACCCTTTTCCTTCTTTATAACCCATCTTTGCCATGATATTTTTTGCTTTAGCTGA
A
>NM_001178038-chr1-162937225-1+16800
CTGTGTCATCTTCGCCACAGGCTATGGTTATGCCTACCCCTTCCTGGATGACTCCATCATCAAAAGCAGAAATAATGAGGTCACTTTGTACAAAGGCATC
TTCCCTCCTCAACTAGAGAAACCAACCATGGCAGTGATTGGCCTGGTCCAGTCCCTGGGTGCTGCCATTCCTACAGCTGACCTCCAGGCACGCTGGGCTG
C
>NM_001178038-chr1-162937225-1+15200
TGTCCTGCGTGCTTCCAAAGGCCGTCAGGAGGCGGGGAATATGTAAAGCAATGGTGCTCACTAAAACTGATGTGACCTGTAAAATTAGGACGATCCAATT
ATTTACTTCTTTTGCAGATAGTGCTCAATACACCCTAATTATGGAAGCATTGTAGATAGAAAAATCAGTACAGTTGAATATTTGGTGGATAAGAAATGTT
T
>NM_001178038-chr1-162937225-1-7800
CAGCTCCTCGATGGAGGGATAAATGCCCATTTTCCACCCAGAAAGCTGGGAATGGATATTGTTAATGACTTGGTGACTTTAGCTATCTGTAGAGCAAGAC
CTCACCCAAATCCCCCAGAGTCTTTATCCTAGACTCTCCCTCCCTAGACATTTATCATTAGCTCTCAGTCAATAGAACCCATCCTTAGGGAAGATGTTAC
A
>NM_001178038-chr1-162937225-1-16000
GATTACCCTGTGCTCCCACTGCTCTGTCTACCACACAAAGGTACACAAGGAGATCAGCCAGTACCAGTGACTCACACTCTCCAACTGTGAAGTGCCTCAG
GCCTTTCACCACAGCAACAAAAATCTAAGACAATTATTTTTCAGGAATCATGAGGCCAACAGATCAGGAAATGACTGTCATTCAAAGGTCAGAGGAAATG
A
>NM_008030-chr1-162984528-1+0
TGCTACAGGATGGAGGATTATCCCTTTAAGATAAGCTCCTCCCTGTTCCAATGACTCTCCTGCACACACAAACATATAAGGTGCACAACATTTTCCTTTT
CAGAGTCCCCAGAAGACTAGGGGTTTAAACACAGAGAAGAAAGGAAGACAAAGAAAAGGTAAAATAAAAAATCTATTGTGAAGGGCTGAGGGAGGGAAAG
T
>NM_008030-chr1-162984528-1-39600
AATCAAAGTGGGTGGGCACTGCTGCTGTCTTGTCCTAACATCCTGATTGAAAATATCTCTCAGTACCATCCTCAGTGCTTCATTTTTCCAAGTCACAACT
CCTCCTGCTTTCCACCAGAGACAACCAGGCAAGACCCTACCCCAAGCCCTTGCCAACCAAGTCCCCTTTAAGCACACCCAGTAGTCTTAAACTGCACCCC
A
>NM_001313738-chr1-163403669-1+23600
TGCCCAGATTTTTTTTTGGGGGGGGGGGGAGTAAAGAGTAACAGGAAATCACGGGGAAAACACATTGGTTAATACATCAAAATATTAGCCTGCTATGCTG
CCATTTCTCTTCTCTTTCCCATTCTCTGCTAAACAGAGACAAACCTGCATTCCTTGCTTGCATTGTGTAGTAGATAGGTTTCCTTGGAAGTGACCAATAG
G
>NM_001313738-chr1-163403669-1+200
GGCGGGCTTCTCTGAGGAAGAGCTGAGGAGACTAAAGCAGAATAAAGGTAAGGTGTACTTGCGCGCGGGTGTGGAGTCTCGAGTCTGAAGGACAGGAGGC
CGTCTTAGTGGGCGAGGGGGCGTGGGGGCTGGAACTCCAAGTTGGGGGACAGGGGTGGTGGGATTCCCTAGGTGTCTTTGCTGCAGAGGCCAGAGGGACG
G
>NM_001357049-chr1-163994796-1+200
GCGAGCGGGGTCGTGCTGGAGGAACTCAGCAGCTGGTCGGAGGAGATGTGCCGTCGGGAGCTGCCTTCGGTGCTGCCCCGGCTCCTCATATCCTTGGAGG
GCGCTGAGCGGGGGGTGTGTCGCGAGCCTGCTCCGCCCTGACGCGGGCAGCCTGGGATTCGAACTCTGTTTTGTTTTGCGAGGTGATGGTTAAGGGAACG
A
>NM_001276455-chr1-164249046-0+200
CGTCGCGCACGCTTACAGGTGCCCGCGCGGGCTCGCGGCTCGGGCGCCCTCCCGTTGGCCGAGAAGGAGGAGGGGGCCGTGTCGGCGTCCAGCCCCTCGC
GCCCAGGATGGACGTGCCAGCCAGGGTGTCCAGACGAGCGGCGGCGGCGGCGGCCAGGATGCTTCTGCGTACTGCCCGCGTCCCTCGCGAGTGCTGGTTC
C
>NM_001276455-chr1-164249046-0+7600
CACAGAGCAAGATCCTTGGTGTAGGGAAAGGGTTTTATTATGCCGAGGGGATAGGAAAGGCTACTCCAGGAGTTACCTGAACTTACTGTGGCCAGTATTT
CTCCGGGGATAAGGGAGTGTTGGTGGGCTGTTTTGTAGGAATACATTCTTATGGCTTGTCGGGTCTGTTGATCACTAACGAGCTTTCACTCTTCCTACCA
G
>NM_025505-chr1-164307484-1+0
CCGCCCATTCACTCAAAGATCCACCCTTTGCCTCATCGCCTGGGGCAACGCGACGCCACCTTCTCCGTTCCAACGCGTTCACTTCCGTCTGGCTGGTAGT
GACCCGGAAGTTTAAGCGTCCATACCGCTTGCATTATCTATTGGTACTTTTTTTTTAAGTAGATATCTTCCAGTTTTCGCTTTCCGAGCCGATACATAGT
A
>NM_138314-chr1-164307672-0+21600
GGCAGAGAGGGAGGCAGAGAGGCAGAAAGAGGCAGAGAGGCAGAGGCAGAGAGACAGAGGCAGAGAGGCAGAGGCAGAGAGACAGAGGCAGAGAGGCAGA
GGCAGGTGGATCTCTAAATTTGAGGTCAGCCTGGTCTACAAAGGAAGTTCCAGGACAGCCAGGGCTACACAGAGAAACCCTGAGAGGCCTTGCCTGAAAA
C
>NM_138314-chr1-164307672-0+28400
CATGTTATGGCTTTCTCTGCTCAAGCTGTTTTCTTCTGCTGTCTCCTGGACTCCCTCGCCCCCTTGTCACATGGTAAATTCACACTTCCGCTCTCTCCTT
CCCTCTCCTCTGGCAGGGAGGAAGTCCATCCCTATTCTCTCTTCCTGCTCAGTCATTGGCTAATCAGCTTCTTTATTGACCAATCAGGGAAAAATTGGAG
A
>NM_009721-chr1-164458355-1+19600
CCTCTCACTGTTGGCCTTCCTGCGAGGCTGAGCCAGCTTAGAGAATCACTTACTTGGTCTCTGCCTCAGTGTCTCCATTTGCAGAGCCCCCTTTCGTGAA
TGCTTCTTGGCTGCTTTCGGCCAGAACCGACCTTTATCCTGTGGTGTCACCAATCCACGCCACCCACTGCTTGATAGGCTTAGCTTCTGAGAGGTTTGAG
G
>NM_009721-chr1-164458355-1+9600
GTTGACCAGACTCCAGAGAGGCTTGGACAATGAAGGGCATCTGATGGTGTATTATTGCCCAATAGCTTCTGACCAGGAAAGTACCCCACATCATTGGGGA
TAGGCCCCTAGAGTACTATCTATACTAAGGTGTCAGATTTCAGGGTGTTAGTTACTTAGCCAATGCTGGGTTTTGGCATTTGACAAGTCAAGTATACACT
T
>NM_009721-chr1-164458355-1+0
CGCCTTCTCGGCGCTGGCGATTGGCTTGCCGTGCCGCCGGTAGGCGGAGCTACGGATGGTGGAGGCGCGGTATATAGTAAAGGTAGGGCGTGCGCCCTCA
GCCAATTTCTCGGCTCCTGGCCTGCGCGCCCGTGTGCCGAGCCCGCGCTCCACTCCGCTCGCCCTTCCCGGTGACTTTCCCTCCTTGTCCCTGGTCCATC
T
>NR_151593-chr1-164503307-0+200
GCATCGATTCTTTTCCAGAGGAAAGCGCTTCCGGGTCTGACCCTAGAGCCTGATCCTTAGTCATCCCTGGAGAGAGGAGTCAGAGGAGGACGGGATTTCC
CAACTAAATAGTACTCTGTTCATTGCGGAAGAATCCAAGTAGGTTTGCATTTGTCTTCTGGGTGGAGGGCCCTGCAGCTGCGGAAGGCAGTGTGGGGACT
T
>NR_040303-chr1-164863121-0-30200
GTTCTATTAGACACAGTGAGAAATTCTCTTACTCCATATGAGACGGTAAGGAAAGTTACAATAGTATAACCTTACGGTCCTTTCCCATGGGGCCATTCTC
TGTGGTCATTGTAGTTACCCTGAGGTCATAGGCAGCTTTGCCCACACTGGCCTCAATGAAATCAGAGCAGGTCTTTCCTATGGCTCTGGAAATATGTAAC
A
>NR_040303-chr1-164863121-0-12600
CTGCAGACAACCATGGGTGCTATGAGTTCATGCAACTATTGTACCCGTGGGCAAATCTTTCCAAACTAATCATTACTGTAGCTCACAGGATTCACAGCTG
GGTAAGGCTGCTGCTGCTGCCCCTCTCTTAGCAATTCAATAACACATTCACATTTACTATGAAAGCTCAATATCAGACTTTTCTATCATGCCTCTACCTA
T
>NR_040303-chr1-164863121-0+17000
GAGCCTGGAAACGGAGATGGGGCTCACACATGGGGTGCCCTCATAGAACAGCTACACTAAAGACTGAGGTGGCTCACACAGCAACTTCCCTCCAGTTAAC
AGCACATGGAAAGAAAGAAACCACTCACTCAGAGACTTATCTGTGAAATGGGAATTATGTCCTGACTCTCCCATGTGGATTATTTTTAAGCCCCAGTGGG
T
>NR_040303-chr1-164863121-0+28400
TTAAGTTGCTGGGTTTGTTTCCTGGACCATCATTCTTGCTCGCTCCTCTACCTACTCTGTTAGCTGCTCTTTCCCAGTCTTTATTGATTCCTATTTATAT
CATCATCATCTAAATGTAGACAAGGCCAGGACTTGTCTGGGTCTTCAGTGTGTAAGCTTACTCCCTTCATGGTCTTCTTTTCTCGTGGATTTAAACACTA
C
>NM_008510-chr1-164935510-1+13600
CAGGATGATGCCCTCCAGGTCCATCCATTTGCCTAGGAATTTCATGAATTCATTCTTTTTAATAGCTGAGTAGTACTCCATTGTGTAGATGTACCACATT
TTCTGTATCCATTCCTCTGTTGAGGGGCATCTGGGTTCTTTCCAGCTTCTGGCTATTATAAATAAGGCTGCTATGAAGATAGTGGAGCATGTGTCCTTCT
T
>NR_040480-chr1-165091930-1-23400
AAGCTGCACCGTGACCCACACAGAACGCAGTGTGTGCTCCTGCTATAAGTGCTTTGAGAGGAAAGGAAAGGACACTGGACTCCAGACCTAAGGGAATGCG
CTAGAGAGATGGGCACACGTGAGGACAGACCTCTGAAATCGCAGGTATAACGGACAAAGGCTTCGGGAATCTCGTTTGGATTCAGATATTCATCCTGCAT
A
>NM_032005-chr1-165160773-1-2400
AGTCACTTGAAGTTGCAATGTAGTTTCTTTTTATGGAAAAAAAAAGTAATCTTAAATTTCAGAAGGAAACACAATAACTGGATAGCCGAACAACCCAGAA
CAATAAAGCAAACAAAAACTGCCGGAGGTATCATCACTACGGATTTCAAGGGATAGTATATATATTAATTAAAATCCAGCATGGTATCAGCATAAAAATA
G
>NM_032005-chr1-165160773-1-16600
AGGGACTGGGCTTGAGCCCAGGTATCTTTTAAAGATGGTATAGCAAGGATGAAGAGCATAACAGTGTGAACATGGGCTTAGAAAATAAGCAGATCCAGAT
GTGGTCCAGTCCCATGCTGGTGATCCAGATGTGGTCCAGTCCCATGCTGGTGATCCAGATGTGGTCCAGTCCCATGCTGGTGGAGGCCTTGGAAGTTACC
T
>NM_145512-chr1-165194433-1+0
CGGGTTAGGTATCGCCTGGCCGACTTCACCCCGACTCTCTCGGCCCCGCCCCGGGTGACCCCAAGGAGCTCGTTCAGGGGGCGTGGCTGGCGCGGGGCAT
GCCGGGCGGGCAGGTGGGCAGGTGCCTGGGCGGGGCGCGCCGTGGTTGGCAGCGGGCGGAGGGGCGGCGGCTGCGCACCCCGAAGAGTGGTAGGCGGAGC
G
>NM_145513-chr1-165236958-1+7800
CCTTAAGGCCAATTAGAGAGCTGTTGGTTACCACCAAGATATATGTGCCACTGTCCTTACACTTAACTCTTCCATGTTGGTTGTAGTCCAGAGTTGTCAA
CCCAGTTTTCAAAAGGACCAGTGAACTGGACAGCCCACCCCCTACTTAGAGGTTGACAGCTTATAACTTAGTGCCAATCAGTTGGTACTATGTGACAAAG
C
>NM_145513-chr1-165236958-1+400
CCGGGCTGGGGGTCTGACGGTCTCGGTGCAGCCTCACGCGGTACTTGGGGCCGCAGGCTCGGTCCCTCTGACCGACCGTTGATTGACAACTTCAGTAAAT
GGTCCTGTTCCCTGCTCGCGGCGACCTCTGCTTGCTGGAACTGTAGCTTCTCAGGGTTGAACTGAGCGCGGCTGTTTTGGTGGACTTCACCTAAACCTCG
C
>NM_001310430-chr1-165302623-0+13600
CCTCTTCCTCCTCTTCTTCTTCCTCTTTCTCTTCTTCCTTCTCCTCCTCCCTCCCCCTTTCTCCCTTTTTTCCTCCTCTTCATTTATTTGCTTTCATTGT
ATGACTGAATATGAGTGGCTGGCCTGCATGTATGTGTGTGTATGCCGTATGCCTGCCTGGCACTGTCAGAGGCTAGATGAGGGCATCAGATCCCTTGGCA
C
>NM_028759-chr1-165460463-1+9200
GCCACCATGTGAGTGCTAGGAACTGAAACTAGGTTCTTTGAAAGAGCAGCAAGTGTTTATAACCACTGGATCATCTCTTTAGCCCTCATTCCTGATTTAA
AAAAAGATTGGCAGGGGTTAGATGTAGATCTGTGGGAGAGCACTTATCCATCATGTACAAGGCTCTGGGTTCAAGCCCCATTCCTGAAAAAAGAAAAGAA
A
>NM_028759-chr1-165460463-1+400
AGGACCCGTCCCGGCTGAGGAGCCGCTACCTGGGTGAGCGGGGGCCCCGGGGCGGCGGCGCTGAGGTCGCCGCCCAGAGGTGGGGGAGGGGGCGCCGCCG
GGGCTGTTGGCGACCGGACCGAGCCCCGACCGGGGCGCCCCGCAGGCTAGGTCTCAGGTGGGATGACGGCGATCCGCGCCCGCTCCTCCTAAGGTCGGGG
T
>NM_028759-chr1-165460463-1-200
GGTCATCACGCCCGGTTTTTTCCTTTGACTCGAGAGGCGTGAGCAAGACAACCTCAGCGGCTTCCGTCATGCCTCTCCAATCCATTAAGGAGTAGGCTAG
AGCGCCCTCAAGCTCCTCTCCTAGGGTGAGGGCAATCGTGACGCACAGCGGCTTCTGTTGCCCGTGTGCATCCTCTCGCGAGAAGGGCCGGGAGGGGGCG
T
>NM_027430-chr1-165461208-0+1000
TTTTATGTGGGCAGATATGAATACAGTTCTGTTCCACCGCTCACCAAGATGTGACCTTGGGCAAAATTCTATACCTCTGTCTTAATTCATATAAAATGTA
TTCAGTGTGAAAATCAAAAATAACATATGCTTGATTCTTTGAGGATGTTAGCTGTCACAAGTACTGGATAAGAATTCTTGTAGTTAAAATAATTCTTTAA
G
>NM_001038846-chr1-165708094-1-400
AAATGGAATCCAGGAAAAGAGGTATCAAAGCTAAGGCTACTGAACACAGGAAGGCCAGGTATTAGGTTAAGTAATACAGGAGAGGATGGGGGGAGGGGGA
GGGAGAAGGAGGAGGAACGGAGGCTGGGAAAATTGGTATGAAAAGAAGGAAATGGCAAAGAGAAAAAGGATGAAAAGGCAATTCTAATTTGAGGCACAAG
G
>NM_011804-chr1-165763758-0-1000
TGCCACAGACTAAGAGGAGCTGCCAAGGAGCTGAAGGGGTCTGCAACCCTATAGGTGGAACAACAACATGAACTAACCAGTACCCCCAGAGATCGTGTCT
CTAGCTGCATATGTAGCAGAAGATAGCCTAGTCGGCCATCATTGGGAAGAAAGGCCCCTTGGTCTTGCAAACTTTATATGCCCCAGTACAGGGGAACACC
A
>NR_103716-chr1-165788681-0+25800
ACCCCTGGCCAGGAGCTCAAGAGCCTCTTTTCTGCACACCAGCTACATCACATTTTACAAACCTCAAGGAAGGGGACCCAGACCTGGTTCTGTAGTAGTC
TGGTTTGTGTGCCTCGAGTCTCCGACACCCTCATTTTCTTGGTAAGCACAGAATGTAGGGAATAGCAGTGTTTTCTCTTACATCCCTGCAAAGATTTCCC
T
>NR_103716-chr1-165788681-0+37800
TTGTTTTGTTTTTGCTTTTTGAGATAGGCTCTTGCTAGGTAGCCCAGGCTAGCCTCCTGCCTCAGACTCCTGAGTGCTGGGATTACAGTCATATGCCACA
CATCTAGCAAAGTTTCTTTTTAAAAAGCATGCTACAGCCGGGCAGTGGTGGTGCACACCTTTAATCCCAGCACTTGGGAGGCAGAGGCAGCTGGATTTCT
G
>NM_198932-chr1-166002634-1-800
CACAGAGGCTGGGCCGGGCACGCGCGACAAGTGGAGGCGACTCTTTGCCTGGCTAATTAGAGCCGCCAGGACACGCCCCCAGGAGTCCGCCCGCCGGCCC
CGCCCCGAATCTGCGGCGTGGGCTGAGGCGCGGGGCGGGGATTAGCTCGGATTCAAATTTAAAGCGGGACGTCCGCGCGTGGCCCAGCAGGTGCCTCGTG
C
>NM_198932-chr1-166002634-1-24400
AAGAAATTAAGGACATACAGGGCTGTGCTTCTGCTCAGAACGTCAGGCTTAATCTTCTGATGTATCCGGTAGACTCCTATTTAACTGTCAAGGCCCAAGC
CCAGATTGCCACCTCTTTCGGAAGCCCCCATACACTGCATTACTTCCATATTAAAGTCAATCGTTGTTCCCTTTTGTTGGAACATATTTTGGTTGTTATA
G
>NM_001033344-chr1-166127898-1+17800
CAACCGTGTCCGTGAGAAGATGGATGACAGGAGCCTGTTCAACACCCCCTGTGTGCTGGACCTGCAGCGGGCGCTGACCCAGGACCGGCAAGAGGCCCCT
CGGAATGAGGTGGATGAGGTGTGGCCCAACGTCTTCATAGCTGAGAAGTGAGTGTGACCCCTGGAGGACGTGGCCCTCTGTCCTTCTGCTTGGTTAGTCC
C
>NM_001033344-chr1-166127898-1+7600
GCCACACCAATGTGTACATTTTAAGTATATGTAGTTTGTACATAAATGCTATCTCGATAAATTTATTTTTTTTAAGTCATGGGGACAGGGAAGAACCATT
GTAGGAGGCAAAATAGCACCATGGAAAGAACTTGAATCCTGTTGTTGGGTTGGGACCAAAACTGAGGTCAGGTCTACTCTTTGGCTCATTAGCCATGAGA
A
>NM_001033344-chr1-166127898-1+600
GTGTCACCTCATGGTATCCTTCTAAGGACAGTCGGCCTTCATCTTCTTGGTTTCCCTATGGCTCCTTTACCCACTCGGGTATTAGCACGCCCTCCCCTCC
CCATTCTCAGTCCACCAAGGTGACATTGGTGACACGTCCCCCTCCCCCTACAAAGCCTATGGAATCTAATTCCCTAAACAACCTCTTCCTGTCAGGCAGA
C
>NM_021610-chr1-166130460-0+6600
CTTTTGTCCAGACAAGATTTCAATGTGTAGCCCTCAGCTATCCTGGAACTCACTCTGTAGATCATGCTGTCCTCGAATTTAAGAGATCTGTCTGCCTCTG
CCTCTCAAGTGCTGGGATTAAAGGTATTTGCTATGCCTGCCGCGCCTCAAACCTTGATTCTTGATGAGAACAGTTTCAAAGAATTTTGGGCCTATCATAA
C
>NM_021610-chr1-166130460-0+28400
TTATGCATGTGAGTACACAGTTGTTCTCTTCAAAGACACCAGAAGAGGGCATCGGATCCCATTACGGATGGTCGTGAGCCACCATGTGGTTGCTGGGAAC
TGAACTCATCTCTGGCAGAGCAGTCATTGAGTGCTCTTAACCACGGAGCCATCCCTCCAGCCCGGATGGCCAAGTTAAAACACGTTTCTAAAACTGCCTT
T
>NM_175296-chr1-166238744-1+200
GCAATGCCTACTATTTCTTCGTACAGGAGAAGATTCCCGAACTGCGCCGGCGAGGCCTGCCGGTGGCCCGCGTGGCAGACGCCATCCCCTACTGCTCGGC
CGACTGGGCGGTGAGGCAGCGGGCAGTTGGGCAGCGGGGAGGGCGCGGTGGGAACCCAGCCTGGGGGGAGCCCGTGGAGGGGACACAGCCCAAGGGCAGG
A
>NM_030245-chr1-166379167-0-41800
CTTGTAGCTTGCTGTGTAAACCAGGCTGGTCTCAAGCTTGCAAAGATCTGCCCAGCTCTACCTTTCCTGGGTAATGATATGTACCACCATGCCTGGCTAG
TTCTCTCTTACTAATTTGACTTCCATTATAGAATCCTCAGCTCTGAGACTAGATTGGAAAGAAAAAGTGTTCTTCTATCTCATATGGCATTGAACCCCAG
C
>NM_030245-chr1-166379167-0+9800
CTTCACACTGTAAAACTGCAGAATTGCTTTTGATTGACAGGTTTTCCAGACAGGTTACCCACAGCGCCCTTGGTTCTGCTTGCCTCTCGTGTGAGAAACT
GTAGTGGCGCAGGCCACTTGTGTGTAAGGTCGTGCTGCATTTAAAGAGTGTCAGTGTGGACACCTAAATAGTTCCACCCACTATTTGAGTCATCCGGTCA
C
>NM_001164306-chr1-166497588-1+4800
TGAGCACTAGAAATACAACTCACACAGGGTCTGGGGAGATAACTCAGCATTTAAGAGAATTGACTGCTTTTCCAGAGGACCTGGGTTCAATTTTATCACC
CACATGGAAGCTCACAACTGTCTGTAATTCTAGCTCTAGGGAATATGACACTCTTTTCTGGCCTCCACGGCAATACATACATGTGATGCACAGACATACA
T
>NM_001164312-chr1-166647693-1+33200
AAGGGATCTGCAACCCTATAGGTGGAACAACATTATGAACTAACCAGTACCCCGGAGCTCTTGACTCTAGCTGCATATGTATCAAAAGATGGCCTAGTCG
GCCATCACTGGAAAGAGAGGCCCATTGGACACGCAAACTTTATATGCCCCAGTACAGGGGAACGCCAGGGCCAAAAAGGGGGAGTGGGTGGGTAGGGGAG
T
>NM_001164312-chr1-166647693-1-400
GCCACTATCAAATGCATGGCTTGAGGTTCTCTGGCAACACTGCGTGGTCTCAGGCTTGCTGTGGAACTCATCAACTGTCATGGCCATGGAAGCAAACTGT
TACAGTGAGTCCCTTCCTCTGCCTCTGCCTCTGTGCCTGGTGTGTGCTGACTCAGGCTGGAGACTTCTAAACCAGGAGGTAAGGAATAGAGCGTGTTGGA
A
>NM_030724-chr1-167285127-1+10000
CCTGGGCCAAGCGTGATCTCAGTTTGCAGCCAAGGTTGCTCCTTAGGCCCTGTGTTCCCACCTCTAACCTGCCAGGCACTGGGATTTAGGTAGATGTGCC
CAGCCACCGTGCCCAGCTGACTGCTTAGAAGAGAGAAGACTGGGAAACCCTATACCCAGAAAGGGACCCGTTCGCTTTGCTGTAGCATCTGTGAGTATTT
C
>NR_105765-chr1-167290125-0+6200
ACTGTCTGTGACTGTGCTGTGTGCTGTTAATGAGCGTGCTGCAGTTCTCCACTGGGGTCTTGGGGTGGACCAGCTTGTTACTGGATGCGTTGTAGACAGC
ATCAGTGGTCCTTGTTTTGTTAGTACAGCACTCAGTACATCCAACCTCAGGGCGTGGTGCTTCTAAGGGCCGCCTCTGCTGAGTGTATTTGACAGGGGCC
A
>NM_001039483-chr1-167308670-0+10400
TTACAAGTAACAAGGAGAGGAGGAATTGGAGACAGAAGGTGAGTTAGATAACAAGGAGCTTTTTGCAAAAGAGAACTTTTTCTTTGTTTGTTGTTTGTTT
TTGAGACAGAGACTCACTGTGTAGCCCTGGCTGCACATCTCACCTCATCCTGTCAGATCAGCCTGCCACCATACCCAGCTCTACGGAAAAGTTTTTAAGA
A
>NM_019993-chr1-167349991-0+20000
CAAGGAAGTGGGTTTTCTCCTATTAACATGGATTAAGGGAATCACACTCCGGTGGTCAGGCTTGGTGGTAAATTCTACAGGATGAGCCATCTCTCTGGCT
TAAGACTGGTCATCGTGATCAGGATTGGATAGCATCTTAAGAATGTAAAGGGGAAGTTATCCAAATTCTGGGTTACACCAGCAGATGGCGCCCAAGCTTT
C
>NM_025569-chr1-167393797-1+14200
CCCATGATACTTCTTGCTTTCGACTCTGGGTGCAGCCCATGAGCTCTGGGTGTTCCTCTGCTGGTAGGGGTGCTGGAATCCTGCCCTTTTGTTTTTTAAG
GATCACTAGAAACGTTCTGCAGCAGGGCAACACCCTGAGCTGGCTGTTGGGGAGATGAAAGCTAGACACCCATCAGAGACACCAGTATATACTGGTGAAA
T
>NM_025569-chr1-167393797-1+1000
TAGAGGAAAAGCAGAGACAGATGGTCGGATGGGTAGGAAAGCAACGCTGCGCTGCGGGTTGGGACTTGAATCCCTTAACTAGGGAAAGGAGGTGCCCCAG
AGAGCAACCAGCTCTCTGCTCTGTTGCCTGTACTGGTGGCTTAGGTGTGGCCTTGCAGGGTCTGCTGCAGATTTTAAGGTAGTAGCAGAAACCAGGGCTT
C
>NM_025569-chr1-167393797-1-34200
ACATATACAGTAAACAAGTTGTACTTGCCTGCCTTGGCTGAATCATGGGTTTCAAAAAGGCTGCTTGCAACCAGAAGGTCCAGGGTGGGTTGTAAACTCA
GAAACTTGAGCATAGAGAGGTCTGTGAAAGGCACAGAGAGACATGATCCCTGCCAGGGGCACACATTCCTGCTGGAGAAGTAGGGAATACACAGGAAGAA
T
>NM_001013382-chr1-167466780-1+13000
TGTTAAATAAGATGAATCAACGTGAGGAGTTTGGCACCACAGACCTCAGTGCTGAACAATGCTTGTCACCACTGTCGCTTCAATTGGGTGCAGACCCAGG
TTTCCTGGGGGCGACCCTGAGTGCTGGTAGCATACAGAGCAGGGGATGTTCACAGACAGAAGCAGGCTAAGTATGCATTGCACAAGGAGTGTGAAGTGCC
A
>NM_001159731-chr1-167618265-0+20000
TCTAAAAACCCAAGTCCTGCCCTTAGCGACTCATTTCACCTAGTGAGGCTCCAGCTCCCAAAGTATCCGCAACCTTTCCAAACAGCGCCACCAGCTGGGG
ACCAGCGTAAATACACGCGCATACAGAGCCTCCATGCTCTTATGGGGGATACTCCACGCTCTAACTGCGGTAAGGAGGAGGTGAGAGTGAAGGAGAGACT
A
>NM_001291508-chr1-168432169-1+13400
ATTCTGCAGGCTATGAGGTCCTACATAACCCACTGTCAAGCATAGACACACACACTTGGAGGCAGGCGGAGCTGTTTATGAGAGAATTCTCTCTCGTTAA
GATGGCAGTTCTAATTTAGCCTGGGAATCCCTGTATCTTTTCTAGGCGGTCACATAAAGTTGGTTATGGTGGTGCTACGGCTACTTCTATCAATCAAGCT
G
>NM_001291508-chr1-168432169-1+1600
TAAGAAAATACCTTGCCATCACTCCATTCTGTTTTTAGAAAAAGGAAATGGGAAGAAAGGAAAGACAATTTTGCTTTTGAGGGCTGTTTGTTAGTTTTAA
GAGACTCCGATTTTTAGTTTAACTTTATTGTCTCTTATTTGACTTGCTGTTCTCACAGGACAGAGGCGCCTATGTGTGGTCCTTTATAAAGGGGTGGGAA
C
>NM_023284-chr1-169531464-1+400
TTAACTTTATTTGTAATTCAATTTTTTTACACTTCATATTCCATTCCCCGCCCCTCCCCATCCACCCTCCGACTGATCCACATCCCAAACTCCTCCCCTC
CCCACCCTGTCTCCACATGGATGCCCCCACCCCACCTGATCTCTAAACTCCCTGGGGCCTCCACTCTCTTGAGGGTTAGGTGTATCATCTCTGAATGAAC
A
>NM_001313705-chr1-169655501-0+2400
AGATAGTTTGGCCAGTGTTAATATAACCTGTACCAGCACTCAGGCAACATATGTTTTTGTTGTGTGTCCACTGTGAGGACATCCCATCACTGACTCTCAA
GGTCCTTCCTCTGTTGGAGTCTACCACCTCCCATCAGCACCTCCTGCAGAGCAAGCATTTTGTGTGGATCTTTGGGGAGGCATTTAAGATACAAACCACA
G
>NM_001313705-chr1-169655501-0+31400
CCTCCACACTCTCCATACAAGGTCAAAAATTGCTATCACTCGTTAGAGCCAGCTCAGAGATTATAATGTCTGAGCACCATATGACCTATGGGTACCATAC
CCACAGAATGCTTATGGCAGCCAGTCATCAAATGAGCTTAATCAGAGTCCTGCATAGTGGGTAGGACCTGGGTATGCCGAGAAGTATGTTGAGGCTCTGC
T
>NM_009062-chr1-169747642-1+16800
CTGATTCCTTGCTCAATACACAAAAAATCCTGGAGGTTGAATCATGGAACATTCCAGAGACACCCTTCAGGAACACCAGCGGCCAGCATGCTTACAGCCA
GCTTGCTTGCAACCAGCAGGACTAGCACAGTGGAGAGTGTTAGACGGGACTTTGCTTTTATTAACCAACCGTGTGATTTGTCTGTTAGGGTCAAAGGTCA
T
>NM_001347138-chr1-169929919-0+16600
CCAGGTTTGGAATGGGGAAGGCTCCTGCTGTTCTCATATTTGAGGTATCTGTGGTTGAAGCTTCCGCAACCCGTCCTCCTTAACCCTGGGCCATTATGGG
TCCCACAGAAATCTGGATGTGGAGTGGGCCAAGCCCTGAGTTCTGTGTTTGGGACAGTTTGTATCTCTCACATGTCATGGGATAGAGCTGGGTGTGGACA
C
>NR_040438-chr1-169969409-0+36000
AGAAGAAGGGTAGGGAAGAGAGGGAGCAACTGTGAAACAAGAGACACTCACCAGCTCACAGTAGGCAGCTGCCCTGCGCCTGAGGAGAGAGTGAAAACCC
AGCATCTAGTCCAGAGGGACTTGGGGGACCTCCCCATGGTGTCTGTCTGTCCTAACCATTTCCATTTGTGGTTCGTTTCCTGTCTCTGAAGCACCACACA
G
>NM_022563-chr1-170088944-1-35000
AAGGAGGCGGTGTTCTGGTGGTAACTCTGGGCAACGGGATGGACTGACCTGCAAAGAGGAAGATGGTATGAAATCCTTGAATTGAGATTCTGTAGAGGAC
AACATGATTTTTTATACTTATTTAGAAGCTCCCCAACCCAAGTGACAATCACAGATACTATCCCTGCATGCATCCCAGTGCCCCGTGGACATAGATGAGG
A
>NM_001305046-chr1-170174964-1+400
TCGGAGCTCCGGAGAGGCGTGGGCTGTGTCGCGGCGGGGCGGGGATGCGCGCGCGGAGGGTCTTGGGGGAGACCTGAGGGAGGAGGCTTGGGTGATGATG
GAGTTCCCGGCGCTTGTCAGCGCTGTTTTTGAGTTGGGGGAAGAGGAGCCAGGAGGGTTTCAGGCTAGGGCCCGGGCATAGTTGTGCCACTTCTGGGGTT
C
>NM_001305046-chr1-170174964-1+0
GACAGGATCCTTGGCCATCCTATTGGGCAAGAGTCTGAGTGACGTAAAGAGGCTCCTCCTTCCTGTCGCCGGTGCCCGCCCCTTTGGCTGTTCTCGGTCG
CTGACGTGTCGGGCCGGCAGGCTTCCGCTCCGCCCCTGGGCCGCAGCCACTCACCGCGGCGGGAGGGGCCGGGTGGCCGGGGCCCGCGCTCCCCTCGGCC
G
>NM_010633-chr1-170215393-1+16600
TTTTTCCAGATGTGATTCTTTCTGCTATAATGGGAAATTGAAATGGATCAGATAAAAGTTAGATGCACAGTGACGGGAAAAGAGAAGAGTGCAGAGAAGG
CAGCTCATCACAGACCCTCCTCCCCCATCTGCCCTGCTGCCCTGCCACCTTCCTCCTTTCCCCGTCGCCTCTGTCTGCAGCCTGAGGGCAGTGTCCCGAG
T
>NR_151590-chr1-170255739-1-600
TATAGGTGGAACAACATTATGAACTAACCAGTACCCCGGAGCTCTTGACTCTAGCTGCATATGTATCAAAAGATGGCCTAGTCGGCCATCACTGAAAAAA
GAGGCCCATTGGACATGCAAACTTTATATGCCCCGGTACAGGGGAACGCCAGGGCCAAAAAGGGGGAGTGGGTGGGTAGGGGAGTGGGGGTGGGTGGGTA
T
>NM_012009-chr1-170277324-0+7400
TGTCCTTTGCTTTCCCCAGAGAACACTGATAAGGAGTATGTGGACGTCTTGCCTTGAAGACAAGGACATTGGACAAAGCAAGCTAGAGGAGAGATGGCTC
TGCTCTCAGCTGCCACATCTGCAAGTGTGAATCTAAAATGCCAATTTCTAGTGAGCCACTGAGATCCTCTGATTGGGATAGCAAGATCTGTTCTGCAACC
T
>NM_177068-chr1-170644532-0-1000
GTCCCCTGTTTAGATGAGGGGTTTATTTTTGATTGTACAGATTAATTAGGGCAGCCAAAGGGAGGGGCCCTTAATAGCCTCAGGGGGCAGGAGTCGGCCA
AAAGGGGGACTAGATCTTGGTGGCTGGCTTTAGGAATGTAATGGAACGGTTTTTAACAAGGAAGATGGGCTAGGAGAAGGCAAGGCCTGCCAGAGCCATG
C
>NM_010187-chr1-170976071-1+13400
TCTGGAGTAGGTCATTCCCCAAAGTGCGGAAGGAATAAGTGGGTGGATGAGTGGTTTAGATGGCCTCTGAACCCTTATATAGTTCCGAGATTTGAAAGCC
TGGTGCAGGAGGAAGAATGTAGGAGTGGGAGTTGTCTCACTGTAGTTAAAGACAAAGCATAAAGGCTAGTGGAGTTCTCTAGAGGCTTCCATGACAGCAG
A
>NM_001077189-chr1-170976071-1-2800
ACAAAGCATAGAAACCTCTCACAGAGGAAGCTGTGGTGTGCCACAGTGTGTCTGTCCCACAATATACCTCTTTGTCCACACATCTTCACTTGCAAATGTT
CACTGCAGTGAGTCATTGGTCTGGTCTGAGGTCTCTGGCTTCTGTGACACCATCAGTACTGGATCCTTACCGCGACTCCGCCTTGTTATCCTGTTGTTGC
C
>NM_144559-chr1-171018926-0-1000
CTGTGTTCCAGAGCGAGCGGCTTCCCCTGCTACCTGATCCTGCTACCAGGGTGTCCTGCTGTGTCACAGGTCTGACACACAGAGCCGAGTGACTGTGAAA
TGGAGCCTCTGACCTGCTTTGAAGCTCAGCAGAGAAAGGAAATCCTCTAAGGATGGTGTCAAAATGATGGTGACATCAAATAGGAGTTCCTCTATTTCCT
T
>NM_144559-chr1-171018926-0+200
GGGACTCAGTCTAGATGAAGGTACAAACTTATGGTGACCTTCGTTCAGCAGAGACCTCCCAAGTTTCAGGTCAGGCATAGAACCCCCACTATGGGCCTGG
ATTTAACTCCTAAGACAGACTGTTAGAGATAAGCCCTGATTTGTGCTTCGTGAGGAGGGGACTGTGAGTTCATCGGTTTGGGTCCCCATTTCCCTAAGTG
T
>NM_001356511-chr1-171059394-1+10600
TTGCTTATATTGGCAGGGAAAGGGAAAATTCTTCAAGCAGCAGGGATAGGGAAAAGCGTCTGCAAACAGCTTTGGTGCACATTAGCCACGCTAAAAACTA
TATTTCTTCACAGCCCCTCCTGAGGAAGCAGAATTAGTATCAAAATACAAACAGCACCAGGGCTATCCACAACACTGATACTGCCGCTACTGATTCAGTT
T
>NR_106103-chr1-171064652-1-13800
ATACGGTGCTGGTGGTGGTCTTGGTGGTGTTGGTGGTGGTGGCACGGAGAGAGGGACGGTTGCAGGGTCGGAAGGGGTTCCAGTGGGCAATTGTTATTGC
GGAGCAGATGTCCGCTGCAGAGCCACAAGCTCATGGTGTGGTTCCCGCGCCTCGACTTCACAGGGACCGCCATTGTGGGCGAGGCGAGCCACGATTTCCC
A
>NM_025321-chr1-171150603-1+2000
GCCCCGCTTGGTGGCACGTGCCTTTTCTCTCTGAACTATCCCACTGGCTCCTAGCTGTAACATCTTAAACAACATTCCCAGTGTAGAGAGTCTTTTCAGA
GTTTCTGGTTTCACATGAAAGGCAAGGATAGATAACTACTTTCATATTTCCAACAAGGTTGTCGACTCTGTACAGCTTGTTTCTGTAGGGGCCTTGTGCA
A
>NM_025321-chr1-171150603-1+600
GGTCAATAATAGCATCCACAGTGGGTCTCTTAATGTTGCCCAGGAAATCCACTTTGTTTTGTTTTAATTTTGGTTTTAGCGGGACAATTGGGTGGGTGGG
TGTCACCACCTTTCTCTAAAGTGTCCATTTTCTGTCCAGAGAAATAGCTTAGATTTCCCCTTGTTCTGAATTCTTCACTCATTAGCTATCATCCACAGAG
C
>NM_001315499-chr1-171155518-0-1000
ACACGAGATTAACTTCACCCTCTTCAGTCGATCATCTGAGACCTTCACACTTCCTGTTCAGACTTCTTTCCTAGTGAACCCTTTCAAGAGCCCCCACACC
AAATCAAACATGGATGGCACAAACATGGATGCTCTAAATCTACACAGAGCTTCACAAATGTCACACGTGCACACACTTTCACCTCAGCTCTTACCTTTGC
T
>NM_025557-chr1-171196268-1+6200
AGCCTGATTTGTCTCCTTCCTTTCTTCCTGCATCGCTAGCCTAGGCTGACGTAGAACTCACTGGCTCAGATTAACCTCTGAGATGTTCATGGCTCGGCCT
CCTGACTACTCTGCTGTTACAGGGCTGAGTTGTTACCAAGGGCGGGCGGGCGAGCGAGCTACCTCATACCACAGGGCTGAGCTTTCTTCATCAACCCTGA
A
>NM_001305585-chr1-171221564-0-1000
TAGTTTCTTACCATCTGGTCATTCCCACCCTAGCCTAGCCAAAAAGGTCCCCCCACCCCCAGAACTCCGTCCCAGTTCCCCACCTGATTCCCCAATCAGA
TCCGGATTTCCCAGGGTCAGAGTGGCTGTGTAGTCATCTCCCCGATACTCGCCATCAAACTGCCATGTCAGGAACTTGGCCTGCTGTGTCTGGGTGGGGA
G
>NM_010185-chr1-171234349-1-5000
GCAGCAGTGGACTCCTTGGTCTGTTAGATGTGACCTTGATGCCCTGTTTCCCCAGGCCCTTCCATACTTTGACCGGTTGGACTATGTGTCCATGATGTGT
AATGAACAGGCCTATTCGATAGCTGTGGAGAAGTTGCTAAACATCCAACCTCCTCCTCGGGCACAGTGGATCCGAGGTATGTTTATTTCTGCTGTCCACT
G
>NM_013919-chr1-171287961-1+200
CAGCCCGGCCTGTGGGGAGGCTGTTTGGGGATAAGAGGGGGTGGCCCTGAGCTGGAGCTGGACCCCGGCTGGCCTCCCCCGCCGCCTCACCGGGGGACAG
GTATGGGCCGGGACGTTATGGCGGGGTGGGGTGGGAGAGCCGAGGGAGGATGGATCCAGACCCCAGAGGACGTTCACCACAAAGGGGGATGCTCGCGGTG
C
>NM_025388-chr1-171294982-1+3400
CAGCTGCTCATGATTTGCCTCAAGCTGTAACAGAGGCATGGTTACGCCAGCTGCAGATAATTTCTGGAATTTGGGACATTTGAAATTCTGGGAACTTTTC
AGAGGGTACATAAATGTGAGTGCCCCTGAGAGATGGGGGTCAGGGGTGGTTATTGTTGTTAGTTGTTAAAGGAGGATGGTTGCGGTTTGTTAGTAGCCAT
G
>NM_025388-chr1-171294982-1+1400
TAAGAATATGTTTTTGTTTTAATCCCAGGTGTGGGGATGTGGCACAGGTTCAAAGCAGCTGACTATGATTTGCCTTGTTCTCGAGCAGAGGCCTGGTTTT
GCCAGCTGCAGATGGTTTCTGGGATTGCATGACAATTGGAATTCTGGGAAATGTTCAGAAAGTATATAAATACTAGAGCTCTGCCAGCATTTGCAGGTTG
T
>NM_011615-chr1-171329145-0+0
TGCCAGCCCCTCTCTCCCGAGGGCCTTCGAGCCCGATACCAGCCAGCTCGGGCGCCACCAAGGCTTCCACCTTCAAATACGTTCTCTCTCCGCTTCTTAG
AACCTCCCCGCCGCCGCCGTTAGGAGAACCCTGCGTTGCCAGCTTGCCCCTAAGCAAGATGGCTGCCAGTCTCCAGCCTCTCTTGCCGACGTGAAGCTAC
C
>NM_001357552-chr1-171329569-0+400
TGGGGAAGGGGTAGGAGCCGGAGGGAGAGGTTGAGGGTGTGGAGGGGACGGGGGCTGGTGGCATGTGGCTGCAGGGAGGGCTGGACTCCCGTGAGCGCCG
TGGTGAGGACGTGGGAGGTGGCGGGGGTTGGGGGGGGGGGTTGGATTGGACTTGAGACGTGTGCCGGAGGGAGGTTTTTCAAAGTGTTCAAATTGGAAGC
G
>NM_012049-chr1-171345645-1+0
CGCTCTTGCCCACACGACCGCTGCTGTCCGCCATCTTCCCCACCTGCAAGCTTTCCGGCCTGCGCACTCTCACTGCGTCACATCCGGCCGGGGGGTTACC
GCCCACTTGCTCCTGCGCTCCTGGCTCCTGGCAGCTCTTGAGATCCGACCCCGTGAATGGTTTTGGCTGTGTCTTCATGTAGGACCTACTCCCAAACCCT
G
>NM_001005508-chr1-171388960-0-600
CTGTTTTTAAATAAACAGATAAAACCTTTTTTTGTCTGATTCCTGTCTTGCCCCTTGAACTGGGTAAGTCACAAGTGCTATGGACTGAGTCTCTATGTGA
TTCCCTCCCAGGGAAAGGGCCCAGATACAGCTAAGAAAGGAGCAAGTGGCTTTCAAAAGACATTGTAACCATTTCTGAGAGCCCTCAGGTAGGGCCGTGT
G
>NM_001005508-chr1-171388960-0+200
TAGCTTCCTCTTCCATATCTACTTCCGTGTGGCCCCAGGGGCCCCCCAGAGGCAAGCGCTGCTGTCCCTTGCCCAGGCCACCCTCCACCTCCAGTTTGGA
GCCCTGCCCCCCCTGGGGCTGGGCCAAGCCCAACTACTGACTGGGATTCCATGGGGGACTGGTAGGTCAAAGGTCTTGGGGGACAGAGATCCCGGGGGGC
C
>NM_001005508-chr1-171388960-0+400
CCTGGTCATGAAGTCTCGGCAGAAAGGAAAGAAGAAGGGCAGCTCTAAGGAACGGGTGTTTGGGTGTGACCTACGTGAGCATCTACAGCACTCGGGCCAG
GAAGGTAAGGAGGTCAATTGGAACGGGGCAGCTGGGTGGCTGGATTGCCATGCAGACGCCAACCTTGTCTTCTCCGTTGGGCAGAATGAGCTCTTAGGGA
A
>NR_151523-chr1-171437322-1+3200
CCGCCCCCTCTTTCCCTCTGTCTCTATCTATCTGTCTCACTCTCTGTGTTTCTCCCCTTGCCCTGTGTGTGTGTGTGTGTTATATGAATGCTTGTATGTT
GCAGGTATGCATGCCCACTAATGTACAGAGGCAGAGGAAGATGTCAGGTGTCCTGCTCTGCCACTCTTGACCTTTTTGCCTTGAATCAGGGTCTCTCACT
G
>NM_172647-chr1-171437561-0+0
CATCGGAGCTCCCTCTCTTTTCACCAATCGGAACGCGGGGAAGCCGGGCGCCGCCCACCGGGCGTGGAGAGAAAGGCGGGCCGGGCTTAACCTGGCTGCT
AGAGTCCAGCCCAGGGCAGTGGATCGCGAGGCTGTTCCCATTGGAGTTGCTGTGCCCGTCGCGTCGGGATTGTAACTGTAATGGGCACCGAGGGGAAAGC
C
>NM_172647-chr1-171437561-0+800
GATTAATGCCGAGGTTCGGCGTCTGAAGAAGAAATGAATTCTCTAAAATTTCTCAGATTCAGAATTCCTTTCTTGACTAGGTAGCAAAGAGTCGTTAATT
AAGGTTGTTGACGGAGTAAGGATTCCCTGGGGCAAGAGTAGGTCTATTGGTTGGCTGGATCTCCTTAGAGCCAGAACTCTGCCCTCCCCCTTGCCCGGAA
T
>NM_019484-chr1-171503478-0+200
CGGGGGAATCATTGAATTTGAGTACTTTCTGGTCTGCACCGCGAGGGCCGGGCCAGTCAGGCCCGGATCCGCGCCCGCCATGGCCGACAAGATGGACATG
TCTTTGGACGACATCATTAAGCTGAACCGTAACCAGCGCCGGGTGAATCGAGGCGGCGGGCCTAGGAGGAACCGGCCCGCCATCGCCCGCGGCGGCAGGA
A
>NM_019484-chr1-171503478-0+7200
ACCTCAAGGGGAAAGAGGTCCTAGTTTTTATAGGCCCTCAGGGGGGAAAGGAGAAGGGGGGCGAGTAGGGGAATTTCCAGATCTAAACAATGTCTATTCT
CAAGAAATGGGTATGGGAGGGGCACAAGGAAAGAGTCTGGTGCAGGTGTAGCAACTCAGGATTGGGCCGGCTGTGGTTGCTGGGGAGATTTTCTGACTCT
T
>NM_010584-chr1-171535294-1-600
TGTGCACGCATCAAACAATATGAAACTGAAATTTAAAAAGGAGCCAGGCAGTTGCAGTGCATGCCTTTAATCTCAGCACTTAGGAAGCAGAGGCAGTCAG
ATCTCTGTGAGTTCAAGGCCAGCCTGGTCTACAGAATGAGTTCCAGGACATCCAGGGCTACACAGAGAAACCCTGTCTTGGAAAAGTAGTCCTCCGTGCT
C
>NR_102726-chr1-171607334-1+0
ACACACGCCACAAACCGTGCACCACAAACCACGCATGCGCGTGCACTCACATACTTCAGGAAGTTGTGGTAAGTGCATCTCCTTTAATTTGAAATCTGGA
AGTACACCATCATGGCGGATCTAAAGAGATATTGGTGTGACTGGGCTCTAGGTCCACTCTCTGAAAATCCAAGAATGAGTCAGCAGCAGATATTTTCTCC
C
>NR_106151-chr1-171641900-1+14000
GAACATGAGCCTACGGAAGGCAAACCACATCCAAACCACAGAGAAGTTCTCTGGCTCAGCATAACCTAAATAGTTTAAGCTGGTGTACTAAGGTGTATCT
GTAAAGTCAGCCATACAGCAAGAGGGCCACTGAGTCCAAGAGTTCAAGACTAGCCTGAGAATCATAACAAGACCCTAACTCATGAAAAGAGAAGGAGGAT
G
>NR_106151-chr1-171641900-1+10400
CTAGGCATCTGTCCAAGGCACAGTTGTGAATGCTACTAAGCACTGTGTGCTAATTACTGTGTTTATTACTTTACTTTTATGAATAAATAAAATATTATTT
AAATAAAATCAGTACGTATTAAGGAAGGGTTCCCTGAAATTCTCTCAAAGGTGAGAGGTAAGGCGCAGAGCAGCATCTGAAGAGAACTATTTACAGTATG
G
>NR_106151-chr1-171641900-1-200
CCCCACTGTCTAAGTCTCCGCAGAGCAGAAGGCCCCTCCATGCTCCCAGACAATCACTGCTAAGCTAAGGACAATTGCTAACGAGCTGACCCGAAACCCC
TCCCCACACTACCCCTCCTCCCACCCTGGGCTTGTCCTTGGCCTGCAGGCCCCCTTCGTTCCTGACTACATGGCGACTGGTCAGCCTGAGCCTGCCTCGT
T
>NM_001347184-chr1-171648999-1+1800
GCTCCCCAGAAAGACTGAGATCTTGAAACCCTAACTGTAGCAAGAGGCATAGGGAAAATCTCGCCTTTAGCGTCTTGGTTCCTGGCCTCCCATGTCACCC
TAAGTCTCTAGATGCCAGTCTCCCTGTCAGAGCAATAGAATGGAACTGGACTAATTATTACCACCTGAAGATTCCTCCCCATTCTGAGATGTTCTGTTCT
T
>NM_001347184-chr1-171648999-1+200
TTACCTCTGTCCTCTGTCAGCTAACAGGTGAGTCTAACCATACCTTACCGGGTTCTCCTGATTTCCTCATCCTTTTAACTAATCACCGATACCTGGATGG
AGAAGATAAGAGACAGCTCTTGGAACTAAGTCTCTTCTGACCACTCAGGGAAGGAGTGACTGAGAGGTTCTGGGCTGGGTTTCAGGAGATCTGTGTTCTG
A
>NM_007649-chr1-171682055-0+4400
GAGGAAGGAGGAAGGTTTTGCTCTTTCCTTGCTAGCTCTCACTCTTGCTGGCAAGTCCATTCCTTCCCTGGGTTAGAGCTTACTGTTTCAGGATTTTGAT
GTCTACTGAAGACCAGCTGAGACATTCACCCTCATGCTGGATTCTTGGACTCTATTAGGAGACAGCCATTGTTGGATTAGCTGGGCCACCGCCTGTGAGC
T
>NM_013730-chr1-171767132-0-32800
TTTTGATAGCTGAACCTTGATGATCAGTCTTAGGAGGAAGAAGTGGCCAAATAAGGGAATAGATTTTTGGTGCCTAGCTTTAAGGATGTAATTTAATGCT
TTTTAGCAAGGCAGAGGGAATAGGGGAGAAGGGTAAGGCTAACAAGAGCCATGCCCACCATACTGGCGATGGCCAGAGTCCCTTCACATCATTCAGTCAA
G
>NM_013730-chr1-171767132-0+0
GAGCAATCCTGGAGGCTCAAGTAGAAAAAAAAAAAAAAACCCGGTTGAGACAGGAAGCTGGTTCAGGAACTTGTCAGCAGAGGCAGCACTTCGACGATCA
GAGCTTCTTCCTTGGGGGTAACAGTAAGCAGCTGTCCTGCCGAGCTGAGCTGAGCTGAGCTCACAGCTGGGGACCCTGTCTGCGATTGCTGGCTAATGGA
T
>NM_001252472-chr1-171839697-0-8400
AACAAAGATCGTCCAGGGACCTCAGGAGTCCTTCTCAGATTTTGTGGCCAGAATGACAGAGGCAGCAGAGCGTATTTTTGGAGATTCAGAGCAAGCCGCA
CCTCTGGTAGAATAGCTCATTTATGAGCAAGCCACGCAGGAATGCAGAGCGGCCATAGCCCCAAGAAAGAACAAAGGTTTACAAGACTGGCTTAGGGTTT
G
>NM_013489-chr1-171839697-0+13000
GGTAGCCTTTCTTCATTGTCTCTCCTGATTCCAAAGAGATAAAATAAGCAGATCCTGGCACACACCTTTGATTCCAGCACTCAGGAGGCAAAGACAGAAG
GATCTCTATGAGTTCAAGGCTAGCTTGGTCTTCAGAGAAAGTTCCAGAACAGCCAAGACTAACAAAAAGAAACCCTTTCTCAAACCAACCTCCCATCCCC
A
>NM_033509-chr1-172027295-1+32600
ATGACAAGTGTGCAGATCATTCAAGCACCTGCTAGAAATGCAGAGTCTCATCCAGCAGGTCTGGCACAGGCCCTGGGTTTCTCTGTGTAGCCTTAGCTGT
CTTGGAACTTGCTCTGTAGACCAGGCTGGCCTCGAACTCAGTGATCCACTTGTCTCTGCCTCTGGGATTAAAGGAGTATGTCACCACTGTCAGACTAAGA
G
>NM_033509-chr1-172027295-1+21000
GCAGCAGTCAGAGCCAGTGGGTAGAGGGTAGGATGAGCAGTGAGCACCTGCTCCAGAGACTACCTGTCCCCCAGGCTCGTGGTGGCTGTGGAGGAGGCCT
TCACGCACATTAAGCGGCTGCAGGAAGAGGAGCAGAAGAACCCCAGGGAGGTGATGGACCCCCGGGAAGCAGCCCAAGCGATCTTTGCATCCATGGCTCG
T
>NM_033509-chr1-172027295-1+13600
CTCTATCTCCATTCACCCACGAGAGAGAGAGAGAGAGAGAGAGAGAGAGAGAGAGAGAGAGAGAGAGAGAGAGAGAGAGAGAGATATTTAGATTTTGTTC
TCGAAAGCTTGTACATACAAACTTGTGTCTCTGAGTCTCTGTTTTCCTGACTGAGAACAAGAAAGCAGTGCTTTAATTCTTCCCCATCGGGCACCCCAGT
T
>NM_033509-chr1-172027295-1-200
ACAGCTCCAAGAGGGGCTGCGGGCTGGACCAAAGCCAAGAGCCGAGGCAGCTTCGAGCACACCTTCCTGGCCAGGTCTGGAAGCCAGGAGCGGATTCCCA
GGATCCAGAGGGCGCAGGGCATGGCCAGGCGCAGGGCTGGGGGTGCCGCGACTCGGGGAAGAGCCGGGCCGCAGACAATGGACGCAGCAGCGGGAGGGGC
G
>NM_033509-chr1-172027295-1-1000
CGAAGATGCTTTTGAAGCGGCACTGTTCTAGGTAAGTGGCAGGTTACAAGGTAAATAGTACTAGCAGCAATGTAATAATGTAATAATACTTTTGCTTTCA
TTCACTCCGAGGGCAACCTGGCCTTCCCACAGCTACTTTATGGTGGGCTCGTCCCTGTTGGGTTCCTAGGCACTTTAGCAACTCTAACTGGTTTGTTTCT
T
>NM_010916-chr1-172057596-1+5800
AGATACAGGAGAATCGTGATGGAGAGCGTGTTACTGCGAGAATGAGGATGGGGGCAGTGCTGAGTGGCTGGGCTTGTAAGGCTGAAGCAGGTAGTCATGG
GTTCAAGTCTAGCCCCAACTAGAATCTAATCTATCCCCAAATCCTGCCCAAAAACATCAAAGGGGGGAAGGCGCTGAGCTGGCATCAGAGGGATTCTAGG
A
>NM_010916-chr1-172057596-1+600
ATTGGATCCTTGGAATCCTTGCTTCCTGCTTCTCAGAGCCAGACACTTTGAGAGCTGAGGGAGGAAAGACTTGAGAGGAATATGGAAGCTGCTGCCTGCC
GGGAGTGAGGTGGGGAGAAGGGAGGGGCAGGTGGAGATGGGTCGTGACAGATGGGGAGCAGGAGAGAGAAAGGGAGGACACGAGAGAGTGATGGAGGACT
C
>NM_010916-chr1-172057596-1-200
GCTGAGGGGGTTCATCTGTGGCCCTGCCCTGGCTCTTGCCTCAGCCCCACCCCTTCCCCAGCTCTCTATTTCTTGCTTATGAAATATGCATGGAGAACAG
ATGTCCCTGCTCCCCCACTCCCCGCCCCCCCTCAGGGCCAGCCCCCGCCCCCAGCTCCCAAGGGGTTCCCAGATCCCTCTGCCAATGGCTGCCTGGCCTG
G
>NM_010916-chr1-172057596-1-12400
TTGTCCTGAGGAGACTGGCCCAGTCCCAGGCCCTTCCACCTTCGTCTCTACAACGATTTCTTCGGGCTCGAAACATCTCTGGCGTGGTCCTGGCTGACCA
CTCTGGCTCCTTCCACAATCGGTGAGTCACCTGGCTCTGTATGCTCTTTGTTTTCAGAGGAAGTCTATTCTGTAGTGTGGAGGAAGAATGCTGTCTTCTC
C
>NM_001357204-chr1-172148015-0+0
AGGAGACAAGCCATCACTCTCAAAGTACGAAAACAACTTGACTCCTCCGCCCCGCGCACGCGCCCCTCGCGGCTTCGGTTGGCCCGAGGCTCCGCCCCTT
GTGCGGCCACCGGGAGGGTTGGGAGCCCAGAGCTCGCGGGACCGCTCTCGCTCAGTCTCCTCCAGCACAGCGTCGCAAACCCCGCCGGAAAGCGTGACGG
C
>NM_009813-chr1-172219895-1+200
CCACCTGGAGCCCCTAACTCAGGATTCTGTATCCGAGGGGCACCTCTCCCTATTTCAGCTAACCTCCTCTGGACCAGGAGAGCAGGCCCAGATTGTACTA
CCTCCATGAGAGCTACCGACAGGATGGGGGCCAGAGCAGTGTCCGAGCTGCGGCTGGCACTGCTGTTTGTACTGGTGCTAGGGACGCCCAGGTTAGGGGT
C
>NM_013734-chr1-172258424-1-16400
CAGTTAAGAACATCCAGCCCACCCAGCAAGCCCAGGGCTGTCCTTTCCCTCTACCCTACTCCCCTGGCTTCTTCTCCTCTCTAAACTCAGCTATTGAAGC
CCTGGTCAACCCTAAACTATTCAGGCCCTGGGCGGGGTTGATCTTTTGCCTCCTTTTATGCTCCTGCTGCAACCTTTATCCTATCTCTCCAACAGGCTGG
G
>NM_178405-chr1-172298064-1+17600
GGCTGTTACAAAGACCGCATTGCTGGCCAACACATCATCTCCCAGAAAGGCCCTGAGTGTCCCTTGGGAATATCTGGACAGCATCCCCGGGACCCTTAGA
CTAAAGTTTTTCCTTTGACAGCCCAATGGCTGGTCCCTCAGACAAGCTTGTGTTCAGGCTGTGCCACCGATGAGCTGTGTCACCTTGGAAACATCTTGCA
G
>NM_080419-chr1-172312367-0-4000
ACTGCTATTTCCTGACTTCATTGCGGCCTACTCTGCTCGGGATCTCACAGAGAGTGAGAGTGAGGCCTGCTTTTGCTCTTTGACACCCTCCAGATGGGAT
TCTGAACCAGCGGGTCCCTCTCAGCTGCCTGGGGACAGAGCACAAGTCCAGGGAGCCTGGGGGGGTGGGGAGTGGGTGGTGGGGGTGGTGGGTGGAACCC
A
>NM_008429-chr1-172329263-1+400
GTGCTCGGATCTTACTGAAAGGGGTCACAGCATGCCCAAGAACTGTGGTCGGAAGAACTGGAGTTATTTGGAGGGAAGAGGAAGAAATGAAGACGTTGCT
CTTCAGGTGGTGGACACCGCACACCTTTCCTGTCCCATGAAGAAGAGAGCTTTTCTCGAGATGGCAATGGCTAGGATGTCATCAGTAGGCTCCCTGGGCA
G
>NM_008429-chr1-172329263-1-5600
CTCACATCCTCAACCGTCCCTGCCTTCCCCTCCAGACTTCCTCCCCCATTTCCACGCTTTTGCTCAAGAAGTCTCATGATCTCGTTCAAGGAAGCTCTCC
CAGGTTGGCTGACCCCATAGCTGGCAACAAAGGCAACTACTGCTAGGGGTGAACACAAGGCTACAGTGCACTCATCCTGCACCCAAACTCAGAACTGTTG
G
>NM_026234-chr1-172376531-0-400
GGTGAACGGAGTGGGTTGACGGCCGATTTTGACCTAGTTGAAGAGTTCTTGAAAAGAACGGAGTTGACAGTACTCCAGGGGAGACAATCTAGACGTATTT
CGGTAGGAGGAACCTTCTTATCAGGGTAAAAAGACTATTTTATTTTAGGCTTATTCTTTCCATCTGTATTTCCCACTCTCAGTCCTCCAAGCCAGTTGGG
C
>NM_026234-chr1-172376531-0+0
AAGCTGCGGACGCTAGACAGCCAATCCCGAGGAAGGCAATCGTTCCGCGGAGACAGCTGAGAGCCCGCGCGGGGCTGGAGGCCGGAAGTACCGTGGGGGC
GGGACTTGGGGTGCCGGAAGTGATCATTCCTCGGTTCTTCCTGTCGGTGCTGTAGCAGAGGAGATGCTCCCGGCGGCTGAGAGGCGTCAGCCCGAGGACG
G
>NM_026234-chr1-172376531-0+42600
AATGAAAGGGAGTTTTTTCTCCCATGATTTATACTGATTACGGCTCCCCTCCCTCTGCTCCTCCCAGTTCCTCCCCACTTCACTTCACATCTGTTTGTTG
TTGCTGCTGCTGCTGTTATTGTTTTTTCCTCTTATTGAAAACAGATTTTGCCCCTTATGTAATATATACTGATTATGGTTTCCCCTCCCAGTTCCTTCCT
G
>NM_029612-chr1-172475360-0+0
GGGCAATCTGAGACAGTGGCTTACATCATCTGACTGTTAGACGGAGGAGAGGCACATTTCCATGAGGGCCAGGGAGGAGTTTAATGTGTACAGAGGAAGT
TGGAGGGAGAATTATTTCCCTCTCTGCTTCCTGCCAGTATCAACCAGTCATTCTGCCTCTATGGACCCCTTACCAGCTTGTGTTTCCACAGCCTAGCCAG
C
>NM_001145800-chr1-172482213-0-800
GGAAATCTTGGGCAAGTTCCTCCTTCTGGTCTGGCCGCTGTTTTCTCACTAATAAAGGAAGCTGCACCCACTTCGTGGGGTCTCAGCGCAGATTACAGGA
GCGATAAAGTAAACCATGCTTCTACCCCAGGATCTGGCGGCACCCTGCAAGCATCAGATACTCCGTCCATTCTCTTTCGATCTACCCTGTCAGGGTGCCT
G
>NR_040558-chr1-172550806-1+7000
GACCACACACCTCTATAGTTACACGTCAAGTGCCCACAACCCACACGGATCTCAGGCAGGTGTGCTCTCCCTGCTTGTGATCACTGTGTGTAGATTAGCT
TCCTATTGTTCATACGCATCAAAGTGAGCAGATAACAGAAAAGGGAAAGCTGGCGGCGTTACTAGAGAGCTGCTGGTGTTGGTGGGCAGCTGAAAAATCC
A
>NR_027644-chr1-172559906-0+13400
TTCACATACATCAAAATCTTTCCAGAAAGCTTTCCATACTTGCTGATTTCTGAGTTTGCAAGCCCTACCGACTCTGCTTCACTAATTCTTTTTTTTTCCT
GCTGGTTGTAGCTTAAACACCCCTTCCTCAGAGAGACATTTTACACACTGCCTTCCTGCCAGATATATTTTGCTCCCTCATTTTTTTTCCTTATTCACTG
T
>NM_007768-chr1-172698056-0-28400
ACTTCTTGGAGAACTCTGAGAAGTTGACAGAAGCATCCGGGTGCTTCTTCTTGTGCTCCTCCCGGCAAGTTTGCACAAAGAATTTTGCCTCTCGGCTTTT
TTTTTTTTTTTTTTTCCGGAGCTGAGGACCGAACCCAGGGCCTTGGGCTTGCTAGGCAAGCGCTCTACCACTGAACTAAATCCCCAACCCCTCCTCGGCT
T
>NM_007768-chr1-172698056-0-17400
TCCTTTGCTCAAGGCAGTCAGGCCATTGAGAGAATTGTCCAACAGATGCTAAATAGCAAGTCCAGTTGTCCATCCCTCAATGTCTGTGCTTATTTATAGG
AAGAGAAACACTAGAAGGAGCGCTCACAGCAAGAACAAAAAGAATGTACCATCACCACTAATAGTAATTTTGTAAGTTTTAACAATGCTTAGCCCTGGTT
C
>NM_007768-chr1-172698056-0-10800
CTGAGACAGAATTCTCAGTATCTTCATTACGAACTTCACACCTTATAAGAAATTTTCTTTGCTTGTAAGAAAATGTGGTCTTTATTGCTTCACCATTAAT
CTGCTGGGGAAGGTGACATATGAATGAATATAACCTCTATGTTATATTGACACTATTCTTAATTTATGTAAAGCTTTAATTTACATATTGGAATGAGGAT
G
>NM_007768-chr1-172698056-0+6800
TCAGATTGCTGCACTTTGGGGTGTTTCTCTCATCTACAGGGGCTTTAAATCAGGGAGAATCCTATGCACCAAGGTGTCTAGGAAAGCTTAGATCCTTACA
TATTTTTTATGAATCATCACAAACTCCAAGGAAAAGAGAGGAGGTTCCTCCCTCCCGACCTGCTGGAGGGAAGGGTCAGGTCACATTGGAGGCTGATTTA
T
>NM_011318-chr1-172895054-1+24800
AGCTATGCAAACCTGCCGTCACTGTCTGTTGGGTCCAATTTATACTCCCTCCAATCATCATGTGTCCTCCCATGGGTCTTGCCTCACCATGTAAGTTTGT
CTCAGCAGAACTTCACATGAGTCAGTATCAGCTGACATCACTCTGCCATCAACCAGAGTCCACAGAAGCAGCAAGCCTCCACAGGAACCTCAGGAGAAAT
C
>NM_146764-chr1-173131215-1-400
ACGTATTTTCCTCAATTACATTTAGAATGCTATCCCAAAAGTCCCCCATACCCTTCCTCCCACTTCCCTACCCATCCATTCCCATTTTTTGGCCCTGGCA
TTCCCCTGTACTGGGGCCCAATGGGCCTCTCTTTCCAGTGATGGCCGACTAGGTCATCTTTTGATGCATATGCAGCTAGTCAAGAGCTCCGGGGTACTGG
T
>NM_146763-chr1-173184504-1+13000
GGCATATAACCATCAAAGAGGAGGAAGGGCCTTTCCTCCCATTGATGATTGTCTAGGACATCCTCAGCTACATATGCAGCTAGAGCCATGAGTCCCACCA
TGTGTTTTCTTTGGTTTGTGGTTTAGATACAGGGAGCTCTGGAGATACTGGTTAGATCATATTGTTCTTCCTTTGGGGCTGCAAAACCCTTCAGTTACCT
G
>NM_053199-chr1-173367695-1+600
TGTGTATGTCTACGTGTGCAGCAGGGATGTGGATCTCGGGGGTTGCTGTCTATTTTGAGCAACCGGGGTCTGGATGTGTTGATGTCCGTGTGTGTCTGGG
TGTGCGCGTCTATGTTGGTGTCTGGGGCTGCGTTTCTGTGTCAGAGTCTGTGTGTATGTCTGTGTCAGTGTGTGTTGGGGGCGGAGTGAGATTTGTCGCT
G
>NM_001013779-chr1-173420604-0+6400
AGCTGCAGTGTTAGCCAGTTGTTTTTTGATATTATGGGTTTAGCAAGGGAGTGTGCGCTGGAGACTGGGCCATATCCACGGCACCTGGCTTCAAGCAAGG
GCCTTCGCTCATTCTTCTAGATATTTGGTCCAGAGTTTAGAGTGATAAGGGGACAGAGGAGTGACTGGTCGGCTGCGTGTGATTATTTTGGTCATATCAG
G
>NM_001013779-chr1-173420604-0+8400
GAGTTGCTAGGTAACTTGGATGTTTCTAGAATCAGACTCAAAATTGGTATGATAGGTCTGGTAATGCTTAGGAAAAAAATAGCAGTGATGACCTATGGCA
ACCAGTGGGATGAGTCCTGAGCTGTGCATTGCAGGAGCGTCCTGACCTCAAGTCATAGATGTTGTCACTGCCTTACCTTTCACAGTCACAGCATTTTAGC
C
>NM_008329-chr1-173766919-1-20800
GTTTGGAGCTGAGATTAAAGGGTGGACCATGTAGAGACTGCCTTATCCAGGGATCCACCCCATAATCAGCATCCAAACGCTGACACCATTGCATACTCTA
GCAAGATTTTATCGAAAGGACCCAGATGTAGCTGTCTCTTGTGAGACTATGCCGGGGCCTAGCAAACACAGAAGTGGATGCCCACAGTCAGCTAATGGAT
G
>NM_146715-chr1-174250976-1-37600
CTGAAGGGCCATATTGCACAACAGCCGCCTTTAACTCTTTTATCAACTTGAAATCTAAGGTCTGGTAATGTCTGCCCCTAGTATCTTGCTGATCAACTAC
CTCGACCACCGGAAAGGCTAGCGTATTAGACATATTCTGTCCTTTCCCACGAGCCTGACTCACAACCTTTTCTAGCGGCACCTGGTGAACTACAGAAGAG
T
>NM_025470-chr1-174330518-0-37400
TCTCCAGCTACTCTCTAAACCAGCTCCCGACAGGAGGCCGGAGACTAGCCTCAGCTTTACAATTTACATTTAAATAAAGTACCTAGACTTCCCCGAAAGA
AGTTCTGCTTTCCTACTTTCTCACTGTCTTTCAAGATTTTGTCTTTCAAGCAGGTAAATCAACATTCTCGAGGCAGACCAGCGGATGTGCATCCCCGCCC
C
>NM_025470-chr1-174330518-0-3000
TCCCCACCTCCTCATCTGCAGAGTTCCCTGTTCCCTAATGGTAGAGATTTGATGAATCCATCCCATTTTAAGGCTGAGTGATCCAAGGCCTTGCAATCGA
TGCATAATGTCTAGCTGTGAGTCTTTGTATCTGTTCCCATTGACTTCGGGGGACAGCTTCTCTAATGATGACCTGTAAGTATAGCAGAATGTTATGAGGA
T
>NM_025470-chr1-174330518-0+15400
CTGTGGCTTCTTGCTGCTTCTGCGGACTCACCTCAGGTTGTCTGGGGAGCCTAGAGGTTTCTTCAGGATTAAACTATATCTGCCTGGTGCCTGCTTGCTG
AGAGGACTGGCCTGGAGCTGCTGCTTTGTGCCTGAGCTCTGCCTGCTGAGAGAACTGGTCTAAAGCTGCTGAGTTGTATTTGGTGTTTGCTCTGGGACTG
A
>NM_146714-chr1-174391046-0+13800
CAGAGAACTCCTAAGTCTGATAAACTGCTTCAGTGAAGTAGCTGGATATAAAATTAACTCAAACAAGTCAATGGCTTTTCTCTACACAAAGGACAAACAG
GCTGAGAAAGAAATTAGGGAAACAACACCCTTCTCAATAGCCACAAATAATATAAAATAACTAGGCGTGACTCTAACTAAGGAAGGGAAAGATCTGTATG
A
>NM_207694-chr1-174448625-0-6000
GTCAAGCCTTAGGAAAAATCCAAGGGACTAGGAGCTGTTGGGTGTCATTAAATCTGTTGCTTCAAATTTTTCCTATGAAAAACCACTCTAGGTAAAATGG
GCACAAGGCTCTGCCAGCTACCGTGTCACCTATCCTACTAAAATCCATGTGTTGTGTCATCTAAACCCACTGACTTACAAAGTCAGAATCCTGGTCTGTA
G
>NM_011825-chr1-174921819-1+31800
ACTTGGCAGGTGCATGAAATGACACTAAAATCCTTGCATTTCCTCCTTTCTTTTAACAAATCATGTTTGAAATTTCAATACTAGTTACTTATGGAGATCT
TGCCTCTAATATTGCCCTACGCACCAAACATTCAAAAACTACTTCGTACATGTCTGCCTATATGTTTTATTTAACCAGGAACATTGATAGTAAGAATTGT
T
>NM_011825-chr1-174921819-1+13000
TGTACATTCCAGGCTAATTAGTGGTACTCTCAAGCCTCTGTCTCAAAAATAAAAAGCAAGGGCTTTTGGAGAGGTGGCTCAGTGGCTAAGATTGCTTGCT
GCTCTTCCAGAGTACTTCAGTTCTGTTCCCCACATCCATGCCAGGCAGCATAGACACATGTAACAGCAGCTCTGGGGAATATGGTGCCCTCATCTGGCTT
C
>NM_001199003-chr1-175492545-1-36200
TACATATACATCAGCATATTTCCTGCCTTCTGTTTGTTCTTTCCTCTGTACGAAAAAAAACCCCACATTGGTGTGATGGAATCAGAGATAGTTTTACGTA
AATACATTTATTTGAATGTACTATGTGTATAAGTGTGGGTGGGGGTGGTGGGATGGTGCACATGCACACGTGGAGACCTGAAGTTGACATCAGGAATCTT
T
>NM_010209-chr1-175625635-1+49600
TAGTCACAGTGAGGTCATCCATGCTCTGTAAGATGAGAGGATTGTTACTGAATTGTCCCCTCCAATTTCAGACTTAATGGAGAGGCTGTTCTTTAACACC
CACCTCACACCATCATGTGTAGCCATCTGCCACATAAGTCACAGGCTCTGAAGTTTTACTTTGTCACACTTCCTATGGGTCATTGAAGTCATTCAATGTC
A
>NM_010209-chr1-175625635-1+400
CCCGGACGCGGCCTCCAGCCGAGTGTGTTGGGGCTGCGGGCAGCGCTGAGGGACGCGCTCCTTCCTGCTGGGGAGCCTGAGTGTCAGGGCAGACCTGCCC
AATGCCTGAGCTTGCAGAGGCCTTCGGTCCAGGACACCTTCTCTGGGAAAGAGCGTGCACGGAGGCAGAGGGTGGGGGATGCCGGGGTGCAGGAGTAGCC
C
>NM_012012-chr1-175880778-0+0
AGGAAGGGCTCAGGACTCGGCTAAGAGGAAAGTCGGGTCATAGAAAGCGGGAGGTGGAGGCTGCGGCTCAGGACGCCCAGGGACGTCATGTCCGCTGGGC
GGGGCTTCCCGATCCCGCGCAAATCGAAAGGTCCATGGCTGCGCTTGCAGCAGCCGCTCGCCGCCGTTCTGAACCCCAGGTGAGCGAGCGAGCCCCTATG
C
>NM_012012-chr1-175880778-0+200
CGGGCGGCCGGGCGGTCACTGGAGCAGCGGGCCGTGTGGAGGAAAGTGGGGTCCCCATGACTCTGATCCACGTGCCTTCTGCCCCTCGGCGCGAAACCCG
GATCTCCGGGAAGTGAGCGGGAGCGTGGAGCGCCTGCAGGCGACTGCCTCGGCCTCCGGGTCTCCCGCTTTCCGCAGAGGCGGGCTGACGTGTGTCCTTA
C
>NM_001290692-chr1-175920329-0-12200
GACTATTGAAATGCACACCTTTATCCAGCACTCGGGGGGCAGTGGCAGAAGAGTCTGAGTTTAAGGCCCACCTGGTCCATAGCTGGTTCCAAGTCAGCCT
GCCTTTAAATAAAGAGTGTGTCTGTATGTGTATGTATGTATATACTCTGTTGTATTCTTGGTTCAGCTTCTGTGTGTGTGTGTCTGTCTGTGTGTGTGTT
A
>NM_001290692-chr1-175920329-0+44000
TAAGAGAGGCAGAATCCTGATGACAGCTCCCGAGGAAAAAAATTGCTAGAAGCTCCACATATGGCAGATTAATATTTGCATATTATTTTGGCATTTTCTT
CAGCTTCGCTCAAGTCGAAACTCAAAACAAGAAATCTGCTGTTCTTTTCCTGTAAATGTTATTTCTTATTGATGTTCACAAGACACACTAAATACAGCAA
C
>NR_151528-chr1-176527269-1+3200
CATTTCAAATGTTATCCCCTTTTCCTGTTTCCCTCCTGGAATTCCCCTATCCCATCACCCTCCCTCTGCTTCTGTGAGGGTGTTTCCCCACCCATACACC
AACTCTCACCTCCCAGCCCTGGCATTCCCTAACACTGGAGCTTTCACAGGATCAAGGGCCTCCCCTCCCACTGATGCCTGACAAGGCCATCCTCTGCTAC
A
>NR_029775-chr1-176772423-1-15800
TAATACTCAGCTGTTGCCCATCTCTGTGGTGCTACTTTCCAGAATTTGGGTGTTAGAATGGAGCTCGGAGGAGGACTGTGGCTGTCTTAAGCACTGTCTG
CCTAGGATTCTTGCCAGGTGAATTACAAGGTTCCAAGTCAGTCTATTAGGAGAATATGGACATTAACCTGCCTTCGTGCCCGTGCTATATACTGCTGGTT
T
>NM_001099637-chr1-176807124-1+3000
CCTCCTCTTCTCCTCTGAGAGGGTGAGTCCCCCACCCAGCATCCCAGGGTATCTCCCAACCCTAGAACATCAAGGAAGGCTAGGTGCATCCTCTCCACTG
AGGCAAGACAAGGCAGCCCAGCTATAGGACTATAGGTATAAGAACATATCCCACCTATAGGAAACAACTTTTGGGATAGCTCCCTGCTCCAGTTGTTTGG
A
>NR_037996-chr1-176836133-1+10200
TGGGGATTTGATTATTAAAACAAATTATTAAATTAAATTTGATTATCAAGCTATTAAGTGGAGGAAGTCTTCAAGTCACTGGGGAGAGTGGGATCCGGCC
TCTTCTTCCTCTTTTTCCCTTCCTGTCGGGAGGTAAGTAGCCTTGCCCATCTGCATGCACCTCCCTGATGGGCTGCCCTGACACATGTCCAGAAGCAAAG
C
>NR_037996-chr1-176836133-1-32800
AGACTCAACATGTGGCTTCATGTCACATTGAGCTGACATTTCTAATCCTCATGTAGATTTTAGGAGCATTAGTGACTTAGTCCCTCTCTACGTCTCCACA
CTTCACCCTCTGCAGTCTACCCGACTCCCTCTGCTCTACCACGTGGGCGGCATCCAAACCCCACAAAGCGCAGAGCTGCAGCTCCTATGGGTGTGGCTTT
T
>NM_011785-chr1-177248767-1+17400
GGGAAGGAGACTGAAATAAGTTACTCTGGACAGCACTGCCTGAACTGTTGAGAGGAGCAGGGAAAAGAATTTTCAACCATTTGTTTTTAATTTTTTTTTT
TAGCATAAAGCCAATGTACACATCCCATGTTTATTGTGAAATACCCATGTTGAATAATTACTCACAGCCCTATTTTGCTCATGCTTTTGTAAAGCAATTT
G
>NM_011785-chr1-177248767-1-5000
TAGAAATTGAGGGACTCTGCCTTCAACAGCTTGTCCGTTGGTTTATGTGAAGCTGAGGGTAAGCATATCCCCAGCCCCCAGGGTTTTAAATCAGAAAATC
AAACATACGACTTTGCACAAAGTTTTTAATAGTGGACATGTTGGTTGAGATTGTACATTGATAATCTAAGAGAAGGAAAAAGGGGGAGATGCTTTGTGGT
T
>NM_001355098-chr1-177442351-0-800
AAGGTCTAAGACTGGTCTCGGGGCAGTGTCTTTGCTTGTCACGGAGAGTACAGACGGGACGCGGGGATCGTGAAAAGAAACGCAGCTGCAACTTGAACAG
AGGACGCCGGGGAAAGGCGCCTCTCACAGCCGCTAGGAGCTTGTAGCTCGCATGCACCTGGCGACCGACTCGGCAGGCCGGAGGCGGCGCGTCCCTGAGG
A
>NM_001355098-chr1-177442351-0-200
CCACTCCTATTGGTCGAGCTGCCCCGTCAGTCCCGCCGCTTCTCCGCCCTCCCGGAACACCGCGCTTCTACTGGGCGCCACCGAGGCCGGGGGCGGGCCA
GAGACCGGGGCCCGCCGCTTTCGCTCAATCGCTGAGCGGCCGGCAAGGGGCGGCCCGGTCGGGCGGGGCCACATCTGGGCCGCGCCGCCGCGTGCGTGCG
T
>NR_037994-chr1-177642943-1+45200
AACTGGTGTGGCAGTGAACCTAGCACTTGGAGGGAGAGGCAGGAAGAGCAGAAGTTCAAGTTCATCGCTAGCCAGTGAGTTCAAGGGTATCCTTGGTCAC
CTGAGATTCTGTCTAAAACTAAACTAAACCAAATCCTAAATCCTAAATGGTAGAAGTCAGGGGAGGAGGTGCAGAGAAACACTGCACTGGAGGGCCCCAG
A
>NR_037994-chr1-177642943-1-3000
TCACCTCTGCACATGCACACACATGCTATATATGTGTGTTACTATGTGTGAAGGCAGGTACACATGTGTCCCATCACACATGTGATTAGAGGACAACCTC
AGGCTGGTAGAGACAGGGTCTTTTTGTTGCCTACTGTCTTCCCAAGGCTAGTTGGTCTGTGAATTTCTGGGAATTCTCCTGTCTCCATCCAGGAGTGCTG
G
>NM_001034899-chr1-177991435-0+0
CATGCGTTCACCCAGTAGCTAACTTTCAGGGTAAAACAGGAGACTCCCCGCGCGCGCATGAGCAGTTAAGCTCTTGTTCCCTGCGCGTGCCCAGCATGCC
CAGTGCAGGGCAACGGAAGCCTGGGAGCTTGCTAGCCCTGCAGGCCTTGCAGAAGTGGTTGCTTAGAGGAGGAGTTGGCGCCATGTTAGCCCGGCGGGTG
G
>NM_024282-chr1-178187417-0-35200
CTATGATATCAAGTCACAGATAAAAGAAAGAGAAAGGAAGAAAGAATTGAGGGAGGGAGGCTAAAAGGGTAGAGGGGGAAAGAAAGGAAGAGATAGGAGA
GAAAAGGAAGGGAGGGAAAACAGGAGGGAGAAGGAAGGAAAGGGAAGGAGAGTAAAGGTGGACTTGATGAAAACCTAAAAACAGTATGCATCAAAAGATA
C
>NM_024282-chr1-178187417-0-2600
AAAATAGGGCTGGCGAGATGGCTCAGCGGATATGAGCACTGACCAAAGGTCCTGAGTTCAAATCCCAGTAACCACATTGCAACCACAAGGTGGCTCACAA
ACACCTGTAATGATATCTGATGCTCTCTTCTGGTGCATCTGAAGTCAGCTGCAGTGTACTTATGTATAGTAATAAATAAATCTTTGGGTAGAAGGAAGCA
G
>NM_024282-chr1-178187417-0+200
ATCCGGCCTGTCGCCATTTTAGGTCTCCAGCTGCAGAGCCTGAGAGCCTCAACGCGCAGGCGGGCTCATCCCTGGATCCTGGCCGGCCCCGCCTCCAGGG
TGCCTAAAGCCCGCCCCTCGCCCAGGCCCCGCCTTCCCCCACGTGTCTGCGGCCGAGGGGAGGCGCCTGAGCTGGAGCTGCCTCTCCACCTGTCTGGCCG
G
>NM_024282-chr1-178187417-0+18400
GACTTACTTGGCTGGGCAGCAGCTTCATGGCCCCATAAGCTGCCTGCTGTGGGTATCTTGGGGCCTGAGGCTGGCCCCTCTTCTCATTTCCTGGCACCGA
CAGCCCTGAATATCTGTCTTGGATTTACATTCCCTAGCCCAGTGGTTGCCCTTCCTGCATTGAGGACAAACTCCTGGAGCACGGCCTGATTGCCTGCTCT
T
>NR_149827-chr1-178337815-1+0
GCGGTCCGGCCCAGCGCGGAGGTCGCGCAGTGGGGGCGGGGCGGGGCCTGCGCGCGCAGCCGCTCTAGCGGGCCTCGCCTCGGCAGGGGGCGGGGCGCCT
ATATTACGTGCGCGGCGCCGCCCCTGCGAGAGGACGTTGCGTGCTCGCTCGCGCCGGGCGAGTCTCCGCGTCTTGCCTCGCGAACTCGGTGAAAGGAATT
G
>NM_026626-chr1-178405881-0-31600
ACAACTCTGCCTACACTCCCAGCACCCCCTATTCTGGAATCTATCTATTCATTAAATTTTTTTTATGTATTTTTTTTCTTCACTTTCATTTATGACTGTG
TACCACATGTGTGCCAGGTGCCGATAAAGGCAAAAAAAATGGCATTGAGTCTTCTGGGACTAGAATCACAAACAATTATGATCTGGGATGTGGGTGATGG
G
>NM_001161665-chr1-178529125-0-8000
AAGACACCACCAAACTGTTCAAATATTCTCATCTGTCCACATTCTCACCCACAACGCTGCTGACTGTCTCTTGGATTATGGTTGCTCTAATGTGAAGCCT
AGCTCACTGTGACGTTGGCTTTCTGAGTCCTGAGTGGCAGTGCTGCTGACTGTCACTCCACATGCTTAGGGGCCCATTTTCGGGTTAGGTTGTTTTCTAA
T
>NM_001161665-chr1-178529125-0+600
GGTAAGTTGTGGCGGTGTCCACGAGGAGATGCGTTTCCAGGGACTCATCTGAGTGGGTGTCCTCTGCTTCCCGGGAGCCGGCGGCGGATGCAGGGTCCCC
AGCTCTCGGGTGCACCGGCGTCCCCACGGCCGGCGGGGTCGTGCGTGCATGGAGGCGGGTCTGCAGCTCGCCTGGCTACGGGAATGTCTTCAGCCCTTGG
T
>NM_001161665-chr1-178529125-0+25200
GTCCATCTCCCTTAACTGTGAGCAAGCTAGCAATACCTTGACTGTGGGTATGTTTGCAACAACAGAGCCCTTCTAGTCTGTTTTGTGGATGCCAGAGAAA
GAAGGGACCCTGAGGGGGCTGAGGAGGAAATGTTGGCCACTATGGACTGGCCGAGGTTCACTGGTGGGGACAGAGGTGTGTGTAGGCCTGACACTGGGCA
G
>NM_001161665-chr1-178529125-0+27800
TTTGTGCGGTGAGTTTCCATCTTGGTCCCAGAACATTTTGGGTGCATTGCCAGGGATAGCTCAGCTCTAGAGAGAACTGATTGACAGAAGACAGTGGGTC
TTGGGTTGACTTTGGGTAGTGGTCTTGATGCTTGTACCCTGACATGCATGGCAATATCTCTATACACAGGTACACACTGTGCCTACTGGTCTCTCTGGAG
A
>NM_027188-chr1-179518041-1+9400
CTATTGGAAATCTCTGTGAGCAGTGCCGTTCTTGTTCTCCTCTTTCATGGGATGGCAGTAGCCAGCTAATGCCTGTGGTGGCGGCTGCTCTTCTTGTGTG
CTGTCCTTTGACATAGCCCCTTTACATGCTGGAAAATTTATTGGAACAGATTTCGTAGGAAGATGCTGCTGAGTAGTAAAAAAAAAAAGCTGCTGAGCAC
A
>NM_027188-chr1-179518041-1-3600
GATAGGGTCTCCCTTTCAACATTGTGTTTAAAGAAGTTGCCCAGGTGGTGGTGGCTCACACTTTTAATCCCAGGCCTCAGAAGGCAGAGGCAGGTTGATC
TCTGTGAGTCTGAAGCCAGACAGCCAGACAGCCAGACAGCCAGACAGCCAGACAGCCAGACACACACACACACACACACACACACACACACACACACAGA
G
>NM_146105-chr1-179546529-0+0
GTCCGGCCGCCAGCCGGGAGGGTTGCGCAGAGGGAGGCGGGGCGGGAAGGCTAGAGGTGTCCGATCCTCCAGTGCCGCGGGAGACCCGAGCCGGCGGTGT
GACAGCTCGTCGGCCGCCATGTCAGCGCGCGGGGCTGGAAACAGACCCGGCGCCCGGCGGTAGCCCTTGCATTGCCTCGGATGCCCAGGTAAGACCAGCA
G
>NM_178653-chr1-179668231-0-200
GCCGTCTCTTTTCGCAATCCCCCCAGAGAAGCGGGAAGAACCGGCCCGCCCTGGTTCTGCTTCAGGGGAACCAAGAGGACGCGATGATTCGGGTGGCCAG
ATTGATGCGGGTAGCCGGGCGGCGGGCAGCAATGGGCCGTCGGCCGCTCCTGTCAGCCACCGAAGCGGACGTGCAGCCCGAGCCGGATGTGGCGGCGCGG
C
>NM_178653-chr1-179668231-0+200
GGCTGCAGCTCGCTGTGGACTCGTCATGGCGACGGAGCAGAGGCCTTTCCACCTGGTGGTGTTCGGCGCCTCTGGCTTCACCGGCCAGTTCGTGACGGAG
GAGGTGGCCCGGGAGCAGATAGCCTCGGAGCAGAGCTCCCGCCTGCCCTGGGCCGTGGCGGGTCGCTCCAAGGAGAAGCTGCAGCAAGTGCTGGAGAAGG
C
>NM_026375-chr1-179804015-1-3200
TTGTGCTCCTGGGGTAGCCAGAAGATGGGGGTGGTGGGTGGGTGGAGAGCATCAGAGGCAAACGGGGAACAGGCATGAAATAATGCAGCATACTTCCAAA
GCAAGTGTTCAGTGAGTGGGCTGAAATGATGGGAAGGGTTTGCCACAGACAGGAAAGCTTTGGCTGGACACAGGGGGATAGTAAGGTTTAGATGGGAGGC
C
>NM_026375-chr1-179804015-1-38600
GCCCTTGATCCATGGGGCGGCTCATGAGAGCTCTGCTCACACGGGACATAGTCAACCTGGCCACCAGTGCTGATGTGCATGCGTGTAACTCCGGAGATGG
GGCATTGCTGTGGCCCTGTTACAAGTAGGCCACACCCCTTCCCCCCCTTCCTCACTCACCCCCAAACAACTATAACTGGTTCCAATGGTACCTCTAACTG
C
>NM_001346805-chr1-179960760-0-400
ACGGCGCGGCCCGCCAGCGGCCTCCGGCATGGAGCGGGCTCGCGCGGCCAAGTAGCCGCCGCCCCCGGAGCCCGGCGCGAGAGCCGCCCGCAGCCCGCCT
CATCCCGGCTGCGCCGCCGGCCAGGCCCCGGGAGAAGCCGGGAGGAAGATGACGCGTCCTCGCCGCAGTCCGCTGGAAGCAAGACTCGCTGCAAAGCCCT
A
>NM_001033285-chr1-179961089-0+5600
TTTATTTTTATAAATAAATAAAAAGGGGATGTACATAGGGATGAGATTGGGAGGGAGAGGGGCAGAGGAGAGCCTGGACTAGGGAGAGGATGAGAATGGA
GAGAGAGAGAGAGAGAGGGAGAGAGAGAGAGAGAGAGAGAGAGAGAGAGAGAGAGAGAGAGAGAGAGAGAAAGAAAGAAAAGGGAGGGAGAGAGGCAGAG
G
>NM_001033285-chr1-179961089-0+31000
TCTCGAAAACTGCGTCATTATCCAAACAGAAATCCAGTGGTCACTCCGTGGCTGTGCTTCTCCTGCTCTTCGCTCCTGGTGGTGGACTCTGTTCTCAGTC
TCTATGCAGCTTCCTGTTCTGAGTAGTTCATAAAAATTAAACCACACAGTATAGCATATCTGGCTTATTTTACTTAAAATGTTTTCAAGATTCAGCTATA
T
>NM_023341-chr1-180196020-1-24800
CCCTGGCCAGTTCCTTCTTCCCTTACTGTTGAGAAAGGCATGACATGGTCACTTCTCAAGTTGTCACCCGGATGCAGAAAGCGCCAGGTGAAACATGTCT
AGGCTGTGAGACTCTACAACTGTGCACTGGCTGGTTTGTGTGTCCACTTGACACAAGCTGGAGTTATCACAGAGAAAGGAGCCTCCCTTGAGGAAATGTC
T
>NM_011183-chr1-180245950-1+17600
GGCTCTGATGGTTGGCACTCAAGCTGGGAGACATACCCTGCAATGTCATCTTAGAGGATGCTTCTTTTAGATGTCAGAAGAGTCCCTGAGAAGGCTGCAG
CACCTTGTGCTGCCCTTAGGTGGGAGCCTGGTGCTTTGTCCAGTGACCAGAAGAGCTTGTCTCTGTCCACATGTGTGTCAGGGATGGGATAACAGACCTG
G
>NM_001128605-chr1-180256300-1+1400
TCCTGTGTTTTCCGTTGGTGAAGGGGCCAGCATCCCGACTTTAGCCTAGAGGTGACCGTCTGGGTTCATTCCTTGGCTCCCAGGACAGTGGCTAGAATCA
GGTGGGCAGGGATAGAGTGAAGAATGGCAGAGGTGCAGGATGGGAAGGAAGCTGACAGAAAGTAGGTGTGGGTGAGTGGAGGTGCGGACTGAGCTGGAAG
C
>NM_001128605-chr1-180256300-1-8800
CACTTTGTTTTAATAATGAATTGTAAGACGAATCCATTTCAAGCTGTATCCATCACAATGAGGTCACTTAGAGAAGGAAGTGATGTTCAGGAGGAGACAA
GTGCCTTTTGTAGACCGATGGACAACCTCCCAAGGGCTCTACTGTCAACTTTCCACAGGAAGCAGGCACACGGGTGGAACCGAAAGAAAAAATAAAGTCT
T
>NM_001081175-chr1-180330476-0-1400
ACAAGAGACAATAGCAACTAGGAACAGCTTCTCAGGGGCCGGCAAGGTAGAGATTTGTGGGAGCTTTGCTAGGCTCTTCAGTTGCTTCTACTGAGGCATT
TATCACCTCTCAGATTAGACTTCATAGCTTGAGTAACTCCTCTTCTTGCCACTAGGGACCAAAGGAGGGAGTCTAGATAGAGGTGGCTTCTTTGTCTCAC
G
>NM_001081227-chr1-180483504-1+29600
ATAATTCCATCCAAGTCCGGTTTTTGAAATGGTGGGCTTATCGGGCTTCCACACAAGAGTGTGGGTGAGGCATTGCTTGCAAGAACATGGAGAGGTGGGG
TGCAGGGGGGCTTCAGAAGTTATAACACTGGAAAGTCCCATTGGGCTGGATGACGACCGACCACCTGAAAGCAGCTTGGAAGGAGTCATTCCCTCAGGTA
A
>NM_001081227-chr1-180483504-1-800
ATAGGAAGAGAGCCTCCTACCTACACCTCTCAAGGATGGGATTGCAGCCATGAAGCACGTGCCCCGCTAGAGGAGGTCATTTTCATCGGAGTAGATGAAG
GGTCTTATTGAAAAGACTGAATTAGGCTCTTGGTTTGGACTCTTGCCAAGTCTATTCGCTTATTCCCACCGGTGCATCGTTAACACCAGGGGGCGCTGTG
G
>NM_007415-chr1-180568975-0-5800
TTCCCATGTGGAGAAGAAGAAGAAGAAGAAGAAGAAGAAGAAGAAGAAGAAGAAGAAGAAGAAGAAGAAGAAGAAGAAGAAGAAATAGGGCTTAGCCACA
TGAGCCTGTAACCCCATCGCTGTCAGGGCAGGGGGCAGAGAAGAGGATGGAGCTTGCTGGCTGTCAGCCTAGCTCCAGGCTCAATGAGAAACCGTCTCAA
A
>NR_105869-chr1-180587201-0-600
GTGATTTTGTTCTCTACAGAGCCTTAAGAGAAATACAGGTAATGTCCTCAATATCCACCCCCTAGAAAGAACAGACAAGATCTCCCAGTTGGGAGATCCG
AAGCAATGGCCTGTGGCCTAGCTATAACCAGTGCTGTGTTTCTACCTTCAACTCATCCTTACCAACATCCTTACCCCATCCTTACCAACCTGACAGTTAG
T
>NR_105869-chr1-180587201-0+12600
TTAAAAACAAAACTGTTTGATTCCCGTGTCATAATACCATGGGAGTTCTGTGGAATACCAGGAACCAAGTCAGGGCACTGGGAGCCTCAGCTTTTAAGCC
GTGGTATCAGGGCCAAGAGCGACCTCTGGTGCCCCTGGACTTATTGAATGGGTAGCATATGATGATCAAGGCCTCCTTGGGGTGTTCGCCACAGTATAAC
G
>NR_105869-chr1-180587201-0+17200
GTGTCCAATCAGAGGTAAGGCTGGGGCGGTCACATAGGGGCGTTGACTGCAATTTTAAGTCCAGCAAACTTCAGGAGGAGGTTTTCTGGGGATGAGTGAC
TGTTAATCGTTTAAATAGTCTTTACTCTGAAGGACAATACTCTCGGGACAGAAATGAGAGATGGGGTCCATAGACAGCCTTCAACTCCATAGGTCATCTG
A
>NM_001103182-chr1-180641150-0+3400
TAACCCACTGCCTCCCAGAGTGGGCCAAAGGGATCCTTTCAGAGCAGAAACGTCTTCCTCCTCTTACCTTGTAATCCTCAAGGCAGGGTCTCCATGTCTA
TCCCTGGCTAGCCAGACTCTCAGATTGTAGACCATGCTGATCTTGAACACGCAGCAATTCTGCTCTGCTTCTTGATTGCTAGGATTGCAGGTGTGTGCCA
T
>NM_008210-chr1-180813605-1+200
CTCGCTTGCCGAGCTCCAGCCGAAGGAGAAGGGGGGTAAGTTTCTCCGTTTGCCCGCCTTCCCGGAGCCGGGCTCCGCTCGCCGTCGGCCTCGTAGGGGC
CCACGGAGGCACCCACAGTCCCCCCGGGCTCGACCCGCAAACTTTTTGGCGCAGAAATGGAGATGGGGAGCGAGTTTGCCTTCCGCGGGCGGTGGCGGCG
G
>NM_008210-chr1-180813605-1-1000
CCTACGGGACCTTTGTGACTCTTCTACCGAAAGCCTTCACCCAGAGTTGTGTAGCCTGGTCAATACCACCTGGGGACGGTTCAGATGTTTGTGGGTCACT
TAATGAGAACTTGAGCTATGCAGTCTGTTGCCCAAGCTACTGGGCAGAAGGAAAGCGGGAAACAGCTTTTCCTTCTACCTGCCGTTTCAGCCTCCTGTGT
C
>NM_177099-chr1-180893108-0-6000
GTGCCGCCCTGGTGCCTGGCCAAGGGCATGGTGGAGACCCTTGTGCAAGATGTAGAAATGGAAGGAAGACAAGACGGTCCCAAATAGCCCCTGTCTTAGA
AGTGGAAAGTTCCATAGGTGATGGGGAAAGATACGGAGAGGTATTCGGGAGGAGGAGGTAGGTGAGGGGACAGGGATTTAGAAGAAGATGGAGGCAATTC
T
>NM_133705-chr1-180904274-0+3000
ATGATGGAGATGGGATTCAACTGCTGACTGGCTTCAAATTCTATAACTTCCCCTAGTTTTTTTTTTTTTTTTTTTCTTGTGTGGTCACCGATATCACTGG
AACACTGTACCTAGCTTGGATCGCACCGGGGGACTGGGATATCCCCTGTTAGTTATTTGACTCTTAAGAAGCTTGGAGCTTCTCTGGTTTGGGATTCTGA
G
>NM_144794-chr1-180942518-0-200
TGCTAGGGCACAAAGGAAAGGCAGTTCGGAGACGTCCTCTCCCAGCCTTGTGGGCGTTAGCTGGTCTGGTCCCGCCCCTAGACCTCCGTGAGGACGGCCA
CGCGTGGACCAGCGTTAGAGAACCACATTGGGGTTCACTGCCCGGCGCACAGAGCTCGAGGTCCTGCTGGGGCCGGCGCGAGCGAAGAGTCCAAATTAGG
T
>NM_010145-chr1-181017569-1+7600
GGTCACCACCAGGCGATCTCACATAGCCTCTCTGAGGGAGCGTGCCTTATGTCCAGTCAGATCCAGGGCCTGCTGCCAACAGTGGCAAGGCTCTCTGCAC
TTACTCTTGGCCGTTGTTCTGGAAAAGCCCTGAGTTTCCAGGCCTGTGATCTGCCCTACAGAGACCACATCTGCTGAGTCACTATTAGCTGGTATTAGAG
G
>NM_001033819-chr1-181051237-0+200
CTGGAAGATGCTGAGTGGGTGTACAATGATCGGCTGCATAATGATCGACGTCGGGAGATATTGGGTGAGATTGCCTGTGTGTGTGTGTGTGGGGGGGGGG
GGAAGACCTTTCATCCCAGTACCCAGGATGCAGAGCCTTGTGGTTCGTTTTGAGTTCTAGTCCCATTTCGTTTACCCAGGAGAGCTTGAGTGTGAGAGAG
A
>NM_001033819-chr1-181051237-0+14400
CAGGGTTGGCCTGAACCAGGGTGCTGATAGCCAGTGAACAACCTAAGCACGCTGGAGCTCCAGGGAGGGCGGGCTCTGTGGAAAGCTCCTATTCTTTATG
CAGTGGGCAACTAGAGGGCCCAGGGTGAGCACAGGCTCCCACCCTCTTATACAGCCAAGGGTGGGGAGCACTGTAGCCAGGACTCTTCAGGTGGGCTGAG
C
>NM_001033819-chr1-181051237-0+30600
TGTGGTGGTTTCTACAGGTATGGCCCCCACAGACTCATGTATTTGAATGTTTGGCTCATAGGAGTAGCACTACTAGGAGGTGTTGCATTGGTGGAATAGG
TGTGGACTTGTTGGGGGAAGTGTGTTACTGTGTGAGTAGACTTTGAGGTCTCCTATGCTCAAGCTTCACCCAATGTGGCAGAGTCTCCTGCTGCCTGTAG
A
>NM_026171-chr1-181144204-1+3800
CAACAGAGGAATGGATACAGTGTGAGCTGCCATGTGGGTGCTGGAATTTGAACCCAGATCCTGTGGAAGAGCAGACATGCTATTAACTCCTCAGACATCT
CTCCAACTCTCTTATTTTTTACTCCAGGCTACCTGGCCGGCCAGTTTCTGGGACTTCAGTCCCTTTGTTGTCTGCCTACAACTGTCTTGGCGTCTGACTC
A
>NM_030131-chr1-181150931-0+200
TTGCGCGCTCATCTTCCTCTCCGTCTACTTCGTATCCTTGGTTGAAGCGGGCCGCGGCCGCCGCTCGTTCCCAGGGCTACCGCCGGGGCAATGGGCAGAG
GGTGGGCCCGGCGGGCGCTGGCAGGTTGGGGTGAGGGGGCGGCGGCGCGGGCCCGGGTCGCGAGCGGAGGAGCCTCGCTGCGCCTCGGGCGGGCCTGAGC
C
>NM_030131-chr1-181150931-0+26600
TCCAAACAAGCATTTGAACTTCATTACACAGAAGAGCAACAAGAATGGTGTCCCACCAGACAAAAGGCAGGAGGGAAAAAATATATATACTGAGTTCAAT
GGGTAAGCCTGAATGTAGCACAGTTCTTCACAACCGATGGGGAATAATTCAACATGGTGTCCAACAACGTTCTAGACGCGCTTCATCAACTGGTTACTAG
G
>NM_145514-chr1-181211978-1+12200
ATAACAAGAAGACAATGTGCTCTGTTTACATAGACTCTGATTGATCCTGGCATCTGAGAGGCAGCATGGAGTCTTCCCTGTGCCTTAGGGAGCAGAGCGA
GCCCTTCTCTTCAGTTAGCCCTGGCTGCCTAATTGTCCTTTATACAAGTGACAAGTAAGGCATATTTGACAGAGCACCAGACAGGGCACCCAGGAAAGCC
A
>NM_145514-chr1-181211978-1-34200
AGGAGAGATTCCAGGTTCCCTTCCCGCTTGCAGTAGCTTTGTGAGCTGAAGTGAGCAACCCATGCCTTTTTAGCAAAAACAGATTCTAAGCGCCGTTCTC
TGAGGAGCAGCGGTGTGGGTTCTTGGCCTCTCTGCTGTGTACTACAAGCTCTCAGGGGAGAAGAGAGAAAGGTCGCTAAAGGAGCTGCCTGCGGCCCCCT
C
>NM_028408-chr1-181352628-0-43600
GGTCTGTGGCTATATTTGGTGGACATATTTTGTGGCAGGTCTGTGACTATATTTGGTGACAGGTCTGTGGCTGTAGTTGGTGGAAGGTCTGTGACTATAT
TTGGTGGACACATTTTGTGGCAGGTCTGTGGCTGTAGTTGGTGGCAGGTCTGTAGATGTAGTGTGGCAGCTCTGTGACTATATTTGGTGGACATATTTTG
T
>NM_001160212-chr1-181352628-0+43400
GGTCCCATCTTGTTGGCAGGCCATAGCACAGGGATCCCTGCTCAAGATAAGAGCAGCCGCTGCCCTGTGACAGTAACAAGCTGTCCTGTGTGTGCTGTCG
GGGAGATGCATCTGCTGACCCTGCTTCTCCAAAGGGCCCCACTAGATGAGACTGGTGGAGTCAGGACATGACTGAGATCTCTGTGTTGGCTTTAAAGTGC
T
>NM_207280-chr1-181511451-1+36600
TCCAGAGCCTGTTCTATTCAGTACAGGGTGGGGGGCACCAATGTGGGGGGAGTGTGAGCAAGCATGGGTATTTGTGTCTCTGGAGAAGAAACACAGCAGG
CATGAGGGAGAGGAGGAAGAGGGGTAAAGATCAAAGGCCCCATGAGGTGACTCTTCCCTTTGCCCCTCCTACCCCATCTCTGCCTTAAGTAACTTAAGTA
A
>NM_207280-chr1-181511451-1-31000
AAAGGGAATAGAGGGAGGGAGGAATAAAGGAAGACAGACAGACAGACAGACAAGCCAGGTAAATGCTTCAGGACTGCCACTCCCCCCTCCTCACACATAT
TGACAAGGTGTTGCTTGTTGGACTGGCCTGTGCGCCCCTGCTACCACTCACTGCCATGATTCATTTTGAAAACCCTTGAAAGCGTATCCTGCCAGTCTAA
G
>NM_207280-chr1-181511451-1-46200
TGGGGTCCCAGAGTCCCGTTCTACTTGCCCAAGTCTGTGCTTGCTGTGGGCCCTGTTCAGGTTGTTTTTCTAGCCCACGTTGGAAGCCAGACTGACCCAC
CCAGAAGGTTGATGTCTTCCTGTAACAGGTGGGGAATCTTTAAAACCTGTCTCTGCAGTGGACAGGCACCTTCAGATTAACCAGAGGAATGCAGCCTGGA
C
>NM_133815-chr1-181842401-1+29600
CTGTCTCTGTCTCTGTCTCTCTCTCTCTCTCTCTCTCACACACACACACACACACACGTTTCTGATGAACTCTGAGGTAGAAAATACCAGCAGCTCCAAT
ATCACATGTGTCCAGGGTAGCAGATGGGCTATACAGCTGCTGATCTGGGGTTTGGGGGCAGGATAGATGAGGCCTACACTGCCCTGGAGCCTTTGTTCCT
C
>NM_133815-chr1-181842401-1+19800
ATTGAAATATAATTTGATGACTTCATGTGGAACCTAAGCACTTCAGCTTTTGTAAGAAAAATGATTTCTTTAGCCAAAAGGTGAAATTGTGCACTCCCTG
CCCCCAGATTGGGCAGGCAGCACCCTTAGACTGGCTTGTGACTTGTCTCCTGGGCTTTTAGCCTGCTGGCTGCCTGTGCATCAGAGTGGAGCCTAGTGTG
C
>NM_133815-chr1-181842401-1+17800
GTTTATTCAGCTTACACTTCCATACTGCTGTTCATCACCAAAGGAAGTCAAGACTGGAACTCAAGCAGGTCAGGAAGCAGGAGCTGATTCAGAGGCCATG
GAGGGATGCTGCCTACTGGCTTGCTTCCCCTGGCTTGCTCAGCTTGCTCTCTTATAGAACCCAAAACTACCAGCCCAGGGATGGCACTACCCACATTGGG
C
>NM_133815-chr1-181842401-1+11600
TTTATTATATGTAAGTACACTGTAGTTGTTTTCAGACACACCAGAAGAGGGAGTCAGATCTTGTTACGGATGGTTGTGAGCCACCATGTGGTTGCTGGGA
TTTGAACTCAGGACCTTTGGAAGAGCAGTCAGGTGCTCTTACCTGCTGAGCCATCTCACCAGCTCCCTGTGCTTCTTGAAGGCAGACAAATTTTGGGTTG
G
>NM_133815-chr1-181842401-1-15000
ACTGTTGGCTCTGCCAAGACAGAGTAAGCAGTCCTTAGTAATTCTGCTCTGCAAAGGTCTGACAGATGATCCTGGTCCTGGGCCAGAAGGCTGAAGGCTG
ATGCTCTAACGTTTTGAGGAATTGGGGGCTGTCCAGGTAGTCAGCTCTCTCTGCAATTGTTTAAGTTTGAGACAATTGTTAAGTTCCTATACAATCAAGT
T
>NM_001083120-chr1-182019980-1-400
GGGAATCCGGGGGACGACGATGGCCACGTTTTGCGTGTTCGGAACTCTCCTACATCCCGCCTACATCCCACGGGTGGGGGTGGGTGGGAGGGAATCACAT
CGCGGCGGGGACGCGCAGAGGGGGATGCCGGCCCGCGCGCCCTGGTCCTCTCCGCGATCGCGCCCGGCTCGTCACGCCCCCCCCAACCCCCCCACCGCGG
T
>NM_001083120-chr1-182019980-1-600
GACAGAAAGGGTTCCACGGGCTGCGTCTCTCGCGGCTGCACAGGGTTCCGCGTGCCTCGGGCCACCGCGTTTCCCGACACCGATGCGTTAGCTGTGTGTG
TGTGTGTGTGCGCGTTTATGCGCGCGTGTGTTTGTGCAGTCATCCCAGTACTGTGCGCGCGTCGGCCGGATCCCCAGGTCCAGCACGCTCGGGGGTCCTC
G
>NM_001083120-chr1-182019980-1-42000
CTAAATTCCGTGGCACAGACTGGACGTCCTATCAGAGAATGGGGGAAGAGCCAGGCCGAGCCTTCAGAGAGGCCTTCTAGTCTTTTCTCCTTTGTCTTAC
TGGAGACCAAGAGCAGGGCATGGTGAGTAGCAGGTAGGTGCTGTACCACTGTGCCCGCAGTCTCCAGGGAATCCATGAGTTCAAGGTATTCCCAAGGTTA
C
>NM_012058-chr1-182124737-0-12000
CCTGTGTCTGAGGTACCGAGCCATAAAGGGCTGGCCCTCCCTCTCAGCTTCTGCACTCTGGCGCCGTTTGAAGAGTAGCGCAGCGCTGGGCGTGGTGGCG
CACGCCTTTAATCCCAGCACTCGGGAGGCAGAGGCAGGTGGATCTCTGAGTTCGAGGCCAGCCTGGTCTACAAAGTGAGTTCCAGGACAGCCAGGGCTAC
A
>NM_001166728-chr1-182158098-1+200
CCCACGTGGTCACATTCTTTCAGGAACTCAGGCACAAGCCCATCAACATAACCATTGGTGTCCTGGCTCTAAGCCACATCGTGATGCTGCTGGCCATGGC
TGCCATGGCTACAGACATTTTGGGGTCCCAGGGGTTTTGGGATGACTTCACATGTAAATCAGTGATCTCCTTGTACAGGCTGATGAGGGGTGTCTCCATT
T
>NM_007853-chr1-182282759-1+49400
TCTTTTAGAATTCTATTCATTTTTTTTTACCTGTCCTGAGCTTTGGAGCCTGTATGCACAATGTAACTTCTAACCAATCTCTAATATCTTGGCCAGTCCC
TGACTTACCTGGGCAACAAAGGCAGGTCCATTACCTTGGGAAGATTTCTTCTAGGATCTTCTTGGCTATCACATTGGCTGTCTCAGTCCTTCAACTGCAA
G
>NM_007853-chr1-182282759-1+36200
TCAAGCCAGCAGACTGTCCTCAGCTCATCTTTCAAGTAGCCAGTTTCTCCTGCAATATCCTGTGCATATAATGCAGATACTAACACTCACAACTGTCCTC
ACAGTACTATATCCCACACATGATTCTTACTCTTATGTTTGAAAGATATTATTCGTTTCTCTACAACAGTCGCCTCACAACTCACTCTATGAGAGTCAGT
C
>NM_007853-chr1-182282759-1+27600
TTGAGACAGGGTGGAGGGGGTGTGAACACACGCAGGAGGCATCAGCTGGGATCCCGCTCTCCCACACAGGACAGCGGGAACATCAAAGTGGACAGAGTCT
CTGAAAATGAGGAGCCTGAGTGATCTGTGTCTGCGTTGGCTGGCTAGTGGGTGCTGTAATGGAATGCCTGTGTGTTTCCAGCAATACAGGCAAAGAGGGA
A
>NM_175127-chr1-182341606-1+0
GCTGTCATCCCACGAGCTCCTCCCTCTCCTTAAGCTCCCCCCCCCCCAGGAGGAGGAAGTGACGCACAGGAAGTGTCCCGATCCCCTTACATTGGAGGAA
GGAATCAAACTCCCAAGATGGCGGCGGCGTCTGAGGAGCGGATGGCTGAGGAAGGAGGCGGCGGCCACGGCGACGGCGGCTCCTGTTCGGCTGCCGGCTC
C
>NM_173378-chr1-182409167-0+1800
TGTAAAAAGTTATTGAATCTTGGGACTAAAGTCACTTCAGCAAGTCTGGTGGCTTTGACTGCTTTCCTGGTGTCAGAGTAGACTTACTAGGAAAGGTGTA
GTGTGCATGCTATTCTAGCTTTGAAATTTGATGCGCTTTGGAATTTTGCACAGCATTAGTGATCCCAGATGTTTAAGAAAAATCTGTCTCTCATCTTCAT
C
>NM_009794-chr1-182517483-1+32800
CGTAACTCTGATGGGAGTGGTTACCTCACATGCCTGGTGCCCCCGTTCAGTTCCTAGTACTTGCAACCCCTGCACTCAGAGGTAGAGTCAGGAGATCAGA
AATCCAAGCTCATCTTCAGAGACATAAGCAAGTTTGAGGCCAGCTTGAGCTATAAGAACTTGGTGCCAGAGGAGAGAACCCGAGGAAGCAGTCTCCTCAT
G
>NM_009794-chr1-182517483-1+31200
TCGGCCTTACTACGTCCTGCATTCATTTGCTGTGATGTCCCCTGGTGTCCCCACATCCCCTGGTGGCTGTGGCCTTCATCTGGCTATGGAGGCAGTGCTA
TGTCCTAGTTCATAACGAGCCATCCCAGGCCCTCATGTAATGCATCCTGGGGCACACCAGCCTCTCAGGGCAGTCTGCCACTCTCTTGTGTGTCAAGTTC
A
>NM_009794-chr1-182517483-1+25600
GGACTGTTTTGAATAGACATTCTGTTCTATAAAAGGATGACTTTGGCCCAAATTTGGCTCTTAATTCAAGGAGGTAATATGGGTATGGTGGCTGTTCACA
TGATGTACTGGTACAGGACAGTCATTGCTCTTTCTGAGCAAGTGAACTGGGACATTCTGGGGCTGTCTGCTCTGGCCTTGAGAAAGAACTCTGCTTCTCT
G
>NM_009794-chr1-182517483-1+11800
TGGGGCTTTGGTGCCCAGATTAGAGGCTAGCTCCTTAGCTCCGTCACATTGAACAGCAAGAGTGCTCTTCCATAAAATGAGTATAAAAATCCTGAAGATG
AAATGGAATGATTTACAGCACACAAAAGGCTGAGGCATGGGGAAGGTTTAATAAGATCTTCGGGGACAATGTCAGAGGGGAGTGTGCTCAGAAGAGGTCC
C
>NM_130890-chr1-182565007-0-8200
CTTCTATAATTATGCATCTTGCTCTTTCTCTTAGGCTCAGCCTCCCCGCTCCGCCCCCCCCCCCTTTTCGTGCTTTCCTAATGGCCTGAATACCTATTTT
CCAAGAGAAAATCAAACCAATTGGAGCTCCCAGGCTCTGTGCTCCCACCTCCCTCCCCACTGGATCTGCTGTGTCATACCTGAGGCCTGCTGCACTCCTG
A
>NM_130890-chr1-182565007-0-2200
GGTGGGGGGGGTGGTGGGAAGGAAGGATAGATGGCTAACCCCAGAGGAGCTCCCTCGTGGGGAAGTAGAATTACCAGCTGTGCAGCTTCTGTGCTTGGAA
GAGGAAGGGCTTGCTCTTTTTTTTTTTTTTTTTTTTTTTGTCAGTCTGAGAGGGGGGCGGTGCTTCAGGGAAGCATAGGGAAGAAACACAGAGGAAAAAC
A
>NM_001145806-chr1-182565007-0+5600
TTTTGGAAGGATGTGTTAGAAATCGTAAGGCGTTTTATTACGTCTTGTTGGAATTTTGTCCATCAGTAACAGTTACTTTCTCAGTAAAAAAATGTAAATA
AAAAGTAACACTTGGGTGGGAGAATGAGGTGTTAGGAGAGGGGGCTGTTTCTGGCCAAGAAGGCAGGAGCTGACAGGTTGATATAAAACTGTAGGACTGC
C
>NM_001033547-chr1-182749180-1-6000
TCAGGGCTTGAGTCAGAGGGGAGAAACGGAAACTCATCATGGCAGTTGTGCAGACACAAGGGAAGCGTGATGCTCCCAGGAAAGGCTTAGCAGTGATGAG
ACTCACTCACTCCCCTCAAATGTTTATCAAAGGCATCCAGTGTGCCTGGCTCTGGAGACGTGTGGTAGAGACAATGGGAAGTGAGATAGTCTCCTGCAGA
A
>NM_144796-chr1-182764896-0+0
GTGGCTGCTACTCTCTGGACCCTGCATGGGGGGTGGCAGGGAGGATCTCGCTGTGGGAAAGGGGGCGGGGGCTGCGCAGGGGCGAACAGGGATGGGATGG
GATGGAGCCCGCAAAGCCCAGGCACCGGGCCCCCAGGGTGGAGGAGGGAGAGCTTGGCCCCAGAGCCCGGGCAACCCCGGGGTATTGTCGTGTTCCGCTC
C
>NM_001356463-chr1-182764896-0+8000
ACATCCAAGGCAAATATGTAAGATGTATAGTCTCGTGTATCTGCTCAAAGACTTAGCTACTTGTTGGTCCATTCTCACAGGAACTGGTCAGCTATCACTA
ACTATGGATGCTTGAGAAAAGATGGGATGAAATGTTAAATGGCTCAAATTTTTGAGTGATTTGGTAAACATTTCCAAACTGTCAGTAATATGTCTAGTGT
G
>NM_016928-chr1-182954788-0+18200
GCACATGCTAGACAAGTCCTCTAGCACTGAGCTATCTCCCCAGCTTGGATGAAATATCTGTAAAGTACTGGTGCCCGTGTGTAAAATATGCACCATTAAG
TGTTCAAGAAGAAAAGACTGGGCATTTCTGTTCCACCAAGACAAGAAGAATCTGCCAGCAGAATGTTTGCGCAGTCATTTGAGCAAAGGGGTCCAAGGGA
C
>NM_001278220-chr1-183147557-1+49400
AAATGAACATAGTAAGAACTGTCCGCGGCGCATGCCTGAAGACCCAGCTACCGGGGAGGCTGAGGCGGAAGGTGTCTGCACCAAGTTCCCTGTCAATATG
GTGACCTCCCAGAAACAAGGGACCATAATGGGTGAAGTGGCCCAGGTCAGAACGGAACCCTGTCCCCTCACTTAACAGTGGAAACAGAGACCCAAGCTTG
A
>NM_001278220-chr1-183147557-1+44000
ATACCCTTCAGGCTCTTAGGGACTGAGGTGGGAGGGCTGGTCAGGAGAGGGCCCATCATGTCATACCCTTCAGGCTCTTAGGGACTGAGGTGGGAGGGCT
GGTCAGGAGAGGGCCCATCATGTCATACCCTTCAGGCTCCTAGGGACTGAGGTGGAGGGCTGGTCAGGAGAGGGCCCATCATGTCATACCCTTCAGGCTC
T
>NM_001278220-chr1-183147557-1-32200
CTAACCCTTCTTTGCACTTTTAGCCAGATACCATTCTGTTTTCACCCTTAACTCTGTCGCTGTCCCCGTTGGTTTACAACACAGGAGAGGGGTGGAAAGG
CACTGCATTTGCTGTGGCCACCGAGGTTCAGGGTTGACCTCAGAGGGAGCTGTCTTTGTCAGTTAAAGTGAAAACCACTGTTCGTTCTGCATTTCCAGTC
A
>NM_001278218-chr1-183221529-1-13800
GGTGTGGTCATACACACCTTTAATCCCAGTACCAAGGAGCAGAGGCTACCAGATCTTTGTGAGTTTGGTATCAGCTTAGTTTTCATAGTAAGTTCAGGCC
AGCCAGGGCTGCCTAGTGAGACTCTGACTCAAGAAAAAAAAAAAAAACCAAAACCCCAAATGATGTGGCCATACAGGATCGCAGGAGCAATACCAATTAT
T
>NM_001278218-chr1-183221529-1-14400
GGGGAAATCTGTCTTTTCATCTGCTTCTGGGGTCCTGTTCAGGGTACTCGGCCTGGCTATTTGCTGAGCCCACAAATATGTGGTTGATGTTTGGGTCTCT
CCATGCTCTGCAGGAAGAATGTCTGCACGCTCAGAAACACCGAATAACTCAGATCCCTCCTTGTAAAACATTGAAGTATTTCTATTTCTCTCCCTCTTCC
C
>NM_177389-chr1-183369565-1+0
TGCTGAGCCCTTGCTGACGTGTCACTCGCAGCAGCCCGCCTCTTGGGCGCCTCCCCCGGCACCGCCCGCTCCTGCCCCGCCCCCGACACCGCCCGCCGGC
GGCCTCCGCGTCACCCGGGCCCGCGGTGGCCACAACATGGCTGCGGCGCCGGGGCTGCTCTTCTGGCTGTTCGTGCTGGGGGCGCTCTGGTGGGTCCCGG
G
>NM_001277958-chr1-183388985-0+200
GAAAAGGTGTGTGAGCCTCCTGCTTGTTCCTTCTGCGGTTTCCTCTTGACTTTGTGCTCCTGGGCTCTGAGACCGTAAGTTACAGAGATCGTGAACTTTT
GGTTACCGTGGCAACAGCCACCACGCCAACCTTCCCCAGGCCAGTTTGAGTCTTTGAGGGCCAAGGAAGGATTTGCGTTGTCTCCTTACCGTGTGTGGTA
A
>NR_151520-chr1-183748977-0-33400
TCATGAAAATATAGTCAGTGTTCTGCATTGCCGAGTTATGGGCTTATAGGCCATTGAAAACATGACAAAACACATGACATATCCCGATGATCGTAGAGAT
AAGTGTCACTGGATGTAGGTGATAGGCAACCTGGGTTGCAAAGCTACAAGTTGGGAATAGCAGAGGTTTTATCAGGAAGCTGAGGATGTTCTATGCTGGG
G
>NM_028516-chr1-184033998-1+200
GCCGGCCTCCCCGCAGCCCCGCTTGGCCCGGCCCGCAGATGTCGCTGCCCCTCCGGCTGCCCTACTGCTCTCCCGCGCGGCGGCTGCGCGCCGTGCTCTT
GTTCCCCTACTTCCGTGACCCTGTCACTCCTCCGCCGTCCCCAACCTGTTCTCAGGAGCCCGACTCCGATCCCGAAGGCGGCACTCCGGAGAGCTACTCG
G
>NM_022019-chr1-184034461-0+13200
TGGCTTTTGCAGTCTAGTTAGTGGGGATTGGGATGTTAATTACACATTTCCCATCCTTCCTGGCTGTCTCGTAGGCCTTCGTTTTGCTTTGAGAAATGGA
ATCCTCTGAGACAAGCCCACAGACCCACCATCGGTCTGTTGCCTGGTTGCTGGGTTTTGACCTCTCCTTTCCTGTTCTGTCTGGCCTGAGATACTGCGAG
G
>NR_040472-chr1-184557691-1-41400
GAGCATCCACTTCTGTGTTTGCTAGGCCCCGGCATAGTCTCACAAGAGACAGCTATATCAGGGTCCTTTCAGCAAAATTTTGCTAGTGTATGCAATGGTG
TCAGCGTTTGGAGGCTGATTATGGGATGGATCCTTGGATATGGCAGTCTCTAGATGGTCCATCCTTTTGTCTCAGCTCCAAACTTTGTCTCTGTAACTCC
T
>NR_040627-chr1-184712497-0-2400
GGGAGGAAAGAGTTTGCTTTTGAAGAGTTAGTCTTCAAGGAAGGCCAGATCAGAAACTCAAGCAGGAACCTAGAGGCGGGAACTGAAGCAGAGACCATGG
AAGAATGCTGCTCACTAGTCTTCCCTCTGGCCTGTTCAGCTGTCTTCTTTGAATAAATCAAGCCTATCTGCACAGGGACGCCACTGCCCACCATGAGCTG
G
>NM_008250-chr1-184732493-1+1600
TCCGTAGCTGTTGGAGAAAGGGTCCATTTTGAGTTTAGTAGGTTCAAAGGGGGAGAAGGGAAAGGAGGAACAAATCTGCCCACAGTATGAGTTTGTGACC
GACTCTTCTTTCCCCCTACCCAGATCTCACATCGCTGCTAACCGGTGGGCGGCCTGCAGGGGTGCATCTAGCTGGCCTGCAGCCTTCAGCGGGACAGTTC
T
>NM_008250-chr1-184732493-1-1000
AGCAAGAATGGAAGGCGCTGGCTGTGGAGGCTCGGACAGTGCCTCCCTCCAACAGGCCAAAGCGGATCCTGGAAAAACTGCAGCCGAATTAAAAGTAGGT
ATTTAATCTCAAAGGCAACCGCTCCCTGGCACTTGCAAAACATAGGACCTCACGTGACCAGGGGATGTGGTGGCCGCGGAGGGTAGCACTTCCTACAAGG
T
>NM_001290273-chr1-184811300-1+10800
CTTCTGGAATAACCCCAAATAAGTGACTTCTCTTATAAGATGATTGGTCATAGTGTTTGATCACAGCAATAGAAAAGTAATGGATACAGGGATGAACGTG
AAACAACTCACAACCACACAGTGAATCTGATGTGTTTCTGGCAGTGCTTGCCCATATTGCATCACGTGATTTTACTGCAGCCTCAGTTCTGAACACATGA
A
>NM_001290273-chr1-184811300-1+7200
GCAGCATCACAGTTGGATGCAGCTTTCCGACCCATTCAGGAATACAGTGTTAACCATACTCAGAGCATCCAAATTGTCCTTCCCTATTGCCTTGTCCCCA
CCCACTGTAGAGTGCATGGCCTGGAGATACAGGGCAGGGATTGTGGAGAGGATGCAGCTCAGTGGGTCAGCAGCTTCTTGAAGATGCAGTCCTGTCGCCT
G
>NM_001290273-chr1-184811300-1+1000
AGCATGCATGACAGCTTAAGAAAATAAGCTGTGAGTGTTATTTCCCCAAGGCTCTTGTCAGATAAAGGTTCTGCACTGGGTGGGGGGGGGGGCAACCTGG
GATTTGTAAACAGCGACTAAGAGTCCAGCTGAGGAGTGACCCCTGTCGCCGGGACTTCAGCGAAGGTTCAGCAGCTCTGCTCTCTTCAGGTCTGGTCTCC
C
>NM_133684-chr1-184845847-1+0
GGACGTGAGCAGCATAAGTTTGACAGGCAGTGCGGCTGCGCCAACCCTGGCTCCTCCCACACTCCCGGAGCCTTAAGCCCCGCCTCGACACCGCGGCCCA
GTAGCCCAGGCCTGCCCGGGATAGTGTAACATGGGTTCCTCCAGCTCTACGGCTCTGGCTCGCCTCGGCCTCCCTGGGCAGCCGCGGTCCACCTGGCTCG
G
>NM_178692-chr1-184883036-1+12800
AAACCTGAGCCCCTGGGGGCTTCAAGCTCCAACCTTTGCCTCCAGCTCCAGAGGGAGCCCATTCTGCACCTTGAGGACTGACTTGGCCTCTTAAAACAAT
GTTTCTCGGGTGAGTTCCTCTTCTGTCCCTGGTAACAGAGCTCCACATAGACATACCTTGTTCAAAGCAGTCAAAGCCAGGATGGGGTGTTGCTCAGCAT
G
>NM_145515-chr1-184999549-1+12800
AAGGGAGAGGGCTGGACAGAGAGTAGAGGGTCCCAATATCCTTAACAAGAACTAGTCCAGAAGCCACCCAACCCTGAGGAGGGTTTAGTGGAAGGTCAGC
TTGTTCGACTTGTAGACTTGGAGCCTCTGTGCCATGAACATTCCAGACTTGAAATCCTGCAGACTGCTCTGTCGCCGCCGCTGCCGCTGCCTGCCGCCCA
T
>NM_145515-chr1-184999549-1+200
CACGGTGAACGAGCGGGACACGGAGAACGTGAGTCTCCCGAGCCTCCGGCGCGGCTACCTGGGCGAGCCCGGCCTGACCCCCTTCCCCGTCCTTCCCGTC
CCTACGCGGGGAGCCCCGGGGCGGCCCTCTGCTCGGAGGGGGTCCTGCCTGAGGGGATGCGGAGGGTGATGGAGGGCAGAGGGTGGGCGTCCAGAGTGGC
T
>NM_001163754-chr1-185204168-0-46800
TGCAGCCCAGGCTACTATACCCAGCCAAACTCTCAATTATCATAGAGGGAGAAACCAAAGTATTCCACGACAAAACCAAATTCACGCATTATCTCTCCAC
GAATCCAGCCCTTCAAAGGATAATAACAGAAAAAAACCAATACAAGAACGGGAACAACGCCCTAGAAAAAACAAGAAGGTAATCCCTCAACAAACCTAAA
A
>NM_001163754-chr1-185204168-0-11000
TGGAATGCTCCCAAAGTCACCTGGGATGAAAGCTTGGTCCCCAGCCGATGGGCGCTCCTAGAGGTAGCGTTAACTGTAGGAAGCGGAAGTAGGGCGCGAT
GTGGGGTGAAGTGACTTTGAAGCATGTGGCTTGCTCCTTGGCCTTCTCCCGCGACCTCTCTCTTTCTTCCTCCCCTCTTACCCCCTTTTTCTCCTTTCAG
C
>NM_001163754-chr1-185204168-0+200
CTCCTTCCAGGACCTGCAGTCCGCGCGCGACTTCCTATTCCCTCACCTGCGGGAGGAGACCCCCGGCGCCCTGAAGAGGGACCCGAGTAAGTGTCCCGGC
GACCGGGACGCGGCTGCAAGCCTCCCTTCCCTCGGCGTCCCGTCTCTCTCAGCCTCAGCCTTTTGCGTCTCCTGTCCTGTCGCCTGTCTGTCACCGCTCC
C
>NR_035529-chr1-185242975-0+4200
GTGAAGCTAGCCTGGGCTACCTGAGGCCCCTGCTCCGTCCATATGTGTGTGTGTGTGTGTGTGTGTGTGTGTGTGTGTGTGTGTGTCAGCAACAGCACAC
CCAAGCGGGGAAAAAAACCAATAAATTTGTGGTCTCTGAAGCCCTGAGTTCTTTGGCAGCTGAGCTTTGTTTAAATATTAGTGCAACTGCTAGTTGTTAA
T
>NR_029908-chr1-185313581-0+400
TTCCACCAGTCTGCTGAAGTCTGAGGGTGTAGCTCAGTGGTAGAGTGTGTGTTGCTGAAAATTTGGGGTATGTCACAGTGGTCGAGTTTGTGTTGGTGAA
GTGTGGGGATACAGCTCAGTGGTGGAATGTGAGTTGCTGAAGTCTGGGATACGACTCAGTGATACAGTGTGTATTCACGTCTGAGAGGGCCTGAGTTCAA
T
>NR_040305-chr1-185455568-1+0
GAGAACACGGTCGCGCCCTCCTGCTGCTTTCTTCCGGCCGAGGACCCCCGGAGAGTCACTGCTGTGCCCGAGCCAGGAGCTGTGGCTGTCGCAGCCTCTT
GGGGACACCCCAAAGCGCCACGAGGATCCCCCTGGCTTGGCTGCTGCGAAGGGCGGGTCCGGCGACCCCGCGTGCAGCGGGAGAAGCAGGCGCCGCAGTC
C
>NR_040305-chr1-185455568-1-18600
GGATGGAAATGCAGCTGAAGAGATTCAGCTCAGTGAGTAGGTGCACTTGCTACACGAGGGCCTGAGTTCAGGTCCTCAGAACCCACTTCAAAGTCCAGAT
GTGGCCACTCACACCTGGGACTGCCATGTTGTGGTTGAAGGACTAACAGGCCCAAGCATGGCAAAGATGGCACTAACATGCCTACCCCTCTTCTCTTCCT
C
>NR_131158-chr1-186558681-1+49600
ACCATGTGAGAGACTTGGGGTTGAGTTCAAGTCATCAGGTTTCACAGCAAGCACCTTTACCTGCTGAGCTATCATGCTGACCTAGAGAACTTTTATTATT
TTTAAATTATTATTTACTTTTACTTTATATGTGTGTATCTATAAGTGCTTTGCCTGCATGCATGTATATGGACCACATCCATGCCTGGTGTCTGAGGAAG
T
>NM_001329107-chr1-186705989-1+31600
ATCTATAAGGCAGACTCTGCTAACTCTTCCTCTATTTGTGAAGAAAGTGCAGCTGAGTCACATGTATGACCCACTGTTAACCCTGTGTGTGCTGTTCTAA
GGTCCCTGGTTAATATGTTAGCGCAGCTAGCTGGTATAAGGCCAGCAATGCTAATACCACATCCTGCAGAGCCAAACAGGCCCAGGAACCCACTGTGTCT
T
>NM_001329107-chr1-186705989-1+1000
AGAGCCACTCACCCTCTCCCTTCCAGGAGAAAAAAAAAACAAACCTTTCTTACTCCTTAAAGTGAGAGATTCCCCCCCCACCCCGCCCCAGCATCGCATA
TTAATATCTCCACGTTGGGAACGCGTTGCATTTTCTTTTTTAAAGGAATCCCAGCCAGGGACGTTTTTCTATTGGGCATTAACTTTCGACTGCTTTGCAA
A
>NM_026041-chr1-186749358-1-21400
CCCCCTTCTGACCTCTGTGGGCACTGCATGCATCTAGTGAAATACATATTTCCAAGCAAAACGCATAAACTGAAACTAAATAAAGTGCTTTGACCTAATC
TAAAATTGTATGTGAAAAGGAAAGAAAAGTGGGAAGAAGAGGACAAGGACCAGCTGCCTAGGGCTGGAGGTGACTGAGAGGGACGGTGGATGTAAGCAAA
G
>NM_033077-chr1-186967416-0-2200
GTTTCCCCAATGCAAGTGTAACATTTTTGCTCTGGCAGGAGCAGGTTTCCCAACCAAAACTAGGCTGGGGCAGAAGTGTTACATCTCTGCTGCCAGAGAT
ATCCTGGCGATCAGAAATCAAGGAAGGAAGACCACAGTCACACCACAGAACAAACCTCAGAGATCTATTGGAAGTAAAACTAGATCTCAGGAGGGTGGAT
A
>NM_033077-chr1-186967416-0+400
GGAGGCCCGCGGCGCTGGCAGAGCGGGCTTTGGGGGAATCAGGTCGGCCACTGGACGGACAGACGGACGGACGGACGCGCCGTTCACCCCACAGAGGACC
TCTGAGGTGAAACCATAGCTCAGCAGAGGCAAGCCCCAGAGTTCTCCGTACTCTTCAGGGATGAGTCATGTGGCAGAGGAAGATGAGCTCGGGCTGGACC
A
>NM_029067-chr1-187215446-1+36000
GTCCTGGCTTGGTGGTCCTGGGTTCTCTAAGAAAGCAGGCCAAACAAGCCAGGAAGAGCAAGCCACTAAGCAGCACCCTTCCATGGCCTCTGCTTCAGTT
CCTGTCCTGCTTCCTTCAGTGATGCAGTGCAGTGTGGAAGTGTAAGCTGAATCAACCCTTTCCTCCCCAGCTGGATGTGATGACGGTGTTTCATCCCAGC
A
>NM_001243792-chr1-187609006-0-35800
CATTATCAGGAGCAGCACCACCACCACCATCACCATCATCACCAGCAGCAGCAGCAGCAACAGGATGAAGCAACCTGGCAGCAGGAGGGAAAGCCTTGTG
TGCCTGGGCTCTCACAGAAGGTGCTACCTGCAACAACTGAGACAATTCCTCCAGTGAAGCTCTCTGCTCAGGTGATTGCAATTTGTAGACATTGACATTA
A
>NM_001357534-chr1-187651758-0-200
AGCAGTTGGCACTGAATGTCACCCTGAAGGTAAAATGAAAGACAAAAGAGGAACGCATGCTTGCTTTTGCAGCGGCTGCGGCGACGACGGAGGCAGAAGC
AGCAGGATTTAAAGGGAAAAAAAGAAATCACACGCACATACATACATCTATACACACCCAGAGGCGTCGATTATGCAAACGCAGTAATGCCATCAAATCC
C
>NM_001357535-chr1-187652241-0+33200
AGAACTAGTCAGTGAAGTCCAGGAACTTAGGCTTATTCAGAGAATTGATGGGCATTGAATTGGACACATTGTCAACAGCCTGGTTTTGGATACACACAGA
TGTCTCCCTCTCCCTCTCCCTCTCCCTCTCCCTCTCCCTCTCCCTCTCCCTCTCCCTCTCCCTCTCCCTCTCCCTCTCCCTCTCCCTCTCCCTCTCCCTC
T
>NM_011935-chr1-187997827-0+0
CGCGTCGCCTCCCTCCTGATTGGGCAGCGGCCCCCCAATCAGAGGCGCTCCTGGGCCGGTGGGACTGCATATGTAAAGCCCTACTTCATATTAATAAGCT
CCAATCGGGGCTTTAAGTCCTTGATTAGGAGAGAGTGTGCGAGCCTCGGTCCCAACTGGCCGTGCCTATGGGCCTGTCACCAGGAGAACGCGTGTGTTAA
T
>NR_038007-chr1-188008990-1+1600
TATTTAACTTGAATAGGGAAAAAAAGGGGGGGGGGCCGGAGTGTCTAAAACATTTACTTTTGCTAATGTAAAAGTGTTGGCATTTTGCTCCACTCCGATA
AGCTGGTGCCACTGAAGGAGATTAGACCTTTCTTATTCAAACCTATCAGCACTTCGTAAAAAGCTCTCTCAATCTTATCAGGAGTATGAGCCAGCGCGGT
T
>NM_172650-chr1-189007840-1-5600
CTGGAGCAAATCATTCACAGTAGGAAGGCCCATCTAGTTTGCGAACGGCGCCTTCTGGTGCCAGCCCAGGTAAAAAGGCACAGGCAGAGGAAAGAGTTTG
TTTTCCTGCCTGTTCCTTGACACTGCTGGCGCGAGGTCAGAGATCCTGTTGCTGTTGCAACATTCCTGCACTGATGTGTTTGGGTTACTAACACAGACGG
A
>NM_001281848-chr1-189402273-1+11600
GAAGCTCTCTGGCTCTCGCCTTTCCCAGAAAGGGCTGGCCTCTGTATTCTACACCATCACCCGTGCAGCCTGCCCTCCGCCGAATCCTGGAGCCAAGGAG
ACTCCCGCTGCCAGGGCCTGAGGCACAAACCTCTCGGGCTGGCAGATCCCTGTGCACTCACCAGGAAGGTGGCCGGTTGTCTGGAGCCGAAGATGGCGCC
G
>NM_001081363-chr1-189688086-1+200
GAGGAGCTCAGGTGAGCAGCGTCCCCCCTCGGGGCCCCCGTCCTCCGCCCGCGGCCCCCCATCGGAGGCCCGCATGGTTTCTAGAAGCTTCTTTCTCACT
TGGCGGCTTAGGGTCGCCAGGGTGCCAGGCTGTGCTGTGTGCTCAGCAGCCAGAACTAGCTAGCACTGGCAGAGAGGCAGGGGATCCTGACGGAGGACAA
C
>NM_008976-chr1-189728268-0-10200
GCACAGCCCTGGGCTCAGCGCGGCTGCCCCCGAGTGGGCTAGCACAGCCCTGGGCTCAGCGCGGCTGCCCCCGAGTGGGCTAGCACAGCCCTGGGCTCAG
CTCGGCTGCCCCGAGTGGGCTAGCACAGCCCTGGGCTCAGCTCGGCTGCCCCGAGTGGGCTAGCACAGCCCTGGGCTCAGCTCGGCTGCCCCGAGTGGGC
T
>NM_008976-chr1-189728268-0+27200
AAAAGGGTCTGTCCAGGTGGCTGCAGACTCAGAACCTTGGGGTGGGAGGGTGTGGAGATGTGGTTGTATCTGATGCAGGCCTCATCTTTTGTTTTGTTTT
AACTTAAAAGCACTTAATAAAATTTCTGAAGCCATAGACTAAAACCATCATACCTAAAGTATGAAACAGAATTAAGGCAGACCAAGGCCTTTTTCCTGAG
A
>NR_151620-chr1-190170296-0-1000
CCAGTCCTAGGAACTGGGGCAGCAGAGTAGCGGCACTCAGCGAGGCCAGGGCGCAGCTGCCCACCACCCAAGCGTGCCAGTAATGGCTGGGAGCTTCTTC
TCGTCTATGGGCGGCCCAAGCACAACCCGACCCCGGGCCGGCCCTCTTCGGTGCGGCGTCCAGGTCGCCCCACTAGCGACCCCTGAGGCTCTCGGGCAAA
C
>NR_151624-chr1-190403648-0-49200
TGTCTTCGGGGAATCTTGAATGCCTTTTGTTCCAAGAGGCGCTTTGTATTCATCAGTCAGCTGAGGACTCAGACTAGAGAAGCCTCCATCGGCACACAGC
CTGGGTGAGAAGGGGATGCCTGGGCTGTGGGATATTCACAGGCAAAGGCGCCTCAACTGTGTTCACCTTTTGGCCCCACAAGCTGGAAGGGGTCCCCAAT
G
>NR_151624-chr1-190403648-0+9800
AATGGGGGCTTACAAAGAAAGAAGATGGACTAGAGAGATGGCTGTCCCTTAAGCGCTTGCTGTGCAAAGCAGAGAAATCTGAGTTGGATTCCATGCCCCA
CATTTAAAGAGCTGAGTGTGTTTGTAATCTCTGGGCCTTACCTGCCCACCAGCCTAACCTAACCAGCAAATTCTAGACCAGTAAGAGACCCTCCATCATA
A
>NM_001199020-chr1-190925108-0+0
AGATCCAGCTGTAAGGCATTTTCTCAATTAGTGATCAGGGTGCTGCCATCCCTTGGCTGGTAGTCCTGGGTTATATAAGAAAGCAAGCTGAGCAAGCCAG
GGGAAGCAAGTCAGTAAGCAGCATTCTTCCATGGCTTCTGTATCCACTCCTGCCTCCAAGTTCCTACCCTGTGTGAGTTCCCGTCCTGACTCCTTTTGGT
G
>NM_144879-chr1-190978998-1+400
GCGGGGCTGGAAGCTCGCGTTAGTCCTGAAGGGTGGGTCTGGGGCAGCGAGGCGGGAACCCCCATGCCTGTCTTATTGAGCTGCAGTGTCTGCTGTTTCC
ACTGCTTTCAGGCCCGGTCGGTGAGCGGGGTTCCCTTCGTGTGTCCTACGGCCGCGAGAGTTAAAGGCCACCCCAACCTCCCGCGGGGCCCTGATCCCCG
G
>NR_027298-chr1-191025351-0-22600
GGGCTTAGCTGGGCGCAGCGTTGACCTCCAGGCTTCACTGCCACTGCGCGGAGCAGAGAGGATGCCTTCTGTAATCACTCACTCAATCAATCAATTAGTA
ATTGTAATCAATCAATCAGTCGCTCTCTCAGTTACAGCCTCCTTGCCAGTGCTAACTAGACTGAAACCTTAAGATTCCCAGGGCTCCTCTATTCCTTCAA
C
>NM_030060-chr1-191098414-0+0
TGGACACGGGGTGGGGAGGCGGGCACCGTGGAGCCCGGAGAGCGGGAAGCGGCGGGGCGGGGCGGGGCAGCAAGTGCGGGGATGCGGGCGGAGCGCGGGT
AGCAGAGCCCCACGTTCAGGGCGCCCCGTGTGGCGAGCGCGCGGCATGTCGCAAGGGCCCCCCGCGGTCAGCGTGCTGCAGAGAAGCGTGGATGCGCCCG
G
>NM_030060-chr1-191098414-0+18800
CTTCTTCTTTCCTCCTCCTCCTCTTCCTCCTCCTCCTCCTCCTCCTCCTCCTCCTCTTCTCCTTCTCCTTCTTCTTTATTACAGTCATGAAAGCCAAACA
GCCTGGCCAAGCAAAGTCCTTCTGATCTGGTTCAGTTCTAACCTCTGCTCCCAGCTGCATCTCTGAGAACAGAGAAGTAAGCAAATGATCAGAGATGATC
A
>NM_030060-chr1-191098414-0+20000
GCTCTTAACTGCTGAGCCAGCTGCCTAGTCTGACACTTTGTTTTAAAAAATAATTATTGATTGATGATTGACTGATGATTGATTGATTGATGATTGGCAG
GGGCATGCATTTATGCCGTGGAATGCATGAGAAGTCAGAGGACAGCTTGCAGCTGTCTACTCTCTCCTTTTACCCTGTAGGTTCCAGGATTGAACCTAAC
A
>NM_007498-chr1-191183333-1+4400
AGCCGAGGACGGTCCCTATACCGCTCCTGCTTTGGGAAAAGGCCCGTGGGGGCGATGGGGGCAGCAAGTCTGCAGCAGAAAGAGGCACCAGAACACTCTT
CCTAGATTGCTTCTGCCCGTGGTTCCCCCTGTCACCCCTGTGGGTTTGCTGACCTATAGACTGATGAGGTCATCTGCTTCGGCCACCTCGGCTGCACTTT
A
>NM_007498-chr1-191183333-1-400
CGCTATCCCTTCCCCGCCCCCTCCTTAGGCTAGGCCGCTGGTCAAAGAAGGCACATTTTCCTGAAGTTTTAGAAAAATGACCACACATTTTAGAGAAAGG
TCGTGCCCGCTTCCCAGCCTCACCTAGTCTGGGCCACTGCCAGGATCCGCCTCCCAGCACCACCACCCCCCCTTCCCCAACCTAGCGGAGGGAGAGATGC
C
>NR_151547-chr1-191224454-0-800
TATTGGTGTCTTTGTGATGTGCTGACTTAGAATTCCTCCGGATTTATCAATTTGTATGTGTGCGCGTGCATGTGCTTGTGCACGCGAACTGCTTAAGACC
CTCTATTCCTCACAGGCCACAAGATCTCAGGCAGGTGATCTCCCCTGAATGAAAGTAAGAAAGCTCACTGCAGGTGCCTGCACCAAGAAGTGGCTGCCCT
G
>NR_151547-chr1-191224454-0-200
GCCTCTCCAGTTCCAGAAAACTCATGGGTAGGCTCCACAGGGCTGGGCCCTAGGTCAGCCAAACTTTAGCACGAAAAAAATGAAAATTCTGGAGCCAGCC
CTATGGCAATGATTAAGAGCTTGACGATGGTCAGCTCTGTGACCTGGACAGCATACTTTTTGTTTGAGGTGACCGAACGGGTGCAGTGCGAGCTACGGCC
C
>NR_151547-chr1-191224454-0+200
GGGTCGCAACGGGCTCGGGTGGGGTCCTCACGTGACTCCGTGAGGCGGCATGCTCAGGTGGGGGTTCCCCTCAGGACTGGGGGGCCGGAGTCACGTGAGG
TGAGGCGGGTCGTGATGGGTTTGGGTAAGGGTCCCCTCGCGACGAGGATGGGGTTGCATGAGGTGAGGCGGCAAGCCCTGGTCCTCTTGGTGAGCGGGGT
C
>NM_025424-chr1-191318118-1+36600
GGGTCTGTACCTGCCCACCAGCTCCTACGCCCTGGAAGCAGAGTGTTGGTCTGTCAGTAATGTCCTTCCCCACTCTGCTAGCCATGCATAGGGCTGAGGG
CTGCGCTCAGCACACAAGTACTGGTCTCAGGTGCTTGTTTACTGACATGGGCAGAGGACTAGCTCTCGCTGAGGAGGAGAAGCCAGTGGGAGCCTTAGAC
C
>NM_025424-chr1-191318118-1+0
TAGCGTCAGAGAGAAAGGAGGAGAGGACAAATTGATAAGGCTGGGTCCTGTCTTACAGGGCCCCTCCCTAGGAGCCGACTGTGCTCCGCCCCGCCCCGCC
GTCCTCCCGCCTGCTCCTCGCTGTCTATGGCGCGCCCCGCGCCCTGGTGGCGGCTGCGGCTGCTGGCGGCGCTCGTCCTGGCGCTGGCTCTGGTCCCAGT
G
>NM_144880-chr1-191397041-1+31400
CATTATCAGTTATATTTTAATTTTGTGTTCAAGACCAGCCTGGGCTACATGAGACACTGTTTCAAAAGACTGAGTAGTGCAGCTTCTATGTATCTCTTGT
CTTTGGGGTGTAGGGTGCGCTCTGTTGTATACAATTGGCAAGCCAAACTTGTAACAGCACATGTAAAGTCTGCCATTGCATTAATGCTGAAGCTGTTGGT
G
>NR_151615-chr1-191465048-1+31000
TTGTGGATAGCCAATAATGAGATGCCAGCATCTGCTTGGCATTCGGTGAGGCCTTCCTGATAGGTCACCACATGATGGAGGCTGTCACATGGCGAGACTG
AGTTGTCCTGCTATAGTCAGACTCCTCACCTTCTTATAAAGCCACTAATTACATTGTGGGTCTACCCTCATGACTTCATCCTAATTCTCCAAGGCCCAAT
C
>NR_151615-chr1-191465048-1+9600
GTTTATATCTGGGGTCTCACACAACCGGAGCCTCTTATTCTCAAGGAGGCTGGCTTGTCCCCACAAGAGCAGAAAGGTACCTGGCAGACGTTCTGCCTCT
GTCACATTTGTTATCTTTCCTTGAACTCATAGCAATCCTCCTGTATCAGCCTCCCAGAGCTGAGGTTACAGATGTGAGCCACCACCCTGCTGATGTGCCT
C
>NR_151615-chr1-191465048-1-3800
AAGTGAGGTGAGCAGAGGTAGGCAGCAGGGAAACTCCACTAGGAGGTCCCCCTTCCTCCCCTCTCTCTCTCCCTCTCCTTACTCTCCCTCTCCCTCCTTC
TCCTCCCCCTCCTTCCCCTCTCTTTCCCTCTCCTTCCTCCCCCTCTCCTCCCCTCTCCTCCCCTCTCTTTCCCTCTCCTTCCTCCCCCTCTCCTCCCCTC
T
>NR_151615-chr1-191465048-1-4800
GTGCTGTGTTGACACTTTGGCCAGCCACTTTCTAGCTGAACTGCCTCGGACAGTTGACTGAAGTGTCTCTGCTTCAGACTCTTGTTAAAATAGGTTAGCT
TGTGTTTATTTGATGTATGTATGGTTTTTATATGATGTGCATATGCTTTGCTTGCACACACACACACACACGTATGTGCATTATGCGTGTTCGGTTCCTG
A
>NM_001305233-chr1-191575544-1+41600
TATTCCTGAGGAGGTTTGTACGGTTTCAAGGCTCATTGCCCTTCTCCACTGTGCCAGGAAAGGAGTTCCAGGGTGCAGGGCTGTTCCTCTTGAGCTCCAT
TTCTCTCTGCTTTCTTCCATTTGACACACGTCCTTTTCTGTCCTGACACTCTAAATTTGTATTTAAGCCATTCTGTAGACTCAGGAATAGCAGTGGCATA
C
>NM_001305233-chr1-191575544-1+200
TCTTCTCGGCGTTCCCCTCAGCTGAGCCTTCTCCTCAGGCCCAGATGCTCTTCAACTCGGTACTCCGCCAGCCGCAGCTCGGCGTCCTGAGGAACGGTGA
GTAACGGCCCCAACGGCCGCTGGCCGTGGCGGGAACCACCTCCCCCCAGGCGCTCCACCTTGGATCGCTGCCGACTGTGGGCCTCCAGGTCTCCCGCGGC
C
>NM_001306204-chr1-191575636-0+400
ATGGAACTGGACAAAGGTACGGAGGAGGGACGCGGGCGAAGCGTCTGGGGGGAGTGGCGCCACCTAGTGGCGGCAGCTACAGAGGCTAGAAAGGCGCATG
CGCCGATGTATGGGGCGGGAAGCACGGCTGCTAGTCTTGGAGCCAGCGCTTAGGCGCATGCAGGGTTGCTGGAGTAGCCTTGCACAGTTGGAGCAGAGGC
T
>NM_172266-chr1-191718024-0+0
GGCCCGGGGCGCCCTCGACCGCGCACTAGGGGGTCCGTGGGGCGGGCCGCGCCGCGCCTTCGTTAGAGGGCGCTCAGGGGCGCCGCCGCTTCCTCCCGCC
AACCCGCCCCGCCGGCCGGGGCGCACGCAGCCACCGGGCCCTGGGGAGCGAGCGAGTCTCCACGCCGCCCGGGACCTGGAGCCGGGAGGGCCGCGCCGCC
G
>NM_001134829-chr1-191718395-0+800
TGGTTAACTGTGTTCCGCCGTGGCCCGTGCCCCGCAGAACGGCTCTCTTGACCTTGTGCGGCTCCTCCCTCCTCACTGTCCCCCTCTGGAATTTGCCCTC
GAGATCGCCAGGCGGGCGAGCGAGCGAGCGAGCGAGCGCTGCATCTGGAGAGCGTAGACCCTCGCGTTTTCTTGTATTTTTGTGCTGGAGATTTCTGTGC
T
>NM_001134829-chr1-191718395-0+12400
TCCAGCTCAGCTTGTTTCTCTGTATTCTGCAACCAAAGAGCATGGGGTCATCAGTAGCATGGACTTAGCATCTCTAGTTACAGTGGACATTGCAGCAGCC
TATGCTCTTTGGGGAGCCTCTGGGACTCTCTGATACATTGGGAGGTATATACCATGCCTGGTTATGGCATTTTTGTTTAATAACCAGTGGTTTCTGGAAG
C
>NM_001134829-chr1-191718395-0+36600
CCTTTCTCTGCACTGCTCCTTAAATAGCTTCTCTTTCCTCTCCCCATGAGAATTGGACATGGCCTGTTATGGTGGTTTGAGTATGGTTGACCCAGGGAGT
GACACTGTTAGGAGGTGTGGCCTTACTGGAGTAAATGTATCACTGGAGGTGGGCGTTGAGACCCTCCTAGCTGCCTGGGAGACAACAGCCTTCTGTTGGC
T
>NM_010892-chr1-191821473-0-29800
TCCACCTGAGTTAGCTTTCTCCCCATAGCCACAGCCTCTCTCCTTAGGACATCGCTCATTAGATTAAGAGCCCTGAACTCAGGATGGCTCCATCTCAAGA
TCCTGGGAGAATTTTGCCTTCTGAGGCAACGAACTGGGGTGACATGAGTCCAGGGCTGTCCATAGCTACACTGCTCTCACAGAACACTGAGGAAGCTCTG
A
>NM_010892-chr1-191821473-0-18200
CCCCACCCTGGCTTGTTTTCTTCCCTTTGGAAGAGCTTGAGTCTGACCTGGCCAGTGACTCAGCCATCTTTGCCCCGGGGAATTCTTGGAAGGAGGTGAG
GAAACTGCTTTCTGTGAAGGTTGTGCCTGGGCCTGCTGTAGAAGACTGGAGGCTGCAGAATGACGTACAGCCACCTCCTAGAAGTCTGAATGACAGGGGA
A
>NM_010892-chr1-191821473-0+29000
GCCAACTGTGAACTTGCACAGAACCTACTGCACCTCATGCAGGCCCTGCCAGGATGCTCACTCAGCAAGACTGTCCAACCTCTGACTGACGTCACTCCTG
TTATCCATCATTGTGGCTGACACTTATTGCTGCTTCAAAATACCTGATGCAGCCGGGTGTGGTGGCACACACCTTTAATCCCAGCACTCGGGAGGCAGAG
G
>NM_009579-chr1-191906781-0+200
TGGCCCGCCGCGCCCTCCGCCTCGCCAGCCCAGCCGAGCGCCGGCGCTTGAGTAGCTGCGCGGCCGGCGGTTTCCCCACAGCGCCGCTCCCGTTCCCGCG
TCAGCGCCGAGCCTCAGGCCGCCGCCATGGGCTGCTGGGGCCGCAACCGCGGCCGGCTGCTGTGCATGCTGCTGCTGACCTTCATGTTCATGGTGCTGGA
G
>NM_023727-chr1-191977370-0-4000
GAGATTTATTTAATGTGGCCACATTGGGAAGAGGGACAAAGGGATCCAAGGCAGTCTCCAGGGTTCTGCAGACCAAGGTTTAAATAGAGGACAAGGATAT
CACATCTAAGCAATGCCAGCCAAGGTGTGCCCCACCCCGTCCACCGAACCCATCATTGTCTGAGCCTCCGTCTCATCCTGAAAGGTATATCGACAAGCTG
T
>NR_039566-chr1-191998634-1+3800
CATCCTGAGCTGTGGTTCTGGGGTACTGTGTCCTGGGATGGAAAAGCAAACAAGCACCGCCTCTAATTCACTTTCCATCCCATGCAGCCACACCCGTGTG
TTGTGTTTTCCAAGATGTGCTTGCAAAAAAGCATCCTAAAAATATTCTTATCTTGGGCCCAGCACCTTGACCAGGCAGCACAGTGGAGCTAGCTCTGGAG
G
>NM_011633-chr1-192092599-1+7000
TGTTACTGTACCTATGTTTTCAAGGCTGGTCATCGGTGTGCTCTTTCTTTCCTGGGGAAGAGTATCTCTCCACACTCAGCACTCCTGTGTTTCCTGGAGT
TCTCTGTGTAGGGTTGAGGCCTCATGCCCACCCCACCGGTGCCCAACTTCGGCATGCCTGTTGTTCCGCTTGTTCTGCTTACATCTGGGCAGCCTTGCTG
G
>NR_033536-chr1-192136898-0-800
GAGAAGGCCAGTGACTTGCTCAGAAGACAAAAACAAGAGAGCTGGGAATTAAATGCAGCCTATCCTTCAGTGAACATGTCTTCTTTCCGATGTCAAACTA
AGCCCTGAAGCACAGCCATAAAGTGAAGGAACCCACCTACTAGCTAGCTATGCCAACAAGAAAAATACGACTACAAGAAGCCCACCACGGCACACACCGA
T
>NM_001038607-chr1-192190777-0+39800
TGAGCCTGAACTGCAACCCTATACTCACCCAGTGAGCTCCTTACCCACTGAGCCTGAAGTCCAACCCTATACTCACCCAGTGAGCTCCTTACCCACTGAG
CCTGAAGTCCAACCCTATACTCACCCAGTGAGCTCCTTACCCACTGAGCCTGAACTGCAACCCTATACTCACCCAGTGAGCTCCTTACCCACTGAGCCTG
A
>NM_144881-chr1-192771219-1+1800
TCATAAGAAAGAGGAGAAAGAGGGCAGGGGGAGAGAGAGGGGGGAGGGAGGGAGGAAGGAAGAGAGAGAGAGAAGGTAGTAGTTTAAGTTATCTTTTTTA
TCCTTTTGATCAAAATGCCCCAGGATAAGCAGTTTCAGGGAGAAGGGTTTATTCCTTGTGCAGGTTAGGGGTTTATTCTCTTAGTGGGAAGGAGACAGGA
G
>NR_040468-chr1-192841705-0-21200
GTGGGTGGAAAGAACAGAAAGAAAGAAAGACTGGGAGAAACAGAATCTACAGATACTGCTCATTAGAGCCTGCTTTGAGTTAGCAGATCCTCAGTGTCTG
GTCCTCCAGATGCTGATGGGCATGCTGAGTGACACAGGCCACACCATACCTATAAGGACATATGGGACAGGAAGAACAGGCTTGAGTTGTCCAGAGAAGA
G
>NR_040468-chr1-192841705-0-20600
GACACTAGTTCAGGTCTCCAGACCTTTGTCCACAAGCCATCCTATGGCTGTCAAGTGTCTGCAAAGTGTCACTAGGAGTCACATTATCTGATGTGTCCAG
TGGGAAGTAAGTAAGCACAGGCTTGAGGTGCTGGCTATGCACACACCTATGGCTATGCACCCTCGCACCTGCATAAAAAGCTGGGTGCAGTGCACTTACA
G
>NR_040468-chr1-192841705-0-4200
TCCCCTGAATAAAGACTATGTCTAAAGGAACTAACCATTCACTGTGGTAACACAACCAACCTGAACTTTGGAAATTGTACGATGACTGATGAGTTAGGAG
ATTGTATCTTTTCCCCTGTAAGGGGCACCTCTTATCCCCTGCACACAGCTAGCGTTCTAAATGGTTCTGTCTTCAAAACAAACTGCATTTATTAAGGATA
A
>NM_001177794-chr1-192851747-1+800
CACTATGGGAGGCTGACAGCTACGGAGGTGCGAGCCCCCCAGGGCCAGCTCCAGTTCCTTCTCAGGGAGACCGGGGAGCCAGCTCACACCTGGCAGGTAT
GGCCTTTGGCCTTCTCCTTAGGAGGCAGTGTCTAGTCGGACCCTGGGGCTGGGCTCCTTGGGAAAGCCTGTGGTTACCACTGTGGATGTCCGGGAACAGC
A
>NM_001177794-chr1-192851747-1-400
GTTCTTAAAACACAAATGGGTCTTGTGGGTCTGGATGTCCTACAGAAACCAGGAACCAGAGGTGCCAGCCAGGTCTTCACTCTGGCCTGTGGCCCCAGGA
TTTTCCTGCTGTCCTACCTGGCTCTTATCTACCTGAAACATACTCTTGACAATATCTTGAGGGCCAACATATCCCCATAGCCTGGATTTGACAGGATCAG
G
>NM_198247-chr1-192855752-1-400
GAGCTCCTGTCACAGCCTTTCCACCAAGGGCAAGCTTCTTTATTAGTTTTTGTTTGTTTGTCTGTTTGTTTTTCTTGTAGGTTTCCCCCACGGGGATCCG
CACCCAGTAGCTGCCAGTTCACGTGGCCGCAGGATGAGTGCTGCCTTGTTACACCCAGGCTGCTGGGGAAGGGATCGAGCGGGCGGGGGAGCGCAAAGGC
T
>NM_181546-chr1-193035775-1-14200
GAAGGAAGTCAGAACAGGAACTGTAACAGAGCAGGAACCTGGAGGCAGGAACTGATGCAGAAGCCATGGAGGGGTGCTGCTTACTGGCTTGTTCCTCATG
GCTTGCTTAACCTGCTAATCTTTTTTTATTTTTGTATTCTTCTTATAGAACCCGGGACTGTCAGTCAAGAGATGGCCCCACATCAAGAAGTCTTCCTCCA
T
>NM_181546-chr1-193035775-1-32600
CTCACGTGGAGTTTTGCTAAGTCAGACTCCGCATGTGCTGAGGCAAGAACCGTGCAGGACAAGTGATGTTTAGTATAGATAAGGCTCAACCGTGAGAGGG
GCTTGCTTAAAGAGCTAGCTGTGCTTGTTGGCCTTGTGTCTTCTCTGACACTACTGAGCCCGTATTCATTCTTCCCACATGTCAACAGAGGTTGGCAAGC
A
>NM_016851-chr1-193153112-0+400
GCACCAGTCTGGGTGCTGGGCGCTGGGCACCCTTCTTCAAGTAGTTTTGGGACGGCACCGGGCCCCTTCTGATCCCCTCCCGCAGAAAGAGCTTGTTTCT
GCTCCGCCTGCTCCACCATCGGATGGAAGGAAGGAATCCCTTCCACCCTAGCCTCTCCGGTTTTAACTAGCTTACTCTGAGGCTGGCTCCTCTGTCCCAG
C
>NM_001160360-chr1-193173469-0-8000
GAGGGCATCAGAATCCACTTCAGATGGTTGTGAGCCACCATGTGGTTCCTGAGAATTGAACTCAGGACCTCTGGAAAAGCAGTCAGTGCTCTTAACCACT
GAGCCATCTCTCTGGCCCCGGCAACTTTTCAGTCAAGCTGTCTGAATCAGAGGAAGTTACATTGTTTCCATCTGATCTTTAGCAAATAAAGGGTTTCAAA
G
>NM_153137-chr1-193201546-1+11400
CGTTTCTGGAAACAGAGCTGAGGCAGGAGGATCAAACAGTAGCAGGATCTAAAGCCTTGGATCAACACTCTGTGTGTGTGTGTGTGTGTGTGTGTGTGTG
TGTGTGGCCTCCTCACTGCCTTCCTCTCCTTTCCAAGATGCTCCAGGCTCCTGGGGTAAGGTCTGTAGCCTTAGAGCTTCTCAGATACTCTAACACAGTC
G
>NM_153137-chr1-193201546-1-9800
CAAATCCAGAGCCAGCTCCACTGCTCTGCCCGGTTAAGGTGAGGGGCTCACTCTCCCAAGTGCTGCAGCCTTCGAGTGGCTGCACCAGCTCTCCCAGTCA
CACCCTCAGGGCTGGCTCACCTGTGCCTTCCCCATTGGGCCTGCTCCACTGTGTTGCCCTGACAAGGTGCAGGGCCAGCTCTCCCAAGTGATGTAGCTGG
T
>NM_008484-chr1-193301994-0+0
GGAAGCCTCCAAGACCAACCCACTTGCCTAGTCCTGTCCTGAGGGTGGGGGTGCAGTGACATCAGATGGGCGTGGCAGCTGCCAGATTCCTGAGGCCGCC
AGCAGTGGGGCTACACCCAGCCAGGGAGTCTCCAGAGGTGAGGCTGTTGTTTAAAACTGTGGAGCCAAGAGAGGGGACCCCACATTCCCAGGGAGCTCTC
C
>NM_144817-chr1-193370282-1-31200
CAAACACTATGTAGTTTTCCACATTGTCTGTCATCAGTGTCCATATTAACAGCCTCTAGCAGAAAAACCTGTTCCCACCCATCTCTAACCTGGCACTTCA
GGACCCACATCTCCGCCACCCCCAGCATGGGCCACAGCACATGCATATTCAAGCACAGAAGCAGCAGAAAGCATCTTTTCACACCTCGTGAAACCATATT
C
>NR_029592-chr1-193507530-1-43000
AACTAAACATCCTTCCTTTCAACTCCCATCTTTCTCCGCTCATCTCCACTCCTGGCAAGTGTCTAACAAGACAAAGAGTCTTTGCTGTGTGTCACATCGG
TTATCAACACTCTGCACAAATAGGTTGACAGAGGAAACCAACAAAGTAGCTCTGCGGGCCTGTTTAGGGTTGAAATAACAACCCTACAGCCTTCGGGCTC
C
>NR_040477-chr1-194222759-1-42600
CTCCTGACCCAGTCTTCTCTCCCTCTCCCTCTCCCTCTCCCTCTCCCTCTCCCTCTCCCTCTCCCTCTCCCTCTCCCTCTCCCTCTCCCTCTCCCTCTCC
CTCTCCCTCCCCCTCTCCCTCTCCCTCCCCCTCCCCCTCCCCTCCCCCTCCCCCTCCGCCCTCTCTCAAATTGTTGGTCTTCCAAGTTCCATAGAGATGG
A
>NM_008882-chr1-194619829-0-18600
TATTCCTCAGTTGAGAATTCTTTGTTTAGCTCTGTACCCCATTATTAATGGGGTTATTTGAATTTCTGGAGTCCAGCTTCTTGAGCTCTTTGTATATATT
GTATAGTAGTACCCTATCAGATTTAGGATTGGTAAAAATCCTTTCCCAATCTGTTGGTGGCCTTTTTGTCTTATTGACAGTGTCTTTTGCCTTACAGAAG
C
>NM_008882-chr1-194619829-0+8800
GAGAGTCAACCTCCAGAAAAAGGCCAGTTCCTTGGGCTCAGATGCCTGGCTGCATTTAGGAGGTGCTGTCCCACACAGAAACAGGTATGCAAAGGACAAA
CACAATAGGAAGAGTGTTGGCAGGTCCAGAGGGCCCAAAGACTTGAGTCCAATCCTTGGCCTTTGCCCGACATTGGTCATGCTATGTAACACAGCTGGGG
G
>NM_008882-chr1-194619829-0+46200
CGCTTTTTATGATGCATGTTACCCACCCCCTCCCCTACCCCTGGAACATTTTATGACTGTCCTTTTCATTTCTAGAAAGAGCTTCATGGAATGGCAGATG
CCTGCATTTCCCCACTCTTTGGGGAGCTATTCATGGCAGCCTGTCCCAGGCCATAAACAACAGGAGATAAACCACAGCCACTGGCAGCCAAAGCCAAGTA
T
>NR_039539-chr1-194822001-0+35000
ACATCTAGGTAGATGTGGGTAAGTAAAAATGTTGGGGACTGGAATGATGGCTCATTGGATAAAGGCACATGTCACCAAGTCTAACTTCAGTTTTATCTCT
CAGACCCACATTATAGAAGAGGGAACAATTCCTGCAAGTTGTCTTCCAACTTCTACTAGCATACTGTGGCACATACCTCCCTACTCCACAAATAACTAAA
C
>NM_001111059-chr1-194938821-0+200
GGGCCGCCTCCTGCACCGAGCGCATCTCCGGAGCGGTACAGGAGAATGCAGGTCCACAGGGACACGCGCGCGGGGCTCCTGCTGCCATGGCGCTGGGTAG
CTCTCTGCCTGATGAGTCTGCTGCGTGAGTATTAACAGCTGAGGGCCAAGGGACCAGGCTATGGGCCGGGAGGAGGGAAGACGCCGGCCACTAACCTCAC
C
>NM_001111059-chr1-194938821-0+14200
GCATTGTCATTCTCTGGAGTTCCCATCACTCCAGAGGGATGTTCTCATCCCATTTCTTCCCCAGAGCTCTTCATCCCAAGGCCCAAGCAGACCTCCTGGG
GGAATTTTTCTCTGGATCCAGAATTTCTAGCCATGGATCCCAATGTTTCAAGATTCCCTTCTTAGTCCTGCTAGTCTAATAGTCTATTGCAAAGGGTACA
G
>NR_033564-chr1-194976959-1+200
CCGGTGGCATCCCCTCTGGCTGCACCTGCGTGTCCCAAGCTACGCCTTTCCTCACGCACCTCCGATCCTCTGAAGAGCTAGAAGGAGCAAGCTTCTACGT
CTCGAATGCACTGCGCCGGTCCTTGCCCCTCAACCACCTGTCTCTGCTTCCCTTCCACGAAGCTTCTCCAAGTCGCCGCACCCCTGTTGCAGTACCACGC
T
>NR_029809-chr1-195037040-0-2400
TCTGGCTGTGTGTATACGTGTGTTCTGACCAGTTTTCCCTAGCTTGTCTTTACAGATGAAGACACTGAAGCCATTCAAGACTATGGCAGGGCCCTGTTCT
CAGCATATAGACAAGCAGGTGTTCTAATTTACCAAGGAGTGACATTGCCTCTCCCTGTCTGCCCCTGCCTTACCAAAGGAGTGACCTGTCATGGGAGGGT
A
>NR_029745-chr1-195037547-0+11200
GATATTGGTTAGTTCATATTGTTGTTCCACCTATAGGATTGCAGATCCCTTCAGGTCCTTGCTTACTTTCTCTAGCTCCTCAATTGGGGACCTTGTGATC
CATCCAATAGCTGACTGTGAGCATCCACTTCGGTGTTTCCCAGGCCCCGGCATAATCTCACAAGAGACAACCATATTTGGGTCCTTTCAGCAAAATCTTG
C
>NR_029745-chr1-195037547-0+23400
TGCTTCCTTTTTAAGGTCTTCTACCTGTTTAGCAGTGTTCTCCTGTATTTCTTTGAGTGAGTTATTAAAGTCCTTCTTGATGTCCTCTACCATCATCATG
AGATATGCTTTTAAATCCGGGTCTAGCTTTTCGGGTGTGTTGAGGTGCCCTGGACTGGGCGAGGTGGGAGTGCTGGGTTCTGATGATGGTGAGTGGTCTT
G
>NM_007758-chr1-195176715-1+0
CCCCTAGTCACCTGCAGTTGTGCTTCACAAATCTTCAGTACCCAGCGCCACCGCGCGGAGCCGATGCTATTTAAGGGTCTGCTCCCCACTGCTTACAGCC
AGCCGCAGGCAGCCAGCCCCGCAGGCAGCCAGCCCCGTCCTCTTCCTCTCCTTGCTACAGGCTCACAACTCACAGAGCGCAACCTGCCATTGGACTGCTG
C
>NM_001310434-chr2-3114224-0-43600
CATTGGGAGCCCTGTGATCCATCCATTAGCTGACTGTGAGCATCCACTTCTGTGTTTGCTAGGCCACGGCATAGTCTCACAAGAGACAGCTACATCTGGG
TCCTTTCGATAAAATCTTGCTAGTGTATGCAATGGTGTCAGCGTTTGGATGCTGATTATGGGGTGGATCCCTGGATATGGCAGTCTCTACATGGTCCATC
C
>NM_001310434-chr2-3114224-0-25000
TACAGTCTGTCATTGAACTTTGAACTCACTAATTCATCTAGACTGGCTGATGGACAAGCTCCAGGGATCACCGGTCTCTGCCTTCCCAGTGATGGGATTA
CAGATATGTGCCCCTAGGCCTGGCTCTTACATCTGAACTCAAGAGCCAGGCTTACCCAGCAAGCACTTTACTAACTTAAGTTACCTCCCAGTCCTTTGAT
T
>NM_001081161-chr2-3118388-0-800
TGAGTACTGGAATCACAAGCATATAACACTATGCCAAACCATGTAGGTTGTGACAAAGTTTCTCTCAGATACTAGGCTTCCCATCTCCTGGGTCTACCTG
TCCACTTCTTGTAAAATAGCAAGCCTGCTTGTCCATCCTGGATATCTAAACACGTTAGATATCTGGCCAGAGTGGCCGTGCTTCACTCCTGACCTGCCTT
C
>NM_001347067-chr2-3118685-0+27800
AGGCATGGCTGTACCTGGTGCTGGAGAAGGAACTGAGAGATCTACATCTGGACCAGTGGGCAGCAAGAAAAGAGACATTGGGCCTGGCTTGAATATCTGA
AACCTCAAAGTCCACCCGGCGTGACACACTTCTTTAACAAGCCACACCTACTCCATTAAGACCACACCTCAAGGGCCATCTTCCCCCACCTCTGAAACTA
C
>NM_001347067-chr2-3118685-0+44600
AGAGTTGCCACGGAGCCATCTCACCCTCATATTGTTTAGGATGCACTTTCCAGTGCTGCCACCATTTATACATTTTGAGTACTTCTTGAGGGTCTTTACC
CTGAGTCTGATACTCCTCCCAGCCGGTATGGGGGAGAGGAACTTCTAGTCCTAAGAAAGCAAAATAAATTGTGCTAAGTTGGCTTGTATGGATTTTAAAA
G
>NM_001013376-chr2-3332628-1+400
TGCTGCTGACAGCCTTTCTAGGGTCTCTTCCCAAATCAAGGTCTCTGTGACGCGATTCTAATCGCGCCGCCCTTCTTGAAAGGCTCTAGAGTCACCATCT
TGTCCTTACCCAGTATCTTCAACTCCAGCATCTCTGTTCGGGCGATACTGAACTTTAATGTTCTTCTGTAATCCCTCACTGCCCGCTTCCTTCTTGGGCT
A
>NM_030063-chr2-3336168-0+800
AAGTGTCCCTTGCAATTGTTCCCTGACCTCCAAATGCATGCCATGGTACATGTGCACCCGCATATATGCCGTAATAAACATAGAGCAAATAAAAGAGGAG
AGAGGCAGTTAAATGAGCTACCTCCATGGGCAGCATTTAAAGCAGCATTGGAGAAGGGAATCTTTAGGATTTAAAAGTTAAAGAATATCACGAAGGGACA
A
>NM_145921-chr2-3366569-1+1000
GCTGCATTTCTCTCTTTATGGGCATTATCTGGAAGTTCTGCTGATGTGCACAGTGACAGCCATCTATACACGGAGGCCACTAACACCCAGATGCTATGCG
CTGTATGAGTCTGACCTGTTTTCCCTTTCTTCCTCTTTCCCCCATCCATTTCCTCCTCCTTGTACTTTTCCTTCTTTTTCTTCCTGCTCTTCTCCTCTGC
T
>NM_145921-chr2-3366569-1-24600
TGTCTGTACCTAACTCACAGTAGGCAGTAGGAACTAGATGAACTCTCATTCCCTACTGTATGGTGCTCCACGCTACCTCCATTTACACAGTTAGTCATTC
TTTCCTTTACTCAGTTTGCAGAGAGAAGTCCCTAGCAGGATCCACACATCTTGTCGGCTAGGCTTGTAGGGGTCCAGCAGCTGTGGCTCTACTTGAGCCT
C
>NM_175683-chr2-3424131-0+200
AGGGACAGATGGCGGAGTATCCAACCATCTCCATTGACCGCTTCGACAGGGAGAACCTGAAAGCCCGTGCCTACTTCCTTTCGCACTGTCACAAGGGTGA
GTGAGCTCCTCTCGTTACCTATTTCAGGGGCGCTATGGTCTGAAGAGGCAATGGCAGAGGTCGGCACCTGGTGAGGGGAGGACAGGCTGGGACTCCGCGA
G
>NM_177647-chr2-3513065-0+12400
AACTCATCCATGTCCTAGAAGCAGAGATGGAAGTAGATGCTCTGCTAGCTGTCAGTCTGACCCCAGCACGGGAATGCCACTGCTCACATTCAGGATGGGG
TCTTCCTTCCACAGTTAAACTCTCTCTAGCAACGCCCTCCCACTCGTGCCCAGAGGTATGTGTCACCTAGGCAATTCTAAATTCCACCAAGTTAACAATG
G
>NM_177647-chr2-3513065-0+15800
GTTTGTGTGTGTACTTCTCTCATTGTGTGTGTGTTTGTGTGTGCACTTCTCTCATTGTGGATGTATGTGTTTGTGTGTGTACTTCTCTCATTGTGTGTGT
GTTTGTGTGTGCACTACTCTCATTGTGGATGTATGTGTTTGTGTGTGCACTTCTCTCATTGTGTGTGTACTTCTCTGATTGTGGATGTATATGTTTGTGT
G
>NM_025626-chr2-3713458-0+400
GCGGGCTGGGGTATGCGGTCCCTCGGGCGTAGGCGAGCAGCGGGGAGCCTGGTGGCCCTGCGCTGCTTGGGGAGGTCTAGGGTGCAGGGCCCGGGCGGCG
GCCCGGATCGAGGGGCGCCGGGGCGGAGGGGCCCCCTGGAGAGGGGGGAATCCAGGCTGCTGCTTGGTTGGTTCATTGTTGCATCCTCGGCCCTGCAGAC
C
>NM_025626-chr2-3713458-0+7800
CATGGGAGGGTCCTGTGAAGGGGCTGGAAGAGTCAGGCCTTGCCTGTCTGTGGCTCTGGAGTGAGTCGTGGTGCCTGAGCATCCGGCACAGGCATAGGAA
GGTTGGTAGAAGTAGATGCTCCAGTAGCTGGATCGTATATTTTGAAGATAGGGCCACAATGACTTGCTAATTATTTGGAGTTGATATTGGCTAGCAGAAG
A
>NM_025626-chr2-3713458-0+27800
TGGCCCACGCTCTGCACAGTGACTTTGAATGTTTTCTATGCTTCCCCCCCCCCCCCCGTTAATTTATTAATTCATTTTCAAACCTGGTCACCACCCCCTC
CTCCTCCTAGTCACACCGTCACATGAATTCTGGAGTTTCGCTCTCACATCTCATTCCCATTTCATTCTCTAGTCAGTAATCCTCCCACCACACACAAGTC
A
>NM_025626-chr2-3713458-0+41600
CATAGAACCCATACCGTTGTCTCACTTCAGATTTCCTTGGTGTGTTTCTCTCAGCTCCTGGACACTCAGGGCCCTGTTTTACTCACCGCAGGGCGTCAGG
GTCTGCCTCCCAGCCCGTGTTTAGGAGAGAAACATGAAGATGAGTAAATGCTTGGGCAAGCTCTCCCGTTCTGGCCTCAGGCTGGCTCTGTTGTTTTCTT
C
>NM_001347086-chr2-4017683-0-11600
CGGGACTGGGTGGGGTGGGAGTGCTGCGTTCTGATGATGGTGAGTGGTCTTGGTTTCTGTTAGTAAGTTTCTTATGTTTGCCTTTTGCCATCTGGTAATC
TCTGGAGTTACTTGTTGTAGTTGTCTCTGGTTAGATCTCGTTCCTCGGGTATTTATGTTAGCCTCTATCAGCAGACCTGGGAGACTAGTTCTCTCATGAG
T
>NR_040500-chr2-4141141-1+37000
TCCTTACCCTTGTTGCCTGGAAGTCAGTCTTCCACTAGCAGCCTTTGGATGAAGACGTAGAACACTCAGCTCTGCCTGGATGCTGCCATACTTCCATCTT
GATGATAATGGACTGAACCTCTGAACCTGTAAGCCAGCCCCAAGTAAATGTTGGGTTTTTTTTTTTTAAGTCCATGCTGGTCCTCCATGGAGTCCCTCTG
A
>NR_040500-chr2-4141141-1+4800
AATAAAATTCATATAAGAAAGCACTGCTAACAGAAGCCCCTTAAGTTGTCCCGCTGCCATGTGGAAGGCTCCCCTACACTGTTTTTATTCATCCAGTCTC
AATCCGGTTCAGAAAGACCCTCTCTTGAATCTCTCTCCTTGAGAGAGTTGTGGAATCCCTCATACTTGCTTTCTTCTCTATAAAGCTCTCCACAGAAGAG
C
>NM_172475-chr2-4152863-0+800
AGGATGGGGAAGCCTCTCTATTGAAAGTAGGTTAATGCATTCTGGAGAGCGTTTTGTTCTCAGAAAACTCGCCGACCTGAACAAGAGATTTCAGGGCAGC
GCTAATCAAACACACCTTGAACTTGTTCCGGAAGCCTATAGAAAAAAGCTCCAGGAGACTGATCCCAACCTCGTGGACATTTTTCTCCTTGGTTGGAGTT
T
>NM_001177843-chr2-4400976-0+49600
CAGGGGTTTGAGCTGCTATCCTTCAGGAGACCCTGTCCTTCCCTCCTGATCTTGCTTTTTTTTTTTTTTTTTCTGCTTTCGCAAATAAATACTCAGGCTT
TGAACTCCTGGGAAAGTTTTTTGTTGTCCTCCCAGGTGTGTAGACAAGAAAACCAGAGAAAGCAAAAGTCACCAGAGTTCTGTTCTTTCCTGTATGTTGA
G
>NM_001177844-chr2-4559754-0+1000
TGCTGGAGGAATAATTGTGGCACTTTGGAGCCACATTTGAGTCACATGGGGACATTTCCTCTTAACAGACAGGAGACCAAAGGCTTCCTTGCCGGAGCTG
CTAAGCCTACTTCAGGCAGGACGGTAGAGACTGAAAGGCATCTGTCAACCAAAGTGGTTAGGCTCATTTATTCTGGTTCTGGGTGCTTATGGTTTTCTTT
T
>NM_001190400-chr2-4717831-0+200
CCAGCCCGGCCCCGCTCCCAACGGAAAGTTGGGCTGCGGCGGGCTGCGTTCGGGAAAGAGCGAGGCGGCATGAAGGGGCACCGAGGGGTCGCCTAAGACA
CCGGGGAGGCGGAGCCGCGCGCGGGGACAACTTCGCCCCGGGCGCGCAACCCCCGGCCGGGCTCGCGGTGGTTCCTCCCGTCCCTCGGCCTCCCCCGCCG
A
>NM_175400-chr2-4881564-0-16400
ACTTCACTGTTGCCCCCGTGTCTTGCAGGTATGGGTGTAGATAGATGTATGTGTGTGTGCTGTCATGTGTGTGTGCCTGCATGTAGAGCCCAGAAGTCAT
CTTCAGGTGTTGTTCCACACTGTCCACCTAATTTTTTTTTGAGACAGACTCTCTCACTCTCACCCAGAGCCTGCCAGGTTCTGTAGGCTGGCTGTCCAGT
G
>NM_175400-chr2-4881564-0-1400
TTCCCTTCTGCTGCTCCCCAATGCTTCCAGTTCAAGTACACATGCAGGCTTAGTACAGCTTCATTAAAACAATAACCCCTAACCCAGGGTATTATTCCTC
CATCACCACTGAGAAAGAGCATCCTTCAACATTAACAAAGAGCTAAGTCTCCTTGGAGGGACACACAAATCTAGACATGGGGTCCTGCTGTGTCATCCAC
T
>NM_175400-chr2-4881564-0+600
GCCCGCGCCGCTGCCTCCTCCGCCGTCGCCGCCGCGGCACGCGGGGCCGGGGTTGGGAGGGAGGAGCGGAGGGGGAGGGCGGCGGCGGCCACGCAGGGGT
TAATCTTTTCGCCCGCCGACATTTTTGTGTGGCGGCGCGGACGGCGAGCCCGCGCGCGCGCGCGCTCTGCCTTAGCCGCCCAGTGTCCTGGCGCCGAGCC
G
>NM_175400-chr2-4881564-0+3800
CTCTGGATGGTCCATCCTTTCGTCTTAGCTCCAAACCAGTGTGACTGTTAATGCCACTTAAAGAAAGAATTTAAAAAGCATCAGGGCATGTGGTTGGCAG
GTTTGATTTTTAGTTTGTTTGTTTTTGTTTTGTTTTTTGGTTTTTCGAGACAGGGTTTCTCTGTGTAGCCCTGGCTATCCTGGAACTCACTCTGTAGACC
A
>NM_010726-chr2-4918996-0-1600
ATCCCTGGGCTGGTGGCCTGGGTTGGTGGTCCTAGGTTCTAGAAGAAAGCAGAGGCTGAACAAGCTATGGAGAACGAGCCCAGTTAAGCAGCACCTGTCA
TGTTCTCTGCTTCAGCTCCCACCTCCAGGATCTTGCCCTGTTTGAGTTCCTGTCCTGACTTCCTTTAATGAGGAACAGATCAGTAAAAATGTAAGCCGAA
T
>NM_010726-chr2-4918996-0+1800
AGTATACACTTTTTTTGTTTTGTTTTGTTTTTCGAGACAGGGTTTCTCTGTGTAGCCCTGGCTGTCCTGGAACTCACTCTGTAGACCAGGCTGGCCTCGA
ACTGAGAAATTCACCTGCCTCTGCCTCCGGAGTGCTGGGATTAAAGGCGTGCGCCACCACGCCCGGCAAAGTATACACTTTTAACTTGAATCATTTTTCA
A
>NM_001305259-chr2-5012344-1+1200
AGAGCAGTCGGTGCTCTTAACCACTGAGCCATCGATCCAGCCTTTATCTTTCTATCTTACTTGTTCTGGTTAGCGTGGAAGTCAAATCCTAACTCGTGGT
AGAGCTATGTCTCTCCTGCTTCAATGGATAAAGTAGACCTCAGGTGCATTATAACAATAAAACAGGATAATAACTGTAACATTTCCCCCAGCCTGAGTAG
T
>NM_027290-chr2-5012791-1-15600
CAGTGTCTGAGAGATTCCAGCAATTAATCTGGTTTTCTGTGTGGCAAATTATGCCCAAAGCATAGCAGCTAACAAAACAAACATTGTCATCTCAAGTACA
GATTCTATGAATGAAGAGTCCAGGCGCAGCTCACTAGGGGAGGTCTGGCTCAGAGTCTCTCATGAGGCTGCACTAAAAATGGACATGGCAGCCATTTCCA
A
>NM_027290-chr2-5012791-1-19000
TGGTTTCGTGTGTGCTGAGATCTGAACTCATCTACTGGGAACAGTGCTATGCTACGCTCACTCGCTGTTACCTTCTCAGAAAGTGTTTGGGCTGGAGAGA
TGGCTCAGTGGGTGAGAGCACCGACTGCTCTTCCGAAGGTCCTGAGTTCAAGTCCCAGCAACCACATCACCATGTGGCTCACAACCATCCATAGTGAGAC
C
>NM_001356487-chr2-5064117-1+10000
GAAATGGCTCAGTGCTTAAGAGCACAGACTGCTCTTCCGCAGGTCCTGAGTTCAAATCCCAGCAACCACATGGTGGCTTACAACCATCTGTAATGAGATC
TGATGCCCTCTTCTGGTGTGTCTGAGGACAACTACAGTGTACTCACATATAACAATAAATAAAATCTTTGGGCCTGAATGAACAGGGCCCCAGAGTGAGC
A
>NM_001356487-chr2-5064117-1+0
AGAGAGGCTCTATCCCTAACGAACCGCGGAGACAGACCCTGGGGCTCAGGAAGAGCTACAGAGGGGCGGAGCGTTGGGCGTGGCTTTCAGGGGCGTGACC
GAGTGGGCGTGGTCTGGGAAATTTCTTGGCTAGGGCGGGAGCGGGCGCTGCGGTCAGCTGAGCGGCGCCTGGCGGGTCGCGAGGCCGCGCGTCACCGTCC
A
>NM_181848-chr2-5064117-1-8400
CTACATGGAGAAACCCTCTCTTGGAAACAAAAGAAAACAACAACAAAGAACATCTTCAGGACGACACCTTGCAGACCCAGAATGGAGACTATGATCACCA
GAGGACATCCAGTCAGGGCTGCTTAGTTACTCACACCATGTCTGCTGCCCCACTCTATCCTCTGTTTAAACCTCACATTCACGTCAGAACTGCAAAGGTG
A
>NM_181848-chr2-5064117-1-24200
TGAGAAGTAAATGTTTATTGGCTAAGTCCCTCGAATCTGAAAACCTCTGTCACATCAATAAAGCAGAGTGGAGAACACTCTACATCTCCTTAAAACTCTG
GGGGCCAGTGTGGTGTGTGTACTGATAATCTCAGCTGAGGCAGGAGGATCTCAGGTCTAGGACAACTTGGGTTCCAGAATGAGACCCTGGCTTTTTAATA
G
>NM_028804-chr2-5137776-0-20400
CACCCTGGGGGTGGAGGAGCCACCCCAGACAGCACTGTTGCAATCGCTGGCTCTCTGGAGGCATTTTGATTAGAGAGTTTAATGAACAGGACTGTCAGAT
TCCTGCTAGAGTGGAGAAAAGGCTTGGGTTACAGCGACTATTAAGAGATTAAACAGAGCCTCTGGGGGTGGGGTACAGTACATTTAGTGTATATGCTTCT
T
>NM_028804-chr2-5137776-0-200
TAGGAACACCTGCCTAGGGAAAAACTCTACTGGCAAGCTCTGACCTAGCCCATAGTTGGGTGCTACAAACCAGTTAGGTCTGGTGGTCAAGGCGTTGTAC
GCACATCTCCTCTAGTCACCCTGGAGTCCCAGGGCGCAGGGGTTCGTCCCTTCCTCCCGGGAGTTCTGCACGGGCCGGTTGCGGGGTTGACGGACTCCCC
G
>NM_028804-chr2-5137776-0+400
TGCTGGCGCTGCACCCCGAGGTGCCTGGCCTCTACAACTACCTGCCGTGGCAGTACCAAGCTGGAGAGGGAGGGCTCTTCTACTCCGCCGAGGTGGAGAT
GCTGTGTGACCAGGCGTGGGGCAGTATGTTGGAGGTGCCCGCCGGCTCCCGGCTCAACCTTACTGGTCTGGGCTACTTCTCCTGCCACTCCCACACGGTG
G
>NR_030601-chr2-5379390-0+400
ATAACAGACTGATGCTCAGGGACAACTGTCAGGGTCATGTCCTTCCTGAGACTTGACACCATAGCCAAGTCTCTTTGCTTGTCTTCTAAACACTCAGAAC
CAGGAGTTCCAGGGAAGGCTTCCCACACAGCGGGTGGGGGACAGGCCTTGAGAAGGGCTGGTTACAGGCAGACAGAAGGGAAACACAAAAATTAGGCTCC
A
>NR_030601-chr2-5379390-0+32600
CCGCCTCCAGAAGGTGACTCACCCCAGGGGTGGGGGGAGGTCTCACAATAAAAAGGGGTGTCTGCTGGCCTGTACCTGGGCTGCCACCTTCTCCCAATAG
ATGCAGCCCTCCCTCCCCCTCCCCCTCCCCTGCCACAGTTCAAGCCTGGCACAGCTGAGCTCCTGGCTGCACTGAGAAGCTGCTAAAAGCTCCCACCTCC
T
>NM_001290376-chr2-5676046-1+19600
GTGGGACCACCAAGCTTGGCTTTTTACCTGGCGCTGGGATTGAACTCAGGGCCTTTTGCCTGTGTGGCAAGCACTGCTGGGACTGAACTGTCTCCTCTGG
TGCTGCCTCTCCTGTTCTAACTCCCTCCTCTCCCAGCCCATTCATCATTATTTTGTGGCAGTCCATCCTTTTAGAAGGTTTCCAAGGCACAGGCAGGGGA
C
>NM_177343-chr2-5714762-1+1000
TCCACTGATTTTCTCCCCACGCGTGACTGTGGGCTGAGCATGGTGGATCTCGCTGATCGCTGGCTGTGTGCACTTACTCATCGTGTGTATGGGCGCACTG
GGCCGACGAAAGTGGTCACGAGGAAATTCAGCTTTTGGTCCTACCCTTACATCATATATTCCTATGGAATTGACATATGCACGTACTAGGTGTAGACAAG
A
>NM_016918-chr2-5845034-0-24200
GGGTTCAGGAGGTAGAGGCACTTGGCGCCAAGCCTGAGAACCTGAGTTTGACCCCTGAATCCAGACAGTGTTAAGAGAGAATCAACTCCTATAAGCTGTT
CTCTAACCCCCACGTTCTCCGTGACACTTGTACAAACACACATACAAAATAAAAATATGTGAAAAAACGTAACTAGTCCTTACACAGACAGAAGCAGCAA
T
>NR_152181-chr2-5862934-1-8800
ATGTTCATCTATTTCTTTGTGTGTGTGAAAGGGAAAATATTTTGACATACTGTTTCTGTCAAATAATGCTGGTTCCCCTTTCTTCCCTCAGTTTGTTGTT
TTCAGTGCTCACTGTCCCATTTCTGAAGTGGGCACAGAGCTAAGCCTGTGTGCAGCATCAGTACCAGCTGCCTTAAAACTGAAGTTTACATTATTTGTTG
A
>NM_021305-chr2-5895432-1+0
CCACGGCAGGCCGCCCCGCCTCTTGCCATCCAGTCCCGCCCCCGCCGCCGCGCCAACGGTGACCATAGCAACGCGGTGGACGTCCGCCAACGGCCAGGCT
AGGTCTGGGAGGAGCCTAGAGCGCATGTCACATGACTCTGTGGGCGGAGCTTGTGCGGGGACGGCCAGAGCGTGTCCCCAGCCTCCGCCGCCTAGGCCAG
A
>NM_001081132-chr2-5951469-0+400
TCTCGGCCCGGCCGAGGCCGGCGTGAGGGGCGATAGAAGAGGTGTCTGCCCCGCATGCCTGGGCCCAGCGTCGGGGCTGGAGGCGGAGGAGCCTGCCGTG
GAGGGGGAAGGTGTTCGGGGGCGTGGAAGAGTGCGAGGAGAGGCTTGGGGCGAGCTCGGCGGTCCGGAGGGAAGCGTGGACGAGGGAGCGGGGAAGATGT
G
>NM_001159657-chr2-6130185-1+29000
CACCAGACTCCAGGGGCCCTGAGGTGTTTCCTTTGCCGCCCTCCCTGCCTGTCCCCGCTCCCTCTGCCCCGCGAAAGGAGCTGATGTCCCCCTCTCCTCC
AGCAGAGCATCCCAAACTGCTGCGTTCTGTGCCCACTCCTCTGGTGATTGCTCAGAAAATATCTGAGAAGTTGGCGGGCAATGAAGCCCTGTCTCCCACA
T
>NM_001159657-chr2-6130185-1+7000
CATGCCTGAGAGAGGTTGCGTTCAGTGCTGTGCGGGAGGGAGGCTACAGGGAACCCTGTGTAAGGGTCAAGGGTAGAGGTTGTGTGTGTGCTCCTCTGTG
TGCGTCTGCAGTAACCTTGGGTCCAGTTGTCAGCACTGAAAACAAGCAGCAGCGTGTCTTTATATAGTAAACCCTGGCCTTAAACATCTCCTGCTTCAGC
T
>NM_024208-chr2-6212994-1+800
TTTTGTTTGAATCCGTGCACAACCTGGATGTAATGAAGACCCTTTTCAGGCCTGGGCAGCACAAGGCTGTGAAGAGCTACGTTTCCTTGTTTAAGAGCTA
CAGGTGGAGCTGTTTAAGTGATATGCCCCCTACTCCAGTAAATAGCTCTTCTTAACCCTAGAAGATCATGTTTCACTTTTTAATCCTCACCCAAACTTTT
A
>NM_001080548-chr2-6322757-0-44200
CTCTCTTACACCATCACCACCCCCTGCTTCAACATCTTCTGGACCTCCCAAGGCCTCTGCTTCTCAACTTTACGTCTGTTTTGTTTGTTGTTTGTTTGTT
TAATTGATACATGTATTCACATGGGTGTGGGACTAACTACTGGGGCACCGGCAACCTACCAGTAGCCACACCTCCTAAGGTGATTTTTTTTTTTCTAGCA
G
>NM_181399-chr2-6352736-0-8000
TCAGGGAGGCCTGCAGGGCCATGGGGGACTCCTTCAGCTGCAGGCCCCAGCAGGCCATGCGGGGACTCCCTCAGCTGCAGGCCTCAGCAGGCCATGCGGG
GACTCCCTCAGCTGCAGGCCCCAGCAGGGCCATGCGGGGACTCCTCAGCTGCAGGCCTCAGCAGGCCATGCGGGGACTCCCTCAGCTGCAGGCCCCAGCA
G
>NM_181399-chr2-6352736-0+7000
TTAGAACTCTTTGCTTTTTCAAGGGCTACCTTTGAATTGATTACATGCTTCAATTGAGTGTGAGGGATGACCTGAAAGACTTCCTCTCGCTAGACGAACA
GCATGATTCACTGGGCAGTCATGCGAGTTCCCCATGTGGCAGCCACTAGCCGCATGTGGTTATTTGAATAATTAAAATTAACTAAGACAAACGTGTGTCA
G
>NM_001310447-chr2-6721662-1+800
ACCTTGAAATGACCTGCAAAACAGTGCAGTGCCACTGGTGGGATAGAGAAAGGGTTCACCTTGAGGACAGATGCCCATTCTTTGAGGCAGCAGAGATCAT
TAAGAGAACTGTGCCTGCTGGAACAAGGGTTAGTGCCCTGGTGGCATAGGTAGTTAACACATCTTCAGAATAGTCAAGGCTTGCACCCTTATCAGAGGTA
A
>NM_001310447-chr2-6721662-1-7400
ATCTCACCCCCACCCTCTCCACCAAGGCCAGCTATACTGTGCTGCCCAGGTGAGGTGTGGGGCCAGCATTCTAGAGTGCTGCAGCAGTAAGGGTCAGGAC
TAGCTCTGCATAGCCCTTGGACAGCAACATTGTCCTAGGTGGCAGCCCAGTGCAGGGATGTCCCCATGGCCTTTGGTGGTAATATGAGCCATGGATATTG
G
>NM_001310447-chr2-6721662-1-44000
GACAGTTTTTTTAAAAAAAGGTTTGCCCGCCATGCAGTGGTGGCGCACACCTTTGATTCCAGCACTTGGGAGGCAGAGGCAGGCAGATTTCTGAGTTCAA
GGCCAGCCTGGTCTACGGAGTGAGTTCCAGAACAGCCAGGGCTACACAGAGAAACCCTGTCTTGAAAAACCAAAACAACAACAACAAAAGGTTTGCCCTT
T
>NM_001110230-chr2-7081302-1+26800
GTATGAGCTAGCAGTATTTGAAATTTTTTACTCTTATGTACACAAAAGCGCTCTCTCTCTCTGTCTCTCTGTCTCTCTTTCTCTCTCTCTCTCTCCCTCT
CTCTCTCCCTCCCTCTTTCTCTTTCTCTCTCTCTCTCTCTCTCTCTCTCTCTCTCTCTCTCTCTCTCTCCCTCTCTCTCTCTCTTTCTCTCTCTCTCTCT
G
>NM_001110229-chr2-7081302-1-2200
CCAGCTTCATACTGGGAGGGCACAAACAGCCCAGATAGAAGCATGAAGTCCCAGAGAGGCGGTGGATTTTTTTTCTCTTACAAGGTATGAAATTGTCTTT
TAATTTTAGCATAAAGATAGTCACACTTTTGAAGAGTGTCATTCACAGCCATTAGGATGATATTTATGACTGCGAAAGGAAGCAGCTGGACACTGAGGGT
T
>NM_001110229-chr2-7081302-1-25800
GGAGCCACAGTTTACAGTGGTATTGCCAGCAGAGTGTAAATTACAGGCACCGTGGCTGTGTTCCCAGGTCAGATGCTTAAAAGAGTTTACGAAATGAAGG
CAAATTCAAGAAAACAAAACTGACAGGAGCTCCTGATTTAGGTTCTTGAAAGTTCTTGGGTACTGTCATGGGTACTGGCTAAGTACCCTTTCCAGTTATG
G
>NM_001110231-chr2-7396198-1-3800
CCATGCATCACATACAGCCAACAACAGGGACACAAAGATTACTCATTCAGGCCACATGCACATGGGGTACCTTTTACTTTACAATTAAATTTAATCTGAA
GGCAGTTTGCTTTCAGCCTGTTTCCATCTCTGTGTGATTATGGCTGCAGGAGGAAATGACCTATGGACGTTTATCAGTCTAGGTGTCTCTGTTCTATTCT
A
>NR_024257-chr2-9881246-0+600
CATGAGGCCTCTCTCTATAGGGTAAGGGGCTGACGAACGCTACGGTTCCCTGGGGACTCAGCATCTGGAGCGGAGCAGGCAAAGGCTCAGCTAGAACCGG
GATCTGGGGCTGTTGTACTTGGATAGCCGGAGTCAATTTGGCCTATCTGAAAACCCAGGCCTTGAGGCTGCTGCTGGAGGCGTCAAGTTGAGCAGGGTAT
G
>NM_001112738-chr2-10080510-1+1000
CTTTAAATACTAATCCTCTGTGCAAAATAAAATAGTTGTATATTAGAATGCCCAGGGAAGGTCAGGTAAAACGTGACTTATGGGTGACGTTGTATAATAA
CATGAACTACTTTGAAGCTAGACTGCTAGAAGAACTGGTGCTAAGGAGATTGTTAACTGTGGACAGTGTTTTAGTGGTTCCTTGTTTTTATGGTACAGAG
G
>NM_172471-chr2-10153543-0+0
AACTCCCCAAGGGACAGAGAGGCGTGGCCTGGGGTAGTGGTAGTGCGGCGACAGGCGACAGGACTCAGGATGGCCTGAAGGGCATAAAGGGGGCGGGGAC
ATTGATGGGCGGGGCTTTGGTGGAGGAAGGGCTGGATGCAGCGTGTTTCTCTGCAGCCGCGGCTCCTCCAACTCCCTGAAAAACCTTCGCTGTCCCAGAG
A
>NR_130333-chr2-10466663-0-29600
TGTTGGAACCCCTGGAACTGGAGCTCACTTCTGAACTGCGGTCTGGGTGCTGGGAGCCTACCTGTGGTCCTCAGGAAGAGTAGCAACCCCCTCCCAGTGC
CAGATGGTGAGGCTAGCACTTGGCCCCACACCTGCTTCCCCTCCCCTCCCCTCCCCTTCCCCTTTTTCCTTTCCCCCTCCTCCTCTGGAGAAGGAACTCA
A
>NR_130319-HOMER3-chr2-10488889-0+600
GTGAGGCCATCCATGTATGTGCATATGTGTTTACTTGTATATGCATTGCATCTGTTGACATGATATACAAAACATAAACAAACGTGTATATGAAAGCACA
GACACAGAGAAAAAAATTGCATTCATTTATACGTTTGAATGATATGCGACTTAAAGTTTTAAAGATTATGCAGTACTGGGACAGTGAACGGTTTTACTCA
C
>NM_008859-chr2-11172382-0-15000
GGTGATCAATGGCAGGCCCCAGCCCATTATGATGGTACCATCCCTGAGCAGATGGTCCTGGGTTCTATAAGAAAGCAGGCTGAGTGATGAGGAGCAAGCC
AATAAGCAGCCCCTCCACGACCTCTGCATCAGTTCCTGCCTCCAGATTCCTGCCCTGTTTGAGTTCCAGTCATGACTTCTCCAGTGATAAGCAGTGATGT
G
>NM_008859-chr2-11172382-0-200
AAGAAGAGACTGCTCTCGCGCCCCCCTTTCTGGCACTCAGGCGGCTGAGGCTCTGGCGTCCGTCCCGCTTCGCGCTGCCTGCGGCGTCGCTCCCCGCCCG
GTGACTGCTTCATCCAGACCTCCTGCAGCCTCCGGGTCCCAGTCGCGGCAGAGCGACAAGTGGCCAGTGAGGCGTGAGGATGGAGGGTGGGGACAGAGCC
A
>NM_008859-chr2-11172382-0+27000
TAAGATATGGAAACCTGGTGATTTGGCGCACTGTTTTCAGGAATGTGAGCCGGTATAGCTGTTATGGAAAGCAGTTAGGTGGTTCCTCAAAACGTTTGAA
AAGAAGAGAGTCCTGGGATTTAGCTCAGCCATAAGGTACTGGCATGCATGACATCCTGAGTTCAATTCCCAGCACCACATACAGAAGAGATTATTTTAAA
A
>NM_001177753-chr2-11502090-1+20600
CCAGTCAGCAACAGCATCCACATGCCCTTAAGTTCATAGTTAGAAGAGGTCTGAGATCGGAGGAGGGCCGGAGGATGGGCATCCTACAGTATGGCCAAGG
GAAGGTCTTAGGAGACTCAGCACCTGTCTCCCACCTCAGGGAGGGCTGAGGTTTTTGGGGGAGGGAGTGTGTGGTCATGTTGAATCCCCTTACTGGGCAG
A
>NM_001177753-chr2-11502090-1+20400
CTCTCCCCTCTCTCTCTCTCTTTCGCTCTCTCTCACTCTCTCATTTTGTCCTCGTTTCTACTTGACTGGGAAGAATGACGTAAACAGGGGATTACTGCCT
TCTGTCAATCATAGCCCTGGCACAGTAGCTGTTACCACTTTAGGCAGCAAAAGCTGTGCCCTTCTCAAAAGCACCAGAGGCCTGGCTCAGGCTGGATCAG
C
>NM_001177756-chr2-11502090-1-14600
CTTTGTATAGAGGATTGGTGCCGCCCACAAGGGGTTGCATCTGCCCCCGTAGATGAACCTGATGTAGATAATTCCTAAGACTTTTATTCCAGGTGATTCT
AGGTTTTATCAATTTGACAGTTAGGACTAACGAGCACAAACTCATAGCAATCCTCCTGTCCCAGCATACTGAGTGCCGATATCACAGCCATGTGCCTGAG
A
>NM_001177758-chr2-11553929-1+200
AAGGTAGCGTCTCTCGGGGTCCCGTGTGTTGAGACCCTGGTCCCCTCGGGTTCCGCCTTGCCTCCTCCTGCCCTGCACTGGCCACCCTGCCGCGCGTTAC
GCCCCTTCGCTCTGCCCTCCAGCCTTTGCACAGTCCCTGGCAGCCTAGTAGTGTCCGCGGCTACACCACGTGGATGCGGGAACCGGGGCTGGGCTGGGAG
G
>NM_001177758-chr2-11553929-1-10400
AATCCAACATCCACTCCCTTGTCACCAGAACACGATATGGCTTTGCCAACAGGATGTTACATGGCAAGAAACACAGCTTCTGGGGTGGTGTTGGGTCGAC
AACAAAGGAAACAGAAGTGGCATGCTCTTCTGGTTTGCTCATGCTTTGTCCAAATGGATTTCAGGGCTGGGATCTGTTGCGTGGATAAGTCCACTCAAGT
G
>NM_008367-chr2-11642792-0-19200
TTTCTGTATAGCCCTGGCTGTCCTGGAACTCACTTTGTAGACCAGGCTGGCCTCGAACTCAGAAATCCACCTGCCCCTGCCTCCCGAGTGCTGGGATTAA
AGGCGTGTGCCACCACGCCCGGCTGCCCCTCTCTTTCTGTCAGCTCCAAAAATATCTGCTTGCCTTTCCTTTTTCTTCCATGGGTTGAAGCAATATGAAG
T
>NM_008367-chr2-11642792-0-400
GTTATTTAAAACCACCGTGCATGGAGTGAACCAATACCGAGGTGTTTGCTTATCATTTTCCTTTGAGCACACAGCACAGCCTTGAACTCAGTGACACTCC
TAAGAGGGCTCTAGGGTCAGGCCAACTTAGATGAGATGCTAGTCTTTAGCTAAAGATGCCCTTCCACCCCCGTTGCACGACCTTGCTTCTCAGTCTTTGT
T
>NM_008367-chr2-11642792-0+13600
GTAATCGATATTCTGTTGTCTGTTTTTATAAGTGAGATGGTCTTACGGCCATTTTCTCTGCAGTTCATCCCAAGTTTAATAGGAAGACTAACATAACTCT
GTAAAAGGAATTAGAATCATTGAAGTGTCTGTGCTGGTCTGAATGAGAATAGCTGCCATAGGCTCATAGATTTGAATATTTAGTCCCCAGTGAGTGGAAT
T
>NM_001348236-chr2-11777585-1+13200
GATAAGGAAACTAAAGAGCTAGTTTTCCCCAGCTCCTGGAACATTTGTGTTAGAGCCAAAACCAAGGCCCAGTTGTCCTGTCTTCCAGCTGAGGTTCCCA
CAGTGTCTCTCCTTGGTCTGTCCAGCTTTGGATTGGGGGGTTAGTCCTCCTCTACTTGCTTTTCACTTGGTAGCAGCTTTTCTGTATAGGTGGCCCGCTC
T
>NM_177268-chr2-11777753-0+15000
AATTGTCTAGATAGGGTCTCACTATGTAGCCCTGGCTGTCCTGGAACCCACTATGTAGAAGACTGGCCCCAACTCACAGAGCCTCCTACTCCTGCCTCCT
GGGTGCTGGGATTAAAGGCATGACAGGTTAAGAAAGGCTTCTTAACTCTGGGCTTATTAATGTCTTAGTCCCTTCTGCTTTCTGGACTTTGTACCAGAGA
T
>NM_001001309-chr2-12301944-1-200
GGAGTTGGTATACTCTTTTGTATGCTTGTATCCGAGCTGCGCAATATTGGGAAATCATTAAATTCTCGCCGCATATGGAACACCGCTTCTCCAAAACAAT
GACTTGAGGTGACATCCATAAAATTTAGATGGTCCTTAAACTAGAGACTCGAAATCTAGCGGGCTCAACAGGCACTTGCCCGGTCCTAGACCGCAAGCTC
C
>NM_001001309-chr2-12301944-1-1400
ACTTCACTTATTTTCTCCTAAGTAGGTAACTTAAGACTCAGCTTAGATCCTTTCTGCTGTGCATCCTCCCCCAATCTCAGCCTTTTCCTTAACTTTCATG
GCCCTTTTCTCCTTTTGTCTTGTCAACCAGGTTGGGATTCCCTTGTCCATCCCTGCTTTCTTTTTATTCAGATGACTTGCCACTGGACATTTGAATCTCT
G
>NM_001355537-chr2-12419460-1+33400
ATAGTGGTTCTGATGACAGTGACAATTTTTAGTAACATTAACAAGTGTCTTGGCTGGGTGGTGGTTGTACACAGCTTTCATCCCAGCAAAAGCAGGTGGA
TCTCTGAGTTCAAAGCCAGCCTGGTCCACAGAGCAAGTCCCAGGGCAGCCAGAGCTGCCCAGAGAAACCCTGTCTTGAAACCTCCCTCCCACGGCCCTCC
C
>NM_001355537-chr2-12419460-1+9200
GTGTGTGTGTGTGAGGGAGAGAGAGAGAGAGAGAGAGAGAGAGAGAGAGAGAGAGAGAGAGGGAGGGAGGGAGGGAGGGAGGGAGGGAGGGAGGAGGAGG
CTGGGAGAGGGACAGAGACAGATAGAGAGTCCTCTTGGTTTTTTGAAAGACCAAGCATTCTCTCCAATAACTGTAGATATTTTCTGTTGTGAAACATGAG
C
>NM_008961-chr2-12924041-0+39000
TTATTTATGTCTTTCTTAAAGTCCTCCATCATTGTCACGAGAAGTGATTTTAGATTGGAGTCTTGCTTTTCCAGGGTGATGGTGTATCCAGAACTTGCTA
TGGTGGGAGAATTGGGTTCAGATGATGCCAAGTAACCTTGGTTTCTGTTGCTTCTGTTCTTCCCCTTGCCTCTCACCATCTAAATATCTCTAGTGCTACC
T
>NM_153155-chr2-13010864-1+20400
ATAAAAATGTATGTAATAAACACATCTCCATTATACAGACTGAAAAGACAAATCTTCAAAAAGATAAGCAGTACCAGTGGTGTTGTGAAGAAACTCAGAC
TGCTCTGTGTTCAGGAGTCCTGGTCTAACAGCCTCATGAATGCTGAGAATATCTGCAGCACCAGAGAAGCCCTGCTCCATGCCATTGACTCTTACTCTGT
G
>NM_153155-chr2-13010864-1+4200
GCCTTCAAGGCGAACACATTACCTTCCTCAATAGTTTGATGGCTTCGAGGAAGAATTGCTGAAGTCAGTGGGATAGATATCAGAGCTTGAAATTCCACGT
CCCATTATACTCTTAGAGTGTGATGGGTGGACAGGCTACTGACATCACGGCCACTGGCAGATGGTGGGTATTTAACTGGGAAGGTCCTCGACTGTCACAT
A
>NM_153155-chr2-13010864-1+0
GGTCCCCGCCCAACCTTCAAAATTTTGTCCAAAAGCAGACAAGAGGATCGGCCCGCGCTGAGCCGGCTCGTGGGCAGCAGGAGGCGCCTGATCGCCGCCG
GGGCGCTGGGGGTGGTGATGGTGCTTCTGCTGGTCATCCTCATCCCGGTGCTGGTGAGCTCGGCCGGCACGTCGGCTCACTACGAGATGCTGGGCACCTG
C
>NM_001081084-chr2-13491876-1+40000
GGGCTCTGGGTTTGTAATACTCAGCATTTACAAAATGAATAAATAAATCCTAGAGAGACAGTCAGCAGTGCTCACTTGCTAAGGAACTAACCTTGCAAGC
ACGAGGGCCTGAGTTTAATTCCTAACCCATGTGCAGGAACATGTTTGTAATCCCAGTGCCTGGGATATTTAGGACAGGAGGCTCCCTAAGGTCATCCAGA
C
>NM_011701-chr2-13574311-0-11200
CTTTCAGCAAAATCTTGCTAGTGTATACAATGGTGTCAGCATTTGGAGGCTGATTATGGGATGGATCCCCGGGTGTGGCAGTCTCTAGATGGTCCATTCT
TTCGTCTCAGCTCCAAATTTTGTCTCTGTAACTCCTTCCATGAGTGTTTTGTTCCCAATTCTAAGGAGGGGCAAAATTTCTACACTTTGGTCTTCGTTCT
T
>NM_011701-chr2-13574311-0-400
TCTCTCCCCGGCTTCCGATCTGCAGGACTGCTTTTGCAGGCTCTTCCTGCTCCTCCGCTCTCGGATCTCCCCACCCACCCAGTCCCAGAAGACCGCAGAT
CTGCGACTGCGACCACGCCCCTCCTACCAGCGCGCCTAGTCCCACGCCCCTTTGGCCCAGTGCCAGGGATCGCTTTACTCAACTTTCCAGAGCCCCCCTT
C
>NM_145838-chr2-13793520-1-27000
GGGAAGGACAGAAGCTGTTGCTGATCCTTGGACATCTCTGCCCCTCCCATGCAGGGTTCTGATGGAAGCATGTGTACCAGACACCAGGACTGCTTGGGAA
AATGGTGTTTCTGAAGCTTCCTCTCTGAGCTTCTTGGCCAATGGATAAAATTTCCTGCCAGAACTGGTTATTTTTCAACTGCACTGAGTCCTGTTCTTTT
C
>NM_001012396-chr2-14056035-1+42600
ATGATACACAAAAATGGGTAAAGACATAAAACCCAGATGTCTTTCAACAGAGGAGTGGATACAGAAAATGTGGTACATTTACACAATGGAGTACTACTCA
GCTATTAAAAATAACGAATTTATGAAATTCGTAGGCAAATGGATGGAACTAGAAAGTATTATCCTAAGTGAGGTGACCCAATCACAAAAGAACACACATG
G
>NM_001012396-chr2-14056035-1+16200
GGCAGGTGGCTCTCCGAGTTCCAGGCCAGCCTGGACTACAGAGAAAGTTCCAGGATAGCCAGGGCTACACAGAGAAACCTTGTCACAGAATCAAAAAACC
AAAAGAAAACAAAACAAACTAACCTCTGACATCTGTATTAGTACATTCTTAAGTTTTCATTCTTGTCCGATTCCCATGTATTAAAAGCCTAACATTTTTT
A
>NM_001012396-chr2-14056035-1+14400
AAGGCCACACCCACCCCAACAAGGCCACACCCACCTCAACAAGGCCACACCCACCCCAACAAGGCCACACCCACCCCAACAAGGTTACACTTACCCCAAC
ATGGCCACACCCACCCCAACAAGGCCATACCTACCCCAACAAGGTTACACTTACCCCAACAAGGCCACACCCACCCCAACAAGGTTACACTTACCCCAAC
A
>NM_011484-chr2-14074100-0+19600
AGTTTGTGAAGAACTGGAATTAGATCTTCTTTGAAGGTCTGATAGAACTCTGCACTAAATCCATCTGATCCTGGGCTCTTTTTGACTGGGAGACTATTAA
TGACTGCTTCTATTTCTTTAGGGGATATAGGACTGTGTAGATCATTAACCTGATCCTGATTTAACTTTGGTACCTGGTATCTGTCTAGAAATTTGTCCAT
T
>NR_030609-chr2-14261003-0+4200
ACTGCTTTTGTAACACTCTCTCCTCCCTGCATTAGGATTATGGCTCTTTGTCCATGGATGGCATTTTCTTACTGTCCATGAGAACAAGGTGCATTGCAGC
CTTTTAGAGAATAGATTAGACATCAGTCTTCAGGTTTCTCGCAGTTAAACAGTGGTCACATATCCTTAGTTCAGGTTTGACAGTGATAAGGACAGATAAA
A
>NR_030609-chr2-14261003-0+10000
GCGAGAAGGTTCACGTGACATCACCTGAGTATGTGATGGTCTGATTATCAGGGGGGTGGAGGGCAACCCCTCTTGAGAAGCAGAATTAACATTAGAGTAC
AAACAGCATGAGGCCAACCAACTACACATCCTGGGTTTGAATATTCAGGATAAAGAATCACATTAGTCCTATAATCTCTTTACACATGAACAGTTAGAGC
C
>NM_023116-chr2-14604306-0+400
CCGACCTCAGTCCCTCCCGCTGCCTCCTCTCCCTCATCGCGAACCGCGCCTCCCCCTCCTGCTCCGGTCTCCTTCGCCACCTCCTCCCGCCCATCCCGGT
GCTGCTGGGGGACCCTGCCCCTGCGCGCCTTCCACGGGCTCTGCTCCGGCTTCCATTTTTTTGTTTGTTTGTTTGGTTGGGTTTTTTTGTTTTGTTTTCT
T
>NM_023116-chr2-14604306-0+600
TTTGATTTTGCCCCCTTTGCTTTCTGAAAAGCCAGTGGGAAGGGGCGAGGACGACCTGCCGCTCCTCCCCGGCTTTTCCCGGGCCACGCCGCTTGGCTGT
CCGCGCCCCTGCCCTGGAGAAGCACATGGAGAGCCATGGACCAGGCGAGTGGACTGGACCGGCTCAAGATCGTGAGTCCGGGCGGGCGGGAAAGGGATCC
G
>NM_023116-chr2-14604306-0+11200
GAGATCATAAAACTTGACCCTCTCTCTATCCCAGTTAAGTCTGATGACTCTCTGTGACACTGCCTCCTAGAGCTTCTTTCAGATTGATTTGTTGCAGTAG
ACCACAGTAAGCCTGCTATGCCTATAGTTGCTGACTCTATATGCTTTCCTTATATAGGCACAGGTGATCCCTGGTTAGCAATCAGTCCCCTTTTGTACCA
T
>NM_001165942-chr2-15049312-1+21200
TGGTTTCCAAAGTGTGCACTATTGACCGGGACTCATGTGCTGGGAATGCTTTATTTGCAGTAAGAGGGACCCCAGGTGCTAATTTGGCCTAGAGGGAAGT
GATGTCTACCAGAAGAAGGGAGGTGGGGTTAGTGGGGCTATGTGCCCTGGGGCATGCAGGCTGACAATAGGGAGAGAGGAGTCTTAATCCTGCTGGCCTC
A
>NM_029466-chr2-15055362-0+13200
CTCTCACTTACCCCTTCCCACAGGAGCCCTGCGGAAGCAGACGTGGGCGTGGCTCTGGAAGCAGCTCGCCCCTAACAGCTTTGGCGTTGTTTAACAGAGC
CAGACCTGTCTAAAGTGGTGGTGGTCAAAATGCTACTTGAGTAGCTTTTAAAACTGAAAAGTTTGAAATCCTTAGAGATACATTAATGCTCATCTGCAGT
A
>NM_001310455-chr2-15526479-0+400
TATGTGTGTGACTTTACAGACCACTGTGGGGACAACAGTGAAGAGCAGCAATGTAAGTGTCATTTGCCTTTCCCAATTTTAGGTCTTTGTTTACCTTCAT
ATAGGAGTTTGTGAAGAGCCATGGGAATCCAACTAGAGTCCTAGCCTGTGAATGGTTTACTTTCAGAGGCTCCAAGGGTGGTGGCATATTCTTTAATACA
T
>NM_026162-chr2-16356304-0-27000
GGATGGACTATTCAGAGACTGCCCCACCTAGGGATCTATCCCAGAAGCAGCCACCAAACGCAGACACTATTGCACATGCCAGCAAGATTTTGCTGAAAGG
ACCCTGATATAGTTGTCTCTTGTGAGGCTATGCCAGTGCCCGGCAAACACAGAAGTGGATGCTCATAGCCAACTATTGGATGGAACACAGGGCTCCCAAT
T
>NM_026162-chr2-16356304-0+25200
CCTGTTCAGACTAATTTCCTAAGTTCGGCGGGTCTCGGACCAAGATGGCGACCGCTGCTGCTGTGGCTTAGGCCGCCTCCCCAGCTGGGCAGGCACCTGT
CCTCCGGTCCGGACGGTGGCCGGCTGTCCCCGGCCCACAAAGGGTGCTGCCTCAGCGCCTCTGTGCTTCTGCCTGTTCCAGAAGCTGTCAGGTTCTCTGG
C
>NM_026162-chr2-16356304-0+40400
CTTCCTTTGGTCTCTCTGTGGTGCCAACTTACCCTACACGTTGTTGTTGTTGCTGTTTCTTCTTCTCCTCCCTCCTCCATCTCCTCCTCCTCCTCCACCC
TCTCCTCCTCTTCCCCCTCTTTCCCCTCTTCCCCCTCTTCCCCCTCTTCCCCCTCTTCCCCCTCTTCCCCCTCCTCCTCCTCTTCTTCCTCTTCTTCCTT
T
>NR_105847-chr2-17563514-0+38000
TTCAGTGCCCCAGAGAAAGAAGAAAAATGTCCAGCTTTAACCTTTTTCATCGCAGGTTAATGACATGGAAAAAGAAAAGAGAACTTTGTGGAAGGTCTGA
ACTAGGTCCCATGTTTCAAAAGAAACATATTTACTACCTTCAAACTCATCATATAGATCAGCTTCCAATTCAAATGGCAAATCCAGGGACTTCCCATTCA
A
>NM_028757-chr2-17731068-1+200
CTCCCTGCCCCGAGGTGGCGCGGGGCTCTTCGGGGGATGTCACAGCGGCTCCTCGGAGCCCCTAGTTCCCGCTGCAGCAACAGCCACCGCCCGCGGGAAC
CGCGACAATGAATCCCCAGTGCGCCCGCTGCGGAAAAGTGGTGTATCCCACAGAGAAAGTCAACTGTCTAGATAAGGTGAGCAAGGGGGCGCCTGGCCAG
C
>NM_028757-chr2-17731068-1-7400
GTGGTCTGGAGGCTACAAGTCTGGGAATCAGTGTGCCGGGGTGGTGCTGGTAAAGAGCTCCAACCAGCCTTGCTACTCCTTCTTACAAGGTGCTAATGTC
ACAGTGAGGGCTGTATCCTCATGGTCTGGACTTCATTTTCTCCGACAATCCTCACTTCTAAAACCAGAACGTTGGTGTAACCATAGGCTTTTCCACCCTT
G
>NM_028317-chr2-18048449-1+3200
TCAGTTATTATGGTAGAGCTGGAACACTTTACTGTTTCAATGGTAATAATGCACCGGTACCTCAATTCAACTGCTACAAATAAATGTCAAAAGGTTGAAT
AATAAATATCACAATGAGCCATTAAGTTTATGCACTAGATTTCAGACCTGAAAGTGTAACTGGTATTCAGTGAAAGTTTGTTAGGTTACATGGTTACACA
A
>NM_028317-chr2-18048449-1+400
TGCGGAAACTCAAAGCAATCAACAGTATCGCCTTCCACGCGGCCAAATGCACGCTCATCTCCCGGGAAGACGTAGAAGCGCTCTACACATCCTGCAAAAC
CGAGCGTGTGCTCAAGACCAAGCGAAGGAGAGTCGGTCGGGCCCTGGCCACAAAGGCGCCGCCGCCAGAGCGCGCCGCCGCCGCCAGCCCCCGCCCGGCT
T
>NR_149308-chr2-18055728-0+600
AATGCAACCACCCCCACTTGTTGTTAAAGCAAATTTACTGCGTTCTTGCCAGCCCCATGCGGGGGGCTGGGATGAGTTGAGGGGAAGGGGAGAGTTGGGC
TGCCTGTTGGCGGCGGAGGGGGTGGGGTAGGCTGAGCAGAGTCGCAACTCAGCTCGTCTCCAGCAGCCCAGTCAATAGGGGAGCACGCTGGCGCGGTGGA
A
>NM_001190817-chr2-18392830-1-12800
TGTTCATTGATGAGAGTTGTGTGTTGAAACCTTCCACTATTAATGTGTGGGGTTTGATGTGTGATTTAAGCTTTACTAATGTTTCTTTTACAAATGTGGG
TGCCTTTGCATTTGAGGCACAGATGTTCAGAATTGAAATGTCCTCTTGGTGGATTTTTCTTTTGACGAGTATGAGGTGTCCTTCCTATCTCTTTTAATTA
A
>NM_147778-chr2-18672462-0-12400
ATCAAGGCCCCAGCTGTGACACATCCCCAACCTGTTCCATGAGGTTTAAACCAGACACAGAACCTTCCCTTCTGAGTGGTGGTACAGAACGGTGAAGCTG
TGATGGTGGAGTCATTCATTGGTTCTTTGTGTTCACAGGTGTGTCAATCATGACACCTGCAAAAGGGAGCTGGGAAGTGTGATAGACGTGGGGACAACCC
T
>NM_007552-chr2-18677018-0-200
GCGGCGCGCTGCGAGGGGAGGGGGCGGCCACGGGCCCGACTACACCGACACTAATTCCCAGGCCGCCCTTAAGGAATGAGGGGAGCACGTGACCCGGCGG
GGGGCGGGGGAGGGGGCGGGCGGACTCCGAGCCATTTTGGAGCCGGTGTCAGTTTCCACTCTGCCTTCAGCCGTGCATTTTTTTCCACCCTCCCCTCCCC
C
>NR_131254-chr2-18801818-1-40800
CCTTCTCAGCATCTGGAAGCCAGCATCAGCACCATCTGACTCCTGTGTACTGACCTGCCACAGATGCATTAGCGGATGATGCTAACTCACTGTAACATAG
TTGTACACATCTGTACCTGATGCATTTAAAATAACCAGTTGACTCCGTTTCCGGGCACTGTTAACTGTGGTGTCCGATCCGTTTGAGTGTTCTGAAGCTC
T
>NM_001355147-chr2-18998121-1+400
CTCCTCGGGCTCAGCCTCCCGGCTCTGCTCCTCCTGCTGCAGCGGTGGCAGGGCGGGGACCTCTAGCCGGCTAGCTCGGTCGGTCCCGGGCCCTCTGGCC
ACTCGCCTCTTGGGGTACCCCTAACCCCACGACAAGCGTCCATCTCCTGGGTTTCTCCGGCGGCGCTTGCGCTCCCTTTGGAACCCAGGGAGGGTGCAGG
A
>NR_024323-chr2-18998319-0+800
GAGTAACGCCTGGAACAAAAAGGGAGCAGATCCTGTGCGGACCTTCCTTTTCTTCATTTGACCTTTCAGCACGGTTGCCCCCAAAATCCCCTTGGTCATT
CTAACTTGTTAATACTATCCCCCCCCCCCCCCGCCCCGCCGCCGCAATGATTCCTTGCTTCTTCTGGTACCAAGCATCACCATTGTTAATGGCTAAAGGG
G
>NM_001271563-chr2-19199118-0-1000
GCACACACAGTTTATAATGTCATAGGAAAACACTGGGACTAGCACACATGTAAGTTAGAGCAATGGTATAAAATAAGGAATGCTTTGTGGGCCTGGAGGA
GCGAGACTTTCTGGAGGAAATCTTGACGATAGATATGAAAAATGAGCAATGGTTTTTGGACCAATTAAGGGAGTAAAGGGCAGAAAATGTCACTGTGTAC
T
>NR_126563-chr2-19344317-0-38400
ACTCAGATGTAAGCACCAAGAGGACTTGGTAGCTGCCTGTATGTCATTGGGAGGATGCCTGGGAAGAGAAGAATGATCCCCAGGCCCTGGGCAAGGCAAG
CAGAGAAGACAGCACCACTCACCAAGCCTGGGCACAGGAAGACTGAGCATAGTGAAGCTTAAGAGGGCATGTTTCTTTTTTATCTACGGTGTAAGAACTT
A
>NR_126563-chr2-19344317-0-3000
TGCTGGCACCTGGCTGACGAGGTTTGGTCTTTTGCTGTGTATTATAATGCTAAGTGCGGGTACCCAAGACCTGGTTGCCCCAGAGACAAGAGAGTCTGCA
CTAGGCCTAAGTGACACAGTGAGCCTGCCCGTAAGTTATTTTTGATTAGTGAATAAAGGCGCAGCCAGCCAATAACTGGGCAGGTGAGACACAGGCGGAG
T
>NM_029619-chr2-19371636-0+4400
TCCCAGCACTCTGGAGGCAGAGGCAGGAGGATTTCTGTGAGTTCAAGGCCAGCCTGGTCTACAGAGCAAGTTCCAGGACAGCCAGGGTTACATAAAGAAA
CCCTGTCTCCAAAAAGAAAAAGAAAGGAAAAAAAGTAATAATAATACAGAAGTCATGAGGAACAGAAGGAAGGGGAACAAAATATGTTTTTGTTTGTTTG
T
>NM_029619-chr2-19371636-0+23000
TCAATTGGCTGCCAAGGCTTCGGGTGAGACCACAGGGTGGGACCTAGGCAGGATTTCCACAGGTTCGTGGACTGACGAGGGTCCCTAAAGCCTCTGAAGG
GAACCTGAGTTGCCCATCTCCATTCATTTCTTCATGGATGTACACAGATGAGGGCTCAGGGGGAAGAGAAAAGAGATGGGCTGGAACAGATGAGAGATGA
G
>NM_029619-chr2-19371636-0+28400
[truncated: 5,609,688 more chars]
