# Supplementary material for: Genome-wide CRISPR Screens in T Helper Cells Reveal Pervasive Crosstalk between Activation and Differentiation
Source: Cell. 2019 Feb 7;176(4):882–896.e18. doi: 10.1016/j.cell.2018.11.044 (PMC6370901; doi:10.1016/j.cell.2018.11.044)
Supplement: Data S2. Processed Data from All the Steps of the Analysis, Related to Figure 1 [file mmc2.zip › supplemental data/motif analysis/Stat6_SRX021632_homer/seq.autonorm.tsv]

Oligo	TargetCounts	BackgroundCounts	NormalizationFactor
A	23.33%	23.55%	0.991
C	26.67%	26.45%	1.008
G	26.67%	26.45%	1.008
T	23.33%	23.55%	0.991
AA	5.98%	5.91%	1.012
CA	7.53%	7.49%	1.005
GA	6.33%	6.35%	0.998
TA	3.49%	3.79%	0.920
AC	5.54%	5.22%	1.062
CC	7.59%	8.16%	0.931
GC	7.20%	6.74%	1.069
TC	6.33%	6.35%	0.998
AG	7.76%	7.98%	0.972
CG	3.80%	2.84%	1.338
GG	7.59%	8.16%	0.931
TG	7.53%	7.49%	1.005
AT	4.05%	4.43%	0.915
CT	7.76%	7.98%	0.972
GT	5.54%	5.22%	1.062
TT	5.98%	5.91%	1.012
AAA	1.83%	1.80%	1.018
CAA	1.42%	1.46%	0.975
GAA	1.79%	1.65%	1.084
TAA	0.93%	0.98%	0.947
ACA	1.88%	1.86%	1.008
CCA	2.03%	2.26%	0.898
GCA	1.78%	1.76%	1.014
TCA	1.84%	1.60%	1.147
AGA	2.04%	2.17%	0.941
CGA	0.56%	0.47%	1.191
GGA	1.89%	2.09%	0.900
TGA	1.84%	1.60%	1.147
ATA	0.71%	0.88%	0.799
CTA	1.04%	1.07%	0.968
GTA	0.81%	0.84%	0.967
TTA	0.93%	0.98%	0.947
AAC	1.30%	1.19%	1.094
CAC	2.11%	1.90%	1.109
GAC	1.32%	1.28%	1.025
TAC	0.81%	0.84%	0.967
ACC	1.44%	1.48%	0.971
CCC	2.20%	2.51%	0.876
GCC	2.07%	2.08%	0.992
TCC	1.89%	2.09%	0.900
AGC	2.00%	1.97%	1.012
CGC	1.36%	0.95%	1.420
GGC	2.07%	2.08%	0.992
TGC	1.78%	1.76%	1.014
ATC	1.01%	1.05%	0.955
CTC	2.22%	2.35%	0.943
GTC	1.32%	1.28%	1.025
TTC	1.79%	1.65%	1.084
AAG	1.85%	1.83%	1.011
CAG	2.65%	2.71%	0.975
GAG	2.22%	2.35%	0.943
TAG	1.04%	1.07%	0.968
ACG	0.68%	0.46%	1.479
CCG	1.19%	0.99%	1.206
GCG	1.36%	0.95%	1.420
TCG	0.56%	0.47%	1.191
AGG	2.17%	2.41%	0.899
CGG	1.19%	0.99%	1.206
GGG	2.20%	2.51%	0.876
TGG	2.03%	2.26%	0.898
ATG	1.35%	1.41%	0.959
CTG	2.65%	2.71%	0.975
GTG	2.11%	1.90%	1.109
TTG	1.42%	1.46%	0.975
AAT	0.99%	1.07%	0.926
CAT	1.35%	1.41%	0.959
GAT	1.01%	1.05%	0.955
TAT	0.71%	0.88%	0.799
ACT	1.55%	1.41%	1.095
CCT	2.17%	2.41%	0.899
GCT	2.00%	1.97%	1.012
TCT	2.04%	2.17%	0.941
AGT	1.55%	1.41%	1.095
CGT	0.68%	0.46%	1.479
GGT	1.44%	1.48%	0.971
TGT	1.88%	1.86%	1.008
ATT	0.99%	1.07%	0.926
CTT	1.85%	1.83%	1.011
GTT	1.30%	1.19%	1.094
TTT	1.83%	1.80%	1.018
