# Supplementary material for: Genome-wide CRISPR Screens in T Helper Cells Reveal Pervasive Crosstalk between Activation and Differentiation
Source: Cell. 2019 Feb 7;176(4):882–896.e18. doi: 10.1016/j.cell.2018.11.044 (PMC6370901; doi:10.1016/j.cell.2018.11.044)
Supplement: Data S2. Processed Data from All the Steps of the Analysis, Related to Figure 1 [file mmc2.zip › supplemental data/motif analysis/Pparg_homer/target.fa]

>Pparg-5_peak_1
CTTCTCAGGGTGATAAGAAAGTCATAGAAAACATTTAATTTTTCACAAAGTATATTACCTAGTTTGTGACTCAGCCTTACATAGAGATGTAAATCTAAAC
CACCTGCTCATAATAAATGAATCTATGAATGTTAGCATGAAAGTTTTGAATATGAATAAACAGGAGAAAAGGAGAAGTCATTATAGGGTCTAAAGTTGGA
G
>Pparg-5_peak_2
AAGTAACTGGGTAGCATACTGAAATAGGAAGAGATAGGAGAGATAAGCTGACAGTCTCTTTGACACTAGAAATCAAGGACGAAGGCATGAAGTAAATGAC
TACAGTAGGTGGTGGGGAGCAGTTCCAAAGAGCATCTGACATACATAGCAAGTAGGAACTGAAGGAAGCAAACAGTATCAGAGGATGGAGTACCAGTCAT
C
>Pparg-5_peak_3
GCACTTGTTACACAGGCTGGGTAGAAACTAGTAAGGCAGCTCAAAGGGAGGCCTCTGTTCAAAAAAGCCTGAGTCAGTAGTAGTTTTCTCATAAGCAGAG
TTAGAAGTAATCCCTTGACAAACAGAAATGAATGGAAGATAGAGGAAATTTAAAAAACAAGATCAAAACTATGACAAAGGACAAAGTTCACACAAAAAGC
A
>Pparg-5_peak_4
CATTTGCTTCTTTCATCCTGTAGGTTTCCAGGATCAAAGTCAAGCCATTAGGCTTGAAGGAAAATGCCTTAATCTGCTGAGTCATCTCACTGGGTCAAAG
GTGAAACTTCTTAATAAAGAGAGAAAACATATTCATGTGTACATGCACATGCTCACATGTGCTGGTGAGTGTACATACACACACACACACACATACACAC
A
>Pparg-5_peak_5
CATGCAGGAAATAGGTACCCCATTTCCTTTCTGGTTTTAAGTCAGGGTGTACTGTGCAACCTCCAGTCATTTCTTTCCATTCTGCTGTTTTCAATATGAA
TCAACAAGTCTGAACTCCCACCTGTGTCTGCTAAACTCTGGGAATTATGACTGTTTTTAAGGTTCCAGAGTCTTCGATGACTATCACTATCCTCACAGTG
A
>Pparg-5_peak_6
CCTCAGCAGCCAAGGAGAAAAACTGTGGCTTTCTCTGTATCAGCCTGCTATTATCTACGGATGTATCTTACCCTCGGTAGACTGCAGACATGGCCGTGAC
CAGCACAGTGAGGGTGAGTCTGATGTCAGAGTCTCTTGTTTTTATTCGTCTTTGTATTCTGACAGCAACACAAGAGATATGACTCAAACCTGACAGCAGT
C
>Pparg-5_peak_7
GCAAATCAGCACGATAGAATCTATATCCTTTTTGTAGATACTAAAGGTTGTCTATTTGTTTAAGAATATAACCAATACTTCCGTTTCTTTTGAGACAGAA
TCCATTCTTTAAGAAGCAGATCTGCAGCCAGAGATGATATTCAGTATGGCACTGGTTTATCAGCCATAAAGCCCTGGGTGTGTAGTCCCAGAACTGACAC
A
>Pparg-5_peak_8
GCTCTGCAGGTGCCACCTTGACGCAGATATCTCATTATTATGTGGAAGCTAGACTGCCAACTCCTGACTCAGAGGACACTCACACAGAAACTACTGAGGC
TACTGCAAACACCCCGGGAGCATGCAGCAATCTTCAATAGTTAGTCAGTGAACAGAGTCCATGGAGATCAGAGGTGTGTACTGGAAACCTGGCGCACTCC
A
>Pparg-5_peak_9
ATTGCTGCCAAGTGGATATAGCCAACTTGATCTTGTCAATTCGTGCCACAGTCATTCATTCACCCACTCTTCCTATGAATTTATCAAGCCAGAGGTATAG
AAATGTGTTCATGGTTTCCTTTCCCACATAGCATGTTCTTTAGAAAAATTAACCCACTTTCTTACTCATCCCCAAACCGCCCTGCTATCCCTCGAACCTG
T
>Pparg-5_peak_10
CCCGGGAACACCGGGGCTACCCCACCCGCGGGGTCCTCAGCATCTCCCTGGCTGGCGAGACTTCAGAGCTCGGGGAGTTGGACAAGATGGGTGGCTGTGG
TCTAGGGACCGTGACCTATGGGTGACTGGAAGTGAAGGGAGAGTCAACAGAGGACTCCATGCGAGGGCAAAGGGCAATGCCCAAAAGAAAGCTAAAAAGG
G
>Pparg-5_peak_11
AGTCTGTCATGGTGAGGAAGTCGTGTGAGCAGTCAGGAAGCAGAGAGATGCCTTGCCAGTTGGTTGTGGTTTGCATGAGAAATGCCCCTCCACCCCCACC
CCCCTAGTGTCAGGCATTTGGTCCTTGGTTGCTGGCATTGTTTGGATTGGTTTAGGAGATATGCGTTGCTGGAAGAAGTGTGTCAGGGAACAGGCTTTGA
G
>Pparg-5_peak_12
AAACTGATTAACATCACACCAGTTCATAACACGACTTACAGTTAAAGACGTATACCAGGAAGCTATGAGGAGAGAGAGCTGGCCTGTGGCCGCACATCGA
GCAGCAGCTGCGATCTGCTCGCTTACCCCTTGAGTTGTTTGTTTAGCAATGCACAGAAACAGATTTCCTGGTTTGTCTGTCATAATAAAGTTTCAGCTTC
C
>Pparg-5_peak_13
GTCTTTTAAGTCCTTCTCAGTCTACTGACTTTCAATCAGAGTGAGGTTGCAGAGCCTTTCTCACCATAGCTGTCCTAGCAAGCCTCCTGGGAGTCACAGA
CAGCTGAGGACAGCTACAGAAGGGACGCTCACTTTCTCCCCCTGCACTTCCTCCCTGGAGCATGTCATTGGCCACAAAAGCAGAAGAAATGAATGTCCTC
T
>Pparg-5_peak_14
AATGTTTCAAAATTACAGTGCCAAGGTTACTTCTTCTGAAACACTCATCTTAGGAAGAGTCTGTGGACAGGGACTTTTGGTCTCATCTGATGAGTCACCA
TCGCTGCTCCACCAATAGCAAAGAGCTCTGGTCCCTTAGAAAGCCCCCAGCTGAGTGTTTTCAGTTTACTCATCCCTTGTCGTTCAGCAACTTTAACACC
A
>Pparg-5_peak_15
TAACCTCTCAGGATCCTAGTTTTCTTGTTTTTAAGATGGATATGATAATAACATTCTCTACATAGGCCTGTAAGAGAATTCAGCTCTTTAAAAAACAGGT
GGACAGTGGCTGACTCAGGTTGGCCTGTGTGACCTATGACACAGAAGTGACAGAAAATGTCTCTCACTGAATCATGCATTTGACAGTAAGCAGGCTGTTG
G
>Pparg-5_peak_16
GTACAAGTTCTTATCAGATGTATAATTTAGGGCACAGGTGACATGACTGGTTCTCAAAGCATAAACCTCATTCTTAGTGAGGTCGGGGAAGTGGACATGT
CTGTGGTTAAAAGCAAAGAGGCTTAAAAGAGCTCAGATCAAAGGGGGCTTGTCCCTCACATACCTCATGCTGAATTACCACAGGTAGGTTACTTTCAGAA
G
>Pparg-5_peak_17
GTCAGTCATCTTGGTTTACATTTGTGGAAGGAGAGCTCTGCAAACAGCCGCTTCCTTCCCCTGAGGTTACTGTAAGAAGTGGCCTACTTCAGGCAGATGG
TGAGAAGCCAGCGTCGGGTCCCAGAATGCTTCTCATCGGCTCCCACACAGAGCATGCCGCACTCAAACTGAAACAGCTTCGGTACTGCCGCCTTTCAGAA
C
>Pparg-5_peak_18
CAAAAAGTCAGAGAAGGATGTGGTAAATAGAAAGCACAAGAAATCAGATGGAAGTTAAAAAGAGGTGAGATGATTCATACTCACAAAGGAAGGTGGAAGT
CAGTGGAGTTACCACATCAAGAGAAAGTATAAACATCAGGCCACAAAGGGACACACACATATACACTCAGTACTTGTCTTTATTCACACAGAACCATAAC
A
>Pparg-5_peak_19
GAGGAAGCAGGAAGTTCTCCCCGTGTGTGGTGCTCAACACTCACTGCTGGGTGATGCTGTCACCATAACCCTTCTGCATGTGAGTTGTGAGCATCCCACA
TCAGAGCACGGCTGAGACAGCTGCCATGACCCTTCACCTCGAGACAGAAAGCCAGAACGTGAGAGCTGATGGGCTCCGCCACACACACTATTCACCCACG
T
>Pparg-5_peak_20
ACCCCTCCTGTCCTCCCTCTTGCCTGGGTCGCACACACAGTGAGGCACAGAGCTGCACTGGGCTCCAGCCATGGGGGTGGTGGTGTGTGGTAGCAGTGAC
CTTTGACATACCCACACCACTGCTGTCTCATCCCCGTATATGTCACACACATTTGTGCCTCTGTCAGACCTTGGCACTCAGGAACAGCGACACCTAAAGA
G
>Pparg-5_peak_21
AACAAATTTATTTACCAAAACAGTAGTTTGCATCACTAACACCTACGACCTACACAGCCATGACAACCATTTTTCACAGTGGTCAACCCTGAATTCACCC
ATTAGAGTGACTCTCAAATGCAGTTGGTTATGCTTATAACAGTCATATCATTACTGATCAGTGAGTACAGCTTGCCTAGTCATATCAGTTGTGTAGCATG
T
>Pparg-5_peak_22
GTGCACCACTTAATTTGGGTGTTCAAAGCTGAATGTGGGTCCTTCGTAAGAGCAGGAAGGCTCTTAACCACAGAGACATGTCACTGGGCCCTGACTCATA
CTTCTATAGTGATTGTAATATCAATACAAGCATGAGATATAACTGTAACTTGACTTAAGAAACTCCTGAATGGGCTGGAGAGATGGCTCAGCAGTTAAGA
G
>Pparg-5_peak_23
CATGGGGATTGTCACAGGACAGTACATGGGGATTGTCACAATTACCACAAGGTGCAGATAGTGAAACCAGTGCTCACGGCTGACTCAAAATGGAACTGAA
ACTCCATCAAGTGATCAAATGACAGTGATCTCTTGGATTACTGCTGTACTTCTTCACCCCTAGCCTAGATATCAAGAAGACACATGGTCAAACTACCTTG
G
>Pparg-5_peak_24
ATCGTGGTCATCACCATCCTCACCACCACCGCCATCACCACCATCATCATCACCTTTGACTTACCCTTTCCCTTACACCTTTCCCTGTCATTGGATCATT
TGTTACCCCAGTGACTTTCTTTACAGAGTCTACAGGTTTGAGACAGAAGCAAAGTCACAAAGCCAGTCAGAGCTAGAATGAGAGACTGCTTTTTTTCTTT
T
>Pparg-5_peak_25
GTCGGCATGAAAAAAAAATCCTAGCTTTGCTGAAAATAAGAAAATGAAAAGGCCACTTCCCCTTTAAAGGAAGCTGTTTTCTTTGCTGCAAACTTCAACT
GAGATTAGATCACCTTTGCCTCACTCTGGGGCCTGGCCCCACACACAGGCAGGAAATCTCTTTAAGGCAGGACTCAAGAGCGTGTTTCCCCTTCTGAAAG
G
>Pparg-5_peak_26
GAAAGCTAAGTCATATTGCTAAGAGTGATGAGTGACTTTCTCATTCACAGGTAATTACTGAAAATGTTTTCAAGCTACAGTGCTAACCAGAGAGGACTAA
GCTTACAGTGAGATAATCTGAGGAATGGGATAGTCATACTCATCTCTACTTGCTCACTCAACAGTAAATCTCAACTATGTACTTCTAGCTGCTAGTTAGT
C
>Pparg-5_peak_27
AAACGTGTCTCCATCTTCCCACCTAGTCACCAACTGAGGGAGTGAAAGACAACTACGGCAGTCAAGCAATGACAATTCTGGCATGATGTGGTCAGAGTCC
AGAAATGACTCCTGAGTTTTAACTTCCTGCAGGTTTTTCACCGATCCCTTAAACCCCTAACAAAAACTGGACGCAGTGGCTCTGTAGCTACACCCTGCTC
T
>Pparg-5_peak_28
AGGCCAAGGACTCACCCTGATTCCAGTCTGCTCTATGTCTGTGGCTTAAGAAGTCGCCAGACTTCTCTGAGTCAGATAGGAGCCTTGGTTAATCACGGCA
GCAGTGCTCCATAATCTTGATGTTGTCTTGCTCAGGTTTCTGGTTTAGTTTCCATGCACAGTTGTGAGTAGAATCCAGGAAGCACGCACACAGTGAGGTG
C
>Pparg-5_peak_29
CCAACGAGCCACTTGTCCTCTTGACAGGTCACTGGCACAACTATAAAAATAAAACTTAAAATTTCCGGTCTTAATTCATTTTAAATGGCGCATTTCGCCT
ATGCAACAAGTCTTTCTGCTGCTAATGAATTATCTCTGTGGCTTCATCAGAGCAAAGGTTCCTCAATTCTGTTGTCATTGAAAACTAGAGTTCTCACATG
C
>Pparg-5_peak_30
ATAGCAAACATCTACAAAGAAGCTTATGTTGTCCTCAGTCAGCTGCAGTTCTAGAATGTCATCTCCTGCTGTAAGTATCTAAACCACACGTCTTTATTTC
ACGGTCGTTTTAAATGCGGGTGTGTGTGTGTGTGTGTGTGTGTGTGTAAGAAAGAAAAATAGAAATGAATAATCAGAAACTTTGACTTGAATTGTTTGGT
A
>Pparg-5_peak_31
TCAATCCTCCAGCTTCCAGCGTCTGAGTGGTAGGATGCCTCAGCTTGAGACTGAGGCTAGCTTACCAGGCTGTAGGTCAACAGGAAGTCTGACATACTAA
TTGATTCCCTGCAGGATCCTCTCAAGGTAGATTCTTATCTCGTGACAGATGGCCATGGGATTTTGTAAAAACATCTACCAGGCTTACAGGAGTCACGTCC
T
>Pparg-5_peak_32
GGCAATCATTTCAGTTTTCAAATTCTCTTCCTAAACTGCACACTCTTAGGAATGGAAGGAGTATTTTACATCATCTGAATAATAACGGACTCTATGATTT
ATGACTCATAAAAGCTCCGTGATTCAATTTGTAAGAAGCTCGTAGAATTCCCACCAGCAGTTCCTACAACTGTGAGTAAACTTTCTGGCCAACTGACTCA
G
>Pparg-5_peak_33
TGCTTCTGCTGAGAGTGGAGCCACTCGGCAGACAGATGAGTCAGAGAAAACTGGGTCTAAGGTGGAAGACAACTCCTGTACCATGGTCCCTGGGGGTGGT
TCCCGCAATGACAACACATCAGATTGTGGCCCACTGTCACATAAAGGAGCCATTGATGCTGGTGACTATGAGACGTCACTGCTGGCCGGCCAGCAGAGCG
A
>Pparg-5_peak_34
GCCCTGGGTGTCCTGGAACTCACTCTGTGGACCAGGCTGCCCTCGAACTCAGAAATCCACCTGCTTCTGCCTCCCAAGTGCTGGGGTTAAAGGCGTGTGC
CACCACCGCTCCGCTCAGCATGCTTAAAGCACTTTCAATTCGCCTTAGCCCTACTTTTGCACACGACCCCAAACGGATCTCCTCAGAGCCCTCCCTCAAC
A
>Pparg-5_peak_35
CCGTAAAGCTTTTCTCACATGTCAAAACATTCCAAAAATGCTGCACGAGTAAACTACAGACACTACCGAAAAAAAAAAAATGAGCCAGCTTTATACAAAG
ACTAAAGAAAGCAAGCCCTTCAACGATTTCCACCACAGTAGCTTCGGCATTAGGAAAGGTGGCCTAGATTTCTCAAATCTTGGCTGTCAAAGGGAAAACC
A
>Pparg-5_peak_36
CAGATTGTAAATGACTAGTCGTACTGGAGGCTGAATCATGCTCTCCAGTGGAGGAGGGGTGCGTTACAGTCAAAACCCCGCTACCTCAGAATGGAAACAG
ACTTGGAGACAGGGTGTTTACAAGGCGATAGATAACATTTTGGTCATCAGGACAGTTACCCAGTACCACTAGTGTTAAGAGAGGGAGAAAGAAATTGTGA
A
>Pparg-5_peak_37
TTATTTACATTGGTGACTGCAGCTTGTCTTAGTCAGGGTTCCTATGAAACAGCATGACCAAAAAGCAAATTGGGGAGGAAAGAGTTTATTTGGCTCACAT
TTCCATATCACTCATCAAAGGAAGCCAGGAGAGAAACTCAAACAGGACAAGAGGCAGGAGCTGAGGCAGGGGCCACACACAGGTGTTACTTACTAGCTTG
C
>Pparg-5_peak_38
GACATCAGGGCGGGGGAGAACTGGATCAGACTGTTCCTGCTAGGCCCCGCCCTGTTCATCACCATCCCTTCACACTCACCTCTGCCCCAGTACCTTCACT
ATAATTGACAGTCACTCGTGGGCTCAACTTCTGCCTCCACCCTTCAGTGCTGGTGAGATGGCCCTGACCTGCTGCTAAGTCTGACCCAGGGACCCACATG
G
>Pparg-5_peak_39
GACTGTTGAAAAGAATGGCCCTGTATGGCAGTATCCAAAGCAAGAGTTCTGAGAAATCAGGGACAGCCACCCAGCCTTGACGTCACACGGTGCCCCTTCC
ACCACATCCGCTGACTCAAACAAGTCACCACAGTTAGGCCAGATGCTGGAGGAGAATTATACTCTGTCTTGGGGTAGAGTACAAAGGCCTGTGGGATGGA
G
>Pparg-5_peak_40
CTCTGGGACTTCTCTGTCTCATCTGTAGTATGGAAGTGAGTCATTTAACCCCAAGAGCCAGGGTATTTAGAGAAAGCCCTCTGTAAACTTAAGTCCTGAT
GAATGTGAGTCACTACTTCCCTTGCTAGCTTGGCCATGCCTTATCCTGTCCTTTACCTTAGCATTTTGAAACCCATGCATGTGTTCTGACCACTACCCTT
T
>Pparg-5_peak_41
TGCAGTGTTTGCTTCTGGGTGCAGCCCCTTGGGAAGTGTTGTAAAGATCACCAGGCCCTTCAAGAGATAAAGCCAGCAGTGTGCAAGAAGTCAAATGTCA
GCCGACCTCCATCAGGCGGCCAGAGCTTACCACCAAGCAAAGGGCCAGGGGTCTTAACTTGCCCAGCGATCCCACCCCAGACAGACGCGTTCACCGGCCT
A
>Pparg-5_peak_42
CATGTGACAGACAGCTTAACTCTTTGTCCCAGGGCAGAGCTGGGGAGGGTGAGGTTTGAAGGGATTGGAAAGAAGTGACTGTTTCTTCAGGCTGTGGGCT
TTATAGCCTCTTAGAGTGACTAGCATTGTAAGGGAACAGGCCCCTTGACCTAACACTGGAAGAGACAATATCTCAAATGAAGAAAGGATGTGAGTCATAG
A
>Pparg-5_peak_43
TCTCTGCATGCCTAAGCCCCTCAACTCAGCACCTCTGCAAGAAGACCATCATCAGACACAGACAGGCTACCAAGTGTCTTTTGACTCTCAGGCAAACTAC
CCAGCCACACTTCAGAAAAAACAAATGATACATTCGATTTCTGTATCTGAAACTATGAAAAAGACACTTGACCTTGCTGTGTGTGTCATAGCAAAAGCAG
C
>Pparg-5_peak_44
AGTTAAGGAAAGGAAAAGGTAATGCCTGACACAATGGTGAGTCACTAGTCACACACACACATCTATGCTCAGTGTTAGAGGGACAGAGGAGATCATGATA
TAGTTCTTCCTCTCACAGAACCAAGAATATGCCTTGAAATTTGCACATGAATACTTTTGAAGTGGTAGGCATGACTGAAAAGAACAATGCCCATGCATTT
G
>Pparg-5_peak_45
GTCACCTTATTGGGAGTTTGGGGCATGTGTGTGTGTGTGTGTTGTTTGTGCATGTGTATGGGGGGCAGAGTCTCTTACTGGAACTTGGAGTTGCCAATAT
GACTAATCTGGCTAGTCAGCTTGCCTCAGATATCCTGTCACCTGTTCAGAAGCACTGTGTTACAGATGGGCTACCAAACGTGCCCAAACTCTAGTCTGCA
G
>Pparg-5_peak_46
CCGTGCGGATGACAGATACCATTTAGAGCTTTGTGTTTTCAGTGCCATACCCTCTAACAGCAAAGGCGGCAGCCACCGATTTCCATACTTTCTCCCAGTG
TGCTAGATAGAGTCTTTCAGATCTGTATCTCTGCTATCCTCCAAGATCCTAAAGAGGGGCATCTACAACCCAGCTCATAGAAGATGCTAAGATATGGCGA
G
>Pparg-5_peak_47
CCAGGAGGGGTTTCATAATGGGAAAGTTTCTCTCACAAAGCAGTGAGAAGAAAGGGGGTGGGGACTGAAATGTAAACAAAGAACAAGAACAGGAAATTCA
CTCCAGGAAAGCAGAGGCTGGAGAAAATAGCTCAGAGGTCAAGAGCACTTGTTCCTGCTGAGGATGGTTCACAACCATCCCTAAGTCCAGTGTGGGGAGG
A
>Pparg-5_peak_48
CCCAACACAGTTCACCCACAGTCAGAAGGCAGAGAAGCACTCACTGTCCTTTCTCCCCTTCCTAGGCTGGAACCGCAGCTCGGGGTGGTGCTATCAACAT
TCTGAGTGGCTCTTCCTCAGTCAAATTTCTTAGACACACTTGGGGTTTAATTCCCAGAATTGAAGGGGGAGGGTGACATTTATGCTATAAAGGCAAGTCT
T
>Pparg-5_peak_49
AGCACCTCTGCATGGTGGGACATCTTGCACTCCACGAACTTGGGTATGCAAGAAACCTAGGGTGCTTTCTGTACCTCACTTTGATTCTGACCAGATAAAA
GCATTTAACAGCTTTAAGCGCACTTTGCCCCACCTTTCCCCAGAGGTGAAGGGGCGGAAGTTTGCGTACATACTTCTGTGGTGGGGGAAGGGTACTTATT
T
>Pparg-5_peak_50
CACACTGCTGACAACTGGTGATTCACCTTCATGCCACTAAAACCTGGAACATATATCATCCTGGTAGTTGCATTCCATTGGCTGTTGCCTTCTGCAGTAA
GATGTTGCTCCCTCCACAAATGCCTATGATGCCTCCAACCCTTGGCCTCGTTCTGAGTGGCTGAGGAAATCTAGATGACTCAGACTATTTGGTGCCCTCA
A
>Pparg-5_peak_51
TGTGACTAATTGAGTCCCAAGAGAGCAATCACACTCCCCAGAGACTTAACTCATTCGGTCCTTTAAGCCACCTTTGTCACCATCGAGAAGTCAAACCATA
GTGGGAATCAAATACCAAATAGCCCAGCTAGGGAGGAAAACAGCACCCCGTGGTCTCTTACAGTCATCCGTGAGTGAAGAAAAGAAATAAAAAGGGAAGG
A
>Pparg-5_peak_52
GATACAATAGAAAAATCACCCATTGTAACAGGAACCTGAAAGCTCACAAAGGAAATTTCAAAATGACGAATAAATTCCAGCCCTAAGGTGACAGCCACGG
AGGTCATCTGATGAAGATTTAAAGCATCTACAATGACAAAGAAACCGGAACCAACAAATGTTATGAATGTGCTTGAAAATGAAACCAACCGACATTCTAG
T
>Pparg-5_peak_53
TGAGTAATATGCCTTTTGGCTTGGACCTTATCAACCCATTTTTTTACTAGTTAGTGGGGAGTGGAAAAAAATGGAGACCTTGGATAAGTCATCTTGAATC
TGATGACACTTTGCAATGTAATGGATGTGTATCCTCCCCAACTCTGGAGTCTTAGAACATAGCCCAGGTACTCCCCCTGTTTAGCATCCTCCTGCCTCAA
C
>Pparg-5_peak_54
TTTGTTGTGATAATCCTAAAGCTGTGTCATGATGGCATGACTCACATGTTGGAACTGATAAAAGCCACTGGTCATAGTCAAATGCTTGGTTTCATTTACA
CTCTTGTGTATGTTTACTGTGGTATGTATTATCATCATTCATGTCTGTAGATTTGTGTAGACATTTCCACAGTTAAGATTCAGAGCATCAGGGCTGGGGC
T
>Pparg-5_peak_55
CAGAGGTTCTGTTTTTTAAATCACAGAGTGCCTCATACAGAGACTATAATCTTTTGTTGAGGATGTTCATTTGCACCATCTCATTTGTGGGAAGGTTAGC
TTCCTTGTCAATGGCCTTTGTCCTATATACAAGGAGGATGAGCACACTTGTGTGAGGCTACCTTCATGGAGGCTGGTTTTGGTTTTCCTTCTGTTCCAGG
C
>Pparg-5_peak_56
CCAGCCCAGTATTTAGGGAGGTCTGCCCTTTGGAGTCAGTGGTGGGTCACACAGTAGAATGGGGTGCAGTGACTAAATCTATGACACAGACAGGATGTGG
GTATGTGTGCCTGTGTGCAAGGGCACGTAGCAGGGTCTGCGTATCACAGAGGTCAATTGGCAGGAGTTGTCTCTTTCTACCATGTGGGTTCTAGGGTTTG
A
>Pparg-5_peak_57
CTGAGAACACCATGACACAGCCACTACTTAGCTATGTCACAGCTTTTGAGAACGCCATGACACAGCCACGGTTAAGCTTGACTGCACACTGGACCCATTT
GGGAATTTTTAAAACTACTGATGCTGGCTTCTACTGTTCCCACATGCTCTGACTTAACAGATCTGAAGTGCAAGCTGGGTGTGCAGACTTCAAAGTTCCC
T
>Pparg-5_peak_58
ACCATCCAAATGTATTCTTGGGTGAATCTGAAATAATAGAACACTATTTTATCTGCCTAGCCACACTGAGTCCCTATAAAGCCATGTGTGCTCTATGCAA
AAGGTTACTGAACACTCTTGACAAATAAAGAAAGTGTGGAAAGTAAAAGTGATTCATTGTGGGGACCTCTGCTGTCAGTCTTAGCAAGCAGGATGTCAGC
C
>Pparg-5_peak_59
TTATCTCACTCAGGTGGGGAGACAGGGAGATGGGGACATGGGGAGACCCTGTGGCCCCATGTAGAGGAAGACGATTCTGTGCAGTTAGCAAACCTCTACA
TTTCCACCAGGAAACAGATACGTTTGGTAAAAACAGGAGATGCTTTCTAACATTGATTACTTAGTTTGTACAAATGACACTCGGATGAGTTTACCACCGC
T
>Pparg-5_peak_60
AACAGGAAGAGCTTGTGTGGTCACCACCCAAGTGTGCAGGTGTTGATAGAGGATGTGAAAGTGTGGAGGCGACGGACTACGGCAGACACCCAGCCCCCTG
CTCCTACCCGCCCCAGGGCAGACTGGTAACAGAGCCTGGACACACAGCTTGAGAGATCTCCTGACAAGAACATAGATTGAGATACACAGTCATGGTGGCC
A
>Pparg-5_peak_61
CACCCCTCTTTCTTGGGGCACCTCAGCTATCTAGTGAAAACAAGAAGCCAGAAGTGAGAGCTCTGCTCACACTCTGACGTGGGAAAAGCCACAAACCCAC
AAAGACTCATTTGACGAGAGGAAAGAAACTGGTCCCGAGGCTATTTTTGCTGAGTGGAAGTAATGGCTGAAGTGGACTCTGGGTTTTCTTACCACCGTTA
C
>Pparg-5_peak_62
ACCAGAGTCACAATGAGAAGGAGCATTGTGATGTATTCAGGGAAAGGGTGAGTGAGTTACTGCCATGACTAATAGCAGGAATAGACTGCGTTTTGGGACG
AGTACAAGCTCAGAGTCTATAGAAGCTTCTAGAAGCGACTGCCATGTCTCTTGTGTTCACGGGGAGTCTGTTGGGCTCAGTGTGAAATGATGCCGAGAGG
C
>Pparg-5_peak_63
ACAATCTAAAGATCACAGATCCGAGGAGGAGGGGCACCTTCCTTGCAAAGATGCTGAGTTATGCCAGGCGGCATCGAAAAAGAAAGTAGGTCAGTGGGTC
ACCGTGCAAACCTGTTCACAAAGGGAGTCGGTCTGATGCAACAAGGGCCAGCCCTTTCAGAGCCAGGGCAGTGCTGAAGTCTCTCAGAAGAGGAGCCAGA
T
>Pparg-5_peak_64
TTCCATTTGGTGATTCAGAACAGGAATGAGAGTTTCTCTTTTATTCGGGTGTGAAATAAACAGTGTGTACAGAGAGGTGGAAGGGGAGGGGCAATCGGAG
CGCAGTGAGTCACTGGGGGTTGGGGGTGGGGCCGAAGCTTCAGTGCCACACACAAGCAGACTCTCAGATACACTTAATCTCACCAGCAGGCAAGCATGTG
C
>Pparg-5_peak_65
GGGGACTGTCTAGAAACCAGGCTTTAGAGACCAAGGCGACTGTGGTGTGACTCGCCTCCCCTCAGGCACTGCTCATCCTGTCTCTAGATCTCCCCTTTGA
CACACACCAGCCTGTTCTTTCACATTCATTCTCTGCATGCTGGACTCCCAGGGCCCAGATCCACAGTTCCTGTTCCTCCCTCTGAGTGCTCCCTAGAGAG
T
>Pparg-5_peak_66
GCAGATGTCTGCTTACTCATCTCAGAGTTGATAAGCCGTCCCCACAATGAGCTGAGCTACTTCATTTATTACACAGCATCCAAACAGAAGCCAGTTTCGA
GGTTGTGCCTTGTAGGCAAATCTCATGAATGTCAGAGAATAGCAACAGAGGGTGAAAGTCATCTGCCCACTGATTCTCTCTGGAGATGTCTTCATGTCAT
T
>Pparg-5_peak_67
TTTCCTGGGAAAATGCAACACACATGTCTACTCACCTCAGATACCGATCCCATGACAGACCAAAGTGTGGACGCCACCAAAGTCCAACCTGGTCAACCAA
TGAGTTTTCTTGGGGTTACTTACAGGAATATGGGTGAGAGGTGACTTACAAGACCAGAAATGACTCAAAGACAGCTGCCTCACCAAAACCCACACCAGCA
T
>Pparg-5_peak_68
GCATGTCTTGATATGATGTGGCAGGCATTACTGGGGAAGAGGTCGGTATTACTACCTACACTCTACTCAGGCAGAGCTGAATCTGCTCTTCAAGCATCGT
GACACCCATATCAGAACCTCTGAGAATTTCCAAATGACTAAGCCGAGACAAGACCACTTTCCAGAACTCACCGGTGACCAGACCAGCTGGATGAGCTGTT
T
>Pparg-5_peak_69
CCTGAGCCACGCCCAGGTCTTCCTGGCAAAATCTCTTCCCTCCAGAATCTGACTCAGTCTTTCTGCCTGGCACACTGGGGCCGCAGCTAACAGACGTCGG
ATGAATAACATCCTGTAATGTGGGGCCCTCGCTGAGGAGAGGTGGGGGGCAGGGCGAGGTTCTGGGCCAGAATTCATGCTAAGTCAAAGTTAAGGCCCCA
A
>Pparg-5_peak_70
CACACACACACACAAGCTTCTTAACTGGAGTCTAATCAGGGCCTGACTTGTTCGGAGCCCAGCAAAGCAACACCCTTGGTGACAGACAGACCACACCCAT
CTCTTTATGACTGTGAGTTTCGGAAAGAACCGACTTTTACTGTTATCAAACCACGATGCTTTGCCACAGAGTCGATAATCAACACGTATGTCTCCATTGG
C
>Pparg-5_peak_71
TGAGCCTTCATGTCTCATAGCCTGCTGAGCCCCAGAGCAGCTCACGTGTTGTGGTTTGACCCTGTCACTTAGAGTTCCTGTGTTGGAAACTTAATCTCTA
TTGCAACAGTGTTGCGAAGCAGGGTGTTTAGAGGTGCACAGGCTGTGTCCTGCTCTGAGCTGTGCACTCCTTGGACAGAGTTTTGATTTTAGATGTTTTG
C
>Pparg-5_peak_72
GGGAGTTTTCTAGTTACTGGGACTGGGTCAAGGTTGAGCTACACACACAGAGAAAAATTATCTTATGAAGGAGGGCTTTGTGGCTCACCATGAAGAATTG
TCATTGTTTCCCTAAAAATGGGGGTGGTGGTTGAAGCTGACTGTAGACATTTTCTGAGGCCAAATTAAGTGTGGATTCTTTTGTCCCTTTTCAGCCTTGT
G
>Pparg-5_peak_73
AATGGTTATGTTACGATTCACTGCAGAATGAGGATGTGTGGTAAAGGGTTGCAGTGTGAGGAAGGCTGAGAGCCGCTGGTTTGAGGCGAGCATAGCATCA
GTGCCTACCTCTGTAAGTCTCCTCCTGGTCTTTTGAGGCGTAGTCTCCCCTGAATCAAGCCGCAGTGCCGAGGCGGCACAGTGCTGATGTGGGCGGTGAT
G
>Pparg-5_peak_74
GTTGACCCGGTGTCTGCAGTAGTCTGTGAAGTGGAGTACTCCACTGTAGCTGCTCATAGCAGGAAAGATTGCAGTCAACCTAGGCAAGTCTGTGGCCTGT
CTTGAACCATACACTTCACCCCTAAAAGGATCCCCACGACTGTTGCTCCTGTTGCTGCAGGTGGCGAGGCGGAGCTTTGGGGGTGGGGAGCGTTACTTCA
C
>Pparg-5_peak_75
GACAAAACGGTATTTTCTGTCCAGCAACAGTGACTTTTGAGGCTGTGTTTAAAGTGTAGACCCAGAATGCTTTTAAGGGACGTCCTTCCCATGTTGACCT
TTCCCCCACTTAGTTTAAAAAGCCAAAACAAAACAAAAAAATCAAAAATAGCAAAGTAAAGCAAACAACAACCCAACCCAACCCAAACTTGCTGTAATGA
C
>Pparg-5_peak_76
ACGGAAACTTCTTGGGTAAGGAGATAACACTACAATTCTGTGTGTGTGTGTGTGTGTGTGTGTGTGTGTGTGTGTGTGTGTGTTTCTGGATAAATGGTTG
CCATTAAAGTAAGCAGGATTTTTATTAAAATTGATGGGTGAGTAGTGGCTGCTGTGTGTGTGCTCACCGAGGTCAGAGGTCAATGTTAGGTGCCTCCTCT
A
>Pparg-5_peak_77
AAACCTTCGGCTCTACCCAACTACTAATTTACTTGATGTCCCTGTAGATTTGCCAAATACAGACAGCTCGTGGATTTTTAATTCTTGTCCCACTAGGGGC
CTCTGCATGTCTGGCTTCTTTCACTTGGCAGAAGATTTTCAGAGTATAATTGTGTTGCTATGATTCATATCCTGACAAAAACAACTGAGCAGAGCAAGGA
T
>Pparg-5_peak_78
TCCTCCCCCTCTCTTCTCTACTGCATCTCTCAAGTCTACATTCATATCTGTATAAAGAAAGATTTATGATGAAGAGCTGACTCATTTTTATAGAAGCTGA
GCCATCCATGACATCCTGTTTGCAAGCTTTAGACCCAGAAACTCCTGCTGGTGTAGGATATGCTCCCCCCCCCCAAGTTAAAAGGCTCATGGTATAGATT
C
>Pparg-5_peak_79
CTGCAGTCTGAGGCAAGGGCCTCTCTGTCATCATGGGTGTTTTTTCTTTGCAGCGTTCTTGAGTCAAGACTTTTATTTACTAGGTCATGTAATTCCCCTA
TATCTATTGCTGGGGAATGAATGATTTTGAAACCAAATGACTCAAAATAAAGATTTTGATGATCTCTTGTGATTTCATGGGACATCTGGGTGCTTCATCA
C
>Pparg-5_peak_80
TGATCTTATGAAGCTACAACTGCCCCAAAATGAGTTTGTAGGGCAAAGGGTAAGTGTTAAATTACATCCATTTTATTCTTTTTCTCAGGACTCTTGAAGG
AAGATTGCTTACTTTTGTTTCTTAATTCCAGCATTCTTAACTCATGGCAGGAGGAAGCTATACATTTCAAGTCAAATACATATCCAAGGCCGAGATCCAT
T
>Pparg-5_peak_81
TTGTAAACACGCAGGTGACTTTTATTCCTGAGAGTTGATGTCTGGGCATCTGCTTTCTTCTCACGTGTTGATCATGTTGTGAGCAACCAAGCTTTCAAGA
GTCAGGAAAGAGACCTTCCTTGGGAGTGAGGAATGAGTAAATGTATAGCATTGGGTGAGTGTTGAATGTTCGAGAGGTCGTAGTCATCAGATGTTTTACA
T
>Pparg-5_peak_82
TGTGTGTGTGCTTGCGTGTACACAAGACTTGCTACAGGATATTCAGGACACGAAACTTCCTCTCTGTTCTAAGGAAGTGGTTTTCAAAGTGAACTCCCTG
GACTCGTGGCTACAGCATCATTTGGGAACTTACTAGAAATGTAAGCACTTGTGTTTTCACTCATGTCCACTGAGATAGTCAAAGCAGGAAGAGATGCATG
G
>Pparg-5_peak_83
AACTCCCTGGAGGTCCCTGAACGCGTCTGTAGTCCTTAGTCATATTCATCAGTGTTGCAGTGGATAACAGCTTGACCCTGTCATTTTGCAGAAGTTACAC
TTGTGCCTGTAAGCTGAATGTGACTCAGATAAACATATCACTTCCCATCCATGCCACCAGCTGATACCAATGAGCAGCCCCATCAGAGATACCCAGAGAC
T
>Pparg-5_peak_84
AGAAAAGAAAAATCTCATGTGAACCTGCTATAATTACCCATTTGAATCAATTTCCCTCAAGGTTTAAGAACTTTTCTATGCTAGCTCCTGAATTGACTCA
TAGGGACAAAGGAAGGTTGCAGGTTTTGTTCTCGTAGGCCTGAGGGGAGTCACAGGCAGCACCTCTCACCTCTATTCATGCCTAGATGAGGCTCATCAGC
C
>Pparg-5_peak_85
ACGGGGAAGAGCATAGATCCTCAAGAGTCTGAGTCTGTACGGTGGATCTATTGTGAACCTGCCACTTCAAAGCAGAGAGGTTATCAGGACCCTGACTCAT
TGGCCATGACCTGCCCCGTGTGTTGTTCTTAAATGTGCTGGCACTTGATCTGCATCTCCCTCTCTCTGTGGTTGCGGCATGGTTAGTGCTACAGGAGAAG
G
>Pparg-5_peak_86
TTATCTTTCTGCATCCTCTGTGGTAAAAATGATACTTCCTTCCCCTCTTTATGTGGGTAAATAGGCAAAAATAAATGTACTATGATTGAGAAATTGAAGG
TCTTGACGTTCTGGGTTTCCAAGATGTGAGTCTAATTGGTCCCTTCTTGTGTCTGAGGCTTTCTTGCTGGTAGTTCTGTACAGCTGTTTCTCTAGTGGTT
C
>Pparg-5_peak_87
TTACTCCGAATTTGTGGGTCTGGAGAGGTTTGCTTACACATTTAAGGAGGCTGGTGACGTCATGCTGTGTCACTTTCTCTGTGAGGGTTCAGCTCCCCGC
TGCCCCGGGGCACTGGGGTGGAGACAGATGATTCATGATGACTAAGGTAGCATGTTTCTGTGGTGAGCTTGTGAGAATTTGGACAGTGTGGTTGGTGTCA
A
>Pparg-5_peak_88
AAGGAGCACCAAAGGTCATGGATAGCAAAAGAGCGAGAGTAGAGTTTTATGAATCTGCTTCTGCTCTTGTTGGTTTTCATTAGATGCTGGGTCCAATGGA
AAGAACTTGGTGTCTGAAACACCATGATGAATCATACCTCCCTCACCACACTCTGTAACCAATCACTCTCCTACACTCTTGGCCTCAGCATACCACTGTC
T
>Pparg-5_peak_89
AGTGGCGGTCCCAGCGAGGAAAAGAAAAACCTCATTGGGTGTCATAATTCACCAAAGCAGTGTGAGGGATACATCAGGGTCATGTTTTGTTAAGCAATGA
CTGTCCCTGAGGTGACATGTTTACCTGTGAGTCACTGAAACTCAACTGTCACAAGCTTAGTTGTTTCCCACTCTCCCAGCCTTAGAAACTGAGTGTGTAT
G
>Pparg-5_peak_90
AAGAACTCCCCTGTTGAGAAACCGTGTCGAATGTTAACATTTGGTACAGGAAATTCCTGTAAAGGAAGCAGGCTTACTCACCATTTCAACTAAACCTAAC
CACAACCCCTTTCTTGTCAAGGAGGCTGGCCAGAGGACAGCTTTGAATGCTTTATTTCAGGAGTTTTCTTCCGTGGATAAAGGTAGTTTACTTCATTTCT
C
>Pparg-5_peak_91
ACCCTCTTCCTCCAGATATGATTCTCCCTTCTACTACTGAACAGGTATGTGGTCATTGTTTCATAACGGGCACCGTTGCTATGAGTGATGCAACATTTGG
TTTTCTACTGGGACAATAAGAATGACAGCACACATGTTTTACAGAATGACAAACTTGAGTTTTACATTTGCTGGTATCTGTCAGTCATTTTTACTCCCAT
A
>Pparg-5_peak_92
ATCAGAAACCCACAGAAAACTCCTTGTCTGAGCCAACTCGGGGTGACCTTTACTCATCATGAGCTGCACAAATACATATTCAGAATGCACTTACATGACT
CACAAACATTAGAAGGCTAAGTCGAAAAGCAAGTTGGAAGTTGACAGAGGTACAGAAATGAAAACTGGTCTCTGTGTGTATCTGTGCATGTATGTGTGTG
T
>Pparg-5_peak_93
TTTCTCTGTGATAACTCCAGCTTGTGTCACAAGACCAGTCAGAACAGGGGTTTTGACAAAGAAACAGTCATGCTATTCAATGGGAGTGAAAGTGGAGAGG
TGGTTGAGAGATTCAGGGAAGCCACAAGAAAGTAGATTTCTTTATCAATGGCAGAACCCCTTTCTACCACTAGAGGTCATGGAGCAGTAAGACTAGGAAT
A
>Pparg-5_peak_94
AAGGGGCCCCTGGCAGCCTTGTGTCATGATGATGTCATGAAAGAAGGCAGGATCCTATCACAAAGGTGACAGAGAGTCAGACACATTCAAGGATAGGTTC
ATACTATTATAACAAGGAGAATTATGAGAATTAATTGAAGCCTCATGGGAACTACCTTAATTCCACCTGAAAGCACACCAGACTTCCAACAGAGGGGACA
T
>Pparg-5_peak_95
ATGAGAATAATTTTGGGTGTGTTTCCAGCCTGGGTTTTTTTTTTTTTTTTTTTTTTTGGTATAGTTAGCAACTGTGGTTTTTCTAGTCTAAAGGTCACTA
CTTTATCAGAACATCTCAACTGTGCTGTGGGCACTCCCTCCATTCACTTTCCAAGTGTTTATAGATACAGAGGTAGAAACCGGACTTTCTCGTGCATGTG
C
>Pparg-5_peak_96
TTATTTCTTACCCTGGTATAGGCTGGAAGGTGTTGATCATAGCATTTGATCCATAGTTCATGTGTGACAACACATTTCTTAGCACCTTGTTGATTTCTGA
CCTGTGTCATTGAGGTTGGTGATGAAATCAGAATCTTAGGCTCTGCTCAGAGTCACAACGACCACACCACAACATTGGTCTCTAAGACTTTTGAGACAGT
G
>Pparg-5_peak_97
AAGGCTTGTTACTCAGTGCCCTGTCACCTCTCAGAAGGCAGCAAGCAGGTGAGGGTTACTGAGTCCCAGAGCTTTGTCATAGCCCTTGGGTGTTGTCTTA
CTTATAGTTTCTGTGACGAAACACTATGACCACAAACAATTGGGGAGGGAAGGGCTTATTTGTTTACTTACTTATTTCTGGAGGCAGGAGCTGAGTCAGA
G
>Pparg-5_peak_98
GCTTTTATAGTTAGTGTGATGTAGTCCTTGATTGGTAGAACGTTTCCTTTAGGAAGCATGAATAAATGATTTAAGTGGCAGATCCAGGGCCCTGCTAGTG
TATCAGATCCTGCACAGAGGTTGAGGCTGAAAGTGGGTGGATGTAGAGGTGACAGATCATGTTATTCTTCAGACCTCTCTTGTGTGGTGGACTACTGTTG
G
>Pparg-5_peak_99
ATGAGCAGTGATACAGAAGTGTAAGCCAAACAAACCCTTTCCTCCCAGCTCGTTCTTTAGTCACGGTGTTTCGTTGCAGCAATAGAAACCCTGAGTAAGT
GCCCACCCCGCCCCCCAGTTTCTACCATCTTGGTCTGACTCCCTTTATATGAGCCTATGCCCCTTCTTTCTAGATAGCTTCACTTCTCAGTTTGATGGTT
T
>Pparg-5_peak_100
GCAGCCTCTGTTTTTGTGGCCACTGTGTATAACTGTACAATCTTCTCAACACATACATCTCTCCCTTTGAAGGGACTTCCTGACAACAGATGAAACACTC
TTAGCCTTGGCATGTCCTTTTAAGAGTGACTGTTGCTCTTGGTAGGTTGTTCATTGGAGCCATATTTGGGGCACAGGGTAAATGGTAGAGTTGGATTATT
A
>Pparg-5_peak_101
TAGCATAGTCGTGGTAGCATAGTCGTGGTAGTGTAGTGGGATTGAGTAATTGTGAGCTTGTGACCCACAAGGCCAACACACTGTGTTTTTTTCGCTCTTT
CTGGAAGAAGCCTGTTCACCCTGTACGCCGGAAGTACAGATCTGAAGTGTGACAATGCTGCTTTGGAGCCTTGCCTGCCCCTTTCTTGGCACCATAGCTC
T
>Pparg-5_peak_102
GTCTGCGTTCCCTCTCACTCAGTACTGGGACTGGCCAGTGCACTGGGCAGTACTGGATCAGGGCTTGCATGTCACTCTTGGCTTAGCATACAGTCATCAG
TGTAGAGGAAATGCATAGGACAGTGACAAAAATATTGCCTCAGAACCTGAGACTTCTTGCCCTCTCCTGCATGCCAGACTCCTAATCCCACCTTCTGGCG
T
>Pparg-5_peak_103
TCCAGCCCAGCTGCCCCAGCAGGGCCAACTTCTGCTCAGGCACTAGGGACATTTTGAAGTCATGCCACAGCAACTCTTTGAGGAATGGCACAGCCCCCGG
GTTTCTTTCTGTTTTGACTAAATATGAGTCATCACTTGTAGCTTCATTTCCCAGATGACCTCTGCCTCACTCCCCTGGCCTTCATTAGGAAGTAGAAGCC
T
>Pparg-5_peak_104
TGTGTGCTCAGAGTTGAGTTTTAGATTGGAAAGTGTCTCTTCTGTGGGGAGGTATCAAAACAATACTGACTTACACTGCCTACCCATTCTTGTAACTGAG
TGATGTCATTCATGTAGGCTTTATACGGCTGTGGGAATCCACCTGAATCTGAGGGCCATGGTAGAACCCCCATAGTTCATTCCCAGTTTGAAGTAAATCA
C
>Pparg-5_peak_105
GCACTGTGGCCTCTGAAAGGATGAGAGGAAAGTGTGTGTGTGTGTGTGTGTGTGTGTGTGTGTGTATGTGTGTATGTATGTGAAGAAAGGCAGAGGTCAT
GAGTCAGACATACCCTGATCCAGACCAGGGTGGTACATGTTTTCTTTGCTTTTACCAAGTTCCCTCTGGCAGCCCTCAGGTCCTAGGATGCTTCCCTGTC
A
>Pparg-5_peak_106
TGACCTTTGAGAGACCAGACAATATCATGAGTATGTACTGTGAGTGAATTTAAGACCTGGGAAAACTGCAGGTGCCTGTGCATTCTTCTGACTTCTCACC
AAAATGACGTCCTGCTTGATTTGCAATTTCCTGAAGTCAACCTCTCTAGGGTGAGAACAAGGAATGCCTGCTGCTTGCTTGCTGCATCTACCCAGTCTGG
T
>Pparg-5_peak_107
TCCAAAGGCTCCTGCTTAATACACAGAGAGGCCATTAAGTACAGTATAGGTGATGCTAGGCCCTATGCTACCATCAGCCAAGGTGCACACATGTGTCACC
TTTTGCCTAGAGAAGTGGTTCTCAGCTTGCGGGCTGTGTCCCCTTGGGGGCAGGAAATCAAGCAACCTTTTCATGGGGTTCACCTAAGACCGTCCTGCAT
G
>Pparg-5_peak_108
TCCATTGTTGAAGGATGTCAGGGCAGAAGCCTGAAGGCTGGAGCTGGAGCAGAGGGCATGGCAGAATGCTGCTTCATGGCTTTCTCAGCCTACTGATAAC
ACCTGAACCACCAGCCTGGGGGTGTCACTGCCCACGGTGAACTGTGTCCTCTCACATCAGTTCACAGTTATGAAAATGCACAACAGGCTTGTCCACAAGC
C
>Pparg-5_peak_109
TGGTGGCTTCTGCGGCAGGAAGGGAACAGCCTCCCCACCCACCGTGGTCCTTCCGTTTCCTGGATCCCCATCAGTTTCTCAGATCTCTTGTCGATCACCA
CTTAACCTTTACCCTTTTTCCTTTTGTGGTAAAACGTCTTTAAAACCAAATTGGCTGTTTCAACAGTTTTTAAGTGTGCATTTCAGTCAGTGAATGCTTT
T
>Pparg-5_peak_110
AGAGGTGTGGCCTTGTTGACTGTGGGTGAGATCAGGATGTAGTTCTCAGATACTGCTCTATCACCTGCCTTCTTGTCACCATGCTCCCTGCCATGATGAT
AACGGGCTAACCCTCTGAAACTGTAAAGAAACCCCCAATTACATATTTTCTTTTATATGAATCACCTCGGTTGTGATGTCTCTTCACAGCAATGGAACGG
T
>Pparg-5_peak_111
CTTAAAAGGCAAAGGTGTGTTCAGTGCACACAGAGAATCTGGTAACTTGTCTCAATAACTAGAAGCTTACTCATCAGAGCCCTGTGTGACTTCACAACCA
ACATTCCTGGATTTATGAGTCAGCTCAGGCAGCTGTGACCAAGTTCCACAGACTTTATGACTTATAAACAACTTAACTGTGTTTCATACAGGTCAGAGGC
T
>Pparg-5_peak_112
GTAAATAGGTAAGGAGGATGATAAGTACACAGAATTGTTGTAGAAATGACATCATGAGGTGCTTTCGCCAAAGAAGCAGGCCTTGGGGCCTCTCGTTACT
CATATTGGGCCCACAAGAGGCCATAGCTTCATGCTCTGAAACACAGTAGCCCCAGGAGGTTTTTCTTCCTTGTCACCAGGGGTCCCAGGCATCTCAAGCT
T
>Pparg-5_peak_113
CCCCCAACTTGTAGTTGAGTAAACAGAGACCTTGTTATAGGTCAGTAACCAATAAGTGACAGAACTAGGCTCAAAGGCAAGGTCTTTCAACTTTTGCCTA
AATGCCTTGCAACCTACTTCCTGCCTCTCTGGGTCAACCTGCCTCTGCTTGGATCATTACTGAGATGATTCTTAAGTGGAGTCATAAGTCAAACATATTA
C
>Pparg-5_peak_114
CTAAAGAAATGTTCAACATCCTTAGTCATCAGAGAAACGAAACCAAAACAACCCTGGGATTCCATCTCACACCAGTCATACACCAATTGTAAAAGGATAA
CATCACTGAGCAAAGGTGGGAAATTACAATAGAGGTATTAGGCTGTCACCACTTGAATGCTTTGATCAATCTTAGTACCACTAAAAATAGAAACCAGGCA
T
>Pparg-5_peak_115
CAAGGAGGTAAAATTTTAGTAAAACCTAAATAACCTCAGAAAGAGTACAAGTTGAAGGAAACTTCATTCTTACTGTCTTGCCCTTTCACAGCAGCGGAGA
GAGTTTCGGTTTGATTCATAGAGATGACTGTAATAACTGAGTAGAATAAATGAACCTTAATCTAATTTTTTGTTACAGTTAATATTTTTATTTATTGGAA
G
>Pparg-5_peak_116
CTGTTTCAACTTCCTCTGATATATCTAATTTAAAGACATCTGAAGAAGTGATGACAGAACATGTTTCTCTCAGAAGCATGACTTTTCCCCTACTACTTTC
ATGCTTCTTTTTACTTTGCTCTTCAAGATCCACTTTAAATCTCTTTATTTTGGGTGCACATGAAAGGGGTGATTTCTTCCTGTTCACATGTTTGGCCGTG
G
>Pparg-5_peak_117
CCTACCTCCCAAAGTTGACCAGAAGATACTGAGGATATGACCATAGCTTACCTCTGTATGACTCATTTTCACTGTTGAAAAATAAGCGTAAGGTGCACTA
CATCTGAGAAGCAAAGGGCATCTCTCTGAAAAGCAGATTCTGTTGTAAAAGGTGAGTTGTCAGACAAGGATATGACCCCAAACTAGGAATGTGCACATTC
A
>Pparg-5_peak_118
CCTAGTGTCTGTCTTGCAGTTAAATCATCTGACAAGGTTAGTTGAATACTTACTTGGCGGTGAACCAGAAATGTTCTCATAGTGTGGGGAAGGAGCCATT
GTGACTTCTGCCACAGTGAGTGTCCCTGACACTCACATCCATCACCACTCTCTCATTCATCCATTCATCCACTTGGGAAATGCACACAGAATGACTCTCA
T
>Pparg-5_peak_119
ATAGGATACTCAAAGTTAAGAAGAAACAGGCTATCATTTCCATCCATCAGGTTTGACAGAGGGGTTTTTAGAGTAAGCAGTCAGCAAGGTATGACTTATA
CAATGGGTGTGATAAGAGCTGAACTCTAACCCAAATTCTAAAAGTGATAAAACAATATACCAAAATCTCTCCACAAAGTTGTATGGTTAACAAGTTTAAT
C
>Pparg-5_peak_120
TTAAAAGTGTAAAACCCTCTCAATATTACCACTGTAGTAGCAAACCTTCTGACACATTTGATCTTAAGGACAAACCACATCCAGACTTCAGCTAGTCCCA
TGACCTCAGTTACTAATTATATGCCAGTGACATCTGACTCAGTTTTAGCTATGAACATTACAGTGGGCTGTCTCACCAGCAGCTCAAATGTCTACCCCTC
A
>Pparg-5_peak_121
GTTTTAAATAGACCATGGTCATTTACTTTGTAAAAAGCATCTTTGAAGCTTTAAGGGAAGAAAGATGGCCTGGCTGACCTAACTCATTGAACTTTAACTT
ACATCCGATCTATGACTTCAAGAGGAGTACTGCCTCCCCCGACTAGTGTCATATATCCTGTAAAAACCACTGAGGTTCCAGGTAGGGCTGACAATGCCCT
G
>Pparg-5_peak_122
GCTTTTTAACATTCGTAAGCTGAGGCCTTCTGTTCCTCACCTTCACCTCAGAAACGCAGTAAGAGTCCTTCTATGACCAACATGGGCTTCCTGTTTTCAT
TCTAGAGATGACAAAACAGCTACAAAGGTACTCATGAATTTCCTCATCTCCTACTACAAATAAAGAGGGACACGGGCTTCTGAACTCAGAACAGGAGATT
A
>Pparg-5_peak_123
CTTAGCTTCCTTTGCTGATAGACCATAAGACGTAAACTCTTTCCTCTCTCACATTGCTTTGGTCAGAACTTTATCATGGCAACAGAGAACTAGAACCACT
AGGATATAACACCTCCCTGACTAACCACTAGCTCTGCAGTGATGGAGCCAGCCTTCACAAGCCATAGAAAATAGTCATTTTCTAGACAGGTGACTTCTCT
G
>Pparg-5_peak_124
AACACAGCGCCACTGAGCTCGCAGCTTCCCTGGATCCTCCCCTACTGTCAGCACAAGCACCGCCTCCCGGCCGACCAATGGTCTCTCGGCCACACCCTCC
TCCCGCTGGTCGCTCCACGTCTTCCGGGTTTCTGTAGGGCTGGGTCTTTTGGTGCTCCGAGGGAGACCTGGCTTCTTCTAATTCCTCAGGATCCTTCAGT
A
>Pparg-5_peak_125
CAGCTCAATCTTAGTTGGGCGCTTAGTTATCTGTATCAGGGACCATACAACTTGTCAAACAGCAAGAAGCCATACCATCCTTTATTACAGGAGTAGGTAA
GTACAGTCATGCTGGGACACTCCCCACACTGAGACATTGCATTCATAAGTGACTCAGTCCCAGTGAGCCCATATCACTCAGCAAAGGCCATCTACTATCT
A
>Pparg-5_peak_126
AAGCAAACACAGCATTTATTTCACAATTCCAATGCTTCTCTGTGACTCAAATTTGCACATGACTCATCAAAGTCAGAGAACTGCCAACTGCAGGAAATGG
TGACCCTTGAGCAGTGTGTGTTGAGATCAAGGAGGGTATGGGTACCCCCAACAGGTATATTGGTTATTGTCCAGAGTGCCTATAGAACTACATCTACCTT
C
>Pparg-5_peak_127
TGACTGACACAAGGTGAGTGGCTAGCCTCTCTGATGGCCATGATTGTAAAAATGGTGCTGGAATTGGGGGTTGACGTAAGAAATGGTGAAAATAACTACT
GAACCTACAGCAAGGGCTTGCGATGTGCCACACACTTCTAAACATTTTGTTTACAGTGATTGACTCGACTCTCACAATAGTCCTGTGGAGAACAGATTTT
T
>Pparg-5_peak_128
ACGACGGCAAATGGAGAAGTCTGGGTCTGTAGGTGTGCTGTTGCAGAAGAGCTAATCAGAGGCTCGGCAACCGCAGGAGCTCAGCTCACCCAAGCATGAG
TCATCAAAGCTTAGAAGGAAGCCACTCAGCTAGGGAATCCGAGAAGTTAACTAGCACATGACACCATTGAGCCTGTCCAGAGCCAGGCCCACTACCTTTC
T
>Pparg-5_peak_129
TCAGTGACCTCAGCGGACCCAACAGCCACCTGTTTTCCTGCACGTGGCTTCAATTGACTGGGCTTGAGTAATTTCACAGCAAGGTAATTACATCAACAGG
TTGGCTCAGGTTTTGTGCAAACTTAGAACCTGTTTTGCACGGTGCAGTTTTAGTGTGGACCATCTTTCCAATATATATACATATATTGTCTACAAGCTAT
T
>Pparg-5_peak_130
AGCATTAGCTCGTCCTGCACTGGTGCCCCTGCACTCTAGCTCTGGCTTCATGTCTTCCTGTTTCTTTCTCTTCTCACTTGTTATTTCTGATCTGCCATGA
GTTAGGAAATGACTTAAGTGTGTTTCCTAGAACAAGGGGCTAGACCAGCCTGTTCCTAGAATTCAGTGCCTGGTGTAACACTTCACAAGTGAACTTCATA
A
>Pparg-5_peak_131
TAGCTTCCCTGGCTTGGAAGCTGTGTCTGCAAGTGGCTCACATTTGGAGCAGATCACTTTTAGAAATGTCAAGAATTGTGGGAGATAAAATTGAATAGTT
TCCGGGGACATTTAGTTGGCATAAACAGAGAACTGGAGACAAGGTTTGATGTGGATCCTCTGTGACTATTATGGCACTTGAGTTAGTAGAGCAAAAGTCT
G
>Pparg-5_peak_132
GGAAAACCACTTCCTCTCTGCTTCATTTCTACTGGAAATCAGTCCAGTTTGCTTGGGCAACAATTAATATGTTTACCTGTGGTGGCAAAAAGGAACTTCT
CAACTGCTACACAAACAAGATTTAGTATAACGAGTATTTTTGATTATCTGTTGTAGATAAACAGTATATGAGACAGAGTAAAACAAAACCTTGGACTTTG
T
>Pparg-5_peak_133
GCGGATAAAATCCAACATGTACTTCTTGCCCTCATGGAGTGCATGTGCACACACACACACACACACACACACACACACACACCCCGCAAATAAGCACCAT
CCACCACATGCATACCCATAAAATAATAACACAACTTACTGAAAAAGAAAGTGAATGTAACATTATGAGATGTTTATGGTAGATCACTATAGTTGGGGGG
A
>Pparg-5_peak_134
TGTGGTGGAAGGTACTTTCTCAGTTGAGGCTCCCTCCTCTCAAATGACTGTAGCTTGTGTCAAGGTAACACAAAACCAGCCAATAGAGCCTCCTCACTTA
TCCTAGTGAGCAGGGCTCTCTGACCCTCTTCTGGTTCTGAGTGCTGCCTGAGTCATGGTTCATTCTTTGTTCAAGTACTCTCTGTTAATGCAACCTGTCA
G
>Pparg-5_peak_135
TGATCTCTCAGCTTCCTTCTCCACACCATCCAGCCATGAGGACTCTAATCCATCTGAACTTTTCATCTATAAGTTGCATCGGGTCATGGTGGCTTATCAC
AGTAACAGGAAAGTGATACAAAGGTCATGAGCTGTGTGGTTTCCCTCTGCCCCACATCCCTACCACAGATTGCCTCCTCCTAGGCCGAAGCTGCAACACA
A
>Pparg-5_peak_136
GAAGCAAGGTCTGGTTGGAGTAAATAGGTCATTGGGGTTGGGCCTTTTGAAGCATGCTGGAGCTCCAACCACTTCCTGTCTTTCTGTTTCCTGACAGCTG
TAAGGTAAAGGGCCTCCTATGTCACAGGCTTTCAACACTGTGGTATTTTGCTTCACCTAATGCTGAGAAGTAGTGGTCCAGCTGACCTTGGGCTGAAACC
T
>Pparg-5_peak_137
GTGATTGAGCTGATAATTTCCCTGAGTAAATGCATACGTCAAACCTTATGACACTCTACACTTTAAGTATGTGACATTTACTATGCAATTCAGTCTCAAC
AAAGTTATCGAAAGAAAAGAAAGGAAACAGACAAGGAGCTGGGGGAGTTTGGAGATCTGCAAAGATAGCTGGATGGAAAATCTAACTGCAGAAGATGACT
C
>Pparg-5_peak_138
TTTAAAACCTGATGGGTGATGACCACAGTGTCTGGGACTTCCTCTCACTGTGTACCATTCAGAGGGCAGATGCGAAACAGGAACATGAACAATAGATAGA
GTGGTCTGCCACTTCCTCTTTCTGCACGTCGGGGAAGTTTCATTCACCAAAACAAAGTTATCACTGCTCTGTAAAGTGACAACTATGTCACTTTACAGCA
C
>Pparg-5_peak_139
TTGACAACTCAGTTGCTCTTGGATGATAAAGGATGGCATTGTTTCCACTTAAATACTGTGGTTTCTGAATTGCAGGCTGTCCATTTTGTACCTGTCACAC
ATAGAGTCATTACTTTCTCTTCTCCTCCCCACTCCCTTTCTCTTTCAGTCTCTATCTCTGTTTCTCTCACTCTGTCTCATATGTGCTTTCTCATGAGAGC
C
>Pparg-5_peak_140
GTTTCGCACGCCGGGTAGGGAGCGCGCGGACCAGGAAGGCCAAGCAGCCGAGGGGGGGGGGACGGTGCGCTGATGGAACAGCCGGCCAATCTCTGCCGCT
GATTGGCTGAGGCGGAAGGAGGCGGGACGCCCTCTAGCCTTTTTTCCTGCCCGGTACTTTCGGTTTTCAGCGCCGAGTCTGTCAAAGCTCCCTGGAGACC
T
>Pparg-5_peak_141
AGCCCCTTTCATCACATGTTGATGTGACATATATACGGGACTGAGGGTGCCCGTCCTTTGCACATACTTCTGATACTGACAGCAGCCAGATGTCTCATAC
TCCTCCTGAAATGAAAGAAAACTTTCTGTGGAGCTTGATAACAATCAGGGCAGGAAACAGTTACAGACCAGATTTGCTTATTTGCTTGTGAATGTGCATA
C
>Pparg-5_peak_142
GAAGATCTGTACACAATATAATAGATCTATTATAGATCTTATAATATAAGTAAGGTGATACTGCCTCCGACTTTTACAGGTTTTTGGAAAAAAGATTAAG
TAGACAACTTGATCATATTTCAGCATCTACAATTTAAAATAAGGTTAATAAAAATATAAGGTCAAAACTAAGAAAAGAGAAACAATACGAACTAATAAGA
G
>Pparg-5_peak_143
CTCACTTTGTCTGAGTCAGGACCTGAGAGTAGGAGTATGCATGTCAGAGGGAGATAAAACTCAAATGGTGAAATTCAGCAGAGCCTGTGTGTGAGAACAT
CTTTATAAAGAAATCTTTTTGTCTGGGAAGGACGAGCGCAGGTTTGGTGCTAGACCACAGGTGACAGTTGATGATAGCATTTACCCTCAGAAAATTACCA
A
>Pparg-5_peak_144
AAAGTCAGGTTTGGGTTTAGTGTTTTGAAATCTGAAGATCTACCCTGTACTCACGTATGGCAGAAAGCTGAATCACACTGCTGCCATTCACAGTCTCACT
GATTGGCCAGTCTGAAGTCATTTACAGATTAGTCAGTTCACACTGTGTATGTGTGTGTGTGTGTGTGCGTGTGTGTGTGTGTGTGTGTGTGTGTGTGTGT
G
>Pparg-5_peak_145
GGAGACACAGAGCAGCTCCAGGAGGATGTCTGACATTTCTAAAGCCTGCTTCTTTCTCAGCCTCACCCACCCTCTGGCTCACAGCTGCAAGAACACAAGA
ATATGAAAGAGAAAGCAGTTCAGGGATGATGTCAGGGCGTCTCTCCCACTAACACATAGCTGGCAGCAACCTGTCAGGGAAGCTGACCTGCTAGTGAGTC
A
>Pparg-5_peak_146
CTAGACGTTCATAGTTCCACTTCTGAGTTTTCAGGTCCTGAGTCACCCTGCTGTGTCAACTGTACCCTCTTTTTCTTCTGGCCCAGGATACCACTGTCAC
ATTTTGTCAGACTCCAAGTTCCTTGTCCAGTTTCAGTTGAGACTTTCTCCAGCCAGCATAACCAACACGGCACTTCTCCAGCTCACTTCCTTTCTCTGGG
G
>Pparg-5_peak_147
AGTTAGGCAGGGCCTCATGTTTTGACTGATGTGTCATCCTAGCTTCCTGAGCAATTTACTTGACTACAGAGTGTGTGTCACTGATACAGGCTGGTTCACT
CTTACTCAACTGAGATGATCAATGGGAGGGAGTTTCTATTTCTATGTCTCTGGCTCAAGAGCTTACTGAGAAGTAGGTAAAAATTCTTCAATGGTATCTT
T
>Pparg-5_peak_148
AGACTGCAGGCCCTTAGGAGTACACCTAAGGGAGGGGTAAACAGAGGTAAGATGTCTGGGCTGCTTTCCTCCCCCACTCCCATCCTTCCCTGAGTCATAT
TAGGAGGTCCTATGACACGTCAGCCATAGCAGACGAGAAAAGGAAAAACATAATTTGTCAGCAGATAGCAAGCAAAAGGTGTGGCTTCCTGGCTCATGTG
T
>Pparg-5_peak_149
AGAGAGATGATCTTAACAAGTGGGATGAATAATATGAGGGTGGATGAAGCAGAGTAGGAGGAGTCTGGCTGGCTGCCTGCTGCAGTGATCCAGGTGAGAG
GTGAGTGTGTCATGGAGTAGGCTGGTGATAAGAGATGAACCTAGTTTGTGCTCTTGAAGCCAAAGGAAAGGAACAGCTTAATCTTTAGCAATTGTGTTGC
T
>Pparg-5_peak_150
GAAATGCCATAAAGTGAGTTTACTCTTTACTCATAAAACCCCCAGAGCTCCAGGGGGTAGGAAGTCTTCTACAGAAATGCAAATGCAGAGCGAAACCAGC
AGCCACCAAGCAGAGGAAGTGCAGTAATCCGTTCAGGCTGCTAGTCTCCATGGAAACGCCATTGAGTAAGTCTCAAGTCTCTATCAGCTAAATCACTGGT
T
>Pparg-5_peak_151
TGCAAGTTTAAGTCTACCCATCCCCCAACAACTGTCTTGTAAATGACTGCACACTGACTAAGGAACAAAGTGGTTTTGCTTTACAGTGTACAGTAACCAT
CATCATTCAGTGTGGTAGAAACAAAGAAAAATTATGAATGCTAATTTTTCGTCTGTGTCCATATACTGCCGTTTTGATATAGAAAGGTCTCAAGTAAAGC
A
>Pparg-5_peak_152
CCTGATGCTCACTTGAAGAAAATCAGCATAACTTACATTGTTATTTGGCATCTGGCAGTGTGAACAAATGTAAGCCAGTTTACCCTGAGATGGTGGTACA
TTAATGCAGTGCCACGAGCAAAAGGTGCCAATCCCTAAGATATGACTCAATCTGAAACCACTGTCAAACAAGTGAGTTGGCTTAGAAAGTTCACTATGTA
A
>Pparg-5_peak_153
CTGTCAGAAGGATTTCCTGTTTTGGGAACCACAGAGCTGAGGAGAAACATCCGCTCTGTAGCCACAGCTTGCGTTGCACAGACCACTTCTCTGTTCTACT
TACCCTTCCTCCCCGACAAAGGTGACGTACAGTTTATTCCTCTGCAGGTCCTTTCTGGAGTAGCCCATGATCTGATTGAAAGCATCTTCCAGCAAGTGAT
C
>Pparg-5_peak_154
TTACTGAATGTCTAGTGAGAACCAGGAGGGTGTGTGTGTGTGTGTGTGTGTGTGTGTGTGTGTGTGTGTGTGTGTCCTGCAAAGCAAAGTGTTTACAAAT
GTACTTAAGTTTGAAATGAAGTGAATCTTGAAATTTCCCTAAGGGGTAGATGAAATGAGTGGTACATATGGCAGTCTATTGTGATGACGTCTGCTGCCAT
C
>Pparg-5_peak_155
ATTCCCCTGGATGAATTGAGCTAGTATGCATGACACTGTGCAGTATGTGTTATAAGAAGCCCTCGATGAGTCATCTATATACATACTCAATACATAGACA
GACATATTGGAGCTTTAGTCACAAGACTCCTGATCAGTAATCTATCTGGAGGCTTGTCTAGGGAGATATAAACCTTTTGTTCAAAGAGCTAAGAGTTAAA
G
>Pparg-5_peak_156
GCCTAATTCTGCCAGTTTCAAAAATGCCACTAACTCCACCACTCCCAAACAACACCTTCAGCTCAGAAAATTTCCACCAAGCATTGGTGATCTGAATTTA
GATTTGGAAGATAACCTCAGTGACTTGCTAGCAAATGCCTGTCATGTTTATAAAGAGCAAGTGTCACTGATGTTGTACATGACTCACTAAGCAAAACTTA
C
>Pparg-5_peak_157
ACCAAGAAAGCAGCCTGACAGGAAGTGTAGAGAAAAGAGAAAGTTGGTGACTTAACTGTAGTCAGACTGTGGTTTTGCAAGGTCCACTGTCCCACATTAG
ACGCCTTCACTTAGGGCTGCTGATTTGAGTCACTGTGTCAGCTCTCACTGGCAGGGCCCAGAAATAACCTTCTGTCTTCTGGTTGTTATATTTTATGTTT
C
>Pparg-5_peak_158
ATAATATCTGGATATGATAAGGTCTGTGTTCTGATTTTCTTTCTGTTGCTATGACAAAATGGAAACCAAAACCAACTTAAGAAACAAAAGGCATATTTAG
GTTAAAGGTTACAGTCCATCAGCCAGGGAAGCCAAGGCAAGAGCTCAAGGCAGGAAGCTGGAGGTAGGAACTGGAGCCGAGACTATGGAGGAACATTGCT
C
>Pparg-5_peak_159
TCATGACAGCCACAGGGGTGGGGATGAGGGATGTTTAAAACAACATAAGACAGACACCAGTGTCTGGGTGCAGACACCAGTAACCACAGCATACAGCAGT
GTTCTCACCTCCACTGAGGTCACAGAGGTGCGAGGCTAGAAAGTCTAGTATATGACATTCTACTCAGATGACATTCGACTCAGATGACATTCGACTCACC
A
>Pparg-5_peak_160
CTTGTTGATTCACCCCCTTTCCAAAGCCTCATAGCTTGGTGAGACACACCACCCTCCCCTGCTTCCTACTCATCAGCCCCAGTCATCAATGTGTTTCATG
CTCAGTCTTGAAATCACCCAAAGGTCCCCTCACCATTAGCAAGACAAAGTCCCATAATTCACAGCATATTCCGCTAGGTGGCTTTTTCTAACCCCATAAA
C
>Pparg-5_peak_161
CTACTCTCATTTGTCTTGTTCTTTAAAAAGCCCATTCTTGTAAAATATCAGTTTCTTTTTCTCTCATTTGCATCTTGAGATTAACATTCCTCCACCACCT
ACATTATTTTCTGTAGTCAAAGTGGTAGCATGAATCATTTCTTCCCCTTTGCTTGCTATAAGTTCTTTGCTTTTAACTTAAGATGCATTCTATTACAGTC
A
>Pparg-5_peak_162
AGGTTCCTCAACTCAGTCTACACGACGTCAGCCTTCCAAACAGCTCATCCACTTTCCAGCTGCAACCTGGGGACACTCGCTCAGCCAGCTGCTTCCTCTG
GTTCAGTGATCTGTCCTCTCTGGGAACTAAAACATAGGTGACAACAAGGTGACTCGACATCAGAAATAAGTGAGGCTGACTGATTCTCTCAGTGTGTTGC
C
>Pparg-5_peak_163
GTGACACTGTCACCAGGAGACATCACAGCTATGCAAGAGGTAGTGGCAGGTCATTCAAAACGCAATGCTCGCTGCCAGATGCGTCGCTGTATCTTAATGG
GTCATAGACAGGATATAAAGTAGGGGTTTCCCCCTTCTGGTTTCAACTCATAGTTTCTGCTTTTCCTGTGATGAATGAGTGTGATTGACAGGGAAAGCAT
A
>Pparg-5_peak_164
GCTGAAGGTTAGCAAACAAACGTGTAGTTAGGCCGCCTTTGGTGATCTCTTGGTTACAGAGGAAATGACCTCCCTGTTTGGACCTCTGAAGAGTCAAACA
GTTTATCTGCGAGTGAGAACTGAATCGAAAGATTTATGATCTCCTAATGCTGCCCAGTCAGAGGCTTCTCTCACAGGCCACGCAAATGAGGCATGAATGA
C
>Pparg-5_peak_165
CTAGAAGATGCCCTGCTACCCACAACGCCAGGAACATCACTAAGAGCCTGAATCTAAGACTACAGTCTTCTGGGAAGCATCTTTGGCTTCTCCAAACAAA
ATCATAGCAAGGGCCTTCATTGACAGATGTCTAAGGGAAATGATAAGACAGCAGGAAGAGAGAGGAGCCTGTGGGGCTGGAAAGCAGTTGGTATGGGAAA
T
>Pparg-5_peak_166
GTGTAGTAGAGCTGTGATCCTCTTTGCTGGGGAAAGCCAGTTGCTAGCTGTGCGATGCTCCCTTGACAGAGACCGGAAGTTGCAGGGCCTCTGAAGGTAG
CACATCCCACATCTGCAGGACCTGTTACTCATCCGCAGCACGACCACAAGATCACAGCCTGGTGCTTCCGGTTTGAGTACTGCTTGCTCAGTCCAGGTCT
C
>Pparg-5_peak_167
TCAACCTGCAATTAAGGCTTTGGGGCTAATTATGTGGCAGCAGAGGCCCAGGGAGGAGGCGGGGATTTATGAGGCTGCTGCCTCCTTGCTGTCTTCCAAT
TCGTATTCAGTGTCAGAGCTCTGACTAACCCCTGCATCTGTGGCTCTCACCAGGCAACAGCACTGAGGCAGAAAGAACCCAAAGGTTACAATCAAACAGA
T
>Pparg-5_peak_168
CCCTGCTCTACTCACAGACACACTGGAACAACTCAAAGGGGGGCATCCCTCAGTCACCCTGAACAAGTATCCTAATGACACCCTAACAGCCTACACTAGG
AAAGTTCAACTATGAGATAAGATGCCACAAATAGCCAAAGAGAAACAAAATTACTATACTGTAGTGTTTTCTATAGACATATGTTCACTGAATACATATA
T
>Pparg-5_peak_169
CTCTGCTACCTTGCATCAGTCTCGTTAGTCAGGGCTGATAAGATCATGGTTCTAACACTTGCCCTCCATACGCCTGTGGCCTAGTCCAACAGTCAATCCC
CACTAGGTCTGATCAAAAGCCAAAATGATTGAAACAAACGGTAACGGAAAAGCCTTGACTTAGATTAAGAAACTGTAGTCCCTTCTGAGGGACTAGAAGT
G
>Pparg-5_peak_170
TGTCAGGACTCCCCAGGGGTCTTTTCTCAAGTGACATAACCCATCAATTCACTTATCAATCTTCTCATAAACAAATATCATTGGCCTTTAATACTCATGA
ATAAAGAGAAGCTGAACAATGCCAGATGACCTCTCCCCCACAAACCAACTCAGAGTACACAACTTCTGCCCAGACCAACTGCAACTCCAAGTCCAGAAGT
G
>Pparg-5_peak_171
GCAGCCTCTGGTTACAACTTGGCTTAACTAACAACCTCCTCTGTCAGTGTCAGTACCCTAGGAAGCTTGGCTGCAGCTGAAGCATACTGGCTGGTGTTAA
TTGCTTCAAGAAGAAGCCAGACCATCAGTGTAGCATGAAGTTCAAGAGCATCACTGCCTACCTAGCTCCGCCCCGCACAAACCCACAAAGTCAACTTCCT
G
>Pparg-5_peak_172
GTAACAATCAAAGAAAACGAGGCTATCAGCTTGAGCGTGGTGGGATGTGGGAGAGGGTGGAGGTTGGGTATCTGGAAGGAGCTAGAGCAGTGGTCCTCAA
CCTTGCTAATGCTGTGACCCTTTGACTCAGTTACTCAGGTTGGCATGACCTCAACCATAAAAGTTTCCATAACTGTAATTTTGCTACTGTTATGAATCAT
A
>Pparg-5_peak_173
TTTCTGGTCTCCAGAGCAGGAAATGAAACTCTAAAGGCCTCCAGCTTTTCCACTTAAGCTTTAGTTAGTGATTAGTCACCTCCAACCTTTTGAGTCTTTC
TCCAAGGTCACAGGGAAACTGTGACTCAAAAAAGAAAAACAATAAATGAAACATAAACACAAACCAGGATGTTTGGCCTCAGAGGAATGACACCTGAGGT
T
>Pparg-5_peak_174
TTTATTCTTAGCACCTTAACCGGCTATGAGTTTCTCTATGAACTTTCACCCACTTGGGGGGGGGGGGGGAGGAACAACTTGTGTTTCATGTAAAACTAAT
TTTTATTCTCCAGAAGTAATTGTTGTCTAGGCTGTGTTCTGCCTTCATCTGCTAACCTAGACTTGGTCCTGGAAGCTTCTAGCCTCTGTACAAACTAATC
T
>Pparg-5_peak_175
CAAAGGTCTTGCTTGCCCTGCAAGCCAATGGCCTGAGTATTCCTGGAATCACAGTGGAAAGGTAGATGACCAACTGCTGGTAGTTGCCCCCGATTGCTAC
ATGTACTCTATGGAAAGTTTGGTCATATGCACACTCAAAAAACAAAACAAACTAAAAATTCTGGGAAAGGAGATATTCATTTAGTTACTATTGGTAAATA
C
>Pparg-5_peak_176
TCTCCCACGCCGGGGCCCTGCAATCTGCATGCGGCGCGCGCGGCCCCGCCCTCCGTACCAGAGCCGCCTCAGCTCTGCGGCCTCAGCCCTCTCCCGCCGC
CCTACGCTGGTTCCTGGGCCACGGTCCGTTCTAGAACCTTCCGGAAGGCCCCGCGCGTCCCGTGGGTGAAAGGTCAAGTGGCGTCATTTCCGGGAGGGGG
G
>Pparg-5_peak_177
CAGTTTCTGGCTATTATGACTAAGGTTACAATGTCCATGGTTGAGCAAGTGTTCTTGTGGTAGGATGGAGCGTCCTTTGGGTAAATCCCCAAAAGTAGTA
TAGCTGGATCTTGAGATAGATCAATTCACAACTTTTTGAAAAACTATTCTGATTTTCACAGTGGCTGTACTAGTTTGCACTTCCACCAGCAATGGAGAAG
T
>Pparg-5_peak_178
GGGTGTTGTCTGTGCCTCATCAAGTAGTTATCATGACCAGTTTTACCCTCTCTGGTGTTGTGAGCTGCAACCTCAAAGATGCATCATGGGTACCAGTTGA
CTCATGACCAAGTTATGACTCAGCAGAGAGGCAAAGAGGATGGAATTTACATTATGAGTTGCCTACTATGGTTAAATACTAAACAGGCTTTCATACACTT
C
>Pparg-5_peak_179
GAGTCTGCTGGCCCTCACCCTTTGCGGTTAGGTAGATAGTAAGTAACGGTGAAGGAATAGTTTTTTTTTTTTTCTGATGTATCAGAAACTCTCCTTAAAG
TTCCTCAGGAATCAAATTGTGTCTTACTCACCCAGCTAATGAGTCATTTCTGGAGCTGACATTTGAATCTAGTCAGCCCCAAGAGCTCTGCTTTGATGTT
G
>Pparg-5_peak_180
TTATTTGATGCCACTTAGTTGAGAAGTAAGGAAGGATAAAGAACTTAGATACACAGAGATAGAGGCTGAAGCAGTAGCAACCACAGCAGGGAGGGAGGAG
AGAGGGGAGGAAATGGTAAAGTAGGGCAAAGCTCACAGAACACCAGGGATGCAGGATAAGCAGGGCTAGATAGAGCCAAGGTGTGCAGCGCACGCTGCGC
C
>Pparg-5_peak_181
TTCCTGGGAACTGTTGTAGGTTCTACGACTCTGCTGACAACACTTCTATCTGGAACACGATCTCATATAAAATGTATTTTAAGCTGAAGCTCTCGTTAGT
GTAAAAGGCTAGTCAAATGGTTATCTTGAACGCTGAGTCACAGTCTAACTTGCCACCAAGATTCAGTTTCTCTCTTTATTTTACTTGGTAGGTTAATCTC
A
>Pparg-5_peak_182
CGCGTGATTTCCCCTGGAAACACTACTCCGGAAGAAATGGTCCGCGTAGGTGACTGACCCCAGAGGGCGGCGGCTGGTTCGAAGTGCGCACGGCGGGGAG
CCCGAGGGCTTCGGCCTGGGCTGAGGGCTAACACAGCCGAAATGAGAGGACTCACCCGAGGCGGCGGCAGCGAGGCGGCCTTGGCTCCACTTCTCCAACC
C
>Pparg-5_peak_183
TGTAACCGGCTTCTCTCCGGGAGACACAACACACATCTCTCTGTTCACCCCAGATAGGGATCCTACAACAGACCAAAGTACAGATAGCACCATCTAACTT
GGTGAACCAATGGGTTTTACTGTGTTTACTTACAGGAATATGGGTAAGGGGTTACTTACAGGAGCAGAAATGACTCAAAGACAGCTGCATCACCCAGCAT
G
>Pparg-5_peak_184
GAGGGCATTCCCCACTGTAGTGTCAGTGACTTCCACAAAGGTTTGGAGGAAGGAGAATCATGTGCCCTGAGCAGTTGGCTTCTAGTCCACATTGTGTCTG
GATTGGTCAGAAGCCTGGCTAAAACCAAGCTTCCTGGTCTGCCCTGGTGGCAGCAGGAAGAGGCTACCCCCTAGCGGCTGGAGGGGAAGGAGTTAATGTC
T
>Pparg-5_peak_185
GCTGGCACCAGGATGCCACCTCTAATGATTAACTCAAACGCCTCTAAACATTCGGAGGCATTTCTGTCCCCTATGCCCTAGTTCTCTCAGTTGTCTTTCA
TTCTGACTTCGGTGCTTAAAAGTCCAGCTTCTCGGAATCGGTAGCAAACCTCTGTGAGCCGGCGTGGAACAGGAAGTGAGTACAGTTCTGGGGAGCGCCG
G
>Pparg-5_peak_186
GGGGGTCGTAGGGCACTAGCTCTGCACTTAAAACACCAACCCCCCACCCCCTCACCCCAACCCCCACAGAGAGGGGATGAGAGAGGAGGGAGGGAGGGGG
CTACAGGTGACCTGAGGCCGGTAATTCCTCTACGTGCTAAGCAGTTGTAAGGGTGACTGGCTTGTTAAGTACCTGTAAGGAATTATCATACAGTCATATT
T
>Pparg-5_peak_187
AGGTTCATTGCCTCTTTACACAGTATCTTCTCATTGATGATTTTCAGGCTGTTGTTATGTGGTTCAAGTATTACCATGAGAGCTTCAGTTGCTGCACTCA
CAGGAAGTTCGTGGTCTCTGACAGGAAATTCTCAGAAAACAGTGAGCCAGAACTGGGGTAGAGGTTATAGAGGATGCTGGGAAAACTATAGTAACTCCTG
G
>Pparg-5_peak_188
CGTACGCTGCGAAAGCAGAAACGAAACTGGGAGACCAAGGGACTAACAGGAAATGGGGGATGGGCAAATGGGGAGACTATGGCTAATGTAGTGTATACAT
GTATAGAACTTTGCACAGCCTTAGCCAGTGTCATTCTACTACTCAGGCCAGCCTGCTTGAGGCTGCCTCCTCCTATGTCCTGTCTCAGGAAAGCAGGAAG
T
>Pparg-5_peak_189
TTTTTTGGGCCAAGGGCAAAGAACAAAGGCTGTTGCTGTTAAGTCATTCCAGGAACTGGCTATCCATAAAGATAGAGGCATACAAAGACGTCCGGACTAT
CTCAGCCAAGTTAAGCACCTGCCCCTCAGAACTGCTGTTACCTCGCTCTGCACGTACAATTTGCTGATGTTTAAACTGTCCAATTGTGTGTAACTGCGCC
A
>Pparg-5_peak_190
CAAGACAGAATCATCTTCAATATACACAGAGGCAGGAGGCCACGCCCAGAAGAGCTGCACCAGATGCACCGTCTAAGGATGTGCATTTATGTTTGGGTGA
AAGGTCAGGGTGGGGCAGGGAGAAGAACGCATACCATCGTCCCCATTTTCAAAGAGTATGTTTGGAGGATACTACAGACACTGGTAACTGAGACCTGAGA
T
>Pparg-5_peak_191
GTCTTGATTATAAAGTAGCTCGGAAATCATGATCCTTTTCAAAAGTAGTTGCCGCCTGCTGAGTCATTTCCCATGAGTCAGGCCACTGCGCTCGCCTCCG
AGTACAGCAGATGAGACAGAAGAGCACCTGTGGTATCCAAACAGCTACGAGTGGCACTGCTCCAGCGCACACCCACAACCCACACTTGTGAGGCTGCTTG
T
>Pparg-5_peak_192
CCTTCCCCAGATCACCTCATACGATTCAGCTGTGACTCATATTCAACTTAGTTTCAGGTTCAAAATATACAAACACATTTTTTTCCTTTCAATGAGGTGG
TTCTTCTGAGACAACCAGTCCAAGCCGCGAACAATCACTCTGGCTGGCAGCTTCCAAGCCCGCAGACTTACAAATTATATCACACAGCAATCATACTGCA
T
>Pparg-5_peak_193
GGCACGCACCTCTCACCGACACCAGGAAGCGCTTTCCTCGGGGCTGAACTTTATACAGGGAGATGCTGACTAAGACAAGGATCTAAGAGCCACTGGTGAC
GTGTGGTAAAGTGGGGACTGACTTAAACAGATGCAATTCTACTCATCTCAAACCGAAGACTGATCAGTCAGTGAATCGAGTGGTTGATTGCCACGTGTAG
G
>Pparg-5_peak_194
GTTCAAAGGCCCTGGGTTCAATCTCATAACTAGAAAAAAAAAAAAAACCACAGACATCTAAAATGAGTCTGAAATAGTTTATCAAGAAGTTAAATTCTAA
GAATAAGACTAAAAAATGCTGTCGGTGGTTTAACCAGAGGCAACCTTTCCCCTCATCGGGCATAAAGCAACCAGACACCTAAAATTCAATGAGAAGCAGC
C
>Pparg-5_peak_195
TATCTATTCATGACTCAGTCTTTGAGGTCAGGGTTCATGTGGTCCAAGAGGGTAATGTCGGTCTGAGGAAGTGAGCTGTGGGAGTAGCAGCTGTCTCACT
TCAGAATAGCAGCAGTGAACTTGAGCCTCATAGATAAGATCTCAGAAGCTAACATCACACATTCAGTCACTTGTCCAACCCTCTCTGGCTTCACCTCCCT
C
>Pparg-5_peak_196
ACCAAAATTCTCCCGCCCTCGCCTGCCAGGCAAGGCTAACGTGACTCCGGGTCACGTCTTTCTGCCCTGGTGCTGTACTATTCTCAGCTTCTCCCCAAAG
CCTTCGGCGAATGCCCCCTTTTGTTCGGAAATGTGTATTTTAGGGTACCCGGAAGAGGAACCAATCTTACAGGCAAGTTCCCTTTCTGGTGCGTTTTTTT
C
>Pparg-5_peak_197
AATAGAAGTCTGGTTCTTTGGCATAATGTAAAGCTGAGCAGAGCATCATGGGAGTTGACCTTTACCCTACCTTTGACACTGACTGTCCTCCAATTTTGCA
ATGTTCTTCAGTTTCTCAGAGCAGTTTTTAATGCCAGCCAGGGGGGGATTGTCGGGAGGACAGATTACTTCATATGTGTCCTGTTCAGTTGAATGGAGCT
G
>Pparg-5_peak_198
ACACCTCTCCTGACCCACGACCCCTATTCCAGTCATTCTTTTGACATCAAACTGAATGTCAGTGGATTGACACTCACTACTTTCATTTCTGGTACCCCAG
AGTTACAAGAAATGACAACAGTCACGAGTGTGGTGACTACACATTTTATCTCATTGTCTCTCAGCAGTCTCTCAAACAAATGCACTGTCATCACTAAGAG
C
>Pparg-5_peak_199
GGGCACTTTAGATGCCGAGTCAGCAGAACTTTCTTCTGCAAAACTGACAGTTAACCGATAAACCCAAAATGAGTCAAACCATAAAAACTGTGTGTGGTGT
ACCAAGACCAGCATGGGCCCTGAGGAAATAGTCCAGGGGTGCTGCCAGATGTTGAGAAGAAACTGAGGAAAAACAAAGAGAGTTTGACTAATTTCACTAC
T
>Pparg-5_peak_200
TGATACCAATGCCACACCCACTTTTACCTTAGCCACAGAGAGGTTGAAAAAGGAAAGGGGTTTTCCCCATGCTCAAGATGTGGCAGTGGGACATGCTGCA
TCCTCTAAAATGAAAGTGTGGATTTCCTGGGTCTATCAGTAGGAGCTGTGATAAACTGTTGATGTCACAGGAACCAAAACTGTGAAGGAATCAAGGGTTG
G
>Pparg-5_peak_201
CAAGTTTGTTTTGGACCTTGGTGATGCTCCATTTCCTGCTGTTGCCCTTTGTCCTTCTAAATCTGGAATATGACTAAAATAGATAGTTTTGCAGTGAGCT
CACAGTAAAGTTCCTTTTCAGAATAAAAGTTTTGCTTTTATTTAGTCATGTTTTATTTAGGTTAAAAAAATCATGTATCTCTTTTATAAAGAGTTTTGAA
A
>Pparg-5_peak_202
TTTGTTTAGTCAGTATGTCAGAAAGCCTCATGTCACATAAAATATGCAGATCCTCTGGGGACATAAGAATTGTATAACTCCAAGGACTGAGTAATATGCC
CACTTCTTTGCTTCAGTATACTAAGATTTGATCTGCACATTGCATTGATGAATTGAATCACAGTGACCTGGAGTGGCCTAGCAGCACGCTCATTGTGTTC
A
>Pparg-5_peak_203
GCAGAGCATTCATTGTACAAATATTTCCTGTGTCTCAGTCCCCTCTGACCTTAGCTACTTTTTAAAGTTACTCACCCACAGCTCCTGCTATGAGCCATAG
CCTAGCACCTCCTTTTGCAGTTCTACCAGGATGTCTTAGTCAGTGTTCTGTTGCTGTGAAGAAATACCATGACCACAGCAACTCTGAGAAAGAAAAATAT
G
>Pparg-5_peak_204
AAACAATAATATCTTCAAAGACAAATGGTATTGTGTCACATGTGTCTTTTCTAGATGAAAAGACAAAACAAAAACTGAAACAACCCTTGCCCCAAAAACT
AGACTTCCTGTTCCTTCTCCTGACTGAGTCCTAAGAGAATAGACCTGTTTCATAAAGCCAAGCTGGCAAGAGACTTCAGGGTGCAGAGAATCAGTCAGAA
G
>Pparg-5_peak_205
TGTTCGTTGTTATTTGGGTGAAATGTTCTATAGATGTAATGTTAGGTTCATTTGAATCATAACCTCTGTTAGTTTCGTTATTTCTCTGTTTAGTTTCTGT
CTTGATGACATGTCCAATGGTAAGAGTGGGGTGTTGAGGTCTCCCACTACTAATGTGTGGTGTTCAATGTGTGATTTAAGCTTTAGTCATGTTCCTTTTA
C
>Pparg-5_peak_206
TTCTGGATGAGACAATGTTCACTGCCGTCAGACGATGAAGGGCTCACGTTTTCCTCTCCACTAGACTTCCTGTTGTGTTTGACCACTCATTTCAGTTAGG
ATTTTAGCAGTCAAATGAGTTTTTCCCAAAATACTTTATTTTAACTTAAATTTTGTGTTTGGTTTTTCCCTATGACCTGATATATATAAAACCATGGCTG
G
>Pparg-5_peak_207
GAGGGGACATTGGGGACAAGTGGGGAGAACCCAGCAAGAGCTAGATCTGCAGAGAGGGCCACACAGTCAGAGTGAGAGCTATGTAGAGGTTTGCCATAAG
TGTCAAACCTAGTCAGTCAGGGCAAGGGTAGACTGACAAATGCTTAGGTTTCTCTCCTCCTACCCACAGAGTCTCATGTAATTGATGGAATCCAAACAGA
A
>Pparg-5_peak_208
TTAGTTATATATGTTCAGGAGTGGTAAGGCTGAGTCTTGAGGTAGATAGATTCCCACTTTTCTGAGAAACTGCTATATTGATTTCCAAAGTGGTTATACA
TGTTTGCACTCCCACCAGCAATGAAAGAGTGTTTCCCTTGTTAAGCATCCTGGCCTGCATGAGCTGTCACTTGTGGTTTTGATCTTAGCCATTCTGACTG
G
>Pparg-5_peak_209
CCAAAAAAGAAAAAAGAAAAAAAGGACTGGTTGCTAAAAGAAGTAAAAGTCAAGTCATCAAAAACAATGTAATATCCTGTGTGAAAGTCACGAAGCCTTG
TGGTTTGAGTCCCTTGATCATGTGCCCTGTAAAGTGGCCCTGGATGGCAGAGAGTCATAGACCTTGGCAGATGTGACTTCAGTTCACACCACACTCTGCC
T
>Pparg-5_peak_210
TTGGTTTGGTTCCTAAGCATAGTAATTGACCCACTTAGAATTGATGAGAAGGAAAGAAGTTGTTTTTGTAACTATTGCATTCCCTTGGAAACACAATCAA
TTGTCAACCTTCTAGAAGCCAGTTCTACCACAAGTTTCACAGACTATTGGTGGGAACTCTGGCTCTCACAGCCTTGCCCTGGGCTGCAGATAAGTGCTTT
C
>Pparg-5_peak_211
AGGAAGTCATTTTAAATGCTTCCTTTTCTCTTTAACCACACCTAAATCACTGTCAAGTTGGGTAAGCATTAGCCTGTAAACATTGCTCACTTCATCCACT
ACTTCTAAGCCAGTGTAGTCTCTCACCTCTCACCTCTGATGAATCTTGCCCACTCTCCATGCCCTCATCCTTGTACCTTCCATAATACTGCTTCCACTTT
G
>Pparg-5_peak_212
TTGTTCACCATTTGCTCAATGTCTGTAGATGAACCATTCATGTTTCTAGACCTCATTCAGTCATCTTTTTCTTTTTAAACAAATGTACAGGGACGGTGTC
CCACACTTTTAATCCCAACACTCAGGAGGCAAAGGCAGGTGAATTAGTGAGTTATAGGCCAGCCTGGTCTATGTAGTAGACAGCCAGTGAATACCTGTTT
C
>Pparg-5_peak_213
CAAATTCGCCTCTGATGTACAGGACAGAAATGTACTCAACTGCTGTTTCTGTGTCCTTTAACCCACATGTTGTGTTTTTCAGAGAAACATCTTTGTCATA
CTCAGTCATCTCCTAAGCTGTTTTGGGCACTGGTCGTGGTTGCTGGAGTCCTGTTTTGTTATGGCTTGCTAGTGACAGTGGCTCTTTGTGTTATCTGGGT
A
>Pparg-5_peak_214
ACTGCTTTGGCTTTCAGTGATCCCACAGGCACCACTTTAACACTTATGGTAAATATATATCAAGGAAATCAGCTTCTAAGATGAGGCACCAATGCACTGA
GTGACTGAAATCACCCCAAAAGCAGCTTCTCACTTTCAATGAGTTAAAACAATTCACCTTTCAAGTCATGCATCAGATATGTTTTGTGCTTTCCTTTGGC
A
>Pparg-5_peak_215
GTATGTATACATACATACCTATGTGCACACACACACACATATACATACACACAAAATGCTATGAAGAGTTATCTGTTTAGTAGCCTGTTATAGTCAAATC
ATTTTAAGTTTCAACTTCTTACAGTTGGGCCACTTGTTGTCCTTTGTGGATGGATATCTGAAATTGTGTCTATATATTGCTAGTCATGATACTGTGAACA
A
>Pparg-5_peak_216
TTTACTGGAGATGAATCACACCTGAAAGTTTTCATACCTCCTCTGAACACAACCGAAACATAGGTGTCCAAAGCCTTTCGCTCTCGGTATGAACCAACAG
GCGGGTTAAAAACACTGGGTCAGAGTAAAGCTTTTGCAGTTTCAGATGTAGTGTGTATGAAGAAAACTATGTCACTTGCTGCTATTATTGTAAGAGTCTA
A
>Pparg-5_peak_217
ATAGCAGTGGGTTCCCTATTATGACCTATGACTTATGAACCATGAGCCACGGACTTTTGACCAGGTTCACAGTATCAGGCATCAATTCCTTCCTATAGTG
TAGGACTCAAATCTAATCAGAAAGTGACTGGTTAACCCATAACCTTCCTGTCACCATTGCATCTGTGGGCACATCTTCTCTGTCAGGTTGATATTGTAGC
C
>Pparg-5_peak_218
ACTTCATTATGTAAAGGCATCTCAATGACAGATAATCTCCTTTGTCTCCAAAGGGCAAGCTGTGAACTGGGTGGAAATGTCAGTTGAGACAGAAGAGCAG
CAAACAGCTCTGTTTTCCTATAGTTGTGGTTTTGCATGGTGACGATGACACATGAAGATGAGAACAGGTAGCATGAACTCCAGTCATTATCTGAGTGAAC
A
>Pparg-5_peak_219
AGGCTGGAGTGGAGCAGATGAGCCATAAAGTTTTGTGGGAGTATGGGGGGCTCACACTGAAGAAGGTGTAGGTGATATTTAGAGAGACAGCCATGGTAGT
TAGAGGTGCCCTGGGTAGCCTCTGGGTGTTTGAGAAAGATTATATGTGCTAAACATGATACAAAAAGGGAAAATAAGGGCAAGGGAATTAGATTTGGCCC
A
>Pparg-5_peak_220
AAAAGCCCAAGTGAAAGAGCTGTGTTGCAGTCAACAAAGATGAAAGGAGTTGGACGTCAGACCTGTAGATGCAGTTTGGAGTTTGCTCAGCTGGTTTTTG
GTCTTGCTTTGATCCAGTATTTCTTCACTACGACATTTTGGAATGGTAATGTATATCCTGTGATATTGGAAGTATGCTATCTGCCTTTTGATTTAGATTT
T
>Pparg-5_peak_221
TGCTGTCACGTGAACATGGCCAAAGCACACAATACTCTTGAACGTGATGTGATGCCTTTATGAACCCTCCCTCAAAGTGTTTAGGGGTAACAAAATGACC
TGTGGTACAATTTCATGTACATGAGCCTTGGCTTCTGCTAGAGCAAACCTTTGTTGAGTCACTGCCCAGGAACGTTGCTAGGTGTTGGTTGGGTGCTCAA
C
>Pparg-5_peak_222
AAAGTCAGAGGTTTATAAAACAATTAGTGTATGTGTGAGGAAAACAGCATGACTCAATAGGGCCAGTGTTCAAAGATCGTGCCCACTTTCCCAGAAACAA
AATTGAAACTTGAGATTTCTGTCATGAGTCAGAAACCTTCAAAGCCTTTTCATGATGTTGATAATGGCAAAGGTTGGTTATTTTGCTCATCAATGTCTTT
A
>Pparg-5_peak_223
GGTGGAGTAGTAAGATAGTGAGATTTTGCTGAAGAAGCTTGCTCTGGAGCTGACGTGATCCTGGGTGTGGACACGCCAGGAAGTCGTTGGCAGGGTAGAG
TAGAGGTGAAGGTCAAGGAGGAAGAGGAAGTCAGCTGAGCTGTGGGGTGGAGGATCGATCACCCCCACAACACAAAGGCATCTGTCTGTTTATCTCCTCC
C
>Pparg-5_peak_224
CATGGTGCCCCTGCAATGACGTCCGGGCTCTGTAGACATTCTGTATGTGGAGCAGAGTTGGTAGTGTTGACAGTAGCATGATGCAAGCTCTTGACACTGC
ACCAGTTAATAATGTGTCATAGCTGTAACTCTGAAGACTAGAGCCAAAGGGCACGTGTGTGGTTCAGTGGCAGAGTGCTTACCTAGCATTTGTGAGTCCC
T
>Pparg-5_peak_225
CTTCCTTTCTTCCTCAGTTCAACCTGGAAGTCACGCCCACTCTCCCAGTGATTGGTCCCTTTATTCATTGGGGGAAGGTTCACAAGAAGTCACCTCAGTA
TGTGACTCATTCCTCATTCCAGCCCCTCCTGGGAAAGCAGAATTGCATCAAAATACAAGCAGCACTAGGGCTATCCACAACAGAGTCCTCCTTGGGGGCT
C
>Pparg-5_peak_226
GACCTCTTTACAAGCCACAACTGTTACTGCCACAGAGCTGAGAAGGGTGTGAATAAAGCCTGAAACGCTTGCTGCTCCTCTTACTGGTTTTGGGGTTAAT
GTTGGTGGAGAGACCTCATTTCCTGGAGGCTCACTCAGCAATACGACAAGGAGAAGGTGATGGTGCAGCCAGTCATTACCATTTGAACCTAATGACCCCG
G
>Pparg-5_peak_227
TTCTAATACAAAGGGTGACACACAAGGGGTGTGGCTGACTCAATGGTTTTGACCTGCTCGTATTTCAAGAGTACAGGAAACAAGTGTTTCTGATACATTC
TACCTGTCAGCATTTCATAACCAATGGAAGAGAAATGACCAGAATTGCAGATTTCAAAGTTTACATGTGGCAAGAACTTATTAGTGATCAGACTGCCCTT
A
>Pparg-5_peak_228
GAACTAAAGTTTCCTACTAGCGTGGACTTCCTCCATCTCATTTAGCTACTCCACAACTGAGTAACCTTTAGAAAACTGCCCTGGGAAGACAGAGCTGAAT
GGTCACATGTCAGAACTTGACTCTGGCTGAAGATGGTTTATTGTGATGTGTGGTCGAGACTGTGGAAGATGACAAATAGCCAGAATCTCTTCCCCTTGCC
T
>Pparg-5_peak_229
TTCAAGTTGAGTACATTTTCCATCCATGGATTTGCTTGTTTTGTTCAGTTTTAGTTTGAATATTTGAGGTCGTCTTTACGACGTAACAGCTAAACCCACG
GCTTCCTTTCTCGTAAAACCAAAACAAAAAGGCTCTCTGTTCAGGTGTCCTGTGTGTGCACTACACATATGTAGCACGTACCTTGGATCAAAGCTGTCTA
T
>Pparg-5_peak_230
GTCTAGTTCTGAGACAGATTATATATTTAGCAATAGTCTTCATTTTAGTAACCAGCTTCAGATTTTAATTTATGACTGTAAGCTTTATTCTGCTGGGCTA
GTGGAAAGAAACCTTAATCTCAGTCCTTTCGGGGTTTCCCCAGGTCTCCAGGACTGTGTCATACTTCTGGGTCTTGTGCAATATTCAGACGCTGGGGTCA
G
>Pparg-5_peak_231
GTTGCAGTGAGAGTCGATTGAGAACACTCACCAGAAAATGCATTATAAAGGCCACACACTTTCCAAACACGGAGAGATAAAAATTATAGTTACTCACATC
TACTAAAAATGGAATCGGGCTTTTTTTGACTTGTGAAATGAGTCACAGAGTCATTCTAAGACAATTGTGAAGAGATATGTGACAGACAAGAGACCAGCAT
A
>Pparg-5_peak_232
AAATGTGTTGGTTTGTAAGCAGTGCAATATCATGTTTGTCTCTTTGATGGCAGAATGAAAGATGGGTGGAAAGTAGGCAAAAGTTCAGAGACCATGGCAC
CAAGGGCCTGAGCTAAGATAATAATGGGAGCAGTGAAATGATTTAACCAATCTGATTAGTACTGAGGAGACCTAACCACGTGGTTCCTACAACATTTGGG
T
>Pparg-5_peak_233
ACCCTCTGGGGTAAGAATATCTCAAGGTGTGAATTGGGGCAGCTGTTTAGTTCCTTTAGATACAAGGTTCCCATCTTTAAAGTGTGTTTCAGGTGAGGTG
TCTTCTAGGTGACATTTAAGTTTCATAAGTTCTTATGAATCACTCATGAGTAAATAATCTTCTCTCTTCCCCAAGCTTGTTTCCCCTTCTGACTGGACTG
T
>Pparg-5_peak_234
TCACAGCCACAACATCATGTATCCTGCTGTGTCACGCTACTTCCCTGTTCTTGCTCACCTACTTGGCTTCACCACATAACCCACTGTCATCACTGTCTGA
CAGAACCCAGCGCAAATGTCAGACCTTCTCGGCAGTACTATCAGACTTGTCACCTTTCAGTAAGAACCAGCTGCATCCTCTTCGTGCTCACAGCATTTCT
T
>Pparg-5_peak_235
TGTTGTGAGCAGTTATAAGTTAAGATATGAAGGCTGTCTGCTATCTCTACTTCAGTCTCAAGCCACAACATGACTCAGACTAGATTTTGTTCTCTCTGAA
TTCTGCTAAAGAAGCATATGAGTTACAAATGTGACTAAGTAAGGAATTGTGTTTTCTTGGTAAAGCTCTATAATGTTACCAGTACCTAGTCACTGTGTTT
T
>Pparg-5_peak_236
GTTCTAGTGCTATTTACACGAAGAAGCAAGGTGTTAGTCAAACCATGAGTGTGCCAGTGCCTAAGCGGAGGCCAACCACATAGGGCTGGGAGGAAGATGC
CAGTCTTCTTCGCTAGCTGCATGACTCATTCCCTCTCAGAGGGTAGGATTTAGTTTCATACTTCAGAACATTCAAAACCAAGGTTTTGCTGAGAAACAGC
C
>Pparg-5_peak_237
TAAGATGCTTGCAAGAGCCAGAGAGGAAACGATTGCTAACAAGTGACGAATGTCTACTGACTGTAGTCATTTCATAGGTACTGGTCTGAGCATGGAGACC
ACAACCTCACTGAATCACAACCACTGATACGGGTGTTTTAGGGCAATTCTAGTTCTTTTACATTAAAAAAAAAAAGACTCTAAGTTCATAATCTTGGAAT
C
>Pparg-5_peak_238
AATAACTGGACCACTGAGCTCATGCACTGACAACATCTGTGGTTGCTGACATAAGAACTGAACAAAATCAAGACAGTCAGTATTCTAGTGTGAAGGGACA
GGGCTCTGTAAGCCTGTACCCCTACCTGAGGACCTGAATCTATGGACAGTTGATGGCTTCTAGGGGAGAGACAGTTTTCTGTAAGAGTGTGGCTCCTAGT
T
>Pparg-5_peak_239
GCTGATTCAACTCAGCTGTTCTGGCTCAAACTCCTCTCCAAGCTGCCTGATTCAATCTAGCTTCTCTCAGTTTCTTACTGAATGGCTCTGCTTCGCCTCA
TATAGGAGTCTTCTGACTCGTTTTCATTCTCTGGTCTGTTCTGTCTTCACCTGGGTCTAGCTTGTTTTCTCTGAGACATGTCTGTGTAAAACTGTCAGAG
T
>Pparg-5_peak_240
CCCTGTTTCACTCTTGCCAGGCTGCAGGCTGGTTTCAGTCAAGATAGAGAGAGAGAGAGTCCAGGGCCAGGAGAAGTCTGTCTGCCTTAGCTAGAAGTTT
ATAGTAATGGCCATGTGTCCTCTGTGCCTCTAGCTGCCTTCCTGCCGACCCTGGATTCTGTAACACTGCCTTTCTCTGGGCTTTTCCAGGTCTAAGTGGG
G
>Pparg-5_peak_241
CAAACCCAGGTTGGATGGCTTGGTTGTGGTTTTAGGCAGGGTCTCACTATGTAGCCCTAACTGACTGGTACTCACTTAAGTAGATAAGACTGGCCTAAAA
CTCATAGAGATATAGCCACTTGTTTCTGCCTTCCAAGTCCTGGGACTTAAAGGCCTGCACTATCATATCTGACCCCAGGCCATCACCCACTTACCCAGAG
A
>Pparg-5_peak_242
AGATGTAAGATTATAAACCACAGCATAAACCTTTCACCTGGTAGATAGAGAGGAACCAAAAAAGCTTAGTTTTAGCAAAAAATCTTCGACCAAGTTGCTA
AGTAAGTCCTTGCAAAATGGTAAGGACTTGGTCAAAAGTAAGTTTGTATTTCAAAGTTCTCTCTTTTGCTACTCCAGACAGACTCTTACATAAAATGGCA
T
>Pparg-5_peak_243
TATATCTCCTCCACTTGTCAAAAGTCTGTTACCCCAGCAACTGCCCCACCCTCCAACCCCTAGTGAAGATTAGAAAAGCAAAACAAAAACCTGGACTATA
ACTGTAGAGTTAGTTCCCTTCCTCTTATGTATGTGTCATCAAAATCTATTTGCTTCTCTTAGCTCTCCAACACCCTCACTGTTTTTCTGTTATGCTTATT
A
>Pparg-5_peak_244
TTCCATTACAGTGCAGAGTATGGCCCATCTTGCTGAGGCAGGCAGTTTTAGAAATGACTACTAAAACATGGCTTTGAATACACAATCAGAATCAAGAACA
CTTCTTGCCCTTTTGCCCAAAGAGCAGAACCAGAGTTTTGAGAGGCGGCCATGCTCCAGGTAGAAGCCAGCTGAGTCATGGGTTACTGGATGTCCTTGGG
G
>Pparg-5_peak_245
CTTTTAATCAAAAAAGAATTCATCTAACTCCTAAAAATCAACAAAAAGATTCATCAAGGTTGATATGGGTGTGAACTTGATGGGTTTTCTCTCTTCAAAA
GATAGGATCAAAGATGCTGACGTAGTTCCACTCTTTTGAAATTAGGTCAGAGTTGAAAGATGGGAAAGAACCAGTGAGATTTGCTACCTTTTTATCTCTG
T
>Pparg-5_peak_246
ATTTAGTCATTTGGCTTTTGAACTGGTGGAAGAAAACTGAGCCACAGGTTTTTCGTTTCTGGTAAGTCAACTGCCAAGATTCTCTCACTCAGAGCTATAT
AATTTCAATTACTCAGAAACTGCCAACAGCCTGTTCTGTCAAGCACTACTAGGTTGAGGTTAGGCCTACAAGGATGAATGTGATTCTTTCCCTTTCAGAA
C
>Pparg-5_peak_247
GTAAGAAGCCCCAATAGAGTATGTTTCTCTTTGCTTTATGCTGCCGTCACTGCATAAATGTGGGATGTTGTGGCTTTGGTAAACTCCCACATACGTGACT
TTGAACCCATATTGCTCACAGAGACTGAATACGGACTGATGCAATCCTAGCTAGAAATGAGTCAGGGCCCTCGAGGCAGGAGGCCATGACTATTTCTCCC
T
>Pparg-5_peak_248
CAAGGGAGTTTTTAGAATGGGACAATGGGGCAGCCACTGGGGGGGCGGGGGGGGGCGGGGGGGGGGAGGAAGTTGGTCCTTTCTATTTCCGGAGAAAAGA
GGAAGCTGCATAGTTAAATACTAAACATGTCAGAGCAGAACTCGACCAAGCCGGGCTTACTAGTAAGCTATTGTCTCTGAGGCCAGTATTTTTTTTTTCC
C
>Pparg-5_peak_249
TGAAGCCTGCCAGGAAACAGCGTGAGTCATGAGTCATGGCTTCTGAGCAGACACTATTCAGCTTTAGAAATTCCCAGAGATACGACTTGTTTATACGAAA
GGAAGCAGCTATTCTGAGCTGCCCGAGGAAGAGGAAAGCGCTGCTCTTTTTTTCCCCCCATTTAAACACCCTGGTGAAAGGTCAACTGGGCAGCTGCAAG
G
>Pparg-5_peak_250
AACACCCAAAGTCAAAAGTGATCTAGGGCAGCAGTTCCTTTGATTTCTTTGAGCTAAAGCATGCCTATGTATTGAATGGCAATATCTTCCCTCCCCCACA
CATGTCAGAATATGACAGAGAGGGAGAAAAGCCTGCATAAAGTTCATTGAGTAGATGACATAGCTGCACTGTCACCAGGTACTGCATGACTTCAGCTGGC
T
>Pparg-5_peak_251
AATCCATATCCCAGAGGCCCTGTGCACCACACCTGGTCTCATGGCCAGAAGAGTCTTATAAGCAGCTTTCCGGAAGGCTTACCAAGTGCTAGGCACCACA
CAGCATGTTTCCTGTGTATGCATCAATCCTCGGTTTGAACAAGAGGCTCTGAGAGAGCTAAGCAATATGCTCAAGGTCACATGACTCATAGTAGTCAAGC
T
>Pparg-5_peak_252
AGGTCGACCTGTGGTCATGTGGTCTATGAGACAGTTTCTTAATTGCTGACTAATATAGGAGGTCCATCCCATTGTGGTGTGCCATCTCTAGGCAGGTGGG
CATGGGCTATATGAGCAAGATAGTTGAACAAGATAGCAAGGGTGGCAAGCCAGTAAGCAGCATTCCTCGTGGATTCTCCTCTCAAAACCCTGCCCTTGAG
T
>Pparg-5_peak_253
GTGAACCTGGGCTATATAAGAGAAGGAGCTGAACAAGAGATTGACAGCTTCAGTCAGAAGAGTCCTCTGCGGTTTCTGCTTCAACCACAGAGCTCCTGCA
TTGAGTTCTTGCCCTGGCTTCCTTTGTTAAATGACTGTAACCTATAAATGGAAATAAACCCTTTCCTCCCCAAGTTGGTGTCATCCATGATGTTGTTCAT
A
>Pparg-5_peak_254
GTTTTGTGGTTTTAAAAACAAAAGAAAACAAAACACCAAAATTCTATCCCAGATACCTTTGAACTACTTTTTTTTTGTAAACTGCCTGTTGAGGGTTTCA
TATTGACTCAGAGTTGCATTTTGCACGATCTCGTGGTGGTCTTGGCAGTTACTTCTCCCAGTGCCTCATGAGCTTGATGACTGTTTTAATACCCATGCTG
A
>Pparg-5_peak_255
TGATTGAAGTTGCTCTGGTCTTCCGGTCCCCGCCTCCGCACACCAAGTCCCAAGTTCACTGTCAGGTGGCAGTCCCCAGTCTCCGTTCCAACTGGGCTAA
AGGTCGCACTACTCGGTGGCAGAGCGCCCAGGGGGTGATCGCTCCCGCTAAAGCTGGGACAACACTTTCAAAGTCAGTTCACGGGACACTGTAGGACGTG
G
>Pparg-5_peak_256
CCTGATTGACAATGGTAAATGCATTTTATAATAAAACCAGAAGATGGCAATAGAGCAACATAAATTTAAACACCAGCAGCTTTGTGTGGTTTCATGTAGC
CTTTGTCCTTCAATACATGGCTAGAAACTGGCTCTCCAACCTTTTGTCTCCCAGTTCCCGTAAAGATCTTATTGTACAAGTGGGCTGAGACACAGACTGT
C
>Pparg-5_peak_257
CAGAAAGATCTAGCTCAAAGGCATTTTACCCACAGTATCTGCAAAGAGATCTCTGAGAGTGACTAAGGTTTGACCAGCAAGCCTTTGTTGAGTCATCCTC
CTCAGAAATACCACTCTGATTCATCAACTATGCTTTTTATGTTAATTGCATGTAACATCTGACATCTTCGTTACCCTTTCTCCACATCACTGAATCCTAA
G
>Pparg-5_peak_258
TATTACACTGGATTTTCATATCTGCATACTCTTAACAGTCAGAATGAAACCTGGGTGGGGACCGTCCCCCACCACATCCACCTCAACTCAGATGGCTTGT
CTCAAGTTCAATGAAGCTCATGTGAACTGAAAATGATTATGACTGAGTTTGGTCTATGTTCTACTTCACAACAGCTCCTCAGACCAAAAGACAAACTTTC
T
>Pparg-5_peak_259
CAAAGTCTGCTCTGCAGAAAGTCTATCCTTTTGTCTGTTGCTTTAGCCATCAGAGTACCAGCCCACTTCACAAGCAGGAAATGAGTAAGGCTAACTCAAC
GTCAGGGAGGCACTTGAAAATTTTTACTTTCACAGTGGTGTGACTAATATGTAATCAATGGTTGGCACAAAGAAAGTTGAGCTCCTTTAATAAATAGAAA
T
>Pparg-5_peak_260
TTTTAAGGTGAACAACTTGGTGAGTTTTAGTCATCCACACCATCACAGTCATTTAGCTTCAAAACCTTTTACCTCCTAAAACTCTTACTATCCATTAACT
AGCAGTCCCAACTCAGCCCTCTGCAACCCAGCTCCTCTGTGTCCTGCTATGACTAGTCTAGACAAATGGCTTCTTTCACTTAACACAATACTTTCAAGTT
T
>Pparg-5_peak_261
CACATCTGGAATTATAGCAACTACCTTATAGGCACAAGGACATATCCGTAACACCAGGGACACTAAGTCAAGGGCATCAAGTAAAGGAAAAACATGGGTC
CTGAGTGCAGTCAGCAGTGCCCACGGTGGCCTTTGTAACAGTCAGTGGTGACAATTACAAGCTGTCTGTTATCTTCCACAACAGCATTCGTCAGCTCTTT
C
>Pparg-5_peak_262
CAATACTTCTCACAGACCTTCAGTGCTATTCACTTAGTTAGAGTCTTATCTGTCACAACCTTGCCTGTTATTTCTTCCACTCTCCCACACTCTGTAGCAC
AGAAGTTCAGCCCTGTCACTCTTGCACTGAAACTTTTCAGTGGTCTCCATTCTCAAACTCTCAGTTATCGTCAGCAGTAACAAACTCTGGAATCTTCAAG
C
>Pparg-5_peak_263
CCAACTGGGTGGTAGTCGTTTTTGTGCACTTCAGTTAATCCCACCATAGGTGGCACGGGAGGGTACTGCTTGCATATGCATGGGGCTAAGGTTCAAAGTA
TCAGTTTAAAATAGAGGCCCAGTTGTGGGCCGTGGCGAGTGGTATTCTTTGTGAAAATACCACAAAGGTGGTAGAGAAAACAGTAATGTAGAGTCACCAT
T
>Pparg-5_peak_264
GTGCCGAGTGAGTTTGCAACCATTCTGAAGCTTAAGATTGTTTTGAAATCAAAGATAGCCAGGCAGACTAGGTGAAAGGCAAGAGCAAACAGACAAGTCC
AGGGCAGAGGTAAAAGCAAAGCAAGAAGAGGTTGAAGGCGTCAGCAGCGCCTCCTGGTGGTCATACTGAGCAGCAGCACTCCCCGAGCCGGTCCTAAATA
C
>Pparg-5_peak_265
TCTCAGTCTGGGGATGTGATGGGAGAGGCCAGTCACCTGTAGATACACTACTTCAGTTCTAAGAATCACAGTATAAGCTATCTCTGTGGTATGTGTGTGC
ATGTGTATGTGTGTGACATGTAGCTACCACACAACCCATGGGTTGTGATCCTTTCTATAAAAATCTCATCGGGTCACTTCCCAGTACGAACTCTCTAAAT
C
>Pparg-5_peak_266
CCATCCGTGTCATTGTCACAAAGGACAGGATCCCATTGTGCTCTCTGATGACTGAACTGTATCCCATGGTGCACATATGCTAGATTTTCATCTCCACACC
CCAATCTACTTCCATTTCTTGGCTATTGTGAACGGAGCAGCAGTGAGTGTGGAAGCTTAGACACTTCACCAACAGGCTGATTTCATTTCCTGTGATATAG
A
>Pparg-5_peak_267
AACAGGCTGATTTCATTTCCTGTGATATAGACACAGACAGAAGACTGAATCACATGACAGTTCTGTTTTTAATTTCCCAAGGAACCTCCCCGGTGCTTTC
TGTAAGGGCTACACCAATTTGCATTCCCACAACAGTGTGAAAGGTTCCCTTTCCCCTCACTCTGACCAATACTTACTGTCTTATCTTTTTACCAAGAGCC
A
>Pparg-5_peak_268
CAGTTTTGTTTTGTTTTGTTTTGTTTTGTTTTGTTTTGTTTTGTTTTGTTTTGTTGAGACAAGGATTCTCCCTCTTGCTCTGGCTATCCTAGAATTTGTT
ATGTAGACCAGGCTGGGCTCAAACTCTGAGATCCACTTTTTTCTTTATTTTCTTCAAACCAAGGTAAACTAAGAACCAGAGTTCTACCTTTCTTCTCAGC
C
>Pparg-5_peak_269
CCCCTCCTCCGCAGTCAGCGTCCCGGAACCCTTCGCCCTGTGTAGACCTAGCACATTGCAGACGCTCCCTAGGCAGTTTCTAGGCTCCCCTAAGTCCCTC
CTCCTGACTCCTCCGGTTCCTTGCACTGTAGCCTAGAACAGCCCAGAGCCGCACGGGGGAAGGGGTGACCGGGGAGCCTTTTCCCAGGGTAGAGCCTGGG
G
>Pparg-5_peak_270
GGCGGGTTACGGCTGTCCGCTCTGCCACGCAGCCGCAGAACGCTCGGTCCGGCCAGCACACCGCAGGAAGAGAGGCGACGCCCCCTGGATCTCCGCAGCA
ACCCGGCCCGCCTCCCAGCCCGCCGGGCCCCAGAAGTGATGAAAGCTGCGGCGGAGTCCCAGGCGCGCCGAAGCCGTTGCCCTTTTAAGGGGAAGCCTTG
A
>Pparg-5_peak_271
CAGGATGTAGACAGTAAGCCACTAAAGAGTTCTGACTTGGCAAACACTCATTTTTATTAAGATAAGCTACCATAACAGCTGATATCTAAAAGAAAGTTAG
AAGTTGCAAAATACAGAGACTTACTAACAAGGACATTATTCACTTCTGTACCAAGAGTGCAGATTACTGTCTGGGGTTAGTCACCTTTACTTCCACTTTT
C
>Pparg-5_peak_272
TTGTGGAGGAAAGGGCTTATTTTACTCACAATTCTGTTTAGTCAAGCACTCAAGTGAAGCAGGAACCTGGAGGCAAGAGCTGATGCAGACAGAAACCATA
GTGGGGTGCTGCTTACTGGCTTGCTCATCATGGCTCAGCCTGCTTTCTTACAGGAGCAAGGACCACCGGCCCAGGGACAGTGTGGTTTGCCATGGGCTGG
G
>Pparg-5_peak_273
GTGAGAATCAGAAGGTTATCCACCAGTTACCCTTTCCCAACAGCCCCATACCTCTAGCAATCTCTTCCAAAAGTACCCTGATAGAAGCATCAAATAGCAT
GAGCACAAGGCTACACACAGTGTAGTACTGACTGGAAATAAGCCAAAGTTCACTGTCGGAGAACTGGGATTCTGTACATGAGAACAGTTCATTTGGGCCA
A
>Pparg-5_peak_274
GCTCCACGACTATAGCCAAACTCTACAGCAAATGTGGTACCGAAACCGTGCAGTTACCTTAATCCTGTACTTATAATTATGAGCACACCACAGAGGATCA
AGACAATATGAAGGTCAGAGGATAAGTGTGGAAGGAAAGCGTCAACGTTCACAGATCAATGCCACACTGCACCCAGTATCTACACCAATGGAAAAACTGA
G
>Pparg-5_peak_275
CCCAGGGGAGAATGAGAGTGACGTGGCTCGCAGCAACGCCTACTCTGCGCACAGCTGCAGTCGGCACAGCAGCGCATTTGACTCAGAAGTCAAACCACAG
AATGACAGCTCAGTGTCTGCTGAGAAGGGAAACTCTTTATTTGTTGTCGAGTGGGATGGTGTGACTGAGGTAGGCAGCCAGTGAGCTGAGGAGAGGACTG
G
>Pparg-5_peak_276
ATGACTAAGACTTAAAAATCTTCTGAATTTAGGGAGACTATATCATTCTTCAGGTTCCTAAAAGTCTTAGAATTACTCATGCGCTCAGAGCAAAAGCAAA
ATACCAACTTCAAAGCGCCTCTAGACACTAACTGAGCAATTCTGTGGCTTAGGGTGGTATCGTCACTGAGCAGGGCAGCTGTTGTTTGGCACAGCTGGAT
A
>Pparg-5_peak_277
TCCCACATGTTCTTAGACCGTTTTCCTCCCCAGCCTGAGCTATAGTTTTATATAGATTTACTTGACATTTCAGGCATGTGCCCTGTCCTCTCTGCCTTAG
CCCTTACAGTGGGCTCAAAGTAGAGTGTCTGCTCACTCCCTTACCTGCCATTTTTCTGCCCAACTCCTAGATGCCCTTAGGGGTGTGGCTCAACTGTCAT
C
>Pparg-5_peak_278
CACCTAGCTCAAGTCCTGGCAGCCTCCTCGGAGTTTTTAAGATTGTCCTGGGAAGTGAGCCTCTTTCTGCCTTAGCTTGAGGCTAGCACAGCAACTCGAC
CTTTCACCTACTTAAAGAAAAGTTCACAGACCAACTAAATAATAGGTTAGGTTAAGAAAAAACAACTCTGCTACGAACAGTCTCTTTCTAATATTACACT
C
>Pparg-5_peak_279
CCCCTGCCCAGCTCCCCTCTGCAGCTGCTGTAGCTGCGGGTCCGTCCCGCCGCTCCCCTCCCCAAGGGCTCAATCCCCGCCCTGCGAGGGCCCCAGTCGG
GTCCAGCCGTCGGCGGCTCCGCAGAATGACCCATAGTAACCTCGCCCCGCCCCTGCCGCCAGCACCGCGCTCCCCAGGCCGGCATTTGATAGGCCGAGCC
C
>Pparg-5_peak_280
CCTCCTGTTTTTATGACATGTGGATCTTGCGGCGCTTCCCTGCAGGTTAGAAAGTTTCATTGAGAGTTTTGTCCTGTAGGAAATTGTTGACAACACCTGG
TCTTGATACCCTGAAGGCCAAAAGGAGCTGAGGCTTCCCGACCTCTGCTCCACATCCTGTCTCACTGAGAAAGGCAGACGGCTTCCAAAGCATCGTCTGC
C
>Pparg-5_peak_281
TGGACTTTGTTTAGTAACAGGAGCTGTTAACATAATTTCAGAGATGTGTGGCCAGGACTCTTGGGTCATTTGGTGAAAATGACGTCACCAGGAAATGAAA
GTCCTCAAATGCTCAAAGCTCTAGAGAAAGTGTGTGTCAGGATGAGTCAGGGGGGAGAGAAAAGAGAGAAAAGAACACACCACATCAAAACACAGACCAC
A
>Pparg-5_peak_282
GAAGGCCAAGCTCTTCAAGGAAGTTTATCTTGAAACCTTTTGCCTCGATCCGAATGAACAAGGAAGAATTATGAGTCAGAAACGGAAGGAAATGAGTCAC
AGGTTGGTGTGCTTGCCTGTTTGAACTCTGGCTTCACATCCAGCCAACCTGACTTAGAGTTTGTTTGAAACTGAGAAGCAAAGACAGTGAACATATGGCA
A
>Pparg-5_peak_283
GACGTCAGAGCCTCCTTCCTTTCAGAGGCGGAGGAAGAGAGTGGCAAAGGCCTGACAGAAAGGAGAATGACCCAAATGCCCTCCTGAGAACTGTGTGGGT
CAGAACTGCTTCCTCCTCCCCCGCCAGGCAAAGATGATTATCACTCAAAGTTTAAACTGTGAAATTTCGATTTCACTGTCGAGCTAACTGGAAAACTAGG
A
>Pparg-5_peak_284
AGAGGAAGTTGCCCTGAGAGGTGACCTTTGGGCCAAGGTCTATACAAAAAAGTCAGCTGCAAGTTCACTTTGATCTTAAAGGGAACTGTTCTGAATAAAG
CTGTGTGTGGTTTATGAAAAAAAATGAGTAATCAGAAAGATGGTTTTGAGATCAATTGGTAGGATGCTTACCTGGCATGCAGCAAGCCCTGAATTCCAGC
T
>Pparg-5_peak_285
AATTTCCTAAGGGCAAACCTAAGAAATTACAATAACAAACAATTTTTGTCAGGATGCCAAAGAGTCTAGTGACCTTTGTTCAAGTTTTGCCAATCTGACC
TCTTGATCAGCTAGGATGTGGCTTTGCCCTTTAGAGGTGGCAGAGAAACATCTTGGTTTTTCAAAATTCACACTTATTGGTGTCCATGAAGTCATATCCT
G
>Pparg-5_peak_286
ATTACTGGAATGTCACCTCTCTACCAAGTCTTGAATGACTTGGAACATAAAGCTACCCTTGCAGAGTCATAGCCACATCAAAGAAATCATTGGTCTGCCA
TGTAACAACAGTATCATTTTACTGACACTAATCACATTCTCAGTATTATGAGTGTGTGTGCGCGCGCACACACACACACACACACACACACACACACATA
C
>Pparg-5_peak_287
ATGCTACAAGAAGAGTCAATGGAAACCAGGTGTGTTCACAGGCACTCCAGTTCCTGGTTGTCTTGTATCTGGCGTGGCCACACATGCTAATCAGATCTTC
ACCACTGTGACAAATACTTGAGAAAACTTACAAAGAGGAAAGATTTATTTTTGGTTCATGGTTTCAGCCCATGGTTTGCTTACTCACTGCTCCTGGCTCG
A
>Pparg-5_peak_288
AACTCTTTTTATTTCTAGTTCCAGAGAGCACTCACTATTCTTCACATCAGGAGGGGTTGTACAGAGTCTGACTGTGTCTGTGAGTTTCCTCAGCTCTGCT
CATGTGGATTAAAGGTCTTTCTTCCCCACAGATACCCAGGGTGACTCATCAGTCGGTACAGGATAAAACATATCTGTCTTTTAGTTCGTTTTTTTGATTC
C
>Pparg-5_peak_289
TATCCTGGGCTTTCTGCACCTTCAGCCCAGCAAGAAAGTCATCTATGGCTCTGTCCCCTTCTTTTCTACCATGAGTCATCAAACATTATTCATTGTGTCC
TTGAAAGTCTTCTTCAGCTTTGCCTTCCCCCATTACAGCCTGTAACCACTTTACTGAGTCACACGTTGATGATCAACGTGTGACTCAGTAAAGTAAAAAG
A
>Pparg-5_peak_290
AAGTATTGTTCTATATTCAGCACCCGGTAGGTGCTGAATAAATATTGATTAAACAAAGCAAGTGATGAATCATGTCAGCAGGAAGTGTGGGTGCTTGGAA
CCATAAAAACAGAAGTTAGCTGGGTCTTCTCATATGAATAGCGAGCATCCTGATGACTGATGTTTGGAAGGACAGGTGGGAGTTATAAGATCCTCCTTAA
T
>Pparg-5_peak_291
ATACTGAAAAATAATAATTTTACCTTTTTTTTTCATCTTTCAAACTATGCTCAGAAGGTACACATGTAATTCTAACACACGCTCTTAAGACAGACTGGGT
GATAGGTGAACTTTTCTCAGAAGAGGAAACAGAAGTTTAGAGTGATTTAAATAATCTGCACATGAGTGCAGAGAGGGGAAAGAGTCGGAATGACCCGGAG
G
>Pparg-5_peak_292
CTCCCCTAAGAAGGGAAGTGCTCATGCTACATCTATGTAGCTCAACAGAAAGGAAAGGCAAACCCACAAGTCACCACTTCCTGTGAGCAGCTAACTACCA
GCTGTTGAACCGCTGCTCTCATGCAGAAGTTCTCTCTAGCCACCTTCTTTAGCATAAGACAGTGAGATAGACCATTGAGCATCTGTGTGAATGACTCTAA
A
>Pparg-5_peak_293
AAATAAACAAATAGCTATAAATTGAAGATGGGAAAGGTCACTAAAATACACCTACGACCATTGTACCTTTCTATGATGGCTTCTATGTTAGCACGGTTTG
GCAAATAGACCTTTCTGGTAATGTCTGTTGAAAGCTTCCAGGGAAGAGGTTGTTGGCTCATGTCCAGTGTCAGCAGTCAAGCTCTTCCTGTCTGTCTGTA
T
>Pparg-5_peak_294
ACTCAGCCATAGACTGCTTGCTCAGATGGGTGAAGTCCTAGGCTCTGTCTTCAGATGTGGGAAAGTAAAGAGAGACAGAATGAAAACAATATGAGCCATT
CACAGGATGTGCCCAAAGAGAAAACCGCAGCAGGGCTGACTCTGTGCAGCCATACACGGCCCAGCAGAAGAGTAACAAAGTTCCTGCTAAATCCACTAGG
C
>Pparg-5_peak_295
AAAATGTGGTGGACACATTGGTGCAGCAGTAGAAGGACAACGAGCGAACTGTGAAAGAGTCTGTTTCCTGCCAAACAATGAGCAACCAACTCGTTTTGAA
AAGGAACTTTTCCCTATATATTTCTCATTATGATTAATCTGTAAAAAAAAAAAAAAGTGTACTTTAGAACACTGCTTAGAAGAACAAAAGTTACCCTGAT
T
>Pparg-5_peak_296
GGTACAGAGTCCCAGCAAACGACAGGAAATAGAAACCTCAAGTGTTCAAGATACGAGTAGGTCTGTACACCCAGCTTAGCTAGATTCAGACTCCTGAAAC
CCCTCGGCAAGCAGTCCTCCTGTAGCTGGAAAGCCCCTACACTTTCACTGGAGAGTCCAAGGAAAAACAAGCAGAGTTATCTACCTCTGCTTTATGACAC
A
>Pparg-5_peak_297
GGGGTTTTCCCGAGACCATGAACCTTCAGAGTCCTTTAAAGGATGCTCTATGACTGAAGTGAATCTTTTGCTTCTCTTAGGGTAGAGGAACCTGACTTGC
TCTACCTTATCATGGTCCAGTCCCCCTTTGGCAAGTCCCATGCTTCTTGTAAGTAGTCATGCCTCTCACTGATGATGATCATTTTAGTACTAGCATTTTT
A
>Pparg-5_peak_298
AGCAATACAATACAACAGAGTGATCTTTAAAATCCTTTGCACCATTTCACATTTTTCTTTGTAGCTGCTTAGGTCACTCCTGCATTTTATCATAGATGTG
GGATAGATTTGTCTTTCATGTTTCTTATTTCTGTAGTGGAAAGTCATCCCCCTCAACTTGTGATAACGATAGAGGCTCATTCAGAGAATTAGCCAGCTGT
T
>Pparg-5_peak_299
CAATCCAACTCAGAGAGTAGGGGAGGAAAAACCCTCCTTGTTCAACTACTCATTGATTATTTTTGATGGCATGATTCTTCAAAGTGGGGGAAAGGTCACA
TATGTGCATGATCTCACCTTGTAGTCTAGGCTATTCTGGAACTCATAGCAATTCCCCTGACTCAGACTTCCAAGTACTAACATTGCATGATTGAGCCCCC
A
>Pparg-5_peak_300
CAGCTGTGACTTGGACCATAGATTGACTCATATACATTTCCTTCAAGCTGTACCCTCACTGCCCTGTTAGCAAGATACTCATTTCTCTTCCCACACATCA
CTGAGAACATTTAGACTTTGAGTAATGGAAACAATGACTACCAACTCTAGCAGCTCTTTGAATTTCTGTGCGTTGGGGTCCAATTATCATGTGTGCTTAC
T
>Pparg-5_peak_301
GATATGAAGAAGTGTTTGTTTGTGATGTATGTCAAATGCCATGTCATAGATGATAATCTAAGCTTGAAAAGCAATGAGCTACAATTTGACTGGTCGTGAC
ACTGCTTAGGAAACAATGAATAGTGAAACTGTGCTGCAGACCATAACATCTGCCACTTCCATTTGTTTTTTCCCTCAAATCTGTGGGAGTGCTTTGTATG
T
>Pparg-5_peak_302
AACATGGTGGAAAGCAATTGAGAAAGAGAGCCGGCATTGACCTTTGACCTACATAGGCACCCACAGGCCCACAGACAGAGGAGTATACACATGAACACAT
GTGCACACACTTACCGACCCCCGACACACAAAGAGACACAAAAGTGAATGATTTCACTTGCCATTGGCCCAGGTACCCCTTCTACAATAGACTGTCTCAC
A
>Pparg-5_peak_303
ACCCAAAAGGTATGTTTTCCTGGGCAGGGGCTGTGTGGCTCAGTAAGAGAACTCTTGCCTAGGAGGCTGGAGGCTCTGTTTATTTTGCCCAAAGCAGTGG
TGGAAAACAGAGCATATTTTCCTTTAAAGACTCAAAGTATGAATGTTTGTAATTTTTTTTTTTTTTTTTTTTTTGCATGTATGCCAGAGGTCGGCTCTCT
G
>Pparg-5_peak_304
CCAAAGATTGCGATTCAAGTTCTGTACTGGCCAACTGGGCAGCCCAGGAGTCTTCATTCTGGCACAGACTGACAAAGAAGGAAGGTGGCTTGGTGCAGAG
TTTCCAAGCTGGGTCATGCATGTATGTTATGTCATTTCTCAGCTATGTGAGTCTGAGGATTGTCCCTCTTTCACCTACTCAGGACCATGTGACTGCCCTG
C
>Pparg-5_peak_305
ACAGGATGGGCCATCTTGCTCTCATCACCCTCTTACACTATAGATCCTTTCCTCAGGTTCTGTTGGTCTAGTTCTCTCCATTTGGTTTGCTTTAGTGTAT
GTATGGATATTACTCAGCTTTTAGGTATTATCTGTGGCTGCAGTGTAAAATTTCCATGTGATAAGACAGACACTGTATTAGTGTGTGTGTGTGTGTGTGT
G
>Pparg-5_peak_306
ATGTGTCATTTTCATTGAGATTACCACAAAGTTTCAGTATGACCACATTGCACCTTTTACCTACTGCCTAGTCTTTTTTTCTTAGTCGGTCTGTGCTATA
ATTTGTTGGTTCATCACCTCTTACATACAGGTGGTTGCATTCTTTCCATTGGGCTTACCAGTAAAGCTACTGTGATCAGCTGTGTACAGTCCTTTGTGAA
G
>Pparg-5_peak_307
GTGCTTGCTGTGTAAGCATCACGACCTAGTTGAGTCAGCACACAAGTGAAAGTTGGGGACAGAGGTGTGTATGGACTCCAGCACTGCGGCAGAGACTGGA
GATTGGTGTGAGTCAGACCCACCTGTGGAAACAGGAAGCTCAGGCTCAGTGAAGAGCCCTGCCTCAAAAGAGAGGAGGAAGAGAGCAGCCAGGGAATACA
C
>Pparg-5_peak_308
AAGTGAGAGGTTACAACGGTAGGACTCAGGCTGACTAAATGAAGAACAGTGACTCTCCATAGAAAGGCAACAGCTCCAGGAGAAAGGTCAACAACTCAGT
CCTTGACCACTTCCTTCCTGGAGCCTTTCTGACCTATTCCAGCTCCGCCCACTCCCGATGTTCAGACTATTTCCTGTAAGATCTTATTGCAAGGCACTCT
A
>Pparg-5_peak_309
AATGACTTAGAGGATGTGAACAATGTACCAGGAGATGTGGTATCACTCTTTCCAGCTCATGAGTCTCTTGGTGGCTTTTAATAGCATTGTGTCCCACAAG
TCTTAGCAAATCGACCATTCCCTTTTCCTAGGCATCCCCTAGCTGACCTCCAAAGGGAGGGTTGAACAAAAGGATTCCAAATATCTCAACAGTTAAGCAA
A
>Pparg-5_peak_310
CAGCTTTGCGTGTGTCATGGAGTCAGGGGGCAAAATAGAGGAGGTGGTACCTCCCTTCTTCCGTGTGGCTTCTGGGATCCGAGCCAAGTCATCAGGCTGG
GTTGCTGGCTCCTTTTCCACTGCGCCAGCTTGCCAGTCCTTTCCACGAGTTTTAAACCAGTTTAAACCAGTCTCCTTTTGATGAACTTTCGCTCACTACC
A
>Pparg-5_peak_311
TCATAAGACAGGAAGCCAGCAATTGGGGTCCCATGAGAGTTACCATCATCCCTCCTGAGGGCAGCTCCCTCTATGATCGAGAATATCTTATTCTCATATA
CCAAGTGAAGGACCAGGTTGTCAATGTGAGAACCCTGATGGGGTGACACTCATAGCTAAACCCCAAGTCAGTTGCTCTGTCATCTCTGTCAGACTCTCTA
A
>Pparg-5_peak_312
GCAGGCTCATCAGTTCCAATGACGAGAACTGAGGAAGTCATGTGCCCAGGTTAAGGTGGGGGTGGGGGACAAGTATAGCTCTTTAGGTGAGGGGTGATAA
GCTGGGCTTGTGCCCAAGTATGGTCAAGATATGAGCGAGCACTTAGGCAGGGATTGGGGTGGCTGGCAGCATCCGGGGAGGAGGTTACGACAGCTGCCAA
G
>Pparg-5_peak_313
TGCAGTGTAACTTCCTTCCTCAGCTCATTGGCTGAAAGAATGTGACTCAGGAAAGAGAGTGAAGGTCAATGTGTCACCTGGACAGACGTTGGCACAGCCT
GTCACCTATGCTTCCGGGCCACTACCTGAAACTTTATCTGCTTGACAAGACAACCTTTGTGTACCATGCAATCCCTCCTCTGATCCTCCTATCACTACCT
C
>Pparg-5_peak_314
AATGGCTGAGTGTGACAGGCCCTGAAGAGCCCAGATCCAAGCTGCAGTTCTCAGACTGAGGTCATGGGTGGGGGAGGCAGAGCAGGCAGAGGATTACAGA
CCACGTGGGAGGTTTAGATCTCTGTCACACTAGTTGGCAGTTTCCGTCCTCTTACAACAAGCTTCCTTTTTGGTTCTCTGCCTGACCCAGGGCTGTGGCG
A
>Pparg-5_peak_315
CTTTCACATCCTTTTGAGTCTCTGCAGCTGCTACTGGGCCTACAGTCATTTCAAGCATCTTTGAAATTACTGGTTATTCACAGTAACTTTCTGTAGGGTA
GAATTTTCTATGTGGGTGTTCTCAGAAGCCCAGGGCATCTTCACTGTGTTACTGTAATGACTCCAACTTCAAAGGGTCTACAGGGAGGGGACTCTAACAG
G
>Pparg-5_peak_316
GAGATTAAGACCCTGGAGCTTGGTGCTGGGCTGGTCTAGTAGTCCCCAGTCAGTGAGCTCTCGGCTTAGTGAGCGATTCTAAGAGAAGAGAGTGACTAAA
GAAGGCACTTGAGATTGACCTATGACCTCCATACAATGTACACACAGGAGCATGCGCACAGAAACATAGTGACATGCTGACACAGAATGGGAGAAGAAAG
G
>Pparg-5_peak_317
AGCTTGAGTCTGCAAAAAAACCAGGAAGAGGCTTCTGAAACTTCCTGCCCTAGGGGAATCCCAAGGAGAGTCGTCAGACTTGGGGGCCCAGAGGCAATGA
TACAGCAGCTTGGATGAACAAGTCATGTCATCTGAGCTCATTCTGAGAACCTCAGCTTCCAAAGCTACCAACCCACTGGCTTCTTATCAACAGGGCTTTG
T
>Pparg-5_peak_318
TCTTCTGCTGGCCTACACTGAGACCACATCCTCAGGATAGCTTTGCCTATCCCCAGCTTCCCTGTTGAGATGAGTTAGGCTGTCACCACAGAGGTGTGTA
ACATGCATACCTCACCAGCTGTGTTGCAGTCGTGAGGAAGTGGGAGCCTGACCATGGTTAATGCTCTGGCTTAAGCACTAGAGTAGGTTCTGGCTAACCT
C
>Pparg-5_peak_319
CAGGGACTGTGAAATAACCAAGCCCTGTCAGTGACCTTTACCCCAGAGCTCATTACCCCTTTGGCTCGGTTTTTGGCTGTCCTTGCGGCAGAGACTTCCT
GTGAGCACACAAACAGAGACGGATGAGACTATGCACGGTATGGGGCCTAGTAGGGCGGTCTGTGGGAAGACTGAGCCTCTTCTACTTCATCTTTTTAAAA
T
>Pparg-5_peak_320
TCAACCATCAGCCCATGCTCTCTCTTCCAGTACCTTCGAGGAGTTTATCTGCAAGCTGAGTTCTGTGTGGCTTCACCACCACATCCTGGTTTCTAACACA
GTGGTTCTTAGGTGGTTCATCAGGGAAGTCCCAGGAATCAAGACCCCATAATGACCCAACAGACATCAGAGGCTAGAGGAAATGGCCCAGAAGCAGAGAA
G
>Pparg-5_peak_321
GTGTACCCGATGCGTCCCGTAAGGCCGTTAGAACAGGCAAAGGAGGTGAAAGGGAAAGGAAGGGAAGGGAGCGTAGGGAGGGACCAAGCCCGCGGTTCCG
GCGAGCCCGGCTCCTGCGCCGAAAATCCGTTCCAGGTCGTCAAGACCTGAAGCCGCTCCACGAACCCCGGCCGCGCTCCGCGTTTTCCCTAAAGCCCTTT
G
>Pparg-5_peak_322
CCTTTTGCACCCAAAACTTCCTGGGTTGGTTTTTCCCCTTGGGGCCACAGAAACCCATGACCCCGTTTATGCTTCCAGTCTATCCGTTCACCACTGTTCA
CACAGTGGTACGTGGTTCTTGTGGTGTTGTTTTTGATTCATTCTTTTTTTGGAGTCAGCCTAGATTGGTCTTGAACACATGACAATCTCTTGCTTCAGTC
A
>Pparg-5_peak_323
CTGAGGGGACCCTCTTCTCCTTCCTCAGCCTCAATCTAGGTGGGAGGTGGCGAAAGCAGAGCGGGAACATTGTGTAGGCGGAACTCGAGTGCAGCAGTGG
GAGGCTTCCGGGGGAACAGCACCGGTGACGGGTCGGCGGAGACAGAAAAGTGCTGGACGCCGGGCCGATCATGGAAGCTTGACAACCTGCAGGCAGGCTC
T
>Pparg-5_peak_324
CTTGCTGGGTGGAGTTGTGTCATTCAGCCAGCTGTTTCCAGTTAACCTTGACCTCAGGGGTAGGTAGTTCCCATAGTTCTTCAGATTGCCAAACTACTTC
AAGTTAAACCTTTGAGCAATGTCTGTGTTCTGTGTTAGTTGACTCATACAACTGAAGGACTCACATCCTGGCGTCATCAGTGGGTGCTGATGTTTTGGGT
T
>Pparg-5_peak_325
TACATGCTCTTAACTGCTGAGTCATCTCTCTAGCCTCCTACTTGAGTGTGTGTGTGTGTGTGTGTGTGTGTGTGTGTGTGTGTGTGTGTGTGGGTGTGTG
TATACATGCCAGAGGTCAGAGGACAACTTTGTGACTTATTTCTCTCCTTCCACCATGTGAGTCCCACGTTTAACCTCTGAGCTATCTCTCCTGCCCCAGC
G
>Pparg-5_peak_326
TTCCTCTAAATCATAGTCTCTTCCTTAGATGAAACATATCTATACTCTGACTTGTAAAGTAACAACTTTGAGGTGGGGTTTTACTTTGGGAACAGTTCTG
TTAAGCAGTGGAGTGTGTAGAGTGTGTTTACATGTGGTTAGATTCTAGAGTTTGCTCATACTATGACGATCACATTCAAGAAGGTGCCACGTGCCATCTT
A
>Pparg-5_peak_327
AGCTGAGCAGATTGAGCAAATGCACTTTTATCTTTGTGCACTAACATGCTTGTTTTTGTCTGCATCTGGTGGGTCATAGGTGGTTTCATGTTTGACTCTA
CTTATGAGACAACATATCCACGCCTCCTTTTGTTTTCATTTAGCCTTTATTCTGTGTCATCTTGTTTTGGGTGTCAGTGATACTGAGATGAAGTATGATA
T
>Pparg-5_peak_328
CACAAAGAAAGCAAGGTGACTCCTGAGTGCATGTGGTGTGTTAGTCATCTTTCCATCAGTGAAACAATCTTCTGGGGTGGCAGCCATGCTCAGTTGGCCC
CATTGTTTTAGTCTGTGGCAATTCAAAGCAGGAATGCTTGCTTATAGCAGCCAGGAAGCTGAGAGCGAATAGGAGTGTGGATCCTAACCACGCTCCCTTT
A
>Pparg-5_peak_329
CACTGGTTGAAACTGTATGCATTGCATGATGGTTTACATACTTGTGAGTGCCTCCCTCTCCTTCCCTTTTGTTCTTTTTTTCTTCTTTCCCTTTCGGTCC
TTTTCATCTTTCTTAGGCTTTTTGAGTCATTCTTGATGTAACACAAGCTGGCTTTGAGCTGTCAGTTCTCTGTTTCAGCCCCAAATGCTGAGATTATAGG
C
>Pparg-5_peak_330
TGATAGTTTTAGCAAATTTGACCTCAGGAATGAGAGCATTTCACTTTGGCCTCATTTCTTTCTTGTATCCTTTAACAGAGTAAGAGTCAAAACTAGAAAA
CTCATAGGTTAAAAACCATTTTTCTTTTTATGACTCTTTTAGATGTGGGTTGGGCAGATGTAGCAAGAACTTCCCTTTTCCTTTCAGAAGAGTACTTCTG
A
>Pparg-5_peak_331
ATTTTTTGACTGCTAGAAATGAAACTGCTGTAAACATTTATGAGCGGTATGTGAAAGTATGTCATTCTTTCAGAATAAAGCCCAGGAGTGCAAGTACTAG
GTCAAGTGGCAGTCGAATCTTTCGTTTTTAGAACTGCTTTCCAGAGTGTTTGAACCATCCTATATGCCCTCTGACAATATGCACATTACTACTTCTCTTT
A
>Pparg-5_peak_332
CTCTGTTATTAAAGGATGAGACTCACTGGCTTGCTGGCCATCATACTTTCTCTTCCATGATTCATACATTATTTTTGAGAATTGTTTCTTTTCAATCACA
AGAACAATTATAGTGAATCATTACTTGAATTTACCTGACAAGTTTGAGCCTTATTTCCTGTCTTAAAGTTGAAATGTGACTTTGATGTGTCAGGAGCTAA
A
>Pparg-5_peak_333
GCCACCAAGATTTAGAGTGCTGGGTAATTTCTCAATTACAGTAACAGATTGGTAGATCACAGTTCAGCTTTCAGTTTGAAGTAGTGGATGACAGTGCTGA
GTAAGGACTGCTTGTGACTTATGTTGGTAATGCCACCTCATACCACTAGGTGGCATTGCTTGGTTTTTTAAGGTAATGGGGTTTTTAGTTAAGGGTTTGA
A
>Pparg-5_peak_334
AGGAGAGATGTTGTGAGGACTCTAGGGCCTGTGCGTCATAAAGACTGAGAGTCAACAGTGGATTTTTGAGGAGTCACTGTCTCTAGGCCCAACTGAGGTC
TTAGTGGCTTCTTGCAGAGCACCCTAGAAAGCTTGCTCAGCCCATAGTACTGAAATGACATTTCCAGGAGACTTTGTCCCAGCATGTGGTGAGCTACATT
T
>Pparg-5_peak_335
TGAGAGTCACCATTATTCAGACTCCTTCCTGACCTAAGGCAGCTTTGGAACAGTCATTTTAGGAATAGAAAGAACTTTCAAGTTGAGTCGTTTATTTTGG
GGGTGAGGTTTATGAGAGCGGTATTAAGTCTTGAAAGTTAGAAACACTCTAGGAGAGATCTTGAAAGCAAATTACTAGAGCTGGAGAGATGGCTCAGTGA
T
>Pparg-5_peak_336
TTCTAAGTGAAGACAAAGATAGTCCCCATCCTCCTTTCGTCTGTTAGCTTCTCTGACCCTTCTTTGCCTCATCAAAGGACTGCTTTGAGAAAACTGCCAT
ACGGTTACTATATTGGACCAGAATGGCTGAGCTTGTTGATCTGTTGAGGACATTCATATTGCTAACATTCATACCTATACCTGGCACTGTCACTTCTGTC
C
>Pparg-5_peak_337
CTGAAACCTTTCTGGCTCTACAACAGAGCCTAGAAGCCATGGGGAACTGACTCTGTCACAAATGACTAGAAACCCACCCACTGAGTCAGCTGCAGTATGC
TTCTTAGTGACTGTCACAGAACTGCCACCTTTGACCCACAGCTTCTTAACACAGTAGCTGCTGCCATGTGCCAGGCAGAGTTTGCCAGCCTCCTCAGGCA
A
>Pparg-5_peak_338
GCATGTGTGTTTGTGGGTGTGGTTTGGAGAGGAGATATCCACTTCACCCCCAGGCTTGCATGTTTTGGGAGGTGGTAGAAACTTGGCTACAGGAAGTCGG
TCCCTGAGGGTGCTCACTCCTTGCCTCTTCCTGTCTCTCCCTGCTTTCTGTCTGGCCTGAGGTAAGCTGCTTTGCTCTGAGATACACTTTCTGCTGTGGC
A
>Pparg-5_peak_339
TACCACACTGGTGGGGCAATGTCCTGGGTGGCAAAGCCATGGAGACTTTATGGGTACCAAAGTCATGCACAGAAGCTGTGTATGCAGGAGCTGTTTGCTG
GGTCATGAGTCAGAGCTGCCGTTGCATTCTGTGTGGGTCAGAGACTCAGGAACACTTAAGCAATCTCACACCTTGTTCTATAAAACAGGGACAGTAGGAA
C
>Pparg-5_peak_340
AACCCATAGTGCGTTAGCTGTGCAATGAATCAGCACATTGTGGCATGAGCACTTGGGAAGGAAATTGCTCACCTCATGGAAGGTGGAGGGAAAAGCCCAG
AAGGGGCCTGGACCCCAACATTCCCTTTAAAGGCGTGTTTTCAATGACCTAACTTCCTCCCCAGGCTGCCTGCCTCATCTCACATTGGTTCTTCCAGGGA
T
>Pparg-5_peak_341
ATATCATTCAGCCATGAGTAGTGTTGATACACTCTGTATCATGAGTGATACTTGAACAGAGTTTGTCAGATGCAGGAAGCCATTCACAAAGGGACACACA
TTACAGGTTGCATCTAGATGACACATCTGTGACAGGAAACTCCACAGAGACAGAAAGTAGGTGAGAGTTATACAATAGCCATGGACTTGTCCATTCTAAG
T
>Pparg-5_peak_342
ATTTCCTTCAACAATGCCACACCTATTCTAACAAGAACACACCTTCTAATAGTGTCATCCCTTGTGGGGCCAAGCATTCATACACATGAGTCTGTGAGGG
CCAAACCTATTCAAACCATTACAGCTTGTCTGTGAGTCAAGACAGCTGCGGGTCTGAACAGAGCATGGGAGGAGGAGCAGGAACCCTCAGCAGAGCCAAG
A
>Pparg-5_peak_343
TTGTTCAGGCTTGGGGAGGCCAGAGGTCAAGGCGCCCCCTGGCGGTGGAAACTGCAAGGCTCAGGCCCTAACCTAGGGTTGTAGAAGCTGCGGGTAAGCT
GTGTACTTGTAAGATGCTATCCTCCTTCAAAGCAAGGTTGTTAACCAGAGGTGATTCTTAGTGATGCTGGCTACACCCTGTGCCAGCATTCTGTGGCACC
A
>Pparg-5_peak_344
TGGAGTTACACTGGGGCCCCGGAGCACTGGCCTGGGGAGACCTTGCTAGTATGACTGGAGTTCTGTTCTACCTTCCTTGAAAGGGAATGTGTGCCTTTTG
AGTGGGGCCTGTATCACCTTCACTTGAGTAGAGCCTGTGTCACCTTCACTCATTTGTACTCAGTTCCTCCGTGATGTCAGCTCCCTTCCCAGGAGCCTGT
G
>Pparg-5_peak_345
GCTAGGAGTCAACTCTCTTAAGTTAAAAGTTAGTCGGCATCTTTGATCTTTCTCCCCTTTTGTGGTTTCTTCTGTTCCTTCAAAGTGATGAAGACTTTAA
GTATGACTGGAAAAGAGGTGACTCTGCGGCTTCTTGTTGAGGGTTTGTGCCCACAGCTTGTGAACCCATAACTCTGCCTGTCTGGAGTCTGTACCCACGT
T
>Pparg-5_peak_346
GTCGAGTGGTTCTGAGGTTCTGGGGCAGCTGGCCTCAGAACTGACACAGAAGGATGCTCAGTCAAAGCTGAGGGACTTGAGGTACCACTTTCAACAAGCC
TTATTATGATGAAGGACTGTGCATTTCCTGTCTTCAAAGAAACTTGAAGTGAACTTTCACACACTGGGCACCGGTTCCCTTTAATCAGACAGAATTTTGG
G
>Pparg-5_peak_347
GAGTATGTCCCTCTGTCAACTCTTGTTCACTTGCAAATGTTCATTGCAATGAGTCACTATGGGTCTGTTTCAAGATCTCTGGCTTCTGTGATACTATCAA
TATTGGATCCTCCTCTTGATTATCCTGTTGTTGTCCTGTGTCATGGTGATCTTGCAGCTTTGGAACAGCAGGACTGGCGATTTCACACGTCCCAATCATT
T
>Pparg-5_peak_348
CTCCAGAACTTGCTACGTAGACCAGGTTGGCAGTTGTTGATTTTGATGCTCTCATTATTATCTTTTTTACTTCTGAGTCAGGCTCTTTATCCCAACTGTG
ATCTTAGCAGGCTTGCCATCTGTCATCTTGAGTTTGAATTTGTGGCAAGGTGCATACCTTGTAGTGGAGGTGGTGTGCTGGTGTATGACATTGTACATCT
T
>Pparg-5_peak_349
TCATTTCCAACAGCTTATTCCCTAGTGACTAAGCATTCAAATAGATGAGTCTGTGGACACCATTCTCATTCAGACCACCAAAAGGATGGTTTTACTTTTT
CTGCTTGCTGGTTTTCACTTTTGATTCAGTGGTGTGTTCATGCATGAGTCACTTCATGTGTATAACCCAGCTTGAGAACGAATACTGCTCTAATTGACTT
C
>Pparg-5_peak_350
TCAGTACTGTTGTGTGTTTGGCTTTTAGGCTTGTGGGTGAGTAGTGGTTTCCTGGTGGCCCCGAACTTCTCATCTGTTCCCAGCAGATGTCAGCCTGAGG
GTGATCAAAGATGTGCCATTGTGAGAAACTGTGACCTTTATCCAGATTTCAACATAAGTTTTCCTTCTCAGCTTGTTTAAATCTCTCATATTTCCTGGGC
A
>Pparg-5_peak_351
AGGCTCTGCACATGTCCAGCTGCTGTGAATAGTCTGTCTGGGGTGCTTCCAGTAGGGAACAGTGCATGGGTACCCAGGGGGCAGAGCTGCATCAGAACAG
CAGGATATGAGTAACAGGAAGTGACAGGAATCGCCTAGGGCGCCGGACCTTTTCTGGTCTACCTTCCTGAGCCAGGAGCTATATTTAGCAGAGCATTTCC
C
>Pparg-5_peak_352
GTGCAGACTAAGAGGCTTACTGAGTGCTCGCCTTGGTGCACAGTACAGGAAGTACTGGGCCCACCTTTCCGTGAGGATATGTGCTAAAGGTGAGGCTTGT
CTTCTTGACAAGCTGGGAGGCTTATCAAGATAAAGGTGCACTTTTAACTTTTGATGAGACAGACTTCTCAAGAAATGTGGCCTGCCAGGTGGTGGTTCAT
G
>Pparg-5_peak_353
GTAGCCAGTCCTTTGTCATCTTTGGAACTGTCAGCACACGAGTGATTTCTTATCTTCCATCTTTATGAGTGTTTCTTTGAATAACTTTATGTATGCAGTG
TGTGGTTTCTTATGGCAGTTGGAAGGTAGAATACATTTATAGAAGTGCTTCTGCTGAGATAAAAGTCTAAATTTTAAAGCTCACTAGATTTTATCATATG
T
>Pparg-5_peak_354
GAGGGTACAGTTCCTCGTGCTTTCCCCAATTCATGCCAGCTTGCTTAAAGACATTCTTCAGAGAGCTTTTGCTCTGCCACTCAGGAAGGACAGAGCTACA
GTGTGCTTCCTTTATGAGTCTCTGGGGAGTGGTTTCTCATTGCTGTAAGCTTGTCTCTTTTCATTCTGAGTCAAAAATCCTGTTTATGTCACAAAAGCCA
G
>Pparg-5_peak_355
AAGAGCCTCTGGTCTGTAGCCAACTCTGCTAAGTGGTTGACTTGACTCATACATGCCTGGTAACACAAGAGCTGTGTGAGTGAAAGTGTGCAGAAGGAAA
GGGTCGTTGGTTTTTCCCTTATACACATGTCGAAGGGTCAGCGACCAACTCCTCACAAGGGAGCTGGTTCTGTCTTATCCTTCCTTGAGTAACCTTTTAC
T
>Pparg-5_peak_356
AAGCATGCACAGTGCTGAGACTCCACTGTGGCCAGCCCCAGAGATGCACATCTATTTGACTTGGAAAGAATAGAAACTTGTCACAAAGTCATCATTTACA
ATTGAGAATTCAATGGTACGGGAAGAAGCAACTGAAACAGAAACAACCTTAGGGCTTCCGGTTCTAACTTTAACCCACTGCAGAGGATGTGTAAAGTTCT
C
>Pparg-5_peak_357
GAATGTCAAGCAACATCTTCAGGATGGTTTGCACTAAGTTCAGCACTGTGGGAATGAGTGGGGTCACCCAGACCCAGGGGCTGCATTGGCAACAGCCCCT
GGGAACGAGCTGTTCAGAATGAATGATTAAACCCAAGTCAGTCATTAACTGGGGCTCCGAAGCGGCTCGGTGAGGCATTTGTAAGGCATCTAACCACAAG
C
>Pparg-5_peak_358
GCTGCCCTCCAGGTAAATAAAGGGGTGGAGAGGTAGTTCCTGGAAGAGGTGGCCAGGATGATTCACCAGCAGGAAGCAGTGGTGATCTGCCCTGCCTCTG
CTGTGATGCTCCAGCTCCAATGAGGAGTGGCACCCCTGCAGATGGTGTCGAATAAACCATCACATGACCTGCTGTGTCTCTATGCTGAGACTCATTCAGT
G
>Pparg-5_peak_359
GAGTGTTTATCAGCCATGGCGGAGGCAGAGGATGTTAGGAGAAACTTGAAGTAGAGCCCAGGCTTTGTCAGAACTCTGACTAGCCTGCTAGTTGATTTCA
GGAAAGCAACAGAATCTCCAGTCTCAGTAAAAATCCCCTTTATCACATGACAGTAACTAAGAAGATAGAGAAAATGACCTTTGAAAGGGACTTCTCAAAG
C
>Pparg-5_peak_360
TGGAGGAAACCACAGACCAGAGCTAGCACAGACAGCAGCCACATCTGTCTGGATTCTGTGGAAAGATTAGTCAACCCAGGATGACGGAGGCAGCTCAGGC
TTGCTCAGACCCATGAGGAAATCTCTGTGTTGCAAACCCAAACACGGAGTGTCAGAACCCCCATGCACACACGGCAGCACTGAAAGCAGAAAGGGCTGAA
G
>Pparg-5_peak_361
GTTCCTGAGAGTCCACATCTTTAGCCATGATTCATAGGGGAGTTCCTGCTATGCCCAGAAAAGAAGACTGCAGTAGCAGACATCATCATGCAACCTTGAG
ATCTAGATCACAGTGTGAGGTGCTCCCCACCCCCACCCAGGTTGTGTGGTAACACCCGACCATCACTTTGCTGGGATGAAGAACTCCACCCTCCAACGAA
A
>Pparg-5_peak_362
GTGTGTGTGTGTGTGTGTGTATGCATCTGCCATGGCACATGAATGGAAGTCTATTATGTGAATGCAGGGGCTGAGACTCAGGTAATCAGGCCAGGGGTGA
GTCGGGGGAGGGGCAGTGGCCTATACCTGCTGAGTCATCTTACTTACCCTGGTCTTAGGTTTAAAGCCTACCCCCCCACCTTTTTTTAGTTAAACAATGT
T
>Pparg-5_peak_363
TGCCCCAGGCTCTTGGGCTCCCCTTCAAGTGGCTAATAGGTGCTATACACAGAAGGATAGTTCATAAAAGTGGGCAGGCTACTACCTTTCCCCCACAGGA
TATGGAACCTCAGCTGAGTCAGCTCTGACTTTACGCCGTGGTTGCAGTGGACATGAGAAGAACATCCCATCTTTAGAGCAGGAGACAGAGTCTTTAGGCA
T
>Pparg-5_peak_364
TCACTCCCCCCTCTCCTGGTTGTTTACTGGGTTAAGTCAGACATAGAACAATGACTAAGGCATGACATCAGTAGTTTCACAATGTGTCACTTAGTGGCAC
ATATGCACATTCTGGTGTCACGTCAGCAGCAATATGTCTTCACAGAGACTATCTGCATCAGCCAGAGGGCAACTTCTTGGAGGAAAGCCACCTAAATGTG
G
>Pparg-5_peak_365
AAGGGACTAGAAGGAGAGAGGGTTTGGTTGGAAGAGGTGAGTCACCAGGGGCATGTCTTTGAAAGGTCTATCTTGCCCCTGTTTCTGCTTCTTGGTTTCC
CTGGGGTGAGCAGCATCCACCACACAGCTCCTCCCTCCATGGTTATGTTCTGCCTTATCACAGGTCCATAGCAATGGGGCCCACAAAACCTCTGAAGCCA
C
>Pparg-5_peak_366
ATAACATACTACAGCTGGCTTCACAGACACACAATTCTCAGAAAGCCTATGTGGATCCTAACCATGTCCGTATAACACCTCAGTAAATAGAACAGTGAAT
CAAGTAGGGTAGAGTTTCTTGAGCATGTGTGTGTGTTATGAATGGTGTGTGTATGGTGTGTGTGCATATTAAAGATCAATTCTGGCGGATGTGGTTCATG
A
>Pparg-5_peak_367
TCCCATGAACCCCAAGAATCGCATATCTCTGCGCATAAAGGACGCACCCCCTTTCCAGGCTCTGCCTTTGATCCCCTGTTCTGGTCTGACAGTGCTGACA
CTCTTTAACTTCAAGGCCAGTCTGTTCACAGAGGAAATGACTCACACACTCATGACCAAACAACTCAGTCATCCAGGAACTTAGTGAAGGAAAGGCTGGC
A
>Pparg-5_peak_368
GAAGTTATGAGCTCCTGAGCTCCTGTTACCCAACCCCATTCTTTAGAAACACAGTCATAACTCCTTATCTGGCTGCCGATGTCCAAGAGTGGCCTTTGAG
ATTGCATCGCCACAAGGAAGTGAGGTGCCTTACCAAAAGAAACCAGCACAAAGTTCAGGCCTCTTACTCAAGAAAAGCAGTGTGGTTAGTCCACTGGAGC
C
>Pparg-5_peak_369
TCAACTTCCGGAACTTCTCTGAGTCACTCGGGTTGTGTCACCTCTGGTCTCTTTCCACACACTGATGAGCACCTACCCTGAAAGAGGCTGGCCAATCCAT
ACCAGGGCCAGGATGCAGATAGAGGGGTAGAAGTTAGCCCTGTCGGTCATGTGCACACATGGCTGAATGCGGGCAGGCTGTGACCGTAGCCCTGCATAGA
G
>Pparg-5_peak_370
AATATCAGCTCCTGAGCTCAAACCTCTCAGCACAGGAGACCAGAAAATGCAGCAGCAAAGACCTTGAGCTGAAGATGGAAACAAGTGTCTTTACGAGTAG
TATCATCCTTTGGTGACAATGGAGACTGAATTTCCCTTTTTCTCTAGGTTAGTTTCTGTTCAGTTTCTTAACAGCGGTTACATAGCGGAAGCCTCCTTTG
T
>Pparg-5_peak_371
TGCATCCTTGTACGTGGACTTCTGCTCCCCCTCCCCCCAACCTAGTTCACAAGCTGCTCTTGAAATGATGTTCTACTGAACTTCTGAGGAGTGATTTAAC
ATTCAACCTTGCCCCACTGACCTGTATTTAATGTAAACTGTCACATCCTACCATGAGTGAACCAATGGGTTGCTTGTGTATATTGTCTTCCAGTTAGAAC
T
>Pparg-5_peak_372
TCCCACTCCTGACTGCTGACAATCGCTGTCACCCTGTTCCATCTCTCCTCTTGGAAGACTTTTTGAAGGTTCTTAGGTAGGAAACAATGACAACATTTAC
CTAGTAAAAGAAAGACAGATGACTGTATTGACAGCCATAACAGATTCTAATCCACTTTGCCATAGTACTTTGGAAATTTCCAGTTCTAAATGTAGGTTCT
T
>Pparg-5_peak_373
ATGTTTCCCATCATGCCTCACTGTGTGCTGCATGACCCAGGGGTGTTTGCTGGATGGTGACTGATGTCACAGGAGGAAACACTGTCTGTGTTTTCCTTTG
TGATAAAGGTCATGGATGATGGAATCAGGAAATTTTCGCTTGTTAATTCAGTGTCCTCCTGACTCGTTGGTTTGTTCTAAGGTCAGGGGGAGACTGGCCT
T
>Pparg-5_peak_374
ATTGTGTGTAGGTGTGTATGTATGTCACAGGGCACATATGTAGGTCAGGAGACACTTCTAGGAGTCAGTCATTTCCTCCTCCCACCCTGTGGGTCCTAAA
GATCAAACTCAGGTTGTCACCCTTAGTGGCCAGCACCCTTACCCCATGAGCCAGCTCGCCAGCCCTGAAGTTCTATGATGCCTGTAAGATTAAATTAATT
G
>Pparg-5_peak_375
TGTGTGGGTATCTCAGGCATTTGGTGAAAATGTATGTGCCACTCTGCTGCGTGCCAGGGACGACTGCCCCTGTGAGTCAGAAAGGAGTGGGAGGTGAAAG
CAGGGCAAATGTGGTTTTAAAAAAAAGTCTTTGCCCCCTCACCCTGAGCACCCCGGATGTGGCTGTGTCTATGTCTATGGAGGGTGTGCTGGCTTCCTGC
A
>Pparg-5_peak_376
AGCAGCACAGTGCAGGTCCATAGGGTGAGGAGCAGCTCTGTTGTGACCACTAGGGGACTGCCTGCCAAACTCTGAATGCCTTTCCGTTTTCCTTTTCACC
ATCTGCCTTACTGATATCAAAGGTGAAAACCTGATGGCCCTCATGTGGAACATACACCTCTGTCCCAGTGGTACGTCGGGTTGTTATCTTGGACCATTGT
C
>Pparg-5_peak_377
CAGTAAGGGATGGCCGGGGGTATACCTTTGTGATCTTAAGTTAAATCTTAAGAGCACTTGTCTAGCACTGCAAAACAAAACAGCAAAACTCCACCACAGT
GGTACAAAGGTAGAGAAGGAAAATGAGTAACATCAGGCCACATTTTACTCTTAGTCTTTCTTTTTCTTTCTGATCAGTCCATATGTTCCCTTCTGGGTGG
T
>Pparg-5_peak_378
GATAAAGTAGTTCCATGGAAACTGAAAACTGATGGAGTCCTGAAGACAAACAGTAGGTGATAAATAAATATTTGTAGATGATACAGTTGCCTTTCAGGAG
CCCTGCTCCCCGCCCTAGCACCAACACAAGTGTTATTCAGAATCCGTAGGACCCATGAGCAAGCTGTGATGGAACTCAGCTCTTACCTAGGACAGAGTTC
A
>Pparg-5_peak_379
GTGATGAGGTCTTGCTGGAGAAAGTAGGTCACTGGGGGAGAGGTGAGCTTTGAGGGTTAGTGAGGGTCCTGGTTCCAGATCTGTTTCCTCATCCACTGAG
ATATGAATAAGCAGCTTAATGTGCCTGCTGCCACAGACCTGGTTGTTCCAGCAACTGTCTTCCCTCCCATGAAGGAATGACTGCACCCTCTTAAACAGTG
A
>Pparg-5_peak_380
CAGGTGGTGGAATTAGAATCATAGCAGGGATTTCCCACTCTCTTTGTCACAGAGTCACAGTGTCAGTGGTTTAGCAGTATGGACTCACTTCAGAGGCCGT
AACAATCTAGGGCTCTTGCTCTGACTCAGCTTCAGGGAGTTGAGCCTGTGTTTTCAGAATGTCACCCACTTTGCTGGGGCATTTGGGCCCAGGAAGGAGG
T
>Pparg-5_peak_381
CCAGAGAGGCCTAGACTAGTGGTTCTCAACCTATGGGTCGTGACCCTTCTGCGGGGGGTGGGGGTAGGGGGAGGGCTGAATGGCCCTTTCACAGGGGCCA
CTTATGACCATCGGAAAACAGATTTACATTATGATTCATAACAGTAGCAAAGTTACAGTTATGAAGTAGCAATGAGTAACTTTATGGTTGGGGGGGGGGA
G
>Pparg-5_peak_382
TACTGATGAGCCAGTCAACTCTCACCCACTCGGCCAGGACTCTACCATACTGGATCCCAACCACCTGTCCAATGAGAAGTGGGACTGAAAACCTACTTCA
AAATGAGCAAGCAGATGCTGGGAAGTGCCCTGAGACTGGCTCCACAGCTAAAGAGCACATGGCAGGTCTATATAAACTTTACGGACACATCTCACTGACT
A
>Pparg-5_peak_383
TCTGGAAACTATGTATCACCAGGACTTACCACCAAAACACAGTAAACTGCCCCAGACTTTCATGCGTGAGTGTCACTACCAAAGAAGCAGAACCTCCAGA
AATGAGGAGGCAGAATCACGCACGGGAGACTTTGCTGTGATGACATTATAAACAAGGTGTTACTGGGAGACATTCTAAGAGTGAACAATTATACAGAAAC
A
>Pparg-5_peak_384
CCGACTCACCTCATGTCTCAGCGAGTCGCTTACTCTGTTAGGTGACAGGGCTGTGGTGAGGGCTGGCAGGCATCAGAGATACTGCCAGGCAATCTACTCC
ATACTGGGTAACCCACACCCCAGACCTTTCTGCTCGGCTACTCCTGATATCCTCGCCCCTGTTGATTCCATCTACCAAGAACCTCTCACGACTCCCTCAT
C
>Pparg-5_peak_385
GGGTGAGTCAGCAACCAAACCTACTTTATGGATGAGCCTGCCTCCAAACACTGTCCACACTGTTGAACATCACAAATCAGCTAAAGGTGTCTGTGGTTAA
GTGACAGGAAGCTGGGGAACAGGTAGACGTTAACAATCAGCTCAAAGGAATGAGTCACTAATCCACAACAATAAGCCCTAAGCAGCCATCAGAGTCAGCG
T
>Pparg-5_peak_386
TCCTTTAGTAAGTGCAGACAGGATTTCTGGTCTTGACAAAAATACCACAAATTGGTGAATAAACTTAAAACAAAACAAAACCCCACAAGAACAGGGTAAA
GGTGACTTATCACAGAGAACAATCAGAAGCTAGACAGACATCAAAAGTATTTGTAAAGGTACTGGTAAGTTAGCCAAATAGTAAGGGATTCCAGCAGCAG
A
>Pparg-5_peak_387
ATGACTGGAAGCCCCTTTGGACATATTTTATGTGAGTCCTGAGTTGCTCTGGCTCTGACTCATGGCATATTTACCAGGCAGGCAAGATTCTGTACAACAA
GCACTGTACATCTTTACTACCTGTTGGCCACCAGAGAATGCCCTACTCATTGCACAGCATCCTCCCTTCCCCTTCTTACTCAGTCTTCCAGTAGACAATG
C
>Pparg-5_peak_388
GGACAAACCCATCCAGTGAAGACCTTCACAACACTACAGGGCACAGTGAACTCAGTAAAAACTAAAATAAAAACTAAAAAAATCTGTAACTGTTCCGAGA
AAAGCCCTGCACAGCTACAGAGTTGAACACACAAGAAACTAGCCACAGACCGGAAATGCCAAACCACAGCTTGTAACCCTTCATCGTGATGAATGCTGGC
A
>Pparg-5_peak_389
AAAGTTCACAAAGGGGAAGTAGCTGAACTTTCACTCACTTTTTTTCATCTCACTTTTGCCAAAGTGAGATGCAGCACCAGCCAGGAGCACCATAGGCAGG
TGGAAGTGGCTTCCAGTTCCGACCAGTGCATACACAGGCCTTAGGAAACCAAATTCAGGAAATTCTATAATACCACCCTAAGAATACAGTGACTCACTTT
C
>Pparg-5_peak_390
CAGAGATAAATCCACTTTGACCTGACTTCCTGGCTAATGGGCAAAATGAATGTTCCAGGCTCATTGGGAGGCTAGGGCCTGGCAGTGTTGGTATGAGTCT
GCTTAGTCTGCTGTGACTAAGCAGGAGACAAGAACACCAGCTACACTTAACAGCTGATTTAACAGTAGTGAAAGGAACCTCAAGAGTAAAAACAACAACA
C
>Pparg-5_peak_391
GCCCACCGTCCAGACCACCAGGGCAAGCACACAGGCCAGCCTTCTGAAACTATGCCTGGCGAATGTTCCCTGCTGGATGCCAAGCTGCCAGCAGAGCCTT
GCTCATGGTGCTTTCTTCACATGTGGTTTGATTGACGCAAATCAAGAGGCAAGCAAATGATTCATAATTGTCCAAGCTGAAGGCTCACACAGAAATTACA
C
>Pparg-5_peak_392
AAGGTCCCAACAGCCCCGGAAAGATGTGCTTGAGAAAGTAGCCACAACATCTAGGCTGTCTCACTGTGACTAATGCAAGCAAAGGTCCAGTCACAGTGGC
ACAGAGACTCCCTGATCAGCCTACAGCTGATGCAGAGAATGCCTGAGGATGCTACTGAGTATAGTATGAGTCTGTGCCTAACTACTGGCATCCTGGGTAG
A
>Pparg-5_peak_393
CACGAGCATTCACTCAATCTAACTGGATAGACACTGGGCTGCTCAAAGGCCAGGGGAGTGCCCTGTCTCCAGGGCAAGCAAAGCAAGCCTCAAGACAGCC
TGTAAGTGAGCCAGCTCCCCTTCCTTCCTCTCCTCCTACCTTCACACAAAATGACCTCTGGCCTATATTTAATTTTTCTGCACCTGGAAATGCCTTCTGC
C
>Pparg-5_peak_394
GAGTCAGCATGAAGAGGGGCCTTAGGTTCTGGGGACCTGCCAGTGGCGTCAGAACAAGAACTGCTATGAGTCAGATCTGGGGCAGCCTGAGCACCACAAT
GTGCACAACAATAAAGGGGTACAGCCCAGGTAACAGCCAGGAATCCAGGACCTCGGGTGAGTATAAACAAGAAAGAAAGGAACTCCTCTTCATAGCGAAA
A
>Pparg-5_peak_395
ATGCACGGAATTATCAGAAGCAATTAAAACTCCTGGCAACCTCGATCATATCACGGAGGAAAAACCGAAACCAGGTCAAGGTGCAAGCCGCCAGCATCCC
CCTAGCCCCAAAGTGCGACAGGGCCATGGCTGTTTACACGTTAATACTCGCAGGCCTTAAATGCTTAGGTGGTTTGTGGGAACAGACAGAAAAGCCTGAG
C
>Pparg-5_peak_396
CTCCTAAAATCTTGGTGCAAGCCTCTATGACTCCATAATTCTTGTGTTCTGTATGTGGCCACATGAGCACCATATGAATAACCTGCCTGCCCGAGAAGTA
GCATAGCCCTTTGACCTAGATTCAGTGGCCCCCGAGTCCCTGTATGACTGAACTGTGAAAGAAGTCTATAGTTCATCCGTCCTTCCTTCCTTCCTTCCTT
C
>Pparg-5_peak_397
GGCTTTAAAAGTACTCTGTTGTGTACCTTACTTAAACCTGGAGAAACAACTCTTAGCAGAGCTCACAGGATGAAGAGAGACACAGCACATCTCCGGTAAA
TACTTGTCAGATAGGCTAGAGATAACATCCTTGATCAGAGATAATGAAGAACTAAAGGCACTGGGAAGCCTCTATGATTCAGAACACAAAGCTGATAAGG
A
>Pparg-5_peak_398
TTGGGATGCATAATAGAGCCAGATATGTGTATCTGTTTCCTTACAGTACACATATGAGACTCTGCTCTGTAGGGAGCTCTAAGTATTTCAGATTCAGGTG
GAAACGTAGGCCACTCTTCCCTGGTTCAGAATATCTCAGAGACTTTGATGTAAGCATCTAGTGAATCAGATTTACACAGAAATGAAGCAGAGCACTGAGC
C
>Pparg-5_peak_399
CATCCTCGGATTTAATGAGACTATTTGGGTTTCAGGCATGTCTGAATGTTGACTAATAGCTTGCGTCAGAAGAGGGATGACTCATTCTCCTTACAGTAGC
TGAGTCACGGAACCTCCTGTGGCTGCACAGTACATCTGAAAATGATTCCTCACGCACTGCTAAGTCATGATGTCCCCAAGTCCCAGAGCTAGAACTTCAG
A
>Pparg-5_peak_400
TGAGAGCAAGAGGTAAGAAGAAAAGCCAGGGCAGAAGAGTGGCAAGGAGTGAAAATGACTCAGATGTGGCCAGCGGTTGACACAGATGTTGCAGACAGGA
TGTTGGATAGCCCAAGGGTGTGAAAGGATGTGAGTACTTAGAGTTGGGGAAAAGGTGAGAATATGTTGATTTCATCATCTCTGTAGTGAGAAATAATAGT
A
>Pparg-5_peak_401
TTCCTGTGGTCACTGAGACTTCGATTTCAAGTGGCTACAGCTGCGTTGTCCCGAGCACTAAAGCATACGGACATCAGGCTAGCACTGCCCAGTTAGAAAC
GCGGGGACCACGCCCTCGTGCGAGAGCAGAACCTACCAGTCCTGCACGGTTCTGCGCTGCAGCTCGTGCGTGATTAGGCAGCTCTGTCATATGACGCAAG
C
>Pparg-5_peak_402
TGACAAACCATGCTGGCGGTGCTGGGTTAGTCAGTCCCTGCTGGGCTGACCGTCAGCAAGTCAAGCTGTTTTCAGTAACCCACACAGGAAGTTGGTCACA
GGTGATGTTGTGGGTTGCTACACCTCATTCCATGTGTTTTCTGAACGATGACCTCTGCACACAGATACACCAGGCTACTTTCTCCCCACTGCCTGCAACA
C
>Pparg-5_peak_403
TGCCACTCAGGAACCTGTAAGGCAGAGCAAAAACAGAATCAGTCCCACCTCAGAATAATGACCACCACAAGATTACTGAGCCAGTAACCTTGAACCTCAG
CTTGACCCTTGGCCCACAAAAGCTAACAGTTTTTGTAAACAATCTGTAAAATCTTCTCTGGGTCTAAAAAGTCTCCAAAGAATAAAAGTAGCATGCAAAC
G
>Pparg-5_peak_404
AGGAAGCCAAATTACATCATCTGGTAACTCCCCAGGTTTAGTCATGTGAGGACTTTGCTTTCTTTCAAAAGCCGCTGTGGTACTGCTTTTTGTTGCCATC
AGCAGTGTTAGGGGTTCTGATTTCTCCACATTCCTCTTTGAACTTTCATTTCCAGCCATCCTAGTAGGTGTGGCAGTTAGGAAATTACTCCTGAGGCAGA
G
>Pparg-5_peak_405
AAAACCATCTGGTCAATTATGGCCCTAAGATATTTATCTCTTTTAGAAGTGTCTGGTGACTCACAGATGGCAGTAATCCACCCAGGGGCACCAGATTACT
CAGGGTGACACACTAACAGGCGTGTCTGATACTAGGGACCAGCACAGATGCCTCTGATACACTTTGCCCTGGAAACACAGAAAATAGGCGGGCCACACTG
T
>Pparg-5_peak_406
CCAGATAGGGAACCCAAGAGAAACCAAAGCACAGATACCACTAAAGTCCAATTTGGCGAAAAATGAGTTTCATTGGGGTTACTTACAGGAGTGTGGGTGA
GAGGTTACTTAAAGGAGCAGAAATGATTCAAAGTTAGCTGAATCACCAAAGCCCATCCCAGAGCATGGGTGACAGCTCACAGATCTGCAAACCTGCAGCT
C
>Pparg-5_peak_407
GAGAGATTAAGGACACCACAGTGGGAGGGGATAGGCGCTGGGTCTCAGCCAGGCGGTGACACTTGTGCCTGGGGCAGAGCGAGCGGATGGAAAAAATGAG
TTCAGGGAGGCGCAGCTGCTGCTTTACGGGAAAGCGGATGTGAAGTGCTGACTGGTCCCTGCGGCTCTCTCTGTTCTTATCTGAACAGGGGCTGCCACTA
C
>Pparg-5_peak_408
CTTCGTGGGCTTTTTAGCCTTTACACGTTCTGCATAGAAGATAGAAATCAGAAATGACAGGGAGCTTCTTGGTTTCCCTGAGCTCGCTCTTGAATTTGTG
TACAAAGGTGAGTTGATGGGTGGGTGGCATGTTCTGGTTAGCATTGGGAGGTTGAGAGGGAGAGTCCTGTTAGTCAGAGCCTGAGGCTAGAGGGCCACAA
G
>Pparg-5_peak_409
GAGTGAGTCATAGTCCCCTTTCTGTCTCAGTTGCTTCTCTCCAATGACACATAATCCTTCCGACTTTGCTCCGTGGGTTTCCTGACAAGGTTTCCCCAAG
GGACATCTTTCACCCTAGGGCCTCAGACCATCTACCATGTTCAGGTCTGTTTCCTCCATCCAGTCTTGACAGCAAACCATGGGCTATCTTAAGAGGGTAC
G
>Pparg-5_peak_410
TATGTTGTGTGTGTGTGTGTGTGTGTGTGTGTGTGTGTGTGTGTGTGTATGTGTAGTGCATTCATGTACTTGTTGACATCAGGCGTTTTTCACTATTACT
CTCTACACTTTCATCTACATCTTTCATTGGGTCAAGAGCTCACCACTCAGCTAGACTTCCTGACTAGTGATCTTTCTTCTCTGCAGTTTTCTGTTGCTAT
T
>Pparg-5_peak_411
TCTCTGTTACTGCTTGGGTCACCGCCAGCTGCTGCTCTCGTAGATTCACCTCTTTTGAAGATGTCAGTGTAGCCTGATATTTGTGTTTGCAGCTCGGTCG
GTCTGCTGACTTCTCAACTCTGACTCTGGCACCTGTCAATGCAATGTGGTTCCCACAGTTTCGCTTTTACTCACTGTGGACTCTCTCCCACACCACCACA
T
>Pparg-5_peak_412
AACCTAAGCAAATACTTTAGTTTCACTTGCTTTTAACTGTTTTTTTTTTTTTTTTTATGACTAATTTTGGTAATCACACAGCTAAGGAACGCAGTATTAG
TCATGTTGAAGACGAATATGACGCTTGAGCCTGAAGCTAACAGGATCAAAACTTTTCCAGAGAATGTCTGTCTCAATCTTCTGCTTTCTGAAGTCAGAAA
A
>Pparg-5_peak_413
TTTCCAAGTTATCCTCAGCTTCAGGAATCTTGAGGTCTATTATCACACACACATTTTCCTGTTGAACGACGGCACTCAGAAAAGCCTTCACACGTCAGAG
TCATAGTTATGGTCTAAAAATGTGTGCTCTGGCCCCGTAACCTTTCACCAATAGTTCAACCCAGTAAGCAACAGAGGATCTGAAACTATTTTGTTAAAGC
T
>Pparg-5_peak_414
CTAATTCCTGCTATGTAACAAACATGGTCCCAAGTTTGTGACCTTTGACCTACATATCCACATGAAATACTTAGATACTAGATACAGGTGCCACAGATGA
ATTAATGCTTTAGAAGGAGTTTCATGAACAAAATATATTTTTAAAAGGACAAAAACATATTGAAATAAGCCATAACTATGTACATATATTTGTATGTTCA
T
>Pparg-5_peak_415
CTACTCTTAGTCAGGTAATTGGCTTTGGTGAGTAACAAGGCTGAAAGATCAACACTAGCCTTAAGCACATGTCTGATATGAGTAATGGTTGGTACCTAAT
GTAACTCATTCGTTCTCCACAAGGACTCTCATCTGACAATAAGTCAGACTACTCTGCCTCCACAGTGGACTCAATGCTGAATGTTAAAACAGAACTTGGG
A
>Pparg-5_peak_416
TGAGGTCACAGGACCAACGGCTGTCTTCATGATCAGAAAGGCAGACAGGCGGGCACAGAGAAGCAGGGCTTGCCAGAACAGAAACCCTCAAAAGGAAACC
CCTCCGTGGGAACTAGTGCTGGGTGGAACCACCTGAGTTGTAGCTGACAGATTACTGGAGGCTCAGCCCAGGCAACCCTGAGATGTAAAACCCCCAGGGA
A
>Pparg-5_peak_417
ACAAAGAGAAGTGTAAAGACCCTGTCAGCTCCTTGGAACCCGGACCGTTACAAAGATCAAATCCTGGTATTAGTCAGCTTTCTAGCTTCAATGAACATCA
CAAGCAGGATGTCACTAAAGGCTTTACCAGTCCTGTATCTGGTGCAGGGTTAGCCTGTCTTAGAGAAGCCTATTCTGTATCAATCTTACCTCACAAGTGA
G
>Pparg-5_peak_418
AGCCAGCCTCAAAAACTGTAGAGTGTACATCTGTTATTTAAAATGTTTGAAGCATGCAGGAATCATTTCAGAAATTCATAGGATGACTCATTTGAGCTTA
CTCATCGTCATGTATCTCTTAACCTTTGCCCTCCTTCTCTTCCTCATTTCTTCTCTCTCTTCATTCACTCCAATGTCAAATATTGGCATTGTCAACAGCT
G
>Pparg-5_peak_419
CATCACTACTTCATCATCCCTGCTCCAGTCATTTGAACCATTTGCTGTCCAGTGGGTAAGACACATGCTCTCCTACCTCCTACACAAGAAGCATCAGCCA
TGTTAGGAAACTACCCAAAACCACACAAATGAAGCAGCAATACCAAGAACACCTTACTCACCACACACAGGTATTGGTTAAAGAGATGAGGTTACAGATC
T
>Pparg-5_peak_420
TGAGTGAATAGTTGACACAACATCAAACACTGACTTCAGAAAGTGGCCTTTGTAGAAACAGCTCACACCACCAGACGTCACAAAAAACTACCCAGCACAG
TCAATGTTCAACTAATAGTGAAACCACTATTAATCTCTTGAAAGAATTATCACCAACTGTTTCAAAGATGGCCCTTTAATCAACAGCAGAGAGATGATTC
A
>Pparg-5_peak_421
TCTCTGTGTGCCATTTCCCTTGTGTGGGTTTTGACTTGAGAAGATATAGACTAGTGGCCTTAACTTAGAAGAAATCAAAAGACAGACAGTTTTTCTGAGT
TAAAGGTTGACTCAGAGAAGCTGATATGGGAGTATATGGTGGTTTGAATATGCTTGGCCCAGGGAGTGGCACTACTAGGAGGTTTACTCTTGTTGGAGTA
G
>Pparg-5_peak_422
CTTCCTGTCCCTCTCTATGAACTCCCACGCACAATGATGATTTCAACTTTGTCCCATAAGTATCTTCTACAAGCTAATTATGAGTAAGGGACACTGCAAA
GGATATACTCATAATGTTATCTTTGGTTACTGAGTAAGCATTTTAGTTTACTGGAGACAACTGTCATATGTAGCTTTAACTGTCAACTTGACACAGCCTT
T
>Pparg-5_peak_423
AGTGCTGAGAGATCTGAGTGAGCACGCTACTCTGTTTCTTATTTCTAAGATGAAACAGACAAGGGAAGTGAGACAGACATGAGACTGTCTGTTAGCTGTG
GTCATAAAGCAAGCTCCTGTACAGAAATGTTTCCTTTCTACCACCCTAAGTATGGCTACAGTCACTTTTGTAGGTTGAATGGTATCATCTCTCAGGAGAT
G
>Pparg-5_peak_424
TACATGTGATGAACTCCATGGAAGAACTCAAGATGTGCAGCATGAAGCCCTGGACTGGACAATAGGTATGAAATGACTGCACACAGTCATAAACCAAGAG
TCATGCATGCAGTTTCCTATATGCTGCAATGTCAGGTAAAAATCTTGATAGAATAACCATACCCTGTTACCCCCCTCTTCTGTCCCCATGCCTTCACATT
C
>Pparg-5_peak_425
AGGCTAGGGGCCTCAGCAGTCCCAGTCTTGCAGGGTTCCTGGAGAGCTGCTGATCTTTACTCAATGCAGGAAACATCAGTGAAGGTTCTGATAACACCAA
AGGAATCAGCATCAGCAACAGGGTGAATCAACCCATGGGCAAGAAATGAGGCTGCCTGAGTACTCTTCTTCCTGCTAAGTACTCTATGTGGGTTAATACG
T
>Pparg-5_peak_426
AGTGGAGGTGGAAAACAGCTGTGAGTGTTCCATAGAAGACAAGGTGCAGATTTTAGACTAGACATATGACTCAGCTGGCACAGCGCTTACTGAGCACCAC
AAACCCCTGAGGTCAATCCCTCACAGAACATAAAACCAGACATGGTGATTCATGTCTGTAATCCCAGAACTAGTGAATCTCAGACTGTCCTGGACGACAT
G
>Pparg-5_peak_427
AAAATGAAATTCATGTTGCGTTAATTATACAACAGTGCCACAATCTGCACCCTATCTGTGGTCTTTTCTGTCTGGAATGAAGCAAGTGTCTCAGCATCCT
CACCTTTGACTATTTTGATACATTCTTCCACTGTTATTGACTCACTCATTTCCTCTCCTGGTTCTGCAGTGCCTCTTCAATGTGTTCCCCTGTGTTTCGC
T
>Pparg-5_peak_428
CTTCCTGAATCTTTTCAGGGACTGGCCCCAAAGAATGTGGAGAGGCATCACTATGAAGCAAGGGGATTGTGATCAGGAAGAACTGTAGCTTCCCTGAGCT
CGCCGATGTGTCATCGTTTACTACAGCATGAACATTTGCGGTGACAAGGCATGGGCTGAGGGGAAATGACTCAAAGATCTAAGACTGCTCTGTGAGATCC
A
>Pparg-5_peak_429
ACAAGATTAGCTGTTCTCAGAGAAATAACCATAACAAAAATAACAGTTCTCAGAAAAATTCCCCTGCCCTGCCTCACACTAAAGACCACAAACCACCCTG
ACCTTGTCACTAGAATTCCCCTGATGTTAATAGCTGTGACTTAATAGCTGTGACATTAATAGCTGACCCATAAGTTCAAAACATACTGTTGCTTTGCTGA
A
>Pparg-5_peak_430
CTTACAAGGAAGGGTAAAGAGTCAGAATGAGTGATGTGATTATGTTTGGTAATGATGGCCTCCCAAGCCACAAATGCCAGAGCTGACAGAGTCACAAACA
TTTTCTTATCTGATCTTCAGAAGTGAATACGCAGAACTGAGCAGACAAGATTATTACTACTCTACTGGGTTGGTAGGGTGCAGGGGACAGAGCATTGGGG
A
>Pparg-5_peak_431
GTTTTTTTAAAACCCCAATAAAGCAAGAAATGATTATAAACACCTATCTCCATGGAGACTTCATTTTTACCATCGAATGAGTCATTAGTGAGCTTTGTAT
CTCAGACACTTATCACAGTTTACCACTCATATTTTAAAACTCCTCTACGCCCACCCTGCTGCATATGGCCACTGCTTGTTTGCAAAGAACGCTGATTTGC
T
>Pparg-5_peak_432
ATACACAGTCACACTGAAAAAAACCACACTGGGCACTGTGATCTTTTAGACACAGGAAACCCAACATTACTAATACCAATAATGAGCAAGAAGGATGAGA
TCATAACTGGAAAAGCAGTCACCCACACCCCAATAGCATCAGTGTCACAAGATAGCTCTGCCACTAGAAAGGTAAAGAATCTCCTGTGCCAGAGCTGAAG
T
>Pparg-5_peak_433
TTGTGAGTGAGCACATGAGAGAATGTAGTGGGACCTGCTTTTAGTCACCACTTCTTGTTATTCATACGGACTTCTTTGTAACAGGCTTTTGCGGCAACTT
GTAGAAAGAAGTGAAACTGGTAATTCGTCATTTCTCTTTGGTTGAAGGTTTGATGAAAAAAAAAAAAAGAAAAACAAAACTACATAATGAGACCACTCAG
G
>Pparg-5_peak_434
GAAAGCGAGGCATCCTGCAGTGGGCAGTGTGAAGTCAAGTTCCTCTTCCAACAGTGTCATGGTTTCAACTTTGGTAGCTTCCCTCTCCCGCTGTGGATAT
AATTTCCACTTCACATATTGTGTCACCCAGACTGAGTGTACTTTCAGTCATGATACTAACTTCAGTGAAGGGCATGTATGTATGCTGAATGTAAGGTCTG
A
>Pparg-5_peak_435
GGGAGGGGAGGGGAGGGCTGGGCTGGGCTCCCCAGCAGGCCCTGGGTAATTCCTGTCCTCAGTTTGACAACACTCAGGGTTCGCTGAGTATGCAAACAGG
CTGCTGCTCATCCTGACTACACTGAGGTCTCTGCGCAGTTTCCATAAATTACTCCTTCAGTCATCTTGGTTTCCTCTTCTGCAGGGCGACACGGGGGCAC
T
>Pparg-5_peak_436
GATTCATAGACATCTGAATTGTGTGTCTTTGCAGCAAAACCCACACGGAATATGTCACCAAATCCCATGCAGGCAGTAGTTTTGTTAAAAAGTCAGTTTT
CCAAAATGGTACCCAGGGTGATCCTTTCACCCAGCAACCAAAACAATGTGGTTGAAAAGTTTACAACTTTCAACCCTTGCAAAGGTCACCTCCCTGCCTC
C
>Pparg-5_peak_437
TTTCCTGTATACTCTCATTTTCAAGTTGAGGAACCAACTTAACCATAGCTTTTACCAAGAAGAGCATCATCAAGACAGCCAGCATGGGACTGTAAGCTAC
GCACAACAGGAAATGACACTTGGTCATCAGTCACTTCCCTAAATGCATAGCTCTAGTGACAGAACAGCTGAGCAAGATCCCTTGTGATGAACCAATCAGA
G
>Pparg-5_peak_438
TCAGAAGTGCAAAACTGTCACCTCCTTCTGTGAGGTTACTAATTTAGAAGATGCCACATTTAGAGTTCATCTCAGTTTGACTTGTAAATGAAAGGTGGAA
CCTTGTCAAAATTACCTTACCTGGTGGTTCCTGTCCCTAACCATCTCACATAACCCTCCTTGTCATGCTGAGGTGGGACAGATGCCATTAGAAAGAGAAG
C
>Pparg-5_peak_439
CTCCTGTGCAGCAGTCATACCCATACAACCATCAAGTCATTCAGTGGGTTCTGACTCACATGCCCAGGGAGAGTGGCAGAGTAGTTTGGGCCGTGGCTTG
GCCATGAGGATCTTTTGGAACTCTGGATTGGTTCTACTGCACAGCTGACGTGTGGAACTGTCATTCCAACACCTCTCATCTGCAGCCTGCAGAAGGAGGA
G
>Pparg-5_peak_440
ACTCTAGTCATACACACCACACATCTCACACACACACACACATCACACACACAGACACACACACACACACCTTTGAAGTAGGCAGAACCACACCTAAGCT
TTAAGGATTCTGAGCGTCTGAACACACACATCTTACTGTTTTCAGACTCTTCCTGTTTTGTTTGCTGGAGTTTATTTTTGCCTTCACTCTGCAGAAAGCC
T
>Pparg-5_peak_441
AGACACGATCCAAACCGTGCCTCTTCCTGTTTATGGTGTCATTGCTTGGCTGCATTTCCAAACGGCCATCATAGCTACTTTGATTTGGTCTCAAGTTTCT
CTTTAAATGTATGCCTCTCTTTGATGTTTAGAGATTCTTAGTCAAGTGGAGCTTGTGCCTATTTGAGTGAGCTCTGCCAGTCCGTCCCTATCTTTACCTT
T
>Pparg-5_peak_442
ATGAACTCACGAGAAAGACCTTAGTTCATGAGCCCAGCCTTTTCTGAGAAAAGGAAGAAAAAGGAAGCAATTCTTAGTAAAAGGCAAACCACAGGGCTAC
TGTGTTCAAGACAGGCTGTACACATCAAACCACACACATATCAAAATGATGATCAGCCTGCCTCATCCAGGATGTCAGTGAATTCGGAATTAGGGAGCAA
G
>Pparg-5_peak_443
ACCTCAGTAAGGCAACTGATGCAATGCCATCTAAATACCAGGCCGTCATGAAACTGAGATGTTTACTAAACAACTGAAGGCTGAGATGAAAGAAACAAGT
CAAAGTTCTGAGCAGAGTTTCCAAGAAAAGAACTGACTTGAGCTACTTGGGGATTTCGAGATGGCTCAGACCGTAAAGGTGCTGAGCCTGACGCCTTGGG
T
>Pparg-5_peak_444
CTGAGTCATTCCTTTAACACAAGGAACTGGCACTTGAGGGAAGCATGGTGGGGTGGGGGTGGGTGGAGGAGAGAAACCTCCTTCTTAGGAAAGGCAATGA
CATAATCCCATAAAAAGGGAAGCAACCAGCTGCTCGCGCCGGTCATCTGATGTCTTTTCAATGGGCCTGTAACTCACTTCGGAGAGGTTGTATCTCTATT
T
>Pparg-5_peak_445
CCCAAATGGCCAAGATCCCAGTCTGAATAAACAGTGTGGGTGGTGACTGTTCTGTGGGGCCCTGTAGAGGATGCAATCACTTTCCTTCTCTGCTCAGCAT
TAAATCATGTAAAAGTAGCTGGGGACTCCACCACCTCCTCACCAAGGAACCAAGGGGGCAGCTTAACGTGTATTCTTTGCCCAGGGAGGGATGGAGCAGG
A
>Pparg-5_peak_446
GTAGTGTTATTACTTCTTTCACTCTGAGGGTTGAGAGTAAGGACTGTCATATCACCAAGTCACTGATGCCCCAGAACATATCTGTCATGCCGCCGCTCAA
AACAGGTGAGGCATGGATGACCCACCCTGCCCTGCACTTCCCTAACAGCTCACAGGGTTTTGAAATGTAGTGACATGTTTTAAACAAATGACTAGCCATA
C
>Pparg-5_peak_447
TTGGTAAGATTTGCCCAGGTACATCACTTTATGGAGAAAAAAAAAGTGAAAGAAAAAAGAAATACACACAGGAAAGTGTGAGTCACTGAAGCACCACACA
GGAAAAGGTGACAGACTCAACTCCGAACTCAACTAAGGCTCACATCTAACACCATACTTCAGAAATGCCAGCTGTCAAGCATTAGGGCACATAATCAAGG
C
>Pparg-5_peak_448
CTGCCATTACCTAAGGGGAAACTTTGCCTTTATTTGCATCCTGGCCTCAGGTTTCCCCAAGTAATCCCTTCCAGCCAGCCACCATCCAGAGACTAGCTTA
TAATCAGGTTAGACTCAGCCAGAGCCTTCTACCCCACACTGAAGGGACTTTTGTCACCCTGGCAAAAGACGTCTAAAGCAGGGGCAATTATGCCAACAAC
A
>Pparg-5_peak_449
GCTTCAGGGCTTTGAAGTCCTTGTACATGATCTGCCTCACAGCTATCCTATCCTCCCAATGAGTATCATGAAGATCTCTCTGGTCTTGAGCAGTCTTGAA
GAGGCCAGAGTTCACCTTGTAGCTCCTGCCAGCTGCTTCTCCACCTGATCACCGAGTGCACTTTCTGAATGAGCTTGGATGGAGTACTTCCTGTTATTTC
T
>Pparg-5_peak_450
CATAAAGTAGTATTCTGACACAGCAAACCCCTGCTGTTTGCTTGTGGTGTCACAATCCTCAAATACTATGTTGAAATGATTCAATGTGACCAGAAACTCA
TTCTGTGCTGGTCATGATGCTACACATGGGTAATTTCCCAATAGTGAAAGTAGGAGAATGGAGAGTTCCCAGGGTAGCCTGGCTTACATAGTAGACTCCG
T
>Pparg-5_peak_451
TGTGCTGCTTTCCCAGGACAGTCCCAACAGTGACAAATTGGGTGTCTTAAATCCACAGGCCCCTGTTCTCTCACAGTGCTAGATACAGGATGGAGATGAA
GGTGTCACCAGGGCCCCACCCTCGCTGAAGATTTTAGGGCAAGAACTTCAGTGTTTCCTCCTGGCTTCTGTCAGCATAATGCCAGTCTGAGACTGGACTG
C
>Pparg-5_peak_452
GGTGGAGAATAATGTATCAGTATGTACATAATCATAAGTGGATATTAGTCATAAAGTACAGGATAACCATGCTATGAACCATAAACCAGGCAAATGTACA
GTGAAAAACTAAACCAAAAAAGTCCCCAAACCATTATGACAGTGAACGTTTTGGTGTCAGTTTGCTAATTCTAAGCTTTTAACCCAGTTCCCTCCTTCCA
T
>Pparg-5_peak_453
AGGAAGTTCCGGCTGGAAGCGCTCCTGACTCCTCTCTAGCTCTTTTATCGCACAGCCTTCTCCTAGTCTTGCTCGAGTTTTGCTTCCTCTCCTTTAAAGG
CTCTAAACATTCCTTAAATTCTCCTTGGTCACCTTTTTTTATTAAAGCACCTTTATGCTACGGGTCGCCATTCGGGTCAAAGGCAAAGGCGGCGGGACCT
G
>Pparg-5_peak_454
TTTCTTCACAGCCTTACCTACCCTATTTTCTGCCATTAGAAAACTATGATTTCTATTTATAGTATGTGTGCAGTGACAGCTCATTGTGGTTTTGATTTGG
ATTTCCCCAGTGACTAAAGTGCAGAGAACCTTTCCACGTGTTTCCATCTGAATACCTTTGGAGGGATGTCTGTTCAAGTCCTTTGCCCATTTTAAAGTTG
G
>Pparg-5_peak_455
ACGCACTGGGCAGGTGTTTGAGTTTCCCTCATATTTTCCTTGAGATTACTCACAGCTTGTGGGCTTTAAAGAGACTGTGACAGAGGTGAAGTGTGCATTA
TATTATACCAAGCTTACATCACCAGCATGACTTAGCATTGTTTAAGCTGACCTTGGTCACCTGGCTGAGGTAATAGTTTGTCAGGTTTCTGTACTGTAAA
A
>Pparg-5_peak_456
ATCTAAGTGGGGATAGAAATAGAAGGAATGGGGGGTACAGGAGCCCCACAAGGCTGTGATTCAGGAACTTGAAAATACCTTTGGCCTCGTTTACAACCAC
TAACTGTTTCCTGCAGAGATGGGGCTGGGGAATGCGGTTGGAACCCACACCACACAAAGGCCCACAATTTCTCACCGCCAACCCTGTTTCTGTGAACTTG
A
>Pparg-5_peak_457
ATTTGCCACCTTTACTTTTAATTTATTTTAATTCCAATAACTTACATCCTGTGTGTGTGTGTGTGTGTGTGTGTATGCGCGCGTGCGCATGTGTGAACAT
CCATGTCATAGCACATGTGTGGAAATGAGAGAGCAGCCTGTAGGAGATGGTTCTCTCTTTCGACCACATGGGTTGCAGAATCAAACTCTGGTACAGTCTC
A
>Pparg-5_peak_458
AATGACTCATTGCAATGAACACTTACAAGTAAAGCTGTTTGAACAACAGGGTATACTATGAGACAAACAGTGACACACCACAGCTTCTACAGTGAGATTT
TTAGTTGGTTTGTTTGTTTTCTTTGGGGGAAGGGGTTTGCAAGGGTCAAGGGTGGATATGGAAAGACAGAAATATGTAGGACCAGGGTGCATGATGTGAA
A
>Pparg-5_peak_459
CACAGGAAGCACACAAGACAACACTTCTCATTTTCATTCATTCTACTGAAACACCCAAGGCATAAGGAAGAATTCATCAGTGCATGAAAGAACCGTATAA
GAAGGGTTTTATTTATGAAGTGTGGCAAGGGTTACAGTTACACAATTGATCAATGTCATCTACCACATTAAATGAGTAAGGAAAAAAATCATATAAGCTT
T
>Pparg-5_peak_460
TGAATTGCTTATTCCAAAAGTTAGGTATGACTAGTCCTCCTGGAACAGGCAGTTTTTAAAACCCCCTACGTAGTCCTTGTCCACACTGATGTCACTCTGT
GATGCAAAGCCAAACATAAAGTCTCTGACATAAGTTTCAGGGAAACATCGATATGGATTATCATTGAAACTGTAAATTGTTCCATTACTTTAGAAACCCC
A
>Pparg-5_peak_461
GACAGCTCCCGGGAGTCTTAAAAGAACAATGTCGCGTCCGCGGAGCAGGGAAGCGCGCGCGGCGTGAAGCGGCGGGTGACTCCAGGGAGGCGGCTCTGTG
TGAGAGTGCAAAGGAGAGCCTCGGTCACCCTCCTCCTCCTTCTCCTCCTCCTCTCCTTCCTCCTCCTCCCTCGCCTCCACCGCCTCCTCCGTCTCCTCCT
C
>Pparg-5_peak_462
GGGCAGTAAGGGGAAACGTGGTGTGATCAAAACAGTCGATCAGAGTTCAGGAGAGGAATGCGGTGGAATCCAGTGTCTGGAGCCAGCTGGTCCCTTCCTA
CAGGGGCCTGGAGTTCAGCGTTGACCTCTGTCCCAGTGCCCAGATTAGGGAGAGGCAAGTGGGAGGAGTCAGAGATCGCCCTACAGGGCTCAGTCCTCGG
T
>Pparg-5_peak_463
CACCTTTCACTGCCTCCCGAGGTGCTGTCGTCTTGTGAGTTGATCTAATCCTTTCCTTAGGTCAGAGTCCTTGTGACGTAATGGTCCTTGTGATGCACAC
GCCTGGTGGACATCCTCAGACATGTGCTGCTGTTCTCCTGGGTGTTTCTGAATCAACCTAGTAACTGAAATGAGCCATCTGGCAGTGAGATGACTCAGCC
T
>Pparg-5_peak_464
AGGAAGGAAGGGAGGGGGGTTCCCGAGAAGAGAAGAAGGTGCATGTGTCCAGGACCTGACTTGAGGCAGGCCTGGGGGAGGGGAATCTGACCTCTTCCCT
TCAGTGGTTAAAATGAAGACAGCCAAAGAGGATGTGATGAAAAACGAACCCTGAGAAAGAGGGTGGTTCAGAAATGTGTAGCTACCTCTAAGCATACTCA
A
>Pparg-5_peak_465
TGTATACACACCAATCATACAGAGAGAGAGAGAGAGGAGAGGAAAGGGGAGAGAGAGGGAGAGGGAGAGAGAGATGTAAAAACTTCAAGGACGTGAGGAA
ACTGCTAATGTTCTGTTTCATATAGCTAGGCTTGCCCTGTGCCTGCAAAGACAGTAACTGTTGGAAACATTTGGAAGCTCCCAGTGAGCGCTTGTTGGAG
A
>Pparg-5_peak_466
TATGTAATGTGCCAGCTATGAATCAGGAATCAGGGTGGGTACCACAATTAAGAACATGAGTAATTTACAGCCCCACCCCAAAGGAGTCAAAGTTCAGCAA
GAGAAACAGAGGGACAGAGACAGAGGAGCACTGTAAGAGGGGATTTACATCGGGCTGAGAAGTAGGGGCCACTCAGATGAGAGATGGGAGAATATCAAAG
G
>Pparg-5_peak_467
CAGCACATATGAGATCTGGCTCATCCCCAGCACCACAGAGGGGAATGTGTTTTTTCCTGTAGTGTAATAGGCCAATCAGACTTAAGAAACCATATCTATG
CAGTATTCTGATGAAGTCACTTCTTGACCTATGTTGCATGCTGACTGACAAATTATTTACCCCTTTTCTGTAGCCTGTTACTAACCTATCTGCTTTCCTT
T
>Pparg-5_peak_468
GCAACAGACTTCCTTCCTTACTGAGTTCAGAGATCTCATAACTGGTGGCCAGACTGTGACTTCCACGCCTGTTCTTAATGAGTGTTCTGCTTTCCTGTGC
ACACCTCTGATCTCGGCTTTCTGGTGGTTTCTGCTCACTCATGTCCATTAGTACTTACCTCTTCCTAACCCCAAACTGCACACTATTAGCAATAAGTTCC
A
>Pparg-5_peak_469
ATTTGTCAAGTTAATACCTTATGTGGAAACCAGAACACAGCAGCAAGTGCTTAGTAAAAGGAGGTGACCCCTGTCATTTCCCAAGCTTTCTTTTCTGACT
TAATCCTCATGCTCAACTGTGATATTTGTATTTCAGTGCTCAGAAAGACATGAACTTGGAGGATGTCTAAAACCGAGTTAGGGAGGGGCCCAGTGAGGTG
A
>Pparg-5_peak_470
AGATGTTGGGGTTTCAATTTGAATCCTTATGCTTGCTCAGTGAGCGAGCACTTCTACTCTCAAGTGCTCTTACTCATTGATCTGTCTTCTTCACCCAGCA
GTACTCAACCTATGGGTTTTGACCTCCACAGGGGGTCACATATAAGATATCTTACATATATGATATTGACAATATGAATCATAAGAATAGCAAAACTACA
G
>Pparg-5_peak_471
GTTATTAGTCTTCAGCTCCATATCTAAGGCCAAGTTCACTCTAGAGGCCCAAAAGTGACCTTTGTCAGAGAGATAGGGAAGGGACTTTGCATGCAGATAA
ATCTGTAGGCAGATTTATCTTCAGTAGTTGGTCAAAGGGGTTATGTGTGAGTGAGTCACAGATAGTTATCTACCATATACTTCAAGTCAGACCAAGTTCA
A
>Pparg-5_peak_472
AGGACGAATGCAGGACTGGAAACCCTCTGACTTTATCACAAGAGGGCAGCAACAACCCTGTGTACTTTGTTCCTGTACAGGGTTGACCATAGAACTGTCA
GCCCCACCCAGGAACCAGGAAACAGCTAGCTAGAGTAGGAGCTTAGGGCAACGGGCCAAGGTTCCAGAGTAGATAACCTTTGCCCTTGTTCTGACTTGCT
T
>Pparg-5_peak_473
TTGTTCTCTGAGATGCAGTAGGCAGCGTTTAGTGATGGTGACAGATACACTAGAGTTCAAGGGTCACAATATACCAGTGTTGTGAGTGCCATGTGGCTCT
GAGGGCCAGGATGACTCCTACAGCTTTGACATCACTGTGTTTAAAGTTAGCATTCGGTTTGCACATCATTTGTTCACTGTGGCTGTCATCAACTGTATGG
G
>Pparg-5_peak_474
GCCACCTGTAAAACTCAATTGTCAGCTGAACCTGAATTATGATTGACAGGAAGTCAGAAAATCCAAAGGTCACAGAACTAGTGACTCATCTGGCCGTGCC
TATAACATGAGCTATATTGAAAGTAGAGAGAACAGAATTGGCTTCTTAGAGATGAGATAAGTTTCCATGAAACACTTTGGGCTCGAGACTTAGACTAGTT
G
>Pparg-5_peak_475
TGAGCCTTATGTGGGGAGATGAACGAAGTGCCTATTCACCCCAGTAGGGGCCAACAACAGACCCATAAAGATCCATCTACATGTAGCTTGCAGAATGAAT
GACATTGATGAACGTGACTCACAGGGTGTGTGGATGAAGAGCTACTTATATGAGTGTCAGGGAGGAATGGTTTCCTCTGATTGAAACCACCATCTTTGTT
G
>Pparg-5_peak_476
CGAAGTATCTAAGAAGCTGCAATGTCACAGACATTACTCTGAATTACAGTTTAAGAAGTTACATTGTACAAAGTTGAGGGAAGCTTGTGACACTCATGTA
AGTAGCTCTTCACCCACACTCGTGTGAGTCATGTTCATCAATGCCATTCATTCTGCAAGCTACATGTAGATGGAACTGTTATGGGTCTGTTGTTGGTCCC
T
>Pparg-5_peak_477
TTCCCACTATGGGGAAATACTGAAGTCATTTTGTGTGACTAAGAAAAAGACCAAAACACCATGTGAGTGAACTCTAGACTCCTCCATACTCATAGCCTGG
GATGGTTAAAATGACTCTCTCTCTCTCTCAATCTCTCTCTCTCTCTCTCTCTCTCTCTCTCTCTCTGTGTGTGTGTGTGTGTGTGTGTGTGTGTGTGTTT
C
>Pparg-5_peak_478
CCAAGATACTAACTCTGAAGATTTTTTTCTTTATGTGCTCCTGTTATGACTGTAAAAGAGATTTGGGGCTTGCGCTGTCAAAAAAGGGCAAAGGTGACTG
ACTATTCTACTCCTTCCCTCTCCTCTTCTCTCTCAGCATCATCACACAAATAGGACTTTCAATTTCATTCACTCAGCCAATATTGCTCCAGGGTTCATTT
T
>Pparg-5_peak_479
CAGTAACTCAGGACCTTTGTCATCTTTCAAATATCCCTTCCCTGTGCCATTGCTTCCTGTACACTTGAGAGCAGAGAGCCTTGACTAAGCTTTCTCCTAG
GCTCTTTCACAGGCTGTTTAGGTGTCTTTGATGTTGGCTCCTTAACCTTTGTCTTTTAAGTTCCTCCCCCCCAGTCGTAATGCTTTAAGGGCAGGTTAGT
C
>Pparg-5_peak_480
CTGGGAGGAACAGGAAGGAAGTGAGGTAATTTTCTAGTTTTGTGTAATCTGGCTCTGGTTTAGTGAATGCATTTTTTTCTGCTGGGTACACTGTTACCTG
GTAACTCACTTAACAGCTGAGTGATGGCCTCTGGCCCTCCCGGTCCTGAGGGCAGGATCTGAGTCAGGGATTCCTCCCTCTGGTCTCCAGGCCTTCCTGG
T
>Pparg-5_peak_481
ATAATCTTAGGCTTGGAGAGATGGCTCAGCCGTTAAGAGTGCTTCCTGCATGTCCAGAGGATCCAAGCTTGGTGAGGCTGACTTTCCTTTTACAGATGAA
GTTATAGTGAAATGCCACACATAGCCACACAGTGACATTATCACCCGTCTGTATCATACATCCTGTATCGTCCCACAAGATAATATCGTCTACTGATGTC
A
>Pparg-5_peak_482
CCAGGAAGTATTTGTGGTTACTAGTCAGTTCTGAAGTGAGTACTTCCAAAACGATAAAACATCCCCACAGGCTCCGAGCTTCCTCTCTACCCAGGCTAGT
GTTGACAAGTGCAGAGGTCATGATGAGTATTGAAACTAGGGCTCTTTGTATGATCAGAATTAGAAGTTGGAAGGTTTGTTTCCAAGTTTTATCTTTGACT
T
>Pparg-5_peak_483
GGGGCAGAGAGCAATGGATGCCAGCTCATTTCCTCCATTTTATACAGTTGAGGTTTCACCCATAGTTAAGAAGCATCTTCTCACATTGATCACTGTGTGA
GATAATCCTCCGGAGGCCCAGCTCCTGGGTGATTGTACATCTTGCACTCTGTGGTGTGAAGTGTTGACCGTGGGACTCTGGGCTGGTGCTGACTTCACTG
C
>Pparg-5_peak_484
GCTAAGAAGCCCCAATATAGGGAACCCTGGGCCTGTCTGCTGCTATCAGGTGTTGCACCTTCATATTGAAACTCTGCCCTGGAACTTTTCATTTTTCCTC
TCTCAGTGAAAGTGAAAACCACAGAGAAGCAGGCACTCAGTGCCTTGGGCTCCCTGTGCAGCAGGCAGGCGAGCCTGTGGGGTGCAGCTTTTACTCCAGA
T
>Pparg-5_peak_485
TCTGGTGAGAGGGATTAGTCAGAACAAAACCCTGGGGTTTTGTGGGGAGTCAAAGTAGGTGACAGGCCAAGAGTAGCTGAACTTTCAGGACATTGCTCAT
CCCTCCTGCACATTTCCTTCCTGAGTCGTAGACCCGTAGACCCCAGACACTGCTTCCTGCCTCTAGTCATTTGAGACGGTCTGGCTCATGCCAATCTTTG
C
>Pparg-5_peak_486
GGCACAGCTGATGGAGACACCTGATGTCAACCTCTGGCCACCTCACACAGGCGCGTACTGACTGAGTTCTAGCTTTTGTTTTTACTCTGCTTTTGATGTA
CAGATGGTCTGTAGACGTTCTAGGAAAGGAAGGAGATGGTGGCTGAAATTGAGTCATTACTAATGCTATCCTTCAATACACACACACACACACACACACA
C
>Pparg-5_peak_487
ACAGTGTCACTTTGGCTAGAAGAATGAGCTTTGAAGATGATTAATATCCGGAGGGTGGTACAGAGGAAAAGACCAACACCCAGACACCACAGAAAGAGCT
ATTTTTAAAGGTGTCTGTGAAGTGACAGTGACTGATCTTGGGATTGTCACCCTCAGCACAAAGCCTCACTTCTAGGAAACATGCCCCAGCAGAAAGCTCA
T
>Pparg-5_peak_488
ATGTAACAGGACCTCTTCAGAGCATCTTCTGGGAGCTGAGTTGACAAAGTGACTATGTATATGTGTCATCGCTGGTGTCGTTGGCATTGTGGCATTACGT
TTAAAGGTCCTAACTGAGTCAGTTCTTGAAGCCTGTGTCATAAACATGTTTAACCCCTCAAAAGTACTTGTTTCCGTTACGTTTCCCTGGGACTTCACAA
T
>Pparg-5_peak_489
TTCCTTCATTCGTTCCTCTGACTCAGCTTTGAGGTGGCTGTACTTCCTCCCTTTAAAGATTTTCTTTTATCTTCACTGTCTTTGTTCTCTTTGCTCTGTT
ACAACTTTGAACTAACAAGAACACTTTACATTCCTTCCTGTATTGAATTTAGATACGTTCCTTAGGAAACATGATACCACAATTGAGTTTTTATTATTGT
A
>Pparg-5_peak_490
CATTTGGATGAAGTTCAGATGAAAGTGAAGAACATGCTACTGGAAACTGGAGGAAAGGTCACTTTGTTCAAAAGCCAAGGACTTAACCGCATGGGCAATG
TTCTAGTTATTTCTGGAAGGAAGAGCTTACAGGCAATGAGACTGCATCTTGCTGTGACTTCTGGCGGCACTCTGCAGGAGCAGCATGGCTCCTTCTGACT
A
>Pparg-5_peak_491
GTGTCCCAGTGGCCATTTGATAGAACAGATGGCGTGACATGAACTGCAGACGTAGTCAAAGTGAAAGGCTGACAGGAGTGTGTCAGCTGGGAGGGAAGCA
ATCACAGACGAGAGATGGCGGAGCAAGGGCAGCCTGTCAGCCTTCTTGAGCTGCACAGAACTGGAGCACAGCAGGACTCCACAGCGGGGAATACAAAACA
A
>Pparg-5_peak_492
CATGTATCTGAAATCCCATTACTGTAATCCCAACACCATCACCTGAGATGGGCATCTAGACTTTAGAGCAAGCCTGGGTTACATTCATAACAAGACACTC
TTCACAGAGCAGGGGGAGGTGAAAACACATACATGCAAACTTTGTACTCTGCAACCATTATGAAAGCATACCTGTATTCCTTTTAAGTAAATGACTTGAT
C
>Pparg-5_peak_493
GAACCATCCCCAAGCCCTGTTGATTCTCTAGATTTTTCTGGGTAATCTAATAGGCGTAAGGCCTCAACTACTGCCTTTTTGATAACACCTAGTGTATCTT
CCTTCTAATGTAACAAAATCATGTAGCTAAAAGTTTAAAGGCATGTCAGACTCAATATTTTCCTTCCCATTTTACTTATCTTACCACAGCCTTAATCTAG
T
>Pparg-5_peak_494
CCCATATACATAAAATAAAACCACACACACACACAGATAATTCACGTGCACTTAGGATATGACTTAGTGGTTGCCTGACATGCACAAGCCCTGGGTTTTA
GCCTATCACTGAATAAAACTGGATGTGGTGGCATCTGCCTGTCATCTCAGAATTCAGGAGGTGAAGGAAGATAAGAGGTTCAAAGCTATCTCCTGACCAC
A
>Pparg-5_peak_495
CTCTTGAAGGGATTCCAGATAAAAGGTGTGGTGAACAAGGTGCCTTTAGCAGCGGGGTATGACACATAGGACATCCTCTCGCATCACGGGCTACCTTCTA
CCACTTCTGCTGTCGCCACCAACCCCAAGTTTCTCTTTGTCACTTCCTCTGTACTGCCACCAACTGCCAGCAGCAGCCTGTGCACCTCCCTTTCCAAGGC
C
>Pparg-5_peak_496
TTCTGAAAATGAGCCTTGAGGTGTTATCTTCTGTCCCGTGGTTTCATGTTTCCTTCCTAGTTGATTCTATTGCGTTGACAAGCCAAGTTTAGAAATTATA
CATTTTGCTTGGTCAAGTGTATATGAATTGAATGTACCTGGGACAGCTCATCTACACACACACACACATACACACACACACACACCACTCAAATCTCTGA
A
>Pparg-5_peak_497
CTAAAGATTGTGTTTCATGATAAAGTCATCTCTACCATGGTTTCATTATGTCTGTTTTCCAATATCAACCCCATTTCCTCGTCATTTCAAGGCCACCTAG
GTGTGTGTGTGTGTGTGTGTGTGTGTGGTTTGAACATATGTGTGTATTCATGCAGAGGCCAGATGCCTTTGTTGCATATCTTCTCCATTTATTCTCTTGA
A
>Pparg-5_peak_498
AAATCCTTCTTTAGAAACAATAAACCGGAGTGGATGTGTGACAGAGGGTACGTGGTCTCGTGGGAACAAGGTGAGAAAGAAAGAGACGCACAAGATTGGG
CTGCTGAGTGCACTGGGCTAAAGGTCACCTAGAGCTGGCAAGGCTGGAGATTGTCTCCTGTGAGTGAGGCTGTGGGTTTGATTCCCAATACTATAGAAAG
G
>Pparg-5_peak_499
TAAAGAAATCTAATTCTCTCTCCTTTAGAAGGCATCAACTGTCAATAGCTCCTCAGCTAGGGGTGAGAGAGCTCAGGAGCCCCTCCCACTTCCCCATCTG
ACAGTTGCTTGGTTTGACTTGGTGCAGGTTTTGTGCAGGCAACCACAGCTGCTCTGAGTTCATGAGCACAGCAAACCTGCCACGCCCAGGTCCTCATTCA
C
>Pparg-5_peak_500
AGCTGCTTATGTGAGCTACGTGAAGCAGTCAAATTCACAGAAACAGAAAGTAGAAGGTGGTTTCCAGGGACCGAGGAGAAGAGAAAAAGGGTGAGTCATT
GTTTAAAGAGTGTGGCACTTCAGATTTTCAAGATGAGAAAGTTCTAGAAACCCTATCCTATGCTCATCTACTGAACTATAGACAAGAATGCTGTGATGAT
A
>Pparg-5_peak_501
AAGTGATTTCCCTGTCTCTGTCTTCTCAGACTGGGATTACAGGCCCACAAGGACACCCCTGGTTTTCATCTTCGTCCTAGGGATTAACTCACATCCTCCA
CGGCCCGGCCCGTGTAGAAGCACCTTGCTGGGTTAGCCACCTCCAGAGCATACTCAGTTCAAACCTCCTGACTGAAAATGTTTGCTGACTAATGGTTTGG
C
>Pparg-5_peak_502
CAGCCACCTAGTTTCTTAAGTCAGAAACCTGTTTATCTCCACATCCTGTCGGTTATACCTAAAAGGTCTACCTCACAAATACCCACAAGCCAATCTCAGA
TCTAGTAGTGATGGCCACCGTTAGTCTGGCTTTGACCCCACCCAGTCATCTCCTGACCACAGGCAGAAACTTTAACGTGTCATTCCACATGTCTGTTTCA
A
>Pparg-5_peak_503
CTCTCCATAGCAAAAGGGTTTCCGGAGTCCCAGATTCACCACATTAAATGCTCTCCCTGCTCCGTGGTTGGTATGCGTCAGTGGTCCTCTCAGAACCCCT
TCCTGGGCTGGTTCAGAGAAATCGCTGATGGATATGACGGCTTTTTACTTCATTGCAGCTGACAGCTTTGCATTTTCCCAAGGTGAAACTCAACCTGGGC
T
>Pparg-5_peak_504
TAAAATAAGCGTAGTTTATCTCTACCACAATCACAAACTAAATCCTCCTTCCCTGGATCTCATAGAGTGATTCATTTGTACTGCTCATCACTGTATTGTG
TCATATGTAGTTGAGCACTTGAGTGGGTGTGAAATTTCAGAATGATCTAATGATGGGGACTTGGCAGAGAGTGAAAACTATGACCACAGTCATAATTGTG
T
>Pparg-5_peak_505
AATACCAACTCTGGTGATTCTGTTCTAACATGAATTTTGGGGTGACTCAGATGTTCAGACTCTAGTGAAGATACAGATTTTAAGTAAGCAGGTGGAGCCC
CAGAGCCACCACAGCATGGGTAAAGGTCAGGCCTCCTGGCCATGTCCCTCCAACTGGACACGGCATCTTGATTTGTTTACCTTCTCTCTTGGCCAGTCTC
T
>Pparg-5_peak_506
CTCAGTGTTTAGATGATAAGCAGGTACCAGCACCCCTGGGTATTTTCATGTGGGTTCTGGGGATTGCCCTGAGGTCTGCATGCTTGTAAAGCCAACACTT
TGCTGATATGACTGTCTCCTAGCCTTTTACCTTGTTCCTTTTGTGGTGATAGTTGAGGGCAGACCCAGAGCGTTTTCTAAGATAATGAAGGCCAGAGCAA
G
>Pparg-5_peak_507
GTGTTATGACTTAAAACAAGTAAAAGCCAATAAAAATCCCAACTCCCCCTTGTTTCTGTGTGGTGCTTTGAATGACCTCATTTCTTCTCTGAAACCAGGC
GATTCAGAACTGACTGGAACCATTGATGGACAGACAGATTCAGATGAGACACTAAATGAATGCTCAGTATAAGGATGCTTTTACCAGCATCCTGCTGGAT
G
>Pparg-5_peak_508
TTCCCCCTTTCTTTGTGTCATATAGTTTAGACTACATTCATGGTTTCCAAAACACAGTTTTATACACTACTGGCCAAACACAAGCTGATTTTAGATACTA
TATGACTGAATCTTTTTATGTACTTATTTCAATACTTAACTAGCATGTCATACATATGATTTCATGCTTGTTATTGCCTGGCAAAAGTTTCAGTTTATTT
A
>Pparg-5_peak_509
AGACATCCCATTTAGGACTGACGGTTCCAAGATCTCTCACTCTCTGATCATTGCCCAGTTGTGGGTCTCTGTATCTGTTCCCATCTGCTGCAGGAGGAGG
CTTCTCTGATGACGGCTGAGCAAGGCACTGATCATGTGTGATATTGAAAGTTCCATGACTCACTCCGTATCACTGTTGTCTCAGAAGAGCTGCTTGAGAT
G
>Pparg-5_peak_510
CTTTGGGTAGAGGCTGGTCTTGAGGCAAAACAGTCCTTCTCACGTCAAACATGTCGGACATGTCAACCCACAGTTTCTCCACGTACATCTTGGGCTTTCT
CAGTTTGGGTGTCTCGGCATCACCGGCACAGTCAGCCCACGAGGTGTCTGGTTGGCTTAGGTCTAGATGTGTCAGTCACTCTGGGCTTGGTGCCACCCCG
G
>Pparg-5_peak_511
GGGTCCTTTAAAACAGTGGCACACACATGCATGTGTACACACACACACACACACACACACACTCTTATCTCCGTTGTTGGGCTCTCCTTGGTCTGGAGAT
GACTCAGACAGGAGTGACTGGCCAGTAAGTCGCAGGCATCCCTCTGTTCCCACTTCCTCAGGGCTGGGAGTACAGATGCATGCCACTGTGTCTGACTTTT
C
>Pparg-5_peak_512
TGTGTGTGTGTGTGTGTGTGTGTAATGACTTTGCAAATATGGAGGTGACATTTTCCCACTAAGGAAGTGGGTGAGGGCATATATTGACAGTGCTCTCAGA
GTGTAGGTTGTGACCTCCCACATAGGTCATGTACCAGGTACTTACGTTATGATTCACAGCCATAGTAAACTTACAGTTATGAGGTAGCAAACCACGATGT
T
>Pparg-5_peak_513
AGAGGCAGGAGGATTTACGTGGTCAAGGTCATCCTTGAGCATCTGTTGCCAAACCTGACTCCTTGGTTGCCAGGGCTTGCTCACATGGTGAAAGGTGTGA
ACTAATGCATGCCAGTTGTTCTTTGACCTCCACACATGTACTGTAGCACACACATGCCCAGAACCCCATGCGCAGGAAAAATGTAAAACGCAAGAAAGAT
C
>Pparg-5_peak_514
ATTCTGAAACAAGCAGTTAGCAAACAAACAACTGTCATAACGAAAGAGCGATGTGCGTAGAAAAGCGTTTCTCTGTTAGGGTTCCCAACAGCATGGGTCA
AAGGACATTGTTCAAAGCAAAATAATTGTGTAGGATGAGAGTCTGATGTTATCCCAAGAGGACTATTTAAGCAAAGCAAAGCAAAACAAAGCAAAAGAAA
A
>Pparg-5_peak_515
AAAATCTACATCATCTGTGAACTGTTGGCACACATGAAAGGCTGGTCCTGCTGATCCAAAGCTGCAGGGTCTCCATGACAACAGGGTAACAATAGGTTAA
TAGAGAGGAGTCCCCAGAAGGATCCAATGTTGATGGAGTCACAGAAACCAGAGATTGGTCAAATCAGACCAATGACTCATTGCAGTGAACATTTGCAAGT
G
>Pparg-5_peak_516
GTCCGTGGTTGAGTAGGTCATAGGCCCTCTAGGGGGAACCTATTACTGTTATTTCACTAAGCATATCCTTTGCCTACTACTTTCTAGGCATTGGCTATTG
CTGCTTTCAGTTTTACTCAGAGACGCTTCTTTTTAAAAGCAGCAATAGTTGACTCAGAGATGCATAGTTAGTCAAAGTGCTAAGAATAAGTGGCTACTAA
G
>Pparg-5_peak_517
CTTCCTGCATTCAGAGGACTGCCCTTCTAGTTCTTAGAACTTTCATTTAGATGACTGATTGAAGTCTCTGTGGTGGCATTCTTCTGTGGGGATCACAGTC
CTGTGCCATGTTAGTCTTGACGTAGCCTGGTCTTCTGAGAATTGCCATGAAGGGGAAGTCTTGGAGTGTCTCACTGGGGAAGAGAAGCGCCATCGTGCCC
A
>Pparg-5_peak_518
TTGAGCATCTAAGTGGATTTCAACTCTGAATTTAGATTGCTGTGAGCAATGCATCAGACGATTCAAACTACAGATCTGAGCTCTGTCGGAGTTGAGCCTA
TATTTCTGCATGCTGTTAACAGAGGCTGTTGTGAGTCAGAGATTCTCAACTCCTCCTTTAATGATAAGCACTGGTTTCTCCTGGAGAAACCACCCACTTG
T
>Pparg-5_peak_519
ACCCAACTGCTATCTGAGTTGATCTGCAAGTTCTCTGTGATGGGTTCTCACGTTGAGTAAGACAAAGAACACACTCTGAATGGTGTCCAGGCTCTCGTGA
CTCATGACCTCAGGCCTCTGGGCTCTGCCTTTTCCTCTTCCCGTTAAGTGTTGACTCATAGCTATCAGGAGCGTTGAGGTGTCACCTCTGCTCTCCTGGC
C
>Pparg-5_peak_520
GAGCCTGCCTCTCTCCAAAGGGAAAATCAGCTCATGCTTCCAGACATCCAGAGCATGGGGCATCAGTTTGGCTTGCCTGACAACATACACTCACTTCAGA
TGCTAAATTAGACAGATCGATTCCTTTACGCCATGGACAGCAGTGATGGCAGCAGACATGTCTGATACCCGGAGACATGATAGAATCCAGTTTCTAGAAA
C
>Pparg-5_peak_521
TATGACCTGGCCTCCGTTTGCATATCAATTTCTCATCAGCGATTAAAAGCAGAGAAGAGGTGGGTTTCATCTCCAGTATAATGGCTCACGGTAACCAGAG
TTGATAGGTCATTCTCAGTTGAGCATATTTCTCCTATGATCTTCTACAGAAAAACCCATGTCAGCCCTGTTGGTTGAGGAGGCTTAGAAATATGAGAGAT
T
>Pparg-5_peak_522
CACATTTGTTCTAGTCTTTCATATTCATTTCTTTATCTTTTGATTTAGTGTTCTAGGAAGTCTATCTTCAGTTTGCTTTTTACTCATTCAGTTGGTTCTC
TCCCATGTCCATTTGTGAGTCATGACTACATCTTAAATTTTAATTCAATAACCTCGTATTTTAGCCTAATGCTTTGATCTGCTTGGATCATCTCCTTTGT
A
>Pparg-5_peak_523
TCATACGTGTCTGGAAAGATGCTGACATCAATAAAAGTTTGTTATTGAGAGCAAAGACGCAGCTATGACTCAAACGGGACACAAGAGGAGACTTCAGACA
CTCTGATTCCTCCCATTTCTAGTTGCCTTCAGCTTCTCACTACCCAAATTATTCCAAAACACCTAACCTGGGGGTTATCCCCACCCCGCCCCCAGATAGG
G
>Pparg-5_peak_524
TAGAGATCCAGGCTATGAGTCAGATGACGCACACATGTTCACGGAGGGAGACTCTCACATCCGACCTACCTTCTTCCGTCCACAGAAAGTCACGTTGCTA
CTCTAACCGCACCACTAATTCTGAAAGATGGGGACTCCTACACACAGCCTCTGGGCCAAAGCCTCTATCAGGACAGGGACCTGGAAGGCATTCAGCAGTG
A
>Pparg-5_peak_525
GATGCGAAAGACCTCACTGATTGGTATGAATGCTCCCTCCATCCACACTGAATGGTGTTGGTGTGTGCAAGTCCTTTCTCTACGAATAGACTTTGTAGTC
ATCATTACAAAAAGCACACTAAGTTTCCCACGTTTCCGTGGCTTTGAGGTCTACAAAAGTGCACTCATAGCAACCTCTTTACAAAAACTTAACCCAGCCA
C
>Pparg-5_peak_526
GGTAGAGAAATGAGTTGAAGGTGGGTGAGAAGTAGGTCAGGCTCTTGTGACATCCAGTCTGGGGTGATTCAGTTATGTCAGCTTGTGCTAAGTACACTCA
AACTCCAACCATAAACAAACATCATCCAGGACCAATCTCTCTAAAGAAGCCACAGAGCAGAAGGCCATCTGTGGCTGTGGAAGAATAAACCCAGCTGGAC
A
>Pparg-5_peak_527
CTTGGCTGGGCCTTGGTATTCAGGGTGCTGTTCAACAACTTCCTGAGAATCATGACCCACACCCCACCTAAAAGTCTGGCCTGGAGCTTCAACACCATGA
CTCATATTATCCTCCACCTCAGGGACCTTTACCCACACTGAGTACCAAGCTTGCCCCTGCTGTTTTTGCTGGTGTTTAGCCTCTTTCCCATCCTCAGCAT
G
>Pparg-5_peak_528
TGGTGCTCTCGAGGGTTTTCCAGTAATTTCTCCCTGACACAGTCAATCCGAGAAACCCACCACCTCCCTCCCACACCTGGGTCGCCACCCTGGTCATGCT
CTTGAGGAAAAGCCAGCATCATGTCCTGCCACTCAATGAAGGCCTCTCTGGTTTCCGATGCTCTCAGCAGGCCTGACTCACAACGAAACTGCAACCTCAA
A
>Pparg-5_peak_529
ATTTGTTTTCTGCAAAGCGTCTCTGGCAGTTTCTAAATGACTGCTCCACTTTTGCAGGCTTTTGGCTTAGACTGACCAGACAGCCTATGAGCACAGGGCA
CTAGGTGTTGAGGAGAGTGACATAGGAAACAGAAAGTACAGAAAGTACCTTGTTGGGAAACAGGCTGAACCCACAAGTACAGAAAGCAGACATGAATTAA
T
>Pparg-5_peak_530
TGAGTAACCCTAACACCACATACACACACACACACACACACACACACACACACACACACACGTGCTGGCCAGGCAGCCCGGGACAGGGTGGGTGGGAGCT
GACAAGCTGTGGTCATTTTTTCAGTAAGACCTGACTCACTTCAGTTAAAGTAACCATCGGAAGGAAGTGGGAAGCACCAAAGCTGAAACTGTGAGATGAA
A
>Pparg-5_peak_531
TGAAGAGGTGTGTTACAATTGAGGTTTGAGTGAGGGTTTGGAAAGAGAGTTAAGACTTTCCGCTCTAAGACCAGCTATCTCATCTCCCCAGTTGTACCAG
GTCTAGGGTGACAGGAGATAGTGAGAATTTGCATTCATCTGTGGTCCTGGCTACTAAGATGTGGAGGGTGAGCAGCAGTGAGAGAACTTCCTGGAATCTA
G
>Pparg-5_peak_532
GCCTTTAGGTTCAATTGAGGAGATAGAAGCAGGCATTTATCAGCGGGCAGTTTCATTTCCTGTTTTCTCAGACTGAAAGCACAGTCATCATAAGGCCTGC
CTTTTGTTTACCTGAGGCCTTTCAGAAGTAAACTCCACGTAGGAAGACCTGAAGGTAACATAGCTTGCTGATCCAAGCTGAAGGCAGCGCTTAGCAATGG
G
>Pparg-5_peak_533
GCTTCTAAAAACACCTGCAGACCTCCTCCGATTGATTGGAACTGCCAGTTCTTGTGCTTTACAGAAAAAAAAAAAAAAAAAAGCAGCCTACTTTCCCCAA
ACCTGAGTCATTGCAGGAGGTAGGCTGGCCAGTGCCAATGACTGTGCTGTGCGTCACACTCCCAGCTGCCAAGTCTAGACCGAAATGTATCCATTCACCT
T
>Pparg-5_peak_534
CATTCCTGACCTCAGCATTGGAAGATCTGGTCTTGGGGGGGGGGGGCGGTCGATGAGCTCCATCTACCTAGGAGCGTCAGCAGCCTGTGTGTGCCCAACA
CTGTGAACCTTGCTCACATAGAATGTCAGCGCCAAATGTCAGCACCCAGTTCAGTCTGGCTGCTGCCCACACTGAACCTGCCAGGCAAGATCTAACCTAC
A
>Pparg-5_peak_535
AAGAACACATGGGCTGCCCGGGGACTTCAGACTTGGGAAGGCCTACTTCTTTGTCACTTGCTGATCAGGATGGGTACAATACTCAGTGACCTGTGACCTA
ATGGCAAGTCACTTCCCCTCTCAGAGCCTTAGTTTCCTCATCTGCCAAACCATGAAGTGACACCAAAGAGACTCCAAGGCCCAACGTAGGGCTAAGACTG
G
>Pparg-5_peak_536
ACCACACGTCCCACACCTTCCTCAGAAGCATCCTTTCCCAGATGTCTTATTTAGGTTCAATCTTAAGACCGCTATCTCCCGTCCCTGGGGTGGCATTTCT
GAGCATGACATGGGGCCATGTAAAGCAGACTACTCAGTTTTTCCACAGACGATTTCCTGTCTTACAAGATAAGCATCTGTATACCATTTAGGTTAGACTC
A
>Pparg-5_peak_537
CACTGGTGTAATTTAGTGAAGGCTTGGCAAGAGGGGTGCTCAGTAAGTGTAACCTCCTTCCTTTCCTTGCTGACTCTGGGGCACCGCGTGACTCACTGGC
CCAGGCACTGATGGGAAAGTAGGAAGTGAGTGGAGGATGACTGGAACCAGAGCAAAGGTAAAGGTCTGCTGGAGAGTGGATTTCACTGGAGGCCAATGGA
T
>Pparg-5_peak_538
CTCCCATGAAGAGGAAGGCTGAGTTCCACAGAAGCAACAGAGGAGCAAGAAGGCAAAGAGAGGAGAAAATGACTCACCATCTGCCTCAGAGTCACCAGGT
CAGAGGTGAGCATGAGTATCACTATCAGCTGCCCACCCTTCCAGCCCCAGAAGCTCTCCTTGCCAGCTTTCCAGCCGTTCTCACCTCATTCTTAGGTTTA
A
>Pparg-5_peak_539
CCAAAGGATTTAAATGACAGGTACATGACACATTTTGTTATTCCTCAACAAACTTCAACTAGAACTGATTCATTCCTACTATGGTTTCCTATCATTTAAC
AGCTGGTGCTTAGAGAGTGAACTCTCAAGGCAGCCTGACTAATTGGCAAGTAGACTATACAGTCATTGAGTACTCACAGGTGCCAGATACTGAGCTACAA
G
>Pparg-5_peak_540
ACTCATGGCTCAAGTCACAGATGGTGTAGATTAGGGAAGAGAGAAGGCTCTCTGACCTCAAAGTCACAGTCATTGCCTGGCATGAGGCAGCCTCTCTCTC
TCTTCCCCAACCCCCCTGTCATGGTGATTCATCCAAATAGGAACTCACACTCAGATGACCCTGGGCAGCCACATAGTCACATATGCTTTGTAAAGAGATG
T
>Pparg-5_peak_541
TTACAGTGGAAGGCCGTCTAAGTCCAGAATAGAGAGCCAGTGGATAGAAGAAGTGGGTTATAGGCTATAGAAGCAGCATGACATAAACTGAAACCATGAG
TAGCAGAGAACCAGAGAGTTAAGACCGCAGAGGAACCAAGAGTCAGATCTTGGTGGAATTTGATTTCATTTTGAATCATATTTCTGCGTGGAGTCACACA
G
>Pparg-5_peak_542
TCCCTGTTCAGAGAGGACATGTTTAGTCTGGGTGTTCAGAATCTGAGAAGCTTGAAGAACAGCCTCAAACAGCTAGGGAACCTGCAAGCTTTGGGATACC
TAAGAACAAAACCTCAGGGGAGAAGTGTGTGCTAAGAACATGTCTTCAGTTTTGTGCGACCAGTTCGGGTTGGAGACTCAGTGTCAGACATCCTGTCTCA
G
>Pparg-5_peak_543
CTCAAAATAACTAATGAGACATCACACTCTGGTATGAGTCACCCCTTAAAGTAATTCAGAAACATACTTAGTCGCCCCAAACCGCATCCAGCCATTTGCA
CTTGGGGGCAATGTCTTTTCTCAGCTGACTGAGAAAGGGAACTACAGTCTCATAGGGTGACAGTAAAGAACAAGGTTCTTATGTAGAGTCCATCAGCAGC
A
>Pparg-5_peak_544
GGAAGGAAGAAAAAAAAAAGCTTAGAACATAAAGACTGGGCTCCTGAGCAAGTTTCTAGGCTTCTCTAGGGTTCTACTTCCTCCTCTATTTGTGGGATGA
ACTTGTGCTCTGCATTATATACTGGCTCTGAGGTTAACTGAATCACAATGGGAAAGCACCATACTACGTAAACATCCTTCGAGTGTGACTTCATACTGCA
G
>Pparg-5_peak_545
CACTTGGTATAAGAGAAGCAGGCAAACAAAGCAAAGCGCCAGTACGTGACTCACTGCAAAAATGAAGCAAGAGCAGAAGAGATCTGAGCTGGGCAGGGTA
ACCAGGACCTTGACTAATCCTGAGGACTTCCTGAAAGAGGCAGTTTTTCACCCCGGGCTGCCTTTGACATCCTTCTCCTCACAGTGTGTCTGGGTGGTGA
G
>Pparg-5_peak_546
GTATATTTTCTAATTACAGTTCAGTTGGGTTAATGGTGTCTCAAATGAGCACACAGGCTTTAAGTGACCTTTGTTTTCACTTTTTTTTTTAGTGGTTTAT
AACACTCTGGTCTTCCCTTCAAATCGTGTATGCAAACAGGAACACATTTAATGTGACTCAACTGGAAACCGGTGCTCAGCAGTTAGGTGTAACAATGATA
T
>Pparg-5_peak_547
GCCGGAGCGCCCCCTCCGCCTTGCCCGCACCTCGGTGGGTCGTGAGAAGTCCCTTGGGCGGAAGGTGGCAGCGGTTTTTTGTTGCCTGGGTGGGGCAGAG
GGGAACGGTTTTAACTTGCCGGAGTGGCAGGAAGTTGGAAAGTGAAAGTGCTTTCTTGGCTCGCCCACGGGCCGGAGGTCTGCGTCTCCCCGCACTTTGA
T
>Pparg-5_peak_548
TAACTTGGTTACGTTCGGTTTGTTTATCTTAGACATCTTCATCGATGTCTCACATCACCTGTTGAGAACATGCAGTTGAGTGTGTTGTAATGGGTACAGA
GTGGAGTCACTACAGTCTTAGCTGAGAATGTTTTCAGCCACCCTAAAAGAAACCTCATGGTCCTTGCTTTCCTTCGCCAGTTTTCTCTCTCTTCCTCCTT
C
>Pparg-5_peak_549
CATTGAGCTTATAGAATTGTGCCTGCCTCTGCCTCCTAGTCCTGGAATTAAAGGCATGTGTCACCATGCAGTTCTTCTATGGACATATGTTTCTATTATC
TAGGTGTGTGCCTAGTCACATAGTAAATGTGACCATAGAGGTATTGCATTTAAATTTTCTACCAGTAATGTGTGAGTTTCAGTTTCTGTCTTGGTCAGCT
T
>Pparg-5_peak_550
GACTTTTCCCCCTTATGGTACACGTCTGTCACTTGTATTGTATACAGGTCTATGACTCATTCTTAAACTTCCCACACATTCCTCACCCACTAGAGAGGCT
TTCTCCTTCACCTCTAGCCTAGTAAACTCCTATTCATACTTCAAAACCCTTGCCAAGTTACTGTCTCCCTGACATACATGGTTCTTGATGCTGTGTAGAC
A
>Pparg-5_peak_551
GTAGCGTTTAACACCTGCCTAAAGCGCAGACACCCTGGTTTTGTAATACCACAGAAGGAGAGTTACAGAACCTCAGAGGTCAGAAAGAGGATGTCGGTCA
AAGGGCAGACAAGGAGGAAGATCTCTGTGTTCTACCACTAACAGGAAGGCGAGGAGCCCCTTGCAAAGCACTGACTGGAACCACTAGAATTTAGGATAAA
A
>Pparg-5_peak_552
TAGCCACACTCCAATATCCCTTGTTCCTTTCTTCAGAAAAGTTAAGTGACATGTCACATTTTGGTAGCCCTGAGTCACATCTGGTAGAGAGGTCTCTGTC
CTGCAGTAAACATGTTGTGATGAGACAGACAGAGATAAACAGGCAAGTGCTCTGTGAGTCTCCCCGTGCTTGCATAAGCTTGGATCCACACTGCCTGGGC
T
>Pparg-5_peak_553
ACTGCCTACATCGTTTCACTCCAGTCTTCCTACGCCCTTAATAGGAGAAGACCGATACACGTGTCAGATAAGCGGATAATTTGCCTAGCAATCGGATCCA
TAAAAAAGGGCTCGGGAGAATTCTCGGGTTCTCTTGAAACCCACTCACCTCCCCAGCCATTCCCTTTGACCTAGAGGGTGGGGCGCGGAGTCTCCTAGGA
G
>Pparg-5_peak_554
GCTAATAAGGCCAGGGCACAGGAAATGCTCCGCTCAACCCAGACAGCAGGAAACCCACCTTCAGCCCTCCTGTTCCCCACAGGCACTCTGGCATCTGGGG
CCCATGTGGTTGAAGAGTCAGAGACATGACTATTCACCCTGTTTTTCTGAGTGTTAAAAACCTCTAGGGTCAAAATTCGAAGGTTCAAGACAATGTGCTT
G
>Pparg-5_peak_555
TTCCTGCTCAGGGACCTTACTCTACCCAGCAGCAAGCCTTGGGTAGATTCTGACTCTTCTAGTTCAGGGGTGCAAGGGGGGTGGGGTGGGATGTGTGTGC
TCACTTAGTACCCTCTTTCTGACTCTCTTCAGACATCAAAGACCATAGCTGTGTGACAAATCTGACTCAGCCACTCCTTCCCACTGTCTCGGTAGTGAGC
A
>Pparg-5_peak_556
GGATGTGGGCAGCGGTCTTCAACCGTTGCTATGTGGAGGGGAAATAAAGGAAGTGTCTGCAAGCCTTTCTGCTTCCTGCAGCTCCTCCAGGTCTCTCGAT
CTCTGACTGAATTAGACCCAGGCCCCAGAAACCTGAGGAAGCTGTGGGCATTCGCCCTACTGACCCCGTCTGAACTGGGAGTTCACTGGCAGACTATTGC
T
>Pparg-5_peak_557
AATGGGGGCCACGGCTGATACCTCATCATAGATTGCTAGGATGTGAAAAGCAAGACCCTCTCCTAAAGCTCTCTGGGCTGCAAGGCTGTGGGCTTCATGG
TGGTGGGGTTGTTGCTAGGCAGAGAGGCTCTGCTGTTCCATTCCAGGCTGGCAGGCCAGGATGCTGACTGATATCTATAGGAGGCATAGGTCGTTCTTCT
C
>Pparg-5_peak_558
GTGGATGTCAAGAGTACGGGAAAGCCTACAGGGGTTATATGAGTAATCTCATGTTATTTCTGAAGGTTCTTGGATGAATCTGCATTGAAAAAGGCAAGGT
GAGCCAGATGTAAACAGTCTTTTGATATTGTGACATGGTGTCATCTGCAAAGTTGACAGTACAGAACCAAACAGTTGAGTTATGAGAGAGAGAGAGAGAG
A
>Pparg-5_peak_559
TAAATGAAGTCATCACTGTATATGCCGCCGTCACTGTATATCGGCTGCTTCTCTGGCCACCCCATCTCCTGGGCTTTGTGGGAAACATGATGCCCTGGTT
GTATACTATCTTTGAAGGAACACAGGCCCCACAGAGGCTGGGCAGAAGCTTCTCCAAGGCTCTGTTCAATGTTATCTGTTCCTATGGCGCTGAGCTCTCT
C
>Pparg-5_peak_560
GGATTTGCAGAACCCACAGAAATGCTGGCAGGGTGTTCCTCTTGTGGTTCTAGCTTTAGAGAGCAGAGACTGGGGATCCCCAGAGCACGCTGTCTAGGAA
GATTAGCTATTTCCTTAAACTCTGGGTATGACTGAGAGAGCGTGTCTCAATGAGTAAGGTGGAAGGTGATTCTAGAAATTCACTACGGGTCCCCACATGC
A
>Pparg-5_peak_561
TAAAGGTCCTATCTCTTAAAACACCCAGAGTCTCTTCCAAAGCTCAAAAGCCTCTCTAAATTATCCAAAGTCTCTTCAAAAGTTCAAAGTCTCTCAACTA
TGGCCTCCTGTAAGATCAAAAATGAGTTACATACTTTCTTATTCTAAGAAGGAAAAAAAATCATAACATAGTCATAACGAAATCAAAGCAAACCCAGCAG
T
>Pparg-5_peak_562
GAAATACTCAGCCCCTACACCTACTCTCTGGGGTAAGACTCTGCCTCTCTGTGTTCCCACAGTGCCCTACCTGATTCTGCCTTCTTACCCTGTTAGGACT
TGATCACACTGCTGTTGTTATCAGCACTTTAAGGCCTGTGGTGATGAATGACTCATTAGTGACCCCTGACCCTACAAAGTGCCCTGCATCCAGAATCGCC
C
>Pparg-5_peak_563
TGAAGAGGAGACCTCTGACTATACCATTTCAGTTTGAAAAAGGATGACGTATTCCCTTATGACTAAATATAGAGCATGAGTCTGTGCTGATGCATAACTT
AGGCAAATGCATGTAAATCCCTTGTGGACGCCCGGGATCCCTGTCTACTGAGTCACAGCGATGGGAGGTTCTCTCCTGCTGGGACCTCCAGTCACAGACC
T
>Pparg-5_peak_564
AGATGACTCTTGTCTTAGGGGCTACAAAGTTACAGATGACTCTGTCTTAGGGGGTCACCACCATGCATGTAGTCCAGTAGTGATAGAAATGTTGTTGTTG
TATGGTTTGACTGTACTTCAAAGAGACAGAGGCTGCACACGAGCAACTGGTCTTTGAAGGCCCTTCCCAGGTGCTGCAGCCAGCAAGTTGGGACATATCA
G
>Pparg-5_peak_565
AGAATGGCTCACCAAGTTAGGCAGCCTCCAACCTGCATACTTGCTCACTCTTGCCCTCTGACACACAAGCTCACTCAGCATCCTCATCTCACACTCTTTA
AAGTCCGGTCTGTATCTGGAGGTATCTTTAGCCATCATTCCCACTGCGCCTCACAGTGTGGTGATCCATCACTCGGGCTCCTGTGGACAGCTTCCACAGG
C
>Pparg-5_peak_566
TTCTGACTGGAATGAGTCAAAGGGCAACGGAGACTCTAGTGCATGCCTAGGACCAATAGGCTGTTCCCTACAGCCAACAGCCCTTGTCCCAACTTCCTGT
TCTGCTCCGTGTTTAGTACAGACACTGTGAAGGGTGAGTAATCTCAGAGCTGATCTCATAACCCTTCCGTTCAGGTTCAACTATGACAGATAAACAAAGA
C
>Pparg-5_peak_567
AGCCCGCGGTGGCTTGGGGAACTTGGTTGTCTAGGGGAGGGGTATGGGGAAGGGAAAGTCCCTGGACTTTCTTTATGCCTACCACACTGCTTACCCACAC
ACAACCTCCCTCCTCTAAGGCCCACTTCCTCTGTCCACTTCCTTGAACTCAGGTTCTGCTTGGTGGAGCCGCTGTATGGAAGCCTCACCCCATTCCACCC
T
>Pparg-5_peak_568
AAATCAAGATCTCGGGGGAGGAGGGCAGGTTTTGAAGTTTGTGTTTGTTTATTTGTGACTCAGGCTAGCCTAGGCTGGTCAGGAATTCACACTTAACCCA
GTAACTCCTTGTGGGTTTGAACCTTGCGCAGTACTTCTACCTCCGCTTCCTGAACGCGGAGGCTGCAGGCTCCAAACACCACAAGCTGCTCCCACTGTCC
T
>Pparg-5_peak_569
TCTGGAGGGACTTAAAAATAGATGTCCATTGAGCCTGTTCTGGTGTCCCTCAGCAACCAAATCTGCCTGTATTTGGGAGAAGAGACACCATCTGGCTTGC
CTCTAGTATCAAAGTGTTGCATGGAATGACTACAAGTCCACACTAACCTGCCAGACTGAGCTGGGCCGCTCTGTGCTCCCGGTCCTGACTCCAGAGCAAC
T
>Pparg-5_peak_570
GCTTCTCCACTTTAACTTATTGAAACAGGGTCTCTCTCTCTGAATCACATGTCACTGAGGGTCATGGATTGACTATGCTGACGTGGGGATTACAGATGCC
AAGTCCTGTTATCATGGCTGCTGATAATCTGACCTCTTGTCCTCACACCTGTACAAAACACTTTCCGATTGAGTCATACCCCTTGCCCTAAGAAACACTT
T
>Pparg-5_peak_571
AGCATAGTGCACTACACGAAGAGCTCATGCTTTCTGGAGAGTCTTACTAACAGTGCAGAAGGTAACCAGGACAATAATAACTAGAATAGAAACTGCCTCA
TTTATGTGACAAGTGAGTAAAATTAAATATGAAACGATGTCAGAACAATTCTGAATAAAATGAATCATGTTGGCACATCCAGGGTTCATCCCGATTCTGT
T
>Pparg-5_peak_572
GCAAAAACCCTTATCCACTGAGCTTTCTTGCCAGCCCATTTTATGACTTTTTAGTCCTAGCCATCATAATGACTAAGGGCAACAGTGATAGAAAGTGATG
TCTCACTGTGAATTCTTGTTTTTGTTTTGCTGGAGATCAGACCAAGGGCTTCCTGTATACTACTGTAGTCCTGCCAGTGAGAAACACCCCCACCCTACCC
A
>Pparg-5_peak_573
TTTGATGTCTGCTTGCACCTCTGTGTTGCATGATCTCTGCACCCTCTCCCAGAGAGCAGTGTTCATGCTGCTGCACTCCTCTCACAGACTAAGTCACAGT
GGACATACTGTGTAAGTCATAACAGCTTTCTTAGAATGAGTGCTCTGGGCCCCAAACCACAAGCCATGAACTGTGGCTTAAAGACAGTCAGCTCACCAAT
G
>Pparg-5_peak_574
CTTCTGAATACACCATGCCATGTTGGAACCACAGGAGGTCTGTCATGAGCAAAGGGCCACAAGCCTCAGGAAAAGCTGTTTAAGAAGAGTGGAACTGTCC
TGAGTTATTTTGGGCAGGACAAACTGGCCAACTACTGGATTGGCTACTATTACTCAGGAAACTATAGCATCTTGGGACCCATAAAGTTCAGGGAATCCTT
T
>Pparg-5_peak_575
AGGGGCGGAGCTTCCTGAGGAGTAGGAAGGAGGAAATCTGGCCCACGTGCTCCCTGTGTTATCGTAGCTTGGCACTCAGCCCAGCAGAGCAGAGGCTGCA
GCCTGCAGGAAGGTGTCTGTAGATCCAGTCTTCAAACATTAGCTGGAAGCCCTCCGGGGCATGTTAGGATGTTATCTGATCATCTGTGGTTTGCACTACG
A
>Pparg-5_peak_576
GTCTCACCCACAGCCTAGCCCTAGCCCCAGTCCAGATTTCAGCCACACAGCTGGGGACCTTCCAGTTTAGGCAAGGCTGTAGCAGAGGAGGGAGCTTTGC
AGTTGCTCGCCCCTGGCCCCCACTGCCACCCCAGGCACCATGTTAATTCTCCTATAACCTCTCCTCTACTACTGCCACGTCTGGCCTAAAGACTTCTCTG
A
>Pparg-5_peak_577
CCTTCATAGACAGCCAGGGACACAGTCCCAGGATTCCTCACCTGCCAGTGCTTTAGTCAGACTCTTGTGTCCTTCCCTATAAGGCTTGCGTTGGCCTGCA
GGATCCTGCATCAAAGCCTTGGTTGGTTGACTGTGGTCTGTGAGCACAATCCTTAAGCATTTCAGTACTGCACTGAATTGCCTTCTAACCATAACACTGG
G
>Pparg-5_peak_578
GTCATCCTTAAGGCCAGAGACCGTGTGTCCCTCCGGTGCCTATGGCCTTACCCTTTCCACAGATAATTACTTGCAGGGAGTCACAAATCAGACTAAATCT
TAGTTACAGTAAAAGCATCTTTACCTGCCCAGTGACCCAGTGACCCTGTGACCCTGTGACCCTGTGACCTGGTGCATAGGAAGAACCCTATGATCTCATC
T
>Pparg-5_peak_579
GAGGAGGAAGAAATTGTCTCAAAAAGGCCAACACCAGCTCCATGGTTAGCATTTATGCTAGGAGAATTAATTATGCTCTCCAGCTTTATCTCCGTCCTAT
TGTGATCTCTCTGGCTACCCTTCGGCCTGCAAAACTGCGCCCCCTGGTGGACAGCATTTGTGATTAGGGCTTTGGGTTACCAGTTCTGTAGCTGAGTCTC
A
>Pparg-5_peak_580
TGGGCCCACAGTTCAGCTTCCCAAAGCTCTTGCTAACCCCACTTCCTGTTCAGTGTCACCTTTGATTACACACTCCTCCCCCATCCCCTTCTTCGTTTCC
TTTGTAGATTACAAAAATGGCCCCTCCAGCTCGAAGTGGTGGCTCCTGCCTTTAATTCCAGCATCCTCAGCTTTCAGGAGGCAGAGGCAGGTAGATCTCG
A
>Pparg-5_peak_581
GTGAATTCTGTGGAACTGTGGTTCCAGTATGATGATCCCATCCCATCTGGGCCATTTCAGGCTGAGTGGAGGTGCTTCTGTGGTCTTCATTGAGGGATTA
GTGACTCAGTAGAGAGACCGTGAGTGCTGAATGTCACATAGGGGCCTCCAATACTCACACTTCACACTGAGTTAATCTTACTGAATCTGCCCTTTAAATG
C
>Pparg-5_peak_582
GGCAGAGTTCGGGAAATACAGGAACAGCACACTAATGACTACTACCCTAGCCAAGTGACCTTTGAACCTGTTTCCTCTTTTGAAAAACAGTCACGATAAT
GGTGTACCCCAGAGATGATTGTGAGGGTTAGGTGAAAACGTGTGTGACACATCCAGCGTGGTTACAGGGTGAGTGAGAACTCTCCCCTTTCAGGGGCCCA
G
>Pparg-5_peak_583
TACTTGAGAAACAGGGCTTATATCATAATAAGGAAGTGGAGTGTTGTAACCACAGGCCCCGGAAATTGGCCCCTCCACTACCCAGCCAGCCTGTTTGATT
GGCTCTTGGCTTTTGAAAACAACCAAGCAGAGGTAGGGTGGGGCTGGGGCCAGGGAACCAACAGAGGTGACACAAGGTTGACACCCTTATTATAGCTCTG
G
>Pparg-5_peak_584
GACCTGATAAAATCCCACGACTGAGCAGACTTCCTAGTGTCCAGGGTGCCCTCAGTGGGGAGAGGAGCTGAGTCATATCACACACCACCAGCATACACCC
TGGTTCTGCCAGCCTTCTGAACTCCCCAGATCACTCATCAGTCTGGGCCCCAGTTCCCACACCATGCCCTGAGAACAGACTCCTGGGGTCGAGGGAGGGG
C
>Pparg-5_peak_585
GACAGAGCTGAGAGCCTGGCGTGTGAAGCTGCTGCTGAGTCAGTCAGCAGAGGGACAGGAACTGAGAGTGAGACTGTAAGGAGGGGTGATGACTGCTGCG
AGAGGAGGGCCAGGACTCATAATCCCTTGCAGTTTGAAACCTCTGCTCCTGTCACCATCTGTGTCTCTTGTCAGGCCTTCCCTTTGCCCTAGAATAGTCC
C
>Pparg-5_peak_586
ATTCCCCGCTTTTGTCAAACCTTGCCATGGTCCCTTGCAAGATGTGAGATGGATATAGGATAACTTCACCACCGGAATTCGAGGAGCGGGGCCGGGGGTA
CTGAAATGTGGCAACCCGGCAGGATGTGAGGGCTTTGCCGTGCACGTGAGAGTTTCTCTTCTGAAGAGGAGGCTGTAGCAGAGAGAGGGAAATAGATGTT
A
>Pparg-5_peak_587
AGGAGGAACACTGCCTTTATGTCAGAGTTCCAGTGCCTTCGATCTGTGGTCTGGTCCTCTGCAAAGCAGTGTTTCACAGTGGGAGCAGGAGTCAGAGCAA
AACTACCCATCCAGTAGAAGCAAAGGAGGCTGAGGATGGGGCTGGGGTCCTGAAATATTCTCAAGGGCACCCCAGTGAGCCATGGATTTTCATTTTACCA
C
>Pparg-5_peak_588
TATATACATTATCTTAAGAAGGTAGAACATAGATGTAAAGGGCAGGTAGTGTGGTAACTCCAGGAAGTGGTATAAAGGGTGTTGCTGTGCCGACCATCAT
GTGAACATGTTTGCAGGTCAAAGGTGAAAATGCTGGTGCAGGAGGGTGAATGGGGGCGAAAGGTGCCCATTTCTGCATGCAAAATGTGCTGTCAGGCTCA
G
>Pparg-5_peak_589
TGGACCAGACCTGGAGCAATAATAAGAGAAGAAAGGAAGTATTTGGAAATATTAAGAGAGACCCGCGGTTGGGCTGGAACATCCTGCATTAGTCACTGCT
GCTGTGGGAAGCCAAAGACTGTGAAAGGATATCTTTTTACATGTCTTACATATTTAGAGACGCTGCCCTTTCGAGATCCCATTGCGCATATCAACAGGGT
T
>Pparg-5_peak_590
GCAAACTTATTTTCCATGTTGCAAAAATAGGAAATGAGGTATAGGGAGTCTGGGAGAATTATTACCCAAGATCGCAGTGAGTCAGAGGCTTTTTGAGTAC
CACAGAAGCCCTGGCTCCCTCCCTGATCATGACCCCAGATTTGCTGTGTGCAGGCCTTGCGGTTTTAGAGGAAAATGTAGTAATTTCACTTTCACTTTTG
T
>Pparg-5_peak_591
TGCAGGAAATAAAGTGTTATTGTTAGGGACGTTTCCTGTCATAAACACACACACACACACACACACATATACATCAACACTTTAATTTGGCTTTAAAATA
GCAACCTTAGATGTTGTTTTTGATCCAGGAACGTATGGGAAACCCCAAATTATATGTGTTTTGTGTTTTCTTTGCCTTTTTTGAATTTGTGGTGTAAGAA
T
>Pparg-5_peak_592
CAGGTGACAGAAAAGGTTGATGAACAAGGACAGTATTTGAAAGTTGATGGATGTCAAATACTTTCCTAGAGCTTTGCCTTGCTGGCCACCTACCTAGTTC
CTGTTCGTCATTCAGAAGAACAAGCAGGAAATAAATTCATTTTAAGGAGATGCGTTTTATGTCATTTCGAAACAAGTAGAGTCATTTTGAAAAAAGGAGC
C
>Pparg-5_peak_593
GGTCACCAAAACTCCACCCCCAACACACACACACACACACACACACACACACACACACACACACACACACACACTACTTACAGCTCAGAATGAGTGTTCA
CCATTAACCCTCTATGCTGAGTCACAGCCTGGTCCTGGCCCTGTGCTCATAGTCGGTGCTTGACTGGTATTTACTCAAGACAGAAATGATCAAGTAAGAA
C
>Pparg-5_peak_594
AATGCTTGCAACCAAATGAGCTCATATACCCTTATGTCCTTTGTGCTTCCCTATATGAATAATTTTAAGAAAACACAGTCAAGAAGTTGACAACTTTACA
CCCATCATTCTGGTAATTTCTGTCATGAATTTCGATTACTAGTTTCTATTCTCACTCTCTGGGTTTTTAGTCATTAGGATTTTTTTTGTCATTTTGTTTT
G
>Pparg-5_peak_595
AGAGACTCTCCCACCAGTTTAAGGGTCGGTACTGCATGTTCATGCAGAGAATTCTAAGGATATAGGCTTCATGAGTCACCACCCCCAGTGATGTGTGGGT
TTTCAGTGACTTGGCTGACATTGAGTCATCTCTGCTTCTGTAAGTAACCTCTTACCTATACTGGGAAACCCCTAATAAACTCATATATTTTCCAAGTTTG
A
>Pparg-5_peak_596
TTTGACTGCTTACAGGGTCACAGAGTAACCTGCTGGGGCCCTGCAGAGCAAATGAGTCTAAGTAGCATTCTGATCAGCTCCCTCTATAGCAGCAGCACTA
TCCACCCAAAGCAACCCATCTGCTGTCAATACATCTGGTATTGAGAAATAAAACCTTTGCAAAGTGACTCATAACCAGTGCAAATAGGATGAAGTGTTAG
T
>Pparg-5_peak_597
AGCATAGCAACTGCTTGTCCTTCAGAGTCATCTGGAGGGTAACCTAGGCATAATTGCTCACTCTCTGTCTATTTCGATTCATGTCTTTGTTCACCACAGC
ATCCACATGTGAATCCCAAATCCCACCCACAGCCGTGGTCTGAGGTGTCACTAAAGGAAGAGTGGTGTTCTTGTCACTGGGCACTTCTGACACCCTGTTT
C
>Pparg-5_peak_598
GACCTGGTGTGAAAGTTAGCAACTAGGCATGTGGTTAGTGGTGGAAGTTTGAGGGTAGAGAGGCAGGTGCAGAGCCCTAGTGCAGATACTAGCAGTAGAT
TCAAGATGGTGGTTTTTTGATGCTCCAGGGCAAAAGTCATCTAGATTTTACAGTGGGCACACAGCTTAGGAAGGAGAACAGAGTCAAGATTCCCCTATGA
G
>Pparg-5_peak_599
CACCGTGTGTTCTCTATGTTCAAAGTACTTAGCAAAGGTCAAATTACTTCCCTTGCACTTCAAAAAAAAAAAAAAAGAATTAGACACTTGAGTGAATGAT
TCAATACCTTTCGCTTTGTGTAATATCAAAAGCAAGATAAATTAAGGGAAAATCCATTTTCCTCACATCACCCACCTTAAGACAGACGCCACCCTGTGCT
T
>Pparg-5_peak_600
TGAAAGGCAAAATAATGGTTATCTCTCTTGAAGTTTGTCTCTGTAAAGCTAAGTCAAAACTAAAAGAAAAGAACGCATACTTTGCACTCTGTCTTATCAG
ATGGGGAGCAAGTTTCCTACTCTCTTACCCTAAGAACAAACCACTTGCTAGCTACATGCACTGCTAAATGGTGATGTCAGATTCGGTTTTACTAACTTCT
C
>Pparg-5_peak_601
TCACCATTAAGGTCTTGCTAAGGTAGTAAGCCATTTATTGAGGTTTCATGATGATACCCTTCCCGTATACCTAAAAGACACTATCTTGTAGCAGACGTCC
TGGTCCTCTGGCTTTTACACTCTTTCCACTCCCTCTTCTGTGAAGTTTTCTGAGCTTGAGTAAGTTTCCCAAGCCTTGTGTTACAGATGCATCAAATTGG
G
>Pparg-5_peak_602
AAAGGCTTTGCACAAAGGCAGGGGTGAGGTGACAGAGTGAAGACAGACATGAGGTTGAAGTGTAAAGCTGTGGGGTGGAAGAACAGAGGCCTTGTGGTAA
TGACTGTGTGCTATGGGATGTAAACAGGAGAGCTGGTGCCCTTTTCCGATCAGTGTGAACACACTGCTGACTACGAGATGCACCCTTACTTAGCAATGTT
C
>Pparg-5_peak_603
CATGCTCTAGAAGAGAAAACAGACTTGTAAGCAAACAGTTAAAGGGTGCTGTGACTGGACTATCATGGTGACTGGAGTGTTCTAGCTTGAAGGAGGAAGT
GATCAGGGATGCTTGCTGGAGTGGGTGAGTGAGTAGACAGAGAACAGGAAAGGGAATGGGGGCAGCAATTATGGTCCAAGTGTAGGAGGTGGGGCAGGTT
A
>Pparg-5_peak_604
ACAGCTACCCCAATAAAGCACACTCTAGCACGGGCAACAGTACAGAAAAGCTGGTCACCTGGAACACTCTGCATAGCCTACAGACAGCTCACTAGGTTAG
CGTGTCCTTTCCATTTGACTGATTTGTCTAAAGGTCTTCAGGGACTTTCTGCTGGTTTCTGCTGGTTTAGGTGTGGCTGTGATCTGAGAGTCCTCTTTGC
A
>Pparg-5_peak_605
TATGATCCCTAGATAAATTTATGATACAATACACAGGTTAAAGCATCGATTTTGAGACCTAAACAGCAAACTGTGGACACACATGGAAACATTTACCAGT
GCTATCATGAGGTAATGTGTTTATGTGACACACATCACTTCTGACTCATCTGTTATTTACAGTTCTTGTGAACTGTCACTCAACCCTCTTCTGGGTTAAA
A
>Pparg-5_peak_606
AGTTTGATTACAGCAGCACCAGGCTTACTCAGTTCTTAAGTGATCTGTGGCCAAGGGGGATGGATGCCTCTGTACATGCCTGGTGTGTGGCCCCTCCTCT
CATGTTCCCGTCGTTTTTATTTCACTCATTCCGTTGGGTGAGTGTGCATGTGGTGATGTTGATGGAACCTCATGAGTAGACCTCAGGTCTAACTTATTGA
A
>Pparg-5_peak_607
TCTCAAGTAACTGCACTAACAATTGCGAAAGATTCGAAACTTCCCTCTCCCCATAACAAGGTCCTTTGCCTTTCAAAGAACCTCAAGATGTTGATCATCA
TGGTCTTCTGTCATCTGAGTCTCCCAGTGAATCATTTAGATGCAAAATATACTCAAGAAACATCTCTGCTTTCTACTGAGGTAACGTCTGCACACACAGT
C
>Pparg-5_peak_608
GGATATCCTCAGAGGAGCTTTCAGGAGACTCTCTAGTGATATTCCCGGACCTGTCTGCATATCAGTGCCTCCTATCTAGAGGTATTCAGACTCACTAAAC
ACCTAGTCTTACCCTGAGCTTCCTGACCATCTTTTGCTCATCTTCAAGATGACTTGGTGTGGGAGATGATTATTTCGATCTGGATGAGAACAAAGACTCA
G
>Pparg-5_peak_609
GCTTTCCTCTGGCAGTGTGACATCAGTGTCTAGACCTTTCACTTACTCACAAGTTCCCTCCCAGGAAGCTTTCTAAATACCCACTGCTGAGCACTAGCAG
TATTGTTGACCTTGGTGGGGGTTTTGTCTGTTTGTGTTTTTGTTTTGAGTCAAGTTCTCACTGTCCTAGGATTCATCCTATAGCTCAGGCTTCAAACTCA
C
>Pparg-5_peak_610
TTACATTCAAAACTGGTTTCATATCTTTGTCACTGAATGACTCATTTTCCCAGAACTCTCACATTCTCACAGATGGTACAGCTGCCAAGTTTTACTTTAT
TTACATGTGAAAAGATTTCATGTATTTCAGAGATAACCCACTTTGCTGCAAGCCTTTCCAGTCATACCAAAATATCTCTCTCTCTCTCTCTCTCTCTCTC
T
>Pparg-5_peak_611
CGTTGCAAATGTTGAAATCTACAGATCACATTTTAGTTACTCAGTATACTTCCTGTTACCATGTGTGTGTACATGTATACACATGTGCATACAGCTACAT
GTGTGCACATGTGTATGTATGCATGTATGTGTATGTTTGTAAGTGTGTGGATGTGGATGTGTCTATGCATATATGCATGTGTATATGATTCTGTATATGG
C
>Pparg-5_peak_612
GGATCTGATTGAAAAACCAAAACCCAGAGGTTAAATACTCTGCTCAAAGTGGCAGTGCCAACAACTGCTACAACCAGGACCCAGACACAGTCTCTAAATC
CTGAAGCTAATCAAGTGCTTTGTTATGGTATGGCCTTGTGTTGGTTACTGCTTCTTCACTGGAAAACCAGCAACCACCACCCTACTCCACCCATTGTGAC
A
>Pparg-5_peak_613
GTTTCCCTAAGAGAGGCTGACCACCAAGACAGCTGACAAATCTCACTCCTGTTTCTCTTCCCTTTCATTTATGTAAGTAATTTGGCCGAGAGAGTTGACA
CATGCTCTTCACGGGTGGGGCCTCTCACAGAAAAGGAACCAGCAGAACCTTGCAACTTTCTGGTCACAGTCTAGGGAAATTTTATAATCCACTGTTTCTT
C
>Pparg-5_peak_614
ATTCTGTGATAAATACCCTGACAAAAGCAACCCAAGGAAGGAAGGAAGGGCCGAGGCTTATTCTGACTCTCACTGCTAGGCTGCTGTCCATCACGGTGGA
TGAGTCACAGGAGCAGGAGCATGAGGGAGTGAGTCACTTTGTTTCCTTAGTCAAGAAGCAGAGGACAGCAAGCACATGTTATCTTGTACACAATCTAGGA
T
>Pparg-5_peak_615
CACACAGACTTCTCATGACATGACTCACACTTGACTCACAGAGTCTACAAAGAGCACAAAAGCCAGCTGACCACATCCTGCCACGCACACCCCTTTAACA
GTCCCAAGCCCTCTCTTTCTAAGTCACTGCCCTGGGAAGACGGTATTATACCCAATCTGATAGGTACTTACTTCCTTGTGCTATTGCTCTGACGGTCTCA
G
>Pparg-5_peak_616
TGTGTCTAGCATGCCTGGGTTCCATCTACAGCACCACAAGAACAAGCATGGTGTTGCATGCCTGCAAGCTTAGCACTTGTGAGACAGAGGAAGTGGGTGA
GTCAAAAGTGCAAGCCCAGCACTTGGGAGGCAGGTGCCAGAGAGCAGAAGGGCAAGCTTATCTTCAGCGAGGTAAGGAGTATGTAGCCAGCCTAGCACAT
A
>Pparg-5_peak_617
ATACTCCCGCTATACACTCAGTTTTCAAAAGTAAAGACCAAATCCAAGTTCTTAGTTTACCACCAGATAACAGGAAGATAGACAGGAAGAAGAGAACTAT
TCACTACGAGAATGCTCTGGGAAAGTCTGAGTGAGTGTAGGACAGAAGCCACACGGGTCATGGCTGTGACTGAGGCAGGTTCTAGCCACTGCTTAGCATA
G
>Pparg-5_peak_618
CATAATGGAAAGTTTAGGGTGACTGATACTTGGCAAAACCTGAATACTTAAACTCAGATCTAAATATTTTTCTTGGCCACAAGTCACCATTCAACAGGAA
TACCTGACCTCACCCTGCTGTCTCCCTTTATGTGACTGAGTCATCTAGTATTTCCCATAATGGACAAGTGACACATCTGTATCAGCCAAGGCAGAGAGAG
G
>Pparg-5_peak_619
CCATGACCCAAAGCACCATGGGCAGGAGTTATATGACTTACAGGTTATATGCCATCAAAGCAAGTTAGGAACTTGGAGGCAGGAACTGAAACAGGGTCCA
CCCCACCCCATCCTGCTTCCTTAGCTACCTTTCTTATGCAAACCAGGACTACCAGCCTAAGGGAGCACTGCCCACACCCAGAATCAATCATTAATTAAGA
A
>Pparg-5_peak_620
GTATGTGAGTCAATAAATGTATCTCTTGTGGGTCTTCCAAGGCCTCTAGCACCAGGCGGAGGCTATCGACATTGCTTAGCAGCATCTTCCACGGCCTAAC
TTCACCTTCGCCCCACTGGGACTCAGCTCATACTTTGCTGCATCCCAGCCCTGGATCGGTTTCAATCGGACCTCGACCTGACTACCCCACCACTCACGCT
C
>Pparg-5_peak_621
GCTGTTCTGCAGCCCAGATTTAATGCTGAAAAAAAAAATCTCAGTTTATTTTTATCCTGGGTAATGAAGTAGGGCAAAGTTCATTTCCTTCCATCTACTT
AAGCATCATCATTAAGAAGAGACTTTCACATTTTTCTCTACTGATCTGCTTTAACATGCGGATAACCAGGTGGTCGTACACATGGGTCAGCTTTGTAGCC
T
>Pparg-5_peak_622
TGGTTTAGGATGCAGAAGGTTCGCAAGCCCATATGTGTGACTTCCCAAAAGCTACCTTTCTGACACGCAACTGTAATAAAGGGAAACATGACCTCATCTA
GTGATTGGGAGGATGAGATATGCAAATGTAGTAAGCCACTTGGCACATGATTGGCTCTTGGGATACCCCCCCTGCCCCCATGCTTTCTCTTTCTGCTCGT
A
>Pparg-5_peak_623
GGATAGCTCTTTTCTTTCTTTTGTGGCTCAGCCATATGCCATAGTCTCTCTTCTTAGTTGCCATGAGGTCACTTATGTGCAGGAGTAGTTAGTTGTTCAC
ACTGATGCTTAAGTGAAGAGAGAAGTCGTGGAGACCCATGCTCTGGCACCTTGCAGACATCACTATCTTCTTCTTTTTTCAACCCCCTGCATTCTGGCAG
A
>Pparg-5_peak_624
TAAGAGATGTTTCCTCATCTATTGCAGCCAAAGTAGCCTGCTACAAAGGTTCACTGGTCTGCTTTAGCACGTGTCACTGTAAGGCGACTCATTATGTATA
TGTTTACGTGTTTCTTGTTGGTCTCTGATTCCTAGATTATAAACCCCCTTGAGGTAGATCTCTAGGGACAAAAATGGCAATAGTTTAGAGTCACAGTCCT
G
>Pparg-5_peak_625
GTGAGCCTCTCTCTTCCTGTGGGGCTGGGGCAGTTACCTGCTACCCAGGGCTGCGTCAATCCCAAGCACTTTGTTAGAAAATTACCCAGCTGCTCCCCCC
CAACTCTTCAAATGACACATCAAGTGGGTGGGTGTCACTTGAAGGACTTTTATGAGTAAGTTTACAGTGAGGTGTGAACAACTGATAGACAGCCCTCAAG
G
>Pparg-5_peak_626
GTATCAGTTGACTTATTGCTGTATTGTGATTGTAGATCTGGAGGACTGCTGTTTAAAGCCATGTCATGGGTTCTCAAATCAGTCAGGCGTGAAGCCTTGT
CATATGCCTCTGTAATTGTACCTCACCAGACTTCCTCTAACTAGTCAGCTGGGGCTGTGCATTTTGTCTCAAACACCCAGCTGGCCAGCATCTGACAAGA
G
>Pparg-5_peak_627
CACAGATGCTCTGCTTGAGAGAACTAGAGTTAAGGTAACATCCTCTCTGAGACAGGCAGGTTTGCTTACTTCACTTTGAAACATTCCTTGGCTCAGCATG
CATTTATCAGTCACCTCCTGTGCACTCATATCCTGCCGAGAGCGGACACTATAGTGGTAAATAAGAAAACACACATTGCGGTTTACAGGCACTTTACTTT
G
>Pparg-5_peak_628
CTTCAGAATTGAGAATTTTATTGCTTGAGTCAAACACTACAGAGTACAAATCCAGTCAGAACTGGAATAAACATGAGGAAGATCAAGAAAGTAGGAGAGA
TGAATCAATATTTTTTGTTGATGCCCATAGAAATTCTAGAAGTCCCAATAGTCACTGCCAGCAACAGCAGCATCACACCTATAAAACAGCCAAACCGACA
G
>Pparg-5_peak_629
GTAAAGAGTTTAGTAGGGGCAAGCTTGACAGCTGATTTAAGTGACAGTCACTTGTCATTTCCGGATGCCCTTTGTCCTCATGGTGATTATAGAAGCCACA
TGAGAGGCTGCTGGCAGGAGCTTTTCTGTCACTCCTTGTAAACACACACCAGATGTGTCTTTCACATGGGCTGTCCCAGGGCCATAAGTTCCTCTGGACA
G
>Pparg-5_peak_630
TGTGAATTATGAAAAACCGAGTGTGTGAATTTCTGTCCCTTAGGTGTCATGGTCTTTCCTCTTGACTAGCTCAAACGAAGTCCAGTGTTGTCAGAGATGA
TATAAGTCAACAGTAAAAATAAGTGAGGTTGTTGGAGTCTGTTCTCAAAGGTCAGCTAAAGAATCACGTGCCTAACAGAGAAAGTCCATGGAACCTGGCC
C
>Pparg-5_peak_631
ACACACTCACACACACACAAACACACACATGCGCACCACAATGATGATGACACACAAACTCACACACACACACACACACACATACACACCACAATGATGA
TGACACACACACTCACACACACATGCATACCACAATGATGATGACACACACTCTCATTCAGTTCCAAGTTTCACTGAACATATCAAGACCCACATGAGTC
A
>Pparg-5_peak_632
AACCCTCTCCGTTTCTCTCCCTGGTGGTTATTATGACTAAATGATTATAGGAGAGAAAACCCCTAGGAAATGCCCACCTCCAGGCATACATGGCTATGGG
ATGACTAAGTCCTGTTCTTGGGCAATCCCCCTCCTCCAGTTCCCATCAACTCTGCTGTCATACTTATATGACTCCTACCATCTGCCTGTCCTACATTTTA
T
>Pparg-5_peak_633
ATATTCCTTCTTATTAACTGTTCTACAAATCGAGAACTTAGTTCCTGTGTCATAGACTCATTGCAAAGGTGAAATAAACTCAAAATGAAAGTGCAGCACC
TACAATAGTTGCTGACATGTACTAAGTACTCAGTGAGTTAACTCATTTCAGTACTGTCCTGTCATCTTACAGTGGGTGGTGGAATGAAGTCTCTTACTTC
A
>Pparg-5_peak_634
AGTTGAGTCAAAAGAGGAAGCATGGTCATTGACCACAGTCCCACCAATGGGTGTTGGTTGCGTAGGCTGTGGTTTGGCTTCCTGGAATCATTGCCCCAGA
GGATGTGGTATGGCCTCCTGAACTATTTACTAAAGAGGCTGTGGCAGGGCTTCAGGCTAGTGAGGTAGATCAGACAGGAAAGAATTTTGTTGTCTTTTGT
A
>Pparg-5_peak_635
GAGGTACCCACTGTTACATCTCAGAGCTGACATCTGAAAACAAGATGAAGTAGCCATGACAAAACTGAGAAGATACAAGTTCAAACAGCCCCAGGTTCAG
TCACATCCTGGCCTGAATGATGTACAAGGTCAGAGGTGGGAAGTTCCTGTGAAAGGCAGAACAACATAAGGTAAAGAGAGGCCACAATTAGAATATAAAC
A
>Pparg-5_peak_636
ATGCTTCCTTATCTGTTTTCAGAAAGAAAAGGCCTAAAGATCAGTTGACCAGAACATAGTCTATAGATTTCAATTTCACAGCAAAACAAAGAAACAACAA
CCAGTTTGTTGATTCATACCTGTAAACCTAGGAGACAGAGCAGGAGGTTCAAATCCTGTGTGAGCTATAGAATAGTGAGTTCAAAGCCAACCTGAACAAT
T
>Pparg-5_peak_637
AATGCAACCCTTGGTCACATAGGAATTACAAAAGAATGAGTCTGTGACTTATATAGGGACTACATATATGACAACTGAACAGCACAGACTTCCTTCAATC
CTCTGATGAAACATACTTTCTAACCCCTCGCCCCTACCAGTCTTTCCACCACCATCCTTCCACTCCCTCCAAGACAAGAAATTAAATTTCCCACAGCCAT
G
>Pparg-5_peak_638
TTAAAAACATTGATATGAAATTGGTGAGTTTCCAGATTATAAAAAGAACCATCTAACAGACATAGAATCTAACTGACGCGGACTGTCATATAAGTTTCAA
AATGAGAAAACTATAAAGAAGTCAAGCAGATTAGCTGACTGGCAGAGTTAGCATGGAGGTATTAGTAGTAGAAACAACACAAAGAACTTCTGTGCTGATG
T
>Pparg-5_peak_639
CAGGAAACCTCAGAGGTGGAAATCTGAAGACTATGAGTGCTTGGAGAATGAGGCTGAGATCACCTTTGTCAAACAACTCTTTCAATATGTGTCAGCTTAT
AGTCATCAGGCAGACTCAAAGGTCAGGGTGCATTAGAAACCCCATCGTGACTGTTGCACTTCATATTATGGACAAATTAATGCAAATTTCGATCACTTAG
A
>Pparg-5_peak_640
AAAACATTCTGTGGACGGGGATGCATCCAAGTGATACAGGATGACTCCTCATGGTCCCTCAACACTCTTGGCTGTCTTTTCTCGGCTCCACCCAGTCACC
TACTGCCAGTTTAAAGTGACACTGCTTCCTTTCAGGGCAGGCCTGAGCTGATTCAGAGGGAGTGAATGTGCCTGTTGGCCTCCTGCCAACTCAGAGGCGG
G
>Pparg-5_peak_641
GTGAGCACAAATGGATGTCTCATTTATAGTCATTGGAAGTAGCTAGTCTCAGAATGTCATCTCTGGCTTATATCTCTAGCCATATCTATTTTACCACTGT
AGAGGAAATCCTGTTCCTTTGTTGGGGTTACTAGGATAGCTAGAGGTGTGATGATGATTCAACCCAAGAACCCCATGCATAATGTTAAGTTAGGTGTACT
C
>Pparg-5_peak_642
TGGCATTTGGGGCTTGCCATAATCCAGGCATCACCAGACATTTGCTATGATGTCACTCACTACCATCATCCAGTAATACAATATACTGGATGATGTCTAT
ACCCTGTGGCTTGTGGCATGACCTTTGTGGCTTGCTGAGTCATGCCAGCATGATGTGTTTTTGGTAAGACATTCTTGCAAGAGCCTTTGTTTTTAGAACT
A
>Pparg-5_peak_643
CCAGAAGGCTGAGCTCAGTATGTGGATGTGGGTACTAGAGCAACGAAGATGTCACGGAAATCAAACCCACCATTCATCAGGCCTGAACTTGAGAGTAAAT
ATGAGAAGAAAGAAATGCTGGCCATGAAGACTTAGAAACAGGAAGACACATTCAGTCTTGGTGTGATTGATGTCAATGGGTACTTGAGCAGAGAGGCAGT
C
>Pparg-5_peak_644
ATCCCCTGTCCTTTACTCTTTCCAGACGTTTCTCAATGGCTAGCGCTTTCTTACCTTTTGAATAACTACAGAGGCAGGGAAGGAGTCATGCAGCCTATGG
TTACATCCTGTGGAGATGAGAGTGATGGCGATTGTGGTCATTTGGGGTAGTGGGGTAGTTACATGTGACCTCATGTCTCTCATCTACTGATGGCTCGGGA
G
>Pparg-5_peak_645
CTGGGATTTTTTTCTGGCTTGAAATTGCTCAGGTCTTGTGCATGTTGTCATAACTGCTGTATCTGAAAAACACTGCTTTCATATAGTCAACCATTGCCTC
TGACTCATACATTCTCTTTGCCCCATTTTTACCATGATCCTTGAACCTTTGGATGAGGGTGTGTGACACAGATATCCCATTTAGGGCCGAGCATTCTAGT
G
>Pparg-5_peak_646
CTACTATGAATGTGATTGTCTCCTGATTTCACTTTTTTTCTTGGTTCTTTCTGTTCATACTTTTAAGTTAAGGAGCTACTGTGAAATACGTAGTCACATA
CTGAGAAATATTCTGCACAGAAAGTTCTGTATTTGTTGCTGCCTTAATTTGTAAGACAGTTTCATTAACATTGAGTATGGGAAATGACACATTTTTCCAT
T
>Pparg-5_peak_647
AAGTGATGTTACCACAGGCACGGAAGTTCCTCCTTTCTTGGTGTGTCGTGACGTGTATCTTGAAGAAAAAAAAGTGTACAGGGATGTCTTGTGGTTGAAA
CTCAACTGAATGAGAGCAGGTCATTTGATTAGGAAGGCAGGAACAAAATTATGCACACACATGCACAAACACACACACACACACACACACACACACACAC
A
>Pparg-5_peak_648
TACAGAAGATAGTCCTAGACAGAGACAGCCTTCAGTAAGTAGATACCTATTACACATATCATGATTGTGAAAGAATGGATCCTGGATGTAAACACAGGAA
GTTAAATGAACTCTGACATATACTTTTTGTTTAGTATAGTCACTTGGTTAAAGTGATCGTCTTTTATGGCTCCTTTTGACCTGACTAACTATTTCCACTC
A
>Pparg-5_peak_649
GGCATGACAAGATTTATCTCTGATGTGTCTTGTGTCAGCATCTCTAATTCTCACTTATCTCTACCCACACTGGTCTCCTGGCTGAACTTGACACACTCAT
TTTCACCTTAACTGGGACATCCCCTTGAGGTGTGACTTTACTGGTGGCTCTTTTTTCCGCTTGGAATAGCCCTGGATGACCTTTACATTAGCTTTAAGTT
G
>Pparg-5_peak_650
ATCAGTTCAGAGTCTACCTTCAGAGGCTCTGGGGAAGAGAGCCTCCCCTCCCTAATGATTGTATCTCAAAAGCATAGCCCTCAATTCTTTAGAAAAGACA
GTGCTGAATTGCCAGAGGTTCTTAGAGGCACAAAGGAGAAGTCAGAACGATACATTCTCTTCTATGAGTATACAATGAAGAGAGGTGAATGCCTGTCATT
A
>Pparg-5_peak_651
AGCAGATATCTCACCTATGCCCTGTGAGGCAGCAGGGGATTCACACAGGAAGTAGCATTTTAACAGAAGCATTAAAGCTGAGGTGGAGTTTTCTAGGTGG
TTTAGGATGTGAGCTAGAAAGGATATTTCAGGAAGAGGCAGAAGCTGTTCACATCTTAACTTTTCTCACACAGGATACAAATGAATGTTGAAGGGAAAGA
A
>Pparg-5_peak_652
GTCTGATGATTGTGCTAGAGGTATTAGTGTTAGAAATGCGGTCAAAGGGGGAGAGTTATCAGCAAACAGATAGAAATCCAGCAGGTCTGAGAGAGCAGCT
CTGTGGTCTTCCGATGTGTCAGCGACCTCAGTGAGGCACAGGTTTTACTGAGTGGACAGAAAATGCCTCAAACTTGTTTCTCAGTTGCTGGATTTCTGAA
G
>Pparg-5_peak_653
TAAAACTGTGAAAGTGACTAATGCTGAAAACCTTTTGCTTCCTGGAATATGGTAAAAGGTTCAGCTTGATGTTAATGGATAACTTCCTTTAAGGCACCTA
CACTCTGTTTAAAGTAAGATAGCATGGATTCTTTGTGGTAATTCACTGAGTTCCCCCAAATTCAACTGTTGTAGACCCAGTAATGGAAAAGCATAGTAGA
G
>Pparg-5_peak_654
TGTGATTTCATTCTGTTGTCTGTAATTACTACTGGGCTCTTTTGGTTGTTTGTCCTATTGAATATTATGTCTTATGTGCTAAAGTTCAAAATGTTCCTAG
GTGTAAAGTCACACGTTCACAAGTTAACCCACCACCATACTCCATCCCATTTGCTTGATTCATTCTTTCCTCGTCTTCAATTTTCACTGTGAATCTCACT
T
>Pparg-5_peak_655
TATATTGCCTCAAGTAAAGTAAACTACTGCTGAAATGAGCAACATGTAGCTTTGCTGGTTAGTCAGCTCTCTTATTCCGGAAGCAGAGACTTCCACACTG
GCTCATGTACATCCGCAAGTTGCAAGGGGAAGTTTTAGGTAAAGTGTCTCTGCCTGTATTCAACATGCGTGTCCCACATAACCACATGGTGCTTACAAAA
C
>Pparg-5_peak_656
CACATTTGCATACACATAGTCACACACACTCACACATAGATGAACACACACATTGATGCACACAGACACACAGAAATAAAGGTTATAGATGATGTTGAGA
TTATGAAGACTAAGGGGGACTCTTGAAAAAGGATAAAAAAAATTATATTATGATGTGGTCCATGAGACTGAAGGGTCCAGTGGTATAATGTTATGGGTTG
A
>Pparg-5_peak_657
AACCACCCAGCCAACACTGTCTCCTGAACTCAGTTCTCTTTGCCACAATGAAGCTAACAGTCATTGATTCTACTACTACTACTTTCGAGTTTCAGAAAAT
GATGAGTCATTCAGTCTGTCTTTCCCCTAGTGACTTCACAGCACTTGCTTCTTTGACTCAAATGGCAACTGGCAACGTAGTGTTAGACATTTGACAGTAG
A
>Pparg-5_peak_658
GTGGAAGCCAAAGCACCGATTTTGAAACGCCAGCGCGAAGAGTATGAGCGTGCACAGAAAGCTGTGGCCAGTCTTTCTGCAAAGCTTGAGCAAGCTATGA
AGGTTGGTTCATTTCTCAACTTGACCTTTAGGCACAGCTACTACTGAATCATCTTGTACTGGCTACTTTTCTCATAACACTCTTTGCACTAGAAAAGCTT
G
>Pparg-5_peak_659
GAATCATATTCTACCTAGCATGTCGTGTCTACCTTAGTCATTTTTATCTTTTTTGAGGAATATCTATACAAAACTTGGTACGAGTATGATATACAACATG
AAAAAGAATATACTCATTTTTATCCTTGGAGTTATACAAATGAATGTGCTCGTGTATAATTTTTCTCACCATCTATCCCCCTCTTTGTTTCATGATGAGT
G
>Pparg-5_peak_660
CAACTTTTCTCGTTGTAGCTTGTGTTATCACCTCTCCTGCAAGTGTAATGTCTGTTGTTGAAATACTGACAACCCTTTAACCCAGTTTCCAAGGGACACC
CCTCAATGACATCACCTCTTTATTGGCATGGTGACTTCCCTTTTTGATATATATAGACACACACACACACATCCTTTAACAGTAGCTAACATATACATGG
T
>Pparg-5_peak_661
GTTGGTGACACTCAAGGAACCAAAGCAAAAGTCAGTGTGTGTGTGTGTGTGTGTGTGTGTGTGTGTATGCACTAAGTGGAAGCTTGATCATCATCTGAGT
GATTCTGAGAACACTGTCAAAATGAAGCCAAAGGGATGTGTGTGGGGCCTGGTCATGAATGGACTCATTTCCTCAAGGACCCAGAGAACTGACTGTCTCA
G
>Pparg-5_peak_662
TGACGTAACTGATGACTAAATTTTATCCAGCCTTAAGTTATTCTTAGAAGTCTTAAGACTATAAACCTGACAGCATATCCTCGTGACTCGAGGTATAACC
ACAGTAAACTCATCTGTGATGGGTGATTAATGCTTTCCTGGGTCTGGACACCAGTGTCACAGCAAGCCTTTGCCCTCTATACTGTTATGAAGTGTATCAC
C
>Pparg-5_peak_663
TTACATTCAAGTGAGTCAGGAGACCACAAAACCCTAAAAGATATCATAGTCTCTGTGAGATATCACCTCTATCTTTCTCTACCAACGTACCCAGCTGAGT
AAAAATCAGTAATGAAGAACAAAGAATACAACTAGGTTTTTAAAAAGAAAATGAAGGGCTAGAGAGATGGCTCAGCAGTTAAGAGAGTTTGCTGCTTTTG
A
>Pparg-5_peak_664
ATCTTCAATCAAGGAAACTTCCCAGCATGTGCTTCAGAGTCATATGAAGAAGTGGAGCCCAGCTTAAATCACATTTGACCTAAACAACTGCCTGCCTCCT
AGGGGCAAGGTGGGTGGATGACTGGGCTTGGCTCCTGGGTTAAAAGGCCCCAGGGGGTAGAGATAGGGACTAACAATTCCCCAAGCTACTTTTCTTTGTC
C
>Pparg-5_peak_665
TCAGAAGCCTTTGGTTAACTCTAGGTCTTGGAAGAAATTCTGGAACCTTTTTCCTCCAGGCAACTTGTGGCCTTTGCATAGACAAATAGACCAGTGTACT
CACTCACATACACTTACACTTAACTCCCTAGAAAACTGTGGCTTTTGTACACACAGAGATACAGATCTGAGTGCTTGCTCACATACAGTTTGTCAACATG
A
>Pparg-5_peak_666
CAGGGAGGGAGAAACAGGGAGGTGTAGGGGGAGAGAGGGGGAAGTAATGACGGTCCCCACCACTTCCTTCAGTAAGTGATGGGATTCTTGGAGGGAGAGT
AAGCATTGTGGTAGACACTTACAAATGAGCTCCTACCAGACTGCCTGCTTACTGTCCTGTGTTCTCGTGCCTTATGATAGAGAATTGGCCCGTCATACTT
G
>Pparg-5_peak_667
CTTCTTCATCATAACCCCTGGAATAATTACTTCTCTGATCTCCATTTTACAGACAACAAAACTGAGGCCGTGGTTAAGGGGCATCCCTGACACCCCGAGG
CTAGCATGCAGCAGGCTCTGACCCAGCCCCACCAGCTTCAGCCTTCTAGGCTTCTCAAAAGCTGCCAGCTGTCAAGGAGGCTCTTTAATTAGTCACACCT
C
>Pparg-5_peak_668
CACTCCATAAGTTCTGTGACTTGAGAGCCCTGACTAATACAACTACCAACAGTTCAAATACATGAATCTGTGGGGGAGCATTTCTCATTCAAATCATCAC
ATAGAGCAAGAAAAAGTAGATCATTGGTTGCCAGCAGTTGGGACTACTATGGGGTCTAGCTATGAAGTGGCAGATGAGCAAGTTTCAGGAGATGATTGGA
T
>Pparg-5_peak_669
GTACAGATATACCAGGGTCTACAGGCATATGAGTGAGTGAGAGGTTACTTACAGGAACAGAAATGACTCACCAAGTCCCCCACCCCATCCCCCAACATAG
GTGACAGCTCACAAATCAGGGAAACTTGAAGCTCACAGCACAGCCTGCTAACCGATCAAGTGACTAGTTTACATCCACCGCCTTCTGCGTCATCTGCTAG
C
>Pparg-5_peak_670
TGGCAGCTATACGATCTGAGGCAAGTCACAACTCATCTGTGACTCAAATCTCACCCTAGAGTGACGAGGGCCGAGATACAGGTTCTCAGTGACTTCAAAG
CCTCACTCAGCTCCAGAACTTCTTAAACTTTACAAATCTGTAAAGTTATGAGTCTCCCATAAAGGAGCTGATTACCCACCGAGAAGAGAGAAAGTTCCCT
G
>Pparg-5_peak_671
TCAGGAGCGGCTGTGATGTGCATAGCGCCTCTTGGGCTGTTATGAGACCCACTTCACTTACCACCTACTGAGAACGGGTATGAAAAACTGCCCCTCCTTT
GCAGGGGAAACAATGTATTTCTTAGGCAGGAAAGGCCGTAAGTCACCAAGGGAAGTGGAATGTATGCGTTTGATGATGAACTCAAACCACCGCTATATCT
G
>Pparg-5_peak_672
CCTAATAAGACTGAAAGCACCCAACGGATCATTTTGGCTTAGTCTAGCCTCAGGTTCAAGCAAGCCCTTTGTACAGAGACTCATGGTGTCAAACAGGAAG
CAACATGAAGAAAAAGCTTCCGCAGGATGTGTCAAGCCTTCCAGGAAAGACTCGGCTATGAAGATATTTTTACTCCTTTTTAAAGCCACCGGGTCTATAA
C
>Pparg-5_peak_673
AACTGACCAATGACTGTGTGTAAAGTTATTTGTCATTATTGAGTGATCACTATATAGTGCTCACAGTCATCAACTATGAGTGAACTCCTACACACAGAGG
CTGTTCTCAGTCTTCATATTTCTAAAGACAAGTTCAATGTTTTATAAACCCTAGACATTCAACACATTTCTAAAGAAGTAGAATGAGTCAGGCTATACCT
T
>Pparg-5_peak_674
CGGGAAAGCAGCTGATCTGAAGTCTGTAAATAGAACAAGATCAGAATGAGTGCATTCCTGCTAGCAAAATCACCCTGACACAACTTTTCCGTGACACCAG
AGTGCTGTGCTGTGACTCACCGCAGTCTAGGGGTGCTGGAGCAGAGCCCTCTAGTATCTGATCAGGAACAAACTTTGTAATATATGTCTTTTAGAGGAAA
G
>Pparg-5_peak_675
TTCTGTGGTTACCTTCGTAATCACACTGACATCCTGAGAGGGTCTCTTCAACGGCTTTACAACCAGACTCCTCCCCTCCTGGGTTTGTTCCGGCTCAGTG
GTGAGTCATTTATTGCTCTCTGGTGACAGGTCTGGCAGCTTCCTTTCTGCCTACCTGCCTTGGGGTTGGGCAGGATGTGCCCCCACTTATCTGCTCTTTC
A
>Pparg-5_peak_676
TGTCTGATGACGCAAGCAGAATGACAGGGAAATCTAGACACTTCAGATCCATCTACTGGGGAACCACAGATCTAACTAGGTCATCTGTTAAACACAACCG
TACTTTAAAACTAAGTAACTGGCTGGTCTTGGCAGTGCACACTCAGGAGGCAAGTTTCTATGTATCTGAGGCTAGATTGGTCTCCACAGTGAGTTCCAAG
G
>Pparg-5_peak_677
GTGATTGACATAGGCCTAACACTAAGACCATCATGATGACTAAGGCTTAGTTCAGTCTCCAGGAAATGTAGTGAGTCAGGGAGTGGAAACTATTTGTTAG
GACACAGCTTAGTCACCACTGTGGTGCAAGGTATAAGGTGCTATCAAAACACAATAGGAATCGTGATTCATCAGGGAATTAGAGACAGGGAAACCCCAGT
C
>Pparg-5_peak_678
CTGAGTCACAGAATATTGTCAGTGCCAGAATGACTCAGTTCCCAGAGCCCGAGCCAAAAGATCATGCGTTTTAGTCTCAGATCAGAACTACCTGCAGTGC
TGATAGGACCAGCAGACAGGGGAAGGGAGGGTGCTGTAAAAATGAACCAGCTGAGAGCCGGGCTTGGCAGCACACTGTGCTAATCCCAACCCAAGATGCA
A
>Pparg-5_peak_679
TATCTGACACTGGTCCCCAGGCTTCTATTCACAACACGGCAGGAACAAATGGCTATGTGAATTTTCTACCTAGCAGTGACATCTTTAATGCTCAGTATGA
CTGATCTCATTTCGTTCCTCTAACAACCCCAGGATGTGGGCCCTTTTACTATTACCTCATTTCATAGAGGGGAAGAAGAGAGAGCCACAGGGAGATCACA
G
>Pparg-5_peak_680
AAGAGATCAATATGTGTTTAAATTTGTAAAGCAACAGCAAAACAAAATAAAGAACAAAACAAAAAACAAAAAAACCCACTACTGTCCTTCTTTACAGAGT
CACAATATCAACCCGCTACATCTCGGAAACTGTGACTGTGTGTGTTAAAAATTAGCTTGTTTTTGCTTCTTTATCAGTTGTGAAACATGAAAGTGTGAGT
A
>Pparg-5_peak_681
AGAGCAATAGTGAAAGATACCAGACTTCTGGCCTACAAACACATACACACACACACACACACACACACACACACACATTCACATTCATACAGATACTACA
CAGACAGTTACACACACATGCACACTCATTAGTGCACGCACACACATTCATATACACACACATATTCATAATACACTGCACAGACACACACACTCATATA
T
>Pparg-5_peak_682
ATGCTTTCTCTCCTTCGAAATTCTATCTTCCTCAGAATGTACATCCTCTGCTTGGTTCTCTTTTACTTTGAGACAGTCCCACTGGGTAGCCACAGTCAGT
CTCCACCTTGTGATCTTTCAGTCTCTGCTTCCCCTGTGCTGGGATGACAGATGTAGGCCACCACACCCAGCAACAGGATGCGCTTTGATGCAGACCCATT
G
>Pparg-5_peak_683
CCCTAGTTCCTCCAAAGATAAAAAGGAAGAGTTACAGAAGCTCGTTCTGAGTGGATCTCTGACCTCTGACCTGGGAAATGCTTACCTATCTTCTGTTTTG
CCTTAAGCCAACTGTCACTTAGTGACAGTTTCTGTTTTCTTGTTAAAGGAAAAAAAATGCAGAAGAGCTCTGTGCTCACTAACCTCAGATTTGAAAGATT
A
>Pparg-5_peak_684
CGGGGGGGGGAGAGATGTTTTGTTCAGTGGTGCAGACACTGGCCACAAACTTCCACCCTACTCCTTTGAGTAACCCTAACTAATTTCCTTCATGGCCTCT
GCTCTAGTTCCTGCCTTGGGTTCCTGTTCTGATTTCACTCAGTGACCTGAGAGTTGTAAGCTGAACTAAACCCTCTCCTCCACAGTTGCTTTTGGTCATG
G
>Pparg-5_peak_685
TTTTGGTAGCCACAAAGGAACCAATGGAAGATTGAGAAGGAGGTGAGGTGTTACCCGTTACACAGTTTCAGCAGCAAACCGGAAGCTTCTACCTTAACTG
TTATACACTCCTACATAGTAGGGACTCAAGACCACATAGCACATTAGACAAGATGTTTAGTGAAAGAGCTTTCGAATTTATGCCATGTAGGCCACTTTTA
T
>Pparg-5_peak_686
TCCTACGGAGCTGGCCTCAAACCCAAACTGAAGTCATTTGGTTATCCGCATAGCACTCATTCCACTACTGCACTGTGGACATATCTTGTCTGTCAGGTCA
GGATTATGGCACACGGGGTTTGCTGTGTTAGGTGATAGCAGACTGGTCAAGACTCTCGGTGACTTTTCATCCCCAGCAGCAGGGAGTCATTTTCAGTTTG
A
>Pparg-5_peak_687
AATATTGTCAGTTGATGTCTGCACGGTGCCACGGGTTTCTTATATTTATTTCCATTCAGCTCAGCTGTTGTTTGGAACAGGGGTCGCTTGCACAGCAGCC
TGGCTGCACATAGCATCTGTCTTGTTTCTAGTCAGCCAAGCAGGTCAGCTCTGCTGGTGACTAACACTTAGTGACACATTCCGATGCAAAAGGACTCACA
A
>Pparg-5_peak_688
GCATCCAGTCACCCTTTCCAACCAGGTGGCATCTGTGTTCTAAAGGTCACAGTGAGGAGCCTGTCTGCGGTGGAGAGAGGTGACAGAGAGGCTAAGCCCC
CCTCTACAGTCACAGCATCTGCGATCTGTCTGTATCTTCTTGCAACTTCTGTGGGATTTCCCCAGTATTGCCCAGTACTGACTACTTCCGGTGGGGGTTG
G
>Pparg-5_peak_689
GTGGGGCGGAGAGCCAGTGTTCTCTAGGAGTCTTTGTCACTTCGTCTGCTCAGGACAAACTAATGTCACCTGCTCTGGGCTGGCACTGGGTGCCTAATTC
TAACAGTCTAGGTTAAAGGTAACAGTGTAGGCACTCCAATTAGTAACCCTTCGATGACTCATACGTGACTTGTGGCTCAGGTGGCCGTCAAAAACAGAAC
A
>Pparg-5_peak_690
AATTCTAAGACAAGATGGCTACATAGTAGATTGTGCGTTCATTTCCTTGTTTCCTTCCAAGAACACAGGCGACTTGTGATAACAGAGAAGGCACAAGCCT
ATCATATCTGTCCTCTGAGGTCAGGGGACAGCCCTTGTCTTCCTCCAGGAGGTGAAGATTGCTCAGGCTGTGCCCGGATTGACGCTGCACCCATGACTTC
T
>Pparg-5_peak_691
GACAACCCTGTCAAAGGGAAATGAGATATTCTGAGCTCTCGGTAACTCTGTTGTCTGATCTTTGCTGAATTGCTTTGTGCTTCTGCATTTGAGGGGTATA
AAAAGAGCTATGACATTTATATATAGACTTTCTGGCTTGGGTCAGCCTTTTCAGTCCTCCTGAGCCCAGCTTTTGGACTTTCCTCTCATTATCTCTTTAT
T
>Pparg-5_peak_692
GGGGCTTTTGGATGTGTGTAACAAAGTGTGTAACTCACAGCAGGCAGCGACAACATTCTGGTTTCCTTTTGTCTGACCGGGGAAAGCTGAAATTACTACA
AAGCTCGATGATTCAGCAAACACACTCTTGCAAGCATCCCACCATGCAGATTTGGCTCATATACAGAGAGTGGAGAGAGAAAAACCCAGCACATTTTCAT
G
>Pparg-5_peak_693
GATTCTGGGAAGTTGATGTCCAGGGTCAGCATCGGATCCTTGAACTTCCCGGTTTGTATTGTGAGGCAAGCACCCTGGGACTTTCCTGACTTGGGCAGGG
AGGGTGCAGGGAAGGAGACGGGGAAGAAGGAAGTGGCAAACACTGTCCAAGCAGGCACCGAAAAGGCTATGCAGGGGTTGCTCCTTCAACAGACACGTGG
G
>Pparg-5_peak_694
TCTTGGGTGGATCCATGGGTCCTTTTTCCTTGTTAGGCCAGTCGACATCAACAACGTCAGCCTTTTTGTCGGGGCAGGAAGTGGTGGCGCAGATCCAAAT
CAGCAAGGTGGCCTTTCCCCTAGTTTCTAGCCACAGTTCCGACTTGTGTACACAGCTCTGCCTCACCCTGCACAGTGAGCATGCCCCGCTGTGTGGCTCA
G
>Pparg-5_peak_695
ATCCAGACCACTCTCTTGGAGTCCTTTTATGAAGCCTAATAAATAAAAAACTATATTGTTCAGTGAAAATCAAGTCAAAATACCAAATGTTTGTTTAATT
TGAATCTGACTGTTTCTATGATCTATATGAATAATGAAAGATGAACAGTAGTTGTGGCTGGAGAGATGACTCAGTGAGTAAGATCACTTAGTACTCTTGC
A
>Pparg-5_peak_696
CGTCAGTGATGATGGAGCGGATACTGTTTCGTAGAGAGAGAGCTGTCTGTCAGTCCCTCCAACCAGTGAGGGAAGGTGAAGGTACGGGGAAGAGGGCACT
ATCCATGAAAGGGCCACTGGGGCAAAGGTGAGAGGGATCTGCCACCTTGGAGGAATATCAAGGACCGGAAGTAGCTATCGCAGAGGGCGGGGTGACTGGG
A
>Pparg-5_peak_697
CTCCTCACCTTTCTCTTAGGCTTCACATCCAGTCAGCAGTGAGTCGTATTCAATCTACCTGCCAGAATGTAAAAGAGCCAGCCCCATTGACAGAGTCTTG
AGGATGACACAAAGGGCAACCAGAGATAACGATAACTCTGTATGAGCGGTTACCATATGAGATGCTTTAACCCTTTGCATACATACAGTCTGACTTGTCT
A
>Pparg-5_peak_698
CACCCTAGCTTAGAAACACAAGAAGTGATAGTGTGTCTCGTTTCCTGTAATGGCACAGACTGAGTAAGGATTGAGGTTCAAGGCTCCACCCAGTACTACA
AACCAGCATCATACAGGCTAGGATATCACAAGCCCAGGAAAGGATGATTCAAACTTCATAGTAATGTTTTTACTACATGCATATGGCTTTCACGCTATAG
T
>Pparg-5_peak_699
GTAATGACCTTTCCCCCTGCTAAGCCCTTCCCTGAAGCCTGGACTGGCCTTGCCACATTTTCAGGACATCAGGAACACCTGCTCCATTGTTAATAGCACC
ATTTACGGGAACATGGACTTGGACTTGAGATTGCCAAGCTTGGCTGTACCCTGCAATCTTCCAGGGTGCTTTCAAATACGCTCTCCCCCTCAGACTCTGT
T
>Pparg-5_peak_700
CATCTTAACCTTTTATTATATTGATGTTCTAAGTGCTAACCTAACCCTGGGCAAACATCTCCATCCTACAAACCAGAACACCATGATCTGAGAGGTGAAG
GGAGTTGTCCAGGGCACCCAGCTGGTGAGTGGTAGAGCCACGCTCGAAGCCAGCTCCAAGAAGTGAGGTCTTTCCACATGGGTGCTCTGACTCAAAGCTA
G
>Pparg-5_peak_701
GCCTGGGAGTGGAACAAAAGATACCAGGCTCTGCCCCTTGACACACAGGTGCTTGCCACCAAAACAAGCCAGCTAACACCAACCCAACTTCCTCCTTGCT
CATCTTCTCTTCTGCAGAACCTCCTTATGGGCCTATCTGGCCACTTCATGACAGATAGATACAAGCTGCTTCTCATGGCAACGGTCAGGATGAAGCTGGA
G
>Pparg-5_peak_702
TCACAGGCACAAGCGTCCACATCCAGCAGTCCTTTTTCTTACTTCTACCCCAGTGTATGCTGGCAAGCTGGGCTCAGTCTTCACTCAGAGTTTACCCTGA
CAGACGTAACTTCTCTCACTCTGCCGTTCTGTCTGAGTCAATCTTCCCTTTTCTACCTTTCTCCTAAAGACCAAAGCATCCAAATGGTTGCTAGTGATCT
C
>Pparg-5_peak_703
CTTGACAGTTTACTTTTTAATCACAACTATAAAGCAAACACACACACCATAAATAGAAACCAAGAGAAATGAGCTACTTCCTGAATTGAGTCACATTCTT
CAGTTTCTGGTTCCTCATCTTGTCCTCAGAAGGGTCTCGTGGCAGCCGGTGAAGGTGACTTTGAGTACTTCTTTTGAGTCATCACCATACTACTCAAGAT
G
>Pparg-5_peak_704
CAGCTGATCTCAATTTGAACATGAACGCTCATTCAAAAAACCCCATGTCTCCAACCATCTCCTGCTCATTTTTGACTAAGCAAATTCCGAGTAAGTGTTT
ATTTATACAGACGTTCTCCTGGAATAAAAGGAAGTTTCAGACCCGCTGTCTAACTCTGAGCAAGCGTGTGAATTAGCAGACATATTTATAAGGTGCTCTG
A
>Pparg-5_peak_705
CTAGCTGACCTAATGCTTAGAAAGTTTCAGAGTCCCAAAGGGCCTCTGAGGTCAGAGCTCTGAGTAGCTTTTACTCAGCCTTTGTCACTTTCTGTTTGCT
TTTGCGTCTGCCCCTGCCCTGATGGAGTAACTGTGTGTTGTATGAGTGTTCTTTTGAGTGGGCCTGGGTGGGAGCATTATCAAACTCATCAGTAGAGTGG
T
>Pparg-5_peak_706
GAAGGACTAAAATTGTTCTACACAGACTGTGATTTCGAAACCATTTGCTCCGCTCCCCCTCTTGCTCCAACGATTATGAAGTCAGGTTGGGTTGGCCCCT
TTCCATGAGTCACCAACATGACTCACTTGTGGAGCTGACATCTATGAGCTTAGCATTTGGCTTTGTCTAGCTGGGCCAGTCACACTGCTCTTCAAGGATC
A
>Pparg-5_peak_707
CACTGTCTTGATGAACAGAATGAAGTGGTGACCTTTGACCCCTAAGGTCCCTCAACTATCACAGCTCTCTCCTACGTCATCTTCTCTTAGGACACTCACT
TAGGATGCATCATCTGACTGGGTAGGAAGTCAGCCACACTTAAGTCACTCCCCCAGAGGGATGGGGGTATACCTCCAGAGAGCCCTGGAGAAGTGACTGG
A
>Pparg-5_peak_708
TGTGTGTGGTGATGCTGTGAGGATGTGTAGTGTGGTGCTGTGAGGGTGGCATGTGGTGATGCTGTGAGGATAGTGAGTGGTGATGCTGTGAGGATAGTGT
GTGGTGATACTGTGAGAATAGTATGTGGTGATGCTGTAAGGATCCATGTGAAGGTGCTGTGAGGATGGTGTGTGATGATGCTGTGAGGATGTGTGTGGTG
A
>Pparg-5_peak_709
TCTAGAAGAACTGTAGCCTTTCTGTATCCTGTGCCAATTGCTCCAAAATGTTAGTAGGGCTAAGGTTTCAGAAGGCATTGGCTTTCATTACAGATATACT
ATGTAAATCATTTGAACACAGTTACTGGCTAACCAATCTCCTTATCTGACTAGGTGTGATATGAAATTAGTCATTCTCTGCCCTGGGAGCTGCTTTTTCA
G
>Pparg-5_peak_710
AACCACCGCCCACAGACTTGTGGTTAGAAGAGGGCTACAGTGAATGCATACTGTTATACAGTAAACAAGAAATGACTCTTCAGACAAAGACAGTACTGAT
GGATGGAGTGATAAGTGATAAAATTCAAACAGTATGAAGACACAGCAATAAGATTTCTTGATATGAAATATCAAATATGAAACATGAAAGATGTTTGGAG
T
>Pparg-5_peak_711
ACCCCACACACAAACCCTAAGCTCAATTCAAAGAGAGCTAGCGTGAAAAAAGTACAAATCTTGGTAAGACATCAATATACCCTATGCTGACTAACATTAA
CATAACAGGAAAAAAATAAAGTGTGCAAAAAAAATAGAGATCAGATGAAGAATTCTTGAGAGAACGCTGCTGGAGAGTTCCCTTTACTCTGGGTTAAGCA
G
>Pparg-5_peak_712
CCTGAGCCATTCATGCCCCTGATTCAGAACAATATATGCATGTGTAAGATGTGGTGATTAGACCTAAGGTCACTGGCTGGAAACAGAGAGATGCTGAAAA
CATGTCTCCCACAGAAAATGTTTAAAACAACATGTGGTCTTGGAATGAGAACACCTGTTTGTCTCTTTGTGTTCTGTTCTGAGTTGATAGGGTCAAAAAA
C
>Pparg-5_peak_713
TTTCTCTTGACAGTCTCTTGACTATACTTATTCGTCTATTTAGTTTGAAGCACTGCTTCCAGTATCCTTTTTAGTGTTGGTCTGCTGGAAATGAATCATT
TTAACCTGTTGGTATTGTGAGAAGTTTTTTCTGCTTCAACCACAGTTGACAATTTTGCTGAGTACAGTTGTGTGGGTTGGCATTTGTGGTCTTTTAGAAC
T
>Pparg-5_peak_714
CCCACCCTGCCCCTTCTAAAGTGATTCAGTTACTATGACAAGGGTTATGTGCAGAAGCATGATGATGTATTTGGTTGCTTTGAGTCAGGGCTTCAGACAG
CCCAAGCTGGCTTCAAATTTACTTTATGGCTGAGACTGACCTCAACTTCTAATCTTCCTGCCTCCACTTTGGAATCAGTCCTGTGCCATCACATCCAGGT
G
>Pparg-5_peak_715
AGAGCTACGCAGACAAACACTGTTTCAAACCAAAACTAAAACCAAAACCAAAACCAACCAAACCAACAATTAGGAGAAGGGCTGGTGAGATGGCTCAGCA
GGCAAAGGTGCCACTGAAACCTGTCCTTTGACCTACACCCACACACCCACATACACACTACATAAGTGTACTGAAATTTAAAGGGAGAGAGAAAGAACCT
G
>Pparg-5_peak_716
AAAGTGTGTGTGTGTACAATCTGTGACAGTTAGTTCTTTCCTCTACCATGTGGGTCTAGATGACTGTACTTGGTTTTATGTGTCAACTTGACACAGGCTG
GGGTTATCACAGAGAAAGGAGCTTCATTTGGGGAAGTGCCTCCATGAGATCCAGCTATGGGGTATTTTCTCAATTAGTGATCAAGGGGGCAAGGCCCCTT
G
>Pparg-5_peak_717
CAGATTGCATGTTTAAGTTGTTTGTTGTTTCTTTTCCCCTTTGAGAACGAATCTCACTATGTAAGGCGGCATCACGGCCCTCCCACGTGCTGAGATTTAT
AGGATCTACCACCCCGTCTTGGTCATTTTTAAGTTTTAATTACAGAGTGGTCTGTTCTAGCTACTGTATACTTGGAGAATGTGGGAGAAAGTTCACATGA
C
>Pparg-5_peak_718
CAGTTTCTACTTTATACCAAATGCACAGAAGGGGAGGCATGCAGGAGGCCTCTTCCTTCTGAGAAACTTATTGCCAGTCCTGAGGCAAGAGTCAAAGTGT
TACTTCTGACTCAGCAAAGCTACCTAGGGGACTAGACAAGAAGCCAAGTCAGCAGGGACAGCTGCCACCTTTGACCTTTGTGCCCGAGCTGATGTCTTCA
C
>Pparg-5_peak_719
TAATGTTCAATGCTCAACTGCTTATCAAAACCACATAGATTGTTTTTGAAAGCATCACTGTCATCAGATATTCAAACTAGGGCACAGTGATCAAGTGTGC
TGCATGCTCCCTTAAGAGTCATGACTCAAATCCCTGTCAGGATGAGTTAAATCACCAGTAAGGTTTTCTCTGTGCTCATGTCTATAGAGTTATGTATACT
T
>Pparg-5_peak_720
CGGCTACCCGCCCTTAACAGCAGGAAAGATGACTCACAACCCTAAAGCCTCGTCCCACACATAATCCATGCTGTGAGCTAAAGTTCACGCTCACCTCCTC
AACTACTCCTTTCTTCATTCCTTTCTTTCTCATTTCAGATGCCTAATGACTAGATGGAGGAATCTTGCATTTACTCACTACTTATGCATTGTTGTCTGTA
T
>Pparg-5_peak_721
GTCACAGTAGAGGCATGTGAAATGATTTTGGGTTAAAAACATGAACACTCTTGAAGGGAAACTCAGGGAAGACAGATCTTGAGTCTCATTATGACTACAG
CCCATTATGACTACAGCCCATGAAAGAAGGGTGTCTTAGTTAGGGTTTTACTGCTGTGAACAGACATCACAACCAATGCAACTCTTACAAAGGACAACAT
T
>Pparg-5_peak_722
ACTGTAAACAGGTTTCTCCAGGGAAACACTGAGCAGTCATGCCCCCTTCTGTCCTCGGGATTGGAAGTTTCTATGCTTACCGACCCTAGCTGATTGTATT
GTGAACAGTTACTTCTGTGAGACTGAAATAGCCTCTGCATCACCCCCACCGGATCCCTGAGGTTTTGGAGTGGCTCCACCCTTACTCAGGACTCCGCCCC
T
>Pparg-5_peak_723
CTCTCTTCTGCCCTAGGTTTGGGGGTGTCCTGAGAGGTCAGATCCCCTGGATCTGAAGTTGTAAGAAGTTATGAGCTGCCTGCCACAGGTGCTGGGACCT
GAACTCTGTTCCTCTTGAAGAGCATCAAGCGATCATAACCGCGATCTAACCGCTGAGTCATTTCTCTAGTCCCACAAAGGCAGTCTCTAAGGCGGGTATG
G
>Pparg-5_peak_724
GAGTAATGAGAAGTGACTCCTCCTGGAGTCAGTCACTCAAACGGCTCCAAAAGAAGCACATACGTGTGGCAGTCTGCAAGTGTCATGGCACAGAAGGACT
CTTACTTCACTGTCTCTATTTCTCCTGCAGGAAACTGCGCCCACTTCCATAAAGGAGGCTGGTGGTACAACGCCTGTGCACACTCTAACCTCAACGGAGT
A
>Pparg-5_peak_725
GACTGACCTTTGTCCTACTTTGTCTAACTCATCTTCCCAATCATCTCCATTATCAGGGCCTCCTAGAACCACTTCCTCCCAGTAATTATTCACTTGTTAC
AGCTAATCATCCATCAAGCTAAAATCATAAAGATGTGAGACAGATGGTAAGGTAAAGTGAAAATGCAGCAGAACTAAAGGAGCACCCTGTCCACACGGGG
G
>Pparg-5_peak_726
TGCCCTTTACTCTAGTCCTGGATGCCCATTGAGTGGAAGCGACTCATCCACACCTGCCTCCTGCAAGGGTGGCCATGCCAAGGGCTCCTGGCTTTTCTTT
TTCAGCCTTCAAGAAGAGAAGGGTTATTCTACGTTGCTAACTTTGCCTACCTACGGGAACAGTGAAAAGAAGGGAATCCTCTCCTAGGCGGAGGATGCTG
C
>Pparg-5_peak_727
AGAAAGAAGACAGTAGACTCAACAGGAAGCTGACTGGCAGCTTGCTGGGTGACTCAGTCCCTGGCAGGCCCTGCTCTGTGTATGAGTGTGCACCTATGCA
ATGAAGATGACAGAGGCCAGGCTTGTGAAGTTTAGACGACTAAAAACTCAGAGCTTTTTGTACGGTATTTTGTACTAAGAATTTTAGGTTTCTGGTCAGC
T
>Pparg-5_peak_728
GTATTGGAAGTAACTGTGTCGCTAAGAGGAAATAGGTCGGGTGCTCATTGACATGCTTACTCTCAGTCCTCCTTATGATAATGCATGAGGATGACTCAAC
ATCTCTTCACTTACAAACAGGAAAGCCAAGAGTGAGATGATGAAATCATACTGCCTACTGAAGAGGAGTCAGTAGGTGTGCCGCTCCAGAGATGAAAAGT
C
>Pparg-5_peak_729
TGAGAGCCTATATTTATGTTTCCTGATAAAAGATAAATCTACATCAGTATTAAACTTAAGAAAACTTGAATTATCTGTGTGATTCTGAGTACTCTGAACA
CTCTTCGTCTGTGAACCTGAACTTTCTTCTAGTTTCCCCTGGTGCTGTGAATGAGTCAACAATAAAGCATGTAGATTCCTAGAATCATTTTAGTTAGTAA
C
>Pparg-5_peak_730
AGCATCATGAAGGTTGCCATGTGTGGAAGGGCCTTATAAGACCAGGACACACTAGCCACTTGTAAGATACTGAGCAACCCGAATCCCTGACCTTTGTACA
GGGTTAGCATGGGCAAGGGAGATCAATCTTTCACTTCCCTTTTCTCACTAAAACCTGAGTTGTTTTGCAGTGGGGACAGCAGGGTGTGGGGAGGACGTTG
T
>Pparg-5_peak_731
TATCTGCCCAAAGGGAAGTTGTTTATTCATTGGGTTGTAAGGTCCAAAGGGACAGGAAATATGACTCATCCATTGGTCCACCCTCTGCACAGGATGCTGG
GCAGAGTTCACGGGAGATGCTTCAAAGCATTTGTTGAGTGACTCAATGAATGAGCTCATATGCAAGAATCATAGTTTTCATTCTCTCGGGGCTCCAAGCA
A
>Pparg-5_peak_732
CCAGATGCTGGAGACCCCTGTCAGGCAGAGCAGAAGTTAAGAAAAGGTCCCAGCACAGAGCAGCGGTGGCATTTCTGGGCAGAGGAAAAGCACATGAGAT
ATGCAGACTGGGAGTGAGCACTAAGTATGCTGATTGAGCAAAAGGGTGATGACTGTAGCCTAGCAGGAAGCAGCTTTTCCGAATTGAGAGGGGATTGTGA
A
>Pparg-5_peak_733
CACAGGGCTGCCTGTATGCTGAAGGCAGCAGGCAGGAACAAATGATGAGGTAATATGTCAAGGCAAAAAAAAAAGGGGGGGGCAGAAAGATCAAAAGCAA
AACAGAGTGAAAGGGCAAGACAGTGTACATAGAGCATTCAGTGTCTCTAAATGGGGATCCCCATGACTGTAAATAGACTCCCACACAATATTCAACTCTC
T
>Pparg-5_peak_734
CTAGCCTTTAAAGGTGCTGCTACCTCCAAATAATGGTATATTCAAAATATAATAATCATTATATTTTGAATTTCGGGGGGGGTCACATATCAGACCTAAA
TTATAACAATAGCCTGCCCTATAGCCTTTGCCTTACCCATGCTTCTAGAAATGTCAACCACACCCCATTCTTGTTTTCTATCACTCATGTGACTCACCAG
C
>Pparg-5_peak_735
ATGGCTTCTTAAAGTCCCATATCAGGGATAATAGAGCCCAAGAACAACCAATGAATAATTTAGGAATCTTTGGAATCCCTAAGGAATTGTGGCCTTGACC
TATACTCTAATCGGTCCCACTGAGAAAGGAGAGTTGGCTGTCCCTGGGGGTTGTCAATCATCTGCATGAAACCATGTTCTTTCACTTATGGGTCAGGAAG
C
>Pparg-5_peak_736
TTTCTGAAGATACCAACCAAGATAATCTGACATCTGAGTCACCCTTCACCTCTGCAAAGAGACACCCCAAACATCCCATTAACCCCAGAAACCATGAGTA
TTGTCTTCCTCATTCTCTGCACCTCTCATTTCGTCTCTTTCATTTGCCCCTCCCCTCAAAATGTTTAGTATTCTTCAAGCCCCAGGTCAAAGGTCACCTT
T
>Pparg-5_peak_737
TGTGCCCAAGTCACTTCAGAGCACCGGAACAGAGCCAGCGGTCCCGCCGGCGGGAAGCCTTCCAACGGACCCAAAGGTGAGTTTCAAAACTTTCTGTATC
GCTTTGTGCTGTTGTTTTCAAAATAAGTTTGGGAGCTGCCCCGCTGTGGAAGGGGACTTTCCCATAGAAGAGTGAATCCGCCCCTGAGAGAAGTGAGATA
A
>Pparg-5_peak_738
TGACAGAGTCAGAGATTTCAAATGGAAAAAGAAAAAAAAAAAAAAACCTCTAGAGATGAACCAACCCTGCCCTTTCACTTCGAAGATGAGCAAACTGGTG
TTTAGGGAGGGGAAGTAAGTGCCACAGCTATACAGCTGGTCAGTGGAGGGACCAGAACTCAGGCACCTCTTGAATACTCAGTACCATCTGAGGTCAATGT
C
>Pparg-5_peak_739
CTTCACTCTGCAACCACACAAAACATTCTGTTCAGATGGAGCCACAAGCAGCTGGCGGAGAGTGTCTGAAAGGACACTGAGTCAGAATCAAACCCTCCAA
ATGTCAACTTTCCTCTGGTAAGAAGAGTCACCCATTCATCTGCAGAGGCAGACGCAAGTGTTGGAACCAGCCTGACAACCAGGTCTGTCTGAGGCAGAGG
C
>Pparg-5_peak_740
TAGTTAGGGCAGAGCTGACTTGTACATTCTTGTTATTACTAAACTGGTGATCTTTGTTTCAGAAACAGACTCACTTGTGCGGATGTCTGATTACCCTTGC
TACAGAGACTAGTAGGACAGCTTTCGCTTTTACAGTGAGTGCTCAGGCATGGCGAAATCTCAGAGGTTTGAAATGAATGTCCTACTACTGGATACATCAA
G
>Pparg-5_peak_741
ACTTGCAGAAGTGCACTCTCTCTTACTGTGTGCATCAAGAGTCTCATACTCAGGTCATCAGGCCTGGTGGTAAATGCCTTTACTGACTTAGGCATCTCAG
TACTAGCGCTAGTTTTCTTTTTTAAGTGGTATTTGTGAAACCAGGTTTGATGGCTCATTCCTGTAATCGCAGCAACTTGGGACACAGAGCTTGGAGCATC
A
>Pparg-5_peak_742
TAAAAAGGTGAAAACCAACTGCACAGTATAAGATGAAGATGAGAGAGAGCAACATCTGTGGTGGTCTTACTAATTGCAGTGAATGTTGTGACCTTTCACC
TACTGTGGTTACAAATGACAAAGGAAAGGAACACATAAATTTTGTTTGAATTTCTTTACTATAAATTTGAATAACCTTCTTAGTATTCAACACAAGAAAT
T
>Pparg-5_peak_743
AAATGCCTCATCTGTCTCTTGATAAAGAATGGCATAATGACTAGATCCAAGAACTAAAGAAACTCAGTTCTATCAGCCAAGCAGCAAGGAGAGATCTCAG
TACCCAGATCTGATAAAAGACTGATGTGGTTAGTTCACCAAAGATCCCAATCAGACATCCTACTACAAAGAACACTATGAGGCTAATGAGTACAGACACA
T
>Pparg-5_peak_744
TTCACTTGCAGTCATCCGCCTCCTGAAATGACTGCCCACTGGACAAGTGTCTATCTCAAGTCTAACTGTTGGTTGGGAGAGATGTGCATAAGTGGTTTTA
ACACGTCTGCCCAGTTCCCTGTCCAAGATTTTCAGCTGAAATGACTGCAACAATAAGGATGTCATGACTCCTTGCAATGAACACCTCTGTCCTCTGTTTC
C
>Pparg-5_peak_745
TGTCCACAAGTTCAAAATGCTACCTGTTCTTCTAAGCATAGTTAAAACATCCTGTTTCCCCTATCCTTACAACTACAGTAATCTTTCTCACCTCTCTAAT
CTCTTTACCACTCAATTCTTTCTGCCATGTGTTATCTGTGTTCCCATATTTAATCTTCCATATAAGCAAGAAGGCTTCAAGGTCAAAGAACATGCCTCAT
T
>Pparg-5_peak_746
TAAGAGTACATCTTGAACTAATTTAATATGGTCATCAATCTAACTCAAAGTCTTAGCTAGCTTCCCAAGAAGTACATTTTGTAGTAACATATACTATATT
AAATTCATCTAGCCTTTCTCCTTTCAACCTCAGTGTCAGTTTCATATAGAGAACACAACTAAGACAATGAATCACAGGCCAATTTCCCTTTCCAGGCAGC
T
>Pparg-5_peak_747
AACCCAAGTTTCTTTTCTCCTTTTTCTTAATGTTAATGCCTACAGATGCTGTGTCATAGCAAAAGTGTTCCAACTCATTCGGGTTTCCCCTCCGTGTTAG
GTCCTTCCCAGAAGGTATTTTTGTTAAGCTCTGTACCCTGAGTAGACCTCCTAACCAGAACCTGACTCAATGCTTTAAGTTTGATACCTAATAAAGTTAG
G
>Pparg-5_peak_748
GAGGAGAATGAAAAGGAGTTTTTCCTCACACTAGCTGCTGAGATGGGTGGGTTTAGTTAACGAAGCCACCACCTCTACAGTGAAGGAAGCTGACCCGAAG
GCGAAGCTGACACATTATGAAAGAGTTCAAAATAAGCCAGAAGTCATCCTCTAGATTTAGTCATTTCCCTGAGTCAAGATGTTTTCTTAGTTACTTAGGA
T
>Pparg-5_peak_749
TTCTGTTTCCTTGGCCAGCATGCGCAGAGCACAGCATGGATGGACAGTATGTCTGTGGTATGACTTGGCATCCTTTGGGTAACTGCCCAGGAGTGACATA
GCTGGGTCATATGGTAGTTGTAATTTTAGTTTTCTGAGAAACCTCCATACTGATTTCCATAATGTCTGCATCACTCTACACTCCCACCAGCACTGAGTAA
A
>Pparg-5_peak_750
CCCTACAAAAAAAGCAGTGAATCAGACAAGGAAAGATATGGATTAATTAAAAGAGAAAAAAAAACAAAACAAAAACTAAGGCCCAAAGCACAGGAAGACA
GTTATGTCTATGTCTTGTTATGAAACAGGAACAGTTCAGCTTTCATAACATAAGGGCAGATAAGAAGTAAGTAGGTGGGGCAGAGGTGGTGAGAGGATGG
A
>Pparg-5_peak_751
GTGGGTCAGAGTGGCAACCTGAATTCATTCCTGGAACCTCATGAAAAGACAATTGCAGTGGTACCCATCTGAAATGCCACAACTCCAGTAGTGAGATGAG
GAGCAGAGCTAGAGTTGCCCAGAGGCTCCAGGGCCAGCTAGCCCAGATTGTACTGCACAGTGAAACCATCAAAGGTGAAGGGGAGAACCAACTCTGTAAA
A
>Pparg-5_peak_752
ACTCCAGCTGGTGTGACTGTGTCGCTGAAAGGAAAGAGAAGATTGTCAATCTGTAGGACCCTCCTTTGCTCACCTTGTTCTTTTTCTATGTAACCACCCA
ATAACCACAGAGATTCCAGAGAAGTTCTCAATGAGTACAACATGCCAGTTATGACAGGTTATCACAGTAAAATTGTCACTTCCTGGGACTGTAATTTCAA
A
>Pparg-5_peak_753
TTAATGAATAGCCCTGGACATACATCTCTTAGTTCTTTCCAAAACCTTGCTGAGGTGACTAAGTCCTGTTGATGAATTTTTCTTTCAAAGAGTAGTGATT
CAAGTCTGTCCCCAGATCAGCATCTGTAGTCTTGGATTTGTATGTCACTTGGTATTTATACTCACCCCATGACTCAGAAGCTGAGGATGTGACAGACCCA
A
>Pparg-5_peak_754
GCGTCTGTTCTAGTTAGCTGAGTTTTCTGGAACAAGTAGACAGTTGGATTCTGCCTTTGAAGGCAGACAGTCATGTAGGACATGTGTCTTTATAGATAAG
CTGGAGCCATTTACTTTTAAAGGGATTATTGAGAAAGGCTTACCGATTCCTGTCATCTTGCTGGTGGTTTTTATGGTTACTTAGATCATATTTGTTGTTT
T
>Pparg-5_peak_755
TGTTTTTGACATTCAAAACTGCTGTTTGGGGTTTTGATGTGGTTTGCAGTGGTGCCCTGGTATGATTTGCTGCTTTACTGTTGTGGTGTCTAAGACACAG
AAAGTCAGAGTCAGTGCATGAAATGAATCGGACTTTTACTCAGTCTCCTGGCTGGGATGATTTCCTTTCTAAGGTCTGTTTTATATAAGCTACTCACCTT
T
>Pparg-5_peak_756
AAAGCAAGCAGTGTTATTTTTAAGTATCTCCTTGTTTGCTCTCTCTTTTTGTTGTGGTTGTGGTTGCTTCCAGCTCATCTTTAATCCTGGGCTGTGTCAG
TGCTCTCTGTCCCTGTTCTGAGTAGAAGTTAGTATGCTTTAGGCCAGTGTAGAGCTGGTGTGGATTTCCCCAGACCCTATGTGCTACATCAGAAAGGTTT
C
>Pparg-5_peak_757
AGCCACACTTTCTGCCCCACCCCATACTTGACCTCCATCTATCTCTGAGATGTTTGTTTGAGGTCATTCCAATAAACCAGGAGAACAGATGGATTTCAAG
TCTGATTCATGCTTTCTGTTATTTCAAAATGTGTAGATTGTGTGATTTTAGCATCCACACCCTTGTCAACAGCACATCAATGTTATCACAAGGCACACAG
T
>Pparg-5_peak_758
AAGCAGGAGAGGCTATTTATAGAGAACGTCTTCCCTGGAACTGAATGAACACAGCTGGCCATCATTTTGAAACCATAAGTCAAATCAAACATGCTTCTGA
CATTACTCTTTTCCACTTAACAAAAAAAGACATGTCAATACCCGGGCCTGTAATAACCAGCTCACTTCTGAGGTACACATCTCAGAAAGAGTCAGAATGG
G
>Pparg-5_peak_759
ATGCTCCTGATGACTCAGTGAGCTTCTATATGCAAAGTATTCAGTGGGGGTTTCAAGGAACTCAATAAGAATAGCTCTCACCACTAAGATCTACCCATGA
GTGGATGAGTGTTGGGACCAGGGTGGTAGCAAGAGTTTTAAAAAGATGCAGTGGGGGATTGTAGAGATGAATCAGTAGTTCAGCCTTCTGCTCTCCCAGA
G
>Pparg-5_peak_760
ATGATGAGTGATGGCTGTAGTGCATGTGGCTTTTTTCACTGATGCAACTAACTTCTGATTACAGTTGGGACTTTTCCTTGTTTGTCATTGCAGACCTATG
TGGTGGAGTTTTCCTATCTTGTCGTTTGCTTTTTATGGCTCCTTTGCTTAGTCAGACTTTATTTCAGGTTTCAATCAGTACCTACCCGGAGAGAACGCTC
A
>Pparg-5_peak_761
ACATGCTGTACCAATGACCAACTCGGCACACAGATGACTTTCTTCCTCCCAGTTTTGCTGTTACTCATGCTTTCATGTCCCCCCTTTTATCTCTTGTAAA
GAAGTAGTCATCTGCATAAAGTTGTTTTATTGTGGGGTCTGTGTCGTGAGAAATGAAACCTACCTGAAGATAGTAAACAATGAGTCATGCCTTGTCTCTC
A
>Pparg-5_peak_762
TCCACATTGATTTCCATAGTGGCAGCTACTAACAGCTTTCTAGTTGGATTTCAACAACAACACAAAAGAAATGATGCCTAGTACTTGAGACCTAGGCAAC
TAGTCAGAGCTAGTGAAGTCATGGTTACTGGAGAGGCTATTCATTTACAGAAAGAGGAATGTAGAGAGAGGCCGAGGATTTGTACAAAGTGAAAATTTGA
T
>Pparg-5_peak_763
TCATGTTACCTACTCTTCCAGCCATGGGCACCTCAGTTGTTCCTACCCTGGAGCTCCTGACTATGCTGTGAACATGTATCACTTTCAGTCTTAGCATACA
CATAGCAGATTGTATGTCATAGGGTACTTCTGTTTTTATTAGTAGGCACTGACATAGTTTCCATATCAGCCACACTATTTTATGTTCTGTCAGCTGTGCA
C
>Pparg-5_peak_764
AGCGTCAAACTTTCGTTTTCCATGCTAGTCACCACAACAAATGCATACTCTTGCCCTGGGCTTTGAAGAGCTCCCCTCACTTCCTCTGTTACTGGCTAAG
AGCAGGTTTGGGTTTGACACACCTTCCCTCTCGCTCACAGCTGTGGAGGTATAGGGTACAGATAGAGAAAGTAAGACTCACGAAGACATGACTCATTTTT
G
>Pparg-5_peak_765
CTAACAACTAGTGTTCATTTTTGACCTAGTCTGAGTCTGACCAGTCTTTATTTTCCATACACATGACCTGCTAATCCTCTCATTTTGGGTTCTCAGTTTA
GTGACTCAGAAGTGATGTACATTTCTGTCCTTTCCCTCCTTTCTTGTGCTCATTGGCTCCCTGCTCAATCATTTAGCTCAACACATGATGCCCCAGAAAC
T
>Pparg-5_peak_766
GATCTCAACAGTTCACCTTAAAAAAAAAAAAAAAATTACCCATAAGACCCAGAAACCAGCGACTGCTCTAACGCAAGCACTCCGGCACCGGTGGCCTCAG
CTGCTTCGTCTTTCTAGTCATAGTGCCCTTTTGAGCAAGGGTCACTCTTACTCCTAAGAGGAAAGTCGATCTGACTCACTTTCAGAAACTGAAAGCACAC
T
>Pparg-5_peak_767
GATTGTGCAAGACCTGACCAGAAGAACAACAGTTTAGACATTACTCTTACCCTCATGACGACTCACGTTTTCAAAATCACAGGTCCGGAACACATCACAC
CTGACTCGCCCCTGCCCTTACCTCATAACGAAAGCAAATGAACTGACAGCAAAACTGAGTAACTCACTCACTAGCTTTCTGAACACTACCCAAACTGCCC
T
>Pparg-5_peak_768
CTAACGCATACGTACTTAGCTAGCGATTGAGGAAAACTCTCTCCGCTCTAGTCATTTCGTCATTATCACAGTTTGAGGCCTGAGTTGCGAACAACATCAT
ATGGATCGAGTCATTTCATCTCATCTTTTTTCACAGGAAGATAATGTGGCATTAAAACACGCCCACCTGTAAATTGTCCCCAAGTCTGTGTGAAAGGATA
T
>Pparg-5_peak_769
GTTAACATATATATAGTGATGTCTATATTCGTCCTCATGGCAACAGAGGAAGCCAGCCCTTTGTTTAGTCAAGCATGGAAGAGGAAATGACAGGGCAGAG
GTCTGTGTCAGCGATTCCCTCCGCTTCTGCTCGCTCATTATGACACGGCAGGAGGGGTTCTCACTGAGATCACCCTGAAGAATCCAGGTGAAGACAGGTT
G
>Pparg-5_peak_770
CAATGATGCAGCATGTGACTCACTGCCGTCACTTCACAGTCAAGTACTGTGTCTTGACTTACGGTTTGGAAAACACTCTTGCTGAAATACGAGCAGTCAT
GTAAATGAGTAATTACATGACAACTGTACTTTCTATTGTTCATTGAAGTATCTATGGGACTCACATTACCTAGTTGGTGAAAGGTTTTGTGGTGGTAGAA
A
>Pparg-5_peak_771
CTGATTCATCAGTACCCTGAGTTAATTAAGAAACAAAGGCACCAGGAACACACACACACTCATGACTGGCCTGGCTTTGCTTATTCGGTTTCAGTCAGAG
ACCACAACTTCTTTCAAATAACCCCAGTTTATTTTTGAGGGGGGAAAAAAAATCCTGTCCTCAGACAGGATATGGAGGCGGAGTTAAGGGGTGATGTTTT
A
>Pparg-5_peak_772
GTTTTCAGTCATGCCTGAGCAGTGAATGGGTGCACACTCATAAACACACCACCGTTTATTCTTCAGCTCCCAAGGCGAATGGTAGGCAAGCATCTCCCCG
TAAGCCTTCACCACAGGGATTTCGGGGTTCACACACCCCGCCTCCCCTGCTCGGGGCAGGCGATGACTGTTTCAAACAGTGTAAGCCTTCACCACAGGGA
T
>Pparg-5_peak_773
AGTGGAAGCCAGACAATGCGATGACTCATCAGAGAGGCTGAAGTCACTTAACCCCACTGTGAGTCAGACAGATTCTGCTGTCAACAAGGCACTGATCTGA
ATAAAAACTAAACCAACTCTTTGCCTCATGTGAGTCCCTGGCAATCAAATAGTTTTTTTAAAAAAAAAAAAGCTGTCTATGGGATGCCCCTCACCTCACC
T
>Pparg-5_peak_774
TCATAGATATTTTATGGCTAGAAAATATGCAAGAAGTTTTTTTAGTGTTGAAAACAAATGTCATTATATGTTCTTAGTTGTATTGAGTCAGAGTGTTACG
AAGTTAGGAACTGGACTACTAATCAGATTTTGTGTTTTCTCACAGAAATGTTATCAGAGTCACTTTTACTTCTCTGTGAGTGATAGTAAGAGCATGACTC
A
>Pparg-5_peak_775
CACTACGCAGCCTAGGCTGGCCTCAAGCCCATTTCTGTCTTCCCCTAGTCTTCCTATGACACCAAACAGACACTACGTTTACATCTGGCAGCATTTTAAC
CTTCACATGTAACAATGTTCAAACACCCAAGCAAGCTAAAGAAAAAGTACCAGTTAAAAATGTGCCTTATTTTAGCAACAATTATAAATGTACAAGACCA
A
>Pparg-5_peak_776
GGTGTAGCCTCAGAAAGCTGGATGAAACCAACAGCCACACGGACTGTACACATGGCCTTATTACCCAATCTCTGAAGCTCACAGAATGACTTTTCTAACT
CCGGTTACTCATTTCCTTCTTCTCCTTGTAATGGCACCAGACCTCAAAAGATCATTTCATCCCTTATAGGATGAACCTTTGGCCTAGTGACGTACCCCTT
A
>Pparg-5_peak_777
TTCAACATTTTATCATAACAGTGTCTTTATTTCTTCCAGTAGTTGATGAGGATTTGTACTGGCTACCCTAGTGGATTGTCTAACTTTCAATACATGATAC
CTACCTACCCCCACTTCTTTGTACTCTTACTTTGGTAACGAGACTGAAAAAAAAAATCTTCCAATCTGACTCATTGTTTAACATGGATATTTTGTTTTTA
G
>Pparg-5_peak_778
ACTGAGTTATATCTATCAGGGCTTTTTAAAATGCTGACTTGGCTCCTTAGAAATACAAAACCTCAAACATCATTTCTAAAGGTCACTGGGAATGGGCTGG
GTCAGAATAACTTGAGTCAGTTCTGGGCCAATACTATGAAAGAGGAAGTGGCTGAGCAGTTAGATAAGCTCCTGCAGAGTACTACATTGCTAACTCCAAA
C
>Pparg-5_peak_779
TATTAACCAACTGGACTAGATCTGACCAATTCACTTATCTCTGAAACTGTGACTCTTCCCCAGAATGTTACCTCCACCACACCGTTGGACTGCCCTTTAG
TTTACTCCCCTTTAAACATCGTGCTTGCTTTCTTGATTTCCATCATATCCTTTTTCTAACTGTCTATTTTGTTTGTTTTGGTTTGGGTTTTGGTCTTTTG
T
>Pparg-5_peak_780
GAATAATTCTGTGGCTCATGCCATATGCCTTACTGATTCCTCTTTCAGAGACAAACAGAAGTTTCTCAAAGATCAAAGAAGGTGACTACAACCCCCTCTT
CATTCCTGTAGCCGTCATGGTCACCGCATTCTCGGGGCTGGCATTTCTCATTTGGCTGGCAAGGCGGTTAAAAAAAGGTAGGTATGTTCAATAACATCAA
A
>Pparg-5_peak_781
AGGTGTGCACTGCCACATTTGTCCACGTTTATCTAGCAGATCTACTCAAAACTGTAAGATTCACATACCCCGGCAGCTTTAAAGATTCCCCCGTATTAAG
GTCAGGTACTATGAGTAACCTTTGTGACTCCTTTGTGCTGCTTCCTGTGGTAGAAGCTGACGGCCACTTAGATTTCCCTTCCACCAGACTCACCAGTGCA
C
>Pparg-5_peak_782
GTATTTGGTGGGTGCTAGCTGGTTAAGGCTACCTTATGAGTGGGGAGGAGAAAAGCTGTAGGTTGTTTTTAAAGTCTTAACTTTGGAGTCAGTCATTTCT
GTAGACGATCTCAAACTGATAACAAGAAAACGGCATGCCCCTGCTGTGGGAATCTGAGTAGGGCAAACAGGAAACAGATAACGGGTACTTGGGCTAGTGG
C
>Pparg-5_peak_783
CTGAGGGAACTTTCTCCTCTTCTTACTGGGTGTGCATCAAGTGAAATACCCACATGCGGTTGAGGCAGGAAGGTACCACGAGGCCTGAAATCCACAAGCT
ATTGTGACACTTCCGAGGGAGAGAGCGTTATCAGATCATTTTCCTTGTCACCGTCCCCACAGCCCTCTACACTCATCCTTGCAAAGTCACTGGAGAGCTG
G
>Pparg-5_peak_784
CCACTTTCACCTCTAAGTTCTTGGCATTGTTTGCTGGAAACATCATCCGGTTTGTTTCTCAAGAAGACATCAAGGGGGCGACTTTCCCTGAGGTCTAGGG
CATTCAACGTGAAGCATGCCACTATCTCTCTAAAGGGTGCCAAGTCCCTTTTACAATCACTTCTGAAACCCTGAGTGGGTGAGATCTCAGAATGACAGTC
A
>Pparg-5_peak_785
CCCAGGTGGCTGTAGAATATGACTCCCATTTAAGCCTCCCTGTCATTTCCTGTCAGTCATCACTTCTGAGGAGCAACTAACTCAATAACTTGGCATGCCA
GGTCAGAGCAAGAGGTGACACTACCAGACCCATTTCAGACTGGCAGGATATAATTACTCAGAGTCCAGTTTGTTGTGCCTTTATTCAAGGTCACCTGGGA
A
>Pparg-5_peak_786
TTTAGCAGGTATGTTTTTCAGGATTACTTGGAGAGTTCTAGCATTCACCAACACCACCATAAATTATGACTGAATAGGAATGGGGCTTGATACTTTGCGT
TTTAATAAGCCTTTAGATGGTTTTAATGTACCCATTGCTCTAGTGCACAGAGTTCTAGTTAACTCATCTTTAGTCATCTCTGCACTTGTGCGTGGTGGAC
G
>Pparg-5_peak_787
GATTATTCAGAAGTCTAATTTTACGCTGCAGGGGGGTTAGTCATTCCTTATAGCACAGTAATAACTAAAGTGAGAAACGCACTTGGTAATGCTTGTCACA
CTCTCATGGCCGTCACCTATATGATGGGACACTACACCTCGAGCATGATTTGTGGAACAGCCTTCTCATGTACAATGGTCCCTAGAGACTCCCTTTGTCT
T
>Pparg-5_peak_788
TGCGGAGAACAGATGAAATAATCCACACATTGATCCTCTCCAACAGAAAAGCAGAATCAGGGGAAGAGGTAATAGGTGTGCGAATTTACAGAAAAACGCA
AGCAGTTCCCCCTCAAGGGCTTCAGGTGCCCTGTTCAACTGAAGCTTTATTATCCGGACTTGTCCTATTTCTTGTCGCTATACTCAAAACCCTAGAGGGC
A
>Pparg-5_peak_789
GTCTGTGATTAAAAAAGAAAAAAACTGTTCATTTTGAACAGAGAGTAAAATGAATAATTTGGAACTACAGTTGCCTCACAAGAGTAGGGTGCTGTCTGAT
AAAGAAAAATTTCCTCTCTGCCTTTCACTTACAGATACCAGTACATGTGTACACATTTTCACATGCTACACTATAGCAAACATAGCTTCAGATTGCTCAT
A
>Pparg-5_peak_790
TTGGAGTAGTTGTGGCCTTGTTAGAGGAAGTGTGTCACTGTGGGGGAAGGTCTCCTATGCTTTGACGGCTCCTATGCTCAAGCTCTGCCTACTGTGGTAC
ATAGTCTCCTGCTGTCTTTAGATCAAGATGTAGAACTCTCGGGTTGGAGAGATGACTCAGTGGTTAAGAGACACTCAGATCAGTAGTGTTCATAACAGAG
C
>Pparg-5_peak_791
ACTGCTGATTCATTCTTTATTGTTCTCTTGAAAAACATTAGCAAGCTGTGTGCTGGGAAGGGAATATGCACTTCCTGCTATCAAAGTAGATAAAGTTACA
ATGGCGGTCTGTGATGAGATTTTTTTTTTTTTCCACTTCGGGGGAAATCAGGAAAGAACAGAACAGTATCAACATGAAACACAGAGATAATACACAGCAC
A
>Pparg-5_peak_792
ACACCCCCTCCTCTTTAAAATTGTCGAGAACAACATGTGAGCATGGCTTGAGAACAGCTGTCTGTGGCTTTCTGTACTGTTCTGAGTCAGAGAAACAAGT
TCTTCCATTGTGAGACTCCTATAAAAAAAACACTGAGCAAGAGTTCCGTATTCATTATCCATTTCATAACTGCTGTTCAACAAATAGAGAGGACTCTTCA
G
>Pparg-5_peak_793
TCTGAAACCTTCTAGTGTAAGAGTTCACAAAGCATGCTAATTTCAGCCCTGGGGACACTCCACGTAAGGAGGAGCATTGAGTGCTCCCCCAGATAACAGC
TGCTTCCTGTTACTCAATCGTTCAACTGTGTGGCTGATCTTCAAGGAACTTGGTGTCATAACTGACAGTGCTACTGTAAGTGCTAAAAGAATCCCACACA
T
>Pparg-5_peak_794
CGGCTTCAGGTTCCCCTCTCCAACATGGCCTCCAGGGCCGGAAGGAGATGATTTCTGGCCACGCCTCTTCCGCTCTGTGAGGCCAGCCAATTAGAGCAGG
CCGTTAAGCTTGCGCAACGCCTCGCCCGCCTAGCTCTAGCGGCCCCAGCACGGCGACCTCTGTAGCACCTGTTGCCATGACTCCTCCCCCTCGGTCTCCC
C
>Pparg-5_peak_795
AAACCCTCCTTCTCCTCCCCTTTCTCCCTCCGTGAATTTCTAACGCACACGTGGGGTAGAGCTGAAAAGGTGTCTGTCTGGTCTCAGCAGAGGGTTTGGA
GTAAAGGTCATACTTTAGTTCCTCTTGGCAGAGGCCTGCTAAGTGAGCCCTCCCCAAAATTGGACGCTCCCCACCCCCATCCCCTTCCCCTTCCCGGTTC
A
>Pparg-5_peak_796
AGACTTCATTATGCTGCTGAACACTGTAATTCCAAAAAGAAAGAGTATTGCTGTAATTTTCCATTCATGTTTTCAGACCAAAGTTGATCAGTGGTAACTT
AGCTTGCGTAACAAAACCAAAGACATGGCGAAACTACTGTATTGACTAAACTTGGGTGCTTGCTTAAGAGACTTTTCTTTTGATAATAGTCACCTATCAA
C
>Pparg-5_peak_797
CACCTCTCACACCTCCCAGCTAATCAAGATCACATCTTGTATTTTTAACATGTCCTGTCATATGTGTAGCTCTTGTTTCTCCAAATAGAAAAGAGCCTTT
TATGGTAGTAACGGCAATCTCCGCTTCTCTGCTACCGCTCAGAGCTCCCTCTCAAAGCTTGTTATCTCTTTTGACCTTCCAGGAATCAACACCCATCCTG
T
>Pparg-5_peak_798
ATTCTCACCACACCCCTGTGAAGCGAGCGCTGATTGCTAGGCTGTAAAACAAGGGCCGGCCTGGGAAAGGGGGCGCTTGCATAACGCCTTTCAGCCAGCA
GGTGGCAGTGCTGGGATTCAAACGCTGGGCGTCCTAGCCCTGAGCCCTCTTCTGACCCCTAACCCCGTGCTGGACGCCAGGTTCATCTTTTAGTTCACTT
C
>Pparg-5_peak_799
GGAAGATGGAATAAGTGCGTGTCAGAGGGATGCTGCCTTCTCTCTCGGAAACACCGGGGTTGCCCTTTAGAAAAACATCACCAAGCACATTCTGTAGTCT
CAGAATGAGTTCGCTGGTGATTCAGGCAGTGGGGCTTGATCTGAGTTTCAGACATCTCTATTCATTTCACGGCCTCTGTTTCCCAAGGCAAATCTGCCAT
C
>Pparg-5_peak_800
GCCCCAGTGATAAAAGCTTTTGTTATTGTTCTCAGACTCACTGTGTTCATGGAGAGTTTAGTCATAGGGGTTTCTATTCTCAGGAAGTCACAGCACATCA
CAATACAAGGCTCACCTGTCTTCTAAATAGTTGCGCTCCACATAACAGGGAGGGGGCAATTATGAGAAATCATGTGTGCTACAATAGCTGTCTACCATCA
G
>Pparg-5_peak_801
TTGCTCTTCCGGCCCTGTGGTGTCAGTCTCACTAAGTCATTTTGGCAGGCAGAGGACTGAAGGCCAGAGTTAAGAGAGTTCTCAAACACTAAGCCAATGA
GAATAGACTCCGACCTTGACTAATGAGCGTCTTCCTGCCTCAGAGGCCTGCGCTCTTCCCTCATGTCTCTTGGCTAGTGGTACACCCCAGTGAGGAAAAC
C
>Pparg-5_peak_802
TAGTGCCTTCTCTAAGTAGAGCATCTCTACTTAAGAGTTCCCAGTTCATCAAGCCCAATTAATGATGGACAAAAGAATAAAATTTGTACATTGGCTTTAT
AAACAGAAATCCAAGGCTGTTTATTAAAAGGCCCTGAAAATTAGCGATCCCAACACCAATATTAACAGCATAAATAGAAAGGGCTTCTATGTACACATTC
C
>Pparg-5_peak_803
CTTGCACTTTAATGACCGAGGAATCTCCCTAACTCACTAAATTATTCTTACTGCTACAGGCTCACCACTTCCTTGGTCGCTTGTGTCAACACCAAGTATG
CTGAAGTATGAATACTTACCTTCTCTTTCGTTGGCCAGAGATGGAGGCTAGATACAGCCATTTGTTTTCCAGCCTACCATGACACTTTGTTCCAATTATT
G
>Pparg-5_peak_804
AGGGCACCAGCTACTGCCCTTGGAAACGGCCTTCCCTCCCGAGATGCATCCTCTTCGCCACCCACTGACCTTTGGGCCACTTCCTTTTCTTCTGCGCTGG
TGAGTCAGGCATGCCACAGACATCTGACGCGGGCAGCACAGACACGACTTTAGACAGACACTTCCGGTTAGGACAGCCGCCCAGTTCATTGGAGAAGAAT
A
>Pparg-5_peak_805
GATCAAACCAGAGGTAGTATTTTATGTTGGAAAGACAAAGAATGGAAAGCACTTCCCCACCCTACTCAAAGCCTGCATCCTCAAATGACTATATTCAGGG
GCTGTTAAACAGGAAGCTTTAAGGAACAGTCATCGTGAGTCAGAGGAGAAGTAGCCAAAATGGGGTTCTGACAGCATACTGGAGGAACTGACTTATCCTG
A
>Pparg-5_peak_806
TCTCAGTCCTCTCCCTGTCATCTGGCCTCTAAGCCAGTTCTCTTATCTGCACCATGTGACACTGAGATGGTCTTGTGCATACGCCCCAGGCGAATGTCGC
TTCCTGTGCCTTCTCCGTTCCACCTCTGAAGACTGCTCACCTTTCCTCTGCTTCAGGAGTCAGAACAGCTCCTGAAACTTCCACCACATGCCATTGCCTC
A
>Pparg-5_peak_807
GAGATGACGGATAGCAAGTTAGAGTGACAAACAGGAAACAGATTTGTCTGTGCAAAAGTCAAGGGGCTTCTGTATTCTGGCCGCACAGGAAGGGTTAAGA
TTATACCCCGAAGGAAAAAGGAGGAGAAAAACATTGTCTCAGCTTGATGCTTCCTGTTGGCTATTTCAGTCCATTCTCGCTTTACAGATCATAACAAGGC
C
>Pparg-5_peak_808
GTCCCAGTTCCTTCCTGTGCCCTTCAACCCCAGTAGCCTCCTTTCTGCTTTCATGTTACATGTGCCCTCTTGACCTCTCCCCTCTTTCTCAACAGCTCTT
GTTCTTCTCTTGTGGTCTCCCGCCTAGTTTCAGATTCTGTACCCACTCTCTTACACACACCCATTTACAAACTTACAGACACCAGAAGTTAGTCAACATA
T
>Pparg-5_peak_809
CCCTTCCCTCCCAGGGTTGCTTTTGGCCAGTGTTTCATCACAGCAACAGTAACCCTGACTAAACCCTGACTATGACACAGAACCTGCAGCTAGAGCCATC
TCAACCCTCAACCCAACCTATGACGTGGGTGACACTATCCTCTCTTACCTAACTCTCTGAGTCACAGAGAGGCAGAGTAAGTGATTCTGCCTGTGACCAC
A
>Pparg-5_peak_810
CATCACCTTCTTGCCATCTGCCCCCTCCACCACCTCACCGCAGCACACCCTTCAGGGTTACGCTACACTCAGATGGAGCATCCGACGGCGCGTTCCTGTC
AGTTGTCTGTTGCCTTACTCATCTTCCATTGCCAGGAAATGAGTCAGGTATCCTTACACCTCAAGATGCCTGTCTTAAATTACTCCTCACAAGTTGCAGA
A
>Pparg-5_peak_811
GGTTCTCTCGGATCTTTCCTAGCAACTCCCCTAGCAACCCATGAGTCAGTCCCTTGGATGCACTGAAGATTTTACCACCTGGAGTATTTTTGCCCTGTTT
TTCTTATTCTGCCACCATTTCCGGTTCCTATAATATTTGTTCGTTGGTCAGTCCATTATAAATAGCTGCCACTTAGCAAGGTCACAATGCCAGATATTTT
A
>Pparg-5_peak_812
TCTCATTATCCTTCCAGGAACTCCTTCGGGATCTGGACCGGAGGACTTGGGTGGTGTGGTGTTCCACGTAATTATCTAGGCCAAAGGTCTTCCAGTTCCA
GCCCCAGAAGCTCTCACCAGGCCCTTAATTATGCTGACTAGGCCCAAGCTACTCACTCTAGGCTCTCATTGGCCGTCCTCTCACGCCACACCCCCTCGTG
G
>Pparg-5_peak_813
CACGGAGCACAGAATGTTGGGGAGGCTCCTGGAAAAGAGGGGGCGCTATGGGTGCGGTGGGGTGCGCTGGGGGGCCGGGAGTAACTACATGGCTGGAGCA
GGAGAGTCTGGCGTAGAACCTGTGGGTCTTTTGAGTTTTGAGAGCTGGGCCTGCAGGAGAGTCTGCTACTGGGATGTTGACTCACAGGTGATTTCTGTTA
T
>Pparg-5_peak_814
GAGTTGGTTGGGTCCATCCTCCACACATTCTTCATCAACAAATGATAAGTAGGTCAAGGGTCAAATGGGCAAGCCTGGAATAACTTTGCTGGCATCTGCA
TCAGGATAAGCCTTAGTTGCTAGACTGGTCGTTCTGTAGGTTCCTGGAAAGAGTATATGAAAACATGCTGCAGGAGTGAAATTTCCTCATTGTCCTAAAG
T
>Pparg-5_peak_815
AAGGCTCGGCCCGGCTCCACCTCTCCTGCGTCATCCGGTCCGCGCGTTAGGCCCGCCAATCGCGACTCGGCATCTTCTCTCCACGCCCAGACCGGGTGAG
GTGAGATAGGCCGAGGGGCGGAGCCACGTGACACAAGGGTCCTATAGCCAATCCAGGCAGTCGCCGCCCCCAGTCTGCGGCGGGGGCTTTGTTCTGAGTG
A
>Pparg-5_peak_816
GTGCAGGGAGACAGGGATCTATTCAGAGAGCAGCAGATATGACTCAAGGTTTTACTGTGAAATGACTCTGGGTGTGGGTGCTAGTTCCAGGCAATGTTTA
TCAGAACCCAACTGGGATTTTGTGATGTTCTTTCTAGATATGAGCATTACGTTTTTACATCTGCTTATCTATTGTATGTATGCATGCGTCTGTGTGTGCG
T
>Pparg-5_peak_817
TAACAGCTGTCTCCTTGCCTTCCTGTGTGTACCACCTCTTCTTCTCAGTGCCTTGGTCCCATCCTCTCTTCTTTCTCTCCTAATGTTTTCTTACCTGTTC
ACCACTTCCTTTTAAACCCAGACAGCTTGGCTCTAACAGATTAGCCTCTGGGGTAAAGGGTAGCATAAATGACTTCCTCAAGGAAGTGAGGAAGCATAGG
C
>Pparg-5_peak_818
AGGGTGAGAAGCGCGGCTGCGAGGTTCGGGTTTCAGAACGTCAGAGTGACAGGAAGTTCAAGGCAAAGGTGAACTCCAGATCGTGACCTTTCACCTCAGT
TCACCGGGCAGTCCGACCCCCGGCCGATTCCGCCCTTACGTATCATGGCTGCCAGCCCCTCTCTCCCGAGGGCCTTCGAGCCCGATACCAGCCAGCTCGG
G
>Pparg-5_peak_819
GGAGTCCCAGCAATGATGAGGATGTGAATGCCAGCTACCTCCCCCACCCGAGGCCTGTGGTTGCAAAGATGCTCTAACAGGAAGCGGGTTTGAGGAGCTG
CACAGCTTCCTGCTCCCCCTCGAGCTGCACAGGACGAGAAGGGCTAGCGCTCAGCTTGGCCACGAGACACAGCTTCATGCCAGGGTTCTGGTAGCTTCCT
C
>Pparg-5_peak_820
TGAGAAATAACAAGGAAAAAAGAATAGTTTCCTGTTGAAAGCTTAGTCATGATACTAGGTGGATGTGGTTTGTTTGTGTTCCCCCAAGTATTTATATTTC
TGGAGCATGGTTCATGGTGTGCTGAGAGGTGATTGGGCCAGCAGGAGGAAGAGCCCAGTGAGAGGTTCTGAGTTTATATGGGGAAACTACACACAGAAGG
A
>Pparg-5_peak_821
CCTCAGAGACCGCGTGTAGCAAGCAGAACTTACCCATGAGTAGGAAGAGGAGAGGAATCCAAAGAATGGGAGAAAATATCTGCTGCTGACTCATTCTTGG
ATTTTCAGAGAGTGGACCTAGAGCCCAGTCACACCAATATCTCTTTAGATCCGCCATGATGGTGTACTTCCAGATTTCAAATTAAAGGAGATGCACTTAC
C
>Pparg-5_peak_822
TGTATTTTGACTGTAAGCATGATTCATTAATTGTCTTAAGAATCTTGGTTGTGGTATTTTCTCAGAAAGGGGAACATAAATCCTTTGCAGGCCATCTTAC
AAGTGGCTTCATGAGCTGTGTTGAGATTTTTGACTCTTAGCCTGTATGAGATGGGTGAGATGACTTATACCCAGTGAAGTCACCCTTTCTTGAGTTTTCC
A
>Pparg-5_peak_823
CGGTGATTCTCTCTCAGCCCGGTATCCTTGTCACCTTCTGGGAGGCCTCATCTGTTGAAGGTCTTATCACCTCTACTCCTCCACAGTGGTGACTTAGATG
CTGGTATCAAGCCCATGGGCGGGGCAAACCACATTCAAGGCAGAGCAATGTGGTTAAGTGGCAGAGCTGTGACAAGGTGGCTTCAGTGTGTTAGTTAGCA
T
>Pparg-5_peak_824
ATAGCAATTTAGTAGTCACTTGTTTTCCTGAACACACATAGGATAATAGAGAAGAAGCGATTTGTAAAGAGTAAACACATTTCTCAGTCCAAAGTTGAAA
TGACTGCCTCTAGGAAGGGAATGTCTTACTGAATCATCCTGTGTTGACAAGCAAAAAGGAGGAGGGAGTGAAAGACACACACACACACACACACACAAGA
G
>Pparg-5_peak_825
TTCCTGATCTTGGCTTCCTGCGTTCACTCAGTCCTCAGCAGCAGATGTTGCAAGCCTCTGATTCAGGGTTGTCTTCAGTGGTGGCTTCTGCCACATCCAT
CAACTTTGTGCTTTGTCCAGCTCTGAGCTACCTTTCTGCAAGACATGAGCATTAAGGCCTCCCTCTGCACTGGTCCTCATAAGCCCTGCTTGCCTGCAGG
T
>Pparg-5_peak_826
TAGGTAAACCAATATTTGAATAATACAAGGGTAACCTTTACACAGTGCACAAAAAGATTAACCCAACTGAGGAGGAGAGAGGAGGAAGGGAAGAAGGGTA
GAGACAAGAGCAGAGTGGGACAAAGGTGGCCTGCTAAATTGACTTTGGTATTAAAGGAGGAATCTGTGTAAATGAAAGAGCTGGATGAAAATCCAGTACA
T
>Pparg-5_peak_827
GGGACACACGAAGCATGAGGCAGATGCGAGTGGGGGATACTCATACATGAACTTTCAGGCCCCAACCTCTTACCTCCACCCCAGATCTGAATTTCTGTTC
TTCTTCTTCTTCTTTTTTTTCAAGCATCTACTCTAGACTTTCCAGATGCACGCATTCAAACTTTGACTCATCAGGGTTTTTTCGTTCTGACTTTTTATTT
C
>Pparg-5_peak_828
TAAATCCTGAACGTATCAGGCCACTGTTCACCTGCCCATATGAGTCACTCCACCATCAAAGCAGAAATACTCGTGAAGGAAAGTGAGTTGGTGTGAGGTA
TAGAAATGTTCCTGCCCAGTCTCTTCTAGTAAACAGGGCTACACTGAATCACAGGCTCGCTGGAAAACCCTCATCAGGCAGGAGGATGTTTCAGGAAAAG
A
>Pparg-5_peak_829
CTCACTACATGAATGAGCAACAGGAGAGGGAGAGAGAGAGAGAGAGAGAGAGAGAGAGAGAGAGAGAGAGAGAGAGAGAGAGAGAGAGAGAGAGAGAGAG
AGAGAGATCTTCTGGTTTGGAAATGGGAGCATAGGTCATGTGTTGTGGGTGCCTCCAAAAAGCACATTTTTCCAGATTCATGTTGTTATTACAAAGCTAT
G
>Pparg-5_peak_830
GCTACATAGTGAGACCCCATCCCCAAATAAGCCAATGAAAACGTGGGGCTTTGGCCTGAGACAGCATTCAAATGCACTTTGCCACCAATGAGCAGGGTAA
CCAAGCAAACTTCTCACCATCTGCAAAGCAAGGATATTATCCTCTTTGTGGTATTGCTGTGGTGACTGGCACAAACCAATACACAGCAGCACCATAGTGG
T
>Pparg-5_peak_831
GACCAGTCACTGATTGGCCACTCCCACAATTTCTGTGTCACCTTTACCCCAGCACATCTTGCTGGCAAGACAAATCATAAGTAGAAGGTTTTTGTGGCTG
GGTTGGTGTCCCAGTCCCTCCACCAGAAGTCTTGCCTGGTTACAGAAGATGGCCCGTTCAAGTTCCACGTTCCCTACTGCTAAGAGTCTTAGCTTACAAA
A
>Pparg-5_peak_832
CCAAACTAGATCCTCAAGCACTCTATCATTCTGTCACTGAAGGACCTCTTCAGCCATGGTCCTGAAATCTTTTGAGTCAAAAGTGTGAGCTGTTCTATGG
CTAACAGATTGTGGTCTACTGACTTCCCTTTCCCCTGAGAACTGTTAGCTTCTTTGTAACAAACAACTGTCAACTGCATGTTCAATCAAGTCATTTTACC
T
>Pparg-5_peak_833
GCAGGCTCGTTTTCTGAGTCTCGTCTCATGGGTGATAGTTTCAAGATACCATTGTTGAAGAGAGGGCATGAGGTCAGGGATCAGAAGACCTGCATTCTCA
CTCCTGTCCCTCTCTTCCTAAGCGACTCTGTACAAGTCCACTAAGCACCCTTGAGCCCGAAATTCCTCATCTCTAAAATTGTCAAATCTGTCAGACGGGG
C
>Pparg-5_peak_834
AAGTCAGGAAGTGGATGGTGTCCTTGGAAAAGGTGAGGATGCTCCATCACAGAGGGACTTATGAAAGGGAAGCTAATGGAAACAATCTTCTAGGTGAGGG
GGTTAAGGAAAGTGAGTGAGCCATCCCTTTCCCTCCTTTGTGACAGCTTCCTTCCTGTGTGCCCTTGGTTGTTCCTGAAGCAATTATCACACCTACCTCT
C
>Pparg-5_peak_835
GAGGCCTCGTGGTCATGATGATTTACCTCCAGCTACCTAAAGGGATTTGAGAATCACTCAGCGCGAAGTGTGTTGAAGTGTCTTCACCAAGCCAGAACTG
TAAAATGACCACGTGGAAACAATGAATGGGGAAGGAGAAAAAACAGACACTCTGACTTAATCATTCCTTTACTCTCACTTTTGCAGGGGGGACCCCTGAT
G
>Pparg-5_peak_836
ACTTCAGCCTGCTTTGTGTTCCTTTCTGTCCACTAGATGGCAGCCTACTTCACACACTCAAATCTGCAGCCTGTGCATATGATCTTGGTGCTGCGGACAG
CCCTCAACCTTTTCTTCAAGCTCAAGAACTTCAAGACAGCTGCCACCTTTGCCCGACGCCTGCTGGAACTTGGGCCCAAGCCTGAAGTAGCTCAGCAGGT
A
>Pparg-5_peak_837
CCAGTGCCCTTTCCCTAGTCCTGGCAGGCAGAGTGATGGTGACAACACAGGCTTTTCAGGGCAGAGGTGAACCTTTTATCTCTTGCTCAGTCACAGCGAT
ATAAGCAGGTAGAAAATGAACAGATGAAGTGAGGAGTGCCCAGTGACTGGCCTGGCCCAGGCTTACTGCATATGAGGCCAAGGAGGCTATAGGTGCCTGT
T
>Pparg-5_peak_838
AAGCTCTGGTTACTAAAAACAAAGTTCACCCAGGTCCCAGGTCCACGACATCTCAGCCACTCCGGGATTTCCGGACAGCGGAAGCGTCGCCAATAAGGGA
CCGGAAATCCCGCCTTCGCCGGAGGAAGCTGCGGACGCTAGACAGCCAATCCCGAGGAAGGCAATCGTTCCGCGGAGACAGCTGAGAGCCCGCGCGGGGC
T
>Pparg-5_peak_839
TTGAAAGTCGTAGAATACCAGTGAACCTAGCCCAGCCAAACTAACTGAACAACTGAAATCTAAACTCTAGATGGCGCGAGTCCGAGTTGTGGGGTTCCCC
TGTGAAGCGACTGACCCTGAAGAAGGGATTCAGCCTGCAGCTGACTTGAGCTGTGGTTTTCCTGTGAGTGGAGGCCAGGGCCACAGTGGAGGAAGGGAGA
G
>Pparg-5_peak_840
TGTTTCTAAAGGCACACTCTTCCTGTTCTGTTTAGTTTTCTGTTTATTCAGAAGCTCAACAGAATGAGTCGTCATGACCAAGATGACTTATAAAATGAAA
CATTAGTTCAGTGGTTACAGAGGGTCAGAGTTCATGACTATCTTGTAGGCACGGCACTGGAGTAGTAGCTGAAAACTTACATCTCATTCCACAAGCATGA
G
>Pparg-5_peak_841
TTTATGTTTTGGGTGAGCTATTTAAAGACAAAGCCTTACTCATAAAGGAACAGCTGTGTCATCCTCAGAAACATCAAGCCATCAATAAAAAGGATGTGGA
GGCTGAAATGCAGGCTGAATGCAGTTGTGGAGACTAATGTCTTCAGAAGTGATGCAGTCCTTCCTATGCATTTCCATGAGTCAATGTGAGTACATTGTAG
A
>Pparg-5_peak_842
CTCACACTTTTCTTCTTTGAAAATTCATGTCATCTGTCTCTCATGAAGCTCAACTTTTAGAAGGTACGGTATGAATGTTGGGTGAACAATCAGTAGATAT
CGTGAGCCTGAGAGTGAACACTCATAGAAGATTGTGGGACTGATAGTAAATACTCATAGGAGATCATAGGACTGATAGGGAATAATCAGGGCATATCATG
G
>Pparg-5_peak_843
TGTAGAGCCAACAGCTCCCAGCTGATAGAGACTTGTAATCTTGAATCATCTTCCAGAAACCAGTTCTGAATCACATAACTCTTAGGGTGCATGGCTAGAG
TCTAGAACTGCAAACCTAGTGTCTTCAAGGACAAGGGTAGCAGAGTTGAGGGTGTTGTCTGAGATCTTCCACGATCATGGAGTCTTTTATTCATAGAATG
G
>Pparg-5_peak_844
AGGGGGTGTAAGGATTACATGAGTCAGAGGGGAAGGGTGGCCTTCATGAGTAACTTCTCACATGGCCAACATGAGAAGTATCTCTGTGACCTCAAAAGTC
AAGGACCTTTGTACTAGAATGTCTCAGTGGAAAAAAACCTGACAAGCAAAAATGTTTTCAGTTACTCTGTGCTAGTTTGTTGAAAGGGGGAATAGTTGCT
A
>Pparg-5_peak_845
AGATTTGACTCACTGCCTAACTGTTTCCAGAGTATGTTTTTTCTAATAAAATAAGTGAAACTTTAAACAAAGAGGAATAAAGTGCTGCAGGATATGTTAT
CACACTGTGAACCCTGAAATTGTGTTATTTACTGGAGAAACCTGTTTTGAGTTGTGGTATGGCTCAGCCTCAGCACACACCTTTAATTCAAAGGCTTTCT
G
>Pparg-5_peak_846
ATCCTGCTATCTGCCGAAGGGTTGTGTAATAACACTACTAATGGAGAGTTTTGTATGTGTGCCAGCTAGCAGTGATGTCATCTGGACCTTTGGCCTACTT
AAGCACACATGTTTAATTTCGGGGAAAGTTACTCTTTTTCTCAGATTTACTTACAAAACTTTCATTTCTTCTTTTCTATTTCCATCAACATTTGCTTGGT
T
>Pparg-5_peak_847
TAACTGTCAGTGCAGCCTGCTAGTGCAAATTTAGGCGTGTGAGGAAGTGCAGTGTGACCCTGACGCTATTTTTAGACACGAGCTATCATAACAGTATACC
TTATTCAATCATAGATAGCTTATGTCACTGTGTGCTGGTCAGTTTCAGTTTCTGCTCTAGGGGCGGTCATTTCTGCTAACCAAGTATCTGTGTGTGAGAT
G
>Pparg-5_peak_848
CATGAGCAGGGAAGGAAGCGATGGTCGCAGCACATCTGCCTTTCAGTCTGAGCAAAGAGGATTTGCCAAAAGGAAACTACAGTCATAATCGTAGACAAGA
CAAGGTTCTAGGGGCTATGATGTCGATCTTACTCATTCCCGTGTAGTGAAAGGCATGCAAACCCGGGAATAACTGTAGTAGGTGTACTGGCCAGCCCTTT
A
>Pparg-5_peak_849
ATCCGTGGAGTGGATGTCTTCGGGCCATTGCGGTGCTTGGGACTCATTAAACTGTCACTCACCCCCACCACCACCCCACTGGGTAAACTGGGTGATTAAT
GTCGGATATAGTGGAATGGGGCGAGGGCATCTGTGGAAAAGAGGGTGTGTGTGTGGCAGGGAAGTAATGTGTCTATCTGCACAGAGTGCCTCCCGAACGA
G
>Pparg-5_peak_850
TTCCCCTAAGAGGTTTGGTAAACGTAAAGCTCCCCGCAAAGTGCCAGACACATGAAGTCCTGGAAAGCATTGCCTATGATTATTCATTTAACAAATACCA
ACTAAGTGTTTCCTGTGTGCCAAGGGTCATGGCCGGCACTGGGTAACCTGGTGACTAAAGAGAAAGAGGTGTGGATTTGCAGCAGTGGGGGTAGGGGGGT
G
>Pparg-5_peak_851
CCATTAGTTCTGCTTCCTTCCTAATGACTAACACTTTCTTAAGAAAGTTTTCAAAGATGGATAGATGACTCAGCAGGTGAAGGTGCTTGTGGCACAAGCC
TGACTAAGTTCAGTCCCCAGAACCCCCTTAAAGGTGGAAGAATATGACCGCTGGCACACTCTACAGGGCTAAGGAGCAATATGTGTAATACATCTATAAG
A
>Pparg-5_peak_852
TGAACTATTCAAACATAACCAGACACATAGGAAAAAATATAAAGGCATCTGCATTACTTTTTAGGAAAGATGTACAAGACAAGCTTTGGAAGATTAAAAA
CATCCACTTGGCCTTTCACCGTTATGGCTGCTTTCAGTTTCAAATACACAGATGTGGAAAGGATGAGTCTCAGGGTTTGTTTCTTACCTGAAATTTCCAT
T
>Pparg-5_peak_853
TGTTGATCAGAGGTGGTTGACATGGCATGTGTGGTGACTCCTCTGTTCTGTGGTTTCAGAGACAACTTGCTGTAAACCTCTGTGAGTCATAGAGTGACTA
CTTTGTGACTTTTCTTTGGGTATGCCAAGGATTTGAGGATAAACAAAGTGTAAGTTTCAAATAAAAATGTTTGCCTTTTCTCCCTCAATTACTGGGGAAT
C
>Pparg-5_peak_854
CATGTGTTGACACATAAGTAGACACACACAGAACAGAAGAAAGGATTCAGAAATAAACCCACACAACTTACCACTGATATTTCAAAAGATAATTTTTATG
TTTACTGGTGTCTTTGTGGAGGCCAGAGGAGGGTGTCAGATCCTAAGAACAGCAAGTGCTTATAACTGCTGAGTCATCTCTCTAGCCCCAGTTATCTTTT
A
>Pparg-5_peak_855
AAACCACCATGTAGGTGATAGGATAAGCAAGGAATCTCTCACAAGAAACCCAATTTTAAGCTATCTGAACTAGGCAAGAATACAGGTGGTAGGTACATAG
GTACAACTGGTTTCACTAACGCTACCAGAATGTCTCCATGTTCATCATGTACTGGATGCTAGTTGGCATAGGAGTAATTTCCAGAGATGGTGTGAACTCC
C
>Pparg-5_peak_856
CAGCATAAATGAGAACTTGTTAGAGGCCCAGGGTGAGCAAGTATCTGAGTCAGAAGACCTGAGGACTAGGTCAAAGAAGCAGAGGGACACACTTCCTTAG
TTTCATCTCCAAGAGTTCTACCAGGTTCTCAGATGAGTTTACCAGGAAAAAACAAGTCATTTGGAGAACACCCAAGAACTGTGTTCTTAACAACACCTGC
C
>Pparg-5_peak_857
GGCTTAGCCTCGCCTTCCAGACATCTGACAGATAAATGGCACCAGTGAGTACTACAAACGTGCCTGAGCGTCAAGGGAGAAAGGGGAGCGCACGTGCATT
CTCTGTAAATGCCAGCAGACACGTCGTGGGGCAAGCTGGCTCTCTGTGCAAGAGCATACCTCATTTCAGGTTAGTCATCACTTGTCACCAAACAGGAAAA
T
>Pparg-5_peak_858
GCATCTTTAGAGCAGTTGCTGCAGCGAGGAGGTTCACACTCATGCTACCCTCTCAGGTGGTGCAGGAGGGATACGAATCATGCTTGCCCCTGGTCTGTTA
CCTTTGACCCTTTTGTTTGGGCAGTACACAAGCCTTCTGAACTGTCAACTTCTGAACAGTTTTCCCTCTGTAACATTTGGAGGCCCAGGAAGTTACCGTG
A
>Pparg-5_peak_859
CCCTTTAAGCTGCCTCCGACGTCCTTTGTGCACAGCCTTCTCTTGCTTTATTCCCTTGTGTTACGGGACAGTGCATCCCAGGCTCAATGTTTGCCTTTTA
CTGTTTCAGCTGTGACTCAGACTTCACAAGAAGCACTTTCTGTGGAGATGGCACTGAGAGGCCACGGGTCAGGACAGGTGCACACTTGCTTTTCATCAAC
C
>Pparg-5_peak_860
AATGTCTGCACTCTTATCAAAGCAGCTTAGTGTCAACTTTGCACAGTGTCATACAGTTCCCAGAAGCGGTTACGACAGCTTGAGTACTGATGGACTTTCA
GATACTATCTCAGCGCTTTTCCTATTGCAAAGTAAGGTGTGGTTGATACCACATACATCTGCCACATTGTGTATTTGATAAATGACTATAGGAAATATTC
A
>Pparg-5_peak_861
AAAAACTGTAGCGGGCTCCTGCTCTGTTGGTTTCTGGTGATCACACTAGTCTGTCTTCGACCTTCGTGCACAGCTCTAGATTTGAATCATTTGGGGGAAA
TGTGAGCTGTGTTTTTGTCTGACAGAGACAACATACCCTCCCGCAGTCTACTTTTCTACTGGGCTATTTTCCGTTACATTTTCAGCTCACAGAGGGAAGA
G
>Pparg-5_peak_862
TTTACTTCTGTGGGCTGTGAATGATTTTAGAATGATACTGACCTTTGCCCCTCATGGACTCACTGAAAGCCTAGGTCTCCCTGTCTGCAATCACTTCACT
GTCACAGTCGATCGACTACATGAGTCATTGTATACCAAAAAAGTAGACCAGGGGTGTTCCAGAGGCCCAGGCCCTGTGACTAAGGCTGAGCCATAGTCAC
T
>Pparg-5_peak_863
TAATAGAATCCTGTCATTTGGGGCAACGTGGTTGGAACTGGAAGAAATGAGCCAGGCACAGAAACAAGATAGCATCTTCTTACTCACACGAAAAACTTAT
ATAATGACCTCACAGAAGTAAAGAGCAGAGGTCACTGGTCTCGAGCAAGGGTATGGGCAGAGGAACAAAGACAGGACAAGTACCAGACACCAAAATGCAG
T
>Pparg-5_peak_864
TCCCAAGAAATGAAAGCCACATACTCTCAGTAGAGCAGATAGATATGAAATAAGATCTTAGAACTCACCAGTCAGGGACAGAGGAGAAAGCATCGAACCA
CAGAATCAGATGGACCGAGGAACCACTGAGGGGCCCCGAGTTTCTAACCACAAGCAGATAACCCACATTTTGGCTTTCTTCTAACTTACCCTGTGACTGC
C
>Pparg-5_peak_865
TGTCTGAGTCCTGTATGCTCTACATTCATTTTAGAAAACAAGGGGAAATGTCAGTCTTCTCTGGTTCTCCATCAGCCCTCCAAGCTGATACACGGTTAAC
TTCTAGAAGCTTCCTGGTAGTTCGGTACCGCAGTCAACACTCATAACTAAAATGTGAAATTGAAAGGTTTTGACTGGCACTTGAAAACTGTTTGAACTCA
A
>Pparg-5_peak_866
GTACACCCGGCAGTATGCCTGGCTTTTAAAATGTAGGTTCTAGGAATCAAACCGTGTCATCATGATTGAAAGATCAACATTTTACCCACTGAGCTATCTT
CCTAGCCCTTACCAGTAGTTCCAACCACTCATTTCTAGATATCTTAGTCACCTGAAAAAGGACACTCAGAAGAGACATGTAAGTACTTCAGGGGCTGACT
G
>Pparg-5_peak_867
TCACCTCCTCCCTCCGCCCTCAGTGCTTATCTTTAGAAGATGAAGGTGTAGTGAAACCACAGACTAAAACGTGCTGTTTGACTTTCTCCTGCGAGTGTGC
AACAGTGTGGCCTCCAGTGCTTTCATTTGTAAATGTTGCTGCTGTTTAGTCAAAGGAATACTTCCACAGCTAGCTCTTACTTTTCTGGCAAGCCTGCAGA
G
>Pparg-5_peak_868
TAGCACAGCCTCCTGTAGGATCTTCCTGCCTCCCTCTGCAAGTGAGCTAGTAGCCTACATGCACCAGTGTTGAGGAAGCATCTGGTTTCAAGATCTGCAT
ATCTTTGGTTGCAAAGTAATTCAGACACTTCTTCAGAATATAGTTTGTCAGATAAAATACAGCTCTGAGGTTCTGTGTCTGAATCAGCAGGCAGTCGTGG
G
>Pparg-5_peak_869
AATCTCAGGTGTTTGTGAACCTGACATAGTAATATGGTGCCTCTCATAAAGCTTTTCCATACTGTGTGCCCATACTTTCTTAGCATTTGTGGTTAGAGCC
ACACTATTCGCAAGATTAGCGTAATTTCTATTTCTGACTTTTTAAACTGCATGCCTTTGTAATGTGTCATCCTTAGTGACGATGCATGCTACACTAACAG
T
>Pparg-5_peak_870
GAATAGATTAGCAGTGAACATGGTTGAACAAGTATGTCTCTGTGATGGAATGAAGCATACTTTGGGTATATGCACAAGAATGATTTGCCTGGGTCTTGGG
GTAGATAATTTCCATCTTTCTGAGGAACTGCCGTAACAATTTCCACAGTGGCTGAACAGGTTTGTACTCCCTGCAGCAATGGAGGAGTGTTATCACCCCA
C
>Pparg-5_peak_871
TAGCTGAGTCAGATAAGCCGAGCATTCTAATGTAAAGTAAAAATGAAACTATCTAACTCATTTCTGTGAGTAGCCATTTCTGTTGGTAGCCATCATGCGA
GTGAATCACGTACTCGTGGCTCGTGTCTCCATTTCTTCCACAAGTGTGTAGTGAGCATCTGCTCCTGCCATGCAGCTGCAGGTGACACATCTGTAGCATA
C
>Pparg-5_peak_872
TTTTTTTTTCTCCCAAGTTCTCAGGAAGTCGTTAATGAAGACCTCACAGAAATGTTCTGGGTAGCAGTTTGGATACAGGTCAGAGGTGACTGAGCAAGCT
AGTGTACAACTCCAAAAGTATATACATGTAGCAATGTCCAAATCCTGTGCTAACAGACTGTAGGGCCACATATCTGGGCAGCTGGGCCCCCATCCCTGAC
A
>Pparg-5_peak_873
CATAGGCAAGCAAACCTTCCCCCTTGATCTACTTACACAGCCCAAACTGACTGTTTTGGAATAAATGACTCAATAGTGTTTGGTAGTGCGTGGTGTTGTA
AGATGCTTGGCTATACCTAGTTCCTGAATTTATCCACCACTGCACAGCAACACTCAGCCCTAATTAAGCCGTGTCTTAATTCCCTGTGTCTGCAGCCTCT
A
>Pparg-5_peak_874
ACCAGGACCAAAAGCAAGCTGGGGAGCAAAGGGTTTAGCTTACACTTCCACATCACTGTTCATCATGGAAGGAAGTCAGGACAGGAACTCAAACAGGGCA
GAAACCTGGAGACAGGAGCTGAGGCAAAGGTCATGGAGAGGTGCTGCTTCCTGGCTTGCTCCTCATGGCTTGCTCATGCTGTCCTGGCTGGCCAACAAGC
C
>Pparg-5_peak_875
CACAGGCCCAGCTGCCGGAGTGGGGAGAGGGTTCTAGGAAATGACCTTTACGCTCATCTAAAAGGCAATGCGGTAAGGTTGCCCACGTTCTTTTCATGAC
TCAAAACCCAAAATAAGTGAAAAGAGAACGTGGAAAGTGTCCCATCTTTCCTGTTGTGCTTACAGCTGTCTGAATCAACAGTCTGTTTATGCGAGTTGCT
T
>Pparg-5_peak_876
CCCTAGACTGGAGTGGAGGGGAGCCAAGTCAGGACTTTGAAAGGCTCTGAACAGATTTTAATGTGTGAAAGTTGACACACAGTAGGTAGAGGCCCCCAGA
GCTCCTCCTGCTTGCCACCACCCTGTATGATTCTCATAGCAACACAGGTGTGTAGGCCCAACAGAGATTGCTCCTGCTGGTGCAGAGGAAGTCGGGACCA
A
>Pparg-5_peak_877
CTGTTGGCATCTTGAAGTCTTGCTTGAGTCCTTTACATACAAAGCCTGTTACATCTTCAATCATGCTGTGGTTTATAAAAGGTTTTCTCCAACTTATTTG
ACTCATGCTTTTGACACGTGGGCAATTTTACCTTGTGTGTAGTGAAGTTCCCAGCCATTTCCTGTGTCATTTACTTAAAGACAGTAGTCCAAGTTGTTTG
G
>Pparg-5_peak_878
TGTGTGTATTGTTGATCTTGCTTTTCTCTGAGTTAGTCAATCACACTTTCCATTCATATTCATTTCAAAAAGGGTGTTTTTTTTTTCACTCAAAGCAACA
GACACCTGACTGCATGAGAAAAATGTAACCTAAAGTCACACACACACACACACACACACACACACACACACACACACACAGACTCATTACAGTTGAATTC
T
>Pparg-5_peak_879
GAGCCCACTGCCACCACCGGGGGCCCCACGGTGACAGATACAGGAGGACCAGTGATGAGTCAGACTATTTATGAAAGTCACACATCCTCATAGACGTCAG
GATGACCCTGGCCTCAAGTTCTGAGGGTGACGAATCTTGCTCGTACTTGGGGGTTCACTGGTGTGCCTTTTTGGCAACCCGTTTCCTGTGCCTCGCCTCC
A
>Pparg-5_peak_880
ACAAGAGTTTTGTCCTTAACAGTTCAAATGGTAAGATGACAAATAGAGTGTTACTCATTAAAGCTACACTGTCATTCTGTTGGTTTCCAGTTGACAGGAC
AGAGATTGGAAAAAGACATTTTTAAATCATGTGTCTGACTTGTTGCTCATTTTGGTTTTGCTATGGTTTGTTTATTTTAAAAGAGTCTAACCCAGATTGG
C
>Pparg-5_peak_881
GCTGTGGGAACCACTGCCAGGCACCTGATGAGTAAGTTCTTGTTAACTTGAATCCGAGCTGACTGTGGCTGCTAGCCAACATTCTCAGAAAGCTGGCTAC
CTAAGGCTGGGGAGAAATCCCTATCAAATGAACAATGTGTATTCAGACCCTGTTATAGACACATAACATGCAGCTTACTCATGTGCCAGGTCCCCCTGGT
T
>Pparg-5_peak_882
TGACTCAGACTGTGGCTGAGTGCTTGATACAGCAGGACTGAGAGCCTCTTCACGGTTGTGACTACAGAGTCTCCAAACTGAGTACATGTGGAAAAAGCTC
CTCCGGCAGCTTAACTCTCAGAACAAGACTATTCATCACGACCAAGTCATCACCAACCATCATAACCAAAATGATGGTTATCAGCAGTGGAGCCCCTGGC
C
>Pparg-5_peak_883
TTCAACAGTGGGTTCTGTGGGTGAGACTCAGAGACGCAGCTGGTTAGGCTTTCGTGGTAAGCGCCTTTATCCTGAGCTTGAACCTTGAACTTCTCATCCT
GTGTCCACATCCATCCACATCCGGAGTGCGGTGAGTACAGACCTGTATCACCATGACTGGCTTGTGTGTCACTAGGTATCGTGCACACTACCCAAACACT
C
>Pparg-5_peak_884
CCCTATGTAGTTTCAAAACCTATGCTGCCACCACCCCATACATATGCAGAGATGACAGTTAAAATCTAGTGGCTTAGGGAAGTGGCTCAGTGGGTAAGAA
AGATGAATGTGGACACACAACACTCATAGGTGTGGTTTCACGTGTTGAAATCAAACCCAGTGCTAGAGGATGAGGAGACAGGCAGGACTTATCAGCTAGT
T
>Pparg-5_peak_885
GAATACTCAAGTTACACAGTCAAAATGAAACTCAAGTTACACAGGGACTACAGAGCAATCAATACGGCTGGAGGAAACACAACGTAAGGTAGGAAGTGTT
CAGCACAGTTGCAATGCTGGCCAAGAAGAGGCACCGACCATGTTCTCAGTATGAACGTGGAACCACAGGAAAGACGATCTACAGTACTTACTCATCCTCT
T
>Pparg-5_peak_886
GTGTGTGCTGAGTCAACTAGGAAGTGGCAAGAGCTGGTGTCCTGCTTACACAGAGCTCTGTCTACCCAGAACTGGATGTTCCTCCTGAAACAGGATGGTA
TGGCGGAGTCCCCTCCTGTTCCCCAGCTTTGGACAGGAAAGGTCTTGACTTAAAAAAGCAGCCTTGCAGTGACAGGAAGGCTGACCACATTTGTATTTCT
C
>Pparg-5_peak_887
CCTTATCTAGTCCTCTCCCCAGCATGGCCCCACTAAGCAAACCCAGCTCTTTCTCACTGTTTCTCTTTTTCATTGGTGTTCTGGGGACAGGAGAAGTCAT
TTCTTCTGGACCGTCAGAGCTCAGGCTTTTGCCCTAAAAACTTCAGTAGCACTCAAGATGTGATCCAGTTGTTCAGACATTTCAAGAAACAGAAGGCTCA
T
>Pparg-5_peak_888
AGGGAAGGGTGAGACGGAGGTGAAAGTATGTGGTTTGGCGGGTGGGACCAGGCTCGGGTGATGGGCCGAGACCTGCGGCAAGCAAGGGAGGAGTGCCCAG
GCTTTGCTGGGCGGCGACCTCAGCGGGCAGGAGGCTCTGGGGAGGGCGCGGGGCGGGGACAGGCGACCTGCCAGGGCCAGTCACCCCCCTCCCCCCCCTC
T
>Pparg-5_peak_889
CGAGTCCTTCCCGAATTAGATCTGGGCTCCAACCCCAATGTTGCCACATGACAACTGACCTTGGCCTCTGTTTTCCAGTACGGGAGGGACAGTAACAGAA
CCACCCTCACTGGGCCCGCGGTGAACTCAGCTCAGTGCAGGATTTTTAAGTTGCCTAACACAGGTTGCCTGTCATAGTGAAACAGGACATTTTTTTTTGT
G
>Pparg-5_peak_890
TTACTCAAGAAAACCAAGCATCTCTCTAAAACCAGAGCTGCTATCTTGTTGTCACAGATCCTTGAATGTCTTGCCTTCCTGTGAGCTGGGGGCAAAGACC
TTTAGCTCCATTTTCAGCTTGATGAGGCCGTCTGTGGTCTGGCTAGCAGGACTGAGTCACTGGGCTGACAGCTCTGAATGTGTTCCACCCCCAGGTGATG
A
>Pparg-5_peak_891
ACATGAAGTGGTGTCTATTTATAACTCATTCAGTGAATCACGGGTATCGGTACCATTCAACAGCTCGGCCAGAGGAAACAGTGTCTGCCGGTGATAAGGG
ATGGAACTAGCCATGGGCATGCTCAGAGTTTCAATCTACCTTTCTATACTTCCTCTGGTAGGTTCAAGCGTGGGGCATATTTCTATAGCACTTATTCGGT
C
>Pparg-5_peak_892
ATGGCCTCCCAGGACACACACCCAGTAACCCACTTCCTCCAACTGGGCCCCACTCCTGCCCCTTACCCTTCCTAGTAAGGCTACATATTATGAACCAAGA
GATCATAGTCATCCGATAGCCCAGAGCCTCGAGGATTTAGTCACCCTGAAGTTACCTCTCAGACACACCCGGGGGTGCTTTATCAATCCGGGTGTTTCTT
A
>Pparg-5_peak_893
CAGTACCAACCCTTGCAACCTGAGTTTGGTCAGAACCCACATAGCAGGAAGAAGGAACAGACTTCCTGTAGATGTCCTCTGACCTTCATTACGTGGTCTC
TCTCTCTCTCTCTCTCTCTCTCTCTCAGCTGGACTGGTGTTACTCAGTGCCCCTCTGCCTGTCTAGCCTGTGTGAAACCCTAGGCTTACTCCACAGCAAC
A
>Pparg-5_peak_894
ACAAGGACCTGATTAAGGCTACTTACTTACTGGGCCAACCACAGGCTAGGAACAGAAATTGGCTCCTGCCACCCCCTCCCTTCCCCCCTTTGTCTCAGCA
GCCACCCCTCACCCCACCCCCATGTGGTTCTGGCAAAGCACTCAAGCTGACCACAACTGGGGGGAAGGTCAAAGAACAACATCTGGGGCTCAAATTCATC
C
>Pparg-5_peak_895
GCTTACGGGTCAAGACTTTGTACAGTGTGTTTGGAAGGAAGTCAAACTGGTAGGAACTTAGTCACCTCACATTCACAGTCAGGAAGCTGGAGCAATGAGT
ACCTGTGCTTAGGTCACTTCTCCTGTATACACGGCTAGGGGATGGGCCGCTCATAGTGAGCAGTGGCCCAGTTAAAGCAGTTTCAAGCTTTAGTTAACTG
C
>Pparg-5_peak_896
TGGTGTTTAGAGGTAAAACCACAGAAGTGGTTGGGATGAAGTGAGAGGGCTGGGAATGACGCCATGATTGAGGCCCAGTGGCTTTAAAAGGAGAGAGGAG
GTGCATGTGTGAACTCTAACATACACACACACATACACATGTATACACACACACACACACACACACACACACACACACTTCACACTTGAGCTTTCAAGAG
A
>Pparg-5_peak_897
CCACAGTGTGACGATAAATGCAAGGACAACGTGTTCACTGTGGCACTCAAGGTAGGTTTTGAGTCAAACATAAAGAAAAACTTACAGACAGTGATGTTCC
AACCAGCATGTCCTCTTGAGCGCTTATCCACGGGAAGCTCTCCCCCTCCCCGCCCCACACCGTCCCACCCCACCCCACACCCGCTCTGGCCTGAGTGCCC
C
>Pparg-5_peak_898
GTGTGTGTGTGTGTGTGTGTGTATGAGGGTATGTGAGTGTGTGTGAGAGTGTGAGTGAGTGTGAGAGTATGAGTGAGAGTGTGAATGTGAGTATGTGTGT
GTGAGTGTGAGAGTGTAAGTGTGTGGTTGTGAGTGAGAGTGAGAGTGAATGTGAGTGTGTGTGAGAGTATAAGTATGTGTGTATGTGTATGTATGTGTGT
G
>Pparg-5_peak_899
CAAATGAAATTCAGTATACAAAATCTATTTTCCTGCTGACTTATATGGGCCCTAGGGACCATTCCTACCACAGCTGTACGAAAGAAACAACAGTCAAGAT
TCAATTCATGTCGAGTCTGAGTACCAAGGAAGTCTGGCTACTCACCTTCTCTCGGAACCAGTAGCAGTCATTTCAAAAATAATATGCAAGCTCATTCAAA
G
>Pparg-5_peak_900
CTAGCAAGCACCTTATCTGCAGAGCATTCTCTTCAGTCCTTACACAGTTACTCATCTCGAGAAAAGTACTGCATTTCCTAGGTAGGGCACTGCATTGAAG
TTCCAAGTTAAGTTGTCAACAGGGTACTGCCAAGATGACTTTTGCCTTAAAACAAAACAGCAATTCATCCAGAAGAAAGATTCATACTACAATATTAGTA
T
>Pparg-5_peak_901
TGCATATTTCTTTCCAGTTTGCATCATGTGACTATTTTCAAACTTGTTCAAATGGCAAAGCACCATAAAAATCAGTTTGCACATTGAGTGTCCCCCAAGG
GGTGAGCACTAAGGGCCTGGATAGCAATCTGTGCTCTCAAAGGTGATGGGAACTCTAGAAAGTGGGGCCCAATGAGAGGAAGTTAGGTCACCAGGGTGTG
T
>Pparg-5_peak_902
TTAAAAGTGGAAATAACAAAGCTACAAACTATTTTATCCATGGTGTGTGTGTGTGTGTGTGTGTGTGTGTGTGTGTGTGTGTGTGTTGCACACATGGGAG
TTATGTATATATGTTGGCAGTTGTGCCTGCCCATGTGTACAAGAATGGGGGCAAAGGTCAACATCACATGTCTTCTTCTATTACTCTCCATTTTTGTTTG
T
>Pparg-5_peak_903
TCTCCCTGACTCAAAACCTGTTTTACAGAAAACATCAATAGCAAAACTCTATTACACAAGCGTCAAGATGACAGGCCCTACAGGAGGCCACGGTGACCAC
GATGACACTGCAGTCCTGACATCATTTGGCCTCCAGCCTAGTCCAATTTACCTAGAAAAACGTCCAGTTTCCACATACACCACGAGAGGGAGCTAAATCC
T
>Pparg-5_peak_904
TCCTTGAACTTGGTGGCTAGGCAGAATCAGCTGGTCTGGCCACTAGTTCTCAACCTGACGCCTTTGGCAAACCTTTATCTCCAGAAATAGTTACATCATG
ATTCATAACAGTAGCAAAATTACAGTTATAAAGACGCAATGAAAATAATTCTCTCTTTGGGAATCACCACAGCATCAGGGACTGCACTAATGGGTGGCAG
T
>Pparg-5_peak_905
TACTGCCCAGTCATTCTACCAAAATCAAGGCTCTAGAGCAGTTTGTCCCCTGCCCTAGTGTCAGCAGCCACAGTCGCACCTCCACCCACTCCAACTTTCC
AAGCACCACAACCTTCCACTTCCCTGCTGAGGCATTAGGTCAGAAGTTCTATAGATATATTGCCTATCTATAGACCAAATGGCCTCTCTGAGTGTATCCT
C
>Pparg-5_peak_906
CAGATGCCACAGCAACAATAGAAACAATCTCACCGCCTGTGCTATGAACGAGTGGCCTCTTGTCTTCCTCGTGAGTCATATTCAGCAAAATGTGGCCAAG
AAAAGCCCCATGATAGAGACCAAGATGAACAAGCCTCTTGGGCTGCTGCATCCTTTCCCCCATCCTCTACCCTGTGCATGTGACAGTGACTGACCCAGAG
C
>Pparg-5_peak_907
CACATGACATAGACATAAAAGAATTACCCAGTCCCCGGTTCAGCCCAGCTTACGTCACAAGGCAGCAAGACGCACTCCTGCACACAACACAGTGTCTTGA
TGATAACTGATCTTTGTGTAAACCGCAGAATATGTATTCCTTCTGCTTCTCAAATCTTGATTTTCACCCAACCTCCACTTTGGTCTCTCAGCTGTAGAAA
G
>Pparg-5_peak_908
TGTCCATCATCATGTGTCATTATAATGCAGGGATCAAATTTAGAGTTTCACAAACACTGACTGCTCACTGAGCTAGGTCCCCAGCCTCTCTCCCTTTGGT
TTTAACCCTTCACCCACTATCTCTTCACCTTTTTACTTTTACTCATCAGCTTCTAGCAACTTCCTAGTGCAGTGTTACTGGAATAGGATCTTAGATCTGG
T
>Pparg-5_peak_909
ACACACACATCCTGCAAGGCAGGGCATGGTGTTAGCAAGAACAGCTAGCAAACCACAACACTCGCTCACGTTACCAGAAGAGCCTGGGACAGGAAGCAGG
TAGATCCCCTCCTCCCACGAGTCTGGTCTCACCTCCCTTCCTGGGCTTTGTGGTGATAGTGCTCCTTTCTGTCCCCTGGAAGCCAAATTGAGGCACCTCA
G
>Pparg-5_peak_910
TGAGAGACACCACACTTACAACTGGCAGTGAGGCCAACGCTGTTGGGGATTGTGGTGGCTTTCTGTAAGAGTCAATCTTGGAGTCGCTGTCAGAGCTGTG
TCAGAGCTGCATTGCAGTATTCTGAGATGAAAGCACCCAGTGTCTGCTTGAAGGCCCTGGTGGTGAGAGAACACCGTAGCACTTGGTAAGATAGCAAGAC
T
>Pparg-5_peak_911
GAGTGTTTCAGAATGTGTTTCTCAACCTTTTCATTACTAAGTAGAAGATAGATAGGTTAAGAGCCAAGCTAAGCTCATTGAGAAAGAGATGACTCAGGTA
CCCATGGTCTCTGACAAATCCCTGTGTTATCTCAGCAGCATATCTACATCAGTTATTTCATTGTGCTCATCAGGCACAGTGAGTGCTATCATCCATGCAT
G
>Pparg-5_peak_912
TGAAGTGAGCTAATGAGCTCATATGAGCAAAGTATGTAGCAAGTGACTAATACAGAACTAGGAGTCGGACAAATGTCACTCCTCCAAGTTGAAACTCAAT
GAGACACTCATCCAACCTCATAGATACTTCTGACTCATGGGCGGGCCACTGGGCAGAAGTTCAAGTGACTGGTCATCAACAAAGAGACCAAGACAAAGGC
T
>Pparg-5_peak_913
CCTCTAGGTTCCTGTCCTGACTTGTGTTGATGATGAGCTGTGAAGCGAAAGCATAAGCCAAATAGTCCTTCCTCACCTTGCTTTTGGTTACAGTTTTTCA
TCATAGCAATAGTCATTCTAACATAGTGAGTAAACCTGTCTCAAAAAGTTGGCATGAAGGGTGACAGAGGAGAACACCTGATCACCTGATGTTGACCTCC
A
>Pparg-5_peak_914
GGGAAAAGGTTGTGGAGAAGAGGCTGTGTATGCCTCACTTTGTGTTTGATCGGTGGAAGGAGAGAAATGACTCTACCGACTTGTCCTCTGACCTTCACGT
GTGTGCTGTGGCTCATGTGCTTCCCCCACATACAAAGAATGAAACTCTAGAAACCAGATGCATGGGGTTACGCTAAAGTAGCTATGTTTCTACCTCCTGG
A
>Pparg-5_peak_915
TAGTCATTAACGATTGCACCAAAGGGTCTATGACTCAACTGTAGAAGAGAAGATTAATTCTTAGCGGAACCTACTCTGTCAGCCTGCCTACTCTGAATCT
AAAGTCATCAAAACCCAGACTTCCTGCCAGATTTCTTCTGGGGAGCTCAGACTCATAAAGTCTTACTTGAACATCTTCATTACAAGTATGACTGTAACCA
A
>Pparg-5_peak_916
TGTGTGTGTGTGTGCTCTGTGTGTGTGCTCTGTGTGTGTGTGTGTGCATGTGTGCATGTGGTAATATCCATCCTAACTGGAGTTACATGACATGTCATTG
TAGATTTCTCTGATTGATAGTGAAACTGAACGTGTGTGTGTGTGTGAAAGAGAGAGAGAGAGAGAGAGAGAGAGAGAGAGAGAGAGAGAGAGAATGTGTG
T
>Pparg-5_peak_917
TGAAGCTGCATCGCCCCGCTGCCTTCTGTGGGTATGTGGCATATCATCTCTGTCAACCTCAAGTTTCACATATATATGATACCTGCGCCGAAGTGACTAA
GGAGAACTCAGTCATATAAAAGAATCCTCGGCCCAGATGCTTTCACTGAATGCTAGAGTGGTGTGTCTGTCAGGTAACACTATCCCAGTTCCATAATGAC
G
>Pparg-5_peak_918
TCACGGCACTCCTCCTCATCCTCCTGCTCTGACATCCTTTCCACTCCATCTTCCAGGATGTTCTCTGAACCTTGGGGCAGGGGAGAGTGATAGAAATGTC
TCATACAGGGTAGAACACTCAACAGTCACGTATTCTCAGCGCTTTGACCAGTTATGAGTCAATGTACTAACCACTCTACACTAAAATATAGAAGCTTCTC
A
>Pparg-5_peak_919
CTATTGTCTTGCTCTAGCTCCTATTGCAGATGCCCAGAGCCACACCCACCTGACCTCAGCCAGCACTGGGTCTGCTGAGTCAGTTTAAGCTTTAACCCAG
ACTAACTCACCAGCCTCTAGCTTCCTCAGCCTGCTTCAAACAGATAGCTTTCCTGTCACTTGCTGAGTCACAGGGGTGCATTCAAACACAACATGTGTTG
T
>Pparg-5_peak_920
GATTGTGAGGAGATGGGGCTGGAGCTGCGTTCATTCCCTGCCTCAGGATTGACTCAGCCAGCCTTGCTGCCCAGCATCTTGTGTTGATTTAGGCTTTCTA
GATCTCTTTCTGCTGAAACAGTTTACCTAGTAGCCTTTGACTTTTATATTGTGCATTAAGCCTGTCTTAAAAGTGAAAGTAGTGAAAGAAAGTTACACAG
C
>Pparg-5_peak_921
GAAAAGGTGAACTGGTTGTGTGTAGATCAGATTAGAGAACCCAGCAGACTATGACAGCAGAAACAGTGAGTGAACTCACTGTTTGCAGGCTGTAAAATAC
TTGCGGTCTGTGGTCAGGCTTAACCTGGCTCGTATTTAGTAAGCATTGGTCTAATGGGGAAATATGACAGCTCTCATTATGAAGTGCTACACTAGACTGC
C
>Pparg-5_peak_922
ATTAAGTAGGAATGTATGACAATGTCTCTGGAGATACTAAAGGTGACTTGGTGCAAGTTGAGCCCCTGACTTTTCCATGTTTAAAGGTGCAGAGATGTTC
TTAGTAATTGTAGTAGGGATTTTAATACTGTGTCTCAGAGCAAAAATGTGTGGTTTTTACTGAATTACAGAAATGCGTTTGTTCTGTGTGGTCACTATCG
T
>Pparg-5_peak_923
CATCAGCTCATTCTGGGACAGAGCACTCTCGTGGTTTAGCATTTTCATTTCACTCACTAGCTTCTCGACCTCTGCCGTCATCTGACTAGTTGCCGTGATA
CACTCTGTCCGTGAGTCATTCAGCTCAGACTCTAGCTGTAACTTTTCAACTCTCAATACGTCACACATTTTCCCTAGCTCATTCAGTTTGTTCACTGCTG
T
>Pparg-5_peak_924
ACTCTAGCATTTGTTATATGGTTTTCTCGCACAGATGTGACATATGAAGCAATGTCAGGAAATGGAGGAAGGCGAATGCCAGCATCTGGTGTGTGCTCTC
TCCTTTTTACTCAGTCCGGGACCACAGCTCATGAAATGACATCAGCCACATTCAGAATCGTATTCCCATTTCAGCCATGGTAATCTATAAACCCCTCACA
G
>Pparg-5_peak_925
ATGATTGTCAGCCTCTAAGAGTTAAAAGGAAGTGGTGCACGTGTGATCCATGAGAGTAAAGATAAGCATACACATGAATGGGGGAGGGAGGGAACTACCC
TGCGTCATCTCTCATAAGGCTGGAACTGTTTGACCAGACTACAATGTCTGGTCAGGATGGCTCACCTCTGAGTCTAACCCACCTTTCATCTCCCTTCTTA
G
>Pparg-5_peak_926
ATCCGTTTGTTATTGGAAAGAACCATTTTCTGGCGAAGTGAATCAGCAGAGCATCGGATCACCAACCTCCAAACCTGCTGCATCCTCACTGCGCCCTGAA
CCTGTGGTGCATCCCCCACCCCTCAGAGACGGGGTTCAAGGTCATTGTGGTATAAATAGGAACTTGACAAATCATACCAGATGTCTTCCTGGTTCAAGGG
A
>Pparg-5_peak_927
TCCGTCCCCCAGTTCGTGGTTAGCTTTCCTCTCCTATGCTATGCACAAACCACAAACCTGCAACCGCTAGGGTTTTTTCTTTTTTTCTTTGCTGGGCACA
GTCATCTTGACTTCATATTTTAAAAACTGGCAGGCGGGTGAAGAGGGATGAGATACGTCTCTACCTAGTCTGACATAAACATAGCAACCATATATTTTAG
C
>Pparg-5_peak_928
AGGCTGAATGTGGTCTCTTCACCCTGGACTTTCTCTTCTCACGTGGTAGCTAAAGGCGCTTAACCACCTTTCTTATCTCTCAGATCAGCAGCCTGTATCT
GAGTCTATTTTCTGTATTACTGAATACCACAGATTGTGTAAATGATAAAGAAGACACTGTTTGGCTCAGGGTTCTGAACACTTAAAAGTCTCAAAATATG
G
>Pparg-5_peak_929
GGTTTCATCTCTGGTTATCAGGAACTGAGTGTGTGTTGGGGGCAGGGCAGTGAGCTGCAGCCCCACAGCTCTGCCAAGACACTGCTCTCTGGAGATGAAT
ACATTGTTCTTTCTTTTTGAATGTACCTTCACCATGGTGAAAAGAACGTTTGAGAAAGTCCCTCCCTGGTTGACTCTTGGCATCCTATAGGTTCACCGGA
A
>Pparg-5_peak_930
CAAGGTGCTCACTTAAGAGTTTACATGACCTCAACTGAGAGTAGAGGGATGAAAACAGATGTCTCATAGATGTGGGGCTTTGCTGTGAAATGTGAAAGAA
CAAAACTCAAAAGGAGGTGGTTGTCATTTTGTTTGTTTTTAAGTTACTATGTAGCTCTGGCTTACTTGAAACATTCTATGTAGACCACGCTGTCCTCAAA
C
>Pparg-5_peak_931
GGAGGAAACACAAACTGAAAAGGAAACCAGTGTTCCACCTGAGTCACCCTGTTTCCTTTTATCACCAAAGCAATGAACTCCCACACAATTGAGGTGCACT
CTATTTAGGTTTTAGAAACGTCATCCCCATAATTAAAGAAGGCTATTACTGTGCAGTAAACACTTAGAAAACACGTTCTTAGAAACATCTCTCTGATTCA
T
>Pparg-5_peak_932
TAAGACCTTATGAGGGACTTTTGTCATCCTGTTTTGTGATTCAACTGTGTAGTTCTGAGCATAAACTGTAGATGACAACACCACATTGCAGTATCAAAAG
GTCGATCACGACTGGCGGGTGACCTGAGTCAAGGAGTATATGTAAGCCCCTGACTTCTGAGTCCTAACATAGTGTCATAACTGGTGTGGTGACATATGCC
A
>Pparg-5_peak_933
CAGGTCCCAGGAAACCACACACATCCTTTTCTCACCACCAAAAGCTACACTATGGTCCCAACCCACAATTCTTTTGGGCTTTTTTTTGGAACTCACTATA
TAGACCAGATTATTCCCAAACTCACAAAAATCTGCCAGCCTCTACCTCCACAGTGCTGGGATTAAAGGTATGCCACTATTCCCAGACTATTTCTTCTAAG
A
>Pparg-5_peak_934
TACCCTTGCATAAAGCTAGCTCTTCTTTCCCAAAGAAATCTTTAGTTTACAAGTACTCTCAGAAACAGCAGGGGCTATGATGGAAGGGAATGATAGAGAA
TTCTAGATTCACCAAGAACTCATAAGCCAACTTACTGTCAGAAGAGACCTGTAAAAGGGAAGAGCTTTTAGTATGTAGAGGAGTCTTTTGGTATGAGAGT
C
>Pparg-5_peak_935
ACTGTCAGAAGAGACCTGTAAAAGGGAAGAGCTTTTAGTATGTAGAGGAGTCTTTTGGTATGAGAGTCATGTCCACACCCTTCCTACTTCCATCCCTACC
CCTCTGTCTGGAAAAGTACAGCCCATGGGTTAACAAGAAGGGGGAAAAGGGCACAGCATACTTAATTGCTTCTGAGAGTTCACACTAGATCTAACAGATT
A
>Pparg-5_peak_936
TGCTCTGAAAGGGGAGTTTTGTTTTTAACAATCTATGAGCTCTTAAAAAAAAAAAAAGCCACATAAAGAAACAAGGCAGTTAAGAATGATCTTTCTCACT
GTGTATCCTTTTTTAAAAGACTTTATTTCAGAAAACAACGAAACCGAGACCCATTTATGACTCACACCAAGTATTACATCCTAAAATAGTCATTACTGCT
C
>Pparg-5_peak_937
GTTTTGTGGACAGTCAGGCCAACAGACCATCAGCCATGACCTTTCACCCTGAAGTCTTCTTGCACAACCTGGTGTTACTTCCACTGGCAATCTGTCTTGA
AATTCTCATGTGACTGTTCCTCCCCACCACACACACACACACACACACACACACACACACACACACACACACACACACACGTTGCTTGTTAGTCCCATAA
T
>Pparg-5_peak_938
CATCAGCTCCCGTTAGCTTCGCGGGGGCGAGCCTCAGTACTGTGCTCTCCAGAAAGGGAAAAAGGATGAAAGGTCTCAAGACAACTGTAAACAACTGCAG
AAGAGGAAAGGACTGGAAAGACGCCTGATGACGGCTGGCTCTTCCTTCATGTGGAACGAACTTCACGGGAGCAGAACTCTGGAAGAGATGACCGTGATTG
T
>Pparg-5_peak_939
ATATCCTGCATACCAGATATTTCCACTACAATTCATAACAGTATCAAAATTACAGTTATGAAGTAACAATGAAAGTAATTTTGTGGTTGGGGGTCACCAT
AACAAGAGGCGCTGTATGAGAGTCCCAGTGCGAGGAAGGTTGAGAACCACTGCTCTACAGTGTATTTGCCTCTCTCCATAAAAAGGAAAGTGGGGGAAGA
A
>Pparg-5_peak_940
ATCTGAGGTGGGTGATGCACCTGGCGGCCGGATAAACAAGCACCCATCGGTCTCCTGACTGCAGATGCAACGTGACCAGCTGCCTTCCTCACGGTGGTGG
ACTGCCGGTTCAAGGCATGAACCAAAACAAACACTTCTCTCCTCAAGCGGCTCTTGTTGGTGTTTGGTCACAACAAGGGGAAAGGTGACTAACACAGTCT
C
>Pparg-5_peak_941
GCAAAGTTCCCCAGGCTGACTCCTTCTCCCAAGTTCTCTGCTTGGAAAACAGACTCAACTCAGAGTTTAAAATGTCAGCAGTGAATAGATAAGTTAGGGC
ATATTCATCCTTGGAACATTATTAATTAAAAGGAAAATAAAATCCTTCCACAGGACCTTTGACCCAGTGATTTTTCACGATGAATTTTATGATCCACATA
T
>Pparg-5_peak_942
CACACGGCACCGTGTGTGTGGTCACAGGATGGTTTTTGTCGAGTCAGCTCTCTCCATGCCTCTCTTGTGGCTTCCAGGGATCCAGCTCATGTTGTCAGGG
TTATGTGACAAGCACCTTCACCCACTGCCTTAGTCACTGTCCTATTGCTGTGAAGAGACACCATGACCAAGGCAACTCTAAGAAGAGAAGCATTGAACTG
A
>Pparg-5_peak_943
GTGCCTCTGTTGAGGCCCAGGAAAAACTGTTCAGTTTCAGGATGAATTGAATTGAGACATTAGTTGATTGTCTGGGGGAGAAGTTGCTCATTGTCAAGTA
TAGCATGTAGTCCTAGCTAGCAGACCCATTTCCTCATTGCAAAGCAAGCCACAGGCTACAGTGGCCAGTTCCTATAAGGATGTATATATCCATATATGTG
C
>Pparg-5_peak_944
TAGGCAGTGCACAGGCTTTCCTGAGGTGAATAAGTACACAGGCTTTCCTGAGGTGAATAGGCAGTACATAGACTTTCCTGAGGTGAATAGGCAGTGCATA
GGCTTTCCTGAGGTGAATAGGCAGTGCACAGGCTTTCCTGAGATGAGTAGACAGTGCATAGGCTTTCCTGAGGTGAATAGGCAGTGCACAGGCTTTCCTG
A
>Pparg-5_peak_945
TCAGCAGAAGACGGAAGACCCAGTTTAATCCTACTTAAAGGTGGAAGGAGAGAATAGAGTCCACACCATGTCCTCTGACCTCCATGTGTGTACCATGACA
CTTTCAACAAATACTTGTCTTAGTCAGGGTTTCTATTCCTGAGCAAAACATCATAACCGAGAAGCAAGCTGGGGAGGAAAGGGTTTATTCAGTTTACACT
T
>Pparg-5_peak_946
TAGCATTCTGAACCTTCACAAAATGACAAAACGTGAGTCAGATCATGCACTCAGTAAAGCCTTGTGAGTAAGTACTACGTAAGTCAACAGGGCATGCATC
AACACCATCACAGGTTTCAGTTCAGGAGGACAGACACAATTGTCCCACGTAAGACGTGCCATTCTGTCAATCGATTAGCACATACTTTGGCAGATTGACA
G
>Pparg-5_peak_947
GTTAAATTGCAACAAGCAAATAAGATGTTAAGGTTGGCACAAATGTGGTCCAACAATACCCACAAGGAACTGCCAGATGTGCCAGCTCTTCAGGAGTCAT
TGAGTACCTGAGAGAAACTAAAGGATTTCCCTCAGAATTTCAGTCCACAGTCCCTCGGTGACTCAGTTTTGTGTAGTGAGGCAGAGTGACCGAGCAGGAA
G
>Pparg-5_peak_948
ATGTGAAAGTAGGCAATAGATGAAACCAGATCATACTGTGTACTGAAAGCAATGGGCATCTTCAAGGGTCTGTGCTGGGGAACCACATGAGGAAACTAAA
CTTTAGGGCAAGCCATGTCCAGGGGACAATGTTTTTGAAACACTCAGCTGCTTTCTCAGCAGTACAGAAAGAAAGACTGTGGGTATTCATTAGAGTTGTG
G
>Pparg-5_peak_949
TACAATGCATTTGTTTTACTAAAACATCTGTACACTGACACTCACTTGAAGCCTGTTGGCTGAGTCAGTGGTACTTCCCTTATGAAGACATTGAGTCGAT
GTGTACAGTCACCCTGTACACACTATGTAGTGTTGCCCCTATGAAGACATTGCATCACGGTGTACAGTCACTACACACTGTGTAGTGCTCCCCTTATGAA
T
>Pparg-5_peak_950
GGAGAGGTGTCCCTTATTCCGCGGACTGACAACTGGCGGTCCCAGCGGCTTCTCCCCCACTTCCACTTCCGCCTCGCAAGGCCCGCCCGCAGGGGCTCTA
CCGGAAGGGGCGGGTCTAAGGTGGCTTTACCTCCCACTCCGTCCGCAGCCTCTTCAAAGGTTCTGGCTTGCGTTTGCTTTTCAAATGACGTCACGGAAAG
G
>Pparg-5_peak_951
TCTGAAATAATAATAAGATGCCGCATTGCTTGCTGATATTTTCATTGGGAAACAAATTACTTTTAGAGCCCACCAAGTGAGGCTGAGCTTTTGCACCAAT
GTAGGTGAGAGGTGAGTGATAAACATCGGGGTTTCATGCGTGACAAGGGAAGTGCAAGCTGGCATCCTCACATACAAGTCCCTGTGGTAACACAAACTAG
C
>Pparg-5_peak_952
ACTTGAGGCTGGGGGATACCTTGAAAGGACTACAGATGAAGGGGGGAATGATGGGGAAATCTTGTGTGGCCAATGACCAGTTAAGGGCAGTTAGGCAAGA
ATAGCTACAGTGCAGAGACAGGGTTTTGGAAATTCCAGGAAATGAGGTGGAAATCGTGGGCAAGTCATGTGCAGAGTCACCTATGTGTGTCATGTGTTAT
G
>Pparg-5_peak_953
ACTGTACTCAGTACTGTGCATGCTGGTATTTACTCAGAAGTTTACTAAGTGCACTGCACACTCATCTATGCACGCTGATGCTGCAGTTGTGTAAAATACA
GGAAGCACCTAAGCTGGGTGGGCTGTGCTCCTGGAAGCAGGTTTTTTGGGGGAAGGTGTCCATCTGGCCCCATTTGGAGAGCAGGGCACTGGGCTTCTGG
A
>Pparg-5_peak_954
CGCTCCCTCCAATTTGGAGCTGATTATGTGTGTGCTGCTGTAGTTATTCAGCACCAGCTGCCTGGCACCACCTCCTCTTTCAAGCCCACAGCTTCCTGTG
GCACAGACACTTAGCTGCCACAGCTGTGCCCACATCCCTCCTCCTCTCAGTAGAGCACAGGACAAGAATCCTATAGCATCCTGAAACCACCCCCAACCCC
C
>Pparg-5_peak_955
TAGTGTTTACCTCTTGAACTTCTGTCTAGTTTTGATATTAGTATAAACTCTGTCCTTAATGAGTGAGCTAGAATTATCTCTTCCTCAACTGAGTCAGTTT
ATATTGAGCTGGTGTCTTTTCTTTAGATATTTGAGTGATTCATAGTGAGGTTCTCTGACTCAAACGTACAAAAACTGTAGCAATGTGTTGAAGAATAAAC
C
>Pparg-5_peak_956
TTCTGATATGGAGTCTGATTTAAGAACTGAAACATAATCTCTGTATTTCAAGGTCTCTAGTATTTGACTGTGTATATTCTGTCTTTAAGTTTTTCATAGT
ACTATACAGCAGGCCCCTCCTCCATGCCTGTACTGAGGATGGTTCTTTATTCAGTCATTTGGTGACACGGTTTCTATCCTACCACACCCTAACAGACACA
C
>Pparg-5_peak_957
CAAATGAGAATGTATATTTAGAAACTCACCCCAGAGGAAGAACTGTGGGTAAGCCTGCCTGCTCATCTTTGCTGTAGGTCAGAGGGCACCCAGGCCACAT
CCTCTTGTCCTAGGCCAGATGAGGTCATTTCCTTATGTACCCAAGGCTGCCTACACCCAGCCACTGTTTCCTGTTTTGGGTCAGGAAGTACAGGTCACTC
A
>Pparg-5_peak_6497
TCTCATTATACATGTCCAACTGTCACATTTCTAACAGAACACCTTCAGGAAATGAAACTACCTATTCATTACAGCACTGTGTGGAAAGTCAAGCAGTAGG
TGAGTGAGTCAGTCAATCTGGATCTACAGCTCTTTGGCAATTATTGCACTCATTTTTATGTCTTATACAAATTGAATTTTCAGGTTAGAATTTTGTCATG
G
>Pparg-5_peak_6498
AATTGGCAAACCATTACTCAGAGTGAGAACCAGACTCACAGAGAACTCTTAGATCCTTTGTGTCAACAGCTGACTATCCGTCTAGATCACAGGTATCACT
GTCATGAGTCCTGATTGGGATCTTAAGAACCTAGTAGAGCGATGACAGCAGCATCACAGATTGTCAATCTGATGGTGAGAGTTAGAGCTGGTAGAGATAA
G
>Pparg-5_peak_6499
AAGAATTTGTGAGCAAGTAGGATATGGTGAAGCCTAAATAAATAGCATATAGCAATAGAGCAAAGTTAACCAGAGAACTGAGGGGAAGAGAAGCTGTTGA
CGAAGCCTGATCCTTAGCCCTTTCACCCAATGGGCTGCTTGTCATTTAGGCCATGGGCCATGTTCTTTGTGGCTTTGGATGCCCATCCTGTCGGGTTGAA
C
>Pparg-5_peak_6500
TCAGGATTGGATGCCCATTGGCTCCGCCCCTACCTCAAGGGTCCTTTGATTGGATGTGGCTGAGCTCTGCCGGCCTATGGGTAGGCGGTGCGCAGGTTCC
CGGAAGTGGCGCCCAGGGTCAGTGTGTGCTTCTGTTTCCGAGGTGGGCTTTGGGTCTAGTGTTCCCGGGTGCGATGAGCTCCTTCCAGGGACAGATGGCG
G
>Pparg-5_peak_6501
GACAGAAGTATCTCCCCAGCCCTCTTTTCACTGCTTTTTAATGATGGTTCTTACTGGTCCAGTCCACATTTCTGTGTTTGCCTGCTCGCTACTATAGTCA
TAATGCTAACATCCTGTCTCGTTCAGGAAAACACAAATGCCTGGTAAGGTTTGTCAGACTCGAGTTACAGTGGTAGGCACTGGGTCAAATAGTCAGCTGA
A
>Pparg-5_peak_6502
GTTGAAGGTGATAAGAAAGTAGTTTTAGTGAGACTGACTGATTAGTTACAATGTGTTCTAAGGGTGACTTAGAATCTCCCTAAGCCTTCATAGAGGGAAG
CTCATGGAACCGCTAAGAACTGCCCCTTATGAGCTGTCCTTCAGTGATCTGACACACACAGCATGGACTGCTGGCCATTCTGAGTCACTCGTTAAACAAC
T
>Pparg-5_peak_6503
AGGGTGTGGCACGCAGCAGTCTGGGATCATCTTTAAGAGTCTTAGGAAAGCCTCGAGAGAGTGCTCACCCTGGGGAAGTTTGAGGCAGCTGGCAATACCC
TTTGGCTTACTTTCTGAACTCTCCATGCTGACATGACAGGAACCAATAGCAAGCGGTGTCAGCTGCCTCACTGCTGTCAGATGCCTGAGAAGAGTGTGTT
A
>Pparg-5_peak_6504
TAACTCTCAAGACTCCCCGCCTTTGTTTCCTAACAACCACTGTGTTTTGTATGACTCAGTATTGAAAGATGGCTCCAGATATGAAGGTTGCTAGAAGACG
CTTATCAGTTAGTAGAAATCAGGCAGTAAAGGTTACAAAAATCAACATGATAAAGGAAAGATGAAGCAAAATCAGAAAAAGAAAAGTAGTCGTCTTTGGC
A
>Pparg-5_peak_6505
GGGGCATAGTGGGGTAGAGGTCTGGGGGTGGGGGTGGGGGTGAGAAATAGGAGAGAGACAGAGACAGAGGCAGAGAGGGAATTTTACTTATCGAATTAAA
CTTGTATCCAGATCTCAACTACTTCTGGTCAGTGTTGCAAAGATTCCCAGGGTCAGCCGTGTAACTTAGAGCTACCAAGCAACTGTGGAGTTTAGCGAGT
A
>Pparg-5_peak_6506
CTTCCCACACAATGCCTGGAATGTGTAAGAACTCACTGAATCATGAACCAGGGACTGAGTCAATTAGAGTGATGTAAAGACTTTTGCTCATTTGGGGATT
CTGTAAACAAGAAGTTACTCAGGGTGCTCCATAGGATGTCAGAGCTGAGTCAGACTCGGATCCTGCCTCCAGGAAACCAAATGTTTCCTTTATCTCTAGT
T
>Pparg-5_peak_6507
CTTTGCAGCAGCACTCCTTAGATGTGCCCAGAGAACGCTTGTTTGCTTTCAGTGCCCCTAAATTACAATTCTTTGTGCACTTCCTGTTTCACAGTTAATG
GCTGAGATCTGTGACTCTAGCAACACTGTTGTTTTTCACTCCAGTCCGTTTCTGCTAGAAACTACGCAGCCTGTGTACTGTCTGGAACATGTTGCACGCA
T
>Pparg-5_peak_6508
TGGAGTCACACAGGACCTAAAGGACTCTCGTCCTTGACCTCTAACTTACAACAGCATTGTTGGCTGTCACACATGGTCTTGCCTTATCATACCTAGCCCA
TGTGCTTGCCACCACAGAGAATACAAACAGGAACAGGAAACGGAAGTCACTAGTTACTGAGCTGGTGATGGTTTTATTGCGAGGAAGAAATGATGAAGTT
T
>Pparg-5_peak_6509
TCCTAAGTGAAGCTTACAGTTGTTGAATTTCCCAAGATCAACAAACCTCAGAACATATAGAACATATCAGGATATATGATCAGCATGATCTTGTTTTGAG
TCAAGTCATTTCTCTGTGTCAATTCAATGACTGGCAGGCATATTACAGCAACAAAATGAAATAGCTGGCAGGCATGGAACAAAATGACTATACCTATTCT
G
>Pparg-5_peak_6510
TGGTGTGTCACCATGTGTCACACAGTATACCCTTTGTCCACACATCTTCACTTGTGACTGTTCATTGCGGTGAGTCACTGGTCTGGTTCGAGACCTCTGA
CTTACTTCTATGACTATCAATACTGGATCCTCGCCAGGACTCCTCTCAGGACATCCTGTTATTGCCCTGTGTCATGGATCAGCCCCTTCAGAAGTTCATA
G
>Pparg-5_peak_6511
TGGGGTGATTCATGTGATGGAGATGATATAAAGAGAGTTATATATACATCAGCAGGTGACAGAATCCGCTAGAAATGACTGGGACAAACAACTCAAAGAG
AATATCTTGAACTCTGCCCAAATAGAATGAAGAGCCTTGGGCTAGGCTCATGCTTACCATGTGAAAATTTCAGTTGAGAAGATAAGATTTGGGGGATGGT
A
>Pparg-5_peak_6512
TAGCCTAGAATCCAAGTAGAGATCTCACTAACTCAGGAAAGGTTTTCTGGAGAACTCAGCTGATGGTAGGTTTTCCTGGCTGTCATCAGAGGGAGGCTGA
ACCACCTCAATGAAGTGATCATTCAGAAACCAAGCCAGTCCCCTAGCTGGCCCCTGTGTTGTGGTGCTTCCGGGCAACGATTGTGCCCTCCATCCTCATT
G
>Pparg-5_peak_6513
TGGGTTCACAGTTGGGAGGGACAGGGCTGACCATCAACTGATGGTCACTCTAGGTCCTTTCACTCTAGGATGTGCCTGCCGCCATTCTGTGTCTTACTCT
GCTGCCCTTTGCCCCACTTTCTAGCAGGGCTACAGTGAGTCGGTCCCTCTTCCTCATCGCCTCCTTTGGGGCCTCCTTGAAGGCATTTGAACCTCCCTGT
T
>Pparg-5_peak_6514
TGATGAACTGTTTTTTCAGAAGCTGCCACCAGCAGCTACAAGATTCATCAACAGTTTCAATACTTGTATCAGTCACAGCCTGAGATGCCGCAGAAGATGT
AAGGCACACTCATGGACCAGCTGCGGGGAAGTCTGGAAGGAAGTCTCAGAAATCAAAGAAGAAGGGGCCTAGATGCTTTCACAAACTGCTTGGAGAAGGC
T
>Pparg-5_peak_6515
AGTGGTGTGGCATAGTCATTTGTGGGCAATTTAGCTTTGAGCGGAGAAGACTCCAGTTTGCAGCACCAGGCAAGTCTGTCATTGTGTGACAATCACTGAA
TATACTTACAAAGCTAGGATGCGAGGACACCGCCATCTGCCCACATCCTGTTGCTCATCGTTGCATATGAGGTTTCTTGGTGGAAACCTTGATGGAAACA
C
>Pparg-5_peak_6516
GACGGTCTTAATCTTTCAATTCTGCTTGAGGTGACCCAAATTCAGACTAATTTCAGTTTTGTTTTCTTCCTTCTCCCTGCAGTTCCCATTTTGCACCAGG
TGAGGGCAGTAAGAACACACCTATTTCCCAAGTGGGGGGTGGGGGGGGAATGCAGTCAGTCCTGCTTTTAAACTGTGGGCTAATTAAGCCGGTCTCTCAG
G
>Pparg-5_peak_6517
TCCTATTGCTAAACTCAGTGGCAGTGTAACAGAACATGGCAAAGGCTCTTAGAAGTCTCCAGGCAGCTCTGTTTTGCACGCAGAGCATGATGGATGGAGT
CATCTTGAAACAGACTTTCTTACTAAGGAAGAGCCACTTAATTCTGTCAGGTCCCAGCTGTGGCTTGTCTGTGGTGAAAATGCCATAGGTCATTTATTCA
T
>Pparg-5_peak_6518
GGGACAGACTATAAAGTTCAAAGGTCAAACCCTAGAGATCTACTTCTGACAACTAGGCCCCACCTCCTAAAGGTTCTATAACACACACCCACACACACAA
AGCAGTGACACTATCTAGGAAATCAACATGCAAAATATGAACAGATGAGACACATTTCTGATTCATCTACAGCACTTATCTCTGGCTCTGTAACCTACTC
C
>Pparg-5_peak_6519
GACAGTCTTCCTGCTGGAAGAGCAGTTAAGGTTTAATTTGTCAGCAGCAGTAGGCGAGGCAAAGGGAGTAAAGTGACTCACCCCTTGTCTTGGGTGCAAG
TATCATAAACATCTTATGTTTCACATCAGAAGAATGGTGTTTAAATATTATTACATCACTGTTTCCTTTTTCTCTGTGAGTCACTGTATGAAGTGGGGGA
G
>Pparg-5_peak_6520
TTTGTGGACCATGTGTCTTTGTCACAGTGACTCCGCCCAGCTTGCTATAGGGGAAAACAACCCTAGACCCCAGCCAGTATCTAAATGAGTAAGAATGACA
GTGTTCCAGTAAATCTTTCTTTAGGACACAGACAGCAAACGAGATTTGACCCATGACCCATGGTTTGCTCACCGGGAGGAGTACTCATCTCTGTGTTCTG
A
>Pparg-5_peak_6521
TCCCTGCCTTTCCTTCTTTCTCAGCCCCTGCCTGCAGTAGGCTCTTCTCCCACCTCCACTCAGACTTTCTCTTTCGCCATGAAAGGGCACCAGACTGGAA
GGCGCCTGTCATCCTTCTTAGAAGCTGGCTCCTGCTTGGCAAACAGCTTTTCTGAGAAGAAAAATGGCCACATTTAACTTGTGCTCAGCTGGGCACCTCT
C
>Pparg-5_peak_6522
TTTCCTCCGTCCATGTCACTTCTGTTCTGTCCAAAGTCCCCAGAGCAAACCAAAAGAGTCAGAAGCACACCCTGTCTAGTCAAAGCGGTGGATCTTAAAG
TATCAGTCTGCCCAGCTCCTTCTCTAGTCATCTCACCATTTGACAAGTCTCATTCAGTTCTCATTTCCTTTAAAAGGTAAGGAGTACGAATAGTGAGAAA
G
>Pparg-5_peak_6523
TGGTCAGGAGTGTTCTGGAAGCTGGAGAAAGAGGAAGAAGGCTTTTAACCTTTCCGACTCAGCAGTCATCTGGTTTTCTTGTTTTTGCGTTTTCTGCTAC
AGGATGTACATATCAGTGCTTACACACTACTGTGAGCATGCCAAGGGTAATGGGCAATTCTAGGGACTGACTAACTCCATCCCAGCTTTCCTCATTCAAT
G
>Pparg-5_peak_6524
GAGGGGGAGTGGTTGAGGGCAAAGGAGGATGCAGTGTGGTTTAACGGTTTCCTGACTTTAAAGTCCTCTCAAAGCACAGTGTTTTCATTGCAGACATGTG
ATGGAGAGTCGGTAGCACAGGACTGTTGCTAGGGCAGCTCACCACAGTTCTATTCACTCTCATGCAGCTCCTTGGCTGATGCATGGTGAAGGAAGCCAGA
G
>Pparg-5_peak_6525
CTTTTCTCTGCCTAACTGGGTTGCTTAGTAAAAGACCAAGTGACACTGCAGTAGGACAGAGGGCACGCAGCAGGTAATGTGGCAAGAGCTCCCAGTCAAA
GTTTACCTTCTCCCAGGAACCCTGTGCTGCTGTTTGTTTGTTTATTACTTGTTTTAATCAGGCTGTGTGAATTGAGCTACACATGGTTGCCCTCTAAGGC
C
>Pparg-5_peak_6526
ACTTTTGGGACAGGAAGGACTCGTGGTTACTGCTGTTGACAACCAGCTAAATGAGAAGAGGAAGGTATTGCCACAAGTCTAAGCTAACAGAAAGCAGAAG
TTGGACAATGACTCATATAGAGCAAGAGTTAGACTGCAGTACAGTTGTCTAATATCTAAACAAGAGTTCTGGAGTAAGCACTAACTAATGCTCACATCAC
A
>Pparg-5_peak_6527
GAATGCTCTGTGTTAGGCCTGCACGCCTCATGTAGGTTGCACAGTGCAGCTTCCTTTTCAGATGTGTGCTGTGTGAGCAGTGAGATTCAGCAGGAAGTAG
GGAAAGGACGAATGATGTCACCTGGAGTCCCCACTTACCCTTCCTAGTTAGACTTAGATCTAGTCTTTTCAGTTTGGTTCATTTCATCATGAGACCTGAG
A
>Pparg-5_peak_6528
CTTACAAAACTGTTTTTGAGATGAAACTGAGCTGCTTTGCTCATCCATAACTTCACAACTCTGTTGTCTAAGCCTTTAACTCTCTCTCTGACAGCACTAC
CTTCTCAGCTCCTTAGCCCATCTGTGGTTCAGTGGTGGTAGCATAAGTGACTAGATTTCTGTTCTTCTGAAGTATGAAGGAGTCAACACTGGTCATCCAT
G
>Pparg-5_peak_6529
CCATGCTTCATACTTCAATTTCAACTTCTAAGAATCCTTTTCTCTTCGTAAGTACCCAAGAATTATGAATCACTTCTCACTTAACTAAATGACACACATC
TTGAGGTTGTGGAGATGTGACAATAACAAGCACTTTCACAGTTAGAATGTGGCTATCCTCCTTAAGCAGGCAGAGGGTATCTCACCCCCACTTCCTCTGT
G
>Pparg-5_peak_6530
TCCCAGGCTTCCATAACTGAAAAGAGTCAAACATCTGTGGTCTTTGTCTCCTCTCATCTGCACTGTCATATTATCACTCCACTGCAGTGATACCTATCAA
ATGTAACCTCACAATTATTGTGTTTTCTGGATGACTAAGGAGACTTTCAGTTTGATTGTTTCCTTCCATTCTTGCTTTGTTACAAGCTGTTCTCAGCACT
A
>Pparg-5_peak_6531
GAAAAGAATTATTTGACTATACTCTATGTTCCCGGGTTATCTAGACTTTGGCTCATACCCATATAGTTTTGAGTATGGATTCCATCTCCTAGAGCAAGTC
ATAAGTCACATCAGATATTCATTCATTACTTTCATAAGCTTTTTGCCACCATTGCCCTAGTATGACTTGCAAGCAGGAAACCATTGTATATCAAAAAGTT
T
>Pparg-5_peak_6532
CTTAGCAAACTAGCTTGCTCTTTTCTTCACAGGCTTCAGTCTGGTGATTCAAAAGTAGAAACTTTAATCTCATTCCACAGATCAGCTAAGATGTGTAATG
GTTTAGTGGTGAGTAAAAGAATATACTTCCTCAAAGAGAATATCTTTAGATTTTACTGACTGACTCTAGAGTTAGTACTGGAAAAATCAGCTGCTGGCCT
T
>Pparg-5_peak_6533
TTAAAAAAAATTTGAGCCTGTGGTTTAAACTATGTAGAGCAATGAGTTGACTGACTTTAGGGGATTTTCCCCATGTTTGAAGCAGATATGCTGATATCCT
GTATGCATATCCAGAAATGATTATTCAAGTGCAAATTAATGTCATACCCCACACATTCAAACCTACTCTGACTCTGGTTCCTTTGCCCTCTCACCCATAA
G
>Pparg-5_peak_6534
TCACATAAAATAAACAAACACAACACTGTATTTAAACTGACTGTAAGCATGCATTCTCTTTCACTGATGAGCTCTGGAGTTTTTACTCAAGTCATTCTTT
GCTTTGCAGCTACACTATGGAAACTGGAAGTCTCAACAGTTCTAGCCCCAGTCATATATTCTTCAGTGTTGTTGCCATATTACTCTTTTCCCAACTTCTA
T
>Pparg-5_peak_6535
TAGCCTGAAAGTGTGACCTAATGTGTAAAGCTAGTCATTTGTCCACTGAGAGCAAAGGCTGCCAATCTACCTCATTGAAATCAAATGCGGAGTGAATGAT
ATTGTGTGTTTGGCACCACAGTGAGTCAATACTCCTCTCTCTAGCCATACTAGCTTTGAGTATTTTGAGAAAAAAAAATACATACACACAACAAGGTCCT
G
>Pparg-5_peak_6536
ATAACCATGACAGCTACTGAGTGACTAATGGATGACTTGCAGAAACATCATAGAAATGCTGGATAGAAGGCTGACTCATACTGCAGCTGAGACAGAACAG
CGTGATATAAGATTCATAGTGCAAAGCAGAAGAGCATGGATCACTGTAAAGCTTTGAGTTGTCTAGTTCTGAAAATTTTCCATTGAATATTTTAGAACTA
C
>Pparg-5_peak_6537
CAATATTTAAAAACTGAGCTAAGGGTATGACTCAATAGGTAAAAGGCACTTCCTGCAAACCTGTTTCATCCCCAGAACCCATGTGGTAGATAGAAAAATA
CACTGACTCCTCTCTTGTTCTTGTAAGACTCCAAACTGTGAGAATGGGGCAAAGGTGCTTCTGACTCCTTTACCTGAGCTTAGGATCCTTTTCCTCCTGC
A
>Pparg-5_peak_6538
AGAATAGTAAAGAACTTAGGAAACAGGCAAGCCCCAGTGTCATCAAGTTTCCAGTCTGTTGAGTGACACAAGCCAGTGACAACTGTGTGAAGGGTGACAA
ACACACTGAGCAGAGAAGTGATGTGTGCTTACATGGCACATGACTGGGTTCTCTGTTCTAACCTACCTTCATGGAAAAAGTGACACTAAATTAAGGTTAA
G
>Pparg-5_peak_6539
ACCTCTTTAGCTCTTCCTATCTAGACTTGAGCCAGTGAGTACATTAAATTTGCTATGAAAATGATCTGCTCAGTGTATGACTAAGGGCAAGAGAAATGAA
GAGGCCAGTGCTCTTCTGGATAGTTTTATCATTAAGCTGATCTGCTCAGGACTTGGCCACTAGGAACACACTATCCTCTAGCAGAAAAGCTGTAAGGGTG
G
>Pparg-5_peak_6540
TGAGTCAGTAACTGGCAGTGTCAATGCTTCCAGAGCCAAACACAGAAGCTGAAACCATTTTAGGCTAACCTTTCACTTACTGCACCTAGGCAGAAGCACA
CAGATTTCCTTCCCAAACCAGGGACCTCCTTTTCTGATGCTGCCTTATCTGTAAGTAATCTGCAGAACAACAAACTCAACAGACTCATAACATCTTCCAG
T
>Pparg-5_peak_6541
TAACATCAGTTCCCTCAACAACAAGCCTGCCACCCACACAACTCTGCCACTCAAACGCCTTGCTAGCTTTTCTCGTTAGCTTATTATGATGGGCCTCTTA
GTCAAGTCTCAGTTTGACTAACCTATATTGCCACAGGCAACTGGTTAGTCAACTTTCATCTTATTTAACAAAAGCAATGAAGTGGCCCTGAACGATCCTC
C
>Pparg-5_peak_6542
GTTCCTTTGTTATCTGAGACTCGACTGTTTTCAGCTCAAAAGACTTGTGGGCAGGTAGCTTCGGTGAAGTTCACCATTTATCTGTTGGAGAATCAGCTGA
GCGTGACTACGTTATCTGACGCTCTGTTTCAAAGGACTGATGGGTTGTGTTCTCAGAAGGGCTTGGCAATTCATCAGCAGCAGGAATGAGAGATGGTTCC
C
>Pparg-5_peak_6543
AGCAGAGAGAAATGATCCAAACTTTGGCTTCAGACATTTCTCAGAAGTAGGTGATAGGTCATAGAGGGAGGAGAAGAGCAAGAGTTCTTACTTTTTCCAA
ACCAGTTCTTCTGTTTCCCCATTATACCAGTAACTGGCTGTCTTGTTCAGTGAACATAAATATACTTCCACTGGCTTCACCAGATGCCCCAAGTACACTT
T
>Pparg-5_peak_6544
CCATGAAAAAAAAATAAAGACACCCAACAATTGACCTTTAGTCTCCATACATCAAACACACACATACACACACACACACACACACACACACACACACACA
CACACAATTGAATTAAATCTACCAAAGTCTTCAGCCCTTGCATTATGGAAGAGAATGAAACATGGATTATATACATTCCCACACGCAAATGGATCAGGAT
A
>Pparg-5_peak_6545
AAAAAGAAAGAAGAGAAAGAAGAAAGAGAGAGACGAGAAGTCCAAGACTGAGTGATTCAGTGTGTTTTACCATCACTCAAATCAACTTTTGCATTAATCT
AATGAGTAGCCAAACCAGGGAAACCATGACACAGCCCTCCTCAGCACAACGACCCAGATAGGCCTCTGCCTGCACACTCAGGAAGTATAAAGGGACAAGA
G
>Pparg-5_peak_6546
ACTTTTCAGTTTGTGGTCTCCTCTGGGTTGAAACACAAAGAGAGAGTTAACAAAATGAATGACAACATTACACCTGAAGAAGATGGGGAAGCCAGATAAC
CTACTCCAGTGTTTCTCTTTGACAGCCATTACAACACCAGTGCCTAGAAATATAACTCAACACTTGAGCTGCAGTCACTTGAATGATAACCGTTAGCTTC
A
>Pparg-5_peak_6547
AGGAGTCCAAGCACCCATGTGCTCCTACACTAGGCTTAAGGAAATGCTTGGGTGACATTTTACCTGTATTTCTTTTACCCCGAAAGAACCAAAGGGCTTT
AACCCTATCTTGAATCTGGCCCCCAGAGTCATTATTTTACACTGACTCATATCACAATGTCCTCTGTATAAGCTCTTTAACCTCCCCAAGAAAAGACAGC
C
>Pparg-5_peak_6548
GGCAGGTATTGGTAGCCTCCCTCTTTCTTTCACCAAGTCACTTCTTCCTCACCCTCCACCACTTCCCTACCACCACCAATTTGTTCATCCATCATATGAA
GAACTAAATTATTCATTTCTGCCATGTTCAGTAAAGTTGAGTAAGGTTTGAGTCAATGAGTGCCAATATTATTCCACATGTAGGGTTTCGGTGTTTCTGG
C
>Pparg-5_peak_6549
AAAACAACAAAACAGTCATTCAGAAGAAGGAAAAACTGGAAAAACCACCACTGATGCAACACATACCTTCTAAACCTAACACAAAACACCAGGGCTGACA
ATATCTTAACCTCTTTTTTAAAAGTACATTACCCACTGGCTTGCCTCAGCATACCAAAAGGTGTTTAAACATTAACACTTTTCCTAGGAAACACACACAC
A
>Pparg-5_peak_6550
TCACCACTGCGCAAATGTTGAAGAAAGTGATTCTATGTAAGGCGGGCTTTTAATCATCTCTGTCAAGGTAGAATCATCTAAGGTAAAGGCCAAGCTTGTG
GGTTTCCAGGGAGGCAGCAGAAAGCCTGAGGACTCGCCCTCAGCCTCTGTACCCAGGACCCTTTCTTCGAAGTGCTTTTCATTTTGACTAAAGCAAGTAC
A
>Pparg-5_peak_6551
CTAGCAGCCCTCTTGTACCGCTAAGAAGACTTCTGTTCTAAACAGGGAGTGGCAAATGAACTTGAAAGGATCGACTAGTAATTCAGGACTCTGGAAATGA
CGCTAAGGAAATTAAAGAGAAAACTTAGAAATGGAAAGAAGCAATAAAAGTCAAATGTCTCTTCCTGATACAACAACTTAAAAGATGTTAAGATGTAAGA
T
>Pparg-5_peak_6552
TTTGTTTTGTTTTGTTTTGTTTTGTTTTCCTGAAAATTGCCCCAGAGGGGAAATAACCAGAAGGAAATGAGAAGGAAGGGAAAGGTCATAGCAGACGTGT
GTAGAAATTAACAAGAGGTTTCCAGGAAGTCAATAGTGCTTTAAGAATCTCAAAATCAGACCCAATCCCATTGTAGTCTATCACATTTCTCTACAAGCTT
G
>Pparg-5_peak_6553
CCCAGAACTCACAAGAAAAACCACTTTCCCTTGGGCCACTCAGATCACAAGTGTTGAGTATCTCTGCACAAAGTGATTCTAAGAAATTTGAGTCTGTACA
ACTCCATTGGATGATAACACTGTCACCCTCAGGCCACAAAACAATGGAGTCCTAAGAATCGTCCCTACCCTACCCTGTCTCACGTCCCACACACTGGTAC
T
>Pparg-5_peak_6554
TGCAAGCCTGGAGAAACGTTTCTTCTTTATCTAAAATCCGCTTCCTGTGCCCCCTCAGAATCAAGAGCTCAGTCAAAACGCTGCTTCCGGGTTGGCAGAA
GAACTCAACTCCTTTCTTCCTTTCCTTGAAAAGCACAGGGCATCAGCTGACTTCGTCTTCTGTGCTTCCTGTCCAGGACGGAGGAGCAGTAGTCTCTTGT
A
>Pparg-5_peak_6555
CCTAGCACAGGAAGGGGTGGAGGCCAGAAAAAGGGACCGACGGTGAAAAACAACTTAAGGCAGAGGGCAGATAAGACACTCTGTGGTTGGCTCCAAACCA
TAGGAATCGAATCAATTCTGGAAAGTGGTTTCCTCCCAGATCTGCAAGCTTCTTTCTTGTATGTGTGACCAGCATCTTTTACATGTCTGAGCTGCTAAGA
A
>Pparg-5_peak_6556
TTGTAACTCTCAGTGCTGGTGGACACATAACACTCAGAAGACCCAATCAAATGGAGACCTCCGTCAAATCAGGAAGGCTCACAGACAGTCCCGTGTGATT
GCCCAATACCAGCAAACTCTGTGGTGTCTTCTGCGCCACTGTGAAGATGAACTGCTAACCAGTGTGACTGACACCTACTGTCAGAAGGCTTTCTAGAACA
A
>Pparg-5_peak_6557
AAAGCCAAGTGTGGCCAATAAGAGATGCTGTTACAGAAAACAGGGTGAATAAGGTTGACCTTCGGCCTCTATACACACCCACACACATGTGCACACGTAT
CACACACACACATAAACACGGGGTTTCCAGATCAAAGCGTGAGGAAACATTTGTATGATACGAGCCCCCTTCCTGAGAAACACTGCCCTCATTCTGAACA
C
>Pparg-5_peak_6558
TCCATCCCTGCTGCCTGCCGCACAGAAGAAATCATCACTTTCCAGTCATTACCACTCAAAAACACATACGCAAAGAGCTTCATCATAGCTCACCACCACT
ACTCAAAGCAGTACAGGTAGCTAGTTTCCTAGAATTCTATGGCTCCGTGGAGGTGGTAGAGAAACACACACACACACACACACACACACACACACACACA
C
>Pparg-5_peak_6559
CTCTGAGTGATTCACGGCATTCTTCTGCGGTGTGATCACACTCATTCAGAGCTAACACCTCCAGCCATCTTTTTTTTTATGCCTCTTGTTCTGATCCGTC
TAAACATCTTGATGTTTAAGTTGGGGAAGCTGAGTTGTTGTTTATGAGTTATCTGTAGCACTCAGATATCCGGCAGCTTTTTCCTAGGAAGTTGGCTTCG
C
>Pparg-5_peak_6560
GGTAACCTTTAAACTCGGAGCGCAAATCTACACCCTTATTGATCTTTCAATCCAGTATCCGCCTCACCATTTGACATTCTAGTCAACCATTAAGAACAAT
ACTGAAACTAAAATCTTAAGCGAGAGGAAGGGGGGGAGATCAAGAGAGATGGAGAATTCTCTTGAACGCCAAGGGTTAAGGTTCTTTTTTTTTTTTATGC
A
>Pparg-5_peak_6561
TCTCGCTCTCTCAGTCTCTCTCTCTTTCTCCTCTCCCTCTCTCAGTATTTTTTTTTTACAGGGAATGCATTCTTTCTGAAACTATCAAGACGGCGCCAGG
CAGCTCAGTGTTCGCAGACAGCTGTGGCGCGACGCAACTTAAGGAGGTTCTAGTGTCATCCGCGCCGAGGGGGAGGAGCCTGGCGCTGGCAGGAGGGGAC
A
>Pparg-5_peak_6562
CTCACTCACTCTGTCACTTGAGTACTCACTCACCCACTCTCTCACTCACTCACTCTCTCACCCACCCACTCACTCACTCACTCTGTCTCTCACTCTCTCA
CTCACCCACTCACTCTCACTCACCCACTCACTCACTCACTCTGTCTCTCTCACTCACTCTCTCTTTCTCACTCACTCACTCTCTCACTCACCCACTCACT
C
>Pparg-5_peak_6563
AGGAAACACTGACAAGCATGACTGCGATTCTGAGCGGGACAGGAACTCTCAAATGTACCATCACCACTAAAGACACAGAGTGACGTACGTAGAATGTTCA
GGAGAGCAGATACCAATCTGAGATTGCTATACTCATTTGAATGTTCCAAGGTAGGCAGAATTCTAAGAACAACCCATACTGACTCTGGCTTGCCTAGAAT
C
>Pparg-5_peak_6564
ATTTTAATTACATAGAGAATATTGCTTTTAAAAACACTGCAAATTGCAAAGGCAGACAAGGAGTTAGGGAAGCAATACATTTCTCTTGCGTTACAACAGT
GCCCTCTACTGGCAGTTATAGAACCCTGCAGACATAAAGTATGACATTTTTATAGGGGGGAAAGGCCAGGAAGAACAGAAATCTTAGCACTATGAGTAGC
C
>Pparg-5_peak_6565
TTTTTATTAGTTCTTTGTGAACTTCGCATCATATACCCCAAGTCCACTCATTTCCCCCTTGCCTCTTACCTTCCTTCCAACTCCCCAGTCAGAAATGGAA
GCTGTAATGTGTAACACACGGTGTGATACATTACAGTAAACCCTTTTGTTTGTTCTTTGCTTTCAAATGAACATTGCAATGACTCATGGTCTAGTATGAG
G
>Pparg-5_peak_6566
TTCTACTTGCCACATTTCTAATCGTGACTCAGAAGCCCAATCCTGTGTTTGACCACACAGTGCCTGTTCTTACATGACTAGCACGAGAGTCTTACTTTCA
TTTTGAGAAAATGTATGCCAAATGCCTAGTTCGGAATAATGGGAGCTTCTGTGCCCTTTGCTCTGCTATGCCTCATGAGAGTAGTTCACCTCCCAGCTCG
G
>Pparg-5_peak_6567
TTTGAGACAACTGCCTTTTGCACTAAACACATAGCTACATTATTTGTGCACAGGGCAAAAAGACTGCCCCTCCCCCCACACCTACGGTTGCAAAAGGTCA
GGCATGGCAGGTTCACCGGAAGTGGTTTTCCTGTGGCAAGTCAGAAATAGAACCAACATTCTGTAATCAAGATACATGCTACTCATTCCCCAGCTAAAAT
C
>Pparg-5_peak_6568
AGACCATCAGTTGTCATCTCGTGTTATTTGTGACTCTAGCATTGGTGGCAGATACTAAGGGCGGGCCCCTGTCAACTTTAGACTTCAGGTGAGCTCTAAA
AGCTGATCTGGGCAACAGGAATTATGCAAATCCTAAAGCGAAGGAAACCGGGGGATGAAGGGTTGGAGTGATGTACCTGGCAGCTACAGGCAGAGGAAAC
A
>Pparg-5_peak_6569
GGGAGGGAGGGAGAGAGAGAGAGAGAGAGAGAGAGAGAGAGAGAGAGAGAGAGAGACATATACTAAAAGCAGGACTTTTACCTTTGCCTTAGCTATCTTG
CCTGGTGAATCAGAACTGAACCCACATCCATTGAACTGTTTGATTCTGGCTCACTACAGTGTTTTACAATGAACATTTTCTTTTGCATCTCAGAGTACAG
G
>Pparg-5_peak_6570
CGGGAGGGAGAGGGGAACGGGGGGAGGGAGAGGTAGAAGCAGCTCTCTGGACTGCGGTAAAGCAATAGAAACTGAAAACTGCTGCATGGGTGGAGGGTAA
GCCAGCTAGGACAGGGGTGACAGGCTTCCCTGGCACCTGTGGTGAGGCTGGTTAGCACACTGGGGTCGCTGCCATCTGTTAAGCGCTTCCTGTGTGGGGG
G
>Pparg-5_peak_6571
TGTCACTTGGGGCTTTCTTGTGTACACTCATCCTGCCCCTTTTCAGAATGTCTAACAGGATCGAGCTCTGGAGTTTATTTATTTATTTTTATGTGCGTGT
GTCTTGGTGAAATCCTCTTTAAAAAAAAAAAGCAACGGCAGGAACTGCTGGATGTGTTGTTTTTTTTTTTTTTTTAAATTTTTACCTGGAGCGGCTGAAC
G
>Pparg-5_peak_6572
TTGATAGATAACCATAGTATGGAAAATATGAAGTAGATGCGAGTTTCCTGCCTCCTCAAAAGACAACCATGTGTTTATCATAATAAAACCAAGTCACAGA
TCAAATGTTGCCATACTTAGAGACCTTTATAGGTCACTAGGGAACAGATGGGGAAGATTCTGAAAGATCAGTAGAGATTCAACTCACTGACCTTTTAAAA
G
>Pparg-5_peak_6573
AAAGGAGTAAGACACCTTCAATGACCCATACAGTCCATTGATGAGTAGTTTCCATTGTAAATGTGAACACACAGATTTCTTTCTTGTGAGCCCTTTGTTG
TACTGATACAGTGGAATGACTCACACGTTGGCAGTTGCTCATCATGTCCCCAAATTATCAGAAATGTCTATAGGTCTACACGCAGACGTTGCCTCTTTCT
T
>Pparg-5_peak_6574
CAGTGCTATGTTATATCCTAGTATCTCCCTTCATTCCCTGTTCTTAGCCTTAGAACAGAATGTGTGGCCTTAACCTCTACACCTACATTCTCTGACTAAT
GCTCAACAAATACTTCCTTCTTAAAGGAATAAAGATATGACTGAATAGAAGACAAAAGTGCTAGTAGGTAGCAAATGCCTTTAGTCTCCACATTCAAGAG
G
>Pparg-5_peak_6575
TCTCTCATGACAGCTTTTAGTCATGGATCATCTTAATATCTGAAGTGTGCTGACTTAATTTCAGAAACAAGCCTGAAGACACAGCCCTTCTCCTCTCAGA
CACACCAGTCTCAGAGTCAAGTTAAGAAGGACCTACCTGATGTGATGATGTGTTGTGGTGTAATGTCATGTGATATGATGTTATATGATGTGATATCATG
T
>Pparg-5_peak_6576
CATTTTCTCGAGTGGGTTTGCACGTTTAAGGCTAGAAGGATCTGCCCAGCAGCACTGGTTCTAAGCTGTACCTTGTCTGTTCTCTAGTGGAAAGTTCAAC
CACAGGCTGGTATGTTTTCTTTCCTGTGTCTGAAAACCACATGCATCTGAGTGAAAACATTAAAGCACACAATGAAATGGAAGACTTTCAGCTACAAAGC
T
>Pparg-5_peak_6577
GGATCTACTGAAGACTGGCTGGAGAAGCCAGTCCTTTCATCTTTGAACAAGAGGATCCTTAGCAGTCACAGACTGGGGCAGAAGTGGGGACCATCACTCC
AGCCCTTTGACCTTGTTCCCAGGCATGACACACTTTTCTGCCAAATGTAATAGCCAAAATATAATGGAGGCCTACTATGTGCCAGACTTTGATGTCCTGA
G
>Pparg-5_peak_6578
TGGAACGACCTCAGGGTCTGTTTATTTCTGGTGTGAAAGTTGGGTCACGGACATGTGCAGAGATAATGTTTTCAAGGGAGAAAGGCAGAGTGCACTCACC
ATGACTGGTCCCTCCAGAGAAGTGTGTACACAAGGTCACCTGAGGGCAAGCCAAAGGGCTCCCTCCTATTGGCCTGTAGAGGGAAGGTGACACCTCTTGC
G
>Pparg-5_peak_6579
TATGGCTGAATTATTTCACAGCTAGGAAAATGAGCAGCAGAATGCTTGAGAATGGCTTAGTGAATTCCAACTCATAAATAAAGCTCAGACAGAAAAGCTT
TCGCTTTCTGTTCTCCTTTGACCTTCAGCCTGTGTCACCTCCAGAGGCAGTTTTGCCCTGCTGTGCGGTTATGGTCATTTATGCTTGTAATCTACTCTGC
A
>Pparg-5_peak_6580
TTTTCTGATCTTCACTTCCCGCCCAGAGCGTTTCCTGCTACAGCATCAGCTGTGTTGCTTACCCGGTATCCGCTATCTCCCTTTTCTGGTTGTATTTTAT
CTAAATCATCTTCACTCTAGTTGAGCTAAGGCGGTGTGGTTTTGCAAATTAAATCAGTTGTGGGTTTCTGCATATGTCTCCTCCCTGTGTTTACTAAGCT
T
>Pparg-5_peak_6581
TGACTGGAAGAGAAGGTCACAGAGATGGCCTAGGAAACTTACTGGCAAAGGGTAGGGGTAACGCCACCCTGTGGGAGAAACATGTCAGAAGTTGGTTGTT
GAAAATGCAAGCCCTGCATTGTGCCTGTCAGTGGAAGTAGGGGTGACAGAAATCACAAGAATGACAGGGGCCAAGTGAAAGACCGGCAGTGGAGGCATAG
C
>Pparg-5_peak_6582
CTGACTTGAAAATGCCCATGAACTCTTATTTTGAGAGTAGCCCTGGTAATTTAGTCCTGATGTTGGTAGCTAGTCGGTATGAGTTCACTTAAAGGTCATC
CATACCCCTTCCCTTACAATGAGCAGGCCACAAAACCAGGAACTGGAATTACATGGCTCTGGCTACTGGTCCAAAGGTTGCCATCTAAGTCCTGTCTCTG
G
>Pparg-5_peak_6583
TCTATTCTGACTGATGGAGGGGAGAGACGGTTATACGGAGCACAAAGGGTTTTCAGGACAGTAATGCTGCTCCCTATGAATCCTGTCATTGCGGGAACAT
GGCCTTATTTGGTGATAGGAAACTATAAAACGTACAGCACCAAAAATGAACTCTACTGAAAACTGTACTTTCTGTATGACAGTGGTGATTGAACTAGGTG
T
>Pparg-5_peak_6584
GCCTGCAGCATCCTTTATGTGACAGAAATGGCCCGCATCAGCATTGTCCATCCACACTAGCACATGGAGGACTCCACCTAACACTATTTTGCATAAACTA
TCAGTTCATCTGGGGACAGCTATTTCCGCTCATTGTGGTGATACCAGTGAACGTTGTATTTTCTCTGAAAAGTGTCACACACCCTTAGGAGGAAGTGGGG
T
>Pparg-5_peak_6585
TGAGTGTGTTTGTCGCTGACAAGAACAAACCATAATGAAAATATCCAAAACAAATACGGATCAGCTGCTCATTGCTGGGAGCCAATTCCATGACACACAT
AAATAGACTATGTAAGAATGTTGTGGTGTCATATTTACTGGTGTGACTAAAATAGACTCAGCTTTAATAAACTCCTTTTCTGACTACTGTGTTTTGGGCA
C
>Pparg-5_peak_6586
TTTTCCCTTCCAAAGCTCCGTCTAGTCTCTTAGTTCTGTCCACAAGAGACACAGCCATCCTGGATGCCTCCTCCCCCACTAGTCAGGGCTCAGACCTTTG
CCCTCATTCTGTGCCTCCATCATAACCAGCCAGGAAGTATAACAATACCTCTTCCTAAAGTGAGCCCATGGTCTCTGGGCCTCTTTCCTCCTACCTACCT
G
>Pparg-5_peak_6587
GTGAGGGCGTTGCTCCTGGCAGAGTTCTAGAATGTCATTTCCTGGCCATGTTGGGTGGTTTTACAGATGTTAGTCTACTGTAAAGCAAGACAAGGAGAAA
TGTCATTGGGGCATCGTCACTGTTGCCCGGAGACTCTCCTGTGAGGTTTTGAGACAGGAAGGAAGAAGAGCCCTAACCCTTAAACTTTGTCATGTGTAGA
G
>Pparg-5_peak_6588
AGTCACTCTGGCCACATCAGTGAGAGACCATGTTTCAAACAATGTGGTGGAGAGCAACAGAGAGACACCTGACATCTACCTTTGGCCTCAGTAAGCATAC
ATACACAGACACACATGCACTCATACAGAGCCTGCTCTCTCTCTCTCTCTCTCTCTCTCACATACACACACACACACACACACACACACACACACACACA
A
>Pparg-5_peak_6589
AAATGAACGTTGTGCCTCCATAGCTGGCTTTCGGCTAGCATATTTGAGTCAAATCACTTAAGCTCCAACTCCAGCTTCCTCAACCGTAAAGCAAGGAGTT
GTGCTACATAACGAAAATGTCTTTATTCCAGTACTAATTACTGTGAAAACACAGTGTTTGCCTAGTTACTGTACACAGAACCCAAGGGCACCTGTGGTGG
A
>Pparg-5_peak_6590
CCAAATGCCACTTCTAACAAGTTTCAGCCTATGAATACTCTAACACCTCACACTTCTGGTCAGTTACTGTCAGAAGAGAACAAGACTGTGAGACATATTT
ACACTTCAGTGTGAACTCAAATCAGTGGATCTCCTCCCCCAAGGAAGTAGCATTTAGCCACACTATGAAAAGCAATGTGTCATGTTTAGGCAGGCGGGAA
A
>Pparg-5_peak_6591
GCAAACCCAGGCTTAAGAAATCAGTCAATGGCTTGCCCATAGTCACACTGGTTGTTCACACGATCTGGAAGTTTCCGATCTAGATTGCCTCCCCAAATTC
AACATGACTTTTCAAAGTCGCTCAAGAGAGATTTTCTGAATTGTGCTTTTTATTCCCCATATGAACTTTGCTGTGTCTTGCTATCTGAAGATGATGACTT
G
>Pparg-5_peak_6592
TCATGGGAACACTCCCAGAGACCAGCACTTGGGTGACCCTGTGCGAGCAGAGCCCAGCTGATCTGAGTCACTGACTGGGTGATCCATCACAAGGCATAGG
ATGGGGTTCCTGTGAGGGATCAGCAGCAACTTCCTGTCTGTAGTCAATCCAGGAAGGCTTGGCTGAGTCATGCAGCTGGCTGAATCAACTGCTTCTCACT
G
>Pparg-5_peak_6593
AGCAGGGACTTCCTTGCGATCTCAAATCCAGGACCTCGGTGTTCCAGCAGACGGCACAGCATCTGTCCCTGACACCTAGTGGTTTTCGGGTTTCCCTCAG
TGACTCAGACACTGCCACAGAGGCAAAGGTGCCCAGCTCACGCTTTCTGAGTCATCCTTCCAACTACAGAACTCTGGGCTCCAGCCAGATCCATAGCATA
A
>Pparg-5_peak_6594
TTGGCCTTCTGCTACTAATGCTTCCGTGCCCACTGATCTCAGATGGCATCTGGCTGCCAGCAGGCTCAGATCTCAACAGAAAGGGCAGCCTTGCCCTAAA
GTCTGTCTGAGCCCAAGTCAGACCTTCACTTTCTCTCTTCTGGTTCAAAGTGCACACTTCCTTTGAGGTATCTCCCTAACTTCCCCTTTGCCTCCACTAA
C
>Pparg-5_peak_6595
AGTCTTGGCACTTGTTGGATAACATAGGAGGTGAGCTCCCAGGAGGGAACCCCATGTCTATCTGGAAAATGTTGGTACACCGTTTCAAAGATGAATGTAT
GACTTGGCATGCAGTTGCTCAACTTTGCCCTAGTGAAGTTCAGGACATGTTATTGGGTGCTCCCTGCGGGTGAGGCACCTAAGGTTGATATCTGTGGTCC
C
>Pparg-5_peak_6596
CAAGTCATAGTAAGACTAAGAACACACCCTCATTTCAAGGCTGGATGAGGCAACCCAGTACGAGGAAAAGGGTCCCAAAAGTAGGCAAAAGAGTCAGAGA
CTGTCCCTTTTCCCACTGTTAAGAGTCATAGAAGAACACTAAGCTACACAACCATAATACACATATAAAGGACCTAGTTCAGACCCATGCAGGCTCTCTG
C
>Pparg-5_peak_6597
GTAGTACAGCTCTGAATGTCGACCTTCATGTGGTCCCCAGAGTATGTGATCAGGTCATCAAAGCCAATGTAAGCCAAGGTGGGGCATGATCGGGAAATGG
GTTTATCTGTCATCTGAGGGTTTCGAGGGATTAGTAACCCTTTGAGTCACACACTTCTCACTCTCTGGGGCAGAAATGATGCAAGATGGCATGGCTCTGG
C
>Pparg-5_peak_6598
TAAAACAATTCAGCAGAAAACACCATGGTGTGTCAGTCATGGCTGTGGATCATCAAAGTGCTAGCATGTAGTCACTGAGTGAAAGGGCAAGCATAGCAGA
CATGAAGGCCACCCAGGAGCACAGGGGCACACAGTCCCACCTACCTAGGCTGATTGTACCTCAGCCTGAACCACTTAGCAGCTCCTGGCCAAAGGAGACT
A
>Pparg-5_peak_6599
ACCCTCAGCTTAGCAATCAGTAACATCATTCATTTCTACCATGCACCTTGTCTGGGTGACTTTTCTGCTTACAAGTGCATCCTCTCCACCCTGTCTCTGA
CATGGTTTGCCTGCTCTCATTACTGTTTTTGTGATCTGTATCACCATGGAACATTAGGCTGCCCATTCATTTCATTGTGTCTTGTCTGTTAGCCTCACCC
C
>Pparg-5_peak_6600
AAGTAACAGATGGTTGTGAGTCAAATAAATCATCCTTCTTTTAAGTTGACTTTATCATAGTGATAGAAAGTTGTCTAACACATCTAGTGAAGAAACCAAA
ACGTTTATAGAGAAATCCTTTTAAGTGGTTCTCCACAGAATCATTAATTCAACAGGTATCATGTGCTAGGTCCTATACTCAGAACTGAGACTAAAATGGT
A
>Pparg-5_peak_6601
TGTGCCAGGCCCTGCTTTAAATACCAGCACCGGAAAAAAAAAACATAAAGGATTGCAGAATGTTTGAGTCAATGATGTCAGTCGGAAAGCTATAGTTACA
TAGACGTCTAGACAAAAGGTGACACAGACATGACTTCACCTTCCTCCCCAAACCCACAGACTAGTGCTTCAGAACCTCACAATCTTTGCTTCCAGCAGTC
C
>Pparg-5_peak_6602
ATAACGTTCTCTTTGCTAAGCGTCTCCCGCTCTTCTTCATCATGATCACTGGGCAACTACCACCTTCTACTGTTAGAAAGAGCAAAGGCTCACCTCTAAC
CTAAGAGGAGGCAATCTGGGTCAGATAGTTGATGCATGATATGATGTGCAGTTTCTTCTGAGAAGTACCAGACATTTCTGATAAGAGAGTTGAGCAACTT
C
>Pparg-5_peak_6603
ATTGTGATGTGGTACAAGGGATGTATTAGTCAACCCGGGTGTTTTTAGTCTCTGTATCACTGGGCCTTGGGATGTGGTTAAAAGAGAATTCTCCCTGATG
TTGCCAACACAGCAGCAGCTAACTGAAGCCACCTTTCTTAGAACTGTGGAAACTCTGAGCTGTCTCTTGATCATTTTTCATTCTAGGAATTCTGTAATCA
A
>Pparg-5_peak_6604
CTCCCAAAGGCAGGGATTTTTGTGTTCATGTATGCATATGTGTATTTTTGTGGCTATGTGTGTAGATGAATGTGTGTGGAGGCCAAAGGTCAACTTAGGT
ATTAATCCTCAGGTGCCATTCACATGAGTTGGTTTTCTTATTATTTGGGTTTTTTATTATTGTTGTCTAGAGATGGAGTTTCTTGCTGGTCTGGGACTAC
A
>Pparg-5_peak_6605
ACTTTATCATGTTGTGGGGAACGGCAAAAGAAATGTTTCTAAAAGTTTCTTTTGAAGTCCCCGACATCTATGCTGACGTCAGCCTCTTCCTGCCCAGCGC
TCTGAAAGTTTCCAGGGAGTTTTGGGGCCAGTGACTTGACACAGGGTTGTATGTTTGACACTTGCTGACTGTGGGCAGGTTGTGGTGGCTTTCCCTGCCT
G
>Pparg-5_peak_6606
CACGTTGCCCTTTGACCCGCTTCTTCCAAGCAATGTGGAGACAGCTGGAGAGAAAACTGGCTCCATCCAACTTCACAGTTCTGTAAAGAGTCAGAGTCTA
CAGAGGTGACCGTCCACAAAGGCAGTGCTCCCAGATGCAGACACTGATTCAGCCTCACAGCTCACAGTTCATTGTGAAGGGGAGTCGGGGGCAAGAAGAG
C
>Pparg-5_peak_6607
AGAAAATAGTGAAGGGGGCGGGAAGTGTCAAGGGGTAGATTTGTCTGTTAAATCCATGACAACATTCTAGACAGAGCCGGCTGTGCCTGCCTAAGTCTTG
AGGAAGCTGTGGGCTTCTGTGTCAGAGGACAGACCAGGAAACCAGGGTGACAGAAATGAGTAAGGAGGCAAAGAGAGAAGACGATGAGGTCAGAGCTCGT
C
>Pparg-5_peak_6608
AATGTAACTTCACAAATGCAAACTCTCTGAGTGTACCTTTGCTCTACAAACCATTTTATACCTGCATCTTATTTTCCGAAGACTGAGGTTACAGCTGTCA
ATTCAATGCAGTTATCGACCACAAAAATCAAGCCACTTTACTAATGCAGGAAGTCCGTGCCCTATGACTACTCCCATAATCCCAAAAGACTATCGACAGC
A
>Pparg-5_peak_6609
GCTGGAAATCAAGATGAAGTCACTTACTGTTATTTTTAAGTGTACAAAAGTCATGTATCTCTATATAGTATTGTGTGGGGCATAGGAGAATGAGCAAGAA
AGTTGTGTTCCCTGTCTTCCAAGAACTTAGAGTGTGAAGATACAGGCAAATTGAAGAAACAAACATGGTTTTAAAATCTGTCACCCAGATACTGATAGAA
A
>Pparg-5_peak_6610
AGCAAGCCTGAGATCTACTCCACAGAACCATCGAGAAGTTCTGAACGCTCTTAAAGAAACAAGAACCTACAGATGAGATTTTATCACCTTGAATATGAAT
TCTAGTTTGTGTCACTGCAGGTCTTTTTAAAAATAAAATACTTGAAATGATTCTCACTTTGCCATGTTGGCCATCATTTCAAATGTGATACTGTGTATCA
T
>Pparg-5_peak_6611
GGGAACACTACTTTTTTTTTTTTTCACTAAAGAAACCACCCAGAAGTAGCTTTGTGCAATGAAATATGAGTCTAGACAGCTGAGTCTGACTCATGTTTAA
CTCTTTACAGAATGATCACTGGTTGAGCAGGCAGGGAAGAAGTGACTCAAGCCTGGAGATGGAGTGCCCTTGCTTGCTTACTTGCATCCCGTTGCTGTGG
T
>Pparg-5_peak_6612
CCACTCACTCCTGGCACACTGGCATCGGGGACTCCCACACACGTCCTCACTACAGGAAAAGCCACAATGCCACGTGCTATCAGGGTGGAGCAGGGCATGT
GAACTGCCCATCTAAAGTCAACGGTTACTCATAATGCCAGGGTTTGCATGTGAGTGGCAAACCAGCAGATGACCACATTCTGAGTTACCCTGAGTTATTT
T
>Pparg-5_peak_6613
ACTTCCTCTAAAGGACTGTTCCAGGAAACATGACTCATCTGCTCAGGAAATGAGCAAGGAGGCGCGCCCTGATCAAAGAGTCAAACCCACTGTGGCTCAC
ACACACAAAACCTCTTCTGCTTCTCTGCTTTGTTCTAACCAGGAAGGGAGCTTTTAATTACCAGGCTTCAGACAGAGAAGCTCTGTGGCTTTTGGAAGAA
G
>Pparg-5_peak_6614
ACATAAGTATTTATGTGTGAAGGGTGTATTTTTGAGCACGTGGGTCTAAGCACATGTGAATGCTGCTGTGTGCAGGCCAAAGATCAACACTGGATGTCTT
CAATTGCTCTCTACTCTGTTTAAGACAAAGTTTCTTCCCAATTTGACTAAGTTGGCTGGCCAGATCCAGGGATCCTCCTGTTTCCACATGCCTATCCCAG
T
>Pparg-5_peak_6615
GCATATAGCAATGTGGTTACCCTGAACAGACTTCCCTGTTGTCTGTGTTCATGAATCACTGTATGGAAAGCTAAGAATACGTGTTATGACTCTGATGTGA
CTGAGCAATGAATTTGCATGAAGCATCAGCAAGTGGTATGAGTTTGACACAAAACCCAAATAGCACTGTGGGTGATTAAAATACCATGTGATCCACAGTT
G
>Pparg-5_peak_6616
CAAGCTAGCTAGAAGCATGCATGAATTTATTTCTTTTTGCTCTTGACTGAGGGTATGATGTGACTCACTTAGTGCCTGGCACTTTGCTCACCTGCTCTGA
CAGACTGTAACCTGAAACTGTATGCTCATAAACCCCATTTCCCCCAAGTTTCTTATTCATAAGATATTTTTATCACAGCAACAGAAATGAAACTTGCATG
T
>Pparg-5_peak_6617
TGAGATCTAATTATTCCCTTGACACTTCATCTTAGAACTGAAACATTGTTTTCAACAAAATATAGAAAGACATAGCAGATGCAGAGAAGTGACACAAGAG
AGAGATATGACAAGTTACTGAGTGAAAAGGAACTCATGAGGGAAGCATAAAAGGTAAAGTTGTCACATCAGGAAATACAGTTCAAAAAAGAACAGATGAA
T
>Pparg-5_peak_6618
ACCACTGCATGATTCATATGCTACATGCCCACAAGCACGACTGACTGATTCACTACAATCAAAGTTCTGGAAATCACTCTTATTCTTCTTAAAACACAGA
TTACTGCCCCACCCAGGCTTGCTGACTGACAGGATACCACTCTTGAGAACCACTCTACTGGCATCTCCTCGGGGTACCATTTTTTTGAGAACCACTGTAC
T
>Pparg-5_peak_6619
TGTATGTAAGTCACTCTGTGTGAGGATGAGTCACAAGTACTTCCTTAGTGATAAAGTTGTCTGAGTAACAGAGATGCTTCACTGAGTGAACGGGACAGTA
TGTTGGTTTCAAACCCACAGTCATTTCCTTTACTTAATTGCTAGCTGCACTTCCCTGGCTACAGTGTAGGGCTTGTGTTTGAGCTGGTAACCCAGCAACG
A
>Pparg-5_peak_6620
GGGTCAGGTGGCATCACTATCAACTCATGTTGACAGTCAAGTCAGAAGTAGAGAATAAGTTTTACACAGAAAACCCCTAAAATGTTCGCAATCCTGTGAT
GATTCAGTAAGGCCACAACATTCTCTGAATTAAAATTAGGCCCCTTGCTTTCTCAGAACAGAGGGAAATGCAGAGACAGACACTCTACTAAGAATGCTAA
A
>Pparg-5_peak_6621
CGGGTCTGCAAGAGTTTCTTTCTAAGGAGAACTCTCCACACTTCCCCAACAATCACAAGAACGGTTATTCTCAAAGTTGGTTTAAAACTTCGGACAATGA
ATGAGCTTAGCGCTCTTGGAGTCTGGAGTCAATCTCAACTAACGGTTTTCCTGAACCGCTAGACGATCTCACCCTCAGGGCTCCATGAGTCATATCCACT
G
>Pparg-5_peak_6622
GCTGCCGCCGCCGCCACGCGGGGTCACCTGAAGGTTGGGGTATGAGCGCTCAACTCCGCGCTGATTGGGCTCCAACTTTTCAGCTGCTCTCACCTTCGCC
CGAGTGCGCGCTTGGCCCCAAGTGACCCACCCAATCACATTGCGACTCTGCTATGTAGCTGAGGCCCTGAGCTAGAACCTGGAGGACTGAAGAGAAGAGC
A
>Pparg-5_peak_6623
TTTCCATTTACAGCTGCTGTCATTGGTGAGAGTTGGACTACAGACTATAAGTCATCAACAAATTCCCTTACTATATAGAAACTATCTATAAGTTCTGTGA
CTATAGAGAACCCTGACTAATAACAGTCTCTTAAAGCAAATCATCAGTTGTTTTCTACTCACTACTGCTTACTCATTTTCTTCTTAGTATTCAGTACTGA
C
>Pparg-5_peak_6624
TAGCTAGCATTGCAATGTGGTCATTAATTCTTTGGAAAAGTGTTGATTAAACACTTGCTGACTTTTTCCACGGAAGGCACGGGGACAGTTTTGTTTCAAG
TTATATGCTATGGGTAGCGTGAGAGATCTCTTACATAGAAGCCCAGGTGACTCCTGACACTCAAGGCAGTACGCCTAAGGGCCTCTTTTGGGGAAAAGAG
T
>Pparg-5_peak_6625
TACTGGATTGCGGTGATAGTGCAGGATAAATGCTAGGACTACAGAATAAGCCCTTCTTAATGATGAAACACTCTTTTCCTGTTTGTCACAGTGATCCCAA
CTGGTGGAAAGGTGAAACCCATCAAGGCGTGGGGCTTTTTCCTTCTAATTTTGTAACTGCAGATCTTACTGCTGAACCAGAAATGAGTAAGTACTTTTCA
G
>Pparg-5_peak_6626
TTTTTTGTTTGTTTGTTTCCAGTTTCATCCTGTTCTGAACTGCCTCTCACCCCCATTCAAGCCTGTTTTCTCCATACTCTTCATCAGGATAACAAACATG
TATGGAGTCATTTCTGTATCTGTTGCTGTTCCACACACTTAAATTGTCTCATTTAATTCTTACAGACATAGTAGATTCTATAGGGTTCACTCTTGATTTG
A
>Pparg-5_peak_6627
ACAAGAACATGACTTTCACATCTCTTGATCTGGCTCACCACATTTTTTTGTCTCAGCTACCCAGCAGGGAAACACAGTAATGGATTTCCTCTCTTCACCA
CAAAGTGCTGATTCCTGGCATAGCAGAATTAAAACCGGAGCAGTGAGATGTGCAGAGGGAAACAATTTTCAGATAAAATAACATTATTCCTGGCAAAGCA
G
>Pparg-5_peak_6628
TGAAAGGGGACCCCATCTAGGCAAGCCTTCAAAGAATTCCAGCCATGGGTGAAAACGTTGACACTAGGAAGCAGAGGATTCCTGACCCACAAAGATTGTG
AGTTAAGTCATGCATCTTGCTGTAACTTATTTCATGTCAAGCTGTCATACAGAAACCCAGAGCAGACCTTGTTTATATGGAGGCTCATTCGCAGTGACTC
A
>Pparg-5_peak_6629
GATTGAAAGCAGAGACTGAGTCACTCAGATAGCATCCTAAGGGTAGTAGGGCATAGTAGCTTCTGAGGAACCTTTTTGGGTTCCCCTTTCCTCCTCTTTA
CCTTATCGTTGATTTGCTGATAATGAAAATTGTGTTCCAGGCAGCATACCATAAGTAGTCTTAGAATTGCTAAACGGGGCCAGGGAGATGATTCAGTGTA
A
>Pparg-5_peak_6630
GACAGCTAATTTCAAACCTGTGGTACCTAAGGGGCCGTTCATAGGGTAGGTGAGTCAGGGGGCCCCATTCTCTGGCTGACAAACGCTAACTGCACTACAT
CAAAGAGCTTCTGACTGTAAAGAATCATGTATGTAAGGAGTATGGTATGAAAGAGAAAGCATCCTGAAAGCAAAAGGAAGGAGTGAGGTGAGGGAGGACT
T
>Pparg-5_peak_6631
AAGAGAATGCCACAGAGCTGAGTGGAACAAGAAAACCTTCACATTCTTACTAAAAGACTGAAACCTAGCCAGGTACAGTGTTCATGCCCACAGTCGCAGC
ACTCCAGAGCACAAGTCACGAGATCTGTGAGTTAAAGGCCATTCTGAGCTATGCAGCAAAACAGCAACAACATCAATGACTGAAACTGAGAAAAAAAAAA
A
>Pparg-5_peak_6632
TGAATAGGAAAAAACTCATCTCAATCTTCCTTTAGAAATCCCCAAAAGAAAAAGAAACTGCATTGTTCAAGAAAGTACACAGCAGGCCTACATCCCTGCT
TAATCTAGGTCAGTTATAACTGCACAGGAAGTTGTTGGTTTCACGTGGCATGTGCGCCCATCATCCCTCCTCCAGCGTTATGTGCTGGGCAGCACGGTCC
T
>Pparg-5_peak_6633
GACTTCACTTCGTAGGGGGATTTCCTTCCTCGGCTGTGACTCATCAAACAGGGAAAGTGTCGAGCCTGCCCATTAGCGGTAGGCATCAGAGCAAGAAAGT
GTTCTTCGGCATGAGTAATACGAATTAAGTGGAATGAATGGAACTAGCCTCGCAGAGATGGATGGAGAAAAGAGCCTTCATTATGTAAAAAGGAAACCTG
A
>Pparg-5_peak_6634
AGTGGGTCCTGGGGGTCACCTAAATCCACACAGCGGCTTCCAACAAACGCTCATTCAGAAGTATTTATGCCTGAAACTTCAGAACACTTGGAAGTCATGA
TCTGTCTGGAGGCAAGTGACGTGGAACAGTTGGCTTCCTCCAGAACAAGTCAAAACAGGGCTGAGCTGTGAGACATAGCCAGCACCAGAGGCCTCTTTCA
C
>Pparg-5_peak_6635
TGTCACCAACCATTATACTGTGTGTGTCACCAACCATTACACTGAGTGTGTCACCAACCATTACACTGTGTGTGTCACCAACCGTTACACTAATAGTAAT
ATATCCTGCACAAGGCTGCAGAACTGTCACCTTTATAAACTAGGTTGACTGTGGTGCCTCTCGCTGAACTATTGTCTATACTAAATGACAAAAGCTACTT
C
>Pparg-5_peak_6636
CCAGTGTTAGGAGATGTACACAAGAAGATCCGATCCAGACCAACCTAAGCTATATAGAAGGAGTCTTCATCTCAAGGGATAGAAAGATGGCTCATCAGGT
AAGAGCTCTTACAGAGGACCATAGTTCAACTCCCAGAACCCACGTGGGATGACTCACAACCACCTCTAGATCAAGTTTCAAAAGGACCTAACACCTTCTT
T
>Pparg-5_peak_6637
TAAATGCATTCTGGACTTAAAAGGGTTTATGAGAAGTAATCTCCTGGTAAATCAAGGAGTAGCTGTAACTGTAAACCTAGACTAAGAACTTAGCACCTTG
ATAGTCTTTGTTTCTCTTTAGTAATACTGTACTGTTATGAATCATTACATAAATATCTGATATGAAGTATATCTGATCTGTAACTCTTGTGAACAGGTCA
T
>Pparg-5_peak_6638
CACCACGATTACTAAACTCTCTACAAAGCACTTGCTACGTTTGGCTGTTTTTGGTGTTCACTCAACATTTGTGTGTTGCTTGACTCATGGAATATATGTA
CTATGATAGTGGTCATGTGGCCTGTGGCTTCATTCCTCCCAATAGGGTGTAGCCCATATTAAGCGTTTAATAGATAATTTTTAAAAAAAATCTTGTTTAG
T
>Pparg-5_peak_6639
TAAATGTCAACTGTGGGCCAGAGAGATGACTCATCAGGTAAAGGTTCCTGCCCTGCCACCAAATCTGATGACTAAGTTCGATTCTTGGGACCCACGAAGT
AACAGGGGAGAATGACTCTTGCTGGTTGTCTTCCAGCCTCCACAGGCAACATAGCCCATGTGTGTGCACACAGATAAACACACACACACACACACACACA
C
>Pparg-5_peak_6640
TTACTTGTAAAATCATGAGTCAATTAGACATAGGGACACATATCATGAGTAATGCATCATGGGTCAATTTGTCATTGTGGGAACGTTTTAGAGAACACTC
ACATAAGCCTATGTGACACAAGTCAGTCACTCAATGTGGTGTTTTGTTACAGTCAAGAAATATGATAGATTTGGGGTGTAGGAGGCAGCTTTTGCTGGAG
T
>Pparg-5_peak_6641
GCATGTCACATTGCCCGCATGTTCTACACAGGAAGCATAAAGCCTGAGGAGAGAATACAAACTCTCAAGCCAGCCACTCGAGGATGCAAAAGTCCCACCT
CCTGTCAGGTCATCTGTATTCAGAGTGAGTTAGCAAAAGCCCTCTCAGAATTGTCTTCACTAAGTCATGACTGTAAACTCTTTACTGGAAGCCATTATGA
C
>Pparg-5_peak_6642
CTCCTAGGATAGAAACCCAGGTTGAAACTCTGGCATTATCTCAAGCTCCTTTTATGTCTTATCTTGGTTAGTAGGTCACATCCTTACCAATGTGTCTCAA
CTTTGGCCCAGTCACCTCCGTTCCACTACTGTCCCAGTCATTTTGTACTAGGCCAATAAATTTCATGTATATGTTTCCCTACTAGAACCTAAACCCTAGT
A
>Pparg-5_peak_6643
CCGAGGCCCGCAGGGCGGCTGAGACGAGAGGCCCAGCCGCCGCCCGAGCTTCACCCGAACCCTCCCGAACCTCCCCGAGGCGTCGCCCGAACCTCTCCGA
ACCGTCCCGAGCCGTCGCCGAACCTCCCCGAGCCGCCCCGCCGCGGGTGCGCGCGCCCGATCAGCTGGGCGCGCGCCCCGAGTCACGTGGTGTGCGTGTC
G
>Pparg-5_peak_6644
GTTGCCATAGGAGCCACCCCAGTGGTGTCTGCTTCCTACTGTGTGCATCCTGTGTGGTCTGCCCCAACAGACTTGGTGTTTTGTAACTTTCAAGCTTTGT
ATGACAGAGTTCAGGGTTTGTAATGGATCCTGTGTTCTGGGTCATCATTTTAGATATACCCTCCTTAGATGGCCCATTGGAAAGCCCTGGAGAGGGCAAG
T
>Pparg-5_peak_6645
GCTTGTCTTTAGCTGAGTGAAACAAACCCCACAAAGCAAGCAGGTGCTTAAAGGGAAGTCTGCAAAGAAACCTCCGATCAAGCTACTGCTAACCCAGAGT
GAGCAAGCGAGCGGGCGCGGGCGGGGGAGGGGGGGTCCGCGGAGCTGACCTTGCTCGGTTCTCTCTAGATCAGTCAATACAAATGCTTTGTGGAATAAAG
A
>Pparg-5_peak_6646
AGCAGGATGAGTCACACATGACACTTTAGACACTGGTGAACACTGCCAGTCCCCAGAGGGGCAACTCAGCAGAATTCTACCTAGAGGCAAAACCCCCATA
CATAGTCCTTCCACTTCCTTTTTGGAGGGAAAGGTGAGACTCTATAGTAAGTCAGAAAGTAACACCTCCAGAGAAACTGAAGTTTTGAAACCAGAGTTGT
A
>Pparg-5_peak_6647
TGATGGCATCAACCAAAAATGTATTTCTATCTTTAAAGAATTAGTACTGAGGAGAATTTACAGTACCAACAGATATTTCCAGATAGCCACGTGACTCGTT
GCCCACAAGAACCAACCTCTCCTCCAGTCTTCATGCTGACTGCCTCTGCATGTGTCTTATGACGTAACTGAAACAGTACTGAGTGGACGTGCTGCCTAGT
G
>Pparg-5_peak_6648
TTGGGGGTCAAATGACCCTTTCACCAGGTTCACCTAAGACTATTGGGAAACACAGATGTTTACATTATGATTAATAACAGTAGCAAAATTTCAGTTACAA
AGTAGCAATGAAAGTAATCTTACAGTTGGGGTGACTACAGCATGAGGAACTATGTTTGTGAGTCACAGCACTCAGAAGGTGAGGAAGCACTGCTCGCTCT
A
>Pparg-5_peak_6649
TAATGTAAGCAGAAGTGTGCAAAGCATCTCCCTGCTGTACTTCATGCCACCAAAGAGACACTCAATACATATGACTTCTCTTCTTGTATGTAGCTATCAG
ACTTAGTCAAACTGTATTAGATGCAGAGTTCACGGACCCTACTGATATTTGTCATGAGTGCACATCCTGTTTCTGTGTTCAGAACACAAAGCTTTTAGGT
T
>Pparg-5_peak_6650
GTATAGCAGAAGCCAGAGACCTCAAACCAGACCAATGACTCACTGCAATGAAGATTTGCAAGTAAAGATGTGTGGACAAAAGGGTGACACACTCACTTCT
ACAATGACATATTTTGTTTGTTTTTTATTTTCTTTTGGGGGGGGTTCAAGGGTGGTGGGTGGACACAGAGGTTCCAGGAGATGAGTAGTGTCTTAGTCAG
G
>Pparg-5_peak_6651
GTAACTCAGCCCTGTGAGAAAGAACTTGAGTATTTCTGCTTAGGACCCGGTCACCTCTCAGCACTGCCTTGTGGCAGTGAACTTTCAACCTGAACTGAAA
CTACGTTCAGACCCCAAGAGTCACCCTTCTAGTAAGTGCCAGCGCTGAGCGCCAGTGGCAACAGGAAGCAGAAATGCATCTGCACTAAGGCACTGCCTGC
C
>Pparg-5_peak_6652
TGAGAGCCGTGGTGACTTGGGGGTGTGTACACATACACCAGTTTTCTGTGCTACCTTTGCTTCTGTTTCTTCTGTCACTTGTAAATGCTGTCTGACTCAT
TATGTGGTTACTGACTTAACTAGAATGTATCACTTCACCAAGGCTGACCTGAGTTTATGTGAACTACCTGGCCTAACCCAGCTAGATCAGATCCCTGGGT
G
>Pparg-5_peak_6653
TCCACATTCTCCCTCCAGACTTAGGCACTTAACCACTAAATTTACATTTCTCTATTTGCCTGTTCTGAGCATAGGGTAAGTAGGATCCTGCAAATGTTAT
CTGTGACTTCAGTCATTTAGCAGTTTTCTGGGATTCATCTACATAGCACATTGACTCATGTCCCATTGTGAGGCATGCTCATATTCTACTACATATCTGT
T
>Pparg-5_peak_6654
CAACATGAACTGCTTCAAAATGAAAGCACTGATTGATTTCAAGAGAAAGCAGAAGTTCCTCTCCCTGTACTGACTTGACACACACATCACTGGCAGAAAA
CCTAAGAAGAAACTCACAAGGGAAAGATTTTGATTGCTCTCCTTTTGTACTAATTCTTTTTGAGCGATTCTGACCAAATCTCAGGCAGAAACAACTCAGA
G
>Pparg-5_peak_6655
AGATGAGCTCAACAGTAGAAGGACCTTTGTTTTCATTTTGACAAATCAAGACATACAATTGTCAGCGATGAATATTTTCAGATGTTTATTGAACCCTTAG
CATACATCAGTACTTTGAAGTGGGTAGTAGATGAACATCCTCTTCTGGCTGGGACATCATGCTTGTCAAAGGGTGAGGCAGCAAGTTAGGAAGTGGATGT
C
>Pparg-5_peak_6656
AGTCAGAGGCAGGAAGGCAGGAGGGCACTGATCAAAACGCTTCCTTTCAAACATCAAGCAAGAGAATGCAGGGAATGACTGTTGAGGCTCCTCCTCTTCA
GGCTGTAGTGACTCAAAGCTGGGCATGGGGACAAAAATGCAAACCATGTCATTTAAGCCTCCCTGTGACTAACAGTCCTGACTTCTCTCAGTTCTCAGTT
G
>Pparg-5_peak_6657
AGAGGACAAGCTTGTTCTCTGGTTTTGATGTTGGGAACAGCTGCCATAAGTCAATTGCTCCGGAATACAAGTTCTGTTTGTTGCATTTCCTGTTCTCTAG
GTCCCTTTCCGATTCCGCCTTTGATGTTTTCCCTCTCTAATTCTCTCATCATCTAAATTGCTCTTGAGCGTTCTAGGCAGATGCCATTTCTAGTTTGCCT
C
>Pparg-5_peak_6658
ATAAATACAAATGCTACCAGGGTAAAGGGTACTTCCTGCCTCCTCGCTTCTCTCCACATGATCAACACCCTTTCTCTACAGATGGCAATCTGCTTAGAGA
ATATAATCAGATGAGGACAGTTACCAGGAAAATCACTTAGTAATGTTAGTACCCAGACTAAGAACCAGGAGGGCTCAGAACTAAACTAGGCTGGTCCTGA
T
>Pparg-5_peak_6659
CCCCCTTTGACATTACAGTTTAGAAGTGATGAACTGAGATGTGAGTCTTGCAGTTTGTCATCTGTCCATGCCCTTCACATGATAGTGTTGCCTAGTTCTG
ACTCAGCATGAATGCGGGTCTGAACCAAGAGCCTTGGGGCCAATCTATAGAATTGTGCTAGATGAGTGTTAAAAGGTTTGAGTTAACTTTGCGGTTGCTT
C
>Pparg-5_peak_6660
AGAAACTGAAGCATGGTAAGCTTTTGGAAAGCTTGACAAAGCAGGCTTTTCTAGAATGAAGGGGGGATATGACTCAGATGAGGTGAGGGTGACAGGATCC
TGGAGGGTGTTCTGAATAGTTCTGGGACTTTCTGCCCATAAGCATCACTGCATGACAATGCCCTTGGGTGGCTGCCAAAGATCACTGTGCTGAAAGAGAA
A
>Pparg-5_peak_6661
GCATAAGCCAGCCCCATGGGAAATGGTTTCCTTCATAAGAGCTGCCATGGTCATGCTGTTTCTTCACAGCAATAGAAACCCAAACTAAGACAAAGGTCAA
GTTGGAAACAATGGGTATGTGTTCAATGCAGCATGAGAAATGAATGAGCATGCTAGGCAGCTTTGTGTTACTGTAACAAAATACCTGAGACAAGTAACTT
G
>Pparg-5_peak_6662
GAAGAATCAGAAGCTTCCAGCAGATGTGATAAATTGAATCGTGGTGGGGTTTCCAGGAAGAGATTGGCGGTGCCATTGTAGTCAGAAGCATGAGTCACTT
GCTGTTCTTTGGAACAATCACTTTGCTGCTTATTTCTAGAATAGGGTTATCGTACTTGGGTGAATTCATGGTCACTGACAGGAAACTCTCCTTTGCAACT
A
>Pparg-5_peak_6663
TGAGAGCCTGGGGAGCAAGCCAGTAAGCAGCATTCCTCCATAGCTCTGCCTCTTTGAGTTTTTGCCTTGAGTTCCTGGCTTGGCTTTCCTCAATAGACTC
TGAACCCACATGAGCCCTTTCCTCTCTAAGTCACTTTTAGTCATAATGTTTTATCACAGCAGTAGAAACCTACAGCATCTCCCACATGACTCACCCTAGC
A
>Pparg-5_peak_6664
ACCACACACAGAAGTACAAATGCAGTGTCCCTGCGAGTTTCCCCTGTGACAAGTGTGGTTAGTCTCTATTGTCTCATGAGCACAGTGACTGTCCAGCAAT
CTCAGGAGCTGGTTTTCATTCATCTCAAGCACACTGTGCAAAAGCAGGTCAAACAACTCCCCTGAATTCCTCTTAGTTCTTTGTCAAGTTATATTAGTTT
G
>Pparg-5_peak_6665
AGACTGTGGAAATATTGTTTATAAGGGAAATAAGTACATGGACCTGCTACATAGGGTCTCACCTGGATTTGGAGTGGGGAGCTTGTGGTGGCCCTTGCCC
TCGATGACTCAATCAGGAAAAAAGAAAACCTGTGGGTGGTAGAGACACAAGAGGATCACACACCCTGTGGATTGCTCACACATCATTTCCAAATTTAGCT
G
>Pparg-5_peak_6666
GACACATGACCCAGATCTCCTTGAACACATGGAAGACAGGAAAAGATATACATCTTCTCAATAGGTGTTAGAGAAAAGGTACCACTTTGAAGGGTCAGAG
GTGAAGTTCAAACAATGACAGTTGGAAAGGGGATAAGTCTCCTTTAACTGGGGATGCTTTTCAGAAGGAAAAGTTTTTCATGTTCTCAGGTCACCAGCTT
C
>Pparg-5_peak_6667
TGTCTAAGAGTAGGCCAAGCCTGGGGTGACAGTAATGGCAGCCTTCCTCTGAGGTGGGGCCTTCCACAAGTGGCCCTCAGTCAGAGCGTTGACCTTCTAG
GTTCATTCATTTAGCTCTTAGTGCTGAGGAGAGGTGACTCAAAGGCCTCTGGTTATTCATTCACCCCACACGTTCTACTGCTTAGCATGGAGGAATTGAA
C
>Pparg-5_peak_6668
TTGAAAGGCAAGAGGTCTAAAGTCAGACCTGGGGTTCCTTTCCAGCTGTGAGTCATTAAGACTCAGGCTCTGGCTTCCTTGTCTGTGTGCACAGTCATCT
TCCAGGTGCCAGAATGTGTGTTAGTGAAGAGGAGCATAGCTCCTTAGACATAGGCAGGGCTCTCATTCTTGGCTGCATGAGAGTCACCTAGAGCTGTAGA
T
>Pparg-5_peak_6669
GACTGAAAACCAGAATCAACAGCAAGGACATCCTCCAGATTTGGTCCCTGTTATGGTGACAGTGTAGGTGAAAGGCAGGCCCTTGAGCGCATCTCTACAT
ACATGTGCTATTTGACTCCAAGACCACAAGAGACGTGAGATCACTGGTGCCGGCAGGTGCTACCAGGCCACAGCTGGGCTCCTTTCCTTGCTTTCAGGGG
T
>Pparg-5_peak_6670
TTCCATCCATCACTTTGGGTCCACTGAACCGTAGGGGTCATATATCAGACAGCCTGCATATCAGATATTTACATTATGATTCATAACAGTAGCTAAATTA
TGAAGTAGCAGCAAAGTCATTTATGGCTGGGGGTCACCACGTGAGGCAGTAGAAAGGCTGAGAAACACTGCCATAGAGAACCCTGACTAATACAAAATGT
T
>Pparg-5_peak_6671
CCCCAAATTGGAATTGGACCCATAATACATCAGTTGATCTCAGACAAAACAGCAAGTCCAAGTGAACATCCCAGTATGGCTGTCTCCTGCAAGCGTGGTA
CAATCATTGCCGTGCTGAAGCTGGCAGGATGTGGTGAACTCTATACACAGTAAGATGTGATGACCTATATTTATAGGAGTGGCCCAAAATTGCTACAAGA
A
>Pparg-5_peak_6672
GTTTGCTCTCTCTAGAGTAGGGGTAAGGGGTGTCAAACTACAACAATAGAGTCATAACTTTCAGAAGGCCAGGATGCAGCTCAGCAGTAGGTAGAGTTCT
TGCTAAGCATTTGGGACATTTCCTTGAGACAAAAGCCTTGGAACCAAACTGTTCTCAAGTCCTGAACATACAGTTAAACACAACACACACATGCACAAAC
A
>Pparg-5_peak_6673
TCACCCTGCTGCAGCGGCTTTGTGCGCGGGAGGCGCGCGGGACCGGCCAACTTTTCCTTAAAGATGGTGCCACGCTCTCGCGGCGAGTGAAAGGTCACGG
AGCGGGGCAGCAGGCGCAGGCCCGCCTCACCTCCGGCGCGCACAAGTTGGCCCGGTCCACTTTGCCTTTTGTCTCCGCCACCCCCGCTCCGACCCGGCCG
C
>Pparg-5_peak_6674
GCCCACTTATAAAGGCTAAAAATGCAAAAACCACAATGAGCTCATACTGGTAACAACTGAAAGTGTTACCTGGTGGTCGGCTCTGACTCAAACCATTTTA
GACATAACAGTTCATAGTGATCTTTACTTTGTTAAGTCTTACATAAAGCTTGTAGTTTTGGAACATCTTATGATTAACAAAGCTTCTACAGACCATAACA
G
>Pparg-5_peak_6675
CAACTCAGGAAGCAGGAAATGCTAGTCTTCCACCCAATCGGTGAGGTGGGTGGGCCAGGGTCTGGCTGGCCCAACTCAGGCTTGAAGGGGTAACAACTTC
TGCAGGTCCCCAGGGACAGGAACAGGGGAAGCTCTGGGGAGGTTTCCGCTTAGATGCAAAGGAAGTGAGTCAGGGGTGCTGGCAGGCGGAGCTTGGGCTG
A
>Pparg-5_peak_6676
GCAAGAAAGGGACAGGATAATCTTTAGGTAAACCCAATGCTGGCCAGCTACTTTTCCAAGAGGCTGATCTATCGAACTCTCTAGGGCCCAGAGTCCCATT
CCGGAATAAGGAAAAGAGCTGATAAAGTGACCCATTCAGGGAACTCATGCCCCAGAGTTACTTTTTGCAAGGATAAGGCTTTGATAGACAGAAGGTTCAC
A
>Pparg-5_peak_6677
GCCCTCTCCACGGTGCCACGAGGACCCCCCAAGCCCCGTTCGCCCGCCGCCTCCAGTGTGGCCAGATCGCGTCAGCAGAGCAGCTCGCACGGACCCACAC
CTCCCACTTCCGCCCTTGACTGCCTAGGTCCAGCAGCCAATAGGCCCCGGGAAAACGCCTCCGCCGCCCGCAGGTTCCGAGCAGCGACTTGCTACCCAGT
G
>Pparg-5_peak_6678
CTCACACCAGCGCGGGACTGTGCCTCGGGCCCGGTCCTAGATTCCGCACTTCGTTTTACTGAGTCCGCGGGGTGACAGCGACGCTTCCGGAGCTCCAAGG
CACTGGAGGCAAAGTTCGTGGGAATTCCCTTCTTTCGGCTTCGCGATGGAGCTGCAAGAGCGGCAGAGGAGCTTTCTTCCTGCTCCCTTCATGCCGTCTC
C
>Pparg-5_peak_6679
GTGGGACCCTCCTCCAAACTGAGCTGGCATGGGGAGGGGGTCAGTATAACAGCAAGGCAGATGTGGGGGAGGTTCCTTCAAATCCACCCAGGAAGGGAAG
AGCATGTGGGCGTGGGTGAGGCTGGGGCAAAGGCCCCAGCCAGCCTGGCGGCACAAACAGGAAGGACAGCAGGCTCTGGCAGCCAGAAGCCTGTGGCCCC
A
>Pparg-5_peak_6680
GGGACAACAGGTACTCCTTGGAGATGGAGTACGGGAAAAGACTGGGGTAGAGGGCAGCTGACCTGCGCGAGGCTGGGGCAAAGGTCGGAGCAGGGGGATG
GGAATGTGGCCTGGGCTCTGGACTGGGACAGGCCTGGGTGAGGACCTGGATGGAGATGAAAACAGGATTGAGAACAGGTGCAAGTGTGGGTCAGAGAACC
T
>Pparg-5_peak_6681
TGGGGAGGTGGACACAGTAGGATCCCTGGGCCTTGTTGGCCAATCTATTTAGTCAAGTTATTGGGCTTTCAGTTCAGTTAGAATCCTTGTATCAAAAGAT
AAGGTGGATACTGAATGAGGAAGATGTGTGTTGTTGACCTTTGACCTCCATATGAATGTACACAGTAACTCACACACAAACACAAGAAAGTCCACTTCCA
G
>Pparg-5_peak_6682
TTTCATCCATGGGTTCTCGATTTCATAGGTACATGAAATCACACGTGTTACAAATGACATGAAAGTAGAAGAGTCACTGGGCGAACGAAGAGGACTGAGA
GGTGGAGAGGTAGACACTAGCAGGAAATGAGTGAGAGTATGCGGAGAATAGGTTATCTGCGTCCACGAAAATGTATCCTGTGCACGTAGGATGCAGCGCC
T
>Pparg-5_peak_6683
AGGAAGGAGGTGCCAAAACTGAATCTGAGTTTCAGTCATCAGGCACACTGGTTGGAGGCTTCACGTGGACCTGTTTGAATATGTGTGCAATATGCCATAT
ATGACAGCATGCCAGCTGAAAGTGTGGTTCAAGACTTGCTGCTAAGACTCATTCGGTAAACTCAAGAGGCAGGGGTTGGAGGGAGAGTGGGGCTGTCCCT
G
>Pparg-5_peak_6684
CTTTCAGTGTCTCCCCTCAAAATAGGTTGTCAAGGAGCTTTTGGGTTATCTGAGCTCAGTTAAGCTGGGTCCTTATTTGCAAGGATGGCTGTGGGAAGCC
ACAGAAGTGAAGTGTTGGCATCTCTGGGCTTGTGGTTTTTCTCATCCTGCCACCCATAACAGCAATCACGGAAGCTGGGCCCTCTGCTGGGCACTTGGGG
T
>Pparg-5_peak_6685
CAGCAGTAACCTAACTAAAACAAGAGCAATGGCTCAAGCGACCTGGATTCAGTGCCCAACACCCACATGGCAGCTCACAACTATCTTGGACTCCGGTTCC
ATTGCGGACTTTTGGCCTCCACAGGCACCAGCCACACATGAAGAATGCATACATAGAGCAAGACATCCATACACATATAAAGTAAAAAAGTAATGAATGT
T
>Pparg-5_peak_6686
CGCCGGTCCCGCCCTAGGCACTAGCCCCGCCCCCGAATCCGCTAATCTTCCCAGGCACTACTCTTCGTTCTCGCCCCGCCCTCGTAATTTGACCCCCCTC
CCCAGCACTGGTCATTCCAGGTCCCGCACAGCTCGCTTTTTTGCTCCGCCCCCGAACATTGTTCCCGCCCCAGAATGTAGGCCCCGCCTCATTCCTTAAG
T
>Pparg-5_peak_6687
CGTATATGTGTGTGTGCCTGTGTGTGTGTATGAACATGTGTCTATCTCTGAGTTATCTCTGGCTTGGTGTGACTCTTTCTTCCTGAGATTGTATCTCTAC
CACCCATAGCTATTCCTTTTCTGTGGTCTTGGGTTCCAGTTACTCTTGTCATCTTCTCTGTAGGGTATGGTCTTACTCCAGGGGAACCCTCTGTTCTCCC
T
>Pparg-5_peak_6688
AGTGAGCAGGGAAGACAGTCCTGGGGTATACTGAGCACCATGCTACAGAGATGCCACTCCCATGGTGCAGTCCCAGGAGCCAAAAAGGCTGATGCATGAA
GCTCCTGGGTGTCCCTGACCTGTGTCACAGTTCTTAGTCAGCTGCTTCCTGGGTAGAGGGGTGGCCACTAGATGGAGCAGGTACTTCATGCTCATCTCAG
T
>Pparg-5_peak_6689
GGCTTGTAGGGGCCCGTGACTTCCCAGCTCTGGAATAGCCTTCTGTGCAGATCTGGATGTAGCAGGGTTTCAGAGCCACAGACCTGGGGGCAGCTATAAC
AGGAGGTATCCTCGAAGAGCTGCCCTGTCCCCAGGGCTTCTGTGGGAGGGACAGATAATGGAAGTGTCCTGGAACTAGGTAGAGATAGTGGGAATAGCGA
C
>Pparg-5_peak_6690
CACATACTCTGGAGGGAAGGAAGAAAGGGCATCAGCTGAAACATTCCGCGGCCAAGCACGGCTGAATTCTCTCCCTGTGCCTGATCCTGGCTGATCTGCT
GAGAGCCCTGTCAGGCCATGGTGGGGCAGGTCTACCATGTATGTAGATGTCACATACATGCTGGATGACGCTCACTCCTGAGTACAGTCCAGTTCTGGGC
T
>Pparg-5_peak_6691
TTATGGGCAACCGTGGCACTTCCACTTTTATCATGAGTAAAATGGAGACAAGAGGAGGGTGTTGGCATTGTTAAGATACGCCTCGGTGCAGTGTCTTCTA
CAAAAAGTGAAACAAAAACCGCAGTAGATGAAAAGATAACAAGAGTCAGAAGATTCCAGGAGCTGCAACCTTCTGAGTGTCCTTATCCAGTTTCCACTGC
A
>Pparg-5_peak_6692
CTGTAGTTGCAACAAAAATAATTTTATGGCTGGAGGTCACCACAACATGAGGGTTGTGGTGTTTAAGGGTTAAACTCACCAGTCATCACAAGAATCTATG
GCAAGGGTAAACCTCAGCCCAGGTGGCTAGTGCTCAGTAACTAACGTAGAGCCCTGGCAAACGGGCCAGAGTTCTCCTCTCTGCTCTGTGCTTGTCACTA
T
>Pparg-5_peak_6693
CTTGTCTCAACAAGCAAACACAAGCAAAATTAGCCATCTGGGTTTTCTAAATAACAATTAGGTGAGGGGTTATAGGCAGGAGCCTGTGTGGCTTTCCAGT
CTCTTATGTCTGTAAGAATGGTACTGAGGTTGACAACACTGACATTGTCTCCTGTTGTCACCACAGCTTCCTCCTCTCCTATCTGACAGCTGTGTCTCCT
C
>Pparg-5_peak_6694
CCAGTTTACTCAGGGCCCTGTGCATGAAAGGCAAGCACTCTGCCAACTAAACCACACTCACATCCCATTCCTTGTCATTTAAAGAGCAAACATGACTCAC
AACACCAAAGCAAACTCCCCTGTGTTCAAAAGCAGTGTGTTAACTGTGCAGTGATCAGAAAGCAGGGATGACTGGCAAATGGTCTGAACCCCACAAATGT
T
>Pparg-5_peak_6695
CAGCAAAATGCACCCTGGGAAGGCTCAGATGGGAGGCACGTTACCCTCAATCTGCTCCCCTCTTACCTAGTTTCACTCTGAACATTAGGACCAGAAGCCA
CTGGGGCAGATAGCACAGGGCAGAACTCTGCTAAACATGACTTCCCAGGTGGCCCTGGGCAAGTCCCTGACCTTTCAAGAGCCTTAGTTACCCCAACCAA
A
>Pparg-5_peak_6696
CCTGAACCAGTCAGGAAGAACCGTCAGTGACTGGACTCTTCGTTAGGAAGCTGGAGATCCCAGGCTTGAACACACGTTGCAACTAGCAGCACCAAGGGTC
AGGGAGCATAGATCTAGGAAAAAGTGCTGCAAGCACCCAAAATGCAGAGCCAGGAGGAGTCAGTTTACCCGCCACGGCCTGCCCTCAGAAGTCAGGTAGT
T
>Pparg-5_peak_6697
CCAAGTGTTACGGTGTCATCTTACACACACATACACACACACACACACACACACACACACACACGGTCAAGTAGGTGCTGGAATGAGTCTCCACTGTGCT
TATGGGAGACCAGGTAGGCCTTGAGAGGAAAACAAAGGACAGAGATGGGTGACTCACATGGCCTTTAGCCTCCTGAGATCGAAGGGCCAGGGATATGGAA
A
>Pparg-5_peak_6698
GCACTGCCCTGTCCCGAGTTTCCACAAAAGCTCATCTGGTTGCCAGGAGACAAAGCAAACTGTAAACAGGTCAGGAGTCATCCTTGGTGACACACACTGA
AGGAAATCAGAATGAGAGCAGGCGAGCAGCAGGGTGTTGCTGGTAACCACTGAGGAGACCTCAGCTTCTCCCCCACCCCCTCTCCCCAACACACACACCT
T
>Pparg-5_peak_6699
CCATAGGACCCCGAGTGTCAGGTCAGCAGGCAGCAGGAAAGAAGAGCAGAGCCATGTCCCCAGTCAGCCTCAGGGACAGGATGCTGTGCGTTGTAAACAG
CTCTGCGAGTCAGCACTCAGCTGAGTCACAGCTGAGTCACAGCTACCAGTTGTTTATAAACAATGGGCTCTCACCCTTCAGAGCCCCCCCCCCAACCTGT
G
>Pparg-5_peak_6700
CAGTACCTGGGTCTGGTCCTGTGGACTCTGTGTGTCCAGAGCTGTAGGGGATCTGCAAGGGACCTGCTAGAGCCCTGGGGTACCCTGGTGACTGTGGTAC
AGGTAGGTGTGGTGAGGTTAGAATCACCCGGCCTCTGCACACATAGAGAGAAACTGTGATCTCATGCTTGAACTCTACCACATCTGCCAAGGCCTTCCAA
A
>Pparg-5_peak_6701
TGGTGCAAAGGGGCCCACACTCAGTATTGTGAGGTGGTCTGATTCATTCTGCTGTGATTGTTTGAAGGAAGCAGAGTGTATGGGCTTAGCTCCTCATGGC
TGGAACAGTTCCCATCTGTGCAACAGGGTGTCGGCTCCCCAGAGGAAGACATGTATGGCTCTCAGAGCCTGTCTGCACCCCCACCCCCATCCAGCTGGCA
G
>Pparg-5_peak_6702
GGATTGCTTAGGGTCATGAGCCTTCTTGTTACCCACTGACTTCCAGGAATCAGGTCCCCTCTATCCCTTCTCCAGAGGGCAGGAGTAGAGAGAGCCTGAG
GTGCAAGGAAGTGAATGTTTCATTTCTGCTTTAGGCTCTGAGAAGCAGTCACATGACCCCCTTCTCCATATAGGCCTCATGATTTGGGGTTCTGTGGATC
C
>Pparg-5_peak_6703
CACAAGATCTCTCAGTGGGCTCCCACCTTCACGATCCTTCCGCCGTCCCCGCCTCCACATTAAAATCTCTTTCGGTTTTATTTATCTCGGCCAGCTTGTA
TCGTCATAAGTGGTATATCCTGTCCTGTCTGGAGAGGCTGAGACTCTGGCCATCTGGCATTAGGCTCGGAGCGTAGTAGAGACCCGAATAGGGACTCTTT
T
>Pparg-5_peak_6704
GTGAGAGAGCCTCCTCTGCTACTATGCCTCTTGGTCTCCACATATAGAGACAGACCAGGTCAGCAGTCACCTCTAGACAGTGCTTTTTGTCACAGATTCC
TTTCATGTGGTTAGTGACTGTACTGTGACTTGCTAAACCCACCCACTGGGTGCCCCACAGGCCTCTTGTTTGGTACACACCCCCTCATGTGACTCCTTTT
A
>Pparg-5_peak_6705
AATCAGTTCCCCACCAGCAATCCCTCGGTTGAGATTCTTTCACTGGTACTCTGCACTGTGTGTCAAATGGACAAAGCTAAGGGCCCTCCCAATATGGAGA
AGGCCAACCCCTTAATTATGTCTCTAAGAAGCTAAGCTCTCCCCCACCCCCACCCCCACCCCCACACACCAAGGACTTAACTTTGCTCTGCTTCCTTTTA
T
>Pparg-5_peak_6706
TCCAGCAACAGTCAGGGTGGGTCAGGGTGACTTTCTTTGAATGAACACTTCCTGAACACAGGAAGAGGGTGGGTGAAGGAATGTTGCTATCTGTTTTATG
ATTAGCATGCCTTGGAGTATTGAGTCACAAAGGTCACATTCTCAAGCATGGGCCTAAAGGCCTAGAATTTTTGTTTTTACGTTATACTTTTTCAATATGA
C
>Pparg-5_peak_6707
TAAGTTCCTTTACTATATAGAGACTCTAGAGAACCCTGACTAATACACTGTTCATCACCAAAGGCAGTCGGGACTGGAACTGAACCAGGTCAGGAAGCAG
GAACTGATGCAGAGCAGAGGTCATGGAGGGGTGTTCCTTACTGGCTTGCTTCCCCTGGCTTGCTCAGCTTGTTTTTTTGTTTGTTAGGTTTTTTGTTTTG
T
>Pparg-5_peak_6708
CACATCCTATTACCCGAGAGCGTGAGACTAACCTTCCTGTTTTTAGCTCCCTAAGTTGGACTTGTTTCAGAGATGACTAGGAGTTCTGAGTAATAAGTAG
GGCTGGTGGTACCACATTCACAAACAGCTTTGAGGAGAGGCTCCCAGGGTGCTCTACCTCCCTGTCATTGCTTCCTCTCTGACAGACAGCAGGCTTCCCA
C
>Pparg-5_peak_6709
TTATGAAACAAAACAAACAAGACATGGAGCATTGACATTGTAGAGCTATAGAAAAGCCACAGAGGTGCTGTGCTACCAGGGAGGGTGCTGAATCATAGAG
GTGAAAGGTCTGGTGTCTTTAGTGAAAGCCTAGAGAGGCAGGAACCTAGTCCTGAGTGTCCTTTCCTGTGTGACAAGGCTTATGTACAGGGAGGGGTTGT
T
>Pparg-5_peak_6710
GAAAAAGCCACTTTCTCTTTGGGTCTTTAAGATTTCTAAAGTAAAATATCAGCTTGTACTAGATGAAATGTCATCTCCTCCCAACTGTGACTTCTGTCGA
TTCTCTGCATCTAGTGGTGTTGATGCGTCACTCACCACCTTCCCCCACCCCAGGATGTGGGCTTCCTGGGGCAGGCAGGATCTAGCTGGTGTTGAGGAGG
C
>Pparg-5_peak_6711
TGATGCCCACCATGCTGGATGCTGAATAAGCAGTAGGGCATGAGTAAATATTCTTGCAATCAGAGTAAGGCCTGCTAAGCAGACACTTCCCCTGCTCACC
CTGTCTCTCACCTTTCACCCAGTGACCTCATTGTCTAATGACCTCATCCTTAACTTTCTGTATCAAGACTTTGGTCTCAGATCAAATTAAAAACAACTTT
A
>Pparg-5_peak_6712
AGACGATAGCTTGGAAAGATGACTCACGTATGAGCTTGCAGAAAAGTCATTTCCCAAATTAGCCCAGATTGCAGCTTGCTCTTAGTGCAGGCTGGGTCTT
ACCTCAGTCCAGCCAATGTGTTGCCTGTTGCCATAGTAAGATGACACAGTGGAAAGAGGAGAGGCCTGGCCACAGTGCGTGCCACACCCACGTGACCCCC
A
>Pparg-5_peak_6713
GTGGAGTACTCCAAGCTACAGGCTGTTCTTGGAGATCTGGAGCAGTTAAAATGCACACTCATACAGAGAGTGGGGCAGAGGTAAAAGCCCACAGGCGTGC
ACACTACTTCCCCAGGTCTCACTGGTTCTGAGGGTACCCGTCTCTTAGCTCTGTGATGTGGGCAAAGCTTGACTTATATGTTTCCAGGCACCCCTCTGCC
C
>Pparg-5_peak_6714
TGTACAGGGGTGAATAGATAAACAAGCTGTTTCTCTCCATTGTGGAGTATTAGTCAGCCTTTAAAAAAGAGAAGTGTTGTCTGAAGTGCTACTCTGTAGA
TAAAACCTGAGGGCATTGTGCCAAGTGCAGTAAGAAGTCAGCGAAGCAAGCACCATGTGACTTCACTTTCATGGGATCTTAACTTGGTAAAAATGAGAAT
G
>Pparg-5_peak_6715
CAGCTGCCCTCACAGCCAGTTTCTGCCGCTGTCCTTCCTCTGTGGTGAAGAGGAAATGAGCCTTTTTACGAGGCAAAGGTGAAGATTGATCAGGATATGG
ATAAGGCCTTCTCAGGAGCTGTGTAGCTGCCATCCCTGCCCTGCCTTCATGCAGTGTGAAAGAAGCTGATTGGAGTCTGCCTGGCCTCTGCTCTTTAGTG
T
>Pparg-5_peak_6716
AACTCTGACTTCTGCGTCTCCCCAGGGACGAAACCCTATTGCTGTTTTCATCTAGGAGAGTTTACTTCTGACCCAGAGGGAAAGTGGGATTGGTGCAGTC
CAAGACTCCCCAAGAAGCTGTATATCAGTTGAGTCAGCTTCCCCCTCCCTGGGGGAGTCAGTGCCTTCTGCCTCTGCTCAGGCGCAGAGAAGAGAGGAAG
T
>Pparg-5_peak_6717
CCTTTCAGTGCTTGGATTTGAATAATGAGTGTTTCCATGCTCTGCATCCCCGGGTGTGGTTATGGGATGTTTGCCAACACCGCCTTCCCTCTGTCCTCAC
ACAGATGTCTCTGTGCTGAGTAAGACAGGGGTCTTTTAATGTGGAAAGTGAAAGTATTGCTTTCAGTTCTCTCAGCTGGGGCTGTTCCTAGCCTTTGATT
A
>Pparg-5_peak_6718
CAAGGGCCAGGTGGACTTCCTTCCAGCTAGTGTTACCTCTGCCCTGGACAGCAAGGGCTTCCTGTTGCTCTGTGGTACCTAGCCTGAGGCAGGGTTTGGT
TTGCCTGCGTGAGTGGAGGCCAGAGGCTCTTCTGAGTGCTATAGGGCTCCCTGGTGATCTTCAGAGGCCAGAGATTATCTGATCCTGCCTGAGTGAGCAC
T
>Pparg-5_peak_6719
AGAGCCTGTCACCTACTTTCAACTGTTAACATTTGCTGTTGTCTCATTATTCTTAGTCACATGCATGCAGACATGTGACTCATATCTGGTTCATGTAGTC
GTCAGACCTACTTCTTAACAATCTTGTCAAAACCAGAATGAGAGCTAGGGTCTCTGCTCAGTGGTAAAGCACTAGTTGCTTGTATACAGTTGTGGATTCC
A
>Pparg-5_peak_6720
TTTTGAACTGGTTACAGCATCGTCTTTAAGGCCCAGAAGAAAAATAATGAAAATGTTTATCAGCCAATACAACAAAACCGCAGCGATTTGGGATTGCCCT
ATGCCCAGAGGCCATTTGGGGGTCCGGAACAGCTCTTCGTGGTATAAGGAAAAGAGCGGAAGTGAGGCGTGGGCTCCAGGTTCAAAGATGGCGCTGAGCG
G
>Pparg-5_peak_6721
GGAGCTTGTTTCCCTTGGTTCCTATCTGGCTGTGAAACTCTTTGATCCTGTGGTTTCCTGTTGGGGCAACTGGTAACTAAGCATTCAGGAAGGACATGCA
CACTGTGCTGTGGGGTTCCAGAGCGGTGGGGATCCACCAGGAGGCTGTACAAAGAGCATCTGCGTGAGTCAGTCTCTGATCACAGGTCTACTGTTCTGAT
C
>Pparg-5_peak_6722
TCAGCAGCTAAGAGCACTGACTGCTCTTCCAGAGGTCCTGTCACTGTAAAAGGGGGCGGAGATCATTCAGTGAGGGAAGGGTCATCTGTACAGCCTGTGT
ATATTAGTCAGCTGGTGCACACACCACTGATACCCAACTCCACAAAAACTCATTGCTGTGCTCCCTGCCTTTCTTCTTTCACGTAAGCTACTGGAACTCG
T
>Pparg-5_peak_6723
TCTGGACTGGGCCGGTTCCCAGCCTCTGCATGGAGAGCTGCTCCCAGTGTGGGTGCTTACTTCTCTTGCCCCCTGGGCTGCTGGAGGGTACAGCACCTCA
CCACTCCCTGTAGCTCCAGTCCCTCCCTGAGGCAGGAAGTGGGAGGGGCCACCCTGCTGGCTCTACCCAAGCCACATCCACCTGAAACTGCTGGTTTACC
A
>Pparg-5_peak_6724
TCTATACGCTCCCTGGAAGCTCCACCTTGTGGAGAGACTTTGGGGATTGTTTGCTTAGTGATGTCAGAGTTAAAGTAAGTGAAAGTCCATTGCTGATTAC
ACTGACTTCCTGCCCAAGTCATGTGTGGCCCATGAACTGATGTGCAGTGTGGGTTTGGAGGGTCACCTCTGCTCCAGTGCTGTAGTTTATCTCGGGTGAC
A
>Pparg-5_peak_6725
CCCATCAGGTCAAAGGTCTCAGACAGTCTTTTCTTTGTTCACGTGACAGACACCTACTGAGCCCCTGTTGTGTACCTGCCCCATCCTGGTTGGTATCAGA
GAGATCAGATGAGCAGAATGGCACAGACTTCTCTCTTCCCTCAAGGTCAGGCTTCCTGACTCAGTGGCAGGATTCAGTGCTCAGCACAGTTACGTTTTGA
C
>Pparg-5_peak_6726
CTCTCCTGACTGATCCCACTGACCCCTTCCTCCTAAGCTAGGAACTAGCTAGCCACACAACAGCCGCAGCAGCAGCAGGCTCGCAGCGGTAGTTAGATGA
CAAAGTTCACCAAACCACTCGGCCTAGCAGAGCTGGGTTAGTTAAACGTCTACTACGGGCCCAGAGCTCCGGCTCCGTGTGGCCTGGTGCCCTACAACCC
T
>Pparg-5_peak_6727
CTTCCTGAGGCTAAGCTCTTACACAGAGGATGAGCTTGTATCCAATCTAGCCAGCCACAGGGGGCCGGAAATGAGTCCCCCAACACTTACCTAGCATCAA
CAAACACTCAGCAGCCGCTGAGACACTCAGGAAGTTGGCTCATTTGCAAATGTCCCTACATTTCAAATCTTTAGCAGCAAGCCAGAGGAGGGAAATTTGG
T
>Pparg-5_peak_6728
CTTCCTTTATTTTCTTCCCTATTCATGAGCAAATGTCACCAAATATTTCCAAGTGTTTCCTTATTCCCTGGGGCTTTTCGGTCCAGTATGGCCGGAGTCT
TCTCAGCTAACCCAGGCAGGTTTCAGCCACCACCTTTTTCCCCTTCGCTGGCAGCCTGGCTGCTCCTCCTAGCCATATGTTCAGCTAACCTGGGAGGGTT
T
>Pparg-5_peak_6729
ACCAGCTTAAAAAAAAAGTTCCTATTCTAAGAACATTTTACATGCAACACTGCTGTAGTACAAAGACACACCAAGGTGGTGTGTGTGTGTGTGTGTGTGT
GTGTGTATGTGTGTTGTGTGTGTGTTGTGTGTGTGAATGAATCAGACTTTCAGAACGGATCTACACAATTCAAAAGGCCCACATCGCCAGTGGACGTAAG
T
>Pparg-5_peak_6730
AGCTCATAACTAGACCCAGACATTCATGCAAACTTATACTACATACACATCCCCTGGGCACAATCCAGAGTCTACACAATGTAGCCTGGGAGATGCATCA
TAGCGTTCTAGAAATTGTGTGGCTGGCTGCTAGGTCAGGAAGGTGAGCTGAGTCAAATACAATCAGGCCACTTAATTTGAGGAAACTGGGGGAGAGACAG
A
>Pparg-5_peak_6731
CCCCATCATACTCGTTGGTGACTAAGCACATGACCTCAACCCTGGCCCCAGGGTGATGAGATAAAATGAAACCCTTCCTCCCATCAGGTACCCTCGTGTG
GTTATGACTGAAAGAGGAAGCCAAGGCCAGGCCTCTCAGCGGCTGTGCAGGAAGCACGCTCCAGGGAAGTGAGACCGAGACCCCTTACCTTTTCCACATC
C
>Pparg-5_peak_6732
ACCAATCATCTCCACAATCTACCCCACAAATACACACCCACCCCTTCTAAAAGCTTTCTCTTGTCTCGATCCCTGGTATGTGATGCGACCTCTTCAAACA
CAACACAGCTTTGTTGAAGGCTGGAGCTGAGCTGTGCTTTCCGCTTCTGCATCAGCCTTGAGTCAATCAGAGTCATGTGTCCTAATTTCCTTCCTGTTGC
T
>Pparg-5_peak_6733
GAATAGATTGATTGCTGCCCCAGTAACGGCAGCTTCCTTCTAACTTCTGCTAAGATCGGTTTAAATGATAAGGCAGTGCCTAGTGTCTGCCTGCCAGGAA
GTGGTCCCACACCAGACACCATATGTCTGCGAGCCTCTGACCTTGGACCTTCAGTATCCAGAAGCGGGAGGGATAAATGGTTCTCATGAGCCACTGATTT
T
>Pparg-5_peak_6734
CCACCTTACCATCTTTTTACATGTCCAACCCACCGCCAAAAGCATCTCCCCTTTCATCAGGCCATCTTCCATGATGTGCTTCTGGCATGGCTTGTATAAC
CCCAGACGGGCCCCCTCCTTCTTACTGTGTGGGATTCACCACATCCTGTTACACAGGTCCAGAGGCACAAAGCCTGGGTATCCTCCAATCAATATTCGCT
G
>Pparg-5_peak_6735
TTTGACCTTCAGTGAGGAGTCACCAGAACAGGAAAGTACCCAGGAGATAAACAAGAAGCCCAGTGTACGTCAGGCTGTGTATGGTCTCATCATCTCTCTA
TTCGTGCTCCTTTCCCAACTGACCATCCCCCACTACTTCCTGTCCCTCGCCCACTTCTCAACCACAGAAAGTCACCCCAATATGCTGAATATATTGTTTG
G
>Pparg-5_peak_6736
GCCCCTAGCTGCAGAGAACACCTACCACCAGGCTGACTGTGAATCTGCCTAGAGGCTCAACAGGAAGCTGCCTGGGGTTGCTTCTAGGTGACCTTTGCCC
CCAACCCTGTCTGAGTACTGTGGTCTCACCTCTATAGGAGTTCCTCTGTGACCAGAAGTACAGTGATGAAGAGAACCTGCCGGAAAAGCTCGCAGCCTTC
A
>Pparg-5_peak_6737
AATCACATCAAGGTTGACAGCCACCTGCTTGCAGGACTCCCATGAACTTGGCCTAGTGCTGGCTGTGAGGGCAAAGGGTGCCTGAGTAATTCCCTCACTA
AGCTATACAGAGGGAACTCTGATTAGGCCCACTCAGCTTCACTCAGAGTGGCTAGGACACTTCCTAGGGTCACACCCTGGAGAGAGTCTAAGGTACACAA
G
>Pparg-5_peak_6738
AGAGGGCGGAGCCAGACCTAGACAGCCTTTCCCTAGGTCTTCACACCTTACCTTTGGCCCACTGATCCCCTAAACTGTGAGGTAATACACTTCTGTGGGT
TGTTACAGTGTCTCTAGCAAACTAAAGTACCTACAGTACCCAAGTCCCTAGCCCTAACCTTTGCAATGTAATAAAGCCTGGAACCATTAAAAATAAAACA
A
>Pparg-5_peak_6739
GAATTCCCAAACCCAAGTACACTCCAGTCTCATCTATAAAATGTCAAGCCATTGACCTCTGACCTATGCACAGCCTCCTGTATCCTTTAATCATCTTCTG
ATTACTCATGCTCCCCACCACACTGCAAGAGCCATGTGATAGCTGCTCTGCCCCGTTGCCTGGGGAACGAGGAGAGTGAAAGCCTGTTCATGTCCAGCAT
T
>Pparg-5_peak_6740
GCTGGGAACTGAACTCTGGTCCTATGCAAGAGCAGTACACTTTTTTTTTTTTCCACTTTACTTTATATGTATGGCTGTTTTACGTGCCCGTGTTTTTGTA
CCACATGCTTGGAGTTCCCACAGCGACCAGAAGAGGGAGTCGGTTCCCTCTGGTAGTGAACTTTCTAACAGTTAAAAGCTACCAGTAGGTACTGGGAATT
G
>Pparg-5_peak_6741
CGGTTCCGCCCCTGCTTCCCATAGGCCGCTGTGAGGGGTCATGGCTGCGCGCGCAGCTCTCGTCGTTAACTCCACCCGTCGCTCAGGCCTCGCGACCGCG
TGGCCACGCCTCCCTGTCGTTCATCGTTCTCATCAGCCAATGGGCTTGGAGAAGGTAGGTCACGCTGGGTTTCCGAGCGTCCAAGGGGCGCTCTGCACCC
G
>Pparg-5_peak_6742
GGTTCACAGTGGCTTCCCAGGACGTGTAAGTGGTGGCATCAACCCTCCAGTCTGTCCATACTACACTGAGGTTTGGTAAAGGCAAGTGACTTGCCCAAGG
TTTTCCAGCAGCACCTGGCTTAGACCCAGCTGTCACCCCACAGAATGCTTGTTCCTCTCTGGAAGGAGGGGCCGCCGCCGCCTCCCTCTCCCTCACGCCT
G
>Pparg-5_peak_6743
GGACTACAGTCCTGCAAGGGGGGTTAGTCGGGCAAAGGGCAAAGGGCATTGAGAACCTTGACAAGGGCTCAGCAGCTGCGGGCCTTGAAAGATGCGCATG
CGCAGTCAGCTTCTGCTGGCTTCCCATCTTCGCCAGCACCAGCATTATTTTTAGTGTTTTCACTTTAGCAACTAGCTAAGCTCACTGTGTACCGGCGTCA
G
>Pparg-5_peak_6744
ATAGAACATGGAATACACAGCCAGCTGTCCTCATTGTACCTGGCACCACAGAAAACTGTGGTGAGAGCAAAAAGGTTCACCTGGCCCCACAAGGCTTCAC
TGTGCCCTCGGGCACACATCCTCTGAATTTAGCTATCCTAGCTTCAAAAAATGATTCACACTGGGTGAAGTGGTACACACCTTTAAATCCTAGCACTAGG
G
>Pparg-5_peak_6745
TGTAAATGAAGTCTTACTGGGTCATGGGCATGCATGTATTCACTTAGGAAAGTCACTGATTTATATTATGATAACAGTTGAGCAGCTATAACTTGAGAGG
GTTTACCACAAAGCTCGAAGTATAAACCCAGATTAGTACATGGCTTCTGATGTGGTGAGAATTATCCACGTCTTACTAAGAACCTAGAGTAGATTCCAGG
A
>Pparg-5_peak_6746
TGACCTTTATTCAGAGTCCAGAGCTGTCAATCCATACTTCTCCAGTCACAGAGCTAGGAGCCCGGCTAAACTACCCAGTAAGTCCCACTGCCTCTCCCAT
GGTGTCTACGTGTTAAATGGCATTTATCAATTTGGGGCAACAGGCCCTCAAAATAAACCCACATCCTGTTTGTAGTGCTGCCTCAGAGATGAATTTGTGA
T
>Pparg-5_peak_6747
GAGACTCTGTGCAAGTGCCTTTCACCTGCTGAGCCATCTTGCCAGCCCAATGCATTTTTCTCTCTTCCCCTGTGGCCTTGGTTAGAGACCAAACAAGGGC
ATGTTGGGCAAAGGTAAAGCTCTCTCTCTCTCTCTCTCTCTCTCTCTCTCTCTCTCTCTCTCTCTCTCTCTCTCTCTCTCTGAGTTATGCCCCTTATGGC
T
>Pparg-5_peak_6748
GCCAATTGCGTGGGTGAACAGGCCTAGTGGGGGAGGCACTGCCTCTCCTGACCTTTGGCCTCCTTTGTCAGTCCCTGGCACAGAAAGATGGCTTTCTCGT
CCATCCCCACATGGCTTTATAACCATCAGATTTCCTGTGTGTGTGTGTGTGTGTGTGTGTGTGTGTGTGTGTGTGTGTGTGTGGCAGATGAGTGGTGGCA
G
>Pparg-5_peak_6749
GGCTTATGTGGAGTTTTAAGCCGTAGCTGGTGCCTGTTTCTCATGAGCCCTCCCTAAGTCACATCCTGTGGGCAGAGAGGCTTTAGCAGGGTTTCCTGTG
ATGTTGTCACCTCTGGCCCCAACCAGAGCCCTGACATCTTCCAGTCACTTCCTCAGAGTCATGGGCCCTCAGCTCTCCACAGGGAAGCAGTGGTGGTCTG
G
>Pparg-5_peak_6750
TCTGACTTTCCAGTTCTCTCTCTCTCTCTCTCTCTCTCTCTCTCTCTCTCTCTCTCTCTGTGTGTGTGTGTGTGTGTGTGTGTAAATGGAGATACACGCA
TCTGTAATCCTAGCACTCAGAAGTCAAAAGCAGGAGGCGGGTGAGTAGACTGAAGCAGGTTAGAGTGAGACATTGTCTCATATAAACATACAAAGCAAGC
A
>Pparg-5_peak_6751
CCTTCTGCCGCCGTACCCCCCACCCCACGCCGCCGCCGTGTCCCCCCCCCCCCCCCCCCCCCCGGGGCTTGACTCACCACTCACTGTCGCAGAAGCATCA
TCCTGCGGTTACAGATTCCTGTGCTGCCTTTTCCTTCCCCGGCCCCACCCCCACCCACTTCCCTGCCTGGGGAAGCAGGGCTTTTCTGAAGCCTGAGTGG
G
>Pparg-5_peak_6752
TTTGTACCCGAGTGACTGGCTCAGCAGAGTGGCTTATGTAGAAGGGATGCTACAGTAAGCCCAGCTAGCACCAGACTTCTGAGTCATGGGCACCTAGGAA
CCATTGGCTAGTGGTATCCCTGCCCAATCTGGACCAGATATTGTCTCTAGGAAAGCCCCCCCCCCCCCCGTCCCTTTCTATGAGCAAAGCAATACTAGCT
T
>Pparg-5_peak_6753
GAAGGGAAAGGAAGGGAGTACTCCCTATGGCCTGCAAGGAGGAAGGAGCTAAAGCTCTAACCCCTGACACACACTGTGACATCAGAACTCCTCGTACCTG
CTTCCTGTGGGCTGACAATGTGGCCTTGTGGGCACGAAGGGGAATCAGGGTAGGTAGGGATTTTAAAAATCAGACTTTGTGGAGGACCTGGGTTGGGTTC
C
>Pparg-5_peak_6754
AGGTTTTGATAACGTGTTCATTGCAGGCTTATTTAAAGTCATTTCTTCATTTAGTGAGAACTTACTGTGACTAACTCATAGGAAGGGCTGCACCCAGACC
AGATAAGCTTCTCTTCCCAGCACTTACACAGGCGGCCCACAGAGAGCAGATGAGGTCATCAAACAGAACCCACTGAACGGCTTCTTTGTAATTCTGGCAA
A
>Pparg-5_peak_6755
GATTCCAGAGGTAAGCATTCCTAAACAATACTGTCCTGAGATCAAATGAAAGCCAGTCAATAGAGAGTCTCGGCAAACTGCCTCGTCACCAACCTCTGGC
ACACAGATGACTCGCCATCAGCATGTGTTGACTAAGTAACAAACTGCTTGATATCTGGGCGATGCTTTGACTGTCCCAGACAAGTGGATAGAGAAGTCAG
G
>Pparg-5_peak_6756
CTGGGACAAGGGGCCTTCCTCCAGAGCTGTCTCCTCTGTCACTCTCAGGCTACAAGGAGAAGATGAATCAGCCATTTCTGCAATCAATCTGCTGCCATGA
GTGAGGGTCGAATTCTATTTCTGACTCACTGTATTTGCTGTGTGAGATCACACACGCGCCTTCCTTCTCTTAGTCAGTGTCTTTGTGGGCGAACAGGTCA
A
>Pparg-5_peak_6757
AAAGAAAACTCCTGGCCTAAAACATCAGTTACTGCGGTGTGTGGGTGCCAGGTGACAGAGCGTGCTGGGCACAGAAGGAACATGGAGGTCAGAGGCAACT
TTCTCCAGTCAGTTCTTTCCTTCCACTTTCACACCATTTCTAGGAACTGAACTCAGGTCAACAGACTTTCATAGCAAATACTTTTCCTACTGAGTCATCT
C
>Pparg-5_peak_6758
GACCTGAACGGTTACCGGCGGAAACGGTCTCGGGGTGAGAGGTCACCCGAAGGACAGGCAGCTGCTGAACCAATAGGACCAGCGCTCAGGGCGGATGCTG
CCTCTCATTGGTGGCCGTTAAGAATGACCAGTAGCCAATGAGTCAGCCCGGGGGGCGTAGCAATGACGTGAGTTGCGGAGGAGGCCGCTTCGAATCGGCA
G
>Pparg-5_peak_6759
GGTTTATCTTATGTCCTTACAAAACAGGGTGTCCTAGAATGGCAGGCCAGGGTGATGATGTATGACCTTTCGTCCCTTTTTGACTAATCAAGATGGCACA
GTCTTACATGTCATCTAGGTTTATCTTCCTTTCTGTAGCTTAACTTCTCTTGTGTTACATCCTGCTTCTTTTAAAGCTTATTAGGAAAATGGTGTTGTAG
G
>Pparg-5_peak_6760
CTCCCAGCACCTTGATCTTACAGAACCAACATTCCACACTACTCCTTGGAGACCAGGAAAAGCCTAAGAGAATCAGACACAGGACACACACCACATATAT
ATGTGTGCCATAAGTCACAACACTCAAATGACACTGCCCTCAGCATAGACTCCCGCGAAACCACGTGCAAGGCATACACAAGTCAGCAACATAGAGCCCC
G
>Pparg-5_peak_6761
GTTGAAATCACTTTAGCATGTCAGCCACATGAAACATTAATGAGATAAGCAAAATTCTCTCTCTGCTATCAAGTCTGTGTGGTAGGTTTCAACACTTCTC
AACTGGATGCAGCCGCAATGCAAGGGTTTCACTCATTTCCTGTGGCTGCTGGAACATATTACCACAAACTCAGTGGCTCAAAGCCACGTTCTCCTCCAGC
C
>Pparg-5_peak_6762
CTGGGCGTGGAGTCAAACACCCCGAATATGGGTGAAGGGGATCAGAAGCATAAGGTTGTCTTTAGTTATACAGAGAAGCGCATGCTCGTGTGAGCACGTG
ATCATGTATGTCTCCGCCCATTTCCTTCTCACTCACACCTGTTCCTTTGGATCTCAGAGCCACTGAACCACAAAGGTTTCAGTCTCAAGTTCTGTCTCAG
T
>Pparg-5_peak_6763
TAGAAAAGTCTCTGCCAATAATGAGACACGCTGCCTTGCTAGTCTCGATGTGGTGAAGGGTAGATTCCTTTTGTCCTTGTTGCCTAGTCAGCGACCTATT
TACACGTTTCTTATGTTAATTCAGTTAGCCTATGCTTTAAGAAACTCTGGTTACATTGGCTTTCATCTGAAAAATCTAGTAGAGGGCTGGGCAGGAGTGT
G
>Pparg-5_peak_6764
GGAAGAGGTTTAGATCAGAAAGAACTGGAAATCACACCCTCCAGCCTGTGGCGCTGCCTACAGACTGTGCAGTGTGCTCCAGGCCCCCAGCTTTTGTGAT
CGGTCACTAACTCTGAGGTGACCTTTGGTGATGCATCAGTCTGTGAATCATGTCTGTTTCTGTAAGTCACCTGTCACTCAGATTCTGGTAAGTAAGCCCT
G
>Pparg-5_peak_6765
CTTTGTACAGAGAGGAGAGTAAAGGCGTCAGCAGGCTGGAGGATGATGGGAAGGGTTGAGTCAGTCAGTGGGTTGGGGGTTTCTTTGACGTTCAGACTTG
CTGTGGGGGTACTAACAATGGTAAGATAGGGAAATGGCAAGCAGGCTGTGGCTGAGAGTGGGGAGTAAGAGTCTGATGACTGAGGAACTGTAGTGAACCA
C
>Pparg-5_peak_6766
GAGGCAGGGTCTCTTCATCAAGCCCAGAGACCACTGGTGTGCCCCATTTCTGTAGCTAGCTTGCTTCAGGGTTTGGGAGGGGGAATTTATCTGAAGGGCA
ATAGATGCCAACCAGAAACTTTAAGCCGCACTGTCCACAGGATGTGGGATTGCACTGGAGGGTTTGCGAGTAACTCTTGCTCATCACGTAACCAAGGTCT
G
>Pparg-5_peak_6767
TGAGCTTGTTCCTTTTTTCCTTTTTGAAGCATGTGTGGATGATGGGGGTGGGGGGACGGACACGGGACACATATCGTGATGCGCATATGGAGGGCAAAGG
ACAACTTTGTGGAGTCGGGTTTTCTCCACTTTTCCGTGGGCTACAGATACAGAACTTAGAACGTCAAATTAGCACAGAAAATGCCCTTACCCACCGAGCC
A
>Pparg-5_peak_6768
GAGATAGATACAGTGACCGAAAGTAACTTAGGAAAGGGTACTTCAGATTTTGCTTCTAGGTCATAGTCCACCATCAAGGGAACTCAAACAGGAACTGGAA
TAGAAACTATGAAGTAGCTGTTTATTGACTCACTCCCTTGTTCAATCTCAGATAGCTTGCTTGATCTTCCTTCCTTCCTTCCTTCCTTCCTTCCTTCCTT
C
>Pparg-5_peak_6769
TGAGGCATCAGTTAAAAGAGTTACAAGACAGCATTGATGACAGGAATGCTTGGAAGGCCAGGCACGTGTGTAAGGGACAGCAGGGGGTGGGAAGTCCTCC
TCAGATGCTGTTGTAACAGGGCCACAGACCTTTGCACCACTAACCCCAGGATGGAAGTACCCACGCAGGCCACAAACCTCAGCATGTTGACAGTACCACC
T
>Pparg-5_peak_6770
TGTCAATCTGTTTCCTTCCCTCCTACCCTGATGTGGCATTCTCTGGCTTGTGCTCTGGTCCTGACCTTGGAGGGGCCCAGGAGCCCTAAGGAGAGCTCCC
TAAACTTCTAATCTTGACACATCTAGGTGATAGTTTCTTCAGCCATGTAAGAGCGGGTGACTAATTGTGTCTGGGTGAGCCAGGCCTTGGAAATGAGTAA
C
>Pparg-5_peak_6771
ACTGACTCAGTGGGAAGCCATCTGAAGGGAGAGAAGGCAGATGAAGGGCCTGCAATGTGGCTCTGATAAGTATCTCCCCCAGAAGGTTTCACTCTTAAGA
TGATAAACATGTTCTCAGTAAGTATGTGAATGACTAACTGGGCCAGAGGGGCTTCAGTCTGTTTCTGTATGGATCTGAGCTAAGAGTGGTTTTTAAAAGC
C
>Pparg-5_peak_6772
TCTGGCTGGAGTCTGGCAGGCACAGACCAAAGATGCCTGAGGATGACGACTGTGGTTCAGGGGGTTCGTATGGGTGCCGTTCAGAGCCCAGCAGAGTCAG
AGCAAACCCGGTGATGTGGTCTGAGCTTTCTTTTTCTGAGGCGGGTGCACTGCGAAGGAGTCAAAGATAGACTGTCCAGCTGTGCAGTGGCAGTCGGGGT
G
>Pparg-5_peak_6773
AAGGAAAAAGGGCAACCATCCCCATCTGGGTGAAGGGTCATGGCCTCAGCTTCAGTTCTCTGGCTCTGATCAGCTAACCAGCAGTGGGCACTCCTCACCT
GCATGTGGTGTGCAATCTCTTCTCTGTCAGAGAGGATTTGAGACAGGTTCTTGGTGCCCAGCGCATTCCTGAGGGTAGTTTGTGCCAAAAGACGGGTTGC
T
>Pparg-5_peak_6774
TAACAGATGGGTCCAACTGACAGTTACATTACACAATAGTCAAGACACAAGTATATGCAGGATTCTAGGCAGATACTGCTATGTGCTCATAACAGTTTAC
AGGAAATTGCCTGCCTGTGCCCTCTTTAAAACTCATTACCTAGTTTAGTCACCTCTGAATCACTTTATCAACATTTTACATTTTTAAAAGCAGGCCAGAT
A
>Pparg-5_peak_6775
CTGTTTTCACAGACCACAAAGTAACTCCGCACAGGCGTCATCACAGACCCTCACCACGCCTGGGGGAGCAGTTGGAGAAGGCAGCATAAATGTTTGAAAA
TGAGTTCAATGTGAGATTTGTTGTCAATCCACACTTTTGTGATTCATCATTCCAGTCTTTTGTGGATGATGATGTCATCTGTGTCCCTTGAGGATGAACC
A
>Pparg-5_peak_6776
TAGTACTCTAAGCCTTAAGCAGTACTTTGCTCTTCAGTTATGAGGCTACGCCCTGCGTCCTCCCTTAAATCAGAGTGCAGGGTAGCAGGCTAACACCAAA
GCTGCCTTAAAGGCAGCAGATACTAAGTCAGCCTTCCCCTCTTACCCAGTCACCACCTCCTTACCCTCCAGGGTTCTGCCACTCACTGCCAGGAAGTTAC
T
>Pparg-5_peak_6777
TTTATATTTATTTTCCAGTCATTATGGATTTGCCCTAGCGCAGCCCCCATCATGAGTCAGCCATAGCTCTACCTGCTGCAGGGATAGAAGAGAAAATGAA
AGCAAGCTGGGAGGTTGCATGTCTTCCCCGGGCAGCTGCCCTCGCCATGTGACCCACAGAATCCTGAAATTTGAGTCATTTTACTGTAACAACCAAAACA
C
>Pparg-5_peak_6778
AGGAAACTATTATATTAACAAACATATTGTCAATTAGATGAGTATCTCCAAGTACTGATTCCCTGAAAATAAGCAAGGGGTAAATCTGTACTCTTTACTT
TGTCATGTGACTGGCTGTGACTACTGGAAACTGGGTGAGAGTGCAGAGAGGATGCTGAAGCAGGCATCTACAGAGAGGATGCTTGGATGCACGTCCACAG
A
>Pparg-5_peak_6779
AGCATATCATGTTGGATGTCTTCTGGAACTTTCCTTTCCCCTTGACATCCTGTCTCTGAAAATCAACTTCATCCTTGCATCTGGTTTCAGTTCCTCTGTC
TTTGCTGCTACACCAGTCACTGGTGAGAACCGGAAATAGGTACAATACATTGTAACGTATCCACTTGAGGTTTGGGTGTTATTTTTAGTATGCAAATCGG
G
>Pparg-5_peak_6780
AAGCCTTAGAACTCCTTCCGAAGTGTGCATATTGGCCCCAGGGGATCACGTGACACACCCAGACTCCAGTGACTCAGGAATGTAGTGTTCAGAGTGAGAC
TCTACTGCTGTCTGTGGTAGAGCAGCCTTGGGAAGCAGGTGAACAGGGCAGTGCCAGGATGTCCTTGAAAACACCCCGGGGATAACCACTTTCCTCCCAG
G
>Pparg-5_peak_6781
GGGGAAGGTTGCTCTTGTGAGGCTGACTCACCTGTGACTGTCCTAGCCCTTAACCCTGTTTCCTCTTGCACACACTGTTCAGGAAGCAGAGCCACCACTC
ACCCAGCCCGCCAACTCAGATACCAGAACCTTCAGACCCTATCCAGCAGTGCCTCCAGCTAATGAAGTGAGTCTCTGGATGCACCACATCCTCTTCATCG
C
>Pparg-5_peak_6782
AGGGCCCTGGAGCTTCAAAGAGCATGAGTGAGGATCACCACACACACATTCCCTGACTCAAAAGTTTTCTGGGGCTGAGGTCTTCTCCGGAAGACTGAGT
CACAACTTCTCTCCAAGAAGTGTGTGTGTGTGTGTGTGTGTGTGTGTGTGTGTGTGTGTGTGTGTGTGTGTAGAAATGTATACCACAGGGTAACTTTCTC
C
>Pparg-5_peak_6783
ATAATTATGTCAGGAGTATATTCTGGCTAAGGGTAGGATGTGAATTTAAGACAGGCAGTCAGAGACCCTGACCCTGAAAGTTGGTCAGGGAACTGTGTTC
CATAGATTAAGATGCTGGCTGATTCATCCCTGAAGCTGACTTCTCAGAAGACTGTCAGCTTCTGCTTTCATGATTCAAGATAGTCCTGTTTTCTGACCTC
A
>Pparg-5_peak_6784
AACCCCAAAGTTAAGAACACTTTACAACTTCTCTTTGACATATCACAAAAATGACTCATGCATGTTGGGGCCATTGTTACGAAAGACAAGGGTTATCTGA
GTACAAGCACTGTGATATCACGACAGTATGTCTGTATCTGATAACCAAGGGCATTACTGAGTGACTAGTGGGTGGGAAATGTATACAAGCGTGGCTCTGC
T
>Pparg-5_peak_6785
GGAAACAGTATCAGAGATGTCACGCTAGAGAAGTAAACAGCTCAAGAACCTAGTTTCCTGCTTATATAATTTGAAGTCACTTTACTGCTAGCTACAAAGT
GAGTCAGCATTCTGATTTAATCTAAGAATTTCTTGACTTTTCACATACTAAATGAGACTACAAAGAACAGCTGTAAAGCCAGAAGACACAGGAAGGACAG
A
>Pparg-5_peak_6786
AGTCAGTTGTGATAAGGACATTCAGTAGTGTGGTAGAGCATCTAGGCCAAAGTTTACAGTGATAGCAGATATGAATGGTGCTGCCTCAACAGTAGAAAGA
AGAAGTGACTAGAAAGTTGTCCTCTGACTTCCACAGTGTGCTGTGCCACATGCTTTACCTGTATTGACACACACTCACGCGCACACACACCAAAAAAACA
A
>Pparg-5_peak_6787
TTTTTAATCTCAACTGTTTGTTCTGGAACTATTTATGTTTATGCTGATCAGAACAGCTTATCATTGAGACTAGAATCAAGTATCAACTCCCCAGGACTAC
TACCTCCTCTTTTTCCCTATATTGCATCATGCTCAGTCAAACATCAGTTCCTTGCCTCATCTGACCCTGAGCATTCACTGGGCCACAGGTTAGCTCTTAG
T
>Pparg-5_peak_6788
CCTGTTGCATTATCTATAGGCTGTGTAGTATGCTCCAGGTCCCCAGCTTTTATGAGCTGTCACATGTACTGGGGTAGGCGTTTATGACACAGCTGTCTGA
GTCATCTCTGTTCCTGTAAGTGACCCTTCACTCACAGTGCCATACATAACCCCAATAAAACTCATTGGTTCACCAAGCTGGACTCTGGTGGTATCCATAC
T
>Pparg-5_peak_6789
AATGCTCTGAATGCATCCACCTTGCATGACCTTCCTCCTCCAGCAAACAGGGTGTGAGCTGGTCCTCCCTGAAGCCTTGTTCCAATGTCACCTCTGTACA
GCCTTCTGTGACCCTCCGAGCAGTTAGTCATGCTCTCTCTTCTCAAAACACTTTGTACGCACATTTGTGATTACTGCATTGCACTGAAATTGTCAGCTTA
C
>Pparg-5_peak_6790
CTTTGTTTCCCACTTCCCCTGCTGCAAATGCTTTATATCCAAGCAACAATCTTATCATTGGTCCTCCTGCTTTCAGTCTTTATCATCCCAGCATCTAGAA
TGAAGCTTAGAAACACAAGAACAAGGTCAGACTCACACACCACCTGCCAATAACTTCTCTCTGCACACTTGAAAGAAAACTCAGACTCACTATTATGGTT
T
>Pparg-5_peak_6791
ACTGAAGAATAAAGAGTCTATTGAAGGTACCTCGGGGAAAAGTGTAGCCTGTGCTGTCTTGAAGCGCCCTCTGGTGGCTAAATAGGGACCTGCAGTTTGT
CCTTTATCTTTGTCATCTTCCTCTAGTCAACCCTTGTCCCGCCTGCCCCTACCCCCTTCATCATGATTTACCTAGCAGAACTCTTGGTTCTGCTCCTTCC
G
>Pparg-5_peak_6792
CACTGTCACCACCATCAGTCATACACACAGAGCATGCAAAATGTTCCAGGATCTCTACCACCTTCTTTGACTCTGAAAGTTAGGTCATAGGTCACTGCCT
ACAAAGATGACATTCAGTGACAAGTGGCATTCATAGAATGAATAGTGTATAATCAGTGCTGGGTTATGGTTTTACCTCTTCTATGATCATGAACCCTTAT
C
>Pparg-5_peak_6793
AGCTTCTGTCTTAGTCAGGGTTTCTATTCCTGCACAAAACATCATGACCAAGAAACAAGTTGGGGAGGAAGGGATTTATTCAGCTTACACATTCACATTG
ATATTCCTCACCAAAGGAAGTCAGGGCAGGAACTCACACAGGACAGGAAGCAGGAGCTGATGCAGAGGCCATGGAGGGATGTTACTTACTGGCTTGCTTT
C
>Pparg-5_peak_6794
GGTGACTGCTGTTCTATTCCTCCATTTCACAGAAAAGAAAACAGAAGTATGGAGATGGTGAGCCACTACATAGTAAATCACTGTACAGTGAACTCTATGA
GGGCTGCTGATTCATCAAGGCATGTGCTTGCATTCAGCAAACATGCTCAGTGTGTGAAGGGTCACCCCACATGTGTGCACAGGAAGGAAACCTTTGATGG
C
>Pparg-5_peak_6795
CTAATCTCTGACTACATGTTGTATTTGCTTCAGCTGACAAGCAATATGGAAACACACTCATTAACTAAAGCCCACCGTTTATGTGGGATCCACCCACCAG
GTTGCATGTTCTATATGTCACAAAAACATATAATGACTAATGGATACAAATTTAATATATTCATTATGAGTAACCCCTGATGGTAAATAGCAGTCATTAC
A
>Pparg-5_peak_6796
CGCCCCCAGAAATGCCACCCGCTTCCTCTGTCGCGCTGCCTCAAAGGTTATCTGAGTCATCAGCACTTTCCCCAGTCACCCAGCACACTGAAGCACACAG
CCACCACTCTGAGCTGAGACTGTCGCCTCTGTGGGCACCAGGGTGTCAGGACTGAGTAGCTTTCTTGTTTCTGCTGTACACCCAGCCACAAGCTCTGACA
A
>Pparg-5_peak_6797
TCAGGTGGTTTTTGATGACTCAGATTTAGCTTTAGCTCATGGTCCTCCTGCCTTGACAAACAAGTACTACTGAGAGCTGGAAGCTGAAGAACAGAGTTTC
TCCTGTCATCTCTTGCACTCAAGGTGCTCCCAGTCCTTGACAAGTGGGAAAGATGCCCCTAAAAACAGCCACCAAACATGGAGAACAAGAGGTTAAGATG
G
>Pparg-5_peak_6798
AAGTGGGTGTGAGAACATTGTAACTGGGGCAAAAGGTCTCTGCCCTGACCGACCAGGTGACAAGCCTTGCCGTCTTTCTGAGCATGTGTCCCTCTGTGCA
GAGCAAGATGGCATATCTACTGCTACCCCCTGAAGATGACTGAGCATCACAGAACTGTACTAGAGTGGGTTGAAACGCTTACCGCTTATCTCGTCTAAGA
T
>Pparg-5_peak_6799
GACCTTTCCATGAACACGGTGACATCTGCACATGGGAGCATGTGCGCGCGCGCGCGCACACACACACACACACACACACACACACACACACACACACACA
CACAGAGTAATAAAAGGAAAAGGAAATGTATGCTTTTTGCACCATTTTCACATGAACTAAAATGCTTTCTGAAAGCAAAGCTGACACATACCTGTCCTCT
T
>Pparg-5_peak_6800
CCCCACACTGAATTCTGAGAAAAACCACAAACCACCCTGACCTTGCTAGAATTCCCTGTGACATTCATAGCTGTGATGTCAATAGCTGACCCATAAGTTC
AAAATGTACTGCTTTGCTGATAACCCACCATAAGGGCAGGCAGAGTGAGTCACTAGGCCAAAGGTAGTCACCCTATGCAAACAAACCAATGCCTGAAAGG
G
>Pparg-5_peak_6801
GCATGGTGAGAGGTGAAATTGAGCTCAGAGCACCACAGAATTGAGTCTGAGGAGCAAAGCCAGTGCTTGTGTGGCTTTTATGAAGTGTTTCCTCATCGCT
GCTTCCTGTTTTTAAAACAGGACTCAAAGTGGAACTTGAGCGATACCACAAGATACTCACGCTTTCCCTTAGTACATACGAAATCAGGAAGTCTAGAGGA
C
>Pparg-5_peak_6802
GCTAACACTACGTAGTTTGTTGAAAATAAGATCAGATACTTACTATTGATTCATATCCAGTGATGAGCCAGGGTGTAACTTTCAATTCCTGAGATCTCTT
TGATGCAGAAAAGAAGGTCTTCCTCGAGCATCTCACAAGCTTTTAAAATGTGTGTGTATGAAACTTTTAGCATAACCTACCACAAAACTTACAGATATTA
T
>Pparg-5_peak_6803
ACTCACAGACAGCGATACGCCATCTTCTACATGGTTCTGTTCAGTACAGAGTCCAGCTAACTGTGTTTCCTGGAACAATTAGCAGATACACCTCCACTGT
TAGAATGACCTTTGACTCCTCTGTTTCACCATTCTGTTTTTCATCTGAAATTATTTCATCTCACTGAAGAGAACAAAACAAACCCCAATTGACTCATCAT
T
>Pparg-5_peak_6804
CAGATGCTCCTCCAGCCAAAAATCTCAACTGCACAGTCATGGGAAATGCTTATGGGTTTGTTCTAGGAAAGACTCATTTAATGAAAGTTGTGTTCACTCT
CCCAGTTCTGGGGAAATGGCCTCTGTGCTCATGATGTGTCACACTGGCTGTTACAAAGGGGGGTTGGTTCCATTCTCTTTTTCCCTTTGTGATTCTTTTC
T
>Pparg-5_peak_6805
AGGGCCTTGCCAGCTCTGTGGCTGAACTAAGTCTACTCAGGCTTAGGCTTCTTCAGTAGAGAAAACGAGGGAACAACATTTTTAAATCCCCTGCAGCAAC
ACCCAGCAACTTGCACCAAAGGTCAGCGTTGTTCTGAAACGTGAAATGTCAGCTGTTGAGTAAGCAAAGGATACTTCAGAGAATGTGGTTCTTCTCTTCT
G
>Pparg-5_peak_6806
ATTACATCCGTACTACATCTAATATGTTTTACTTCACTCCCCCTCACTCTCTGGTTTCTAGCTGAAGCCACAAACAGTTTCTCAGCTATGACTCAGTTAC
CCAACCGCAGAAGTGGCACAGGTCTGAATTATCCTCTCCATCTCTATCACCAACACACCCTGCTTTTGTCCCAAAGGAAAATGGGTCATTCATTTAGGAT
A
>Pparg-5_peak_6807
AGATATTCAGGTTCAACTACATCTTGACAGTGAACCAATACAGCAACCCCACCACTGTTTTCATTCTATTCTCTTGTTGTTTTCTGTCATTTCATTGTTT
CCAGCATGCAGTGCAAAGTTCAGCAATCGCTTTCATATCTGCATGACTAATGAATTTCTCATCTGTGAGTAGAGTCTCCCTGGTGCAAGCGCTGTATGAG
T
>Pparg-5_peak_6808
TCTTCAGTGGCAAGTCCCAAGAGGAGGTTTAGGTGTGCCAGCCAGGTGCCATTTCAAACCAAAAGTCACCCTTTGTGTCAGTTCCTCACCGGGTGTATCA
CAATGAAAGTTGACATTCAGATTCTCAGCCGTGGCCTGTGCTTCTCCTTTACACTGAGCCTTTACCTAGAAGGGATGACCCCTTGTGAGTGAGCATGGTA
C
>Pparg-5_peak_6809
TCAAGCCACTAGAGAGCCGCTGGTGTCATCGTGAAAGTTGACACCAAAGCAGCGTGGTGGACATGAACTTCAAAATGCAGATGTGACTTCCTGTCCTAAA
CTAAAGAGAAAAGTTCCCCTTGCCTGACTCAACCTAATGCTAATCTATTATATTTCACATTTACATTTTACACATTAGTACACCAAAGTATGGTATCTAT
T
>Pparg-5_peak_6810
TTTTAAGAGCTGGTGCTAAGATTCTCCCAGACATCTGGGAGTGGAGAGACAGCTTAAATAGGCAGGCAGAGGTTAGGTCACCATGGGAGCAACAACTGAA
CTCTATTCTCATTTTGTGTCAGAAATGGTGTCTAGGATTTCCCCAGTAAAACGGAAGCTGTCTAATCTTCTGATTTCAAAGATGAGCAAACCTAGGACTT
C
>Pparg-5_peak_6811
TTGCAGAGTATGAGAAAAACCTTAGAGTCATAACCTATAGCACTTTTTGAGTCACTGTTGGCTATCTACAGTTCTGCATATGATTCCACTGGCAGGACTT
ATGTAATCAGAGCTCATGAACCCACAGAAACAATTGTGTAAAAAGAGTTCAGGCATTCTCTGTTTTGTTAAGTTCAGACATTTCCCCCCTACAATGATTC
T
>Pparg-5_peak_6812
AGACAGTGTGTGTCACACTGGGCAAAGTTGAGCATAGGAGACCTCAAAGCCCCACCCCCACAGTAACACACTTCCTCCATCAAGGCCACACCTCCTAGTA
GTACCACTCTCTATGAGCCAAGCATTCACATACAAGTCTGTGAGGGCCATTCCTATTCAAACCAATACACTCTTCATAACTAGAAGTGACAGCATCTTCC
A
>Pparg-5_peak_6813
AAAGGTGCCTTACCAATTAGGGAAAACTTTCCAGGAAAGAGAAACATTACCTGACTGCTTTAGAAAGTCTGACTCAAGTGAATGTCACCCCAAAAGTACC
TACAGGGTGTGGAGAAGAAATGGAGGAAAGGGGAAAAAGAATCACTATGACTAGACGTTGAGTCTCTAAGCCACCCTTCTCACTCAGACTCTTATTCCAT
G
>Pparg-5_peak_6814
ACATTTCCTATTGTCTCCAAGTACAGCTGGCCAATTCTCTTTAATGGTGTTAATTTCTTTAACAATCACAGCTACTTTCTCCACACCTTTCTTGTCTACA
ACTCTGGACTTTTTTTTACAACCATTTCCTTCCTTCCATTTTTTTTTTTTTTTTTTACAACCTTTACCCTAACTTTCTGCTCTCCCTGCAGTTCTTTCTT
A
>Pparg-5_peak_6815
CAGTTCCAGAAGGTCCAGCTCATCAGGTATCTAAAAGGTGTAAAATGAAACACCAGACTCTGAACGGGGATGACTCAACCAAAGAAAGGTCAGTCACTAA
CATCAACGGGCAGCCACACACATGTCACTTTGCACAGCATTGTAAAACATGCCTTTCATGGTTATACCACAATGTATAGCATATAATTTGTGACTTCATT
C
>Pparg-5_peak_6816
CTGACTCCTAAGCCCAGAATCTTTGCTCATAATGCAGATCTATTAAAGAAAGTCTCAATGACTCACCAATTACTCACAAAGTTGATACAGCACTTGCTGA
TACCACATTCTTCCCAAAACAATCAAGATATGACTCAACTTGCATCTTAAAAATCAACAAATGAAGAAGTACATGTTGATAATAGGTATGTTCTCACATG
C
>Pparg-5_peak_6817
CTCTCTTTTGTCTACCATGTGACAGTAATTTACTTTCACACCAACATGAAGCCATCCTCTCTGTCAAGGCTTCCATGAACTTTACCACACTAAGCACACA
GTGCTCTCACAGCAACCTGTCAGCATTTCTCTCATAGGTATTCTCTCTGCTGACATGTTCCTATTTCTCACCAGACTGGAAACTTCTCAAATTAAGGAGC
T
>Pparg-5_peak_6818
AGCTTGGCTCTTTGAGTTCTTGCAACAGAGCTTTCAGGTCAGGGGAGTGAAAAAGAAAAGCAAAGGTCAGGGCACAAATACAGGGGGTGGGGAGAAGAGC
TGAACTTCAGTGAGAGGTCGGTAAGTCCTTGGATTTGCTCAGTCATCTAGTTTGAGGTGCGTGCTTCTTGCCCGCCTCACCTAAGAGGAAATCACTTTGT
T
>Pparg-5_peak_6819
AAGCATGTATCATCTCACGACAGTGACTCAGAAAGCTGTGCAGATGTCATGGCTTACATAGTCCCTAAAAAATGCCTACCATGCAGGAAGTGAAATAAGG
TTCTTGGACTCAGCAGAAATGGGGTGAGGATAAAGAGGCTGCTTTGAATTTGTGGGTTTTCCCAGGCTGCTTTGGAAATGTCTCATGCAAATCCAAACAG
T
>Pparg-5_peak_6820
CGAAGCTTCTCTGAAAGCCACCACCAATGAATGTTGATGCTTATTTGTAGGCTGTTTTATGTAAGCACTAGACACACAGAAAGTAACACATAGGACAGAA
AACAACTTCCAAGCTATGTATAATGAGGCTTTGACATTGAATGGTTTACTGGCATTTCTGTTTCTACTATCACACTCCATCCAGAGACTGCAAGCACATT
T
>Pparg-5_peak_6821
TTCACGCTGTCACACTTTCACACCTCTATACTTGACATCTACATCAACAGCCAACAATAGCTACAAAAGATCATTGGTGACATTTGGAAATTTAGCTCAC
AGAGATGGAAATTCTAGAGTTAATCTAATAGCGCGGGTCAAGTGCAGTGCCTGCAAGCAACTTCATAGATGGAGACCAAACACTCTATGGGCCTGGAATT
A
>Pparg-5_peak_6822
TAACTTGCTTAGCCCCTGCCAACCACTTCCTGTCAGAGGCCAACCGTTGTCTTTGTATACTTCCTGTCAGACGTCAAACCTTGTCTTTGTGTACCTATGA
CCCACTTGTCATCACTCCTCCGTACTTTTCTACCTGCCATAAGTGGTGCTCCATTGGGATGCTACTCATGTTGGATACCATGATGCTCTGGTCAGATCCC
C
>Pparg-5_peak_6823
TAAAATAGTAAAAGTTCAAATGGGGAGCAGGTAAGGAGTGGGGAGAGGGGCAGTGATTTGGCTTCATCTACCCAAACTGTCTTCCCTTATCTATTGCTCC
AACTCATTTAGCTACTTTGGTGATGTGTAATACTCCTCCAAAGACTAGCCTCTTTCATTCTTTCATTTTGAGAGACACGCACCTCTGTCTACAGAATCCA
G
>Pparg-5_peak_6824
AAACGGAGGACACAGCAGAAGATGAACACGCTGCTGAAGGAGTTAGGAAGGGAAGAGGGCATGGTGCTTTGTCATGATGCTGGACCTTGTGAGAAACATC
AGGAGACAGTTTCCTGACTAATACCACTTCCACTGGTATCCATTATCTACACATTCTTAGTGTCCACATCCCATGACTCAGCAGTCTGAATCATTGCCAG
A
>Pparg-5_peak_6825
CTTATCTTGACTACATCTGCAAAGACCTGTTTCCTAGTAAGGTTGTACTCACACGTATCCACAGTATTTCAGCAGACACTCTGAGGGAAGGTGAACTTCT
ATCTAACTGAGATTAGGATCAAGCACTTTTTCCTTTCCAGTCATTTCTCCCACTTTGACTGCTTTTCATGTATGAATGCTTCTTGCTGCTCTCCCTTCAA
G
>Pparg-5_peak_6826
CTCACACTTTCTAAGCATGTTCAGTAATGAGATGGTAGACCTCCACAGAGTGTTTCAGACGGCAGGAAGTGGTTGAGGGTTACTCAGTAGTTGGTGCTTT
CCCCGTGTGCCCACAAGGATCTTGGGCTGCCCTGTAGTTTTGGGAAATGTTTCTGTTGGAAGTAATATTGTTCAGAAGACATGTGAAAACCAAGATCCAG
G
>Pparg-5_peak_6827
TGCATACACACACATAAACGCACACACACACTCATACAAATACATAATTGTGATAATAGACGAATATTTAGAAAAGAGACTAAAGGTAATATCACACGAT
GAAGAAGTACAAATGCAGGACAAAGGACACACAAATCTTGAAAGAGGATGTAAAGCTACTGTTTTTCTACTTACAGTTCAGTCATAGATTCTATCTTTCT
T
>Pparg-5_peak_6828
GTCAGAGAGTGACTGATTACCCCAAAACCCAGTCAGAGAGTGACTGATTACCCCAAAACCCAGTCAGAGTGACTGATTACCCCAAGAAAAGTTGAACTAC
AATTGTCAGTGCATTTTGCTTGTCAGGTTGGTATTATATTTCATAGGGTTCAAAGCTGAGTCATTTTCTTGATGCCCTTTAGCCTCCAGAAGTCAGTATA
G
>Pparg-5_peak_6829
CACATCCTTGACAACATGAATAGTCACTTGAAGTTTTGATCTTAGCAATTCTGACAGGTGTAAGACAGAAACTCAGAGTTTTTTTGATTTGCATTTCCCT
GATGACTATGGACATTGAACATTTCTGGGGAAAGGTACCAGAGGGTCTAAGGGGACAGACACTCCTAGCTGAGATTCTAAGCAGTGGGAGATATGAGGAC
T
>Pparg-5_peak_6830
TTAATAAGAAGCATGCGGTTGTGTAGTTCTTGCTCAAAAAAGGGAACCTGGTTGCAATGACTACCTTCTATAATCAGAGTAGGAGGGCAGAGGATGTTAA
CTTGATCACCCCCATGCACCCAGTTCCAGTAAGCTTATCAGGGTCTAACAGTGACTCCACCCTAAGCATTGTGAAAGAAGAGGCTGTTGAAACAGCACCT
G
>Pparg-5_peak_6831
AGTTACTCATAATGAAATGGGTGTGTTTTTGTTATCCAGGATGTAGATACTGATCCACATGCAAAGATGCTTTAACTAGAGACAGAAAAACCACAAACCT
GCTTATAATCAGTGTTTCCATTTCATAGATTACTGTTCCAACATCTCCTACATCGGGTAGAATAAAATACTGACTCCTGTTATTCAACAAGGTATCTATG
G
>Pparg-5_peak_6832
GTGTACCATTGAAACAAACTGAAAGCTCGTCAGTATGATTGGCAAGCTGACTTCTCAGAAGAAGAAATAATTATTGCCTGATAATGGCAGCTTATATCAG
ACATGTGAATTTTCAGGCCACCATTTGTGTTATTGTAGGCTGCCTGACATCACAGGAAGTCTTTTGTGGCTTATGAGGCAGAACAGTGAAACAGTTTTGG
C
>Pparg-5_peak_6833
CAAACCACTTATGAGTAAGTAGATGTTTTTTTCTTTTTTCTTAGTACTTCTGCTTCTTCTGTGTTAGCAGATATTCTACCTCATGTTACTTTCACCCCAG
AGGAGTGAACAAAGGTGACAGATACCCACCACTTCCAACCATGAGTCACAATAACTTCCCACTCACTTTCATCTGGGCTCATAGTTAACCACTTGTGGGA
A
>Pparg-5_peak_6834
ATGCTACAGAAGGCATCTATTGACACATCTGATTGGGGAATTGTCTTCAAAGTCAGTGAGACCTAAGAATGAGAGTCAGGCCACAATGAAGTCAGGGAAC
TGATGAGCAGTAGGCAGCACTGGCCTCACTGTTATTCACTGGGCCTTGATCTTAAAGAATGAGCTCACCCAGGTAACCACAAACCTTCTGAGACAGCTAA
G
>Pparg-5_peak_6835
CTGGTCCCAGATTATCACCTTCATCTCTTTTTCCCCACTGTCAAACCACATCCACACAGCGTTTCTTAAGCACCATTTATCAGCTCATCAGTCACCAAAG
ACACCAGGCCACGTCATACCTCTGCCTCAGCATGTCTTGATCTCTCTTCCTAGAACAGTCTTCCTCTTCAACGCCTCTTGCAAGATCCATCCCAGTCCCA
T
>Pparg-5_peak_6836
CTCACAACCATCTGTAGTGGGATCTTCTGGTATGTCTGAAGACAGAGACAGTGTACTCATATACATAAAATAAATAAAGCTTTTTTAAAAAAAAAGTATG
AGTAAAAGAATTCTAAATTGTCACCATCTGATTGGCAAAGGCCTGATGAATATCGAAAGTGACTGGAGGTTTGAAGAGGCAGCATTATTCATTCTGAGTG
T
>Pparg-5_peak_6837
TCTGTTTCCGTTGTCTTTGTGGTTTATAAGATGCTTACTTTGCTACTAGTAACTTTATAGTAGCAAAGTGCACCCTGCCTGTAGTTGCTTTTAGTTGATG
GTGTTGCCTGTGGAGTTTTAAAGCTGACAGATAACCTTTGACTTAATGTACAGCTCCTTACATTCATTCAGTGAGTAAATTCTGAAAGCCAACAAGTTGG
G
>Pparg-5_peak_6838
TGGGAAGGGATGCTAATCAGTAGTTTTCAGTACCCAGTGGTGACTTAAGTTCATTACAGAGAAATCACTCAGAAGTTCCTCAGGGTGACTTGTTTACTGT
GAGTAATACAAGTAAAAGGTGACTTACAGAGAAACCTAAAATAGATAGGTCAAAGTAATTCAAAGGATACAAATTTTTTCCCTAACATTTCCACACAACA
T
>Pparg-5_peak_6839
AGCCGTGACCTGTTATCTCCCGAGGAAATGAGATTTCTGAGTATGAGTAGCATTTCCAACACCGAAGTGACTCAGCTTAAACACTATCTCTAGGTCACAG
GTTAAGCTGTGCCCAGCCTGGTCCACAGTGCTCACAGGTACATTGTCCCAGCAAGTTTAGGACAGTGGCTAAGACCACCCTCACTTTACCCTGTGTACTC
C
>Pparg-5_peak_6840
GGAGTCTGTGCTCTGAAGGAAATGCTGAAGGGTGAACTTGTTCGTCAGCTGAATGTCAAAGTGAAACCGAGGAGTTGCTTGTAACAGGAAGCAGAACATA
AAGGGTGATAATAAAAACAGAGGCTTCGATAAACAGGAAAAACTAGTCAGGGAGTGTGAAGGGGAGATGTTAGTGCACTGGGGATACTAAAAAGCAAGGT
G
>Pparg-5_peak_6841
AATAGTTCCAGTTCAAGGCTTATCTTTAAAGGGAATGAATCACTTTCATGTTTCTTTTAAACTGCATCATCATTTCAAGAGAAGTGCTTATGTATGTAAA
GAGAGGAGGACTGAAAGGGAAGAAACCCTCTTATGATTTGAGTGTGAAATGCCCACAACAGGTTCATGTATTTGAACGCTTGGTCCCTGGATAGTGTCTG
G
>Pparg-5_peak_6842
TAGACAGGATAAGGGAGTCTCAGTTTCACCTTTGCCCTTGACTTTGACCACACTTCCCTCTCCACCCACATACATGTTTCCCTGCCTTTTCTTCCTGCCT
CTCTTTCTTACCTCACTTACCCCTGAACTGTGACTAACTGGCAAACCACAGGGCTTGCAGAAACAGCTCTCTAAAGTCCTGGTCTCACAGTTATTAGATG
A
>Pparg-5_peak_6843
AAATGGAAGAAAGCAGTCATTCCTCCTCACTTACCATAGCGGGATTCAGAAAATGACTAAGCCAGTGGTGGTGATGGTCCAGAAGATGCACGGTCTCAGA
ATCTCTGCCTTTCACCCGGTTGCTGAGTCAAGACGATGAGATGGCACACAGATCCTATCTAATGAGGTCATTTTTAAGTTTACTTATGTATGTATGACAT
T
>Pparg-5_peak_6844
GGGTTCCCTGCAGTTGACCCAGGTTGAGGATCCACCAGTGTCTGTGCTGGGAGTAAAGCATCTGCCACTGTCTGCCCAGCTTAGACCTTTGAGGTAGAGT
CCTTACAGTCCTGTGTTCACTGAGTAGGCAGCCGTTACTGCCATTTTAGCACTGCGATCACAAGTGCTTGCCTCTATTTCTGCCCTTAAAAATATATGAG
T
>Pparg-5_peak_6845
GATAATTTCAACTACCTACATGATAATAGTAGTAACAACTTTTTGTAAGTTGCAATAAATATGCTAGCTGTTCTAGTCAAATTTGTTGGAGGTATGTTAG
AATCACCACAGCAAAATAGTCATCTAGGACATTCTATGTGCTGAGTACAACAGTATCTTAAGGGGTTTTTAATTTGTTTCTCATGGCAAAGCAATGACAC
A
>Pparg-5_peak_6846
CCCCACAGAAACTCATAGCAGCAGTACAGAGAGTGCATGAATTTCCAGGAAACTTTGCTGTTCACTCATTTCCTCATTCAAAAACATCAGAGGGGGTTGA
TTCTGTATCTGGCTCTGGGAAAGCCACAAAAAAGAACAGCATATGGTCTCTGTTCTCGAAAGGAGAAAGGCACATAAACACTGGGGCAAAGAAAGCCACA
C
>Pparg-5_peak_6847
GATAAGAAGACTATCTTTCTTAGTTATCTTTGTTAACTTTGGGGACTTAGACTCTAAGTCAAATAGTGCTGTGCAGAAGTTACCTCACCACTGATCTAAG
ATACATTGCTATGAATTATCATGGCCCATGTGTTCTTGGAACAGAATTAACCTACACAACCCCAGATCTGGGACTATGAGGCAAAGCTAGAGCAGGGTTA
G
>Pparg-5_peak_6848
GCCAGCCCTGGGCTGTTACAGAGAAACGGGTGCTGGGTGTGTAGCTTTGCAGCAGAGAACTGAGTAGGAGTGTAATTCTCACAACAGAGATAGACTTGTG
GCTTTTGAGGAAGTAGTTAAACAAGATAAAGAGCAGAGCACAAAACCACCCCGACATCTCCTCCAAGGTCCTTCCTCTCTTCTCACCTTCCAGGAATAAA
A
>Pparg-5_peak_6849
TTTTTTTCAAGATAAGCTCTAGACTGGCTGACCAATGAGCTCAGGGATTCTTATCTTTGACCCCTGCCCTCCATGCCAGGGTTACAGATACTTGTCACCA
TACTCAACGTGTTTTTACATAGAGGTTGTCATAATACTTACGTGACAGGCACTTTACTGACTAAGCTATATCCTCAGCCTCAGGAGCGTCTCTCTCTCTC
T
>Pparg-5_peak_6850
ATGTTTCTTCCTTCTCCTCTCAGGTGCTAAACGTGGCCACTCCTACTACCCCAGAACCCGTCATGGAAGAATAGATAGGGGAGAAATGTAAGTGCTGACA
ACGTGTGTGTGCAGTAACTATTGGGTCAGAGGGCATGGGTGAGCCAAAGACTGTGGAAAATTTGCACTTGATTTCCCAGCAAGAAGAGCAAGGGACTGGT
T
>Pparg-5_peak_6851
ACCAGCTCTGGTGCTGAAAGTAGCAAACAGGACACACACCCGAGACTGCAAGTCACAAGGTCGCACCTTCACACCTAAGCACTGGCAAGTGTCACCGCAA
ACCACCACACCCGCCCTCTCCCCTCTCTTCCTTTATTTTACTGTCTAAATTTAGTGCCACTTCAGAAGCTGCTAGCTCAGATAACTGAGTAAGGGTGTGC
G
>Pparg-5_peak_6852
TTTCCCTTTCACTCATGGGATTCAATTTGGAAGTGCTTTTTTTTTTTTTTTTTCCTTCAAAAACTATCTACTCAAAAGTAGAAAGTTGCTACTAGAAATA
GGTTGACTTGCTAACCTGGGAACTGTGTACAGTTGCTCTCTTTTCTTACTAATTACTATACTATTAGTCAGTGCATCTGTTATGAGCAACAAGGCAAACA
C
>Pparg-5_peak_6853
CCTTCTCCCTATCTCAGCTTAAAGCCACTCCTCTGGATTGAAGCCTCCTGCATGTCTCACAATTTGACATTAAGATTGCTATAAAATATTAAGACTTATA
GCAGTGATGTGTCTTCAGATGTAGACATTTTGCTTTCAAGAGGTAGGCGCGACTGTCACCATGATGGGGATCTGTAGCTGTGCAGTCAAGCCAGGTCATG
A
>Pparg-5_peak_6854
AGAGATCAATCTGAGGGATTTGGCTGCCTCTTGTTCCTTTCCTGTCTCCTCCCTTTGTCTCCAGATGCTTCAGCAGATGGCTGTGTCAAAAGCTCTAAAT
TTGTACCTTGCATGACCTTTAGCCCAGAGGAAGGCAAGTTTCTTCTGAAGATAAACTTCCCAGCCATTGCTGGTGGACCTTTTGTCATATGTTATGGGTA
A
>Pparg-5_peak_6855
TGTCAGCAGAGGGTGGAGAGTTGAACCCATGGGAAGAGCAGCAGCGAGCAGCGCTGTCACAGGGAGCACGGGACTACGTGTTTTCTAAGCAGAGGAAGTT
CATTCATGCTCAGGGTGTGGCCTTGTGTGCTTTTACTCAGTGCTGACTCAGCCTGCTTTGAGCCAGGCTCTGGGCTAGACACTGAGATCACCCGTGGGGG
G
>Pparg-5_peak_6856
CGATCTGAGTGGCTGGCGCCCGCCGGGGCCAAAGGGTAAAGGCTGCCCTGAGCTGCGGGGCGGGATCAGCGGGGCCAATAAACTGACAGGCTTCCCTACT
GTCCAATCAGAGCGCGAGACCGACAGGCAGCTCTGCGGCGATTCGCCCCCTGCCTCGCTCGGCGTCGCCTGCATGGAGGGGGGGGGAGGGGGGACGGAGG
A
>Pparg-5_peak_6857
GATACCACTACCAAAACCAGCAATAATGGGGGGGGGGGGGGGGGAAGAATCAGAATGACTGTAGGTTAGTATTGGGAATTCTGAGTCACACACACACAAA
AAAAGGCCCACAAATTTTTTCTGGCTTTTCTAGTGTTTTACAGACATTATCACACTCAATCTTGTCTTGGTCATTTGCTCTTTGGGTTGTGTTGGCATGT
T
>Pparg-5_peak_6858
GTTCACAGATTAGCTCTCTGAAAGATATGACACAGAGAAACAGAAAGTGAAACAATAAAAACACATGTATTTGTGCTAATGCCATCGCTGTAGCAGAGCC
ACATTCACAACCAGCCTCAAATCTGTCTTTGAACATGAGCAACTGTGGTTGGTGCCCTAGGGAGAGGAGAAGGACTGACTGTGAGTGAGTGCACTCACTT
T
>Pparg-5_peak_6859
GTATATGAACCCACCTTTTCCATCATAGACCAAAGACATCCAGTCTTGTGGGTTCAACAACTACCAGATTCTTGACATTTCTGCAGAGAGACAGTCATAG
TGATAGCCACACCACAGCTTGTAAGCTACTCACGCATATTCCCTCAGTTCTGTTCTTTTAAAGAACCCTAACTAGTACACTACTTCTGGAGAATCCTTAG
A
>Pparg-5_peak_6860
ACCAAAGAAATCATCACACCCAAGTCTGCCTTAGTGAATCAGTGAATTTATTGGAACTACTTATTACAGCATGTGGTAAGGGTTACTTAAATGAGCATGG
GTGACTCAAAGGGAGCTGCATGAACAACAAAAGAGAAAAGCACCCACTCTACCGTGAGTGGCAGCTCATGAAAGCTGCATCCCTGTATCTCTTTGTGCAA
T
>Pparg-5_peak_6861
CCCCAAGAACACAGGTCTACCTTTTGATGCTAATTCTTCTCAACACAAATGAACTTGGTACTGGCTCCATCCCTTCCTGGTCCCCACTTTGCATTTGACA
TTTACTAACAGACGTTTGCAAGAGAAGCCGGTGACCTATGCTCTGCTTTCTCAGATGATCTGAAGTGGCTCTGCAACAGGTTCTCACTTTCGGGAAACTT
T
>Pparg-5_peak_6862
TAAAACCTTTGACTAGACACAAGGAACATAGACTGGCTAGTAAGGTCAGGACTAGCAGGCCCGACAGCCAATGTCCTGGGGGAATGGATAAAGTCTAGAG
ATGATGTGTATGTTGACATGAGTGCTACCATGTCAAAAGACCCCAGTGTCTCAGACCCACAGAAATGGCAAGGCCTTCCCCTGGTCAGAATATAGATGGT
G
>Pparg-5_peak_6863
CCCTCTCAGCCTCTTCATTACTGTGAGAAGGGGATACAGTAGACAATCTGCTCAATCTGTCTACCATGCAGGTCTGAGGTGTCCTTCAGTGTCCATAGGA
CAGAAAGGACAGATTTGACGTTCCTTCTGCATTCTACTTTCTAAAGAGGCCCGTCAGACTTCTTCAGATCATCTCTTTAAGATCTAAATACCACATGTGG
G
>Pparg-5_peak_6864
CTACATGGCTCACCTCAGTTGCTCCCATCTCTGAAGTATCTTTCTATACCAGCAGCAGGTTATGTGTCTCTAACAGTCCTGGACTCCTAATCATTTCACC
CTTTGCCTCAGTCACACACACAGCCTCTGATGCACGCCTACTTCCTTACTCACATCACCAGGGATAGTAACCTCCCTTTATTTTTGTGACACCTCCCCAC
T
>Pparg-5_peak_6865
TTTTGTCTCAGTGTTAAATATAGGAAATGTACAAAAAAATGATTCTTATCTACAGAAGGGTGGAACACTTTTTTTCCACGGTGATGAAAGAGTCCAGTAG
ATGGGGAAAGTAGACACACCCTGCCCCCTTGCTGTATGTTTCATCTGTGCATACAGAGCTCCCACCAGCTTCAAAGGAAGAGCTGTGCCCAATACACTAG
C
>Pparg-5_peak_6866
CTCATAAATAAACAGCAGAGCTCAGTAGAAACACAACAGTAAAATAAAAAGGTAAGGTGGTATATTCCAGAAGTTTTAAAGACTTTCCATGCTGATGCAT
TGTATAAACAATTATTGACACCACTTACATAATTTGGGTTTAAATCATTAGGTGATTAGTTATGGGCCAGCATCATGGCTCAGTAGGTAAACGTGCTCAT
C
>Pparg-5_peak_6867
ATTACAGATGACTGGTCAACCACAGACCAAGGAGATCTGTGCTTACAATAGCCGTGTGCCTAACACTTACCTTTCCCCAAGTTTAAAAAAAAACACAGTA
GTTTCAAGTGTGTCAAAAGAGCACAGATCTTCTCATTTCTTTTTACATGTAGTTTTCCCCAGTCAAATTCTATAGAGTGGGAAAGGTCACTTATAAAACA
G
>Pparg-5_peak_6868
TTCTGTGTAACAGTCATTGTAGAATTGCATCACTCAGAACGGTTAAATGTAATGTACAGTTCTTGGTAACATGGAAGGTACAGTGTGCTTTCTGTCTAGG
ATCAGGTTTCCGGGAAGGGAAGGGCTCTCTGCACCTTCTGAGCTCCTGCCCAGTCACCTCAGAATGAAACACAGTCAGAGCTGTATGTAGTGGTGGCCAT
T
>Pparg-5_peak_6869
TTCTGAAAGTAAAATATTCTAGCCAAAATATCATCTCTCCGTATTTCAGAGGAACTGAGAATGAACAGCCTGTAACTGTCATATCTGTAGGGAGGACTAC
TAGGTGGAAGGGCACAGGGTCAAAATGAGAAGCACAACTCCAGGAAGAGGCAGTGAGTAATACAGGTTTTTCCTTCTGCTCTAAAAGTAGACACGAAAAA
G
>Pparg-5_peak_6870
TCATAAGGTGGTTTCATTTTTAGTTTCCTATGACAGCTTTACAATTTACATTCATGTCATCTGTGTACAAGGGTTTCATTTTTTCACATCATGACTAACA
CTACTCTTTTGGCTTTTTTAAAATTACAGTTGATCTATCACATATGATTTTCCTTGTCATTTGAGGCTCATTTTTCTGCTGATAAATACCGTTGAGCACT
T
>Pparg-5_peak_6871
ATATATTCAGGCTATTACAATATATAGAAATTATAGTGTTTGCTTGGCCCGGGGCGGGGGGGGGGGTGTCATGAGATCATGAGTTTTATGTAGATCACAT
GTTTTGTAGTTTAACCACTACAGAATAAGCATTGTCACAGTGGCAAGCAGCAGCCACTCTTGACACAGTCATCTGAGCGGTACTTCAGACATGACTTTCT
T
>Pparg-5_peak_6872
ACCTTAGCAAAGATAACTAGGAAAAGGCCATCTTGACTCAAAAGTTAAGGTTTCTAAGAAAATCATCAAATGACTTACTCCCAAACCAGGCTCTGAGTGA
GACAGATCTGTAGCATGAGACTTCTAAAAGAAGTCTTCTCCACCCTGTGCAGCCTCCAGAAACAGCTCACCTGGGGACAGTTGACCCAGGCAGGAGGGTA
G
>Pparg-5_peak_6873
AGAAAGTTGAACAAATAAACATGATTTTCACCCAAGAATCATATCTAGCACAAAACTCTAACCTCAATCCACAAAGAACTGACTAATGAGGGCAAACCAT
ATCCCCAGCAGAATGACCAAGTTTGGGTGTGTTCTGAGAACAAAGGGCGTGGGGAGAAACAAGAGTCAGAGGGGGAAGCCCTAATTCACACCAGGTCACA
A
>Pparg-5_peak_6874
ATGTAGCCCACACTGCCCTCAAAATTACAAACTTCCTGCCTCTGCTTCCAGAGTTTCAAAATTACAGGCATATAATCCCATGCCTAGCTTTTAAAAATTT
AATAACACAGCAAAACATTTCATGATGGCTGACTCCTTTGGATCATTGTCCTGGTGCTGGTTGTACAACTTTGACTTTGCGATGAGCTCATGCTGTGTAG
A
>Pparg-5_peak_6875
TCTCTCTCTCTCTCTCTCTCTCTCTCTCTCTCTCTCTCTCTCTCTCTCTTTCTCTGAACTCTAGGCCCAGTCTAACAACTTACCTTCAGATGACTCAGTT
CAAAATCCTAACTTGACTATATTCACCAATGACAATAAAATCATGAACTTTGGCCCAGTATCAGTCAAGCTCTAACACAGAAAGACACACCTTAAAACCA
G
>Pparg-5_peak_6876
TTCTTCCTAACTGAGAACACCTTTCACACAAAGCCTTGATCTCATACTAACACACCTGGCGTGGGGATTGTTCTGTAGGGGTCAGAGGACAAGGATGCAG
CCAAGCTTTCCTGATGGTGATGCTTTAACTGCAGGTTACAGGAGCCACACATCCCCAGTTTGTTTTCTCTGTACACACACACACACACACACACACACAC
A
>Pparg-5_peak_6877
TGCTCATCTCTCTCTGGATGCTTGGGGCCAGCATGGCCTCTTTGTCTTCAGAATCAGGGCACAGAGAAAGAGCTCAGCAGGTACTCTGGAAAGAATAGCT
GCTCATCTTAGGCTTTGCAGTGCATTGTAAAGGTAGAGATGGGAGCTATTTTGGGCGGTTTTCAGCCAAGAGGAGATTCAGGAAAACAGGCGCAAGAAGC
A
>Pparg-5_peak_6878
GGGTTTGTAGAGAGAAAGAGAGAGAGAGACTCACAGGGTGTGGACGGCTGGTGTTAGAGCAGGAAGTAGCTGGAGGGTAGTCATCAATGACGCTGCATTT
TAAACGGAGGTGACAGTTCAGCACAAAGCATATCTGAGTGTGGTGGCTGCTTCAGGAATAGTAACCACAGACACACAGTAGTCACCAGGACCTCAGGATA
G
>Pparg-5_peak_6879
GTGTATTTTAGCAGAGGTAAAGGACCTTTCAAAACTCCTGTCAACCACCGTGGTTGTACCTACGCAGAATGAATATCTTGGATGCTGTGCATTCAGACTG
AAACTTAAACTTTCTGATTGCTCTGTCCCTCGTGTTCTTCTGCCTGCTACAGTTTTAGTCAGAGGTGTGACTAACTGTTACAGTGACTTCTCTTCCCAGG
G
>Pparg-5_peak_6880
CACCTACCAGCTCATTCACTCCATTCCCAAAACCTTACCTTAAGCCCTATTGCATTGGCCTGTGTTCCCTCCCCTGCCTTACACCCACACGTCAGATTCT
TCACTGTCCCTCAAAACTCAGCGTTTATCTGACTACCCAAGAGGAAGGTCTCTGTGCCCACATCCTCGGTACAGTGACAACAGAAAACAGGAAGAAGTCA
G
>Pparg-5_peak_6881
GGGCACGGAAAAAACCCTATGTATTTATTATCATCAACTCTGTTCAGCGTGGCCTTTGACTCACATAGGATTTTTGGCTAGGAGCCCAGCTGAAGTCTAA
TCACAACCAACATCACAGTGTGACACAACTGTCAAATCCCAAATCTAAGCTCTGTAGAGCAGGCATGAGACAGCTTTGAGAGGCCGGCTTCGAATTACTA
A
>Pparg-5_peak_6882
TTCAGTCACTCTGAAACTACAATTTCAAAGCCCTTTCTTGTATGAAATCTTTACACCTATGCGTTATCAAGGTCTAATGTGCTACCTTCCACCTACTCAA
GGAGATAAGACAGAAACCTTGAACTTCTGAGCAAAGGTGGTATCCCACATCTTGTATAGTAACACAAAAGTAGCAACAAAGACATTAACAATTGCAGTTC
A
>Pparg-5_peak_6883
GGTAACAAAGCCAGTCAAGAATCACTTGTCCGTCACACTGCATTCACTATAGATGCCTCCCTTCATTGCACAGCAGAACCCAGTGCTAGTCACACTTAGC
TTTGTGGTCTGTGGGGCCAGTAGGTTCTCACTTCCCCTAGACACCACTGTCTTTATGTAGCCTGAATTGGCTAAAGCCCCAGCCAATAGATGTTGTCTGA
A
>Pparg-5_peak_6884
AATAACTTACACTACATATGTACAGACACTCTTGGGAGCCAGAAGCAGACACTGGATGGCCTGAAACTGTTGTGGTCTACGTGACACACGTTCTGCGAAC
AGAACTCAGGTCTTCTGTAAGAGTAGGAAGTACTTTTAACTCACTGGGTCATCTCTATAACCCCATACTTTATCTTTTTAACATGTAAACGTTTCTGATT
T
>Pparg-5_peak_6885
CAATCGTTTCCCAGCACTGAGTAAGATGACTGGCATACGACTCACTCACATTCGTTGGTATGCTCAGCCTCCGACCGACCAGCAGTGGGTGAAAGTTGCT
GTAGGTCAGCTCTCTGTTGTCTGTCCATCTGTTTATCCTTTCGTAGGCAGTCCAGCGCAGACCAATCCATAGACTAGCTTCCATTTCAGGAAGCAAGGAT
A
>Pparg-5_peak_6886
CTTGTCGAGTGTGTCTCCTGCTTGCCCTGCGGCTTTTGTATTCGGACAGTCATATCCTTATCTCATTTAACTCTCAGAACAAACGAGAAAGCTGAGTCAA
GTCAAGCAACTTGACTCAGATGCAAAGCAACCGCTGAGTGGTGAAGTGGTTATCTCGAGCCTGTTCTATCGGAGAGCAAGTCTGGGCTCTTTCTTAGTCA
T
>Pparg-5_peak_6887
TTTGTTTTGTTTCCCTATGACACACAAGTGGCTTTCAAGGGAAGGATTCTGCTAAAGAGGGTGGTGTGACCTTTTGTTTTATAAGGAGCCTGCTCATCAC
ATATGTTTCAAATATGACTGCACCAAAAAGTCCCCAAGGCACATGACCAATCTCCCTTCCTTATGACAGTACCGAGAGGACAATCCCTGAGCCTGACGCA
A
>Pparg-5_peak_6888
AAACACTTTAGTCAGCTCTTTTACCAAGAAAGAAAAAAAAAATGGCCTAGATGGTCATGTTGATGAGCAGAAAGCTGGACTATTTTAGACAAGTTTAACA
GTCATTGTCAACGAACCAGACTTCAGCAGAACAGCAGGCAAGGTTTGGTTCCCAAAAGGTGTTTTCATTTTGAGTTCAGCTTTACTGTCGCTGGGGAAAT
T
>Pparg-5_peak_6889
GCTGGTTGGAAATGTGCACACAACCACGTGGGGTCACTATGGACCGCGGGGTGGGGGGGTGGGGGTGGGGAGTGCACACTTGGATATGCGGTGACCTCAG
TTGTGCTTAACAACATCATAGTCATTTTGGAAGTATGAGTAAAGGTGGAGTAAAGGAACGTTGGGGGGTTGACCTGAAATTGTCAACCCATATTAAACGT
G
>Pparg-5_peak_6890
GTCTAGGTCTACTTTCCAAGTTCCAACTGCCCAGGTGGTTCTAAACTCATCCTGGTACCATACTTCTCCTCCCATGCTTTGGCCTTTGTGTTTAGTGGCT
ACACAGAGCACTTAGCATAGTAAAGAGGCACGCCTCGATTGCCTTCTGGCCTTATGGAAGAGTTGAAGCCTACACAATAACTTGGGCAAAGTGCACAGGA
G
>Pparg-5_peak_6891
GCTGTCTTTACAAAGATACTTTTTAACTTTAGGGGAGGGGTTTGAGGCTTTCAGGAGAGTTTCAAAGAAGACAATGACCCCCAAAGAAAGCTCCATCTAA
GATAAAGCAAGTCCCTCTGCCCTGTGACCCTTGCTCTTTTAACACCAGTACCACCTTTCTCCTATTTTCATCAGCCTGACTGAACTGGTCTTGTCTGGTC
C
>Pparg-5_peak_6892
TGTGTGTGCATGCATGTGTGCTACATTTGCACATACAGGCATCCACTCAAACTTGTATACACACAGAGGTCAGAGAAGGATGTTCAGTGTCTTTCTTTAT
CACTATCTGTCTTATTCTTTTGAGTCAGGATCTTTCACTGAACTTCAGACCGGCGAGGCAGCCAGCAAACCCCAGAGATTCTCCTGTCTCTGCCCCTCCC
T
>Pparg-5_peak_6893
TGGCCATCTCTTCTCAGTGTACCAACTCCATCCGTAGTCATTCCTGCATCCCCAGTATCCCTACCTCCAGCTCAGTTGACAGAAACATAGACATAGGCTC
TCCTACCAGGACACAGGTCACTGCTGCTCAGCATTCTTGAGGCTTAAGTAACAGGAACCATGCTGTTTGGGGAGGAGGGGGTGTGTGCAATGACTGAATG
C
>Pparg-5_peak_6894
TATGGCACTTAGTTCAGACATACCTAGCAGCAGATCTCCCCTCCCCTACTGACTGAGCTATCAACTTTCTGTCTTAACTAATGGAAAAAAATATCAAGTA
GTGAGAGTCTTGGGCTGATCAACATACTCGATCCACGGAGGGTGTGCTGCCTTCAGTCTGGACTTCACAAAGCACAAGTTTTAGGGAGCATAAAACCAAT
A
>Pparg-5_peak_6895
ATCTCAGTACTGACTCTCGTCCCCCCCTCCCCCCCTGACTCTCGTTCCCCCCCTCCCCCCAAGGCTGAGTGAGCAGTGTTTACTTTTCAAATGAAACAAA
CACACAGTTCGAGACTGACAAAGAGCAAAGGAACAGAGAAGGCATTTCTGAAATTTGCCAGTTTTACTTTCCATTGGTGGCTTCCATCAGCTCACGAGCT
A
>Pparg-5_peak_6896
TGTGGCAGTCATCGCCTTACAGGATGTGAGCACTCTGTATGTGCAAAGGTGAGCATACTCTTGTCCCCTTCCTTCCCTACTATCCTTCCCCTCGTCCCAG
TTAGGAGCTTAGGAAATGGGAGTCTACACCAGCCACCACCAACAGATGGCGACCATGGTTGAAATGTTACCTTAACACTTGGCATTTCCAAGGTTTAAAT
A
>Pparg-5_peak_6897
GAAATGCCCTCCTTGGGCTCTGTGTTTAAAGACTTGGACCCCAGCTGGTGGTGCTCTTACAGGAGGTTGAAGAACCTTCAGGGAGCAAAGGCCCTCTGGA
GGAAGTGAGTCAGTAGGGTGACCTTTACATCCTGTAGTCTGGCCTACTTCATATCTACTCTCTGCTTCCTGGCCTGCTAGGCTGTCAGGGAGCAGCCTTC
T
>Pparg-5_peak_6898
TCCTGCTTTCTGTCTCACTCAATAAACAGGTACAGCACTGTACTCTCAGTGTACAGATTAGGAAACTGTCTTAGGAGCACTTAACTACTGTGCAATGACA
CACAGTAAGTCTGGGCAGGGCTGCGGTTTGAACTGAGATATGCCAGATAACAAAGTCAGAACCTTCAACACCCTAAGTGGCCTCCCAACACCTCCCATCT
C
>Pparg-5_peak_6899
GGGAAACTGGCTTTCGGGGACTCCACACTATGACAGTGGAAGGAGTCAGCTCTCTACTCCACCCACATTCAAGCATCTGCCAAGTGTTCCAGAAGAGGAA
AGGGAAACCCAGGCCAGACACTGCACAGTCCTATCGAGAACAGAGCAGATAGGAACATGACATGACATGACAGTCTCCGAGTTAGGTGAATAGACATGCT
G
>Pparg-5_peak_6900
ACATAAGACATGTCTACTCCACCCAGAACAGACCAAAGCATGGATACCACCAAAGTCCAAGCTGCTCAACTCATTTAGAGTTTTATTTGGGTTAGACTTA
CAGGAATATGGGTAAAGGGTTGCTTTCAGGCACCAGAATGACTCAGAGATCACTGTATTACTAAGGTCCACCTCAGCATGGGTGACAGCTCACAAAATTG
T
>Pparg-5_peak_6901
CTAGGGAAAAATTGATGGAAAGCCACTGTGTGCTAAGGAGCTGCTGAGGAGCTTAAAAGCCCGAGGAGGAGTTCTCAGAGGGAATCTTCGATAGAACAAT
ACAGATGAAGATGATCAGCCTGTTCCAAGGCTGAGTAATTATCACTCATACCGAGAATAGTATACATCCCTCCAGCAAAAAAACGCTAGGGGGTGGAAAT
G
>Pparg-5_peak_6902
GGGTTCCAAGGAACTTTCTTACATCAGCTTTAAGTGAAGAGTCCCTGTTTTTCTTTAGAGTCAATTCTGACTCACTTGCTCAGGAACCTGTCATTCTCCA
CCACACATATATGTTTCCTGTCTCTGTTACCTCTAGGCTTATAGATTACTAGTGTGTGACAGTGCATTTTTCTACCACTGAGAAGACACAGTAAACCCTA
T
>Pparg-5_peak_6903
GGACACCTGACCTGAACTTCTGGCCTCTATATGCACAGCCACACATACATGCACACACACAGGGAGAAGGGAGAGAAAGAGAATGCTCACACACACCATG
GATGACATAAACACAAGAATGCCTCCCCATGTATAACCAAAGTTATCTAAGATTGAACCCTAAATTCAAAACCTTCTGAGCAAGCTATGAATCACACCCA
C
>Pparg-5_peak_6904
ACAATCAATGCTCAAGTTTTATACAGTTCTCACTTTACCAATGACAAACACCACACTAACCCATTCCTCAGAACCCAGCCCACTGACTGCTGAAGATCTC
AGTGTCTGGCTGACTCAGACAGCTGGCCCTCCCAGCTCCCCTCCCAGCTCCCCTCCGCCCTGCCCTCCCCCCACTTACTCATCCTTTCTTCATCTGTTTT
G
>Pparg-5_peak_6905
ACTCCAGCCCATTGGCACGACTGTATTTGACACCTCTCCTTCAATCATGGCACCTTCTAAGCCCAGGCTCTGCTCTGGTCTATTTTAATAAGCGTGATCT
CATAGCTCTCTGCCTTTCAACCTCTGCCCTGCATCCTGCTAACCTCAATCACTTACTGGTCCCCCAGTAAAACCTGTCTCCTCCATCTTCAAAGCCTGGA
C
>Pparg-5_peak_6906
ACTTCCTGTTCCTTTTAAGCCACAATGAAATATTTTCACAATTACCAACGTCGTGATTAATGGTTTCATTTCCGTTGGGGGACGCTGGTTTCACAGAGTC
AGACTGTATCTACTTAAGGAATATCATATTTGCAAGTCACAACCCACAGTGAGAAGATGTGCTCATTTCTTCAGAAACTTAAAACTAATAACCTTTATCT
A
>Pparg-5_peak_6907
GAATGGCAAAATACTAACAAAAGAAACCTTTGACTCAAATACCACTGGTACCCAGGGTCTTGTGTCTGTATAATGCCTACACATTCATTTCTTTCTTTGC
CTATAGAAAAAAGAAAGTCTGTTTGTTTTTCTGATTCAGTCAGCCCTTTTAGTCTTTGAGTCTAAGGAGAGGCTTGTGAAAAGAGCATCTTATCAGCATG
C
>Pparg-5_peak_6908
TTATCCCAGTATCTCTATCACAGGATTTCCCTGTGTTTCTGAAAACCTTGAGAAAGTGACAGAAGTTCCTGTTTTTCTTTTCTTTTTTGTCTTTTTTTTT
TTTTTTTTAAAATAAGAAGGGTGGCGCGCGCGAACACACACACACACACACACACACACACACACACACACACACACGTCTTCCGGGTTCCCCATGAATC
A
>Pparg-5_peak_6909
CCTTCGAAAGAAGCGGTGCACAGTCGTCTCAATATCTGCATAGAAGATGAGGTAGAAAATGCACAACTGATGCATAGCCTTCTATATGTGTAAAGGTATG
CCTGACAGATCACTACATTTTCAGTCATAGCTGGATCACTAGTCTGGTGACTCAGAATCGCATGGAAAAGGTAGCAATCCAACATGATCTCTTACTCAAA
A
>Pparg-5_peak_6910
TCAATGAATGCAGAGTGAACTTTGGCCACTTCTCTACCCAAAACACCAGCGTAAAAGTGGAAATCAGTAACCAGGTGAAGTGCCACACCGCACAAAGATC
AGAGGCAAGGGGCGGGCTCACAGGGCCCGAGGCGGGGAGGAGACGGTCCCGGCCCCCTCCGGCCACATTCGTCGCGCGCGCGGGAGCTGGAGGGTAGTCC
T
>Pparg-5_peak_6911
TAAGACATGCTCTGAGATCAGCATCTCAGCTCCCGAGCTCACAGTGAAGCATGCGGGATCACCATGAAGTTCTGTGCACAGCACGCACGCACACTTAGGA
CTTTTGACACACTTCTGAAACACCTCTTCCACATTGCTGGGATGACTCACACTTCTAGAATCTGGCTGTTCAGTATCTCTTCAATGCAGCCTTGTGGTTT
A
>Pparg-5_peak_6912
AGCTTATTCAACTGGGTTTACTCAAAGCAGGGAAATAGCCAGGCTAACAGAAAGCGAATCTGAAACCTCCTTTTTGATGAGACCTGTATCTAACACAAAA
CATCAGGGTTTTTTTTTGTTTTCTTTTGTTTTTGTTTTGTTTTGCCACATGCAAGCCAGCATGTACAAAGGCCGAGTATACACCTATGTGTATACAGATA
C
>Pparg-5_peak_6913
GAAATTCTGGTGGGTGTGATTCTGGCTCCAGATAAAAAGGGGGGGGGAGGTGGTGTCATCAGCTCTCCCTCATCTGCTGCCCCACCTTCCATTGCATTTG
CTTCATCCTGAAACTTTGATCACGACCCTGCGTACTTCTGACTCATATCCTCTCAGTTCAGCTTCATCAGAAAAGAGAATAGGCTTCTTTTTCAACAGAG
C
>Pparg-5_peak_6914
GCTCTAGCAGGTTACCAGCAGGGGGCTGGAAAAGAAAAACAGAAAGAGAGATTTCCGTAAGCAACCAAGCTGGCCTTTGTACAGCCTAGGTGCACTTGGG
CACAGGTCACCTGAGTGCCTCAAAAAAAATCAGACTGAGAGCACCCCCACACCAACTGTCTACTTCCTACATTTCCTCCGGCCCTCACGTTATGTGGCAT
T
>Pparg-5_peak_6915
TCCTCTCGGAACTCTCTAGATCTCAGAAGAACCATTGACTTCTAGGTCCAGGGCTAAAGCCCAGTGAAGTTACAAAGTATATTCATGCCCCGGTAGTCTC
AGGCCCCATTCAGAAAGAGCAACCCTCTAGCCTTACTGAAGCCTCTAGAGAAATTACACCTCATGGAAACACGTCGTCATCTAGAAAATGTGTGAGTGTT
C
>Pparg-5_peak_6916
AATACTTTTTTAAAAACCTTCTGGGGTTCATGGTCAGGCAGCTCACACTCTTATAAAACACAACCTGCTAATACAGAAATTCCCCAAACCAAGGCTTATG
AATAGAGAACTATACTTACAAATATGTAAGCACAAGACAAGACTCCGTGTCTAGATCAGTAGAATAAAGGTCACTTTGAAAAGATGGAGCAAGATAAGAA
A
>Pparg-5_peak_6917
ACAAATGACTTATGTTTAGGGTTCTCTTACTGTCAGATGCTATTTCCTGTATGGCCCCGGGCCTCCAAGGAGCTTGGCGGGGCGGGGCTTTGTGGGCGGG
GCTTTCCTGCAGAGGCGGGACGTGGGGCGGGGCTGGCCCTGAGGATGGAAGGTGAAGCGTTAATGACTCAGAGCGCAGTCGCTGCCCTCTGAACTGGAAC
G
>Pparg-5_peak_6918
CATGACAGTTGTAGCTCATAACTTTCCAAAAATAGAAAGTCACCCTTATCCAAGCTGTAGGGGGCCAGTTCTTGGGCAGCATAGCTATTACTCACTACAA
GACTGACTGTACATTCAACTTCTCTACCATGCAGTTCTGACTATAAGGGACTGACTCAACTATTTAGCCAGATGTTTACCTAGTGTGCTAGCTAAATTTA
A
>Pparg-5_peak_6919
GCAGCAAATCCTGATCATTAGGAATCAGATGAGGGGGGTGGGGGGAGGCAGAGGGAATTGACTAACATCTGGACCAAAAGTCATTGTTTTACTGATTGTT
GTACTGTGTAGTAAAGGACCTTTCTACCTTTGTCCCATGCCCCAAGACTTTGTGGGAGGCTGGGTCTCCTGGTGAAAGACTAATTCATTTGAGGGAGGAA
A
>Pparg-5_peak_6920
CCACACTCTCAAACATTTTCATGTGCATGGAAACACCTAACCACAGCACCTGCCACATCACAAGCAGGCCAGTAAAAGCTGCCCTTTGTGTTACTCTTTT
CAAAGCCCATGGGAAAGTAATTCTCTTATAGAAACTGTCCTTTCCAACGAAGTTTTTAACAGTAGTTCCTTTTGAGCTAACCTGATAATATCCGACTTTT
G
>Pparg-5_peak_6921
GGGGATCTACACGCAGATCAAGGAAGATGACTCACGGCGCGTATACACCCGCAGGGCCTACACCAGCCCTGCCTTGTGTAAGGTTCACTTAGGTGCTCAG
GAAGCTGAATGCAAACCACTTTTTATCTGTTCACAAACAGTCCCAGAGTCTGGCCACACTAGAGCAAGTCGAACAACAACTACTCCCTGTGGGTTGGTTT
T
>Pparg-5_peak_6922
ATTAATGAGGCTTTCCCTGTTGGGTTTGGGGCTCACCTAGGACCTAGTATTCCTTCCTTGCACCTTTCTCTCCTTTGAAATAGGAACAGCTTTCGCTGTT
GTAACGTACATGATGTGCTTTCAGTTTCACAGCTGGAGAAGACCCACCTCAGGATGTGCACACTCTTGAGTTTCACTCACTTCTGATGTAAGTGGGCCTC
T
>Pparg-5_peak_6923
TCATAAACTTCTAAACCCGTATTGTTTTAGCAATAACTTCAGGAGAAAAGAAACCAAGTGCTATGGCTATCAGCGCACTGGAGGAATGTTTACCTATCAA
GGATGAGGTCCTCAGTTTGGTCAAGTACAGAATAAATAAAGATGTGAAGAGTATCATTTGAATAAACTAGTATCACTATTGCTCAAAGGTTCCGGTTAAC
A
>Pparg-5_peak_6924
GCTTAGTACATGCAAGATCCTGAGTTCTATCCTCGGTGCTGTCGATTTCTGTTTAAACCTTTCACAGTCACACAGTGTGCAATTCAGCACCGCAGCACAG
GGTGAATCAGCGTGTGCTCTTACATTAAACAGTCATAAATCGCCAGGCAGGAACCCAGTCAGAATTTCTGCAACAACCGTTTTTACTCAAAGTCCACAGA
G
>Pparg-5_peak_6925
GGGAGAGCGCTTCTGGTTCTCTCCCCTCTTCTCTGTCCTCTGTGCTCCAGCAGCTACGGGTTGCTTTCAGAGCTGTGGCCTGTTGTAGCTCTCTGCCTTG
GAATGCCCTTAAGAGGTCCTCAGTTCCAATGTCCTCTCCTCATAAGCATTTTCAGGATTCATGCTAAGCTACCACAATTCTCTCAAATCATTTATCACTG
G
>Pparg-5_peak_6926
AATAAGGGTTCCCCTTGTCCCCTGCCCTCCCCCTCTTTTTTTTTTCTTAAGGAAAAACAATGGTCACAGCCCTTCATGATGAGTCAAGAGGATGTCGTGG
TAACTCTCAGCAGTGTTACTGCAGGAAGCTGCACAAACACTTTCATGTGAACTAAGAGATCAAAAAAATAAGAGACAATAGCGCCTCAAGGGTTGCCATG
G
>Pparg-5_peak_6927
GGGAAAACGTCTCTCTAGAAACTAAGTGAGACTAAGCCGTGTTAGGAAGGCACTTGATCTAAAAACATCCCCCAAAAAACCACAAACCCAGCCTAGAAAC
AACTTCCTTCCTTCTCATGTTTCTGCAGAACCTAAAATATCAGCTTGTAACTGCCTCTTCAAAGAATTCTTTCATCAAAGTCCCCAGCAAAGTTCACATC
T
>Pparg-5_peak_6928
GGCTATGGAAACCAGCAAACATCTCATCACACTTTTACAGTGGATTGGGTAAACCCCAGCATCAGCTTCCTTCCTGTGTACCTTCCTGAACGACAGACCC
AAAACCCAGAGTATTCCCCAGCCCAGGTTCCCTTCCGCCCGGGGCTCTGCTAAGCAGATCTGCAGGCCAGAGAGCAGGAAGGACATGATCTCAGCAAGGC
C
>Pparg-5_peak_6929
CTGCTTCAATCAGACACAGCTTAGAGTTAAATGCTCTGGCTACCCCTAGGCACAGCTCAGCGTTTCCTGTTTTCTGTCATAGCACAAGCTCTAAGTGACA
GGCAGAGCTGACCACTTCCCCAGGCTCGGCACCAGCTGGCTCCTCAGCCACCGCTCCCTCCCAGCGCATTTGTGTCAGACTCCTTGATACAGATCTGTGT
T
>Pparg-5_peak_6930
CAGAAACCATCAATAGCATCATTATTGCTGTTGCTGTGTGTTTTGTGTATTCATTTGAAGAACACCATTATGGGTGTGTGTAAGAACATGAGTGTGTAAA
GGTCAGAGGACAACACCAGTGTCTTCCTCGGTCACTTTTCTACCATACCCTTCTTCCCCCAACATAATATTTCTATTTATTCTTTGAGGATTTCACATCA
T
>Pparg-5_peak_6931
CACACAATTTTTGTGGGTAAGACATGGTAAAATTTCTAACATCTATAAATAGACTACAGGAAGTGAAACTTTCTCGTTTTTGATTGTGCTATGTATGATA
AAGGTCCTGGTTTATACAAGTATAATCCCCAGGTATTATGATAAGTTAAAGATACCCAGCAGGCAATCATATAGATAAGCAAATTAGTTTTCATAGTTTG
A
>Pparg-5_peak_6932
TCTACCATAGACAAAATGAAACCATCCTGATTCAGCTGTTCCCTAACACTACCGCAAACACCTGAGCACATCTTTCTGATCGTCTGCTCAGGTTTCCTTT
TTACAGTTTACTCGCTATCCATATTTAAGATCTCTGCACTGTCTTCTCAACATGAAAATGTTAATATCGTTAAAGATTAGTTCACATTTCACCCAGAAGT
T
>Pparg-5_peak_6933
TCAGCCTGGTTGAAGCTCATCACTGTGACATAGCATCTAAGGCACAATGACTCATACAGCCGGGACTCAATGACTTATATACACTGTGCGCCATTGCAGA
TATTATAACATCAACCAGAACACAGCACAGGGGAGTGGTTTCTGACTGGGAAGAAGTGACTGTCACAAGGAAAAGGAAGTGAGTGCTAACTTTAAGAGGT
A
>Pparg-5_peak_6934
CCCCCCCCCGAACAAATTATATACTAAAAATCTCATCCAATAGCTACTATTGAATATGAGTCATGACAAAACTATAGTTGCCTGCATTTCAGTGACTGGT
ATAACAGCTCACTCTTGAGTTTCCTGTGCACTAATTGCATCTGCTCCTGCTCATGACAGGTTCCCTCCCTTTTATGCCTCAGCTTATCTGATGCAGCCCT
A
>Pparg-5_peak_6935
GAACAAGGGAGCTATGACTCTGAGTCTAACTGCGCATTATGGGCAAGAGTTCACTGTATTAACACTGTCACACTCATCAAAGGTGACAATCACCGCATGA
GTGGTGACTCATTGAGATGAGCAGATAAGAGTCACAGAATGTGGAACTACCCATGGAAACATCTCATACAAGTTTCCTTAACAGGTGACTTAGAAGACAA
C
>Pparg-5_peak_6936
AGTTCACACATAGTAGGAATGAATCAGCATGAAAGTTCCAAATGACTGCCTCAGTGCACACAGCCAAAATGAGGAAACATGCTCTCACTACATGCTCTCA
TATGAATAAAATATGTTCCCAAAATCACATGTGAATTTCCAACATGGTTGGGGAGAGATAGTAGACAGCCCCACAGAGAGCTCTGGGTCTTACAGTGCTC
T
>Pparg-5_peak_6937
CTCTGGTGTTTCATTATCACAGATACGTACAGACTACATGGTTACAGGCCCAGAACGAGCAACCACATCTTCCAAGTAGGCTTCCCAGTGAGTGTCAGAG
CCCACACTCTGGGCCATGGCGTCAATCAATACAAAGCATACACTGCCAGCAACTACTCACTGAGACTCACTTCCTTTCAGAGAATGCCCATACTCACCAA
A
>Pparg-5_peak_6938
GTGTCATATGATGCCACTTCTAGAACAGTTTCACAAAGGGATCTCTATCTATAAACATCAACCCAGCACTACTGATAGACGGAGCTGATAACTCTTTATG
GTAGCGTACTGCACTGCGTGTTACAGGATGTGTGATGGCATCTCGCTTCAACCACTAGAGGCCAGCAGCAGGTCCCCTGCTCTGAACCTGTGACAAGTGA
A
>Pparg-5_peak_6939
GTACAATCAGAGTGGCTGTGCTTCATTTCAGCCACATGAGTCAAGAGGAAACAGTATTAAGTATTTATTGCTCAGCACACAAGTGTACCTGCTGACAAGA
GCCACTTCTGTTCTAATTTATGCGAAGCTCACCAGCCCTGGGAACAGTAAGGTACGCTAGAGGTTCCACCCTGCAAGTCATCTCTGACCTCTAACCGAGT
G
>Pparg-5_peak_6940
GAAGGAAGAAAGGAAGGAAACGGCAGAGATGACTTTATCTTAACATAAAGGGCCCGGTTCCCCCACTTGCAAGGACAGCAGTGAGTATTTCTTTTAGTCA
GCAGCATTTCCTGCCCGCAGCGCAGCCACCTAAGGAAGGCAGACTCAGAGGTAGAAGGAAGGTACAGTCGGAGCAGGTTGCTCTCAGAGCTCTTCCATTA
T
>Pparg-5_peak_6941
TGAGTGTGCCCCGTGCCAAGCACTGTTCTAAGTATGTGTTTTACACGCTCACAAACCTATTTTGCTCGGGCTACCAATGTGGAAACTGTGTGCAGGCACA
TCTAAGTAATTTGTTAGAACAAATTCTATCAAATTACTCACAACTCACAAATAACTGGTCACAACTACCAGAGACAACCATAGCAGGACACGAAACCAAC
A
>Pparg-5_peak_6942
TTCCATTCTAATGCCCCTTTATACTTTATTCCCTGGCCTTTGTAATTATTCACCACCGGAAGTGACACCGAAGTGTCTGGGGCTGGGAGGAAACAGTCTT
GTAACTTGAGACTAAGGGTGCCTCTGATCAGGAAATGGGGGCTCTGGAGACACTTTCTGTCGATCTCCCAGTCCCTGATTCATACTTCCTACATCGAGTC
T
>Pparg-5_peak_6943
TCCATCCGTGACACGGAGTTTTAGGCCCTGGGTCCTGGGAAATAGGTGACGACAGCACTCCGGATCGCTACTGGTTTCTTTAAAAGAGGGCAGAACAGGA
CCGGTGCCCCTCGAAATAGTCATTTGAATCGATAGTAGGACCCCGTGACTAATCATAAGCGTCTTGCTGGTACCGGAAGACACTTGAAACGTTAAAAGAA
T
>Pparg-5_peak_6944
AAAACATTTGTTTGATCTCTTTCAGAACTCTTTTTTGTTGGAATCCAGAGTTGAGCTGGCATCTGACTGGGTGAGAGAGCAGTAGCTCCCTCCTGACAGG
GCGACTCTCAGTGCCACAGCACATGAGGAGTGTCATTTTTCAGGAGTTGACTGCCCCAGCCCAGAGAGCAGTGCTCAGATCCAAAAGGGCAGTGTCTTCC
C
>Pparg-5_peak_6945
GGCCTCTCTCCCAACTACAGGCTCATCGCCCACACATGATGGATAGATGGCCTCTAAAAGCATCTCAGTCTCTGCTACAAGATTGCAAGTAGGCAAGAGT
CACCTTAGCTGAGTCACCCATGAATGAAGCACAGAGGTAGCAGCCCAGCCCCATACCAGAAAACCTCAGCGAGAAACAAAGCCTATCTCACATCTCACAT
T
>Pparg-5_peak_6946
GTTTTAAGACACTGCAAAACAGAGCACAAAGCTGTATTTTAGTTGCTATCGACACCAAATAAGCCACATTTTCGAGTTTATGTCTGCAGGTTGACTTTGC
TACAGAATGGTTAATAATTGAGCAACTCAGCTAGCATAAAGGCAGACTTTAATTCCAACATTTCCAGCTGGGGGCAGGAGAATCTGAGGTAAAGGTCAGC
C
>Pparg-5_peak_6947
GATTCCTTTGGAAACCTGTGACCTACAATCTCCCCGCCCTCCATCCACGGAGGAGAGACTTAGTCACCACTTGGTGTTGCAATAGGTGTGACTCACTGAG
AGAAGTGGAAGTCTTCACACATGCAGGTCTCAGAGCTCCGCAGACCGCAGGCACCTTGAGAGGATCAGCTTGACGGAGCTGCACTTCCTTCCCCTGGACC
A
>Pparg-5_peak_6948
AAACTGCTTGGTAAATAACTTGTAATTAGTGTACTTCGGGAACCAGTCAGTCTCTAATGACACAAAAAGTGGACTGGCACTTGATCTCAGCAGAGGCTCT
CCTGACATATCGCTGTACAGCTGATTTCATTACTAAATTAAAGGAAGTGCGACTTTCAATAATGAACGTTCTAATGCATAGTTGTGCTATCTCTCCTCAG
G
>Pparg-5_peak_6949
TTTATATAATATTGTGGTTGGTAAGATCTAGAGAGATGATGGGACTTGAAGTCATCCAGCAACTTACTAGCAGAACTACAGGCTGGACTTGAGAGATCGT
TTGAGTCAAGATTCAGTGGTTTTGGTTTTTCAGTTAGTCATCTTTCTTCCTGTCTTGTGTTCACCTCTTTTAGGTTGTGTTCTGTTTTTAATCTCTTTGC
C
>Pparg-5_peak_6950
GTAATCTGTGTGTATACATATGCATATGTGTGTGTGAGGAGAGCTGTTGTCTCAAATACTGGACATACAGCTCTGCCTATCAGGAGTTCATTTTATATAG
AGAAAAAAAAAAAGGAAGCAGGGGAGGGCATTGTTTTGAATTTCCATGGTACTGCCTTAGTGAAGCCACTTACTAAATGAATATCTGTCTGTCTAGACAG
G
>Pparg-5_peak_6951
GACTAAATCTTATGCAAACACACGTCATAATGCATTCACCACATCCCCATCTGATCTCATTTCCCCTTAATTACCAGGGTAAAGGCTCTGCCTCCCAATA
CAGTCATGTCCTGATATACTGAGAGTTGAGACTTCAAAATATTAATTAGAGAGGGTGCCACAGTTCAGCTATCATGGCAGTGAGGTGCTGAGTTCAACAG
G
>Pparg-5_peak_6952
ACACCTGGCTATAGAACTCATGGAATGCAGTCCACTGGTTACCACAGTCACACGGGTGAGCCTCAGAGTGACATGACCCCGAGGACCACGTAGGGCAGCA
CTAGCTGACGTGACTCTCACTGAGGCTGGACTAGTGATGATTGATTTCTTATACCCGTTTTTGCCCTCAGCTTCCTGATATGATTTTTTAAAAAGAATCG
C
>Pparg-5_peak_6953
TAGCATTGGGGGAGCTTGAGGGGGCTCCCCAAAATACATATACATATGGTCATATCCACTCAGATCAGCAGTGACGTCTATCTGAAAGATGTCTCATTAC
CCATACATCCTTATTCCTCACCCCTCAGTGGGAAAGCCCCTTCAGAGGAGTCTCAGAAGTGATTTAGATGAGGTGTGCTGCCTACTCTGTGTGCTCTCAG
G
>Pparg-5_peak_6954
TTTTGAGCAGGTGCAGAGTCCAACTCAGACTCATGAGTGTTAGTCACAGTGATTCAGAGGTAGTCACTGGCATGGGGAATTGAGGCAAAAGCCGAGGGAT
CATTTCCTCTGAGTCAATGGAGCCTTGAACCATCCACAATTACCACACACACACACACACACACACACACACAGAGAGACACAAACAAAACACACGAGAC
A
>Pparg-5_peak_6955
CTGTGCCCTCAGCTCTAGCCAAAAGGTTTCTACTCAAGGCCTATCTTGTACTCCTCAGATATGTTTACACGCTCTTTGACCCTCTTCCCTTCAGATGGTG
AAAGGTGACAATCTCTAAACCCCCTTGAATGTGACTCAAGTCGCAACTAAAACAGGCTGGAATTGAGTGTGACTCCTAGTGCCATTTCATGAAAATGGGG
C
>Pparg-5_peak_6956
TCAGTCAGAAACAGAAAAGCCAGTTTGAATCAGTCAGTATGGAGAAGAGTTTGGGCCAGAACAGCTGAGCTGAACCAGCCAACCAGAGCTCAGAAAGAGA
AAGAGTGAACTTACTCAGCAGTAAGCCTCCAAGACAACAATTACATCTGGAGAATATTATGCATAGCTCACCTCAAAAACATAAGAAAAAAGAAGAGGCC
T
>Pparg-5_peak_6957
TTCTCATCGTAATGTTTTCTTCAGATAAACTGTACTCCCAGAATAGAGCCTTGGTTGTCAGCTATGCCAGAAGTCACTGGGGTGTTCCTGTGCTTCAGAT
TCTTGTTTTCAGTCACATTCTGCTTTTGAAACCTAAGAACTCACAAATTGAACAACTTTATTGACATAGAACTCACTGTAAAGTGTGTGGCTTTAGTTCA
C
>Pparg-5_peak_6958
GCAGTAAAATTTGCTGCTGCTTTCATGATCTTGAAACAAGACTTCAAAGTCTGTGATGTAAAAACCTAGCCACTGAGATCCCGAAATGATCAGAATCGAA
AGGGCAGGTAGCGCTGATCTGTGTGTGGTGACTTTGATTGGTGTGAATCCCCCTCGAGCACGGAATTAAGCGATGTGGTGAAAATGTTAAGTCCCTGTGC
A
>Pparg-5_peak_6959
GTCTTTTAGAAGACGTTTGAATCTCTTATCTAGATGCGATCTTCCTTTTGTGACTCAACAGGAAGTGATTTTAGAAAATTCTGAGCTGGTGGTCTTTAGA
CAAAGTAGGACCTTACATCTGCCCTGCCTGCTAGTTTCCATGTGCTTTGGTTAGTCACTCATTCCTGTACCTCAGCTTCCTCATCTGTAGAATGGGTTTT
G
>Pparg-5_peak_6960
AACAAAACAAAACAAAAATCTTTGTAACTCTCTCTATGCAGATAAAGATTTTGTTCCTAAGAAAAAGCAGCCCAAAGGCCTACCTTTAAAGCTTACAAGA
CCCACATTTAGTCAGATCTCTAGTACTTGGTTTTCTAGTACAAAGGTACTTGTGAAGTGAATTTGAGATGAATCACCATCAGATGGAATCTTGTACTACA
C
>Pparg-5_peak_6961
ACATTTGCATCTCATCCTTTGCCCTTACGTGATGCTTGGATCTGTGAGCATCTGTGATCTCACTTCAGTCCTGAAGTATCCACTCAGCAGATGACTCAGT
CAAGGTCTCAGTAAGTGAGCTGCTGTCACAACAACATGCCTTACACTCCTGCTATGAGGCTCTTCCAACTACACACTCCTTTGCAGCCGTTCGAGTGGGA
T
>Pparg-5_peak_6962
ACTAAAAACAACCTGCTTCCTGAAAACACGTAACTCATCCCAGGCCAGCAGGCTCTTTTCCTGTGCTTGTGTGCATCCGGAGGCTGAGGCTGTCTCCATA
GTGTGTCGGTCAGGAAGTGAGTGACTCATGGAGTCTTTATGACAGATCTGTGAATCACACACGCACACACACACACACACACACACACACACACACACAC
A
>Pparg-5_peak_6963
CGGTGATAACATTATGTTGCTCTGTGTGATGGCAGTGGAAGCCTGGAAGGACCAGGGACAGAAATTAGAGATGGAAGTGTTTTGATGTGTCAAAGGTGAA
TCATGATGAAGGTCAGAGAAGCCATGTTGATCTTTATTCATTTTTAAAGTAGCTCTTAGTAATGCCACGATTTCTCCTTTCTTTTTGTTTTCTTTAATTG
T
>Pparg-5_peak_6964
GAAATAGAAAGCATTTCCTTCAGAACTGGGTCAGGCTGGTGCACAAAGCCTCAGCTGCCATCATGGAAGTGTGACACCGAAGTGTTGTCTTCAGTTGTAA
AGATGCGAGTGTGCTCCGGTTAGCTTGATTTGGTCATTGTGAGTCTCTGTCTACTTCCTGAGAAGAGACAGCATGACTGATCAAACATGCCCCTGTCTTG
T
>Pparg-5_peak_6965
TCCCGTTGGCCCCTTGTCCTCTGATACCTTTCTGATCAGGGAGTCCTCCCTCCCCTCCCCTCATGGCTTTAGATCGGATCAAAGGTGAGGCCTGACTCAG
GAGGTGACTCACCCTGTGCTCAGTAAAGTCAGCTCCTCCTATGGGAAGTGATGACCCAGGCAGCTTGGACAGTATCCATGGTTTTCAGAGACAACCTTAG
G
>Pparg-5_peak_6966
CCTTGGGTGTGTGTAAGAGGAAGTGGTTAGAGGAGGGAAAGCTGTCTAGGCTGTCGGAGCTGCCCTTTGAGTCTCCTCTTGGCAGTTGGTTACCTTTACC
CACCATTGGGCCTGGGTTCTTTTTCCCTTCGCCTGCTGGGAGTCAGACTTAAATCTGTCAGTATGCCAGTGGTTTTTATTTCAGTGTGTCATTGTTATAG
G
>Pparg-5_peak_6967
AAAGTGTCTCTAAAACGAAAACAAAAGGACTGCACCTGACAGGAACCAGCCCATTTCCTGCCCTTTGTCCTCCTGTGTTCTCTTTAGCTTAAGGAAGTGG
GTTCTTCCTTGTGAGCCTTACTGGGGCATGGGGGTTAGGTATCTTTTCCTCACTTCTTCAAAGTACTTTTTCTAAACAAAGAACAATGTTTCCAAAGCCA
G
>Pparg-5_peak_6968
ACCGGAGCTTCTGAGACCTCAAAGCCTACCCCCACCCCCACTCCCATGACACACTTCCTCCAATAAAGCCACACCTCCTAGTAGTGCCAGTCCCTATTGG
CCTATTGAGACATTTTTACTTAAACCACCACAAGACACGTTTTAGAAAGTTAAGTATGACTAAGCATTCTGAGTGCTGTCAGTGAGTGTGGTCTCGGTTA
G
>Pparg-5_peak_6969
TTACGCTGTGTCGCCAGTAGCTCAAATCTCTGTCTGATTTATAAAACCATGCTGAGAACTCTGTCGAAGGTCTAGATGAAAAAGAGCTACACCACCCTTC
CCGATTCCTGCGGGAAACCACAAGAAGTCATATCTTTTATGAGATTATCAGTTTCTTACCGTCACTTCTACCTTGAAGTAAGGCAAGAGGAGCCCGGATG
T
>Pparg-5_peak_6970
GACTGGGTTTCATCACAATCCATTATATAGGACTGAAAGATGGTGCCATAGATAAAAGTGCTTGCTACCAACCCTGTGGTGGAAGGGCAGAGCATCTCCA
GTGAGCTGTCTTCTGACAGTGATGTAGGCTTCAGTTCCGATTTTAAGGAAATGACTATACTTACCACAGAGGACGTTTGGTTGCGCACCTTAGTTTCCTA
G
>Pparg-5_peak_6971
GACAAATATATTGTCACAGCCTATGTGACTACTTGCTTGCACTTCCCTTGTGACTCCTCGTGTAGTGAGGTATGATGTGTCCCTTGTGACTCCTCGTGTA
GTGAGGTATGATGTGTCCCTCTGTTTTACAAAGTATGTGTTTCCTTCCTACTGAAAAGAACAAAGAGTGGCACTTGCTTAAAATGTTTTCTAAAAATGAT
T
>Pparg-5_peak_6972
CTTCAAAGTCCTCGTGTGTCCACTTTCTGTTACTGTAACAAACACCGAAGACAAACCTGCTTAATCTGGGGGAAAGGTTAGCTTGACTCACAGTTTGAAA
GGGTTCAGTCCATGACTAACTATTGCCTGGAGCACCACAGCGTATGGCAGGAATGGCTGGTAGAGGATGCTGCTGTCATTTATGGCTGGGTACAAAAGCA
A
>Pparg-5_peak_6973
TCAGTACCAAATCTGCCGTCAAAGAACACTCACCGTAAACAGAATTAAGAGTTACATCTGCCAAAAAAGTTCACCCCAGGCACGACCTTTGGCTCTCCTT
TTTTGTGTGTCTTTTCCATCGAAGACATACTTGCCTGGTGAATGACTGACCGTTGGCCTGTCCTGGCTTGTTAAAGATTAGCCTCTTTTCCTGATGGCTT
T
>Pparg-5_peak_6974
AGATCAGCTCAGAGATGTCCTCTGTGAGTAACCAAGCTCTCTGTATCCAAGACGCTGGCTGCTCCAGCTAGAACTCTTGAGTCAAAAAGAAAAGAGAGAT
AAGAACCAGCTAGGTGGGTTTCTGTGAGTAAAGGTGCCCACTGAGCATGCCCAGCAACGTGACTGCAATGCCCGGAACCCACATAAAAGAGGGAGGAGAC
C
>Pparg-5_peak_6975
GCCATTCTCAAAACATAGTCTCAGAAGGAAGAATGCTTAGCAAACTAAATGAGACATGTTTACCCCATTTATACGACAGTCATAACTTTGCAATGCTTAC
CATGTAGGTGTTTTCCCTGCTTTGACATTTAAGACACTCTGTGTCAAAGGCCTCCTCCCTCAAATAAAACAACTACTGTGTGAATCATACAGATGGCATG
C
>Pparg-5_peak_6976
TAATAAAAATGTTCGTCCCTGCGTATAAAAGAACACCCTCCTTAAATGATCAAATACCCAAGATCTGGAAACTTGCTCCAGATTCAAAAACTCTAGAAAC
TAGAGCCATCCTTGCCTCGGTAGGTGATACTATCTGTGACCGATAGGCTGTGCTTGCAAATGTAGTGCAAAGAGCGAGTGAGTTTTCAAGTCCTGATACG
A
>Pparg-5_peak_6977
TTCTTAACTAGTGCAAATACACTAAAGTATATGCAAAGCATAAAGCCGGTATTTAGATAAATACATGTAGTAACATACAGTATAATTTACGGTGGATTAA
TATGTTTTTGTACAGTCATTAAATGAGAATCAAGTATTATCATGAACAAATCTCGAAACAACAGTAAGATCTGTTTTCCCCTGTCCCCACGACTTGGCCC
A
>Pparg-5_peak_6978
ACAGAATCACAAAGGAGTAAGGGAGTGTGCTTAAAGCCAGTCTGAGATGGAGCAGTGGTTAAGATCTCTTACTGCTCTTCCAGAGGACCTAAGTTCAGTT
CCCAGCACCCATATCACAGCTGCTGGTAACTCTAATTCCAGAGGATCCTCTACTCTCCTGTCTCAGCAGGCAAGATTATGTGCACATGATGCACATAAAC
T
>Pparg-5_peak_6979
CTCAGAGGCAGCTCTATGGATCTGAATTGACTTTACAGAGCAGAGTTCATGTTAATTGACATAAGGCTCCATCCATCTTATGGAAAAATGGGCAAGACAT
TCATATGGATCCAAATCTGTCCAATGGTCAGGAAAAATTCTACAGAAAAAGCTCAGTTACACATTGGCTCAGAGCAAGTTCTGAAGCGCTCACAATCATC
A
>Pparg-5_peak_6980
TGATAAAGGGAATTAATTTAGTTTGAATACAGTTTTTCTTACCGTTAAAAAAGGAAGGCATGATCAGAGACTCAGGCAGAGAGAAAGAGAGACCAGGCAA
GACAAGCGCCAGAAGAGAGAACTGTCTCTCAGAAAGGCATTATCTTCTTAGCACAGGCGAGGGGTTGTTTCTGGGCAGCCATGTTGGACAAGCTCTGGCC
T
>Pparg-5_peak_6981
ATCTTCTAGTGTCTCTTTGGTAGCCTGACAGGATACTGACTCCACTGCAGACAAGCTGGGAGGGAGGGTTTTTTTTTTTTTTTCTTCAAGTTTTCCCAGT
CAGTCATTTGGAGAACTCAGAGCAGCCGGAGGGGAAGGGAGGTTCTTGGAGGGAATCTGGGGTCATCTGGGTAGAACAAACTCTCATTTGGCAGGCCACA
G
>Pparg-5_peak_6982
CGTGTGGTGTGCACACCACGTTTTTCTTGGCTGTTCTGTGAACAGGCGAAGAGAGGGGTGGGACTACAAGGTGAACCATTCAGAGGTGGAAAGGGTACAG
CCTATAAAGGCCCAAGTTCAGCCAACGTCTTTGAGGTTTTCTTTCATTTCCACAGTTCTGAGTCACATAGCTTCCTCTTTGGACTTTAACAATAATTAAC
G
>Pparg-5_peak_6983
AGCAGCCAGTTACTTTGTGAGAATTTCTGTTGACTTTGCTCTTCGTACGGAAGTGTTCCCTCGGTGGCCATCAGATTATCAGTTCCGGGCTGGTTAGACA
CTCCGGAGAATTGCTCCCGCAACCCTTCACCCACCTTTCCGACACTGTGTTAGACTCACCCAATCTTCTTTACCATGTGTGGACACGAGGAGGCTCTAGT
C
>Pparg-5_peak_6984
CTTGGGGCCACAGCTGACTTACCATTGCATAAAGGATGTTAAAAACATCTGGACATCAGGCAGGAAAGAGAACTCAAAACTAACTAAACAGATGTGTTTC
TACCTCAGCAGGGCCCGTGAACTTTAACCCCACTGAACGGTGTGGAACCAGAAGCCCGTCTCCTCGTGGCTCTTCCTGTTCTGACGACAGCTGAGAAAAA
G
>Pparg-5_peak_6985
TATATGTTTCCACATACATGTCATGGCACACATATGGAGGTCAGAGGACAATTGCTGGCATTGGTTCTCTTCTTTTGCCATGTGGGACATGGAGACTGGA
ACAAAGGTTGTCAAACTTGGTGACAAGTATCTTTATCCACTGACACATCTCACTAGTCCCGGGGGGGGGGAAAAAAACAACAACAAAACCCTCCAACTAT
A
>Pparg-5_peak_6986
GGCGCGCAAGCGCGGTGCGGCTCTTATCCGCGCCGCAGCACCCGGATGGAGAAGGCGGGGGAAGACGCTCAAGGTCACTTTGTAACAACTTTATTGGTAA
CTCTCAGAGGAGGACAATGACAGGCCCCCTCCGTGACCGGCTGGCGGCCAGTGAAATGAAAAGCACACTGAAGACGACTCTTGGCTTTGTTAGTGTTACT
A
>Pparg-5_peak_6987
TGCATGCTCTGAACTTCCGGTTGGCAACAAAGGTGGGAGCACCTGGGTTTTCTTATCAGCAGGGCCCAGATGTAGGGCAGAGGGGAAGCGGAAGTGGAAG
GGCTGGGAAGCTGTCAGCAGCCACAGTCACCAGCAAAATACAATCAGAACCTTCACTGTATGGGGCCAGTTTGGCCTAGTTTGTATTTTTCTACTCGCTG
A
>Pparg-5_peak_6988
AAGTCCCTCAGACATGAGAATGGAGTACAGAGAAGAGAACTCCCTCAGATATGAGAATGGAGTACAGAGAGGAGAAGTCCCTCAGACATGAGAATGGAAT
ACAGAGTTCATAGAGATCACTATTGTGACCCTGTTCGTGTCACAGTTTACTCACAGCATCCCATGTCCTTCATCCTGAGAACTTGAATTCAGTGAAATGC
A
>Pparg-5_peak_6989
GCTTAAATAGAAGAGGAAAAAAATGTCACCCAAGTTGGATATTCTAGTTCTCAGTTATGAAAGCTGTATATCTCCCACTGCAAGAAGTCTCACGTCTGAA
GGGAAATGGAGGAGGCATCTGCTGTGTGGCCATGTGCTCTTTCACCCAGTGGCATTTCCCGGCATCCCCAGCCACCAGGGAGTTTCAAGGTAGCTCTAGT
T
>Pparg-5_peak_6990
GGTCTCTGAAGCTATTTTTGCCCCGTGATTTAGCACCAGAGTCCTCTGGGTGATAGTTGAGGAAGCAGATGCCGAGCTTCTCGGGGCCAGGCTGGCTCTG
ACTCACGCGGCGGCTCCAGCTTTGTACTCACATGAGAGGGGGTGGAGCGAACGAAGGGCTGACTTCCCGCCCTGCTGCCAGCTTCCTCAAACTTTCCACT
T
>Pparg-5_peak_6991
ATTCCCTCCAACACCTCCCCCCACCTCGCCCCTCCTCCCCCCCTTTGCCTTCTCCTTAGGCACCTATCCCACCCAGCACAGGAGAGGAGCTTGTGAGTGA
AGCTGGAGAAAAGAGGAGACCTTGTCTCAAAGGAGCACTGGGCTGAAGAGAGGGCTCAGTGGTTATGGTCTTTTTCAGAGAACCCTGGTTCTTCAAATCC
T
>Pparg-5_peak_6992
CCCAAAGCACTGCCTGGGAGGCCCACAGCACAAGTGCTATTTTCTGCAATGAACAAAGCACTCAGCATTTCCTGTAAGGAACCCCGTGACTGGCGCATGA
CTTACACCACAAAGACCTATCCCCGAACCACTGCTTTGTGAAACCTGAACAGCATCTCAGAGGAAATGCTAGGGTGGAGCCCCTAACAAGCAAGAACAAG
A
>Pparg-5_peak_6993
TGGAACTCTCACCCATTACGCAGCCCATAACCTGCAACATGATGCAAGACTACGCAAAGCTGGAAAGTGAAGGCAGTCAGAAGCCCGACTTTCTCCAGAG
GCATAGCTGTTCTGTGGTCAAAATGAAATCACCAAGGACATTCACTTTTCAAACCCTGGGTAACCCCACCTACCTGGTGGAGAAACCACCAAGCTCTGAC
T
>Pparg-5_peak_6994
GCATGCGCAGATTTTAAAAGGCTGAGCAGATAGTCAGTATGAAGACCTTGCTTTGTGTGGTTTCTGACTTAAGTAAGCCAATGACTGGGAGAAAGGGGAA
GTGGGGGAGGGATAGAGGGAGGAGGGGAGGAGGGAGAAGGAAGTGGGGGAGAGGGAGGATGTGAGAGGGAGCGGGGACGACTACTTTGTAACCTGAAGTA
G
>Pparg-5_peak_6995
GAAGCTGCTGTGGGCGGGGACAGAGCCCGTTGAAGCTCCAGGCGCAAGGCCCCTGCCGCCAGTCGCCGCGGTGACTGCCGGGATGCGCCGCAGCGAATGG
TCGCGCGGGGCGCCGCTCTGAGTGACCTTTCACCCGAGCCCAGCGGCCTCGGGCGGCGGCACAAGGCGGAAGCCATGGCGGAGGCGGCGGCGGGCGAGGC
G
>Pparg-5_peak_6996
ATTTTCACTTAAGCTGCTTTCAAAATTTCAAACTGTGTGGTAGAAGAGTTCAATTCACAGCAACCACAGGGCAGCTCAGAACCATTGGTAAGGGGATCTC
CTCTGGTGTGTCTGACGACAGCAGCGGTGTACTCATAGAAAAGAAAGAATTTATGATTCTGTCTTCCATGTTGAAAGAGGGGTATCTCTTGCCATTCGAA
G
>Pparg-5_peak_6997
TTCTCAAGTCAGCACCGCACTGCAAAGATCAGCAGAGATGACCTTCGCACAGAGGAAATGATTCACTGTCCCTTTGTTCTCCAAGGCTGTCACCAAAGCA
CACTGCAGAGAAACAGGCCCTTGACCTGGAAATCTCTGGGCTTGCTCTCATGTGTCACCAGACTTACTGAAAAACTCCACAGGGACATGTACTGAGATTC
C
>Pparg-5_peak_6998
AAAGGCATGCTGATTAGGAAACATAAGATTTTACTGATTTTAAAGATGTACAAAGCTGGATCAGATACCTCAGACGGAATGCCTTAACTTCTCTATTTTG
CTCTGTATTTTTGGTATGAGTAATTTTATCCTCAGATGTGCTATACTTTGCCCTCCACCCTGCATCAGACACCCACGTGGGCACTGTGGAGTTTGTACAG
A
>Pparg-5_peak_6999
ATTTTGGTGCTTATAGCAGTCATGAGGGCAGGTCCAAGCCTTGCTCTTAGTCCTGAGATCTGGAAAGGCTGCATCCTTCTGACGGACAAGCCTCAGTGGG
CATATGTGTGGTAGATATAGCTGGTGACTAAATCTGAGAGGAAAAAAAATCTCTATAGTAGGTAGAAAGCCATTGACGCCCCCGGGGCTCTGCTTATCAT
T
>Pparg-5_peak_7000
GATATGGCGATTCCACAGAACGGAAGATACATTTGCATAACCTGGGGCACAGAAAGCATTCAGAGCATTAGAGCTTCCACTCTTAACCAAAACCCACATT
TCCTGCCTTTGGGGCTTTTTCCTTTCAATCGAATGAGCCAGACGTTGAGTTGTTAACACTCTCAGCTTTAGGGGCACAGTTCTCAGAGTTAACATTAAGA
T
>Pparg-5_peak_7001
AGATTACCAGCAGGCCCAGACCTCACCCCCGGATGAGGATGTAAGGCTCAGATCATACTTCTTTGGGTAGAAGAGGAACTGTAAAGGAAATGACAAACCA
CTTAGGACCTGCTAAGTGAGAGGCACAGTGTTGCAGGAACACAGAACTGGTTGTAAGTAGGGGGACTGTCAAAGCAGAGCAAGTGGGTGAGGATCCTGTG
G
>Pparg-5_peak_7002
TTCTTTATGAGCACTGGGAATGTTCTACCCTGTGTCAGTCATTGGTGTGACAGCCCAGCACTTCAGGCCAGGTTTGACTGCACTGTGGATACCCAGTATG
AGCATGACTCAAGATTTCTGTTTCTGCATTTGCTTTTGAGACAGAGATGAATAGCTCATGCTACCCTGGAACTCTATACATACTGGAGAATACCCTTGAA
C
>Pparg-5_peak_7003
GAACAGTGTTGTAGAATGGAAAAGGAAAAAAAAAAAAAGCAAGGGAAGGGAAAGGGGGAAGGGAGACCAGAGGAAGAGCAAAGGTTATCCCTGGCTGGCT
TCAGAGCTGGTGAACTAGTCACCAAGATAGGGGACACGTGGACACCTCCGAGGGCATCTACAGAAACCTGAGGCAAAAGGTGGCTTTGGAGAAGACAAAG
T
>Pparg-5_peak_7004
TTCATACCTCTAAAAGTCACCCTTTTCAAATAGGGAAATGCCTATACTTGAAGACTTCCCTTGCTTTTGAAACATGCATATTCAACCTTTTGTGGCTTCA
AACCACAAGACTGCTTCCGATTGTACCAAGTTGTTAGCCAAGTAGGAAATGAGTGGAGAGGTGCTGTCTTTACTGTTGCTTTTCAGTCCAAGAGCCTTTG
A
>Pparg-5_peak_7005
TAGTCTAGTATGTAGCCCTAGAGCCACGTAGGAAGCCTTCTCCTGGTGCTTATGCAGTTGACCTTTGAGCTAATTTAAGGGAAATGGGCGGGGGTAGGTG
GGGGAGTTGGCCAAGCAGAGCAAGGAATGCCCCCTAGTGGTCAAAGTGGGAATATTCAGTTGTACCAACAAGGAATATTCACGTTGGGCCAGACTGAAAG
G
>Pparg-5_peak_7006
CTGGTGTGACTAGTGCATCTTCCTGAGGAGGGAGATGAGCCTGATAAAGTACACACATTACATGGAACCAAAGTGGAGAAATGAGATACTGGAATAACAT
GTGACAGGAGCAGAATGGATTAGAAGCCAATCGTAGTGATAACGAGCAATCGGGAAGGTGAAATGGAAGTTTTGTGACAGTCCTGGAAAAAAGCCCAGAA
A
>Pparg-5_peak_7007
ACCACACATCTGAACCATTGGTCATACTGTGTAAAATGATAAGATATCTTCAGCGTGTTACTCTGCATAACTGAATTCTGACAGTTGTTATTCATAAAGA
CAGAAACGACACCGTGGTTGACCTTTTAACCCTTGCCTGTTGAAAAACTCCAGGGTAGCAGAGGTCTCTTCATAAATGAGTCAGGTCGTGGCTGTGAGTA
A
>Pparg-5_peak_7008
AGTCTGGTGTTCCGCTGCATGTGCAGAAACAAAGAAAAAGTTCATCAGCCCCGACCTTGCCCTGTTGCCGACTTCTCGGTTTGAGTATTAGGTGACCTGA
ACTGAGCTGTGTTGAATTGCCTGCTTTACAGGAAACCACCATCCTAACTGCTCCTCTCTCTTCAACCAACACCCAAAGCCACTGCCAATGTCTAGGGGAT
G
>Pparg-5_peak_7009
GTGTGTGTGTGTGTATTGAGCATTTAGAGTCTCAATTTGTCTCATTTGAGTTACTGCATTTTCATCTAGTGCTCAGTGTATGATAAATATCCTGGATAGG
TGTAATGATGAATCAGACATGACTCCTACTCCAGAGAAACTAAACTATAAGGTGACTCAAAGTAAGAACAAGACAGACTGAGCATGCTCTCTTTTGGGCT
G
>Pparg-5_peak_7010
TTTTTGTCTTTTTTTCCCTTTTTTGTTCTGATCTTTAGATGCTATCAAGATAGTCTCTTACCTGTCCCTGACCTAAGAGCCCTGGCCTCAGTTCTCTTTA
CCTTACAGCTGCCAGTCACTTTGTGGCAGACTACTTAGATAGTCTTCTCTACCATGCATCTTCCTCCTGCTCTTCTCACCCCTGAACCCCGTACAGTTTC
A
>Pparg-5_peak_7011
ATCCTAGAGGAGAGACGGCAAGTACAGAGCACTGCTGTGGTGAGACAAGCAGGATGCCTTTTGACTGTACAGTGCCACTAACCAGAGCAGGTGCTGCAAC
TGTAGTTGAGTCAAAACAGCAATATTCGCTAGACAGTAGCAATGATCTGAAAGCACACAGCATCTCAAGTTGGTCAGGACAAGAGTCTAGGCAATTATAG
A
>Pparg-5_peak_7012
GAACTGTGGTTTACTCAAATAGATTCTACCACACTTAGTTGTTTTCAGAACTTTTCCTTTTAGCATTTTTAATGTTTTGACCAGGATTCAAAACAGAGTT
CCAGAGACCCGGGGAGCACTGGAGAAAGCAGGAGTGTTGTCTACTGAGCCGTGTTCTGTTTCCTTGCATAAAGGTCGCTGGCTATGTTCTGACTGTAATT
C
>Pparg-5_peak_7013
TCACTGGAGTAGAAAGTCATGAAATTGCCTCGGTACTTTTGTCCCCACCCCCACAGGAAAGACAGAGTGAACTAAAGTGGCTAGAGTCACTTACCTAAAT
GTCCTGATGGCATTTCTAGGTGTTATTCACCACTGAGCTAATTATGTCATCTGAGTCACTGGTTAGTGTTAGCTGTCAGTCTGAAGGCTCTGGGGGCCCA
G
>Pparg-5_peak_7014
TGATGACTCAGCTTTCCTGACCCCTATCCTACTTCAACTTGTCCAAATAGCAGCCATATTAAAGACAATCTCTCCTATGTTTTTTTTTCTGAAACCCCCA
TATACCAATGACTCCCCTCCTTTGAATTTTCCCTGATGTTTTATTTCACCTCTCATACTTCAGTTGTTTACCATTTGTTATCATTATTTGTGAAAATTCA
T
>Pparg-5_peak_7015
CTACCATGGCTCTCAACAGCTCTGTGGGGTGGTCATCACCAAGGGAGGGCCTTGTCTCCCCCATGAAAACAAAGATGTCATTTCCTGTTCATTGTCTGCT
CTTATATCATGATGTACATAGACTTCTGCCTCCTAAAAGAATGCAAGCAGTTCTGTTGCCATGGACACTAGCAGGATGCCCTCTAACCCAGTTCAGTTCT
T
>Pparg-5_peak_7016
TCCAAGTGCTGGGATTAAAGGTATATGATATCATGCCTGGCTCAAAGTATGTATTTTAAAATAGCACAGTGTGAAAACAGCAACTTTTAACATTTGTTAA
GTACACATTAAGAGACAGTCCCTGAGGCTGGGAGATGATTGAGTAATCACAAGCCTGATGATTCAACATCAGGCTCCATAAAAGTCACACACACGCACAC
A
>Pparg-5_peak_7017
AGATTGTGTTAGTTACTGGAAAAGCCTAGACTTGGTGCTGCTCAGCGCTAGCACATACCTTTAATACGAGAACTTTCTGTTTATTGTAAACAGGCTAAAT
AAAGTCAACCATAGGTCAAGAGGAAGAGCGAATAACCAGCTGACCAGGAGTGAGCATAGGAAAAAATGATAGAGAGTGAGAGGAAGTCTGGAGGATGTCA
C
>Pparg-5_peak_7018
GTGCAGGGTCAAAGGTGACTCAGAAGAGGTGACTGGCAAATCGTTTTGAGAGCGCTTAACTGTGTGTCCTTCTCTTGGTATCCCTTTCAGAAAATGTTTG
CCCCATGGTATGTGAGGGCAAAATCAGTTTGAGATCTGTTTTTCCTACAAAGTCAGCCAGCTGAAACTGTGAGTGTGCCCGTGCCCTCTACCTCTAAGCA
C
>Pparg-5_peak_7019
TCTGAGGTGGCTTTTACATAGGTATTAGCCTGTGGCTGATAAGATCTCCCAACAGTTTTGCTGCTTATTTTTTACATTTTAAAAATCAACTTGCTTAACC
CAACTAAGGCTATCCACACCCCCACACATGATTACTTATGTTATGAGATGAATGCATGCTGACACTGAGGTGTTTTTTCTGCTGTGTGAGACAGGGATCT
T
>Pparg-5_peak_7020
CTCTTGTACTGACTTGGGCTTTCAGGAACTGTTCCTTCCCTGGTGTCAGTGTCTCGTGCATGCTTGCTCCCTCTCACCCCCATGTCGCTGCACACCCATA
CAGCATTCTGGAGGATCTGCAGCAGACATCCTGAAGGTCATAGCCTCCATCTCGAGTTAGGCTGCTGAGGTTTGGTCATTCTTAGTCAGCAGTGGGTTGC
T
>Pparg-5_peak_7021
CAGAGCTGAATAGTTAGCAGTAGGTTAAAGGTGGCTTTAGGAAGGAGGACAAAATGTAGTGTTGGCTCTGTTGCGGTGGGAGGAGCAGAGCTACTTCCGC
TGAGTCACCGGATGCTGCTGACTCAGTCTAAGAACTCTTATTTTTAGCTTCAGAGCAGAAATTTCAACACTCAGTCTTTTACAGCGGAAGGACTAGGTAT
T
>Pparg-5_peak_7022
ATGATGGGGAGAAATCAAAGTGCTGTCATATGGGCATAGTAGAGTCATGAGCTAGCAGCCGTTGCCTGCATAAGCATGAGCCAGTGACATTTAGTCATAG
ATGGGAGAGTGACTCAGGAGCTCCCCTCATTCAGAGACAAAGTCATTACCTCCAGTGATGTGGCCACCTATGAGGTACTCATGGTCTAATGCATAGCCTT
A
>Pparg-5_peak_7023
TTGTCCCTCTTTTTATATGTGAGAGTTGTGGCCAGCTGTCATGTTAAGAAGAAAGTGATTAGGCTGTGGTATAATTCAGCTGGTGTAGAACTTGCCTAGC
ATTGTGCAACACTATTTCCAATAAGATGTCAACAGATAGGGAACAGATGACAGATCAAAGTAGGGATACCATCAGAGTCTAAAGGTGTGAACTGATAAGG
A
>Pparg-5_peak_7024
GGCAGTCAGTTGAGCTTTCTTATCATTCATGTTCTCTCAAGAAAAGATGTCATTTCTTCCAGAAACTTTGCCTGAATTCTCAACTGGACCAAGTTACTCT
TTGGTGGAACAGATGATGAGTTTTCAGCCTACCGTGGATTCTGCCGTACCACACCCACTATCTTTAATCAATTGTGGTCTTTTTTTCTTTTCCATTTAAA
C
>Pparg-5_peak_7025
ATGACTATGACTATGACTATGACTATGACTATGACTATGACTATGACTATGACTATGACTAACCATAGCCAGTCAGAAAAAAAAAATCTTAATTACCTTT
CCGGGAGTAGCAGAAAATTTTGTGTTTGTAGTAAATACTGAATTACAAAATGTAGAGTTATGTTATTGATGGGAAAAACACAGCTCTCATCTTAAAAGGA
A
>Pparg-5_peak_7026
AAGAAAATGATTCAGAAAGGGAGGGACTTTCGGGTGTCACCAAAAGCTGCTGCTGACATCCAGAAAGATTTCCTCTGCAGACTTTCCTGTATTCAGAGGA
AGTACTGCTAAATTCAGGCTACCGTACTTACTGTGGCATTATGCTTCAGAGAGAAAAGAGTGACTAAGACTGGGCAGCTATCTCCTCAATGATTAGAACA
C
>Pparg-5_peak_7027
CAATACAGCTGATTCATGTCTGTGACCTGTAACACATCTTAGGCTGGTGATCATATTGTAAAACATGCATCATTAAGTTTAAGCCAAAAGCAGTGTAGAA
CAGTCAAGTAGACTGGGGGTGGGGGGTCAGGGGTAAGTATGTGCATGAGTGTGCAGGTCAGGGGTCGATATCAGGATTCTTCCTGTATTGTTCTCTACTT
T
>Pparg-5_peak_7028
TAACATGTTTCATCTGGAGCTGGGGACAGTACGGAGAACTCCAGGTTTCCTGGAATTGTTCGTGAGTTAATGATTCATTGGAGCCCAGGCAGTTTGACCT
ATGACCCACTTCCAGTCTTACTGTATTGCAGTTATTACCTGACATAAAAGCAAGATGTCAATACTTATGTGTTAGATTAATAGGAACCGAACTTTATAGA
T
>Pparg-5_peak_7029
CTGAAATGCAGGGTGTAGAGGAAGCTGACACATTAAGGGACAGAGCACTCATGAGTTCCCAAAGACAGGCAATGGGACAAAGGACAATTACACATGCTCT
ATTTTGGGACCTAGTTGGGAATTCTTTATTAAGAAATGCACAGCTCAGAAATAAGAAAGAAAGAGAAAGAGAGAGAGAGAGAGAGAGAAAGAGAGAAAGA
G
>Pparg-5_peak_7030
AAATTTACCCTCAGACCTCTGGGGTGATGTTGACTGCGTGTTTTATCAGATTGGGAGCAGCAATCTGATAAATCTTAGCCTCTCACCTCAGGGACACAGC
TGCTTAGTCAGACCGTTTCCTAAGGCCTTGCCTTCTCAGGGACACAGCTGCTTAGTCAGACCGTTTCCTAAGGCCTTGCCTTTTCCAGAGCTCAGGTCTC
C
>Pparg-5_peak_7031
AGAAAAACCACAGGCACCTCGTGAAGCCATCCCAAGAGAAAATCCATGTGAAGTACAACTGAGAAGGCCATAGGGGTGGGTTTGCCAAAGCCTGTTAAGT
TCACATGGTGCTACTACATGCCTGGTATGATGAACATGGAGCTACAGGATTTAACCTTTACCCCAGTGACTTCAGTCTCCCTTTGGTCTAACATTTCCTT
G
>Pparg-5_peak_7032
CTTTGCGTGAATGAGCTTTGTCTCTGATTTCTCACAACACACCTCTTTCTGTGGAAACCACAGAGTTGACAGCCACCAGTAAAAAGTTTGATGTGGGTTC
CTGGTTGTCACTGTTACCACAGATAGTATCTGCACTTGGTACTCTGATGTATCACTGTCACCTTCCATGGGCGTTTTTCTGCTTAGCTCTACAAAGTTTG
A
>Pparg-5_peak_7033
CTGGAGCGCGACCTCTTGCCTGGTGGAAGTTAGTGACTGTCGGTAGAGGCAGCGGGAGGGTGGGTGGGGGTGGGGGATGGGAATTGTGGTCCGAGACAAG
GCTCTTGTTGGGATATTTTTCATAGTGACCAAGTAGCCGTGAGACCTTGGGGCAAGTTCAGAAAACCTTCGGAAGTTTTTGTTTTTGCCGCACTGAAGAG
T
>Pparg-5_peak_7034
GCAAATGAGTCAGAGACCTCGTGCTCTTTTACAGGGTTCTGTTGCCTCCTGATTACAGTAGTGTCCATGGCTAGGTTCATTGATAAGCAGGTCTGCTAAG
TCCCAATACAGCCCATGTAGGAGCAGATATGTGGTGAGGCAAAGAAAGAGAAAAGGAAAGTAGAGAGTAAAGCAAATTCCTTACACTTAAGCTTTGGGGA
G
>Pparg-5_peak_7035
CTTGAAATGAATATGTGAGATATGAATATAAACAATAGAACTTCCATTTTAAAAAAATGCTTGGAAATTCTGAGACATGCAGAAAACACTCATTTCCTGA
GAGTTAGAAGTGATTCCTGGGAAACTAAGCAAGAAAGAAGTGAGAGCAGACTTCCTCCCCTGGGACTCTACGTAGAGCTCTGTCCCTGGGCAACCTCGTC
C
>Pparg-5_peak_7036
GGCCTCCCTAGAATGGGCACCTGTCCTAGACGTTTACACACAGTTCAGTCTGTTTCACCCAGATGCCTGACAACAGTTAGGTGCAGCCACCCATAAAGTT
AACTTTACTAGGTGAAAGAGTACTGGTGCCTTGTGCACACTCCCCAGAGAAGGATTTGGTTAGAATTGTCAGGCTGAAACCTGCCAAGACCACACTTTTT
T
>Pparg-5_peak_7037
AACAGACTTCAAGGTTTTGGGTCCAGGAAAGACAAACCAGTAGATTTTGTTTTTGTGGTATGGGCAGGCAGTAGAGGAAGGGTGGCCAGGTTTGATGTGG
TCTAGGCAGGACGCAAACGCACCACTTAGCCTGGGATGACTTCAACTTTCAGATCTTCTTTCCTGTCTCTATATACTGGTGTTGCAAGTTTGTGTCACCA
C
>Pparg-5_peak_7038
GATAGTCGTGTAAACAAAGCATCTCTCTTGGGGATGTGTCTGGCAGGTACAGTCAAATATCAGGAAGCTGTCTAAAAGTTAATTCTGAGTAATCTCTACT
TCACAGAAAAGGCAAGAGGCCTAAAGCTATACGTCTCTGAACTACTGTTAAAAAGGTGAAAATCTGGCTGGTGCTTAACAGTCAATAGGAGAAAATTAAG
T
>Pparg-5_peak_7039
GGGGGCGGGTTGTGGAATGGTTGTTCATGGGGGATGCTTAGTAATATCTGAAGGTTGTTTTTTGTGTTTTGACTTTTTTGTGGTTTTGTGTGTGTGTGTT
GCAGTGCACAGGAGTTTCTCTTCAGTGGTAAAGGCTAGGGGTGTTGTTAAACACTGTGACAAAGAATTGAGAACCCTGTGTTAGGTTGTCATGGTTTTAT
G
>Pparg-5_peak_7040
GACTGAACTACTCAACACCAAGACGACGTCCGATCCATCTCTTAGGGTTGCCTGACCTTCATCTTTTGGGCAGATGAGGAAGGACAAGCATTTGGATATA
GAAAATGGGTGAAAGGTCACAGAAATGAAAAAACCAAAATTCTGCCTGCACTTAGCTATCTGCCAGTACAAAATTAACAACTGAAGATACAGGGACACAT
C
>Pparg-5_peak_7041
CTTCCTGTTTCAAGTGCCACATCTATTGGTGAGGCAGCCCTGAGGCACTCTCTAGCCAAGCCACAAAGCGATAGTGGAGAATTTCTTTGGGGCTCAGTGA
GGAAAAACAGGAAGTGGTAGAGGCAGGATGGGCGGGGCCCTGAAGAACCCTGCACAAAGTGGCTCTCCTGGCTAGTTTATTTGGTTGGGTCAACAAGGTC
T
>Pparg-5_peak_7042
TGGTTTCAGGTCGTGGTTTTGAGGCACCTTTAACCCAGAGTTCTCTTTGTTTCCTGATTTCACAAGAAAGCCTCTGCCTGGTAGCCTGATGTCATTCATT
CCCAGCTGATGAGCCACCAGGTGCAGGATGGACAAGGGTATTTCATATGGGTATTTTCAAGATGCTAATCTGATCAAGGGGTGCGTGGTATATTACTGCT
C
>Pparg-5_peak_7043
AGCAACTGAGAAGTGCAGCTGTCTCACATCTTGGATGGCATTTGGTATCATCAGTCTTCACTCAGGCACTCTAGCAGGTGTGAAGTGACAGCTCATGGTA
GTTTAAGTTTGTGTCCTTGATGACTAATTCATATACTGTGCACTTTTTGAATTTTATAGTGACCCTTTACATATATTCCTTTGTGAAGTGACTCATAAAG
T
>Pparg-5_peak_7044
CTCTTGGATCCCAGTGAACTTTGTGACCGACAGTCACTTAAGATCACTGTTGAGGGGGTTGACTTTAACCTAGAGAACACCTCAAACTGGAACTTGTGGG
TTAAAATCCTGCGTCTGGGTTCTATGATCTGTAGCAGTTTGCTCCCTCCCTCCCTCCCCCCGCTTTTTGTTCAAACTGTAAAATGGTTTTTATAGCATAT
G
>Pparg-5_peak_7045
TCAGTTTCAGTTCTTATCTCTTGAAAGATGAATGTGTATGTGTGTATATGCACATTGAGAGCATTGCTTTCCATCTTTTGTGTGATCTAAATGTAAATGT
GTTATACAACACTCTTCTCACTTTTTTTTCTGTACAGTGTATCTCATGATCTTCCATATTTTTGTAAAGAGTATGTGTGTGAGTGTGTGTGTGAGTGTGT
G
>Pparg-5_peak_7046
TATAAAATATATAGTCATAGTCTTGACCTTTACTCTTGATAGATTTAGTCAGTAAACTGGGACTCTGTTGCTGTAGGATTCGTTTTGTTTTGTTTTTCAA
AGTCATCTGCCTCCTGCTAGAGGTTAGCTTTAAGTTTCAGAAGCTGTGCTCCAGCCTGGAAGTCACTGATCTTTAGTTTCATTTATGGGTTCAGCAGGCA
C
>Pparg-5_peak_7047
CAGGGCACCAAAGTCATTCAGTGACCTTCACACACTCACAAAGAACTTCAATGTCCCTCTGACAAAGTCATCCTTCTACAGCTGTTCACAATGACTTCAA
CCCTTCACCCACTCCTAACATAGGGAAATTTCCCCAGCACAGTGTTCAATGTTCCCTTGAATCCTTATACCATAAGGATGAGCTATGTACTTCCTACACA
T
>Pparg-5_peak_7048
GGCGGCCCCTGGCATTGTGTGAAGCTGCAGTCCGGAAACCAGCCCGCTCAACAAGCCACCTCCTTCCTCAGACGTGCCCTCTGCCCTGCCCTGTGCTTCA
CTCCCTCCAGAGGCTCATTCATGTCCTCCCTCCCCCTCCCTGGGGTTTGTACTTTAGCACAGCCCCTCCTCTTCTGTGTCTGCTTCCTCTCCTCTGTCCT
T
>Pparg-5_peak_7049
ACTGTAAGGATGGCAGTTTCTGGAGTCTAGAAATCAACATGAAGCCAAGATGTGCACCCTGGCTCACACAACTAGCAAATGCAGAGCCGGCTGTGACTGA
TTCTGAAATGAACCACACCGCACTCCATTGGGGTGGCACCCACATCACAACTACCATGCTCCCCAGGGGTAGGCACTCCCAGCAGAGTCCTGACACCTGC
T
>Pparg-5_peak_7050
CAGTTCGAGCATACCGTTTGCTCATTTGGTGAGAGGTTAAAAGGTTTGTTTTTTGTGTAATCCAAGGCAACTCTCCAGCACAGCAGTAGAACGCAGTGGT
TAGGTTCCAGTATGCAGCAGGCATGAATCTTGGCTGTGTCATGTTTTAGCTTTTGACCAAGGCCAGTTCACTTCTGTACCTGCCTCTGTTTCTTCATCTG
C
>Pparg-5_peak_7051
TTATCTTTGACAGAATATAGATTATGAAAAATGGCAGCAGTCCTTCAGTGGAAAGTTACTTTGATAACTCAATTCCCATTTAAAGTCACTTGGGAAATGG
GTTGTCTAGTGAGCTCCTCATCTTGTCTTGTTTGTATGAAAAGTAGTTTAGGTGCTTATACATAGAAAAACAATTATTCATTTCCTGCAGACGTGGATCT
T
>Pparg-5_peak_7052
CGTGGCTTCTCTCCACCCTCCTCTAGGCATAGCACACGTGCCTCTTGGTTTGGTTCATACTACAGTACTTTCTTGTAACCATTGAGTCATTGTGGTCATC
AGTAAGGTCGGTAGGGCAAGAGCTGTTGTCTTAGTAACATCTGTACTCATGAACTCTAGCATGGTGTGCAAGAAGAAGGTATGCTTGAATATGTTAATTC
A
>Pparg-5_peak_7053
AAAAAAAACCCACTTAGTGCATGTGGTTTTCACACAGTGGTGCTGAACAGTTTAAAGAAATGAGTCCTGTCTGCCATTCCCAGATTGGACTAAGGCCTAC
AGAGTTCTCTGACCTGGATTTCTTATCTGTCACCATCAGGTAAAAGGAAGTCCCTCTGAAAGTGACTGATGGGAGTGGGCTCAGGCTCCCTGTCATGAGA
A
>Pparg-5_peak_7054
GTTGTGTGACAAATTTTTTTCCCCGAGAAGACACAACACAGATGTGTACTCAACCCAGATCCTATCATCTACCACAGACCAAAGGACAAAACCATGGAAG
TCCAATTTGAATGAGTTTCATTGGGTTATTTACAGGAATATGGGTGAGGAATTACTTACAGGAGCAGAAATGACTCAAAGACGATGCATCACCACAGCCC
A
>Pparg-5_peak_7055
CGGCCGGTGGGACTGTCAGTGGCCAGAGCAGGATGGAGAAGCTACGGCTCCTGAGCCTCCGCTACCAGGAGTATGTGACTCGTCATCCAGCCGCCACGGC
CCAGTTGGAGACGGCTGTGCGGGGCCTCAGTTACCTGCTGGCAGGTGCCACACTGACCTTTGACCCATTTCTTGGGGACTCTGACCCAGGAACCCTATGG
C
>Pparg-5_peak_7056
GGAATTGTTTAGTGCTGCAAAAAATGGTAAAGGCAGAGAGATCCCAAGCTTTCTGGAAGCTTGTCTTTTGTGGAGATAAAGAAAGAAGGGCACGCTAACT
AGGACAGGCCATCGTGGCCTCTGACTCATAGACCTGCTGTGACCTTTGCCCGCGGGTCCTGTGTGTGCTCAACCTCTCACAGATGTGCAAAGCTTTCAAA
G
>Pparg-5_peak_7057
GCATTTGCACCACCCAGATGCCCAGAAGGTGTGAATTCTGGTTAAGTGCAGTGGAGTGGAGGCTGACGGCTCCAGATTCTCAACAGTTACTTTTTCCATT
TTCAACTTTGCACTTCATTTTGAAGCAATCACTCTCCGCACTGTGGAGGGCTTGGGGTATTTCTGTGAGTCATAGTTCTGAGAATGAAGCTCTTGGACAT
T
>Pparg-5_peak_7058
ATTAAGGGCATGGGACACTACACTCAGCTGAGGTTTGACTTTCAACCCACAGATGAAACATCTGTGCTGAGAGGAAGACAATGAGGCCTGGAACATATGA
GGCTATTTCCTGCTCCAAGCCACACAATTTGAATTCAGTCAGGGGTCACTAGAATTTAAGTTCAGATTAATATGATCCCGAATCCACCATTTTCTCCTTT
T
>Pparg-5_peak_7059
CAGTTGTCGCATCCTGTCTCCCGCCATCAGGTACAGGAAGGAAAACAGCCACTCATTTCACACATGAAGAGTAAGACTGTGTGTCAGAACCTGGGGCCCA
GGTCTCACTCGCCCTTCAGCCCCAGTGGTGACTGGGTTTGTGGTGTTGTCATTTGGAACAAAACCTCAGGACCTCTTCTATGTACCTCCCCTCCCCCTGG
C
>Pparg-5_peak_7060
GTGATTTCCATGGAAATCACTCAGCATCCTGTAATCCAGGATGTGGCTAACACAGCTAGAGTCAGAGCCCCAGACTGCTACCTGGTACTGTACAGCCATG
TATGGGGGCCTCTGTGTTAGTGCAGTGGGTTGACAAGCTCCCTAAGAGACAAGCCACCTTAGGGGGAAAACCAACAGAGGAGTGGAGCTGAATTCGGTCA
G
>Pparg-5_peak_7061
GATGCCCTCTGCCCGCCTTCCCGAGGTCCTTCTGTAGGTTCTGCAGGACATGCACAGTCAGAACAGTGTCAGAACAGCCAAGCCCTGCTCCCATTCACGA
TGCTGCCTCTGATCCTCTCAGAGCTTTCTAGAAATGAGGCCCTCTGCTTGGGGCCATGGGCAGGGCATTTCACCTCTCATCTCCACCCCAAGTGATTCTA
G
>Pparg-5_peak_7062
ACCACAGAAACTGGGCTTGGGGATCTTTTGGACAGATTAGAGCAGAACACACATCCGCCTTGCCCTGGCTAGTGTGCACGTGCACACACACACACACACA
CACACACACACACACACACACGCCTAGAGGCCAGGGTTCAGAGAGGAAGACTGTCTACATGACAGAGCATGACTCAAGGCCTAAACACCTACTCACTCGT
T
>Pparg-5_peak_7063
CAGCTGGACCCTGCAGGCCACTGGCTTCGGGGTTGACTCTTCTCAGTAAGACAACATCAGTGGCTGAGGGGAGGAGAGGAACAAACATATCCTGACCACT
GGGCCCTGTTTACTTCTGGGCTTTCCCTTCTGCCTTCTCAGACCCAGGCTGGCTCTTTCCTGCTGAGATTAAACAGGTCACAACCCCATCCTGTCCCACA
G
>Pparg-5_peak_7064
CCAATTATGCATGATGTGTTTCCACAGAAGACTTTGAAAAGTATTTCATCATGCCTCTTATCCTGCAATGGTCAAAGGGCAACACCGACAGGAGTTAACC
CTTTCCTTCCTGCCTAGGTTCAAAGAGACTATGGGCGGATGTGGGCCACAGGCTCTGAAGCAAAGGAAGCCACGAGAGGGTTAAGAGTTCTCATCATGTT
A
>Pparg-5_peak_7065
ATCGCAGGAATGATTTTGCTCTTCAGTGATGCCATGCCAATGGGATCAACAATAACTAGTTTCTGTAGGAACCAGTGTAGGGAGGGAGGGAATGACAGTG
ACAGGCAGCTGATGTGTCTTGCAGCTGTTAAACTTATCTGCTTCCTAAATCTGTAAGGCAAAGGTCACAGTGTCTATCCTGTCGAGTTGAGAAGATTCTA
G
>Pparg-5_peak_7066
AACCAAGACAGTAAATTTCCCTCAAGGACAAGGGAGAAACTCTAACCCATGTCCCACTTTCATCCACTGACATGAACTCTTCCTCTGGGTTTGAATTAAT
CTAGTACATTGCTCCTGAGTCAAGGTCAACGAGTCATGTGTTTTTATGATGCAAAAAGGGGCAACTACCCGATTCTGTTTTGGAAACCTTGGTGACATCA
C
>Pparg-5_peak_7067
TAGTGGCGTCATGCATTTGCCCATCTACTAGCAGTGACTAAGAGCTCTCTCCTTTATACAAACTAGCCTGCGTTTCGTATTTGCTTTCTTGATGGTAAGC
ACTGAGTGTTGGATGAAATCTCAAAGTAGGTTCACTTTGCATTTCGATGGTGGCTAGAAATGACGAACAATTTCGAGTATTTGCTGCCCATCTTTAAAGT
T
>Pparg-5_peak_7068
ACGTGGTTGCAGAAACTGAGATCAGATCATCAGGCTGATAGCCAGTGCCCTTATCTACACTGAGCCATCTCGATGACTAAAGTCACGATTTCTTACATCA
TCCTACTACATTGCCACAATCTACTTATTTCATGAGTGTGAGGCAAGAAGTCCTTTCAAATTCTTTGTATTAGTGTGTGGCATAGGTGTATGTCCCAGTA
T
>Pparg-5_peak_7069
AGGTTTAAGAACAAACCACGCTAACAGGAGACAGCCACAAGCTGGACAAACAAAATTTGCAAACAAGGTCAAAGTTCAGTACAAGCAAAAGACAATCAAA
TACGTGTCCGCACCCATGCCGAGAACTCATGCAAGTTCTTACACCCCAAAGCAGACAGGCAACACCCACATAAACACGCTTGCTAAAATTTTGGCTCTCT
C
>Pparg-5_peak_7070
GCATCTGGCTAAGTTTAATTTTTTAAAAATCTAAATGAAAAGTTGGTATTGAAATGAACAAGGTGACTAGTCTTGATGAGTACACAGAAGACACCAAAAG
GAAACGTACGTCATCCATCACTAGTCTGTGGCTTTGAGGGTGATTTACACCATCCCACTTACTCTCACCTCCCAGAAGAGTCAGTAATGTTTATAACACG
A
>Pparg-5_peak_7071
TTCTGGCACTTCTGGCTGCTTGCCTGATGCACACAGTGGGACTAATCTCACTACAGTGGATACCCATTTGACTCACACAGTAGGACTGATCTCACTACAT
TGGGTACCCACTTGACTCACAGAGTGGGACTGATCTCACTATAGTGGGTACCCACTTGACTCACATAGTAGGACTGATCTCACTAAATTGGGTACCCACT
T
>Pparg-5_peak_7072
GGCTACAGGAGAAGACCTGACAGACTCGCTGACATCACTCTGATTTGTAGGAACATCGAAGTTCACGGACATCATACTGGAGGTTGACGAATCATCACCA
AACTAGAAAATGAAAAGTTTAATCCAATTGTGACTCAAAATGTAGTCATGAGGAGGATTTTACTTTAACTGAAACCTAGTAAACATTCATCAGCAGTCTA
A
>Pparg-5_peak_7073
GACAACCAAACAAACAGAAGAGAATGTACTGCACACTAAGATCTCAAAGTTCACTTTAACTTTTCATCCAGTGCCGAATGCCACCAGGCTCAATTTCCTG
ACAGTGCAGTAAGTGCGCATCAGCCCTGAGTCACAAAGGAAAGGCAGAATTGCTTTCACTTGCTCTATTTAAGAAAAGAACTAAGAACTATATTTAGAGT
A
>Pparg-5_peak_7074
AGGCGCACTACCAACAGGTACAGTAGCTGTTAACCAGCTTAGGTTCCAGGCTCTGCCAATGTATGTTATTATAGGTATTTCAGGTCGGCCTACTAGTATG
GTGGGCGTATCATCTTGTAACAAAGCTGTTATGCTTTTTTTTTTTTCTGTTGAGAAAAAAAAAAATTGTGCCCTGCCACCTACATAGATGTGTTGCAGGA
A
>Pparg-5_peak_7075
GGTAGCAGATATATATCATAAAGCTTTCATTAGGAGTTGTAAATTCAATAGTTGAGTCAGGGTTTCACTTATTGTCTAGCCTGTCTTGAACTTTTGATGA
TTCTCTGCCTCTCCCTCTTGAGTAGTGGACTTACAAAGCAAACCACACATGCACTGACTTCTGCTTTGAATGCCTTTTTACTTCTTGGCAAGATGACACT
C
>Pparg-5_peak_7076
TGACTAACTAACTATACTCAAAGCTGACTAACTATACTCAAAGCTGACTAACTAACTATACTCAAAGCTGACTAACTATACTCAAAGCTGACTAACTATA
CTCAAAGCTGACTAACTATACTCAAAGTTGACTAACTATACTCAAAGCTGACTAACTATACTCAAAGCTGACTAACTATACTCAAAGCTGACTAACTATA
C
>Pparg-5_peak_7077
CACACACACAATCGTACAATAATTCAGATACATCTATTGTTCAAACTATGGATCAACCAAAAGGCTTATGTAAACCTCTTTTGTGTTGTGTTGCAATCCA
CGTTTAAACTTTACTCTAAGGATCCTGGTGCTCTGAAAGACACAACAGTATTGGATCAGTGAGTCACAAACATCCTGTGAGCTTTAGACTGACTGATGGA
A
>Pparg-5_peak_7078
TTTAAATTAACCATTTGGCAGGAAAGGAAGACAGAAAGTTCGTTCATGCTGTCATGTGGCCAACACATATGAATATGTGCTGTGCAGCTTAGTGACAAAT
GTAAATGTCTCAGAAGTAGCTTTACTAAGCAAAACAAAAACAGTTACAAAGTTGAGTTTAACTGTATTGTTATCAAAGTTATATTAAATGGATATTCTTA
T
>Pparg-5_peak_7079
CACAGCCAGGCATCTATGACCTATTGACAACTGCTTTGTCCGTGCCTGCTGCTCCCCTAACAGTCCCTTGCTCAGAGCCCTTGACTTTAGTTTCTCTATG
AAGCAATCCAAAAGAAATGGGACTTTCTGAGCTTGGGGCGAGACTTGTAGCAAACAGAGCAACCCACAGATGCAGAACTGAGAAATGGAGGTATTTGTCA
C
>Pparg-5_peak_7080
GTCATACACACACACACACATCACACACACACACACACACACACACACAGTCCCACACATACAATCAAGGCATCAGAGATACTGGTCTAAATCAGTCAAA
GGTAATTCCCCTCCCACCCTCACTGGCTCACAGTGTTTATCTAATCTAGTTCATGGGTAACGCATAGAAAGAAGAGAAAAGTAGGCAGAAGGTGGCTGGA
T
>Pparg-5_peak_7081
CACTACAAAGGCAAAAGAAGATGAACGTGCAAATGAAATCCACTAAGGCTCCAGCCTGGCCTCTGAAAAAGGAAGTAGAGTTGTGACACAGCAGCTTAAA
ATAAAGAAGTGTGTAGCTGGTAATGACTGGAGGCTTCCAGGAAAAAGCCACTTCGAGTGTAAATAACAAAGTCAAAGACAGAGCCACCCAGTCTGATGTA
A
>Pparg-5_peak_7082
ATTCTCATCACTGCTGCAGATCCTCCTCCTGTGGTCTTATCACAATCAGCCTTGTGAACACATGCAAACATTTTTCTTTGTAAAGGCCCGTGTTCTCAGG
TACTCTGTGGTACCCCACTCACTGCGTATGTTACGTAGTGATAGATGCTATCCAGGGAGGTTTGGAAAGGAGGCTGACCACAGAGCTGTGCATATATCAG
T
>Pparg-5_peak_7083
AGTCGTCCTTCTGTCCCAGCAGGAACCCAGACCAGCTCCTCACTCAACATTTCCTCCTAGGGACTGCACTTGGGCCACCTCGAAACAGTATTTCACACCC
TGTCACCAAGGAAGTCTAGAGAGCCCTCTTAGACATCTGTTTCTGAGAAAGGGCAATACTGCAAGATTCTGCCACTATTACTGGAATAAGATACTTAAAT
G
>Pparg-5_peak_7084
ATGCCATAAGACTGCCCCTTTGCTCTGCCTGGTAAGAGTCATAATGGTAGCCATGTCTTGGCTGCTGCTGTGTGCCAGCTCATTTCTAACTACTTGCCAT
AGCAGCACTGCTGCCACCATCCAATGCTTCGCCTCACAGGCACATGCAGCATTCTGCATTTCTCACTTTCATTATGAGAGTTCATCTCTTTTAACTAGCA
C
>Pparg-5_peak_7085
CAGGAAGCTCGAATAAGAGACCTAGGTGTGGTTTGATAGGAGGTAATCAATCAGTGGGGATGTCCCTCACCGGTGATCTGAAAGTCACTCACGCTTGTCT
TACTGTATTGCTGTGTGATAAAGTGCCATGACCCAAAGCCACTTATAGAAGAAAGGGTTTGTTTTGACTTACAGTTCTAGGGGGATGAGGATCACCATGG
G
>Pparg-5_peak_7086
TTAGGTTGACTTTAAATATCAGTCTTGGAAAGTAACACTCATCTTTGTTATTTATAAAGGCAGAGCATACTACGGTCTATTTTAGGCCTCCCCACATCCA
TTAAATTGATCTTGACCTTTGATCCAGTAATTTCCTTTCCAGAAATCTGCCCTGATGAAATAAGAAAAGTAAACAAGAGAGTACTCTCAGAGTTGGCTGT
A
>Pparg-5_peak_7087
TGGTCAGAAAACGACAGCAGTGGCAAGAGCTGAGGCTGGATTTTAAGGTCACAAAAGAGGAAGGACTTTACTGGAGGAAGCCGTCTACCTTTGGCCTTGT
TAAGGAGAGGAAGGGAAGCTCCTTGCCACAGTTATTTAGATCTAGTCCTGAGGTAAGATTGAACTCAACCCCAACCTCCAAAGAACCCATTGGCTGTATC
A
>Pparg-5_peak_7088
TGAAATATATAGACCACTATATGTTGGAAGAACTACAACTCTTAATAAACTAGTGCTACTTGTATGACTAAGAGTTAAGAATGCTGATCTAGGAGTTAAA
CATACCCGGTTTGAGTCACAGCTCTACCAGTTAGTAGAGCTTTTGAGTTCTGTGCTTTTACTTGAAAATAGAGGACAAATTAGTAACTAGCTATTTTAAA
G
>Pparg-5_peak_7089
AGACATGTCATATCATGCTCTTCTTTCTTCTACTGTGGGCTCTTTGGATGCTTCCACCCTTTGGCAGTTATGAATAGCACTGCTATGGAACCAGTGTACA
AACATCTGCTCAAGTTCTGGCTCATACGCAATCTTTTTGGATTCATATCTAGATGTGAGATTGCAGATTATTATAGCAATTCTATGTTTTGACATTTTGT
T
>Pparg-5_peak_7090
TTAAGAAGTGAAGCAAGCCTTTTGTGGGCTGGATAACACTAATCTTTGCACCGAAACTATGGGTGTTAACCAAGCTTGTTCTGAGAGCTGATGGCTAAAA
TGGGAGGATGAGAAAGACATTCATTTCTGTCTTCATTGAACCATAAAAAGTGAGTCATGCAGGATAGGCTCTGGGGTCAGAGCGTGCATCAGAACTGTGA
G
>Pparg-5_peak_7091
TGACCTTATTCTACTTGGGGACAAGTTGCATGGTGTCAGTTAAGGGCCCTGGAGAAATCTTGTCACCACCTTTTCTCCATTTTGTCTGGTCTCATCTGGC
CCATGAGTCTCATTTTCACTCACCGAGAAAGTCACTTCTATCTCCTTTATGCTTTTTGAAGGGAACACGTGCCACTAGCCATAGTTCTTATGAGTAACTG
A
>Pparg-5_peak_7092
GTGGGAGACCTTCTAAGTAAGCGCTGTGGATGCAGGACATCTTGATGCTGCCACTTTGATGTGGCTGTTTTGACTCAGGGTTTCCGGGACATTTTTGACA
CAGCCTAAAAAGCAAATGATTAAGCAAGCTGCAATTTTGTATAGCAAAAGAAATGTGTGCAACAGGCACGCAAACCCTTCTGGGGTGCAGATGTGAGCCT
A
>Pparg-5_peak_7093
ACTTGGAGAACATGCAGGCAACTTCTCTTCCCCTAGTTACAACCTTATGTCACAATTAAAGAGAGCAAAGGTCAGTAAAGTCATGGGACTTGATCGAAGT
CAATGAACCAGCCGAGGTCAAAGAGCCAAGACTCAATTCTGACGGCTGCCTTCCTGTATCTTATTTCTACGTACACGTGAGTCATTTTCTTACAGATCCA
T
>Pparg-5_peak_7094
GCCCAATGGATTGGGAGACCTGATTTTGTGGGTTTTAATAGGTTTAAATATGCCCTATATTCTTAAAGTCATTGCTAAAGATAACCTTAGCCCACATCCT
CTGAACATTGGGTGAGGAGTATCCTCTGCAACCACAGCATAGTAACTGACCCAGATTTTACTTGAATATTACTCAAGACCAAGCTGACAGAAGAGAGTGT
G
>Pparg-5_peak_7095
TTGCTGCCAAGGAAAGTCAGTGGTTTGCTGATCGCACACTAACGTCAGTATCAGTGATGGTGATAGACGGCTGCAAATCTCTAGCAAAGAAACCTCCAGT
GAGTCAGAGGCCAATCATCCAACTGCCTGCTCACCAGGTTTCCTTCCTGTGAGTCACTTTAAGAAGCTCAACTTCTTCTTTCTGCTTTCAGCCTTTCCTT
G
>Pparg-5_peak_7096
CTTCCTGCTGCAGCTACTGTAGAAGACTCATGTGCCTCGTTCATCGTCTCATGTGAAACACAAAGCACCAGACCTGAGATCTGAGAGTCATTTGATGAGT
AGGTATTGTGGTGATTAATAATGACTGTATATGTGACAGGATATAGAGTCACCATGGCAACAAGCTTCGAGGCATATTTGTGAGGTAGTTTCAAGATTAG
T
>Pparg-5_peak_7097
GTTGATGACTCACTGCAGGGTGCAGAGGGCAAATTGTTCAGAGAAGAGTGAAGTAGTAGAGGGCATGGAGCTCTGTGGGCTATCCCAAGTCACACCTGAG
CTGCTGGAGCCCCTTCTCTTAGCCTAGAAAATGAGAATATGTTAACACAAGGCACATATAAGAGGCTGGGATGGGTCAAGTTAGTGAGAGCTGTCTGAGG
A
>Pparg-5_peak_7098
ACCCTGACTCACTGCCTCCTTCCTACCACAGTTTCCAAAACACTGCTATTGCGCCCTTGTCTCTATGCAGATCTCAGTCAGTCTGGGCCACCATGTATGC
AAACAGCTCTTTCTGGGAAATCCCTTCTTGTCTTCCAAACACTCTCTTATTTTTTAACTTGAGAATTTTATATATGTATATAGCATGCATACAATGCAGT
G
>Pparg-5_peak_7099
GTTGTAGCAAACCATAAAAGCCCAGAAAGCATCATGGTACGTGTGTTACTATTCAATAAGTACATTCCTATGATATGACTAACGATCTGGTGTCACAGTG
AAGCACCCATGAATAACATGCTCACTTCATGATGAAGTGCAGTCATCTTGCAAGATGTAACTATGTTAACCTGAGCAAAGTGTATAAACTTGGCCTCCAC
A
>Pparg-5_peak_7100
AAGGCTAACTGCTATTCAGAGGAGTCTTTGTGGCTGTCTCCATGGTTATCGCATACTGCTACCTACATCATCTCAGTTGCCCTGTATGACCTTTGTACAG
GACATGAACTGTGCTTTCAGACAGGAGGGAAATGAGACATGGGGAGCTTGAGACACTTACTCATGCTCACCCCACTTCCACATCTCTGTAGAATGACCTT
C
>Pparg-5_peak_7101
TCACAAACATAAAGCAGGAGCTGGCTCCAACTTCCTGGCTCACAGCTGCAGCTCTCTTCCACTTTGCCCAGACGGCTCCATGTCTCCCTTAAGCTGTGAC
CTATGTCCCAGCTGGCACAAATGCCAAACTCGGAGCCATCCACCCGGCCCCTGCTGCCAGCGAAAAGCTGTAAGCCCGCAGTCCCATCCCCTCTCCGCAG
A
>Pparg-5_peak_7102
AATTTTAGTGTTACATCAAAGTAAAAATGCACCTCCTAAAATGTAAATATATTCCTTGAGGCATTCATTCACCAGCATTTTCTCAGACAATACCTTAACA
ATATAAAGTATTTGGCAATGGACTGAGAGGCAGGATGGGATCCAAAGAATCCCACATATAGGGCAGGGTGTCTAGATGAAGAGAGAGAGTGAAGTGAGTT
G
>Pparg-5_peak_7103
CTCTGCTGCTCATCCTAACCACAACCCAGACCTCCTGTTACCCTTCTTGTTGATTGAAAGTTTGACCTCAAAAATGCACCCGTCTGCTGTTGTAGCTGTG
AAAGTAATACAAGACTTTTAAATGAGCAAACTTGAACTAAAGGGAGAGCCCCACTTCTCTTGTTGAACTTGGCTTCCGACTTGATTAGTTCACTGGGCTA
A
>Pparg-5_peak_7104
CAAAGAGAACTTCTAAGAAAAGGAAGGACACAAAGCCAGGATATTGCATCACTCTGTTGTCACCGTTTGTGAAACATGACCAATGCTGACAAGCTGTTGT
CCTATGTGGCTTCCCTGGAGCCCTACAAATCACTCCTGGTTGGTTAAAGGACAACGCTGATTCTTCTTGCCAGTTGTTTTGGCTGTGACCTGTGTTGAGG
T
>Pparg-5_peak_7105
AGTGCCAGGCACAAACCAGGTCATACCCTGGTGACCTGTCCCTAAGATCTGGGTATTACTATGTGCTAACTCATTCCTCCATAAAGCTTCAAAGACCAGT
TGTTGCTCTGTTTAACAGATGAAGGAACTGAGGTAGATGAACCCTCCCAGTGGCACCTCTCTTGTTCATATGGCCTGGCTGATATCATCTTTGTAAAGTG
T
>Pparg-5_peak_7106
GCCCGTAGCTTCTTGACTTCTCCAAGGCAACCTGTCAGATCACAGTGGGCGCTGCATGCTTTGAGCATCAGTGGTCCTGTTGAGTTGGCAGTGTTGTACA
CCCATGACAACACCCATGACATCAGTTTAAAGTCAAAGTTCAGACCCCTTGCAAATACTTCATTGTTGTATGAAACTTAGTTTCATTTGGAAACTCAGTT
C
>Pparg-5_peak_7107
TTGTGGTTCATAGCTTTTCATCTATGACTGGTTCTAGGCAGGAAATCGAAGATCGGATTGCTGTGTCAGCCCCTCTTAGGGCAGGGTAAAAAGGAAATGA
CACTGTGTTCAAGGGAAGCCTGTGGTAGTTTTGTCCCCAGAGTTGTTTCTGGAGAAAAATCTAGTGTGCTGTGTGTCATCTCCACAGAGAATGTGGTGTT
G
>Pparg-5_peak_7108
AAGGCAAAGCAAGAATCTGGGTGAGAGGCATGTATTGGAGTGAGAATCTGGGTGAGAGGCATGTATTGGAGTGAGAATCTGGGTGAGAGGCATGTATTGG
AGGAGGTATCAGGGAAGGAAGGTAGGCTGGTGGTTAAGAGTCTGATGTGGGTGTCTAACAGTCTGAGTTTTAATCCTAGCTCTGTGGCTTACCAACTGTG
A
>Pparg-5_peak_7109
TCACATATAAGTACCTGGTATAGGATCTGAGCAGTATGCCCTTTAGATTTTATCTATGACCTATGAACACCAGAGCATACTTGCCAAAACTAAGATGCCG
TGGTGTCACCAGGAGATGGTATCTTATGCACCATTGTTGTACATGTGGTTCATGGTTGACCACAAGGCTTGTTCATGGCTCATGGCTGGTATTCAGAATC
T
>Pparg-5_peak_7110
GAACTGACTACACACAGTTGACCTCTGACCTACACATACACACACAAAACGAAGTTTAAGGAAAACATGAGGCTCAGCAGAAACTGACAAGAGGGAGCTG
TCATCTTCTTAGCTACCTGCCACACATCTGAGGATTGCATCTGAGATCCCTGCACATGAAACCCATCATGGAAGGCGATTTGTAAGGACAGTCTCCAGGG
G
>Pparg-5_peak_7111
GAGGAAGGAGGAGTAGTGGGAGGGAGGGGAGAGGAGAGGTTGTGGATTTTAGATAGAGGAGTTCAGGGCTGTTGAGAACAATTAGGGCCTTTGCTTAGAA
ATAACAAGACACACCACTGTTTTCCTGCAGGCTAAAGAAGTACACAGCACCAGGGGTAGAAGGGCTCAGTCTCATACGCCAACTCAGCTCACAGAAGAGG
A
>Pparg-5_peak_7112
TCCATTTTAAGTAAGCACTTATGCACTGTCACTTTAACTTTTACAGTTTGGGTGTGAGAGCAAAACCACACAAATTTCTTTTTCCTTCTTCACAAATTCA
GAGTATGTTTTTACAAACGACCTTCAGCTCAGCATGCTTGTTTTCTTTCCTTATTGAGAACTTCCACTTTTCTCCTTAAGGCCCCTTTACTGTTTCCCTC
T
>Pparg-5_peak_7113
ATTTAGGGCCTCTCACATGGTAGAAAATTGTCTACACTAAGCTACACCCCCACCTCTTTTGTGGTTTTGAGACACATCTCAGACAGCTGAATTCTGCAAA
TTACAGGAGTGTGCCACCATGTTATCTCTTGTTTTTTATTCACAAAGGAAGTCGGGGTGGGGTGGGAGAGAGTTTTGATCACATCAGAGGCTAAAACAAG
G
>Pparg-5_peak_7114
CTGTGAACATGGTCTTTCCTTTTTCTTGTTATTAGTCTCTAAACAATATAGTGTAATAATTGTTTACAAAGCATTCACTGTGTCTCAGGTATTGTAAGTC
ATCTACAGATAACTAGTATGACACAGGAGAATGCAAGTAGATGACACACATCTGTTATAAAGGGGACTTGAGGATCCAGATACTAAAGGTGACTGTGTGT
G
>Pparg-5_peak_7115
TAAAACTACAAGAGAAAAACCCTACTTCTTGTGGTGAGCTAGGGGCATCTCCAAAGGTTGGTGTCCCTTTCCTGGAACACGTGTGGCCTACAGTCAGGAT
GGGACTACGTGGGATGACTGCTGACATGGGGGATGAGCTTCCTGTCTGTGTACTCAGGACCAGTGCACTGGGTTGGGATACTGGAAGAAACTCTTAGATT
T
>Pparg-5_peak_7116
CCTGTGACAAAAACAAACAAAACCTATCATCCTAGAAGCCAGCTCCAGGCCCCTCTTGTCCCTCTGCCCTCTAGATTCAGAACTCTAGCACTTTGGGTCA
GGAGGGTGTGGTAAGCTGTGACTCAGGGTGACAAAGAGGTACTTCACAGAGCTACACTCATAATAAGAAAGCCGAAAGCATCACCTATGCAGCAACGAGC
C
>Pparg-5_peak_7117
TCTAGAACAGAGGCGCCTGCAGGTGCGTGGGGCGGTTTTAGACCATCCTTTCTCAGCATTGTGGCCTCACACAATGATGGCACATTTCCTGTCAGGGGCT
GCTAGGATGTTGAAAAGACTAAGACAGAAACACAACACAGGATATGGGGCCCTGTGACCCCACAGATTCCAGTAAGGCAGGGTAGAGCCCTTATCACAGT
G
>Pparg-5_peak_7118
AACACACTGATCAATAGATCTCACGCCTTAGAAGTCTTCTAATTAACATGTTCTGATTTCCACGGGAAATAGAGGAGATCAAAAATAATCCGTTACAAAA
ATAACTTTCGTTCCAGGAAAGGAAAGACGACAGTTGTTAAGTTTCTTGTTCTTAGGTAGTAAGTCAGATACTAGATTAAAGAGCCCATCTCCTGTACCCC
T
>Pparg-5_peak_7119
TAAAACAAAATGTCCACAAAAGAAAGCCACATCACTTAGAGTTTACTCACAGCCAGCCTGCCTCTAAGGGGTTGAGCTCATAGCTGTCCTGACTAAGGTT
CATAGTTTCAGTAGAGGCCAGAGTCTCACATAGGCTCAAAGAGAGCCAGGGGACAGTCCCATGTGGTCGTACCAACTCAAAGCAGAAGCATCATAGGATT
G
>Pparg-5_peak_7120
ATAAATATCATGGCCAAAAGCAAACTGGTGGAAAGGGTTCGTTTGACTTGATCTTCACTTTACAACCCACCATCAAAGGAAGTCAGGTCAGGCCCTCAAG
GCAGAAACCTGGAGAGAGGACCGAAAGCAGAGAAGGAATAACAGACACTGGCTTGTTCTCTATGGATGGTGCTCAGCCTGCTATTGTTGTAACCAGGGCC
A
>Pparg-5_peak_7121
CATGGAATGAAATGGTGCAAAAATAGTTTCGAAGCCCTAAAGAACAGCCAGCTAAAGGTCGTTAGCAGGAAAGATGTTTTCACAGTTTTAGGACGAACGA
GACAGTCATATTGCAAGCGAAACTTTCAAAAGCATGCAATCTAGAATCCCAGGCACGGGCCCCAACGTAGAGGAATGTTTTACAGGTCTCTACTTTCCAG
A
>Pparg-5_peak_7122
GAAGGTTCCAATCACTCAGTCATTTACCCCTTCAGTCATCTATCAACCACAGCCCCTGAGCTTGCTTTTTAGTCTGAATGCTGAGACACATTCATACCAC
AGACCACGGCTTCTGGACTTGAAGACTTCAGGCTTCCCCATGACCTTTTCACGGGAGTCTGGGCATGCCCATCCCCCACTCAAAGCACACAGCCATCAGG
C
>Pparg-5_peak_7123
TCTATGCAAGATTTACAGCATGTTTTCAGAAGACTAATTAGGAAAAGCAAAAGTAGTACAAGGGCAGATGTGGCATCCCAAAACAGCTACCCCCTCATTG
GGTCAAAGTTTATAACCCTCCTATTTGTAGCAACCTCTGACCACAACCTGCATTTCTATCTGTTTAGTGACTTGTGAACAAGCACTCCTCTGCCAGTACT
G
>Pparg-5_peak_7124
TTCACCTCAAGTGCTTACTCCATTCCATCATAGGAATAGTCCATGGCTGTACACTGAGACATTGTATGCCTGCTAGCGGGGAAAGGATGGGATGATTAAT
TAGCATAGGTGTCTGCCATAGGTGAGGGAAGGGCCATGAGTCACGTCACGCTGGTGGCGTTTTTCATCACTGGCTGATGACAAAGAGATGAGAAACTCTG
A
>Pparg-5_peak_7125
GCTGTCTCATATTCTGCAGTCAGCTGCCAGCTGGCTGAGCAGTCCTTCTCATTCTGACTGTGCTCACTCACAGGCCCTGGGCTGGCTGCCTGTTGACTCC
AGGGAAAAGGTTACTGTGGAGACCACTGGGACAAGATGATGGTTCTGATGAGCTGTCTCAGAGTGCTAGCTGGGGGCCCATGCTTGTGGCTGTTCAGAGG
A
>Pparg-5_peak_7126
CCAGGCTGTCTATACAGAACCAGGCGGCTGCATATGGATAGTCCCTTGATATCATTCACTTGCTGTGTAATCTTATTATGCAAAGTTCTAATCTTCACCT
AGAATGAATGCCTCTGGGTCAGAATATAGTCATATCAGGGTTTTTGAGGTCATGTTTTGTGATCCTTAGCTTATTCTTCTAAGTAGGGCTGGGATTTAAA
G
>Pparg-5_peak_7127
CATACCTTCATGATATTATAAGAGTACAACATGATCACTTACATTATAGATGTACCCATAGCATCTGAGTGCACGTAGTTAGTGCCTTTCATCTTCATGC
ACTGTCTTTACTGGAAAGCCCTCAAGTAGACCGTAAGTGTGACTCGTGTCTTGCCTACTCTTCCCTGCAAGCATGTTGTTTGGGTGTGACCAGTTTCAAG
T
>Pparg-5_peak_7128
TGGTGTGTCTGGTTTCATGTAGTCCTCTGCCACTCTGGATCTTAAAATCTTTCCACCCCCTCTTCTGTGGTGATGACTGAGCTTTGGGGGAAAGGGTGTG
ATATGGATCTCTTGTGTAGAGCCAACCACTCTGCCGTCTCTTGTTTTTTGCACACTGACCAACTTTCCATTTCTGTGTCACAGTATCGTCTATAAGAAAT
G
>Pparg-5_peak_7129
GCAGATTCATTCAAGTTTAGTAGTGGCTTTCTATATGATTTTAGAGGTTGTGTTTAAAGATTTCAAGGATTGAGTGAACTGTTTTGGTGAGGCTATCCTT
ACCAGGACCTTTTCCTTAGAAATGAGGTTATGGGGTGGTTTTATGAGATGCTGGTTATCTTAAGTCATGAACTCAGTCACTTATATGATCAGTAACAAGT
G
>Pparg-5_peak_7130
CAAGGGGAGGTGCGATATCTAAAAGTACATCTTGTGGTTATGACATCTGCTGTTTGCGTCAGTCAGGTCTGGAATCATCTTGTGGTAATTCTTGAAACAT
TCCGTTGGTGACCTTTGTCTGGACTTAGTCAGCTTGGGGAGGAGGTCCAGCTTTATGTCTTAACACTTGGTAGTCATCTTTTTCACTTGGATTATTATAA
A
>Pparg-5_peak_7131
TGCAAACCAGAGTTTAGGGAAAGAAATGAGTTGACACATGAGTGGCAATGCCTCTACCCTGGAGTGCTGAGACCTATGCCCCAGAAGCTCTTAACCCTTC
AGCTGTTAGCTACCTCTCTGACTCACTCAGCAACAACACGCGTCACACTCCTGCTTAGAGTCACTGTGAGCAAAAAATGATCTTCCTGCATGAGTAACTT
C
>Pparg-5_peak_7132
CCTCCGGCCGCTTGCGTTCTGCAGGTAAGAACTAGCTGCAACTGCAAGCTCTCCGACTTCCTCGCGTTCGCCGCAGTGCACTTCCGGCGCATAATTGAAC
GTCACACGATCACCGGAAACTTCCTGTCGGGAATACAGAAGAAAGAATGCGTGAATTTAGAAAATCCGCAGACATCCAGAAGAGCAGCTTTCTGAAACCT
C
>Pparg-5_peak_7133
TTATCTTCAAATGAAGATTTTAGAAACATGTGTGGACTTCTTGAGGTATCTACCCCTCTGTCAGAGCATCTTGATTTCCCTACTTTGGCATTGACCTTTT
CCCTAAAGTGAACTGCAGGCAACCACTAGAGGTCTCCAGACCACACTTCAGGAAGTTCTGACTTTACAGGCTAGTAGACAGAATGGCACTGGTTACTAAG
G
>Pparg-5_peak_7134
ATCTGCACATTTTAAACAGAAGTCTTTATTCTCATTCATTTACTTCTTTGGTGTCACTGAATACTAATATGTGTCAAAAAGTATGAATGAAACGCGTAAC
TCATGCTTTCAATAGACGATGGGTTTGGGGCCAGTGAGATGGCTCAGTGGGTGAAGGTGCATACTGCTAAGCATGATTTGAGTTTGATCATCAGGCCCAC
A
>Pparg-5_peak_7135
ACAGTTGTGACTCAGTACCTGAGGTGTGGCAAAAGCTTGGCACATTTTAACTTTCTTGTATTCCTGTCCCATACAGAGGTTTAGAAGTATGATGAACTAT
GTCCTATACACACTTAGTGAGGAAGAAAACGCTGAGCAGTTTGGATTTGCAAATATGGAGACTCCATTAGAGGTTTTTAATGTCTATACTCATTACTGTA
T
>Pparg-5_peak_7136
CAGCTCTTCACCCAAAGAGCACTGCCCCTTTGCAAGGTAGGCTGATAGCTTACACCGGAACTGGGCCTCTTTTCTCAGTGGCTGATTATTGAAACAGGAT
ATGGAAAGTAAGCAAGGAGGCTGGTGACAGGATGTTTTTGTCAACCCCATACTCTGACTAATAGGCTATTTCTATGTGACTAAGGTTTTATGCCAGTTTG
A
>Pparg-5_peak_7137
CTCTTTGCCTATTTCTTTGGAAGAAAAATGTCAAAAACGTGTTCAAATATGTTTGCTTTGCTCTTCGGACAATATACTTCGGAGATCCGAATAGACAGCT
CATAACCTCCCCCCACTTCCGCCCTTTCATTTCTCCACTAAAGCTAAAGGTCCCGTCATAGGGAAAACCGATTCTACGGAAGGCGGGAGGAGTCAAGTTT
A
>Pparg-5_peak_7138
CAGCCAGAAGATGGGGTGCAGGGGAAGAGCTGAGTGAAAGATGGGAAATAAGTGATTCGACCCCAGGAGATGGGGCGCGGGGCTCAGCTCTTTTGAGTTT
ACCGCTCTGACGAAGCACATGCAAGGAGCCGAGGTCGTGGCACCCTGTTCGGATCCCCAGGAACCTCGGCGGGACTTGGGCAGGCCTGACCCTCCCCGGG
A
>Pparg-5_peak_7139
ACAAAATGACTAGTCAGAAATTCACTTGCTTGGGTGACTATCTCTGATAATCCCACACAGCTTGTGGTAGGAAGGAATGTGTTAGAAGCAGTGAAATGAA
CTTAAGACATGCGCCGTGGGGTGAAAGATGAGTGTGACTGTGTTTTGCAATGACTGACTTAGACAGAGCTTATGTTGGAAGATGTTTCAGAAAGCTGTGA
A
>Pparg-5_peak_7140
CTCTTCTGTTGTTTTACTTCTTTTAAGTGACTTAAGTCAAGGTAGACTCTCAAATTGTGCTTTTATGAATCATTTCAACTATGTCATGTAAACAGTATGA
ATGTGTGCTTCTCTAGGCCCTTTAAATGCTTGCAGTTAGTGATTTGTCTCCTTTGGATGACTAATAAGATACTGGCTTTTGTGCTATTTGCTTTACGGAA
A
>Pparg-5_peak_7141
TCTCTGTGTTGTACATCGGAGTGTGACTGGACACACCCAGGTTCCCATCACTTCCTAAGCCGCTTCAAAGCACATGACTCACTGAAACTGATAGCTGGTG
ACTTGTACAGCCTTTCTGTGAGGTGGGCACTTTGCAGCACCTCAGGCCTCTTTCCTGGCTTTGCATTTCATTTCTGCCTGAGTTAAGAGTCAGATGTGGC
T
>Pparg-5_peak_7142
GACCCTTTTTACTCACTAAGAATTTGCTCTGATTGAATGCATGCAAACTGTGTGCTTGGGATTACTGTTTGACGATCTTTCTGTTTCTTTAAACTTGGTA
GAAGTTTCCACTGTGTATTATCAGCACAGTGATAGAGATGCATCACTTATGAGAAACCATGTAATTTTGACTCAAAACAACAGTTCTCTTTACAAGTAGT
T
>Pparg-5_peak_7143
CATTGACTGCCTCTGTGCGTTTTCTTCTCTGAGTCACTCCCCTCATCTGTAAAACAAGCTTTTTATACTTGTGAGGATCAGATAACATGCTGAAATGACT
TGTTATGATGCTTGCCATCAAGAAAGCACTGGAACAGTTTATATGTTTCTGGGAACATCTGTTCATGTGCATTTGTGTGCTTAAAAATGTACACACACAC
G
>Pparg-5_peak_7144
AATGATTTCAAAGCTTGATCAAAGTCATTCCAAAAAGCCTTTTAAAAAACTTTTCTACAATACATGGGGGACAGGAAGTTTTCACGTGATGCCTTGACTC
ATTTCAGTGAGTGTAACAGAGTTCAAGCTGGGTGCCATGCCTACTTTATAAAAAACACAAATCATTGATTAGGTGAGTACAACTTGTGCTGGGTGCTTCC
G
>Pparg-5_peak_7145
ATTCTTTAGGAAAAACTGGAAAGAATTAATGATGCTCTTTCCTGTGAATATGAGTGTCGCCGACGGATGTTAATGAAACGATTGGATGTGACAGTGCAGT
CCTTTGGATGGTCCGATAGAGCAAAGGTGAGGCTGCTTTCCCACTGGTGTCCTGTAGGTGGCAGTGTGGGGCAGCTCCTGCCAGGCTTTCTCTGCTGTAG
G
>Pparg-5_peak_7146
CCGCCAGTCGCTCCTGAAAGGCCAGGAGAGTCCGCAAGGTGGCGCTGTCCTAGACCCGCGCCCGCAGCGGGTGCCAAGGGCACGGAAAGTGTGCGAGTGG
GAGTTCCCGGGGGGTGCCCAGACCGAGAGCATCCAGGGAGGTCGACTGTTGTGGGCGCTGGGTAGGTGAAAGGTTTGGCTGGGCTCAGACCACTCCAGAT
C
>Pparg-5_peak_7147
GCGTCTCCCTTCATCCCCGCCTGCCATTCATCTCTCCCAGCCCAAGAGTTAGGTCCGAGGGGTGCAGAGTGAGTTGCCCCGAAATTGACAAAGCTAGAGC
CTTGCGAAGAGTTGCCTCCACCCAAGGCTACGAGTCCCCTAGGGGGGTGGGGGTGGGGGCTCTGCTGAGACCCTTTCCCGGATGGCAGGACTGTCTTGTA
T
>Pparg-5_peak_7148
AGCAATTTGTGCTGTCCAAGGATGCATTTTCAGAACTGTTTAAGTTTGTTGACTGTTGAGATACACCTTTTTGTAATGGATTGGTCAGTACCACAAAGCA
AATTGGGAGTCAGGGGCATAGCAGGCTGGTAAGACAGAGAAAAGTGATTTGTAGTACAACTTGCGTAATGATCATAATACCATTCACAGAAGTTCCTGTG
T
>Pparg-5_peak_7149
AACACCAGCCTGGGATGGGGGAGGGGAGACATTTCAGATCCCAATCATAGCATGCATATAATCTCCGCTGGTCACATTCATTTCTCACCCATTGCCTTTT
CTTACCCTCACCGCTTCTCCTTTCCCCGTAATAGTCACACTTTTACATTTAGTTTCCTTTTGAATTCCAAAACTAAGAGAAAACTCTAGATATTTGGTTA
T
>Pparg-5_peak_7150
TCTTTGGAAACAGGGCCGTTAAGTCAACAAAGGCTGTCAGGGCTGTGGTAGCTAAGACCACAGGAGCCTTATTGATAAGGATTCAGGGTTTGTTAGCACT
GGATGTGGTTGCCCCAAGAACTAGTGCAGTGTCTCTAATAAACATTGGGATTTAGATTTTTTTTTTCTGCTGTATTTCTTATCTAGATCTAGTGTCACTG
C
>Pparg-5_peak_7151
CAATACTTAACCCTTTTTATCCTTCATCCTTGACAGTAATCATCTACTGACTCTCAAGGAGGCCATTTGCCCTTTCCCAGTGAAGAAACAGAAAAAGCAA
GTGCCTACTTTCTTTATTGCCCTCTAACTTAGGAGGAGGGTTGTCCGTCTGCTTAGACTTCTCTTCCTTTGACTCAGCTGGGTCTGATCTTTCCCCTACA
A
>Pparg-5_peak_7152
ATTATGAAACATTACATGGATGCCTAGGAACAACTTTGTCTCCTGTGAAAAAGCAACATATAAATAAAGTCTTGCTGCTGTAGTCTGGCTGTTGACAATG
GGTGAAAGGTGGAGTGTCACTTAGGCAAGTGACAGAGACTAAGTGGCAGGCCTCTTAGAGATGGTGGGTCTTGATTTTTGGTAAGGAGGGGAAGTTGTAG
G
>Pparg-5_peak_7153
TCCTCTGGTTCTCTCTCTCTCTTTTCTTTCTTTCTTAATTAACATTTTCCTTGTGAATTTCAAATACACACATATTCACACATGCACATTCACACACCCA
CATTCACACACACTCACAAGCACACACACACACACACATTCACACTGCATTCTCATTACTGTCACTGTGGTGCTCACCCTCATCTCCAAGCAAGAGTCTG
G
>Pparg-5_peak_7154
ACAGGTGAGTTGTTCCTGGGTGTGTGGTCAGGGTCCTAGCCAATCAGGGATGCTCAAGATTGCAAGGTACAGCAGGGCCGCTCTGAGGGCTTTCTGTCAG
GCACTTGTCCCACCTGGAACTCTGCTGAGGGCTGCAGCCTGCCATCTGAGAGCTAACCACCATGCTGACTCACCATCCTTGTGGTTGAGAGAACATTAGC
G
>Pparg-5_peak_7155
TGGTCGGTCTAAGCATAAACAATGCAGTTGTGCTCTAGGATTTGGAGCTTGATCGTAATCTCAGTAGTGTAGGTGGTTACCAGTGTTCTGTGTATTAGTA
GTTTAGGTGGTTCTCAGTAGTGTAGGTGGTTACCAGTGTTCTGTGTATCAGTAGTGTAGGTGGTTCTCAGTAGTTTAGGTGGTTACTAGTGTTCTGTGTA
T
>Pparg-5_peak_7156
AGTACCTTGAATACACAAGATGGACCACACATGTACCACCCCTGGCACAGAGGAACCAGTGCCTAGGAATGATAAGTTTCCCAGTATGACTAACTTTTTG
AGTGACTATCTCTCGAGTGACTATCTCTCTGACACTTTTCCCCTCGTGGTGACAGGAAATGAAGTGTCAATGCAAGGAAACACTTGAGCTGTTCTGAAGC
T
>Pparg-5_peak_7157
GGCTCAAGATCAGACTTGCGGTAAAACCACAGACAGGCATGGAATGGCTGTGGGCTCCCCCATGATCAAAGCCTGGTCATAACAGAAATGGAAGATTATC
TACACGACCGTGAGATACCCGGGACACTTGATGGTTTCAACCACAGCTGGTTTTGTTATTGAAAACATTACATGTATAAACACATGTGTGTGAGATGCAC
A
>Pparg-5_peak_7158
CACCTACGACAGTGACATCCTGAAGGTGGCTGAGTCACACATAGCGGGCACTTCTCTTTACTCTTTGATAGTTTTTATGTATGTCTATGATACATTCTGA
TCAAACTCATCCCTCTGCCCTTTCTTATCTTCCTCCCACTCCTAATACCCTTTCTCCTACTAAATGCTTATCTAACCTCCATGTCTTACATTTTTATAGG
T
>Pparg-5_peak_7159
GAACCGAGAGAGACACAGAACGTGTGCTCAGGAGTCATTGTACCGGTCACTTATATGGCCAGTTCTGACTGGTTTGAAGTAAGGAGGTAGTGGTAAGGGA
CCCAGAGTCTCCTGTCTGTCAGTCTTCAGGAAGAGACAGAACAAACCTGGGTGAAATGTCAAACCACAAGACAAGGCAGGGGGAGGCAGGGCCCACACTG
G
>Pparg-5_peak_7160
CCACGGTCTGCCCAACGACACCTGTGGCAGAAGCTGTTGCATCATGCACAGGAAGCAGCCCCAACTCCGGCTCTGCTCTGGGGCATATTTTCAGTTCCTA
CTTCCATCCTCTGTCTGCCACGCTGTTTCCTAACCCTGCCCTGACCCTGTGGGTTCAGGCTACTGTGCATAAATACCGTGTGATGGGATGGGATTTGTGT
A
>Pparg-5_peak_7161
GTCACCTTATCTCCCAGAGCTGCAGTTGGCTGTTGGCATCTTTTGGAGGAGGGGTGGGGCTTCCTGGAATTCATCTATGCTCTGAATCATGGGTGCTAAG
TAAGAGTGGCTAGAGCACTGAGCCTCTTCAGATATTCACTCATTCATCCAACCAAATAACACAAGCAGCCGCTATATCCTGTCCTAGAGAGCTCACCGGC
T
>Pparg-5_peak_7162
CTGCTGTTGGCTTACCTGCCTATGATGGGGTTCTTCTGTGGGTACCACACCTTGCCTAGCCCCATCTACTGACATCCTTCAGACTTCCTGTGCACTGACT
GTACAGCCCACGTGCTAGCCTGACTCTTTGTCATATATAACCCGAGGAAAACAGGTTAAAGGCAGAGAACTTATTTTGACTCATGGTTTCAGGTGTCAAG
C
>Pparg-5_peak_7163
TCAACCTTTCTGTGAGTCAGTGTGCAGTGTGAATCATAATCTTGTAACTACATTAACTTTTGGTCTACTAACTTCACTTTGTCTGAAAACAACACTGCGT
GCTCATTCGATCATTCACCAAGTATTTACTGAACATCTGTCCAGCGCTAGGCATTGTTCTAGAAGCTAGAAACTGCAGCAAACAAAACAGGAAGGTGCTG
C
>Pparg-5_peak_7164
ACAAAACTTTTCCTGGGGAGACACAACACACACGTCTACTCAACACAGACAGGGACAACAGACCAAAGTAAAGATGCCACAAAAGTCCAACAATGAGTGT
TGTGAGATCTACTTACAGGAATATGGGTAAATGGTTACTTACAGGAACAGGAATGACTCAAAGACAGTTGCATCACCAAAGGCCACTCCAGCATGGGTGA
C
>Pparg-5_peak_7165
AGAAAGACAGCACAGCCTTGTGGAGCCTGGGCCCTTGTGAAATAGCAAATCAGTTTGATTTGCTTTAATGGGAATCAGAGGCTGGTTAGGGAATGAAGAC
TGGTGATGGTCCATAAAGAGTTTATCACACGGTTATGGACTCTAGATTTTATTTTCTACCTAATAGGCTGTCTTCAAGATTTTTTTGTTTGTTTTTAACA
G
>Pparg-5_peak_7166
CTAGCCGTATCAAGAACTTGCTGAGGTCTCCATCCATCAAATTACGCAGAAGTAAAGCAGGAAACCGGAGAGAGGACCTCAGCTCCAAGGTGAGTCCTGT
TGGGAGCCACCTCTTACCTACTCTGTCCTCTCCTGCACTTCGTTCCTTTTTTTTACCTTTCTCTTTCTTGAGGGGCAGGAAGGGGGTGGAAGAATGAAAT
T
>Pparg-5_peak_7167
CCTTCCAGAAGATTGCCAAGTAACTGTGTTCATTACCTCTGTCATTGCTAAAATAAAATACCCGGCAAGGCAATGTCTGGGTCTGTTTTGGCTCATATCT
GAGAGTATAGTTCAAAACAGAGAGGAGGCTGTGGTGACAGGGGTGGTGGGACACACAGAGAGATGGATGCTGGCAGTGACTCATTTTCTCCTTTAGTCTG
G
>Pparg-5_peak_7168
CCTGGCGCTGGTGTCCCACAGCATGACTCTCCTAAACTGAGGCCCTAAGGGACTGAGGCCTTACCCTCCCTCTGTAAAGATGAGCAATCTCTCTGTGCCC
TCAAGTTCTAAGTTACAAGAGTCAGCCTGTTGCGCCAGCCCAACCCAGCAGTCTTTGTTGATGATTTCAGTGAATATTGCTGCAAGGGCTTACCCTGCTG
G
>Pparg-5_peak_7169
GGCAGGGACCACAACATGAAGTTGTTCTGCATTTAGATCATAGCTGGTGTCATTGTGTCACCAATGCATTTAGAGGAAGTCTGTCGCAGAGAGTGGAAGC
CCTTTGCCCTTGTTCATCCGTTTCTAGTCAGGAAGCTAGTAGCCTCTAAGGTCAGACCAGCCAGCCGCCTTTACTAGAGCTCAGCCTGTAGAGGGCTCGT
C
>Pparg-5_peak_7170
GCAGGCTTGAGCCATATGTCCTATTTCTGTGCATAGGATGTGAGTGTTCATACAGTAAATCAGGCCAGGATGTGAGTCAGATCACGTCAAGTGTTGAAAG
ACACTGATCTTCAAAGCACACTAGAAGCATCATACCAAGCTTCATCGCCACCATGAAGCAGCTATAGTTTGACAGATACGTAATTACTACACAAAAGAGA
A
>Pparg-5_peak_7171
GCAGCACTATACCTGTGCCCAGGTCTGGAAATAGCCATGGTTTTGTCTGCTAAAGGCTAGGGGACCCATGTCATTGTCCAAGCACTTTCTGATTTTCTGA
TATACAGGCTCTTTCCACATCAGAATTTCCTTTGAGTAATTCTTACTCATCCTTCAGGTACTGGTTCAAATGTCACTGCCTCAGGGCTGCCTCAGGGGTG
C
>Pparg-5_peak_7172
TTGACCTAGTTTCCAGAAAAAGTGTGTCATACTAAGAGTTCCAGACTTTGACACTAACCCTGCTGTATCCCAGAGAGCTCTCACACACACACACACACAC
CATATACACACAAGTTTGAATGCCTCACCCTAACTGATGTTCTTTCTTATGCACTGTGTGAGACAGCTGCCTTGTCATACAGATACCTCTTAATTGGGCT
G
>Pparg-5_peak_7173
ATGAGTTTGTTTTGTTCTGTTTTGTTTTGTTTTGTTTTACTTAAGGTTACCTATTGAGTCATCTTGCTGCACTGGTTTCTGGTTTTTACCTTATCAGATT
ATAATTTTATCCACTGCATCTCTGAGTGCATGAGTACACTCCACCTCAGGTCTCAGCTCTCTTATCAAAAGAGGGTGGGGAGAGAGAAGGAAAAAGAACT
T
>Pparg-5_peak_7174
GACATCTGTACTTGGCAGTGATGTCAGGACATTAGTCCCTGGTCGGGTACACGGCACACACTCAGCCTATGTAGCACTTGTGAGAGCGAGAGAAACCCAG
TTTACTGATGGTGAGGGTGATTAACATAGGTTTAAGGAGTCCCTGGTGTGGATCCCTAAAGATGAGAACAAAGAGGAAGCTTTGGGCCAACTTCCTGTCT
C
>Pparg-5_peak_7175
TCCTCCTATCTCAGTCTCCTGATGACAGGTGTGAGCCACCACAACTGGTGCAAAGGTTGTTGTGGTGGCAGTTGCTATTGGTTGTGTTTTTTTAAACTAT
AATGATCACAACCCTTTTGAAAAATAAAAGACTCTTCATTAACTAGAATTCTAAACAGTTATCTGGAGTGTCAAGCCTTGACTTTCTTGGGATTGATGCC
T
>Pparg-5_peak_7176
ATGTTTACTCATGCACTCATGCTCATACTCACACACCTACACACGCATGAAGACACTCAGCCACACTCACTCTTACTCTGACTCCAGGACAAGCTTAGTC
ATGCTTAGGTTCCCAAAAGGGCTGTGCTGTCTCACCACAGACCTTTGTACCTGCTGCTCCTTCTGTTAGACTCCTTCCCCCTCTCCGCTCCCCTCCCTCC
C
>Pparg-5_peak_7177
GAGTTTACCACCACTCTGGGTCACAGTTCCCACCCAGGGCATTTGTTATCTCCCTTGCTTGTCATGTCCCTTCCTCATAGGACCCTCCTCCATGGATTCC
TGGCCATTGTACTTTTCTCCCAGTAAGGCATCTGCCTTCATTTCACCATGCCTTGCTATACATGTCTGTGATGTCTTGGCTCATGTGCAATGGCCTCTCT
T
>Pparg-5_peak_7178
TCTAATAACCAAAATGTCCTACAACCCAAGAGGATACAAAATGCAACAGATTTTATGACACACAACTTCAAGTCCAAACAAGCAGACACATCCTTCAACT
CTATATTCACTGGCTATTTCAGGAACAACTACGTCATGCTGAAACCCTACTTTGATTCCTGCCAATCTTTCTTCAAGGAGGATGCTGAGACATGTGTAAC
T
>Pparg-5_peak_7179
CTACAGGTCACAAAAACACAGACGAGTGCTTGGGGTGGGAGCTTTCACACATGTGTTTTGTTCTGCATCACTGTTTTTCAGCTTCTGCTCCAAAGGAGAA
TACAATGAGTTTTCTAGAAGTGAGCTTCACTTCTGAACCCATAGTGATTTGTACGTATATACATAGGTTCTTGGATCCAGTTTCATATTGCACATGCAGG
A
>Pparg-5_peak_7180
CATGCTTCTTAGCTTGCACTGACATTTGAGTCCTGTTTCCTGCTGCGTTTGTTTGTTCCAAGTCCATTCAGTTAGTCTCTCACAGTGTGACACCGTTGTT
CATACAGCTTAGATGGGCCCTGTTCAGGTTTCCCCTGAGTCATCTTCCCATTGCTGTGGCGAGTACCCGAGATGACAGCTTTGACAAGAAGGGATGTACA
C
>Pparg-5_peak_7181
AACCTGGTCAGATTATGTAGTCTACACAGAAAAACTGGAAGGAACAATGGAACTGACTCAGAATGGCAACCTTCTCAGTAAAAATGAAAGAGTAACCACA
AAGATGACTCAGTGGGTAAAGTGTTTGCTGTGTTAAGGACCTACGTGTGGATCTCAAGTACCAGTGTAAAAGCTGGATTGGGTGGCTACCCATAGCCACC
G
>Pparg-5_peak_7182
AACTCTAAGACTGTTTACAAGAAAAACCTGTTTTCAGTTGTGGTGTGGCTCAACCTTAGCTCACACCTTTAATCCAAGAGCTTCCTCTTTGAATGTTGTA
CACAGGACTAAAAAGTCAACCATAGGTCAAGAGGTGGAGCAAACAACCAGATGACAGGAAGTGAACATAGGATTAATAAGAAAAACCATAGAAAGTAAGG
G
>Pparg-5_peak_7183
CTGGGTGGGGTGACAGTGACTCATTACAATACTGGCAGGGTTAGCAGATTACTACCAAACATCAGGAATTTGGTACTTCTCATTCTCCTAGAAGCACTTG
ACAAATGATCAATACTAAAATGTAGTTGTAAACACTTAGGTGTGGTTAACAAGCCTGTGTTAGTAATCTCTGTGCTTGTAGGGAAATGGTGGGAACATGA
G
>Pparg-5_peak_7184
AAGTCCTGTAGTGAAGACTGCCTAAAGAGGCAGGAAGCAAATTGTGTTTCAGTTCAGGCTTCTGTGGTTGACAGTCACATTGATTACACATTATAGATAG
CATCTATATGTCTCTAGAATTCGTGTTCTCTCCGAATTTATCATAGTTACATAATGGTGCTGTTAACTGAGGGGGTGTCGCTTGGGTCTGGCTTCTTTGT
C
>Pparg-5_peak_7185
AATTCTTTTGATACTTAAGCATTATCTGCTATGTGAATCTAGATGACTGTTACCTCTCTGTTTCCTTTCAAGTGCTATATGTTGTTAACTGTAATCATAA
CACGTGTTTCTTGCTTTCATGATTGTCTGAAAACAGACTTGTTATGTATTAGCTCTGCTATTCACCTTACTTGAATAAGCTTTCCTCTCTGAAGCCTTAC
T
>Pparg-5_peak_7186
ACGTGAAGTGTGTCAAAGTTACATTGCAGTAGACAGGTCTGTCTGACTCGAAGTGTATTTTCTTTAATTACTATGACCCTGTCCCCTGTGGGAAACCAAC
ATTCCGACATAGGACACTATGTAGGGCAGGGCAGGAGAAGATTCAGCACTCGAATCTATTCTTCAGGAACTCTTTCCCAGGGCTCCCACACACCAGGGCA
T
>Pparg-5_peak_7187
CAGAAAAGGCTTTTAAACCGGAAGCCAGAGAAGTCTTACCCAAAGAACCAACTAGAAATTGTCATAATTCAGCTTGTCCGGAGAAAACCATGTCAAGTGT
CAGAGAGTATAGGAAGGGAAAGTCCCCAAAGGAAGTCACTGGCTAACTTCACAACCTAGAACTCCAGAAACCCCAAGTCCAGGTACTGATCAGAACTCTA
A
>Pparg-5_peak_7188
ACGTGGGCAGACAGCAGGATCTCCAAAGCCTGCCCAGTGGGTGTTTCAGGGAAAAGAAACTGAAAGCATGGCATGGTGGCTCATGCCCTAAACCCCAGTC
CCAGTCAGGAGGCTCACTGCTGACTCACTGATACAGTGGAAGGCAGGCGCTCGCTCGCTCGCTCGCTCGCTTGCTCGCATAGAGCTGGCTCTGGGTGCCT
A
>Pparg-5_peak_7189
TTGTAAAGACCTGCTTGATTGACCTCTGTAACGGAGGAGTTGGAACCAAACCACCATGTTTTCCTAGACTCAGCCTGGGTGAGTCAGATTCTCAGGAAAA
GATCTACAGTTAGGGGTCAGCCTCAGGGCTGACAGAGTCTTTCCTAACCCATACTAAATAACAGGAAGTTAACAAGGTTGTAAGCAAACTAGTAGCTTAC
T
>Pparg-5_peak_7190
CTTCTCTGGATTTGAGTCACCGCCTGCCTCGGAGCTCACCGCAGGCTTGTTCTGGTCTTGAGGGCAGGATGTTCTCTACAGCTTCAACCCCATGATAGGA
GGAAACAGCTGTCCCTGCCGCAAGTCTCGGTCACAGGAAGGAAAGGTGAGTGCACCGAAGCAGAGGCAAGGGTCACAGTTCACAGCTGTCCTCAACGTTC
A
>Pparg-5_peak_7191
AGACCGAGCAAGGATACAACACCTCAGTGGCAAAGCAAGGTTGATTAGAGAGCAAAGGTCAGGAGAAGCCTTGGAACGAATCATGGTTTTGAGGAAGACA
CAGGGACAGCAACACAGTGGGACCTTTATTTGATTCTATTCTGGTGCTCTCTCCACCCCTGCAAGGACTTAACACAGCAAACTTTTGGCTACCATAGCAG
C
>Pparg-5_peak_7192
CATTGAAGCTGATCCATCTCTGGGAACTTCCGGTGTGACTTGTTCCATCTTTGTAGACAGCTTGCCAGAGACCTTGGCCTTGAACTGGAAGTGGGTTTCA
CTTTCAAAGCATGACTCAAGAGACCACTTTTTCTAGCTAGGTCACACCTGCTAAAAGTTCCAAAACAGTCATGTGGAGACACATGAATCTGTTGGGGAAC
A
>Pparg-5_peak_7193
GGAATCATGGAGTCACCTGTAGCCTAAGTGTCAAAAGTGCAGTAATCTTCCTAGAGAGTCTAGTATCTCTGTAGTAGATTTTGAGAGTGAGTGGTCCTTG
TGTGACTTTGGATTACTCGTGTGCTTGAATGAATTGGTCTGTTCCCTCTGAAGTGTTCAGAGTAGCTGGAGTTTTATGTCCTTATAATACAGTCATATCA
G
>Pparg-5_peak_7194
AAACACCGCCTGCTTCGTTTCTACTTTTCTCTGACATCCTCTATATCGCCTTTGTAGAAAATCCACTTTAACTAGAGCGCAGGTTAAGTGTCTGCTCACT
CAGGTTGAGTGTCTGCTCAGCCACACTTGGGAGGCGGATCACTAATTTCCGGGTTGCTGGCCCTAGGTACCTGACAAGAAGCACAGTAAGCAAGGAAGAT
T
>Pparg-5_peak_7195
TCTGTGGGTTCATAGTGTGATGACATATCCTGCAATAAACAAAACGAAACACCAGGAGAGGTACTATATGGAAAGAAGTGGTTTGGTGTCAGGAAAATGG
GGTAAGCAGTTAAGAACTGGAGAATTGTGGTCAAAGCATATACACATTTATATGCAAAACTGAAGAGAATATATGTTTATCTATCTGTTCCCGTGGACAT
G
>Pparg-5_peak_7196
TGTGTCACCATGCACACAAGTAGAGGTAGGGGACATATTATGGGAACTGTTTCTCTTCAACTACCATGTGGTTCCTAGAGACTGAACTCAGCTCATCAGA
CTTGGTGACAAGCACCTTTTCCTATGAAGCCACCTCATCTAGGCTGAAGTTCAGGCCATACAGCTGTGGTCCTGGATGCTGAGCTCACTCCCACATCTGC
A
>Pparg-5_peak_7197
TGTTTCGTTTTCAATATCTTTTAGACCCAGTAAGAACTTACCCTTCTGAAGCCCACAAAACCATACGTGGCATTCTAAAACAGGACATGACCAAACAGTA
TGTTGCTAGGTGGCTGTTGTTATTTCTGACAGAAACTATTACAAATGTATCTAGTGACTGAGGAGGTGGCCATGACTTGTCCAAATAGCGACTGATTTAT
G
>Pparg-5_peak_7198
AGGAGTCGGAGCCTCTCTGGAGGAAGTGAGTCACTTGTGGTGGGACTTGGGGGGGGGGGGGGTAGCAGTGCTTCCAGGCAGCTCTCTGCTACATGACTGT
AGATACCATGTGACTAGCCACTTCCGACCCCTCCTGCCATGCTGTCTCTGCCAGGACAGACTGTATCCTTTCTTAAACCACGAGCCAACATTTGTGTCAG
A
>Pparg-5_peak_7199
TGCATAGCTCATGATCTACATATTTATATATACTCATATTTAAAGGTTTCTCTCATTTCTAAGTATATGTATGTATGTACAACTCTCTGGAAGTGAGTGG
GTCCATGCAGCTAGAGGGTAGAGTTCTGTGGAGCCAGAGTCGCAGGTGACTGTATGCTACCCTATGTGGGTGCTGGGAAGTGAACTTGGCTCCACTGAGG
A
>Pparg-5_peak_7200
CCCCCGACCTCTTACCTTGATGGGTAATTTTATTTTCCTTTTACACTATGGAACACAGAGAGTGTTTACAACTACACATCTGTGTCAGAGCACAACCTAA
GTCATACTCCACGGGTTACAGCAACACAGGAGTGCTCATGACTACATCTGGGTCAGAGCATGTCAGTCATACTCCACGGGTTACATGTGATGTGTAGTTA
T
>Pparg-5_peak_7201
CTTCCAGGCATCGAGGGGAAGATCTCTGAGATCTGCTGGCCACCCAGCCTAGCTGCTCAGTGAGTCCTGGGTTCAGTGAGACACCGTGCCTCAAAAAGTA
AGGCAGAGAGCAGCGGAGGAGGCGATCCGCCCAACCTCGACCTCTGACCTCTATATTCACACCATGCACATTAACCTCCCCACACCTACCACACACACCA
C
>Pparg-5_peak_7202
TGATTCACCCCAGTTACTGCAAAAGCTTTGTGTGTGTCGTATGGTTTTCCCCTCTGTGGACTGATAGCAGTTTCTTCTGCTTCTTGGGTTCAATCCTGAA
ATGACTATTGGCATTTTATTTTTAAACATTCTTAGGAACACTTTGGCCTTAGTAAGCTGCCTGGAATGAATTGCCTGGTAGATGGAAATATACCCCCGAG
T
>Pparg-5_peak_7203
CATCCTCTCTTTCACCATCCTGTACTCAGTCTCTGAAGGAGGGAAATTAAGAAGCATAAACACAAGTTCTATCTTTGATAAACCTGAAACCACAAAACAC
AAAGATGGAAAGTGGACGAGAGAACGGTTGCATGACTTAGCAGAAGGAAGAAAGGTCAAAGCTAAGTGCCATGGGGAGGAGACATAGATAGAAGCAAGCT
G
>Pparg-5_peak_7204
CTACCATCCTAGTGCAAGGAGTGATCTCTGACTTGGGTTTCAATCATAGTCATAGCAGTGGGTGGCTTACATTTTAGTCATTCTCCAGATGACCAAAAGG
TACGTCTCGTGGGGGTTTCAGAATGGTGTCTAACACACACACACACACACACACACACACACACACACACACACACACAGAAGCTTTAACAGCTAGGGAC
A
>Pparg-5_peak_7205
AGAATGGTGTCTAACACACACACACACACACACACACACACACACACACACACACACACAGAAGCTTTAACAGCTAGGGACAAATCTCAAAAACATGTTG
CTTTCACCACGGAACTTCCTTCTTACGCTCTGTGATCCATTGTATTTCCATCCCCAGACACAATAAACTCACGTTCACCTCAGAATGTGGTTTCCTTTGA
A
>Pparg-5_peak_7206
TTACAGACTCAGGGATAGAAAGGCTCAAATGGCATTTGTATACTGAGATATTTACAAGTTGAGTCACAGGCACACCGCAATGCTGAACATATGACTCACA
CTTTACATCTTCTGTGCAGTTAGTGTTTAGATGTTACAGCATTGTGCCAAAGGCAAACGAGCTGTTTATAGGATTAAGGACCTCAGGGATTGCTCCATCC
T
>Pparg-5_peak_7207
CACAGATGCACAAATCTGTAAGGTAGATGCATCTGTCTGGTGTATCAGAATGACTCTATGGGGTACTGAATCATGTAGGCAGCAGAGGCATCCAGTTTCA
GTATTTACTCACACGACTTCTTTCACATCTGCATTTGAGTCCTCTTTGACTCAATTAAAAAGGATGTAAACTGTCTCCATTCCCTCAGAGTTCATTCCTC
A
>Pparg-5_peak_7208
CTGAGACCTGTGTGCCTTCTGCCTGCCTGTCTTCCCTATTTGATCTCGCTCATATTCAAGCTGACAAACCTCTACTTCTGTCTCGTCTCTGTCACCTCAC
ACCCACCCAGAGACCTTGTGTCTCAAAATCCTCTTTCAACTTAGCTCCAGAACTCAAAAGACGAGTGCTTTATAACTCAGCACTCAGTCTCCTGTTCTGA
C
>Pparg-5_peak_7209
CCATAGACCCTGCTCTTTGACCTACTTTCACTTTCTCTTTCCGTAAACTAGGCTTTTGAGTGCTCAGTTCTCAAAGACAACAACAGGAAAGGTGAGACTC
TCAGGAAATCGGTGAAACAAGGGATGTCAGAACAGAGGAAGTTGCACTTAGTGGTGACTGTTTAGAAAATAAACAGTGTGAACTACAGATCACAGACAGT
C
>Pparg-5_peak_7210
TGACCTGGAACCGAGCGTGACCTCTCGAAAACTGCTGTTTTAAGTATTTCATCCCAGCCTAGAAACTCCTAGAAGTTCCTTGAGTAGCAGAAATTAAAGT
TCTATGTCTGTTCTTCTCAACATTAGTGTAGCTTTAGGATGGTGATTAAGAGCTTAAACCCTGGGGCCCCACAGACCTGGGTTTCCCTTTAGCTCTGCCC
T
>Pparg-5_peak_7211
AAGGGAATGTGGTGAAGATAGGGGCATTACTGAACTGGCAGCTGAAGGAGGTGTGGTGGCAGTGGCTGAGGTGAAGGCTACACGGACTGGGCAGGATGTG
GTGACGGTGACAGTGGTGGTGGGGTGATGTAAGGACACTCTGTGCAAGATGGGAGAATTGTGGGGACGGGTTCGCCTTTGCTTCCTGTGCTCATCAAGAC
T
>Pparg-5_peak_7212
GCTATGAAGGGTGCCAAAAGATTAAGTGATTTATCAGTAGCATCAGAGGCACATGAAGCTCAGTTCCTCTCTTTGTACAGAAGTGAAGTACTCGGCCCCT
CCCCCACTTATAGGCTGCCAGAACCCCGACAGCACAACAGATTCTACTTCCTGAAAATCCAAAAGAAACAGCCTTAGTTTGGGTGAGGAACAACAGTTAC
C
>Pparg-5_peak_7213
TTCCAAGCAGCACAGTGCAGTGTCTGCGGGTCGCTGTGTGATCTGGAGGAAGTAAGTCATCTAACCTTCTGGAGCCTCTGACTCCTCATTTGAGCTGTAT
GATGCAGTGTCTGGGGGTCACTGTGTGACCTGAAGGAAGTCATTTAATCTTCTGAAGCCTCTGACGCTTTATTTGAAGAATCACATGATGATTTCCAGGG
T
>Pparg-5_peak_7214
TCCAAAATCTCCAGCTGGTTTCTTACTCAGAGGTACCTGGGCCAGGACAGTATGGAATACAAGGTTCTGTGGGGAGAAAAAAAAGAACTAATAAACTTTA
TAGCCTTTGTTTTCAAATAGCCTGTAGTCTTCCTGTGCCTTTCTTGTGGGAGTACCATTGTAACTAGCTCAGGCAGGACATACAGAGAAGATGACTCCAA
T
>Pparg-5_peak_7215
TTTCAGAGAGCAACGGGTCACCCGCCCTCGAGTTCTCTGCAAGGTGTTCTTCGGCCCTAAGGATGGACCACCCGTACTCTCTCGGAGCCGGAACCCAGAA
CCGCGTCCCTGCCGCAGATACTTAGGAGGGCTCGGGGAATCAGGGCAAGGGGGACCAAGGAAGCTGCCCCTGGGCTGTGATAGGTGCGGGGTCACGTAGG
G
>Pparg-5_peak_7216
TTCATCTCTCTTAATCACTATCTTTTCATTGCTGTGAAGAGACACCACGACCACAGCAGCTCTTAGAAAGGAAATGATTTAATTGGAGGCTTGCTTACAG
TTTCAGAGTGATCAAGGTTCAAGGTGGCAGGCATGGTGCTGGAGCAGTAGCTAAGAGCCTAATCCCCAGGAAGAGAGAGACTGGGCCTGGCATGGGCTTT
G
>Pparg-5_peak_7217
CAGGGAGCCATAGTTATCCTTGTATGTCTTGCTCCTCCAAGGAGCACTTCACTCAACAGTGTGACGGGCTTGGCCACTTTTAAGTTTTTATATTTCACTG
CTAAGATGTCTAGTGTTCTAAGAACCCACTTCCTGTGACCTGGCTGAGTGTTGAGTGTTGGCAGTCTCATGGCAGTCTTGCTGGGCAGAGAGCCGTGTGC
A
>Pparg-5_peak_7218
TCAGTGAGCTAGCAGGAGCTGCAGCAGGTATTGTAGACTATGAGGCAAACTTGAACATGGGTACCACATACTGCAGAGGTAAGGATGGAAGGAGCCAATG
CCTGTGAGCTTTGAGGTGAGCCTCCATGCCAACCTTGAACTCCTACCTAGTGCTCAGCGGCTGTCCCTCAGTTACTGTCAAATGAAACCTCTCTGCTGTG
G
>Pparg-5_peak_7219
AAGCCAACATCAGCCTCTCCTTTATAAGTTACCTGGCTGCAGGTATTGTTATAGCATTAGAAAACGGACAGACTAGTTTTAAGCAGAGGAATGACAAGAA
ATATAGTTTAGAAAGTTAATTCTGGATGCTGGGGCAGGAACTAAGCTGGAGGTGATGTCTGTCAACTCCTCCACCAAAGACTACCAGGGACACATCTGTG
T
>Pparg-5_peak_7220
GATGAGGTCAGCTCCTTGAAGGCATGCGTCACTAGGGGTTTACTGCTAGATCCCCACCCCCAAAGCAGGACTGGCACTCAAGTTCTCAGGACTGAGTCAC
TGAATGAGTGCAGGGGTGAGGGACCTGAGCATTGGTGACGAGGAGGAAGAGTGGAGGTCACGGGGCCCCAAAGCTAGCCAGCCACAAGTGGACAGAGTCG
G
>Pparg-5_peak_7221
TGGCTCTCCTGAGGCCTCCTCTGCCATAGGTTCTGGCCATGACACATAGTACCACCACAAACCCAAAATGACAGGGCCTAGAGACCATGGACTCAAATCT
ACAAAACCATGAGTCAACCAAACCTTTTCCCTCACTGAGTCACCACAAGTGCTTTGCTGTAGTAATAGAAAGCTGACTAGCATAGTTTCACTATCTCTGA
G
>Pparg-5_peak_7222
GGAGCTGCCTGCAGGCTGTGCAGTGTGCTCTAGTAGGTTCCCAGCTTTGTGAGCTGTCACCCATGCTGGGGTGATACAGCTGTCTTTGAGTCATTTCTGC
TCTTGTAAGTAACTCCTGACCTATATTCCTGTAAGTAGCCTCAATAAAACTCATTGGTTCACCAAGTTGGACTTTGGTAGTATCCATGCTTGGTCTGCTG
T
>Pparg-5_peak_7223
GAGCTCCAATCATAGTGTTGCCTTTGCATGAACTACACTTCCCAGAAGCATCAATAGCCGGCGCGCCGTGAGATGACGGGTAAAATCCTGCACAAGGTTG
CACTCCAGGTCTGTGGTGCTGAAACGGATAGGACCAGGCTCTGACCCTAAACAGCACAAGTTCGATTTCTAGTTCGTTTCCGGTTTGCCAGTGTACCTAT
T
>Pparg-5_peak_7224
TTTCCTTTAATGCTGCTGGGATGTAGTTCAAAGGTAAAACACCAGCCTAGCACATGCAAGGTTCTAAGTCAACCCCCAACCCAACTGCAAAAGAAAAAAA
AAATCTTACTCAAAATGAATCAAAGATTTAAATTTGATACCCCAAACTGCAAACTCTTAGAAGAAAGTATAGGACAAAACATTCTTGTCATTTGATGGGG
G
>Pparg-5_peak_7225
AGAGAGGTAAGGGGTGTCTGTGCCCAGCATGGCCACCCTTAGATGAACATGCAGATCTGCGTCTGAACAGTCATTCCAAGTGGTGCTGTTGCTTTTGTTT
TGAATGAGTTGGCAAGAAATAAAGGGGTCATGCACCCTTGTGTTGTGACTTGGATTAGAATCAGAGTCTACAGTTGGCAGATGAGTCAGAAAGCTTATCG
A
>Pparg-5_peak_7226
GTGAGAGCTCCAGGCCCTGCAGAGGCGAAGCTACCACAAAGCTGATTACTTTCCGTCTGAGAGGCCTGTCAGCTTGGGGGTGATGTAAGTGGGAAGTGGA
GACCTCAAGTGTAACTTTCTATTTGAGAGTTAGTTCCTTGAGAACATACACGCAGAATCACTCAAAGTTCAATATCAAGTCATTTGGCTTTTGAGACAAA
G
>Pparg-5_peak_7227
GACAACCACCTAATTGAGTATTCTTTCTCGTTATGTGTAAATGCCTTTGTCTGTTAGAAATGCTACCAAACGCAGCCCTGTGGTTACTTTAATTCCATTG
CTGATCCTTTCATATGGTTTCCTGTATTCTAAAGGGAAAGCCATACGCACTTGACTTCTGTAGAAACTTTTCCTCTTATGAATCAGCAGCAGTTTGAATC
A
>Pparg-5_peak_7228
AGATTAAAATTTTAGCTACAATCCTCTTTTTCATAACCACACTGCCTGTCACTACTCTCACTTGCCCTGTATGACTAGTGGCGTAACCTCAGGCTATTCT
CTGTTGCTTCCTGTATGTGTGGATAACCCGGTCTAATTTCAAAATAGATAATGCCCCTTGGGGCATTTATTAAAGAGAATCCCAAGCCTTATAGTTGTGT
G
>Pparg-5_peak_7229
GCTCAGTTGCTCCTGTAGCAGAAATTCACACTTTTCCTGCTTCCCTCAACTCCTCAGACCCCTCGGTCTGTCTCCACACGGATGCGCAGCTTCAGCCCAG
GGTATCTTCAAGTGTATTGTGTCAGCAAGGGCTAGGGGCTGCCCGGATTGTGCCCAGCTCCATCAATCAAGCTGACTCACGGGAAGGGCTCTCGTGCGCT
T
>Pparg-5_peak_7230
AAGGATACTGTGTTGTTGCTTGGCTTACAAAATACCAGAGAACAGCAACTAAAGTGAAGATGATTTAGCTTAGTTGGGCTCAGTTTGAGTCAATCATGGG
ACAGTCCCAGGGCCCGGGTGTGACACAATTGGTTCCATCACATCTGGAGAAGCAGTGCTAAATGAATACCGAAAGCCAGTTACATTTACTTATTTACTTA
T
>Pparg-5_peak_7231
ACATTCTTCCCCTCACTTCAAAACTGAAGAGAACAATGAATCCTAAAGCTGGAAGGAAGGGTAAAAGCTAAGGGGACTGGAACCTCACGCATCCACCTTA
CCATTCAGGGCTCACCTCTCACCCACTTTGAGCCACCTGCTCAGCCTCTCTGGATCACCAGTGCCTCATCTAGAAGCAGAGAGCACTGAACGGCTCACCA
C
>Pparg-5_peak_7232
GGACCCACCTACCAACACAGGCATGGGTGTGCAAATACACCCAGGTACACACATGCCCCAGACATGTACCACATACCCACACATGCACCATAGACATCCA
TTCCACAGACACTCAGTTCACATCATCATATGCACCACATCCTATGTCTCATGTACACATGCACGATACTCATATGATCATATCTCCCCACCAACACACA
T
>Pparg-5_peak_7233
GAAAGCCCTGGCAAGGTGTTAAACTGGACCACGAGCTTTTGGGAAGAACGTGGTGGTCTCTGGGAGGCAACACAAGTTCTCTGAGAGAAAGTCATTCCAT
GCTAACCTCATTTCCTGTTTTGACGAGCTTCACCAGCACAGGCGATTAGGGGAATGCCCCAGAAAGTGTGTCTTACTTTCAGTAAAGCATTTGAAAACCT
C
>Pparg-5_peak_7234
CCCAGTGTGAGAGCAAAATAAACCCAAGATGATACAGTGCTCGAAAAGGGAAAGCTCTGAAATTCAAAATAGTATTATTTTCTGTCTAAGGTGCTTTCCC
TCCAACTTGAAAAAAAGATAGAAAGAAAGAAATCTGACAGTCTCAGTGATAAGAAGAAAATGATTCAGCTTTGCCTTCTGTCTCCTCATCTCAAACCCCA
C
>Pparg-5_peak_7235
TTCGATCAACTGTGTCATGGGGCTTCCTGTTTCAGCTCCCAGTTATTCTGAAACAAAAATATGCAAGAAAAACATAGGTCACTGCCAACCGCACTGTGAC
AGTCACTCTAGCACATGGAAACCGAGAAGGGAGACAGATCAAAAACGCTACTATGAGCAGGGGATCAAATCAGCAACACAACTATTCTCATAGTGATATC
C
>Pparg-5_peak_7236
TCAGAAGAAGCCTGCCAGGAGCACCTACCGCCCTCTGTAAAACCACACCCAGCCCCACCGCCCCGTGTGAGACTTGGGAAATGATGATGGTTTTAGTCAT
CTGGAAAAAAAAGCACAGCATGACATGGGTTTGAAGGCTTTTCTTCAGAACCTCGGTCCTTGTCACCCTGCTTCACCACAACAGAAAAGCTCAAGTTCAC
A
>Pparg-5_peak_7237
GGTAAGTGACACACTTTTAAATCTGATACTTTAAAACTCATTTCAGAAGTCAAATAACCCAGCCCGCCACCTCCGACCCACCCCCCACGCCCTGTGAATT
CTCTAGACTCTGTCACCTCGAAGGAGGGAGGGTGTAGGGGGTTGGGGGGAAGCTATTCGAAACAACAGGAAGTTTCTGTGGATCCTGACATTGGCCCCTG
G
>Pparg-5_peak_7238
TTGCTGCTTCTGGGCACTGAAATGGTGATTACGGGCATGCTCTTTGAAATCTGATCCAACTGTTTACCTTCATGTATAGGCTCTGCCAGCTACACGCTGT
GTCATCTCAGGAAGGTTACCTCTCTCAGCTATGAAACAGAGTCATACTGGAACCTTCTTGTGGATTCTGTGACCGTGAAATGAGATGATTCACACATTGA
A
>Pparg-5_peak_7239
TAGCAAGAATCTAAATGAGTTAAGGGACAATTGTCACTGGATTCAGCTGGAAAACAACAGCACCAAATCAAGTTGTGCCACCTTCAGCAGGCCCATGTCT
CAGGGGCCTGGGTTTCCTGACCTTTGGCCCAGATGGCCCTGCGTATTACACAGGAAGCCCTATTGGCTGCCTGCTCCTGCTCATTTTCCTGTGCTGAATG
G
>Pparg-5_peak_7240
ATCCCAAGATATGCGCAGCTTGCCTGGAAAGTCACTTTGAAACTTAGAAAGCAGACACTGCAAAGTCACCCAGTCCCCTCATTCTCAGAGATGTCCACAT
GATTAGGAAAAAAAAAAAAAAAGACAAGAAAAGAAAAAAAAAAACTGCAAAGCAGACACCTCAGTCTTCATTGTCACTGGAACCAGATGACTCGTGCTGA
C
>Pparg-5_peak_7241
GGTGAGGCCAGGTAGGGTTGCTGTGATTGTTGATATCTTTGCCCACCCCTCCCTGCCCCCAAAAGTCAGCACTGTCCAAAAAAAAAAAAAAAAAAAAAAA
AAAAAAGCAGAGGTTTCACTTTTGAAACGTACATTTCAGTATATCAGAGAATCTTAACACAGCATACGTAAGAGCAGATATGTGTGCCAGAGAGTCTCTT
A
>Pparg-5_peak_7242
CTGTGGTGAGTGTCTCTGTTCTCTTATACCACTGAGCAGGTCAAAGCTGGCCTCTGACAATGTGTGTGGTTTGCTGTTGAAAGTTTTCCTACCAGTATAG
TATTTGAGTCACGGGCCACAACCAAAAGTCTAGGCTCAAAGAGACGACTTGCACACTAAAGAGGTAACCTCTTGTTAAAATTCAGAGCCTATGAATAAAA
T
>Pparg-5_peak_7243
GTGCCTCTCACTCCCACCTCTTATTGGGTCAGCCTGCCCATGACTGAACAAAAGCAGTGATGACTTAAGTTAGGGAGAAGTCTGGCACTGACCGTGTGGG
CGGTGGGACAGCCCCAGGATATGATCAGGCACTTGTCTTTCTGATCTACCATCTGGAACTTGCCTTTCCCTAGATGACTCCACATACCCAAACAGCTGCT
G
>Pparg-5_peak_7244
GTGGACCACAGGTGGAGGGGCACAGTCCCACTACACAGAGCATAGCAGCGCACAGCAGCACCAGACTGGCAGAGTGAGACCAGGAGGGAGGCTGCTTTGA
CCTCTGGCTAGGCAGAAACCTTGTCACCTCTTGACCAAGCTCATTTACATGGGATCTGGTTTGTGCTGACTCAACACCCACGAAGAAAGATGCTCGTTGT
A
>Pparg-5_peak_7245
AGCTCCATCATCTGGCACCCATGGCCTTAATCTGAAGGCCAGAGAAGGAATCGCTTCATAGTCACAGCCTATAGGTGTTCTCTCTGTCTGTCTGTCTCTC
TGCCTCTCTCTGTCTCTCTCTCTCTCTCTCAGTATACCCATTTTAGGTTGTGTTGTGTGGTATTAAACTTTTCTGCCGGTAAGTAGAAAAGACCTTTTTT
G
>Pparg-5_peak_7246
TGTCTGTCTCTCTGCCTCTCTCTGTCTCTCTCTCTCTCTCTCAGTATACCCATTTTAGGTTGTGTTGTGTGGTATTAAACTTTTCTGCCGGTAAGTAGAA
AAGACCTTTTTTGTAAAAACTGAGAAACAGCTCTCAGGCGAGAACAGATATTTCAGAAATGACTCAGAGTCGTGTTTTGCTAGAAGAATGCTAATGAAAT
G
>Pparg-5_peak_7247
TCAGATCTCATTCACAGGGAACCTATGAAAGAAATCGGCTCAGCATTGACTAAGCAGATGAGTAAGACTTGATTTTAATAGCACCGTGTAGGAGGCTTCT
TCATAAATGAATGTGGAAGGGGAGGAGGTGCTGTTGGGAGCTGCCCACTGACAAAACTTAACTTAACCTTGTCACAGCCTGCTAACCTTATCACAGACTG
C
>Pparg-5_peak_7248
ACTGACTTTACAAACAGTCTGGAAGCCGTAGACCAGATTGGTGAGATGCTAGTGACAGTTTCAGGCCCTCTGTACCTGCATGTCTGCTGAAGAGGGAGAG
GATGTGGCTTTCACCCAGGAGATGCCACACCCAGTACTGAAGTCACATGGTACTGAGTGGCTCAGAGTTCCAGGGCTCCCAACAGGAAGTCGGCCTGAGA
G
>Pparg-5_peak_7249
CCCCCTCCCCCAGCTTTTCAAGTGAAGAGAAAGAATGAGTCATTTATGCCCCTTTCGCAGGAGGAGCATCAGCAGATAGCAGAGGTGATAGGACGGTGGG
ATCAGAACTATCTGACAGAGATCCTAAAGCAACTTCTATGAAAGAGTGCTTCTGCGAGCATGTGCAAGCACAAGAGTACCAGAAGTCAATGGGAAACTGT
A
>Pparg-5_peak_7250
TCTTGTGAACACTTTCCCTGAGTCACTGATTTTCCTGTATGAGTCTGATGCTTTTCCCCCGAGGACTGTTTTCTTTAAATACCTGTGTTTGTGGGTGTGT
TACCAGTGCACTAGAGGTTACTTGTTGCTGTTTCCTGCTTTCTGGTCTGATGACTGGTGAAGCTTGTGGTCATCATCTGTCAGTGGATGTGGCTCTGCAT
T
>Pparg-5_peak_7251
ACAGGGGGCAGGCAGTGCTCTTTCAGACACCCAAACATCTGTTGTTCTTGCTAAGTAAAAACAAGTGACTAGTCACAGCAAAACCATGAAAGAAAACCAC
AAGTGACCTAAGGATTTCTGACTCACCCTTCAACCTGGGTACTTTGTGACATTCCAACCAGAGCTCTCAGCCACCTGCAGCTGAGCTGAGAACTGCAGTC
C
>Pparg-5_peak_7252
AAAACACATAGCCAACAATGACAGATTTTCAGAAAGCACATAAGAAGCAACATGCTTCACACAACATTTTGAATATCATTTAGCTTGACTAGAATACTGC
CTTGGTGGTTTTTCAAAAAAGTCATATTCCAAGTAAAAAACAGTAATTACATGAGATGATGTTTTTGGTAGTTTTGAAGACTCTCTTGGATGGAGATAAA
G
>Pparg-5_peak_7253
TCACTGCCCTAGTTGAGTTCCTATCCTGACATCCTTCGATGGTGAACAGTGATGTGGAAATGTAAGTCAAATGAACCCTTCCCTACCCAAGTTGCTTTAG
TCATGGTGCTTCATCGCAGCAATAGTAACCCTAACTAAGACAGTTCCAAATGGATTATATTAGCATAAACCTACTTCAAGAACATGTCATTTCTATTTCC
A
>Pparg-5_peak_7254
CGAGGCCTTTTTTTCTGACGCCTGCACCAGAGTGGAGTGGGACGTTCTTTGATCTGTGTGATGTTTTTCACTTTCTCTGACCTGACCCTTGGCACGATCC
CCTATGTGTCATGCCTTTAGGTGAATCATTTTTGTTTCCTTTTCAGAAAGCAACCTCACAGTTCCCACAGTCCTGATGACTCTGGTCGGGATTTAGTTTG
T
>Pparg-5_peak_7255
AACTGTATTGAAGGGTTACAGCATTAGGAAGAGTAAGAACCACTGATCTAGAAGCATCCACTACATGTTCCCTCTGTTCCAGAAGTTTCTGGAATAACTA
TAAGTGCCATGCCTTTAGGGGCTTAGTTTCCCAAGAACTGAAACTGCAAACACCCCCACCCCCAGCCCCATGATGCACCCTGCAGAGTTACTGGCAATGG
C
>Pparg-5_peak_7256
CTTCATCAGAAGCATACCATTTCCCTTCCTTCCCTAGCCAATGTCAGAACCAGCCATCAGGCCTAAAGAAGGAGGTGGCTTCTCCCATGACACCCCTCAG
ACTGTGGTTTTTACATCCTGTGCTGGTGGCCTTTGTACTTACCCCATCCGGAGCTTTCCAGATGTGGTAGCCAACTTTTGTTTTTCTTTCTCCTAGAGCA
A
>Pparg-5_peak_7257
AGGAAGTCTTATAAAAAGGCTGAAGTGTTTGGGCGTGGAAGGTGACATGGAGATGGAGAGGCAGGAAGCCAGTGGAGAGGCAGGAAGTCCAGTGGGTAGG
AACTACTATCAGCGAACCTGTGGTACAAAGGTGTTACAGTCAGAGCACAGGCCACTGAGAGACGTTTAGAGGTGACATAGATGACAGTGAGAGTGAGTAG
T
>Pparg-5_peak_7258
AGAATTCAGAAGGATGAAAGTCCAGTTGCTCAGGAGCGTGGTCACCACAGTCTACCCACAGGCAGCCTTTGCTTTGTTTGGCTGGCTGGGTTTCAGTTGC
CGTGGTTTAGGTACATACCGGTCAACAACCTGGTTCACACATCAGTCACCCGGAGAATGTGAGTCGTTGCGTAAAGTGCAAACTTCAGTGCTAGGTCTTG
A
>Pparg-5_peak_7259
TGGATTGTCTCACTAACTGTCCTGTCATCCTGAGTCACTGTGGCAGATGATTCAGACGTGGCAAAACACACCAAAACTCATCTCGTAACTGGATTATTTT
GATAGGAGCCTCACACGCAGCCCTGGAGCCTCAGAGTTCTGAGTCCTGACTTTAATTCTCTCCCACTGTTCAGTGTTTGTCTTAGTGGAGATGACTGTCA
T
>Pparg-5_peak_7260
TCACAGAATCCCCTTCTACTCTCCTGCACCCCCAGGCGACCTCGAGTCAGTCCTCACTTCCTTCTGCCTGTCCATTCCTTCCATCCCCTGGCCGCCACCA
TCAGACTGATCACCGATTTCCTTCACCCACTCTTTCCTCACCATACTCCTGGAGGATGAGTCACTTCTGGTGCTCATCTGTCATGTTTGTCACTCTCAGA
A
>Pparg-5_peak_7261
ACACACTGTTTTAAAAGATAGTTATCTTACCCAAGAGATGTATGGGGGTGAGTCAGCTTGGGGCCAGAGGAATCAGTCTCCCAAGAAAAGGAGGGCAAAG
TTCAGGGCGCAGAGGATGACCATATTCTTAAGGTAAAAGGAGATAGCTAGCCAGGAGGTAGAAGTTATCTTGTAAGTTCTTTCTGGGTTTCAATTTCCTC
A
>Pparg-5_peak_7262
GTCAGATCCAGGAGACTTTTGACTAGGTACCTTTTAACCACTGATCATTATCTGGGTGAATACAGAACCAGAAAAGCAAACCCCTTGGTTTAGTGCATTC
ATATACCACCTATTTGCCAGCCACAGTACTTGAGATGCAAAATGAAAGTGAGAAAGTCATATTCTTATCTTTGAGAAGATTACAGACCAATGGGAGACAG
G
>Pparg-5_peak_7263
CTTTGGGGTGCCTTTCACCCCAATTGGCATGCTCAAGTTCCTCAAGAAGGTGAAGGCCTGTAACCCTCAGTACGCAGGGGCTATCGTGGTCCACTGCAGG
TCAGTGTGGCCTGACTCTTGCCACTTTCTGCCCCCTTGGCCAGTAAGGGGTCAGCGCAGGGACCTGACCCAGGGGGCTGACACAGAAGACATGCATAGCT
G
>Pparg-5_peak_7264
GCCCCAGAGCCAGAGCCAGCTTCTGGGCTGCCATGAGGGCACCTACTCAGTTCCCCCAGAACAGTACTCGCCATTATGATATTCCGCTCCAGCCAGCCAA
GGGGTGAAAGAAACCTCAAGCCAAAGTAGATCTCCCCTTATTCAAGTTGATTCTCTGAGTTACTCATCACAGTGACAGCTAACACATGGCCTGTTCAATC
C
>Pparg-5_peak_7265
GTTACTCATTTACTGACTGATGACATACTGGCTGCATTCCTGGAGATGAAGCCTTAACTACATACATGCTCAGCAAGCAATCTGTTACCCTCAGCCCATT
TCATTTTTTTTTTTTTTAAGACACGGACTCACTAAGTTGCTTCAACTAGCCTTGAACTCAATATATAGCTCAGGGAGGTACTGAACTTGCAATCCTCCTA
C
>Pparg-5_peak_7266
TCAGCATTGCTACTGGCATGACCAAACCACTAACCATAAAATGACTCAAACTGACACATATTTTATGACTAAAGAACATGTTCCTGCCATGTCACTACAT
GATAATCGCAATTTTCTCCAAGCCCCTCCATGGTGGAGGAGCTCTGAATAAGAATGCTCCCATAGGCTCATAGATTTGAATGCTAAGGGACTGGCAGTCC
T
>Pparg-5_peak_7267
TCCATTTTCAGTTTACTCTTTCTGTATATACATCAGTGTGCAGATAAATATCTCTTTGTGTGAGCATTGGAGGCCAGAGGTTAACCTCTGGTATATTCTT
CCTCTATCACTCTTCACAGGGTCCTTTGATGAATGTGGAGCTCACTGATTACATAGACTAGCTGACTCAACCCTCAGGCCTCATAACCCTGCCTCTAGCC
C
>Pparg-5_peak_7268
TCTTTACCCACCTTATCTCCTGTCCTCTTGGCAGAGGTTCTAGAATAGTGCTGTGATGGGGTAGCAACTGTCTTCCTGTGACCCTGCACCTAGATTATTA
CAGAACCCAGACTGGGTTTGCTGAGTTAATGGAAATTCTTTCTAGGTTCAGTAGAGAGATGTGCTGACACATACTAGGCCATCTAGTTTTTCAGTAATGC
T
>Pparg-5_peak_7269
TAATTGAACCAACACACACACATTTTGTTCAGAGCCCCAGTACTCAATTAAAAGCCAGGCAGGCATGGTAACAGTACTTAGGGAGTCAGAAACAGGATTC
CCAGAGTAAGCAGTCTGACTAGGCTAGCAGGAAATGGTGAGTTTCAGGTTCAGCAAGAGGCCCTGCCTCAGTAAGTAAATTGAAGAACAACTGAGGGAGA
C
>Pparg-5_peak_7270
TCCTCGGGAAGTCGAGGACCACGCCGGGACCACAGGCCCATGGCTGAACTACAAACCCCAGAGTTCAGCGCGCCGCTGCTGCCCGCGCGAGGCAGTGACG
CAACTGGGGCAGATAGTGGGAGGAGGACGTGGTGCCCTGGGGTAATGACGCGCTCAGCTGGCGGCAGAAGGGTGACCAGAGGTCAAAGTCTGCAAATCTA
G
>Pparg-5_peak_7271
CCTGGACAAGCTCTCAGTCCTACTCTGACCACGTCATCTGCTTACAGTGCTATAATACTTTTCAAAACCCCACAGGACCTTCAGCCACCTTAAGCTAACT
CCATCTAACAACAGCTCCCCTCAGCAGGAAACAGCTAAGAAAGAATCTACACTCTCACCCTTTTAGGGTTTGGACTGGTGACGTGTTTCCCTTTTAAAAC
A
>Pparg-5_peak_7272
TAGAATTTGGTCAGCTCTGACGTGCTTACGAGGTTCCCTGTGCTGCTTGCTCTGACTCGTCCACCAGAAAACAGAGGGAGCCCCAAAGTGGTAAAACCCA
CAGTGATGCTCTCTGAAAACCCTCTTTACCCCAGAGAAGGGAAACTTCTCACTTTCCATTTTCATGTCATGTTTCTTATCTCACTTTTTAAAAGTAAATA
G
>Pparg-5_peak_7273
AGCAAGATGCTGATGGGGTGGTATAGCTACAGTTAACAGTGATTGTGTGTTAAACACTGTATCCTCTCCCCCCAACCCTCAGATATTTTATCTAGGTCTC
ATCCAGTGAGGTAGGTGTGTGTGTGTGTGTGTGTGTGTGGCATGCAAGTGAGTATTCTGGTGTGTGCGCATCTAAGTGTACACACAGTCCCAAGCAGGAT
A
>Pparg-5_peak_7274
AGGTCTAACACAGTAAGTTCAGGCCTTTCTTGATGAATCTCCTTTCTGATGACTAAACCCAGGGTTTTTAAAATGCTAAGCATTCATTCTGTCACTGATT
TATAATCCCAGCCCCACTGGTGGGTTCTCAATTCCTAGAAAAGGTACTAGTTTTTCAGAATCCATAAAGGGCCTGAGAATCATTGAAGAGAAAAAGCACT
A
>Pparg-5_peak_7275
GTGGAAGCGTACACGCAGGCACCAGTGCACAGGTGTACACACACGGACTCAAAAATACTATGAAAGGATGGTCAGGAATTTCCCATGTGTCATTTGGGTA
TCATCGGGTTATTGGGTATATGGTCCTTTAGAAAGCTCAAAGTCTGGCTTCTGACTCATTGCAGGAACAGAAACAAGGTGAGTCACTGAGGAAGGAGCTC
C
>Pparg-5_peak_7276
CTGTGTCAGGCAGGGGATGAAGTGCGCAGATAAGGCAGTGTCAGTCAGTTGGAGCTTTGAAAAGTCAACCCAGGATTGCGTCAATGTTAAGAACTGTAGA
AACTAGATTAACAGCAGCCTGCGTGCCTACCAAAAGAAAAAGTGACTAACATATGGTCTGTTCATGTTCTAGGAATACTGTGAGTGGTGTAAAAGAAAGC
T
>Pparg-5_peak_7277
TGAAGGAAACTAGGTCACCGGGGACATGACCTCATAGGGGGTTATTAAGACTCAGACTTGCTATTTCCTGGATGCCATGTAAGGAGCAGGCCTCCTTTAT
GACGCTCTCCTGCTGTGATACAAGGATCTGACTCACCCACCCCAACAGAGTTAAGCAACCCTGAACTGAAATTGCTGAAGTCACGCAACAAACCAACCAA
A
>Pparg-5_peak_7278
TCCCCCATCAAAAACAAACAAACAAAAAAACCAAAACCAAAACCCAAAATATTTTACTGTGGAAGCTGCAGTGTGTCTCAGTGTGTCATCATGTGTCACA
GTGTGTCATACTGGATGCCCTTTTGCCCAGTTTTACTTGTAAATGTTCATTGCAATGAGTCATTGGTCTGGTTCAAGGCCTCCAGCTTCTGCTACACTAT
T
>Pparg-5_peak_7279
TGTCCCTAAATTGCAGTTGCTGAAACTGTCATCTTGGGTCAGTAATGTGTCACATGCAGGAGGACTGAGCAAGTGTAGTAGAAGGTAGCACCATGGCTAA
TGAGCTCATGCTCACAGAGGGCAGCAGCCAGCCAGAAAGAGATCTCCATCCAAGTTGTTCAGCATCAAGACACCCTGCCTGCTGCACCACTGGCTGGGGT
G
>Pparg-5_peak_7280
AAAGGGAGGGAGTTGTTTACAGGAATGTGGGTGAGGTCTGCTCAATGAAATGTGCCTCCAAAACAGCACACCCTAACCTGGGATGACAACTTCCCATAGC
TTACTAGATGCCTCCTCCCTTCAGATGGCCTTCCCCTCTCTAGATAGTATGATGTGTGCTTCTAGCTGTGACTGTGCAGGCCACATGTGGTGTGTTTTAT
A
>Pparg-5_peak_7281
CCAGGGTGCTATCAAGGGGATTCCCCACTTTTCCAGCGTATGGGCTGGGGCACGCAGCGGTGTCAGGTCTCACCTGTTGCATGGGCACCCTGGCGTCATT
ACAGCTGACGCAGGCCCTCCACAGCACTCTGTGTGTTTGCTAGCTTCTCACAGCGTTGGCGGTGGCTGGCAGACTTCCGGTGGCATCACCACTGACCCTG
C
>Pparg-5_peak_7282
TGCTGGCACATTCATTTTGTAGTTCGAATGACTCAAAATGATCGCTCTTTTCACTAAGGGCTTCATGGTAAAAAGGGCTCAAGTGTCACCATCACCATAG
CTGTCCATTTCCTGTTACTTAGCATCTTATTCAGAGGTAGAATTGTTTTACTCCGATTTTTTTTTTTTTTTTTTAGATAGGGTTTCATGTGTAGCCCAGG
C
>Pparg-5_peak_7283
TGTCAACTCATTCCTGTACAGGAAGTGGACTCTGTGCTAGGATCCTGTTCCACTGCCAAAATCCTAGGCTGCTGTAGATCAGAGGCAAGGTTCTTCCCAG
CTCAGCAATCAGCTCCTGTGCATGGAAACATGGAAACCAAGGTCACTACTCAATAGCAGCAGGTCCTATGGGGGAGGCATAGGGGGTGGATGTGAGGTCA
C
>Pparg-5_peak_7284
AGCAAAGTCCCCCTCCAGGTGTGACTCACCACTTCCCATCAGTCACCTCTCTCTTCTGCCCCTGACCTACGTGTCTTCCTAAGTCCTGATGCCTACCACA
GCTTCTCTTTCTCTCTCATGACAGAAAACAAAGATGAGATAAGACCCTGTGCCCCTTTCTTTCTCGATCCACATCTCTCTGACCACAACCATGAAGAACA
A
>Pparg-5_peak_7285
TGTCACCATGGCCATTCATACCACCAGCCCACTTATCCTCTCTGGGTCCTCATCTTACGGTGACACCAATATCCAACAACTGTTATGAGAAGTCCTCTGT
TCACAGGCTTTACACAAGTATGGACCAAATGACCGCTCACTGCAGTGGTCCGGTTATGTTCTGATACTAGTCTGTTATTTCAGATGGTTACTCACAATGG
T
>Pparg-5_peak_7286
CACTGGACAGATTTAGGTTTTGAGAGGCGCTATGTTCTCAACAGTGCTGACTCAACTGTGATTGATTCAGTTCAGGAGCTACTGAGTTGCCTGGGCATTT
CCTGTTTCTACGGATGCAATGGGCAAACAGTCAACGATTCTTCGACTCTTCGTTCTTGATATAAATGCTCTCTTGCTCTCTGATGGGAGGAAGTGTCCTG
G
>Pparg-5_peak_7287
CTGGATAAGGTAGCTCGTGAATATAGAACCCTAGGGCCCCATCTTACAGTCAGATAGAGGGTCATGTAGGCGAGCAGTGAGCCTGGCACATACAGTGAGT
GTTAGAGGAAGAGTAGGCATTCCGAGAAACAGGGCAGAGAAGACAGACCACAGAAACAGTCTACTGACGTTTGACAAGAGGGGAAAGGCACACAGAAGAA
A
>Pparg-5_peak_7288
GTGTATTGTCGACAGGAGCTCGGTGCCTAAGACCCATGGAATGGCAAGGCTCTCCCCTGACCCAAGTCCAGATGTTTACAATGTGTGCGGAAAGTATCAA
CCACAGCTTCCTTCTGTGAAAGGCTGCGGTCAGACTGCACGGACTACCTAAGGTGATTCACTGATGTGCCTTTTGACAGGCTGTCTTTCCCGGATGTTGG
T
>Pparg-5_peak_7289
AACCTTCCTGAGGATGACAGCTGGGGTTGCCCTTTAGCCTACACACACACAGACCACAAACACACACACACATACACGTATAGACACAGACACAAACACA
CACATACATGCACACACACATGCACGCACACATGCACAAACCCACTCAACACCTGCTCAGACACAAGCACATGGACATACATATGAATTAAGAAAAGGTT
A
>Pparg-5_peak_7290
TGTCTTTAGCACTGACTCAGTCTTGTCCTTCCCTGTGCCTCACCCTTGTCACACCTGGCCTCACTAGGTCCTCACAAAGGTCTCCAGTTTAAAGAGCTGA
TAGATGACAGACTCATCTGTCACTTGCCCAAAGGCACATCATTGGTTTCACCAGAAGTATACTATGGAAATGCTTTATCACTGGTTTACTGTGGCACTTA
G
>Pparg-5_peak_7291
CTACTGCATAATCTCACATAATCTCGCTGTGATGTCTACAGACATCGACCTTCAGCCTACACCAGGTGGGAGGGCAGGAAGTTGGGGGAGGGTGGTATAC
CTGACGACTTAATGACCTAGAACATGAAGGCCAGGGTTGAGGTAGCAGACTAATGGAATGTTATACAAGCTGTAGGGGAAGGAAACTTAATAATTTAAAA
T
>Pparg-5_peak_7292
TGCCAAAGTACCATGACCAAAGTTGTTTATTACTGAGCCCGCTTAGATGGCTGGGAGGAAGTGATGAGTCGAGAAAGGAGGGAAGCAGGGGGTTGAGTCA
ATCAAGAGCCAGGCGAGCACACGGTGACCTCTCAGTCACTTTCCAGGAACCTGGCTGGGGTATGTGGTCGGTCATCAGTGCCGCATCCTTTGCCAATGCC
C
>Pparg-5_peak_7293
ACCTTTTGTCACTAACTGAAGCTGTTTGGATCTGAGTGTTCTGTGCTCCCAATTGCTGCTGCCCTAATGTCCTGGCTCAGGGCACGTTTCAAGCGACTCA
TTTTTCTTTGCCAACATCACCCAAGCCAGTGGCTCTGTTCTCACATCCGTCTCTACTCAGCACATCTACCCTTTGCCCTGCTGCCCTTGTCATCTTCTCC
A
>Pparg-5_peak_7294
AAAGAAAAAACTCAGCAAGATTACATCAGCAGGTGGCGAGGTGAAAGGCTGAGCAGTGGATAGGCAGCCACAGAGTCTGGGCTTTCCCTCAAGAGCAACA
GGAAGTTGGTGATCAAGGAAGTCACACAACTGGAGTTGCTGTGTAGAAAGATGACATTCAACCCTCAAGACCCTGAGACAGTCCTCAATGAGAGCTCTGC
T
>Pparg-5_peak_7295
AAGGACATGACACAGCACTTTCGAGTTTTGTGATCTAGTCCAAAGATATAGTTACTTGTATAAACAAAGGGCCAAGTACAAGATGTGGTGTGAGTCACAG
GCTACAGCCAGCACGCCTTGCCTGGGAGAGTGCCTACGTAAGCTATGTATGACTCACCTATTTTATTGACAACATTTAACACCTACAAAGAAGATTTGAG
C
>Pparg-5_peak_7296
AACTGATTTCATATCGTGCTGTTCACAGATGAATTGGTGGGGGGCGGGGGGGAGGGGAGAGGGGGGTGATGAAGGAAGCTTCAAGCGGAAGGCTTGACCT
CCAGTTTGTGTGTTCTGCCTTCTAACAGTGTGGATCGCTGAGGTGCTGCTGAACCGGAGCCACTGACTTGCCTTGATGCCTTCAGGACAAGCCCTGCCAG
T
>Pparg-5_peak_7297
CATGCATGTGTGTACATGTGTGTGTAGGTCAAAGGTCAACACTGGGTGTCTTCCTCAATTGCTCTCCACCTTTTTTTTTTTTTTTTTTTTTTTGAACCAG
GATCTTTCACTAAGCCTACAGCTCAGCTGTTGAATAGGGTAGCTGAGAAACAACTATCAGAGGTTCTCCGGCCTCCAGCTCCCCAGAGTCAGAATTAGAG
A
>Pparg-5_peak_7298
ACAACCACAAGATATGTTATATAGAAAGTATGTGTCATACAAAGGTGTTTCATACACAGCAATAAGCAAACCAGGTTCTCAGACCTGACTGGAAGGAAGT
CACTTGCCTCAGTGACTCAGGGGTTAGTTTAGGAATCAAATGGCTACAAGTCTCCAGTAAGGTGCTCTGGCTGGGCTAGACAAGGTGCCTCTGGGTCTAG
T
>Pparg-5_peak_7299
TTGAGGTCCATTGTTTGAATAGTCTGAAAGATAGAACCCAAGTGTCTCTTTAGGGCAGCCTCATCTCCGCTACTTTCTTTCTTATTCTCTTTGCTCATAT
ATAAAGTCAGTTATGAGTCATTCCTGATGCTTGTATGTGACGCAAGTTTGAGTCATTTCTGAGATGTATGTTCTGCTTATGTTCTGGGAGAGTTTCTTCC
A
>Pparg-5_peak_7300
TGCAACACACAGGAAGTAACGGCTGTGTTCCCATGACGTGGTGCTTTCAGAAAGAAGTGGCAGGCAAGATAGGACCAAGGACAACAGAGATGAGTCACAC
GTTAGCTTTGATGATAATACTGGGGTGGTTTCCCTTCACATCCTTACACCTAACTCTGCATGTCTTTGGTACATTTTGAACGCAACACTTTCTCTTCCTT
T
>Pparg-5_peak_7301
TTAAACAGCATCAGACCAATTTCATATCTGCAAAAAATACAACTTGAAAAATCAGGAAAGGTGGTTTGCTATCCTTGCTGGGTTTCAGTAGCCTTCCCTG
ATGTCTAAGCAGAGGCCATGCTCATTTCTGAGGTAGGGGTAAAAATGAAAGAAGCAGATTACATCTTCCACTTGACACTAGATTAGAACATCCTCCATAT
C
>Pparg-5_peak_7302
CATAACCCTCAGTGTGTATGTATTGTGGTGATTAAACATAATATTGCAGAAGAATATCAAAGAACATGTCATTCTAGTAAAATTTCTGGATTTCTACTCT
GTAGGTGACATTATGGGTCAGGACAGTCTTCAGTAGTGTGAATCTTGTCTTACATCTTAAATTTTGAAGCACTGACTGTACTCCAGAGAGTCATTAGTCA
T
>Pparg-5_peak_7303
ACTGAGCCATCTCAATGGCCCTGTATATTGACTAACACTGAGTATTTCAAATGTGACCTTCTGTGGTAATGATGTTATGACTAACTCTCTCAACAGGATG
GGGAGTATGTAAGCCACTAGAAACCCGGAAGAAGGAAAGGAATAGATTTTCCTTCACAGTCCTCACAGAAACCATCCATGCCAACACATTGATTTCAGAT
G
>Pparg-5_peak_7304
ATAATGCCTTCAAGGAACCTAAGAGGAAGTGGTGAGACACACTAGTCTCCCACAACAATAGTGGCTGCTTTCGAACTGAAACAGTGAAGCTGCATATGTG
ACAGGAACCTTATTTGGAGGAAAGGGATCAAAATGATTGCTATGGAGTCCCCTAAAGAAAAAGTGAGCCATCTTCCTTTTTTGAGAACCTTGTCTCCCGC
A
>Pparg-5_peak_7305
TTCTGAATCAATGAAATCTTAAAATACTACTACCGGCAGTAAGATGTATGCAACACCTTTTTTTTTCCCCAAGGGGAAAAAAATAGAGAAATGAACAAGA
CAGAATGGAACTGTGGTTTGCTTATGGTCAGAGAGGAAGTGGAAAAACTGAGTCATGAGTGAGTGTGTCTGAACTCCAAATTTAGGCCTTTTTACCCCTG
A
>Pparg-5_peak_7306
ACTGCCACTGCACTGCTGTCCACCACAAGCATGGGGAAAGACTCTGCTGAAGACACCACACGCTCTGGTTGTAGAACACAGAGAAGTCAGTATCAAATTC
ACTGAAAACTTCCTCCACATAGCCTAGCTTTCATTAATGCCCAAAGGTGCTGTACAGACTGAAGACAGCAATGGGCTGACTCAATCAACACTATGCCCTG
G
>Pparg-5_peak_7307
ACTTGTCCCTGCTCTAAAATGAAGCCAAAGAAGGGTAGGGGAGAGGTTAAAGGTGTGGGGGTGGCGGGTCCCGTAAACTACCCTCTCACCCACATCTCAG
TATTAGTCACTTGTCTTCTAGCTAGAACAGAACTCCTGGCCAAAGCTGCTTAAGAAAGGAGTTTATTTTGTCTGAGAGTTCAAGCCTTCTAGCTACATTG
C
>Pparg-5_peak_7308
CTGCAGTAGTGTGAATGCAGTGTGAAGTCAAACTGAAAGGCAATGACTCAGATGGGACTGGGGAAAGGACAAAGCACACTAACATCAGCAACAACAGCCA
CAACCCAAGTTCCCAGGTACACTAAAGAAGCCAGCAAGTATAGTACACTCCCATATAAGTGAATCCAATGGGAAGCCAGGTAGAGTGGAGCGCACTGTAA
T
>Pparg-5_peak_7309
CTCACTGTTGGTTTGCAATTTCTTCACAGCCTTTGAAATGAGAGAAATGTCAGGTTGGCAGTTATATGGAGACCTGAAGCTCTGAAACTTAACTATTGAG
TCATTTGACTCCGCTGTGAGGGATGTCTCATCCGAGGTCAGAGGACAGCCCATGCTGTGGTTTGGGATATGATTTGTACCAGAAAGCTTTATGTGTTAGA
A
>Pparg-5_peak_7310
TGGACAAGGGCTTCCTTGTGTCCAAAGATGCATGACATGAAGCGGCCACAAAACTCAAGACAGCATAATGTCATTCTGAGTCACAGGGCACCAGAGAAAA
GCTATTGAAATTGAGGTCACAGAGCAACACTTGGTAACTGACAAGGAACTCTGACCTCTAGAACAGTGAGAACTATACAGAATCAAGGCTGACTAAAAGG
A
>Pparg-5_peak_7311
TCATTCTTAGTCTAAACCGTGGTTGATTACAGCAAATGCCTGTGATGTTATGTGCACCTGCTGCATCGCCACTCAATTCTGCCAGCCTTGCTATCGCAGA
ATGAGAGCATTCTCTGAGTCAAATGTATGTGGGTCTGTCTCTTCTATCTCCAAGTGTTTTGTGTGGTGTGTTTTCCTCCTTGAAAGTAGATCTCCTGACT
G
>Pparg-5_peak_7312
TGAGCAACTCTGAGATGTCAGGGGAAGTCTGGCAGAGAGGAGCTGCTACCAGTCAAAAGATGCAGGGATCTGACTGTCACTGTCAGCCAGAGGGGAACAC
AAACACACCCATGTTACCTCTGGAAAGACACAGTCAAAAGCTTCTTGAAAACTACCATTCTGAGTTATACCCACATCAACTATAAAGTCAGCATGGGCTG
A
>Pparg-5_peak_7313
AGATACAAACACATCCTGGGAGAGTCTTGAACCCCCAGTCTAGTATTGCCTACAAGAGCCTCGAGTTCATGCTTGCAGCTTGCTCACTGTACTGAGACCA
GAGTGCATCTATTCAATGGCTCTCCCTTGGGCCATGCTTAGTGGACTGATTCAGACCAGATGTTTGCTCACCCATACCCTACATACAACTTCACCACAGA
A
>Pparg-5_peak_7314
CCCCAACCCCCACCATTAGGCTTTAAGCAAATGAACTGCTAGCTTAGCAAACAGAGATGTGGGAGGCTCTAGGGATCCATCCAAGTTTCATTTCCTTGGT
GTTTCCCAGTCCTGACCTCTGACCTGAGGACTGATTGCCAAATTGCCCTCGGTTTTGCACAAGATCTCACACTTCCTGCTCAGTTCCCCTGACCTCAGTG
G
>Pparg-5_peak_7315
TCACTGTACTGCTGGGCTACAGCCTTCTCTCATCTGCTCTCCACATGACTGTTACTAGATCTGCTCTCAATCTTTTGCATATAATGGGGCCCCAAAGGAA
GGGAACGTTTTCAGGAAGGACAGATATGACTCGGGACCAGTCACAGCTAGAGTAAAGGTACCGTAGGCTAGGCAGGACTTTACAGAAGCTGAAAGATTGC
A
>Pparg-5_peak_7316
GACTATTGGGTTGAGAGGAAGAAGGCAGGGCTTATGAAATTCTTGATTTAACCAGTAAAACTGTCACCAACTCATAAGGGGCCATAGCTGCAAACCATGG
TGCTATGAGAACTCATCTAAGCCCCGCCCGAGGTGGCCTTGCTTGTCAGTTTCAATATTGCACAGGGCTTTAGCGCAAAACCACGACTGCCCCCTTTGAA
T
>Pparg-5_peak_7317
CAGATGGCCTGGGAGTGTAATCTACTTCCTGGCTGTGTGATCTTAAACCAAGTACTTTACCCTACTAAGCCTGAGTCACTACCACAGTAATACAGAAATA
GAAATACAGTAATACAGAGATCTTCCTGGATCACTAACTCAACTGAAATAATGTACGTGGCATTCTTAGCTAACACACTGTTACTATATACTTCATGTTT
C
>Pparg-5_peak_7318
CATACAGAAATCCAGAGCCCAGGGCAGCACTTCCTGGCGGAGGAGGAAGGCTCCGGGAGATATAGGTTTCAACGCCACAGGGAAGCCGACAATGACTATG
TGAGCTCTCTGACTCAGCCTTTGTGTACCGCACTTCCTGAACAGGCACAAGAGCAGATAACGGGCAGGGGATCAGCCTTACAAAAGAAAATGCAGGGCAC
A
>Pparg-5_peak_7319
CTCCAGCTAGGCCCCGCATCTTGAATTTGTGACCACTATCTAGGAACAAGAGCTTAAGGTGCCCTCTCATATTCAAACCATTACATGATTCATCTCTCCA
TGTCTCCTGCTGAGAGAGCCTGAAAGTACTGCTTTTACAAGAATGTGGTAGAGGTAACCCCGTGCTATTCCAAAAGAATCCTTTAGCAGGCTCTTGTCCT
G
>Pparg-5_peak_7320
AACTGCAGGATGTCATTTATGCAAGGTTCCTAGAACAGTCAAATATAGAGAGACAGAAAATAGGATGTGGTCACCAGGGCCTGGGCAAGGAGGAACTGGG
GAATTGTTCCACAGTGTGGAGAGTTTCAGTTTTACAAGGTGACACATTCTGGAAACCTAGACACGTGGTGTACCTCATTAACAGTGTCGTGTGCACTCAG
C
>Pparg-5_peak_7321
ACCCGAAATACAATGCATCCACGCAACACAACACTAGACAGGGTTTTTAAATTTTATTATAGCCATTGACTCATTCATGTGTGTGTGTGTGTGTGTGTGT
GTGTGTGTGTGTGCGCGCGCGCGCGCGCGCGCGAGCATGAGCCACACCATGCCTGTGGAGGGGTCAGAGAACAACTTGTGGGAGCCAGTTCTCTTTTACC
A
>Pparg-5_peak_7322
CTGGAGAAAGCTGCCAATCAAATATGATGACATCAACAAGCCCACGTGTGGTAGAACTGAGAGGTAGGACAGAAAGTGATTCATTTACGATTGTTCCACG
GCTACAGGAAAACCTCAGAAAGAGATTGCCTTTCCTTTCCTGTCTTCTGATATGTGAGCTAAGTCAGCAACACCAGTGACAACAGCCTGACCTTGGACCT
T
>Pparg-5_peak_7323
CCAGCTTTTAGACTCTAAGAAAATTTAGGGTCTGATCAGTCGCCCCATAGCGACCAGATGTCCTCCGTACATACTCCACTGGCACTCCCAACCCCACCCT
CGCGACTCCAAAGCAGCCCAGCACTGCGACTTCCTGGTGAAGGCGGTCCCCAAATAGGAAAGCCAGGGCCCCAGGCAGCCACTCCCAAGAAGCAGCGAAG
C
>Pparg-5_peak_7324
ACATCTCCATCTGAAGGCAGCTGTGAGAAGACTGTCTTGGGCAGACAGCCAGCACTGGGCAGAGCTTGAGCACCAGAAGACTTCAAAGCCCACCTACACA
GTGACACACTTCCTCCAACTAGGCCACACCTATTCCAACGAGACCATACCTACTCATAGTGGCACTTCTCATGGGCATATTGAAACCATCACAGTGAGAA
A
>Pparg-5_peak_7325
TGAACTCATTTCTGCCAGGCAAGAGGGACTTTCCTACTACAGTCACCCTGGTAAACCACTTGGTTAGTCACCAGCATTCAAAAAGCACAGAAAAGGCCAG
TTCTGAGCTTCCAGCTCCCCAGGGTGAGAGCACCTGACCTTGGCCAATCAGATAGATATTCTCACATGTACCTGCAGAGACAGGGGAATGGGAGGAGGGA
C
>Pparg-5_peak_7326
CCAAGCATAGCTTCGGATGAGTCACATGTAGGTCAGAGGCCAGGACCTACCTAGGATAGCACTTCCTCAGCAAATCTGAGGCCTAGCTCTCAGCAACAGT
GGATCACAGGACTGTGAGATATCTCAGTGCCTGGCTTCAAACACACATGCCACAGAGATCACCCAAGGCTTGCTTTCTCTTGGAAAAAGGTTGGGTGACT
T
>Pparg-5_peak_7327
CCCTCGGCTCCATGATTCAGAACCATTCACTTCCTCAGGATCACTAAATTGCCCCCACAGCCCTCTGGGAAGCTGATTTGTCATGACTGAGCAAGCCACC
TTGTGTGCCATTGGCCAGCACCAGCTGAATAGCTACCCTGAGGGAGTGGGATAAAGGTGGCCGCCACATCCTGCTTTGGGGAAGTGACAAAAGGCCCAGT
C
>Pparg-5_peak_7328
GACTGCAGCCGTGGAACTCGAGCGATCCTGGCCGACAACCGGACTTGAGAAAAGCACTTCGAACCGGCCGGCACAACAGAGTCAGCCACAACAAACTAGA
TACCGGAACCGGAACCGGAACTTGCGAAGACGACCTTTGACCGCCTCACCAGTCAGGGGAAACGCCGCGTCGTTTCCTTAGCAACTGTGTGCGCGTCCTC
T
>Pparg-5_peak_7329
CTTGTAGCCATTTCTAAAGTGCACAGTTCATTTGAATCTTTTAGAACCAGTCATGGAACCCTACCCCCTCCCCTTCCACTCCCAGCCCCAGGATTGTATC
ACCTTCTGCCTAGGTCATTTGAGTAGTCTGATAACTAGTCACTGGCTCCTTCTGTTTGCTATTTTCTACATGGCTGTCAGAGAGGCCCCTCATTTTAATG
A
>Pparg-5_peak_7330
TGCATATAAGCCACAGTAAAGGTTCACTCCAGCCGAGGAGATGTGTGAACACAGGATGACTCTGAGATTTCCACAAATGATTGCTGCTCTGCTTTTTTCT
ACCCAAATGAAAATTCCATTTTCTACTACACTAGTACATTACAAGGCCTCAAAACTATGAGCTTTGTGTGAGTCGTCATTATGAATCAAAGTTCCAACTA
G
>Pparg-5_peak_7331
TTCTGCCATAATAAAAACAAAACTAGCAACCACTGACACAGTGAAACTAAAAGAAAAGCAAAAAACAAAAAACCTCAACTTGTAGCCAGCAAGAAGGAGA
ACTGAAATGACTTACTTATCATTTAGCTGCAGCTTAGCAGTAGATCGCCATCCACTCAGAGGTACATCAGAACACAAACCATGCTGCAAATTACCAGCCA
A
>Pparg-5_peak_7332
CTATGCTCCTTTTCTGGGTATGAAGCAGCGGCATGCAGGAAAGCAGTGGTTTGTGGGGAGGTCTAATGACCACAGTAAGCCATACCACAGTCAGTAGTCA
CATAGACTGACCCAAGTCTGGTAGTCAAAACAAGGAGCAGCAGGCAGGGGCATAGCATAGGGAGGAGGATGCTAGGATTTAGAGTTTCTGAAGCATGTGA
C
>Pparg-5_peak_7333
AAATGTAAAAGGAGACACTTGGCACTAAGCTCAGTGAGTGAGTGAATGAACAAGTGCACGAATGAGTAAGGAAACAAGTATCTGAATTAGTAACAGTGAG
CAAGTAAATGAGTGAGTGGATGACTAAGTAAAAGAATAAGAGCAAATGACTGGGTGAGTGATTTGCACCATGGATTGACCAAGGCCACTTGCAGGGATTT
C
>Pparg-5_peak_7334
CATGTACTTTTCTTAGCTGCTGAGCCAACTCTTCCACCCTATCTTTGAGTAATGGTTGTTGTTGTTTTGAGATAGGGTCTCATATAGTTCCGGCTGGCCT
CAAAGTTGGCCAAGATTGGTTTTGAACTCCTGTCTTCCTGTCTTTACCTTCTAAATGCTGGGATCCTACCTGGCAGTGTTGGTTATAGATACATGCTGCC
A
>Pparg-5_peak_7335
TTAAAGGCGTGTGTCACCATTGCTTGGCATATGGTGAACTTCTGATCAGTTCCATTAGTCATTTATCTCAGCACCCTTGGAGGAAATGGTTTTTGCATAG
TACAGAGGAATTTGGAAATTGTATTGCAAAGTGACCTTTGACATATACCCTGAGTTACCATCTGAATGTTGTACTTTCAGAGTTCATACAGGGGAAAGAC
C
>Pparg-5_peak_7336
AGCATTAATTTTAAGAGGGCCTTAAAGGGGGAATTCTTATGCTTTCTGGTTGCCTTTCCTCTCTGCTTTTACTAAACTTGCTGTGAAAACACTCTGGTTT
CTAAGGGAATGACTCCTAATGTTCAGGGTGAAGATAGATCACACAATGATAGAAACTGAGAGTTCTCACTCAGTGATCACTTTGTGGTACTACCCTCAGG
A
>Pparg-5_peak_7337
TAGCCTCTGTAATCAGACACTGACCTTTACAAATAGGTGCCTCAATGTAAATGAAAAGGGAGATGTTACATGGACACTCATCCTGTACATTCCCTTTCCA
GCTACTTATGTAGAAGTTCAGATTGCATCAGTGGAGCAAATGACCTTTGGCCAAATATGACCATATTTGCTTGATGCCCATGAGCATCACCTTTGGTTGG
A
>Pparg-5_peak_7338
[truncated: 2,393,243 more chars]
