# Supplementary material for: Genome-wide CRISPR Screens in T Helper Cells Reveal Pervasive Crosstalk between Activation and Differentiation
Source: Cell. 2019 Feb 7;176(4):882–896.e18. doi: 10.1016/j.cell.2018.11.044 (PMC6370901; doi:10.1016/j.cell.2018.11.044)
Supplement: Data S2. Processed Data from All the Steps of the Analysis, Related to Figure 1 [file mmc2.zip › supplemental data/motif analysis/Pparg_homer/run.log]

	Position file = Pparg-5_summits.bed4
	Genome = mm10
	Output Directory = Pparg_motifs
	Using regions from -100 to 100 relative to peak centers
	Fragment size set to 200
	Using 4 CPUs
	Outputing target.fa and background.fa
	Found mset for "mouse", will check against vertebrates motifs
	Peak/BED file conversion summary:
		BED/Header formatted lines: 12519
		peakfile formatted lines: 0

	Peak File Statistics:
		Total Peaks: 12519
		Redundant Peak IDs: 0
		Peaks lacking information: 0 (need at least 5 columns per peak)
		Peaks with misformatted coordinates: 0 (should be integer)
		Peaks with misformatted strand: 0 (should be either +/- or 0/1)

	Peak file looks good!

	Background files for 200 bp fragments found.

	Extracting sequences from directory: /nfs/team205/xc1/tools/Homer/.//data/genomes/mm10//
	Extracting 957 sequences from chr1
	Extracting 1080 sequences from chr2
	Extracting 627 sequences from chr3
	Extracting 672 sequences from chr4
	Extracting 706 sequences from chr5
	Extracting 795 sequences from chr6
	Extracting 682 sequences from chr7
	Extracting 531 sequences from chr8
	Extracting 775 sequences from chr9
	Extracting 754 sequences from chr10
	Extracting 890 sequences from chr11
	Extracting 541 sequences from chr12
	Extracting 630 sequences from chr13
	Extracting 500 sequences from chr14
	Extracting 540 sequences from chr15
	Extracting 537 sequences from chr16
	Extracting 504 sequences from chr17
	Extracting 293 sequences from chr18
	Extracting 350 sequences from chr19
	Extracting 155 sequences from chrX

	Not removing redundant sequences


	Sequences processed:
		Auto detected maximum sequence length of 201 bp
		12519 total

	Frequency Bins: 0.2 0.25 0.3 0.35 0.4 0.45 0.5 0.6 0.7 0.8
	Freq	Bin	Count
	0.25	1	1
	0.3	2	14
	0.35	3	267
	0.4	4	1442
	0.45	5	3632
	0.5	6	3962
	0.6	7	2850
	0.7	8	307
	0.8	9	43
	10	10	1

	Total sequences set to 50000

	Choosing background that matches in CpG/GC content...
	Bin	# Targets	# Background	Background Weight
	1	1	3	0.998
	2	14	42	0.998
	3	267	799	1.000
	4	1442	4317	1.000
	5	3632	10874	1.000
	6	3962	11862	1.000
	7	2850	8533	1.000
	8	307	919	1.000
	9	43	129	0.998
	10	1	3	0.998
	Assembling sequence file...
	Normalizing lower order oligos using homer2

	Reading input files...
	50000 total sequences read
	Autonormalization: 1-mers (4 total)
		A	26.76%	26.77%	1.000
		C	23.24%	23.23%	1.000
		G	23.24%	23.23%	1.000
		T	26.76%	26.77%	1.000
	Autonormalization: 2-mers (16 total)
		AA	7.29%	7.61%	0.958
		CA	8.19%	7.73%	1.059
		GA	6.50%	6.40%	1.015
		TA	4.78%	5.02%	0.952
		AC	6.12%	5.48%	1.118
		CC	5.76%	6.34%	0.908
		GC	4.85%	5.01%	0.969
		TC	6.50%	6.40%	1.015
		AG	7.93%	7.88%	1.007
		CG	1.35%	1.28%	1.059
		GG	5.76%	6.34%	0.908
		TG	8.19%	7.73%	1.059
		AT	5.41%	5.80%	0.933
		CT	7.93%	7.88%	1.007
		GT	6.12%	5.48%	1.118
		TT	7.29%	7.61%	0.958
	Autonormalization: 3-mers (64 total)
	Normalization weights can be found in file: Pparg_motifs/seq.autonorm.tsv
	Converging on autonormalization solution:
	...............................................................................
	Final normalization:	Autonormalization: 1-mers (4 total)
		A	26.76%	26.75%	1.001
		C	23.24%	23.25%	0.999
		G	23.24%	23.25%	0.999
		T	26.76%	26.75%	1.001
	Autonormalization: 2-mers (16 total)
		AA	7.29%	7.34%	0.994
		CA	8.19%	8.12%	1.008
		GA	6.50%	6.44%	1.009
		TA	4.78%	4.85%	0.986
		AC	6.12%	5.98%	1.025
		CC	5.76%	5.91%	0.975
		GC	4.85%	4.93%	0.985
		TC	6.50%	6.44%	1.009
		AG	7.93%	7.89%	1.006
		CG	1.35%	1.33%	1.016
		GG	5.76%	5.91%	0.975
		TG	8.19%	8.12%	1.008
		AT	5.41%	5.54%	0.976
		CT	7.93%	7.89%	1.006
		GT	6.12%	5.98%	1.025
		TT	7.29%	7.34%	0.994
	Autonormalization: 3-mers (64 total)
	Finished preparing sequence/group files

	----------------------------------------------------------
	Known motif enrichment

	Reading input files...
	50000 total sequences read
	364 motifs loaded
	Cache length = 11180
	Using binomial scoring
	Checking enrichment of 364 motif(s)
	|0%                                    50%                                  100%|
	=================================================================================
	Preparing HTML output with sequence logos...
		1 of 364 (1e-1774) BATF(bZIP)/Th17-BATF-ChIP-Seq(GSE39756)/Homer
		2 of 364 (1e-1723) Atf3(bZIP)/GBM-ATF3-ChIP-Seq(GSE33912)/Homer
		3 of 364 (1e-1638) JunB(bZIP)/DendriticCells-Junb-ChIP-Seq(GSE36099)/Homer
		4 of 364 (1e-1618) Fra1(bZIP)/BT549-Fra1-ChIP-Seq(GSE46166)/Homer
		5 of 364 (1e-1608) AP-1(bZIP)/ThioMac-PU.1-ChIP-Seq(GSE21512)/Homer
		6 of 364 (1e-1449) Fra2(bZIP)/Striatum-Fra2-ChIP-Seq(GSE43429)/Homer
		7 of 364 (1e-1184) Fosl2(bZIP)/3T3L1-Fosl2-ChIP-Seq(GSE56872)/Homer
		8 of 364 (1e-1026) PPARE(NR),DR1/3T3L1-Pparg-ChIP-Seq(GSE13511)/Homer
		9 of 364 (1e-864) Jun-AP1(bZIP)/K562-cJun-ChIP-Seq(GSE31477)/Homer
		10 of 364 (1e-859) RXR(NR),DR1/3T3L1-RXR-ChIP-Seq(GSE13511)/Homer
		11 of 364 (1e-560) ETS1(ETS)/Jurkat-ETS1-ChIP-Seq(GSE17954)/Homer
		12 of 364 (1e-518) Etv2(ETS)/ES-ER71-ChIP-Seq(GSE59402)/Homer(0.967)
		13 of 364 (1e-513) Fli1(ETS)/CD8-FLI-ChIP-Seq(GSE20898)/Homer
		14 of 364 (1e-488) ERG(ETS)/VCaP-ERG-ChIP-Seq(GSE14097)/Homer
		15 of 364 (1e-452) ETV1(ETS)/GIST48-ETV1-ChIP-Seq(GSE22441)/Homer
		16 of 364 (1e-449) Bach2(bZIP)/OCILy7-Bach2-ChIP-Seq(GSE44420)/Homer
		17 of 364 (1e-434) Ets1-distal(ETS)/CD4+-PolII-ChIP-Seq(Barski_et_al.)/Homer
		18 of 364 (1e-421) TR4(NR),DR1/Hela-TR4-ChIP-Seq(GSE24685)/Homer
		19 of 364 (1e-420) GABPA(ETS)/Jurkat-GABPa-ChIP-Seq(GSE17954)/Homer
		20 of 364 (1e-358) EWS:FLI1-fusion(ETS)/SK_N_MC-EWS:FLI1-ChIP-Seq(SRA014231)/Homer
		21 of 364 (1e-357) EWS:ERG-fusion(ETS)/CADO_ES1-EWS:ERG-ChIP-Seq(SRA014231)/Homer
		22 of 364 (1e-284) Elk1(ETS)/Hela-Elk1-ChIP-Seq(GSE31477)/Homer
		23 of 364 (1e-265) Nur77(NR)/K562-NR4A1-ChIP-Seq(GSE31363)/Homer
		24 of 364 (1e-238) Elk4(ETS)/Hela-Elk4-ChIP-Seq(GSE31477)/Homer
		25 of 364 (1e-211) EHF(ETS)/LoVo-EHF-ChIP-Seq(GSE49402)/Homer
		26 of 364 (1e-211) ETS(ETS)/Promoter/Homer
		27 of 364 (1e-210) ELF3(ETS)/PDAC-ELF3-ChIP-Seq(GSE64557)/Homer
		28 of 364 (1e-210) PU.1(ETS)/ThioMac-PU.1-ChIP-Seq(GSE21512)/Homer
		29 of 364 (1e-193) bZIP:IRF(bZIP,IRF)/Th17-BatF-ChIP-Seq(GSE39756)/Homer
		30 of 364 (1e-191) ELF1(ETS)/Jurkat-ELF1-ChIP-Seq(SRA014231)/Homer
		31 of 364 (1e-188) ETS:RUNX(ETS,Runt)/Jurkat-RUNX1-ChIP-Seq(GSE17954)/Homer
		32 of 364 (1e-185) HNF4a(NR),DR1/HepG2-HNF4a-ChIP-Seq(GSE25021)/Homer
		33 of 364 (1e-184) SPDEF(ETS)/VCaP-SPDEF-ChIP-Seq(SRA014231)/Homer
		34 of 364 (1e-182) IRF:BATF(IRF:bZIP)/pDC-Irf8-ChIP-Seq(GSE66899)/Homer
		35 of 364 (1e-175) RUNX-AML(Runt)/CD4+-PolII-ChIP-Seq(Barski_et_al.)/Homer
		36 of 364 (1e-173) RUNX1(Runt)/Jurkat-RUNX1-ChIP-Seq(GSE29180)/Homer
		37 of 364 (1e-162) RUNX2(Runt)/PCa-RUNX2-ChIP-Seq(GSE33889)/Homer
		38 of 364 (1e-154) RUNX(Runt)/HPC7-Runx1-ChIP-Seq(GSE22178)/Homer
		39 of 364 (1e-137) ELF5(ETS)/T47D-ELF5-ChIP-Seq(GSE30407)/Homer
		40 of 364 (1e-121) NF-E2(bZIP)/K562-NFE2-ChIP-Seq(GSE31477)/Homer
		41 of 364 (1e-114) MafK(bZIP)/C2C12-MafK-ChIP-Seq(GSE36030)/Homer
		42 of 364 (1e-105) Bach1(bZIP)/K562-Bach1-ChIP-Seq(GSE31477)/Homer
		43 of 364 (1e-98) Erra(NR)/HepG2-Erra-ChIP-Seq(GSE31477)/Homer
		44 of 364 (1e-97) IRF8(IRF)/BMDM-IRF8-ChIP-Seq(GSE77884)/Homer
		45 of 364 (1e-97) Nrf2(bZIP)/Lymphoblast-Nrf2-ChIP-Seq(GSE37589)/Homer
		46 of 364 (1e-84) Gata6(Zf)/HUG1N-GATA6-ChIP-Seq(GSE51936)/Homer
		47 of 364 (1e-84) IRF2(IRF)/Erythroblas-IRF2-ChIP-Seq(GSE36985)/Homer
		48 of 364 (1e-84) IRF3(IRF)/BMDM-Irf3-ChIP-Seq(GSE67343)/Homer
		49 of 364 (1e-83) Gata2(Zf)/K562-GATA2-ChIP-Seq(GSE18829)/Homer
		50 of 364 (1e-81) PU.1-IRF(ETS:IRF)/Bcell-PU.1-ChIP-Seq(GSE21512)/Homer
		51 of 364 (1e-79) Tgif1(Homeobox)/mES-Tgif1-ChIP-Seq(GSE55404)/Homer
		52 of 364 (1e-79) Tgif2(Homeobox)/mES-Tgif2-ChIP-Seq(GSE55404)/Homer
		53 of 364 (1e-78) Gata1(Zf)/K562-GATA1-ChIP-Seq(GSE18829)/Homer
		54 of 364 (1e-73) SpiB(ETS)/OCILY3-SPIB-ChIP-Seq(GSE56857)/Homer
		55 of 364 (1e-69) MafA(bZIP)/Islet-MafA-ChIP-Seq(GSE30298)/Homer
		56 of 364 (1e-68) Gata4(Zf)/Heart-Gata4-ChIP-Seq(GSE35151)/Homer
		57 of 364 (1e-67) RORgt(NR)/EL4-RORgt.Flag-ChIP-Seq(GSE56019)/Homer
		58 of 364 (1e-66) IRF1(IRF)/PBMC-IRF1-ChIP-Seq(GSE43036)/Homer
		59 of 364 (1e-65) NFAT:AP1(RHD,bZIP)/Jurkat-NFATC1-ChIP-Seq(Jolma_et_al.)/Homer
		60 of 364 (1e-64) GATA3(Zf)/iTreg-Gata3-ChIP-Seq(GSE20898)/Homer
		61 of 364 (1e-59) COUP-TFII(NR)/Artia-Nr2f2-ChIP-Seq(GSE46497)/Homer
		62 of 364 (1e-57) Esrrb(NR)/mES-Esrrb-ChIP-Seq(GSE11431)/Homer
		63 of 364 (1e-53) PU.1:IRF8(ETS:IRF)/pDC-Irf8-ChIP-Seq(GSE66899)/Homer
		64 of 364 (1e-51) IRF4(IRF)/GM12878-IRF4-ChIP-Seq(GSE32465)/Homer
		65 of 364 (1e-49) Tbet(T-box)/CD8-Tbet-ChIP-Seq(GSE33802)/Homer
		66 of 364 (1e-49) STAT1(Stat)/HelaS3-STAT1-ChIP-Seq(GSE12782)/Homer
		67 of 364 (1e-46) Zfp281(Zf)/ES-Zfp281-ChIP-Seq(GSE81042)/Homer
		68 of 364 (1e-44) ISRE(IRF)/ThioMac-LPS-Expression(GSE23622)/Homer
		69 of 364 (1e-41) Atf7(bZIP)/3T3L1-Atf7-ChIP-Seq(GSE56872)/Homer
		70 of 364 (1e-40) MafB(bZIP)/BMM-Mafb-ChIP-Seq(GSE75722)/Homer
		71 of 364 (1e-39) c-Jun-CRE(bZIP)/K562-cJun-ChIP-Seq(GSE31477)/Homer
		72 of 364 (1e-38) STAT5(Stat)/mCD4+-Stat5-ChIP-Seq(GSE12346)/Homer
		73 of 364 (1e-37) GATA(Zf),IR3/iTreg-Gata3-ChIP-Seq(GSE20898)/Homer
		74 of 364 (1e-35) Meis1(Homeobox)/MastCells-Meis1-ChIP-Seq(GSE48085)/Homer
		75 of 364 (1e-35) Tbx5(T-box)/HL1-Tbx5.biotin-ChIP-Seq(GSE21529)/Homer
		76 of 364 (1e-33) Stat3+il21(Stat)/CD4-Stat3-ChIP-Seq(GSE19198)/Homer
		77 of 364 (1e-32) Atf2(bZIP)/3T3L1-Atf2-ChIP-Seq(GSE56872)/Homer
		78 of 364 (1e-32) Atf1(bZIP)/K562-ATF1-ChIP-Seq(GSE31477)/Homer
		79 of 364 (1e-31) GATA(Zf),IR4/iTreg-Gata3-ChIP-Seq(GSE20898)/Homer
		80 of 364 (1e-30) PRDM1(Zf)/Hela-PRDM1-ChIP-Seq(GSE31477)/Homer
		81 of 364 (1e-29) STAT4(Stat)/CD4-Stat4-ChIP-Seq(GSE22104)/Homer
		82 of 364 (1e-29) Maz(Zf)/HepG2-Maz-ChIP-Seq(GSE31477)/Homer
		83 of 364 (1e-28) Sp5(Zf)/mES-Sp5.Flag-ChIP-Seq(GSE72989)/Homer
		84 of 364 (1e-28) Reverb(NR),DR2/RAW-Reverba.biotin-ChIP-Seq(GSE45914)/Homer
		85 of 364 (1e-27) Foxo1(Forkhead)/RAW-Foxo1-ChIP-Seq(Fan_et_al.)/Homer
		86 of 364 (1e-26) Sp1(Zf)/Promoter/Homer
		87 of 364 (1e-25) NFkB-p50,p52(RHD)/Monocyte-p50-ChIP-Chip(Schreiber_et_al.)/Homer
		88 of 364 (1e-25) MITF(bHLH)/MastCells-MITF-ChIP-Seq(GSE48085)/Homer
		89 of 364 (1e-24) KLF14(Zf)/HEK293-KLF14.GFP-ChIP-Seq(GSE58341)/Homer
		90 of 364 (1e-22) NFkB-p65(RHD)/GM12787-p65-ChIP-Seq(GSE19485)/Homer
		91 of 364 (1e-20) STAT6(Stat)/Macrophage-Stat6-ChIP-Seq(GSE38377)/Homer
		92 of 364 (1e-20) THRb(NR)/Liver-NR1A2-ChIP-Seq(GSE52613)/Homer
		93 of 364 (1e-20) Stat3(Stat)/mES-Stat3-ChIP-Seq(GSE11431)/Homer
		94 of 364 (1e-20) Egr1(Zf)/K562-Egr1-ChIP-Seq(GSE32465)/Homer
		95 of 364 (1e-19) Pdx1(Homeobox)/Islet-Pdx1-ChIP-Seq(SRA008281)/Homer
		96 of 364 (1e-18) STAT6(Stat)/CD4-Stat6-ChIP-Seq(GSE22104)/Homer
		97 of 364 (1e-18) NFkB-p65-Rel(RHD)/ThioMac-LPS-Expression(GSE23622)/Homer
		98 of 364 (1e-18) Tcf3(HMG)/mES-Tcf3-ChIP-Seq(GSE11724)/Homer
		99 of 364 (1e-17) CTCF(Zf)/CD4+-CTCF-ChIP-Seq(Barski_et_al.)/Homer
		100 of 364 (1e-16) CEBP:AP1(bZIP)/ThioMac-CEBPb-ChIP-Seq(GSE21512)/Homer
		101 of 364 (1e-16) KLF3(Zf)/MEF-Klf3-ChIP-Seq(GSE44748)/Homer
		102 of 364 (1e-16) KLF5(Zf)/LoVo-KLF5-ChIP-Seq(GSE49402)/Homer
		103 of 364 (1e-15) JunD(bZIP)/K562-JunD-ChIP-Seq/Homer
		104 of 364 (1e-14) Tbr1(T-box)/Cortex-Tbr1-ChIP-Seq(GSE71384)/Homer
		105 of 364 (1e-12) Tcf4(HMG)/Hct116-Tcf4-ChIP-Seq(SRA012054)/Homer
		106 of 364 (1e-12) CRE(bZIP)/Promoter/Homer
		107 of 364 (1e-12) ETS:E-box(ETS,bHLH)/HPC7-Scl-ChIP-Seq(GSE22178)/Homer
		108 of 364 (1e-11) Sox10(HMG)/SciaticNerve-Sox3-ChIP-Seq(GSE35132)/Homer
		109 of 364 (1e-11) PAX3:FKHR-fusion(Paired,Homeobox)/Rh4-PAX3:FKHR-ChIP-Seq(GSE19063)/Homer
		110 of 364 (1e-11) Unknown-ESC-element(?)/mES-Nanog-ChIP-Seq(GSE11724)/Homer
		111 of 364 (1e-10) CEBP(bZIP)/ThioMac-CEBPb-ChIP-Seq(GSE21512)/Homer
		112 of 364 (1e-10) Eomes(T-box)/H9-Eomes-ChIP-Seq(GSE26097)/Homer
		113 of 364 (1e-10) T1ISRE(IRF)/ThioMac-Ifnb-Expression/Homer
		114 of 364 (1e-8) FOXK2(Forkhead)/U2OS-FOXK2-ChIP-Seq(E-MTAB-2204)/Homer
		115 of 364 (1e-8) Klf4(Zf)/mES-Klf4-ChIP-Seq(GSE11431)/Homer
		116 of 364 (1e-8) Six2(Homeobox)/NephronProgenitor-Six2-ChIP-Seq(GSE39837)/Homer
		117 of 364 (1e-8) TCFL2(HMG)/K562-TCF7L2-ChIP-Seq(GSE29196)/Homer
		118 of 364 (1e-8) KLF6(Zf)/PDAC-KLF6-ChIP-Seq(GSE64557)/Homer
		119 of 364 (1e-7) GATA3(Zf),DR4/iTreg-Gata3-ChIP-Seq(GSE20898)/Homer
		120 of 364 (1e-7) Klf9(Zf)/GBM-Klf9-ChIP-Seq(GSE62211)/Homer
		121 of 364 (1e-7) Foxo3(Forkhead)/U2OS-Foxo3-ChIP-Seq(E-MTAB-2701)/Homer
		122 of 364 (1e-7) Chop(bZIP)/MEF-Chop-ChIP-Seq(GSE35681)/Homer
		123 of 364 (1e-7) ZNF519(Zf)/HEK293-ZNF519.GFP-ChIP-Seq(GSE58341)/Homer
		124 of 364 (1e-7) Foxa2(Forkhead)/Liver-Foxa2-ChIP-Seq(GSE25694)/Homer
		125 of 364 (1e-6) FOXK1(Forkhead)/HEK293-FOXK1-ChIP-Seq(GSE51673)/Homer
		126 of 364 (1e-6) BORIS(Zf)/K562-CTCFL-ChIP-Seq(GSE32465)/Homer
		127 of 364 (1e-6) Atf4(bZIP)/MEF-Atf4-ChIP-Seq(GSE35681)/Homer
		128 of 364 (1e-5) ZNF692(Zf)/HEK293-ZNF692.GFP-ChIP-Seq(GSE58341)/Homer
		129 of 364 (1e-5) Foxa3(Forkhead)/Liver-Foxa3-ChIP-Seq(GSE77670)/Homer
		130 of 364 (1e-5) MafF(bZIP)/HepG2-MafF-ChIP-Seq(GSE31477)/Homer
		131 of 364 (1e-5) Sox3(HMG)/NPC-Sox3-ChIP-Seq(GSE33059)/Homer
		132 of 364 (1e-4) SCL(bHLH)/HPC7-Scl-ChIP-Seq(GSE13511)/Homer
		133 of 364 (1e-4) TFE3(bHLH)/MEF-TFE3-ChIP-Seq(GSE75757)/Homer
		134 of 364 (1e-4) Mouse_Recombination_Hotspot(Zf)/Testis-DMC1-ChIP-Seq(GSE24438)/Homer
		135 of 364 (1e-4) Usf2(bHLH)/C2C12-Usf2-ChIP-Seq(GSE36030)/Homer
		136 of 364 (1e-4) MyoD(bHLH)/Myotube-MyoD-ChIP-Seq(GSE21614)/Homer
		137 of 364 (1e-3) HLF(bZIP)/HSC-HLF.Flag-ChIP-Seq(GSE69817)/Homer
		138 of 364 (1e-3) VDR(NR),DR3/GM10855-VDR+vitD-ChIP-Seq(GSE22484)/Homer
		139 of 364 (1e-3) PAX5(Paired,Homeobox),condensed/GM12878-PAX5-ChIP-Seq(GSE32465)/Homer
		140 of 364 (1e-3) Myf5(bHLH)/GM-Myf5-ChIP-Seq(GSE24852)/Homer
		141 of 364 (1e-3) BMYB(HTH)/Hela-BMYB-ChIP-Seq(GSE27030)/Homer
		142 of 364 (1e-3) Srebp1a(bHLH)/HepG2-Srebp1a-ChIP-Seq(GSE31477)/Homer
		143 of 364 (1e-3) Hoxb4(Homeobox)/ES-Hoxb4-ChIP-Seq(GSE34014)/Homer
		144 of 364 (1e-3) Six1(Homeobox)/Myoblast-Six1-ChIP-Chip(GSE20150)/Homer
		145 of 364 (1e-3) Brn2(POU,Homeobox)/NPC-Brn2-ChIP-Seq(GSE35496)/Homer
		146 of 364 (1e-3) Pbx3(Homeobox)/GM12878-PBX3-ChIP-Seq(GSE32465)/Homer
		147 of 364 (1e-3) OCT:OCT-short(POU,Homeobox)/NPC-OCT6-ChIP-Seq(GSE43916)/Homer
		148 of 364 (1e-3) E2F4(E2F)/K562-E2F4-ChIP-Seq(GSE31477)/Homer
		149 of 364 (1e-3) X-box(HTH)/NPC-H3K4me1-ChIP-Seq(GSE16256)/Homer
		150 of 364 (1e-3) FOXP1(Forkhead)/H9-FOXP1-ChIP-Seq(GSE31006)/Homer
		151 of 364 (1e-3) FXR(NR),IR1/Liver-FXR-ChIP-Seq(Chong_et_al.)/Homer
		152 of 364 (1e-3) Tbx20(T-box)/Heart-Tbx20-ChIP-Seq(GSE29636)/Homer
		153 of 364 (1e-2) Srebp2(bHLH)/HepG2-Srebp2-ChIP-Seq(GSE31477)/Homer
		154 of 364 (1e-2) Zic3(Zf)/mES-Zic3-ChIP-Seq(GSE37889)/Homer
		155 of 364 (1e-2) ZNF467(Zf)/HEK293-ZNF467.GFP-ChIP-Seq(GSE58341)/Homer
		156 of 364 (1e-2) NF1(CTF)/LNCAP-NF1-ChIP-Seq(Unpublished)/Homer
		157 of 364 (1e-2) Egr2(Zf)/Thymocytes-Egr2-ChIP-Seq(GSE34254)/Homer
		158 of 364 (1e-2) GATA3(Zf),DR8/iTreg-Gata3-ChIP-Seq(GSE20898)/Homer
		159 of 364 (1e-2) ZNF669(Zf)/HEK293-ZNF669.GFP-ChIP-Seq(GSE58341)/Homer
		160 of 364 (1e-2) EKLF(Zf)/Erythrocyte-Klf1-ChIP-Seq(GSE20478)/Homer
		161 of 364 (1e-2) Fox:Ebox(Forkhead,bHLH)/Panc1-Foxa2-ChIP-Seq(GSE47459)/Homer
		162 of 364 (1e-2) DMRT1(DM)/Testis-DMRT1-ChIP-Seq(GSE64892)/Homer
		163 of 364 (1e-2) Nanog(Homeobox)/mES-Nanog-ChIP-Seq(GSE11724)/Homer
		164 of 364 (1e-2) Ronin(THAP)/ES-Thap11-ChIP-Seq(GSE51522)/Homer
		165 of 364 (1e-2) Mef2d(MADS)/Retina-Mef2d-ChIP-Seq(GSE61391)/Homer
		166 of 364 (1e-2) E2F6(E2F)/Hela-E2F6-ChIP-Seq(GSE31477)/Homer
		167 of 364 (1e-2) Sox6(HMG)/Myotubes-Sox6-ChIP-Seq(GSE32627)/Homer
		168 of 364 (1e-2) GATA:SCL(Zf,bHLH)/Ter119-SCL-ChIP-Seq(GSE18720)/Homer
		169 of 364 (1e-2) Rfx6(HTH)/Min6b1-Rfx6.HA-ChIP-Seq(GSE62844)/Homer
		170 of 364 (1e-2) Zic(Zf)/Cerebellum-ZIC1.2-ChIP-Seq(GSE60731)/Homer
		171 of 364 (1e-2) Pknox1(Homeobox)/ES-Prep1-ChIP-Seq(GSE63282)/Homer
		172 of 364 (1e-2) PBX1(Homeobox)/MCF7-PBX1-ChIP-Seq(GSE28007)/Homer
		173 of 364 (1e-2) CLOCK(bHLH)/Liver-Clock-ChIP-Seq(GSE39860)/Homer
	----------------------------------------------------------
	De novo motif finding (HOMER)

	Number of Trial motifs (-T) set to 12 (from 10) to work well with 4 CPUs
	Scanning input files...
	Parsing sequences...
	|0%                                   50%                                  100%|
	===============================================================================
	Total number of Oligos: 32895
	Autoadjustment for sequence coverage in background: 1.00x

	Oligos: 32895 of 34497 max
	Tree  : 67160 of 172485 max
	Optimizing memory usage...
	Cache length = 11180
	Using binomial scoring

	Global Optimization Phase: Looking for enriched oligos with up to 2 mismatches...

	Screening oligos 32895 (allowing 0 mismatches):
	|0%                                   50%                                  100%|
	================================================================================
		0.17% skipped, 99.83% checked (32840 of 32895), of those checked:
		0.17% not in target, 0.00% increased p-value, 0.00% high p-value

	Screening oligos 32895 (allowing 1 mismatches):
	|0%                                   50%                                  100%|
	================================================================================
		0.17% skipped, 99.83% checked (32840 of 32895), of those checked:
		0.00% not in target, 51.32% increased p-value, 50.97% high p-value

	Screening oligos 32895 (allowing 2 mismatches):
	|0%                                   50%                                  100%|
	================================================================================
		63.83% skipped, 36.17% checked (11897 of 32895), of those checked:
		0.00% not in target, 19.49% increased p-value, 0.00% high p-value
	Reading input files...
	50000 total sequences read
	Cache length = 11180
	Using binomial scoring

	Local Optimization Phase:
	1 of 25 Initial Sequence: ATGAGTCA... (-3218.669)
		Round 1: -5939.31 VTGACTCA T:12560.0(63.33%),B:7515.2(18.92%),P:1e-2579
		Round 2: -5939.31 VTGACTCA T:12560.0(63.33%),B:7515.2(18.92%),P:1e-2579
		=Final=: -4169.76 VTGACTCA T:5471.0(43.70%),B:4076.1(11.38%),P:1e-1810
		Performing exhaustive masking of motif...
		Reprioritizing potential motifs...
	2 of 25 Initial Sequence: TGACCTTT... (-489.566)
		Round 1: -950.59 TGACCTTT T:2235.0(16.35%),B:2035.3(5.52%),P:1e-412
		Round 2: -950.59 TGACCTTT T:2235.0(16.35%),B:2035.3(5.52%),P:1e-412
		=Final=: -1024.39 TGACCTTT T:2105.0(16.81%),B:1976.5(5.52%),P:1e-444
		Performing exhaustive masking of motif...
		Reprioritizing potential motifs...
	3 of 25 Initial Sequence: ACAGGAAG... (-442.788)
		Round 1: -763.94 ACAGGAAG T:3208.0(22.61%),B:3981.5(10.52%),P:1e-331
		Round 2: -769.08 ACAGGATG T:3268.0(22.98%),B:4072.8(10.74%),P:1e-334
		Round 3: -769.08 ACAGGATG T:3268.0(22.98%),B:4072.8(10.74%),P:1e-334
		=Final=: -770.20 ACAGGATG T:2858.0(22.83%),B:3810.9(10.64%),P:1e-334
		Performing exhaustive masking of motif...
		Reprioritizing potential motifs...
	4 of 25 Initial Sequence: GTCATTTC... (-362.493)
		Round 1: -622.81 GTCATTTC T:3539.0(24.63%),B:4979.2(12.98%),P:1e-270
		Round 2: -622.81 GTCATTTC T:3539.0(24.63%),B:4979.2(12.98%),P:1e-270
		=Final=: -619.09 GTCATTTC T:3045.0(24.32%),B:4579.0(12.78%),P:1e-268
		Performing exhaustive masking of motif...
		Reprioritizing potential motifs...
	5 of 25 Initial Sequence: CCCCCCCC... (-193.838)
		Round 1: -225.22 CCCCCCCC T:5135.0(33.65%),B:10409.5(25.21%),P:1e-97
		Round 2: -226.49 CYCCVCCC T:5767.0(36.91%),B:11867.7(28.20%),P:1e-98
		Round 3: -278.74 CCYYCCCC T:7392.0(44.59%),B:15127.1(34.44%),P:1e-121
		Round 4: -333.52 CTYTGMCC T:6027.0(38.21%),B:11574.6(27.61%),P:1e-144
		Round 5: -333.52 CTYTGMCC T:6027.0(38.21%),B:11574.6(27.61%),P:1e-144
		=Final=: -321.67 CTYTGMCC T:3160.0(25.24%),B:5870.3(16.39%),P:1e-139
		Performing exhaustive masking of motif...
		Reprioritizing potential motifs...
	6 of 25 Initial Sequence: TGTGGTTT... (-180.835)
		Round 1: -363.99 TGTGGTTT T:1341.0(10.16%),B:1623.4(4.43%),P:1e-158
		Round 2: -363.99 TGTGGTTT T:1341.0(10.16%),B:1623.4(4.43%),P:1e-158
		=Final=: -360.81 TGTGGTTT T:1260.0(10.06%),B:1572.7(4.39%),P:1e-156
		Performing exhaustive masking of motif...
		Reprioritizing potential motifs...
	7 of 25 Initial Sequence: CACTTCCT... (-170.199)
		Round 1: -278.41 CACTTCCT T:1331.0(10.09%),B:1815.8(4.94%),P:1e-120
		Round 2: -278.41 CACTTCCT T:1331.0(10.09%),B:1815.8(4.94%),P:1e-120
		=Final=: -281.50 CACTTCCT T:1256.0(10.03%),B:1749.9(4.88%),P:1e-122
		Performing exhaustive masking of motif...
		Reprioritizing potential motifs...
	8 of 25 Initial Sequence: TATGACTC... (-164.455)
		Round 1: -430.72 TATGACTC T:4778.0(31.73%),B:8256.3(20.58%),P:1e-187
		Round 2: -430.72 TATGACTC T:4778.0(31.73%),B:8256.3(20.58%),P:1e-187
		=Final=: -404.43 TATGACTC T:7149.0(57.11%),B:15938.3(44.49%),P:1e-175
		Performing exhaustive masking of motif...
		Reprioritizing potential motifs...
	9 of 25 Initial Sequence: TTTCACTT... (-63.311)
		Round 1: -144.03 TTTCACTT T:2333.0(17.00%),B:4532.9(11.88%),P:1e-62
		Round 2: -144.03 TTTCACTT T:2333.0(17.00%),B:4532.9(11.88%),P:1e-62
		=Final=: -135.98 TTTCACTT T:2091.0(16.70%),B:4214.8(11.76%),P:1e-59
		Performing exhaustive masking of motif...
		Reprioritizing potential motifs...
	10 of 25 Initial Sequence: TCTTATCT... (-59.029)
		Round 1: -170.99 TCTTATCT T:1199.0(9.13%),B:1893.3(5.15%),P:1e-74
		Round 2: -170.99 TCTTATCT T:1199.0(9.13%),B:1893.3(5.15%),P:1e-74
		=Final=: -173.04 TCTTATCT T:1137.0(9.08%),B:1823.1(5.09%),P:1e-75
		Performing exhaustive masking of motif...
		Reprioritizing potential motifs...
	11 of 25 Initial Sequence: TCTGTGGT... (-54.633)
		Round 1: -140.10 BTTGTGGT T:1247.0(9.48%),B:2117.5(5.74%),P:1e-60
		Round 2: -140.10 BTTGTGGT T:1247.0(9.48%),B:2117.5(5.74%),P:1e-60
		=Final=: -133.05 BTTGTGGT T:1164.0(9.30%),B:2035.6(5.68%),P:1e-57
		Performing exhaustive masking of motif...
		Reprioritizing potential motifs...
	12 of 25 Initial Sequence: GGGCGGGG... (-48.597)
		Round 1: -123.20 GGGSGGGG T:5756.0(36.86%),B:12976.9(30.39%),P:1e-53
		Round 2: -123.20 GGGSGGGG T:5756.0(36.86%),B:12976.9(30.39%),P:1e-53
		=Final=: -48.83 GGGSGGGG T:1064.0(8.50%),B:2263.0(6.32%),P:1e-21
		Performing exhaustive masking of motif...
		Reprioritizing potential motifs...
	13 of 25 Initial Sequence: ACAGATCA... (-38.291)
		Round 1: -63.66 ACAGATCA T:1524.0(11.46%),B:3212.3(8.58%),P:1e-27
		Round 2: -63.66 ACAGATCA T:1524.0(11.46%),B:3212.3(8.58%),P:1e-27
		=Final=: -63.66 ACAGATCA T:1412.0(11.28%),B:3017.3(8.42%),P:1e-27
		Performing exhaustive masking of motif...
		Reprioritizing potential motifs...
	14 of 25 Initial Sequence: ACTCATTC... (-37.587)
		Round 1: -98.30 ACTCATYY T:971.0(7.46%),B:1708.0(4.65%),P:1e-42
		Round 2: -98.30 ACTCATYY T:971.0(7.46%),B:1708.0(4.65%),P:1e-42
		=Final=: -102.65 ACTCATYY T:931.0(7.44%),B:1641.0(4.58%),P:1e-44
		Performing exhaustive masking of motif...
		Reprioritizing potential motifs...
	15 of 25 Initial Sequence: TTGCTCAT... (-36.155)
		Round 1: -66.71 TTGCTCAT T:509.0(3.98%),B:838.3(2.31%),P:1e-28
		Round 2: -66.71 TTGCTCAT T:509.0(3.98%),B:838.3(2.31%),P:1e-28
		=Final=: -73.09 TTGCTCAT T:496.0(3.96%),B:800.5(2.23%),P:1e-31
		Performing exhaustive masking of motif...
		Reprioritizing potential motifs...
	16 of 25 Initial Sequence: GCGGTTTC... (-35.458)
		Round 1: -77.01 GCGGTTTC T:1572.0(11.80%),B:3222.9(8.60%),P:1e-33
		Round 2: -82.13 GYGGTTTC T:4160.0(28.27%),B:9557.8(23.41%),P:1e-35
		Round 3: -82.13 GYGGTTTC T:4160.0(28.27%),B:9557.8(23.41%),P:1e-35
		=Final=: -81.32 GYGGTTTC T:3306.0(26.41%),B:7773.4(21.70%),P:1e-35
		Performing exhaustive masking of motif...
		Reprioritizing potential motifs...
	17 of 25 Initial Sequence: TGGGGCCC... (-27.682)
		Round 1: -58.53 TGGGGCCC T:484.0(3.79%),B:818.8(2.26%),P:1e-25
		Round 2: -58.53 TGGGGCCC T:484.0(3.79%),B:818.8(2.26%),P:1e-25
		=Final=: -42.71 TGGGGCCC T:381.0(3.04%),B:669.5(1.87%),P:1e-18
		Performing exhaustive masking of motif...
		Reprioritizing potential motifs...
	18 of 25 Initial Sequence: GGGTGACG... (-27.393)
		Round 1: -58.47 GGGTGACG T:2541.0(18.37%),B:5788.5(14.92%),P:1e-25
		Round 2: -69.94 GGGTGACD T:3916.0(26.86%),B:9112.4(22.46%),P:1e-30
		Round 3: -69.94 GGGTGACD T:3916.0(26.86%),B:9112.4(22.46%),P:1e-30
		=Final=: -79.30 GGGTGACD T:3321.0(26.53%),B:7834.5(21.87%),P:1e-34
		Performing exhaustive masking of motif...
		Reprioritizing potential motifs...
	19 of 25 Initial Sequence: AGTCACCA... (-36.551)
		Round 1: -16.79 AGTCACCA T:338.0(2.66%),B:710.6(1.96%),P:1e-7
		Round 2: -35.45 AGTCACTA T:789.0(6.11%),B:1660.8(4.53%),P:1e-15
		Round 3: -35.45 AGTCACTA T:789.0(6.11%),B:1660.8(4.53%),P:1e-15
		=Final=: -26.49 AGTCACTA T:638.0(5.10%),B:1381.7(3.86%),P:1e-11
		Performing exhaustive masking of motif...
		Reprioritizing potential motifs...
	20 of 25 Initial Sequence: TGTCACCA... (-32.932)
		Round 1: -8.82 NGTCACCN T:1862.0(13.82%),B:4877.4(12.73%),P:1e-3
		Round 2: -9.83 WGTCACCW T:81.0(0.64%),B:144.1(0.40%),P:1e-4
		Round 3: -16.55 HGTCACAS T:657.0(5.11%),B:1514.6(4.14%),P:1e-7
		Round 4: -16.55 HGTCACAS T:657.0(5.11%),B:1514.6(4.14%),P:1e-7
		=Final=: -17.22 HGTCACAS T:639.0(5.10%),B:1472.0(4.11%),P:1e-7
		Performing exhaustive masking of motif...
		Reprioritizing potential motifs...
	21 of 25 Initial Sequence: TCACCACA... (-26.469)
		Round 1: -57.76 TCACCACA T:462.0(3.62%),B:774.8(2.14%),P:1e-25
		Round 2: -60.23 TCACCGCA T:420.0(3.30%),B:676.5(1.87%),P:1e-26
		Round 3: -60.23 TCACCGCA T:420.0(3.30%),B:676.5(1.87%),P:1e-26
		=Final=: -57.28 TCACCGCA T:407.0(3.25%),B:667.7(1.86%),P:1e-24
		Performing exhaustive masking of motif...
		Reprioritizing potential motifs...
	22 of 25 Initial Sequence: ACTTTCCG... (-25.460)
		Round 1: -44.54 ACTTTCCG T:1315.0(9.97%),B:2874.8(7.71%),P:1e-19
		Round 2: -60.96 ACTTCCTG T:896.0(6.91%),B:1736.6(4.73%),P:1e-26
		Round 3: -73.25 VCTTCCTS T:2545.0(18.40%),B:5631.4(14.54%),P:1e-31
		Round 4: -73.25 VCTTCCTS T:2545.0(18.40%),B:5631.4(14.54%),P:1e-31
		=Final=: -75.20 VCTTCCTS T:2265.0(18.09%),B:5094.8(14.22%),P:1e-32
		Performing exhaustive masking of motif...
		Reprioritizing potential motifs...
	23 of 25 Initial Sequence: GCCAAAGG... (-25.249)
		Round 1: -41.24 GCCAAAGG T:511.0(4.00%),B:961.5(2.65%),P:1e-17
		Round 2: -41.24 GCCAAAGG T:511.0(4.00%),B:961.5(2.65%),P:1e-17
		=Final=: -41.12 GCCAAAGG T:498.0(3.98%),B:944.8(2.64%),P:1e-17
		Performing exhaustive masking of motif...
		Reprioritizing potential motifs...
	24 of 25 Initial Sequence: GTGAGTGA... (-23.571)
		Round 1: -34.28 GTGAGTGA T:559.0(4.37%),B:1116.7(3.07%),P:1e-14
		Round 2: -38.84 GTGRGTGA T:614.0(4.79%),B:1217.6(3.34%),P:1e-16
		Round 3: -43.87 GTAGGTGA T:1129.0(8.62%),B:2420.7(6.53%),P:1e-19
		Round 4: -49.82 STRGGTSA T:1397.0(10.56%),B:3025.6(8.10%),P:1e-21
		Round 5: -49.82 STRGGTSA T:1397.0(10.56%),B:3025.6(8.10%),P:1e-21
		=Final=: -33.06 STRGGTSA T:1223.0(9.77%),B:2808.3(7.84%),P:1e-14
		Performing exhaustive masking of motif...
		Reprioritizing potential motifs...
	25 of 25 Initial Sequence: TGACTCCT... (-20.996)
Optimal threshold is low - motif appears very degenerate!!!
		Round 1: -3.81 TGACTCCT T:5.0(0.04%),B:4.1(0.01%),P:1e-1
		Round 2: -29.01 TGAYKCAT T:209.0(1.66%),B:345.8(0.96%),P:1e-12
		Round 3: -32.44 TTACTMAG T:305.0(2.41%),B:541.1(1.50%),P:1e-14
		Round 4: -32.44 TTACTMAG T:305.0(2.41%),B:541.1(1.50%),P:1e-14
		=Final=: -30.98 TTACTMAG T:313.0(2.50%),B:570.0(1.59%),P:1e-13
		Performing exhaustive masking of motif...
		Reprioritizing potential motifs...

	Finalizing Enrichment Statistics (new in v3.4)
	Reading input files...
	50000 total sequences read
	Cache length = 11180
	Using binomial scoring
	Checking enrichment of 25 motif(s)
	|0%                                    50%                                  100%|
	=================================================================================
	Output in file: Pparg_motifs/homerMotifs.motifs8


	Number of Trial motifs (-T) set to 12 (from 10) to work well with 4 CPUs
	Scanning input files...
	Parsing sequences...
	|0%                                   50%                                  100%|
	===============================================================================
	Total number of Oligos: 498338
	Autoadjustment for sequence coverage in background: 1.00x

	Oligos: 498338 of 551887 max
	Tree  : 1027192 of 2759435 max
	Optimizing memory usage...
	Cache length = 11180
	Using binomial scoring

	Global Optimization Phase: Looking for enriched oligos with up to 2 mismatches...

	Screening oligos 498338 (allowing 0 mismatches):
	|0%                                   50%                                  100%|
	================================================================================
		16.89% skipped, 83.11% checked (414155 of 498338), of those checked:
		16.89% not in target, 0.00% increased p-value, 0.00% high p-value

	Screening oligos 498338 (allowing 1 mismatches):
	|0%                                   50%                                  100%|
	================================================================================
		16.89% skipped, 83.11% checked (414155 of 498338), of those checked:
		0.00% not in target, 40.96% increased p-value, 45.76% high p-value

	Screening oligos 498338 (allowing 2 mismatches):
	|0%                                   50%                                  100%|
	================================================================================
		72.02% skipped, 27.98% checked (139427 of 498338), of those checked:
		0.00% not in target, 9.47% increased p-value, 0.00% high p-value
	Reading input files...
	50000 total sequences read
	Cache length = 11180
	Using binomial scoring

	Local Optimization Phase:
	1 of 25 Initial Sequence: TATGACTCAT... (-2507.192)
		Round 1: -6115.32 TATGACTCAT T:11008.0(58.49%),B:5952.6(15.31%),P:1e-2655
		Round 2: -6403.84 NVTGASTCAB T:11287.0(59.41%),B:5902.7(15.19%),P:1e-2781
		Round 3: -6403.84 NVTGASTCAB T:11287.0(59.41%),B:5902.7(15.19%),P:1e-2781
		=Final=: -4429.83 NVTGASTCAB T:5063.0(40.44%),B:3241.6(9.05%),P:1e-1923
		Performing exhaustive masking of motif...
		Reprioritizing potential motifs...
	2 of 25 Initial Sequence: ACCTTTGCCC... (-816.665)
		Round 1: -1482.67 ACCTTTGMCC T:1880.0(13.94%),B:1026.6(2.82%),P:1e-643
		Round 2: -1482.67 ACCTTTGMCC T:1880.0(13.94%),B:1026.6(2.82%),P:1e-643
		=Final=: -1582.78 ACCTTTGMCC T:1795.0(14.34%),B:1002.9(2.80%),P:1e-687
		Performing exhaustive masking of motif...
		Reprioritizing potential motifs...
	3 of 25 Initial Sequence: CACTTCCTGT... (-606.190)
		Round 1: -1243.66 CACTTCCTGT T:3992.0(27.30%),B:4227.7(11.13%),P:1e-540
		Round 2: -1256.75 CACTTCCTGY T:2777.0(19.89%),B:2384.4(6.44%),P:1e-545
		Round 3: -1256.75 CACTTCCTGY T:2777.0(19.89%),B:2384.4(6.44%),P:1e-545
		=Final=: -1293.44 CACTTCCTGY T:2500.0(19.97%),B:2276.7(6.35%),P:1e-561
		Performing exhaustive masking of motif...
		Reprioritizing potential motifs...
	4 of 25 Initial Sequence: AGTCATTTCG... (-391.511)
		Round 1: -678.84 AGTCATTTCG T:4420.0(29.75%),B:6464.6(16.51%),P:1e-294
		Round 2: -883.94 AGTCATWTCK T:4022.0(27.48%),B:5101.5(13.27%),P:1e-383
		Round 3: -902.05 AGTCATWTYG T:5565.0(35.89%),B:7824.5(19.62%),P:1e-391
		Round 4: -902.05 AGTCATWTYG T:5565.0(35.89%),B:7824.5(19.62%),P:1e-391
		=Final=: -880.70 AGTCATWTYG T:4400.0(35.15%),B:6876.5(19.19%),P:1e-382
		Performing exhaustive masking of motif...
		Reprioritizing potential motifs...
	5 of 25 Initial Sequence: GTGACCTTTG... (-198.207)
		Round 1: -375.48 GTGACCTTTG T:1309.0(9.93%),B:1541.2(4.21%),P:1e-163
		Round 2: -415.10 KTGACCTTTR T:2059.0(15.17%),B:2812.5(7.55%),P:1e-180
		Round 3: -420.92 GTGACCTTTG T:1725.0(12.87%),B:2179.1(5.90%),P:1e-182
		Round 4: -420.92 GTGACCTTTG T:1725.0(12.87%),B:2179.1(5.90%),P:1e-182
		=Final=: -438.61 GTGACCTTTG T:1634.0(13.05%),B:2119.9(5.92%),P:1e-190
		Performing exhaustive masking of motif...
		Reprioritizing potential motifs...
	6 of 25 Initial Sequence: CCCCCCCCCC... (-195.596)
		Round 1: -213.51 CCCCCCCCCC T:8160.0(47.89%),B:17630.9(38.87%),P:1e-92
		Round 2: -213.51 CCCCCCCCCC T:8160.0(47.89%),B:17630.9(38.87%),P:1e-92
		=Final=: -77.54 CCCCCCCCCC T:1592.0(12.72%),B:3363.5(9.39%),P:1e-33
		Performing exhaustive masking of motif...
		Reprioritizing potential motifs...
	7 of 25 Initial Sequence: ACTGTGGTTT... (-147.280)
		Round 1: -328.41 ACTGTGGTTT T:1274.0(9.68%),B:1584.1(4.33%),P:1e-142
		Round 2: -457.95 BYTGTGGTTT T:1776.0(13.23%),B:2183.3(5.91%),P:1e-198
		Round 3: -473.06 NHTGTGGTTT T:1845.0(13.70%),B:2271.2(6.14%),P:1e-205
		Round 4: -499.11 NYTGTGGTTT T:1864.0(13.83%),B:2244.6(6.07%),P:1e-216
		Round 5: -499.11 NYTGTGGTTT T:1864.0(13.83%),B:2244.6(6.07%),P:1e-216
		=Final=: -491.29 NYTGTGGTTT T:1714.0(13.69%),B:2159.9(6.03%),P:1e-213
		Performing exhaustive masking of motif...
		Reprioritizing potential motifs...
	8 of 25 Initial Sequence: ATGACTCATA... (-113.516)
		Round 1: -301.84 ATGACTCATA T:3695.0(25.56%),B:6632.2(16.90%),P:1e-131
		Round 2: -390.40 ATGACTCATH T:3798.0(26.17%),B:6398.3(16.35%),P:1e-169
		Round 3: -413.09 ATGASTCATH T:5167.0(33.82%),B:9176.4(22.60%),P:1e-179
		Round 4: -413.09 ATGASTCATH T:5167.0(33.82%),B:9176.4(22.60%),P:1e-179
		=Final=: -251.28 ATGASTCATH T:3154.0(25.19%),B:6191.5(17.28%),P:1e-109
		Performing exhaustive masking of motif...
		Reprioritizing potential motifs...
	9 of 25 Initial Sequence: GAAAGTGAAA... (-98.075)
		Round 1: -174.45 GAAAGTGAAA T:1386.0(10.48%),B:2271.8(6.14%),P:1e-75
		Round 2: -174.45 GAAAGTGAAA T:1386.0(10.48%),B:2271.8(6.14%),P:1e-75
		=Final=: -149.94 GAAAGTGAAA T:1257.0(10.04%),B:2174.5(6.07%),P:1e-65
		Performing exhaustive masking of motif...
		Reprioritizing potential motifs...
	10 of 25 Initial Sequence: ACTTACAGGA... (-83.394)
		Round 1: -88.83 ACTTACAGGA T:49.0(0.39%),B:10.8(0.03%),P:1e-38
		Round 2: -105.83 ACTTACCGGA T:57.0(0.45%),B:11.5(0.03%),P:1e-45
		Round 3: -105.83 ACTTACCGGA T:57.0(0.45%),B:11.5(0.03%),P:1e-45
		=Final=: -90.21 ACTTACCGGA T:52.0(0.42%),B:11.5(0.03%),P:1e-39
		Performing exhaustive masking of motif...
		Reprioritizing potential motifs...
	11 of 25 Initial Sequence: CTTTGACCTA... (-81.261)
		Round 1: -233.30 CTTTGACCTA T:2061.0(15.18%),B:3451.9(9.18%),P:1e-101
		Round 2: -281.51 CTTTGACCTA T:1110.0(8.49%),B:1396.7(3.82%),P:1e-122
		Round 3: -281.51 CTTTGACCTA T:1110.0(8.49%),B:1396.7(3.82%),P:1e-122
		=Final=: -291.05 CTTTGACCTA T:1070.0(8.55%),B:1363.5(3.81%),P:1e-126
		Performing exhaustive masking of motif...
		Reprioritizing potential motifs...
	12 of 25 Initial Sequence: AGGAAACAGC... (-63.637)
		Round 1: -90.69 AGGAAACAGC T:635.0(4.95%),B:1015.7(2.79%),P:1e-39
		Round 2: -126.63 AGGAAACYGC T:1012.0(7.77%),B:1672.4(4.56%),P:1e-54
		Round 3: -137.40 AGGAAACYRC T:2047.0(15.08%),B:3918.6(10.36%),P:1e-59
		Round 4: -140.40 AGGAAACNRC T:2086.0(15.35%),B:3989.4(10.54%),P:1e-60
		Round 5: -140.40 AGGAAACNRC T:2086.0(15.35%),B:3989.4(10.54%),P:1e-60
		=Final=: -149.56 AGGAAACNRC T:1547.0(12.36%),B:2839.0(7.92%),P:1e-64
		Performing exhaustive masking of motif...
		Reprioritizing potential motifs...
	13 of 25 Initial Sequence: AGATAACATC... (-54.678)
		Round 1: -81.56 AGATAACATC T:67.0(0.53%),B:25.5(0.07%),P:1e-35
		Round 2: -81.56 AGATAACATC T:67.0(0.53%),B:25.5(0.07%),P:1e-35
		=Final=: -81.25 AGATAACATC T:67.0(0.54%),B:25.5(0.07%),P:1e-35
		Performing exhaustive masking of motif...
		Reprioritizing potential motifs...
	14 of 25 Initial Sequence: GGGGATTTCC... (-53.253)
		Round 1: -102.07 GGGGATTTCC T:362.0(2.85%),B:442.4(1.23%),P:1e-44
		Round 2: -126.96 GGGGATTTCC T:270.0(2.13%),B:246.5(0.68%),P:1e-55
		Round 3: -126.96 GGGGATTTCC T:270.0(2.13%),B:246.5(0.68%),P:1e-55
		=Final=: -96.45 GGGGATTTCC T:212.0(1.69%),B:201.3(0.56%),P:1e-41
		Performing exhaustive masking of motif...
		Reprioritizing potential motifs...
	15 of 25 Initial Sequence: TTCTGAGAAA... (-46.257)
		Round 1: -106.41 TTCTGAGAAA T:1107.0(8.46%),B:1967.3(5.34%),P:1e-46
		Round 2: -106.41 TTCTGAGAAA T:1107.0(8.46%),B:1967.3(5.34%),P:1e-46
		=Final=: -71.42 TTCTGAGAAA T:871.0(6.96%),B:1652.7(4.61%),P:1e-31
		Performing exhaustive masking of motif...
		Reprioritizing potential motifs...
	16 of 25 Initial Sequence: CTGTTATGAC... (-39.294)
		Round 1: -69.27 CTGTTATGAC T:549.0(4.29%),B:915.9(2.52%),P:1e-30
		Round 2: -85.09 CTGTTATGAC T:931.0(7.17%),B:1682.4(4.59%),P:1e-36
		Round 3: -85.09 CTGTTATGAC T:931.0(7.17%),B:1682.4(4.59%),P:1e-36
		=Final=: -87.25 CTGTTATGAC T:898.0(7.17%),B:1635.4(4.56%),P:1e-37
		Performing exhaustive masking of motif...
		Reprioritizing potential motifs...
	17 of 25 Initial Sequence: CTCATTCTGA... (-36.028)
		Round 1: -59.87 CTCATTCTGA T:626.0(4.88%),B:1125.2(3.09%),P:1e-26
		Round 2: -59.93 HTCATTCTGA T:677.0(5.26%),B:1241.5(3.40%),P:1e-26
		Round 3: -68.80 NTCATTCTGA T:729.0(5.66%),B:1312.9(3.60%),P:1e-29
		Round 4: -68.80 NTCATTCTGA T:729.0(5.66%),B:1312.9(3.60%),P:1e-29
		=Final=: -54.50 NTCATTCTGA T:691.0(5.52%),B:1322.4(3.69%),P:1e-23
		Performing exhaustive masking of motif...
		Reprioritizing potential motifs...
	18 of 25 Initial Sequence: GTACAGTCAT... (-33.575)
		Round 1: -62.16 GTACAGTCAT T:286.0(2.26%),B:396.6(1.10%),P:1e-26
		Round 2: -68.51 GTACAGTCAT T:135.0(1.07%),B:120.0(0.33%),P:1e-29
		Round 3: -71.34 GTAYAGTCAT T:144.0(1.14%),B:129.4(0.36%),P:1e-30
		Round 4: -71.34 GTAYAGTCAT T:144.0(1.14%),B:129.4(0.36%),P:1e-30
		=Final=: -64.82 GTAYAGTCAT T:138.0(1.10%),B:129.4(0.36%),P:1e-28
		Performing exhaustive masking of motif...
		Reprioritizing potential motifs...
	19 of 25 Initial Sequence: TTGTGGTGAG... (-33.243)
		Round 1: -65.31 TTGTGGTGAG T:719.0(5.58%),B:1306.7(3.58%),P:1e-28
		Round 2: -88.19 TTGTGGTGAV T:628.0(4.89%),B:1009.2(2.78%),P:1e-38
		Round 3: -99.95 TTGTGGTRAB T:872.0(6.73%),B:1483.0(4.05%),P:1e-43
		Round 4: -111.38 TTGTGGTVAM T:766.0(5.94%),B:1213.1(3.33%),P:1e-48
		Round 5: -111.38 TTGTGGTVAM T:766.0(5.94%),B:1213.1(3.33%),P:1e-48
		=Final=: -109.95 TTGTGGTVAM T:728.0(5.82%),B:1165.9(3.25%),P:1e-47
		Performing exhaustive masking of motif...
		Reprioritizing potential motifs...
	20 of 25 Initial Sequence: AAGGGTGACT... (-32.849)
		Round 1: -43.23 AAGGGTGACW T:254.0(2.01%),B:390.0(1.08%),P:1e-18
		Round 2: -55.51 AAGGGTGACW T:158.0(1.25%),B:176.6(0.49%),P:1e-24
		Round 3: -55.51 AAGGGTGACW T:158.0(1.25%),B:176.6(0.49%),P:1e-24
		=Final=: -52.14 AAGGGTGACW T:154.0(1.23%),B:176.6(0.49%),P:1e-22
		Performing exhaustive masking of motif...
		Reprioritizing potential motifs...
	21 of 25 Initial Sequence: TGTTTAGTCA... (-28.100)
		Round 1: -49.04 TGTTTAGTCA T:483.0(3.78%),B:859.0(2.37%),P:1e-21
		Round 2: -59.08 TGTTTAGTCA T:761.0(5.90%),B:1436.9(3.93%),P:1e-25
		Round 3: -73.19 TGTTTAGTCA T:1548.0(11.63%),B:3195.2(8.53%),P:1e-31
		Round 4: -82.36 TGYTTAGTCA T:1338.0(10.14%),B:2632.7(7.08%),P:1e-35
		Round 5: -85.21 TGHTTAGTCA T:1133.0(8.65%),B:2139.2(5.80%),P:1e-37
		Round 6: -88.01 TGNTTAGTCA T:1239.0(9.42%),B:2365.8(6.39%),P:1e-38
		Round 7: -88.01 TGNTTAGTCA T:1239.0(9.42%),B:2365.8(6.39%),P:1e-38
		=Final=: -87.75 TGNTTAGTCA T:1292.0(10.32%),B:2560.1(7.15%),P:1e-38
		Performing exhaustive masking of motif...
		Reprioritizing potential motifs...
	22 of 25 Initial Sequence: GTATATAACT... (-27.863)
		Round 1: -28.18 GTATATAACT T:16.0(0.13%),B:4.4(0.01%),P:1e-12
		Round 2: -28.18 GTATATAACT T:16.0(0.13%),B:4.4(0.01%),P:1e-12
		=Final=: -17.26 GTATATAACT T:12.0(0.10%),B:4.4(0.01%),P:1e-7
		Performing exhaustive masking of motif...
		Reprioritizing potential motifs...
	23 of 25 Initial Sequence: TCTTATCTGA... (-26.465)
		Round 1: -59.96 TCTTATCTGA T:797.0(6.17%),B:1514.5(4.14%),P:1e-26
		Round 2: -105.45 TCTTATCTGA T:1071.0(8.20%),B:1893.0(5.15%),P:1e-45
		Round 3: -114.46 TCTTATCTGM T:892.0(6.88%),B:1464.3(4.00%),P:1e-49
		Round 4: -124.60 YSTTATCWGN T:1123.0(8.58%),B:1919.7(5.22%),P:1e-54
		Round 5: -126.73 TCTTATCTGM T:1114.0(8.51%),B:1888.6(5.13%),P:1e-55
		Round 6: -129.85 TSTTATCTSM T:1309.0(9.93%),B:2299.9(6.22%),P:1e-56
		Round 7: -129.85 TSTTATCTSM T:1309.0(9.93%),B:2299.9(6.22%),P:1e-56
		=Final=: -130.17 TSTTATCTSM T:1271.0(10.15%),B:2291.2(6.40%),P:1e-56
		Performing exhaustive masking of motif...
		Reprioritizing potential motifs...
	24 of 25 Initial Sequence: GCTCTGACTA... (-25.939)
		Round 1: -25.94 GCTCTGACTA T:11.0(0.09%),B:2.5(0.01%),P:1e-11
		Round 2: -25.94 GCTCTGACTA T:11.0(0.09%),B:2.5(0.01%),P:1e-11
		=Final=: -22.09 GCTCTGACTA T:11.0(0.09%),B:2.5(0.01%),P:1e-9
		Performing exhaustive masking of motif...
		Reprioritizing potential motifs...
	25 of 25 Initial Sequence: TGAGAGGTGA... (-25.856)
		Round 1: -10.46 TGAGAGGTGA T:583.0(4.55%),B:1401.8(3.84%),P:1e-4
		Round 2: -11.26 TGAGASGTGA T:280.0(2.21%),B:613.0(1.70%),P:1e-4
		Round 3: -19.95 TVAGASGTGA T:176.0(1.40%),B:310.3(0.86%),P:1e-8
		Round 4: -21.37 TAAGACGTGA T:90.0(0.72%),B:124.5(0.35%),P:1e-9
		Round 5: -27.44 TCWGACGTGA T:114.0(0.91%),B:155.8(0.43%),P:1e-11
		Round 6: -32.33 TVWGACGTGA T:125.0(0.99%),B:164.1(0.46%),P:1e-14
		Round 7: -32.33 TVWGACGTGA T:125.0(0.99%),B:164.1(0.46%),P:1e-14
		=Final=: -31.17 TVWGACGTGA T:122.0(0.97%),B:162.3(0.45%),P:1e-13
		Performing exhaustive masking of motif...
		Reprioritizing potential motifs...

	Finalizing Enrichment Statistics (new in v3.4)
	Reading input files...
	50000 total sequences read
	Cache length = 11180
	Using binomial scoring
	Checking enrichment of 25 motif(s)
	|0%                                    50%                                  100%|
	=================================================================================
	Output in file: Pparg_motifs/homerMotifs.motifs10


	Number of Trial motifs (-T) set to 12 (from 10) to work well with 4 CPUs
	-blen automatically set to 2
	Scanning input files...
	Parsing sequences...
	|0%                                   50%                                  100%|
	===============================================================================
	Total number of Oligos: 3915069
	Autoadjustment for sequence coverage in background: 1.00x

	Oligos: 3915069 of 8830118 max
	Tree  : 8870944 of 44150590 max
	Optimizing memory usage...
	Cache length = 11180
	Using binomial scoring

	Global Optimization Phase: Looking for enriched oligos with up to 2 mismatches...

	Screening oligos 3915069 (allowing 0 mismatches):
	|0%                                   50%                                  100%|
	================================================================================
		57.05% skipped, 42.95% checked (1681611 of 3915069), of those checked:
		57.05% not in target, 0.00% increased p-value, 0.00% high p-value

	Screening oligos 3915069 (allowing 1 mismatches):
	|0%                                   50%                                  100%|
	================================================================================
		57.05% skipped, 42.95% checked (1681611 of 3915069), of those checked:
		0.00% not in target, 24.47% increased p-value, 25.63% high p-value

	Screening oligos 3915069 (allowing 2 mismatches):
	|0%                                   50%                                  100%|
	================================================================================
		84.10% skipped, 15.90% checked (622681 of 3915069), of those checked:
		0.00% not in target, 6.95% increased p-value, 0.01% high p-value
	Reading input files...
	50000 total sequences read
	Cache length = 11180
	Using binomial scoring

	Local Optimization Phase:
	1 of 25 Initial Sequence: TGACCTTTGCCC... (-1256.716)
		Round 1: -1997.62 TGACCTTTGCCC T:2613.0(18.84%),B:1429.3(3.91%),P:1e-867
		Round 2: -2078.30 TGACCTTTGMCC T:2482.0(17.98%),B:1237.2(3.39%),P:1e-902
		Round 3: -2078.30 TGACCTTTGMCC T:2482.0(17.98%),B:1237.2(3.39%),P:1e-902
		=Final=: -2374.73 TGACCTTTGMCC T:3170.0(25.32%),B:2186.7(6.10%),P:1e-1031
		Performing exhaustive masking of motif...
		Reprioritizing potential motifs...
	2 of 25 Initial Sequence: ATGAGTCATTTC... (-864.638)
		Round 1: -2650.79 ATGAGTCATTTC T:8064.0(47.49%),B:7456.5(18.79%),P:1e-1151
		Round 2: -4899.89 MTGAGTCATTTY T:10128.0(55.47%),B:6484.9(16.56%),P:1e-2127
		Round 3: -5781.84 MTGASTCABHNN T:9996.0(55.00%),B:5399.9(13.99%),P:1e-2511
		Round 4: -6004.97 NTGASTCABHNN T:10453.0(56.61%),B:5582.0(14.43%),P:1e-2607
		Round 5: -6004.97 NTGASTCABHNN T:10453.0(56.61%),B:5582.0(14.43%),P:1e-2607
		=Final=: -4125.52 NTGASTCABHNN T:5294.0(42.29%),B:3835.0(10.70%),P:1e-1791
		Performing exhaustive masking of motif...
		Reprioritizing potential motifs...
	3 of 25 Initial Sequence: CACTTCCTGTTT... (-404.179)
		Round 1: -779.33 CACTTCCTGTTT T:1847.0(13.72%),B:1711.6(4.66%),P:1e-338
		Round 2: -953.91 CACTTCCTGTTT T:2437.0(17.69%),B:2333.6(6.30%),P:1e-414
		Round 3: -1064.44 CACTTCCTGTYT T:2926.0(20.84%),B:2898.3(7.77%),P:1e-462
		Round 4: -1064.44 CACTTCCTGTYT T:2926.0(20.84%),B:2898.3(7.77%),P:1e-462
		=Final=: -1087.76 CACTTCCTGTYT T:2604.0(20.80%),B:2738.9(7.64%),P:1e-472
		Performing exhaustive masking of motif...
		Reprioritizing potential motifs...
	4 of 25 Initial Sequence: TACAGTCATTTC... (-209.674)
		Round 1: -484.05 TACAGTCATTTC T:1794.0(13.35%),B:2156.2(5.84%),P:1e-210
		Round 2: -692.43 TACAGTCATTTC T:2666.0(19.18%),B:3206.2(8.56%),P:1e-300
		Round 3: -702.48 HACAGTCATTTC T:2251.0(16.46%),B:2480.4(6.69%),P:1e-305
		Round 4: -740.29 HACAGTCATTTC T:2648.0(19.07%),B:3067.7(8.20%),P:1e-321
		Round 5: -740.29 HACAGTCATTTC T:2648.0(19.07%),B:3067.7(8.20%),P:1e-321
		=Final=: -728.14 HACAGTCATTTC T:2363.0(18.88%),B:2919.1(8.15%),P:1e-316
		Performing exhaustive masking of motif...
		Reprioritizing potential motifs...
	5 of 25 Initial Sequence: GGGGGGGGGGGG... (-156.138)
		Round 1: -199.23 SNGGGGGGGGSG T:8016.0(47.29%),B:17469.5(38.59%),P:1e-86
		Round 2: -234.01 SDGGGGGGGGGG T:8098.0(47.63%),B:17242.8(38.20%),P:1e-101
		Round 3: -234.01 SDGGGGGGGGGG T:8098.0(47.63%),B:17242.8(38.20%),P:1e-101
		=Final=: -66.26 SDGGGGGGGGGG T:1800.0(14.38%),B:3977.6(11.10%),P:1e-28
		Performing exhaustive masking of motif...
		Reprioritizing potential motifs...
	6 of 25 Initial Sequence: TGGGTGAAAGGT... (-145.668)
		Round 1: -259.91 TGGGTGAAAGGT T:876.0(6.76%),B:1026.0(2.82%),P:1e-112
		Round 2: -275.22 TGGGTGARAGGT T:551.0(4.31%),B:474.3(1.31%),P:1e-119
		Round 3: -312.59 TGGGTGAAAGGT T:646.0(5.03%),B:565.2(1.56%),P:1e-135
		Round 4: -319.14 TGGGTSARAGGT T:691.0(5.37%),B:624.4(1.73%),P:1e-138
		Round 5: -339.08 TGGGTSAAAGGT T:670.0(5.21%),B:568.0(1.57%),P:1e-147
		Round 6: -339.33 TGGGTSAAAGGK T:721.0(5.60%),B:641.6(1.77%),P:1e-147
		Round 7: -353.00 TGGGTSAAAGGT T:928.0(7.14%),B:944.0(2.60%),P:1e-153
		Round 8: -362.32 TGGGTSARAGGK T:706.0(5.48%),B:590.3(1.63%),P:1e-157
		Round 9: -362.32 TGGGTSARAGGK T:706.0(5.48%),B:590.3(1.63%),P:1e-157
		=Final=: -367.32 TGGGTSARAGGK T:694.0(5.54%),B:591.6(1.65%),P:1e-159
		Performing exhaustive masking of motif...
		Reprioritizing potential motifs...
	7 of 25 Initial Sequence: TTTCAGTATGAC... (-115.037)
		Round 1: -228.54 TTTCAGTATGAC T:639.0(4.98%),B:679.1(1.88%),P:1e-99
		Round 2: -264.22 TTTCAKTWTGAC T:780.0(6.04%),B:853.1(2.35%),P:1e-114
		Round 3: -264.22 TTTCAKTWTGAC T:780.0(6.04%),B:853.1(2.35%),P:1e-114
		=Final=: -239.56 TTTCAKTWTGAC T:731.0(5.84%),B:843.7(2.35%),P:1e-104
		Performing exhaustive masking of motif...
		Reprioritizing potential motifs...
	8 of 25 Initial Sequence: AAACCACATCCT... (-96.040)
		Round 1: -165.79 AAACCACATCCT T:720.0(5.59%),B:955.7(2.63%),P:1e-72
		Round 2: -187.53 AAACCACAKCCT T:1446.0(10.91%),B:2344.7(6.33%),P:1e-81
		Round 3: -233.87 AAACCACAGMCT T:1389.0(10.50%),B:2062.0(5.59%),P:1e-101
		Round 4: -309.10 AAACCACADMMH T:1377.0(10.42%),B:1821.7(4.96%),P:1e-134
		Round 5: -362.01 AAACCACADVMN T:1496.0(11.26%),B:1907.5(5.18%),P:1e-157
		Round 6: -402.69 AAACCACARNNN T:1623.0(12.16%),B:2039.5(5.53%),P:1e-174
		Round 7: -402.69 AAACCACARNNN T:1623.0(12.16%),B:2039.5(5.53%),P:1e-174
		=Final=: -380.60 AAACCACARNNN T:1495.0(11.94%),B:1980.6(5.53%),P:1e-165
		Performing exhaustive masking of motif...
		Reprioritizing potential motifs...
	9 of 25 Initial Sequence: GGGAAATCCCCT... (-64.138)
		Round 1: -119.35 GGGAAATCCCCT T:457.0(3.58%),B:577.4(1.60%),P:1e-51
		Round 2: -173.94 GGGAAATCCCCW T:584.0(4.56%),B:688.8(1.90%),P:1e-75
		Round 3: -186.43 GGGAAATCCCCW T:540.0(4.22%),B:588.3(1.63%),P:1e-80
		Round 4: -186.49 GGGAAATCCCCW T:646.0(5.03%),B:772.7(2.13%),P:1e-80
		Round 5: -186.49 GGGAAATCCCCW T:646.0(5.03%),B:772.7(2.13%),P:1e-80
		=Final=: -123.08 GGGAAATCCCCW T:359.0(2.87%),B:403.5(1.13%),P:1e-53
		Performing exhaustive masking of motif...
		Reprioritizing potential motifs...
	10 of 25 Initial Sequence: TGGGGGTGGGGG... (-59.662)
		Round 1: -10.34 TGGGGGTGGGGG T:6.0(0.05%),B:1.5(0.00%),P:1e-4
		Round 2: -19.33 TGGGGGTGGGGG T:9.0(0.07%),B:2.8(0.01%),P:1e-8
		Round 3: -19.33 TGGGGGTGGGGG T:9.0(0.07%),B:2.8(0.01%),P:1e-8
		=Final=: -16.92 TGGGGGTGGGGG T:13.0(0.10%),B:5.9(0.02%),P:1e-7
		Performing exhaustive masking of motif...
		Reprioritizing potential motifs...
	11 of 25 Initial Sequence: GTGATGTGTCAT... (-59.016)
		Round 1: -84.91 GTGATGTGTCAT T:899.0(6.93%),B:1611.6(4.40%),P:1e-36
		Round 2: -87.80 GTGATGTGTCAT T:1417.0(10.70%),B:2778.4(7.46%),P:1e-38
		Round 3: -87.80 GTGATGTGTCAT T:1417.0(10.70%),B:2778.4(7.46%),P:1e-38
		=Final=: -95.60 GTGATGTGTCAT T:1329.0(10.62%),B:2603.8(7.27%),P:1e-41
		Performing exhaustive masking of motif...
		Reprioritizing potential motifs...
	12 of 25 Initial Sequence: ACCTTTGGCCTA... (-55.672)
		Round 1: -119.39 ACCTTTGGCCTA T:528.0(4.13%),B:711.4(1.97%),P:1e-51
		Round 2: -124.39 ACCTTTGGCCTA T:424.0(3.33%),B:506.9(1.40%),P:1e-54
		Round 3: -137.44 ACCTTTGGCCTA T:483.0(3.78%),B:584.9(1.62%),P:1e-59
		Round 4: -143.50 ACCTTTGGCCTA T:375.0(2.95%),B:388.8(1.08%),P:1e-62
		Round 5: -143.50 ACCTTTGGCCTA T:375.0(2.95%),B:388.8(1.08%),P:1e-62
		=Final=: -136.55 ACCTTTGGCCTA T:361.0(2.88%),B:383.7(1.07%),P:1e-59
		Performing exhaustive masking of motif...
		Reprioritizing potential motifs...
	13 of 25 Initial Sequence: AGTCACACTTTC... (-54.475)
		Round 1: -75.03 AGTCACACTTTC T:130.0(1.03%),B:104.4(0.29%),P:1e-32
		Round 2: -86.94 AGTCACACTTTC T:111.0(0.88%),B:68.7(0.19%),P:1e-37
		Round 3: -89.80 AGTCACACTTTC T:185.0(1.47%),B:166.6(0.46%),P:1e-38
		Round 4: -90.95 AGTCACMCTTTC T:121.0(0.96%),B:77.6(0.21%),P:1e-39
		Round 5: -96.69 WGTCACMCTTTC T:118.0(0.94%),B:70.0(0.19%),P:1e-41
		Round 6: -96.69 WGTCACMCTTTC T:118.0(0.94%),B:70.0(0.19%),P:1e-41
		=Final=: -90.59 WGTCACMCTTTC T:114.0(0.91%),B:70.0(0.20%),P:1e-39
		Performing exhaustive masking of motif...
		Reprioritizing potential motifs...
	14 of 25 Initial Sequence: GTCATAACAGAA... (-49.245)
		Round 1: -68.06 GTCATAACAGAA T:753.0(5.84%),B:1368.6(3.75%),P:1e-29
		Round 2: -75.74 GTCATAACAGAA T:1176.0(8.97%),B:2295.1(6.21%),P:1e-32
		Round 3: -94.24 GTCAWAACAGAA T:1101.0(8.42%),B:2017.9(5.47%),P:1e-40
		Round 4: -108.51 GTCAWAACAGAA T:1074.0(8.22%),B:1885.9(5.13%),P:1e-47
		Round 5: -111.56 STCAWAACAGAA T:985.0(7.57%),B:1678.0(4.57%),P:1e-48
		Round 6: -111.56 STCAWAACAGAA T:985.0(7.57%),B:1678.0(4.57%),P:1e-48
		=Final=: -108.54 STCAWAACAGAA T:940.0(7.51%),B:1635.9(4.57%),P:1e-47
		Performing exhaustive masking of motif...
		Reprioritizing potential motifs...
	15 of 25 Initial Sequence: GGTTACTTACAG... (-47.780)
		Round 1: -88.83 GGTTACTTACAG T:49.0(0.39%),B:10.3(0.03%),P:1e-38
		Round 2: -94.86 GGTTACTTACAG T:45.0(0.36%),B:7.3(0.02%),P:1e-41
		Round 3: -97.70 GGTTACTTACAG T:29.0(0.23%),B:2.9(0.01%),P:1e-42
		Round 4: -102.12 GGTTACTTACAG T:30.0(0.24%),B:2.9(0.01%),P:1e-44
		Round 5: -106.57 GGTTACTTACAG T:31.0(0.25%),B:2.9(0.01%),P:1e-46
		Round 6: -111.06 GGTTACTTACAG T:32.0(0.26%),B:2.9(0.01%),P:1e-48
		Round 7: -111.06 GGTTACTTACAG T:32.0(0.26%),B:2.9(0.01%),P:1e-48
		=Final=: -93.74 GGTTACTTACAG T:32.0(0.26%),B:2.9(0.01%),P:1e-40
		Performing exhaustive masking of motif...
		Reprioritizing potential motifs...
	16 of 25 Initial Sequence: CCGCCCCGCCCC... (-44.006)
		Round 1: -9.45 CCGCCCCGCCCC T:51.0(0.41%),B:80.1(0.22%),P:1e-4
		Round 2: -10.07 CCGCCCCGCCYC T:28.0(0.22%),B:33.3(0.09%),P:1e-4
		Round 3: -19.32 CYGCCCCGCCYC T:11.0(0.09%),B:3.7(0.01%),P:1e-8
		Round 4: -20.80 CTGCCCCGCCYC T:17.0(0.14%),B:7.9(0.02%),P:1e-9
		Round 5: -20.80 CTGCCCCGCCYC T:17.0(0.14%),B:7.9(0.02%),P:1e-9
		=Final=: -20.61 CTGCCCCGCCYC T:17.0(0.14%),B:7.9(0.02%),P:1e-8
		Performing exhaustive masking of motif...
		Reprioritizing potential motifs...
	17 of 25 Initial Sequence: CCCCCCTCCCCC... (-44.006)
		Round 1: -4.98 CCCCCCTCCCCC T:61.0(0.49%),B:123.0(0.34%),P:1e-2
		Round 2: -7.18 CCCYCCTCCCCC T:36.0(0.29%),B:56.8(0.16%),P:1e-3
		Round 3: -7.42 CCHYCCTCCCCC T:33.0(0.26%),B:49.4(0.14%),P:1e-3
		Round 4: -7.42 CCHYCCTCCCCC T:33.0(0.26%),B:49.4(0.14%),P:1e-3
		=Final=: -5.77 CCHYCCTCCCCC T:29.0(0.23%),B:47.3(0.13%),P:1e-2
		Performing exhaustive masking of motif...
		Reprioritizing potential motifs...
	18 of 25 Initial Sequence: TTTCGAGTCATA... (-44.006)
		Round 1: -44.01 TTTCGAGTCATA T:16.0(0.13%),B:2.4(0.01%),P:1e-19
		Round 2: -44.01 TTTCGAGTCATA T:16.0(0.13%),B:2.4(0.01%),P:1e-19
		=Final=: -37.07 TTTCGAGTCATA T:16.0(0.13%),B:2.4(0.01%),P:1e-16
		Performing exhaustive masking of motif...
		Reprioritizing potential motifs...
	19 of 25 Initial Sequence: TCATATCTGATA... (-43.209)
		Round 1: -85.50 TCATATCTGATA T:180.0(1.43%),B:164.8(0.46%),P:1e-37
		Round 2: -85.50 TCATATCTGATA T:180.0(1.43%),B:164.8(0.46%),P:1e-37
		=Final=: -63.51 TCATATCTGATA T:150.0(1.20%),B:150.1(0.42%),P:1e-27
		Performing exhaustive masking of motif...
		Reprioritizing potential motifs...
	20 of 25 Initial Sequence: TTATGACTGTAC... (-40.594)
		Round 1: -82.44 TTATGACTGTAC T:89.0(0.71%),B:46.3(0.13%),P:1e-35
		Round 2: -103.60 TTATGACTGTAC T:147.0(1.17%),B:99.6(0.28%),P:1e-44
		Round 3: -114.49 TTATGACTGTAC T:171.0(1.36%),B:119.9(0.33%),P:1e-49
		Round 4: -114.49 TTATGACTGTAC T:171.0(1.36%),B:119.9(0.33%),P:1e-49
		=Final=: -108.89 TTATGACTGTAC T:171.0(1.37%),B:126.9(0.35%),P:1e-47
		Performing exhaustive masking of motif...
		Reprioritizing potential motifs...
	21 of 25 Initial Sequence: GGTTTCACTTTC... (-39.204)
		Round 1: -72.19 GGTTTCACTTTC T:120.0(0.95%),B:93.8(0.26%),P:1e-31
		Round 2: -72.19 GGTTTCACTTTC T:120.0(0.95%),B:93.8(0.26%),P:1e-31
		=Final=: -72.47 GGTTTCACTTTC T:167.0(1.33%),B:164.4(0.46%),P:1e-31
		Performing exhaustive masking of motif...
		Reprioritizing potential motifs...
	22 of 25 Initial Sequence: TGAGTGAGTGAG... (-37.426)
		Round 1: -57.07 TGAGTGAGTGAG T:132.0(1.05%),B:131.0(0.36%),P:1e-24
		Round 2: -57.07 TGAGTGAGTGAG T:132.0(1.05%),B:131.0(0.36%),P:1e-24
		=Final=: -14.25 TGAGTGAGTGAG T:59.0(0.47%),B:83.9(0.23%),P:1e-6
		Performing exhaustive masking of motif...
		Reprioritizing potential motifs...
	23 of 25 Initial Sequence: CTCACCACAAGC... (-37.352)
		Round 1: -101.48 CTCACCACAAGC T:35.0(0.28%),B:3.9(0.01%),P:1e-44
		Round 2: -113.32 CTCACCACAAGC T:38.0(0.30%),B:3.8(0.01%),P:1e-49
		Round 3: -113.32 CTCACCACAAGC T:38.0(0.30%),B:3.8(0.01%),P:1e-49
		=Final=: -98.66 CTCACCACAAGC T:37.0(0.30%),B:3.8(0.01%),P:1e-42
		Performing exhaustive masking of motif...
		Reprioritizing potential motifs...
	24 of 25 Initial Sequence: CTTGGTGAACCA... (-36.551)
		Round 1: -62.93 CTTGGTGAACCA T:30.0(0.24%),B:5.0(0.01%),P:1e-27
		Round 2: -71.27 CTTGGTGAACCA T:27.0(0.22%),B:3.8(0.01%),P:1e-30
		Round 3: -71.27 CTTGGTGAACCA T:27.0(0.22%),B:3.8(0.01%),P:1e-30
		=Final=: -64.32 CTTGGTGAACCA T:27.0(0.22%),B:3.8(0.01%),P:1e-27
		Performing exhaustive masking of motif...
		Reprioritizing potential motifs...
	25 of 25 Initial Sequence: TTTACTCAGAAG... (-36.626)
		Round 1: -43.67 TTTACTCAGAAG T:480.0(3.76%),B:877.6(2.42%),P:1e-18
		Round 2: -56.36 TTTACTCAGAAN T:1558.0(11.70%),B:3362.2(8.96%),P:1e-24
		Round 3: -56.36 TTTACTCAGAAN T:1558.0(11.70%),B:3362.2(8.96%),P:1e-24
		=Final=: -47.54 TTTACTCAGAAN T:1282.0(10.24%),B:2821.6(7.88%),P:1e-20
		Performing exhaustive masking of motif...
		Reprioritizing potential motifs...

	Finalizing Enrichment Statistics (new in v3.4)
	Reading input files...
	50000 total sequences read
	Cache length = 11180
	Using binomial scoring
	Checking enrichment of 25 motif(s)
	|0%                                    50%                                  100%|
	=================================================================================
	Output in file: Pparg_motifs/homerMotifs.motifs12

	(Motifs in homer2 format)
	Determining similar motifs... 75 reduced to 21 motifs
	Outputing HTML and sequence logos for motif comparison...
	Checking de novo motifs against known motifs...
	Formatting HTML page...
		1 of 21 (1e-1923) similar to Fra1(bZIP)/BT549-Fra1-ChIP-Seq(GSE46166)/Homer(0.990)
		2 of 21 (1e-1031) similar to Pparg::Rxra/MA0065.2/Jaspar(0.941)
		3 of 21 (1e-606) similar to ETS1(ETS)/Jurkat-ETS1-ChIP-Seq(GSE17954)/Homer(0.973)
		4 of 21 (1e-451) similar to MAFG::NFE2L1/MA0089.1/Jaspar(0.830)
		5 of 21 (1e-263) similar to MEIS1/MA0498.2/Jaspar(0.755)
		6 of 21 (1e-247) similar to RUNX1(Runt)/Jurkat-RUNX1-ChIP-Seq(GSE29180)/Homer(0.974)
		7 of 21 (1e-150) similar to IRF:BATF(IRF:bZIP)/pDC-Irf8-ChIP-Seq(GSE66899)/Homer(0.932)
		8 of 21 (1e-101) similar to GATA3(Zf)/iTreg-Gata3-ChIP-Seq(GSE20898)/Homer(0.963)
		9 of 21 (1e-91) similar to PB0120.1_Foxj1_2/Jaspar(0.754)
		10 of 21 (1e-87) similar to STAT5(Stat)/mCD4+-Stat5-ChIP-Seq(GSE12346)/Homer(0.908)
		11 of 21 (1e-75) similar to PB0178.1_Sox8_2/Jaspar(0.673)
		12 of 21 (1e-60) similar to NFkB-p65(RHD)/GM12787-p65-ChIP-Seq(GSE19485)/Homer(0.969)
		13 of 21 (1e-46) similar to SD0001.1_at_AC_acceptor/Jaspar(0.733)
		14 of 21 (1e-44) similar to FOXA1(Forkhead)/MCF7-FOXA1-ChIP-Seq(GSE26831)/Homer(0.582)
		15 of 21 (1e-40) similar to PB0097.1_Zfp281_1/Jaspar(0.905)
		16 of 21 (1e-29) similar to PB0081.1_Tcf1_1/Jaspar(0.653)
		17 of 21 (1e-25) similar to ZNF692(Zf)/HEK293-ZNF692.GFP-ChIP-Seq(GSE58341)/Homer(0.884)
		18 of 21 (1e-10) similar to Egr1(Zf)/K562-Egr1-ChIP-Seq(GSE32465)/Homer(0.681)
		19 of 21 (1e-9) similar to ZNF519(Zf)/HEK293-ZNF519.GFP-ChIP-Seq(GSE58341)/Homer(0.650)
		20 of 21 (1e-5) similar to PB0080.1_Tbp_1/Jaspar(0.667)
		21 of 21 (1e-5) similar to ZNF263/MA0528.1/Jaspar(0.680)
	Job finished - if results look good, please send beer to ..

	Cleaning up tmp files...


------------------------------------------------------------
Sender: LSF System <lsfadmin@bc-26-2-02>
Subject: Job 5950789: <findMotifsGenome.pl Pparg-5_summits.bed4 mm10 Pparg_motifs -size -100,100 -p 4 -dumpFasta> in cluster <farm3> Done

Job <findMotifsGenome.pl Pparg-5_summits.bed4 mm10 Pparg_motifs -size -100,100 -p 4 -dumpFasta> was submitted from host <farm3-head4> by user <xc1> in cluster <farm3>.
Job was executed on host(s) <4*bc-26-2-02>, in queue <normal>, as user <xc1> in cluster <farm3>.
</nfs/users/nfs_x/xc1> was used as the home directory.
</lustre/scratch117/cellgen/team205/xc1/hiseq60/macs2_pk> was used as the working directory.
Started at Tue Aug 14 10:04:47 2018
Results reported on Tue Aug 14 10:37:08 2018

Your job looked like:

------------------------------------------------------------
# LSBATCH: User input
findMotifsGenome.pl Pparg-5_summits.bed4 mm10 Pparg_motifs -size -100,100 -p 4 -dumpFasta
------------------------------------------------------------

Successfully completed.

Resource usage summary:

    CPU time :                                   4844.64 sec.
    Max Memory :                                 1878 MB
    Average Memory :                             995.29 MB
    Total Requested Memory :                     12000.00 MB
    Delta Memory :                               10122.00 MB
    Max Swap :                                   2085 MB
    Max Processes :                              8
    Max Threads :                                11

The output (if any) is above this job summary.
