# Supplementary material for: Genome-wide CRISPR Screens in T Helper Cells Reveal Pervasive Crosstalk between Activation and Differentiation
Source: Cell. 2019 Feb 7;176(4):882–896.e18. doi: 10.1016/j.cell.2018.11.044 (PMC6370901; doi:10.1016/j.cell.2018.11.044)
Supplement: Data S2. Processed Data from All the Steps of the Analysis, Related to Figure 1 [file mmc2.zip › supplemental data/motif analysis/Pparg_homer/homerMotifs.motifs8]

>VTGACTCA	1-VTGACTCA	6.117592	-4169.763234	0	T:5471.0(43.70%),B:4076.1(11.38%),P:1e-1810	Tpos:101.3,Tstd:52.3,Bpos:100.6,Bstd:69.5,StrandBias:-0.0,Multiplicity:1.27
0.233	0.289	0.335	0.143
0.001	0.016	0.001	0.982
0.001	0.001	0.798	0.200
0.994	0.004	0.001	0.001
0.038	0.654	0.257	0.051
0.031	0.001	0.005	0.963
0.188	0.810	0.001	0.001
0.959	0.001	0.020	0.020
>TATGACTC	2-TATGACTC	4.632510	-1594.871072	0	T:9516.0(76.01%),B:18451.0(51.50%),P:1e-692	Tpos:100.3,Tstd:54.6,Bpos:100.4,Bstd:68.7,StrandBias:0.0,Multiplicity:1.52
0.125	0.083	0.154	0.638
0.654	0.080	0.130	0.136
0.026	0.038	0.006	0.930
0.017	0.028	0.928	0.027
0.937	0.017	0.020	0.026
0.064	0.819	0.058	0.059
0.298	0.013	0.061	0.628
0.197	0.468	0.239	0.096
>ACTCATYY	3-ACTCATYY	7.089022	-1278.347820	0	T:3284.0(26.23%),B:3674.9(10.26%),P:1e-555	Tpos:99.5,Tstd:54.8,Bpos:99.3,Bstd:67.2,StrandBias:-0.0,Multiplicity:1.04
0.930	0.001	0.068	0.001
0.001	0.613	0.226	0.160
0.126	0.001	0.001	0.872
0.051	0.947	0.001	0.001
0.872	0.001	0.001	0.126
0.001	0.074	0.001	0.924
0.114	0.436	0.001	0.448
0.149	0.400	0.028	0.423
>TTACTMAG	4-TTACTMAG	6.819871	-1202.360269	0	T:2417.0(19.31%),B:2256.3(6.30%),P:1e-522	Tpos:104.6,Tstd:59.5,Bpos:100.8,Bstd:62.0,StrandBias:0.2,Multiplicity:1.02
0.001	0.146	0.001	0.852
0.003	0.001	0.339	0.657
0.793	0.144	0.001	0.062
0.001	0.796	0.001	0.202
0.073	0.174	0.068	0.685
0.536	0.400	0.001	0.063
0.589	0.408	0.002	0.001
0.001	0.001	0.720	0.278
>STRGGTSA	5-STRGGTSA	6.949058	-1125.795020	0	T:4223.0(33.73%),B:5868.3(16.38%),P:1e-488	Tpos:99.2,Tstd:54.8,Bpos:100.0,Bstd:67.6,StrandBias:-0.1,Multiplicity:1.14
0.192	0.359	0.448	0.001
0.154	0.001	0.001	0.844
0.522	0.001	0.476	0.001
0.377	0.001	0.621	0.001
0.001	0.001	0.997	0.001
0.001	0.288	0.001	0.710
0.001	0.493	0.497	0.009
0.997	0.001	0.001	0.001
>TGACCTTT	6-TGACCTTT	7.153329	-1061.496452	0	T:2150.0(17.17%),B:2001.6(5.59%),P:1e-460	Tpos:100.6,Tstd:49.9,Bpos:100.5,Bstd:65.8,StrandBias:0.1,Multiplicity:1.06
0.001	0.046	0.001	0.952
0.135	0.108	0.756	0.001
0.893	0.105	0.001	0.001
0.123	0.875	0.001	0.001
0.001	0.997	0.001	0.001
0.001	0.001	0.001	0.997
0.035	0.001	0.001	0.963
0.001	0.001	0.001	0.997
>GTCATTTC	7-GTCATTTC	6.026654	-1038.931625	0	T:3697.0(29.53%),B:4945.7(13.80%),P:1e-451	Tpos:101.1,Tstd:53.4,Bpos:100.2,Bstd:66.5,StrandBias:0.1,Multiplicity:1.16
0.027	0.075	0.869	0.029
0.035	0.057	0.008	0.900
0.041	0.742	0.209	0.008
0.761	0.020	0.205	0.014
0.001	0.175	0.010	0.814
0.288	0.166	0.032	0.514
0.144	0.089	0.068	0.699
0.078	0.705	0.062	0.155
>CACTTCCT	8-CACTTCCT	7.004502	-842.138823	0	T:2116.0(16.90%),B:2259.8(6.31%),P:1e-365	Tpos:98.8,Tstd:54.0,Bpos:98.9,Bstd:63.9,StrandBias:-0.1,Multiplicity:1.06
0.001	0.997	0.001	0.001
0.970	0.001	0.028	0.001
0.001	0.881	0.001	0.117
0.177	0.001	0.001	0.821
0.001	0.001	0.001	0.997
0.001	0.997	0.001	0.001
0.001	0.997	0.001	0.001
0.001	0.084	0.075	0.840
>ACAGGATG	9-ACAGGATG	6.425375	-828.547891	0	T:2931.0(23.41%),B:3830.6(10.69%),P:1e-359	Tpos:100.3,Tstd:53.9,Bpos:100.4,Bstd:62.8,StrandBias:-0.0,Multiplicity:1.14
0.593	0.001	0.405	0.001
0.001	0.997	0.001	0.001
0.716	0.282	0.001	0.001
0.001	0.001	0.997	0.001
0.001	0.001	0.997	0.001
0.997	0.001	0.001	0.001
0.282	0.001	0.001	0.716
0.296	0.001	0.702	0.001
>VCTTCCTS	10-VCTTCCTS	6.291445	-626.972181	0	T:4524.0(36.14%),B:7965.0(22.23%),P:1e-272	Tpos:101.2,Tstd:56.5,Bpos:99.6,Bstd:61.3,StrandBias:0.1,Multiplicity:1.12
0.388	0.263	0.348	0.001
0.001	0.724	0.159	0.116
0.001	0.001	0.001	0.997
0.001	0.001	0.001	0.997
0.001	0.932	0.001	0.066
0.001	0.997	0.001	0.001
0.001	0.062	0.042	0.895
0.001	0.497	0.501	0.001
>GGGTGACD	11-GGGTGACD	4.935686	-606.108671	0	T:6471.0(51.69%),B:13060.1(36.45%),P:1e-263	Tpos:98.9,Tstd:55.5,Bpos:100.8,Bstd:68.2,StrandBias:-0.1,Multiplicity:1.18
0.173	0.229	0.463	0.135
0.168	0.011	0.564	0.257
0.012	0.197	0.681	0.110
0.078	0.070	0.045	0.807
0.210	0.064	0.650	0.076
0.915	0.016	0.061	0.008
0.150	0.705	0.077	0.068
0.364	0.001	0.380	0.255
>CTYTGMCC	12-CTYTGMCC	6.525855	-562.633289	0	T:3623.0(28.94%),B:6048.5(16.88%),P:1e-244	Tpos:100.1,Tstd:53.8,Bpos:99.0,Bstd:60.5,StrandBias:-0.0,Multiplicity:1.19
0.049	0.755	0.042	0.154
0.024	0.284	0.014	0.678
0.001	0.473	0.003	0.523
0.006	0.369	0.001	0.624
0.211	0.288	0.500	0.001
0.412	0.511	0.076	0.001
0.034	0.894	0.023	0.049
0.050	0.887	0.034	0.029
>HGTCACAS	13-HGTCACAS	6.482053	-473.016725	0	T:3967.0(31.69%),B:7189.9(20.07%),P:1e-205	Tpos:99.3,Tstd:55.4,Bpos:101.6,Bstd:65.0,StrandBias:0.1,Multiplicity:1.03
0.384	0.235	0.001	0.380
0.001	0.001	0.997	0.001
0.001	0.266	0.001	0.732
0.001	0.997	0.001	0.001
0.770	0.001	0.228	0.001
0.208	0.496	0.295	0.001
0.743	0.255	0.001	0.001
0.151	0.346	0.468	0.035
>TGTGGTTT	14-TGTGGTTT	7.798445	-466.898432	0	T:1479.0(11.81%),B:1766.9(4.93%),P:1e-202	Tpos:99.2,Tstd:52.7,Bpos:100.3,Bstd:63.8,StrandBias:-0.0,Multiplicity:1.06
0.001	0.036	0.001	0.962
0.001	0.001	0.997	0.001
0.001	0.085	0.001	0.913
0.001	0.001	0.997	0.001
0.001	0.001	0.997	0.001
0.001	0.195	0.001	0.803
0.001	0.067	0.001	0.931
0.204	0.001	0.001	0.794
>BTTGTGGT	15-BTTGTGGT	7.274520	-367.042095	0	T:1859.0(14.85%),B:2754.0(7.69%),P:1e-159	Tpos:102.1,Tstd:53.8,Bpos:98.6,Bstd:65.1,StrandBias:-0.2,Multiplicity:1.07
0.133	0.257	0.234	0.377
0.056	0.364	0.062	0.518
0.001	0.043	0.049	0.907
0.014	0.001	0.984	0.001
0.076	0.099	0.072	0.753
0.001	0.131	0.867	0.001
0.040	0.001	0.958	0.001
0.001	0.202	0.001	0.796
>GYGGTTTC	16-GYGGTTTC	5.513148	-296.550285	0	T:4456.0(35.59%),B:9243.8(25.80%),P:1e-128	Tpos:101.3,Tstd:55.5,Bpos:99.2,Bstd:62.8,StrandBias:0.0,Multiplicity:1.17
0.108	0.195	0.523	0.174
0.111	0.392	0.118	0.379
0.249	0.001	0.749	0.001
0.057	0.234	0.708	0.001
0.082	0.021	0.001	0.896
0.064	0.001	0.036	0.899
0.257	0.001	0.001	0.741
0.001	0.814	0.152	0.033
>TTTCACTT	17-TTTCACTT	6.530168	-260.453006	0	T:2705.0(21.61%),B:5054.3(14.11%),P:1e-113	Tpos:101.2,Tstd:56.5,Bpos:101.1,Bstd:66.0,StrandBias:0.1,Multiplicity:1.12
0.001	0.001	0.001	0.997
0.001	0.066	0.109	0.824
0.001	0.001	0.001	0.997
0.001	0.997	0.001	0.001
0.931	0.049	0.019	0.001
0.001	0.526	0.300	0.173
0.001	0.001	0.001	0.997
0.046	0.042	0.001	0.911
>GCCAAAGG	18-GCCAAAGG	8.551586	-231.572384	0	T:1016.0(8.12%),B:1400.0(3.91%),P:1e-100	Tpos:103.2,Tstd:52.5,Bpos:98.8,Bstd:61.3,StrandBias:0.0,Multiplicity:1.03
0.001	0.001	0.997	0.001
0.001	0.864	0.134	0.001
0.001	0.997	0.001	0.001
0.997	0.001	0.001	0.001
0.600	0.202	0.197	0.001
0.997	0.001	0.001	0.001
0.001	0.001	0.997	0.001
0.001	0.001	0.997	0.001
>TCTTATCT	19-TCTTATCT	6.488919	-221.485457	0	T:1307.0(10.44%),B:2026.9(5.66%),P:1e-96	Tpos:100.0,Tstd:55.3,Bpos:98.4,Bstd:59.7,StrandBias:0.2,Multiplicity:1.05
0.001	0.129	0.159	0.711
0.001	0.803	0.195	0.001
0.064	0.001	0.001	0.934
0.001	0.001	0.001	0.997
0.997	0.001	0.001	0.001
0.001	0.001	0.001	0.997
0.001	0.997	0.001	0.001
0.105	0.001	0.001	0.893
>AGTCACTA	20-AGTCACTA	6.196113	-210.591831	0	T:1548.0(12.37%),B:2588.0(7.22%),P:1e-91	Tpos:100.3,Tstd:56.0,Bpos:100.7,Bstd:65.8,StrandBias:-0.2,Multiplicity:1.03
0.847	0.151	0.001	0.001
0.001	0.001	0.997	0.001
0.001	0.001	0.001	0.997
0.055	0.592	0.352	0.001
0.822	0.001	0.176	0.001
0.001	0.997	0.001	0.001
0.001	0.003	0.234	0.762
0.739	0.001	0.001	0.259
>TCACCGCA	21-TCACCGCA	4.373210	-157.910645	0	T:1036.0(8.28%),B:1658.1(4.63%),P:1e-68	Tpos:102.2,Tstd:55.7,Bpos:104.2,Bstd:66.8,StrandBias:0.0,Multiplicity:1.03
0.001	0.001	0.001	0.997
0.001	0.833	0.159	0.007
0.997	0.001	0.001	0.001
0.001	0.997	0.001	0.001
0.001	0.997	0.001	0.001
0.176	0.004	0.819	0.001
0.001	0.997	0.001	0.001
0.997	0.001	0.001	0.001
>ACAGATCA	22-ACAGATCA	6.980660	-118.868435	0	T:1780.0(14.22%),B:3556.1(9.93%),P:1e-51	Tpos:100.4,Tstd:55.5,Bpos:100.7,Bstd:65.9,StrandBias:-0.0,Multiplicity:1.07
0.867	0.001	0.001	0.131
0.088	0.910	0.001	0.001
0.979	0.001	0.019	0.001
0.001	0.123	0.838	0.038
0.809	0.129	0.001	0.061
0.001	0.001	0.031	0.967
0.106	0.758	0.067	0.069
0.943	0.001	0.001	0.055
>TTGCTCAT	23-TTGCTCAT	7.400894	-88.009635	0	T:553.0(4.42%),B:869.4(2.43%),P:1e-38	Tpos:102.5,Tstd:53.9,Bpos:101.2,Bstd:69.6,StrandBias:0.1,Multiplicity:1.03
0.001	0.001	0.001	0.997
0.001	0.001	0.001	0.997
0.001	0.001	0.997	0.001
0.001	0.997	0.001	0.001
0.001	0.001	0.001	0.997
0.001	0.997	0.001	0.001
0.950	0.001	0.048	0.001
0.192	0.277	0.001	0.530
>GGGSGGGG	24-GGGSGGGG	6.813074	-82.098281	0	T:1370.0(10.94%),B:2784.1(7.77%),P:1e-35	Tpos:101.1,Tstd:58.0,Bpos:102.0,Bstd:57.5,StrandBias:-0.0,Multiplicity:1.26
0.073	0.040	0.863	0.024
0.029	0.038	0.863	0.070
0.019	0.080	0.818	0.083
0.018	0.436	0.438	0.108
0.081	0.081	0.768	0.070
0.121	0.092	0.678	0.109
0.133	0.047	0.770	0.050
0.085	0.055	0.807	0.053
>TGGGGCCC	25-TGGGGCCC	7.752605	-59.035885	0	T:436.0(3.48%),B:723.9(2.02%),P:1e-25	Tpos:102.4,Tstd:55.5,Bpos:103.5,Bstd:58.5,StrandBias:-0.0,Multiplicity:1.01
0.147	0.001	0.001	0.851
0.001	0.001	0.997	0.001
0.001	0.001	0.997	0.001
0.001	0.067	0.931	0.001
0.001	0.270	0.728	0.001
0.001	0.997	0.001	0.001
0.001	0.997	0.001	0.001
0.132	0.866	0.001	0.001
