# Supplementary material for: Genome-wide CRISPR Screens in T Helper Cells Reveal Pervasive Crosstalk between Activation and Differentiation
Source: Cell. 2019 Feb 7;176(4):882–896.e18. doi: 10.1016/j.cell.2018.11.044 (PMC6370901; doi:10.1016/j.cell.2018.11.044)
Supplement: Data S2. Processed Data from All the Steps of the Analysis, Related to Figure 1 [file mmc2.zip › supplemental data/motif analysis/Pparg_homer/knownResults.txt]

Motif Name	Consensus	P-value	Log P-value	q-value (Benjamini)	# of Target Sequences with Motif(of 12519)	% of Target Sequences with Motif	# of Background Sequences with Motif(of 35839)	% of Background Sequences with Motif
BATF(bZIP)/Th17-BATF-ChIP-Seq(GSE39756)/Homer	DATGASTCAT	1e-1774	-4.087e+03	0.0000	4359.0	34.82%	2515.9	7.02%
Atf3(bZIP)/GBM-ATF3-ChIP-Seq(GSE33912)/Homer	DATGASTCATHN	1e-1723	-3.968e+03	0.0000	4277.0	34.16%	2487.4	6.94%
JunB(bZIP)/DendriticCells-Junb-ChIP-Seq(GSE36099)/Homer	RATGASTCAT	1e-1638	-3.772e+03	0.0000	3842.0	30.69%	2061.0	5.75%
Fra1(bZIP)/BT549-Fra1-ChIP-Seq(GSE46166)/Homer	NNATGASTCATH	1e-1618	-3.727e+03	0.0000	3786.0	30.24%	2019.9	5.64%
AP-1(bZIP)/ThioMac-PU.1-ChIP-Seq(GSE21512)/Homer	VTGACTCATC	1e-1608	-3.704e+03	0.0000	4406.0	35.19%	2855.3	7.97%
Fra2(bZIP)/Striatum-Fra2-ChIP-Seq(GSE43429)/Homer	GGATGACTCATC	1e-1449	-3.338e+03	0.0000	3378.0	26.98%	1764.6	4.93%
Fosl2(bZIP)/3T3L1-Fosl2-ChIP-Seq(GSE56872)/Homer	NATGASTCABNN	1e-1184	-2.726e+03	0.0000	2605.0	20.81%	1233.9	3.44%
PPARE(NR),DR1/3T3L1-Pparg-ChIP-Seq(GSE13511)/Homer	TGACCTTTGCCCCA	1e-1026	-2.364e+03	0.0000	3791.0	30.28%	3133.8	8.75%
Jun-AP1(bZIP)/K562-cJun-ChIP-Seq(GSE31477)/Homer	GATGASTCATCN	1e-864	-1.990e+03	0.0000	1933.0	15.44%	910.5	2.54%
RXR(NR),DR1/3T3L1-RXR-ChIP-Seq(GSE13511)/Homer	TAGGGCAAAGGTCA	1e-859	-1.980e+03	0.0000	3840.0	30.67%	3663.6	10.23%
ETS1(ETS)/Jurkat-ETS1-ChIP-Seq(GSE17954)/Homer	ACAGGAAGTG	1e-560	-1.291e+03	0.0000	3151.0	25.17%	3408.3	9.51%
Etv2(ETS)/ES-ER71-ChIP-Seq(GSE59402)/Homer(0.967)	NNAYTTCCTGHN	1e-518	-1.194e+03	0.0000	2889.0	23.08%	3083.0	8.61%
Fli1(ETS)/CD8-FLI-ChIP-Seq(GSE20898)/Homer	NRYTTCCGGH	1e-513	-1.181e+03	0.0000	3043.0	24.31%	3385.4	9.45%
ERG(ETS)/VCaP-ERG-ChIP-Seq(GSE14097)/Homer	ACAGGAAGTG	1e-488	-1.125e+03	0.0000	4005.0	31.99%	5405.5	15.09%
ETV1(ETS)/GIST48-ETV1-ChIP-Seq(GSE22441)/Homer	AACCGGAAGT	1e-452	-1.042e+03	0.0000	3541.0	28.29%	4616.5	12.89%
Bach2(bZIP)/OCILy7-Bach2-ChIP-Seq(GSE44420)/Homer	TGCTGAGTCA	1e-449	-1.035e+03	0.0000	1243.0	9.93%	723.4	2.02%
Ets1-distal(ETS)/CD4+-PolII-ChIP-Seq(Barski_et_al.)/Homer	MACAGGAAGT	1e-434	-1.001e+03	0.0000	1503.0	12.01%	1088.5	3.04%
TR4(NR),DR1/Hela-TR4-ChIP-Seq(GSE24685)/Homer	GAGGTCAAAGGTCA	1e-421	-9.701e+02	0.0000	957.0	7.64%	445.0	1.24%
GABPA(ETS)/Jurkat-GABPa-ChIP-Seq(GSE17954)/Homer	RACCGGAAGT	1e-420	-9.679e+02	0.0000	2584.0	20.64%	2895.3	8.08%
EWS:FLI1-fusion(ETS)/SK_N_MC-EWS:FLI1-ChIP-Seq(SRA014231)/Homer	VACAGGAAAT	1e-358	-8.264e+02	0.0000	1878.0	15.00%	1872.3	5.23%
EWS:ERG-fusion(ETS)/CADO_ES1-EWS:ERG-ChIP-Seq(SRA014231)/Homer	ATTTCCTGTN	1e-357	-8.227e+02	0.0000	2226.0	17.78%	2488.1	6.94%
Elk1(ETS)/Hela-Elk1-ChIP-Seq(GSE31477)/Homer	HACTTCCGGY	1e-284	-6.559e+02	0.0000	1465.0	11.70%	1428.6	3.99%
Nur77(NR)/K562-NR4A1-ChIP-Seq(GSE31363)/Homer	TGACCTTTNCNT	1e-265	-6.118e+02	0.0000	912.0	7.28%	645.3	1.80%
Elk4(ETS)/Hela-Elk4-ChIP-Seq(GSE31477)/Homer	NRYTTCCGGY	1e-238	-5.492e+02	0.0000	1366.0	10.91%	1421.1	3.97%
EHF(ETS)/LoVo-EHF-ChIP-Seq(GSE49402)/Homer	AVCAGGAAGT	1e-211	-4.878e+02	0.0000	2785.0	22.25%	4391.2	12.26%
ETS(ETS)/Promoter/Homer	AACCGGAAGT	1e-211	-4.868e+02	0.0000	983.0	7.85%	884.4	2.47%
ELF3(ETS)/PDAC-ELF3-ChIP-Seq(GSE64557)/Homer	ANCAGGAAGT	1e-210	-4.855e+02	0.0000	1877.0	14.99%	2490.0	6.95%
PU.1(ETS)/ThioMac-PU.1-ChIP-Seq(GSE21512)/Homer	AGAGGAAGTG	1e-210	-4.845e+02	0.0000	1531.0	12.23%	1828.6	5.10%
bZIP:IRF(bZIP,IRF)/Th17-BatF-ChIP-Seq(GSE39756)/Homer	NAGTTTCABTHTGACTNW	1e-193	-4.452e+02	0.0000	1541.0	12.31%	1926.3	5.38%
ELF1(ETS)/Jurkat-ELF1-ChIP-Seq(SRA014231)/Homer	AVCCGGAAGT	1e-191	-4.411e+02	0.0000	1232.0	9.84%	1367.0	3.82%
ETS:RUNX(ETS,Runt)/Jurkat-RUNX1-ChIP-Seq(GSE17954)/Homer	RCAGGATGTGGT	1e-188	-4.335e+02	0.0000	468.0	3.74%	238.4	0.67%
HNF4a(NR),DR1/HepG2-HNF4a-ChIP-Seq(GSE25021)/Homer	CARRGKBCAAAGTYCA	1e-185	-4.267e+02	0.0000	1399.0	11.18%	1697.8	4.74%
SPDEF(ETS)/VCaP-SPDEF-ChIP-Seq(SRA014231)/Homer	ASWTCCTGBT	1e-184	-4.241e+02	0.0000	2302.0	18.39%	3530.0	9.85%
IRF:BATF(IRF:bZIP)/pDC-Irf8-ChIP-Seq(GSE66899)/Homer	CTTTCANTATGACTV	1e-182	-4.194e+02	0.0000	616.0	4.92%	427.3	1.19%
RUNX-AML(Runt)/CD4+-PolII-ChIP-Seq(Barski_et_al.)/Homer	GCTGTGGTTW	1e-175	-4.030e+02	0.0000	1960.0	15.66%	2866.0	8.00%
RUNX1(Runt)/Jurkat-RUNX1-ChIP-Seq(GSE29180)/Homer	AAACCACARM	1e-173	-3.998e+02	0.0000	2581.0	20.62%	4220.1	11.78%
RUNX2(Runt)/PCa-RUNX2-ChIP-Seq(GSE33889)/Homer	NWAACCACADNN	1e-162	-3.733e+02	0.0000	2301.0	18.38%	3687.0	10.29%
RUNX(Runt)/HPC7-Runx1-ChIP-Seq(GSE22178)/Homer	SAAACCACAG	1e-154	-3.546e+02	0.0000	1937.0	15.47%	2955.4	8.25%
ELF5(ETS)/T47D-ELF5-ChIP-Seq(GSE30407)/Homer	ACVAGGAAGT	1e-137	-3.171e+02	0.0000	1649.0	13.17%	2457.8	6.86%
NF-E2(bZIP)/K562-NFE2-ChIP-Seq(GSE31477)/Homer	GATGACTCAGCA	1e-121	-2.787e+02	0.0000	366.0	2.92%	228.8	0.64%
MafK(bZIP)/C2C12-MafK-ChIP-Seq(GSE36030)/Homer	GCTGASTCAGCA	1e-114	-2.632e+02	0.0000	789.0	6.30%	902.7	2.52%
Bach1(bZIP)/K562-Bach1-ChIP-Seq(GSE31477)/Homer	AWWNTGCTGAGTCAT	1e-105	-2.427e+02	0.0000	332.0	2.65%	215.7	0.60%
Erra(NR)/HepG2-Erra-ChIP-Seq(GSE31477)/Homer	CAAAGGTCAG	1e-98	-2.265e+02	0.0000	4043.0	32.29%	8585.2	23.96%
IRF8(IRF)/BMDM-IRF8-ChIP-Seq(GSE77884)/Homer	GRAASTGAAAST	1e-97	-2.248e+02	0.0000	813.0	6.49%	1023.9	2.86%
Nrf2(bZIP)/Lymphoblast-Nrf2-ChIP-Seq(GSE37589)/Homer	HTGCTGAGTCAT	1e-97	-2.242e+02	0.0000	303.0	2.42%	195.0	0.54%
Gata6(Zf)/HUG1N-GATA6-ChIP-Seq(GSE51936)/Homer	YCTTATCTBN	1e-84	-1.956e+02	0.0000	1785.0	14.26%	3183.9	8.89%
IRF2(IRF)/Erythroblas-IRF2-ChIP-Seq(GSE36985)/Homer	GAAASYGAAASY	1e-84	-1.954e+02	0.0000	367.0	2.93%	310.2	0.87%
IRF3(IRF)/BMDM-Irf3-ChIP-Seq(GSE67343)/Homer	AGTTTCAKTTTC	1e-84	-1.953e+02	0.0000	759.0	6.06%	987.8	2.76%
Gata2(Zf)/K562-GATA2-ChIP-Seq(GSE18829)/Homer	BBCTTATCTS	1e-83	-1.918e+02	0.0000	1358.0	10.85%	2237.6	6.25%
PU.1-IRF(ETS:IRF)/Bcell-PU.1-ChIP-Seq(GSE21512)/Homer	MGGAAGTGAAAC	1e-81	-1.880e+02	0.0000	2499.0	19.96%	4917.5	13.73%
Tgif1(Homeobox)/mES-Tgif1-ChIP-Seq(GSE55404)/Homer	YTGWCADY	1e-79	-1.840e+02	0.0000	5709.0	45.60%	13361.2	37.29%
Tgif2(Homeobox)/mES-Tgif2-ChIP-Seq(GSE55404)/Homer	TGTCANYT	1e-79	-1.831e+02	0.0000	5891.0	47.06%	13873.1	38.72%
Gata1(Zf)/K562-GATA1-ChIP-Seq(GSE18829)/Homer	SAGATAAGRV	1e-78	-1.800e+02	0.0000	1208.0	9.65%	1952.5	5.45%
SpiB(ETS)/OCILY3-SPIB-ChIP-Seq(GSE56857)/Homer	AAAGRGGAAGTG	1e-73	-1.702e+02	0.0000	585.0	4.67%	716.6	2.00%
MafA(bZIP)/Islet-MafA-ChIP-Seq(GSE30298)/Homer	TGCTGACTCA	1e-69	-1.592e+02	0.0000	1663.0	13.28%	3064.9	8.55%
Gata4(Zf)/Heart-Gata4-ChIP-Seq(GSE35151)/Homer	NBWGATAAGR	1e-68	-1.587e+02	0.0000	1864.0	14.89%	3540.9	9.88%
RORgt(NR)/EL4-RORgt.Flag-ChIP-Seq(GSE56019)/Homer	AAYTAGGTCA	1e-67	-1.549e+02	0.0000	404.0	3.23%	425.1	1.19%
IRF1(IRF)/PBMC-IRF1-ChIP-Seq(GSE43036)/Homer	GAAAGTGAAAGT	1e-66	-1.524e+02	0.0000	411.0	3.28%	442.0	1.23%
NFAT:AP1(RHD,bZIP)/Jurkat-NFATC1-ChIP-Seq(Jolma_et_al.)/Homer	SARTGGAAAAWRTGAGTCAB	1e-65	-1.504e+02	0.0000	446.0	3.56%	505.2	1.41%
GATA3(Zf)/iTreg-Gata3-ChIP-Seq(GSE20898)/Homer	AGATAASR	1e-64	-1.494e+02	0.0000	2610.0	20.85%	5419.7	15.13%
COUP-TFII(NR)/Artia-Nr2f2-ChIP-Seq(GSE46497)/Homer	AGRGGTCA	1e-59	-1.376e+02	0.0000	3124.0	24.95%	6809.6	19.01%
Esrrb(NR)/mES-Esrrb-ChIP-Seq(GSE11431)/Homer	KTGACCTTGA	1e-57	-1.328e+02	0.0000	1468.0	11.73%	2735.2	7.63%
PU.1:IRF8(ETS:IRF)/pDC-Irf8-ChIP-Seq(GSE66899)/Homer	GGAAGTGAAAST	1e-53	-1.239e+02	0.0000	471.0	3.76%	605.5	1.69%
IRF4(IRF)/GM12878-IRF4-ChIP-Seq(GSE32465)/Homer	ACTGAAACCA	1e-51	-1.184e+02	0.0000	991.0	7.92%	1708.1	4.77%
Tbet(T-box)/CD8-Tbet-ChIP-Seq(GSE33802)/Homer	AGGTGTGAAM	1e-49	-1.150e+02	0.0000	2147.0	17.15%	4486.6	12.52%
STAT1(Stat)/HelaS3-STAT1-ChIP-Seq(GSE12782)/Homer	NATTTCCNGGAAAT	1e-49	-1.143e+02	0.0000	630.0	5.03%	945.5	2.64%
Zfp281(Zf)/ES-Zfp281-ChIP-Seq(GSE81042)/Homer	CCCCTCCCCCAC	1e-46	-1.066e+02	0.0000	437.0	3.49%	581.2	1.62%
ISRE(IRF)/ThioMac-LPS-Expression(GSE23622)/Homer	AGTTTCASTTTC	1e-44	-1.033e+02	0.0000	220.0	1.76%	204.5	0.57%
Atf7(bZIP)/3T3L1-Atf7-ChIP-Seq(GSE56872)/Homer	NGRTGACGTCAY	1e-41	-9.564e+01	0.0000	930.0	7.43%	1669.3	4.66%
MafB(bZIP)/BMM-Mafb-ChIP-Seq(GSE75722)/Homer	WNTGCTGASTCAGCANWTTY	1e-40	-9.229e+01	0.0000	942.0	7.52%	1712.1	4.78%
c-Jun-CRE(bZIP)/K562-cJun-ChIP-Seq(GSE31477)/Homer	ATGACGTCATCY	1e-39	-9.080e+01	0.0000	635.0	5.07%	1034.1	2.89%
STAT5(Stat)/mCD4+-Stat5-ChIP-Seq(GSE12346)/Homer	RTTTCTNAGAAA	1e-38	-8.852e+01	0.0000	694.0	5.54%	1171.6	3.27%
GATA(Zf),IR3/iTreg-Gata3-ChIP-Seq(GSE20898)/Homer	NNNNNBAGATAWYATCTVHN	1e-37	-8.669e+01	0.0000	372.0	2.97%	505.7	1.41%
Meis1(Homeobox)/MastCells-Meis1-ChIP-Seq(GSE48085)/Homer	VGCTGWCAVB	1e-35	-8.166e+01	0.0000	3145.0	25.12%	7341.1	20.49%
Tbx5(T-box)/HL1-Tbx5.biotin-ChIP-Seq(GSE21529)/Homer	AGGTGTCA	1e-35	-8.107e+01	0.0000	5196.0	41.50%	12934.6	36.10%
Stat3+il21(Stat)/CD4-Stat3-ChIP-Seq(GSE19198)/Homer	SVYTTCCNGGAARB	1e-33	-7.810e+01	0.0000	1189.0	9.50%	2370.1	6.62%
Atf2(bZIP)/3T3L1-Atf2-ChIP-Seq(GSE56872)/Homer	NRRTGACGTCAT	1e-32	-7.583e+01	0.0000	665.0	5.31%	1159.1	3.24%
Atf1(bZIP)/K562-ATF1-ChIP-Seq(GSE31477)/Homer	GATGACGTCA	1e-32	-7.385e+01	0.0000	1162.0	9.28%	2331.9	6.51%
GATA(Zf),IR4/iTreg-Gata3-ChIP-Seq(GSE20898)/Homer	NAGATWNBNATCTNN	1e-31	-7.346e+01	0.0000	211.0	1.69%	236.8	0.66%
PRDM1(Zf)/Hela-PRDM1-ChIP-Seq(GSE31477)/Homer	ACTTTCACTTTC	1e-30	-6.975e+01	0.0000	1069.0	8.54%	2132.1	5.95%
STAT4(Stat)/CD4-Stat4-ChIP-Seq(GSE22104)/Homer	NYTTCCWGGAAR	1e-29	-6.873e+01	0.0000	1495.0	11.94%	3186.8	8.90%
Maz(Zf)/HepG2-Maz-ChIP-Seq(GSE31477)/Homer	GGGGGGGG	1e-29	-6.702e+01	0.0000	1491.0	11.91%	3189.8	8.90%
Sp5(Zf)/mES-Sp5.Flag-ChIP-Seq(GSE72989)/Homer	RGKGGGCGGAGC	1e-28	-6.487e+01	0.0000	1093.0	8.73%	2221.6	6.20%
Reverb(NR),DR2/RAW-Reverba.biotin-ChIP-Seq(GSE45914)/Homer	GTRGGTCASTGGGTCA	1e-28	-6.456e+01	0.0000	330.0	2.64%	482.8	1.35%
Foxo1(Forkhead)/RAW-Foxo1-ChIP-Seq(Fan_et_al.)/Homer	CTGTTTAC	1e-27	-6.373e+01	0.0000	2927.0	23.38%	6950.3	19.40%
Sp1(Zf)/Promoter/Homer	GGCCCCGCCCCC	1e-26	-6.140e+01	0.0000	238.0	1.90%	310.8	0.87%
NFkB-p50,p52(RHD)/Monocyte-p50-ChIP-Chip(Schreiber_et_al.)/Homer	GGGGGAATCCCC	1e-25	-5.911e+01	0.0000	178.0	1.42%	205.4	0.57%
MITF(bHLH)/MastCells-MITF-ChIP-Seq(GSE48085)/Homer	RTCATGTGAC	1e-25	-5.848e+01	0.0000	1631.0	13.03%	3613.5	10.09%
KLF14(Zf)/HEK293-KLF14.GFP-ChIP-Seq(GSE58341)/Homer	RGKGGGCGKGGC	1e-24	-5.681e+01	0.0000	2024.0	16.17%	4642.9	12.96%
NFkB-p65(RHD)/GM12787-p65-ChIP-Seq(GSE19485)/Homer	WGGGGATTTCCC	1e-22	-5.231e+01	0.0000	696.0	5.56%	1346.9	3.76%
STAT6(Stat)/Macrophage-Stat6-ChIP-Seq(GSE38377)/Homer	TTCCKNAGAA	1e-20	-4.766e+01	0.0000	916.0	7.32%	1906.4	5.32%
THRb(NR)/Liver-NR1A2-ChIP-Seq(GSE52613)/Homer	TRAGGTCA	1e-20	-4.724e+01	0.0000	6327.0	50.54%	16604.6	46.35%
Stat3(Stat)/mES-Stat3-ChIP-Seq(GSE11431)/Homer	CTTCCGGGAA	1e-20	-4.667e+01	0.0000	738.0	5.90%	1480.8	4.13%
Egr1(Zf)/K562-Egr1-ChIP-Seq(GSE32465)/Homer	TGCGTGGGYG	1e-20	-4.612e+01	0.0000	920.0	7.35%	1927.0	5.38%
Pdx1(Homeobox)/Islet-Pdx1-ChIP-Seq(SRA008281)/Homer	YCATYAATCA	1e-19	-4.450e+01	0.0000	1461.0	11.67%	3306.8	9.23%
STAT6(Stat)/CD4-Stat6-ChIP-Seq(GSE22104)/Homer	ABTTCYYRRGAA	1e-18	-4.297e+01	0.0000	870.0	6.95%	1827.8	5.10%
NFkB-p65-Rel(RHD)/ThioMac-LPS-Expression(GSE23622)/Homer	GGAAATTCCC	1e-18	-4.224e+01	0.0000	124.0	0.99%	142.4	0.40%
Tcf3(HMG)/mES-Tcf3-ChIP-Seq(GSE11724)/Homer	ASWTCAAAGG	1e-18	-4.216e+01	0.0000	506.0	4.04%	957.9	2.67%
CTCF(Zf)/CD4+-CTCF-ChIP-Seq(Barski_et_al.)/Homer	AYAGTGCCMYCTRGTGGCCA	1e-17	-4.008e+01	0.0000	255.0	2.04%	405.6	1.13%
CEBP:AP1(bZIP)/ThioMac-CEBPb-ChIP-Seq(GSE21512)/Homer	DRTGTTGCAA	1e-16	-3.898e+01	0.0000	1118.0	8.93%	2481.5	6.93%
KLF3(Zf)/MEF-Klf3-ChIP-Seq(GSE44748)/Homer	NRGCCCCRCCCHBNN	1e-16	-3.867e+01	0.0000	586.0	4.68%	1166.2	3.26%
KLF5(Zf)/LoVo-KLF5-ChIP-Seq(GSE49402)/Homer	DGGGYGKGGC	1e-16	-3.772e+01	0.0000	1514.0	12.09%	3513.9	9.81%
JunD(bZIP)/K562-JunD-ChIP-Seq/Homer	ATGACGTCATCN	1e-15	-3.529e+01	0.0000	211.0	1.69%	329.7	0.92%
Tbr1(T-box)/Cortex-Tbr1-ChIP-Seq(GSE71384)/Homer	AAGGTGTKAA	1e-14	-3.295e+01	0.0000	2160.0	17.25%	5282.1	14.74%
Tcf4(HMG)/Hct116-Tcf4-ChIP-Seq(SRA012054)/Homer	ASATCAAAGGVA	1e-12	-2.917e+01	0.0000	820.0	6.55%	1815.9	5.07%
CRE(bZIP)/Promoter/Homer	CSGTGACGTCAC	1e-12	-2.877e+01	0.0000	360.0	2.88%	690.8	1.93%
ETS:E-box(ETS,bHLH)/HPC7-Scl-ChIP-Seq(GSE22178)/Homer	AGGAARCAGCTG	1e-12	-2.812e+01	0.0000	151.0	1.21%	228.9	0.64%
Sox10(HMG)/SciaticNerve-Sox3-ChIP-Seq(GSE35132)/Homer	CCWTTGTYYB	1e-11	-2.759e+01	0.0000	2460.0	19.65%	6174.0	17.23%
PAX3:FKHR-fusion(Paired,Homeobox)/Rh4-PAX3:FKHR-ChIP-Seq(GSE19063)/Homer	ACCRTGACTAATTNN	1e-11	-2.673e+01	0.0000	369.0	2.95%	723.9	2.02%
Unknown-ESC-element(?)/mES-Nanog-ChIP-Seq(GSE11724)/Homer	CACAGCAGGGGG	1e-11	-2.598e+01	0.0000	772.0	6.17%	1723.4	4.81%
CEBP(bZIP)/ThioMac-CEBPb-ChIP-Seq(GSE21512)/Homer	ATTGCGCAAC	1e-10	-2.493e+01	0.0000	844.0	6.74%	1917.2	5.35%
Eomes(T-box)/H9-Eomes-ChIP-Seq(GSE26097)/Homer	ATTAACACCT	1e-10	-2.386e+01	0.0000	3262.0	26.06%	8442.6	23.56%
T1ISRE(IRF)/ThioMac-Ifnb-Expression/Homer	ACTTTCGTTTCT	1e-10	-2.336e+01	0.0000	34.0	0.27%	25.6	0.07%
FOXK2(Forkhead)/U2OS-FOXK2-ChIP-Seq(E-MTAB-2204)/Homer	SCHTGTTTACAT	1e-8	-2.012e+01	0.0000	926.0	7.40%	2183.8	6.10%
Klf4(Zf)/mES-Klf4-ChIP-Seq(GSE11431)/Homer	GCCACACCCA	1e-8	-1.941e+01	0.0000	491.0	3.92%	1074.7	3.00%
Six2(Homeobox)/NephronProgenitor-Six2-ChIP-Seq(GSE39837)/Homer	GWAAYHTGAKMC	1e-8	-1.896e+01	0.0000	1485.0	11.86%	3682.3	10.28%
TCFL2(HMG)/K562-TCF7L2-ChIP-Seq(GSE29196)/Homer	ACWTCAAAGG	1e-8	-1.886e+01	0.0000	174.0	1.39%	313.6	0.88%
KLF6(Zf)/PDAC-KLF6-ChIP-Seq(GSE64557)/Homer	MKGGGYGTGGCC	1e-8	-1.871e+01	0.0000	1117.0	8.92%	2704.5	7.55%
GATA3(Zf),DR4/iTreg-Gata3-ChIP-Seq(GSE20898)/Homer	AGATGKDGAGATAAG	1e-7	-1.817e+01	0.0000	157.0	1.25%	278.6	0.78%
Klf9(Zf)/GBM-Klf9-ChIP-Seq(GSE62211)/Homer	GCCACRCCCACY	1e-7	-1.774e+01	0.0000	462.0	3.69%	1016.6	2.84%
Foxo3(Forkhead)/U2OS-Foxo3-ChIP-Seq(E-MTAB-2701)/Homer	DGTAAACA	1e-7	-1.660e+01	0.0000	1055.0	8.43%	2570.2	7.17%
Chop(bZIP)/MEF-Chop-ChIP-Seq(GSE35681)/Homer	ATTGCATCAT	1e-7	-1.637e+01	0.0000	315.0	2.52%	662.2	1.85%
ZNF519(Zf)/HEK293-ZNF519.GFP-ChIP-Seq(GSE58341)/Homer	GAGSCCGAGC	1e-7	-1.637e+01	0.0000	195.0	1.56%	374.5	1.05%
Foxa2(Forkhead)/Liver-Foxa2-ChIP-Seq(GSE25694)/Homer	CYTGTTTACWYW	1e-7	-1.627e+01	0.0000	1208.0	9.65%	2983.2	8.33%
FOXK1(Forkhead)/HEK293-FOXK1-ChIP-Seq(GSE51673)/Homer	NVWTGTTTAC	1e-6	-1.575e+01	0.0000	1471.0	11.75%	3699.7	10.33%
BORIS(Zf)/K562-CTCFL-ChIP-Seq(GSE32465)/Homer	CNNBRGCGCCCCCTGSTGGC	1e-6	-1.502e+01	0.0000	270.0	2.16%	562.4	1.57%
Atf4(bZIP)/MEF-Atf4-ChIP-Seq(GSE35681)/Homer	MTGATGCAAT	1e-6	-1.439e+01	0.0000	370.0	2.96%	815.5	2.28%
ZNF692(Zf)/HEK293-ZNF692.GFP-ChIP-Seq(GSE58341)/Homer	GTGGGCCCCA	1e-5	-1.366e+01	0.0000	133.0	1.06%	245.7	0.69%
Foxa3(Forkhead)/Liver-Foxa3-ChIP-Seq(GSE77670)/Homer	BSNTGTTTACWYWGN	1e-5	-1.224e+01	0.0000	470.0	3.75%	1092.3	3.05%
MafF(bZIP)/HepG2-MafF-ChIP-Seq(GSE31477)/Homer	HWWGTCAGCAWWTTT	1e-5	-1.223e+01	0.0000	380.0	3.04%	861.7	2.41%
Sox3(HMG)/NPC-Sox3-ChIP-Seq(GSE33059)/Homer	CCWTTGTY	1e-5	-1.166e+01	0.0000	2514.0	20.08%	6653.2	18.57%
SCL(bHLH)/HPC7-Scl-ChIP-Seq(GSE13511)/Homer	AVCAGCTG	1e-4	-1.125e+01	0.0000	5969.0	47.68%	16409.3	45.80%
TFE3(bHLH)/MEF-TFE3-ChIP-Seq(GSE75757)/Homer	GTCACGTGACYV	1e-4	-1.086e+01	0.0001	141.0	1.13%	279.2	0.78%
Mouse_Recombination_Hotspot(Zf)/Testis-DMC1-ChIP-Seq(GSE24438)/Homer	ACTYKNATTCGTGNTACTTC	1e-4	-1.084e+01	0.0001	105.0	0.84%	195.0	0.54%
Usf2(bHLH)/C2C12-Usf2-ChIP-Seq(GSE36030)/Homer	GTCACGTGGT	1e-4	-1.083e+01	0.0001	462.0	3.69%	1088.5	3.04%
MyoD(bHLH)/Myotube-MyoD-ChIP-Seq(GSE21614)/Homer	RRCAGCTGYTSY	1e-4	-9.617e+00	0.0002	869.0	6.94%	2187.8	6.11%
HLF(bZIP)/HSC-HLF.Flag-ChIP-Seq(GSE69817)/Homer	RTTATGYAAB	1e-3	-9.193e+00	0.0003	1033.0	8.25%	2640.0	7.37%
VDR(NR),DR3/GM10855-VDR+vitD-ChIP-Seq(GSE22484)/Homer	ARAGGTCANWGAGTTCANNN	1e-3	-9.009e+00	0.0003	319.0	2.55%	739.8	2.07%
PAX5(Paired,Homeobox),condensed/GM12878-PAX5-ChIP-Seq(GSE32465)/Homer	GTCACGCTCSCTGM	1e-3	-8.948e+00	0.0003	169.0	1.35%	360.8	1.01%
Myf5(bHLH)/GM-Myf5-ChIP-Seq(GSE24852)/Homer	BAACAGCTGT	1e-3	-8.754e+00	0.0004	847.0	6.77%	2145.0	5.99%
BMYB(HTH)/Hela-BMYB-ChIP-Seq(GSE27030)/Homer	NHAACBGYYV	1e-3	-8.670e+00	0.0004	2189.0	17.49%	5836.7	16.29%
Srebp1a(bHLH)/HepG2-Srebp1a-ChIP-Seq(GSE31477)/Homer	RTCACSCCAY	1e-3	-8.628e+00	0.0005	289.0	2.31%	667.0	1.86%
Hoxb4(Homeobox)/ES-Hoxb4-ChIP-Seq(GSE34014)/Homer	TGATTRATGGCY	1e-3	-8.264e+00	0.0007	282.0	2.25%	652.6	1.82%
Six1(Homeobox)/Myoblast-Six1-ChIP-Chip(GSE20150)/Homer	GKVTCADRTTWC	1e-3	-8.033e+00	0.0008	371.0	2.96%	886.8	2.48%
Brn2(POU,Homeobox)/NPC-Brn2-ChIP-Seq(GSE35496)/Homer	ATGAATATTC	1e-3	-7.906e+00	0.0009	123.0	0.98%	255.5	0.71%
Pbx3(Homeobox)/GM12878-PBX3-ChIP-Seq(GSE32465)/Homer	SCTGTCAMTCAN	1e-3	-7.883e+00	0.0009	414.0	3.31%	1001.5	2.80%
OCT:OCT-short(POU,Homeobox)/NPC-OCT6-ChIP-Seq(GSE43916)/Homer	ATGCATWATGCATRW	1e-3	-7.692e+00	0.0011	817.0	6.53%	2084.7	5.82%
E2F4(E2F)/K562-E2F4-ChIP-Seq(GSE31477)/Homer	GGCGGGAAAH	1e-3	-7.616e+00	0.0012	238.0	1.90%	547.0	1.53%
X-box(HTH)/NPC-H3K4me1-ChIP-Seq(GSE16256)/Homer	GGTTGCCATGGCAA	1e-3	-7.552e+00	0.0013	160.0	1.28%	349.9	0.98%
FOXP1(Forkhead)/H9-FOXP1-ChIP-Seq(GSE31006)/Homer	NYYTGTTTACHN	1e-3	-7.215e+00	0.0018	585.0	4.67%	1467.6	4.10%
FXR(NR),IR1/Liver-FXR-ChIP-Seq(Chong_et_al.)/Homer	AGGTCANTGACCTB	1e-3	-7.177e+00	0.0018	482.0	3.85%	1192.1	3.33%
Tbx20(T-box)/Heart-Tbx20-ChIP-Seq(GSE29636)/Homer	GGTGYTGACAGS	1e-3	-7.076e+00	0.0020	336.0	2.68%	807.0	2.25%
Srebp2(bHLH)/HepG2-Srebp2-ChIP-Seq(GSE31477)/Homer	CGGTCACSCCAC	1e-2	-6.769e+00	0.0027	179.0	1.43%	404.2	1.13%
Zic3(Zf)/mES-Zic3-ChIP-Seq(GSE37889)/Homer	GGCCYCCTGCTGDGH	1e-2	-6.747e+00	0.0028	561.0	4.48%	1411.3	3.94%
ZNF467(Zf)/HEK293-ZNF467.GFP-ChIP-Seq(GSE58341)/Homer	TGGGGAAGGGCM	1e-2	-6.638e+00	0.0031	942.0	7.52%	2448.1	6.83%
NF1(CTF)/LNCAP-NF1-ChIP-Seq(Unpublished)/Homer	CYTGGCABNSTGCCAR	1e-2	-6.582e+00	0.0032	355.0	2.84%	864.8	2.41%
Egr2(Zf)/Thymocytes-Egr2-ChIP-Seq(GSE34254)/Homer	NGCGTGGGCGGR	1e-2	-6.323e+00	0.0042	180.0	1.44%	411.4	1.15%
GATA3(Zf),DR8/iTreg-Gata3-ChIP-Seq(GSE20898)/Homer	AGATSTNDNNDSAGATAASN	1e-2	-6.237e+00	0.0045	149.0	1.19%	333.3	0.93%
ZNF669(Zf)/HEK293-ZNF669.GFP-ChIP-Seq(GSE58341)/Homer	GARTGGTCATCGCCC	1e-2	-6.226e+00	0.0045	89.0	0.71%	185.0	0.52%
EKLF(Zf)/Erythrocyte-Klf1-ChIP-Seq(GSE20478)/Homer	NWGGGTGTGGCY	1e-2	-6.213e+00	0.0046	287.0	2.29%	690.6	1.93%
Fox:Ebox(Forkhead,bHLH)/Panc1-Foxa2-ChIP-Seq(GSE47459)/Homer	NNNVCTGWGYAAACASN	1e-2	-5.897e+00	0.0062	1607.0	12.84%	4306.9	12.02%
DMRT1(DM)/Testis-DMRT1-ChIP-Seq(GSE64892)/Homer	TWGHWACAWTGTWDC	1e-2	-5.470e+00	0.0095	377.0	3.01%	940.3	2.62%
Nanog(Homeobox)/mES-Nanog-ChIP-Seq(GSE11724)/Homer	RGCCATTAAC	1e-2	-5.423e+00	0.0099	5529.0	44.16%	15406.8	43.00%
Ronin(THAP)/ES-Thap11-ChIP-Seq(GSE51522)/Homer	RACTACAACTCCCAGVAKGC	1e-2	-5.398e+00	0.0100	27.0	0.22%	45.0	0.13%
Mef2d(MADS)/Retina-Mef2d-ChIP-Seq(GSE61391)/Homer	GCTATTTTTAGC	1e-2	-5.342e+00	0.0106	184.0	1.47%	432.8	1.21%
E2F6(E2F)/Hela-E2F6-ChIP-Seq(GSE31477)/Homer	GGCGGGAARN	1e-2	-5.325e+00	0.0107	306.0	2.44%	753.8	2.10%
Sox6(HMG)/Myotubes-Sox6-ChIP-Seq(GSE32627)/Homer	CCATTGTTNY	1e-2	-5.044e+00	0.0141	2147.0	17.15%	5847.2	16.32%
GATA:SCL(Zf,bHLH)/Ter119-SCL-ChIP-Seq(GSE18720)/Homer	CRGCTGBNGNSNNSAGATAA	1e-2	-4.990e+00	0.0148	167.0	1.33%	392.4	1.10%
Rfx6(HTH)/Min6b1-Rfx6.HA-ChIP-Seq(GSE62844)/Homer	TGTTKCCTAGCAACM	1e-2	-4.976e+00	0.0149	1320.0	10.54%	3539.6	9.88%
Zic(Zf)/Cerebellum-ZIC1.2-ChIP-Seq(GSE60731)/Homer	CCTGCTGAGH	1e-2	-4.910e+00	0.0158	1081.0	8.63%	2878.8	8.04%
Pknox1(Homeobox)/ES-Prep1-ChIP-Seq(GSE63282)/Homer	SCTGTCAVTCAV	1e-2	-4.842e+00	0.0168	358.0	2.86%	900.9	2.51%
PBX1(Homeobox)/MCF7-PBX1-ChIP-Seq(GSE28007)/Homer	GSCTGTCACTCA	1e-2	-4.770e+00	0.0179	156.0	1.25%	367.0	1.02%
CLOCK(bHLH)/Liver-Clock-ChIP-Seq(GSE39860)/Homer	GHCACGTG	1e-2	-4.752e+00	0.0182	739.0	5.90%	1939.2	5.41%
Brachyury(T-box)/Mesoendoderm-Brachyury-ChIP-exo(GSE54963)/Homer	ANTTMRCASBNNNGTGYKAAN	1e-1	-4.534e+00	0.0225	417.0	3.33%	1065.2	2.97%
CEBP:CEBP(bZIP)/MEF-Chop-ChIP-Seq(GSE35681)/Homer	NTNATGCAAYMNNHTGMAAY	1e-1	-4.519e+00	0.0227	166.0	1.33%	395.2	1.10%
USF1(bHLH)/GM12878-Usf1-ChIP-Seq(GSE32465)/Homer	SGTCACGTGR	1e-1	-4.510e+00	0.0227	566.0	4.52%	1471.3	4.11%
Rfx2(HTH)/LoVo-RFX2-ChIP-Seq(GSE49402)/Homer	GTTGCCATGGCAACM	1e-1	-4.421e+00	0.0247	122.0	0.97%	282.0	0.79%
Rfx1(HTH)/NPC-H3K4me1-ChIP-Seq(GSE16256)/Homer	KGTTGCCATGGCAA	1e-1	-4.343e+00	0.0266	248.0	1.98%	614.3	1.71%
RFX(HTH)/K562-RFX3-ChIP-Seq(SRA012198)/Homer	CGGTTGCCATGGCAAC	1e-1	-4.218e+00	0.0300	106.0	0.85%	243.4	0.68%
CArG(MADS)/PUER-Srf-ChIP-Seq(Sullivan_et_al.)/Homer	CCATATATGGNM	1e-1	-4.211e+00	0.0300	324.0	2.59%	820.9	2.29%
NFAT(RHD)/Jurkat-NFATC1-ChIP-Seq(Jolma_et_al.)/Homer	ATTTTCCATT	1e-1	-3.967e+00	0.0381	1073.0	8.57%	2887.6	8.06%
GFY(?)/Promoter/Homer	ACTACAATTCCC	1e-1	-3.959e+00	0.0382	72.0	0.58%	159.3	0.44%
AMYB(HTH)/Testes-AMYB-ChIP-Seq(GSE44588)/Homer	TGGCAGTTGG	1e-1	-3.869e+00	0.0415	2191.0	17.50%	6024.0	16.81%
E2F3(E2F)/MEF-E2F3-ChIP-Seq(GSE71376)/Homer	BTKGGCGGGAAA	1e-1	-3.867e+00	0.0415	371.0	2.96%	955.0	2.67%
FoxL2(Forkhead)/Ovary-FoxL2-ChIP-Seq(GSE60858)/Homer	WWTRTAAACAVG	1e-1	-3.657e+00	0.0508	1093.0	8.73%	2954.9	8.25%
Ap4(bHLH)/AML-Tfap4-ChIP-Seq(GSE45738)/Homer	NAHCAGCTGD	1e-1	-3.603e+00	0.0533	1497.0	11.96%	4086.7	11.41%
RAR:RXR(NR),DR5/ES-RAR-ChIP-Seq(GSE56893)/Homer	RGGTCADNNAGAGGTCAV	1e-1	-3.569e+00	0.0549	41.0	0.33%	85.9	0.24%
Tcf21(bHLH)/ArterySmoothMuscle-Tcf21-ChIP-Seq(GSE61369)/Homer	NAACAGCTGG	1e-1	-3.426e+00	0.0630	1102.0	8.80%	2989.0	8.34%
ZBTB18(Zf)/HEK293-ZBTB18.GFP-ChIP-Seq(GSE58341)/Homer	AACATCTGGA	1e-1	-3.343e+00	0.0680	631.0	5.04%	1681.3	4.69%
ZNF528(Zf)/HEK293-ZNF528.GFP-ChIP-Seq(GSE58341)/Homer	AGAAATGACTTCCCT	1e-1	-3.297e+00	0.0708	13.0	0.10%	21.9	0.06%
EBF(EBF)/proBcell-EBF-ChIP-Seq(GSE21978)/Homer	DGTCCCYRGGGA	1e-1	-3.226e+00	0.0757	206.0	1.65%	520.9	1.45%
MyoG(bHLH)/C2C12-MyoG-ChIP-Seq(GSE36024)/Homer	AACAGCTG	1e-1	-3.133e+00	0.0826	1221.0	9.75%	3333.3	9.30%
Tcf12(bHLH)/GM12878-Tcf12-ChIP-Seq(GSE32465)/Homer	VCAGCTGYTG	1e-1	-3.085e+00	0.0862	1037.0	8.28%	2821.0	7.87%
HIF-1a(bHLH)/MCF7-HIF1a-ChIP-Seq(GSE28352)/Homer	TACGTGCV	1e-1	-3.084e+00	0.0862	266.0	2.12%	685.1	1.91%
CHR(?)/Hela-CellCycle-Expression/Homer	SRGTTTCAAA	1e-1	-3.064e+00	0.0872	742.0	5.93%	1998.8	5.58%
CDX4(Homeobox)/ZebrafishEmbryos-Cdx4.Myc-ChIP-Seq(GSE48254)/Homer	NGYCATAAAWCH	1e-1	-2.810e+00	0.1118	1075.0	8.59%	2938.5	8.20%
ZNF317(Zf)/HEK293-ZNF317.GFP-ChIP-Seq(GSE58341)/Homer	GTCWGCTGTYYCTCT	1e-1	-2.693e+00	0.1250	117.0	0.93%	291.0	0.81%
Atoh1(bHLH)/Cerebellum-Atoh1-ChIP-Seq(GSE22111)/Homer	VNRVCAGCTGGY	1e-1	-2.691e+00	0.1250	1280.0	10.22%	3519.5	9.82%
DMRT6(DM)/Testis-DMRT6-ChIP-Seq(GSE60440)/Homer	YDGHTACAWTGTADC	1e-1	-2.649e+00	0.1294	314.0	2.51%	826.9	2.31%
ERE(NR),IR3/MCF7-ERa-ChIP-Seq(Unpublished)/Homer	VAGGTCACNSTGACC	1e-1	-2.391e+00	0.1665	428.0	3.42%	1148.8	3.21%
Tbox:Smad(T-box,MAD)/ESCd5-Smad2_3-ChIP-Seq(GSE29422)/Homer	AGGTGHCAGACA	1e0	-2.287e+00	0.1840	299.0	2.39%	794.3	2.22%
HIF2a(bHLH)/785_O-HIF2a-ChIP-Seq(GSE34871)/Homer	GCACGTACCC	1e0	-2.184e+00	0.2029	381.0	3.04%	1024.7	2.86%
Tlx?(NR)/NPC-H3K4me1-ChIP-Seq(GSE16256)/Homer	CTGGCAGSCTGCCA	1e0	-2.119e+00	0.2153	427.0	3.41%	1154.6	3.22%
Mef2a(MADS)/HL1-Mef2a.biotin-ChIP-Seq(GSE21529)/Homer	CYAAAAATAG	1e0	-2.010e+00	0.2392	407.0	3.25%	1102.3	3.08%
E-box(bHLH)/Promoter/Homer	SSGGTCACGTGA	1e0	-1.969e+00	0.2479	85.0	0.68%	215.6	0.60%
HOXA9(Homeobox)/HSC-Hoxa9-ChIP-Seq(GSE33509)/Homer	GGCCATAAATCA	1e0	-1.901e+00	0.2639	773.0	6.17%	2132.8	5.95%
Zfp809(Zf)/ES-Zfp809-ChIP-Seq(GSE70799)/Homer	GGGGCTYGKCTGGGA	1e0	-1.793e+00	0.2927	140.0	1.12%	368.8	1.03%
Sox9(HMG)/Limb-SOX9-ChIP-Seq(GSE73225)/Homer	AGGVNCCTTTGT	1e0	-1.642e+00	0.3389	1154.0	9.22%	3222.8	9.00%
Tcfcp2l1(CP2)/mES-Tcfcp2l1-ChIP-Seq(GSE11431)/Homer	NRAACCRGTTYRAACCRGYT	1e0	-1.608e+00	0.3489	166.0	1.33%	444.2	1.24%
MYB(HTH)/ERMYB-Myb-ChIPSeq(GSE22095)/Homer	GGCVGTTR	1e0	-1.599e+00	0.3504	2442.0	19.51%	6882.2	19.21%
Hoxc9(Homeobox)/Ainv15-Hoxc9-ChIP-Seq(GSE21812)/Homer	GGCCATAAATCA	1e0	-1.455e+00	0.4028	543.0	4.34%	1506.9	4.21%
NRF1(NRF)/MCF7-NRF1-ChIP-Seq(Unpublished)/Homer	CTGCGCATGCGC	1e0	-1.361e+00	0.4401	83.0	0.66%	220.9	0.62%
Sox15(HMG)/CPA-Sox15-ChIP-Seq(GSE62909)/Homer	RAACAATGGN	1e0	-1.329e+00	0.4522	1345.0	10.74%	3786.6	10.57%
ZFP3(Zf)/HEK293-ZFP3.GFP-ChIP-Seq(GSE58341)/Homer	GGGTTTTGAAGGATGARTAGGAGTT	1e0	-1.266e+00	0.4797	2.0	0.02%	3.9	0.01%
Sox4(HMG)/proB-Sox4-ChIP-Seq(GSE50066)/Homer	YCTTTGTTCC	1e0	-1.256e+00	0.4820	1079.0	8.62%	3036.5	8.48%
LXRE(NR),DR4/RAW-LXRb.biotin-ChIP-Seq(GSE21512)/Homer	RGGTTACTANAGGTCA	1e0	-1.203e+00	0.5060	62.0	0.50%	165.5	0.46%
ZSCAN22(Zf)/HEK293-ZSCAN22.GFP-ChIP-Seq(GSE58341)/Homer	SMCAGTCWGAKGGAGGAGGC	1e0	-1.183e+00	0.5137	68.0	0.54%	183.0	0.51%
GFX(?)/Promoter/Homer	ATTCTCGCGAGA	1e0	-1.181e+00	0.5137	4.0	0.03%	8.5	0.02%
ZNF675(Zf)/HEK293-ZNF675.GFP-ChIP-Seq(GSE58341)/Homer	ARGAGGMCAAAATGW	1e0	-1.131e+00	0.5365	137.0	1.09%	376.3	1.05%
ZNF165(Zf)/WHIM12-ZNF165-ChIP-Seq(GSE65937)/Homer	AAGGKGRCGCAGGCA	1e0	-1.096e+00	0.5528	101.0	0.81%	276.6	0.77%
PRDM9(Zf)/Testis-DMC1-ChIP-Seq(GSE35498)/Homer	ADGGYAGYAGCATCT	1e0	-1.086e+00	0.5559	450.0	3.59%	1262.6	3.52%
ZNF322(Zf)/HEK293-ZNF322.GFP-ChIP-Seq(GSE58341)/Homer	GAGCCTGGTACTGWGCCTGR	1e0	-1.065e+00	0.5651	295.0	2.36%	824.7	2.30%
Sox2(HMG)/mES-Sox2-ChIP-Seq(GSE11431)/Homer	BCCATTGTTC	1e0	-1.062e+00	0.5651	1114.0	8.90%	3151.9	8.80%
Pitx1:Ebox(Homeobox,bHLH)/Hindlimb-Pitx1-ChIP-Seq(GSE41591)/Homer	YTAATTRAWWCCAGATGT	1e0	-1.057e+00	0.5651	199.0	1.59%	554.0	1.55%
Sox17(HMG)/Endoderm-Sox17-ChIP-Seq(GSE61475)/Homer	CCATTGTTYB	1e0	-1.018e+00	0.5848	857.0	6.85%	2423.5	6.76%
AP-2alpha(AP2)/Hela-AP2alpha-ChIP-Seq(GSE31477)/Homer	ATGCCCTGAGGC	1e0	-1.001e+00	0.5921	626.0	5.00%	1767.7	4.93%
Mef2c(MADS)/GM12878-Mef2c-ChIP-Seq(GSE32465)/Homer	DCYAAAAATAGM	1e0	-9.732e-01	0.6059	402.0	3.21%	1132.8	3.16%
Foxf1(Forkhead)/Lung-Foxf1-ChIP-Seq(GSE77951)/Homer	WWATRTAAACAN	1e0	-9.244e-01	0.6335	1129.0	9.02%	3206.8	8.95%
Bcl6(Zf)/Liver-Bcl6-ChIP-Seq(GSE31578)/Homer	NNNCTTTCCAGGAAA	1e0	-8.711e-01	0.6652	1731.0	13.83%	4930.1	13.76%
CRX(Homeobox)/Retina-Crx-ChIP-Seq(GSE20012)/Homer	GCTAATCC	1e0	-8.588e-01	0.6705	2936.0	23.45%	8375.1	23.38%
HOXB13(Homeobox)/ProstateTumor-HOXB13-ChIP-Seq(GSE56288)/Homer	TTTTATKRGG	1e0	-8.357e-01	0.6832	1286.0	10.27%	3663.2	10.22%
NeuroG2(bHLH)/Fibroblast-NeuroG2-ChIP-Seq(GSE75910)/Homer	ACCATCTGTT	1e0	-8.307e-01	0.6837	2018.0	16.12%	5755.4	16.06%
Oct4:Sox17(POU,Homeobox,HMG)/F9-Sox17-ChIP-Seq(GSE44553)/Homer	CCATTGTATGCAAAT	1e0	-8.153e-01	0.6913	139.0	1.11%	392.6	1.10%
RBPJ:Ebox(?,bHLH)/Panc1-Rbpj1-ChIP-Seq(GSE47459)/Homer	GGGRAARRGRMCAGMTG	1e0	-8.035e-01	0.6965	328.0	2.62%	931.9	2.60%
AP-2gamma(AP2)/MCF7-TFAP2C-ChIP-Seq(GSE21234)/Homer	SCCTSAGGSCAW	1e0	-7.859e-01	0.7058	840.0	6.71%	2394.8	6.68%
PAX5(Paired,Homeobox)/GM12878-PAX5-ChIP-Seq(GSE32465)/Homer	GCAGCCAAGCRTGACH	1e0	-7.411e-01	0.7350	389.0	3.11%	1109.6	3.10%
OCT:OCT(POU,Homeobox,IR1)/NPC-Brn2-ChIP-Seq(GSE35496)/Homer	ATGAATWATTCATGA	1e0	-7.313e-01	0.7392	18.0	0.14%	50.8	0.14%
E2F1(E2F)/Hela-E2F1-ChIP-Seq(GSE22478)/Homer	CWGGCGGGAA	1e0	-6.528e-01	0.7962	90.0	0.72%	258.9	0.72%
NF1-halfsite(CTF)/LNCaP-NF1-ChIP-Seq(Unpublished)/Homer	YTGCCAAG	1e0	-6.027e-01	0.8336	1937.0	15.47%	5556.2	15.51%
bHLHE40(bHLH)/HepG2-BHLHE40-ChIP-Seq(GSE31477)/Homer	KCACGTGMCN	1e0	-5.384e-01	0.8852	316.0	2.52%	914.2	2.55%
E2F(E2F)/Hela-CellCycle-Expression/Homer	TTSGCGCGAAAA	1e0	-4.893e-01	0.9259	20.0	0.16%	60.3	0.17%
Twist(bHLH)/HMLE-TWIST1-ChIP-Seq(Chang_et_al)/Homer	VCAKCTGGNNNCCAGMTGBN	1e0	-4.629e-01	0.9468	139.0	1.11%	408.7	1.14%
ZNF382(Zf)/HEK293-ZNF382.GFP-ChIP-Seq(GSE58341)/Homer	GNCTGTASTRNTGBCTCHTT	1e0	-4.603e-01	0.9468	34.0	0.27%	102.2	0.29%
EBNA1(EBV-virus)/Raji-EBNA1-ChIP-Seq(GSE30709)/Homer	GGYAGCAYDTGCTDCCCNNN	1e0	-4.446e-01	0.9564	10.0	0.08%	31.4	0.09%
c-Myc(bHLH)/LNCAP-cMyc-ChIP-Seq(Unpublished)/Homer	VCCACGTG	1e0	-4.438e-01	0.9564	420.0	3.35%	1223.0	3.41%
Hand2(bHLH)/Mesoderm-Hand2-ChIP-Seq(GSE61475)/Homer	TGACANARRCCAGRC	1e0	-4.354e-01	0.9573	600.0	4.79%	1742.3	4.86%
p73(p53)/Trachea-p73-ChIP-Seq(PRJNA310161)/Homer	NRRRCAWGTCCDGRCATGYY	1e0	-3.583e-01	1.0000	46.0	0.37%	141.4	0.39%
Nkx3.1(Homeobox)/LNCaP-Nkx3.1-ChIP-Seq(GSE28264)/Homer	AAGCACTTAA	1e0	-3.500e-01	1.0000	3466.0	27.69%	9995.9	27.90%
Foxh1(Forkhead)/hESC-FOXH1-ChIP-Seq(GSE29422)/Homer	NNTGTGGATTSS	1e0	-3.131e-01	1.0000	690.0	5.51%	2019.0	5.64%
HNF1b(Homeobox)/PDAC-HNF1B-ChIP-Seq(GSE64557)/Homer	GTTAATNATTAA	1e0	-3.100e-01	1.0000	124.0	0.99%	374.6	1.05%
HOXA2(Homeobox)/mES-Hoxa2-ChIP-Seq(Donaldson_et_al.)/Homer	GYCATCMATCAT	1e0	-3.078e-01	1.0000	109.0	0.87%	330.8	0.92%
ZNF16(Zf)/HEK293-ZNF16.GFP-ChIP-Seq(GSE58341)/Homer	MACCTTCYATGGCTCCCTAKTGCCY	1e0	-2.649e-01	1.0000	4.0	0.03%	15.7	0.04%
HIF-1b(HLH)/T47D-HIF1b-ChIP-Seq(GSE59937)/Homer	RTACGTGC	1e0	-2.588e-01	1.0000	1287.0	10.28%	3755.2	10.48%
Oct4(POU,Homeobox)/mES-Oct4-ChIP-Seq(GSE11431)/Homer	ATTTGCATAW	1e0	-2.547e-01	1.0000	487.0	3.89%	1440.1	4.02%
Cdx2(Homeobox)/mES-Cdx2-ChIP-Seq(GSE14586)/Homer	GYMATAAAAH	1e0	-2.496e-01	1.0000	782.0	6.25%	2297.6	6.41%
Arnt:Ahr(bHLH)/MCF7-Arnt-ChIP-Seq(Lo_et_al.)/Homer	TBGCACGCAA	1e0	-2.122e-01	1.0000	670.0	5.35%	1980.2	5.53%
Oct6(POU,Homeobox)/NPC-Pou3f1-ChIP-Seq(GSE35496)/Homer	WATGCAAATGAG	1e0	-2.026e-01	1.0000	429.0	3.43%	1280.5	3.57%
E2F7(E2F)/Hela-E2F7-ChIP-Seq(GSE32673)/Homer	VDTTTCCCGCCA	1e0	-2.007e-01	1.0000	46.0	0.37%	149.2	0.42%
Pax7(Paired,Homeobox),long/Myoblast-Pax7-ChIP-Seq(GSE25064)/Homer	TAATCHGATTAC	1e0	-1.983e-01	1.0000	16.0	0.13%	56.9	0.16%
PGR(NR)/EndoStromal-PGR-ChIP-Seq(GSE69539)/Homer	AAGAACATWHTGTTC	1e0	-1.854e-01	1.0000	304.0	2.43%	917.7	2.56%
HRE(HSF)/Striatum-HSF1-ChIP-Seq(GSE38000)/Homer	TTCTAGAABNTTCTA	1e0	-1.814e-01	1.0000	246.0	1.97%	747.0	2.09%
EBF1(EBF)/Near-E2A-ChIP-Seq(GSE21512)/Homer	GTCCCCWGGGGA	1e0	-1.802e-01	1.0000	961.0	7.68%	2833.6	7.91%
HRE(HSF)/HepG2-HSF1-ChIP-Seq(GSE31477)/Homer	BSTTCTRGAABVTTCYAGAA	1e0	-1.730e-01	1.0000	150.0	1.20%	464.9	1.30%
ZBTB33(Zf)/GM12878-ZBTB33-ChIP-Seq(GSE32465)/Homer	GGVTCTCGCGAGAAC	1e0	-1.683e-01	1.0000	11.0	0.09%	41.8	0.12%
ZNF711(Zf)/SHSY5Y-ZNF711-ChIP-Seq(GSE20673)/Homer	AGGCCTAG	1e0	-1.657e-01	1.0000	1656.0	13.23%	4850.3	13.54%
Smad2(MAD)/ES-SMAD2-ChIP-Seq(GSE29422)/Homer	CTGTCTGG	1e0	-1.547e-01	1.0000	2011.0	16.06%	5880.0	16.41%
Mef2b(MADS)/HEK293-Mef2b.V5-ChIP-Seq(GSE67450)/Homer	GCTATTTTTGGM	1e0	-1.453e-01	1.0000	797.0	6.37%	2367.4	6.61%
PAX6(Paired,Homeobox)/Forebrain-Pax6-ChIP-Seq(GSE66961)/Homer	NGTGTTCAVTSAAGCGKAAA	1e0	-1.352e-01	1.0000	101.0	0.81%	322.6	0.90%
ZFX(Zf)/mES-Zfx-ChIP-Seq(GSE11431)/Homer	AGGCCTRG	1e0	-1.316e-01	1.0000	1234.0	9.86%	3642.6	10.17%
FOXA1(Forkhead)/LNCAP-FOXA1-ChIP-Seq(GSE27824)/Homer	WAAGTAAACA	1e0	-1.270e-01	1.0000	1560.0	12.46%	4589.5	12.81%
OCT:OCT(POU,Homeobox)/NPC-Brn1-ChIP-Seq(GSE35496)/Homer	ATGAATATTCATGAG	1e0	-1.171e-01	1.0000	6.0	0.05%	27.0	0.08%
Smad3(MAD)/NPC-Smad3-ChIP-Seq(GSE36673)/Homer	TWGTCTGV	1e0	-1.152e-01	1.0000	3981.0	31.80%	11576.3	32.31%
Bapx1(Homeobox)/VertebralCol-Bapx1-ChIP-Seq(GSE36672)/Homer	TTRAGTGSYK	1e0	-9.472e-02	1.0000	2975.0	23.76%	8696.4	24.27%
NRF(NRF)/Promoter/Homer	STGCGCATGCGC	1e0	-7.325e-02	1.0000	169.0	1.35%	539.8	1.51%
GRE(NR),IR3/RAW264.7-GRE-ChIP-Seq(Unpublished)/Homer	VAGRACAKWCTGTYC	1e0	-6.714e-02	1.0000	287.0	2.29%	895.6	2.50%
Rbpj1(?)/Panc1-Rbpj1-ChIP-Seq(GSE47459)/Homer	HTTTCCCASG	1e0	-5.659e-02	1.0000	1763.0	14.08%	5224.9	14.58%
Rfx5(HTH)/GM12878-Rfx5-ChIP-Seq(GSE31477)/Homer	SCCTAGCAACAG	1e0	-5.220e-02	1.0000	470.0	3.75%	1446.2	4.04%
Pit1(Homeobox)/GCrat-Pit1-ChIP-Seq(GSE58009)/Homer	ATGMATATDC	1e0	-5.202e-02	1.0000	1280.0	10.22%	3823.4	10.67%
Hnf1(Homeobox)/Liver-Foxa2-Chip-Seq(GSE25694)/Homer	GGTTAAWCATTAA	1e0	-4.775e-02	1.0000	115.0	0.92%	382.4	1.07%
p53(p53)/mES-cMyc-ChIP-Seq(GSE11431)/Homer	ACATGCCCGGGCAT	1e0	-4.772e-02	1.0000	8.0	0.06%	38.0	0.11%
p53(p53)/Saos-p53-ChIP-Seq(GSE15780)/Homer	RRCATGYCYRGRCATGYYYN	1e0	-4.075e-02	1.0000	121.0	0.97%	403.2	1.13%
p53(p53)/Saos-p53-ChIP-Seq/Homer	RRCATGYCYRGRCATGYYYN	1e0	-4.075e-02	1.0000	121.0	0.97%	403.2	1.13%
ZNF136(Zf)/HEK293-ZNF136.GFP-ChIP-Seq(GSE58341)/Homer	YTKGATAHAGTATTCTWGGTNGGCA	1e0	-3.476e-02	1.0000	83.0	0.66%	287.3	0.80%
Pax8(Paired,Homeobox)/Thyroid-Pax8-ChIP-Seq(GSE26938)/Homer	GTCATGCHTGRCTGS	1e0	-2.913e-02	1.0000	314.0	2.51%	996.4	2.78%
FOXA1(Forkhead)/MCF7-FOXA1-ChIP-Seq(GSE26831)/Homer	WAAGTAAACA	1e0	-2.751e-02	1.0000	1233.0	9.85%	3714.8	10.37%
CTCF-SatelliteElement(Zf?)/CD4+-CTCF-ChIP-Seq(Barski_et_al.)/Homer	TGCAGTTCCMVNWRTGGCCA	1e0	-2.612e-02	1.0000	15.0	0.12%	67.4	0.19%
ZNF415(Zf)/HEK293-ZNF415.GFP-ChIP-Seq(GSE58341)/Homer	GRTGMTRGAGCC	1e0	-2.428e-02	1.0000	460.0	3.67%	1438.4	4.01%
NeuroD1(bHLH)/Islet-NeuroD1-ChIP-Seq(GSE30298)/Homer	GCCATCTGTT	1e0	-1.752e-02	1.0000	917.0	7.32%	2803.4	7.82%
Pit1+1bp(Homeobox)/GCrat-Pit1-ChIP-Seq(GSE58009)/Homer	ATGCATAATTCA	1e0	-1.514e-02	1.0000	299.0	2.39%	965.6	2.70%
Ascl1(bHLH)/NeuralTubes-Ascl1-ChIP-Seq(GSE55840)/Homer	NNVVCAGCTGBN	1e0	-1.286e-02	1.0000	1679.0	13.41%	5051.5	14.10%
Pax7(Paired,Homeobox)/Myoblast-Pax7-ChIP-Seq(GSE25064)/Homer	TAATCAATTA	1e0	-9.424e-03	1.0000	57.0	0.46%	218.3	0.61%
GRE(NR),IR3/A549-GR-ChIP-Seq(GSE32465)/Homer	NRGVACABNVTGTYCY	1e0	-8.559e-03	1.0000	138.0	1.10%	479.5	1.34%
ZNF264(Zf)/HEK293-ZNF264.GFP-ChIP-Seq(GSE58341)/Homer	RGGGCACTAACY	1e0	-7.668e-03	1.0000	732.0	5.85%	2281.1	6.37%
Smad4(MAD)/ESC-SMAD4-ChIP-Seq(GSE29422)/Homer	VBSYGTCTGG	1e0	-6.909e-03	1.0000	2078.0	16.60%	6243.2	17.43%
ZNF41(Zf)/HEK293-ZNF41.GFP-ChIP-Seq(GSE58341)/Homer	CCTCATGGTGYCYTWYTCCCTTGTG	1e0	-6.020e-03	1.0000	21.0	0.17%	98.6	0.28%
Phox2a(Homeobox)/Neuron-Phox2a-ChIP-Seq(GSE31456)/Homer	YTAATYNRATTA	1e0	-5.846e-03	1.0000	287.0	2.29%	947.6	2.64%
YY1(Zf)/Promoter/Homer	CAAGATGGCGGC	1e0	-5.022e-03	1.0000	35.0	0.28%	149.4	0.42%
NF1:FOXA1(CTF,Forkhead)/LNCAP-FOXA1-ChIP-Seq(GSE27824)/Homer	WNTGTTTRYTTTGGCA	1e0	-4.689e-03	1.0000	36.0	0.29%	153.2	0.43%
Brn1(POU,Homeobox)/NPC-Brn1-ChIP-Seq(GSE35496)/Homer	TATGCWAATBAV	1e0	-4.521e-03	1.0000	278.0	2.22%	924.9	2.58%
REST-NRSF(Zf)/Jurkat-NRSF-ChIP-Seq/Homer	GGMGCTGTCCATGGTGCTGA	1e0	-3.734e-03	1.0000	1.0	0.01%	16.1	0.04%
NFY(CCAAT)/Promoter/Homer	RGCCAATSRG	1e0	-3.289e-03	1.0000	824.0	6.58%	2579.3	7.20%
Barx1(Homeobox)/Stomach-Barx1.3xFlag-ChIP-Seq(GSE69483)/Homer	AAACMATTAN	1e0	-3.236e-03	1.0000	494.0	3.95%	1589.2	4.44%
Znf263(Zf)/K562-Znf263-ChIP-Seq(GSE31477)/Homer	CVGTSCTCCC	1e0	-2.987e-03	1.0000	1758.0	14.04%	5341.3	14.91%
PRDM14(Zf)/H1-PRDM14-ChIP-Seq(GSE22767)/Homer	RGGTCTCTAACY	1e0	-2.426e-03	1.0000	343.0	2.74%	1135.4	3.17%
Oct2(POU,Homeobox)/Bcell-Oct2-ChIP-Seq(GSE21512)/Homer	ATATGCAAAT	1e0	-2.141e-03	1.0000	260.0	2.08%	881.7	2.46%
OCT4-SOX2-TCF-NANOG(POU,Homeobox,HMG)/mES-Oct4-ChIP-Seq(GSE11431)/Homer	ATTTGCATAACAATG	1e0	-1.958e-03	1.0000	142.0	1.13%	511.4	1.43%
p63(p53)/Keratinocyte-p63-ChIP-Seq(GSE17611)/Homer	NNDRCATGYCYNRRCATGYH	1e0	-1.352e-03	1.0000	405.0	3.24%	1336.7	3.73%
GRHL2(CP2)/HBE-GRHL2-ChIP-Seq(GSE46194)/Homer	AAACYKGTTWDACMRGTTTB	1e0	-5.160e-04	1.0000	423.0	3.38%	1409.0	3.93%
AR-halfsite(NR)/LNCaP-AR-ChIP-Seq(GSE27824)/Homer	CCAGGAACAG	1e0	-5.150e-04	1.0000	5292.0	42.27%	15664.2	43.72%
GFY-Staf(?,Zf)/Promoter/Homer	RACTACAATTCCCAGAAKGC	1e0	-4.860e-04	1.0000	46.0	0.37%	205.7	0.57%
Pax7(Paired,Homeobox),longest/Myoblast-Pax7-ChIP-Seq(GSE25064)/Homer	NTAATTDGCYAATTANNWWD	1e0	-4.420e-04	1.0000	7.0	0.06%	55.8	0.16%
THRa(NR)/C17.2-THRa-ChIP-Seq(GSE38347)/Homer	GGTCANYTGAGGWCA	1e0	-3.510e-04	1.0000	413.0	3.30%	1385.2	3.87%
GLI3(Zf)/Limb-GLI3-ChIP-Chip(GSE11077)/Homer	CGTGGGTGGTCC	1e0	-3.460e-04	1.0000	92.0	0.73%	366.1	1.02%
NPAS2(bHLH)/Liver-NPAS2-ChIP-Seq(GSE39860)/Homer	KCCACGTGAC	1e0	-2.550e-04	1.0000	1367.0	10.92%	4267.4	11.91%
BMAL1(bHLH)/Liver-Bmal1-ChIP-Seq(GSE39860)/Homer	GNCACGTG	1e0	-2.230e-04	1.0000	2697.0	21.54%	8186.5	22.85%
FOXA1:AR(Forkhead,NR)/LNCAP-AR-ChIP-Seq(GSE27824)/Homer	AGTAAACAAAAAAGAACAND	1e0	-1.200e-04	1.0000	81.0	0.65%	338.6	0.94%
DUX4(Homeobox)/Myoblasts-DUX4.V5-ChIP-Seq(GSE75791)/Homer	NWTAAYCYAATCAWN	1e0	-6.000e-05	1.0000	23.0	0.18%	132.8	0.37%
FOXM1(Forkhead)/MCF7-FOXM1-ChIP-Seq(GSE72977)/Homer	TRTTTACTTW	1e0	-5.800e-05	1.0000	1294.0	10.34%	4089.3	11.41%
Nkx6.1(Homeobox)/Islet-Nkx6.1-ChIP-Seq(GSE40975)/Homer	GKTAATGR	1e0	-4.700e-05	1.0000	3040.0	24.28%	9242.8	25.80%
ZBTB12(Zf)/HEK293-ZBTB12.GFP-ChIP-Seq(GSE58341)/Homer	NGNTCTAGAACCNGV	1e0	-4.100e-05	1.0000	496.0	3.96%	1678.6	4.69%
Max(bHLH)/K562-Max-ChIP-Seq(GSE31477)/Homer	RCCACGTGGYYN	1e0	-3.900e-05	1.0000	836.0	6.68%	2720.2	7.59%
Prop1(Homeobox)/GHFT1-PROP1.biotin-ChIP-Seq(GSE77302)/Homer	NTAATBNAATTA	1e0	-3.100e-05	1.0000	479.0	3.83%	1630.9	4.55%
PR(NR)/T47D-PR-ChIP-Seq(GSE31130)/Homer	VAGRACAKNCTGTBC	1e0	-1.500e-05	1.0000	3189.0	25.47%	9715.9	27.12%
NPAS(bHLH)/Liver-NPAS-ChIP-Seq(GSE39860)/Homer	NVCACGTG	1e0	-9.000e-06	1.0000	2280.0	18.21%	7065.6	19.72%
Nkx2.2(Homeobox)/NPC-Nkx2.2-ChIP-Seq(GSE61673)/Homer	BTBRAGTGSN	1e0	-6.000e-06	1.0000	2492.0	19.91%	7701.0	21.49%
KLF10(Zf)/HEK293-KLF10.GFP-ChIP-Seq(GSE58341)/Homer	GGGGGTGTGTCC	1e0	-6.000e-06	1.0000	1160.0	9.27%	3741.6	10.44%
Nkx2.5(Homeobox)/HL1-Nkx2.5.biotin-ChIP-Seq(GSE21529)/Homer	RRSCACTYAA	1e0	-3.000e-06	1.0000	2963.0	23.67%	9105.7	25.42%
SF1(NR)/H295R-Nr5a1-ChIP-Seq(GSE44220)/Homer	CAAGGHCANV	1e0	-2.000e-06	1.0000	573.0	4.58%	1970.5	5.50%
Isl1(Homeobox)/Neuron-Isl1-ChIP-Seq(GSE31456)/Homer	CTAATKGV	1e0	-1.000e-06	1.0000	2162.0	17.27%	6768.1	18.89%
n-Myc(bHLH)/mES-nMyc-ChIP-Seq(GSE11431)/Homer	VRCCACGTGG	1e0	-1.000e-06	1.0000	750.0	5.99%	2535.8	7.08%
GSC(Homeobox)/FrogEmbryos-GSC-ChIP-Seq(DRA000576)/Homer	RGGATTAR	1e0	-0.000e+00	1.0000	1325.0	10.58%	4300.1	12.00%
OCT:OCT(POU,Homeobox)/NPC-OCT6-ChIP-Seq(GSE43916)/Homer	YATGCATATRCATRT	1e0	-0.000e+00	1.0000	165.0	1.32%	679.0	1.90%
Gfi1b(Zf)/HPC7-Gfi1b-ChIP-Seq(GSE22178)/Homer	MAATCACTGC	1e0	-0.000e+00	1.0000	692.0	5.53%	2375.9	6.63%
ZNF143|STAF(Zf)/CUTLL-ZNF143-ChIP-Seq(GSE29600)/Homer	ATTTCCCAGVAKSCY	1e0	-0.000e+00	1.0000	363.0	2.90%	1336.1	3.73%
Cux2(Homeobox)/Liver-Cux2-ChIP-Seq(GSE35985)/Homer	HNRAATCAAT	1e0	-0.000e+00	1.0000	357.0	2.85%	1317.2	3.68%
ARE(NR)/LNCAP-AR-ChIP-Seq(GSE27824)/Homer	RGRACASNSTGTYCYB	1e0	-0.000e+00	1.0000	315.0	2.52%	1181.7	3.30%
RAR:RXR(NR),DR5/ES-RAR-ChIP-Seq(GSE56893)/Homer	AGGTCAAGGTCA	1e0	-0.000e+00	1.0000	207.0	1.65%	838.0	2.34%
Olig2(bHLH)/Neuron-Olig2-ChIP-Seq(GSE30882)/Homer	RCCATMTGTT	1e0	-0.000e+00	1.0000	2339.0	18.68%	7405.7	20.67%
HNF6(Homeobox)/Liver-Hnf6-ChIP-Seq(ERP000394)/Homer	NTATYGATCH	1e0	-0.000e+00	1.0000	464.0	3.71%	1703.3	4.75%
Lhx3(Homeobox)/Neuron-Lhx3-ChIP-Seq(GSE31456)/Homer	ADBTAATTAR	1e0	-0.000e+00	1.0000	1782.0	14.23%	5763.4	16.09%
Lhx2(Homeobox)/HFSC-Lhx2-ChIP-Seq(GSE48068)/Homer	TAATTAGN	1e0	-0.000e+00	1.0000	1060.0	8.47%	3585.9	10.01%
c-Myc(bHLH)/mES-cMyc-ChIP-Seq(GSE11431)/Homer	VVCCACGTGG	1e0	-0.000e+00	1.0000	530.0	4.23%	1930.1	5.39%
ZNF416(Zf)/HEK293-ZNF416.GFP-ChIP-Seq(GSE58341)/Homer	WDNCTGGGCA	1e0	-0.000e+00	1.0000	1388.0	11.09%	4596.2	12.83%
Nkx2.1(Homeobox)/LungAC-Nkx2.1-ChIP-Seq(GSE43252)/Homer	RSCACTYRAG	1e0	-0.000e+00	1.0000	3895.0	31.11%	12088.3	33.74%
TATA-Box(TBP)/Promoter/Homer	CCTTTTAWAGSC	1e0	-0.000e+00	1.0000	1379.0	11.02%	4620.2	12.90%
Pitx1(Homeobox)/Chicken-Pitx1-ChIP-Seq(GSE38910)/Homer	TAATCCCN	1e0	-0.000e+00	1.0000	5117.0	40.87%	15706.0	43.84%
E2A(bHLH)/proBcell-E2A-ChIP-Seq(GSE21978)/Homer	DNRCAGCTGY	1e0	-0.000e+00	1.0000	1438.0	11.49%	4858.3	13.56%
Nr5a2(NR)/mES-Nr5a2-ChIP-Seq(GSE19019)/Homer	BTCAAGGTCA	1e0	-0.000e+00	1.0000	584.0	4.66%	2196.0	6.13%
Ptf1a(bHLH)/Panc1-Ptf1a-ChIP-Seq(GSE47459)/Homer	ACAGCTGTTN	1e0	-0.000e+00	1.0000	3096.0	24.73%	9872.8	27.56%
Unknown(Homeobox)/Limb-p300-ChIP-Seq/Homer	SSCMATWAAA	1e0	-0.000e+00	1.0000	530.0	4.23%	2040.8	5.70%
TEAD2(TEA)/Py2T-Tead2-ChIP-Seq(GSE55709)/Homer	CCWGGAATGY	1e0	-0.000e+00	1.0000	409.0	3.27%	1648.0	4.60%
Nr5a2(NR)/Pancreas-LRH1-ChIP-Seq(GSE34295)/Homer	BTCAAGGTCA	1e0	-0.000e+00	1.0000	817.0	6.53%	2987.6	8.34%
TEAD(TEA)/Fibroblast-PU.1-ChIP-Seq(Unpublished)/Homer	YCWGGAATGY	1e0	-0.000e+00	1.0000	519.0	4.15%	2022.0	5.64%
Otx2(Homeobox)/EpiLC-Otx2-ChIP-Seq(GSE56098)/Homer	NYTAATCCYB	1e0	-0.000e+00	1.0000	753.0	6.01%	2818.0	7.87%
RARg(NR)/ES-RARg-ChIP-Seq(GSE30538)/Homer	AGGTCAAGGTCA	1e0	-0.000e+00	1.0000	73.0	0.58%	471.2	1.32%
E2A(bHLH),near_PU.1/Bcell-PU.1-ChIP-Seq(GSE21512)/Homer	NVCACCTGBN	1e0	0.000e+00	1.0000	1315.0	10.50%	5469.3	15.27%
HEB(bHLH)/mES-Heb-ChIP-Seq(GSE53233)/Homer	VCAGCTGBNN	1e0	0.000e+00	1.0000	1921.0	15.34%	6604.6	18.43%
HOXD13(Homeobox)/Chicken-Hoxd13-ChIP-Seq(GSE38910)/Homer	NCYAATAAAA	1e0	0.000e+00	1.0000	981.0	7.84%	3650.2	10.19%
Lhx1(Homeobox)/EmbryoCarcinoma-Lhx1-ChIP-Seq(GSE70957)/Homer	NNYTAATTAR	1e0	0.000e+00	1.0000	970.0	7.75%	3598.5	10.04%
LRF(Zf)/Erythroblasts-ZBTB7A-ChIP-Seq(GSE74977)/Homer	AAGACCCYYN	1e0	0.000e+00	1.0000	947.0	7.56%	3966.6	11.07%
Slug(Zf)/Mesoderm-Snai2-ChIP-Seq(GSE61475)/Homer	SNGCACCTGCHS	1e0	0.000e+00	1.0000	442.0	3.53%	1915.9	5.35%
TEAD4(TEA)/Tropoblast-Tead4-ChIP-Seq(GSE37350)/Homer	CCWGGAATGY	1e0	0.000e+00	1.0000	669.0	5.34%	2625.7	7.33%
ZEB1(Zf)/PDAC-ZEB1-ChIP-Seq(GSE64557)/Homer	VCAGGTRDRY	1e0	0.000e+00	1.0000	1648.0	13.16%	6678.7	18.64%
ZNF189(Zf)/HEK293-ZNF189.GFP-ChIP-Seq(GSE58341)/Homer	TGGAACAGMA	1e0	0.000e+00	1.0000	815.0	6.51%	3053.9	8.52%
