# Supplementary material for: Genome-wide CRISPR Screens in T Helper Cells Reveal Pervasive Crosstalk between Activation and Differentiation
Source: Cell. 2019 Feb 7;176(4):882–896.e18. doi: 10.1016/j.cell.2018.11.044 (PMC6370901; doi:10.1016/j.cell.2018.11.044)
Supplement: Data S2. Processed Data from All the Steps of the Analysis, Related to Figure 1 [file mmc2.zip › supplemental data/motif analysis/Pparg_homer/homerMotifs.motifs12]

>NTGASTCABHNN	1-NTGASTCABHNN	6.393925	-4191.671552	0	T:5340.0(42.66%),B:3849.3(10.74%),P:1e-1820	Tpos:101.5,Tstd:51.3,Bpos:100.9,Bstd:68.0,StrandBias:-0.0,Multiplicity:1.27
0.309	0.260	0.268	0.162
0.081	0.001	0.004	0.914
0.003	0.090	0.717	0.190
0.874	0.001	0.001	0.124
0.056	0.393	0.482	0.069
0.079	0.001	0.001	0.919
0.244	0.709	0.046	0.001
0.978	0.001	0.001	0.020
0.147	0.265	0.277	0.311
0.337	0.259	0.140	0.265
0.263	0.241	0.220	0.276
0.248	0.247	0.203	0.302
>TGACCTTTGMCC	2-TGACCTTTGMCC	7.425616	-2374.732287	0	T:3170.0(25.32%),B:2186.7(6.10%),P:1e-1031	Tpos:99.5,Tstd:48.1,Bpos:101.2,Bstd:62.0,StrandBias:0.1,Multiplicity:1.09
0.074	0.119	0.073	0.734
0.193	0.196	0.551	0.060
0.744	0.170	0.069	0.017
0.167	0.768	0.014	0.051
0.022	0.933	0.001	0.044
0.008	0.113	0.001	0.878
0.040	0.225	0.030	0.705
0.012	0.018	0.010	0.960
0.128	0.227	0.586	0.059
0.363	0.322	0.157	0.159
0.109	0.654	0.070	0.167
0.084	0.745	0.002	0.169
>TGGGTSARAGGK	3-TGGGTSARAGGK	8.905268	-1315.125408	0	T:1488.0(11.89%),B:820.1(2.29%),P:1e-571	Tpos:98.5,Tstd:49.7,Bpos:102.2,Bstd:63.9,StrandBias:0.2,Multiplicity:1.02
0.001	0.001	0.001	0.997
0.374	0.001	0.624	0.001
0.001	0.001	0.747	0.251
0.001	0.001	0.997	0.001
0.001	0.001	0.255	0.743
0.099	0.426	0.374	0.101
0.957	0.001	0.001	0.041
0.463	0.085	0.323	0.129
0.688	0.001	0.310	0.001
0.235	0.001	0.667	0.097
0.137	0.001	0.645	0.217
0.103	0.182	0.304	0.411
>CACTTCCTGTYT	4-CACTTCCTGTYT	7.879905	-1238.122321	0	T:2755.0(22.01%),B:2780.6(7.76%),P:1e-537	Tpos:100.8,Tstd:52.6,Bpos:98.8,Bstd:61.0,StrandBias:0.1,Multiplicity:1.12
0.169	0.442	0.161	0.227
0.602	0.077	0.254	0.067
0.001	0.689	0.044	0.266
0.197	0.017	0.001	0.785
0.001	0.001	0.001	0.997
0.001	0.932	0.001	0.066
0.001	0.988	0.001	0.010
0.021	0.001	0.001	0.977
0.003	0.183	0.708	0.106
0.043	0.263	0.030	0.664
0.107	0.300	0.220	0.373
0.193	0.187	0.209	0.410
>HACAGTCATTTC	5-HACAGTCATTTC	7.326852	-1217.607281	0	T:3003.0(23.99%),B:3253.4(9.08%),P:1e-528	Tpos:101.4,Tstd:52.6,Bpos:100.3,Bstd:66.0,StrandBias:0.1,Multiplicity:1.13
0.214	0.307	0.156	0.323
0.517	0.183	0.121	0.179
0.148	0.477	0.197	0.179
0.746	0.001	0.001	0.252
0.057	0.213	0.538	0.192
0.001	0.002	0.001	0.996
0.001	0.997	0.001	0.001
0.997	0.001	0.001	0.001
0.001	0.137	0.037	0.825
0.178	0.237	0.001	0.584
0.112	0.186	0.074	0.628
0.106	0.540	0.125	0.229
>ACCTTTGGCCTA	6-ACCTTTGGCCTA	8.590755	-680.689826	0	T:883.0(7.05%),B:549.7(1.53%),P:1e-295	Tpos:99.9,Tstd:50.6,Bpos:100.5,Bstd:54.3,StrandBias:0.2,Multiplicity:1.04
0.539	0.353	0.079	0.029
0.011	0.987	0.001	0.001
0.001	0.838	0.001	0.160
0.001	0.125	0.001	0.873
0.056	0.251	0.102	0.591
0.048	0.037	0.001	0.914
0.273	0.001	0.547	0.179
0.001	0.328	0.630	0.041
0.012	0.809	0.035	0.144
0.160	0.714	0.001	0.125
0.001	0.365	0.001	0.633
0.952	0.001	0.041	0.006
>AAACCACARNNN	7-AAACCACARNNN	7.927856	-480.701410	0	T:1661.0(13.27%),B:2080.7(5.81%),P:1e-208	Tpos:99.8,Tstd:52.4,Bpos:98.7,Bstd:62.7,StrandBias:0.2,Multiplicity:1.09
0.517	0.171	0.105	0.207
0.662	0.083	0.254	0.001
0.561	0.154	0.284	0.001
0.001	0.997	0.001	0.001
0.001	0.997	0.001	0.001
0.925	0.073	0.001	0.001
0.034	0.964	0.001	0.001
0.816	0.054	0.001	0.129
0.326	0.119	0.364	0.191
0.333	0.269	0.211	0.187
0.273	0.274	0.238	0.215
0.319	0.219	0.230	0.231
>GTGATGTGTCAT	8-GTGATGTGTCAT	6.331103	-452.332726	0	T:2158.0(17.24%),B:3144.8(8.78%),P:1e-196	Tpos:99.6,Tstd:54.2,Bpos:100.6,Bstd:67.2,StrandBias:0.0,Multiplicity:1.07
0.113	0.129	0.659	0.099
0.161	0.114	0.103	0.622
0.106	0.116	0.650	0.128
0.642	0.165	0.095	0.098
0.098	0.119	0.094	0.689
0.134	0.119	0.637	0.110
0.142	0.093	0.120	0.645
0.103	0.116	0.675	0.106
0.113	0.119	0.092	0.676
0.112	0.649	0.119	0.120
0.652	0.133	0.105	0.110
0.111	0.156	0.101	0.632
>TTTCAKTWTGAC	9-TTTCAKTWTGAC	8.511027	-345.524881	0	T:881.0(7.04%),B:920.5(2.57%),P:1e-150	Tpos:97.0,Tstd:54.1,Bpos:101.0,Bstd:65.8,StrandBias:0.1,Multiplicity:1.06
0.004	0.010	0.012	0.974
0.019	0.118	0.017	0.846
0.010	0.039	0.015	0.936
0.027	0.954	0.015	0.004
0.859	0.021	0.001	0.119
0.029	0.195	0.451	0.324
0.191	0.031	0.041	0.737
0.471	0.170	0.034	0.325
0.001	0.004	0.011	0.984
0.015	0.166	0.717	0.102
0.872	0.012	0.018	0.098
0.172	0.538	0.271	0.019
>TTTACTCAGAAN	10-TTTACTCAGAAN	6.079793	-237.516953	0	T:1887.0(15.07%),B:3244.2(9.06%),P:1e-103	Tpos:98.8,Tstd:55.7,Bpos:100.2,Bstd:64.1,StrandBias:0.0,Multiplicity:1.05
0.210	0.213	0.205	0.373
0.130	0.161	0.099	0.610
0.116	0.197	0.108	0.579
0.457	0.157	0.083	0.303
0.114	0.610	0.106	0.170
0.257	0.107	0.087	0.549
0.131	0.558	0.188	0.123
0.689	0.073	0.097	0.141
0.133	0.158	0.609	0.100
0.688	0.122	0.089	0.101
0.622	0.142	0.126	0.110
0.282	0.248	0.261	0.210
>STCAWAACAGAA	11-STCAWAACAGAA	7.887930	-210.104934	0	T:1212.0(9.68%),B:1861.5(5.20%),P:1e-91	Tpos:99.5,Tstd:54.5,Bpos:99.9,Bstd:64.6,StrandBias:0.0,Multiplicity:1.05
0.074	0.318	0.455	0.153
0.038	0.012	0.001	0.949
0.092	0.818	0.084	0.006
0.978	0.001	0.001	0.020
0.399	0.054	0.215	0.332
0.803	0.057	0.012	0.128
0.715	0.012	0.210	0.063
0.001	0.997	0.001	0.001
0.910	0.001	0.001	0.088
0.258	0.001	0.740	0.001
0.498	0.101	0.235	0.166
0.918	0.001	0.080	0.001
>TTATGACTGTAC	12-TTATGACTGTAC	9.427662	-173.422800	0	T:253.0(2.02%),B:174.2(0.49%),P:1e-75	Tpos:107.5,Tstd:51.9,Bpos:97.2,Bstd:70.3,StrandBias:0.0,Multiplicity:1.04
0.001	0.086	0.090	0.823
0.019	0.123	0.115	0.743
0.584	0.209	0.044	0.163
0.007	0.007	0.001	0.985
0.012	0.059	0.820	0.109
0.883	0.071	0.038	0.008
0.079	0.770	0.128	0.023
0.037	0.001	0.004	0.958
0.126	0.157	0.698	0.019
0.101	0.086	0.059	0.754
0.519	0.074	0.225	0.182
0.196	0.530	0.091	0.183
>GGTTTCACTTTC	13-GGTTTCACTTTC	9.831125	-157.371437	0	T:275.0(2.20%),B:220.9(0.62%),P:1e-68	Tpos:102.6,Tstd:53.9,Bpos:101.1,Bstd:64.4,StrandBias:0.1,Multiplicity:1.01
0.139	0.038	0.769	0.054
0.040	0.149	0.726	0.085
0.011	0.035	0.035	0.919
0.027	0.022	0.059	0.892
0.035	0.055	0.022	0.888
0.032	0.834	0.084	0.050
0.816	0.072	0.027	0.085
0.011	0.692	0.203	0.094
0.032	0.035	0.011	0.922
0.016	0.053	0.049	0.882
0.054	0.051	0.022	0.873
0.046	0.790	0.040	0.124
>GGGAAATCCCCW	14-GGGAAATCCCCW	8.662756	-140.346910	0	T:408.0(3.26%),B:458.0(1.28%),P:1e-60	Tpos:100.9,Tstd:55.0,Bpos:99.0,Bstd:57.0,StrandBias:-0.1,Multiplicity:1.02
0.192	0.001	0.607	0.200
0.001	0.001	0.995	0.003
0.089	0.001	0.856	0.054
0.648	0.031	0.320	0.001
0.802	0.097	0.082	0.019
0.522	0.033	0.159	0.286
0.109	0.195	0.264	0.432
0.053	0.607	0.082	0.258
0.213	0.785	0.001	0.001
0.016	0.916	0.001	0.067
0.001	0.837	0.001	0.161
0.417	0.163	0.018	0.402
>GGTTACTTACAG	15-GGTTACTTACAG	12.133348	-103.218221	0	T:49.0(0.39%),B:7.8(0.02%),P:1e-44	Tpos:117.4,Tstd:50.4,Bpos:114.7,Bstd:27.9,StrandBias:0.7,Multiplicity:1.00
0.092	0.001	0.906	0.001
0.092	0.001	0.906	0.001
0.001	0.001	0.001	0.997
0.092	0.001	0.001	0.906
0.869	0.001	0.001	0.129
0.001	0.961	0.001	0.037
0.092	0.001	0.001	0.906
0.001	0.001	0.001	0.997
0.629	0.093	0.185	0.093
0.001	0.906	0.001	0.092
0.997	0.001	0.001	0.001
0.001	0.001	0.906	0.092
>WGTCACMCTTTC	16-WGTCACMCTTTC	9.279888	-88.321795	0	T:139.0(1.11%),B:104.0(0.29%),P:1e-38	Tpos:103.7,Tstd:54.1,Bpos:103.8,Bstd:57.2,StrandBias:-0.5,Multiplicity:1.04
0.514	0.019	0.020	0.447
0.172	0.162	0.522	0.144
0.139	0.305	0.021	0.535
0.287	0.629	0.010	0.074
0.842	0.104	0.019	0.035
0.097	0.683	0.108	0.112
0.522	0.437	0.011	0.030
0.088	0.622	0.147	0.143
0.031	0.023	0.068	0.878
0.021	0.178	0.223	0.578
0.112	0.169	0.019	0.700
0.110	0.607	0.170	0.113
>TCATATCTGATA	17-TCATATCTGATA	9.393847	-87.781037	0	T:196.0(1.57%),B:188.6(0.53%),P:1e-38	Tpos:101.8,Tstd:49.8,Bpos:102.7,Bstd:61.4,StrandBias:-0.1,Multiplicity:1.05
0.144	0.059	0.092	0.705
0.056	0.858	0.043	0.043
0.835	0.036	0.001	0.128
0.064	0.085	0.046	0.805
0.822	0.048	0.049	0.081
0.031	0.034	0.074	0.861
0.054	0.889	0.031	0.026
0.127	0.010	0.001	0.862
0.010	0.031	0.933	0.026
0.817	0.070	0.036	0.077
0.091	0.062	0.044	0.803
0.814	0.046	0.089	0.051
>SDGGGGGGGGGG	18-SDGGGGGGGGGG	5.914820	-80.503682	0	T:1876.0(14.99%),B:4054.9(11.32%),P:1e-34	Tpos:102.2,Tstd:57.7,Bpos:101.9,Bstd:55.0,StrandBias:0.0,Multiplicity:1.16
0.112	0.352	0.387	0.150
0.267	0.152	0.357	0.225
0.063	0.088	0.756	0.093
0.052	0.120	0.744	0.084
0.058	0.114	0.741	0.087
0.035	0.100	0.761	0.104
0.048	0.115	0.728	0.109
0.083	0.098	0.730	0.089
0.110	0.064	0.755	0.071
0.047	0.098	0.773	0.082
0.131	0.206	0.523	0.140
0.148	0.144	0.566	0.142
>CTCACCACAAGC	19-CTCACCACAAGC	10.627475	-70.182413	0	T:47.0(0.38%),B:13.1(0.04%),P:1e-30	Tpos:105.3,Tstd:52.2,Bpos:85.2,Bstd:45.4,StrandBias:-0.5,Multiplicity:1.03
0.145	0.676	0.033	0.146
0.010	0.215	0.001	0.774
0.124	0.745	0.109	0.022
0.813	0.127	0.033	0.027
0.108	0.712	0.001	0.179
0.001	0.988	0.001	0.010
0.822	0.124	0.022	0.032
0.011	0.767	0.087	0.135
0.791	0.198	0.001	0.010
0.763	0.202	0.001	0.034
0.150	0.059	0.734	0.057
0.167	0.537	0.145	0.151
>CTTGGTGAACCA	20-CTTGGTGAACCA	12.557095	-67.608833	0	T:28.0(0.22%),B:3.8(0.01%),P:1e-29	Tpos:116.6,Tstd:40.0,Bpos:107.3,Bstd:20.6,StrandBias:-0.3,Multiplicity:1.00
0.001	0.997	0.001	0.001
0.001	0.001	0.101	0.897
0.001	0.001	0.101	0.897
0.001	0.101	0.897	0.001
0.001	0.101	0.897	0.001
0.001	0.001	0.001	0.997
0.102	0.001	0.795	0.102
0.997	0.001	0.001	0.001
0.950	0.001	0.003	0.046
0.001	0.897	0.001	0.101
0.001	0.897	0.001	0.101
0.897	0.001	0.001	0.101
>TTTCGAGTCATA	21-TTTCGAGTCATA	10.409522	-56.888689	0	T:27.0(0.22%),B:4.4(0.01%),P:1e-24	Tpos:90.1,Tstd:57.8,Bpos:144.0,Bstd:10.2,StrandBias:1.1,Multiplicity:1.00
0.100	0.100	0.100	0.700
0.100	0.100	0.100	0.700
0.100	0.100	0.100	0.700
0.100	0.700	0.100	0.100
0.100	0.100	0.700	0.100
0.700	0.100	0.100	0.100
0.100	0.100	0.700	0.100
0.100	0.100	0.100	0.700
0.100	0.700	0.100	0.100
0.700	0.100	0.100	0.100
0.100	0.100	0.100	0.700
0.700	0.100	0.100	0.100
>CTGCCCCGCCYC	22-CTGCCCCGCCYC	11.406702	-24.734039	0	T:52.0(0.42%),B:50.7(0.14%),P:1e-10	Tpos:104.5,Tstd:60.4,Bpos:106.6,Bstd:56.6,StrandBias:0.9,Multiplicity:1.00
0.001	0.997	0.001	0.001
0.225	0.309	0.001	0.465
0.001	0.001	0.927	0.071
0.072	0.542	0.370	0.016
0.072	0.839	0.001	0.088
0.001	0.997	0.001	0.001
0.001	0.854	0.144	0.001
0.144	0.001	0.783	0.072
0.001	0.839	0.159	0.001
0.001	0.997	0.001	0.001
0.001	0.433	0.001	0.565
0.072	0.855	0.001	0.072
>TGAGTGAGTGAG	23-TGAGTGAGTGAG	11.388060	-24.655511	0	T:76.0(0.61%),B:91.5(0.26%),P:1e-10	Tpos:114.4,Tstd:50.2,Bpos:88.2,Bstd:69.4,StrandBias:-1.0,Multiplicity:1.20
0.052	0.001	0.015	0.932
0.001	0.015	0.969	0.015
0.958	0.001	0.040	0.001
0.015	0.015	0.969	0.001
0.001	0.001	0.001	0.997
0.001	0.001	0.984	0.014
0.903	0.001	0.095	0.001
0.008	0.001	0.976	0.015
0.070	0.001	0.015	0.914
0.001	0.001	0.984	0.014
0.799	0.015	0.140	0.046
0.096	0.038	0.851	0.015
>TGGGGGTGGGGG	24-TGGGGGTGGGGG	11.622236	-13.667383	0	T:114.0(0.91%),B:202.1(0.56%),P:1e-5	Tpos:105.4,Tstd:49.1,Bpos:108.6,Bstd:38.4,StrandBias:-1.2,Multiplicity:1.00
0.028	0.001	0.001	0.970
0.001	0.001	0.860	0.138
0.084	0.027	0.888	0.001
0.279	0.055	0.594	0.072
0.083	0.001	0.723	0.193
0.055	0.029	0.718	0.198
0.069	0.001	0.001	0.929
0.028	0.028	0.913	0.031
0.086	0.029	0.633	0.252
0.002	0.100	0.733	0.165
0.144	0.001	0.759	0.096
0.001	0.055	0.917	0.027
>CCHYCCTCCCCC	25-CCHYCCTCCCCC	10.752428	-12.028883	0	T:100.0(0.80%),B:178.9(0.50%),P:1e-5	Tpos:98.4,Tstd:58.9,Bpos:101.9,Bstd:48.4,StrandBias:0.3,Multiplicity:1.17
0.014	0.913	0.052	0.021
0.168	0.778	0.020	0.034
0.272	0.389	0.021	0.318
0.027	0.344	0.217	0.412
0.144	0.528	0.163	0.165
0.007	0.950	0.014	0.029
0.023	0.014	0.020	0.943
0.048	0.539	0.369	0.044
0.267	0.668	0.034	0.031
0.048	0.616	0.020	0.316
0.065	0.704	0.021	0.210
0.035	0.919	0.027	0.019
