# Supplementary material for: Genome-wide CRISPR Screens in T Helper Cells Reveal Pervasive Crosstalk between Activation and Differentiation
Source: Cell. 2019 Feb 7;176(4):882–896.e18. doi: 10.1016/j.cell.2018.11.044 (PMC6370901; doi:10.1016/j.cell.2018.11.044)
Supplement: Data S2. Processed Data from All the Steps of the Analysis, Related to Figure 1 [file mmc2.zip › supplemental data/motif analysis/Pparg_homer/homerMotifs.motifs10]

>NVTGASTCAB	1-NVTGASTCAB	6.793267	-4429.828547	0	T:5063.0(40.44%),B:3241.6(9.05%),P:1e-1923	Tpos:101.8,Tstd:51.7,Bpos:101.6,Bstd:68.5,StrandBias:-0.0,Multiplicity:1.24
0.222	0.182	0.277	0.319
0.352	0.252	0.292	0.103
0.001	0.001	0.001	0.997
0.001	0.004	0.838	0.157
0.997	0.001	0.001	0.001
0.076	0.414	0.434	0.076
0.009	0.001	0.001	0.989
0.224	0.770	0.005	0.001
0.996	0.001	0.001	0.002
0.178	0.247	0.225	0.350
>ATGASTCATH	2-ATGASTCATH	5.586895	-2555.561883	0	T:7006.0(55.96%),B:9239.5(25.79%),P:1e-1109	Tpos:99.2,Tstd:54.6,Bpos:100.0,Bstd:68.7,StrandBias:-0.1,Multiplicity:1.18
0.484	0.125	0.315	0.076
0.002	0.002	0.001	0.995
0.021	0.080	0.809	0.090
0.751	0.008	0.005	0.236
0.137	0.425	0.318	0.120
0.288	0.018	0.032	0.662
0.082	0.751	0.134	0.033
0.950	0.001	0.014	0.035
0.121	0.168	0.246	0.465
0.343	0.371	0.050	0.236
>AGTCATWTYG	3-AGTCATWTYG	6.233308	-1926.556973	0	T:5776.0(46.14%),B:7603.8(21.22%),P:1e-836	Tpos:99.8,Tstd:53.2,Bpos:101.4,Bstd:67.3,StrandBias:0.0,Multiplicity:1.26
0.679	0.007	0.012	0.302
0.043	0.191	0.697	0.069
0.005	0.001	0.001	0.993
0.026	0.954	0.014	0.006
0.997	0.001	0.001	0.001
0.047	0.214	0.013	0.726
0.389	0.210	0.042	0.359
0.155	0.224	0.167	0.455
0.170	0.399	0.152	0.279
0.236	0.145	0.387	0.233
>ACCTTTGMCC	4-ACCTTTGMCC	7.425790	-1620.174627	0	T:1817.0(14.51%),B:1003.9(2.80%),P:1e-703	Tpos:98.7,Tstd:47.8,Bpos:101.4,Bstd:61.5,StrandBias:-0.0,Multiplicity:1.05
0.733	0.187	0.048	0.032
0.133	0.796	0.041	0.030
0.053	0.764	0.063	0.120
0.037	0.170	0.040	0.753
0.062	0.167	0.022	0.749
0.060	0.105	0.074	0.761
0.186	0.229	0.463	0.122
0.386	0.436	0.118	0.061
0.092	0.774	0.073	0.061
0.094	0.772	0.065	0.069
>CACTTCCTGY	5-CACTTCCTGY	7.135525	-1397.471517	0	T:2593.0(20.71%),B:2299.8(6.42%),P:1e-606	Tpos:100.0,Tstd:52.1,Bpos:98.5,Bstd:62.6,StrandBias:0.0,Multiplicity:1.11
0.228	0.504	0.127	0.141
0.549	0.074	0.274	0.103
0.001	0.647	0.036	0.316
0.275	0.004	0.033	0.688
0.020	0.001	0.054	0.925
0.027	0.852	0.066	0.055
0.035	0.878	0.056	0.031
0.016	0.143	0.221	0.620
0.093	0.228	0.540	0.139
0.153	0.299	0.118	0.431
>TGNTTAGTCA	6-TGNTTAGTCA	6.452715	-1332.944277	0	T:3688.0(29.46%),B:4353.5(12.15%),P:1e-578	Tpos:99.7,Tstd:55.7,Bpos:101.5,Bstd:68.2,StrandBias:-0.0,Multiplicity:1.05
0.294	0.001	0.237	0.468
0.226	0.101	0.616	0.057
0.273	0.293	0.158	0.276
0.135	0.232	0.117	0.516
0.224	0.001	0.197	0.578
0.878	0.018	0.001	0.103
0.027	0.216	0.741	0.016
0.001	0.001	0.001	0.997
0.270	0.594	0.135	0.001
0.997	0.001	0.001	0.001
>GTGACCTTTG	7-GTGACCTTTG	7.386289	-1185.205536	0	T:2457.0(19.63%),B:2345.9(6.55%),P:1e-514	Tpos:102.0,Tstd:50.2,Bpos:99.3,Bstd:65.9,StrandBias:0.1,Multiplicity:1.06
0.189	0.138	0.483	0.191
0.001	0.053	0.001	0.945
0.126	0.172	0.701	0.001
0.783	0.215	0.001	0.001
0.282	0.661	0.001	0.056
0.001	0.997	0.001	0.001
0.001	0.060	0.001	0.938
0.127	0.097	0.001	0.775
0.001	0.001	0.001	0.997
0.257	0.155	0.587	0.001
>CTTTGACCTA	8-CTTTGACCTA	7.635311	-1115.606751	0	T:1984.0(15.85%),B:1672.5(4.67%),P:1e-484	Tpos:98.9,Tstd:52.9,Bpos:102.9,Bstd:62.3,StrandBias:-0.0,Multiplicity:1.04
0.012	0.948	0.001	0.039
0.037	0.158	0.013	0.792
0.106	0.281	0.105	0.508
0.027	0.048	0.001	0.924
0.114	0.243	0.584	0.059
0.614	0.305	0.067	0.014
0.015	0.937	0.006	0.042
0.035	0.934	0.010	0.021
0.035	0.264	0.023	0.678
0.823	0.077	0.053	0.047
>NYTGTGGTTT	9-NYTGTGGTTT	7.479478	-569.597344	0	T:1833.0(14.64%),B:2225.2(6.21%),P:1e-247	Tpos:100.6,Tstd:52.5,Bpos:101.6,Bstd:64.4,StrandBias:-0.1,Multiplicity:1.09
0.211	0.217	0.308	0.264
0.160	0.371	0.114	0.356
0.113	0.115	0.111	0.661
0.001	0.001	0.997	0.001
0.001	0.080	0.032	0.887
0.008	0.001	0.990	0.001
0.001	0.001	0.997	0.001
0.053	0.180	0.069	0.698
0.169	0.096	0.101	0.634
0.331	0.012	0.147	0.510
>AGGAAACNRC	10-AGGAAACNRC	5.324743	-492.856478	0	T:2418.0(19.31%),B:3581.5(10.00%),P:1e-214	Tpos:102.3,Tstd:54.9,Bpos:99.4,Bstd:60.9,StrandBias:-0.0,Multiplicity:1.05
0.378	0.191	0.213	0.218
0.163	0.240	0.471	0.127
0.183	0.238	0.447	0.132
0.776	0.004	0.128	0.092
0.912	0.040	0.001	0.047
0.576	0.061	0.361	0.002
0.005	0.545	0.119	0.331
0.185	0.326	0.237	0.253
0.353	0.146	0.354	0.147
0.196	0.387	0.218	0.199
>CTGTTATGAC	11-CTGTTATGAC	6.152180	-330.794375	0	T:1586.0(12.67%),B:2288.9(6.39%),P:1e-143	Tpos:101.6,Tstd:54.6,Bpos:100.5,Bstd:66.6,StrandBias:-0.1,Multiplicity:1.06
0.150	0.551	0.140	0.159
0.246	0.062	0.121	0.571
0.066	0.147	0.652	0.135
0.221	0.150	0.117	0.512
0.101	0.118	0.193	0.588
0.589	0.091	0.149	0.171
0.114	0.058	0.011	0.817
0.040	0.239	0.533	0.188
0.788	0.026	0.020	0.166
0.122	0.485	0.195	0.198
>GAAAGTGAAA	12-GAAAGTGAAA	7.160497	-255.329841	0	T:1556.0(12.43%),B:2449.7(6.84%),P:1e-110	Tpos:101.5,Tstd:55.8,Bpos:101.8,Bstd:65.7,StrandBias:-0.0,Multiplicity:1.10
0.079	0.126	0.756	0.039
0.769	0.045	0.102	0.084
0.826	0.051	0.061	0.062
0.801	0.081	0.065	0.053
0.078	0.224	0.678	0.020
0.005	0.102	0.056	0.837
0.082	0.046	0.846	0.026
0.859	0.018	0.059	0.064
0.742	0.073	0.117	0.068
0.888	0.041	0.026	0.045
>TSTTATCTSM	13-TSTTATCTSM	6.192253	-232.745340	0	T:1680.0(13.42%),B:2798.9(7.81%),P:1e-101	Tpos:100.0,Tstd:54.6,Bpos:99.3,Bstd:60.1,StrandBias:0.2,Multiplicity:1.06
0.063	0.217	0.237	0.483
0.035	0.480	0.363	0.123
0.178	0.123	0.055	0.644
0.115	0.083	0.088	0.714
0.831	0.053	0.044	0.072
0.054	0.078	0.068	0.800
0.035	0.836	0.089	0.040
0.387	0.035	0.020	0.558
0.184	0.240	0.377	0.199
0.411	0.291	0.152	0.146
>NTCATTCTGA	14-NTCATTCTGA	6.029877	-225.419787	0	T:1209.0(9.66%),B:1808.9(5.05%),P:1e-97	Tpos:99.0,Tstd:54.2,Bpos:99.4,Bstd:65.9,StrandBias:-0.0,Multiplicity:1.04
0.242	0.306	0.181	0.271
0.178	0.068	0.101	0.653
0.068	0.645	0.133	0.154
0.581	0.083	0.099	0.237
0.097	0.201	0.109	0.593
0.217	0.093	0.155	0.535
0.221	0.419	0.158	0.202
0.242	0.057	0.035	0.666
0.181	0.126	0.608	0.085
0.578	0.143	0.089	0.190
>TTGTGGTVAM	15-TTGTGGTVAM	7.473034	-219.557681	0	T:1064.0(8.50%),B:1527.5(4.26%),P:1e-95	Tpos:100.4,Tstd:53.3,Bpos:100.2,Bstd:66.6,StrandBias:-0.0,Multiplicity:1.05
0.269	0.095	0.094	0.542
0.056	0.045	0.001	0.898
0.053	0.001	0.824	0.122
0.001	0.151	0.096	0.752
0.089	0.001	0.909	0.001
0.037	0.094	0.868	0.001
0.001	0.084	0.001	0.914
0.316	0.309	0.350	0.024
0.703	0.001	0.214	0.082
0.238	0.373	0.215	0.173
>GTAYAGTCAT	16-GTAYAGTCAT	7.519635	-204.609944	0	T:345.0(2.76%),B:268.1(0.75%),P:1e-88	Tpos:93.9,Tstd:53.8,Bpos:94.7,Bstd:64.1,StrandBias:-0.2,Multiplicity:1.04
0.116	0.083	0.522	0.279
0.207	0.202	0.091	0.500
0.599	0.132	0.152	0.117
0.158	0.402	0.152	0.288
0.820	0.013	0.035	0.132
0.088	0.152	0.693	0.067
0.081	0.013	0.010	0.896
0.267	0.561	0.061	0.111
0.894	0.007	0.059	0.040
0.205	0.107	0.182	0.506
>TTCTGAGAAA	17-TTCTGAGAAA	7.348807	-200.327148	0	T:1262.0(10.08%),B:2000.0(5.58%),P:1e-87	Tpos:101.7,Tstd:55.3,Bpos:98.6,Bstd:63.3,StrandBias:0.1,Multiplicity:1.05
0.051	0.040	0.040	0.869
0.052	0.043	0.028	0.877
0.057	0.847	0.044	0.052
0.043	0.070	0.040	0.847
0.093	0.142	0.653	0.112
0.843	0.059	0.034	0.064
0.058	0.055	0.835	0.052
0.651	0.070	0.084	0.195
0.866	0.044	0.033	0.057
0.715	0.128	0.096	0.061
>AAGGGTGACW	18-AAGGGTGACW	7.894403	-148.020596	0	T:334.0(2.67%),B:321.1(0.90%),P:1e-64	Tpos:97.0,Tstd:54.6,Bpos:98.5,Bstd:60.3,StrandBias:-0.1,Multiplicity:1.03
0.664	0.054	0.230	0.052
0.442	0.121	0.263	0.174
0.240	0.109	0.423	0.228
0.005	0.176	0.809	0.010
0.024	0.188	0.594	0.194
0.001	0.006	0.008	0.985
0.253	0.016	0.649	0.082
0.766	0.205	0.017	0.012
0.029	0.642	0.257	0.072
0.404	0.068	0.197	0.332
>GGGGATTTCC	19-GGGGATTTCC	9.159263	-115.822191	0	T:266.0(2.12%),B:259.6(0.72%),P:1e-50	Tpos:100.7,Tstd:55.0,Bpos:104.0,Bstd:59.3,StrandBias:-0.2,Multiplicity:1.01
0.001	0.015	0.983	0.001
0.031	0.001	0.967	0.001
0.001	0.001	0.835	0.163
0.280	0.001	0.718	0.001
0.519	0.272	0.207	0.002
0.196	0.047	0.066	0.691
0.001	0.047	0.001	0.951
0.065	0.333	0.046	0.556
0.001	0.976	0.022	0.001
0.033	0.965	0.001	0.001
>ACTTACCGGA	20-ACTTACCGGA	10.531181	-107.627304	0	T:62.0(0.50%),B:13.2(0.04%),P:1e-46	Tpos:105.8,Tstd:55.2,Bpos:128.8,Bstd:53.9,StrandBias:0.5,Multiplicity:1.10
0.871	0.001	0.127	0.001
0.001	0.997	0.001	0.001
0.001	0.001	0.127	0.871
0.001	0.001	0.127	0.871
0.871	0.001	0.127	0.001
0.001	0.997	0.001	0.001
0.102	0.896	0.001	0.001
0.001	0.001	0.997	0.001
0.128	0.128	0.616	0.128
0.997	0.001	0.001	0.001
>CCCCCCCCCC	21-CCCCCCCCCC	6.786418	-93.561530	0	T:1661.0(13.27%),B:3423.2(9.55%),P:1e-40	Tpos:101.6,Tstd:58.1,Bpos:102.3,Bstd:55.5,StrandBias:-0.0,Multiplicity:1.16
0.061	0.795	0.071	0.073
0.080	0.786	0.056	0.078
0.060	0.803	0.061	0.076
0.074	0.758	0.070	0.098
0.047	0.790	0.081	0.082
0.078	0.805	0.058	0.059
0.077	0.840	0.041	0.042
0.069	0.845	0.041	0.045
0.091	0.801	0.046	0.062
0.101	0.779	0.043	0.077
>AGATAACATC	22-AGATAACATC	12.085321	-78.761662	0	T:68.0(0.54%),B:27.2(0.08%),P:1e-34	Tpos:97.7,Tstd:53.3,Bpos:99.4,Bstd:43.2,StrandBias:0.0,Multiplicity:1.00
0.997	0.001	0.001	0.001
0.001	0.001	0.997	0.001
0.997	0.001	0.001	0.001
0.001	0.001	0.001	0.997
0.997	0.001	0.001	0.001
0.773	0.001	0.225	0.001
0.001	0.774	0.224	0.001
0.997	0.001	0.001	0.001
0.001	0.001	0.001	0.997
0.001	0.997	0.001	0.001
>TVWGACGTGA	23-TVWGACGTGA	7.044258	-26.208438	0	T:169.0(1.35%),B:272.1(0.76%),P:1e-11	Tpos:100.4,Tstd:52.7,Bpos:100.2,Bstd:59.8,StrandBias:-0.2,Multiplicity:1.02
0.218	0.029	0.232	0.521
0.364	0.349	0.219	0.068
0.345	0.098	0.149	0.407
0.018	0.217	0.626	0.139
0.662	0.125	0.033	0.180
0.212	0.583	0.025	0.180
0.312	0.025	0.545	0.118
0.007	0.007	0.123	0.863
0.119	0.125	0.740	0.016
0.489	0.088	0.239	0.184
>GCTCTGACTA	24-GCTCTGACTA	10.296193	-22.524543	0	T:22.0(0.18%),B:11.5(0.03%),P:1e-9	Tpos:110.8,Tstd:50.4,Bpos:130.0,Bstd:28.8,StrandBias:0.3,Multiplicity:1.00
0.100	0.100	0.700	0.100
0.100	0.700	0.100	0.100
0.100	0.100	0.100	0.700
0.100	0.700	0.100	0.100
0.100	0.100	0.100	0.700
0.100	0.100	0.700	0.100
0.700	0.100	0.100	0.100
0.100	0.700	0.100	0.100
0.100	0.100	0.100	0.700
0.700	0.100	0.100	0.100
>GTATATAACT	25-GTATATAACT	10.641719	-13.185148	0	T:13.0(0.10%),B:7.7(0.02%),P:1e-5	Tpos:103.1,Tstd:59.9,Bpos:103.1,Bstd:58.0,StrandBias:1.6,Multiplicity:1.33
0.001	0.001	0.997	0.001
0.001	0.001	0.001	0.997
0.997	0.001	0.001	0.001
0.001	0.001	0.001	0.997
0.997	0.001	0.001	0.001
0.001	0.001	0.001	0.997
0.957	0.001	0.001	0.041
0.997	0.001	0.001	0.001
0.001	0.997	0.001	0.001
0.001	0.001	0.001	0.997
