# Supplementary material for: Genome-wide CRISPR Screens in T Helper Cells Reveal Pervasive Crosstalk between Activation and Differentiation
Source: Cell. 2019 Feb 7;176(4):882–896.e18. doi: 10.1016/j.cell.2018.11.044 (PMC6370901; doi:10.1016/j.cell.2018.11.044)
Supplement: Data S2. Processed Data from All the Steps of the Analysis, Related to Figure 1 [file mmc2.zip › supplemental data/motif analysis/Pparg_homer/homerMotifs.all.motifs]

>NVTGASTCAB	1-NVTGASTCAB	6.793267	-4429.828547	0	T:5063.0(40.44%),B:3241.6(9.05%),P:1e-1923	Tpos:101.8,Tstd:51.7,Bpos:101.6,Bstd:68.5,StrandBias:-0.0,Multiplicity:1.24
0.222	0.182	0.277	0.319
0.352	0.252	0.292	0.103
0.001	0.001	0.001	0.997
0.001	0.004	0.838	0.157
0.997	0.001	0.001	0.001
0.076	0.414	0.434	0.076
0.009	0.001	0.001	0.989
0.224	0.770	0.005	0.001
0.996	0.001	0.001	0.002
0.178	0.247	0.225	0.350
>ATGASTCATH	2-ATGASTCATH	5.586895	-2555.561883	0	T:7006.0(55.96%),B:9239.5(25.79%),P:1e-1109	Tpos:99.2,Tstd:54.6,Bpos:100.0,Bstd:68.7,StrandBias:-0.1,Multiplicity:1.18
0.484	0.125	0.315	0.076
0.002	0.002	0.001	0.995
0.021	0.080	0.809	0.090
0.751	0.008	0.005	0.236
0.137	0.425	0.318	0.120
0.288	0.018	0.032	0.662
0.082	0.751	0.134	0.033
0.950	0.001	0.014	0.035
0.121	0.168	0.246	0.465
0.343	0.371	0.050	0.236
>AGTCATWTYG	3-AGTCATWTYG	6.233308	-1926.556973	0	T:5776.0(46.14%),B:7603.8(21.22%),P:1e-836	Tpos:99.8,Tstd:53.2,Bpos:101.4,Bstd:67.3,StrandBias:0.0,Multiplicity:1.26
0.679	0.007	0.012	0.302
0.043	0.191	0.697	0.069
0.005	0.001	0.001	0.993
0.026	0.954	0.014	0.006
0.997	0.001	0.001	0.001
0.047	0.214	0.013	0.726
0.389	0.210	0.042	0.359
0.155	0.224	0.167	0.455
0.170	0.399	0.152	0.279
0.236	0.145	0.387	0.233
>ACCTTTGMCC	4-ACCTTTGMCC	7.425790	-1620.174627	0	T:1817.0(14.51%),B:1003.9(2.80%),P:1e-703	Tpos:98.7,Tstd:47.8,Bpos:101.4,Bstd:61.5,StrandBias:-0.0,Multiplicity:1.05
0.733	0.187	0.048	0.032
0.133	0.796	0.041	0.030
0.053	0.764	0.063	0.120
0.037	0.170	0.040	0.753
0.062	0.167	0.022	0.749
0.060	0.105	0.074	0.761
0.186	0.229	0.463	0.122
0.386	0.436	0.118	0.061
0.092	0.774	0.073	0.061
0.094	0.772	0.065	0.069
>CACTTCCTGY	5-CACTTCCTGY	7.135525	-1397.471517	0	T:2593.0(20.71%),B:2299.8(6.42%),P:1e-606	Tpos:100.0,Tstd:52.1,Bpos:98.5,Bstd:62.6,StrandBias:0.0,Multiplicity:1.11
0.228	0.504	0.127	0.141
0.549	0.074	0.274	0.103
0.001	0.647	0.036	0.316
0.275	0.004	0.033	0.688
0.020	0.001	0.054	0.925
0.027	0.852	0.066	0.055
0.035	0.878	0.056	0.031
0.016	0.143	0.221	0.620
0.093	0.228	0.540	0.139
0.153	0.299	0.118	0.431
>TGNTTAGTCA	6-TGNTTAGTCA	6.452715	-1332.944277	0	T:3688.0(29.46%),B:4353.5(12.15%),P:1e-578	Tpos:99.7,Tstd:55.7,Bpos:101.5,Bstd:68.2,StrandBias:-0.0,Multiplicity:1.05
0.294	0.001	0.237	0.468
0.226	0.101	0.616	0.057
0.273	0.293	0.158	0.276
0.135	0.232	0.117	0.516
0.224	0.001	0.197	0.578
0.878	0.018	0.001	0.103
0.027	0.216	0.741	0.016
0.001	0.001	0.001	0.997
0.270	0.594	0.135	0.001
0.997	0.001	0.001	0.001
>GTGACCTTTG	7-GTGACCTTTG	7.386289	-1185.205536	0	T:2457.0(19.63%),B:2345.9(6.55%),P:1e-514	Tpos:102.0,Tstd:50.2,Bpos:99.3,Bstd:65.9,StrandBias:0.1,Multiplicity:1.06
0.189	0.138	0.483	0.191
0.001	0.053	0.001	0.945
0.126	0.172	0.701	0.001
0.783	0.215	0.001	0.001
0.282	0.661	0.001	0.056
0.001	0.997	0.001	0.001
0.001	0.060	0.001	0.938
0.127	0.097	0.001	0.775
0.001	0.001	0.001	0.997
0.257	0.155	0.587	0.001
>CTTTGACCTA	8-CTTTGACCTA	7.635311	-1115.606751	0	T:1984.0(15.85%),B:1672.5(4.67%),P:1e-484	Tpos:98.9,Tstd:52.9,Bpos:102.9,Bstd:62.3,StrandBias:-0.0,Multiplicity:1.04
0.012	0.948	0.001	0.039
0.037	0.158	0.013	0.792
0.106	0.281	0.105	0.508
0.027	0.048	0.001	0.924
0.114	0.243	0.584	0.059
0.614	0.305	0.067	0.014
0.015	0.937	0.006	0.042
0.035	0.934	0.010	0.021
0.035	0.264	0.023	0.678
0.823	0.077	0.053	0.047
>NYTGTGGTTT	9-NYTGTGGTTT	7.479478	-569.597344	0	T:1833.0(14.64%),B:2225.2(6.21%),P:1e-247	Tpos:100.6,Tstd:52.5,Bpos:101.6,Bstd:64.4,StrandBias:-0.1,Multiplicity:1.09
0.211	0.217	0.308	0.264
0.160	0.371	0.114	0.356
0.113	0.115	0.111	0.661
0.001	0.001	0.997	0.001
0.001	0.080	0.032	0.887
0.008	0.001	0.990	0.001
0.001	0.001	0.997	0.001
0.053	0.180	0.069	0.698
0.169	0.096	0.101	0.634
0.331	0.012	0.147	0.510
>AGGAAACNRC	10-AGGAAACNRC	5.324743	-492.856478	0	T:2418.0(19.31%),B:3581.5(10.00%),P:1e-214	Tpos:102.3,Tstd:54.9,Bpos:99.4,Bstd:60.9,StrandBias:-0.0,Multiplicity:1.05
0.378	0.191	0.213	0.218
0.163	0.240	0.471	0.127
0.183	0.238	0.447	0.132
0.776	0.004	0.128	0.092
0.912	0.040	0.001	0.047
0.576	0.061	0.361	0.002
0.005	0.545	0.119	0.331
0.185	0.326	0.237	0.253
0.353	0.146	0.354	0.147
0.196	0.387	0.218	0.199
>CTGTTATGAC	11-CTGTTATGAC	6.152180	-330.794375	0	T:1586.0(12.67%),B:2288.9(6.39%),P:1e-143	Tpos:101.6,Tstd:54.6,Bpos:100.5,Bstd:66.6,StrandBias:-0.1,Multiplicity:1.06
0.150	0.551	0.140	0.159
0.246	0.062	0.121	0.571
0.066	0.147	0.652	0.135
0.221	0.150	0.117	0.512
0.101	0.118	0.193	0.588
0.589	0.091	0.149	0.171
0.114	0.058	0.011	0.817
0.040	0.239	0.533	0.188
0.788	0.026	0.020	0.166
0.122	0.485	0.195	0.198
>GAAAGTGAAA	12-GAAAGTGAAA	7.160497	-255.329841	0	T:1556.0(12.43%),B:2449.7(6.84%),P:1e-110	Tpos:101.5,Tstd:55.8,Bpos:101.8,Bstd:65.7,StrandBias:-0.0,Multiplicity:1.10
0.079	0.126	0.756	0.039
0.769	0.045	0.102	0.084
0.826	0.051	0.061	0.062
0.801	0.081	0.065	0.053
0.078	0.224	0.678	0.020
0.005	0.102	0.056	0.837
0.082	0.046	0.846	0.026
0.859	0.018	0.059	0.064
0.742	0.073	0.117	0.068
0.888	0.041	0.026	0.045
>TSTTATCTSM	13-TSTTATCTSM	6.192253	-232.745340	0	T:1680.0(13.42%),B:2798.9(7.81%),P:1e-101	Tpos:100.0,Tstd:54.6,Bpos:99.3,Bstd:60.1,StrandBias:0.2,Multiplicity:1.06
0.063	0.217	0.237	0.483
0.035	0.480	0.363	0.123
0.178	0.123	0.055	0.644
0.115	0.083	0.088	0.714
0.831	0.053	0.044	0.072
0.054	0.078	0.068	0.800
0.035	0.836	0.089	0.040
0.387	0.035	0.020	0.558
0.184	0.240	0.377	0.199
0.411	0.291	0.152	0.146
>NTCATTCTGA	14-NTCATTCTGA	6.029877	-225.419787	0	T:1209.0(9.66%),B:1808.9(5.05%),P:1e-97	Tpos:99.0,Tstd:54.2,Bpos:99.4,Bstd:65.9,StrandBias:-0.0,Multiplicity:1.04
0.242	0.306	0.181	0.271
0.178	0.068	0.101	0.653
0.068	0.645	0.133	0.154
0.581	0.083	0.099	0.237
0.097	0.201	0.109	0.593
0.217	0.093	0.155	0.535
0.221	0.419	0.158	0.202
0.242	0.057	0.035	0.666
0.181	0.126	0.608	0.085
0.578	0.143	0.089	0.190
>TTGTGGTVAM	15-TTGTGGTVAM	7.473034	-219.557681	0	T:1064.0(8.50%),B:1527.5(4.26%),P:1e-95	Tpos:100.4,Tstd:53.3,Bpos:100.2,Bstd:66.6,StrandBias:-0.0,Multiplicity:1.05
0.269	0.095	0.094	0.542
0.056	0.045	0.001	0.898
0.053	0.001	0.824	0.122
0.001	0.151	0.096	0.752
0.089	0.001	0.909	0.001
0.037	0.094	0.868	0.001
0.001	0.084	0.001	0.914
0.316	0.309	0.350	0.024
0.703	0.001	0.214	0.082
0.238	0.373	0.215	0.173
>GTAYAGTCAT	16-GTAYAGTCAT	7.519635	-204.609944	0	T:345.0(2.76%),B:268.1(0.75%),P:1e-88	Tpos:93.9,Tstd:53.8,Bpos:94.7,Bstd:64.1,StrandBias:-0.2,Multiplicity:1.04
0.116	0.083	0.522	0.279
0.207	0.202	0.091	0.500
0.599	0.132	0.152	0.117
0.158	0.402	0.152	0.288
0.820	0.013	0.035	0.132
0.088	0.152	0.693	0.067
0.081	0.013	0.010	0.896
0.267	0.561	0.061	0.111
0.894	0.007	0.059	0.040
0.205	0.107	0.182	0.506
>TTCTGAGAAA	17-TTCTGAGAAA	7.348807	-200.327148	0	T:1262.0(10.08%),B:2000.0(5.58%),P:1e-87	Tpos:101.7,Tstd:55.3,Bpos:98.6,Bstd:63.3,StrandBias:0.1,Multiplicity:1.05
0.051	0.040	0.040	0.869
0.052	0.043	0.028	0.877
0.057	0.847	0.044	0.052
0.043	0.070	0.040	0.847
0.093	0.142	0.653	0.112
0.843	0.059	0.034	0.064
0.058	0.055	0.835	0.052
0.651	0.070	0.084	0.195
0.866	0.044	0.033	0.057
0.715	0.128	0.096	0.061
>AAGGGTGACW	18-AAGGGTGACW	7.894403	-148.020596	0	T:334.0(2.67%),B:321.1(0.90%),P:1e-64	Tpos:97.0,Tstd:54.6,Bpos:98.5,Bstd:60.3,StrandBias:-0.1,Multiplicity:1.03
0.664	0.054	0.230	0.052
0.442	0.121	0.263	0.174
0.240	0.109	0.423	0.228
0.005	0.176	0.809	0.010
0.024	0.188	0.594	0.194
0.001	0.006	0.008	0.985
0.253	0.016	0.649	0.082
0.766	0.205	0.017	0.012
0.029	0.642	0.257	0.072
0.404	0.068	0.197	0.332
>GGGGATTTCC	19-GGGGATTTCC	9.159263	-115.822191	0	T:266.0(2.12%),B:259.6(0.72%),P:1e-50	Tpos:100.7,Tstd:55.0,Bpos:104.0,Bstd:59.3,StrandBias:-0.2,Multiplicity:1.01
0.001	0.015	0.983	0.001
0.031	0.001	0.967	0.001
0.001	0.001	0.835	0.163
0.280	0.001	0.718	0.001
0.519	0.272	0.207	0.002
0.196	0.047	0.066	0.691
0.001	0.047	0.001	0.951
0.065	0.333	0.046	0.556
0.001	0.976	0.022	0.001
0.033	0.965	0.001	0.001
>ACTTACCGGA	20-ACTTACCGGA	10.531181	-107.627304	0	T:62.0(0.50%),B:13.2(0.04%),P:1e-46	Tpos:105.8,Tstd:55.2,Bpos:128.8,Bstd:53.9,StrandBias:0.5,Multiplicity:1.10
0.871	0.001	0.127	0.001
0.001	0.997	0.001	0.001
0.001	0.001	0.127	0.871
0.001	0.001	0.127	0.871
0.871	0.001	0.127	0.001
0.001	0.997	0.001	0.001
0.102	0.896	0.001	0.001
0.001	0.001	0.997	0.001
0.128	0.128	0.616	0.128
0.997	0.001	0.001	0.001
>CCCCCCCCCC	21-CCCCCCCCCC	6.786418	-93.561530	0	T:1661.0(13.27%),B:3423.2(9.55%),P:1e-40	Tpos:101.6,Tstd:58.1,Bpos:102.3,Bstd:55.5,StrandBias:-0.0,Multiplicity:1.16
0.061	0.795	0.071	0.073
0.080	0.786	0.056	0.078
0.060	0.803	0.061	0.076
0.074	0.758	0.070	0.098
0.047	0.790	0.081	0.082
0.078	0.805	0.058	0.059
0.077	0.840	0.041	0.042
0.069	0.845	0.041	0.045
0.091	0.801	0.046	0.062
0.101	0.779	0.043	0.077
>AGATAACATC	22-AGATAACATC	12.085321	-78.761662	0	T:68.0(0.54%),B:27.2(0.08%),P:1e-34	Tpos:97.7,Tstd:53.3,Bpos:99.4,Bstd:43.2,StrandBias:0.0,Multiplicity:1.00
0.997	0.001	0.001	0.001
0.001	0.001	0.997	0.001
0.997	0.001	0.001	0.001
0.001	0.001	0.001	0.997
0.997	0.001	0.001	0.001
0.773	0.001	0.225	0.001
0.001	0.774	0.224	0.001
0.997	0.001	0.001	0.001
0.001	0.001	0.001	0.997
0.001	0.997	0.001	0.001
>TVWGACGTGA	23-TVWGACGTGA	7.044258	-26.208438	0	T:169.0(1.35%),B:272.1(0.76%),P:1e-11	Tpos:100.4,Tstd:52.7,Bpos:100.2,Bstd:59.8,StrandBias:-0.2,Multiplicity:1.02
0.218	0.029	0.232	0.521
0.364	0.349	0.219	0.068
0.345	0.098	0.149	0.407
0.018	0.217	0.626	0.139
0.662	0.125	0.033	0.180
0.212	0.583	0.025	0.180
0.312	0.025	0.545	0.118
0.007	0.007	0.123	0.863
0.119	0.125	0.740	0.016
0.489	0.088	0.239	0.184
>GCTCTGACTA	24-GCTCTGACTA	10.296193	-22.524543	0	T:22.0(0.18%),B:11.5(0.03%),P:1e-9	Tpos:110.8,Tstd:50.4,Bpos:130.0,Bstd:28.8,StrandBias:0.3,Multiplicity:1.00
0.100	0.100	0.700	0.100
0.100	0.700	0.100	0.100
0.100	0.100	0.100	0.700
0.100	0.700	0.100	0.100
0.100	0.100	0.100	0.700
0.100	0.100	0.700	0.100
0.700	0.100	0.100	0.100
0.100	0.700	0.100	0.100
0.100	0.100	0.100	0.700
0.700	0.100	0.100	0.100
>GTATATAACT	25-GTATATAACT	10.641719	-13.185148	0	T:13.0(0.10%),B:7.7(0.02%),P:1e-5	Tpos:103.1,Tstd:59.9,Bpos:103.1,Bstd:58.0,StrandBias:1.6,Multiplicity:1.33
0.001	0.001	0.997	0.001
0.001	0.001	0.001	0.997
0.997	0.001	0.001	0.001
0.001	0.001	0.001	0.997
0.997	0.001	0.001	0.001
0.001	0.001	0.001	0.997
0.957	0.001	0.001	0.041
0.997	0.001	0.001	0.001
0.001	0.997	0.001	0.001
0.001	0.001	0.001	0.997
>NTGASTCABHNN	1-NTGASTCABHNN	6.393925	-4191.671552	0	T:5340.0(42.66%),B:3849.3(10.74%),P:1e-1820	Tpos:101.5,Tstd:51.3,Bpos:100.9,Bstd:68.0,StrandBias:-0.0,Multiplicity:1.27
0.309	0.260	0.268	0.162
0.081	0.001	0.004	0.914
0.003	0.090	0.717	0.190
0.874	0.001	0.001	0.124
0.056	0.393	0.482	0.069
0.079	0.001	0.001	0.919
0.244	0.709	0.046	0.001
0.978	0.001	0.001	0.020
0.147	0.265	0.277	0.311
0.337	0.259	0.140	0.265
0.263	0.241	0.220	0.276
0.248	0.247	0.203	0.302
>TGACCTTTGMCC	2-TGACCTTTGMCC	7.425616	-2374.732287	0	T:3170.0(25.32%),B:2186.7(6.10%),P:1e-1031	Tpos:99.5,Tstd:48.1,Bpos:101.2,Bstd:62.0,StrandBias:0.1,Multiplicity:1.09
0.074	0.119	0.073	0.734
0.193	0.196	0.551	0.060
0.744	0.170	0.069	0.017
0.167	0.768	0.014	0.051
0.022	0.933	0.001	0.044
0.008	0.113	0.001	0.878
0.040	0.225	0.030	0.705
0.012	0.018	0.010	0.960
0.128	0.227	0.586	0.059
0.363	0.322	0.157	0.159
0.109	0.654	0.070	0.167
0.084	0.745	0.002	0.169
>TGGGTSARAGGK	3-TGGGTSARAGGK	8.905268	-1315.125408	0	T:1488.0(11.89%),B:820.1(2.29%),P:1e-571	Tpos:98.5,Tstd:49.7,Bpos:102.2,Bstd:63.9,StrandBias:0.2,Multiplicity:1.02
0.001	0.001	0.001	0.997
0.374	0.001	0.624	0.001
0.001	0.001	0.747	0.251
0.001	0.001	0.997	0.001
0.001	0.001	0.255	0.743
0.099	0.426	0.374	0.101
0.957	0.001	0.001	0.041
0.463	0.085	0.323	0.129
0.688	0.001	0.310	0.001
0.235	0.001	0.667	0.097
0.137	0.001	0.645	0.217
0.103	0.182	0.304	0.411
>CACTTCCTGTYT	4-CACTTCCTGTYT	7.879905	-1238.122321	0	T:2755.0(22.01%),B:2780.6(7.76%),P:1e-537	Tpos:100.8,Tstd:52.6,Bpos:98.8,Bstd:61.0,StrandBias:0.1,Multiplicity:1.12
0.169	0.442	0.161	0.227
0.602	0.077	0.254	0.067
0.001	0.689	0.044	0.266
0.197	0.017	0.001	0.785
0.001	0.001	0.001	0.997
0.001	0.932	0.001	0.066
0.001	0.988	0.001	0.010
0.021	0.001	0.001	0.977
0.003	0.183	0.708	0.106
0.043	0.263	0.030	0.664
0.107	0.300	0.220	0.373
0.193	0.187	0.209	0.410
>HACAGTCATTTC	5-HACAGTCATTTC	7.326852	-1217.607281	0	T:3003.0(23.99%),B:3253.4(9.08%),P:1e-528	Tpos:101.4,Tstd:52.6,Bpos:100.3,Bstd:66.0,StrandBias:0.1,Multiplicity:1.13
0.214	0.307	0.156	0.323
0.517	0.183	0.121	0.179
0.148	0.477	0.197	0.179
0.746	0.001	0.001	0.252
0.057	0.213	0.538	0.192
0.001	0.002	0.001	0.996
0.001	0.997	0.001	0.001
0.997	0.001	0.001	0.001
0.001	0.137	0.037	0.825
0.178	0.237	0.001	0.584
0.112	0.186	0.074	0.628
0.106	0.540	0.125	0.229
>ACCTTTGGCCTA	6-ACCTTTGGCCTA	8.590755	-680.689826	0	T:883.0(7.05%),B:549.7(1.53%),P:1e-295	Tpos:99.9,Tstd:50.6,Bpos:100.5,Bstd:54.3,StrandBias:0.2,Multiplicity:1.04
0.539	0.353	0.079	0.029
0.011	0.987	0.001	0.001
0.001	0.838	0.001	0.160
0.001	0.125	0.001	0.873
0.056	0.251	0.102	0.591
0.048	0.037	0.001	0.914
0.273	0.001	0.547	0.179
0.001	0.328	0.630	0.041
0.012	0.809	0.035	0.144
0.160	0.714	0.001	0.125
0.001	0.365	0.001	0.633
0.952	0.001	0.041	0.006
>AAACCACARNNN	7-AAACCACARNNN	7.927856	-480.701410	0	T:1661.0(13.27%),B:2080.7(5.81%),P:1e-208	Tpos:99.8,Tstd:52.4,Bpos:98.7,Bstd:62.7,StrandBias:0.2,Multiplicity:1.09
0.517	0.171	0.105	0.207
0.662	0.083	0.254	0.001
0.561	0.154	0.284	0.001
0.001	0.997	0.001	0.001
0.001	0.997	0.001	0.001
0.925	0.073	0.001	0.001
0.034	0.964	0.001	0.001
0.816	0.054	0.001	0.129
0.326	0.119	0.364	0.191
0.333	0.269	0.211	0.187
0.273	0.274	0.238	0.215
0.319	0.219	0.230	0.231
>GTGATGTGTCAT	8-GTGATGTGTCAT	6.331103	-452.332726	0	T:2158.0(17.24%),B:3144.8(8.78%),P:1e-196	Tpos:99.6,Tstd:54.2,Bpos:100.6,Bstd:67.2,StrandBias:0.0,Multiplicity:1.07
0.113	0.129	0.659	0.099
0.161	0.114	0.103	0.622
0.106	0.116	0.650	0.128
0.642	0.165	0.095	0.098
0.098	0.119	0.094	0.689
0.134	0.119	0.637	0.110
0.142	0.093	0.120	0.645
0.103	0.116	0.675	0.106
0.113	0.119	0.092	0.676
0.112	0.649	0.119	0.120
0.652	0.133	0.105	0.110
0.111	0.156	0.101	0.632
>TTTCAKTWTGAC	9-TTTCAKTWTGAC	8.511027	-345.524881	0	T:881.0(7.04%),B:920.5(2.57%),P:1e-150	Tpos:97.0,Tstd:54.1,Bpos:101.0,Bstd:65.8,StrandBias:0.1,Multiplicity:1.06
0.004	0.010	0.012	0.974
0.019	0.118	0.017	0.846
0.010	0.039	0.015	0.936
0.027	0.954	0.015	0.004
0.859	0.021	0.001	0.119
0.029	0.195	0.451	0.324
0.191	0.031	0.041	0.737
0.471	0.170	0.034	0.325
0.001	0.004	0.011	0.984
0.015	0.166	0.717	0.102
0.872	0.012	0.018	0.098
0.172	0.538	0.271	0.019
>TTTACTCAGAAN	10-TTTACTCAGAAN	6.079793	-237.516953	0	T:1887.0(15.07%),B:3244.2(9.06%),P:1e-103	Tpos:98.8,Tstd:55.7,Bpos:100.2,Bstd:64.1,StrandBias:0.0,Multiplicity:1.05
0.210	0.213	0.205	0.373
0.130	0.161	0.099	0.610
0.116	0.197	0.108	0.579
0.457	0.157	0.083	0.303
0.114	0.610	0.106	0.170
0.257	0.107	0.087	0.549
0.131	0.558	0.188	0.123
0.689	0.073	0.097	0.141
0.133	0.158	0.609	0.100
0.688	0.122	0.089	0.101
0.622	0.142	0.126	0.110
0.282	0.248	0.261	0.210
>STCAWAACAGAA	11-STCAWAACAGAA	7.887930	-210.104934	0	T:1212.0(9.68%),B:1861.5(5.20%),P:1e-91	Tpos:99.5,Tstd:54.5,Bpos:99.9,Bstd:64.6,StrandBias:0.0,Multiplicity:1.05
0.074	0.318	0.455	0.153
0.038	0.012	0.001	0.949
0.092	0.818	0.084	0.006
0.978	0.001	0.001	0.020
0.399	0.054	0.215	0.332
0.803	0.057	0.012	0.128
0.715	0.012	0.210	0.063
0.001	0.997	0.001	0.001
0.910	0.001	0.001	0.088
0.258	0.001	0.740	0.001
0.498	0.101	0.235	0.166
0.918	0.001	0.080	0.001
>TTATGACTGTAC	12-TTATGACTGTAC	9.427662	-173.422800	0	T:253.0(2.02%),B:174.2(0.49%),P:1e-75	Tpos:107.5,Tstd:51.9,Bpos:97.2,Bstd:70.3,StrandBias:0.0,Multiplicity:1.04
0.001	0.086	0.090	0.823
0.019	0.123	0.115	0.743
0.584	0.209	0.044	0.163
0.007	0.007	0.001	0.985
0.012	0.059	0.820	0.109
0.883	0.071	0.038	0.008
0.079	0.770	0.128	0.023
0.037	0.001	0.004	0.958
0.126	0.157	0.698	0.019
0.101	0.086	0.059	0.754
0.519	0.074	0.225	0.182
0.196	0.530	0.091	0.183
>GGTTTCACTTTC	13-GGTTTCACTTTC	9.831125	-157.371437	0	T:275.0(2.20%),B:220.9(0.62%),P:1e-68	Tpos:102.6,Tstd:53.9,Bpos:101.1,Bstd:64.4,StrandBias:0.1,Multiplicity:1.01
0.139	0.038	0.769	0.054
0.040	0.149	0.726	0.085
0.011	0.035	0.035	0.919
0.027	0.022	0.059	0.892
0.035	0.055	0.022	0.888
0.032	0.834	0.084	0.050
0.816	0.072	0.027	0.085
0.011	0.692	0.203	0.094
0.032	0.035	0.011	0.922
0.016	0.053	0.049	0.882
0.054	0.051	0.022	0.873
0.046	0.790	0.040	0.124
>GGGAAATCCCCW	14-GGGAAATCCCCW	8.662756	-140.346910	0	T:408.0(3.26%),B:458.0(1.28%),P:1e-60	Tpos:100.9,Tstd:55.0,Bpos:99.0,Bstd:57.0,StrandBias:-0.1,Multiplicity:1.02
0.192	0.001	0.607	0.200
0.001	0.001	0.995	0.003
0.089	0.001	0.856	0.054
0.648	0.031	0.320	0.001
0.802	0.097	0.082	0.019
0.522	0.033	0.159	0.286
0.109	0.195	0.264	0.432
0.053	0.607	0.082	0.258
0.213	0.785	0.001	0.001
0.016	0.916	0.001	0.067
0.001	0.837	0.001	0.161
0.417	0.163	0.018	0.402
>GGTTACTTACAG	15-GGTTACTTACAG	12.133348	-103.218221	0	T:49.0(0.39%),B:7.8(0.02%),P:1e-44	Tpos:117.4,Tstd:50.4,Bpos:114.7,Bstd:27.9,StrandBias:0.7,Multiplicity:1.00
0.092	0.001	0.906	0.001
0.092	0.001	0.906	0.001
0.001	0.001	0.001	0.997
0.092	0.001	0.001	0.906
0.869	0.001	0.001	0.129
0.001	0.961	0.001	0.037
0.092	0.001	0.001	0.906
0.001	0.001	0.001	0.997
0.629	0.093	0.185	0.093
0.001	0.906	0.001	0.092
0.997	0.001	0.001	0.001
0.001	0.001	0.906	0.092
>WGTCACMCTTTC	16-WGTCACMCTTTC	9.279888	-88.321795	0	T:139.0(1.11%),B:104.0(0.29%),P:1e-38	Tpos:103.7,Tstd:54.1,Bpos:103.8,Bstd:57.2,StrandBias:-0.5,Multiplicity:1.04
0.514	0.019	0.020	0.447
0.172	0.162	0.522	0.144
0.139	0.305	0.021	0.535
0.287	0.629	0.010	0.074
0.842	0.104	0.019	0.035
0.097	0.683	0.108	0.112
0.522	0.437	0.011	0.030
0.088	0.622	0.147	0.143
0.031	0.023	0.068	0.878
0.021	0.178	0.223	0.578
0.112	0.169	0.019	0.700
0.110	0.607	0.170	0.113
>TCATATCTGATA	17-TCATATCTGATA	9.393847	-87.781037	0	T:196.0(1.57%),B:188.6(0.53%),P:1e-38	Tpos:101.8,Tstd:49.8,Bpos:102.7,Bstd:61.4,StrandBias:-0.1,Multiplicity:1.05
0.144	0.059	0.092	0.705
0.056	0.858	0.043	0.043
0.835	0.036	0.001	0.128
0.064	0.085	0.046	0.805
0.822	0.048	0.049	0.081
0.031	0.034	0.074	0.861
0.054	0.889	0.031	0.026
0.127	0.010	0.001	0.862
0.010	0.031	0.933	0.026
0.817	0.070	0.036	0.077
0.091	0.062	0.044	0.803
0.814	0.046	0.089	0.051
>SDGGGGGGGGGG	18-SDGGGGGGGGGG	5.914820	-80.503682	0	T:1876.0(14.99%),B:4054.9(11.32%),P:1e-34	Tpos:102.2,Tstd:57.7,Bpos:101.9,Bstd:55.0,StrandBias:0.0,Multiplicity:1.16
0.112	0.352	0.387	0.150
0.267	0.152	0.357	0.225
0.063	0.088	0.756	0.093
0.052	0.120	0.744	0.084
0.058	0.114	0.741	0.087
0.035	0.100	0.761	0.104
0.048	0.115	0.728	0.109
0.083	0.098	0.730	0.089
0.110	0.064	0.755	0.071
0.047	0.098	0.773	0.082
0.131	0.206	0.523	0.140
0.148	0.144	0.566	0.142
>CTCACCACAAGC	19-CTCACCACAAGC	10.627475	-70.182413	0	T:47.0(0.38%),B:13.1(0.04%),P:1e-30	Tpos:105.3,Tstd:52.2,Bpos:85.2,Bstd:45.4,StrandBias:-0.5,Multiplicity:1.03
0.145	0.676	0.033	0.146
0.010	0.215	0.001	0.774
0.124	0.745	0.109	0.022
0.813	0.127	0.033	0.027
0.108	0.712	0.001	0.179
0.001	0.988	0.001	0.010
0.822	0.124	0.022	0.032
0.011	0.767	0.087	0.135
0.791	0.198	0.001	0.010
0.763	0.202	0.001	0.034
0.150	0.059	0.734	0.057
0.167	0.537	0.145	0.151
>CTTGGTGAACCA	20-CTTGGTGAACCA	12.557095	-67.608833	0	T:28.0(0.22%),B:3.8(0.01%),P:1e-29	Tpos:116.6,Tstd:40.0,Bpos:107.3,Bstd:20.6,StrandBias:-0.3,Multiplicity:1.00
0.001	0.997	0.001	0.001
0.001	0.001	0.101	0.897
0.001	0.001	0.101	0.897
0.001	0.101	0.897	0.001
0.001	0.101	0.897	0.001
0.001	0.001	0.001	0.997
0.102	0.001	0.795	0.102
0.997	0.001	0.001	0.001
0.950	0.001	0.003	0.046
0.001	0.897	0.001	0.101
0.001	0.897	0.001	0.101
0.897	0.001	0.001	0.101
>TTTCGAGTCATA	21-TTTCGAGTCATA	10.409522	-56.888689	0	T:27.0(0.22%),B:4.4(0.01%),P:1e-24	Tpos:90.1,Tstd:57.8,Bpos:144.0,Bstd:10.2,StrandBias:1.1,Multiplicity:1.00
0.100	0.100	0.100	0.700
0.100	0.100	0.100	0.700
0.100	0.100	0.100	0.700
0.100	0.700	0.100	0.100
0.100	0.100	0.700	0.100
0.700	0.100	0.100	0.100
0.100	0.100	0.700	0.100
0.100	0.100	0.100	0.700
0.100	0.700	0.100	0.100
0.700	0.100	0.100	0.100
0.100	0.100	0.100	0.700
0.700	0.100	0.100	0.100
>CTGCCCCGCCYC	22-CTGCCCCGCCYC	11.406702	-24.734039	0	T:52.0(0.42%),B:50.7(0.14%),P:1e-10	Tpos:104.5,Tstd:60.4,Bpos:106.6,Bstd:56.6,StrandBias:0.9,Multiplicity:1.00
0.001	0.997	0.001	0.001
0.225	0.309	0.001	0.465
0.001	0.001	0.927	0.071
0.072	0.542	0.370	0.016
0.072	0.839	0.001	0.088
0.001	0.997	0.001	0.001
0.001	0.854	0.144	0.001
0.144	0.001	0.783	0.072
0.001	0.839	0.159	0.001
0.001	0.997	0.001	0.001
0.001	0.433	0.001	0.565
0.072	0.855	0.001	0.072
>TGAGTGAGTGAG	23-TGAGTGAGTGAG	11.388060	-24.655511	0	T:76.0(0.61%),B:91.5(0.26%),P:1e-10	Tpos:114.4,Tstd:50.2,Bpos:88.2,Bstd:69.4,StrandBias:-1.0,Multiplicity:1.20
0.052	0.001	0.015	0.932
0.001	0.015	0.969	0.015
0.958	0.001	0.040	0.001
0.015	0.015	0.969	0.001
0.001	0.001	0.001	0.997
0.001	0.001	0.984	0.014
0.903	0.001	0.095	0.001
0.008	0.001	0.976	0.015
0.070	0.001	0.015	0.914
0.001	0.001	0.984	0.014
0.799	0.015	0.140	0.046
0.096	0.038	0.851	0.015
>TGGGGGTGGGGG	24-TGGGGGTGGGGG	11.622236	-13.667383	0	T:114.0(0.91%),B:202.1(0.56%),P:1e-5	Tpos:105.4,Tstd:49.1,Bpos:108.6,Bstd:38.4,StrandBias:-1.2,Multiplicity:1.00
0.028	0.001	0.001	0.970
0.001	0.001	0.860	0.138
0.084	0.027	0.888	0.001
0.279	0.055	0.594	0.072
0.083	0.001	0.723	0.193
0.055	0.029	0.718	0.198
0.069	0.001	0.001	0.929
0.028	0.028	0.913	0.031
0.086	0.029	0.633	0.252
0.002	0.100	0.733	0.165
0.144	0.001	0.759	0.096
0.001	0.055	0.917	0.027
>CCHYCCTCCCCC	25-CCHYCCTCCCCC	10.752428	-12.028883	0	T:100.0(0.80%),B:178.9(0.50%),P:1e-5	Tpos:98.4,Tstd:58.9,Bpos:101.9,Bstd:48.4,StrandBias:0.3,Multiplicity:1.17
0.014	0.913	0.052	0.021
0.168	0.778	0.020	0.034
0.272	0.389	0.021	0.318
0.027	0.344	0.217	0.412
0.144	0.528	0.163	0.165
0.007	0.950	0.014	0.029
0.023	0.014	0.020	0.943
0.048	0.539	0.369	0.044
0.267	0.668	0.034	0.031
0.048	0.616	0.020	0.316
0.065	0.704	0.021	0.210
0.035	0.919	0.027	0.019
>VTGACTCA	1-VTGACTCA	6.117592	-4169.763234	0	T:5471.0(43.70%),B:4076.1(11.38%),P:1e-1810	Tpos:101.3,Tstd:52.3,Bpos:100.6,Bstd:69.5,StrandBias:-0.0,Multiplicity:1.27
0.233	0.289	0.335	0.143
0.001	0.016	0.001	0.982
0.001	0.001	0.798	0.200
0.994	0.004	0.001	0.001
0.038	0.654	0.257	0.051
0.031	0.001	0.005	0.963
0.188	0.810	0.001	0.001
0.959	0.001	0.020	0.020
>TATGACTC	2-TATGACTC	4.632510	-1594.871072	0	T:9516.0(76.01%),B:18451.0(51.50%),P:1e-692	Tpos:100.3,Tstd:54.6,Bpos:100.4,Bstd:68.7,StrandBias:0.0,Multiplicity:1.52
0.125	0.083	0.154	0.638
0.654	0.080	0.130	0.136
0.026	0.038	0.006	0.930
0.017	0.028	0.928	0.027
0.937	0.017	0.020	0.026
0.064	0.819	0.058	0.059
0.298	0.013	0.061	0.628
0.197	0.468	0.239	0.096
>ACTCATYY	3-ACTCATYY	7.089022	-1278.347820	0	T:3284.0(26.23%),B:3674.9(10.26%),P:1e-555	Tpos:99.5,Tstd:54.8,Bpos:99.3,Bstd:67.2,StrandBias:-0.0,Multiplicity:1.04
0.930	0.001	0.068	0.001
0.001	0.613	0.226	0.160
0.126	0.001	0.001	0.872
0.051	0.947	0.001	0.001
0.872	0.001	0.001	0.126
0.001	0.074	0.001	0.924
0.114	0.436	0.001	0.448
0.149	0.400	0.028	0.423
>TTACTMAG	4-TTACTMAG	6.819871	-1202.360269	0	T:2417.0(19.31%),B:2256.3(6.30%),P:1e-522	Tpos:104.6,Tstd:59.5,Bpos:100.8,Bstd:62.0,StrandBias:0.2,Multiplicity:1.02
0.001	0.146	0.001	0.852
0.003	0.001	0.339	0.657
0.793	0.144	0.001	0.062
0.001	0.796	0.001	0.202
0.073	0.174	0.068	0.685
0.536	0.400	0.001	0.063
0.589	0.408	0.002	0.001
0.001	0.001	0.720	0.278
>STRGGTSA	5-STRGGTSA	6.949058	-1125.795020	0	T:4223.0(33.73%),B:5868.3(16.38%),P:1e-488	Tpos:99.2,Tstd:54.8,Bpos:100.0,Bstd:67.6,StrandBias:-0.1,Multiplicity:1.14
0.192	0.359	0.448	0.001
0.154	0.001	0.001	0.844
0.522	0.001	0.476	0.001
0.377	0.001	0.621	0.001
0.001	0.001	0.997	0.001
0.001	0.288	0.001	0.710
0.001	0.493	0.497	0.009
0.997	0.001	0.001	0.001
>TGACCTTT	6-TGACCTTT	7.153329	-1061.496452	0	T:2150.0(17.17%),B:2001.6(5.59%),P:1e-460	Tpos:100.6,Tstd:49.9,Bpos:100.5,Bstd:65.8,StrandBias:0.1,Multiplicity:1.06
0.001	0.046	0.001	0.952
0.135	0.108	0.756	0.001
0.893	0.105	0.001	0.001
0.123	0.875	0.001	0.001
0.001	0.997	0.001	0.001
0.001	0.001	0.001	0.997
0.035	0.001	0.001	0.963
0.001	0.001	0.001	0.997
>GTCATTTC	7-GTCATTTC	6.026654	-1038.931625	0	T:3697.0(29.53%),B:4945.7(13.80%),P:1e-451	Tpos:101.1,Tstd:53.4,Bpos:100.2,Bstd:66.5,StrandBias:0.1,Multiplicity:1.16
0.027	0.075	0.869	0.029
0.035	0.057	0.008	0.900
0.041	0.742	0.209	0.008
0.761	0.020	0.205	0.014
0.001	0.175	0.010	0.814
0.288	0.166	0.032	0.514
0.144	0.089	0.068	0.699
0.078	0.705	0.062	0.155
>CACTTCCT	8-CACTTCCT	7.004502	-842.138823	0	T:2116.0(16.90%),B:2259.8(6.31%),P:1e-365	Tpos:98.8,Tstd:54.0,Bpos:98.9,Bstd:63.9,StrandBias:-0.1,Multiplicity:1.06
0.001	0.997	0.001	0.001
0.970	0.001	0.028	0.001
0.001	0.881	0.001	0.117
0.177	0.001	0.001	0.821
0.001	0.001	0.001	0.997
0.001	0.997	0.001	0.001
0.001	0.997	0.001	0.001
0.001	0.084	0.075	0.840
>ACAGGATG	9-ACAGGATG	6.425375	-828.547891	0	T:2931.0(23.41%),B:3830.6(10.69%),P:1e-359	Tpos:100.3,Tstd:53.9,Bpos:100.4,Bstd:62.8,StrandBias:-0.0,Multiplicity:1.14
0.593	0.001	0.405	0.001
0.001	0.997	0.001	0.001
0.716	0.282	0.001	0.001
0.001	0.001	0.997	0.001
0.001	0.001	0.997	0.001
0.997	0.001	0.001	0.001
0.282	0.001	0.001	0.716
0.296	0.001	0.702	0.001
>VCTTCCTS	10-VCTTCCTS	6.291445	-626.972181	0	T:4524.0(36.14%),B:7965.0(22.23%),P:1e-272	Tpos:101.2,Tstd:56.5,Bpos:99.6,Bstd:61.3,StrandBias:0.1,Multiplicity:1.12
0.388	0.263	0.348	0.001
0.001	0.724	0.159	0.116
0.001	0.001	0.001	0.997
0.001	0.001	0.001	0.997
0.001	0.932	0.001	0.066
0.001	0.997	0.001	0.001
0.001	0.062	0.042	0.895
0.001	0.497	0.501	0.001
>GGGTGACD	11-GGGTGACD	4.935686	-606.108671	0	T:6471.0(51.69%),B:13060.1(36.45%),P:1e-263	Tpos:98.9,Tstd:55.5,Bpos:100.8,Bstd:68.2,StrandBias:-0.1,Multiplicity:1.18
0.173	0.229	0.463	0.135
0.168	0.011	0.564	0.257
0.012	0.197	0.681	0.110
0.078	0.070	0.045	0.807
0.210	0.064	0.650	0.076
0.915	0.016	0.061	0.008
0.150	0.705	0.077	0.068
0.364	0.001	0.380	0.255
>CTYTGMCC	12-CTYTGMCC	6.525855	-562.633289	0	T:3623.0(28.94%),B:6048.5(16.88%),P:1e-244	Tpos:100.1,Tstd:53.8,Bpos:99.0,Bstd:60.5,StrandBias:-0.0,Multiplicity:1.19
0.049	0.755	0.042	0.154
0.024	0.284	0.014	0.678
0.001	0.473	0.003	0.523
0.006	0.369	0.001	0.624
0.211	0.288	0.500	0.001
0.412	0.511	0.076	0.001
0.034	0.894	0.023	0.049
0.050	0.887	0.034	0.029
>HGTCACAS	13-HGTCACAS	6.482053	-473.016725	0	T:3967.0(31.69%),B:7189.9(20.07%),P:1e-205	Tpos:99.3,Tstd:55.4,Bpos:101.6,Bstd:65.0,StrandBias:0.1,Multiplicity:1.03
0.384	0.235	0.001	0.380
0.001	0.001	0.997	0.001
0.001	0.266	0.001	0.732
0.001	0.997	0.001	0.001
0.770	0.001	0.228	0.001
0.208	0.496	0.295	0.001
0.743	0.255	0.001	0.001
0.151	0.346	0.468	0.035
>TGTGGTTT	14-TGTGGTTT	7.798445	-466.898432	0	T:1479.0(11.81%),B:1766.9(4.93%),P:1e-202	Tpos:99.2,Tstd:52.7,Bpos:100.3,Bstd:63.8,StrandBias:-0.0,Multiplicity:1.06
0.001	0.036	0.001	0.962
0.001	0.001	0.997	0.001
0.001	0.085	0.001	0.913
0.001	0.001	0.997	0.001
0.001	0.001	0.997	0.001
0.001	0.195	0.001	0.803
0.001	0.067	0.001	0.931
0.204	0.001	0.001	0.794
>BTTGTGGT	15-BTTGTGGT	7.274520	-367.042095	0	T:1859.0(14.85%),B:2754.0(7.69%),P:1e-159	Tpos:102.1,Tstd:53.8,Bpos:98.6,Bstd:65.1,StrandBias:-0.2,Multiplicity:1.07
0.133	0.257	0.234	0.377
0.056	0.364	0.062	0.518
0.001	0.043	0.049	0.907
0.014	0.001	0.984	0.001
0.076	0.099	0.072	0.753
0.001	0.131	0.867	0.001
0.040	0.001	0.958	0.001
0.001	0.202	0.001	0.796
>GYGGTTTC	16-GYGGTTTC	5.513148	-296.550285	0	T:4456.0(35.59%),B:9243.8(25.80%),P:1e-128	Tpos:101.3,Tstd:55.5,Bpos:99.2,Bstd:62.8,StrandBias:0.0,Multiplicity:1.17
0.108	0.195	0.523	0.174
0.111	0.392	0.118	0.379
0.249	0.001	0.749	0.001
0.057	0.234	0.708	0.001
0.082	0.021	0.001	0.896
0.064	0.001	0.036	0.899
0.257	0.001	0.001	0.741
0.001	0.814	0.152	0.033
>TTTCACTT	17-TTTCACTT	6.530168	-260.453006	0	T:2705.0(21.61%),B:5054.3(14.11%),P:1e-113	Tpos:101.2,Tstd:56.5,Bpos:101.1,Bstd:66.0,StrandBias:0.1,Multiplicity:1.12
0.001	0.001	0.001	0.997
0.001	0.066	0.109	0.824
0.001	0.001	0.001	0.997
0.001	0.997	0.001	0.001
0.931	0.049	0.019	0.001
0.001	0.526	0.300	0.173
0.001	0.001	0.001	0.997
0.046	0.042	0.001	0.911
>GCCAAAGG	18-GCCAAAGG	8.551586	-231.572384	0	T:1016.0(8.12%),B:1400.0(3.91%),P:1e-100	Tpos:103.2,Tstd:52.5,Bpos:98.8,Bstd:61.3,StrandBias:0.0,Multiplicity:1.03
0.001	0.001	0.997	0.001
0.001	0.864	0.134	0.001
0.001	0.997	0.001	0.001
0.997	0.001	0.001	0.001
0.600	0.202	0.197	0.001
0.997	0.001	0.001	0.001
0.001	0.001	0.997	0.001
0.001	0.001	0.997	0.001
>TCTTATCT	19-TCTTATCT	6.488919	-221.485457	0	T:1307.0(10.44%),B:2026.9(5.66%),P:1e-96	Tpos:100.0,Tstd:55.3,Bpos:98.4,Bstd:59.7,StrandBias:0.2,Multiplicity:1.05
0.001	0.129	0.159	0.711
0.001	0.803	0.195	0.001
0.064	0.001	0.001	0.934
0.001	0.001	0.001	0.997
0.997	0.001	0.001	0.001
0.001	0.001	0.001	0.997
0.001	0.997	0.001	0.001
0.105	0.001	0.001	0.893
>AGTCACTA	20-AGTCACTA	6.196113	-210.591831	0	T:1548.0(12.37%),B:2588.0(7.22%),P:1e-91	Tpos:100.3,Tstd:56.0,Bpos:100.7,Bstd:65.8,StrandBias:-0.2,Multiplicity:1.03
0.847	0.151	0.001	0.001
0.001	0.001	0.997	0.001
0.001	0.001	0.001	0.997
0.055	0.592	0.352	0.001
0.822	0.001	0.176	0.001
0.001	0.997	0.001	0.001
0.001	0.003	0.234	0.762
0.739	0.001	0.001	0.259
>TCACCGCA	21-TCACCGCA	4.373210	-157.910645	0	T:1036.0(8.28%),B:1658.1(4.63%),P:1e-68	Tpos:102.2,Tstd:55.7,Bpos:104.2,Bstd:66.8,StrandBias:0.0,Multiplicity:1.03
0.001	0.001	0.001	0.997
0.001	0.833	0.159	0.007
0.997	0.001	0.001	0.001
0.001	0.997	0.001	0.001
0.001	0.997	0.001	0.001
0.176	0.004	0.819	0.001
0.001	0.997	0.001	0.001
0.997	0.001	0.001	0.001
>ACAGATCA	22-ACAGATCA	6.980660	-118.868435	0	T:1780.0(14.22%),B:3556.1(9.93%),P:1e-51	Tpos:100.4,Tstd:55.5,Bpos:100.7,Bstd:65.9,StrandBias:-0.0,Multiplicity:1.07
0.867	0.001	0.001	0.131
0.088	0.910	0.001	0.001
0.979	0.001	0.019	0.001
0.001	0.123	0.838	0.038
0.809	0.129	0.001	0.061
0.001	0.001	0.031	0.967
0.106	0.758	0.067	0.069
0.943	0.001	0.001	0.055
>TTGCTCAT	23-TTGCTCAT	7.400894	-88.009635	0	T:553.0(4.42%),B:869.4(2.43%),P:1e-38	Tpos:102.5,Tstd:53.9,Bpos:101.2,Bstd:69.6,StrandBias:0.1,Multiplicity:1.03
0.001	0.001	0.001	0.997
0.001	0.001	0.001	0.997
0.001	0.001	0.997	0.001
0.001	0.997	0.001	0.001
0.001	0.001	0.001	0.997
0.001	0.997	0.001	0.001
0.950	0.001	0.048	0.001
0.192	0.277	0.001	0.530
>GGGSGGGG	24-GGGSGGGG	6.813074	-82.098281	0	T:1370.0(10.94%),B:2784.1(7.77%),P:1e-35	Tpos:101.1,Tstd:58.0,Bpos:102.0,Bstd:57.5,StrandBias:-0.0,Multiplicity:1.26
0.073	0.040	0.863	0.024
0.029	0.038	0.863	0.070
0.019	0.080	0.818	0.083
0.018	0.436	0.438	0.108
0.081	0.081	0.768	0.070
0.121	0.092	0.678	0.109
0.133	0.047	0.770	0.050
0.085	0.055	0.807	0.053
>TGGGGCCC	25-TGGGGCCC	7.752605	-59.035885	0	T:436.0(3.48%),B:723.9(2.02%),P:1e-25	Tpos:102.4,Tstd:55.5,Bpos:103.5,Bstd:58.5,StrandBias:-0.0,Multiplicity:1.01
0.147	0.001	0.001	0.851
0.001	0.001	0.997	0.001
0.001	0.001	0.997	0.001
0.001	0.067	0.931	0.001
0.001	0.270	0.728	0.001
0.001	0.997	0.001	0.001
0.001	0.997	0.001	0.001
0.132	0.866	0.001	0.001
