# Supplementary material for: Genome-wide CRISPR Screens in T Helper Cells Reveal Pervasive Crosstalk between Activation and Differentiation
Source: Cell. 2019 Feb 7;176(4):882–896.e18. doi: 10.1016/j.cell.2018.11.044 (PMC6370901; doi:10.1016/j.cell.2018.11.044)
Supplement: Data S2. Processed Data from All the Steps of the Analysis, Related to Figure 1 [file mmc2.zip › supplemental data/motif analysis/Pparg_homer/background.fa]

>NM_001011874-chr1-3671498-1-26000
AAAATACCTTGGTGTGATTCTAACTAAGGAAGTGAAAGATCTGTAGGATGAGAACTTCAAGTCTCTGAAGAAAGAAATTAAAGAAGATCTCAGAAGATGG
AAAGATCTCCCATGGTCATGGATTGGCATGATCAATATAGTAAAAATGGCTTTCTTGCCAAAAGCAATGTACAGATTCAATGGAATCTCCATCAAAATTC
A
>NM_001011874-chr1-3671498-1-40600
GTGTGTGTGTGTGTGTGTGTGTGTATAACCCATAGCTTCATGTAGGAGCTTTTACCAGTCATGAAGGGTGCCTCTCTTCCAACTTTTTAATTTACTGATT
TACTTATTTACTTTAACTTTGGTTACAATAGTACAGGTTTCCACCTGACTTTTGCATATTTACTTCACTATGGTTGACCCACTCTTCTGTTTCATCATCT
C
>NM_011283-chr1-4360314-1-21400
ATTCTATATTAGAATGGCTAGTCCAGCTAACCCGAGGGTACAGAGACAGTATCCAAATGAACAATATCAGAAATGAAAAGGGAGATATAGCAACAGAAAC
TAAGGAAATTAAAAAAATCATCAGATCCTACTGCAAAAGCCTATACTGAACAAACTGGAAAATCTGGATGAAATGGACACATTTCTACACAGATACCAGG
T
>NM_001195662-chr1-4409241-1-33800
TTCTTTTTGGAGGCACTCAGAGCAATGAGTTTTCCTCTTAGGAATGCTTTCATTGTGTCCCATAAGTTTGGGTATGTTGTGGCTTCATTTTCATTAAACT
CCAAAAAGTCCTTAATTTCTCTCTTTATTCCTTCCTTGACCAAGGTATCATTGAGAAGAGTGTTGTTCAGTTTCCACGTGAATGTTGGCTTTCTATTATT
T
>NM_001195662-chr1-4409241-1-44000
ACTTATTGCCCAAAGACCACTATTTCATCCACCACACTAGCTGAAAGATTTTAATAGTTTCCATCTGCATCTTAGGAGCTAGACACAAACAGATGCAATG
TGCAGGTGTGGAGTGTAACAGACACAGTAGAGGTAGAAACAAGATGCTGTCTCACGTAGCCCATTTACTGCATTCTCTCACGTCTCAGCTTTCCCTCGCG
C
>NM_001289464-chr1-4497354-1+23200
GTCATCTTTCTTTTCTCCAAAGTCAGCCCCTCTCTTTCTTTCACTCTTGCCATTGCCTACCCCAACCGCCAGGTCTCACTGCACAGCTTAGGACTGTAGT
TACCATGCAGTCCAGGTTGATACCTCTAACATGTCTTTGAGTGCCAGGATTTTAGGCAGGCACTGCCTCCACACTGAGCCTTTCTGTAAAATCTTACTGA
A
>NM_001289467-chr1-4497354-1-10600
TCTAGAAATCAGAAGTTGACCACATAGCCTGATTTCACAAGACGCACAAACAGCAGCGCCCTGAAGTGGACTGTGTCTGGGATCCTGCTGTCTCTCAGGC
TGAGGCACAGAGAGCTGATGCTGCCGAAGCTGTACCAGATGTGGTATAGCTGCGCCTGCCGCCGCCAGTGCTTCTAAATGCTCCCAAACCAGACTACCCT
T
>NM_001289467-chr1-4497354-1-29200
GCAGGGCCCTGAGGTAGAGGGGCTGAGACCTTGGAGCAAGTCCTGTCCCTGCTGCAGGTCCAGTTTGGAAGGAAGGGGGCACCAGGTATATCCCCCGTTT
TGTTTACAGAACTCCAGGAACGTTTTCCAGTCCGGGTCGTGGCCTAGGAGGAGGGGGTTGCCCATTACGATGAGCAAAGCCTTGGCTCTGGTCACAGCAA
G
>NR_033530-chr1-4785726-1+38000
ATTTTCTCATAGAAGCAAGAAATCCAAGGCTAAGGTGCTTGCACACCTGGATTCTGGTGAGCCTCTTTTCCTGGCTTGAAGCTGACTTCTTCCAGGGTCC
TCCTGTGGCTATCTTGTGTATGCTGAGTGCCATCTCTAGCATCTTTGCCTCTTGTAAGGGTGAAAGTTCCCTCATATAAGGTCTCAATTAACCTTAGTTA
C
>NR_033530-chr1-4785726-1+1000
TTTTGGCTGTTTAGTTCTAGGATTTTCTTTTTCCGTTCCAGCTGCTTTTTCCTGAAGACTAAATTTAGGCCCTTAGCTTGTTTGTTCAAGCACACTATAC
CACTGAGCTGTAATCCCAAACCCTTTCCCGATGCCCTCTCACCGCCCCCCCCCCCCCCCCCCCCCAGGGTTTCTCTGTAGAGCCCTGGCTGTCCTGGAAC
T
>NM_025300-chr1-4785726-1-7800
TTATGCTCTAATATTGCAAAAGAAACTTAAAAATTATAAACTGCCAGTGTTCCATTGGCTGCAGTTTGCAGTCCGATCACAGGCTCAGGATACTGGCCTC
CTGCCCCTTTTAAAGGAGATTTCAGTGGGAGTTTCAATTGTCCCCTGTCTGGTATGAGTTATCTAACAGGGTCCCAATGAACTACTAAAAGCAGCTGGTA
G
>NM_008866-chr1-4807823-0+12000
CACTTGTTATTCTTTCCTCCCACTCTTCCTCCGTCTCCATTCCGCCTGCTTTGTGTGGTGCTGGAGTTCACAGGGTGTCATGCAGACTACAAAAGCAACC
TGCTAATCATGCTATAGTCCTGGTCTCAGTACTCCATTTTTTTTATTCATCATTGAATATAAATAAATATACAAGCCACAGAAAGCCTTAAGAAGTATAA
A
>NM_001159750-chr1-4857694-0-200
TTTTAGTCGGTTTTCATCAGCAGGCTAGATGGTTTGAATATCTGAGTCCAAGAGTGAGCCTCAGTGCTCATGCGCTTTAAGCCCTCGGCAATGCCTGTCC
TGCGTCCCAGAGAACGCTCTGCCGGAGGGGTTTCGATGGAACTCGTAGCAACCTACCGCCTACTGCCTGATCCCTCTGGCGTGAAAGCCGGACTCCGTCC
A
>NM_001159751-chr1-4858328-0+26600
ATAGAGGTGAGAGTAGGGCAGCATCTAGGTAGGCATGATGCAGTCAGAGCTGAGAGTTCTACCTCTTCATTTGAAGGCTGCTAGTAGAAGAATGACTTCC
AGGCAGCTAAAATGAGGGTCTTAAGCCCACACCCACAGTGACACACCTACTCCGACAAGGTTACACCTAATAGTGCCACTTTTTAGATTGAGCATATTCA
A
>NM_021374-chr1-5019539-1-200
AAGCATCTCTTCATTCACAAGGCCCCAGTACTCATTCACAAACTCTGGATCGCCCCCACCCCACGGCGTCCCCCGCAAGCTAAGGCCAGGGGATAAAGAG
AAAGGGCCTTACAGGCACCCTCAAAGCTCGCTCCCGCCGCACCCATTATTTCGTTGCGATTATAAGAGAGGAGCCAGGACCGGGGCTCCGCTCGCCCGAT
T
>NM_001177795-chr1-5070285-1+25200
CTGAGACTGCCAATGTGATAGCTAAGAAGATCCTAAAAGAAATCTTCCTGAGGTAATGGACCTGCCTTTGTTGCCCAGGTAAATCAGGGACTGGCCAAGA
TATTAGAGATTGGTTAAAAGTTATATTGTACATACAGGCTCCAAAGCTCAGGACAGGTAGAAAAGATGAATAGAATTCTAAAAGAGACTGGTGCAGACTT
G
>NM_001177795-chr1-5070285-1+23600
CTTCAGTGGCAGCAGCGAGCACTGGCTGAGGTGAGGTGCCACGTGGGAAACTGTGGCGCAGGGAGGAGGTTTCCCCAGGATGCCCGCCCCACCACCACCA
CACATTTCACCACCTGCAGGATGGGCAAGAAAAGAAAGAGGGGCAAGGCCCACGGAGCCCACCCGGGCCCCTCCTGGATTCCTAGGGCTGACTAGAGTCG
C
>NM_001177795-chr1-5070285-1+15200
CATATCATAGGCCCTTCTTCCAGAATATTAAAGGGGGCTTCCTTTAGAACTTCCACGGTCCTTTTCTTTTCTCTTTTCTTTGCATTTTTTCTTTTTGCCT
CCTCCTCCTTCTTTTCCTCCTCTTCCTTCTCCTACTTCTCCTCCTCCTCTTCCTCCTTCTCCTCCTCTTCTTCTTTTTGAAGGTCTTACTTCGGAGCCCA
G
>NM_001177795-chr1-5070285-1+5800
TGCTGTAGTTAACAAGCAGGCCACCCAAGCAGCATCCAGTAAAGCAACTCTTACAACCTCTGTTGGTTCAATGATTCCTCTTCCCACCATGTTCACAAAA
TCTCCAAGGATAGCATCATAACCAAACTCCACAGAACTTTGCAGAATTTTCTCAACAACCAAAGGTCCTTCAACAACTGCGTTCTTAGCACTAGTCATTG
C
>NM_001310442-chr1-5083086-0-800
AGAGGAATGGATACAGAAAATGTGGTACATCTACACAATGGAGCTAAAGGGATCTGCAACCCTATAGGTGGATCAACATTATGAACTAACCAATATCCCG
GAGCTCTTGACTCTAGCTGCATATGTATCAAAAGATGGCCTAGTCGGCCATCACTGCAAAGAGAGGCCCATATAAAGGCAAACTTTATATGCCCCAGTAC
A
>NM_001204371-chr1-5588493-0+25000
TACAGGGGTCAGCAGATTCTGTCCATTGTTGCGAGTAAATAATTGCATCTGACTCCTTCAGCTGCTAGTTGGGTCTTTTGGAGGTCAGTCATGATAGGCC
TTTGTCTTAATCAGGGTTTCTATTCCTGCACACAAATCATGACCAAGAAGCAAGTTGGGGAGGAAAGGGTTTATTCAGCTTACATTTTCCACATTGCTGC
T
>NM_001204371-chr1-5588493-0+30600
GTGAAATCAACCAGAACCTAGAGTGCTACAGAGGGTAGAGTGGAGAAGTGACCCAACTCCTTTGGATGAATCCAGAAGATCATGTGTGGATCCCAGACAT
GAAACAAGGAGCTGTGATGCTGAAGTTGACTTGAAGACTCCAAGATGTTGGAGATGTCAGAGCTGTGTGATACTTACTGACAAAAGGTGCTAAAAGGGAG
T
>NM_001204371-chr1-5588493-0+42200
TGGCTAACATGAGCTCCAGCAATACCATGTTACTACTAAAACTGGTATACATGCCTCTGTTTCCACTTCTTGCATCTGCATATTATAAGATGGGATGTTC
TGGCATAGATATATATCTTTCACTAAACCCATGCTCAGGAAAACATCAGTCATTGTCTTCTGCTTTCTTCTACTGACATTCTGTGTCCTCTAGGAACCTG
C
>NM_010342-chr1-5917398-1-600
ATGAACTGAATTAAAACAGCAGGAAGGCAGCAAAGAAGTCTTTTGAGGAAGGGGGCGCTGTTTTCTGTTAGATCAGAGGATTTTTCTAGGAGTGGAGTGG
GAAAGGGTGACAGGTTGACTGAGCCGCGCTTCCTGTACTTCAGGTTCTTGGGAGAACTCCTGGAGAGTCCAGCAGTAGTCTCTGGGCAGACAACAGGAGA
C
>NM_009826-chr1-6214662-0-12200
GGTATTGCAAACTGGCACAATCACTCTGGAAATCCGTTTCAAGGTTCCTCAGAAAACTGGACATAGTAGTACCAGAAGATAAAGCAATTCTTCTCCTGGG
CATATACCCAGAAGATGCTCTAGCTCGTAATAAGGACACATGCTCCACTATGTTCATAGCAGCCTTATTTATAATAGCCAGAAGCTGGAAAGAAGCCAGA
T
>NM_009826-chr1-6214662-0-4200
AATGGGAATTACAGTAGTCTGATTCCATGCCTTTGTGTGTTTGTTTGTTTGTTTTTCGAGACAGGGTTTCTCTGTATAGCCCTGGCTGTCCTTGAACTCA
CTTTGTAGACCAGGCTGGCCTCTGCCTCCCGAGTGCTGGGATTAAAGGTGTGCGCCACCACCATCTGGCTGATTCCATGTCTTCTAATTTTTTTCTGAAA
T
>NM_009826-chr1-6214662-0-3800
AGAGCACATCCAGCGAGGGTGGTGCAAAATGTATGGATTATATAGGGAAGAGTCTCTGGGGGAAGAACAGCCCAAGCTCCTAAACTAGAAAGTTCAAGGT
TGGGGGCAGGGTATATCAGATAGGGACAGAGGGATGCTGGGAGAAGCTGGAGGCCAGGTCTGCTTTGGTATGTAAAATATGCACTTCAGCTCCTTGTCCT
G
>NM_001195732-chr1-6359331-0-47800
TAGCCATTAGAGAAATGCAGGCAGGCTAAAAGTAGATGAAGATTCCATCTCATCCCAGTTAGAATGTTTGTCATAAAGGAAATGAGTAACAAGTACTTGT
GAAGTTAAAAAAAAAAAAGGTGGTGGTGGTGTAGGACCATTTCACACTGCTGTTGTGAATGTAATTAATTGATTCACTATTCAATCAGTATTCCTCAGTA
A
>NM_001195732-chr1-6359331-0-19400
AAGACCTGTGTCTCTCGCCTGTCCCAGAAGCTGTTAGCTTCTGTAGTCCACACTCTCACCTGTGCAGACTACTTTCTGCAGAGTCCCAGAACCAAGATGG
TTCCCGTGGATCCTGAGGCAAAAGCCTCCCAGGCCAGGCACACACCTGTCCTATGGCTGGGAAGGTAGTCGGATGTCTGGAGCCCAAACAGGGTGCTGCC
T
>NM_001195732-chr1-6359331-0-3600
CAACTGTGAGTGCCAGAGATGTTGCCCAGTGAGTGACTTGAACCCCCTTAGAGTTTTCCTATAATTCTTAAATTAAGAGGAATGTGAGGGCAGCAAGCAG
AGAAAAACTCCATAACATCATAAAGTTCTCAGGACACATAGTCCTTGGAGCTGTGTCATGTGACTGTGGTAACCCCAGGGGCTGCATTCTAGATCTTCTC
T
>NM_001244693-chr1-6487231-0-13600
CTAGCCAAGCTATCAACAGCCAACTCACAAACCAACAAAACAAGCCTCAAATATTCTGCAGATGGTTTAAAGATGTCTCCTGCTCTGGCTCGTGGTCAGA
GGTTCTCACACCATGTCTTGAATCATGCTCATGAGGAAGCTGTTTGTAACTATAGGATTTCACCTTCAAAAGACTCTGAGGTAACTGTTCTGGATAATGT
C
>NM_001244692-chr1-6487231-0+8200
CATTGGACCAATAATTTGTTGGCCACTTCCATAAGATCTGTGCCACTTTTACCCCAGCACATTTTTCAGACAGGACAAATTGTAGGTTGAGTTTTGTGGC
TGGGTTGATATCCTAATCCCTCTGCTTCAAGCCTTGCCTCAAGACAGCCCGTTCAGGCTCTGTATCCCCTATTATTGGGAGTTTTGGCTAGGTTCACTTT
T
>NM_001244692-chr1-6487231-0+36000
GTGTATCTGTGAATTTTGGATTTCTTCCTCTATCATTAAGATCCAGGCCCAGGATTTCTTGGTAGAGGGCATGGAGAATTAGGAGGTCTGTGAATTGCAG
GTAAAGTGCTGACATGTAAGGTTCCTTCTGTAGGACATAGGCAAGAGAGCACAGATCGTCTTTATTCTAAAACTTAGTTTCAGAAATCTCCACTGTGGTA
T
>NR_045188-chr1-6730051-0-29400
GTTACCCTCTATCAGCAGACCTGGGAGACTAACTCTCTCCTGAGTTTCAGTGGTCAGAGCACTCTCTGCAGGCAAGCTCTCCTCTTGCAGGGAAGATGCA
CAGATATCGGGCATTCTGACCTATCTCCTGGCAGAAGATGAAGGCCTTTAACAGGGCCTGTCCCAGAAGCTGTTAGCTTCTGTAGTCCACACTCTCACCT
G
>NR_045189-chr1-6730051-0+15200
GATATAGATACATGGACGGTAGATGTTTAAACTGACACATGAATCTCACTCTCTGTCATCTCCCTCCCCACCCCAGCCAACCCCACCTCCCTGTATATGC
ATGTGGCAGCACAGAGAATGGATTTTTATCATGTGTATGTTTATCATGTGTATGTATGCCTATGGTTCCATATGAAAACTTGGGTGTCATTTCTCAGGTA
C
>NM_183028-chr1-7088920-0-23000
AAATTCCCTTGCCCCGTTAACATGTCTATATTCCAGGCTGCATTGGGGAGACCAGCGGCAACATTAGCCCAACAGCATGCTCAACATAAGCACCCTTCCA
TGTTAAATAACCGCCTTCTGAAAGAACGGCCTTGCAGAGGTTCTGCCAATCAAAATGCGTCATACAGTACCACTGTAGGGACTCAACCTGAGTTACGGTA
A
>NM_183028-chr1-7088920-0+400
AGTGCGGTCCGCGTCCGCTGCTTTGGCATTTTAGACACCAGCCGGGAGAACGGATGGAGAGAGACAGGGCGAGCTGTTTTGCAGAGCCAAGGTGTTTTAC
AGCTTATTGCTTTTATGCGTGTTCTTTTAAAATCGTGAAACCACAGCTGTGCGTTTACAAATCTGAAGAATTTGGGTACAGAAGGAGGAGGAGGAATGCT
C
>NM_183028-chr1-7088920-0+35400
CCATTTTTTATTAGGTATTTCGCTCATTTACATTTGCAATGCTATACCAAAAGTCCCCCATAGCCACCCACCCCCTCTCCCCTACCCACCCACTCCCCTT
TTATGGCCCTGGCGTTCCCCTGTACTGGGGCATATAAAGTTTGCGTGTCCAATGGGCCTCTCTTTCCAGTGATGGCCGACTAGGCCATCTTTTGATGCAT
A
>NM_001290390-chr1-9299877-1+4400
TTTAGGTAGTCTTCAGAAAAGTTTAGCCAAATGGTTTTTAGTTTTATGGCTTAGCTTGTATTTGGGTTTGGGTTTCAGTCAGATTCTCAATATTCTGCCC
AATCTTCTGTAAAAGCTAGGAATTACAGACAATGAATCTGTTCATTGCACTCTTACCTGTGAAGTGAAAGCTACTAAGGAAGAAAAGAATATTATCAGCC
A
>NM_021511-chr1-9545408-0-19600
TAAATAGTTCATAAGAAAGAGGGGAAGGGAGAGGAAGAGGAGGAGGAGTCACTATTAAGATAGAGACAATCCTACTTAAACCTAAGACACCTAGTTCCCA
AGGAAACACTGTACAGCACGTAATGGTGGCACTCACCAGCTACAGCAAAAGTGAGTTTCTCTTCCCAAGCCTAAGACAGTGCTGAGGTTCTCTGAGAGAG
G
>NM_001357376-chr1-9547948-0+8400
AGCCAGCCTGTCACTCAGGCCCATCCCCAGATCACTTCTGTTTTCTGTCTTCCTAGGCATTTGAGGCCTACCTTCTCCTTGACTATGGTAGAAATAAGTG
TGGTGCAGCAACTGCTTCCAGCCTTTGTTGACGTTCAGCTACACACTCAGAATAACTGCTTTATTCTTGTTAAATTATGTGATCCCTTCACATGGTTAAC
A
>NM_001357376-chr1-9547948-0+22200
TCCTGCCCTGACTTCTCTCAGTGTTAGACCTGGAGAGCTGTTATGATGAAATTAGCCTTTTCCTCCCACACAACACGACAACAGAGAGCCCTCACGAGAA
CAGAAATGGCCTGCAGATGAAGGACTAGTATGGGGATTTCGGTTTGATTTGTTTTGGCTTTTGGCAGCAGCGAACATTTTACAGGAATGCCATGGCAACC
T
>NR_015470-chr1-9631092-1-12000
CCATGCCCGCTGACCACCTCAAAGCTTACAGGAGTCGTATTCTAGCACTGAATCTACTGGTAGGTTGCCAGCCTGGTCTGCTTCCCGGTGAGGGCCAATT
TTTCTCTTCTCTTTTTATCTTTGTGCACTGCACACCTGCATGCCTCTCAGGAGGAATAATATAAGAATTAGAAATACAAGATGCACTTGAGAGAAAGAAG
T
>NR_015470-chr1-9631092-1-16600
TAGATTCAAAGATGATCTGGTCACTATTGAATGCCCCTTTCCCCTCCTCTTTCTCCATGCTCATGATATTTTTATTGTTACTGGAGAGTAACAGCCAGTT
CAGGTTATACATGTGATGGCACTCAGCACCAAAAACCTCCTGGTGTGTGAGACCCAGGAGATTTTGTGTGCCCAGCAATGGGTTCCTGCTATGAAGCTAG
C
>NR_015470-chr1-9631092-1-24000
TTTTCATTGGTCCTCTCCCTCTTTCTGGGTACTCTATTTTTCACTCCCCACAACCACCTTGCCTTTCTGATGACCCAATGAACTTCATTGGGGTTTCTTA
TGGGGTTCTTCATCAGAGCATAAGCAGTTTACCAGTGGCTACACAAGTCAAGAACTTATATCCCCTCCCCCAGTTACAATTAACTCTCCACCGATACCCA
G
>NR_040462-chr1-9747648-0-10400
CAGATCCAGAATAACACAGATACAATGGCATTCTAGAAAAGAGACAGACCATGTAAAGGTGAGAGTTACTGCTAACTGCTGTTACAGAGAAGCCTAACCC
AGTGTTTGAAGGCCCATGTCACTCTTCAGGACACCATAACAATCTACATTTTTAATAAGTTCCCTCAATTTTTAAATATAGGAGCTAACAAAAATGTTCT
T
>NR_040462-chr1-9747648-0-600
ACTTCTGTCTCCTCCAATAACACAGCCACCATCCTCCTCAAGCTTGATGTACTTTTTAATAAGGTCCTGAGGCACACCCCATGCTTTAGGTAACAAATTC
ATGGGTAGTTTGGGCAGGGCAGCCCCCTTTATGCCTACCAAGGGAATATAATGGTTTCTACCAGAGCTACTCCACGCAATACAGATTGGCTTGTTCAAAT
G
>NM_001037759-chr1-9848281-0-600
CTCTCCCTAACCTTACCCTTGCTCTCCAGAGTCTCAAGTAGCCCAGTGTGACAATATTGAACTGGCAATATTGCAGAGGATGACGTGGATCTGATCCCAT
TGTCTGCCCCTCTAGTGCCCACTTTATCTATCCACCAACATCTATCTATGAATCTGTCTGTCTATTGGCAGAGTCACATGTCATCCAGTTTGGCTTTACA
G
>NM_001037759-chr1-9848281-0+800
GTCCTAAAGGTTCTTTTCTCTAGTACTAAGGGTGCTCTGAGCTGATCATCACTTTATTCCACTTTATTCCAGTTCTTCCCTAAACGTTACAAGCATCTCG
CTTTTTCTTCTGTTGGTGCTTGGGCTGGAAACACCTATCCACCCCCAGCACATGCTCTGCCCATGAATTACACCCGCGAACAAATAAATTTTAGTTTTGA
A
>NM_177722-chr1-9908638-0-4400
ACAGAAGACTGTGAGCCAAGGCACCTTACAGAAGAATTTATTTTGTCTCACCATTCCAGAGAGAGGGTCCATAGCAGTGTGGAACGTAGGAATGGGAAGA
TGGCTGGCCACATTTTCAGTTGCACACAGCAGAGAGGGAGCTGCCAGGAGAGCAAGGCTGTAGACCTCAAAGCTCACACCCAATGATGCATTTCCTCCAG
C
>NM_177722-chr1-9908638-0+2600
AAGGACAACTTGGTGAAGTTGATTTCTTCTTCCACTATGTGGGTCCCAGGGGTCAAACTCACTCATGAGACTTGGCTTCTTTATCCAATGAGCCATCTTG
CTATCCCAAACTGGATTGATGAGACAGTTTATATGACTTTCATCCTTCAGCCTATGCTTACATCGGGACTATCATCATTTAAAATTATTAGTTTCAGGTT
G
>NR_004410-chr1-9942543-1+11200
ATGTAGCTCAGACAAAAAAACCTCACAAACATTCACAACTGGATCATTATTCAGCTGTAATGTCTGATGAAGTATATAAGTACAAAAACGTCCAAAGATG
TTGCTGGGTATACCAGGGCATGTCTGCACTCCAGCTCTTGGCACTCAGTATGATGGCTAGTTTGAGCCAGTCTAGGCTATATAATGAGTTCCAACACCAT
C
>NR_110971-chr1-10009136-1+18200
CACGGATGAATCCAGGTAACGGTTCACTGTGTACACTGTTGTCTTCTATGAGATGTGCTCTTGTCTCTCAGAAACAACTGTTATAAAACAGTGTAGTCAT
ATATGTGAGATGTCTAAAGTCAGAGCTTGGTTACTTAAGGAGCCACAGATTCCCAGGATGCAGAATCACCGAGGGATAAGGGGATGGTCCACAGATTGTA
A
>NM_026493-chr1-10038218-0+34600
ACACACCAACACACCCAGCAGGCAGCAATAATTTAGTGTAGTTATAGGACAGAAAGGACGACCAGCAAAGGGAGAAGGTGCATGGGGCAGAATCAGAGGC
AAACCAGATGAGTTTTGAAACTTCAGTGATGAGACACAGAAGATACAATTCCCACAGCACTAAACTGGGACTCAATGCCTAAAGTATTGAGGTCTGCTTA
T
>NM_001102430-chr1-10232670-1+800
GCGTGGTACTTTGGGAAGAAAGGTTGAAGTTGTTCCCTCGTTGACAGTCTCGAGAAAGGGGGTTGCAAAAGGTGCCTCGAGTTTGCCATCTCTCTGCCCC
AGCTACAGGAAAAAAGAGTAGTAATGTAACCTACTGGGCTGACCTGGAAGAACAAGACTAGAGGTTAAGGGGGTGGCGGTGGCCGTGTCTGTGTGGAAAT
G
>NM_001102430-chr1-10232670-1-16400
CACTCTCTGGTGGTAGGAAAAGTGTGCAGGTTAGACCCCTTTGTGATTAAGTCTAAGTCACCAGTAATGCATCTGTGTTACATTATGGAAAGAAAGAAAA
GTACCTCCCCCTTAGAGACATTTAACCAAGAGCAGATCTAGATCGGAATTCTTTCTTCCATGCTCCCATGCCTTCCAACCTCCATCAGTCTGTTGAATGA
G
>NM_001102430-chr1-10232670-1-27600
AGCTGATGCAGAGGTCACGGAGGGATGTTACTGGCTTGCTTCCACTGGCTTGCTCAGCCTGCTCTCTTATAGAACCAAGATTACCAGCCCAGAGATGGCA
CCACCCACAAGGGACCTCCCCCTTGTCACTAATTGAGAAAATGCCCCACAGCTGGATCTCATGGAGGCATTTCCTCAACTGAAGCTCCTTTCTCTGTGAT
A
>NM_177834-chr1-10719945-1+2600
CCTTCAGAAGAGCTAATGAGCAGCAGGTCCTCTCTATACAAACAATAACGGCTGAATAGAGCCAATGTGTAATAGAAGCTTCCTTGAAGTGTCTCAGGAA
ATCAGTTTAAAAATGAGTTTGAGAAACTACAGACCTATAGGGAAATCTGAACACAAAGACCTTTTTGGGTAACTCTATCAGATCACACATCGCCAAGGAA
G
>NR_030645-chr1-10865874-1+37400
TTTCCTCAGACTCCAGAGTGCTCAAACTACATGTGTGGGGGAGCAGGTGGGATTTGTCTGTCTGTTGGTGGTCATCCTTTCAGGAGTAAAGTGATATGAC
ATTGTGGTTTCAATTTCCATTTTCCTCGAAGTTCATGGTTAGCTATTGTAAGCATTATCTTGTCTACCTTTTGGCCATTTGAATGTCTTCCTTTGTGAAG
T
>NR_030645-chr1-10865874-1-17200
AGAAGCTGGAAAGAACCCAGATGCCCCTCAACAGAGGAATGGATACAGAAAATGTGGTACATCTACACAATGGAGTACTACTCAACTATTAAAAAGAATG
AATTTATGAAATTCCTAGCCAAATGGATGGACCTGGAGGGCATCATCCTGAGTGAGGTAACACATTCACAAAGGAACTCACACAATATGTACTCACTGAT
A
>NR_030645-chr1-10865874-1-26800
CCCTTCTAACTAAATTATGACACAGGGCAGGAGAGTTAATATATCCTTGAGGCAAAACTGTGAAGGTATACTGTTGGCCTTGCCAACTGAAAGCAAATTG
CTTCTGGTGGTCCTTATGGACAGGTACTGAGAAGAAGGCATTTGCCAGATCAATAGCCGCATACCAGGTGCCAGGAGATGTGTTAATTTGCTCAAGTAAC
G
>NM_001033636-chr1-11263963-0-34000
TTTTTATCAGTCCCATCATCTCTAGAATCTAACATAATGACCGAAGAGGATGATAGAGTTAGGAAATTAGTTGATGAGGCCAAGTAGAGCTGAAGATGTA
CAAAATGGAGTGCCTTGGGCCAGGAGCAGTGTCCTTCAGCTTTGACCCCAGCTTAACTACAGTCTCTGTCTTCTCTGTGGTTTCACTTTTGTGATCTTGT
G
>NM_001033636-chr1-11263963-0+21600
ATTTAATAAGCCTGGGAAGAAGATTGGGGTGGGGGAGGCAAGGAAGAAGAGGAATTGAGGGTCTCTCAGTGTCTTCCATGGATGATAGAATGTGTGCTTC
ATCCTGATAAGAAAGTTCTCACCTAGGAATTCCCATTTGAGGCTGAATATGAGCCTTTCAACTGACTTTCCACCAGCAGAGACTGTACTCACTTTGTATT
T
>NM_001310451-chr1-11414105-0-44400
ACCACCATTCCCCAGCTGAGGAGTTCTGAATCCAGGCTGGATCCTTCTCAACAGTCTGTTTTACGGGAACACTTCATTACCATGACCCGCAGTTCTGGTT
CCGGAATGAGGGATCTTCCTTGCGCCAGTGATGGTAACTGTCCCGGGTTTTTTTGTCCCGGGTTTTCTCGTCCCAGGTCTTCTCGTCCCGGGTCTCAGCA
C
>NM_001310451-chr1-11414105-0-35600
GGCTCCCCCCTGTCCCAGAAGCTGTTAGCTTCTGTAGTCCACACTCTCACCTGTGCAGACTACTCTAGGTGGAGTCCCGGAACCAAGATATTTGCTGAAG
ATGCTCAGGCAAAGCCCTCTTGGGCCAGGCGGACACCTATCCTCTGGCCATGAAGGTGCCCGGATGTCTGGATCCCGAAAAGGGGGCTAGAAGCTCTGTG
G
>NM_001160370-chr1-11414105-0+17800
AAGTTCCAGAGAAACTTTGAGTGTGGCTTGATTCATTTGGAAATAACAAGCCCCTGGACTCTGAATTGTTCTCAAACACCCTTCCTTCTTCCTCCTGTGT
CTCTGCCTCCCCCTCCCTCTCTTCAACTGATTATAGAACTTCCCATAAGGATGCAAACATGGATAGATTAAAGGAAAGGAAGCGATGCAGCAAAAGCAGG
T
>NM_001160370-chr1-11414105-0+36200
AGCCTAAGTGAATGGCTTTCCAATGAAGACATTTATTTCTATGTTTCTGGAGGCTGGCAAGTCCAAGATGGAGGTCCTGGCAGATTCACATGAGGAACTG
CTTCTCATTGAGTGCCCAAAAGGTAGACCAACAAGGCACTCGCTGGTTCTCATGTTTACAGCTACTATCCCTTTATGAAGACACCACTGTGAACAATCCA
G
>NR_105759-chr1-12425986-0-46200
AATTTGCTAAAAACATTAAACTCAAGAGAACGAAGACCAAAGTGTGGACACTTTGCCCCTTCTTAGAATAGGAAACAAAACACCCATGGAAGGAGTTACA
GAGACAAAATTTGGAAGTGTGACGAAAGGGTGGACCATCTAGTGATTGCCATATCCAGAGATCCATCCCATGATTAGCTTCCAAACGCTGATACCATTGC
A
>NR_105759-chr1-12425986-0-11600
TGGCGAGTGCAATATTTCTGCTAAAACATTGATAAAAAGGGATGATGCTTTTATCTTAAAATTAATGCTCAAAGATCTGATACCTAAAGAAAATAAAGCA
TCAGAGAGCCTCCTCACTCTGTCCAGATTCCTTAACTCAGAGTCTCAGAAGCTGAACATCAAATGCACTTGAATATGGTTTGATGGAATTTTATTCCTCA
C
>NR_105759-chr1-12425986-0-5400
TGATATTTTCTAGTTCCATCCATTTGCCTGCAAAAGTCAGGATGTCTTCACTCTTAATAGCTAAGTAGTATTCCATTGTGAAAATGAACCACATTTTCTG
TATCCATTCTTCTGTCATGGGACAACTAGGTTGTTTCCAGCTTCTGGCTAGCACAATTAAGGCCACTATGAAAATAGTAGAACGCCCCTGTGGCATGGTG
G
>NR_105759-chr1-12425986-0+22600
CTGACATTCAAAGTCCTGCATTCAACCTCCCAAACCACAAACAGACACACAAAAAATATCTCTCAAATCTATGAAGAGTTGACACCCAACCTAAAGGAAG
GAAATTTTAAGAAAGACTAGTGAAAATTATAATCCCTAGTGTCAGAAGAGAACCACCAAGTTCCTGTGATTTTTTTTTCTTCTTTTTTGACTAGAAATGG
A
>NR_045297-chr1-12667563-0-48200
ATTGAAAGAATAGGCAGGACATCTTGATCCCTGGAGGGAGGAGAGACAGAGTTCTCTGTGCTTCTGAAGGAGAAAGGTGACCAGTCCTGTGAGGTCTCAG
GTGGAGCCTGACCTGTAGCTGCTCTTACAGTCAGGCAGTTGTGAGTGTTTAGCAGGGACAAGATGCATAAAGTTTAGGGCAGGTGGAGAGGTGCAAAGAT
A
>NR_045297-chr1-12667563-0+600
GTTACCGTCTCTCAGCAGACCTGGGAGACAGATTCTCTCCTCTGAGTTTCAGTGCTCAGAGCACTCTCTGCTGGCAAGCTCTCTTACAGGGAAGGTGCGC
AGATATCTTGTTTTTGGACCTCTTCCTGGTCGAAGAAGAAGGCCCAAAACAGGGCCTCTCTCAGAAGCTGTGTTGCTTTGGCAGTTCCCAGAAGCTGTCA
G
>NM_001198566-chr1-12692430-0-5400
GTTAAGTTGAAGGAGATTAATGAATGCCAGAGGCTGGGCAGTCTTGTGTGATTTAGAACTGCAGGCTGTTCTAGTTGCAAGACTTAAAGCACATCTGTGG
ACATATTGCAATAGATGGCAATGGGCTAATTGTTATACATGTCTCTGGTGGCACGAGACTTTACATGTCCTTTGCCATTTGCTTAACACACAAATTTTAC
G
>NM_172294-chr1-12718545-0+1400
TGTGTGTGTGTGTGTGAGTAGCTCTCTCTCTCTCTCTCTCTCTCTCTCTCTCTCTCTCTCTCTCTTTTATGTGCAAAATGGACCAAATAGAAAGATTCCT
TGTCAAGTTTTAAAGATTTCCTTTAAGTCAGATGTGGTGGAATGCCTGCAATTTCAGCATTCAGAAACCTGAGCCAGGAGGATCGTGAGTTCAGGACCAG
C
>NM_172841-chr1-12991135-1+47600
GGTCTGTGAACAAAAGAATTGTAGGCACGGCCTCTACAAGTTAGGGAGGGAAGACGAATTCTTTAGCCTGGACTTTCACAGGGGATGTGCAGTAGATACC
CAGGGCCCAGAACCAAGAGCTGATCTAGCATGATGTTGGAGCTGATCCACTTGTGTGAGTCACTCCATGTGTGATAGTTTGTCAGAGCAGCACCAGGAAG
C
>NM_172841-chr1-12991135-1+41400
GTTCCCTCAGGGAGCATAAGCATTTCTTCTGTAAGTTGCCCAGTTGCCTTACTATAGTGTTTTTTCATACAATGGCAAAGTAAGCAATATATGAATTTCC
CAATTGAAGAGTCTAACATCCCCAGGTTCTTATTTGCCACTCACAGGTCTTCTTTGTAAAGTCTCTGTTCAAGTATATTTTCCAGGGTGATCTTCTCCTA
G
>NM_172841-chr1-12991135-1+15400
ACTTTATTTTCAACATTACCATCCAATCTTTCATCTCTTTTGTTGGGAATTTTCATTAGGTATACATTTTAGAGTCCATATCATTTAAAAACTCATTAGT
TTCTTCTTTTTTTTATTAGTTTCTTTTAAAAAATTAATTTGCCAGGTGGTGGTGGCACACCACGCCTTTTTTTTTTAATCCTAGCACTTGGGAGGGTAAG
G
>NM_172841-chr1-12991135-1+800
GGAGCTGTCCAAGAGAAGTGCGAGTCAGAGTCCTTCAGGTCTAAGAGTTTACCGGTCCTGCACAGCGCCTCCTGCCGGCAGAATTTCAGTGCTGGGAATG
CAGATGGCAAACTGGCCTTGGGTTGCAATGAAGCTCCAGGTCGCCAGGAGACGCATCTAGGACGGAACTTGATAGTCCCCAGCCCTTCTGCTCCATCCAC
T
>NM_172841-chr1-12991135-1-800
AGGAGTATAGGGTTCCCCAAGATTAGGGATGGGGTTTACAGCGGAGGCGCACCTGTATTAGCGCTCGCTGAATTCAAACCAAGCGCTGGCTCGCACAAAG
TGAACTCGTGTGTGTGTGTGTGTGTGTGTGTGTGTGTGTGTGTGTGTGTGTGTTATACTTCAGGCCTTCGCACACCTCACGCTCTCAGGGTGTGCTTGGC
A
>NM_172841-chr1-12991135-1-29800
TCCAGGCATCCTGACACTTTGCAAGAACACATCAATGTATTAATGATTTGTGTGAACTAGAAACACGTAGTTTACAGAAAACCTGGGTGACATGTCTAAA
CTGCCTAAAAGGAACATAAACGGTTTAGAGAGCAGACCATGTGCCCGGCAGTATGGGGATTCTGGAGCTGGACCCAGTTCTGACTCGAGAGGTCATCAAG
G
>NM_172841-chr1-12991135-1-36600
AGGTCAGACAGTAATTCTAAGCCATCCTGCAGTATCACTGGGAGTAAGAGCATGTTCTATAAAGGGAAATTGTTTCTTGGCTTTGCATTTCAATACATTA
ACGCTGACTATTATGACATTGATCTGAAATCTGGCAGGTTCAGCATGTGTTCAGAGACCAGACCATGGACAGCCTCTGCTCCTTCACACTGTTAAGATGC
T
>NM_001081209-chr1-13127163-1+44800
TAATGATATGCCAACTTTATTTATTTTTGTGTGCATGTGCTTGCCTGCATGTGTCTGTATGTCTGTGTGTGCTTGCACCTGCCTGACTGCCTGCCAGCCA
GAGGTCAACCTCAGCTAAGCTCCTTCAGGAACCATCTACCTTGTATTTGATATGGTGCCTTTCATTGGGAACTGCTCACTGATTGAGCTACAATGGCTGA
C
>NM_001081209-chr1-13127163-1-34000
AATTCTAAAAAGTCTGTGTGTGTAAACTTTTGTGTTAGATATTGCCCAGGAAGTGCTAATTCATTCCCAGGAAAATGCAAGATTGTTTTGACAGAAGAGC
AGGCCTCTTGCCAGAACTTTGAATCAGGTTTCTTCCATAGGTGTTGAAGTGCTGTGTGTGTGTTGACTCAGTATTTCTGAGAGTGACATTTATAATTAAT
T
>NM_001302702-chr1-13372429-1+46000
AGTGTACTAATATACGTATTCCTTAGGGCTGAATATTAAGAAAGGTGCAATCGGTGTGATGCTAGGTGAGACCGAGGGAGAGTTAGTTTTATAAAAGTTA
GTTTGGGATAAAGAACTCCCTATGCATCTACTGGAGTGGGAACTTGTAGAACTTTGTCCTGCCACATGTGGTGCAGATGTAGAATTTGCTCACGATGGCC
C
>NM_001302702-chr1-13372429-1+1000
GGAATTGCGGTCTGTTAAAAAGACCGCCGCTGCTGCTGCAGTGCTTTTTGTGTGTGTACATGCTCTGTTCTTTGTTGGTGAGGTTAGTCCAACCGGAGGG
CAGCAACACATTCCTTTTCCCAATTGGAATCTTTGGGAGTTCAAAGGATGAGAAATGTTAAACTTAAAATCCATTCATTTTTGGAATCTGTCACCCATGA
A
>NM_008678-chr1-13374083-1-800
TAAAAACCAAACAACATTTAAACGTGAAAACTCCTCCACGTCTCCTTAATCCCAATACTCCATTGAGGATTTGATAATGGATTCCCCAATTAAAAAACAA
AACAAAACTTTTGTTGTCTCACTGCGTGCGGAGAACACTCCCCTCGGTCTTTCTAAATACTGAGCAGCCTTTGCTTTGTCAGGCAATCCCGGGGTGGTAC
C
>NM_008678-chr1-13374083-1-11600
GATGGCTCAGTAGCTAAGAGCACTTGCTGGTCTAACCTGATGGCTTATCTAAAGCACCATTTCTTCAAGGAGCCTGCAATTTAGTCAGGGCAATAGCAAC
AGTAATGAACACAATAACAACAATTATTTAAGTCCAACTGAAACATACATGGGCAAACTGTAAAACTGTATGTGCCGGACGGACCCCCTTACACTCAAAC
G
>NM_008678-chr1-13374083-1-27600
TTCCAGAATAAATTATTTCTTAGCCCTTTTGTAGCAAAAGTTGTGTTTTTGCATTAGCAGGTACCCCAACATAGGCACCTCATGGTACATGCATGGACCA
TATATCCTAGCCATCTGCCTTGTCGCCCCAGGTGGATTGTGCTGAGTGCGTTTGGCCTTCCCTGGATTTGGCCCTCTCTGGCTTCTTTGTTTACTCTGGG
G
>NM_028173-chr1-13589910-1+46800
TAATAGCCATTGCCCTCCCTGTCATCATTGAGTACTTTGATGATTTCTCTGTGGTTGATTATGGGTTATTATGGGGTCCCACGTCTGGCCCAGGGCTCAG
GCTGCTGGGCAAGGCAGGATGCAAGAAGTCTGACTGCACCAACCCCACATTGCTGCCGCGGACCCCACTCCGGGAGGTGGAGAAGGCACAGTATGGGGTC
C
>NM_028173-chr1-13589910-1+22600
AGATGTAGCTCAGGGTCCAGTTTCCAGCACTGAGACAAAGCAAAAGTCTTGTTAAGTCTTTCTTGATTATTTTATTTTTACATCTGTTTGTTTGTTTGTT
TGTTTTTGTGTCTTTACTGTGTCACTTCCTACTCTTGCTTCCAGCCTTAGGCTTGGTTAGCTCTTTTGCAGTTGGGGTCCCCTTGTTGAGGTGACTTCTG
G
>NM_028173-chr1-13589910-1-5200
AACAAGCAGAGAAATATTTCCAAGTACACTTACCAAGGTGTTAAGAGGCCACTACTACTATAGTAGAAGGTGCCAGAACACAGCTAAGCTGGCAAAAACA
CTTGGCAGCATAGTCACAGGCTGCTACTTTTACAATTATTCAAATGAAAGAATTACATGGTCATGAAGGCTTGCATCAAGATTCCAAAAAGTGGCCAAGT
G
>NM_028173-chr1-13589910-1-9800
CATATTTGGAGTTGACATGCCTTCTTTGTGTCCATAGTTAAACCTCTCGTGTCACCAAGTATCACCATGCTCTCCCCCTGCAAGGTGCTGTTTGTCCCTT
TAACTTCAGCTGAAAGTCTCTTGTCAGTCTCCAAGCCTTTCCTCTGCATCCCTTTGTGCACCACCTGGTTCAGAACCCACACTCCCTACCTCTTTCTGGA
T
>NM_028173-chr1-13589910-1-21200
TATGCTAGGTGGTTGTGTGTCAACATCAGAGAGGAGGGGACCTCAATTGAGAAAATGCCTCATAAGAGTAGGCTGTAGGTAAGCCTGTGGGGTATTTTCT
TAATTAGTGATTGATGGCAGAGGGCCCATCCCATTGTGGGTGGTGCCATCCCTGGGCTGGTGGTCCTGGGTTCTATAAGAAATTAGGCCAAGCAAGCCAG
G
>NM_028173-chr1-13589910-1-22600
TTGGAAATTTCAATTCTTTGCTACTGATTATTTACAATAGATTGGCCACATATTTATCATTACTCCTTTCTGAGATCCCACAATGCACCACCTCTTCAGG
TCCTGAATGAAAAGAGAAAATAGCAACATACATGCACATAGATATATGCACGCACATATGCAAGCAAGCACAGTCAGAAGGACAATCACAAATGTCCATG
T
>NM_145381-chr1-13660509-1+6400
AGACTGAAAGGCATGACATGTAGGAGGTAATCTAGAGACAGTTATAGATGAATAATGAATGGGTCATGCTAGCTAAGGCTAATCTTCTTCAGCCTAAATA
AGTGAGGTACCAAGAGTTAAGAAGTCCGAGGTTGGGTACTGGTGGCGCACGCCTTTAATCCCAGCAATCAGGAGGCTGAGGCAGGTGGATCTCTGAGTTT
A
>NR_004447-chr1-13786929-1+11800
GAATTGTTGCTATAGGTGCGATCCCTGTGGGCGATTAGAAGCTTGTGGCCTCAAATTTAGCATGGTAGTTAGCCTTGTTCCAGTCAGTGCCACAGCTGAA
GTAATAAAGTCTGCTCAAAGGCACAGTGAGGCTTTGAGTGAAGATCTTCCTGGGACAGCTCAACCTTCAGTGTAAAGAAAGTTTGTATCAAAGACAGCAG
A
>NM_010827-chr1-14755966-1+4200
TGTAGACCAGATCTCAGTGAAGATGATCTCCAAAGGTTCCAGCAAGCCTGGCCCCTTCTCACTGCCTGCTATGATGTTTAAGAACCAATGTTATCTGGTG
TAGTGACTGACTCACACATTGTCAGCTAACACAGAAGGATTGTCCTGAGTATAAAGATCACACAGCCTCAGAAAGAGTGTCCCTGTCTTAAACAAAGTTT
T
>NM_010827-chr1-14755966-1-14600
ATAGCAGAGAGTATCAAGCTACATGTCAAAAATGTCCTGCTATGTCCGAAGAGAAAATAAGATGGCAGACATTAAATAAGGCAGCCTCGTCACTTTCTAT
GCCCTCGACACTTAGTCAGGAAATTACGAACTGTGCAAAACAAGGTCTTGGGAATATGTGTATTAAGGTTACATAGTATGGGGATTTTGAAGAGTAAAAT
G
>NM_010827-chr1-14755966-1-16200
TTTTGTCTTGATTATCCAAAACAACTGTAACTGTAATTTAATTTATAAACTAATTATAAACTAAACTACAGTCCTTTCCTTAACACCTGCCCTGCTCCCA
GGGTACCCACAGCTCTCCCTCTGCTTTCTAGCAGCTACATCCCACCCGAGACCTGACCTCTCATATGGACCTCCCCATGAGAACTAGCCCACTGATATCA
C
>NM_177781-chr1-14918862-1+21400
GTACTTAGTGCAACTGAACTCAAGTACTTAAGGAAAGTTAACATGGTTAACAAAACCAAGTTGAAATATGACACATAATGAAATCTGTGCAGTAACTGAA
TATCATCCTTATAAAAGGGAAAGAAAGCCTAGAGACACTTAGGCTCAATATCTTCAAGCTTCGCAAAGTGTTGGGGAGCTAGTGAATCTTCAGGATTAAG
A
>NM_001348288-chr1-14918862-1-800
CGTCAAGGCTTAAGGCAGATGAATGCTTTTATCTACAGGAAATGCGGTCTGAGATACAAAGCGACTCAGGCTAGTCTCAATTCTAAGAGGTATTCACTTC
ATCCTGACAACTGGGAAGAGAAAATTTGCTGAAAATCATACTTCTGATAATTCAAGAGCACCCTCACCCTAACCTCCCGGGAGGTGGGCAGGGGCGGAAC
A
>NM_001098528-chr1-15312452-0-32200
CCAGCTTACAATCCCACCAACAATGGAGGAGTGTTCCTCTTCCTCCACATCCTTGCCAGCATCTGCTGTCACCTGAATTTTTCTTTTCTTTTCTTTTCTT
TTCTTTTCTTTTCTTTTCTTCTCTTCTCTTCTCTTCTCTTCTCTTCTCTTCTCTTCTCTTCTCTTCTCTTCTCTTTTCTTCCTTCCTTCCTTCCTTCCTT
T
>NM_001098528-chr1-15312452-0-26600
GGAGGGCAGTCATGATAGATAGATCCCTTTGTGTGAGCACTCCATAGCCTCAGTAATAGTGTCAGGCCTTGGGACCTCCCCTTGAGCTGGATCCCACTTT
GGGCCTGTCACTGGACCTTATTTTCCTCAGGCTCTTCTCCATTTCCATTCCTGTAATTCTTTCAGACAGGAACAATTATGGGTCAGAGATATGACTGTGG
G
>NM_001098528-chr1-15312452-0+1000
TCAAAGAGGTGCTGCAAAAGTAGCAAAAGCGACTCCTGGCCTGGCCTGATTCAGCGGAAGTGCAGAGAAAGAGAAGAGCACATAGTCCAGAAAACGGAGG
GGGCATATGCTAGAGCAGGGAACCAGGAGCAGTATAAAGCATGGGCATGCGCGGACACACACACACACGGAATATTACCATGTCTCAGAGTTTATGAGGT
G
>NM_001098528-chr1-15312452-0+13400
GGCACGAGGCAGGTGCTTCAGACAGGCAGCTTTGGGTATTTGTCTGCTCATTTTGCTATCTGCACCACAGATTCTTGTCACGGGCAAAGGGTAGCCTCTT
ACTCAGTCTGTGTGCCAAGAGGGCTTGTTCTGACACTAGGCATGGATCCTTTAATACTCTTAAAGAATGGACACATCATCTCCTGACATTCAGCCTGTCT
T
>NM_001286628-chr1-15805646-0+39400
GGATTAAAGGCATGTGCCACCACGCCCTGCTATATCTGTTTTCTGAAGACTCAGGAGGATTCAACCTGCACTTCTGACTGGTCTTCAGGTTCTGTGGAAC
AATTAGGGGTTAGACATCGGTACTTTGGGCAGGTGTTGAAAAGCCCTAGCCCTGATCCAACCTCAAAACATATGAGAGTTTTTGGTTTTATTCCCCTGGA
C
>NM_001033288-chr1-15892722-1+15800
AAAGAGTGGCTTTGGTTCAAAGTGCTGTAGGCCATCTGGCTCCAAGTCTCTGTGCTGAAGATTCATGCATGCGGGTTGGGGTGGGGGATACCCTGGATCC
AAACCTTGCAGCCACTGGGGTGGGAGAAGTCAAGTTTCTCAGGAATGCTTTGCTTTTAAGATGTGTCATAAGTCAGGGGTGTTAGGCTCAGGCAAGATGA
T
>NM_001033288-chr1-15892722-1+3400
AAGATAAGACCTGAGAAACCTGGAACCACAATCAGCTCCAGGTTCCAGGCCTACCTGCTCCCTTGCTCCATGGAATCTTTGAACCACCATGAGTGGATTA
GTTAAGAATTACATCTTCAGGATGTCATTTAATGGTAGAGCATTTGCCTGAAGTGGGCAGGTCTTGAGTTTGGTCACCAGCACCACAATTTATTTTTCCT
T
>NM_001033288-chr1-15892722-1+400
CGGGAGGGACCCCTAGGAAGCCAGGAATCTTCTGGTCACTTCCAGGCCAGTCCAGTATCAGCCTTCGCAATCCCAGTACCCCACCCCCACCCCAACTCCC
GCTCCATTCCAGGCTTCCCAGTCGGCTTCATCTAATGTCCCCGAAGCACACCCCCTAACATCTGTGGGGATCACCTCTGGGATGTGTTCTGTGACTCAAG
A
>NM_001033288-chr1-15892722-1-28800
TATGTATGAAAACTAAGTACTTCCCCCACAGTGCCTGACACATCATGGAAGAAATGTAGTGTGGTGTAGACAGGGGGCCAAAGCCAGGCTGGCTGAATGC
TGCTTTGTTTAATTGTCTCGTAAGACCCGGAAGGACAGATATTTCCATGCCTCTTCCTCAGCTCACCCTAGAGCTTCCCATTTTCACTCTCACTTAGGCA
G
>NM_001033288-chr1-15892722-1-30000
GGAGCTGTGACGAAAGGATGGGCCATCTAGTGATTGCCATATCCAGGGATCCACCCCATAATCAGCATCCAAACGCTGACACCATTGCATACACTAGCAA
GATTTTGCTGAAAGGACCCAGATATAGCTGTCTCTTGTGAGACTATGCCAGGGCCTAGCAAACACAGAAGTGGATGCTCACAGTCAGCTATTGGATGGAT
C
>NM_001305227-chr1-16093325-1+19200
TCAGAGAGGCAGGATGGTAAGTGTGCAGAGAGGGGAGGAACCCTTTGTCAGAGAGGCAGGATGGTAAGTGTGCAGAGAGAGGAGGAACCCTTTGTCAGAG
AGGCAGGATGGTAAGTGTGCAGAGAGAGAGGGGGAATCCTTTGTCAGAGAGGCAACATGGTAAGTGTGCAGAGAGAGGGGGAACCCTTTGTCAGAGAGGC
A
>NM_001305227-chr1-16093325-1+16600
GGAGGCAGTACTCTTAACCTCTTAGGTATCTCCTCCTGTACCTCTCTGATACAGGCCAGGGCTACCTGTCTAGGATTGGTACCATTCACAGCTAGCTCTG
CCCTTCTCTCTTAATTAGCAATTAAGAGAATGTTCAACAGATACATAATACAGGCTAACCTGATGAGGAAGTCCTTCAGTTAGGGTTTGGCCATCTTATA
T
>NM_001305227-chr1-16093325-1+13400
CCCTCCTTAATCCATCATAGGAGGAAAGAGAAAGGTAAAATGTTAGCCAAGCTAGCTTAACTTGACGACTCTGGGTTCTGCTTTAATGAAATTGATAAAG
GGACCCAAAGTAAATAGTGGGCTTCCACATGTACACACACTGGCACAGACACACATATACAAGTGTACATACATGATCACAAAGAGACACACATATGCAC
A
>NM_001243238-chr1-16093325-1-3800
ATTTGGTGGAGGTGGAGGGATAAGAGGTGGTCTTAGTTTGGGTTGTATTGCTGTGAAGAGACACCATGACCAAGGCAACTCTTTTTTTTTTTTTTTTTTT
TTTTTTTGGTTTTTGAGACAGGGTTTCTCTGTAGCCCTGGCTGTCCTGGAACTCACTCTGTAGACCAGGCTGGCCTGGAACTCAGAAATCTGGCTGTCTC
T
>NM_133832-chr1-16105882-0+20000
AGATATGGTATAGCAAATGTCCTTTCAACTTACAGTGAGTTTATTGGTAGGCTCATAAATCCTTGGAAGTGACCTCAGATGAACATGAAGAATACATTTT
CCTGGAGCTGGGGAAATGATCAGTTGGCAAGTGCTTGCTGTGCAAGCGTAGGTTTTGGGTTTGGGTCCCCAGCACCCTCCTAAAGGTCAACTACAGTGGT
G
>NM_001347044-chr1-16519115-1+23000
TGGGAGGTGAGCCACATGGATTCTGGGAATATGGTGGCTGTTGCCTTGGCAAAGGGTGTGCTGGTCGCGCTGTCACCTGTGTGATATCACGTGTTCCAGA
GGTCTTGATACCAACAGCCACACCTTCTAATACTTCTCAAGCAGTGCCCCCTCCTGCTGATGAAGCATTTGAATACATGAGCCTATGGGGACCATTCTTA
C
>NM_001347044-chr1-16519115-1+16800
CATGACCACAACAATTCTTATAAAGGGAAGCATTTATTGGGGCTGACTTATAGTTCCACAGGTTTAGTACATGACCCTCCTAGCAGGCAGCACAGCAGCA
TGACAGCCTGTAGGCAGACATGATATTAGAAGTAGCTGAGAGTTCTATATCTGGATCCTCAGGCAGGGGAAGAGAGCCACTGAGCCTGGCTTGAGCTTTT
G
>NM_001347044-chr1-16519115-1+16000
TAGGTCAAGAGGAAGCCAAGTGTTGTTATAATGGTAGCTATTACATGTCAGGCCTGGAGTTTATAGGATGTCTTGCCTGTCTCACAGGTTTGCGATGAGG
AACTGCTATGTTGGTGGACTTATTGCTTGGCACTAACCCTATTACTACTACTATCACCATTAATTTTACTAATGTTGCTGTTGCTGTCAGACTCTGGGAA
G
>NM_001347045-chr1-16519302-1-10000
ACATCCTTAATCATCAGGGAAATGCAAATCAAAACAACCCTAAGATTCCACCTCACACCAGTCAGAATGTCTAAGATCAAAAATTCAGGTGACAGCAGAT
GCTGGCGAGGATGTGGAGAAAGAGGAACACTCCTCCATTGTTGGTGGGATTGCAGGCTTGTACAACCACTCTGGAAATCCGTCTGGCGGTTCCTCAGAAA
A
>NM_001347045-chr1-16519302-1-12400
AAATTCCATCCCAAGGAGGCTAACTACACCCAACAAAGCACAAGAAATAAATAAATTCACACCAGAAAAACCAAAAGAAGTGAAGCACGTGTATGCATGT
GTATACACACACACACACACACACACACACACACACACACACACACACACACACAACCACCACCACTACCAACAGAATAACTAGAATTAACAACCATTGG
T
>NM_001271017-chr1-16619338-1+37000
TGTTCCAGCCAGGACACACAGGAGCAGCAAGGTCACTGTTACTATGAGCTCTAAAGCATCTTTCCTCTTAGACTCTGTTTGCATCAGAGTCATCTGCTCT
CTCCTTAGTACATTACAATAAAATGATAAGCCTATGTGGATACTTGAAAGTTGCTGTAGTTCTTCACACAACCTTGGTTAAGTAGGTTTTGTGTTAGTTC
A
>NR_073122-chr1-16619338-1-400
ATTCACCCTCCTTCCCTTTCCAGCACGTTTCAAATCCAATTGTTCTTGCTTTTAAGATCACTGCTCTCAGTTTTCATTCTGTCCTATAGGGAAACCTGTG
ACTCTCTGCCCCTCAAAGTAGAAGCTTCCTAGGTCTGCAAATACCAGAAAGCATCTCCAGGCGAAGTTGTATCTGCCTCAGGAGCGAAAACACGGTAGGT
G
>NM_026456-chr1-16656865-1+4000
TAAGATTTAGTTATTTTATGTATGTGAGTACACTGTAGCTGTGAGCCTTCATTTGGTTATGTGGTTGTTGGGAATTGAATTTTTAGGACCTCTGCTTGCT
CGGGTCACTCCGCCCACTTGCTCCAACCCAAAGATTTATTTATCATAAGTACACTGTAGCTGTCTTCTGACACACCAGAAGGAGGAGTCAGATATCATTA
C
>NM_026392-chr1-16665191-0-600
GCCTCTGCCTCCCGAGTGCTGGGATTAAAGGCGTACGCCACCACACCCAGCTCGGATACGACGTTTTTAATGGGGAAAAAAAAAAATCTGTCAACAAAAT
CGAAAATTATGTGAAAAAATTCCATTTTCTCCTATCTCAGTGGTGGAATTAAGTTAAATCATTAAATCTTTTTTTTTTTTTTTTTCCCCCGAGACAGGGT
T
>NM_001159711-chr1-16688456-0-10800
ACAGCAATTGGCACTGTGTTTGCTGATGTGAGGCCCTAGAATTGGCCTTCATAGAAGCAGGATGCTTTTGTACACTTAGAATCCCAGCACATGGGACAGC
GAGGTAGGAAGATTAGAAATCTGAGGTCATCCTTGGTAATGTAGTAGGTTTGAGGTTAGCCTGGACCTTGTCTTAAAAACAGAAGTTGAAACTATCAAGC
A
>NM_010267-chr1-17145373-0-8600
ATTCTCTGGGCCAAGTATATTTAGACTACCACACCAATGTAATGTGGCAGTCTTGGCACCTAGAGCCTAAGAACTCTAACTGGTGGTATGAACCACAGGG
CTTTTCCTGTCTGTTTGGGAATTATTTCAAATTATTCATTGTTTTTTTTTTTTTATGGTGAGTATGAAATCAGTCTCTTGCTGCTGCTCTGCTCTAGAAG
A
>NM_010267-chr1-17145373-0+6200
CACTCTTTCTGCTGACACTCAGGGCTTCAATCCTGTTCCACTACCCAATACCTGATCATGTTCCCCTCTTCTCCTCCCTGTCCATTTCCCACTTGGTTCC
CTCCCTCCCTCTCTCTCCCATCCTGTGATTGCTTTCTTCTCCCTCCCAAGTGGGATTGAGGCGTCCTTACTTGGGATCTTTGGCTTGTTGACCTTTTTGA
G
>NM_010267-chr1-17145373-0+34800
GAACGCCAGGGCCAAGAAATGGGAGTGGGTGGGTAGGGAAGCAGAATTGGGGGAGAGTATAGGGAACTTTCAGGATAGCATTTGAAATGTATATAAAGAA
AATATCTAATAAAAAATTGCAGTAAAAAAAAGTGGATCCTCCCACTTCAAATATTTAATTAAGAAAAATTGCTCACAGAGGTACACAACTACTTGGGCCT
T
>NM_053191-chr1-17601901-0-37000
TCTTTATTTACATTTCAAATGTTTTTCCCTTTCCAGGTCTCCCCTTAGGAAAACCCTTATCCCACTTCCACTCCCACTGTTTCTATGAGGGTGTCCCCCC
AACTCCTGTCCTCCTGCCCTGGCATTCCTCTACACTGGATCACTGAAACCATCAGGCCCAAGGGCCTCTCCACCCTCTGATGTCCAACAAGGCCACATAT
T
>NM_053191-chr1-17601901-0+2400
AGATTGCTAAAGAAGAAAGTGCTGAGTTCTGTGTGAGCTCAGAAAGGTGTAATAACTAGACTACAAGGTGAGGGAGGACTTTCTGGCTATGACCACACTA
ACACAAAATCTCATACAAAGGCCAAACCACTGAGCCAGCTTTGGCAGCAAGCTCCTCTTGCTTCAGATCATGACTGTGCCACTCACTATGGACTCAGACA
A
>NM_053191-chr1-17601901-0+9000
GAAAGCAGTGGAATGCTTTAAATGGGGCTTAATAGGTCATCCTAGTAGGAATATGAAAGACTTTGATGCTAGGAATAATTTGAACTGTGTTGACCTGGCC
CAAGAGATTTCAAAGGAGAAGAATTTCAGAATGTGGCATAAAGACTGTTTTTGTGATATTTTGGTGAAGAATGTGGCTACTTTTTGCCCTTACCTGAAAA
G
>NM_053191-chr1-17601901-0+14400
GCATATTTATTTAATGTCTTCCTCTTGAAAATTAAATGTTTAAGCTCTATTTCTAAATGTAATACATTTATTTTTTGTTTAAGTGTTTCACTTGGCTTGA
TAATTATCCTTCCTATATTTTTAAGAAACTCATATAAGTCAAGAAGTACAGATTTAATATCCTCTTAAATCTTACAATACTATAAAAATAAAAGAAACAA
A
>NM_001356551-chr1-17727045-0-4600
CCCAATGGAGGAGCTAGACAAAGTATCCAAGGAGCTAAAGAAATGCGCAACCCTGTAGGTGCAACAACATTATGAACTAACCAGTACCCCGGAGCTCTTG
ACTCTAGCTGCATATGTATCAAAAGATGGCCTAGTTGGCCATCACTGGAAAGAGAGGCCCATTGGACATGCAAACTTTATATGCCCCAGTACAGGGGAAT
G
>NM_001347048-chr1-18145902-1-11800
AACATCCCTCCATGGCCTCTGCATCAGCTCCTGCTTTCTGACCTGCTTGAGTTCCAGTCCTGCATCCTTTGGTGACCAACAGCAGTATGGAAATGTAAGC
CGAATAAACCCTTTCCTCCCCAACTTGCTTCTTGGTCATGATGTTTGTGCAGGAATAGAAACCCTGACTAAGACAAATTGGTACCAGCAGAGTGGGGTAT
T
>NR_002879-chr1-18223564-1+0
TGCATTCCTACCACTGCAGGGAGAGACAGAAAAGACAACAATTGCCCATCATTCTCTCATATAAAGACCCTGAAAGCTCTGCTGTGAACTACTCATCAAC
ATGAAGCTCCCAGTTCTCTTTCTTTTGTTTTGTTTTCTGGACCTGTGGAGGACAGGTAAAATCAGATGATGCATTAGAAAGATGAATGTTTCACTGAGCT
G
>NM_001039123-chr1-18237443-1+2000
CTCTCTCTCTCTCTCTCTCTGTATGAGTGTGTGTGTGTGTGTGTGTGTGTGTGTGTGTGTAGAGCAAGACAGAAAAACAGATTTCATGATTGTAATATAT
AATTATTGAAAATTTATAAGATAAAGAGAGTCTTTTGCCTGTAGTAAATGGAAAGAAGTACTGAGACCCACAACCAGACAAAGTGCAGAGAAGAGAACTT
G
>NM_001039123-chr1-18237443-1-13200
GTGACACCACCACCCAGCATACATGCAATTTTTAAAACAATAAAGCCCTAATCTGTTTTCTACACTTTATCTCTGACTATTTCTGCCTGCCTGCCTGCCT
GCCAGTTTGTCTATCTCTGTCTCCCTCATCTCTCTCTTTCTCTCTCTGTCTCTCTCTGTCTCTCTCTGTCTCTCTCTGTCTCTCTGTGCGTGTGCGTGTG
T
>NM_001040027-chr1-18265138-1-4600
CCAGCCCCATCCTCTCAAACTCTTCTCCCATTATCCACTCACTTTCTCCTCTGAGAAGGCTTCTAGGCTAAGAACCCAGTCACTATTCTTATCAGGACAA
TAGGATGTACACCGAATTTCATTTATCTACTTGTCAGAATTTGCCACCTACTGGTCAGGTCACCGAACCAGTCTGTCTAAAGTTTCCAACAAAAAGCCTG
A
>NM_001040027-chr1-18265138-1-10800
CCTGAGATTCTCTCTTTCACCTCCTGTATCCCATTGGTGAGGCTTGTCTCTAAGCTTCCTCTTTGAGTTCCTAAAATTTTCATTTCCCTATTTCCCTTAG
TTCTTCTTTTCTATTTTAAAAATTAGATATTTACTTTATTTACATTTCAAATGTTGTCCCCTTTCCTGGTTTCCCCTCCAAAAACCCCCTATCTCCTACC
T
>NM_153154-chr1-19103022-0-43800
ATTATTCTTAGATTTGGTCTTTTCATGGTGTTTCAGATTTCCTAGATATTTTGTGTCTAGCAATGTTTAGATTTAACATTTTCTTTGACTGATGTATCCA
TTTTTTATCATATCTTCAACCCCTGAGATTCTCTCTTCCATCTCCTATAGTCTATTGGTGAGACTTGGCTCTGAGGTTTCAATTTAAGTTCCTAAATTTC
T
>NM_153154-chr1-19103022-0-40200
ATCAAGGACCTCCACATAAAACCAAATACACTAAAACTAATAGAAAAGAAAATGGGGAAGAGCCTTGAGCACATTGGCACAGGGGAAATTTTCCTGAACA
GAACACCAATAGCTTATCCTCTAAGATCAAGAATTCACTTCAGGAAAGTTGGTATGAGGCATTACCACTTAAAGAGGAACCAGAGCTTCTGCCCAACTGT
C
>NM_153154-chr1-19103022-0+0
CCCGTTCTCACTGCTGATGCTTAATTTTCAAAACTTCTATATTACCAAGGGACCTACGACATCAGCCAAAGAAATTCTCAGCAAGTACAAAATCTGTTCC
AGGGAGCTGCTTTTGTGCAGAGGGAAAATTTTGTTCCTACAGGTTTTTTAAGTGGGTACGAGGCAAGGAGCTATCTGATCCGGGCAAAACCATTACAGTT
T
>NR_151619-chr1-19104840-1-1000
AAGGACTTGCCACGGGCAGAGGTGTACTTTCCACTATAAGAAAGTTCCAGTTTGACTCTTCTGGGTTCTTAGTCTAGATCTCAGGGCTTATTGATCTGAA
ATGTGTCTAAGACAATGGAACCACTTAATTAAAAACTCTGTTGTTGGCACCGAATGTGGAAGCGGTGTGAAGTAGGAGATTTGATGAAGTGGTGGCCTCT
A
>NM_001025305-chr1-19212054-0+2600
CAGGACAAAAGTGTGTGTTTGAGTGTGTGGCTACAAGGTGGTGGCGGTTTCTAGAGATCCGTGTGTGAATGACAGGAAATTAATTCTTGAAGGAGGAAAT
ATGTTCGTGATAGTTTACAGTCATTGCCATCAAAGGCTAATGTTTTCATCTTGACTCAACTACTGGACTTGTGCATTCTCGGTTGCTTTTTGTGGAGAAG
T
>NM_001025305-chr1-19212054-0+39400
TCTCCTTGAAGAACCCACAGGTCAGGCTTTTTAATTTTGGACAAAACACAGTTTCGTTCCATCCCATGCAGAGTGTGGAGAGAGCCAATCTTTTACTAAG
AGCACATGGACCCGCTGCCTCTTTGTATTCAACACTCACATGCCTTTCCCACAGCTTGACCAGCCGATCTGATCCCCCTCACAATAGTGCACCAGAGAAA
G
>NM_001025305-chr1-19212054-0+48800
GAGGCAGAGAGGCAGAGAGGCAGAGAGGCAGAGAGGCAGAGAGAGAGGCAGAGAGGCAGAGAGGCAGAGAGGCAGAGAGGCAGAGAGGCAGAGAGGCAGA
GAGGCAGAGAGGCAGAGAGGCAGAGAGGCAGAGGCAGAGGCAGAGGCAGAGGCAGAGGCAGAGGCAGAGGCAGAGGCAGAATCTCTGGGTAGGAAGCCAG
C
>NR_045734-chr1-20356454-0-400
TTAATTTGCCAAGACAGTTACTCAGCTTAGTGGGCATCTAGCGTTAGTATATATTTTAAAGGTCATTACTGGACTTAGGGTCCATTGACCTGGCAGCATC
CCCTCTGGAAACACTGAAGGCTGGGGAGACAAGTCATAATCTAAATCAACAGAACTCTCATTGGAAAGGAAAAACTGCAGGAAAAAAAAAGATGGTTCAA
A
>NR_045734-chr1-20356454-0+34800
GGGTGATTTAGGAGAACCCTGGGATGAAAGAAATCATTACAGCATTCCAGCTCTCAAGGTTTAATTCATTAACACAAGTTTTCCCAGAACAAAGCATTAA
ATTATTTGCTTTGCCTTTTGTCTGTTTCTTTTACTTCTTGGAAGTTGGGAAAAGGATGATGTGACAAGCTGCCAAGAGGAGTCTGAAAATTAGAGGAAAA
T
>NM_153179-chr1-20618057-1+44200
GCTGAGGGTTCTACATCTTCATCCGAAGGCTGCTAGTGGAAGACTGACTTCCAGGAAGCTAGGATGAAGGTCTTAAGCCCACACCCACAGTGACACACCT
ACTCCAATGGCACCACACCTGCTAATAGTGCCACTCTCTGGGCCGAGCATATACAAACCATCACATACTCAGTACCACAATCTACTCCTAAGCCTTTTTA
T
>NM_153179-chr1-20618057-1+43200
GGTGTTGGGCAAGACTCCGCTGTCAAGGTAGCCCGGGGCTCGAGTCTCGAGTGGAGCGGAAGGGACTTGTGCCCCAGATCAGGCCCGGGTAGCCTGCTTC
CCTATGTACTGCAGTCTCAAGTTCCGCACGATTGGATTGGGGCAGGCACTGTGATCCACTCACCAGAGGTCTTAGGGTCCCGTGGGGAGTCCTGTGTGGA
C
>NM_153179-chr1-20618057-1+28000
AGCTTTACCTGCTTGTGGAGAAACTTAAAAGTTTTCTGGATGCAGTGGCCACAAGTACCCCGGAGGCATCCTTTTTCAAGTTTTGAGGACTTACTGGATC
AACAAAAAGCTTTCTCATCTGCAAAGCTAGTTTATAATATTACTGCCTGAACATTGTGAGTAGCTGGAGTTATAGGTATGTGACATTGTACATGGCTTAC
C
>NM_153179-chr1-20618057-1-24400
GGCCCATTGGACACGCAAACTTTATATGCCCCAGTACAGGGGAACGCCAGGGCCAAAAAGGGGGAGTGGGTGGGTAGGGGAGTGGGGGTGGGTGGGTATG
GGGGACTTTTGGTATAGCATTGGAAATGTAAATGAGCTAAATACCTAATAAAAAATGAAAAAAAAAAAAAAGATGGTACCACTCACAAAAAAAAAAAATG
T
>NM_145856-chr1-20784270-1+25400
CTGACTATGTAAGGCCATATATTGATTGTTCATGTGTGTCTCTCTTTGTGTGTTTGTGCACATACATGCATGTTATGGTACTCACGTGGAAGTCACAGGA
CAATTCTCACGAGTCAGCTCTCTCCTTTAACTATGAAGGATTACACGCAGGCTGTCTGCCTTGTTAACAAGTGCCTTTCCGAGCTGAGGTACCTTACCTT
C
>NM_145856-chr1-20784270-1+20600
TAAGAAGAAGAACAAGAAATAGAGCTACTATAGGCAAGCACTCCAGGGCACATACCCTAAGGACTCTGGATTGTGCTACTGGAATTTTGCCCAACAGTGT
TCATTGCTATCCTATCCACAAAGGCCAGGGAATTGGCTCAGTCATACATATGTCTGTCAGTTGATGATGGATAATGAAAAGGTGGCTGGCACACACACAC
A
>NM_145856-chr1-20784270-1+0
CGTCAGTAACTCTCGGTTAACCACAACTTACAGTCAGTAAGGAGGTCAGTGGAAACAGGGACAGTGATTGCTATAAAACTGACAGGTACTACTGCTGTTT
GACATACCCAGGAAGACATACTTAGAAGAAAGTACTTCCTGAGGGAAGAAGCAGCCATTGGAGAAACCAGCATGAAGTGCACCCGTGAAACAGCCATGGT
G
>NM_145856-chr1-20784270-1-400
CATAGCGTTAAAATAATTAGTCTAGAGAAACCACAAAAGACCCCGGGGATGTAATTTCTGAATTTCTCACTGATGTCACCCGTTTCTCTTATTTTATTTT
CCCATCCACAGTGTTTAAAACCAAGTCTAGGCCAGGATGACTTACCCCCATTCACTGGATTCTACTGCATGACCCGAAAGCAGAACCCACACGCAGAGCA
T
>NR_040492-chr1-20890473-1+18000
ATGCCTGACCATTTGGCAACTGGGAAGCTACCAATGACTTCTGTGATCGCTATTTCAGAACAGCTTTGAGGGCCAAAGGGTATGGAAAAATGAACAGAAA
GCTACTCTTCTGGGACGATTGACAGTGGTAAGGAGGGACTACTAACTGAGTAAACGTGTGACTTCAGTCACAAAGTGAGCTCCTCAAAGTCAGAGACCAG
G
>NM_028829-chr1-20890548-0+200
GCGGAGCTGGGCTGCAGGAGCTCGGCCGCGCTGGTGTTCGTAAGTCCCGACTGTGGGGGTGGGGGTCGGGCAGGGTGCAGGTCTCCACTGAGATGCTGGG
GAGTCTCTGCCAGAGCCGGGAGGCGGGGACGTCAGGATTTCGGCGTAGAGGAGCGCCTGACCCGACCTGTAGGGAGGATGTAGACCCTCATTGCCAGGTG
C
>NM_001355122-chr1-20917840-0-4200
AATCTCTGCTCTGCAATCAGGAAGATTTCCGGGCCACCACATTCTGACCCTGAGGAGGTTCACACGAGGGGCGGCCAATGACTTTGCCTCTCCCACAATC
CTGCTCTCTAGACAGGGGTTCTGAAACTGCACTGCAGGGATGGGGAGGGGTAGAAACAGGCTCTTTCAGCATGTGTCCTTTCCACACTATGACGGTCATA
G
>NM_001355122-chr1-20917840-0+9400
ACGTCTCACAATGCGGTCAAGTGTGTTCTCGAACCCTCAACCCCTCTGCTTTCCAGATGCTGCCTGGGTCTATTAGCCTGTGCCATCCCTCCTGGCACAC
CCTCCATTTTCCTTCTATAATATTGAACGTCATCTCTTACTGATACCACTGCACTTACCCCATTCTCTCTTGTGTTACTCCCAAATAGTCCCCCAGCTAT
G
>NM_027974-chr1-20951626-0-7800
CGGTGGTCCACCTGTGCCTGCCTTCCAAGTGCTTGCTGTAAAGGCATACACTGCCATTACCTGGCTCAGAAACAGAATCTATACTTCTATGTCATTCAGA
GGTTGTCTGTCTTTCTTTCCCCATCCTTATCCTTCTTCTTCTTCTTCTTCTTCTTCTTCTTCTTCTTCTTCTTCTTCTTCTTCTTCTTCTTCTTCTTCTT
C
>NM_027974-chr1-20951626-0+25000
ATCCTGAGTTCAAATCCCAGCAACCACATGGTGGGTCACAACCATCTGTAATGAGATCTGACACCCTCTTCTGGTATGTCTGAAGACAGCTACAATGTAC
TTAGATATAACAATAAGTAAATCTTTTTTTTTTTAAAGAAAGAAATGTAAGTTCAAAATCAAAATCAAGCTTAAAAGGATGAAGGATGTGTTCATCAAAT
A
>NM_027974-chr1-20951626-0+49000
GGCAGGCCATCTCTGGACTTGGGAACAGCGTGTCTTGGGCGGGTTTGTAACTGCCTTTTGGTTTGGTTTCAGATGCTGGTGGGTGGAGAATGGTCCAGAT
CGACTCTTCTGTTTGTCGAGCCACCTTTCTAGAAGAGGCAGATGTTTGATGTGCTTTGCTCTTGTGGGACAAGTGGGAAGGCACATCCTCCTTAGCATGT
C
>NM_177409-chr1-21079225-1+27800
ACCAAGTCTGCCTGTGTGCTGCCGTGCTCCCGGACATGGTGATAATGAACTAAACCTCTAACACTGTAAGCCAGCCCCCAGGTAAACGCTTACTTTTATA
AGAGTCGCCATGGTCATTGTGTCTCTTCATAGCAGCAGAGCAGTGACTAAAGACAGACACTCTGCCCAGGGCCTTTAATCTTCTATGCATCCAACCTTAT
C
>NM_177409-chr1-21079225-1+19800
TCTGCCAAAACCAGAACTTCACCAAACCCCAAATCAACGGTTTGCCCAAATATAGCCTCCTGGCCCTGAATTCAGCCATGATGCATAAACTAAATATACT
GTCTTTCAGTTTGGAGGCCTGGCTTCCTCCAGGGGTGACTGCAGTAATTATTATAAAGTGCTTTTTCTCAATTTGTCTTGGAAAAATGTCCATGGTGATG
T
>NM_177409-chr1-21079225-1+15000
TTCTCATCCATCTCCCCTCCTCCACCCTCATGAACCTCTTTTACTATTCTTGGTATTTGCATGTTAACCTTATTTATGCCAATGTGAGCAGCCATAAAAA
TGTTATATGGGGCTAGCAAGATTGCTCAGTGAGTAGAGATGCTACACAAGTCTGATGACCCGAGTTCGATCCCCAGAACCCACGTAAAGGTGGAAGGAGA
G
>NM_177409-chr1-21079225-1+400
AGGGATTCCCGGACCTCATCTGGGCTGGAGCGCGCCCGGCTGGGATGTCCCGCACGTTATCTGCACCTCTGGCTTTGTGCACTGTATCCACTCTGGCCTG
GACCTAAGAGAGTCCAGACAGCACCCCTAACTCCTAGCTGTGCGGGCCGTGCCATGCTCTGTCGCCCCCCTTGGACACCCACCACATCCTACAACTCTAT
C
>NM_001077353-chr1-21240585-0-7600
TGAAATCTCATTATACACCAAGGTCGTCTTCAGTTTTCTAAGTGTGGGCAATTCTTTAATCGAAACAAGTTATTTCAGTGCATATGGCACCTGACCTGTG
GGGAGGAGAGTCGCTCCTGCGTTCTGACTGTGGATGAAGAACAGAGATGAGACACCTGCCCTCAGTCTTTCCTGGTCTCATTTTCTATTGATCCAGTAGC
T
>NR_002858-chr1-21298312-1-16200
GATTCTAGAGTCACTTGGCTTATGTAATGTTCAATCAAAGCAGTCAGACTGAGTCAGGACCAGCAGAGTTGGCAGGTTGCCTCCCAGTTGTGGTGAACTG
CTCCATTGAAACTTAGTAAACTCTGGGGGTGGGCGGGGGGGCGGGGTGGCTCATTCAGTAAAGTACTTTCTTTCCAAGCATACAGATTAGAGTTGTGATA
T
>NR_002858-chr1-21298312-1-19400
GAATTTGTTGTACTCTGCTACCTTCTGTGCTACAAGGATCAAACTCATATTTTTCTGAAATGCCAGCAAATGTCTTTACCAACTAAGCCATCTTGTCGAC
CTCAGTTAAATATTTTGTGGAAACATGCAACAAACCACACAACATTATAGTCACTCTTTTTGTTATTATTTTACTGTGAGAAGTATGAACCTTTCCTTAA
A
>NM_183322-chr1-21349677-0-25000
TTCACCTGTAAGGGGGATAAAAGCCTCTTTGGTCCAGTCAAAGGCTGTGTCCCAGATGGTTTCTGTACTACTACTATGACTGGTGGCTCTGCTCCTGGAA
GTGGATCCAGCTCAGCTATGAGGATTTAGATTTTACTAGCTCTCAGTCTTAGAAATCCACTCTGATGGTCCCAAGACCTCCTCTTGATCTGGCTGAGCCT
A
>NM_183322-chr1-21349677-0+3600
GGATATATGCCCAGGAGAGGTATTGCTGGATCCTCCGGTAGTACTATAACGCCAGGGCCAAAAAGGGGGAGTGGGTGGGTAGGGGAGTGGGGGTGGGTGG
GTATGGGGGACTTTTGGTATAGCATTGGAAATGTAACTGAGCTAAATACCTAATAAAAAATGGAAAAAAAAGTCCTATTATCATTCCAACTTTATCCCAG
A
>NM_183322-chr1-21349677-0+4600
CTGGAACTCACTTTGTAGACCAGGCTGGCCTTGAACTCAGAAATCCACCTGCCTCTGCCTCCCAAGTGCTGGGATTAAAGGCGTGGGCCACCATGCAGGG
CTCATCTTCATCTTAATTTCCTTCTATCACCTTAGCCATCAACCTTCAAGGCCTCCTGTTTACCTACCCCACCCCCAACCAAGTGCTGGTGTTTCACGTG
T
>NM_001033904-chr1-21368331-0-2400
AGAGAGTTCTGAGCTATACAATGAGATGTAGGCCAGCAAGGGACCACATGACACCCAAGCAAAGGAAAAGTAGGATTTTCAAATAATCAGCTGAATCCCA
TTTAAGCACTGTCTCATATTGTCCACAGTGACAGTCTCTCTAGATGCTTCATTATGTCCTTTGGAGTAAGAAGGTCTCTTGGACCCTGACTCTGTGTTGC
T
>NM_001033904-chr1-21368331-0+600
CCACCCCACCCCCAACCAAGTACTGGTGTTTCACGCGTGCTATTACCTCTTCTGTGAACAGGCCCTCATGATGAATACCTTCACACCCTGGAGGTCCACA
GCAACACCCTCATCCAGCTGGAAAGATGGTTCACACCCACAGGCCAAACCCGAGTCACTGTGGTGGGGCCACTTAAGGCAAGGCTGTGGGTGATGGACAT
G
>NM_001113187-chr1-21383556-0-3600
GCTTGAATTGGTGGACCACACTGGCTCTCTCAAGCAGTGTAAGGTATAAGATTACACACTTCTAGGTGTAAGATTCTGGCAAAGAGTTCTAATAAAACAT
GTTGAAGTAACAGGCAATGCCTTTGATGTTGGTCTCTTTTCTTTGTCTTCACTAGTTCAACCTAGTGGTCAAATTTCTATGCGAGGCAGTCTCCAAGGTC
T
>NM_001113187-chr1-21383556-0-3400
TGGAATGGCTACATTGTCTCCCAAGAGGTACAATCTAGCAGGTGGGAGTGGAAACAAGATGTAAATTGCTTCTTTCTTGTCAACAGCCACTTAGGGTGTG
TTAAACCAGGACTAACTGATTAAAGCAAATTGTTTTTAAAAGTGCAGGGGAGCCTGGCTAGACTAGCAGTAGCAACAGGTTTTAAATCAAACTGGTTCAT
G
>NM_001113187-chr1-21383556-0+26600
GGTGGCCAAGAAACCAGGAATAAATGAAAGTCTATGAAATGGGTTGTCAAAGAGGTCAAAGACTTTGGGGGCCTCTTCCTTGTTTACCAAAAGAAGTGGT
GATAGTTTGTGCATTATCTAGGGGTGGGGGAAATGTTTGGGGACATTGCCCCAGGTTAAAATTAGAGCCTTTAAAATATATTTAATAATTAGGGTGATGA
T
>NM_001310477-chr1-21962650-1-400
AAACTCTTAGCTGACGTTCTGACTGTAGAAAGCAGCTGTCTGTGGGCGTGGGTGTATGCACGGGGTGTATGTGTGGGTGTGTTGGTAGAGTATTATCTGC
TATGGGTGAGACAACCAAGATAAGATTTTTGCCTTAGTGTTGGCTGGTATTCATGGAAGTGAAAAAAGGCTCAGGGATGGCCACTTTGCTACTGACTACC
A
>NM_053270-chr1-22432843-1+41200
CAGTTTACCCACTGACAGTGGCCTTCACCCCAGAGGGGTGAAGGGAGTTTAGATTTTTTTTTTCTAAAGTCAGGTTTGAGGTAGAAAAGACATATTTACT
GCATAGAAGGCCCTTATCTGTAATCTGTAGGCCATCTTCTCCAATCCATTAAGAGAGAATTCATGTGGTTTGAATGTTTGCTACCCATGAAAATAGGACT
G
>NM_053270-chr1-22432843-1+200
ACTGTCTCTGCTTGTTTCCGCTGCCTACCTCCAGGTTCCATCTGGACACTAAGCTGGAGGTCCCTAGTGCAGAAACATCAGCGTTATGTTATTCCATGGT
GACTTGTGGCTTAAATTGTTAAAGTCTAAAATGGACCTGCATCTCCGAATTTACGCCCCTCGTTACTTGTTACAGTTGGGTTCTCCCTTAGAAGTATTGC
C
>NM_001012625-chr1-22805724-1+48200
TTGGCTGAGTTGATAACCAGTAAGCCCCAGCTACCCTCATGTTTTCTGCTCTCCCCTGAGTGTTAGGTTATAGGTGCATGGCCAGATTTGGGCAGTGGAG
ATCAGATCTCCATGCTTTCAAGTGCTCTTACCCTCTGATCTATCTCCAAAGCTTCAAGACTGGGCTCTTAATGAGGATGCAGGGTTATTCAAGTTGGTTA
T
>NM_001012624-chr1-22805724-1-26000
TAGAGAACTGTGATTAAGTATATTAAAAAACAGATTATTAAACAGCACCTGCCCCTTCTTTACATGTCTCCCTTGTTCTCTCCTGACGGTACCCACAGCA
TCATGTCACTTTCCCTCTCATCTCTATCATCTCATCACAGAACATAAGGTCTTGGCTATAGAGGTGACTCTGCACTAGTCTTCCTTCACACTTCTTCCTA
A
>NR_151543-chr1-22898387-0-37600
CCAATGAGTGGCATCGTTTGCGATGTTTAGGGGATGTGGCCATGCTGGAGGAGGCGTGTCACTGGGGGTGGGCTTTGTGGGTATGCACTTGTCACCTTAT
TTCTGGTTTACTCTCTCTGCTTTGTGCTTGTGGCTAAAAATGTACCTCTCGGCTTCTTACTCTCACAGCTGAGCCTGCTGCGTGTTCCAAGCAATCAGCT
G
>NR_151543-chr1-22898387-0-5800
TGAGCCCTACACAACTATTGACACTCTATCAAGATCCAATCATATGTGGCAAGGACAGGCTTGCTTATGAAAAGTCCAGGGACAAAATAACCTCCTGGGG
CAAACCAGGGGCAGTGGAAGATGCACAGCTGAAAGTAAAAAGAGAAGTTTAAGAGTTCTTCATCAAAGGCTTGAAACTTCTCGGGACCAACTTCAGCATC
T
>NR_151543-chr1-22898387-0+1000
TTTTTTAAAGAATGGGACATATCTGTATTGGAGACAGATGATCTAAAATTCATTCAAACAACCAAGGAGACAGTGAGGTAGACTGTGTTCTTATCTGTAT
CCAATTTACCCAGCAATTTGTATCTTATTACCTATAATAAAAGATAAAGTGAGCTAAAGCAAACAGAGACACTGACAGAATCCACAGACTTCAGTCCCCT
G
>NR_151543-chr1-22898387-0+10600
TTATTTACTTTTCAAATGTTATCCCGAAAGTTCCCTATACCCTCCCCCGGCCCTGCTCCCCTACCCACCCACTCCTACTTCTTGGCACTGGAGTTCCCCT
GTACTGGGGCATATAAAGTTTGTAAGACTTAGGGGCCTCTCTTCCCAATGATGGCTGACTAGGCCATCTTCTGCTTCATATGCAGCTAGAGACACGAGCT
C
>NR_151543-chr1-22898387-0+49200
TCCACTTCTGTGTTTGCTGGGCCCCGGCATAGTCTCACAAGAGACAGCTACATCTGCGTCCTTTCAATAAAATCTTGCTAGTGTATGCAATGGTGTCAGC
GTTTGGATGCTGATTATGGGGTGGATCCCTGGCTATGGCAGTCTCTACATGGTCCATCCTTTCATCTCAGCTCCAAACTCCGTCTCTGTAACTCCTTCCA
T
>NM_025746-chr1-23102253-1+30000
CAGCTAGTACCACACCACCAATGCTGGTCACCTGCCCACTCCTGCACTCAGAAGAGTGGTCCATCATGTGCCTAAAAATTTCAGATATACTGTCCCTGAC
TGTACTGTTACAGTAAGCTTCATATAGTGAGGACTATAAGAAAGAATGTTAGCACAATTGAGAACAAATATAGACAGCCTTCTTTCTCCCCTTCAAACAA
G
>NM_025746-chr1-23102253-1+10600
TGTAGAGTCCTTTGGCTACATGCCTAAGAATAGTATAGGTGGATGCTGAGGTGAATCTATTCCCAGCTCCCTCAGAAGCTGCCACACTGATTTGTACTCC
CAGCAGTAGCTAGTGAGTGTTCTTCTCTCCCCTCATCCTCACCAGCACAAGTGAGCTGTTACTTGTCTTGATTGACATAAGATGAAATCTAAAAGTACTT
T
>NM_025746-chr1-23102253-1-5400
TTAATTTTAAAAGACCAGCCTTATGAATCTGACAGAGGTCTTTAAAGAGAAATGAAAAAGTACTTTAAAGAAATCAAGGAAAAGAAATAAAAGTTGGAGG
AAATCAATAAGTTCCTTAAAGAATGCCAAGAAAGCCAAGAAAAAAACGAATAGTTGAAGGAAACTATTCAAGACCTGACAATGGAAATAGCGACAATAAA
C
>NM_025746-chr1-23102253-1-14000
TCAAGAGAAAGAGTTTATCATGTTTCCACCGGGTATCTGTCATCATTTCTGCCTCCATCCCTGTGATAAAGTGTCTGACAAAAACAATTTACAGAAGAAA
AGCTTGATTCTGGCTCAGTGTGGAGAAACTTCCTCTGCTCTAACAGCTGCTCTCAGTACTACCCAACCACAGACACGTCAGTGTTAGGCAGCCTTTATCA
T
>NM_025746-chr1-23102253-1-28800
TTTCTTTTGTGATATTCCCAAAGCCTCACATGATCCCACTTGGGGCTAAAAATGTCATGATCAATTATTCTCACATCGACTAGTTGTGAGTCTCTATGTT
AACTGTCTGTTTCTGTGAAGTCCCTGATCTTTCTGATGTATGACCATCTCAGCAACAGTGGACCCAAGGGATCAGACGTGCTTGTGTAAACCCCATTTCT
T
>NM_025746-chr1-23102253-1-32400
GCATCTCTTCCCTCTGAATGTACAGTGTCATTCTCTGAGGGCTGGGACTGACCTGCAGCTTGGGTTGGGTGAATGAGAAAGCAAACTCGCAGCTCAACAT
GCCAATGGACGTCTCTGTGTAGTTGCATTTGAACACATGCACCGGAACTCACCCTTGATCTGCAGCAGCATCTTTCCCCCTCTGATTCCAAAGTTAATGC
T
>NR_029533-chr1-23272269-0-23000
GCTCTCCTCAAATGAACGATGTCCCAACCCTCTCTGCTTTTTAAAAATTTTACTCTATGTGTCTTCTGAGATAGATGCTGTGATGGGTTGTACATGCTCG
GCCCAGGGAGTGGCACTATTATGAGGTGTGGCCTTTTTGGAGTAGGTGGGTCACTGTGGGCGTGGACTATAAGACCCTCGTCCTAGCTACCTGGAAATGA
A
>NM_001081079-chr1-23383175-1+20800
TGAGAACTAGAGGCAGCTAAGGGATGCTACGAGAGATAGAGACAGTCTTCCCCAAAGAAGAGCACCCCAGCTGATTATCTGATATGGTCAGCACTGAGAA
CATACTCATGCACAGGGCTGGGAATATTGTAGCTATGTATTTGGGGACGTATATGTATGTGTATACACATACACACACACATATAAAGGGAAAAGAATGA
A
>NM_001081079-chr1-23383175-1+7600
GGAAAGTAGCAATAGCTCGCCATTGGCATAGGTCTGTCTAGCTGTTGGGCATGGAAATAGCTAGTCGTTGGGTGCTGGATAGGCTAGCTATTGGGCATAG
GACTGGACATAGGAACAACTAGCATTTGAACACAGGAATACATAGCTGTTGGGCATTGAAATAGCTAGTCATAGGGCACAGGACAAGCTCTAGGTATTGG
G
>NM_001081079-chr1-23383175-1+6200
AAAAATGGTGTTGCAGATTTCTGGGAGGGGCCTTGGGGTCAGGCTGCTGGTCTTTGAGGAAAGGAGGAGATGAGTTGTGGGTGTGTTTTTGGTTTTGTTC
TTTGTTTTGTTGTTGATGATTTTGTTTGCTTTCTGTAAGATTAGCTAACTGGCCCCAGATGAGGACTGTGGCAGACTTGAGGGTCACGAGGATTTCCTTA
C
>NM_001081079-chr1-23383175-1-15800
AAGGAAGGAGCTGACTGTGTTATCTGATGAAGACAAGAAGAAATAGAGGGGGCTGAACCATATGGGAAACCTGAGAGACCGTGGAAGTACTACTAGGAAA
GCCCAGGAAGTGAGTAGCTGAATTTTGTATGTCAAAGCTATAAAGTAGCGTGCGGCATTTCACATAAAGAACATAGGAAAAGTACTCCTACCTTAAATGA
A
>NM_001081079-chr1-23383175-1-31200
TTGTTGCTTTAATTTAAACCTCTATGAGAGCATTTGCTTTACTCAAAGACATTCTCTTATTTGTATATCACTGTCTCCCACACATCATCGGGTGAGCTTG
TTTTCCCCCTGCCTGGTGACTCACAAAAGCAATCTTTTTAATTAATTTATTTATTTATTGTACACTCCATATTTTTCCCTCACTCTGCCCCCATCCACCT
T
>NM_001081079-chr1-23383175-1-37800
ATGCAAAGCAGCAGGGAAAAGGAGTGTTATGTAGTGCAATCCAAATAACTAGCACACCATAAATTATATTTGCACGGTGTTTTATCAACTCGGGCTAGAG
TTGAGCTCCCCATTCTGTCTGATAAAGCTGAGGCTCAAACTTCAGCATGTTCCTACCCAAACTCATTGAAGACTAGACAAAGACTAAACAAAAGAGCCTC
G
>NR_151529-chr1-23574587-0-8400
CAGTGGAGAGAGGCCCATTGATCTTGCAAATTTTATATGCCTCAGTACAGGGGAATGCCAGGGCCAAGAAGTGGAATTGGGGGTAGGGGAGTTGGGAGGA
GAGGGTTTGGGTGGCTTTTGGGGTAGCATTGGAAATGTAAATGAAGAAAATACCTAATTAAAATAAAATAAAATAAAAAGAAATGTGGCAAAAAGAAAAA
A
>NR_151529-chr1-23574587-0+39000
CAGTCCGCAGGCCCATGTTGGCATCTGCCATAGTGTCTGGGTTTGGTGGTTGTTTATGGGATGTATCCCCAAGTGGGGCAGTATCTGTATGGTCATTCCT
TCAGACTCTGCTCTGATCTTTGTCTCTGTAGCTCCTTCCATGGGTATTTTGTTCCCCCTTCTAAGAAGGATTCTGAGCTTTGTTACATCCACTCCAGTAG
T
>NM_172124-chr1-23761926-0-10200
TATTTATGTTTATAAGACAATGAATTGAAAGTAATACACACACACACACACACACACACACACACACACACCACACACTGGCCATAAGTATCAAGAAGAG
CAAAGGATATTGAAAGTGTAATACCTGAACAAAGATGACACCAACAGACATGATAATGTAGATGGGGGAAATTTATCACAGGGAAACCTCACTCCTAGGC
A
>NM_172124-chr1-23761926-0+600
CTGCACCCCCTGGAGTTCTAGCTTGCCCTGCATCTGCGCCGACCCCACAACGCCCAGGTCCCCGCAACGCCCCAGTCCGGAAGGGGAGCGCGCTTGCGGC
TTCTCCCTGATTGCAGACGCTGCCGCTGTCCTAACTGCACACAGAGGTCCCCTACCCGGAGCCTAGTCCTTGCAGGGGGTGGTGTCCGAGACGCTGGGGA
G
>NR_110972-chr1-23909736-1+22000
GCCATGGTGGTCTGATAGGATACATGGGACAATTTCAATATTTTTGTATCTATTGAGGCCTGTTTTGTGACCAATTATATGGTCAATTTTGGAGAAGGTC
CCGTGAGGTGCTGAGAAGAAGGTATATCCTTTTGTTTTAGGATAAAATGTTCTGTAGATATCTGTCAGGTCCATTTGTTTCATAACTTCTGTTAGTTTCA
C
>NM_001290683-chr1-23909736-1-200
CTATAAAGAAACCAAATGGAGTTTTTAGTTTTCCATCTTCCAAGTACAGAAGAAGGCACACCAGAAGTTCAGTGCAATAGACCATGGGCAGATCAGCAGA
ATTATCGGTGGCCTTTGCCTTAGCAGCTGCATCACAATGAGTGGAACACACACAGCTTGGCCTGGAGAGAACAAGATTCCTTAGACAGCCATTTAAAAAT
G
>NM_026503-chr1-24005640-1-34800
GCCCAAAAGTCTTTGTTCATGGAAAGAGAGCCTAGTGAAGTGAGTGGTTTTATGATGTATTCAGTAGGAATGGCATTGTGCTAGCTCACAGAGGTGAACT
TGTGATAAGAAGTCTCTTGCTCTTTCTCTGGCTCTCCCCCTTGCTCCCTTGTTATGCTTACTCTGCTTCTGGGTATTGAGCCCAGAGCCTTGGGTGTATT
G
>NM_026503-chr1-24005640-1-37800
CTATGTTTGTAACTGTTACAAACCAAGAATAGTCTTCCTGAAGGGGACCTTTATCCCTTCTTCATATACTACTGCAATATGTATTTTCCAAGATTCAGAA
TACTTAATCCATCATAGTAGCCAACTTAAGACATTTTTATCCCGATATAATAATAATGTTTAGTGTATGGCCTGTCTTAGGTAAATTTTTGTTGATATAA
A
>NM_026604-chr1-24100341-1+17000
TTCCTTATAAGATACTCATAGCTGCCTGTGTCTATTTAAAGCCACTCGGAATCTGGATTGTCTTTCTCTTCCTCCATCTTCCTCCCTTCTCTCCCCCTCC
CTGTCTCTGTCCCTGAAACTCTTTGCTCTGCCTTCCTTTCCCTGTCCAATCATAGGCTTCTGGTTGCAGTAATATTTAAATTAATTAAGAGAAAATTCTG
C
>NM_026604-chr1-24100341-1-1000
AGCACCAAACCCTGACACTATTATAAGGATACTCTGTAGGCTCCACCCAGGAGATGATTCAAACCGAAGCAGACACCCACAGCCAAATAGTGGATGGAGC
GAGGGGCCTCTTATGGAAGAATAGGAGGAAAGATTGCAGTCCTGAAGGGGATAGGAACTCCACAGGAAGACCAACTAACCAGGACCCTTGGGGCTCTCAG
A
>NM_007740-chr1-24177610-0-32200
CCTTCTATTCCAAGGTGAGGAGTTTAAGGCACATCGCTGCAGCTTTAAGACTCACGACTACTGTTCAGAACTCAGTGGGTGTCAAATAGTCTCACCAAGG
CACACTTGCCACCTGCCTCTTTGCCTGTGGCAGGGGTCTTCCCTGCTGGCAGCCTGTGGTTGCCTCAGCCCCACAAGAGCATCTCACCATGCAGTGGGAC
C
>NM_007740-chr1-24177610-0+1000
AAGGATAGCTGTGCCTTTTCTAGGGCTGAACATGGTGTTTCTTTCAGATGGTGAATGATAAATATTGTGGGACTACAATGGATGTATGGATGGGTGGATA
AATGGATTTCCCCAAAGGACTGGGGTCAGGAGGATAAAAAGAAAATATTTGATGTACTTTAATGGGTAGGGCAAAACTCATCTATGTACTGAAGCTGTGT
G
>NM_007733-chr1-24587437-1+4200
CAAACTCTTTTCATAGTGAAAGTGTACACATTTTCAAAGGGCATGTTTTGGAAACAGATTTGACAGACTTCCCTCCAGGACTGAGGTGTATGAGATCGGG
GTGAGGGTGAGGGGTGGGGTGGGGAGTACGGGTAAGGGTGGAGAAGGAACTAAAGATGATTCGGAACTTCTTATGTTCCTACTTTGAGAATATTTACAGC
A
>NM_026719-chr1-24678544-0-29200
CAATGGGGACAGTCAGATCTTGTGGTTCAGAATTTAGCATTTGCATACACAGCAGGCCAGACCAACTCCCAGAAAGGTTTGAACAAGTTGGAGAAGCAGA
TCACTGGGGGGGGGGGGGGGGGGACAGGCAGGAGGGAAGGGTTGGGGGAGGAGGGGGGCGGCAGGAGGGAAGGGTTGGGGGGGAGGGGGCGGGGAAGGAG
C
>NM_001310483-chr1-24678918-0+43600
TAGAAGTCCTTATAGAAAAACAGGAAAACACATCCAAACAGGTGATGGAAATGAACAAAACCATACTAGACCTAAAAAGGGAAGTAGACACAATAAAGAA
AACCCAAAGTGAGGCGACGCTGGAGATAGAAACCCTAGGAAAGAAACCTGGAACCATAGATGCCAGCATCAGCAACAGAATACAAGAGATGGAAGAGAGA
A
>NM_001204913-chr1-25277954-1-7600
ACCACTCTGGAAATCAGTCTGGCGGTTCCTCAGAAAACTGGACATAGTACTACCGGAGGATCCAGCAATACCTCTCCTGGGCATATATCCAGAAGATGCC
CCAACAGGTAAGAAGGACACATGCTCCACTATGTTCATAGCAGCCTTATTTATAATAGCCAGAAGCTGAAAAGAACCTAGATGCCCCTCAACAGAGGAAT
G
>NM_175642-chr1-25829707-1-31600
GGAACTCATTCTGTAGACCAGTCTGGCCTAGAACACAGAAATCTGCCTGCCTCTGACTCTGCCTTAAGTGTTGGGATTAAAGGTATGCACCACCACTGCC
TGTCCCAAGTACTTCTTTAATAGCCCATAGAAAGACCAAACAGCACTAATACATCAATTTTGAATTTCTACACTTTGCAACTGTAATATAATTAGTTTAT
A
>NM_175642-chr1-25829707-1-38600
TGTAAATTTGTTTTTGTCATGGAATATCTTGGTTTCTCCATCTATGGAAATTGAGAATTTTTCTGGGTATAACAGCCTGGGCTGGTATTTGTGTTCTCTT
AGGATATGTATGATGTCTGCCCAAGAACTTTTGGCCTTTATAGTCTCTGGTGAGAGGTCTTTTGTACTTCTAGTAGGTCTGCCTTTATATATCTATCTTA
C
>NM_001033764-chr1-26687460-1-200
GCCTACTTTATCAACAAATAAGATCCTAGTGGACTCAAGCAGACAGAAGGCAGAAAAATTGTGGGGATCAAGCAGAGAAACAATACATGAACAGAGATCT
ATCTTTGACTGCTTCAGCAGCAAGATTTCAAAGGAGGGAGTATGGAAAGCCAGGAAGTGGGTGTGGCTCCTGGGGTGGAGGCAGAGGAGGGCCTGTGCAA
C
>NR_151583-chr1-27884046-0-49400
GGGCATTGAAATGTTAGTGATATAATGTATTGATTCTTCTAGATTTCCAGAATTCTGTCCAAAATTAGGTCTGCCTCTGAGCTATACAGAAGTAAGCACC
CTTAAGAGGTGTGATAGTTTGTATATGCTTGGTTCAGGGACTGGCACTGCTGGGAGGTGTGGCCTTGTTGTAATAGGTTTGTCACTTGGATGTGGGCTTT
G
>NR_151583-chr1-27884046-0-20800
TTTTGTATCCATTCCTCTGTTGAGGGGCATCTGGGTTCTTTCCAGCTTTTGGCTATTATAAATAAGGCTGCTATGAACATAGTAGAGCATGTGTCCTTAC
TATTTGTAACATCTTCTGGATATATGCCCAGGAGAGGTATTGCAGGAACCTCTGGTAGTACCATGTCCAATTATTTGAGGAACTTCCAGACTGATTTCCA
G
>NR_151583-chr1-27884046-0-15200
CACATATTTTAATGGGGGTATTTGATTTTCTGGAGTCCATCTTCCTGAGTTCTTTATATATATTGGATATGAGGCCCCTATCTGATTCAGGATTGGTAAA
GATCCTTTCTCAACCTGCTGGTGGCCTTTTTGGCTTATTGGCTGTGTCCTTTGCCTTACAGAAGCTTTGCAATTTTATGAGGTCCAATTTGTTGATTCTT
G
>NM_001013750-chr1-28780252-1+40200
GAAATGTAAATAAATAAAATAACCAATAACACATGGAAAAACAGAAGATAACACATGTTGCCTACTCACATAATCTGGAATAATAATACCAGAAGGCATT
ATATCAGAGATGCAAAGATTGGTAATTTAGAAAGCTAGAAGTGGGGATAAACAGGGAGGGAGAGTGCATAGAAAACACTAACTTGATATCTGGATAACCA
C
>NM_001013750-chr1-28780252-1+8200
GTTGGATATTAACCCCCTATGAGACTTAGGATTGGTAAAGATCTTTTCCCAATCTGTTGTTTGCCTTTTGGTCTTATTGACAGTGTCCTGTGACTTACAG
AAGCTTTGCAATTTTATGAGGTCCCATTTCTTGATTCTAGTTCTTACAGCACAAGCCACTTGTATTCTGTTCTAGAATCTTTCCCCTGTGCCCATTTCTT
T
>NR_105760-chr1-29421488-0-23800
GGATGTTCTGTAGATGTTACCAGTGTATGCTCTTGTCTGGCTGTGAAGGAGTTTGTGTGACCAAGAATCAATGCCCACAAAAGAAAACCTTGTGAGGACA
GTTCCACATGATCTGAACTGAAAAATCTATCTGTGAGTCATATGCTCATTCTCCTCAAGAAATTGCATAGGCTGCTAAATGCCCTTGGAAAACACCCAAT
A
>NR_105760-chr1-29421488-0+23400
ATAAGTCCTCAAGAATTAACACCATTATGTGGAAACAGGTAGAAACTGAGGACAATTTGACATGCACATTTTTTTAAATACTAAAGTATTATCTTAAGCC
ATTACTACTTTGATGATGTAAAGAACAAGTTTATATGGCCAATTATTTTTGTGTAAGGCCTATAATCTGCCTGGGATTAAAGCTAGCGTGGCCTTGCCTT
A
>NR_105760-chr1-29421488-0+24200
AAGGACTTTCTAGGACGTTGGAACACTGGAGAAGGCTTAGCTATGTCAGAATTCAATCCTTAAAGGCACTTATAATAAAATAATACTAAAAGAGAGCACA
TGGATCCATACACCAGACTAACGCAGGGATAGGGTATGAGTATAAGGGTTATGAGAATGCCAAGGTTCCAGGAGGTTGAGTTTCTCTTGAAACTCTTTGC
C
>NR_105760-chr1-29421488-0+25000
TTTCCTGTAGTTTTTAAGGTTTTTTTTTGTGTGTGTGTGTGTGTGTGTGTGTGTGTGTGTGTGTGTGTGTGTGTGTGCACGCACAATTCTTCTTTTAGAG
CTTCTACCTGCATTCTCCTGTATTTCTTTAAGGGAGTTATTTATGCCCTCTTAAAGTCCTCTATCAGCAGCATGAGATATGATTTTAAATCCAAAGCTTG
C
>NM_001081080-chr1-30863256-1-38600
TGTGCACATGGAAGCCGGAAGTCAACCTTGCAGGTTGTCTATCTTGGTTTTTGAGATGGACTACCCCACTGGTCTAGAACTTGCCAACTAAGCTATACTG
GCTAACTAGGAAGATAATTAGGATTACCTTACATAGATAGTTGGTTTTTCAAAAACATCAGAAGTTCGCAGAATGTGACGTTTAATGTTACTTATTCATT
T
>NR_002688-chr1-30949710-1+34000
TAAAAGGGCCACAGGTCCAAAGCTGCAGGATTTCCACAACACAGGTCAGTAACAGGATATACAGAAAAGTCCCAGTGAAGATCCAGTATAGATAGTGTCC
TGGAAGCTAAAGACCTTGAAACAGACCAATAACTCATTGCAATGAGCATCGGCAGGTAAAGAAATGTGGACAAAGGGTGTACTGGGTGACATACTGTGAC
A
>NR_002688-chr1-30949710-1+25800
TACAGAAAAAGAGTCTAGATGAGATGTCAACATCAAATTCCTCCCCTCAGAGCTCAGGAACCATTCAGAAGAGGAGGTGGAAAGAGTGCAAGAGGGAGAG
GGTTGGAGGAAACCAGGAGAACAAGGCCTCTGAATCTCAACTAAGCAAGGCACCTATGAACTCACAAAGACTGAAGCAGCAAGCACAGGGCCTACACGGG
T
>NR_002688-chr1-30949710-1+6200
TTGTATTCGTGCAGATAATTGTTGGAATTTTTTTTTTCTGCTTTTTGACCAGTGTGGTTGTTAATCTACATTTTGCTGAGATACATATAGCTGGGGGGAG
GAGGTTGTTTTGACCTAGACTCAATCATTTATAGGATAAAAGTTAAATCAAACCACTTAGCATAACATTTAGAAATCTCAAGTGTTCTAGGTGGGCCCTT
T
>NM_011200-chr1-30949755-1-24200
GCTAGGCCGACTCCCAGCAGGTAGCAGCAGTAGAAGAACAATAGAGTGATCCAGGGAGGCAGGCTCCACCCTAGGTGATCTCCTTAGTGGTAAGCAAAGT
CAAGGTCTGGATCAGCCTGCTTCAGGCTTGTGGGAGGCTACAATTATGGGATGGATCCCCAGGTGGGGCAGTCTCTGGATAGTCCATCCTTTGGTCTTAG
C
>NR_136907-chr1-31096454-1-30400
ATTGGAAGGACTGTCCACTCAGTACTGCAGCAGCCTTGAGTTTAATTCTTTCAGGCTTTATATACTTTACAGAATTATGGAAAACAAAGTCACAAGCCAG
CAGAGACCATAGCTGATGTACCTTCAATATCTGTACCTATCTGGAGGCTTCCCTATTCCTCCTTGTTCTTTCCTCCAATACTAACAGAACATTCATCCCC
T
>NM_153601-chr1-31176435-0-1400
TTCAATGATCCCTTGCTTCTCCCCAGCCCCCCAGCCCCCTCTTAATCCTCCTTACCATGTCGTCTGCCTCCGTGAGTGGCCCTAGCCCTGTGGTGGGCTG
GACGCTGGACCCCATTTTGATCCACAGGCGAGGACTGATTCCCACAAGCTACTCCCTGGACACCACATATGCTCTGTGTTGTGTGCATTCCCACAAGTAA
G
>NR_033445-chr1-31222656-1+16800
ACACCTGTTTTTATTCTCCAAGGAGCCTAGCTAGACCTTGCATAGACTGCTTCAACTTAGTCTCTCTGGCTGATCTTAATAACAGCAACACAGTCAACAC
AGTGGAGGCTCAGAAAACCACTTTGATTTTCACTGTATCTTCCCCGACTGACAAGATGAACTTGTGAAAACAGAATCCCATGCTCTGAGCTTCACACTTT
C
>NR_015347-chr1-31264847-0+34600
TTTTGATAACTTTGGGTTGGAAGTCGATTTTATCCGATATTAGAATGGCTACTCCAGCTTGTTTCTTCAGACCATTTGCTTGGAAAATTGTTTTCCAGCC
TTTCACTCTGAGGTAGTGTCTGTCTTTTTTCCTGAGATGGGTTTCCTGTAAGCAGCAGAATGTTGGGTCCTGTTTGTGTAGCCAGTCTGTTAGTCTATGT
C
>NR_015347-chr1-31264847-0+48800
AGCCTTTCTATACACAATGATAAACAGGCTGAGAAAGAAATTAGGGAAACAACTCTCTTCTCAATAGTCACAAATAATATAAAATACCTTGGTGTGACTC
TAACTGAGAATGTGAAAGATCTGTATGATAAGAACTTCAAGTCTCAGAAGGAAGAAATTAAAGAAGATCTCAGAAGATGGAAAGATGTCCCATACTCATC
G
>NM_133235-chr1-32172722-0+34000
AGAAATGCATTCAAAAGACTGGCAGGAACCAGGCAGTGTTTACAATTGAGATAAGGTCAGCACTACCTAGAGTCAGCTAATGACAGAGGCCAGGTGAGGA
TTTCATACTATAGTCACAATTTATGCTATTTCTCTGAGCCTTGTGAAAGCTTGCACCAGGGGGTTCTGCTCTAGCAGACCTTTTCATAAATAATGCAATA
C
>NM_133235-chr1-32172722-0+41800
TGTGTATCGGTTGTTTGCGGTTACACCTCACCCTGTGCCCAGACAGCTCTGAGGTTGATAAATAGCTTCTATGTCACTTCTTTTTAAAGTTAGACTCAGG
CTAACCTGGCACTAAGCTCACAGAAAGAGAGCAGTTTCTGAGTGGAATGACCTGAGTACAGCCCACTTCTCTCTGATCTGTCATCTGTAAGTGTTGTGCT
C
>NM_001199956-chr1-32520999-1+30600
GTCTCTGTAACTCCTTCTAGGATGTGGAGGATGTGGAGAATGTGGAGAAAGAGGAACACTCCTCCATTGCTGGTAGGATTGCAAGCTGGTGCAAACCACT
CTGGAGATCAGTTTGGTGGTTCCTCAGAAAATTGGACACAGTACTACTAGAAGATCCAGCAATACCACTCCTGGGCATATACCCAGAAGATGTTCCAACT
T
>NM_001199956-chr1-32520999-1+7000
TTGTGTCCTCGATTTCCTGGATGGTTTGGGTTAGGAGCTTTCTGCTCTTTGCGTTTGACTGTTGTGACAATGTTTTCTATGGTATCTTCTGCACCTGAGA
GTCTCTCTTCTATCTCTTGTATTGTTGGTGATGCTTGCATCTGTGACTCCTGATCTCTTTCCTAGCTTTTCTAACTCCAGGGTTGTCTCCCTTTGTGATT
T
>NM_001199956-chr1-32520999-1+0
GCCAAGCATAAGGTTGCTTTTGCTTGGAAAGTGAAAGAGCACTACTAAACCAGAGACAACACCCTCACAAAAGCAGTCCAAACAACCTAACCGGCCTGTG
ATGGAGAAGAAGCCCGAAGCTTCAGGAAAAGGGCAAAAGAGAAAACACCAAGATGAAAGTAGGATCGAGATAGATTCTGAAGCTTTGGGACAAGATACAA
A
>NM_001199956-chr1-32520999-1-800
GCTCCTTATGCAGAGGAGAAAGACATTTTTCTCACACAACACTACCTACTAGGTTTTATAACTGTAAAATTCTATTTATTCTTTGTTATTAGCAAGCATA
TTATATGTGAGAAGATATTTTGAAGAGCACTTAAATTTCTATAATTGACCATGATGGGACAGTTTCTTAAAAGACAAACATACTAGTCAGGACCAGCTGA
A
>NM_001164286-chr1-32547293-1+8400
CTCATTTACATTTCCAATGCTATACCAAAAGTCCCCCATATCCACCCACCCCCACTCCCCTGCCCACCCACTCCCCCTTTTTGGCCCTGGTGTTCCCCTG
TACTGGGGCATATAAAGTTTGCAAGTCCAATGGGCCTCTCTTTCCAGTGATGGCCTACTAGGCCATCTTTTGATATATATGCAGCTAGAGTCAAGAGCTC
C
>NM_001164286-chr1-32547293-1-15000
TTTTTCGAGACAGGGTTTCTCTTTATAGCCCTGGCTGTCCTGGAACTCACTTTGTAGACCAGGCTGGCCTCGAACTCAGAAATCTGCCTGCCTCTGCCTC
CTGAGTGCTGGGATTAAAGGCGTGTGCCACCATGCCTGGCTGGGATAATTATTAAGCACTCTGACACTTGAGCATGTTCTTAAACTCTGTTTCTTAGTTC
T
>NM_001164286-chr1-32547293-1-38000
CTCTTCAGTTTTAGTCACCTCTAAACTAAATTATTATATGTAATTGGGTATATAGTTTAGGCAATAGCTAGAAAATGGCAAGTTAAATGCAACTAGAACT
ATCTTTCTGCATGCTTTTACTCTGTAGTTGAGTGTAGAGATGTGGACCTATTGGCTGACGAGAGCTCCCTATGTAGACTTTGTTCCCAGTGCTGTTCTGT
C
>NM_008922-chr1-33669794-1+12600
TTCCCCTTATTCCTACCCTCCCAACTTCATATATTTCTTTCTCTTAAAAAAGGAAAAAAAAAGTCCATACAAAAGAAACACACACATAAACCCCTCTTTT
CAGACAAGACAGCAACCAAGATCCCCACAGGCGTCTGTCTGTGTTGGCCAACTGCTCCTGAGCACGTGGCCTAAGCTGGGCTGTGGTCCATAACTAGTGT
C
>NR_033199-chr1-33669824-0+10800
CAGACAGCCTGGTCCTGGTCGAGCACAGGCCTGCAACACCAGTGACCCTAATGGACAGGTGTTCTGCCTGACACTCCTCCTGGGCCCCTGGCTCCTGTCA
AAGCTACAGCCTCCCACAGCCCCCTGCAGAGAGGTGTTAAGGCTATCAGTCATGCAGGCAATGCCCCAACGTCCTGGTATTCTGTCTGGCCTCCACCCCC
A
>NR_033199-chr1-33669824-0+11200
CCGCTTCTCATCAGGACCCGCTGGAGCAATGGAGCAGGAGCAATGAAGCAGATCTCTCTTTCTACAGAGTCATGCATCTAACCTCCCACCAGGAAGCCTT
CCTGCACTCCAGCTATGGTCTCTGCTAAACCAACCTGCACAGAACCTGTCTAGGACTGTCTGTCCACGGTAACACAGAGCTCTCTCCTCCTGCCCTTTTC
C
>NM_008999-chr1-33719896-0-25000
AATAAATTAGGTAAACAAATTTGAAAATTGGGTCATGTGTCCGTGTGTCCGTGTGTGTGTGTGTGTGTGTGTGTGTGTGTGTGTGTGTGTGTGTGACAGA
GAGAGGGAGAGGGAAAGAGAGAGATAGAGAGAAAGTATATGCTTGCATGCGCGCATGTGAAGTGACATGAGAGATTCTATAGCATAAGCTATTTAGGACT
G
>NM_008999-chr1-33719896-0-19600
TTCATGGGACTCCTGAGTGCGTGAATGAGCAGGTGTCTGTGTTTCCTGTGCCTTTTATTGACCTTTTCCTTCTGTTGTGTGTTTTGCAGTATCCCAATGT
GTTTATATTTATTTTATCTTATTACTATCACTTAGAAGCTAGAGCTGAACAGGAGGGGAGGTGGGGAGGAACTGGGAGGGACAGACAGAGGGAAAAAATA
A
>NM_008999-chr1-33719896-0-13600
GCTCAGATCAAAAACTCAGGTGACAGCAGATGCTATCGAGGATGTGGAGAAAGAGGAACACTCCTCCATTGCTGGTGGGATTGCAAGCTTGGACAACAGC
TCTGGAAATCAGTCTGGTGGTTCCTCAGAAAATTGGACATAGTACTACCTGAGAACCCAGCAATACCACTCCTGGGTATATACCTAGAAGATGCTCCAAC
A
>NM_008999-chr1-33719896-0+0
ACCAAGGCCTGATGCTGTGCAAACCCAGCCCGCGCCTTCCCTGCCAGCGCAGGGCGGGGCCGGTGCTGAGCATGCGCAGACCAGGTGGCGCATGCTCCTC
AGCGCGGCGGGCGGGAGTCCGGCGCGCCCTCCATCCCCGGCGGCGTCGGCAAGGAGTAGCTCGGTGAACCCGGATACTAATAAAGTTCGCTAGAGACTCA
T
>NM_001159729-chr1-33720419-0+11800
GGGCAGAGTCTCTCAAGGTTTTAAATGCGGGATTTAGAGCAATCAGTAGCTCCAATACCCAGCAGGGCCTTTGCTTCTTCTTGGTTAATAGTTATCTCTA
TTTCTCCCAAGGTATTACTAAGAGAAAAGGAAAGACTCTGGATTCCCACACAGCAGCCCTATTCCAGGCCGATGTTTTCTTTCTAGGTTTCTCAAGGTCT
G
>NM_145392-chr1-33757750-1+17600
CAGGCTGCTGTGTGTACCGGGCACATTGCTTACAGTGGCTATGGAGAAGGCTCTGGGAGAATCCCAGGAGGGACAGGCCCGAGCAGTCAGACATTTACAT
TCCTTTCATCTACCTGTCGGAGAGGAAACTGCCTCTACAAGATGTCATAAATACAAATTTGAATAGGAAAGTAGTGTAAAAATTAGCGGTAGTGTTTGGC
A
>NM_145392-chr1-33757750-1+0
GCGGCTGCGACCGCGCCTGCCCTTGTTTGGCCGCACGGCCTCGGGGGTGGAGAGCCGGGGAGGTGGGGGCGGTGCCGTCCGCGTCAGCGGCGCCCGTGGT
GACGGCGACGTGCGGCTCGCGCCACTGCTGCCCGCGGACGCCGAGGACCCCCGGAGCTCATGGCCCAGGCGAAGATCAGCGCCAAGGCCCACGAGGGCCG
C
>NM_145392-chr1-33757750-1-1600
GAGAGAGCACACGGGGCTCTGCAGTCATCCAGGTAAGGACGAGTCGGTGGGATCAAGGAGGATTCTGAAGGTAGAACTGGTACCTATTCATGGATTGTAT
CTAGGATACAAGAGTGAAAGAGCCCAGGGTGATTCTAGGCTAGGTGACTAAAGATTACCTGTTTTGCTGATTGTGAAGCCAAACTAGGCACCGCCAGGAT
G
>NM_001290700-chr1-33814595-1-5000
CAATAACCTGGGCTAGAGAGGTCTTAGACTCTAAGGGAGGATCTACTTCTGTTCTGAGGAATGAACACAGAATGTAATCAACTCCTAATGTCTTATCACT
AGATCTGTAGATCACTGCATCTCTCAACCTTCACCTGAGGTTTTTTTGTTTGTTTGTTTGGTTGGTTTTTTTCAGTGAATGATTAACTGAGATCCAACAA
C
>NM_001161816-chr1-33838914-1+10200
GTATCCATGGAAACAACAGGGAAGCTTCACCCACAATACACCAACAATATTGTTGCCTAAACAAGGCCTGAGAAATTATAGCACCAACAGATATGCTAAC
ATGGAAGGGGGAAATCTCTCGAAACCACACCCATAAAAGAAGAGCTACATCCAATTAAGGCATGCTGACAGCAGCACAAGTAGTTGTGTGCAGGCATGAG
T
>NM_001161816-chr1-33838914-1-17200
TTGTTTAAGAGACTTTAAATGACTGCTTCTATTTCCCCAGGGATTTTAGATCTGTTTAAACTGATATCTGATCCCGATTTAACCTAGGTAGGTGGTATAG
TGAGAAAATGATCCATTTCTTTTAGATTTCCAAATTTAGTGAGGTGTAGGTTTTTAAAGTATGTCCTTATGACTCTCTGGACTTCTTCAGTATCTGATTT
G
>NM_001161816-chr1-33838914-1-25600
CGTTTGCCTCTCTGTGCAGTAATTCCAACTCTACTTCCAGCTCCCCAAGTTCCGTGAAGGCTGAGGAAGAGCAGCATCCTGGTGAGAAGCAGGTGGGTTG
GAATATCTTCCCTCTAGTTCTCTGGAGACCACTGAGCATAAAAACTAAAGGAAGGGGTGAAGCAATGGGGTGCCACCACCAGACAAAGTCTAGACAGACT
A
>NM_177235-chr1-33907621-1+22400
AAGAAATCAAAAAATCAATGAGCCTGGAAACGTGTTCAATCCCTTGAACCCAGCAACTGTGGCATGTGTGCCCCTGAACACACACACACACACACACACA
CACACACGTAAAAAACACACATAACATTAGAAATTATTTTTATGTGAGCAAACATTCAATTTGAACCCCAGCTAACCAAAATGCTATCCAGTTTGGTTTT
T
>NM_177235-chr1-33907621-1+20000
TGTTCATTCACCCACATACTGATTTTCAGTTTTCCCAGCCCCATTTGTTGAAGATGCTGTCTCTTCTCTAGGGTGGGTTTTTTTTTTTTTTGTTTTTGTT
TTTTTTTTTTTTTTTTTTTTTTTTGACTCTTTGTGAGAACTCAGACAGCAGTATTTCCATGGTCTTACATCTAGCTCCTGTTTTCTATGCCATTGACCTG
T
>NM_001276764-chr1-33908225-0+29800
AGAGATGGGAGTCATAGGATTCTTTTGCTTTTCATTCAAGTACGTGTTGTCATGTGATCCACCATAATGGGTGCTTCAGTATGGAAAGCCATACTTCTCT
TCTGTTGGGTTACTCTTTAGCTTGGCTGTTGTCTGTTTGTCTGACTGTTTCTGATGCCAATATTTCAATTGTGCTTCTAATGCAAAGGGAAAAAAAGAAG
C
>NM_133833-chr1-34011825-0-47800
GGGTAGGGAGCCTTCTCCAAACACCTTTCCTAGAGAACCAGGCATGAGTACGAAGGTGAAGGAAATAATTTAATAAAACTGGAGTTCAGGAAAGAGTAGG
ACACAGGGCAGGGAGGGAAGGTAGGTGAACCAGAAAAACCAAGACCTGGACTCGTGTGGAGGTCTTTATTGAAGTGGTCATGGAGTCTGCCCAGGACAAC
C
>NM_133833-chr1-34011825-0-1400
CCCTTCCGACACCTTACTGTGTATTCAGAGTATGTCTGTGTGAATGCGGGGTGTGAATGGGGACTTACCGCTTACTCTTTTCATTCCAAGAGGGTTTCCC
AAGGTACGTCATACACATATGTGCAAGGGCATATTGAGTTTTACTTATATGTAGGGATCAAGCTAGAGAGGAGAGAGAGGAGGTCTTGCTTTATTTGGGG
A
>NM_134448-chr1-34011825-0+28600
GCAAGAGGTTGTAGCTGAAAGTAGCAGTAACATGACTGTTGAGATGGAATTAGAATCTTTTCCTATATTAAAAAAAACTCAGCCCTTTTACCTATAGTTG
GATAAGAAACTCTAAGGTGAGATAGTTTATAACTAGGGTGTTTTCTAATTAGATGAGTTATGAATGTCTGACATTAGATTCATGGTGTATTATTATCTTA
A
>NR_105861-chr1-34117359-0-48400
TCTGTGATGTCTGGGGAGCTCTGCAGGGTGATCACACAGGGAGCAGTATGCCACTTTGCTTTGGGCCAGGTATTGTATTTAATCCTTGTGTTGTTTCTTG
GCTCTTGAGTCCGCTGTGAACTCAGGTTGAGGAAGGGTAATTTTTCTTGGCTCATGCAGCTTGTTAGTTCTAGAACTTGAATTTGGGCTTCCTCTGTTTG
C
>NR_105861-chr1-34117359-0-31600
CACACAAGTGAAAGATTTGATGATGATAAAACTTCCAGGCTCTGAAGAAAGAAATCAAAGAAGATATCAGAAGACAGATGCTCATGGGATCTGTAGTAGG
ATTTTATAGGTAGCATTAACATAACAATACAACATAATAATGTCATCTGCAGATGACCATGACTTGACTTATCTCTTTCTGCTGTGTATCCCCTTGATGT
C
>NR_105861-chr1-34117359-0-8000
CCTTTTTTTTTTTTTTTAATCAGTTAATCCCTGCAAGTAGCAAGGGTCTGCCATAATTACCCCTGCTCATTCATGGGTCACCTTGAGCACCTCCATTCGT
TTTTTTCTTCCCATTTCCTGTTTTCCAGTCTACCTATTTCCTTCCATAGGATAGTCTCCTGAGAAAAAGATGAGCTCTCCCTGCAGGTACATGGGAGGTT
C
>NR_105861-chr1-34117359-0-3200
TATAATTCCATACACACGTGAGCAGGGCGCCTGCAGCCCAGACGTTAGGCATTTGCATCGTTCTCTCAGACCACGAGTTCAGCCAGAAGAAGAGAGTCAG
TGCTGTTCTGTTGCTTCCGCATCCATCTTCCTGTGACGTGAACGGAGACCTGAAGATACCTGCTTTCTCCATAGGCTCTATAATTAACATACCACTTTTC
T
>NR_105861-chr1-34117359-0+4200
TTGCAAGTGGTTTTCTCATAAGCAACATGGCTTCGGGCTGAAGAGGATAGTCACACAGCCTGCTAGGAATTACAAGTCAGAGTGGCGTCTCGGGACTTGG
TGGAGCGGGTCCCTGGAAGCCCCGGATTTTGAAATGAGTGAGTTCGTGGAGCCGTGAGTGCCCGTGAATCAAATGGGGAATGTCTGTGGCTGTGTGCGGG
C
>NM_010081-chr1-34160330-0+41000
TCTCACAAAGGCGACTTGAGGTACATCACCATTTCCGGAAACAGGGTGATAGACGCTGCCAAGTCTTGCAGCAAGAGAGACAGTGACAGGATCGGCAAGG
ACAGCGTCGAGACTTCCGCAACCCACAGAGAAGTTCAGACCAAACTGGACCAGGTTACAGACCGCTTCAGGTCTCTCTACTCTAAGGTAAGTTTATTCTA
C
>NM_010081-chr1-34160330-0+47200
TCATAGTCACTGCGGAAGCGTGGCTAACGCAGCTGGGGAATTAAATGTTTTGCTTCATTTGATTTTTCTTATAAAATACAGTTGTATTTGTAATATCTTA
CATCCTGTGTTAGATATTATGGCTTTAGATAATATGACCAAGACATCCTGACTCTTCCCAGCCCTGTACTATACTGCACTTTGTGGTCCAGGCAATCTGA
G
>NM_011206-chr1-34459746-0+600
TCCCCAACCCGGGCCACTCCTGGGTCACCTTGTAATCCCAGGGAGGAAGTGGTTTGGGGCAGCAGAAAGAGGAACGAGGAAACTTGTAGCCTAGCCTAGG
TTTCGCGTTACCAGTCTATCCTAGGGCTTTTCAGAACTGTGGCCCTGGGAGCTCTGACTTCATTTTCACCTGTTTTGAATTGTGAATGATAAAAGACAAG
C
>NM_009355-chr1-34498430-0+8200
CACACAGACACACACACATGAACACATACATAAAGACACAGACTCATACACACACAGACACACACACAGACATACACACACACTTAGATACACACAGACA
CGTATATAAACACACAGACACATGCACACACACACAGAGACACACACACACATACACCTTTCTCATGAAAGGTTGTCTATGCTAGCTGGGGAATATGTGT
T
>NM_009355-chr1-34498430-0+13800
TGACACTGCCCCCCCCACCCCCACCCCCCACCCCCGCTTCTTCAGCCAGCTGCTGCTGTCCTGCAGGAGAGAAGAGAAGACCCTCCCTGCCCTGGGCTTC
CCAGAGTCCTCTGACAGGAAAGATGTCCTTTTTGAGACTCAATGGCAGGTCACTAGGCAGTGCAGTGTGGGGCTCTAGGTTCAAAACAAACAAAATTTCC
T
>NM_007685-chr1-34535648-0+5800
GGCATATGTATGCAGATGCCCAAGAAGGCCAGAAGAGGGAGCTACAGGCAGTTGTCAGCCACCAGGCATTTGTGCTGAGAACAGAACTCTGCTCCTCTGC
TAGAGCACTGTTGACCACTCATTGAGCCACCTCCTAGCCCTCAGTTTTTCCTTTAAACTGCACATCTGGCAACAATAAAAACCAAACCAACCAACAAATA
A
>NM_213727-chr1-34579693-0-600
CCTTGGCTCCACCCCGGCAGGAGACAAGACCGCCTAAACGCTAGCGGAGTTTCTTTACCCTTTATCCCCACCTGCCAGCTCAGCCCTGGACACTGGACCA
GCCTGGGGGGCCCTCGTCCTCAGTTCTGCGGGAGGGGTTCCCCAAATCGTTTCTGTTTGATCTTCAAGACTGCGGCAGGGGGATAGCATCAGCAGACCAC
A
>NR_033627-chr1-34636210-1+600
AGCACGAGTGGAGAGGAATCCTCCCAGTCCTACCTCAAGGCGTGTATCACCAACTACTTTTGTGCAGCCGGGCGCTTGGCCTGCGGGGAAGAGTGTCAGG
TGTTGGCGCGGAGGGTCACCCCAGAAGGCAAGGTTCAGTACCTATTGGAATGGGAGGGGACCACCCCTTGATGATTAGCCCTCAGAGGCTGCCCAGTTCC
C
>NR_033627-chr1-34636210-1-31600
TGGAGTCAGGATTCTGACCTTTTGTGGCTCCACTGCACCTGTCTCCTGGCCTGCTATGACCCAACCATGAAAAACATGGGGGTTCTATAAGGGGAGTGCA
GTGGGGGTGGGGAGCAACTCTGCTGAACTGGTCCCCTTCCAGGGTCTGGCCTGACAGTGGACATAGAGGAAAGAACCAATGACCATTGGTTTGACACCTG
A
>NM_183019-chr1-34801722-0-41600
ATGGGGGCATTTTCTCAACTGAGGTTCCCTTCTCTTCGATGGCCATAGCTTGGGCCAAATTGATATAAAACTATCTCACACACTCCCTAAAGTTTGCTTG
CCAGAGACTCTAGCCATTTGGGAAACAGATTCAGTGAGAGACCTTATCGAGAAAACAAAGGTAAAGAGTAACTGTGGAAGAGACCAACCATCAACCTCAG
G
>NM_183019-chr1-34801722-0-9400
TATGAGACTGTGTTTCCTAGTAATGTCAGAAGCCACACCCAAAAGTCTCGCCCACATGGCTGCCTAAACATGAGCTGAACAAGGACAGCACCAATAGACT
CGCCAAGCTAGACAGGGAAAAGCCCGAGAGACCTCAATCTTCCACAAAGAACTACAGGCAACCGGGGAAAGCTGGGAGGGAGAGAGGTGTTGTTCCCCAG
A
>NM_183019-chr1-34801722-0-2800
GGTTATAAGGCACTGAAAGTGGATGCTAGTAACCTAACTTGGGTTCTTAGCTAGAACAGTAAGTATTCATAACTACTGGACCTTGTCCTCAGCCCTCGGA
TTTCTCAGGATTTTAGCGGAGGGGAATCGGAACCCTCTAGCCAAGAGAGTGATGGATAATGTGGACCAGAGAGGCAGTTTGCATTGTGGGTACCTGAGGA
A
>NM_001160236-chr1-34843050-1+16400
TGACATGCAACAATTAAAATTTAAGTCAATAATGAGTAAAAACAAAGCAGAACAAGAGCTTTGGACAAGGTCAGTGATGGAGAAGTCGCCAGCTTGGGCA
AGGCCATGGGTTCAGACCCCACAGCATCCTCCAGAAGGAGAGAGAGTGTGTGCATCTTAAACTCTGTGTCAGTCACTGACTCCATTTTTAAGGCACTTAG
T
>NM_001357425-chr1-34849989-0+2600
CGAAGGGTTAAATCAGAACTGCATACCTTGAAAGGGTGTGTGTGTGTGCAGATTGCTTTCTATGACACGGATTACAAATGTGTCCTGTACCCTTAAAATA
TAGAGTAGCTAGACTGTAATGCTCATATCTTCCCTTCCTGTGCTTTTGCATTCGATCTGGTCAGTAATGAGTCATATCTGTAGGTTCTGTATCATATGGG
C
>NM_001357425-chr1-34849989-0+7400
GGCTTCTTGCATCGTTGATGAAGATGCCTTAGACCTTTTTATTTTTTTTTTCCTCTGTACATCAGAGGGTTTTAGTCATCTATTTTACTGAGGATTTATC
TGTTTGTTTTTGTGATACTGTCTCCCTATCAGCCCTGGCTGGCCTGGAATTCACTATGTAGATAGAGTAATCCTCGAACTTCCAGAGATCCACCTGCCTA
T
>NM_015818-chr1-36068400-0-46800
AGGGAGGCTGGAGCTTTAGCGCACCCTAAATAAAGTGGGTTTTTGAAACATCAAGCCTATAGTTGGACTCAAGAGTTTCCCTGATTTCTCATTCTTTAAC
TAGCAGAGAAAACAAACCAAATCTAGTAACTGCCCATCACCCGTATGACATGGAATCTCTACCTTCTTCTAAAATCTACCCAGCTGCAATGCCTATGAAC
G
>NM_015818-chr1-36068400-0+800
GGCTGCACGCTGACTGGACCGAACTCACCAACTGTGTGCCCGGTGTGCTAGACCGCCGCGACCCAGCAGGTCTGCGTTCGCCCAGGTGAGCGCCCGCTGC
GGGAAAGTGTGATGGCGGGGGGGGGGGGGGGTACCCCTAAGCCCCGGGCCAGATCTGCCCTCTCCTCTCTTGGGGCCCCTTCCAGTCTGCGGGATCCCAG
G
>NR_105862-chr1-36144313-1-14600
GTTGCTGGGAACTGAACTCAGGTCCTCTGGGGGAGCTGTATGAGTGTGCTCTGAACCACTGAGCTATCTCTCCAGCTCTGGCTTGGGCGCTTTCATACCC
ACAATTCATAGAGTTAGTATTTTAGTCTCAGAAGACTGTGGGAAATTCCACTGGCAATTCAACAGTAAGATTATAGTTTTTATAGGCAGGATGGTGCACA
C
>NR_105862-chr1-36144313-1-19800
GCTATTAGGTCTCATGTAGGAAGCTTACTCTACTTATTCTCGTGCATCTTGGGGGAGGGACAGACTTGGCTGTGGGATGGCTGTTTGTGGAAGTCACAGT
GACTATAGTAGCTTAGCACATGCTCTGGCCATGGGTGATGTCTTCCTTGGCCATGGGTGATGTCTTCCTTGGTGAGGGGCAGAGTTCTATACTTAGATTC
T
>NR_105862-chr1-36144313-1-22000
AAGAAATTGTTTTTAAGAATAACTAACTTTTATACAGCATCTAAAAAGAATCATATATGTATACAGTGAAGTGACTGTAATAGTGAGATTGTGAGATTGT
TTTAGATGCTTTCTTTTTTCTGTTTTACAGGTTTTCTAGGTTGTTATGTTTGGTTAATTGATGGTTGGTTGATTACACTCTTAAAGATTGAACCCAGAGC
A
>NR_105862-chr1-36144313-1-38200
CAGACTGGAGTAGGCCCCCTGCCTGTTGTCCTGTTCAATGGAATGCCCTTTGAAAAGGAGCAGTTAGACCCGGATGAGCTGGAAACCATCACAATGCACA
AGATCTTGGAGACAACCACCTTCTTCCAAAGAGCTGTGTACTTGGTGAGTGATATTCTCACATGAGCTTTGAAAGCCAGTGGCTTATGCTAGCTTATGTA
G
>NR_105862-chr1-36144313-1-43800
TTTTGTCCCCAAGATCTCATGTTAATATTAATATTACAGCACAGTCTAACTTTTAAAAATTCCAGTCTTTGAAAATTCTGTTATTTAAAAATTCAGTCTT
GGTATTTTCTATGCCGTGTGTGTGTGTGTGTGTGTGTATGTGTGTGTGTGTGTGTGTGCGTGCGTGCATGCTTATCCTGAAGCTTATACATGTCCAGTAC
A
>NR_105862-chr1-36144313-1-46000
CAAGATCAGAAAAAGCAGAGCTGATTGAGTGCTGTGAAATCTTCATTTAAACACAGCATGCCATCTGTATTTAAACACATCTTTTAACACAACTTTCCCC
ATCTGCTGTGTTTAAAGGGAATCTGAGAACATGTGAGCTGGTTCACAGTACACAGTGGACACTAACTAAACTTTTGTGTTGTACTGAGGGCCAGGAAGAT
T
>NM_198899-chr1-36244302-1+9000
TAACACTAGTGGTACTGGGTAACTGTCCTGATGACCAAAATGTTATCTATCGCCTTGTAAACACCCTGTCTCCAAGTCTGTTTCCATTCTGAGGTAGCGG
GGTTTTGACTGTAACGCACCCCTCCTCCACTGGAGAGCATGATTCAGCCTCCAGTACGACTAGTCATTTACAATCTGTCTTGGAGTTGTTTACCCTCAGA
C
>NM_153408-chr1-36273425-1+13600
AAGATCTGACGCCCTCTTCTGGAGTGTCTGAAGTCAGCTACAGTGTACTTACATATAATAAATAAATAAATCTTTAAAAAAAAAGAAAAGAAAAAGAAAA
TGGAAGCCGAGCCAGTAAGGTGGAGTGGGTAAGAGCCCTTGCCTTGAAGCCTGATGACCTGAGATTGATCCCCAATTCCATGGTGGAAGGAAAGAACTGA
C
>NM_153408-chr1-36273425-1+6000
TCTTAGTGATAAGAGTGGGTGTGAGGGGATCAGAATTTCAAGGTTATCTTCAGTTACATATAGTGGGTTTGGGGTCAGCCTAGGCTAAATGAGTTCTTTG
TTTCAAAAAAGAAACAAACAAACAAACAAAAAAGTCAAGTGGGTATACTGCTTAGGTGTAGAGGCTTGCCTTGTGTATGCCAAGGCCTGGCTCTGGATTC
A
>NM_153408-chr1-36273425-1+0
GGATATCGTCATGCGTGACAGCATCTAATTAATCAACAACTCTGTAACGTGAGCTCCAGCCTATAAAAGGGGAACCTTCCGGAGTCTTGTAACCCTGACC
ACTGGCCTTCACAGACATCTTCAGACCCAGGGACTTGTGCCCCAGGAGGAGCTCAGGCTGATGGGTTCTCTCCTCAGCCCTGAGGCCAGTAAGTAGATTT
C
>NM_153408-chr1-36273425-1-800
TCAGTCGAACCGCCCCCGCCCCCCCCCCGCCCCCCCCGTCCTGTCTAGCTCACTGTCATTTCCAGGTGCTCCTGTTCCTTTCTTTCTTTTTTTTTTTTTA
AAGATTTATTTATTATATGTAAGTACACTGTAGCTGTCTTCAGACACTCCAGAAGAGGGCATCAGATTTCGTTACAGATGGTTGTGAGGCACCATGTGGT
T
>NM_001172205-chr1-36307733-0-15600
CGTTTACCTCGGTCGTTCTCCCTAGATGCTTGTCTTGAGCACTGTTTCTGAGTCAACAGAACCTGTCTTTATGGAAGAGGCTCTCTGTACTCTGCAAAGA
GTGTCAGTGTAAACATATCTTAAGCTTTGTTGTACACACAGGACTGAATTCATTGTCACCAGGAGACATTTTTTTTCCCAAAAATTTCTCTGTGCTTAAA
T
>NM_001172205-chr1-36307733-0-1200
AGTGCCTCATTGATAGATGTATCCAATCCAGGAGGTAGTGGATGGTCTATACTGCAACACTGAAGGCAGCGTGCAGATCTCCATACCTAACCTGGCACTG
TAGCTAACCCAACCAATCGACCCTTACCAAATGAACACAGTGACTAGAAGCCTGTGAAGTTTCCAGGTGGTATCTCTTGGTAGATTGCATCTCTGCTAGA
G
>NR_105863-chr1-36348758-1+10800
TTGTTTCCTATTCTCTGTGTTCCTTTCCTGTCCTTGGGTGTGATAAATACAACCAAGAGCTGATGTTTGTGGTTGAGCGTGAATTATACTGTTGATGCTT
TATGCAGGTTATCTTACTTAATTCCTGCAGTATTCCTGGGAAGCAGGTGCTGTCATTTGTGTCCCAGGTGAGAGGGAAGCTCACAGAGCCTCTGCGCTAG
T
>NR_105863-chr1-36348758-1+9600
TCCTTGTGCCTAGCATTTGTTAAACTCTTTATATGTGACAGTGATATTTTACCTAATTTTTGTTTTGTTGTTTGAGAAAGGGTCTTACTATGTAAACTCC
TGGCTGGCCTGGAGCTCACTTTGTAGAGCAGACTAGCCTTAAACTCAGAGACGAACCTCTGCCTTTTTTTTTTTTTAATTTAAACATGAGTACACTGTGC
T
>NM_001013374-chr1-36445271-1+16400
TGCTTTCTGGATTCATTTAGTATCAAATACTGGTAGGATTTTAGGGTCAGAAAGGAGCTATCCAGACTGGAAGGAATCCCTGACCACTCAAAACAGGTAT
TTTTGAGAATGCCTGCTGTGTGCCAAACACTTCACTTGGGCAGAGGATAGAGCTGAAGTGGAGACCTGGGAGATGGTTTTCCTTTTCAAGCGGCAGCTGG
A
>NM_001013374-chr1-36445271-1+1400
TTTGAGAATATATCTCTTTTAATATAAATGACAAAATTTTTGTCCTTTCATAGTGCTAAAGTTCACCCACACATACAGATCTCAACTACTGTTACTGTGC
CATGTGTAAATGACAGCTCTGTGGTGGGTTGGATTCTTCAGCTGAAGAATTTAGCTGAAGGAAGTTTGGTGAGATGTCAGGTACCTGTGGTCCAGGAGCC
T
>NM_033570-chr1-36471597-0-600
CTCCTGCCCCCGTATGGCTTGTCTTGTTTACTGCCATTTTTCTGATGATAGGCTGTAAACTAAAGATGTGCAAGAATTTTGGCTTGTTCATTGCCGTATC
GTTAGAGTATGAAACAAGAGTACATGTTCAATGAAAACTCATCCCTAAATAGAAATGACAGGTGAAAAACCTAGGTCAGAGCCTGGTCCCTCAGCACCTT
A
>NM_033570-chr1-36471597-0+0
AGCCGTGGGTAGGGGCGGGACATCGCATGCAAATAAGGGGCGTGGGGCGGCGGGGCGGGGCGGGCGGGGCGCGGTCTGACGTCAGGTCCTCGGCTGGGGC
AGTTGGCGCGGCGGCAGCGGAGCGGCAGGAGGGCAGGAGCGGAGGCGCCGAGTGAGGCGCGCGGCGGGGCGCGGGCAGCGGCGGGGCCGGAGCAACATGG
C
>NM_053186-chr1-36511867-0+8800
ACCTGCTGAAGCATCCCAGTGTCAACCAGGAGGTGACGTTTGACGAGAGCAACCGCCTGGCCGCACACCATTATCTGTACCAGCGCAGCCAGCCAGTAGA
TTACTTCATTCTCATTCTGCAGGTAACCGTGGTTAACCCAGGCCTGAAGCCTGAGAGTGATCCAGACATACACCCTTAAACACGGGCTGACGGCTTCTCC
G
>NM_153502-chr1-36535739-1+2000
AGGACCATCCCAGTACATTCTACAGCTCACTTAGCAGCTGCTTGGCTTCTTTCAACAGAATTCCTGTTGAAATAACTTAAGAGCTTATCCTGACTCACTG
TTTCAGAGGATAGTTCACTGTTATGGGGGGAGGGGAGCGCACAAGGGTAGGAGCTTGAGGGAGCTATCACATAGCAACCACAGGCAGGAAGCAGAGGAGA
G
>NM_001310521-chr1-36536556-1-2000
CAGTGTTCAGTTCTACTAGTCTGACCTGTATGAAGTGTAACTGCTAGGTATGGCTGCCCACACCTTTAATCCCAGCGTCTGAGGTAGGAAGATCTCTCTT
CGAGCTCCAGGCCAGCCAGAGCTACAGAGACCCTGTCTCCTTAACGCCATGTAATTATAACTGCTTTTCTGTTTGTTTGGCATTGATTGCTAGTCGGGCT
G
>NM_001304330-chr1-36557557-1+600
GTTCCGTTTGCCTACTGCCTAGTGCATGGTCCCCGAGGTGCAATCCCGGAGTTAAGAACGTTCGTCAGAGCCGGGGAGGAGGGGACGCAGCCCTTGACGA
TCATTTGTGGGCATCCCCTGTTGTCCAGGAGAACCCCGCTTCGGCCTCCCCAACCCATTTCACTTCCCTCCACGATCCCGCTCTCGCGGAGGCGAGGAGA
T
>NM_001126047-chr1-36558381-1-14200
CCAGCTCTCTTTACAGATGGCCAGTTCCAGTTACTCCTTGAAGAGCTCCACATGCTCACTCATGCCCTCAGGCCCACATGCTGATATGCACACACATGTG
TAAACCTGAACTCACACACATAGACTCCTGCAGCAAGAGATTATGGGCAGAGCTGGGTTTTCTGCCTAGAGTCCTGTGGGATCAGGGTCTCTGGTCCCAG
C
>NM_027957-chr1-36593332-1+10800
AAGGCACCAAGGAAAAAGTAACATTTGGGGTGAACTTGCAGAGATGACAAGAGTTGCAGAGAAAAATAAAGCCAGAAAGGAGATGCAACGTTGGGCAGGT
GCAGTCCTACGAGGGTGAAGAGACAGAAGGGACATTTTTGCACAGAGCTGTAGGAAGCAAGGTTTCCTTTGGGTGGGTGAGCGGGGGTCACTTCCAGCAA
A
>NM_027957-chr1-36593332-1-32600
AGGCTCAGTTCCCAACACCCCCACATCAGGCAGTCTGCTTGTAACTTCGGTTCTGGCAGACCAGAGACCCTTTGGAATCCATGGGCTCCTCCTGAAAATC
GCAGGCTTACACATACATATTCAACTAAAAAGAAAGCAAGCAAGCCTCTCACACTGTCACTCCTAACATGGCAAAATATGAGAGGCTTTTCTTCACTCTG
A
>NM_001126046-chr1-36683183-1-800
GTTCAGAGAGGACCGGGCTGATTCCTTGAGTAAACCCAGCTCTTCATAAGGCTGAGGCAGGAGAATCAGATATTTTAATTGGAGTTTGAGGTCAGCCTGT
GGTACACAGTGACTACCTGTCTCAAAAACAATTAATGAAATTAAAAGTAAAAATGCTTGTTGCAACTGGAAGTCGGATGAATTGACTAGACCATTAAAAG
A
>NM_009539-chr1-36761798-0-7800
GTAAGGGTTTCCTAGCACTTGGAGACTCACTGGTTCCCAGCTGGGATTGGGTGAGGTCCTGCTGGGGTGTACCTGTTGTCTCTCTGCAAACTTCCATTTC
CTGTTCTGTTCTGCACAGTGCTGCAGGGACTGTCTTAATCGGTGTTCATTGCAGTGAACAGACACCATGACCACAGTGAATCTTATAAAAAGAAGGCGTT
T
>NM_009539-chr1-36761798-0-6800
AGGTCAGAAAGCATGTAGGCCAGAAGGGAGAGGCTGAGTAAGCCCCTACTACCTCATTCCCTAAAGACCAATCAGTTTAAAAGGTGCACTGTTCTGCCAA
TCATATTGTACCTAGTTGCTGATGCTCTATTCCACCCCTGGAAACCATATAAAAACTCCATGAATGGGCAGCCGGTGGTCGCTGCCTCTCCTTCGGGTCT
G
>NM_009539-chr1-36761798-0+600
CATGTTAAAGCAGGGGAAAGGAACTATCACTAGATCTCTGCTCCGTAGCTGTGTGCTCTTGACAGTTGTCTTGGCCTCTCTGAATCTGCATTTAAAAAAC
AGATACAGAGTTGGCTGCCTGTTAAATGCTTGCCTTGTTTGTTGGCCAAGAGGCTGGAAGAGGTATCTCAGACAGTGAGGCCTGGCAGAAAATAGCAGGG
T
>NM_001289612-chr1-36778984-0+9200
ACACAGGGATAGCATTTGAAATGTAAATGAAGAAAATACCTAATAAAAAATTTGGGGGGGGGGGGGGGAAGAGAAAGCCCTGATGGGGCCGTCCCAGACT
GTGGAGTCACCTCAGGGTTAATGGCCTGAGAGGGTCCCTATATTTCCTTCTAAGAGATGGCCTTTTTGAGATTTATTTTCTTGCACCAGATCTCCTGGGA
A
>NM_001289612-chr1-36778984-0+24200
ATGCTATACTTCTCTAGTCATTTGCTAAAATGGGAACTAAGTCCAATGCTCCAGCACAAGTTACAAATGAAATGGGATTAGACAGGGCACCAGGCCAACT
GCAAGGCACTGCAAAGGGACAGTGGGACATGCGCATCCTATGTGAAACATGAAATCACCCAGGGAACAGAGCCGGGACTGCTTGTGAACTGATTTTTTAG
G
>NM_001289612-chr1-36778984-0+47000
CTCTTCCCCAATGCCTTTCATTGGCCACATTCACCAAAGCTTGTCTGCAATTTTCCCTCTGGTTTGTTTTCTGTGCCATGAAGACCTCTGCACCTTCCTT
GTGTTGTGTCTACTGCATTGCCCAAGTGTGCATCTTTACCATCCAGCCTTCTTCTTCTCTGGTTCTTTGCTTTGCCTGGTGTTCTCCAACTTTATCCAAT
C
>NM_018872-chr1-36939527-1+48000
CACATTTGGAGCCGCTCCCTAGTTAAGCCATTCTTAACGAGTCCAGTGTTCTTATGTCAGTTAAGTTTGTCTTCAGAAATATAACAGAAATACCTTCTGG
ATGGTCTGAACTCACCTTTGTGTTAACCAGTGAGAGGCTTGAAGAATGGAGTGGGTAAGCTGGGCACTTATGGTGCTGGAGAGGTAGCTGGTAGCACTGC
T
>NM_018872-chr1-36939527-1+45000
TTGTCATATTTTGGCTCCCAGTCTCACCAGGGGGTCACCAGGGAGGGACTCTGGTGGGTCTGACTGAACTCCCTAATTAACCAGAAATAACCAGGAGCCA
TGAGGTCATAGACCTCATCAGGCCAGCCCATGCCAGATTGGGATCCACCAGAACCGGAAGCCAGGCAGACAGGTGCCATAGAAGGCTAAGATAACCAAAG
G
>NM_018872-chr1-36939527-1+10000
AGTGCAGTAGTGGACATGGTTATGTTCTAGATACAGGGAGCTACTTTGTATGCGTACTTGTGGTTAGCACTGCCAGCAGGCAACAGTGGCGTTCTAGGTG
CAGGGAGTTACTTTTTGTTGAGTAGCTTTGGTTACTGCTCAGGAGCTTTGCTTGGGCTGTTGTCTGGGCCTCTGAGAAGGTTATTAAGAATCGTGCCACA
G
>NM_018872-chr1-36939527-1+3400
GCTTGACAGAAGAAGGGGTAAGATCCCTTGGAGCTGGAGTTATGGATGGTTGTGAGATGTCTGATGCTTGTCTTTAGACCTGAACCTGATCCTCTGCAAG
AGCAGAAAGTACTCTTTCCCTGCTCCGCCCTCACATGCCCAGCTGATAAGTTGTTTTGTCTTTTTGTCCGAGACAGGGTTTCTCTGTATAGCCCTGGCTG
T
>NM_001282010-chr1-37218278-0-23600
TTTCCTCTGCCCTATGTGAGCTCTCATTCCCCTGTTCCTGGGGAAACTGAGGTTCCCTTTTGGAGTGTTTAACCTCGCTGATGAAAGAATCTAGAGTTGG
AATAACTAAGATGCTCAGGGGAATTTTATTAGAGTTTAAAAGAAAAAGAGAGCAGAGGTTAAGTCCCAGCCACTAGGGGGAGATGGGAAAAAGTCCTGGC
T
>NM_009918-chr1-37219205-0+29200
TGGCTCACCACCCTGCTCAGGGGCGAACAGAAGGAAATTGAGTAGAAGCTAAGGCTCAGAAACTAGGGGGAATTCAAATCATTAAACCTTATTTAACCAG
AAGCCTGGATTTAGCCAAGTGCTTTTCCTCTCTTCCCCCAAGCTTTTGCCAGCCCTAAGTACACACACACACACACACACACACACACACACACACACAC
A
>NM_001290797-chr1-37299838-0-38000
GCTACTCAGACCTGTTCTGCCTCTCCAAGGATGACCTAATGGAAGCCCTCACCGAGTACCCAGACGCTAAGAGGGCTCTGGAGGAAAAGGGCCGTCAGAT
TCTGATGAAGGACAACCTAATTGATGAGGACCTAGTCGCGGCCAGGGTAGATACCAGGGACGTTGAGGAGAAGGTGGAGTACCTGGAGTCGTCCCTGGAC
A
>NM_030266-chr1-37299838-0+6200
TATAGGGTATGCTCCTCTTCTGGGTTGCTTGCCTTTTAAATGATTTGTTTTCTAATTCACTGACTCAGGTTTTTAAGACTGATGAGGTAGGCATGTAAAT
TCTGGACATCTGAAGGAGTATGTTTAGGCAAGTGGACATCTCTGAAGATGTATCCTTGTGGGAAAGGGGGGTGCCCTGAATTAGAGGGTATCTGGCCGGG
A
>NM_198006-chr1-37430103-1+17800
ACCAGGGTCTAGCTGGATGTCCAGAGGAATCTAGACTCAAGTCTGGGACAACCTAGAAATGTAGGAGACATTAGCATGTAGTCTTATTCTATAGGATGGT
CATCCTAAGGAAGAAGAAAGTTAGAGGGGGGCCTAAGAAACATCATAAAAATCAGCAGCAGGCCAGGCGGTGATGGCGCACGCCTTTAATCCCAGCACTC
G
>NR_024017-chr1-37488605-1+24400
ATCACTCTCTAGCAGCATTCAATTCATAGCCATAGACCCTGGCCTCACGTTCCTAAGGCAGACTTTTCGAAGCTCTAGTTCAGGGAGATGTTACGATATT
CCTGAAGAAAAGGCTTGTGGATGAAACAGTCTGGAAGATGCTGTACTGTAGCTCAGTAGAGCAATAGCCAAGCATGCATGGAACCATGGGTTCCACCCTC
A
>NR_024017-chr1-37488605-1+21800
GAATACTGGTGACTCTTCCTGAGGATCCGAGTTCAGCTCCTAGCATTCATTCACTCCAAGGCTTATAAACATCTGTTACTCCAATTCCAGGGGAACTGAT
GCCCTCTTCTGGCCTCCAAGAGTAGCATGGACGTGTACTATATATACCACACACACATGCACACATACATACATACATGCATACACACATACACAGCACA
C
>NR_024017-chr1-37488605-1-16600
GCCTCCCCTGTCGCCTAGAGAACTAGCATTTCTGGAGAGAAGAGTCTGCGATTCTGGATGTAACAGCCCTTCCAGCTGTCTCACATGGAGGTTAATGTTG
AGGAAGTGGAGACAGCTGGTATTTTTATGAGCGTTTGCCTGTCTGTTCTTGGTAGAGATTGTTTGTAACTGGACTTTTAGGGCAAAAGTCAGGACTCCCT
T
>NM_001290801-chr1-37536404-1+1400
GAGAAATACAGGTGAAAATTTTGCTCCAGGCAAGTTATTTGGGTATGCTTTTAAAGTCTCAGCTGAAAATTCTTTTAGAAATACATTGTATCATTCATTT
AGCTATTTTGCCTGTGTGCCACCTTGACATAATTTGGATGACAAGAAGTTAGCTTCCAGGAGTTGGCTCACTCCTTCCACCAGCTGGGTCCTGGGGATTG
A
>NM_028096-chr1-37719811-1+6200
GGTAAGCTCACTGTCACATGTGCTGCTTGGAGGCTTGTTGAAAACCAGTCCCAACCAGTTCTTGGTCTGGTTCTGGCTCTGTGGCCAGGCACATTGCCTA
CATGGGTGGGCACAGGGTCCACACATTCTCTTGAGTTCTGTTTGCATCTCTGCAGCTGACATGGGAGTTGCAGTGACCATTCCAGAGTGTCACCTCTGGT
C
>NM_028096-chr1-37719811-1+6000
ATTTTGTTTTCTGTCTTGGATTTATTTTTGTGAAATCCTTCTCGTATCGATATAGGTGAGATGAGGTGCCCAGGATCTTCTGGGAGCTGGTGCAGGTCTG
CATTGGGCAGCGAAGCTTGGTCATATCTATTTTAGGGTTGGATGCTGAACACAGACCGGCTTGGGCCCTTGGTTGCTTCCAAAAGAGAAGTGGCCATGGG
G
>NM_028096-chr1-37719811-1-800
TTGGTCTAATTTTAAAGTCCGCTTTTCAAGATAGAGGTGCAAGTGTGTGCTTCTTGGGTTTCTCTGCGTCCCTGGTCCCAAGATATCAGCCCCAAGGCTC
AACGGTGGAGTATGGATTCCTCTAGATCTGACAGTGGCACTCTTAACATCGCTGCGGAAGTCAGAACTCAGGAACCACTCCACCCCAGTGCCACTGTCTG
A
>NM_028096-chr1-37719811-1-6800
CAGTCAGACCACGGATTTACCATCCCCGCTCCTGGTTTTCCATGGAAACAATGAAAAAAATTATTCCGCACCCTCCTTCCACTCCAGACACTATTTTTAG
TGCTACCATTTGCTATAGAAACACTGGCTTCGTTCTCTCACCTTCATGCCACAGCCTCTCACTGACAGAGATGGCAGCAGCTGCTTAAGCAGTTTTCAGA
A
>NM_028096-chr1-37719811-1-7200
TTGTTGCTCTACTAATGGAACATTATACAAAGGCTTGTTGGAATGAGGGTTTGGAAAGGAAGACTAGCAAAAACCAAGGAAGCTTGCCTACCAAAGGTAG
TCCAGGAATGCTTCGAGCTGCGAGAGAACTCTAATGCACACTAAACTGAGACTCGGTTTTATCTCATCTGTGCACAGGGCTTCCCACCCCTAGGCGATTC
T
>NM_028096-chr1-37719811-1-17600
CTTGATGTCTTAGCTATTTACTGCTGTTTTACTGCTGTGAAGTAAAACATGATCGAGGCATCTTATGAATGAAAGCATTTCTCGGGATTCTTATTTACAG
TGTCAGAAGGTGAGTCCATGACCATCATGGTGGGGAGCACGGCAGCAAGCAGGCAGGCACAGAGGTGGAGCAGTAGCTGAGAACTCAGAGCTTATCCACA
A
>NM_028096-chr1-37719811-1-43400
AAAATGTGAGCTGACCAGCAGTGTCATTTAGGAGAGTTTTAAAGCTAGGATCTAGAAGTTGGGACCCAGTCTGCCATTAATTAAGCTGAGAAACAAGAAT
ATTGTGATTTGCCCAAGACTTAATGCCATTGTTTAGTTTTTCTAATCTAAGATTCTTAAATGTCACAATCTCTGCCAGTTGTTTTGAATATAGTAGTCTG
A
>NM_001033427-chr1-37916493-1+9800
GGGGTAATTTCTTTTGGATTTTCCCCTGGAAGCATTAGTTTCACCAGCATCAGCCCTTTTGATGTTACTATGGCAATGATAACTAACGTGTAGGCCAGGT
ATCTCCAAACAGGAAACAGTCACTGGCTTACTCCCTGAATCTGTTTCCTCAGAGTTCTTGTTCTGACTGGCACACAGAGATGTCCTATAGGAGGCCACAT
T
>NM_001033427-chr1-37916493-1-1400
CTCGTCCCTGGCCAGCACTCCCGCAGGCCACAAACACAGTGCCTCAGTGTAACCTGTACGGTAACATTGTTGCCAGTAATAACCTCCGTGTTTCTAAAGG
CTGCCTCCCGGCTGCTAGTCTTGTGCAAAACCCCTTATTAACGAGCAGCCCTGACTGCAGCGTTGACAGTGGAGATAGAGCAGGCCCTCCGTGACTCATC
T
>NM_001033427-chr1-37916493-1-4400
GGCATTTCCTCAAGGGGAGCTCCTTTCTCTGTGATAACTCCAGCTTGTGTCAAGTTGACCCCAAAACCAGCCAGCACAAGGTCTGAATACTGTCACTTGT
ATGCATGTTTTCAGGGCTGACCATTTGGCAGTGGATAATTGGTGCTCTCTTCCAGGGAAAAGACTATTTCTCCCACACTGAGTGTCCCTTTGCCACCTTT
T
>NM_001033427-chr1-37916493-1-13800
AGTTGCTCTGTAGACCAGGCTGGCCTTGTACTCACAGAGATCCACCACCCGTTGCCTCTGCTGCCCACACCACCTCCATGCCACATCAGCAGCAACCACT
ACCTGGCATCTGTCTTTTTTTTTTTTTTTTTAGATTTCTTTTTCTCTGTGTATATGTGTGTGCACATTTATAAGAGTGAAAGTCCCACGTGTGCAGTTGC
C
>NM_027111-chr1-37957759-1-1000
AGAACATGGTGCTGATGTGGATATCTGGCATGGCCAAGATGGCTAACACTGGACTTGGGGGCTGTGAGCCAGAAAAAAAAAAAAAAGCAGACACTGGATG
TCCAGGGAACCTCGAAGTAAGCAGTAACACAATCTCTTATGTAACTATTCCTGGGAGAACGCCACTTTTGGGTAAATCTGTATAAAAATGGCCTTGAGGT
C
>NM_198303-chr1-37998010-0+47800
GGAAGGGGATACAATCATTGTCCCTGGAGTAGAAGGGCCCATTGTCACTCAGATTCGAGGCCTCCTTTTACCTCCTCCTATGAAGGAATTACGTGTGAAG
GTAAGCAAAGGTGGCGGGTGTGGACATGAGGACGACACAATGCTTATATCTACAGATGCCATTCTGTCTTTCTGAGGGCTGCTTGGCATAACACACAGCA
C
>NM_198303-chr1-37998010-0+49400
CCTAGTCCACCTAGACAGCTCTTGTTTACCACCACTATATGGATGTCAGTCACTACTATAAACTTTTAGGGACATCTTATCATTGTAGTTCATAGACATC
TCTGCTGGATGGGACTTTTGTGTGCACTCATATGTAAGTAATGTTATTGTTTGGGTCCTGTTTAGTCATACTGTTGAGGTATCATGGACATGGCCTGATT
G
>NM_001359287-chr1-38129666-1+29600
TCCTTGTACAGCAGTGTGTAAAGGGTTTCAGGCAGAAATGTGGATAACCTTACAGGAGCCAAACTGGAAGCTCTGCATACAGTGTGGATAATGACTTCCA
TGGCTGTGTAGAGGGAGCCCCTTCCTCCCTTAGCCTTTCCAACCTATGTACTCTAACTCTGAGGCCAGTTCTATCTACTTGGGGCAGAATTTATATGTAA
T
>NM_001359287-chr1-38129666-1+2400
TTTTCTTTGAACTTTCTGTAGTTAAAATCCTCCAAAAGCTCTGGGTTACATATGGAGTTTGAACCTAAGCTCCTCCCTGCCATCAGGGCAGCTGTCAACT
TAACCTTAGCCTTACCCCATGACTCTCACTCACTATTGGATTTCAGGATCCAGGCAGATATGCAGGACACCTCTTCTGACTGGTGGTAGCTGTTCTTGTC
T
>NR_151587-chr1-38132083-0-400
TGTTACGAACAAGTTTGCCCAGGGTTTATTTTTATCTACTTCAGAAAGTTCTTATTTTAACTTTATTGTCAAGATTCACTTGCCCATCTATTTATTTTTA
TAAAGTCTATATTTTTCCTTATCGAAGGCGAGCTAGGCTTTGGAGACAGCACCTAAGATGACCCATCTGGGCCCCACACTTGGGAATCCTTGGGGGAGCT
G
>NR_151587-chr1-38132083-0+49800
ACAGATGGCGGCAGCGGGGAGTTACAATCTCGGGGCAGACACTAGTGTGTATGAATGTGTGTGTGCACAAGTGTGCATATATGCCTTTACACACAAATTT
TAGGCATGGAATTAGTCATAACTGCAAGGGTTTGGTGAACGATGAGCCAATCCAGAGTTTGTTTGTTTGTTTATTTTTAATTGGAAATTAGTCTAAATCT
T
>NM_001290814-chr1-38627244-1+47000
AGAAGCCATACATGATTCCTTCGGACAGTGCCTGTGTGATTCTCATGACCTAACTGCTGTCCCTTCTTTGTGGGCACAGTCTCTATGAGCTACCAGTGCC
TGAGTTGGTACAGTGAACCTTAGACATTAGTATGCCGAGAAGGTCGATGGAGTCTCAGGGCTCCTTATACAGGTTAGTACTATTTCATCCTGTTGCATGT
G
>NM_001290814-chr1-38627244-1-11200
TATAGACAAATACACCCGTGTAGCAGTAATTTGGCTAACTGATCTGTGCTCCTGATGATTGCACTTGCCCAAGAGCTATCTGGATTCGTGAATGAAAGAC
ACACACACACACACACACACACACACACACACACACACACACGGCAGTTAATTTTAAATATGCCTGGTTAGTTCAAAGGTTGGGCAGTTCTTATTCTTCC
T
>NM_001029878-chr1-38821215-1+49200
CTCAGCTTGGCTCAGGCATGGACAGAGGTGAGATTCTTTTTTTCATTATTCCTAACATTTTTTTATTAAAATATAACTTCATTTTTCCTTCTCCCTTCTT
CCTCCAGTTTCTGTCCCATGTGCTACCTCTGACCTTCTTGTTCCCTCTCAAAATCTTTTTAAATGTTGTTATTGTGATGTGTGAGTATACACACATATGT
A
>NM_001029878-chr1-38821215-1+17800
CGTCTCTATTCTTAAGATTAAAAGGCCGAAGTAGACCATACAGAAATGATTCTGCTAGGCTGGTTTTCAATACAAGGTTATTTATAAAAACATTGTGGGA
GTTGCTAGAGAGATGGATCTGTGGTTAAGAGCACTGGCTTCTCTTCTAGAGGACTCAAATTCTGTCCACATTGTTACTCATAGTGTCTTGTCTCTCAGGC
T
>NM_001029878-chr1-38821215-1+5200
ATGTGAGGTGTTCTTTTCAACTTCAGAAAGTGAGCACCAAACCTCAACATCTTCCACTGAAACTGGACCAGAGGCCCTGTGTGAAGGCCAGACGAATCCC
CAGTATCCTCTGGAAGAAGCAGGCGGTCACGCTAATGCAGACAATCCTAAGGTGTGGAGTGCATGTGTCTGCCACTGGGTTGCATGTCATGGCCTCCCAT
G
>NM_001029878-chr1-38821215-1-11600
ACTGTTCTTCATGAGACTTAACCAGAGAACAAAGTCTATGATGGTCATTTCTGAGACATCCTTTGTCAATGCAATTAATCTGAGTCTCTTCATCTTAGCC
TCAGGCAGCCTCTTCAGACAAGAGCAAAAAATAGCCACATTCTTCACCAAAATACTACAAAAAAAACTATCTCTAGGCCACAATCTGAAATTCTCCACTG
A
>NM_001029878-chr1-38821215-1-28600
TCCTAGTACGACTATGCAATGTGACTGTCCAGCCTCGTGCTCCTGTCACCACACCTCACTGCTATGCTAGACTGTCTCCCCTTGGAATTGTAGTCCAGAA
TAAACCTTTTCTCCCTTAATGTATTTTTTGTCCTGGTTATTTTATCACAGCTACAAAAAGTAACCAGGACAGATGTTTGTCAAGCACTTTAAGCTCTCAG
T
>NM_001029878-chr1-38821215-1-34000
TTACTGGTTCAGAGACTCAGTCCATTATCACCAAGGCAGGAGCATGAGAGCATCCAGGCCGGCATGGTGGATAAGAAGCTGAGAGTTCTACATCTTCATC
TGAAGGCTGTTAGCAGAATACTGACTTTCAAGCAGCTAGGATGAGGATCTTAAAGCCAATGTCCACAGTGACACACCTACTCCAACAAGGCCACACCCAC
T
>NM_145142-chr1-38898160-1+36800
TGTGTGTGTGTGTGTGTGTGTGTGTGTGTCGCACGCGCGTGCGAGCGTGTGCCTGTGATGTGTGTCTGAGTATATCTGTGTACCATGTATAGGAGCACTT
GAAGACCAGAAGAGGTTATCAGATCCTGTGGAAGTAGAGTTACAGAGAGGGTTATGAGCCATCATGGGGGCTGCTGGTGTTTGTTGAAAAGCAGCTTGTT
C
>NM_145142-chr1-38898160-1+35600
CAACTCCAGCTTGTGTTAAGTTGACACAAAACTAGCCAGTACATATGGATTTACTAGCATGGCTTACAAACTATGGCCCAGCTATTTCTGCAGTAGTTAT
CTACCAGTGCAAAGTCCAGTAGTTGTACTGTGCATGAGACCAGATACCTGAGCTGATCTAGTTTTTGGAAGAATCATGAAAAAGTAGGCTCTAATGCCAC
A
>NM_145142-chr1-38898160-1+28800
AGGAGCGCTGGCTTTTATTTTTCCAACCGCCAGAATTTGGGGGAATTGAGTCTCCTCAGGGTCTGACACCCCTCATCATGGTCAAATGTGCCAACTACAT
AGGGCTCTGGAACAGGGCATAAGTGGTTGGAAGAAGACGAATGAATGAGGGGAGGCTGTGCCTCTCGTATGGGTGGCTCGAGAGAGCTTTTTCCTTATGG
G
>NM_145142-chr1-38898160-1+17400
CCCCTGCCCTGCTCCCCAACCCACCCACTCCTGCTTCCTGGCCCTGGCATTCCCCTCTACTGGGGCATATAATCTTTCCAAGACCAAGGGCCTCTCATCC
CATTGATGGCTTACAAGGCCATCCTCTGCTACAAATGCAACTAGAGACACAAGCTCTGGGGGTACTGGTTAGTTTATATTGTTGTTCCTCCTATAGGGTT
G
>NM_145142-chr1-38898160-1+200
CTTCCTCCTTCCGGCGTGGCTGCACCCCTGCACCCTGCAGGAGGGTAGGCGGGTAGCGGTGCGGAGGTCTGGGCAGAGCCCGCCTCCGGGGCTCCGGGGA
CGCCCACAGGCCCCGCGAGGCCCGAGCAGAGCGCCAGCGGCTGGGAGGAGCGCGAGCGCCGATGTACGAGGGTGAGCTGGGAACTCGGGGGTGGCGGGTC
T
>NM_026850-chr1-38987814-0-14000
AGATCTTCATGGAGCCTTGGGTTTCACTACCGGGATGTGTGGACATGAGCTCTTGAGATGCCAAAGTTTGGCTCGTAAGTATTTTCCAGCACTGTGGCTG
TCAGCCTTCCTAATGCTGCGACCCTTTAATACAGTCCCTCATGCTGTGCTGACCCCAACCATAACATTATTTTCATTGCTGCTTCATAACTGTAATTTTT
C
>NM_026850-chr1-38987814-0+400
GGCCCCGACCCTCCTGCCATCTAGAGCTGACTCTAGATGGTCCGTTGGGAGTGCTTTCTGGTTTCCAGATCTGAACTCTAGGCCTCACGACTATTGTTAA
TTTCTAATATGAAGAAAGGTGGAACTCCTTAGCAATTTTTTTTCCTTTTTTGAGCTGGAATTAGACAAAAGCCCAAAGAAAGTGTGTTAGAGAACCGCAT
C
>NM_026850-chr1-38987814-0+31600
TGTACCGTGAAAAAGTCTTATTCCAAAGTCACCATGCTGGCTGAGCTGTGGGTTTGCCTCTTTTCCCCTGGTTTATATTAATGTAGGTGTTCACAGCTTG
AGATATAAGTGTGCATGATCCTAATTCTTTGCAAACTTTGAAACATCTTCCTGCAGCAGAGCTGGGTCCAGGTGTCAGATCAAAAGGATACTTGTTCCTG
T
>NM_026850-chr1-38987814-0+44800
TGACTTATTGGCTTCTTGGTTTAGAGTTCTTGTCTGACATTTGTTTAGGTGTTTAGAATTGAGCAAGTTTAGAGTTCTAGCTTGACTTTTACTTGAGCCT
TTCTGAATCTACATTTTAATATGGCATCTATAGCAGATACTTTGTTTGGAAAAGACAATTATTGAACTAGCACAGTGGGGGAGTTGTTGCTGTTTTGTTT
T
>NR_105767-chr1-39186992-1+34000
TTCTGCCACTGTCTCTGTGTAGACCATGTGCAGCCATGAAGCTATGTTTTCCTGACATCTGATACCCTCTCCTTCAAAGCATGTTTCCATGTTTTGACCC
CATTAGAACATGCACGTTGGTTTCCACATTTGCTTGGTGAATTTTAATTTCTCACAGAGTCTGATTATTCCTAGAGCATGGTTATCGTCAAGGCAAGTCT
C
>NR_105767-chr1-39186992-1+7000
GCCTTTCCCAGTTCCTGTTTGGTTCCTTTGGCGATCACTTCCCACGTCTGTTCCCACGGACCTTCTTCCTTTCTTTATCCTGAGCCCCTGGATTTGGAGG
TCTTGGTGACTCAGTCCATCTGCTCCTCCTAGCCTGTGATGCCAGCCCCCATCTCTCTTGACTGTTTGTTGGTGTGCCGGCGCAGCCCTTGTGTGGTTGG
T
>NR_105767-chr1-39186992-1+5000
CTTGGACCATTGCTTTCCTCCACTGCATCAGTGAGCACGCTTCTAGGGACATACCCTCAGCCCATTGATCTGGTCCTCCATTACTACGATTCTTGTCTGA
AACCTGTCACTCTGGTCTACACCTCTGTGCCTGACACCTTCTCTTAGCTCTATGCCCACTTTCTCAACAACCTGCCATTTCTGTTCGGACTTCTCCACCT
T
>NM_008719-chr1-39194272-0+0
TTGGGGCGCGGGGAGGTGAGTCCTGCGCACTCCGGGTCCTGCCGCCCTGGGCTTCGGGTCCTGCCAACCGCTGCAGCCAGACAGACGGTGGGCTCCCGGA
GCTGCTCGCCAAGAGAGAGGACTAGGCACCCCAAACATCGGGATTCGGGGGTCCTCCGAGGGTGCTAGAGGGGTACTGCGTGCCCGGACAGAAGCTTTCA
A
>NM_008719-chr1-39194272-0+8800
GTGTTACACTGTTAGGTCACAGCAACAAACAAGTGACTCCATGTTTAGCAGAGAAGATATGTTCCCAAGTATCTCCAATCTGTGGTTGGTGTCATCAGTG
AATGTGGAACTGGAGGTGGTGAAGAGCAGACTGTATGTGGAGTTAGTCAGCAACTATCATCTGCCATTTATCGACACTCTAGGGAGGTGGTTCTCACCCT
A
>NM_008719-chr1-39194272-0+14200
ACTGACCTCTGGTGTCCTGGAAGAGCAATACGCACTCTTACCGACTGAGCCAACTCTCCAGTGACAGGAGTCATCTTTTCCAGGTTGTTTCTTAATTTAA
GTCTGGAGGAATACCTCTGCGGAGATCTACTTATTTTACTAAGGGTAGAACAGGAGGCTCCAGCCCTCTTTCTGCTCTGACGGCTTTGGCAACTGCAGAC
A
>NM_008719-chr1-39194272-0+18200
TAGGAATGATGCTGGCTTAGGGAAGTGTCAGTAGTACCTTCTCCTCTAAGATTCATGGCCTCACTGGGCATGAAGAGTTGGCTAGGTTTACAGCACCAGA
AATGAAATTCTCCTTGATCCAATTAGACAGGCACTGGTTACACTCAAGCTAGAAGCCTGCTCTTGCACCTTTAGGGATACCTTGCCATCCTGGCCATAGC
T
>NM_008719-chr1-39194272-0+21800
CTTGGCGCTGTCCTCTCTTTATAACTTACAGACTATCTTGGTCCACTTTCTGTTTCACAACAGAATTCTAAACGTTTAGGTAAATGATAAATAATAGAGA
TTTGTCTGGGTAATGATTCTTCAGGTTGGCAAATCTAAGGCAGGATGTTACCGCTGATCTTCATCCCATGGCGGAAGGCAGAAGGTGGGAGAGCACAGAG
A
>NM_008719-chr1-39194272-0+48600
AACGTTGTAATAGGTAAGGGTGACCTAGAGTCACTAACCATAAGGAATGGGTGTGCTGAGCTGTGTGTCAGACAGAGTGTCATCTCCACCTGTCATGGTT
TGAGTAAGAATGGTTCCACAGTGGCTCACAGATTCGAATGCTTGGACTCGAGGGAGTGGTACTTTCTGAAAGGATCAGGAGGTGTGGCCTTGTTGGAAGA
A
>NM_053257-chr1-39367851-0-21200
TATGCAAATTAAGAATTTGGCCTAAAAACATGGCCTTTTAATCTGACAAGGTCATCAAAACAAAACAAACATCTGAAGGCTGGGAGTAGCCCACGGGGCT
CTGGAAAAGCAAACTGAGGCAGAGTTAATTCAGATACCAAAAGATGTTGTGAATGTCAAAATCTAAAACCTTGAGTTGTCATTGTAGGAACGGCCCATCA
G
>NM_001252219-chr1-39367851-0+4800
AAGGCCTGGGGACTCTTTCCAGCCTCAGCAAAAACTGAGTCCTGTTCGGGAGGAGCCGAGGCCTGCGGCTCCTCACATTCTTGGGAGCAGCTTCCTGAAC
TGCTACCTCGCTGGCCCACTTCTCCAATCTGCAGTAGCAGAGTGGTTACTGTGGCAATGGCTTGATACAGGTCATTTTCCTCTGGATCTTCATGGAACAT
A
>NM_001252219-chr1-39367851-0+7200
GTGTGGTTGAAGGAGGAAATTATAATTTGGGAAAGCAAGGGGGCTAGACAAAGGCTTGCTTTTTAAGCTTGAGAACCCAAGTTCAAATCCTTAGAAGTCA
TGTAGAAGCTGTTGGTGCACATCTGTAGTCTCTGCTATGATGAGATGGGATGTAGAAGAGAACAACCCCTGAAGCTGAGATTGGTCAGCCCAGTGCACAG
A
>NM_018775-chr1-39478747-1+43400
CCTAAGTTCTAGGTGGTTGGTTTGGTTTAAATCAATCATGAGTTGTAGATATTTTTTTCCCAGATCTTTTTCTGTACCAATTGACACAAGACTTTTACCT
TGATAATACGTATTTTCTAATATATATTGAGTGAGTTGCAGTTGCCCATGGAGTTTAATTCATTTTATATAAGTATTGGACTTGTTTTTTGTGTTTGTTT
G
>NM_018775-chr1-39478747-1+29800
CGGGGCCCTGGACCGGAGGTGCTGGGGCTGGTGTGTTGCCAGGAACCAGCGAGAGCCTCACATGTTGGACCCCATCCTTACTAGTTCTGGCCCGAAGGAT
GGTGGCGGTGCTGGGCCTGGTGTTGGTCCTTCTGGGAGTTTGAGGGGATCAGCTGGTGTGCAAGGGCAGGGAAAGCAGAGATTAAAAGCAACCTTCCCAG
T
>NM_018775-chr1-39478747-1+21400
TTCATTTAGCACGCTACCTTCATGTGTCCCGAGGACTATACTATACTCCACTGTCTGCACACACCACCCTTTATCCGTCATTCCTTGAGGGACATTGAGT
CACCTTTTCCTCCTGACTACTGGAAGTAGACTTCTGGGAAGGTGAGTTTCTAGACAGTACAGATATCTGTCCCTGCTCCCAACCTTTCTAGTAATGTCCT
A
>NM_001357521-chr1-39478755-1-13800
GTGGTGTCCTTGACCCCTTCGGCTCTTTCAATCCTTCCCCGACTCTTCCTCAAGACTCCTCAAGCTCTGCCTAACGTTTGGCTGTGGGTCTCTGCATCTG
TTTCCATCTGAGGCTGGATGAAGATGACAGTTGTCCTAGGCTCCTGTCTGTAAGCATAGCAGAGTATCATTAATAGTGTCAGGGGTTGGCTCTCTCCCAT
G
>NM_001033135-chr1-39577347-1-13800
TTGAGCCTACTGATCTACCACCTAATTACATTCCTAAATAGAAACATATTCAAGTAAATGTGTAAATAGAGAGAGCGTGGGAGGGAGGAGCGAGGCGGGG
GTGGGGGTGGGGGTGGGGGGAGAACTAGGATTCCTGGCCCATCAAAATCATCTCCTGTTCCTATATCCAAAGATAGCCAGGAGACCCTTCTCAAACTCCA
C
>NM_170597-chr1-39651182-1-200
CAAAAAACAAAACAAAACACCCAACAACAATAAAGTTCTATTAGTCTGTGTCGCTAACCGCAGGACACTGCTGACTGGGTGAGTGATGGAAGATGTGGGT
GTATTGTGGTTCCCGGTTCTGCGGAGGTGATGGGGTGCAATAACTGAGCCTGGTGATGCCCTTCTTGTTGGCTCAGAGAAGTTAATCAGCTTGGTAGAGT
C
>NM_001145660-chr1-39720989-1-800
AAAAACAAAAAAGTCATTCTAATGGGTTCAGCCTGGGCTTGCGTCTCCTTGTCGTCTAGAATCGAGCAGGAACTTTGTGGACAGCTGTGTGTCATCTCTG
GAGAACGGCCTGTTCATGCCCTTCACTCGTTTATAAGTTGAACTTTGATGTTGTGTTATTATGATTGGCAAGTATGTTTTTTTTTTTCATCGAGATTGAG
A
>NM_001145660-chr1-39720989-1-16800
GTAAACTTCCAGCAAAAAAAGACTTTAAGGAATATTCAATCAATACCAAGCAAGGCAAAGACAATCGCGCTTTCCCTACAGAATCATGACCACAAGCAGA
TTTTCTGTGTGGTCCAAAAAGTTCGTGTTCTGAATTTATACTTCTGTACTCATAAGGTCCTGCCACACCTAAGGACTCTCTCCAGAAGAGACGTGCCTTC
C
>NM_001145660-chr1-39720989-1-37800
AGGACATTCCTACCATCTACCAGACGGACAGAGACTAAAATATTCAAGGATGATTTTTTAAAACTATTAGACTAGGCTGGTGAGATGGCTCAGCGATTAA
GAGCACTGACTGCTCTTCTGAAGGTCTGGAGCTCAAATCCCAGCAACCACATGGTGGCTCACAACCATCCGTAAAGAGATCTGATGCCCTCTTCTGGAGT
G
>NM_001177348-chr1-39805332-1+9600
GCACGCTGCCTCCATCTCTGAGGGTCCATGTGTGCGTTGTCCCTCTTGCATCTAGAAGGCCTTTTTTCTTAGCATTTCCCATCCCTGCTAGCTCTTACAA
TCTCTCTGCCTCCTCTTTCACACAGATCCTAGAGCCCTGAGGGGAGGGTTTAGAAGGAGGCATTGCATTGAGGACAAAGTGTTCCCCAGTTTCTCATTCT
A
>NM_001177348-chr1-39805332-1+6200
AGGTCTTTAGTGTAAAACCAATGCACTAGGTAATTTCCGAGATGCACTGTAACCTCAGTACATGTATCAGAACATGGTATCTTCTTGCATGTGCGTCAAA
ATACACTAAACATTGGGAGTTGTGGATAGTACAGATCATCACTGTTGGGGTGGCTTCCCAGTAATTTAAGACCAACTGTGGCTATTTCAGTAATTATCAT
G
>NM_001177348-chr1-39805332-1-4200
TAATGATGATGATGATGATGATGATGATGATGATGATGATGATGTCTCTCCTGAAAATGCTGACTATTGTGATGGGAAGCTAAGGGTGACCTGCTGAGTT
CCTTCGCAGAAGCCTGTGAGTGCTCAATAGAGCACATGGGGTGGGGGGTGGGGGGTGGGGGAGAGTGGGGGTGGGGAGGGGATGAAGGACGGAAATGTCT
G
>NM_001177348-chr1-39805332-1-5200
ACCTCATTTGCATGTCTCACATTTGATTGGTTATACTCTCAGTACCTTACAGAACCTCATTATCATGCCTGGGCCAGGCAGTGTCTTTGCAAAAAACTTT
ACTGCATATGTACACATTGGTTGTTTGTCCAATCTTATGCGTGGTGGCCAGCAGTAGTCAGTGCCACTCAGCAACGGCACATGTGGCTTCCCACACTATG
G
>NM_008696-chr1-39900913-0-20600
CTGGTATTGGGGGTCGTGGGGGTGGGGAGGAGGATTGTGCAGAGGGCAAGTTAGGTATTTTTTCCTCTCAAGCACATAGCTCCAAGTCTGACTGACTTGG
TGATGTTAGTGTTTGCTGTTGGGTTTGGCGTTTTTAAGGTAAAAATACTCAGGCACCATGATAGTGCTTGTAAAATCCTAAGCACTGGTGAACAAGAGAG
G
>NM_001252202-chr1-39900913-0+24600
TGTATAAAGCAGTGGGCAAGCTGAGCACTGGCCCATCAGATCACTGCTCTCCCCGTGTGAGTGGAGATGCACTGTAAGCAGCGCTCTCAGGCTCTTGCCA
CCGTGACTTCCTCCACAGGAAGGACCATGACCTGGAATTGTGAGCCAAATAAGCCCTTTGTCCCTCAGGTTGCTTTTGATAGGCTATTTTATTTTACCAT
G
>NM_001252202-chr1-39900913-0+39000
CTTGTGGGGTAGAGCGGTAGAATTCCAAGAGTCTGCTCCTTTCCTGCTTCCCAGACACAGTATGGAACTATGAGAAGCAGCACAGCCTTAGACCTCATGA
AGCGCCTCTTGTGACACTTCTTGTCCTTTTTCTTTAGCACGTGCTTATTGGGTACCTAGTGAGTGTTAGTGTATTGCTCTTTCCATTTATAGAAATAAAT
G
>NM_010555-chr1-40084768-0-800
GGGATGAGATTTGCATTTGTTCTTATTCCTACATCATTCTGGAGGTCGGAGGTCTGCATGGGCCTCAGTGGGCTAGAATGAATTGTAGTCCATACAGGGT
CCCTGGAGCCACAAGGGCAGCATCCATGTCTTGGGTTTTTGTCCAGCCTCTGGCTCTCTGGCTCATGGACTGCAGCACTACACACACCATCCTCTTCCTC
C
>NM_008362-chr1-40225080-0-27200
CTATCAGATCACCATGCACTAAGGCTGATCTTCAATAACAAAATAAATAACAGAAAGCCAACATTCACATGGAAACTGAACAACACTCTTCTCAATGATA
CCTTGGTCAAGGAAGGAATAAAGAAAGAAATTAAAGACTTTTTAGAGTTTAATGAAAATGAAGCCACAACGTACCCAAACCTTTGGGACACAATGAAAGC
A
>NM_001123382-chr1-40266586-0+20600
TAATGTGTTTGGGAGGTAGGAACATGATGTGATTTCCTCATGTGGTGTTTTATTGGCCCTTCTTCTTGGGATTCCCGTTATGCACAAGTCATTTGTTCTT
AGAGGCACCAAAGACACTCAGCTGATCGATTGTCATTTACAAGTTCCTTTTTCTGTCAATCCATACTCAGCCTCTCTAGTGAAGCAGTTTTTATCTTAGT
T
>NM_001356478-chr1-40324589-0+17000
GAGGTTTTCTCGTTATAGACTGATGTACGTGGGTTCTTTTCTCTCATTCAGGCCTCCAATTAGTTGGTATACACTGGATTCTGTAAAGCAAACTCTCATC
CATGGAGAGTCGAGTCTCTTGTGTGGTTTAAACAGTCATTATCCAACTCACCGGGGCTTGCAATCCTGACAAAGGCGCTTGGCATCCTGGGGTAGGAGTC
C
>NM_001294171-chr1-40429570-0-24800
CATCGTATCACATATGACCTTGGATGTGTCAGCCAAGAGCATAGAATGGTAGGATCGTGCAGGAAGCTTCCTTGTATGGCTACACAGGAAAGGAAGCAGG
GTGTGTAAGTTAGGAAGCAGGGAGGTAACAGGAAGTAGAAAATGACATCAGATTCTGAGCTATAGGGAACTAGAAATAGAGAACAATGCTTAGTGTGTAG
G
>NM_001294171-chr1-40429570-0-600
CTAATGTGAAGAGAAACAATTGTATAGATAACTAGAGTTGGTATTTAGTATTCTAGAACACTTGACGTGAACTCATAAAATCTTTCTTATAAGGACTTGA
GAGGCCATTTGGGAACAGGTGGAAAGAATCCAGTTATGGGCACTTTGGATTCTGTCTTCGCTTGTACCAGCCAGTGGCTTGGGTAAGATGATTATCTTCT
G
>NM_001294171-chr1-40429570-0+600
TGAGGGATGGTGGGAGTGAGATAATCAGTCTATGTGAGAGTCAGGAATCACCGAGCTCTCCCCCACCCGTCCTCCCCCTCCTGCCGTCCTGGTGCCTTCT
TTGACAATCGGGCTGACAGTCTACTTCTTGTTCCTCTCAAGGTGACCAGAAGAGTGTGTACAGCAAAATAACCTAGAACTGGACTTCAAACGTTCCCCCT
G
>NM_001294171-chr1-40429570-0+4800
GAAATGTTGCAGTTTTTTTTTTATTTTAGATATTCTATCTTGTTTGTCTAAAATGCAAAATGTATACACTTTACACATGAAGCTCAATAAGTTTCCACAC
ATGTGTAGATGACGACCCTCATCTCAATTGTGATCTCCCTCCCGCCCCCCATCCTTCTCACATCAACCTCTACAGATAATCATCCATCCTTGCCTTTCAC
A
>NM_010743-chr1-40439629-0-3400
CCAAGGTCTGAACAGCTTACTTATGTCTTAGTCACTTTACACATGCAAACAATTAGGACTGCTTGGGGTTTCTCACATGACTGCACCCCCCCCCCCCCAC
AGAGTTCTTTCTCCATTCTTGCTGATGGCTTTGTTCATGACCAAGATTTCCCCATGGATCTTTCCAGATGACCTGGGCCTGGCCAAACATGAGAGAGCAA
A
>NM_001025602-chr1-40439629-0+600
TCTTGGATGGCCTCCTGGCTAATGTTTTAGTTCAAATTTTTCCTTCCTTAGTTTTTTATAATGATGCCTATCTGTGAGTACTGGCATGTTGCTCTAGCCT
GCTACACGGCTGTGGCTTTGATTGACACTGTGCTTTCTAGTATCTACTCAATTTTATGGTTCTAAGTTTTACAAATGCAAAAATTTGTTTCCTTTCCTCT
T
>NM_001161842-chr1-40465552-0-12800
GCTCCTCCATTGGGGGCCCTGTGATCCATCCAATAGCTGACTGTGAGCATCCACTTCTGTGTTTGCTAGGCCCCGGCCTAGTCTCACAAGGGACAGCTAT
ATCACCATCCTTGCAACAAAGGCTTGCTAGTGTATGCAATGGTGTCATCGCTTGGAGGCTAATTATGGGATGGATCCCTGGATATGGCAGTCTCTAGATG
G
>NM_001161842-chr1-40465552-0-5200
CGTCGTGAGGAGACGGTTATAATCCTTTACAGTTGGGCAGAGCCATCTCTGAAACTTGCTAACCTCTTCAGGAGACCTAACAGAATCGAGAAAAAGGTTT
TTTGGGTTTGTTGTTGTTGTTGTTTGTTTTGTTTTTGTTTTTGTTTTTTTGCGACAGGGTTTCTCTGTGTAGCCCTGGCTGTCCTGGAACTCACTCTGTA
G
>NM_001161842-chr1-40465552-0-4400
TATGAGGGTAGTCTGATCTTACTCTTCCTAGGGCCCCCCCTTGCTTCTCCAGCTCTCCTGCTGACTGCTGTGATGGTAGAAAATATCAGGCAACGATCAT
TAGGGTTCTTTCTGTGTCTCAAATCTTTTCAAGGATCTGTAGGCTCTCCACTTGTCTATGGGGCTGTATGTAGCTGCCAGATCCTCACTTCTCTATCCCA
C
>NM_008365-chr1-40466006-0+400
TCTGCTGTCTGGAGCAAGGAGAGGAACCACCCACAACGATCCTGAAAACAAGGTCAATTGTGAGTGGTGTGTATGTGTGTGTGTGTGTGTGTGTGTGTGT
GTGTGTGTGTGTATAACTAGTGAGTACAAATGTATATGTTCTTTGTAGAGAGGTATGAACAGCTAAAACACAGCAACAGTTGATTTGTTCAGCTCTTACC
C
>NM_177084-chr1-40580227-0-16800
AATACTTGTAGCAACTTAAAAATAGAACATTTTAGTATAAATAGATAGTAATTTTCCTGTGATGAGAGAATGGTTATGAGTATCAGAACTCAGGGCTGAG
GAAGAATATGAAGGCAAAAGACAAACTTAAAAATAATTCCTCTCCCCACGTTGTACCTTCTACCCTGCCACTGTGACCCTGAGGACTGAGAGACCACACC
A
>NM_177084-chr1-40580227-0+13200
TGGTAGTTTGTACTCTTAAACCATGAGCCATATCTTCATCCCCCAACACTCTTATCTTAATGATGCAGTTCACTTGTCTTCAGGTCATGCCAGGGGTTCT
GTGTCCCCATCATTCATCCACCCATCTGTCCATATGTCCATCCATCCATCCATCCATCCATCCATCCATCCATCCATCTTCCCATGTACGTCCTCATATC
C
>NM_001033289-chr1-40681712-0-34600
CCCTGAGTTGCCTGTGGTCAGGGTATTTTATAATAACAACAGAGATGAAACTAGAATAAATGTCTCCTCTCTGAATTTATTGGGCATTTATCCTCCAACC
TTGAGAACTGTCTATTCATTTCGTTTGTCTATTTATTGATTATATTATTTTTGCTCTGTGCTTGCCTTTTTATGTCTTTATATATCTGGATGTATTCTTG
T
>NM_001033289-chr1-40681712-0+800
CGTCAAGTTTGACAGGTCTGTGCCAAAGTTGAGGGAGACTTGCTTGCTAACTGAGGCAGGGCTTAGCTAGATTGTATATCATCTACAAGTAGAGAGGAGA
GTGGAAGTGGGCAAGATCTTGGATGGGAGAGGGTGCGTTGGCAGAACACAGACCCTCCTCATGTCCCTGTCTGATGAGGTGCTTAAATTGGGACTGTGGA
C
>NM_172499-chr1-40790657-1+40800
CCTCACAACATCTATTTGATAGCACTGTCACTTCTGTTTTACAGGCAACACCATCAAATATTTATCACTAAGGGTAAATGGGCTCTAAGCATCCCCGTAC
TCCCGCATGTACAAAGGGATTTTTATCAGGGGCATTCCTGAGGGCGTGAGCAAAGAACAATCTTGAGAAATAAAATAACATCACCCTTTACAGACAGTGA
T
>NM_172499-chr1-40790657-1+29000
TAGCTAACAACCGTCCAAACTCTGAGTGGAACTGAGACCCCTGCCCCTCCCCTGGCCTCCACCAGGTCAAACTCTTTGACCTCCTGTGCAATCTTTCTTT
TCCATAATCCACGATGTGGGATGAAGTTCCCATGTCAACTTTCTGAGTCCTAGTGCATCTGACTGAGACCTCATTTGGAGACGTGGTCTTCACAAATGTG
A
>NM_001081198-chr1-40805601-0+17200
CTCATCCTTGCTAATGTTGAGACCCTTTAATACAGTCCCTCACGTTGTGGTGACCCCCCCCAACCATAAAATTATTTTGTTGCTATGTCATAATTGTAAT
GTTGCTGCTGTAATGTAAATATCTTATATATAGAATTGTAATGTAAATATTTGATATATAGGACATCTGATATGTGACCCACAAAGGAGTCAACACCCAC
A
>NR_040475-chr1-41181252-1+41600
CCCTCTATCTTAAGTGCTTGCCCCAGTACAAATCACCCCACTTGTGCAAACTCTGAGACCCTACAAAGTCTTCTTCTCACTGTTAAGCTACAGAATGGAG
TCTCCCAAGTCATTGGGAAACCCAGTTTCCTCTTCCTCTTCCTCTCTGTCCATTCCTCTCAGTTCCTAAACAGGTTGTCCTGTGTGAATCTCTGAACTCG
C
>NR_040475-chr1-41181252-1-5800
TCGGTGCAAAGAAGCCAAAATTGGCTCCCTGACATGTTCTGCGAGATCCCAAATGTTTTTGAGGACTCGTGTTGAAGTGAGTTGAAATGCATTCTATCAC
AAAAATGTACGTGAAACATTTGTTTCCCGTCAGTTTCCAAACACCCTTGTTCATCTGAGTAGAGAGAAATAAATGTAGGACCCTTTAATGTTCCTGGCTG
C
>NR_040475-chr1-41181252-1-49200
CAAACCACAGAATGGGATGGACACTTTGACATCTACATCCATACAAAGAATTAAATAGAGCCCAGGAGTAGAGGCCAGCAAGAACTTGCGTACAGGAGCC
TGATATAGCTGTCTCCTGAGAGGCACTTCCAGTGCCTGACAAGTACAGAAGTTGATGTTCAGTCATCCATTGGACAGGGCACAGGGTCCCCAATGAAGGA
G
>NR_110495-chr1-42713454-1-15000
CGTTTCTTCTCTCATCAGATTCAGCTGTTCCTTGGACAACAGGGTCTTCAGTCTTGGATATTTCATTGGGGCTATTGATGGAACCGAGAAGGAAAGAGAG
TAAATCTGCCTTGCTTCTGTGGGTATCAGTGTTTTTGCCTGCATGCATGTCTACACATGTACCTGCCTGGAACCCTCAGAGGCTAGAAGAGGCTGTTAGG
T
>NR_130904-chr1-42750712-0-11200
GCAGAGCACGGCTTTAGGTCACCTTGGCTCTGCCTTAAGGGAAGCTGCCTTGAGGACCAGTATTCTTAATATACGGAAAGACTATTTCCCAAGAAGGAAG
GACACTTCTGAGTACTCTCCCTTACACACTCCACTTGCTTCTAGGATCATGGGGGTTCGTGTAAATCTGTATCCAGAACCTTCTTCTCTGCCACTGAGGA
T
>NR_130904-chr1-42750712-0-10800
GGAATATAACCCATGTCTTCCCTCTGTACATGGGGCAACTAGTATGCTGGTACAATGGAGAGAAGCAGATGCTTTCTCATGAAGCTCAGCTCTCTAGAGA
TTATCCACATAGGTCCTGCCACAGTCTATTGGCAGTTCGTGTGGGGCTGGACCAGACAAAATGCTCCACAGCAAAACTGCATTTAGCATAAAGAAATAAC
C
>NR_130904-chr1-42750712-0+6200
GCTCCAGTTGTCAGGGGAGGGAGGTATAGGGGTGTAGAGGGGAACAAGTTCACATGTATTCTTGAATCCAGTGGGTAAATAGAAGTACCCACATGGCCTA
TGCCTCAGGTGGCAGTAGCCACAACTTATAGGTATGGTATAATGTGGTAGGTGTGGGTAGCAGCAGGGTCACTCAGAGGTCAGGGAGCCTATGGTGAAGG
T
>NR_130904-chr1-42750712-0+28000
GGGTTGGAAGAAGATCAGGGTGTTCTCAAGATTACTCTCACCTGAGGCCTTACCTGTGTCCAATGCCTTCTCCCACAACTTCCTAGCTATAAATTCCCAC
CTTTCTGTGCATGGTGATGTCACCACCTCCTCTTCTTAACGGAAACCAGTCATAGTGGATGTGACCCCCACACCAGTGACCTTGACCTAGGTGTAAACCC
T
>NM_023514-chr1-42851233-0-32400
TGATGACAAATAATAAATAAAACAATAAGACTATGATACATAGGGCTAAATGTTTTGCATAAAAATAAAATAGATGTTCCCTGAATTTGTGTGTGTGTGT
GTGTGTGTATGTGTGTGTGTGTGTGTGTATGTGTATGTGTGTGTGTGTATGTGTGTGTGTGTGTGTATGTGTGTGTGTGTGTGTGTGTGTGTGTGTGTGT
G
>NM_023514-chr1-42851233-0-200
AGAATGTCTTGAAACAGATCTTTAAAACGGGCAAGTTCAAGGGGGAGCAGAAGGCCCTTGCGGGAAGGCAAGCGGACAGGAAAGCCAGCTTGGATTGTTG
GAGTGAGAATAAGACTGTGGAAGGCTTGTCTGAGCGTGGGTACCAGGAACTCAGCTAGGACTACAGCTGCTAGTAAGCCGAAAGCCATGTGCAAGGCAAC
C
>NM_023514-chr1-42851233-0+31600
TTCGCTTGCAAAATCACATAATGACTAAATGTGGACATAACTTTCCCAAAAAGTGAAGCTTTCTTCCCCAACCCCTATGCCTGGGAGAACAGGGTCTCAC
TGTATATTCTTATACAGCCTGAAACTTGCTATGAAGAGCTGGCTAACCTCGGATTCAGAGACAGTCACTTGCCTCTGCCCCCTGAGTGTGCAAGTAGAAC
A
>NM_053107-chr1-42952872-0-27600
TAAGAGTCTGTCCTCCAGTCCATCCAGAACTGTAAGAACAAAACCTCACAGGTAGGGAGGTCCCAAAGGCCCCATTGGGAAGCCAATGCTGTTTTAGTAA
ATGAATGTGATGCACCTTTAAATATTTCTGGTTATACCCATAAATTATTGCTACTATGATCCTCAGCTGGTCACTGGAGGAAACTGACACATAAGACATA
T
>NM_053107-chr1-42952872-0+2200
CAAGCGCAGAGGTGGATCCCATTCTTTTGACCATGAGAAAAACATGTTTTCCTGAGTGGCCCCAACAAAGCCCTGATTCAGGGCTCTATAATATTCTCTA
TAATAGGTCTATGAGGGTGGCCCTCATGAGGTGGTTTACTCTGTGTCTTGCATGAAGTAGGAAAAGTAAAGTTGTTAAAAATGATGAATGTGTGAGCATG
G
>NM_053107-chr1-42952872-0+12200
CATTTAGTGTGTGTGTGCACATTCACAGGCAAATGAGTCCTTGCATGCATGTGGATGTAAGAGGAAAACACATGGGAGTCAATTCTCTCCTTCCACCACG
TGTGTTCTGAGGATTCAACTAAGGTCGTCAGGCTGTGGGGTATCAGCCTATTGACCTACAGTAACGTCACCTGCTGAATCATCTCTCCAATTCCTCTCCC
A
>NM_053107-chr1-42952872-0+44600
CCATAGTTTTCTGGCTTAAGCCCCCCACACATGGTTTCTACAGCATTTGTTGATCACATCAAGTATTTACATACAGTAGCCACCTAGTCCACCTAGACCT
GTGCTCTACAATTCTCTCACACGACTATGAAATCGCTTAAGGACACATTTCTCCGAATACATCTCCATTCTTGATAATTAACGCATGAGTGTTTTTAGAT
C
>NM_001357299-chr1-43092486-1+44200
ACCCCCAGGGTGGTGACTCTATGAGAACCTCAGGGCAGACAGCACAGCCTCTACCAGGATGCTTGGAAAAGAAGCATCATCTCCCGGGCTGCCGGGGCGG
CCCCAGAACACACCCCACCCAGCCCATCTGCCAGACCCTGCCCACCCCCATTCCCTGTCCATTCTTGACAAAAGGATCTCTGCACTTACAATGATTGGTG
T
>NM_001357299-chr1-43092486-1+39600
ACAGGCAACAGCCAGCTCTTCCCCCACTAAGCCCACCCCCCAGGCTGGCATCACACCTGAGGAGCAGCCCATGGTGGCCGAGCCTCAGACACCAGTGCCT
GTCATTTCATATTAACCTTGGCCCTGAACTGAGAGATGTCCTGGAAATATCCCATTGCAGGTTATTGTCCCCTATTTCACAGCCCACAGGAGAGCAAAGT
G
>NM_001357299-chr1-43092486-1+19000
TCAGACACAGAAAACAATGCAGTTGCTCTTCATGTTATGTGGGCTTAGATCACAAGTAAGCTTGAACCAGAAGGGACATGGCCAAGAAGAATGGTTTTAA
AAGTTCTTGTGCCCTTTCCAAATCTCTTAGGTTGCATGCTGACAACATTAAGGCTCCTTTGGTAGCCCAGAAAAAGAGAGCTAGCTGGGACACTTTAGCG
A
>NM_001357299-chr1-43092486-1+13600
CTTATAAGAATAAACCATTTTTAAGTTATGTGACCATCTTTCACTCCCCATCTAACTCTTCTTCTTATAAACTACTGCTTAATTAAAAGAGAAAGCTCTT
AGCAGCTATCATGACACATGCCTAATAATCGTAGCACTTGGGAGTGAAGGAGGCGGCCTGGGGTTCAAGACTAACCTGTGCTATGAGAGACCCTGTCGCA
A
>NM_133818-chr1-43098710-0+600
GTCTCAGAGAGATGGACCTACTTCTTAAGATCATTATCAGGACACAGTAACCGTTTGGAGAACTTAAAGCACCTAGCTTTCCAGGTGGTGCATGCACCCC
CCCCCGCCCCCCGCCGCCCCTGCGGTGTGACCTAAGATAATAGCAGATCATAAAAGAAAAGTGTGATGTTTTATTTAAAATGGCAGAACTGCTGAAAGTT
T
>NM_133818-chr1-43098710-0+12000
CAGTAGACAGTTGTGAGCTCCCATCTTGAACTACAAGCAGGAAATAGAGAACAAACTGGAAATGGCAGAAGTCTTTGAACTCTCCTCACCCTCCCCCATT
GAAGTGCTCCTCTAGAAATGCCACAGATCCTAAACTGCCCAAACAGCGCCACCTGCTGGGGACCAAGCATTCACACCCCCAAGACCACGGGGACATCTCA
T
>NM_133818-chr1-43098710-0+31600
CTTACTCTTCCCCTTCCTCCACCTTTCTTTCCCCCCTTCCCCCTTCCTCTCCCTTCCTGCCCCTTCCTCCTCTTAACCCTTCTACCTCACATCTTTTATT
CACTCCCCCAAGACTCCTCCTCTCTTCATACTTTCCACTTCCTCCCACTCCCTCCACATCTCCTCACACCCTCCTCCACCCCTCTTCACACCACAGCAGC
T
>NM_010212-chr1-43163961-1+28400
ATTGTCACAGATTGGATGAGACCTCTCTGTTGCAAGGGGTATAATCGGCTTCGTTCTAAGTCTGCTGGCTGCAAACAGTAATTTAATCTAAAAAACCATA
TTCACAGCAGCATTCAGACCAGGGGATTTGTTGTTGTTTATTGTTCATCTTTTAGGAGACAGGATCTCTCTGCATTGCCAGGCTTGCCTCAGACTCTGGT
C
>NM_010212-chr1-43163961-1+22400
TGAGCCAGGTCAGCGATGGACTGTGGGGTGGGACTCTCAGTTGTCCAGAGACAGACACTGGTGTTGATACTTCAGTGCTGGGCCCTGAACACAGGATATG
TTAATCGATCTCAGATGCAGGGGTGTGACTGGGAGAGGATGTCGCACGCCTTTGATCCCAGCACTTGGTAGGCAGAAGCAGGCAGAGTTTGGTCTACAGA
G
>NM_001289533-chr1-43196761-1-3200
GGTGGGGTGTGAATGTCAGAGAGGCTGCCTGCTCATCACCTTCCACCCACCCCCACAGCTGTGTGCTGAGCCTGAAGGATGTCAAACAAGGATGCTGTTC
ACAGAGACGAAACTATGCTGCATCAAACCTCAGGAAAAGAGATCCTTTTGTTAGAGGAATTTACACCTATCAGGAAACCTCCATCAATAATCTTATCTTT
C
>NM_010879-chr1-43445751-0-5800
AGCCAGAGACACAGACACAGACACAGACACAGACACAGACACAGACACAGACACAGACACAGACACAGACACAGACACAGACAGACATAGACACAGACAC
AGACACAGACACAGACACAGACATAGATAGACTTAGACATAGACATATTCAGACATAGACATAGACAGACATGGATATAGATATAGATGTAGACATAGAC
A
>NM_010879-chr1-43445751-0+12000
CCTGCCTGTAAGCATCTGCCTTAGGTGGGGGATATTTTGGCTTTTCATTATAATTTGAACTGTATTAAATTATATCATTCTAAACTTGATTAATAGGTTT
ATCTCAATTGGGATGTCTAAAGTCTTGATTCCTATGGGAAGTAGAGATTCTTTGTTACTGATTTGGCTAGTTACACAATTGCATGTATCTTCTCTTAACA
C
>NM_010879-chr1-43445751-0+39600
ATGTGTGTCCGCTCATGCCTGTTTACCTAGTCTTCATTTGCCTTCTGCCTGATTTGCCTCTTTGAATGTCCGTCCCCTCTAGTGCATTTCTCTCTGTTGG
TTAGTTAATCCATTCATCCAGCCAGGCTTTTATTGATTTTTCTTGTTTGGGGCACTGTGATTGGTGCTGTAGACAGAACAGTCAGTTATTAGCACCCAGG
G
>NM_026430-chr1-43827708-1+19000
ACCAATAATCTTAACCCTCAAATTTGAGGTAGGCAGATTACCATAGGGTCTAGTTGGCTTGGGCTACAGAATAAGACCCAGTTTCAAAAACAAACCATTC
AAGTAGAGGGTGGTTGTGCACACCTTTAATCCAGAAGCAAGTGGATCTGTGAGTCCAGGGCCAGCTGGTGCTACATAGCAAGTTCCAGGCCAGTCAGGCC
T
>NM_009418-chr1-43933994-0-19200
AAAGGAACTATAAAATCTCAAACATAAGGGTTTTATAGCAAGCTTTTTTTTTCTTTTAATATATCTCCTGACCACCAGTCTCCAGTGAGATCAGAGGCAA
CAGTACTGTGGTTACAAAGTCAATGTCTTTCAGACATGTGTGAGACAGTATGGTTTCATAAAAGGGCAAACATGAGGTCATACTGCTGACCCTGCAGTCT
T
>NM_001013799-chr1-44020006-1+18400
AGACAAAAAAGAAAATATTAACTCCACAAATTCAATGATTTTAGAACCAATGCAACATACATTAAGAAGGAATGCTTCTTCCTTCAAAAGAGAAAACATC
ATCTAACTACAGAAAGTAATTTTGAAACTGGTTTAGTAATGGTAACAACAGACCACAGTAGAATAAGTATTTTTTTTATAATGCACACAGGTCCCCCCGG
C
>NM_029368-chr1-44102441-1+200
TCGTGCGTTCGCTGGTAAGCGCGGCGGCGGGAAGTGGAGGCAGCGGTGGTGAGGCCGGCCGGCAGCTCCTCGGGGGCTGCTGCTCTCCTCCGCCCGAGGC
GTCCGTGGAAGCCAAGCGCTCCCGGCCGGCAGCCGCCGACGGTCTGTTTTGCCGAGGAGGGTGGACACGGGTTTAGGACGACGGGCAGGTGGAGCCGGGC
C
>NM_001356296-chr1-44102441-1-200
TACCCGCCTGAAATGCAAAGGGATAAAGAATTCACGGCGGGATGTGAGGAAAGAAGTTGTCAGGGTTGACTCCGTGTCTTCCGATGGGCTGATCAGACCG
GAAGAAGCCAAGGCAGCGACAAGAAAATCCTTTCCCGCGCTCGGCTCGGCGGTCCCAGCATACAGACTCCGGCTTCAGGAGTCCAGCCTCCAGGCGCCCG
C
>NM_207281-chr1-44218931-1-13200
CTCAGAATACCCAAGATACAATTCACAAACCACATGAAACACAAGAAGAAGGAAAACCAAAGTGTAGATACTTCAGTCCTTTTTAGAAGGAGAACAAAAT
ACCCATGGAAGGAGTTACAGAGACAAAGTGTGGGGTAGAGACTGAAGGAATGACCATTCAGAGACTGTCCCACCTGGGGATCCATCCCATATACAGTCAC
C
>NM_028450-chr1-44551671-0-38800
GCAAACTTTATATGCCCCAGTACAGGGGAACGCCAGGGCCAAAAAATGGGAATGGGTGGGTAGGGGAGTGGGGGGGAAGAGTGGGGGGGACTTTTGGGAT
AGCATTGGAAATGTAATTGAGGAAAATACGTAATAAAAAAAAGGAAAAAAGAAAAAAAAAGAAAAAAGAAAAAAAAAGAAACAACATATCCACTGAGGTT
G
>NR_040602-chr1-44744949-1+11600
GTGTGAAGAATCAAGGACTGGTCTCCTAAATGAACTTGTTGTAGTCTAAAACCACACCTGTAATTGTGGCAGTGGATGAAATTGTAGAAGCCTTCCTCAT
AGCAGCATTTTTATATCAAATTGGAAAAAAACCTAAATATTTAATTAAAACAAAATCATATGCTAGCAATTGTGCTGATGTTATAGTAATTGTACCAAAT
G
>NR_040602-chr1-44744949-1-15400
CTACAACAGCTATAACCGAACTCTTCAGGTCTTTATTTGTTGCTCAATTGAGGGGGTGAAAGAGAAAAACACTACAAGGTGTAATAAAAAGTCTTAAAGT
CATGCCTTGAATTTGAGAAGGACATCATTGTTCCATAACACTGAGTCTAGGAAGCAGACCCACATGTTCATTCACGCTAAGATCCCACAACTATTTATAA
A
>NR_040602-chr1-44744949-1-37000
AAAGCTTAATAGTGATATGTTTGTCATCTGTCAACTTGACACAAGCTGGAGTTATCACAGAGAAAGGAGCCTCCCTTCAGGAAATGCCTCCATAAGATCC
AGCTGTAAGGCATTTTCTCAATTAGTGATCAAGGGTGGGAGGACCCATTGTGGGTGGTGCCATCCCTGGGCTGGTAGTCCTGGGTTTTATAAGAAAGCAA
G
>NM_009930-chr1-45311538-0-14800
ACTAGAGGTCCTAAGTAAAGAGTTATACGATTCCTAAGTCGTACAGTCTACTGCATTTTTTTTACCTACTTTTATTTTTTATAATTGCAACAGAAACAAT
GCGTCTTTGGCTGGATCCGTCACATGAGCTTTTCTAGCTGCTAAAGGATTTTTCTTAAAATCACTTAAGATATGCAAGAAGACTAGAGTCATCCTATATG
C
>NM_007737-chr1-45503282-1+36800
CTTGGAAAGGATCTGATTTCAGTTTTCAGAATCTTGTCACGCAGCTCACAGCCATATGTAACGCAAGCTCCAGAGGTAACACAACCCAATCCAACACTTC
TGGCCTCAAGGGGCATCTGCAGTCATGTGCACATATCTATCTATATATGGGCACGCAGACCTACATAGAATTAAAATAAATCTTTAAAAGTTTGATTTTG
A
>NM_007737-chr1-45503282-1-36000
GACTAGTCTACTGAGTGCTGTAGCTGGTGAGTGCCAGTGCAAGTTAACTTGCTCTCTCAGGACTGTAACTGCAATCCAACCTGCCTGAGGTCTTTTGAAG
CACCAAGGGGGAGCATCACCTCAGAGTAGATGGGAGCAGGGTCAGCTTTTCTATGCTCATACCCTTGGGGCCAGCTTACCTGAGCCTCCACCACAATGGT
C
>NM_028599-chr1-45795166-0+20800
AGGCCTAGGTTAGCAGACTAAGGCAGTACGACAATTGTATCAGGTGAACAAAACATACATTCTCACTGAGTCTTTGCCCCACAGTTTACAGATGAGAAAA
GAGACCCAGAACTAAGTGATTGCTACTGGTCCTCTCTCTTATTACATGCTCTTAACATAGAAACACTGTGCTGTTCTTATACTATAAGGACATAGCAAGC
A
>NM_028599-chr1-45795166-0+35600
CCTTTCCTAGCAGGAAGCTCAGGGTCCTTAACCCGTCTGAATAGTGTTCTTGAAAAAATAGAATTTTATTGCCATCTTTTTATGTAACAGAGCTAGCTCT
GGAGGGCCAGACGATCTTAAGTGTCTCTGTTTTTAGGACCTAGGATGTCTTTGAAATCACTATCATCTCTAGGTCTGATCTAAAGACAGCTGGTGATATA
A
>NM_016917-chr1-45925594-1+28400
CTCTCTCTCTGTCTCTCTCTCTCTCTCTCTCTCTCTCTCTCTCTGAAATGGAATCTCACTGTGAAGCCCTGACTGGACTGGAACTTCCTTTGTTAAACAA
GCTGGCCTGAAACTCACAGAGATCTGCCTGCCTCTATCTCCCGAGAAGTGGGATTAAAGGCATGCTCTAGCACACCCAGCTGTTTTTCTCGTTTTTCTGA
A
>NM_016917-chr1-45925594-1+10800
ATATCAAAGTTCTCCCATTATCGTATACACATTGTACACTCACAGGACTAATCAGAAAGCATTTGAAGACTAGAAGGAATGCAGGGAAGAAGAAAGGCAA
TTTTCCATGAATGTACTCATTAGGTATTGATTCTTCCTTGCAAACCCAGATGATTGTTAAGGACCTACCTTGTTAATCTCACCTGGCTTTGTGCTATAGG
G
>NM_016917-chr1-45925594-1-32400
TTTTGTGTTTTCTCTTTATGGGCTTCTACCTGTTTACCTATGTTCTCCTGCATTTTATTAAGGGAGTTCTTTATGTCCTTCTTAACTTCCTCTATCATCG
TCATGAAATGTGATTTTAAATTAGTCTTGCTTTTCAAGTGTTTTGGGGTATCCGGGGCTTGCTGTGGTTGAGAGAACTGTGTTCTGATGATACCAAGTAG
C
>NR_037691-chr1-46030437-1+0
CATGCTCTGACCTCACAAAGAGCCACTGTGATGGAAGAATGAGGGCCCACTGCATAAGACTGTGGATCAGACTGTTTCTCTTGTCCATACAGAGCAGGAA
GCTGGTTTCGGTGACCTGTGGGACTCCTTCGTAGCTATCTAGTTTGTCAGTTGTTGGGTTGTTGTACCTCACAACCTGTGTGCACCAGAGCACAGGGAAC
A
>NM_001310335-chr1-46425518-0-30000
AGATTTTCCTGACTACTAATGCACATCTTCCTGCCATCCTCCCACCTCCTAGACTTTCTTTCTTCCTGCCTTGTAAGGATACGAAACAATGCATTTAAAA
AAGACGTTTGTTGTATGCTCTTTGCCCTTTGATCATACTAAACTGGAACTAAATTTTCCAGGAATCATTTTAAAACTATAGAAAGTGTGGAGCCTGATCA
T
>NM_001310335-chr1-46425518-0-16800
TTGAGAAGAATAAAATAGTTCTATAACTGGAAAATACAACCCAGAAAACGAAACTTTTACAAGGTAAGCTTAAAGTTAAAGAAGAAAAATCTTAAAGATG
GGTCACAGAAACTAATAAAACTTGAGGGCAAAACTAAAACAACAACAAAAACAAGAAAGCACCCCTCCCCCAACACACACAAGAAGTGGCAACCAGGCAG
G
>NM_001310335-chr1-46425518-0+45600
TTGCTTCCTTTGTTCTAGAGCTTTTAGGTGTGTTGTCAAGCTACTAATGTGTGCTCTCTCTAGTTTCTTTTTGGAGGCACTCAGAGCTATGAGTTTTCCT
CTTAGAAATGCTTTCATTGTGTCCCATAAGTTTGGGTATGTTGTGGTTTCATTTTCATTAAACTCCAAAAGGTCCTTAATTTCTTTCTTTATTCCTTCCT
T
>NM_001356416-chr1-46853618-1+32400
AAGAGTTCAACCTAACCCATGCAGGGCAGCAGTTAGTACCTTAAGCAGTTGAGAATGGAATCATACAGTTGTCTGCTTACAAGGTCAGAAGGAAGACCAC
TTGGATTCTTAATGATTTTTTTGTTAAGCTGTTAAGAATCGGTGATTGTCATACTGCTTCCATTTGGCAGGTGAGTTGTCACATGTTCTGTGTTAATAAG
C
>NM_172653-chr1-46853618-1-600
GTGGTGGGAAGTCCTTGGATGGGTACCCAAAGCTACCAGAACTACGTGACATTTTTAAACTCAACTCCTTTCTGTTTGGGAAGTCCCACTGTAAGTGCTC
TTTAAATGGGGGTGCGGTGGGGGGAGTTATGCAAAACACTTTGCACATAGCACTAAAGTTTAGTTTTGCCCAGAGACTGGCACGGTCGCTGGGACAGAGG
G
>NM_001356417-chr1-46925776-1-31800
AATACAAACCTCAAGAACATAAAGGTTTGGACTGGAGAGATGGCTCAGTGGTTGAGAGCACTGACTGCTCTTCTAGAGGTCCTGAGTTCAAATCCCAGCA
ACCACATGGTGGCTCACAACCATCTGTAGTGGGATCCGATGCCCTCTTCTGGTGTGTCTGAAGACAGCTACAGTGTACTCATATAAATAAAAGTAAATAC
A
>NR_105768-chr1-47467125-1-400
GGGTGAGGATCTTATACCCACACCCACAGTAACATACCCATTCCAACTAGGTCACACCTATTCCAACAAGACCACACCTTCAGATGGTGCCACTCCCTGG
TCCAAGGATATACAAACCATCACACATACTTAGATGTTTTCAAATAATAAGCACAATATGCTTTAAATAATCAATCTTCTGAAGGGACTTTTAGCAAGTC
A
>NR_105768-chr1-47467125-1-21400
TCAACCAGTCTCAAAACCTAATATTTCTACCATTTCCCAAAATTGCTAGCAGCTTAAGTCTAAGCTTTGAAGACATGAATCCTTGGGGCTACTCCAGTCC
AATCGATGAGAGATAACCCCTGCAAACTGATCAGGGAAGACAGTGATGTCTGTTGTTTGTTCTATTCTTCCTCCCACTTGCCACTACTGATCAAGGCAGA
A
>NR_105768-chr1-47467125-1-48400
TTGCTTTGGAAACCCCAAGATGTTGGAGATACCAGAGTCATGAGATACTTGCTAAGGAAAGATGCATACTGAGTGTAGAATCAGCCCAAGAAACAGAAGT
GTATTGTAGGAGCTAGAAATCTGCGAGGTAGTTTCATACCAGACATGGAGCTGTATGGTTTAAAGTTTGCACAGCTGGCTTATGGTCTTGCTTTGGTCCA
G
>NR_151585-chr1-49244616-0-16400
ATTTTAGTCCTACGGGGCTCTGGGGTTGGTTCTCTGGTTGGTTCACATTGTTGTTCATCCTATAAGACTACAGACCTCTTCAGCTCCTTGGATCTTTTCT
CTAGTGGGGACCCTGTGCTAAGTACAATGGTTGACTGAGAGCATCCACATCAGTATTTGTTAGGCACTGGCACATCCTCTCAGGAGATAGCTTTATCAGG
C
>NM_019790-chr1-50927523-0+27800
GACCTGTTCACTTGTGATCCATTTCGTTTTCCAACAAGCAGTGTGTGCAGAAAAATAATTGAAGTTAGTCTACCACTCAGGTTAGTTAGTTTTGAGGTAA
TTGAGTTGACTTTGCCCTGTGAGAATACTTTATTCAATAGCCAAATTACTTATTAAAATACCAAATGGCTTTAGCCAAAAAAAAATTAGTTTCACTTGGA
A
>NM_138741-chr1-51289126-0-46600
ATTCTCTCTTACCCCTGTGATTCCTATCTCCTTGGGAACTAGACACCAACTAGAACTGAAAATCTGAACAGTTTCTTTGATGGTCTTTTTACGTATCTAG
ACTTCTAGTTCTTCCATCCTTCAAACTCTTAAAAGCTTAATCTAGGAGACAGATGCAAAAGAGGACTCATAATAGTGGCTTCTTTATTGCTATCCACTGA
C
>NM_138741-chr1-51289126-0-43800
GTATCATCCCACCAAAGCAACACTGCCACAGTAAAACAGTCATTCTTTGTGAATGAAATATGAGTGAAGTACTTCCTACATGGAAAGCAGTGTGAGTATC
ATTGGGTTCTCAGGGATGAAGATAAATCAGTCAGGATCACAACTTGGATCGTTCCCAGTCATGAAGGGAATCACCAAATAATTTATGTGATAAGACAGAA
A
>NM_138741-chr1-51289126-0-13400
TTTGGCCCTGGAGTTCCCCTGTACTGGGGCATATAAAGTTTGCGTGTCCAATGGGCCTCTCTTTCCAGCGATGGCCGACTAGGCCATCTTTTGATACATA
TGCAGCTAGAGTCAAGAGCTCCGGGATACTGGTTAGTTCATAATGTTGTTCCACCTATAGGGTTGCAGATCCCTTTAGCTCATTGGATACTTTCTCTAGC
T
>NR_045151-chr1-51333779-1+8600
CAAGCAACGGAAACACAAGTCATAGGGCACAATTCAATTAAGGGCAACCGGCTAAGACTGCCAGGCATTTCATCTCAGTGACTTCACCTGTTGATTCTTG
AGGTGACCCTTTCAGGCTGTCTAAAATCTGGCTGAGCTCTGGATGGTTTTCTAGTTTATGAGTGAATTGTCATTAGCAAGCTGGTGGGATCATTCGCCTG
T
>NR_045151-chr1-51333779-1-7800
GCATGACGCTGGGTTTCAATCTAGTAGGCGCCCTGTTAACTAAAGAACTGTTCAAAAAAGTCCCTTGGAATATCACCTACATCACAGGTTCCCTACAGAA
CCTGCAAAGCAGGGCTTAGGGCTACAGTCTACACACATGGAATTATTCTTCCATGGATATTCTGGCTGTTGGTCCAGGTCTGGTGTTTCTAAAGCAGAGT
T
>NR_045151-chr1-51333779-1-16600
AAGAAAAGTTTGTCATCTGCTCTCCTTCTCACCACTGGTCACTCCTCCTGCTATAAGGAAGGACACAGAGATTGTTGGGTACCATGCATTTGGGAGGTGT
CAGAGTTTGCAGGAATAACTTCCTACTCTTAAGTCAATATCTCAAATACATAGAAAGTTGAGAGAAAGAGGTAGGTGTAGTGAGTCTTGAAATCTGAATG
G
>NR_045151-chr1-51333779-1-48200
AGAAATGTCAAGCAGATTTGTAAGCCCACTTCTGGGTGTGTCTGTGATGACTTCTCTGGAGATAATTAGTTCATGGGGCTCTGACATAATGAGTTCTGTA
ATCCCTTGATCATCTAGAATATGATGGTATTGGTAGGAGGTGGTGAAGAGTGGAGCTCAGCTGTGTGGCTCAGTGGGGCTGTGTGTTTATGGACTGTTGT
T
>NM_028696-chr1-51478399-1+29000
AAAACTTTCCAAAGACAGGCTGAGCAAAATAGGAAACCATAGTGATATCTACAAGATGTAGTAGGTTTGTTTATTTGTTTTTCATCTATTTCTATTTGCT
CTGTAGAAAATTCCAAAATGTAAAAAATTCCTGGGTTAGGGATATAGCATACTGGAGAGAACTCAGGTAAAATATGTGAGACCCTGGGATCAGTACCCTG
T
>NM_001310549-chr1-51478399-1-12600
ACACTTCAGTGGAAGGCCACATCCAAAAACATATGGGCAGGATAAATTGGGCTTAATGGATTTAGAAAAGGAAAGCATACACAAAATTGGGTGAGCAGGG
ATGGGGGTTAATCTGGAAAGAGTTTGAAGAGGTGGTGAATCTGATCAAACACATTGTATATTTGGGGATGCTCAGGGAATGTTTAAAAATGAGGAGCAAA
A
>NR_151621-chr1-51596718-1+48200
TATATCAAATTGGTGCTTTTCGCATGAACATTTTCAATCTGATTGGTATCCATGAAGGTATATAATATTTTTCAATGAACCAAATATCTTCATTGTTATT
TTGTATTGCAGTGCTGGGGATCAAACCTACAGATTTGCATGTGATGAACAACCCTTCTCCAGCCTAGTGTCTGAGCCTTTAGATTTGAACACAGTTTTGT
C
>NR_151621-chr1-51596718-1+800
TTGGAGTGTGCGTTGGGAAGTTTGGGTGGCTTGTTTTGCTTATTTATGGTTAACTTAGACCATAAGCATAAACTCTGTTGTCTATTATAACATGGGTGCC
CATGGTCGTTCTATGTATCCATCCGCATATATTAAGGAAGAATTCTACTACCCCTAACTTTTCCTTCCCCCAACTAATGAGTAAGGAGCTAGAACAAAGC
G
>NR_151621-chr1-51596718-1-400
CTAGTGTGTTCCAGGTGAACAAATCCACTAGGGGGCAGCAGAGTCACTCCACAGCTCTACCAGGGTCTGTCTGGGCAGATTTCTCCTTAGCTTTCCTCTG
TACTCCAAACTACAGACAGATCCAGCCTCTTGCTGTCCGAGGCTCAAACAGGAAGTCCCTCTTCTTCAGCGATGTAGAAAGATTTAATGTTAAGCTGATT
A
>NR_151621-chr1-51596718-1-15800
TCAGTAAAAAGGAGAAGGCCAGGCATGGTGGTGCACGCCTTTAATCCCAGCACTCAGGAGGCAGAGGCAGGCGGATTTCTGAGTTCGAGGCCAGACTGGT
CTACAAAGTGAGTTTCAGGACAGCCAGGGCTATACGAGAAACCCTGTCTCGAAAAACAAAACAAAACAAAACAAAACAAAACAAAACAAAACAAAACAAA
A
>NM_010863-chr1-51915978-1-14400
CGACACAACACAACCAGTGGTCTGGAGAGGTGACTGAGCGATTAAGGGTGCTTGCTCCTTCCAGAGGAGCTGAGTTTAGTCCCCGGTATCCACATTAGGC
AGCTAACAGCTGCCTCTTACTCAGTTCCAGGGGATCTAACACCTTCTTCTGGCTCTCCCCACGTACTGCACACATACACACACACACACACACACACACA
C
>NM_001308266-chr1-51987148-0-32400
GTTACCCCAAATGATGAAAAAACTGAATCTTCTTGCCTTAAGATAGAGAACAAGAAAAGAGTGTCATTTCTTATAAACTATAGTTAATATTTCTTTAGAC
CCCATCCAATGTATTAATGGAAAAAAAAAGAGAAGTAAAGGGGTTGCAGAGCTAGAAAGGATGATGAAGAAACAGCCAGACACAAAGCTTGTCGACACAC
G
>NM_001308266-chr1-51987148-0-15000
TGGAGGGTCCTTCTGCAGGAGACTTAAGCGGTACAGCTCAGTAAGGAAGGCTTGCACCCATGGTGGCCCTTGATGAGAGAGACAGTCCTTGCTTGTCCAA
ACTGTTTATTCATGGTAGGAACATGGACACATACAACTTACTCAGGGTGGACCAGAGGTTAAATACCTTTTCCAGGAGGAAATGTCAGGAAGGAAAGCAT
A
>NM_001308266-chr1-51987148-0-13400
CACCCATCCCACAGTCACATCTCTGACCCATACTTGTTCCTGTCTGAAAGAATTACAGGGATGGAAATAGAGAGGAGCCTAAGGAAAAGAAGGTCCAGCT
ACAGGCCCAAAGTGGAATCCAGCTCAAGGGGAGGTCCCAAGGCCTGACACTATTACTGAGGCTATGGAGCATTTACAAAAAGGAAACTATCATGATGGCA
C
>NM_011487-chr1-52008240-0-7600
AGCTGGGATTATAGGCATGTACCACCACTCCATAGCTGGCTAAGGATGCCAGTTTCAGTCCTGCATCAGTGCCTTCTTTAGAAAGGCTGAACCTAGCACC
TTCCTCCTTGCCCAAATAAAGTTGTGCTTAAACATTACACTCTTGACTGAGCCATTAGGTCTGATATTCTTTGGTGTCAGTAAACGCCTGGTATCTTTCC
T
>NM_011487-chr1-52008240-0+26600
TGATAGTGAGAACGACTCTCTTATCGCCCTAAGCCAACACTATGTAGCTGCCATACTGAATTAGCAACACACCTCACCTTCTCTTGATCTCATATTTGCT
GTCTCCCCACTCTACAGGAAACCCCAAATCTCAGTAGCCGAGAATATTCGGGATCCATACAACATTAGCACTGTGGCAAGTGAAATATTTTGGCAGGCGA
A
>NM_011487-chr1-52008240-0+37800
GTATTTTATTATGTTATTATCCTTGTGTGGCGAGTGTGTGTGTGTGTGTGTGTGTGTGTGCGCGCGCGCGCGCGCGTGCATGTGTGCACATGCATATGTC
ATGATGTAAATGAGCTATAGCGCACATGAGGAGGTAAAAGGAAACCTTTCAGGAGTGGAGCCTCTCCTTTTGCTGTGAGTTATGAGAACTGAACTCAGGT
T
>NM_001205314-chr1-52119438-0-17600
ATGCTTGCAAGAGAAGAGTGGGGAGAGATTAAATCGAGCACAGAATGAACGATTTCGGTGTTGCGTTAAAATTCTTGTTTCATTTAGTTTTGTTTCTTTT
TCCTTTCATTTTAGTTCAGTCTAACTACAATGATGGTCACCTCACCTGGGCCAAGTTCTGCAAGGTACAAACAGGGCAATGGGGGTGTCGATTAGGATGT
T
>NM_008667-chr1-52500448-1+43600
AGAAAACCAACCAGGTTGTCAACCCAATGAGAGCAGGAGCCCTGGTAGATTCAAGAGATTACAACAGCAAATATTTGATGAAAGCCCTCTTCTGACCCAG
CGCTGTGCAAGGGTTGGTTCTGGGGATCCAAGAACGTGTATTTGCTGTTATCTCTGGGCGTTCTCATGAATGACATTCTCCAGTGGCCTTCAAGTTAACA
A
>NM_008667-chr1-52500448-1+12600
TTTTTTGTCCATAGAACTATTTTAGTAGTTCAGTTGTCTTTTGAAAAATTGACTGGTTCTGGGCATAATCCCAGCACTCAGGAGGCAGAGGCAGGCAGAT
CTCTGTGAGTTTGATAGTCAGACCCTTTCTGTCTCAAACCAAAGAAAACAAAGCAACAACAAAACAAAAACCAAAAACAAGTAAAACAAGAACTCCTTCT
A
>NR_024590-chr1-52630705-0-16800
ATCACTATTCCTTAATATCTCTTAACATCAATGGATTCAATTCCCTAATAAAAAGACATAGACTAACAGACTGGATATATAAACAGGACCCAGCATTTTG
CTGCATTCAGGAAATGCATCCCAGTGTCAAAGACAAACCCTACCTCAGAGTAAAGGGCTGTAAAACAACTTTCAAAGCAAATGGTTCCAAGAAACAAGCT
G
>NR_024590-chr1-52630705-0-200
AAGAGGTGAAAGGAGGGACAAACAAACAAACAAGTCAGGCTTTTGTCTAAGTGGGGCTTGCTGGTCTTATTTCTGAGAGGGTGCATGTGAAGAGCCTGCC
TTTCTGAGTGGCCCGCACCAGTGCTCTGAGAACCCTGCGCGGGGCTCCGGCGTGTTTTAAACTGCCCGCCAACTCTGCAAGCTGGCCCAGGAGCAAGAAT
C
>NM_001142647-chr1-52630705-0+600
TACTCAGACTGTTTGGGGTGCTTAAGATTCTGGCTCAGAAAGCTGTAGCAGCAAAACGCAGTCTCCACGAGTTTAACATTTATTTCTACCATTCACTACA
TCCTTCAAAAGATTGCTTGTTTGTATTCTTCATTACATGGTCACTTACAGACTCAAGGGAGGCTGTCAAGATACAGACTTTCAATTGGATAATATTCCGA
C
>NM_001142647-chr1-52630705-0+23000
ATCTCTTAACATCAGTGGACTCAGTTCCCCAATAGAAAGACATTGATTAACAGACTGGCTACGTAAACAGGACCCAGCATTTTGCTGCATACAGGAAATG
TACCTCAGTGACAAAGACAGAGACTACCTCAGAGTAAAAGGTTGGAAAACATTTTTCTAAGCAAGTGGTCCCAAGAAACAAGCTGGAGTAGCCATTCTAA
T
>NM_133829-chr1-52727318-1+39800
TAAGTCGTGTGTGTGTGTGTGTGTGTGTGTGTGTGTGTCTGTGTGTGTGTGTGTGTGTCTGTGTGTGTGAGTGTCTCTGTGTGTGTGTGTGTGTGTCTGT
GTGTGTGTGTGTGTCTGTGTGTGTGTGTGTGTGTGTGTGTTTTCTCTGAAGAACTGTCAGTTGTTCAGAGTCCTGCACATTAAGATTTAAAGACAAAGAA
A
>NM_133829-chr1-52727318-1+23200
AGACAACAGGAGGAGCTCCAGGCTTCCAGAGGGGAAGACTGCAGGAAGACCCAGGACAGGTAGGAAGTGCAGAGCTGCACCTGACTGAGGATTCTGGAAA
GAATACACAGCACACTATGCTTAATGAGGAAGACTGAGCCTGGAAGACGGAGATATGACCTCTCTCTATGTGTCCAGATTTGCTTGTTTGCTTCTCATAC
T
>NM_001357464-chr1-52727358-1-23400
AAGAGAAGAAGAGGAGTAGAGGCCAGTCATGAGCATGGGGAGGGGAGGGAATGGGGAGAGGGCAGGAGCAGGAAGGGAAAAGTAAGAGCAAGAGAGCAAG
GAGGGGGCAAGCAGCCTCTTTTATAGTAAGTTAGGCTTGCCTGACTGTTGCCAGGTAACTGTGGGGGCAAAGCTTAGACAGAATGCTAGCACTTTATCCC
T
>NM_008384-chr1-52817688-1+44200
TGGATGAGCACCCTGCTCTTGTCAGGTCTCTATAGCAAACAAGAATGAGGTAGTATGTAATGATGTGATGCTAGCGTGAGATTGGCTAGAGTGTGACTGT
CCCTTGTAGCTAATAAAAGCAGAGGCTCACAGCAGGCAGGCAAAGACCCTGATGCTCTGACAGTGAAGCCTGTCGTGCTGTCTTGCTCTCTGACCAGAGG
A
>NM_008384-chr1-52817688-1+22000
TCAGTACATCCAGGTGGTGCCTGGAGCATTTCCAAAGAGCTCGCAGGTGCTGCTGGTTGGAGCTGTTGGGGTAGGTGGGAGTGTGGATCTGTAACCCCTT
TCCCACCTTTTCTTTAAGAGGTCTCACTAGGTAGCACAGCCTGCCTTGAACACAAGCAAGCCTTCCTCTGAGTACTGGGATTACAGGAGTGTCCAACCAT
A
>NM_146108-chr1-52845038-0+400
TCCGTCCTCTAGCATCTGTTAGGCCTTGACGTCCCACAACTTTCTCCCCCCTCCGTTTGTCTCCTATTTATTTTCTTTCTTGGAACTGGGCGCTGTGTGG
GGACGTGCCACCTGATTTACTGTGTAGGGTATTTTCTTAAGTCACACAGAAATGACAGGTTGTGTACCTGGGCTCCGGGTAAGGAACTTGATTATTTCAG
C
>NM_146108-chr1-52845038-0+31400
ATAAGACTTGCCTTGGTCATGGTGTCTGCTCACAGAGGTAAACCCTTTCCTTTTTCAGTTTTAAAAGGTATTCCGGTTTTGCTACTGTTACTGACAACTG
AGAAGATGACACGTTAAGAACCCCTTTCTTATTATAATAAAGAACAGAAATTTTCTTAACATCATTTAGTAGAAGCAGGAGGCTTAATGGAACTTGAAAA
A
>NM_144953-chr1-52952840-1+23000
TTCCATGAGTTTTGCATTTACTAGAAATTTGTTTGCTCTCAGTTTTAAGTTTTATTGTATAGTGGTCAATAGGACACATGGAAATTATTTAATTTTTTTC
TGAATTTAAGATTTGCTTTTGCATCCTACGACATAGTGTATTTTAGAGAAGCTTCCATGGGCTGCTGAATAGAATACATATTCTTTAGTGTTTACGTGGA
A
>NM_144953-chr1-52952840-1-800
AGAGAGTTCTGCTGAGGTCCCTTGGGGCATGAATTTTGCATTGACAATCCATTGTAGGACAGGATGGAATAATGGTTCTTTTGTCATTCTCTTGGGGCGG
TTACTGACGATGGGAATCACACAGACAGATGCAGGCATCTCATGGAATGAGGTCTAACTGAATAATGGCTATGTTTTGAGGCGCTTGTTTCCTTAAAGGG
T
>NM_144953-chr1-52952840-1-26800
CAGGATCAAGTTGACCTTCTAAACAGTCCCATATCCCCTAAAGAAATAGAAGCAGTTATAAATAGTCTCCCAGCCAAAAAAAGCCCAGGACCAGACGGGT
TTAGTGCAGAGTTCTATCAGACCTTCAAAGAAGATCTAATTCCAGTTCTGCACAAACTTTTTCACAAGATAGAAGTAGAAGGTACTCTACCCAACTCATT
T
>NM_010834-chr1-53061640-0+15200
TCATGAGAATCCAGAAATCCAGTTTCAAAGCTACTCATCAGACTGGCCTTGTGTCTTCACCGGTGTTTTTTGGCACAGCACCTCTGTGTAGGAGAACTCA
TATGAGAAAGCCAAGCGCCATTCTGGCATTCCTGGCACCTGGCCAAGACCAAACCAAAAGCATCCCCTAACTCTGGCCAAGGTCAAAATGGAACTTTTCA
T
>NM_027070-chr1-53187617-1+48600
GAGAATGGTAAAGAACCCAGTACTTGGCAGGATAGCTGGAGGTAAACACCTAGTACATAGCTTGCTAGCTGGAATATAATAATCCCTGAAGGACATTGCC
AGCCACAACATCATCACAAAATTACCATTATATTATAGTTTGAATTCTACACAGGTAAAATTGGCTAACACTTGATTATTAAAACAATACCATTTCAACC
A
>NM_153556-chr1-53297028-1+7400
GTCACATAGCCTTAGTCAGATTACAGGTTCAACTTCCTCTCTACCAGTAAGAACCCATTCAGCTAGCAGTTGAGATGAAATGCTTCCCCATGCTAATGAG
GCGGTGACCTTTGCCCATCATGAACTATGATCCCCGGGGGCAGGGAGACCACACTTCTCTGTTCCCAAGTTTTGCTTGTGTTTTTTAGTTCCCTTCCTCC
T
>NR_104361-chr1-53313624-0-3000
ACTAGTTTTTTGCACATACTGTACAAATAGGAATTTCTCTTCCCATTTTCTGTGCTTTCTACTTTGAATGCTTTAAAACATATTTATTCGTAGCTATATG
AGGGTTTGCTTGGTTATGCTGTTTTAGGCTACAGAGTTTGTAAAGAAGAAAAATGTGTGCCTTCTGTAGAGGTGCTTACAGGTACTTGAGGAAGTGAGGA
A
>NR_151661-chr1-53313624-0+12600
TTTACCACAATAAACAATATGTTTTGGAAAAAAAAAAACCAGTCAAGAATCATTTCGTGTTTCAAGTGTTTTTTGTTTTTAATTATTGGCTTTCTGCAGG
GTCTGGGTTGGCGTTCTGTTCATCTTTCCCAAGTTTGTTCAAAAACGCTATTCTTGGTCTTGATACATTTATGATATCTGATGAAACTCCAGATGAAAAT
A
>NM_001353501-chr1-53352752-1-29800
CCCAATAATGACCAACTAGGCCATCGTCTTATGGGGGGTACTGGTTAGTTCATATTGTTGTTCCACCTATAGGGTTGCAGAACCCTTCAGCTCCTTGGGT
ACTTTCTTTAGCTCCTACATTGGGGATCCTGTGTTCCATCCAATAGATGACTATGAGCATCCACTTCTGTATTTTCTAGGCACTGGCATAGCCTCACCAG
A
>NM_001252070-chr1-53706784-1+34200
TCCTGAGTGAGATAACCCAATCCTAAAAAATCTCACATGATATGTACTCACTGATAAGTGGATATTAGCCCAGATACTTAGAATACCCAAGATATAAGAT
ACAATTTGTGAAACACGTGAAACTCAAGAAGAAGTAAGACCAAAGTGTGGACACTTTTCCCCTTCTTAGAATTGGGAACAAAACACCCATGGAAGGAGTT
A
>NM_001252070-chr1-53706784-1+6600
AGCCTAGTCCCACTACTGACCTTAGTCTCTTCATATGTACCATGTTTACTGTTTCTAAAAACACGTATGGAATAACATTGGATATCTCTTTGTACAGTCA
ATAGGGTAACAGAATAATTTGTCATCCAAACAGACATATTGGAAGAGAAAGCGCTACCAACTGTGCTTGAACAAGAGGTGTAAACTGAGACTATGTTCTA
T
>NM_001252070-chr1-53706784-1-3800
AACAGACTTGCTTTTCTCGAGAGCTCTGCCCATGCTCCCGGCCAGACTCTGTGATCAGCAACTGCCCGCCTCACTCAGCCCCACCAATAGCCAGCTGACA
CTTTTCCCACGAATGATGGGAGCTTTGATCACTCTCCATCCATCAGCCATCCCGCGGCTAGCTCTGCGGAGCTGTCAATGACCGCCCCAGCTGTGCCCTT
T
>NM_001252070-chr1-53706784-1-12200
TCACAGAAAAACTGAGCAGAAGGGAGACTTCTCATGGGTGTCTTCCGTTGCGTTTCACCCTCATGCACATAACCTCCTGCACATAAACATCTCCCCATGG
AGTATCATATTTGTGACAGTGCATGGACACATATCATCCCAAACTCCTGAATGCTGTTTTTTTTTTTTTTTTGTTTGTTTGTTTTGTTTTGTTTTGGTTT
T
>NM_001252070-chr1-53706784-1-25400
AGAAATCCGCCTGCCTCTGCCTCCTAAGTGCTGGGATTAAAGGCGTGCGCCACCACCCCAGGCAAGATAATTTCTTGAATGTAGAAGGTCAAGGTTAAAG
AATTTGCAATTTTTTCTTTTAGAAAAAAAATCTGTGATATTTTAAGGTACATCAGATGAGTTCCCATTTTATTTTACATTTATAGAAAAATAGTACTTTT
T
>NM_133810-chr1-53785215-1+800
AAGCGCTGGCTTCAGCTTGCAAGTTGGAATTAAGAAATACTTCTGAAAGCCTAGGAATTTCAACCATAATCATTAGCTTGCAGTGTGACATTCACTGAGG
GTTTGGCTGACGTCATGTTTACATACATGGTACCGATAACACCGAACCTCGCCGGCAGGTTTGATACCGTGTGGACTTTTTAAGTGTTCAAGACTGGGAG
A
>NR_106149-chr1-53849424-0-28200
TACGTTTTAGGGCCACTCGCACAGAGATCTCTGTGTGTGTCACAGAAGCACTCGTTTGAAGTCAGAGTTGGGAATTCCATGTTTCTAAGTCTTCTCATGA
GGTCACCTTAGCGGAGATGCCTGATCTATGAGTACAGTGGAGAGTGCAACAGCCGCAGGAATTCCTGTCCTGCAGGTAACTAGCAGAAGAAATGCCCCAA
A
>NR_106149-chr1-53849424-0+200
TGGGTAGAGGGAGTAGACAAATGGATTGTTTCTGATAATTGAAACCCTTCCCAGAACATCCTCTCTCCTTTTTTTCCTTTGGTGTCACAGGAAATAGACA
AGTGACAGGGGTAGGAAGCACTTGATCACTAGTGGTCATCAAACAAGAAGGAATGTAGCTCTGCTCAGAAGTGATGCTATCAGATCAGAACATGGCAGCC
C
>NM_172655-chr1-54195034-1+200
GACGGTGAAGGGACGCGGGCAGCTGGTGTGCGGCTTGCGGACGACGCCTAGAGAGCGAGCAGAACGGGCGCCTGGGGCCCCGAGCGCGGGGAGACATGGC
TCCGCGCGTCCCCGCCGCCGCCGCCGCTGACTCGACACAATCGGCGGCTCGCGCGGCGTAACCGCGGGTGGGCGGCGGCACGGAGCCGCCTCGGGAGCGC
C
>NM_030025-chr1-54250683-0-14200
GATAAAGAAAAGATTAAATACTAAGAATAATTGCAGAGATAACATCATGAGTTGCTTGCTCCAAAGAAGCAGGCCTTGGGGCCTCTCAGTACTCATACTG
GAGCCTACAAGAGGCCATTGCCCTGTGCTCTGAATCACGGTACCCCCGGCAGGTTTTTCTTCCTTGTCATCAGGAGTCCCGGGCATCTCGAGCTTAATGT
G
>NM_030025-chr1-54250683-0-200
GACCGAGTGGATTCTTTTGACAAGAACGAGCTGATTTTTTTTACATTCTTGTGTTCATTAACAAAATATTTGTTAGTTTCTCATAGTTCATACGTTATTT
GGTCCTCTGGTTCTCCAACAACTGAAAACATCTGATCTTGGCCTCTTCTTGCTTCCTGCAGGGTGCGCCTAGTAATTAGGGCAAAGCCGACCCAATCGAG
G
>NM_030025-chr1-54250683-0+32600
CCGCTGGGTGGAGTCTCTCTGAGGACAGTGATCAGTCTGCACTTATAACAGAGTATCACCACTAGTGTCAGGGCTCTTGCCCATGGGATGGGTCTCAATT
TGGGGCTGTCATTGGTTAGCCATCCCCTCTTTCATCGCTCTATCTTGAAACTATTTAATAGTCTTTTTTTCCCCGTTTTTCCCCACATTTTTATGAGATA
T
>NM_001033194-chr1-54439026-1+15800
ACCACTGCCCAGCTGCCCTCTTTTGTTAGATGCTGTGGGGTCTTGAGTTGGTAAGGTTCCCAGAGCATTGTCTGCAGCGGGATTCTAATCTTCTTTCATT
GTCTTTTAAGTCATTTTTCTTCTTTTGTTTTTGTGTTGTTAGGGCTGAAATTCAGAGCCTTGTGCCTGAAGGACATGTACTCTACACTGAGATAGATTGC
C
>NM_001033194-chr1-54439026-1-38800
AATCCGGAGCCTGTGTATGTTAGTTATGTTCTCTACTATTGAGTAACACACAGCTTGTCTGGATTCATTCCATGCCAAAATTAAGTAAATTTTACTCTTT
TCTTGGTGTCACTATAATGAAAACTTCTAAAGAAACCATTTATGCTTAATTAACACCGATTTTTGAGGTTGCCCTATGTCTATATTGATCATGTATTGAT
T
>NM_001163314-chr1-54557684-1+8000
GAGAACTCAAACTTCAGTGAAGAAGTAGAAGATTGCCAGCATCCTGGAACCCCCCCGAGTTCCTTCATGATTAAAGCTTTCTACACACACACACACACAC
ACACACACACACACACACACACACACACACTTCTACATACCTAAGTGTGCATCCTTGGGATACTTTATTTCTCTGGGGATGATGTATGATGGTTATAGTG
T
>NM_001081433-chr1-54926387-1-8000
TGTCCAGGTCCGCTCTAGCTATGTGGTCTGAGGTCAAGGATAAGACTGGTAAATTCTTTTTTTTTCTTAGATATTTTCTTCGTTTACATTTCAAATGCTA
CCCCGAAAGTCCCCTATTACCACCCCCTCCCCCGCCTTGCTCCCTAACCCACCCACTCCCACTTAAGACTGGCAAATTCTATTCGTGTGACTCTACTCCT
G
>NM_001081433-chr1-54926387-1-13200
ACACAGCTAAAAGTAACTTTAAAAGTAAAGCTCTTTCATGCAAAAAAATGTTGAGAAAGATCAGCAACTTGGTCTTTAAGAAAGAAATATGATACACACA
CATGTCTTAATATAAGGAAGGAGGAAGACATATTTTTACAATGGCTTAGCCACTAAAATCACTTGTCCTGTATTTTGAAACATTTGGCCAGATATGGGCT
G
>NM_001081433-chr1-54926387-1-48000
TTAGAGGTTTGGTCCATTATTATCATGGCAGGAAGCATGGGATCTCAGAGGCAGACATGGTGGTAGAGAGGAGCTGAGAGTTCTACATTTGGATCTGCAA
GCAGCAGATAAAGAGAGAGAGAGAGATACTGGGCTTGGCTTGAACATTTAAACCCCAAAGCCTATCTTTAGTGACACACTTCCCAACAAGGCCATACCCA
C
>NM_031179-chr1-55027478-1+6400
TGTCTCTTGATTGCTAGAATCAAATATGAGACTCAAGTTTTAGTTTTTTGTTTTTTTGGTTTTTTGAGACAGGGTTTCTCTGTGTAGTCCTGGCTGTCCT
GGAACTCACTCTGTAGACCAGGCTGGCCCTAACTCAGAAATCTGCCTGCCTCTGCCTCCCGAGTGCTGGGATTAAAGGCGTGGGCCACCACTGCCTGGCT
C
>NM_010477-chr1-55087932-1+13400
AATTAGAGTAGGATAGAGTATCAGGATTATGCTCCTACCCTGCGCTCCCAGGGCAAGGAGATGGCTCAAAGGATAAAGTGCTGGCTGTACATGCATGAGG
ACCAGTATTTTTTGGATCTCTGGCATCCATGTAAAAAGTCAGACAGAGATGGCAACATCTGGAATCCCAGCACTTGAGAGGCAGAGACAGATATCCCTGG
G
>NM_010477-chr1-55087932-1+3800
CTTCTGCCTTCAGAGTGCTAGGATTAAAGGTGGGCACTACCACACCCAGACCAAGACCCTGTACTCTTAACCTTTAAGCTATCTCTGCAGCCAAGAATGA
GTAGGTCTTAGCCTTCCCTGGCATGGTGTCCTGTATAAATACATGCTGGTCTCAAATTTTTAGCCATTCTGTCTTAGTCTTTAGTCTTAGTCAGGTACTG
G
>NM_001356512-chr1-55088243-1-10200
CCCTTCATGGCCTCTGCAGCAGCTCCTGCCCTGCATGAGTTCCTGTCCTGATTTCCTTTGATGATGAACAGTGATATGGAAGTGTAAACTAAATAAATCC
TTTCCTCCCAACTTGCTTTGTGGTTATGGTGTTTCATTGCAGCAATAGAAACCCTAAGAAAAACGTTAAAGTTTTTCATTTAATGTCTGTGTATGTGTAG
G
>NM_001356512-chr1-55088243-1-11600
CCACTTAGCTATTAAAAACAAGGACATCATGAATTTTGCAGGCAAAATAGAACAGGATAGAACGACAGAAGTTTACCTCCGAGTGAGGTAACCCAGACCA
CAAAGAACATGCATGGTACTGGATACCCACACTATAATCCACAATCGCCCACAAAAGCTAAATAATGAGGGTTCAAGGGAGGATGCTTGACTTTTACTCA
G
>NM_025283-chr1-55131245-0-17000
AGTTTCTTTGTATAGCCCTGGCTGTCCTGCAACTCACTTTGTAGACCAGGCTGGCCTCGAACTCAGAAATCTGCCTGCCTCTGCCTCCCAAGTGCTGGGG
TTAAAGGCGTGCACCACCATGCTCCCAGCATGTCTAAGTCTTCAATTTGAGTCTATTGACTAACGTGTCTGTTTTTGTGCCAATACCATGAGGTTTTTAT
T
>NM_025283-chr1-55131245-0-16600
CTAGCAGAACACATGTCTGGGTTCTAGCCTGGAAAGGCATCTTGGAAACCTGGAAGAGAAGAGGGGCAAGGCAGCGCGAGAGAAAGATGCAGCTAAGACA
GTCATCCTGATCAAAGCTCAATTTTACTATTCCGACACTCAGTTATGAAGGAGGGAGAAGGGCCCGATTCCCACCAAATAATCCTGGAGTCCAGTAGCAG
G
>NM_175439-chr1-55237177-0+26600
ATGCTATGAGAGCAAACCTGACACTATTAATGATATTCTACTACACTTGCAGACAGGAGCCTAGTGTAATTGTCATTCACCTAGCAACTGGTGAAAACAG
ATGCAGAGGTCCACAGCCAAACATTAGGTGGAGCTCGAGGATTCCTGTGGAGGAGGAGGAGGAGGGGAAGGGAGAGGGGAGGAGGAGGGGGAGGGGGAGG
G
>NM_001113367-chr1-55362707-1+49600
GAAAGCAGTTGCTGTGCTTTCACCTTCTGTGCTTACTACTGGAGCTGACTCCCTGGTTCTGAATGCTCAGCCAAACACCATGGCTACTGCGTCCTCATGA
CAAGTCTGAGTTGGTATCATAACCACTGTACCTCAATCAGCCACATTTAACTTCTGGAAAGCTCCTAGCATGGATGAACAATCTCTACACCTAGTAGTAT
A
>NM_001113367-chr1-55362707-1+27800
ACCAATAACTCAGAAGAGGGCTTTTCATGTCTGGTATTTGGGTTTCTGTTAGATATGGCTCCTGAACATTATCAGCCCAAATGGGAATATATCATTGATA
CACATGCATCTGTGCATGTGTGTACTGCTTTACATGGGTCATATTTTTATGTACTTACTAGGATGATTTCTTAGAGCTTTTTCAGACATCCTTACTGTAA
T
>NM_029267-chr1-55363469-1-7400
GATAGACAGGCACAGAAATACACACACACACACACACACACACACAGCCTCTTGCTGTGTAGTGTCCTGTACCACCTCAGGATTCCCCCTGAAAGGCTGT
CATCACCAGATGCAACTTTTGACCTTGAACCTCCAAAATAGACTTCTACTCTACAAAGTTGCCCAACCTTTGTTATTCATTAGTAGCAAAAAGCAGACCA
A
>NM_001114663-chr1-55405946-0+42800
TCCTGGAGCAGGGGCATGGCTGGCATGTGTTAACAGCAAAGCTCTGATTTGAGCGTGCAAGCTGTGTTGAACAGCCAGGGAGAGAGACTAGAATTTCTAG
AGGGGGAAAAAGTAAGAGAAAATGTGGAAATCCAGTTTTCCTAATAGAAGAGGCACACTTGAGGATTTGAAATGGGCTCTTGTACAAGGGAAAATATGGT
T
>NR_045837-chr1-55931241-0-27600
CGGGTATTTTCCGATGCAATACAATTAAATGAGAAAATCCAGGACACTGGTTAACTATTACTGTTTATAACTCTCCATTACAACACTGTGTGTTTGGGGA
TGATAGCTGGGCTTTGTAGAAACTGTGTGACTTCAGGTAAGCGTGCAGGATTACCTGGTGATACCCAGTCTTAATATCTGCAGGACGTTGAGCACGTGAC
T
>NR_045837-chr1-55931241-0-9000
GCCTCACCTCCCCCTTCTCCTGCTATCCTAGCTCCCCACCCCCATTTTATTGCTCCATTCTTGGAGGTCTGCTTTGGAATGAAGCCAGTTGTCTTTTTCT
TCTTTTCACTTAGACAAATTTTACATCAAAATACTGATTTTATATTTGAGGAAACTGGTGGCTTATGGAATAGTACCCATGTCAGCTTTTATATGAATGT
G
>NR_045837-chr1-55931241-0+25200
AGTATTGTGAATTGAGGTGTTTTGAAAATGGAGACAGATCAGAGAGAACAAAGTTATTCCACTGTATGAGCTAAATTATTTGAGGAGATGCCGGTAAATA
TCTCATAAGTTTTTTTTTTTTAATTTTCCTCTCTGATTCCCACTCCTTGATATTTTTTTAAAACCTGTTTTGACTTTAAGGGTGACAAGAGGTAGAACTG
T
>NM_027661-chr1-56637451-1+27400
AGGTGTGTATGTGTGCCAGGGCCTAAATAGTTTTCTTCTATGTTTCCTATCTGTAAGTCTGAAATCATGGCTTGGGAAGTCCCTCTTCCTGACTTTCAGA
GAACCACCTAGCCATTTCTCATGTGGCTGAGAGGAACAGAGAAATGGGGGGGGGGGGTGTGTGTCTTTGTATGTTTGTATAAATGTGTTATATAACAAAA
G
>NM_139146-chr1-56971334-1+26200
GAGGGTATTCCCTCCAGGTGAGCTGCAAAGATTTTTACTTATTTGTTTCTAAAGGGTAATAGGAATTCTACTGAAAGAGAGTCCAGGGATTCCCCGGCCC
ACGTTTGCAAAATATTTATTTAAATGCTGAATATTGGCACTAGAGAAAAAGGCACCAGACACTGTCATAAATCATGGGAACAATGTTTCTAGCTGACTTA
T
>NM_139146-chr1-56971334-1+20400
TGTGTGTGTGTGTGCTTGAGTGTGCGTGCACTTGTTCGTGTGCATGCTAATAGAGATTTGAAGTTGATATCGGGTGTTTCCTCTGTCATTTCCCACCTTA
CTTTTTGAGGCGGAGTATCCCATCGAACCAGGAGCTTGTCATTTTGGCTAAGCTGGCTGGCTAGTAGTCCAGGATCCTCCTGTCTCTTGGCCCTCACTGC
T
>NM_139146-chr1-56971334-1+4600
ATTTTTTGATGAGCTTTAGATATTCATAAAAGGGGGGGTTAGCATTCTTGTAGTAGAGTCTGGTTTGAACCAGTTACGTGGTGAATGTCCCATCGCAGTC
TAAGGTGTTTTAAGAATCAACTTAGCGTTAAGTCAGTGCCCTATGTACAATATGGTCAGCCTTAGATGCCCAATAGCAGCTACACTGGTTTTGCTCTGTC
T
>NR_024326-chr1-56971469-0+400
AAAGTGAGTCCTTTTGGGTTGTCCTCGGTTTCCGATTTCTCCCCCTCCCCCTTTCGGTCCCCAGATCTAGCGCCTTCAAAATAATAATTTGGGGTGGGGG
TAGGGGATGTCTCTGGGTTATTTCGGGATGGGAATGGGGGGGACGGATCTAAACCCAAGCCAGACTGGTCCACCGCAATGAAGGAGGGGAGTGGGGGGCG
G
>NM_001358580-chr1-56980248-1-42800
GACAAATTTTAGAGAGTCGAGGAGTTAGCGTGATACACTGCTTACCTTATATGCAGGTTTAGCAGAATTTAGCTCCAGAATCCATATTCTAAAACGCTGG
GTGTGCTGATGCATGTATAAATCCCAGGGAGGGAGGCAGAGATGGGCATCAACTAGCCTACCTAACACTTCATGTGTTCCAGGAGCTGAGTGTAACCTGA
G
>NR_037990-chr1-57214996-1+47000
TTCCTTTTCAAAAAGCCATTGGTTTTTACCACCACAGTCACATTCGCTGTTCACACTCACGATGAAGAGTGGAGATAGCTCACTGGCTTCTTTCTCCAGT
TTGCAGTAAGCTTGGGCTACTCCCCAGCACTCCTGGCACATCCACTCTCATTCCCAGTTATTAGCTGAGACCTGCTTGGTGGGCCTGCCCATTTCCCCAA
A
>NR_037990-chr1-57214996-1+29000
ATCTGCTGGGCTGTATCCCCTAGACCTCTGCTGGGAAGGCAATATGATCCTTTCTAGAATTGTTCTGACTGCTCCCGTCAGACCTACATCCTCTAGTCTC
TTGCTCTTCTGCTCTGGGTTGTGTAAGCAATGTAGGCAATCCCTCAAATGGTTGGGGTATTGATTAGTCCCATTGGGTCACTGTAAACCGAGTATTGCTG
C
>NR_037990-chr1-57214996-1-30200
CTCATCAAGGTATTGTGGTAGCCTCATATGCACATGCCACACAAGAGCTAGCAGATAAACAGAGTTACTAATGCAAGGCACGTAGCCATACATTTGGCAA
ATATCTTCATCCTCACCTTCACTAGGAAATAAGAGCGAAGATAGCTTGCATAAAAGAGACAACAGTGCATACTTAAGGTCTTTCCTCAGGATTATGGTAA
C
>NR_037999-chr1-57377544-1+17600
GAGCAGTTGCTTCAGTCAAGCTTCTGCTGACTTGCCTTCCCACCTTAGTGGACTGCACTTGGAGCTGAGAGCAAAACTAAATGCTTTCATCTGTGAGGCG
CTTTTGTCCGTGTGTATTATCATAGTGGCGAGAAGAAAAAGACACAGTACGAGCTGCTTCCTCAAGGAGAGTCCTAAAACTGTTTCCAGATCTTTGGCGT
T
>NM_028546-chr1-57377620-0+10600
CCTAGGATAATGCCAATCCTGTGGTTGAAAGACAGTAGGGTGGGGGTGGGGTGAACAAGGTTTTGGTGGTATCACTAAATCCTTGGAAAAAAAACAAAGA
CGGCCACTCCACCAATAGACTTTATGTAGTGTGATTCAATAGATTTTTTATTAACTCCAAATTTTATTTACATCTTAAAGCTAAAGAATGGTCCCGTTAA
G
>NM_001081181-chr1-57406548-0-8600
TAATGGGGATATGAGGTAGAAGAATTATTGTAGTGGCTTGTATATGCTTGGCCCAGGGAGTGGCACTATTAGGAGGTATGGCTTTATTGGAGGAAGAATC
ATTGTGGGGATGAGCTTAGAGACTCTTCTCCTAGCTACATGGGAGCCAGTTTTCTCCTGTTTGCCTCCCAAACAAGATGTAGAACTCTCAGCTCCTCCAG
C
>NM_001037742-chr1-57406674-1-10200
GAGAGCAATTTCACCTTGATTGAGACTTTCCTGCTTATGATTACTGTCTGCACCCCTCCCCTCCTTCTCCCCCAAAGAACTCTGCCTATCCAAGGCAGCA
AACATTTCTCTCGCTTCTTTCTAGAATCTCTACTTTTGGCTTTTAAGTCCATTGTCCATTTTGTAAAGCCCTTATCCTGTATGAGTATCAGTTGTTGCAT
T
>NM_001037742-chr1-57406674-1-12800
GCAGAACCACTCCCAGGACTGGGTCCTGGACTGAATGAAAGGGAGACAGTGAGCTGAACACAGTATTCATTGCTCTTGGCTTTTTTGCTGTTGTTGTTTG
ATTGTTTGTTTTTGGTTTTTTGAGGCAGAGTTTCTCTGCATAGCCCTGGCTATCTTGGAACTCACTCTGTAGACCAGGCTGGCCTTGAACTCAGAAATCT
G
>NM_001037742-chr1-57406674-1-38600
TCAGCCTGCCACACAGAGACTTGTTGTGGTAGTTAGATTATGTTCTGCCCAGGGGATGGCATGTTTAGGAGGTGTGACCCTGTTGGAGTAGGTGTGGCCT
TGGTGGTGGAAGTGTGTCACTGTGGGCATGGGCTTTAAGACCTTCATCCTAGCCAAGTGAGAGCCAGTCTTCTAGTGGCCTTCAGATGAAGATGTAGAAC
T
>NM_144882-chr1-57774861-0-45600
TGAATATATGGATGCTATAATGCTGTGAGTGTTTTTTCAGATGTAGGCATGCCTCTAGCAAGTTCCTCTAAAGGAACAAGGACAATAGATCAATCCACAG
AAGGCACAAGGGCCAGGCACAGCTGTAAAATTCTTGGGGGTATTATGGTCTGGTAAGATGCATGAGATATCTGCCAATGTTATGGACAAAATCCTACAAC
A
>NM_144882-chr1-57774861-0-3000
TCTGATGGAGCTGCCATCTCTATGTACCTCACTGTTCTCAGTACTGGAAAGAGATAACATGGAGATCTGTGAACTCTCTCCACAGTTCTACCTCCAATCA
CTCTCATCCACACCATTGCCTGAAGCAAGTTGCAGGGCCATAATCCAGTCAAACGAAGGGGTGAAATCCCATCAGTTAAAGAGCTGGAATATCTGCAAAC
A
>NM_001164566-chr1-57845571-0-26200
AGAGAAGAAAGGCTAGAGAGGAAGAGGAAGAGAGTGAGAGTAAGAAGAGTGTAAGAGAGGAGAGTGAGAGGAGAGAAGAGGGGAAAAAGAGGAGTAAGAG
CAAGAGAGCAAGAAAGCGAGGTGGGGTCAAACAGCCTCTCTTATGGTATGCTGCTATCTTTACTGTTGCTAGGTAACTGGGGAGGAGTCTAGCCTGAAGG
T
>NM_001164566-chr1-57845571-0-25400
TCGGGCTTGTGCACAGGCATCTCATGATTTTCTTGTGTATCTCCTGCTTTTTAAAGAGCCTTTGGCTTTAAATAGTTAGACTTACTGGTAGGGACCCTCA
GCGTCTTTTCCCCATGGCCCTTTCCCATCACTTTGTCATTGGAGAGGAAAGCATTCTTAATTTCTCTGTCTGTGTTGATGATAGGAACAGCCAGCTGCAG
G
>NM_001164566-chr1-57845571-0+6200
GTGTGTGTATGTGTGTGTGTGTATGTGTGTGTCTGTGTGTGTCTGTGTGTCTGTGTGTGTGTGTCTGTGTGTGTGTATGTGTCTGTGTGTGTGTGTATAT
GTGTGTGTGTGTCTGTGTGTGTGTGTATGTGTGTCTCTGTGTGTGTGTGTGTATGTGTGTCTGTGTGTGTGTGTCTGTGTGTCTGTGTGTGTGTGTGTGT
G
>NM_001164566-chr1-57845571-0+25800
AATCATCCTCGATGCAAAGGTACCAGCCTGCGAAGGGTATTGCCTTCCTCGCAAGAAGATGCACAGAAGACCCGCCTTCATTAGTGTGCAGATGATACTA
CTGGTCCAGCAAATGAAGCAATACATACACAGAATCCAAGCTCAGCGTGTGGGAAATGTGGCCAAAGCTGATTATAAAGCCTTTTGAGTGTTGCAGGAAC
T
>NR_027630-chr1-57969524-1+19400
GTTCTTTGGTCATTGCCACAGTCATGGTTCTGAATTGTGTGTGTGTGGAAATTTACTACATACTTTTCCCCACATAAATAAAATTTTCTTTAGAATTTTG
TTTTCTGGAATCTGAGTGTGGCGATTTCTCCTATAAAATATGAACCTGGTGGTAGCACTGGACTTCTAGGCTATGGGAAGAGACAGTCCTTAGATAAAGG
G
>NM_199007-chr1-57995974-0+10200
CTACTCATCCATTACATCAGCTTCCCTACCCCATTAAGATCTTCAGCCTACTTAGACTTTGGGTATGATGTGAGGGAAGGGGGTCTTAGGGTTTTACTGC
TGTGAACAGACACCATGACCAAGGCAACTCTTGTAAGGATAACATTTAATTGAGGCTGGTTTACAGGTTCTGAGGTTCAGTCCATTATCATCAACGGTGG
G
>NM_009676-chr1-58029969-0-16400
TAAAACACAGAATTTATTTCATTCTCACTTGCCTTTAGAGTTCTGTTAACTTCAGAAAATGATGATGATGATGGTGCTGATGATAAATGGCAGACAAAGT
GTAACAACAGAACTATATCAAAGACCTCACCTGATAGTACCTCTTCAGTATCAAGACAACCTTCATCCTTACATCAGTGCAATTTGAAAGCATTCCCTCC
T
>NM_009676-chr1-58029969-0-7800
TGTATACCACAAGGATTGTGTTTGGGCCTCTCCTCTTCACAGAGAGCACAAGGATATATACATATATATATGTACATATGTATATCCTATATATGTGTGT
ATGTATATACATCCTTGTTTTCCACTATTGTGTGGCAAAACTTTCCTGGGAGGAGAAAAACCCATACATATACCCACATCAGATATGAAACCACAACAGG
C
>NM_009676-chr1-58029969-0+38600
ATTCTTCCTGCTGTCTAACTCTGCCCACTCAATGAAGAGTAGGTAAATGGAGGCTTGCTGACACCCGCACTAGAGATGAAATGGGATTGAAATATAGGAT
TCCTCACAAAATCTTACACAAGTAACTTTATGGTGCTTCACTGCCTGGCAGACAACTGTCAAAGCAATTAATTCTCTGACAGTCCTTAGTTTCCAACTGC
C
>NM_023617-chr1-58113136-0-40600
GATGGCTGGTTATCTGTGGTAGAGAATAATTTTAGGAGTTGGGGTTGCAGCTGAAACCCTGGCCGTGTCTACTGAAGTACTTCTCAATTGGACAGCGGGA
AAGCCAGTGTGTAAATGGACTTGTGGTATCCAGGCAAGCCATATGTGAACCATCAATCCAGGGCAGGTGGCCCCTGTCACTGCAGTGCCCTCTGCAAATA
A
>NM_023617-chr1-58113136-0-29600
ACACACACACACACACACACACACTAGCATCTACTCAGTTCTGAGTGGGAGCGCACAGCAGCTGGCATTGTAGGCTCCCCAAGCTCAATCTTTGCCAGTA
ACTGAGTGGCATGGGAAGTAACCAGGGTTTCCGCAAACTATTTACTCTCTGGAAAGGGCATCGCTTCCCACCTGGCCTCCTCTCTGAGAGGTTCACCATC
C
>NM_023617-chr1-58113136-0+3800
TGCTGTGCTAACAGGGCTGTAGTAAATGAGCCCAAACTGGTCGTGAGAGAGTGATCCTTCCATGACGACCTTGGAGCATGCTCCTGTCTTTTGTTGTCAT
TCTTCTTGCCTGTACTTATTACATGTAGTAATGGGTTTATTCCAATAGTTTCATATATACATACACACACATCCCACCTCCAGTTACAGAATGTTGACAT
G
>NM_023617-chr1-58113136-0+12400
GACATGGCCAGAGCGTAACGTTTCCATCAAGTGAATGTCCCCCTTTGCACTGAGTGTGATTCCATCTGAGATTAATACTGATGTGAGATGGGGAAGAGCT
GAGAAGCTGGGTCCCATCATTCACATTAGGTGAAATCAATTGAAAGCGGGACCCGCAGCATCCACAAAGCATCAATTTCAGAATCCCTCCACGCTCACCA
T
>NM_023617-chr1-58113136-0+38000
AACTTGGACAAATGTTACTATTGTAGCTCACGTTTTGTTTCTGAGATCTGTTCAACCAAAAAAAATGAGACCCCAGTCATCACTGCCACCAGACTCATTG
TTGACGCTTGTCCACAGTGAGAGTCATTCAATCAACATTTATTAAGGAGCTTCTGAGCAGGTGGCATGCCAAAGACATCAAAGTCACTTTCTTTCTTTCT
T
>NM_023617-chr1-58113136-0+45800
GTTCTCAGAGTTCCCATCCTCCCATGGACAAGGTCTTTGCCACTGGGTGACACACTGTCTCTTTCCTAGCTCTCTTGATGCCTCCGAGGCCTTGGCGTCA
CTTGGTGTGGTTGATGTGGTAACAGCTCGAGATGTGCCTGGTGACAATGGCAGAGAAGAGGAAAGCCTATATGCACAGGATGAGGTAGTGTGATGATGGC
A
>NM_001008419-chr1-58278326-0-6600
GAGAGAGACAGAGAGAGGGATAAAGAGGGGCAAATTCTTAGAACCTTGTGGAACAGCCCCCTCGTCTTTGGGTTTGAAAGTGGCCTCAGGTCTTTTATCT
CCAACCCAGCCTGTAAATTGGGAACATTGGAATCTCTAGAGTAAAATCACTCTTCATCTCAGGGGAATACAATAACTACATTTCAGTGAGGCACAGCTAA
T
>NM_001008419-chr1-58278326-0+9600
TGGGGACACAAGAATGGGGTTTGTAAGACCATCACAACCGACTAAAACAGACAAATGTCACCGCAGAGGGGAGGGGGAAAGGGCGAGGACTCATTGGAGT
TGCCAGTGCTTGCTGTAGACCAGGTGAGCATTACACCACCTTTGATGTGGTCTAGAACCACAGAAGAAAGTCAGGTGAGCTAAGAAGCTGTCTGTCCGAC
A
>NM_025824-chr1-58393136-0+7000
AGAGTCCATTTTGGCTCTAGGAATAACTTTAATCTTCTTCTAGGTTTTTAACAAGCTAATCAGGCGCTACAAATACCTGGAGAAAGGTTTTGAAGATGAA
GTTAAAAAGGTAGGTGGAGGAGTTGGATAGGGCATATGGCCTGCACAAGACCCAGTGTTGAGTCTCTAGCAGCCCCAGATTGGACATAGTATTAGACATT
T
>NM_001042634-chr1-58424088-1+7600
GGTGGGAGGAAGACTTAATCGCACATCCTTGGGTTCAATCTCCAGAGAAGAGAAATTATTGTAAAGTAATATTTAGTTGCTTACAAGTTGCTGGTCTGTA
GTATTTAATTCAGTGAACAGAAAGCTAGACTTGTGGGCTGGAGACATCTCTTAGCGGTTAAGAGCACTGACTGCTCTTCCAGAGGCCCTGAGTTCAAATC
C
>NM_001271526-chr1-58505109-1-6200
TGCCTCAGAGGTGGATCAACTTAAGACAGGATATGAGTGCCAGGATTCATGTTCCGAAGATGGGTAAGATTCGCAGTTTTTGAGAAGACATCTAAGACAG
GCACACTCTTTTTGCACCAATCACTGAGACAGCTTTGGCTTTTATAAAATAAAAAAGAGGGAGATGTCAGGAGACATTTTGACCTGCTTCTGTGAAAGCT
T
>NM_001271526-chr1-58505109-1-40000
GTTCTATTAACTATGTCTTGTCTATAACCAAATTCCTCCCCGGGTCTCACTGTAAATGGTGTTGACTGCTTGGGGGAAATTTTCTGCTTATGGGGCAGGA
GAAGTTCAGCAAATTCTATTAACTATTAAACAAGTATGTATGTCACAGTGCTGGAGAGGTTACTCAGCAGTTAAGAGCAGAAAACCAGGATTCAATTCCC
A
>NM_025597-chr1-58586397-0+13800
CGGGGAGAAACACGGCTTACTGGCTTGCCGCTTTCCATGGCTTGCTCGTTGTGCTTTCTAGGACCACATGCCCTGGGTGGCACCACCCACAGTGAGTGGG
CTCTCTCACATCAATCATCAAAGAAAGAGTACTCAGGTCACAGCAAAAAGGCCCATCTGAATGAGGCAATTCTTTAACTGAGGTTTGTTGTTCTCAGATG
G
>NR_045007-chr1-58652641-0-23600
GGAAGGAATGAGATAAACAGAACCCACAGGTAAAGAAACAGAGTGATGCTGTTTGTTGGTTTGCTCCCTATGGCTTGTTCAGCCTGCTTTCTGAGCACTT
GGGCTACTTCCCCATGGGGAGCACCGCCCACAGTGAGCTGACCCTTCCACACCCATCGTTAATTAAGGAAATATCCCACAGATTTGCCTACAGGCCAGCC
T
>NR_045007-chr1-58652641-0-15200
GAAACCCTAGAGTCAGAAGGCGGAAGGAAGTAATCTCAGGAAGTAGAGGGAGAGAGGGATCTGGGAGGGAGAGAGGAGGGGGAGAGGAAAAGGGGGTCCG
GTTCAGATATGGGAGTAGATGGGGGAGATTTTCAAAGGAAGTATGTAGCGGTGGGTGAGGGGGACCTGGGCATAGCCACTAGAAAGTTCCAGATGCCAGG
G
>NM_175370-chr1-58695989-1-1600
CATGCCCCATCTGCTGTTTTGGCGCTGACAAAAGTGTAACTGTATTGAGGCTGGAGTATATTGGGGTGTGGGTGTTTGGGGTAGAAGGTACCGATATCTC
AATATGGCATTAGTGCTGGGCATGTAGCTCAGTGGGTGACAGAGCCTGCCTCTATCTGACCACCACAGGGAAACAACTGAACTGACGCTAACAGGTTGAT
G
>NM_001293805-chr1-58730552-0+10800
TGCCTTGGAGTCTGTAGAGTCCTCTGTATTTGACTGACTGACAGATGAGGGAGTAGAGACTGTGTAGCGGATCTCATCACAGATTTTAGAGAAAGGCCTG
AGAAGGATGCACCTCATCTCTACCCACTTCCTATTGGTCATTACTTACATGGCTTGGGCTAACGACAACAGACATAGATAAATCAGTTGAGTTATGGGTT
A
>NM_001293805-chr1-58730552-0+16600
CCAGCCAGTGCATTGGAACCTGCATTTCCTTGGTTACTTCTGCTCCCTAGCGGAGAGAATACGCCATAGCAAGAGAAAGGAGCTAGCAGTGGGGCTGCGA
TCCTGTTAACCTGCTAGTCTTGTGGTGCTAACTAATTATCTGCAGTAGACCAGTTAAAAACACAATAACAGTGAAAAGCAGAAAACAGAGATTTAGTTCG
T
>NM_009812-chr1-58795374-0-26400
GCATAAATACCTGTTGCTCATTGTGCCCGATGCGATCTTCTTGTTCTTCCCTTCTTGTGGAGCTCCACATAAGACAGCGGTCCCTCAGTTTTACCCTGCC
GTTTTCAGGTCCGTGTTCGTGGTGCCAATCTGTAACTATAAGCTGCCTGCAGCTTACATGAACCGGGTACTCCTGAAAGGCAGGCTGGGGCTGAAAGATG
G
>NM_001277926-chr1-58802502-0+800
AGAGAAGGAAACAATAGGAAGCACAGTTTAAGAGCCCAGAAATCCGTTCCAGCGTCAGGTTACAAGTTATATTCAGTTAGAAAACGACGGGGTTGGTTGT
TCATTTTATTGACGTTTGATTGCCTTTAATGAGGTGGATCCAACACCTGCCTGCTGCGGCTTGTTGATCGTGCTCCTGTGTGATGTGTGGAGTTCTTTGG
G
>NM_001277926-chr1-58802502-0+26400
AGAGACTAAACGAAGCCCCAAATCTCCAAGCCTGTGCTCTCAAGCCTTTTGTGCTTCACTCTCCTCCCCAGAGCCTGCTTGAAATTTTTGTAGAAATGGA
GAAGAGGACCATGCTGGCAGAAAATAACTTGGAAACCCTAAAATCAATCTGTGACCAGGTCAACAAGAGCCTGCTGGGGAAGATCGAGGATTATGAAAGA
T
>NM_001277926-chr1-58802502-0+47200
GTCTGATATGGGAGGGAATAAAGATTTTGGAATTAAATCAATGAATTGCTGTTTACCCTCAGGGGGACAAAAGTCACACCCCAAAATGCAAGGATTACCC
AAAAAGAAGACCCTTCAAATTAGTCTCATGTAAAAAGCAGAAAAGAGCATAGCCCACAGAAGTCCAACTCCAGTACAGAGAACACCAGGTCTCAATGGAA
A
>NM_172406-chr1-58973482-1+18600
TTGTTTAGGAATTACCAGGCCAAACTTCTCCAAATTTCTTAACTGTATGACAAGCAGTAACCCCTTACATGCTGCAGTGGGCAGGACAGAAAGTCTTGTC
CTGGCCTTGTAGATTAACTTTCTTACAAATCTTCTGAAGCGCAGACTCTCCTTACAACTTGTAACTGGGTTTTGAGTGAAGTTGCTTTGTATAGTGCTTG
A
>NM_172656-chr1-58973522-0+400
GAGAGTCGCTGGCCTTGGTCACCGCCTAGGTAATGAGGGGAGGCAGGCCAGCACGGGATGGTGTGGGGACCCGGGGAGCGACAGGGAACGCAGGTCGGTA
GGTGCACAGCGGAAGGCTACAAGGCCAGTCCTCGCCTCCGCTCCTTACCGGAGTTGACACGGCCGGCCGAGCAGCCGCTGGAGTCTGCGGGACGCCGGCT
C
>NM_172656-chr1-58973522-0+21000
GTGTGGGAATTCTAGGGTTGCCAAATCATTTCATGTCCTCTATACTTGACAGCCTCTCCTTGCTGCTTGTCTTCGGTCCTGTTAGGTACAAATGACAAAT
CTATACTTGAAAATACAGTTGGTGCACTGGAGAATCGATCAGTTAAACCACTCTGTTCATGGGGCGTGGATTTACCCTCTCTGCCCAGATCAGAGCACCC
G
>NM_172656-chr1-58973522-0+29200
CTTCATATTTATTTATTTATTTAAAAAAAAAAACCCAGCTATTTGAAAAAGCCCCGTGTACAGTTCTCTCTCTGGAAGAAGAACATCTCACGTTTCTGTG
GTATTTGGCTACTGCTCATGCTGTGCAGGCTAGACTGCAGAGAACCCTAGGCTAACTTCAGCCAGGGTGGTAGTCAGCCAGGCTTTCAAACACAGGGCTG
G
>NM_175200-chr1-59094900-1+9400
GGGAATTGAACTCGGGACCCCTGGAAGAGCAGTCAGTGCTCTTAACTTCTGAGCCATCTCTCCAGCCTGAATTTTTTTTTTTTTTTTGATCATTCCTTAC
CCATCTGTAAAATTAGCCTGGATACTCTACTAGATAAGGCCATACAAATGATTGACCGACTCTAGCTGGCAAATGCCATTCTCTGTAGTTAAATGCAAGC
A
>NM_001033449-chr1-59120096-1-17800
CTGGGCGTGGCCTCCTGCCTCTGTGTATATTGAAGATGATTCTGTCTTGTGTAAAGAGCATCTCTGTGGTTTTGGTTTTGGTTTTTAACAGCTTATTGGG
TTTCCATTATAAGCACTGTTACAATGACTAGCTTTATAAATATGTATTCCAGTTATGTGATTGCCCTTAGCAGGGGCTGTGCCTGATCTAAGGATGCCTG
A
>NM_001164682-chr1-59163389-1-8200
CTGCTTGGGGGATTTTGGAACTGTCACTCAGTCACTCCGTTCCCATTCTGTAGGAAGCACCACACATTCAGTCCGTTCTGCTTTTCACATGCTCACTTTT
AGTTTGGGAACATTGTATGTCATTACTTTTATGTATTTTCACAGAACATTTTCACATTATACAGTACAATTTGTCATAACTGAAAGAGAAGTTCTTTAAG
C
>NM_001164682-chr1-59163389-1-8400
AAAGCAAACCTAGGGAGTAGTCAGAAATTTAGTCCATTATCATTTGAAGAACTAACTTTCAGCAGCAAGTCTGCATTTTAGAGAAGATTTCTGAAATTTA
TATCTCTGTAGTTCAGTTGGGGTTATATTCTGGTTTGAGTTTCTGATTAGAGTTGATGCAAGTTGACTTCGGGTAGAGAATTCCTTAGTCAGATGAGCCC
C
>NM_001164682-chr1-59163389-1-13800
TTTTTTTTTTGGTAAGATTTATTTTTAGTTTTGTGTCTGTGTGTGTGTGTGTGTGTGTGTGTGTGTGTAAGTGAATGCATGTGCCTATGGAGGCTAGGGA
CTTTGGATGCCCTGGAGCTAGAGTTACAGGCAGTTGTTAGCAACCTGTATGGGTGCTGGGAACCTAGCCCAGAACCTTAGCAAGAGTGGTGCACACTCTT
A
>NM_001159948-chr1-59237093-1+33000
TCACACATACCGACTGGGTGATTCATTCTTCTCACAGTGAACCGGTAGTCCATTATTTGGATGGTTTAATTTTAAGAACAGAGAAGGTAGCTGAGATGTA
AGTAGTGGCAGTGCGTGCACACTCACAATAATTGTTGTGTAGAGCCTGGCTGGATGCACAGGGTTTACCTGATAGAGGCTGAAGGAAGCTGGAGGCTGGG
A
>NM_028717-chr1-59237231-1-2200
TGTTGGAATAGGTGTGACCTGGTTGGAATGGGTGTGTCACTGTGGGTGTGGGCATAAGATCCTTACCCTAGTTGCCTGGAAGTCAGTCTTCCACTAGCCG
CCTTTGGATGAAGACATAGAACTCTCAGCTCTGCCTGCACCATGCCTGCCTGTATGCTGCCATGCTCCCACCTTGATGATAATGGCCTGAACCTCTGAAT
C
>NM_001356389-chr1-59256906-0+23000
ATGGGGGCAGGTCACTGGTAAGATGCCTTAAGCTGAATCCCCAGCACCAACAAATAAATAAATAAGTAGCTACTTCTAGAAGCCTAACAATGACCTGTTA
CATAGTAGGCAAGAGACCGCTGTCAGTGCTACTACACTCCAAGGCTTCCCAAGCTCAGAGTTCTCTTTTAAGCTTGGTTTCCATAGAGGAGGTTTGCAAT
A
>NM_001356389-chr1-59256906-0+49000
AAAGAATGTAAGTATATTTACAGGTTCCATTAACTTTTTTTGTTTGTTGGTTGGTTTTAGTTTTTCGAGACAGGGTTTCTCTGTATAGCTCTGGATGGCT
TCCATTAGTGTTTGGAGAACTGTATATAAACCAAGTTTTTAAAAAACATTTGGAGCCGGGTGTGGTGGTGCACGCCTTTAATCCCAGCACTTGGGAGGCA
G
>NM_008057-chr1-59482147-0-41800
TGTGTCTTTGTGAGGGGCTGTGAATGTGAATGTGGGTGCCACCAGAGGCCAGAAGAGGTTGTGGGACGCCTTGGTACTGCAGTTAGAAGTGCTTGTGAAC
TGCCCAACATCGCTGCTGGGAATGGAACTTGGGTCCTCCAGAAGAGAGTATAGCACTCTCTTAACTTCTGAGCCATCTCTCTGGGCTCCCGAGCCCCCTA
T
>NM_008057-chr1-59482147-0-26200
TATGTATGTGCTACATAATCACGAGCCATTCCGCAAGCATTAGCTGATACACGCATGCTGGTTCGGGGAATGGTCTCCCTATTACCAAATAGTCTGAGGT
GCACGGAATCTGAAATATATCAGGGCAAGTGTCAAGAAAAGCGAGTCCACCTGTTTCTAATTCACTTCATTTACTCCTTAACCATTACCTTGCTGGAATA
G
>NM_008057-chr1-59482147-0+6400
TCCTCCTCCTCCTTTCTTTTCCTTTTTTTTTTTCCCTTATTGTAAACAACTGAGAAAGGCACTTAGGCCTTTCCAAGGGAATCCTCAAGGCTGCTCCTAA
GAACATTTCCCCACCTTGCAGTTCACAGCTCAGCGTGATGGAAGAGGCTTGGTCTCTAACACGGGAACAAACACAAACGCAGCATGTGAAGAAATCCCTA
C
>NM_001013771-chr1-59516264-0-7000
AGCTTGGCATATCTTTTCTAGGAAGTATGGGTGGAGAGGAAAAAACAAAAAAAAAGTAGGAATCCTGAAAGAGAAAATGGAAATTTCAAACCCTGGTTTC
TGGGACCGAGGATGCAACTCCATTGTTAAAGTGGTAGCCCTAAGCAGGCCTTAGGTTTATCCCCAGCGCTGAGGAAACCCGGTGTGTTTGTGCTCACCTG
T
>NM_001013771-chr1-59516264-0-400
AAACAGCTTGACTTCTCCCTCAAGTCGACTATGTTATTTTTCATTTTATTCAAGTTCCAGACAAAACAACTTCAAGTGATTCTCAGTGAATCTGAGAATC
CCGGAAGAGGTCCCTTCTTTATTAGAGACACTAGCCAAGTTTTTTATTTCCCAAAATATTGCATCAAGAGCATTTTTCCCCCTGCCGTTCTCAGCAAATT
T
>NM_001357842-chr1-59524294-0-3400
AGATACTCAAACTAGATGGGAACAATCACTTCCTGGTGTCCCTTTCACCATCTGTGGGCAAATCCACACTGCAGAGTCTGTGGGGTTCACACAAGGAACT
TCCGATAGAGACAGAATCACGTGTCAGCCAGCAGCCGCTGTGGCTCTCCAAGGACTCTGCCATGCTTCTGAGCTGTCCTACTCTCGTAAGCAATGTCATC
T
>NM_001357842-chr1-59524294-0+3000
AGTTACAGTGACACAAAATCCCTGTCACATCCAGAGTGTAACCAGACCCCCTGAAACCCTGTCCTATGACCACAAACATCCCCATTCCTCCTCTGACGTC
CTAGTCCGTGGAAACTAGAATGTTTTAAATATTTACCTTGAGCCTTTTGGCATCAGTAGAAGTTAATTACTTTTTCCATTCTGCGTTTACTATTAAGGGA
A
>NM_001357842-chr1-59524294-0+13800
ACAGAAGGTAGAGGCAGGAAGTTTGTGAATTTAAGAGCAGCCTGAACTACATGATGAGACCCTGTCTCAAAACAAAACAAAACAGAAGCTCAGAGTGCGA
CTCCATGGAAATTCCATCTCGAGACAGAGAGAGGGGGTTCCATAGGGGGACGCTAGGGATATTGGTTGGTTGTAGAGCACTTACCTAGCACTTACCTAGT
G
>NM_001357842-chr1-59524294-0+16600
ATTTCCGCAGCCGAACTAATTCTCCTGAGGCTTTATCCTTTCCTAACGCTCCGGCCCAAGATGGAGTCTGGCTTTTGTCATTTCTCCTTTCCCTCTGACT
GTGGATCTTCAGGGGCCCTTCAGGGCTTTGCTCTCTGGACTCTTGGACTGTGTTTATTAGCCAAGGCATTTGTTCTTGGTGCCGTCTGGCCCCTCCCGGG
A
>NM_009460-chr1-59670834-1+18200
CCTTAGGCCCGGATAGCAAATTTGATTCTGTCATTCCATGACAGTGCTGGAGAAACTCCTCCACATACACGTTAAAGGATTTAATGCCTGTTGTTGAAAA
CAGTACCACTCTGAGCTGGAGAGATGGCTCAGAAGTTAAGAGCATTGGCTGCTCTTCCAGAGGTCCTTGGTTCAATGTCCAGCACCTACATGGCAGTATG
G
>NR_028521-chr1-59704808-0+18200
AGCACTTGGAAGGTAGAGGCAGGAGGAGTATGAGTTCAGAGCTAACCTATGCTACATGAATAAGTATTGGAGGTGTGAGTTCCTGTGGCAGAGCACTGCC
GCATGCATAAGGCCTTGAGGTTGAGTCAGAACTGCTCCCCCAAAGGTTTAATTTTAAGTTCACAAATACTGAGTGAGAAACCCAAGCTTTGGGTGGTCCT
G
>NM_007561-chr1-59764279-0+10000
CCCCTCCCCATCTCTTCCTAATCCACCTCCCTACCCCACCAAGTCAGGCACCCATAGCCATTGCCCACACCTCTCTCAGACATGTTTTTGCTCAATGTGT
GCTCCTCCTCTTTCCCTCCTCCTCTCTTCTCCTTCCTTCCTGTTTCCATCTCCTCTTGTCGCTCTGCTGGGTCCAGTTTGTACTAGTCATAGATTCCTTT
G
>NM_001037725-chr1-59913006-0-13600
TGGAAGGATCAGGAGGAATGAATTAGTGCATTGTGGCTTGCATGTGCTTTCTTGGTTGTGCTTCCCAGCTCCCATTTGGCAATGGTAAAATGATTGCTGC
GGCTCAGCACAGCAGTGATTGGTGTCAGGGAGCTCTCTGTGAGTGGCTTTTACAGAATTTGAAAGGGCAAGGCATATTTCACAGACTAGTCCTCAACTCT
C
>NM_001037725-chr1-59913006-0-3400
CCTCTTCTGGTATATCTGAAGACAGCAACAGTGTACTTATGTATAATAAATAATTCTTTAAAAAAAACCAAACATTTTCTTGGGAATAGGAAACATGGTT
CAGAGGTTAACAGAACTGGGTTCAATTCCCAGCACCCACATAGCAGCTAGGAAACATCTGTAACTCTATTTCCAGCACACCCAACACCCACTGCTTTCCG
G
>NM_001037725-chr1-59913006-0+27000
TGCTGAAGCCAAAACTTCTCATTCAACACAGAGAAGTCAGGCTGGTTCCTAACTAGACGTTTCACTGCTACTAAGTAGCCTTCATGGTACTAGAGGTAAT
CTGTGTACTACCAGAGGAGCAAGGTCATCAGCTCAGCTTCAAACTCTGTGACCTCAGCTCTCATCTGCCTGGGAGATATTCTGGTACAGTAGTAGGAGTG
C
>NM_001037725-chr1-59913006-0+41800
TGGAATAACAAAAAACCTAGGATAGCAAAAACTCTTCTCAAGGATAAAAGAACCTCTGGTGGAATCACCATGCCGGACCTAAAACTGTACTACAGAGCAA
GTGTGATCAAAACTGCATGGTACTGGTATAGTGACAGACAAGTAGACCAATGGAACAGAATTGAAGACCCAGAGATGAATCCACACACCTATGGTCACTT
G
>NM_001357296-chr1-60043122-1+39200
GGGCAGAGGGGCAGGGGCAGAGGGGCAGGGGCAGGGGCAGGGGCAGACACTCAACTCTTCTGAGTTCAGTTCAGAGCAGCCAGCACAGAGAACCCTTGTC
TTCAAAACAAAACCAAACCAACAACAACAAAACAAAACTAAAAGCAAGGGTTTTTATAGTCTGTGCAGATCTAGAGATAACACTGGTACAGATTTGATCG
A
>NM_001357296-chr1-60043122-1+25400
GCTGTCTTTAGGATGTCTATTGCTGTGATCAGACGCCATGACCATGGCAACTCTTATAAAGGAAAATACTTAATTAGGGCTAGCTTACACTTCAGAGGTT
AAATCCATTGTCATCATGGCTGGAAGCATGGTGGCATGCAGGCAGACATGGTGCTGGAGAGTAGTTGAGAGTTCTACATCTGGATGCACAGGCAGCAGAA
A
>NR_104344-chr1-60108083-0+600
CACTTAGGACAGCTGTTCTCAGCTTATGGGTCACAACCCATTTTGGGCTTGAATGGTCCTTTCTCAGGGTTATTCTCAAAACAAATATTTACATTATAGT
TCATAACAGTAGCAAAATGACAGTTATGAAGTAGCAATGAAAGTAATCCTATGGTGGGGTCAGCGCACATAAGTTACTGTATTAAGGGTCACGGCATTAG
G
>NR_104344-chr1-60108083-0+11000
TTTTGTTAATTGTTTACAACCTCTTGGAATGTGTTTTTGTTGTTTTGTTTTGTTTTGTTTTGTTTTACAAAAGCACAAATCTACTTTTATTTCTCTACTC
TCCATTAGTTTAAATCTGGAATGGGTACAGCATCACATGGGACTAAGGTGTGTGCCTCCTATGCGCTGGAGTGTGAGCCACCACCTGGCTATGGATCCCT
T
>NM_173444-chr1-60180599-0+200
GAGGTCGGGCGGAGGCTGCCGCGGGGCGGGAAGGCCCGGGGGAATGCGGCGCAGGGCTGCAGCCTGAGGGGCGGCGGCGGCGGGCGAGGGGGCGCGGCCG
GCCCGGGCGGGTCTGGCTGCGGCCGGTTGGCGTGGGTCCCGGGTCTGGGTCCCAGAGCGCTCCGGGCCGCGCTTCTGAAGTTGATTGGCACGCCTGACGT
T
>NM_030013-chr1-60343300-0+25000
TCCAAGCCCCATGCTCCCAGAAATAAGACTCAGACTCAAAATATATTTATAGATAGATGCCTTGGTGATATAGCTAGGCTCTACTCTGACTAGATCATAA
CTAAAATAGCCTAATTATTTTAATCTACATTCTGCCACATGGCTGGTTACCTGTGCTCAGGTACCATATGTCTATCTCATCACATCTTTCCTGAGGACCT
C
>NM_030013-chr1-60343300-0+28600
TTCCTTCCCTATGCCCAAGGCTCTGTCTCTGCACCAGGCCATGCCATAAAAGTAGGACTGAAAAGGTGTCTGTGATGAACCTGTGAGACTGCTAAGAAAT
AAATGTGTGTTGCATCAAAAAGGCCAGGCAACAGAGAGTGGTGACTCACACCTTTAATCCCAGCACTCGCTAATTTCTGTGAGTTCTAGGGCAGCCTACA
C
>NM_001198570-chr1-60409619-0+47800
TATTTTACAGTCAGAGCTCTGCCATGGATGCACTCTTCTGAAGAATGAAGTTTGACAAGGCATTGGGGTTCTGTAGGGTACAAGTCTGACAGCATTTCCA
CTAATGTACAGTTGGTTTTGAGTCTGATAAAGGGATTAAAATATGGAATGATAGTGCCAAGTTCAAGCTGGAAGTTAGTTGTATTCTAATGAGATCATTT
C
>NM_001045513-chr1-60566765-1-34600
TACCCAGCTAGCAAAGGAACATGGTCTATGTTGTTGGCTTCTGATCAGAAGCCAAATGAAAGATTCCTTCAGAGTCTAATTTCTCTGTAAATCCACCTCA
GTTCTCATGGCTAATTTAGGTGGCAATGAGTTAAAGGAAAGGAAGGGAGGGAGGGAAGGAGGGAGGGAAAGGAAGGAAGGAAGGAAGGAAGGAAGGAAGG
T
>NM_001045513-chr1-60566765-1-44600
GGACAGAGAACACCCTCAGGAGGTGTAGTGGGGAGAACTGAGACTTGACAGACCCATGTCTGAAATTCAGTGAGTCATGGTAAGGCCACCGGATGACACA
CCCAATAGTTGGCAGTTATATGAAATCGAAGAAGGTAAATATAAGAGAAAAGACATACATGATTTGGATATGGATCTTAGTTGTTTTCTTTATCCTCCAT
T
>NM_007642-chr1-60746388-0+33200
TGAAAACCACTGAGAACAAAACAGGAAGAGAGGTCCCAGCTCCTACAAGCACCTCTCTCCTGTTTGTTTGTTTGTTTGTTTTAACCTTCATTGCCCCTCA
AATCTGGCCTCTTTCAGTAGGTTGTTTGTTTCGTGAATTAAGGTTAGTAATGCAAAAGTAAACTTCCAGGTTTAGAGCTCAGGGGGAAATTATGACTTAT
T
>NM_009843-chr1-60909025-0-46000
AAGAAAGGCCTGGGACTCAGGGTCCGTGCTGTTCCAGGATTGCTCGGCACAGCGGCTGAGCTGTCGAGGGTCATGTGGCTTTGCAGTTAGCGTCAACATG
GTCCTGGAAAAATGTTCACAGAGTCTTGCTGATGAATAGTGCCTCACACATCCCTTGTGAGTGCCCGGTCAGCGTTTTTAGAGGTTCGTGAGAGCAGTGC
T
>NM_009843-chr1-60909025-0-16600
CGTTAGACTGTCCATGAATCTAAATGTTACCATTCACTCTCCCTTCCTTCTGCTCCTCATTTGGGGCTCTCCCTGCCCTTCTCCACTTCTTTCCCAAATG
TTTCCTTTATCAAAATTATTCCATGGTTAATTCAGTTTTGACCCAGAATGTCAATGGTTGTCCTACTGATGGTCGCTGCCTGAAAGAGAAAATCATGGTA
A
>NM_017480-chr1-60977914-0+18000
ATCAGGGTTAAAGAATGGAGTTCAGCTAGTGTAACATAGATGAAGCCCTGGTTTCCATCCCAGTACTACACAAATGGGCACGGTGTTACACATGTGTAAT
CCTAGCACTTGGGGGTCAGATCGTCAGAAGGGCAAAGGCATTTTCAGTTACGTGGTGAGTTAGAGACCCATCTGTGATTTATAAGATACTGTCTCAAGAT
T
>NR_040483-chr1-61378432-0-30600
AGGATTCCTCCAATAAGCATTTGGAATATGTTTCCTTGCCCTATAACTTTGGACTTGGCCATGTGGTTTTAGTCAATGAGATAGTTGTTAAGCATGATAC
AAACAAGAGTTCAAAACAAACTTGTAGCCAGGTGTGGTGGTGCATGCCTTTAATCCCAGCACTCAGGAAGTAGAGGCAGGCAGATTTCTGAGTTCGAGGC
C
>NR_040483-chr1-61378432-0+48000
ACTTCAGAAATCTGCAAAAATCGATAGTAAATCAAAATAAAAAATATTAACTCGGCTTCAGTACTGTCTGTGTAACGTGATTGGCCAGTCCGTCCTGCGT
GCGACCGTGCTTCCTGCAGTGATAGATTGTATCGCTTCCTGCAGTGATAGATTGTATCGCTTCCTGCAGTGATAGATTGTATCCACTCTGCAACTGTTCC
A
>NM_001081050-chr1-61638824-0-49800
AAATGGCTTCTCCTGCCAGTGACCTGAAATTATAAATAACCTCCAGGCCATGCAACCAAATCTCTGCTACTCAGAACTTTCCTGAATGTTAGCATTGAAG
TCCTCTTTGGACCACCTGGGACTTCCTTTTTTACCAATAATAATTGTGTTCCATGAAGCCAAGCAGGTCTTCCCTGAAAGAGCCAAGGTAGAAAAAGCTG
T
>NM_001081050-chr1-61638824-0-41200
TGAGAGGTTTGGCAGTGCTCAGCCATTGAGCTAAAAAGCATATTAAAAATCAGCTAATGTGTGTGTGTGTGTGTGTGTGTGTGTGTGTGTGTGTGTGTGT
GTGTTTCAATGACTATGTGTGTGTATACTAAGATTTCATAGATTGGGAAGTGACAAAGTTCCATCTTGTTCAATTTCCTTTGAAAATTGTAGCTACCAGG
A
>NM_001081050-chr1-61638824-0-39200
CTGGAACTTACCAAGTAGGCCAGGCTGGCTGGTCAGTGAGCCCCAGGAGTCCACCCATGTACAGCTCTCCAGGGTTATGATGAAGGCATGTGCAATCATG
CCCATTTTTTTAAATATGTTTTCTGAGTATTGAATTCAAGTCCTCATGATTGCAAGGTAAACACGTCTGCAGCTGAGCTATCGGCTCAACCTGCATCATA
T
>NM_001081050-chr1-61638824-0-37200
TATTATTTTGGAATTCTTTATATGATTGTTATTGATGTTCTGATAATTTTGCAAGTGAGAATTAGATAGCATTGGCACCTTAGATTTACGGTATTGATAA
TGACAATCAGGGCAGTTATGATAAAAACCTATTTCCATTAAGTCCCATTATAAGTTTTCTCACACCCTCAACACCAAAGGATGGAGAGATAAGTGGCATT
T
>NM_001081050-chr1-61638824-0-35600
TTCCAGTTTTGTTGAGTATAGTCTTTTCTAAAAGGATCTGATGGTGTTTTGGATTTCTTCAGGATCTGTTGTTATGTCTCCCTTTTCATTTCTGATTTTG
TTAATGAGGATGCTGTCCCTGTGCCCTCTATTGAGTCTGGCTAAATGTTTATATATATTGTTGATTTTCTCAAAGAACCAGCTACTTGTTTGGTTGATTC
T
>NM_001081050-chr1-61638824-0-33200
GTGCTGTGTTCTGATGATGGTGAGTGGTCTTGGTTTCTGTTAGTAAGATTCTTATGTTTACCTTTTGCCATCTGGTAATCTCTGGAGTTAGTTGTTATAG
TTGTCTCTGGTTAGAGCTTGTTCCTCCATGATTATGTTAACCTCTCTCAGCAGACCTGGGAAACTAGCTCTCTCCTGAGTTTCAGTGCTCAGAGCACTCT
C
>NM_001081050-chr1-61638824-0-32600
ACAGGGTTTCTCTGTGTAGCCCTGGCTGTCCTGGCACTCACTTTGTAGACCAGGCTGGCCTCGAACTCAGAAATCTGCCTGCCTCTGCCTCCCGAGTGCT
GGGATTAAATGTGTGTGCCACTATGCCCCGCTTCTCTGGCATCTTTAACCCTTCATTTGCTGACATATCCACGAAAACCAGACTTCAAGCTTGGAAGACT
C
>NM_001081050-chr1-61638824-0-8800
AAGATTTCTCTTTGGTGTATGAGAGCAAACTCCTTACTCTGGTTCTCACAGCCCTACTCTGTCATTTCCCTCTTCCCGTATCTTCTTAACCTTATGGTCT
ATGTTATGTTCCAATGCAGACTATCTGGTCCTGTCAAACCATCTTGCTTTCTATTCTTAACATTCAATTTCCTGTTCTCTGCTTAGAGTCTTCTCTAGGG
C
>NM_001081050-chr1-61638824-0+600
CAGCAGGCGCTGCAGCGGTACCTGAAGACCCGGGACCAGGTGAGGGGCGCCGCAGGGGGCGAGCATGGGGCGCGACCACCGCGGGGCTCACTTAGTAAGT
GTCCTAGGCCACGCACCTGCCCGTTGCCTTGGACCAGGTGGCGCTTTTTCTGGGGCTCAGATCACCCCCAGCGGCTGGTGAGCGCTGCCTGCAGCCACAA
C
>NM_001081050-chr1-61638824-0+1000
GACACTGTGATGTTACCCTGTGCTGCTCACCTGAAGTGTGATTTCTGACCAAGTCCCGCCTTAAGGAGGCTCCTTGGAGTTTGAGCATTGATTGGCTCAA
GAAACACCTCCAAAGTTATAGCTATTGGTGCTTTGAGAGTTCTCAGCTTGATGGGAGGTCTCCCAGTGACCTGGGCAGGAGGTGCTCCAGTGGGGATGCT
G
>NR_151537-chr1-62136109-1+21200
CAGAGTTTACGACATTTAATTATATATCTCAAAGTTTTAAAAAGGAATTGGGAAAACCACTACACCTCCCTGAAATTAATTTCTGTCAGTAATATATCCT
ATATACTAAGCATATGTGACTTTTCAAAAGCCTTTCTCATCACTGTTACCAAATAGAATAACTTAGTTTAAAACACAGTCAATGCAAATGTCATGCATAA
C
>NM_010939-chr1-62703317-0-6400
ACTCATACACACACACTCATATACCTATTCACACATACCACACAAACACATACACTCTCACAAACACACACACACACTCGCACACATTCACACACAATAC
ACACAAAACACACACACTCACACACTGACACACACGTGCACACACTTCCTTTAGCTTTTTAATCCTATTACATCACCGCCGTCTCCCATTTCCTTTGATT
T
>NM_146250-chr1-63214281-1-2600
AGACTAGTCCAACCCCTCTCCACACCTCACTCACCCATTACCGGCCTAAGTCCTTTTAAAAGCCTCAGACTAAGTTCAAACTGTTTCCCATTTTCAGGGA
CCAGTCCCTGCTAGAGTGAGCTCTGCTTTCTCTTAACCTTCCCCCTACTAATCACTCTGACTCCTGAACTAAAGCCCATCTGAGTTGAGAGAAAGGCCTC
C
>NM_146250-chr1-63214281-1-5800
AGATGCTCAGCCGTTAAGAGCACTGACTGCTCTTCTGAAGGTCCTGAGTTCAAATCCCAACAACCACATGGTGGCTCATGAGATTTGACACCCTTTTCTG
GAGTGTCTCAAGACAGCTACAGTGTGCTTACATAAAATAAATAAATCTTTAAACAAAACAAAAAAGCAAGCCTTATGTACCACGTATTTCATAGTCACTA
G
>NM_146250-chr1-63214281-1-8400
AGAGCTGAAGATACAGGTGCACAAGGCTGGCTGTGCTAGGCTTTTTACATGGGAACTGAGATCTGAACTCAGGTCCTCTCATATTTACATAGCAAGCTCT
TTTACCCACTGAACCATCTCTTCAGCTGCTTTTTCTTTCTTCTTCTTTCTCTTCTTCTTCCTCCCCCTCCTTTTCTTTTTCACTCTGGGCAACAGCCCTG
G
>NM_146250-chr1-63214281-1-12800
AACACAGAACAACAAACTCAAAATAAGAGTGATCTAAGCACATAAGGGCTATAGCTCTCAGCAGACAAGGAGCTCCCAGGGGGAAAGTTGCTGGCGTGGC
AGTCCATTGCCTCAAGAATTTCAGGGCTGAGCTCAGGCATAATGATATATGCCTATAAATCTCAGCACATGGGAGACTAAGCAGAACAGCAGTGAGTTCA
A
>NM_011780-chr1-63445891-0-40800
AACTCCCAGCTCCTCCAGCACCGTGTCTACCTGCACACTGCCATGCTTCTCACCATGAGGATAATGGACTAAACCTCTGAAACTGTTAAGCCAGCCCCAA
TTAAATGTTTCCTTTATAAGAGTTTCCCTGGTCATGGTGTCTCTTCATAGCAATAGAAACCCTAAGACAGTACCTAGATACCACAAGGCACTTCCTAAGC
A
>NM_011780-chr1-63445891-0-18400
TTCATTGGAGATGAACGATTTAAAGAATTTCAAGAGTTAAAAAAATTAGTCTAGGGCTGGCGAGATGGCTCAGTGGTTAAGAGCGCCGACTGCTCTTCCG
AAGGTCGTGAGTTCAAATCCCAGCAACCACATGGTGGCTCACAACCATCCGTAACGAAATCTGATCCCCTCTTCTGGAGTATCTGAGGACAGCTACAGTG
T
>NM_011780-chr1-63445891-0-2600
TGGAACTCACTCCGTAGACCAGGCTGGCCTCAAACTCAGAAATCTGCCTGCCTCTGCCTCTCAAGTGCTGGGATTAAAGGCATGTGCCTCCACGCCCAGC
TTCCTTCCTTCCTTCCTTCCTTCCTTCCTTCCTTCCTTCCTTCCTTCCTTCTTTCTTTCTTTCTTTCTTTCTTTCTTTCTTTCTTTCTTTCTTTCTTTCT
T
>NM_011780-chr1-63445891-0+10200
CAGAGGAGGGGTTCACCTCTTAACTCCATGGCAGTATCCCGGCAAGGGACTGTCTGGTCAAGGTTGATAGTGGCGATCGGGAGATCACATGATCCTGGAC
TTCCTTTGTCCAGGATCATGTGATCCTGGTGGGATTAAAGGTACATTTAGAAGTAGTCTGACCTAAGCATGGGCAGAAGCTGATCACAAAAAACAAACAA
A
>NM_001081658-chr1-63686927-1-12200
ACCATCAATGAGGATCTGGTGGCTTTCTCTCACCACCGAATCTGTCTCACACAGGCCCCCTTTCAGTCAATGCAAATGCAGGAAGCCAGTGGCTGGAGGA
AAAGTGGAACAGAGGTAAAATCTAACAGAAACAGGAGCTGCTGGTTCATTTTAAAGAGTTACATCTTTCCATGTTTTCCTCCCTTTACAGACTCTGATGA
A
>NM_001256158-chr1-63769267-1+3200
GGCTGGCTCAGTCCTGAGGCTGCAAACAGCTAGGATTTCTTTTGTCCTCTCTCACTGGCTCTGTCAGCTCTTTCCTCGCTCAACAAGAATGCCTCTGGCA
TATGAGAAAGTAGTTTATTCACATCCAGAGGTTAGAAGAACCTAATTTCAGGTATCTTAAAAATGCATCTGCTGATCTATCTTTAAAAGTCATCTCTCAC
C
>NM_001256158-chr1-63769267-1+800
GTCACATCATTCATGTGTCTCCTAGGACAGCCTGCTCTCTTCAGCACGGACCTGAAACCCAATTGCCCCCGCAGACTTGAGATGTTTGCTGCAGCTACAG
AAAGGAAGTTAGAATCTGCTGTCCTCCACAACTTCCCGAAGAGCAAGGAAAACATTGGAAAACTGTCAGCCCGCTCTCAGAAGGTGAGCGCACAGATTGC
A
>NR_027824-chr1-63964727-0-200
ATATGACATCTCAAGTAGACAAAAGGCCCTCATAGCCATGATGCCCCTCAGAATATGGTGGAGCTCTGCCTTCAGCCATATCTGAAGTCATAGTCTCTTG
AGTCCATCTGTGTGTGAACCAAAATTCCACTATTTCCCTTAGCCATTTCAAATAAGGCTTTGTTTTTTGAAACATAAACTATCCTAAGTGATAGACTACA
G
>NR_027824-chr1-63964727-0+25800
GTCTTATGAAAATAGAAATTAAAGGTATGACTCTACAAGCCACAGAAGGTCAACAATTGCTGGCAAGCCACTTGTCGCTGGAAAGAGGCATGGAAAGGCA
AAGGCCCTCCCTCACGAGTTTCAAAAAGAAAGTGGCCTTGACATCTTCCTAGATGTTCTAGTTTTTGCAAAGGTAGGACAATAAATCTGTGTGTCCTAAG
C
>NR_027824-chr1-63964727-0+28000
CTTGGCCACTGCAGCTTCAGGAAGGAAGGATTGACTTGTTTCCAATGAGAGGAAGGACCCACGTCGGTTGGGAAGGTGTGGCTTAGCATAGCCTGTCGTT
ATGTAACAGTAGTCAGGAAGGAAAGGGAGAGGTGAAGGGTGACACACCAGGTTGCTTTCTTTTATTCTTTCCCTGTCCCTCTTATTCAGTCTGTAGCCCA
T
>NR_027824-chr1-63964727-0+29200
GAAAGAAATCAGCAAGCTCACCATCCTAGCCAAGATGAAAGGCCAACCGGAGGCCACACAGGCTCCTGGCTGCAACCCTTCTCCTAGCATGCTATCCTGA
TCTGTACAGCAAGCACCATGTGGTCTCAGGAACACATCAGCTTCCATGTGATGGGAGATCTCCGATTTAGTCTCAGCACCCCTGAGTGTGTGCCCTGCAT
C
>NR_105864-chr1-64042501-1-5600
TTTTGCAGATCAGAAAGTGGATTTAGAGTATTGGGCTAATACTCTATATTGGGCTAATACTCAGGGCTGTTGGCATTACAGTAACAAAATGGATGCTTGC
CTGAAGCTGACTATCTAGCCGAGGAAAACGATAGCACCCACCAATACCATGCCATCTCATTTCAAAGCAACCAAGAGCTGTGGATAAGGGAAGAGGCTGC
A
>NR_105864-chr1-64042501-1-10000
AGAGTGCCGAATACGGCTCTGTCTGTTTTCTTCTCCCTCCCCCTGCCTCTGTCCCTCTCTTTGGAGGATTCCTTTGAGATTGCTTGCCTTGAACTTGCTG
TGTAGCCAAGAATGACCTGGAATTGCTGCTTTATGCCTAGATGTGTCAAGGAGTCTACAGTCTTGGGGGAGCAACAGTGCAGCTATCCTAACCACTGTGG
G
>NR_105864-chr1-64042501-1-16000
TGACAAAATGCTGATAAGGGTGACCTGCAGTTTTGCCTATCCACGCTCCTCTCCAGTAGCCAGTAGTACTATTCTGTACACCAAACTTGAGACCTCGAAC
CTATTGGAGAGGAGAGCTTTTAGTCTTTGCAGGTTACGTTCCTTCGCTTCTTCATGTTTTAAAAGCACTACTCTATGAGTACATCTAAGTAGCTATGGCG
T
>NM_133828-chr1-64532804-0-38600
AGTTTGTCTTTTTTTTTTTTTTCCAGAGCTGAGGACCGAACCCAGGGCCTTGCGATTGCTAGGCAAGCACTCTACCACTGAGCTAAATCCCCGACCCCCC
ATTCAAAGGGATTTTGATGGTCTCTTACACAAAAATATCATACTGGTTCACTACATTGATGACAGCGTGCTGGTTGGACCAAGTGAGCAGGAGGTAGCAA
C
>NM_001037726-chr1-64532804-0+11400
AGCTGTGTGAGGTGCTCATGTCTGCGAAGGTAGTTCACTGGGAAGACGTGGCATAAAAGTGTTGCCAAAAAAAGCCAGTGTGTGGTTTGTTGTGTAAAGG
TGCTTGCTGCCAAGCTTGGTGACCTGAGTTCAGTCCCAGGAACCTGCATGGTAGAAGGTAAGAATCCGCTACATAAGTTGTCCTCTGATCACCATACTCA
C
>NM_001037726-chr1-64532804-0+29400
CCTCAGTGTTGATAGACTCGTCAATGATATGATGGAGACAGTGGTAAAGCCTTCTACAACATAGGTAGTGGTTCCGTTCTCTGGCTATCATATAGCATCG
CTGTGTCTGAATTAAGAATGAGTAGTGGGTTTGGGGACCTGGGGGGTTGGGAGGGATATTTGGTTTTTGTTTTGCTAGCCCAAGACAAGTGTTCCAAAAT
T
>NM_001037726-chr1-64532804-0+30000
GCCACATTTCCAAAAATGTAGACCTAGGCAGGCAGGGTATTACTGTATAGGTAGCCCTCAAAGTCTTTGCCTCAGTGCTGGGATTAAAGGCATGTGCCTC
CATACTTGACTTGAATCACCGTTGAAAGATGTTAATGATCTTTTGGGTTTTCCAGATGGGCTTTCTCTGTGTAGCCTTAGCTGTCCCAGAACTAGCTCTG
T
>NM_025964-chr1-64617168-1+17800
TGTCAAACTAGTACAGTCATGCTCCAAGCATAAAGACCCAGGCCTCTGTAAATTAATATCCATCCAACTAGGAAGTATGGCTGAGACTGCCTTGGTCTCT
AAAGGGTTAAGGAGACCACCTGTTTCCTCATTATGTAGAAAACCTCGACTTTTGAAGATAGACACTTAGAGATTACAACTTCTGCACGCTAGGCAAATTT
T
>NM_025964-chr1-64617168-1+15200
GTAAATCATGCCTGCAAAAGTAGGAGTTTCCTACTTTTTGACCCTTCTTCCTTTTTCTTGCTGGTAACAATGTAACATTTCCCCAGCTGGGACCCACCCC
ACTGCAGCAGTGGGACAGGCCAGCTCATCCTCAGCTCTGCTGCTTTCATACTGTCAACTCGCTTCCCAAACTTTGCTCTCTTATTTTTTTTTTAATTTTT
C
>NM_025964-chr1-64617168-1+6000
GTATTCAGGGTCAGTAGAGTAGGCCTGTGTCATTCATTAGTAGGTCTGATCATGAGTTCTCAAGTGTTGACAAAGGGTTAACAAGTAAGTCACCTCCCCA
AGGTTGCAAAGCTATGAATCATGGTGAGACTTTGAATCTAGTTCTGGCTTTCAAACTCAGAGCTTGAATTAAAAAAAAAAAAAATCCCTGAATCTTTATG
C
>NM_025964-chr1-64617168-1+800
CTCAGGATTCTTTTTGCATGACAGGTCTCAGCAGAGATAGACAGAAGAAATGGCCCTGGTACCCTATGAGGAGAGCGCGGCAATAGGGCTCCAGAAATTC
CATAAGCCTCTCGCCACCTTCTCTTTTGCGAACCACACCATCCAGATCCGTCAGGACTGGAGGCAACTGGGAGTTGCTGCAGTGGTGTGGGATGCGGTAA
G
>NR_038009-chr1-64690659-1+15400
TCCAGCTCTCTCGCGCTCTCTCTCTCTCTCTCTCTCTCTCTCTCTCTCTCTCTCTCTCTCTCATCGTCCAAATCCAGCTTGTGCTGCCTATATATTCATG
GGTCTGAGGCTTCCACCTGGAGTGGGATTCACCTATCAGGAGCCACACCCTTAAAGAAAACCATCTCCTCTGTCCCTAGAAGTTATTGGCTGTCAGTAGC
T
>NM_001042659-chr1-64737750-1+3000
ACGTATAGGAAGGCCTGGAGGCCGAGGCCCAGGGACAGTGCTGGAAGTTGAAGGGGGCAGTTGTTTCGCTTGGTAGCTTTGTGAAGGTCACTTCCGTTTA
CCTTCTTGGTGCTGATGCCCCCTCCCAGAGTGGCTTGGAGAGGAAAAGGGGGCGGTTTCAAGAGATTACCTGTCCCCAGTCTTCTACAGGGGGCTCGGCT
C
>NM_022721-chr1-64737750-1-48000
TTCCCTCATAGCCCGACAAAAAGATCCAGCCAGGCAACCAAATGCTTCTCACACTTGAGCATATAGGAGTTCTGACTTATGTGCAGTGACATCCGCTTTA
CCTGGGCAATAGGGAAATTCATTATTCCCCCACCTTTATTCTGTATCTCTCCATTAAGAGCTATTGCTTTTAAACAAAATCAGCCAGAGTTCATGAGTTC
A
>NM_001039493-chr1-64956824-1-15800
GCCAGTGAGCTGCTCCTCTGGTAAGGGCGTTGGCAGAACTAGCCTGGCATCCTGAGGTTCAGTCTCTAGAAACCAAGTGAAGTTAGGAGAACCAACTCCA
CAGGGTGGTCCTCCGACCTGTATATGCATGATGTGACACACACACACCCCCACACCCCCACACAGACACACACAGATAATAAATTTAAAAGTGTTGATCA
T
>NM_027582-chr1-65032759-1+16600
AGCAGTCAATCTTCCTTTTCCCTTCAGGATAGAGGAGAATGCCCCATATCTCTTGGAAGACCCAACTCTGTGTGCCATGGCGGAAAAGCACAAGCAAACT
CCGGCCCTAATTTCCCTCCGGTATCTGCTGCAGCGTGGGATTGTCATTGTCACCAAGAGTTTCAATGAGAAGCGGATCAAGGAGAACCTGAAGGTAAAGA
G
>NM_007775-chr1-65073532-1-800
GGATACACTGCCAGATGGCAGATACTCTTTTCATTCTTCCTCTCTCTCTCTCTCTCTCTCTCTCTCTCTCTCTCTCTCTCACTCTCTCTCTCTCCCTCCC
TCCCTCCCTCCCTCCCTCCCCCTGCTCCTCCCCCGATCTTTCTTTCCTTCTTATCATCCACTCTCCCACAAGATAATTCTTGCTCTGAGAGGAGATTTAT
G
>NM_007774-chr1-65103363-1+400
TCCTGCGTCGCGGGGACTACCCTGACTACCAGCAGTGGATGGGTTTCAGCGACTCCATCCGCTCCTGCCGTTCCATTCCATACGTGAGTATTGCTTCAGC
CTGGCTGATGTGAGAGAACACTAGGTCTTCCTGATGGTCAGTTTGTTCCAGTTCGTGTTCTAATGCCCTAAGCAAGGCTAGGAACGCGTGACAAGTGCTC
A
>NM_001285882-chr1-65123214-1-8600
AAGTTTTAAAAGTTCCTCAGGTGGACCATACAGCCAAAGTTCAGATCCACTGACGCAAATACAATCTAGATGTTCCCACAGTCTCTAATCCTCCAGACTT
GTCCTGATGTGCCCAGACATGTCTAAATCCTATGGTAAGCAGGGTTATTTCTCCTTGTTACTCTAGAATGTCTGGCCTCTTCTGTCAATGGAGAAGTTTG
T
>NM_011086-chr1-65186685-0+6600
TCTTAGGGCAGCCCCCTCAGCTCAGGTTATATCATTTTGAAAGGGAGAGTTGGGAGATGGAGGCAGAAGATTTTCTTTCATCCCAGATTATTCAAGTTTA
ACCTCAACCTTATTAAACTTCTCTTAGTTTCTGACACATGGCTTAGGAGGATGAGGCAGGAGAATTGCTAATTCAAGCCAGCCAGGAAATACTAGCAGGT
T
>NM_139270-chr1-65311257-0+2600
AGTGCCCACCAATTCTTATAAAGAACGCTATGGGTTTTGTGAAGAATTAGCCTTGTCTTAAGACACAGTTCAGTACCCATGCACTCATACCCCTGATATC
ATTACAGACTCTGGCAGTGCATGTCTTAAAGCCCGGACATGACATGACACCAGGACTATCATATAAATACACATTGTGTTTCCTCTACTGTGCCAGTGAG
C
>NM_139270-chr1-65311257-0+19000
CGTCAGATCTCGTTACGGATGGTTGTAAGCCGCCATGTGGTTGCTGGGATTTGAATTCCGGACCTTCGGAAGAGCAGTCTTACCCACTGACTGAGCCATC
TCACCAGCCCTCAGTCCATCATTTTTGTCAATAAAATAGAATACTGTCATGTATCCTAACTTAAAAAAGACTTATAAATCTACATCCACTTATGTCTTGG
C
>NM_139270-chr1-65311257-0+24200
AAGAGGTAAGTGAAGGAATATTGAGGTAATGAGGAGAAACAATGTTGAAACCCCAGAAAAGCAAGCTAAGCTGAACCTGGACATGTCAGTGGGACATACA
TCCTGGGGAAGGAAGATCATTAGTTTCTTCAGAAATGGCCAGGAAGTAGACTGTGGGTCAGTGACTGTGGTCATATGGGGGTTGGGGGTCAATGTGATAA
G
>NM_139270-chr1-65311257-0+37200
GAGCATCTTTTACTCAACATTAGGTTGATTTCATCCGCACAATGCCACACAATAATAAATTGTGTAGCTCGTATGTCCTCGGACTCTCTTTACAACTCCA
GGACTTAAGAGATGTTCTAGATCAGTGGCTCTCAACCTTCCCAGTGCTGTGACCCTTTAATACAGTTCCTCATGTTGTGATGGCCTCCAACCAGAAAATG
A
>NM_027010-chr1-65926522-0-49000
GTACCTCAGCATAATAAACGAGACCTTGATAGGAAATTCTTCCTGGTCTCCTCTCTTCTTTTTCTTCCTCCCATCTCCTTTTAGGTTTGCGGTCTCCCTC
GCACCCAGGAATAACTGAATCCCGTGGGACGGGATACCAATGATTGGCTATGAGCATCCACATATGTATATGTCAGGCTCTGGCAGAGCCTCTCAGGAGA
C
>NM_027010-chr1-65926522-0+41200
AGTAATAAACAGACATCCCTGTCTCATAAGCACATTCCTTTCTGTTCCCATGAAGTTAATCACTGTGGACAACTCATGGAAGTGGAGCCCTGTGTACCTG
TGCTCTTGCGAATGGCTTTTTACATTAGTATAATGCCCTCAAATTTCATTGTCTTCTAGAAGAGGTCAGAATAACCTACACTGCAGAAACTATTGCGTCT
T
>NM_008632-chr1-66175329-0-20800
ATGCCCCAGTACAGGGGAACGCCAGGGCCAAAAAGGGGGAGTGGGTGGGTAGGGGATTGGGGGTGTGGGTATGGGGGACTTTTGGGATAGCATTGGAAAT
GTAAACGAGGAAAATACCTAATTAAAAAAAAAAGAAAGAAAGAGCAGGCCTCCCAGGGACTTCAACTGAAGAACTCTGAATGGTGAGTTACAGTAAGACT
A
>NM_175510-chr1-66468447-0-26200
GTAGATTAATCATTTGGAAAAGGCAAATTTCAGGCATTTCTCCAAGATTGATGTGCTAAAATTAATACTTATGTTTGTGTTTTTACACCTAGAAGTTTTA
GCCTGGACATGTAGATTGAGGCCAAGTCCCTCTGTAGGAAAAGGTTTTTTTTTTTTTTCAAAACCCCTAAAAAAAATGCCAATCATGAAAGTCCACTTCA
A
>NM_175510-chr1-66468447-0+39000
GCTCAGATGCAGCCACTGAGATGGAAAGTCTGAGCGCCAGGCACTCGCACTCCCACCACACCCTGGTGAGCGACCTGCCAGACCACTCCAACAGCCACGG
AGAGAACACTGTCAAGGAAGGTGGGTCCAGCACGGGGTCGTGGGCCAGAGTCAGGATAGGGAAGGAGCACAGATTCCTTTCAGGGTTTCCCGTTCTTAAC
A
>NM_001310643-chr1-66700831-0-46000
GGAAGGAGATTCTTAGAATAATTTGTTTCCTGTGACTTGGGTACATACCATTTAGATCCTTCTGGTAAAGTACACATTTTATCTATTAAAGAGATCTCAG
AAATAGAAAATGTTTTAAAAATGGGAATTCAGTCTGTAACTTACTGTCTGGCAGATTTTTAAATGTGATCCCAGAGGACCTAGTAGCTGATTTCTAGCAG
T
>NM_001310643-chr1-66700831-0-14400
CTTCTAGCACAAAGAGGACTTGAAAATTTGCCACGAAAACCCAAATGCAAACTTTTCTGGATGAGTAGTGAGAGAAGTAGTACAATGGAGACATTATTCC
TAGACTATTTGCTTAAGCCTTCAGAAAGGGGTACTGCACCTTTAACACTCAGATAAACCACGTCAAACATTCCTAATCTTGTGCTGTTGATTGACACCTC
T
>NM_001310643-chr1-66700831-0-5600
GTTTCCTCCCCCCACCCCACCCCCAAAAAAAACCCCAAACACTATGTCAAAGGGTAGAAAACCAATGCTTTGAAAGCCTATGACATAGCCTGAAATTCAC
CTTTGATTTCTTGTCCAGTTAGAGCCATGCAGAAGTTTTTATGTTCTTTTCTGGTACCCATCCTACTTGTCCATGATATTATGATCCTTTTGATCACAGA
G
>NM_001310643-chr1-66700831-0-600
TGGAGGAATGTCGCTATCTGTTTTATGATTAGCATCATTAAGTCACAGAGGTCACATTCCCATGCCTGGGCCTAAAGGCCTAGAATTTTGTTTTTACGTT
ATACTTTCAGCTACTGCAAAAATTCCTACACTGAGTACTCAGCAGTCACCAGTTATCAGCAGCTTGACTAAGGAACATCTCAGAAGAGAGGACTGTAAGA
G
>NM_025683-chr1-66700831-0+600
AACTAGTTCTCGACAAAGCCGGCAGACAGCCTCAGCTTGACACCTGGATGGGCTTCCGGAGTTCGACCACTTGCCGACTTGTCTTAGGCAAGCCGCTTCA
GCCTTGATTGGGACTCGGGTTCAGTGTGAGGAAAATGGAAGGATTATTGATCATAGAACGCTTCCGCGTCTTGGGGAACTTGAAACGAGCAAGTCCAGTG
C
>NM_025683-chr1-66700831-0+22600
TTTTCTGTGTCTTAGGGAGAAGACATCATCAGAAAGATCTTCTATCTGGTAAGATTTGGAAACAGAACAGGTTCAGATAGTCTCTGAGCAGGAAGCTGTT
TACGGCAGCCTGTTCTTGGCCTGTGTTTTAGTATGTACCTAGATTACAGATGGACTCACAGTGCTCTTCATTTGTCACAGTTTATGGAATGGTTTTGTTG
T
>NM_001357157-chr1-66808794-1+41000
TGTCTGACAGATCTCGGGGGTCCAGGTTAGTTGAGACTGTTGGTCTTCTTATGGGGCCGCCCTCCTCAACTTCTTCCAGCCTTTCCCTAATTGAACCACA
TGGGTCCCTGACTTCAGTCCATTGGTTGGGCATAAATACCTGCTTCTGTCTCAGCTGCTTGTTGGGCCTCTTGGAGGGCAGCCATGCTAGGCCCATTTAT
A
>NM_001357157-chr1-66808794-1+40400
ACCAGGTAGACCTAGCTTGCAAGGACAGGCCTGTCGTCTACTGTCATGCTATTGCTGGGCTTACAGGGATACAGTCGTCCCATACTCCTCACATGGTTTC
TGAGCAATCCAAAATCCTGTTCTAATGCTTGTGGAGCTGGCTCCCTATTTCCTTCACTCCTCCCCACTTTCTTTTTGTGTGTGTTTCCAAAGTTTCAAAC
G
>NM_001113387-chr1-66935366-1+30800
TCTTTTCTTTTTCTTTTCTTTTCTATTCTTTTTTTTGTTTTTTTTTGTTTTGTTTTTTGTTTTTGTTTTTGAGACAGGGTTTCTCTGTGTAGCCTTGGCT
GTCCTGGAACTCACTCTGTAGACCAGGCTGGCCTCGAACTCAGAAATCCACCTGTCTCTGCCTCCCAAGTGCTGGGACTAAAGGAGTACACCACCACTGC
C
>NM_001080809-chr1-67123027-0-16200
GAAGTAACGCACAATCCCGGAAACTTTTGTTCACATCCCAGCTGAGCTATTTGCCATAATACATCTACTTGTTCCTGGACAAGATCTATGCGTTGATTCA
TTTCTGCCCATGGAGCGTTTTTGGGATCGGAGGATGGCGGCCGCTAAGCCTGCATTGGTAAGAGGTCCACCAAGCTCCCGACAAACCCTGAGCCAGTCTT
G
>NM_011770-chr1-69685960-1+49600
AGGAATTTCATAAATTCATTCTTTTTAATAGCTGAGTAGTACTCCATTGTGTAAATATACCAGATTTTCTGTATCCATTCCTATGTTGAGGGACATCTGA
GTTCTTTCCAGCTTCTGGCTATTATAAATAAGTTTGCTATGAACATAGTGGAGCATGCACCCTTCTTACCACTTGGAACATCTTCTGGATATATGCCCAG
G
>NM_011770-chr1-69685960-1+0
GAGGAGGAGGACGAGGAGGAGGAGAAGGAGGAGGAGGAGGAGGAGGTTGGGGGGGAGTGTTCCTTCTCTCTCATTTCTTGGTTTTGTTTATCAGCCGATC
TGTTTGCTGGATTCGGTCTTGGAATGACCCACCTGTAAAGTGCTTTCCCTCCTCCTCGGCTTCAACTCTGCAGGGGGCTTTGCCTGGAGGGGGCAGGGAG
G
>NM_001271533-chr1-69826970-0+4200
CTGTGTATGTCTGGCTGTTCTGGAACTCACTTTATAGACCAGGCTGGTCTGAAACTTACTGCGATTTGCCTGCCACTGCCTCCTGAGTGCTGACAGGGCA
TTTCTTGATTGCTAGTTGACACAGGCAGGCCCAAACCACTACTTCCTGCCATCTCTAGGCATATGTGGCTAGCTGTATAAGATAGGTTGCTAAGCAAACC
A
>NM_025728-chr1-69951615-0-21600
GTTTTAACATAGATGATGCTCTGTTCGCTTGAGGCTAAGCAGTGCCAGTATGTGTATGTTCTCTACTCCCTTTCTTCAGTGATGAGAATATAAGGAGGAA
AAACTTAGGTGATTAAAAATGATATCTGACCCATAATTGTTCCTGTCTGAAAGAATTACAGGGATGGAAATAGAAAGGAGCCTGAGGAAAAGAAATCCAG
T
>NM_025728-chr1-69951615-0+4000
CCTAATATTTCATGAACTTTACTTGTACTTGTTCAATATTTGTATTTTCTCTTCCCAATATGTTCTCTGCGATATTTATTTTTATTTCTTTTCTGCTAGT
GTATGACAGGCAGTTAGATTACTGATAAGCAGGTAACTCACAGAGCAATTGCCTAACATGTACAAGCAGTGAGTTTGACCCCAGTCCTCCCACCCCAAGG
A
>NM_025728-chr1-69951615-0+19200
TTGGTACCTGGTATCTGTCTAGAAATTTGTCCATTTTGTCCAGGTTTTCCAGTTTTGTTGAGTATAACCTTTTATAGAAGGATCTGATGGTGTTTTGGAT
TTCTTCAGGATATGTTGTTATGTCTCCCTTTTCATTTCTGATTTTGTTAATTTTGATGCTCTCCCTGAGCACTCTAGTGAGTCTAGCTAAGGGTTTATCT
A
>NM_001310658-chr1-70725715-0+600
TATTTCTTATGTGTGTCTGCTGTGTTTCTCTCTGGAAGGGTGGGAGACTGCTTCTTGGCTGTGTTTTGAAATGGGAAATAGAGAGGATGGATTGCCTTTA
ATTCATGCCTGAAAATGCATTCTTTGGGTGACTAAAGAGGACCGGCTTACCTAAGAGATACCTGACCTTTAAGTTCAGATTGGTCTGTGACCCCCAGCAC
C
>NM_175210-chr1-71414910-1+37800
AGGTAAAATTACCCAATATCATAGCAGGAAATCAATAATGTCATACACATGATGAAATCAGATGAGTCTATAATCTCTGTATCCTTTCAAATTGACAGTG
CAGGAGGGCAAAGGTCAACATGACACTGCAAGCCTTGCATTACATTTCTCCATGGAATGATGGAGGCCACTGACTTAAGTTTTCCAGTGGAAGCCATGGA
G
>NM_026195-chr1-71557156-0-18000
TTGTTTGGTGGTTTATCTCATGGCTCAGTGTATGCTCCATTCTGTCACTGACCACATAGCCACACCGTTCAGAGGGTAAAACAACCTAGCTTTTGGGAGG
GGGGCCAATACCACCACCTCTTTTATACAAAAATTCCCAAGCTGCTATCCGCAACCAGCCCAGAATGACCAAATGCTAGCTATTATATGTCCTCCTATCT
C
>NM_026195-chr1-71557156-0-400
CTTAAGTCTTGAAACCTTTACTCCTGCCACCTGGGCTTGAAGGAAAAGAGCATTTTACACATGGTGATCTTGATGTAAATTCCAGGCCATTTTATAATGT
GGTATGAAAAACTTCAAATGACGGTCATTTTACTTCTTTGGGGCTCTCAACTGTGGAGGCAATGACTTCATGCGTAGGTCTCCCAGACCTGTAAAAGGGA
G
>NM_026195-chr1-71557156-0+26800
AACTCAGAAATTCGCCTGCCTCTGCCTCCCAAGTGCTGGGATTAAAAGCGTGCACTACTACCACTGGTGCCCGGCTTGTTGTTTTTTTTTAAGACAAGAT
CTCACATGCCAAAGCCCAGGCTTAGCCTAGAACTGTCCAGATTCATGACAATATTCCTGCTTCGACCTCCTAAGCAATGGGATTGAAGGTGTAAACTGAC
A
>NM_001276410-chr1-71653234-1+37600
TATCATAAGTTGCTGTGGACTAGTCACCCGGCAGAGTAATTCCTACTTTCTGACTGTTGGTACATTACAGCCCTGCCCCTTGGTCCCACCTTTTCCTCTC
TAGGTCCATCATTGGTGTACAGTTTAATATACCCTGAGTCACATTGGTTCTGTATGGTAACTTCCTCTCTGCATTTACTCCAGATATCACTGGCTACAGA
A
>NM_001276410-chr1-71653234-1+35400
GGGTGGGGCTGGCTTCAGGGTTCCCATTGATTCCAAACTCTGTAGCTGCTCAGCCAATTGCATAAAATGGTGTTGTGCTTGCGTATAACCTATACATTGC
TTGCATACTTCAACTATCTGTAGGTTACTTGTAGCCTAATAGATTGCAAATGCTGTGGAAGTCATTGTCCCACTGGATTGTTTTGGGGACAGTAACAAGA
A
>NM_001276410-chr1-71653234-1+600
GTGGCTGTGCGAACGTGTGTGAGTGCGCGCTTTATCGAGGGAAACCAGCTGTGGACACAAAAGGCTTAGGTCTGAACAGGCTGGTTGCTGGTGAAGTGGA
GGTAGGGACCGTCTGTTCTTCCCCTCAAGTGCGCTAACAAATTCTACACCTTCAGTTCGCCCTTCCAGGAACCAAAACGTGTGAAAGAGAAAAGAGACAC
G
>NR_040308-chr1-71653335-0+24400
ACCCTTTCACAGAGGCTGCCTAAGATGATCAGAAAACACAGATATTTACATTACAATTCATAACAGTAGCAAAGTCACTGTTATGAAGTAGCCAGGAGAA
TAATCTGATGGTTGGGGGTCTCCACAACAGGAGGGACTGTATCAAAGGTTCACAGCATTAGGAAGGTTGAGAACCGCTGTGAGCCTAAATGATATTACAT
T
>NR_040308-chr1-71653335-0+44400
CTTGCTCCTTGATTTAAAACTATTGGTTAAATAAAGATGCTGACAGCCCATAACTGGGCAGAAAGAAACATAGTCAGGATTTTGGGTTCCTGGGCTTGGG
GTCTGAGGACACCATAAAGAAGAGAGAGGAAGGTAGAGAGGGGATAAGATACCATGGGGGTAAGAATCTTAAAATAATGACCATGAGGGCTAGCTAATTG
G
>NR_027658-chr1-71888112-0-43400
ACAAAACATGCAAGACTGCCAATTCCAAGCTTGAGAAGTCTGTCTCTGGGGTCTTGTATCCTTATCTAACACAAGGAGACATAACACGGGAAGCCGGGGA
AGTCCTCAGTTTCCAGAGGCTTAGGGCAGTTGATTTTCAAACTCATGGCTCTTCCTAGTCCAGTTCCTCAGTGTTTGCTGTCTCCCTAGAGATTTCCCCC
T
>NR_027658-chr1-71888112-0-6800
TTACTGTATAAACTATAATTTGATCAGATGAAAACTTTCTGTTTTTAAATTTAGCATCTATCTCAGGAAGATAGAGGAAGGGGTGTTTCAGAGGCCCTGT
GGGATTTCACAGCTCCTTGCATGTGTTTATTAGAGAGTGGGCAAAAATGCTTCCCATCTGTTAGCTTTCCCCAAGTGCTGACAAGAACATTCCATTATCC
A
>NR_027659-chr1-71888112-0+400
GAGAAATGACAGGGTACCAAAGACCGCCCTGTCAGCTGAAGGGCACCCTGGATGCCTGTCTCTGAGCCCTCACACTCCTGTAACCTGTGAAGAGTGGGCA
AGCAGAACAGGCACGTATTAAAGCCGGTGGCTTGAAACCGGACTTGTCTGAGATGCTGTAAACAAATTTTTGCCCACTATGTTTGACAGTTACAAAATAT
T
>NM_001005423-chr1-72212307-1+42200
CCCCTGGAGGATGCTCGGTGTAGAAAGGACGACATAGGACATGGATGGACTCAGGGTCTAGTGTCTAAGGAGCCTGCACTCGAGCAGTAAAGGACACCCT
GCACATTGCAGTGTAGCAGCGTACTGACAACATCGCTCGTGAAGGAGCCGAGGGAAGAAGCATTACTTCCGGTATAGCTGGAAGAGGTGGTGGCGTTCGA
G
>NM_001005423-chr1-72212307-1+39400
GGAATCTAAGGGAGCCTTCTGAGTGAGTCCCGTGAGGCTCCTGAGCCTGTCCCCGCCCTCCAGGAGGAATGTTCACAGGCTTGATGTCCTGTGGGATATT
GTAGGTGCTCAGCTGCCAGGTAGTGGTGGTGATTTCCAACCTGGAGGAAACAGATCTATTATATTACACCGTTTCCCTTGGCAGGTAGATGGGTTTTTAT
T
>NM_001005423-chr1-72212307-1+5000
GACACACCCATAGAGATAGCATCGATTTACTGGACTCCTTGACTCTTCCTGATCCTGAAATCGGACTTCTAGCCCAATGGATAGTGTGCTTCTGAAAGTT
GCAAGCGGAGAGAATTGGCTGGTCCCCTCTCAGCGTGCTTGCTACCTGTTGCCATGCTGGACTCCCTTGTCTGCGCTTCCTCATTTCCCCTTCCCTGGAG
T
>NM_001357520-chr1-72307421-0-7800
GGTTTGTGTGTCTTGTTTTGAAAAAAGCAAGTGTCTTGAGGTAAGAACAACACTGGCCTATTGGTGGGGAGGGGTGCTTCTATTAGCGTGTGGATAGAAC
CAAGGGAGGAGGTGAAAGGTCAGCAAGGAAGCCAGGCTAGATCCTGGTGCATCTTGCAAGGGCACAGTGGAGGGCTGGGAACTGTTGGAGCCAGTGGAAG
C
>NM_001045533-chr1-72536564-1+38000
GGCCTGCAGTTTCACATTGGTCATGAGTTAAGTGCGTGCTCAGGTGTCTGTCTGTGGACCTGCATCGGGAGACTGTTGGGTTTTGAGAATCTCTGTCCAC
TGAGCTCAGCACCACGCTGCGTTAGTTTGGCTCTATTTGAAGTCTTCCACACAGCTCAGTTCTTTAAGACTACATTGCTTACCTTTAGCTCCTGCTTCTC
C
>NM_001045533-chr1-72536564-1-9200
AATGGAAAGCCAACATTCACGTGGAAACTGAATAACACTCTTCTCAATGATACCTTGGTCAAGGAAGGAATAAAGAAAGAAATTAAAGACTTTTTAGAGT
TTAATGAAAATGAAGCCACAACGTACCCAAACCTATGGGACACAATGAAAGCATTTCTAAGAGGGAAACTCATAGCTCTGAGTGCCTCCAAGAAGAAACG
G
>NM_018817-chr1-72583251-0-18600
CCTCGGTTGTTTTGAGAGGAGGACATTAATTATGTGTAGGGGCTGACCCCAGGAGTTGACGTCATTTCCCTGAGACACTAAAGTGTTTTTAGATATCTGG
CTAGCTGTCCTTGTGACTCATGCTGTAAGCTGAAGTTAGATGGGTGATGTTGGGACCATTCCAGTAGTGAAGAAAACCACTCATGACAGGACTGGAGAGA
T
>NM_018817-chr1-72583251-0+5200
GGTAACCCTTGTGAAAGGACTGCGGAGGGTCATGACCTATAGATTGAGAACTTCTGGTCTATATCCTCAGACACTCCAAGCATTCAAGTGTCATCTTGTC
TCTGCTTCTCTGTCTCCCCCTCTCTCTCTTTCTGTCTCTCTCTGTCTCTGTCTCCCTCTCTTTCCCTCCCTTTCCCTCCCTCCCTCCATACTATCTCTAC
C
>NM_018817-chr1-72583251-0+38000
CTCCCAGCCCCTGGTGCTTAAGTAATAAAATACTTGGGCCCCAGTTAGTAATCTAAGTTCACTCCCCTCCTTCAGCCCCCAGAGGCCCTGTCCTGAATTT
ATTGCATGTCTGTATTAGTCGGGGTTCTTTAGAGTAACAGAACTTATGGAATGATTCTTTCATATATAGGAAGGGGATTTATTAGAGAGACTTACAGGCT
G
>NM_018817-chr1-72583251-0+46400
GAGGTGTCAGTCTGGGGTGGACAGGTGGGCGGGCCTGCAGTCATTCTATTCATCTGTGTGGTCCCTTATGAAGAAGGGATTGGTAGTGATTGCTGCTTCT
TCTCATGTGCCTTAAAGGCTCTCCAAAACGAAGGCTGACCTGGTGTCTCTTTCATCAGGCCATGAGAAAAAGATGGAAATTTCCCATAGCAACTGTCAGT
T
>NM_176980-chr1-72700564-1+18000
GTCCTCTCTAGGGTAGTAGACACCCCAGAGGTCTCACAGAGTGCTTCTCTTTAGACTGTCTTCATTCCTGCCAGCACAGTCACCAGTGCTGCCTCTGGGA
AGCACAAGTGTTCGTGTGATAGGAAGCCACTGCAGGGAGCAGACTAATTGTATGGTGTGTTGCTGCTCTACTCCAGAATGAGAGGGCCCGTGTTAGCATC
A
>NM_176980-chr1-72700564-1+600
AAGCAGCATTCAGTAGTTCTGGAACAAAGGAGTAGGTGGGAGGAACAAGAGAGGGAGGGCGTGCAGGTCTCAAGAGCTTCTAAGAAGGGAAGGACAGTGT
GTAAGAAAGGATTGAGTAAGAAGGCAGGAAAGAGGAGGAGGTGGTTAAAATGATTTACAATGAAAAATACAAAGCAATAGCCTCTCATATACAAATTTAA
T
>NM_009084-chr1-72711260-0-400
TGGATGGTTGTGAGCCACCATGTGGTTGCTGGGATTTGAACTCAGGACCTTCAGAAGAGCAGTCTGCGCTCTTAATCGCTGAGCCATCTCTCCAGCCCAT
TTCGTAACTCTTAATCGTGACGAATATGACTGTCTCCCAGCCGAACTGTAACTCGGCCTGGGAGCGGATCCTAGGCGTTTACTATGGCCAGCATCTAGCA
C
>NM_009084-chr1-72711260-0+24000
CATGTCACTGCTGTGACCAGCCTGCACCTCAAACTGAGCATTTCCTCCAGAATGTGAATTCCCAGCTTTACTCATTGGACCTTGGCACAAGGGGACGGTT
GCGAGTCCTGGTTGGTAGGCTGGAAACGGGGGGGGGGGGACAGGGAAGCTAGGGGTGTAATCAGCAAACATAGAGAAGGCCGAGATCCTGGCCTGCCTGG
C
>NM_001310659-chr1-72825387-0+19200
AATATGAACAAAACCACTTTCCAGACCCCTATATCCTATGTCTGCTGTGTCTAATGGACAGGTTAGCCCTGCCTATAGACTTCAGGCCTGAGTACACGTC
ATCTGAGAGTGCCCATGCCTTTGCAGATAGGTCTCCAGAGTTGGCAGAGGGAGTTCTGAGCATTGACTGTTGAACTGACCTTGAAGACTAAGCCAGGGGA
T
>NM_001310659-chr1-72825387-0+22200
TGGTACCCAGTTCTGTACCTGGTGTGGAAGAGCTGACTCCTTCCTCCCTTAGCTGAACACCATCTGGTTTCTAACAACTTAGACAAGGTAGTATACCTTA
CCTTTTGCAGTCACTGCTGGCTCTTTCCAACTTGTAGTATTGCCTAGGAGGGGGACCCGTGGTGCCCTCTATACTGTATGGACTCCTCTGTACTGAGGGG
T
>NM_010518-chr1-72874865-1+11800
AAGGATTCTACAAGAGAAAGCAGGTACATGCCCCTGTGCCGGGCTTCACCTCTGAGGTTTCCGATTGGCAGTTCCAGACGACTCCAAGTGCTTTGCATTT
CTAATTGGGATCCCTAATCTAAGTTAACAGTTACAAGCTAGGGCCCCTTGGCGTGTATCTTGACCCCGCCATTTCTAGCTGTGTAACCCTTGGCCCAGCT
A
>NM_010518-chr1-72874865-1+7000
TCTCTTGTTTCAAAATTTATATTTAAACTTTATGAAATTAAGAGAGCCCTCTGGCCCTCCCCCCACCTAAGGATACAGCTGTCGATGTTTGTTTTCTCTT
GAAAAGTCAGCTCATCATCCTGGTTGCTAGAACCCCTGGACACTCCCTCTATTGCTGACCACAGTGAAAAAGAAAATGGGATCTTCAGGAGTGAGCCTGG
G
>NM_010518-chr1-72874865-1-20200
GAGAAGATGATGCGGATCTCGGGTGGGGGACCTCAGGTCCTCATGTGAACCCCTCCATGGCTGCTTGAGCTCTTGACGTGGCACTTTGTCCTCAGAATAT
TCAACAGATAACAAGAGAAAAACTGCAATGTCCCAGTCTCAAAAGACAGGCCTGCCACTTTCACATGGTTTCTCACTCATATTAAATACAGCTATCACCT
C
>NM_010518-chr1-72874865-1-35400
TGGGAGATGCTGGAGGATGTGGATAGGGAGGGGCTGGCACTGGTGGATCCCAACTGCCAGAACACCAACAAGGCCTAGAGCGCATCAGCACCCACATTTT
CTAGTCTGTCTCCCATGCTGTCTGCATGATCCACCTCATATCTGAATGTAATGAGGCCTCCACGGTGCGCACTTGCTACCTCCTCTTTGTCTCCGCCCCT
T
>NR_038002-chr1-73024586-0+41400
CAGTTAATCTGTGGCCTTTGGTGGTTGGTTGGAAGGACTTCAGGATGGACCCACCTTGAAATGACTATGAACCCTCAGATTTTTCATTGCTTTGCATTTG
TTTCTGAGACTTGGTCACTTACTTTGTAGGCCAGGATGGCCTTGAACTCAGTATGTAGCTGAGTTCCAAGTCTTCATAATCCTCTTGCCTCAGCCTGCCA
A
>NR_038002-chr1-73024586-0+47000
ATATAAATCACATAGCTTATATAGGCAGATGCCCGTGTAGGCAGTATACTGACAAAGAACTCATGCCATGAAGTACCCAAGGGGTGCCCTAGTGTGAGGT
TGTTTCACGCATGGGACCCCTGCAGTGCTGGGAAGGGTCTTAGGTTTGGTTTCATCTTCTGTGTCTTGAAACATCTGAACAAGGAGTCCTGGTTTTTGTT
T
>NR_040605-chr1-73398968-0-32400
GAGTGTTCAGTCAAAGAAAAGGAGACCAAAGGTCATTCTGGGTGCTAAATCTTGCTGGATGGTGGAATGATGGGATCATAAATGAACTGAGAAGGCAGGA
CAAAAATTACATTTGTGGGAGGGTGTTACAGGCTTGGTTTGGGCTACATCCCATTTAAGGTCCTTACGAGGATACACTAGTAGAGAGACCAAACACAACT
G
>NR_003202-chr1-73407569-1+1400
TTAGTTTATTGCAATTAGAAACTAACAGACTGGGATGTAGCTCAGTTAGTAGAGTGAACCTGAGTTTAATCTTGGGCATGATAAACATGGGTGTCAGGAT
AACCTTGGGTGTGTTGGCAATTTCCTGTAATGCACGCACTGAGACTGTAGCACAGAAGAACCAGAAGCTCAAGGTCAGCTTTGGCAACAAGCAGATAAAT
A
>NR_003202-chr1-73407569-1-40800
TCCTAGAAGCGGCAGGACCATCAGCCAAAGGAATGGTCCTAATCACTGTAGGGACAGGACAGACAGTGTAGTATATAGAAACAGAGGCACAGGGGAGGAG
GTAGTAATGAAGGGGTTGGAGAAAAGATGACACCTTCTGTGAAGCGTTAGGGCTCTGAGACCATTGGTTTATCTTCTCACAGCTGATAGACACTGATTGC
T
>NR_105769-chr1-73855575-1+43400
AGAGAGAGAGAGAGAGAGAGAGAGAGAGAGAGAGAGAGAGAATAAAATAAAGATGATACAAACAACAATAGATCAAAAAACAGAAATCAGAAAAAAATAA
GGGACATCTATCTAGCACACAGAAAGACTTCAGACATTACTGAAGTCCCCAAAGGACTGGTGGGAAGGGCCATAGGGTGGTCGTGTCAGAGAAGAGGCCG
T
>NR_105769-chr1-73855575-1+19800
CGGCAGGCGTCAGATGAACCTTGAAGAGATGAGAATGAAACTTGATTCAGATTAACATCACCCACCTGGGTCAAGACTTCGAAAGAGTCTGATGATATCA
GGCAGTTTATTCCCAACCAACTTAAGTCCAGTATAATTTGGAGAAAGAGAGATCAAACGAACAACCAACCAAACCAAACGAACCAAACAAACAAACAAAA
A
>NR_105769-chr1-73855575-1+7000
AACTGCTTTGGAAACTGCAGCAAGATAGGTCCCAGCTGTTATGGCCTCTAGCACTTTCCAGACCCCTCTGGTTGGAGAACCAAGCCCAAGACTCAAGTTC
CTCCATCTGTTTTAGCATGCCATGGGGATGAGACTAGCCCCTACCAGATGGATGTTCTCATTGCACAAGTATGTATAGCTGGCCTGGAGCACCATATACC
C
>NR_105769-chr1-73855575-1+6800
TGAGTACTGGGATTAAAGGTGTGAGCCACCACTGTCCGACAATGACAGGCATTTTAAAGGCAGCTGGTACATAGTATTTCATAGACCCTGGCTGATGTCG
TGGGTTCACCTTGGTTGTTAGTTTGAGCTGGCATGTGTTGTAGGTCGAGCCTCTCTGCCTGCTGCTGTCTTTGACGGATCCAAGTTTCCTGTCATCTTTC
A
>NR_105769-chr1-73855575-1-3400
TTGGAAACAGGACCAGCCTTTCTAAGAGAGAGCATGACTTCTTATTCTTATGGAACCTACGACAGAGTGGTTGGACAAAGAGATGTAAGAAGTTACCTGA
TAGGGACTAAAGAAAAAGATATGGAGGACTGAGGGCTTGCAGGAGCAAGTGGAGAAAGCAGACGAGGATGATGGAGTCCCAGAAAGTGACAGTCATCTAT
C
>NR_045311-chr1-73864466-1+3400
CCAGCCACCTTTACAGTGTCTTCCACAGGGAACAAGTGCCACTGCCTAGTGTCAGAGATCATGTGGATTTCTGTAACAGCTCCCCCTAGTCTGTTTTACC
TTGCTCGCCTGCAGGGTGTTTTCTGGGACCAGCTGGCCTCCTTTCTCCACACTCCATGAAGAGATGGGCTGGCCTACAACTACTGCTAGGAACTCCAGGT
A
>NR_045311-chr1-73864466-1+1000
CTAGTGAACTGGTTAATGAACGGGGCAGGTGAGGCTTACAGGTTAATTTGGGGCATTCCACCTGTATCCCCAACTCCTCTGTAATCTCCAATGCAGCATC
AGTTAGTTCCCTGGCTCTTTGCACAGATACCCTGCTCGCTGTGCATGGCTAGTACATTGCTAAAGAGCATTCACTGTTAATCGTAAACGAAAGATTTACA
G
>NR_045311-chr1-73864466-1-35400
GTGTCTCTGGTTTTATGTGGAGTTCTTTGATCCGATTAGACTTGAGCTTTGTACAAGGAGATAAGAATGGATCAATTTGCATTCTTCTACATGATAACCG
CCAGTTGTGCCAGCACCATTCATTGAAAATGTTCTTTTTTTCCACTGGATGGTTTTAGCTCCCTTGTCAAAGATCTAGTGACCATAGGTGTGTGGATTCA
T
>NR_045311-chr1-73864466-1-37200
TCAGAGCTGCAGTGGCGTGGGAAGGGGGACAGTGCCCCCTTGTGGCAATATCTTGGTACTTCAACTCAGAAGAAGCCAGAAGATGAGATCTACTTCTGTC
AGGCTCATTTGTGCACAGCATCTAGGAGCAGAGGGTAGGGCTCCCAGAGACACTGCCTTGTGACTCACTACAATAAGCGTGATTTCCTCTAGAGAGTCTT
A
>NM_027884-chr1-74124447-1+42000
AGACTGTGCCTCAGCTTGTGTCAGCCTGATGTTTCCTCTTGATTGGATTCAGGTTGTGGCTTTTGGCAGGACTGTCAGAGAGTGATACTCTACACTTGGT
CAGCCATCCCACGGGTACCACTTCCATTCATCTCGTCCCGGGTGACAGTAACTTACTTTGATCACTTGATTGGCATCTGTCCGGGAAACCTATCTCCCAC
T
>NM_027884-chr1-74124447-1+18000
TGTCCCCCAGGTGGCTACGGTTCCTCCTTGCTTTCCGGCTCACACATTCAGCCCATGCAACCTCGCTCTGCCTCCCACAGGCAGAAAAAAACACAAGGAA
GTCAAGAGCCAGGAGCCAGGTGGGAGGGCCCAGGTGTGGCCCAGCTGGGGAACAGCTGGAAGGGAACAGCTGTTGGCTTGGAACATGACCTGATTACCCA
G
>NM_001034060-chr1-74125541-0+4600
CAAACAAATACAACCCACTCAGTCTATATAATGTAACTTGTATGTATGTTTTCATGGCTGACCGTTTGGTATTAGTGTGCTCTTCCCTGGGGAAGACTGT
TTCTCCTGTTCTCGGCATTCCTTAGTTCCCTCGCAGTTCTTTTTGCAGCGTTGGGACCTCATGAGTCTCCCCCCACCCCCTTCATGTTAGCATGTCTCTC
T
>NM_001034060-chr1-74125541-0+9200
CCTTGTTATACAACCTTTTCTGGGCCTCCTGATAACCATAACAGTGCCTGTCATTCACCCAAAACGTACTTAGTCCCGAGCACTACACACAGTCCACCCA
ATGTCAGCTTGTTAGCAGAGAGGACCTAACAGCCAAACCCTGCATCAGACTCTACAACTATGGGCTCTCTTGTTCTTTTGGGTCATTTATTATTTAGTCT
T
>NM_009909-chr1-74153994-0+14600
CATGGCCAGTTAAAATTAGTTAAGACCTCAGAGCGACGAGGTAGCTCAGCAGGTAAAAGTATTGGCTACACAAGCCTGGTGGCCTGGGTTTGATTCTGGG
TCTCCCAATCTCTGTCTCTGTCTCTCCCTTCCCCACTTCTCTCCTTTACTCCTCTCCTTCCCTTCCTCCCTCCCTTCTTCTTTCTTTTCTTGCCCAACAC
A
>NM_009909-chr1-74153994-0+18200
TGTTTCCATAGAAAGCTGAAAATTGTTCTTTCATGGTCTATGAAGAATTGCATTGGAATTTTTATGGGGATTGCACTGAATCTGTAGATTGCTTTTGGTA
AAATTAGGCTAATTCTACTTTATTAATCCTACCGACCCATGAGCATGGGCAATCCTCTGACATCTTCATTTGTCAATGACTTGATGTTTTTATCATTCAG
G
>NM_178241-chr1-74194631-1-4200
CTCCCCCCGCCCCCCATACAACCTCAGGGGCTGCCCATCTTTCTTGGCACAGAGTCTCACACTGGCCTGTGCTGGCTGTTGAGCCCCAGGGACCTGCCTG
TCTTTGCCTTCCTAGGTGCTGGATTACAAATGGAAGTGTAAATCATCATGCCCAGGGTGTGTGTGTGTGTGTGTGTGTGTGTGTGTGTGTGTGTGTATGC
A
>NM_001357387-chr1-74236517-0-12600
GTGATCCTAGAACTGGGTAGACAGATCCCTGAGCCTGGCTGGGCAAGCTCTAAGGCAGTGAGACATGCTATCTTTAAAAAAAAAAAATGCTGTACAGTGG
TGGCAGAGGCAGGAGGATCTCCCCGAGTTCAAGACCGTCCTGGTCTGTCTACTGTCTACAAAGCAGGTTCCAGCACAGCCAAGGCTACACAAAGAGACCC
T
>NM_029711-chr1-74236517-0+400
GCCGCCGCCATGATCCTGCTGGAGGTGAACAACCGCATCATCGAGGAGACGCTCGCGCTCAAGTTCGAGAACGCGGCCGCCGGGTAAGCGCACGCCGGGA
GGAGGCCGAGTTGACCCCAGCTAAATCCCGGGTGGCGTCCAGCTCCCCAGCCCTAGAGGGGGACAAATCGGGAACCTGGCGCGGCTTCAGGGTTTCCCTG
G
>NM_029711-chr1-74236517-0+13600
CAGCCACACACGTGATAATAGTAAGTTTTTAAAAAATAGCTTTTTTAAAGAAGAAAGAACAAAGGAATTAAAAGTGGTATAAACGTGCCTCTAAATACTT
TATAGATTTCAGAATATCGACTTGGTGAACCTGGGGGCCTTTGGTTTCCCCGTGTGTGATACTCCCTTCCTTCAAGTATCAGTGGTGTAGGATTGTAGCT
C
>NM_174985-chr1-74278600-0-10000
AAACATGCTTTTTCCGTTGTAAAGCTTGGTTGCTAACACTACCCAGCTGAGTAGCCAGGAAACTCCCTTAGTGCAACAGACAAACTATTCTGGGAATGTA
CTTCAGTGGATATAACATGCAGGCTTAACTTTTTCAAAATCTACTTTAATAAGGGTTCTTAAAGATTGGGGAGAATGATGGACAAGGGGGATGGGGACCT
T
>NM_001190444-chr1-74284738-1+200
GGTAGCTTTCGCCGCATGGAGTCCGAATCGGAGAGCGGAGCGGCCGCTGACACCCCGCCTCTGGAGACTCTGAGCTTTCACGGAGATGAAGAGATCATTG
AGGTGGTAGAGCTGGATCCAGGCCCGCCGGACCCGGGTGAGAACTGACGCTCCTGAGGCCACGGGACAAGAGGCGCTCACCCCTGGCCTCTGACCCCTGC
T
>NM_025580-chr1-74285034-0+2400
GGCCATGGCTCCTGAGGCCCACCAGAGGGCGCAGGATGCCCAAGCTGCTGCCAGCACCCAACTCTTCCACACCGTGGAAGGAGCCAAATGCAAATAAAGT
TATTAAGTACTGACACGGAAAGGAGGCCAGGTTGAATTTGTAAGTTCCCAGGAGGGGCGGGTCAGAGTGGAAATAGCTGCTCATTCCCTGTTCCCTCACT
G
>NM_027154-chr1-74304336-1+8200
TGAGCATCAGTGTGGCACCTGGAGCTTCGGCAAGCTGCAGGGCTCTCCTGTCAGAGGCATTCCATCCTGTGCCCTCACTTCTCTGCTTGCTTTCCTTGAC
CTTCCCCGCCACTGCTGCTGGGAAGACTCCAGAGACCCCCTTCCAGGGAGCTCTGGAGCACTGTTTACTCCCTGGCAAGACCAGCGAAGGGAGCAACAGG
C
>NM_019999-chr1-74332610-0-13200
AGGTACACCCACACACACACACATACTCACAAGTACATACACACACAGAAGTGCACACACAAGCCGCACAGTGGTGGTGCATGCCTTTAATCCGAGCACT
TAGGAGGCAGAGGCAAGAGGATTTCTGAGTTGGAGGCCAGCCTGGACTACAAAGTGAGTTCCAGGACAGCCAGGGCTACACAGAGAAACCTTGTCTTGGA
A
>NM_019999-chr1-74332610-0-3600
CACAAGGCAGAGAAGGAGGGAGAGAACTAACTGGGGGTGACGTGAGTTTTTGAATTTTCAGAACCCACCCACAGTGACACATCTCCTCCAACAAGGCCAC
ACCTACTAGTCCTTCCCAAACAGTACCACCAATGGGCCATCTATTCAAACACATGACCTACGGGGACCATTCTCATTAGAACCATTACAGTAGTGTAAGT
A
>NM_001033345-chr1-74362108-0+5600
ATTCTCTTCCTGTTCTGAGGATGCTAATCCTTTCTGACTGAAACCCCACCATCATGCTGGTCAATTGACCTTAGTCATTTCCCAGAAGGCTTTCATTACA
CTGGGGTCAGAAGTGGGAGCCACTACCGCTGCCCTGTCCTATAGAAAGACTCTTCCCCAATTTCTGTATTGCCCTGCAGGCACCTGGCTAAGAGAGTCCA
G
>NR_029743-chr1-74394310-0-400
AGTACCTGCTTCCCGAGGCCAAGGCCCAGGACTCAGACAAGATCTGCGTCGTCATCGACCTGGACGAGACCCTGGTGCACAGCTCCTTCAAGGTGGGCCC
TGCCTGGCACCTCTCAGCCTCTAGTCTCTTGACAGGGGGAGGTCTCTGCTGGATTTCCACCCTTGGGATTCCCTCCCCGCCAGCTCCAGCCATTATTCTT
T
>NM_009509-chr1-74409384-0-3800
GGGTTTGTGGGGGTAGCTCATTTAATAGAGTGCTTGCCTAGCATGCATAGAACTGTTCAATGCCAGCACCTTCTAAAGAAAATAGGTTTGCTGGGCAGTG
GTGGCGCACACCTTTAATCCCAGCACTTGGTAGGCAGAGGCAGGTGGATTTCTGAGTTCGAGGCTACCCTGGTCTACAGAGTGAGTTCCAGGACAGCCAG
G
>NM_009509-chr1-74409384-0+29600
TGAAGCCATTCAAAAGACAAAAAAAAAAAAAAAAAAAAAAAAAAACCAACCCAAAAAGCCCCAAAGTTAAGAGCCAAACGCTATGCGCACCCCCACACTG
CCTCAAATGAATGTGCTTGGACACTTTGATTTCTCGGCCAAACAGCTGCAGCATTCACTGTGAGCAAGAGCACTACTTCTGTTGGCTCATCCTAGCTCTT
T
>NM_021383-chr1-74506060-0+12600
AGCACCTACATTGTAGCTTACAACCAGCTATAATTCTAGTTCCTGGAATCAGACACCCTCTTTCTGGCCTCTGGGCACTGCATACATGTGATGCACAAAC
AAACATGCAGGCAGTACACCAACACACATAAAGTACAGTAAAATAAAGACTAGCTGCAAAATGTAGGGGGAAGTATAGGAGACTCAGTATTCCTGCAGGC
A
>NM_175031-chr1-74601455-0+800
GCTCTTTTGGGAGAGTGTATAAGGGCCGAAAAAAATACAGTGCTCAGGTAGTAGACAAGGATATCTTTTAAATGGGATTTGGTGACCCACGTGTCCAGTA
AAAACGTGGGACAGAAGGGCTGCACGGTGTTTATTTCTAGACCCTGACACCAGCATACTTCCTAGGGTATACAGGCCCAGAAATTTGACTTCTTGGAATC
A
>NM_175031-chr1-74601455-0+8600
CTTTGCTTCAGGGACAGCTGCAGTTCCTCCAGTCACCATGTGTCAGCAGGGTGCTCACAGCCTATTAGCACCTTCTCTTCTGTTTTGGTTTATTGGTTTA
GTTTTACTTTTATTTAAGTGTGTGTGGATTAGTGCAGGGGCCCTCGGAGGCTACAGGTGTCCGATCTCCTGGAGCTGGAGTTACAGGCAGTTGTGAGCTG
T
>NM_175031-chr1-74601455-0+18200
GGCGTGCGCCACCACCGCCTGCCTAGAATTGAAATATTTTAAATATGTATTTTTTTATTTTTCTGGGGTTGGGGAGGTCTTGCTATGTAGCGGAGTCTAA
GCAGAAACTCCCCATGTAGCCTATGCAGGCCTCAGACTCAGAACACTCCCTCCTCTGTCTCTTAGATACTGGGCTCCAGGAGGCGTGGACCACCATGCTT
G
>NM_001014974-chr1-74661754-0+12400
ATGATTCTTTTGCTTGCATATACATCCATGTGCAGCTGGTGCCCATGGAGGCCAGAAGAAGGCCCTGGAAGTGGGATTATAGATGGTTGTGAGCTATCAT
TTGGGTGTTGGGAATTGAACCTAGATTTTTTGAAAGAGTAGCTAGTGCTTTTAATCACTAAAATATCTCTCTAGCCTCAGAAAATTCTTTTTATACTATT
T
>NM_024264-chr1-74713535-0-21600
TTAGACATTTTAGACGCTATATTCAGGAGATCCCTGAAGAGTTTAAGGAGCGTAATCTATCAAGTATACCTGTCTTTAACTGTTTACTTAGTCTTAGAGT
ATACCATTATAGAATATCACAGTTTCTTACATGACTCAGTTTATCAAAGTAGCTGAAGCTTAACAAAGTTAGCAGAGACAAAGAGGCTAGACGTATCACT
G
>NM_024264-chr1-74713535-0-17200
AGCTCATTGGATTTAGAAGCCTGTATACATCATCAGGTGTCGTTTGTAGTCCCACGGGAGTCCTGGAGACGTAGAGCGCCAGAGCTTCCTTGCCTGCCCC
AGCTGCTTGCTTCAGTGCCAGTGTCTCACTGTCCGTCACATTGCCCTTCTCCCTATTCCCTGGGGCACAGGACTTCTATGCGTCCGTGCTGGACGTCTTG
A
>NR_151618-chr1-74850895-0-600
TCAAGCCCCCCCCCCCACACACACACACAAGGATCCTTAGAAGTGGGGGTTGTAGCACTCTCTGAGAACCTTCTAGCCTAGGATACAGAGATGGGAAGGT
AGGCTTCTCTGAGGGGCTGTTTTCAGTGAGCAGAATAGGGACAAGGTAAAGGGTACTAGATCCAGTCGCAGCGGCAGCTTCCAGCAGCCACCTGCCTGGT
T
>NR_151618-chr1-74850895-0+600
AACTCCAGGTTTGATGTTTACTGGACCTCAGCCTGCTTGGGCCTCCTCTCTTGTGTTCCCCTCCCTTCTAGGGGCTCCTCTAGAGCTCCAAGGGACGGAG
AAATCATTTGCATTGCTAAAAGCTTGAGCTCCACTTCCCTTGTCTCCCTGGCTGAACTGCAGAAGTGCCGGCCTCCCATGGATGCTGTGCACACAAAGAC
T
>NM_153111-chr1-74885408-1-200
ACCGATGTTTGCTGAGAGTCGGGGAGGTAGAAAAAGACGCACGTACACACACACACTCCTGGCCCCTTCTGAGCTCTGAACAGGAGCCCATCCCCCGCGT
GTCTCCTGGGCTGCGGGGCGCGGGGGGCTGCTGGGTGCGCTTGGCTGAGGCGCAGCGCGTTGGAGACTTTATTGCGATGGGAAGATAAGAGGGGCGGGGG
C
>NM_021541-chr1-74893143-1+1000
GTTTCCAGAGGAGCTGGGTCTATCTGAGGAATGGTTTAGCGTTGGAGAAATAGTTTGAGTCCCCGGATATTTTCAACCTTAGCAAACAGGGTGATGATGG
GGGAGAGGGAGACTGAGCAGATGTTTCCCAGTTCCTCTTCTCTTTTTTTTTTTCAGATGGGTGGCCTTCGAGTACCCCGACTTCCAGGGACAGCAGTTCA
T
>NM_001039495-chr1-74935599-1+13600
TAGAAGCTGGGACTATTGGGGCTGGCCCCCTCTGACATCTGAGTGACAATCATCTAGAAAGATGGAATGACGCTAGACTTCTGACCCAGGATGGCTGACT
CCCTAAAGAGTAACTGGAAGACTCTGCTAAAAACTAACTTCACCTCTAACCTCAAGGACAGACCTCCAGAGGCCTGGCTTTTCCTGGGACCTGGGACCAC
C
>NM_001039495-chr1-74935599-1+200
TTTACAGGAAATCGTGGCGGGTCTTCAGAAAGTCCTTTCGTTGTGGGCGAGATTAATTAGATGCGGGGGCCAGGAGACCCTGAGAAGCCCCATAAGTACA
TTTTGTTCCCTTCGTTTTAAGGCTTCCTTCCTCAGCTCTACTTGACCACTCCTTACCCTCACCCCTACTCCCGGTTTTTTCACCTGTCGTTTGTAAAATT
T
>NM_001039495-chr1-74935599-1-5400
TGGTCCATGGCCTAACAGCAGACCGCAGCAACTGTCAGCATGGGAGGGTGCCTTTGGGACATCATTCTAAGGTGATTCTAGGTATCAGACTCCCATTGTC
AGGCTTGCACAGTGAGCATTTTACCTGCTGAGCCACCATGCCCCCACTGTTTTAATCTCTTAATCTTAAAAGGAGCAAACAGTGGACAGGATTAAAATCT
A
>NM_029342-chr1-75046639-1+13400
GATCAAACTCTGGCCCTTGTGTTTACACAGTGAGCACTTTACCAGCTGAGCCATCTCCATAGCCCGCCTGCTCCTTCTGGTTCCCCTACTTTTTTATTAC
AAACACTGAAAATGGGAGGGGGTGTTCCTCTAATTGTATCTTGAATTTAAAAGTGTCACAGATGTTTGGAGGTTGGTTTTTGGATGCTGTGCCCTTCTTC
A
>NM_001305232-chr1-75143158-0+2400
AGAATTCAAAATCAGCCTGGTTTTTGTTATGAGCTTGACATCAGCCTGGACCACATAAGACCTCCTATGTCCAAAAAAAAAAAAAATGAAAAAGGCAAAG
GGGTCAAGAATGTGTCTGCTTTAGAGTTAGAGCTACCAGTTCTCAAGTAGTTGGGAACCAGAAGGCTTGGGGGTAAAGTGTGCTTATCCCAGTATGTTGG
A
>NM_026187-chr1-75192160-0+5200
TTTGATTGCTTTGTCTTCTTTTTTGTTTTTTGTTGTGGTGGTAGTTTTGGGTTTTTTTGTTTTTTAGGCAGGTCTCATTATATAGCTCTAGCTGTCTTGG
AATTCAGCCAGATAAACCAGGCTGGCCTTAATCTCTTAGATTATTATAATCTCCCTTCTTCTGCCTCCAAGGGCTGGGACTAAAGGTGCTCGAGCCCCTA
C
>NM_029010-chr1-75210778-1+7200
GAGGCTGGAGCAATGGCTCAGCACATCAGAGCATTGACTGCTCTTATGGAGGACCCAGGTTTGGTTTCCAGCACCCATGTGGTGGCTCATTACTGTAACT
TCAGTTTCAGAGGACCTAAGCCAATCTTCAGACCTCCTCTGCAGTCACCAAACACTTGATACAAAGACACATGCAGGCATATAAATAAATAAATAAATAA
A
>NM_001313723-chr1-75219294-1+2800
GTCTGATCAGTGCACAGGACTTCAGGGCTTCCTAGTATTCCACAGCTTTGGAGGGGGCACCGGCTCTGGCTTCACCTCTCTGCTGATGGAGCGGCTTTCT
GTTGACTATGGCAAAAAGTCCAAGCTGGAATTCTCCATCTACCCAGCCCCCCAAGTGTCCACGGCTGTAGTGGAGCCCTACAACTCCATCCTGACCACCC
A
>NM_020266-chr1-75236423-0-800
CAGTGCTGGGAATTGAGGCTAAGTAAGGTCTGGCGGCTGCTGGGCAAGCACTCTACCCCTAAGCTATCCCCATAGCTTTACATTCTTAGTACCTTCTGGC
AGCATCTACTAAGAAAACAGTACACTAATGTCTAGGAATTGGCCAGATGGAATAAAACAAGACCCACTTCTGGAAGGTTCCCTTTTCCTGAGATCTGAAT
C
>NM_020266-chr1-75236423-0-600
CCAGAAATCATTCTGAGGCTAAATAGATCTACTTACGATCAGCTGTGGAAGAGAAACGTTGAGTCTACTAATTTCCTCATACTAGGCTCTTCTACCTCAC
CCTTTCTAGGTCAAAAATGTTAAAAGTCTTCCAAGTGTTATTCGGCTGTCCAACTGATACGTTTCAATTCTGACTAAAGACTAAGGGGATGACGAACGAA
G
>NM_001359281-chr1-75263771-1+3400
CTGGGGCACAGGAACAACCACATTGAGAATGGTCCTTCCCTCTGACGGGTTGACACACTCATTAGAAGCTGAGCTTATCCTGGAAATCCAGCAAAACAGG
ACACTGATAGATACATTGAAAAGATGTTGGCATTTGACATCTCATATTTTTGGTTGTGAGCCTAGCCTTTAACGGCTGAGCCATCTCTCTAGCCTGGCAT
T
>NM_001359281-chr1-75263771-1+3200
TCAGGCTTGTCCTGGCATGATGACCTTACCCAGCATGTGATCTCCCAGGAGATGGAACGCATCCCCAGGCTTCGCCCCCCAGAGCCCCATCCAAGGGACA
GGTAGGCAGCCTTTCCCAACTGCCTTAGACTGTTGAAACTGGTGACCTGTGACCTTCCTTATAGGCGCCGGGGTGGGGTGGAGATGGCAAGGTCTGCAGA
C
>NM_016878-chr1-75317017-1+19000
CAGTGAGCCAGACACTGTTCTAGGGTCCTGGAACACACATACCCCCAAGTTACCAGTCATTCCAAGTGTTTAAGACGATGGTGGTAAAATGAGGGTAGCA
GCATTGGGTCTGGAAAAAATGTCGGTTGACAAGAGAAAAACATGTCCCAGAAGAATCTGTAGGAAATGCTAGTGGCCAAAAAGGAGAATTGGAGAGAGTA
G
>NM_001110831-chr1-75317637-1-11200
CCTGAAATTATCATTTATACCACACCTGGACCTAATTTAGCTCTGTCCTAGGCTGACCTTGAACTCAGGAATGTCTGCCCTGGTCGGCACAAACAGAAAC
CTTAGCTGGATGGGCTCTAGCCTTTCAATCACCACTCCCCAAATCTCTGTATCTCCTTCCTTAGTATCTTTCTGACAAGGTGGCTCACAGCACAGCTGCT
T
>NM_010043-chr1-75360292-0-5000
TGGACTGAAGAATCCCTGATTAGAAAAAGCTGGCCAGGGTTCATAAGTAATGGGATCCTTGCTTGCTCTGAAAATAGAAGTGAAACCTAATTGGAGCTAC
TTCTTTTCAAAGACCATACTAAAAGGAAACAGATTCAGGCTTGGTGCTGTGGACCTGTAATCCTAGCGATGTGGAATCGAAAGTTCCAGGTCAGGCTGAG
G
>NM_010043-chr1-75360292-0-600
GGGGGATGAATCAGAGAGGGGGCGAGGGAGACAGGGGCGCAGGAGTCAGGCAAAGGCGATGCGGGGGTGCGACTACACGCAGTTGGAAACAGTCGTCAGA
AGATTCTGGAAACTATCTTGCTGGCTATAAACTTGAGGGAAGCAGAAGGCCAACATTCCTCCCAAGGGAAACTGAGGCTCAGAGTTAAAACCCAGGTATC
A
>NR_037976-chr1-75375015-1+400
AATAGCCTCAAGGGGAGACACGGATGGCATGAGGACAACGCGGTAAAAGAGGGGTTTGGAAGGCTTGAAGTGTGAATGAGGACAACAGGTTGGGTTGGTG
AGGATTCCATTCTCCAGGCAGGGAGCGCTGTGCCTGATTTCAAGCCTGGGGGATTTCTTTGCCCAACTTGTGGAGGTTGGATACACACACATGGGGTAAA
T
>NM_007463-chr1-75375297-0+0
TCTGCTGCCCCCTCCCTCCACTGCTCATTCGCAACCCGAGCCGGGGGCCCTAAAAATAGTCCCTGAGGCGCAATCGCCGGCCGCCCTGGTGACCTTCTGC
ACAGGCCGAAAGCGGGCGGGCAGCAGGAAGGCCGGCCGCCGGCCCCATAGGACTCATCTCTTAAGGCACCATACCCCCTAGGGCGTCCCCCTGGCCTCCC
A
>NM_001085370-chr1-75385610-0+200
GAGCATGTGGTCTGTGGGGAGGCAGGGGGCCGAGAGATGAGGAGGGGGTGGGAATCGGGAGCTGGGGGGGGGGAGGGGAAGGGTTGGAATAGCAGTGGTA
GGGGGTGTGTGATGATCTCGTGGACCATACCTGAGGATGGCTCCATGGCCGATGTGGTAAGGGGATGGATGACATATGGAGGTGTTGGAGTGAGGTATTG
A
>NM_001173477-chr1-75400085-0+3000
TTTACAGAGTCCTGAAGGATGGAGAGCTGGGGACATACAGCAGGGTTCTCGGGCAGCAGGAGTCACAGGATCTATCTAGGCTGCCCCTTGGAGGCTGCTG
GGTCACTCCTTCAGAGTCTGGTCATCCGTTTGACCTTCCCTTCTATGTGAATAGGGTTAGGAACATCTCCTCTGCCCTTTATCCCACCATTGTCCTTCCC
T
>NM_001357170-chr1-75435936-0-14400
CCCTCCCCCTATTCCTGCCTGAGCTGCCCTCCCATCGCTATATCTTTCTCCAGAGTTGAAAGGGGCCTGGGAACCAGTTAAGCCTCTGGGCCTTTCTGGT
CTGACTGTAGCACCTTGTTTGCAGCGCTCTCAAATCAGCTACAAGTGCCACCTGGTGCTGCGCCCCATTCCGGAACTGCTACGGGCTCCCCCGGAGCGGG
T
>NM_183022-chr1-75450510-0+8600
TGCATCAGGCGATGGGGATGCCAGGGAAAGACTTAGTTACTGATTAAAAACATTTATCGCTTGCAAAATTCTTTCTGGGGTCTAACGCTTAGGCAATGGC
TGCTCGGGAACAGGTGTAACTGTTTACCTGGGTCCCGGAGTCCCTCCCTCTTCTACTTGGAAAACAACCCGAGCTCCCAATTCCATACTTCTACTTCCAC
A
>NM_001001565-chr1-75479471-1+0
CCGGCCTCTGCTCCTGACGTCACTCAGGGTGCACCATCCTGGCAGGGGCGGGCTGCTTCTGACGTCATCCGGGACGCACCAACCACGCAGGGGGGAGACA
GGGGACTCCGCCCCCGGCGTCTGCCTCTCCGGCGCTGAGGAGGGGGCACTTCCGGGGGTCCTTCCCCTTTAACCTCCTCCCCTTCGTCCCTCTCCGCTAG
C
>NM_001310679-chr1-75506452-1+7000
ATGCTAGGTCATTTGCGCATACGCTATTTCACAACTTAATAACGCATAATCTCCAGTCCACAGGTAAAGACATTGAGACCTGTAGAAGTATTGTGACTTC
CTTGTTATCAGGCAGCCAGCACAGATGGTGGGCTGGAGTCACACACAGCCCTGACTTTTTCCTGCTACTCATGGTGGCTGAAGTAGGCAAAGGTGTTAAG
T
>NM_001357150-chr1-75546462-0+22800
GTGTGTGTTTGGTATGTGTCTTAGTTAGGGTTTTACTGCTGTGAGCAGACACCATGACCAAGGCAAGTCTTATAAAGGACAGCATTTAGTTGGGGTAGCT
TACAGTTTCAGAGGTTCAGTCCATTATCATCAAAGGGGCAGCAGGGCAGCATCCAGGCAGGCATGGTGCAGGCAGAGCTGAGAGTTCTACCTCTTCATCT
G
>NM_001357150-chr1-75546462-0+32400
CAGCCAGTGCTCTTAACTGTGGAGCTATCTCTCCAGCCTTTTAAAGACTGTTTAATGCTGGGCAAAGGGGAAAAATAAAGAGTAGCTTTACTAGGGGCAA
GTTACAAAGTAGGGCTGGACAGAGGAAGGCAAATGGCTTTGGGGATGAGTGCTGTTACAATAGGAGGAGTGCAACCCCAGTCCCGGGCAAGTGGAAACAG
A
>NR_105770-chr1-77496768-1+33000
GATATGAGAGCACAGCCTTGTAATCCTAGGGATGCAAGGCCGAGGCAGGAGGGTCATGAGCTTAAAGGATAGCTTGGGCTACACAGTGAGGAGCGGTCTT
GTGGGGAGGGGAGGTAAGTAGAGAAAGACTGCATTGGAGCATCTCAGAACAATTAGAGAGAATGTAAAGCTTTCTGTAAGAAGAGAGATGGAGGAGAGAG
A
>NR_105770-chr1-77496768-1+10600
CTCTCTTGCCCAGATAGGCTTCCTACTCACTGGCTGTGTGGTAGCTCAGGCTAACTTTCACCTTAGGATCATCCTGCTTCAGCATCCTCACTGTTTGGAT
TATAGGCATGCCCCAAGAAGCTAGACCTGCTCCTGTTGCTTTCGGCAAATGGCATGTCAGTAGTTAGGGATAGGTTGGAGATAGTAGGGCAGTGAGTGTC
C
>NR_105770-chr1-77496768-1+0
TGCACTGGGCGCTTTGTGTGCGGAGCCCCTCCTCCAGGGCCATGGTTGTCAACTCTCTAGCTCCCCCTGCCCCATGCAAAATAACCAAAGCCCCTGCTGC
TCATTTCATTTTGACCTTTGGGAAAAGGACCCCAGCTCTGGTGAATCCTGAGACTTGTCCTTAGTGACAGCTCCAGTGTGGAATCTTGCTGTTCCTTCTG
A
>NM_007936-chr1-77515088-1-38200
GATAGGATAAGGACCCCATACCCCTCCTTACTCCAGCACTGGATTTCATTGCAGGAAACTGATAACACAACACCTGTCGATGTCTCATCGAGTAGGAATG
GTACAGCCACCTTGAGTGCTGTGTGGCTGTGTTGGCCACTGTGACACACAGATCACCCTCCCAAAGCTGTTCAAAGCCTTTAACTAAGCTCCTGACCATG
C
>NM_001004173-chr1-78310346-0-31800
AATTTGGATATAGAGTGTTCCCCTAGGGCTCAGATGGTAAAGGATTGGTCCCCAACTGATGGTGTCAATTGAAGATGGTGAAGAAGTCAGCCAGTGGCCA
GGATGGGGGTGTTCCTGAAAGGCATATGTGACAGGGACAAGACCTCTTTGTTCTCTTTCTGCTTCCTGGCCACCAAGAGGTAAACATCTTGATCACCACT
T
>NM_001004173-chr1-78310346-0-200
GAAAGGAGGGTCACAAAGCGTCCAGGCTTCCGGCAGCACTTGGAAGGATGCGCGGGAGTGGGGATGGCGCATAGGTCATGCACGTGGACCCGTCCACGCA
GTTGCAAGCACACTCTCCAGCAGGCAGGTAAGGGGCTGGGGCCGCCCGGTTGGCTAGGAAGGGGACGGTGACGTGTGCAAGGTGGTGGCGGACACCTGGG
C
>NM_001004173-chr1-78310346-0+10800
CACCTTTAATTCAGCACTCAAAAGGCAGAAGCAAGTAGGTCTTTATGAGTTCAAGGCCAGCCTGGCCTACACAGAGAAAACCTGTCTCAAAAAATAAAAC
AAACAAAAAGTCTTTGTGAATAATTGGAATCCTATGGTGTATCCGTGTCAAAAACTTGCTCGTAGCGACTTGTAAATGAGGACAACCCAGCCTCACCATT
G
>NM_011811-chr1-78488897-1+43400
CATCTCAGGTTGTGAGTCTTTGTGGGGTTTGGGGTGGGGGGGAGGTGGGGTATTTTTTTGGGGGGAGGGTTTCTCTGTGTAGCCTTAGCTGTCCTAGAAC
TTGTTCTATTGATCAGGCTGGCCTCAAACTCACAGAGATCTGCCTGCCTCTGCTTCCAGAGTGCTGGGGTTAAAGGAATGTGCTACCATTCCCTGGTAAG
A
>NM_011811-chr1-78488897-1+32600
TGGTGCTTTCTCTTGACAATTGATAGAGGAAGGCCCAGTTCACCATGGGTGGTGCCACCCCTGGGCTGGTGGTTCTAGGTGCTCTAAAAAGACATGAGCT
AGCCCTAAGGAACAAGCTAGTGAGCAGCACTCATCTATGGCTTCTGCTTCAGTTCCTGAGTCTAGGTTCCTGTTCTGCTTGAATTAAAGTGTTGACTTCC
C
>NM_026713-chr1-78511060-0+17400
AAAGCAGTCTGAGGGAGGAAGGGTTTATTTGGGCTTCCTGTTTCAGGGGGATACAGCCCATCTTCCTGGGGAAGGCATTTGGGGAGCAGTAAGCCACTAA
TGATGTTGCACCCACAGTCTACAGGCAGAGAGCCATGAACAATGGGACTTGGCTCACTTTTTCCTTCCCTCCTCTTTGTTCAGTCCAGGACCCCAGCCCA
T
>NM_026713-chr1-78511060-0+31800
GTGCAGAGACACCATGACCACAGCAACTCTTATAAAAGAAATCATTTAATTGGGGCTGGCTTACAGTTCAGAGGTACAGTCCATTATCTTCATAGCTGGA
AACATGGCAGCACACAGGGAGACTGATACTGGAGAAGTAGTTGAGAGTTCTACATTCCAATCCTCAGGCAGCAAGAAGAGAGAGAGCCACTTAGCCTGGC
T
>NM_026713-chr1-78511060-0+33000
ATGGGAATAGGGTATAAGTATATGGGTAAATGATAATGCCAAAACTCCAGGAGGTGAGTTTCTGTGAAACTCTTTGCCTTGTGAGTGGCTTTTAGGCTTC
TCAGCCTGTCAAGCGAACTTCACTGGAGTGTGTGTGTGGCACCCACCCCCAGTGGGCCACACCTCCTAATCCTTCTCAAATAGTGCCAGTCCCTAAGCAT
T
>NM_026713-chr1-78511060-0+48200
ATTAAATTGCCTGTTGTACTAGCCGTATTTCAAGTGCTCTGTAGACACCCATGACTATTGGCCATCATATTACATGGTCAGATGTAGATGAGTTCCACCA
TCACAGAAAGTCCTGTTGAATGGTGTTCTAGACCAGTGGTTCTCACAAAGGATTCCCAGACCAGGGGACTCTGCATTGTGTGGAAACTTGTCACAGCGCA
C
>NM_001136222-chr1-78657825-0-7800
GTCACCACCCTTTGACACAATATTCCTGGCAAAAGCTGGAAAGAAACAATCTGATTGTCATGGGTGTGTGTGTGTGTGTGTGTGTGTCTATATTTATTTC
TATGATCTGTGTGGTTAACAAAATTGGTGGCTTAAAAAGTCCTCCAGAGACAGGCAGAATGAGGAGGGGCTGTGCTACAAAAAGAGATACACACACACAC
A
>NM_001136226-chr1-78658440-0+1800
GCTTATATTTTACTCAGTAACTTAACATAAAAATTTCAGCTCTAAGCTGGGTTTGGTGGCTCACCTTTTATCCCAGCACCTAGGAGGCAGAGGCAGGTAG
GTTTGAGGCCAGCCTGTTTTATGTAATTCCAGGACGTAATTAGACCCTGCCTCAAAAAAACCAAAAACTAAATAAACATCTTTCAGTTCTTAGGAAGCAA
G
>NM_001136226-chr1-78658440-0+28800
TGTTGCATTTTTAGAAATAACATTGTCAGATGGTTTTGTTGTTTAGTTTTATGTGTATAAGTGATTTGCCTGCATGCATATCTGTGCACTACATATGTGT
CAGGGCCTGTGGAGGCCAGAAGGAGTCTTGGGTCCTCTGGAACTGGAGTTATAGATGGTTGTGAAGTGCCACATGGGTCCTGGGAATTGAATCTTGGTCC
T
>NM_001136226-chr1-78658440-0+32600
CAGGCTTGGTGACAAGTAGAATGTACCTCCTGAGCCATTTTGCTGGTCTCTCAACATAATATATTTATATCATGTGCATACGTGTTTTGCCTGCATGCAT
GTCTATGCACCATGTAGGTAAAGTGAAAGCTTGCCTTTGTAATCACAAGGACCTGGGTTTAATTTCCAGAACTCTTATTTAAAAAGTCAGCTGTGGTCAT
A
>NM_021342-chr1-78816949-0-8600
CACCCTCTCACTGCCTGTGCTACATCAGCATCTCTGATATCATTTTCCTGTATGTGTGCTGCGAAGGATGATCCCTCCCTCCCTCTCTCTCTCTCTCTCT
CTCTCTCTCTCTCTCTCTCTCTCTCTCTCTCTCTCTTCCTTCCTTTCTTTCTTTCTTTTTTTTTTCGAGACAGGGTTTCTCTGTATAGTTCTGGTTGTCC
T
>NM_021342-chr1-78816949-0+15000
CCACGTGCTAGAATTTGTGTGTACAGAATCTTAGGCCTAGTACTGAGTGGGTTTGTAACATTAGTAGAAGGGGCAGATGTGTAAGTAAATGCGTTACACT
TCATGGAGGTAGCTATTTCGTTAAAAACATCTTGTTAGCTGTCAGTTAGAGAATCTAGGATCTAGGGCAGACTGTTCTGGAGAGGAGGGAAAAGGTTCCC
A
>NM_009129-chr1-79440090-1+31400
TAGGAGGTGGTACACATCTCTAGGGATAAGGTCTCATCTGTTTTTTATTTTCAGTATTGTGGGTCTCTGGCAACTGCAAAGGAATGTGTCTCTGATTAAG
GCTGAGAGTAGTCTTTGTCTATGAGTAGAAACAGGGAATTAGAAGGAGATTTGGTAGTGTGTCAATTTGGCTGAGAAGCAGTAGAGGATCCCCTGGTTTT
A
>NM_009129-chr1-79440090-1+27000
CCAACCTCCTATTTCCTGAGGTTGCCTGTTTCCATTCTTTCTGCTGGCCCTCTGGGCTTTAGTCCTTTTCCATCATCCATTACCAGATCAGGTTTCCCTC
TCCCGACACTCCTCCCCCACACCATCCACTTTCCCTCCTAGGTCCTTCCCTCCCTCCCCACTTGTAAAAGCACCTAAGGAAATGTTCAGAGTCCTTAGTG
A
>NM_009129-chr1-79440090-1+21400
GCTTGTGTTCTGGCTGCATCTCATTTTTAAGTATTTGAGTAAAGCTTACTCTTCCATATGCAATCCTTGAGAAAAGTCAAGCTGGTTTAAAATGAGAAAG
GAAACACAGAAACTAGTATATATAGGAAGAAAACACGTCTTTGCCGCTGACCAAGCTAATGACAAAGAATGCAATACTCTGTAACAAAACTAGGAAGGCA
T
>NM_183027-chr1-79671972-1+31000
TTCAGAAACACCAGAAAGGGCCATCAAATTCTATTACAAATGGTTGTGAGCCACCATGTGGTTGCTGGGAACTGAACTCAAGGCCTCTGGAAGAGCAGTC
AGTGGCTCTTAACCACTGATCCATCTCTCCAGCCCCAGTAAAAAGAATTGTTATTGTTGTTTTTGAGACAGGGTCTTATAGAGCTGACCTTGAATTCCTG
C
>NM_183027-chr1-79671972-1+6400
TATTTTGAGAATGATTTGAGAACACAATGATGGTAGAGAATTAAGCCTAGTGCCATGTCTTTCTGAATGCAGTCCTGTGTGCAGTAACCTGATGTCGACA
GAAGCCATCCTAGATGGAGACTTCAGAAACTGACTCGGATAAGCTAGAAACCCCCTAGCCTCATGGAGTCGATGGTCTTGGTATGAAGGTCACTAAGTTC
T
>NM_027057-chr1-79761769-1+7200
GAGTGAGTTCCAGGACAGCCAGGGCTATACAGAGAAACCCTGTCTCGAAACAAAACAAAACAAAACAAAACAGAATGGAGGCTCCAGTGATAGACTGCCA
GAGTTGGAATCCAAGTCATGTGACCATGGACGTATTACTTTAGCCCCTTTGCATCATGGTCTCCTCAGCTGCAAAGTGCAGATGTGGTGTCTACCACTTC
G
>NM_001081210-chr1-79776018-0+7800
AGTCACATCTCAACCCACCTGAGAAACAAAACCCTCTTGCTGAGTCTGGCCAGAGAGGTAGAACCTGTGTCTTGTGTAACAGACACATTATCAAAGCTAA
CAGAGACTGTTTCCAGAGGGCATGTGAGAAGAATCTAGTTGTCTAAAGCAGTAGGTTTAGTAAAATGTTGATTTTTAATTTGTTGAATCCCGTTAGTAGT
T
>NM_009255-chr1-79858665-1+39200
GGAAGGGCTGAATTCTTCGGCAATGATGTCCTGTCCCTGTAAGTTCAGAGTTCTGGTGATTTATCCTGCCTTTGTGACTCACTGCTTAAATTTATGGCTG
CTCTTGCTGCCATCCAGGGCCTGTCAGCCAGCACAGTTCCAAAATAGCAACTGGCGGGCGTTGCATCTCGATTTGTTTTGTTCAGGTTTAGTTTGGTTTC
A
>NM_009255-chr1-79858665-1+32200
ACTATGCCGGGGCCTAGCAAACACAGAAGTGGATGCTCACAGTCAGCTAATGGATGGATCATAGGGCTCCCAATGGAGGAGCTAGAGAAAGTAGCCAAGG
AGCTAAAGGGATCTGCAACCCTATAGGTGCAACAACATTATGAACTAACCAGTACCCCGGAGCTCTTGACTCTAGCTGCATATATATCAAAAGATGGCCT
A
>NM_009255-chr1-79858665-1+28600
ACCGTATTCAAGGCTGGCCTCTCCTTGGCTTCATAATCTTAGCTCCAGTTACTTGTGGATGAACAGTTTCCCCTGCTTCACAGAGAGCCTTAAATCTTCA
TGGGCTGACTCCTAGAGGGTACCTCTTGTGAAACACTCTGGAGAGTCTGAAACAGTTCTCTACTGACAAAAATATTGCTGGGAAATACATGGTCCAACGT
C
>NM_009255-chr1-79858665-1+6800
CACATTGATAAAGCTGCAGGCTTTTCTTGCTGTGGCTGCAAACCTTGGTAGATACACTTGGTTTTTATACCTTTGTCTCTCTGCTCACTGACAGCACCAA
ATGAAGATTTTGGTTAAGGAATTTCTCTTGAGAGCATACCAAAAATAGCATCAGGACCCTGCCACCCTTATGTCCATCCTCTTCTATGGAATTTCAACAA
G
>NM_173425-chr1-80213944-1+37200
GAGATGACTCAGCTGTTAAGAGTACTGGCTACTCTTCCAGAGGACTTGGGTTTGATTCTCAGTACCCATATGATGGCTGTCTTAGTCAGCGTTTTTTTTT
TTTTAATATTTTTATTACATATTTTCCTCAATTACATTTCCAATGCTATTCCAAAAGTCCCCCATACCCTCCCTCCCCCACTTCCCTACCCACCCATTCC
C
>NM_173425-chr1-80213944-1+1000
CAGGGTTCAAGAGATTGGGCAGCTGGTGCCTCTTCTACCCAATCCGTGTGTTCCCATCAGCAGCGCGAGGTGGCAGACTCAGGACTATGATGGCAATAAG
ATTCTGCTGCAGGTATTTCATTTCGTTCATTTCTGGGGTGTACCAGGTTTAGTAGGGTCAGATCCAGGATCCTGGGAGCTCAAACAAGCTAGACTTGGCC
G
>NM_173425-chr1-80213944-1+600
AGGAAAGCCTGGGACAAGAACGGTTGTTTCGAGTCTTGGACTTCCTACGGCGTTCACCCTGGCAGGGTTTCCCTACCCAGCATGCACAGGGGAGGTCTTG
TTCTTATCTCCCTGCCAATCAGGAATTCTACAGTCTGCACAACCAGATGCCAGTGTGGGGCATGAGGCCAGTGAATTGTGGCACTGATATCCTCAGGGTG
A
>NM_173425-chr1-80213944-1-15000
TTGGGAAGCTGCAAACAGATGCAGGAAGCTGGAGGCCAGCTCTCTTCCTAGCCTGAGTGGAAATCAGCTACAAAATATGTCAGGTGTGTGTGATAAGGCC
TTGGGTGGAGGGTTTAAGCATCTTAACTCTTATGGTGATGGCTGTGGTATGTGGGAAAAGATGCAGAAGAGACCTGGAGTAGAGTCATAGAGCTAGATGA
G
>NM_016716-chr1-80340690-1-47800
CTGGAGGCTTGGAGATCCTTATCTGGATCTTGGTTTGGAGATCTTGAGCCTTAGTGGCTATGGATTCCAGTAGATTGAATCTCCGAGTTTAAGAAACACA
CCTTTAATCTGGGCTACTCCTTTCATCTGGGATTAAAGGTGTGGTGGAACACACCTTTAATCTGGGCTACACCTTCTGCTGGAGACAATATAAGGACATT
G
>NR_040460-chr1-80445932-0-31800
ATCTGATGTTTGCTCCCCACTTCTGCAAATGTCTTTCTGCTTTTTCAGGAGATGGCAATTGTCACGGTGAATTTGTCTCCCATCATCGAAACAAGACTTA
TCTCCAGAAAGAAAGCTTTTCAAAGAATTGCCCAAATTGTTGTTTGGCCTCCTTAGTCCACCTTGTGCTTTTTCTGCTCTTCTTGCTATAGAGTATAATG
C
>NR_040460-chr1-80445932-0+25600
AAATTCCCCAGTTGAGAATCTTTGTTTAGCTCTGTACCCCATTTTAAAATTGGGTTATTTGGTTTTCTAGAGTCTAACTTCTTGAATTCTTTGTATATTT
GGGATATTAGCCCTCTATGGTATGTAGGGTTGGTCCTGGGATCCCAATGTAAGAGTTAGGGGAAGGGCTAAAGGAGCTGAAGGGGATTGTAATCCCACAG
G
>NR_040460-chr1-80445932-0+40400
TTTTGTATTCCTAGTTTCTTTGGCCTTTTAGTGTGAACGAATGATTAACGTTGTCAGAAGCCTTCCCTGCATTTTGTGTGATAACCATGCTGCTTCCTCT
CCTAGTATGATGGTTAATGTTAAATTTTAATTTAATGATTCTGGAATTACCTGGGTATGGGCCTCCAGGCATGCTGTAAGGGATTATCTTGATATCATAA
A
>NM_001285927-chr1-80665352-1+38800
ATGAAATCAATAAATATGAAAGTCTTTCAATAGTTTATTTGGGAGAATAGGTTGTATTCATAATTAAAAAGGATTAAACATATGCTATTTCCTGTTCTGA
AAACACTGACAGCAGAGGAAGGACACTTAGACTAAAGGCCAGTGTTTCTTACTTTAAAACTGACTTCTGTTCTATAACATTAGGCTACAAAATCCATTTA
C
>NM_001285927-chr1-80665352-1+31600
CAGCATGTTCTCTTAACTGCTATGAAAAGGGGCGATGATAAATTTCTCTGGGCATCTTGACGGACTGACTTGAATTCAGTTGGTGGAACAGTCTCCTTAT
CTTCTAACCAGACACCAGGCTGCACACAGCAGCTGAGCACCAAATATATCAAGTCAAAAAAAGCAGATAAACTGCAATTTTTCTATGTCACAAAATAAAT
A
>NM_175291-chr1-80758553-1+40200
TCTCATTTGAGAAATATCCTCATCTCTGTTCTCCCACCACATCAGGCAAGAGTGAAGGCCATACTATCTCTTTGAAAACAGTACTGGCTTCACATGTCAG
CAGAATAAACTATAATGTTAAGATGAGGAGGGGGAGGAGGAGGAGGAGGAGAAGGAGGAGAAGGAGGAGAAGGAGGAGGAGAAGGAGGAGAAGGAGGAGG
A
>NM_175291-chr1-80758553-1+600
AGGCGGGAATGCATCCAGTCTGGCTCAAGGTGACAGGGTGACAGGGACCTGGGGCGGCGGGTGGGGGCGGGATAAAGGGGTGGGGGGAGCTAAATGGATG
GAACCTGTAGATCCACAAGTCTGCGCGCCCCTCTCCTCCCCGTGGAACCTAGAAAAGATGTAGTGAGCTAGCTCTTCAGCCAGACCAAAGCTGAAACCCC
C
>NM_001356399-chr1-81076950-0-24000
AGCAAGTTAGACAGTTGAGTGTCATCTGTGACCCTCTCTTGAAAATTTCTGCGTGTGTCATTAAAGAGCAATGAGCATATTTGGATAAATCTAGAAAATA
TAACAGAAATTTAGGCTGAGAAGTTCATCAAGAGCCTTTTCTTGCACTCATAATGGACAGAGAATCAGAGAAGATAAAGACTACCTTGAGGTCTTGATGT
T
>NM_001356399-chr1-81076950-0-15600
TGGGCTCAGTCCTATCAGGAATCAAGATGGCATTCACTATGCCTTCAAATTAGTAAAGGCCTACCCTAACGTGTTGCTGTGCTTCAAGAGGTACGTGTAA
TAGAAATTTCTCAGAATTGATTAAGGGCTGCCTGGCATGAATAGAGCCTAAGAACAAGAGGCCTAAAGAGTAGAAAACGGGAGTAGCTGATCTTATATCT
G
>NR_105762-chr1-82131916-0+1000
GCAGTCCCAGACTGGCAAAGAAAGCCTGGATCATTGCCGGTCTTCAGTCCTCATTGGAAGGCTGAGGAAGCAGAGTTCTGATGCTGGTGAAGAATAACAG
AAGTAGTGGCAGTGACAAGGACAATACACTCAATAGCAGGGTGCAAAGCAGACAGAGATACAAAAGTGTCCCTGTTCTCACCCCTGACCTGTTATTTATC
T
>NM_001122685-chr1-82339049-0+0
GACTCGAGCCCATACTGGAAGCCTGCAGTGCATCTTGGGGCTAGGTTTAGGCTTTTTGTATTATCTGCCCTCTGCTCTGTCATCCCAAGCGTGTCACAAT
GCCAGCCCCAGTGGAGAGGGTGGAGAGGAGGACCACTGCCTCATGGAGCTCTTCCTTGTCACTAACTCAAATGAACTCTGTCAGACAGTAGTCCCGTCAC
C
>NM_001122685-chr1-82339049-0+2400
ATTCCACTTTCAGATGAAGCCTCTAGAAGTCAGCCTTCCTTTACCCCAGTACAGCCAATGACCATAGGAATTCCCGAAAGACAAGCTTGACTTGGCCCTG
GACTGGCCTAGCCAGTGCTGCCTCTGTCTCATGTTGCATTTCGTATCTTCCACAGTAATGCTTAAGAATCAGTAGCATGAAATTGGGAGATCTGTATCGG
T
>NM_007735-chr1-82586849-1+36200
TAGGTGTGTGGGTTCATTTCTGGATCTTCAATTCTATTCCATTGGTCTACTTGTCTGTCTCTATACCAGTACCATGCAGTTTTTATCACAATTGCTCTGT
AGTAAAGCTTTAGGTCTGGCATGGTGATTCCGCCAGAAGTTCTTTTATCCTTGAGAAGACTTTTTGCTATCCTAGGTTTTTTGTTATTCCAGACAAATTT
G
>NM_007734-chr1-82586921-0+800
TGCGCTGGAAGAAGTGGAGAGCCAGTTAGTGGTCCAAGACCCCAGGAGTCCCAGATAGAGGAACAAAAGCTTACAGAGAACAGAAAATGGATAGCAATAA
TTAGGTTACAGACAGGCAGATGATGATATGGATGGACCTAAGATAACTGATGATAATAAATATAATGTAAGTGATATAAGGTATATGATGATGATAAGCA
A
>NM_001310695-chr1-82724890-0-800
GGCTCAGTGGTTAAGAGTTCTTCCAAAGGTCCTGAGTTCAAATCCCAGCAATCACGTGGTGGCTCACAACCATCCGTAATGAGATCTGACGCCCTCATCT
GGTGTGTCCAAAGAAAGCTACAGTGTACTTACATATAATAATAAATTAATCTTTTTTTTTAAAGTATCAAGGTGTTTACTGTTTAAAAAAAAAAGAGTGT
G
>NM_025453-chr1-82768456-1+600
GGTGCTGGCGATGGAACTCGGGGCCTTAACCACTCTGTGGGATATTGTTTAAATCTATTGCCTCTTTTTCTCTGCCCCATCCTGATTTCTAGGTATAGGG
AACGTGGCAGCAGTGGGAACTTGCTCTACGGGAATGAGAAGCACCCCTGCGCATGGGTAGCCTTGGAGATGGCATAGTGAGGCTTAGCCTGCTTCTCAAG
G
>NM_025453-chr1-82768456-1-33800
CAAAGCACACAACGACTACTGTGTCACTGTTAATAATGATCTTCCTATAACTGGGATTTTAAGGAAACCATCCTCACCCTTTCAACGACTAATGTAGTCA
GAGATATAAATGGTGTGCACAGGATTGGGACACAGTGGGTTTCTGATCAGTTTGGGCTGGGGCATCAGCCAACCAGGCATGGATCAATGGTTTCCACGAG
G
>NM_010472-chr1-82839460-0-20800
GGATTTCTGAGTTCGAGGCCAGCCTGGTCAACAGAGTGAGTTCCAGGACAGCCTGGGCTATACAGAGAAACCCTGTCTCAAAAAACCAAAAAAAAAAAAA
AAAAAAAAAAAAATCTGAGACCAGGGCTGGAGATGTAGCTCATGTGATATGGAACTGGTACAGCATGCATGAAGCCTGAGGTTTGGTCATAGTACCATAT
A
>NM_030556-chr1-83038448-1+25600
ATACCATCGTTCTACTCAAAGGTTGTTACTGGATAGTCTCACTGTTCTCATCTTTTTCATCTTCTGTGTCCTCCTGGACTTTGTGTGATCACTCAGACGC
TCCTGTATGCCCATGGAATGCTCTCCCATCTATTCCCAGTGGCCAGGGAAAGATGATTCCCCCTCTTCCCACCATGACCCTAGATAAGTGTTTCATTGAT
G
>NM_030556-chr1-83038448-1+15400
TTCATAGATGACAAATGAGATCCTTCCTGTTTGGACATATTCTTACCTGGCAACGCTGCCACCCGTGTTTGTCCTCACCGACTACCTGCGCTACAAACCA
GTCATCATGCTACACGTTGTGGCCTTCGCCACTAGCTACCTGTTTCTCTTGTTTGGCCAAGGTGTGATGCTCATGCAAACAGCTGAGTTCTTTTTTGGGG
T
>NM_027778-chr1-83060930-0-8600
TTTTATCCCCTTCACATATCTACATATTATAAGAAGCTTCTACTGTATTTGGTTTCTGAACAACACCCCCAATGGCCCTTTCAGTTGTTCCCCTCCCCCC
ACCAATTTTCTCCCCCTCCCTGTTTGATCCTTCCATCTCATTTCCCACCCCATCCACCTATAATTATCTCTTCTATTTTTCCCTTCCTAGGGAGAGCCAT
C
>NM_027778-chr1-83060930-0+6200
TTCTAGAAACTTCTCTTTAACGTTAAGGTGCTACCATCATTCTTCAACAGTGGTTAAAGCTACGAATAGAAGAAGGTAGCCAGGGAAGCCATGAACGGTG
TTAAGAAAATCCTTTTGGAGCGGTGCCAAACCATGGCGAGAAACTACGAGCACGTGGGCATCCAGAACTTCTCCTCTCGCTGAAGCGGCAGCATGGTCTT
C
>NM_027778-chr1-83060930-0+21600
ATTTAAAAAGCATTCAAGTTTTGGATGTAAAAGAAATTATATTAATTGTGAAAAGGATACTGTCCTCTTGGCTGCCATTCTCATTGAGTGACAATTCTCC
ATGCCTATCCTTGGAATTGCAGGAGTCAGTGTCCTCACTCTCTGAATGCTCTGGTAAAGGAGTGTGGATACCATCCACGACCATTTCCTGAATTGGAGGA
C
>NM_001159738-chr1-83116766-0-6600
ATGATCAGGTTGCTAGCAGTTCTATTAGTGTTTTGAGTAAGTAACACATGGGTGGCACATACTGCTTTTAAAAGTGCTTACACTGAATGCAGACATGAGA
TTTGAGCTGTCTGTATTTACACACCAGGAAGCTCCTTCCACAGAAAAAGACACTTTCCATTTTCTTGGGAGGTGTGGAAAGCAAGACCTGAGGGTCTACT
C
>NM_001159738-chr1-83116766-0-800
TATGTTATTAACATCATCACCACCATCTTTGGACTGTTTTTCAGATTGGCCATTTCTGGTAGTGTTTGCTCTTTTCCCTCCCTTAGGCTCTGCATTAAAT
ATATCAACACAAAGAACAAAAGTCTGGTTGAAGACTTTTTCTTGGCTGCCGTCAAACATAAACAATTTGTAGAGAAGTTGATATGCCATCAAGGTGAAGT
G
>NM_027725-chr1-83159762-0-400
CAACAGCAGTCCTAATATTGGGCTTACAGTTTCCATTGCTCATGTCTCTGGAATGGCACCCTTATGGTTCAGAGATTTACCAGAGGCTCCAAACACAAAC
AATCAATCACAATCTTTCTATATAAAATGTATTCAAGCGAACATCAAATAAATTTCTGGGATATTTAAAAAAATTGCATAATTGTATTTGCTCTTTATTG
A
>NR_027636-chr1-83159762-0+28600
GGGGAGCACGGGGAGAAGGGAGGGGATGGGGATTTTCGGAAGGGAACTAGGAAAGGGGATAACATTTGGAATAATTTGTTACAAATAAAAGTGATAAGTA
CCTGTAAAAAAAAGAGTGGAGGTCATTTTTATGTTGAATATTGAAGCTTTGACTCAGTACTTTGGGTCTGCATGCATCATCCATAGCAGAACAGATGTAA
T
>NM_001356547-chr1-83408200-1+19200
ATAAGAAAACTGTGCCAGCGATCCCACAATCATTGACAGTAAATGGGATGGAAAACTGCAATTGAATACCGCGATAATGACTGGTGGTCCTCAGGGAATG
GCTTTGTTACTAGGAATAAATGTACTTACAAGGAAGGAAAGTCACTAGGTACTGTTTTTAAAGGTCTTTCTAGTTGGGCTAAATAGTAAACCTTATAAGA
C
>NM_001356547-chr1-83408200-1+600
GGGCGGGTAGTGGTGGTGAGGTCTCCTCTGCCAGGCGAGGTATCTGGGGAATCGGGCTTTTAGTGTTATATTACCTGGAGCAGTTTTGCGCCTTGACTTG
GAATGCGTTCCAAGGTGGAGAACAGAGACCTGAGGGATCAAGACCAAAGCTGATTTACCTCCAGTTCTGTTGACCTTAACCTGGGTTAGTGTTTGGGGCT
T
>NM_001356547-chr1-83408200-1+200
CCAGCCTGCACGTCTCTGTCCTCGCGCAGGGCGCTCAGGCTTCTTAGCCTTCGCCTGCGCTGTCAGCTTTTCTCTGCCTGCGGTCAACCATGGATGTCAA
CTCCCGGCTTTCTGTGCAAAGGTAAGACTCGCTTCTCCATATGCCTAATGTGATGTCTCTCAAACTCCGCTGGGCACTAGAGATCATAGGCAAAGTTGCT
T
>NM_172430-chr1-83408200-1-6800
TTTGATTGGTGGTTTAGTCCCAGGGACCTCTGGGGTTACTGGTTAGTTCATATTGTTGTTCCTCTATGGGGCTGCAAACCCCATCAACTCCTTGGGTACT
TTCTCTAGCTCCTTCATTGGGGACCCTGTGTGTTGTCCAATAGATGGCTGTGAGCATCCACTTCTGTATTTGTCAGGCACTGGCAGAGCCTCTCAGGAGA
C
>NM_172430-chr1-83408200-1-39000
CTAACAGTCTGGCTACACAAACAGGACCCAACATTTTGCTGCTTACAGGAAACCCATCTCAGGGAAAAAGACAGACACTACCTCTGAATGAAAGGCTGGA
AAACAATTTTCGAAGCAAATGGACTGAAGAAACAAGCTGGAGTAGCCATCCTAATATGTAATAAAATCGACTTCCAACCCAAAGTCATCAAAAAAGACAA
G
>NM_172430-chr1-83408200-1-40600
AAAGCAAGATTTTCTTTTGTTAACAAATCAGTTATAGGCCCGGCTCAGGAGGGAATTGCCAGAACATCTACAGGAGACATCTTGGTTCCTGGACTCCACT
GAGACTAGTCTGTACAGGTGAGAGTGTGGACCTAAGAAGGCAACAGATTCTGGGACAGGTCCTGTTTTTGGGCCTTCATCTTCTGCCAGGAGGCAAGTCT
G
>NR_105771-chr1-84218961-1-400
TTGAGTTGCTTTTGGTTAAAATGTTTGTCACAGCAACAGAAACAAGACAAGAACAAACTAGAAAATACAACAATAGTGAAAATCTGAATCTTCCACCCTG
CCACTGCCCATTCAATTATATATCTCTGCCACCAAAGCCCTGGGGTCTCCAATGGCTGCTATAGCTGCTTAGGTTTTATATGGGTGTTATGGGTCCAATC
A
>NR_105771-chr1-84218961-1-17000
GCAAAGAAACAGTTCCCACATAACATTCATATAATTCATATTTTTAGCAATTTCCTTCCTGTGAGTTGCACATGACCACACATATTTGTGTAGAAGATGC
ATGCAAAGTTATATGTTTTGATGGAATGTAGATAAAGCTGGCTGAGAGAGGGGAGAGAACATGTCCTCTTTCGGAGAGCCATCTCTATATACAGGACTGA
G
>NM_152915-chr1-84696221-1-5400
GAAAGTCCTTCTTGATGTCCTCTATCATCATCATGAGAAATGTTTTTAAATCTGGGTCTAGATTTTCGGTTGTGTTGGGGTGCCCAGGACTAGGTGGGGT
GGGAGTGCTGCGTTCTGATGATGGTGAGCGGTCTTGATTTCTGTTAGTAGGATTCTTACGTTTGCCTTTCGCCATCTGGTAATCTCTGAAGCTAGCTGTT
T
>NM_152915-chr1-84696221-1-47000
TTAGGATTCTTTCTGTATCTTTTCTGTGATTTAGACATTATTAGGTTTGTTAAAATAATTTGCACACTTAAAGTCTGCATTTGATTTTCATACTGCTCAG
GTACAAACCTGTGAGGGAGGATGAAGAAAGTACTAAAGATTGTGTTGGTGGCAAAAGGGGGAGAGCCCAAACAGCTCCAACAAAAACTTCCCCCAGAAAT
G
>NM_025386-chr1-84839841-0+42200
GCACTGGCTCATGGCTACCCATAGCATGTTGTCTTGGGTATCATTCAGCCAGCTGGAACTTCAGAGCTGTTACTGGCCAGCCCTGTGGCCACAGTGATGG
CTCAGCCCCTTTGTGAGTCAGTTTCCTTGTGCTGGGCTGGGGATAATCATGGTTACATTATTTGGTCATCTTGAGCCTTCGGCTTCCTTGGCATTATATA
T
>NM_027921-chr1-84935083-1+41800
GTGCGCCACCACGCCTGGCTTCATTTGTGTCTTTTAACAAAAGCAAATCTTGTATTTTTGGTTGTGAGCCTAGCTTTTAATGGCTGAGCCATCTCTTCAG
CCCAAAAGCAAATCTTAAGTGTCCTAAATATATCATAAATGTTTCTTCACCCAGCTACCTCCCCATAAAAAGGGACACATACAACAGTACCCTGAGGCGC
T
>NM_027921-chr1-84935083-1+36800
AACGCCCCTCTACTTGGGTTACACATCTAACTGTGAACAGCAAAGGCAAAGTCTTAGGGAATGTTTTTTAAAAGAAAAAAAAAATTAAGCTAGGTGCTGG
TGACACAAGCAGACAGGTCTCTGAGTTCAAAGCCAGCTTGGTCTACAGAGAAATTTCCAGGACAGCCAGGCTACACAGAGAAATCATGTCTCAAAAAAAC
A
>NM_027921-chr1-84935083-1+27200
ACCTGAGTTCAATCCCTGAGACCCACAGAAAGGTAGAAGGACCCACACAGTTGTTCTGTGACCTCCTCACATGCTCATGAGCCCTGCGTGCCACAAGAAA
AGGTTATACACTTACACAGAAATAAATCAAGAGAAAGCCAAATTACAACAGCCAGACATGACAGCACATGCCATTAGTCCCAGGATTGGAGAGTCAGAGG
C
>NM_027921-chr1-84935083-1+9000
AATAAATGTTGCCAGCTGTCTCAGTGCACACCTGTAATCCAAGCACTTGGGAGGAAGAGGCAGGTGGATCTTTGTGAGTTCCAGGCCAGCCTGGTCGACA
TAGCAAGCTCCAGGCTAGCTGGGGCTACATAGTGAATGACTAAGTATGAAAAGCGAAATCTTTGAATACATACACACAGAGTAGACAAGGCTGGGCTGCA
G
>NM_027921-chr1-84935083-1-400
GTGTAAGCAATAGGTACTTCAGAAGGATGAGAAGAGGTGGTACCCAGACTGGGTCAAAGATGAGAGATTTTTAGTCCACTGTGGCTATGAGTGTTGAAAT
CACTCCACAAACTGCTTTTTGGCTGAGACTCATATGAGGGTCTGATTCGTTACTTCCCTCCTAGTCAAAAAAAAAAAAAAAAAAGAAGAGCCCCCCCCGC
A
>NM_027921-chr1-84935083-1-14200
TTCTTCAGCTGGATCAGGGTCCCAAAAGGCAAGCTTTGTAGCCATCATCTTTACTGTTTTTGTGACAAAATACCCAACAGAAGAAACTTAAAGGAGAGGA
TTATGCTGACCCAGAGTTCAGGGTATGGAGTCCAACCTGGCAGAGAAGGCTGTCTGGCACCAGGAGCATGAGGTAGCTGGTCATGTCATGACGTCTGCAG
T
>NM_027921-chr1-84935083-1-23800
ATCTGAGAAAGCAAAGAACACTCAGCACCTTCTGCCCAAAGAAGTGGAGGACCAAGGCGATCCTTCACTTCTGCATTCGTGTCCCTCTGATGATGCGCAT
GGTCTCAGTCTCCTTTCCAGGCTCCCGACACACTCTGTGGTCTATAAAGAGGACTAAGACAGGTATCTCTGGAGAAAGCAGAAATGACTTCCCCACACTA
G
>NM_027921-chr1-84935083-1-25600
TCAACCTTAGGTGCCCATCACCTAAGGAATGGATAAAGAGAGAGATGCATAGATGACACAGGTCCTTCCTTCACAGACAGCAGCCACTGCCTTCTTCTTC
TCATAGGCCCTGGACATTGAGCTGAGAGGAGTCCCCAATTCTCTGACCTCTGAGCAGACAGCTAGTCCCCACCTCAGCCATGCATGACAGTGCACACCTG
T
>NM_213615-chr1-85109853-1+12000
TTTTCCCCTTCTGAAGCCCCCTGCCTTTCCTCTCATAGCTGTGTCACTTATAAACATCTGCCTTTACTAATTGGCTTTCACACGCCTCTCATCATTTTGA
AGAGCTATAAACCATGATATAAGCATTCCCACTGCCTGTCTGTCTCTAACCTTCCCGGGTACCAGAAGGGTTAGTAGGCTGCACAGAAACACGAGAGTCT
G
>NM_001081746-chr1-85199611-0-13800
TTTCTGGTTTTCAGCCTGTGTCTTCCTTCCCCCATGCTCTTGTATTGTGTGTAGAGCTACATCCTCCTTGAATGTTGACTGCTTTAAGTTGGAGAAGTTA
GTATGCTATTAGCATAGACTTCAACAGGCCACATATCACTGAACTCTGGCTTCAAAGCTCACTAAGAATCTGAACTCCAGGCTATCGTATAATTTGTCCT
T
>NM_001081746-chr1-85199611-0+19400
AGGCTTTTCCCTACTTTCTCCTCTATAAGTTTCAGTGTCTCTGGTTTTATGTGGAGTTCCTTAATCCACTTAGATTTGACCTTAGTACAAGGAGATAGAA
ATGGATCAATTCGCATTCTTCTACATGATAACCGCCAGTTGTGCCAGCACCATTTGTTGAAAATGCTGTCTTTTTTCCACTGGATGGTTTTAGCTCCCTT
G
>NM_001037909-chr1-85270566-1+15200
AGTCCCAGTAGGGTGTCACAGTTTTGGGAACCCAAACTGCAGAGCATTGTGAGCTGCCACGTGGTGCTGGGAATTGACTCTGGATCCCCTGGAAGAGCAA
AAAGTGCTCTTAACTGCGGAGCCATCTTTTCAGTCCCACAAATCAGATCTCTTATTTCATCTTAAGACTAAACAAACAGCCCTTGATCTCAAATGCCTTT
T
>NM_001037909-chr1-85270566-1+3400
GGGATCTGCAACCCTATAGGTGGATCAACATTATGAACTAACCAGTACCCCGGAGCTCTTGACTCTAGCTGCATATGTATCAAAAGATGGCCTAGTCGGC
CATCACTGGAAAGAGAGGCCCATTGGACACACAAACTTTATATGCCCCAGAACAGGGGAACGCCAGGGCCAAAAAGGGGGAGTGGGCGGGTAGGGGAATG
G
>NM_030194-chr1-85598810-1+41600
TGATCGTCTCGTTAGATGCTGAGAAAGCATTTGACAAAATCCAACATCCATTCATGATAAAAGTCTTGGAAAGATCAGGAATTCAAGGCCCATACCTAAA
CATGATAAAAGCAATCTACAGCAAACCAATGGCCAACATCAAAGTAAATGGTGAGAAGCTGGAAGCAATCCCACTAAAATCAGGGACTAGACAAGGCTGT
C
>NM_175397-chr1-85603891-1-800
TGGGCCATCTCTCCTATCGTGTGTGTGTGTGTGTGTGTGTGTGTGAGAGAGAGAGAGAGAGAGAGAGAGAGAGAGAGAGAGAGAGAGAGGGAGAGAGAGA
GAGAGAAAGAGAGAATTTGCATCCATTTCTAACCAGCTCAGTAACCAACAGGAACAGAAAGGGTTAAGAGCATCACCCACTCCCCACCTGCTCATCTTTC
A
>NM_001313714-chr1-85649988-0-15400
GCTCATATTCAACTTCCATTATTATTCAACTTCGGTATACCATTTCTAGGGATGGTACCACCCACAGGGGGCTTAGATTTCCTATATGAATCCATATTCA
AGAAAATGCTCCCACGGAATTGCCTATAGTTTATCTGAGATACATAATTCTTCAATTGATGTTTGCTCTTCTTAGGCATGTCAAATTGACAGCCAAACTA
G
>NM_001313712-chr1-85649988-0+2200
GCTGGCTCCTTTTCCACTGCGCCAGCTTGCCAGTCCTTTCCACGAGTTTTAAACCAGTTTAAACCAGTCTCCTTTTGATGAACTTTCGCTCACTACCATA
GTTGACTGTCACCCACAAGCTGTGGGAACGTTGGCCGTATAATGCATTATGCTTATTGACTAGTATTTTGTCTTGAATCAAAGATATAATCAGGGGACTA
C
>NM_001313712-chr1-85649988-0+19000
GAAAAAAAAACATGAAACTGTACTGCATACTATATTATTCATTCACATACTGTTGAGTTTAGGGGACTAGAATGGGCTGGAAAGACAGAATCTGCTATGC
GCCAGGGAGGTTCCCTGTAGGGAAAGAGAAGGTGTCAGTCCTGAATTTGTTTGCTCTGGGACCTGGTCCCCACTCAGCCCATGCTTGGCTCAGACCTGGT
C
>NM_001313712-chr1-85649988-0+24600
GGAGCAAAGGGTTTATTCAGCTTACACTTTCCACACTGCTGGTCATCACCAAAGGAAGTCAGGACTGGAACTAAGCAGGTCAGAAAGCAGGAGCTGACGC
AGAGGCCATGGAGGGATGTTACTTACTGGCTTGCTTCCCCTGGCTTGCTCAGCTTGCTTTCTTATAGAACCCAGGACTACCAGCCCAGGGATGGCAATAC
C
>NM_177055-chr1-85736606-1+5000
TATTACAGCTCTGAGGGGGTCGGCATCCTGGTAGTTGAGAGCCAAGGAATACCACAAAGTTCCGCTGCACAACGGACCACCCAAGAGACTTACTGGGAGA
GACACAAGAAGGGGGCTGCCTCTGCTCAGCTGAGAAGCTGCAGGGGAAATGGCAGTTGAAAGGCTTAGATAGGGTTTCTTGGAAGAGGTGTTTTCCAGGG
T
>NR_106172-chr1-85751948-0-200
AGGATTACAGACCACGTGGGAGGTTTAGATCTCTGTCACACTAGTTGGCAGTTTCCGTCCTCTTACAACAAGCTTCCTTTTTGGTTCTCTGCCTGACCCA
GGGCTGTGGCGAGTGTGCCTCCAACTGCAACCTATGACAGCACCAGACGGGGTGTGAGCAGTGTTGGTTCATGGTTAAGACAGCCAGCACAGACAGAGCC
A
>NR_108086-chr1-85775271-0+3600
AAACCTATTCAAACCACCACAGGCTCATTTCCAGATACCTGTTTATCGAGGTAGAGTTCTAAGTCATCAACTCTCTGGTGGCCTTGGTTAGCATCCCAGC
CCTAAGGTCATAGTCCATGGCTTAGTGTGGGTTAATCTGCCTCTTTTATCTGTTTTCTTAAAATAATAAGTGACTTGGGTTCCTGGGAGCTTCCACCACT
G
>NM_022417-chr1-85894510-0-37600
ATGATACCAAAAACATTTTTTGAGAACAGTAGTCAGATGCTTCTAATGAGAAAGGGGTTGGAAGAGAGATAGGAGCTACTGTACAGGCTCTGAACAGCTA
ATGTTGGTGACAATATTAAAGTCTACTCCAGCTGAAAGGCTTCTCCTATCTGACCAGTGAAAAAACACCAGCCAGATCTGGTAATGACGTTCTGTCTACG
A
>NM_022417-chr1-85894510-0-18000
GAACTGCCGCTCTCAGTGCCTCAAGAGTCTCATTGAATCCTTCGGACCAATTTCCTGCAAGATACAAGGAAAGCTGTCTAGACAGATTAGCTGCACGAGT
AAAATTTTTATATTGAACACTGATAATACACAGAGCGCCCAATTTTCTTTCACAACCTAACTGGGCCAACTGGTATAGGACACCTATCTGTTCCTCAACC
A
>NM_022417-chr1-85894510-0-200
CCAGCCTAACACATGTTGGAGGAGGAAAGCTTAGAACAGTTAGTTACTCTGCGTCTTCTCTCAACATAATCAAAGATATCGAGGAGGAGGGAGATGCAGT
TTGTTAGAAGCACGTTGCCAGGCAACGTCGTGTTAAACTACATGTGAGGATGCTAGTCATGGGCAGGGAGAAGGAAGGGGTCCAAGCTCTTGCGCGACGA
C
>NM_022417-chr1-85894510-0+9600
CCACCCTCTGGTGTAGGACCCTTACCTAGCCTTCTCCTGCACCCACGCTGTTCTGTCTCCTCTCCTCCCAGACCCTAACTGTGCTTTCATGGGGTTCTCC
ACCCTTCCCAGGCAGTGTGGGTGTTCCCAGACTATCCCTGGGTCAGTGTGAGTAGTCAGGTCTGCAGTTGGCCTGACAGTCACATCCAGTCTGCCCCGGC
A
>NM_001033290-chr1-85961055-1+13600
TTGAAGGGACTCAAGAGTAACCTACAGTGTTATCTGTAGATTGTTGCAGTCCTGGGTTGGCCGGAACAGAAGGTGCCCTAGTTCCTGCCTTAGGTTGAGT
ATGGACTGGTCTCTATTGTAAGTAGCGTTGTCTTTTCTAAGGGTGTCTGTTTCTTCTCTTTCCTGGAGTACAGCTATGCCTTCTTACCTTATTCCTGTGG
T
>NM_001033290-chr1-85961055-1-1200
CTAGCATTGTGTGGGGGGACACTTGGTCCCCAGATGGTGGCACTATTTTTGGATGTGGAGCTTAGGTAGAGGAAGTGGCGTCCTGTGATGACGTGCCTTT
GAAGGTTGTATGGCAGCCTGGGTCACTTCCTCTCTCTGCCTTCTGTCCACGGTGAGGTGAAAAGCTTATGCCAGGCAGTCCCACTGTCATGATATTTATT
C
>NM_001033290-chr1-85961055-1-22000
TGATATGTGGGGGTCTGAAATAATAGAGGGTTGTGTTTCCTTGCCTTTGTAGCTTATTGTCAATGCTTTTTGCCCCCCTTCCCTTTCTCTTCCTCGGTGT
TTTGAAACAGTTAAATGCAGCCTCAGGCTGGCCTTGAAACTACTGAGCCCTCTGCCTCTGTTTCCCAAGTGCTTGAATTACAGACTTGTATCATTGCACC
T
>NM_001122732-chr1-86021942-0-11200
CCCTCCACACAACAAAGTGTGTTTTTAAAAAATGACCCTTTACTGTGACCTCAGAAATGTGAGGCCCAAGAGGCTTTGCCACCCAAAGACCCCTCCTCCT
GCCAGTGCCCTTGACTTTCATCAGTATTGACCTCCAGAAAACTGTGTAACATTGAGTCAACCCCATTTCTGTCTCAAGGAGCCATGGTACTGTTGCTTAG
A
>NM_001122732-chr1-86021942-0-200
GAGCTGAGAATCCTTCCTATTCAGGATGTCTTCGAATAAAAAGTAGCTCTCACGGACCCTGGAACGTGCAGCCGAAAGGTGCCTGAGGCTCTGGTCACAT
AATCATGGATCCAGTTCTCTTAGGCCCAAAGACTGTCTTAATTAGACCATGGAGGAACAAGGCAGCTGCTGCCTCCTGCCGGTTCAAGCAGGAAGCCCTG
G
>NM_001310702-chr1-86154780-0-20400
GAAGCAAAGGCAAGAAATGGACATTGCTGTGTGTGAGGGTCTCAAGCTGAGGGTGGGCATACCTAGGTTTATATCTCAGCTCTTTTGTTTAGTAGTGTGA
CTAAGTAATTCCCTTGCGTTCCATTTGTGTAACCTATAAACTGAATACAGGAAGTCCCTCTGCTCTAGAGATACTGTGATGGAGGACGTTTCCAAGTCAG
T
>NM_030184-chr1-86154780-0+18200
TGGCACCCTGTTTTTTTCCTTTGAGGCAGTCTCACTTTGTAAACCAAGATGGACCTAAACTTAGAGATCTACTTGTCTCTGCCTCCCAAGTGCTGAGATT
AAAAGCATTTGGCACCAGCATGCCTGGTAACAGATGACATCCTTAATCCTGATTGAGCTTATGGAACTTGCCCTGCCACTTCTGAAAATACACTATCAAC
C
>NM_030184-chr1-86154780-0+23400
AAAGAGGCTGAAGCAGGAAGGAGCAGGAAGTTAAAGCTTAGCTTGGACTCCACAGGGAACAGAAGACTGGGCTGAAAAGGGAGACCATATCTCCAAACCA
AAGAGAGGGACAAGGTGAAGATTATTATTCTCTTACTAATCACAGAATTATCAGCTCCAGTATGTCATCTTATCGAATTTGTCCACTTCCACTTGTCAGC
G
>NM_030184-chr1-86154780-0+45000
TTATAAGCACGAATCACCACCGAACCCACCAGCATAATAATCCACTTTAAAAAGGAGAGAACGGAGGCCTCAGAGTGACATAAGTGACCAGCTCAAGGTC
ACACATGGTTGGTGCTAACCTGTCTGACATGCATTTTATGTTGCCTTGCTTCCCACAGGAAAGAACATGTGTGCTAAGGTGGCAGGGCTCATGCTGAAAG
T
>NM_030184-chr1-86154780-0+49000
CTCCTGAAGGACTGAAGGACTGACTATAGTTGTGTCCATTTCCCTACCAATGACTTGGGAGTAGACGTTTCTGCCTAGAGTCATACAACCAGGGGCGCGC
CCATCCTCTGTTTGCTTCCAGATCTTTCCACACCTGTGCTGCAGTATCTAACACCAGAAATTAAAACCTCTCCCCCTTTCCCTCCCTCTCTCTCTCCTGT
T
>NM_145222-chr1-86303221-0-48400
GAAGACTGGCTTCCAAAGTTATGGTGATCAGCACAAACAGTATTGGAAATGTGTAGCAGAGTTAAGACCGGTTAGTGACATGGCAAGATCTTGACAATGT
AACAGTGCATAGCTGGATGGAAAAGCAACCTGTATAAAGTATACAGTGCATAGCCAGACTGGACTGGCCATTGGCCCCAGGCTCTCTTGTATATATTCAC
C
>NM_145222-chr1-86303221-0-20400
AGAGCACCCGACTGCTCTTCCGAAGGTCCAGAGTTCAAATCCCAGCAACCACATGGTGGCTCACAACCATCCGTAATGAGATCTGATGCCCTCTTCTGGT
GTCTGAAGACAGCTACAGTGTACTTACATATAATCAATAAATAAATTATAAAAAAAAAAATTAAAAAAAAAAAAAAAAGCATTTGATTGAGGCTGGCTTA
C
>NR_151592-chr1-86304060-1-21200
ACGGTGTTGGGAGGCTGCTGGTGTGAGTCAACCCCAGCAGAATGCAGCAGGTGTCCCAAGGCCTGGGGGGGGGGGCCCTTAGGAGCAGTGGGTTATACGA
AGCCATCATCTGGGTTCGAGGACAGTGGCATCCAGCCATAGTGGGTGCTCAGCAAAGGTCTTGGAACAACAGAGACTGTGCATTCATTGATTAGAATTTC
A
>NR_028478-chr1-86351285-1+14400
CAAGGGCCTGGTTTTCTCTGTGCCAAGTTGTTCATCTTGGCCACTGATCAAAGGCCACAGGAGCGTGAAGCTTCTTCCAGGATCAGCTGAAAGGACAGGG
CACCTTAACTTAAATATCGGAGTCTGAGGAGTCCTCTTTTCCCTGCCCTGGGTCTCTTCCACTTCCAATTGTTCCACACCCTCCATCTCCCTGTGTTGTG
T
>NR_002851-chr1-86356327-1-200
ATGAAGATGACGAGGATGAGGATGATGAGGAAGAGGATGACGAAGATGATGATGAGGAAGAAGAGGAGGAAGGTAACCATATTAACTTTTAAAGTATGCT
GACCTAAGTAAGGCTTACTGGCTATGCTAAAGTGTCTGCTTACTCATGAATGGCATTTTAAAACATCTAGAACCTGTTAAAGCAGCACCTGGAAAACGGA
A
>NR_015507-chr1-86359574-0+400
GCGGAGTCGCGAACGGCTTCTTGGCTATGATGCGAGTCCCCGCTTTCCTGAGAGCTCCTAATAAAAGCAGTTGTGCGTGTGTGTGTGTACGAGCAGTGCA
CAAGCGATCCATGTAATGTCGGTGACCTCTCGCGGTAGGTATAACTCCAGGTTCAGAGAGGTGACTTCCTGGTGTGGTGGGGAGAAGTACTCGGCCCGCC
T
>NR_015507-chr1-86359574-0+600
TGTGACCACGCTCACAGGTTCCCTCCATGGCGGGGGGAACGAGAGAGTTGTCTGGCGTTGCTTTAAATGGATTGCAACCAACTGGTTCCAAGCATAGCAC
ACAGGCGCCCTTCATCAGCTAACAACATCCACTAGAAATGACCTGTGGAGTTTTCGTCCGGAGTTGAGATAGGACTTTATTCTTTACTGTCCTAGAGCAC
A
>NR_015507-chr1-86359574-0+11000
ACCAAGGCAACTCTTGTAAAGTACAACATTTAAGTAGGGCTGGCTTACACTTGCAGAGGTTCAGTCCATTATCATCATGGTAATGGTGTGCAGACCTTCT
CTCAGGAGAAGGACCTGAGAGTTGTACATCTCCATCCAAAGGCAGCCAGGACACTGACTCCTCCGCTCTGGGTGGAGCTTAAGCAAAGGAGGAGACCTCC
A
>NM_027966-chr1-86426329-0-12600
CCTGCTATGAGTTAAGCTGCTGAGTCTCCAAAATTACAAGCTGAAAACCTTGAGCTTTAATGGGGGCGGTGGTGGCTTGCGCCTTTAATCCCAGCACTCG
GGAGGCAGAGACAGGCCAATCTCTGAGTAAGAGGCCAGCCAGGTCTACAGAGAAAGTTCCAGGACAGCCTGTACTACATAGAAAACAAAACAAAAACAAA
A
>NM_027966-chr1-86426329-0-6800
TAAAGATATATTTGTCGCTTTATGTGCATGAGTGTTTTGACTGAATGCATATATGCCCACCATGTACATGTCTCATGCTCACTAATTCAGAAGAAAGCCT
CAGATCCCCGTGACTAGAGTTATAAATGCTCATAAGCCGTGTGTAAGCAAACCCAGGTCCTCTACAAAAAGCAACGAGTGTTCTTGTGCACTGTCATCAC
T
>NM_027966-chr1-86426329-0+11600
TAGTTCTTGAAATCTTCCCACATGCTAGGCAAATACTCTTAGCCGAGGAGCCACACCCTCAGCCCCTGAGATGATGATACTTAAAGCAGCAAGGGCTGAG
GCAGAGAGCCTGGATAGATCACTGTGTCCACACTGCTTGGCCCAAGAGTACATCCAGAAGCATTTCTGGTAGTGCTGGGGAGCTTGGCCGTTGGTTTCAA
C
>NM_008972-chr1-86526736-0-22400
GTGTCCTTTGTTCCCGCTGGCCCGGTGGCAGCCGCGGGTCTCCGGCCGTAGGACTTCCGCCCGCGCGGACCAGGCCATGTGCCGCGTAGCTGGGCCCGCT
AGGGGGCCTCCTGGTCTCGCCGTCAGGTGGCCTGTTCGTGTCCTTGCACACAGTCTCATCTGCCCTGAGTGGTTCCGGAGGGTCCGGACAAAGCGTTTTG
G
>NM_008972-chr1-86526736-0+8200
CAAAGGCTGCTTGAGAAAGGCAACACAAGGTAAGGTAGAGGACATTTTCTCTGGCTGGTGGTCACCTCTTTTCTGGATGACATGGCTTTCAGGCTTGGGG
AGCATAGACAGGTACGGCCAGTCTCACAAGAGATTACTGCTCCAAGGTGTGCTCAGATGGGGGTCAGAACTCTGTTCTGCCCTTCTACCATGTGGCTTCT
G
>NM_008972-chr1-86526736-0+19000
TGGAGTCCCGCCTGCCTGAATGCCTGTTCTAAGATACATTTTGAAGTCTACTGGGCCCTCACTCACGTTAGGACGCTGGCGGGCATCATCTGGGACTCAG
GCGCTGCTTCTATCAAGGACTGCCAGGTGTTTGTGGAGTTAGGGATCACAAAGCCAAACTCGAAGAACCACTCTGAAGGAAGAAGGAAAAGCCAGTGAGC
A
>NM_172974-chr1-86587100-0+800
TCCTCACTTGACTTTTTCTCCTTTTTTCTTCCCCCTCTACTCCCCCTCCTCTCCTCCTCCTCCTCCTTCTCTTCCTTCTCTTCCTCTCCCTCCTTCTTCC
ATTCTTCAGCTTTATCCTCCCCCCTCTCCCCTCCCAGAACTCTTTGTTTTCTAGTACTTCACTTTTTCTTTTTCTGACAGGACCTCCTTAAGTAACCCCA
A
>NM_172974-chr1-86587100-0+34400
TGGTGAGGCAGATCATCGTGTGGAAGAAGAGTCTGTTTGCTCGTGGCAGACAAGCAGAGCAAAGGGACTGGAGCTTGTTCAGTTCATCACCGTCAAAGAT
GTCCTACTGGCGCTGCTTCCGATTATGTGCACTTTCTAAAATTTTCAGAACCTCTCCAATGGCTCTACCATCTGGGGACCAAGCATTCAAGACACAAGCC
T
>NM_010933-chr1-86670573-1+11800
CTCCCTCTGCCTTCTCCTGTGTCTTCTCCCTTTAGCCCCCTCTGCCTTCTCCTGTGTCTTCTCCCTTTAGCCCCCTCTGCCTTCTCCTGTGTCTTCTCCC
TTTGGGGGTAGGACCCGCTCCCTAACGAGACTGGCTAGGTCCACCAAGACTTCTCTTGGTGTCTTTCAGCATTCTTCTTGGCTTCCCACTTATATCAAGT
G
>NM_010933-chr1-86670573-1-200
GCAGGGACGCCTAGAAGCCTGAGTACTAGGGCGAAGCGCATTCTACAAATGGAGTTCTTTTCTGCGCGCCGCTTTGTGGCTTTGAGCGCAGCGAGCCGAG
CCGCCGGCTCCTTCGGAGGTGGGATGTGGGTTGGAGCAGAAGAGGGAGCCCCCGTGGCCCCCTCCCGGCCCCCTCCCGGCCCCCTCCGGGCCGTCGATTC
G
>NM_010933-chr1-86670573-1-6200
AACACCGTCTGTGTGATTCATTCTGCCGTTCTAGAGAAAGGCCACAAGGTCCACCTAATTTTTGCTTCTCTGTGTATCATCCCCTCTGCCCACCTACTCC
TTGCTGTGTAAAGACAAACAGCTGTGGAAGACACTTCCAGGTGTCTTCACCTTTACCTGAGAGGCCGTGTAAGAACCAAGCACTCCAGCAGATGCATTAG
A
>NM_010933-chr1-86670573-1-10400
CTCCTCAAATCCCCTAGAAGAACAAAGAACATGCTCTCCCAGGGACTGGGACTACACGGGGATCAGAGAGCAGGTTCATGATCACTGTACAAGCCCACAC
TGCCCCCCCCCATTACTCATTTGGGGTATAAATACCTATCTCCACATAACTTCAGGTGTCTCCTTAATTCTCAGCCCTGACCCATAAGCTGTACAGGGGA
A
>NM_001172157-chr1-86703804-0-9800
ATCCATGTTTGCAGTTGAACTTGATGACCTGAGCCCAAGGTCCAACGTGGTGGAAGGGAAGAACTGGTCTCAAGTTGTCCTCCGGTTTCTGTGGGTAAAG
ACACTTGCAATATTAGCTTGGTGAAGTGAGTTCAAGTCTAGGATCTCTGTCTGGAGATGATGAGAACTGATTCTACAAAGTTGTTCTCTGTCCATGTGCC
C
>NM_153530-chr1-86703804-0+27000
TACTACATATGTATCTGGAGCCACCAGGAAAACGTGAGGCTCCCAGGATCCAGTGGGAATGACTTTAGCTGAGTGTGCAGAGAAAGGGGAGATAGAACCT
GTAGAAACCACCTCCAGTAGATAGGCATGGTTCCTGGTTGAGGGATGGGGCCACTCACCCATCTCAAAGTTTTTAACTCTGGTTGAATTTTTGAGGTCAC
T
>NM_153530-chr1-86703804-0+38600
ACTGGCTCTTGTTTTCCATTAACAGTTTGCAGCAGCCTCCCATCCCACCCCAGGCTGCTGTTGTGCTCAGGCTCACTATTGGGGACCAGTTCTGATTATG
AATTTTTCTTTGGAAACTTTCCTTGTTTTCTTATTACTTGACTCTGTTAGCTTTTTTCCTATGTCGTATTTTTATGTTTTTTTTCCTGTTGTTTGTTGTT
A
>NM_153530-chr1-86703804-0+42600
GCATGAGAACCCAGATTGGATTTCCACTTCTCACATAAAGGCTGGGAGGAGTGGTGCAGGGAAGCAGAGAGAGGAGCTTTTCTCGGGCTTGCTAGCTACC
TGGCTAGCTCGGCTTCACTAAAGACTCTGGTTTGAAAAGCCAGGGTGGAGAGTTATTGAGGAAAACACCCTGTGTTGACTGCTAGCCTCTACACCCATGT
C
>NM_153530-chr1-86703804-0+48000
CAGTAAGTTAGAAGGCACGTGTATCAAGTCTAGCAAGAACTAGGACATGAACTTCAAAGGGGTATTTGAGAATATAGGAAGAAACTAATTATTGGGAAAC
ATCCTCACCATCCTTGAGATGTTCTCTTTGATAACACCCAAAGGAAGCAATGACATTAGGGCAGGGCTAGGTTCTGATCTGGTAAGAAGTCACAGAAGTA
T
>NM_007433-chr1-87089928-1+48200
AGTAGCCCTTGTCCATCTGTCCATTCTGCACCCCCTGTCCATCTGCCCTTCGCTTCCTCTCTCCCTCTGAGTTAAGACATCAGCCTAGGAATTCTTCACA
ACAGTCTGTCAAGAGCAAAGCATTAACTTAAATCCTGTCACCAACCAAGAGGATGCACGGAACAAAGTTCCCACTTCTGGGTGCGGATAAGGCTCGTTAG
T
>NM_007433-chr1-87089928-1+40400
GATGACCTGTAGCAGAGCCAGGAACAGGAGAGGACAGGGCAGGTGAGGGCCTGCAATCAAAGCCAACTGACCACTGAGGCTCACTTAACTTCCCGAGCCT
CTATCGCCTATCTGTAAATGGGATTCATTGGGTCTGGGGAAAACCAGTAGGCTAAATGGCACTATGTAGACATTTGTTATTCAGTGACCATTCACGAGGA
G
>NM_001081082-chr1-87101606-1-600
TGAGTGAACAGGGGTTAATCTTACCAACATAAGCTCTGAAAAGTCCAGCCAGTGCCACATCTGGCCCAAGACAGCTGTCCCACCCCAGCCTGCTGCCCCA
GTCACAGGCTGAAAAACACATAGCCTGAGATCTACAGGGTAGGCCCAGTATACCACCGATAACTGAAGACCCATGTCTTCTAGGTCCCCCTCTTGGTAGT
T
>NM_007432-chr1-87125008-0-200
GCATAACCCCCCTCCCTACCCGGGGAGGACACCGAGTGCTCACACAGAGCTTACTCGTCAGGACCCCCAGCCCAGGCTGGGTTAGACACACCCTGCCATT
TTTCTCTAACAAGCAGGAGTTCAGTTCAGTTCACAGGGATGGGGTGGGGCCAGGATGGCCACTTTGATCCATGGGAGGGGCGTGGTGTTGTGCAGTTAGG
A
>NM_027084-chr1-87183314-0-10800
CAGGGGCGTGCTGCAACTAAATTTGCTCATCTAGCCTGTCAGTCCCTTAATCTGGTCCCAGAGGAACAGCGCAGAGGCTTCACTCTGGATGACAAACGAG
GAGGGGAAAGGCCTGCCCTGCCTGGACGCTCGGTGAGTAATGGCCTTGCATTAAGATATTAGGCCTGGCCGGGGTTGGTGGGGACACGCTGCCGCCTCTG
C
>NM_021600-chr1-87190597-0+4000
TTAAGCCAAAACATACTCCTTATTTGAACCCTGTATGGCTTCAGCTTCTGTCTTTTTCCAAGGAGAGAAAGAAACAATAAGCAAACAAATAAAAGAGCCT
TCCAGAAAAAGTCAGAAAAAAAACTTCTTCCTCACAGACTGACCCCACAGATGGGCCCCACAGTACCCAGAATTCCTCCAAGCCTTAGACAGCACCCTTG
C
>NM_028889-chr1-87264353-0-14200
GATTTCTGAGTTCGAGGCCAGCCTGGTCTACAGAGTGAGTGCCAGGACAGCCAGGGCTACACAGAGAAACCCTGTCTCAAAAAAACAAAACAAAACAAAA
CAAAACAAAACAAAACAAAAGAGCTGGGGCTGGGGCAGGTGAGAGCCTTACATGGGCTGGGATCCTTCTGTCAGGTTGATCCCCACAGCAGCCAGCATGG
A
>NM_028889-chr1-87264353-0-1000
GCTGGCTTCCTACCCTGGAATTCTCTTGTCTAAGCCTTCTGAGTGCTGGAGTTATAGGCGTGTACCCCAACACCCAGCTATTCGAATTCTAATCGAATTA
CGTTTTCATGAGAGCACGCAATGGCTCTGATTTTTCCCTGTGGCCCCCTAAGATGTGCAGGCAACCAACTCATGCCTTTCAGCGGTGCACACCACCGGGC
T
>NM_028889-chr1-87264353-0-200
CTTAACTCCCCAGTGTTTGCAACCAATTCCCTGGGGATCACCAGTTCCCAAAGGGCGGATTCTGGCGGCAAGAGCAAGAGTTGATTTCAGGGTCCATGTC
TGGACTGGGGGACGGATTAGCATCAAGTCTCAGCTTATGAGAGGTTTAGGCAAACGCGACCCCTAGGACGCGCAGACACTCCCTTGTCCCCTGTCCAGTA
G
>NM_146112-chr1-87326998-0-23800
TTATTTTATTTTATTTTATTTTATGTATATGAGTATACTGCAGCTGTACAGATGGTTGTGAGCTTTTCATGTGGTTGTTGGGAATTTAATTTTTTTTTTA
AAGATTTATTTATTTATTATATGTAAGTACACTGTAGCTGTCCTTAGATACTCCATAAGAGGGCATCAGATTTTGTTATGGATGGTTGTGAGCCACCATG
T
>NM_146112-chr1-87326998-0-21400
TAAGAGGTTTTTGTTTTTATGTATAAGAGTGTTTTGCCTGCATACATGTATGTGCACCACATGTCTACAGAGGCCAGAATAATATGTCCAGAGTCCTTGG
AACTGGAGGTTCCAAGGCTTTGGACTGTCACGTAGGTGCTGGGAACTAAACCTTGGTCCTCTGTAAGTGCTCTTTCTTAATCGCTAAGCTCCCTCTCCAT
A
>NM_001110212-chr1-87326998-0+4200
CATTCTGTAGACCAGACTAACCTTGAACTCAGAGATCCACCTGCCTCTGTCTTCCAAGAGCTGGGATTAAAAGAATGCCATCACCCGCCAGCCTTGAAAA
ATATGTAGCCAAGGCTGGCCTGGAATTCATGATCCTCTTGCCTTCACCTTCTTTAGCAAATCCTACCACTGTGTGCTACCAAAACTGGCTGAGTTTTTCG
T
>NM_001110227-chr1-87394729-1+29800
AGGCATAGTGCCATGCGTCTTTACGCTCAGCAGAGGGAGGCAGAGGCAAAGCAGATCTCTTTTAGGTCAGCCTGACCTACAGGGACTTTTTGGCCAGCAG
GATCTTTTTAAGACCCGATCTCAAAAATAAAATACTCCAGCCGCCTACCCTCTCCTCCCATAAAGCTACTTCCTTTGGATTTGACATTGAATCTGGTATT
C
>NM_001110227-chr1-87394729-1+15800
ACACCCTCTACTTCATCAAAACTTCTTTGGTAGAAACCACATTCACCTCTACCTCTGCCTGAAAATAAGAAAACAGGGGGAGGGGAAATAGTTAGAAACC
AACATCCAACAAGTATGTTCAACACTGAAGGTTAATCTCTATGAAGTTCTATCTCTCTGTACACTTCAAGACGGCCACATTTAAGTATTTAGCAAGACAT
A
>NM_028473-chr1-87470201-0-35200
GTTAACTACCTAGATCTGAAGGGTGTCGGTTGGAGTACGGCAGAGCATGGAGTGAGGACTGCTCAGAGTTGAGTGGAGGGGAAAGTTAAGAGGATCTTAG
CAGGTATGCTCTGCTAACTTCATGTTGAACTTGAAATTAGCTTTAGTCCCCCCTGTCTTAAAAGGAACTCACAGGATAAAGACATAAAGAGGGATTTGGA
A
>NM_028473-chr1-87470201-0-23400
ACGAAAGTGGACAACAACAGTAGAGCTAGTTGAGAAGTTCAGGTGCTTATTTCTGCTGGAAGCAGATGTTCAACTAAGCAGTGCTTGTTACGTCCACTTT
CTGTAGGTCCTGGGCAACTGCACTGCCAGGACACCCACTTGTCTTGGCCAGTGAGCTGCAGGCCTTCTCCACTCTTCTGTGGTAGATGCCTCCATATCTA
G
>NM_028473-chr1-87470201-0-20400
TTGCATCAGAGGCCTGAGAGGGGTGTAGATTGGCTTGTTTGATGTTGCACACCCTCGCTGTTCTTTCTGAAGAAAGGATGCGTGTGTTCTTCATTAGATA
GTAACTTTCTAAGCAAGCTGTGTTCTCCCTAACATATTCCAACGTTACTACTGGACAAAAGAAACCCTATGGCCTGGGACAGGGACTTAATTTTCCTTTC
A
>NM_028473-chr1-87470201-0-1000
TGTTGGGGCCAGCAGCTGGAACATAGGGAGAGAGCAGGAAAGCAGAGGGAAGACTGGCTAGGGAATTTGCCTTTTTGTTTGGAAAACTATGAAGTAGCAG
AGCCTCAGGGGCTTAAGAGACTTGGGGAACTTGCAGGGTGAGCACACCTGTGTGTGTGTGTGTGTGTGTGTGTGTGTGTGTGTGTGTGTGTGCGCGCGTG
T
>NM_001111314-chr1-87573870-1+0
GCTCCCTGCCTAGGTGCAGGGCACCCAGCAAGGTAAACACCCAGACAGGAAGTGCCTGTCCCAGGAATGGGGCCAGCTATAGGGAGGCAGGTCTGAAGGT
CAGGAATGTTTCCCAGGGAGGCTTTTCCAGGCTATAGTACTCAGGGACAGGTAGGGAGCTTGTGTGCTTATGTGGGGGACACACAGACCTGCACTGAGGT
G
>NM_001160165-chr1-87584022-0-3200
ACACAGTGTTCAAAGAAATAACGAGTGAGGAGTTTTCAGACTTGAAGAAAGAGAATGAGTTTCAAGTTTGAAACACATGCTGAGTCCTAGATCAGTTCAG
AGGAACTCACATTCTACCCTGAATGCTGCAGCAGCAGCCACCGCAGGACACCAGAGATAAAAGAAAAATCCCAAATGCCTTCAAAGAACTGAGAGATTCC
A
>NM_015750-chr1-87594550-0-4000
TGTTAGTGGGTGTGTGAGTTTGGGCTGGGTCTGTGGATGAGACACCTCATACTGACCTTAAAGTCCTTTTTCCCAACCTTTCCCATTCCCAGGCTCAGTC
TTGTCTCTAATATATAGGGCTTGGCTGTTTAGATAGATCAGTGGGACTGACTGGCATTTATTACTCTGTTGCCTCCACTCCAGCTTCTGTGTACAAAAGG
C
>NM_015750-chr1-87594550-0+4800
ATTCCCTATGCACTGCTTGCCTGTTGGAGCCCCCTGGGGGTCTTTGCAACAGTTCTGATGCCAGGGTCTCCCCTGGTCCCGCTGATCTAGAATCGGCCCT
GGGTCCCAGGGAGTGGTATTTCATCAGAATCTCAGGTTATTCTAATGAACACAATGATTGAAAACCATTGAGGGGGGGATAGATAGATAGATAGATATAG
A
>NM_010566-chr1-87620312-0+4000
GGACTACTGGAGAGCAGGGTGAAGATCACACACTTATACTGTCTCACACTTGTTCTTTGGTAGGAAGAGAACTGCAGAGAAGGAGTTGGTGAGGGTGAAA
ATGCCTAGCAGAGGGAGTCAGGGCATGAGGTCATCTCCCCTCCCCATCCTCCATTGAAAATGTCTATAAGGTTTCCACAGCATGATAATGGCTTTTGTGC
A
>NM_010566-chr1-87620312-0+4400
CCTATTGTATCATTTATGTAAGTGGCAGAGTGACTATGTTTCTGCCCATACCCAGTACCCTGGAGCTGTCTTCCCAGGTACAGGGTAGGCACTGGCTTAG
GCGCATAGGTTAAATTCACCTACAACGCAAGGCCATTAGCACTTCTTAACGATCCCATCTCTCTGCCTGCCACAGAGATGGAACAAGAACTGCTATCGTT
A
>NM_010566-chr1-87620312-0+8200
GATGGTCTGCCTTTAAGGTTTAGATTCTCTGACATGGGAGGGTCACTGTTTTCTACTGGGACTTCTTCCTGGGATTTCTAACACAGAGACTCCTTCTGCA
CACAGAAATCCACTCAGAAAGGTTAAGACTGGGTCTTTGTAGCTCATCCACTTGGGTTAAGGGAGGAACCTCCAGCAGTTTATCGAATTACACTGGGCCC
C
>NM_001205391-chr1-87756011-0-46000
GCAGTGCAGGTTGGTGGACAGCTGCAGCAGTGCAAGTTGGTGTGCAGCAGTGCAGGTTAGTGGGCAGCTGCAACAGTGCAAGCGAATATGCAGCTGCAGC
AGTGCAGGTTAGTGTGCAGCTGCAGCTCTGTAGGCTAGTGTACAGCTGTAGCTGGTCTGCCCAGAGTACAGCTACAGCAGGTTCATCCAGACTGTAGCCA
T
>NM_001205391-chr1-87756011-0-16200
GATTAAACATGTATGCCACCATGCCCCAACTAAATTAAAAAATTTTAAATGGTCAGGATATAAAGTCTACCTGGTGGAAGAATAGCCATCATTGGCCTCA
TCCCTGCAGGATGCTGTTTGCCTAGACTTCTCCTCGTCGTTGAGTATCATCAGATTTCATCCATGTGACAGACACCTGAAACCATTTAAGGAGGACAAGC
T
>NM_001205391-chr1-87756011-0-800
CAAAAAAAAAAAAAAAGTGATAATAATACTACCCAAGGCTCCACGGCGAGTGTGTGTGTGTGAGTATGTGTGTGTATGAGTTTACAGTCTGCATTCCTCC
AGCCTCAACCTGTGGGCTTTTCTGGAAAACCAGAAGTACCCTAAAAGGTTGAACCAATCTTCCTTGTTTTGAGAGAGAAATGGGTGGCCTTACTCCATGA
A
>NM_177646-chr1-87853287-0-22000
TTCGTAATTCAGAACAAGTCAAGAGGCTTGAGGGAATGAATGTCCCAACCTTTTGTGTATGCTGTGTGTGTGTGTGTGTGTGTGTGTGTGTGTGTGTGTG
TGTGTGTGTGTGTTCTGTTTGTGCCTGGTGCCTCTGGAGGCCAGGAGGAGGCATTTGATTCCCTGGAACTAAAGTTACAGGTGGCTGTGATTTACCACGT
G
>NM_177646-chr1-87853287-0-8800
CAGGAGAATCACTGCAACTTCAAAGCCAGCCTGGGCTACAGAATGAGACTGTCACAAAAACAAAAAGAAAAAAACTGAGGGCGGTGGTGGCGCACGCCTT
TAATCCCAGCACTCGGGAGGCAGAGGCAGGCGGATTTCTGAGTTTGAGGCCAGCCTGGTCTACAAAGTGAGCTCCAGGACAGCCAGGGCTACACAGAGAA
A
>NM_001033291-chr1-88008551-1+10000
TACTAGAAGCTGTCTCAGTCAGCCTAGTTTCAAAATAACTAAGATTCCTGTGTATCTCTGATGGACTGAGCTCTAATGGAGTGATTAACAAAGCAGTGGT
TAAAATAAAATAGTATTGGCTGTTACTTAAGAATTTTGGCCAAGCCATGGTGACACATGCCTTTAACTCCCAGCACTCAGGAGGCAGAGGCAGGAGGATT
T
>NM_001198573-chr1-88008551-1-15200
TAAGTTCAATGAGGCCTTGTATACAGACTCATTTTCATGGCTCTGTAGTGCTTCAATTTTATCCAATCCTCCACACTCTTCAATCATTATACTGAGCTTT
TCTGTCACACATAGTTTCTCTGCAGCCTGAAAGATATTTGATGTGGCATCAAGAATAACCTGAATAATCTTGGTATCTTTTGCACTCAGGAGGTTCATCA
A
>NM_001198573-chr1-88008551-1-18600
CCTCTTGCAGCAGATGGAAACAAACACAGAGACCCACAGCAAGACATTTCAGGGAGACAGACCCTGGAATACACAGCTCTAAAGGAGATATCTCCATCAA
ATCCCTTCCGTCAGAGCTCAGGGAACTCCAAGGAGGAGGAAGCAGGAAGAATTGGGGAGAAGGAATTGACACAGGGCACCAGAAAAACAAAGCCCTGTAA
A
>NM_201641-chr1-88055411-0-16800
AATCAGGCCAACCCAGCACAGTTTCCCATATTTCTACACTTCCATCATACCTTCCAGGTACAAGGGCTTTTGCTCTTCAAAAAGGGAGTGTGGAGTTATT
TTTCCTTTTTGCTTGAACAGTTATTTATCATAGAAATCATGTCTGAGATTCTCCAAGTCCCTGAGACAATGATCTCTACAAATATCCCTTTTTTGCTGTG
T
>NM_201641-chr1-88055411-0-600
TCTTCATCTTCTATCTTGTGTCCAGATGTCTGTCCAAAAGCCAGGCTTAGAAATAAAAGCCATCCTGTCTTAGAAACGTTGCTTAAAAGAACAAAAGCCT
CCTAGTGAATATCTAACACAGTGAGTGTTTCCTATTTTGACAGGGACAGTGGCTGGCTTATTAGATGACTGGAGTCCTACAGCAGGCAGAGTCCCAAGGC
T
>NM_201644-chr1-88070779-0-5800
TGTGACCAGCCCACATTCATTCCTCATCTCTGCAGTTCCAAGTGCTGCACTGATGGATAGAAGATTTATGTCTTCCATCAGAGATAGCCTTGGGCAAGCT
CAGTAGGTTAGAGACCTGGGGCTGGTTCATTAGGGACTGGACACATGTATACCTGGCTTTTCCTTGTTATTGTTTTGTTTTTTGACATAGCATTCTTCTA
T
>NM_201642-chr1-88095001-0+400
GAGGTGAGTTGGCAGCTGACGAAACCATTGAATTTTGTAGTGAAAACATATGCAGTTTCTCATACGCAGGAGGATTTAAACCGGGAGTTCAAGATTTTTA
TTGATGCACAATGGAAAAGTCAGCAGGAGGGAGGAATACTTCCTCTGCTTGATTCTCCAGCCAAAGGTTTCTTCGAATTACTGTTTTCACACTGTAGGAG
T
>NM_201645-chr1-88211959-0+4800
GGTGGTGCTGGAGAGATGCAGCACTCTGTGGGTGGGTAAGAGCTCTTGCTGTGTAGTACAGAGGACCGAGTCAACCTCCAGCATTTATGTGAGATGCCAG
GCCTCAGCACAGTGGAAGGGAGAGGCAGGAGAATTGCTGGGGCTTGCTAGCCACCTGCCTAGATCTAGATCCCATGAGAAACTGTCTCAAAGAAATAAAG
T
>NM_001281466-chr1-88227020-0+20400
GTTTGGAGCAGCTCTATTAGTAAACATGAGCTAATGCTAGCCACTGTAACAGGTAAACCTTGGAACCTCAGAGACTGCACTAGATTCAAGTTTATTTCTC
ATTCACAGCGAGCCCAGTGGTCAGTGAGGGTCTGAATGCATGAAAATGCATCCTGTGAGTTGTCAGGGACCCAGTCTGATAGAGGGCCCAGCTTTAGCAA
A
>NR_040291-chr1-88269408-1+14600
CGTGCGAAGGGGACATTCTCAGCCACGGCCAGCCACACCTCTGTCAGATGGCTAGCCAAGGAAAGATAAGGATTGTGGGTTTTCTGGCAGCCTGCTTTGG
TGGGATAGCACCCCTCGTGACACCCCCTGGGGACCCCTAAGCAAAGAGTTGGATTCTAGAAGGTCACCAGAGTCAGTTATGGTTATAGAATCAGGGCAGG
T
>NR_040291-chr1-88269408-1-800
CTCTTCTAGATTCAGAGAGCAGCGGTGCGGATACGAGCTTAGAGGAGAACTGGCCATCTTGCAGCTCAGCGATGAGAGAAGCCTCTGGTGATCCTAGGCA
GCGTCAGGTACAGCCGCAGCCGCCAGAGATCATGTCTTTTTCAGTGTCCCCTACGGCTCTGCTGCCATAACTCCAGTCACCCATTCAGATGCTGAGGTCC
T
>NR_040291-chr1-88269408-1-4000
TCCCATGAATGTCAAAAGTTCTGCCCTTCAGGCATTGGAAACCACAGAACTTTGGGGTCTCAGCTTGCTTGGGGTCCAGGAGGCAGGATCAGTTAAGTGC
TACCTGGCCACTTCAGGCTAGCACCCGTAGAGCTAGCACCTGAAAGGACATTGCTCCCCGTGCTGTTGTAAAACTGTAGGCAGTCTTTTTTTGTTTGTTT
G
>NM_198652-chr1-88277579-1-4200
CATTTAAGAATGAGAATGGCCACCAGGCATGGTGGCGCATGCCTTTAAGCTCAGCACTTGGGAGACAGAGGCAGGCAAATTTCTGAGTTTGAGCCAGCCT
GGTCTACAGAGTGAGTTCCAGGACAGCCAGGGGCTACACAGAGAAACCCTGTCTCGAAAAACCAAAAAAAAAAAAAGAAAGAAAAAGAAAAAAAGGATGA
G
>NM_134252-chr1-88306712-0+19000
AGTGTGGCGGTGGGAGGGGATTGGGTAATGACTACCAACAATCATCGAAGGAAAAGATAAGTCGTGAAAGGCAAAAGACTAAATTATGTTCAGTCAGAAA
ACTCAGCAATGAAGGATGGGATCATGACTGGAGCTGTACTCTAGACAGATCATGGGTCCCTGTAACATCTGCTGAGCCTAACATTTAAAGGATAGCAGAG
G
>NM_029269-chr1-88407010-0-47000
CTGGGTTCTTGAAAATTTCCCTTTTTGTTTTTCAGACAGGTTTTGGAGGGGGGCATAATTACAATCCAAGGAGAGGTCACTGGGGATGTTTAGCATCTTC
CAATGTTAGTTCATTTTGGCCCATTTAATTGAAGGTGCATGTGACCTTAGCCAGCATGCTGGCCCTGCAGTCACTCTTCCAGGTACCAGTGTATCTTGCA
A
>NM_029269-chr1-88407010-0+34200
TTCACAGTAAAATCAGATTAGGACCACCCATTAACATGCAATTTTATTGTTGTTTTCTTCTGAGTAGTAAATAAAGGCACATGGTACTATACCATAAGTC
AGAGAATTTACTTTAGCACCTAGACATGGCCTTGAAAAGAAAATGGGGTGTGCCCAGACTTGGCTCACTTACATGGATCTGAAGCCCAAACCCTTTCTTT
C
>NM_008132-chr1-88510066-1+34000
TCCTTGGGGCGGGACCTTCATGGCTAGGACCCTCTTGAAGAGGTGACTCTCAGGAGAGAGAGAGAGAAAGGGGTCTTAAGAGCCTGGGAGCACTCTTCAT
AAATAAGTAAGATCCTGATGTGGAGATCAGTAAAAAAAAAAGGCTTGAAGTTTGAGTTGGGAAGTTGGGGTGACCTTTACCCTCTTCCCAGCTCCCTGTA
G
>NM_008132-chr1-88510066-1-9400
TGGGAGAGGCTGGTGTGCACGGATGCTCACTCGAGTCTCAGACAGAATGCAAGTGAGAATACCTGAGAACGGCAGGATGGTCATGAGGACAACGGTCTCA
GATAGAGCATCCTTGAGACTCAGAACCTGCAGATGTCTGGAGCCTGAGACATTACCATCACTTCCTCTCCACCCCTCCACAAGTTACCTCCACATTATTT
A
>NM_177305-chr1-88702191-1+44400
TTCCCTCATCAGTTAATTAAGCCTCTCTGGAGACACCTTTGTAGGCATGCCCAGAGCTTTGTCTCCTTGAGGACTCTAAAGTCTGTCAGGGTGACAGTGA
AGATGGGTCATCACAGGCTGGAAGGTACAATGGGCTGTGACCAGAGTCTGTTTCAAGAAGGAAATTCCAAAGACAGATGAACTCAAGTTGAGCAAAACCA
C
>NM_177305-chr1-88702191-1+43200
CAAAGCATTACCTACTTATGGTATTCACAAAGTGCTGTAAATGGTGGGTGTCTAGAAGAGAGGGACTTGGGGAAAGTCAGGCAAATGAACTCCTGGCTTG
CTATAAGCCAGGTAGCCAGAAAAGGCGGCCTTGATTGCTGAGGTAGATGCTCCACTTCCTTTTGCCCTTGAAGGCTACTAGAGAAAATTCTGTTGGTCTA
G
>NM_177305-chr1-88702191-1-16000
AGGGAATCCAAAGGTTCAGTTGCTTGAAGTGGGAAGATTCACTCTAAATGTGGATCGCACCATCAGTTGGGGTTGAGTCCTGGACAGAATAAAAAGGAGA
AGCGCTAAGTACCAGTATTGGTTTCTTCTCCCCACCCCACCCCGTTCTCCCCCTCCCCACCGCCCCCGTTTTCCTGCGACAGACACAGCGTGGCCTGCTG
C
>NR_040493-chr1-88754890-0-25200
GCACCATGAGTGACAGACTAGATTGGAAGGAGCTTGCTCTTTTGAACTCATGAGAAACACAATGGCCCTTATATGATCACAAGGAATGTGACCTTGAACT
AGATAGATGATGCAGCCCAGCCGGCACTTCTGTTCTTTCCCCATGAGTCACAACACAACATGATTCCTGGCAAGGACTGTCAGAGACTTTTCCATCTGCC
T
>NR_040493-chr1-88754890-0+25600
GAGTGTCCTCACACCTGAGGTAGCTGCGCAGTCCTCTGGGTGTCAGCGCACAGCAGGGAGGTGGCAAACAGGGAGGAAGTGACAGATTGTGCTCTTTGTT
CTCAGAGCATCCTTGGAGTATCCACAGAAAGGAACTGGTGAGAAGAGTTGATGCGAAGCTATTTTTACACAAGTGTGAGTCCCCGGGGCAGTGTCTGTTT
C
>NR_040493-chr1-88754890-0+30200
TCCCTCCCCTCCTCCTATCTCTGGTACTCAGAACCTTGCACCCACTAGGTGAACACTGTACTTCTGAACCACACCACAGCTCTGCAAAGCTCTCGTGTGT
ACATTTATTACCCCAAGTGCCCAGCTCCCCTCAGACCTCTCTTTCTATGTCTGTTCTCTGACTTCCTGATACTTTAAGCTCTATCTTCCTCTTGTAGCTG
C
>NR_040471-chr1-89016113-0-14400
CTCAGGAAGAGGAAAGAGACATGTTAGAAAGATAGTATCATGTCCTGCCTCTTGCATGTCTCCCTTTGTCTCTGGATCAGTCCTGAATCAGAACCAATAT
CCCTACAAGTTAATGAGTGTTGTAAAATGTGGTGTGTTTCCCTGATGTCCTGGTTTCCCCCCCCCCCCCCCTGAGGAAGAAATAGATTTTATGTTCAAGG
T
>NR_040482-chr1-89406133-1-3400
GTTCCTGTAAATAGCTGTAGTCAAGCTTGTTGGTTCTCCAAAGAGGAGGCTGCTTCACCACAGTAGCACCCAGGCTGACGAGTCTTCATTCTGAGATCCC
CATTCCAGAGCACATATCCTTCTGAGAGCTAATTGATGTTAGTTTATTGTGGCTGCCCCTTACCCTTGATACAATGATGCCCAAGTCAAACATATTCCCC
A
>NM_001037136-chr1-89454811-0-18200
ACTGAACGGGGTCCTTTCTATGTCCTTTGCATGGGTCCACGCTTCTTACAAATTTGGTTAAAATGTTCACAAAAGGTAGCACTTTTTCCTTCTTGAAGCC
TATACAACACATTCCCACAATGCTGCTGCTAGGGTTTGCTGTCACGTAACCCACAACAGTTTAGGGAGGAGAGCGTTTATCCCAACTTACACTATCAGGT
C
>NM_001037136-chr1-89454811-0-1200
ATTTAGTGTCATCAACCTCTATATGATATTCAAAGGCATAAGAGAGGCAAATAAAACAGGTCTAAGGTTGACTCCCAGCATCATCCATATTTAAACCTTA
GAGAAGTACAAAGGAACCCCCAAAGAGATTGAGAAGCCAGATGTGAAGCAGGGGAGTCCTGGAACTATTTCACAAAGAGTTGGGGTTTCAAGGTGGAGTA
G
>NM_178119-chr1-89454811-0+15600
TCCTGAACTCAGGACTTCATTGGCCTGGCATGGCTGGAATTATGAGAGGGTAGCCTGCTCTAGTGAATCTGACCCAATGTTACCCATAGGCCCCCTCCAC
AGCCAACAGAGTTGGAGAGGAATGTCCAGAAAGGAAGAACACACACTGTGCATGCCTGTCGTGTGCGTGGCATGTGGCTCCTAGAGACTCATGTGTCTTG
T
>NR_015540-chr1-89683892-1+46600
AGAACTCTGCTTCTCTTCCCATGCTACAATTCACCTTCTATTTTGGGACACCAAGAGGCCACATTCAAACACCAAGAACTCTCTTAAAGCTGTCCAGCCA
ACTGGTGGGAACAGACTCTGGTGTGCAGGGAGCACCCAGGGATGCTGCTGCCCACACGGGCCATTCGCCCTTCCTCAGCTGTACACAGAGGAATGCACCT
C
>NR_015540-chr1-89683892-1+41400
GGAGAGCAGAGCGCTGCTAATCAAGCGTTTGTAGATTGCGCCCTAATGAATGAAGATTATTCAGAGCAGAGGGGAAGAAGGGTTACCAACTGCAAGATTC
CAAATGAGTGGGAAACCTCAGCTACAGATTATAACAGCTCCTGACTGTCCTAGCTAAGTGACATTTTCTTATTCTCTTGATCAGCGCCTCTGTAGAGGGC
T
>NR_015540-chr1-89683892-1+22800
TGTTCTATGATATTGTGAGTGCTTTGTAAAGATAAAACATAAGAGGGCACATCTACTGAATGCCAGACAAGAGGATTCTGGGTAAGGCTGAATCAAATGA
GAAAAGGGGAAGATGAAGAAGGGCTGTCCCTGTGTTGTAAGACACCTTGACACCCTTTTTGTCTAAGGGAAAAATGAATATTAACTATGTAGTAACTTCC
T
>NR_015540-chr1-89683892-1+5600
CAACATGGTGTCTGTTGGGGGAAGAACAGGGAAGATGCTACATCTTAGCAGTTGTAAGTATACATCCTGGGGTAGGTTTTGAGCCTCAAAGGTGAGAAGC
CCCAGGAGACCTCATGTAGATAAGGGAAACCCAAAGCCTGGCCCTGCATCATCAGCATCACCTACAAACAGATGCTCAACGTACAGCCTCAACCTTGACT
C
>NR_015540-chr1-89683892-1-28400
GGCTCATCTCTCATCTCCCAAGAGATGCTAACTTCCCTTAAGCTGACGATAAATATTAACTTTCATGGGGTGTAAGCTGTACTCAACCAAGCACTTGCAA
TGCTCCTAAGCACGAGAGGCACCACACACCTCTTCCCTGGCCGCCTAGGTTTGAAGACTCCTTGCTGAAGACATGCTCTAACAGTGCCATCTTAGGTTGT
A
>NR_015540-chr1-89683892-1-43000
TAATGAGAGAGGTCAAACCTACTCATTCATTTATTCATTCCCTCCCTGCCAATGGTTTACTGTTGTGAGATACCTTTGGACCACGCAGACCACATCCATG
CAGTGGTAGAGTGGAGTACTACATGCACATCAAAATGGAGCCCTGTATTTGCTTTCATGGACGACCGCACGTGACCTATCACTGCAGAGGTGAGCGGGTG
T
>NR_015540-chr1-89683892-1-49800
TTCCTCATTCAAGGTAGCCCTTCATCAACATCAAGATAGCTGCAAAGGAGCAAGCACATGTTGGCCATTTGCATTTACATGATCTGGTGTGTGTGGGATG
TGTGCCTGTGTTCGTGTAATGTTCATATCCATATCATGGTATGTGTGGAGGTCCTGACCCTCCCCCTTGAGAAAGTCTCCTCTTTTTCTCGATGGCATTA
C
>NM_010262-chr1-89931176-1+45400
ACTTCCTGGTACATGTGAGTGACCCCCAAGTGACCCCTGACTCTTCATTCAGAGACTTCCAGGACAAACACTTGGCTGCAGCTGAGATGAACTGGCTCCT
AGATCTCTGCAGAGAAGCCCCTCACGGGCATCCTTACCTAGGCTGAAGGGGGGGGGGGGGGCAGCCAGGGAATGCAAGACCCAAACCGCTGTGGTTCACG
C
>NM_010262-chr1-89931176-1-400
TGTGAGCAAGGGCTGACAGGCCCAGGCGCACCTCTGGGAGCAGACCTGCAGAGGCAAGACCTTAAACGCTATCCGGAGACCTTGCCCGGACCCTTGGCAC
AACCAGAGCGCCCCTGGTTAAGGTGAGCATCACACAGGGTTCTGCTGTAGTAAAACACTCCCGGCCCATCGGTGGCGGGTGCCAGTTCCAAGCCGCCTCT
C
>NM_010262-chr1-89931176-1-25800
TGCTCAGATTCATCGTGGACCTTGAAGGCAGAACTGTGAAGGCTTCTCCACACGGAAGATAGAGAATGAGAGACAGCCCCAAGGCTTCTTGCCCGAGAGT
TAGAAAGATGGGTGAGCCATCAGCTAAGATGGAGAAAGCCAGGACAGCAGGTAGTAGTGTGTGTACCAAGGAGCTGAGCTCAATGCACCCAGGCTAGAAG
G
>NM_001355134-chr1-90014666-1+37400
TGCCAGGGTGGTGACACCAAGGACACTAGCAGAGCCAGGACCCAAAGACAGACAAGCGTGTGCAGGTAGTGCTGAAAGGTCACCTCTCCAAATCCTGCCT
GTGTCCCAAAGTAATTCCACTCAGCTCCATCATTAATATCCAATCCTGTTCCACCACAGACTCAGCGTGAGCTGCCCCCTGAGGGCATCACCGGCAGAGG
T
>NM_139152-chr1-90014666-1-1000
AATTAAGATCGGCGAGGGCCGTATTTTGAGACACTGTCATCCTATTATCTGCCTAACAAGTGTTGGGCCCTCACCTCCCTTCTGATTTGGGGCTTGATGG
CAGCCCTGCACAGTGCCACTGCTTCTATACAGTCCTTCCCCCACATTCACAGTCCCCGAGGCCACTCCCTGGCCTCACAACAAATCATCTGCCTGTGAGA
G
>NM_139152-chr1-90014666-1-30800
AAATCCTAGGCAAACACTTGTCCCGTGACCTCCCCTCTCCCTCCATTTTCCTGGCCTCCATGGATTTGAGTCCTGCCCCTTAGGGTGAAATTTGAAATTC
ACCTTTCCCAGGTCACAGAGTCTTTTGTACCCCTGGGCATTTACTTGTCTTGTGGATCTTATTTGCACCTAGAAGGTAGAGCACATGTCTTCTAGGTTGA
T
>NM_029122-chr1-90153401-1+45400
ATATCTTATATCTTGGGTATCCTAGGTTTGGGGCTAATATCCACTTATCAGTGAATACATATTGTGTGAGTTTCTTTGTAAATGTGTTACCTCACTCAGG
ATGATGCCCTCCAGGTCCATCCATTTGGCTAGGAATTTCATAAATTCATTCTTTTTAATAGCTGAGTAGTACTCCATTGTGTAGATGTACCACATTTTCT
G
>NM_007722-chr1-90203980-0+14000
GGGAAGGGCTCATCCCATAGCATGGAAAGAATATTCTGCCCCACTCTACATATGTGAGCATAGGGGAGGCAGAAGGAAGATTCTGAGGGGTGGATATGGT
GCAGGACTTGGCGGGAAGAAGGATGCCAAGAGACCCTGATTTTCCTTAAATCTAGACTCCAGAGGCCCAGGAATTCTGTCACATGGTGTGCTAGCTAGTT
T
>NM_133805-chr1-90603425-0-42800
TAGTCATGCCCAAAGCCACATCACTGCTTTCAGAAGATCCAGGAAAGACAGACAGGTCTCCACCTGGACCAACAGGAGTTAGATGAGCCCCAGCCTGGAG
AGCATTAGGGTCGCTTTTTATGGCACATGAAATCTCTAGGTTGGTTCCCTTACCATTCTCAATGTTTCTTTCCCTTATGGCCCTTCCAGAAAGGGTTGTT
G
>NM_133805-chr1-90603425-0-28400
ACTAATGAAGGAGCCAGCTTGTGCCATTGTCTGTGTGGAGCTAGTGTGTACCCTACACTGGTTTAAGAGAGTACACTAATGCTCAGCAAGCTCTGACCCC
TGGGCTGTCTCAGTCATGAACCTGCAGCTAGCCTGTTTCCATGGAGACTCAGTGCTTCCCAGCAGCAACCCTCAGTGGCACCGCAGATGTGGCTAGAGAT
G
>NM_133805-chr1-90603425-0-23800
GTTTGTTGGGTTTTTTCTTGTTGTTGGAACCCTGACTACTCAGACTGATGTTTATTATACTCTAAGGATTGTGCTGAGGTTGTTCGGTGACCTCTGATCA
ATGTCCTGCAGGCTGTGCAGCGTGACAATCTAGCTGGGGGAAGAGCATTACTCTTGTCAGCCCTAGGTGGGCTCCCAGTCCCATCACAGTAGTACTTAAG
G
>NM_133805-chr1-90603425-0+35000
CTGGACCTCTGACTGTAGTCTCATTTATGGTAAGTCATTGCCAATTGCTGAGTTTGACCCAGTAGCTCTTTATGAACTGTTGGAAATGTCCGTTTTATGT
AAATGACCCAAGTGGTCCTGGCTTAACAACCTATAAAGCTACAGCTGCCTGCAGCTGGGAACCCTCCTAACTGCTTCTCTTCATCATCCAGCTGCAAAAG
C
>NM_001243008-chr1-90843971-1+18000
TGAAGCCAGTCTCCTTCAAGGAAGATGCTAAGGAGTGAGATGAAGATGCAGTAGAGAGGTAGAGACATGAGTCAAGCACTCTAAGGAGCATGTGGGACAC
TTAGGGGAGACAGATGGAACAGGTGGCAAGCCTTTGGGATTATAATCAGATCAATAGGCAGCTCTAAGAAAACAATGTCAGACCAGTTTCATCACAGGGA
T
>NM_001243009-chr1-90843971-1-200
CATTTCCTCCCCCCACCCCCCTTCTTAGAGCTGGAGTTTGCAGGAGTCCAGCTAAATGCTTGTAAGGCAAAGACGGCCTTCATAGGTGACATCAGCTTGC
AGAGCAGGCCAGAAGCAACAGAGCCCCAGGTCTGGTTTTCATTTACAGTTTGGGTCTGTCCTATGGCAGGGAGGGGAGAAGAGGGGTTTGGAGGAAGGAA
G
>NM_053015-chr1-90915100-0+200
GCCAGGACCCACCGAGCCAGAGCTACAGGCTGGGCATTCCCAGGAGAGAGGCTGGTGAGTGCACCAAGGACCTGGGGCTTGCAGAACTCCCAGAAGAGGG
AATCTGGCTCAGGGAGGGTGCAGCGACACCTTACTTCTGAACTCTGGGCTTCTTCTGGATGCCTTAAACACAATGGGCGAAATCCTTGGGGAGCCCATTT
G
>NM_053015-chr1-90915100-0+11600
TTGTTTATTTGTTTGGGGCTTGGGGGAGGGGTTTGGTTTCTTGTTGTGTTGGTTGGGGGGGGGTTGTTTTGTTTTGTTTTGTGTTTTTGTTTGGTTGGTC
GATTTATTTTTGTTTTTTTTCGAGACCAGATTTCTCTGTGTTGCTCTGACTGTCCTGGACCTTGCTCTGTAGACCAGGCTCGAACTTAGAATTCTGCCTG
C
>NM_008998-chr1-90969620-1-600
CATGGGGTTAATAACTCTTTATAAACCCCTTTGATAACCCCCCCCCCCCGCAACAACCCATCTCAGTGTCCCCTTGAACTCCGGAGACCTTTGTACCAGT
ACCATTTCCAGTGTAAACCGAAAAGGCCACGCCCACACATCTCTACCCACTACAAGGAGGATAGAAGCGGTGCTGGGTGCCACACCTTGGATGCCAATCT
A
>NM_001111312-chr1-90998727-0-9800
TTTTGCCCAGAGCTGGTGCTGCTTTTATAGGCCTAGGAGAGGCGTGTCTCATACCCTGATTGGTTATGCACCAAGCCTCATTTGCATGTTCCTCATCTGA
TTGGCTACTCTCTCTCAGTACCTCACTGAGCCTCATTATCATACCTCATTTGCATGTCTCACATCCGATTGGTTATACTCTCAGTACCTTACAGAACCTC
A
>NM_001111312-chr1-90998727-0-3600
TCCTACAAAGTCGCTGCCCTTCCTTAACAGCTGGTCCCACACAAACCCAGCAACAACTACCAGACCCACTGCGTAAGAAAGCATACCTCTCAGAGACTTA
CCTTAATTTCTTTATACTTACCGGTACCACCGTTCCTCAGCTGAAGAGTTCTGAATCCACGCAGTTGAATCCTTCTCAGCAGTCTGTTTTGCAGGAACCT
T
>NM_001111312-chr1-90998727-0+8000
TGGAACAGGTCCTTCTGAACAAGGTCCCCTTTTCCAAATATTTGCACGTCTACAAAAGCCTCCTATCCTACCCTCCCACTTGATTGATAGTTTGGTTGTA
TATAGAGGTCTAGGTTAAAAATAAGTTTCCAAAGAATGCCAATGGTTACTCTGTGTCCTTTGAAGTGGTTTCCAGTTGGCATTGTTAATTGAAAAGAACC
C
>NM_001111311-chr1-91053444-0-8200
AATTTACTTCTTGTCCTTGGGTAGTCTATTATCTGATGAACACAACCCTGGGCAGAAAAGCTTGTCTTCCCATGCCACCGTTCGCTGGGGCTGAAATACC
TTGAGTGGACTATTCTTTGAGCAGAGATAGCTGCTTTTTCCTCTGCCATCAAGTTGACCTAATGGGCTTTATTTTAGAGCCCGTGTCTATATGGCAGAGG
A
>NM_001310732-chr1-91053444-0+10200
AGGGTGAGGGGTGGACCTCCTGCAGACCTACCTTAGCTGAGCACACTGCGTGAATCATGTGTCTAGTCTTTCATGACCAGACGAGCTCCCGTCAGGAGCC
TCAGGAATACTTATGTGAGGTAGTGAGGTTGCTCAGTGACACCCACAATGCATACTTTACCTATTGTCAAGACGTGCCACTGACTTCTTACACAGGTGTC
T
>NM_001310732-chr1-91053444-0+36200
ACCCTGATAGAAGTAGTCATGCCCTCTCTTTCTCTTTGAGACAGGGTTTCTCTGTAGCCCTGGCTGTCCTAGAACTTGCTCTTTACACCAGGCTGGCTTT
GAACTCAGATCTTCTGGCCTCTGCCTCCCTAGTGCTGGGATAAGTGAGTGCCCCCACCGGCCAGGCAGCGATACCCATTCCGATACGATACATTCTGTCT
G
>NM_001033408-chr1-91145103-0+800
AGTTGTCAGATTTGTTAGAGAAAGTGTTTTAATCCTCTATTATCGCTTTAATATTGCCAATAGGTTAGTGGTTTATGTTTTCTCAGACCAAGTCTTATAA
AGAGTATCAATTCCATTTGTTTTTAAGAAACAACTTTTGTCTTGTTTGCATGCACGATTGCCCGCAGAGAACAGAAGAGGCCATCAGTCCTGAGCTGGAC
T
>NM_178401-chr1-91179822-0-800
GCTGCAGACATGAAAGGAAGGACTGAATGAGGCAGGGCTCAGCTGCTTTCCAGCCATGACTTGCCCGTACTCCCATGTCTGTCCATGAAAGGAGGCTGGC
CTCCTGGCAGGGCTTCATAAGGTTCAAAACGAAGGGCTAGCCAAGCCAAAAGAATGTGTTCCCTTCCCCATGTCCCCTTGACTTTAGGACATGTGGGGTC
C
>NM_001168392-chr1-91179822-0+600
GGGCCATCCGAAGGCATCAGCAACTTTTGATCATACAATGGGCAGCTTGCTTTCCGGGAGGGATAGGGTCGCGGGGTTCCCCTGTCGGCACTTCAGTTCT
CCAAACTGATGCAAGCTCCCTGAGCCAGAAGCAGCTTACAGATGTGCAGTCTTCAACCAGAGCCACAGCTTAGGGATCCGGACACTAAGGACAACTGGAA
G
>NM_001168392-chr1-91179822-0+12800
GCAGTCCCCAGTGGTTACATTTGCCTGCACATAGAGTCAGCCTTTTGACTCCAAAGCTTAAAGTTTGAGGCAGTTTTACTGTTTGTTGTTGCTTGTTCTT
TATGAGAGATTAGGATGTTCTTCCAATTACAAAATGAAACTACTCTCTGCCTGCGGAGCTGCCCGTGGCCCCAATCCACACTCTCCAAGGCAGGAAGGGA
T
>NM_001168392-chr1-91179822-0+27400
TGATCTGGCTTTTGTTCGCTTTGCAGATGGGTTGTTAATTTACAAGTGTCTTATTATTTTTTTTAACACCCTCATTCCCTTCGGTACAGATTCTAAAAAT
TCAATCTATTATTAGAAATAAGCTGTGCGTTTAAGACATTCACAGAATTCAGATTGCCTAAGGTGCTTCCTGCCACCTTCACGTGACAGCTTGACAGGGT
A
>NM_001168392-chr1-91179822-0+33000
TCTTTCTCTCTTTCTCTCTTTCTTTCTTTCTTTCTTTCTTTCTTTCTTTCTTTCTTTCTTTCTTTCTTTCTTCCTTCCTTCCTTTCCTTTCCTTTCCTCT
CTCTTTCTCTCTCTCTCTCTCTCTCTCTCTCTCTCTTTCTTTCTTAGGCAAGGTCTCATAAAGAAGACTGACTTGCAGAGATATATTTGCCCTGTATCTG
G
>NM_026454-chr1-91250304-0-18200
GGATCCTTGCCCTCTGAGTAAACACTGCCAGGTCCCTTAAAAGTGCTTGCATCACCCACACGTCACCAATGTCAACTAGAACTCCTACTTAACTTAAGCT
TTTGCCTAAAAGGGACAATGGTTTCTTTTCTCTAGCAAACGAGACAATTAGGTGAGGGAAGACATTCTCAGCTGCTGTTCTCATGCATGTCTGGTGGCTG
A
>NM_026454-chr1-91250304-0-2600
GACGAGCATGCTTTTTTTTTTTTTTTTTTTTTTTTTTTTTTTTGGTTTTTCGAGACAGGGTTTCTCTGTATAGCCCTGGCTGTCCTGGAACTCACTTTGT
AGACCAGGCTGGCCTTGAACTCAGAAATCCACCTGCCTCTGCCTCCCAAGTGCTTTAATCCCAAGTGGGATTAAAGGCATATGCCACCACGCCCAGCTTG
A
>NM_016717-chr1-91298338-0-200
TGAAGTCACTGGTCCTTCTGTCACTAGTGACAGCCCAGGGAGGTGGGCTCCCAGAGCACGGTGCCAGTAGCTGGAGCACCCAGATGACTCGCCATGAGCG
GCGCGCGCTTTGCCGATGACCGGTTAGATAGGACCGGCAGCGCGGTGGCCCTACTAAGGTAGTCTCCAGCTCCGTCCCACTGCCACCTGACCCCACATGA
C
>NM_016717-chr1-91298338-0+7400
GCCTAGGGAGAGTGTTTGTGTGGGAGTTGGATCGGAATTGCTGGGTCGTACAGAAACCGAGTTTAAGCTGAGCGGTGGCGGTGGTGGCCATGCATGCCTT
AAATCCCAGCACTCAGGAGGCAGAGTCAGGCGAATCTCTGTTAGTTCAGTGCCACCCTGTTCTATGAAGCTAGTTCAGGGACAGCCAGGGATACACAGAT
A
>NM_027551-chr1-91351073-0-1600
TGAAAGTGTATGCTGAATAAACACTTTCCTCCCCAACTTGCTTCTTGTTACCATGTTTTATGCAGGAATAGAAACTCTGACTAAGACAATTTGGTACCAG
CATAGTGGGGTATTCCTATGACAACCTGACCATGTTTCGGGAGGACTGTGGAAGGACTTTGGAATTTTGGGCTAGAAGATCCATTCGGTGTTAAGAGCTC
T
>NR_026924-chr1-91406029-1-800
TGACCTTTGACTCTCTTTTCTCTCTTTTGTCTCTCTGTCTCTGTCTGTCTCTCTCATCTCTCATCTCTCTCTCCCTCACACACACACACATACACAATAA
TTTAAAATATATATTTTAATCTTGAGCTGCCAGGAGTAGTGGCACAGACCTTAATCCCAGCACTCAGGAGGGAGAAGCAAACTGTGAGTTCAAGGCCAGC
T
>NM_019479-chr1-91413222-1-11400
ATGTAGGACTCTGGCCTTGTAATTAAAGATGCACCTTCAAGTTGATAGAATTTGGTTTTCTAAAAAGCCTACCCCTTTCCTTCAGTTCCTCCCATTGGCC
GTGGGTTGAGGAAAACTGAGCCTTGTATCCAGGGCTGTGGAACTGAGCCACCAGGTGCCTGGCATTCCACATCCCCTGGGGGCTCGTAGCCACTTTGCAA
T
>NM_019479-chr1-91413222-1-22600
TGAGACTCCCTAATGTTACTTCTGCTGTTTTCATCTGAGGGACTTCGGAGCCTGTGTCTGTCTCTGGATGAGGAGGTGCCCTGGGATGGCCCTCTCTCGG
AGTCTGCCAGCTCTGCCTGACATTTGTATTCCGTGTGCTGACTGCCTTGTGTCCCTTGCCTCGCAGGGCGGTCCCCCTCCTGGGCTATCTACCTCAGGAT
C
>NM_028718-chr1-91494668-0-15400
TCAGATCCAATAGGATTTGAGTTACAGACTGCCATGTGGGTGCTAGGAATAGAATATGCATCCTTTACAAGAACAGCAAGTGCTTTTTATCATTTAGTCA
TCTCTCTACCACTAGGTCCCATATCTTAAGCACCACCTTTTCCCAGTATCCTACACAGAGGGCCAAGCTTCTCACACATGAGGCCTTCTTGGGCATGCTC
A
>NM_001039126-chr1-91540565-0-9600
AGGAGTGAGCCCAGATTTGAACTCTCCACTGCCTCCTTGTGCCTTCCATCTGTCTGGTTTGTGGTTACTGGCCTGTCTGTCTTCTGGCCTGTTGTGTGTG
TCTGATCTGTCTCTAATGTGATGTAATGGCCCCTAACAGAGGGCTTTGCTCCCTGCTTATTGAAAGCAGGTATCACCACAGAGGCTAAGGCGCTGCTTTT
T
>NM_023046-chr1-91541080-0+1600
ATGCTTTTAATAAAGCTTTTCAGTCTCCTGGAGTTAGTTTGGGCTGTGATGTGAGCAAAGATGTATTTCCAAGTAGGTGATTAATTGTTCAACTACTTTC
CACTGGCTGTATGTCTCACTCTGATTTTATGCCTGCTTATTACAGTTGAGCTGTTTATATTAAGATTAAAGTCTTCCTGGAGAATTGATTCTGCTTTTTG
T
>NM_023046-chr1-91541080-0+23200
CCTAGTTTGAGGTTTTGTTTGGCCCTAGGTGGCCAGGATATACCCTGCCCTCTGGTGTCTGGACTCAGTAATGGTCTTGAGCAGAAGAGGAAGCCATTCT
TTGGGACTTTTGTAGGCTAAAGTAGCCTAGCAGCTGGTGTCCCCTATAGAAGCCAGCACCTGTAATAAGGAAGAGGTAACTCATTCACTTCCTGAGCTTC
C
>NM_023046-chr1-91541080-0+29600
TTCCACTTCAACCTCTGAGCCATCTAATCCCTGCTCCGACCAGGATGCCAGCTAAAGGTGAGCCTCATTCTGAGTTTTATTGTTCAAATGTTGGCTCTCC
TATGTAATTTGGCCTGATGCAGGGCTGGGAAAAAGCATTGTCTTATTTCACCCTTGACATTTTTATTATAAGGAATTTTCAAATCTGTGGGAAAGACCGC
T
>NM_023046-chr1-91541080-0+30800
GGCCTAGATTTTCACTTTGTGCTGCTGGATATCGCATTTTGTTCATGGGGCTAAGAGATGCTAGGAAGCTTGGCTTTAGAGATACTGAATTTGAGACATG
GCAAGATACACAGGATAAAATGTGGGATAAGTTAACGAGATGTAGCATTTGGTACTCAGAGGTGGGGTCTGGCTTCTCCCCTTTCATCATTCTTAGGTCA
T
>NM_023046-chr1-91541080-0+32200
TCTGAGATCCCACCATCTCTTCCTTTCAACACCGAGACTACAGACTGAGACTGCCTGCATGCCTGCAGTGTTGGCAATCCAAACTCAGCTTCTCATGCCT
GTATAGTCAAAGCTTGACTCGTGGAGACATCTCTCCAGCCCGTCTTTGCTGCTTGCTCCTCCTCTCCTCTCCTCTCCTCTCCTCTCCTCTCCTCTCCTCT
C
>NM_007855-chr1-91801461-0-42600
AACAATGCATGGGTTTTACTCATTAGCTTGTATAAAAAGGAGGTTGTGGAAACGCTGAGCTTGGCTGACCGAGTTCCTTCCTAAATCTCGTGACGGGAAG
TATATTGTATAATTAGGAAACAATATACAGCCGACAGCTTTAAGAAGCTAATTTGAAGCAATATGCCACTTGACAGTCCCTCTTTGAAGGATAAAATGCA
C
>NM_007855-chr1-91801461-0+5600
AGTGTTTATTTGGGACGAGAATGTGATGTTAAGGCTGTAATTTTCATGCTGATGTAAACTGAGGCACAGTGGGATTTTTTTTTTTCCTCCCCAAGTCGGT
GATTACCAATGGTTGTCACATCAAAGGGAGCCCTGGATCCGAAGCTGGAGAGGCTAGCATGTGACTTTCCCTCAACATGAAGGAAACCTCCAGCCCTTCT
T
>NM_007855-chr1-91801461-0+46000
CATCTCATCCCCTCTCTTTCTCTTCCAGACCCACCTGCACATCTCAGGCGCATGCGGAACTGGATGCGGCCACGGCTGTGACTTTCGGCACCTGGACAAC
CTTGTGGCTCCTCATGACCCCAGTGCCCAAGTGTTTGGCAGGGGACAGAGACCCAGGTTCACATCCTCCTCAGATACCCAGGGGATGGGCATCAGCCTTC
C
>NM_007855-chr1-91801461-0+49200
AACCCACAGGGCTGTCCCTGAAATGAATAACGGATAGGGAGGAGCAGAGTTTGAAATGAGTCCCTAGATAATTTGCTGCCAGTGCTTGGGGCTACATGGA
TGTCCAGAGGGGAAAAGAAACCCTGACAAGATTAGCACCCAGATCTGAGCTGCATGGTCCCTGAAGATTTTGTGCAGCTGTGTTTGACAGATGAATGAGT
G
>NM_207225-chr1-92180341-1+20200
CATGCCCCCCAAGTGTTGCATTACCTTATCTTGTCTTTGTATTTCTGTTTTTGTTTGGTCATTTTTCTGGTTGATACTTAGTGTAGTAGATAGTTTTTGC
TACACTGCTTTAAGTTCCCTAAGTTCCCAGCAAGTCACAGGCACGTACCTGCCCAGGAGTTATCTCAGATCCACTTGGCTAACTCAATGACTGGGCAGTT
C
>NM_207225-chr1-92180341-1+14800
AAAGTAGAAGTATTAACCTGGGTTGGGCTGTATCCTGGGAAGCTCTGGCCCATCTGTCCTTGTTATGGGGACCTCTGGTGGAGTGGGCAAACCTACATAG
AGGGGAGGGCCCTGCAACTCCACGGTTTATTCTGTTCCTGTGAGGTGACCCAACTGGGTTATACTGGGTGGTCCTCCGTTTACACAATCAGAAAGGTATA
T
>NM_207225-chr1-92180341-1+14600
CTAGGGCTGCACCCTTATGGGAAGAGCAAGCCCAGGTTCTGCTTGTGAGGAGCAGTGCTGACCCTACAGGGATGTGGAGCATCTGGGATGAGTTCTGGGA
GGTGGGGTTGGGGGAGGGGATAGAGTAAGATGAGTGTCTGTTAGATAGTGCCTTTAGCATGGAGATGTTAACCTCGGTATCTCCCATTTGGTTGTAGGTA
A
>NM_207225-chr1-92180341-1+13600
ACAATGACCACTTTAGGGCTAAAGGTAGAGGGATCCTGGGATTGTGCCTAGCCACACAGCCAGTATGTGGCGAAGCAGCCAGAACAATTTTTGCAGTCAG
CACTTGCTCCTTTAGAGGAAGGTCAGCTCTTTTTTTATTGAAAGTTTCTCCACAGAGGGGGGCTAAAAGCCTTCCAAATGCCCCTTTGCTTATAGCTTAA
G
>NM_207225-chr1-92180341-1-1000
TTGAGATAATGAAAAGAATCTATTGCTTCTTGCGAATTGTTTTACCTTCAATTTTCCCCCAGTCATGGAACAAAAATGCTATTAAATCTCTACTCAACTC
CTATCAGGCAAGGCCTAGTAAATAGGTCAGCATCCTAGGTCAGGCCATGTAGGGTGGACCAGATGCTCTTGTCTTCGTTTTGGATGTGGGATTCTGGAAA
T
>NM_207225-chr1-92180341-1-2200
GTTAGTATGTCTGTAAGTTTTTTCCTTTCTAGGTGGCTAGTGATCAAACCCAGAGTCTTGAGCATGTATCTTACCACCCAGCTTAGACTGGTTCTACTTC
CAAGTTCTGAGATCCTGGGATTATAGGCGTGCCCATTTGGCTGAGCCTGACCTCTCTCCATATTGGGGAGGAAACGAAGTCTTGTTTGTGCCAGTCAGGT
G
>NR_105865-chr1-92464542-1+42800
CAGCAACCAATTTCGAAACCTCAAGTCTATCCACAGTGACACACCTCCACCAACAAGGCCATGCCTCCTAATCCTTCCCAAACACTTCTGCCAACTGAGG
ACCAAGCATTCAAATCTATAAACCCATGGGGGCCATTTTCATTCAATCAGCACACCATGTGAAGAGCATCTCATGTGCCTTAAACTCTGTTCTAGTTGGC
T
>NM_024197-chr1-92473758-1-600
ATAAAGTCGGCAGCTGTGGAAATGAGGCAGGGTGATCTGCACTGGAGATATATGGTGGTGCCAGGTCTGTGGCCACCTCAGCTCTTAGCACTACAAAAGC
TCAGAACTGCTAGGTCGTGAATTGGTTGCCCCCACAGGGCTCAAGCTGATGACAGGTCCTTCTCTCAGAAACCTAGGCAGGGAGAATGTGACGCCCCTAG
A
>NM_001011525-chr1-92491753-1-12200
TTAGAACAACAGTAGGTTGGCCTTTTTTTTTAATGTATATGAGTACACTGTTGCTATCATCAGACACACCAGAAGAGGGCAATGAATTCCATTACAGATG
GTTCTGAGCCACCGTGTGGGTGCTGGGAATTGAACTCAGAACCTCTGAAAGAGCAGTCAGTGCTCTTAACTACTGAGCCATCTCTCCAGCCCTAAAAATG
A
>NM_147039-chr1-92518515-1+1000
CTCAAAGGAATGCAGAGAACAGCTTCCCTCTAACATTTCCCATCAGAGTGAGACTGCCCTCTTTCCTAATGTCCTCCTGGACTCCTGCCTAGACTCCTTG
GGTAGCTAGGCACGCCCCTGACTGTAAGGAAGACCCAGGACAGTTCTACCTCCAATCCACCCCAGGCTCTGATCCTAGCAAAATCCAACCATCCTTCCCA
G
>NM_147039-chr1-92518515-1-9400
TTTTCACTGCTGAGGAGGCATAGGGAGGAGGCACAGAAGCTAATTCGCCTTCCTCCTCTGCCTCGGCTCTTTTATTTTGTCCTTTCTGTCCACCTGATAA
CACTGTGTCTCCTTTCTTTTTCCTTTTTCTTTTTAAGCCCTTCTCCTCTTCCGACATACTTTCTTGTTGCTCTGTAAGGATTTTCTGACCTGTCTTGACT
G
>NM_146277-chr1-92588332-0+3200
TGGATCATCCATCCTCCCATGAGTCTTTGGGCGCTACCCTGGATCATCCATCCTCCCATGAGCCTTTGAGTACTACCCTGGATCATGTATTTGGTGTTCA
TTACAGGACTGAACTGCTAACAAAGAAGATCAAGCTTGCCCCCAAAGAACTTTTGCTAAACAGGTCCACTTCCCCCATATCCTGATAACTTCTCTTCCAC
T
>NM_206896-chr1-92619881-0+800
ATGGCTACATCACCGTGACCATCCTCAGGATGCACTCGGGATCTGGGAGGCACAAGGTCTTCTCCACCTGTGGCTCTCACCTGACAGCGGTGTCTTTGTT
TTATGGGACTCTATTTGTCATGTATGCACAGCCAGGTGCTCTGACATCCATGGAGCAGGGCAAAGTGGTCTCCATCTTCTACACTCTGGTCATCCCCATG
C
>NM_153114-chr1-92648841-1-200
CTATGGTCAGTTCAGGAAAAGAACGAGGTATTTTAAAAGAAGGTGATCACATGCTTTCACATTTCAGCTTCAGATCCGTATGCGGTCAGTCTTATGACAT
GGAAGGAGACTTTGATTATTCCAGAACACAAACCCTGTCCTGTGGGCCAGCTGCACAGGAGCCTGTGAGCATGGCGCCCCCTGGAGGCCATCTCAGAAAC
A
>NM_153114-chr1-92648841-1-600
TTGCTCCTGCCTTCTGATCCCAGGCTCAGCCTCCAAAGCAGCCCGCCTCTTCCCATACTCTATGGGATGACAGCAATAGACACCTGCTTGTCTGTGCACA
TTGTAAGTGTGTACACACCTGTGTGTGCATATGGTGTTGGGAAGATGAGTGTTTCACCTAAAGTGAATATTTGGGGGTGGGTGGGTTGGGGGACAGATCC
C
>NM_153114-chr1-92648841-1-10400
AGCCCTGCATAGGGACTGATCTCACTAGTGGGGCAGAGGTAGGATTGAGTGTATTGAGCATGGGTGCTCCCTCTATTGAGTGTATTGAGCATGGGTGCTC
CCTCTTCCAGGTCCCCAGCACCTCCTGCATCCCAGTCCCCCACCGTGGAACATAGAACATAGCAGCCAAGGGCTGGAAGCTGGCTCCTCTCTGGAAGAGA
T
>NM_153114-chr1-92648841-1-17400
TTTATGTCTTAGTCATCTACAGCTGTATAATAATGACCTTCAACTTGGGATCATAAAACAACACACTATACTCCCAGCACAGCTCAGTGTGGTACCACTC
AGGCTCAGTCAGTCTAGAATCCAGGCACTGCCTAAAGCTGGAGCCAACACAAGGCTCCATGGGGGACGGTTCACTTTTAAGCTCATTCAAAAGGCGATCC
T
>NM_153114-chr1-92648841-1-40000
CAAGAGCTCCGGGGTACTGGTTAGTTCATATTGTTGCTCCACTTATAGGGTTGCAGTTCCCTTTAGCTCCTTGGGTAATTTCTCTAGCTCCTCCATTGGG
GGCCGTGTGATCCATCCAATAGCTGACTGTATGGGAACAAAACACCCATGGAAGGAGTTACAGAGACAAAATTTGGAGCTGTGACGAAAGGATGGACCAT
C
>NM_016696-chr1-92831645-0-17200
ATGTATATGTATATGTATATCAGCACCCCAAGGTAACCCCTGCCTCTCCCATCCTCGCCCTGCACTGGTTATGGCTCTTGACAACCAGGCAGAGGCAGAC
CAGCTGCCTGCCCCAGGGCACACATGGCCATTCCCTCCCTCTGGGTCTCAGACTGGGGTGGAGACAAGGAGCGGGTGGGAAAGAGCAAGGCAGGGGTCTC
T
>NR_029559-chr1-92850378-0+1000
CAGTCCCTGTGAAAGGCAGGTGCCCTGGGCAGGAGGAAGCAGTGTGGTAGGAGCAGAGGGTACCAGGTAGGGGAGTGGTGGGAGGGGCATTCCGTGTGCA
CCTCCCATCTCTGACTCCCTTTTCTCTTGACTCCCCCAAGCACCCTTGAATCAGAATACAATTCCTTCTGTTCTTCTACCAGCTGTCAGCCACTGCCCTG
C
>NM_175118-chr1-92906989-0+600
CCCTTCACACGCGGGGCGGAGCCTCTGCACCCTGTACTGTCCATCGAGTCTCTCACCGCAGCTCTCTTGATTACAGATGGTGAAGAGCGCCCGCCCGGTA
GCCGAGCCCAATTTGGGGTTCTGGGCTCAGCTGCAGAAGTACGAGCAGACCCTTCAGGCCCAGGCCATCCTGCCCCGGGAGCCCATTGATCCGGAGTAAG
C
>NM_181405-chr1-92910825-0+5200
CTTGTGGCCGGAGACCTCAAGCCAGCAGACATTGGGCCCAGGTAAGGCCCCTCTGCATCCTGCTACACTGTTCTGGGCCCCTGAGCCTCAGGAAGGGCCC
AGAAGGCTACAGACCATGCACATGCCTACTGTGCCTCTGCACCCACTGTCCTCAGACATAAACTAACTGACCCATCCAGTGCCCTGCCTAGCAGTCGGTC
A
>NM_011796-chr1-92934408-0+1000
TAATTCAGCGCAATCTTTCTTGGCTTTGCACTTTGCTCTACATTTCTTCTAGTAGCTTTAGGGTATGAACACCAAAAGGTAGCACAGAACACGGGGAGCG
TTGTGCTTAACAACTGGGAAAACCTAAGGAGCTGCTTTTCAGGGCTCCCTTAAATGGCACAGGCAGGTGGAACTATGTATTGTTATTTTAGCGTCCATGC
A
>NR_015525-chr1-92950590-1-4600
GGAAGCAGGAGCGGATGCAGAGGCCATTGAGGGATATTACTTACTGGCTTGCTTCCCCTGGCTTGCTCAGCTTGTTTTCTTATAGAATCCAAGCCCAGAG
ATGGTATCACCCACAATGATCACTAATTGAGAAAATGCCTTACAGCTGGATCTCATGGAGGCATTTCCTCAACTGAAGTTCCTTTCTCTGTGATAACTCC
A
>NR_015525-chr1-92950590-1-11200
GATCACATAGAGGACTCTGACCTGTAGCCAACACCTCTGGTCCTGGTTCAACTATGGAAATTGCTCTTTTAAATTTAAGATGGGAATTGATCTCTGATTC
TTCTTTGCTACAACCCAGCCAGGGCAGCAGCGATTATGAGGCTCACAGATTTTTTTAGAAGTCCTTTTTTTTTTTTTCTCATTCTCGGTTTTTTATTGGT
G
>NM_001104529-chr1-92973119-0-4800
TGTCTAGAAATTTGTCCATTTCATCCAGGTTCTCCAGTTTTGTTGAGTATAGCCTTTTGTAGAAGGATCTGATGGTGTTTTGGATTTCTTCAGGATCTGT
TGTTATATCTCACTTTTCATTTCTGATTTTGTTAATTAGGATGTTGTCCCTGTGCCCTCTAGTGAGTCTAGCTAAGGGTTTATCTATCTCGTTGATTTTC
T
>NM_022320-chr1-92978903-0+13200
AAATGCTCTCCTTATAAGAGTTGCTTTGGTCATGGTGTCTGTTCACAGCAGTAAAACCCTAACTAAGACACCCCTGAAACCTACCCTAAGTAGTTAACAC
AAACACTCCAATCCTTCCTGAGCCAGTACTGAGCTTCTAAATTTTCTCCCTGTTCCAACACACACTTCCTCCCTTGGAGATGCATTCTTCATACAATACC
A
>NM_001159658-chr1-93006334-0+34400
GCATGACCCTGGGGAAGTGGCGACGTGAGGGTCTCAGGGGGCTGTGAAGAAAAGCCAGAGTGAGCAGACCTGGGTTGGTGTCTGTGAGTCCTAGCTAGAG
TGGACAGCTCAGGGCAGAGAAGGATGACAAGAAGCCTATTATATGTCCCCTATATTCATTTGTCTCCAGTATCCATGTATCCTTCCTTAATATCCATGTG
T
>NM_001110315-chr1-93101874-1+4000
CTCCCCTTTTCTCTTATATCCCCACCCCTCACTTGGGGGTGGGCAACATAGTGTCCCCTCCTACCATCCAGGAAGATTCAGTGAGTACCATCTTTGATAT
CAAAAGCTCAGGGTTAGCAGCCGGCTATACTACCATCTGGACTAGTCTTGGGTCTGTGAATTTTTGAGGCTGTCTTCGCAGGGCTTCCTTCCCTTTGGAT
A
>NM_016702-chr1-93135240-0-12000
TGTGTCTGCAAAAAAAAAAAAAAAAAAAAAAAAAAAATCAGTAGTCTCTGAGGATGCAAAGACTTTTTTCAGTGTCGTCTTCTGTCAACTCATCTGTCAA
CGTCAGTGTCAGACACACAGACACACCATGACGAAGCTTGATCCCCTCACTGAAGACACCTCTCTCCCTCTTACAGCGTCACTCTCTCACAGGGCCTGCC
C
>NM_016702-chr1-93135240-0+0
CTCCCCCTGTGGAAAGCTCACACCTCCACTGTCCTGTCCACCCTGACAGAAGGACAAACATTGATCAGGGTTAAATTGACAATAAAAGGGCTGGAGAAAC
AGGGACTCATCAACCAGGCCTGGCCTCTGAGTTCAACGCAGAGCTAGCTGGGAAATGTTCCGGATGTTGGCCAAGGCCAGTGTGACGCTGGGCTCCAGAG
C
>NM_001159940-chr1-93160870-1+7400
TGGAGGGGCATGAAGAAACACTGTAGGATGGAGGAGTCCTCAGATGGGAAGGCCATAGCCCCGAGGGAGTTCTGAAGTTCAGACTAAGGTTCAGCACAGG
GTGTGACGAGAAGCCCAGAGGGGAGAGAGAGACAGAGAAGGAGATGGGAGCTTCAGTGGTGGGCAGCTGTAGGAGGGCACTCGGGATGTCAAGGAGGGGC
T
>NM_001159940-chr1-93160870-1+1000
CGCGTCCATGCCTTGGACTCCCGCTTCATTGTTGACTATTCTAGAGACCTGGAGGCCTTCCAGTTTGCCCTGCGTTCCTCAGAGGACCCACTGGATGTGG
AGGTGCTCCTGGGGGTGGATTCGGAGGCTCTCCTGATCGAGGAGTCAGAAGCCACTGAGCCAGGGGATGGCCCTGCAATCTGTCGCCTGGGTGTCCTCAA
G
>NM_001310428-chr1-93168423-0+15200
ATGCCTCACTCAACCCATCAGAGCTATCCTGAGTTACCGTTGCCTGTGAAAATTGGCACAGGGGAAGCACCCTGGAGGGAAGGGCCAGTAGCGAGCAGAA
CTGGATACCGTGCTGCTTTCCTTTCCTTCCCACTGGAGACCACTCCCATATCCTCACATGCCATGTCTCACCCCTCGGGCCAGGGTGTGAGAAGGGAGAG
A
>NM_001310428-chr1-93168423-0+18200
GTCTCCTCTGGCATCTAATCACCTTGGACTCTTCCTCCTTGGCTGAAATTACGAATATCAGATTTTCATCTTTAGGAGAATGGATTGCATCTTTTCTAAG
TATCCCACCCTCTGGTCACTGTATATCCCAAGCAGCCATTTTGTGCTTGGTATCTGATGTTGGCACCATCTGCCATTGCCCAAAAATCTGACCCCATGGT
T
>NM_001310428-chr1-93168423-0+29800
GCGCACTTGCTGTCTTTCAAGCCTGTCTTTACCTGTCCAGGCCCTGCTTCAAAGGCACTCTCATGTTTGGGCTGCCTTGCTGGATGAGTTACTTTCCAGG
CACTGTGATAAAACAACTGACAGATTAAATGGTTTGAGTGAGGATATCCCCCCTTAGGCTCATATATTTGAATGCTTAGCCTCCAGTGAGTGGAGCTCTT
T
>NM_172463-chr1-93235897-0-18200
CAGAGACCCTCTCCCATCCCTGCACCCAGGTGACTCTAGCCTCAGCTCAATGAGTCTACTTGCAGTCCATGAACTGGGACAAGGCAGTGCCAAACGGCAG
TTCCCCCATAGATCTGCAGAGCTTAAGAGCCTCAGGCTGCATTGCTTCTCCCCCCACAGGCCAGCGCAGGGCAGAGAGTGCACTGCAGAGTGCCCAGGCA
G
>NM_172463-chr1-93235897-0+18400
GGAGGGGGAAACTGTGGTTGGAATTTAAAATATAATAATAGTAATAATAATAAATGAGATGAGGGGCTGGTGAGATGGCTCAGCAGTTAAGAGTACTGAC
TGCTCTTCCTGAGTTGAATTTCCAGCAACCACAATGTGGCTCACAACCATCTGTAATGGGATCTGAAGCCCTCTTCCTATGAGTCTGAAGACAGCTACAG
T
>NR_105866-chr1-93274549-0-800
ATGGATGAGAGAGAGAGACACACTGGGCCCTGGAGATGAGTGTGATCTCTGAGTAGGATATCCCATAGAGCTGTGAACGCTGCTGGAGGGCCAGAGAAGA
TTCTGTAGGGGCCCTGTGTGTGTGTGTGTGTGTGTGTGTGTGTGCTGTGATGTGGGGCTCAATTCTCCAGCAGGGAGAGAACTGGCAGACTTGGAGTCAT
A
>NM_001310756-chr1-93305879-1+13600
TAAAAATAACAATGGTAGCTAAACCAAGACACATAATCGAGTTGGCCAGAAACAGCAATAGAGAGGGAATCAGAAAGTAGCCACAGCGGGGAGAAGACTG
GGCAGCCAGACGGCAGCAGGGCAGGGGGAGGGCCAATCCTCTCATCACGATGGCACCAAGCAGCACAGGGCATAGTGAGCGCATCTCTGGTTGTGTCTGA
G
>NR_105867-chr1-93346092-0-400
AACTCTATCCTGTGGTTATTTAACACCAGCAGTTTACCTGGGGCTTCTGCCATTTTTTGAGACATTCTTGTTTTCATTCACTCTGCCCACAGTCTCATCT
TAGCTAGTCTTGATTTCTTTTGGAATGTGGGCCTGAAAATTTAACCATTTATCTTGGCCAAATGGATAGTGAGACATCAATGAAGGTATGTGGCAGAAGG
G
>NR_105763-chr1-93352158-0+1000
CCTGTCATGTGATAAGCAAGTATCTTGCCCCAGTAAACAGGGCTAGCCCTTTATCCCCTAAACATTAACATGTCCTCTGGCAGGATTTGGTTTGTTGTTC
AAGATCTCTTTAACCTTGAAACCATGGGTCAGAATGGGAATGAGAAGCTTGTTTGTTTGTTTGTTTGTTGAGACATTGTTTCTATCTGTAACCTTGACTG
T
>NM_207031-chr1-93373896-0+4400
TGGCTAGGTCATAAGGTAACTCAGTGTCTAACCTTTCATTTAGTTGCCAAACTGTTCTCCAAGGAGAGTTCCCTGTTTTACCTGGTACCACAGTGTGAGG
CCACACTCAGCCCAGATGGCCTCTGTTTGGATCAGTGGGGGTGAGATGTTAATGAGGAAGAACTCAAAGTGAAACTGGTACTATATCATAAAGGACTCAC
T
>NM_207031-chr1-93373896-0+19200
CTGCTCTTCCGAAGGTCCTGAGTTCAAATCCCAGCAACCACATGGTGGCTCACAACCACTCACAATGAGATTTGATGCCGTCCTCTGGTGTGTCTAAAGA
CAGCTACAGTGTACTTACATATAATAATAAATAAATCTTTAAACAAACAAACAAACAAACCAGCCAGTATAGGAAGTAAGGACAGGAACCTGGAGGTGGG
A
>NM_021537-chr1-93635727-1+44400
CCTTTCTTCATTTCAAGATATTTTGTTTATAAAACAGGTCAAAAGGCAGGCTGAGCAACTAAAGAAAAATACAGAAATGAAGCTTGGGAATCCAAAAAAA
TGGAAGAACTGGGAAAAACAAGGTCATTTCTCTCTTCTTTCTACAAAAATAGCAGAGTTGGCTATGCAGCTAGAGAAACTGAGAGCAAAGGCAGACAAAC
T
>NM_021537-chr1-93635727-1+5600
TTATTTATTTATATCCTACCCCCTTTTTTGGGGGGGTGGGGTCCAGACAGGATTTCTCTGTGTAGCCCTGGCTGTCCTGGAACTCACTCTGTAGACCAGG
CTGGCCTTGAACTCAGAAATCCGCCTGCCTCTGCCTCCCAAGTGCTAGGACTAAAGGCATGCACCACCATACTCAGCTAAAATTGTGTGTAGCTGAGCAT
A
>NM_016778-chr1-93685575-0-10600
AACAACACAATCAACCCAACGGAGTACAGTGAAGGTAAGACTAAATCCAAACCAAAACAAGACCAAAAAAAGTGTAATTCCTGGTGACTAGGTTTCCCAC
AGAGCAAGGTTGATGTTAGAGGTAAAATTTTCAATGCTAGCAGATAACTTTTCACCTGAGTTTTCAAACCAGAACACAAAGCAGGAAGGAGCCTGTGGGA
A
>NM_025920-chr1-93754838-1+11000
CTCCAGAAGAGGATGCCAGATCTCATTATGGATGGTTGTGAGCCACCATGTGGTTGCTGGGATTTGAACTCAGGACCTTCAGAAGAGCAGTCAGTGCTCT
TAACCACTGAGCCATCTCTCCAGCCCTCAGATTTTTTTTTTAGGTTAATTTTATTACTTAATGGAATGACGGGTTTGCCTGCATGAATGCATGTGCACCA
C
>NM_174874-chr1-93755033-0+21400
CCTCCTTGCTTGTGCTCCTCTCCCTGCAGTGTGTGTTTTGTTTTTGTTTTTGACCTGATTCACTTTTCCCTGTGGCTTTGTGCTTTAATATCTCAGTGCC
TTTAGAAGGCTCTGAACCAATGTCCAGGACTCATTCATGGAGGGCCCTATTCCTGTTGGGCTGAAAGCTAGTATCTCCCAAATATGTCTCTAGCTATGGT
T
>NM_023136-chr1-93801934-1+2800
AATTGAACTCAGGACCTCTGCAAGAGCAGGCAATGCTCTTAACCTCTGAGCCATCTCTGCAGCCCTCAGCTATGCCTTTTATACATCCTGTCTCCCGTTC
TATGGCTTGTCTCTTACATGGCACAGCTACATTTTCCAAGGCTGTCAGTTCTCGAATTACTTTGATTTTTGGTGTTATCAAACCCAAGGGCATCCAGGTT
C
>NM_025454-chr1-93803965-0+3000
TTTCATGTGTCCACCACTGCTCTGCTCTCCCGTTCCCACATAGGTTCCTGTCTTACCTCTTCAACTGTTGTCCTTTGCAGTCAGCATCTTTGTTGTTCTT
TTCTATTTCTGCACTGTTTATAAGTTGATTGTTCCTTATCCCAAATGCTTTGGGCCAGAAGTATTTTGGGTTTTTATGTTTTTCAATTTTGGACTGTGTA
G
>NM_025454-chr1-93803965-0+3800
GACCAGGCTGGCCTCGAACTCAGAAATCCGCCTGCCTCTGCCTCCCGAGTGCTGGGATCAAAGACGTGCGCCACCACGCCCAGCCAGCTCACTTTTTTTT
AAAGTTAACTTATTTGTGTGTGTTTGTATACTCATACGCATGTGTTTCTGTCAGAGTGTACATATGTGCAGATCAGAGGATAACTTTGGGAATCTGTTCT
T
>NM_178882-chr1-93825240-0-8600
TGGGGACAAACGTTGTAGAGATGGGTGGGTGTTGGCCTTTCTGTGTTTAATGTGCAGCTTGCATGGGTGTGACACAGGCTTTCCCCCTTGCTTTGCAGTG
TCCCATTGAGTGGTTTCACTTTGCCTGCGTGGATCTCACCACAAAGCCCAAAGGAAAGTGGTTAGTATGGAGTGACTGCCCTTGGGCAAGTGTGTCTGGT
G
>NM_001310767-chr1-93825240-0+5600
GGATGAATGACAGATGGATGGATGGATGGATGGATGGATGAATGACAGATGGATGGATGGATGGATGGATGGATGAATGGATGGATGGATGGATGAATGG
ATGGATGGATGGATGGATGGATGAATGGATGGATGGATGGATGGATGGATGAATGGATGGATGGATGGATGGATGGATGGATGAATGACAGATGGATGGA
T
>NM_001310767-chr1-93825240-0+18000
CACTTCTGTTAGTTTCAGTGTGTCCCTGTTTAGTTTCTGTTTCCATGATCTGTCCATTGGTGAAAGTGGTGTGTTGAAGTCTCCCACTATTATTGTGTGA
GGTGCAATGTGTGCTTTGAGCTTTACTAAAGTTTCTTTAATGAATGTGGCTGCCCTTGTATTTGGCGCATAGATATTCAGAATTGAGAGTTCCTCTTGGA
G
>NM_001205249-chr1-93918437-0-14000
GAGCCTCCCTTGAGGAAATGCCTCCGTGAGATCTAGCTGTAAGGCATTTTCTCAATTAGTGGTCAAGTAGGGAGGGCCAATGGTGGGTGAAACCATCCCT
GGGCTTCTGTACTGGGTTCTGTACAAAAGCAAGCTGAGCAAGCCAGGAGAAGAAAGCCAGTAAGTAACATCCCTCCATGGCCTCTGCATCAGCTCCTGCT
T
>NM_001039219-chr1-93990505-0-8800
CAGCTGGCATTGAACTTACTGCATAGTTCAGGGTGTCCGTGAACTTCTGATCTCCATCCTCCACTCCATGCATGCTTAGATGTGCTTGCATGCCTGGCTC
ATGTGGTCCTGGGGATCCTAAGGCTTTATGGTGCTGGCTGAGAACTGTACAAGCTGAGCTCTAAAGCAGCCCTAGAGTCCGTGCCCACTGAAGTGGTACC
T
>NM_001039219-chr1-93990505-0+0
CAGGGGCAAATCTCCACCAAATTGGATTCACCTGTATCCTGGTACACCTGCGCAGCACTCAAGATGTTTGTGTCTTATATGAGGAAGTCAGGTGCAAGTC
ATATGACTTAGCTGCAGTCCCTGGCGCCTTTGGGACTGCCGCCACACCCGCTCCCCACAGGTTCTCATTGAACCCTGAGCTAAAAGGGGTGCATAAGAGG
G
>NM_001039219-chr1-93990505-0+14200
TTGAGCATCCTAGAATCACATAGTCTTCAGCAAAGCCAAAGGAGGGTATCCAGGCCCAGACAGGTGCTGGACAGAGGTCTCAGAGAACTATAATCCAAAT
CTGTTCAGTTGTCCTCTTTTTAAGAAAGATTTCTTTATTTCATTTATATGAGCACACTGTAGCTGTCTTCAGACACACCAGAAGAGGGTATCGGATCCCT
T
>NR_040473-chr1-94797442-0+15200
AGAAGAAGTTACAGAGACAAAGTTTGGAGCTTAGACGAAAGGAAGCTTCCAAATGCTGACACCATTGCATACACTAGCAAGATTTTGCTGAAAGGACCCA
GATATAGCTGTCTCTTGTGAGACTATGCCAGGGCCTAGCAAACACAGAAGTGGATGCTCACAGTCAGCTATTGAATGGACCACAGGGCCCCCAATGGAGG
A
>NR_040473-chr1-94797442-0+23600
GATAATAATAATTGAAGAATGATGGCCCCATGTGCCTACTTGCAACAGGGTATATAGAGGTATATAGAGGATTGACTCTGTATTCCTAACCTACTGAGCC
AATGAGCTATGAATTCATCTTGTTCCAAAGTAAAGCACTTGTATGGAAGTGGAACACATTCTCTCTGGGCAGTGGAGGCTTACATTGTAGCCCTTACTTA
T
>NM_026321-chr1-95313628-0+1000
AAGTAGAAGTGCTCTTCCATCCCCAGGAATTTTGATTACAGTGCGGTGAAATACTTCTCTCACTACTCTGCAGTTGGTGTAACTAACACGTTTTGCCTGT
TAGAATGCACTCCTATTTCTGAGGCAGGGTACCATAAAAGTAGCGCACAAAGTCCTGATTGGATGTTTCACTTTTGCAAAACTTGCCAATTATGTTTCTT
A
>NM_001159745-chr1-95667594-1+1000
TATGGTCACAGAAGTGAAGTGGGTCTTTACTCTTTTTTGTTTGTTTTTGTTGGGGGAGGGGACGCCTGTAAGATCTATTTTCTTTCTTTCTTTCTTTCTT
TCTTTCTTTCTTTCTTTCTTTCTTTAAGTTAGACATTTCAGTATCAATAAGGAAAATTCCTTATTCACTCCTCTACGTATAAAACTCCCGGGTTTCATGG
T
>NM_009183-chr1-95667594-1-400
CTCCTGTGAATAATCGTATTTTCCAGACAGAGTTGTGCACTGAATAATGAACGTTCCCCTTCCACTTCCCTGTTGGATTTCACTGTGCTTCGGTCGGGTT
TATTCGCCCGTGCGTTTACGTATGTTTAGCAAACACGCTTTGAATGATAGGCTGCTTTCTCGAGCTATCCTTATCCCTAGCCATTGCGTTCCTCTGGTGG
G
>NR_040467-chr1-96021758-1-20200
ATATGAAAACCCCAAATATGGAAGTTGGAGGCTAACATTTCAGCATCTATTCTGTCTTACCAGAGATTGGCTTCAAGTTGTCAGCCTCACAGGGCTGGGA
GGTTTCATCATCCCTGAATTTTTTTATGAGAAATCATTTATATTTCTATTAGTTAATTCCTGCCCTATGCAATTGTGACCAAATTGTTAATCATGTGAGA
T
>NR_040478-chr1-96662573-1-18000
TGCCCTCCAGGTCCATCCATTTGGCTAGGAATTTCATAAATTCATTCCTTTTAATAGCTGAGTAGTACTCCATTGTGTAGATGTACCACATTTTCTGTAT
CCATACCTCTGTTGAGGGGCATCTGGGTTCTTTCCAGCTTCTGGCTATTATAAATAAGGCTGCTATGAACATAGAGGAGCATGTGTCCTTCTTACCAGTT
G
>NR_040478-chr1-96662573-1-37600
ATCCACTCCTATTATCCGTAGGTTTGGTCTTCTCATTGTGTCCTGGATTTCCTGGATGTTTTGAGTTAGGATCTTTTTGCATTTTGTATTTTCTTTGATT
GTTGTGCCGATGTTCTCTATGGAATCTTCTGCACCTGTGATTCTCTCTTCCATCTCGTGTATTCTGTTGCTGATGCTCACATCTATGGTTCCAGATTTCT
T
>NR_040478-chr1-96662573-1-46800
GAAATTCATCTGGCAACATGAACTGGATCCTAAAATCAATATGCTCATAAATATCATAAGGATATATCACATTATTAATGCATCAACCAAAGGTTTTGCT
ATTATTTACAATACCATAGGCAGTAAATAACAGACATATTGTTTTTGGGTGAATACAGAGTACTTATATTTTATCACAGTGCTCAATACTATACAGAACA
G
>NR_131964-chr1-96871126-0-30000
CTATGACAGGAATTGGGTGATTCTAGAGTTCTTATTAATCATCTTGAAACCAACTGATCTAGACGTACAGTAAAGCTCTCTGAAATTAAAGGAGATGGAT
TTACCTGGTAAATGCTTGGGAAAACAGGAGAAAGGCATTATCAAAGACCAAGCAAAGAGCCAAGCTAAAAGGAATCCAATCCACCAAGCCCCCAGCCACC
G
>NR_131964-chr1-96871126-0-200
ACTTAAATTTCATCAGGTCCTTCAAACTGTTCCACTTTTAGCCCATCCCTCCTCAGATAGTCTTCTTAGAAGAACTTCCCCTTCATTCTATCCCTTGAGT
TGAAAGCAAACCCAGCAACTTCAACTTCTTCCTTTCTGCTTCCTTTTCAAAAAACACCTCCCTCGCTCCCTCCACCACACTCAAGGAACCTCCGTTTAGA
T
>NM_172658-chr1-96872171-1-41600
ACAGCCAAACATTTGATGGATATCAGGGACTCTTATGGAAGAGTTGGGGGAAGGGTGGAAGGCTCAGAAGGGGATGGAAACCCCTCAGGAAAACCAACAG
AGTTAACTAATCTGAACCCTCCCACACACACACACACACACACACACACACACACACACACACACACACCGGAACTCTCAGGGACTGAGCCACCAAAGAA
C
>NR_120500-chr1-96997560-1+45400
TGTCCAATGGGCCTCTCTTTCCAGTGATGGCCGACTAGGCCATCTTTTGATACATATGCAGCTAGAGTCAAGAGCTCCGGGGTACTGGTTAGTTCATAAT
GTTGTTCCACCTATAAGGTTGCAGATCCCTTTAGCTCCTTGGGTACTTTCTCTAGCTCCTCCATTGGGAGCCCTGTGATCCATCCATTAGCTGACTGTGA
G
>NR_120500-chr1-96997560-1+43600
AAATGACCAACATTGGGGAGAGGGAACTCAGAGAGTCCACTATGAGAAGACATATAGTCCCTCAAGTGGAAGGACAGGGTTACCACCCTATAGTCAAAAT
TTCTGACTCAGAATTGGTCCTGTCTAAAAGAACTGCAGAGACAAAAATAAAAGAGAGTGAAGGAATGGCAGTCCAGTGACCCTTCCAACTTGAAATCAAT
C
>NR_120500-chr1-96997560-1+39400
CCTCCTCCTCCTCCTCTTCTTCTTCTTCTTCTTCTTCTTCTTCTTCTTCTTCTTCCTTCGATAATTTCTTTACTTACATTTCAAGTATTATCTCTTTTCC
TGGATTTCCCTCTGAAATCCCCTTATCCCCTCCCCCTCCCCCTCCCCCTGTTTACCAACCCACCAAATCCTGCTTCCCTGTCCTGGCATTTCCTTTGGTC
T
>NR_120500-chr1-96997560-1+34200
CTGTGGGCAAACCAGGAATGTTAAGCATGTAGGACTGACTTCTCAAAGAAATGGGAGAAGTTTTTCCATCCACAAAGTTGGGAATTGGAGGTTATTAATA
GCCTGGTGATCAGTATTACCTGTTGAGCCAGGCTATATTAAGCTCCTACATGTATGTGAGTATACCAACGCTGTCTAAAGACATCAGAAGAGGGCATTAG
A
>NM_028942-chr1-97128303-1+42400
CCTTCAATCCTTCCTCTAACTCTACCATACAGGACCCCAACCTCAGTCCAGTATTTGCATCTGTCTCAGCAGCTGCTCGTACAGCCTCTCAGAGGACAAC
CGTGCTAGGCATCTTTGGACAAGCCCAACATAGCTCAGAAATAGTGTCAGGGTTTGGTGCACTCCCATGGGATGGACCCCAAGTTAGACCAGTCACTGGA
T
>NM_001355072-chr1-97661676-1+47600
GTTAAGTTCAAGATCAGGAGACACGCCATGTGAGAAATAGGCATGGCAGGATGTTATCCAGTCCCTTGACCTCCCGCCTCCAGACAAAAATAAACATTTG
ATGATAACGAGTCACAGTGGATCTAGTGAGCAAGCTCTGAATGGAGACTTACCTTGTGGTTAGAAGATGTAAAAAATAAAACACCCAATGAGGCTGAAGA
A
>NM_001355072-chr1-97661676-1+800
GGGCGCTGGCCAGAAACTAAGGCGGCAGATGTCTCGGGCACCGCCACCCTCGCCCCACCTGTCGCTGGTGGACTTTGGGGCGGGTGGGAAGCCTAGGAAA
GGGCGCCTGGCAGCGGCCGGCGCTCAGACCTTGAGAAGCGGCCCATTGTGAAGCTGCCAAAGTCGCTCTAGTGGTGGAATCTGCAAATCTCGGCCAGGAA
G
>NM_001355071-chr1-97662018-1-6200
TCCCACTGTCTTCCTCTTCCCCATTCTCCTCCTCCTCCTCTTTGGTAAGTATGGATTTTTTCCTCTACTGCTCAGATTGGCACCAAACCCTGGGCTTGAA
TACTCCCTTCCCCAGACACTCTGCCAGTGCACATCAGAAACACCACAGGTTGTGTTTTCCAGCCATTTCAAGCATATTTGTAATTGTTAAAAATCTTCTA
T
>NM_173760-chr1-97770092-1+28600
AAAACTTCAGTGCCTGCCTTGTGCTCTGACCTTAGTTCTGAGTTCAAGAGTCTTTCCCCTCAGGTAAGCAAGACTGAGCTATCATGGTACTTCATTATAC
CAGCCTGTGTTGAAGCTCTGCCCATCTTAAATAGAAATACAAGTTTGAATGTTTCACTTTACGTGTTTAACATTTCCAGTCATCGCTCCGTGATGAAGAA
C
>NM_173760-chr1-97770092-1+4600
TGCAATTAAGTGATTGGATGAATCTCAGAAGAGACTTTGAACTTTTGACTTTTACCATTATTGAGACTGCTGTAGACTATGGGGACTTCAGAAGTTGGAC
TAAATGTATTTTTTATTATGCTATGTTTACATATGGCCCCCATAGACTCATATGTTTGGACAAGCCTCTGGGGACCAGGGAGTAGAATGTGGTGGTTTGT
A
>NM_001310773-chr1-97770172-0+26000
CTCCGTCATTAAACGTCCTCATGTAATTACATCAAGAGATGGTCCTTCGTGATCTTTTTGGGTGCATGCCAAATCGGGAATTGGGTGGGGGTTTCCCCAC
CAGGTCTAACAGGGACAGAATGTGTGAGAATATAACTTTGTGGAACTGTTTCTGTCTATCCACCTTTCTATGAGTTCTGCATACTGAGCTGGTCATCAGG
C
>NR_037993-chr1-98047793-1+800
GTGCAGTCTCTTATGGTGTCAGGGGGAGAGCTATGAGTGAAGAGTCCCTTCTGGAAGTTAGTTTTCTGTTTCAGCTTTTCTCCCCCAAACTGTCTCATCA
AGAAATCCATAGACCTCTCTTCTCCATCACCACACCACGCATTCTGCCTGTGGTTCCTTCCCTGGATCCCCAGTAAACAATTTCAGTACATCTGGTAGTG
A
>NR_037993-chr1-98047793-1-17200
GGGAGAAAATAACTTTTAAAACACTATTTTTAAATGTAGCGTCAGATGTGTTAGATTATGGGAACTAAATATGCCTTAACTGTTGTAAAACATACCATGA
ATTTTTGCTGTTGAAATAAAGACACCACTGAGGAATGAACAATTACTTTGGCTGAAAATCTCTGTCTAGGATCAACGGCACTATTAACCACATTCTATAG
A
>NR_037993-chr1-98047793-1-17800
CAATTAAATGCTTTCTTTTATATGGGTTCCCGTGGTCATGGTTTCTCTTTATAGCAGTAGAGCAATGATCAAGACAAGAGGAGTGGGACGTTAGTGTTTA
ATAGATACAGTTGTGGCTAGGGAAGATGAAAGTGTTTTGGTAGTGAATAACGGCAATCAATACACAAGAATGTGAATACGCTTGATGCTGCTGAATACAT
A
>NM_013626-chr1-98095632-1+2800
GAGCTCTTTCTTTCCAAGTAAGTTGTATTTTATAAAATGCGATGACACCAATTCTTTCCCTAGTTCAAAGAAAAGTTAATTTACCTGCTGGCTGGGTGGA
GTTTCATAAGCTACATGCATTCCTGTGGAACTTTTGAGAATTGATTAGACCTGCACAATAAGGCCTGGCAGGCTGAAGGGCAGGCTGAGGAGTGTGCTGT
T
>NM_001357127-chr1-98095646-1-800
CTTGGTTGCAGAGCCACAGTAGCACAGGGATCTGCTGCGACAATAAGATTAAATAAAAGATATGGTGGAACTCTGGAGAAAGAAGCAGAGGACTTTGCAC
AGCAAGGGCACCATGAATACTCCAAAAGTCACTACACAAGGGGAGATTTAAATACCTGTTTCTATTAAAAGCTCTTCAATTGTGTGTGTGTGTGCGTGGG
G
>NR_040439-chr1-98131467-0-12400
AGCTACTTGGGAACAGGGGAGTGGGGACGGGGCTAAAAGAGAGGAGTAGGGGTGAAAATGCTTTGTACAAGAACAAAATTGCCGAAAATTATGGACTTGA
AGTTTCCAAGGAAATGAAAGGGTGAACCACAATAACTATAAAGTTTAAAACAAAAATCTGAGTTTTAGAAAATAATACTTGTCAGTACTTTCAAATGCCA
A
>NR_151613-chr1-98173648-0-20200
TGAAATGCTCAAAAGCAGTACTTATATAATAAGGAACATAAAATTGTGTTAAAGGCCTATTATTATGAAAACGGAAGATACCTGTGTTGGTCTGAATAGA
TTTGGTTCTCACAGACTCGTGTTTGAACACTTGGCGCTTGGCCTATAAGAAGTGGCACTTTCAGTAGGTGTGGCCTTATTGGAGGAGGTGTGGCCTTGTG
A
>NR_151613-chr1-98173648-0+4800
TAGGGAGCTGCTTTTCAGGAGAGCTTATATAGACTGAATGAAAGAGAGAGATATTTTTCACTGTGAGAAAGGAGAGCAGAACAACCTGAATCACTGTGGG
ACATTTCAGTGAGTTCCTTGGACAATTAGGGATTGATGCCACATGTCTTCGGGAGCATACACGTTCTAAGTTCTTCCTTCATCTTCCTATTGGTGTGCTG
A
>NM_172851-chr1-99772765-0-41000
TTTCCCATCCCCCATTGCTACACATCTCAATTTAAATTCCTGACCCTCTGTCCTTCTCCCCTCTCTCCTCTGGAATCTGATCATGCCCCCCTTTTTTCCT
TCCTCCAGATCCCTCCTTCTCTTTACCACCCATGATTATTTTCTTCCACCTTCTGATTAGGAATGAAGCATCCACCCTTTGGTCTTCCTTCTTCCTGTGT
T
>NM_172851-chr1-99772765-0-26800
GAATATATACATTGCCAAAGAGATCCAGCACTCTCTCTCTATCAATATGTATTCCACTGCAAAAAATCAAGTCCCGCTCTTAACAAAAATCACAGATTTC
ACTTAGATTTGGGGCTTCTATAATATGTACCATGTACCATTTCCATCAGAAAATGTGTGTTCATTGCAGAATGGGATTGTGGTATATTTAGTTTGTTTTA
A
>NM_172851-chr1-99772765-0+600
GGGCATTTTATAACCAATGAACACCCATGTAAAGGGTTTGGGAGTTTGGGCCTAAGAATTGTAGTCCAAATGTAGTTACTACAGGAGATCAATGGTTCCC
TATTACAAGGCAGAGGAGGGAGAGCTCCAGAACACACTCCACCCTCCAAATTCTGGTGCCTGAGAAGGAATAGGGAGTATGCATCGCACTGTCCACGTTT
C
>NM_172851-chr1-99772765-0+5200
GGACAGGGAAAAGAAAACTGGAGATGGTAAGAATCAGAAATGTTGTGTATATATGAAATTGTCACAGAAAAATATATTTTTGAATATTCTGTCTCAGTAA
AGTGACAATTTCTATAATTCCTTTTTCTTCAACTAAGATTCATTACCTCTTTGTCATGTTTTATTTGCACTACTGCACCCAAAACCTAAAAGACTGAGCA
A
>NR_037989-chr1-101155768-0-29400
TCATGAGCTCAGAGAACTGAGTGTACCCAGGCTACCACTCCATTGATTGCAGCTGATACACACCCCAGGGTCAGCAGTTCATGAAATGCTACTTTCCACT
GTAGGATGGGTCTCTCTACCTTAATTAACAATCAAGACAATCTCTCCATAGATATGCATACATTCTCTCCAGGTGATTCTAGATTGTGTAAAGTTGATAC
T
>NR_037989-chr1-101155768-0+37400
TGAATTTTTTTTCTGGTGATGTCCTTAGTTTTGGGTTTGGTGGATGCTAATGGCCTGCTACGAAGTTAAATATTCAAAAGGTTTTATCTGATAAGTGAAA
AGCAGTTAGGTCATATACAAGCATCAACCCTAAGTTTCTACTGAAAGGACTAAAGATAGTCCAAGACAATTTGTCTCTGGATCTGTGATATTCTGACTCT
C
>NM_011800-chr1-104768819-0+33000
ATGGCCCTGGCTACTGGCCAGGGTGTCTTCAAAACATTCTCTCCAGGAGGAGGCTGGACATCATTAGGGACCTCCATTACCAAACTAGGCTTTCTCACCA
AGTGCCATTGGGTATGATTAAGGTCTGAAGCCTTCCTTCTGTATGTCACAGTTCCAGATGCTGTGGGGTTTAAAGTCTTATTTCAAGGTTTTGAGTTTTA
G
>NR_151539-chr1-105356007-0-41800
CATTGCAAGGCAATGGCAGCCACTCTCCACCACAAAGGGGAGTCCTTCAATACACCAGGCTAGGGAAGAAACCCATACCTAGCCTGTTGCTAATTATTGT
TAGTGTTGTACTGAGGTTGTAAAATACTCAAAGGACCATTTTTCAACTAAGGGGTAAAATTCCAAACAGGTCAAGGAATCATTCACTTCATGTCACCTAC
A
>NR_151539-chr1-105356007-0-26400
AGAAGAAGGGAGGGAGAGTGGAAGGGAGAGGGGGGAAGTCAGTTGTTGGTAGAAATCTTGGCTTTTTCAGTTATCAGGTACCCTTGATGTAGATACCATG
CATAGATGCTCCTAGAGACTTTTTACCTTAAGTATTTGAGAGTGCTGAGAATGGACCTTTGATACCCAAGGTCAGCTGAGGATAAGATGAATCCAGCACT
C
>NR_151539-chr1-105356007-0-11000
AGACTCCCCTTGCACTGGCAAGCTCTTTGCCTTTTACTTCAAAGGGGTAACAGAAAATGAAGAAATCCACTTCCTCGACACACAGTGAACATGGCGTCTG
AAGGGGCAAGATGATTACGTGGGGAAAAAAATGGTGTCCCGGCCTTACAATTACCTCCCATGATGCACTTGTGAGTGTTACAGAAAAGACAAAAGGCAAT
C
>NR_151539-chr1-105356007-0+0
ACAGGACTGGAGGGGACGACCCAGGGCTTGAGAATGCTGGGGGGGGGGGGGGGGCACGGCAGGGATGTGCGCGCACCTCAAGGGCGCGTGCGGCGCGTGC
ATGAGGCGAGCTCCCGGGACCAGAGCTCCAGGGGGCATCCCAGGACTCCGAGGAACCAGAGTCAGCTGCCATGACCCCATCGCGCTCCCAACTCAAAGCA
A
>NM_178779-chr1-105356710-1-600
CACTATATGTTAAGTGAAAAAGCAGGAAGAGACCTTATCTTTAGATTCTCCTGGGGTTACATGACATTAAAAGCATATCCCAAAGGTAAGGGCTTTGTTT
CTGTTTAGGAGTACAGAGGATAAATCCAGATTCATGCACCCTAGGCAAGCAAGCACTTTACCTCTGAGCCTGAAGTTGGGTTTTAAGGTGGGCAATAGGG
T
>NM_178779-chr1-105356710-1-8000
TCCCATGGGGGCATTTTCTGTACACATAAGTTTAGTCTGCATGCCGATCAATGGCACTGTATTCTGCATGAAGCCATGGAGTGTGTGTAGGTGATGAGAT
GAGTAATGTAGTTCCAGTCTTTAGGGGTCTTCCCATGCTGTAGAGGTACAAGCTTCTAGCTACAGTGTGAAGCACCACACAGTAAGGACAGACGAAAGAA
A
>NM_013784-chr1-105663676-1+32600
CAGAGGTTTTTAAAATAGGAAAAATAAGATTGCTGATGTTGTCCTGTGTGTGTGTGTTTTTTAAGAGTCCCATTAGTTCCTTTTTTTGTTGTTGTTTTTT
TTTTGTTTTGTTTTTGTTTTTGTTTTTGTTTTTGAGACAGGGTTTCTCTTTATAGCCCTGGCTGTCCTGGAACTCACTTTGTAGACCAGGCTGGCCTTGA
A
>NM_029349-chr1-105663861-0+4400
CATTCCCTTTTACTCACTGCTACCCACCAATTCTCCCTGCTACTCTCTTGTTGGTTTGGCCCCTTCCCTCCCTCTAAATTGCCCTCCCTTCTGCTTTTAT
GTCACATGTATTCCATTACTTCCTCTCCCTCACAGCCCTTTATAATTTCTTCTGCCTACCATGGTCCCCTTTTTAATTCTATTTTTCTTTTTTACATACA
T
>NM_029349-chr1-105663861-0+9400
CTTAAAGGTTACGTTTAAAAATCTGTGGCTAAGCTGGTCAGTGGTGGCTAATTCTAGCAGTGGGGAGATAAAGCAGGTGGGATCTCTAAGTTTGAGGCCA
GCCTGGTCTACAATCGTGAGTTCTTGAGTAGCCAGGGCTACACAGAAGATCTCTGCCTCAAAAAGCCAAAAGAAAAAAAAAATAGTAGCAAAATCCAAAG
A
>NM_009399-chr1-105780723-0-37200
GTTCTTTGTTTTCGTGTTCTAAAAACTATCCTGGAACTGATCCCTGTTGTGTTCCTAAATACCAGCTATAAAACACTGAGTAGCTCGCCACCTGTAGTTG
CTTAAGAGACTTTCTTAATCAACATTTTATGGATGCTTTTGTGCTTCTAAAGCACAGTCACGTTCTTACTTATCCCTCTTGGCATGCTGCCATCCTGGTA
C
>NM_009399-chr1-105780723-0-2200
CTAACTTTCTCTTTTCCCCACTGTGCAACTCGGCTGCTACTGAAAATTCACTTCTGTTTGTTGCCTAGAGTCCTGAGCCTCTCTGTACCTCTGTCTGAGC
TGCAGAGCTCTTCTCCAGGCTGCAGTGGGGGTACTCACTGCGAGCTTCAGCACTTGCCGCTGTGGACTTCCTAGAAACGATCTTCAACTGCTTCAAGTAA
A
>NM_009399-chr1-105780723-0-600
TGAAATTTGGAAAAAGACAAACCCAGAAGCCAGTAATGAGAATCCCTTAACTAATACGACAGGATCGCTTATTCCTGACTTTAAACTAGTTCTGTATTAG
AAGAGGTAAGGTAGGTGACCTAGCGGTTCGGGTGAAGGGCTTCGTTAAGCATGGTGGCAAGTTTCTACCTACCTGGAAAGCTTGCTATGAGTGTTACAGA
G
>NM_009399-chr1-105780723-0+9600
CCACAAGAGATAAAGGTACCCACACTGCCTTCAACCCAGGCTCTGTGTGCCAGTTGATCCCTGACTCAGAGGGAAAAGAAGTGTGAGTCACAGAATCCTC
CCTGTTACTTCCTCAGGCACAGGCACCCCTGATTCCTCTCCCCGCAGCACCAGAAGCAAACTGTGCTAGGCCATGATGACCCTGTCTTGCTGCCACATTT
C
>NM_009399-chr1-105780723-0+48600
TGCTAGCTTTTACTCCTTGAGCACTGAGCATGTAGGCACAGAGGAAAGGAAAGGATTATGTGTCATCAACAGACAGTGTTAATTTGCGAAAAGTTGACAC
TGCCTTTTCCGTGTCTGATACTTAGCCATGCGGAACATTAGCAGAGAGCCAGCCAGCTCATCACTGGCTAGCAGGCCAGATTAATTCTCGCCTGAAGAGA
G
>NM_001122676-chr1-105990406-0+11200
GGACAGTTGTCTCTATGGCTGTCTTTTAAACCTCTATGTGTGCTTCTGGAGGGCTAAGACTTTATCTTATTACTTAAATACTTAGTGTAGTATTTCATCT
ATAGTGTTCAGTGTTTACTATTAAAAGGAAGAAAGAAAACCAACAAAGGTCATAATATCAGGGTGAAGAAATTGTTCACACCCATTTCCTGGTAGCCATG
C
>NM_001122676-chr1-105990406-0+35400
ACAGTTTTTCTTTAAAAACTGCTCTCAGTGCTAGGGATGGTGGCACAGCCCTGAAGTCCCAGGGCTTTGGAACTTGGAGCAGGAAGATTACCAATTCAGC
ACAAGGCCAGACTAGACTACTCAGTAAAATCACGTCTTTTTATTAAAGAAAAAAAAAATCACTTTATAATTCCATTTTAAAGAGATGAGGGCATTGCTAC
A
>NM_133821-chr1-106171869-0+48800
CTCACCAGGGCTGGACTGTAAGTGACTACTTCCTGAGGTGTCTGAGCAGCTTTAGCGCTGGATCCACTTTAGCGCTGGATCCTGTCTTCCGGCATTGCCT
AGGGTTGCTCGTCACGTGCTACAGATTACTTACTCAGGGCAGACTTGTTTCCTCTGAAGGAGGACTCTTTTACACTACACTCCAGGCTTTGTTGTTTTTG
G
>NR_106164-chr1-106546631-1-12000
TTTTGAAGCCTAAAAGAGCAACTTGTTTCACTCTCTGTCATGTCTAAGAAGAGACAGGCAGACATGGGAAGGCTCATGGAGAAAACATGTAAGGTTTCAA
CAGAACACAGTGTTCTACTGAATGTAAGAACCGCCTTCAGGCCAAAGCCAAAAAGGACCCTGTAAGTATCTTGATAATATCTAGTTCTACTGTGTGAAGA
A
>NR_106164-chr1-106546631-1-46200
CTGGCTAGTTTGTCCTTGAACATTTTGGGGTTCTCCTGTTTTCACCTCTCCTCTCTCCAAAGGGGTGCTGGGATTACAGTTATGCCCCATTGTGCTCATC
CTTTCTATGGGACTCAAGCTCAGGTTGTGAGACTTGAATGGCAAGTGTTACTACCCAGTGAGCCACAACCTCAGCCCTTGCTTATAGTTTTAAATTGAGC
A
>NM_177410-chr1-106714290-1-11600
CAGGAAAAGATGGCAGTCACTCCCATAGAATAGAGCATAACCCCTTCCCAATCCCTGTGACCTAATCCCCCTATGCCAGCCACTGGCACAGATGCTGAGA
GACTTTCTTTGCTGTGTTTGTGAAATACAACTAACTCTACCTTACATAAATCCATCACTGGCTCCTTGGGGCTCAGGATGAAACTTGAAATCCAGCGCAC
A
>NM_027534-chr1-106759742-1+19600
TTCTCTGTATAAATAGTGGTAGGGGCTGTTTACAGGGGAGTTGCTTGGCTGGTCATACTTTGGTGGTCTACCCAGGATGAAGATGCTTTCTCCTGATGCT
ATGTGGGTGGTTATGCAGGGACTTCTACAGGGATGGATAGAGTTCCAAATCTGGATTCAGACACAGTAATGTGCATCCGGGTAGGCACTGAGAGACGGTG
T
>NM_001316750-chr1-106759742-1-600
AGTCCAGAGAGCTTTGTGATTGCCTATAACTGCACCATTTAAGAGAAAATGAGCTGGGCGTTGTGGTGCACGCGTTTAATCCCAGCACTCGGGAGGCAGA
GGCAGGTGGATTTCTGAGTTCGTGGCCAGCCTGGTCTACAAAGTGAGTTCCAGGACAGCCAGGGCTATACAGAGAGAGAGAGAGAGAAACTGAACTGTGA
C
>NM_001316750-chr1-106759742-1-2000
AGCAATTAAAAAAGAAAAAAGAAAGAAAAAAAAAGAGTCAAAAGACTGGGTCTCAATGCTAAATTCCAGCTCTATACAGTCCAGTTCATCATCACATGAC
CTGTCGGAATGATACCACTTTAGGCTCATAGATCCCCCTTGGACTCCACGTCTCAAAGAATGACACTTCAAGAGGGGCTTTAAAAGCAGCACACCAAGTC
T
>NM_009190-chr1-106796725-1+4600
CTGCGTTCTGTTTATGCTTTAGGCAAAGCAGCACCAAGGTTTTCCAGATGCTGTAAGTTTGTTTTATGTGAATAGGTCTTGTGCCTGTGCACTGTGCCTG
TGCAATGTGCCTGTGCACTGTGTGTATGCTTGGTACCCACAGAGGGCAGCAGAAGGTGTCAGATCCCCTGAACTGAAATCACAGAACTATATGACCTGAC
A
>NM_009257-chr1-106861180-0-17800
TCATTTATATAATGGGCATAGAGTGCATGAGATAGCTGGAACCAGGCAGTCTTATGCCAGAAGCAGCAAAAATCATGGGGCAGCCTGAGGCAGGGCAGAA
GGTGCCAATAGCCTGCCATTCTAAATGTGAAGGTCTCTAAACAACCAACTCAATGTCACCTGGACCAATCCCGACCCGATCCCTGGCTTGACCTAAGATC
T
>NM_009257-chr1-106861180-0+400
GAAGAAGGCAGAGGACAGGAGGCTTGGCTGATGGTGCTGGGGGTTGAGGTTGGGGGTGAGGGGGAACAGCAGTGATTCCGGGAAGACAGCCGGACAGTGA
GGAGGTAGGAACCAGGATGTACTCAAGATGCCAATCTTTGAAAGGGTGTGGTAATGAAAGCCTAGAGAAGGTCGAAAAGATAGGAACAGGGGCTTACCTT
C
>NM_009257-chr1-106861180-0+600
CGTAGTGGACATTAAGGGGTTGAACTTCTTGTCATTTTAAGCGTTAGATCAGTGCTCATTTTCTGACACCCATGTTCTAGGCAGAAATCAGCCCTCCTTG
CTCAGCAAACTTTTAAAAAGTTGTGCACAACATAAATCTTGAACATTTGAGATGTAATGGTTATTGTCTTTTCCTGATGGGTTGTAATAATAATAAGTAT
G
>NM_009257-chr1-106861180-0+1000
GGAGAGGTGACTTAAACGGAAGGAGGCCTTCAGACTATTCTCATGACACACGTTCTGAAAACATTTTCTTTCATGTCCTCCTTGTCCCAAGAGGATCTTT
AACCAAACTGTGTTACATGCTTCAGTCACCTTCAAGTAAGTGCAAGTGTGGATGAGTTCTGACATGGGTGGAGAAAAGGAACCCTAGCAAAAAGGGAGTC
T
>NM_009257-chr1-106861180-0+32000
AAAAAGATGAGGAACGACACTTCATACTCATCAAAGAAAAACCACACCAAGATGTAATCTCAATTCTGAACATCTATGCCCTAAATGCAAGGGCAACTAC
ATTCATCAAAGAAACTTTACTAAAGCTAAAACACACATTGAACCCCTCACAATAATAATGTGAGACTCCAAAACTCCTCTCTCACCAATGGACAGGTCAT
T
>NM_027971-chr1-106934449-0-600
ATAGTTTATGTTGATAGATACTATCTGCTGAATCATACTGGAGGATTAATTCATCTGTTTGGGCCTTCCTGACAAGGGGGTGCTACCAGGGAAAGAGGAA
GCCACAGATGGAGACAATTGGTGGGTTGAGTCAATGGGCTAAGGAACAGAGGAGATGAGGAAGAAAGAGTTAGAGAGAGGAACTGGGGCAAGAAAGGAAG
G
>NM_027971-chr1-106934449-0+0
TAATCTATGGCTTTCTCGAAATAAGCAGGCAGTGTGCCAGCTTGAAAAAACAATCTGATTCACGATCATTATTTAAAAGTCACAGAATTGCTTGCTCAAC
ACCTCTCCTTACCAGTCTCTGCAGGCTGTAGAACTTGGCTGTTCTTACCTTGAGGTATTGAATTGACTTCATCAGAGCTTGGACTTCAGTTGGAGACGGG
C
>NM_172852-chr1-106980984-0+200
GTGGATTTGAAATAAATATATATTTTTTTGTGCATAGACTGTTCTTGAGGTTATTTTATTTCAGTGCCCAAATGATCATTGCAATTTATCTTGTTTGATA
ATGAGTTAAATCCTTTTATTTCTGAGTAAGGAATCCCTATAATGAACCGAGGTGGAACCTCTAACAGCAAATGCAAGATGGCGGACTTCATAGCAAGGAT
G
>NM_172852-chr1-106980984-0+800
ATAAGAATACAACTGTTGTATTACAATGAGTCTGGATTGGAGAATACTGCTTGAATGTAAGACCTGTGGGGATTCCCATGCTGTCAGAATCCTGCCTTCC
CACAAGCTGGGCAGCTGGATAAGCTACACTTGTGCAGGGCAAAGGGTGGGTCTGCTCAGTGGAACTTCGATGATGTCTAGGACGGGATGCAGATTCTGAC
T
>NM_009126-chr1-107052303-1+0
CTGAAATGATGAGGCAACAGTGGAAAGAGGAGAGGTATAAATACCAGATCTCAGGATCAGCCACACACAGGCACCTATCCTTCCTGCCCACTTCTGCCTT
CAGAAACACAAGTAAGTGCTTCCAGCTACTATTGATGAACAGTATGAACTATGTTTGAGGATAACAGTGCTGTGTTTTACATCATGTGTATGTGATATAT
T
>NM_201376-chr1-107083480-1+5000
TGCTGACAAGTTACTACAGTGGACAAGAGCAGAGAATATGCATATGACCGAGTTGTATTTATCTTTGCCTCAGTTCAAAGTGGAAGAGAAGTATGATCTC
CGAGTTCCATTGGAACACATGGGGATGGTCGACGCCTTTGATCCACAGAAGGCTGACTTCTCTGGCATGAGCAATAGTCAAGGTCTCGTGGTGTCTAAAG
T
>NM_198680-chr1-107161114-1+17200
AAATTTATACAGGAGAAAGTGGGAAAAATCCTTAAAGATATGGTCACAAGGGAAATATTCCTGAAGAGAACAGCAATGTCTTATGCTGTAAGATCAAGAA
TTGACAAATGGGACCTCATAAAACTGCAAAGCTCCTGTAAAGCAAAAGACACTGTCAATAAGACAAAAAGGCCACCAACAGATTCGGAAAGGATTTTTAC
C
>NM_198680-chr1-107161114-1-30200
TTTGGAAACAGTTTCTCTTGCTTCATTTTCTTTCCAATCTCATAGTCCCTGCTAAGAATGCACTATTTGGATGAGGATAGCTCTATTATCTCTATTTTTC
TTTCTTTCCTTCTATTTTTCTGTACATCCATACAAACCTAGTTTCTCTGCACAAAGGTTCTCTACAGAACAATGTTCAACAAAAAAATGAAAGTATATTT
T
>NM_198680-chr1-107161114-1-32000
GCAACACTTGCTCAAGGAACATCAGCTTCATAATCACAATTCTAACTCACTGGATTGTCCAAGAGCCTAATGACTTGTATATGAAGCATAGGCTTGGGAA
CTCTTCTATGAGAGAATGTGGGTCGCCAGACCTTCTGATGAGATGTTAGTAATGAACTAGCACTGACTGAATCACAAAGATTATGGCAGATGACTTACAG
C
>NM_201363-chr1-107278371-1+38400
CAAATTCAGGGGTGAAATCAACCAAGTGGAAACAAGAAGAACTATTCAAAGAATTAACCAAACGAGGAGTTGGTTCTTTGAGAAATTCAACAAGATAGAT
AAACCATTAGCTAGACTCACTAGAGGGCACAGGGACAAAATCCTAATTAACAAAATCAGACATGAAAAGGGAGACATAGAGACAACCGGCTACCCTCCTG
G
>NM_201363-chr1-107278371-1+27400
CACCATGGCTGAATCTATGGCCCTGCAGCATTGGGGGTCTGTTACCAACAAAGGCCAGGTAGATGGCCTTGGTCTGGGCTACTGCCTAGGGTCATTTTGA
TGCCTCAGAGCTGTGCTCTGCCCCTTTCCAGCTTCAGAAATTTGGCTCTGCACCTGGTCCTGGTCCTGCTGGCAGGTGGACAGGTGAGTCAGCCTGAGAG
C
>NM_201363-chr1-107278371-1-31400
TCAGCACACTAACACTCACCAATGCTGAGCCTCAAACGTTCACAGGACCAAGGGCCCCCCTCCCATTGATACCAGACAAGGCCATCCTCTGCTACATAGG
CAGTTGGAGCCAAGGGTCCTTCCATGTGTATTCTTTGCTTGGTGTTTTAGTCTCTGGGAGATCTTGGGGGTCTGGATGGTTGATATTATTGTTCCTCCTA
T
>NM_027548-chr1-107422689-0-12200
ATGTGCTGTTCAGCTTTCTCCACTTAACTCAGGGTCTGGCTAGGGGTGGACCACACACATTTGGAAGGTCTACCCACATCAATGCAATCAAGATACTCTC
CCAAGAAAGAGCACAGCAACTGGTTGTCCACTGCCAGATGGCCAGCTCTGAAAAATATACATACAAGTAGCATTATATGGATTGAGCAGATTTTATCTAT
A
>NM_027548-chr1-107422689-0+18400
CACCATGTGTATTCTTTGGTTGGTAGTTTAGTCCCTGGGAGCTCTGGAGATACTGGTTAGTTCATATTGTTGTTCCTCTTATGGGGCTGCAAACCCCTTC
AGCTCCTTGAATACTTTCTCTAGCTCCTTCATTGTAATAAAGACACATGCTCCACTATGTTCATAGCAGCCTTATTTATAATAGCCAGAAGCTGGAAAGA
A
>NM_001174170-chr1-107511423-0-13800
TCTGTTTGAAGCTCAGAATCACTTTGAAGACCGCCTGATTTTGGTTCAGTTCTCTAAAAAATTAGAACATTGGGACATGTGGTTCAAACAGGAAGTGCCA
CCATGAGAAAGTAGATGGACAGAAGGTGTCAGAAGGTAGAAATGGAGCAGAATGGGCAAGGAGAGATGCTTTAAAAATTAGTCTTGATGTAGAAACAAAC
T
>NM_198028-chr1-107529003-0+12600
AAGAAGGAAAGATGGTAACTTGTGATTTTAGAGCTTTAGTCCATGGTACCCTGTCCCAGTAAAACATTAACGCACAAAATCAATCACAAAACAACGTTTG
TGACTTTATGGTAGGGGTGAGGTAGGGAGACATAGACAAAGGGAAAGAAGAAGGAAAAGAGAGAGAGAGGTGTCTTAGAAAAACTCAAAACTATCTGTAA
C
>NM_001159748-chr1-107590006-0+16800
TCTTTTCTATGTAATCAGAAAGCTGTTGTCATAAGTCAAGAATGAGAGCTGTCACGGCCAACTGAGAAGGAATTTAGAAAAGTCTAGGAATAGAAACAAA
TCCAGCAAGTGTCACTAGATGAGAGCACTCCTCACTAGGTAAAGGGATAAGGCAATGCAGCCAGCTCCAGCCTACTGTCCTCTTAATTCTAAATGTTGAC
C
>NM_001159748-chr1-107590006-0+49800
GGAAGAAGTATGTGCACTGCATTTTAGAAATGGCTGGGAAATCTCTCCTAACCTTAAGTCAAAATTATTTAATTCTTTTTAAAAATTAAATTCTTGCCAA
CATCTTGAAAAGTCACATTTAAAATTGCTATGCTGTGTGCATGTGTGTGCACATGTGGGTAAGTCAGAGGTGCATGTTGGGTGTCTGTCCTCTATTGATC
C
>NR_102307-chr1-107917259-0-29600
ACCACAGAAAGATCCAACAAAGATAGAGAACTTCAGACCAATTTCTCTTATGAATATCGATGCAAAAATCCTCAATAAAATTCTCGCTAACCGAATCCAA
GAACACATTAAAGCAATCATCCATCCTGACCAAGTAGGTTTTATTCCAGGGATGCAGGGATGGTTTAATATACGAAAATCCATCAATGTAATCCATTATA
T
>NR_102306-chr1-107917259-0+45800
TGGGGGTAGCATGGTAGCACCCTGCCAGTGGGAATTTAGAGCTGGGTGGAGACAATTAGGAGCTCTGAGTCAGAGTCTCCACGAGATAAGAACTGGCTGG
AAAGACTGCCGGGGTTGACAGTAGCTGGGTGAAGCGAAGAAACATGCTGTACTTTATTTAATATTTCCCTCAACAGTACCTGTTGGTCTTTGTCCTGGTT
T
>NM_001081386-chr1-110977593-1+48200
AATGGCTGTTAGCGGCGGCGGGGGGGCGGGGTGTCATTCCTAAATGCAAAGGTTTTCTGAAAATTCTTGACTGACCACACATCTCAGCAGCATCTAGTAA
ACTACACTATTTAGTTTACTATTTCCACTTCTATTTTCACATGATTAGAGTAGAGAGCAAAATGAATAAGGCTAAACTCTCCTTGTCAAGGCCAAATTAT
T
>NM_001356415-chr1-110977593-1-26800
ACCTAATATATCAAATTGCTGTAAGATGAGACACTACACCTCATATTAACGCTGGAAGAGACAAACCAGTAGGAGGAAAAGGGTCATAAAAGCAGACAAA
AAAGTCAGAAACAGCCTCCTGTAGGAAGCCCCGCAAGGAGACCAAACTATACAACTGGCCCTAAGTCAGACCCATGCAGGCTCCCTAGTTATCATTTTAG
T
>NM_001081316-chr1-111864918-1+23400
CCAAGATCCTTGAGCCACATGTAATTAGGTCAGAATTGCATATAACTAATTTTATGGAGTAGATAGAAACTAGGTCACAGACACCCACATAGTCCTTATC
ACCCCTTCCTATCAGTGTCAACAATCTAAGTCCAGTTATCATCTTTGGGAAGAAAAATTAGCTGGTCTTATGAAAAGGGGGTTGTTCTGCTCAGAGGATG
G
>NM_001081316-chr1-111864918-1-40800
CTTTAAAAGAAGCAGCTTTGTTGTAATTGAGGTAGAGTCAAGGACGAAGCTGGAATGGAAGGTCCCAGAATCTCAGCATCCTGCAGTGTGAAATTTTCAG
GGCTGTCTTTCTCTTCTTTCATCCTGTCATATACAAACCTTAACAACAACATATAGTTCTGTGAAGACATTCACATGGAGTGTTCAGGGTACACAGATTG
G
>NM_001077425-chr1-115685137-0-40000
GAGATGATTTAATCTGAATCCTACGCTTTCTGTACCTTACAAGATCAACTATAATAGAATTCTTATACTAGGGCCACACTGTGGGCTTTGTCCTTTATTT
TGTAGCTTTCAGTCAAATATGAAAAGGTCAGCTGATAAAATGCAATGGGGTGACCTGGTGGGTGGCATGGGTTGGTGAAAGAGAGAACTGAACTCCAAAA
C
>NM_001077425-chr1-115685137-0+42200
ATAACAAATACCAGTTGCCAATTACAGATTAATGATACTTCATTCAATGGGAAACTAAACTTTTAATGATTCAGATACATGCACACAGCATAGCACAACA
CACACACACAGAGAGACACACACACAATTATAGTAAATAAGAGAAGGTTCTTTGGTTTAGTAAAAAAATCCCCACTGCTTGGGGGGAAATTCAACAATGG
A
>NM_011650-chr1-118311132-1+22000
TTGGCAATGTACTTGAAACTGAGCATGGTGCTGAGCCTTGTGTGTGCTGGGTTTGGGTACACCTTGGTGATGCTGGTCTTGGCTTAAACCTTTGTTAGAA
AGAGAGAGAGAGAGAGAGAGAGAGAGAGAGAGAGAGAGAGAGAGAGAGATAGAGCTGGGTGTGCTGGCATAGGTTGTTCTTGGTGGTGGGAAGAGCTGTG
C
>NM_011650-chr1-118311132-1+16800
AGTCTGAGTCCTAGCACATGGTGGCTCACTCTAGTTCTAAGGGATCCCATGACCTCTCCTTGCTGCTATATGCATTGTAGGCATGCCTGTGACTCACACA
TGCAAAGGCACCTGCATAGACACATTCACACACAAAAATCAGGAAGCCAACAGTGGCCCGCCCCATGGCCCAGCCACCCATGGCTAGGGAATACTGTTTG
A
>NM_011650-chr1-118311132-1+13200
AATTAGTCATTTATTTTTTGAGACAGGGTCTCCTGTAGCCCAGGCTGGCCTTCAATTTGCTGTGTAGTTGAGGGTGATTTTGGACTTCTGATCCTCCTCC
CTCTACCACGAGTGCCCAGGTTGTGTGTTCCATGATACCTGGTTTATGCCATGCCAGGGATCAAGTCCAGGGCAAACGTTTTAGCAATTGATGTATAGCC
C
>NM_026472-chr1-118321843-0+25200
TAGCTGCATATGTATCAAAAGATGGCCTAGTCGGCCATCACTGGAAAGAGAGGCCCATTGGACACACAAACTTTATATGCCCCAGTACAGGGGAACGCCA
GGGCCAAAAAAATGAGAATGGGTGGGTAGGGAAGTGGGGGGGTGGGTATGGGGGACTTTTAGGATAGCATTGGAAATGTCATTGAGGAAAATACGTAATA
A
>NM_001293300-chr1-118389058-0-27000
GCACCATATGCATGTTTGGTACCCTTGGAGATCATAAAAGGGCATCACACCCCGTGGAACTGGAGGTGTGAATGATTGTGCGCTGCAGTATGGGTGCTGG
GAATTGAACCCAGGTTCTCTTCAAGAGTAACAGCCCTCTTAACCACTGAGCTGTCTTCCCAACCTCTAGTCCAATTTGTTTGTTTGTTTGTGGTTGTTTT
T
>NM_001293300-chr1-118389058-0-20600
CAGGTTCTGAGTCTAGCTTGGGTTATACAGTGAGTTCTCTGAGATACTGTCTCAAAAATTAAACAACAAGAAGGGCTAGAGATGAACCTCAGTGCTCGCC
TAGCATGCATGGAGTTCTGAGACCCATCCCTAACACTGTGAGAAAGTCCAGCTGCTGGGGTAGAGCTGGAATCCCAGCACTCAAGAGATAGAGGCAGGAG
A
>NM_001293300-chr1-118389058-0-3600
GAAAGTGGAGAATATCCTTGAACACATTGGCACAGGAGGCAATTTCCTGAACATCAACAGCTCAGGGACTAAGATCAATAATTAACAAATGGGACTTCAT
GAAACTGAAAAGCTTCTGTAAGGCAAAGTATACTGTCAAGAAGACAAAATGGCCAAATACAGAGTGAGAAAAGATCTTCACCAACCCTACATCTGACAAA
A
>NM_001359342-chr1-118389058-0+200
GGCTCTAAACATTCCTTAAATTCTCCTTGGTCACCTTTTTTTATTAAAGCACCTTTATGCTACGGGTCGCCATTCGGGTCAAAGGCAAAGGCGGCGGGAC
CTGAAACTTCATGCGGGCCCCAGCGCTGGGCGTTACCATAGAGAGGAAGCCACCTCTCTGGGCTGAGATTACAGTCTCTATGGTTCAGCCCGGCCGGTGG
C
>NR_027901-chr1-118459265-1+25200
ACTCCCTACACAAAGAGATTACAAACAGGGACATCCTATCAGTTGCAGGATGGACAACATACTCACTCAAATTCAAACACACTGCCCTAGAGGACACTGC
TTTACCTGGAAGAATCTCAGAACTAACTGGCCTATGGGAGGAAGGCAACTGAGGTACTAATACAGACCAAACCCTGCCACACAGGGTAAAGCTCCCACCT
G
>NM_023755-chr1-118627945-0-25400
TCTGAAACCTCACCTCGCACAGCTCACGGGGAGCAAGGTATGTATAGTATTACCTGCTGTTGCCGGCACCTGAGCCGCCAGCTCCTCCTGAGCCCTTGGT
GGCAGCCCTTTTCACTGGGTGTGTTTAACTGACTTTGCAGAAGGCATTTTTCCTAAGGTGAAAATGGCTGGCTCTGCAGTAAAGTCAGGGGAAGGCAGTG
C
>NM_023755-chr1-118627945-0-15600
GATGCTAGTCTGTTTCTCAGTGAACCTTCATGAGCATTCTAAGGTCCAGAATCTAGAATGCCACTGGGCTTCAGGAAACAGCTTGAGAAACACCTTGCCT
GGTGTAATAGGGTAACTATGGCAACGACTAACTCAACACCACATTGAATGTGAAGTGAATAAGCTGAGGAGATAGCTCAGCTGGCATCACCCAAGTTCAG
T
>NM_023755-chr1-118627945-0+49600
CTGCACCTGTCCCCTGCCCCATGGATCCCTGGCTGTGAAAGGTGCACCACTGTCAGCTGCTGTCTCACCTGACAAGCTCAGACTAGGAGGGACTCTACCC
AGACCAGGAAAGCTACAGACAACCATGGACACAAAGTCTGGTGTACAGAAGAAAGCCAGCGGTTCCCTTCTCCTTTCCTCTTGGCTTTTAGGTTTTTAAG
T
>NR_105764-chr1-118954220-0+17400
CTCCTGATGCCCATAGATGGTAGATGTCAGGTCCCCTGGAACTGGAGTTATAGTATACACACACATATATACATACATATCCTCTGGATGAGCAGCAATG
CTCTTGGCCAGTGAGCCATCTCTCCAGCCCCCTTCATCATGCTAAGAGCTTCCCTGCCAGAGCCCCCAAGGAAGAGCCCCCATTACCTTTTCCTTATGCT
T
>NR_105764-chr1-118954220-0+21800
TTCATAGCAGTAAAATCCTAACGAAGACACCCACTTGCCCATCAGTGGACACTCAGATTGATTCCCAATGGGTCCTCAGTTATCCCTGGGCAACACCACC
AAGAGATGAGCCACTCCTTCTTTTGTCATTGCCCAGGGTGGTTTAGATTAACAAAAAGCAGCCAGGCAGTGGTGGTGCACGCCTTTAATCCCAGTACTTG
G
>NM_001081125-chr1-119053619-1+48000
CAGGACACAACTGTTGAAGAGCTTTCTCGTTCTGATCTGTATGAAACAGGATCTTTGCATATGCCCCAGGCTGACTGTGAATGCTTGGACCTCTTAACTT
CCAAGCTTTGGTTCCATGCCTAGGTTTATAGACATGTTCTGCTAAGTCCTGAACTCATGAAGTGTCTTTAAAATGCGGAGAGCTGGGGAGATGGCTTAGT
T
>NM_001081125-chr1-119053619-1+34800
TAGCCTGCTGTGGTTGAGGCTGTGGCAATTACATTTTAATTGAGACATGGACTGCTTAAGCAGACACAAGACAGCCACAGTGACTGCTAATTAATTTTCT
TCCAAATTGACAACATTTAATAATTATTCTCCATGACGGTGTGTTATGTGTATATAGCCTTCCTGGCCCTGGTTCCTGCCAGTGGTACCCATTCAGGTGA
A
>NM_001081125-chr1-119053619-1+25600
CCTTGGGAGGCAGAGGCAGGCAGATCTCTATGAGTTCAAGGCCAGCTTGGTCTACAAATGGAGTTCCAGGACATCCAGGAGTCCACAGAGCAGGGCTTCA
TACTATGTGACACCTCCAACAGAGGCTCTCTCTGGCAAGCATGCTCCGGCTTCCTGCCCCTAGAGTCATGGGTCAAATATGTCTCATTCTTCACAGACCT
C
>NM_001081125-chr1-119053619-1+23200
CCAGAAGGGAACTGCAGGTTCTGGGGCCTGGCATGCTATACCTGAAGGTATAACTCTTCATCTTTCTAGCCATGACCTGGTATCACCTTTTGTGAGGTAG
GTTGTCATTACATTGACTGACTTGTGGGGTCCTACATCTATATATGCTGTGTTTGCCAGAAAGAGTCATTGGTGTACATCGGCTAATCTCAGATTTTAAT
G
>NM_001081125-chr1-119053619-1+1000
ACCCTGTTGCCCCTTCCCTCCGCCGCCAGTCTCTGGACCTCGGTTCTGGCTTCCTTACCTTTCTCTCTTATCCTAGGTCTCCAGATCCCCTTGACTTCCA
GAATGGATCCACGCGTAATCCTTCGCCGAGGGATCGGTTCCCCCTACTCCTCGCTTTCATCCTAGCCCCCACTTAACACCCCCCAAGCAATCTCTCAACA
A
>NM_008381-chr1-119422248-1+18200
TGGATGGCAGAGAGACTTAAAACAATGTCTGGCTGGGGATGGAGCTCGTTTGGTAGACGACTTGCCTAGCGTCACACAGGGAGCCCAAACTCCGTCTGCA
GCACGACATAAAACCTGGTGTAGTGGTGAAGGTAAGCCCATCGCTCAAGAGGCTGAAGCAGGAAGATCAGAAGTTTAAAGTCATCCTCAGCTGGGTAGGA
G
>NM_008381-chr1-119422248-1+16000
AGTTGGGGCTGGCTTACAGGTTCAGAGGTTCCATCCATTATCATTAATGTGGGGACATGGTAGCGTTCAGGCAGACCTGGTGCAGGAGGAGCTGAGAGTT
CTACATCTTCATCTGAAGGCTGCTAGGAAAATACTGACTTCCAGGCAGCTAGGAGGAGGGTCTTAAAGCCCACACCCACAGTAACACATCTACTCCAACA
A
>NM_022327-chr1-119504782-1+3200
GGATCTCTGGAGAAAGTGGGCTAGCTCTCGAGTCTTGCCATACCAGTGAGCCACGGGTTTTCTTAAGGATGATTCTTGACATCAGCTTCAGCCTCACCGT
GCATGTGCACACGTGTGCAGAGCACCCACGGCACAAACAGATGTGCATGCACGCCTGTGTCGACTCAGACACAAAGAGTGGAAGAGAAATATCGTCACTG
T
>NM_022327-chr1-119504782-1+600
CCTTTTCGGGCCTCCCTCCTGAGTTGGTCCACTTCCTCCGTCCCTTTCAGATCCATAAAATGTTGCCCAAACTTCTTTCTTAAAGGTAGGAACTTGTACT
TTGGGTGACCTGGGAGCTGGGTTCAAGAAGTTTGTAGGGATTTGTTGGTTGTGAATTACTTTTTGATTCTGTCTTCCAGTTGCCTTTCAGAGTGTGACTA
G
>NM_022327-chr1-119504782-1-6800
TTTGGCTTCATATGTAGCAGAGGGTGGCCTAGTTGGTCATCAATGGGAGGACAGGCCCTTGGTCCTGTGAAGGTTCTATGCCCCAATATAGAGGAACACC
TGGGCTAGGAAGCAGGAGTGGGTGGGTTGAGGAGCAGGGGGTGGGGGGAGAGGATAGGGGATTTTCAGAGGGGTAACTAGGAAAAGGGATAACATTTGAA
A
>NM_146103-chr1-119526154-0-9800
GACACATACACAGAGACAGAGAGAGGGGGGGGAGAGAGAGAGAGACAGAGAGAGAGAGAGAGAGAGAGAGAGAGAGAGAGCATGGGCTTTGAAACCTCAA
ATCCCATCCCCCCAGTGACACATGTACTTTTAAAAGGCCACACCTCCTAATCCATCCCAACCATTTCCACCAACTTTGGATGAAGCATTCAAATATATGA
G
>NM_146103-chr1-119526154-0-2400
ACAGGACAGCCTTGGTAGCTTGCTACAGCATTGGGCCTCCTCCACCTCCACAATACGTAGAAAGGATGTGGGAGCTGGACCCTGCTGTTGTAGGCAGAGA
TGGGACTGTGCTCTGTTTAGGGACAGGAGCTGACAGAAAGAACCAGATGGACCATGGCTTCTCTGTGACATAGTAGATACGACTAAACTATATGGATCTG
A
>NR_126486-chr1-119536165-1-19800
CTGGGATTAAAAATGTGACCACTGCTGCCTGGCTTAGTTGGGACATTTTCATCATTACTGTGTCCAAAGTTTTCAGTGACAGTAAAGATGAGATTTCCAG
CCCGTTCTGATGACTTAGATGGTCAGCTGTGGGCCTCCCTCTCCTTTCCTGGCACTGAAACCACAGATAGACCATTGTTGTTCTCATCAGGAGATAAAGA
C
>NR_126486-chr1-119536165-1-49400
TGCCTCCTCATCTCCTACCATCTCCTGCTTGTACTTCATTGCTAAATGCCACTCAGACCTTAAAGCTCATAGAGTCCATTCCAGCAGCACCAGGCTTGGT
TGGTTTCTTTGAATATTTTTGATCTTTGAAATTTTCTTATATAATCCCACTCCTAGAATCCCTCTTCCCATGGCCCTCTCTTTTAAAATCATAACCTACA
G
>NR_126486-chr1-119536165-1-49800
GGGCAGAGTGTCCTACCAATTCCATGCATGTTATTAGTCACCTTTGCTCCTCTTTGTATTCTTACAGAGAAATTCTATGAGTTCTCCAAAATCCACCCAA
TCCACCACTCGCTACCATCTCTCCTACTGCCACCCTGCTTCAGTTTATTGTCAGTAGTATCCACTTACCAGTAGAATCCCTCTTCCCATGGCCCTTTCTT
T
>NM_019933-chr1-119837071-1+18400
TTGCTTTGGTTTTCAGTCCTCTCCCCTTCCTCCCCTTTAAAAGAGAACTAAGCTTTTATTTCTATGTTTCTCAGATGAAGCTGGCTGAGTTGGTTGCTAT
GAGAGGATTAGTCAAAGAGATCAAATCTCATATCCTCCCCTGATTTCTGGCTCTTCTTGGCTTCAGCCTTGGTTAGAACAGCCAGCAGCAGCAACAGTGG
T
>NM_019933-chr1-119837071-1+600
TTTTTCCGCACGCGGTAGGAACACACGCTATCTTCCATTGAACTTGAAAGTCTCTTGTGACTTGCTAGTATTATACTTGCTTTTAGGAATCAGTAGTTGG
GCCCAAAAAGTTGAGATGTAGAACATCTGAACTTAGATTTTTCATGCTGCTTTGGAATCGTCCCTACCTTCATGATGTTTAGATTCAGCGTGAGTATGTA
G
>NM_019933-chr1-119837071-1-30800
AAAGACCAGAATCCTGTTCCTACCAGAAACTAACAGCCTGTAACTCCAGCCCAAGGGGGATGTAATACTTCTGGCTTCTGCTGGCACCTGCAATCACCCA
TGTCTCTTTCTCTGTCTATCTCTCTGTCTCTGTCTGGAATTCTGTCTCTTCTCTTCCCCTCCCTCTCCCCCCCCTTCTTTCTCTCAGACAGAAGGAAGGA
G
>NM_019933-chr1-119837071-1-32800
CTTTACCTTCTGACACGTCTTCCAACTCTCCAAAACCATTTTTTTTTAATGAATTCATCGTTAAAATCTCTGCACATCCTTTCTTGGTTCGTGTGTACAG
GGGCAGGCTTACTGGCACCACCTCCATCCATCCCTGGAATTACAGCACTGGCTTTTTATGAATGTGATGGGGATCCAACTCGGGTCCTCAGATAAGCATC
A
>NM_175106-chr1-119913168-1+36200
TTATGCTATTTGGGGTGTCTGTTTAAATTCTGGAGCTCCTGAGTCTCCACCTGTCTCCAAGGAACTCGGGGCAGTTAATGGTGGTTGGGGGAGGAGGAGC
CACTTCCTTCAGTGGTGTAGTCATAACCCTAATGAAACTCAGTGGGCCACACATACTCAAGAAGGACCGAAAGGTAGTTGGGGACTTGTGAGAAGAAGAG
G
>NM_001311077-chr1-120006980-0+11400
GGAGAGGAGAGGAAAGAGAAAAGAGGAAAGAGGAAAGAGAGGAGAGGAGAGGAAAGAGAAAAGAGGAAAGAGGAAAGAGAAGAGAGGAGAGAGAAGAGAA
AGAGAAGTAGAGATAGGCTGGCCTTGAGCATGTGGAGAGAGACAGGGGAAGGGAATGGAGAGAGTGGGAAGGCAAGAACAAGAGAGAGAGGAGGGGGCAA
G
>NM_019432-chr1-120073780-1+15600
GGCTTTCAGCTAGTGGATACTGTTAGTCCTCGTAAACAAACCTCTTGCTTTGGCTTCTGGAAAGCTCCAAACCCAGGCTGACCTCAGACTTGCTATGTAG
TGAAGGATGACCTTGACCCCCTCCCCCCCCCTCCTCCTCCTCCTTCTCCTCCTCTTCCCAAGTGCTTGGATTACAAAGTACACTAGTTTATATTCTGCCC
C
>NM_028439-chr1-120121187-0+14000
CCAAGAGGAAAGACAGAGGCTGAGGTAGGTCGGTGGAGCTACGGCGTCGATGCCAGCAGGTCAGAGACTGAAAGAGAGAATGGGATCTTGTGCTTATTTA
CTTACGTGGCATCGACAGTGACCCATCCTCAGCTGCTAAGGTCACCGTGAGAAGCTGCCAGAGCATGGGTGAGCACCTGTGGAGTTATTAGATTAGCTCA
C
>NM_133186-chr1-120265280-1+32600
TTTTTATGAAGCCCAGGAGGGTCAGAACCTGCAGATCAACTCATCCCTCCGGGGGATGGAGGCTGGCTCATCCTGGCTCCTGCCAGTTGTATCAGGGCAG
AGCACAGCCTCATACCCATCCCCACTGTCAACCAAAACCTGTCGTAGCTTCTCTGTTCATCAAAAACTCAAAGGGACAGTGACAGAATACTGCTCTTATG
T
>NM_133186-chr1-120265280-1+32200
GAATTGATGGTGATAGGTAAACAGACAGATGGACAGACAGACAAATGATAGTCCTCCAATAGATTATGGATTTACTTGCCCTAAGAGAGTCATGGAATAC
ATTGACACAGTGGAGACTCTAGTGTAGTTTATACACACAGACTTCTGATAGCCAGGTATCTATGAACACTGTCATGTTGATTCTGTCTCTCAGCTGACAG
C
>NM_001085409-chr1-120271082-1-16000
TTGAGAGACAGCTAACCAGCACCCTGCCTCCAAGTTATGGAAACTTAGGCTCCTTCGATCTATAAGCACTGTCATCTTATGCATGTGGCTTCTGATGGCA
GCAAGGCTCAATAAGCCAATTGAAATAGCCAAATTAATAGTGAAACAGGAAGAGAGACAGAGACAGAGATCTTTAGTGTCCACACTTGAAAGGACAGATA
G
>NM_207233-chr1-120340582-0-16600
TCATTCAAAGAAAGCCTGGCTCAAGGCTCTAGCAGACCAGATGAGCCACGTGCTAGCATCCTCCTGGGGTTGAGAGTCAAGCGTATGGTCACACCTCATG
TAAGGTAGGAGCGGATGCTGCCTTTGGCCTCTGCAAGGGCGGCTGGCTTGTCTTTGACACTTCCCCTGAGGGTCCTGAGCTTGTGGGCTCCTGGCTTCTC
C
>NM_010766-chr1-120505084-1+30600
GCTAACTCTGTTGAGGGGAAGTTAATAAAGCTCAAGTGGGGATCTGATGTGGTTGAATGTCCCTGAACTAGCGCCCCTGTGCTCTCCAGCCATGGCTAGG
CAGCATGCACGAGCTAGGCTCATAAATATGCCCTTGACCTCATAAGCTGGGGGTGGGAAGAGATGAGTCTGAAGTGTGTCAAAGTTACTGTGGCCTTCAG
T
>NM_010766-chr1-120505084-1+30000
GAACTAGCTGGGCCGTAAAACTCTTTGAATAGTCAGTCACATTAGAGCAGAGCTGACTGCCATCCAGTGCTCTGTCTTCAATCTTATCAGAAGGAAGAGG
GCTGACAGAGGCTGTTAGGTCCTGCAGAAATATAGATACAGCAGGAGGAAGCTGAGCTATGAAGGAACCGGTAGAAGGCTGTGTGTGCACGCATACTGTG
T
>NM_010133-chr1-120602487-0-28000
GCAAAAGAGCTTTTTGCACATAAAGCTGGCACATTGTAGGACTATTGGACATCCCCTGTGGTAAGACCTTCCATTGATACCTCTTATCAGGTTTAGCAGA
ATAAGCTCTCTGACCCGTTAACAAGTCAAAAGTCCAATCTCTCTGCTCTGGAGTTAAAGCAGCAGCGTTTGCTCGGGCCTGCGCCTGTGCCGCCTCCTGC
C
>NM_010133-chr1-120602487-0-12800
AACTCGAAAAGAAAGCAGGGACTGTGGGGCACAGCTTTAGTTCCCACACTTGGGAGACTGAGGCAGTCCAACCAGATAAGTTTGAGGTCAGCCTGGTCAA
CATAACACATTCCTGGTTAGTTGGGACTATATAGTGAAACCCTGTCTCAAAAACAAGGGGGGGGGAGGGAGGGAGGGAGGGAGGGAGGGAGGGAGGGAGG
G
>NM_010133-chr1-120602487-0+0
CGAGAGAGTTTGTGCAAAGATCCGAGCTGTCAGAGATTTCAGGGGGGAAAAGGGAGCCCGGCACTGGCGGAGACGCGCTCTCCCTGCAAAAAAGCAAAGA
CGATTAAAGGCGCTGCCAGCCTCGCTCTCTGGGCACAGCTGAGCGTGACACTGGGGAAGTCAAACCCCTCTACTGCCTAGGAAGATGGCTAGACTTTAAA
G
>NM_010133-chr1-120602487-0+28000
GCCTACCACTGAGCTCCACCCCACCCCTACCCTTGGTTTTCTTTTGGGGGGAAATGGTGTCTCAGGGAAGGGCTTGGATGCACAATGCTTTCAAAGGAAG
GAAGACTTTGGAGTTAGACTAGACAAAGAGAGCTATTCATGTGAAGTTTAGACCAGCTGAGGCCAAGTCGCAGGTAGTCACTTTGGGAAAGTGTCCTAAT
T
>NM_010133-chr1-120602487-0+34400
TTGACTAGACCAGGGTTCAGGGCAGCTTAGTGGGAACAATGACCACGTGACCACCTCTCTGTTTTGCCCCTGGACATTGAACATACAGTCTAATTCATTG
TCTGTCTGTCTATCTGTCTGTCTATCTGTCTATCTGTCTGTCTTTCTGTCTATCTATCTATCTATCTATCTATCTATCTATCTATCTATCTATCTATCTA
T
>NR_038008-chr1-121087405-0-15200
ATTGAAACCAGGACCTTTTGAGAAAAGTCACTTACATCTATCAGGTGCTAGTGACCAATGGTAATGAATAGTCTTGGAATAGGTCTTGGAAAATACATTC
TGGCAAGAAAATAAAAAATGAACAAAACCCTTAATAAGTACCTCTGATCAATGACGTGAAGCTATAGTATTTGAAACTCTGTGGCAGGGTCACAGAAATA
G
>NM_001271531-chr1-121327678-1+38400
CTGTGTACGTGTGCCCGTGTCTGTGTGCTCCCATAGAAACCAGAGAAGGCTGGTGAGTATCCTGATTTATCACTCTCCACCTTACTCCCTTAAGACAACA
GAGTTTCTCACTGAACCCGGAGCTAGACTGGTATCCAGCAAGCCTCAGTGACCCTCTACAGCATCGGGCTCGCAGGCATACATGGTTATTCTCTGGTTTT
C
>NM_001357251-chr1-121328024-1-400
TACCATTTTCCATCCAAAACAACAGCTCATCTGCACCATCTCCAACGTGCACACTATCCATTCTCTTAATTATGGTTTCCAGTTCTAAAAGGAAGGTCTT
AGCTGGGCGTGGTGGCGCACACTTCTGATCCTAGCACTGAGGAAGCAGAGACAAGTAGCTCTCGAGGTCTGCCTGGTCTACCTGGGTAGCTTCAGACCGG
C
>NM_029955-chr1-121431067-0-40000
TGCCCACTGTTCCAATATCAGTCATTATTGAAAATAATCTCAACACCCTTCATTAAGCATGCATCTGTTTCCATGGGAATGCATTTGAAACACAGAAAGC
GACTTGAGCGTTATTGGTTTCACTGTAGCGCCGGCACGGAGGGCTGTGGTTGCCTAATCTGTCATATTTAATCAACTTTCATCTCTTAACACTGACTGCA
G
>NM_001025156-chr1-121431067-0+10600
TAGGTGTAATACATGATGGGAAGAATCCTTTGTGACCTTACATGCATGTAGCTGAATTGTGCTTCTCATGTTGGTCTACTGGGATGAACTTGGTCAGGTC
TGTCACTGTCACCCTGACCAGGCTGGGACTTCTTCACAGTTCTGCCTAGACTTTAGAGCTGTCTTTAGAACCACTCAGTGTGTCCTGACTCTGCTTACTG
T
>NM_001025156-chr1-121431067-0+12000
GTGGGCAACCACACCTGGCTACATGGTTGGTTCTCATCTTCAATTTGATACACTGTAGAACCTAACTGGAAGAGAGTTGCACTGGATTGTGTAGATCAGC
TTGGCCTGTAGGTGTGTCTGTGAGGGATTGTCTTGACTGCTGTAATTGATGTGGGAAGACATAGACTGAAAGTGAGCAATGCCAGTCCTGGATTGGGTCC
C
>NM_001025156-chr1-121431067-0+41200
GAAAAGCAATGAGACTAGGTTAAGAACATCTTCACTATAGCTCTAGGATAAACTGCTTTGTTGAAAGGCTTCCCATCTGGACCAGCGGCTTCCTGAAGCA
CCACTTCACTTAGACTAGAGAAAAGGGTCAACATGGAGATAGAAGTCAGGATCCTGAGTTAGTTAACGTGAAGGAACACTTTATAAATGAAAGTTTAAGA
A
>NM_001025156-chr1-121431067-0+44200
TTAGTAGTAGTCAGTACCTGTTAGGAAATGTCAGTCCTTTACCCCGTGACACTCACTACCCAGAAATCTCTCCTTTGCCTGCCTCCAGTTCTTAAGCCTG
TGTGTGCTTGGCCTTCTCGTCCCCATCTCACGTGTCCAGCTGTAGAAATTTACCACCTGCCTTCTCTGGCAACTTACTCCTTTTGGGATGAAGCAGGAAA
T
>NM_010483-chr1-121528465-1+41200
CTTCTGGGACCTACCTGAGGCTTGCCTTTGGAGAAACAACCTACTGAAAGTTGTTTTTTATCACTTTATGCTGTATGGGGGTTTTGCTTGCATGTATATG
TATGCCTGTGGGTGCCTAGTGCCCCTGGAAGGCGGAAGAGGGTGCTGGACCCCCCAGAACTGGGACTGATAGTTGTGAGCTGCCACGTGGGTGCTGAGAA
T
>NM_010483-chr1-121528465-1-6600
GACCCCGTAGAACCATAAGTTAAAATAAGACTGTTCCTTAAGTTGCTTCTGATCATGATATTTTATCACTGAATCAGAAAAGCAGTTAATATGGTCATCA
AATCTGGTTCCATTATTCACTGCTGTGAATAATCTGCAACAAACATGGATGCTTATTGCAAGAAGCATGCATCCCAGCAGTGGGACACAGAGTCCTTCGG
G
>NM_025860-chr1-121567980-1-35400
CTTTTCAACCTGTTAAGCTGCTGTTAAACTCCCTATTGCCAGCTTTTCAGAGCTGTCACCCATGCTCGGCTGGGTTTGGTGGTGCTTGTTGTCTTTGAGT
CATTTCTGCTCCTGTAAGTAACCTCTCTCATACACACACACCCTGTTCGCCAAGTTAGACTTTTGTGGTATCCATATTTTGGCCTGTCATTGGTTCCCTG
G
>NR_151524-chr1-122205145-0+42200
GTGTTGTACTGCATGTAGTAAAGTGAAAGGTTTTAAAGAGAGAAATATCCTTTATAATTTGGTCAACAGTTGAATGGAAGATTTTAATCCTTGGGGTTTG
ATTGGTTTTAAAGCCCTTTTCCAGTTAGGGAGTAATCAAGAACCTCTTTAGCAAAGCCTCACAAAAAGTAGTATTAAATATTTAATGAATCTTTGCAATA
T
>NM_199021-chr1-124045559-1+400
TCTCTTCATCTTCCCTCCGCCCGACTCCCAGGCTCTCTTGTCTCATCCATGGACCCAGCAGGAACTTAGAGCAGCCTAGTGCGCTCTGGCGTCAGAATGC
TCAAGGTGGAGAGCCGTGGGGAAGCGGGCAGAGAGGTAAAGGCTGGAGATGTGCCAAGGCAGATAGGCTGCTGTGGGATGGAGGGGTGATCTGTTCTACC
G
>NM_199021-chr1-124045559-1-32400
GGAGGTGCTTAGCATTTCCTCATCAAACCTTTCTATTGGGGGAGATTTGGGAACCCGTTCAAAGGAGGAGTCAGAGTCAGGAAGAATCCCAATACCATTT
GCAAGGAAGCAGATGCCCTGTGTCTTGTTTCTTCTGTGCTTTAATATAAAGAGAACCAAATCATCCATTAGTACTCTCTGCTTCCCCAGAACAAATACAT
A
>NM_023735-chr1-125435727-1+35800
AGACCTGGAGTCATAGATGGTTGTGAGCTGTCACACTTGTGGGTCCTGGGGTTCCCCCTGGAAGAACAGCCAGTACTCTTAACTGCTGAGCTATCTCTCT
AGCTCTAAATATTTAAAATTTTTAAATTTATATTTATATTTATGGGTGTATGTGGGTACACTTGAATGCAGGTACCTGCCAAGGCCAGAATTGGATCTTC
T
>NM_023735-chr1-125435727-1+4600
TAAAAAATTTAAGGGTGTGAGTTTCATATCATGTTTCCCAGTTTCACTCATCTCAGGTCCCCTTGTATCTGCCCTCCACCCTTGTAGCCTTCCCTCAAAA
ACAAAACAAAAAAATCCCACAAACAAACACAATAAGACAAAGCCTAGAAAGCGTCTTGTAGTAAAAGCTCTAGTGTCCCACAGTATACCCCTCTGTCCAC
A
>NM_001205386-chr1-125435727-1-10000
TTTTTTGCTGAATACTGGGAGATTTTTAACACAGAAACCCTGGGGCATCTTATTCTATGTGGCTGTATGGTGATAACATTGTCAATGTTGTGTGGGCTTT
ATGATTCAATTGTGCCCAAAGGCCCAATCTCTAATGCTATATGCTCTAATGTGGATCGTGGCAAGATCAGAATACTTCAATTCTAAATTCCTGCAAATCC
A
>NM_001205386-chr1-125435727-1-40800
CATCATTTTGAGTCAGGACCTTTCTTGTTTCCCCTGCTGCACTGCATACTTCAAGCTAACTCTTATCTCTGCCTTCCATCTCACAGTAGGAGAGCTGGGA
TTACAGAAGCGAATGTGAGGTTGGCCCCAGACACCAAAGTTCCTGGTCCTCAGACTGCCACAGCCGTCCCTCTTACCAGCTGAGTCACCTCACTGGGCCC
C
>NM_001356294-chr1-125560595-0-16000
GGTACTATGAAAAAGCCTATAATCACATAGGAAAGTGAAGGGTGAAGGGGCAAGGGAGGGAAGGAGGGGAGAGAGATGGGTTGAGACCACCATTTTATAC
TGAATACACTGAGGTAAACAGCTCTGAGGAAACAATTCTGGAAGGTCCCACAAACAGTGTAGGAAAGAGAATGTCATGTACAAAGACCCCAAGACTGGAG
G
>NM_028787-chr1-125561002-0+44400
ATTATGTGTATACTAAATAACAGCTCTTGCGTTGAGAAAGGTAATTAAATCCAACACATCTGTGTAGGGGGAACACGTATCAGAGAAGCTTCGGGGAGTC
CCTCAGTGAATGGCACATGCTTCAGTGTCAAGGGATGGATGCTCTTGGAGATGCACGTTGTACAAAAACATACGAAAACAACAACAGTGAATGGGTTGCA
G
>NM_027677-chr1-125676996-0-39400
CCATGTATGGCTGAGTACTCCCCAGACACCCTCCAGTTGATCAGCTATGAGTTTCTGTATTAACTGCTGACCACCACCTAAAATAACTTCTCTGTTGATC
CCCAAGAGCTGCACTAATCTACAGGTATAGGGATGTGAATTTAGAGTGCAGTGTGATATCCTAGCACAAACTCAAAATAAATAGCCATTTTGACTGGGCT
T
>NM_027677-chr1-125676996-0-17000
TCTTGTACACCTCAGGATCATATGGCCAGGAGTGGCACAGTCCACAGTAGGGTAGAAATGTCAAAAATTAATCAATAAAATGCAAAGGCAAATAGGCAAT
CTTATGGAGGTATTTTTCTCAATTGAGAGTCTTTCTTCCCAGATACTAGCTTGTGTCAAGTTGACAGAAACCTAACCAGCACGGGATATAACATTAGTCA
T
>NM_027677-chr1-125676996-0+3600
TCCAAACCCCATCACATGGGGGGGAATGAGGGTCTGGCCCAGACTTCCACAGTCCGGGTGGAAGGAAAATGGTGTAAGGCAGGGCATAGGCAAGGAAGGA
ACGAGCTACGTGAGGTCTGCAGACTAATGCTCTGGGAGTCAGAGTGGGGAGTCCTGTGAAATAACATGGCTTGGGACATGGCAAGGGTCCTTAAGCCAAT
A
>NM_001311090-chr1-125911387-1+42400
AGAAAGCTGCCTATCTCCCAAACATGTGATACAGGCTCCGTTTTCCTCTCAAGGTACAATGCTATCTATTGGTCCCATTTTCAGATTGATAAAGAAACAG
ACAAGATGGCTACAGAGATGGCTCAGTTTTCACAGTGCCTGCTTCTCAAGAGTTCAGATCTCTGGTACCCATATGAGCACTGGGTGGATATGATGAACCT
A
>NM_001311089-chr1-125912928-1-18000
GGCCAAAATTAAGCGGAGCATTACTTAATGGGTGCACTTAGGGAAAGGGGAATATGTGCCAATGTGTGCACAATGTGCCATGCGTTTGCTCTTTCCAATA
ACCTTTTGTATTGGCTGTTGTGTCTGGGTTTTCAGAATATAACAGGAGCGGAATGTGTCTGAATCTTTAAAATAATTTCCACCAGGGAGTTTTCTTCTTA
G
>NM_001081756-chr1-126830632-1+7200
GAGGCTGTCCCTATTAGGGAAGGGACACCTGCCACTCCTTCACCACCCCAGGGCAGAGCTCACGTCAGTGTCTGACATGTGAGTCCATTCATACTGGATT
TATTTTCTTTTATTACCCCTTGCAAAATTTCACATACATGTAGAATGTTCTAAGTCCCTCCATTATCCCTCTTCTCCTCCATTTCCTCTCCTAGTAAGTC
T
>NM_176957-chr1-126830632-1-32000
ACTTAGTAACCAGATCATCTGCATGTCACAGTGTAGGTGGATTGTAAATTGTTGCTGTCATCATCACCAGACTTTGATATTCACAAATGAAGACTGGGTC
TTGTGAAATGTAAATTTCAGTCATACTTGTACAGACAATGCTTTCAAATGTTTTTGTCCTGGGACCTAGGCAAAGCAGAGGTATCACCCTGCTTTATAGT
G
>NM_145128-chr1-127204986-0-6400
CGTGCCAAGTTTCAGTTTCTTTTCCTCATAGAACAAGGAGCCCTGATGCGCACTGTTCCTTACAAGGACTCTTCAAATGTCTGGACCCTTTTCAGCTTTC
TAGACTTGATCATCCACTTGGCTTTTCTTTTTTAGGTTTATGCCTTAAGGTTGCATAGTAGCTGCTATGGCTCCAGCTTCCAGACCTCAGTTCAAGGGTG
T
>NM_145128-chr1-127204986-0-400
ATCGAGGCCAGTCTGGGTTAGGTAAGACTGCACCACCCCCCCCCCCCCCCATCACAAAATAAACAAATACAAATCTGTTCAGTTAAAAAAAAAAAGACAC
GGGACAGAAATTCCTACTGTTTTTGCCAATCTACTCTATAAAGTATAAAAATGGAGCTCAGGGCGTTTGTTAAAAGTTGGCAAGACCCCCTAAACAGTTG
A
>NM_145128-chr1-127204986-0+8000
GCAGGGAAGACCCCTGTAGGTCTCTTTTCTTTGTAGCTGGTGTCATTAGGCTGAAGGATTTATTGAGGTCTCACCAGTGGGTGGCAAGGGCAAGGCCTAA
CCTGAGCCTGAGTGCTGAGTGTGACTCCTGAGGGAACAGCTGACAACAGACTGGTAATACATGTGTGCCTGAGTCATTATTACAGAGAGATTTGAGGGGG
G
>NM_145128-chr1-127204986-0+13200
GAATTGGGAGTTCCACATCAATCTGAACGTGTGTGTGTGTGTGTGTGCGCACACACACACACACACACACACACACACACACACACACGCATGCTCCTTC
TCCCCAGCGCTGGATTACAGGTGTACACCATAATGACTTTTTTTTTTTTTTTTTAGAGCGGGTTCTAGGGATCGAAGTGAGGTCTATGCCTGGTTAGTGT
G
>NM_028135-chr1-127678021-1+38400
AATAAAAACAACACCCTCCAGGGAGCTTGGGAGCAGAGTTTAGTGTCCTAGTCCTGGTGTGATGATTCTAGAGGCACTGTTGTGGCCTCCAGACTCATTC
CTATTGAGTATGGCCAAGAACAGGGAGACTCGGACTTGGGGTAGAGTTGTGTGTGACCTTAATGCCCGCACTGGAGAAGCGGATACAGTAGGATTACGTT
A
>NM_028135-chr1-127678021-1+28200
AGCAACCACACTTCGTAATAGGGCTCTGTTCTGAACAGAACCTGTTCTTTCTTGTTTTATGTGGCTAGCATCAGGGACATTGCTTGCCAATAGCAGTAGA
AGGACAGTCAAGGTTTGTCAGCAAATTAATGAGCTGTCATTATTTTGGACGTCTGTATTTGTATCTTGCTGGCGTCAGTCTTTACATTGGTGGGGACAGC
C
>NM_028135-chr1-127678021-1+7800
AGCCAGAGTTGGCAAACTGGCTTTTACTTGTATAAGATATATGACTGAAAATTTGGCTCTCTGGCAACCAAGAAATGGCACATACAGTCTCCTCTTCTTC
CTCTTCCTCCTTTTGGTTTTTCCAAGGCAGGGTTTTTCTGTGAAGCTGTGGCTGTCCAGGAACTCACTCTGTAGACCAGGCTGGCCTGGAACTCAGAGAT
C
>NM_028135-chr1-127678021-1+7600
GGTCCTAATTATAGAGGATGAGTGTTCCAGTTCCTTTTGCTCCTACAGTGATGGTCAGTCAGATAAATGAATGGTGCTCATATGTGACACATCATGTACT
GTGACATTTTGCAAATGCTGCCTAAGCTTTACCCCCCATATTTCTCATTGTCTATAGCTACTGTGATGAAACTGTCCAATCTCTGAGAGACACATTATGT
A
>NR_045298-chr1-127774054-1+800
AAGTTACCTGTCAAACAATATGAAGTTAATAATTGGAGGTCATGACTCTCTAGGCCTTCCATCCAGATGGGGTGTATGGTTTTGAAGGTCTGTGTGGTTT
CTGCGGGTTGAGATTGGGGGATGGTTGGGGAGAAGCAGAACGCTGTAACTCAGGTTGTCCAGAAACAAAGTGCAGGGATTATAGGCTGGTGTGCCGCATC
T
>NM_028399-chr1-127774164-0+16000
GAGAGGATTTTCATTTCTTCTCTCAGATGCCTTCTAAAGGCATAAATCTGTTGGTGATAAAGTGTATGCCTCTTTCCTCACCTCCCCTTTGGCAACATTT
CTGTGTCATGAATGATCCTCTGATAACAGAACAGCTGTTTGCCTTTTGAACAATGGGTACTTGCATCTTAGCATTTAGAAATCACCATTCTGTGGGAATT
T
>NM_028399-chr1-127774164-0+18000
AAGTTCTGTGACATTCTGAAATGAGAGCTGGGGGGGGGGGGTGCTTTGCAGTTATTTTTCTAGCAGTATAGGTAAGTCATTTAATTGGGAATTTTATCCA
CTTAGTGACTACCAAGTTATGTTAGTTCCATTTGATTTACGTCATGTTTAAAGTTCTAAGTTTAGGCTCTGCTAGAAGATTAATACATTCAGCACTGATG
C
>NM_011737-chr1-127840290-1+16800
GAAATGAATGGGGTGGTGCCGCTTACTCACATCGCATTCCCTGGAGAAGGGACATCCAAGGGACCCGCTAGAGCCGAACCACACCTCCAAAGGAGAAAGC
GCCCGGCGCAGAACAGCAACAGCTTCAACCTGCTTGCTCACCGAGAACACGACAAACTCCAGACAAATACTCATAGAACCAAGTTGGATTCAAGGACCAA
G
>NM_011737-chr1-127840290-1+7800
GCAGTGATGGAGCTCAGCCGGAAAGAACACTTGCTGGCAAGCATGAGGATCAGAGCTCAAATCTCCAGTATCTATGTAAAATGCTTGGAATAGATATGTG
TATGCCTATAACCCCAGCACTGTGGGGAGGTAGAGACAGGAGGATTACTGGGACTTGCTGGCTGTCAGCCTAGCTTCAGGTTTAGTGAAACACCTTGTCT
C
>NM_011737-chr1-127840290-1+2800
GTGTGTCTTAATTTCTACTGTCACAATAAAATCCATATAGCGAGTGAGTGAGATAATAAAGAACAGAAATTTAAGTCAGGCGGCAATGTTGCATGCACTT
AATCCCAGCACTTGGGAGACAGGGGCAGGCAGATCTCTGTGAGTTCAAGACCAGCCTGGTCTGTATCACAAGTTCCAGGACAGCCAGGGCTACACAGAGA
A
>NM_011737-chr1-127840290-1-5800
AGAAGAATATATTTGGGGGCTGGTGAGATGGCTCAGTGGGTAAGGGCACCCGACTGCTCTTCCGAAGGTCTGAAGTTCAAATCCCAGCAACCACATGGTG
GCTCACAACCACCCGTAATGAGATCTGGTGCCCTCTTCTGGTGTATCTGAAGACAACTACAGTGTACTTACATATAATAAATAAATAAATCTTTAAAAAA
A
>NM_011737-chr1-127840290-1-6800
GTGGGCAGGGGTGGGCAGTGGTGGGCAGAGGTGGGCAGGGGTGGGCAGGGGTGGGCAGGGGTGGGCAGAGGTGGGCAGGGGTGGGCAGGGGTGGGCAGAG
GTGGGCAGTGGTGGGCAGGCAGCAGACAGACTATGCCATCTTATGCCCAGGACAGCAGGACTCCTTAAAATTTATTTTTATTTACATTTAAGCTTTTACA
T
>NM_178690-chr1-127868773-0-12400
GCTGGTCTTTCCCGTTATCTACTGATGGTGTGCGGAGTATCTTTAAAAATGTGATAGTATATATTTTCAATAAAATGAGGTAGCAAGAAACTCTTCAGAT
ACATTTGAGAACACGAAGCTCAGGGCTGGAGAAATGGCTTGTTAAGAATGCTTGTTATTCTTACAGAGGACCCAGGTTCAGTTCCCAACTCCCTGGGTGG
G
>NM_178690-chr1-127868773-0+25200
GAGGGTTGTATGGAAGTCCAGTCAGGTGGGTCACGTCCATCTGACGGCAGAACTGTTGGAATTTTTGAGACGTATAAGCTGGTCCATTATCAGTCTTAAG
GAGTCTGGGTTTCCCCCAAGCACTCCATGCCTCAAGACAATGTTGAATCACATGTGAGGCTTTTTCTCCGGTTAACGGAGAGGCAAACATGATGCCAGAA
C
>NM_027678-chr1-128102471-1+11800
GGCAAGTCTTATAAAAAACAACATTTAATTGGGGCTGGCTTACAGATTCAGAGGTTCAGTCCATTACCATCAAGGTGGGAGCATGGCAGCATCCAGGCAG
GCATGGCACAGGCAGAGCTGAGAGTTCTATGTCTTCATCCAAAGGCTGCTAGTGGAAGACTGACTTCCAGGCAACTAGGGTGAAGATCTTATACCCATAC
C
>NM_181750-chr1-128103306-0+10400
CAGGAAAGGTATTGTGGGATCCTCTGGTAGTACTATGTCCAATTTTTTGAGGAACCGCCAGACTGATTTCCAGAGTGCTTGTACAAGCTTGCAATCCCAC
CAACAATGGAGGAGTGTTCCTCTTTCTCCACATCCTCGCCAGCATCTGCTGTCACCTGAATTTTTGATCTTAGCCATTCTGCCTGGTGTGAGGTGGAATC
T
>NM_001357482-chr1-128141987-0+19400
GTTAGGATACATAATATCTCTCTCTCTCTCTCTCTCTCTCTCTCTCTCTCTCTCTCTCTCTCTCTCTCTCTCTCTCTCTCTTAAAATGGGAAGCTTTGTA
GCCTGAATATTACCAATTTGGAATATGTATTGTGTTTGTGGTTGAATTGGCTCCCTCCTGCTACCGAGAATGGATGTCTGGCCCCTGCCTTGTGAGGAGG
A
>NR_029543-chr1-128202361-0-600
TGTATAGATGTTTTGCCTTCTTGTGTGTCTGTGCATTACATACATACATTGCCCAAGGAGGCTGGTAGAGGATGAGTCCTCTGAGACTGAAATCACACAC
AGTTGTGAGCCTGCAGTGGATGCTGGGAATTGAACCTAGGCCCTCCTGCAGGATCAGCCAGTGCTCTTAACTGAGCCATCTCTCCTGCCCCCACAGGCAT
T
>NM_001356529-chr1-128244137-0-200
CCCCTCTGAATCCCATCTTTTTCACAGGGTCAAATTAAATAAAAACCAAAGGCTTCGGGTCAAGCCCCGTAAAGCTTGTTTATTTGTGGAGCAGATTGCT
TGCAGAAGTCAGAGGGTGACAGCAACTCGATACCTAGCATTTACTCTTACAGCGTTGATGTGCTCACTATGCTCACTCTCGCCATGCTTTGAGCCCACAG
T
>NM_026390-chr1-128244137-0+400
CACACCGAGCGAGCGCCTGGGCCTGAAGGGGACGATGCTGTGGTTCCAGGGCGCCATCCCGGCGGCCATCGCGTCTGCTAAGAGGAGCGGCGCGGTCTTC
GTGGTGTTCGTGGCAGGTGACTGGGGAGAGGGCCCGAGAACGGTGGCGCTTTGATCTTGTTCTGGATTCTCGTTAGCGTCGAGTGAGCTAGGCAGGAGGA
G
>NM_026390-chr1-128244137-0+9000
TTTAAGTTTATCTTGTCTACCAAACATCTATGTAGTGTGTAACAAGAATTATGATTTGGGGCTAACAAACTTGATCAGCAAACAAAATGTCAGCTAAGCC
TGACAACCTGAGTTTAATCTCCATATCACACATTGTGAAAGGAGAGAGCCAGCTTATACAAGTTGTCTTCCGACCTGAATACCATGCCTACCCATATACA
T
>NM_001081078-chr1-128328318-1+33000
CGTTAGCGGATCTGTGTTTGTTCAGATGACTTAGACCGCCTCTTGTCATCTTGAGGTTGAAGGTGCGTGGAGAGCAGATGGCAAAGGACTTAGTATCTGG
GACACATTTTCCCACACTCCACTGAAGATTGGGAATGACGACAACGGGGACGTGGCATGTGACAGTTACCACAAGATTGCTGAGGATGTGGTGGCCCTTC
A
>NM_001313695-chr1-128359705-1-800
CTATAGTATATTTCCTAATAGATTATAAAAGTATTAATTTTATATACTCTGCCTGGCATTAAATTTTTAACATCCAGTAAGCCTCGAAAAAGTGACTTAT
TTATTCTGGTCCAGGTTTACTGTGTCCTGGAAGCCCAGGATAAAAGTGCTGGTGGTGAAACAAGTTATCAGCACTAAGCTATCAAAGTCGAGGAGGGACT
G
>NM_001313695-chr1-128359705-1-5800
GCCAGTCCTCAGTGAGGTCCGCTGCACATGGCTGGGGTGACTGCTAGCTTAAGCTGTATTAACAGTCACCAGGACAAATGCCCAGGGCAGAAAACAGCAT
TGTAGTTCCTCAACAAGATAAAGATTCATTCACCATAGGATCCAACAGTCTGCCTCTATGTATATACCCTAAAGAAAGAATTGCCATATGACCTAGCTAG
C
>NM_145507-chr1-128417416-1-400
CCTCTAACACAGCATCCTGCCTTCCCACACAGAGCAGGTTGCCCAGAGACCTCCTCTGACCCAAGAGACAGGCTTCCACAGGGCAGTGAAGGCATCAATT
CCAAAAGCGGAGATCCCAGCTGGCAGGACGCGAGACAAGCTGTCTGCCAGGGAGGGTGAAACAATGATACTCACCCCACCCCCAACTCCCTGTCTCTAAA
T
>NM_145507-chr1-128417416-1-1200
CTAAGGAATGAATACATTCTTCTGTTTTGAGCAAACAGTAGCAGATTAAGATGTGTCTCTTCTCGGCAGTCAGCCTGCGTCAAGTAGAAAGATCAGCTCA
GGATCCTGGCCAGAACCATCAGTAATCATTTTATTGCCAATGGTTTATATAACGCTTAGCACAAAGCACATATTTATAACCACTGATGAGTTAATTGAAC
C
>NM_145507-chr1-128417416-1-2200
TCCCCCAAGCCCCACTAAATCTCTTGAGTGAGGTCTGTTGCATGTGTGACTTTATGGCATTCCTTGGCCCCAATCTGCCAAGATGCTCTTCTGCTGAGAA
ACCCCAACTACTGACACTTGGGAGACCTCAGGAGTATAGCGTGTGTCCATTGATGTAGCTAGCAAATGCTTTTCTTCTGTTAGGTGAGAAAGCAAGAGCA
C
>NM_009911-chr1-128592299-1+49600
GAGGGAGCTGCTTCCTCATAGTAACTTCACAATGGTGAGAAGAGGAAAAAAAAAAAAAAACCACTTTTTTTTTTCTTTTTAAAGATGGAGACTTATGCAG
TCAGGCTGATCTCAAAGTTTTTAAATAGCCAAAATTAATCCTGAACGTCTGATCCTCCTGCCTCCACCTGCCAAGTACTGGAATTGCAGACCAGTTTAAA
C
>NM_009911-chr1-128592299-1+36800
CCTTCGAAAGCTGTGAGCCAGAAGTACATGGCCTTTCCTGGGACAGAGGGTTTTTTAATTAGTTAGTTAGGGCCCGGAGAGATGGCTCAGCAGCTAGAAG
TTCTTGCTGCTCTTCCAGAGGATCTATGTTCAGGTCCCTATACCCACCACAGGGTGGTTCACCATCTGTAACCTCATCTCAAAGGAATCCAGCATCCTCT
T
>NM_001356509-chr1-128592299-1-45800
AGTCTCAGAAAACAGTGTCTATGTTTTCCTTGTTTTGCCCCTAACATACTTCCTAACAGCTTCCTGAGAAAGAATGCGTAGAAGATGGGTTTCTTTTCAG
ACAGCAATGCGCTCACCCAGTAACTTGGTTGGAAGTTGAATCCCATGGCTGACCCTTCACTATTCCGTTCTCCTGGGCTGCAGCTCTCCGTGTTTTAAGT
G
>NM_172485-chr1-129273304-0-18200
TCTGCGAATGCCCACCCATCTGCATGAAGCTGATTTGAAGGCAGAGTGGAACAGGGGAAAACAATATATTTGTTCACATGAATCTTGGTATACATTCATT
CAAGCACAATTAAAAACAGTGGGATTTCCCAGTTAACATTTGGTAAAGCTCACAAAACATTATTTTGCTTATTGCTTCGAAAAGCCCGTGGAAGAAAAAG
G
>NM_172485-chr1-129273304-0+30200
ATAATGTACGAGGAATGAGCATTACGGTTGAGAGCCACTGTGCTTTTGGTTGGAACGTACCATAATTTAGGCTAAACTGACTGATAAAGAGAAGCCTAGA
GCTGTGGCTGTAGAGAACACTGTGCGAAGGCTGATGAAAAGGTACAGCTGAGAAATTTAAGTTGGTGACCTGTTTTGCATTGATAACTTGAAGGCTCCTG
A
>NM_001317361-chr1-130423043-1-19600
CTGCATCTATATATGTGCACCCCCTGTGTCAAGTGCCCTATGGGCCAGAGGAGTCAGTAGATTTCTTGGCACTGGAGTTAGAGCTGCTATGTATGAGGGC
CTCTGGGAATTGAACCCCAGTCATCACGAAAAGCAGGCATTGTTCTTGAATCAGTGAGCCATCTCTTTAGCTCATGACTATGTTTTGATCAGTGTCCCTA
C
>NM_010016-chr1-130462744-1+7000
CATTCTTTTGATAATTATCTTACAACTTCCTCAAATGGCATCTAAAACCCTAATGTCAAAATGGTAAGTCCAGGGTGTGTGTACGTGTGGCAAGAAAGTG
TGTGTGTTTGACTATGAGGAGAAGAGTTGAAAAGTCTGCACTTTGTGACCTGGCACTCTAGTAGTCAATGTGTGGAATCAGTTGATGAGGAACAACTAAT
A
>NM_010016-chr1-130462744-1+1000
GAGCCACGAAACATTCTGTGAGAGTAAGTTCTTCATTTCTCTTTCTGAAAAGTTTTGGGAATGTGGATCTCGTTGAGGTTATTTTTATGCCTCTTTGGAG
TGACTGGTAATTGATAGTTTTCTAGCATTATTAAACCCCAGGGTATACATGTTGGCAGTTTACACTCGAGCTAATTGAAGGCGGTACTTCCTATGGCAAG
T
>NM_010016-chr1-130462744-1+0
GGGTGAAGCTAGAGGCCAGGCACCCGCCCTCATTAATGAGGGAACGCCCTCTTGCACGCAGGCTGCCCCACCCAGGGTGACGAGGGCCCTGCCCCGCCCC
GCCACAGCTGCTCAATTAACTGCGGCTCAAAACAGCTCCAGCCGCAGCCGGGCAAGGTCTCTTCTACCTGGGGCTATGATCCGTGGGCGGGCGCCTAGGA
C
>NM_010016-chr1-130462744-1-10600
TCCTTTGTGATTTTTTGGGTGCACGCTGAATCGGGAATTGTGTGGGGGTTTCTCCACTAGGTCTAACAGGGACAGATTGAGGGACAGAGAAGTCAAGCAT
TTTGTTTGGAATTTATGGAGACAAATAGGAGGCAATAAAATAGGCTAGAAAGGCACAGACAGTGAGCTAGACTCAGAAACACACGGTGCTGCTGAGAAGG
A
>NM_010016-chr1-130462744-1-24400
TTTTATGATTTCTCAAACTTTGCACTAGATCTTGAGGTAGAAAACTGCAAGATAAACAGGCTCTCTTCCCTACTGAACCTCACCCCATGTTCCCTCTCTT
CCCTTTCCTGGCCTTGGTCTCTCACATTGGCCATCATTCCTCCTTGCCATTTTCATGGACGTACTACCTGTGAACTATCTCCTGCACCACATGGCCAGAG
C
>NM_009581-chr1-130629606-1+49400
GTCTTTCCCATGTTGCTGAAACTTGTCCTTTACTATATTTGTAAGCGAGTGAGTCTGAGTAGAGGCCAGAAAACTGCTAAGGTGCCCAGTAAAAGAGAAA
ATGGGCTCTCAGAGTGGAGGAAGGGAGGCCATAGAACCCATGACCAGAAAATGGAAGACACAAGGGTGGAGGGTACAAATGGGAAGGGAGAGCAGAAATA
G
>NM_009581-chr1-130629606-1+29600
CTCACCAGGAAGGTGGCCGGCTATCTGGAGCTGAAGATGGCGCCGCCCAGAAGCTCTGCGATTCTCGCCCGTCCCAGAAACGGCTGGCACTCTGTATTCC
ACACGGTCACCCGTGCAGCCTGCCCTCCGCGGAGTCCCGGAGCCAAGAAGGCTCCCGCCGGCGCCTGTGCCACAAACCTCTCAGGCCAGGCAGACCCCCG
T
>NM_009581-chr1-130629606-1+22600
TGGGGGCCATGTGATCCATCCAATAGCCGACTGTGAGCATCCACTTCTATGTTTGCTAGGCCCAGGCATACTCTGACAAGAGACAGCTATATCAGGGTCC
TTTCAGCATAATCTTGCTAGTGTATGCAATGGTGTCAGCATTTGGAAGCTGATTATGGGATGGATCCCCGGATATGCTAGTGTCTACATGGTCCATCCTT
T
>NM_009581-chr1-130629606-1-4000
TCTTCTCTCTCCTCTCTCTCCCCCTCTCTCTTCTCTTCTCTTCTCTCTCTCTCTCTCTCTCTCTTCTCTTCTCTCTCCTCCCTCTTCTCTCTCTCCTCTC
TCCTCTCTCTCTCTCTCTCTCTCTCTCTCTCTCTCTCTCTCTCTCTCTCTCTCTCTCTCTCTCTCTCTCTCTGTGCGCGCGCATGCCTGAGGTTCACCAG
G
>NM_007576-chr1-130661618-1-600
CCACAGAGCCATCTCACTGGTCCAGAAGTGCTTTCCAAGAGCAATCCTTGGGGCACACAAATCTTTAAACTTATTATTAACAGACTAAGGGTCCATTTCA
GGACTTGACTTTATCTGTATATTTATGTGATCGCAAACACATAAATTAGCCTCTTCATTACATTTTTCTGAATATTGACGAGTGTCAGACTGACTTCTGG
A
>NM_001162416-chr1-130714576-1+200
GAAGACATGCTGTGAGTTCTGGTAAAGAGTGACTGGCTGCGGATCCCTCGTGGGGTTTTTGTCCCAGAAATGTATTTGTATCCTAGACTCTTTTTCTCTG
TGGGGGTGGGGAGTAATTCTTTGCATGGCAGTTTATGTTTTATTTATTTTGCGTTTGGATCTTAGCACAGAACCCTGACTTGCTGGGGACTTGCAGTGTA
A
>NM_008825-chr1-130715821-1-400
ATGCTTTGGAGTCACCTGTCTGGTGAATGGGAGGCTCCCGGATCCATAGGCTCCAAGGATGCTGACCAGAAGTTGTAGTTAGTTAGCTCTTGCCTTCTGG
TAGCCAGCAAGGCATCTTTACAAGCCGACCTCAACCTCCCAGAACCTAGTCTAGCTGGAGATTCAGGAACGAAGGCGTTAAGCCTCACTTTTCACCAGTC
A
>NM_001170632-chr1-130800902-0+2400
CTTGTCTTTGGCTGCAGGTCCCCAGCCTGAGAACGAGATGGGAAATACTTCTTCTCACACTCTGTCTGCTCCATGGTGAGTCCATAAACAGCCAGGCTTC
AGAGACTGTGGGAGAGCTGGCAGTGGAACTCAGAACCAACCAGGCAGGTCTACTGCCTTCTTTCCTGGGATCCAACGTCACTGCACCGTGGATCTGAGCT
C
>NM_026976-chr1-130865777-0+400
GCTTCCAGACTTCCACCCTAGACAGCTGTTAGATTTCTAAGGGTTGAACGTGTCACATATCTTAAAGACTCACTTTTTGGGGATCTTAAAATGTATGTCT
CCAAGGTTTGTTCTTCTTGTATGTATTTCTCCTCTAGATCTTTCTTCTTCACTCTGAAATTGGAAACTTTCAAATGAAGTCTCCCTAAACTATTCCCTTA
A
>NM_026976-chr1-130865777-0+3200
GATCCTGAGATGGTAGCTGTGTGGGTGTGGAAGAGAAGCAGTGGAGACTCCAGGATATTGGGGATTCCAGAAATGTGAGAAAATCACATCACCAAGGAAA
GCTGTAGGTGCCAAATGGAGCCTTCCTGGTGAGGGACCACATGTGTCATAAGCAACAGAGAAGGAATATATGGATTTATCATGATATGAACATACAATAT
T
>NM_053095-chr1-130887411-1+6800
ATACGCCATGACAGGGATCCTATAAGGAAAACGTGCTAGACATCAGCAAACAGGCAGAACTCATTGGCATGAAGATCTGGGCCCTGGGGCATAGCTAGGG
AGATGAGATGGGTCAGGAATATTGATGTAATCATCTGAATCAGGGTCTTCCAGGTTGACAGCAGGCTGGTAGCCCAAGCTCACGTATTCACAGCTCATCT
T
>NM_053095-chr1-130887411-1+5600
CTGTATGTGTGTCTGTGTACTGCATGCATGACATGCAGTACCCTTGGAGGAGAGATGAGGATGTCAGAAGCCTTGGAACCAGAGTTAGAGGCAATTTCGA
GCTGCCATGTGGGTGCTGAGGACCTAACCCAGGTCTTCTGGAAGAACAGCCAGCGCTCTTCACCTCTGAGGTCTTGCTCTAGCACAGGATATTGGTTTGA
A
>NM_053095-chr1-130887411-1-3600
ATTGAAAGAAAAATGATGATGTGACTTTCTCCTTTCTTTTGGCTTTCAAAGAATCCTAATTAACATGCTTACTACTTCTCTCCTGCAGGGCAAAGTTTTT
CACCCACGGAGAAGGGGGCGGTTTACATTTATCAGCTTTTGCTTGCTTCTTGCCGCAGAGAGAGACTCAGATCCACAGTGGCTGAGACTTTTCTCCTCTG
T
>NM_001009940-chr1-130940115-1-32200
ACAAGAGAGTTATTCCAAAGGAGGAGCAATCAACAATGGGCTCACACCCATGGATTAATGAGTACTAGCACACACTCCTGCCAGAAGCCACTGGGAAGAG
GTGATGACCTACTGAAGATCCAGCTTGATATGGGAATGACCCTCTGAGAAGATAGGGCCCTGCATCACAGGTGTCCAGTGTTCTTTGAATCAGAAATAGT
T
>NM_001009940-chr1-130940115-1-33800
TGGTACATTTACACAATGGAGTACTACTCAGCTATTAAAAAGAATGAATTTATGAAATTCCTAGGCAAATGGATGGACCTGGAGTGCATCATCCTGAGTG
AGGTAACACAATCACAAAGGAACTCACACAATATGTACTCACTGATAAGTGGATATTAGCCCAGAAACTTAGGATACCCAAGATATAAGATACAATTTGC
T
>NM_010548-chr1-131019845-0-38200
ATTTTTAAGAATGGCATACAATGCCCCAACCAACTGACATATCAAACTAACTCGATATCTCAGATCTTCAGTCTATGGCCTGTAGGGTATACATGTTGAG
AAATGTATCAAACTCTATCCATATATTTTAAAGTTTGTGTAAATTTTCAGTTTCTCCTGGAGGGATCTAACCTCTTGCGCGCGCTCGACTGGCCAGGAAG
A
>NM_008551-chr1-131097843-1+19600
TGATTTGTAGATGTCAGGTGGCCTGAGAAATCTCTGAAAAGGCCTAACTGGATTCTTTACCTGGAACAAACCTAGGCCAAGAGGGTTTCCAGAGGCAGTT
GAGGGCTTCAGTGTTTTTCCTGGGCAACCTGTAGGGAGTCTGGTTATTTCTCCCTCCTTCCTTCCTCCTTCCTTCCTTCCTTCCTTCCTTCCTTCCTTCC
T
>NM_010709-chr1-131153207-0+14200
TTGTTTTGAGACGAGCTCACCACATAGCTTAAGTTGGCCATGAATTTGTGCCGCTGGGTGCAGGCCTGAGCTGCTGTAGAGCTGAGTGTTCTATGCAGAT
ACATTATTATGATTACAGATTGCTGGGAGGTGCTCAGTGGGTGAGGCATAAACGCCCAAGTAATTCCAGAACCCAGGTAATGCCAGGGGTACCTCTGTAA
T
>NM_018750-chr1-131245178-1+21400
AGGCGGATTTCTGAGTTCGAGGCCAGCCTAGTCTACAGAGTTAGTTTCAGGATAGCCAAGGCTATACAGAGAAACCCTGTCTCAAAAAAAAAAATACAAG
TAGAAGGATACATTATGCAGCCCAGCGTGGACTATGTAAGGTCCTACAGGAGCACTCTCTAGCAGCAAACAGTGGTTGGTACCCAGTCATCATCACTGAC
T
>NM_019777-chr1-131279563-1+13000
GCTTAGGAAAGCTCCCAGTCCACTGCCCCACCCTCAGGTTCATAGAACATTCTGTTGTCACTTGGCTTCTTCTTTCCCAGCAGCATCTTTGGGGGCTCCT
CAGACTGTTGGACATTTTGTGTTAGAACACACCATCAACCATGCTGAGTCCTTCCTGGGTACACACCACAGGTAGTGGTCATGTGATTTCTGTACTGTGT
A
>NM_019777-chr1-131279563-1-37800
GACATGTCCAACTCCTTCTGTGCCCATGGAACATACACCTTGAGTTTGTATTAGTCAGAGTGTGGGTCCAGTGTGTGGTCTTTTGAAACAGTCTCATCCC
ACAGAACATCCAGGAGGAAGCTCCTGTCACTATCCCAGGGCTGTATATGGGCCAGCTTTGCTCCCTCTGTGAGTTGTGCTGCTGGTGACTGCAGTCATGC
C
>NM_019777-chr1-131279563-1-41800
TGATTTTTTTTTAGTGGGTTACAGTTGCATGTGTGGTGCTTTCTGTAAACTAAGTACAATCAGGCCAAGATGGCTTCCTCCCATCCTCTGTGCACACAGC
AGTAGCCTCGTGTATGACAATGAAAACTGAGCCTCTGGTTGCAGCAACAAGACTGCCTTTGAGCTCTGGTCCTGGTTCTTCCTGTCATCGTTCACCTGTC
C
>NM_001081011-chr1-131527361-1+35000
CTATTTTTAACTGTGTCTGGGGAAGAAGATTCTACTATTTTGAAATCCTTTCCACTGATTGACAGTTCTCAAGTCAGAGTTTCTTGCTAATGCTTGGTTT
AAAATCTGACGGTTATAATTGAAAATCTTTTCCTTTTGTTCTTTTAAAATCACGTAGTCGAAGGTGGAGAGGGAGTTTGGAAGTCATTTAGGCCCACCCC
T
>NM_001081011-chr1-131527361-1+22400
CACTTACGCCCCTCCATAAATCTCAAACATTACCTGGCCTCAGCTTTGCCAGCCACAGGAATTGTAGCCACAGTATCTACAATTAGGGGTTGTTGTGTTG
ATTCTGTGAGATTATGCTTATATAGGTGTATGAATTTCTATAATTCAGGCTTTGTAAATTACACAGCTCCAACAAACATGAATTATGGCTTTATTTGCTA
T
>NM_175382-chr1-131527903-0+32200
AAGAGACAGGTGCCACCTTTCTCAGCAGTCAGCAAATCAAGTGTTCTTCGATTCTGTAAGGCAACTTGAGCAAGGAAAGTTAATTGTCTCTGTAAAAAAG
CTAATGACTCAATGGAGGCTTCCACTGCCAATGCAAATTGTTGAGATAATTTGGCGGTGGTGAGAAGAGAATGGGTTAAAGATCCTCCAGCCAAACTGGC
A
>NM_011924-chr1-131599114-0-400
TAGCTCCTTCTATCATCTCCTGACACACACCCCCAGGTCACCCAGTCACAAATGTCCTCACTTTTCTTCTGCCTCCACAGCTCCAAGTACCTATCCTAAG
AAAAATGGCTGTCACATCTGGTTTTCCAGAGTGGGTTTCTTCAGGGCATGCTTCTCAGCCATTTGAGATCTTTCACACATGCCTAGGGCTCCCCGCAGCA
G
>NM_007799-chr1-131638314-0-7000
CTAAGGGTCCACTGTATGAGATCTCCCTATTGTCTTAACCACAGGAGTCCTAGCACTCAGGTACAACGGCCACCAAACCTCAACACTTACATGGAGAACA
CATATACAAAACTTAAGCCAGAGACACCTTGAAGAAATGCTACAATACAGGCAGCTTCCTACTTCATGTCTGAGCAGACTCAGTACCCAGCTATGCAGAA
C
>NM_007799-chr1-131638314-0+800
CTGTCATTAATGTTTATATAATGTTCTACATCTGCATGTTATTTCTAAATTAGAGTGTACTGTACATGAGCTGCTAATTGCATTATAGCTGTTAATAATG
CGTTGCTAAAGGAAATTTCTTCAGGACAAAGATAACTGCTGATCCAGGTGTGGAGCTACACACCTTTGATTCCAGCACTTGGGAGGCAGAGGCAGGTGGA
T
>NM_007799-chr1-131638314-0+19400
TTCAACAAAGCCACACTTAATCCTCCCTAAAAAATCTGCCAGCTGGGGACCAGACATTTAAATACATAAGCCTATGGTTACCTTGATGTTTAAGGTTAGT
TAGACAACGCTGAGATACCTACACCTGAATTGTGCCTACTGAAAAATAGAGGGGCCTCAGTGATCCTTTTTCTGAAATTAGATAAGCGAGATTATGCACC
C
>NM_145509-chr1-131688695-0-20000
AAACAAGAGTAGTCTCCGTGGTTGGGAGAGAAGGAAAAGATTAACCAGCAAGATGATACTAAAAGTAACTTCTACATTAGGGCGAGGAAAGGAAACTGTA
GTATAGCCATGTAGTAGAATATCACTTGGTCTCTGGAAGGAAAACCAGTGAGGGATGCAGTGTGCAGTAGAGGACTTACCTAGCTGACACAAGGCTCCGG
G
>NM_145509-chr1-131688695-0-10000
CTCAGGAAACACAGAGGCCCTTGAGACAAAAGGCTTTATACCCCAAGAGCCAAGTGGGGGGCAGTTTGGGAACAGCATCCCCAGAAGGTCCGCTCCTTGG
GGTCATTTCCTGACAAGAGTTCTCTAGAGTATGCTGACCTAGGGCTGTGTGTCCAGCAGACTGAGAAGAGAGGAAGTCCAGAGGATGGACATGATGCAAA
A
>NM_177243-chr1-131744022-0-14800
GCCTCCAACTTTTTCACAGTCTTACGCCCTGCCTGAATCTGAGCTAGACTGAAGGAGAATGACAGGCCTGAGCTCTTAGAATGAGGTCACTGGCAAAAGA
AAAGTAAGCACGGAGGTTGAAAGTCTCCTTGACTTTTCAAGTTAGTTTCATACAGACTCAAGTCGCTTTTCTGTAGAAAATCATTTTTGTCCTCTGTTGG
A
>NM_177243-chr1-131744022-0-5000
GTCAGCCTGCTGCCTCCTGGGGCCTGTCCCCAAGAAGCTATGGGAGGAAACCACACAACTTGGCCGTCATTTCCCTTTGACAGTGGTCTGTGGCTAGCAT
CACTGGGACCCTGGGAGGATGCTGGATAGTGAGAACCTACCAGGTTTACATTCTTTCCTAGAGGGTGAAAAGACTGGGAAAGGAAAGACAGACATGCACA
G
>NM_177243-chr1-131744022-0+13400
ATGGAGGGAGCTCAGCTCCCCTCCTTCTCACACCCTTGGACCCTGCCTCTTTTGGATCTTTGGCAGGTTTCCCACTCCGGTGGCACCGATGGTTTCGCAG
TGGAAGGACATGGTGGGCACAGCCTTCTCCCTGGCAATTGTGGGCTATGTCATCAATCTGGCTATGGGCCGCACCCTGGCCAGCAAGCATGGCTATGATG
T
>NM_178079-chr1-131797395-0-23800
AAGGGTGACTAAAAGGAGACCAGCTGGCATTATTGAGGTGAAATCTTCTAGGAAGTATTTCCTGAGAGCATGAAGAAGCTGTGTTCCAGAGATAGCCAAG
GTTGTACCTCATGCTGCAGCTGAATTTGGTAATGTGTAAGAATTACCACATGGTACTGGTTTTGAAGCCATGGAGTGGTCATGGAGAGCAGCTGAGGTTT
G
>NM_001357478-chr1-131797398-0+800
GACGCCTTGTCAACTTCTCTTTTCTGTTCATTAAGTAGTGGATTCATTAAAAAAAAAAACTGCCTACACAAACATATGCAAGTCAACACAGTGATCAAAT
GCTAACCCTTAGTGGAAGATGGATTGTGCACATAGTGAAGTGAGATGCCTGGGAATAGTTTTCCCAGAGCATTGGGCAAATAGTCCTCTGCAAGCTGGTT
G
>NM_173865-chr1-131828012-0-600
GCGTCAGGGAAAGTTGGCGTTCATTTCGCCCGGGATGGAGACTTCTCTCCCACGGGGCCACGATTGGGTCAAAGGAAACCCCCGCTCCCCTCCGCCCTTA
CCTCATTGGTGTGTGTAGCCCCAGCCATGAGTCTACCAAATTTTCCCTCCAGTCTGCCCATCCCCACCCCTATCAAGGCTGGAACTTTATTAAGGCAGAT
T
>NM_144875-chr1-131867277-0+3200
ATTTACTGGTTCACTAGCCCTGTTGTGAAAGCCTTTATCTTACTCTACACATGACACATCTGAAGTCCTCAACTGGATCTTCTTAAAGTCACACAGTTAG
CAAGTGGCAGACAGGGTTTTGGACATCACAGTTTGGATACAAACTCTGCAGTGGCTAATCAAAGGGTCAGAGGGGAAGGAAGGGGTGGGGCCTTCAATAC
C
>NM_144875-chr1-131867277-0+6600
AAACAGAATCACTGTGCTTTTTTAAGCCTTTAGTCATCATTAACTTTGCCTTGACTTGGCTTCAAGGACAGCCAGGAATTAGGCTGGAGAGATGGCTCAG
CAGTTATCAGCACTGTTGCTCTTAGAAAGAAGCCAAGCTGGATTCCCAGCAGTAGAGGCTGACAACCTGTAACCCCAGCCAAGAGGGATTTGTCGCCTCT
G
>NM_144875-chr1-131867277-0+18000
TTAAGGTATAACTGAATTCTTCATTTTTTACTTTCCCTCTCCCTGTTTTTATTCCTGTCATTTTGAGTCAAAGTCTCAATCTGCAGCACAGGGTGGCCTG
GAACTCTATATACAGCCCCAAAAGACCTCAGACTCTGAGTAATCCTCCTGCCTCAACATCCTGAGTACTAAAATCATGGGTGTATGCATGATCTCCAGAT
T
>NM_001145804-chr1-131910458-0+2200
TGGGAGCACCTCAGAAATGTCCCCTTATGCTGGGCGTGGTGGCACACACCTTTGGTCCCAGCACTTGGGAGACAGAGGCAGGCGGATTTCTTAGTTCTAG
GCCAGCCTGGTCTACAAAATGAGCTCCAGGACAGCCAGGGCTACACAGAGAAACCCTGTCTTGAAAAAACAAAAAACAAAAAAAAAAAAAAAAAGAAGAA
G
>NM_001177628-chr1-131962915-0-400
AACATTTTGGTGGCAATTTATCACCTCTCCTTCCTTATACGCAACCACAAGTAAAAGAAGAAAAAAGAAGTGGGAGTTTTGTCTTTGAGTTGCAGAAAGA
GGCACTGAGTTAGCTTTCTGAGAGCAAGGAAAAGTAGCTCTCAGAATGTGGCCGATCCTTTGAAGGCGTGGTCCAGTGCGGGTGGGTCGCAGTTGTGCCT
G
>NM_001177628-chr1-131962915-0+3600
AGGCTGGACCAGTTGGTACCAGGCCCAGCGTCTCAAATGCTGGTGCCACTTGACTCACAGCGACAGAGCTGGAGTGCCCAGCTTTGTCTAGTGTTGAGTG
TCCCTGCCTGGGGGCAGGGGCTAGGGACAGAACTCTATCAGTGGCCTGACCTGTGGCCAGAATTACCTGTTTAATCTCGTTTTCTGCTATGAGGTCTATG
T
>NM_145977-chr1-131970609-0+12600
GGACTGAAGGTAGAGACAGGAAGAGTCTTAAGTGCAACACTGTGCAGTTTTCTGCTTCTCCAGGGGTCACTGAAGATGGAGCGTTCACAGTGAGGACAGT
TGGCGTGTGGAGGCAGGATTTCAGTAGTTGCCATGGCAACGTTCTTTCACATCATACCCTCACCTGGTCCAGCTCAGTCCTTCCTGCCTTGCCCTCTCTC
T
>NM_145977-chr1-131970609-0+16200
TGTCCACTAGAATTCTCATTCTCTGCCTTACTGCCTTCAAGTAGGGTCTTTTGTTTATTTGTTTGACTTTTCCAGACAGGTTCTCAGCTGCCCCCCCTCC
CAAACCCTGTTTTGTTTTGTTTTGTTTTTTGAGGCAGGTTTTCTCTGTACAGGTGACTGTTAGGAACTTACTCTATAGACCAGGCTGGTCTTAAACTCAG
A
>NM_007923-chr1-132007605-0-400
TTGAAGCAGAAGGATCTCCTATGAGTTCAGAACAGCTAGAGCTACGTGTTAAAATACTGTTTCTAAACCAAAAAAAAAAAAAAAAAGAAAGAAAAAGAAA
AAAGAAAAGAAAGAAAGAAAGTTAAAGCTCTGGACCAAGCTAAGTTGGTAAGGGGGAAAGCTTTTCCCATTCTAGAGAGACCATTCGTCAATGATTCTGA
T
>NM_007923-chr1-132007605-0+21400
AGAGTACAGTCTCTTGAATGTTCAGTGTAATGCACATGGGGAAGTTTCATGAAGTTAACTTGTCTATGAAGTACTTAAGTTGGAATTGAGCACCTTAGGT
ACTCCTGAGGTACTGGCTGAGTACATCTCTGTGTATATACTGCCATGGTGACCCACGGTATGTGAATCTTTTTCAGAGGGAGGCATATTCATCCCCGAAG
A
>NM_008795-chr1-132139685-1+32400
GCTGCTCTCTGTAATGATGGAGCAAGATTCCATGGCTTCCCTGATCTTGTACCTTTTGTATTCAAGTTGGGCACAGACCCCTCCATGATTAAGGTTAAGG
TTTTTACTGTAGATAAAAGAAGGGAAATAGCCAAAGGCAACTGGAGAATCCAGAGCAGAGAATGACTTAACACAGCCAGCAGACTGGACATGGCCAGGGC
T
>NM_008795-chr1-132139685-1+7600
GTTTGCCTCTGTGTCTACCTTACTCCACCGACCATAAGCACATCCATTTGCACAGACGGCAAGATTTCCTCCTTAACAGTCGAATAGCAATCCCAGTTTT
AAAATCCATTCCTGGGTCCTGGGCATTCGGCTGTTGTATTTCCTAGATGAAGAGAGTAATGGTGCGGTGGAGTGGCTCTGCAGACAGATTTCCCTCCCTT
C
>NM_001311104-chr1-132191436-0-600
TGTAAGGGCGCGTGTGTGCATGCGGGTCGGGACCCGAAGGCGCGAGGTGGCAGCGCGGGGCAGAGAGCGGGACCGGCTTCGCGGTCTTTCTCGCCCGCGC
AGAACTCGGGCAGGTAGCCGGCCGCCTCCGGCTCCTCCCCAGACGCAGCTAGCGGCTGCTCTTAGATGGAAACCCGACCCGGGCCGGGATCAGGCGGGCT
G
>NR_029777-chr1-132198088-0+400
TTCCCAAGTTTTTGAGGCCTGGCTTGGAGATGTAGGGCTGGTATCAGCCACGGTGTCTTGGACCTCTCTTCTGTCCAGCCATAATCTGCTTCTTGGTCTT
GGTCTTCCTCCTCCCTCTGTGCAGCTCCAGATCCTACTTGCTCTGGTCCACCGGGGCTCTTTCGAGACCGAAATGAGAATTCAGGCCAGCTACGCTGGTG
G
>NM_144810-chr1-132298626-0-28200
GGCTCACAGTTGAGAGTGCTAGTCAGCACTAGAAGTGTCACCTCTAGAAGAAGAACCTCTTCTAGAGGTCCTAAGTTCAATTCCCAGTAACCACATGGTG
GCTCACAACCATCTGTAATGGGATCTGATGCCCTCTTCTGGTGTGTCTGAAGACAGCGACAGGGTACTCATATATATAAAATAAATAAATCTTAAAAAAA
A
>NM_144810-chr1-132298626-0-1000
ATTCTTTCAACAATGATACTCCAGGAGTGAGCTCCATTCCCAGCCCCTTGTACAACGTGGCTGAAATGACAAGGCTTCAGACATGGGCTGTCAGGGGCTG
GGGATCATAGAGTCCTCCTACCAGATATCAAAAGGTGACGTGGGAGCCCTGTAATGAAAATATACTCTGTTTATGGCATTGTCCTATAGCTTGGTGGGAT
T
>NM_001195025-chr1-132316125-0-3800
AACTGGCCAAAAGACGGAAGGCTAGCCAAAACCCAAGATAGGAGGACACCATCCATCTGGTAACTTCATATCTCATTTGGTCCCAAAGCAAACTCATGAA
GGAGACATGTGACATGCTTCATACATGAGTACAGAGCATCAGGAGCCTGAGCAAACCAGAATCCTTACCTAGCCATAAGCCCACCATTTCTGGTGCAGTC
T
>NM_028778-chr1-132316125-0+11400
AGTGATATCTCTGTCTCCCTGGGAGATTGCTGAGTCCTCAAAAGCCTAAACGTAGCCACTGACCTCATGTCTTGATTTGCTGCTCCAAGAAGGCACTGAG
TCGTCTTCGTAGGCTCTTCTGCCCTTATTCGCTGCTCTGTGGCCCCTGTCCCCTGTAGCAGACATTCCACAGGGAGGTCCTATCTGGGGCGAGGCTATGA
A
>NM_028778-chr1-132316125-0+23800
TTAAAGCCACTTCTACAGTCCCCTCACATCTACGTGTTTCGGCAAGAATCAAAGGTCATGGCTCATAAAGATGCTTGGCAGCCATTACATCTTCTCTACA
GACCCCTCTCCTCTGCCTCAGCTGGGCCAACTTGGGCCACCTTACCATCTGTGTCCCATGTCCCTTGAGATAGTCTGTCTCCATAGATCAGTTTCTCCCT
C
>NM_001357486-chr1-132477367-0-11200
TGAGTACAGTCACTTAGTAAACTGAGGCACCCTTTGGTCTTGTCCTAGAGAGATGCCATCTTTGATCTAGCTTCCTGGGAGACCTGCCAAGCCCATGTTC
TCCAGGATGGAGTAGCGGCCTTGGTAAAGTGTATCCCAAAGAGGGAGCTGCTTTAGGTGTTCAGAACTAGCATTTTGTATTGGGTCAAACAGTCCACATA
T
>NM_029025-chr1-132506230-0-2200
TTTGAATGAGGAAGTGAATTATGGAAGAAGAGCACACGGCCCTGCCTTCCTTTCAAGCAGAAGTCCAAACAGGCTCTCAGGAACGCGGATGCGCGAAGAC
GGCAGGAGGCTTGACCCACTTCAACTTCACACCAGGTTGTGTTGCTGGTGAAGAGTGCCCGTGTTTTGTTCACCTAACTGTTGGAGTCCCATCTTTGGAC
G
>NM_029025-chr1-132506230-0+800
AATAGAGGTGGTTTAGGAATATTCACAGTAAATTATTCAAGATATTCGAATTAACATCCTAGCCCAACCTTGCCTCACCCCTTTTGTAAGACTGGTTTTG
TATCTGATCAGATTTAGTACGGGACTTTGAAACTCTCCCACAGTTTGGGAGGGAGGGAAAGAGTTAGCTTATACACCTGGGTAACATGGAAATTCACTTC
A
>NM_029025-chr1-132506230-0+9000
GCTGGGCCTGGGACTCTCATCCCAGAGAGATGAGAGATGGCAGTGCCCACTTGTGGCCCCAGAGGGCCATCCACTTGATCTGAAGATGTATGTCAAATAC
CTTCTATCCAAAGGCTTGTTCCTTCTGTCCAGGACCCCAGAGGGTCCAGGCATTAGGTCTAGTATTATCATGGAAGTCACTGCCCAGTGCCTCTTGATTT
A
>NM_177129-chr1-132542940-1-36600
TCTGAAGTTCACAAGCATCTTTGTTTCTTACTCCCACCCCACCCCAATCAAGTCTGAAGCTACATTTCAACCTCGCCTGGTACTGTCAGGTACTGTTGCT
TTCTAAACTGCCCCTGTAACGACTTTCCCCAGGCGTCACGACCTTCTTTCTGAAGCAAAAGGGCGTGTCGTGGAGCTGGCTGCCAGCGTATCAGAACAAA
C
>NM_001160316-chr1-132642858-1+20600
CCGTGGATGCACCCTGATTGGCATGGCCCCCTCCATGGGGAACAGTGTCGGAGTGTACACCACCCAGCCTCTAACACCTGTGTGGAAGGAAGATTTCTGC
CTATCTCCTGGCTGCTCCAGCCTAGTTGAACTGTTGAACACCTTCCCCCATCCTGGCTGCCATTTGCTCCACCTGCACCCACCCCATCTCTTATGCAGTC
A
>NM_001160316-chr1-132642858-1+12800
AGAAAGACGATCCTGCACAGCCTTCGTGTCCACCTAGAAAGGGTGATGCTGGAAGTCAGTCTGCTGCTGCAGGGTATGAGCCAGGTGCCATGCAGTTCTG
GGCAGAGCCTGGGAGCCTATTCAGGTTAAATGACACTTAGCTATGGAACTTTCCAGAAGCATTCTTTTCTCTAGAGGAAGTCAGTAAGGGATACTTGTCT
C
>NM_001160316-chr1-132642858-1+1000
TGCCACAGTTTTGACCCTTGCTGTGGATGTCTTTCTTAGCATCCTCACACGAATGTACAGGAATGGCACCTCGACCTCAAGGAATTCATGGAACCCATGT
GATCCCAAGACAGACTTGGGCACTCTCCATTTAACAGATGACCGAAGGAGGTGGGAGGTGAAGGTGGCCTCCAAGAAGGCCTCATGTGGCTCTAAAGCCA
G
>NM_001160316-chr1-132642858-1-11600
CCTCATGTTGTGGGGATGCCCAACCATATAGTTATTTCGTTGCTACTTCATACCTGTAATTTTGCTACTGTTATGAATCATACTGTAAATATTCATGAAA
GGGTCATTCGACCCACAGGTTGAGAACCGCTGATATAAGCCATTTGCTAATGTCATGGTTTCGAGTATTAGGAGTGAATTATTTGCATCTTCTAGTCCAT
C
>NM_001160316-chr1-132642858-1-12800
GATTCGGTGACACAATGCCAGATGCTGTCACAGCAGGAAAGCCAGGAGCTCCTCCACACTTCTTCCTTGTCTGATATCACCTTCCAAAAACCCCATCTAC
CTTTCTCCTCCGCACTGGTGTTTTGTCTCCTTGGCACGTGGTAGTGGCCATGTTTGGCTGGTATTTTGAGTTCCCAAGAACCCACGTGTTGGCCTTAGAT
G
>NM_001160318-chr1-132707326-1-10400
TCTGGCAGGGACTTTCTCTTGGTGCCACACAGTAGGAGCCCAGATTTCTGTGTGGTTATGGAAGGGATGGACAGAAGGCCAGCAGCAGGCTCCTTCCTGA
GCCTCTGTCTCAGTATTTCCCAGAGGCCCTCTTGGCTCCAACAGCTATACTAAAGGAGACCATTGAAAATGTCAAGTTATTGTCTCACTTTAGAGTTTGC
T
>NM_001160317-chr1-132741797-1+1000
CTGTTCATAGCTTTGGAAGAGAGATACTTGGGTTTGTAGGCCTCTGTGTGGTCCTCTCCTCTCCTGGAACTATTCAGGTTTGCTTCCTAGATGGGATCAG
AAAGGGCTTGAGGCTGGGAGAAGAGGCAGGTCTAAGGGAATGGCCCTCAAGCTCCTGAGACTTGTCCTGAGTCCTGGGCTGCAAAAGCCTGGCAGAGAAA
C
>NM_182716-chr1-132741797-1-26800
ACAAGGAGTGTGACACAGAGAAGAAAGGCAGGGTCAAACTCAGCCCTTCCATCAAGGACTTGCTTCCACCATGACTGGCCCCTAAGATGATGTATTGAAC
CTATGCTGGGGTCAGAGCTCCGTGACCTAATCAACTCTTAGAGACTGTAATGGTTTATATATTCTTGGACCAGGGAGTGGTACCATCTGGAGGTGTGGCC
T
>NM_010732-chr1-132880355-0-15000
CCCTTGCCCATTCATCTTTTTACCCAGTCACTCACCCAATAAATGTTTCTGGAGCAGCGACTGCTTGTCAGTCATTGTGCTGAGCCCTGTGATGAGTGAT
GGGGATGAACCAGGTCACAGCGCTCAGTTCAGGCGGCCAGCCAGATCACAGGATAAAGCGAGACTTGGAAGCAGACAAGGACCATTGGTGCAAAATATTT
T
>NM_010732-chr1-132880355-0+800
CGTGACAGAGGAGAACTCGCAGGATGGAAGCGCACTAGAGCCTAGGGGACTTTCCCTTCCTGGGAGCTCGGGTGGTGGCCGTGCAAAAAAGACAGGGTGG
CCTTGGTTGGGTCTGTACAAAGTATCTGGCACCGAGAGTCAGGCTCCTCCCGGGCGGGAGACTAGGGTCTGACTGCAGTCTAAGATGGGACTTTTGGGTG
G
>NM_010732-chr1-132880355-0+25000
TGGGTTCCTGTGGATTCACAAAGCTATGCACCCATCACCCCTAATTCTAGGATATTCCTATGGCCCTCCCCAGGAAACCCTGTGCCTATTAATAGGCATT
TACTCGCCCATTCTGCATCCCTGGCAACTACCAACCCCTTTCTATATCTCTAAAGCAGCCCGCACTGACATTTTATATAAGCAGAATCTTTTAGTGTGTA
G
>NM_001302803-chr1-133025416-1-400
TTGGCAGCGGGCCGTCCCAGCTCATACTTTCGCTTCTTGTGGCAGGGTTTTCGCTTAACCCCCCCCCCCCCCCCCCCCGGTCTTGCGGCGCTTTTTTTCG
ATCGAGACAGGGTTTCTCTGTATAGCTCTGGCTGTCCTGGAACTCACTTTGTAGACCAGGCTGGCCTCGAACTCAGAAATCCGCCTGCCTCTGCCTCCCA
A
>NM_001099276-chr1-133046012-0+15400
TTTTTATTTATATAAATACACTTATAACTGTTTACAGGAAACACAAGAAGAGGGCTTCGAATCCCATTACAGATGATTGTATGTGAACCACCATGTGGTT
GCTGAGAATTGAACTCAGAACCTTTAAGAGCAGTCAGTGCTCTTAACCGCTGAGCATCTCTCCAACCCCAGAAGTAACCTTTGAAGAGCTACGGAAGGGT
G
>NM_001099276-chr1-133046012-0+22000
GTCTTTCCTCACTCTTTCCTCAGTGAAGATATTTAGAAAAAGCCTGACAGTATAATAATTATATATATATATAATATATACATATCATATATGTGTGTGT
GTGTATAAAACATATTATATATAAAGTACAGAGTCTCTTCATGTCATCCCAGATGGCTACCACACATATGTGTGTTGATATGTCTTTGGCCCATGAAGTG
T
>NM_133819-chr1-133131166-0+3600
TTGTAGACCAGGCTGGCCTCGAACTCAGAAATCCACCTGCCTCTGCCTCCCAAGTGCTGGGATTAAAGGCGTGTGCCACCACCGCCCAGCCAGGCCTAGC
TTTTTAAAAACTATTCTTGGACATATCCAAATGGTAGTAACCTTACGTCTTGTCTATAGAGGCATAAGGCATGCTAAAAAATAAATTTTAGAGTGGTATA
G
>NM_133819-chr1-133131166-0+41400
GTAACCCAAAGTAGCTGGCAAGGTGATGGCACACTCAGACCAACAGGTGTTTTCTTGACCAAAAGAGAAGCAGTGAGAGCTAAGAGAATTCCCTCTCATT
TTTCAGTATGTTAGCCCGGGGGCTTCTACTCCCTGTAGGAGGAATTGATCACCAGCCCCGGTGGATGTAGATTTTCTCAAAGTTCTCTCTTGTGGGCTGG
G
>NM_182930-chr1-133246097-0-36200
AGGAAGCCAATCAACCAGAGGCTGTCAGTACCTCCTGGAGTTAAGTGAGCCAGAGGCTCCAGCCAGGAAGGCATCTGAGCTCCTGGACTCTTAGAAACAG
CTCCTTCTTATTAGCTAGCCCAGCTCTTTCTCCCATGCTGGTTGCTGGAGTTACAAGGTGGGCCTCCCGAGGGAGACAGAGAAGCGGGGGAACATCAGGC
G
>NM_011439-chr1-133424212-1+20000
CAGAGTGGTAAAGCACTGTTGCTGAAGACAGCACCTACAGAACTCACTGACCACAGGGAAGTAGGGCTGGTGCCTCCCTAGAGCCCTCACCCTACTGACT
CACGTTCACAGTACTGAACACTACTCTGCACTCTATCAGGGGAGAAAGGTAAACACCAACGTAGATACAAACCCTTCATCTAAAATGGTGACCTGCCCAC
A
>NM_011439-chr1-133424212-1-4800
GTAAGTTTGAGGCCAGCCTGGTCTATATAGCAAACTCCAGGAGTCCATAGAAATATCCTCTCTCAAAAATAAAGAAATAAGGAGAGAGAGAGAGAGAGAG
AGAGAGAGAGAGAGAGAGAGAGAGAGAGAAAGAAAGAAAGAAAGAAAGGAAGAAAGGAAGGAAGGAAGAAGGAAAGAAAGAAGGAAGGAATAGAAGGCGT
G
>NM_011439-chr1-133424212-1-44400
GGCTGAAGCGACACCACTGCAGCCCTTCCCCTGGTGTCTGGCTCTCCGTGTCTGTACTGGTGTAGGAAACCCTGTGTGCACACCTTCAGGGAAGAGTAAT
AAAGGCTCCTTTCTAGCCATTGCCATTGGACCTCAGAAAAGAAAAAGAAGCTACCCAAAGGATGGCTAGGCCTCCCAGTCTAGCAGAGCTGCCCTCCAGC
A
>NM_009227-chr1-133610280-1+13800
GTTTGCCTTTTAAACTTGGACTTCTCCACAATCTGTAGCTCCTTTCTTCAAACTAGAATTTGTATTGCAGGGAGGCGTTGCTCTCCCTTCATTAAGGCTA
CTGAACTACTGGGAAGCAGCTCATGTTGGCAGCCCTTGGTATGTGGGCAATTATTTTTCTGGAATGGCTCTTTGTTTCAGAGAGGGTCTTGCTAACCACC
C
>NM_009227-chr1-133610280-1+9000
TGACATTTCTGTGTCCCCACCCCCCGCATGTACCCAACAGGGTAACTGCTAGTCAAGTAGCATATGAAAAACCTCATGGGAATTTTCTCTTTATGGTCAT
GTCCACAGTAACATTTCTGTCTTTTGAGAAACCTTCATGCAGACATTAGTAATCACTATCAGGCTTGTGGCCTGAACAGCAGCAGTAAGTTTCTCTTTCC
A
>NM_009227-chr1-133610280-1-11800
TTGTCCCACTCCTCTCTGAGGATAAACCCGTCACCATGTCTGAGACAGAAAACCCAAAAGACAGGTAATGCTGTCTTAACCAAACTCCATGCCATTTCAG
GTCTTGTTCTCTAGCAAAAAAAATGCTGATAAGTCACTGAACATTTACGGGTTATCCCCTCTAACTCCAAACTGAGGGCCGCACGCCCTGCGGTGTTTGC
C
>NM_001357228-chr1-133661399-1-400
AAAGTAGTTTTTGTTTTTGTTTTTGTTTTTGTTTTTGTTTTGTTTTGTGATACAGGACTCTCTAAATAGTCCTGGCTGTTTTGGAACTCACTATATAGAT
CTGGGTGTTCTCAAACTCACAGAGACTTGCTTGCCTCTGCTTCTTAAGTGCTGCCACAACAGGTCAGTTAGTTCGGAGCTAATTTTTAATTAAATGTCTA
T
>NM_001159649-chr1-133690108-1-4200
GTCTGGTGATAAGTGTCCAGGCTTTCTCCCTGTGAGAGCAGCACTGACCTTTGTCCCTTGTCCCTTGTCCCCTGCGTTCACAGCAGGGAGAATGAAAAGC
CACAGAGCAATCCCCAGTATCTCACACCCGACTTGCTGTGGATCAGAAATGCAGCAAGAAACGCTGAAGAAAACATGTGAGAGACCCAGTCATCTTTGTG
A
>NR_105868-chr1-133726645-1+9200
ATGACCTTTCTAAATGTGCAGAAGTTCCATATAGTGACCAAGAGAAGAGTCACTATCTCCTACCTCCTTCCCATGCCAGCACAGATGAAATGGCGTGTGT
ATAGTAGTGTAGTAGTGTATAGGTAGTGTAGGCTCCCAGTCCCCACCCTGGCCCTTTTGTTCTGAGTGAGTTTCTGATTGGAAATGCTGCACGATTCACA
G
>NR_105868-chr1-133726645-1+3000
TACTGTCCCAACACAGATGAACAACACGAATGTATGTGTTCATTGTATTTTTGTAGTCTCCTTTAAGGTGTTAAAGTATTATCTAGTCTCCTGGATATTG
TTGGATCGTTTGGTTTTGATTTGGGGTGGGGTTTTGTGGTTTTGTTTTTGTTTGCATCTTCCCCTACACCTCTGTGTGTGTGTGTGTGTGTGTGTGTGTG
T
>NM_213616-chr1-133753747-1+10200
AACAGACTGGAAAATGGTGAGCGCCACGGCTGAGGACAGCCTTAGCCTGGCGGAGATGGGGACAGAGACCTGAAAGATGACAGGGACAGCCCTGGGAGAG
GTTCTGCTAGGGAAGGGGGTGGTACAGCAGCAGCAGCCATGTGCAGAAACGGAAGGAGGGGTAGGGGGTGTGTTCCGAGAGTAGAGGAAGGTATGCTGAG
C
>NM_001167949-chr1-133753747-1-18800
GGACGATAGGTGTAAAACCTTCTAGGTCCCACCTTCCAGAGATTGATATTTCTTTCTACTTGTTTGTTTTGTTTTGTTTTGTTTTGTTTTTCTTTTTGGT
TTTCAGAGTCTCACTCTGTAGTTCTGTCCTGGAACTCACTATGTAGACCAGACCTCTGCCTCCCAAATCCTGGGATTAAAGATGAGCTCTGCTCTACCTG
G
>NM_054076-chr1-133907173-1+48200
CATCAGGGTTCCTGCATGCTACCTACAATCCAAACCCTGCTCTCGCCTCCTGGAGAAAGAATGTCATTATCTGAGGAAAACCCTTCAGCCTGCTCTAAGT
TATTAGTTATATAAATCCTGCTCAGAATTATCCTGTCAGAATTCAGAGTAGTGAACGTCGGTAAAACAAGAGCTACCCTCCTTCCAGAACCAGGTGCCCC
C
>NM_054076-chr1-133907173-1+28600
GCCTATATTCCCTTGTGACAGAGACTCAGGTTTCAGCGAGGCTGACTGGCTGCTCTGTCCCTGAAGTATTTGAGTTATAGGAAACAGAACCATACCAGGC
TTTTATGTGGAGATCTGAATTCAGACCTCCAAGCAGATAGTGAGTGTGCTTAACCACTGAGCTACCTCCCAATCTCGCATGAGAGCCTTTTCCTCTATTC
C
>NM_054076-chr1-133907173-1+11000
CTGCTGGGATTATAAGTGTGTACCACCATGCCCTGCTACCACAGTTTTTATAAGCGGGAGTGTGAGCAATGACTCTGAGCCCCAGTTGTTGCCTCCTAAA
GAGCCTGAGACAGTCATGGCCTTGGCTCACAGGATCTTACACAGCTCCTATCTGCCGAGTGCCTGAGACCGTGTTCCTGCTGATAAGATGGTGGGGTGTG
C
>NM_054077-chr1-133921401-1-20200
ATAGAATGTCTGGGTGGGATCCTCAGGCGGGGCACAGAGCACAGCAGCTGCCCCTGATGAGGTGTTTATGGGAAGGGGTGTGATGTGGCCTCAGATTGCT
TCAGCGTGTTCAGGGATTTGCAGCTCCCCCATTACAGGCGGGCCCTTCCCTGATGAGTCTTTCCATCCAGTGCAGGCATTATCACCTTTAGTCACAGACG
G
>NM_054077-chr1-133921401-1-24800
CCCCAGTCTAGCTGACAAGGGACATATGGAAAGTGTATAGGAGGGAGCTACACTGTGGCCTCTTGTTGTTTCTCTTTTCTGTTGTTGTGGAGGTAGACGA
GCAGAGCAGGTCTTCATGTGTGCTCCATCCCCAGGCCTGCCTCTGTGGATCCTGGTTCTAGCCTGGGCCTTTTAGCTTCCTTATACTTTGAGTTAAAGTG
T
>NM_054077-chr1-133921401-1-46800
GTGTGTGGGGCAGTGCAGTGCCTGGTCCACGCTCTTCTCTGACCAAGGGAATGCAACAATGCAGTTTGGCATGAGATAAGGGCATGAAGTGAAGGAGCCT
CATGGGCAGAGAACTGGACCATGGCCTGTCACCCTGGTCCTGTCACCTGCCAATCCACTAAGTGGCTTACAGCCAGTCTCTCTAGTCCTCTACCTCAAAC
T
>NM_021355-chr1-134037515-0-38600
AGTGAACGGGGTGGTGATGCCCTGATGGAGAGGCTGTGGTTTGGACAACTCAGCATCCAGGTGCTGCACTCACAAGCATACATTCCAGGGGGCCGGACAC
ACAACCGCTTCCACAGCAAAACTTCTAGGAGGAAACACAGACATGCCTTCATGTCTTTCATACAGGGGCGAAGAGTTTAAATAATACCACAAATGCACAA
A
>NM_021355-chr1-134037515-0+20000
GCCTGGGCTTTTATTACATATTTATAGATAACAGACTGGCTAGAGTTGTCTGTGCTGATTAGCACCAGAGTCTAAACAGCCGATCTAATCGGCTACCCAG
GTTGTGTCTTTAAACCGTACTTCACACAATGTCCATAATTGACTTTTCCCCACAGAACATTGTGTATTCAAGGTTTATCCACATTGACGTTTAAAGTTCC
C
>NM_007570-chr1-134079155-1+13000
TATGAGGAAGCATCATTATCATCATTATTACTATCAAAGCCATGCTGAATCCAGCCTTTTTCCCATCTCTCCCTGCTGCCATTAGCCTTCTGGTCTGAAA
GGCAGGGAATTTATACCACATCACAATTTACTCTCTGCAGGTAGTAGAAAAGGTGACCAGTCTGGAATCCAGTCCTTACGCATCTCTTATGCCCAGGCTT
A
>NM_001284524-chr1-134111242-0-8600
AACTTTAGCTTGTGTCAAGTTGACAAAAAAACTAGCCAACATCAAAGGCTAAGGTGAAAGAATATGGCAGAGAAAAGGGATAGGCAATATCAAATGGGTG
TTGTTTGTTTCTTCCTTTCTTTTTAAGAGGGTCTCACTATGTAGCTCTGCCTGTCCTGGAACTCACTCTTTAGACCACCAAGCTGGCCTTGAACTCATAA
A
>NM_001284525-chr1-134111242-0+13800
GGCTATGGATTCCAGAAGATTGAATCTCCGAGTTAAGGAACACACCTTTAATCTGGGCTATGCCTTTCATCTGGGATTAAAGGTGTGGTGGAACACACCT
TTAATCTGGGCTACACCTTTTGCTGGAGACAATATAAGGACATTGGAAGAAGGGAGTCTAGCTCTTGCTCTTGCTCCTTTGCCTGCTTGCTGCGTGAGAC
T
>NM_016749-chr1-134193448-0+4000
CAGGGGAAGCCCAAGCCACAGGTCTCTTGGACCCACAATGGCCACGCTCTGGACAACCAGAGAGTTAATGTGCGCAGCGGGGACCAGGACTCCATCCTCT
TCATTCGCTCTGCTCAGCGCGCAGACTCAGGCCGCTATGAGCTCACCGTGCATCTGGAAGGCTTGGAAGCCAAGGCCAGCATTGACATCCTGGTGATTGG
T
>NM_016749-chr1-134193448-0+17600
GCCTAGGGGGCTCTTCCTGTTGTTGCATTAGCAACAACAAATCCTGGGTTACTGCACCATCTGGTTGGTTGTCTCAGCTGCTGCATTACCTTGTAAGCCA
TCCCAGGTGTCAGAAGCCCCTGAGAGGGTGTCTGGTTCACCTGGGCAGTTAAGGAGGGGAGATGCAGCAGAACTGAGCGGTTGTTATCTCAGAGAATGGC
T
>NM_031189-chr1-134290004-0-800
GTAAATGAAGAAAATATCTAATAAAAAATAATTTAAAAAAGAGCGTCAGACAGGGGACTGAACAGCTCTTGACTAGGGGAGAAGAAGGCAATGTAGAGTA
GTCTGTGAGTTCTAATCCTTGCTAAACACTGACTTCACCTGACCCCTACTACTTAAGGCCCCCCCCCTTACTTAAGAAGTCCCTGTGTTCTCTTACTTCA
A
>NM_001144855-chr1-134332928-1-400
GGGAGTCCAGCCTGGGCGGGGGGGGGGGGGGTGTTTCTCCCATCCACTAAGCCTTTTAACCCCTTCTGTGCCTACCTTTGCTTGAATGTGGGAGAGGAGG
CTATGGGGGGGGGGAGGGGGCGAGATACCCCATTTCCTTTCCTTCCACCTTCAGGTCTCAGGAGGACTCTGGGCAGCCTGCCGGCTGCTCCCCTACCGCT
G
>NM_001144855-chr1-134332928-1-10000
GAGGAACGGAGTAGGGCCGGCAGTCAGGCTCGTGGGTCCTCTCTGAGTGATGACTGAAACCTTAGAATTGGAAAGAGTGAGGAGGATTTGCTGTGGGTCC
TTTCTGAGCCTCTGAGGATAGCAGAGCAAGAGCTGGGGAGAGGGTGATTAGTTGGACTGTGCTGCTGATGAGGCAGGGGTGAAGCTCAGGAGGGCCAGGG
G
>NM_001306069-chr1-134415664-0+400
GTTGATGGAGACTCGACAGGCCTAAGGTACTACTCAACTAGAATGTAAACAAGATGCCGAAGTGTTGGGAAGGGCCAGATTTCATCTCAGAAATCTAGGG
TTGATGGATGCTGGTTTGTTTGAGAATTTGAGTCTCGCACTTGCTTTTAAGAAAATAAAGTGGCTCGCCGTCAGTTTCTGGCGGTTCGTAGTTGAAGAAG
C
>NM_001306069-chr1-134415664-0+1000
TTTGTGAAAGGTCTTTGAGAAGTCAGTCTTCAAAAGCTGGTGTTATTAGTGAAGTATTAGACATTGGTGTGGGCCTTCAAACACTGCACCTACTCCCGCA
GGGTAATCTCCGCTGGGGTGTTCACAGTAGCCCAGAAACGACAAGATTTTTGAGAAAGAAGTAAATGAGTGGCTTTACCCGTGTGAAAGATAAATTAAGG
A
>NM_001306069-chr1-134415664-0+9000
CCTATAAAGTGGCCAACATATCAGCCAGTCCCCTGCTGGGTATCTCCAAGGCTAGCCTTATTCCCCTGGGACTTGGCACCACCTGAAGCCTGAGTGACCA
CCTCCTAAGCAGGTTCTCTTCAGTGCGGTTTCCCCAGGAAAGCTCCTTTTCACTACAGCCCATCTAAAGGCGTCGTGTGTGTTGTAGGTCTGGGAGGGAC
G
>NM_153128-chr1-134455531-0-600
AAACGAAGACGCTGCCCTCTTGACTACACTTTACTATCCCTAAGAACCAAACGCCGTGCAAAGGAAAACTGGATAATCCAATTAGTCATTCATCTATACT
GGAACAAGAAACATCTTTCCCTTCTCAGCCAAAGGCAAAAAGTCAAAATCAACGAAAAGCAAACGTCCTAAGAACCGCAGCACTAATGAACGACCATGGT
G
>NM_145510-chr1-134494660-0+11000
TATAGGGGAGAGGGGTTTAGATGTATTCAACTGTGAAGAGGTCCTCATATGATTTGGCCAACAGTTGGCAAAGCATCCCAGGGAGGGAAGGAGTAGGCAG
GCAGAAGGACAGCTCTGAAAGTAGACATGTTGACTAATGCTGTGTAACCATATAAACCTATATGTACATAGTTTGATTAAAAACAAAAACAAAACAGGGC
A
>NM_145510-chr1-134494660-0+21800
CTATCAGTTTGAATGTATCCCCCATTCTCCTGACCAAGCCAGGGTCTAGATGGGTATCCCTGCAGACACAAAGGGTTCCATGGCCTGGACCTGGACATAG
CCCATGACACACCATGCTGACAGGCAAGATCCTGGGTGCAGAAAGGATTCAGTCCTTCAACACCTTCTTCAGTGAGACAGTCTGGGAAACATATCCCCCA
G
>NM_001291015-chr1-134549682-1+19400
CAGGAAACTGAGGTCAGTCACCATGGCCAAGAACACAGAGTTGTAGCTGGCAAAGCTAGGGATTCAAGTCCAGGCATTCTGGCTTCAGAATCTGCACTCT
TAATTACTAACAACGAGGCTGAAGTCCAGCAAAAGGGATATCCACTCCTACCTTCATGCCTGTACCAGGGCCCACTCTGAGTCCAGCAAGATGGCTCCAC
T
>NM_001291015-chr1-134549682-1+17200
CCTCATTTTTACTAAAAAAAAAAAAAAATATGTTATTTTTAGTTATATGTACGAGTGGGTGTTATATGTGCATGTAAGTGTGGGTGCCCATGGAGGCCAG
AGGAACTGAAGTTATGGGCGATTGTAAACATCCCAACATGGGTGCTGGGAACTAAACTTGGATCCTCTAGAAGGGCTGCAAGTGTTCTTTTCCAGGTCAT
T
>NM_001291015-chr1-134549682-1+10200
AGATGGGCCATGTTCTGGCCAAGGCCTGAATCTCCTCTGCCTTTCTGACTACTTGTCCTTAGTTTCTTTCTGCCACCAAGGTCAGGCCCTGTTACCTGTT
CCCTTAGCACCTTTGTCTTCTGTTTTGCAGGTCTTACAGAGGTGTGGCTGTTTAAGGTTCATAGTTCTCTTTAGACCCCAAACACATGCTTTTTGAGGTT
A
>NM_009307-chr1-134646612-0-42000
CTGCTGATATATGTGGCATGAAACTCCCCTGGTTGTATGTGGGCATGTGCTTTTCTTCATTCTGTTGGCACATTGAAGACCACTGGAGCTATTCAATCAA
CTACCTACACTGGTGAGAATTCTTTATGGAGTCTGTGAGGACTATCTAAGCTGGGCAGGAAAGAAAACTTTTTCTTTCAGAAATGTGTTCATGACTGAGA
A
>NM_009307-chr1-134646612-0-6800
AGCAGGAGTAGAGGAGGGTGGAAATGGTCTCACCAGCTAGCTCAAGTACTCATAAAGGGGTGGCAGGGGCGTGATGTGGATTTGGGGAAGGCTGAGGAAG
AGGCGTTTGAAACGGCATTTGTGGTGGTAATGAGAGGAAGCTAGTACAACGTGTAGAGTGTGGGACAGTCTGTGCCGTGGCTACTTTGTATCAACTTAAA
G
>NM_009307-chr1-134646612-0+10600
CTAGGGATGCTGAGAGGAAACCCAGAACTCAGCCCTTCTCAGGAGTAAGGTTCCATCAATGGGCCCGTGGTGCCTCCTTTGTCCTAGCTTGCAGGAGACC
CAAAGCACCTTCTCAAACAGACCCTCTGATAGCCTGGGAAGTAAGACTCTATCTGTTGTGCTGGTAACCCCAAGGAAGTTCTTCCTTATGTCTAGCCACA
C
>NM_009307-chr1-134646612-0+18600
GGCCTAGCAAACACAGAAGTGGATGATCACAGTCAGCTATTGGGTGGGTCACACGGCCTGCAATGGAGGAGCTAGAGAAATTACCCAAGGAGCTAAAGGG
AACTGCAACCCTATAGGTGGAACAACAATATGAACTAACCAGTACCCTGGAGCTCTTGTCTCTAGCTGCATATGTATCAAAAGATGGCCTAGTCGGCCAT
C
>NM_009307-chr1-134646612-0+29800
GGGCTTTGGCTTTGAAGGCACATTTAGATAGAGAGAGGCAAAGCTGGGGCTTAGGGTCTCTCTCCCTTGTCCCTCACATGAGCTTTCTGCCCCTTCCTGT
CTTCTTCTCATGTTCAGCTGTGAACATGTCTGTCATCTGTACCAAGTGAGAGGCTGACTCGTTCAGGAATGTCCCAAGGGCAGATCCTCTCAGCTCCTGC
T
>NR_015606-chr1-134803721-1+40800
GGTCTCTGCACGACACTTGTACTTTTTTACATTTTCTTAAGATGTTAGATGTTGCAGCTATCAAATCTCCTTGTCCCTCTTCCCCGGCCCCCAAAGAATT
GATGTCTTAATAAGGAAAAGAAAATCACCAACACTCGACCACTTGTACCTCCTTTTTAAAGCAGCTCAGTCCTGAAGAGCAGGGACCACAACCCACAGCT
T
>NR_015606-chr1-134803721-1+11200
CCGTAAGATGTGCAGCCACTGTGCCTCTCTGCAGGAGCTCCTAGATGGTTGCCAATATTCCCAGGTATTGGGTCTAATTTGAGAACGATGATGAGGGCAA
TTGAACCTAGTCTAATGAGGGAAAGCTTACAAAATAATTGGAAAGGGGACAAATTTATATCATTTTAAATTTGGAACTTTAAAATTAGAATTAAGAGCAA
A
>NR_015606-chr1-134803721-1+5800
AATTTGGAACCACATATATTTACTATCAAAGTATTCTTTGCTTGTTAAAATATGCCCCTCAGGAGGCTGAGGCAGAAGAACCACAAGATTGAAGCCAGTC
TGTGTGTGTGTGTGTGTGTGTGTGTGTGTGTGTGTGTGTGTAAGAAAGAAAGAGAGTAAATATAAATATAGAACATATGTGATGCATGTGTGTGCATGTG
T
>NR_015606-chr1-134803721-1-21200
CAGACTGCGGTGACATGCAGTGGGGCAGAGAAGCGAGTCCAGACCCAGGAACTAAGTTCCCTGCATTTAAATCCCGGCTTAAACCCCCAACTATTTTGTA
TAAGATACTTCTCGTTGCTTCAGTGTCCTCATTTATAAACTAAAGCTAATTATAGTACACACTGCTCCGCTTACATAATAAAACTGAAGCTGCTACATGT
A
>NM_001081307-chr1-134955940-1+16400
TGTGGTGTGCGTGCGTGCATGTGTGTGTGGTGTGTATGTGTGCATGTGTGTGTGTGCATGTGTGCATATGTGTGTGGTGTGTGTGTGTGCATGTGTGTGT
GTTGTGTATGTGTGTGTGTGCATGTGTGTATGTGTGTGCATGTGTGTATGTGTGTGCATGTGTGTGTGTTGTGTATGTGTGTGTGCATGCGTGTATGTGT
G
>NM_026024-chr1-134962565-0+28000
TACCCCACCTCACCCCCGCAGGTTGAGCTTTGGGCAAAGAAAATATCTGCAACATAGACTGTAGACACGCTAAAGTGGTTTCTCACCCAGGCAATCGGGT
GTCTGCTCCCCAGCCCCCCAGCCCTCCAGCTCCATCTCACCTGGAACAGGGCTGCACTGGACACTGGGGTGTGGCTTTGAGTCCTCTGTCCCCATCTGGA
G
>NM_001033409-chr1-135105276-1+48400
TGTCTACGCAGAGGCTGCTCTGAGGTGGGCGGGTGGGCAGACTAGTGCCACTTGCAGCCCATGAGGGTCCCAACATGAGTCATTTGGCTCCCGAGAGACA
TGGGGAGAGTGTCAATGGTGGGATGGGCTTAGGGACCTGCTGGTGATTCTTTCAGCCATAAATGCTAGTCTGGAGCAGACTTGGCTCCAGCAGGGCCACC
C
>NM_007955-chr1-135132575-1+9000
CGACCTTGTTGACTTGGGCCCTGACATTTCGAGCCTGACTCTGAAATCTCTGGTACCTGGTTCCTGCTACACCGTATCAGCATGGGCCTGGTCTGGGAAC
CTCAGCTCTGACTCTCAGAAGATTCACAGTTGCACCCGTGAGTTCCTGACCTGTCCCTGGGAGGCTGCCCGGCAGTGTGCATGTGGCCTTGTGGCCTCTA
C
>NM_134438-chr1-135167681-1+800
GGGATTTCCTGGTCCTCTTCTTCTGCCTCCCAATTGTCATCTTCAATGAGATTACCAAGCAAAGGCTACTCGGGGATGTTTCTTGCCGGGCAGTGCCCTT
CATGGAGGTGAGTATGTCTTTCTATAGCCTAATTATAGGCTAAAACCAGGGAAGGGGCTCCAGTGTCTGCAAAGATCTGTAGGTGTGTATAATCCCAGCA
C
>NM_134438-chr1-135167681-1-14400
CTCCAAATACCTAGGGGGACCTGCCCCTCCCCAGGCCCAGGCTCCAGACCACAGAACAGAAAACATAGGCAAGCAGGTGGAAAATTCCCTCTGGCTCTCT
GCCCAGGCACCCTGGATTACAACTGTGCCAGCGCAGGCAGGCAAGAGCCGGGAGTCCAGGGTACCAAAAGATCGCCCAGCAGTTGCTTTGAGGCCTCGGT
A
>NM_134438-chr1-135167681-1-24400
CTGTGTGTTTTATTTTTATTGGGCTGACGAGATGGCTCAGCAGGTAAAGGCACTTGCTGCCAAGCCTGACAATCTGAGCTCAATCCACAGGACCCACATG
GTGGAAGCAGAGAACTGACTCCTAAAAATTGTTCTGTGACCTCCACATGCATGACACACTTATATTCACAAATAAATAGCTAGGCTGGGTATGGTGGTAT
T
>NM_001163131-chr1-135258472-1+25400
GCCTCTCCAGTGAAGTACAGCACTGATCTTGGGATTATGCGCTCACGTAAAAAGTGACCAATTTCAAAGTCTGCAGCCAGTATCGCCTCAGCATCATCAT
CCAGATCGCCATTCTCAGGAACTTCAGGAGGAGCAAAAAAATTAAAGAAAGAATCATTGGAAACTGTTTTAGTCACAGTACGAACTGTCCCACGCCCCTT
G
>NM_001163131-chr1-135258472-1+21600
ATACATATACAAGTGATAAGGCTTCCTGATGGTACAAAGTCCAGGTTTGGGTGGTTTATTTGTTTTTTTAATGCAAGTTTGGGTGGCTTCTGGCAGTGTT
CTAGGTATATGTTAGTATCACTGGCAGCGATGGTAGTAGGTGCCTGTTACTCTAGTATACCATGGATGAAATCACAAAGATCCAGGGTCTTGGCTACATC
C
>NM_001163131-chr1-135258472-1+400
TCAGGAGCCCACGTGATTTGTGGAGAGAGCCCCAGAAGAATTTGTATCATGGTCCCACCCGCTTTGAGATTATTTTTATTTTTCGGAGCCGAATTTCCCA
GTTTGGCGCCAGCTGGCCTGACCCTTCTAGGCTCAAGAGAGCATCCAACCTCAGCTTCCCCAAGTAGCTGGCTCTTGGTGGTGATGGTGGTGGTGGTGGT
G
>NM_145417-chr1-135284084-1+9000
GTGCACTGTAGCTGTCTTCAGATGCACCAGAAGAGGGCGTCAGATCTCATTACAGATGGTTGTGAGCCACCATGTGGTTGCTGGGATTTGAACTTCGGAC
CTTCTGAAGAGCAGTCGGGTGCTCTTACCCACTGAGCCATCTCACCAGCCCCGACAACTTCTTTATCCCCCTGTCGGGTGGCCATCCCTTGTTCACATCC
A
>NM_053106-chr1-135324813-0+16800
CATATATGTGTGTGTGTGTGTGTGTGTGTGTGTGTATTGAAGTATGAATTTCCCTCTGTCTTTTAAAAGTTAGCATAATTATAATGCATTTCATTATGGT
ATTTTTGGGAGCATTTCATCCTTTTCCTTTGTTCTTATTCCTTCTTCCCCACCATGGCTCTCCCACATCCCTCTCGTGGAGAGGATGACTCTAACCCCCC
A
>NM_153774-chr1-135430491-1+19400
AGTGAGGTCACTTTCTCCCAGCCAGGAGAAGGAACTGGTGAAGAAATGTGTATCCTTTGTAATGAGTCAGCAGGCATGAAGTGGACGGCAGCCAGCCTCC
ATTCACAAATAGCTACTCCAGTTGATTTCAACTTCACACCACAGGAACTGGAACATCCATGAGGACAGAAAAGTATTGGTGTGTGAGAAATGTGGGACCA
G
>NM_153774-chr1-135430491-1+4200
AGAATGGCTCTAGGACTTCCTATAGCTCTCACAGCAATGCTCTTTGGTTCAGTGTCTTAGATTGAATCTTCATTTAACCTGAATTAGTCTCTTCCAGGCA
AAAGTCCAGTGTACATGTCTCTTGTGCTTTCTCTGCTTTCATTAAAATGTTTCTTTTTTGAACAGATAGTTGGCTTTTTCCCCCCAAAGTTACTGTATAG
A
>NR_049188-chr1-135454683-1-35200
GACCCACTCCTTTCCACCTTAGCAGAGACCTTGGAATTGCGCAGTGAACTCCTGAGGAAGGCCGTCAGGGAGTGTGAACGGGGAGGGTCAGCAGGAAGTA
CCTTATGAACCCAGATCAAATGTGTTCATCCTCCCATATGTCTACAGCATAGAGTGGCTTCATCAGAAAAAAAGGGGCCACCCAACTTCCAACTTCTAGA
A
>NM_173437-chr1-135585355-1+48200
CTCCGACAGAACCTGGAAGAAACCATGTCCAGCCTGCGAGGCTCCCAGGTGACTCACAGGTGAGCTTGGGCTGCCCTTGGTGATGTGCTCTTACTGGGTC
TGGAGGGCAAGGGCCGGTGTCTCCCCACACCTCCACATGGCCATCCCAGGTTGACCAGAGGGCCTTGGCCTCTGTGAACACAGGCATTTGGGGCCCCCGT
A
>NM_007791-chr1-135729197-0-4400
TGATCTGCCCTGCCCCCAACCTTCTGACCTCCACATCATGGCTGTTATCCCAGATCTTTGATGACTCCTTTGTAGTTTCCTTTGCAGGCTCTCAGCCACT
CTCAAATGGCAGTGTCCCTTGGGCTTCTGGGCCTGCTCTTCTTCCCAAATTCTCTCCAGACTGACAACCCCACATCTCTACCTTCAGCCCCGGTCCGTCT
T
>NM_007791-chr1-135729197-0-2400
CTGGAATGAAAGGTATGTACCACCACGCCTGGCTCAGCTATCTTTTAAAATACAGCTGGGCTGCCCTGGATAGGCTAGACCTTCCTAACCAATCAACTAT
TAGCAGGGAAGAAAAGTCCACAGACATACTCACAGACCAGTCAGATGGAAAGGATTCTTGACTTGGGTTCCCTCGCCCCAGGTAACTCTGGGTCGTTGAC
A
>NM_007791-chr1-135729197-0+600
GTGTGTGTGTGTGTGTGTGTGTGTGTGCATCTGGCTTGGTAGCCCCAGAGTGCAGGTATGAGTTTTCTTTTTTCCTGAAAGAACCAGATGGAAAAGAAAG
TCTTGGTGGCAGGTGAGGACTACTGAGATCTCAAAGAGCCAGCAGGGGAGTAGAAAGGGCCTGAGAGCGAGTTGCAGTGTCAGCCAACAAGCTGTTATCT
A
>NM_013750-chr1-135766085-0+200
AGCGGGCGTGCGGGCGGCGAGGCGCAGGGCACCGGGTAGAGGCTCGGGGAGGTCGAAGCGGCGCGCAGGGTTCCAAGCCGGCGGCGAGAGAGTAGCATCG
CACGAGCCTCCCGGTACCCGCTGTCTGCGAGGCGGCCCGGGCCGCAGGCTCGACCGCACAGGGAGCAAGGCCAACCAGCTCCAGGGCGCGAGAAGCCGGC
G
>NM_013750-chr1-135766085-0+11200
TCTGGAGAAAGTCAGGAGTCAGGAGTCAGAAGGGACCTTCTGGGTTCTTATTTAGACTGGCCAGTCATTACCCAACACCCTGACCTTAAGCACATCTCTA
TTACTGGCCTGACTTGCCCTTCTTATGAAATAGAAGCTGATCACTAGTTACCAATCCAGCCAATGAGCAGAACAGGGCTCTTGGTAAAAGCATACAACCT
A
>NM_021467-chr1-135799421-0-6600
AACTGTGTCTCAGACCGTTGGATATGGACCTGACCTTGTATAAGACACGCATTTCTGGACCTGCCTCAGCCCTGCTGGAGCAGAAACTTGAGGCTGAGGA
CCAATACTTAAGCTTTAACAAGCCTTCTGGCACATTCTGAGGCATCGTGGTTTAGAAAAAATCACTGGGCTAGCGTGGGCTCGCTCTGCTACACACCACG
C
>NM_133664-chr1-135818598-0-2200
CTTCCTGTATTTTGGGCTAGCCTGGCACTCACTATGTAGGCTGGCCTCTAGTCCTTGGCAACCCTTCTGCCTCAGCCTCCCAAGTCCAGGGAGCATAGGC
ATAGACCTCTTCACTTGCTCTATTCATGAGGCTTTGCTTGCTTTCTGTGTAAGTGATTGAATGCAGGGATTTGTGAGTGTTGAACATACATGCTATCATT
G
>NM_133664-chr1-135818598-0+5600
TCTCTATTTCCTTCTTCAGCTGCAAGCCAACACAGTGTGCCTTTAACGAATTGCCTCTTCAAGGACAGACTTCCAAGAGAAAGGAATATGCCCACACCTA
CTTCCCTTAATACCCAAACTTGGTTACAGACTAGGGCTGCCTTTCTTAGAGCTGTTGAGTGGTTATGTGTTTATATGGGTGGAGGGAAGTTGGGTCTTAG
A
>NM_001130174-chr1-135836334-0+600
AGTTGGATTTCTCAGATTTAGGTTAAGGACTACCCAATCCTTTCTTCTAGAGGCCCAGAGAGCAGGGTAAGACCATAGCTATATTAGCTATAGGGGTCTA
GCTCTCATGTCCAGGAACAAAGATGCTATCCTAGAAGCACTGAGAGAGGAGAAATGTTCAGAGGCAGGTGGGGCTCCTCCAAGGAGATGTCCCATCTCCG
C
>NM_001130176-chr1-135840861-0+27800
TATATCTCCTGCCACTGTAAAATTTCTTAAAGGCTGACTCACAGAGAGACAGTAGTAGCATGTTAGAAGCATAAGGTATGGGGTTCGCTGTTGATCCCCC
ACAGGAGGTTCCTCAAGATGGCCAACCTATCTCTCCGTGACGTACACACACGCTGACCCAGCAGCTGTCTGCAGGATGACTAGTGAGGGTGGAGAAGACA
T
>NM_001313701-chr1-135919207-1+28400
TGCAAGTTGCTGATGCCGGCTGGATGGGTCAGAAACTGCTTTATGGGGTGGTCCAAGTGACAAGGCGAGGGCTTGAGACAAAAGCTCATGGGTAGCTGGG
CAGTGTGGAGCACGCCTTTAATCCCAGCACTTGGGAGGCAGAAGCAGGCGGATTGCTGCTCACACTGAGTGACTATTGGAGGACCCCTCCTCTCTCTCTT
A
>NM_001313701-chr1-135919207-1+14600
ATTCTCTGTGTAGTCTTAACTGTCCTGGAACTCACTCTGTAAACCAGGCTGGCCTCAAACTCAGAGATTCCCCTGCCTCTGCCTCTGCCTCTGCCTCTGC
CTCTGCCTCTGCCTCTGCCTCTGCCTCTGCCTCTGCCTCTGCCTCTGCCTCTGCCTCTGCCTCTGCCTCTGCCTCTGCCTCTGCCTCTGCCTCTGCCTCT
G
>NM_177642-chr1-136006342-1+11200
ATTTCTCTCACTCTCTGGCACCTTTGTCCAGTGGCTACATCCCGGTGTAGCTGACTGTAGCTGACCTGCATGGCTGTGGAGTCAGACCAATTGGGCTGAA
GAGGAGGGTGGAGAAGAGGCCGTTGGTATGGAGACCATTGGTACAACTTGCCAAGAAGCTCCCCAGATGCATCATCTTCCTTCACTACGGTGCTGAGTTA
G
>NM_177642-chr1-136006342-1+1000
ACTGTGGGTATCACTGTCCTGTGGCCCGGGGTCCAGGAGAAAGAGAGCTGGATGTTGGCTCTTCATCTCTTTCTGCTTCTTGGCTGAAGATACTATGTGA
TTACTTATGTCATGCCTGATGCTGTGCCCCCTGCATGATGGATGTGTCCTGTGAGCCAAGGTGACCCTTCCTTCCTTCCTTCCTTCCTTCCTTACATTGC
T
>NM_001160145-chr1-136008219-0+800
GATGGCCTTGGGTGTATCATCTGACCTTTCTGCTAATCAACAGGCATTAGACCAAGTCCAGAGCATGTAACTAACTCTCTTCTATAGAGATGGGAGGGAC
CATCACTGCAGACTTACCCCTGTGGAATGCTATGAGGGAGCGGGAGCGCTCTCTTCCTTCCTCTTCATGTCTAGTTCCTTGGCCATTTCTTAGACTATAT
G
>NM_001160145-chr1-136008219-0+4200
AACTGCAAAGATTCAACTAGGGATCATGTGCAAACACACAGCAAGGCTAAGGCAAAAAATAAATTAGGAGCCAGGTGTACTGGTGCACGCCTTTGATCCC
AGCACTTGGGAGGCTAAAGTAGGTGGATCTCTGTGAGTTAGAGTTACATAGTAAGACCCTGTCTCAACAAACAAACACCTTGAAAATAAATAACAACAAA
T
>NM_014193-chr1-136052901-0-200
CTGGATATAATAAGTCACCCCTTTACACCCAGCCCTTGCCTCCTCGGGGGCAGATGGGGATGTCACCGGCTGGACTGGAAGGAATGACAGCTGCCTGGCC
GCAGGAGCCTGGGCTGGGCAGCAGGGGCTAATTTTACTCGCTGGGAGCAGAGAGAGTAATCCTCCCGCCCCCACGCCCGACCCGTCTGCCTGCCTCAGCA
G
>NM_001081023-chr1-136052901-0+25800
TACATAAATGAAGACATAGATTTATTTATTTAGTTAGTTAGTTATCTAATATGTATGGGTGCTATGCCTGCATGCATGTCTGTGCACTACATGCACACAT
AATTCCCACAGAGGCCAGAAGAGGGTATCAGACCCTTTGGAACTGGAGTTATATAGATGGTTGTGATACACCATATGGGTGTTGGGAGTTGAACTGGATT
C
>NM_001039472-chr1-136131401-0+31200
CCTAGTCCCGGGCGAGCTGACTGGAATTCAGTCTGGACACTGCGGTTTGCGTAGTCCAGCGAAGGGCTTCCATCAGCAACTCTCCCTCAGGCCGGGCAGT
ACCATTTTCCTCAGGATTCACCCACCTCTCCGTCCTGTGCTCTGTTCTGCTTTTTTCCCCCCTAGAATCTCAGCCTCCTGTGTGCCTGGGATGGCAGGTC
T
>NM_001329610-chr1-136212828-1+26000
GATTTGCACCACAAGTGAATGGCAGGGTATGAACTGTCCTTTAAGCTTTGACCAAGGCCCTAGGCGGAATCTGCATCCAGTTTTTCCCTTGCCTACCTTT
TTGTCATTCTTGGTTTCTGCTTGCCAGCTGCTCAACTGTCCAGATGTGGCAAGTGTTGTGGATGAAGTTGCCACGAAGATTCTGGCAAATTGGTTCAACT
G
>NM_001329610-chr1-136212828-1-800
TAAGTGCCTTAGATCCTGAGCCACAGAGCTGAGAGACTTCTGAGTGCTAGTGCCTCCCCACACCTGAGCATCCTTCACATTAATTAACTTATTGGTCTTA
CCTAACAGCTATCTCGTGTGGTTGCACCGTGGCGGTGCCCTCCGTTACAGGGCAACCTTGTGCCAAATACTTCAATAAAATCTGATTGGCCCAGCTGAGG
A
>NM_001101516-chr1-136260873-1-22400
TGCCCCAATCTCCCAAGTACTAGTATTATTACCATGTGACACTACACTTAGTGTATGGGTTTCTTTGTTAATAAAAAAAATTCTTGGGGCTGCAGAGATG
GCTCAGAGGTTAAAAGCACTGTCTGCTCTTCGAGAGGTCAATTTTCAGCAACCATATGGTGGCTCCCAACCATCTATAATGAGTTCTGATACCCTCTTTT
G
>NM_001347109-chr1-136346104-1-1200
GCCTTATTGGGTTCAAGGAGGAGTGTTTCTGGGGATTAAACAGAAATCAAAAGGGAGGGGCTTGCTCCTGGAGCTGCCCTTTTCGATAGTAGGGATCAAA
ACGCCTCCCCTCATGTTTCATATGTCTCCCATCTTAACGGCTGATGATAATAGGGAGGCCCTAGTCGTACAAAGTAAGATAGTTCTGGGTTCAGACTGTG
A
>NM_026500-chr1-136415271-0-33800
TAAATCAGGTCACTTGGTCCCCTTCCAAAAGAGGCAGCCTTTGATTCGGTGTGATAGAAAACATAAGGCTTCCTGCTCACAACAATTCTCTGGCTACCAA
GAATCTTATTGTGGAATCTCTTCTTCCGGAAGCTGGAAATGGTGATAGCACCGATCACTCTCAGTGCCACCACGGCTGTTTCTAGGTCTTCCTTTTGGGC
A
>NM_001287179-chr1-136467848-0-7800
GAGAAGAAGAAGAAGAAGAAGAAGAAGAAGAAGAAGAAGAAGAAGAAGAAGAAGAAGAAGAAGAAGAAGAAGAAAAGCAGACATGGACAGGGAATAGGTT
GTTGAGGACTCGATACAGATCTTCCTGTCATGAGAGATCCCGGTCCCTTCCACCAGTTTTTCAACCCCAGGGTGTGGCCTTTATCAGCCACCGTATCCTC
C
>NM_001287179-chr1-136467848-0-4400
TGCTTCTTAAAAATGTAATTGCATACGAGCAAAACAAACGAGTAGCATCCGGCAGTATTTTCTTGTTCTCTTTTAACAGACCACAGTGAGTCCATCATAG
AAGGACTTAACAATTTCTCATTTATTTCTAGGGCTTAAGATCATAATCCTCGTGTTTCATAAATATGTCATCATCATTAGCAAGCCCCAAAATGCACTCC
T
>NM_001287179-chr1-136467848-0+49400
GAACGGGCCTTCATGTAAAGGAAGGCCAGTGAGGCATCATATGATACTTCCATGTGCTTGGCTAGAACTTCTCCTGACCACAGCTGCTCTCTCTATCATC
AAGAAGTGGGTTTTTTATTCTAAACAGCTATTGGGTTTAAAACCAAGGGTTCCATTACTGTGGAAAAAGTAGGGAACTGATCTTGAAAAATATAACATCC
T
>NM_001160251-chr1-136624901-0-40600
GCCCAATGAACCATGTAAAAACAGTTCATTAAAATGTTTATGTGCTTGGCTGGTTAATGCAAAGAAAGCTTTATTGCGGCTTTATACAACCTTGGTAACT
TCGGGCTGCCGTTCGATCAATGCGTTGTAATGCCGCAATGCCACAGAGAAGCACTCTCCTGAGCTCAAAAAGGAACCAAAACACTGGCTTTTCCCCATTC
T
>NM_001160251-chr1-136624901-0-18200
AGTGAGAAGATTCCTGTTGACCAAACTCCTGGGAAGAAATCTGAGGGGGCTCTCAAGAGCCTTGGTATGCATATTCTCTGACCCCAGATAATAAGATGGT
TTAGGTTAGATATATAGATAGCTTAGGGTTCGGGTTAGAGTTAGGGTTGGCTTCATATAGACACAGTTCCGTAAGTTTGAGGGTTTGGTGTCTGCCTGCC
T
>NM_001160251-chr1-136624901-0-9600
ACCCAGCTCAGGGCAAAGTCACAGGGGACGCAGGAATTGGAGAACAACTTGACCAAAGACCACACTTGATTTAACTAAATCAACATTTCTCACTCTGCCG
CTGACAAGCCAAGGCCGCTGCAAACCTATGGCTGTGTCAGTTTGCTCCTCTGTGGAGAAGCTTTGCTCTCTAGAATTCGCTCAGTGCTCAGTGTACTGCT
C
>NM_177643-chr1-136624901-0+15400
TGGTAAGAGTTCTGCTTCTTTGAATCTTGGGATTATAGGGATGTACCACCATGGCTGATGGGACTTGACTTGGTATGTCTTCGTTAGGGTTTTACTGCTG
TGAACAGACACCATGACCAAGGGAACTCTTTTTTTTAAAAGACAGGGTTTCTCTGGCTGCCCTGGAACTCACTGTGTAGACCAGGCTGGCCTCCAACTCA
G
>NR_037986-chr1-136696211-0+200
CTGCTGCTTGCGCCCCGAAAAGGAAGAGGATCAGTACCACGTGACCACCGGCGGCAAGCTCCGTTAGGAAAAGATGTGAAGGTTAGTGAAACAAGATCAT
ACTGGAGTTTTTTACAGAGCCTGGTGACTCAGGGATGGCTCGGTAAAAATACCTGTAGACTGAGGTCGTAGAAGCCGTCCTTGGTGACTAAGGTTTCACG
T
>NR_037986-chr1-136696211-0+11200
GGCTGGCTGTTCTAAGCACCTGGAAGCTGGCTTTCCCTCAAACCCCTGTCTTGACTATGCCCTGAGCCCTGTGCGTCCCTTCATCTGTTACCTAGTTCTA
CAGTAAGCCAGCAAGCCTGTTTCCTTACTTGCAACACCAGCAGATTAGCCAAACAGGAGGAGGGAGGCACAGCTGGTGTGGTGGTTTGAAAGGAAATGAC
C
>NR_037986-chr1-136696211-0+21600
CATAAAGGAGACGCGCACAGGGCATGGCAGCTTGACACTTGTAAGTTAAGGAGTGTCATGCTAATAAAAAAAGCTTATTGAAGAGGTTGGGAAATCAGTC
ATTAATAAGCTACATATTTCCAGGGTATGTAGAGCATGTAAATACTGCAGACAAGCAGGCTGCGTTTGCTGTATTTCTAAACTCACCCTTCTGGAATGGT
T
>NR_037986-chr1-136696211-0+39200
CACTGCCCGGCTATTTATTTATTTTTTGAGACAGGATTTCTCTGTGTAGCCCTGGCTGTCCTAAAGTTTGCTCTGTAGACCAGGTTAGCATCAAACTCCC
ATCTCTGCCTCCTGAGTGCTGAGATTTAATGGTGTGTGCTACCACTGCCTGGCCTTTTTTGGGTTTTGATACTAGTTATTTTTAATTTTTATTTTTGCTT
G
>NM_030676-chr1-136960448-1-10000
TTTTCTTTTGTTACTGAGGATGGCTTTCATTACATAGCCTTGCTGGCCTAGAACTATGTAGAGCAGGTTAGTCTCAGACATACAGAGCTCTGCCTTCCAG
GTGCTTCCAGTGGGTACCACTGTGCCCTTAAATTTTACTTTATTTTATGCTCTTGATGCTAAAGGTCACACCCAAGACCTTGAATGAGCTAAGCCCACAA
C
>NR_029820-chr1-137966639-0+2600
AAATTCATATCCCAGGTTGTACTTCTAAAGACGGCGATTTTTGAGGCAGCATCTCCATGTGTGGACCATATAGGTCTGGTGGCTTACTCTGTTCTCAGCT
TCCAGAGTCCTAGCATCACAGCTTTTTATGACATCATGCTTATGATGTAATTATAAGTAATAGTAGGCAGTCATTGTCCAAGTTGTAATGCCAAGATATG
A
>NR_029820-chr1-137966639-0+13200
GGGGCATATAAAGTTTGCAAGTCCAATGGGCCTCTCTTTCCAGTGATGGCCGACTAGGCCATCTTTTGATATATATGCAGCTAGAGTCAAGAGCTCCGGG
GTACTGGTTAGCTCATAATGTTGTTCCACCTATAGGGTTGCAGATCCCTTTAGCTCCTTGGCTACTTTCTCTAGCTCCTCCATTGGGAGCCCTATGATCC
A
>NR_029820-chr1-137966639-0+36600
TTTTTAAAATCATTGGTTTATGTATGTGTCAGCAGCAGGCATGTCAGAGAACACGTGTGGGGCACCTGTCCGGAGGTCAAAGGACAATCTAATAGGCTCA
GTTCTCTGCAAAGGTACCACATGACTCAAAACAGGACCTTTCGAAGATCTTTTTTTTCTGCGAGATTCCGCCCAGAATGTCGCCCAGTTGGAGAGTCTTG
T
>NM_001111316-chr1-138175126-1+3600
CCTTCCCCTCCCTTTTTCTTTTCTTCTTTCTTCCTTTTCTCCATGACTGATTCAAAGAGGACAAGTGAGACATGGTTTCAACATCCAGTTCTCCTATGTT
CCCGAGGCCTCTAAGGTTTTCCATAAAAACCCTGTCTCCATTTCTGGCATTTTCTACCTTTCCTTGGAATCTGTCAAGGATTATTTCAATTATTGTGATG
A
>NM_001111316-chr1-138175126-1+1400
CAGAATCTTGTCACAATGCACCAACTACTTCCCAGGTCGTGAGCTCTCTATGATTTTTGTTATAATGTAAAGAGAATTATAGAGAAGAATTGAAGATTGT
ACATTTTATCATATATTGGCATATTTCCACTGTAAGTCCCCACTCGGGGCAATTTTCCGATTTTCTTTAAATGGGTGAGAAAGAACATTAAGGTACCTTC
A
>NM_001268286-chr1-138175305-1-21400
ACCTGCCATCTGGCTTTCTCTCCTCTCAACAGAGAGAACTCAGAGCTCAAGATGGAACCAGATACTGTTACCACCTATTCTAGCAAGTTCTACATGCCAG
GGAACTCAAATATTAACAAGAAATATATGGTTTAAATAGCATGTGAACAATGAGTGTATGCTTTGAGTATATGGTCTCTAGCTAAGGGTGCTGTTTTGGA
A
>NM_177397-chr1-138273738-0-43200
TCAGATCCCAGGGAGCTATTTGTGTTTTTTCCACAGGGTGAAGAAAATCCACTTTGTGTTCCAACGTGACTGACAAGGACCGTGAAAGAGCAAGATGAAT
CTCAAAATGATCCTGTTATTCTTACTCCTGGCGATTGAGACAGGGATAAGTATACCTTTGTGGGCCATAGTAAGATCATGGCCAGTACCTTTACCGGTAC
A
>NM_177397-chr1-138273738-0-35400
CATACCCACATGACCAAGGCATGGGAAGGAAGGATCTAACTGGACCAAATGGATTGAACAGCTGGTCCTTCCCCATACTCAATCCAATTTTTGGCATAAG
CACCTTTAAAATGTCTCAGACTAGCAGCTTTATGGGTCCTTGTACCTTAGGTACATTATGTATCTACCCTGGGTGCATTATCTATCTATCTATCTATCTA
T
>NM_177397-chr1-138273738-0+600
TTCTGAACACCCAGCCACGTGAGCACCAACAACAGAGGAGAAGATTCTAATAGGAGTGACGGCAAAGAAAGGGAAGGAGGAAGACAAGTTAAACCAATTT
GCTTGATGCTTTTTGAGCAGCTATTTACAGTTTCATTAAATTGAGATAACGTTTAACAGCTTGCTTTCCCTCTCTGGGTAGCCTTTTACATCCCAACATC
T
>NR_040304-chr1-138682075-1+5200
GGAGCTTTGGTCTTGCTGGCATAGGTGTGGCCTCCTTGGAGGAAATGTGCCACAGGGGTGGGCTTTGAGATTTCAGACACTCAAGCCAGTCCCCATGTTA
CTCTCTCTTCCTGCTGCAGAACCAGACATAGAACTCTCAGTTCCTTCTGCAGCACTGGGCCTGCCTGTGCATGGGCATGCTTATTATCATAATCAGAATG
G
>NM_001042577-chr1-138842444-1+42000
TTGACACTTATCCAATCAACCATCAGTTCTGCCAAGTTTTAACCCCTAACTATTTCTTTTCCCCCAAATCTACTTCCCTTCTTTGCCATGCTCATGGTCT
AGGCTGGCATCTTTCTTTTCTACACTGCAGCAAAAGCTAATGCCTTACCATATCCTCTCCTTTGCTGTTTCATTCACTTTCACATTGACATCTGTTCCAG
A
>NM_010714-chr1-138847579-1+400
AGCGGACACACCAGATTTTCTTTTTCTAACAGCACAACCGCATTTCACTGCGCGATCCACCCCTCTTGCCGAAAGAATGCTGAACGGCACCACTCTAGAG
GCAGGTGAGTTTGCTCCAGCTTCCTCAGTATTTTCCTTGCCAATGTTTTCTTGGGCGTATGTTCAAGGTAAGTGGGGGGGGGGGGGAAGAGAGAGAGAGA
G
>NM_001081226-chr1-138856854-1-800
TCAAATCCCAGCAACCACATGGTGGCTCACAACCATCCGTAACAAGATCTGACTCCCTCTTCTGGTGTGTCTGAAGACAGCTACAGTGTACTTACATAAA
ATAATAAATAAATCTTTAAAAAAAAAAAAAAAACAACAACCCAAAACCATCAAATTGTGGTTTCGGAGTTGCAGGGTAAATCAGTGTAAAAAGGAATTGA
A
>NM_001081226-chr1-138856854-1-7200
GCCCAGGACCAGATGTATTTAGTGCAGAGTTCTATCAGACCTTCAAAGAAGATCTAATCCCAGTTCTTCACAACTATTCCACAAAATAGAAACAGAAGGT
ACTCAACCCAACTCATTCTATGAAGCCATAATTACTCTGATACCTAATCCACAAAAAGACCCAACAAAGATAGAGAACTTCAGACCAATTTCTCTTATGA
A
>NM_001166501-chr1-138963709-0-33600
AGCTTACATTGTACCTGGATGGGACAGTCTGTTAAACTAAGATGCAGACACAGATCAGCATATCACCTTCCTGTCATATTGTCCCAGCCACACCACAATG
AACCATCGACCAGTGATGAGTGCTGGGCATCAGTCCAGGGTCCTGGTATTTTAGAGAGTCCAACAGCCGGGCTGAATCCCCACCCTAGAGAGTCACCTTT
T
>NM_181347-chr1-138967721-0+0
AATGGCTCTGTGGTTTTGTCCTTGCTTCCTCCCTTCGCTCCTTCTGCTTTTTATGACTGGTTATTCCAGTGTACAGCTGTTACTAACTTCTTTTATTGCC
ATCTCGCCTTGTGGCTGCTGTAAAGTCAGTGCTTTCCAGGGACGTCTTCATTTGTATTTTAGCAGTTTATATGGTCTGGCAAAGTGGGACATATCATAAA
T
>NR_108103-chr1-138977657-0+3200
ATTTCATGGAGCTTGTATTTGTCAAACTTAATTTGCTTAAGATTTTGTACATTATGTCTCAGTTGTAGTGTTTCTCAATTTTATTTATGGCTGCCATAGA
AAATGCCAGTAGTTGTGTGGTACACCTGGGAAATAGGCCTGCAGTGACAGGGGGTCACTCTGCTGGGCAGGCCAGGGTTGCATGCTCCTTATGGTCTCAG
T
>NR_108103-chr1-138977657-0+3800
CATAAAGCTGTGATAGCTGTGATGAGTAATAGAAATAGCAAATCGTACATGCGTGCGTGTACATGCGCGCGGGCACACACACACACGCACACTTTTTTTT
TTTTTTTTTTTTTTTTTGAGACAGGGTTTCTCTGTGTAGCCCTAGCTGTCCTAGAACTCATTTTGTAGACCAGGCTGGCCTCGAATTCAGAAATCCGCCT
G
>NR_108103-chr1-138977657-0+26400
GCCCACCCTAGTAACACATTTCCTTTAGCAAGGCCACACCTACTCCAAGGCCATACTTTCCAAAACCTGTCCATTACTGCCATCCTCTAATAACCCTCTT
ATTCAAATATCTGCACCTATGGGGACCATTCTTATTCAAACTACCATATGGGGTTATTGTATAATATCACCAGCATTTGTGAAAGCTAGCATGTTCCTTT
A
>NM_133239-chr1-139377076-1+38600
GGAAAATAAAGTTTGAAGCCTTTGACTTCAATATATCTGCAGTGGGACCTTGTCTGTTTTAACCTGTGAGATGTACATAACTATTTGAGAAATACTGTGT
GTGAAGTCCTAGGATGGTCAGCACAGTGGAACCCACTGGATTACTAGGGCTTTATTGATTGTGTGTGTGTGTGTGTGTGTGTGTGCTTTGCTTTTTGGAG
C
>NR_040455-chr1-139379452-0-600
ATCTGCCCTCCACAACTGTAGTCTTAACCCCAAAATAAACACACACACACACACACACACACACACAGAGAGAGAGAGAGAGAGAGAGAGAGAGAGGGAG
AGAGAGAGAGAGAGAGAGAGAGCAAAACAAAGGATAGAAAATACCTTATCATGGAAGCTGTAGTGGGTCATAGTGTGTCCTACAGTGTATCTCTCTGTCC
A
>NM_172643-chr1-139422383-0-4200
CAGGTTTATAGACACAGAGAAATGAGTGAAAGGATGAGAAGGAGCCAGAAGATTAGAACAGACTGCCCCAGTTAGTCTGAGGCCAAGCAGGACATTTCAG
TGAGAAACCAAGAGAAGCCAGTTTGAATCAGCCAACTTGGCGAGGAGTTTTGAGCTAGAACCGTCAGAACCAGCCAGCCAGAGTTCAGAAAGAGCTAGAA
A
>NM_172643-chr1-139422383-0+1000
ACCCCCGAAGCTGCCCAGCGTTGCCAAGAACTGCCTCCCTCTCCAGATCAGAGAAAGCTTTTGAGTTCTTTGCAGTATAATAAGAATTTGCTGAAGTATT
TGAACGATGATAGGCAGAAGCAACCGTCTTTCTGCGATTTACTTATCATAGTGGAAGGGAAAGAGTTTAGTGCGCATAAAGTGGTCGTTGCTGTCGGCAG
T
>NM_001029977-chr1-139781239-1+20400
CCCCCCCCAAAAAAAAATTACCCTCTCCCCTACTCTAAGGAGAAGAGGAAGCCCTCCTGTGTTATGACCACACCCTGGGGACATCCAGTTGCAGAAGGGC
CAAGTGCATTCTCTAGTATTGAGACCAAACCAGGCAGTCAAGTTAGGGGAAGGGAATGCAATGGCAGGCAACCAAAACAGCCTCCTCTATAATTAGACAG
A
>NM_001160303-chr1-139781239-1-14800
TAAATACTTAGAAATATAGATAGCTGAGTTACACCCGTACACAGGAATTTACAATGGCCTAGGGGGAAGGTGGACTATACAATAGACTAGAATTGGAACT
ATGGCAAGGGTATGAAGCCCTTGCCCTGGCTTCTAAGATTAAGCCAACATTAGGTGGGGCTGCTTTTGATCCCAGTTATTAACATTGAATTTTATCCCAG
T
>NM_001160303-chr1-139781239-1-15600
AGGTATAAAATTGGTAACTAGAAAGTTAGCTTAAAACTGGTAACTCAGGGTTGGAATCATTTTAAACAACAATACGTGGCCTGAACCAGCCCAGGAAAAC
CAGTCCTCTAAAGATATTTCAAAATTGAGATGATATTTTATGTAATTCTTATTCTAAAAACTAGACTTGTAAGGGATAAAATTTAAACAATGCCTCTTTA
A
>NM_001025575-chr1-139858699-1+34200
TAGTACTCCATTGTGTAGATGTACCACATTTTCTCTATCCATTCCTCTGTTGAGGGGCATCTAGGTTCTTTCCAGCCTCTGGCTATTATAAATAAGGCTG
CTATGAACATAGTGGAGCATGTGTCCTTCTTACCAGTTGGGGCATCTTCTGGATATATGCCCAGGAGAGGTATTGCTGGATCCTCCGGTAGTACTATGTC
C
>NM_001025575-chr1-139858699-1-800
CCTTATTAGAGACTCCTAGCTCCAAATCTTCACATGCAAGTCTATACACCAAATCAGCTGCAGAGACCAGAAAGGTAAATATAGACCATTGCCAGAGTAG
TAGGTTGGATGAGCAACAGAAAGGAGAATAAGATACAAATTATTTAGCAGGACGAATAGGAAAAAGGAAATAGTGACATATTTAGGGAAGTGGAAGGAGA
A
>NM_001025575-chr1-139858699-1-49600
AGTGGGAGTACTGGGTTCTGATGATGGTGAGTGGTCTTGGTTCCTGTTAGTAGGATTCCTACGTTTACCTTTCGCCATCTGGTAATCTCTGGAGTTAGTA
GTTATAGTTGACTCTGTTTAGAGATTGTTCTTCTGGTGATTCTGTTACCGTCTCTCAGCAGACCTGGGAGACAGATTCTCTCCTCTGAGTTTCAGTGCTC
A
>NM_001081027-chr1-140246257-0-400
GCCCTAGTGGGAGGCTCTGGTCCTTGCCTTTCAGGAAAGTGCCTAGCCATCACGCGGTGCTCACACCCACCACCTACCCTCTTTCTAGGCACCGCGCGAA
TTTTCTTTTCCTTTTCTTTTCTTTCTTTTTTAAATTTTTCCTTTTCCTTTTTTTTTTTTTTCTGTCCGTGAAGTAACTTTTGCATTCCCGCCTCCCCCCG
G
>NR_040604-chr1-140656402-1+30800
GTTGGTGGTCTTTTTGTCTTATTGACGGTGTCTTTTGCTTTGCAGAAGCTTTGCAGTTTCATGAGGTCCCATTTGTCGATCCTCGGTCTTACAGCACAAG
CCATTGCTGTTCTATTCAGGAATTTTTTCCCTGTGCCCATATCTTCAAGACTCAAGGAACTTCACATAAAACCAGAGACACTGAAAGTTATAGAGCAATA
A
>NM_020025-chr1-143640697-0-23400
CTGCACACATGCAACATAAATATTCAAAACAATTTAGAAACAAAACATGAATGCAGGGAGCATGAGGAAGGGCGTATCTTACCAGTCTTGAGGCATAAGT
TTCAGGGGCTGGTCTACTACTCTGTAAGGTACTGTGACACTAATTGCTGTGCCCCCTGGTTGCATCTGGTCTTTTCTTCTCTGTATTAGTGTTTCATTTT
C
>NM_020025-chr1-143640697-0-18600
GAACATATTTTAGTCCAGCTTCAAAGTGCCTTAAAAAGATGAGCAGGGAGCTGAAAGAAGCTGAGCCTAATAGTTCTAGCAGAAAAGGGGCAAACCAAAA
CCCCATCTAAAAGGGAAGTGGAGTAGAGGTAGTGAAAATATCTTAGCAGTCCTAACCTAAGAAGCCCAAGCCCTCACAAGCTTCATATCAAGACAGTGAG
T
>NM_145991-chr1-143702893-1-400
ACTAACAAACGGGGCAAGAATTGTCCTCCACCTAACTCTTCTTTTCCTCTTTGCAAATACACCCCTTATTAAAATCCAGCCTAAACTTGAAAACGTCCAC
ATTTCAAAGCTCCAGCTTTCCCTAGGAGCTGTTCCTGACCATGGGGACCTATGTCGCAGAGTGCGGTGGGGCTCCGATGCAGACAGAAAGGTAGTCCTGG
G
>NM_013835-chr1-143777051-1+400
AGGAGAGCATGGACCGACTTCGCATCTGAACATTTCGAACCTGGCCTAGTTGCTCCGGGAGGATGGAATCTTGGGGAACTCAGGTCAACTCTCCCACTTG
CAAAGCTCCTGGCGAGCGAACGTGCCAAGGCCCCTTTTCACTCTTTTCTCTCTTCCTGCGGCTTTGGCATAGAGGCGTTGTCTCGGATACCGGTTTGGGA
A
>NM_009061-chr1-144004149-1+11400
AAGTGGTTTAAGATTTAAGAAAATATTAGTAGGTATAGGAAGATGATTTTAGATTGTTTTGAGTTCCTGTTCTGACTTCCCTCAATGCTGGATCAAAATG
TGGAAGTGCAAGCCAAATAAACCCTTTCTCACAACTTGCTTTTCTGGTCATGGTGTTTCAATGAAGCAATAGAAACCCGAACTAAGACAACAACTTAAAG
A
>NM_009061-chr1-144004149-1-14000
TACTGGAGGAACCCATTTGAAAATATTTTAACATTCCCACAGCTTTAAAATTGAGTTGGTCTTTGGTTTTTCTCTTGAGTGCTTTCTTCTTCAGGCTGTT
GACTTCAAGCAGAGATTGAGAATATCACTCTATGCTTTGAAGCGATGTGGGAACTGTTCCACCCTGAATGGCTTGATACAGCTCATATAAACAACCCACC
G
>NM_153171-chr1-144177372-1+17200
AGAATAACAGCAGATTTATCAGTAGTTATCTTACAGACAAGCGGAGGATGGCATTATATACTCAAAGCTGTAAAAAATAATTTTTCAATCAAAATATACC
TAGAAAAGCTATCCCCCAAGGATGAAAGAGAAGTGAAAACTTTCCTAAAGAAAACAAAAACTCAAGACATTTGTCAGCATTTTATCAGCTCTACAAGAGA
T
>NM_153171-chr1-144177372-1+9400
TGTGAAAATATGCACATAAGCTTTGTAGATAATCTCTGTTTTCATTATGTGAGTGGGTGCATGTGTGACAGTGGTAGAAAAACATGAGGCAATCCTAGGG
AGACAATGTGGGAGTCTGTGCCTGGAATGTTCAAAGTGTGTGCCTTCTATCAGTTTTCAGTCTGTTTCTGCTCCCCACAAAATTACCACAGCTACATTGC
C
>NM_153171-chr1-144177372-1-10800
TTTCCCAATATAGCATCAGTTCACATGGGGAAAATGATAACAGGCAGGCTTTATCTCTCTCATTTGTGTAAGTAGTGGGAAGTATCTCTAGGCAATAGCA
TGGGTTCTTGTGACAGTTTTTGTAGAAACTTCATCCCTTTGCCAATATTCCTTTGTTCATCCATCTACATATGCCCCAAGCTCTCATTTTCTAAGTATCC
A
>NM_015811-chr1-144249104-1-29200
CTCCTGACTACAAGCATAACAGAGTACTATTAATAGTGTCAGGGATTGGTTCTTTCCCACAGGTTGGGGTTCAATTTGGGGCACTTATTGGTTGACCATT
TCATCAGTCTCTGCTCTATCCTTGTCCCTATACATCTTGTAGGCAGGACTCATTTTGGGTTGAAGGATTTTTTGGGTAGTTTGCTGTCATTATCCCTCCA
C
>NR_110891-chr1-144567667-1+36400
CACCCAGTTCTCACAGAGATTAGACCACCAACTAAGGAGTATACTTGGAGGGATCTATGGCTCCAGATACATATGTAGCAGAGGATGGCCTTGCCCAACA
GCAATAGGAGGAGAGGTGCTTGGTCCCAGGGATACTTGATGCCCCAGAGTAGGGGGATGCTGGATAGGTGGGGTGGTAGAGTATGAATGGGTGGGGTAAC
A
>NM_001290269-chr1-144567667-1-36200
TTTTGATCTAGATCTTGAGACATAGTGGCCATAAAATGTTTAGGCCCAAGCATGGTGGTACATGCTTTTAACCCCAGGAAACAGAGGCAAGCAGACCTCT
AAGTTCAAGGCCAGCCTTGGACTGAGAAACTTTCAAGTAAAGAAAAACTAAGGTCCAGATGTTATGGTACACACCTTTAATGTGGGTCAGACCTTCTTCA
G
>NM_022881-chr1-144775421-1+18200
TCCATTCCTCTGTTGAGGGTTACCTAGGATTTTTTTTCCATATTCTGGCAATTATAAAAGGCTGCTATGAACATAGTAGAGCATGTGTCCTTATTACATG
TTGGATATATGCTCAGGAGTGGGATAGCTGGGTCCTCTGGTAGTACTATGTCCAATTTTCTGAGTAACTGACAAACTGATTTTCCATAGTGGCTGTACCA
G
>NR_015466-chr1-150099874-1+28000
ATAAGATAGATAAGGGAGCAATATTAGGATGAATTTCTCAGCAAGAGCAAAGGGCAGGCAGGCAAAGAGTGACAGCTTCCCTTCTTCCTTATCCTCTTTA
TAGGCTCTCACAAGAAGGCATGGCCTAGTTCAAAGGTGGATTTTATAACCTCAAAAGATAGGAACTCAAGTTGAGTGTTCACACTTCAAATGATTTAATT
A
>NR_015466-chr1-150099874-1+15800
ACAAGGACCAAACACAGGACTCACACATACTACAGAGCACTCGACCACTAAACTGTTTCTCCAGCACCTCCCCCAATATGTGTACTAATGTCTTTTATAT
TACTGATTTGGGAATCAGATTACTCTATATGAAATATCTGTACACTAAATATTCAAGTACGTATTAGTTGTACAATGTTAGGTAGCAAAGATCTGGGTGC
T
>NR_110420-chr1-150164948-1+2000
CTGGACATAGTACTACCGGAGTATCCCACAATACCTCTCCTGGGCATATATCCAGAAGATGTTCCAACCGGTAAGAAGGACACATGCTCCACTATGTTCA
TAGCAGCCTTATTTATAATAGGCAGAAGCTGGAAAGAACCCAGTTGTTCCTCAACAGGGAAGTGGATACAGAAAATGTGGTACATTTAGACAATGGAGTA
C
>NR_110420-chr1-150164948-1+1000
TATAGCTTGGAATTCAAAGGGATTCACCTACCTTTGCTTACCAAGTGCTAGAATTAAGGTATATGTCATCACGACCTGGCCCTCATAGCTTTTATAAGCA
TTATTTTTATTTAAATCCATAAAAGTAAATTTAAGCAACGTTAATTCAGGTGAGCAATGCATTGCTGGCAGCAGAATCAGTATTGAGGGCTGTGGTGCAG
G
>NR_110420-chr1-150164948-1-1000
ACAAAAACAAAAAAAACAAAAACAAAAAAAACCTTAATACCAGAAAAACCAAGTGGCTTGATTGAGATCATGTAGACGGTGGGAGAATCAGAATCAGAAC
CCCAGGGTTAACCTTTTCAAGAGGCAAGGACAACTTCCTGTAGTTCCTTGCATCAAAGAAAAATGATTTTAAAAAGAGGAAGAAGCTACTTACGTGCTCA
G
>NR_110420-chr1-150164948-1-39000
CCAAACATGAGAGAGAGAGAGAGAGAGAGAGAGAGAGAGAGAGAGAGAGAGAGAGAGGAAAGAGACTCTGAAACACACAGCCTTAATGGGATGTCTCCAT
CAAATCTCTCTTGTCAGAGCATGAGCAAGATTCATATGAACTTACAGACACTGAAATACCTTGCAGAGGTCTTTACCAGGCCCTCTACACTTAATGTATG
A
>NR_040603-chr1-150346771-1-800
CTCTGTTTTCTCTTTTAGAACTATGCCCACTAGATTTGTTATTAGATTTCTGGACTGAAGCTTTCTCCAGATTCCAGGTAACTTTGTTTTCTCCTGTTCA
CCCATTCCTTCTCTTCTTTCTATTTTTCTCAGCACTGACACATAGACCTGAACTACATTAAGACAGATCATAGAGAAACCTGAATTTGGTTTGTCACTTA
T
>NM_001110146-chr1-150466165-1-5600
CAAGACTGCTCAGTGAAATTACAAGCATAAGCTGTGAAGCAGTGTAGTTCACTAGAAAAAGCCTATATGACTGTCAGGTTATTTGTTTTTAATTTTTCCA
AAGTTGTGTTTCATGAAAGAAGCCAGATTATCATGAAATAAATGGCAACTAGGCCAGAAGGAAGAGAGAAGGGGCTATGCCCTGTCCCTCTTCTCGTGGT
G
>NM_001110146-chr1-150466165-1-46400
TAAAGCCATCTTCCCCTGCAGTAATAAAGTACAAGATGTTCTTCTGTGGTAAAAATCCTCTAGAGACTAGGGAAGGGATGGGAGAGGGAGCTTGTGTTTT
CAGAAACAAATCATTAAAATTCATGTTGCTAAGTCAAGAAATCACAAGTGACAGATGACTGTATTCTAAATGTTCAATACAATCTTGAAATCGTCTTCCG
T
>NM_001024720-chr1-150993435-1+13800
CCTTATTTCCTGTGGCTCATGCCTCAGAGACGCTTTCTCTGGCCACCTAGTCCAACAATGTCCCCTGACTGTCTTGTTAATCTGCTTGGCACTAGAGACT
GAGTATATCCATTTATTTACATTCTACTCCTTCCACTACGTGGAGGCAAATATTAGTTTGTTATGACTTTATTTCCCAGGGCACTCAATAAATATTTAAT
G
>NR_038011-chr1-151138034-0-14000
CTTTAAAGATCAATATAGATGGCCAGCTACCTGTAAGCAATCAGTGAAGGAACGCCAAGGTTATGTTGCTTTCATCCCAATAGGAAAAGCAACCGATAGT
AATGTTGAATTGCAGGGAAAGAACTTGACTCCTTCCCTAGAGTTCCAGCAAGGAAATTCTAGGCAAAGTCTAAAGGTGTGAAAGTTAGATTAAAACCAAG
A
>NM_001039512-chr1-151344498-0+30800
AACTCAGAAATTCACCTGCCTTGCCTCCCAGGTACTGGGATTAAAGGCTTGTGTCACCTCTGTCTGGCTAGGGTATAATTGTTTTTAAAGGCCATTTCAA
TCTTATTTATAAAAGTAAAACATACATAAACATTAAGCTAAGTAGGCTGCAATTCTCACCCTCACTCTCCTCCTGTCTGTCTCTGTTTCTCCATGTAACC
C
>NM_001357569-chr1-151428542-0+3800
CAGATTTCTAGACCAGCTTGGTCTACAGAACCAAGTTCCAAGACATCCAGGGCTACACAGAGAAACTCTGTTTAAAACAAAATAAAAAATAAACAAACAA
AAGATTACAGGAGACTATCTACCACATACAGCAGTCTTAATCTTTCCAGCTGTAATGCTTAGTTTTGTGTATTTCTTTTACCTATTATTCTCCTTTAGCG
T
>NM_011277-chr1-151500823-1+11000
GGCAGGGTAAAGATGGCAGTTTGGGTTGCCTACTCTAAATCTCTTATTTTCCCCTGGTTTGAGTACATTTCTAAAATCTAACCTCTCTCTCCTGTAAGCA
AGCATTGATTTAATAAAGGGAGAAATTGTTTGCTCATTTACATGTGGCATATATAATGCAAGAGGTAAGGGAAAGATTTAGAGATGGGAGGGTAGATTTG
A
>NM_011277-chr1-151500823-1-29600
TGACAAAATTCCTAAGAGGCCATTTAAGAGATGAAAGATTTATATTGGGTCGGTTTGAGAGGGTAGAGAACATCACAGTAAAGAGGGCAGGAGGCTGGGG
CTGCAGTCCTGGCAATGGGAACTTTCATTGAAGTTTATTACATCTTGGTAGACAACAAAGCAGAGAGCCTAGGCTGGAATAGGAGCCAGCCTATAACTCT
C
>NR_151474-chr1-151754727-1+38000
CTTCCTTGCTCTGCCTGGCAGTGTGGTCCCGATGGGGTAGTGGGTATTCAGGGCTAGGCATCCAGCTGAGAGAGCTTGTTTGGCCTGGAATGTTCGAGGT
GAGCATTTATATGCGCCTACCTCAGTCTCAAAGGCATGGGGAAGAACAAAGACAGTCACAGCACAGACAACAGGGCCTGACAATTCAGCCACAGACCTCT
G
>NR_151474-chr1-151754727-1+22800
TGGTGTTGTGGCCACTATAGGTTGGCCATGCTCTGTCTCTACTTTGTAACTGTGGGCTTTTCCATGAACACCCAAGGTCCCAAATCAATGGCTGAGACTA
GCTTGTTCCCATTAGCTCATAACTCAATTACCTCAGTTATTGTAGTTTAAGTCCCACCATGTTATTAGCTACCTCTCCTCAGGTTCATATAACTGTCTTC
C
>NM_001311166-chr1-151755374-0+21800
GAGGAGGGGCCTGCAGGGCAACAGTCTTCTACTTGTAGTAAGTGAGGTTTGGAGTTCGAACTCTAGTCTGCAGCCTTGGTAGCAAGCACCTTCTACCCAC
TGAGCCTTCTTGCCAGCCCCTAATTGTTTTTGTTTGTTTGTTTTAATGTATTAGCTATGTGATTATAATAGTTTGCCACAAAATGAGTAATCAGTAAGAA
A
>NM_001311166-chr1-151755374-0+24000
ATGCATAGTGTATGTACTTGTTAGTATGAGTATGTGCATGTGAGTTTGTGTGTGTTGGGGGTGGGTATGGATGTAGAGATTTGAGGTATACGTTGGCTTT
TTTTTGGGACGGGGTCTCTGATCCTGGAGCTTGTTAGTTTATCTGTGTTGGCTATAATGAGCTTCTGGAGTCTTCCTCTTTGGGTCCCACTAGGAGAGAG
G
>NM_197990-chr1-152090320-1-18600
GAGTGAGGTAACCCAATCACAAAAGAACACACATGATATGCACTCACTGATAAGTTGATATTAACCCAGAAACTTAAACTACCCAAGATACAATTTGCAA
AACACATGAAACTCAAGAAGGAGAAAGAACCAAAGGGTAGATAATTTGTTCCTTCCTAGAATGGGGAGCAATACCCATGGAAGGAGTTACAAAGATAAAG
T
>NM_025677-chr1-152386682-1+800
TCTTGTACAGGCCAGAGAACTATTGACATTGTATTTTCTGTGTTGGCCTCAAGGAAAATAAGGATAACCTTCTGCTTGCTTCTGCTTGGGAAATTGATAA
CTTTGTATCCGTTAAGCCACAAGCAGTCTGCTGATAATGAATGAAGGCTGTACAGAGACCTCCAGGACTGGTTCATTAATAAAATGGCAACTCCCCCCTT
T
>NM_025677-chr1-152386682-1+0
CCCAGACTGGAGGTGGTGAAGAGGGAAGGTGGAGGGGGCGGAGCTCATCCGCGCTGGTGCCGGTCCCTAGTCAGAGGGCGTGGCCCGGCCAACTCTCCGC
CCAGTGTGCGCGGCGGGAAGCGGAACTCCCGCGCGCTGGACCGTCTGCTTCTGGCCGAGCGGGGTTTGCGGTGCACCACGGCTTTCTGCGCGGGCGGCAT
G
>NM_177756-chr1-152399867-0+9000
GAATCAGAACAGTTTTATATAACCTCTATTTCAGGAGATTACTCTGAGCACCTCTCTGGTAACATCCCCTCTCTGATGACATCATCCCCCTCTCTGATGA
CATCACCCCCTCTCTGATGACACCATTCTTTCTCTGATGACATCACCCCCCTCTCTGGTGACATTCCCCCTGCTTTCTTGCCCTTGACTCTTTGTCCTCT
A
>NM_177756-chr1-152399867-0+31600
GACTGGAGGGAGGAAGTTTCACCTCAGAGGCCTCTGAATCTCCTGTCTGAAGTGCGAAGTGTCTTCAGTAACAAAGACTTACCTTCCATATCTGTCAGGG
CATCCAAGGGCAATAACTTAGACTAGACTGTTTGGGGAGTCTCTTGGACAGTACAAAATATAAGACATCTGATTTCAATCAAAGACAGCCTCTTCAACAA
G
>NM_016846-chr1-152625217-1-3200
CTATTGCGGATATTAATTCTTTATTGGTCATGTGTTTTTGCAAATTTTTTTTTCTCCCATTCTGTAGGTTGCCTTTTCTGCCTGGCTGAATTCCTCTGCT
GGGCAGAAGCTGTTTGCCTTGATGTCGTTCCTCTTGTCATCCTCTGTTCAGAGCTTCTGATGGTTGGTAGTTTGGGTTAACATGGACTTAACATATGGGT
T
>NM_016846-chr1-152625217-1-9800
TTCCCCTTTGTTTTAAGAAAGTGGGGGTATTCTAATGGCTACACAACCGGCTTTCTAAAGTGTGAAACCCACTTCTCTTTGCATTTCTGTTTCCCCGAGA
GAGAAGCTAGCACATTTGCGGCAATTTGGTTAACTTTTGTTAAGGTTTCTTTCCCATTATGTAGGCTTTTCTTTTCTTTCCACCTTCTCAGACGTTGTTC
T
>NM_016846-chr1-152625217-1-38400
TCGGGTTCAAGACCCTTGGAAAGGCCTGTATACTTACCGTTTCTCCTTGTTCCTACTCTCTCTCTCCGCTTTACTTCTGATAGACTGTCCTGAATTTCCT
CTAGAATTTTTAGCCCTGCCTTAAGCACTATATAACATGTGAAAAGGAACAAAAGGGCTCCTAACACTAGAAAAAGTTCAAGGCCAAACATACCTGGTAA
A
>NM_001081197-chr1-152750551-0-48000
TTAATCCCAGCACTCGGGAGACAGAGGCAGGTGGATTTCTGAGTTCGAGGACAGCCTGGTCTACAGAGTGAGTTCCAGGACAGCCAGGGCTATACAGAGA
AACCCTGTCTCAAAAAAAACTAACTAACTAACTAACTAACTGGATAGATAGATAGATAGATAGATAGATAGATAGATAGATAGATAGATAGATAGATAAA
C
>NM_001081197-chr1-152750551-0-200
GACAAGAGAGTCCCAAACCTTATCCACACACTAAGCCTGGATTCTAGTCTACATGTGAAAGAGATGCTGAGAAGAGGACCTGAGGTTTTATTCTTACAGT
CACAAGGGGAAAAAACTCAACGCATGTACTTAACCAGATATCACCCTTTTATCCAGGCTGGAATAAGTATGCAGACATGTATATTTTCATCTTTGGAACA
G
>NM_010877-chr1-152800153-0+14600
TTCCTCTAACAAGCCCACACCTTCTAATAGTCATATTCTCTATTTGTATGGTCTATGGGGGCCAATTCCATTCAAACTATCACACCCATATGTGTTGAAT
TAATTATGAGTATTAAACGAAGTAGACAAATGTCTACTTCCAGGAAGGTGTAGATTAAAAGGGGGAACTAAGTCTGTGACTGTGGTGTAAAGCAAAGTTG
G
>NM_001160257-chr1-152902645-1+48800
AACTAGAGTTATAGACAGTTGGGAGGGGGTGCCAGAAACCAAATTCAGGCTCAGCAAGTACTCTTATCTGCTGAGCTGTTTTAAGGAAACAGTTACCTAC
ATATCTCACAGAATTTAGCACATACGGCATAGAAGATAGAAATTGCCAATGGATCTCCCATAGTATTATAGATTATATTGTCCACATGATAGTGCATGAT
C
>NM_001160257-chr1-152902645-1+800
GGAGGAGAAATAATGCCTTCTGTCCAGAGTTAGAGGGGTCGGAGAGCCCGGAAAGGGGGAAAAAGGATGGGGAGACGAGGGAAGAGGGAGGTGCTACGAA
CAAGGTGATGTTCTCGAAAGAAACTGTAGTTGGAAGATACCATTCTGAGAGTCGTGTGCATTCATTAGGTGCGATGTAAGGAACTTGTATGAAGGAGATA
G
>NM_001160256-chr1-152902646-1-11600
CTTTTGGACCAATAAATATTTACCCAAACTTAACCCCGCCTCCTTTCTACAGCTAATATACATTGCTGTGTACAGTGGGAAATGTTGCATTCCAATATGT
GCCATGCCTTATAGACTTGGTCCAGTCAGAGGACCAAGCGCTAAAGAACTAAAACCACGTGTGTCTTGTTGAACACAGGATAGAGGGACTTGGGGGGCTA
A
>NM_175460-chr1-152955101-0+25200
TCACTACCACCCCCAACTAAACACGTAGGCTTTCACATCTGTCTTCCTGCTCACAGCTGGTCATTTTTCTGCTAGTCTTTACCAAGGTAGGTAGGCAGCA
TATAGCTATGTCCCGTTTCTCAACTTGATCCCTCACACCTGAGCCACCTTGGTTACGTTATATCCCTGGCCGTAGCTTCTTTATCTATAGACTCTAATGT
T
>NM_008485-chr1-153186447-1+24800
CATATAATGTTGAGGCTGGAATCCAGAGCCTTGCACATGCTGAGTAGGTACTGCACTATGACCTATATCCCCAGCATGCACACACACACACACACACACG
CACGCACGCACGCACGCACGCACGCATACACACACGCACTCTCGTGTGCCCACACATAGAGGAAGATGTGGGGGAGGGAGGGAGGAACAAGATTCTCTTG
G
>NM_008485-chr1-153186447-1+800
TTCCCATAAAGCCAAGGGAGTTAAAAACACGAAGCTAATGGGTTGTGCCAGCTGAAGGTTTCCTTGCCCTAAAGCCATTCCTCTTTCAATTCCCTCCCTT
TCTTTTCTTTGGCAACAGGGGACCCCTCCACACCCGTTCAATCAGTAACATGCTAGTCTTTAAACTGTCCGGTCCCTGTAATTTACCAGTGGGAGTTAGG
T
>NM_008485-chr1-153186447-1-34800
CAAGAAAAGTCAGAGTTTAAAGAGAAGCAAGTTAAACATCTTTAACCAGGAACAAAGGGTTTTGCCTAATAAAGTCTCTCCTCCACTTCTGTCAGCACCC
TACCGGAACTTTCCCTTGTTTGCCTGAAGTCACGGCATCTTCCAGGGGCCTACCCACATCATGTGAACCTTTTAATGCCAGGGCAGACCCAGCCCCCTCC
C
>NM_010683-chr1-153332786-1+45600
TGAATTCTTCAACTCGTTGTTGGGCTGTAGGAAATAAATAAATGAGTGGGAAACGTATTAGTCTGAGCTGAGATAGTTGGTTGTCAGTGATTGTGGGGAA
TGTCTTTTCTTTAATTTTGTGAGGCTGGGTCTCACTGGAGCCGAGGCTGGCCTTGCATTCCTGGCAATTCTGTGACTTCAGCTTCCAAGATTCATATAGA
C
>NM_010683-chr1-153332786-1+10200
TTGTTTTCTTTGTCTGGAGGTCACTTGCATTAATGGTTACCAACCAATATCTGTTGAGAACCAGTGGTCCAGCCCATTCTAGCTGCCTACCAGCCTGTGT
GAGTTCTTGGGGAGCTGTTCTGAAGGCCAGCCTTGGAAGCAGAGCTCTTCGAGGATTGTGCAGGGTGAGCGTCCCCTGCAGCGAGCTGTGGTTCGGGTTG
A
>NM_010683-chr1-153332786-1-19400
ATGATATTTCTCCAGAGGGACTTGCATCTGCTTTCTTCAATGGATAACTTCTAAGGTACTTTCAAATTCCAGCACAAGTATGGCTACTTGGTGAAGGAAG
TCCCCATATAATTAAATAATCACTCCAATGGTGTCAACAAACTCCCTGTGGTGGTTTGAATGAATAATATTCCCCTGTCTTGTCAGCTTGACATAAGCTA
G
>NM_010683-chr1-153332786-1-19600
TAATAGGTCAGGCTGACCTGGATCTTACTATGTAGCCCAGGCTAGCCTCAGACTTGAGTCTCAGCCTCCCAGGTGCCCAGTTCATAATCTTATTTTATTC
TACTTCCTTGAAAATTCTCTCCTGTAACTGCCAATTTCTTTTCGCCATTCCCTAGACATCTGCAGTCTCTCTAGGTTTTTATTTTTTAGTGTCTCTTCTC
A
>NM_001033162-chr1-153425209-0+7600
AGTTGAGGCTCCCTCCTCTCAAATGAATTTAGCCCATGTCAAATTGGCATAACACTACCCAGCACAACACATTCTCTTTATGAAACTTTAAAGCTAATGC
GTTTAAGGAGATGCTTGAAGCCAGGCACTTGTGATATGTGCCTTTAGTCCCAGCACTCTGGACACAGAGGCAGATGGAATTCTAAGTACAAGGCCAGCCT
G
>NM_007842-chr1-153487660-1+1000
CCAGCACTGGGGTTTGGTGGTGGAAGGTATTGTTCGATCTCTTGAGTCCGGGGCTACTACACATAGAAATCTTGTCTCATAAAACAAAATTTGATTTATT
CCGATATGTGTGTGTATACGAGTATACGTGTATACGTATCAGGTAGTGGTGGCAAGTGAGAGAGGAGCTGTAGAAAAACAAACGAGTAATAGTGGAGGCA
T
>NM_007842-chr1-153487660-1-9400
CTGGGTCCTAACTTTTGCAGTTCCAGACCAGCCTGGTCTATATATCGATTTCCTGGTTAGCCATGGTTACACAGTGAGGCCCTGTCTTAAAAAAGAAAGA
AAGAGGCTGGGCGTGGTGGTGCACCCCTTTAATCCCAGCACTTGGGAGGCAGAGGCAGGCGGATTTCTGAGTTCAAGGCCAGCCTGGTCTAGAGAGTGAG
T
>NM_028749-chr1-153549714-1+22000
GGTTCAAACTGGTGGCCTGTGTTCTGCTGGAGATGGCTTTCCAGCCTGCTTTCTCTCTGTTCTGCTTTCTTTCTGTAGATGTACAGACAGCTCTATCTGT
CTCTCTCTCTCTCTCTCTCTCTCTCTCTCTCTCTCTCTCTCTCTCTCTCTGTGTGTGTGTGTGTGTGTGTGTGTGTTCTGCTTGAGACATTTCTCCAAGT
A
>NM_028749-chr1-153549714-1-30400
ATAGAAACCCTGACTAAGACAGATTTCCAACACACACACACACACACACACACACACACACACACACACACACACACACAAAAATCTAAATTTTTCTAAA
GACCTGGATTTGCCCACTGGCTGTATAGTTTTTCACCTGTGTGACCTTGAGCTCCTTCTTCATCCATATAATGTAACTTTTACCTCCTGACAGAGCTGAA
G
>NM_028749-chr1-153549714-1-33200
CTTTCCAGACCCCAAGTAAAGACTTTTTATAAGGAACTCTAATCTGAGTCCTGAGATACCCCCACACACTGATGCATTCACGGATACATACCAAGTTATC
TATGAACTTGAGCTTAAATTACAGCATGGTTTTCACTGATAATGACCTTCCCTTCAATGTGACTGCAGGCTTCACCCTTGAGTGGTAGTAACCTGTGCCT
G
>NM_026380-chr1-153653037-0-33600
TGGAAAGAGAGGCCCATTGGTCGTGTAAACTTTATCTGCCTCAGTACACGGGAACACTAGGGCCAAGAAGTGGGAGTGGGTGGGGGACTTTTTGGATAGC
ATTGGAAATGTAAATGAAATAAATATTTTTTTTTAGGCTCTCCGCTTATGAGTTTATTATTTTTACCATTCAAAAGAAAGTTCTGGATTTACGGCCTCCC
C
>NM_026380-chr1-153653037-0-24200
TCCAGGGATCCACCCCATAATCAGCTTCCAAACGCTGACGCCATTGCATACACTAGCAAGATTTTATCGAAAGGACCCAGATGTAGCTGTCTCTTGTGAG
ACTATGCCGGGGCCTAGCAAACACAGAAGTGGATGCTCGCAGTCAGCTATTGGATGGATCACAGGGCCCCCAATGGAGGAGCTAGAGAAAGTACCCAAAG
A
>NM_026380-chr1-153653037-0+600
TCCTAGTAAGGATGCAGGAATAGCATTTCTTTCTAGTTAGTGGAGGGTTCTTTCTTTCCTTTCCTTTTTTTTTTCCTATCTGCCTCAGCCTCAACTCCTC
AGGACCCCCAAAGTCTGCTTTCTGTCAAACAAGGATCCTGTTTCTGGCCTCAGATTTCTTGGCGGGGAGGGGGTGTCCCTGAAAATATTGTCAGTTGATG
T
>NM_026380-chr1-153653037-0+2200
CTGGGATGGGTCCTTAGCCACAATAGCTGTGTTATGAATGCCAGGCACTCGTCACAGACCCCCGAGAGTGTGGCTGGCTGGCTAAGCAGAACATGTTTTA
TGAAATCCCTTCTTCCTAAAACCGTGATCTCAATGAGGACGCAACAGGTAGAGGTGCAAAGAATGTGCTGGCAGGGTAGAAAAGGTTCTGGTGACGCTGG
A
>NR_046171-chr1-153737829-1+32600
TAGGTTGACCCAGAGTCAAAGCCTCCTTAGTTGCTCCTGCTTTGCCTAGTTACATCCACACCCAACCAATCCACAGGCTAATCAGGGTGAGGCCACCCAC
AGAGCCATTTAACTGCCCAGGAGTGAGTGCAAGACCATGCCCTGGGCGCATGCAACAGGAAGGGAAAACAAGACCACAGCTGCACCGTGATGTCAGGGAT
G
>NR_046171-chr1-153737829-1+0
ACACGGATGGATCATACCCGACGCTCTTGCCCATTTTGGAATCAACCCAGAGTCACGTGACAAGAATACTGCATTCTGCAGAGGATCCTCTCAAACCTCC
CTGCCCATTCTGCATCCTTGTGGGGTCTTTAAGGAGGTTTGAAATTTCTATTTGGCAGGCAACAAAATAGCAGTGCCCAAGGTGTTTTTCATTAAATACA
T
>NM_011882-chr1-153749426-0+10800
TGCCAAATTTGAATTTCGGGGAGCTCTAGAAAGTAAATCATCAACTCAATCTAGTCTTTATTATTAAAGCTTCCATTATTGTAAATTTACAAACGTTTCT
CAACTGTAATTATGGTTTAAGCTAGCATCAGGGTCTGGGCACCATAAAGCGGAATACACAAACCACATTTTCTTTAACCATTTCACTACTGAGAGATGCC
T
>NM_011882-chr1-153749426-0+30800
TCTTTCTCTCTCTTAAACGAATGACACCATCTTTTCTTTCCTTAAGTGAGACTCATTGGCTACCAATAGGTTCAGCCATGTCTTAATCCACCTAGAGAGC
ATCTAGTGTGTGGCCCCACAGTGGGCATTTCACCAGATTCTCATTAATAACCTTGTGGGTATCCTCATATCCTCTCTAGTCTCAAGTGCTGGCCTCTTGC
T
>NM_001243223-chr1-153844141-1+40200
GTCAACAACACACCTACACGACTCCCAGGTCAGTGAGAGGGAAGAGGGGAGGACATTACAGGCAGGAAAGCCATTGTCCAGGCACTATCGGCTGTACAAA
AGATTGTCCCTGTTAGGCCCCTTGATATATTACTGAAAGAAAGGATTACTCTTCGCTGTGTGAGTTGTGTTTTAAGCCCCATTTTACAAAAGGATAATCT
G
>NM_001243223-chr1-153844141-1+24000
CATTCTATACACAAAGAGATTACCAAGAAAGCTGTGGCTACTTCTTGGTAGCTGTGAGAACAAAGAGAACTTAGAATGTTAACAACCTTTGGACTCACTA
GCCAGTAACCAATGCTCAGTAGACAGCCAGGATCAATAGCCTCTAAGGAAGCCAGAGGTCTCAGTATAATCAATAGCCAGACACCTGCAAAGTCAGAGGT
A
>NM_001243223-chr1-153844141-1+21200
CATTTTCTTGTCTTTAGAAATTCCTCTTGGGTTTCCCTGACTCAATCAGACACAACAGTTTCCTTTTCTCTTCCCAGAGAACTCTGTCTTCATGTCTAAT
GCACATATACCACATGTAGCAACTGCCGCTCACCCTACTGGGGGCTGAACTCCTTGGAACAAGTCTGGGGCCAGCCATTTATACAATGCCTGGCACATGG
G
>NM_178243-chr1-153851195-1-400
GAGAGCAGGCTTGCTGCTTGGAAGATGTGTGAACACAGTGAAAAAGTGCTGTTTGAGGAAAGCATGCCTCCCCAGATACTGGATCTTCTAGCAGCTCCAT
TTCAAACATTGAACCTCTAGGAATTAAATATTTTCTATTTATAAGCCACATGGTCTAATGACTGGTATTATTCAAAGTAGTTTGCACCCTGAATAGACCA
A
>NM_178243-chr1-153851195-1-4200
AGGATTGCCAGACAAGGAATGGAGGAGACAGAACCGCTATGACCAGAAACGAGTAAGGATCAGGCCTGAGGATCTTAATCATGTAAGAGCCGGGGAAGAG
CAGCCTCAGGTGCTCCTCGATTGGGTCTAGGGCAGCAAAGATGGAAAATAAATTTTAGTAAGTAATAACTCAGGAATATTGAAGGGGAGGTGTTAGCCAA
G
>NM_178244-chr1-153891646-0-6800
CTGGGAGGTTAGAAGACATAACCTGTGTACCTGCGTCCAGCAATACCACTCCCTGTAGTTCCCTCACAGAATTTAAAGTTTAGGGTTCCCAAGTTGAAGA
ATTCAGACTCCTGGAAAGGTCCCTGGCCTCTGAAGTGGTGCTGGAGCAGGCAGCCAAAGATCAGGACTAGAAGTATAAGTTTACACATTCTACAACGATA
G
>NM_178244-chr1-153891646-0+3800
GGTGAGGGATAAAAGGCTCTGCGCAGGCCCAGCTGTGGACTCCTTTGAGAAAAGTAACCAACTGAAGAACTGTTTCAATTCAGTTTTTACACCACAGGCC
AACTTTCCTAAACTTTCAAGTGGGCTTCAGTAAAGTTTAAACCATCTAGCAGCTATATAATGAACAAAAACAGAGCTGTATGTACTCTGGGAAATAAAGC
A
>NM_008131-chr1-153899929-0+800
CCTCCCGCGGTCGCCCCACTCTCGCCACCCGGCCTCTACCCTCGCCGGGGTATGGCCCCCTGGGAGAGGCCTTGAGATCTACGCGGGCCCGAGGGTCGCG
GCACCGACTTTCCGGACATTTTAGTGGGAAGGCTGCTTTCAAAGTGGATTGCCCCAACTCCTCCGGGGGCGGGAAGCGGGGATCCTCCCCCAGCCGCAAA
T
>NM_008131-chr1-153899929-0+2800
GGTAGTTCTGTTGGTAGAATAAGATATTCTGTTAATGAACGTCTTGATATTTGTTCTCTCCTGCTAACATTTCTCAAGTTTAACGGTTATTAAAATCCCT
TAACTAGTCCCCCTGAGGGGGCATGGTCCTTGTCTAATATAAAACTTTAAACCCCTTGAAAGCAGAGTGAATAATGCACCTTTGTGTGTGTCCAGTCCCA
G
>NM_001204908-chr1-154201187-0-36800
CAACAATATGAACTAACCAGTACCCTGGAGCTCTTGTCTCTAGCTGCATATATATCAAAAGATGGCCTAGTCAGCCATCACTGGAAAGAGAGGCCCCTTG
GACTTGCAAACTTTATAGGCCCTAGTACAGGGGGGCGCCAGGGCCAAAAAGGGGGAATGGGTGGGTAGGGGATTGGGGGGTTGGGTATGGGGGACTTTTG
G
>NM_001204908-chr1-154201187-0-26400
GCACCAGCAGCTCCCTGGGGAAAAGAGCTGATTGGATCCTGTGAGGAGGAACAAGAGAGCAAGAGGACCATAATGGGTTAGCATCTAGGTTCTTCTTGGG
AGGAAGCCTGGAGGAAGCTTTAAATATGAGAAACTTTACCCTGGACCCTGAGAGCCAGGCCAAGAAGCAGATGCCTGTGTGCCGTACGTCTGAGGCAGCA
T
>NM_001204908-chr1-154201187-0-21400
CCTACCCTACTGATAGACCACTTTTATCCCACTATAGAATTCCAAGACCAATATTACTTCAGAAAGGATCATGCACTGGTGACCCTCCACTTCGTCTTCA
TGCAATCTATTCTTCAAGGCTCAGTTGAAGCCTCTGCCATGAGGAAGGCTTCCCTGCTAATTCGACACTATCTTCTCCCTCCATTAACACCTTCACAGTA
G
>NR_108050-chr1-154255689-0-21000
GTGGGGCATTTTCTTAATTAGTAGTTGATGTGGGAGGGAAGTCCATTGTGGGTACTACCACTCTTGGGCTGGTGGTCCTGGATGCTATTAAAATAAGACA
AGCTGAGCAAGTCAGTACAGAGCGTTCCTCCATGGCCTCTGCAGCAGCTCCTGCTTCCAGGTCCTTGCCTTGCTTGAATTCCTTCCTCGGATATCTTCAT
A
>NR_108050-chr1-154255689-0-17000
TTTACACACTTTTGGGAGTTTGTAAAAGTGTAGTGATAAAAAAAATTGTGCAAATGTTAGAGAGGCTCCTGAAAGCATAAAATTCCATTAAAAAAAAAAA
AAGCATAGTGGTGAGACCATGCAGGTCAAGTTCAGGAGGGGTACAGGGTGGAGTGAAAGGTCACTGTAGAGAGAAACTGCAGAAGGGTTTGAGAGGGACT
G
>NR_040629-chr1-154256906-1+600
GATGTGGGATGGGAGGGAGGAGAAGTTGGCCACTGAGCAATGAGACCAAAGGACGATGAAAGGAGGCACAGGTAAAAGAGAGACAATGTCAAAGTGGAAA
TGGATTCAATTTCAAGTCTAGGGAAATCAAATACCCACTCTCCCAGTCTCCATATGTATAGCAGCAGACAGGAGAGAACATTGTTCCCTAAAAAAGAGAG
T
>NR_040629-chr1-154256906-1+400
AGAGGTATGATCTGGAGGGCAGGAGCAGCAGGGGGGAAGAGCTGGCAGAAACCCGGGATGTTTCCGGAGGTGACAGGTAGCTCACTCATTGCATGCTAAA
GACCTCCAAAGCAACAGTCCACTCTAATAAGGAAGACTGTGTTCCCATGCTCTTCTTGATGGGAAGAACAGTAAATGGAAATCCAAAATAATGAAACAGA
G
>NR_040629-chr1-154256906-1-40600
AGCAAATTGTGTAAGTCAGAGCCATGAGCCAAAGTAAAAGACCTTCAGTTTATGATGTGTTTTTGTGTGATACTACTACTAGTAGTCCAGTTAGTGGCCA
CTAGAGATAACAACTCAGTCAGACACTGAGCAAAAAGAACAGTGTCTCCACATGGCACTGAGATCGAGGTGTTTTGTTATGAGCACTTCAAACCCACCCA
C
>NM_009782-chr1-154725920-1+23200
GAGATGTGTGGGAAGGAAGGACTGCCAGCTGTGGGAGAATGCCTGTGACTCAGGGATCCGTGGAAATGGTGGTGGTGGGGATGAGATGGTACTACCAAAT
GCTGTGGACTAGAAAAGTCACCTCCTCCTGTGCTGGCCCAAGACCAGAGCAACTGGAGGGCTACTGATGTCTCTGTGCACACTTGGCCACTGCTTGCCAC
T
>NM_009782-chr1-154725920-1+19800
TTCCCAGGAGGTCCTGGGCCAAATGTCTTTGCTTTCTTCCCGGAGGCCCATTACCATAATTTTCTTTTAAAATCTTTACTGGGGTAGATGTCTTTGGTGT
TAGATCATAGCTGCAGCCAGCCAGCCCCCTCCTGGAGACTGTGACCACAGACAGATGCTCTCCCCAAAGTCTCAAGCAGTAGCAGACACTTAAGAATTGA
T
>NM_009782-chr1-154725920-1+18200
AGGCCTCCTGAGGGCCCCTCGGCCTCCGTGCTGAGTTCTCACCGATGCCTTCCTTGCCATCCATTCACTAGGTTTGAGGTTATTAGGAGCAGGGGTGATG
GCATTTTCATTTTTTGACAGGGGTAGGGTGGGTTGAAAGAGAGGTACATGAATGTTCAGGGTTGCCAGTCAGATAGGGATTGGAAAAGAAGCAGTTGTCA
T
>NM_009782-chr1-154725920-1-200
CTCCGGTCCCTGAACACCACCCCACGCTGGCATTTTGGGGGAAAATATTCCCTCTAGAAGCCCTACCCCCTTCTTCTTCTTCTTCTTCTTTTTTTTTCTT
GAGGAATGGAGCTTCGCAGAGGTTGCCTTTAGATTCAACAGTTCAGAGCAGGGCTGAAGAGCCTGCAGGGGTCCCCAGAGGCGGTGGTCCCTGCGCCTGT
G
>NR_151545-chr1-155083264-1+47600
CCCTTCTTGGTTAGGTGTATTCTGTATTCCTCCACTATAATAAACCATAACTACAACTGTAAAGATTCTAGCGGATTCCGTGAGTCCTGGGCTTCTCACT
TTACAAAGCCTGATATATGCTATACTGTCTGGAAAGTATGGTTCATTAAGCTGATTCATGCTATAGTCACTTTCCTAGTTAAGATCAGGGCTTTACTTAG
T
>NM_011273-chr1-155417444-1-21400
ATTTTGTATAGCCCAGGCTGGCCCTTCTGTATAATTGAAAATGAACTTGCTAGGTGGCAGCAGATGACCTTGAACTCCCCATCCTCTGGCCTCCACTTGG
AATGCTAAGAATGCAGGTGTGCAGCACCTCACCCTGCTGTTTCCTTATCTCTAAAGCAGCAGTACTAAGCTAGCTGCTGTTCTGTAAAATGAGTTGCTAT
G
>NM_011273-chr1-155417444-1-24600
TTTCTTTGATTTTGTTTTTCTTCATTCAAGGTTTCCATTGAGATTTGATGAGCAGAATCTTATTTTAAAGGAAAAGCCGAGAAATAGAAATGCTTATGAA
GATATGATAGACATCCCAGCAGGGGGAAAGTGGCCTGGTCAGAAACAGGTGCGCCTGTGTTTGTATTCACTCATTTCTCTCACTGCAGAGAAGGAATTAG
A
>NM_011273-chr1-155417444-1-40200
AAGAGGGCGTAGATCTCATTACAGGTGGTTGTGAGCCACCATGTGGTTGGTGGGATATTCAGAACCTTCAGAAAAGCAGTCATTGCTAAGCCATCTCACC
AGCCCCTAAAAAACAAATTCTTATTTAAAAACAAACTGGAAACAGGGCAGTGGTGGTGCACGCCTTTAATCCCAGCACTTGGGAGGCAGAGACAGGTAGA
T
>NR_132128-chr1-155527111-1+14600
GTTCCAGAGGGAAAAAAGGGAGAGCAAGTAGGGTGATCTGTCTAGGACAAGGTAGCAAATGCAGAGGGGTCAGACGGGGTTATGTTGAGAAGGTGACAGC
TTGCAAACGCTTGCAGAAAGTGAGTCCAGCAGAAACACGGAGATGAGCTTTAGGCGGGATAAACAGGAGGGGGCAGCCATTCCCTACGTCTGTCTGCAGC
A
>NR_132128-chr1-155527111-1+13400
AAGATAGCCGGGCAGCCTGGTCTACAGAGTGAGTTCCAGGACAGCCAGGGCTACACAGAGAAACCCTGTCTGAAAAACAAAACAAAACAAAACGAATAGA
GAGGTTTGTTTGTTTGTTTGTTTGTTTTTCAAGACACGGTTCCTCTGTATAGCCCTGGCTGTCCTGGAACTCACTTTGTAGACCAGGCTGGCCTCGAACT
C
>NR_132128-chr1-155527111-1-1800
AACAGACAGAGCTATTATTGCCTAGAGCAGGAAATCATTTCAAGTTTAACATCAGATGTTATTGTTCCTAGAAACGCGTTGGCCATTCCTTCTGTGAAGA
ATCTCTGCCTGTTTGTGTCCCTCCTTGGCATCCCCAGGGCACTCTGAAGCCAAAGCTGTCTAAAAGGAGATCAAGAAATATCCCATCTGTCTATATGGAT
G
>NR_132128-chr1-155527111-1-12600
CCAAGGAACTCATTTCACAGCCAGAGAAGTACGACAGTGGGCCCACGATCATGGAATACACTGGTCTTACCACGTTCCCCACCATCCTGAAGCAGCTGGT
CTGATAGAAAGATGGAATGGCCTTTTGAAGACGCAGTTACAGCGCCAATTAGGTGGTAACAGCTTGGAAGGCTGGGGTAGAGTTCTTCAGAAGGCAGTAT
A
>NM_001145781-chr1-155558120-0+1400
AGGCAGTTTAGAAAGTTACATGGATATATCAGAATTAAAGTGTAGTTTTTGTCTCTAAAACTGAATTTTACCCGATAAAGTAAGGACAGGTTTGAGTTAT
AAACATAAGACTAATTTATCTTTCAAGGTTAGGTACCAGAAGGAAAGACTATTGCCTTCCTTCAGTGGACAGATACAGTTCAGCAGAACACTGGGTGTTC
T
>NM_001145781-chr1-155558120-0+1800
TTATGGTATAGTTACATATATTTCTCCTGAACTCTTTTTTTTTTAAGGTAGTCATGAGAACCCTCCTGTATTTCTAATTATGTTTTTATTGAGTTTGTGT
GTGTCAGTGTAGGTCAGAGGACAACTTGCAGGAGTTGGCTCTCTCCTTTAACCATGTGGGTCCTAGGGATTCAGCTAAGGTTGTCAGGCTTGGTAGCAAG
C
>NM_001145781-chr1-155558120-0+26400
ATTTGTCTCTCTTCTTTGAGGCCTCATTTTCTTTCCTTCTCATCATTCATATACTGAGATTTTACATCCCAAGAATTGCTCATTTTGGAAACTTTGCCTC
AGGTTCTGTTCCCTAGGGAATCCTGGGCAGAAACTAATGGTTAACTTCTGAAACCAAATAACAATATCTGCAGGTTCTAGAAGGGATATAGATGGGGATG
C
>NM_001145781-chr1-155558120-0+40200
GGAGGACAGGGGAAAAAAGCCATTCATGTCATGCTGCTCAGGACACTGAGCATCATAGGTCAATTAGTAGCAACTCTGGTCTCTGTCTCCAAGGTGTGAG
TGGCGTTACCCTGTAGGGAGAAAAGCAGTCACCTCCTGATGAAAATCACCCCCCAAGCTCACAGGTCTAGAAGCTCAGTGAGCACCACGACAAGGAAAGT
T
>NM_010712-chr1-155742027-1+31000
TTCTTTCCCTTTCTGGCCCTGGTAAAGGGTGGTGGTGGATGGCATCCTCTTGCCTTCCTGCCAGTCTGGAAAGTGTTTGAACAGAGAGCTGCTGGCAGCA
GGCTTTTCCTAAGTGAGGTCTGCAGATTCCTTTCTGAAGCATATTCTAAGGGTTTGATAGTGTGGCTTCCTGGGCCTACCTAGGACCATGACATCGCAGA
G
>NM_010712-chr1-155742027-1+28800
TGTATAGCAGCCACACTCAGAATTTTAGTTTATTTTGGGCCCAGTACTTTTTATTTCTCTCTCTCTCTCTCTCTCTCTCTCTCTCTCTCTCTCTCTCTCT
CTCCCTCTCTTTTTCTCTCTCTCTCTCTCTTTCTCTCTGTGTGTGTCTGTGAATGTGTCCAAGGAGGTGAGAGAGCTATGAGCTTCCTAAAGCTGGGGCT
C
>NM_010712-chr1-155742027-1+400
CGGACGCGCCGTTCAAGGCACTGACCGGGAGGGGTCGGGGTGCAGAGGCGGTCACAGAGCTGGGGTACTACCAGTCAGTGTTTGAAGGGCTTGACTCTTG
GCAATTTGGGATCGAATTCGAAAGATTCCGGGATACTGTTCGTGGAGGGCCCAAGGGTATAGAAAGTAGCATCTTTGGGCCGTCGCTTTTATGAGAACCC
T
>NM_010712-chr1-155742027-1-6400
CAACACTGAGTAAACTATGTGAAGTGACACACATCTTAATCTCTGCACTTGGAAGGTGGAGGCAGCAGGAACACAAGTTCAAGGTCACCCTCCGTGACAC
AGCAAGTTCCAAGACAGCTCGGTATATATGAGAACCTGTTTTAAAAAATTGAAAATCCAGGAGAAGTCCTAGCATCCAGTTGTGATGCTAACTGGCGTTT
C
>NM_010712-chr1-155742027-1-20800
ACAATTCCAGCACTCAGGAGGTAGAGGCAGGGGGGGTCAGAAGTTCAAAGTCAATACAGGGCCTGAGGTGTCACAGGACACTCATGGTGGCCAGTGAGGT
CCCAATAGCCTGTTTACACATTTTACATTGTTGTTATTATTATTATCATCATTATTATTATTTTCGAGACAGGGTTTCTCTGTATAGCCCTGGCTGTCCT
G
>NM_023268-chr1-155812899-1+28200
TTTCCGGCCATTTGTCACTCTGGGGGGCTGGCTAGCCCCTGCCGTTTGATAAGGAGGGTTAATGCCCTCTCGGATGCTGCCTCTGTGACACTCTCATATT
AGGATTCTTCTCCTGGTGTCTTCCTCCTCCTCCTCCTCTTGGCACATCTCTCAGCTCACTGTCTTCTCCACCTTCATCTTTCCTCTTGTGGTTTTATCTG
C
>NM_023268-chr1-155812899-1+12800
GGCTGTCACTCTGTAAGCTCCTACTGGAACGCTGTAGCTCGAGGGTGAGTTCTCAGGACGAGAGAGACAACTTAGGTGTCTCCTTTCTCTGAGAAGTGGA
CATGGGCTCCCCTCTCCATTGTCACCCGCTGGCTTCCAGACACCTTTTACACTGATCTTTCCTAGCACGGAGATTAAGTAACTAAGGCTGTCACTCTTTG
T
>NM_001160019-chr1-156034817-1+7800
TGAATAATAATGTAGAATGATGTTCTCATTCCATTAGGGATTGTGTGTGCTCGTGTGTGTGTGTGTGTGTGTGTGTGTGTGTGTGTGTGCATGTGTGTGT
TTAGAGGTTAGAGGACAACAACTTGTGGAAGTCCTTTTCCTTCTTCGACTATACAGGTCATGGGAAAGGAACTCAGTTTTAGTGCTTGGTGGCAGACGAG
C
>NM_172843-chr1-156035664-0-200
AAGGAAATGGAAGTGGCTTCAGTAGAAACTTCAGAGGACGGAAATGAAACCGAGCGCAGAGTAGTTTGGGGCTCCGACAATGGCTTAGCCGCCGACCTCT
AGCAAAAGCCTACAGAAAGAGGAGACCTAGACCCCCCAAACTGAAGCTCCAGGACTAGGCAGAGCTGCCCGCCTCCGCTCGGGTCACTTCGCACCACCAC
C
>NM_172843-chr1-156035664-0+0
CTTCCCGCGCGGCCCACTGCGTCCTTCCCTCTTGAGGGTCCGGGTGGACTCAATCCGGGAGTGCGCGCCCAAAGGGCCGCAGAAATCACCAGGACCCAGG
CGGGGCCGGAGCGGGGCCGGCCTCCACGGGGGCGCGCCTGCCGCCGCGTGCCCGCCGCCGCGCGCGCTCCCGAGCCCGCAGCCGAGACTGTTACCTTCGC
G
>NM_001160181-chr1-156040861-0+200
CTGATCCTGACTGTCCCGTGTTTTAAAACCTGGCTGGAAATTGTAAGTAAGCAAAACTAAAACATAACTTTAACATATTTTTGTGTCTGAACTACTATTT
TCTCCTTTCAAAAGGTCTTTGAGAAAGGATCCCTCCCCACCCCCACCTCCCCTACGGCACAAACAGAAATCGAGGTAGGTTGGGATGGGTCTGTAATTTC
C
>NM_001160181-chr1-156040861-0+37800
GCTTTCCCTGGTCTTTACACAACCCATCAAAGCAAAGGGCTTGGGGCTTATTGGAAGGTGTCATATAGCGCTTGATTGTCAGAGAGAAAATCCCCAGAGA
GAAACTGGTGACATTGCAGACCTATCAGGTCCCTACCTCTGGGCCACAGGGCTGGCGACAGGTCCTGCCCTGGTCCTCAAGCATTTACTTGTACACATCT
T
>NM_001160181-chr1-156040861-0+47400
CTATGGAACCAGCTACCACTGAGCACACTCTGTTTCTCTACGCTCTGAAGCCGGAGCTCAGGGGTTGGTGCAGATCTAAGGCCAGTAGGACTTGGGAGCA
GAGCTTGGGAAAAGTTGAAAAGAAGGCTGATGGTCACCCAGAGAGTGACCCTGTCCACACATCACCCTCCTCTTCCTTCTGGGTAGTTCTTGCTCCTGAC
G
>NM_177838-chr1-156205026-1-47000
CCATTCCTGACACGTGTCATTTGTCCCACTGACTCCCCAATCAGCCTGACAAGGTTTTGATACTATTGGGTTACCTGAACAATGTACACAGAAAATGTGA
ACTGTTAACATAAGGACTTGCGTAATATTTAGTAATATAAGTGACACACATGCCTCTGTCCATGTGCACCTAAATTCTTGGTCTTCCATCAAATTCCTCT
G
>NM_001134741-chr1-156303348-1+2000
AAGACCCTGCACGTCAGCCTGGTGGGGACATCTCAGAAGGCTCCATCTACGCCAAGGTGAACAGCCTCGGGCAGTTGATGACTTCAGAGAGAAAGATCAG
TCTTCTCCAGGGATGAACCCTGTGACGAGTTTTCTAGTCCCAGGCGGTCATGTTTCCCATCCCCGGCTCGTTTCCCATAGCTTCCGATATCTCAGAAGTA
A
>NM_130456-chr1-156310719-0+41800
CAATACCACAGAGCACAGAAAGTCTTGAGAAATCAATTAAACCAAAAGGTGGTTCTTTAAAAAGGATGTCTCAGTTAGGGTTTCCCTGCTATAATGGAAC
AGTGTGACCAATGGCGGCATGGGGGTAGAGACTCTTTCAGCTTATAGTTGTAGTCCATCATTAAGGGAAGTCAGGGCAGGAATCCAAGGCAGGAATCTGG
A
>NM_001346967-chr1-156420915-1-3200
AAGGAGTCCACTAATAGGCACAGCTCACATCCATGGGTGCTGGATCTGGCTTGCACAGCGAGTGTGTGTACCATTGAGTCATTCCCAGTCCCTAGTCCCT
TCTAACAGACCCATTCATTCAGCATCTTGATCAGCTAACAGCATGGGTATAAAAGTCTAAAATGTAACCCCCACCCCACCCCCTACCCCGCAAAGTACAG
A
>NM_009230-chr1-156474328-1-21000
TTAATTAAAGGGAGCATTTATAGAGGAGAGAAGCGGAGCAAATTTTATTCTTTATGAGGAAAAAAAGCCAGTATGAATCTTAATTGCGGTGAGTTTTCCT
TACATCTGTTCTTTCGTACTTTTAGTTGAACATGTTGGCTCACCCTGTCCTTGGTTTCTCAGGAAACAATCGGTGCATCTGCTTAGAGTTTCAGCGTGAC
T
>NM_009230-chr1-156474328-1-30800
ATAAACCCTTCCCTCCCAAACTTGCTTTTTGTTCATGGTGTTTCCTTGCAGCAATGGAAACCATAGCTAAGACAGCTGCTGACACTATTGTGCAATAGGC
AGTGTAGACTCTCAGACATCTGTTAATATTGGGGGTACAGACTACGTGTCTGTGGTGAGGCATGCTGGGATTCACATGTACATTATGGCTTTTTGTTGTT
G
>NM_001136104-chr1-156558787-0-28400
AGAACTGATCTTGTTGGCTGGGCAGTAGATTTATAGCCCCATAAGCTGTCTTCTTTGAGTAACTCGGGGCCTGGGGCTGACCCCTTTTTTCGTTTTCCAG
CACTGGGCGGCTCAAAACCCCTGGTTTATGCTTACATTCTTTCACCCAGTGGCGGCCTTTTCCACACCGGGGACATATTTCTGGGGCACGGCCTGTTTGT
C
>NM_001136104-chr1-156558787-0-16800
ATATAAATAAAGAAAATATCCAATAAAAAAAAAGGAAGAGGGGCCGGGTGTGGTGGTACACGCCTTTAATCCCAGCACTTAGGAGGCAGAGGCAGGCAGA
TTTCTGAGTTTGAGGCCAGCCTGGTCTACAAAGTGAGTTCCAGGACAGCCAGGGCTATACAGAGAAACCCTGTCTCAAAAACAAAAACAAAAACAAAAAC
A
>NM_009595-chr1-156558787-0+1000
AGCAGTGTCAGAATGGTGAACTGTGAAACCCTTTTCCGTATCTTTTTACTTTCAACAGAGTATTTTCTCCAAACTAGAAATGAAAGGCTTTGCCAAACCA
CCCTGTTCTGCCTATCCGAGTAGGACACAGGATTCTGAGATGGCTGGCGGGGCTGTCGATGGGTGGGCATGGTTAGGGCTTCCTTCCATGTGGTCTGAAC
A
>NM_009595-chr1-156558787-0+3400
CCTTGAGTATATTGAATTATTAGCATATAAGTCCATAACTAAAAGCTCTGGTGTGGCGCTGGAGAGGTGTCTGAGTAGTTGAGAGCTTGCTGCTCTTGCA
GAGGACCTGAGTTTGATTCCTGAAACCCATTCTGGGTGGCTCATGACTGCTTGTAACTCCAACTCCAGGGCATTTGATGCCTTCTGACTTCCTCCAGCAT
C
>NM_009595-chr1-156558787-0+13800
CCTGGTCTACAAAGTGAGTTCCAGGACAGCCAGGGCTACACAGAGAAACCATGTCTGGAAAAAAACAAAAACAAAAACAAACAAAAAAACCCCCCAGTCT
GACAAGTGTTAAGGCCGAGATGATTTTGAGGTATTAACATATTGTATCATATTTAGATATATTCTGTGCCTTGGCTTAATTTTCATGTTTCTAAATGTAT
A
>NM_009595-chr1-156558787-0+19800
ATAGGTTATCGGAAGAAAGGAAGTTGAGCCTGTAATCTTAACCAAGGCTACCTGACAATCTGCAGGTAGATGTGTGAGGTTTTTAACCCCCAGACAAGGT
CAGAGAAGGCCTGCCAGTGAAGGGAGTCCTCCATATTGTGCCGAGCCGCAGAAGGCTATCTGAACAATGGTGGTCTTCCACTTCAATTAGCAGTTTCCCT
C
>NM_009595-chr1-156558787-0+46000
GTCCCACACTATACCCCTCTATCCATACATCTTCACTTGTGATTGTTCATTGCAACGAGTAATTGGTCTGGTTCGACGTCTCATTGAAGGTCTCAGGCTT
CTGTGATACCACCAATATTGGCTCCTCACAGGACTCCTCCCTGTTACCCTGTTGGTTCCCTTTCATGGCACCCCAACAGTTCACAGATGATGTAGATGTT
G
>NM_023141-chr1-156674339-1+20600
AGCTAAAAATGGTCTTGAACTCAGTACGTAACCCTGAAGTGACTTTGCTTTTTCATCTTTCAAGTGCTATAATTACAGGCATGTGCCAGTACACCTGGCT
TTATCTGGTGCTGGGCTCAGATCCTGGGCTTCTTGCTAGGCAAGGACTTTACTGATGCCCAGCCCCAAGACCCTGTTTCTAAGAATGACACTGGACTGGA
C
>NM_023141-chr1-156674339-1-15600
AAAGGCAGAAAGAAAGGACCAGAGACAAGCTGGCTAGTCAGGCACTCCTGGGAATATCCCCTTTATCCTCTTCCAGGCACATTCCCAGTGACTAAACTTT
TGTCATACGCTAAAGGTCTAATAGCTTCTGAAAGTCCACAGGCTGAACCAGGGCCTTTAGTGGGCATTTAGACTATAAACCATAGGGGCCTGGGGAGATA
G
>NM_145413-chr1-156718910-1+600
GTTTCATTTCCGGGTGTGATGGCCCGGCGATTAAGAGCGAGCCCAGACGTTGCCTTGAAGATGAATGCGAACGTTGTCAAGCTGTGTCCTTGATTGTGGA
GTCTGATAAGACATTCTTTTTAATCTGGAGTCAGTGATCTGTCAGGCTCCTGATAAAAACGAAGAAAAGGGGGGGGGGAACAACAGGGCGTGGATGGTCC
T
>NM_145413-chr1-156718910-1-34600
GTCTCCACCACTGGCTCTGGCAATGGGATTATAGGCGTACACTCTCCTGTCTGACTTGATTTTTCAAGTGCATGCTTAGGACGCCAGCCCAAGTCCCTGC
ACTTGGACAAGGCCATTATGGACTGAACCAGCTCCCAAACCAAAAATTAAAACATTTTAAAGTTAAAAATAGAAAAAAATTAAATATTCAGCATACACTG
T
>NM_145413-chr1-156718910-1-40600
TCAAAACACACACACACACACACACACACACACACACACACACACACACACAGTTTAAAAGAACTTGGCTCAACATCTGCAGGACTCCTGGGATCTCCTC
CCTCCCCCAAGCCTCCCAGAAGAGTGGGAGTTTGCGCACGTATTTTATTTTACGTCTATGAGTGCTTCGGCTGTGTGTCTATCTGTGCACTCCGAGATCA
G
>NM_145413-chr1-156718910-1-45400
AGAAGTGATTCTGTGAAATGGGATAGCCTCAGAACCCAGGTAGGCTCTGAGGACTCCAGGCAACAGTGTCTTCTGTTAGGAAAACAGGAGGGAAACACAG
[truncated: 8,523,813 more chars]
