# Supplementary material for: Genome-wide CRISPR Screens in T Helper Cells Reveal Pervasive Crosstalk between Activation and Differentiation
Source: Cell. 2019 Feb 7;176(4):882–896.e18. doi: 10.1016/j.cell.2018.11.044 (PMC6370901; doi:10.1016/j.cell.2018.11.044)
Supplement: Data S2. Processed Data from All the Steps of the Analysis, Related to Figure 1 [file mmc2.zip › supplemental data/motif analysis/Pparg_homer/seq.autonorm.tsv]

Oligo	TargetCounts	BackgroundCounts	NormalizationFactor
A	26.76%	26.77%	1.000
C	23.24%	23.23%	1.000
G	23.24%	23.23%	1.000
T	26.76%	26.77%	1.000
AA	7.29%	7.61%	0.958
CA	8.19%	7.73%	1.059
GA	6.50%	6.40%	1.015
TA	4.78%	5.02%	0.952
AC	6.12%	5.48%	1.118
CC	5.76%	6.34%	0.908
GC	4.85%	5.01%	0.969
TC	6.50%	6.40%	1.015
AG	7.93%	7.88%	1.007
CG	1.35%	1.28%	1.059
GG	5.76%	6.34%	0.908
TG	8.19%	7.73%	1.059
AT	5.41%	5.80%	0.933
CT	7.93%	7.88%	1.007
GT	6.12%	5.48%	1.118
TT	7.29%	7.61%	0.958
AAA	2.39%	2.57%	0.930
CAA	1.67%	1.72%	0.972
GAA	1.90%	1.90%	0.998
TAA	1.33%	1.41%	0.942
ACA	2.45%	2.23%	1.099
CCA	1.81%	2.09%	0.865
GCA	1.56%	1.59%	0.986
TCA	2.37%	1.83%	1.291
AGA	2.33%	2.44%	0.956
CGA	0.28%	0.28%	0.995
GGA	1.52%	1.85%	0.823
TGA	2.37%	1.83%	1.291
ATA	1.14%	1.33%	0.864
CTA	1.24%	1.26%	0.984
GTA	1.07%	1.03%	1.040
TTA	1.33%	1.41%	0.942
AAC	1.52%	1.42%	1.067
CAC	2.17%	1.85%	1.174
GAC	1.37%	1.19%	1.151
TAC	1.07%	1.03%	1.040
ACC	1.38%	1.35%	1.026
CCC	1.58%	1.73%	0.910
GCC	1.28%	1.41%	0.907
TCC	1.52%	1.85%	0.823
AGC	1.67%	1.70%	0.984
CGC	0.34%	0.31%	1.077
GGC	1.28%	1.41%	0.907
TGC	1.56%	1.59%	0.986
ATC	1.19%	1.24%	0.958
CTC	2.05%	2.07%	0.986
GTC	1.37%	1.19%	1.151
TTC	1.90%	1.90%	0.998
AAG	2.07%	2.07%	0.999
CAG	2.58%	2.47%	1.043
GAG	2.05%	2.07%	0.986
TAG	1.24%	1.26%	0.984
ACG	0.36%	0.31%	1.151
CCG	0.38%	0.37%	1.017
GCG	0.34%	0.31%	1.077
TCG	0.28%	0.28%	0.995
AGG	2.00%	2.15%	0.932
CGG	0.38%	0.37%	1.017
GGG	1.58%	1.73%	0.910
TGG	1.81%	2.09%	0.865
ATG	1.77%	1.70%	1.043
CTG	2.58%	2.47%	1.043
GTG	2.17%	1.85%	1.174
TTG	1.67%	1.72%	0.972
AAT	1.31%	1.54%	0.854
CAT	1.77%	1.70%	1.043
GAT	1.19%	1.24%	0.958
TAT	1.14%	1.33%	0.864
ACT	1.93%	1.60%	1.210
CCT	2.00%	2.15%	0.932
GCT	1.67%	1.70%	0.984
TCT	2.33%	2.44%	0.956
AGT	1.93%	1.60%	1.210
CGT	0.36%	0.31%	1.151
GGT	1.38%	1.35%	1.026
TGT	2.45%	2.23%	1.099
ATT	1.31%	1.54%	0.854
CTT	2.07%	2.07%	0.999
GTT	1.52%	1.42%	1.067
TTT	2.39%	2.57%	0.930
