# Supplementary material for: Genome-wide CRISPR Screens in T Helper Cells Reveal Pervasive Crosstalk between Activation and Differentiation
Source: Cell. 2019 Feb 7;176(4):882–896.e18. doi: 10.1016/j.cell.2018.11.044 (PMC6370901; doi:10.1016/j.cell.2018.11.044)
Supplement: Data S2. Processed Data from All the Steps of the Analysis, Related to Figure 1 [file mmc2.zip › supplemental data/motif analysis/Bhlhe40_homer/target.fa]

>Bhlhe40-5_peak_1
AGCTTCTTCAAAGATTTTTGGCTTTTTGGCACCAGTGGCCTGCAGGGTGGCGAGCTCTGCCAGTTTGAAGTGACCAAGTTAAGTGGCCTGGGAAAGGCCA
TTTGGTGCGCGGTCCAGCAGTTTTGGGCGCTCTCGGCTTCCGCCCTCAGCTGCGGTCACGTGCGGCTGCTCACGTGCCAGACGCTGCTGTCACTTCGTAG
C
>Bhlhe40-5_peak_2
TCAATCAGGAAGCTTCCCCACTTGCTATTTCCAGGAGCAGGGAATAGCGCCAGAAGTCCCGCCCGCCCGGCTGTGACTGACAGCCGCGCCTTCCAATGGA
AGGCTGGATTTCTTCCCCCCCCCCTCCCCCACACACACCCACCGTCCATGTCTGACAAGAGGCAGTGTCTGAGGCTTTTTTTCCCTCTATAAAGGAATAC
A
>Bhlhe40-5_peak_3
ACAGCATGCTGGGAAACGTAGTCCCAACCAGGTCCTGAGCTGGTTAGCCAACCCTCAGCGCCAGTCGGGCCAACATCCGGTGACGAATCCAAGTCCCGCC
TCTAAGCCCATCTGCTGTCCAATGCCGCCCTCTGCCGGTCTTTACCTCCCCGCCTAGCTGTGAGCCGCTTCCAGACAACCCGGAAGTGATCTTTCCTCTT
C
>Bhlhe40-5_peak_4
CTCTCTCCCTCAGACACAGACATACACGCCCTCACTGAGACTGCGCAGGCGTAGCTTCTGCTCTGCCCTCTGGGAACCAGAGTCTTCCGGCTCCTCTCTC
GCGAAGGAGTGCTAGGCGCTTCCGTCCAGAAAGAACTTCAAATACCGTGATGCAAAGCGACTCGACGCACGCGGGGAGGAGGAAGAGGAAGGCACTCGGA
A
>Bhlhe40-5_peak_5
TTTGAGATTGTACAGTCATCTCTCTCTCTCTCTCTCTCTCTCTCTCTCTCTCTCTCTCTCTCTGTTTTGCATTTATGGCTGAGATGTGGTTTCTCTACTT
CCTGTTCTTGCCACCATGCCTGCTGCTTGTTGTCTTGTCTCCCTGCAGTGATGGACTCTTAGCCCTCTGGAACCATAGTCAAAATAGACTCATCTTTTTG
T
>Bhlhe40-5_peak_6
CCTTCAATCACCCAGGTACCTGGAACTGACCCGTTAGTCCCTTGGGTGCTTTGGGGCAAAAGGGCTCTATGTGAACCAGAGCGAGAGGTGGGACGAGAGA
GATTGAGGGCTCCAGAGGGCCGATGGCAACACGTGCAAAGAAATAAAAACCACCACGTGTGTGTAGCTCTGCGTGTGAGCGCGCACGCGTTTCCGCGCCT
A
>Bhlhe40-5_peak_7
CTTGGCCCTTGCGCCCGGGGATCTCCGTCATCACTCCATATTGATGTCGCATGACCGCTGGGCGGCTGACTCACCGCTCCAGAGCCCGGCCCTAGTCTGG
GACTAGGGATTCTCGTCACCACGGGCACTTCCACGTGTGGGAAGGCTCTCCGCAGAGATTAGCCGGTGGAACCCAGGAAATGTCCCTATTTTTTTTTTTT
T
>Bhlhe40-5_peak_8
GTCCCCTAGTCTCCTTTTGATGCCAGCAGATTTGCCTACTCGGCATGTTTAACATGAAATGGAATTGTGTGGCACGTGCCTTCCACGACTGGCGTCTTCC
TCTTTGTGTTCTCGGTTCTTGCATCCAGAAGCATGGCCCTAGTGTACTTCTTTTGATTGCTGAATAGCACCTTGAACGCACCTACATCTCACTCCTCCTC
T
>Bhlhe40-5_peak_9
TTGTTTGGTTTTGGACCAGGATGGCCTTGAATTTACAGCTCTTCCTGCATCTACCTCTAGAGTACTGGCCTTAAAGCGACAGCCACCGAGCACAGTCCTA
AGATTTTATTTTTAATATGCGTGTAAGTGTGTAGCTGTGTGTGGGGTTGTTCACAAGAGTGCTGGCATGTGATCCTCTCTAGCTGGAGTTACAGGGGATT
T
>Bhlhe40-5_peak_10
AGGCAGCTAAGATGTCAGCATAACCATGTTCCCTCTTTAAGCTCTAGGGGATGGTGTCTGAGTTCACGTACACATGCACGTGCGTGCGCGTGCACACACA
CACACACACACATACACATGCGCATGCACGTGCGTACTTGAGTGTACACACACACAGCTAGAGGGTCTGTACATTAGCAATGGGGTGGTTCACTTTTTCT
G
>Bhlhe40-5_peak_11
TGGCGCGCGCCCGGCTCCCCCTCCCATCCACACCGCGGCCCGCTGGCCCGGCCCCGCACGCACTCACCGGGCGCGGCGCACGCGCGCTGCTCGCGCCCGG
CCCGAGGCGACCCCGGCCCCGCCCTCCTCTCGCGCCGGCGCCCGCGGGGAGGGGGGGTGGAGAGCAGCGCCTCGGCTGCACGTGACCGTGCGGCTGGCTG
G
>Bhlhe40-5_peak_12
ATCAAACCAACAGCCCTGCGTAATTAAGCCCCCCCTGGAACTTTTGTGCCTGGGTAGGGATGGGACTGCCACCCCTTGCACCTCAGGAAGATGAGCCTTC
ATGTCTCATAGCCTGCTGAGCCCCAGAGCAGCTCACGTGTTGTGGTTTGACCCTGTCACTTAGAGTTCCTGTGTTGGAAACTTAATCTCTATTGCAACAG
T
>Bhlhe40-5_peak_13
TCAGCTGTGACTCATATTCAACTTAGTTTCAGGTTCAAAATATACAAACACATTTTTTTCCTTTCAATGAGGTGGTTCTTCTGAGACAACCAGTCCAAGC
CGCGAACAATCACTCTGGCTGGCAGCTTCCAAGCCCGCAGACTTACAAATTATATCACACAGCAATCATACTGCATCTGCAGCTGCATATAGCAAACCTG
A
>Bhlhe40-5_peak_14
CCACAGCTATGAAGAGCTTCAAGGTAGCCATCCACCTCTGTTGAGTTTGTTGATGTGGAGGAAGTGGCACGTGTTTCCCTGTTTCACTCTTGCCAGGCTG
CAGGCTGGTTTCAGTCAAGATAGAGAGAGAGAGAGTCCAGGGCCAGGAGAAGTCTGTCTGCCTTAGCTAGAAGTTTATAGTAATGGCCATGTGTCCTCTG
T
>Bhlhe40-5_peak_15
CCCACTCACTGCCTCTGGGCAGTGCCTCACGCGACAAAGAGGTCTCCAGCCGCCCTGTAAACACCGGGAGAAGACCTCAGGCCTCGCAGCCTCAACGCCC
GCCCCGGATCACCCCTCCAGCACCCTGGAAGCACACCTTCGTGGGTGCAGGATCACGACAGCGGCCAACGCGCACGCGCGGGCGTCCCATCCGGGCTGTT
A
>Bhlhe40-5_peak_16
GTTCCAAACACGCTGACTGCTCTGTGCCAGTCAGGCCGCGTCCCGCCCTCACTACTCCGAGAGCTCCGCCCCTGTCAGGACGCGTTCCGGTTCCGCTCCC
GCCTCACCGACCCGCCTTCCTCCAATCAGGCTGCGTTCTAACCACGTGGACTAGTCAGCTCCAGTCACACCGCGCCCCGCCCCACTGTTCCACTAGCTTT
G
>Bhlhe40-5_peak_17
AAGTGACATTTTCAATTGTTCTGAAAGATATTTTTTAAAAAGTCATAATAGAGGATGTCACGTGACCTGAACATTTCACAGTCAGTCACAATAAGAACCC
TGTGGTCTTGCTTGTCAGCTGTGCCCAGGGGAGAATGAGAGTGACGTGGCTCGCAGCAACGCCTACTCTGCGCACAGCTGCAGTCGGCACAGCAGCGCAT
T
>Bhlhe40-5_peak_18
CACGTGCGGGGCTCCGCAGAGCACGTGGCGGGCCGCGCACCAGAGCACGTGCGCGGGGAGGCGGGGCCCCGGGACCGCTCGCCGCCTAAGGTTGGCCCTC
TCTTCCCACGCCGTGCCCCTATCCGCTCTCAGCTCCTCCGATCTCTCCTCACACCGTCCCCTCCCGCCCGCTACATCCGAACCCTCGATATCGCCCTCCC
G
>Bhlhe40-5_peak_19
TAACGAGCCTCTTTCATTTCCTCCCTTCGGTCCAACCGTTTCCTTCCTTCTGCCCTGGGAGTTGTAGGCCGCTCGCGTGTCTGGGTGCACGTGCGTGTAA
GTGATCATATGCATACTAGAGCGTGTGCGGGCGCGTCGCGCCAGTGCGGGGCCTGTGCGCGCCCCCCACGTGGCCGCTGCGACCCGCTGCTGCGGTTTCG
T
>Bhlhe40-5_peak_20
TCCTCGCCTCGACCTCAAAGCTCTAAGGGACTTGGCACCCATTCACCCTCCCCGATTCAAGACTCCGGGTTTTCCTCACTCCCGATTCCACGGCCCCCAG
GAGACAGACAGCAGGAATGACCAATGGCAGGGCGCAAAGCGTCAACTTTGTGTTCGCCCGCCACTCTCAGCCAGTGTGTGCGGGTTTCTCCCAAGTCCCG
C
>Bhlhe40-5_peak_21
GGAAGTGACTCACGAAAGCTCACTCAGGAGTACAGTCAGCCTCACGGGCCTGTCTGAGTCACAGCTGAATGGCCTCTCATCCCACAGAGGCTCTGATGTC
AGGCTCCTCTCAAATTCCATTGCATCAAACATCGGCTCACAGCCACCCCTGTGCCCATTGGGCCGGCTGATGCTGATGCAGAGATGCTGTCCTCAAAGAC
A
>Bhlhe40-5_peak_22
TCTTTACATAAGACGCACATGGAACTCCATGTTCGCCGCCCGGGTTCCTCAATGAAGATGCTGCGCGCTCTTGCGCCCCCCCGCGCCCGGGCGAGTAGGC
TCGTCCACTTCCGGCCTGCGGGACTTCCATTCACCTGGCACGGCGGTGGCCCGCTCGTGCAGCCCCGGAGTGGCGCGTACCACTGCGGCGCGGGGGAATG
G
>Bhlhe40-5_peak_23
TGACTTTTCAGCTTCCTGTGGTCACTGAGACTTCGATTTCAAGTGGCTACAGCTGCGTTGTCCCGAGCACTAAAGCATACGGACATCAGGCTAGCACTGC
CCAGTTAGAAACGCGGGGACCACGCCCTCGTGCGAGAGCAGAACCTACCAGTCCTGCACGGTTCTGCGCTGCAGCTCGTGCGTGATTAGGCAGCTCTGTC
A
>Bhlhe40-5_peak_24
GGGACTGGCCCCAAAGAATGTGGAGAGGCATCACTATGAAGCAAGGGGATTGTGATCAGGAAGAACTGTAGCTTCCCTGAGCTCGCCGATGTGTCATCGT
TTACTACAGCATGAACATTTGCGGTGACAAGGCATGGGCTGAGGGGAAATGACTCAAAGATCTAAGACTGCTCTGTGAGATCCAACCTCAGGCAGGTGCA
G
>Bhlhe40-5_peak_25
CCCACAAACAAGTAGCGGACTCGCTCGCAACGCCCGTCGCCGTCGCCACTGCCGCGTCCACTAGCCCTTGCGCCAAGGCTGGCGCCGGGGTCTTCCCACA
CCCGCGGCGCACCGGAGCCCGGGCTGCCCGCCGCAATGCCTGAAGCGCCGCGCGCACAGTCCCGTGCCGCGCTCTTGCCCAGAATCCCGACGGCAGGGCC
G
>Bhlhe40-5_peak_26
GAAAACACATTGAGTGTGTGGGCGTGGCACCCACGGAACGGCCCCACCCATTCCCCCTTCCTTTCGGCTCCCCAGCCGGACTCGCGCACGTGACCGCTGC
TGCAGTGGCAGAGCTTGGGAACTGGTCTGGGGACGCCGGGGCGTGGGCGGGTGCACTCCTGGGGAAGCCGGAGCCAGGCCAGAGTTGTGAAAAAGCCAAG
A
>Bhlhe40-5_peak_27
AGGTCTCGGCCAGCTCACAGGCAGCGGGTCTGCGGGTCGCCGAGTCCGCAGCGCGCCAGGTCCCATCCGACTCCGCACGCAACGCGGCGTCGGCCTCGTG
GCTGCGAAATGAAGGCAGACGGCGTGAGCATCCACTGAAGCCTGAGCTACGGGGTTGGGGCAGTGTCCCCGGCGTAGGCACCGTACCGTTCGCGGCCAGC
G
>Bhlhe40-5_peak_28
GCCGCAGCTTGGCATTCCGCTTCTCGATCTTCCTGCGCAGGAGTTTCATCTGTAACTGCGACATCTTGCCAGGCCGCCCAGCCGTCTGCACCGAGACAGA
TGCACGTGCGCAATTGCAAGTCGGAAGTGTACCGCTGGAGCCTGCGGACCCGCGGGGCGGAAATGCTTCGGGCGGAAACAGTTCCTGGTGAGAGCTGGGT
T
>Bhlhe40-5_peak_29
CACAGTCACCCTTATGGTGCTCAGACATACATGCAGACAAAACACCCATATACATAAAATAAAACCACACACACACACAGATAATTCACGTGCACTTAGG
ATATGACTTAGTGGTTGCCTGACATGCACAAGCCCTGGGTTTTAGCCTATCACTGAATAAAACTGGATGTGGTGGCATCTGCCTGTCATCTCAGAATTCA
G
>Bhlhe40-5_peak_30
CTGATTGGTATGAATGCTCCCTCCATCCACACTGAATGGTGTTGGTGTGTGCAAGTCCTTTCTCTACGAATAGACTTTGTAGTCATCATTACAAAAAGCA
CACTAAGTTTCCCACGTTTCCGTGGCTTTGAGGTCTACAAAAGTGCACTCATAGCAACCTCTTTACAAAAACTTAACCCAGCCACTCTGAGTTGAATCAC
A
>Bhlhe40-5_peak_31
TGCCTGGGGTAGGGGGAGTGGCTGGGGAAGCCCTACTAAATGTCTCGTGACTTTGAGGATAAGGGGAAATAATGAGCTGAGTAACCCTAACACCACATAC
ACACACACACACACACACACACACACACACACACACACGTGCTGGCCAGGCAGCCCGGGACAGGGTGGGTGGGAGCTGACAAGCTGTGGTCATTTTTTCA
G
>Bhlhe40-5_peak_32
ACAACACCCTCCAATTCTGAGTTCCCGTCACTCTGCTGCGTTTTCCCCCTCACCCCGCCCCCAGCTCAAGAAACGCCGGGGAAATGGGCGGGGCCTGGGC
GGGGCCCGCCCCTTTTCCTGCTCTGATTGGCTGATGCAGTTGTCCATCCTGACTCTATTCTTGATGGAGGGGGGTTACCACCCGCTCTGCCCCAGATCAC
G
>Bhlhe40-5_peak_33
TTAGAGAGCAGAGACTGGGGATCCCCAGAGCACGCTGTCTAGGAAGATTAGCTATTTCCTTAAACTCTGGGTATGACTGAGAGAGCGTGTCTCAATGAGT
AAGGTGGAAGGTGATTCTAGAAATTCACTACGGGTCCCCACATGCACGCTCATCCCCACATGTAAGTGTATGCACTTGTGCGCACGCGCGCGCGCGTGCG
C
>Bhlhe40-5_peak_34
CCCGAGGCCACGCCCCCACGCCCGGGCGCTCCCCAGCCCTGGTTCGCACGTGACAAGGGCGCTGCTTTGATGCTGTGCGCCATCTTGGTCGAGCCTGAGA
GGGCAGGGCAAGCATTTAATCTGGTAGATGTTCTGGCCCTAAAACTTGGAATGCAGAGCACATCCCTCTTTTCCTCTGTTGAACTCACCTTCCTAAGTCT
A
>Bhlhe40-5_peak_35
AGTTCCGGGTGAGCCAGCTCAGATCGCGCGTGCGCCGTTGTGGCTGATGGTGTGGCGGCACGGCGATGGAACCCTGCGAGCTGCAGAACGAGCTCGTGTC
AGCCGAGGGCCGGAACCGGAAGGCGGTGCTGTGCCAGCGTTGTGGCTCTCGGGTGCTGCAGCCAGGGACTGCTCTTTTCTCTCGCCGGCAGGTAGGAAAG
T
>Bhlhe40-5_peak_36
AAACGGATGCCGAGCTATAAAACTATCAATAAAGAGTAGCAACGAGACGTTTTGGAAAGACACAAAACAAGCAAAGCAGACGGACATCCCACGGTTGCCC
CAGGAGACACCTGACACCAAATATTCCAGAGTACAAAAGGTGCTGAGTTCTGATATCACTGAACTGGAGATGAGAAACTGAGATGGTGCATTGCTGATAC
T
>Bhlhe40-5_peak_37
CGACACAGCAGAGCAGATATGATCAGTCCCAGCTTCAGCTCAGAAGCCCGGGTGAGGGGCCCAGGGACAGGCAACTGAACGTGACTGGGGGTGGGGGTGG
AGGCAGGTCCCACTCTAATTTTAGCTTCCTTCTATTGGGCGCATCCATATATTGCTAACGGCCCTTGAAATGCTTATAAACATTTTCCAGGAGGAACGCA
G
>Bhlhe40-5_peak_38
GTTCACAGGAATTCCCCGCTTTTGTCAAACCTTGCCATGGTCCCTTGCAAGATGTGAGATGGATATAGGATAACTTCACCACCGGAATTCGAGGAGCGGG
GCCGGGGGTACTGAAATGTGGCAACCCGGCAGGATGTGAGGGCTTTGCCGTGCACGTGAGAGTTTCTCTTCTGAAGAGGAGGCTGTAGCAGAGAGAGGGA
A
>Bhlhe40-5_peak_39
CTCCATGCAGATCTGTCCCAGCATTTGTCCCTCCCCAAAGCAGACAGCTGGTACCAGGTGCCCCTCCCCCCATGCTCACGTGATGTGACAGCTAAAGAAT
TACTGTGTTTTCTTCACAAGGGGGACTTATACTTCCTGCCCTGGCCTTGATCCAGAGTTGAGTTTTCTGGTGGAATCTGATGGATGCCTTCCTCTGTTAA
T
>Bhlhe40-5_peak_40
GCTGTAGTGCTCCCCCTGCTGGTCACTGCACCCCACAGACACGTGTGACCACAGAGAACCTTAAGGGCAGGGAGCCTGCTTGAGTAATTTCCCACAGTGC
GCAGGACAGGTCTGAGCTTGTACAGGGTGCATGACCAACAGTGAACAAGGCAGTGCAAAGCACAGAAGAGAGAAGGTGGAAGAGGCAGGTGACTGTCGGT
A
>Bhlhe40-5_peak_41
AAACCTGAGCAGAGGGCAGAGGGCGAGCTAGGAGAGCGGAGGCACGCGAGGACCTCCTCCAGCACGCGTGCTGGTGCCTGGCAATCATCCCCAGCACTGA
CTGAGTTCTAAGTCCCTTTTGGGGAGATTCTTTCTTAACAAACCTGTTTTACATATTTCCATTCCGTGAGGCCAGTAAGTCACCTCGGAGGACTAACTTT
T
>Bhlhe40-5_peak_42
CGGCCAGTGAGAGATTCTGTCTCAAAAAAGTAGATAGTATCTAGGGACAATAACCAAGGTTGTCCTCTTGCCTATGCACGTGCACACGCACACACGCACA
CACACACACACACACACACACGGGCGGGGCGGGGAGGGATCCAAAAAATGTATTGTTCTACAGTTCCACGGTTCTGGAAGCTAGCAATCCAAACTCAAGG
T
>Bhlhe40-5_peak_43
TTAACAGATATTTACACTACAACTCATAACAGTAGCAACAAACATAGTTTTAAGGTTGCGAGTCACCCCAACACCACCACAGTTTGCAGCACTGGGAAGG
TTATGGGCCACTGCAGTAGACGCGTCCTAGAGGAAACAGCACAGTCACGTGATGCAGAAAGGTGAGCTCGGCAAGCAATGGCTTCACAGGATCCAGAGAC
T
>Bhlhe40-5_peak_44
TTCCCAGAATCCTCCGAGCTCCTCGTGGCTGCGGTTACTACCGATTGCGATTGCGGAATGCAACAAGGTGAGAGGAAAGCCAGGTCAGAATTCGTGAAGT
CCGGCTGGGACCACACCCGCATACACACGTGCAATGCACCGCCCGCGCGCACATACATACATATATACATACACACACATACATACACACATACATACAC
A
>Bhlhe40-5_peak_45
AGCGCGCCGCTCTGGGCGCGCGTCCACATCGCGTCACGTGCGCGCGGTGGCCAGGCACAGCCACCTCCACCCGGCTTGCCGCACGGGAGGGACTCGTGAC
GCTTGCTTCCGCGACAGATGCTTGCCGTTTTGGAAAGCCAGGTCATGTACAGAAGACAGGTTTACCTTCTAGATGAGGATAGGGCATGGGGGCATAGCTC
A
>Bhlhe40-5_peak_46
AGTGTCTCAGAACAGGATATGTGTGACCCTCATCAAGCTGACCCCCAGGCTTAGCCTCGCCTTCCAGACATCTGACAGATAAATGGCACCAGTGAGTACT
ACAAACGTGCCTGAGCGTCAAGGGAGAAAGGGGAGCGCACGTGCATTCTCTGTAAATGCCAGCAGACACGTCGTGGGGCAAGCTGGCTCTCTGTGCAAGA
G
>Bhlhe40-5_peak_47
CTTTTTAAAATGCTTTTGCTGGCAGTCATGAGGTTCACCTCCTCCCTCCGCCCTCAGTGCTTATCTTTAGAAGATGAAGGTGTAGTGAAACCACAGACTA
AAACGTGCTGTTTGACTTTCTCCTGCGAGTGTGCAACAGTGTGGCCTCCAGTGCTTTCATTTGTAAATGTTGCTGCTGTTTAGTCAAAGGAATACTTCCA
C
>Bhlhe40-5_peak_48
GCGACTGGCTTGCGGACCTGGCTGCGCTGCTGGCAAATGGCATCTGCAGTGCCCACCCTGTATGAGCATATCTGGGTCTTGATTCCTTTTCCCCCTGAGC
TCGGCAACTCAAGCCGGCTTGGGCTAGGGTAAAAGGGCCTTAGATGTATCGGTTAATTTACCTATGTCTGTAAATATGGAGCGAGAAATGTAGGCTAGCC
T
>Bhlhe40-5_peak_49
TTCTGAGGGTGACGAATCTTGCTCGTACTTGGGGGTTCACTGGTGTGCCTTTTTGGCAACCCGTTTCCTGTGCCTCGCCTCCAGCGGTCTGCACGTGAAC
AGGAGCATGGCCGCTGAACTCTCAAGACCGGGAACAGCCTGTCAGAAGAGGGAAACTGGGTGACTCACGGCCCAGTCGGGAGCTGCAAGTCAGCTTCTGC
C
>Bhlhe40-5_peak_50
GGCCTGCGGCGCTGGGCGGAGCCACGGGCAGCTTATCACCCCCAGCCAAAGCGCTGTAGCCCAAGCGCAGCAACCGCGCCCAGAGCTCGCCCTTTATAGC
CAGTCCCTTGAGCCCCGCCCTAGCAACCGCCCCTAGCAACGCCTAGCTCCAGCGCTCCGCGGTCTTATCGGCCTCAGGCAGGCCTTTCCTGTCCCCCTCC
C
>Bhlhe40-5_peak_51
GCCGTTCAGGGGCATAGCCGGCCGGCCTGAGGCTTTGCCGCCTTCTCTAGTCCCCGGCAGCACCCTTGCCCCTTTGTCCTTGTGGGTGTCTGCCCTTCTG
GAGACTCCCCACACCCAGGAGATGACTCATTCCAAGAACTGGCGGTGTGCTTCCTTCACGTGCAGTTCTTTAGGGTTTTTGAAAGAAGCATCCACAAAGT
G
>Bhlhe40-5_peak_52
AATGGAGTCCGGGCGCTGGCGTCACAGGAAATGCCTATACTGCCCTCCTCGCTCACTTCCGGCAGCAGGTATGGAACCTATAGGGGGCTGTCACCCGGCA
CGTGTGTGTCCGGCGGCCGGGGTGAGGCCGTGGGGTGAAGGCGAGGGCGGCCGGGGGTGGGGGTCCGGCCCCGGCGGGGAGGCGCGACTCAGCACGACCT
G
>Bhlhe40-5_peak_53
CTGAAGGAAAGGGAAGGTGGGACGGAGTCCTCCAGCGAGACAAGGAAGGCGCCGGTAGCACCGAGATAACTGAGCTAGAGCGGCCGGAAGTGGGGCCGGC
CCAGAGCAGGCGTCACGTGACTGGAGACCGCACCAGCTGCGGAGGCGGCCGAGCGTGTCTCTGAGGGGCGGGTTCGGTCCCGCTGTCGCGGCCCCGTCGG
T
>Bhlhe40-5_peak_54
TGTGTGTGTGTGCGTATGTGTGTGTGTGTGTGCTCTGTGTGTGTGCTCTGTGTGTGTGTGTGTGCATGTGTGCATGTGGTAATATCCATCCTAACTGGAG
TTACATGACATGTCATTGTAGATTTCTCTGATTGATAGTGAAACTGAACGTGTGTGTGTGTGTGAAAGAGAGAGAGAGAGAGAGAGAGAGAGAGAGAGAG
A
>Bhlhe40-5_peak_55
GCCACCACATCCCCTGGTCACGTGAGGTCCTATGTTTTGCAAGTGCCAGGGAGCGGTTGCCTTTGAGATTAAATACCTACTTTTAATTCGGCTGCAGTTT
TTCCAGGATCCGCTTTGGCCTGTTGGAGGGAGGCACTGTCCGAGCCTCCACAGCCAGCGCCTTCCATTCTTGCTAGGGTCTTTAGAACTCAGCCTAGGTG
C
>Bhlhe40-5_peak_56
CTTTGTCCTGATCTCATAGGGGTAGGCCTGGAAAGAGGGCGTGGCTTCCATTCAGCTGCACCGCACATGATTGTCAGCCTCTAAGAGTTAAAAGGAAGTG
GTGCACGTGTGATCCATGAGAGTAAAGATAAGCATACACATGAATGGGGGAGGGAGGGAACTACCCTGCGTCATCTCTCATAAGGCTGGAACTGTTTGAC
C
>Bhlhe40-5_peak_57
CGCCGCTCCGCCTGTCTAATTTTAGCTCTGAGGTGTCAGGGTCGTGCGAGGTGAGGCGGCGGGGTCGCAACGGGCTCGGGTGGGGTCCTCACGTGACTCC
GTGAGGCGGCATGCTCAGGTGGGGGTTCCCCTCAGGACTGGGGGGCCGGAGTCACGTGAGGTGAGGCGGGTCGTGATGGGTTTGGGTAAGGGTCCCCTCG
C
>Bhlhe40-5_peak_58
CCTCCTAAGAAGGGACGGGCTCGTGGAGCGGGCAGCCGCGGCTGGGAACCGGTGGAGGCGCGAATCCGCGGCGAGCAGAAAGACGAGCTCACGTGACCTG
CTTCGCCGCTGCGCCACACGCCGTCCCGGACTCAAGCGCTGGGGATGGTACCGCCCACATTTCGGGTGGGTCTTCCCACTAAATTAACCCGGTCTCGACT
C
>Bhlhe40-5_peak_59
GGAAAGGCGGAGTAAGCCAGTGCGCATGCACGTCAGGCTGTCTTTCCCTGGGCTTCTGCACACACTGTCGGGTTTTCACAGTACCGAGTGTGGGGCGTGG
GAGGGCACTACGCCGCTGGCGGGCAGGCGGAAGGGCTTCCTGCGCCCCCGAACCTGCGGCGGAAATGCTAGCCGAGTGTCTTGAGGCAGAGCGCTTCCTT
T
>Bhlhe40-5_peak_60
GAGATGCCCCTCAGGTTTCCCAACCCTCCAGGAAGCCTCCCTGGTCCTGGGGAAGTGCTCCACGGCTGGGCAGGTGCAGTGTCCTCTGCAGGTCACTCAG
GGTTATGCTTCATCTCTTATGGACCGCTCACTTCCACTGCAGTGAAGCTCCACAAGGGCTGGGCAAACTCTGACTGTACTCAGTACTGTGCATGCTGGTA
T
>Bhlhe40-5_peak_601
CGGTCACTACCAGGAACCACTGCGCCCGCTCCACGTGCGCCTGCACTGAGCGTGCGCAGAACACGAGCTCCGCCTACCTGCCTCTGCATTACGTCACTCC
CAGTCAGGGACGTCAGGCGTGGTGTGTGGACTAAACCTGGCACAGCACTGCGCAGGCGTGTATTCTGTCTCGCGAGAGTCTGTGGTTGCTGTAGTAACCA
G
>Bhlhe40-5_peak_602
TGGTTCCTCCACAGATGCGGGCAGATCTGCATTGCGCAACAAACACTTCGGTGTCTTTTCTTGCTTTCTGGCAGGAACGTGACTTTCCATGACCAGCCAG
TGCTACCCACAAACTACGCACAGCTGTTTCTCCGTGCCCAGCTGGTGCAGTTATTTAAACCAAGGGACTTGGGAGGCTGGATCAGGATTGGATGCCCATT
G
>Bhlhe40-5_peak_603
TTAAAACAGAAAATGAAACAAGCCTCAGACTTGCTTTGTCTGAGAAGCATGTTCAAGTCCTGACCCTTTTGCTTCCACTTTGGTGAGCTGGAATTACAGG
TGCTAGCCAAAGCTCCCTTCTCCCCCAATAAACACTTTAAACTGGAAATCACGGTCTAGATCAAAGAACTGACTGACTCCCCTTCATGTGCTGCTCCCTC
T
>Bhlhe40-5_peak_604
AAGCAGGTACAGTTTCCCTCTCACTTCACGGGTGAGGATACCGAGTCCAAGAAAAACCCAAGTGCAGTAGGCAACGTCTGAAGGCTGGCGAGCGGACGGG
CCTCATCCGCGAAAGGCGCCGTGCTCTGCCGGCTGCCCTCAGGTGTCAGACACAGCACTGGTCCCAGCCCGTGAGTAGCTCTGGAGCGATCGCTGGGCGC
C
>Bhlhe40-5_peak_605
AAAGATACCAAGAGTGTATGACAGCAATGGGTTGTTTTTTTTTTTTTTTTGTAGGCAGCCTTAGGAAACGTGACCTCAATGATGTTTCTAGTAAGTCCAG
TTGCTTGGGCCCAGGACAGCGGCCCTGCTCCTGGAGGTGAACTTCTGGACTTGGCTGGGTTCGCAGCTGTCAACAATTAGATCTTGTTTAGAAGGCATTT
T
>Bhlhe40-5_peak_606
ATAAAGGACATGGGTGTTGGGTGAGCGCACGTGTCCTCAGTGGTCTGGCCAGAGGCAGACACGGCACAGAGCAGAGACTACTAATCTTTAAAAACAGTCA
CCAGAGAGGCTGGGGACCTGGCTCAGCAGCTGAGAGCACTGACGTTCCCTTCTGCCTCCAAGGGCACCTCCATACAGATATACGTACATACACATAAAAA
C
>Bhlhe40-5_peak_607
TGATGTGCGCGCGCGCGCGTGTGTGTGTGTGTGTAGGTGCACGTGCACATGTGTGTTTCCGGAAACCAGAAGTCAGAACTGGATGTCTTCCTCAATCACT
CTCTAGCTTGTTCTCACAGAAGGCTCGCTGATCCCATTAGCCAGGCTAACCAGCACGCTCGAAGGATCTTCCTGTCTCTACCTCTCTAGCTCCAAGATTG
C
>Bhlhe40-5_peak_608
CGAAGATGGAAATATACAGAGGTGCAAAGATCCGAGGAAGAAAAAAGACCGTGAACCAGAGGAGACCCAAAGAAAAGGGGGCGTTGGTGTGGGCGGCCGC
GCCCCTGCTGCAGTCGGCCAGGGTGACTCCGGAGCAGCCAGGTCTCTCCAGCCTCTGGGAGGCGCTGGCCCAGAGAGCCCAGGCCGGGCCGGGCACACAG
G
>Bhlhe40-5_peak_609
CGCACCCGCCTCTCGGTTCCTCTACAGTTATTTACAAAGCGTAGCGGCTCCCAGGCCTTCTTGGAAAATTCCCTTTGCCAGGAAGGCGACCCAGCGGGCC
AGCAGAGGCGGGAAGCCCAGGGACTGCAAGCCCTCCACCCATGCCTGCGGTGCACAGACACGTGCGTGCGACAACTGGGAGCACAGACGGGCACGTGAAC
T
>Bhlhe40-5_peak_610
AGAGTGGCAGGAGAGGGAGCGCGCGCCGAGGAAATCCCCAGATCGGCCACACCCCGCCTCCGCAGACGCCAAGCCCGCCCACCATCCGCACACCGGAAGT
GTACAGGGAGGACCCGCCACGTCCCAGGCGCCCGCTGACGTCAGCGCGCCGACGTCACGTGCCGACCTTCCGGCGATGGGTGGTCCCGGGCGTAGGTGGG
G
>Bhlhe40-5_peak_611
GAAAGTACACAGCAGGCCTACATCCCTGCTTAATCTAGGTCAGTTATAACTGCACAGGAAGTTGTTGGTTTCACGTGGCATGTGCGCCCATCATCCCTCC
TCCAGCGTTATGTGCTGGGCAGCACGGTCCTCATCAGTGTGTGGTCAGGTCGCACAGCTGTGCTGTGCAGCTGCCTCTGGCATGTGCTACCTGCTCATAC
C
>Bhlhe40-5_peak_612
GCAGAGCACAGCAGCGCGTCCCTGCGCCCTGACTGGAACATACAAACACGCACGAGCACTGGCATACGCAGACAGCACGTTTCCTGTCCCTGTGTGACAC
CCACCCTCGTCGCGCTGCCGCTCCAGCCCTCGCGCGGTGCCCTTCTCCCGCCACACGTACTCGCACACGCACGCACTCTCGTGCAGGGTCGAGGCAAAGG
C
>Bhlhe40-5_peak_613
CGGACACCCGCGCGCAGGTGAGGCCGGGACGCGCGCGCTGTCCGCGGCGTAGAGGTCACCATGCCAATGACAGCCGGCGATCCAATGAATGGGAGGATGC
GCACGTGCGCCGGGGCCTGCAGTCCCCACTGGGTGGGACACCCGGGAAGTGGGACTAGTCGCGGGGCCAGAAGTGCGGAGCTGCTGATCGGGCATCCAGA
A
>Bhlhe40-5_peak_614
GTCGGCCTCCAATGAGGCGAGCTCCGCTAGCAGTGCGGCTCGGGCTTCCGGAGCCAGGTCGGCATAGAAGCGCAGGAGATGGTCCTGGCCCGCACGCTGC
AGCTGTGCGCGTACATCCCTCTCCGAGTCCATACTGCAACTGCAGCGGCCGCCTCAGCCTGTACTCGTGACTTTCTGACCAATGTCACGAGACCAGGCCG
G
>Bhlhe40-5_peak_615
AGCGGGTTCGCCCCCCACAAACGGAAGTCCGACGAGAGGAAGTGAAGCTGTGGGCGCCGTTTTTGAACTGGTTACAGCATCGTCTTTAAGGCCCAGAAGA
AAAATAATGAAAATGTTTATCAGCCAATACAACAAAACCGCAGCGATTTGGGATTGCCCTATGCCCAGAGGCCATTTGGGGGTCCGGAACAGCTCTTCGT
G
>Bhlhe40-5_peak_616
TCCGCTCGCACCTCTCACCCGAGTTTCCGCCGCGGTCCCTGCAGATCCACGCCCCTCCGCGCACGTGCACCTTCCCAGAGGTTCCACCCGGGCTCCCCTA
GTACTTGGTGCCGAACTCTTTCCTTGAACCCCTCCCTCTTTCTGATCTGCGGGACTATTCCCTGGTCTTTGGAATCTCAGGCTGGAAAAGACCGATTCTC
C
>Bhlhe40-5_peak_617
GGCTCGCAGTCCCCGGCCGCTCGCCCCGATCTCGGGGTGGGCCCAAGCCGGGGAGTGGCCGCAGAGGGCGGGGCTTGCGGAGACGGACCTCTAGCTCAGC
TGTTAGCAGCCCGGCGCTGGGCTCCCGTCACGGGGTCACAACGGTAGGCGCTGTCCCGCTCGTGCTCTCCGCCTCCGAAAGCCACCTTAGCTGTCGAGGC
G
>Bhlhe40-5_peak_618
CCAGTGTGGATCTCCCGCTTTTGCATGTACACATGCGCGCGCGCGCGTGCGTGCATGCGTGCGTGCATGCGTGCGTGCGTGCGTGTGCGTGCGTGTGTGT
GTGACACACAAACATATATAGCCACCCCCCTACACACACAAGATACACATGTTCGCCACTGGGGGAAGCCACGATAGGGCTGATAGGGCTGGTAGCAACA
G
>Bhlhe40-5_peak_619
CGCCCCACCCCCTCTTTCCTTCCTCTCTCCTCCTTCCCTGTCACAAAACCCCAGCAAGCTCCAGCCTGCCTACAGCCCCAGCCCCACGATGTCCTGTGAC
GTCTGTGGGGCTCTGCACCTCCTGCCTCGATGCCTTGGTTTCCTCCGCTGAGCAGCTGGAGAAGAATGAAACGTGCGCGCGCACGTGCGTGCGCATGCTC
A
>Bhlhe40-5_peak_620
CGCCTCCACACAGTCAGCCTTCCCTGGAAGCCAACGGCTCACCCGTGGCATGTGCACGAGAGCCTGGGACTTCAGGCTTGCCCCACCCCATCTCCATCAC
TCCTGCAAGCACAGTTGGAGGACGTGAACCTACTCTCTCTGCTTCTCTGGTCTGTGCCTCTGCCCAAGTCACTCGCAACAGGGCCGACCCCAGAATGGAG
C
>Bhlhe40-5_peak_621
TGTGGAGCTCATAATGGATTCAGGCTGCCACACGCTACACAATTCTATAAGATTAAACGATGGCAGGTGTGCAAGAGTCTCGGAGGAGGAGTGCAGGCTG
AGTCAGGATTTGGCTCAGTCTGGGGTGTCACAAAACGTGACTAAAGGAAGCATGCTCAGAAGGTGTCGGGTAGAGGAGGAGATGACACACGCTATCAACA
G
>Bhlhe40-5_peak_622
CGGGAAGGAAGCTCCGCCTCGCGGGAGAACGCGGGGCCTATGAAGTGGGGCGGGGGGCGGGCCGGAGGGCGGAAGGAGCCACTTCACGTGAGCAGGGGGC
TGGGCAGCAGGGAGGCCCAGGCGGCGGAGCCTCCCTGACGGCGCTCGGCGGCAGCAGGTCCGGTACAGTCGCCGTTCCCCTCCTTTCACCCTGCTCTCCT
T
>Bhlhe40-5_peak_623
ACCTATCACTATTACAAACTCTAATAAAATTTCTAATATATTAATATAATAAACGGCTATGTCAGAGTTTTCTCTCTATTGTAACTTATTCGTGATCATA
GTGCTCTATGATTCCAACTATTTCCCCACACTAATAATGAGCCTTTCCAAGGAGGCGTATCCACCGGGAACCGGGTGAGCACGTGCAACCAAGCCCAGCC
C
>Bhlhe40-5_peak_624
GCAGAAACCTTCAAGCAGGAATTTCCACCAAAAAAAAAAAAAAAAAAGCCCACCACCCTTGGGCAGAAAGGAACACGAGCGTACTTGCAACCCACGAGCA
TAACGTTCAAACATGCAGGAGCCGATGGCGAAGGAAGGAAAGTTGCAACCATCTGGGGGGGGGGGGGGGGTGGCACGAGCAGCCTTGCCCACGAGTCGGT
C
>Bhlhe40-5_peak_625
GGCGGCGGCGGCCGCGGGGCCGGCAGGGGGGAGGGGGGAGGGCCCTGCCCGGGCGGGGCGAGGGCGGGGAGGGCGCGAGCGCGCTGGGAGGCGCGGGGCC
CGCGGCGCGGCGCGGAGCGGCGAGTCGCGTGCGCGGAGCCGGCCGGAGGGAGGCGCGCCCCCGCTGCCACCTGCCTCCCCCTCGCCGCGGCGCGCCTGCT
C
>Bhlhe40-5_peak_626
CAGGGAGAAAAGCTCAAAGCTGGGCTCCCATTCACCACCTTACTTCCCTCTTCTGCAAGGCAGCCGGCGGTAAAGTTTCCCCACTGGCACGCCTTCTCAA
GTAGGTTTTGTCAAACAAGGGTTCCATGATGATGTCGCTGGGTTTTTATTATGATAATAATCTGAAAGCCAAATCAACACGAGCACACGTGTAACCGCTG
C
>Bhlhe40-5_peak_627
CGGAAGTGAGGGGCGCGCCCCTCCTGGGCCCTGCGGACCCCTAGTCTCCATGGGCCGGACCCGGAAGGCCAATGTGTGCCGCAGGCTGAGTCGCCGGGCT
CTGGGCTTCTATGCACGCGACGCAGGCGTGGTGCAGAGGACGAACCTGGGCATCCTGCGGGCGCTGGTGTGCCAGGTGACGCCCGCCGAAGTCGGGGTGC
C
>Bhlhe40-5_peak_628
TTAAGCTGTTTGAGAATTCACATTAATTTCTAAGCAAGTCTCTAGTGGCCAGCAAGCCGCACAGGCTGGGACGCCGAAGACATGGGGTGAGGGCATCCTC
ACGTGCGGTGGCTAGGCAACCGCGGGCGCCTTCTCACGGTGCTAGCCCCGCCTCCTGAGGCACTTCCGCCGCCGCGCGCCTGGACCTTCTCCCTCTCATT
G
>Bhlhe40-5_peak_629
TAAAAAGATAGATTAGTTTTTAAAAAACAAGCTTATTAGAATGTATATTTCATATGTATATGTGAGAAGTGAACTGCAGTTCCACTTGTATACACACACA
CACATACACACACACACACGTGTATACACACACATGTGCACGTGCTACAGTACTTGCAATACAGAAAATGAAAGTTGGACATAAAACTAGCATCCTCAAA
G
>Bhlhe40-5_peak_630
CTCCTCCCTCGTGTCGCCCCCCCTGCGTCTTAGGTGCTTCCTTCCTCCTCGGAGGGAGCGGGCGCTGGAAGGCCGGGCACGTAACAGGGACGTGCGACTA
TAGTGTGTTTAAAAAAAAAAAAAAAACTACAAACCCAAAAAAACAAAGCAGGGGGCCCGCGGCTGCAGCCTTCCGCGCACGTGCGTAGGTGCGCGCTTGG
G
>Bhlhe40-5_peak_631
TCCAATAAAGCCACACCTCCTAGTAGTGCCAGTCCCTATTGGCCTATTGAGACATTTTTACTTAAACCACCACAAGACACGTTTTAGAAAGTTAAGTATG
ACTAAGCATTCTGAGTGCTGTCAGTGAGTGTGGTCTCGGTTAGTAAAAGTGACTATTTATTGCTGAAAATTTGTAAAATCAAATCTGGTGTCTGGACTAG
A
>Bhlhe40-5_peak_632
ACCAGCTAGGTGGGTTTCTGTGAGTAAAGGTGCCCACTGAGCATGCCCAGCAACGTGACTGCAATGCCCGGAACCCACATAAAAGAGGGAGGAGACCAAG
TTATCTTCAGACACGTGCCATCTCAGACACACACACACACACACACACACACACACTTTTTTTAAAAAAGAAAGAAAGAAAAGAAAAATAGAGATAACAC
T
>Bhlhe40-5_peak_633
CCTGGCTTTTGAACCACAGTTGTCTGATTGCTTTAGAAGGAAATTAATGTGCCACCTTTTTCTACCTCGGTGTCTAGTGGAAGGAATTTTATTCCACTCT
ACATTTTCCTGCTGCCTCGGTAAAGATTAAGGGCCAGAAACTCTTTCCTGTTAATCTCCGCCTAGCTAAACGCCTGGGCACCAGCATCACCTTGCAGAGC
A
>Bhlhe40-5_peak_634
CAAATGTGATCAGGAGTCAAAAGTAATGCAAGTCAAGGATGTGAGAAGTTTATATTTTAAATCATCTTGTTTCCTTATATGTGTTTGTGTTGGAGGGCAG
GTGCAGTGCTTAAGATCAAACCCAAAGCCAAGTACTCTACCTCTGAGCTATCCACCAGCACCTACGATCTCACTACGCAGCCCAAGCTAGCCTTCAACTC
A
>Bhlhe40-5_peak_635
AAGACTTGGCTAACAGCGCATGGTGCAACCCCAGTCTAAGGAAGTCGCACACACCGCGGGCCCTTCCGCACTATTGGCGCGAAGTCCTGTCTTTTCCCTT
TGCTATTGGCTACCGAGTCCGTCTCAAGTCAAAACAGCCAATCGCCTTTTCCCTGAACAAAGCCCACCCACCATGGATGGAGCGGAACGTGCGTAAAAGC
A
>Bhlhe40-5_peak_636
CGCTATGAGCATCATGACTGAGATCGGAAACCGCCTCGGGCAGGTGCACGTGCTGCTGGGTGTGGCCAAGTGCTGGATGGCCCGGAAGGTGCAAGACAAG
GTGAGGCCAGACCCTTTCGCGTGGCTAAAGCTCACTTGCATGCTCCCAATCTGGGGCTGTTCAACCAACACTGGGGGTACAGTGTTGGGCTTGTCCCTTT
A
>Bhlhe40-5_peak_637
TCCCTCTGTTCCATTGGTCAGCAGCGTCGGCGCAGGCTCCGCCCCCTCACGTTCCCACCATGTGTGGTCCCGCTTGGTAGCCACCCGCCGGTGACGCAGG
ACCGCGCTGCGTCCGCCCCGCGTGGGCTGAGTCTGGAGGGACCTCGGATCTCCTACGCATTTCGCGTCCCCGGGAAAGACAGGGGTTGCGGTGACTCCGG
C
>Bhlhe40-5_peak_638
AAATGGGTCTGCTGCTCTACTCTGCCAGTGATGGTTCACCACAGAAACTGGGCTTGGGGATCTTTTGGACAGATTAGAGCAGAACACACATCCGCCTTGC
CCTGGCTAGTGTGCACGTGCACACACACACACACACACACACACACACACACACACACGCCTAGAGGCCAGGGTTCAGAGAGGAAGACTGTCTACATGAC
A
>Bhlhe40-5_peak_639
CCCCGCAACCGCTGGGCAGAGGGGAGCGTCCCAAACTGGGGAGATCGTGCGGCTGCAGATAGAAGACTTTTCTTCAGCCGCAGCGGCCTCCCTCCCACGC
GTGGAAGCGGAGCTGCAGTGGGGGCGGCGGTCACGCGGGCGGCACGGGGCCCTGCGCCGCGCGCACGTGAGGAGGCGGGGCCGCGCCCAGGATCCCCTCT
C
>Bhlhe40-5_peak_640
AACTTCTGGCGATGCGCGTCGGCGTGGCGGCGGCAGTAGCAGAAGCCGCAGTCGCGGCACACCTCCTCCGCCCCGGGCGCCTCGTCGGGTTCGCACTCGT
CACACGTGCCGTCGGGAGGCAGCTCCTCGCAGGCCGCGCCCACTCCGGAGGCCATGTGGCTGCAGGGACGAGGCCGAGGCCTAGCGGCTGGCGTGCTCTC
C
>Bhlhe40-5_peak_641
TCCATTATCTATCCAAGTGCTAGGATCATAGTGATGTGGCACCACACCTTGCTTTTATCTGTCATCTTATGCTTGGATGCCTCCACTGTTTGCACATGCT
GTAACATGTGCCACATGCTGCCTAAGCATGAGCCATCCTGCCCTTAGGCTGAATGGTATCCTGTGTGGTGCAGACATGTCATATCATGCTCTTCTTTCTT
C
>Bhlhe40-5_peak_642
GCTGGCGAAGAGGACTTGGGACGAACGTTGTGCACAATCCGCGCTTTGATTTTGCAGTCCTGCTGGAGGGGGGCTGGTGCACGCTTGTGCACGTGCGTGT
GAATAGTTATGGAGGAGCAGCTGGTCCTCCGAGAGCTGGGCGTGGATCTATGCAATCAGTAGCTCTCTAGCGAGCCGCTTGGGGTGCACCTGGGCGCTAC
T
>Bhlhe40-5_peak_643
TGAAAGACCCAAACGCACATCTCAACATCCGACCCAGTCCCTTGCAAAGAGTACCTGCGCCCTGCTCCGGCCGACACCAGGCAGCTGCACAACGGAAGCA
CGTGAAGACACCGAGTTGCTACCCAGGCTGACCAATCTGCTGGAGAAAATTCTACACAGCTGAGCTACGCCGGGGCCGCCGCTGCACGTGAATCCGCTTA
A
>Bhlhe40-5_peak_644
TGCCTTTAATTCTGTTCTTCTCCTGGACTGAGTCCCCAGATGGCATGTAGTGAGACCACAACAGATATTCATGGAATGAAATGGTGCAAAAATAGTTTCG
AAGCCCTAAAGAACAGCCAGCTAAAGGTCGTTAGCAGGAAAGATGTTTTCACAGTTTTAGGACGAACGAGACAGTCATATTGCAAGCGAAACTTTCAAAA
G
>Bhlhe40-5_peak_645
AGTCGGAGCCTAGCTCTTCGCGGCTCCAAGGCGACACCAGGACGCAAAAGAGGCGCCCAGGATCCGCGCAGGGGCGCTCGGGGAACGTGCGCCGCACGGG
GCCCAGCTTGTGTGCTGGAGCCACTCCCACCGCTACCGGACGAGGAGGTCACCTGGCAGCGCTCCACCTCCCGCTCTCGGTCCCCAGCCCTTCTCGACTG
A
>Bhlhe40-5_peak_646
AGGATGCCCCTAGCGGGGCAGAGCCGCCGCCCGCTCTGCAGCCGGGCTCCCAGCGCGTGCCTGGGGCAGTCGGGGCCGCGCGGCAGGCAGGCGAGGTCAC
GTGACGCACGACCCACCCCCTCACGCTGCTGGTGAGGGACGTAGCGCCATTTTGCCCCAGTGGAGCGTGACTTCGTCGCGGGGCGCGTGGGAGGCGCGCA
G
>Bhlhe40-5_peak_647
TGCTGAGACGCACTGCAAACGCCTCGAAAACCCAGAAGTGCTGTCACAGACACATTTCTAAGTCTGTGCACGTGTTAGCCTGTCCCCGTCTAACACCAAC
TAGCAACTTGCATCATTCGCCCGTAACCGTGGCTCGCTCCCCATTAAACTGATACTCTATCCAGTCCATAGATCTCATTCGTTTGAATTGACAGGTAGAA
C
>Bhlhe40-5_peak_648
GCTGGAAACAGTCGCCTAGCAGGGGCAACGCTGGGGCCGCGTGAAGGTCACATGACGAGGTTGGCAGCGCGTGCTGCTGGCGCGGGGTAGGGGGAGGCAC
GGGGCGTGGCGAGTCACGTGCCGCGGCTCGCGAGCCTGTGATTTCGAGCGAATTTGCAGAGGCCTGATGGTCGACTTCCACCCCTCCCTTCTCGAAGCTA
G
>Bhlhe40-5_peak_649
CATCTCGCACGCCTCCCCGACCTCACTTCCGTGTCGCTCGGAGAACTAACTAGGAACATCGACGCCGGAGACCGAGACCACGAGGCGGGCGGGGTGAGAA
GTGCCTACGGCACGGCCCTGCCCTCGCGTGCGTGGGGTGTTGAACAGCATGGCACGTTCCGCGTGACGATTTCTAGCCTGGTTATCGATGGAATAAGCAC
A
>Bhlhe40-5_peak_650
GCAGGAGAGTAGCGAGAGGACTGCTGGGAAATGGGCTGGCGGGGTGACTAGTTGTGTAGTCTCCAAGGTAACCGAAAGCGGCTGAACAGCCTTAGGAACA
CAGGGTTCCGCCTGGCTGCACGTGATCCTTGGGACTCTACCCTGGAAGAGTTTTCTTTGCGACATTTTTTTCATGTTTGTGGCTAGCTGAAAAGCGAGTA
A
>Bhlhe40-5_peak_651
TGTCCCACATGAGGTCACTTTGCCTAGTCACGTGCCCGGCCCCGTCGGAGCGCCACATCGCCAGCCGCACCCCTCCACCCCCCGGCCACGTGACCCGGCC
TAGTTTCTACAGGCTGGGACCCAGCGCTCCGGGGAAGCCCCGCCCCGTGCCAGCGCTCCGCCCGCCGAGCTCCGCTCTTCGCCCTCCGGGACTGGCGCGT
G
>Bhlhe40-5_peak_652
CGCCTAGAGGTGTGGCCGGTGCTGCGGCCCCAGGCGGGAGCCCCGAGTTCCGCCGCGGTGCTGGAGGTAGTGCACGAGCTGCTGCGCAACCGGCCTGTGT
CTCGGGGACACGTGGTGACCACCCCGCCGGGTGTCCCCGGCCCTGTCGCAGCTCTGCACGTGATGGGCGGGACACCGGACCCAGAGCCCGGCGGGTGGGT
C
>Bhlhe40-5_peak_653
CCGCGCACCACGCCCCCCCCCCCCCCCGTGGACCAAGCGGCCTACTCGCCAGCACACGCACGCCATGCTGGCACGCGCACCACGCCCGCCTACCCGTTTG
CGCACGTGAAACGTGCTCCGCACGCGCATCACGCATGCCCACTCGCCTGCGCACGCGCCCCCCCCCCCCAGCTCGCGCTCCACGCACGCCCTCTTGCCTG
C
>Bhlhe40-5_peak_654
CAATGGAATCCTTGACCCGGATGTACTACTGTACATCTCCGCAAACCCCGCCCAGAAGCAGTGGTTAGTAACCGGAAAGTCTCACGTTTAGCGGGCGTCC
CGGAAGCGGAAGCAAGTCCGTTTCTTTTCTCCGTCCCTTACGTTCGTCCTGCGTTGTACCTGTTGTGCCAGGGCGGTTCGCTGAAGCGGTTCGGAGCGTG
A
>Bhlhe40-5_peak_655
TCACTGGCAGAGCAGTCTATGTATCCTTCAACTCTCGAGGTGCCGGCAAAGCCACCTCGGAGGTGACTGACAGCAAACACGTTAAGCGCACGTGCAAGGG
GAGCAGCCGGCCCCTGGGGGCAGATTCAGAGGCTGGGGCCTCCTCCCGCCGCCCGGCCACTGCCCTCGCCCGCAGTCCCTACTCTGACTTCCACCCCACT
T
>Bhlhe40-5_peak_656
CACGTGACCCCGAAGGGCGGAAGCGGAAGTGCGGCCTGAGCTTGCGCTAGGCGGGTTTTTCCTCGGCGACTCTTGCCGCCAGCTGTACTAGACATGGACT
GTTACACTGCGAACTGGAATCCACTCGGGGACTCTGCCTTTTACAGGTGAGCTGCCCGACGCCCCACCTTCCGTCCCACAGCCCAGCTTACCTTGCTTGT
C
>Bhlhe40-5_peak_657
CTCACGTGTATGACCAGGGGCACTGCCTTCTGACAGTTGCAAAAATGCTAGTGTTCAGTCACCAAGTTTTAAATAGTCCCTGACAGCACTGAGGAAGTCT
AGACATTTCTAGTAACACATCTGGATGAACCTGAACTATAAACTATTCACCCACCTACACTACAGTCTTGTCTCTGTCTCCCTCATAAAAACACGTGTAT
A
>Bhlhe40-5_peak_658
ATGATGTGAAAAGGCAATTGTCTTTTCCCCTTACATGTAGTATGCAAGTAGGAGAGGAAAAAAAAGGGAGGGAGGTGGGAGGGAAGAAAAGGGAGACATG
CACGTGCACACACACACACACACACACACACACACACACACACACACACTGTGGTGGTTTGAATAGGTACAGTCATGATTGACTCATGTGTTTGAATGCT
T
>Bhlhe40-5_peak_659
GAAATTATGGTTTTCAAAGAGAAGTCAGATCTTAGTTTCTCTTTTATCTCAGTATGATGTGTGTGTCCTTGAATCAAATCCCCTAACCACAGTGCAAACG
TGACATTCATGCAACAGGAGTGGCTGGAATCCCTGGCTTTTGTGAGTCTCATACACAGGAAAGTCAGACTTCCTTTATGACTTGTTCATCGTGTGTCAGT
A
>Bhlhe40-5_peak_660
CGCCATGAAGGCCGTGGTGCAGCGCGTCACTCGGGCTAGCGTCACAGGTCAGTCGGGCGGGCCGGGGAGAGAGCAGCCTCTGACCCCCGCGACCCGCTGT
TCCGTGTGAGGGTTCCCCGCAGCCCCGAGTTACCGGGCAGCCTCTGGGCAGCGCCGTGGCCGAGAAGATCCGGCACGTGCCTGGCCGCTCATGGGTTCAG
G
>Bhlhe40-5_peak_661
GAAGGAGGGGCGGGCCGAACGGTCAGGGGCGGGGCAGGAAGGCGGTGTCGATGCGAAACCCTCGGCCCCGCCCCACGGGTGCCTCTGGTCCGCCCTCCGG
CGCGACGCACGCGCACATCCCGGACTGTTCACGCACTAGGAGCCTGAGGCTAGGAACCTCGCGGGGACGCGCGCCCAGCTTCGAGTCTGCGCAGTGACCT
C
>Bhlhe40-5_peak_662
TGCACATCTCCATCTCCAGCTTAGGAAATCTGCATTGACCTTACAGTTAAGAAAAGTCACTTTATTTGACGGGAAGAAGTAAACTAGCTGGCCCAAGGAC
AGCAAAAATTACAGCACGTGCTGTAGGAGCTCCAACTGGCCATCAGGGGGCGCTCAGACTTTGTCAATTTAAACAGCCTCGGACTTTGGCGACCTTTAAA
A
>Bhlhe40-5_peak_663
GGGTCATCAGGGGGCTGGACTGGGAGAATATAGTGCCCTCCTCTCCAGATTAACTGTATTCACACTTTCTTCTAAAATGAATTCTCTGGTGCTACACACC
TAGATTCAGGATGTGGGCACGCAGAGAGTCCTTTGATGACATTACTGGAGCACGTGCAGAGCAAAGCAGATACAGTCAACAAGGTGGTAGTGTGGGAAGC
T
>Bhlhe40-5_peak_664
CAATCACGTGAGCATACCCTGAACACACAAATACACTTAAAACTAATAAAAATAGCTCTTTTTAAAAAGCCTTACCCTTCACCTCGAGGTCAGTCTTTAG
GGCGCCATAATACTAGGAAGTAAGGAGAAAGGTTTCCAGAAACCTGTGGGAAGGCTGAGTGCAATTTATCTGTTGCCTGTCAGCTTCTCCCAGCTGCTTC
T
>Bhlhe40-5_peak_665
CTGCAACAACTTCTCCCGTAACTAGCTTTCCGTTTCCGCCTCCTCCCAGGCCCGCTTCCGGGAGCGCGCAGGAGCCGGGCGGAGCTGCTGGTCACTCTAG
CCCCACCCTTTGGGAGGACTCGATGGTTACTAGGTGACTCCGCCCGACCCCGCCTCCTGCACGTTTTCTTGCTTTAGGTTTTTGGCTTCACCTCCTAGTG
G
>Bhlhe40-5_peak_666
TCCGCCCAGCCTTTGTTCCTGGCTCTGCTGTGCGATGGCCCGAGTGCGCCCCTGCGCCCTCTGCTGGCGCTGTGTGGTGCGGCAGCCCTGCCGCCCAGGA
GCTGAGCGGGGTGACTCACGCTCCTGCATGCATGGCTACACACCCACACGTGCAAATCCCACACTCTGACGGAGCCATACTCACGGCTGCACGCCCATGC
G
>Bhlhe40-5_peak_667
CAACCAATGAGAAATAAAACTCGTTCTCCGCGTGCCTGGGCACAAGAACAGTTTATTAGGCACGACTCAAAAGGTCCGGGCCTCGGCTGTTTACGCTGAT
GGCTGCACAGCGCCAGGGGACATGACAGTAGCGAAATCAACTCCCAGCAAGCACGGCACGCGCCGCGGGCCGCCCCAACACATCCGGAGCGGCCCGCGGC
G
>Bhlhe40-5_peak_668
GCCACTCACACCGCTACCCTCGCGGTCGGTCACACATGCTGGGAGTTGTAGATCACGGGCAGAAGTCAGCCCGACAGCTTCCCGTAAGACGACACAGTGA
CACACTCACCCACGCTTCGCATTCATTCACAAGCCGACGCGCAGCGACTCTCTGTCACCCAGCCAGGCGGCACCACACACAGCCTTCGCCGTCCCACATA
A
>Bhlhe40-5_peak_669
TGCCCACCGTTCACGCTCCTCCCACCTCGGTGACTCGGCAGCTCGGCCCGCCGCAACTACGCAGGCGTACGGCGGTAGCCCGGCCTCTCGAAGCCCCAGC
TCCAACCCCTCTCCGAAGCACGTGCGTCTTAAGTCATTTCCTGTTATTCTTTTCGCTCCCTCCGCCCCCTGGCTTGGGTTCGCTCCCGGCAGGCTTTTGG
G
>Bhlhe40-5_peak_670
CGTGATGCAGATGCTCACGTGACCAGAGCTACACATGACTTCCAGTCCAAAGGCGCCTCCTGGAGAGCAAGGACGCAAGGAAGCAGAGGTACGGAGATGC
CCAAACTGGTGGGCAGCGAAGGTGGCTCTGTGGCCCGGAGTTGGATCCGAGCGGGGGCTTCTCCCGGAGATGTGCGCCATCGTCTCCCCAGGAACTGCTG
C
>Bhlhe40-5_peak_671
CTTCCATTTAATGCTTTTGGACAAAGGGGAAAAAAAAAAAAAAAAAAGTCCATGGTCTGCTGGGGAGAAAATTAACCACCTGTGTTTGAGTCTCTTCACT
GGGAGAGCTCAGCAGTGTGGTAAGATTTGACTGAGTGTCCCACATTTAAAACGTGATCAGAGGAAATGAGACTCCAGGTCGGCAGGCCATTGCTGGTAAT
C
>Bhlhe40-5_peak_672
ATCGATCACCGGTCACACACAGGCCCCAGCGCCAGGCAGAGCTCAGCAGGGGGCCGTGGAGCCCCGCCCCCCTGCTTCCTGTCTCCAGGATGCCGCTGGT
GCACGTGACCCGGCACTGTCTCAGCCCCTTTGCTCCTGTTTTGAGAAAGCTCTGAGGACGGATGGTGAGGCAGAGTCAACTTCTTATTTTCTTCATGAAA
A
>Bhlhe40-5_peak_673
AACCTGCAAGCCCCGCCCAGCCCGAGCGCGGGGGAGGCGTGCAGGTGCTCGGCTCGAGGGCCCCGGGGTGACCGTGCGCTTCCGGGAGAATAGAATGGGG
GGGAAGGGCTGTGGAGCCCCGCGCCTGTTCCCAGGCTGTTTCCGTCCCCCTGTGTCCTCACCACGTAGCGAAAATGAAACCGCGAGAGATGAAGTTCAAC
T
>Bhlhe40-5_peak_674
CTCTTTGTGTGATTCCACCCCAATGTCTCCCTGGAACCCTTTCCTGTGGTGCTTTCTAGAAGGGCTCTGGTTTCACACATCTTCCTGCTTTGGGGTTTCT
GATGCTATCAGAAGCCTGCACGTGCTTTGCATCTTGCCGCAGACCTGGGGTGCTCCCTGCAGCTCCTCCTCTCTGAGGTGGCATAGTCCGATGGTGGAGA
C
>Bhlhe40-5_peak_675
ACAGCAGTGTTCTCTTGGCTCCAACACAAACTCCCTCTCGTGGCCCTAGGGGTCTAGGTGAGTGTGAGGAAGAGGCCCCTCCTCTCTCCACCTGCACGTG
CCAGCCTGCTGGTGACCGCGACGACACTCACCGTGGAGCCGGTCTGGACCTCCGGGACCGAGCTCCGCTGCTGCCCGGCGCCGGCTGGTTGTCACTGACC
G
>Bhlhe40-5_peak_676
CCCCGGCTCAATCCAGAGAGGCCCCAGAGCTTCAGGTGATCCCGCCCCTCCCTCGCAAGGCAGGACCAATCGCGAGGGCTGTGGGCGGGGCTTCCCAACC
ACGAGGCCCGCCCACGGGCCGCGCGAGCCCCGCAGGCTGCGTGCCGATTGGCTGACGCCGCGGGCGCAGGTGCGCGCTTCCCATTGGGTGTGGGCGGAGC
G
>Bhlhe40-5_peak_677
CCTCGCACTGGGGCTAATTCAGTTTCCTCTCTTATCATGGTCATCAGGAGCATGTCCCAAACAGCTCTGTTTCCATCCTCTGTGATGAATCTGCATTTAT
ATCGTGTTTTGATTGGTTTGTTTTTTTTTAGAAGACTCTTTAGAAAGGTTGGACAGATGGCTTTGCGGGTAAAGGTACCCACCTCCAGGTCTGACCATCT
G
>Bhlhe40-5_peak_678
CTGAACACTGGCACACTTACGCATGCATACACACAGCTGTTTATGGCATATCTTGAGATAAGACAGCACTTCGCTGGTCTGTAATGAGTCGTGTAAATGG
CTTTTCATAGCAGAAGCGAGAAATCACTTTGAGTCACTCCCTCCTTCGATTGGCTCTTCACCCATATTCTGAGTTCATGCCACACACTCTCAGCTGTCTG
T
>Bhlhe40-5_peak_679
GGAGACGGTGAATGAGCGTCTCGAACGTGCCAGTGAGTAAGATGGCGAGAAGGGCAGACTTGCGAGGGAGCAGGGATGCTCGGCGCTCGGCTGCATGCCC
TTTGCACGTGCGCACTGGGTGTGCACTCCGAGCGATCGATCGGGCACGATTCGCTCCTCCATTTTTCTAGAAGAGAGCGGGAGACCGAGACCCTGATCTG
C
>Bhlhe40-5_peak_680
GGGTGATACGGAAAACCCAAAGAGTCAGGGGGAAGCTACGAACAGGGACGGCCATCCCACAGCCATAGTTTCAAACTCGCAGGTTTAGCCAGCCCCCCGG
GGTCACGCCCGTGCGCCGCGTTCTCGCATGTTCGGAGGTCCCCTCCCCCTCCTCCCGCCCAGCACGTGCCTGCAGCGTCCGCCCAGCGAGCTTCTTGGGG
C
>Bhlhe40-5_peak_681
GCGCCCGCTCTGAACCGTGAAGCCATGTCTTCAGCCACCCACCCCGTCCTCCCTCTTAAAGATGAAAGAAAGGGGGAAGGAAGCAGCTTTCTCACACACA
AGCAGTTCCTGGAACTGGAGTGACGTGGGTATGGTTATACATTTCTAAAATTGAAAACTTAGTCAAATACACCCAAGGCTCACACACAACGAAGTGCAAA
C
>Bhlhe40-5_peak_682
TTCCTCTGTGACCTGCCACAGGCCTCACATCCTGTGAGGAGGCCCTAGAAACCAGTTCTGTTGATGAAAACACTCGCGCTCTTCACCACAGGAAGCATGG
GCCTCACGTTCACAGTGATAACCGCCCAGTCTCTTCACAGAGAGTAGAGGGGAGCACAGACTAGCTTTGTACCTAGATTAGGAAGCATGTGTTCCCTCCC
C
>Bhlhe40-5_peak_683
TCCCCCTGCACTTTCTATTTCAGGGTCGCCCCCGCCGTGAGCGCTGCAGAACTGAGCAGCACCCGCCTGCCGGTTCCTTAGCCCCGGGGAGCAAGCGGGA
CTGAAGACGCACCTGGCCCGGCGCTGTCGGGGTCCAGCTCCAACAAACAAGAAAGGAAGACTGACAACTCCGCCCTATTAACACCTGGGCCAGAAGGGTG
C
>Bhlhe40-5_peak_684
AGCCCCCTAGTGGCCAGGCAGGATGTACTTTGGATTGGTCCCAGAGGAGCCAGTGAAAGAGAGGGGGCAGATGGCTGAGAACGTGCCGAGTCAGCCTGTC
AGCCAGCACCGGGAGGGTTAAACCCAAGCTAGCTACTTCCCAGCAGACAGCTGGCCCAAGAACAACTGGTGGTGGACGGGGCGGCTGATGCCGGCAGAGG
A
>Bhlhe40-5_peak_685
GGTCTGTCACAACACAGAAACAAAAAACCAGACTTAGTGAGTCATGTGTGAGGAGGAAATGACATCCTGAGTCACACGTGAGGAGGAAATGACATCCTGA
GTCACACGTGAGGAGGAAATGACAGACTGAGTCACAGTGTTGGGAGGAAATGATGTGTTTGAGGCTAGGTTAGTAGCAGTGGCATGGGGAGGGTCCTATG
T
>Bhlhe40-5_peak_686
AGCAGATTCCTTTTCATCTGTGATTGACTAGTGAAGGGCCCGAACCTATTCAAATGTCTGCTTTCCCTTTCGCTATTGAAATCACTTCTCCTGAAAGAAT
AGATGAGGCCTCTAGGGGGCGCTTGGCGCACGTGCCAGCTTAGAGAGCCTGCTTGGTGTCTTCCAGGGCAAGGAGGCCCCTTTTACACACTTTGACCCAT
C
>Bhlhe40-5_peak_687
AGTCATTTACGATAAAGGAGCCAGAGGAGTTTCTGGTTCTGATTTCCTTCGGTCTGGTGCCCTCACTGCCTCAAGGATCTGACCTCAGTGCTCACGTGCT
TCTGACTCTCAACTTGGCTGAAAACCTCCTTTTGTTTCCTCTGCAGGCTTTTTTTTTTTTTTTCTTCAAGCCTGTTGTTTTCTGGGCTTCCAACTTCCTC
A
>Bhlhe40-5_peak_688
GATGAGGATGCATCTCGCCCGGGAACACTGCGAAGCTTCAAACAGTCGACTGCAGGCAGCTCTGCACGCCGGAAGTGCACTAATCCGCAGCACGTGGGGT
TGCCAGGGCGAGCTTCACGTGACGGGGCGGGACCTCGGGAAGCTTCGAGCCAATGGGCGACCTGGAGGCGGGGCCTGTGGCGCGCCGGGGCCTATCCCGG
A
>Bhlhe40-5_peak_689
GCGCGCGCAGCCTGCAGTGTGCAGCCCGCCGGGAGCCACAATAGGCCAGACGGCGCGCGCGCCCGAGGGGCTGGCTGGCGCGGGGCCGCGCGGCGCCGCT
GGCTTCGTTCCCTCCCCTCCCCCGCCCGCCGCCCTCGCTGTCCCCCGGGCGGCCGGAGACGGCGGCGGCGTCTGCGGGAAGCCGTGTCTCCGCAGTGACG
T
>Bhlhe40-5_peak_690
GGGCAGAGCCAACTCCTCTTCGAGGAGTTGCTACAGCCTAGCCGGCCAAGATACAAAAACTCGAAAAAGGCCCACAGAGCCGGCGAGCCTGACAGCGCTC
ACGTTTTCGCGACAAACCGCCCCGGAAAGGGGCGGGCAAACCCGCGCGGAAACACGGAAGGGTGGGCCTCCGAGAGGTAAAGAAGCGGGCGGGTCCAGAG
C
>Bhlhe40-5_peak_691
ACTTAAAGGGCTGCTCTCACGTGACCCAGCGCCTCGCATCCGGGCCGCGCACGGACCGGCAGTACCCCTGAGTCACCTCGGCTGCAGCAGCAGGATCGGG
ACCCGTCGCAACTGGTTCCTGTCCACCGCAGCCAACAACGCCGCCGCCGCCATCTCCGCGCTGTTCTGCTGGATTCCAAAAGCTGCTTGGCTTATTCTTG
A
>Bhlhe40-5_peak_692
CCCCGCCCCTTCCCGCCCCGCCCACATCGCCTGACGTAGCCTTGTCTCCTCCAGGGAGCACGCCCCGCCCCTTCCCGCCCCACTCTCGTGACCCCGTGCA
ACCTCACCTCTTTCCGGCGATCGCCCCGCCCCATCTCGCGGCGAACACTCTCAGGCCTCTTCCGGAGCTCGCTCCGCCCCTTTTCGCTGGGAGGAGGGCC
G
>Bhlhe40-5_peak_693
ACGGCGGTGCCTACGCCTAGCCCTTCTTTCTTTCCGAAACGGTGTCTTGCGAGACCCTCGCTCTCCGCCTCCGCCTCGTGGGTGGCGCTTCTACGCGGAG
CATTACGGCGTGCGCGCCGCGCCGCTGACCTCTGACCCGGAAGTTTGATCCCCGTGCCGCGCACGTTGAGCCGGCTCGGGGCTGCTTTTCTCCGACAGCC
T
>Bhlhe40-5_peak_694
ATGCGGTGTGCACCCCGGGACTGCAAGTTGCAAAACCTTCCCGTGCACGTGTCTGGTGCCTGTGAGTGTGTTTGCGAGTTGGGTGCTGTTGTTCGGTAGC
CAGTAGGCTTTCTGGGTCGGCTCGGCGTAGGCTTGCAAATGCGGGAGAGGGATGGAATGTGGAATGTTGACCGGAGAACCGAATCCTTTCGGAACGGTCC
C
>Bhlhe40-5_peak_695
GTGCGGGGTGGGGGGCGGGAGCGAGCCAGCTCTGAGGCCTTCCCCTCCCCCACACCGGCTCTTTGTCACCGCCCGCCCTCCCGAGCGCCCGGCGACACTG
GCACCACCCCTGGCGCTCCGAGATCCGGAACGTGCGCGTCGCAACAGAAAGCACTCGGGAGAGGGCGGCCGGCACCGGGTTCCGTGCAGCCGGTGAAGGC
A
>Bhlhe40-5_peak_696
CCCTTTGTCTTGTTGCCTTTTCTGTGCCTGATGAAACAGTCCTTCTTCCTGTGCCAGTGCTGCCGCCCAGTGACAGAGCACCTGACTAGCACGTGCACGG
ATGTGGGTTCAGTCCCAGGCACTGAATCTAAAAACAAACCCCAACAAAACAAAACAGCAACACCAAGCTCCCCCTGCCCCCCAAACCCCCAAACCAAAAC
T
>Bhlhe40-5_peak_697
TCAAGCCTTCCACCACGACTTCTGCACCACCACTTCCTACTGGTTTTAAATCAGATGTTAATGAGAACCCGGTCGCTCACTCCCACTCCCGACCGGATCT
ATACCCCATCGGCAGAACAGAAAGGCAGCACGGGAGCCCGGCCACCACGTGAGCAACCGTTCACGTGAGCACGGAGAGGCGTGGCCCGAGCAAGTCACGT
G
>Bhlhe40-5_peak_698
TGTCGAACACTGAGCCCCACTCACCTTCCCTCCAACGCACAGGCTCTACCGCCAACTCTCATCCTCTCTCCTTTGCCTTGTCTAGTTCTTACCAAGTGCC
CACACATGACAACTCAGAGGCATTCGAGGGAGACGAGTCTAAAGTCAACTTGATGCCTTCCACCAAGAACTGTTTAAGTCTGTTTCTTCCCATCTTACCT
A
>Bhlhe40-5_peak_699
TGTAGAAAAAAATGAGTGCTTTGAGAAGACGTCCTCCTAGAGGGGCACGAGTGGACGTGTACGGTTGTCACCCGGCTCCTCTGTCGTGCTAGCCACATGG
TATGCGGTGCTCACGTGCAGCTAGTGGCCACCACTGGAAGATTATCTTAGTTTTCTTTGGGCAGCCGTGGGCCACGGTGGCGGAGGTTCACAGACTTTTT
C
>Bhlhe40-5_peak_700
GTTCCCTGTCTTTGAGGGAGGGGAGGAGATGAAGAGAGAGCGCGCCCAGAAACGAGGGAGGGCGGGGCCGAGTCTCACCTGCACCAATCAGAATGAGAAG
ATAGCCCACAACGCCACGCCCACCGATGGGAGGTGCCCTCGGATGGGTGTAAAGAAAAGGGCGGGGGGCCAGAGGTAGCAAGCGACAGGAGGCTGGGCTG
A
>Bhlhe40-5_peak_701
GCTGTGACTTACAGGAGTCATGGTAACAAAGTCAGATCTCAATCACTATCACCAAGCAAGCAATTCTGAGAATCGATTTTAACTCATGCTAAACGTGCAA
CCACGAACACGACATTCATGTCATCAGTAGCAGGGCTGCTCTTAGGCCTAAAAAGGGATTAGGCACCTCTCCCCTGATCAAAAACAGACTAAGATCTCCT
C
>Bhlhe40-5_peak_702
CCTGCAAATTCACCACTGAAGCACCCAGAGGTTTGCCATGCATCATTTTCTGGAACTCTAGAGGAAGCTGAGTCATGCTCCCGTGCTGTCTTAGAGAGCA
TCAAAGGTTACAGAAGACTAGCCGGACAGAATTCTCCCTAGGGGAAACCACCATAGTACACACTTAACATGTTTCGTGGTTAAATAAGTGACCACACAGG
T
>Bhlhe40-5_peak_703
GTAATCCCAGCACGGAAGAGACAGGCAGGAGGCCTGAGTGTGAGTGTGAGTCAGCCAGCTACACAGTAAGACTCCATCTAGAATAGGTGGGTGGGGCACA
CACAGATACGCAGGACAGAGAAAGCACGTGCTAGGTTGAAAATGAGACTGCTAGGTGACTCAACTCTACTGATTTCTTGTTAACGTGCTGGCTTTCTAAA
T
>Bhlhe40-5_peak_704
GCCTGGAGACATCGTTCGTCCCCGCCCAAACCCCGCCCCAGTCCCGCCCAGCGGCTGCCGAAGTCCCGCTCTCCTCCAAGAGGCTCCGCGCAACTCCGCC
TAGCTTCCGCCCTCCACCGCTAGACTCCGCCCCTCGACCCCTGCGCGGCGGGTTGCCAATACGCATGTGCGGTTAGCGTCACGTCCGGCGACGGGCCCCA
A
>Bhlhe40-5_peak_705
AGTAGCTGCGTTTGCAAGGGCTGAGCGCAGGGGTGGGGCGGCCTAGGGAAGCACGGAGTTCTAGGCAGCCGCCGGGCTCCCGGGGAGCGGACTAGGGAAA
CTTGAAGGCTGCGACCAGGTGCCTTGACCTTTCTCTCCCCGGTCCCGTCCCGGTCCCTGTCCCCGTCCCCGCAGGCGCGTCGGGCCTGCCTTCCCGCCCC
A
>Bhlhe40-5_peak_706
CCCAGGCCTGTCACCTCCTCTCTGAGGCCTTCCTTGGCCGGTGGCACGTTTCCCTCAGATCCTTTTCTGTGAAGCAGCGGCACACTGCAATTGCTCAGGA
CCCTGCTTAGTCATGGCTTGCTGACTTTCCCCACCCACTTAGAGGAAGCAGCTGCCCTACCCCTATCGTGACGGCCAGACACCTGACCCCACTGGAAGTC
T
>Bhlhe40-5_peak_707
ACGCACGCACGCACACAAACACGTGCACTAAAATACCGAGGGGATCAACCCAAGGGGTGAGCAGCCATGGGTGGGGTCAGCGGCAGCATGACCCTGAAGC
AGGTGCTTTTCTTTTGCTCTGCCCAGGTCAGACTCGCACTCTACGTTTTGTGTTCAACCTGACGGAGGAAGACCGCATCCTCCTGCGCTGGGAGCGCTAT
G
>Bhlhe40-5_peak_708
GACAGAGCGCAAGGCAGGCCACAGTAGGCCCCGCCTGGCCAGGGCATTCAGAGGAGCCCGGGGAGGGGCACGTGCAGCCTGTCCAGCGGGCGCCAGCTCC
TTTTGGGCTGGCACCCACCACCCGCCCGCACACAAAGCCCGCTCGGCGCGCTCGGCACTCGGCTCTTCAAGCCTGTGCCTCTGAGCCCCGCCTGGCGGCC
T
>Bhlhe40-5_peak_709
TCAATAGCAGCTGGTGGAGTTTGGGCACGAGGAGAGAAGTTGGGATGGGGGTTGGGGGGAGCGGAGCAAGAAGGCGATTCATTTGCATTTAAAGGGGCCT
CTCTTGAGTTAATTCGCGCTTTACAGAAATACGTCCTGGGCAAACTTTCTGCCCTAGGCTGGGAATAGAGGCAAGAAAATGGCGTGATACAACTTAAGTC
C
>Bhlhe40-5_peak_710
GGAGGGATCTGGGCTCCACGCGCCGTGGTCGCGCGCCCCAAAGGGGTGGGGCGCAGGCCGCGGGCAGGGGGCGGGGTTGCGTCCCAGGCCTCCCTGCCAG
GCCCCGCCCCCAGCCCTGCGGGGCCCTCCCATTGGCCCCCTGCTTGTCCATCACTCTCGTCTTTTCCCCCCCTCCCATCTCGCAAGCTAGGCTGCGCGGT
G
>Bhlhe40-5_peak_711
CCACCTCTCGGTGTCTGTCCAGTCTCGGGGAGCGTCTCCACCCTCACAGGATAGCGGCCCAGGACTACTCCTATTTAGGACATGAGCTGCCACGTGCCCA
AAGCATGCTGGGTGCCCCTGGGGAGGGGAAGACCCGCAGGACGCCGGATCACGCGCCCGTTACGCACCGCCCCCACGTGACCCGCGGTGTGTTCCGGAGA
T
>Bhlhe40-5_peak_712
AGAAGAGGGCATCATTACATTAGGATTGTTGGCATCCACCAGTTTCTGAGGCTGGGTTCTCACCACCCCTGAGATTTCCCAAAAGCCCCTTCTTCTCTAC
CCTTCCCATGACTCAGGGCCCAAGAACGTGCCTGGGGCCAATGGCGAAGCTAGATCAGATGATATGAATGCCTGGCTCTCTTTGCCTCCTATTCCCTCTA
A
>Bhlhe40-5_peak_713
GCCGGAAGCGGGCAGCAAGCCTCGGCGTCGCGGTGGCCCGTCCCAGGAGGTCCGCGCCTAGGTACCTTCGCTCGCTCTTCAAAACATTCCGGTCACCGTG
GCCAGCCTCGTCTGCGCGGGCGTGCCCGCTTCTCCCCGGCCCCAGCAGGGGCGCGCAATGGAACGTCCCGCGGGGGGGATTGTGGGAGGCGCACGTTCGA
G
>Bhlhe40-5_peak_714
GGACCCTCCGTTGTCCTTTGTGATAGTGCCACCTAGTGGGAACGACGAGGTACTGCCGCAAACTTCAAGCCCCGTTCAGGATCAGTGCGACGAGGTGGGA
AGAAGAATAGCAGGTAGGCGTGGGTGTCGTCTATGCAACCCCTAGCTTAGTACTCTGCACTCACACATAACGAAGCCCTGTGATTCTGTGGAGGAAGCCG
C
>Bhlhe40-5_peak_715
GAAGCGCTGGCAAAGGCCCCCCGGTGCACGGTCACGCACGACGCACGTACACGCACGGAAGCGCTTCGAGCAGCGAGGCGAGGGCCTAGGGTCACATGTG
GAGGGTGACAGGCGCGGGCCGGGGGGCGGGAAAGACGCGCGGATCACGTGCCGGGGGCCGGAGCTCAGAGGTCACGTGAGGCCGGAGGCGGGGCCGCCGC
G
>Bhlhe40-5_peak_716
TGTGTGGTCCCTAGTAGCACTCTATCCAGCCCTCTATATTCAGTACCTCAGTCTCCAGACACCTCCACCCACCCCACCCCAGCAGGGAGAGACTGCACCC
TCTGACAGGGGCACCACTGGGCACGTGTTGACTCATCTGACAGGAAAGTCAGTGGTAAGCCGGAAGAGATAGGCATCGCCCTCATCACAGCCTCCTCCGT
G
>Bhlhe40-5_peak_717
ACTGCGAGCGCTCGCCCCGGCGTGGCTCAGATCGGTGTGGGCGCGACTTCCCACATGCACGTGACACACAGCAGCCGGCCGTCCTGGCAACAGTGAAACA
TTTGAGGAACCGGTGCTGAAGCTCCTCTTGGCAGCCCCGGCTCGCGGTTACGAAAGCCCAGTAGGATGGCGCAATCGGCCAGCGCTCCGGGCCACCGGAG
G
>Bhlhe40-5_peak_718
TCCCTCCTTTTCCCTCTCGCGCTCGCTCTCGCGCCTTCCCCCTCCCACTTGCCTTCCTGCGTCCCTCAGCACGTGACGCGAAAGGGCCGCGCACGTCAGC
GTGCGCGCGCCTCCCCGCCACGAAACACTGCTCTTGAGTTCCGCGCGCCCGCCCCGCCCCCGCCCCGCCCCGCACGGATCCGCCTCCATCACGTGACTCC
A
>Bhlhe40-5_peak_719
CGCGGCGCCCAGCTGAAGAGTCGCGTGATCCTGCGCAAACGCAGTGAGATGCAGTTGCCACCGAGTCCGGAACGACAACAGCAGCAAACAGACGAGAGCA
CCCGGGAAGAGTCGGCGTCGCCAGTGCCGGGACCAGGAGCCTCCGCGAGCAAGATGGCCGCTCCCGAGACCGAGGCCGAGGGGCACGGGCACTAGGTCCG
G
>Bhlhe40-5_peak_720
TGTTGTAGAACTACCTTTCCCGGCTTGCTGTGCGCCGGGAGTAGGTGAGGGGTGGCGTGCGTGCCTGCCTCCCGGGGTCACACGACTGCTGGGAAGTGAT
GTCCGCTTCCTGCCCTCCCTGCGTGTCTGAGGGCGTAGAGGAAGCCCGTAAACAAACTACAAGTCCCAGAAGGCGGTGCGTCCGGAGTCTGGAGTAGGCT
G
>Bhlhe40-5_peak_721
TCCAGGAGCCCCTCGGCAAAGAGGTCGCGGCCTGTGGGCCCCGCCACTGGGGTCCCGGCCCCTGACACAGCAGCGGAACCAGCCGCGGCCATCGCGAACT
GCCCTGACGCCCTCAGCCTGCCGCGAGGGTCGCCGGGAACTCCAGACCGCCGCTGTGCACCGCGAGAGGGCGCTTAGATATACAGCCCAGACGGCAGTGG
G
>Bhlhe40-5_peak_722
GGGTTGGGCAGAGGCAGCCAGCTCTGAACTGCTCTGGGCTCAAGCACCAGGGGGTCCCTGACCAATGTCCGGGTGGGCCGCAACCGCGCCACTCAGAGAC
CCAGGCGCCCTGCGGGGCACGTGCCACCCGCCCCGTCGGGGCTCCTCCGCTCCATAGGCGCAGCGCAGGGTTCCGGGCACCGGGCCCCGCCCGGCCGCGG
C
>Bhlhe40-5_peak_723
GTTGGTGAGGCCATGCAACCAATGGCCCCAGGAGACAATCCTTCCTCTCTTTCAGCTTCTGGCAGGTTTTGGCTTGTGGCTGCACAACTAGAATCTCTGT
CACCATCTTCGTCTTGATGTGGCTTTTTCCCCCTGACCATGCACCTCCTGTGAAATCTCTATATGACTCATGCTAAGATCTCACAGCAATCCTCCTACCT
C
>Bhlhe40-5_peak_724
CCCTGAGACGGAGCCCGAACGTTACACCGGAACCGGAAACCTTCCGGTTGCCCTACGGCCCGCCGTCGCTACCGCCACACACCGCCACGCTGCGGTCCCT
ACGGCACGTGACTACGGAAGGCGGGGCCTCAGCTGCGCAGCCGCGGTATCAAGGTGCCGGCCGCGGGGCGCACGCGCCGCGGGATCCTAAAGCCTAGTCC
G
>Bhlhe40-5_peak_725
TCTTCACTGTCTGTGCTGGTCTAGCCGACCCACCTCCGCCTCACTCTGTGGGTCCCGCCCCTTCCCCCTCCCAGACACGTGCGGTTCTGCACGTGCCTCC
CCCTGCGTACACAGACCTTGTGCTCTCATTGGATAGCTTACCGGCAACACGTGACTCTAGATGCAGACGCTCACAGCCCATTTGCTACGGCACGCGGGGG
C
>Bhlhe40-5_peak_726
GAATAAAGACAGCCCTGCTCTCAGAGTTTACAAAGCACTAGAGAAATAGTCATAATGTTCATTGTGATACCGTGTGTCAAGTGTGTGGTGGAAATACACA
CAGTTTACTGTAAGCATATTACCTACACGTGAGGACCAAAGAAATGACAAGAGACTTCTTAGAGCAGTGTAGGAGAAACAAGAAGACCACTTTCTCACCT
C
>Bhlhe40-5_peak_727
GCGGGCCTCGGGTCGCGTGGCCGCTGGCGGGCGGGCCTCTCGGGGCCGGGCGGACTCACGTGACCCTTGCGGGCCTCGGAGCGGCGGGCCGCCCAGAGGA
GGCGGCGACGGCGGTGGCGACCGCAGCACGGGAGGTAGCGGCCTGGGGAGGGACCGCCGGCCGCCCTTTCGGACATCCTCGGCGGAGGCGAAACATGGCG
G
>Bhlhe40-5_peak_728
GAGAAGGCCTAAGCCACAGGTTCCAAATGCAGACAAGACAAGCTCCTGATTTAGGTTGTTGCTATAACGTGGGCTTGAGCACGTCACTGTGTAACAACGA
CGGGTGCATTGAAATGACTCTCACTTTGCCCGACACGTGATTTAACCACACACACAATGTGTGTGGGTTCCTGAAATGTAGGCACCTAACCTGTGATTTG
T
>Bhlhe40-5_peak_729
TGCACACAGAGCGGAAGTGACCTGAGTAGGCAGGGCCTGGAAAGGCGGTTCATCTATGTATGCCATGACAAAGGCTGAGACGAGCTCGCTCTGCCCTATC
ATTCTGAATACAGGTTTCATTTCCAAAAATAGTGAAGTGCTGGACAAACATCACAGGAAGCTTACTGCCCATCAGGCTTGGCACACCACAACATAGATGC
T
>Bhlhe40-5_peak_730
CCCAGCACTATGTGAGTCTAAACAATGGAAGGTTAAAGGATGTGGAAAATATATTTCTCCCCTCCAGCCAAGTCCAGCAACCACCTCTTCCGAAGTCTGC
CCTACCCACTCCTTCAAAAAAAAAAAAAAAAAAAACGGCACCCATACAAAGAAAGGCACCCCGGCACGCCAGCACGTGATGCTTAGGCTTAGAGCCTAGT
G
>Bhlhe40-5_peak_731
AAAACCAAAGTTTGAATTGAGGTCTTCAGTGGACCTCACTCCTCAGCACAGAGAGTGGACCATGAAATAGTGGGACTAATCAAGGGACTCAGATGTTGTG
TTGTGACGTGTGGTCTGGCTAGACAGCTTCATCTGTCTCAATCAGATCATTTGAGGGACAACTTGTGGGCTGACATATCTGCCTTCTTATGCCTTTGCTC
C
>Bhlhe40-5_peak_732
GAGGTCAGACATTGTGGGGACTTCTTTGTATGACTTCATCTTCACCCGTTGAGACCTCCCACACTGCACAAACGCCGTCACCCCGCACGTGCATGTGCAC
ACCACACACATACGCGCGCGCGCACGCACACACACACAGCCACCCAAGTGCGTAAACTGAGCGCTGAGAGCTACAGGCAGGAGATTCCAGTGAGAGCTGA
A
>Bhlhe40-5_peak_733
TGTGTGTGTGTGTGTGTGTGGATGTGGATGTGGATGTGCCTGCGCTCATATGTGTGTTGTGGGGGAACGTGACTGCCACCTCCTGCCCACTTCTTCAAAA
CGGAGACTCTGTAGAGGAAGCCTGGCAGAGGCTCACAGTCCCTGACTTTTGTTTTGACTTCCATGCCTTTAATGGCTTTTGGTGTCATCGTCAGCCAACT
C
>Bhlhe40-5_peak_734
TTACCCAGCGGTGGCCTGGCGTTGTGGGACGGCAAGTCTGAGAGGGCTGTGCACGTGCTTATTACAGCTAAAGACCTAGGCTCCTCCTGAGCACAGCATT
TACAGTGTCATCATCACACGTGCTCTCGGGATGAATCAGCATAAATACAAGAACACCCGTCAGTCATAGCTGAACACAGAAGCTTGCAAGGCTACAGAAA
G
>Bhlhe40-5_peak_735
GATCGCAACGCTGCCACCTTCCCCGGAACTCCCGCCTCTTCTCTACCCATTGCTCACGTTCTTAAGTTCCTTCCCCTGCCCAGCTCACTCAGGACTATCA
GTGGAAACATCCTTCCAAGAAAGGATGTTCTAGGGAAATCTCTGGGGATTTTGTGTGAGCGTGACTGTTGACCCTTGATCGATGGTGGGTGGGCACCAGT
A
>Bhlhe40-5_peak_736
CATATCACTGTATATATTTCTAGTCTTCTAGGATGATGTTGAACAGTAGCTGGCAAGCTGACCCTGGAGGAGGCAGAAGCACACTCAAGGCACTCCATCA
CACGTGAGCGTGAACGTGCACACTCTAGGCACATCCTGGAGTGACTCATTACAATGGAAACAGTGGCCACTCAGGTGCTTGGAGTGCCCACATCTTCAGC
T
>Bhlhe40-5_peak_737
GCCAGACCCGCGCAGAGCATGCGCGCACGCCCAAGACCCAGGGGCCGGTCTGGGCAGTGACACCTGCGATCAACAGGTCTCTGGACCCCGCCTTCCCCCG
CGTCAGGACGCCCCGCCCCCTTGCGCCGGGCCCGCCTCCTCGTCTCGCCCCGCCCCGCCCCGCCCCCGCACGTGAGTTCCCGGCTTTCCCGCGGGTGATG
C
>Bhlhe40-5_peak_738
TGCATGCACACACACATACACGCACACACACACATGCATACACACACAGAATGCTATAAAAGCACTTCCTGTCAAGACTAGAAACACATCCCACACTCCA
AAATTAAACTAATCAAGTGCCTTAAGTTGTTTTCATCATGTTTTTATGTCCCACGTGGATCAAAATTGCCTTTTAGCGAGGAGGAAAATTTACAGAGTAT
G
>Bhlhe40-5_peak_739
TGGCCTGCTCTTTGAGAATGCAGGTAAAGAACTCCCACCCTCCCTCTCCCTTCTCCCTCGGCAACGCGAAACAGGCTAGGCACGCTCACGTGACGCTAAT
GACGTCAGCCCCCTCTGGGTCGCGTGACCCACAGCCAACCTTCCTACCGCCCCACCCCCTCGCCACTGGCGTGGGACATCTCGCGAGAAGCCTTCTTACT
A
>Bhlhe40-5_peak_740
ACAAAGAGAACTGTGAGCTAGAAAAGTGAGCCTGTGTGTGTGGTGGGCAATTTGGTCACAAAAGCAGTCATGGACCTTCTGCAGATGTCCAATCGCCTGC
TGTCCTCTAGTGGTAGAGGCAGGGAAAAACCTCATCTATACCAATTTTAAAAAAAAAGATTTTCAGAGACAGAGCTCACGTGAGTCAATCTTATTGGTCT
T
>Bhlhe40-5_peak_741
ACCCACGACTCCGGAGGAAAGAGCCAACCAAGGTGGCCCGGCTTGTGTGACTCAAATCGTCTGTTCCTCTGCCAGAAGCAGATCAGATCAAAATAACCAA
GCGATCCCGGGTAGGCAGAACTAGACCAAGAAGATAAAGTTCCCTTTCCATAGAACTGGGAGTCGGGGAGTTGAAGAAACGTGACCAGTTACACCTCTTT
A
>Bhlhe40-5_peak_742
TCCCCGCCATTGCACAAAGTTGCCTAAGAACTTTCTGATGTACGGGGCGGGGTGGGGGTGGGGGGCGGGAAAGGTGGGAGGGAAGTGGGACAGACTGAGT
TTAGCACGTGCGGTCATGCACAGGCGCGCGCACACACATCATGTAATTGGTTCAGCTAAACATAGAAAGCCAAACGACAATTTAAAAGCCATCAGTTGGT
G
>Bhlhe40-5_peak_743
GGATGGCGCCGCGTTGAGCGGCGGATGTGTAGTGCGGCTTCCGTAGGCGGGTGCGTTTTCTAGCCCCGGTAGGAACGTCACGTGAGAAGTTAGGTGTAGG
GTCCCTGGTGGGAGCAAAAGCGAGTGACAGAGGAGGCGTCCCCACTTCCATAAGAGAAAACAAGGGCCACGATGCCTTTATCCTAGGGTAATTAGACCTG
G
>Bhlhe40-5_peak_744
TATAACTCAGCACCATTTTGAAATGTCAGTAGAATGCAAGGTATTTATTATTTATTGTTATGCATGTGTTGAACTGTTGACATCTGTGTCATCAGTCATC
GCTTAGGGACAATTTGTGGGCTGAGCAAATGTCACGAGGTGTAGACTCTGTCCAGAGAACCTGTCCTCTCTCTTCTGTTGTCTGTGCTGAATCCCCGTAC
A
>Bhlhe40-5_peak_745
TCAACCATCTGTAATGGAATCCAGTGCCTTCTTCTGATGTGTCTGAAGGCAGCTACAGTGTACTCCATGAGAGAGAGAGAGAGAGAGAGAGAGAGAGAGA
GAGAGAGAGAGAGAGAGAGAGAGAGAGATTACACAAAAAGTCACGTTCTTCTGAGTCAGGACTCAGGGAAGCTGCACTGTAATGATCTCTGCAGGCAGCT
G
>Bhlhe40-5_peak_746
CTCTATACTTACTTTATTCTAAGGCGTGTGTGGGCGCACGGGCACGTGTGTGTGTGTGTGTGTGTGTGTGTGTGTGTGTGTGTGTGTTCATTTTCTGCTT
CGTTTTCTCTCCCATTTGAACAGAGGCTCACCAAGGTAGGAAATTGCACTCATTTAGTTTATTCTTTGATAACAGCCACCTAAGGCAGTGCCCAACACAC
A
>Bhlhe40-5_peak_747
GAGGCGGGAAGTCGAGCGAGCAGACCACACCCACCGCGGCTGCGCTTAACGGCTCTGCGCGAACGCTAGGTCTGGCCTCCGGCCGGCCGCAGATTGAGCC
TCGCTTCGGCCCTCCCTGCTGGGGAGCCGCGCCCTCCCGCCCGCCCACCCCGAGCTGTCGCTTCCTCCCTCCCCCACCTGCCGAAGCGTGTCCACCTCTC
G
>Bhlhe40-5_peak_748
GTAAAGAACGCTACACGTCGTGAAGAGTCGTGGCCGGAACAGCTGCTTTACGGCTAGCTCGGCTTCCCGCAGGCGTGCAGAGCTTGCCGCGGCTGCTTTG
CTGCACGTGTGGCGCTGTCGGCGGTTCGTTTGGTAATCTCTCTTATTGGCTTGGTGGTGCCACCGTGAAGAACGGAGTGGCAGCTTCGGCCTAGGCTCGT
G
>Bhlhe40-5_peak_749
CTGAAGAGCTTAGGCTGGCCTCAAACTCTCCTGAGCCTAGACTGCAGGCTGTACTGCCAATTTCTCTTATTTACATTTATCTGTGGTTGCATGCACGTGT
GGTGCGTGCGTGCATGTGTGCAGCTGCATATAGAGATGAGATATCATTCTACTCCCACACCCCCAACCTATGCCACCATCTTATGGCTTTGAGACTGAAT
C
>Bhlhe40-5_peak_750
TTCGTGACATAAGGGGCACATGGTAAGACTGGCCAAAGACACGCAACGCTAGGTGTCTACATACTGGATGTGCAACACTCACGTTTTTAAAGGACAAAGG
GCGGTCATACTTTCACCATCCGCTCGCCCACACTATTTTACATAAGAGACTCAGTAGGCAATCGGCTCGAGAACTAAGGGCCCGGTGGTCTGAGTTCCTC
C
>Bhlhe40-5_peak_751
GAGCGAGCGAGCGCCGGGAGGGGGTGGCCGAGGCGGCGGCGGCGGCGGCGCCCCCACGTGGGCCGGGCGCGCGCGTTCGCGGCTGAGGGGGCGGGGAGGC
CTGCGGAGGCGCCGGGCGCGCGCGCGGGGCTCACGTGACGGCCACGTGACCGGAGGCCAGGCCGGCTGAGGGCTAGCGCGGTCCTCCGTGGCGTCCGGAG
G
>Bhlhe40-5_peak_752
CTGCGGGCGGCACTGCTGCTGGCGTCCAAGATGTCGACCAAGAATTTCCGAGTCAGTGACGGGGACTGGATCTGCCCTGACAAGAAGTGAGCGTGGCGGG
ATACCGTGGGACCTGGGGTGGCCGGGAGGTCCCTGTGAGGGCGGCGACGGGGTCGCGGCCTTTGTGGGGACGGCGGGGCGGTCGCTGCCGGCCTTGAGCG
G
>Bhlhe40-5_peak_753
AGAGAGTAGATGACACACCTGTCCTCTTCATCATCCTGGCTGAAAAACTTTGAATAAATTTATCAACCAAAGTCTGCATCGTCTCCCCACCCAGGGCACG
TTCTCTCTGCTCCTGACTCATCTGTGCTGGAAGTCGCGTGAGTCACTAAAGTGGACTCAACTTTGTGAGTAACAGTAAGTTCCACTCAGGAGCTTTCGCT
T
>Bhlhe40-5_peak_754
GTTTTGGAAGCAGTTTTGCACTGATTTTATAAAAGAAACCACAAAACACTGCAGCGCAGGTGTTGAGAGTGTTTGAAAGCTGATTGAGGGAAGCAGATGG
CTTTAGTCAGTGGCATCCAGCCAAAAGAGCAGGTGCTGGTCACGTGACCGCTGGTTACCAGGGTAATCTGATTGCTCTTGGCGTGCAGATGAAAGGAAAG
G
>Bhlhe40-5_peak_755
GAAATCACGCGACACCACGGGGCCGCTTTAAAGTTTTCAGAATTTCCCCTCGGGGAAGAGTCCTCCGCCCACACATTTTTTTACGCAGTGAAAGTTATCA
CGTGTTAAGTGGTTGTCTCCTTATTTAGTCACTGGTGATGGGAGATTATGCACTTGCCTGCGACTCTATCTTGTTTGCGGGGAACTTTAAGAAGATGCAG
T
>Bhlhe40-5_peak_756
GTGGGGGAAAGGCGAGACTTCTGAGTAGTAACGTCTTCCTCTCACTCAACTCGACACTAATACTTAGAATTGTGGCACCACGAAATTCTCCTAATCCTAT
CAGCAAAGTCAGAAAATGGGGTTCAGTTTGTTCGGTGACTACTATGACCTCATCTTTTGCTACTAATTTCCTTTAAAAATACCACGATTCTATGACTGAA
A
>Bhlhe40-5_peak_757
TAGGGAAAATATCAAAACAAACACGACCTTTGATCCTTCCAGAGATAACCATCATCTCTTAGTCATACAGATAAAATTTCTTAGTCATATCTAACCATAG
ATACACACGTGCACTTTGCCAGAAATTGTTAAAATATGTGTACACAAACTTGTATCATTTTAAGGGGAAAAGGGAGCTCGGTATTGCTTCAGAGTGGTAG
C
>Bhlhe40-5_peak_758
GTATGTGGCATAGGAACGACCTTGACCATGCAGACAAGAGTTCTACTGCCTCTCCTTGGAGAAGCTTTCCTGTTGAAAGCAGCCACCCAGTTAGAAGAAA
TCCAGGACATGCGTCACGGATTAGTAACCCTATTCCTACCCAGATTTTTCCGAGGACCCCTAGGAAGCCCTGTCCCGGGCCGCAAGTGTCCAGGCTGAGC
T
>Bhlhe40-5_peak_759
TTCGGCGGGGTCACGTGCCCGGTGCGCTGGCACGCCTGGGCGCACGTACAAAGGCCGGGTGTGGGGCTGGCGACCGCCGGGGCAGTGCTGCAGCGAGCTG
AAGCTGAGGCCTCTGCTGCTGCGGCGGCGGCTAGGGCCAGGGCCAGGGCGAGGGCAAGGTCTGCGGAACAGCCGGAGGCCAGGGCAGGGTGGAGAGCTGG
T
>Bhlhe40-5_peak_760
GAGCCACGAAGATCAATAGCCTTCAGCTTCGGGCCTTCGGGCCTAGGAGGTACAGAGGGGTGGAGCAGGTCCTAGGCTCCGCCCCCGTCCGTGGCCACGA
GTCTCTTGTTCTAGGGGTGGGACGGTGCCCAGCCCCTAAACCTGGCCATGTAGGGGCCTGGGACTCGTCCCTCGGTATGGTCTGCCTTCAGGCTCTGGAA
A
>Bhlhe40-5_peak_761
AGGTAGCACCACCCCCTTGGCTGTCCCCGGGCGCGTAGGAGCGACTAGTCTCTCGGCGCCGGAAATCCGGGACACGTGACCAGGTGACAGCCTTCGCTCG
GTGGCGGGGCTCGCTTGAGGTGCTGCGGCACGGGATGGCGGAGGCGCCTCCGGTCTCAGGTACTGTCCCGTTTCCCGCGCGGGACCCCTAGGGTCTAGCA
G
>Bhlhe40-5_peak_762
ATTTTCTTCAAGGTGTATTGGTCAATCCGGGCTTTCAAATTTTGTGGACAGCAAAAAAAAAAAAAAAAAAAAAAAAAAAAAAAAGGAACGTTTTGCATGG
GGTATTAGTACACATTTACCTAAATGTAAATGTGAACCGAGAAGCTGGGGCGCTAGTTCAAGTGTTTAAGAACAGTAGCTCCTCAACAGAGCAGTCACGT
T
>Bhlhe40-5_peak_763
CAAGTTGAAATAGAAAGCAGCTTATTTTTGTGGCTGATTTTTTGTCCTTTTAAAGATGTTATCCCGTGAGTGGTACAGGCACCGCGCGCGCACGTGTGTG
TGTGTGTGTGTGTGTGTGCGCGCGCACGTGGGCGCACATGCTGTGTTGCACTGAGGACAGCTTTCAGGAACTGCCCCCTCCCACTCTGTGTAGGCCCCAG
G
>Bhlhe40-5_peak_764
CCTCGCTCCCGGCTCCTTCAGCCCGTTCGCGCGGTTCTTTGAGGACCCGGCGGAGGCCTACAGTAAACGGATGTGAGGTACCCATGTCACCGCCTCCACA
GGCCTCCAATGGCCAATCATCAGGAGGGCGGGGCCACAGTAGGAGTGACGTTCTGAAAATCTGACCAATCCGCCATCCCAGGACCCCGGCTGTGTTTACT
A
>Bhlhe40-5_peak_765
AGGTGGTAGGCAGGCTGGACTAACGCACGACCTCTAGTTGACCGAGAGGACCATGCAGAGGAGATGCCCTAAAATGAGAGAGTGGCTGTCCCTCTTCTCT
TTAAAGGGACAGAGACTCCGGTTCAGCTTTTCCGGCGCCGGGTCTTCGGAAAAACTCTTTATGCTAATGAGTGTATTAGCAATCCAGATGACGGATCCGG
A
>Bhlhe40-5_peak_766
CCCCGCCCCGCGGGGCTCGTCTCCGCGCGCACTGGAAGCGCGGCGCTCGGCCACCGCCGCCTCGTCCCCTCGCGGGCGCCCTCCCCCTTCTTAAAAGGGC
AACGGTGGCCGACGCGGGGCTGGGGCGGCCTGGGCCCCGCACGTGCTCCACGCGGCGGCCTCTGCGGCCGGCTGTGCGCAGGCCGCGGGCCCGACGCCGC
T
>Bhlhe40-5_peak_767
CTCAGGTGACTATGGCTAACAAGTTGGGAACTTGTGGCGGTGGCGTGCCCGAGGCTTTGTGTTTGGAAAGGCCTGCCACAGGCCTTGAGGTCGGCCCCGC
AGAAGTGTGGGGCGGTCCCTGAGGACTGATTGGGTGGTGTCCCTGTTCCCGGGGCCCTGAACATTTCACCGGCACGTGTCCCTTCCATCCCTCCGTCAGA
C
>Bhlhe40-5_peak_768
GCCAGTTTCGCAGACTCCCGTGAGGTGCACGTGAGGGGGTGGGGGGGGGAGGACTGAACAGGTGAGGAAGAGCTCTGGGGCCTTGGAAAAGTGGGGTCAT
CTGTCAGGGGAAGGATGCTTGCCTGAAGACCTGGCACACAGCAGGCTCTACTGCGGAAGGGCGGTACCTACAGGGCTGCAAGCTGAAGACAGAGAGAGAC
A
>Bhlhe40-5_peak_769
CGGCACTGCAGCACGCCCTCCTCCCCCGGGGCTGCGCCGGGCTTGTGCTGCCCCCTGCCGGCCCGAGCGCCCCCTGCTGCTGTAGGTGCGCTCACGTGCG
TACACGTAGGTGAGCACACACGTGTTTCCGGGCGCGCAGGACCCCCTAGAAGTCCAAGAGTTCCTCCTGCTTGACCAGATGAAGAAAATAAGACTGTCTC
C
>Bhlhe40-5_peak_770
CTGTTTTGGTTTTGCTAACTTTAGGTCTGCTTCCTTCCTCCTCGTGATCATCATAGAATAGCCATGTAGAACGAAAGCAAAACTCACGTGACTCTGTCAT
CGCTTCTCCCCCAAACCCTGAGTGTGACTCAGCCTGTGAATTGTCCCAGTGTCCAATCAGGCTTCAAGAGGAGGCAGTAGTTTTGGAGTCTAACTTTTCT
C
>Bhlhe40-5_peak_771
CATGCCCTGCCGTACTTCACACGGATTGTCTCCAGGCACTGCCAGGATGTGGGGACTCGGCCTTTGAGTCACGATGCTTCACACCCGAGGCAGCCCCAGC
CTTTAAAGAGGTCCCACACAGGCACTGATCGTAGAGGAAGTGCAAGGGGTATTTGTACTTCCTCCTTACCACAGTGACCTGCTGCCCTGTCATTCCTGGC
T
>Bhlhe40-5_peak_772
AGTTTGAGCAAGGCACACATCTGTTCTTTAATTGCTCAGTATTTCAAATCAAAACAAACTCTTCCGCGCGGAAAAGGCTCATGTTACCCTTTGTGTTGGA
GAATAAGTCTCCTCTTCTGACTGGGAGGTGGTGAGATTCAGAGCTACATCCCCCGCAGGACACCCACAGCAGCCGGTTGCTGTAGTAGCAACCTATGGCC
A
>Bhlhe40-5_peak_773
CACGCATGCGCGCGAGGGGGCGGGCATCCCAGCAGAGGAGGCGGGACTGGTTCTTGAAGTAGGTTTCGTATTGGCTGTCTCCGACAGGACCCGCCTCCGA
GCGGTGGAGGCGGTGCGTGGGACACGTCAGGCACGGGAGCAGGCTGTGCCTGTGGCAGAAGTGAGGTAAGCCATGCGGCGTGGCTGACCGTCCACCGGCG
G
>Bhlhe40-5_peak_774
GCACACACAAAACATTTGGTTGGATAAAATAAAATGAGACGCTAGAGGTTTTCTGTGAGTCAAGTGTAAATGTGAATGAGTCAGAACTTTCCCACAGCTT
TGGTCCTGACTGAAGGGCAGGGTTGGGGCTTCACTGACAGACAGTCTAAGACAGCATTCCACAGCTGGTGACTCAACCTCCACTGATCCTGCAGCCCAGA
T
>Bhlhe40-5_peak_775
CCCCGCCCGCTTCCCCGCGCACATGCGCACGGCGACCCGCCGGCTGTGGTGTCACGTGCCGGGCGCCTGCCACCGCCTCCTGGGCGGGAGCTTCCTGTGG
CTGTCTCCGCCGCGGCCGCCCGGGGGCCGCGGAAAGCTAGGCGGTTCCGGGCTCGAGAAGGCCCGGTTTTGGTTCGGATCCGCCGCGAGGTATGCCACGT
G
>Bhlhe40-5_peak_776
CCGGCGACCCCGCCCGCAAGCCGAGCGCCAAAGCGCTTGACAGGAGGGCAGTCACGTGACAGCCGCAAAGCGCCGCTTTGCGACCTCGATGACAGGCAAA
ATGTGCGACAGCCCAGGCGCCGGCCAACCAGGGGCGGAGGCGGCGGCCGGGGAGGAAGCGGAGGAGGCGGAGGCGGCTGTGGCGTTGGCCCGCCTGCTCC
T
>Bhlhe40-5_peak_777
ACCCGGGAGGCGACCGTAGGGCCCCAGCGCCCAGTAGGCTGGCCAGACTGAGATCGTGCTGGGAGCGTGCTCGGCGGCACGAGCCGCTGCAGAAGCGGAA
ACGTATCAGCTCGTCGGAGCTGTGGCCTAGGCCGAGCGCACTCACCGGCACCAGCTGCGAGCGCAGGCGGCAGCCGCGCGCATCTGTGGTCCGTGCGCGG
C
>Bhlhe40-5_peak_778
GCGGCTAGGACCCGCCCGCAAAGCACCGCCCATTTCTAAGGCCCTGGGTCCACAGGCGTGCCGTCTGACACGCATCAGGCAGGCACTCGCCGGAGTCATC
CTGTGCACCTGGCCCCTCCCCGTTAAGTCCTGCGAGCACTTTTTCTTCCAGACTGGTAGGGGCTGGCGCAGCTTGAACACAACCCAGGAAGAGCTGGTTC
C
>Bhlhe40-5_peak_779
GTGCTCTCCCCTCCCCAATTGTCGCAGTCAGTCCCGCCCCTCCCCCTTGCCCTTGAAATCCCGACGTCCGGGCTGGCCCGTGGTTGTCACGTGACACCTC
AGCCTTGCGGATGCTAGCCAGGCAACCGTCCTGGAGACCGACGCCGCCGGCCGCACCATGAACGTGATCTACCCGCTGGCGGTGCCCAAGGGGCGCCGGC
T
>Bhlhe40-5_peak_780
GGCGGGTGTCCTACCGGGCTAGAGAAAGCCGCTCAGGCCTGTGGGCTTGTGAGGGGGCAACGTACCACGTGCCCAAACGGGGCGTGGCCCTCCACGTGAC
TAGGCGCCGCAGGAAGTTCTGGGTAACCTCACGTGACAGGACCGTCCCCTTCTGGCGGGGGCGGAGTGGCAGCTCATCACGTGACCGGCGGCGGGCTGCG
C
>Bhlhe40-5_peak_781
CACGGATTGCGCGCGCGCCCCGCCTGCCGGGATGAGGCCCGTGCAGATCACGTGACATACACCCTACACGCTCATGCGCAGCCATCTTCTTAGCAGGCCG
TTATGCTGACAACTCCCTCAGGGTAGCGAAAGAATTTGGAAGTGTTTCCGGGTCTGGTTAGCAACTCGGAGGGCCAGACGAGGAGAAAACGCATCACCGT
T
>Bhlhe40-5_peak_782
CCATGGGCGGGAGCCCCCGGGCCCGTGCTACCTGAGTGCGCCTGCGCACGGCAGCTCTGCAGGAGCCGGGACGGACGAGGCCAGCCGCGGGCCACCACGC
TGAGGTCGCACGCGCCGAGCACGAGACAATGATGCACATTTTAAAATAAAAGAATGATGCACATTTTAATAAAGCACAGCATAAACTGTTCTTTCCATTC
C
>Bhlhe40-5_peak_783
TGGACCACGGCGCCTGCGCCGACTGAAGACGTCGCCTCCCCGCTTGGGCTCCGAGCTTAGGGCGCCTGCGCGGGCGCCCGCCGCCTTCCTTCATTTCTTT
TTCTTTTCCACGTGACCCGGCGCTAGCGGTACACGTGTCTCCCCTCCCCCTCCCCCGGGCGGAGTGCGCGGAGGGGGCGGGCGCCGTGGAATGTCTTTGT
C
>Bhlhe40-5_peak_784
AAGGTCACGTTCTCCGCCAGCAGGTGAGGCGCTGGGCAGCTCAGCCATCCGCGGTGTCCAAGGCAACTCTTTTCCACTTGTCTGGTAGGAGCAAGAGGGC
TCAAAGGCCACTAGACCATGCTCTCTGTCCAGGCTCCAATTCTTTTTTACTTACGGCGACCGCGTCATTCCTCTCCGAGCCTCTGAGCCTCTTCTACAAG
A
>Bhlhe40-5_peak_785
TGCTGGCGAAAGCAAGGCTATTTTCTTTTTCTGTCTCGTGCTGGGGACGGAACTCATAGCCTGGCACGTGCAGAATAACTGCTCCACTCGTAAGGTCAGA
GGGCTGCGGCCAGGACAGCTCTACTTTATTAGTATGCATTAATTAGTACCGAATAATAATGGGCTTCGTTACAGCAGTTCCTGCATGTACATAAAGCATA
C
>Bhlhe40-5_peak_786
ATCCCCCCAGTCCCCTTGTTCTCACGTTTCCTTTCCCTCAGTGGTATTTTGCTACCATAAAAGTACTTGGAAGACTCATTTCACCCATGGAGAGGCCTGC
AAGATCTGGCCACATAGTAAACCTTTGTGTTGCTTCATCTGTTCAGTCATGAAATGGCTGGGCTGCTGACAGCCTCGTGGGGCTTCCCCAGAGGGGGAAG
G
>Bhlhe40-5_peak_787
GGCGTTTCTACTTCCGCCATCCGAGGAGGGGGCGGCGGCGGCTGTAACAGAAGCGGAGAACTCCCTTCCGCTTCCGCCATCCCGCGCGCGTCCCGCTCGG
GAAGGCCGACCGCGCCGCCGCTCGCCCCTGTGTCATCACTTCCGGGAGGCGGAGTGTCCTCTCGGTCGATCTTCCCCCGGGGAATTGGAGCCTTGTCCTT
C
>Bhlhe40-5_peak_788
TGTACCTGCCTCAACAGCCATGATGGCCAGGAACCCTGCAGCCTGCCTTTCTCCTACAGGGTAACCTTCAACGCAGAGCAAGTGAGCCTGGCTTTGTCTA
CACGAGGCTCACGTACATTTCTCTTCTGAGATACACAGTCCCGTGCCACGCAAGGGGAGTTCCAAGAATTGCATTGTTATGTCAGGAGGTGGTTTCCCAC
A
>Bhlhe40-5_peak_789
GCAGCCTGCACGTGCCCTATTCTGTTTTGTTTCCCTTTGTGGGGGAGGGGAGAAGCCTGAAGGGAGAAGGGAGTCATAAATGACTGGTAGCTGGCTTCAT
TCCAACCACTTTCTTTTCTGCTGGTGACAGCTGTTTTCCTTTTCTGATTTACAAGGTTTGGAGTAAGTTTCTCCCTGTCAGGCTCTCCCAACCCCACTCC
A
>Bhlhe40-5_peak_790
CCCAGATTATGACCCCGCCCCTGAGGGGGCGTTCCAACCTGAAGCCCCGCCCACACACGTGCGTGCGCGTGCTCCCTGGGCCTCCTGGGACTGGCGATAG
CCAAAGCTGGTCCCTGGGAAGCTTGGGTCTGGTGTCGGCCTCGGTGAGGGCTGTGATGGTCGGGTCAGAGCCGTACATGAGCTGGGCGGTCCTGGGAGAG
G
>Bhlhe40-5_peak_791
CACGGAAGACCGGGCAGGCTGGCCGCAGAGCGCGGGAGAAGCTGGAGCCTGGCCCCACAGGCGCTCGGAGCCACCAGCGCCAGGCATTAACAGCTGCAGA
TTGTGCAAACAAACCTCTCCGGAGGCGGCGCCTGGCGCCGTTGCCATGGCAGCCGTCGAGGGCGGGAGCTCGGGGAAGCCGTGGGCGGGGGCGCGCGTCT
C
>Bhlhe40-5_peak_792
CCTGGCCCGGACTACAATTCCCGAAATGCTTCTCTCCAGAGAGGCGGTGCTCTCCAGGCTTCGGGGCGGGACTGGCACGTGCCGTCACCCGCAGCCAATG
CGGAGCGCCTGGTCTGGGTCACGTGCCGCTGTTTGGCGCTTTTGTGCGCGCCCAGGTCTGTTGGTGCTCAGAGTGTGGCCAGGCGGCTCGGACCGAGCAG
G
>Bhlhe40-5_peak_793
CCTCTACAGCCACCCCAGGGCTGCGTGTCCGCGAGGTGTTTTTGGCGGGAGTTGGGGGGCAGACGGCCGCGCGCTGCCAGCCCGAGAGGGGCGGGGCCAC
CCCGGAGGACCGTTGGCCCCGCCCATTCTGTCGCTGCCCACGCGCGCGGGCTCCCGAGCGTGGAGAGGTTCGCGGAGATTCGAAAAGGCGCGGGGAGCCG
A
>Bhlhe40-5_peak_794
TGCCCTCATATGTCCACTAGGTGGCAGCAGATATTTAGGTTTTCGGCGGGCACACATCCCTGCGGTTTTCTGTGTGGACCTCTGACTGTTAGGCTTCATT
CGGGATTTGTTAGAAGCAGGAGTTCTCTGGCTCGCTCCATCCAGACCCCGCGGGGCAGATGCTCTGCGCACGGGGACCTGAAATCTGGACAATTTGCTGC
T
>Bhlhe40-5_peak_795
CACTGGCTTTGAGGGACTTGGGCCGGCACTCTTTTTTTTTTTTTTTCCCACCCCCCCTGGGCCGGCACTCTTAAGGCAGAGGCTTTCCTTGACCTCCAGA
ACGGGACTTTTGATGTCCCCTTGGTATCCGCCGCCCCCAAGAAACATTTTCTCTCTCTTTTTGCTGACCTCACGTGACAGTGACAGGAACAGCTAGCCGG
G
>Bhlhe40-5_peak_796
TGTTTCTGAGCATCCGAGTCACAGAAGGCCAGGCGGAGGTGGGACCTGTGGTTTGAGGACAGGAAGCTCTGTGTGTGTGTGTGTGTGTGTGTGTGTGTGT
GTGTGTGTGTGATAGTGCTTGAGCACATGACGAGTGACAGAAAACAGTAGTTGTAGTTGAGAGGCCCGGTTAGAAGTCTGACTTGTCCATCAAGTGAGAC
T
>Bhlhe40-5_peak_797
GAAGGTCCTGTTGACGTGAGTGTGGCTGGCCTCAGTGTCTGTCCCGTGACCTGGAGGAGGGGTGACACATGCCCCTTGCTGAAACCGTGCTGAGACTCCA
CGTCAGCCTCTTTCCCTCTCTCAGTATGATCTTTGTGGTTTTGTATTGGCTCATGGATTCCCAGGATCTGAGTGGTTCTGGCCACAGATTCCTCTCTTTC
C
>Bhlhe40-5_peak_798
CACCCGCGTCCCCCTCGCCCCCTTGACGCAGGCCCCCCGAACCTACCTTTCTTGTCTCGCTTGGATTTGGGCATCGCGGCAAAGGCACGTGCGGCGGAAG
ACTGGGCGGCCGGTTAGGACCCGGCTGCCGCGGGGGCTTATGGGACGGCGCTCGGGGCTGCCCCTCGCGTGTGCCTGAACTGTGGCGAGCCCTCTCTTCC
C
>Bhlhe40-5_peak_799
ACATACCAAGAAAAAAAAGTCAAAACAAAACAAAAGGAACTGACAGGAAATCAACACAAACCACAAGGTCCCCAGCCTAGCGTATCCAACAGAACACTTA
CCCATACCATGTGTACACTGCACACATGTTCCACTCATCTCGATACACGTGCACGTGCCTGTCCGCAGGACCTTGCTTGGCACACCACAGTCCCTGCCTC
C
>Bhlhe40-5_peak_800
CTCATTCTGTCACCCAGGGATCAGGGGACAAGGGTGTTCTGTTGGAGTTCAGAGGCAGAGGTCAAGAGTTACCCATGAGGGTGTGTGCTGGGTCCCCAAA
TGGAAGTGGTTAAAGCAGGTCAGGGCCCAGCTTCAAGTCCTGTGACTTGTCTGTGACTGTTGAGTTGTGCAGCCTTTGGGTATCCTAGGGTACCTTGGAA
C
>Bhlhe40-5_peak_801
AGCGGCGGGAGGGCGACGGGCGCGGGCTGCTCGCTCGCTCGCTCGCTCGCTCCTTTCCTCCCTCACACGCGCGCAATGACTCACTCGCTCCCGCCCTCGG
CAGCCAGCGCGGCCGCCGCCACCCGCCTGCGACGCCGTCTGCCTGCCTGCCGGCCTGCCTCCCACCGCTGCCGTCAAGCTCGCGGGCCGCCCGCCCGGCG
C
>Bhlhe40-5_peak_802
TCCTTCCCTCCCCCACCCTCTTACCACCTGTGATGCAGCGATCTGCCTGCCTGTGAAGCCTAAGAGAGAAGGGGCCACCACGTGCAGAGATGACTCAGGG
CTAGCCACAGCGCACGCACGCAGGGGGCTCCCCTGCGTTTTGAATGATCCGCCCCGGATTTGAAGAGGAACCGGGAAGCCGGCTCAGCTCTAAAGGTACA
G
>Bhlhe40-5_peak_803
CAACACCACCGGCAGCAGCAGCACACGGACCCCCTGCACCCCGCCATCTTCCTCCTTTGCTGCCGCTCCGGACCACCTAGGCCAACCCCCCTCCCACCCA
GGATCCGCGCCTCACGTGACTGGCCCCGGGAGGGTCACGTGGCCCTCTCGAGCTCTGGGTCCGGAGACAGGGAGTGGCTGCAGACGGGTGGGGCGAGGGC
T
>Bhlhe40-5_peak_804
CCCAAGGGCACCTCGGAAGGGAACGGCAGGAGCGCGCGCGCGCGCGCGTGCCGCAAAAAGTCTCGCACCTGCGCTCGCTCCCGCGCGGAAAAGTTTACGC
GGGCGCGCTCAGGGTGGCCGACGGCCCCGAGCGGCCGAGGGGAGCCGGACGGTGCGCGCGCGCCCGCCCGCCCGCCCGCGGCGGGAGTTGGCGCCTGTGC
G
>Bhlhe40-5_peak_805
AGATCGTGACTGTAACACAGGCCGTCTGTGCAGATCGTGACTGTAACACTGGCCGTCTGTGCAGATCGTGACTATAGCACGTGCCATCTGTAAGCGGGAA
GTTAACATTTTCAACTCTTTAATGCTTCCCTTAATCTAAATCGCAGATATCAGACAGAGGAAAGGCCTTTGGGACCTTTACCAAAAAAAGAAAAAAAACT
T
>Bhlhe40-5_peak_806
CCCGTCTGACTCCTCCCTTTCCCGACAGCCGACTTCGCCCTGGGAAAAGCAATAGCTGGCCGATCGTTACTTAGGTGGCAGGGAAGGGCGATCGAGAAGC
AAGGGCTGATCGATTGAAGTTGCCTGGCTCCTTGCGTGCCCTGTGCGCTGCGGGCTCTTAGCGCCTGCGTAGTGCGCCCCCCTCCCTTTCTGCCTCCTCT
G
>Bhlhe40-5_peak_807
GCGTGGCGGGAACCTTGCCCAGCTTCCGGCGCTCCGCCCGCGGCTCGCCGTCCGTCGGGGAGGCGCGCGCTGCCCGCTCTGCACGCGGAGAGCACGTGAC
CTGGAGACGCCGGCCCCTGATTGGTGACGTGGCGATGACATCAGACGCCGCGCGCGCGCTCAGAGCCGCGCGATTGAGACTTGGCGGAGGAGCGTTAGGC
C
>Bhlhe40-5_peak_808
GCCTCTCCCTCAAGGCGGCAGCCTCGTGTTCCCAACGGTTGGGATCTCGGCGCCTTAGATTTCCAGCGCCACAAAGGGGAGCTGGCACTTGGCAGAGCGG
AGAGTGGGGGGGGTCTGGAAGCCGCCGGAGCGGATCCCGGTCGGAGGGCGGGCCGGGCTGTAAGTCTCACTTCCGCCGGACGCTGTTTGGAGAAGGATGG
A
>Bhlhe40-5_peak_809
CAACGTCCCTGGAAGACCCTTGCGGGGTGTGTGGGGTGGTGGTGGGGTGGGGTGGGGGAAAAAAATCACGGGTCCTTTAAGCCTCTCGCGCACGCGCAGA
GGGAAGGAGGGGCGGGGCGGAAAGAGCGGCACGCGCACGCCGCCCGTGCGCGGTGACGCGACGTGGGGTTTCCCGAGGCTGCGGGCAGGGGCCGCCGCGC
C
>Bhlhe40-5_peak_810
AGGCAGGTCCCCAATTATCCTCTCACGTGCTTTGGGAACAATACAGGAATTCCCTAAAGCTGGACCCCAAACGGCCATCAGCGTGTCACTGAGACACAAT
CTTCTCCCAGGAGACGGGAACCGAGGAACGACAACCCAGGAGGAGAGCGGCGAAGACACCAAAGCTGGGGAGACCCCCGTCACGAACCTTTCTCAACAAA
G
>Bhlhe40-5_peak_811
CCACCCCCCCGGTGGCGTGTGCATACGTCATATGGGCCGCCCTCCTCCCATTGGCTCCGGCGGCCTCACCAGACCCCGAGCGGACAGGCGCGCGGACAGG
GCGGGGCCGCTTGAAGACACGCCCCCCAGCAGGGCGCGCGGGCGGCGGATAGGCTGGGTGAGGTCACGTGGCTCCGGTGGCAGCCTGCCTTATAAGCGGA
A
>Bhlhe40-5_peak_812
AGAGCTTGGGTCTTTGGCAGGAGGCTGTACTAAAGGAACTGAGAGACCGCCAGAGTTGGAACTGCGAGACCCTCTTGGACCCCGCCCGCCTCCAGCTCCG
TCCGTGCGCGGACTACAGATTCCACAGGGCCACGCGGCGCCGGACGTCACCCTAGGCACACCCTCTCCCCGCACGACTAACTGCGCGTGGCCCTACGGGA
G
>Bhlhe40-5_peak_813
GCCCCCTGTTGTGAAGCGGGTAACGGGGAGAAGACGGGAATCCCTGGTTGGGGAGTCGTAGGCGCCCTGAGCTCCTGTTCGTGTACCACTTCGGCCTCCT
CACACGATATCGAAACCTTTGCTTCCCACCTACCCAGCTGGGACCTGTGCACACGTGCCGCAGCTCCAGGCGGGGACAAACGGGTGGATGAACAGGGAAC
C
>Bhlhe40-5_peak_814
CCAGGGGCTGGGACAGGGCGGGGCCTGAGGAGGGGGCGCGTGCGACAGGGGACAGGAGGGGCGGTTGCCCAGGAACCGTCCGCAACGCCCGCGCGTGCTC
GCCTCCGTGCGCACGCGCACGGTGCTCGAGACCCATTAGCCGTCTCCCCAACTTCCACCGGCTTTTTTTTCACCCCCTTGGGCTCCATTCAAGGTCCTGG
A
>Bhlhe40-5_peak_815
GCGGAGCCACGCCTCCTGCTTCGACCAATAGGCTTGCGAAATCCGGAGCGCGTGATCTCGACTGTGCCCCGCCTACCTTCCACGCCCTAAAACTAAGATA
CAGTAAACCACGCCTTTCTTCTGTGGACCTCTAGAAACTAAGCCGCGAGACACACGCGCTCTACTGCGCCCCGCCCATCTGCCCCGCCTTCACCTCCCTG
G
>Bhlhe40-5_peak_816
AGCGGGTCTCCGCCCAGTTGCCGACGGCCCCGCCCCCAAGGCCCCGCACAGGTCCGGCTTTCCAAGCGCGCGTCCGGCGACCCCGGAGGTCCCGCCTCCA
GGCGCGCGCCCTGCCACGCGCCACGTGCTCCTTCTCTGGAGGGCGGCGCCGAGGGCCGAGCCGAGAAGATGTACTTGCTGCCCCTTCCGGCTGCCGCGCG
A
>Bhlhe40-5_peak_817
CTGCACTGAAATGCTCTGACTCGCGCGCTCTCACCGCTGGCCGTGTGCACGTGCGTTCGAGCACGGGCGTGAGAGCTTTCTCCAGAGAGGTGGCACTGCA
GTCCTGCCAGCACAGCCGCGTGGCTCTCTTTCCGGAGGTGTCTCCTTCCCGGGCCCACTCGCGCACCACCTTCCTCTGCTCGTGCTCGTTCGCGAGCTAG
C
>Bhlhe40-5_peak_818
TGTAGAGCAAGTGAAGTGGAGGCCAGACTAGGTGACTCAGATGCATGACTCAAAGCCGACACGGGGCTGGCTGACAGCTCCCGGAGGCGGGGGGCACCAC
GTCTGTCACATTTCAGGAAAGTACCAGGCTCGGGAGGGCGACAGGAAGCCTCCCCGGCGCGTGCGTGAGTGTGCCGGGGCGGCCTCAGCCCGCCGCTCCC
C
>Bhlhe40-5_peak_819
CAGGGCCTTCGATGTCCCCAAGAGGTAACGTCGGTGGCGGGGCGCGCCCGGCAGGGGGCAACAGAGGCGGCGCAGGCACGTGAGCCAGGGGCTGTCCCCG
AGCCGTCCCCGGAAATGACAGAGCATCTCAAGTTGGCCCGGCCCCCAGGGAGCCGCCCTGACTTCTTTACCCCCAGTTTTCCGCTTCCCCTCCCCAGAAC
T
>Bhlhe40-5_peak_820
CGGCGCGGCGCACGCGACTCGAGTCGGACACCCGGGGCCCAGAGCAGCCCGCGGCCCGAGCCCCGGAACCAGGACCATTAACGGAACCAGCCCTGGGCGG
CGGCGGCCGCCGCTCGGACTGCGGATCCCGGCGCGCGCCGGCCGCCGCGAGGGCGGGGGCTCCGCGGAGGAGCTGGCCGCCCCAGCGCCCCATTGGGCGC
C
>Bhlhe40-5_peak_821
TTCAGAGCACATGCTGCTATTCACCAGAACCCACACCAGGTGGCGTACACGTGCCTGGAACTCTGACTCAGCATCTGCCCTCTTCTGGCCTACAGAGGCA
CTACACATACCCATAGAAATCCATTCAATAGACACATACATATGCCTATTAGAAAGAGTTTTGTTTTATCTGGTTATATATATATATGCTGATATACTCT
C
>Bhlhe40-5_peak_822
TTCACTCTGAATGTGGCCAGCGGAAGACACGACTTGCCTGTTAGCACACTGTTACTTGTAAACGGAAATGCTGAAGACACTCAGCTTTCTTTACAGAAAA
TCAAGGTTTCCTGATGACTGGGCACATGAGGTGAGCTGACAGTCTTGGTTCAGGGTGATCGGATTGTGTAGACTGACAGTCTGTGTACTGCTGGCTAAGT
G
>Bhlhe40-5_peak_823
CCCCTCACCAGCCACTGAACCTTTCCCCCAGCTTGGAAGCCACGCCTTAAGGAAGCAGAGTCGGTCGGACACCCGCTCCTCCTCGGAGCAGCGGCCACCA
GAGTCAGGAAGGGGGGGTCCAATCACGTGATCTGCAGCATCCGGATTTCCGGTCCCTGGTGTAAGGGGTGGAAGCCAAGTGAGACGCTTAGTCCGTCGTC
C
>Bhlhe40-5_peak_824
GACATGGTGGCTGTGGGTGGGCTCCCTGGCGAGCAGTGCTTGGAAAACGTCCGCCTCTGTCAGTCGCAGCCCGGGCCCCGCGGCAGCTTAGACTCGTGGG
TCCCAGTGTAACCGGAAACGGCACGTGGGACACGCCGCTTGCCCGACCGAGCTACGGAACGCTCAGAGGATCAAACTTCACCACCCTGCTGCAACTCTTT
G
>Bhlhe40-5_peak_825
GAGTAATACTTAAATTCAAAGTTTGTTTCTGCCAAGAGTGGAGCCTATGAAATGGAGAGATCTTGTTCTTTTGCTGCCCTCTGGTGGTCATTGGCATATG
TACATGCCATGACATACCCATGCACGTGCTCTCGCACACTAATAGGAAATAAAAGAAATACAAAGTTAATTGATTTAAAAAAAAAAAAAAGATGAAGAAC
A
>Bhlhe40-5_peak_826
GACACCCACAGCGCATTACACTTCTCCCTGTTAAGCCTATGTCAGATGTATGTACAAGGACCCCGCCATTTCGCCTGCCACTCAGACACTGTAATTATTC
CAACATCTGCTGGGGGTGGGGGTGGGGGGAAGTCCTTCTTAGTGGTGGAGGAGCCCTCCCAGTTCCCTGTGCTGTGAGTCGCACCCACTTGTCACCCGCT
T
>Bhlhe40-5_peak_827
TGTGTGTGTGTGTGTGTGTGTGTGTGTGTGTGTGTGTGTGTGTGCACGTGTGCACATGTGTATGTGTGGGTAACAGAAGTTACTGGGTATTGTTCTCCAG
CAGTCACCTACCTTGTTTTTAAGACAGGCTCTCTTATGTCTGGGCTGGCTGGCTGGTGAACACCAGGATCCACCGGCCTCTGCCTGCCCAGTGCTGGGGT
T
>Bhlhe40-5_peak_828
TGGGTGCAGCCCGGAGCCGGTGGCGCCGTTCTGGAGACAGCAGGTGACCCAGCATCAGCTTTCCATCCCTCAGCAGCGCAGCCCCGGGTCACGTGACTTC
CGGCCCGGGAAGCGCGGGAAGATAAAGGTGCAGTGCATTGAAACCCGGGCCGCGTTCGCGCCGGAACCTTTGCGTCGAATCCCGGGCAGACAGGGGAAGA
G
>Bhlhe40-5_peak_829
TTAAGGGTTAGGGGTCACGTGACTGGCCTGATCACGTGACCGGCGGGACGCCCACATTTTGTTGTTCACAGGCGGTCTCTGAATCCGGTATGCGGGCAAG
TTTCGAAAAGCAAGTTACTTGGCTTCTGGAAACCAAACCAAGGTGTTTCAAGACTCGTCACTGACTCATCCTACGTCTTCTCAAACCTCGCATGGCTCAC
G
>Bhlhe40-5_peak_830
AGAAAAGTCAGTGAGAAACTGTGTTGCAGCCAAGGGACAGCAGGCCTCCACTGTGGAAAGAGTTTACATTCTCTTTCTTTGGAACCCATCTCCAGTTTCC
TCAGCCTTCTAGGCACAGATAAAGCACAGTAAACCCAGACCCCTATCAGTGGAAATGACACAATCTGGGAGGATTGCACGTGTGCTTCTCTCAGGGGAAA
T
>Bhlhe40-5_peak_831
CACAGCGTTTTCGGGACTGACTCCCCGAGCCAGGGCGCGGCCAGCGGGGACCCAGGACTGGCGTTGGCGCGCGAGTCCCGCGGCCGCGGCCTCTGCTACC
CATCATGGTCGAGTGCCCACCCACGCTGTCACGCGCCAGGAGCGCAGTGGCCTGCAGCCCCGCACGGGACTAGGAAACCGTGGAGAGGAAGAGCGAAAGC
G
>Bhlhe40-5_peak_832
AGGCAGGACCGAAGCGGCTTCTTAAGCAGGCGGTTAGGGGCGGAGCTGTATGCAGGAGGTGCGTTGGGCGGAGTTTGGAGAGCGGAGAGCCACCTCAGGG
CCGCCTCCGAAAGGCCTCATCCGTACGAGGCGGGACCGCTTCGGACAGGACGAGGGGAGTCGGCGCACGCGCAGGGAAGGGCTGGGGGGGCTGAGGCGGT
G
>Bhlhe40-5_peak_833
CACGTGGGAAACTGAGGCCTGGGGTCACGTGCCCGGGCGCTGGGACTCACAGCTAGGACGGGGCAGAAACTCTCCCGCGGGGTTTTGTGCGCGCGAGCGA
GCGTGTGACCCTCCCCCCTCCCCCCAGAGGTGGCTGCCCCTGTACCCACTGCTCCCGGTGTTCATACTGTTCCTTGCCCTCCCCAACCCCTTGTTTCTTT
C
>Bhlhe40-5_peak_834
TGCCCGCCCACTGTGGGCGTGGCCGCCGGCCGGACGCGGAGGAGTGGTTGGCAGGCCCCGCCCCTGGCTCCCCCAGCAAAGACGCGTGCGGACAGCGCCA
CCTACCGGACACGCGGAAACTACATCTCACATGCCTTCCACACGGGGGTGCAGTTTTTACACTCTCGCTAAGCAGCTCCAAACCGCTGCAGTCGTCTTGC
A
>Bhlhe40-5_peak_835
GTGGCAGTCAACCGCCGCGCACCGGGGAGGACCACTGCGCGCCCAAGGGGCCTAGCGCGCGGCGGCCGCTGCAGCTAACCGTAGCCCCGAGCCGACCTGG
GCTGAGCGCTCCGCGCATGGGCAGCGCGCGCGAGGGGGCGGGGCGCCGGGGTCACGTGAGCGTGTTTTGGGCACGTGACCAGCGGCCCGGGCTCGCCCCC
G
>Bhlhe40-5_peak_836
TCCCCCGCGTTTTGTTGCAGACCACAATGCACCGCGCACAGCGTCGGTTGCCCGGGCGATGCGCGGCACGCGTGCGGAGGCCCACACACCCTGAAGGCGG
AGCCCCGGGTCGAGTGGCTGGCTCCCGGACCACCCAGCAGTCTGGAAGGAGGTGAGGGCGGGCATTTTCCTCTCGGGGGCCCCACTGAGGTTAGCGCAGG
G
>Bhlhe40-5_peak_837
AGGCACTGTCACCCCACCAGGGCCTCCTGGTGAATTTGCAAGTCACCTGTGAGTAAGAGAGGCACGCTTGTGGGCAGGAGGCCGGGAAGGGTCCGAGAGC
CTCTGTGCGTGGGATGGCTCTTTTTCAGGAGGTGCCAACTGTCTGTGGTGACACCAGCTGTCAAGGGGCCCCGGCATTTCCTGGAGCTCTGAGCTTAGCA
G
>Bhlhe40-5_peak_838
GCGCATCACCAGGCCTCTACAGTGAAATCAGGCAACAGGACAACCCTGAGACACCGCTTTGGTGAACAATCCGCACCGGCACGTGCAGATCAACACAGAC
ACACCGCATTTCTCCTGTCCCCTCTTCTAGTGCACTGGTTCTCAACCCTCCTAACGCCGCGGCCATTTAATACAGTTCCTCATGCTGTGCTGACCCCGAC
C
>Bhlhe40-5_peak_839
GCTTAGCAGGTTATTGAGGTGGCTGCTGGGTTTCTCCAGCGGCCGCGTGTTTAGAGTGCCAGGTGGAGCCCGTGCTAGCTCTCAGAAGCCCGGCCAGGTT
CTCTGATTTCATTCTGGTTGCGGTTGCACGTGAGGTTAAGTTCCTGCCTCTTGATTCAGCCTCAGATATGTTGGCTGCGAAGAGTTCTGAGGGCGAGGCT
G
>Bhlhe40-5_peak_840
GCAGGCCATCCTCTAAGTTGTGATTTGGTGGGGTGGGGGTGGGGTGAAATCAAGGTCCTCCAAGGGGGTCGAGGACACCCGAGCAGCTCACGGCGCCCGT
CCCCGAAGCAGATCCCGAAGTTCAGACCCGCCTTGGCGAGGGCGGATCCCTCCTGGCCCCCTCCACGGCCCTAGTTCGACCCCGGGGAGAGCGAACGCGG
C
>Bhlhe40-5_peak_841
CTTGTGGGGTGTGTTCATTAGAAAATAAGAGTAATTTTCAGACAGGGACTCCCTGGGTGGCCGGGCCAGCCTGAGCTACAAGAGGCCTGTCACAAAAAGG
AAAAAAAAAAAAAAAAGATGTTGGGGAGGGCCCTAGAGATATAGCTTGGTGGTAAGAGCACGTGCAGTTCTTGCAGAGGACCCACGTTTGGTTCTCAGCA
G
>Bhlhe40-5_peak_842
ACCCTGAGATGGGACTGCAGACCTCCTCCTCTACTGCTTGCTTAGCACCTATTGGAGGGGCGAGGGATTTTCCTTCCGTGTTTGAGAACTTTCCACATGG
TAATCTTCTCTGTGCCCCACAACTCTTATCAAAGGCCCTACTCATGCCTGGACACGTTTCCCCACATCCTGTTAAGAAGGAACTGCTGCTGGCTCAGCGT
T
>Bhlhe40-5_peak_843
CCACAGGTTTCAGGTAAGAGAGTGAGAGGTCGCCAGGTCTCTAAGGTGGGAGCCCCCTATGCCACTGCCACCCCTGTACCCCGCAGGCGCTTTCTGAGAA
CCTTGCACGTGCCATTGCTCCGCATGTTCTGACCCTGTATTAACAGTGGGGGAGGGGCCGTTCTGGGGCCTGTCCCTCCAGAGGATATGACTTGGGCATG
A
>Bhlhe40-5_peak_844
GGAGCGTAATTCGCGATCCGCTATCACCTAGGCAACCGCCTTCGCCGGAGGCCCAACCGATAACGGCTCTCGGCTCTTTCTCTTTCTCTCTCTGCGCACG
CGTGAACGAACTCGTGTCCCCGCCTCCTCTCTGAGCACGGCACGCGTTTCGGAAGGCATTTTGGCCCTGGGGACGCTCCGTAGTCTATGGTGTAGTAAAT
A
>Bhlhe40-5_peak_845
TGAACGTGCTTTATGCATGCGCCACGGTCATCGCCTCACGCTGACGCGCCCCCTGGCGTCACTTGCGGTCAGCGCAGCCGGAGCAAGTCACCGGAAGTGC
GTTTATTCCTTCCGCCCGCCTCTTCCGGCTTACTTCCGCCCACTCCACCCAGGCTCGGTCGTCGGAAACGCTTTCTGAGTTCGGCTTCTCTGGATCGAAT
C
>Bhlhe40-5_peak_846
GCTCGCTCTGGCATGCCGCCTTTGCACTGACCTCTACAGCTTCCTCCTCCCAAGCACACCGCAGTCACATGGGCACCTCCGCTCTCGGCTTGGTGCCACA
GCCAGCCCGCCAGCTAGCCAGGCTTCCGCAACGGCAAGGCTGGACAGCGAGGCACGCGACATCCCCACCCCACCCCCCACGCTAGGTGGCTTCTGTGCAC
C
>Bhlhe40-5_peak_847
TGGGAATCTAAGCGCTCACGTTTGCAGCTGCCCAGGGCTCTTCCTGCAGCCCAGTGTGTCACATACCCTTCTCTGCTAACCATCTCTGCTTACATATGCT
CAATGCAGGGGGACTTTCCAGCATGTGGGTCCTGTCACATGGAGACTAGAGCTCTGCTAGCTCAGTGGTAGATTGCTCATCTAACACGGAAGGACCAGAG
A
>Bhlhe40-5_peak_848
TAGCTCTGCGGGCGCCGTCAGCCTTCACCCTAGCCTGTTCACGCACTCAGGGGGGCTCCCCTTTGATGGAGTCGTCTAGGACTCAGCCCTTGCGGCCACG
CAGCTCCCCACAAGCCGCGACCGCTTACCTGACCTCCTCGCCTCCGCCTTAGATCGGGTACCCGGAGATTTGGCCTCACGCGACCGTTAAATTCCAAGGA
A
>Bhlhe40-5_peak_849
GACAAACCAACCGGAAGCGGAAGTTCATTCTGTCGATGCTTCTGCAGCGTTGCGGGCGACTGAAACCCGCAGAGAACCGGGGACGCGCCATGGAGCACGT
GACGGAGGGTGCCTGGGAGTCGCTGCAGGTGCCGCTGCACCCTCGGGTGCTCGGTGCACTGCGCGAGTTGGGCTTCCCGCACATGACGCCGGTGCAGGTA
T
>Bhlhe40-5_peak_850
AACATCAAGAGAGACAATATTCTACAGAAGCCCTTAACTAGACACAGATCTAGTCCAGCCCTCAACGTGCACGTGATACACACACACACCACACCACACC
CCGTCCCAGCCCCATGACAATCCTATATAAACGGCTGTCTGAGGACTTGGACCAAGACAGCCCAGCTACCCAAAGCTGGAGTGGCCAGATCCCCAAAGCT
C
>Bhlhe40-5_peak_851
TGGGCTTTTTCAGCCCGCTTCCCTTCCCCCCACCGTCTCACGCCGCGTCCCCGCCTTCCCGCGCGCTCTTCCCGGCCGCGGCCTTTGTGGGGCGCACGTG
CCGCAGCCGCTCTCTCTCCCCGCAGGATCCGCCGCGATGGCCGCCCAGGGAGAGCCGCAGGTCCAGTTCAAGGTGCGTGTGCGGCCGCACGGGGGCCCTC
G
>Bhlhe40-5_peak_852
TCCGCCTCCCTTCTGACCGCGCCCTCCAGTGTAACGAACCCCATTTCTCAGCACCACCCTTCACTTGCGCCACGCAACCCTGGCTGCTTACAACCTCCGC
CTCTTCCCCGCCCGCGCGCGGTTTTCCCACCCGCCCCTTTAAAATCAAACCACGCCCACCGTCAGCCACGCCCTCCGCATGCGCCGCACCACCTCCCCGC
T
>Bhlhe40-5_peak_853
TATAGGTCGGCTGAATAAGGCTGCGTGGACCTACTAGCATCCTTTGCAAGTTTTAGAAAAAAAAATGATTGTTTTGGAAAATTATTTACATGATGTGTTT
GTATTATCTTGTCTGCGCACGTGAGCGCAAATACCCACCGACTCCAGAAGAGGGCGTTGTGTCCTTAGACCCAGAGTTACACTCCATTGGTAGCTGCCTG
A
>Bhlhe40-5_peak_854
CGCTTCTCTCTCCACCTCCAGGGAATTCGAGGGTGAGAGGGGTGTCTGCTTTCCCCGATTCCAGCAGGTATCCGGAGGGAAGAAGCTGACCATCCCAACC
CATCCCCCTCCAAACTCGAATTATAATCCCGATCACGTGCACACACACCCCAAAAGGCGGGCCTTAGAATTGAGACACCTGGAGGGGGAGGGGAAGGGAC
C
>Bhlhe40-5_peak_855
GAAGGGAGCGAGGGAGGAAGCGAGGCAGGGAGAGAAACTTTTTTATTTGTGAAAAAACAAAAACAAATCCTCACGTGAGTTTGAGATCTTCTCACGCAAT
ACGCTCATTGGCTCAGGGAGGGTAGTCTGTCATTTCTTTCTCGGATTGGCTGTTTTATCTCACGGAAACCCAATCGTCGCGGTGCTGGAGGCGGGGCCAG
G
>Bhlhe40-5_peak_856
ACGGAAGACCCGGCCCCAAGGGGGATTCAAAAATCCAGGCCCCACCTCTCAGAGCACGTGAGCACTCAAACGCGCGAGGTTCCGCCTCCAGCACGAGCAG
CTAAGTCCCGCCCCTCAGGTCGTGTCAACGGCCAGGTCTTGCTCCTCCTAACACTCAGACTACCAGTTCTTCCACCCCAAAAGACGAAAACCGTCAAGAT
T
>Bhlhe40-5_peak_857
TGCTCGCGGTCCACCATCTTCACAGGGCTGAAGAGGATCGGCTGGAAAGAAGGAAACCGAAGACCGCCTTGAAGGGCTTCAGGAAAAGAGAGGAGCGGCT
TGGAGCTCGTGTGTCGGAGGGACCGACCCACGAAGCAAGCTACTGAGACGAGGAGGAGAAGGAGGCGGCACGAGCTGCGACCGCGGGACCCGGCGCAAGG
A
>Bhlhe40-5_peak_858
CCCAGCCATCATCCGCGCCACATTCCGGCAGCTGTTCAGGCGCGTGCGCGAGCGCTTCCCGAACGCCCAGCACCAGGTACTCCCCGCCCTGTCAGCAAAG
CTAAAGGCCGGGACAGAAAGGGAATCCTGCGGGACAGATATGCTTCTTGACCAGGCTCTACTCTCTGCCCTTCCAGAACGTACCATTCATCGCGGTCACC
A
>Bhlhe40-5_peak_859
CCAGCTGCGCGCGCCACCACGCCCCCCTCCGTGTCGCTCCTCCTCCCTCTCAGTGTTTGCATGCGCCCTGGCTCCGCCCCTCGGCTGCCGCCCGGCCCCG
CCCCACAAGGCCCCGCCTCGGGTTCTGTCGGCACCGGACCTGTCAGACTTCCCTGGGGTCTGCAGTCTAGAACACACAAAACTCGCAGGCAATCCCGGGG
C
>Bhlhe40-5_peak_860
GGCCTCAGGCTCCATTTACTTCGTATGTTTGAGAATTGGCCTCATTGGCCTAGGACTCACAAGTAGGACTCACCAGGCTGACCAGCCACATCTCCAGGGC
TGGGATTGTAAGGGCACACTACCGTGTGTCTCTTAAAAACAAACAAACAAACAAACAAAGCCATTCTTGGTTGTGTGTGCGTGCATGTGTGCCTGTTTGT
A
>Bhlhe40-5_peak_861
GGAGAGGTTGGACTCTGCGCTGGTATCTTCTGGGGACCAGCCTTTTGCAAGACAGCGCGCCTTTGCCCCTTGCTCGGAGGAAGTGACTGATGAGTGATGA
GTGTCTGGGGCTCGAGGGAAAGCTCCCGGCGTCCACAGCGAGCATGCGTGCACGTGTCCCCCTACCCCCCATAGATCCACGCAGCGCCCCATATCGCGTG
C
>Bhlhe40-5_peak_862
CTCAACCCAGGCGGGCTCCCTGGAAGAAGCGGGGAGGGGGGGGGAGGTTGACCAGAAATGGGCGGGGGAGGTGGGGACTCCCCCTCCAAGCCTCAGGTTG
CACTAGCACCCCCGTCACGTGACGGGCTGTGGCGGGGGCTCCCGGGGTCACGTGCGCGGGGTGGCGACGCGGGGGAGCCGTGCCTTAGGTTGCGGGCTGC
A
>Bhlhe40-5_peak_863
CAGTCCTTTTGGACTTGCGCGGGTTGAAGGGGCAACACGTGCTGGAGATGATGTTCCGCCCCCTCCGCTCTAGGGGCGGGGAGTGTGACGTCGTTTCCTT
AGGTTCATTACACGCAGCGTGCGTCAGCACGTTTCCAAGGGGCGTGCATTCCCAGCGAAAGAGGCGGGCTCATGAATTATTCATGAGCGATCGCTGGTCT
T
>Bhlhe40-5_peak_864
CGATTTGAGGCAGAGATAAGAATGAAGTGCCTAGGGCGCTTCGCAGGATATTATGGGGGGGGGGGCGCGGAACTAAAGATGTCAGCGAGGATTATGGAAC
TTGTAGTTTCACTAGGCTTTCGTTCTTAAGATGGCGGGCTACTCCGGCTGCGCAGACGCAGAAGCAACTTCCAACTGCGCACGCGCAGCACCTGAGCGCA
C
>Bhlhe40-5_peak_865
CTATTGCAAAGGATAGAAGCAGTGCACGTTCGTGTGGCGACACTGCCCCGCGACTCTCCGGACAACTCTCGCAGGCAAATCCTGAGGGGCGGGGAAATGC
AACCAATCCACGAATGTGTTCGGAAAGCGGGGCTCCGCAGTGGTTGATAAAGTATAATGACATACCCGCCATCCAATCCTCAAGCGAAGGGCTGGGCTAC
A
>Bhlhe40-5_peak_866
AGACCTCGGTCCCGCCCACTCTCGCAAGACTACAAACAAGTTCCCGCGATAGTCTGAGAGCCCCACCCCGTCGGCTTTTCCTGGCCTGTGTTCTCAGGGT
CCTTCTCAGACCCCCCCTCAGGGGCGTGTCCTCGCGCGGCTCCCGCGATCCCGGCAGGCTCCGCCTCGATCACGTGCGGCCCGCGGCGCGCCCGCCCTCG
C
>Bhlhe40-5_peak_867
GCGCCTCCACCACCAGCTCAGCAGGTTCCGCGCCGTCCCGCCCTCAGAAGATCAGCGCTATCCATTGGATCGGGAAGGCGTCCATCTTCCAGCCAGCCAA
TGGCCGCCGCATGGGAGGGCGCAGCCCTGGCGCAGGATATTGGCGTCATCTCTCTGAGCTGAGAGCGCAGTCAGTTGCCAGGGCAACACCTGGTGGCGTG
G
>Bhlhe40-5_peak_868
CGGGAACTGGGTAGGGGAACCCAGAGTTCGTGCACCTGCGGGAGGAGCACCCCGAAGGCCGCGGGACCCAGCCTGGGCCTCGAGCACGTGCCACGCGGGA
CCTAGCTCAAGGCCCACACGGGACCCACCACGTGCGGGAGAGTGGCACCCGGGAGCCGTGCGCACCTGGCCATTTCCGTCGGCGTAGAATTCGCCCCCAC
C
>Bhlhe40-5_peak_869
TGGAGGCGGGGAGGACGGGGGCTAAGGGGGAGGGAGGGAGGAGAGGAGGAGGGCCGAGTCGCCCGGGGCTGATCAGCACTCCGCTCCCACAGGGATCCCC
ACCAGCCACCCCCGGGTCTATAACATCCACAGTCGAACGGTCACCCGGTATCCTGCCAACTCCATCGTCGTGGTCGGAGGCTGCCCGGTCTGCAGGTAAG
T
>Bhlhe40-5_peak_870
GCCCGCCTCCGGCGCCGCCACGCCCACCGCAGCTGTGCCACGCCCATGGTGCCCCGCCCTCCCACGGGGGGGGGGCGAGCTTGGGGAGGACGGCTCCACC
CAGTGCGCGTTGGGGCGGGGCGAGACCCGTGCCGCGTTCCTCCTGCAGATGGGTCCTAGCGCCGACGTGAAGCACCTACCTTAGCTTGCAAGAGCGGGTC
T
>Bhlhe40-5_peak_871
ACACATGAAGGGCAAGAAATGTTACAAAAATCCCAATTACCAGCTGACTCCATGACAGCTAAGACAGTCAACCAAAAGATAACGCAGAAGATAACGCTCC
GGATTCTAGTGAAAGTTTACTCACCTTTAGAAGAAATACACCTATGGTTGAAACCCTGTCCTCCTGCACGTGAGAGTATAACTGTGGGTGCTGGGAAATG
T
>Bhlhe40-5_peak_872
GGAACTTCTGTCGCTTAAGTGGTGACTCCGGTGGCAGTGTCCGGCTCCCGACGCCGAAAAACTATTGAAAGGACGGAGAAAGAACACACTACTCCGGGAC
CCCAGGCCTCTCCGGTCACGAACTTGCTGTTGGCAGAGAGCATGTCGGGAAGCGTAGTCTGGCCGGGAGACCCTAGCGCCTTGCATGCTGGGAAACGCAG
T
>Bhlhe40-5_peak_873
CCTCCCGCAACAACGCCCTCCTAGTACGCAAGCGCTCGCGCGCCCGCGCGGAGGCCCCGCCCCTCGCGTGCACGCCCAGACCAGGCGCGCGCAGCGGAAG
TTACCGCCTCCAAGGCCCCTCCTGGCTCTTCCGCCACGAGGCCCCGCGTTCGCAGTCCGGTTCCGGTTGTAGCTCCGCCCCCGCGCGGGAACACGCTAGA
A
>Bhlhe40-5_peak_874
TTAGCCAGTTATCGGTCAAGGCTCCCTGGGCAGTGATGTCGCTATGCCACGTCCCTCTCTATTCTTGGTACGAGCCTCCTTCCTTCCCTTGCCCAGCCCC
CACTGGCCCCAAGTCACTCTTATTGGGCGAGGGCATTCGGGCGTCAGCGAGGAACAGCCGTGCACGTGCGGGGCGGGGGCCAGGGGCCGCCAGGCGGCGG
C
>Bhlhe40-5_peak_875
GAAACCACAACCCCTCTGGAGACATTCTCCTCATCTATTCCGTCGCGTCATCCGTTTTTATACTTTTCTGTTAGTCGCTGTCCTGGGAGTTCCCTCTCCA
TCAAAAACTACTTTCCGGAGGAGGGACGAAAGGACTACAACTCCCAGGGGACTCTGCGGCCTATCCCCCACCCACCCCCCCGCGAGGCGAGCGCAGTGCA
A
>Bhlhe40-5_peak_876
GAACTCAAAGTTAGGTGGAAAACCACACCTGACTCTTGTATATTGTCCTCTGACTTCCACACGTGCACAGCACGCATGTGCCATAGCGCGTGGGCACATA
AGTAAGTGGATTTTTAAGTTTTTAAAGTAGTCAGATAAAAGGGTGAACCACTGTTAGACAACAAAATGAAAGATAATATACTCTGTGAATTACAAAAATA
C
>Bhlhe40-5_peak_877
GGAACAACTGCGACCAGCCCCACAAGACTGTACCTCGCGGTAGTTTTCGAACTGTTCAGGGTCTGCGACCCTCCCCCGTGTCCCGGTCGCCGGCGCCCAG
CCACCTCGCGGCCGCGGCACGTGACTCGACACGCGCCAGCTGCACGCGGGCTCCATCAAAACAAAAACAGAGGAGGCGGGACGGGCGGGGACGCGCGCTC
G
>Bhlhe40-5_peak_878
CTTCTCTTGCAGGGCAGGAGCAAGGCCACGACCCCAAAAAAGAAGCAAGGAGAAGGCGCCGGTCCCAAAAGCCCGCCTCCTCCGGTCACGTGCCAGAAGT
AGGCCGCTTCGGGTTAGCCCGAGAAGCAAACTGCCCGCCTCTTATCAGAAGGTGCACTAGGATTGGCTGGATTGGACCCGGATGCTATGGCAACAGGTGG
T
>Bhlhe40-5_peak_879
ACACACACACACACACACAAAACTTTCTGTGAGAAAAGTTTTGCTCCAGACAGACACGTGTCATTCATTCACTGGTCAGCGAAAGGTGCTAGAGTTGGAT
GAGTAGTAGTTGGAGAGGGTGCTCCTAGAGACCTAGGATCGGTCACGTGAGAAAGTCTCCAGGCTTCAAACTCCCCAAAGTGTGGCTTGGAGATGCCGAC
A
>Bhlhe40-5_peak_880
CGCGCGCAACATCACCACCGCCAGCGGTTCCCTCCCTGAGGGCCGTCTTGATCAACTCTTCCTCCGCAGCTGCCACCGACGCGGCCAGACCAGGAGCTGT
AGTTCTCAGTCATACCCGGTCCCATTCATTTGAGGGGGCGTCCTAGGGCTAACCAAACTACATGTCCCAGCAGACCGCGCGCCTTTACGGCAGGCGTGAA
A
>Bhlhe40-5_peak_881
CGGCAGGCGGGCGAGTGGGAGGTTGCGGCGGACTGGTCCACTGCACCCTGGGAGTTGTAGTCCTCCGATAGTAACCGCCCCGGGGCAGGCCGGGAATTGA
AGTCATCACTAGAGAAGGCGCTCGGGAACTCGTTCCTCACGTGGCTACTGGAGCGCCGGCTTTCTTCTTGTTTTGCTTCCTCTTCTGCCCGCGTGTGTGG
C
>Bhlhe40-5_peak_882
CAGCCGCGAGGCGGTGCCACGGGCTCAGCACGTGCCGCCCTGCACCGTTGTCACAGCCACGGCGGACGGTGACATCGCTGTGAAAAAGCTGGGGCTGGGG
TCATCTTTGGTAATTGGAACCCCTCAGAGATGCTTGAAGAAGTGGATGGGTTTTGATTTGTCCTGGTTCCAGGAACACGGTGCCGGTCGTTAGTGGGGAG
G
>Bhlhe40-5_peak_883
GCTCAGCTTTGTTCCTGTGCAGGTGGTTTCCTGAAATGACGGTGTTACACGGTAGAAAGCAATGTGGTCACGCGTGCACGTGCCTGCCTTTGCTGCAGCT
GCCTGCTTTGTTCCTTACTCACATTTGTAAAACTTGTGAAACACAGATTCTTTACTTCTCTTTGACATAGTTTTTGTGTATGAGAAGTAGGTGACTCATT
T
>Bhlhe40-5_peak_884
CTCATCTCGGTGCCTTTTTCTTTTCTGGATTTCACTTCCTGAGAACACGTCAACACCAATATCCCTCTAAAGGCTACAGAGCAGAAACCTAAGTCACCTA
TGAGTCACCCTTACCCCCCACCACCACACACACACACAACCCTGTGTGAATCCTGCTGCCTATCTCTCTACTCGTTTCAGAAACCACCCTTTCTGTGCCA
T
>Bhlhe40-5_peak_885
GGAGAGTCGCGCGAAGTCTCCGCCTAGTCCTCGGAATGTGGGCGGAGAGGGTCTTTTACGTCACTGGGGAACGCCTCCTGCCGGAGCGTCGCAATGGACC
AATAGGGTGCTAGGGTCTAGAAATGATCGACTGAAACATAGATCAATGAGCTAGGGAGACCTGGAGGAGCCAACCAATCAAATAGCGACAAGAATACATT
T
>Bhlhe40-5_peak_886
CACAGAGTTCCCAGGAGGAATTCCTCCAGCCAGCGCATTCTTCTCCCAGACCCTTGAGCATCTCCCCGGACCTCCTGCGCGTTCACACCTCTCTGTGCAC
CCCCACCCCGCGCGTTCACACTCCAGGCTTCCTAGCAGCCCAGCCCCCAGCCCGCGGACCCCCGCGCGTGCCCTGCGCCCCCGCCGGGAGCCGGGAAACG
T
>Bhlhe40-5_peak_887
CGCCGCCACCTCACCCAGCGGGATGTGGCCAGAGCTTCCGGACGCTCACGTGACCTCGGGGACAGGTGCATGCCGGGAGCTGTAGTCCGCCAGTGCCGCT
TTACCTGCGAGCTGTAAAGTCCACTGGTTGGGTTTAACTGAGCTCCTGCAGGAAGGGACTAGGTCCAGAAATGTTAGCGGAGAAAAGCAACGAGTGAGAG
A
>Bhlhe40-5_peak_888
TTCTTAGGCAACAAATGCCTTTTCTGACTCACCAAAGCTATTGTTCACGGGAAACGTGACCCACTAAAAAGAAACTGTCAATTCTACAGCGTAAACCCAC
ATTTCTCGTGGGTATTTTATTTCGATCATCTAGTCTTTAACAACCTACCCCTGGAGATTTGGGGAATAATCACTGAGTAAATGACAGTTGATTTCGTTAG
C
>Bhlhe40-5_peak_889
GTCCTCCAGATTCACCCATGTTACTGCAAACGACAGTTTCTGTGGTTAGTTTTTCTCACCTTTGTCTCAGGAGGTGACAGTTTCCTTCAGGGTCACGTTT
CCTTGTCCTCTTCACCTCTTGTCTCTCTTATGCTGTCATCTTCCTTCAGATGTCAGTTCTGCCTGGTTACCTTTCATTTCAGAAGAAATTACAGGGGCTG
G
>Bhlhe40-5_peak_890
GGACTGTGGGGAGGAAGAAGGCGACGGCTACAACGGCCAGTGCGTTCCACTCCCACCAGCTCGCACGTTCAGGCAAAATGGCGCCCGTGCCGCCAGAAAC
CTCCTGGTGTCCCCGGCGCCTGACGTCAAGGGGCGGACCTGTGATGACGTCGTCGCGAACCCCGCCTCCGCCCCGGGAGGCTTTGTGTCCGCCTGGCCTA
G
>Bhlhe40-5_peak_891
TAGCAATGCAGCTGCTGCGCCTCTTAGTTGCTAAGCAACCGCGTCGCCCTGAGCCCCTGGGCCAACAGCACGTGCTGTCTCTCCGCAAGGCGGGACTACA
TTCCCCACAATGCCGCGCGCAGTAGGCCCTGGCCGGAGAATGGGGGAAGGGTGGCCGGGAGGCGGAGCGGAAACCGGGAGTAGCGTCCCCGGGTGCCGAG
C
>Bhlhe40-5_peak_892
CACGTGCAACGTTTAAGAAATGCCTTTTAAGTAATGTGTCTAGTGTGTTCATAGGCAGCCAGTGAATCATGTGAGCCTAGCGCCCTCTTGTGTTCACTAG
GAGGCCAAGCACAGGGGCTTTCTATGACTTCCAAGGGATTTTTGTTTTGTTTTGAGATTTCAATTTTCATTTTATTAGTTTTTTTTTTTAATCAGTTACT
T
>Bhlhe40-5_peak_893
TTTATAATGCCAAAGCAAAGCATTTGTTCTAGTATGTTATCATAAAGTTTACACCGGTGAGTCAGAAACTCTGAGACTGACTCTTTTGGTCACGTGACTA
TAGTTTCATGTTTGAATTCCTAAATGTTGACACCAGCTCAGCTGAGTTGATGTGAGTCATGTTAATGCTTAAACAAGAATTGTCTTTTAGTATGCTTAGT
A
>Bhlhe40-5_peak_894
TGGGCTATAAAAAGAGTTCCAGGAAAGACCAAACCAAATAGAGAAACTTGTCTCCCCTTCCCCCATCAAAGAATGGAGAGGCTGGAAAGATCAGTATGTC
AATAGTATTTGCCCTGAGTTTTGATCATGTCTGAATGTCTCTCTCCCTGTCTCTGTCTCTCTCTCCACACACACACACACACACACACACACTCAGGCAA
G
>Bhlhe40-5_peak_895
GTGAGGTGGGCAGAGCAAAAAGGATGAGTAGACTTTTGACGCATGAACATATCCGTGTGTGTGTGTGTGTGTGTGTGTGTGCGTGCCTAGTACTGATCAG
CACCCCAGGATGTGGGTGGCAGGTGCTTGTGTGTGTGTGTGTGTGTGTGTGTGTGTGTGGTGAGAGAGAGAGAGAGAGAGAGAGAGAGAGAGAGAGAGAG
A
>Bhlhe40-5_peak_896
ACCTAAAAGCCTTCCTGCCTTTCTCACATGAGATGCACGAGTCCAAAGTTCAGCCTGTAAAGAGCTCTGGGTAGCTTTTGTCATCATTTCACAAGCTCTC
TACATTAGTCCAACGTATTTGCATAAAGAGTAAAGTCGCAGTCACAGGTGCTTGTGTGTACAGATTGCTACAAGCTCTTTATTCTTAGTCTTACACCACA
G
>Bhlhe40-5_peak_897
CTTGTTTCATATAGTATTCAAAACACCAGAGCGTTCCATTCCTTGGCTGTGGAATTCAGGCTTCGCCTTGAAGTATGTTGTAGTGAAAATGGGTGCACAG
CTAGCACACATTAGGCTGTGCTCACTTTCATTGTGTTGTCTTACAATTCTCCGTTATGTGGATGCACGTGTGGAGGTGTGTGCACAGAAATGCAGCGGCA
G
>Bhlhe40-5_peak_898
AGGCGTAGAAGCTGCTGTTTCGGGCCTTGGCACGTGAGCAGCCCTGATTCATTCTCCTGGGTGTGACACCTTGAAACCACAAAGGGAACTCACTGGTGAC
CTTATCTTCGGGTGCCACAGGGGGTGCAAGGCTGTGAAACCATTAGTCAGTTCCCCTTTACCAAAAGGAGGTAAATTCCCCAAATGCACACACACAGGCC
T
>Bhlhe40-5_peak_899
CCTGTCCCGCCAGCGTTACGTCAGGGTCTGCCTTCACCAAGGCCTTTACTCTCGCCAGAGGCAGCCTCGAGAGGCGAACTCCCCCGGGTGCACTCGTCGG
GGCTTGGGCCTGCGAAGCCGCTGCCTCCCCTCCGGGAGCCTCTTCCTCTCTGGGCGTCCCGCTCCCAGCAGCCGCCGCTGCCGCCATCCCCTCCCGAAAC
G
>Bhlhe40-5_peak_900
CCGCGCGCCGCGGCACGTGCTCGCCCGGGGACTCCCCCGCCCGGGAGGGCGCGCACGTGCGGTCCCGCCGAGGCTGGCCGCTAGGCCCGGGACCGCGCAA
GAGCGGAGTTCCCGGGGAGGGAGCGAGGCGCGCGCGGGCCGCCCGGGTTTTGCACCTGCAGCGCCTCCCCAGGCCTCACGGAGGGGCCCTCCTGAGACGC
G
>Bhlhe40-5_peak_901
TCACCCTGGGCTGTGTTCTAGGCAGGCGGTAAGGGACAAGACATAAGAGTATTTCCAACTTGCCAAACTGTCCATTTCTCTGTGCTAATTCTCCCCCATC
CCTCACCTGTTGTTACTGGCCAAGTTGAAATTCCAGGTTAGATTAATTCAGCTCCACCCTTCTGATCTGACTGCCAGACTAATGCCCACAGCTGCCTTCC
A
>Bhlhe40-5_peak_902
CCGCCGGCAGGCTCAGCCTTCGGGTTACTGCAGTTCAAACAGCACGTGCCGCCCGCGCTCCCAGCCCAGCGGTGGCGGCGGCGCAGCTGGAGGGGGCGGG
GAGGCGTGCTGCGTGCGCGCTGACTTGCCTGCTGCGAGTCTTTGCTCTAGCTCGGGAAATCCACTGGATAAACACCCACTTTCTCTTCCTCTTTCTGGAG
A
>Bhlhe40-5_peak_903
GCTGATTCTACAATCAGTAAAGGTCTGCGAGCTGTGACGTCTCGATCCAACCAGACAGTTTTATTCCTAAAATGGGTAAATAGCGCCTCCACAGGATCCC
TTGTGTGAATGCATGCACTCGAATACTTCTTTCTTACTTGGGGCGGTGTTCACGTGCCCAAAACAGCGTCCCCACACCGACCAGCTCAGCGGCCGCATGG
G
>Bhlhe40-5_peak_904
GACCAGGGCGCATGCGCGGCAGCGAGGGGGGGCGCGAGCGGCCCGCGTTGGCTTCCGTGGGGGGAGGGGCGGCGAGGCGAGGCGCGGCCCGGCGGCTGTG
CACGCGCTCTGCTGGGCACGTGGGGCCCCTTCGTCCCCGGCGTCCGGGCGCCTGGTCCCAGCCCCCACCTTGGCCTCCGTCCGGCGGCTGCGTCCGCGAC
G
>Bhlhe40-5_peak_905
ACAGCATGGGGCGGGCGGGGCACTTCCTTCATGCTGCTGGTCACAGACTTTCCCAGTGCTGAGTGGGGGCTTTGCAGGAAACAGACTAGGCACGTGAGAA
GCAATCGGGCACCTGACACACAGCCCCTTGGGCTGTACCTGGAGCGTCTAGAACAGGGTCAGACCAGACTTCAGCTGTCCTCCTCCAGAGAGAGGTTTTC
T
>Bhlhe40-5_peak_906
GACAGGAACCAGCATCTCTTACCATCTGCTGTGCATGAGGCAGCATGCCAGAGTTCTTATCTACACCACCTCATTTCTCCCCCAAGTAGTGCTGTAAGTG
GTTTAGTAATGATAATACTTCCAGCTGCATGTCACAGAAACCCAATTCATAACAGCATAAGTAATAGCATGTATGGTGACTGGAAAGATGGCTCAGTGGT
T
>Bhlhe40-5_peak_907
CCAGTGGCCAATCACAATCTGAAAATGGAAAATGCCAGAAATAAGTAGCTCATAAAGGTCACACTGCACAGTGTTCTGGAAAGTGTGATAAAACCCACAA
CATCCTGCTGTCGGCCTTCTCTATATCCACGCTGCACGTGCAGCCCTCACGAGTCACTCCATAGCCATCTTGATTGGTTGACGCTGGCTAATTTTACATC
A
>Bhlhe40-5_peak_908
CCAGCTCTGTGTGGACACACTCTGTGCCAGCTGCCTAGGCCACGGCCTCCTCACCGCCACAGCAAGCCTCAGTGGGGAAGCCCAAACGTGAGCGAGTCTC
CTTTTGAGGTCAGTATGTGGTGCGGCCGGAAGCCCTGTGGTCAGCATGTGGCAACTCAAATAATACGCTCCGCTAGTGTGAGAAAGCCACAAGGCAGCGC
T
>Bhlhe40-5_peak_909
AGTTTCAAGGAATTAGTAAACACAAAGAGCTACATACCCACACCTACGGTTTCTGTGGCGCTGACGTTGTCATTTCCTTCAATCCAAAAGTTCCCCCAAA
TGGGGCAGAAACGTGAGAGGAAGCCCAGGGATCCTGCCTGCCTCCCTACCCACGACGGTAGCTCCGGTACCTTCTGAATCGAGTTTCATAAGACACTTAG
G
>Bhlhe40-5_peak_910
TTTATCTCTCACACTGATCTTGAACACGAGATGTCTCGTTTCTTGTCATAGCTATGACTCATATAGAGAAATGGGGGTTGAGTATCGGGGCTCATGTACA
CCAGAATGTTCCCAGCGATGGGTTTAGACACAAAGAGAAATAACCACAGACATGATATACAGTGACCTTGAATTGTCCCAGGGAGCTCAGGCCGCCTCTC
T
>Bhlhe40-5_peak_911
TGACAGAAAGCCCTCCAGAAAGAAGCTGCCATGTGACACACCATTCACGTGCAAGGTTTTCAAAAGAGCCCTTCGAGAAATACTCAGAAATAGAAAAGAC
ACCCCGTGTCACAAGATGTGGCCTGCACAGACAGACAGAAAAAAAGAACCTTGAAGAGTACATATGGAGACAGAGGTATTTTACACACTTGAGCTTGCAC
G
>Bhlhe40-5_peak_912
GATCAAAGAGAAACTGAAACTAGGAAGATGGCACGTGCAAGGCAAGCATAAGGGCCTGTGTTGAGATCCCCAGCTACCACGTATAAAAACTGTACTTGTA
ATCTTAGCTCTAGGAAGGTAGAAACAGACTCAACAATACTAGCCCCTTCTGTAAGTTCCAAGCAAGGAAGAGACCCGGTTTCAAAGAACAAGTGGATGCT
G
>Bhlhe40-5_peak_913
GAGGGCGGGCAGGTCGCTCCTTCCCTCCCCGGCAGCGGCCAGACGTGCTTGGAGTCACAGGGTAGAACACGTAGCTTCTACCCACCCACTCGCTCCCATT
TAACCCAGCCCGCAGCCTCTCCTTACTCCTCGGCTCGTCCCCTCCAGCAACTCCCCCCCCCCCGCCCCGCCCGCTCCGCCCTGAGCAACCCCCCCTTCCC
T
>Bhlhe40-5_peak_914
ACAGCTGGCACGTGAGGCACAGAGAGTGTCCACAGTTTTACGCAGTTTCAAGTACCTATAATCCCACCAAGGATAAAAGACAACAGTGTTTGATTCTGTT
TACTCTCAACCAGGGGAAGGAGAGATGGCACTGAGGTCAGGAGCACCTCCTACTCTTCCAGGGTTCAGTTCCCAACACCCATGTTGGGTGACTCACAACC
A
>Bhlhe40-5_peak_915
ACCTTCTCTCTGGTCAAACCCAATTACCCAGGAGCTACTAACCCATAGCTCCCGATCAGAGGCTGCGCCCCAGGTCACGTGAGGACACCATCACGTGACG
TGAACCATGTGATTACCACCGCGCTGGGTGGGCAGTGTAGTAGCCACTCCCGTAGTCACTTTGGAGCTTGCTGAGTGGCGGTGTCATCGTGGTGAGGACG
G
>Bhlhe40-5_peak_916
AGAAGGTGAAGCCGGGCGGAGTCTACCAGCAGCCTCACCCAGCGCCAGTCTACCAGGCGGCCGCCGCCGCTACCCCGCCTTCCCAGCGCCCCAGGTCGCC
AAAGCAACGCTTTTAGCCTGAGGCGCGGCGGGGCACGTGACCGGCGCGTCACGTGACCGGTCAGTCGGCGTCCTCTCGCTGGGTGGTGTAGGCTGCGCGC
T
>Bhlhe40-5_peak_917
TAGGAATGAAACTATTTCTATGGCTAAATATCTAACCAACCAACAAACAAAAACCAACCACAACAAAAAAACACAAACAGCTTTGGGGAGAAATGGTTTA
TTCTAGGTCACGTTCTAGGTCACAGGCCATCATTGCCAGGAAGCCAGGGTGCCAGGAACTTGAGGCAGCCTGTCAAGTTCTTGCTATCCACAGTCAAGAC
C
>Bhlhe40-5_peak_918
TTTAAATAATGGCCATATATTACTTTTCTGATCAGGAAAAAAAAAAGTGACTACATGAACATTTAGAAAATTCTCTCCACATTTTGCAGATGAATGAAAC
CAAGGTACCAGATAGGAAATGACTCACGGAAGATCACGTGACTATCAGTGGCTTTGTGACGAAGTTCAGGAAACCACACTTCCATTTCGTACCCTGATCA
C
>Bhlhe40-5_peak_919
GCTGGCGAGATGGGAGGCAGTCAGCTGCGGGCTCTGTGACAGGCAAGTGGAAGCAGGAGACCAGCAGTCACGTGAGATGCGGTGCAAGGCCCTCTCACTC
CCCTGGGTCTGCGAACCATCCCGGCACACACTACCCGCGCCCGAGTGTCGGCGGTCCGCCAGGCTCGCCCGATGAACGCAGGCCACCCGAAGACCCTGCT
C
>Bhlhe40-5_peak_920
GTTGTTCTTTTAGCTTCTCACATGCATGTTAAATGCATGTGCTTGCACACACATGAATAGAAACATATAACCCCTAAATAATTTGATTTTGTATAATAAA
CATTTGAGTAAAATCAAGGTTTTGGTTTTCATTGTGCACGTGTCGCTATGGAAACTAAACCCAGGCACTTGTTTTCTCAAGTGCTGACTCAGGCCTTGGG
T
>Bhlhe40-5_peak_921
GAGAGGAAGAGGTTAAAGGCCCACCTAAGTCACATAGTGTGTTTAAGGCCAGCCTGGGCGACTGAGTGAGGCTCTATCTCACAATAGAAAGATAAAAAGA
GGACTGGGAGTATGATTCAGCTCGGAGTGCCTGCCCAGCACGCGAGAGCCATGGGTACTTCCTGTGAAGGCCCCTTTCATACTTCAGGGGACTTCCTCGG
T
>Bhlhe40-5_peak_922
CCCTTCCATTGACTTCCAGAGGGGAACCAACATAACCATCCCTTTGTTAACGCTCGACAGAGGCTGACTTGCGCCGAGTCCTCCGCAGCCAGGGGCACGT
GCATGCCTGTGCTTGTGGGGATGGCATCTCTGGCCTGTTTACCCGGTTGTGGAGGCGAGCGCCGGCGCCCTCTACTGGACCGAAATGAATGTCCCTCCGA
G
>Bhlhe40-5_peak_923
AAGTCCTTTAGGATCTGCACGAAAAAATGCACAGTGTGAGGACAGACCATTAAATCTCGATGAGAGTAGTAGGCAAATCCTAGGGTGGCTTCCTTAGAGG
CCAGGATCAGGAGGGAGGAAAGGCACGTGCTTTGAAAAGGGCATCACCCTAAACGTCCAGTAGGTGGCAGCACAGATGTTCAAAGGGGCACCCCACCCAG
T
>Bhlhe40-5_peak_924
GGCCAGCGCCCACCGGATGGGGCTGAGAAAGTGCAGTTGTCAGGAATCCGAGGCATCTCTGTGGAGCAGCAGGTTACGCCAGAGTCTGCCTCGAGGGCGA
GGGCGAATGCCCCACCTGCGCCCGGCAGTCTCCCCACCTGTCCATCTATTTTGCCGCAGGCCATTCGGCTTCGTCGTGCAGCACACCAGGTCGCTCACGT
T
>Bhlhe40-5_peak_925
AGGAAGAAGGAAGGCCTAAGCAAGATTTCATAACGGCGGTTCATTCATTTCCTTCCCGTTTGCAACATGGCGGCGGCCAGTTACCCTAAAGGAAGCCCAA
GCCTGGGAGATGATGCGCAAAGGTATGCACCTCACAACGCCATGCCACCGACCCCGAGGAAGGGGGAGATGGGGGAGGGGCTTCCCTCCTGGCACGTGAC
T
>Bhlhe40-5_peak_926
CCGACCCCGTGGGGTCTCGCGCCTCATCCTTCCGCCAGGATTTTGGGGTCGGCTCTGACATGTGCTCTAAAGCATCCTGTGGTCAAGGCTGTTGGTAGAG
GGGGACACGTTGGCGTTTCCTCACCTCCTTCCTGCTCCCACCCTGCCTTTAACTATATTAAAGGAGGGAGGAAGGGGCGAGGAACCACTGGCCCCCGCAT
G
>Bhlhe40-5_peak_927
TCCCCTCCGCCTCGGGGGCGGGGCAGGGAGGAGCGGCACGAGCGGGCTGCAAAGGGGCGGGAGCGGAGAACTTTCTAGAGAAGCGGTTAAACGGGTTGAG
GCTCTTGGACTGAGGGTACTGGAGTGGTTTGGTTTTTTTGTTTGTTTGTGTCGTTTTTGTTAAGATTTGCTTTTCTGGTTGATGGCCCCTAGGAGTGCCC
T
>Bhlhe40-5_peak_928
CGTGTGTGTGTGTGTGTGTGTGCGTGTGCGTGTGTGCGTGTGTGCGTGCGTGTGTGCGTGTGTGCGTGCGTGCGTGCGTGCGTGTGTGTGTGTGTGTGTG
TGTGTGTGTGTGCGCGTGTGTGCATGTGTGCACGTGTGCATGTGTGTTTGGTGAGTAGCTTGGTGGGTTTGACAGATTATGGTTATGGTTCTGTGGATGT
T
>Bhlhe40-5_peak_929
TAGCTGCCAAGTGCTCTCTGTAACCTGCCGCCCAGCTGTACACGTGCCGGGAGCCTCCTTGTGGGCTCCTGGTAAGGGGGTTTCCACGGTGCTGTGGCCT
TGGTTGCTTCAAGGCTGAGCTGTGGGAGAGATTAATGGGAAGTGAGAAGAGAAACTGTTATTCTTACCCAGCAGTGTTGTTGGGAGTGTGTGACTCTTCT
T
>Bhlhe40-5_peak_930
GAGACAGGCATCAGACCATTCAAGTCTAGAAACCACGGGTATTTGTGTGAAGGACAGAGGAGGTGCAGCGAGATGTGGGTCAAGAATGTGTTTAGATGTG
TGGAAATAGAAAACAAGTGAGTAGAATCAAAACCAGAGTGTCAGGGGATTACAAAAGGGATGATGGTGGTGGTGGTGGTGGTGGTGGTGATGATGGTGTG
T
>Bhlhe40-5_peak_931
ACTGTGCAACCTAACCAGCCTAGAACTTGTGGTGATCCTCCTGCCCCAGCGTCTCCAGTCCTGGGATTACTGGGCCAGCTGAACCAAGGATGTTGTACAG
TGCTGTTCCATTAAGACAGACTCCTGTCCTAAGAGCTCACTTCTCCACATCCTATCAAAGAGTCCGACAGAGCTCTCAGAATGAGTAGTGTTAAAAAGTC
A
>Bhlhe40-5_peak_932
CCATTAAGACAGACTCCTGTCCTAAGAGCTCACTTCTCCACATCCTATCAAAGAGTCCGACAGAGCTCTCAGAATGAGTAGTGTTAAAAAGTCAAGCTGA
ATGTTAGACTCACGTTTTATTGAAAGCAGTTATGACTCCATCCACGGTAAATAAGGACCTGTGGTAATTCTGGGTCCAAGCAGTGATGACTCATGCATGT
T
>Bhlhe40-5_peak_933
TTTGAATGCAGGAGGCAAGGCACACACACACACACACACACACACACACACACACACACACACACGTGCACGTGCGCGCGCGCGCGCGCACACACACACA
CACACACACACACACACATCCTGGCAAAGATGTGGCTAAGAAAACAAGTCAATATTCAGTCTCACCTACACCAGAGGAAGATAGGAAAACCATGCTTCTT
T
>Bhlhe40-5_peak_934
GCCGCCAGCGACCTAGGAGCCCACTGGTCCAGGCCCTAGGTTTCGCGGGCAAAGACCTGGAGGTCGCAGTCGGGAGCGGTGACGCGCCTGCCAGCGCAGC
TCTGCAGCGCCGGGACCTAGATCCCCGGGTCCCTGCCTGGCCGCCGCGCTGGCCCCTCCCCAGCTCTCCGGCCGTTTGGCTAGTTTGTTTGTCTTATTTT
T
>Bhlhe40-5_peak_935
CTGCGGTGGCGGCGAGTGGAGCGCACGGCTGAGACGGCAGCGTCCGGGACGGCTGCACGGGACGGCTGCGTAGGAAGGAACTCGGGTCCCAGGCTCTCAC
CTCCCGCCCCCGAAGGTATACGCGAGTGCCAGGGGCTGTTCTAACCACTGTCGGAGAAATGACTATTGTATTTCGGAAGAGTCAAGACCGCATTATGGCG
G
>Bhlhe40-5_peak_936
CTCTTCATGTGCATTTCCTTTCAACGTCAAGTAACTCAGAGGATGAGGTCATCCTGGTACTATCGATCTTGCTCACTAGGGCAGTCTCCACGCACAGAAA
CTAAATGAAGGGACAAAAAGCCAAGGTACAAAATGTAACTGGCTGCCAATTTTAGAGAAATTTTAGAAGCATCTAATTTGCAGTGTGGCAGGAATCCCAG
T
>Bhlhe40-5_peak_937
AAACTCAAGTTATTAATTAGGCTCAGCAGCCAGCACCTTTACCTGCCAGGCTGTGTCACCAGTCCCTTGGGCTCTCAACATCGCTGACCTGAAATGACTC
CTTTGTTTCTGATCACTCTGCTGTTCATCGCCTCTTTTCTTGGACCTTTACTGTGCAGCTTCTGTATGTTTGCTTCCATAGCTCTGCCCATTCCTCTTAG
G
>Bhlhe40-5_peak_938
TACTGGGCACAAGGGGAGATGCATGCACACTGGGATCCACCACCTTGCCTCCACCCTTCCGAGAACAGAGGGGCATCCTCATATGCTTGTGGCTGGTGTT
CTCCCGCAGACCTTGGAGGAGATAACGCCTCTGTAGACTAAAAAGCTGTTTATTCTTAAAAGGCTGCAAAGGCAAGCTTATCACAACCACGACCTTGGAA
A
>Bhlhe40-5_peak_939
GGGCCCCGCCCCGCCCCCATCTCACGTGCGGCTCAGCGTGCGCAGTGACACGTGTGAAAGCACGCGACCTTTCAAGGCCCACAGAGCCCGCTGTACTGTG
AATCCGGGGTGGGGGACTGGGGGGGGGGGGATGACATCATCTCCAGCCTTGTCGCTAGGCAACCTGAGAAGGCGTCTCCCTGCCCAGACAAGCTCCTTGC
T
>Bhlhe40-5_peak_940
CCCCGTGGGCAGGGAGACCCCAGGTTGCTCCTACACTAATTTCTCAGAATTGACAATCACGTTCACTCTCGGACATTCGCTATCGCCAGCGGCACGAGAA
CCGAGAAGGAACCTGGGCCCCAAATGCACGCGCACTGGAGCGCAGCAGGGCCAGGGCAGCGGCGCTTGGGTTCCGGGGACGGATCTGGGTCGCGGGCCAG
G
>Bhlhe40-5_peak_941
GCTGCCAATTGATTTAGGGTAAGGGGGCGGACACATCCAATCAGCACGACACAGGCTTCCTGATTGACACCCAGGTCCTCGCGCTGGCGTGTTGTGCTCC
GAGGAGGGGAGGAGGAGGAGGAGCTGGGAAGAAATACCCGAGCCAATCCAAGCAAGCTGAGCGGGAGGCCAATCGAACGCCGCGCCTTGCCGAGATCAGC
C
>Bhlhe40-5_peak_942
TCCTAGCGCAGTGCGCAGCCTCACAACTCCTGTCCCTATGCGTTACATCTGAGAGACTATTGACTGCTGAGTCAAAACTAAGCTGTTGTGAGCGCGCACG
AGAGGCTGGGAGGTACTTGTCCCCACGGGGCCACCGTCTAGGGCCAGCTTCCGGCTTGCTGACAAACGCCAACACGCGACTGCGTTCGCGAGACGTGTGG
T
>Bhlhe40-5_peak_943
CTCCCGCCTTTGTTGGTCTTGCTATCAGTAGTGGTTAACAGTCCGTTTCTCATGACACACCTCACGTGTGGCCTCCCCTAGACAGCTTTTGAAGTTGTAG
ATTGGAGATAGTCCCGCTCTGTTTCTGGTAAGATACTGCCTCATTTTCAGTGGTTGCCTACACTTACCAACTGGTGCCACGTAGTCCTCACCCTGATGAC
T
>Bhlhe40-5_peak_944
CCCGCCGAGGCGACGTGGCCGCTGATTGGACCGTTTGAATGAGACGCCGCCACGACTTGGGGTGCGCGCGCGCGCTCCGGCCTGGAGAAAGACGCGCACG
CGACTAACGGTTAGGCAGGGGAAGGGGCGGAGCGAGGGAAGACAGGACTGGAGGGGTTAAAGGGATGACGGAAGGGGCCTTGACCAATAAACAGGGGCGG
T
>Bhlhe40-5_peak_945
TACGCAGGCGCAGAAACCCCTCTCCAATCACCGTGCGCAGGCGTCCCAAGCTGAGCTAACAACCTCCGCAGCGGCCTCGAACACCCTTTGTCGCACTGGC
TGCTACTGTCCCACACACTTTCTCTGGCCTTCCGCGAGGTCAGTTTTTTCAGTTTTCTCCTAGAGAGCTAGGGACCGAAAGCTGAGACCCCGCCCCCTCC
C
>Bhlhe40-5_peak_946
CCGGAGCGGGCGGGCGGCAAGGCGAGGCGAGAGCTGCACAGGGCCCTACGCGGCCGCCTAAGCATGTCGGACTTCGACGAGTTCGAGCGGCAGCTCAACG
AGAATAAACAAGGTGAGGGCGCCGGGGTTGTGGGGTGGCTTCTTGCTTCGCCCTGTGCCCCCCCGCCATTTCCCTCTCTTGTTCGCTTCCCTAGGGCCGC
A
>Bhlhe40-5_peak_947
GGTGGCACCCAGGGAAGGAGGCAGGCCTGAGGGTCCCGCGAGGGTAGCCACAGTGGAGGCTTCAAGGCTTGGACCTTTACGCGTCTCCACTGCTGCGTAG
ATGCGGAAGTGACGCAAGGGCATAAGGACGCGCAGTCCCGTGCGCCGGAAATGGTGCCGGGGTGGGTTTGGTCGCGGAAGTGGAGGCTGCCGGGCGAAGT
G
>Bhlhe40-5_peak_948
TCACACGAGCCGCTGAGAACCCGCCCCTTCTCCTCCAAGCTCCGCCCTCACCTCCGGAGGCGGAGACCAACCGTTCTTGCTAAGCCCCGCCCTCACCTCG
GATTCTTCTGAGAACCCGCCCCTCCTCTAATCCCTGCCCTCACCTCACCTCACACAGAGCTGAGAACCCGCCCTACTTGATAACCCCGCCCCTCACCTAA
T
>Bhlhe40-5_peak_949
ACTGGTCAGGTGATTAGTGTGACCCAGTTCCGCCGAGGCGTGGCAGAACAAGTCTATAGAGCCTGCTGATTGGTTGGAGGGAGTCAAAGGTCGCGCTTTG
GGGGCGGTGGGCTCTTGGCGGTTCGGGCTTATGATTGGCTTATTTGGTGTCACGTGGCAATGCGCTTGTGGGGGTTCCAGGAGGCTAGCGGCGTGTGCTC
A
>Bhlhe40-5_peak_950
CACACACACCCTGGAGCACGTGCCAGTTCCCTGGCTGAGCCTGCTTCCTCACCTCTCCTGACGAGGATCAGAGGCCAAGTCCTCACAGGGAGCAGAGGAA
ATGGGGTGAGAGCCCGAAGCTCCCCTGGCACAGCACAGTAAGAGCCCTCAAGCACACTCCATCCCTCAGCTCTGGTTCCTTTACTTTAGCCTGAACTCCT
T
>Bhlhe40-5_peak_951
GCCTCAGACACCACGGCACCTCGTCTCTTTGGGCTGCTTGACCGGGGACATGAGAAATCACCTCGGCCACAGAGTTGGGCAGCGTTGGGTGTGTGGGTGG
CCCTGCTGAGGTGGCAAAATGTGGGCTGTGGTGGAAGCAGAACATCATGAGTCAGGAGGACTGAGGTACAGGGTGACTAAGAATGAGTAAGAGGAAGAGA
C
>Bhlhe40-5_peak_952
CCCGGAGGGGTGTCTGCGTGAGTCCTTGCCCGCGTGTCTGCGGGGTGGGGTGCACCTGTCCGTTTACGGGTGTGGGTGGCCACCCCCCAAACCAGAGTTG
TATACGTGTGCTCTTAAGGGGTGAAAAGGGGATCTGTATCTGTCGCTTGCCTGGTAGTGTTGGTGGTGGTGGTGCGGACGACCGGGGCACTTGAGCTGTG
T
>Bhlhe40-5_peak_953
ACGCTGAGCATGAAGGGCTTTGGGGGTGGGGGGGATCTAGCGGGTTCAGTGCCAGCCCCTCTCTCTGCATGCAGTGTGTGTGTGTGTGTGTGTGTGTGTG
TGTGTGTGTGTGAGAAAGAGAGAGGGGGGGGTGAGAGTGAGTTTTGGGTCTGAGGGGTTTGTCTCTGTGATCCAGGCTATGTGTCATGTGGTGCTCTCTC
T
>Bhlhe40-5_peak_954
TGCTCTTTGTTCCGAAGCACATGCCTGACCGCGAAAAGTTGATGTAAAACGTGTCACACGCCCAGTCATGTTGGAGAGAACATGTTCCACCCTCAGTCCC
CTCACCCTACACATACAAGTTCAACACCACCCAAAGCAGCTGCGGTGGCTTGCGGGACCTAACACTGTCCTTCGGATGTGTTTTACAAGCATAACTTCTG
T
>Bhlhe40-5_peak_955
GGGGGGACAGACGTAACGTGGGGTGGCGAGGCGGGGCTGTGAAGGAGGGAGCGTACCCAGCGAGTGAACCAATTGGGCGAGGGAAGGGGGCGTGGTCCTT
CACAGCCCAACCCAGGCTCGCCGTTGGCCAGCCCAAAAGAGTGGGCGGGGACAGGGGGCACGTGCTCTTTCCCGGGCGCTGAAGAAAAACCTGTGGGCCA
G
>Bhlhe40-5_peak_956
GCGCTCTCGGCCCCTTGCATCCGCTCCGCTTTCCTCTCTGGCGGAAGGGCACCGGTTTACGGAGAGTGACACGTCTCTGTGTGAGCCACGCCGCTATTGG
ACCCGCCTCGTGGCGGAAATGAGAACGCAACTCCGATTGGTCCGGCCTTCCCTGCAATGCGTCAAACTGGGGCGAGCCACCGCGCGGTGTGCGGGGGGCA
G
>Bhlhe40-5_peak_957
CACGTGGGACACCTCCTTTTGGCGTTCCGGCGGCGACTGCTCTGGGCCTGGCAGTTTTCTCCCCTTGGAGCCCCTTTTCTTGCCCCAGATTTTACCTGTC
TTGGTCCCAGTCCATGTGGCCCTCCCTGTGGGGCTTTGCTCCAGGCTTCTCCCCTAGGTTGTGTGCCTAAGGCCCTCTGTCCTCTCCGGGACTTAGCTGT
A
>Bhlhe40-5_peak_958
CCTGGGAATGGAACTTTACTTGATGTGGGTGGGGCATAACAGCTGGGGCAGAGCCTTAAAAATTGATGAATGAGCTTGAATTTAAGGCTGGAGGGGTGGG
GGCGGAGCTTGTGGTCAGTGGGCGGTGTGCACGTGAGGGCGGGGCTAAGGTTGGGTGGAGATAAGGGTGGAGTCCTGTCTGGGTGAGCCTTGCTGGTTTT
C
>Bhlhe40-5_peak_959
CACTAACCGCCGGGAAGGCGCACCCCGACTCTTTAGACTTAATTGGGACTCACCAGGCGCCTCCTATGGGCAGGGAAATCGACTCAGTACGTGACATCAC
GCAAGACGCGGTGACGTCAGTACGTCGGGACTAGGGCTCCGGCCACGCTCCCACGAGCGGCCGTTTAACGGCACCGCCCTCTGACGCTTCACTTCCGCCG
C
>Bhlhe40-5_peak_960
GCCTGGTCCCTCGACCCCCTTTGACTATCTGGGCCGCGCAGGGTCCCCCCGGGGCAGCCCTCTAGCTGAGGGGCCCCAGGCCTTCTTCCCGGAGCGAGGA
CCTTCCCCACGTCCGCCTGCTGCAGCCTACGACACAGCGGGCACGTTCGGGAGCCCTCTGCTGGGCGCGGGTGGCAGTGCCTTCACCCCGCCGCTTCGTG
C
>Bhlhe40-5_peak_961
AGGAGGCCGCGCAGCGTGAGAGCGAGGAGCTGCAGCGCGTGCAGTGGCAGCCACGTCGCGTGCGCGGCTGGGGCGTCCCGAAGCTGCTGTGGTTCCTGGT
GTTTCTGCAGCCCGTGATCACGGAGCTGCACCTGCGGCGCAGGAATGTGCGCTTCCTGTTCATCCGCTTCAGCGCCTGGCAGTACGCGGGCACCGACAAG
C
>Bhlhe40-5_peak_962
CAAGCCGAAGGGCCCGCTGCGTACCGAGAAAAGCATAGCACCGACTCAAGCTTTTGCTCTGAAAAAAAACCGTGTCGAGGACGACAGGAAGACCGGAACA
AAGAACAGTAAGCTCCGCGGAAAAAAGAAACGTGACCGGCGAATCTGCAGAGCCAAACTGCAGAACACAGAGGCGGGGCCTATGAACGCTGTCTCCCGGA
G
>Bhlhe40-5_peak_963
TTGCGGGAGAAGGGTCCCCCTTGTTTGGAGAGAATAAAGCCACTTCCTCGAATTAGGCTCCGCCCCTTACTCCTAAGAGCAGCCTCACCCACTCTGTAAA
CCAGAAGCCTCCTCTGAGTTTGCCCCGCCCCTGTGTGTATGGCTCCTCCCCTTCAGAGTTATGCCCCGCCCCTCCTCTCGACCGCCGCCCGGCCCGCCCC
C
>Bhlhe40-5_peak_964
GAGCGGGCGGCGGGCGGGGGCGGGGCGGCGGAATTCCCCGGCGCCGCCGGCCTGCGCACCCATTGGCTCGTACCCCTCCGTGACGTCACGTCAAAGGGAA
TGGGAAAACCCCCGCTGCTCACGTGACTGCGGGGGCGGGGTCGGCCGGGAAGCGAAGGCTTGGCACTTCGCAGGGTCCGGGTGCGAGTCGCTGCCCATTG
C
>Bhlhe40-5_peak_965
TCATAAGCCATGCCTCAATTTCCCCCTCCTGTAAATCAGCAATAAGAATAATAGTGACACCCTCCTCTCCTAAAACAAACCAAAATAATGCTGGCCTCAT
TGGGTCAGTAAGAGGATTAAATTCATTAACATCTGTAGACAGACCCTGAACCCTGCATAGAAACTAAGCCTGTGTGTGCTGTCTTTGCTGTGTCTGACAC
A
>Bhlhe40-5_peak_966
CAGAGGGCTCGAGGCTTCCACCCCCTGCTGGCTGGGGCGTGGAGGTGCAGAAAGAAAGAGAGGAAGTCTTTGGTTCTCAGAAATGGGAAGAGATGCTACC
GAAGGGAGGAAGAGGAGGCCCGGACCCGCACGTGCTGCGCGATCTCGGCTCCTAGCCGCAGCCATCACCCTCCGCTTTGTTACTGAGAAGGTTTTCCTGC
C
>Bhlhe40-5_peak_967
CTCATCCCACAGACTACCTCTTCCTCCTGATCACGTCCTAGACACCCACATGACCAGTGCCAACAGCTGTCAGCGCAAAGTAAACCAGTCACGAGGGTCC
CGACTCCCTGGAGCGCTCAAGGCTCATAATCAGGACTTGTAATACAGTATGCCCCATTCTGGTGGCAACCAGAAACCTACAACTCAACTCTGCTGTCTCA
G
>Bhlhe40-5_peak_968
AATCCTGTCACAGAAGTGGAGGCTAGGGTGTCTTCATGTCCCCTACACGAGGCCTTGAGCGTGACGGTCGCTCCTCCTCCCCCACTTAGGTGACTCAAGG
TCAGGGCCAGCACGTGCCTAAGACAGGTCTCTTCTAGGACTGGTTTCCACCCCCGGAATTGTCTCCCTAAGGGGCGGGAGGCTCTGGCTCAATGCTGGCT
G
>Bhlhe40-5_peak_969
AGAGAGGGACAAAGGAGGGTAGAAGAATTCTGTCAAGAAGGACCATTGGTCAGTACAATGAGCTCACGTGCGCACCGACTAACACAGAAGACCCACAGAG
CCTTAGCCTAGGTTCCACCCCTTGCCACGCCTCCTCAGCGGGGTGAGTTTTTGCAAACGTCGGCGAGCTGCTGTGCTACCATTGGCTAGCTGATCAAAGG
G
>Bhlhe40-5_peak_970
AACCCGCCCTCCCCAACGGGACTACAGTGGGGGATGGGCCGCGGAGGCCCTGGGCGTGGCCCTAAGGCTGAGTCCCACCCACCTGCCCACCCTCGGAACG
TGCTGGCCAGCGGGCAGGAGACCTGGGAGGCAGCAGCGGAGGCCTGCAGCCCGCCTGGCGCCTCCTCCCTCCCCAGGGGCCGGGTGGGGTGGCTGGCTAG
G
>Bhlhe40-5_peak_971
ATTCCTGGCCTGGCTGGGAGGGGCCGCACACTCACAGCCCTGGCACGGGACCCAGGCTGCGTCCTTCCTGGCGGCCGTGGGGGCAGGGCAGGGCAGGGCC
CCGAGAGCGGAAGGATGGTGGGGAGGGCAGGGAGGGAGGAGCTGGGGCGGGGTTGGGGGGGGGGGGGAATGACTGCCACCCAAAGGGCAGGATGGGTCCA
G
>Bhlhe40-5_peak_972
GCTTCCCCCCGGGTAAATGAGGATCTCCGGCTCCGTGGTGTGCGGCGCTCGCGTGCACAGGCTGGCGCTCGCCGCGCTTCCGGGAGGGGCGGGACCCAAG
GCTTGTAGGAGTAGAGGCTCTGGGGACCTGGGAGTCCCTGCTCTGTAGTGAGAGCGACTTTACTAGCCCGGCTATTAGCGGGGTAGGTGATTGGAATTGA
G
>Bhlhe40-5_peak_973
CAACTTTGTGTGCTTCGGGGGGTGGTGCCTGGAAAGTTTCATCCGGTCACATGGTGCATGCTCCATTGGTGGCTGCTCCGCACGTGCGCGGCTCAGCACC
CTTAAGGCGCAGGCGCACTGTGCTCCGCTAGGTCACGTGAATGATGTGGGGGCGGAGCCGGGGCAGGGGGGCCGGTTTGTTGTGGTCGCCATTTTGCTGG
T
>Bhlhe40-5_peak_974
TACTGGCTTGCCTCATAGGAGAGGGGGTTGGGGGGAATCCCTGGTGCAGCGCTTTCTGGGGCCAAGGGGCCTTCCTGGGCTGGTCCCGTGAGCAGGGCGG
GCCATAGGCTGCTGTGGCACGGTTGCGGCCTCCCGCTCGCCCGTGACTCACTCGCTTAGGGCGGGGGAGGGGGGGCTTCCTGGAAGCCGTGACGAGGACG
C
>Bhlhe40-5_peak_975
GGGCGGGCAGGGGCCGTGTACTCGCAGCACGTGTGTGTGTGTGTGTGTGTGTGTGTGTGTGTGTGTGTGTGTGTGTGTGTGTGTGTGTGTGTGTGCCACA
CGCAGCACGTGTGTGTGTGTGTGTGTGTGTGTGTGTGTGTGTGTGTGTGTGTGCCAGTCGTGATTGCCTGTGAGTGTGGTCCAGGCAGGGAGGTTGTTGC
A
>Bhlhe40-5_peak_976
AAACTTATCCCAACACCCGGGGTTCTGTTCTCTGAGCCTTTACTCACATTTCAAACTTAGTACCAAGCGGATATCCGCTTTGGGAATGACCTGGTGGAAA
GGTGTCACAGCACGTTTTGAAGCGGCCTGTGAGTCTTACACCGTCTCAAGACGTGTGTGTGTGTGTGTGTGTGTGTGTGCGCGCGCGCGCGTGCGTGTGG
T
>Bhlhe40-5_peak_977
TAACAGGCTTTGCAAATCATGAAAGGCTCTAAAACCACAGAGCAAGGGGACTCAGTCACACAGGAACTTCTCATCATGCACCCTGCCGCATCCTCCGTCC
CGTGATGAGTGGCACCTGCCTCACACAGGGCCCCAGGGATCATCATACACATGTGCCTTCTTTTGTAACACCTTCTCTGGCCACTGTTAGTCAACCTGCT
T
>Bhlhe40-5_peak_978
GTGGCTTTCTTGCGCTATCGTGAGACCTATTGGGTCTCTCGATACTACTGGGGCGTGGCTACGGGAACCGGGCGGGCCCATTCCAAACTGCGGCTGTGGC
GTTCTCGGCCGTGGCATCTAAAGCATGCACGCGACAGGTTTGGCGGCGCCGGCGGGGACGCCCCGGCTGCGTAAGTGGCGTACGTGGCTGGCTGAGGAGA
T
>Bhlhe40-5_peak_979
ACACAGCTGGGTGGGCACCTGCGAGGTCCCCGCGCGCCTGTGGCCGGTTGTGCGTGAAGGTGGGGTGAATGGAAGTCTGCGAGTGTAGTGTGACTATGTG
TAAGCTGCCATGTGCGCGTGTGTGCGTGCATGCGTCTGTGCACGTGGGGCTGGAAGTGCGTGTGAGTGAGCGTGTGTGAACGACTGCGAGATCCTCCATC
C
>Bhlhe40-5_peak_980
GCGGGGCGAGACCACGCGCATGGAAGCGGCGAGCACGCGTAGCACCTGGGCTAGCTGCGTGTAGACTGGCACGTTCAGGGAGGGGGCAGGGCGAGCGCAT
GTGCGCATGTGCGGATGCAGGGTCCAAGCTGAGTGAATTAGAAAACGCTTGCATTTGCACGTCTAGGATGGTTGAAATACTCTGCAGTGCGCATGTCCCG
A
>Bhlhe40-5_peak_981
ACCTGGTAGCCCACCACCTCGGCCACGTCGGGCTCCACGCGCGGAATGTCGCGCAGGCAGCACAGGAAGAAGGTGGTGTCGAAACGGCGGATGGTTCGCC
CATACGGGGTGAGCCATCCGCCCCAGTCGTGCAGCGCCCAGATGTCAGGCGTGCAGTCTAGGTGCGCACACAGCTGGAGGAAGCAGCGCGGGTCACTGCG
C
>Bhlhe40-5_peak_982
CGGCTCTGTGCGGCGCGCTGCAAGGATGGGCCTGGGGGGCGTCTACAGCCCGGGGAAGGGGCGCGCCGGGGAGGCCGGGCCGCTACCGCTGCATTCATTG
GTCCCGGCAGCTGTTCGTCAACGCAAGGCCCCGCCCCCGCCTCCCGCGCTGCCCCGCCCCGTCTCGTGCGGCGCACACCGGAAGGAAGAGGTACACTTCC
G
>Bhlhe40-5_peak_983
AGGCCTTTAGGTGATCAATGAGGTGGAACCAAGGTTGCAGGAGGGGAGAGAGGGCGGGTCCGGTAGGTAGAGGGAGGAGCCTGAGCCGTCGAGCGGTGCC
TGGGGTGGAGGACGGGGCCAGGTGAAGGAGGGTCATAAGAAGGATGGCCAATGAGGTGGTGGCAGGCTTACTGAAGGCGGGGCCAAAGAGCTAAGGCCCG
G
>Bhlhe40-5_peak_984
GAGGCTCACGCGCCTGCGCCGCACGCCGCGCCTGCGCACTAGCGCCCGTCCGCCTGCTCCCGCAGTCAGGGCGGCCATTTCTCCATCCGGGTCTCTAGGG
CTCACGTTCCCGGTGACACCACCTGGGAGAGAAGTGACGTCGTTGACGTCACGGAACGCCGGGCACCCTATTGTAAAGTCACAAGCTCTAGGCCCCACCC
T
>Bhlhe40-5_peak_985
GCAAGAAGCCGCCATGCCTTTTGAGGGCGGCGACGGCGCCTGGCCGGCCATGCTGGCTACGGGCACGTGAGTGGAGGCGGCGTTGTGAGCTGGGGTTTGG
GGAGGGTCTGGCCTTCCTGAGGTTGAGGGGCAGTGGGAGGGCGAGCCCCCGTGGGAAGGGTATGGACTGCATAGGTCAGGGGGGCAGTGATCGTCCTGCG
A
>Bhlhe40-5_peak_986
GACTGTCCGTACGCCGCCATGACGGGGGAGGACTAAGGGGCGGGAAGATCCTATCATCTCGCGAGATTTCAGGAGCACGATGTGGAGGAAACGTGCATCA
TGTGGTACGGCGAGGCTTAGGGCGGAGAAGGCGTGCCGTACGGGTTGGGAAACACGTGCTGGGATTCAGTTTCCAGAGAGAAGCGGCCGTGCAGAGCGGG
T
>Bhlhe40-5_peak_987
CTCTGGAGGCGGAGGCAGTAGGATAAGTTCCACACAAAGTCTGTACAACCGCCAGACTTGTGTATCCTGCTCCAGGATGCGAGCAAGCAAACTGGAGACC
CCTGTCCACGTGAGGGCGCCAGGAAGCTTTAGACTCTAAGGCTTCTTAGCTAAAATTGTATCTCCTAGAACGGGCTAATAGAAACGTGCAGTGGTGAGGA
G
>Bhlhe40-5_peak_988
GCTGCGGCGCACCACGGTCACGTGACTGATCGTGGACGTGCGGCCCTCACGTGGGTGCCCCGCAACATGGCCTCCGCCCCGCAGGACTAGTCACGTGATC
ATCATCGCTCGCTGCAGGGGCGGGGCCGCGGGTACTAAATGAACGCATGCGCGGATCGACCTTAATCCGAACTGATGCCCAGAGTTGGTTGTTTCCCCCC
C
>Bhlhe40-5_peak_989
TACGCGCTTTGCGACGCTCTGGGCCGGCCCGCGGTCGGCGTGGGCGGAGGCGAGTGGCGTGCCGAGCACCTGCGGGTGTTGGCCGACGCGGAGCGCCCTC
TGCTGGTGCAGGACCTGTGGCGCGCCCGTCCGGGCTGGGCGCGGCGCTTTGAGCTGCGCGGCCGCGAGGAGGCTCGACGGCTGGAGCAGGAGGCCTTCGG
G
>Bhlhe40-5_peak_990
TGTCGGGCAGGGCGGGGCCTCGCGACACTTTTGGAAGTCTGCCCAATGAGATGCTGCGATCCTTTAGGGGACTTGGGTCCCCAAATGCGAAAGGATTATT
CACTGAGAGGCAGTATTCTTCTCTAAGACAAGTTTCCTCATGTTCTTGGAGCCAAGACTAGAAACTTAGAACACCTTAGTTAACTGGAGAGTACTATCTC
C
>Bhlhe40-5_peak_991
CACGTGAGTCCGCCTTCCTAGCTGCGCGCACGCGCTCTCACGCGCGAGGAGGCGGGGCCGGGAACGTGCGGGTGCTTGGTTGGGGAGGAGGGGAAAGGGG
AAGCTGTAGGCCACACGTGATGCGGCCCTGAACTGGTGTCCTCGGCTGACCCGGGCTTATTTGTTCTTAAAGACACAGGACTCAACCTTTTTTAGCCAGG
C
>Bhlhe40-5_peak_992
CTGATGTGTCGGTGTCCCTGACGGCCAGGTTCCAGCCTTACCTCTGCCTATCCCCTGTTCTGTGCATGGGGCAGGTGACTGCCCCTCTCTGTGCCTCAGT
TTCCTTACCTATACATTGGGCATGAAAAAAGAACCTGTCTTGGGGGCTGTTGTAATGATTGGAAGGTAATACTGTAAATCTTGGGAAACGCCTGGCGCAG
A
>Bhlhe40-5_peak_993
GAGGAAAGCGCTGTTAACGGCACTTCCTCGTCACGTGACGATCACGCCCCTCCCCGCGCGTGCTCCCTCCCCCTCCAGCCGCGGGTCGCGATTCCGCTCC
CTGCGGCCTGCAGTCTGGGAGCCGCCTCGGGCCGACGACGCACCACGGAGCCGGACCGGATGCTCTCTAGGGAGAAAGGCGAGCCAAGCCGAATCCCCGA
A
>Bhlhe40-5_peak_994
GTGGGAGGATCTCCTTTTCAACGCAGAAACAGAGGGAGCCCGGCCGGCGCCGCCAGCAGGGCTCCGCCCATACGAGGCTTCGGCCCGTTCATTGGCTGGG
TCTGTGGTGACGTCGTCGGGTTCACAGACAGTACTCTGAGCGCCCAGCGCGCGGGAGGTATTGTGCTTCACCCCAGCTTTGTTCGGTCGTCTGCTCACCT
G
>Bhlhe40-5_peak_995
CCTCCTACGCGCGCCCCTCGTCTGCCCGCGGGAGGGAGGAAAACATTGTGCACGTGACTCGGAAGCGTGACTGTTGATCCATGAGTGTCTGGAGCGGGTC
TGCAGGTCTTGGCCTGGAACTGGATGCTGCAGGCCCTAGGGTTCTGTGTGGTGGACCCTCAGGGAAGCATTCGAGAGGGTGCAGGGGGGTGCCGACTTCC
T
>Bhlhe40-5_peak_996
CTGGCTGGGGTGGTGGGAGAGAAAATGGGTCAGCACAGGCAGCGACATGGCTGGGGCTGGAGGACAGGGCTTCTGTCTGCTGGTGTCTCCGGTGCAACTG
GAGATGGCACGTGACATGGGTGGGCGGGGCTGCCTGTCCACCGCGGGAATGGGGGCTTGAGCGGCTGCTGCGAGACTTCAGGACACCGGTGACTGCCGCC
T
>Bhlhe40-5_peak_997
GCACAGTTGCCCCGATATGGCCCCGCCTCTTGCCCGTGCATCGCTCCGCCCCATGCAGGGATACCCAGCTCCAGCCCCGCCCCTCTTCCTCCATCGCCCC
GCCCCATATAGTGATGCACCCCCACTTCACCCCGCCTCCCGAAGTCCTTCAGCTCCGCCCCGCCCCGTCTCCTTGTCACTCTGGCTGGGCTGGCGGGCTC
A
>Bhlhe40-5_peak_998
AGCGTGTGACAGGTGCTATCTGAGCACCAGAAATGAACGCCTTTCAGTAGTACTAAGTATGTAATACTTCCACACGTGCTGTGGCCACGGCGGCTCTTGG
CTTCTCCGTCTGAGACGCCCGATGCACGTGAAAGACAGCAAACAGGCTGTACGGTGTGATGATGCACTCGGAGCTTCCTGTAAGTAGTGTTTGGCAGCAG
G
>Bhlhe40-5_peak_999
GACTGCTCTTTCCCCATTGGACTGAGTTTGAGCCTTGTCAGCTCTGTCATGTGCTGCACTGGCTGTGCGCCAGACTCTCTGTGCTGCTGCGTTGGAGTGT
GGCTTGTTTCTTTGCCAGTGTCAGGAAGTTTTGAATGGTCTCACCGCATCCTAGATTTTAAAATCAGATAACCTGACCCCAGTTCTTCCTGTTGCTAACT
T
>Bhlhe40-5_peak_1000
GCTGCGCAGCGAGAAGGGAAGATCGGAAGATCGAGACGCCATGCAGCTAAGGAGCGGCGCAGCGCACCCTGGCGTCCGGAGGAGAGATCGAGACCATAGA
GGCTGGATAAGCCCCGGACCAAGTGATCCAAGGCACGTTCATAACTACTATGAGTAGGAGTTAAGTTTTCACCTGCTTCTTGCATACTGGTGGAAGATGG
A
>Bhlhe40-5_peak_1001
TTCGAGTCCTGCCGCGGTCGACTTGTATGTTGTTTTTATCTGTCAGTTTGTTAATCCCAAGATTCCCTTTGGAAATAAAGCGAAATTGACCGTAGTGGTT
ATGACCAACTTCTAGTCTAAACTTAATTCTTGGAACTCAAGGATCTGAGCAAACAACTGTCAGGGTGACACATTGCTTAAACGGTGACAGCGGTCGAGAG
C
>Bhlhe40-5_peak_1002
TGAAGGCTGCTTTCTGTGCTCAGCCCGCGCGGCGGCTCCCGAAGACAGTGACCCTAGGTTAGCTAAGCCCACAGCGTGCGGAAGGCGGGCCCTTGGACAG
GCCTGGCCAATCGGAAGCCGAGTCTGCGCCAGCGCGAAGTCGGTGTCTTCCTGCGTGCTGCTGGGGCACGGGTGTGGCTCGGGACGTGGTGCCTTGCTGT
T
>Bhlhe40-5_peak_1003
GCGCCCGCCGGGCGGGTTCCACCACGTAGCGCGCGGGCGCCGCCCCGCTCTTCCCTCGCCGGAGCGAGGGAGGGGGGCGCGCCGGAGAGGAAAGGGAAGG
GAGAAGGGGCGGGAGGAAGCGAGCAGGGGGCGGAACCCGAGTCACGTGACCTAGGGGCAGCCCGGAAAGCTCCGAGGAGGAGCCTGGCGCCGCCATTTTC
C
>Bhlhe40-5_peak_1004
CACACACACACACACACACACACACACACACACACACGCACGCACGCACGCACGCACGCACGCACGCACGCACGCACGCACGCGCGCGCGTGCTTCACTT
TCTTGCAGTAATCTCTGCAGCCACCAGATGGCAGACGAGGGCATCTAGGAAGGTCTTGAATTCTTCCCTCTGGAGAATAGAGCCTCAATTTCCTGGGATC
G
>Bhlhe40-5_peak_1005
GTGCGGTGGCGCCAGGATTTCCTCCGCGGACCTGCGGCTCCCTGCACCCAAGACCTCGCGGGCCCACGGCTGCACGTGCGGCTGCCTCGGCCTAGCTTCT
TTTGTGATCCTTCTCCCTCCAGTCGTTTTTCGGTTTCAAGCGCCGCCCTAGCTGGGTCCGGGCGATTCCAGAGCAGAGGCGATGCTCGGTTCCTAGGTCC
G
>Bhlhe40-5_peak_1006
TTCCCTATTGAGGGGTGTGGTCTCCTAGGGAAGCCTCGTGGGCTATTGCTCTAGAGCGCTGTCAGTTGTCAGTGAAACAGGGACGGCTTCTTGATTAGGT
AGAGCGCGCGCCTGGTATGTCGTGTCACGTGCAGAAGTCTGGAGAGTCACCTGATTAGTGAGAGTCAGTCCTCTAAGCCACTTCCGCCCTAACCTAGTTG
C
>Bhlhe40-5_peak_1007
GGCAGGGAGTTTGAGCACGTGCGGGACGATCCGGACCGTGCGGGTGCCTGTGTCCCTTTTGGCTGTGCTTTCCTTGGGCAGGCCTAGCCTGCAGTGAGTA
GTGTTGGAATTCGTTAGGTTACAGCTGGACCTGACAGTTACCCAAGTGCCGCAGCCTTTCCTTTTACCAGCAAAAAAATAGGAGTGATTGAGTCTTATCA
G
>Bhlhe40-5_peak_1008
AAGCCCAGTTCCAGACCTCTCTTCCTCTCTTTTCCTCAACTTCAGGGTGTCTTTTGTTTGGCTTGGTTTGCCGGAGGGGGGCAGGGTGTGGGGTTGAGGG
TTGTGTGAATGTTGATGTTTTGGTTTTTCTTTTCTTTTCTCTTTTTAGAAATTGGGTTTCTCCTTGTAGCCCTGGCTGTCCTGGCACTATGTAGACTAGG
C
>Bhlhe40-5_peak_1009
GGGGTCAGTAGGTGCATGGTGTGAGTGCACGGGAAGTGAGTGGTGAATGAACTAGTGAAGGGAAGCCTAAATGTTCGGGAAGTCCACCAGCAGGCCCATC
TCCGACGCGGTCCGTGTCCTCTCCCTGCAGGATGAGGGAGACCCCGGAGCGCGAGGAGGAGCCGGGCACAGAGGCCCCGTGCGCCGCGTCCTGCCACGCG
C
>Bhlhe40-5_peak_1010
AGGTGACGCGCCACGCCGACTTCCTGGAGCTCGCGCCCGACGAGGTGGCGGCGCTGCTGGCCGATCCCGCGCTGCGCGTGGCGCGCGAGGAGGCCGTGTT
CGAGGCGGCCATGCGCTGGGTGCGCCACGACGCGCCGGCTCGCCGCGGGCAGCTGCGTCGCCTCCTGGAGCACGTGCGCCTGCCGCTGCTGGCGCCCGCC
T
>Bhlhe40-5_peak_1011
GAAAACTACAACTCCCGTGAGGCGTCACGCGCGCCACTTTGGGCTCCCAAGCGAGACCAAGCCCTGAGGCGAAGAGGGTGGGGCCTGCGCGCGCCGGGGA
CTCTCCTAGTGAGTGCAGAGGCGGGCTGCTTGAGACGACGGGGACACCAGGTGGAGGCGCACGTGCGAGTGCGGGGCGGGTGATAAGGGAAAGACAGCTG
A
>Bhlhe40-5_peak_1012
GTCGTCGGGTCGCCAGCTTCCTGGGCAGCCACCACTCTCCCGCCGTCGGACACAGCCTTCTGCACTCCTGTGTTCTCCTGCGGTCCGGTGAGCGTGCCCC
ATCCCTTCGCTGGCCGCACCTGCTCTCTCCCACTCCATCTGTCTTTTCTCTTTCTTTTCCCTTCCCTGGAGTCCTAATTTGCCCTCTCTAGGTTTCTTTC
C
>Bhlhe40-5_peak_1013
AGAAGCTTATGGTGTGTGTGTGTGTGTGTGTGTGTGTGTGTGTGTGTGTGTTATGGTGTGTGTGTATGTGGTGTGTATGTGTGCTCACGTGTGTGCTCAC
GTGTGCATGTGTGTGCATGCACGTTTATGTAAAGGCACACGGGTGCTGTGGCACGCACATGAAGGTCAGAAGACAACTCAGGCCTCCTACCATCTGTGTC
C
>Bhlhe40-5_peak_1014
CGCGTCTTCGCCGAGACCCACTACCCCGACATTTACACTCGCGAGGAACTGGCGCTCAAGATCGACCTCACTGAGGCTCGCGTGCAGGTGCGTGGATACA
CGTGCTGTGCACGCGCTTGCTAAAGGAGGGTGCTGGAGCCTGCAAGCCAAGACAGTACGGGTGTGGCTGAGCAGCCAAGGGAGACAGCGGGGCTGGAACG
T
>Bhlhe40-5_peak_1015
GGAGAGACCTGTGAGACTTGGTCTCTTCTCCGGTGGCCCTGGGCCGGGCCATGGCCCTCAGACCCCCAGGCCACGAAGCCCCACGAGGATCTCTCCTTGT
TCATTACGCTAGTTAAGTCGCCAAATCTGTCTTATTTGCATACAATTTGCATACGACACACGTTGGGTCACGTGCACCAGCATCAACCCTCCACCCCACC
C
>Bhlhe40-5_peak_1016
ACATCTATCTTGGTTTTATTCCCCACCCCACTTGGCTTTTTGAGTCAGGGTCTCTGCAGCCCTAGATGTCCTGAAACTCAGTATGAAGAGTAGGCTAGCT
TTGTAGTCACAGAGTGCCTCCTGCCTTTGCCTCTCAAGTGCTGGGATAAAAGGTGTGCACTGCCAAGGTTAAAGCCAATTTCATCATTTTTAAAGTTTTG
T
>Bhlhe40-5_peak_1017
GAAGTCCCCCCAAGGCACCACCCTGCAAGGGTCTGCCTACCGCGGGCTGCTCACCTCCACCCAGCGAATGAATGAGTAGCACCGGAGAAAGCGAGGTTCA
CTCAATGTGGGCTGCGACCCGAGACCCCTCCGGCCTACGCCCCACACAGTTGGATCCCCTCCCAGGGCCTCCCGAGCCAGGCCGCAGGCCCCGGGCCCCG
C
>Bhlhe40-5_peak_1018
TTTTAATGAGACAAAAAGGGAGTGGAGCCAGAGGAAAGTAGAGATGGGGAGAGGGGCTGGGAGGATTAGAGGGAGGAGAAATTGTAATCAAGACCTATTG
TATGAGAAAAGAATCTGTTCTCAATAGCAACAACAGCAACAACACTAATAATAGAGTGCTTTCTGCTCTTTGAGAGGATCTTTGAATCCTAGAACCACAC
G
>Bhlhe40-5_peak_1019
GTGAGCAGCCACAGCCCAAAGAATCCCCCGCTGCTCTCACAGACACGGACACGCCTCACGTGGACAGAGACAGGAACAGCTTTTGAAAAGCATCCGCGCC
CCCACCCAAAGACGCTCGGACCCACACACCGCCGCTAGCACCAGGACCCGCACCCCGATACACAGGTGGACCAGACGCACCCTTGGGGCCCGCGCGGCGC
A
>Bhlhe40-5_peak_1020
CCACCTCTCAGACCACGCCCGCCAGCCCCTCCGCCCTTGCGGCTCTTGGCTCTCCCTCTGCGGTGCGGTTTGGAGCTGGCAAGCGGATCCCGGATCCTAG
ATCCTAGATCCGGGATCCTCGCCTGCTGCCTCTGGCTCACGAGGCCTAAGGGCGAGGGTGAGTAGCTGAGGTCTGATAGTGGCACTTGATGCCTTCAAGT
A
>Bhlhe40-5_peak_1021
GCCGGCCACGTCGCAGAGAAAAAGGGCGGAAGTGACGTTTGCAGTTGTGGGCAGGACGAGCCTGGAGCTACGCCTTCAAGCTCTTGGGGAGTAGTGAGAG
TTTACTTCCGGGGCGACTCTGAGAGCTCTAACCTCCCCCCTCCGCCCCCCCAACCCCGCGCCACCCTGCCACCCCGCCACGGGCGGAAGTGACTAGGGCT
G
>Bhlhe40-5_peak_1022
ACACACATACACACACACACACACACGTGCACACACACACACACACACACACACACACACACACACACACACACGGAGGCAGAGCCTTTGGAAGGTGACT
TAACCAGGGCTCTGGCCTTGCACGGGGATTAATCCACTTCTGGACTGGTGGGAGCTGGGGAAAGTTTTAAGAGGTGATGGCGAGTAAGAGGAAGTGAGTC
A
>Bhlhe40-5_peak_1023
AAGAACACAGCACGTTTCACAGTTCACACGGGAATGCACCACAGCACACAGTCTTTTAACTTTGACATGAGTGTTGCAGTTCTGTTTTTGAGGATGCATA
TATGTTTTTCTTTTGGGCCGCATAGAGAAAAATGAAGTAAAACCTCATTGACGTAATTGAACTTGATAACATCTCCTGGTTGTGCTGCTGATGATTCACT
G
>Bhlhe40-5_peak_1024
ACGGGAGGGGGGTTGGGGGGACTGCAGGCTCAGGTGACGCCAGGAAAGCTCCAGCGTCCCAAACGGGGCTAGTTTCCATCCTAGAAGCGCTTCTGCCTGC
TTCGGCGATACAGAAGCGCAGGCTACGCGCACGTGCGTGTACACACAGAAAGAGAGTCATTCAGTCATTCAGTCACGCACGAACGCACGGCTGACATTCC
G
>Bhlhe40-5_peak_1025
TGTGGACTCGTCGCGGGGCATCATGGGAGAGGGGATCTCCACCCCGGGTCCACACACGCCCTCCCATACACTCGGAGGACCGGCAGTCAGGTGTGAACAG
GCGTCCAATGGAGGACAGGAGGGGGAGCGTGCCCTTGAGCGCTAATGCGCGCACACAGATGTGCCCTTGGCGCTCACGTGCGTCCACCTGCCTGCCACCG
T
>Bhlhe40-5_peak_1026
ATTGTAAGGTTCTCCAATCTTTCTGAACGGTGCCACCACGTGGAGACCAAGTGTTCAAACACTGTAAGGACATTTCGCATTCAAACCATTACCCCTACTG
TGGGAAGGTATAGTACAAAAGTTATAGAAGTTAGGTCCTCCTCAGACACTGCATCTGTTGGTGTCTCGACACTGGACTTTCTAGATGGTAGAATTCTGAG
A
>Bhlhe40-5_peak_1027
AGGTGTTCTCCCCGACCCCTAGCCCAGAGTGAGTCTCTCAACCCCACCCTCTGTCCTTGTATCCTTTCCTTCCACCAAAACCATGAATTTACCTTAGAAA
GCCAACCCTTTTGGCACGTGCCTGAATGGCACTGGGAGAGCCGAAGCTGGGCTGTGACTGCCCCCTAGTGGAACCATGTGTTCCTGCTTTTGACACTGAC
C
>Bhlhe40-5_peak_1028
TGCGCCACCAGACACACAGCATGAAATCTAACGTTAGACCCAGGTGTCTAGGAAGCGTTCAACAGGCGGGGGAGCCAGAAGACAACACGGCGGCTGCATG
GAGGTGATGGCCACCCGGGGACGGCCACGTGAGCCCGGGCGTGCGCCCCGTGCGTCAGTCCCGCCCCAGCCCTGGTCCCAGCCTCCAGCCTCCAGCTCCA
A
>Bhlhe40-5_peak_1029
AAGAGAGCGGCGACCGAGGGGCGCGCGTGCGTCGCGCGGCCGCCCAAGTGGGCAGCTCACGTGACTCGCTGGCATCGCAGCCCCGCCCCGCACTGAAGCT
GCGAGGCCGCCATATTGACTGTGGGAACAGCTCTCTCCCTGAACCCTGATTCAAGGACTCCCTCGGCTTAGGGCGTGGTTCTGCGTGTTGAAGCTCAAGA
C
>Bhlhe40-5_peak_1030
CTCACTGAGCCACAGCTCCAGCGCCGCCGCTGCCCCAGGGCCGCCCTCCGCCGACTCGGTCCCTGCCGGGGATCCGGTCCCCGCTGCCACTGCCGTCGCT
GCCATCTGCCCAGCCCAGCGCTGCGGCCGCAGTCACTCCTGCCCAAAAGCTGCAGCCACCGCCGCCGCCTAGCCTTCGCTCCAGCTGCCGACGCGGCAGA
C
>Bhlhe40-5_peak_1031
ACAAAGCGCCGGGTCACGTGGGCGGGCCGGTGCGCTTTGTGACGCAGACGGCCCCGCCCCCGGCCCGCCTATCGGCGCACGCCCAAGCCCCGCCTCGCGT
GCGCCGCCCGTGCAGTCCCTGCTTAAGAGACCCCGGAGTGGGGGCGCTCGCCCGAAGCCAGGCCGCGTCCGCCATAGTGCCTGGCGCGGAGGTGTCGTCG
G
>Bhlhe40-5_peak_1032
CACTGGTAGTTTCGAAAGTGAGACAGAGCCTAGGACCAGGGTGCGAGAGAGAAGCTCAGAGCAGCAAAACCCCCAGCTCTTTCCTGCACGTGCACACAAC
CCCACCCGGTGCACCCAGACACTTAGACCAAAGTGTGCTGTGGTTTTCACATACTCTGGGAGCCACAGACTGCGGGTGCTCTTGGCAGCTCTCCAGGGAA
C
>Bhlhe40-5_peak_1033
TGGAAACCACAACACCCATAAGCCTTCGGGGGCGCTCGTGCATTATGGGGCGCTCCGCATTTTCCTCCTAAAGCGGCCCCCTCAGGCTGAACTGTGGAAA
TTCCCCATCGTCCCCCGCGAGACACCAGAAACCCCCTCTTCCGCTCCATGCCCGGATATCAGTGGCCGTGGCCATAGAAACTGTCTGCTAGAGGCTCCTA
A
>Bhlhe40-5_peak_1034
CGGGAGGCGCCAGGGCTGCGCGGCGGGGCGGGGGCCTGGGTCTCCCGGGAGGAGCTGGGGAACACCGGGCGCCTCTCGCGGAGGTGCACGCCAAGTTCTC
GGGTGAGTGTGCACGCGTGTGAGCTGGCCCAAGGCTCACGGGCGGGCGTGAGCACGAGCACACGTGTCGAGTGTGCACTCGCGTGCGTTCTGGGGCCCGT
G
>Bhlhe40-5_peak_1035
ACTGCGGACGAGCCTTCGGCGGAAGTTCGTGCCTGGCGCGCCACCGACGCACGCACACGGGCGAGCGCCCGTACGCATGCGCCGACTGCGGCACGCGCTT
CGCTCAGAGCTCGGCGCTGGCCAAGCACCGGCGCGTGCACACGGGCGAGAAGCCGCACCGCTGCGCCGTGTGCGGCCGGCGCTTCGGCCACCGTTCCAAC
C
>Bhlhe40-5_peak_1036
AAGATAGAGCGCATGCGTAACGAGTTGCACGTGCCTCTTAGAAGTTGCTTGTAAGGGTGCTTTTGAGGGTCGGTCTTTTTAAAGATTTAATTTAAATCTT
TAAAAGATTGTGTTTGTGCGTGCGTGTGCGCACATATGTACAGGATGTTCGGGAGGGCTCCGCGGAGGCCAGGAGAGGATGACGGATCCTCTGGATCTGG
A
>Bhlhe40-5_peak_1037
GAGACGTCGCTGACAGGCCGGAACACATGACTGGCGGTCGGGCGTGCAGCCCGCGGAGCTGGGCCCGGCCTGTCACGTGATGAGGGGGCGCCATGGGGTG
ATGTGAGATACGAGGCTCTCAGACTGCGTGCAAATGACGCATTCCCAACCCTTTGGGCAACTAGATCTCGGCTCCAATATGAGATGTTCCGGTAGTGGGG
G
>Bhlhe40-5_peak_1038
ACACTGCGACCCCAGACTCCAAAATTATCTGGTAACCTGGCCTTCAAGAGCCCCATGCTTTCCATGTCTGCACGCACCGAGAGGAGAAGACGCGGGAACA
GCTGATGGCCGTGCCCACATCGCAGAGCGCGCGGTAATTTTCATCGCGGGCGCGCGCCGCCTTCACGTGCAGTGCGTACAGTGAGAGGGCTAAGCCAGCG
A
>Bhlhe40-5_peak_1039
CGCCATCTTCCCACACGGTCTCTGACTTCCTTCTCTCTCCATACCATCTAAAATTACAAGCAGTGACACCAGGTTTTCAAGTTAAGAATAAGGTTAGAGG
ACGCCACAGCTGTGCAGATTAAGGAAAAGGGGGGGGGGGGGGAACCAAAAAAACTGTTTCCCAGCACAGTTTCCTCAGTAGAAAGGGCAATGTGAGCGCT
C
>Bhlhe40-5_peak_1040
TGTTGGTTATGCCGGGGGGGGGGGGTCTCTTGGGGGGGGGCATCTTTGGCGGTCATGTTGATGAGTGTGGATGAGTCTTAAAGATCTGCACAGGATTTCC
TCCGAGTTTGAGACTTTTAAATTCTCGAACAGTTACGTCAGCGGGGCCGAGCGCACTTCTGGGCTCCAGGGCGGCACGTGACCCAGCCGAGCTTCCCTCT
A
>Bhlhe40-5_peak_1041
ACTAACAACCAAGTTTTATGAAAGTACAGAAGTCTGCAGCCAAGAAGATTTGCAACCAAGGAACAGCAAAGGACAGCGAGCCCTGGAAGAAAACAGTTTA
ACACCACCCCTGAAACACCACCCCATCCCCTGCACCCATTGGCTCCTGGTCTCAGTGCTGATTCCCTGGCCTGCGCGCACGCGCGTCGCGGCTGAAACCT
G
>Bhlhe40-5_peak_1042
CGGCCCGCTCCTGCGCCGGGAAAGAGGCGGTCGCCTATTGGCTGCGCCTCCTGAGGCCTCGGGACCAATCACAGGACGGTGAGCAGCGAGGTCCAGTTCC
TGACGTTGTGCGGCCGCCGCGGGGTTTATTTAGCTCTAGGGTCCTGACCGCCGCCATTCGGAGTCCTCTGCGCCCGAGGCTGTCCCCAGACCGCTCCGCC
C
>Bhlhe40-5_peak_1043
AGCCCATTGGCTGGGGGGCGGGGCCTGCAGGTGGGGGAGGAACGCGGGGGAGCGTGTGGCACGTGCGGCGCGTGCGCCGGCATGGGCGGGGCCTGAGGCA
GGAGTGCGCGGGAGGGCGGCTGTTTTTAAGGTCTAATGCAGAAGTGGACCGGGGGCTGTGCCTGAGGCTGGAGTAACTGGGACCTAGGCGGGTAGGGAAG
A
>Bhlhe40-5_peak_1044
AACAGCCGCAGGCAGGAGCCGCCCCCAGACACGTGCGGCGGCCGCCTCGCCGCCGCCGCCGCGGTTTGGAGGCGGGGAGCCCGCGCCCAGTTGCATGACT
TGACTGAGCCCAGGACCCAGTGTTCTAGAAGTCCAAGACCACTGGGCATCCCCGGATCCTGATGGCCGTCTCGGGCATGAGGGAGTCTAAAGGGCTGGTG
C
>Bhlhe40-5_peak_1045
GGAGGCTCTTCCTGGCGGGATGGCAGCCACCGGCAAGTGTGGCGCTGCGCAGAGGGCACGTGGAGCACGCGACCCAGGGCTGAGGGTCTTACTGTAGGGA
CACAACCCAGAGACTTAAAACCAGTGACCCACAACGGTCCCGTGTGTGGTGTTTGAGGACAGCTGTCCCCTCCAGCAGGGTCCCCTGCAACCTTCTTCTG
G
>Bhlhe40-5_peak_1046
ATAAAAAAGACAGAAAGCGATTGTGGGAAACACTCCATGTCAACCTCCTGCCTCACACACATACACACTTGTACACACACCAGCATGTGCTCATGCATAG
GTCACGCGCATGTGGTTAACTGCAAACTCCTCAGTGAATCTGGACTGAACCATCTCTGACCCCCAGGTCTCCCCAACTCCCAACACCGATCTAGGAATGC
G
>Bhlhe40-5_peak_1047
CACCCCGCCCTTTCCTTTGTTCTGTGTTCTTGTGGTGAAGTCTTGCTTCCTGGGCTGTCCCCACCCATAAAACATGTATATGTCACAGGCACTTCCTGTG
TTTTACCTCAAAAGAAAGCCCAGTGGAGTCGGAGGGGTAGTTTGGTGGCGAAGAGTACTTGCTGTTCTTGCAGAGAACCAAGGTTCAGTTCCAAGCACTC
A
>Bhlhe40-5_peak_1048
GGGCTCTAGGTGGCATCAGCTTCCTACTGGAACCCAGTGCGCACGCGCGGCGTTATGCACGCGAGGCAGGGCGGGCACGCGCTGGGGTGGTCTAGGCAGG
ACGGCGGCTCGGCGGGGTCATCCGAGCGCAGGCGCAGTGCGGTGTTTGTCTACCCCGGACTGACGGGTGGCCTGGCGGTGAGCGGCGGCAGCGGCGGCGG
G
>Bhlhe40-5_peak_1049
GGCCGCAGCAGACCGATCGGACTTCCTGTCCGGGCCGGAGGCACATCCTGTCTGGCGCAGAAAGTTATGGTTCAATAATTCTAGTGCATGCTGGGAGTTG
TAGTTACTTCCCTCCTCGCGCGGGATCTCCTGTTTGCCACAGGAAGTGAGGTGGCGGTAGCCCCTAGGCATGCTAGGAGTCGTAATTCTGTCCCAGTCCC
G
>Bhlhe40-5_peak_1050
GGTGTGATTCATTGCTTCTGAACCCGTACCCTCTTCAGTGAGGGCTCAAACACCGCAGGTATTCAAACCATCAGGTGTTACCAGCACCCGACAGAAAGAC
AGGATGAATCACACACGCACACGCACGCACCAAACAAGGCACGGCCCCAGACATGTCTCAGGAAAACTTTAACTCTGACACAGCACTTTCCTTGCTCGCC
T
>Bhlhe40-5_peak_1051
CTATTTCCGGGTTCGTTTGTTTCACTTAAAGTATCTTATTTCTTTATCATGGAAAAGGGAGAAGACAGAAGCAAATTAATCGGGAAAGTCCAAGACGAAG
TTGTACACGCACTAAAAATAATTCACTACCTATCTTAAAAATGCCAGTACAGGAAGCTATTCCACTCACGTGACTTGCGCACCAGCCAAGACTCGGCACT
G
>Bhlhe40-5_peak_1052
ACTCGGGAGAAAGGCCGTGGGGGGGGGGGGGGGAAGGGGGTGGGGAGAGGGCAAGATATCACGTGGTCCAGCGCCCACGTGATGCCGACTGGCACGTGAC
CACATCACGTGCGGAACGGAGCCTCCCGAAGAAGTGAGGAGTAAGCTGGCGGTCCACGGGCTCTCGCGAGACCCTCGGCTCACGTGACCGGCGGGCGCGG
C
>Bhlhe40-5_peak_1053
GTGGGCTGCTCTCCTCTGTCCGGCTTCCGAGCAGATCCACTGGCAATCCTTGCTACTGACTCAGGCCAGCAGGGTGCGTACGAACGTGCGAGGGCACACT
TGCCCACTTCCTCTCCCCTGCCTGGTACTGACCCGGTGTGGGTACAGGCTCCTCCCTCCCAGGCAGGCAGCCAGTGCTGACTGGGAAACACTGACTAACC
G
>Bhlhe40-5_peak_1054
TGCAGGAAGCATCCTCGTGTCTCCACGCAGCTCTCGCACGCCAGCACAGGCCAAAACCCACCACCTCACTTCTTCCCGGGCTCATCCCCAGCCAGCATTC
GCAGTCGAGCATGCGTCGTGACGAGGCCAAGGGACCGAGCCAATCAGAACACGTATTACGCCCATAAGTCGGCCAATCAGGAGGCGCCTTATTACCCGGG
A
>Bhlhe40-5_peak_1055
GGTCCAGGTGAGGCGCGGCCGCGCAGGGCTGCGTGCGAGCCCTCCCCGCGGCCGGGGCGGCGCTTGCAACCCGGGCGAACACTCGCAGCCCGGCGAGCAC
GTGCCGCAGCTCACGGCCTCCCGCCGCGGGGGGAAGTTTCTGGTTCTCACTTCGGGGTTCCTTCTGGAACGTCCTGCTGAGGCTGAGTGTGTTCCCGGGT
C
>Bhlhe40-5_peak_1056
GCCACGCCCCACCACCGCCACCGCAGCGGCGTGGCCCAAGTGGGATGGGCCCGTGTGCGCCCCGCCTGTGGGAAGCGGCTATTAGGCAACCTGCAGGAAG
GCGTGTAAGCGGGGGGCGTGGCTAACGGCACACGCTTCCTCAGGAGCCAATAGGATAGAAGAACAGGCAAGCGCTTCCGGGCTGTGAGAGGGGAGGGTGG
G
>Bhlhe40-5_peak_1057
TGGCTTTTTTGTGCTAGCCAAAGTCTGCCCAGTTGGAGAAAAAGCCCAGAAGGACACAAAATAAGGTCCACCCTGGCACGTGCACATTATGACACCCATA
GCTATAACATGTCTATAACAGCAAGTTTCAACTTTCATAATGCTGCGATCCTTTAAATACAGCCGTGGTGACTCACACCGTAAAATCATTCCATTGCTAC
T
>Bhlhe40-5_peak_1058
GATCACTCGTATTTCCTAGAATGGGAAGGGCAAGGGGTTTGCAGAGGACTGCCTCCCTTCCTCTCACTCTCCGGTGATCGCTCTGGGACAAATATCCCCA
CGTCACTCAGTGCGGAGCTCTGGCCCGGAGCAGCGCAGGGCCGGGGCACGTGACCCGCCCGCAGTCCTCGCTGTGGCCCGCGGCCCGGGATGCAGTCGCG
C
>Bhlhe40-5_peak_1059
GAAGTGTCGCGAGATGTGCGGTGAGGACTGGGGGACTCGCGCGAGACCTGGCTCCTCCTGCGGGCAGACGTCGGGCGCCGGGCACGCGCCGGGCACGCGC
TAGGGGCGTGGGGGACACGCACGGGAGGCCTTGCCTGCGCTGAGGCTTTGAAGGAGGAAAATCGGACCTTCTGACCCCTCATGGGTCCCGGCAACCCCGG
T
>Bhlhe40-5_peak_1060
TTAAGCTTCCTCTATGGATCACAAAAAATCATTTCGGCCACTCCACTCATTATTCCAGCCTTTTTTTCTTCTTCATTTTACGAGTACCAAGTGCCCTGAA
AGCGGAAAGTAGGTTAAGGCCTGCAGGAATCCGAGAAGCTGGGGGTGGGGAAACAAAACCTGCACGTTCTCGCCCTCGGTCCACGCGCTGCGGGGCGGGG
A
>Bhlhe40-5_peak_1061
CATTCTGGGATGTGTAGTTCCCAGGTTGTTCGTCTGCACAAATCTTTTCCTGACTAGAGGGGCGGTACGTGACTCCACGGAAGGCCCGAGCGTCACGTGA
CTCAGGTCACCGCACGCCCGGAGTTCGCACTGCGGCTCCAGCCCCGGCGAGTTCTCGCCCCCGCGCAGCCGTTGCCGAGGAGACCGCGCTCGTCTCGCGG
A
>Bhlhe40-5_peak_1062
ACCGGAACAACTTCTGAGCTCTGAAGTTCAGAATGCACGTGAAAGCTCACGGTGTGGAAAGATGAGGATGGCGGAGGAAGTCGAATTTAGGGTAGCTTCG
GGATGGAGAAGAAACTAGAAATTCGCATCGCCAGTTCCGGACACCCTAGGGCCGGCTAATGTGGGCTGTTAAGAATTTTGCAACTCCCTTGCTTTGTGGA
A
>Bhlhe40-5_peak_1063
GTGTTCCATTTCCTAGAGGAGAAAGAGTTGGGGGCGGAAAGAGAAGGAGCCAATAGGAGACGCGATCGTGAGAAGGGGCGGGGCTTCCTCGGTACCGCCC
ATCAGTAACTGGTCAGAGGTCTAGGTGTCCCTTAACGTGATCCCGGTTCCCGATCACACATAACGCGATCCTGGGTTCCCGGCCCACAATCGACTGCCGG
T
>Bhlhe40-5_peak_1064
GTTGGACCGCAGCTCCTCCGCCTCCTTCTCAACCCCAGAACCTGCGCGAGGGAGACGCCCCTCCTCTGGCCCCGCCCCACACCTGCCGCGCGGCCCCACG
GGAATGGTAGTTCTTGATCGAGGAGCTAACTTGCGCTCTGTTCTGATTACGTGCGGGACCAGCGGGACAAACTACTCATCCCAGCATGCGTCGCGTGGCG
A
>Bhlhe40-5_peak_1065
GACGGGCGGGGACCGCGGACCCCGGGAACGTCTTCCTGAACGATCGGAGGGACACGGCAGGGTGGGCGTGCGGGACCCTTCACTCGGCGGCTCACGTGCA
GTGCGCGTCTTTGGTTCCGGAAATGGGAGCTTCACGTGATGCGAGCTGGCTTGATCTGTCCTTCCTGGGAGAGACTGACAGGCGGGCTTGCAAGCCCGGG
T
>Bhlhe40-5_peak_1066
GCTGGCCAGAAATCCGCCTGCCTCTGCCTCCCGAGTGCTGGGATTAAAGGCGTGCTCCACCACCGCCTGGCATGTGCCTGGCATGTTTATCGTGTTTTAG
GTGTACCACATGAATGCTGTGCTCATAGAGACCAGAAGAGTGTGCTGATATGGAAATGCAGTTACTGATGACTGTGGATACTGAGAATTGAACCACTTCC
T
>Bhlhe40-5_peak_1067
GGGCTGGGGGTTCCGGCGCGCGGCGGGCCGGGGTCCGGGTGGGGTGCGGGGTCCCTGGACGCAACGTTCCGGGCGTGGCCTACGATCCAGACGGGCATAG
GGTTGCGCACGTGCCTAGCGGCGGCCTGGACAAAACTCTGCCACACGGGTTACTGGGTCTGGGTGGGGCGCGGCAGGCTGGGATCCGCGTGGGGCACGTT
A
>Bhlhe40-5_peak_1068
GCTCCGCCCACCCTGAGAGCCCCGCCCTAGCGGCCGAGCGCCCGTGCCAACGGCTCCACCCGCAGTTCCTGCACAGCTGCGTTCCCGGCGGCAGGGCCAG
ACGGGGCTCTGGGACAGGTGACACCGAGTGGGATCCTCGGATAACCACAGGCGGGCGGGGGCTGGAAGCTTTGTGGGCCGTAACCCCGCGAGGCAAGAGG
C
>Bhlhe40-5_peak_1069
CTCAGCCTTACTGTGAATTAGGCACAGGCTAAGTTACACACGTGCTACCCTGGGTTCACTGGGGCAAGACGGGTGAAGCCCAGTCAGTTGAGAGGTTGAC
AGTGACAAGTGATTGCTGATAAGGCTGGATTGCCATTGGGAGACTGACTTCCTTTAAGCGCCACCTAACGGCGAGTCACAGTCAGTGACGGGATATTAGT
T
>Bhlhe40-5_peak_1070
TCAGGCGTCCGTACCGCTTGACGGGCGCAACTCAGAAACTACAACTCCCGGCATGCCTTGGGATTATGACCTGGGGACGCTAATGGGTGCGCTGAAATTA
CTGGTCCCGTGACGCCCGGGATTGTGACCTGAGTTGCTCATTGGTGGGTGGAGCGCGGTGGCCGACGGGAAATGTAGTCTCTAGTTGCTCTGGCGCTGTC
T
>Bhlhe40-5_peak_1071
GGAGCACACGTGCTCAGCACGCACAGGGCTCTGCCACGACCACTTCCGAAGGGAAAGCTGACTAATGCTGACTAGGGTAAAAACGCTAAAGACGGCTGAA
ACTAAGTGCACAGCCACAAAGTAGAAATAACTACTTTATAGCATGAACTTTATTTTTTTTAAAAAATGGGCAAAACATGCATCTCACAAAAGCACAAAAG
G
>Bhlhe40-5_peak_1072
GTACGCTCGGCTTTACCGGCTCGGCGGCGCGCCCATCCGCAGGGACGCACGAGACCCGGCGCCGGGTCCCGTGCTCCGATCCGCTCCCGGCCGCCGTCCC
CGCGCTCTGCTTAGCTCCGGGCCGCCGTCCCCGCGCCTCGGCCCCGGCCTCGCCTTGGTGCGCCCGCTCGCTCCCCGAGCCTGGATTGATCTGGTCGCGC
T
>Bhlhe40-5_peak_1073
TACTTCCAAGAGACTTCCTCTGTAAAGCCAGCTGAGAGCCAGGAGATTTCCTTCACCGGCTAGACAAAGTTGATTTCAGCTCTGCTCAGAAGTTTGCCTA
GAGAGATCGACTGAGTTCCTTTCTTTCTTTCTTTTTCTATTTTTTTTTCCTGCTCTTTCTTTTTCCTTTGCTGTTGCCAGCCTGCAGGGATCTTGTGGCT
C
>Bhlhe40-5_peak_1074
CTTCTAAGCTAGGCAGGCAAGGACACTTTAAAAAGCTGGGGCACATACACGCGCAATTAACGTGCGGATGCCAGCTAAAAGTGGCAGTATCCACTGTGGC
CCTTAACTCATCTCACGTGACTGGGCGGGAACCGCCGCTTAGCCCACTCCCCCTTTGGACACGCCTACTTTACGACTGCCCAATGAACCTGAGTCTAGGT
A
>Bhlhe40-5_peak_1075
AGTACCGGAGCGCAGGGCCTGGCACGTGCTGGGATGGCGCAGAGGGAGTCCCGGGCCCCTTTCCGACCTGCTACATCCTGTTGTCGCCCAGTTCCCGATG
CCCTACAACTGTGACCCCGAGCCAGCCACTCACGAAGCTGCTCACCGTGGGGCCGCGTCCCGAGCAGCAGCGACATCAGCGACAGCAGAAGCTCCAACGG
C
>Bhlhe40-5_peak_1076
CAGAGCAGCAAGACAGTCCTTTTCATGGTGAGCCTTGTCCTTCTGGCCCAGCCCTTCACTTCTGGGAAAAGCAGGGAGGCCCAGATTTGGTGCCGGTTTG
CTCTAGGACAGACACCAGGAACCTGGACTGCTGAGCAGTACTCTTTCTAATCCACAGGAGAGCAACTTGGCTCAACTACTTGCTGGTGGGGGAGGGGGAG
G
>Bhlhe40-5_peak_1077
ATGCGGAGAGCCACACTAACATACATGCACGTGCCACACATGTTCCTGCAGAATATTGACACACACGATCACACAACCATATATACCTTGTCACACTCTG
GATACACAATGACACACCAACACACAGCCACGCCAAAATATCTTGGAAGACAGCTATGGCAACCCAGACATGGTGACACTGACACATGGGAGCCCCCATA
C
>Bhlhe40-5_peak_1078
TGACTCCAGGCAGAGACAAAGATCGGGCGCCCCCTTCTGGCCCAGTCCTGTAAGATCGTGCGGGGCCGCGGCGGCGCGCGGGGTGGGCACGCGCCTGATG
TAACCATGGCACCCTCTTGGCACGCGCGGCCCGCGCGCGGGGAGGGCGGGGCGGGCGCGTTGCCATGGTGCCGGCCGGCCTCCTGAATGCTGCATTGTTC
A
>Bhlhe40-5_peak_1079
CTATGGGCCAATGAGGGTCGACCACGCGTTGTGGGGGACGCCCCCTGGTGGGGTGGGGGCCGCTAGCCCACTCAGGCACGGTCACGTGACTGAACCTCAG
CCCAACCCCGCCCTTGCTGCTGAGAGTCTCTGGCTCGCTAGGAGTCGTTTAAAGAATCCGCGCGAGCGGTACCAGGTGTTAACCGTGCGGTGCGGGACCG
A
>Bhlhe40-5_peak_1080
CACAGGCATCCAATGCAATCTTCTGATCCCCACGGCACTGCGCGCACATGGTTCAGACAAAAATACCAATATACGTTAAAGAAGAAAGAAGAAAGCTGCA
GTAAGGAAAAGGAAACGAGACGCTGGGAGGACCTAATGGCAAGAGAGGCCTAGAGGCGGTACTTATTCTCTCACGTGACTCAACTTGGCCAGGGCCACTC
T
>Bhlhe40-5_peak_1081
GCACTTCCCTATGCTTGAAGCTCAGTAACAGCTCCTGGACCACATGTACGGAACACAGGGATAAAATGGCGGCTACCAGGACGGCGGGCGCTGCCCAAGG
TCACGAGACCAAGTGACTTCCGGTTTCGTCGCCCCACGCCCCCAAGGCTCTCGAGTCGCACTTCCTGGGCTCCGGCCGACCTCGCTGAGGGATTTTGCGG
G
>Bhlhe40-5_peak_1082
TTATGTGTGAGAGTGCAGGCATGCACACACATACACACGTGAGGTCTAAGTCAGCCTTAACTCATTTCTTCTTTGTTCTATTTCCCTGCAGGTGTCATGG
TTTCATTTTCTGTGTCTTTTCCTGTTTTGATTTTTAGGTTACTACACCACATAGCGGTTTCTTCACAACATCTTGGGGCATGCATTGTTATCCTTTGTTC
T
>Bhlhe40-5_peak_1083
CTAGTTAATGAAAACGGTTGCTTATTTTGTATTAAGCAGCACAGGTTGGCCGCAGTCTCCTGCGCGCTGAGATCACAGGCACGTGCCATCACGCCGCGCC
AGCTCCATTTGTCATTAAAATAACTTATTTCAGGAGAACACTTGGGACACCTGTAGATCGCCTTCACTTCTGAAGAACAGCTACGTTTGACAAACCTCCC
A
>Bhlhe40-5_peak_1084
GGTACCAGAGCAGGAGACTTGTCTAGATTTTAGTTTAGGAAATTCTTCAGAGTTCAGTTACAGTCATCATGACTGGGAGAAAAGGGCTCTTGAGTATTTC
CCCTCACCCCTGCTTCAGCCTCCTCCACTGTCAGGAAACAAGATACTGAAATGAATATGCGGCATAGAAACGTGATCAAAAGGCTGGGGGTGTAGCTAGG
T
>Bhlhe40-5_peak_1085
GCGTGTCAGTGTAAGAGGGCGAGGCGGGGGGCGGCGGGGAGTCTTAGCGGTGGCGGTGAGTACATGCGCCTCCCCCCACCCACCCGGGGACCGGGCTCCC
CGCTCTTAAGGGGCGGATGATTGGGGCTAGGGGCCGGGGAGGGGGGCGCTGCCCGCACGTGCAGCCGGGCACACCGGGGCCCGCCCGCCCGCCTGTCATG
G
>Bhlhe40-5_peak_1086
ACAGCAGTTAAGCCAGGGGTAGGGCTGGTTTTTGTAACCGGTTCACACTGCCAGCTAAGTTTTCCTGTACGCAGGGTCTCCAAGCCCCGCTTTCACCCAG
GTTAGCACACAAGACATGCGCGGAAACTGTGTCCCCGTGGCGTGATCTGGGCGGCCAGAGGTCTCGTCGCTCAGCATCGCCTCTGCACCCGGCCCCTCGG
G
>Bhlhe40-5_peak_1087
CTCTCAGTCCCTGAGCCCAGAGAAAGGGGGTGTGACTCAGCGCGGGGGGTGGGGGGAGGGCGTGTGCAGGCTCTGTCCCACGAGCAAAAAGAGGGCCGCT
TGCAGAATTCGGGTCGTGCGCAGGCCCAGGGGCGTGTGCTGGCCATATCCCTTGAGCCAGAAAAAGGGCGTGTGCAGGCGGCGGGGGCGCGTGCATGGTG
C
>Bhlhe40-5_peak_1088
GAAAGCACTATAGGGACATGATGTTCCACACGTCACATGGGTCGTCCTATCCGAGCCAGTCGTGCCAAAGGGGCGGTCCCGCTGTGCACACTGGCGCTCC
AGGGAGCTCTGCACTCCGCCCGAAAAGTGCGCTCGGCTCTGCCAAGGACGCGGGGCGCGTGACTATGCGTGGGCTGGAGCAACCGCCTGCTGGGTGCAAA
C
>Bhlhe40-5_peak_1089
CTTCCGCCCTTAGGCCCGCCCCTTCCTGCCCCCTCGGGCGCGGAACTTGGTTGCCAAGGGACTATTCCCCGCCCCTCCCCGCCGGGGCCCAGACTTGGTT
TAGAACAGCGGAAGGAGACTTTAAGTTTACCTCACGTGTTTACAGTGCCTGCGTGGTGTCATGGGAACCGGGAGGCGCGTGGAGGGGTGGAGTCATGCCA
G
>Bhlhe40-5_peak_1090
CCCGCACGCAACTAGACTCCCCGGATCAGCTGACGCGGCGGCCGCAGCGGGCTGTCAAGTGCGTCAGGTGACGCACCGCGTCTCACGTGACCGCAGTAGG
GCCTGGCTCTTAAATGGCTCCAGTTTCCGGGCACCCTGGCACGCATGCGTTACTCTGGAGTGCCCGACCGGCTATAACTGCCCTCCCGGCGCCTGCGCAC
T
>Bhlhe40-5_peak_1091
ACAAGTGTGGCCAATCCGCTGCAGCAAGCACGAGAGGGCGTGGCCTGGGGGGGCGGAACCTTCGGTCGGCGGAAGGCGGAAGTGCTCGCGGCGTCACGTG
ACCTGAGTAACATGGCCGCGGCCCAGTGAGCGTTGCCGGTTCCTGGCGGGAGCTGGTCGCGTGAGCCGTGGGGCGGACCGGGTCGCGCGTGGGAGAGCAG
G
>Bhlhe40-5_peak_1092
CCTTCCCCGCTTCTGCAATAGTATACGTGTGTGTAATAGTGCACTGGTGTTTCCAGGTGTTCGAAATAGGGAATGTTTAATTCGGTAATGTTTTGCTGAG
TATGTGAGAGAGCACGTGTTTTTCCCCCAGCCAAATCTTAGTAACAGTCAGTTGAGTAGGTGGTTTCAGAAGAGTAGAAAGCAGCAGCCTGTAAAACTAG
A
>Bhlhe40-5_peak_1093
GGTCCCCGCACACTCGTCGTCAACCAGGCGGAGGCGGAGGCGGAGGCGGAGGTGGCGCGGGAGGGGCGGGGCCTGGCGAGACCCAAACAAGCGCACGTGC
GGGCCGGTCCGCCGCGGTGACGTCACGGCGCGTCGGCGCGCGCGCCCGCCTTACCCTTGCCGCGGGCCGTAAAGCGCGGAAGGTCGCAGGCCCCCCGCGG
T
>Bhlhe40-5_peak_1094
CCCTCCCGCTCCGCCTCCGCCTGGATGACGGCGAGTGTGCAGGGAGCGGCCACCGCCCTCCGTCCCCGCTCCGGGTCTCCCGCCGGCCTCCGTGTGTCGG
CAGTTCGGGTGATCGTCTGCCGCCAGGCCTGAGCTCCGATCCTGCGCGAGGGGTCCGCAGCCCAGAACCCGTGGCCGCCTCCGCCTCCGCCTCTGCCTGG
A
>Bhlhe40-5_peak_1095
CAAGGTGCCAAGATGGCAGTGGGCAGATAAGATGTTCTTGAGAGAAAGAGCCCAGAGTGCGTGGATCTCAGCCGAGTGACTCAGCAGCCCTGGTTAGCAG
TTGTTACTCACCAGGAAATTGCACGTGTCTGGAAATTTGGTGACATCTGCCGTTTCGGTCTTAATCAGGCTGGCTTTAGCATTTACTTTCCTGGCACAAA
A
>Bhlhe40-5_peak_1096
CACTCCTCCCGCCCACTTCACACACAGAGGCACACACACAAATATGTGCATACATGCACATACATTCACGTGCCTGCAGAGTACACACACACACACATGC
CTGCCTGTAAACACAAATACATGTCTGTATAACACATAAACACATGTGTGCACCATACATATATGGATGTCTGGAGTTGCATATTCAAATACATATGCAT
G
>Bhlhe40-5_peak_1097
CAGAGATGCACACAGGTCCATGTACACACATACGGGCATAGGATCATGCACACATGCACAGATGTGTGTGCTCACATACATAAGGGCATAGGAGCTCACA
AACATTCACAGGCACGTGAACATACACACACACACACTTGCGCATGCACACACACACACACACACACTTTTTCCCTCTGCAGAGCCCCATCCTGCAGCAT
A
>Bhlhe40-5_peak_1098
CCAAGATGGCGCCGAAGGAGGCAGCCTATCCGTTCTGACCAGCAGTTCTGCCACCTGCTCTGACTCTGCCAAGACGCCCCCCGCCCCGTCCCCAGACCCT
TGGTCCCACGGCGAGTCCCCGCTCCAAGCTGTACCAGTGCACGAGGACTGCAAGGACCCCTCCCGTGACTGCCACCACTGTGGGAAGCAGTTCCCCAAGC
C
>Bhlhe40-5_peak_1099
TAAAGCCACCCACAGGTCCCGATCTGTGCTGGTTCTCTGGTTTCTTTTTCCCCTCCTCGCCTGTGCGCCTCTGCTGGGTTCTGTTCTCGCGTGTATGTGT
GTGTGCGTGAGCGTGAGCGTGTGCGTGTGTGTGTGTGTGTGTGTGTGTGTGTGTGTGTGTGTGTGTGTGTTTCAGTTTGATGAGAAATGCAGATAGCTAG
G
>Bhlhe40-5_peak_1100
GGGATGTGGCATTTGTTCACACACCCACGACGTGTGGCTACCAGGAGAGTTTCAATGTTGCCGCGTGCACGTGCAGTGGCTGTGTCCCCACGGGATGATC
CGTGTGCCTGAGAGCACTGCACTTAGCGCTGTGACTACCATATATTTCTAGAATGTTCTGTGCCTCTCAATTCGGGAAGGAGGGTACACACTCACTTGTC
T
>Bhlhe40-5_peak_1101
GCTCGCCCGCCGGGGCGGCGCGGCGCAGGGGGACGCGGACGCAGCCTTCCCGCCCGCGCCCTCCACTCACCCGCCAGGAGCGTGCAGGGCAGCAACAGCC
AGTAGAGCCCGGCGCCCAGCACGTGCGGCTCCATGCCCCGCGGCCGGGGGACCGCCCGGGGTCGCGCCGCCGTGGCTAAAGGGAGGTGCGAGGGCCGGAG
G
>Bhlhe40-5_peak_1102
CAAACCCTCCTTCAGCCCAGCGCAGTTACTCGCACTGTGCCCGTGGGGCGCTTCTCCCTGGGGCTCCGGGGCCTGGGACCCGGGGTGGGGGCAATACAAG
AAGACTCCCAAAGACCTGACCCACTTAGTACCCACGCGCAACTGCGCCCCTCGTGGTTGGAGCAACTTTCGCTTTGTTCCCCAAGCCGTGATGGCGCAGC
G
>Bhlhe40-5_peak_1103
CCCCCTCCCCCAGTCGAGGCAAGAATAAACAACCACTACTATGTATGGTTGGCCTGTGCCTGCCAGTCCCTCACGAGACTTGAAACTTTGACGTGGTCTG
TGCTCGTCGTCCGAAGGAGGGACTCGCACGGAAAAGCATGACGATCTGTCAGGTTATCTGCAGTTTGTGCCCCTGCTTCCTTCCTGCCACAGGGTGGGGC
C
>Bhlhe40-5_peak_1104
AAAACTCACCTCTCGACGCCGGAGCCACAGCGCCTGCGAGGTCCGCGGGGCCGCGTCTCCCCGCGGCAGCCGCGAGCCCTCCGTCCGCTGCCCACTTCCG
CCGAGCGCCCTCGTGAGCTCGCAGTTGGCTCCGCGCGAGGGCGCCCGGCGGGGCCGCGGGGTCTCCGGGCGCGTGCAGCCGGGGCCGCCACGTGCGGGGT
C
>Bhlhe40-5_peak_1105
GACCCTAGGGCATCTCTGGGGCTGCTACAGAGTCCCCCATACAAGCGCCGCCGAGATTGGAGATGACCACAGGGGTTAACTCAGGGCGAAGACCGCCATG
GCGCCACGTGGCACTGATGACAAAGGAAACTTCCTCCTGCACGTGCCCAACCTGGCTTTCAATCATCCTCTCTCCTTTGCGCTCTCAGGCATTCATTGCT
T
>Bhlhe40-5_peak_1106
GGAAGAAAACGCAACCGTTCTTGTTGTGAGTCTGGCCTGTTTAACCCAGGGATCTCCACTTCCACCCAGCTCGATGCAGAGGACATCACATCATTTCATT
CTTCATGTGGCTGAATAAAACGTGCTTAGTTACATAAGTTCTGTGACACATGCACACACACACACACACACACACACAGCCCACATCCTCTTTCATCTGT
T
>Bhlhe40-5_peak_1107
ACAAAGATGACAGAGTTAGCCAGCAGTGACTGAGTCCAGCCTGTCACGTTTCAGATAAGGAAACCGAGGCTGGTGACTGAGCCTGATCTATTTATAGCTT
GTGTCATAGCTCATGAGAACTGTGGCTTGCTTTGGAATCCAGTTCTGAATCTTGGAGGCAAAGACACATCAGTTTGTGAGAAAAAAAAATTATAATTTGC
C
>Bhlhe40-5_peak_1108
GAGAGCGCGTGGGACGTGGTGGAGGCTCGTGGAGCAGGAACAGAGTAGGACAGGGTAGGGCGCGCGCGCAGTGGGCACACCGGAGCCTCCACGTGCCTAT
CTGCGGTCATGTATGAGAGGGAGTGGAAGCCCCCTCCACGAGGCGAGTTCAATTCCATGTGTTCCTCGTGGGCCTGACTCACTTCTTTCTGTAAAAGCGA
C
>Bhlhe40-5_peak_1109
GCGCGGCCCCCTCCCTCCCTGGCGCGCGCGGCCCCGTGCGCCCGCCCTCCTTCCCTCCCTCCCTCCCTCTGCGCTCTCTCGCGCGCCACCCTGGATTCTT
CCGTTTCTCGATCGCGTGCGCGCCGGGACTGAGGCGCAGACCAGTTCACGCGGCCCTAGCGCCGCAGGTGTGCAGCTCGCGTCCCCAAGAGTCCCGTGTC
A
>Bhlhe40-5_peak_1110
CGCCTGGTGCGCACGCGCAGATGGACCCAGTCTGCGCGGCTGAGACGCCAAGCTGGGGGCGGGGCGTGCACTGCAGAAGGATTTGTGCGTCATCCCGTGA
CCAGGGGGTCAGGGGCAGCACGTGTTTGTGGCGTGCTGAGTCAGAAGCCTCTAATCCACTGTCCTTGCTAATGAAAGACGAAGGTGGGAGCCGGCTGAGA
A
>Bhlhe40-5_peak_1111
CTCCGGAGTCTGCGCAAAGGGGCAGCACCTCGCAACAGACGTTACCAGGCTCCACCCCTTTTCAGGCGTCTGTGCGAAGTAGCTGGACGCCCGGCTTAGA
AGTTTCACAGACCCCCCCACCCCCACCTTTAGTTCAGGGTTGAGCGTGGGGGCGTGGCCTGACGCAGCTTCGCCCCCAACCTGTACGTCTCCTACGGAAG
C
>Bhlhe40-5_peak_1112
CTCCCGTCTGAGGCCTGTCCCCCTTGCCCCGCCTCTGTAAGCCACGCCCTCTCCCGGCTCTCCTCTTTTCTCAGAGCCACTCCCTCTCTTGGCCCTGCAG
CTCTTCCCCGCCCTGCCTCCTGTGGGCCACGCCCCTCCTGACTTTGCCGACCACGCCCTGGCCCCGCCCCAGGCCGCCTGGCCTATCCCTATTTGGTCAC
T
>Bhlhe40-5_peak_1113
ACGCGCACCGCAAGTTGGAACGCGTGGAGGACGGGGTGGGGCTGTGGGCCAGTCGCGCGCGCCTGCGCCTGCGCTCGCGCCTGCGTGCTCGGGCTTTGGA
AGCTAAACGTTCGGGCCGCTGGGACTCGGACGAATAAGGCTAGGCTTTCCCGAGCGTCCGTCCTTGCCCCACTGCCTCCGCTGGGCGTTCCGGACTTTGA
T
>Bhlhe40-5_peak_1114
CTCCGCCTGCAAGGGTCGCGCAACAAACAGAGAGGCACGGCAGCAAGGGCGAAAACGCACTCTGGGGACCACGGACGCCTCAGCGGCTGCCACTCTACAA
ACCTGCACACCTACCTGTTAGTGAGTTTCCGAGACGGGCCGTTACGCTCACGTGACCGACAGAGCTTTGTGTTAGCGGGCCTGAGAGTGCACCAGCCAGG
C
>Bhlhe40-5_peak_1115
GAGGCTGCCGCCATCTTCCCACCTGCGCAACCCCAGACGCCGTCCTTGAGCTCCTCCTCCGGATTCGACAGCCGCCCGCCTGGGGCAAGCGGAATCCAAG
TCCCCGATGGAAGGGGCGGGCGAGCTGCGAACCCTATAGGAGCCTCGGTCTCGCAAACCACAAGGACGCCACACTCAGCGCGCACGGGAAAGGCAACGCG
T
>Bhlhe40-5_peak_1116
CTACCTTCTTCTCTCTGCCACATGCCATCTGCCAGAAACTGTTTACCTTCAAGTACAGGTGAGAAGTGTTAGTTGGAGTAGCCTGGGGCTCAAGGGAGAG
TGTACCATGCTGACCTCCAGAATAGACCTGGCCCACAGTCACTGGGACTAAACAGGAGCCCCCTCTGGATGTGACTCTCGCTGTCGAGCGCACGTGCCTC
A
>Bhlhe40-5_peak_1117
TTTCAAGATCTCTTGGTGTCACCTTGTGATTGGCTGTGTGGTATCAAGCCCTGTGTGCTGTCGGCACGTTCCCTTCTCAGAAGCGCCCACATCCTTCCGC
TTCTGTCCTGACCAGAGCCTTCCCTGAGCCTGACTGGTGGTCTCCACGCCTCTCCTCTCTGACACACTAGGCTCTCCCTGCTCCCCTCCTGCCGACCAGA
A
>Bhlhe40-5_peak_1118
TGACTGGCCTGGAAAACCCATCAAACAAGAGAGGGGACAGAGCAGCAGGGGAGGAAAGTGTGGCTAACCTCCCCACAGCAGGGCAGCATGTCACACAGTT
CCCTGAGTGATACAGCGACATGTCTTGCACGTGCTTAGGCAGATGTCAGTCCTGTCCCTCAACGTATGACTGTGGCTGAGATTTCTGTAGCAGTTGCTCT
C
>Bhlhe40-5_peak_1119
CACCGACACGGAAGGCTGGAACAAGCTTCCCGCAAGCCCGACGCGGCGGCCGGGAGGAAGCAAACTACCCACTGCTGCCCCACAATCCTCCGCGCAGCGT
CTCGCGGAACACTATGAGCATGCGCGAAGGGCCAGCTGCCCGGACATTTCCTGTAGGTTGCACGTGAGAGCCAGGAACTTCCGGCTGACCGGGCTCAGCC
G
>Bhlhe40-5_peak_1120
CCCGCCCACGTGCACGCACGCACGCACGCACGCGCAGCTTGCGCAACGGGCCATTATCCCTCTCAACTGTCAGGGTCTTGTCCCACTTGCTCTGTGGTGT
TTTGTCGCCGGCAGTCAATCCTGGGTCGGGTTCAGAACATGAAGGAGGATGTGTGGAATCGGCGGAAGACTTGGACCAGGAAGTGCAGTTCACATACTAT
A
>Bhlhe40-5_peak_1121
TTCTGTTTGATTCAGAGTGGGTTTTGTTAGTATGTGCATGAGCCTTAATTTGGGTTTTAGGGTTCAGAGATAAACATCTAGATGTTTAGAAAAACGTGAC
CTACATGCCTAGTCCCTTTGAAGCATTTCCTGTACGTTCTTTAGAAAGCACAGCTCCTCGGTGCTAGGAGCAGTGACACACACCCTTCTTCCTGGCACTT
T
>Bhlhe40-5_peak_1122
GTTTTGGCACATGACCTGTGCAGCCACCACCAAGGTTGTGAATTCCGTGTGTGTGTGTGTGTGTGTGTGTGTGTGTGTGTGTGTGTGTGTGTGTGTGTGT
GTTGGGTAGTAGTAGTAATAGTAGTAGTAGATGAATGCATGTTTGCATGTTTGTGGGCACGTGTGTGTGGAGGCCGGAAGTTGACCCTGGGAATTGTCCT
C
>Bhlhe40-5_peak_1123
CATCCTCCCATTATAATGACAATACAGCGCCGGAGTGCGTGGGAAGGTGTGCACAGTCCTGGGCCACCGGAACAGACCCCACGGGACGCTCCGCCCTCCC
GACGGGTCGTACACGTGCGCGCGCCTTCTTACACCCCCCCGACAGCAGCAGCGGGAGCAGTCACCACGTGCGCGCACACACTTCCAGGCGTCATCGAAAA
C
>Bhlhe40-5_peak_1124
CCTTTGGAAAAAACAAACGAAATGGATGGGCTCCCGTCAGGTGATTCGGGTCTACCAATAGTGAAAACGAGTCAAGAAACAACAAGAAAGGCCTGTCACG
TGATGGAAGCGAAGCCAACCACGGTCACGTGGCCGACCAAACCCGTGAGAGAACTGGCCCGACGTTGACGTCACGCCAACAGACCCAGTCGCTAAGTCAA
C
>Bhlhe40-5_peak_1125
GAGGCAGTGCCCCCGTGCGCGCGCATCCATTCTCCCCCCTTCGTGGCCCCCTCGGCCCAGGCCTGGGCGCTGCCCCCGGGGGGTGCGCACGCACTGTGGT
ACTCTCCCCTCTCCACGGGCCGCTTACTTTCCCCCAGCCCGAGCTTTTGTCTGTTGCTTTGGCCTCGCGCACGCGCGCACGTGTTGGAGCACACACCCCC
T
>Bhlhe40-5_peak_1126
CACCGTGGTTCCCATGGAAACTGCCTGCTCCCACTGCCTGAGTAAGAGAACTGGCTCTTGGAGAGCTTAGACCAGCCCCGTTAATTCTGCACCAGGCTGA
TGTACCCCCGAGTCCCAAGAGGGAATTGGGTCTTGTTGCCACTCCCTCGGGACCAATCTGCGCGTGGCGCCGCAAGGCTCCCAAGGGCACGTGCCAGAGC
T
>Bhlhe40-5_peak_1127
GAGTCGGGTAGAGAGGCCATCTTTTACTTCTTAAACTTTCCATCTTCGTAATGCCTACTTTTGGTATGTGTGTGTGTGTGTGTGATGAATGTGTGCACGT
GTGTATAAAGCCTGAGGTTAACCTCAGATGACTTCATGTTCACTCCCCACTCTTGAGGCAGGATGTCTCTGACCTCAGAGCTCACGGTCCTTCATCAATT
T
>Bhlhe40-5_peak_1128
TATCCTCCAAAGCTCCTGAGCCAGGAGAACCCCGCACAGAATGGATCGTGCCTTCTCCGCACCGACGTAGCTTGTGGCACCAGACGCGTCGGGGCGGTTC
AGGTGCTGCCACAGGCTCCGCCCCTGCCCGTCCTGCCCAATACGCTCCGCCCCGCCGTTAGGTTTCGCCCCACAGGTCCCGCCCCTTCCGCTGCCGGAGC
C
>Bhlhe40-5_peak_1129
GGCGTAATCTCAATGGACGGCAGTTGCAGGAACTCCTTGCCGGGGGCCAGGACGCCGGGTAGGTCCGGGGCTACCAACCCCGCCTCCAGGCTCTGCTCCT
GCACGTTCTTCATCCGGCGCATCTTAAAGCGCCGGCGGCGAAGCGTGGGGGTGGACGAGCTGGACCACACCGCGCTGCCCTCGGGTGCGCCCTGAGGTTC
T
>Bhlhe40-5_peak_1130
TAACAGCTAGCACAGGGCGGGGCAGAGGAACCCCCACCCACGCTTGCTCTGAGCAGCAAACGTGCAGCTACTGATGAGAAAACAAGATAAGGCAGAATAT
CTGTCAACACTCAGGCCTCCCCTAGAGAAGGACAACTGTGTATGTGTGTGTGCTCTGCACAGAAGGGAAGCCAGAGGCCAGGCAGCCACCTGGGATGCTT
T
>Bhlhe40-5_peak_1131
AGGGCACTCGCAGTTGGAGTTCCATTAAGCAAACAACCCCTTGTGCTAAAGAGATCGTGTGTCGCAGGCTCACTTAGAGGAACGCTCATTTAAGGAAGAT
TGTTTTATTTTGCGGGAGATGAAGGAAACACACAACTCTGGGTTCTGTCGGCACATTGCTGAACTGCAAGTCACGTGCCAGATCCAAAAATGATGAAAAC
A
>Bhlhe40-5_peak_1132
GGCTACACTCACCCCTCGGCCCGGGAGGCGGCGGCTCCTCGGGCTGCGCCTCCGCCCGCCCGGCCACCGCGTCGCCGCTCGGCTTCCGGCCTGCTCCAGG
CCGGCCCCGGACCGGCTCCACTTCACCTCGACCCCTTCTCCGGCCGCCAGAGCCCAGTGTCCTGCATTGACCCGGAAGCAGCTTTCCGGGGACCCCAACA
A
>Bhlhe40-5_peak_1133
GGAGCCGGGCGAGAAGGAGGGGCCTCTCCGGCAACCACCGCCGGCGCTCGCAGCCCAGGGAGTGAGAGGGAGGCGCCCGCCCTGAGGCGCGCCCCTGCGC
GGGCGCGAGCGCGGCCGGCGCAACGCGGGGGCGCGCGCCGGAGACGGGCAAGCACGGCACGCCGCGGCGACCCCCAACGCGCGCACGAGCTCGCGTGCAC
C
>Bhlhe40-5_peak_1134
TATCCCTACCTCGCTAGGCGCGGCGGAAGCTTAGAAGTTGCTGCTGACCCTCGACGTTTTCAATGCCTGTTCCCCAGAGGGGGGCACTAGGGAGCCGGCG
CCTCAGGAACAGGGACCCACGCGGGAAGGTCGAGCTCGCCCGGTGAGGTCACGGTTGCCATGGCTTCGGGCAGTGACGCGCGTCCGCACGTGACGCGCGG
T
>Bhlhe40-5_peak_1135
CGTCGCAAACCCACGGGGAGGTGCCGGGAGAAGACTACAAGCCCCGGCATGCGAGGCGTCGGCTCGCCCTCCACAGCTACTCTCGGCTGCCGAAAGGGCT
GATGGGAGTAGGAGTCCTTGGTCCAGCCTCCTGCTCCCCTCCCCCGCCACGTGTTTTCGGATGTTAAGGGACTTGCTAGTATTTCACCGCTAAAGTTTGT
C
>Bhlhe40-5_peak_1136
CCGCGCTGACACAAGCGGGCTTGCCAGCCTGAGCATATGCCTGCAATCACTACACTGCACGTTTGGAGGCGGGCGTCCCCGAGCGTGTGCACGCACATAC
ACGCACATACACACACACACACACACACACACGCACACGCACACGCACACGCACGTACACACACACACACACACACACGTATGTAGTCACTTTGCTCATT
T
>Bhlhe40-5_peak_1137
TCCCAAGGTGGGGACAGCTCATTGCATCTCCGATTCTGTGCATGAATCACTGAGGTGACAGAAGGGCAGATTATGATTCATGAGACGGAAACCACATATG
ATATGGGTTAGGAGCCGTTCTTCACGTGAGGACCTTTCCTTTCATGGACCCCAGTTCTGCAGGTTGTTATTGAGTTTTGTTGGCCCACTTCTAGCTGAAT
T
>Bhlhe40-5_peak_1138
CTGCAAACCACAGGTAATTTACATGGTGACTCCTAACAGTAGCAAGATCACAGTTCTGAAGCAGGAACAAAAGTAATGTTATGGTTGGGGTTCACCACCA
CATGAGGAACTGAGAACCACTGCTCCCAAAGAACCCATGCACGTTTCTAGAAAGAATAAGACTTTATCTCTGTCTACTGGATGAAACGTCAGTGGTGAGT
A
>Bhlhe40-5_peak_1139
GGGAAGAGGTAGTAGCCACTTCCTCGGGCCTCCCCAGCTCGCCTTCGCTTCTGCCGCTGGGCTTGCACCCGCTTGGGCCGCCGGCAACGACTTTATCTCG
GCTTAGGGCCCGCACCTCAGGGTCCGTGGCGGCGTCACGTGACGCGGCGGGCGGGGGCGTGCTCGGGAGCAACCCAGGCGACAGCAAGCCACTGGGTCCC
G
>Bhlhe40-5_peak_1140
TTAACACAAGGCTTTACCATGCAGGGAGAACTTGAGTCCCAATCCTGGCTCTTTCCTACAAGACAGTCCTGCAGACATCGCGGGACCTCAAAACCTCACG
GTATACTTTTGGGCCCACAAGAAAGTAACGGAACCTATGGCGTCCCGTTGTCAAAGTTACTAACCTCCCAGGGTTCCGCCCCCCCACCTCCAGCTCTGGA
G
>Bhlhe40-5_peak_1141
ACCTCAGGCTCCTGTGATTTATATGTTTTCTTCAATTAAGCCGAGCTGTTTGCTGGACGCAGGTGCATGCTATTCGTGCTGTGCGTTGTGGCAGTGAAGT
GGTGCACGTTTCTGACCTGGAAGTGTGGTTTCTCTGACTCAGAACCACATCAGTGTGCCTTCCGCCCTCTGCTTCCTTTGCACTATTTCCTTTTTGAAGG
G
>Bhlhe40-5_peak_1142
CTCACAGCCAGCCGGCTTCAGTAGGGAACTGGCGCCCCACCGCCACACCAGGCTTCCGGGTGTCCCCAAGCCTCTCTCTCCGCGCCTCTGCAACGCACGT
GCACCCCGGCAGGCTGACACACAGACTGCCGTGGGCCACGCATGCAAAGCTGTTCCTACACGTACATGCATGGCCCGAATCTGCACACATGCCCCCCACT
G
>Bhlhe40-5_peak_1143
CTCCGCTAGCACCATCTGGCCCAGGGCCCCAGCGCGCAGCAAGAGGCGTCAGCTGCACCCGAGCCTCACGCTCTGCTACATCCAGCGCGATGACGCCCAA
CTCAAAAACGTGCGGCTTGAGATCTGAGCTCTGGTTGAATGCATGGTTAGACACATAGCGAGAGGGGTCCCCATGGCCACAGTGCTTCTCTCCCATCGGA
T
>Bhlhe40-5_peak_1144
CATTGTTTTCTCAATGCTTCCTCTAATTTCTGAGCGCTAGGATCCCATAGAAGTGAGAACTGTACTCCGCCGTCTTCCCCCGTGGGAGAAGGAGCGGGTG
GAGTCCCCGCCTCGCCCCGTCACGTGGCCAAAAGCGCCCTTCGCACGTGACCGCCCTTGTGCTTGGCCAATCAGCCTCTGCAGGGGCGGGGACTTGGGGA
G
>Bhlhe40-5_peak_1145
TTTGCCTTTCCAACCTTACGACGTTTTTATGTAGTAATCGAGAATCTAACACGGAGGTCTCAGCCCTGCCGTAAAGTGAAGAAGGAATGGGGAGGCGGGG
CCATTCGGAGGGTGGAAAATAGGCGTGTCCGCGCAAGCGCAGGCAGCCCGCTCCAGCAGCGTCACGTGCGGAGGCGGGGCCGGGCGGGGCTGTCCGGGGC
T
>Bhlhe40-5_peak_1146
GAAAGAAGTTATTCAACAAGCCCTTCTTCAAACTAAGCTCCATGCCTAAGATTAAAAGACCACACAGTCTCTTCCTTCCTTGTGGGCCCCTCATAGTGAC
AGGCACGTGAGCTGTTCTGAGAGCACTGCCGAACATCTAGCACACAGGAGGAAGTATGACCGCAAACCTTGTACTCCAAAGTTTTGTTTTTCTTCTCCAG
T
>Bhlhe40-5_peak_1147
AGTATCTCTAAAGGTAACAGAGACAACAGAAAGCCACTCCCTCCCCCAGATGCTTTCAGGGCGGTCCCCTGTCGAACGTGACCTGAGTCACGTTCCCAAT
CAGTTTGCCCGTGATCAATTACAGAGCAGATACTGAGAAGTGAGTTTTGGAGTTAAAAGGCAAAAAAAAAAAAAAAAAAAAAAAAAAGAAAGGTTTTTCA
G
>Bhlhe40-5_peak_1148
ACAGAGCGTCCCGCTTCCCTCTCCGCGTCCCCCCTCACCATGAGCAACCTGAAGCCGGACGTCGAGCACTGCACGGGCGCGGGCACCGGCAGCCCGCTGG
AGGAGGAGGTGGGTGTGCGGCCGCGGGAGCCGGCGCGCGTGAGGTGCACGCGGGGCCGCGGGCGGCGCGAGGTCCTGCGGGCCACCGCTCCTGGCGCCTT
C
>Bhlhe40-5_peak_1149
GGGCAGGCGGCGCGGAGGCGGAGCAGGCCGGCGGCGCTCACGTTGCGGCAGAAGTCCACGTGCAGAGTCTGCAGCGCGCGCCCGTGCGCGGCCACGGCCG
CCAGCGTGCGGTTGGTAACGCGCGCGCAGTTCTCGAGGCGCAGCGTACGCAGGCGCGGGCAGCTGAGCAGCAAGCGCGCCAGGCAGTCGTCCGTGACGTG
G
>Bhlhe40-5_peak_1150
GTTTTGCCATCCGCCGTCTCCCGGCGCCCCGCTCCGGAGAACGTGAAAATCCGGACTCCTGGTTCTGCCGCCGCCCAGGGACAGTAGGCTTCCGCCTTCT
CCGGCGGCCCCGCCCACCCTGCTGGTTACGCCCCCAGGCCAGCCCGGGCCCCGCCCCCACACTAGTCAGTGGGCGGGGCATTGGTGCTCACCCAGTGCTA
G
>Bhlhe40-5_peak_1151
CCCAGGATTCAGCTCTGTAAAGTGAAAGTGAAGTGGAGCAAGATGGCCAAGGGTAGGAGGTTTGCACGTGCTCTCCACCACACTTGTACATCCCGAGACT
GTACAGGGACGCTACAGGGGTGAATCTATGAAGAGGAAGGAAAAGAGGACTTCCTTCCTGGTTCTTCAGGGGCTGGGTGGAGAACCCATTGATCCCCTTG
A
>Bhlhe40-5_peak_1152
GGGGGCGGTCGGAGCTGCACGCGGCCTGCTGGCGGGTACACCCCGGCCTCAGCTGAACCACCGCCCAGAGTGTCGTACCAAGTGACCCGACAGGGCGAGC
GTCTGAACGGCTGCTGGGTCCCGTGCTGTCGGGAGGAAGTGGGCGAAGGCGAATATGCTAGGCCAGATTGTTGAGCAGATAAGCTCAGGGTGGTGTTGGG
A
>Bhlhe40-5_peak_1153
AAATAAAATAAACAAAATGAAGGGAAAATCAACAATATTTAAGCAGCAATGGATTGCAGGGGTTCACGGTTCCTCAGAAACGTGAGCACACTGCCCTCTA
GTGGACCCGGTGGAGCTTTGGCTGCCTGCTGCTCACTGCTGCAGTCATTTCTGGAATAGAGACTTTGTTCTGATCTGAAGAAATTGTCAGCTTCTTCCTG
A
>Bhlhe40-5_peak_1154
GGTTCTCAGTGGCCTCATTGAGAAAAGCCTGGGAACTAGTTCCAGTCTTCGGCTTCCCCGTTAAACTAGCAGATTCAGTCCAGAGTTAACACTGAAACCC
ACTGGAGGCCATTAGGCGCTCTCAGACCCTGGGGAGCTTTCATCATAAGAGTCCCCAAGGCACTACGCCTCCGCTTCCTTCACAGGATCTCAGAGAAGCA
G
>Bhlhe40-5_peak_1155
CCTACTGGGTAGAGCGGCACGTGAGCCCTAAGTTGTATGATGTGAGTGAAACTGGGTGCCCCCAGGAAGTAGCAGTCATACTCAGAAATCCTGGAGAGCT
GTAACAGCTCCAGCTGTAAGCAGCCTCAGTGTTTTTTTCAGAGTTGATTGATTTGATTATGTAATTATCAGTATTGAGGATTCTGCTTTGCATAAATATG
T
>Bhlhe40-5_peak_1156
CCGCCTGCCCTGTAGCTGTCAGTGTGTGCTCACGAGCCGAGCCTCGGCTCCACCATTCAAGCAACGGCGGCGGAGGCGGAGGAGGAGGAGGAAACAACAA
CTCTCAGGCAGCGGCCCCGGCTGCGGCCGCCTCCGCCGGGATCCCTCCGCCGCAGAAAGGAGTCCGCGCCTTCGCGGCCCCGCACTCGCCGCCCCCGCCC
C
>Bhlhe40-5_peak_1157
GAGGGGAGGAGGGGGCCGGCACGGCTGCGCGGAGGGATCTGACGCACACGGAGCCGCAGCACAGGCTCTATTCAGCGGCGCTGGCTGGGTTGAGATGGAA
GTTAGTTTCTATGTAGCAGAAATAGGAAACAAATGAAGCAAAACTGCTCAAAGAGGGGAAATGCCGGGAGGACTGGGCTCACTCTCACGCACGCACAGAG
A
>Bhlhe40-5_peak_1158
CCTCCCTTACCCCAGGATTAGCAGCGCACTCTGCAGCCGTCTCCGCACTTCCAGGAACACGCGCGTTTCCGCCGCAGCCACCGCCATGGCCGACTCAGGG
ACCCACGCGGGACCGAGCCCACAGTTACTAGAACCCGGACAGGGTGGGAGCACGTGCGGCCGTAGCAGGCGGCTGGCTCCCAGGCCAAGGTAGCGCGAAG
G
>Bhlhe40-5_peak_1159
TTACATTTTACAGATGTAGAAGCTAGAGTTCCTTATGACTAAAGACCGAGCATTTAGTGAGCTCACACTGCTTGTGCGGTTAGATCTGGGCTGACGGTAG
GCCATGGGAACTCACGTGTTGGGCAAGCACTCTGACATTGAGCTACACCCAGAACTTTATCACGAAATCAGCAAGATTGCATCTGTATGCATTCAACACA
C
>Bhlhe40-5_peak_1160
ACTCTCTGTGAGTGGTAGCGGTTATTTTCGCACAGAGTTTCATTCTGGGGATGACTTTTCTCAGCTTGTAAGAGCCCCGTGAAAGTGACTGCTAGAAATG
ACAGGTACCCTCTTTCAGCTCAGCCCCTCCCCCTGCCCTCACGTGAGTAGATGTGGAGAACAGTCAGTGTGCAGTGACCCAGACTGAGGGAAACAAACCC
T
>Bhlhe40-5_peak_1161
GAGTTGTAGTTCATATAGGTCTTTGCATGCAAGCACGTTTCTGTGTGTGTCCCTGCGCCGCCCCCCCCCCCCCCCCCCCCGTTGAGGCTTCTATTGCTCC
AGAACCCTGGGAAAGGTCATAGTTTCTAGTTCCTGGAGGCATCCGACCTGATGGAATCATAGCAGAAAATGAACTTTTGATATATGTAATATAATTCTAC
A
>Bhlhe40-5_peak_1162
GGACTGCGCAGTGAGAGTCGTGAGGAGTCGGAGGTCCCTACATAAACAGAAGCTCCTATTGGCTTAGGCCGCGTGACGTCACGAGGTTCGCACGCCTCTT
TCACGTGATCGCCCAGGGGGCTCTTCAATGAAGGGCCGTGGGGCAGGACGGGAATGCTTGCTGGTGCGTAGTGGGTCGGCTCGCACTCTCATCCGATGCG
C
>Bhlhe40-5_peak_1163
CGGGAGAGCCAATCAGATGCCCGGACGGAGCGCTTAGGTGACAATCCGTTCCTTCTACGGGGCGGTGCCCTGTATGGGGGCGGGGAGAAAGCGGGTGTAG
GCAAAGAGAGTGACGTCCCTAGTGACTCCTGCCTCCGATTGGCCAGGGAATTTGCCTTGAGGGCGGGCATTTAGAGGGTTGGTGACTTGGCTGAAGAAGA
C
>Bhlhe40-5_peak_1164
CTCTTCTCAACTGACCACACCTCCTCTCGCTGCTACGTCCCACCCCTCTCTGTTAGCCTTAACATCCCCAGCTTGCTCGGCCACGCCCCGAAAGTATGGC
TCCGCCCCTTCTCAAGACGGCCACTCTTCTTCAACACCACGCCCCTCTAGTTGCCACGTTACGCCCTTCTCCCCAATCACCAGGCCCGGCTCACTTACTG
C
>Bhlhe40-5_peak_1165
GGTCTCTGCGGGCACCAGGCACACAAGTGGTACAGACACACGTGCAGGCAAGACACCCACACACGTAAAACAGGATGTAAAGAGACATTATACGAAACAA
CTGTCCTGCACTCTCCTGAATGTCAGAATAAGCTGGGTGTGACAACAGACAACTGAGAACAGGAAGCAGCACATGACCCACAGACAGGCCTTGACCTTGC
T
>Bhlhe40-5_peak_1166
CTGCTGACCTTGGGCAGCGTGTGCCCTCTCTTGGGCCTCAGTTTCCACTAATGTCAGAGGTGCAGGGTAGAGATGACTTCCTTGGCCCGCAAGCGTCGGA
GTAGGGACTAGGCGCAGGCTTCCGGAGGCCGCTCACGTGCGCTCTGCGGAGGGCCGGGCCCTTAAAGGGACCTGCGCCGGCGAACTTGGGTGCTAGCAGC
C
>Bhlhe40-5_peak_1167
TGAATCTTCCCAGATCAGCCCAGCGTGACCTCCCAGAACTCTGCTAAGGCTCGCACGTGCCCCAGCTGGCATTGGCCACGTGTGCGCCTCACTTGAGCAC
ATTGCCAGCTGTTTTTCGAAATCCCGCGCCGCAACGATGACTTGACCAGCATTAAGGACCTAGGTTTTCCCATCGCTACTGGGGTAGAAAACCACACCAG
A
>Bhlhe40-5_peak_1168
AGTCAACTCTGTAGCTCTTGCTACAGGGCTTTGATGCGCATAGATGAAACAAGCAAGAACAAGAACGCTAGAACATCCTGTGCTACCTTCATGGGCTAGC
ATTATGCAGCTCCACACCCAGCTGTTTCTCAGAAAGCAACGCTTTTCCTTGCTATCCTCTAAGCCATGACATTTCAGTCCTCTGGTTCTTGTCTCAGCCA
T
>Bhlhe40-5_peak_1169
TGCCCCAGGCATTCTGCACGAGAGGCACGCCCTGACTGACGGAACAGTTGACGAATCAACGCGAAGAACTCCTTCAGGCGTCCCAAGAAGAGGCTATTGA
TTGGAGATAACCTCAGTTAGGGGCGGGTTCTTTGCTGTCCTTGGTTACTATGACGCCCGGCCCCCGCCCCCTCGGCTGGCCGCCATCTTGTTGTTGATCC
G
>Bhlhe40-5_peak_1170
GGTTAACAGCGCGTGGGGGCGGGGAGAAGAGGCGAAAGTCGACGGCGGTGCCGGGCGCGCGCACGTGCGTGGTTACGTGCGTGCGTGGGCGCGGCCCATA
GCACGCCGTGCGCTAGGCGGATGTCCGGGCCGGCTGGGCCGGGGCGGCGGACGAGATGGCGGAAGGCCGGGGCAGCCGTGAGCGACCGGATGTGGAGACC
C
>Bhlhe40-5_peak_1171
CGAGCTCTTGTGCATGTTCTCAATCACTTCCCAGGACAGTGATGCTGTCAAAACTCTGAAGTGCTACTAGCCACCTTTTTCCAGGCCACAGGCAACTCCA
GTACTTCCTCTCGCAGTTGTGTGGCAGGGGACCACCAGGGGGCGAACCCGAGCCGTTGGCAGTGCCAGACTACGCATGCGCACGCCGCCGGGAGCACGTG
T
>Bhlhe40-5_peak_1172
GTTCTGGCAGATCTAATCTTAGAGTGATTTGCCTCTACCTACTATCTTTGCTTCAAAGCTCTTCCTCACTTGAAAACATGTGATGCTTCGCAGAGGCCTC
CTGTCTCACGTGCTGTCCGTTTTGAGGCCTTTCTTAGATAGAGAGCTCTGAGCTGTCTTTCTGAATGGGTGCACTTGAAACTCCCCTTAAGACTTCTATC
A
>Bhlhe40-5_peak_1173
CACGTGATGCCACGCCCTTTTTATTTAGTACCAGAGGAAGAGGCCACGCCTGGGTCTCCACTCCTGCTAGTCGAGCACTCTGCCTACCGAGCTGCGTCCC
ACAGGACTCTGAACCTCAGTTCTTGGAATCATAAAAGTGACCACATCTCCTTCCTGAAAGTCTGAAATGAGTCGCAACTTGCGAAAGTACTTGGTGGATT
T
>Bhlhe40-5_peak_1174
ATGGAAGACTATGACTAATCTGTGCGTCCACAGAAGTGTGCACATCTCTGCTCTACGTCAGAACCTCAGCCTCTGCTCTGGCCGGGCAGGAGTGGCAGTG
CGTTCCTCTGGTCGCCAGGGGGCGCGCGCTGCACGAGTGGGCGCAAGTCGGTGGCCTCCACCTAAGGGTGGAGTTTCTGCAACTAGGAAGTAGAGCGCGG
T
>Bhlhe40-5_peak_1175
CAGCAAGACTGCCCAGCTAATGGGTCCTAGGGTTCCTTCTGTCTCTACTTCCCCAGCGCTGGGATGACAGGTTTCCTTCCCATCATCTGGCTTTCCACAT
GGGTTCTGGGTCATGCGGGCATGGCAAGCGCTACCAAACGCAGCCGCCTCCTCAGCTGCCTACAGTAGATATATGACTTCTTTGGAAACGTGTCGTGTGA
C
>Bhlhe40-5_peak_1176
CAGGAAGAAGGAGAGATAAAAGGAGCTGTACACAAGCAGCTCTCAAAGATGCCTTCAGACATGACTATGCCAGCACGTGCCTGCCCCCATCCGTGGAGAG
GCTGGGGAATGCACCCTATGGCTTTTACAGCATCAACAATAGAGACAATAGGGATAAGAGAATAAGGCTGGGGGTTGGGCTGGCTTTCTTGTAGCATGTG
C
>Bhlhe40-5_peak_1177
AATGAGTGAAGAAGTGGGGATGTGCTCTGTGTTAGAAGGTATAGACTGGATTTCTGATACAGACTGGATTTGTGGCAGAAGGCCCCACGGATCTTAATGG
CATGCAAGAACTAAGATTTTTTTTTTTCGTGTGTGTGTGTGTGTGTGTGTGTGTGTGTGTGTTTGTGTGTGTTCGGGCACGTGCACACACACGTGTAAGT
G
>Bhlhe40-5_peak_1178
CTTCCACGAGGAAACTTGTTTATCCTGTGGCTTTTTTTAGAGCCCATAAAAGTTGGTGAGCTTAGCTCTTCCTCACGTGCCCCAATTCTCCCTCACTCAG
CAACTGTCAACAGGAAGGCGATCTTGTCTGTGCCTATGATGAAAGCGGAATTCACTGGAGCCTAGGCTGACTGTCAATAGGACCGGAGAGCAGACAACGT
C
>Bhlhe40-5_peak_1179
CCTCTAGAAGCTGAGGGAGGGGCGTTGCCCTCTCTGCTTTGCATTCATTGGTTGGTTTGAGAAAGCATGAGAACGGCAACTGGAGCGTGTGGACATCAGT
CATATGTTAGTCCCGCCTCCGGGAACTTGACTCCCAGTTCCTACCGAGCGCCAAAACCTTTCAGGACCGGGTTCGCTGAGGTGACGTCACGGCGTCACGG
T
>Bhlhe40-5_peak_1180
CTTGGATTATACAGTGTGGAAGGCCTACACTAAAAGGCCTTGTCCCCAAAATCCCAAACCCAAACAAAATAGAAAGGAGAAATTACAACGCCAAGCTCAC
TGCACGTGTCTGAGGAGAAGCAGTCCATAGAGAGCCGGAACCGCCATGTCATAACCCAGTGAGCATGCGTAAAAGCACGCACGTTTCCCCGTCGACCAAT
C
>Bhlhe40-5_peak_1181
AAAAGGAAGCACTTCTGGTCAGAGACGGAAGCAGGGAGCTAATGATCTGACTGATCATGGTGGATGCTGTGCGCCTTAGTTTGTGGTTCCCCCTGAGTGG
CCTGTGGCTGCAAGGCACACTTTCTGACCTCAGCTGGTTACTCTTCAATACAGAGACTTGGTGTGCAGTATGGTATTTCAGTGCATCTGATACACTCACT
G
>Bhlhe40-5_peak_1182
GCACATGCATACATATAAAAATAAAAATCCTAAAGAAATTAAACAGGCTTCTGCAGGGGGCCTTGGTCTGAGCAGGAGTGTGATCCGGATTTAAACAGAG
AACTCTTCGTCTTCAGGAACATTTGGTTTCATGACCTTGTTCCGGCTCAAATCTCTGGAATGTTTGAATCTGGGAGCCTGTCGAAATTGTAGGGATCCTA
A
>Bhlhe40-5_peak_1183
GAGTGGCTGCTGTGGGTGAGGGTCAGGTACGCACACCCGCCCCAGCAGAGCCTGCCGGGAGCTCAGCCTCCGCACACACGGACAGACAGACAGACAGACA
GACAGCCCCGCCTCTGCGTCCCCCTTGGCCGATGTGCGCGACACAGCGCCCCGGGCTTCCCGCCTCAGAGCGGCGCCGGCGGCCTCTGACTCTGTCCCGC
G
>Bhlhe40-5_peak_61
GGAGGGGAGGGGAGCAGCGCGCGCGAGAGCCTCAGACAGCGCGAGACCCGAGGCCGGAAGCGCGCGTGCGCGCCCCCGCCCGCGAGCGGGAGGCGGAGCC
GTAGCAGTAGCGACAGCAGCTGTAGGAGCCGCTGCAGCTGGGAGACGCGCCAGAGAGGCCGGGCCTGCTCCGGTCCGACCGGATCCCTCCCCTCCCCCTC
C
>Bhlhe40-5_peak_62
CACCGAAGCCGCCCGCCGCGGGCTGACGAGCAGCAGAGCCCTTACAAGGGGAAACGGGTCACAGAGCAGAGCGGTCACCGAGTCACAGGGCTCGGGCACG
TGAGGTGGTGGCAGTTACCACCGACAACGGGGGCTGACCTATTTCCTGCGAGTGCGCGCTAGGAGGACGGGTCGCGCTCCTGGGCCTGCGTCCTCCACAG
T
>Bhlhe40-5_peak_63
GAAGGAGGTGGGGAGTGCTCCTTGCTCCTCTCCTGTAGATGCTTCCGTGCACTGGGTGGCCGGGAGGACTAGCTCCGTGTCCCTGAGGTGGCAGGCACAA
CCTCGCCTTTGGGAGCCAGAAAGCCACTTCGGTCCGGAGACCTGCTGGGCGGCGCCGGGGCGCGCAGCCGCTGCGCACGTGCAGCGCGGACTCGCGGACG
C
>Bhlhe40-5_peak_64
CGCCTCCGGCTCCGAAGACTACAGACTGGGCAGTTCCCTTTTTTGCCTTTCAGTTGTATGCTTTGCCAACAGGGGGATTTCCGATGGAAATTCCAGTCAC
GTGACCCGCGTGGCGCGCCGCCGACCGGCAGAGGGCGCTCTAAGCCGTGCCCGCCCCGCCCGGAGAAACTCCTAGGTCCCGCCCCGGGGTGTCCCCGCGT
G
>Bhlhe40-5_peak_65
CCCATATGTGTGTCTGTTTGTGTGGTGTGTACACACGCGCAGTCATGCGAGCACTCAGGCACGCGAGAACGCGCGAGCATGTGGGGGCATGAAGGTATGA
GGATGCTCCAGCACGCGCGTGCGCATGCGCGTGCGAGACTCACTCAATCGAGCTAGTGCTCAGGCACGAGATCGCGCGAGCATGGGGGGGGGGGTGCATG
C
>Bhlhe40-5_peak_66
AGGAAAAAAACCAAAGAGAATAATCAAATCACACACCAGAACTTAACTAAACATGTGAGGGGTCACGTTTTTTTTTTTTTTTTTTTTTTTTTTTGATTCC
CTAGTAGGTAGTTTCCAAGACAGTTTGTGGTGAGAGGACCCTGGGGTGACTCAGATACCACAAACACTAGGTGTGTCATTTTAGTGCTGCAAACCCTAAG
A
>Bhlhe40-5_peak_67
GCTGGAGGACAAGGATGAAGATAAAACGGGTCCGCTCCCCAGTCTCCATGGAACTCCCGCCCAGGCCCGTTGCTAGGAGCCCCCCAAGGCTCGAGCTCGG
TTTCTCGCTTTGTTGTTCCGGGTACAGGGCGGCCGCCGCTTCCCCCGCGACAATAAATAGACTAGACGCACGGGGGCATAGAGGCGGCACGAGGCGGCTA
G
>Bhlhe40-5_peak_68
CACTGTCTTCAGTCTCCTAGGATGATTGACATCCCTTTACGGAAACAAACGTGACAACCGCTATCCGCTACATTTACAGAAGCCAAACAAATACGGAAGT
CACGAGCTGAAGAACCAATCAGGTGCGCTGCAGGTTCTCGCGAGACTTGCGGGCTGTGGCTCTGGCGTCACTGCGCTGGAGAGAGCGAGGGGCGGAGCTG
G
>Bhlhe40-5_peak_69
GCGCTACCGAGGGGTCACGTGACACCTCGCGGCCCGCCTCCCAGGCGGCGCAGGTGGACGCCCCTCGCTACGTCACGTGGGCAGTTCCATCCTTGCCAGG
GCGGGGGGAGATCATCCGTGGTGCAGATGTGAGGAAAGCTCCATTGTGCCGCGCGTGATCCTCCCAGGACAAGAAGGACGGCTTGCGACGCACGGACTGC
T
>Bhlhe40-5_peak_70
GAGGTAGGGAGCGGATCTGAGCCGCACGCTCTATCAGGGCGAGAAACTTTGAGAACCTCGGCGAGGCCAGCTTGCTAGCACGGCGGGCTCTAGGACCCCA
GGGCCCTGGCGAGACGGGAGGGGCGGAGCCTGGTTGCGCAAAGCCCGTGGGCGGAGCCCGGCGGCACGTGCGGGAGGAGGGGGCGCGTTGCACGGGCTCG
C
>Bhlhe40-5_peak_71
ATGAACAGACCACAGTTGCGGGCTTTTGGGGAAAACCCACAGAATTGGAACGTGCTTCTTGCCATATCAGATGACAGTCATCTACTGTCACTGGCAGTAA
CCTTATCATTCAGTTGAGGTCGCCTTTGTCAGGCAGTCTTCACAACTGTAAAGCCACCATCTTCTCAGTTCCCTGTTGTGTTCTTTGAAAGTGAGTCACT
A
>Bhlhe40-5_peak_72
CAGGGCGGCTGGGTCTGGGTGCAGAGTTACGCCACCATCGTACACAACAGCCGCTCCTCCAGGCCGCACTGCATCGTCAGCGTCAACTACGTCCTCACGT
GAGTGTCGGTCTGGGACTACCTTCTCTGACAGAGCGTGTGTTTCTGTGTGCTTGCCCAGGCTCCGGTTTGGTGCTGGTTGTTCTGCACAGCCGCAGGTCA
A
>Bhlhe40-5_peak_73
GCTTGTGGGGGGGGGGGCTGGGCAGCCTAGAGCATGTGCAGTCAGACTCAGCAGATAGCTATTCATGAGGTAATATTTGAAAAAATTGAGTCACGTTTTA
CATCACTGCACGGGGAAAAGGCATTGAGTTACTCATTTGAGAAAACAGTTATATCTCCAACACTAGCAAAATTATGCTACAAGGATCAGGTAAGCTAAAC
C
>Bhlhe40-5_peak_74
TTCCCTAAGAGAGTACCCTGCCTAAAAGGTAACAGAGAAGGCTGAACCACTCTTGGGCCCACCCCTCCTCGCGGCAGCAGCCAATCGCTTTGCTCTGTAG
TGCATCCGAAGCCTTGGATTGGACTCGCTGAGACCGGGCGCGGGAGTAGAGCGCAGGGGTGGAGCGCGAAGCCTTGTCCATCACGTGCGGCCGCGGGGTC
T
>Bhlhe40-5_peak_75
TCAGAGGTGGGCGGCATTCTCCGAGTTGCTGCTAAAGCTGGAGCGCGGACGGGTGAGTGTGAGGAATCTGATCGCCTGGAGGCGAGTTTAGGGGAGGGGA
AGTCGGCGCATTTTGGGGACGAGCCTTTCGTGTGGCTCTGAGATCCGGCCACTTTTCAGGTCCGCCAGGGACTGCTGCTGTCTTGGTGATGCTGTTGGTG
A
>Bhlhe40-5_peak_76
TCAGAAACCTGTTTCCTTGGCTGGAAACCAGGGTTGGATTCTTCCCCCGGCTCCACTGGATCCCCAAGGGCAGGGAAGCATGAGATGTTGTAGTTCCAAG
CGCCCGCTAGGGGTCACTAGCACGTGCACTGATACCCACACGTGCGAGATGCTTTTATTTCCCTTCGCGGCCTCCTCTTCTGCTTTCCCTACTCCCACCC
C
>Bhlhe40-5_peak_77
CACTCACCATTGTCACCGCCGCCGGGTCGCCCACTCCACTCGGCTTTCCCTCAGAAGAACTCCCAGCCTGGGTGCCTGCGCCCCGCCGCCCGTCACGTGA
CCGTAGGCCATCAGCCGCACGTGACCACTCCTTTTCCTCTTCTCCCTCCCCCCCCCACCCCGCCCCGCTAGAGGCCCCGCCCTGCTAGAGGCCCCGCCCT
T
>Bhlhe40-5_peak_78
TTTACCAACCCAGCGCTGGAATAATCATAGGCGAGCACACCCCTCCGGAAAAAGGAAGATTTGCTTCCCTACCCCGCGGAGTAGGCGGTGGTCTCTTCAG
CCCAGGCAGGGACCGCGAGCTCCCGGAGCTCACGTGCAGCACGATAAGTCTTAGGCACTCACTCTGCCGCTGCGAGCACACGTACGCCCTCAATCCCCTC
T
>Bhlhe40-5_peak_79
TTTAAATTACATTTATTTACACACACACACACACACACACACACACACGCGCGCACACACACACTTTTAAAAAATTATATTTACTTATGTGCACGCCTAC
ACGTGCACGCTCACACACACACACACACACACACACACACTTGCACACATACCACATGAACATAAAGATTAGAGGGCACCTTGCCGGAGGCTGCTTCCTC
T
>Bhlhe40-5_peak_80
TCTCTGCCGCGCTGCTCTCGCGATACTTGAGTGACAGCGTGGTCTCCCAGGGGGCGGGGCGCAGCGCACCTGCGCACTCGGGACCTGCCCGGTTGCCACC
GTGGTGGGCGTGGAGTCGCAGCGAGTGGGCTGTGGCGGACTCCGTTGGCTCCCGCCGACCGACCAACCCTCTGAACCCCGGAGCTCACGTTTGTCCCTCC
C
>Bhlhe40-5_peak_81
GCCCCCTGCCGGGACCCCTTGAGCCCGGTGCAGGGGAAGGTGACCAGGAGGGGGAGAGCCAGCCCGCACGTGCAGCGCCCAGGGGAGGAGGCTGGGCCAG
CGCAGCGCTTAGTCAGCAGCTGGGCTCGGTTTTGAAACAAAAGCCAATGTCCTCCCTCGGAGTCCGCGGCCGGTCAGTTCCTAGGGGGAAGAAAGCTATG
C
>Bhlhe40-5_peak_82
CCCTGGGGGAGATCCACGCGCGCCGGCGCCGATCCAAGGTGCCAGGCTCCAGCTGAGCGGGGGTGGGAGGGTGGGGTGGCCCAAGGAGCCCGGCTGCCCC
TCCCACGTGTCCCGGCACCTGCGGGGCTGGCGCTGCGTGGGGTCCGCCTTTCTCCGGAAGAGGCGGCGCGGCGCGGCGGTGTATGTGTGTGTGTTGGGGG
G
>Bhlhe40-5_peak_83
TCTTCTGCAGCCCTGCACCGCACGTGGCTCTGCTCGTGCAAATTCGGTAGGGAGAGCATGTGATCCAAGATGACTGTACCCACCCAAGCCCTCTGATGTG
ATTGGCCCCTAGAAGTCTCCTGGCCTTGTTTATTTCACGTGCTTCCCCTAGGTCAGACATCCTCTCTCACGGGATCAGATATGGCTCTTGAATGGATGGA
C
>Bhlhe40-5_peak_84
GGGCGGCCCTGCGCCCAGCCACTGTGGTCGCGGTGCGTCTCTCGTGCCCACCTGGTGATGCTCTGATTGGCCGAGCTCGCATCGGCCCACCCAGTAGTTC
CGGTCGGCCGAGGCTCGCGCCTGCGCAGTGCACTAGGCTGTCAGGTAAAGGGCTGGCAAGCGGTGGCAGAGAGTAGTGCTGTCATGACTGAGGGCACGTG
A
>Bhlhe40-5_peak_85
AAAACTCCCCCAAATCAGCACTAGGACTTGGGGTACACATGTGCCCTGGGTTATTTATGCCAGTTTCTTCCCCAGCACACACCGGAAATCTCACGTTCTG
GTGGTTAGTGATTAAGGCCCAGAGAGGCTCTCAGGGGCCAATATGCTGGGCTTGAGCGCCCTCTGCTGTCCATCTGGGCACTTTGCTGGATGTTCACAGA
C
>Bhlhe40-5_peak_86
TGCACGCCACACCTGCAACCTCCATTCACCATAGTCAAACTGCCCCAACTGCAGGAGACAGTTACCAAGTCTGACCACAAGAGGGCAGCATGGGCTCTCC
CTGCTGAGGCTGCAAGGCTTTCCTAGAATGTCAGGTTCAGCAAACCAGAAAGCAGTGAGTGCCTCTAGGGTATTTAAAACTATACAAACATTGCTAAGAG
A
>Bhlhe40-5_peak_87
GCCTCCGGGGTAGCCCCGCCCCGGGTGTAGCCCCGCCCACGGCTCGAGAACCCGGAACTTGGGTGCTGGTTCTTGGTTCGCAAGGGCCTCACTCCCTGAC
GCGGCCATCCTTTCGCGTGCCGTGCGCACAGTTGCACGCGTGGTGCTGCGCGTGAGGCTCAGCGGGCGCTCGTGAGAGCTGCACCGGAGTAAGAGCAAGG
C
>Bhlhe40-5_peak_88
GCAGATGCTCCCTTACCCTCATCCTCGCTTCTACCCTGTGTGCCCCCACGTCACGTCTGGCGGAATTCCCGTTATCTCCGAGGGAGCTTCCTCCTTTCCG
GCTTCTGCAGGATGCCTTGGGTCGGTTTTTACATCTGGGCGAGCTCAACTGTGCAGTGCCAAGCTGAGTCTCTGCTTGCCTGTTAACACGGACTTGCCAA
G
>Bhlhe40-5_peak_89
CAAAAGGAGGTCCCTACCTAAAGGAGCTCCTGGCACGTTTCACTGGCAACAGAGCCGGCAATGAAATGACAAACACATGTGCCAGAGCTGACTCATCACA
ACTGTGAGAAACAGGGGAAGAGACCAAGGCTGGAGATGAATCTCAGTAGGACACAGCATGAATCTCTGACAGAAAAGTTCATCAAAGCAGCAATGCGGTA
C
>Bhlhe40-5_peak_90
CGCTGCAGAGCCAAGTGGGCAAAAGGGGCACCACTCCACACTCCCCAGTCACGTGACCCAGAAGCGGCAGAGTTCCACTGCAGTCAGGGACCTTTCCTAT
AGGCAAAGGTCATAGGGCCTTGTTTGGGGATGGGTGGAAGGGAGTTCTATGTAGTGGAGCTGAAGGCGCATCCTATTGAAAAGTGACCTCGGCTGAAGGC
C
>Bhlhe40-5_peak_91
GCCAACGCTTCTCCACCCGCTCCGCTCCTGTAGCGCGAGCGGGAGCGGCGGACGCTGGGTACGTGCCTACTCCCTGTGTGCCTGGCGCCCCGCCCTGCGA
CGCCGCGTGCGTGCGTACGTGCGTGCCTGCGTGCGCGCGCCCCGCCCTTCTTATAGAGCCGCAGTGGGGCAGCTCCTGGACGAGGCGACATGGCGGCGGC
G
>Bhlhe40-5_peak_92
GAGGTCCACAGTGGGAGGGTTTCCCAGAAGAGGGGATCTCTGTCGTGGGGTTTTGAAGGGTGCATAGGCATTTGACAAACACACCCCCCCCTCGTCTGCC
TCTCAGCCTTTCATTATGAATGCAACAATGAATCAGATAAGAGGGAATTTGAGAAGGCTCTGGAAACCATTGCGGTGTCCTTCAGCTGCACGTGAGCTCG
G
>Bhlhe40-5_peak_93
AGCGCCGGGGCGTGCGGCCCATGGGCGGCGGGAGGGCGGGCGGCAGATACACGGCTCTCCCGGTTGGCTCTGGAGCTCGGTGGCCGCGGAGCCGACGGAG
AATTTATGAATGGGGAGAGCAGCGCACGGGGGAGGCGCGCAGGAGAGGTGGGGCCGCGCACGTGACCGCGTTGGCGGTGCTCCCGCTCCGGCCCCTGGCT
C
>Bhlhe40-5_peak_94
CATCCTTTTACTATGAATGGGGCGGAGCCTGCGGACCTGGGCGGGGCCAAGTTATCTAGGCAGGAAGTTGGAGCCATGAGGGGTGAAGTGCCTGCGGTGC
AAGGAGGGACGTTTAGAGACTACCAGTGGTCCCAGTGCCATGGAGAGTACCATATGCTGGCACGTGCACTGTTGTGGCTTCTGGAGGGGCGGGGCAAGCT
C
>Bhlhe40-5_peak_95
TGCGAAAAAGGAAGAGCGGGAGGTGACACAGTTCAGAGCATGAACGTGCAGCCTGCTTTATGCACCGGCCTCTGAGGGGCATCTTAGACTTTTTCCCCTC
GCAAGCCCCCACGCAAGACCAAGATTCGCGAGTGGATAAAGGGGAACCCGCGTCTGCGCCTGCGCGCGCCATGAACGCCCGGCGCCGCATGCACGCGTAC
G
>Bhlhe40-5_peak_96
TCTGGGAAGGCTAGGGAGGGCACCGCTGGCTCTCAGGACCCTTTGAGATGTCTCACACCTGATGGCCACGAGCGTGGAGCGCGTGCCCATGGGGCTGGTG
AGGAAGATCTCCAGGTCCCCGCGGCGGCTGTAGGAGAGCGAAAGCTGGACCTGCACGTGCTCGAGCGAGCGGATGAGGCGGCGGCGCGAGCCATCTGAGC
A
>Bhlhe40-5_peak_97
CGCCCAGGGTGCGGACCCTCCCCTTCCTCCTCCCTCTCCCCCTCCCCCTGGCCCGCCCGCACGTGCGGGAGGCGCCACAGGTGGGTCGGCGGAGCCCGCA
GTTCTGAGCCACCTTGGTGCGTCCCGGGGATATGGGGAGGGTCGTGTGCTCCAGGAGCCCTCGCCATCACCCCTGGCTTCCCCGGCCTCCTCCCAGTGCC
C
>Bhlhe40-5_peak_98
GCACGTACACACGCAAGACACTGCCCCACTCTCAACTAAAAACAAAACTAAAATGTAAAAAGAAAGAGTGGGGAAAAGTCAGCTGAGTTCAAGCAAGAGT
GCAAGCTGGGTAGTCACAAGCAAGCTTGCGAGCCGAGTTGTCATGAACCCTTTCCCCCTAGCTCTCTTCACCTCGGTATTTTATTCCAGCAACCAAAACG
G
>Bhlhe40-5_peak_99
GGCACGGCGGAGCCCCCAGCCTCACCTCTCAGTCGACCGAAGACCCGACCCACCGACGGCTGCGCCTGCGCACCGCGGCGCAGCCAAGCTCCGCCCTCAG
GACCAAGACGCCTGCGCAGAAAAAAACCATTTCCTGTGTAGGTTTCCTTTTGCGCATGCGCTCAAGTGCACCCTTCGCTCTAAAACAGAAGTGACGTCAC
G
>Bhlhe40-5_peak_100
GCGGGGGAGGGGAGCCGGGCCTCACCGAAGGCGAAGGTGGGGGCTGAGGGGTGCGTCGCGTGCTAAGTTTGCAATAGGGCCCGGGGCGCGCCGCTCCCCT
TTCCGAGTGGTAGTGGGCAAGCGGGGGGCGGGGAAGGCCTATCCGGGATTGCGCGCAGACGTTGGAGTTGGCCAGGATGGAGCGCCTTGGCGGAGGGGGG
G
>Bhlhe40-5_peak_101
TCTGCCGCCATCTTGGCCACTAGCGTCCCCCGCGCCGGGAGGCCCCAGCCGTCGCGTCACGTGAGGGCCCTCGACTAAAGGGCGGAGCCTGCGCGAGAGC
CAGTAAAAGCGAGTGCTGGCTCCTTCCTCCACGCCCCCGCGTCTGAGAGGCGGGAGGATGCATCACGCGCACGCGCCTACAGGAACCCCGCCCGAGGATC
T
>Bhlhe40-5_peak_102
AAATATGATTTATTTCAACGTATATATTTCTTCCCTACACAGAGGAAAGATAGATCCGAGCACCGTGCAGTTGGGTCGTCCTGCCGGCAGGGACCGCTGT
ATCACGCGCCGCGCACGCGCCGCGCACGCGCAGTGACACCTTCCTGCGTTTTTCTTTGAGCCCCTTTCCTGCACCCTGTCGTGTCCTTGCCCCGCTCTGG
C
>Bhlhe40-5_peak_103
GCACCGTTTGGCCTCCGTAACGCTGCGCCTGCGCAGTCAATCCTCAGAACCCCACCTCCCCAGCAGCGCTCCGGCCGTACCCACTTTGGTTCCTTCGGAG
CCAACTCACCTGGCTTTTTAGCATATTCCCGGATAGAGAATCCTCCAGGTCTTCTGAGGACCGGGAGCGCCCGGGGATGCCAGCGGGCCCACACCCGGGA
A
>Bhlhe40-5_peak_104
ACGCTTGGAGGCGCTGGTGAGTCGTACTTCACTTTAGCTCCACCCCTGCTACCTAATTGGTCAGGTTCCTCACTTTGCTGAGGCCCCGCCTTCCGCCCCC
ATACCGCACGTGAACACGTTTCTTCCTGCACCGGACGCCGGAGGGCGCTCGCAACTCCCTTGAGTGTGTGCCGCCCTAAGCCCAGTCCTTATATCCAATT
G
>Bhlhe40-5_peak_105
CCACCTCGGGTGCCCCCGCAACTTCCTCCCCCGCGACCAGCGAGCGGGGCACCTGCTAGCTGCAGCCTGCGCCCGCCGAGCAGGGGAAGGAGGGCTCGGC
GGTTCCTCGCTCCCTCAGCCACTCAGGGAGACGCTGGAGCCCCTCGTTCCTTCCCACGACTATGCGCGCACGAGACTGTACCGCGGAGTGCACGCGCGCA
G
>Bhlhe40-5_peak_106
ACCGTTTCCACCCCTTAGCCAGCCTGGAATCCTAGCTCCTGGTTGGTCACTGTCCCAATCCTGCGTTTGCCATTCCTGGCAACTGTGATGTTTACAGCAT
CCTTTGATCTTTCGCACAAAGGAAACTGCACGTGTCCCACGTGGTTAGGAAGAGGCGGGGTTTCGCAGCACAGCACTTGCAAGGGCAAAGGGCAGGTCAC
A
>Bhlhe40-5_peak_107
GGGAGGGGCTCCATCTTGGCGGAGCCCCGAGGGCCACGTCGCCACGGGCTGGGGGGGCGGGGCCCGCGGGTCACGTGCCGGGCCTCCCGCGCACAGCTGG
AGGCGGCGCTCGTCCTCCCCACGAGCCGTGGAGCCCGTGGCGCGCGGGGCATTGTGGGCCGAGGGGCGGGGGTTGGGAAGATGGCGGCTCCCAGCCTCCT
C
>Bhlhe40-5_peak_108
CCTGTTCCAGGAGGTTCTCTGCTTCTTGTCATCAAGCCCAGAATGCCTGCCTCTGCCTCAAGTGCTGTGATCACAAGCCTGCGTCATCATGTCCAGCACG
TGTAGCACTGGGGACCCCACTCAGGGCTTCCAACAGGCTGGGTGAGCCCCCTGTCCACTGAGCTACACCCGCAGCCTTGTTTGGACATCTCAAGCTTCCA
T
>Bhlhe40-5_peak_109
AGGCGCCTGACACGTGCATCCGCAGCGCTCCGCCCACGCAGTGTGGTGCCTTGTTCCCATCCTCCACCCCGCCTCGGCCCCACCCCCGCTTCCGGTTCCC
GTGGGTCTGAACTTCATCTCTAGGCGCGAGCTCTGGCCACGCACCCGTAAGTCACCGCCCACCTCCTAGTTTCGGCCAATTGCTGCCTTGACCCCGCCCC
T
>Bhlhe40-5_peak_110
GCCAACGGCAGCCATCACTATGGCGGCCGCGCCGGGAGCAGGCGGTCGACTCGCTTTCCCAGCGGCTCCCGCGGTCCGCAGGGCCGAGAGTCCACTGGCT
CTGGCGTGCGGGGGCGGGGCCGAAGCCGGAAGTCACGTGCCGTGACAGCGGCTGGGGTGAGGCCCGCGTCGCGGCTGTGGCTGCTCGGGGCTGTGTCTGT
G
>Bhlhe40-5_peak_111
ACCCCACGTGACCACCGGCACCTCACGTTTCTGAAGTGTGTTTACTACACTGGCTCAGACCCCCGCGTGCGCCGCCGCGCCCGGTGCTTCGGGACCGGTT
GCGATCGCTGGGCGCTCACGACCTGAGTTCTCGCGTGGGATCCGGACTCGCAGCCTCTGCGGGTCTCCTGAGCCCCAGGCCGCTCGCGGGGGCCACAGGC
C
>Bhlhe40-5_peak_112
TTGCCCTTGCAAGTTCTGAGCTGCGAAACCCCGCCTCTTCCTACCCACGTGGGGCACGTGCCATTTCCTTTGTGCGAAAGATCAAAGGATGCTGTAAACA
CCACAGTGGCCAGGAATGGCAAAAGCAGGATTGGGACAGTGACCAACTAGGATCCCAAGCTGACTAAGGGGTGGAAACGGTCAAACAAAACAGCCCCCCA
A
>Bhlhe40-5_peak_113
CTCCACCCAGAGTGTTGCAGCTCAGCTGGGTGCCGATCCAATCGAGGGCCGAATAATCGCTCCGCCGTTGCTAGGAGACCAGAACTGATACACGTGCTAG
GGGTGCGTTCTGAACTCCAACGTTCTCCAGACTCTGCTTTTCTGTCCAGATGGCATGGCCTCAAGTAGGGAAGCATGAATCCACATAACACAACGTTTTT
A
>Bhlhe40-5_peak_114
GATCAAAGGATGCTGTAAACACCACAGTGGCCAGGAATGGCAAAAGCAGAATTGGGACAGTGACCAACTAGGAGCTAGGATCCCAGGCCGGCTAAGGGGT
GGAAACAATCAAACAAAACATCGGTCCCCAGCCCCCCAAAATTCCAGCCCCACTTCCGTCAGAAACAAAGCGCGCGCGTTGCCCCCCGCTTTCCGCTCCG
T
>Bhlhe40-5_peak_115
TAATGAAAGATGCCCTGAAGGTGTTTTGTTGGAGAAAGAGCTTTCGCTCCGGAACCCCATCTCGCCTGTCCCCAGCTACTGGCTACTCACGTGCCCACCA
CCACGCTGGCGCCCTCCAGCACCGCCAGGCTGCGCAGCGCAGACCCGGTCAGGAAGCGCTCGCCGCGGGCACACACCAGCACCACTTGCTGTGCGTTCTC
C
>Bhlhe40-5_peak_116
ATCCTCTAAGCCGGTGGGTGGCACGTTCTGACCTGCATCCGGAACTCAGACTTTGTTAGTCACGTACCCACAGCTGCCTCACGGTGAATCAGAAACTTCG
CAGATACTTGGACTCTGATGATTAAACATAGCAGGCAGTATTGGTCTGTGAGCAAAGAATGAGCTCACCACGTTCTGGGCCCCCGAGCCATAGTTAATCA
G
>Bhlhe40-5_peak_117
CTGTGAATCCTTGCAAAGCCAGGGACCCGGAGTTCGTATTGATCCCAGTACTTCTTTCCTATTGGGACCCTCACCTCCCACTCTGTAAGAGGCCACCTAG
CCTCCGCGCCGGCATCCAGGCACGCCGGCTCCTGAAACGTGACCCACTTTGAATGTGACCTACTTTTTTTTTTTTTAACAGAAAAACAAAAACAAAAAAA
A
>Bhlhe40-5_peak_118
GTGGGGACATTGGATTTTTTTTTTTTTCCTTTTGCAATCGTTTTTGGTAGTTTTTTTGAAACTTTGATAGAGCTGAACCTTGGTAGCAAGCAAGGGCATA
CCCTTTACTCTCCCCATCAGCTGCTTTGTTCAACAGCAAAGGCTTCTGTGCATGATTGATGGCTTGATTTGCTTAAGAGAACTGATTACCTTAACCTCAG
G
>Bhlhe40-5_peak_119
GGTAGATCTCTGTGAGTCTTTTACTAGTCAGCTTGGCCTACTCAGCATCCCTTAGGCCAGTGAAACCCCAGGACACACACACACACACATACACACACAC
ACACACACACACACACACACACACTTTTAAGATAGCATCTTGGAAGCTGCCACATGACACTTTTGCTGGACTACAGGATGTAATATCAGAACTTCCTGCA
G
>Bhlhe40-5_peak_120
TACTACACCTTCATAATAGGGGTGATGTGTGGTGTGATATGATATGGTTGCCAGTCACATCTCATTCACCAGAGGGTGTCATCACAAGACAGGGTCTTCA
AATGTTACTGTCATATAATAGATTGTTGAGCTGAAACGAGAAATAAAAAGTAGGCATTTGACAGTACTTTTGGGCAAAAGGAACATGCTTTGTGGTGGCA
G
>Bhlhe40-5_peak_121
TACTCACCTTCCCGCTCACAACACCCGCCGCCGCCATGTTCCCCCGCGCGTGCCTGGTGATGACGTAGCACAACCTCACGTGGCTCTCGGACTCACAACA
ACATCCGGTCGGGCTAAAATAACATCCGGGCGGGAAAGGGGCGGGGAGGAGCGGGAACAGCAGTTAGGCGCATGCGTGGTGAGGATGCTAAGAGGGTGGA
G
>Bhlhe40-5_peak_122
ACGTGCGCTGCTTCACTCTGGAGGGAAGATGAGCGGACTGACTCCTGTCTTCATCTCCGGTGCTCTGTCCTTCCTCCTGCAGCATCAGGAGCAGGCCTAA
CCAGTGGCGAGGCCAGGCTCCGCGCGGTCCTAGCTCTGTCCAGCCCTGCCCAGCGCCCGGGCTCTCCGCCGCTCCCCAGGCCCCGCCCACGGCCGCCCGT
C
>Bhlhe40-5_peak_123
GCTCCTTGCTGGAGGCAGCAGAGGACAGCGAGGGGCCGGCGTGAAACGTGAGCCATGGCTGGGACGGCTGGAGCAGGACAGCCCTCGCCTGGGGAGAGTA
AGGAGAAAGGGATGAGCTCCCGGAGCAGAACGGGAGGAGGGGGAGCACCATCCGCGGGGCCAGGGTCGGGAGAAGGGAAGGGCGCGCGCGCTCACCGAGC
G
>Bhlhe40-5_peak_124
GAGAGCTGGTTGGCCCGGTTGCCATGACACCGCCTTGTGCTCCACCCTCTCTCGCCCCCACACACCCCCTCGGCAGTCAGGGTATGGCAGCCAGTCACGT
GCCACACAGCGTAACCACACCTCTGCTTCCCAGCGCAAAGTCAAGGGGTCACGTGGGATAGCAACAGGTCACGTGGCCGTCAGGGCCCCGCCCCCTTCCC
C
>Bhlhe40-5_peak_125
GGTTTTCTGGTTGTGTGTGTGGGTGTGGGTGTGGGTGTGAATGCGTGTACTTGTCTGTGTGCACGTGCATGCATGTGGAGGCCAGATGTTGATGTCAGGT
GTCTTCCTTGACCACCCCACTTCACCACCACCACCACCTTATATCTGACAGGATCTTTCACCTTAACCCAGAGTTTGGTGACTCAGCTAGTCTAGATAGT
C
>Bhlhe40-5_peak_126
GTCCCGCCCCGTCCCCACCCCCGCGCCGTCCGATTGGCCAGAGCTATCTCCAGGCAGCGGAGCTCAAAGCCCATTGGCCGCCGCAGCATTCGGAGTGAGC
TCATCCTCTGCGAGCGCTTGTAAACAACGGTGGGAGGCAGCTTGCCTGCCTGTTCCGCCAAGCGCCCCGCCAGCCTTTACTGTGTAGCGGATGCTGTGAG
C
>Bhlhe40-5_peak_127
ACTGTTCCTTTAAATGGCCGAGAGGGGTCAGGAAAGCAGGAAGAGAGGCGCGCGCCCTCACGTGATGGGGGCGGACCGGCCAAACAAGATCCGGTCACGT
GGACCGACGTCGCTCGCCAATCAGAAGGTGGAGTCTCAGGGCGGGGGCGGGAAGACTTCGAGCTCTGTGATTGGCCGAAGGTGCGCTGGAGGCCTCGGCG
G
>Bhlhe40-5_peak_128
GACGGGATGGGTGGAGCCCTCACGTGAGCGACAGAGATCGGGTGCGCGTGGGTCCCTCCGCCGCTCTGGCTAAGGTGGAAGGAACCCCGTGGGCCAAGAG
TTAGGCAGACGACGTGGAAGGCACTTCACGCTTCAGGCTGCTGTCCCTCCTGTGCCAGGCGCTGGGAGAACAATGGTGAATGAAAGCCACGCGGTGCGCT
C
>Bhlhe40-5_peak_129
ACTAAGAAAAGAACTGAAAGAACTACCACAATTGTTGAGCTTTAGAGAATTTGGTTGTAAATAACGAGGTCGCCAAAAGCACAACTTTCTCTGGATTTGT
ACAGGCATATTTTCAGACAGCCCTCAGCTGGCGGCGTGGGGTCCTTCAGGGCCCTAGGCAGGGCACGTGCGGGAGGAAGTAGCTCTGGTGTTCTGGCTGC
C
>Bhlhe40-5_peak_130
ACACCTGCACACCCTGAGGAGGAGACAGGAAGATCCCTTGGTTTGCTGGTGAGCCAGGCTGGCCACAGTGACTCAGTGAAACCGTGAGTCCCCAAATAGG
GTAAAGAGTGATAGGCAAGACCAGAAGCCAGTCTCTGGCCTTTGAACATACACTCCTGTATGAACACTTGAGTGCACACACGGGTGACCGCAAGCGCATG
C
>Bhlhe40-5_peak_131
AAGGTAAGAGTGGCGGAAACGGGGTCCTCCCGCCCGTCCACTCTGCGGGCTGTCGCAGCGAATAGAACCCCGCGGCTGAGGTGCGGCAGGGCGCACTGAC
ACTTGCCCCGCGCGAGTTCCGCCGCGGTCGGCGCAGACTTAGGAGGTGGCTGAGTGCCTCTGGCGGGCGACTCGCGGGGGCGGAGTCATGCGACCGGGTC
A
>Bhlhe40-5_peak_132
CGCGGCCGTTGGGGGAGGGGGCCGTCCCCGCCCGTCCCGGCCTCCCCGCAGGCGCACGTGGCTGCGTCCTGTGGGGCCCCGCGAGGCCGGGCGCACGTGC
TCCGCGCCTCTCCCTTCTCCCAGCCGTTGGGCCCCGCCCTGCTCCGCTGCGGCGCTGCAGCCCCGCGGGCCTCTTCCCAGCCTGCTTTCCGGAGCCCCAC
A
>Bhlhe40-5_peak_133
TGCCACCGAGCTCAGCCATCTCTACCTGGACTCGGAATAGCCCTGCACGGCGCCTGTGCCCTGATGACGGAAGATAAGGTGAGGGCCGCAGCACATGCTA
GGAAGGACCCGCCAGCCATGGCTGCCAGCTGAGGACGCTCACGTGTGCTTAAAGTTACGGTCACAGCAGCGAGCCGCGCACGCGTAACGTCACCACGCAG
C
>Bhlhe40-5_peak_134
GCTGGCAATGACCCACGAACTGAAGTTTTATTAAGGCACTTTTAAAGTTCGGATAATCTCTTGGAGCAGGGCCTCCTTCACGAGCCCACAGAGGTCTTTT
CTATGCAAATGTAGTTTTCAAGATTCCTACACAAAACTAGGCTCACTGGGGCTGTCCCTGCCAGAGAGGGTGTCCTTGTGTAGTCGGAGTCACGTGACAC
G
>Bhlhe40-5_peak_135
CGCGCTTCCAGAAACCGGCACGCGCCGGCACGCTCCAGGACAAATCGGCACGCGCCGGCACGCGCCAACGCGAGCCCGACACGCGCCAACGCGAGCCCGG
CACGCGCCAACGCGAGCCTGGCACGCGCCAACGCGAGCCCGGCACGCGCCGGCATGCTCCGGAACGCGCCGGCACGCGCCAACACGGCTGACAGGCGCCC
A
>Bhlhe40-5_peak_136
CCCGGCCAGGCAGGGGGTGGGGCCTACGGGGCCTGGCCGGAGCTCGCCAGAGGCTCGCAGGCGGACGTCACTCCCGCACGGCGAGTGCTGGAGCACGAGC
TGTACCTCTCTCGGCCCGGGCGTCCACTCCGCCCGCCTCCTGCTTCCTCCAGGCTGCCCGCCGCCTCCACCATTGTATAATGTTCCCGACTCGCAAGCAG
A
>Bhlhe40-5_peak_137
GTGCGCGCGCGCGCGCGCTCGCTGTGGTGGCTCTGGTGCTGAGAACGTGCGAGACTTTTTTTTTTTTTTAAAGATTCCGGTTGCTGGCAGGGAGGCTGCT
TCACTTTTGAGTTCCGTGTCTGGGTTTGCATCCAACTTGCTATATTGTGTTTCGAGAGTTTCCCGGTGGTTTTGCGTTAAAACAGTTCTCTTCACCCTCT
T
>Bhlhe40-5_peak_138
TTTTGAGGCTGCCAGGACTCTTGCAGCAAAGGAGGGTGTGAGCAAAGCTGCCTGTCTTGTTTCTCAGAAGGCCGGCTTGGCCGCAATCCTCCCACGGCCT
CCCCTGTTGTTGCTTAGTCTTCTCACCTTGGCCTGTCTGCTGGGCAGATGCTGAACGGAAGTCACGTGACCTTTGTTTTTTCTCAGCTGTGAGACAAGAA
C
>Bhlhe40-5_peak_139
GAGACCCCGGCCCGTTTGACAACACAGCGGGAGGCGGGGCCTGCGCCAACTTCTACGGGAGGAAGCGGAGCGCCTCCGCGATCGCCCCACAAAGTTGCAG
ACCTGGCGGCGGCCACGCGTTTGCGTGGTGTGTGTGTGTGTGTGTGTGTGTGTGTGTGTGTGTGTGTGTGTGTGTGTGTGTGTGTGTGTGTGTGTGTGTG
T
>Bhlhe40-5_peak_140
GATGCTCTACCCCCGCTCCCAAGTCATCTCCTTCCCCTGACTCAAAGCGCATCACCCCACAGGTGAGCAGTCGACCTCCGGGCTTGGGCTTTTCCTCTGA
AGTGAGGTGTCAAAGTGAAACCCTTCAGTGAAGGATTTTAAACTCCAATACTGCAAGCTGACACATGTCATCTAGCTACAGCTTGAGTGCTGTCTGAAAA
G
>Bhlhe40-5_peak_141
GTGCACTTCCGGCCGCGCTGGCCAATGGCGCCATTGCTGGCAAAGCATTCTGGGAAATGTAGTGGCCAACTCGAAGAGAGTGAGCGGAAGTAGCTGTGTG
ACGTCACTGTACGGCTCAGTACTATGAGCCTCAGCTGTCATCTTGAGTTATGTCAAATCCTGCCAATTAGCACAAAGTAATTTTTCAAACGCGACTACTT
G
>Bhlhe40-5_peak_142
GGTGACAAAGGTAGGGTCATAGTCAGGTCTGGCAGAGCATGGGAAAGCCCACACTCTCTTTCTCCACCGTAGTGACTGTGGGCGACATTTGCTGAAAGCA
ACATGGAGTCTTACTTGGGGCTGAAGCAGCTAAGAGTTTGAGGGAAGCACGTGCCTTACCACATACTTCCTGCAAGGAGCTGAGAGGTAGCCACAGGGGC
A
>Bhlhe40-5_peak_143
CCCAATGCACCCCGGAATTGCAATAAAAGTCCAAGACAACTAGAACCCCCTTCCTCTCCGGGCAGACCAGCCGGGATTAGGAGGCCAGCAGAGCACCCAC
AAACTGCGGGTCACGTGCGCGATCAGAGCCCGACCATCGAGTCAGTCCTCCAGCTTCCCAGAGCGGCCTCGGAAGTGCCCCTGCGGCTCGGGTCTTTCCG
G
>Bhlhe40-5_peak_144
GGATGCTATGGTCCAGTCTTCCCTTTGGGCAAGTTATTTTCTAATCTGTAACGCTTATCTCTGGATTTACTTCACCTTTCCCTGCTATTTGGGCTACCTA
CTAGGCCGAATTCTAATACCACACCTGTACCGGATTACTCAGCCCACCTCTGGGTGGGCCTGGCCAGGGCCTAAGAAAGCTCTAGAAGCAAAGCCGTAGG
A
>Bhlhe40-5_peak_145
CACGAAGCCCAACCCCGCGTCCGCCCCTCGTTCCTGAGTGGCTAAAACGAACGTCAGATCCCGCCCCTTTGCGCAAGATCTAAGAATTTATTGGTAGATA
CAGCCATCGCTCGAAGCGCCTTCCCATACGCCCCCTAGGGCTATTCTTCGTGGAGCGTGGTGATTGGTCAATAGCGAGGCAGGAAGTGGTTGCTGATTGG
G
>Bhlhe40-5_peak_146
CGGCCACTCGAGGCCGCGACGCACTCCGCAGCTCGCCGGGACTCGGCAGCTGGCTCCGGTCCACGATCTCGAACGCTTCCCCGGACTCTAGGCCTGCTTG
GGGCTCAGGCTCCGGCCCCGGCTCGGACTCCGGCTCCCGCTCCGGCTCCGGCTCCGAATCCTGCCCCGCCCGGCGGCATTCTCCGCGGGCGGCCATGTTG
T
>Bhlhe40-5_peak_147
TCACCCGCGCGGCGCGAGCCCCAGCGCCCAGCCCGGCCCCCGGATGTGGGGGGCGGGAACCGGCACCGCCCCCGAGCGACCTGAGCCCCGCCCGGGCTCG
CGGGTGCTGCGGGGCCGGGACCCCACCGCTAGCCGCGCATGGTGCAGCGGCCACCGCGATGCGTGCTCGTTCGCTCGCTCACGTGCAGCAGCTCTGCAGA
C
>Bhlhe40-5_peak_148
CGGAGCCGCCGGCCGCGCAGGCACAGTGGGGACACGTGGCACTTCCGGTTCCGGCTGGAGGCTGCGGCCGTGCTCTCTGTCCCCGGGGAGCTGCCCCGAG
GGCACCTGACAGTCCCGTGTCCGGGCCCGGAGGACCGTGCACGGACTCGCCTGCCACGTCACGGACTCCCGCCGCCCGCCGGAAGTAGCCTGTGTCACCA
C
>Bhlhe40-5_peak_149
AACCCAAGAACCGAGCATGCTGCCCCCGCGTGCAGCTCCCTCGTGCACCCAGCCTGGAAAGGGGGCGCAGGGCGGAGGCGGTGGCCCCCGGAAGGTGTCT
AGGACTGGACCGGCTGCACGTGAGCCCAGTGCGGGGTCATGTGCATCGGCTCAGCCCGGTTCGGCACCCGGACGTGCTGCGTATCAACAAAATGAAACTC
G
>Bhlhe40-5_peak_150
CGTGACCGCCAGCGCCGCTGTCAACAATCCACCCCTGAGGGGGAGGGAGCGAAGTATCTAGAACCACGTGTGCCTGTGACGCCATCAGAGCAGGTCACGT
GATGGCCTAGCCTGGCTCTGGTTTCAGGTCTAACAAAGCAGGTCCTTGAGTATAAGGAGTTGACACCTCTAGTCATACATTATTCTTTTGGTCCCAAAGT
A
>Bhlhe40-5_peak_151
AGGGTGAACTGAGGCTAGCATTCGTGCTTGTCTTACCGAACGAACATGCTTTCTTTTTTCTGTCGGCTCTGTTTCAGTTTTGATTATTTGATTCATGTCT
GTGCTCGTGCTAAATGAGTGCTGTTACACGTTTTCTCTGTTTTACAAAGGAAATAATGTTTTCCTCTCTTCCCTCCCCATCTCTGTGCACACGCTTCCTG
T
>Bhlhe40-5_peak_152
GAAAGAGAGAGAAATACATGTAACAAACACTTAGGATTCTTACATGTTGTTCAGGGTTACTCATGATGAATCTCCACTTCCCACACAAGACAAAGCATGA
GAAATGAGTGACAAGCACGGTGTCACGTGCTGCAACCACAGTGCTTAGGAGGGTGAGGTGGGGGACTTCAAGTTTGAGGCCAGCTAGGCCTATATGGTGA
G
>Bhlhe40-5_peak_153
GCAGCGGCTGACGGCCGCCAGGTGGCGCTGCAGAACAAGGGTCCGGGAGGAGGAGCACGGAATGGAGCGGCACGTGACCTGGGCTAGGGAGCCAGCATCA
CGTGACAGGGCCCGGAAGCGGCTGTCCAGGAGGCTAGAAAACCATGGCTAGGGGTCGGCGCTGAGGCTACGCGAGGTGGGCTGAGCAGGAGCGGGAGCCA
G
>Bhlhe40-5_peak_154
GGCTGACATAGTAAAAGACCCCAACGCGGAGCCCCGAGAAACACTTGTCACCAGCGTTAGCAGGCCGGGCCGGCCGCGTGGCCAGGTCCCATGTGCTCCA
CCTGCGACCGTTCTGGGGCGCTGGCCCTTTAAGGCTCCTCCCCCACCCCCGCCCTCCGAAGTTGCATCAGGCACGTGCTCGCCCCCGTCCACTTGCCGCG
C
>Bhlhe40-5_peak_155
CGTTCACCTCAAAGCGTTGCGGACAGCGCTGGCCTCAGGGCGCGGAGGAAGGGGCGGGCGCAGTGCAGGGCGGGGCCAGGAGACAGCACGCTGATTGGCC
CACTCTGTCCGCAGGGTTACTGGGGCATCTAGCCCGCGCAAGCGCACTATTGACCTGCCCTGGCAGAGGGCGGAGTTGACATGGTGTGCCCACAGTGTCA
C
>Bhlhe40-5_peak_156
GACCCACGTCCTCCGGTTGGCGTAGCGCCTACCCGCGACCGCACACCGCAGGCACGGGCTCGGGATTCCCCGCTTTGGCGTTCACCGGCGTCAGTTTAAA
CTACACATACACGTTTGGAAGCAAAACACCATGATTGTCAGTGAGTTCTATTTTTTAACCAAATCCGTAAAGATGCACCACAGTTTGATTTCTATCCTTT
T
>Bhlhe40-5_peak_157
CAGCAATACACTAGCTGTAGTCTTTCTCTCTGCCGGACACCATGGGTGGTACCAGGCTTCCCCACCCCCACCCCCGAGAAATGGAAATTCACCCTATACT
TGCAGTAGGTCCTCCTGGCCCCCTACTGTTATGGGCCACTTGTGACCTCAACGGCGATCCACTGGCTAATCCCAGGGCTAACCATTTCTTCCAACGCATG
A
>Bhlhe40-5_peak_158
CCAGAGGACAGGCCCCGTTCGCGGCGCCGTAGCCAATGGGTGCAAGGCCCCCGAGTGGGGTGACGCGGCGTCAGCGTGCGCTCGCGGTACTCTGGTTTTG
GTCACGTGCCCAGCGCCCGTTCGACCCGGGGGCGGGGCAGTATGACCTGAGGGTACGCGCTCTGTCTGGAGGGACTACTCAACTGCAAGCAGGGCTTCTA
A
>Bhlhe40-5_peak_159
AAGGATGCCCAGTCCACCTTTGAGATGACACCACTTATTGGCAGAGGCCCAACCCGCACGTGAGGTGATTTCAGTGCCGGGAGGAGGCCCGCGGATCTCA
CCAGCCCGGTCAGCCGCTGTGGCTCACTCGACGCCTGCCCCACGCGCGGCCTTACCAAGACACTGCCCTACAGGGGTGCTGAACGGATTCCCCAGCAGGA
A
>Bhlhe40-5_peak_160
CGATTGGACGACACTCCACTCTCAGTGAAGTCCCACCCACCCCGCGGCGTCCGATTGGGCACGAAGCAAGCTAAGTCACTAGGGTCTCCGTCAGCCTAGC
GGCACAACCCCCGGACCCGCCTCCAAACGAGTGGCCGTTCTTCTTGATTCATTAGCACGTTGGTCAGTCTAGAGAATCTTTACTATTATTGGATAAAAGG
T
>Bhlhe40-5_peak_161
CCGGACCGCGCGCCTCCAGCTTTTGTTGTCCTGGCTTGCTCCACAGTTTGGGCCTGATGCTCTCCTGCCCGTAATTTTAACTTTCCACTGTTTCCGAAGC
TTCACCGGAGTCCTGAGGGCTTTTCGTCGCCGAGAACTCCATTCAGGCACTTACTTAGCCACCCATTCACTCTTCAGGGGTCCTCGAGCTTCTGCCCGAA
G
>Bhlhe40-5_peak_162
CCCAGAATGCCTCATGCCCTGTGCACGTTCCTCCAACACCGTTTCTCCTCCTCCCTTCCACCCCACTGTATTCTACTTTCCTTTTCTTTATGACAATGGG
TAGTTAACGGGACTTGTCCTCTGGAAGATCTGATTGGCAGGGCCTCTTAAAAGGCGCCACTAACTTGGAAGTCTGTGTGGGCGTTTCCGGGTCACGCGAC
G
>Bhlhe40-5_peak_163
GACCACAGCAACACCTCCAGCCGGAACCCCGCAGCGGGCTGTCCTAACAGCCCAGCACGTGCTCCGGGAACCAGCCTCCCCACCACGTGACACACCACGT
CCGGGGGAAACCCAAACTTGGCGCGCAGAGGCCGGAGCTCCACTAAACTCTCCCCAGCGCAGCCTGGTCCCGCCCCGCCCCTACAGCGGCCCAATCAGTG
G
>Bhlhe40-5_peak_164
GCTCCACGCGGATGGGGCCGCCCTGCTCCAGTGCGCTCGGCGGGGTAGCGTGCGCCATCGCGCGCGCCGACACTGGGGACCGCGGGCCGCAGCGAACTGA
CTCTTCGGCGGCGCGGGCCGGAGAAGGGGGCGGGGCCGGAAATCAGCTGTGAGTCACGTGCGCTGCGCGCACTGTCTGTTTGGATACATTCCTGGCGTCT
C
>Bhlhe40-5_peak_165
GACCAGTCTTTCTGAAGGGCCTCAGGATATGACAGGGTAGAACGTGCGAGGACTGTAGAAAGTAGTCAAATGATGTGGCAATCATCACTTGAGCCAAATA
TATACTTCCTCTCAGGAGGCACCTTACTCCTGGGTACACACTCAACTCCGATCTGTTAACATCTTCACTATAATTCATATTAAAAAAAAAAACACTCATG
C
>Bhlhe40-5_peak_166
CCACCTGGAGAGAGGTAACTCTAGCACGTGACTTTCCGCGGGCCTGAGTGCCGGTGCTGCTTCTTCTCAACATCCAGCTTTGCAGCCTGCGAGCTTCAAG
CATGGCCAGACGAGTGAAGTCACACAGTGCGGGTCCGTGGACCCGCCCCTGGGGGTTAGGTTCCGCGCGACAGACACGGAGGACAGTGCCCAAAGCCATA
A
>Bhlhe40-5_peak_167
CGGGCCTTTTTTTTCTTGGGGTGGGGGAGGGGAGCGAGGTGACGTGACGCGGCAACGGGCCTTCCGGGAAGAGTGGGCCTTGGTCGCGTGCGCGGAGCGG
GGGCGGCCCTGGCGCGCGCGCCAGGGAGCTTAACGGACGCTTAACCGATGGAGAGTCCATCGTGGTTATTTCAGTGGGGGGAGGCAGAAAAGAGGTACTT
C
>Bhlhe40-5_peak_168
ACGTGTTCCCTACAGCTCTGAGCCCTCTCAGCCTATGAGAAAGTTTTTAGGGCAGGGCTGGCATTTGCGTCACTGATTTAGGCAGGGCGGGGTTGTCTCT
GCAGCCAGTAAAAATGTTGAGAGTGGGTGGGGGTGTGGCTTCCGGTCAGATGTCCAATCAACGAGTTGGGGCGCCCCCGCCCTCACGTGGCTCTATCACT
A
>Bhlhe40-5_peak_169
TGCACAGCTTGCCTGCGCGAGCTGGCAGCGCGGGGCGACGGCAGCCGCACGGCCGCGCGCGTGGTGCGCCTGCGCCGCGCTGTCACGTGCCCGTTCTGCC
GCGCGCCTTCCCCGCTCCCGCGCGGCGGCGTCACGGAGATCGCGCTAGACCCTGTCTTGTGGTCACGGCTGGAGGAAAAAGCCCGGGCTGAGCGTGAAGG
A
>Bhlhe40-5_peak_170
CCGGCCCCTCCCCGCCCCCATCGAGAAGTGACAGTGCTTGCCCCGGCGCGCTGGCCCGCTATGTGTCACTGCGGGTGTTTGTGTCTGCCTCTGACTGGGC
GTTGTGTTCACCAATCAGTCTAACAGGGTCGACTGTGTGTGGGTCTTGGTGTCTGTTTGCACCTGCATATCTGCTCATCTTGTCTCCCTCTGTGCCTGTG
T
>Bhlhe40-5_peak_171
ACGACCTGAGGCAAAGGGGGGGGAGGGAGGGAGAGACACACACACGACTCGCCGCGCAGGCGCAAGAGACTGTCTGGGCTCGTGCAGTGGAAGGGGTTGT
ACAGGGAGTGGAGCGTGTGGGAGTGCACGTGCGGATCCTGGGTAGCCACCGCCACCACCCCCCCTTCCACCTCCTCCCTCTCCCTCTTTCAGGCTCTCTA
T
>Bhlhe40-5_peak_172
TGGGTAGTTTGAAAGCCCATCATGGCCTAGCCCCGCCCTATGGCCTCATTGGCTGAAGGGTCCGCCTTTCTCGCTGGTGCGGAAGTGACATACTTAAGTC
GGGCCTCGCGGCGGGGCAGCCATCTTGGAACCCAGCACCTTTACACGTGCGGAGGCGATCGTGCCTTAGTCATGTGGCTCAGCAGGTCCTATCAAGCGAC
G
>Bhlhe40-5_peak_173
GAGGCCTATTCTGAAAGTAGAATGGCTGCTACCCAGGAGCCGCAGATCACGCGACCGTGACAATCTGAGAAAAGCAGATTAGCGGTGGGGCAGAATAGGG
ATGTCTTGGGGAATTCGGGGTCAAGGAAACCCTACACCTTTCAGACGACTTCAGAAATAAGGTGGCGGCTGAGTGTTTCAAGGGAATCTCCCAAAAGAGC
A
>Bhlhe40-5_peak_174
GCTTGCGGCGTCAAGAACGCATGCGTCTGAGCAGGCGCCACACCTCGGCTTTAACTGGAATTGAACAACTCACAAACACGTTTCTGAGAACCTTTCTAGT
TAGGTGTGTGGCTCTTCTCCGAATCGCTGTCCCAGCTCTGCACGTGCTCAAGAGACTGCTTTCCGTGGGAGACTCTGCTCTCACGCTAGTGTGGTCGGAT
T
>Bhlhe40-5_peak_175
TGCTCAAGGCAGTGGTCACGTGAGTGTCTAGGTGGAGCTTGTAGTAACGTGACTCAAGGAAGTCACGTGAAGCACAGTCGGCTGCGCAAAGTGGGCGGGC
TTGGGTCACGTGGCATGGGGAGAGGTGGGCGGGGACCTCGGTGCTGCTCGCGACGTCCGTGGAGCTAGTGGCCCTCGACTGTGCGGTCTAGGTTTTGAGT
C
>Bhlhe40-5_peak_176
CCGGCCCGTACGCTGAGCAAACCGAAGGGCCGGAGGCATGGCCGGGGCGCGGGCTGCAGGAGATGCCGAAGCGGCTGGGCCGGGATGGCGGTTCGGAGGC
CGGAGGCGGCGGCGCCGAGGGCGCGGGGCACGCAACGCAGCAGAGGGAGCATCGCGGGGCGGACACGTGCAGAGGGAAGGACGACCGGGCCAAGGCACCG
T
>Bhlhe40-5_peak_177
TGCATTTACATCCTGTGAGAGCAAGGTCGGAGGTGCGACCGAAAAAACGGCCCGAGTAACAACAGGGGACGATAGCTGTGTGGTTCCCTAGGGTCTTGTT
GCGTAATGACGTTGTCCTAAACTCTCATTTCTATCCAATAAAAATGACTGTCCCATCTCGGGCTCCAACAATAGTCACGTTTTAAGGCAATTACTTATTT
C
>Bhlhe40-5_peak_178
GGGTGCGGGGGCGCCTGGCCGCACAGCCCCACCCGCCTGACGGGGGCGCAAGTCACGCAGTAGCGCTGCGGCCACGGAACCCTCGGGGATCAGGAAGCGA
TTGCGGGGAGCTGCAGCACCGATTAGGATTTAGGTGAGGGAAGAAGGGTACCCCAGACCCTACTCAACTTCCACCCTGCCCCTGCGATGGGAGAGGACCC
C
>Bhlhe40-5_peak_179
GCAAGGCCCTAGTTGAACGTGCTGAATGCTTTTGCTCCCAGTGCGGCCACCGTCGTTTGGGGAGGGCAGGCAGGAGGGGGGCGGGGAAAAGGGTGGGAGT
GGGTGAGCGCGCGCCGCCCGTCCGTCGTGGTTTCCTGGCTGCGCGCGGCGGTGGCCGAGTCGCCGCAGCTGTAGCAGCCGCCGCGAAGATGGCGGAGGGG
T
>Bhlhe40-5_peak_180
AAGCAGACGATTAGTACTTAATTTAGTAAGGAGGAGGCTGTGTGTTAGAGGAAAATAAGAAGGCGCTATGGCGAAGGTGATTCCTGAGCTGACTCTTCGG
TGATGACTAAGTGAGGTGGGTAGGCCGAGAGAGCTGGGTTTAGGAAGCTGCAGGTGCAAAGCCACAGCACGTGCAGTCTCCCGTGGTTGGTGGTTGTCCG
C
>Bhlhe40-5_peak_181
TCCTGTAATTCCTCTTGAATCCCCATCTGTGCCCCTGAATTCTCCCGAGACACACTTGCACCAGCTCCTCCATTTAGCTGTTGTGAGGCTGTCTTCCTGC
GGCTGAGTGCTCACTGTGTGCTGGCACGTTCTCCCTCCACAGCCTGTGGCACGGCGTGAGCAAGCGCACAGATTTGTATGCAGACCACATGGGAGGAGGT
T
>Bhlhe40-5_peak_182
GCTTATATGGAGGCGGAGGAGAGGGAGTCTCAAAGTAAGGACTGTTAACTCCGGAGCTGGGGACGTGGCACGTGGGGTCTGGGGAATGACTTGTCAAATG
CTGCACCTCACAGGGCAGAGCGTGACTCGGAGGCGGGGAGTGGGCCAAGAAACGTGTCGCTCGAACCGCAGTCCGGGAGCTGCGAGGCCCGGCTCCGGCG
G
>Bhlhe40-5_peak_183
AAGGCTGCCAGAGTGGAGGGCGAGAGGCAAGATACTGGCCGCTGCTCCTGGGGAGGAGGTGGCGGTTGAGCCCCCTGCCGGCGTGGCGGCCTGGGCGTGA
GGACACCGAGTGCCTGAGGAGAAGGCCGCGGCGTGGGTGCCGCGGTGACTAAGGGAAACGGCCCCGCCGCAGAGCTCCTCGGGCGGCTGGCTGCGGCGCG
C
>Bhlhe40-5_peak_184
TCTCACGAACCTACCCGCGCTGAAGCCCAGTAAGAACGATAGGAGCAGCAGCCACAGTCGCACGAGACAGATCCGCCGCGAGAGCTCCATGATGAAAACC
CCGCCGCAACATCAGCAACAGGCAGGAGCCAAAGGCCATCGCGTGACGGCTTGCGCGGGGACTGGGCGGAGTCAGGGGCGGAGCCTAAGTGGGCCCTGAC
A
>Bhlhe40-5_peak_185
GCGCCCGCCCGCTCCCGGCCCCATCACGTTGACTGCCGAGCGCATCTCGGCTGCGCCCAGGCGGGGAGGCGCCGAGGGTAGCTAAGGGGAGCGGGTCACG
TGAGAGGAGGAGCCTGACCTACTTTCAGTGGCGGGAGGCGCATGCGTACTGGGCTCCTGCGCTCCGGGCGGGAGGCTCACGTGGAATCGCACGTGCCCGG
G
>Bhlhe40-5_peak_186
ATTGTAGAGCCAGCGCCGAGAGGCATTTTGCACGTGGAGGTGCTGATACTGAAAGGGGGCGGGGTGGGCACGTGTGGGAGGGAGACGTAGGAGTGGTATC
GGGGAGTCAGCCGCCAAGGCTGCTACTTGAGGGTTCCAAGTCAGTGGGCTTCCACCATCCGTACGTTCTCCTTTGTGAAAAAGAAATCCTGACATTTCAG
A
>Bhlhe40-5_peak_187
TTGTACCAGATGTAATGTTAGGCACGGACAGCGTGCATGTGGGCTATGAACGGAACAGCCACGGCCACCGCCTCCTTCTGCTCTCCCCTACTCACTCACG
TGCACGTAAAGCGCCGCACGCGTGCTCGCGGACTCAGGACTCGGAGGCTGTCCCAAGCTGTCCACACGGGGGCGCCGCTGGGCCGCCCTGGCCGCTGCCA
C
>Bhlhe40-5_peak_188
GCCGGCCCCACGCGGGCAGGCCCCTCTCTTAAGCCTCAGTTTCCCGTTCTTTAAAAAACTAGGTCTCCTGGGAGGCTGCGGTCGGTCCCAGTATTCTTAT
TGCGGTGCACACGTGTCACTTTGGCACAGTTCCAGGAGATAGGGTCGCTCTAGCTACCCGATCCTGGGCTTTTTCGGGGCCAGTAATGAATTTGTCCTGG
T
>Bhlhe40-5_peak_189
TAGTGTCCCACAAAACCCACACACGGAGAACGGAAGGGTAGAGGGTTCCCTCTATGAGCTGGGCCAGGCCAACCGGAGAGAGTGAGAAAACGGGAAGAGG
AGGAAGAGGATGGAGGGGAAGAGGGCGGGGGAGGAGGCAGAGGCCGCAGGAAGGCCTGAGATGCAGGAAGCAGCTGGGGAGAGGGGGGAGGCTTTGTGCC
T
>Bhlhe40-5_peak_190
TCTACCAAGTGGAAGCCCAACTCCTTTCCGATCCAGTCTGCTTCCGGCTTCTGGAACCACCTCCTTGAGGAATAGGCACGTGCATATATTACCAAGGAAC
TACAACTCCCGAAAGGCTTTGCGGCAACATCCCATCCGTTCTCACCAGTCAGAAACGGGTTTCCTGAAAGAGCCCGTTGCTGCATGATCTTTTGGGAGTT
G
>Bhlhe40-5_peak_191
ACCTGGTGGTGACTGATTCTCAGAATTTTGACTTCTCTGCAACTGACACATGAAAAGTCACCCAGTTGTAGCATGGCTGTGCACCAAGTGTCAACCGCCT
CAGCGGTGCTCCCATAGCTGAGGCAAGTTATGGTGACGGTTCATTTATAATTATTAAAGGCCAGGTCGGTTTCCTTGTGTGGTTGTGCCAGTTAGCTGCT
C
>Bhlhe40-5_peak_192
GAGGGTCCCCGCCACGGATCCAGGGCCCTTCTCGGACAAGCCACGCTCAGCACTCGCCCGCCCATTGAGGCCACCGCCGGAACGCCCAGGGAAGCCGCGG
CACGTGCAGCGGGGCCGGGGCCATGGCAACCCCAGCGCGCACAGCTCGGCCCCCGCGCCACCCCCGCGTCTGCCGCTGTCTCGGAGGAGCCCCGCGTCGG
G
>Bhlhe40-5_peak_193
GGTCACCCGGCTGTCCCGCGACAAGGAGGGAAGCCGGGCGGTGGAAGGGCTGCCTGCAGAGTCCTGGCGCCGAGCCCAGCAGGAGGCGGGCAGTGTGACA
CTGACTCACGCACGTGCCCACGCGCACGCAGAGGGTGCCCCGCACCCACGCTCCTCGGACGGGACGCGCCACGCTCCACCCGTCCCGCCCGCCCAGTCTC
A
>Bhlhe40-5_peak_194
AGGCAGGTGGGAAGCAGCTGTGACCTTTCTCCCTTTCTCCTTGGTCCATTGCCTGATATAATAAGAAAATCTGACCTTAGGAACATTCTGCACTAACTCT
GCACGTGACCCTGGGGTGAGTCAGTGAGTAGCTGTGTGTGTGTGTGTGATGTGTGTGCGTTGGGGAGCCAGTGCCCACAGGAAGATGAATCAAGAAGGCT
T
>Bhlhe40-5_peak_195
CGCGCTCATTCCACGAGTCCAACCGCCACCCTGCAGGGGCAGAGCACCCGACAGAGGACGGGAGGACTTGAGGAGGCAGGACAGGAATCCCAGAGAAGAC
CCAGTTTCTCCAGCCCTGGTCCCCACACCTGCATCCTTTCTCCACTTCCGCTTCCGGCCAAAGACCCCGGCCCAGCCTAGCACCAATCCTGAGCGGCTGT
G
>Bhlhe40-5_peak_196
TGAGAGGCTGTGTGTACGCCACATGCACAAGAGGAAATGTGTCTTGCATGTGGGTGTCCTGGAAGGAGTGCCCCAGTGCATGAGTGCACGTGTGAATGTA
TGTGTGTGTGTGTGTGTGTGTGTGTATAACTGGGTCTGTTCGGGGTACTCACAGCTGAAGTGTGACAAGATGAGTCTAGAGCTTCTACCTCGACATCAAA
G
>Bhlhe40-5_peak_197
GTGACCAGAGGTTGTGTATGTGTGTGTGTGTACGTGTGTGTGCGCGCGCGCGCGTGTGAGCACGCGTGCGTGAGCGTGTGGGTAGGGTGGGCACGTTCGG
GCCGAGTGTCACGTGAGGCACTATGGGAATGTCCGAGGTGTGTGCGCGCGCTGGAGCGTGTGTGCGCTCCGGCGAGGGGGCTCGGTCCGAAGGCGCGAGT
T
>Bhlhe40-5_peak_198
ACTCATGCTCTTCCTGTCATTAGTCATAAGAGTATAGGCATCTGTCACCGTGTTCAGACTGTGTATGTGTGTATGTGTGTATGTGTGTATGTGTGTATGT
GTGTGTGCTCACGTGTACGCGCGCATATTTTGAAACAGTCTCATGTTGTAGCCCAGGCTGGCTTCAAATATATATGTATATACATCATCTCACAGATTGT
C
>Bhlhe40-5_peak_199
CAACTCGACGAGGGGAGCGCCCGCCCCACATCTTCACGTGCACACAGTTCACTCTGATCAGATCCCCTCATCTCCCAGTTACCGTAACCTGATCGCTGCA
GATGGTTATCAGTCACCTGCAGACCGGATGACTCAATGTGTATGAAACGCAGAAGGGGTAGGCTACAGTAATTGAGAAGCCAATAGCTCACGTTTCTTTA
G
>Bhlhe40-5_peak_200
AACCCTGGCAAGGCTGGAATGACAGGAATAGATGACGTAACAGATGCCAGCCTGGCTGGCTGTATATGCGCGACGGACTGAACATGCGAGGACTGGAAGG
AGAAGGCCTGCCCGGACAACCTGGGGAGCTTTTTCCTTAGACCCGCCCATCATCAGGGAGCTGCCAGAGGGGGTGGGGGCGGGGAGGAATAGCTGTCTCC
G
>Bhlhe40-5_peak_201
GCGTCACTGGCAGGGTTTTATGTCCACGAATGCAGGTGTGTGTGTGTATGTGTGTGTGTGTGTGTGTGTTGTGTGTTTTGTGTGTGTGGTTGGCGCACGT
GCGCGCGCGTGCGCGCGCAAGGGTCCGGAACTGGCATGGAGACCTCTCCTTTGAGAAAAGGAGTCCACCTATTTGCAGCCACTCTGTTGCTTAGATTGGC
C
>Bhlhe40-5_peak_202
GTCCTAAGTTTGATCCCTAGCACCACAGGAAGAAAAGGCAAGACAAATAAGGCAAGCTGTTAGCATGCACAATCTGCGGGGTAAGCTGTTCCTGTGGATT
TCTTTCTCCTCCCCAAGCAGAGAATGCACGCACGTGCCACCAGGAACCAGAGACAGTTCCATCTCTCACGGAGACATCTGTGGCTCTCGTGTAGCTGGAC
A
>Bhlhe40-5_peak_203
CACCTTCTCGTCTTCCTCCCCCTCCCCTTCCTCTTGTGAGGATGAGATGAGCTCCTGGCTCCAAAGCCCTGGCTTCGTGTTTCATTTTCTCTTTTACCAG
GCATGGGGAGGAGGAGGGGACGAGCTTTGGTGACTATCCGAATTTTCATACACATCAGTGAGTGGGTGTGTTGTGCATGCATCCATGTGAGAGTGTTTTG
T
>Bhlhe40-5_peak_204
CTGCTCCGTGGAAGATCAAAGCTAAAAGGCCCTTTCTGCAAACCTAGCAAACGTGAGAGCTTCACGTGATTGGAGAACTGACCTCACCCTGAGGTTAGTG
GTGACTAGGGGGAGAAAGACAAGCTGGGAGGAGAGATTTCCCTTAAATCAAGAACTTAAGCATCTTTTGCTATGGTGACAAGGTGGGCGACAAGCAGTGT
A
>Bhlhe40-5_peak_205
AATAGCCCCGCTCCCAGGCGCCCTCCGCCCGCCGGGGCTAGGGGTGTGGGGGTGTGGGGAAATAAAGCGCTAGGCCACGCCTCCTTACATCACCGACAGA
CGTCATCTCGCTCTCCAGAAAACGTGCCGCAGGGTGCAGGCCCCGCCCCGCGGAAAGAAGGGCGGCCCTCCCTGGACGTGAAGCACGCTGGGACTCCGGA
G
>Bhlhe40-5_peak_206
ACGGTCCGGCCACTAGCTGGAAGCGTCTCCTTTAAGACTCGCCCTTCCCTGGGTCTATTAAGGAGAGAGGGGCGGGTGTGAGCATGAGGACCCGCCCCCG
GTTAGTGATTGGCCCGTGGCATGCAGGGGCGGGCCTGCGGCAGGGGGGCCTCCCTCCCACCCCAGCTCCATACCCTCCGCCCCCCCCAGTCTAGGGCTCC
G
>Bhlhe40-5_peak_207
GTGTGTGTGTGTGTGTGTGTGTGTGTGTGCACGTGCGCGCGCGCGCATGCGGGGGTGGGGTGGGGGTGGGGGCCTCTGTTTCCAGATAAAACAAGGATAT
CCCCTCACCTTCCTTGCTGGCTAAGGAAGGGTGGCTTTACGGACTCTCCGCTTATCTGTATGTTGTAGATGGGAGCTGCATGTGCTGTGGGTGTGATCTC
A
>Bhlhe40-5_peak_208
GTTCCACCAACTGTGGCCCAAACATTCAAGCATATGAACCTGTGGAGTCCATTCTCACTCAAACCACCACACGTGCCAGTCACAGAAACCAATCCACCGA
GTTCTCAGAATCAGGCAGACGGTGTGTATAAGCACGTGAGTTAGGGGAGGGTGGAGGGAAGTAGACTGTGGAGGCTGCTGCTTCTGAGAAGACCTGAGAA
G
>Bhlhe40-5_peak_209
CACACCCGCCCCCTCCCGCCACCCCTGCGTCATGTCCTCTACGTCACCGTCGTTGTCTCGGAGCTGGGAGGGAAGGCCCCGCCTCGGGAGCCTGGCTTCC
GGTAGGTTGCATCAGCCGGGTGGGGCGCTGCCTGCCCACTAGGTCTCTCCAGCACGTGATCAGCCTTGGCGGGAGGGCTGGCCTAGAGCAGAAAGCTAGC
T
>Bhlhe40-5_peak_210
CCCCAGGAGGTTTGGATCTCAGCATCCCTGTCCTAGGTTGACCACCACAGGGCACAAGGCCCGGAAGCTCCGACAGCCCCTCCAGGAACCTGTAGAACTG
AGTATCAGAGCGGCTGCGCAGGGCACGTGCTCATCCTCCCCGGAGTGCCGGCGATTGGCTGTGACGCAACTTCCGGCGTGAGCGGCGAAAGCCGGGAGGG
C
>Bhlhe40-5_peak_211
ATGAACGTGAGTCAATAGGTATGAGTTTACAGTGCCATTTAGGAAAGTGCAGGCTTAGGCCCAGCTACCTGACTGCTGGAGGTAAACCTTCAGGTATAGA
TGTGGTTAACTGTACTTTTGATATTTTCACAAGTTCAAGATGATTGCTCTGGCTGAAAGAATTTTCACACGTAAGCCCTTTATGAAGACCTGTATATTGG
C
>Bhlhe40-5_peak_212
CGGCTCCGCTCGCCGCCGCCACCAACAACAACATTCGGAGACGTCACTCTCGTCACGTGACCCGACCCCGAGCTAAAAATAGGCTCAGACCCCCCCTTTT
TCGGGCTTCAACCGAGAACCCTCCCCTCCCATTCGGCCCTCCCCTCAGATGGGCGGGACCAATAGCGCCACCGTGACAGCTTCTTAAAGGGCCAATGCCC
A
>Bhlhe40-5_peak_213
GCCACCCGCTGCCACCTGGCATGAAAGCCACCGCATGTCCTCCAACACGTTTTTATCTCGTGTTTCCTTGTTTTTGATCTGCACTTGAAAGAGTTGAGGT
GGGTAAGTGACATGAAATGAAACCAATTTGAGCACATTTGAGAGATTGTAGAAAATTGTGCAGAAATGCCAAGTGTAATCTTTCTGTCTTGCTTTCCAGT
G
>Bhlhe40-5_peak_214
GGCAGTCTAGAGGAACGTTCGGGCTATCAAAGCAGGAGGAAAGGCCCCCAGAAGTGGGCGCACGTGACAGCAGCAGCCACCTCGAGAGTGACATCATCTC
GGGGGGCGGAGCCAAACTCTTTAGGGCCTTGTCAGCTATTGAGCTTCCTCTCCTCTTCCTTACCAAATGCCTTCGACCCCACCAGTCCAAGCCCCCTGAG
G
>Bhlhe40-5_peak_215
CCTCTCGCTCGGTGACTGGGGGAACCGACAGCGGCCGCAGGCCCGGAGCGCGGTCACGTGAGCTGCGCCGCCCGACGAGCCTGGGACAGAGCGAGGCGGC
GCGGCGGCCGCTAGGGGGAGCGCGGGAGCGGCGCGGCGGGGGCGGGGAGGCCCCGGAGCGCCCCTGCGCGGCTGCACGGCGGCGGCGCAGGAGCGAGATG
G
>Bhlhe40-5_peak_216
GCCCCGTTCAGGACCCCTGAAATTGCAAACAAGGAGCCATTCCCGCGGTCTCTCAGCACAAAGATCTTAAACCAACCCCCTTCTGCCTGTCACGTTTAAG
CAAATGACTAGGTGGAAAAGATGGCGCAGTGACGAAGGATGCTCCTCCGGGGGGGGGGGGGGTGCGGGGGGTGCGGGCGGGGGCGGGGGGAGGGGCTTGT
T
>Bhlhe40-5_peak_217
CAGGAGCGCGGGTCCCGAATCCACACTTCTCAGGCCAGGCCTCAGAGGCCTGACGGTCTCAGACATAAAACCCGACAAGTCCACGACATGACAAGTGGAA
GTCTGTACCAACCAGCACGAGACCTGTCTAGAAATGACTGTTTGCTTGAAGTCTCGGGAGGAGACTCTGTGCACCGGAGGCCTTTTGTATCTTTAAGGCC
T
>Bhlhe40-5_peak_218
CAATCCCCGACGCTGGTACCGCCCGCCGGACGGACGAATCCCCTGCTGCGGGCCAGGGGAGGTCCCCGAGCGGCTCCTCGCCAAGGAAAGCAAGGTAAAA
GGTCAAGGGACCGCAGTGGCACTGGAAAGGGAGTGGGGCTCTTCCCGGACCTCACGTCTCCAGGTTCACGTGATCTTTCCGGGAGGAAAAGAGCCCTGGA
G
>Bhlhe40-5_peak_219
ACGACCACAGCGCGGGCGGGTATTAGGGGAGAAGGAGGAGGCGTGGTCTTTTCGTGACGAACCAATGGGATCGGGAGCACTGCCTGGAGGCGGAGCTCAG
GATCAGGGCGCTGATTGGCCATTCCGCCCTCCGGTATGCAGATGCGGTGGGAGTCACGTGCCGGGGGCCGGTACGACTTCCTGTTGGAGGCCCACGCGGG
G
>Bhlhe40-5_peak_220
CTCTTGCCACTTGAGGGAGGATTTTAAGAGACTCAGGCCAGGGTTTCTTGCAGGGAGAGCTGTCTCTGGGGTTATATCTGACTCCCTGGCACCTGGCCAG
GCTGGTGCAGGCTCTTGGGTGTGGGCACGTGTGTGAGCACACTCTCACATGCTGAGTTCATGGTTCAGTGTGCTGTGTGTGCGTATTCCTGTAATGCTGG
A
>Bhlhe40-5_peak_221
GCGTGAAGGGCACGTTCGCCTTAAGAGGCGGAGCTAACGGCGACTTGTCTCCCTGGACCCTCCCTTCTCTGCTATTCGCGACGCACACGTCACCCCTCCG
CCCCGCAGGCCTGCCAGTCTACGCGATGACGCAAGCGCGTAGAGCTAAAAGCTCCGGAAGCGTCCCGGAGTCCAGAGACCCTGCTGCGGCTTGGCGTGGT
T
>Bhlhe40-5_peak_222
GAGCTATCTTTACCACAGAAGGAAATTCTGACCCAGATAATTCATCACAAAACTCCAGGCTGGCGTCTACTAAGAAGCACCGATCTGGGGATATCTACCA
TCTCACTGATCTGCAGCCAGCACGTTTGACTTCCTGGAACCTTCTTCACAGGTGACAGCGAGGCCACAGAGGCTGATACTGCCCATCCTGCAAGTCTCTC
A
>Bhlhe40-5_peak_223
CGGATAAAGTTGTTTGAGGCGAGCCGGCTGCGGTCACGTGAGCGGAAGATGGCGGCCCCGGCGGGCGGCGGGGGCTCCGCGGTGTCGGTGCTGGCCCCAA
ACGGGCGGCGCCACACGGTGAAGGTGACGCCGAGCACCGTGCTGCTGCAGGTGCGGCCGCCGGCCCGGGTGGGGAACGGGCGGATGGGTGGACCCGCGGG
C
>Bhlhe40-5_peak_224
TCCCACCCCTGGGATGGCCACGCCTCACTCTGCCAAGGACACAGCAATCAAGACCACGCTCTGCCTCCCTCCGACCCCGCCCTCGGAGTGGCCACGCCCA
CACACACCAGTCAGGCTCCGCCCGCTGTGGCGCGCGGCCTCCCGGTCCCTAAGGATCCCGCTACCTGGTCGCGCGCCGGCGCTCTGCAGCACTACTTCCC
T
>Bhlhe40-5_peak_225
CTGTTTGGGGCTTCTACACTCATCTGGAGAAAGGGCCTTATCTGGTTCTCTTTAAGCCCTGAATCATACTGCCACGGGAAAAACGTGATACCAGGAAGCA
AACAGTTTGCAGCACGTGTACTGTAAAAGGCTAAACACACATATCTGTAAGGTGACGCATCTGTAAAGGTTACAGGGATGCCGTGACAACATACTGGGTT
C
>Bhlhe40-5_peak_226
CACCGTTACCCCCCCCCCGCCCCAATCCCCGGCGACTCCAGCGACGTCACCGGTTCAGCTCCTGACCTTTCGGCGAACCGCAGAACCACAGGCGACCCGT
TCGACGTCATCACTCCCCGCCCAGATGTCGCTGTGACATCACCCCGCACGTGCCTGCGCTGGCACCGCGTCGTCCTGGCGAGCGCCTCCTCGCGGCGGAA
G
>Bhlhe40-5_peak_227
AAGTGCAGGGGCGTGGCTAACTGCTGCAGCCTGCCGGTCCGACGCCGAGGCTGGGGGCGCGCGCAAGTGCGCGCTCGTTCGCGCGGCCTGCAGCGTACAG
TAGTGACGGCCGCGCGGCAGGGGTCACGTGACCACAGAAGCTGCTTGTACAGTAAGAACCCAATATGGCAGCGGCGGTAGCAGTGGCAGCGGCAGCAGGA
C
>Bhlhe40-5_peak_228
TGTTTTTTTGTTTGTTTTTTGTTTTTAGATAATCCTGAAAAATGGATCAAGATGACAAAGAACATTCTGGAAAGAAAGCACAAAGTCCTGAAATGAAAAT
ATAACCCATTTCTTCTCAGCTTGGCTCTGCAGACCATCTCAGAAAAGGATGTTTTTACAGAGCAGAAACGTGACTGGCTGCACCTCCATTTACACTTCTT
T
>Bhlhe40-5_peak_229
CTGCCCTGCCCTGTCAGGCACTGCCAACTGCTGATTCACTTTCCGGGTTCCACCCAAGGGTGCTCCTCCTCGCAGAGTGGAAACGCCCGAACAGACTAGC
CTTCTCCGGGGTTAGGTGGGCCCAGGGCCTACACACACACACACACACACACACACACACACACACACACACACACACACACACACACACACACACACAC
A
>Bhlhe40-5_peak_230
GTCGGCTCGGGTAGGTTCGGTTGGCCCGCAGGCTGCGGCTTCGGCCACGGGGTTTCCTCCAATTAGATCCAGGGTGAATGGACGTCACTGTTGCCATGGC
GATGCTTTTCCAACTCCCCTCATCCTCCCCGCCAGCCCGGCACTCCTGGGTGCGGCACGGGACCGGAGGTGCTTTCGACCTCCGAGGCTGCGACCGCGTG
T
>Bhlhe40-5_peak_231
TGTTCTTGTAGTTGTAGTGTCTTTAGGACAGCATAGTCACCTCCCACCAGAGCAGGGAGCAAGTGTGACGCACCTAGATTATCTGGAGCATCAGAAATGG
AACTAAATGCTGCCGAGTGGGTGACTCAGTCTCGATACTGTCTCGGCTCCATACACTCATTAACTGCACGTGAAGTGGGGTGCCAGGGAGAGGAGGTGCA
C
>Bhlhe40-5_peak_232
GACTGTGGGGCGGGGCCGATGTAAGAGTGCATAGTGAGAGTTTATCTAGGGGCGGGGCAAAGGCTAAGCCGAAGGGAGGGAGTGTGGTGAGAGCATCTGG
TAGGAGTGCAGTGGGAGGGGCTGTGGGTGGAGCCAAAGTAAAGGTATCTCAGGAGGGTGTGGCCAGAGTGCCTGGATGGGGTTACGACGGAATGAGGAGC
A
>Bhlhe40-5_peak_233
TTTGAGAGGATGCGGTGGCTTCCTGGAAGCTACATTTTACCAAGGTTGTTAACAAGTCTACCTCAGAACACGTGCAGGTTTCATTTGGAGTCAGAGCAGG
AGGAGAGCCTTTCTTCTACAACCAGGAGCCATGGCTGAACACTCAAAGTATGAAGTACGCCCATACTTTCAACGGAGTTCTAGAAATTGAGGTTGAATAC
C
>Bhlhe40-5_peak_234
CTGGAGAGGCAAGCATTGTCTGGATGAACTGGTCAGCGTATTTCAAAGCCCAGCTCAGATGCACGTGCTTCTGGGTGACTTCCTCCTTTACCACTTCCTG
CCCGTCACGTTTCCCTCCCCACAATGACACAGAAGGTTGTATCACAGTTGCCACTTAGGCTTGGGACCTATGCACCTGGGAAATAGTGACTGCACTGTCC
A
>Bhlhe40-5_peak_235
CGGGGCGGGCGCAGCTGAGGCAGAGCGCGTGCCTCACGTCCTCCTCAGTCCCCCCCGCCCCTGCGCTGCGCACGCGCAGCCGTGCCCCGCCCCTTGTCCC
CGGGATGGGCGGGGCGCGGAGCCGCCGGGAAAGCCGCCGGAGCGCGCTGGGCAGGGGAGCGCGCTAGCCTCCACCGCCGCGTCACGGACCTGCCCGCCCT
C
>Bhlhe40-5_peak_236
GCTGTCCCCCGACCCCACCCACCCCCGTCGCGCGCTCGCAAAGGCCGGAAAAGAGTCTGGGGCCTAGGGAGCGCGCGTGCGCGTTAGAGACAGAGCTAGG
CTTTGGGGAAGGGGGCGCGGCACACGCATGGCTTCCAAAGCCAACATGGTTCGTCAGCGGTTCAGCCGGCTGAGTCAGGTGCGGCCGGGGGAGGAGCCAG
C
>Bhlhe40-5_peak_237
AAGCCTCTAAGAGGAGTTTGCTTGTTTTGTCAAACTCACGGGAGCGGTGTCATCTGGTGACCTGCGGCCCTGCCCAGGAGCCAGTTGGCAAGTTTCAGGG
TCGTGGGGGATGGGCCAGCGGAAGGATAGCAGAAGGGAAGTTCGTGGGTTGGAAAGTTTGTTCCCACTGAAATGACTGTAATACTGAGATGTTGACAGCA
C
>Bhlhe40-5_peak_238
CCGGGCCGCGGCTCCGCCCCTCGCGCCGCGCCTGCCCGCGGGGGTCGCGCGCGCGCGTGCTGGCCGCGTCTCCTAGCAACGCCCAAACAAGGTCACGTTC
CAACCCTTTCGGCGCCCGCCGCCGGCGCAGACGGGCGGGGCTTCGGCCGCGGGTTCTCGGTCTTTCTGCCGCCCCAGGCTGGGTGCGGGAGGGCGTCGCC
G
>Bhlhe40-5_peak_239
ACCCAGCTGCAGTGCCACATGAGAAAGTGTGGTTTGAAGCAGTGGGTTTTTCACTTTTGGTGTACTTTGCTGTCTTCCTGCTTCTGAACATTGTCTTTCT
CAAGTACCTCCTGTAGACACTCACGTTTCTTCCTCCTTATCAAAGTCCTACCATCAACATGACAACCTTCAAAGACTCGCCAGTCCCCCAGTGCCCTGCA
C
>Bhlhe40-5_peak_240
CTCTTGATAGGAAATGAGGAAACACACACAGACACAGATGGGTGAGCAGGAAACTGGAGGCGATCAGAAGGGAGACAAAAGCATGTCCTGAGATGAGTCA
CTGTAACCATTTCAAAAGCCACCACAAAGTCCCAGCACCTGTCACGGGCTCAGTCTCTGTCCTGAAAGAAATGTAGCAAGGGAGGTTGAAGTCACATCTG
A
>Bhlhe40-5_peak_241
AAACAAGACAAAGCAATGTTTTGTTTTCTCTCACTGGCCTCTCTTGTTCCTCCCTCTTCCTTCGCTTTAGACACCTTCCACCCCCTGAGACAATCCCTCT
CTTACCTCCACCTATCAGAAGGGACTTTTTACTCAGTTGTGTTGAAAACCCAAGCTTTAAACCTGCCTCCCGGCTGCTCCATTGGAACGTGCTACAGGGG
A
>Bhlhe40-5_peak_242
GTAGTGGTAGGGACTGAGAGTGACGTCACGGCGACGGGCGGAGCCTGGCGCGGCTTTGCGAGACTTCCGGAACCGGGGGAGCTCCTGGTTGCCTGGATCG
CGCGGCACGTGACCGTTGACGTCAGCGACCCGGGGCGGGGCTAGAGGCGTGGGGGCGGGGCCACTCTGGGCGTCCCTCGCCGGGTAGGTCTGGCCCTTGC
A
>Bhlhe40-5_peak_243
CTAGCCCGCACGATGGGGGCGGTCCTCGGAGACCTCAATGCAGGGTAGGAGCGAGGCCTCGGCGACTTGAATGCACGGGGTGGGCGGAGCTACGAGCTTC
GTCTAGGAAACGGGGGCGGGACCTCAGGGCCCCTTCAAAGAGACACTGGAGGCGGTGGAGACCAGTTCAAGTTGGAGGCAGGGCGGGGACGAGACCTGAG
T
>Bhlhe40-5_peak_244
AGGGTTTGTCATTCTATCCCGGCGTCGGCAAGCAGCGTGGGTCGGGTTTTCTGTGGTCGAGCTAGCTAAACTGGATTTTGGCCGCCTGCACGTGCAGTTA
CCTTTTGCTCATCTCTAGCTCTCCGTGAAAGCAGCTGTCACGTTTCTGATTATCCTCTAGATTTTGAAAAACCCTCGGTTCCATTAGCCCCACTGGAGGT
C
>Bhlhe40-5_peak_245
AGTGGAAGCCGGAACTGAGGCTCCTTTGTCTGAGACTAGAATGTTTACTTGGCAGGGTCAGCTTGTCGTACTTCCTGTGTCACGTGAGCACGTGCTAGCA
GCCACCCAGTGAGAAACGCCCTGGCCAGCCACAGCCTTGTGCCCCCATCAGGACAGAAGCAGTCACGTGACAATGTCATACGCTTGTTGCTAACCCAAGG
A
>Bhlhe40-5_peak_246
CAAAGTGACGTCATTGAGACACAGACGTGGACGGGGATGCTGCTGAGTGTAATTACAAAGCTGTGGGCTGGGCAACCTAATGTGTCTGAAGTACTGTTAC
TGTTATTAGTGTGTGCACTCGCGAGAGTGTGCACGTGTGTGGTGTCGCACATGCAGAGGTGAGAAGATAACTTGCGAAAGCTGGTGCTGTGGATCTCTGA
G
>Bhlhe40-5_peak_247
AGCTTGGCAGCCCACTCGCTCCAGCAGCGCCTCCCAAAGCCAGACGCAGCTTTCCATTGAAGGTGCAGAGACCCCCCCACCCCCAGACCTGGGCTCAGCC
GCACCCGTCGCTCGCCCCTTTTTCTTCCCTCCCTAGCTGCACACAGACAAGCACGTGAGCGGGGCAGCTCGTCCCAGCTGGGGCTCAGCTGACCTCCTCC
T
>Bhlhe40-5_peak_248
CTGGTCGGGGATTGGCGGCGCGGGGGGGCGGGGAAACAGGAGGGTGTGAAGGGACGGGGCCCTCGATTGGGCGAGGCGCGGGGGACCCGGATGCTACCGT
GAGCTCGGGCGACCGGGCCGCCGTTTCCGCCAGGGCGCCTGAAGTGGGGGTACTGCGGCGTCTGCTAGGCCTGAGGAGAGCTCGGCGGGCGCGCCCGAGA
C
>Bhlhe40-5_peak_249
ATGGCTTCTTCGAGTTCCTTCACCTATTATTGTCCTCCATCTTCCTCCCCTGTTTGGTCAGAACCGCTGTATAGTCTGAGACCTGAGCACGTGCGGGAGC
GGTTGCAAGACGACTCAGTGGAAACAGTCACATCCATAGAACAGGTGAGGTGGCAGGACTGGGCGAGGCGCCCGCGCGGGGCCTTCTGGGAGTAGGAGTC
C
>Bhlhe40-5_peak_250
ACGCACACACTCACTCACTCGCTCACTCACTCACACACACTCACGCACACACAACACGGGCGACAACCACCTCACTGCAGCACCGGATCAACGGCGGCAC
GCACGCCCGATCGGCCCCCTAACACGTGACCGGGCTCACCGCGCCGGGGTAGCTGAGACTTGTAGTCCTCGAGCGTCGGATGGGCGAGTGAGAGAGAGCC
A
>Bhlhe40-5_peak_251
AAACAGAAAGCAAGCCCAGTGCTGAGTAAGAAGCAGGAAATGTGTTTCACAGAAGAGAGCACGTGAGACGCCTGGCGAGCATATGGAAAATATGAGCATA
GCCCTCATTATTGGCATGGAAATGCCAATGACTATACTAAAATGACTACACACGAACCAAAATAGTTAAACTTAAGTGATAGACAATACCAAATGTGGAT
A
>Bhlhe40-5_peak_252
CACCACCACCACAACAACAACAAAGAGCAGGAATCCAGGAGGCAGAAACTATGAGGCTCTTTGGTGGTTCATACAGCCTGAGTCAGAAGCCTGAGCAGCA
CGTGAAATGTATCAGGAGCCCTCATAGCAGCTAACATGCAGGCAGAGCCGGGCCTACTCAAGCTTGTCAATTCTCAGGATTCTCTTAGGACACCTGTGGA
G
>Bhlhe40-5_peak_253
ATGTGTTTATTTACTATTAGGTCTGGCTGCCTCCCACCCGCACCGGCTCGCGTGCTGCAGTGGAGACCCGGGCGGAAATCGCGGGCCGCACCGCCCAGGC
CTCGCACGTTTCTTCCCAGCATTCGAGGCCGCCGGGTCTGTTATGAAACCCGGTGCTCCGAGTGGCTACCAGCGAGTTCCATTGCGATGTAATTAGGTCA
C
>Bhlhe40-5_peak_254
AAGCAAAACAACAACCAGAGTGTTGATGGCTCAGTGGTTAAGAGCACGTGCTACTCTTACAGAAGGCATGAGTTTGGTTCCTAGCACCCACATCCTCCGC
TCACAACCGCCTGTTCTAACTCCAGACCCAGGGGATCTCATTCCCTCTTCTGGCCTCTGAGGGCTCCTGTACTCACGTGCAAGCACAGACACACAACTTA
A
>Bhlhe40-5_peak_255
GGCGGTAGCAATCTCTAGCCCCGCCCCAAAGCGCATCAGACCCCGCCCCTAAGCGTGCCAAGCCCGGGCACGCTCGACCAGGACAAGGCGGAAATCCTAA
GTCCCGCCCTCCGTAAAGACCGCCCCTACTGACATGGACAGGCAGAAGCCTAATTCAATGAGAAGAAAGAACCGGCCGCTTTAGTCCTATGGGGTGCGAC
A
>Bhlhe40-5_peak_256
CTAGAAATACGTGTGTGTGTGTGTGTGTGTGTGTGTGTGTGTGTGTGTGTGCGCGCAGCAAGGCAGAGGAAGAAAAAAAAAAGGCAGGGAGGAGACAGGA
CAGAGGGAAGCCCAGCAGGCCACGTGCCTCTAGGGAGCTGCAAGCTCAGGGATGCTCACAGGCACTCAGGATGCCTGTCGCCTGGGAGTCACAGCATGGG
C
>Bhlhe40-5_peak_257
GCTTCTCCAACGCTGCCCTGCACGCCCATCACCGCGATTTAACCAATCAGAGGTGGCTCCTTGTTCAAGAACCCGCCCAAGGGTGGGGCTTCAGGACAAG
TGGGTCACGTTTTGGAGAGATCCTGGGATTAATTTTTTTAAGTGGAGAGTCCGGTTTTGCATACAATGACCAACCTGTACCACACTTCTGCCACTAAGTG
T
>Bhlhe40-5_peak_258
TGGCTGCATGTCCGTTTCTTTACTCAGAAGAATTTTAAAGATGACTTAAGCGAAAGATGCAAGATAAAACTCGAGTTTCAGAGAAACAATCCTGTGAGGT
GAAAGGGTGAGTCTGGAAGGGTCCTCCTCCCAGCCCCTGCTGCCGTGTAAGTTCTGTTTGCTTATAGACACTGTTCCTAGAACCTGGTAGAGATTTGGAT
T
>Bhlhe40-5_peak_259
GGTTGATTTCATCACTACGGTGTCTGAAGGCTGATCCTGAACGTGCACGTGACACGTTAGACTCGGTGACTCAAACGGTGAACTCGTGGCTAGTTCTCTT
CTTAATTGTCTGAACTTTCTTTTCCTCTATATGCTAGTTTCTTTCTGGGTCAGACTCTTTTCATGTGATAGGAAAATGGCCACCAATAGCTGCAATCTGT
A
>Bhlhe40-5_peak_260
CTACTGCGGGCGCACGTCACGAGGCACGCGAACCCGGGAGCACGGGACACGTGACCTGGGCGGCGTTGGTCCTCCCCGCGGCAAGCGTGATGCTGCGGCG
CCGCCTGCTGTGCGGAGGAACTTCTCTACGCGGGACAATCTTGTGATTCTAGGGTTCTAGAAGAGAATCCTCGCAGCCAAGTTTTAGGTTCTTTTTTTTC
T
>Bhlhe40-5_peak_261
AGCAGGAGGGGCTCGCCTCGCGCGGCCCTGGCGCGCCTGCGCCGCTCTGCGGAGCCGGACGGCCCCGCCCGCCCCCGCTGTCGGCTCGCCCACGTCACGT
GACCCGACGTCGGCGCGCCGGCTTGGGGAGGAGGGGCAGGCTAGGGAGGCGCGTTCCCAGGGGCTCAGGCCAAGAGGCGAGTGCGCGCGCATTCTTCTGG
C
>Bhlhe40-5_peak_262
CCTCAACACACCTCGATCAGAACAGGGGCAGCAGTTGCTAAGATGTTTGACTCATTAGGAGGAAAATGAATGGACGGATGCAGCCGGCAACTTGCTCAAA
TGTAAGAGACCACAGGATTGGAGAGGGTTTTCAAATATTAAATTTAAGGCACGTGAGCAAATATATATACATACATACACACAAATACAGAGAGAGGGAG
A
>Bhlhe40-5_peak_263
GAGTGCAGCCACCAAGACCCGAACCTGTAGCCTGACCTCTCCTACCTGGCGGTGCTACTCTGGGAGTGGCCCCTTGGGTTTGCGGGCACGCCGTGCAGTA
TGCACGAGCCAGGATGGAGGGTGCACGTGACCTCGTGTGTGTGTGTGTGTGTGTGTGTGTGTGTGTGTGTGTGTGTGTGCGCGCGCGCGCGCGCGTTAGA
T
>Bhlhe40-5_peak_264
TCCAACAGGCACCCAACGGCTGGGTCTCCGGTTTCCGCGGGTCATAAAAGAATAACGGACACACTTCCAACGGTGAACCCTAGGCTGCGCGCGCCGCTTC
CGCTTGCCGCGGTCGCCTTCGCGCGCCGCCCACCGGCACGCGACCAAAGAGCCCGTGGCAGCACACGGTCGGCTACGCCGTCCGTGCCGCTACCGCACGA
G
>Bhlhe40-5_peak_265
AGGCTGACTTAGGACAAGGCAGCGACGTCTAGAGGAAGCCGCAGAGGGGGCCGCGTCCCTTGGCGGGAGGGGAGTGAGGGCCGCGGACGGCCCGGACCCA
AGCTTAGACGCTTGGCCCACGGCACACAGGACAGGGAGACCGACTACCTTCACCTAAACGCTGGCGCAGGGAAATGACGCAGCGCATCGACCAATCGGGA
A
>Bhlhe40-5_peak_266
CAGATGTAATTGCCTGTGCCGTCCTGAGAAAGAAGCACGTGCCATGTGCCTCACTTGTTTCAGTTCTGACAGCCTCTGGCTATGCTGCCCAGGCTGACCT
CAGACCTCAACCTTCTTGCCTCTCTGCCTTCCTATTGCTAAGGTTACAAGTGTACACCACACACACACACACACACACACACACACACACACACACACAC
A
>Bhlhe40-5_peak_267
CAGGGGGTGGGTATGTGCATACTCACAGGTGCACGTGTGTGTATGTGTGTGTGTGTGTGTGCGCGCGTGCGCGCTCATGAGCACTCGTGCCCTTGACCTG
AGTCATAGTCACACCCCATAGGTGAAACCAGACTCCAGGCCGCCCGCCCGCAGCTTAGCCTCCTGCCCCAGGGCTGGGTGCTGCTGGATCAGCTGTTTAG
G
>Bhlhe40-5_peak_268
AGCCCATCACACAGGAAAAGGGATACACTTGCAGTCCTTCACACAGGAAGAGCCAGGCAGTGGAACAGTGAGGCCAACCTGGCCTCAGGAAGCAGGGCGA
TCACGTGCCATCTGCACACAGGAAGCAGAGAGAAAGTAGGGCCAAGGTATAAATAAACTTCAAAGCCTGCCTCCAGTTTTACTTTCAGCAAGGCTCACAT
C
>Bhlhe40-5_peak_269
TTCTCGGGGAAATAGATTCGCATTACAAAAGACTTTGTGACCCACAATACCTGACACAGAAATAATTTATTTGTCCTTTGTTGCATGTTTCCTTTTTTTT
TTTTTTTTATTCCTGTGTGCTTTCAGTTCCACTTTCAGTAGCCGTAACAGTCACGTGCCTTCTTGTGGTTCCTTTTGCACAGACCTGCCTGGAGTTGGAA
C
>Bhlhe40-5_peak_270
CATGGTCTTTTGGTGGACACTCAAGGCCTGAACCACAGCACGAGATGACTGAATTACTCACTATCTGCACAGACAAAATATCATCCCACACAAGGCCTGG
ACCACAGCACGAGATGACTGAATTACTCACTATCTGCACAGACAAAATATCAGCACAGGAATCTGTAAATGCTCATTGGTAAGAATGAGCAGGAGGTCAC
A
>Bhlhe40-5_peak_271
CTGTGTGTGCCTGCATAAGGATGTGTGCTTGTGGTTATGTGTCTGTGTGTGCCTGCATTACGATGTGTGCTTGTGGTTATGTGTCTGTGTGTGCCTGCAT
AAGGATGTGTGCTCATTTGTTTGTCTCTGTACCAGGGAGAGGGAAAGTTATAAGAGAGACTGGAAATGGGATGGCCTGAAACTAATTTGTTGTTGAGAGT
T
>Bhlhe40-5_peak_272
TCGCCGGCCCCTTTATTCCAGGGCACAAGGATCTCCAGGGGTGGGGTTATGTGATCTATGACGTCAAAGCCTGCTTGGAAGTATTAAAAACTATTACAGA
GAACAAATTATAAAATCTACAGTCACTACTTTGCACATCGAGAGTAGTATTGAGGTCAGTCAAATACGAAAAGTCCCGCTCAATTCTTTCGGAAACGAGC
T
>Bhlhe40-5_peak_273
GTTTTGGCCTGCCATCTAGTGTCTGCTAAGGCAAACAGCAGCACGTGTTGAAAATGGTTGTGATTCCTAGAAGATACAAATTTCACACATGTCATGTAGG
GGTGAAAACCTATCTAAAACTAAATAGAGTGGTAAGTAGTTAATTGGTAGGGATGTGTTTTTGCTTTGTATACTTTATATATATGAAATTTGAAAGTCTT
A
>Bhlhe40-5_peak_274
CCTTATTTAACCTTCAATTTACCCAGTGGGAAAACACTGGTGATAGTTATACTGACTGCCTTGTTAGTTACAGGAAACAGCTAAACATCCTCTGTGTGTG
TGTGTGTGCGTGTGTGCACGTGCGCGCATGAGCACTCAGAGAGAGAGAGAGAGAGAGAGAGAGAGAATTTTTTTATAGGGCACTACCTTATCACATTATT
G
>Bhlhe40-5_peak_275
ACATCCCCAGGAGCCCCACACGTTATAAAGATAAGATACTAACTGACTTCAGCCTCCTGAGCTCCTGGGGCCACACTTACCCAGCACGTGAGCTGGCTCC
CCAAAGAGTATCACTACCATGATTGACACCCGAGAAACAGGCTGGCACAGGGAGCCTGGACACAAGTAGTGTGCCTGTCCCAGGATGTCTGTGTCACAGC
C
>Bhlhe40-5_peak_276
CGCTATCTAGCGGGCCAAGCGGTCTCCGCCCTGACATATAGCAGCTATGACCGCCGTATTATTTTTTTTAAGGGCTCTCTCAGAACTCGCTCAGAAAGCA
AGGCAAAAGTGCCATTCCTTCCGCCCGCGGGCCTCCGGGATGGTCGTGCTGCGAACCTGGCATGCTCAGTAGAGCTCAATGCCCAGCTGGGAGGCTGGCG
C
>Bhlhe40-5_peak_277
AAAGAGACTCGGCGAGCCCTCCGCTGTGGTGCTGCCGCCGCCACCGCCGCCGCTGGAGTTGACTCTTCTGCTCGCACTGCTGCTGCAGCACAAACGTGAC
TTCCAACATTTTAAATTTATCTTTTCCTTTTTTCTTCTTCAAGATGTAACTACAGATCAGATACTAAGGACCTTCACGTTTCGCTGATGTAGTTTTTGGA
A
>Bhlhe40-5_peak_278
GAAAGGTTCCCGGGGGCGTCCAAAGTTTAGGCAACTCCGGGTGTGAACAGCTCCGCTCCAGTTCTGTCCCTCTGGGCCCAGCTCCTCCGTCACGGTGTTA
AACCAGGGTAAAGGCAGAGAAGGCCGGAGAAGGGGTGGTCAAGGATCGGGCCGAATGGCCCGGTGTCCCCGCTGAAAGAGGAGGGGAAGGCGGGGGCCCG
T
>Bhlhe40-5_peak_279
AAGATATGAATATGAATCTGATCAAGCAGACGCATAACTGCTGTGGCTCACCACGGCCACGTGCCAGCAACTCCACTTTGTGCTCCGTGCCAAGGTTACA
CGTGGAACGTATCATCTCCCTCCCAAACTGTCCTCATTAAAGTCAATTTACTGTAGCTGATTCTTGAGGGGGGTGACATCATCATGACTCACAGAAGCAT
A
>Bhlhe40-5_peak_280
CGGCCCGGGCGGCCCCCGGGACCAGGGTGGGTTCTGCAGCCCCTGCGCGGACTGCCAGCGACACCGGGCGGCAGGCAGGTGAGATCGGGGTTGGCGCGGG
GGTGGGGTGGGGGGTGTTGGGTAGGATGGAGGAGGGATAGAGTCGAGGTCCTTTTTAAAAAAAAAAAAAAAAAATCACTGCCATTCCTACCACTAACATT
T
>Bhlhe40-5_peak_281
CCGGAAATCAGGAACCACGCGGCGGAGTGTCTTTTCTGTAGGAATTACCGATTTTTATTTTTCTTTCTCACACTCTGTCAGTTTTACAACGTGGAGGAGA
ACTAACAGAACGTCAGTAAAAGCGAAGGCGGAGGAAATAAAGAGCCCTCTGGAACTGCGGGATAACGGAACCTTAGGAGATTGGGTTGGAAACTTTGTAG
G
>Bhlhe40-5_peak_282
TACCCTCTGGAACGCTCCGCAGCTGGACTTCCCTGACCACAGAGACCGCCCCCCAGGCGTCTCGTGCCGCTCCGGCCCCCAGAGCCCCGGATACCTCATC
TCGTGTCCGCCCACCACCCAACGGTTCTGCCCCCAGGCACGTTCTAAACCACTGCGCACGCGCTGCGAGGCACTTAACGACTCGGCTCCGCCCTTCTCAA
T
>Bhlhe40-5_peak_283
TGGAACTGCCTGGGGCCTTCATTTCCCGGAGCTACCACAAGGCAGCAGGAAGACCCTGGGTGTTGGCCTGACACTACACCTACAACAGCATCTGCTAGAT
GTGTGCACGTGCTCAGACACACCAGTACTCAAAGATCACATGAGCACGTGCACAGTTGCCCTCGCAGATGTGCAAGTACCCAGGAGCCCACCCAGTACCT
C
>Bhlhe40-5_peak_284
AAGGACTTACAAAAAAAGAAAGGCGAGATGAAATCTGCAGGCTCCAGTCTGCCTGGTAACACCCTGACAAAAGCGGCAGATTTGAGGCTGTGTCATCCCC
CGCACCCCTCCCCACGTGGCCTTCTGGCACGAGCCGCAGGCCTGCCGCCTCATTTGCATCAGAAAGCGGGCGCTGGCCAATGGGAGTGCAGCCTCCCGCC
A
>Bhlhe40-5_peak_285
ACACATACACACACACGCACATGCACACACACACACACGCACATGCCCAGTGGCAGGGGTCCCTAACTGTACACTCATCTGGTTTCTGACACTGTCCGGC
TACACTGAAGCACAACAACTTAGTTTTTCCGGAGAAATGCCGTCAGTCATACTGAAACTGCTTTCAACCACAGACTTCTGTTTCCTTCACCTTGACTGTC
C
>Bhlhe40-5_peak_286
AATCACGTAGAGTGAATACATGCCACCTGAAAACAGGAACCCGCTCCTCAGTCACTAATCTCCTGTGGGTGATTATGGTGACACAGATCACAGGCCCAGT
CACGTGCTCAGTGGTCACGTGAGAGGTGTGCATGAGCTGAGAGGGGCAAAGCCTGGATCCTGGCAGCTCCTCCCTCCACACTGCACCCACCTCAGGCTGT
G
>Bhlhe40-5_peak_287
CATCTTGAAAGGCTGGCTAAAAAAGCCTCTTCGCCCCCACCTCATACTTCAAAGCCCACAAGGCCGAGTCGCAGGTGATGAGCGGTGCGAGCCCAGGTAC
GGGGACCGTGGCACGCACTAACAGGTCAAGGTTACCTTCTTAGGGCCGCGGCCTCTGTGGGGCACGCAGCCTCTCACGCAGCCGAGGTGAGAGGACCGCT
C
>Bhlhe40-5_peak_288
GCCTTGGGCGGGGCGTAGGCGGGACTGCGGGAGGACAGCGGCTAGGCATGGGCGGAGCCTGAGAGGATTAAGCCCGGCTGGGGGCGGAGTCGTGGTTATG
GGCGGGGCCCGTGAGGACTGAACTTGACTGGGACGGGGTCGTGGGCGGGGCTCCAAGAAGACCGAGCCTTGCTGGGGCGGGGTGTGGACTGACACTGTGG
G
>Bhlhe40-5_peak_289
GCGCGCAGGGAGGAGGGCGGGTGCGCGCGCACCCGGGGGCCTCGGTCGCTCGCACGCGGGCCGGTGCGCGAGGCGCTCTCCTCAGCACGCGCCGCCGCCG
CGGGGGCGCGCGCGGTGGGGGTGTGAGGAGGAGGAGGCGGTGTTGGCGGCGGAGGAGGAATAGGCCGGGGCGCAGGTCGCGTTCGCTGCCTTCTCGCCCG
G
>Bhlhe40-5_peak_290
CCCGGACACCGGGCGCTGCAAGCTGCCCCACTCCTGCGACAGGCAATCGCGCCGGTCCTAGCAGGCGCCGGCCTGGGCTACACGTGCGCGCGGGACGCGG
CCACATCCTCCGGGCGGGCCGCGAGCCTCGGAGACTGGGTTGGTTGATGCGCGGCCCCGCCTTCTCCCGCCGCGGGGGCCCCGACTCGGGCGGGAAAAGC
T
>Bhlhe40-5_peak_291
GCGCTACAAGTCCAAGTGCTCTGTATGCCCTGAGAATCTGACTACAGTCACGTGAGAACGGGTCAGCTAGGTAATGATGAGTGCGCTCCCGTCAGCATCT
CGGGAACAGGCAGTCAGCAGACCCAGCCTGCCCTTGCCATCCTGTTGTTTTCAACCTTCTCCCCTTCAAACCCGTGCCCAGGCGCAGCGGCCCAGCTTAG
G
>Bhlhe40-5_peak_292
GCCTTGGTTACCGCGCTTGCGCACTGCGCGCTCCGGGCGGCGGCGGAGAGACAGTGGCGCGGGCGCATGCAGACCAGACAGACAGGGCGGGGCCGGAGGG
GCGGGTGCGGGTCGGCGCTGGGCTGTGTGGGCCGCGCTGCGCGTGCGCAGACACGCCAGCGTGCCGGGTGGAAGTTTCCGCGCCGGCTGGTGTGCTGCGG
T
>Bhlhe40-5_peak_293
GGAGGCGGGAGCTGGCGTGGGGGTGTGGCGAGTGGGGGCAGCCGGGGTCACGTGGGCCACTGGGCCGGCGTCCCTGAGCCCGACGGCGTCCAGACGTAAA
TAGCGCGAGCAGTTAGTTAGCCGAGTTTCAAGGGTTTGAGGTTTAAAGCTTCCATCTTTTAGAACGTGCGGATACACGTGCTGTATCCTCGTTTACACAT
T
>Bhlhe40-5_peak_294
CGCCCTCCCTCGTTGCGGAACACCTCCCACCGGCTCCGGAAACTCCAGAGCAGACGCTGGCACGTGACCGGGACGTCACGCACGCGTCCGCGGTCTGGGC
GGGGGCGGGGGTTCGCGCGTTGGCCGTCGCTCGTGGTCGCTGTCTCTCGGAGTGTCGCTGTTTTTGTCGCGGCCCTGCGGCCCGTGAGGGCTACAGCATG
T
>Bhlhe40-5_peak_295
TTTATAGATTATGGGGGGAGGAGGTTGTGTTGGCTGCAAATCTGAAAAGCCTGCCAGTCACTTAACTTCCTTTGTTTCAAGGTCACGTGAGCACATTCCT
AGCACAAGGTGGAAAGGTCGCCTGGGCGGCCCGCGCCCACCTCCCAGGCCTGTTACTGGCTGGCCGATCCTCCACCCTTCTCAGGTCCCAGGAGGCGGGC
G
>Bhlhe40-5_peak_296
GCCCCCAAACAGCACCGTCCACATGCCTGACGGCTCTTCGGGGAACACCGGCAGACACGGCTCCAGCTGGGAGTTTACCGAGCACAGCTGCTGATGCACG
GCTCGCAGATCCTGGAAGGAGAAAAGCCCGGCCCAGCTGCATTCTTCGGCCGGAGACTCCAGCTCCGCGGCAGACGGCGGCTGCTCCGAGTCCGGGAGCG
G
>Bhlhe40-5_peak_297
CAGCCAGAACCAGAACCAGAAAGCAGACTCCTAAAGCGCTAGTCTCAGCGTCGCCACAATGTTGCCATTCGGCTGTGACGTCTGCGGCTCCACGAGGGAC
GTAAACACGGGCACGTGCGGCACGCTGCTGACGCGGCGGCGGCAGCAGCGGCAACGGGAGCGGCGGCGCGCGTCCCGCCCGCCCGGCGGCGCCCCGCCCC
C
>Bhlhe40-5_peak_298
GTCTCGTGAGACCTCTTTCTAGTAAATTAAAGTTTAGTAACAAAGGGAAATGAATAGGCTCTCTTTGACATTTTGGCCAACAAGGGTCTTTTTCCAGAAT
GCCTTTTCTTAGAACTTATGTTACGTCTTTTGGAACAGTAACAAAACCCAGTAGAAAGTATAACATGTTGAGCAACAGATTCAATTGAGAAAACATAGTA
A
>Bhlhe40-5_peak_299
TGAGTGCAAACCCAAGTGGTGATGAAGAAAACAGAGTCCTCTGCCACACGCTCACCCTAGCACATTCGTTGTCAGTTACAAACCCGAAACTGAACATATG
ACTCCACTCAGCAATACTTATGACAAAGCTTATACTTGCACAAGGGAATCCCCCAGTATCTGTTCAGATTTAGTCCCCAGGCCTCTCTGAGGTCTTTTCA
G
>Bhlhe40-5_peak_300
GTTTACATACCAAAAATATATAATAATAATAATCCAGACACAGGCTACAGGCTTTCTGCAAAGGCACACCCACGCCCACTGTCTAGCAGACAGAGGAACT
CCCCCTCCCACCCCACCCCCCATCCTGTGATGTCTGTCCCTTCAGAGTCAGAGAAAGCTGTACCCTGAAAACAAAAGTAAAAACATGGCCTAGCACGTGC
C
>Bhlhe40-5_peak_301
TGCCATGAGGACTGTCGCCGGCCCACCTGCGGCCATCTTAAGTTCGGGGGAAACCAAAGGCCCGGGGCACCCAACTCGAAGGCCGGGCATCAACCACAGT
CCCGGAGGCTCGAGAGAGGAAGGCACCCCTAAGTCCTCTGCAGGAACCCCGCGTGGAGCTCAATTAACAAAACCTCACCGCGGAGAGGCCCCGCGGCCGG
C
>Bhlhe40-5_peak_302
AACAAAACCTCACCGCGGAGAGGCCCCGCGGCCGGCCGGGTGCCCTCATCAAACATGGCCGCCTAGGGAAGCGCGCCGTCACGTGACGCCCGCGCTCGCC
CCGTGCCTCCCTCGGCGCCCGAGGTCTGGATGGCGGCGCGCCCCTCCCCCCGCCGGGCTCCAGCACTCACTCTGGGGGGTAGAGCCGTAGCTCCTCGATT
T
>Bhlhe40-5_peak_303
CCCCAGCCACCTATCTCTATATCTGATGGCAACATTGCAACACTGAGGGGCGGGCTTGCAGAAGCAGGAAGTCTCAAGTGTTCTTCACCACCAATCTGAG
ACAAACAGCAATTCCTGCTAAGGTCCCACTGCTCAGCAGTGGGTTATGAGCAGCCTCAATGTCTCTGTGTGTGTGTGTGTGTGTGTGTGTGTGTGTACAC
A
>Bhlhe40-5_peak_304
TACTGTTACGTTTACCAATTTACAGGAGATGGCTGGTTATATGGTGTAGGCAGGCAGGAAGTGGAGGGAAACCTAGCCCAAAACACAAGCCACCTCTAAG
GTCTCCAAGACCTGCCTCCCTAGGACCCACTTCCTGCAGCTACGTTTTATCTCACAAGGATTCCTCAAAGCTCACCCACAGCCGGAAACCATTAGTTCCA
A
>Bhlhe40-5_peak_305
CACGCGCACACACACACACACACACACACACACACGCACACGCGCACACACACACACACACTCAAAGCTCAAGTACTACAGCAAAGTCAAAAACAGGAAG
TGATGTAAGAGAGCAGAGCCCGACCAAAGACTTGAGTGTTTTGGTGGAGGGTGGGCGTGTATGAGCTCCTGGGAGTATTTCATTCTCTCTCATGCCTCTG
C
>Bhlhe40-5_peak_306
GTGACTACTACCCAACAACACACTAAAGTATAATTGAGATACAGTTTATTGAAGTACTTCCTTTTAAAAAAAAAAAAAAGTCAAATAATTGGCTACTGTC
AGGCAATAAAAACCCGTGGGTCTTCTGTCCTGATAAGACCCGATGAGTTAGGGTCTGAGTTAGTTCCTGAAGAGCAGACCCAGCACTGTGGCTTCTGCTT
G
>Bhlhe40-5_peak_307
CATGCTGAAAAAGCTTCACCCAGGCTGGGGCAGGATTTTAACCTCATCTGTACTTCCTTAGCAGATATGGCCTGTAAGCAGACGCTTACACGGGACGTAT
GCACGGGACTAGGTGGCACCGTTCTTAAGGCGAGTCATCTAGACATTACACACCAAGGCGACAGCAGAAACAAAATTCGCTGCCAATGCGTACAGATGTT
T
>Bhlhe40-5_peak_308
TCGCCCTCCGTGCAGCTCGGCTCGGCTCGCAGCAGCGACTGCAACTCGGGGCCGCCGCCGGCCGGGGGCGGGGCCCGGAGCGCCCACGTCCCCAGCAGAG
CTAATCCATTGCCGAGAGCCGCGTGCCAGACGAGAGCAAGCGACGGCCGAGCAGCCGTGCCTGCGCCGACTCTGCGGCCGCCGCTGCCACCTTGTGGCGG
C
>Bhlhe40-5_peak_309
CTCAGGCCCGGAAGGAAACACTACCTCTAACTCTTGCAGCTCGGGACAGCACTTTTACCCCACGCTTTTTCTCAAGTCTCCGCGCGCTGGCCCACGCGCG
GCGCGGCAAACCTCACGCTCAGCACGAGTCAACTCTCGGGACTTCCAGTCGCCGGCCCCGCGAAACCGGCTGACGCGGCGATCGCGCAGGCGCAGCCCGC
C
>Bhlhe40-5_peak_310
GCAGGAGCCGATGTGTCCGACTTCCGCAGTAAATACATTTACCACAAACATATTTAGTCATTTGTGGAACTATTGAAATGGCTCCGGAGCCAGACTCAAA
ACTAAGCAGCCAGGAAGTGCACCCCCAAACCTAGCGAGGAAACCACCCCACCACCAGTGAGAAGCAAGCAGCCCGCAGAACAGCAACTGTGAGGCTTGCT
C
>Bhlhe40-5_peak_311
TCCACAATCAAGGTGTTTGCTTTCACCTGCTATCTCTCTCTTTGACCAGCAGATGGCGACCTTCTCCCGGTTGCTGTTTCGGGTTTGTCTCCATGATTTC
CCATCCTTCCTGGTGTCCCTCCCCGCGCCCCCACCTCCCCGACCCCCCACTTCCTTCTAATTTTCATTTTATTTGGTGTGGTCAACTTACTCATTTTATT
T
>Bhlhe40-5_peak_312
ACGCTGCGCTCCGGCAGCCAGCCCGCCCCCACCGGGCCCGTAGCTGCACTTCCGATCGCGAACTCCCGGTGGAATACCGGCTCGGCGGCCCGGGACGCTT
ATATCCCGCGGCCCCGCCCCGCCCCGCCCCCTTTCCGGAGCGGAGGTGGGCCCTTACCCTTACCTAGCTGGCGCCGGGGCCTCGTGCCTTTCTTTCCACG
C
>Bhlhe40-5_peak_313
AGGCGCTATTTCATAGGCCCCGCCCCCAGGCTTTGGCAGAGCGCGCCCTCTGGGCCCCGCCTCTGCATGCGTAGCCAACGGCTAGTTTCGACGCCTGCGA
GCCCCGCCCACCTAGCGAGTCGCGGTCCAGCAGAGGTGACGTGAGGCTGCTGTTCCTCTCTGACCCGGTGCACTGGAGATAACTTTGCAGACCGCTTGCA
G
>Bhlhe40-5_peak_314
CGCGGCCTCACGTGTCTCCGCCCGCCACCACCCAGCTCGCATTATGTAATGCTGCGTCACTCGCCCGCGCAGCCAACCAGCGCCCGCGCCGCCGAACGTA
AACACACCGTGCACGTGGCCAGTGCGGCAGGGCCATGTGAGGGGGGCGTCCGGCGCGCGGGGAGCCCGAGTGCGGGATCCCAGCAACCCCACGCGAGATG
G
>Bhlhe40-5_peak_315
GTTTCTGTGGAGTGGGACAGAACTGTGTGTGGGATGACTACCCACTGTCCAGTTTAAAACCGAGTCTACACCTACACTTCCTTTTAGTGTGTGTGTGTGT
GTGTGTGTGTGTGGTGAGCACATGTATATACATGCACGTGCCAGAGAGCACAGATAGAGATCTGAGGAGCAACCTTGAGTATTAGTGTTGAGGTTAGGTC
T
>Bhlhe40-5_peak_316
CGCCCCGCCCCGTCGCGACTCGCGTGGCCACTCCCATCCTGACCGCGCGGGTGCCGTTGCGCCGCCTCCGCCGTTCCCAGGTCCTCGCCTCTGGGGCTGT
CCTGGACATTGCCTAACCCGAGGCCCCGCAGCTCCTGCTCGCCCCGTCCCCGCCGGACGGTCCGAGACCGCTCACCCAAGGAGACCGCCGTGCTCTCGAC
C
>Bhlhe40-5_peak_317
CGGAACTGCTCCTTCACCATGGTGCCGGCTGGCCGGACGCCCTTCTCGGAGCTGCGACTACAAAAACCACTGTCGCCGCACCTTCCCGGGGTGCTTAGGT
ATTTAGGAGTAAGGAAGCTGCAGCAGCCTCCCCGGCCACCGTAGAGCGCCGCACGTGCCGCTTCCTCTTCCGCCGCCGGACTTTATGAAGAGAGGCTTGG
C
>Bhlhe40-5_peak_318
GTCAGCCTCCTGGGGCCATCAGACCAATGGTTACCCGTGTAGGGACTCAGCCCTGTTTGGGAAGAGGGCAGCTTTTCTGACTGCTACCCCAGATCACGTT
CTACCACATCCTGGCTCCTTGATCTGATGTGCTCTAGTGACAAATCCAAGGGCTGTGGGAGCCAGATAAGTCTCCACCTCCATCCTGGTGACCTGAGACA
G
>Bhlhe40-5_peak_319
TCAACCTGTGCCCCTTTGCGGCAGGACAACTCATTTACTGAGCCTGGACATGAGGTACGTAGAGGCGTTCGAGTCGGACTCGGTAGACGAGCACTAGAGT
GCCCTGCTAGATCTCAAAGAACGTGTAGGATTCCCGACGTGGTCCGGCGGGCGGGCGCAGCTCCCTCGGCCACGGTATGCGCCCCTTGGGGACCTGCAGA
A
>Bhlhe40-5_peak_320
CTGTGTCACTGTTTTCTATATCACCTGAACGCTGCTGTTCAGATACTGTGTGTGTGATGTAAACTGTCATGAGTCACTGTCTCTTATGACAGGAGGTGTC
AGTAGTTGGTTGAATTGCCTCCCGGTTTAATCACGAGACAAAACGGACGGTTTAGAGATAAGGAGGCTACCTTGCAGCCTATTGCAATTACCAACTAGAT
T
>Bhlhe40-5_peak_321
GGCCTCTTCATCCTGGCCGCGGACGCTTCAGGAGCAGAGGAGGTCTCGGGATCACCACGACTTCTCGGGCGCCACGTGCGAACTGGAACTGCGGTTCAAC
GTCACGCGCTCCAGGACCTGCCGGAAAGTGTGTCGGGGCCGGGCCGAGTGCGCGCGCACACACATACACTGTCGCGCCGAGCCGGGCTCGCCTGGCGGCC
A
>Bhlhe40-5_peak_322
GGCTAAGACGGCACACGTGCTGGTGTAAGGCAGGCTGGGGAGGCTGCAGCCTACACACTGTGACTGAGAATGTACGGAGCAGCAGTCTGGTGGCTCCTCC
AGCTCACCTTCCCCTCCTGGGCACACATGAAGTAGGTATGAAACACACACTCACATAAAACCTTAGGCTGTAACCTCCCCCAGCCAGTTTCAGTTTCTGT
G
>Bhlhe40-5_peak_323
TGACTGCGCCGTCGAAGGAGGCGAGCGTGCTGAGGGGGGATGGGGTCACGCGGACTGTGGCCAAAACGAGGACCGCTAACGGCCGCGCGCCCGCCCCGCC
CTCCGCACGTGCGCGCCCTCGCCTCGACGCGCGCGCGCGTGCATGCCCGCCTCTGTCTCCGCCTCCGCCCCCGCCGTTCGGCCGGCGGAAGACCAGCCCC
C
>Bhlhe40-5_peak_324
CGCTCCCGGGCTCCGCCTCTCCGCGGAGGGAGGGGCGGGGCACAGGAAGCGGCGGCGCGCGGAGCGGGCGGGCCAGGTGGCGGGGCGTCTGGGCGCGCGC
CCCGGGCGCGGTGGGCGGAGCCCGGACTGGAGGTGGGGAGGGACGGAAACTGGGTACCGGGTAACGGCCCGGGATGGCACGTGGAGGTGGCGTGCACAAG
C
>Bhlhe40-5_peak_325
GGCCAGCCAGCGAGGCCTCCCTGCAGTCCGCTTCCACCTCCCAGGCCGCCGCGCGTGCACACGGGACCGACCTTCCGGGCCGCGGCCGCGTCCGACCGCT
CTCAGGAGCCCAGGCCTCCGGGCCGCAGCCCGCGCGCGTCCACGCTAGCCCCGCCCCCGCCCGCGAGCATGCGCACCAAGCCCATCTGCAAAGGCGCGCC
C
>Bhlhe40-5_peak_326
CAAAAAGGCCTGGAGATGGGAAGGGAGGCGGATGGAGGTCTCCCCGGATGTGTCTCTGATGAAAGGTTTCCTAGGCGTAGCCTCACCCTGTGGCATCTGT
GAGTCACCCAGCAGCAGGGCGCGCCCCGGGTTTAGGTCCCGTGCGTGGACACGTGCTGAGTGCTGGGTGGGACCTGGTTTTGCAGGATCCCTACTCAATC
T
>Bhlhe40-5_peak_327
GAGCCCCTGCCTCACGACTTTCGACGCAGTGGCTCCGCCCCCTCGCTTCCACGCCCCTGGATGCCAGCCGCAGTGAGGCTCTCGCCCACTCATCTTTACA
CTTTCGGGTCATGAGCCCCGTGGGTGATTCAGCTGTATGCCCAGAGGGGCCCTGGAAGTTGCTAGCTCACGTTCCTGGCTTTAGGCCTGCTTTCAGCATC
C
>Bhlhe40-5_peak_328
CTACTCACGTGCCAGATGGCGAAGAAGATGAGCGCGGCGGTGAGCAGCAGCGCCAGCATATAGCAGAAGGCCGCGAAAGTGAACGCCATGGCCGGGGAGG
AGCTGCCGGGCGCGCCGGGGCCAGCGGAGAAAGGCGGCGCACGGCCCTCTGGGTAAAACCATTCACTTCCCCCGGCCTCAGCCTCCACTGCCGCCGCGGC
C
>Bhlhe40-5_peak_329
CTTCCTGTTTCGGCTGGCGCACCGCTCAGCCTCCCCCACCTAAGGACGCGGCCGCCGTGGCCCGCACGTGACAGCGGACGGCGGGAGGCGAGGCCCAAAA
TTTGGCGAAATGCGGACGCGGGCGCCTCTGGTGCCTGTTAAGTAAGGATGCTGCGCCGTTACCAAGGAATGAGCCAGCCAAGCGGTGCGCAGATTCTTGG
T
>Bhlhe40-5_peak_330
CCCTTCTCCATTGGAGAGAGACGTGTCACGTCACTGTCACATGGTCTTCCCGTAGCTGCTGAGTCCGTAAACACTGCACGTGACTCGAAGTTGTGCGAGC
GATTGGAAGTGGGGCGGTCGCGCTACCTCCGGCCCAGGTGGGCGGCTGCCCCGCACGCGTCACGTGCGCAGCCTGTCGCGTGAGTCGCTCCTCATTGGGC
C
>Bhlhe40-5_peak_331
CTTTGAAGCTCTCCCGCAGAAGCCACATCCTCTGGAAAGAGGAGTTAAAAATACAGAGTTAGAGATAAGATCTCTCCGGGCCACGTGCCCAGAAGAGGTA
GGCTGGGCCGTTACACCGCAGCCCAACCACAGGTGCAGAAAAGAAGGCCACGGAGAGCACATTGGGTGGGGCTTGCAGGTCTTGGTGGTAACACCCATTC
A
>Bhlhe40-5_peak_332
TCCAGGCAGATGCGCTGCGCCTGCAGCCGGGCGGCGAAGCCGGGCTCCAGGGCTGGCTCCAGGGCGACGCGCGCCTCCTGAGGAGAGAGGGCGGGGAGGC
AGGTCAGGGCGGGGACTCCCGAGAGGGAAGGCTGAGGCCCGGGGCCGGGGCACGACGGGACGCCTACCTGGAGGCCGCGGGCTCGCGGCGGGCACGGCGC
G
>Bhlhe40-5_peak_333
TATTTCCTGTGCACGTGCCTTGAAACTGCTTCCACCCGAGAAGCGCCCAGGCACTGGGCGTGCCACAAAAGGTGTCCTCACCATCCAGGAACGATTGACT
CCCCACGATAGCCAGTCTCTCTTGGACCCCTTAGCTCCACCGCTTGCCAACCACATTTTGATGAAGGGAGGATGGAGATCAGGAGGATTTTATGGTCCTA
A
>Bhlhe40-5_peak_334
TGGGTGAGAGAAAGGGACAGGGGAGGAGAAGAACTTGTCCCTGAGACATAAGCACATGTGCAAGAACTCTGCTGTGGAAGAGGAGGGGTAAATGCAGAGT
TCTAAACCTACAGCTTCTCGTCTGAGTTCTTCCTCCCTTGGAAAGCCTAACAGGGCTGGGGCGGATGTGGGGTGTGGTGGCTTCCTGTTAGTCATTTCAC
A
>Bhlhe40-5_peak_335
ACTGGCTCACAGCAAGGGTACCGCCCACTGTTGCAGGGCGGCAGGGGCAGGAAGCAGCTACTCAGCTCTCCTTCTCAGTGAGTGCTGGGCACGTGAGCTC
AGCTCAGTTTCCCCTCTTCGTACAGTTCAGGGACCTAGTCCAAGGGATGGTGCCACCCAGACAGGATGAGTCTTCCCACCCAGTGACCTTAATCAAGATC
A
>Bhlhe40-5_peak_336
GCAGACTCAGCAAGTGCCCAAGGGAAGAGTGGAGCTCAGGGGAAGGCAGGAGGGACGCAGGGAGGAGAGGGGAGGGTGCTGAAGGATGAGCCAAGGCGAG
GTGGCACGTTTGCTTGCAACCCGGCCATAATAGAAATCAATCGTGTACTTACACCACTACATGTGACGGGGTAATTTCTAGTGTAGGGAACACATCTCTT
C
>Bhlhe40-5_peak_337
CGAGACTAGTCTTGGTTACACAAACTTGCCTGCAATTCTGGAGAAGGGAGAACACCCTCTGGTGGTAAAAATCTATATCTGCACCGAGTCTCCTACATTT
CTTTGCACTTGGACTCAGCTACACGTGCCTACGTTTGTACACAGATATCTACATGTAAAGAAGCTGACTCAGTCTTACCCTTGAATGACACAGAGAGGCA
C
>Bhlhe40-5_peak_338
GCTGCCCCAGCCTCCCTCCGGAGCGCTTCCACCGTTCGATGCTCAGATTCTTCCCGCGGCGCAGCCTCCTTTCGATGCCCAGGCTCCGCCCGATGCTCAA
TCTCAGTTCAGCGGCCAGCAGGCCTGGAATTTGCAAGCCTCCACGCCTTGGTACTGGGGATTGTCTCCTAATGGTTTTTCCACGTACCACACGTCTTACC
A
>Bhlhe40-5_peak_339
TCTCTCCTCTCCTTCCTTGGGCCTTGGTTTCCTTTTCAGTATCTTGACACTGGTTGGATCACTTCCACTTCCTTTGGTACATTCAGATCTTGAGTGGTAC
ACAGTAATTCTGGCTTGCTGGTTCTTGTTTCAAGTCAATAAACGTGTGACTGTGTGTGTGTGTGTGTGTGTGTGTGTGCTCGCATGCGCGCGTGCAAGGT
G
>Bhlhe40-5_peak_340
GGCCCCTCCCGGCGGGCGGCCCGGGACGCACGTGACCCCCCTGCCAGGCCATATAAGGCGCGGAACCGAAAGCAGCCACCGGGTGGTCACGGGCACCGGG
CAGTGGTGCGGCTAAAAGAGGCAACCGCGCCGCGGGGCCCGGATCGCCAGAAGAATCGGGGGATGTCGGGGATGAGTAGCTTGCGCCGGACGAGCGGAAC
C
>Bhlhe40-5_peak_341
TCATGCATCGAGGCGCGCGAAAGGCAACCTGGGAAGAGTAGTTCGTCCGGGCATCTACCCGTCTCGCCCGCTCGGCAGAAGCTGCTCCTGCGGCTAGACC
CCAGGGTCGTGTGAGGGTGAGCTAAGGGCTGAGAAAGGGCGTGAAGGGAAACAGTGAGTCAGCCGGGGACTACGCGATAAAGGCAGACGGCTCCGCCCCG
A
>Bhlhe40-5_peak_342
CTACGCGCTGTCGCCGCCGCCTCCTCGAGCCTGGGAGAAGCGTGTCGCGTGAGAGCGCAGGGGGACGGCCGCTGGGGAAACGACAGAGACCAACCGCGCG
CAGGTGACCGGGGGCGGCTCGGGGAACGCGGAGCCGGGCGGGGAAGCCGCACGTGCTTGAGACCCGTTGCAAACTTTGCCGAAGTTTAAGATCAGCACCC
A
>Bhlhe40-5_peak_343
CCATGGCCGCCAGCATAAGACCTGCACAGGATCAAACTGGTCAGCACTCCAGCCTGGAGAAGGAACAGGCTTCTGAGACCTGCACTAGCTCAGTATAGTT
ATTGGCAGAGGGACAGTCAAGTTTTCTTCTGTGGTGTAGTTTGCCCATGTTCCAGTAGAGGGCTACCTACACGTGCCACAAAGCCCTGGGTTGGATTATT
T
>Bhlhe40-5_peak_344
GCCCCGGGAACCCCAACCTCGTCCTAACAGCGGCCCTCTGGCCGCCACACACGCCCGCCAGCCCCGCCTCCCGGCGCGCGCTGGAGTGACGACACCGCAG
GGTGCGTGACCAATCGGCGTGGCCCTCGAGGGGGGGCGGCCTCGGGCACGCCCCCCGCGCCGCGAGCCAATGGGACGCCGGCGTCGGCGGCCGCGGCCGG
G
>Bhlhe40-5_peak_345
CGTGCAGCGGCGGCGGCGCCGGTTGCCTCGCCGCCGACCCGCGCACACGTGCCACCGCGCCTGACGCGCCCCGCCCGCGGGCCCTGCACCCCAGCCCTGC
TCTCCCTCCCCGCGTGGCCCGCCAGCCCTCGCGGGCGGCCAGACCCCGGCAGCTCCTGACCCGTCCCGCTTCCCCCACCACCCCAGCCGCTCCCTTCCCC
A
>Bhlhe40-5_peak_346
TAAGGTGGAAGCTCAGTCCTTATCTTGTCATTCCTTCGACAAATGGTGTAGTTGTCAACAATAAGTAAATATTCTCAGAGCTCAGAGGAAGGAAGTAGGA
AACTACGCGTTGGGGGACTTGATGGCTGGCGGTGCAAATGTGCACGTGAGTTCTAAGGAAGGATAAAAATAAGGAACAGGAAGTTGATTCATGAAAGTGA
T
>Bhlhe40-5_peak_347
CAGCAGCCCCGACACCGCCAGAAACCCTCTCCAACCAGGAGGCGGGCCGCTGGGGAGGGCGGAGCCACAGCGCCAGGCACGCCCCCTACCGGTGTTGCAG
CCCAATCGGCTCCCTGGCTCTCTCGCCCGGGAGACTACACCTCCGCACCCGAGGCCTGATAGGGCTGCACCAAGACCCGCCGGAAGTAGTTTCCTGGGCG
G
>Bhlhe40-5_peak_348
TGAGACAGCAGTAAGCCCCCTTCTCCTTCCTGGTGACCGTCGCTGAAACAGATGCAAAGTCTTGAATTCTCTTGTCTTGGAATGAGTCGCAAGACATTTA
AGTGGGGAGCCACAAGATTGAGTTTTTCTGGTTGCTGTCTTGTGCCAACTCTCCCTCTAGGCACGTGCACGAGAACATGCATGAGACACACACACACACA
C
>Bhlhe40-5_peak_349
GAGTTCCTGCCCTCACTGCTTTTCATGACGAGCTGTTGTATGGAACTCTGAGTGAAACAAGCCCTTTCCTCCTCAAGCTGCTTTCAGTCATGGTGTTTCA
TCTCAGCAATGGTAATCACAGGCTGTGGCTGGCTCCAGCGGGAGGTTGTGGGACACCAGCCACAATCTCAGCCTGGTGTGTCATAGGGCCATGGGGTGAG
T
>Bhlhe40-5_peak_350
GAGCCAGGAGCTGCCATCTCTGAACGAAACCCCGCGCTGGGGTCTCGAACCACCAGCAGGCTACGCTTCCCTCAGTGACAGCTTGGCTAGTGAACACGCA
CCACGGGTCCAGCCCCTCGCTGGTCGCAGGGCCGCCCCGCCCTTCACGTACACACGCGCCCTGTCATCCTTCCCATACAATAGCCTTGGAGTCGTACGTG
G
>Bhlhe40-5_peak_351
AACGTTGTCGGGCCACGGTGCTGTAAGGTGCTCGCCTATTGGCGCGCTGGGCCGCGAGCCCGGCCCCCCGGGGCGGGGCGGCGTGTTCCAGAGAGCACGT
GCTCGGGAAGCCGGGCGAAAGGGCACGCGCGCCGGGTTTCTTTTCCTCCCGGATCCCTAATGGTTGTGCATATGCGAATGGCTTGTTGTTGTTTCTCGTC
C
>Bhlhe40-5_peak_352
CAGGGTGGGGGCGCGAGGAGGAGGGGGCGAGGCATGTGAACAAAGCGTGATCAGCGACTGCTCCGGGCGGCGCAGGAAACGTGAACTGGGAATTGCCGCG
CCGTCACCTTTCCCCTACTTCCTGAGCACGGGCCCCCGCCCCCGCTCGGCCGGGGAGGGGCCGCGGGCGCCGCCGCCAACCGCTCGCCAGTGCGCGCCGG
G
>Bhlhe40-5_peak_353
AAGCTGTGCGCGGCCCGGGTGGCTTTGGGGCGCCCGGAGCCGGAAAACCCCCATGAAAAGGCTGGGGCGCGGGCGGGCACTGCAGCGGGGAGCCGCATGG
CTGGCAGCTGCTCGAGCCACCTGCAGCGCAGCCTTCTGCGAGCGACCAAGACACACACAGAGACAGATGGACAAAACTGTTCCTAGGTGTCCACTGGCTG
G
>Bhlhe40-5_peak_354
ATGCAATTTAAGTGTGAGCTGTACGGCACGTGAATTCTATCATTTTTCTTTGATTTTGGTTTTCAGAGACAGAATTTGACTTATGCAACCCAGGCTGGTC
TTGAACAATTCGGTGCTGGGATGCTGAGATTACAGGAAGGAGTTACCATGCCCTGCTGTTTGTTTATTTGTTTTGTTGTTGCTGTTTTGTTTGTTGCCAT
G
>Bhlhe40-5_peak_355
CTGCGCGCTCTCTCAGCCCCGCCTTCTCCGGAGGCCTGGCCGCATCGTGATTGCGCGCAGTGGTGCGCGCGCGTAGGCGGAGCGGCGTGCGCCGCGGTCA
GCTGACTGCTCCGGCTGGCACGTGACTTGCTCTGGGCGCAGGGGTCGAGGAAGCCGAAAGGCCGGAGCTTAGGTCCGGGAGGGATGGAGCGCTGAGCGGT
T
>Bhlhe40-5_peak_356
AACCCGCCGGAGCCGCCCCCCACCCACAGAAGGGGCGGCGCAGGCGCGCTGACCACTTCCTTGTCTCTGGACCAGCCACCTATTGGCCACGGAGCAGGCG
CAAAGGGTTCCTTGAAGAGGTTTGCGGAGCGTCAGAGTTGGCAAATGCAGCGCCTGCGCAACACCGTGTAACTAATTGGGGTTTAACTTGAACTCGAGTT
A
>Bhlhe40-5_peak_357
GCCCGGCAGAAGCGCCGAGAGGCCAGGCCAGGGTGCGAGAGAGACTCCGCTCCCTGAACCCACAAGGGCCGCGAGGAGGAGCCAGCCGAGGCGGGGACGA
GCCGGGCACCCCACTCGAGGACTCCGCCGCTCCTCTGGGATGCGACCCAGGCCGCTCCTCTAGAACCGGGCGCTGCGGGAGGTGTGCGCCGCCCCGCCCT
C
>Bhlhe40-5_peak_358
CTCTCCTTCAGAGCACCTTGATCGCCCTGCAGCTACACACTCACATCATTCAATTCAATGACTAATACTTGCCATTCTCTTCAGAGCATAAATTCCATAA
GAGAAACGACAAGACAAGGCCTCACATGGTGTCTCATCACAGACACATACTGTGGAATTCTCACTCATCTCATTCTCTCTGAAGCTCTCTCTCCACTGTG
T
>Bhlhe40-5_peak_359
TGCAGCACGCGCCGGGACACACCCCGGACTCTCCCCCAGCACACACACGTTCTCTCACACGCACAGCTTGGAGAGAGCACTGGGCTCTGGACTGGATGGG
AACCTGGACTCAGATCACACTGGTTCGGGACCAGGCTCCAGAGTAGACACACCCTCGCCCCCTTCTCCACACTCCCCGCCAAGTCTGCTCACCCTTACTC
A
>Bhlhe40-5_peak_360
CTGCAACGCGAGAGGGTAGCCTGGCAAGGTTTGTTTATGTCCGTGCGTGCGTAGGGCGATTTTATAGGCGCCGGGGCCCCGCCCCCAGGGCCTCGCCCCT
CCCAGACCCTCTGCTCCCAGCGCAGCAGGAGACGGGGACACACCCCTTTCTCCGGCCCGCCTCGTGCTGCACCCTGCCTGGGCTGGGCGGGGCGGGCTGG
A
>Bhlhe40-5_peak_361
TGGGAAGGGGCCGGGTTCGTTCCCCGACGCCTGACGTCACTGCCATGGCAACGGCAGCCTCCACCCCTCTCTTCCCGCTTCCTGTACCCGCCCCCCTCGG
CACGTTAAGAGGCGGGGCTCACGTGCTCACTGAGCGCGCGTGCGCACGCACCCGCAGCGCGGGGGGCGCTGGGCGGTAACGAGGCGTCCAGGAAACTCCT
C
>Bhlhe40-5_peak_362
CCCCAGGCCCGCCGTGCTGGGCCCCACAGCTATGCGCTCGGGAACGGCGGGAGGAGCGCTGCGGGAGGACGGAGACCCGTTGCAGGCCGAGCCTGGGCCC
CCGCACACGTCCCGGTGGCGCTGCTCGGGTGCACTGGGCCTCCCGGCCCCGAGGCCCTGCCCGGCCGCCCCGAGGCTACGCCGCGGCCCCACAGGCCCCG
C
>Bhlhe40-5_peak_363
GCCACCGCGCAGCCAGCCTGAAGCAGCGCTCCGGAATCTGGCAACCATGTGGCCAGCGGCCCGCCTCCACACAGGCCCAGACGCCCGCCCGCAGCCCGCA
CTGTCCCACGGGAGGCAACCCTAACGGCGCGGGGCCCGGGCACTCCAGGCCTCCGCCGCACGTGCGCTCCTTGAGGCGGGGCCCCCGGTACTCACACGCC
A
>Bhlhe40-5_peak_364
AACGACTTCCGCTTTTCCGGCGGTGGCCCCGGCACGAGAAGTGACTGAGACTGCTGGCGGCATGCGGGGACCGGGAGTAGGTTCGGGGTTCTCTGGTGAG
CGAGGGTTGCTAGAGCAGGAGGCTGGCGCGGACACGGAGGCGGTGGAACTGCTGCCCTTCCTGGTGCTCGGAGCGCGAGCCGACCTGCAGGCGGCCGCGG
C
>Bhlhe40-5_peak_365
CGCTGCACGCCGAGGCGGTCACGTCACGTTTTGGGGGCGTGGCCCTTCCACTCTACCCAGGTCTGTGTGGCGCGTGTGGGCCGGTGCGCAAGCGCATTGC
CTACTCTTTCGCGGGGTCGTCTGGGCACCAGGGACGTCTGCGGCGAAACCGGGAAGAGAGCACTGCCGGGGACATGTGGCGGCCGGTGAGGACCCCGCCC
C
>Bhlhe40-5_peak_366
CTGGGCTCCCTATCCGGCCTACAGACCATGCTCAAGCTGCTGGTAGCCGGCGAGGGCCGTGCGCGAACCGGTGTACTCATTCCCATTCCTCAGTACCCAC
TGTACTCAGCTGCGCTGGCTGAGCTGGACGCCGTGCAAGTGGACTACTACCTGGACGAAGAGCGCGCCTGGGCTCTTGACATCGCTGAGCTGCGGCGCGC
T
>Bhlhe40-5_peak_367
GGAGACACGCTCGACCCCACTGCAGGTCCGAGCTCTCTGCGACCTCGCCAAGACTAGAGCCAAGTTACGCACTGCCCCACTAGGCGGCCACATTCTTCCA
CACCGGAAGCGGATCACACAGTGTTGTGCCTGGGGCTTTGGGTTCCGCCGGCAACACGTGCTCGGAGGGGCGGAGCTGTCTATCCCGCCCCCGGAAGTAG
C
>Bhlhe40-5_peak_368
AATGGGATTCCATTATCTAGGCAGACACAGGCTTTCTTCCTTCATTTTTCCACAGGCCCTCAATTTGAATTTCATGTTTGATGCTTCTGAGGGGCAGGAG
TTTTGGATCTGTTTTATACACACTCTCACCAGAACCCCAGGTCTAGGGCTAGAGGTATGAGTCAGTGGGTAAAAGCACCGCTCTTGTTATGATCTGGCCC
A
>Bhlhe40-5_peak_369
GCGCAGCACGCCGGGACTGGTGGGGCGGCCGGGGCGCGAGTGGCGCACACGTGCTGTGAGCGCTGTTTCTGAGGGTAGAGGTGCCTTGGGGAACAGCAGG
TCCATGATGGGACGCCTGGCCCTTCCTTTTGATTTGTACTAATCCTTGTGCCAGAAGATGAGAGATTTTTGGAGAAAACCTTGCCATTTATATCCCTTTA
T
>Bhlhe40-5_peak_370
CCAGGAAGGAAATGGGGTGGCTACAGAGGCGGTGGAGTGCCAGAGCGCACTGAGGGCCCACCTGTTGCGTGGGGGCGGGCACCTGGCGCTGAGTGTACAG
AGGGACTGTGCGTGCCTGTGTGCGTGCGTGGGTGTGTGAGCGCACGTGTACTCGGGCCGCGTGCGCGTGTGTCCCGCGTGTGCACGGGCGTGGCGGCGGG
C
>Bhlhe40-5_peak_371
GTGTCCCACCCCGCCTTGTAAGACACCGGAAATTCGTCAACGAGCGATCCCTCCGCGCTCCGGAACCAGACCGCGGCTGGTCGTCAACCTATAAAGTAGT
GCACTTTTCTCTCATGGGGCCTTTAGGACGATCTCTAACGCCACAGTTACCCCCCGAGCACAGCGGAGAAGGGTTGGGGCGGGCGAGGGCGTCAGTGAGA
G
>Bhlhe40-5_peak_372
CGCGGGGCTGAGTCCCGAGGGTGCTGGAGGCGTAAAGGGGTCAGGTCGCCGACCTTCCCTGCACTGATGGGTCGCAGCTGGGAGGCGGGCGTGACTCAAA
GGCCGCACGTGCCTCTGACCACAGCCGGGCTTTCACTTCCACGCCGACACTCTGCACCCCAGCCGGGCTAAGTAGGCCAGAGACGCAGGGCGTCGGCTGA
G
>Bhlhe40-5_peak_373
ACAGGGTGACTGGGAGTTAGGGCTGCGGTGGGGGTTGGGGGTGGATGGGTCCAGTCAACTGTTCCAGTAGGGACTTATCTCTCCAGCGGCACGCGAGTTC
TCTGGTCACCGTAGCTTCATGAGCAAGAGCTCACTCGTTTTGAGTCAGACTGCCTAGTTTCAGCTGCTCCCTGTGGTAACCTGGAACAAATTGGCTAACC
T
>Bhlhe40-5_peak_374
ATACCAGTGTGTTCTGGCACATGTAACTGCCCAGGCATGCTCGTTCTGGTATGTGTGTGCACGTGTGTTCATGTGCATTTGCGTGCATCCTCCTCTCTGT
CTCTCTTCGTGTGCCTGCGTCCTGCCCTCCTCGTCCTGCCTCGCCCCGCCCCACCCCCACCCTGATTTCTCAGAAAGCTGCATTGCTGACAGTTCCAAAG
G
>Bhlhe40-5_peak_375
CAATGTTTAATCCACAGTTATCACCAATACGTATGTACTATGTTGGAATCAAAATATATCAAATTTCTTATTGTGAAGAGAGTGAAAGTAAACCCGAAGG
GGATCCTCACGTGCTAAATAGATGGCGGGCGGGCGGGCGGGCGGGCGGGCGGGCGGGCGTGATGTGTGCGGGGAACATGCTAGCACTTGTGTGATATCCC
A
>Bhlhe40-5_peak_376
TCCTGGCGTCCCTCCGAATGCCTCTGCAACTTTCCTTTCTGGGTTAAACGCGGGTCTTAATGTGCCTTCCTCAGATGGAAAAACTGAGGAGGCACAGCGT
GGGGCAGAGATTCGTAGAAACCAAGAGAAAAGCGTTGACCCTCAGGGGCGACGAGCCAAACTTGAACCATCTTCGCCTTCCAGGCCGGCGTTACACACGG
G
>Bhlhe40-5_peak_377
AGGGGCGACGAGCCAAACTTGAACCATCTTCGCCTTCCAGGCCGGCGTTACACACGGGGCGGGGCCTTGGGAGGAAGTCCCGCCCCACGCACGCCACCCT
TCCGCTTTTGGCCCTGCTGCTGGTGTCCGCCGCGTCCTGGTCGCGTGTTGAAAATGGCTGCATCCGGCGACCCTGGCAGTGCTGAAAGTTACCGTTCTCC
G
>Bhlhe40-5_peak_378
TTCCTGAGCATGGTGACAGGTCACCCATGGTGACTCAGAGCAGGCAAGCGCACAGTCCTGCAAAGGAACAACACGGAGGCTCTGGGAAACCCACAGCTAG
CGTCACACTCGACAGTGCACGCTTTTGCCCGTAGTCAAGAACAAGACCAAACTGTGTGGTTTCATCACCTGTTTCCTGTTGTGCGTTGCCCTGGTGCTGT
T
>Bhlhe40-5_peak_379
CTCGCTCCCTCTGGGGAGGCTGGTCACGTGCCCGGGGTGGGGGTTGGGAGGACGAGCAGCAAGCGCCCCCGGGCTGCACGTGCCGGGCTAGATGAGGGCG
GAGCTCCGGCGTCCGGAGCTGCGCTCTAACCCCTGGGTTCGCAGCAAGGTGGCCAGGCCGTCTGCCTCCAGCCTGCGGCTGGCTGCTGGGCAACTCTCTG
T
>Bhlhe40-5_peak_380
TGAGCGGGGGGTGGGGGTGGGGTTAAATCCTAAAGTGAGATGCGGACTCTCCGGAGTGAACAGGGGGAGAACGTCTTTTTCTTTTTTTCCTCGGAACTTA
AATTTTCTTCTTATCCCCGTGTGTGTGTGTCTGTGTGTCCGCGCGCGCCATTTGTTATAGCTGTCTGAAGAAGTCAGAAAAGGGCTTCAGAACCCCTGGA
A
>Bhlhe40-5_peak_381
GGCCAGAGCCAGCCCCGCCCCTCTCCGCCCCTCTCCGCCCCTCCGCGCCGCAGCCGCACGTGCAGAGCCTCGTGCAATCGCGCCGGCCCCGCCCTCTTGC
CCCATTGGCTGCCGCGAGCCTTTCCCTCACTGCCCCGCCCCGCGAGGCTCCGCATCTGCTGCCGCTCCACGTGACCCTCGGGGCTGGGCCGTCGCGCCCC
G
>Bhlhe40-5_peak_382
CGACTGCCATGGCTGTAGCTCCGCGCGCCAAGCGCTGTCGCTGCAGCCACCGCCAGGGTCGCGTGCGACAGAGGCCGGGCGGGGCCGGGGCGGGGCCAGC
TGCGCAGCACGGGGAGGAGCAGTGGCCATCGGCCCTCCCGCGAGGGGGCGGGGCCTGCGGCGCCGAAAGAAGAGTACAGGCACCTAGGATTGAGGGGCGT
G
>Bhlhe40-5_peak_383
GCTCCGGGGAGGCGTAACCTTCAGTGCCCACCACAGAACAGAAAACCCAAGGCTGATAACTGGTAGCTGATAACAAAATAGGAAGGAGGGAAATCACAGA
GGAAACAGATCTGTCAAGGATAAAACCAAGAGCGAATCAGTGGAGCCACAGCTGGATCCTCGAAGAGACGGGTATTGACAAGTCTCTGGCAAGAGCACCC
T
>Bhlhe40-5_peak_384
ACGGCGGCCGACACGTGACCAACGTGCTTAACCCGCGTTTGACAGTGGCTTTGGCTCCCGGCCCGCTGCCCGCGCTCCCTGTGCGCACGCGCGAGCTCCA
ATGGTCCTCCCGGCGACTGTTTCTAGGGCGGGCTTGCGCATGCGCCGCGCGACCCAAGTGGCCCTCAGGAGAAGGGGCCGGCGGCGGAGGCTCCGACGCG
C
>Bhlhe40-5_peak_385
CATTCAGAGCTGGCCGACCCAGGGCCCGCCCACTCTGTGCTTCACTCCGCCCGCACCGCCCGCGACCCCGGAAGTCGGAGATGGTGGCCCAGTGGCTCCA
CCTCCAGCTGGGCAAGGCTCCGCCTCTAGACAGGGCCCCGCCTCTCAGCTGCGAACCGCGGCCTCCAAGTATGCCGCACCCTGGACTTCATTTCCGGCGC
A
>Bhlhe40-5_peak_386
TCTTAAAAAGAGGCAATGGGTGATAATCAGTATTTGCATTAAATTCATAAACAGTAGCCATTCACACACTTCATTCTCCATGTGAATTATATCTTTGTGA
TATAACATAGTCCTGTGATTCTGAACGCATCATGGATACATTGTAAACAATTTAGAGGTTACAGAAATGAATGCAAGGAAAGGTGGTTTGTGGTTTCTAC
A
>Bhlhe40-5_peak_387
TCGGCTGCGTCCGGCTCCGAGGTCGTGCAGCACACGGGCCAGCGGCAGCGCTCGGACGCACTCAACAATGCCTAAGGGAGAGGGTGGACACTGAGAACCT
ACTGGAGGCACGTGCCAGGACCAGGAAAGATCGGGAGAGGAAGTGGGTGGGATCTGGTGCCGTTGATATCCGGTCTCACCGTCTGCCGGTGCGAGCAGCT
C
>Bhlhe40-5_peak_388
TGGTCGTGGCCTTTCCTGGCAGGCTCCGTGGGCGACAATAAAGATGTTTTGGAGAGACTGCAGTCCCGAGAAGAACTCGTGCGTAGTTGGCACGGATGAA
GTACTCCGCCCGCTGCACGTGCGCGGCGGCCTGCCAGCCCGGGACACACTCCCACGCCCTAAGCCCGCGTCCCCGAGGCTAGCCGAGCCTGGCTGGCTTT
A
>Bhlhe40-5_peak_389
TCCTTCGTCATTGCCAGAGATGGAAACTGAGATCCTCACGTTATTTCTTCTCGTGATCTGGCTGTCTCACTGGAAGGGCCTCCCAGCCTGGGAAAATACA
GGCCACACGTTGTAACCTGAGGCTAGGGCCCCATGATGTCACCAGCTGGATGGTTAGTAAAATCGAAGGGAAAAGTCAGTGAAGCTCACAGCCTCACGTG
G
>Bhlhe40-5_peak_390
TCACTCTCCAGTGCTAGCCTGGTGGTGAATGAGAGGCGGCTCGCAGTTGCGTGTCGGCATAGACTTTTGGGTTGCACGTGCCACAGCGTACTAGGGAGGG
TTTGCGTTTGACCAGCAAGCCAGACACACCTTTAATAAAAGAACCTCGGGCTGGGTTCTTCCGAGGCCGCCCAGGGGCGCCCTGTTCCCTCTTGGTGGAC
A
>Bhlhe40-5_peak_391
CCTCGTCTACTTCGAGAAATCGCCCAACTTCTGCACGTACAGTGGCCGCCTGGGCACAGCTGGCACAGCTGGACGAGCTTGCAACAGCTCGTCTCCCGCG
CTGGACGGCTGTGAGCTGCTGTGCTGTGGCCGAGGCCACCGCACGCGCACGCAGCGCGTCACGGAGCGCTGCAACTGCACCTTCCACTGGTGCTGCCACG
T
>Bhlhe40-5_peak_392
CTTAAAGGGGCAGGCCCCAGCCCGCCTAGTCTTAAAGGGCTCGGGTCCCCCTCGGTCCCCTCCCCTTTAAGGTGGGGTCACTCGCAAGCACGTTTCAACG
CAAGTACCCGCCGCCCGGCTACGCGGAAGTGCCAGGCTTGGTGCCCAGTGACGACACAAGGCCTGGGCGGGTTTCTTCAGAGGAGCGGAACTTACTGGTT
C
>Bhlhe40-5_peak_393
TCCTCTGTCCTCCTGTCATCCAGCCGGGTCTCTCCTTAGTCTTTTTGCTTTGCCTTCCAGATGTTGCGATTACAGGCACGTGCACATCTGTCTTGACAAC
AAACTGCTTTTGCTTGGGTTGGTTTGTAGAGTAATTCCGTCTGTCCTGTGGTGTTAAAGGCTCCTTGGGTTCTGAAGGTAGCAGTGCTAAACCATCTCAC
T
>Bhlhe40-5_peak_394
TCCAGATGTTCCCAGGACGAGAGCTAAGTCTGCCCGGCCGGCGCGCGCCGCTTCCGCCCGAGTGGGCAGGGCCTCCCCTCCCCTCCCCCCTGCGGAGAAA
CACTCTTCCTCAGGCCGGAGCTGACCTGCAAAGCCTTCGCGGTGCTCCCGGTGCTCCTGGTGCTGGGGATCGGGATGCCAGGCCCGGCCGAGTGGGACTG
G
>Bhlhe40-5_peak_395
ACGAGCTGGCAGAACCAGATTCTAAGAGCATGTGGCGCTGTGTCTGCTTAGACCATCAACATTCACCAGTCAGTCAACGTTGGGTTTTTGTTGTTGGGTT
TTTTTTTTTTTTTGGGGGGGGGACTCTTTTCGAGACCGATGCTAGGCAAGGATCAGGATGCTGTCAGCTTCTAAAGAAGTGTGTGCCCGTGTGCCCCCAA
G
>Bhlhe40-5_peak_396
CAGCCTCGGAGGCAGTCAAGGCAAAAGGAACCCGCTGGGAGGCGGCCCCGAGGCGGGGCCCGGCCTACGGCCACCCTCTTCCGTCCCTGGGTCCTCCCAG
CCGCCCAGCCCGCCTCTCCCGCAAGGATGGCCTCCTCCCCGCCCATCCCGCCTTCCCGCCCACTTCTCCGTCGCAGCAGCCCAGGCCCCTCATGTGGGTC
C
>Bhlhe40-5_peak_397
GTCCTTTCCGAAGCACTAAGATGGCAGCGCAAGGTTTTACAGTTACTTAAACAGAGCAGGTAGCCGAGGGTCAGCTGTCCCGCCCGCGAGAGAGGGAGGT
CAGGACCCCGCGCCATTGCCCCAAGATCCCCGGAGCTCCCCCAGCGTCCCCGTGGCGGCCCGCGCGCTCCCGAGCTCGCCAAGATGGCGGCGCTCACGTG
A
>Bhlhe40-5_peak_398
GGGAGGGCGGGGCTTCCGAGCAGAGCAGGGCCGCGAGCGCCCTCCTTGCCGCGACTGGCCGGCCTGCGAGGGGGCGGGGTTTCCGGCGGCGGCGCACTCG
GGCATCTCCTGACGCAGAGTGGACGAACGTCACGTGACACGGAAGTGACTCCGAACAGGAAGAGGACGAGAAAAATAACCGTCCGCGACGCCGAGTGGGA
G
>Bhlhe40-5_peak_399
TAGACAGCAACCTGATCCATGACAGCCACGTCGCCCTCTGCTGGCCAATGCGCTGCCCACGGCTGCCCTGCTCCCTTCCTACAGCGGGCTGGCTCCTCCC
AGTAGGCCTGGGCCCTCCTTCCCGTCCCTGCCGCAGCGTGCGTGCTTGCGTGCATGCGTTCAGCTGTTCTGGGCTGTAGGGACTGTGCCTGGAAACCACA
C
>Bhlhe40-5_peak_400
TTCGGCTCAGCTCCGCACGGGTGCGCGAGGTTGGCCGAGGCGAGAGCCTCCGCCCCTTTAACAGGGACCCTCCCCTTTAAGGCGGGCGCACGCGCGCACC
CGGCCCCGCCCTTCGGGGGCGCGCGCGGCGGCGGCCGCACCGGCTCCCGGGAGCTCACGTGCCGGCGCGGAGCGAAGGAGCCGGGCGCGCGCGGGCGGGC
G
>Bhlhe40-5_peak_401
AACACCTTTAGTCGGACAAGTGTCTGGGGGTGTTCCAGGCAAGTGGGGGGTGTCACATACAGTTAACCGACAGTAAAGTACTGCACACCACTGAGTCACA
GTTTCATTATCTGTAACTGGGGCTGTTGAGTAATATTTTATCTCACGTGAAAAGCACAGTTGTGGGTAAGTCACCACTGCCCGGCCTTTGAAGTACTTGC
A
>Bhlhe40-5_peak_402
CTGGGAAGGAGGACGATAAAGACGACAGAAAGACACACGTGCACGCACGCGCGCGTACACACACACACACACACACACACACACACACACACACACGACG
TCTGGTACCCTGCACTGACTGACAAGCCGCAGGGGAAGGAAATGGCTAGGTGGCTTCTCCGTGGGCAATGGTGCCAGCCCCTAGGGAACGGAAGAGGTAG
A
>Bhlhe40-5_peak_403
CTAATCATGACACACACACACACACAAGGAAAGCACATGCAGCCATCACACACGTGCAGATGACTCTCAAGGAACCCTCTGGAAGACTGGCAGTACCCGC
CGGCAACACTGGTAAGTAGAGACTGCAGCGTAAGCTCCCTAGGGATTGTGCTATGGTGTTCCCATGGCCACCAGCAGTGTACAAGAGCCTGCTAGCCAGC
A
>Bhlhe40-5_peak_404
AGGGGGAGTGGCTTCCTGCCGCGCCCCGTCACGTGACGGGGCTATCATGGCGGCGGCCACGAGCCAGCCCGGCTCCCGGAAGCAGGCTGTGAGGGGCGGG
CGCGCTGCTGGAACCCGAGCGGAGCCGGAGCCAGTGCGGGGAGGGCGGCCCGGCGGCCTGGAGCCGGACGTGTCCGGAGCGTCCCGGCAGACCGGGGCAG
C
>Bhlhe40-5_peak_405
CTGCTCCTCCTTTCCCCCCTCAGCGGAGCAGATACTTTCCTCCCGTCCGGCCAGGCGTGTTCACTTCTCGCGAGAAGTGGGGGCGAGGGCGCGACTCGTG
GGGCTGAGTTGGACCAGGGCCTAGGGGCGGGGCTTGCTGTGAGCGTGGCTTGAGTGGAAGGTTGGGCGAGCGCTGTACACACGACTCGCACGTGTTCGGC
T
>Bhlhe40-5_peak_406
CCGGCCCGCCAAATTCCCCGCTGTCTCGGCCGGTCACTCGCAGAGCCGCTCCGGAAGCGGCGTGACGGGCACGCGCGGCGAGCACGCGAGTACAAGGGAT
GCGGGGGAGGGGCGCGCGGCCTCGTTCCCAGCCGCGCCCCACCCCCCTCGGCGCCCACCAGGCTGTAAATCAGGGCCGAGGCCGCTGGACCAATAGCATC
G
>Bhlhe40-5_peak_407
AAGGGAAACGTGAACCGGAAGTCCGTCCTGACTAGCGGCCGTTGGCTTATGACGCCTAACTCGCGTGCTGAGGCTTGCGACCCGGGCCCTGCGACTTAAG
TTCTGTGCGGGCCTGAGAAGCCGGTCAGGTGGCGACGCTGCAGGCCTGATATTGCTGAGATTGTGACCTGGGTTCCTCCGGCGGGATTTGGAGCCCGGAG
T
>Bhlhe40-5_peak_408
TTTACATGGGAGACGCTCGAAATTCTGAGGGTGTCTAAATGTAGACAGAAGATGAAGGGACTGAGGCATTCCGGTTTCAGTATCCAGCTGGGCAGCCGAG
GTTAGCGTCGTGTGAAGGAGATAACCCCCTTAGCCGGAGCCTCTTGGTTCGACCCACTGTGGCTACTCACGTGAGAGGTGGTGGTGGTGGTGGTGGTGGT
G
>Bhlhe40-5_peak_409
AAGTCGCCGAGCCGCAGACTCACAGCCGCCATCTTACCACCCAACCACCGCCGCCGCACGGGCAGCCGGGAACTTCAGGTCGCCGCGGCACCGCCCATTG
GAGTTGGCCTGACCACGTGACGGGTGTTTGCTGTCATCCGCCTAGCGGATGCGCTGACGTCACCGCGCCGCGGCCGTCCATTGGACTGCTTGGAGGCACG
T
>Bhlhe40-5_peak_410
CTTGTGTTGACACTGGGAATTTCGACTCCTATTTCTACTTTATAACCTAGATAGCGCTTTAGCACGTGCTGTCTGCGAGGTCTGATTACATCTTACCTAG
GATGCTAAGAAGATGGCAACAATATCAGGGCCATTTCCGTTGCTCTTGCACGGTGAATTGCTAGGTTGAGAGAAGGGAGGGCTGATGGGAGTGAAGCTGT
T
>Bhlhe40-5_peak_411
TAGGCTCTGGGAACCAGACAGATCAGGGAGAAGTCCGGAGAAGCCAGAGCAGGCAGGATCAGATCCTGCAGGACTTCCATCCAGTACAGATGGCATACAT
AAGCTGTCAGCTCAGAGGCTGAGAGGTCCCGTCATTGTGCTGCCCTCTTGTTCCCAGGCTTCCAGACCTCTTTCCTGGCACTGATCACTCTGAGTGAGCA
G
>Bhlhe40-5_peak_412
CACGCTTTACTTGCCCCACTAAGGTTGGGAATTCTGGCATTAAAAAAACATAGAAAGGGCGCTGCAAACAGAGGTAGACTGCACTTCTCAGGAACTCGAG
GAGTCAGCACATAAACACTGCGTGACCATGCACTTGCAAGCCCGGGAAAGGCCCCCGCGGGGTGCGGTCACCCGGCGGAGTCACGTGACTCTCAGACGGG
G
>Bhlhe40-5_peak_413
CCCCACGGAAGCCCATTGGCCCGCCCTTGGAGTGGCCCCAACGTCACACCAGGAGAGGCCAATGCGAAGGAGTTTTCCTTTCACCTTTAGGTACGGACTG
CACGTGCTGATGAAGTTTTATTTACTTTTGTCAGTGCTCTTTTATAAACAGCCTGGATGTGTCCCGACCAAAGTGCACGGTATATGCCAGGGAATATCGT
C
>Bhlhe40-5_peak_414
GGCCACCGATTGCCCCGCCAAGCTGTGCCAGCCTATTTCTAGGAAAGCTTCAGGCCGGTTAAGGTCAGACGCAAGCCTACCCGCCTTCTTGCTGCGATCC
TTACGCTCTGCTCACGTGGGCCGCGTCCCGCAAGGGGCTGCCTTCTGCAGCGCCACTTCCGGGGCGGGTAGGTCGTGGCTTCCGGCGCAAGGCCGGGCGT
T
>Bhlhe40-5_peak_415
CGACGCCCCTTCCCGCGCCCCGCCCCCTTTCCTCCGGAGACGCCCCTTCCCGCGCCCCGCCCCTTGCGAAAGCCGTCGTCTCAAGTTCCACGGGCTCAAA
CTGAGGGAGCTGCTGTCTAGGCTCTTCCTCTCGCTCTTTAGGGAGCCTGAGAGCTGATCTACAGGTCATCCTCTCTCCTAGCTAAGCAAAGCCTTAGAGC
A
>Bhlhe40-5_peak_416
GACGGTCACCAGCACGTGCATGTGCTTCCAGGTACGCGGCTTGATACTCCCAGGGCGGGGGGTGGGGCTTCTTTCCTGGGTTGATGGGAGGTCGATGGAG
ACTCCCCTCTGCGCCCACCCCTCCAAGCAGGCGTGTGTCAGGTGTTCGCCGAGGCGCTGCAGGCGTACGGGGTCCGCTTCACACGGCTGCCGGCAGAACG
T
>Bhlhe40-5_peak_417
TGACCGGACAGTGTACGTGTCACGCGCGCCGCTGGGGTGCGCGCTGCGAGCATGCTTGCCAATGCCAGCATGGCACGTGCCACCCGCGGAGCGGCGCGTG
CCGGTGCGAGCCGGGCTGGTGGGGTGCGCAATGCGCTAGCGCTTGCTATTGCAGCGCTACTTCCCGGTGCGATCCACAGACAGGCGCCTGCCTGTGCCAC
G
>Bhlhe40-5_peak_418
TCCCCTTCATTCCCTTTCCGCTCGCTTCCAACAACACTCTAGGGACCAGTGGAGCAGCTTCTTGAGATTTAATGGAAACCCTTTCTGCCGCGGCATTGCA
CGTGAGGGGAGGGCAAGGGAGGAGCAGAGCCCGGTACTGCCCACATGTGGTGGCGAGAGGGGTCTACCCGGCTTCCCGCCTGTATGCGTTCCAGTACTAG
T
>Bhlhe40-5_peak_419
TTGGGCAGCTGGGAGGTTTGAATGCAGGAGGGTAGGATCTAAGCCTCTTGCTAGGTTCAACTCTAGTTGTTGCCGTTTTCACAGGGCTACATTCTCACTA
TACATGGTTATGCTGAAAAAAAAGCCCCTACCCCACCCCCGCTCTGCAGAGTATGCACACACACACACACACACACACACACACACACACACGCGCGCGC
A
>Bhlhe40-5_peak_420
TCCTATGGAAGCTTCGGAAAGTGAGGACTTGACCAGAAACACGGCTCGGTGTGCTTATGCAGAAGACAATAAGGCTTAGAGCTCATCTCCATTATGCAAG
TATTTATGTTAAACAAAAAATACTGTGTCCTATAATTCTGCAGCTCACTAACATCTTACTAGTTTTGATATTGCTAGTATTTTTGTCTAGGCACATACCT
A
>Bhlhe40-5_peak_421
CCGTCGGAGGTGGGACTTAATCTGTCCCCGCCTTGGACGGAGTCACCGAGTTTTGAGACTCGCCCACAAGGCCCGAGCACCTCGGAGGTGGCCCTTCCCG
GCGGAAGTGAAGAAGCCCCGAGAAGGAGGCAGCGGAAGTGGCTGCGTGACTGCAGCCCGTGCGCACGCGCCCTCGGCCTCGTTGCCGCTTTTGGGGCGGT
A
>Bhlhe40-5_peak_422
TTCAAATCATCTCTCCCTCTGCATGGTGAGCCTAGGACCCCTCAGACTGAGTCACGTTTACAGTCACGTGCCATTTCTTGCTTTGGTCAGTGAGTCACAG
TCAAGTTTCTCTGGAAGGCATGGGTGAGTTTAGCACGTCTTTCTGTGCTTACAGACTCATTTGAAGTTAGTAAGAGCCACACACAAAAAGAAAGTACAAG
A
>Bhlhe40-5_peak_423
GCCGCAGCCGCGGCGGCAATAAAACATCCTGGCACGTGCTCCGACTCCAGGCGCGCCCTCGCCGGCCGGCTGATGTCAAACTGCAGCTCGGCTGGTGGAG
CTCTTAAAGGGCTCGCGCGCGGGGCGCCGAGGCCGCCTTGGCCGCCCGCGGGGTGAGGAGGGGAGAGCCCCGACTCCCTTGCCCGCCGTCTATCCGTATT
G
>Bhlhe40-5_peak_424
CGGCAGTCACCCCAGCGCAACGGCTGGAGGACAGTGCGGCTTTGTCTAGGTGGTGCCGCCTCAGCCAATTGGAGCCCAGCCTTGGCCGAGCCCCCTTGGT
CTCCGCCCTCTTGCCGGCTGGAAGGGACCGCAGCTCTGGGATTGGCTGCGCGATCTACTGCGACGTCAGGCGCGGCGTGGAGGAGGAGGAGCCTGTGCGA
C
>Bhlhe40-5_peak_425
ACATGTTAACCACAACATCCTCCACAGAAAGTACCTCAGTAGACTCAGGACACACAACAGCAATAACAACTCAAGGTTTAACACCTGCCACCGCACAAGT
CTCACTGACACCTTCATCCCAGAATATGTCAACAGTGTCAACACCCATCACCTCAACTCTTACTCAGAGACAACACACTGGAAGCAAGCAGACCAGCAGC
A
>Bhlhe40-5_peak_426
GCTGTCTCAAAAGGCAGGGGGTGGGGAAGATGTCAACTGGAGGACAACAAATGGCAGGCAGAGGAAGCCGTGGGAGGCTTTCAGGATCAGTAATGAATAT
GATGTGCAGACTCCTCTACGTTTCACTTTCCCTATGACAGAATCTCCTAATACTTATCTCCTCACGTGCCTCCTTAGCCACAGCCTCTGACTTCATGGTT
A
>Bhlhe40-5_peak_427
CGCACCCGGCGCCGACCATCGCGTGACTCGGAGGGCGCGCGGGGGTGAGCGCCCGGGCCGTACCGGGCCGCGCCGCGCCACTTCCGACGCGGCGCTCGCT
TTAGGTTCCGGGGCGCGCCGCCTCGGCTCGCGGGCCCGGGATCCGGCGGGATGGAGGAGGCCGCGCTCGGGGAGGCCGAACTCAACTGGTCCCGCCTCAG
C
>Bhlhe40-5_peak_428
GCCAGGAGTTGAATGGAAACGAAAGGAAAAAAAAAAAAAAAAGTCCCTATGAAAAGCACTCCAGTGTCCCCGCCCCGCCTCGGGTGCGGGTGGGCTGTGG
CGTCTGCGAAGCCGCGATGCTTGCACGTGCCACGAGGGGGCAGAGGTGCGCGCCAGCGAGCCCGCACCGCCATCCAGCGCGGCAGGAAGTGCTTGGAGGG
C
>Bhlhe40-5_peak_429
GCGGGCCTGGAGAATGACCTTGGCGGGGAAGTTACCTGCCCTCCCGACAGAGGCGGGGACCGGGAGGAGGACCGACTCCCCTGGGCGCGGCTGAGCCTGC
GACCCCGCACGGCAGGCTCGGGAGTGCCGGGCGGAGTCGCCCACCTGTGAGCACCGCCGGTGCGCGCGCCTGCCGAGCGAGCCAGTCGCCCCCGGTCGCC
G
>Bhlhe40-5_peak_430
AGAAGGGTGGAAAGATCCGGATTTTGCCGCCGGAGCCTACCAAGCCAGATCCCCTAGAGAGTGTCGCAAAGGGTGGGAGGAGCTAGCGGGCCGTAGGCCC
GGCCCCTGGAGAGCGGGGGGCGGGGAATCCTGGCGGCGCGGAGCACTGCGCCTGCGCGCGACGCGGCGGCCGCGCCGGCGCGTTGAGGGGCGGGGTGAAA
G
>Bhlhe40-5_peak_431
CTTTAAGGAACCAGGCCCACCTCTTTCTCATCCACCTACTGGCTTTCCTTTCTGCCTGTCACTCTACCTTTAAGAATATTTCCTGTTCTTTCAACCCAAC
TTGCACACCTCCGCCCCCCGGCCTTGGTCATTGGGCCGCCCGAGGCCTGTTCCCTCCTAGCTTTTCCCTCCTTCTCCTCCCGCCCTCCAGCCTAGCGCAG
C
>Bhlhe40-5_peak_432
TCCTTTTGTCACGTGTCCTGGGAGAGTCGAGTCACGTGAGGCCTTAGGTGGCGGCGGGGCTGTTGGGAGAGTGTGAGAAGAGGAAGGGGAAGCCGGAAGG
GGTGTTCAGTGGAGCTCCGGGGAAGAGAGACAGCTTGGAGAAGGCCGGGGGCTGCGCGCGCACCCGCCTCTCGCTCAGCCGGCTTGGGCCCTCTGCGGTG
G
>Bhlhe40-5_peak_433
GAGGTGGGTCCTCCATATAATCCTTCTTGGAAATGGCCTCACAGCTGCATGCAGAGGTGTGCCTCTCAGTGGATTCTCGATAAAGGTTAATCATCCTGAA
CTCTGGCCTGTAGACAAACTTCAAGAGCACCACTGGGGCACTCTCCTGTGACAGTTCCTCCTCTACCACAAGGCTCTGCCAGTCTTCTCATAGTTTCTTT
G
>Bhlhe40-5_peak_434
TGACGGTGGAGCTTAACAGGTGGTGGCAGCAGTTCCGGAAGTAAAGTAACACCCCAGGGCTCACGGAGAGAGAGAGAGAGAGAGCGCACATCCGCACGTG
CTGTCTCCCATCCACGCCTGGGCACACGCAGCAGGTGCACCCACATCTGACATCACAAACTTTATCCAGCTCTTTGATGGCCAGATCCCTCCCTCACCCT
T
>Bhlhe40-5_peak_435
CCAGTAAAGAAGCCCAAAACAAGCCTCAGCCAGACCTGAGAAGTCCATAGAACAGGAAATGGATAGAAGGTAGGCAGGCGACTTTCCAGTAATCCTGGCA
GGTATGTATGACTGAAATAACCCAAAATAAGAAAGACAGGCAGGAAGCCAGGTTCAAACCCAGATCTGAGTCAGATCAAAGCCACAGCAAGTCTCACGTG
A
>Bhlhe40-5_peak_436
CAAATACCCCATGCACGTGTTGTAAACTGACATTAGTCATTGTGGTGATGAGCCAGCCTTGCTTGTGAGTCTCTCCGCCACTTCCTTCTGAGTCAGGCAC
TCTATGCATGTGTTGTGAACTGATACTTGCCATTGTAGTGAATAACCCTTGAGATCAAACATTATCTGGACTCTGTCTCTCCTTCCCAGCCTTAAGCTGG
T
>Bhlhe40-5_peak_437
GTGTGTGTGTGTCTGGTGTGTCTGTGTTATACATTTGCAAGTAAGTGTTGCTTTCTAGTACAGTATTTGGTTAGTTTTACTCTGTAAGAAAATAAACTTA
CCTTCGGTTTTTGGTGTTTCTCCTTGTCTGAGGCATTGGATGGCTTCCTCTTTAGCATTTTGAATTCTGGCCACCTCTAGTGAGCACAGTTGCTGCTGTT
A
>Bhlhe40-5_peak_438
GTTACATGCGTGTATACTTTCACAATGTCACAACAGTTTCACACAGGGTTATTTAAGGAAGAGAAACCGATACAAGTCCGAAACGTGCATGCAAATGAGA
TCGGTATCAATCCTCGTAGCCAAGACGGTAAGCAAAGCAAACAGTCGTGCAGTGATGGACAGATAAGTGTGAGGTGGTAACCAGAAACAAAACACAAACA
A
>Bhlhe40-5_peak_439
GCACACGCACACGCGCGCGCACACACACACACACACACACACACACACACGCATACACGCACACACACGCATGCACGCACACAGCACACACGCACGCACA
CACAGGCACGTTTATACCTGGATCCTCTCATTATAGTCTGTGTGGGATCTCCAACTTAAAGACACTTTCAAGCAGTTACTGACTTCTGAGACTTTCTTAC
C
>Bhlhe40-5_peak_440
GACGCATGGCGGAGCGTTCTGTTTTGATTCACACTGATATTCAGGCTAGAGAACTGAAAGGACGCCTTTCCTAGTCACATGATTAAAATAGCAATGGTGT
GTTTATACTTCCCGAGGGTAGACGGGAAACGCATGAAACAAAACCTCTAAGCAGCTAAGTTTCGGATCTGCTGACAGCTGTGGTCCTTTTTCCTGTCCAC
G
>Bhlhe40-5_peak_441
CCAGATGCAGCCTGTGGGAAGCATGGGCAAGGGTTTGTTACAAAGCTCCGTCACGTGAGTCATCACGGCGTCTACCAGAGATGCGTGGAGAAGATATGGA
ACCTGAGCGAGCCAAGTTGGGTAATGAGCAAGACGATGAGTAACGCCCTGGTAGGAAGTGGGTGAATGTGTTCTCTGGGCCTGTTCACTAAAGCAAGGTC
T
>Bhlhe40-5_peak_442
CAGTACCTGCTAATTATTCAATGTCAGAATCAGAAACTTCAATGTTAGCATCAGAGGCTGTTATGACTGTTCCAGAACCTGCACGAGAGCCCGAGTCTTC
AGTTACATCAGCACCAGTTGAGTCTGCTGTAGTAGCAGAACATGAAATGGTTCCAGAGAGACCGATGACTTACATGGTTTCTGAGACTACCATGTCAGTC
G
>Bhlhe40-5_peak_443
TTGATCTCAGCTCTGTGGTCCTCTGAGTGGATCAGCTAAATGCCTACTTGGAGGAGAGCATTAAATGTCCTGAAAAATAGCTTTAGAACATGAGCAAACT
GAAGCGGCTACATCAGAGGTTCTAAAATATCTCACGTGTGTGTGTGTGTGTGTGTGTGTGTGTGTGTGTGTGTGTGTGCGTGTGTGTTTGAGTCAGCGTT
A
>Bhlhe40-5_peak_444
TTTTAATCTTGATGTCCAGAGTGGTCCCCATCTCAGATTATCCGCAAAGGCCGCAACTTCCGGCCACTCGTGACCCGGTTGCCCCGCCCCCTACGAACCC
GCCCCTCCGGCGCCTTCCGCAGTGGTGGCACGTGACCGGCTTTCGCGCCACACCTCACACACCTCCCTCCTTCGGGCACAGGGCGTGGCTTAGCGCGGAC
A
>Bhlhe40-5_peak_445
CTTCTGGCCTCCCGGCACAAGACATGCACATGATGCACAGATACACATGCAGGCAACACACACACACATCAAACATTAAAAAAGTAAGAAAATCAAAAGA
ATACTGAGAGCTTGTTTGATCCAGTCTTTTGAGGACTTTGCTGTCACCTGTTTAGTTGAGACCATTCAGTTTGTAAGTAGCAGTATGAATGTTACAGGCA
A
>Bhlhe40-5_peak_446
TAATTTGGGATAAGAAACAGAAGAGCCTCAACAACTCTCGGAGCTTCTCACTCTAGACTTATCAAAATGAAAATAGAAGTCACAACCATAGAACTTACAG
ACGTATTTCCTTTCTCAAGCCATGCACGTGTGGTGGGTTTAGCCAGACAAATCGGCAACCACATGAAAAGAAGTGACTTACACTGGGACTCATAGCAAAC
C
>Bhlhe40-5_peak_447
CACACTCTACACATGTGCAAAGGATGACACAGTTCAGGATGTCACACTGTGCACATGTGCAAAGGATGACACAGCGCAGGATGTCACACTGTGCACATGT
GCAAAGGGTGACACAGCACAGGATGTCACACTCTCCATGTGTGCAAAGGATGAGACAGCACAGGATGCCACACTACACATGTGTACAAAGGATGAGACAG
C
>Bhlhe40-5_peak_448
TGGAGGAAAAAAAGAAGAGAAATCACCTCAGAGTTACGTCAGGAAAGGCCGCGTTTTGCGGAGAGGCCGTAGTCCCCGACCGGGCCCGACGTCCTCCTAG
GGCGCGGAGCGTGACGGTTACTCACCGCTCTTCAGCCCTGGGGCAGGCGCCAAGCCCCTTTCCGCTCACACTCGGCTCGCGCAACCCGCAGCCTCCACTG
C
>Bhlhe40-5_peak_449
CATTTCCCGCACGGCGGCTGCACGCGACCCGAGCCACCTCGTGTGTGCAGCGTCTGTCCCCCGCCGCCAGGACGCCGGGGCACAATGGTGGCGATGAGTA
ATGTAAGTCAATACCCGCTAAAGTTCTCAAAGGCACTTCAATCCCTCCTCCACCGCAGGTGCCATCCCACCCGGAAGCGGCAACGAAGACACCGTAGTTT
C
>Bhlhe40-5_peak_450
CACGTCTGCTTAATTTGCATATGAGCATAATTGTTCTCAGGACATCAGATGTCTCAGTCAGTCCTGGCTGTGACTGACACACGTGCCAGTCACGGGACAC
ACCACATTCAGATAGAAACACTGCCACTCTCAGGACACAGGTGGTTTGCTCCCAGAGCCCCAGAGGCCATGGGCAGTATGGCTAGTGTCAGAGTCAGGAC
C
>Bhlhe40-5_peak_451
GTTCGCCCGTCCTACCTGCCGGCGCAATGACTCTGGCAGCCCGGACGGCTCGCGGTGGACTCCGCCGGCTACAGAGCTCACCCTCCGCCACCACTAGTAA
CCTGCGCCCTAACCCAGCGGCAGTGAGCACGTGACCCCGCCTCTGAGGGCTTGACCCCGCCCTTAGGGCCCGCCCCAGAGAGTCGCCCCACCTACTAGGG
T
>Bhlhe40-5_peak_452
TGCTCTGCAGCGGCACTGTCTGGGTAAGAGACGGTGTGACGTCCACTTCCGGCCCCCGCTGACAAGCTCGCCTGTCACTCCGCAGGAGGTGAGTGGTCCA
GGCTAGGCTAGGCGCCCTGGAGTCTCCGGCGTCGAGCGGCGGGTGGGGGGCTCGAGACCGCACCCCGCGCCCGCGCCCGAGCCCGCGCCCGAGCCCGCGC
C
>Bhlhe40-5_peak_453
GAGGCCACCGACCACGGAAGGGTACGGACCCCAAAGGCCTTGGGTCCAAGTTCCCAGACACTCATCATGGCTGCTCCCTCTTTTCTTCCCCTCCGAAGAA
GAGGGAAGTATGCAAGGCAAGATTAGCATCTCTCGAAAGTTTACTACTGTGTTAAGGCGTTAACATGTGCCATGCCATTGGCACGTCTCTGGCAACCATT
A
>Bhlhe40-5_peak_454
TAAATTCCCCATGTGAGGTCATAACACCCCCTCCACTGCCTGACCCAGAAGGGAAAACCACAACCTACTACAGAAATGAGACGGCACCAGCAAAGAGCTC
GTGAGCACACGTGAGCACATGAACACATGTGAGCAATGACATGTGAGCACATGTGACAGCCTGACCGTCTAGTATGTGCCTTTCACCGGTCTGCTCATGT
T
>Bhlhe40-5_peak_455
GAGTCGAAGCTGCAACGGGAGCTGGAGGGAGAAAGAGGAGAGAGAACTGGAGCCAGGGGGGAGTGCGACGAGGAGGCGCTCCGTGGCCGTCCCCGGAGCG
TCACGTGACCTGAGTCGGCCCGCCCCCGCCCCGCCTCCTGCTCACGTGACGTCCTCGTTCAGGTGCTCTCCGCCCAGTCCCGGGTCACATGAGCATCGCA
C
>Bhlhe40-5_peak_456
GGTACGGGCGGGGTGAGGATATGAGGTAGGGCGGAGGGCGGAGCTCCGCTCTCTAACTTGTGAGCTCTGGCAGTGACGGGCCCTCCTCCGCCTGAGGACA
CTGAGCTCCAGGTCACGTTCCGGGAAGTGATGAATCGGACGCCGGCGGAGCCGGAAATGATCCAGCCCTGGAGCCCCAGCCTAGGCGAACTACTTACCAA
C
>Bhlhe40-5_peak_457
CAGTCTAATTAGCATGAACATCATAAATTAAAGAACGGGAGGGAAGTGTTAATATAACAATGTTTCTTTTTGATTCACTGACAATCTGATATATGACGGT
GACATATTTTTTTACTGAAAATAGTTATCTCCAGAATCTACAAGCACGGGATGTGTGTTTTACATAAATGAGATCTTATGAGCAAACCATTTTTCACCTA
G
>Bhlhe40-5_peak_458
GTGCCGCCACGCAGGATGCGGCAGTTGGTGAACTGGAGCACCGGGGCCCCCGCTGCGCACTGCCCGCTACGCATCGTGAGTCGCGCCGAACCCAGCAAGC
TTTGGGCGCAAGCCGGCAGAGCCCGGAGCAGCCGTAATCGGAAGCGGGGCCAGGTCGCATCACGTGACTCTCAGCTGAAGGGGCTGTCACGTGGCCGCGG
T
>Bhlhe40-5_peak_459
CTTCTGTCTGAAGTGGAGCAACTGAAGGCACGTGCACACGTGAACGCTCACTTCAAACTGCCAGCTAATTTTAACAGACACAGAGGAAACTAACAGAGTA
GATGATCACAGCTAAGCGACACCCGCGCACAAACGCAGACTCCACACTAGAGACTTCCAGTTCTAGGGAAGCAGGGCCCCCAATTCTCGGAAAGGCGTGA
G
>Bhlhe40-5_peak_460
GTCCAGTTTCCTCGGCCAGTCCTCTGCAACCCAGCTCGGATGCTTCCTCACCGACTCACCGACGGGACGGGTACTTAGAACCGTCGGCTGGCCCCCTGGT
GGCCATTCTGGCGCCTGCTCCTTTTTTTTTGGCACGTGCTGGAGGCCTTTCGGGGCCAGTTGCAGCCAACAAGGGCTTCCTGGGAATTTGGACTATGGGT
C
>Bhlhe40-5_peak_461
GATCACGTGAGCCTCTGTTGACACTTCCGGGTGGGACGAGAGCGAGGCTCCGGACCGATTCGGCTGCTGGGGCGCAGGCATGGCATACCACGGCCTTACT
GTGCCTTTGATCGTGATGAGCGTGTTCTGGGGCTTCGTGGGCCTCCTCGTGCCCTGGTTTATCCCCAAGGGTCCTAACCGGGGGTAAGTGCGCCAGGTCC
A
>Bhlhe40-5_peak_462
GGCACAATAAGTGGTGGTTGTAGTGGGGGTGGGGGGTGGGAGATTTACAGCTCAAGACATAAGGACGGGGCAGCAAAACAGGAAGGAAGGAGCCGTGCTT
CTCATCCACGTGCGGATGTGTGTGTGTGTTTGTGTGTGTGTGTGTGTGTGTGTGTGTGTGTGTGTGTGTGTGTGTTTCTGATGGGGTCTCCTGTCACCAG
G
>Bhlhe40-5_peak_463
AGGCTTAGCTGGAGGTGTCTGGGGATAGGCTGGGCTCGCAGACACATTAACGATGGTAAGGAAGAAACAACCCCGCCTTACAATTTGACTCTTTAGTGGC
ATCTGGACCTCAGGGCCGCTTCACTGACTACTACACTGTGCAGACAAGGAAGGAAACTGCGCAGAAGGCGTCGCACTCCGCAGCTAACTGCAAGATGGGT
A
>Bhlhe40-5_peak_464
CAGGGCGCCATCCTACGGCCCGGGGGTGGGGGGTGGGGGGTAGCCGGGCCCGCCGCGCTCCCCACCCCCCACCGGAAACATTCCTGAGGCATTCCTGAAA
CTGGGAGGCCCGCCTCCCCAAGGCTCCCACCCCGCCTCCAGCCGGGCGCACGCTGGGCCCCCGCGTACCCTTCCACCGCCCGCGCGCCCCCCGAGGAGAG
G
>Bhlhe40-5_peak_465
ACTCTGCTGAGTCACTTCCGTCACACACCTCGGGGTCCAACAACTCACGTTTCGGTCAAAAGAGCAGGTTTAGAATAACTCCTTGTTTTGGTCGCTGGAT
TTAATTTCCTGAAATGATTTACAATCGCTGTATCTATGGTAACTACAGTTTCTGGAAATTCTGAGCCACTGTGAGGAGACAATGTGGATTGCCCCAAACA
C
>Bhlhe40-5_peak_466
GCCCCCCCAGCGGCCGCAAACTGCAGCGCCTCTCCGGCTTGGCTGAGCGCGGAACGTGCCCGTAACGGGCAACTCTCGCGAGAACGCGGGCTCTATTTGA
GCGCATGCGCAAAGCGCTCTGCCTTCTTTCCGGTTTCCGCGGCAGCCGCAGCCATGAGGTAAGTTGTTATCGTGGCGCTATCCGCCGCCATCCGTGCACC
C
>Bhlhe40-5_peak_467
GCGACCACAGAGAGGCGCGCGCGCCCCGCGCTGCGGCCTCCACCCTTGGCGCCCCGGGGAGCCCAGTCCCCGAGAGTTCCTGCCTCGGCTCCCCAAGCCG
CGTCCCTCTTCTCGCGAGATCTGCCGGCCCTGCGCGCTCTTCTCGCGACCCCCCGCCCCGTGGGCAGGTTCCATATTGGGTAAGATCTGGATTCAGAGCG
G
>Bhlhe40-5_peak_468
TCGGGTTCCTGTCTCAATGCAAAGGAAGCCCAGGTTCTTCCCGGGCTCCTTGTGATGCTCGCGTCGTCCGCCAGGTGGCGCCAGCTCGTTGGCGCCAGCT
CACGTGCAGGAGTCCCTCCCTCCCGCCAGGCTTCTTGGATTTTTCTACTGGCACAGGTTCAGGAGCTACTGGTACCCAAAGCCATACTATCGGTCCCACC
T
>Bhlhe40-5_peak_469
GAGGAAGGGCTGGAGACCGCAAAGTGGGGGAGAAGGGGCCAGGGGTGGGGGTGGGGTGGGGCCGGGCACGTTTCTCGTAAGTGTTGCTCAGCTCCTTTAA
CTGCTCCGCTGGTTCTTGGAAACCCTCACCACAAGGACCTATCGAGAGCAGTGTTGGAGCAGATATGGCCTCGCCCTCCCCCCCAACCCCCCCCAGTTCA
T
>Bhlhe40-5_peak_470
ACTTTATTATACTTAAGACAGAGACACATTTTGGCTTGTGGTTTGTACAGCTGCCAATGCAGCTGGGCCCCAACCGATAAGATCTTTGCCTCAATGAATT
TAGATTACAGATAAGACCGGCCTCCATTAAGTCTGACTCAAACTCCTTATAGTCTTGTGTTCTTCCTCTTCTCCCTTCCCATCCTCCACTCCCCTCCCTT
C
>Bhlhe40-5_peak_471
GTTTTCTTTGACGGGTTTGATAGCATCAGACTTTACATTCAAGCCTGTCATCCATTTTGAATTAGCTCCACACGTGCCGTGCAATTTCCCCAGTATTGTT
ACTGAAGCAGCAGCCCTTCCTGGGGAGTTAGAGCGCCCGATTATTGACAGTTGACTGACATATATGTGAGTCACCTGCACCCTCTGAGGTACATATGCGG
C
>Bhlhe40-5_peak_472
CTGCGCGCTCACGTGACCCCGAACGACCAGTAACGCCTCCTTGTGCGGCGACCGGCTCCCGCTTCCTGCTCGCCTCGGGTCACGCCCCCTGGACGTCAGG
CCACGCCTCCTCCAGTGGCAGGCCTCACTTCCCGATGTCCGCAGATACAGTTGGGTTGTGGGACAGGGGGAGAGATATGTGTCGCTCATTCGAACTTACA
A
>Bhlhe40-5_peak_473
AGTTAGGCTCGACATGTTCAGCTTTCTTCTCTCTTTATTCAGGTTTCTAAACACCCGCAGTCGCCTCACCCTAGCCAGCTTGATGGGCTGCACGCGACTC
GTGTCCATGATGGCGGCGATCTGGCGGAGAGGAGTCACGTGAGCAGGGGATGCCTTTTATAGTCGGCTCTGACCACGCCTCACTTTCGCTCTCGCGAGAC
C
>Bhlhe40-5_peak_474
AGACACCAGGGACTTGCGGGATAGGCAGGGAGTTAGTCACAGGTGCAACCAGAAACTGGAACCACAGACGCTGGGCAGCATTACTCTTTCTCACATCAGG
AATGAATGTGGGACTGAGCAGCACACGCGTGGTTTTCACTTGCACTTGGCACGTGTGATTCTACTACACTTACACTTGGCACATGTGTGATCCTCCCCTT
G
>Bhlhe40-5_peak_475
GACTCACAGGAACCTGCCACCTACACCCTTGGCTGACTTCCCCTTTCTCTTCTCACGTGCAGGAAAGGGCTGTTCTCTCCCACCTCTGACACAGTGTCAG
GTGCACGGTTGGGGGTGCCTGGTGGGTCCAGCATCATCACTGAGCTGTAAGCAGTATCATAGAGTTCCCTCTCACAAATAGGCAATGAATCAGAATAGAA
A
>Bhlhe40-5_peak_476
GGGAAGCGCGCGCTCGTGCAATGCTCCGGGGGTGCAACGGGGCCGGGGGGCCCGAGCCGAACTTACAGCAAACCAGGGGGCCAACACCGGGGGCGGATGA
GGGGACCAGGGGGTGGGAGGTGGGGGGAGTGGGCGCCGAGTCGCACGTGCCGCCGCCCGCTGCCCCTGCGTGGGCGGTGGGCACCGCGACCCCGGGAGCC
C
>Bhlhe40-5_peak_477
ACTCCACATCCTGAGCCTCAGCAGCTACCCACACTTCACTTCCGGTTCCTGCACCCTCTGTCTTTCCACATCCCATTGGCTATGAGGTCCCGGGTGGCCC
CCTGATGCCTTGCTTTTGAGTCACTGCTCTGACTCTCACGTGCTGTCTCTAAGAGCTCTGTCTTTTCTCAGCCTGGCTCGACACCCCTCAACCCGCCCCC
C
>Bhlhe40-5_peak_478
CTGGGAAGATGGTGCTTTAGCGGCAAGCTGGCTGCGCTTCCGAGCTTCAGGGCCATTGTTACCCTCAAAGCTTCTGGTCGGCTGCAATACCGATTAGGAT
TTGTGCCTGCAGTTCCACAGATAGCCTGCAGGCGGCTCTCCTGGTCTATGAAACTATGAGTACACCCACGTGATTTGAACATGACAAGGAAAACAGGAAA
C
>Bhlhe40-5_peak_479
CCCCGCCGCGCGCGTGGGGAAGCTTTGCTCCCCCTTGTGCAGTTCCTCTCCACGTGGGAAAGCACCACCCCATTCCAGTGAGACACCGGACAGGCTTCGG
GACTCTGGCGGCACGCGAGAGGCCTGTCGCATCCTAAGGTCGCCACATCCGGGCCCCAGTTACCATGGCAACAACTACAGCCACAACTCCGTGCTCTCTG
A
>Bhlhe40-5_peak_480
CTCGCCGCACCGTGCATCCCGGACCCGCGGACTCTCACGTGCCGCCGCTTGCATCCCCGCCGCCCCGCTCCCCGCTCCCCGCCGCTCGCTGCTGACGTCA
CCGCGGCCCCGCCTCCCCAGGGCCCCGGGCCGCCGGCGGGGGCTGCCCCGGGGAGTCAGTTGCGGCGGCGGGGAGCTCGGCGGAGGGCGGGCCGGGGCTC
C
>Bhlhe40-5_peak_481
TCATCACCTGCCTCCTGCTGTACCTTAACTGCTTTGTTTGCTTAAATAAGAATTAGGGAAACAGATTATTTAATTACTGGGAAACTTGGGTTGATGAGAA
GGCTCAGTGGGTAAAGGCACATGTCACCAAGCTTGATCACGTGAGTTCCAGCTCTTGGACTCACATTCTTGGGTAAGAACCCACCATACAGTTTGTTATC
T
>Bhlhe40-5_peak_482
CTGTTCCCAGACACTGGATCTTGGTGGCCTCGGAGTCACCACAGCGTCTCGAGACTGAACACTTCGTATGCATCACATGCTGCCTGAGTCACTAGTACCT
ACACAGTGGCTCCCTCACCACTCTTTGTTCTAGAGTTAATCATCTTCATTTCCTGTGTCTTTATTACTAAATAAACTACACATTTTTCTCAGTGGTCAGA
A
>Bhlhe40-5_peak_483
TTGACCATGTCCCCAGAGTCGGTGGATGTGGCCGGTGGCGTTGCATACCCTTCCCGTCTGGTGTGTGCACGCGCTGTTTCTTGTAAGCGTCGAGGTGCTC
CTGGAGCGTTCCAGGTTTGTCTCCTAGGTGCCTGCTTCTGAGCTGGTGGTGGCGCTTCCCATTCCCTGGTGTGCCTCCGGTGCTCCGTCTGGCTGTGTGC
C
>Bhlhe40-5_peak_484
GTGGTGGTGGCTGGGGAGAGGGCTCCGTGCACACCCCCGCGTGCGCGGTACTTTCCTCCCCTCCTGAGGGCCGCCGTGCGGGACGGGGTGTGGGTAGGCA
ACGGTGGGCTCCCGGGTCCCCACCCGTCTTCCCGTGCCTCACCCGTGCCTTCCGTCGCGTGCGTCCCTCTCGCTCGCGTCCACGACTTTGGCCGCTCCCG
C
>Bhlhe40-5_peak_485
GTCCCGGTGTGGCGGTGGGGGCTCCGGTCGATGTCTACCTCCCTCTCCCCGAGGTCTCAGGCCTTCTCCGCGCGGGCTCTCGGCCCTCCCCTCGTTCCTC
CCTCTCGCGGGGTTCAAGTCGCTCGTCGACCTCCCCTCCTCCGTCCTTCCATCTCTCGCGCAATGGCGCCGCCCGAGTTCACGGTGGGTTCGTCCTCCGC
C
>Bhlhe40-5_peak_486
CGGCTAGACGCGGGTGTCGCCGGGCTCCGACGGGTGGCCTATCCAGGGCTCGCCCCCGCCGTCCCCCGCCTGCCCGTCCCGGTGGTGGTCGTTGGTGTGG
GGAGTGAATGGTGCTACCGGTCATTCCCTCCCGCGTGGTTTGACTGTCTCGCCGGTGTCGCGCTTCTCTTTCCGCCAACCCCCACGCCAACCCACCGCCC
T
>Bhlhe40-5_peak_487
GCGTTCGGTCGTCGGGGCGCGCGCTTTGCTCTCCCGGCACCCATCCCCGCCGCGGCTCTGGCTTTTCTACGTTGGCTGGGGCGGTTGTCGCGTGTGGGGG
GATGTGAGTGTCGCGTGTGGGTTCGCCCGTCCCGATGCCACGCTTTTCTGGCCTCGCGTGTCCTCCCCGCTCCTGTCCCGGGTACCTAGCTGTCGCGTTC
C
>Bhlhe40-5_peak_488
CACTAGATGGCGCCCTTTGCTTAACTTTAGACATTCTGAAGTTCGGCGGTCACGCCGAGGCTGGATAAAAGAAAGGGAACAGAAGTGAAAAGCCACATCT
TAATCTTGGCCACATCTGAGGCCTTCACATACACGTGCCCACGGGCACACGCACATCAAGCGCACGCATGGACACGCACGCTCACAGGCAAAAGGAGGGA
G
>Bhlhe40-5_peak_489
GGCTACCGCCTCCGTGGGTGCTGCCCCTTTAAATTTATCATGGCTGCCGCTCGAGGCAATTGTTTTGACGGCTCCAAGGGGCGGGGACTGCCGCCCGTCA
CGTGACCCGAGCAACCCCCCCCCCCGATGATTGGCTGAGAACTTGTTCTTTGGAGAGGCAAGAAAGCGTGTATCCTGCGGCGCTGCCGTTCTGTGCCCGC
C
>Bhlhe40-5_peak_490
TACCCCTAGTCTGTAACTGCGTTGCTACGTTAGAATGCTATCCTGGTACCTCTTGCTTTTTCCTTGACTGACTTCTTGTTCTAACTTTATCTGATAAAGC
AACTGTCATTTCCGACCTAAACGTGACACTCGCATAAATCCTTTCATGATTTTATAACCACAACCTTAACATCATTTCTTCCTCTTGTAGCCTTTTGAGC
C
>Bhlhe40-5_peak_491
AGAGCGGACCCGGCGGCGCTTCCTCCGGCAGCGCGCGCGGAGCAGCTTCCCCCGGCCGCTTCCGGGACTGCGCACGTGCCTCTGGGTAACCACGGCAACG
GCGAGCTCCGGCCCGCCCCACGCCCGGTAGCCTCTAGCGGCTTGCGAAACCGACCAAGGCCCGCGGGCGACGCAACCAATGGGTTCGCTCGGCGTCTGCT
T
>Bhlhe40-5_peak_492
CAGCCTGCGTCCGCATCTACACGTGCCAAAGGGAAGTGCTTTTGTACAGCCACGCCTCCTCACACTTGTCTCACTGGGTGCAAAAACTTCACTTTTTGGC
TCGTTCCCCCACCCCACCCCGCCCGCTCCTCACCCACCGCAGCACATCTCATGTTGTGGAATGAGAGCTGGAGGTTAACCCAGGCTGCAGCTTCTGCACA
A
>Bhlhe40-5_peak_493
ATCTAACACAACCAGGACATTGTTCAGAAACTGACAGTCAGAGCAGAGGGCACGGGTGCTCGGGAGGAACAGCTCACGAGGGCCTGGCATGAGGCCTTAG
GAGTCCATCTTACCCACTGAAAGCAGGGCGCATGGAGAGGCACGTGACCATTTCTTCTAACCGTTCTAGTCTCCATATTTGTGACTCAAACCTTTCCCCT
C
>Bhlhe40-5_peak_494
TTAGTCACTGGTGACAAGCTTTCAAAGGGGATTCAGGGATACAGGATACATCTCTTCCTCTCAACGCCTCCGAGGGGCAATACCGTTGGCAAGTCTCCAA
TGAGACGTCTGCCACAAAGCGTACAGGGCCAAGTGACACAGACTGAAACCTCGGAGGCCAAGAGTCAAAACACACCCTTCCTTCTCTTCTTACTGATCTC
A
>Bhlhe40-5_peak_495
ATTCCAGGTTCTCAACTCTTCCCCGCAGTGTTCACGCACGTGCAGCGGCTGGCCTCTCTAGAACCAAGACAAACGAGGGTGGCGCTGTCGCGTCCACGGT
GACTTACATTTCCTTCCTCCCAGCAGAGTTCGGAGCGGCCTGGGGACATCCTCCCCCTGGTGGCCCGAGCCCTATTTATTTATTTATTTATTTATTTGAA
G
>Bhlhe40-5_peak_496
GTGTGTGTGTGTGTGTGTGTGTGAGAGAGAGAGAGAGAGAGAGAGAGAGAGAGAGAGAGAGAATTTTAAAATTTGCATCTTGTTTCCCCCATGACAAAAA
TAAGCCCGCACGTGAGTCCGTGAGAGGTTATTTGCAACTGTGAGCAGGAGTGACTGAAGTGACTAGCCTGGACAGAGGAGGGTCAGGGTGACTGAAGGAG
T
>Bhlhe40-5_peak_497
CCATAACCCCGGCCAGCCTGGCCCCGCCCCCTAGGAAGAGCACCGCGCAGGCGTTCCAGAGGCCACACCCACTTCCTGGATTTGACACCGCCTCCCGCCA
AAGGCCTACGCAGGCGCCTTTCACACGCTCCGTACGCTGCTGCTTAAACACCTCCCTGAATTATATACCACGCAGGCGCTGACACGCCCCCCTGCCCACC
T
>Bhlhe40-5_peak_498
AGGGAGCTTATCACAAGGCTCTCTCGGAGTTTAGTGTTGATCTCACGTGCGCGCACACACACACACACACACACACACACACCCCAAACCCAAACAAAGC
CAAACCCCGGGGAGGGAGCTTATCACAAGGCTCTCTCAGAGTTTAGTATTGATCTCACGTGCACACACACACACACACACACACACATACACACACACAC
A
>Bhlhe40-5_peak_499
AGTCGCAACCATTCGGCACCCAGAGACCGGTACCAAACACCAATCCGCGTTTGTCTCAGTAAAGTCTGAGAACGCGCTTGTCAATCTGCGTGAGCTCGGG
GCTATCCTACACCCGACCGCAGCCGGATTGGCTGTGTGCATCTTGACGGGCATGCTTCGTACCCACTGAAAGCTGAGCCGGTCACTAGGCACGTGAGTGG
G
>Bhlhe40-5_peak_500
GAACAGCCATACTGACGGCGCACCGCACTTACGTCATCTCTGCTCGCCCCCCGTTTGCGCACGTGATGACGCTCGCGTGCTTCGGGCTGGAGAGGCGGAG
CTTGAATAAGGTGAGTGAGTGGGCGTGGTCAGAGGGAGACTGGGTTTGGGGATGGGAGGGCGGAGTAGGGGCGTGGTTCAAGGCTCAGAGCGGGGCTTGG
A
>Bhlhe40-5_peak_501
ATAGAAAGCCGGCGCCGCAGGGGGGCGGGCGGAGGGAGTGAAGGAGGCGCGAGGCGAGCTCTGCTGAGCGGCGCGAGGTGTGCGCCGCACGTGGAGGGGT
TGGGCCAGGCCGTGGCGCGGTGCCTGCGCACTGCGCCCCGGGAGCGGCTCTAGAGGGGACGTCCCTAAAAAGGCCCTAAGAGTTTAAGTTCGAGCCCTGC
G
>Bhlhe40-5_peak_502
CGAGCACGTGACCCGGGCGGACACGTGACTCCTGCAGGCACGGGACGGGCGGCGTGACCGCCGTGCCCCGCCCCCGACGCGCCCGTCCCTGGGCTCCCCG
GAGGAGCGGAGCGCGCGGCGGCGGGTGGCGTTCTTGGGGAGCGAAGCGGAGCGGGTGGAGGGGGCCGGAAGTCCTGGAGCCGCGTGGGAGTCGGAGCAGC
C
>Bhlhe40-5_peak_503
AGAGTGTGGGGCGGCTTCCTGGTCTAGGCCCCGCCCACCAGCAGCCCGGAGAGCCGGAAGTCGGAGAGCCGAGCTTACAGTGGTGGACGCTAGGACCTGG
GAGTGCGGGTCACCGGGGGGCGGGGACGCTCACGTGAGGACGCCGCCTTGGGGTAAGTGTGCAGGGTGGGCGAGGGGCGGACTGGGAGCGCAGGACCGGG
A
>Bhlhe40-5_peak_504
GGTGCTCGAGAAAGGAGCTCGTGCATTCGCTCCCCTGGCCGGCAGAAGCCCCGCCCCGACCCCGCCCACCCCCTTCTCCCGCGCGCGGGCTCCGCGCGCC
CCTTGCCGCGCGCGTGCGCGCGCGTGCGCAGGCCAGGGCTCTCCGCGGGCGGCCCCGTAGACCCAGGGAAAGCAACCACCCGTCAGGTCCCAGATTAACC
C
>Bhlhe40-5_peak_505
TAGTGATTACCTCAGGGTGAGTGAAACTGGTTGCTCTTGTGGGTTCAGGTGGGTGTTGGCTGGGAGGTACATAAAGGGCTCTGGGGAGTAGCAAAGTCAC
CTTCATTAACTGGGGTGGCGGTTAATGTGGTTCTTGTGCCATGAGTCATTGAGCTGAGTGGTTTTGTTCTGTGCCTTGTTCCAAATGTGTATTGTATTCA
C
>Bhlhe40-5_peak_506
CGCACCCGGGACCCTCGTGCTCACCCTCGTGTCCCCGCCTTTCCCTGTCCTACCTAACCCACCTAGCAGTGCGGGGCTTCGCAGCGGAGGAAGGGGACCT
GCGCGGGGAAGAAGGGCCACCTGACCGGGTCGCCGCAGCGCGGCCGCAGCTCCCTGGGGACCCCCTGGCAGCTGTAGCTCTCGGGAGGGAAAAGGAGGGT
C
>Bhlhe40-5_peak_507
AGTGGATCCCCACCATGTACCCAGTGGATCCCCACCATCTAGGATTTGGCCTTTGAGATCCAAAATTAGCTACTAATTCTCCCAGAACTAATCAGGATGC
AGAGGACTGATTGGCACGTGCACAGCAGATGTGCTTGCTCCTGTGCTTCTAGCGCCACCTCCTGGGAAGCAGGCGCATTTACCTTCTATTCGAAGGGATA
G
>Bhlhe40-5_peak_508
AAGAACGGCTCCAGGCCGCGGCCCGCGGTGCAGAAGAACCGGGCGCCGCCAGCGGGGTCAGAACCCGGGTCTGCCTGGGCTACAGCCATGGCGCTCAGGC
GCGACCCCGAGACCCGGTCACGTGAGCTCGGGAGCGCGCCTGGGAGCCTTCAGTGGAACGCGCACCGGAGCGTCGCCTTTGCAGGCCCGCCCTCTATGGG
G
>Bhlhe40-5_peak_509
TCTCTGTGTATCCCTGGCTATCCTGGAATTGAACTCACAGATCTGTCTGCCTCTGCTTCCTGAGGGTGCCGGATTAAAGGTGTGTACCATCATACCCAGA
GTAATTTAATGTTGTTGTTATCATTGTTGTCTCTAGGTACACGTGTGGTGGCTCATGTGTGGTAACTCATGTGGTGGCTCATGTGGTGACTCATGTGTGC
T
>Bhlhe40-5_peak_510
CATACCCAGAGTAATTTAATGTTGTTGTTATCATTGTTGTCTCTAGGTACACGTGTGGTGGCTCATGTGTGGTAACTCATGTGGTGGCTCATGTGGTGAC
TCATGTGTGCTGGCTCATGTGTGGTGACTCATGAGTGGTGGTGCATGTGTGATGGCTCATGTCACATGTAATGAGGTCAGAGGACAACATCAGTTCTCCA
G
>Bhlhe40-5_peak_511
AGGGGTGTCTGGGCCAGATCAGCTGTCTGTCCATGTGTGCACCACACACATGTGCATGCTGGACAATGAAGTAAGAGCCGGATGGACGACTGCTGCATGT
ATGCATGCGTGCGCGCATGTGTCTGAGGATGTGTGTGTACACGTGCGCGGTATCTGTTGTCACCTCCCCCACCCCCACCTGCACCATAGCCTCTGAGGAC
A
>Bhlhe40-5_peak_512
GCTCAGATAGCATCTGTTGATGTTTAAAAACAGTAAGAATACACACGCACGCAGTAAAACAGTCAAACAGAAGAGAGAGGTTTTGAGTCAAAGGAAGCTC
CCTCCTGCTTGCCCAGCCTCGCTTTGAAGGGGACCAGTTAACGGCGTCTAGGGTAGCCTGCTGGCAAAACATCCATGCCCACTGCAGCAAACCAGCGCGT
G
>Bhlhe40-5_peak_513
GCGCGGGCCGCCGCTCGTCCGCGTTGTGGATGAAGTGGCAGCGCGGGCCGTAGGGGCAGAAGCCGATGGTGTGGAAGGTGCGGCACAGCTCTGTCTTGTA
CTTGGGGTGCCGGGTGAGGCTGCGCAGCTCGTGGAAGCCGTGCGCGAACTGGCACTTCTCGCCGTACTTGCACGTGCCGCTCTCCTCGAAGGGCCGGCAC
A
>Bhlhe40-5_peak_514
TGTCTCCAGTGTTCTCTGTGTCAAAACAGGAAACAGAGCCTTGCCTGTACCAAACATCCTGCACGTGCTCACAGAGCCCCACCCTCACTCTCCATCCTGT
ACCAAACATCCTGCACGTGCTCACAGAGCCCCACCCTCACTCTCCATCCAAATAAGCTGCACAGCAGAGAAGATGCTTCAGTCTCTCTGGGCCAACTGAC
T
>Bhlhe40-5_peak_515
TCTGGAAGAACAGCCAGTGCTCTTAGCTGCTGAGTCATTTCTCCAGCCCCACATTTTGTCACGTTTTCCTGTTTCACTTTAACGTGCACAAGGAGAAGCC
TCTGGCAAAGCAAGGGTCCTGCACGCAACCCTCTTCTAAAGCCAGTGACTCTCTGGAGTCACACTTTCTGTACTGTGCTGTCCAGAGCTTTCAGGAAATG
G
>Bhlhe40-5_peak_516
GGACCGAGGGCGTCCAGCGGAGGAGGAGGCAGATCCCCGCCAAGGCTCACGGGAGAGGCAAGCCGAGTTCGCGGGATACCCTGGATCCGCCTTCTGTTTT
ACTATACATTGTTTTTTGTCTTCCGTTCACAGTGTCCCTGTTCCCTTGTCCAGCGCCCCGGCTCTCAGCGAGCCTGGCGACAACACCCCTCCACTTTGAA
G
>Bhlhe40-5_peak_517
AACAATCCTTCCTGCAATGAGCACCTGTGACTGTTTCCTGGTAAGCCTAGACCAACGATGACGAAGCAGCCAAGAAGCTAGTGTTCTGGCCTAGTTTCAT
CTCTGTCATGGTCTGTTTGTCATGTCTCGTGCCTTTGGGTATGAGTGGATCCCAGGGTGATCTCCTGTGGGAAGCCACAAACGCCATTACAAGATGGCGC
T
>Bhlhe40-5_peak_518
TACCAAAAGACGGCTAACTGCCTGTGAGTGTTCCGTTTGTCAATGCTGGTTTTGGAGAGACAGAGACTCTCAATACTGAAATTCACAGCACCGTTCTTTT
GGTTTTTCTCTATGACACAACTTTAAAACACATGAGAAGTAATGGTGACTCACAGTCTAGTAGTGATTAAGTAGACGTCAATATACACGTGAAGTATTAT
G
>Bhlhe40-5_peak_519
GAACTCTGCCCCCTGCTGGCAGTCAGCGGGATTGCAGAGGTGACAATCCAACAATTAAATAGAACGGGGGTCGGGGCGGAGCCTTGGGGACGGGGCGTAT
TGGAGGAGGACGCCTTGTTGAGGCAGATGACTAGGAAGAGCTAAGGGGTGGGACAGGAAAACGGAAGCTACAACTTCCGCGCGTGCGCTCGAAGTGTCCG
T
>Bhlhe40-5_peak_520
GGTCATAGGGGCACCTTTCCCATGGTCCTTTGCGCTGTCTCACTTCTGCCCGGATAAAGCCACTCCCGCCCGCCCGCGCCCGGCCAGACACGCCCACGAA
GAGTAGACCACGCCCTTCCAGGACAACCACTGAAAGCCCGCCCCGCCTATGCCAGGCCTGCCCACGTCCGGCTAGGCCACGCCCCTAGACCCGCCCTTCC
G
>Bhlhe40-5_peak_521
CCGCAAAGTGCGCAACTCGTCTGCGTGGGGGATGAGCGGGTGTGGCCCATGCCGCCAGCTCAACCTGGCCTAGGAAGCCACGCTGTCGCCTCCCATTCCT
GTCCCCAGAGCCCCAGCACTATTCTCCGCTACTCCACCACACCTGAGCAAAACTTTTCCCTCGCCTTCAAGATTCAAACTCTGCAGCGTCCAAGGCTGCC
G
>Bhlhe40-5_peak_522
GCGCCGGCGCGGGGGTGGGGCAGGCACAAGCAGGGGCGGGACATTTGGCCACGTGACGAGAGGGGCTGGTGGTCTCCCGGGAGGGCGGGGCGGAGGGACG
TGAGAAGGTGTGGCGAGACGCTTAAGAGGGGGATTGGGGGTGGGGTAGTAACCACGTGATAAGCGGAGGCGGGACAGGTACTGTAAATGGGGAGGGCAAA
T
>Bhlhe40-5_peak_523
CGCCGGCTTGCAACATTTCCGCCTCTCTGCTAGGCCACGCCCTCTACACGCAGCCCGGCTCCTTCCCCCTGCTCTGGAAGCACGCCGGCACGCTGTCTGA
TCGTCTGCGCCGTCTAGACACCAGTGCGCTTCTCCGCTCTTCTGCTCTCAAGTCGCAGTGGCAGAATATAGATAGTGGCTCCGGCAGCCACAAGGGGGCG
C
>Bhlhe40-5_peak_524
CAGAGGAAGGGACCCTGGGTGTCGACAAATATGTCACCATTGGTAAGCAAGTTAGAAACCAGGCTGGCCTCCCAGCAGCTGGCAGGCTTCTGGGTCACGT
GACTCGCCCTCCCCTCCTGAAAGGGGCGTGTCTTCTGGTGGGACCCTCCCCCGCCCACTGATGCGCGGACGGCCGGGTCACGTGGAGCACGGGGCGGGGC
C
>Bhlhe40-5_peak_525
TTAGCAAGGCGGACTAGGCTGCTGCGTCACACGAGCAGGCTCGCACTAGCTTTGCCGCATTGTCACATGAGCAGGCCCGGCCCACTCGGCTTGGCTCAGC
TGCTGCGTCACTGGACTCGGCTGCTCGGCTGCGTTGTCACATGTTAGCAAGGCCGACTAGGCTGCTGCGTCACACGAGCAGGCTTTGCTGCATTGTCACA
T
>Bhlhe40-5_peak_526
ATACGAGCAGTCTCGGCTCGGCTCGGCTCGGCTCGGCTCGGCTGAGTTGTCACATGAGCAAGCCCTGTTCACCTACTGCATCATATGAGCAGGCTCGGCT
CGGCTGGGCTCGGCTAGGCTCGGCTAGGCTCGGCTAGGCTCGGCTCTGCTCGCCTGAGTTGTCACATGGGCAAGCCCTGCTCGGCTGCTACGTCACACGA
G
>Bhlhe40-5_peak_527
GTCGCAGGTCGCCCGGTGCTGCTAGCCGCTCGCACGTGATAACTTTCCGGGAACCTGCGCCTCTGAGCTTCAGATTCTGCTGAAGACTCGGAGCTACTCC
GGAGCCGCCCAGCGTGACGTCACTAGCGCGATTCCTCTCGCTGGCCAATCAGAAGGTCGAACTTCAGGGAAGCCCCGGGCGGCGGGGGCTGCCAGGGCGC
G
>Bhlhe40-5_peak_528
CACTGTCCGACAGGAACCGCCATGTTGGGCCGAACCCCGACCCGCCGGCAGTACTACTCCCGGCAGGCCCTGCGAGCACGCCTCACGTGACTGTGTCAAA
GAGGCAGTAGGGGCGGGGCGGGGGCTGATGGCGACGGAAGCCGGTTGGGAGATTGGAACCGGAAATACTGTGACCAGTGGGTTCCCTGAGCTGGGCGGGG
G
>Bhlhe40-5_peak_529
CGCCGGGGGCGGGGCCAGCGGCTCCATGGCGGCTCTGGGGGGCGGGGCTTCGGCGCGCGCCGTTGATAGAAGCTGCGGCGTAACCAATGACTGCGTCTTC
TACCTCACCTCCCGCTAAGCTCCGCCTTCACGCTGGTGTCCCCCGCGGAGAATGGGCGGGACCTGCTCGTGCTGCTGCCTTGTCTCAGGGTTCCGCCCCG
C
>Bhlhe40-5_peak_530
CGGATCCCCGCCCTTCTTGCCAGGGATCGCCTATCTCTCCCTTCTATTGGCCCAGCCCCGGAGTTTAGACTGCTCCCCGCCCCCAGAGAGACTGGCGTCT
TATTGGCTGGCGGCCGGCGGGAGGGCGGGGCGGGCCCAGAACGCGCAGGCAACTGCGGATTGGTGCTGGATACAGTGACGCACCCCGCGTCTAGCCAATG
A
>Bhlhe40-5_peak_531
AGGAACGTGACAAGACAGAGCACAGCTTTTGGGCTGCCAGTCTAGGGTGCTGTTGGACGTCTCGCCCGCGAGGCACTGAGGTGGATGTGGCGGGACCCGG
AACACTGTGGGAAGGTGCGGAGAGCGCGGGAGGGAGGAGGCCGCTAACGGCAGGAGGCCGGGCGGGCGCCGTCCACCCCGCGTCCCGCTGCAGGGCCCGG
G
>Bhlhe40-5_peak_532
TAGAGAGGTACAGGAACGGGTCGGTGCCGTTTTCCCGCCTTCGCCTGAAGGGGGATCCTTCCTGGGCCTGGGAGAACAACGCTGGCCGGCCGCGTACGTC
ACGTGCCTACCCCGCGCGGGGGGAGGGGCTTGGCGCGTGCCGAACTAGAACTGGGGCGGGGGTGGGAACGGGCGCTCTCGCGAGATTCATCTCTGGTTCT
G
>Bhlhe40-5_peak_533
ACGGCGGTGGCAGCAGAGGCTGCGGTGGCACCAGAACTGCGACGCGGCGCTCCCGCTCCCCCCCTCCAGAGAGGGGTGTAGGGCGAGGGCCGGCGGGTGG
GCGCCGCCTGGCGGGCAGGCGGGCAGGGTGGCTGGCCTGGGGAAGGGGCGCAGTCACGTGCCGGCAGGCGGGTGGGCGCGTACAGTAGGGCGCCCCGCTA
C
>Bhlhe40-5_peak_534
AATGGAACGGAACCCAGGGCTGCGGAGGCCTCAGGCTGGGCCTGTCCTTGACGGGAACCCTGTGATAGGTTGCTGCTATCTGTTCAGACTGAGAAGGAGG
ATTGCATGCGCTCTGTGTGGCTTAGACAGCAGTTTCCTGTGTCTACCCGCACTGCATCGGCCTTGAAAGCCCAGAAGGCGGCTCTTCTATGCCTCCCACT
T
>Bhlhe40-5_peak_535
CTGCTCCTGATCAGAATCACCAGGTCTCTGTGTGTGAGGCTACTTTCTGTTTCTGGGAACCACTGTGTCTTTGAAAAGTGCTATTTTCATAGGACCACCA
TGCTCTCTCTTTTCACACACACACACACACACACACACACACACAGTACCGTGCTAGAGAAGTCCTGGAGGATGACCCCCCCACCCCACCCCCAGGCCCT
G
>Bhlhe40-5_peak_536
TCAACTAAAGCAACGCCCACTGCAAAGCGCACTAGCTTGGTTTCCAAGGAAACGCTCAATTCCGGCTAGTCGTACACGCGCCGGAAGTCACCGTTCCCAC
TTGCGGCACTGCCGGAAAATCCCAACGTTTGGGCGGAAGAGGCCTCCCGGGGGGGCGTGCCTACGCAGCCGCGGTGCAATCGCCGGTGCTCACGTGCTGG
A
>Bhlhe40-5_peak_537
AATTGTTGATGGATTGGAAGTGGAGAGTCGCTTTGCTGGAAATGTCGGGGCTGGGAGAGTGGGGGATGGGCGCGTTAGCAACACCAACCATCTAAAAGGA
GCGGTTTTGTTACAGTGCAAGCCTTTCACATCACGTGAGGATCAAGGGCTCAATTGGTTGTCGTGAGAACAAAAATGGTGACAAGCGTATCAAGAAAATA
C
>Bhlhe40-5_peak_538
TTGGCTGAAACTTAGATCCAGTCATAAAGTCACTCCAGGCACCTCTATTCACAGTCAAAATATGAATCCATAAACACAAAACAAAACAGTCACAAGTCTC
AACACCTACCAAAGAACTGGCATGACTCATAACACGATGTTATATTTCTGTTCAATAAAGCTGCACAGGAGCAAATAAAAAGATAAATAATCTTTACATG
G
>Bhlhe40-5_peak_539
CTGAGCAGTGCAGAGGGGCTTGAGAGCTTATTTAGGCTGCCATTGCAGATTCTCACCAGCAGGTGGCGGAACACGAGTGGGTTGCAGGCACGTGTCCTAG
CAGAGTTCGTGCAGGGTCCAGTTGATCTCATGAGGGCATTTGAATTCTCAAAGCGTACCACCTCAGGTTAGAACCGTGTTTCTAATCTCACAAGAACGTG
C
>Bhlhe40-5_peak_540
CATTTCTGCAGACTTGGGATGATTGGCAGAGTGATGTCATCTGAGACAGATGCACGTGCTGAGCAAGACATGTGCTGAGGCAAGACCCATGGAGGACATG
TGATGTTTGGAGGGTATAAATAGGACTTGGTGGACAGTGACGGAGATAGAGCTTGGCTTGCTTATAGAGCTAGCTGTGCAACGCTTGTGGGTCTTGAGTC
T
>Bhlhe40-5_peak_541
TGAGTTCAGGGTACGCGTGAGCTGAGGCGGAGTGGATGACCCAGTTTCGGCAGCAGAGTCCCCAGAAGAGAGTGAGCCATCTCTCTGGAGCTGAGTCACG
CTCTACCTCAGAGCAGGCAGCCAGCAACGCACGTGCTGCACGTGACAGCAGATCTGTGCAACAAACATCAGGCTGTCTCATCTCTGTACAGCCAGCCATC
C
>Bhlhe40-5_peak_542
TCAATGCGATGAGTGGGTGGAGCGATGTCAGACAGGCCTAGCACATGAGGAAAACACCCTTGCTAACTGGGTAATTATCCCCTCCCCACTTTCCAAATCA
CTGAATTAGTCTAGAAACAAGGATGTGTTAAAAGGTTAAAAGGTTTTCTTCATATGTTTGTGTGTGTATCAAGATCTTAAGGAAGTAGTAACAAAGAACA
G
>Bhlhe40-5_peak_543
TCTAGTTGCTCCCCTCGAGAGCACGCCCCGCAAGAGGAGGGCGGGGCGGAGGGAGGGACGGAAGGAGCCGGCTTCGAAGACTGGCTCGTTCTCGTCATCC
AATCCGAACGGTCTGGGGCGAGGCGGGGCGGGGCCCATGAAGAGGGCGGGGGTGGGGCCGAGGGAAACGAGCGAGAAGGCTGCGGGACGAGAGGGCGGGC
T
>Bhlhe40-5_peak_544
CGTGGCTCAGGCCTGGTTCCGCCCTCGGCTCGGTTCCTCTCGGCGGCACCTTCCTGCGCCGAGTTCCTGGGTGTTAACTGTTCTGAGGCCGCATGCATCA
GCTCACGTGCGACCCCGACGGCGGGAGGACGGACGTGCTTCGGGGGAGCAGGGTTGTAATCGGCTCCATGGGATAGCGCAGGGTGGCTTATCCCGATCAC
C
>Bhlhe40-5_peak_545
AGCCCCAGCAGTGATGGTATTACCAGCACGTGCCACCATGACTAAGAAGTTAATTTTTTTTTTAAAATCAGATGTGAGCGCGCATGATTTTAACCTCAGT
ACCTGAGAGTGAGAGGCAGGTGGATTTCTGTGAGTTTGAGGAAGGCCTGGTCTACACAGTGAGTTGAAGCACAGCTGGGACTAGAGAGGCGCTGTCAAAA
A
>Bhlhe40-5_peak_546
GTGGCAGCAGCAGTCTCTGTACGGAGTCAAACATCCAGATGGCCACGCCCTTCGGAAGCCGCGATCCGGAAGCTACTATTTGTTGCCTAGGAACGCACGG
AGTCCGCCTGATGACGCTCAGCGGCTGACGACGTCTGCGTCGCAACGTCGAAGCAAATGCGGCCATATTGCCCTCTGGCGGCCACCGTACGGACTTGGCT
G
>Bhlhe40-5_peak_547
CACCCCCTTCCTCGCTAGAGTGAGCGACCGTTGTGGAAAAAAAAACCCGGCCCTAGCAAGTCAGTCCTGTTCTGTGACTCTGGCTGCCAGGCGAGCACAC
TTCTTGGCTCACGTGAGCTGTCGCCGATTTACAAGAAGTAGATTGGCTTTATCTTTTGAGTGTAAAACTCGCTGTGATCTATCTGTGGGAAAGTTGATAT
C
>Bhlhe40-5_peak_548
GGAAGCGGCGAGCAGGACCGCGCTCGGTAGGGACAGGCCACCAACCGGAAGCGCGTGGGTCGGGGGCGCGCTCGGGCGGAAGACCGCGCGCGTTGGGTTG
GGGGCGCCGCGAGGGGCGGGGCCAGCGCGCGCCGGGGGGCGGGACTCCCGCGCAGGTCACGTGAGGGGCCCGGTGGAGGTGGTGGAGGTGTCGGCGCGGC
G
>Bhlhe40-5_peak_549
CGCCGCCGCTGTCGCCGTCGCGGTCGTCGCCGGGGCGTGCGGCCGGCTGGCGGAGCCGTACGGTCCGGCGCCGCGCGGGCGAGGGCAGGCGGATGGCCCT
GGCACCCGGCGGGCCGCACACCTGGCGGGGCGGGTGGCTCGATTCGGCTGGGCACGGGACAGCCAACGGCGGTCGCCTTTGCGGTGGCGACCCCGGGGCA
C
>Bhlhe40-5_peak_550
ACTTGCTGTGTTAACCAGCGTGCCTTGAAATTCCAGGGGATCTCCTGCCTTTGCCTCCTGAATGCTAGGATTACAGGCAGGCACGCACCACCACCACCAC
CACCACACCCAGGTTATGAAGACTGTGTGTGTGTGAGTGTGCCCTGCACGTGCGCACACACACACACATGCATTTACTTAAGTGTGCACTCACGAGCATA
G
>Bhlhe40-5_peak_551
CTGGGAGACCAGTGAAGGGTCAGGAGCACATCCTTGCTCCTGGAGAGCTTCTGAGGTGCAGTTGTGGCATTCACATGGGACAGCTCATGGCTGCCTTTAA
CTGCAGCCTCCACAGGCACTGCACTCACGTGCACAAACCCACACAGACGGGTACACATAACTAAAGTCTTATTCTTAAAACATGCTGCTTACTCATAGGC
A
>Bhlhe40-5_peak_552
GGAAAGATCTTGTTGGTATTCATGATGTTTAAAAGCAAATGATACATCGCTAAGCACAGCCTGCCAAGCCTCAGCTCACGTTTTGAGAGCTCTTGCTTTG
TAATTTATCACAAGTGACTCATGAAAGTGCATTGCCACATCAGAAAGATGTGTATGTTTGATTTAGGCTTTTCCTGGCGAGCAGCAATTTGTAGCTAAGG
A
>Bhlhe40-5_peak_553
TTACCAGCGTACCCTACGCACGCACGCTGTTCACCTCGGGGATCCATCATTTCCACCAGACATTACTCATCTGAGTGACACAAACGGAAGCCTTGACGAG
TGAAGTGTTTGTGAAGAGTCATTTGACTGTGGTGAAAGGCCGCTCTGCTGAGAAGGGAGGCGGGGGCCACACCAACTATGAGCCACTGCTTCTAGCAGTC
C
>Bhlhe40-5_peak_554
TATGTGTATTTTTGACATTCATTTCTGAGTCTCTACCCATACTTAGTCATATTTCCTACCCATATGCTGCTGCTGTGTCTCGTGAGGCATGCTGTGGGTA
ATCACATCCCTTGATTCTTCATGTGCTTGAGGTCTACGTAGAGTTGCGAGGTAAAATTACAGAGATGCACTGAGGGTTTCCATCTGTACAGCAGAGGCAC
A
>Bhlhe40-5_peak_555
GTCAGTGACAACGCCATCTCTTTGCTGAGAGAGTGCAGCTTTTCACCCAAGTGAAAGGATCTGGCACACACTCACACTCTCGAGCTGGTGAACTCACGTG
CCACACGCAGTCCACCTCCAGCCCCACTGGCTGTTCCCATGGCACCCGCACTCAAGGCTCGAAACTGCACTGCAGGGATGTGACATCATCTGTACTGGCA
C
>Bhlhe40-5_peak_556
CGCTGGTTCTGACTGAGTCATTCCAGTCAACAGTCACGTTTGCATCAGAGTGTCTTAGAAGACAGAGCTATTTAGGTTAAAGGGCAAAGTGAGCTGGGAC
AAGTTCTAACAGGTAAGGGGAGTCATGAAAGGGTGCCCTGAGGCTGGTGCACAGTCTGTGTCTTGAGCCATCCTCTGCTCTGCAGTGAACAATGGTTCTG
A
>Bhlhe40-5_peak_557
AAATGGTGTTTAGAGTTTGAATGCTGTCTGTGACCATTGCTCAGAACGTGACTTCCGTGTCTTCTGTGGCTGCTTTATCGCCAGCTGCAGTTGTAGAGCA
CCTAATTGTTGTCCCCTTGAGGTCTGTCGGAGAAAAAGTCTGTTTCTGTCCTCTTACATGTTTAGTATGAAGTGGTTCTGTTGTGAGTCATCCGCAGGAA
G
>Bhlhe40-5_peak_558
GCCGCTCCGCCTCCCGCCTACAGCGTGCACGTGTTATCGTCGTTACTTCCCGGTGCTCGCGGGCCCGCGCTGTTGCCGCTAAGCGCAGGAGTGCGCGTGA
TCCCAGTAAGCGCCAGCAGGGGCCACCGTCGCGCCGCCTCTCCGCGTGCCTATCCTGTGGGCTGGCCCCGGGCAGCAGGCTCAGGCACCACAAGGGATAC
A
>Bhlhe40-5_peak_559
GTGAGAAAAACGTTCCTAAGCTCGGTGTCACGTGATCTAGTCGGTTCATTGGGTGTGGCCCGGGTCACGTGACTGCGGAGGGCTTGCTCCTGTGTCCTTC
CTCAGGTCTGATTCTCCCACCCGAACCCGAGCCCTGCACACCCTGCAGAGCTCTGCAGCTCCACTGGGCTGCACTGGGCATAGGTGAAGGGCATACTAGA
T
>Bhlhe40-5_peak_560
ACTCTGAATTTTGGCACATGTGCATGCAGACGCAGACAGATGTGCACATGTGCATGCAGACGCAGACAGATGTGCACACGTGCATGCAGATGCAGACAGA
TGTGTTCATGCTTACAGAAGACAGAGGCAGCCATCAGATGTCCCCCTTAGTTACTATCCATGCCGTTTACCAAGATAGAGACTTTTGTGGAACCCAGAGC
C
>Bhlhe40-5_peak_561
GCGTCTGGCAGCGCTGTTCCAACCCCCGTGCATCTGTTATGGTTGCGGTTTTAAGAGACACGTGCTACCCGAGTGAATGAATTGCACGTCCCCACCCCCG
CCGTCAGCCAATCAGGATGAGCTTCCAGCCGGACCACTTCCGCCTATTGCGGGCCCTGGCCGCGCCAGACGGCCCACGTGAGGCTTTCAAGAAAAGAGAG
T
>Bhlhe40-5_peak_562
TGTGTCAGCATGTGAGTGTGTGTCAGCATGTGAGTGTGTGTCAGCATGTGAGTGTGTGTGAGCATGTGAGTGTGGTAGCATGTGAGTGTGTGTCAGCATG
TGAGTGAGTGTCAGCATGTGAGTGTGTGTGAGCATGTGAGTGAGTGTCAGCATGTGAGTATGTGTCAGCATGTGAGTGTGTGTGAGCATGTGAGTGTGGT
A
>Bhlhe40-5_peak_563
AAGGGGTCAGGGTCACGTGAGGGGGTTCACGAAACAATGAGGACGCAGAGGGTGAACGGCAGCTGTGGACTTCCCATTACTTCTCCAGCCTCACTTACCC
CCATGGTGGCGGCGGCGGCGACGGCGGCGGCCCTCGGCTCCCCTCTCGCACTTGCCCGTAGGGAGGTGGCAACGGCGGAACCCGAGCGACAGCGAAGCGG
C
>Bhlhe40-5_peak_564
CCGCGCCCAGGCTCCGCCCTCCATATGCGGAGCCAATCGGTGGCCGTCTACTGAGTTTTCCGCCCACCAAAGAGGCATACCACCTCAAGATTGGCCAGTG
TGTATGTGCGGGTAAAGCCACTAGGGCGACGTTGGTCACGTGAGTGGCGCTTCTTAAAGCAACAGCTCCTTTGGGTTAGCTAACAGGTGTGTGTTCCCTG
G
>Bhlhe40-5_peak_565
GCCACCTCCATGGCGGATTACACTACAAAAGAGGTGCCGTCCGCTTCCTCCCGCAGCCTAGAAGGAAGCCATGACATCTCACCGCTCCCTATGCGGGCTA
GAGCGACCTAGGAGAGGGGCGGGGCCGGGCCTCAAATCATAGAGAAACAGCTGGGCTAGAGAGGGCTAAACACACGCGCACGTGCACACACAGAAATTTT
T
>Bhlhe40-5_peak_566
TACAGTAGCGATCCGGAACCTTTCAGCCCTGACGAATCACCCACCTTTGAACTGAGGATTTAAAAAAAAGACAGAATCTTTCTGTGGTCGCAACCAAGAT
GTGATGATAGACCGAGCCCTGAGAGTCTCAGCCAGCCCACTGGCACGTTCTGAGGGTGCTGTGAAACTCAGCTAAGCCACCCATCGTCATAAGAGAACAA
G
>Bhlhe40-5_peak_567
TCAGAAGCCCTGAATCCCTTCCAGGGCAGATTCACCTCTCCACTCTACCTGAAGAGGCTAGAAGAGTCTGCCCCTTGTGGTATGTCCCCTGTTCACCACT
AGGGGACAGCACGTGCCGCACAGCCCCCGCACCTGCCTCCTTTCACCATCTCCAGGGCCCCTACCACAGCTGATAAAAAACTGTGATCTGTGTGACAAAG
G
>Bhlhe40-5_peak_568
CCCCACCCCTTCCTCCAACCAATCAGGAAACGGCTCCGAGGGAGAGCGCGAGGTTTCCTTGCCCGCGCGCCCGTTCTCACCGTTAAACGGCTGCGTCTCG
CGACAATCCCAAAGTGACCTTTCTCCCCCCCCACTTTGGAGTTCGGCTCAAGCTAGGGGCGGTGGGAGGGGCAGGGCTGGCGAGGGCGGAGGCGAGGACA
A
>Bhlhe40-5_peak_569
TAGGGATGGGGCGCCACGGAATTGCCGTTGGCTGTGGTGCTGGAGCTGGAGAGCCGGTTAGCGTGACTCACTGATTTTTTTGTGGATAAGTTAGCTGTCG
CTCACGTTCTCCACCCCGAGGCTGAATGCCTTTGCGGTCTGTAGATGTTTCTGCGGCACAGGAAACACAGTCATAATAGCAGCTCTGACTAGCGTTTACA
G
>Bhlhe40-5_peak_570
TGGGTTCGGTGGAGGCGAAGAGGGAGAAGCCGGCAGCTTTCAATTTCCGAGTTCTGAGGACTATGCTCCCAGCGCCCGGAGCTTAGCCTGCGCTCCCCGG
AAGGAAACGTGCCGCCCCGACCGCCCATTCATTCACACTCCTACGCTCGCCTGTGCACGCGGGAGCCGCAGAGGCCACGCCACCAGGAGGCCGGCTGGAA
G
>Bhlhe40-5_peak_571
ACAACGCGTCGCGGAGCAGGCCTCTGAGGAACCAGCCCGCCCTCCAGCTACGCCACTATTCAAACTAGACACGCCTTCCCGGGGGAGGCACGCCCCTACG
CAGAGATAGATACACCCCCACGCACAGTGGACACGCCCCTTATAGAGAGGGACACACCCCCCGGGTGTGAAGCACGCTCTAGGGGCGTGCCCTCTGCCCG
T
>Bhlhe40-5_peak_572
TAAGTAGGGACATGCTCCTAGCTACCCCATTTGTAGCTGAGTTTGCTCTGAAATGGAAATGCACCTCCTGATGCTAGAAGACCGCGTGGAAGGTTTCCCC
TCCTCCACTCCGGGGCAACCGATTTCTCTTTCTTCTCTCTCTCTCTCTCTCTTTCTTCTCTCTCTCTCTCTTTCTTCTCTCTCTCTCTCTTTCTTCTCTC
T
>Bhlhe40-5_peak_573
GAAAGTGTGCCCCAGAGCTCACGTGCTCGAGCGCTTGCTCCCCAGATGGTGGCGCTGTTTGGAAGGTTGTGGAAACTGCAGGAGGTGGAACCTCACTGGA
GGCTGTGGGTCACAGGAGGTGAGTCTAGCTCCACTTCCTGTCTGTTCTCTGCTTCCTGCCGACCAACAACCTCCTATCCCAACTGTGACGCCTTCCCTGT
C
>Bhlhe40-5_peak_574
AGCGCAGACCAATGGCGACGCAGAGAGGGCAACACCCAGATCCCTCGTGGGCCAATGGTAGTGTGCCTCGGAGGCCGGGCCGCCCCAGCCAGGGGAGGAG
GCGGGCGGGCGGCCGCTGGCTCCGCCCCGCTCCCCTCTGACCCGGTGTCTAGTCGCTCTGTCTTCCTGTTCTAAACCACGTGGACGCGTCGGGGGCTGCC
T
>Bhlhe40-5_peak_575
CGGGGACGGTGACCGCAGCAGAGGCCTCTAGCCAGAGCTCCAGAGCGATCAGCGCAGGGACAGTACCTTGCTTCGGCAGAGCCCCAGGATTGGTTGGCTA
TGACAGTGGATCACGAGCTTCAACCAATCAGCGTGGCCTTTGGCTCCCTTAAGCGCTCGGGTGCCCGCGGAGGCCTGGGGTGTTCTTCCGGTGCAGGCGC
C
>Bhlhe40-5_peak_576
CGATTCCTTCTTCATGTCCTCAACTCAGTCACTCGGTGACAGCTCATCACCCTTGACACTATTGCACAAAGTTGGAAATGAACCACTCCTAATTGGTCTT
TATTTCCAGCAAATGGTCAATTGGGAAAAAAATAGTGAACAATAACAAAACAAGAACTATTTCTGAAATGATACCATTTAAAAACCACTTAAACTGACTC
G
>Bhlhe40-5_peak_577
CGTCAGCGTGCACAAACCGGCGGCGGCCAGCAGAGAGGGGTGGCGGGGGCACGTGCTTGGATGTGGCTGCTTGTGTAACCAGCTCCCCAGGCGCTCGGCC
CCGACAGCGCTCCTGCGGACGGCTCGTGGATGCTATTCTCTGCTCCGATCCGGCAAGAGAGGGGTCCAGCAGACCACACGGGAGAAGGAGGCGGGGGCGA
T
>Bhlhe40-5_peak_578
AAGATCAAGACCTCTTTCCGTTTCTCCCATTAATCTTAAAGACTGGGAGCCGGGCTCCCGATCCACGCTGCCAACCCGCTCCCACTGCCGCGGGGCGCTG
CTACATTCCGCTCGCCGGCAGGGAGTGGGGATGGGGGGGGGGGGAAAACGTGCCGGTGACGTCACTTCCGGCGTGCAGACGCTAAGTCCGGCGTGCCGGC
G
>Bhlhe40-5_peak_579
GTGATGATGATCACGAAGCAAGTATCTTTGCTGGAGAGGTGAATCAGAGTGGTGCCCCAGATGCCAGCAGCCAGAGCTATGCCTGCTGCTGGGGAGACAG
GAAATGGGTGAGCAAGCCGCTGCTGTGCTCAGGATGGAGCAAAGTTCTCAGGCGGAGAGCACAGACACTTTCAACGTGTGTGTGTGTGTGTGTGTGCGCG
C
>Bhlhe40-5_peak_580
TCAGCAACCAATCTCCTACCTCCTTGTGAGCAGCTGAGTTGGATTCCCAGAAGCGCTGCACTTTGCTGAAAGTGACATTTGTACAGTCAGACAAGCCACT
CAGAAACGTGCCCGAGGACTTCTCGGTGAAAGCCACCTCTGGATCTTGGTCCATGGTCGTCTCAGGGGCTTGGCTTTTGCCCAGGCTCAGGGTCCCCGAC
T
>Bhlhe40-5_peak_581
CCCTCAAGACACTAGGTTACTCAGAGCAAGGCCACGGAGTCTGCCATGCCCTTCCTGTGTTTCTGAGAACTCCTGTTCTACATAGTCATTCTGACTTAGG
CAGTCTGAGTCAGGTGCTGGGAGTGACCACACACACACACACACACACACACACACACACACACACACACACACACGCGAGCGCGCGTGCGCTTTCACCA
C
>Bhlhe40-5_peak_582
ATCTTCAAGACTGTTCCATGGAGCTGTGTGTCCCTGTGTGGCCAGCAGAGGGCTAACACGTGACGGCCCTTGGCAGCCACTTGTAGACAGGAGGAGTGAT
TTTTCACAACTGCTTCTGGAAGAGCAAGTGGTTGGCTACAGTAGGGCGGGGCCAGGCCAGCTCAACCAATCAGTTCCGTCATGTTCAGCCAGCCTGGAAA
C
>Bhlhe40-5_peak_583
TTTAGTGTTTAGCTCTGCTTTTCCTCAGCCAAGCAGGGTGTCCTAAATAGGCTTTAGCCTTCTTCCTCCTTCACTTTGGCAATGCTCCCTGTGCATGGTA
TGCCTTTTCTTCCCTTCTCCCCTTGCAATTCAGCTACTTCCTTTAGCAGCTGGCTCTTGGTACAGACCCTGTATACGGCCTTTTCTCACGTTCTCAAGTC
T
>Bhlhe40-5_peak_584
TGTAGCCAGCCTGCGGCGCGCTTCCGGGTAGGACACGTGACTCAGCCACATGACCGGGGCCTGCTTTGTGGGTTCGAGCCCCGCCCCGTCAGGCATTGCT
CACCCTTCAGGCTACTGTGCTTGCTGGTCACCCGCCGCTAGGGAGCCGTGCCACGTTCACCCTGGCATAAGTAGGTATCTCACTGCCTTTAGAGGCACCA
G
>Bhlhe40-5_peak_585
AGCGCTTTCAGTTCCGGTTGGTTCCCTGCTGAGAGCATCAGTCTGCTCACTCTTCTCTCCTCGGCTGGCCTCTGCACGTGGCCAAATGCACACCAAGCTC
TGTAGAGCTTCAAACATCCAAACAGTGATGACGAAGTCGCCGGAGGCTCGAGTTAAAGGGCTTTAGAAACTACAACACAAACGACCTTGGCAGAAGGCTA
A
>Bhlhe40-5_peak_586
AACCAGGATTATTCAGTGAGACCCTGTCTCAATTAAACAGTCTCGTGCCTCTTGCCGGCCTCCTTCCTGACATTGCGTTAGCGACAAGAATGACAGAAGC
TGGAAGCAAGGTTTGTACCGAGTGGGAGGCTGACTCACTCTGTCACAAGGGCAAACAGCGGAGTTACTGTACTGAGAGCAACACTGTAGGCTGTAGGCAT
G
>Bhlhe40-5_peak_587
CCTCTTCCCCGACTCCCCAAGCGTTAGGTCCCGACTGAGGGCGGCCTTGATCGCAGGCACTCGGAGGACCGCGACCCCCGAGCCTCGCCTCACCGGTCAG
TGACGCATCGCCCCCGCCCGCACGTGCAGCCGCCACCCGGCCCCGCCAACTGCTGCCAACAGCCGGCCCCGCCCACCTGCCCGGTACTGCGGCTGCGCGG
G
>Bhlhe40-5_peak_588
CAGCGGGCTGCAGAAACTTAGTCATAGCACCCTTTGTCGCTGAGGTCTGAAGCTCGCTGCACGTTCTCATCCCTGGGAACGTGACCCCAGCATCCGACGC
CAAGATGCCGGCCCACATACTGCAAGAGGTGAGCTTACACCCCACCCCCCACCCCCTCCTCAGGTTGGCGGTTGCAGATTGGACTTCTAGGTGGGTGGCT
G
>Bhlhe40-5_peak_589
ACGTGACGGGCCCGGGGAGGGCAGTTTTCAATCTCCCCTCCCCCTTCCAAAAAACCCGCCCTCTCCCGGCAGGCGGAGGCTTTCTATTGCGCTACCACCA
GAGTGACCCTCAGGTCAGCCAATCGCGACGCGGCACCTCAAGAAAGGCCCGCCCCCTGATGGTCCTCAGGTTCCTTCCCGCTCACACCGGAGTCACTTCC
G
>Bhlhe40-5_peak_590
AGGGCGGGAGCTGGCCTTGCACCGCCTGGGTTCCCAGTTTAGTAATTGGGGATATATATACGGCAGGCACGGTCACTGCAGCGCGAGCGGGCTGGTTAGC
AGCGCACGTGCCAGGCTCCGGGGCCCTTCTGCTTATACACAATTTCTTTCTGTCCTGGGTTTCTTCGTCCCTGAGACCCACTCCATCTTCTACTTCTTTG
G
>Bhlhe40-5_peak_591
CAAGGACTCACCTGTGTGGATGAACGTTCACTTGCACGTGCCATGATGCCACCACTCACCCGGCACACAAGACATTAGGGCTGAAACGCATATTCCTGCA
ACGGACACATGCGCGTTACACTGGCTTTGGGATTGGAGTCGCCAGGGAGGGCGGGATGCTCCCGTTTGACCGGCCACCGGGAGCAGGTGCAGCGGGAGAA
T
>Bhlhe40-5_peak_592
GCAGCATTATTGCCGTTTTAAGGAGCTGGGCTAGAGCCCCTCCCTCATCACCCAATGTTTAATGTACCGAAGTTAGTGCAAGTCACGTGAGAGCACGAAG
TTCGCCACGCCTCAAAGAGGAGGGGTCTCGCCTTAGGGACCAATAGCCTAAGCCGTTTCAGGAACAGCCCTAATTCCAGACAGGGGAAAGGGGCGGGGCC
A
>Bhlhe40-5_peak_593
CTGCCCGCAGCACAACGCCTACCGCCTGTACCACTGCGAGGCCGAGCAGGTGGCTGTGTGCCAGTACTGCTGCTACTACAGCGGCGCGCATCAGGGACAC
TCGGTGTGTGACGTGGAGATACGGAGGAATGAGATACGGGCAAGTACACTGAACGCGTGCGAACACACGCACACGCACACACACACACACACACGACTTG
G
>Bhlhe40-5_peak_594
TCTAAGTGTCTTTTGCAGAGTTTGAAGTTGGTCTTTCCAAGCTAACTCTGCTGTAGCCCCACCGTGTGACCCCGACAGGATGGACTTGCCCCTTTAACGG
CCTTCCCTGGCCGTCCCCAGGAGGGATACCTTTCCTCTGTGCCCGGTGGGTGTCGCTGTCGAACTTGATGGATGAATGAAGAAAAATCATGTCACTGCAG
A
>Bhlhe40-5_peak_595
GACCGAGCAGCCAAGAGCGCTTTCTCACCCACCTTCGTCCGAACCCCAAACTCGGCGGCCGATGTCCTTCAACAAACCTAGCGACGAGCTCGGCCCGACC
GGAAGACGCCCCCTCCCCGCACGCGACCGACAGGCCGCGACGACTCGGCCCTCGGCGTGGATTGGCTATAAACGCCAAGTCCCGCCCTTCTACTTCCCGT
T
>Bhlhe40-5_peak_596
GCCACGTAAACGGTTGTGCATGCATGCACTTAAGACGCATGCACACATCACGGCTGGGGAAATCCCCACAGCTGGCTCTCTCACGTGACAAAGCTTTATC
CAGAAAGCAGCAGCCTAGTTGCCTGCAGGACAGGGGTGGGGTGGGGCTCGAGTTAACCCTTCCATACCACAGCGCAGGCTGAACTTCCCACAGGGAGAAT
G
>Bhlhe40-5_peak_597
TCCTGCTTCTTGAGTCCCAGCCTACTGGGTCACCGTGAGCAAGTCACAAGCATGTGAGTACGCGCGCGCGCGCGCACACACACACACACACACACACACA
CACACGTGTCACCTCATGTGTGGCACGAGAGGAATGTACCTGTTAAGGTTTCACACCTGGGACCCACAGATGTGCGTTAGAGGGCTTTAAGAACCCCTCA
A
>Bhlhe40-5_peak_598
AAACGGGTGACAGGAAACGCCTCCTGCCATCATCAATTATGGCTGCCTGGGCTTCAACCGTAACTTCCGACTGGGAGTCGTTTCTCTACCCGGCTGGAGG
CTTTTCTCTGTGGCGGAGCTAGCCAGCGGCGCCCAGTGGGCGGGAGACCGCGCACTGCCGCGGAGGAAAGGAAAAGGGCGGGGACAGGGAAGCTGGCGCC
A
>Bhlhe40-5_peak_599
CCAGGCCCTGAACCCACACAGCCCTCTCTCCAGGCACTATCCACACTGTGGGTAGACTTAGAACCTAAGGACCAAACACTTGGCCCTAACTCTGACCCAA
GACATTTCTACCATGGAGCTAGGGGTAAACATCTGGATGGAGCTGTCAGCAGCACGTGCAAGGGACTCAGCGCCCCCTGGTGGCAGGACTTAGAACTCAC
C
>Bhlhe40-5_peak_600
CAGTTTCTTCTGGCCTTTGGAAAGGGCTCTGGGGGAGCGGCCAGGAAGGCACGTGATGCGAGGGACGGCCTGGAGAAAGCTGGGCGAAAAGGGGGCGGGA
GCTATGAGTCACCTCAAGGCGAATGCACCCAGCGGCGCGATTCCCTCTCCCTCCCCTCCCCACTCCCCCCTCCCCATCAGTTTAGACCAGGTGTCCAGAC
C
>Bhlhe40-5_peak_1184
CTAGACAATAAGGACCTAAAATGAAAGAGCCATAAGCTACCTACTTACGTTTTTATTTCTCAGTTCTCCAAGTTCCAAATCATCCGGCCCACTAAGGTCC
AAACTTGGAGGAAGCTCGAGTCTCTGCTTATTAACACGTGTCGCGGCACGGCTGACTTGTGCGTCACCAACCACAAGGTGGCGAAAGAGATTATCACATC
A
>Bhlhe40-5_peak_1185
TAATGGCTCCTGGAAGTTGTAGTTCTTTCACTTGTAGTCCCATGGTCTCCTCCAAGGGAAAAAAAAAGGAAATGGGCTGGGGAGTTGAGAGACAGGACAG
AGAAAAATTTTCATTTATAAGACACGTTCATCTTCCAAGCTATAAAAGTTTATACGTGTACAAAATGACTGTTCCCCCGTGTCTTGCTAGCCTCATCTGT
A
>Bhlhe40-5_peak_1186
CAAGTTTACTTTCAAGGAGTTGGACCGTGTTTCCGCCGCAGAGGCCGACCGCATGCGGGCCGGGAAAGGGGGGCGAAGTGGGGGAGGAGGGAGTCGGGGT
TCTGAAGGGTGTCACCTGCCCTGAGGCCTAGGGTGTTTCCAGGTGCTCCCTGGCTTTCAGCCCAGTCACTCCCAGCCTGCTGATCCACCGCGGGTCCCTG
C
>Bhlhe40-5_peak_1187
TCCTAAGGGTTCTTGGCAGGTGACCAAGTTTGTGTCCCTAACCCTCCCACGCAAGAGTATTACGCGCCACTTTGTGCACGTGTACGGCCCAATCCACCCG
GCCGCGAAGCCATCACAGGCTTCAGTGGTGCAGGTGGTTTCTCTCCAGTATCCCCCATCAACCCCCATAACACTCCCGAGGAGGCCCAAAGTGGCTAGCT
C
>Bhlhe40-5_peak_1188
CCTTGTCTTAGCCCGGCTCCCCGGGCAGCTGCACGGCCACCGCCGCACGTGACCCGCCCCCGTCGCGGCTTCCGCTGAGCTGCCTGTTCCGGAGCACAAT
TTCTGCTCTGACGCGGGGTCTCTCGGGCCCTGGCGTCCTCTCCTCCCTGCCCCCCCCCCCTTCCGGGTACGAGAACTCAAAACAACTCTCTGACCTTCGG
G
>Bhlhe40-5_peak_1189
ACCACTGAGCCATCTCTCCATCCCATAATAGTTTTATTTTGTTGTGGTTTGCAGGAGCATTCATTTTGAAACGTGACAGCATGGCTGGAAACTTCTGAGA
GTGTACAGAAAATAAATTTACTGGTGGAACTTGCCTTTATTCCAGAAGTCGGAGGCACAGCAGACAGATCTCTTGTGAATTTAAGGTCAGCTTGTTCTAT
A
>Bhlhe40-5_peak_1190
ATTTCCTGGTCCCTTTGATGCCCTCCTCCTAGACACGTGTAGTGGTTGAAGGCACAAGTCTTATTTGTGCCCTGCAGCTTGGCACAACGACAGGAAGTAA
TGTAGACAGGTCCACCCCCTCCCTTCCGTGCCTGAGTCAGTTCCAGATCCTGACTCATGCCTCCATTGACTCAAGTCATGGTGACAAATTGGAAGAGAGA
G
>Bhlhe40-5_peak_1191
GAGGCGTCCTTGCCAGTGCTATGCCCTCACCCTCATATTGAAGGGTTTTGACAGAGGATCACTGACATCTCATCTTATATGTACCCCATAGGAATAGCTC
TATGGAGTATAGATCTCCAAGATAACGCCCTAACACAAGCACACACACACACACACACACACACACACACACACACGCACGCACGCACGCACGCACGCAC
G
>Bhlhe40-5_peak_1192
CACACACTACATCTCCCATGAAGACCTGGGACTCACTTCCTGTCCAATATGGAGGCACTTCCTGTTGGCTTGCAGTTACACTATCTGGCCACCCGGTGGC
GATAGAGAGTAGACTTAAGCCCTACATAAACTACATCTCCCATGAGAAGCCGGGGCTCACTTCCTGTCCAAAATGGAAGCACTTCCTGTCTGGCCTGCAG
T
>Bhlhe40-5_peak_1193
GTTAAACGGCCAACATGCTCCCTCTTACGCATGCGCACTTTCATTCCCGCGCAGAGGCCTTCTGCTTGCAGTGAGCATGCGTGATTTCACCTTCTCTCCT
CTCTGCCCCACCCTCGCCTAAGGGGCCACGATCTCCCGTGCCAGCAGAGTCCTACCCATCATGTCACGCTTTCTCAAGGGTACTTGAGCGCCACCACCTG
G
>Bhlhe40-5_peak_1194
TTCTTCCAGCACGGTCCGAGGGTGGGGCGTGAGAACGGGCGAACCGAGCCCTTGCCGCTCCCCATTGGCTCGGCTCAGCCCTGCCGCTCGACCCCTCACG
TGACCTCACGCTCAGCAGACGCCCGCTTTTAAAAAAAAAAAAAAAGTTCTTTTCCGATTGGTTCCCGGGAGCCAATCGGAAAAGGATAATCTGGAGGTTT
C
>Bhlhe40-5_peak_1195
GGTTTATGGCAAGCCCTCACTATTCAAGTACTTTCCCTCCGTTTTGTTGCGTTTGTCTTAGGCACTGGGGTTGGGAGCCTAGGCGACTGCAAGCGCCTAA
CTTTACATCTTGGCTGAGAATGCATGCGTGCACCAGGGGGCGCAAGGAGCTCCCGGCGCGTGCTCCCTTTCACGTGACGTGGACCATTTCCCTAGTCGGC
C
>Bhlhe40-5_peak_1196
TGGGGGCGGTGGAGTCCGAGAGCTGAAGCTTAGGTCCCTCCCACTTAGATGCTTCACGTGCGCTCAGGATAACTGCGCTAAACCTGGTCCGGCATCCCAC
CGGACTTCTAGTTCTTTCTTTTGTCAACCTGGACGCCGCTTAGCCTTCCGCCCACCTCGTACCTCAGATTTCACACAGTCCTGGTCGTCCCTCATCCCTT
T
>Bhlhe40-5_peak_1197
TGATCAATCGCTTACGTGAGCAGAAGTAGTTCTGGTCGTCGTCTATCGTCTCGCTATAGCCGTTTGAGGGAAGAAGAAGGAAAATCCCCCGGTCTCGTTG
GAGGTTGGTGTGCGGGTGGGAACTGGGGACCCCCGGGTGGTGATAAGGAAGAGCAGAGTCGGGTCCGGGGTCGCCTCCGCCTTTTTCGTGCTCGGCTCCC
C
>Bhlhe40-5_peak_1198
GCAGGGGAAAGGCTGCCTCCTGCTGCAGTGTTGATGGGAGTGGCAGTTGGAATCCTGATCTCACTGGTGACGTGCCCCTCACGTGAGCCGAAGCCTACGT
GTGCAGACCTCCTCCTAATTCTGGTCTACCTTAGTGTTTGCTCTCTCTGTTATTGTTGAGAGCAGGCAGGCCTGCTGCGGAAGGAAGAGGAGAAGGTAAC
G
>Bhlhe40-5_peak_1199
ACGTGACCGGAGGAGGTTGGCTCCTGAGGAAAGGCAGTTTGTTGGGGGTGGGGAGCGTAAAATTTTGGGCTGGGCTTCTGTTAGGGCCGAAGGGCAGACA
GAGGCCGCTGGAGTCTGCGCGGACCGGGAAAGGGAGTAGACTACGAGTCCCAGAAGAATGTGCGGCCCCGGCGTCCAGCCATGAATCCGGATAGGAGCGT
C
>Bhlhe40-5_peak_1200
GGCCCCCACCTCAGACTATTCCAGTTCAGATCTTGAGAAGTGAGGCTCAAGCATGGGAAGGTTTGGGGTTTTTGTTTGTTTTGTTTTGTTTTAACTCACA
GTGTAATTCAAACGTGCTGTGGATCACAATGTTGCAGGAAGTCTGTCAGGACACGTTTCTGCAGAGATGTCTAAGCTACTGGCTCATTTACAAAAACAAA
A
