# Supplementary material for: Genome-wide CRISPR Screens in T Helper Cells Reveal Pervasive Crosstalk between Activation and Differentiation
Source: Cell. 2019 Feb 7;176(4):882–896.e18. doi: 10.1016/j.cell.2018.11.044 (PMC6370901; doi:10.1016/j.cell.2018.11.044)
Supplement: Data S2. Processed Data from All the Steps of the Analysis, Related to Figure 1 [file mmc2.zip › supplemental data/motif analysis/Bhlhe40_homer/run.log]

	Position file = Bhlhe40-5_summits.bed4
	Genome = mm10
	Output Directory = Bhlhe40_motifs
	Using regions from -100 to 100 relative to peak centers
	Fragment size set to 200
	Using 4 CPUs
	Outputing target.fa and background.fa
	Found mset for "mouse", will check against vertebrates motifs
	Peak/BED file conversion summary:
		BED/Header formatted lines: 1200
		peakfile formatted lines: 0

	Peak File Statistics:
		Total Peaks: 1200
		Redundant Peak IDs: 0
		Peaks lacking information: 0 (need at least 5 columns per peak)
		Peaks with misformatted coordinates: 0 (should be integer)
		Peaks with misformatted strand: 0 (should be either +/- or 0/1)

	Peak file looks good!

	Could not find background files for 200 bp fragments
	Below are the sizes that are already available prepared.
		500
	HOMER will now create background files for 200 bp fragments
	To CANCEL and rerun with a differet "-size <#>", hit <CTRL+C> now!
		5
		4
		3
		2
		1
	Preparsing genome for 200 bp fragments...(will probably take 1-5 min)
	preparse size set to 200

	By default, using /nfs/team205/xc1/tools/Homer/.//data/genomes/mm10//mm10.tss for reference positions
	Output files will be placed in /nfs/team205/xc1/tools/Homer/.//data/genomes/mm10//preparsed//mm10.200.* ...
	By default, HOMER will set the the preparsed Directory to be group read/write
	Extracting sequences

	Extracting sequences from directory: /nfs/team205/xc1/tools/Homer/.//data/genomes/mm10//
	Extracting 92901 sequences from chr1
	Extracting 113394 sequences from chr2
	Extracting 75244 sequences from chr3
	Extracting 85847 sequences from chr4
	Extracting 87436 sequences from chr5
	Extracting 83149 sequences from chr6
	Extracting 107743 sequences from chr7
	Extracting 65262 sequences from chr8
	Extracting 79104 sequences from chr9
	Extracting 72112 sequences from chr10
	Extracting 87185 sequences from chr11
	Extracting 52452 sequences from chr12
	Extracting 61226 sequences from chr13
	Extracting 56386 sequences from chr14
	Extracting 52483 sequences from chr15
	Extracting 48122 sequences from chr16
	Extracting 60652 sequences from chr17
	Extracting 41543 sequences from chr18
	Extracting 41731 sequences from chr19
	Extracting 77532 sequences from chrX
	Extracting 10952 sequences from chrY
	Extracting 110 sequences from chr1_GL456211_random
	Extracting 201 sequences from chr1_GL456221_random
	Extracting 75 sequences from chr4_GL456216_random
	Extracting 330 sequences from chr4_GL456350_random
	Extracting 55 sequences from chr4_JH584292_random
	Extracting 228 sequences from chr4_JH584293_random
	Extracting 248 sequences from chr4_JH584294_random
	Extracting 256 sequences from chr5_GL456354_random
	Extracting 100 sequences from chr5_JH584296_random
	Extracting 121 sequences from chr5_JH584297_random
	Extracting 210 sequences from chr5_JH584298_random
	Extracting 503 sequences from chr5_JH584299_random
	Extracting 174 sequences from chr7_GL456219_random
	Extracting 130 sequences from chrUn_JH584304
	Extracting 346 sequences from chrX_GL456233_random
		3426 of 1455412 removed because they had >70.00% Ns (i.e. masked repeats)

	Sequences processed:
		Auto detected maximum sequence length of 201 bp
		100000
		200000
		300000
		400000
		500000
		600000
		700000
		800000
		900000
		1000000
		1100000
		1200000
		1300000
		1400000
		1451986 total

	Frequency Bins: 0.01 0.02 0.03 0.04 0.05 0.06 0.08 0.1 0.12 0.14 0.16
	Freq	Bin	Count
	0.01	0	715209
	0.02	1	435416
	0.03	2	157949
	0.04	3	56224
	0.05	4	23780
	0.06	5	13516
	0.08	6	16973
	0.1	7	11540
	0.12	8	8690
	0.14	9	6031
	0.16	10	3764
	11	11	2894
	Frequency Bins: 0.2 0.25 0.3 0.35 0.4 0.45 0.5 0.6 0.7 0.8
	Freq	Bin	Count
	0.2	0	1281
	0.25	1	10039
	0.3	2	49345
	0.35	3	139702
	0.4	4	257318
	0.45	5	325042
	0.5	6	320085
	0.6	7	284670
	0.7	8	45704
	0.8	9	16394
	10	10	2406


	Extracting sequences from directory: /nfs/team205/xc1/tools/Homer/.//data/genomes/mm10//
	Extracting 60 sequences from chr1
	Extracting 84 sequences from chr2
	Extracting 69 sequences from chr3
	Extracting 56 sequences from chr4
	Extracting 64 sequences from chr5
	Extracting 67 sequences from chr6
	Extracting 105 sequences from chr7
	Extracting 65 sequences from chr8
	Extracting 73 sequences from chr9
	Extracting 65 sequences from chr10
	Extracting 100 sequences from chr11
	Extracting 43 sequences from chr12
	Extracting 44 sequences from chr13
	Extracting 34 sequences from chr14
	Extracting 60 sequences from chr15
	Extracting 42 sequences from chr16
	Extracting 70 sequences from chr17
	Extracting 39 sequences from chr18
	Extracting 43 sequences from chr19
	Extracting 17 sequences from chrX

	Not removing redundant sequences


	Sequences processed:
		Auto detected maximum sequence length of 201 bp
		1200 total

	Frequency Bins: 0.2 0.25 0.3 0.35 0.4 0.45 0.5 0.6 0.7 0.8
	Freq	Bin	Count
	0.35	3	4
	0.4	4	22
	0.45	5	89
	0.5	6	152
	0.6	7	353
	0.7	8	384
	0.8	9	179
	10	10	17

	Total sequences set to 50000

	Choosing background that matches in CpG/GC content...
	Bin	# Targets	# Background	Background Weight
	3	4	163	0.998
	4	22	895	1.000
	5	89	3619	1.000
	6	152	6181	1.000
	7	353	14355	1.000
	8	384	15616	1.000
	9	179	7279	1.000
	10	17	691	1.000
	Assembling sequence file...
	Normalizing lower order oligos using homer2

	Reading input files...
	49999 total sequences read
	Autonormalization: 1-mers (4 total)
		A	20.51%	20.80%	0.986
		C	29.49%	29.20%	1.010
		G	29.49%	29.20%	1.010
		T	20.51%	20.80%	0.986
	Autonormalization: 2-mers (16 total)
		AA	4.75%	4.68%	1.014
		CA	7.15%	7.03%	1.017
		GA	5.86%	6.18%	0.947
		TA	2.76%	2.89%	0.955
		AC	5.70%	4.88%	1.168
		CC	8.88%	9.69%	0.917
		GC	9.05%	8.46%	1.070
		TC	5.86%	6.18%	0.947
		AG	6.97%	7.81%	0.893
		CG	6.50%	4.69%	1.384
		GG	8.88%	9.69%	0.917
		TG	7.15%	7.03%	1.017
		AT	3.10%	3.42%	0.906
		CT	6.97%	7.81%	0.893
		GT	5.70%	4.88%	1.168
		TT	4.75%	4.68%	1.014
	Autonormalization: 3-mers (64 total)
	Normalization weights can be found in file: Bhlhe40_motifs/seq.autonorm.tsv
	Converging on autonormalization solution:
	...............................................................................
	Final normalization:	Autonormalization: 1-mers (4 total)
		A	20.51%	20.45%	1.003
		C	29.49%	29.55%	0.998
		G	29.49%	29.55%	0.998
		T	20.51%	20.45%	1.003
	Autonormalization: 2-mers (16 total)
		AA	4.75%	4.67%	1.016
		CA	7.15%	7.11%	1.005
		GA	5.86%	5.88%	0.996
		TA	2.76%	2.79%	0.989
		AC	5.70%	5.43%	1.050
		CC	8.88%	9.18%	0.967
		GC	9.05%	9.06%	0.999
		TC	5.86%	5.88%	0.996
		AG	6.97%	7.13%	0.977
		CG	6.50%	6.12%	1.061
		GG	8.88%	9.18%	0.967
		TG	7.15%	7.11%	1.005
		AT	3.10%	3.22%	0.962
		CT	6.97%	7.13%	0.977
		GT	5.70%	5.43%	1.050
		TT	4.75%	4.67%	1.016
	Autonormalization: 3-mers (64 total)
	Finished preparing sequence/group files

	----------------------------------------------------------
	Known motif enrichment

	Reading input files...
	49999 total sequences read
	364 motifs loaded
	Cache length = 11180
	Using binomial scoring
	Checking enrichment of 364 motif(s)
	|0%                                    50%                                  100%|
	=================================================================================
	Preparing HTML output with sequence logos...
		1 of 364 (1e-411) bHLHE40(bHLH)/HepG2-BHLHE40-ChIP-Seq(GSE31477)/Homer
		2 of 364 (1e-346) CLOCK(bHLH)/Liver-Clock-ChIP-Seq(GSE39860)/Homer
		3 of 364 (1e-286) c-Myc(bHLH)/LNCAP-cMyc-ChIP-Seq(Unpublished)/Homer
		4 of 364 (1e-281) n-Myc(bHLH)/mES-nMyc-ChIP-Seq(GSE11431)/Homer
		5 of 364 (1e-281) NPAS(bHLH)/Liver-NPAS-ChIP-Seq(GSE39860)/Homer
		6 of 364 (1e-280) USF1(bHLH)/GM12878-Usf1-ChIP-Seq(GSE32465)/Homer
		7 of 364 (1e-242) BMAL1(bHLH)/Liver-Bmal1-ChIP-Seq(GSE39860)/Homer
		8 of 364 (1e-214) Max(bHLH)/K562-Max-ChIP-Seq(GSE31477)/Homer
		9 of 364 (1e-195) HIF-1b(HLH)/T47D-HIF1b-ChIP-Seq(GSE59937)/Homer
		10 of 364 (1e-187) NPAS2(bHLH)/Liver-NPAS2-ChIP-Seq(GSE39860)/Homer
		11 of 364 (1e-118) c-Myc(bHLH)/mES-cMyc-ChIP-Seq(GSE11431)/Homer
		12 of 364 (1e-117) Usf2(bHLH)/C2C12-Usf2-ChIP-Seq(GSE36030)/Homer
		13 of 364 (1e-102) E-box(bHLH)/Promoter/Homer
		14 of 364 (1e-88) TFE3(bHLH)/MEF-TFE3-ChIP-Seq(GSE75757)/Homer
		15 of 364 (1e-68) MITF(bHLH)/MastCells-MITF-ChIP-Seq(GSE48085)/Homer
		16 of 364 (1e-60) HIF-1a(bHLH)/MCF7-HIF1a-ChIP-Seq(GSE28352)/Homer
		17 of 364 (1e-41) CRE(bZIP)/Promoter/Homer
		18 of 364 (1e-36) BATF(bZIP)/Th17-BATF-ChIP-Seq(GSE39756)/Homer
		19 of 364 (1e-34) Atf3(bZIP)/GBM-ATF3-ChIP-Seq(GSE33912)/Homer
		20 of 364 (1e-34) JunB(bZIP)/DendriticCells-Junb-ChIP-Seq(GSE36099)/Homer
		21 of 364 (1e-33) AP-1(bZIP)/ThioMac-PU.1-ChIP-Seq(GSE21512)/Homer
		22 of 364 (1e-32) Fra1(bZIP)/BT549-Fra1-ChIP-Seq(GSE46166)/Homer
		23 of 364 (1e-31) Fra2(bZIP)/Striatum-Fra2-ChIP-Seq(GSE43429)/Homer
		24 of 364 (1e-30) ETS1(ETS)/Jurkat-ETS1-ChIP-Seq(GSE17954)/Homer
		25 of 364 (1e-29) Ptf1a(bHLH)/Panc1-Ptf1a-ChIP-Seq(GSE47459)/Homer
		26 of 364 (1e-27) Fosl2(bZIP)/3T3L1-Fosl2-ChIP-Seq(GSE56872)/Homer
		27 of 364 (1e-25) ERG(ETS)/VCaP-ERG-ChIP-Seq(GSE14097)/Homer
		28 of 364 (1e-25) Jun-AP1(bZIP)/K562-cJun-ChIP-Seq(GSE31477)/Homer
		29 of 364 (1e-22) Fli1(ETS)/CD8-FLI-ChIP-Seq(GSE20898)/Homer
		30 of 364 (1e-20) Etv2(ETS)/ES-ER71-ChIP-Seq(GSE59402)/Homer(0.967)
		31 of 364 (1e-19) Sp1(Zf)/Promoter/Homer
		32 of 364 (1e-18) GABPA(ETS)/Jurkat-GABPa-ChIP-Seq(GSE17954)/Homer
		33 of 364 (1e-18) ETV1(ETS)/GIST48-ETV1-ChIP-Seq(GSE22441)/Homer
		34 of 364 (1e-17) Elk4(ETS)/Hela-Elk4-ChIP-Seq(GSE31477)/Homer
		35 of 364 (1e-17) Sp5(Zf)/mES-Sp5.Flag-ChIP-Seq(GSE72989)/Homer
		36 of 364 (1e-17) HIF2a(bHLH)/785_O-HIF2a-ChIP-Seq(GSE34871)/Homer
		37 of 364 (1e-16) Bach2(bZIP)/OCILy7-Bach2-ChIP-Seq(GSE44420)/Homer
		38 of 364 (1e-16) EWS:ERG-fusion(ETS)/CADO_ES1-EWS:ERG-ChIP-Seq(SRA014231)/Homer
		39 of 364 (1e-15) Elk1(ETS)/Hela-Elk1-ChIP-Seq(GSE31477)/Homer
		40 of 364 (1e-14) KLF5(Zf)/LoVo-KLF5-ChIP-Seq(GSE49402)/Homer
		41 of 364 (1e-13) CTCF(Zf)/CD4+-CTCF-ChIP-Seq(Barski_et_al.)/Homer
		42 of 364 (1e-13) EWS:FLI1-fusion(ETS)/SK_N_MC-EWS:FLI1-ChIP-Seq(SRA014231)/Homer
		43 of 364 (1e-12) KLF3(Zf)/MEF-Klf3-ChIP-Seq(GSE44748)/Homer
		44 of 364 (1e-11) KLF6(Zf)/PDAC-KLF6-ChIP-Seq(GSE64557)/Homer
		45 of 364 (1e-10) KLF14(Zf)/HEK293-KLF14.GFP-ChIP-Seq(GSE58341)/Homer
		46 of 364 (1e-10) ETS(ETS)/Promoter/Homer
		47 of 364 (1e-10) Ets1-distal(ETS)/CD4+-PolII-ChIP-Seq(Barski_et_al.)/Homer
		48 of 364 (1e-10) ELF1(ETS)/Jurkat-ELF1-ChIP-Seq(SRA014231)/Homer
		49 of 364 (1e-9) Maz(Zf)/HepG2-Maz-ChIP-Seq(GSE31477)/Homer
		50 of 364 (1e-8) EHF(ETS)/LoVo-EHF-ChIP-Seq(GSE49402)/Homer
		51 of 364 (1e-8) Klf9(Zf)/GBM-Klf9-ChIP-Seq(GSE62211)/Homer
		52 of 364 (1e-8) BORIS(Zf)/K562-CTCFL-ChIP-Seq(GSE32465)/Homer
		53 of 364 (1e-8) ETS:RUNX(ETS,Runt)/Jurkat-RUNX1-ChIP-Seq(GSE17954)/Homer
		54 of 364 (1e-7) Klf4(Zf)/mES-Klf4-ChIP-Seq(GSE11431)/Homer
		55 of 364 (1e-7) NFY(CCAAT)/Promoter/Homer
		56 of 364 (1e-7) RUNX(Runt)/HPC7-Runx1-ChIP-Seq(GSE22178)/Homer
		57 of 364 (1e-7) Ronin(THAP)/ES-Thap11-ChIP-Seq(GSE51522)/Homer
		58 of 364 (1e-7) ELF3(ETS)/PDAC-ELF3-ChIP-Seq(GSE64557)/Homer
		59 of 364 (1e-7) RUNX2(Runt)/PCa-RUNX2-ChIP-Seq(GSE33889)/Homer
		60 of 364 (1e-6) Stat3+il21(Stat)/CD4-Stat3-ChIP-Seq(GSE19198)/Homer
		61 of 364 (1e-6) SPDEF(ETS)/VCaP-SPDEF-ChIP-Seq(SRA014231)/Homer
		62 of 364 (1e-6) Gata2(Zf)/K562-GATA2-ChIP-Seq(GSE18829)/Homer
		63 of 364 (1e-6) NRF(NRF)/Promoter/Homer
		64 of 364 (1e-6) ELF5(ETS)/T47D-ELF5-ChIP-Seq(GSE30407)/Homer
		65 of 364 (1e-5) NRF1(NRF)/MCF7-NRF1-ChIP-Seq(Unpublished)/Homer
		66 of 364 (1e-5) PU.1-IRF(ETS:IRF)/Bcell-PU.1-ChIP-Seq(GSE21512)/Homer
		67 of 364 (1e-5) RUNX1(Runt)/Jurkat-RUNX1-ChIP-Seq(GSE29180)/Homer
		68 of 364 (1e-5) RUNX-AML(Runt)/CD4+-PolII-ChIP-Seq(Barski_et_al.)/Homer
		69 of 364 (1e-5) STAT4(Stat)/CD4-Stat4-ChIP-Seq(GSE22104)/Homer
		70 of 364 (1e-5) Nrf2(bZIP)/Lymphoblast-Nrf2-ChIP-Seq(GSE37589)/Homer
		71 of 364 (1e-5) NF-E2(bZIP)/K562-NFE2-ChIP-Seq(GSE31477)/Homer
		72 of 364 (1e-5) Bach1(bZIP)/K562-Bach1-ChIP-Seq(GSE31477)/Homer
		73 of 364 (1e-4) STAT1(Stat)/HelaS3-STAT1-ChIP-Seq(GSE12782)/Homer
		74 of 364 (1e-4) Tgif2(Homeobox)/mES-Tgif2-ChIP-Seq(GSE55404)/Homer
		75 of 364 (1e-4) Zfp281(Zf)/ES-Zfp281-ChIP-Seq(GSE81042)/Homer
		76 of 364 (1e-4) GFY(?)/Promoter/Homer
		77 of 364 (1e-4) Gata1(Zf)/K562-GATA1-ChIP-Seq(GSE18829)/Homer
		78 of 364 (1e-4) GFY-Staf(?,Zf)/Promoter/Homer
		79 of 364 (1e-4) Gata4(Zf)/Heart-Gata4-ChIP-Seq(GSE35151)/Homer
		80 of 364 (1e-4) GFX(?)/Promoter/Homer
		81 of 364 (1e-4) Gata6(Zf)/HUG1N-GATA6-ChIP-Seq(GSE51936)/Homer
		82 of 364 (1e-4) PU.1(ETS)/ThioMac-PU.1-ChIP-Seq(GSE21512)/Homer
		83 of 364 (1e-4) IRF8(IRF)/BMDM-IRF8-ChIP-Seq(GSE77884)/Homer
		84 of 364 (1e-4) STAT5(Stat)/mCD4+-Stat5-ChIP-Seq(GSE12346)/Homer
		85 of 364 (1e-3) IRF2(IRF)/Erythroblas-IRF2-ChIP-Seq(GSE36985)/Homer
		86 of 364 (1e-3) bZIP:IRF(bZIP,IRF)/Th17-BatF-ChIP-Seq(GSE39756)/Homer
		87 of 364 (1e-3) Atf1(bZIP)/K562-ATF1-ChIP-Seq(GSE31477)/Homer
		88 of 364 (1e-3) IRF3(IRF)/BMDM-Irf3-ChIP-Seq(GSE67343)/Homer
		89 of 364 (1e-3) MafK(bZIP)/C2C12-MafK-ChIP-Seq(GSE36030)/Homer
		90 of 364 (1e-3) Atf7(bZIP)/3T3L1-Atf7-ChIP-Seq(GSE56872)/Homer
		91 of 364 (1e-3) RORgt(NR)/EL4-RORgt.Flag-ChIP-Seq(GSE56019)/Homer
		92 of 364 (1e-3) PU.1:IRF8(ETS:IRF)/pDC-Irf8-ChIP-Seq(GSE66899)/Homer
		93 of 364 (1e-3) IRF4(IRF)/GM12878-IRF4-ChIP-Seq(GSE32465)/Homer
		94 of 364 (1e-3) Atf4(bZIP)/MEF-Atf4-ChIP-Seq(GSE35681)/Homer
		95 of 364 (1e-3) SpiB(ETS)/OCILY3-SPIB-ChIP-Seq(GSE56857)/Homer
		96 of 364 (1e-3) STAT6(Stat)/Macrophage-Stat6-ChIP-Seq(GSE38377)/Homer
		97 of 364 (1e-3) GATA(Zf),IR3/iTreg-Gata3-ChIP-Seq(GSE20898)/Homer
		98 of 364 (1e-3) IRF:BATF(IRF:bZIP)/pDC-Irf8-ChIP-Seq(GSE66899)/Homer
		99 of 364 (1e-3) RFX(HTH)/K562-RFX3-ChIP-Seq(SRA012198)/Homer
		100 of 364 (1e-3) NFkB-p65(RHD)/GM12787-p65-ChIP-Seq(GSE19485)/Homer
		101 of 364 (1e-2) IRF1(IRF)/PBMC-IRF1-ChIP-Seq(GSE43036)/Homer
		102 of 364 (1e-2) GATA3(Zf)/iTreg-Gata3-ChIP-Seq(GSE20898)/Homer
		103 of 364 (1e-2) Six2(Homeobox)/NephronProgenitor-Six2-ChIP-Seq(GSE39837)/Homer
		104 of 364 (1e-2) BMYB(HTH)/Hela-BMYB-ChIP-Seq(GSE27030)/Homer
		105 of 364 (1e-2) Rfx2(HTH)/LoVo-RFX2-ChIP-Seq(GSE49402)/Homer
		106 of 364 (1e-2) E2F4(E2F)/K562-E2F4-ChIP-Seq(GSE31477)/Homer
		107 of 364 (1e-2) Arnt:Ahr(bHLH)/MCF7-Arnt-ChIP-Seq(Lo_et_al.)/Homer
		108 of 364 (1e-2) KLF10(Zf)/HEK293-KLF10.GFP-ChIP-Seq(GSE58341)/Homer
		109 of 364 (1e-2) EKLF(Zf)/Erythrocyte-Klf1-ChIP-Seq(GSE20478)/Homer
		110 of 364 (1e-2) Atf2(bZIP)/3T3L1-Atf2-ChIP-Seq(GSE56872)/Homer
		111 of 364 (1e-2) Chop(bZIP)/MEF-Chop-ChIP-Seq(GSE35681)/Homer
		112 of 364 (1e-2) c-Jun-CRE(bZIP)/K562-cJun-ChIP-Seq(GSE31477)/Homer
		113 of 364 (1e-2) Stat3(Stat)/mES-Stat3-ChIP-Seq(GSE11431)/Homer
		114 of 364 (1e-2) PAX3:FKHR-fusion(Paired,Homeobox)/Rh4-PAX3:FKHR-ChIP-Seq(GSE19063)/Homer
		115 of 364 (1e-2) JunD(bZIP)/K562-JunD-ChIP-Seq/Homer
		116 of 364 (1e-2) ZBTB33(Zf)/GM12878-ZBTB33-ChIP-Seq(GSE32465)/Homer
	----------------------------------------------------------
	De novo motif finding (HOMER)

	Number of Trial motifs (-T) set to 12 (from 10) to work well with 4 CPUs
	Scanning input files...
	Parsing sequences...
	|0%                                   50%                                  100%|
	================================================================================
	Total number of Oligos: 32896
	Autoadjustment for sequence coverage in background: 1.00x

	Oligos: 32896 of 34497 max
	Tree  : 67048 of 172485 max
	Optimizing memory usage...
	Cache length = 11180
	Using binomial scoring

	Global Optimization Phase: Looking for enriched oligos with up to 2 mismatches...

	Screening oligos 32896 (allowing 0 mismatches):
	|0%                                   50%                                  100%|
	================================================================================
		6.04% skipped, 93.96% checked (30908 of 32896), of those checked:
		6.04% not in target, 0.00% increased p-value, 0.00% high p-value

	Screening oligos 32896 (allowing 1 mismatches):
	|0%                                   50%                                  100%|
	================================================================================
		6.04% skipped, 93.96% checked (30908 of 32896), of those checked:
		0.00% not in target, 38.90% increased p-value, 62.09% high p-value

	Screening oligos 32896 (allowing 2 mismatches):
	|0%                                   50%                                  100%|
	================================================================================
		76.01% skipped, 23.99% checked (7893 of 32896), of those checked:
		0.00% not in target, 16.28% increased p-value, 0.00% high p-value
	Reading input files...
	49999 total sequences read
	Cache length = 11180
	Using binomial scoring

	Local Optimization Phase:
	1 of 25 Initial Sequence: GTCACGTG... (-564.512)
		Round 1: -1173.03 GTCACGTG T:1337.0(67.20%),B:4290.5(9.60%),P:1e-509
		Round 2: -1173.03 GTCACGTG T:1337.0(67.20%),B:4290.5(9.60%),P:1e-509
		=Final=: -1118.92 GTCACGTG T:716.0(59.67%),B:3042.4(7.15%),P:1e-485
		Performing exhaustive masking of motif...
		Reprioritizing potential motifs...
	2 of 25 Initial Sequence: ATGACTCA... (-62.127)
		Round 1: -141.29 ATGACTCA T:276.0(20.55%),B:2697.5(6.15%),P:1e-61
		Round 2: -141.29 ATGACTCA T:276.0(20.55%),B:2697.5(6.15%),P:1e-61
		=Final=: -81.28 ATGACTCA T:114.0(9.50%),B:981.2(2.31%),P:1e-35
		Performing exhaustive masking of motif...
		Reprioritizing potential motifs...
	3 of 25 Initial Sequence: CCCCGCCC... (-38.385)
		Round 1: -70.44 CCCCGCCC T:720.0(45.13%),B:14697.7(29.22%),P:1e-30
		Round 2: -72.84 ACCCGCCC T:681.0(43.32%),B:13580.4(27.34%),P:1e-31
		Round 3: -75.76 CTCCGCCC T:634.0(41.05%),B:12280.3(25.08%),P:1e-32
		Round 4: -75.76 CTCCGCCC T:634.0(41.05%),B:12280.3(25.08%),P:1e-32
		=Final=: -54.79 CTCCGCCC T:388.0(32.33%),B:8442.8(19.85%),P:1e-23
		Performing exhaustive masking of motif...
		Reprioritizing potential motifs...
	4 of 25 Initial Sequence: AAACGTGC... (-34.193)
		Round 1: -64.97 DCGCGTGC T:218.0(16.62%),B:3107.7(7.05%),P:1e-28
		Round 2: -64.97 DCGCGTGC T:218.0(16.62%),B:3107.7(7.05%),P:1e-28
		=Final=: -42.24 DCGCGTGC T:163.0(13.58%),B:2735.2(6.43%),P:1e-18
		Performing exhaustive masking of motif...
		Reprioritizing potential motifs...
	5 of 25 Initial Sequence: CACGTTTC... (-25.215)
		Round 1: -30.18 CACGTTTC T:35.0(2.88%),B:243.2(0.57%),P:1e-13
		Round 2: -30.18 CACGTTTC T:35.0(2.88%),B:243.2(0.57%),P:1e-13
		=Final=: -32.08 CACGTTTC T:35.0(2.92%),B:240.1(0.56%),P:1e-13
		Performing exhaustive masking of motif...
		Reprioritizing potential motifs...
	6 of 25 Initial Sequence: GAACGTGC... (-23.223)
		Round 1: -29.67 GAACGTGC T:29.0(2.39%),B:165.9(0.39%),P:1e-12
		Round 2: -29.67 GAACGTGC T:29.0(2.39%),B:165.9(0.39%),P:1e-12
		=Final=: -31.68 GAACGTGC T:29.0(2.42%),B:163.6(0.38%),P:1e-13
		Performing exhaustive masking of motif...
		Reprioritizing potential motifs...
	7 of 25 Initial Sequence: CGTGCGTG... (-19.137)
		Round 1: -23.19 CGTGCGTG T:84.0(6.76%),B:1322.6(3.06%),P:1e-10
		Round 2: -23.61 CGTGCCTA T:85.0(6.84%),B:1334.3(3.09%),P:1e-10
		Round 3: -24.51 CGWGCCTA T:145.0(11.39%),B:2733.0(6.22%),P:1e-10
		Round 4: -28.56 CGTGCSTA T:109.0(8.69%),B:1732.6(3.99%),P:1e-12
		Round 5: -28.56 CGTGCSTA T:109.0(8.69%),B:1732.6(3.99%),P:1e-12
		=Final=: -15.82 CGTGCSTA T:75.0(6.25%),B:1388.4(3.26%),P:1e-6
		Performing exhaustive masking of motif...
		Reprioritizing potential motifs...
	8 of 25 Initial Sequence: CGGAAATG... (-17.889)
		Round 1: -34.02 CGGAAATG T:141.0(11.09%),B:2303.4(5.27%),P:1e-14
		Round 2: -39.61 AGGAAGTR T:249.0(18.75%),B:4660.2(10.38%),P:1e-17
		Round 3: -39.61 AGGAAGTR T:249.0(18.75%),B:4660.2(10.38%),P:1e-17
		=Final=: -30.18 AGGAAGTR T:213.0(17.75%),B:4511.5(10.61%),P:1e-13
		Performing exhaustive masking of motif...
		Reprioritizing potential motifs...
	9 of 25 Initial Sequence: TCTCGCGA... (-14.949)
		Round 1: -21.21 TCTCGCGA T:49.0(4.00%),B:616.2(1.44%),P:1e-9
		Round 2: -27.01 TCTCGCTA T:68.0(5.51%),B:882.7(2.05%),P:1e-11
		Round 3: -29.29 TCTCGCTA T:67.0(5.43%),B:815.8(1.90%),P:1e-12
		Round 4: -29.82 TBTCGCTA T:61.0(4.96%),B:684.8(1.60%),P:1e-12
		Round 5: -29.82 TBTCGCTA T:61.0(4.96%),B:684.8(1.60%),P:1e-12
		=Final=: -22.61 TBTCGCTA T:48.0(4.00%),B:585.0(1.38%),P:1e-9
		Performing exhaustive masking of motif...
		Reprioritizing potential motifs...
	10 of 25 Initial Sequence: AGTTGTAG... (-14.769)
		Round 1: -14.77 AGTTGTAG T:19.0(1.57%),B:148.4(0.35%),P:1e-6
		Round 2: -14.77 AGTTGTAG T:19.0(1.57%),B:148.4(0.35%),P:1e-6
		=Final=: -16.21 AGTTGTAG T:19.0(1.58%),B:148.1(0.35%),P:1e-7
		Performing exhaustive masking of motif...
		Reprioritizing potential motifs...
	11 of 25 Initial Sequence: GTTTCCGG... (-14.591)
		Round 1: -26.01 GTTTCCGG T:164.0(12.78%),B:3155.6(7.15%),P:1e-11
		Round 2: -26.01 GTTTCCGG T:164.0(12.78%),B:3155.6(7.15%),P:1e-11
		=Final=: -27.19 GTTTCCGG T:148.0(12.33%),B:2859.6(6.72%),P:1e-11
		Performing exhaustive masking of motif...
		Reprioritizing potential motifs...
	12 of 25 Initial Sequence: CCGATTGG... (-13.633)
		Round 1: -29.26 CCGATTGG T:118.0(9.37%),B:1913.4(4.40%),P:1e-12
		Round 2: -29.26 CCGATTGG T:118.0(9.37%),B:1913.4(4.40%),P:1e-12
		=Final=: -26.98 CCGATTGG T:107.0(8.92%),B:1817.6(4.27%),P:1e-11
		Performing exhaustive masking of motif...
		Reprioritizing potential motifs...
	13 of 25 Initial Sequence: TACGTCAC... (-13.009)
		Round 1: -20.34 TACGTCAC T:93.0(7.46%),B:1615.9(3.73%),P:1e-8
		Round 2: -22.64 KACGTCAC T:91.0(7.31%),B:1487.4(3.44%),P:1e-9
		Round 3: -22.64 KACGTCAC T:91.0(7.31%),B:1487.4(3.44%),P:1e-9
		=Final=: -21.43 KACGTCAC T:80.0(6.67%),B:1328.8(3.12%),P:1e-9
		Performing exhaustive masking of motif...
		Reprioritizing potential motifs...
	14 of 25 Initial Sequence: TGTGGTTT... (-10.575)
		Round 1: -18.63 TGTGGTTT T:71.0(5.75%),B:1138.8(2.64%),P:1e-8
		Round 2: -20.06 TGTGGTTA T:76.0(6.14%),B:1218.6(2.82%),P:1e-8
		Round 3: -20.06 TGTGGTTA T:76.0(6.14%),B:1218.6(2.82%),P:1e-8
		=Final=: -21.93 TGTGGTTA T:74.0(6.17%),B:1171.9(2.76%),P:1e-9
		Performing exhaustive masking of motif...
		Reprioritizing potential motifs...
	15 of 25 Initial Sequence: TCGGCTCG... (-10.504)
		Round 1: -13.74 TCGGCTCG T:47.0(3.84%),B:747.6(1.74%),P:1e-5
		Round 2: -13.74 TCGGCTCG T:47.0(3.84%),B:747.6(1.74%),P:1e-5
		=Final=: -10.23 TCGGCTCG T:46.0(3.83%),B:852.8(2.01%),P:1e-4
		Performing exhaustive masking of motif...
		Reprioritizing potential motifs...
	16 of 25 Initial Sequence: TTCTGAGA... (-10.468)
		Round 1: -15.18 TTCTGAGA T:72.0(5.83%),B:1277.4(2.96%),P:1e-6
		Round 2: -15.78 TTCTSAGA T:122.0(9.67%),B:2565.7(5.85%),P:1e-6
		Round 3: -15.78 TTCTSAGA T:122.0(9.67%),B:2565.7(5.85%),P:1e-6
		=Final=: -10.56 TTCTSAGA T:27.0(2.25%),B:387.9(0.91%),P:1e-4
		Performing exhaustive masking of motif...
		Reprioritizing potential motifs...
	Remaining seeds don't look promising (After initial 5 motifs, logp -8.814 > -9.079)

	Finalizing Enrichment Statistics (new in v3.4)
	Reading input files...
	49999 total sequences read
	Cache length = 11180
	Using binomial scoring
	Checking enrichment of 16 motif(s)
	|0%                                    50%                                  100%|
	=================================================================================
	Output in file: Bhlhe40_motifs/homerMotifs.motifs8


	Number of Trial motifs (-T) set to 12 (from 10) to work well with 4 CPUs
	Scanning input files...
	Parsing sequences...
	|0%                                   50%                                  100%|
	================================================================================
	Total number of Oligos: 509517
	Autoadjustment for sequence coverage in background: 1.00x

	Oligos: 509517 of 551887 max
	Tree  : 1044772 of 2759435 max
	Optimizing memory usage...
	Cache length = 11180
	Using binomial scoring

	Global Optimization Phase: Looking for enriched oligos with up to 2 mismatches...

	Screening oligos 509517 (allowing 0 mismatches):
	|0%                                   50%                                  100%|
	================================================================================
		70.41% skipped, 29.59% checked (150752 of 509517), of those checked:
		70.41% not in target, 0.00% increased p-value, 0.00% high p-value

	Screening oligos 509517 (allowing 1 mismatches):
	|0%                                   50%                                  100%|
	================================================================================
		70.41% skipped, 29.59% checked (150752 of 509517), of those checked:
		0.00% not in target, 19.88% increased p-value, 14.19% high p-value

	Screening oligos 509517 (allowing 2 mismatches):
	|0%                                   50%                                  100%|
	================================================================================
		93.85% skipped, 6.15% checked (31320 of 509517), of those checked:
		0.00% not in target, 3.52% increased p-value, 0.00% high p-value
	Reading input files...
	49999 total sequences read
	Cache length = 11180
	Using binomial scoring

	Local Optimization Phase:
	1 of 25 Initial Sequence: CGTCACGTGC... (-456.238)
		Round 1: -1368.79 SSGCACGTGC T:1024.0(57.42%),B:1879.5(4.32%),P:1e-594
		Round 2: -1368.79 SSGCACGTGC T:1024.0(57.42%),B:1879.5(4.32%),P:1e-594
		=Final=: -1157.26 SSGCACGTGC T:567.0(47.25%),B:1333.6(3.14%),P:1e-502
		Performing exhaustive masking of motif...
		Reprioritizing potential motifs...
	2 of 25 Initial Sequence: GAAACGTGAC... (-68.231)
		Round 1: -136.23 GAAACGTGAC T:98.0(7.85%),B:342.3(0.80%),P:1e-59
		Round 2: -171.44 BAAACGTGMV T:130.0(10.27%),B:478.3(1.12%),P:1e-74
		Round 3: -171.44 BAAACGTGMV T:130.0(10.27%),B:478.3(1.12%),P:1e-74
		=Final=: -185.02 BAAACGTGMV T:129.0(10.75%),B:477.1(1.12%),P:1e-80
		Performing exhaustive masking of motif...
		Reprioritizing potential motifs...
	3 of 25 Initial Sequence: TATGACTCAT... (-45.287)
		Round 1: -98.96 TATGACTCAT T:407.0(28.77%),B:6143.9(13.45%),P:1e-42
		Round 2: -137.60 YRTGACTCAT T:252.0(18.95%),B:2364.1(5.41%),P:1e-59
		Round 3: -137.60 YRTGACTCAT T:252.0(18.95%),B:2364.1(5.41%),P:1e-59
		=Final=: -71.75 YRTGACTCAT T:119.0(9.92%),B:1184.2(2.78%),P:1e-31
		Performing exhaustive masking of motif...
		Reprioritizing potential motifs...
	4 of 25 Initial Sequence: GCCCCGCCCT... (-38.747)
		Round 1: -60.67 GCCCCGCCCT T:435.0(30.42%),B:8275.7(17.68%),P:1e-26
		Round 2: -72.97 GCYCCGCCCY T:459.0(31.80%),B:8260.0(17.65%),P:1e-31
		Round 3: -77.68 GCYCCGCCCY T:620.0(40.36%),B:11853.3(24.33%),P:1e-33
		Round 4: -78.30 GCCCCGCCCY T:613.0(40.01%),B:11660.7(23.98%),P:1e-34
		Round 5: -78.58 GCCCCGCCCC T:598.0(39.26%),B:11291.2(23.32%),P:1e-34
		Round 6: -81.14 GCCCCGCCCC T:404.0(28.60%),B:6682.0(14.54%),P:1e-35
		Round 7: -81.14 GCCCCGCCCC T:404.0(28.60%),B:6682.0(14.54%),P:1e-35
		=Final=: -59.56 GCCCCGCCCC T:266.0(22.17%),B:4825.9(11.35%),P:1e-25
		Performing exhaustive masking of motif...
		Reprioritizing potential motifs...
	5 of 25 Initial Sequence: GCGCGTGCGT... (-33.712)
		Round 1: -57.42 GCGCGTGCGT T:232.0(17.59%),B:3634.1(8.19%),P:1e-24
		Round 2: -65.60 GCGCGTGCVT T:294.0(21.74%),B:4734.3(10.54%),P:1e-28
		Round 3: -71.68 GCGCGTGCAT T:397.0(28.18%),B:6883.5(14.94%),P:1e-31
		Round 4: -71.68 GCGCGTGCAT T:397.0(28.18%),B:6883.5(14.94%),P:1e-31
		=Final=: -42.22 GCGCGTGCAT T:176.0(14.67%),B:3060.6(7.20%),P:1e-18
		Performing exhaustive masking of motif...
		Reprioritizing potential motifs...
	6 of 25 Initial Sequence: GCACGTGACA... (-25.571)
		Round 1: -50.74 NCACGTGACN T:286.0(21.21%),B:5102.9(11.31%),P:1e-22
		Round 2: -70.52 NCACGTGACR T:236.0(17.86%),B:3343.5(7.56%),P:1e-30
		Round 3: -82.02 NCACGTGACD T:293.0(21.67%),B:4238.0(9.49%),P:1e-35
		Round 4: -112.37 KCACGTGABG T:375.0(26.85%),B:5107.9(11.32%),P:1e-48
		Round 5: -112.37 KCACGTGABG T:375.0(26.85%),B:5107.9(11.32%),P:1e-48
		=Final=: -69.66 KCACGTGABG T:225.0(18.75%),B:3498.9(8.23%),P:1e-30
		Performing exhaustive masking of motif...
		Reprioritizing potential motifs...
	7 of 25 Initial Sequence: ACTTCCTGTT... (-18.304)
		Round 1: -46.07 ACTTCCTGTT T:163.0(12.71%),B:2432.5(5.56%),P:1e-20
		Round 2: -51.06 ACTTCCTGTT T:166.0(12.92%),B:2374.6(5.43%),P:1e-22
		Round 3: -51.06 ACTTCCTGTT T:166.0(12.92%),B:2374.6(5.43%),P:1e-22
		=Final=: -47.11 ACTTCCTGTT T:149.0(12.42%),B:2266.3(5.33%),P:1e-20
		Performing exhaustive masking of motif...
		Reprioritizing potential motifs...
	8 of 25 Initial Sequence: GAACGTGACT... (-17.476)
		Round 1: -16.98 GAACGTGACT T:13.0(1.08%),B:52.3(0.12%),P:1e-7
		Round 2: -16.98 GAACGTGACT T:13.0(1.08%),B:52.3(0.12%),P:1e-7
		=Final=: -13.61 GAACGTGACT T:11.0(0.92%),B:58.9(0.14%),P:1e-5
		Performing exhaustive masking of motif...
		Reprioritizing potential motifs...
	9 of 25 Initial Sequence: TTACAGCATC... (-17.476)
		Round 1: -17.48 TTACAGCATC T:5.0(0.42%),B:2.1(0.00%),P:1e-7
		Round 2: -17.48 TTACAGCATC T:5.0(0.42%),B:2.1(0.00%),P:1e-7
		=Final=: -19.22 TTACAGCATC T:5.0(0.42%),B:2.1(0.00%),P:1e-8
		Performing exhaustive masking of motif...
		Reprioritizing potential motifs...
	10 of 25 Initial Sequence: CACGTGACCC... (-17.476)
		Round 1: -3.21 CACGTGACCC T:26.0(2.14%),B:609.3(1.42%),P:1e-1
		Round 2: -6.88 CACGTGASCC T:30.0(2.47%),B:545.7(1.27%),P:1e-2
		Round 3: -11.32 CACGTGASMC T:54.0(4.40%),B:977.0(2.27%),P:1e-4
		Round 4: -11.32 CACGTGASMC T:54.0(4.40%),B:977.0(2.27%),P:1e-4
		=Final=: -11.11 CACGTGASMC T:52.0(4.33%),B:973.3(2.29%),P:1e-4
		Performing exhaustive masking of motif...
		Reprioritizing potential motifs...
	11 of 25 Initial Sequence: GCATGTGAGT... (-15.642)
		Round 1: -3.16 GCATGTGAGT T:7.0(0.58%),B:90.8(0.21%),P:1e-1
		Round 2: -4.50 GCATGTGAGT T:36.0(2.96%),B:823.4(1.92%),P:1e-1
		Round 3: -11.63 GCBTGTCAGY T:35.0(2.88%),B:522.8(1.22%),P:1e-5
		Round 4: -13.68 GCBTGTCAGT T:31.0(2.55%),B:388.0(0.91%),P:1e-5
		Round 5: -13.68 GCBTGTCAGT T:31.0(2.55%),B:388.0(0.91%),P:1e-5
		=Final=: -15.21 GCBTGTCAGT T:31.0(2.58%),B:377.8(0.89%),P:1e-6
		Performing exhaustive masking of motif...
		Reprioritizing potential motifs...
	12 of 25 Initial Sequence: CTCGCGAGAG... (-15.526)
		Round 1: -24.65 CTCGCGAGAG T:34.0(2.79%),B:282.7(0.66%),P:1e-10
		Round 2: -24.65 CTCGCGAGAG T:34.0(2.79%),B:282.7(0.66%),P:1e-10
		=Final=: -17.48 CTCGCGAGAG T:23.0(1.92%),B:199.0(0.47%),P:1e-7
		Performing exhaustive masking of motif...
		Reprioritizing potential motifs...
	13 of 25 Initial Sequence: GCTCACGTTT... (-15.386)
		Round 1: -3.33 GCTCACGTTT T:49.0(4.00%),B:1313.9(3.04%),P:1e-1
		Round 2: -5.20 NNNNNNNNNN T:83.0(6.69%),B:2167.1(4.97%),P:1e-2
		Round 3: -5.20 NNNNNNNNNN T:83.0(6.69%),B:2167.1(4.97%),P:1e-2
		=Final=: 1.00 NNNNNNNNNN T:0.0(0.00%),B:0.0(0.00%),P:1e0
		Performing exhaustive masking of motif...
		Reprioritizing potential motifs...
	14 of 25 Initial Sequence: GCCAATCGGA... (-14.983)
		Round 1: -24.29 GCCAATCGGA T:30.0(2.47%),B:223.1(0.52%),P:1e-10
		Round 2: -25.38 GCCAATCSGA T:37.0(3.04%),B:324.8(0.76%),P:1e-11
		Round 3: -26.39 GCCAATMVGA T:97.0(7.77%),B:1523.3(3.52%),P:1e-11
		Round 4: -35.47 RCCAATMGGA T:60.0(4.88%),B:579.7(1.35%),P:1e-15
		Round 5: -35.47 RCCAATMGGA T:60.0(4.88%),B:579.7(1.35%),P:1e-15
		=Final=: -32.42 RCCAATMGGA T:54.0(4.50%),B:545.3(1.28%),P:1e-14
		Performing exhaustive masking of motif...
		Reprioritizing potential motifs...
	15 of 25 Initial Sequence: CGGCGGAAAT... (-13.737)
		Round 1: -23.56 CGGCGGAAAT T:55.0(4.48%),B:675.6(1.57%),P:1e-10
		Round 2: -23.56 CGGCGGAAAT T:55.0(4.48%),B:675.6(1.57%),P:1e-10
		=Final=: -23.01 CGGCGGAAAT T:50.0(4.17%),B:618.7(1.45%),P:1e-9
		Performing exhaustive masking of motif...
		Reprioritizing potential motifs...
	16 of 25 Initial Sequence: GCGCTTGCAA... (-13.102)
		Round 1: -23.12 GCGCTTGCAA T:24.0(1.98%),B:147.3(0.35%),P:1e-10
		Round 2: -23.97 GCGCTTGCAA T:25.0(2.06%),B:154.1(0.36%),P:1e-10
		Round 3: -23.97 GCGCTTGCAA T:25.0(2.06%),B:154.1(0.36%),P:1e-10
		=Final=: -19.91 GCGCTTGCAA T:21.0(1.75%),B:144.2(0.34%),P:1e-8
		Performing exhaustive masking of motif...
		Reprioritizing potential motifs...
	17 of 25 Initial Sequence: TCTGCGAACC... (-12.972)
		Round 1: -23.26 TCTGCGAACC T:22.0(1.82%),B:120.8(0.28%),P:1e-10
		Round 2: -23.26 TCTGCGAACC T:22.0(1.82%),B:120.8(0.28%),P:1e-10
		=Final=: -25.00 TCTGCGAACC T:22.0(1.83%),B:120.8(0.28%),P:1e-10
		Performing exhaustive masking of motif...
		Reprioritizing potential motifs...
	18 of 25 Initial Sequence: AGAAAAGTCA... (-12.243)
		Round 1: -20.42 AGAAAAGTCA T:37.0(3.04%),B:390.0(0.91%),P:1e-8
		Round 2: -20.42 AGAAAAGTCA T:37.0(3.04%),B:390.0(0.91%),P:1e-8
		=Final=: -19.79 AGAAAAGTCA T:33.0(2.75%),B:342.9(0.81%),P:1e-8
		Performing exhaustive masking of motif...
		Reprioritizing potential motifs...
	19 of 25 Initial Sequence: GAGTAGTAGT... (-12.091)
		Round 1: -21.31 GAGTAGTAGT T:17.0(1.41%),B:73.3(0.17%),P:1e-9
		Round 2: -23.07 GAGTAGTAGT T:20.0(1.65%),B:97.7(0.23%),P:1e-10
		Round 3: -23.07 GAGTAGTAGT T:20.0(1.65%),B:97.7(0.23%),P:1e-10
		=Final=: -24.91 GAGTAGTAGT T:20.0(1.67%),B:97.2(0.23%),P:1e-10
		Performing exhaustive masking of motif...
		Reprioritizing potential motifs...
	20 of 25 Initial Sequence: GTAACCGGAA... (-11.982)
		Round 1: -20.97 GTAACCGGAA T:84.0(6.76%),B:1389.6(3.21%),P:1e-9
		Round 2: -20.97 GTAACCGGAA T:84.0(6.76%),B:1389.6(3.21%),P:1e-9
		=Final=: -20.86 GTAACCGGAA T:80.0(6.67%),B:1345.8(3.16%),P:1e-9
		Performing exhaustive masking of motif...
		Reprioritizing potential motifs...
	21 of 25 Initial Sequence: TTCCGGTTCC... (-17.476)
		Round 1: -2.90 TTCCGGTTCC T:1.0(0.08%),B:3.4(0.01%),P:1e-1
		Round 2: -4.23 NNNNNNNNNN T:86.0(6.92%),B:2364.3(5.41%),P:1e-1
		Round 3: -4.23 NNNNNNNNNN T:86.0(6.92%),B:2364.3(5.41%),P:1e-1
		=Final=: 1.00 NNNNNNNNNN T:0.0(0.00%),B:0.0(0.00%),P:1e0
		Performing exhaustive masking of motif...
		Reprioritizing potential motifs...
	22 of 25 Initial Sequence: TCGGCTAGGC... (-11.741)
		Round 1: -22.54 TCGGCTAGGC T:23.0(1.90%),B:138.4(0.32%),P:1e-9
		Round 2: -22.54 TCGGCTAGGC T:23.0(1.90%),B:138.4(0.32%),P:1e-9
		=Final=: -12.61 TCGGCTAGGC T:15.0(1.25%),B:122.7(0.29%),P:1e-5
		Performing exhaustive masking of motif...
		Reprioritizing potential motifs...
	23 of 25 Initial Sequence: AAAATGAAAC... (-10.668)
		Round 1: -19.52 AAAATGAAAC T:41.0(3.36%),B:483.6(1.13%),P:1e-8
		Round 2: -19.52 AAAATGAAAC T:41.0(3.36%),B:483.6(1.13%),P:1e-8
		=Final=: -20.56 AAAATGAAAC T:36.0(3.00%),B:386.6(0.91%),P:1e-8
		Performing exhaustive masking of motif...
		Reprioritizing potential motifs...
	24 of 25 Initial Sequence: GAAACCACAA... (-10.779)
		Round 1: -24.64 GAAACCACAA T:33.0(2.71%),B:266.0(0.62%),P:1e-10
		Round 2: -24.64 GAAACCACAA T:33.0(2.71%),B:266.0(0.62%),P:1e-10
		=Final=: -26.26 GAAACCACAA T:33.0(2.75%),B:264.6(0.62%),P:1e-11
		Performing exhaustive masking of motif...
		Reprioritizing potential motifs...
	25 of 25 Initial Sequence: AGCTTATCAC... (-10.460)
		Round 1: -10.46 AGCTTATCAC T:4.0(0.33%),B:3.8(0.01%),P:1e-4
		Round 2: -10.46 AGCTTATCAC T:4.0(0.33%),B:3.8(0.01%),P:1e-4
		=Final=: -9.26 AGCTTATCAC T:3.0(0.25%),B:3.8(0.01%),P:1e-4
		Performing exhaustive masking of motif...
		Reprioritizing potential motifs...

	Finalizing Enrichment Statistics (new in v3.4)
	Reading input files...
	49999 total sequences read
	Cache length = 11180
	Using binomial scoring
	Checking enrichment of 25 motif(s)
	|0%                                    50%                                  100%|
	=================================================================================
	Output in file: Bhlhe40_motifs/homerMotifs.motifs10


	Number of Trial motifs (-T) set to 12 (from 10) to work well with 4 CPUs
	-blen automatically set to 2
	Scanning input files...
	Parsing sequences...
	|0%                                   50%                                  100%|
	================================================================================
	Total number of Oligos: 3896971
	Autoadjustment for sequence coverage in background: 1.00x

	Oligos: 3896971 of 8830118 max
	Tree  : 8899744 of 44150590 max
	Optimizing memory usage...
	Cache length = 11180
	Using binomial scoring

	Global Optimization Phase: Looking for enriched oligos with up to 2 mismatches...

	Screening oligos 3896971 (allowing 0 mismatches):
	|0%                                   50%                                  100%|
	================================================================================
		94.60% skipped, 5.40% checked (210471 of 3896971), of those checked:
		94.60% not in target, 0.00% increased p-value, 0.00% high p-value

	Screening oligos 3896971 (allowing 1 mismatches):
	|0%                                   50%                                  100%|
	================================================================================
		94.60% skipped, 5.40% checked (210471 of 3896971), of those checked:
		0.00% not in target, 4.94% increased p-value, 0.22% high p-value

	Screening oligos 3896971 (allowing 2 mismatches):
	|0%                                   50%                                  100%|
	================================================================================
		99.56% skipped, 0.44% checked (17071 of 3896971), of those checked:
		0.00% not in target, 0.20% increased p-value, 0.00% high p-value
	Reading input files...
	49999 total sequences read
	Cache length = 11180
	Using binomial scoring

	Local Optimization Phase:
	1 of 25 Initial Sequence: GTCACGTGACCG... (-331.279)
		Round 1: -766.23 GTCACGTGACCG T:850.0(50.77%),B:3502.3(7.91%),P:1e-332
		Round 2: -1316.87 SGCACGTGCSNS T:988.0(56.12%),B:1884.6(4.33%),P:1e-571
		Round 3: -1346.60 SKCACGTGMCSS T:949.0(54.67%),B:1640.3(3.78%),P:1e-584
		Round 4: -1349.01 BGCACGTGCVSD T:938.0(54.25%),B:1589.3(3.67%),P:1e-585
		Round 5: -1352.55 GKCACGTGMCVG T:949.0(54.67%),B:1624.8(3.75%),P:1e-587
		Round 6: -1355.70 YGCACGTGCVSN T:941.0(54.36%),B:1580.9(3.65%),P:1e-588
		Round 7: -1355.70 YGCACGTGCVSN T:941.0(54.36%),B:1580.9(3.65%),P:1e-588
		=Final=: -1000.94 YGCACGTGCVSN T:485.0(40.42%),B:1064.1(2.50%),P:1e-434
		Performing exhaustive masking of motif...
		Reprioritizing potential motifs...
	2 of 25 Initial Sequence: GAAACGTGACCG... (-43.465)
		Round 1: -109.51 GAAACGTGACCG T:98.0(7.85%),B:471.1(1.10%),P:1e-47
		Round 2: -165.96 GAAACGTGACYG T:264.0(19.76%),B:2187.2(5.01%),P:1e-72
		Round 3: -296.92 NACACGTGHSNB T:328.0(23.92%),B:1791.0(4.12%),P:1e-128
		Round 4: -315.68 NRMACGTGHNNB T:328.0(23.92%),B:1658.7(3.82%),P:1e-137
		Round 5: -315.68 NRMACGTGHNNB T:328.0(23.92%),B:1658.7(3.82%),P:1e-137
		=Final=: -279.89 NRMACGTGHNNB T:245.0(20.42%),B:1302.9(3.06%),P:1e-121
		Performing exhaustive masking of motif...
		Reprioritizing potential motifs...
	3 of 25 Initial Sequence: TAGGCCCCGCCC... (-41.919)
		Round 1: -53.03 TAGGCCCCGCCC T:158.0(12.34%),B:2157.0(4.95%),P:1e-23
		Round 2: -70.11 TARGCCCCGCCC T:414.0(29.19%),B:7337.2(15.85%),P:1e-30
		Round 3: -78.99 TAVGCCCCGCCC T:434.0(30.36%),B:7436.2(16.04%),P:1e-34
		Round 4: -81.63 DAVGCCCCGCCC T:428.0(30.01%),B:7204.7(15.58%),P:1e-35
		Round 5: -81.63 DAVGCCCCGCCC T:428.0(30.01%),B:7204.7(15.58%),P:1e-35
		=Final=: -61.62 DAVGCCCCGCCC T:277.0(23.08%),B:5048.7(11.87%),P:1e-26
		Performing exhaustive masking of motif...
		Reprioritizing potential motifs...
	4 of 25 Initial Sequence: TGCGTACGTGCG... (-31.692)
		Round 1: -36.38 NGCGTACGTGCS T:220.0(16.76%),B:4110.7(9.21%),P:1e-15
		Round 2: -37.13 TGCGTRCGTGCG T:219.0(16.69%),B:4048.4(9.08%),P:1e-16
		Round 3: -38.56 YGCGYGCGTGCG T:287.0(21.28%),B:5679.7(12.50%),P:1e-16
		Round 4: -40.08 BGCGYGCGTGCG T:254.0(19.08%),B:4792.0(10.66%),P:1e-17
		Round 5: -40.08 BGCGYGCGTGCG T:254.0(19.08%),B:4792.0(10.66%),P:1e-17
		=Final=: -22.02 BGCGYGCGTGCG T:139.0(11.58%),B:2831.7(6.66%),P:1e-9
		Performing exhaustive masking of motif...
		Reprioritizing potential motifs...
	5 of 25 Initial Sequence: AGTGTGACTCAG... (-19.858)
		Round 1: -34.21 AGTGTGACTCAG T:40.0(3.28%),B:280.6(0.66%),P:1e-14
		Round 2: -46.68 AGKGTGACTCAG T:76.0(6.14%),B:699.5(1.63%),P:1e-20
		Round 3: -62.09 RSGGTGACTCAG T:163.0(12.71%),B:2049.9(4.70%),P:1e-26
		Round 4: -74.41 GSKGTGACTCAG T:206.0(15.78%),B:2639.4(6.02%),P:1e-32
		Round 5: -82.75 DSKGTGACTCAS T:259.0(19.42%),B:3517.2(7.94%),P:1e-35
		Round 6: -105.77 ABWVTGASTCAB T:258.0(19.35%),B:2996.5(6.80%),P:1e-45
		Round 7: -107.38 RBTVTGASTCAS T:253.0(19.02%),B:2874.5(6.54%),P:1e-46
		Round 8: -123.66 DBKVTGASTCAN T:258.0(19.35%),B:2679.5(6.11%),P:1e-53
		Round 9: -123.66 DBKVTGASTCAN T:258.0(19.35%),B:2679.5(6.11%),P:1e-53
		=Final=: -59.54 DBKVTGASTCAN T:125.0(10.42%),B:1484.8(3.49%),P:1e-25
		Performing exhaustive masking of motif...
		Reprioritizing potential motifs...
	6 of 25 Initial Sequence: GCACGAGAGGGC... (-17.508)
		Round 1: -31.13 NCACGAGAGGGN T:76.0(6.14%),B:948.3(2.20%),P:1e-13
		Round 2: -31.13 NCACGAGAGGGN T:76.0(6.14%),B:948.3(2.20%),P:1e-13
		=Final=: -30.07 NCACGAGAGGGN T:72.0(6.00%),B:937.4(2.20%),P:1e-13
		Performing exhaustive masking of motif...
		Reprioritizing potential motifs...
	7 of 25 Initial Sequence: TCTCACGTGACC... (-17.476)
		Round 1: -19.08 TCTCACGYGACC T:23.0(1.90%),B:167.6(0.39%),P:1e-8
		Round 2: -20.85 TCYCACGCGACC T:91.0(7.31%),B:1545.6(3.57%),P:1e-9
		Round 3: -30.24 CGCCACGYGACM T:52.0(4.24%),B:506.5(1.18%),P:1e-13
		Round 4: -30.24 CGCCACGYGACM T:52.0(4.24%),B:506.5(1.18%),P:1e-13
		=Final=: -29.45 CGCCACGYGACM T:49.0(4.08%),B:496.8(1.17%),P:1e-12
		Performing exhaustive masking of motif...
		Reprioritizing potential motifs...
	8 of 25 Initial Sequence: GGGCGGGGCGGG... (-17.476)
		Round 1: -3.33 TCACGATGCGTA T:171.0(13.29%),B:5208.9(11.53%),P:1e-1
		Round 2: -9.14 TCACGAKGCGKA T:6.0(0.50%),B:17.8(0.04%),P:1e-3
		Round 3: -9.14 TCACGAKGCGKA T:6.0(0.50%),B:17.8(0.04%),P:1e-3
		=Final=: -11.41 TCACGAKGCGKA T:6.0(0.50%),B:17.8(0.04%),P:1e-4
		Performing exhaustive masking of motif...
		Reprioritizing potential motifs...
	9 of 25 Initial Sequence: GCCCCCTGCTGG... (-16.697)
		Round 1: -27.28 GCCCCCTGCTGG T:24.0(1.98%),B:119.6(0.28%),P:1e-11
		Round 2: -32.32 GCCCCCTGGTGG T:32.0(2.63%),B:185.7(0.43%),P:1e-14
		Round 3: -32.32 GCCCCCTGGTGG T:32.0(2.63%),B:185.7(0.43%),P:1e-14
		=Final=: -32.32 GCCCCCTGGTGG T:31.0(2.58%),B:184.3(0.43%),P:1e-14
		Performing exhaustive masking of motif...
		Reprioritizing potential motifs...
	10 of 25 Initial Sequence: CTCGGCTTGGCT... (-15.518)
		Round 1: -26.50 CTCGGCTTGGCT T:18.0(1.49%),B:60.8(0.14%),P:1e-11
		Round 2: -26.51 CTCGGCTYGGCT T:28.0(2.31%),B:175.7(0.41%),P:1e-11
		Round 3: -26.51 CTCGGCTYGGCT T:28.0(2.31%),B:175.7(0.41%),P:1e-11
		=Final=: -10.68 CTCGGCTYGGCT T:14.0(1.17%),B:127.6(0.30%),P:1e-4
		Performing exhaustive masking of motif...
		Reprioritizing potential motifs...
	11 of 25 Initial Sequence: TCTCGCGAGAGT... (-13.865)
		Round 1: -22.04 TCTCGCGAGAGT T:30.0(2.47%),B:246.3(0.58%),P:1e-9
		Round 2: -22.04 TCTCGCGAGAGT T:30.0(2.47%),B:246.3(0.58%),P:1e-9
		=Final=: -14.58 TCTCGCGAGAGT T:18.0(1.50%),B:149.2(0.35%),P:1e-6
		Performing exhaustive masking of motif...
		Reprioritizing potential motifs...
	12 of 25 Initial Sequence: TTACAGCATCGT... (-13.127)
		Round 1: -28.71 TKACAGCATCGT T:8.0(0.66%),B:3.6(0.01%),P:1e-12
		Round 2: -28.71 TKACAGCATCGT T:8.0(0.66%),B:3.6(0.01%),P:1e-12
		=Final=: -30.46 TKACAGCATCGT T:8.0(0.67%),B:3.6(0.01%),P:1e-13
		Performing exhaustive masking of motif...
		Reprioritizing potential motifs...
	13 of 25 Initial Sequence: GAGCCAATCGGA... (-12.948)
		Round 1: -26.34 GAGCCAATCGGA T:19.0(1.57%),B:71.0(0.16%),P:1e-11
		Round 2: -33.11 GAGCCAATGGGA T:22.0(1.82%),B:71.2(0.17%),P:1e-14
		Round 3: -33.11 GAGCCAATGGGA T:22.0(1.82%),B:71.2(0.17%),P:1e-14
		=Final=: -30.47 GAGCCAATGGGA T:20.0(1.67%),B:71.2(0.17%),P:1e-13
		Performing exhaustive masking of motif...
		Reprioritizing potential motifs...
	14 of 25 Initial Sequence: AGAAACTACAAC... (-12.739)
		Round 1: -28.02 AGAAACTACAAC T:7.0(0.58%),B:1.7(0.00%),P:1e-12
		Round 2: -28.02 AGAAACTACAAC T:7.0(0.58%),B:1.7(0.00%),P:1e-12
		=Final=: -33.54 AGAAACTACAAC T:7.0(0.58%),B:1.7(0.00%),P:1e-14
		Performing exhaustive masking of motif...
		Reprioritizing potential motifs...
	15 of 25 Initial Sequence: TTCATTTCCTGT... (-12.607)
		Round 1: -24.69 TTCATTTCCTGT T:166.0(12.92%),B:3273.8(7.41%),P:1e-10
		Round 2: -24.69 TTCATTTCCTGT T:166.0(12.92%),B:3273.8(7.41%),P:1e-10
		=Final=: -25.13 TTCATTTCCTGT T:148.0(12.33%),B:2942.7(6.92%),P:1e-10
		Performing exhaustive masking of motif...
		Reprioritizing potential motifs...
	16 of 25 Initial Sequence: CTTAGTCATATC... (-12.563)
		Round 1: -38.63 CTTAGTCATATC T:15.0(1.24%),B:15.9(0.04%),P:1e-16
		Round 2: -38.63 CTTAGTCATATC T:15.0(1.24%),B:15.9(0.04%),P:1e-16
		=Final=: -37.69 CTTAGTCATATC T:14.0(1.17%),B:15.6(0.04%),P:1e-16
		Performing exhaustive masking of motif...
		Reprioritizing potential motifs...
	17 of 25 Initial Sequence: CTCCCGGCAGGC... (-12.519)
		Round 1: -17.48 CTCCCGGCAGGC T:5.0(0.42%),B:1.9(0.00%),P:1e-7
		Round 2: -17.48 CTCCCGGCAGGC T:5.0(0.42%),B:1.9(0.00%),P:1e-7
		=Final=: -22.66 CTCCCGGCAGGC T:5.0(0.42%),B:1.9(0.00%),P:1e-9
		Performing exhaustive masking of motif...
		Reprioritizing potential motifs...
	18 of 25 Initial Sequence: TATATCGTGTTT... (-12.519)
		Round 1: -12.52 TATATCGTGTTT T:4.0(0.33%),B:2.5(0.00%),P:1e-5
		Round 2: -12.52 TATATCGTGTTT T:4.0(0.33%),B:2.5(0.00%),P:1e-5
		=Final=: -14.73 TATATCGTGTTT T:4.0(0.33%),B:2.5(0.01%),P:1e-6
		Performing exhaustive masking of motif...
		Reprioritizing potential motifs...
	19 of 25 Initial Sequence: GTCTGTGCAGAT... (-12.519)
		Round 1: -13.82 YNCTGTGCAGAT T:13.0(1.08%),B:70.1(0.16%),P:1e-6
		Round 2: -17.04 BYCTGTGCAGAT T:15.0(1.24%),B:74.2(0.17%),P:1e-7
		Round 3: -17.30 TCCTGTGCAGAT T:10.0(0.83%),B:24.4(0.06%),P:1e-7
		Round 4: -23.64 KYCTKTSCWGAT T:10.0(0.83%),B:12.5(0.03%),P:1e-10
		Round 5: -23.64 KYCTKTSCWGAT T:10.0(0.83%),B:12.5(0.03%),P:1e-10
		=Final=: -16.42 KYCTKTSCWGAT T:7.0(0.58%),B:12.5(0.03%),P:1e-7
		Performing exhaustive masking of motif...
		Reprioritizing potential motifs...
	20 of 25 Initial Sequence: TAAGGGGTGGAA... (-12.519)
		Round 1: -21.49 TAAGGGGTGGAA T:14.0(1.16%),B:43.8(0.10%),P:1e-9
		Round 2: -25.39 TAAGGGGCGGAA T:10.0(0.83%),B:10.8(0.02%),P:1e-11
		Round 3: -28.02 YAAGGGGCGGAW T:7.0(0.58%),B:2.8(0.00%),P:1e-12
		Round 4: -28.49 TAAGGSGYGGAW T:23.0(1.90%),B:101.6(0.24%),P:1e-12
		Round 5: -28.49 TAAGGSGYGGAW T:23.0(1.90%),B:101.6(0.24%),P:1e-12
		=Final=: -28.30 TAAGGSGYGGAW T:22.0(1.83%),B:101.6(0.24%),P:1e-12
		Performing exhaustive masking of motif...
		Reprioritizing potential motifs...
	21 of 25 Initial Sequence: TCTCTTTCTTCT... (-12.519)
		Round 1: -12.52 TCTCTTTCTTCT T:4.0(0.33%),B:2.7(0.00%),P:1e-5
		Round 2: -12.52 TCTCTTTCTTCT T:4.0(0.33%),B:2.7(0.00%),P:1e-5
		=Final=: -2.90 TCTCTTTCTTCT T:1.0(0.08%),B:2.7(0.01%),P:1e-1
		Performing exhaustive masking of motif...
		Reprioritizing potential motifs...
	22 of 25 Initial Sequence: GTCGCGTGATCC... (-12.500)
		Round 1: -27.17 GTCGCGTGATCC T:17.0(1.41%),B:49.0(0.12%),P:1e-11
		Round 2: -27.17 GTCGCGTGATCC T:17.0(1.41%),B:49.0(0.12%),P:1e-11
		=Final=: -29.40 GTCGCGTGATCC T:17.0(1.42%),B:49.0(0.12%),P:1e-12
		Performing exhaustive masking of motif...
		Reprioritizing potential motifs...
	23 of 25 Initial Sequence: GCGCGTACACAC... (-12.054)
		Round 1: -15.46 GCGCGTACACAC T:19.0(1.57%),B:141.5(0.33%),P:1e-6
		Round 2: -21.40 GCGCGCGCACAC T:34.0(2.79%),B:322.1(0.75%),P:1e-9
		Round 3: -21.40 GCGCGCGCACAC T:34.0(2.79%),B:322.1(0.75%),P:1e-9
		=Final=: -13.30 GCGCGCGCACAC T:24.0(2.00%),B:272.5(0.64%),P:1e-5
		Performing exhaustive masking of motif...
		Reprioritizing potential motifs...
	24 of 25 Initial Sequence: AGGGGCGGGTTC... (-11.999)
		Round 1: -16.49 AGGGGCGGGTTC T:7.0(0.58%),B:8.7(0.02%),P:1e-7
		Round 2: -16.49 AGGGGCGGGTTC T:7.0(0.58%),B:8.7(0.02%),P:1e-7
		=Final=: -15.71 AGGGGCGGGTTC T:6.0(0.50%),B:8.7(0.02%),P:1e-6
		Performing exhaustive masking of motif...
		Reprioritizing potential motifs...
	25 of 25 Initial Sequence: GCGGGCTTGCAA... (-11.595)
		Round 1: -17.64 GCGGGCTTGCAA T:8.0(0.66%),B:11.8(0.03%),P:1e-7
		Round 2: -17.64 GCGGGCTTGCAA T:8.0(0.66%),B:11.8(0.03%),P:1e-7
		=Final=: -17.00 GCGGGCTTGCAA T:7.0(0.58%),B:11.8(0.03%),P:1e-7
		Performing exhaustive masking of motif...
		Reprioritizing potential motifs...

	Finalizing Enrichment Statistics (new in v3.4)
	Reading input files...
	49999 total sequences read
	Cache length = 11180
	Using binomial scoring
	Checking enrichment of 25 motif(s)
	|0%                                    50%                                  100%|
	=================================================================================
	Output in file: Bhlhe40_motifs/homerMotifs.motifs12

	(Motifs in homer2 format)
	Determining similar motifs... 64 reduced to 24 motifs
	Outputing HTML and sequence logos for motif comparison...
	Checking de novo motifs against known motifs...
	Formatting HTML page...
		1 of 24 (1e-502) similar to bHLHE40(bHLH)/HepG2-BHLHE40-ChIP-Seq(GSE31477)/Homer(0.991)
		2 of 24 (1e-39) similar to AP-1(bZIP)/ThioMac-PU.1-ChIP-Seq(GSE21512)/Homer(0.969)
		3 of 24 (1e-28) similar to POL003.1_GC-box/Jaspar(0.928)
		4 of 24 (1e-23) similar to Ets1-distal(ETS)/CD4+-PolII-ChIP-Seq(Barski_et_al.)/Homer(0.956)
		5 of 24 (1e-14) similar to BORIS(Zf)/K562-CTCFL-ChIP-Seq(GSE32465)/Homer(0.921)
		6 of 24 (1e-14) similar to PB0122.1_Foxk1_2/Jaspar(0.676)
		7 of 24 (1e-13) similar to NFY(CCAAT)/Promoter/Homer(0.895)
		8 of 24 (1e-13) similar to PH0158.1_Rhox11_2/Jaspar(0.781)
		9 of 24 (1e-12) similar to Fli1(ETS)/CD8-FLI-ChIP-Seq(GSE20898)/Homer(0.769)
		10 of 24 (1e-12) similar to PB0110.1_Bcl6b_2/Jaspar(0.715)
		11 of 24 (1e-10) similar to GFX(?)/Promoter/Homer(0.686)
		12 of 24 (1e-10) similar to Stat5a::Stat5b/MA0519.1/Jaspar(0.651)
		13 of 24 (1e-9) similar to PB0095.1_Zfp161_1/Jaspar(0.742)
		14 of 24 (1e-9) similar to Nr2e1/MA0676.1/Jaspar(0.822)
		15 of 24 (1e-9) similar to IRF3(IRF)/BMDM-Irf3-ChIP-Seq(GSE67343)/Homer(0.873)
		16 of 24 (1e-8) similar to CEBP:AP1(bZIP)/ThioMac-CEBPb-ChIP-Seq(GSE21512)/Homer(0.631)
		17 of 24 (1e-8) similar to PB0205.1_Zic1_2/Jaspar(0.667)
		18 of 24 (1e-6) similar to ZBTB18/MA0698.1/Jaspar(0.588)
		19 of 24 (1e-6) similar to Meis1(Homeobox)/MastCells-Meis1-ChIP-Seq(GSE48085)/Homer(0.723)
		20 of 24 (1e-6) similar to PH0044.1_Homez/Jaspar(0.642)
		21 of 24 (1e-5) similar to SMAD3/MA0795.1/Jaspar(0.615)
		22 of 24 (1e-4) similar to Mitf/MA0620.1/Jaspar(0.617)
		23 of 24 (1e-4) similar to Gata4(Zf)/Heart-Gata4-ChIP-Seq(GSE35151)/Homer(0.754)
		24 of 24 (1e-1) similar to Sox4(HMG)/proB-Sox4-ChIP-Seq(GSE50066)/Homer(0.633)
	Job finished - if results look good, please send beer to ..

	Cleaning up tmp files...


------------------------------------------------------------
Sender: LSF System <lsfadmin@bc-31-1-04>
Subject: Job 5950717: <findMotifsGenome.pl Bhlhe40-5_summits.bed4 mm10 Bhlhe40_motifs -size -100,100 -p 4 -dumpFasta> in cluster <farm3> Done

Job <findMotifsGenome.pl Bhlhe40-5_summits.bed4 mm10 Bhlhe40_motifs -size -100,100 -p 4 -dumpFasta> was submitted from host <farm3-head4> by user <xc1> in cluster <farm3>.
Job was executed on host(s) <4*bc-31-1-04>, in queue <normal>, as user <xc1> in cluster <farm3>.
</nfs/users/nfs_x/xc1> was used as the home directory.
</lustre/scratch117/cellgen/team205/xc1/hiseq60/macs2_pk> was used as the working directory.
Started at Tue Aug 14 10:02:33 2018
Results reported on Tue Aug 14 10:25:23 2018

Your job looked like:

------------------------------------------------------------
# LSBATCH: User input
findMotifsGenome.pl Bhlhe40-5_summits.bed4 mm10 Bhlhe40_motifs -size -100,100 -p 4 -dumpFasta
------------------------------------------------------------

Successfully completed.

Resource usage summary:

    CPU time :                                   2794.69 sec.
    Max Memory :                                 1866 MB
    Average Memory :                             761.16 MB
    Total Requested Memory :                     12000.00 MB
    Delta Memory :                               10134.00 MB
    Max Swap :                                   2059 MB
    Max Processes :                              8
    Max Threads :                                11

The output (if any) is above this job summary.
