# Supplementary material for: Genome-wide CRISPR Screens in T Helper Cells Reveal Pervasive Crosstalk between Activation and Differentiation
Source: Cell. 2019 Feb 7;176(4):882–896.e18. doi: 10.1016/j.cell.2018.11.044 (PMC6370901; doi:10.1016/j.cell.2018.11.044)
Supplement: Data S2. Processed Data from All the Steps of the Analysis, Related to Figure 1 [file mmc2.zip › supplemental data/motif analysis/Bhlhe40_homer/homerMotifs.motifs8]

>GTCACGTG	1-GTCACGTG	6.120596	-1118.919004	0	T:716.0(59.67%),B:3042.4(7.15%),P:1e-485	Tpos:101.8,Tstd:48.6,Bpos:96.0,Bstd:81.8,StrandBias:0.0,Multiplicity:1.16
0.043	0.241	0.688	0.028
0.028	0.001	0.277	0.694
0.001	0.997	0.001	0.001
0.960	0.001	0.028	0.011
0.001	0.997	0.001	0.001
0.001	0.001	0.997	0.001
0.001	0.001	0.001	0.997
0.001	0.001	0.944	0.054
>DCGCGTGC	2-DCGCGTGC	6.876784	-618.606557	0	T:565.0(47.08%),B:3647.7(8.58%),P:1e-268	Tpos:101.4,Tstd:51.1,Bpos:97.6,Bstd:85.5,StrandBias:-0.4,Multiplicity:1.30
0.323	0.026	0.258	0.393
0.125	0.743	0.001	0.131
0.257	0.001	0.533	0.209
0.043	0.927	0.001	0.029
0.178	0.043	0.715	0.064
0.001	0.066	0.043	0.890
0.033	0.093	0.856	0.018
0.018	0.920	0.036	0.026
>GAACGTGC	3-GAACGTGC	9.503901	-105.358415	0	T:75.0(6.25%),B:286.0(0.67%),P:1e-45	Tpos:94.3,Tstd:55.5,Bpos:98.7,Bstd:96.8,StrandBias:0.9,Multiplicity:1.00
0.209	0.001	0.789	0.001
0.997	0.001	0.001	0.001
0.997	0.001	0.001	0.001
0.001	0.997	0.001	0.001
0.001	0.001	0.997	0.001
0.001	0.001	0.001	0.997
0.001	0.001	0.997	0.001
0.001	0.997	0.001	0.001
>CACGTTTC	4-CACGTTTC	9.499105	-99.445412	0	T:74.0(6.17%),B:301.4(0.71%),P:1e-43	Tpos:113.1,Tstd:47.5,Bpos:105.1,Bstd:86.7,StrandBias:0.4,Multiplicity:1.00
0.001	0.997	0.001	0.001
0.997	0.001	0.001	0.001
0.001	0.997	0.001	0.001
0.001	0.001	0.997	0.001
0.001	0.001	0.001	0.997
0.001	0.001	0.001	0.997
0.001	0.001	0.001	0.997
0.001	0.790	0.001	0.208
>ATGACTCA	5-ATGACTCA	8.001320	-90.857990	0	T:122.0(10.17%),B:1009.3(2.37%),P:1e-39	Tpos:110.0,Tstd:50.9,Bpos:96.8,Bstd:68.3,StrandBias:0.0,Multiplicity:1.09
0.583	0.122	0.285	0.010
0.001	0.001	0.001	0.997
0.001	0.001	0.980	0.018
0.997	0.001	0.001	0.001
0.037	0.779	0.175	0.009
0.056	0.001	0.019	0.924
0.113	0.844	0.037	0.006
0.986	0.012	0.001	0.001
>CTCCGCCC	6-CTCCGCCC	7.230282	-56.633160	0	T:391.0(32.58%),B:8449.9(19.87%),P:1e-24	Tpos:100.0,Tstd:56.7,Bpos:91.0,Bstd:66.2,StrandBias:0.2,Multiplicity:1.63
0.114	0.630	0.001	0.255
0.001	0.365	0.001	0.633
0.001	0.997	0.001	0.001
0.001	0.997	0.001	0.001
0.001	0.001	0.997	0.001
0.001	0.997	0.001	0.001
0.001	0.997	0.001	0.001
0.001	0.905	0.001	0.093
>CGTGCSTA	7-CGTGCSTA	7.217695	-55.928862	0	T:136.0(11.33%),B:1779.5(4.18%),P:1e-24	Tpos:97.8,Tstd:51.6,Bpos:103.9,Bstd:90.1,StrandBias:-0.5,Multiplicity:1.45
0.001	0.997	0.001	0.001
0.001	0.001	0.997	0.001
0.241	0.001	0.001	0.757
0.001	0.001	0.997	0.001
0.001	0.997	0.001	0.001
0.001	0.560	0.438	0.001
0.229	0.001	0.001	0.769
0.871	0.001	0.127	0.001
>AGGAAGTR	8-AGGAAGTR	6.646815	-36.171488	0	T:225.0(18.75%),B:4581.6(10.77%),P:1e-15	Tpos:101.0,Tstd:56.7,Bpos:96.7,Bstd:65.8,StrandBias:-0.1,Multiplicity:1.21
0.815	0.178	0.001	0.006
0.001	0.001	0.932	0.066
0.059	0.092	0.848	0.001
0.997	0.001	0.001	0.001
0.591	0.001	0.001	0.407
0.077	0.001	0.921	0.001
0.001	0.009	0.009	0.981
0.410	0.108	0.476	0.006
>GTTTCCGG	9-GTTTCCGG	7.043962	-32.022064	0	T:173.0(14.42%),B:3336.7(7.85%),P:1e-13	Tpos:98.5,Tstd:55.3,Bpos:96.8,Bstd:69.6,StrandBias:-0.2,Multiplicity:1.09
0.200	0.148	0.615	0.037
0.001	0.139	0.057	0.803
0.004	0.001	0.001	0.994
0.001	0.026	0.001	0.972
0.028	0.943	0.019	0.010
0.001	0.944	0.001	0.054
0.001	0.001	0.924	0.074
0.025	0.137	0.837	0.001
>CCGATTGG	10-CCGATTGG	6.468690	-29.533909	0	T:112.0(9.33%),B:1862.6(4.38%),P:1e-12	Tpos:100.1,Tstd:55.8,Bpos:88.6,Bstd:66.8,StrandBias:0.2,Multiplicity:1.10
0.001	0.939	0.001	0.059
0.001	0.724	0.049	0.226
0.009	0.092	0.729	0.170
0.957	0.001	0.001	0.041
0.072	0.001	0.001	0.926
0.001	0.001	0.001	0.997
0.024	0.001	0.974	0.001
0.001	0.062	0.936	0.001
>TGTGGTTA	11-TGTGGTTA	7.710728	-26.446540	0	T:81.0(6.75%),B:1216.0(2.86%),P:1e-11	Tpos:102.2,Tstd:57.0,Bpos:101.8,Bstd:70.6,StrandBias:-0.3,Multiplicity:1.03
0.001	0.015	0.123	0.861
0.029	0.001	0.969	0.001
0.145	0.050	0.001	0.804
0.200	0.001	0.798	0.001
0.046	0.001	0.853	0.100
0.001	0.069	0.001	0.929
0.175	0.242	0.001	0.582
0.765	0.001	0.001	0.233
>KACGTCAC	12-KACGTCAC	6.421409	-26.318499	0	T:93.0(7.75%),B:1499.0(3.52%),P:1e-11	Tpos:97.4,Tstd:51.9,Bpos:89.4,Bstd:72.6,StrandBias:0.2,Multiplicity:1.04
0.104	0.185	0.304	0.406
0.467	0.005	0.250	0.279
0.304	0.555	0.001	0.140
0.039	0.001	0.958	0.002
0.147	0.100	0.193	0.560
0.144	0.767	0.017	0.072
0.777	0.155	0.040	0.028
0.039	0.612	0.290	0.059
>TBTCGCTA	13-TBTCGCTA	6.917317	-24.584896	0	T:50.0(4.17%),B:590.3(1.39%),P:1e-10	Tpos:118.3,Tstd:53.6,Bpos:94.2,Bstd:68.7,StrandBias:0.0,Multiplicity:1.06
0.001	0.001	0.001	0.997
0.001	0.397	0.256	0.346
0.065	0.001	0.318	0.616
0.001	0.997	0.001	0.001
0.001	0.001	0.997	0.001
0.069	0.929	0.001	0.001
0.001	0.001	0.074	0.924
0.997	0.001	0.001	0.001
>AGTTGTAG	14-AGTTGTAG	8.236954	-16.213281	0	T:19.0(1.58%),B:148.9(0.35%),P:1e-7	Tpos:77.3,Tstd:53.6,Bpos:83.1,Bstd:67.8,StrandBias:0.5,Multiplicity:1.00
0.700	0.100	0.100	0.100
0.100	0.100	0.700	0.100
0.100	0.100	0.100	0.700
0.100	0.100	0.100	0.700
0.100	0.100	0.700	0.100
0.100	0.100	0.100	0.700
0.700	0.100	0.100	0.100
0.100	0.100	0.700	0.100
>TTCTSAGA	15-TTCTSAGA	8.577136	-11.393305	0	T:28.0(2.33%),B:390.2(0.92%),P:1e-4	Tpos:107.6,Tstd:52.6,Bpos:100.4,Bstd:58.8,StrandBias:-0.2,Multiplicity:1.04
0.001	0.001	0.279	0.719
0.304	0.001	0.001	0.694
0.032	0.864	0.043	0.061
0.001	0.047	0.072	0.880
0.001	0.450	0.457	0.092
0.864	0.104	0.031	0.001
0.300	0.087	0.591	0.022
0.915	0.001	0.001	0.083
>TCGGCTCG	16-TCGGCTCG	7.180695	-10.725004	0	T:48.0(4.00%),B:885.8(2.08%),P:1e-4	Tpos:81.3,Tstd:57.6,Bpos:99.5,Bstd:71.9,StrandBias:-0.1,Multiplicity:1.17
0.001	0.001	0.001	0.997
0.001	0.997	0.001	0.001
0.001	0.001	0.997	0.001
0.001	0.189	0.809	0.001
0.001	0.997	0.001	0.001
0.001	0.001	0.001	0.997
0.041	0.850	0.001	0.108
0.001	0.001	0.997	0.001
