# Supplementary material for: Genome-wide CRISPR Screens in T Helper Cells Reveal Pervasive Crosstalk between Activation and Differentiation
Source: Cell. 2019 Feb 7;176(4):882–896.e18. doi: 10.1016/j.cell.2018.11.044 (PMC6370901; doi:10.1016/j.cell.2018.11.044)
Supplement: Data S2. Processed Data from All the Steps of the Analysis, Related to Figure 1 [file mmc2.zip › supplemental data/motif analysis/Bhlhe40_homer/knownResults.txt]

Motif Name	Consensus	P-value	Log P-value	q-value (Benjamini)	# of Target Sequences with Motif(of 1200)	% of Target Sequences with Motif	# of Background Sequences with Motif(of 42553)	% of Background Sequences with Motif
bHLHE40(bHLH)/HepG2-BHLHE40-ChIP-Seq(GSE31477)/Homer	KCACGTGMCN	1e-411	-9.466e+02	0.0000	606.0	50.50%	2408.5	5.66%
CLOCK(bHLH)/Liver-Clock-ChIP-Seq(GSE39860)/Homer	GHCACGTG	1e-346	-7.971e+02	0.0000	633.0	52.75%	3537.1	8.32%
c-Myc(bHLH)/LNCAP-cMyc-ChIP-Seq(Unpublished)/Homer	VCCACGTG	1e-286	-6.604e+02	0.0000	623.0	51.92%	4311.3	10.14%
n-Myc(bHLH)/mES-nMyc-ChIP-Seq(GSE11431)/Homer	VRCCACGTGG	1e-281	-6.489e+02	0.0000	621.0	51.75%	4366.5	10.27%
NPAS(bHLH)/Liver-NPAS-ChIP-Seq(GSE39860)/Homer	NVCACGTG	1e-281	-6.476e+02	0.0000	793.0	66.08%	7966.0	18.73%
USF1(bHLH)/GM12878-Usf1-ChIP-Seq(GSE32465)/Homer	SGTCACGTGR	1e-280	-6.451e+02	0.0000	528.0	44.00%	2905.5	6.83%
BMAL1(bHLH)/Liver-Bmal1-ChIP-Seq(GSE39860)/Homer	GNCACGTG	1e-242	-5.578e+02	0.0000	780.0	65.00%	8734.6	20.54%
Max(bHLH)/K562-Max-ChIP-Seq(GSE31477)/Homer	RCCACGTGGYYN	1e-214	-4.934e+02	0.0000	514.0	42.83%	3769.2	8.86%
HIF-1b(HLH)/T47D-HIF1b-ChIP-Seq(GSE59937)/Homer	RTACGTGC	1e-195	-4.513e+02	0.0000	715.0	59.58%	8529.7	20.06%
NPAS2(bHLH)/Liver-NPAS2-ChIP-Seq(GSE39860)/Homer	KCCACGTGAC	1e-187	-4.310e+02	0.0000	585.0	48.75%	5763.4	13.55%
c-Myc(bHLH)/mES-cMyc-ChIP-Seq(GSE11431)/Homer	VVCCACGTGG	1e-118	-2.719e+02	0.0000	343.0	28.58%	2850.5	6.70%
Usf2(bHLH)/C2C12-Usf2-ChIP-Seq(GSE36030)/Homer	GTCACGTGGT	1e-117	-2.716e+02	0.0000	269.0	22.42%	1680.7	3.95%
E-box(bHLH)/Promoter/Homer	SSGGTCACGTGA	1e-102	-2.368e+02	0.0000	176.0	14.67%	727.3	1.71%
TFE3(bHLH)/MEF-TFE3-ChIP-Seq(GSE75757)/Homer	GTCACGTGACYV	1e-88	-2.047e+02	0.0000	149.0	12.42%	592.5	1.39%
MITF(bHLH)/MastCells-MITF-ChIP-Seq(GSE48085)/Homer	RTCATGTGAC	1e-68	-1.575e+02	0.0000	324.0	27.00%	3971.7	9.34%
HIF-1a(bHLH)/MCF7-HIF1a-ChIP-Seq(GSE28352)/Homer	TACGTGCV	1e-60	-1.392e+02	0.0000	206.0	17.17%	1895.3	4.46%
CRE(bZIP)/Promoter/Homer	CSGTGACGTCAC	1e-41	-9.650e+01	0.0000	170.0	14.17%	1788.3	4.21%
BATF(bZIP)/Th17-BATF-ChIP-Seq(GSE39756)/Homer	DATGASTCAT	1e-36	-8.421e+01	0.0000	146.0	12.17%	1510.7	3.55%
Atf3(bZIP)/GBM-ATF3-ChIP-Seq(GSE33912)/Homer	DATGASTCATHN	1e-34	-7.964e+01	0.0000	143.0	11.92%	1519.7	3.57%
JunB(bZIP)/DendriticCells-Junb-ChIP-Seq(GSE36099)/Homer	RATGASTCAT	1e-34	-7.951e+01	0.0000	130.0	10.83%	1280.6	3.01%
AP-1(bZIP)/ThioMac-PU.1-ChIP-Seq(GSE21512)/Homer	VTGACTCATC	1e-33	-7.805e+01	0.0000	153.0	12.75%	1737.8	4.09%
Fra1(bZIP)/BT549-Fra1-ChIP-Seq(GSE46166)/Homer	NNATGASTCATH	1e-32	-7.578e+01	0.0000	126.0	10.50%	1257.1	2.96%
Fra2(bZIP)/Striatum-Fra2-ChIP-Seq(GSE43429)/Homer	GGATGACTCATC	1e-31	-7.338e+01	0.0000	116.0	9.67%	1109.5	2.61%
ETS1(ETS)/Jurkat-ETS1-ChIP-Seq(GSE17954)/Homer	ACAGGAAGTG	1e-30	-6.925e+01	0.0000	284.0	23.67%	4990.2	11.73%
Ptf1a(bHLH)/Panc1-Ptf1a-ChIP-Seq(GSE47459)/Homer	ACAGCTGTTN	1e-29	-6.818e+01	0.0000	538.0	44.83%	12436.2	29.24%
Fosl2(bZIP)/3T3L1-Fosl2-ChIP-Seq(GSE56872)/Homer	NATGASTCABNN	1e-27	-6.271e+01	0.0000	92.0	7.67%	824.9	1.94%
ERG(ETS)/VCaP-ERG-ChIP-Seq(GSE14097)/Homer	ACAGGAAGTG	1e-25	-5.891e+01	0.0000	327.0	27.25%	6509.5	15.31%
Jun-AP1(bZIP)/K562-cJun-ChIP-Seq(GSE31477)/Homer	GATGASTCATCN	1e-25	-5.831e+01	0.0000	75.0	6.25%	595.0	1.40%
Fli1(ETS)/CD8-FLI-ChIP-Seq(GSE20898)/Homer	NRYTTCCGGH	1e-22	-5.175e+01	0.0000	303.0	25.25%	6115.2	14.38%
Etv2(ETS)/ES-ER71-ChIP-Seq(GSE59402)/Homer(0.967)	NNAYTTCCTGHN	1e-20	-4.826e+01	0.0000	216.0	18.00%	3889.9	9.15%
Sp1(Zf)/Promoter/Homer	GGCCCCGCCCCC	1e-19	-4.591e+01	0.0000	222.0	18.50%	4126.0	9.70%
GABPA(ETS)/Jurkat-GABPa-ChIP-Seq(GSE17954)/Homer	RACCGGAAGT	1e-18	-4.312e+01	0.0000	240.0	20.00%	4712.6	11.08%
ETV1(ETS)/GIST48-ETV1-ChIP-Seq(GSE22441)/Homer	AACCGGAAGT	1e-18	-4.193e+01	0.0000	305.0	25.42%	6594.9	15.51%
Elk4(ETS)/Hela-Elk4-ChIP-Seq(GSE31477)/Homer	NRYTTCCGGY	1e-17	-4.124e+01	0.0000	222.0	18.50%	4296.3	10.10%
Sp5(Zf)/mES-Sp5.Flag-ChIP-Seq(GSE72989)/Homer	RGKGGGCGGAGC	1e-17	-4.074e+01	0.0000	392.0	32.67%	9258.7	21.77%
HIF2a(bHLH)/785_O-HIF2a-ChIP-Seq(GSE34871)/Homer	GCACGTACCC	1e-17	-3.949e+01	0.0000	150.0	12.50%	2496.7	5.87%
Bach2(bZIP)/OCILy7-Bach2-ChIP-Seq(GSE44420)/Homer	TGCTGAGTCA	1e-16	-3.886e+01	0.0000	56.0	4.67%	498.9	1.17%
EWS:ERG-fusion(ETS)/CADO_ES1-EWS:ERG-ChIP-Seq(SRA014231)/Homer	ATTTCCTGTN	1e-16	-3.788e+01	0.0000	123.0	10.25%	1894.9	4.46%
Elk1(ETS)/Hela-Elk1-ChIP-Seq(GSE31477)/Homer	HACTTCCGGY	1e-15	-3.490e+01	0.0000	212.0	17.67%	4276.2	10.06%
KLF5(Zf)/LoVo-KLF5-ChIP-Seq(GSE49402)/Homer	DGGGYGKGGC	1e-14	-3.394e+01	0.0000	426.0	35.50%	10727.2	25.23%
CTCF(Zf)/CD4+-CTCF-ChIP-Seq(Barski_et_al.)/Homer	AYAGTGCCMYCTRGTGGCCA	1e-13	-3.183e+01	0.0000	61.0	5.08%	684.4	1.61%
EWS:FLI1-fusion(ETS)/SK_N_MC-EWS:FLI1-ChIP-Seq(SRA014231)/Homer	VACAGGAAAT	1e-13	-2.997e+01	0.0000	144.0	12.00%	2651.2	6.23%
KLF3(Zf)/MEF-Klf3-ChIP-Seq(GSE44748)/Homer	NRGCCCCRCCCHBNN	1e-12	-2.813e+01	0.0000	225.0	18.75%	4952.8	11.65%
KLF6(Zf)/PDAC-KLF6-ChIP-Seq(GSE64557)/Homer	MKGGGYGTGGCC	1e-11	-2.590e+01	0.0000	344.0	28.67%	8671.5	20.39%
KLF14(Zf)/HEK293-KLF14.GFP-ChIP-Seq(GSE58341)/Homer	RGKGGGCGKGGC	1e-10	-2.482e+01	0.0000	512.0	42.67%	14214.5	33.43%
ETS(ETS)/Promoter/Homer	AACCGGAAGT	1e-10	-2.479e+01	0.0000	130.0	10.83%	2477.4	5.83%
Ets1-distal(ETS)/CD4+-PolII-ChIP-Seq(Barski_et_al.)/Homer	MACAGGAAGT	1e-10	-2.458e+01	0.0000	69.0	5.75%	990.5	2.33%
ELF1(ETS)/Jurkat-ELF1-ChIP-Seq(SRA014231)/Homer	AVCCGGAAGT	1e-10	-2.320e+01	0.0000	178.0	14.83%	3859.6	9.08%
Maz(Zf)/HepG2-Maz-ChIP-Seq(GSE31477)/Homer	GGGGGGGG	1e-9	-2.268e+01	0.0000	403.0	33.58%	10792.2	25.38%
EHF(ETS)/LoVo-EHF-ChIP-Seq(GSE49402)/Homer	AVCAGGAAGT	1e-8	-1.902e+01	0.0000	205.0	17.08%	4877.3	11.47%
Klf9(Zf)/GBM-Klf9-ChIP-Seq(GSE62211)/Homer	GCCACRCCCACY	1e-8	-1.899e+01	0.0000	176.0	14.67%	4026.8	9.47%
BORIS(Zf)/K562-CTCFL-ChIP-Seq(GSE32465)/Homer	CNNBRGCGCCCCCTGSTGGC	1e-8	-1.881e+01	0.0000	80.0	6.67%	1410.8	3.32%
ETS:RUNX(ETS,Runt)/Jurkat-RUNX1-ChIP-Seq(GSE17954)/Homer	RCAGGATGTGGT	1e-8	-1.848e+01	0.0000	36.0	3.00%	419.3	0.99%
Klf4(Zf)/mES-Klf4-ChIP-Seq(GSE11431)/Homer	GCCACACCCA	1e-7	-1.721e+01	0.0000	137.0	11.42%	3005.2	7.07%
NFY(CCAAT)/Promoter/Homer	RGCCAATSRG	1e-7	-1.719e+01	0.0000	149.0	12.42%	3348.6	7.87%
RUNX(Runt)/HPC7-Runx1-ChIP-Seq(GSE22178)/Homer	SAAACCACAG	1e-7	-1.714e+01	0.0000	121.0	10.08%	2561.3	6.02%
Ronin(THAP)/ES-Thap11-ChIP-Seq(GSE51522)/Homer	RACTACAACTCCCAGVAKGC	1e-7	-1.664e+01	0.0000	25.0	2.08%	242.4	0.57%
ELF3(ETS)/PDAC-ELF3-ChIP-Seq(GSE64557)/Homer	ANCAGGAAGT	1e-7	-1.648e+01	0.0000	115.0	9.58%	2427.8	5.71%
RUNX2(Runt)/PCa-RUNX2-ChIP-Seq(GSE33889)/Homer	NWAACCACADNN	1e-7	-1.619e+01	0.0000	133.0	11.08%	2946.2	6.93%
Stat3+il21(Stat)/CD4-Stat3-ChIP-Seq(GSE19198)/Homer	SVYTTCCNGGAARB	1e-6	-1.568e+01	0.0000	107.0	8.92%	2245.1	5.28%
SPDEF(ETS)/VCaP-SPDEF-ChIP-Seq(SRA014231)/Homer	ASWTCCTGBT	1e-6	-1.480e+01	0.0000	168.0	14.00%	4047.7	9.52%
Gata2(Zf)/K562-GATA2-ChIP-Seq(GSE18829)/Homer	BBCTTATCTS	1e-6	-1.473e+01	0.0000	68.0	5.67%	1249.7	2.94%
NRF(NRF)/Promoter/Homer	STGCGCATGCGC	1e-6	-1.446e+01	0.0000	124.0	10.33%	2784.4	6.55%
ELF5(ETS)/T47D-ELF5-ChIP-Seq(GSE30407)/Homer	ACVAGGAAGT	1e-6	-1.427e+01	0.0000	128.0	10.67%	2909.3	6.84%
NRF1(NRF)/MCF7-NRF1-ChIP-Seq(Unpublished)/Homer	CTGCGCATGCGC	1e-5	-1.297e+01	0.0000	112.0	9.33%	2525.2	5.94%
PU.1-IRF(ETS:IRF)/Bcell-PU.1-ChIP-Seq(GSE21512)/Homer	MGGAAGTGAAAC	1e-5	-1.261e+01	0.0000	174.0	14.50%	4382.9	10.31%
RUNX1(Runt)/Jurkat-RUNX1-ChIP-Seq(GSE29180)/Homer	AAACCACARM	1e-5	-1.249e+01	0.0000	140.0	11.67%	3369.5	7.92%
RUNX-AML(Runt)/CD4+-PolII-ChIP-Seq(Barski_et_al.)/Homer	GCTGTGGTTW	1e-5	-1.229e+01	0.0000	106.0	8.83%	2392.5	5.63%
STAT4(Stat)/CD4-Stat4-ChIP-Seq(GSE22104)/Homer	NYTTCCWGGAAR	1e-5	-1.224e+01	0.0000	108.0	9.00%	2452.2	5.77%
Nrf2(bZIP)/Lymphoblast-Nrf2-ChIP-Seq(GSE37589)/Homer	HTGCTGAGTCAT	1e-5	-1.215e+01	0.0000	14.0	1.17%	111.6	0.26%
NF-E2(bZIP)/K562-NFE2-ChIP-Seq(GSE31477)/Homer	GATGACTCAGCA	1e-5	-1.205e+01	0.0000	15.0	1.25%	128.1	0.30%
Bach1(bZIP)/K562-Bach1-ChIP-Seq(GSE31477)/Homer	AWWNTGCTGAGTCAT	1e-5	-1.196e+01	0.0000	14.0	1.17%	113.5	0.27%
STAT1(Stat)/HelaS3-STAT1-ChIP-Seq(GSE12782)/Homer	NATTTCCNGGAAAT	1e-4	-1.137e+01	0.0001	42.0	3.50%	714.1	1.68%
Tgif2(Homeobox)/mES-Tgif2-ChIP-Seq(GSE55404)/Homer	TGTCANYT	1e-4	-1.134e+01	0.0001	382.0	31.83%	11191.2	26.32%
Zfp281(Zf)/ES-Zfp281-ChIP-Seq(GSE81042)/Homer	CCCCTCCCCCAC	1e-4	-1.131e+01	0.0001	78.0	6.50%	1658.5	3.90%
GFY(?)/Promoter/Homer	ACTACAATTCCC	1e-4	-1.126e+01	0.0001	26.0	2.17%	350.1	0.82%
Gata1(Zf)/K562-GATA1-ChIP-Seq(GSE18829)/Homer	SAGATAAGRV	1e-4	-1.119e+01	0.0001	57.0	4.75%	1100.0	2.59%
GFY-Staf(?,Zf)/Promoter/Homer	RACTACAATTCCCAGAAKGC	1e-4	-1.091e+01	0.0001	25.0	2.08%	336.0	0.79%
Gata4(Zf)/Heart-Gata4-ChIP-Seq(GSE35151)/Homer	NBWGATAAGR	1e-4	-1.084e+01	0.0001	87.0	7.25%	1933.7	4.55%
GFX(?)/Promoter/Homer	ATTCTCGCGAGA	1e-4	-1.046e+01	0.0001	16.0	1.33%	165.6	0.39%
Gata6(Zf)/HUG1N-GATA6-ChIP-Seq(GSE51936)/Homer	YCTTATCTBN	1e-4	-1.025e+01	0.0002	78.0	6.50%	1712.3	4.03%
PU.1(ETS)/ThioMac-PU.1-ChIP-Seq(GSE21512)/Homer	AGAGGAAGTG	1e-4	-9.910e+00	0.0002	77.0	6.42%	1702.6	4.00%
IRF8(IRF)/BMDM-IRF8-ChIP-Seq(GSE77884)/Homer	GRAASTGAAAST	1e-4	-9.624e+00	0.0003	50.0	4.17%	979.9	2.30%
STAT5(Stat)/mCD4+-Stat5-ChIP-Seq(GSE12346)/Homer	RTTTCTNAGAAA	1e-4	-9.288e+00	0.0004	44.0	3.67%	836.2	1.97%
IRF2(IRF)/Erythroblas-IRF2-ChIP-Seq(GSE36985)/Homer	GAAASYGAAASY	1e-3	-9.081e+00	0.0005	21.0	1.75%	289.8	0.68%
bZIP:IRF(bZIP,IRF)/Th17-BatF-ChIP-Seq(GSE39756)/Homer	NAGTTTCABTHTGACTNW	1e-3	-8.497e+00	0.0009	47.0	3.92%	947.0	2.23%
Atf1(bZIP)/K562-ATF1-ChIP-Seq(GSE31477)/Homer	GATGACGTCA	1e-3	-7.871e+00	0.0016	105.0	8.75%	2653.6	6.24%
IRF3(IRF)/BMDM-Irf3-ChIP-Seq(GSE67343)/Homer	AGTTTCAKTTTC	1e-3	-7.797e+00	0.0017	40.0	3.33%	791.9	1.86%
MafK(bZIP)/C2C12-MafK-ChIP-Seq(GSE36030)/Homer	GCTGASTCAGCA	1e-3	-7.586e+00	0.0021	38.0	3.17%	747.4	1.76%
Atf7(bZIP)/3T3L1-Atf7-ChIP-Seq(GSE56872)/Homer	NGRTGACGTCAY	1e-3	-7.432e+00	0.0024	79.0	6.58%	1909.9	4.49%
RORgt(NR)/EL4-RORgt.Flag-ChIP-Seq(GSE56019)/Homer	AAYTAGGTCA	1e-3	-7.305e+00	0.0027	18.0	1.50%	264.0	0.62%
PU.1:IRF8(ETS:IRF)/pDC-Irf8-ChIP-Seq(GSE66899)/Homer	GGAAGTGAAAST	1e-3	-7.240e+00	0.0028	27.0	2.25%	478.1	1.12%
IRF4(IRF)/GM12878-IRF4-ChIP-Seq(GSE32465)/Homer	ACTGAAACCA	1e-3	-7.238e+00	0.0028	51.0	4.25%	1116.1	2.62%
Atf4(bZIP)/MEF-Atf4-ChIP-Seq(GSE35681)/Homer	MTGATGCAAT	1e-3	-7.181e+00	0.0029	31.0	2.58%	581.9	1.37%
SpiB(ETS)/OCILY3-SPIB-ChIP-Seq(GSE56857)/Homer	AAAGRGGAAGTG	1e-3	-7.180e+00	0.0029	36.0	3.00%	711.9	1.67%
STAT6(Stat)/Macrophage-Stat6-ChIP-Seq(GSE38377)/Homer	TTCCKNAGAA	1e-3	-7.150e+00	0.0030	55.0	4.58%	1233.8	2.90%
GATA(Zf),IR3/iTreg-Gata3-ChIP-Seq(GSE20898)/Homer	NNNNNBAGATAWYATCTVHN	1e-3	-7.053e+00	0.0032	15.0	1.25%	203.1	0.48%
IRF:BATF(IRF:bZIP)/pDC-Irf8-ChIP-Seq(GSE66899)/Homer	CTTTCANTATGACTV	1e-3	-7.034e+00	0.0033	16.0	1.33%	225.1	0.53%
RFX(HTH)/K562-RFX3-ChIP-Seq(SRA012198)/Homer	CGGTTGCCATGGCAAC	1e-3	-7.031e+00	0.0033	27.0	2.25%	485.3	1.14%
NFkB-p65(RHD)/GM12787-p65-ChIP-Seq(GSE19485)/Homer	WGGGGATTTCCC	1e-3	-6.971e+00	0.0034	59.0	4.92%	1357.0	3.19%
IRF1(IRF)/PBMC-IRF1-ChIP-Seq(GSE43036)/Homer	GAAAGTGAAAGT	1e-2	-6.815e+00	0.0040	21.0	1.75%	345.2	0.81%
GATA3(Zf)/iTreg-Gata3-ChIP-Seq(GSE20898)/Homer	AGATAASR	1e-2	-6.808e+00	0.0040	115.0	9.58%	3048.8	7.17%
Six2(Homeobox)/NephronProgenitor-Six2-ChIP-Seq(GSE39837)/Homer	GWAAYHTGAKMC	1e-2	-6.797e+00	0.0040	99.0	8.25%	2557.2	6.01%
BMYB(HTH)/Hela-BMYB-ChIP-Seq(GSE27030)/Homer	NHAACBGYYV	1e-2	-6.413e+00	0.0057	189.0	15.75%	5442.8	12.80%
Rfx2(HTH)/LoVo-RFX2-ChIP-Seq(GSE49402)/Homer	GTTGCCATGGCAACM	1e-2	-6.381e+00	0.0059	27.0	2.25%	508.4	1.20%
E2F4(E2F)/K562-E2F4-ChIP-Seq(GSE31477)/Homer	GGCGGGAAAH	1e-2	-6.143e+00	0.0074	145.0	12.08%	4058.9	9.54%
Arnt:Ahr(bHLH)/MCF7-Arnt-ChIP-Seq(Lo_et_al.)/Homer	TBGCACGCAA	1e-2	-5.989e+00	0.0085	171.0	14.25%	4911.9	11.55%
KLF10(Zf)/HEK293-KLF10.GFP-ChIP-Seq(GSE58341)/Homer	GGGGGTGTGTCC	1e-2	-5.799e+00	0.0102	213.0	17.75%	6307.6	14.83%
EKLF(Zf)/Erythrocyte-Klf1-ChIP-Seq(GSE20478)/Homer	NWGGGTGTGGCY	1e-2	-5.597e+00	0.0124	46.0	3.83%	1066.9	2.51%
Atf2(bZIP)/3T3L1-Atf2-ChIP-Seq(GSE56872)/Homer	NRRTGACGTCAT	1e-2	-5.521e+00	0.0132	56.0	4.67%	1362.3	3.20%
Chop(bZIP)/MEF-Chop-ChIP-Seq(GSE35681)/Homer	ATTGCATCAT	1e-2	-5.127e+00	0.0195	22.0	1.83%	426.3	1.00%
c-Jun-CRE(bZIP)/K562-cJun-ChIP-Seq(GSE31477)/Homer	ATGACGTCATCY	1e-2	-5.047e+00	0.0209	45.0	3.75%	1071.8	2.52%
Stat3(Stat)/mES-Stat3-ChIP-Seq(GSE11431)/Homer	CTTCCGGGAA	1e-2	-5.039e+00	0.0209	70.0	5.83%	1819.9	4.28%
PAX3:FKHR-fusion(Paired,Homeobox)/Rh4-PAX3:FKHR-ChIP-Seq(GSE19063)/Homer	ACCRTGACTAATTNN	1e-2	-4.811e+00	0.0260	20.0	1.67%	386.2	0.91%
JunD(bZIP)/K562-JunD-ChIP-Seq/Homer	ATGACGTCATCN	1e-2	-4.771e+00	0.0268	26.0	2.17%	548.5	1.29%
ZBTB33(Zf)/GM12878-ZBTB33-ChIP-Seq(GSE32465)/Homer	GGVTCTCGCGAGAAC	1e-2	-4.606e+00	0.0313	23.0	1.92%	474.7	1.12%
Pknox1(Homeobox)/ES-Prep1-ChIP-Seq(GSE63282)/Homer	SCTGTCAVTCAV	1e-1	-4.500e+00	0.0346	38.0	3.17%	902.2	2.12%
HEB(bHLH)/mES-Heb-ChIP-Seq(GSE53233)/Homer	VCAGCTGBNN	1e-1	-4.340e+00	0.0402	304.0	25.33%	9601.4	22.58%
Tbet(T-box)/CD8-Tbet-ChIP-Seq(GSE33802)/Homer	AGGTGTGAAM	1e-1	-4.251e+00	0.0436	109.0	9.08%	3125.2	7.35%
NFkB-p50,p52(RHD)/Monocyte-p50-ChIP-Chip(Schreiber_et_al.)/Homer	GGGGGAATCCCC	1e-1	-3.694e+00	0.0754	23.0	1.92%	518.6	1.22%
CEBP:AP1(bZIP)/ThioMac-CEBPb-ChIP-Seq(GSE21512)/Homer	DRTGTTGCAA	1e-1	-3.492e+00	0.0915	60.0	5.00%	1651.7	3.88%
Six1(Homeobox)/Myoblast-Six1-ChIP-Chip(GSE20150)/Homer	GKVTCADRTTWC	1e-1	-3.343e+00	0.1054	27.0	2.25%	654.0	1.54%
YY1(Zf)/Promoter/Homer	CAAGATGGCGGC	1e-1	-3.335e+00	0.1054	28.0	2.33%	684.2	1.61%
MafB(bZIP)/BMM-Mafb-ChIP-Seq(GSE75722)/Homer	WNTGCTGASTCAGCANWTTY	1e-1	-3.312e+00	0.1070	43.0	3.58%	1139.2	2.68%
GATA(Zf),IR4/iTreg-Gata3-ChIP-Seq(GSE20898)/Homer	NAGATWNBNATCTNN	1e-1	-3.175e+00	0.1207	8.0	0.67%	136.5	0.32%
NFkB-p65-Rel(RHD)/ThioMac-LPS-Expression(GSE23622)/Homer	GGAAATTCCC	1e-1	-3.175e+00	0.1207	8.0	0.67%	136.2	0.32%
MYB(HTH)/ERMYB-Myb-ChIPSeq(GSE22095)/Homer	GGCVGTTR	1e-1	-3.108e+00	0.1281	226.0	18.83%	7202.9	16.94%
Bcl6(Zf)/Liver-Bcl6-ChIP-Seq(GSE31578)/Homer	NNNCTTTCCAGGAAA	1e-1	-3.091e+00	0.1293	128.0	10.67%	3910.2	9.19%
Egr1(Zf)/K562-Egr1-ChIP-Seq(GSE32465)/Homer	TGCGTGGGYG	1e-1	-3.069e+00	0.1312	197.0	16.42%	6227.9	14.65%
ISRE(IRF)/ThioMac-LPS-Expression(GSE23622)/Homer	AGTTTCASTTTC	1e-1	-3.037e+00	0.1343	8.0	0.67%	140.9	0.33%
Meis1(Homeobox)/MastCells-Meis1-ChIP-Seq(GSE48085)/Homer	VGCTGWCAVB	1e-1	-2.947e+00	0.1459	214.0	17.83%	6829.6	16.06%
X-box(HTH)/NPC-H3K4me1-ChIP-Seq(GSE16256)/Homer	GGTTGCCATGGCAA	1e-1	-2.927e+00	0.1478	18.0	1.50%	417.2	0.98%
CHR(?)/Hela-CellCycle-Expression/Homer	SRGTTTCAAA	1e-1	-2.906e+00	0.1497	44.0	3.67%	1207.7	2.84%
p73(p53)/Trachea-p73-ChIP-Seq(PRJNA310161)/Homer	NRRRCAWGTCCDGRCATGYY	1e-1	-2.906e+00	0.1497	8.0	0.67%	144.6	0.34%
Unknown-ESC-element(?)/mES-Nanog-ChIP-Seq(GSE11724)/Homer	CACAGCAGGGGG	1e-1	-2.899e+00	0.1497	79.0	6.58%	2328.9	5.48%
AMYB(HTH)/Testes-AMYB-ChIP-Seq(GSE44588)/Homer	TGGCAGTTGG	1e-1	-2.843e+00	0.1559	183.0	15.25%	5800.1	13.64%
GATA3(Zf),DR4/iTreg-Gata3-ChIP-Seq(GSE20898)/Homer	AGATGKDGAGATAAG	1e-1	-2.734e+00	0.1725	7.0	0.58%	124.1	0.29%
Tgif1(Homeobox)/mES-Tgif1-ChIP-Seq(GSE55404)/Homer	YTGWCADY	1e-1	-2.585e+00	0.1988	306.0	25.50%	10073.4	23.69%
LXRE(NR),DR4/RAW-LXRb.biotin-ChIP-Seq(GSE21512)/Homer	RGGTTACTANAGGTCA	1e-1	-2.542e+00	0.2062	7.0	0.58%	130.8	0.31%
ETS:E-box(ETS,bHLH)/HPC7-Scl-ChIP-Seq(GSE22178)/Homer	AGGAARCAGCTG	1e-1	-2.396e+00	0.2367	12.0	1.00%	273.2	0.64%
Tcf3(HMG)/mES-Tcf3-ChIP-Seq(GSE11724)/Homer	ASWTCAAAGG	1e-1	-2.369e+00	0.2416	24.0	2.00%	633.4	1.49%
TCFL2(HMG)/K562-TCF7L2-ChIP-Seq(GSE29196)/Homer	ACWTCAAAGG	1e-1	-2.362e+00	0.2416	10.0	0.83%	218.2	0.51%
Egr2(Zf)/Thymocytes-Egr2-ChIP-Seq(GSE34254)/Homer	NGCGTGGGCGGR	1e-1	-2.321e+00	0.2498	68.0	5.67%	2049.5	4.82%
ZFP3(Zf)/HEK293-ZFP3.GFP-ChIP-Seq(GSE58341)/Homer	GGGTTTTGAAGGATGARTAGGAGTT	1e0	-2.237e+00	0.2698	1.0	0.08%	4.1	0.01%
CArG(MADS)/PUER-Srf-ChIP-Seq(Sullivan_et_al.)/Homer	CCATATATGGNM	1e0	-2.233e+00	0.2698	24.0	2.00%	644.2	1.51%
CRX(Homeobox)/Retina-Crx-ChIP-Seq(GSE20012)/Homer	GCTAATCC	1e0	-2.155e+00	0.2889	191.0	15.92%	6230.6	14.65%
THRa(NR)/C17.2-THRa-ChIP-Seq(GSE38347)/Homer	GGTCANYTGAGGWCA	1e0	-2.145e+00	0.2898	53.0	4.42%	1583.0	3.72%
NFAT:AP1(RHD,bZIP)/Jurkat-NFATC1-ChIP-Seq(Jolma_et_al.)/Homer	SARTGGAAAAWRTGAGTCAB	1e0	-2.105e+00	0.2997	14.0	1.17%	348.1	0.82%
Nanog(Homeobox)/mES-Nanog-ChIP-Seq(GSE11724)/Homer	RGCCATTAAC	1e0	-2.036e+00	0.3189	378.0	31.50%	12745.0	29.97%
HLF(bZIP)/HSC-HLF.Flag-ChIP-Seq(GSE69817)/Homer	RTTATGYAAB	1e0	-2.029e+00	0.3191	53.0	4.42%	1598.3	3.76%
Twist(bHLH)/HMLE-TWIST1-ChIP-Seq(Chang_et_al)/Homer	VCAKCTGGNNNCCAGMTGBN	1e0	-1.993e+00	0.3284	16.0	1.33%	416.9	0.98%
Foxo3(Forkhead)/U2OS-Foxo3-ChIP-Seq(E-MTAB-2701)/Homer	DGTAAACA	1e0	-1.945e+00	0.3426	54.0	4.50%	1643.4	3.86%
GATA3(Zf),DR8/iTreg-Gata3-ChIP-Seq(GSE20898)/Homer	AGATSTNDNNDSAGATAASN	1e0	-1.902e+00	0.3553	7.0	0.58%	154.4	0.36%
Tcf4(HMG)/Hct116-Tcf4-ChIP-Seq(SRA012054)/Homer	ASATCAAAGGVA	1e0	-1.785e+00	0.3967	37.0	3.08%	1106.3	2.60%
Foxo1(Forkhead)/RAW-Foxo1-ChIP-Seq(Fan_et_al.)/Homer	CTGTTTAC	1e0	-1.783e+00	0.3967	176.0	14.67%	5814.3	13.67%
MafA(bZIP)/Islet-MafA-ChIP-Seq(GSE30298)/Homer	TGCTGACTCA	1e0	-1.769e+00	0.3980	95.0	7.92%	3048.9	7.17%
E2F3(E2F)/MEF-E2F3-ChIP-Seq(GSE71376)/Homer	BTKGGCGGGAAA	1e0	-1.756e+00	0.4003	157.0	13.08%	5168.0	12.15%
Rbpj1(?)/Panc1-Rbpj1-ChIP-Seq(GSE47459)/Homer	HTTTCCCASG	1e0	-1.731e+00	0.4078	155.0	12.92%	5106.5	12.01%
Pbx3(Homeobox)/GM12878-PBX3-ChIP-Seq(GSE32465)/Homer	SCTGTCAMTCAN	1e0	-1.690e+00	0.4225	30.0	2.50%	889.9	2.09%
E2F(E2F)/Hela-CellCycle-Expression/Homer	TTSGCGCGAAAA	1e0	-1.688e+00	0.4225	15.0	1.25%	408.4	0.96%
Mef2d(MADS)/Retina-Mef2d-ChIP-Seq(GSE61391)/Homer	GCTATTTTTAGC	1e0	-1.664e+00	0.4280	10.0	0.83%	255.5	0.60%
p53(p53)/Saos-p53-ChIP-Seq(GSE15780)/Homer	RRCATGYCYRGRCATGYYYN	1e0	-1.546e+00	0.4761	12.0	1.00%	325.6	0.77%
p53(p53)/Saos-p53-ChIP-Seq/Homer	RRCATGYCYRGRCATGYYYN	1e0	-1.546e+00	0.4761	12.0	1.00%	325.6	0.77%
ZNF711(Zf)/SHSY5Y-ZNF711-ChIP-Seq(GSE20673)/Homer	AGGCCTAG	1e0	-1.536e+00	0.4778	312.0	26.00%	10621.3	24.98%
p53(p53)/mES-cMyc-ChIP-Seq(GSE11431)/Homer	ACATGCCCGGGCAT	1e0	-1.520e+00	0.4826	3.0	0.25%	57.4	0.13%
Hoxb4(Homeobox)/ES-Hoxb4-ChIP-Seq(GSE34014)/Homer	TGATTRATGGCY	1e0	-1.501e+00	0.4889	13.0	1.08%	360.8	0.85%
Mef2a(MADS)/HL1-Mef2a.biotin-ChIP-Seq(GSE21529)/Homer	CYAAAAATAG	1e0	-1.460e+00	0.5062	23.0	1.92%	687.6	1.62%
ZNF467(Zf)/HEK293-ZNF467.GFP-ChIP-Seq(GSE58341)/Homer	TGGGGAAGGGCM	1e0	-1.386e+00	0.5420	140.0	11.67%	4687.3	11.02%
ZSCAN22(Zf)/HEK293-ZSCAN22.GFP-ChIP-Seq(GSE58341)/Homer	SMCAGTCWGAKGGAGGAGGC	1e0	-1.357e+00	0.5547	12.0	1.00%	340.4	0.80%
Foxh1(Forkhead)/hESC-FOXH1-ChIP-Seq(GSE29422)/Homer	NNTGTGGATTSS	1e0	-1.355e+00	0.5547	46.0	3.83%	1470.1	3.46%
STAT6(Stat)/CD4-Stat6-ChIP-Seq(GSE22104)/Homer	ABTTCYYRRGAA	1e0	-1.333e+00	0.5612	37.0	3.08%	1170.4	2.75%
ZBTB18(Zf)/HEK293-ZBTB18.GFP-ChIP-Seq(GSE58341)/Homer	AACATCTGGA	1e0	-1.288e+00	0.5834	53.0	4.42%	1720.4	4.05%
E2F7(E2F)/Hela-E2F7-ChIP-Seq(GSE32673)/Homer	VDTTTCCCGCCA	1e0	-1.287e+00	0.5834	32.0	2.67%	1009.4	2.37%
Pdx1(Homeobox)/Islet-Pdx1-ChIP-Seq(SRA008281)/Homer	YCATYAATCA	1e0	-1.279e+00	0.5834	55.0	4.58%	1790.1	4.21%
OCT4-SOX2-TCF-NANOG(POU,Homeobox,HMG)/mES-Oct4-ChIP-Seq(GSE11431)/Homer	ATTTGCATAACAATG	1e0	-1.242e+00	0.6009	9.0	0.75%	253.8	0.60%
Rfx1(HTH)/NPC-H3K4me1-ChIP-Seq(GSE16256)/Homer	KGTTGCCATGGCAA	1e0	-1.236e+00	0.6009	28.0	2.33%	882.1	2.07%
Nur77(NR)/K562-NR4A1-ChIP-Seq(GSE31363)/Homer	TGACCTTTNCNT	1e0	-1.228e+00	0.6024	13.0	1.08%	384.5	0.90%
PBX1(Homeobox)/MCF7-PBX1-ChIP-Seq(GSE28007)/Homer	GSCTGTCACTCA	1e0	-1.214e+00	0.6076	11.0	0.92%	320.4	0.75%
Brn1(POU,Homeobox)/NPC-Brn1-ChIP-Seq(GSE35496)/Homer	TATGCWAATBAV	1e0	-1.184e+00	0.6223	18.0	1.50%	554.1	1.30%
Mef2c(MADS)/GM12878-Mef2c-ChIP-Seq(GSE32465)/Homer	DCYAAAAATAGM	1e0	-1.182e+00	0.6223	20.0	1.67%	621.2	1.46%
Foxa3(Forkhead)/Liver-Foxa3-ChIP-Seq(GSE77670)/Homer	BSNTGTTTACWYWGN	1e0	-1.159e+00	0.6313	20.0	1.67%	625.0	1.47%
Lhx3(Homeobox)/Neuron-Lhx3-ChIP-Seq(GSE31456)/Homer	ADBTAATTAR	1e0	-1.144e+00	0.6370	98.0	8.17%	3304.1	7.77%
TR4(NR),DR1/Hela-TR4-ChIP-Seq(GSE24685)/Homer	GAGGTCAAAGGTCA	1e0	-1.132e+00	0.6411	15.0	1.25%	460.9	1.08%
Hoxc9(Homeobox)/Ainv15-Hoxc9-ChIP-Seq(GSE21812)/Homer	GGCCATAAATCA	1e0	-1.131e+00	0.6411	27.0	2.25%	864.8	2.03%
PAX6(Paired,Homeobox)/Forebrain-Pax6-ChIP-Seq(GSE66961)/Homer	NGTGTTCAVTSAAGCGKAAA	1e0	-1.106e+00	0.6511	9.0	0.75%	265.0	0.62%
Mef2b(MADS)/HEK293-Mef2b.V5-ChIP-Seq(GSE67450)/Homer	GCTATTTTTGGM	1e0	-1.103e+00	0.6511	43.0	3.58%	1415.4	3.33%
Zic3(Zf)/mES-Zic3-ChIP-Seq(GSE37889)/Homer	GGCCYCCTGCTGDGH	1e0	-1.098e+00	0.6511	97.0	8.08%	3283.3	7.72%
Mouse_Recombination_Hotspot(Zf)/Testis-DMC1-ChIP-Seq(GSE24438)/Homer	ACTYKNATTCGTGNTACTTC	1e0	-1.097e+00	0.6511	5.0	0.42%	135.2	0.32%
Brachyury(T-box)/Mesoendoderm-Brachyury-ChIP-exo(GSE54963)/Homer	ANTTMRCASBNNNGTGYKAAN	1e0	-1.073e+00	0.6588	24.0	2.00%	771.2	1.81%
Ap4(bHLH)/AML-Tfap4-ChIP-Seq(GSE45738)/Homer	NAHCAGCTGD	1e0	-1.049e+00	0.6711	142.0	11.83%	4868.6	11.45%
GLI3(Zf)/Limb-GLI3-ChIP-Chip(GSE11077)/Homer	CGTGGGTGGTCC	1e0	-1.034e+00	0.6778	17.0	1.42%	539.2	1.27%
OCT:OCT(POU,Homeobox,IR1)/NPC-Brn2-ChIP-Seq(GSE35496)/Homer	ATGAATWATTCATGA	1e0	-1.012e+00	0.6889	1.0	0.08%	17.0	0.04%
Foxa2(Forkhead)/Liver-Foxa2-ChIP-Seq(GSE25694)/Homer	CYTGTTTACWYW	1e0	-9.987e-01	0.6947	58.0	4.83%	1956.9	4.60%
ZNF317(Zf)/HEK293-ZNF317.GFP-ChIP-Seq(GSE58341)/Homer	GTCWGCTGTYYCTCT	1e0	-9.901e-01	0.6971	8.0	0.67%	241.2	0.57%
DUX4(Homeobox)/Myoblasts-DUX4.V5-ChIP-Seq(GSE75791)/Homer	NWTAAYCYAATCAWN	1e0	-9.874e-01	0.6971	2.0	0.17%	46.5	0.11%
ZNF143|STAF(Zf)/CUTLL-ZNF143-ChIP-Seq(GSE29600)/Homer	ATTTCCCAGVAKSCY	1e0	-9.852e-01	0.6971	44.0	3.67%	1474.9	3.47%
FOXK1(Forkhead)/HEK293-FOXK1-ChIP-Seq(GSE51673)/Homer	NVWTGTTTAC	1e0	-9.800e-01	0.6971	70.0	5.83%	2378.8	5.59%
GSC(Homeobox)/FrogEmbryos-GSC-ChIP-Seq(DRA000576)/Homer	RGGATTAR	1e0	-9.674e-01	0.6987	81.0	6.75%	2765.2	6.50%
ZNF519(Zf)/HEK293-ZNF519.GFP-ChIP-Seq(GSE58341)/Homer	GAGSCCGAGC	1e0	-9.365e-01	0.7170	52.0	4.33%	1763.3	4.15%
HOXA9(Homeobox)/HSC-Hoxa9-ChIP-Seq(GSE33509)/Homer	GGCCATAAATCA	1e0	-9.350e-01	0.7170	38.0	3.17%	1277.8	3.00%
Oct6(POU,Homeobox)/NPC-Pou3f1-ChIP-Seq(GSE35496)/Homer	WATGCAAATGAG	1e0	-9.193e-01	0.7222	23.0	1.92%	761.1	1.79%
ZNF136(Zf)/HEK293-ZNF136.GFP-ChIP-Seq(GSE58341)/Homer	YTKGATAHAGTATTCTWGGTNGGCA	1e0	-9.023e-01	0.7309	5.0	0.42%	148.7	0.35%
Isl1(Homeobox)/Neuron-Isl1-ChIP-Seq(GSE31456)/Homer	CTAATKGV	1e0	-9.007e-01	0.7309	138.0	11.50%	4785.8	11.25%
GATA:SCL(Zf,bHLH)/Ter119-SCL-ChIP-Seq(GSE18720)/Homer	CRGCTGBNGNSNNSAGATAA	1e0	-8.930e-01	0.7309	9.0	0.75%	284.6	0.67%
NFAT(RHD)/Jurkat-NFATC1-ChIP-Seq(Jolma_et_al.)/Homer	ATTTTCCATT	1e0	-8.905e-01	0.7309	61.0	5.08%	2089.9	4.91%
NF1-halfsite(CTF)/LNCaP-NF1-ChIP-Seq(Unpublished)/Homer	YTGCCAAG	1e0	-8.775e-01	0.7347	196.0	16.33%	6836.8	16.08%
PAX5(Paired,Homeobox),condensed/GM12878-PAX5-ChIP-Seq(GSE32465)/Homer	GTCACGCTCSCTGM	1e0	-8.649e-01	0.7405	18.0	1.50%	597.2	1.40%
Oct4(POU,Homeobox)/mES-Oct4-ChIP-Seq(GSE11431)/Homer	ATTTGCATAW	1e0	-8.634e-01	0.7405	25.0	2.08%	840.7	1.98%
Pitx1(Homeobox)/Chicken-Pitx1-ChIP-Seq(GSE38910)/Homer	TAATCCCN	1e0	-8.628e-01	0.7405	337.0	28.08%	11819.5	27.79%
Rfx5(HTH)/GM12878-Rfx5-ChIP-Seq(GSE31477)/Homer	SCCTAGCAACAG	1e0	-8.527e-01	0.7405	39.0	3.25%	1331.0	3.13%
ZNF528(Zf)/HEK293-ZNF528.GFP-ChIP-Seq(GSE58341)/Homer	AGAAATGACTTCCCT	1e0	-8.408e-01	0.7441	1.0	0.08%	20.5	0.05%
Unknown(Homeobox)/Limb-p300-ChIP-Seq/Homer	SSCMATWAAA	1e0	-8.363e-01	0.7441	35.0	2.92%	1194.7	2.81%
OCT:OCT-short(POU,Homeobox)/NPC-OCT6-ChIP-Seq(GSE43916)/Homer	ATGCATWATGCATRW	1e0	-8.140e-01	0.7572	32.0	2.67%	1094.7	2.57%
Tbx5(T-box)/HL1-Tbx5.biotin-ChIP-Seq(GSE21529)/Homer	AGGTGTCA	1e0	-7.963e-01	0.7671	376.0	31.33%	13239.4	31.13%
Tcf21(bHLH)/ArterySmoothMuscle-Tcf21-ChIP-Seq(GSE61369)/Homer	NAACAGCTGG	1e0	-7.848e-01	0.7724	112.0	9.33%	3917.2	9.21%
ZBTB12(Zf)/HEK293-ZBTB12.GFP-ChIP-Seq(GSE58341)/Homer	NGNTCTAGAACCNGV	1e0	-7.794e-01	0.7730	48.0	4.00%	1664.5	3.91%
CTCF-SatelliteElement(Zf?)/CD4+-CTCF-ChIP-Seq(Barski_et_al.)/Homer	TGCAGTTCCMVNWRTGGCCA	1e0	-7.775e-01	0.7730	2.0	0.17%	55.7	0.13%
ZNF382(Zf)/HEK293-ZNF382.GFP-ChIP-Seq(GSE58341)/Homer	GNCTGTASTRNTGBCTCHTT	1e0	-7.775e-01	0.7730	2.0	0.17%	55.4	0.13%
Pitx1:Ebox(Homeobox,bHLH)/Hindlimb-Pitx1-ChIP-Seq(GSE41591)/Homer	YTAATTRAWWCCAGATGT	1e0	-7.751e-01	0.7730	9.0	0.75%	298.0	0.70%
DMRT6(DM)/Testis-DMRT6-ChIP-Seq(GSE60440)/Homer	YDGHTACAWTGTADC	1e0	-7.651e-01	0.7730	12.0	1.00%	403.7	0.95%
HRE(HSF)/Striatum-HSF1-ChIP-Seq(GSE38000)/Homer	TTCTAGAABNTTCTA	1e0	-7.524e-01	0.7762	15.0	1.25%	510.9	1.20%
HNF6(Homeobox)/Liver-Hnf6-ChIP-Seq(ERP000394)/Homer	NTATYGATCH	1e0	-7.451e-01	0.7783	30.0	2.50%	1039.2	2.44%
ZFX(Zf)/mES-Zfx-ChIP-Seq(GSE11431)/Homer	AGGCCTRG	1e0	-7.325e-01	0.7847	172.0	14.33%	6061.2	14.25%
HOXB13(Homeobox)/ProstateTumor-HOXB13-ChIP-Seq(GSE56288)/Homer	TTTTATKRGG	1e0	-6.977e-01	0.8088	64.0	5.33%	2254.7	5.30%
Smad3(MAD)/NPC-Smad3-ChIP-Seq(GSE36673)/Homer	TWGTCTGV	1e0	-6.922e-01	0.8097	316.0	26.33%	11184.5	26.30%
ZNF322(Zf)/HEK293-ZNF322.GFP-ChIP-Seq(GSE58341)/Homer	GAGCCTGGTACTGWGCCTGR	1e0	-6.865e-01	0.8107	33.0	2.75%	1159.5	2.73%
Foxf1(Forkhead)/Lung-Foxf1-ChIP-Seq(GSE77951)/Homer	WWATRTAAACAN	1e0	-6.801e-01	0.8123	53.0	4.42%	1870.1	4.40%
Reverb(NR),DR2/RAW-Reverba.biotin-ChIP-Seq(GSE45914)/Homer	GTRGGTCASTGGGTCA	1e0	-6.644e-01	0.8215	14.0	1.17%	490.0	1.15%
LRF(Zf)/Erythroblasts-ZBTB7A-ChIP-Seq(GSE74977)/Homer	AAGACCCYYN	1e0	-6.448e-01	0.8342	271.0	22.58%	9621.8	22.63%
MafF(bZIP)/HepG2-MafF-ChIP-Seq(GSE31477)/Homer	HWWGTCAGCAWWTTT	1e0	-6.190e-01	0.8522	13.0	1.08%	461.9	1.09%
Phox2a(Homeobox)/Neuron-Phox2a-ChIP-Seq(GSE31456)/Homer	YTAATYNRATTA	1e0	-6.184e-01	0.8522	14.0	1.17%	497.6	1.17%
Myf5(bHLH)/GM-Myf5-ChIP-Seq(GSE24852)/Homer	BAACAGCTGT	1e0	-5.954e-01	0.8650	80.0	6.67%	2862.7	6.73%
p63(p53)/Keratinocyte-p63-ChIP-Seq(GSE17611)/Homer	NNDRCATGYCYNRRCATGYH	1e0	-5.831e-01	0.8720	38.0	3.17%	1366.6	3.21%
FOXA1(Forkhead)/MCF7-FOXA1-ChIP-Seq(GSE26831)/Homer	WAAGTAAACA	1e0	-5.742e-01	0.8761	58.0	4.83%	2085.8	4.90%
PRDM1(Zf)/Hela-PRDM1-ChIP-Seq(GSE31477)/Homer	ACTTTCACTTTC	1e0	-5.628e-01	0.8823	41.0	3.42%	1480.9	3.48%
ZNF41(Zf)/HEK293-ZNF41.GFP-ChIP-Seq(GSE58341)/Homer	CCTCATGGTGYCYTWYTCCCTTGTG	1e0	-5.590e-01	0.8823	2.0	0.17%	68.9	0.16%
Srebp1a(bHLH)/HepG2-Srebp1a-ChIP-Seq(GSE31477)/Homer	RTCACSCCAY	1e0	-5.560e-01	0.8823	20.0	1.67%	726.1	1.71%
Lhx2(Homeobox)/HFSC-Lhx2-ChIP-Seq(GSE48068)/Homer	TAATTAGN	1e0	-5.551e-01	0.8823	54.0	4.50%	1949.5	4.58%
MyoG(bHLH)/C2C12-MyoG-ChIP-Seq(GSE36024)/Homer	AACAGCTG	1e0	-5.495e-01	0.8823	128.0	10.67%	4597.5	10.81%
Zfp809(Zf)/ES-Zfp809-ChIP-Seq(GSE70799)/Homer	GGGGCTYGKCTGGGA	1e0	-5.096e-01	0.9112	33.0	2.75%	1209.9	2.85%
EBF1(EBF)/Near-E2A-ChIP-Seq(GSE21512)/Homer	GTCCCCWGGGGA	1e0	-4.938e-01	0.9218	131.0	10.92%	4737.5	11.14%
Oct2(POU,Homeobox)/Bcell-Oct2-ChIP-Seq(GSE21512)/Homer	ATATGCAAAT	1e0	-4.927e-01	0.9218	13.0	1.08%	485.7	1.14%
NeuroD1(bHLH)/Islet-NeuroD1-ChIP-Seq(GSE30298)/Homer	GCCATCTGTT	1e0	-4.874e-01	0.9218	79.0	6.58%	2876.5	6.76%
AR-halfsite(NR)/LNCaP-AR-ChIP-Seq(GSE27824)/Homer	CCAGGAACAG	1e0	-4.836e-01	0.9218	452.0	37.67%	16178.3	38.04%
E2A(bHLH)/proBcell-E2A-ChIP-Seq(GSE21978)/Homer	DNRCAGCTGY	1e0	-4.836e-01	0.9218	203.0	16.92%	7318.0	17.21%
HRE(HSF)/HepG2-HSF1-ChIP-Seq(GSE31477)/Homer	BSTTCTRGAABVTTCYAGAA	1e0	-4.833e-01	0.9218	13.0	1.08%	487.7	1.15%
E2F6(E2F)/Hela-E2F6-ChIP-Seq(GSE31477)/Homer	GGCGGGAARN	1e0	-4.735e-01	0.9218	123.0	10.25%	4463.5	10.50%
CEBP(bZIP)/ThioMac-CEBPb-ChIP-Seq(GSE21512)/Homer	ATTGCGCAAC	1e0	-4.720e-01	0.9218	38.0	3.17%	1403.7	3.30%
DMRT1(DM)/Testis-DMRT1-ChIP-Seq(GSE64892)/Homer	TWGHWACAWTGTWDC	1e0	-4.645e-01	0.9218	12.0	1.00%	454.7	1.07%
GRHL2(CP2)/HBE-GRHL2-ChIP-Seq(GSE46194)/Homer	AAACYKGTTWDACMRGTTTB	1e0	-4.475e-01	0.9307	26.0	2.17%	974.0	2.29%
THRb(NR)/Liver-NR1A2-ChIP-Seq(GSE52613)/Homer	TRAGGTCA	1e0	-4.178e-01	0.9550	443.0	36.92%	15925.5	37.45%
ZNF675(Zf)/HEK293-ZNF675.GFP-ChIP-Seq(GSE58341)/Homer	ARGAGGMCAAAATGW	1e0	-4.098e-01	0.9588	8.0	0.67%	315.1	0.74%
FoxL2(Forkhead)/Ovary-FoxL2-ChIP-Seq(GSE60858)/Homer	WWTRTAAACAVG	1e0	-4.088e-01	0.9588	43.0	3.58%	1610.3	3.79%
Znf263(Zf)/K562-Znf263-ChIP-Seq(GSE31477)/Homer	CVGTSCTCCC	1e0	-4.067e-01	0.9588	264.0	22.00%	9560.6	22.48%
Ascl1(bHLH)/NeuralTubes-Ascl1-ChIP-Seq(GSE55840)/Homer	NNVVCAGCTGBN	1e0	-4.034e-01	0.9588	199.0	16.58%	7239.0	17.02%
Tcfcp2l1(CP2)/mES-Tcfcp2l1-ChIP-Seq(GSE11431)/Homer	NRAACCRGTTYRAACCRGYT	1e0	-3.953e-01	0.9588	14.0	1.17%	545.6	1.28%
Barx1(Homeobox)/Stomach-Barx1.3xFlag-ChIP-Seq(GSE69483)/Homer	AAACMATTAN	1e0	-3.932e-01	0.9588	22.0	1.83%	844.1	1.98%
COUP-TFII(NR)/Artia-Nr2f2-ChIP-Seq(GSE46497)/Homer	AGRGGTCA	1e0	-3.846e-01	0.9604	186.0	15.50%	6788.6	15.96%
GRE(NR),IR3/A549-GR-ChIP-Seq(GSE32465)/Homer	NRGVACABNVTGTYCY	1e0	-3.784e-01	0.9626	11.0	0.92%	436.1	1.03%
FOXP1(Forkhead)/H9-FOXP1-ChIP-Seq(GSE31006)/Homer	NYYTGTTTACHN	1e0	-3.767e-01	0.9626	26.0	2.17%	998.2	2.35%
Tbx20(T-box)/Heart-Tbx20-ChIP-Seq(GSE29636)/Homer	GGTGYTGACAGS	1e0	-3.765e-01	0.9626	20.0	1.67%	775.2	1.82%
Pax7(Paired,Homeobox)/Myoblast-Pax7-ChIP-Seq(GSE25064)/Homer	TAATCAATTA	1e0	-3.570e-01	0.9722	3.0	0.25%	128.4	0.30%
Cdx2(Homeobox)/mES-Cdx2-ChIP-Seq(GSE14586)/Homer	GYMATAAAAH	1e0	-3.521e-01	0.9733	32.0	2.67%	1230.8	2.89%
HOXD13(Homeobox)/Chicken-Hoxd13-ChIP-Seq(GSE38910)/Homer	NCYAATAAAA	1e0	-3.393e-01	0.9821	53.0	4.42%	2010.8	4.73%
Prop1(Homeobox)/GHFT1-PROP1.biotin-ChIP-Seq(GSE77302)/Homer	NTAATBNAATTA	1e0	-3.380e-01	0.9821	20.0	1.67%	788.6	1.85%
ZNF692(Zf)/HEK293-ZNF692.GFP-ChIP-Seq(GSE58341)/Homer	GTGGGCCCCA	1e0	-3.186e-01	0.9950	20.0	1.67%	795.3	1.87%
PAX5(Paired,Homeobox)/GM12878-PAX5-ChIP-Seq(GSE32465)/Homer	GCAGCCAAGCRTGACH	1e0	-3.176e-01	0.9950	48.0	4.00%	1838.9	4.32%
Fox:Ebox(Forkhead,bHLH)/Panc1-Foxa2-ChIP-Seq(GSE47459)/Homer	NNNVCTGWGYAAACASN	1e0	-3.167e-01	0.9950	84.0	7.00%	3158.9	7.43%
Lhx1(Homeobox)/EmbryoCarcinoma-Lhx1-ChIP-Seq(GSE70957)/Homer	NNYTAATTAR	1e0	-3.149e-01	0.9950	52.0	4.33%	1987.8	4.67%
ZNF165(Zf)/WHIM12-ZNF165-ChIP-Seq(GSE65937)/Homer	AAGGKGRCGCAGGCA	1e0	-3.083e-01	0.9950	19.0	1.58%	761.9	1.79%
CDX4(Homeobox)/ZebrafishEmbryos-Cdx4.Myc-ChIP-Seq(GSE48254)/Homer	NGYCATAAAWCH	1e0	-3.071e-01	0.9950	47.0	3.92%	1807.5	4.25%
CEBP:CEBP(bZIP)/MEF-Chop-ChIP-Seq(GSE35681)/Homer	NTNATGCAAYMNNHTGMAAY	1e0	-3.024e-01	0.9950	5.0	0.42%	219.3	0.52%
PR(NR)/T47D-PR-ChIP-Seq(GSE31130)/Homer	VAGRACAKNCTGTBC	1e0	-3.020e-01	0.9950	209.0	17.42%	7694.6	18.09%
RARg(NR)/ES-RARg-ChIP-Seq(GSE30538)/Homer	AGGTCAAGGTCA	1e0	-2.867e-01	0.9973	6.0	0.50%	263.4	0.62%
Hand2(bHLH)/Mesoderm-Hand2-ChIP-Seq(GSE61475)/Homer	TGACANARRCCAGRC	1e0	-2.848e-01	0.9973	37.0	3.08%	1448.5	3.41%
Rfx6(HTH)/Min6b1-Rfx6.HA-ChIP-Seq(GSE62844)/Homer	TGTTKCCTAGCAACM	1e0	-2.780e-01	0.9987	124.0	10.33%	4646.5	10.93%
Cux2(Homeobox)/Liver-Cux2-ChIP-Seq(GSE35985)/Homer	HNRAATCAAT	1e0	-2.630e-01	1.0000	19.0	1.58%	779.5	1.83%
FOXM1(Forkhead)/MCF7-FOXM1-ChIP-Seq(GSE72977)/Homer	TRTTTACTTW	1e0	-2.595e-01	1.0000	62.0	5.17%	2392.6	5.63%
HNF1b(Homeobox)/PDAC-HNF1B-ChIP-Seq(GSE64557)/Homer	GTTAATNATTAA	1e0	-2.583e-01	1.0000	4.0	0.33%	187.2	0.44%
Nkx3.1(Homeobox)/LNCaP-Nkx3.1-ChIP-Seq(GSE28264)/Homer	AAGCACTTAA	1e0	-2.567e-01	1.0000	246.0	20.50%	9079.3	21.35%
FOXK2(Forkhead)/U2OS-FOXK2-ChIP-Seq(E-MTAB-2204)/Homer	SCHTGTTTACAT	1e0	-2.555e-01	1.0000	38.0	3.17%	1503.0	3.53%
OCT:OCT(POU,Homeobox)/NPC-OCT6-ChIP-Seq(GSE43916)/Homer	YATGCATATRCATRT	1e0	-2.546e-01	1.0000	10.0	0.83%	432.5	1.02%
Tcf12(bHLH)/GM12878-Tcf12-ChIP-Seq(GSE32465)/Homer	VCAGCTGYTG	1e0	-2.496e-01	1.0000	116.0	9.67%	4382.5	10.31%
EBNA1(EBV-virus)/Raji-EBNA1-ChIP-Seq(GSE30709)/Homer	GGYAGCAYDTGCTDCCCNNN	1e0	-2.455e-01	1.0000	1.0	0.08%	54.3	0.13%
Nkx6.1(Homeobox)/Islet-Nkx6.1-ChIP-Seq(GSE40975)/Homer	GKTAATGR	1e0	-2.365e-01	1.0000	139.0	11.58%	5234.7	12.31%
ZNF416(Zf)/HEK293-ZNF416.GFP-ChIP-Seq(GSE58341)/Homer	WDNCTGGGCA	1e0	-2.322e-01	1.0000	147.0	12.25%	5531.0	13.01%
AP-2gamma(AP2)/MCF7-TFAP2C-ChIP-Seq(GSE21234)/Homer	SCCTSAGGSCAW	1e0	-2.078e-01	1.0000	171.0	14.25%	6433.9	15.13%
Pit1(Homeobox)/GCrat-Pit1-ChIP-Seq(GSE58009)/Homer	ATGMATATDC	1e0	-1.908e-01	1.0000	52.0	4.33%	2074.2	4.88%
EBF(EBF)/proBcell-EBF-ChIP-Seq(GSE21978)/Homer	DGTCCCYRGGGA	1e0	-1.781e-01	1.0000	18.0	1.50%	782.6	1.84%
TATA-Box(TBP)/Promoter/Homer	CCTTTTAWAGSC	1e0	-1.772e-01	1.0000	89.0	7.42%	3467.1	8.15%
Nkx2.2(Homeobox)/NPC-Nkx2.2-ChIP-Seq(GSE61673)/Homer	BTBRAGTGSN	1e0	-1.737e-01	1.0000	203.0	16.92%	7646.0	17.98%
ZNF415(Zf)/HEK293-ZNF415.GFP-ChIP-Seq(GSE58341)/Homer	GRTGMTRGAGCC	1e0	-1.658e-01	1.0000	70.0	5.83%	2773.6	6.52%
Oct4:Sox17(POU,Homeobox,HMG)/F9-Sox17-ChIP-Seq(GSE44553)/Homer	CCATTGTATGCAAAT	1e0	-1.603e-01	1.0000	5.0	0.42%	258.4	0.61%
Srebp2(bHLH)/HepG2-Srebp2-ChIP-Seq(GSE31477)/Homer	CGGTCACSCCAC	1e0	-1.490e-01	1.0000	12.0	1.00%	558.7	1.31%
NF1(CTF)/LNCAP-NF1-ChIP-Seq(Unpublished)/Homer	CYTGGCABNSTGCCAR	1e0	-1.467e-01	1.0000	32.0	2.67%	1351.7	3.18%
Eomes(T-box)/H9-Eomes-ChIP-Seq(GSE26097)/Homer	ATTAACACCT	1e0	-1.459e-01	1.0000	158.0	13.17%	6052.5	14.23%
MyoD(bHLH)/Myotube-MyoD-ChIP-Seq(GSE21614)/Homer	RRCAGCTGYTSY	1e0	-1.415e-01	1.0000	96.0	8.00%	3774.0	8.87%
AP-2alpha(AP2)/Hela-AP2alpha-ChIP-Seq(GSE31477)/Homer	ATGCCCTGAGGC	1e0	-1.382e-01	1.0000	124.0	10.33%	4815.8	11.32%
Tlx?(NR)/NPC-H3K4me1-ChIP-Seq(GSE16256)/Homer	CTGGCAGSCTGCCA	1e0	-1.308e-01	1.0000	35.0	2.92%	1482.2	3.49%
ERE(NR),IR3/MCF7-ERa-ChIP-Seq(Unpublished)/Homer	VAGGTCACNSTGACC	1e0	-1.267e-01	1.0000	23.0	1.92%	1016.6	2.39%
Pit1+1bp(Homeobox)/GCrat-Pit1-ChIP-Seq(GSE58009)/Homer	ATGCATAATTCA	1e0	-1.250e-01	1.0000	9.0	0.75%	447.7	1.05%
E2F1(E2F)/Hela-E2F1-ChIP-Seq(GSE22478)/Homer	CWGGCGGGAA	1e0	-1.232e-01	1.0000	55.0	4.58%	2258.5	5.31%
FOXA1(Forkhead)/LNCAP-FOXA1-ChIP-Seq(GSE27824)/Homer	WAAGTAAACA	1e0	-1.204e-01	1.0000	66.0	5.50%	2679.1	6.30%
HOXA2(Homeobox)/mES-Hoxa2-ChIP-Seq(Donaldson_et_al.)/Homer	GYCATCMATCAT	1e0	-1.176e-01	1.0000	3.0	0.25%	183.2	0.43%
Tbox:Smad(T-box,MAD)/ESCd5-Smad2_3-ChIP-Seq(GSE29422)/Homer	AGGTGHCAGACA	1e0	-1.166e-01	1.0000	13.0	1.08%	620.7	1.46%
Sox6(HMG)/Myotubes-Sox6-ChIP-Seq(GSE32627)/Homer	CCATTGTTNY	1e0	-1.105e-01	1.0000	108.0	9.00%	4270.0	10.04%
Atoh1(bHLH)/Cerebellum-Atoh1-ChIP-Seq(GSE22111)/Homer	VNRVCAGCTGGY	1e0	-1.102e-01	1.0000	106.0	8.83%	4196.4	9.87%
Brn2(POU,Homeobox)/NPC-Brn2-ChIP-Seq(GSE35496)/Homer	ATGAATATTC	1e0	-1.096e-01	1.0000	2.0	0.17%	136.4	0.32%
PRDM14(Zf)/H1-PRDM14-ChIP-Seq(GSE22767)/Homer	RGGTCTCTAACY	1e0	-9.417e-02	1.0000	21.0	1.75%	967.9	2.28%
Esrrb(NR)/mES-Esrrb-ChIP-Seq(GSE11431)/Homer	KTGACCTTGA	1e0	-9.334e-02	1.0000	56.0	4.67%	2339.7	5.50%
RAR:RXR(NR),DR5/ES-RAR-ChIP-Seq(GSE56893)/Homer	RGGTCADNNAGAGGTCAV	1e0	-9.223e-02	1.0000	1.0	0.08%	86.8	0.20%
NeuroG2(bHLH)/Fibroblast-NeuroG2-ChIP-Seq(GSE75910)/Homer	ACCATCTGTT	1e0	-8.918e-02	1.0000	138.0	11.50%	5430.7	12.77%
Smad2(MAD)/ES-SMAD2-ChIP-Seq(GSE29422)/Homer	CTGTCTGG	1e0	-8.830e-02	1.0000	194.0	16.17%	7497.0	17.63%
SCL(bHLH)/HPC7-Scl-ChIP-Seq(GSE13511)/Homer	AVCAGCTG	1e0	-8.296e-02	1.0000	506.0	42.17%	18771.1	44.14%
Bapx1(Homeobox)/VertebralCol-Bapx1-ChIP-Seq(GSE36672)/Homer	TTRAGTGSYK	1e0	-8.139e-02	1.0000	212.0	17.67%	8177.6	19.23%
FXR(NR),IR1/Liver-FXR-ChIP-Seq(Chong_et_al.)/Homer	AGGTCANTGACCTB	1e0	-7.903e-02	1.0000	34.0	2.83%	1506.6	3.54%
Nkx2.5(Homeobox)/HL1-Nkx2.5.biotin-ChIP-Seq(GSE21529)/Homer	RRSCACTYAA	1e0	-7.899e-02	1.0000	216.0	18.00%	8331.8	19.59%
Slug(Zf)/Mesoderm-Snai2-ChIP-Seq(GSE61475)/Homer	SNGCACCTGCHS	1e0	-7.854e-02	1.0000	73.0	6.08%	3016.7	7.09%
RBPJ:Ebox(?,bHLH)/Panc1-Rbpj1-ChIP-Seq(GSE47459)/Homer	GGGRAARRGRMCAGMTG	1e0	-7.339e-02	1.0000	24.0	2.00%	1114.7	2.62%
FOXA1:AR(Forkhead,NR)/LNCAP-AR-ChIP-Seq(GSE27824)/Homer	AGTAAACAAAAAAGAACAND	1e0	-7.145e-02	1.0000	2.0	0.17%	154.0	0.36%
PGR(NR)/EndoStromal-PGR-ChIP-Seq(GSE69539)/Homer	AAGAACATWHTGTTC	1e0	-7.117e-02	1.0000	11.0	0.92%	575.2	1.35%
RAR:RXR(NR),DR5/ES-RAR-ChIP-Seq(GSE56893)/Homer	AGGTCAAGGTCA	1e0	-6.507e-02	1.0000	10.0	0.83%	538.2	1.27%
SF1(NR)/H295R-Nr5a1-ChIP-Seq(GSE44220)/Homer	CAAGGHCANV	1e0	-5.199e-02	1.0000	37.0	3.08%	1675.7	3.94%
Sox9(HMG)/Limb-SOX9-ChIP-Seq(GSE73225)/Homer	AGGVNCCTTTGT	1e0	-5.045e-02	1.0000	56.0	4.67%	2428.6	5.71%
Otx2(Homeobox)/EpiLC-Otx2-ChIP-Seq(GSE56098)/Homer	NYTAATCCYB	1e0	-4.940e-02	1.0000	45.0	3.75%	2000.0	4.70%
NF1:FOXA1(CTF,Forkhead)/LNCAP-FOXA1-ChIP-Seq(GSE27824)/Homer	WNTGTTTRYTTTGGCA	1e0	-4.315e-02	1.0000	1.0	0.08%	112.5	0.26%
PPARE(NR),DR1/3T3L1-Pparg-ChIP-Seq(GSE13511)/Homer	TGACCTTTGCCCCA	1e0	-4.188e-02	1.0000	75.0	6.25%	3192.1	7.51%
TEAD(TEA)/Fibroblast-PU.1-ChIP-Seq(Unpublished)/Homer	YCWGGAATGY	1e0	-4.174e-02	1.0000	30.0	2.50%	1417.2	3.33%
Smad4(MAD)/ESC-SMAD4-ChIP-Seq(GSE29422)/Homer	VBSYGTCTGG	1e0	-3.837e-02	1.0000	206.0	17.17%	8133.4	19.13%
ZNF669(Zf)/HEK293-ZNF669.GFP-ChIP-Seq(GSE58341)/Homer	GARTGGTCATCGCCC	1e0	-3.622e-02	1.0000	7.0	0.58%	440.7	1.04%
Sox4(HMG)/proB-Sox4-ChIP-Seq(GSE50066)/Homer	YCTTTGTTCC	1e0	-3.344e-02	1.0000	53.0	4.42%	2365.7	5.56%
Sox2(HMG)/mES-Sox2-ChIP-Seq(GSE11431)/Homer	BCCATTGTTC	1e0	-3.331e-02	1.0000	54.0	4.50%	2405.7	5.66%
GRE(NR),IR3/RAW264.7-GRE-ChIP-Seq(Unpublished)/Homer	VAGRACAKWCTGTYC	1e0	-3.322e-02	1.0000	13.0	1.08%	721.0	1.70%
Nkx2.1(Homeobox)/LungAC-Nkx2.1-ChIP-Seq(GSE43252)/Homer	RSCACTYRAG	1e0	-3.296e-02	1.0000	290.0	24.17%	11252.6	26.46%
ZNF189(Zf)/HEK293-ZNF189.GFP-ChIP-Seq(GSE58341)/Homer	TGGAACAGMA	1e0	-2.585e-02	1.0000	73.0	6.08%	3185.9	7.49%
Sox10(HMG)/SciaticNerve-Sox3-ChIP-Seq(GSE35132)/Homer	CCWTTGTYYB	1e0	-2.386e-02	1.0000	116.0	9.67%	4854.8	11.42%
VDR(NR),DR3/GM10855-VDR+vitD-ChIP-Seq(GSE22484)/Homer	ARAGGTCANWGAGTTCANNN	1e0	-2.104e-02	1.0000	12.0	1.00%	708.4	1.67%
Zic(Zf)/Cerebellum-ZIC1.2-ChIP-Seq(GSE60731)/Homer	CCTGCTGAGH	1e0	-2.090e-02	1.0000	97.0	8.08%	4147.2	9.75%
Olig2(bHLH)/Neuron-Olig2-ChIP-Seq(GSE30882)/Homer	RCCATMTGTT	1e0	-1.942e-02	1.0000	160.0	13.33%	6556.6	15.42%
Sox3(HMG)/NPC-Sox3-ChIP-Seq(GSE33059)/Homer	CCWTTGTY	1e0	-1.888e-02	1.0000	118.0	9.83%	4969.6	11.69%
TEAD4(TEA)/Tropoblast-Tead4-ChIP-Seq(GSE37350)/Homer	CCWGGAATGY	1e0	-1.445e-02	1.0000	49.0	4.08%	2306.5	5.42%
Pax8(Paired,Homeobox)/Thyroid-Pax8-ChIP-Seq(GSE26938)/Homer	GTCATGCHTGRCTGS	1e0	-1.388e-02	1.0000	27.0	2.25%	1399.3	3.29%
Gfi1b(Zf)/HPC7-Gfi1b-ChIP-Seq(GSE22178)/Homer	MAATCACTGC	1e0	-1.303e-02	1.0000	35.0	2.92%	1742.3	4.10%
TEAD2(TEA)/Py2T-Tead2-ChIP-Seq(GSE55709)/Homer	CCWGGAATGY	1e0	-1.042e-02	1.0000	24.0	2.00%	1295.5	3.05%
Tbr1(T-box)/Cortex-Tbr1-ChIP-Seq(GSE71384)/Homer	AAGGTGTKAA	1e0	-9.551e-03	1.0000	93.0	7.75%	4106.8	9.66%
ARE(NR)/LNCAP-AR-ChIP-Seq(GSE27824)/Homer	RGRACASNSTGTYCYB	1e0	-9.428e-03	1.0000	15.0	1.25%	902.6	2.12%
HNF4a(NR),DR1/HepG2-HNF4a-ChIP-Seq(GSE25021)/Homer	CARRGKBCAAAGTYCA	1e0	-7.043e-03	1.0000	26.0	2.17%	1415.5	3.33%
Nr5a2(NR)/mES-Nr5a2-ChIP-Seq(GSE19019)/Homer	BTCAAGGTCA	1e0	-4.005e-03	1.0000	38.0	3.17%	1981.9	4.66%
PRDM9(Zf)/Testis-DMC1-ChIP-Seq(GSE35498)/Homer	ADGGYAGYAGCATCT	1e0	-3.336e-03	1.0000	31.0	2.58%	1696.8	3.99%
Sox17(HMG)/Endoderm-Sox17-ChIP-Seq(GSE61475)/Homer	CCATTGTTYB	1e0	-2.749e-03	1.0000	32.0	2.67%	1756.8	4.13%
E2A(bHLH),near_PU.1/Bcell-PU.1-ChIP-Seq(GSE21512)/Homer	NVCACCTGBN	1e0	-2.684e-03	1.0000	166.0	13.83%	7113.3	16.73%
Sox15(HMG)/CPA-Sox15-ChIP-Seq(GSE62909)/Homer	RAACAATGGN	1e0	-2.067e-03	1.0000	54.0	4.50%	2718.9	6.39%
RXR(NR),DR1/3T3L1-RXR-ChIP-Seq(GSE13511)/Homer	TAGGGCAAAGGTCA	1e0	-8.700e-04	1.0000	87.0	7.25%	4164.5	9.79%
Erra(NR)/HepG2-Erra-ChIP-Seq(GSE31477)/Homer	CAAAGGTCAG	1e0	-2.220e-04	1.0000	209.0	17.42%	9118.8	21.44%
Nr5a2(NR)/Pancreas-LRH1-ChIP-Seq(GSE34295)/Homer	BTCAAGGTCA	1e0	-1.850e-04	1.0000	48.0	4.00%	2682.0	6.31%
ZNF264(Zf)/HEK293-ZNF264.GFP-ChIP-Seq(GSE58341)/Homer	RGGGCACTAACY	1e0	-1.440e-04	1.0000	55.0	4.58%	3008.0	7.07%
ZEB1(Zf)/PDAC-ZEB1-ChIP-Seq(GSE64557)/Homer	VCAGGTRDRY	1e0	-0.000e+00	1.0000	161.0	13.42%	8341.7	19.62%
Hnf1(Homeobox)/Liver-Foxa2-Chip-Seq(GSE25694)/Homer	GGTTAAWCATTAA	1e0	0.000e+00	1.0000	0.0	0.00%	171.6	0.40%
OCT:OCT(POU,Homeobox)/NPC-Brn1-ChIP-Seq(GSE35496)/Homer	ATGAATATTCATGAG	1e0	0.000e+00	1.0000	0.0	0.00%	14.1	0.03%
Pax7(Paired,Homeobox),longest/Myoblast-Pax7-ChIP-Seq(GSE25064)/Homer	NTAATTDGCYAATTANNWWD	1e0	0.000e+00	1.0000	0.0	0.00%	30.3	0.07%
Pax7(Paired,Homeobox),long/Myoblast-Pax7-ChIP-Seq(GSE25064)/Homer	TAATCHGATTAC	1e0	0.000e+00	1.0000	0.0	0.00%	21.1	0.05%
REST-NRSF(Zf)/Jurkat-NRSF-ChIP-Seq/Homer	GGMGCTGTCCATGGTGCTGA	1e0	0.000e+00	1.0000	0.0	0.00%	47.1	0.11%
T1ISRE(IRF)/ThioMac-Ifnb-Expression/Homer	ACTTTCGTTTCT	1e0	0.000e+00	1.0000	0.0	0.00%	21.3	0.05%
ZNF16(Zf)/HEK293-ZNF16.GFP-ChIP-Seq(GSE58341)/Homer	MACCTTCYATGGCTCCCTAKTGCCY	1e0	0.000e+00	1.0000	0.0	0.00%	31.7	0.07%
