# Supplementary material for: Genome-wide CRISPR Screens in T Helper Cells Reveal Pervasive Crosstalk between Activation and Differentiation
Source: Cell. 2019 Feb 7;176(4):882–896.e18. doi: 10.1016/j.cell.2018.11.044 (PMC6370901; doi:10.1016/j.cell.2018.11.044)
Supplement: Data S2. Processed Data from All the Steps of the Analysis, Related to Figure 1 [file mmc2.zip › supplemental data/motif analysis/Bhlhe40_homer/homerMotifs.motifs12]

>YGCACGTGCVSN	1-YGCACGTGCVSN	4.347455	-1000.940726	0	T:485.0(40.42%),B:1064.1(2.50%),P:1e-434	Tpos:103.5,Tstd:46.9,Bpos:95.5,Bstd:78.7,StrandBias:-0.0,Multiplicity:1.08
0.177	0.356	0.161	0.305
0.001	0.001	0.653	0.345
0.001	0.997	0.001	0.001
0.997	0.001	0.001	0.001
0.001	0.997	0.001	0.001
0.001	0.001	0.997	0.001
0.001	0.001	0.001	0.997
0.001	0.001	0.997	0.001
0.373	0.625	0.001	0.001
0.293	0.301	0.301	0.105
0.161	0.283	0.355	0.201
0.255	0.261	0.284	0.200
>NRMACGTGHNNB	2-NRMACGTGHNNB	7.827235	-937.088784	0	T:557.0(46.42%),B:1895.5(4.46%),P:1e-406	Tpos:96.0,Tstd:49.3,Bpos:98.2,Bstd:83.5,StrandBias:-0.1,Multiplicity:1.05
0.276	0.204	0.298	0.221
0.494	0.057	0.439	0.010
0.574	0.424	0.001	0.001
0.997	0.001	0.001	0.001
0.001	0.997	0.001	0.001
0.001	0.001	0.997	0.001
0.001	0.001	0.001	0.997
0.001	0.001	0.997	0.001
0.334	0.330	0.048	0.288
0.212	0.327	0.239	0.222
0.221	0.202	0.277	0.300
0.143	0.333	0.229	0.295
>CGCCACGYGACM	3-CGCCACGYGACM	8.685215	-151.327934	0	T:132.0(11.00%),B:675.2(1.59%),P:1e-65	Tpos:108.6,Tstd:52.6,Bpos:92.7,Bstd:73.6,StrandBias:0.4,Multiplicity:1.06
0.042	0.581	0.001	0.376
0.029	0.130	0.840	0.001
0.001	0.456	0.262	0.281
0.001	0.997	0.001	0.001
0.837	0.043	0.079	0.041
0.001	0.874	0.042	0.083
0.083	0.029	0.887	0.001
0.001	0.446	0.042	0.511
0.075	0.075	0.849	0.001
0.793	0.122	0.084	0.001
0.041	0.916	0.042	0.001
0.484	0.474	0.041	0.001
>NCACGAGAGGGN	4-NCACGAGAGGGN	6.587814	-118.638165	0	T:145.0(12.08%),B:1098.9(2.58%),P:1e-51	Tpos:102.4,Tstd:56.6,Bpos:93.9,Bstd:71.4,StrandBias:-0.1,Multiplicity:1.06
0.220	0.241	0.282	0.257
0.123	0.690	0.101	0.086
0.630	0.134	0.129	0.107
0.087	0.685	0.113	0.115
0.097	0.118	0.682	0.103
0.576	0.146	0.117	0.161
0.124	0.093	0.690	0.093
0.630	0.103	0.127	0.140
0.120	0.172	0.579	0.129
0.149	0.129	0.629	0.093
0.133	0.127	0.633	0.107
0.228	0.296	0.217	0.259
>DBKVTGASTCAN	5-DBKVTGASTCAN	7.771242	-66.409830	0	T:133.0(11.08%),B:1529.7(3.60%),P:1e-28	Tpos:109.1,Tstd:51.0,Bpos:98.0,Bstd:67.9,StrandBias:0.1,Multiplicity:1.14
0.320	0.166	0.317	0.196
0.160	0.323	0.246	0.272
0.215	0.194	0.225	0.365
0.290	0.309	0.315	0.086
0.001	0.001	0.080	0.918
0.001	0.143	0.799	0.057
0.997	0.001	0.001	0.001
0.001	0.563	0.435	0.001
0.247	0.008	0.001	0.744
0.001	0.997	0.001	0.001
0.997	0.001	0.001	0.001
0.183	0.330	0.234	0.253
>DAVGCCCCGCCC	6-DAVGCCCCGCCC	8.337997	-66.003659	0	T:283.0(23.58%),B:5065.0(11.91%),P:1e-28	Tpos:98.3,Tstd:53.9,Bpos:87.3,Bstd:63.4,StrandBias:0.3,Multiplicity:1.44
0.247	0.104	0.280	0.368
0.448	0.187	0.154	0.211
0.306	0.275	0.346	0.073
0.192	0.034	0.592	0.182
0.049	0.701	0.067	0.183
0.026	0.724	0.001	0.249
0.038	0.958	0.003	0.001
0.001	0.970	0.024	0.005
0.131	0.009	0.802	0.058
0.007	0.983	0.001	0.009
0.005	0.977	0.017	0.001
0.001	0.680	0.001	0.318
>BGCGYGCGTGCG	7-BGCGYGCGTGCG	8.714648	-42.429673	0	T:173.0(14.42%),B:2978.7(7.00%),P:1e-18	Tpos:98.4,Tstd:56.3,Bpos:98.4,Bstd:88.0,StrandBias:0.1,Multiplicity:1.21
0.126	0.319	0.219	0.336
0.001	0.001	0.997	0.001
0.001	0.952	0.001	0.046
0.060	0.069	0.763	0.108
0.001	0.545	0.001	0.453
0.188	0.246	0.565	0.001
0.001	0.810	0.136	0.053
0.173	0.085	0.719	0.023
0.001	0.210	0.095	0.694
0.001	0.001	0.997	0.001
0.045	0.834	0.031	0.090
0.056	0.118	0.747	0.079
>GTCGCGTGATCC	8-GTCGCGTGATCC	10.886534	-38.138418	0	T:21.0(1.75%),B:54.7(0.13%),P:1e-16	Tpos:105.9,Tstd:56.3,Bpos:93.7,Bstd:87.1,StrandBias:0.2,Multiplicity:1.00
0.001	0.066	0.867	0.066
0.001	0.001	0.316	0.682
0.066	0.867	0.066	0.001
0.001	0.133	0.865	0.001
0.066	0.800	0.001	0.133
0.001	0.066	0.932	0.001
0.001	0.001	0.066	0.932
0.001	0.002	0.996	0.001
0.729	0.269	0.001	0.001
0.001	0.068	0.250	0.681
0.066	0.800	0.001	0.133
0.001	0.863	0.001	0.135
>CTTAGTCATATC	9-CTTAGTCATATC	10.676603	-36.816049	0	T:14.0(1.17%),B:16.0(0.04%),P:1e-15	Tpos:100.7,Tstd:42.5,Bpos:102.0,Bstd:42.4,StrandBias:0.2,Multiplicity:1.07
0.001	0.931	0.067	0.001
0.136	0.068	0.001	0.795
0.072	0.136	0.001	0.791
0.997	0.001	0.001	0.001
0.001	0.001	0.931	0.067
0.068	0.042	0.001	0.889
0.001	0.997	0.001	0.001
0.944	0.001	0.001	0.054
0.136	0.042	0.001	0.821
0.537	0.191	0.204	0.068
0.068	0.204	0.073	0.655
0.136	0.723	0.068	0.073
>GCCCCCTGGTGG	10-GCCCCCTGGTGG	11.370677	-34.459263	0	T:35.0(2.92%),B:221.8(0.52%),P:1e-14	Tpos:89.2,Tstd:58.5,Bpos:96.1,Bstd:67.2,StrandBias:0.4,Multiplicity:1.03
0.001	0.001	0.840	0.158
0.001	0.990	0.008	0.001
0.001	0.997	0.001	0.001
0.165	0.669	0.001	0.165
0.001	0.757	0.001	0.241
0.001	0.997	0.001	0.001
0.001	0.001	0.001	0.997
0.001	0.001	0.861	0.137
0.159	0.284	0.556	0.001
0.001	0.082	0.001	0.916
0.001	0.001	0.997	0.001
0.159	0.118	0.722	0.001
>AGAAACTACAAC	11-AGAAACTACAAC	14.042917	-33.541630	0	T:7.0(0.58%),B:1.7(0.00%),P:1e-14	Tpos:99.6,Tstd:58.6,Bpos:96.2,Bstd:47.6,StrandBias:0.4,Multiplicity:1.00
0.997	0.001	0.001	0.001
0.001	0.001	0.997	0.001
0.667	0.001	0.166	0.166
0.832	0.166	0.001	0.001
0.997	0.001	0.001	0.001
0.001	0.832	0.001	0.166
0.166	0.001	0.001	0.832
0.997	0.001	0.001	0.001
0.001	0.997	0.001	0.001
0.997	0.001	0.001	0.001
0.997	0.001	0.001	0.001
0.001	0.997	0.001	0.001
>GAGCCAATGGGA	12-GAGCCAATGGGA	11.456685	-30.470213	0	T:20.0(1.67%),B:71.9(0.17%),P:1e-13	Tpos:103.0,Tstd:53.0,Bpos:87.3,Bstd:50.3,StrandBias:-0.3,Multiplicity:1.10
0.001	0.001	0.858	0.140
0.704	0.001	0.294	0.001
0.163	0.001	0.835	0.001
0.001	0.997	0.001	0.001
0.001	0.997	0.001	0.001
0.997	0.001	0.001	0.001
0.997	0.001	0.001	0.001
0.001	0.001	0.001	0.997
0.153	0.331	0.515	0.001
0.001	0.001	0.997	0.001
0.152	0.001	0.846	0.001
0.620	0.096	0.124	0.160
>TKACAGCATCGT	13-TKACAGCATCGT	12.679275	-30.455967	0	T:8.0(0.67%),B:3.6(0.01%),P:1e-13	Tpos:101.2,Tstd:62.2,Bpos:43.7,Bstd:49.1,StrandBias:-0.7,Multiplicity:1.00
0.001	0.001	0.001	0.997
0.001	0.159	0.477	0.363
0.997	0.001	0.001	0.001
0.001	0.997	0.001	0.001
0.997	0.001	0.001	0.001
0.001	0.001	0.997	0.001
0.001	0.997	0.001	0.001
0.680	0.318	0.001	0.001
0.001	0.170	0.159	0.670
0.001	0.840	0.158	0.001
0.159	0.182	0.658	0.001
0.158	0.001	0.001	0.840
>TAAGGSGYGGAW	14-TAAGGSGYGGAW	9.959604	-27.730341	0	T:22.0(1.83%),B:104.2(0.25%),P:1e-12	Tpos:90.8,Tstd:51.3,Bpos:97.5,Bstd:64.3,StrandBias:-0.1,Multiplicity:1.05
0.107	0.226	0.001	0.666
0.664	0.218	0.001	0.117
0.663	0.001	0.335	0.001
0.329	0.001	0.669	0.001
0.001	0.001	0.997	0.001
0.001	0.544	0.454	0.001
0.001	0.001	0.997	0.001
0.001	0.551	0.001	0.447
0.001	0.001	0.997	0.001
0.107	0.001	0.781	0.111
0.875	0.108	0.016	0.001
0.450	0.001	0.001	0.548
>TTCATTTCCTGT	15-TTCATTTCCTGT	7.136503	-26.288057	0	T:151.0(12.58%),B:2976.0(7.00%),P:1e-11	Tpos:98.0,Tstd:55.1,Bpos:101.3,Bstd:65.2,StrandBias:0.1,Multiplicity:1.11
0.071	0.143	0.099	0.687
0.057	0.117	0.103	0.723
0.072	0.767	0.044	0.117
0.633	0.157	0.066	0.144
0.041	0.137	0.072	0.750
0.049	0.101	0.062	0.788
0.052	0.041	0.067	0.840
0.056	0.789	0.068	0.087
0.069	0.805	0.062	0.064
0.096	0.038	0.042	0.824
0.042	0.166	0.658	0.134
0.075	0.099	0.090	0.736
>GCGCGCGCACAC	16-GCGCGCGCACAC	10.655610	-21.676871	0	T:55.0(4.58%),B:750.0(1.76%),P:1e-9	Tpos:118.7,Tstd:46.9,Bpos:102.2,Bstd:90.2,StrandBias:0.0,Multiplicity:1.08
0.001	0.100	0.843	0.056
0.100	0.846	0.001	0.053
0.208	0.001	0.790	0.001
0.003	0.994	0.002	0.001
0.054	0.074	0.871	0.001
0.001	0.572	0.203	0.224
0.120	0.001	0.692	0.187
0.103	0.752	0.045	0.100
0.947	0.004	0.001	0.048
0.001	0.997	0.001	0.001
0.849	0.108	0.001	0.042
0.001	0.895	0.004	0.100
>CTCCCGGCAGGC	17-CTCCCGGCAGGC	15.092889	-19.215757	0	T:5.0(0.42%),B:2.4(0.01%),P:1e-8	Tpos:98.4,Tstd:50.4,Bpos:45.0,Bstd:16.6,StrandBias:0.6,Multiplicity:1.00
0.001	0.997	0.001	0.001
0.001	0.001	0.001	0.997
0.001	0.997	0.001	0.001
0.001	0.777	0.221	0.001
0.001	0.997	0.001	0.001
0.001	0.001	0.997	0.001
0.001	0.001	0.997	0.001
0.001	0.997	0.001	0.001
0.997	0.001	0.001	0.001
0.001	0.001	0.997	0.001
0.001	0.001	0.997	0.001
0.001	0.997	0.001	0.001
>GCGGGCTTGCAA	18-GCGGGCTTGCAA	13.679590	-17.001284	0	T:7.0(0.58%),B:11.8(0.03%),P:1e-7	Tpos:114.1,Tstd:71.4,Bpos:90.4,Bstd:49.7,StrandBias:0.0,Multiplicity:1.00
0.001	0.118	0.880	0.001
0.001	0.997	0.001	0.001
0.001	0.146	0.852	0.001
0.001	0.001	0.997	0.001
0.001	0.001	0.997	0.001
0.001	0.997	0.001	0.001
0.001	0.146	0.001	0.852
0.001	0.001	0.001	0.997
0.001	0.001	0.997	0.001
0.001	0.852	0.146	0.001
0.852	0.146	0.001	0.001
0.852	0.001	0.146	0.001
>AGGGGCGGGTTC	19-AGGGGCGGGTTC	14.715223	-15.713902	0	T:6.0(0.50%),B:8.7(0.02%),P:1e-6	Tpos:98.6,Tstd:47.4,Bpos:115.4,Bstd:65.0,StrandBias:-1.3,Multiplicity:1.17
0.997	0.001	0.001	0.001
0.001	0.001	0.997	0.001
0.001	0.001	0.997	0.001
0.186	0.001	0.812	0.001
0.001	0.001	0.997	0.001
0.186	0.812	0.001	0.001
0.001	0.001	0.997	0.001
0.001	0.001	0.997	0.001
0.001	0.001	0.997	0.001
0.001	0.001	0.001	0.997
0.001	0.001	0.001	0.997
0.001	0.997	0.001	0.001
>KYCTKTSCWGAT	20-KYCTKTSCWGAT	13.083117	-15.386442	0	T:7.0(0.58%),B:14.1(0.03%),P:1e-6	Tpos:114.5,Tstd:48.0,Bpos:82.1,Bstd:47.0,StrandBias:-0.6,Multiplicity:1.43
0.001	0.001	0.498	0.500
0.001	0.469	0.001	0.529
0.001	0.997	0.001	0.001
0.001	0.001	0.009	0.989
0.001	0.001	0.560	0.438
0.001	0.001	0.001	0.997
0.001	0.455	0.543	0.001
0.001	0.997	0.001	0.001
0.543	0.001	0.001	0.455
0.001	0.001	0.997	0.001
0.987	0.011	0.001	0.001
0.001	0.001	0.013	0.985
>TATATCGTGTTT	21-TATATCGTGTTT	10.409522	-14.726510	0	T:4.0(0.33%),B:2.5(0.01%),P:1e-6	Tpos:99.8,Tstd:31.2,Bpos:146.7,Bstd:36.8,StrandBias:10.0,Multiplicity:1.00
0.100	0.100	0.100	0.700
0.700	0.100	0.100	0.100
0.100	0.100	0.100	0.700
0.700	0.100	0.100	0.100
0.100	0.100	0.100	0.700
0.100	0.700	0.100	0.100
0.100	0.100	0.700	0.100
0.100	0.100	0.100	0.700
0.100	0.100	0.700	0.100
0.100	0.100	0.100	0.700
0.100	0.100	0.100	0.700
0.100	0.100	0.100	0.700
>TCTCGCGAGAGT	22-TCTCGCGAGAGT	10.063400	-14.205515	0	T:18.0(1.50%),B:153.5(0.36%),P:1e-6	Tpos:107.2,Tstd:59.3,Bpos:85.6,Bstd:61.9,StrandBias:0.0,Multiplicity:1.06
0.001	0.109	0.001	0.889
0.044	0.911	0.044	0.001
0.001	0.109	0.001	0.889
0.001	0.938	0.058	0.003
0.001	0.001	0.944	0.054
0.001	0.834	0.110	0.055
0.055	0.055	0.835	0.055
0.897	0.003	0.001	0.099
0.055	0.034	0.811	0.100
0.834	0.001	0.055	0.110
0.150	0.196	0.597	0.057
0.045	0.131	0.192	0.632
>TCACGAKGCGKA	23-TCACGAKGCGKA	11.249750	-10.502941	0	T:6.0(0.50%),B:20.5(0.05%),P:1e-4	Tpos:100.7,Tstd:39.0,Bpos:128.7,Bstd:60.4,StrandBias:0.0,Multiplicity:1.00
0.001	0.160	0.001	0.838
0.001	0.856	0.142	0.001
0.596	0.001	0.160	0.243
0.001	0.997	0.001	0.001
0.001	0.001	0.997	0.001
0.898	0.001	0.100	0.001
0.001	0.143	0.447	0.409
0.001	0.001	0.997	0.001
0.001	0.838	0.001	0.160
0.001	0.142	0.856	0.001
0.143	0.143	0.287	0.427
0.738	0.143	0.118	0.001
>CTCGGCTYGGCT	24-CTCGGCTYGGCT	10.916104	-10.348472	0	T:14.0(1.17%),B:131.6(0.31%),P:1e-4	Tpos:95.3,Tstd:53.8,Bpos:92.4,Bstd:67.1,StrandBias:2.1,Multiplicity:1.21
0.001	0.835	0.070	0.094
0.001	0.036	0.001	0.962
0.080	0.752	0.040	0.128
0.115	0.001	0.703	0.181
0.070	0.283	0.646	0.001
0.180	0.818	0.001	0.001
0.001	0.001	0.001	0.997
0.141	0.415	0.001	0.442
0.057	0.141	0.800	0.002
0.001	0.308	0.690	0.001
0.071	0.854	0.071	0.004
0.044	0.002	0.001	0.953
>TCTCTTTCTTCT	25-TCTCTTTCTTCT	12.355432	-2.902687	0	T:1.0(0.08%),B:2.7(0.01%),P:1e-1	Tpos:161.5,Tstd:22.6,Bpos:79.8,Bstd:41.5,StrandBias:10.0,Multiplicity:4.00
0.100	0.100	0.100	0.700
0.100	0.700	0.100	0.100
0.100	0.100	0.100	0.700
0.100	0.700	0.100	0.100
0.100	0.100	0.100	0.700
0.100	0.100	0.100	0.700
0.100	0.100	0.100	0.700
0.100	0.700	0.100	0.100
0.100	0.100	0.100	0.700
0.100	0.100	0.100	0.700
0.100	0.700	0.100	0.100
0.100	0.100	0.100	0.700
