# Supplementary material for: Genome-wide CRISPR Screens in T Helper Cells Reveal Pervasive Crosstalk between Activation and Differentiation
Source: Cell. 2019 Feb 7;176(4):882–896.e18. doi: 10.1016/j.cell.2018.11.044 (PMC6370901; doi:10.1016/j.cell.2018.11.044)
Supplement: Data S2. Processed Data from All the Steps of the Analysis, Related to Figure 1 [file mmc2.zip › supplemental data/motif analysis/Bhlhe40_homer/homerMotifs.motifs10]

>SSGCACGTGC	1-SSGCACGTGC	7.429927	-1157.260205	0	T:567.0(47.25%),B:1333.6(3.14%),P:1e-502	Tpos:102.6,Tstd:47.7,Bpos:97.5,Bstd:79.6,StrandBias:0.0,Multiplicity:1.09
0.190	0.264	0.352	0.194
0.168	0.263	0.380	0.188
0.096	0.016	0.536	0.352
0.044	0.885	0.059	0.012
0.942	0.005	0.038	0.015
0.010	0.961	0.008	0.021
0.029	0.023	0.914	0.034
0.017	0.036	0.036	0.911
0.009	0.018	0.874	0.099
0.308	0.517	0.033	0.142
>KCACGTGABG	2-KCACGTGABG	5.832318	-783.557951	0	T:709.0(59.08%),B:4904.0(11.53%),P:1e-340	Tpos:103.4,Tstd:51.1,Bpos:96.3,Bstd:78.1,StrandBias:0.1,Multiplicity:1.22
0.181	0.155	0.295	0.369
0.001	0.994	0.004	0.001
0.669	0.001	0.173	0.157
0.072	0.647	0.023	0.258
0.250	0.087	0.662	0.001
0.197	0.180	0.095	0.528
0.001	0.074	0.924	0.001
0.452	0.228	0.147	0.174
0.118	0.363	0.247	0.273
0.225	0.192	0.419	0.164
>BAAACGTGMV	3-BAAACGTGMV	7.909407	-212.007478	0	T:145.0(12.08%),B:522.9(1.23%),P:1e-92	Tpos:94.8,Tstd:48.3,Bpos:99.4,Bstd:82.3,StrandBias:-0.2,Multiplicity:1.01
0.122	0.263	0.341	0.274
0.821	0.002	0.176	0.001
0.997	0.001	0.001	0.001
0.997	0.001	0.001	0.001
0.001	0.997	0.001	0.001
0.001	0.001	0.996	0.002
0.001	0.001	0.001	0.997
0.001	0.001	0.997	0.001
0.490	0.505	0.001	0.004
0.257	0.366	0.265	0.112
>CACGTGASMC	4-CACGTGASMC	7.693420	-169.712363	0	T:228.0(19.00%),B:1934.3(4.55%),P:1e-73	Tpos:102.8,Tstd:58.5,Bpos:98.6,Bstd:73.8,StrandBias:0.6,Multiplicity:1.04
0.001	0.997	0.001	0.001
0.609	0.001	0.284	0.106
0.167	0.831	0.001	0.001
0.285	0.081	0.633	0.001
0.001	0.231	0.001	0.767
0.283	0.094	0.622	0.001
0.617	0.250	0.001	0.132
0.001	0.451	0.431	0.117
0.437	0.365	0.001	0.197
0.001	0.997	0.001	0.001
>YRTGACTCAT	5-YRTGACTCAT	4.996357	-86.176215	0	T:130.0(10.83%),B:1196.4(2.81%),P:1e-37	Tpos:108.5,Tstd:50.9,Bpos:98.7,Bstd:67.5,StrandBias:-0.1,Multiplicity:1.13
0.173	0.274	0.193	0.361
0.329	0.196	0.449	0.026
0.001	0.001	0.001	0.997
0.001	0.001	0.997	0.001
0.997	0.001	0.001	0.001
0.001	0.734	0.264	0.001
0.001	0.001	0.001	0.997
0.014	0.984	0.001	0.001
0.997	0.001	0.001	0.001
0.045	0.174	0.171	0.610
>GAACGTGACT	6-GAACGTGACT	9.420155	-78.461759	0	T:44.0(3.67%),B:112.2(0.26%),P:1e-34	Tpos:101.8,Tstd:45.6,Bpos:103.4,Bstd:73.2,StrandBias:2.5,Multiplicity:1.18
0.077	0.057	0.832	0.034
0.796	0.074	0.056	0.074
0.772	0.044	0.113	0.071
0.065	0.783	0.082	0.070
0.054	0.045	0.796	0.105
0.015	0.074	0.142	0.769
0.051	0.073	0.814	0.062
0.833	0.056	0.044	0.067
0.010	0.932	0.043	0.015
0.090	0.027	0.036	0.847
>GCCCCGCCCC	7-GCCCCGCCCC	7.518916	-61.838904	0	T:269.0(22.42%),B:4830.4(11.36%),P:1e-26	Tpos:97.9,Tstd:55.0,Bpos:86.5,Bstd:64.1,StrandBias:0.2,Multiplicity:1.50
0.054	0.001	0.821	0.124
0.001	0.885	0.001	0.113
0.001	0.583	0.001	0.415
0.001	0.997	0.001	0.001
0.001	0.997	0.001	0.001
0.001	0.001	0.997	0.001
0.001	0.997	0.001	0.001
0.001	0.997	0.001	0.001
0.001	0.696	0.001	0.302
0.178	0.609	0.001	0.212
>ACTTCCTGTT	8-ACTTCCTGTT	6.316951	-54.229525	0	T:158.0(13.17%),B:2302.1(5.41%),P:1e-23	Tpos:108.3,Tstd:54.2,Bpos:98.1,Bstd:62.0,StrandBias:0.2,Multiplicity:1.11
0.621	0.095	0.177	0.107
0.127	0.560	0.051	0.262
0.182	0.193	0.022	0.603
0.017	0.055	0.088	0.840
0.071	0.682	0.106	0.141
0.149	0.653	0.036	0.162
0.186	0.106	0.110	0.598
0.142	0.193	0.458	0.207
0.059	0.179	0.128	0.634
0.207	0.167	0.212	0.415
>GCGCGTGCAT	9-GCGCGTGCAT	7.787321	-47.791998	0	T:184.0(15.33%),B:3091.7(7.27%),P:1e-20	Tpos:94.1,Tstd:57.7,Bpos:99.1,Bstd:88.8,StrandBias:-0.3,Multiplicity:1.33
0.052	0.017	0.622	0.309
0.010	0.776	0.135	0.079
0.001	0.053	0.832	0.114
0.001	0.997	0.001	0.001
0.057	0.001	0.941	0.001
0.020	0.308	0.001	0.671
0.068	0.104	0.827	0.001
0.001	0.801	0.035	0.163
0.425	0.245	0.271	0.059
0.023	0.122	0.065	0.790
>RCCAATMGGA	10-RCCAATMGGA	8.789308	-32.140310	0	T:55.0(4.58%),B:567.1(1.33%),P:1e-13	Tpos:95.1,Tstd:54.8,Bpos:83.9,Bstd:61.4,StrandBias:-0.0,Multiplicity:1.09
0.410	0.136	0.453	0.001
0.001	0.997	0.001	0.001
0.001	0.997	0.001	0.001
0.997	0.001	0.001	0.001
0.705	0.001	0.001	0.293
0.001	0.152	0.001	0.846
0.332	0.434	0.233	0.001
0.168	0.134	0.697	0.001
0.001	0.001	0.964	0.034
0.493	0.322	0.001	0.184
>GAAACCACAA	11-GAAACCACAA	9.096519	-29.499610	0	T:36.0(3.00%),B:278.4(0.65%),P:1e-12	Tpos:100.5,Tstd:53.2,Bpos:95.3,Bstd:67.4,StrandBias:0.3,Multiplicity:1.00
0.024	0.114	0.861	0.001
0.961	0.001	0.037	0.001
0.948	0.001	0.050	0.001
0.908	0.078	0.013	0.001
0.001	0.961	0.037	0.001
0.075	0.767	0.122	0.036
0.956	0.042	0.001	0.001
0.001	0.997	0.001	0.001
0.923	0.031	0.045	0.001
0.875	0.091	0.001	0.033
>GTAACCGGAA	12-GTAACCGGAA	6.811730	-28.203683	0	T:94.0(7.83%),B:1470.6(3.46%),P:1e-12	Tpos:103.8,Tstd:52.6,Bpos:96.0,Bstd:70.5,StrandBias:-0.3,Multiplicity:1.05
0.042	0.068	0.863	0.027
0.052	0.076	0.059	0.813
0.789	0.054	0.110	0.047
0.804	0.065	0.105	0.026
0.115	0.755	0.066	0.064
0.072	0.785	0.075	0.068
0.071	0.041	0.796	0.092
0.042	0.105	0.736	0.117
0.827	0.062	0.097	0.014
0.837	0.047	0.038	0.078
>CGGCGGAAAT	13-CGGCGGAAAT	7.639642	-28.144492	0	T:55.0(4.58%),B:628.6(1.48%),P:1e-12	Tpos:99.9,Tstd:58.9,Bpos:98.5,Bstd:68.2,StrandBias:-0.3,Multiplicity:1.06
0.023	0.810	0.065	0.102
0.092	0.065	0.798	0.045
0.065	0.139	0.666	0.130
0.068	0.763	0.026	0.143
0.013	0.044	0.848	0.095
0.030	0.052	0.917	0.001
0.860	0.033	0.047	0.060
0.842	0.070	0.037	0.051
0.781	0.017	0.152	0.050
0.102	0.109	0.067	0.722
>GAGTAGTAGT	14-GAGTAGTAGT	9.064736	-24.735335	0	T:20.0(1.67%),B:98.9(0.23%),P:1e-10	Tpos:103.4,Tstd:55.5,Bpos:86.4,Bstd:78.5,StrandBias:0.9,Multiplicity:1.00
0.090	0.001	0.815	0.094
0.768	0.051	0.046	0.135
0.001	0.001	0.827	0.171
0.063	0.001	0.090	0.846
0.690	0.072	0.063	0.175
0.126	0.001	0.585	0.288
0.001	0.043	0.152	0.804
0.780	0.056	0.162	0.002
0.001	0.002	0.591	0.406
0.002	0.001	0.115	0.882
>TCTGCGAACC	15-TCTGCGAACC	9.860898	-24.388600	0	T:22.0(1.83%),B:124.5(0.29%),P:1e-10	Tpos:105.0,Tstd:50.5,Bpos:106.8,Bstd:60.8,StrandBias:0.3,Multiplicity:1.00
0.001	0.001	0.223	0.775
0.001	0.997	0.001	0.001
0.064	0.035	0.077	0.824
0.001	0.001	0.997	0.001
0.135	0.756	0.066	0.043
0.024	0.001	0.920	0.055
0.997	0.001	0.001	0.001
0.948	0.001	0.050	0.001
0.123	0.833	0.043	0.001
0.001	0.997	0.001	0.001
>AGAAAAGTCA	16-AGAAAAGTCA	9.600504	-21.653900	0	T:35.0(2.92%),B:352.4(0.83%),P:1e-9	Tpos:91.7,Tstd:56.7,Bpos:96.1,Bstd:71.8,StrandBias:-0.4,Multiplicity:1.00
0.927	0.001	0.035	0.037
0.034	0.042	0.923	0.001
0.923	0.034	0.042	0.001
0.878	0.094	0.027	0.001
0.962	0.001	0.036	0.001
0.919	0.001	0.079	0.001
0.001	0.042	0.956	0.001
0.150	0.001	0.082	0.767
0.001	0.890	0.037	0.072
0.956	0.001	0.001	0.042
>AAAATGAAAC	17-AAAATGAAAC	9.319523	-21.374768	0	T:38.0(3.17%),B:412.0(0.97%),P:1e-9	Tpos:110.1,Tstd:50.7,Bpos:98.3,Bstd:67.8,StrandBias:-0.5,Multiplicity:1.00
0.923	0.049	0.027	0.001
0.927	0.001	0.034	0.038
0.966	0.032	0.001	0.001
0.749	0.166	0.084	0.001
0.023	0.001	0.120	0.856
0.044	0.025	0.899	0.032
0.960	0.001	0.001	0.038
0.864	0.035	0.035	0.066
0.997	0.001	0.001	0.001
0.027	0.942	0.030	0.001
>GCGCTTGCAA	18-GCGCTTGCAA	9.099349	-19.328213	0	T:21.0(1.75%),B:149.3(0.35%),P:1e-8	Tpos:111.5,Tstd:59.9,Bpos:105.2,Bstd:70.5,StrandBias:0.1,Multiplicity:1.00
0.001	0.001	0.884	0.114
0.001	0.897	0.101	0.001
0.118	0.021	0.757	0.104
0.001	0.893	0.024	0.082
0.071	0.001	0.001	0.927
0.001	0.071	0.001	0.927
0.001	0.001	0.997	0.001
0.129	0.784	0.082	0.005
0.927	0.001	0.001	0.071
0.997	0.001	0.001	0.001
>TTACAGCATC	19-TTACAGCATC	10.296193	-19.215757	0	T:5.0(0.42%),B:2.1(0.00%),P:1e-8	Tpos:80.8,Tstd:38.5,Bpos:105.8,Bstd:41.3,StrandBias:0.6,Multiplicity:1.00
0.100	0.100	0.100	0.700
0.100	0.100	0.100	0.700
0.700	0.100	0.100	0.100
0.100	0.700	0.100	0.100
0.700	0.100	0.100	0.100
0.100	0.100	0.700	0.100
0.100	0.700	0.100	0.100
0.700	0.100	0.100	0.100
0.100	0.100	0.100	0.700
0.100	0.700	0.100	0.100
>GCBTGTCAGT	20-GCBTGTCAGT	9.952533	-15.340655	0	T:33.0(2.75%),B:415.1(0.98%),P:1e-6	Tpos:105.1,Tstd:58.5,Bpos:102.1,Bstd:73.2,StrandBias:0.3,Multiplicity:1.00
0.001	0.001	0.997	0.001
0.001	0.997	0.001	0.001
0.001	0.288	0.382	0.329
0.001	0.001	0.001	0.997
0.001	0.001	0.997	0.001
0.001	0.248	0.001	0.750
0.140	0.651	0.208	0.001
0.997	0.001	0.001	0.001
0.001	0.001	0.997	0.001
0.001	0.384	0.001	0.614
>CTCGCGAGAG	21-CTCGCGAGAG	9.437576	-14.733250	0	T:23.0(1.92%),B:232.5(0.55%),P:1e-6	Tpos:111.7,Tstd:57.7,Bpos:91.8,Bstd:65.7,StrandBias:0.0,Multiplicity:1.00
0.071	0.857	0.001	0.071
0.001	0.013	0.032	0.954
0.001	0.911	0.029	0.059
0.001	0.015	0.983	0.001
0.035	0.885	0.001	0.079
0.001	0.029	0.899	0.071
0.997	0.001	0.001	0.001
0.001	0.001	0.997	0.001
0.948	0.001	0.001	0.050
0.142	0.066	0.676	0.116
>TCGGCTAGGC	22-TCGGCTAGGC	10.018421	-12.138837	0	T:15.0(1.25%),B:127.3(0.30%),P:1e-5	Tpos:101.9,Tstd:62.5,Bpos:101.4,Bstd:67.2,StrandBias:0.9,Multiplicity:1.53
0.001	0.022	0.001	0.976
0.032	0.966	0.001	0.001
0.001	0.070	0.878	0.051
0.001	0.063	0.935	0.001
0.001	0.997	0.001	0.001
0.086	0.001	0.001	0.912
0.699	0.245	0.013	0.043
0.001	0.058	0.940	0.001
0.123	0.077	0.799	0.001
0.001	0.997	0.001	0.001
>AGCTTATCAC	23-AGCTTATCAC	10.296193	-9.264937	0	T:3.0(0.25%),B:3.8(0.01%),P:1e-4	Tpos:85.8,Tstd:68.0,Bpos:110.7,Bstd:44.6,StrandBias:10.0,Multiplicity:1.33
0.700	0.100	0.100	0.100
0.100	0.100	0.700	0.100
0.100	0.700	0.100	0.100
0.100	0.100	0.100	0.700
0.100	0.100	0.100	0.700
0.700	0.100	0.100	0.100
0.100	0.100	0.100	0.700
0.100	0.700	0.100	0.100
0.700	0.100	0.100	0.100
0.100	0.700	0.100	0.100
>NNNNNNNNNN	24-NNNNNNNNNN	-nan	0.000000	0	T:0.0(0.00%),B:0.0(0.00%),P:1e0	Tpos:0.0,Tstd:0.0,Bpos:0.0,Bstd:0.0,StrandBias:0.0,Multiplicity:1.00
-nan	-nan	-nan	-nan
-nan	-nan	-nan	-nan
-nan	-nan	-nan	-nan
-nan	-nan	-nan	-nan
-nan	-nan	-nan	-nan
-nan	-nan	-nan	-nan
-nan	-nan	-nan	-nan
-nan	-nan	-nan	-nan
-nan	-nan	-nan	-nan
-nan	-nan	-nan	-nan
>NNNNNNNNNN	25-NNNNNNNNNN	-nan	0.000000	0	T:0.0(0.00%),B:0.0(0.00%),P:1e0	Tpos:0.0,Tstd:0.0,Bpos:0.0,Bstd:0.0,StrandBias:0.0,Multiplicity:1.00
-nan	-nan	-nan	-nan
-nan	-nan	-nan	-nan
-nan	-nan	-nan	-nan
-nan	-nan	-nan	-nan
-nan	-nan	-nan	-nan
-nan	-nan	-nan	-nan
-nan	-nan	-nan	-nan
-nan	-nan	-nan	-nan
-nan	-nan	-nan	-nan
-nan	-nan	-nan	-nan
