# Supplementary material for: Genome-wide CRISPR Screens in T Helper Cells Reveal Pervasive Crosstalk between Activation and Differentiation
Source: Cell. 2019 Feb 7;176(4):882–896.e18. doi: 10.1016/j.cell.2018.11.044 (PMC6370901; doi:10.1016/j.cell.2018.11.044)
Supplement: Data S2. Processed Data from All the Steps of the Analysis, Related to Figure 1 [file mmc2.zip › supplemental data/motif analysis/Bhlhe40_homer/homerMotifs.all.motifs]

>SSGCACGTGC	1-SSGCACGTGC	7.429927	-1157.260205	0	T:567.0(47.25%),B:1333.6(3.14%),P:1e-502	Tpos:102.6,Tstd:47.7,Bpos:97.5,Bstd:79.6,StrandBias:0.0,Multiplicity:1.09
0.190	0.264	0.352	0.194
0.168	0.263	0.380	0.188
0.096	0.016	0.536	0.352
0.044	0.885	0.059	0.012
0.942	0.005	0.038	0.015
0.010	0.961	0.008	0.021
0.029	0.023	0.914	0.034
0.017	0.036	0.036	0.911
0.009	0.018	0.874	0.099
0.308	0.517	0.033	0.142
>KCACGTGABG	2-KCACGTGABG	5.832318	-783.557951	0	T:709.0(59.08%),B:4904.0(11.53%),P:1e-340	Tpos:103.4,Tstd:51.1,Bpos:96.3,Bstd:78.1,StrandBias:0.1,Multiplicity:1.22
0.181	0.155	0.295	0.369
0.001	0.994	0.004	0.001
0.669	0.001	0.173	0.157
0.072	0.647	0.023	0.258
0.250	0.087	0.662	0.001
0.197	0.180	0.095	0.528
0.001	0.074	0.924	0.001
0.452	0.228	0.147	0.174
0.118	0.363	0.247	0.273
0.225	0.192	0.419	0.164
>BAAACGTGMV	3-BAAACGTGMV	7.909407	-212.007478	0	T:145.0(12.08%),B:522.9(1.23%),P:1e-92	Tpos:94.8,Tstd:48.3,Bpos:99.4,Bstd:82.3,StrandBias:-0.2,Multiplicity:1.01
0.122	0.263	0.341	0.274
0.821	0.002	0.176	0.001
0.997	0.001	0.001	0.001
0.997	0.001	0.001	0.001
0.001	0.997	0.001	0.001
0.001	0.001	0.996	0.002
0.001	0.001	0.001	0.997
0.001	0.001	0.997	0.001
0.490	0.505	0.001	0.004
0.257	0.366	0.265	0.112
>CACGTGASMC	4-CACGTGASMC	7.693420	-169.712363	0	T:228.0(19.00%),B:1934.3(4.55%),P:1e-73	Tpos:102.8,Tstd:58.5,Bpos:98.6,Bstd:73.8,StrandBias:0.6,Multiplicity:1.04
0.001	0.997	0.001	0.001
0.609	0.001	0.284	0.106
0.167	0.831	0.001	0.001
0.285	0.081	0.633	0.001
0.001	0.231	0.001	0.767
0.283	0.094	0.622	0.001
0.617	0.250	0.001	0.132
0.001	0.451	0.431	0.117
0.437	0.365	0.001	0.197
0.001	0.997	0.001	0.001
>YRTGACTCAT	5-YRTGACTCAT	4.996357	-86.176215	0	T:130.0(10.83%),B:1196.4(2.81%),P:1e-37	Tpos:108.5,Tstd:50.9,Bpos:98.7,Bstd:67.5,StrandBias:-0.1,Multiplicity:1.13
0.173	0.274	0.193	0.361
0.329	0.196	0.449	0.026
0.001	0.001	0.001	0.997
0.001	0.001	0.997	0.001
0.997	0.001	0.001	0.001
0.001	0.734	0.264	0.001
0.001	0.001	0.001	0.997
0.014	0.984	0.001	0.001
0.997	0.001	0.001	0.001
0.045	0.174	0.171	0.610
>GAACGTGACT	6-GAACGTGACT	9.420155	-78.461759	0	T:44.0(3.67%),B:112.2(0.26%),P:1e-34	Tpos:101.8,Tstd:45.6,Bpos:103.4,Bstd:73.2,StrandBias:2.5,Multiplicity:1.18
0.077	0.057	0.832	0.034
0.796	0.074	0.056	0.074
0.772	0.044	0.113	0.071
0.065	0.783	0.082	0.070
0.054	0.045	0.796	0.105
0.015	0.074	0.142	0.769
0.051	0.073	0.814	0.062
0.833	0.056	0.044	0.067
0.010	0.932	0.043	0.015
0.090	0.027	0.036	0.847
>GCCCCGCCCC	7-GCCCCGCCCC	7.518916	-61.838904	0	T:269.0(22.42%),B:4830.4(11.36%),P:1e-26	Tpos:97.9,Tstd:55.0,Bpos:86.5,Bstd:64.1,StrandBias:0.2,Multiplicity:1.50
0.054	0.001	0.821	0.124
0.001	0.885	0.001	0.113
0.001	0.583	0.001	0.415
0.001	0.997	0.001	0.001
0.001	0.997	0.001	0.001
0.001	0.001	0.997	0.001
0.001	0.997	0.001	0.001
0.001	0.997	0.001	0.001
0.001	0.696	0.001	0.302
0.178	0.609	0.001	0.212
>ACTTCCTGTT	8-ACTTCCTGTT	6.316951	-54.229525	0	T:158.0(13.17%),B:2302.1(5.41%),P:1e-23	Tpos:108.3,Tstd:54.2,Bpos:98.1,Bstd:62.0,StrandBias:0.2,Multiplicity:1.11
0.621	0.095	0.177	0.107
0.127	0.560	0.051	0.262
0.182	0.193	0.022	0.603
0.017	0.055	0.088	0.840
0.071	0.682	0.106	0.141
0.149	0.653	0.036	0.162
0.186	0.106	0.110	0.598
0.142	0.193	0.458	0.207
0.059	0.179	0.128	0.634
0.207	0.167	0.212	0.415
>GCGCGTGCAT	9-GCGCGTGCAT	7.787321	-47.791998	0	T:184.0(15.33%),B:3091.7(7.27%),P:1e-20	Tpos:94.1,Tstd:57.7,Bpos:99.1,Bstd:88.8,StrandBias:-0.3,Multiplicity:1.33
0.052	0.017	0.622	0.309
0.010	0.776	0.135	0.079
0.001	0.053	0.832	0.114
0.001	0.997	0.001	0.001
0.057	0.001	0.941	0.001
0.020	0.308	0.001	0.671
0.068	0.104	0.827	0.001
0.001	0.801	0.035	0.163
0.425	0.245	0.271	0.059
0.023	0.122	0.065	0.790
>RCCAATMGGA	10-RCCAATMGGA	8.789308	-32.140310	0	T:55.0(4.58%),B:567.1(1.33%),P:1e-13	Tpos:95.1,Tstd:54.8,Bpos:83.9,Bstd:61.4,StrandBias:-0.0,Multiplicity:1.09
0.410	0.136	0.453	0.001
0.001	0.997	0.001	0.001
0.001	0.997	0.001	0.001
0.997	0.001	0.001	0.001
0.705	0.001	0.001	0.293
0.001	0.152	0.001	0.846
0.332	0.434	0.233	0.001
0.168	0.134	0.697	0.001
0.001	0.001	0.964	0.034
0.493	0.322	0.001	0.184
>GAAACCACAA	11-GAAACCACAA	9.096519	-29.499610	0	T:36.0(3.00%),B:278.4(0.65%),P:1e-12	Tpos:100.5,Tstd:53.2,Bpos:95.3,Bstd:67.4,StrandBias:0.3,Multiplicity:1.00
0.024	0.114	0.861	0.001
0.961	0.001	0.037	0.001
0.948	0.001	0.050	0.001
0.908	0.078	0.013	0.001
0.001	0.961	0.037	0.001
0.075	0.767	0.122	0.036
0.956	0.042	0.001	0.001
0.001	0.997	0.001	0.001
0.923	0.031	0.045	0.001
0.875	0.091	0.001	0.033
>GTAACCGGAA	12-GTAACCGGAA	6.811730	-28.203683	0	T:94.0(7.83%),B:1470.6(3.46%),P:1e-12	Tpos:103.8,Tstd:52.6,Bpos:96.0,Bstd:70.5,StrandBias:-0.3,Multiplicity:1.05
0.042	0.068	0.863	0.027
0.052	0.076	0.059	0.813
0.789	0.054	0.110	0.047
0.804	0.065	0.105	0.026
0.115	0.755	0.066	0.064
0.072	0.785	0.075	0.068
0.071	0.041	0.796	0.092
0.042	0.105	0.736	0.117
0.827	0.062	0.097	0.014
0.837	0.047	0.038	0.078
>CGGCGGAAAT	13-CGGCGGAAAT	7.639642	-28.144492	0	T:55.0(4.58%),B:628.6(1.48%),P:1e-12	Tpos:99.9,Tstd:58.9,Bpos:98.5,Bstd:68.2,StrandBias:-0.3,Multiplicity:1.06
0.023	0.810	0.065	0.102
0.092	0.065	0.798	0.045
0.065	0.139	0.666	0.130
0.068	0.763	0.026	0.143
0.013	0.044	0.848	0.095
0.030	0.052	0.917	0.001
0.860	0.033	0.047	0.060
0.842	0.070	0.037	0.051
0.781	0.017	0.152	0.050
0.102	0.109	0.067	0.722
>GAGTAGTAGT	14-GAGTAGTAGT	9.064736	-24.735335	0	T:20.0(1.67%),B:98.9(0.23%),P:1e-10	Tpos:103.4,Tstd:55.5,Bpos:86.4,Bstd:78.5,StrandBias:0.9,Multiplicity:1.00
0.090	0.001	0.815	0.094
0.768	0.051	0.046	0.135
0.001	0.001	0.827	0.171
0.063	0.001	0.090	0.846
0.690	0.072	0.063	0.175
0.126	0.001	0.585	0.288
0.001	0.043	0.152	0.804
0.780	0.056	0.162	0.002
0.001	0.002	0.591	0.406
0.002	0.001	0.115	0.882
>TCTGCGAACC	15-TCTGCGAACC	9.860898	-24.388600	0	T:22.0(1.83%),B:124.5(0.29%),P:1e-10	Tpos:105.0,Tstd:50.5,Bpos:106.8,Bstd:60.8,StrandBias:0.3,Multiplicity:1.00
0.001	0.001	0.223	0.775
0.001	0.997	0.001	0.001
0.064	0.035	0.077	0.824
0.001	0.001	0.997	0.001
0.135	0.756	0.066	0.043
0.024	0.001	0.920	0.055
0.997	0.001	0.001	0.001
0.948	0.001	0.050	0.001
0.123	0.833	0.043	0.001
0.001	0.997	0.001	0.001
>AGAAAAGTCA	16-AGAAAAGTCA	9.600504	-21.653900	0	T:35.0(2.92%),B:352.4(0.83%),P:1e-9	Tpos:91.7,Tstd:56.7,Bpos:96.1,Bstd:71.8,StrandBias:-0.4,Multiplicity:1.00
0.927	0.001	0.035	0.037
0.034	0.042	0.923	0.001
0.923	0.034	0.042	0.001
0.878	0.094	0.027	0.001
0.962	0.001	0.036	0.001
0.919	0.001	0.079	0.001
0.001	0.042	0.956	0.001
0.150	0.001	0.082	0.767
0.001	0.890	0.037	0.072
0.956	0.001	0.001	0.042
>AAAATGAAAC	17-AAAATGAAAC	9.319523	-21.374768	0	T:38.0(3.17%),B:412.0(0.97%),P:1e-9	Tpos:110.1,Tstd:50.7,Bpos:98.3,Bstd:67.8,StrandBias:-0.5,Multiplicity:1.00
0.923	0.049	0.027	0.001
0.927	0.001	0.034	0.038
0.966	0.032	0.001	0.001
0.749	0.166	0.084	0.001
0.023	0.001	0.120	0.856
0.044	0.025	0.899	0.032
0.960	0.001	0.001	0.038
0.864	0.035	0.035	0.066
0.997	0.001	0.001	0.001
0.027	0.942	0.030	0.001
>GCGCTTGCAA	18-GCGCTTGCAA	9.099349	-19.328213	0	T:21.0(1.75%),B:149.3(0.35%),P:1e-8	Tpos:111.5,Tstd:59.9,Bpos:105.2,Bstd:70.5,StrandBias:0.1,Multiplicity:1.00
0.001	0.001	0.884	0.114
0.001	0.897	0.101	0.001
0.118	0.021	0.757	0.104
0.001	0.893	0.024	0.082
0.071	0.001	0.001	0.927
0.001	0.071	0.001	0.927
0.001	0.001	0.997	0.001
0.129	0.784	0.082	0.005
0.927	0.001	0.001	0.071
0.997	0.001	0.001	0.001
>TTACAGCATC	19-TTACAGCATC	10.296193	-19.215757	0	T:5.0(0.42%),B:2.1(0.00%),P:1e-8	Tpos:80.8,Tstd:38.5,Bpos:105.8,Bstd:41.3,StrandBias:0.6,Multiplicity:1.00
0.100	0.100	0.100	0.700
0.100	0.100	0.100	0.700
0.700	0.100	0.100	0.100
0.100	0.700	0.100	0.100
0.700	0.100	0.100	0.100
0.100	0.100	0.700	0.100
0.100	0.700	0.100	0.100
0.700	0.100	0.100	0.100
0.100	0.100	0.100	0.700
0.100	0.700	0.100	0.100
>GCBTGTCAGT	20-GCBTGTCAGT	9.952533	-15.340655	0	T:33.0(2.75%),B:415.1(0.98%),P:1e-6	Tpos:105.1,Tstd:58.5,Bpos:102.1,Bstd:73.2,StrandBias:0.3,Multiplicity:1.00
0.001	0.001	0.997	0.001
0.001	0.997	0.001	0.001
0.001	0.288	0.382	0.329
0.001	0.001	0.001	0.997
0.001	0.001	0.997	0.001
0.001	0.248	0.001	0.750
0.140	0.651	0.208	0.001
0.997	0.001	0.001	0.001
0.001	0.001	0.997	0.001
0.001	0.384	0.001	0.614
>CTCGCGAGAG	21-CTCGCGAGAG	9.437576	-14.733250	0	T:23.0(1.92%),B:232.5(0.55%),P:1e-6	Tpos:111.7,Tstd:57.7,Bpos:91.8,Bstd:65.7,StrandBias:0.0,Multiplicity:1.00
0.071	0.857	0.001	0.071
0.001	0.013	0.032	0.954
0.001	0.911	0.029	0.059
0.001	0.015	0.983	0.001
0.035	0.885	0.001	0.079
0.001	0.029	0.899	0.071
0.997	0.001	0.001	0.001
0.001	0.001	0.997	0.001
0.948	0.001	0.001	0.050
0.142	0.066	0.676	0.116
>TCGGCTAGGC	22-TCGGCTAGGC	10.018421	-12.138837	0	T:15.0(1.25%),B:127.3(0.30%),P:1e-5	Tpos:101.9,Tstd:62.5,Bpos:101.4,Bstd:67.2,StrandBias:0.9,Multiplicity:1.53
0.001	0.022	0.001	0.976
0.032	0.966	0.001	0.001
0.001	0.070	0.878	0.051
0.001	0.063	0.935	0.001
0.001	0.997	0.001	0.001
0.086	0.001	0.001	0.912
0.699	0.245	0.013	0.043
0.001	0.058	0.940	0.001
0.123	0.077	0.799	0.001
0.001	0.997	0.001	0.001
>AGCTTATCAC	23-AGCTTATCAC	10.296193	-9.264937	0	T:3.0(0.25%),B:3.8(0.01%),P:1e-4	Tpos:85.8,Tstd:68.0,Bpos:110.7,Bstd:44.6,StrandBias:10.0,Multiplicity:1.33
0.700	0.100	0.100	0.100
0.100	0.100	0.700	0.100
0.100	0.700	0.100	0.100
0.100	0.100	0.100	0.700
0.100	0.100	0.100	0.700
0.700	0.100	0.100	0.100
0.100	0.100	0.100	0.700
0.100	0.700	0.100	0.100
0.700	0.100	0.100	0.100
0.100	0.700	0.100	0.100
>NNNNNNNNNN	24-NNNNNNNNNN	-nan	0.000000	0	T:0.0(0.00%),B:0.0(0.00%),P:1e0	Tpos:0.0,Tstd:0.0,Bpos:0.0,Bstd:0.0,StrandBias:0.0,Multiplicity:1.00
-nan	-nan	-nan	-nan
-nan	-nan	-nan	-nan
-nan	-nan	-nan	-nan
-nan	-nan	-nan	-nan
-nan	-nan	-nan	-nan
-nan	-nan	-nan	-nan
-nan	-nan	-nan	-nan
-nan	-nan	-nan	-nan
-nan	-nan	-nan	-nan
-nan	-nan	-nan	-nan
>NNNNNNNNNN	25-NNNNNNNNNN	-nan	0.000000	0	T:0.0(0.00%),B:0.0(0.00%),P:1e0	Tpos:0.0,Tstd:0.0,Bpos:0.0,Bstd:0.0,StrandBias:0.0,Multiplicity:1.00
-nan	-nan	-nan	-nan
-nan	-nan	-nan	-nan
-nan	-nan	-nan	-nan
-nan	-nan	-nan	-nan
-nan	-nan	-nan	-nan
-nan	-nan	-nan	-nan
-nan	-nan	-nan	-nan
-nan	-nan	-nan	-nan
-nan	-nan	-nan	-nan
-nan	-nan	-nan	-nan
>YGCACGTGCVSN	1-YGCACGTGCVSN	4.347455	-1000.940726	0	T:485.0(40.42%),B:1064.1(2.50%),P:1e-434	Tpos:103.5,Tstd:46.9,Bpos:95.5,Bstd:78.7,StrandBias:-0.0,Multiplicity:1.08
0.177	0.356	0.161	0.305
0.001	0.001	0.653	0.345
0.001	0.997	0.001	0.001
0.997	0.001	0.001	0.001
0.001	0.997	0.001	0.001
0.001	0.001	0.997	0.001
0.001	0.001	0.001	0.997
0.001	0.001	0.997	0.001
0.373	0.625	0.001	0.001
0.293	0.301	0.301	0.105
0.161	0.283	0.355	0.201
0.255	0.261	0.284	0.200
>NRMACGTGHNNB	2-NRMACGTGHNNB	7.827235	-937.088784	0	T:557.0(46.42%),B:1895.5(4.46%),P:1e-406	Tpos:96.0,Tstd:49.3,Bpos:98.2,Bstd:83.5,StrandBias:-0.1,Multiplicity:1.05
0.276	0.204	0.298	0.221
0.494	0.057	0.439	0.010
0.574	0.424	0.001	0.001
0.997	0.001	0.001	0.001
0.001	0.997	0.001	0.001
0.001	0.001	0.997	0.001
0.001	0.001	0.001	0.997
0.001	0.001	0.997	0.001
0.334	0.330	0.048	0.288
0.212	0.327	0.239	0.222
0.221	0.202	0.277	0.300
0.143	0.333	0.229	0.295
>CGCCACGYGACM	3-CGCCACGYGACM	8.685215	-151.327934	0	T:132.0(11.00%),B:675.2(1.59%),P:1e-65	Tpos:108.6,Tstd:52.6,Bpos:92.7,Bstd:73.6,StrandBias:0.4,Multiplicity:1.06
0.042	0.581	0.001	0.376
0.029	0.130	0.840	0.001
0.001	0.456	0.262	0.281
0.001	0.997	0.001	0.001
0.837	0.043	0.079	0.041
0.001	0.874	0.042	0.083
0.083	0.029	0.887	0.001
0.001	0.446	0.042	0.511
0.075	0.075	0.849	0.001
0.793	0.122	0.084	0.001
0.041	0.916	0.042	0.001
0.484	0.474	0.041	0.001
>NCACGAGAGGGN	4-NCACGAGAGGGN	6.587814	-118.638165	0	T:145.0(12.08%),B:1098.9(2.58%),P:1e-51	Tpos:102.4,Tstd:56.6,Bpos:93.9,Bstd:71.4,StrandBias:-0.1,Multiplicity:1.06
0.220	0.241	0.282	0.257
0.123	0.690	0.101	0.086
0.630	0.134	0.129	0.107
0.087	0.685	0.113	0.115
0.097	0.118	0.682	0.103
0.576	0.146	0.117	0.161
0.124	0.093	0.690	0.093
0.630	0.103	0.127	0.140
0.120	0.172	0.579	0.129
0.149	0.129	0.629	0.093
0.133	0.127	0.633	0.107
0.228	0.296	0.217	0.259
>DBKVTGASTCAN	5-DBKVTGASTCAN	7.771242	-66.409830	0	T:133.0(11.08%),B:1529.7(3.60%),P:1e-28	Tpos:109.1,Tstd:51.0,Bpos:98.0,Bstd:67.9,StrandBias:0.1,Multiplicity:1.14
0.320	0.166	0.317	0.196
0.160	0.323	0.246	0.272
0.215	0.194	0.225	0.365
0.290	0.309	0.315	0.086
0.001	0.001	0.080	0.918
0.001	0.143	0.799	0.057
0.997	0.001	0.001	0.001
0.001	0.563	0.435	0.001
0.247	0.008	0.001	0.744
0.001	0.997	0.001	0.001
0.997	0.001	0.001	0.001
0.183	0.330	0.234	0.253
>DAVGCCCCGCCC	6-DAVGCCCCGCCC	8.337997	-66.003659	0	T:283.0(23.58%),B:5065.0(11.91%),P:1e-28	Tpos:98.3,Tstd:53.9,Bpos:87.3,Bstd:63.4,StrandBias:0.3,Multiplicity:1.44
0.247	0.104	0.280	0.368
0.448	0.187	0.154	0.211
0.306	0.275	0.346	0.073
0.192	0.034	0.592	0.182
0.049	0.701	0.067	0.183
0.026	0.724	0.001	0.249
0.038	0.958	0.003	0.001
0.001	0.970	0.024	0.005
0.131	0.009	0.802	0.058
0.007	0.983	0.001	0.009
0.005	0.977	0.017	0.001
0.001	0.680	0.001	0.318
>BGCGYGCGTGCG	7-BGCGYGCGTGCG	8.714648	-42.429673	0	T:173.0(14.42%),B:2978.7(7.00%),P:1e-18	Tpos:98.4,Tstd:56.3,Bpos:98.4,Bstd:88.0,StrandBias:0.1,Multiplicity:1.21
0.126	0.319	0.219	0.336
0.001	0.001	0.997	0.001
0.001	0.952	0.001	0.046
0.060	0.069	0.763	0.108
0.001	0.545	0.001	0.453
0.188	0.246	0.565	0.001
0.001	0.810	0.136	0.053
0.173	0.085	0.719	0.023
0.001	0.210	0.095	0.694
0.001	0.001	0.997	0.001
0.045	0.834	0.031	0.090
0.056	0.118	0.747	0.079
>GTCGCGTGATCC	8-GTCGCGTGATCC	10.886534	-38.138418	0	T:21.0(1.75%),B:54.7(0.13%),P:1e-16	Tpos:105.9,Tstd:56.3,Bpos:93.7,Bstd:87.1,StrandBias:0.2,Multiplicity:1.00
0.001	0.066	0.867	0.066
0.001	0.001	0.316	0.682
0.066	0.867	0.066	0.001
0.001	0.133	0.865	0.001
0.066	0.800	0.001	0.133
0.001	0.066	0.932	0.001
0.001	0.001	0.066	0.932
0.001	0.002	0.996	0.001
0.729	0.269	0.001	0.001
0.001	0.068	0.250	0.681
0.066	0.800	0.001	0.133
0.001	0.863	0.001	0.135
>CTTAGTCATATC	9-CTTAGTCATATC	10.676603	-36.816049	0	T:14.0(1.17%),B:16.0(0.04%),P:1e-15	Tpos:100.7,Tstd:42.5,Bpos:102.0,Bstd:42.4,StrandBias:0.2,Multiplicity:1.07
0.001	0.931	0.067	0.001
0.136	0.068	0.001	0.795
0.072	0.136	0.001	0.791
0.997	0.001	0.001	0.001
0.001	0.001	0.931	0.067
0.068	0.042	0.001	0.889
0.001	0.997	0.001	0.001
0.944	0.001	0.001	0.054
0.136	0.042	0.001	0.821
0.537	0.191	0.204	0.068
0.068	0.204	0.073	0.655
0.136	0.723	0.068	0.073
>GCCCCCTGGTGG	10-GCCCCCTGGTGG	11.370677	-34.459263	0	T:35.0(2.92%),B:221.8(0.52%),P:1e-14	Tpos:89.2,Tstd:58.5,Bpos:96.1,Bstd:67.2,StrandBias:0.4,Multiplicity:1.03
0.001	0.001	0.840	0.158
0.001	0.990	0.008	0.001
0.001	0.997	0.001	0.001
0.165	0.669	0.001	0.165
0.001	0.757	0.001	0.241
0.001	0.997	0.001	0.001
0.001	0.001	0.001	0.997
0.001	0.001	0.861	0.137
0.159	0.284	0.556	0.001
0.001	0.082	0.001	0.916
0.001	0.001	0.997	0.001
0.159	0.118	0.722	0.001
>AGAAACTACAAC	11-AGAAACTACAAC	14.042917	-33.541630	0	T:7.0(0.58%),B:1.7(0.00%),P:1e-14	Tpos:99.6,Tstd:58.6,Bpos:96.2,Bstd:47.6,StrandBias:0.4,Multiplicity:1.00
0.997	0.001	0.001	0.001
0.001	0.001	0.997	0.001
0.667	0.001	0.166	0.166
0.832	0.166	0.001	0.001
0.997	0.001	0.001	0.001
0.001	0.832	0.001	0.166
0.166	0.001	0.001	0.832
0.997	0.001	0.001	0.001
0.001	0.997	0.001	0.001
0.997	0.001	0.001	0.001
0.997	0.001	0.001	0.001
0.001	0.997	0.001	0.001
>GAGCCAATGGGA	12-GAGCCAATGGGA	11.456685	-30.470213	0	T:20.0(1.67%),B:71.9(0.17%),P:1e-13	Tpos:103.0,Tstd:53.0,Bpos:87.3,Bstd:50.3,StrandBias:-0.3,Multiplicity:1.10
0.001	0.001	0.858	0.140
0.704	0.001	0.294	0.001
0.163	0.001	0.835	0.001
0.001	0.997	0.001	0.001
0.001	0.997	0.001	0.001
0.997	0.001	0.001	0.001
0.997	0.001	0.001	0.001
0.001	0.001	0.001	0.997
0.153	0.331	0.515	0.001
0.001	0.001	0.997	0.001
0.152	0.001	0.846	0.001
0.620	0.096	0.124	0.160
>TKACAGCATCGT	13-TKACAGCATCGT	12.679275	-30.455967	0	T:8.0(0.67%),B:3.6(0.01%),P:1e-13	Tpos:101.2,Tstd:62.2,Bpos:43.7,Bstd:49.1,StrandBias:-0.7,Multiplicity:1.00
0.001	0.001	0.001	0.997
0.001	0.159	0.477	0.363
0.997	0.001	0.001	0.001
0.001	0.997	0.001	0.001
0.997	0.001	0.001	0.001
0.001	0.001	0.997	0.001
0.001	0.997	0.001	0.001
0.680	0.318	0.001	0.001
0.001	0.170	0.159	0.670
0.001	0.840	0.158	0.001
0.159	0.182	0.658	0.001
0.158	0.001	0.001	0.840
>TAAGGSGYGGAW	14-TAAGGSGYGGAW	9.959604	-27.730341	0	T:22.0(1.83%),B:104.2(0.25%),P:1e-12	Tpos:90.8,Tstd:51.3,Bpos:97.5,Bstd:64.3,StrandBias:-0.1,Multiplicity:1.05
0.107	0.226	0.001	0.666
0.664	0.218	0.001	0.117
0.663	0.001	0.335	0.001
0.329	0.001	0.669	0.001
0.001	0.001	0.997	0.001
0.001	0.544	0.454	0.001
0.001	0.001	0.997	0.001
0.001	0.551	0.001	0.447
0.001	0.001	0.997	0.001
0.107	0.001	0.781	0.111
0.875	0.108	0.016	0.001
0.450	0.001	0.001	0.548
>TTCATTTCCTGT	15-TTCATTTCCTGT	7.136503	-26.288057	0	T:151.0(12.58%),B:2976.0(7.00%),P:1e-11	Tpos:98.0,Tstd:55.1,Bpos:101.3,Bstd:65.2,StrandBias:0.1,Multiplicity:1.11
0.071	0.143	0.099	0.687
0.057	0.117	0.103	0.723
0.072	0.767	0.044	0.117
0.633	0.157	0.066	0.144
0.041	0.137	0.072	0.750
0.049	0.101	0.062	0.788
0.052	0.041	0.067	0.840
0.056	0.789	0.068	0.087
0.069	0.805	0.062	0.064
0.096	0.038	0.042	0.824
0.042	0.166	0.658	0.134
0.075	0.099	0.090	0.736
>GCGCGCGCACAC	16-GCGCGCGCACAC	10.655610	-21.676871	0	T:55.0(4.58%),B:750.0(1.76%),P:1e-9	Tpos:118.7,Tstd:46.9,Bpos:102.2,Bstd:90.2,StrandBias:0.0,Multiplicity:1.08
0.001	0.100	0.843	0.056
0.100	0.846	0.001	0.053
0.208	0.001	0.790	0.001
0.003	0.994	0.002	0.001
0.054	0.074	0.871	0.001
0.001	0.572	0.203	0.224
0.120	0.001	0.692	0.187
0.103	0.752	0.045	0.100
0.947	0.004	0.001	0.048
0.001	0.997	0.001	0.001
0.849	0.108	0.001	0.042
0.001	0.895	0.004	0.100
>CTCCCGGCAGGC	17-CTCCCGGCAGGC	15.092889	-19.215757	0	T:5.0(0.42%),B:2.4(0.01%),P:1e-8	Tpos:98.4,Tstd:50.4,Bpos:45.0,Bstd:16.6,StrandBias:0.6,Multiplicity:1.00
0.001	0.997	0.001	0.001
0.001	0.001	0.001	0.997
0.001	0.997	0.001	0.001
0.001	0.777	0.221	0.001
0.001	0.997	0.001	0.001
0.001	0.001	0.997	0.001
0.001	0.001	0.997	0.001
0.001	0.997	0.001	0.001
0.997	0.001	0.001	0.001
0.001	0.001	0.997	0.001
0.001	0.001	0.997	0.001
0.001	0.997	0.001	0.001
>GCGGGCTTGCAA	18-GCGGGCTTGCAA	13.679590	-17.001284	0	T:7.0(0.58%),B:11.8(0.03%),P:1e-7	Tpos:114.1,Tstd:71.4,Bpos:90.4,Bstd:49.7,StrandBias:0.0,Multiplicity:1.00
0.001	0.118	0.880	0.001
0.001	0.997	0.001	0.001
0.001	0.146	0.852	0.001
0.001	0.001	0.997	0.001
0.001	0.001	0.997	0.001
0.001	0.997	0.001	0.001
0.001	0.146	0.001	0.852
0.001	0.001	0.001	0.997
0.001	0.001	0.997	0.001
0.001	0.852	0.146	0.001
0.852	0.146	0.001	0.001
0.852	0.001	0.146	0.001
>AGGGGCGGGTTC	19-AGGGGCGGGTTC	14.715223	-15.713902	0	T:6.0(0.50%),B:8.7(0.02%),P:1e-6	Tpos:98.6,Tstd:47.4,Bpos:115.4,Bstd:65.0,StrandBias:-1.3,Multiplicity:1.17
0.997	0.001	0.001	0.001
0.001	0.001	0.997	0.001
0.001	0.001	0.997	0.001
0.186	0.001	0.812	0.001
0.001	0.001	0.997	0.001
0.186	0.812	0.001	0.001
0.001	0.001	0.997	0.001
0.001	0.001	0.997	0.001
0.001	0.001	0.997	0.001
0.001	0.001	0.001	0.997
0.001	0.001	0.001	0.997
0.001	0.997	0.001	0.001
>KYCTKTSCWGAT	20-KYCTKTSCWGAT	13.083117	-15.386442	0	T:7.0(0.58%),B:14.1(0.03%),P:1e-6	Tpos:114.5,Tstd:48.0,Bpos:82.1,Bstd:47.0,StrandBias:-0.6,Multiplicity:1.43
0.001	0.001	0.498	0.500
0.001	0.469	0.001	0.529
0.001	0.997	0.001	0.001
0.001	0.001	0.009	0.989
0.001	0.001	0.560	0.438
0.001	0.001	0.001	0.997
0.001	0.455	0.543	0.001
0.001	0.997	0.001	0.001
0.543	0.001	0.001	0.455
0.001	0.001	0.997	0.001
0.987	0.011	0.001	0.001
0.001	0.001	0.013	0.985
>TATATCGTGTTT	21-TATATCGTGTTT	10.409522	-14.726510	0	T:4.0(0.33%),B:2.5(0.01%),P:1e-6	Tpos:99.8,Tstd:31.2,Bpos:146.7,Bstd:36.8,StrandBias:10.0,Multiplicity:1.00
0.100	0.100	0.100	0.700
0.700	0.100	0.100	0.100
0.100	0.100	0.100	0.700
0.700	0.100	0.100	0.100
0.100	0.100	0.100	0.700
0.100	0.700	0.100	0.100
0.100	0.100	0.700	0.100
0.100	0.100	0.100	0.700
0.100	0.100	0.700	0.100
0.100	0.100	0.100	0.700
0.100	0.100	0.100	0.700
0.100	0.100	0.100	0.700
>TCTCGCGAGAGT	22-TCTCGCGAGAGT	10.063400	-14.205515	0	T:18.0(1.50%),B:153.5(0.36%),P:1e-6	Tpos:107.2,Tstd:59.3,Bpos:85.6,Bstd:61.9,StrandBias:0.0,Multiplicity:1.06
0.001	0.109	0.001	0.889
0.044	0.911	0.044	0.001
0.001	0.109	0.001	0.889
0.001	0.938	0.058	0.003
0.001	0.001	0.944	0.054
0.001	0.834	0.110	0.055
0.055	0.055	0.835	0.055
0.897	0.003	0.001	0.099
0.055	0.034	0.811	0.100
0.834	0.001	0.055	0.110
0.150	0.196	0.597	0.057
0.045	0.131	0.192	0.632
>TCACGAKGCGKA	23-TCACGAKGCGKA	11.249750	-10.502941	0	T:6.0(0.50%),B:20.5(0.05%),P:1e-4	Tpos:100.7,Tstd:39.0,Bpos:128.7,Bstd:60.4,StrandBias:0.0,Multiplicity:1.00
0.001	0.160	0.001	0.838
0.001	0.856	0.142	0.001
0.596	0.001	0.160	0.243
0.001	0.997	0.001	0.001
0.001	0.001	0.997	0.001
0.898	0.001	0.100	0.001
0.001	0.143	0.447	0.409
0.001	0.001	0.997	0.001
0.001	0.838	0.001	0.160
0.001	0.142	0.856	0.001
0.143	0.143	0.287	0.427
0.738	0.143	0.118	0.001
>CTCGGCTYGGCT	24-CTCGGCTYGGCT	10.916104	-10.348472	0	T:14.0(1.17%),B:131.6(0.31%),P:1e-4	Tpos:95.3,Tstd:53.8,Bpos:92.4,Bstd:67.1,StrandBias:2.1,Multiplicity:1.21
0.001	0.835	0.070	0.094
0.001	0.036	0.001	0.962
0.080	0.752	0.040	0.128
0.115	0.001	0.703	0.181
0.070	0.283	0.646	0.001
0.180	0.818	0.001	0.001
0.001	0.001	0.001	0.997
0.141	0.415	0.001	0.442
0.057	0.141	0.800	0.002
0.001	0.308	0.690	0.001
0.071	0.854	0.071	0.004
0.044	0.002	0.001	0.953
>TCTCTTTCTTCT	25-TCTCTTTCTTCT	12.355432	-2.902687	0	T:1.0(0.08%),B:2.7(0.01%),P:1e-1	Tpos:161.5,Tstd:22.6,Bpos:79.8,Bstd:41.5,StrandBias:10.0,Multiplicity:4.00
0.100	0.100	0.100	0.700
0.100	0.700	0.100	0.100
0.100	0.100	0.100	0.700
0.100	0.700	0.100	0.100
0.100	0.100	0.100	0.700
0.100	0.100	0.100	0.700
0.100	0.100	0.100	0.700
0.100	0.700	0.100	0.100
0.100	0.100	0.100	0.700
0.100	0.100	0.100	0.700
0.100	0.700	0.100	0.100
0.100	0.100	0.100	0.700
>GTCACGTG	1-GTCACGTG	6.120596	-1118.919004	0	T:716.0(59.67%),B:3042.4(7.15%),P:1e-485	Tpos:101.8,Tstd:48.6,Bpos:96.0,Bstd:81.8,StrandBias:0.0,Multiplicity:1.16
0.043	0.241	0.688	0.028
0.028	0.001	0.277	0.694
0.001	0.997	0.001	0.001
0.960	0.001	0.028	0.011
0.001	0.997	0.001	0.001
0.001	0.001	0.997	0.001
0.001	0.001	0.001	0.997
0.001	0.001	0.944	0.054
>DCGCGTGC	2-DCGCGTGC	6.876784	-618.606557	0	T:565.0(47.08%),B:3647.7(8.58%),P:1e-268	Tpos:101.4,Tstd:51.1,Bpos:97.6,Bstd:85.5,StrandBias:-0.4,Multiplicity:1.30
0.323	0.026	0.258	0.393
0.125	0.743	0.001	0.131
0.257	0.001	0.533	0.209
0.043	0.927	0.001	0.029
0.178	0.043	0.715	0.064
0.001	0.066	0.043	0.890
0.033	0.093	0.856	0.018
0.018	0.920	0.036	0.026
>GAACGTGC	3-GAACGTGC	9.503901	-105.358415	0	T:75.0(6.25%),B:286.0(0.67%),P:1e-45	Tpos:94.3,Tstd:55.5,Bpos:98.7,Bstd:96.8,StrandBias:0.9,Multiplicity:1.00
0.209	0.001	0.789	0.001
0.997	0.001	0.001	0.001
0.997	0.001	0.001	0.001
0.001	0.997	0.001	0.001
0.001	0.001	0.997	0.001
0.001	0.001	0.001	0.997
0.001	0.001	0.997	0.001
0.001	0.997	0.001	0.001
>CACGTTTC	4-CACGTTTC	9.499105	-99.445412	0	T:74.0(6.17%),B:301.4(0.71%),P:1e-43	Tpos:113.1,Tstd:47.5,Bpos:105.1,Bstd:86.7,StrandBias:0.4,Multiplicity:1.00
0.001	0.997	0.001	0.001
0.997	0.001	0.001	0.001
0.001	0.997	0.001	0.001
0.001	0.001	0.997	0.001
0.001	0.001	0.001	0.997
0.001	0.001	0.001	0.997
0.001	0.001	0.001	0.997
0.001	0.790	0.001	0.208
>ATGACTCA	5-ATGACTCA	8.001320	-90.857990	0	T:122.0(10.17%),B:1009.3(2.37%),P:1e-39	Tpos:110.0,Tstd:50.9,Bpos:96.8,Bstd:68.3,StrandBias:0.0,Multiplicity:1.09
0.583	0.122	0.285	0.010
0.001	0.001	0.001	0.997
0.001	0.001	0.980	0.018
0.997	0.001	0.001	0.001
0.037	0.779	0.175	0.009
0.056	0.001	0.019	0.924
0.113	0.844	0.037	0.006
0.986	0.012	0.001	0.001
>CTCCGCCC	6-CTCCGCCC	7.230282	-56.633160	0	T:391.0(32.58%),B:8449.9(19.87%),P:1e-24	Tpos:100.0,Tstd:56.7,Bpos:91.0,Bstd:66.2,StrandBias:0.2,Multiplicity:1.63
0.114	0.630	0.001	0.255
0.001	0.365	0.001	0.633
0.001	0.997	0.001	0.001
0.001	0.997	0.001	0.001
0.001	0.001	0.997	0.001
0.001	0.997	0.001	0.001
0.001	0.997	0.001	0.001
0.001	0.905	0.001	0.093
>CGTGCSTA	7-CGTGCSTA	7.217695	-55.928862	0	T:136.0(11.33%),B:1779.5(4.18%),P:1e-24	Tpos:97.8,Tstd:51.6,Bpos:103.9,Bstd:90.1,StrandBias:-0.5,Multiplicity:1.45
0.001	0.997	0.001	0.001
0.001	0.001	0.997	0.001
0.241	0.001	0.001	0.757
0.001	0.001	0.997	0.001
0.001	0.997	0.001	0.001
0.001	0.560	0.438	0.001
0.229	0.001	0.001	0.769
0.871	0.001	0.127	0.001
>AGGAAGTR	8-AGGAAGTR	6.646815	-36.171488	0	T:225.0(18.75%),B:4581.6(10.77%),P:1e-15	Tpos:101.0,Tstd:56.7,Bpos:96.7,Bstd:65.8,StrandBias:-0.1,Multiplicity:1.21
0.815	0.178	0.001	0.006
0.001	0.001	0.932	0.066
0.059	0.092	0.848	0.001
0.997	0.001	0.001	0.001
0.591	0.001	0.001	0.407
0.077	0.001	0.921	0.001
0.001	0.009	0.009	0.981
0.410	0.108	0.476	0.006
>GTTTCCGG	9-GTTTCCGG	7.043962	-32.022064	0	T:173.0(14.42%),B:3336.7(7.85%),P:1e-13	Tpos:98.5,Tstd:55.3,Bpos:96.8,Bstd:69.6,StrandBias:-0.2,Multiplicity:1.09
0.200	0.148	0.615	0.037
0.001	0.139	0.057	0.803
0.004	0.001	0.001	0.994
0.001	0.026	0.001	0.972
0.028	0.943	0.019	0.010
0.001	0.944	0.001	0.054
0.001	0.001	0.924	0.074
0.025	0.137	0.837	0.001
>CCGATTGG	10-CCGATTGG	6.468690	-29.533909	0	T:112.0(9.33%),B:1862.6(4.38%),P:1e-12	Tpos:100.1,Tstd:55.8,Bpos:88.6,Bstd:66.8,StrandBias:0.2,Multiplicity:1.10
0.001	0.939	0.001	0.059
0.001	0.724	0.049	0.226
0.009	0.092	0.729	0.170
0.957	0.001	0.001	0.041
0.072	0.001	0.001	0.926
0.001	0.001	0.001	0.997
0.024	0.001	0.974	0.001
0.001	0.062	0.936	0.001
>TGTGGTTA	11-TGTGGTTA	7.710728	-26.446540	0	T:81.0(6.75%),B:1216.0(2.86%),P:1e-11	Tpos:102.2,Tstd:57.0,Bpos:101.8,Bstd:70.6,StrandBias:-0.3,Multiplicity:1.03
0.001	0.015	0.123	0.861
0.029	0.001	0.969	0.001
0.145	0.050	0.001	0.804
0.200	0.001	0.798	0.001
0.046	0.001	0.853	0.100
0.001	0.069	0.001	0.929
0.175	0.242	0.001	0.582
0.765	0.001	0.001	0.233
>KACGTCAC	12-KACGTCAC	6.421409	-26.318499	0	T:93.0(7.75%),B:1499.0(3.52%),P:1e-11	Tpos:97.4,Tstd:51.9,Bpos:89.4,Bstd:72.6,StrandBias:0.2,Multiplicity:1.04
0.104	0.185	0.304	0.406
0.467	0.005	0.250	0.279
0.304	0.555	0.001	0.140
0.039	0.001	0.958	0.002
0.147	0.100	0.193	0.560
0.144	0.767	0.017	0.072
0.777	0.155	0.040	0.028
0.039	0.612	0.290	0.059
>TBTCGCTA	13-TBTCGCTA	6.917317	-24.584896	0	T:50.0(4.17%),B:590.3(1.39%),P:1e-10	Tpos:118.3,Tstd:53.6,Bpos:94.2,Bstd:68.7,StrandBias:0.0,Multiplicity:1.06
0.001	0.001	0.001	0.997
0.001	0.397	0.256	0.346
0.065	0.001	0.318	0.616
0.001	0.997	0.001	0.001
0.001	0.001	0.997	0.001
0.069	0.929	0.001	0.001
0.001	0.001	0.074	0.924
0.997	0.001	0.001	0.001
>AGTTGTAG	14-AGTTGTAG	8.236954	-16.213281	0	T:19.0(1.58%),B:148.9(0.35%),P:1e-7	Tpos:77.3,Tstd:53.6,Bpos:83.1,Bstd:67.8,StrandBias:0.5,Multiplicity:1.00
0.700	0.100	0.100	0.100
0.100	0.100	0.700	0.100
0.100	0.100	0.100	0.700
0.100	0.100	0.100	0.700
0.100	0.100	0.700	0.100
0.100	0.100	0.100	0.700
0.700	0.100	0.100	0.100
0.100	0.100	0.700	0.100
>TTCTSAGA	15-TTCTSAGA	8.577136	-11.393305	0	T:28.0(2.33%),B:390.2(0.92%),P:1e-4	Tpos:107.6,Tstd:52.6,Bpos:100.4,Bstd:58.8,StrandBias:-0.2,Multiplicity:1.04
0.001	0.001	0.279	0.719
0.304	0.001	0.001	0.694
0.032	0.864	0.043	0.061
0.001	0.047	0.072	0.880
0.001	0.450	0.457	0.092
0.864	0.104	0.031	0.001
0.300	0.087	0.591	0.022
0.915	0.001	0.001	0.083
>TCGGCTCG	16-TCGGCTCG	7.180695	-10.725004	0	T:48.0(4.00%),B:885.8(2.08%),P:1e-4	Tpos:81.3,Tstd:57.6,Bpos:99.5,Bstd:71.9,StrandBias:-0.1,Multiplicity:1.17
0.001	0.001	0.001	0.997
0.001	0.997	0.001	0.001
0.001	0.001	0.997	0.001
0.001	0.189	0.809	0.001
0.001	0.997	0.001	0.001
0.001	0.001	0.001	0.997
0.041	0.850	0.001	0.108
0.001	0.001	0.997	0.001
