# Supplementary material for: Genome-wide CRISPR Screens in T Helper Cells Reveal Pervasive Crosstalk between Activation and Differentiation
Source: Cell. 2019 Feb 7;176(4):882–896.e18. doi: 10.1016/j.cell.2018.11.044 (PMC6370901; doi:10.1016/j.cell.2018.11.044)
Supplement: Data S2. Processed Data from All the Steps of the Analysis, Related to Figure 1 [file mmc2.zip › supplemental data/motif analysis/Bhlhe40_homer/background.fa]

>NM_001011874-chr1-3671498-1+25400
AAAAATGTGTACTTGATCTTGAGGGACAGTGAGGACTGGACTTTGAGAAACATGTATTTGTTTTGGGGTTATCTCACTCTAACTCATTGTAGCAGGTTGA
CAGCAAAGGTCCAACTAGGTCATAAAAGAGAGAAAAGAGGTTTACTACTTATAGCAAGTAAGGGGCACACAAAGAGCATTCTTAAAGCAAAGGGCTGTGG
T
>NM_001011874-chr1-3671498-1+200
CAGGGACAGGTGTCAGATAAAGGAGTGCTCTCCTCCGCTGCCGAGGCATCATGGCCGCTAAGTCAGACGGGAGGCTGAAGATGAAGAAGAGCAGCGACGT
GGCGTTCACCCCGCTGCAGAACTCGGACAATTCGGGCTCTGTGCAAGGACTGGCTCCAGGCTTGCCGTCGGGGTCCGGAGCCGAGGACACGGAGGCGGCC
G
>NM_001011874-chr1-3671498-1+0
GCGGGCCGGCGCGAGCAGCTGGGCTCGGCGCAGGCAGCCAGGCGGCGCTCCTGCGGGTCCCGAGCGTGCGGCTAGCCGGGCCCAGCGCCCAGCCCCGCGG
GCGGCGGCGGGCGAGCGGGCGCTGGAGTAGGAGCTGGGGAGCGGCGCGGCCGGGGAAGGAAGCCAGGGCGAGGCGAGGAGGTGGCGGGAGGAGGAGACAG
C
>NM_001011874-chr1-3671498-1-200
GGTCATCCTCTCCCTCGGAGTCAGCTGGTGGAGGAGAGGCTGCGGGAGGAGGGAGCGCGCGCGAGGGGAGGAGAGGAATGTGCAGGTCCGAGGAGCTCCG
CGGCGGCCGCTGCTGCTCCTGCTGCTGGCGGCGGCGGCGGCTCGTGCTGCAGCCGCGGGGCCGGGCCGGCGCGGAGCGCGGGCGGCTGTCAGGGGCGCGC
G
>NM_001011874-chr1-3671498-1-600
GCCAGCAACACACCTAGCACCATACCACACCCAGCCAGGTGCCGAGCGCGCCCGGTACAATACAAAGAGACCATTTCTTCCGCAGCCTTCGCTGCTGCCA
CGCCCGCTTGTGTCCGTGGCCCCCTACCCTCGGCAGTGACCCAACACCAAGGCTCTAACACGCGGCGCGCTCTGCCCATCCCATCCCCCCAGCTTCGAGG
A
>NM_001011874-chr1-3671498-1-1800
GGGAGAGGCCAGGAAACAGGGAATATTAACCTGTATCTACAGATCCCTTAAGAGGCTGACTGGCCGAGCAGTGGTGGCGCACGCCTTTGATCCCAGCACT
TGGGAGGCACAGGCAGGCAGATTTCTGAGTTCGAGGCCAGCCTGGTCTACAGAGTGAGTTTCAGGACAGCCAGAACTACAAGAGAGAAACCCTGTCTCTA
A
>NM_001195662-chr1-4409241-1+22200
TCATCTTATATCCATCAGAATGGCTAAGACCAATAACACAAGTGACAGCCCATGCTGGCAAGGGTGGGGAGTAAGGGGAAGACTCATGCACAGCTGGGAA
GAATGCAAGCTTGCACAGCCGCTGTGGAAATCACTGTGGCAGTTCTGCAGGAAGATGAGAATTGATGTACTCAAGACTCTACTCTTGGGTATTTACCCAA
A
>NM_001289464-chr1-4497354-1+200
TCAAGTTCCCGAATTTCCATCTCCACCTCCGACCCACTGGGGACTGACCAGGGACTGGAAAGAGCGCGAAAGGTATAAAGGGGAGAAGAGACTGCGCCTT
TTGGTGCCCGGGTGAAAGGTGCCAATCGACCGCATCGCTCTGCGTGGCCCTACCTGGGAGGTGCGGAGCCCGGGGCACGACGCTCGGTGTTCTCAGAGGC
A
>NR_033530-chr1-4785726-1+200
TTGCCGAGAGTGAGCCTGGCCAACCTGAAGCCCAGTCCTAACTCCAGAAAACGGGTAAACGCTTGGCGGCGGTGCGGGGAGTGCAGGGGCCGCGTCACTC
TGGCGATGGACGCGTGCGGGCGCCTGGCTCCCTTCCGCGTGCGCCCAGTGTTAAGGATGCTAAGCAGGCGGAGGGTACACACTCGGGAACTGCAGACGAT
T
>NM_001355712-chr1-4807823-0-200
TTAGTTAATAACGTTGACCTGCCTGGGGAAGTGAAATCGGGAGTCACGCGTCAAGCGCGCAGGGGACCACAGCAAGAGCTCGCCCCGCCTAGCCGCGGTC
CCAGCAGCGGTCCCTGCTACCTGCCGCTGGTCCAGGCACTGCGGGCGTGGATGGACAGCGAGAGGTTAGCAGCGGCCCGCACTGCTCCAGCGCGGTGCGG
G
>NM_001159750-chr1-4857694-0-13600
AACTGTTGAATACAGAAGAGTAGGGAGTCTGAGGAGCGACTGAAGGTCCTGAGCATCTCGAGTACCATGCTTGTAAATGAGGCTTATGCTGGCTTTTGAG
GACTTTAGCTGAATGAGCCAGAGTGGTAGGATGAGGTTGGAGGATTACACAAAACTGTTAGGTAGGGCTTTAGAGTGTTGTCAAGTAGATCACTTTCATA
T
>NM_001159750-chr1-4857694-0+0
AACTCCAGCTCGCCAGCAACGCGAGTCCGGATAGGGCCGGAAGTTCCAGACTGCTGGGGGCGGGAATAGATTAAAAGAACAGCGCACGCCTGAGCGAGCC
ACTTCTACTTTCCAGTCTCCTGCGATCGATTCGTAGTGCCTGTGTGGCGCGCGCGGTGCTTGACTGGCACGGCCTAGGGGGCGGAGCGCTTATCCCTGCC
G
>NM_001159751-chr1-4858328-0+43000
AATTCGCAGTTCTATACCATGCTTGCCTGAATGCTGCCATGTTCTTGCCTTAATGATAATGGACTGAACCTCTGAATCTTGTGAGCCTGCCCCTTAAATG
TTGTCTTTACAAGAGTTGTTGTGATCATGGTGTATATTCACAGCAGTAAAACCCTAAGACGAGAGCCCAGTATAAAGGCTTCCATGTAAAATTATAAGCC
A
>NM_001290372-chr1-5018734-1+40000
GATTGTGTCTCTAGCTGCATTTTTAGCAGAAGATGGCCTAGTCGGCCATCATTGGCAGAGAGGCCTCTTGGTCTTGCAAACTTTATATGCCCCAGTACAG
GGGAACGCCAGGGCCAAGAAGTGGGAGTGGGTGGGTAGGGGAGATGGGGGGAGGGTATGGGGGACTTTTGGGATAGCATTTGAAATGTAGATGAGGAAAA
T
>NM_001290372-chr1-5018734-1+400
TTCAGGGGAGTGGGTAAGGGAGAGGCCTCGGAAGCGGCACACGCGGGGGTGGGGTGGGTGTTTGGGGAGACGTTTCAATGCGCTGAAGGATTTCCACACT
TAGGGAGTGGGCGACCGAAGGTGGGCGTTGGGGAGGGTACAGGCGCTGCGACCGCGCAGGTCTGAAGGTGTGAAGGTGGAGCGCGGGAGAGGTGGGCTCT
C
>NM_001290372-chr1-5018734-1+200
GACGTGCCGAGGCTGCAGCGACTGAAGGTTCGGGTAGGAAGCAGAGAGGCTGCGCGGAGGTGAGCGATGGGGAGTCGGGTCTTTGTATGATGGTGCCCTC
AGACTTGGGGAAACTGGGCTGGCAAGGAGCCTAAAGGGAGACAGCTCCCTGGGACAAGGGTGTGCTCTTTCGGAGATCTGTGGCTAACCCCACCTACTGC
T
>NM_021374-chr1-5019539-1-10400
TTGAGCTCAAATCTCTCTTGGGGCAAACTTCTTGACATTTCCTTTTGAGTGACTCATAGGCATCTCTAAAACCTGTCTTTCTTAATTTCTTCATTTCAGC
AAGCCACCCAACTGTGCAAGAGAGGGCAGAAACTCTAGAAATCAGCTTTAATTCCCATTGACCAGCCTGCTCATTTAATTCACCCAAAGTTCTACTAAGT
C
>NM_021374-chr1-5019539-1-16200
GTGGATGTGGAGAAAGAGGAACACTCCTCCATTGTTGGTGGGATTGCAGGCTTGTACAACCACTCTGGAGATCAGTCTGGTGGTTCCTCAGAAAATTGGA
CATAGTACTACCGGAGGATCCAGCAATACCTCTCCTGGGCATATATCCAGAAGATGCCCCAACTGGTAAGAAGGACACATGCTCCACCATGTTCATAGCA
G
>NM_021374-chr1-5019539-1-21200
CTAAGACCTCTGGTGAGTGGAACACAGTGCCTGCCCCAATCCAATCGCGTGGAACCTGAGACTGCTGTACATAGGGAAGCAGGCTACCCGGGCCTGATCT
GGGGCACAAGCCCCTTCCGCTCCACTCGAGCCCCGGGCTACCTGGCCAGCGGAGTCTCTCCCAACACCTGCAAGGGCCCACACAGGACTCCCCACGGGAT
C
>NM_133826-chr1-5083086-0+200
CGTTCTGCTCTGGGTCTCCCGTGGCCACTGAGACCTCGGAGCTCGACCGGCGCCTGCCCGCCCGTGCGGCCCTCACTCCCCGAGGCTATCCAGGTGAGGC
CGCCTGGGGTCCCTCCCCGGCTCCGGAGAGCCGACTGGTTTCCCTGCCGGCCGCGCCAGGGTCTGCGGAGCCGCAGGGCCTTCCTCCCCTCGGAGGGAAG
C
>NM_011011-chr1-5588493-0-34800
CTAGCTGCATATGTATCAAAAGATGGCCTAGTCGGCCATCACTGGAAAGAGAGGCCCATTGGACTTGCAAACTTTATATGCCCCAGTACAGGGGAATACC
AGGGCCAAAAAGGGGGAGTGGGTGGGCAGGGGAGTGGGGGTGGGTGGATATGGGGGACTTTTGGTATAGCATTGGAAATGTAAATGAGTTAAATACCTAA
T
>NM_001204371-chr1-5588493-0+600
CTGCTCCTGCAGCCCCGCAAGTGCCACCTTCTCGCTTTCCAGCTGCAGCGCTCACCATGGAGTCCCCCATTCAGATCTTCCGAGGAGATCCAGGCCCTAC
CTGCTCTCCCAGTGCTTGCCTTCTCCCCAACAGCAGCTCTTGGTTCCCCAACTGGGCAGAATCCGACAGTAATGGCAGTGTGGGCTCAGAGGATCAGCAG
C
>NM_001204371-chr1-5588493-0+24800
GGTGCATCTTCTCTGACTAAACCCAGACCCAGTAATTGTCTGTTGTATATGTGTTGGGGGCCTCATATCAGCTGGTGTATGCTACCTCATTGATGGTCCA
GTGTTTGAGAGATCATGAGAGTCCAGGTTAATTGAGACTGTTGGTCCTCGTACAGGGTCACCCTCCTCCTCATCTTCTTCCAGCTTTTCCCTAATTCAAC
T
>NM_001204371-chr1-5588493-0+34600
ATCAGCCTATATGATGCCATTTCCTTCCATGATGATAATGGACCAAATCTGTGGAAATGTAAGCTATCTCCAATTAAATGTTTGCCGTTATAAGAGTTGC
CTTTGTCATGGTGTATCTTCATAGCAATAAAACCCAAACTAAGGCACTCTCAAAAAACTGGTCAATCAAGTTTGCCTGATGCTACATAGAAAACATATTT
T
>NM_010342-chr1-5917398-1-5800
TTCTAGGTGGACTCCCTTGTCTGGTCTCAGTGGGAAAAGATATGCCTAACCTTGCAGAGACTTGATGTTGTACCATTGGGGAATATGGAGGGGAGCCCCC
CACTCACTTAGAAGAGAAGGGGAGGAGGTATAGGGGAAGAATTCTGGGAGGGAGTGACCAGGAACAGGGCAGTGAGTGGGGTGCAAAGTGAAAAAGTAAA
A
>NM_010342-chr1-5917398-1-11200
GGATGGAAAACTGGAGGTAGCCACTAGAAATTCCCAGATGCCAAGTACCCAAGAGCTTTCCCAGACCCAAAAGGGATGACATTAGTCGAAATACCCAACA
AAGGGGAGATAGAACTTGTAGAGACTATATCCAGTGGATATGCATCCCCCCTCCCCTGCCCATCCTGTGAGGGATAGGGCCACTCATTTATCTCAAAAAC
A
>NM_009826-chr1-6214662-0-42000
GACTACTTGTGCTCTGCCTTCCCCGTGACGTCAACTCGGCCGATGGGCTGCAGCCAATCAGGGAGTGACACGTCCGAGGCGAAGGAGAATGCTCCTTAAG
AGGGACGGGGTTTCGTTTTTTCTCTCTCTTACTTCTTGCTCTCTTGCTTCTTACACGCTTGCTCCTGAAGATGTAAGAAATAAAGCTTTGCCGCAGAAGA
T
>NM_001244693-chr1-6487231-0-6400
AGGTTTCAGAGGACAGCTGTGCTGTGCTGGGTCACTTACAAATCTATCATCTTGTTGATATCACTTGGCTCTACCGATTTAAAGTGAAGAAAATGAGAGC
AGGGGTGTCCTAAGTCAGTGGGAACTGACCTCCAAGGCAGCTGGCTGAGGGCAGCTGAGACCCTAGTGGTGTTTAGTGGAGAGGCCTGTAATCCCAAGGC
C
>NM_001244692-chr1-6487231-0+30800
GATCCTGAGGCCAAGGGCTCCCAGGCTGGGTGGACACCTGTCTTCTGTCCTGGAGGGTGGCCGGATGTCTGGGGCCCAAAATGGGCGCTTCCTCAGAGGC
TCTGTGGCTCCCGCCTGTCCCAGAAGCTGTCAGCTTCTGTGGTGCACACTCTCACCTGTGCAGACTAAGTTCCTAAGTTCGGCGGAGTCCCGAAACCAAG
A
>NM_001244692-chr1-6487231-0+31000
ATGGCTCCCGCAGATCCTGAGGCCAAGGGCTCCCGGGCTGGGCAGACACCCATTCTCTGGCCGGGAGGGTGGCCGGATGTCTTGAGCCCGAAAAGGGCGC
TGCCTCAGAGGCTCTGTGACTCCCGCCTGTCCCAGAAGCTGTTAGCTTCTGTGGTGCACACTCTCACCTGTGCAGACTAAGTTCCTAAGTCTATGAAGAC
T
>NM_001244692-chr1-6487231-0+32800
GGTAGTGGCATATGCCTTTAATCCCAGCACTTGGGAGGCAGAGGCAGGCAGATTTTTGGGTTCGAGGCCACCCTGGTCTACAGAGTGAGTTCCAGGACAG
CTAGGGCTACACAGAGAAACCCTGTCTTGAAAAACAAAACAAAACAAAACAAAACAAAACAAAACACAACACAACACAACACAAAACCAACCAACCAAAC
A
>NM_001244692-chr1-6487231-0+43600
AGCCCCCTATAACTTCCATCCTCCCCCTGCTCACCAACCCACTCACTGTCAGAACCTGGCCCTGGCGTTCCCCTGTACTGGGGCAGAGAACCTTCACAGG
ACCAAGGCCTCTCCTCCCATTGATGACCGACTAGGCCATCCTCTGCTACATATGCAGCTAGAGCCATGAGGCCCACCATGTGTTTTTTTTTTTTTTTTGG
T
>NM_183028-chr1-7088920-0-400
TGCGGAGGACTACAGATGTAGATGCTCCCCCTTGCTTCTGACCCTCGCCACTTCTCAACAAGCACTCCTTCCCGACACCGACACAGGCAGGGGCTTCGGC
GTGGACCAAGAAGGCGTCAGCTGCGCCTGCACAGGGGGCGACGCATGCACCGCCGCCAGTCATTGGGTGCGCGCCGGGTCTGCAGGCATCCTCCCCATCA
C
>NM_183028-chr1-7088920-0+200
TCCGCCCTCCCGCGTCGGCGCTGGCGGACGCTGTGCCGGGCCAGTCGGCTGTCTCTGCGGCGCTCCGCCCGCCGCCGGTCCGCCGCTGCTTTGGCCTGGA
GGGCTCCCGCCTACGCAGGCTCGTGACGCGGGGGCTGGGACGGGGCTTCAGGGACTGAGCGGGCGCTGCCGCTGTGTGAGCGTCTTCTGCGCCTTCGGTA
A
>NM_183028-chr1-7088920-0+23600
GCTGTGGTTTCTCTGATGACAATTATGCTAGGCTCGATTTCCAGAACACTCTGCAGACAGGACAAATTATAGGTCAAAGAGTCTGTGGCTGGATTGGTGT
CTCAATCCTTCTACTTGAGGCCTTGCCTAGTTACAGAAGATAGATGCTGCTTGCTTGCTTTCCCTCCCTCCCTCCCTCCCTCCCTCCCTCCCTCCCTCCC
T
>NM_001290390-chr1-9299877-1+1000
CCTCTACAGTCTCCACAGTGCTCAGCTTCTCTCCTCCTCCCCCTTCTCTCCCCTGTCTCTTTCTCTCTGTCCCCCGTCCCTGTGCGCGCTTGTGCGCGCG
CCCGTGTTCGTGCGTTCTTTTTTCATTTCTACCATTAGGAAACCTACTCAGAGCCGCTGTGAACTTAGAAGAGGCTCAGCATTTGTTTCCCACGGATTTC
T
>NM_001290390-chr1-9299877-1+600
CCCTCATCCAGTCTTTTGTGCGGCGACACGCCCCCGCCCCTGCGGGAACCCGGGCTGTAGGCGGTGGGAGGGCGGGAGCTGGAACCCAACCTCCCTGTCC
CTGCTGTCCCTGTCTGGGGCTCCCGGCCACGGCTAAGCTCTTCGCGGCGATACAGCCTCTCGGAAACAAAGGTATCCCTAGCCTTTTCCTGGCCCTTTCA
C
>NM_001290390-chr1-9299877-1+0
CAGCCCAGTGAACTGCGTAAAATGCGGGCGCCGCAGCTCCGGCCATAGGGGCGCGGAAACCCAGCGGGAGACGCTCGTGCAATCACTCCACGACTTTCCC
AGTGCAGCCGGAGGTGGATAGGAGCGAGCACCCAGCAGCACTGCGTGCCCACGCGTTGTCCCTGCGCTAAGCCTGCACGCCCCCCTCGGTCGGAACAAAC
T
>NM_027671-chr1-9299877-1-34800
ATGCAGTGACATTGAAAATGACTTTTTTTTTTCTGTGTGTACTGGGGCATAAATGTAATCCTAGCAATTGGGAAGTGGAAGCAGGAGGATCAGGAGTTCA
TGTCCAGTTTGTGTTATATCAGTAGTGTGAAAAAGAAGGCATTGCTTAATGCAAAAATTTTTCCCTTCTCACAACCACACACATTATTACAACAAAACTG
A
>NM_021511-chr1-9545408-0-9200
CTAGCTCAACTGGCAACAGCACTTAGGAGAATAGGATCTGTGCCTCTCCCACACAGTACAAGGGCCCTGGTGGTGTGGTTGTCCCTGTCTCTCACCAGCT
GCAGCACTCTCCAGGCCCTGCACCTCACCTGGACAGCACAGTTGACCCTGGTGGTGAGGACACAGATGAGCCAACCCCAACAGCAAAAACACAGGAGAGC
T
>NM_021511-chr1-9545408-0-8800
AGAGATATGCATGGAGGTGAGCCAATCTGAGGGCAGGAGAGCAGGAGAGCTGACCCTGCCTCCTGCCCATAGTGGCATTAGGTAGCCTAGCCTTGAGCAA
TACTAAAGAGCTCACCCTGGTGGTGTTGATAAGGGAGAACCAGCAGGCTGACCTGCTCAGCTACCATCCAGGTCTAAATCCAGGGTTCTGATTTGGCCCA
C
>NM_021511-chr1-9545408-0+800
CGCGCACAAGATGCAGATGCCCAGCTCAGCCGGCCTGCACCCTACTGGACACCAGAGTAAGGAAGAGCTGGGCCGCGCCATGCAAGTGGCCAAGGTTTCC
ACCGCTTCGGTGGGACGCTTCCAGGAGCGCCTTCCCAAGGAGAAAGCTCCCCGGGGCTCCGGCAAGAAGAGGAAGTTTCAGCCCCTCTTTGGGGACTTCG
C
>NM_001357376-chr1-9547948-0+600
CTTTTCTGAGACTACAACAGGGAACGGCTGAAGAGCAAGGGCTGCTCAAGTATCCAATGAGGGGATATTGCACCTGTCTCAAGTCTCAGCAGATGGGTTG
TAAACGGGAAAAGACCACAAGGAGTTACCCTCCCTGACCCGGTTCCTTCCAGAAAGGCCCAGCACATGAGTAAGTGTGTGTGAAGGGTCAGAGTCAGCAG
G
>NM_001357376-chr1-9547948-0+10400
GTCCATGCACTGCAGATTGTTGCCAAATATCTGAAGAGGTATGTCAGCCTGGGGACAGAGAGATGGGACATGCTCTCAGGTGAAACCTGACGTACCTAAT
GCCGAAAGGGACGCTGACCACAGTCGCCTGTGTCCTCTGAAGGGATCCGAGGACAGGCAGGAGAGAACTGGAACCCCTTGATTCAAAAAGGCAAGAGTTT
C
>NM_178399-chr1-9601267-0-25600
GTGGAAGAAGCTCAGGCAGTCCCTATGGTGGTGGCTATGGATCTGGAGGTGGAAGTGGTGGATATGGTAGCAGGTGGTTTTAAAATAAAACAGAAACGGC
TACAGTTCTTAGCAGGAGAGAGAGCGAGGAGTTGTCAGGAAAGCTGCAGGTTACTTTGAGACAGTCGTCCCAAATGCATTAGAGGAACTGTAAAAATCTG
C
>NR_015470-chr1-9631092-1+11000
ATTAATTGGGCATTGCTATCTGGCCAGATCCTTTGTGTCTTCCCCCATGCATGAGATGCTAGCAAGTCACAGCTTCTGTTTGCATGTAAACTGAATTCTG
GTTCTGAAAGAGGAGCAGAGAGTAATGTATCCTGAGTATACAGAGTGGCTATTTCCAAGAGCGAAGAACAACAGTGTTGCTTTTTTAACAATCCTCAGCT
C
>NR_015470-chr1-9631092-1+800
TCTGAGCCAAGCAAGGGTCACTGGCCCGGACTGACCTGGCACACTGGGTGACCACCTGGGGCTGCAGGATCAGCCCAAATGCTACAGTGGGAAATGGAGA
GCCTTGTGTTCAGCCGCCCTGGAGCCCTTCCCCTGCCCACCTTCTTCTGAGAGAGAACCCTGGACCCTGGCTCAGGAAATGATTCTATTTTCAGTTCCTG
C
>NM_001290397-chr1-9700209-1+200
CCCTGACCTGACCGGGCCTGCTTTCCGCTCTCGGTCACCTGAGGGAAGGAGTTGGGGAAGCGGCGGGTGGGTCTCGGAGAGGGAGCATTGGCCCCAGGCT
GGAGGAGGCTGACCCCGCGTCCCCGCCCAGCCCGCGCCTATGCGGTACTTGAAGGATGGCGAAGAGGTCGCGCAGGTGGGTGCCATCCCCTCGGACCCGG
C
>NM_008651-chr1-9700209-1-200
CTAGCCCCGCCGGCCCCGCCCTCTGCCGCGCGCGCCCTCGCCGCCCCGCCCCCGCCCCCCTGCGCGCGGCCGCCCCAGCCAATGAGGTTCGGGGCCGCGT
GCGCAGATTCAAACGGCGGCTCTTGAGGGAGGCTGGGCGCGAGATTCGGCGGTGCGGACAAAACCCTGCAGGAGGCTGCGAGTGCTGCAGTGCTGCTCGC
T
>NM_008651-chr1-9700209-1-400
CCCGGCGCCTCTTCCGGCACACACCCGGGGCGCAGAAACTCGCCTTCCCAGCAATCTCCGCGCCCCACTGGGTGGCTCACCCCGCGTTCCGTGTCCTGTC
ACCTCGGCCCGTGAACCGGCCTCGCGCCTCCCCCATCCCGCCCCGCCCCTCCCCCGGCTCCACGGCGCTCCGGGACTCCCGCGAGTTCCAATCCTGGCTT
C
>NR_040462-chr1-9747648-0-10800
TGCACTGTGTAGCTCAGAGGACAGCTGTAGAACCTGCCTTTCCCCTTCTACCATGGAGGTCCTAGGGGTGAAAATCAGGTTGTCAATTCAAGCTTGTCAG
CACAGGCCTTGCCTCTACCCACTGAGCCATCTCACTGGGCCCCTATTTGAGTGTTCTCAAGTTTATAATAGCTTAGATGGAAACATTATCCAAGAATAAA
A
>NM_173443-chr1-9748382-1+200
GAGGAGGAACTGGTAGGAAAAGGAAAGCCATTCGCCCTGGGCCTGGACTAGACCTCGTCGGGCCGGCGGAGGTCTGGCTATGTGCCTTTGAGGGTCGCTT
GGGACGCCGAGCGAGAGCCGAGAGCGATGTCTCAGCCGCCGCCGCCTCCTCCGCTGCCGCCGCCGCCGCCTCCCCCTGAGGCTCCGCAGACTTCGTCGTC
T
>NM_173443-chr1-9748382-1-13200
GTTATAGGTGCCAAGTGTGGTGAGTTTTATAGTTCCCTGAGCAGGCTGTCTTGTATGCCAGATACTTCAAAGAACGTTCCAGAGATGGTTTGACTCACTG
GCAATTTCAAGCTAAGCCCCAAACTCTGTATTTTGCTCTATTCTCTTTCTTTTTAATTAAGAGACCTTAAGACTATACTTACAGGGACCACTTCTATAGT
C
>NM_177547-chr1-9798130-0+400
GGGTGGCGAGGACCCGGGAGCCCACCTGACGCGGGATGGGGTTCTGCGCGGACCCGCCGGGGCGACGGTGTGAAGTGGTCGGCAGGGCTAGATCGCGTCG
CCACTCTTTTTCAAGTTCTCAGACTCGAACCCTTCGGTCTGTTTTCGCTCGGTCGATTCTCACGGTTCAAGCACCGACGAATGCCGCCTTAAAGCGCGCT
G
>NM_001037759-chr1-9848281-0+0
TTTGTCAGGCGCCAGGTGACTGGCGCGGGGAGGGTGGGGGTGGGGGGTGGGGAGGCGGCCACGGATGTGGGCGGGACGCCGATGCGGGCGGGGCGCCCTC
AGGCAGGCGCCCTAGGGGCAGGTGGGTGGAGAAGCCCGCTGAGATCGGGTGGCGCCGGAGAGTGGCGCTTCCAGCTTGCCACGCGCAAGGGCAGGGTTCC
G
>NM_001037759-chr1-9848281-0+200
GGAAGGTAAGCGCGCACGCCTCGAAGCGCGGTGGGAACCGGGTGGGTTCTCGCGGGTCTGGACGCAGACCACTCACCGGTCCCGCTGGAGCTGCGGCTCT
GCCCACCGCACTAGCTCCGGAGGGAGGGGGCTTGAGTGGTTCCGCACGCGCACCCTTGGAAACCTCAGGTAGTGTGCAGTATTTAATGTTCCTTAAAATA
C
>NR_024067-chr1-9944118-1+400
TCGAAGTGCGGGCACAAGCGGCCGCTTCTGGCGGCAGCTTTCATCTGGGCCTGCACCCTGGCGGGAGCCCCTTTGTATCCCCAAGAAAAGCCACCATGCG
GTCTGTTTCAGGCTTCCTAAGTGAGTAATCCATAGGAAATTTTACAGAGGCGGAAAAGTACTGCTTCTAAGATGTTAAGACCGCCAATTTTAGGCTTTTT
T
>NM_001285425-chr1-9967485-1+200
CAACAGGCCTCAGCGGGGTCGCGGCGCGCTCCGGGGGTGGCCGTCCAGCCGCCGCGAACGCCGCGCGGGAGCGCAGCCGAGTGCAAACCCTGCGACACGC
CTTCCTGGAGCTGCAGCGCACGCTGCCGTCGGTGCCGCCAGACACCAAGCTGTCCAAGCTGGACGTGCTGCTGCTGGCCACCACCTACATCGCCCACCTC
A
>NM_001285425-chr1-9967485-1+0
CACCTGGGGACTCGAGGGCGAGGGCGAGGCCGCGAGGCCGGGGCTCACGGCCGCCCGCTCCTTTGCAGTGCACGCCGGGGAAATCGGAGCCGGAGTCGCC
ATGGAGCGCGGCCGTCCCGCTAGCAGCCCACGCAGCGCGGAGTCCGCCGCGCCGCCCGCCGCCGCCCGCGACTGGAGCCCAGGACCGACCGGGACCGGGC
C
>NM_001285425-chr1-9967485-1-200
CCTTGGCCGCCTAGCCCTGCTCAGCCGAACCCCGCACGGCCGCTGCGGTGGGGGGAGGAAAGGTGAGGTGACGCCAAGTCCGAGGTGAGGCCGAGTCCTG
CAGCCCCGTTTCCCCGGGCGGGCGGGCGGGCGGGCGGGCGGGCGGGGTGTGTCAGCGGGGACCGGAGCCTGAGCCCTGGGCGCCTTCAGGAGCAGCTCAG
C
>NM_001285425-chr1-9967485-1-400
CCAGGCGTCCGCCCCACCCCCGAGCGGTTTGATTGATGAGTCTATCCGCCGAGGGGGCGGCTCCGGGACGCCGCTGCCCCTAACCCAAGGGCTCGGGTGG
GAGACCCTCTCGGCCCGACGTGGCTTTGCTGGCTTCGGACGCCCACATAAAAGGCGGCGCAGAGCCTGGACAAGGATGGAGTGACCCACCCGCTCGACGC
C
>NM_001285425-chr1-9967485-1-600
TGGCGGTGGCGGGTCTCTAGGTCACGGTGTACTGAGGAAAGGCTTCTACTGCAAGAATCTTCACCTTGTAGAATTAAAGGCGGACGGGGACGCACACGCG
ACGGCTCTGCTCCTGAAGTCCCGCTGTACTAAACCCCCGGGTCCCGTCCCAGCTGGACCACCGTAAACTACTCTCAACCTTCCGGCCAGAGGGGGCGGGG
C
>NR_110971-chr1-10009136-1+200
TCGTGCACGCAGACTCTTAATACCGGTTAAAGTGCAGGTCCCTGAGCCCTGTCCCTAAACAGCTAGAATAGCAGACACACTTTAGAAGACTAGTTCGGAC
CAGCAGGCAAGGCTGGAAGCTCTCTAGAAGCCGGAGGGTGGAGGGGGCGAGGGAGCGGGGCCCAGGCTTTGAAAAGTCTGGAGGGCTGAAGCCCCACTTA
G
>NM_145692-chr1-10009136-1-4400
ACCTTTAATCCCAGCACACTGGAGGCAGAGGCAGGCCAATCTCTGTGAGTTCGAGGCCAGCCTGGAAAACAGAGTGAGATCCAGGACAGTCAGGGCTGCA
CAGAGAGACCCTGCCTCAAAAAGAGAAAGAATAGCCGGACATGGCAAAGTCCTTCTGCTGTGGAGTGGACGTGACTTGGCGACCGAATCTAGCAGAGGTA
C
>NM_026493-chr1-10038218-0+1400
ACAGAGAGTTGACCAGACTGCTGGTGCGGACATTCCTTCTCTCACATCCACACTTCGTGACTGGAGACCGTCCTGGGCTTGGATGGCTGGGATTTAGCCT
GGGAGTGGTCACATTTCAGGAATCCCTGGGCGCAGCAGCGGGTGCACCGGGTGGCCTCCGGGGCTGCAGGGGGCGCCCTCGGCCGCGCGGCCTCCGCCAG
C
>NM_001102430-chr1-10232670-1+37600
CTAGGTACATCCTTTCACACTGAAGCCGAACAAGGCAGACTGGCTATAGGGGAACATAGTCTATAGACAGGCAACCGCTTTGGAGACAGCCTCCGCTGCA
CATCCGGTACATATGTGCAGGAGGGGGCTTAGGTCCAGCCTATATATGCTCTTTGGTTGATTGGTCAGTCTCTCAGAGTCTGAAGGGTTCAGGTTAGTTG
A
>NM_001102430-chr1-10232670-1+0
AAGCGACCCCCGGGCCGACGGCGCCGAGGCCGGACGGGCGCGGCCCTCGAACGGCGGCCCCTCGAGCGTGGCGAGGCTTTCGACGCCCTTGGCGGCCCCG
CGGCCGCTCCGCGTCGCCGGCCGCTTCCTGGTGCCGCCGCTGCCCTCCACGCCTCCTCGCCCCCACCGCCACCTCCTCGCCTTTCTCCCTCCCCGTCCTC
A
>NM_001102430-chr1-10232670-1-200
TGGCGTCCGGGGCAGGTCGGCGGTGATGGAGGCCAGTCGGCGGCTGCGGCGGATGCTGGTCCCCACGGTAGCTAGGGCAGCCTCGCGCCTGCTGGCAGTG
TGAGGCGCCGCCACCTAGGCCCTCGGCCCCGGGAAGACGGCCGCCCGGGCCGAGTGCCGCCGCCGCCGGGCCGTAGGGACGAGTGAGGCGGGCGGCCGGG
A
>NM_001102430-chr1-10232670-1-27400
AACTCTAGCCTGTCAAGTTGATACACAAAACCAGCCACTACACTGGGCTACATGAAATTCTGTCTTTAAAACAAAACTAAAAAGGGGGGGGGGGGGTCAT
TGTAGCATTTCCATACATGTAATATCACTATAGTTCGCTCTTATTTACAGCCCCATACACACGCTCCTGAAGGAGAAAATGCAGACATGACCTGTGTGGC
A
>NM_001102430-chr1-10232670-1-28800
ACTCACCCTGTCACCATCCGCTTACTTCATTTCATACTGTCTGAAATGAAAATACCTCTTTATTTTTCATATTCTCTGTTCTCTCCGTCTCTGTGACTCT
CTGTGTCTCTGTCTCTCTCTGTCTGTCTGTCTCTCTCTCCCTCTCTCTCTCTCTCTCTCTCACACACACACACACACACATACACACACCCCAGACTGCT
G
>NM_177834-chr1-10719945-1+37800
GTTGGAGACACTCCTCACCAATGCCAATCAGAAATCTTCATGGGCTTTCAGTGAACTGATACAGATGGACAAAAGGAACATAGAAGTCCACTACTCAGAC
TGGATTGGTGTGTCTCGGATCATTAGCCAGATCAGGGTTCCACTCGTACAGCCTGTGGTCCTGGAAATGAGTACTGTGTCAATCTGCCAGTTTCACGGGC
T
>NM_177834-chr1-10719945-1+4200
GGCCATCTTTTGATACATATGCAGCTAGAGTCAAGTGCTCCGGGGTACTGGTTAGTTCATATTGTTGTTCCACCTATAGGGTTGCAGATCCCTTTAGCTC
CTTGGGTACTTTCTCTAGCTCCTCCATTGAGGGCCCTGTGATCCATCCAATAGCTGAATGTGAGCATCCATTTCTCTGTTTGCTAGGCCCCGGCATAGCC
T
>NR_030645-chr1-10865874-1+200
TTTCTTCATTTACATTTCCAAGGCTATCCCAAAAGTCCCCCATACCCTCCTCCCACCCCTACTCCCCTACCCACCCACTCCCACTTCTTGGCCCTGGCGT
TCCCCTGTACTGAGGCATATAAAGTTTGCAAGACCAATGGGCCTCTATTTCCAGTGATGGCTGACTAGGCCATCTTCTGATACATATGCAGCTAGAGACA
C
>NM_029525-chr1-10993465-0+200
CCGGGGACTGTCCCGTTCTGAGTCCAGCGCGTCCCGCGCGTCCCGCGCTCGCACCGCAGCCCGAGCACAGTCCTCTGCCCACACCCCGGCCTCCGGCCAG
CATGTGAAGCTACGCGTTCCGGCTGGGACTCGGCAGAGGCGGCAACTTTGCTGGCGGCAGTGGCGGCAGTGGCGGCAGCAGGCGCGGGGCAGCGCACTTG
C
>NM_029525-chr1-10993465-0+400
CCCCCAGCTCCGCGCCCCGCCGGCCACCATGAGCGACGAAAGCGCCAGGGAAGTAGACAAGCAGCTTCGCCTGCGCGTGTGCGTGCTCAGCGAGCTGCAG
AAGACCGAGCGCGACTACGTGGGCACGCTGGAGTTCCTGGTGTCGGTGAGTAGCCGGCCCCGCGCACGGCACCAAGTCTGGAGCATTGTCTGCGCCAGCA
C
>NM_029525-chr1-10993465-0+39000
CTATACTTACGGGTACCCTGTTCCCCAGCTGAAGAGTTCTGAATTCACGCAGTTGAATCCTTCTCAACAGTCTGTTTTACGGGAACCTTTATTACCGCGA
CCCGCAGTTCTGGTTCTGGAATGAGGGATCTTCCTTGCGCCAGTCCCGAGTTTTTTTTCTCGTCCCGGGTTTCGGCACCAATTGTTATTAGACGCGTTCT
C
>NM_001033636-chr1-11263963-0+9200
CAGTCAAACTCCCAAAGCAAAGTAGAGATGAAATGCATGGGAGAGAGAATCCAAGCCTGGGAGTGTATAATGTGGAGAAGCAGATTCATACATGCACAGT
ATTGAGAGTACCTGGTAGCAGGTTCGTGTTCCTGCAGATTCTTGCACAACCAATACTTCCTCAGAGAGCCTTAGTATTCAGTTACCCGATGCCAAGTGAC
A
>NM_001310451-chr1-11414105-0-44400
ACCACCATTCCCCAGCTGAGGAGTTCTGAATCCAGGCTGGATCCTTCTCAACAGTCTGTTTTACGGGAACACTTCATTACCATGACCCGCAGTTCTGGTT
CCGGAATGAGGGATCTTCCTTGCGCCAGTGATGGTAACTGTCCCGGGTTTTTTTGTCCCGGGTTTTCTCGTCCCAGGTCTTCTCGTCCCGGGTCTCAGCA
C
>NM_001160370-chr1-11414105-0+200
GGCTCGCGAAGGCACTGCACAGACACTCGCCTTCGGCCACCGGCTCCTGCTGCTGCTGCCGCCCAGAGGACAGACCAGCCTCTGCCCGCGATTTCGCCTC
GGCGGCGGTGCTGCGGAAAGCGGAGAGCGGGTGGGCGCGAGCTGCAGGATGCGATGTAGTTCTCTCCTTGCCTCGGAGTTGTCTGAGTTGGTAGAGCCTC
G
>NR_045297-chr1-12667563-0-10000
CCCAGCTCCATCCATGCCTGTGTGGATCCCAGCTCCATCCATGCCTGTGTGGATCCCAGCTCCATGCACACCTGTGTGGATCCCAGCTCCATGCACACCT
GTGTGGGTCCCAGCTCCATGCACACCTGTGTGGATCCCAGCTCCATGCACACCTGTGTGGATCCCAGCTCCATCCATGCCTGTGTGGATCCCAGCTCCAT
G
>NR_045297-chr1-12667563-0+600
GTTACCGTCTCTCAGCAGACCTGGGAGACAGATTCTCTCCTCTGAGTTTCAGTGCTCAGAGCACTCTCTGCTGGCAAGCTCTCTTACAGGGAAGGTGCGC
AGATATCTTGTTTTTGGACCTCTTCCTGGTCGAAGAAGAAGGCCCAAAACAGGGCCTCTCTCAGAAGCTGTGTTGCTTTGGCAGTTCCCAGAAGCTGTCA
G
>NM_172294-chr1-12718545-0+7200
TGGGGGCTTAAGGATATTTCTCTGCAGGAACATCTGATGAGCTGGTGAAGCTGGGAAAGCAGAAATGCTCTGTTTCTGAATATCTGACACCTGGGACAAG
AACAGAGCAGAGTTCCATCACCTAGTTCTGCACCAGGGACTCAAGCACAGTGACACACATTGGCTGACCCAAGCTTGGCAGCTAGAAAGCTAAGTTCTAC
T
>NM_172294-chr1-12718545-0+14400
GCCAGCGGATCACATGTCTGGGTTCTAGTCTGGAAAGGCATCTTGGAAACCTGGAAGAGAAGAGGGGCTAGGTGGCGCGAGAGAAAGATGCAGCTAAGAC
AGTCATCCTGATCAAAGCTCAATTTTACTATTCAGACACTCAGTTATGAAGGAGGGAGAGGGGCCCGATTCCCGCCAAATCATCTTGGGGTCCAGTAGCA
G
>NM_172841-chr1-12991135-1+49000
GTGTGCTCCTGAGCTGTGTGGATTTCTGGAAATTGCTTTTCTGTGCCTAGGTGTAGGGTTGTAGTGAGGAATGAGTTGACTGTGGAGAGCTCTCCAGTTT
TGGCTTTTCTGTATGTCCTGGCCTTCAGTAAGTGTTTTTGTTTGTTAATTGGTTTTTTTGCAGTTCAGTAGGGGGTTGAATGCAGGGTCTTGGGAAAACC
C
>NM_172841-chr1-12991135-1+200
CTAGTCACCGGACCCCGGGTTGCCAGCCCCAAGTGCATCCGTCCCTCTGACCATCAATTCTCTGCTTTACAGGTCGGCAGCTTCACGACCCTGTGTGTCA
CAAGCCTTGCGGTGGGCACCGAACACCCCTGGAGCCACAAAGTGGGATGTTGTTCGGACAGTTGCGCTAAGAGACCCCACACTGGGCCCAGGTCGCTCTA
G
>NM_172841-chr1-12991135-1+0
TATAAAAGCAAACGCACTGTTTAAGGCAAAAGGGGCGGGGCGGGGGCAGGCCCGCCGCAGACAATGAGCGAGAGTCTTGGCGGACCGCCTGCTGCTCATT
GTTCCGGGACTTGAGGCTGCAGTCTCTGCAGGTCCCTCCTGCACGGTTCAGCTCCTGGCTAGCACCTCGGTCCCTCTGGGGTCCACGAGGTTACTTAGCA
C
>NM_172841-chr1-12991135-1-39600
AGAGCAGTCGGGTGCTCTTACCCACTGAGCCATCTCACCAGCCCTCTTAGGTGGTTCTTAATCCTGCCAAGTTGATGATCAAGATTCCCCACCACAGGGG
TCTGGGGAAAGATCACTGGTTCAGCCAGGCAGTGGTAGTGCACGCCATTAATCCCAGCACTCGGGAGGCAGAGGCAGGTGGATTTGAGTTCGAGGCCAGC
C
>NM_001081209-chr1-13127163-1+23600
CCCCACAGGTCTGAGTTACTAGAGCACAGCGGTGCACTACAGACCACCAGCAGCATTTGGAGATGGGCTTTTATTTTTTCTTCTCCCGGTTTCCTTTTCC
TTGTGAGGTAGGATCATGATCCTAGGCTGGCGTCCAACTAGTCGTAGTCTCCTTCCGTAGTCTCCACATGGGCCACACACTGGCTTGGAATGGTTTTTGT
T
>NM_001081209-chr1-13127163-1+600
CCAGGGCCGCCGCGGCCAGGTCGGCGACAACCGAGACATCTCTCTGCTGCCTGGCTTGGGACTTGTCATCCCGGAGTCTCCAGAGGCGACCTAGGTTGAG
ATGGCTAGGGTTGCCAAGAGATTGGAGATGTGGCGGGAAGGGGCGCTGGGCGTGGGTCTCTAGAGGGAGGACGAATACCGCTCCGCTCCCCTCGGTGCTG
T
>NM_001081209-chr1-13127163-1+0
GACCTCCACAGGCCTGATCTCTTCTACTGCCTCCCTCTCCAAGTACCCTGAGGCCGGATCTGCACCCTCCCTCTTAAAGCCTGCACAGCCTTCGGGGGTT
TCAGAAGTCTAGGGTCCCGAGACCCAGCGGGTGCCGCCCTAGCCTTGGCCTGAGGTAGGTAGGTCTTTGGCCCGCTGGAGGGACCTACCCCGAAGGCTAC
A
>NM_001081209-chr1-13127163-1-6800
CGAGACAGGGTTTCTCTGTATAGCCCTGGTTGTCCTGGAACTCACTCTGTAGACCAGGCTGGCCTCGAACTCAGAAATTCACCTGCCTCTGCCTCCCAAG
TGCTGGGATTAAAGGCATGCGCCACCACGCCCAGCTGGATCTTCTGTTTCTGATCTCACCCAGGTATATGGGTACTCATGGCAGCAGACATGTGAAATCT
T
>NM_001081209-chr1-13127163-1-15400
CCGCCAGTTCTCCCAGGACATAGCAGCAGACAGTCGGGCCCTGGGCCCGCAGCATAGAGCGTGCTGGCTTGGCTGCCACCGGAAGAGTTGCCTCTCCCGA
CAGCCTGCAGCTCGCCTCCAGACCAACCCGCAGTCTGTTCACTGCATTCACCGTAGTGCAACTTAGATCTCCTGCAGAGTAACTGTCCCCAGGCCGACTT
C
>NM_001081209-chr1-13127163-1-28200
TCCTGCATGACTGGTCGGCTTCGCCTTTAGCTTCAGCTAGAGTTCAGCTTTTCTGCGATTATCCTTGAGTTTATGCAGGTGACATTCTTAAATGTCCTTG
GAGTTCCTCAGTGACTGGAATACTTTGAGGGACTTTGGAAGCGGGGGTTATGTTTTAAGAGATTAGATTTTTAAGAAATTTAAGAGATCCCAGCCCAACC
T
>NM_001081209-chr1-13127163-1-46400
CTGCAGCGTGACTGTAGCTAGCTGAACCCAGAGTGCTGGCAATCCCTTCCTTAGACCAGGGCTTGCTCAGAACAGACTTGAGCATCTATTTGTTACTCTC
TCCATAGGACCAGAGTTCAGCCAGTAAAGATCCTCTGCCTCTTCCCTCTCTCTGAACACTTCTGAGTAATGTACAGGAATCTCAGTGACTGTTGGTTAAG
G
>NM_001302702-chr1-13372429-1+34800
GCAGGCTGTTTCCTGCCCCCTCCTGCCTCTGCAGACTGTTTCTCTGCCCCCTCCTGCCTCTGCAGGCTGTTTCCTGCCCCCTCCTGCCTCTGCAGGCTGT
TTCCTGCCCCCTCCTGCCTCTGCAGACTGTTTGCACCTCCCTCCCAGAGTGCAGCCTGTTTGGGAGTGTGTGGTTTTGCCCTCAGCCCTTCTCTCTTTAG
C
>NM_001302702-chr1-13372429-1-200
AGGGCCTGTCACTGGCAGGGGAAACTTTCCCAAACCCGAGCCTGAGCTCGAGCACCCTCCTCCGCCACCTCGTCCTCTAATCCCACTCCCACTCCACCTC
CTCCGACTCCTTCCCCTCCCACCGACCCGAATCTGGCTGTGCCTGACTGATGGGGCAGTGAGCCAATGGAAGGCAGGAACTGACCTGCCGGGTACCGGTA
A
>NM_001302702-chr1-13372429-1-400
GCGGGCTGGAGTGCCCGCACCCCGCCCCTGGGGGAGTCCTGGAGGCGCCGCGGCCGCGCTCGGGGGTGGCTCGGTCCCTGCTTCCATGGTCCCTCCCTTT
CCCCTCCCCCAAGTGGCTTCCGGGGCCTGCGGACTGAGGGGCGGGAATCGGGGACCCGAGCCCCTTACTCTCCGGGAGTGACGTTGGGCCTCAAGCCTAG
A
>NM_001302702-chr1-13372429-1-600
GCCAGGAGGTTCCGGGTTGGCTCGCCAGCGCCCCCTCTTCCGTACCCCTTCTGCGGCCCCTGCAGGGACAGGCCCTCGGGGGCCCCCCGCGGGAAGCGGG
AGGGGTCCTGGCGGCCCTCGCGCCCCGGTCACGCCCTGGGCCGGGGACCCTCCTCTCCGGGCCCCTGGAGGCTCCCGGGGAGGCGTCCAGGGTCGGCGCC
G
>NM_008678-chr1-13374083-1+0
GCCCCGTGCCCGAGCCCCCTCCCCTGCTCGCGAGCTCGCGCGGTCTGTGTCTCTCTCCGCAAGTGCAGAGCCGCGGAGGAGGAGGGGGAGGAGGAGGAGG
GAGCTGGGGGAGGATCTCCATTGAAATAAACAACCAGGCAGCAGTTATTAACACGGGAACATGGCGGCCGCAGCCTGGGCTCCCGCGGCGGCGGCGGAGG
T
>NM_008678-chr1-13374083-1-200
CTAGACCACAGCCACCCATCTTGTCCAACTCCCCGAGCTCTGAAGTCTCGCCAGCCAGGGAGATGCTGAGGACCCCGCGGGTGGGGTAGCCCCGGTGTTC
CCGGGCCCACGCTCGGGGGCGCGGGACGCAAGTTTCCGCCCGGTCCCCTGAGCGGTGACAGCGTTCGCTCGGAGGCGGCGGGGAGGCGGAGGGCGGGCCA
G
>NM_145381-chr1-13660509-1+0
AGTGGCCGCCAATCCGCTCCGGGCCACTGAGCGAAGTCCCACGTGATCCGCGCCGGGCCTGACGTCACGAGACCGCCGCCCTGCCCTCCGAGCCTGAGGT
CGCAGCACGCTGAGTGACTTGGAATTCGGGTGCCGGCGGTCACCGAGGTAGATAGAGAGATGGCTGCCGCTCTGCAGCGCATCGAGCAGCTGTCCAGTCG
G
>NM_145381-chr1-13660509-1-2000
ACTATTTAGAACCATGCATGAACTGTTTCTTTTATCAAGATCTACCATAGTAAGTCATGAAAAAGGCATTCAACTACAGAGACACAACTTAATTCTCCTG
CAAAAAGCCTCTCTGCACGTCCAATGACAACCACTATGAAGCCTGCCTCTGCCAATCTGAGGACAATCACCCATGGGACAAGCCAGAGCTCCCCTTTCTC
C
>NR_004447-chr1-13786929-1+45000
TCCAAATTCCAGCATGATATCCAATTGACATGATATCGATGTAGTGGCAATTAAAAAGTAAATTAAATGTCATGCCACAATGATGCACAGCTAGTAAAAT
GTCACTGAGAGATAACTGCATCTACACACTGCAATCACTAACAGCAATGGGAAGCAACAAGCCATCACATACGGTCTTCCTCACAGCCCTTCCACCCTGA
C
>NR_004447-chr1-13786929-1+17200
TACAGGATCTTCGGCTCCAGACAACCGGCCACCTTCCTGGTGAGAGCACAGGGGTCCGCCCGGCCCGAGAGGTTTCTGCCTCAGGCCTCGGTGGGAGCCT
CCTTGGCTCCGGGACTCCGCGGAGGGCAGGCTGCACGGGTGAGGGTGTGGAATACAGAGGCTAGCAGTTTCTGGGACAGGCGAGAGCCAGAGAGCTTCTG
A
>NM_010827-chr1-14755966-1+400
GGCCGCCCCTGCTCCGCATGGAGCGCGGTTACGGCTCGCCCAGCGACATTTCTTCTGCGGAAGAGGAGGACGGTGAAGAGGAGCCCGGCTCCCTGGGAGC
CGCGGGAGGATGCAAGAGGAAGCGGCTCCGTGGGGCTGACGCTGGCGGCGCAGGTGGCCGCGCAGGCGGTGCGGGGAAGAAGCCGCTCCCGCCTAAGGGC
T
>NM_010827-chr1-14755966-1-16600
CAGTAAAGAGAAATAACATATGGCTTCTTCCTCTTCTTTCTCCTGCCTACCTCTACCCCTCCCCTCCCCCTTCCCCTCCTCCTTCCCAACATCTCCTCCT
CCTCCTCTCCTCCTCTTCCTCTCCTCCTCCTCCTCCTCCTCCTCCTCCTCCTCCTCCTCCTCCTCCTCCTCCTCCTCCTCCTCCTCCTCCTCCTCCTCCT
C
>NM_010827-chr1-14755966-1-29000
CTCTTGTTTCTTCCCACCTCTAGGAAACTGAATTGACTACAGGGAGTCTTTTACACAATGTGCCCTTGGCAGATCCAAATCTGTAGCAACTTTTAGAGTG
CCCAGCGTTTTATTGGAAGTCAGAGTCAGCCCTTTCCTTCTAGGGCAAGTTGAATCAAAACTGTTTCTGGAAAGGTTGAGCAATTTCTTTTCAGATATAT
T
>NM_177781-chr1-14918862-1+0
TAGCTGCAGGGATCTCTCCAGCAGAGCTTAGTTGTAGGTCCCAAGTCCGGCTGCAGCTTCCGGTGCCCTGTCCCTAGGTGCCGCCTTGTGGAGAGCTGCT
GCGCCAGCCGGCGTCCAGGTGGAGTCAATGAAGCGCGGCTTGAGGAGGATTCTGCTCCCGGAGGAAAGGAAGGAGGTCCAGGGCGTTGTCTATCGCGGCG
T
>NM_001348288-chr1-14918862-1-400
CTGAAGGTTGGGTAAGCACTTCACAGACTGAGCTATATTCCCAGTCGAACTTCTGGACGTCCAAATGGGGGAAGATTTTACTAAAAATTGCAGATTATAT
TCTCTCGCCCTACCCCGACCTTTCTCTCTTGTCCACTCCTGCCTCCCTGGCCACTATGAGGGGTTGTTTTTATTTTAATAAATTTGCTGAATCTGCCTCA
A
>NM_009352-chr1-15805646-0+0
TTCTCAGCCAATCGGAAGCCAAGCTCCAGCCACTAGCCCACCCTAGCGATGCGATTGGCTGACTTCCACGCCCACCGCGAGCAAATCAGCGCACGGCGCC
AGCTGAGGCACGGCGAGCGCTTTCGGTTTAACATGGCGGAGACGGTCTCCTCAGCGGCCCGGGACGCGCCGAGCCGTGAGGGCTGGACAGATTCGGATTC
T
>NM_001286628-chr1-15805646-0+39400
GGATTAAAGGCATGTGCCACCACGCCCTGCTATATCTGTTTTCTGAAGACTCAGGAGGATTCAACCTGCACTTCTGACTGGTCTTCAGGTTCTGTGGAAC
AATTAGGGGTTAGACATCGGTACTTTGGGCAGGTGTTGAAAAGCCCTAGCCCTGATCCAACCTCAAAACATATGAGAGTTTTTGGTTTTATTCCCCTGGA
C
>NM_001033288-chr1-15892722-1+0
CCCCAGTGCCACCCGCCCAGAGCCCGCCGAGCGGGCGCACAGCCAGGGCAGCCGAGGGGCGGTGCGGAAGGGCGGAGGGCCGAGGGCGGGGGCTTCGGCT
GTCGGAGGAGCCGAGCTCTTGCCCGAGGCTCTAGCTGGGTCCGTTCGCAAGTGTCGCGGCAGCTCTGGCCATGAAGACCCTGTGGATGGTGCTGTGCGCT
C
>NM_001033288-chr1-15892722-1-200
TGGGGGTCGCCCGGGTGCACAGGGGCTCCATCCATTTTCTGGCGGCTTTCCGGGTGCAAACAGGCACGGGCTACCGCGTCCCCAGACCTAAGGAGGCAGA
GTTTGGATCCTGGGGAGAGTGGCCGGTAGCGGGCTGTGAGAGCACCTGGGGTGGTCGGGGGTCGGCTGGTGGCCAGGAGGAGAAGCGCGTCCCACCTGGG
C
>NM_001033288-chr1-15892722-1-41800
GTCTGCCAGGCCTGAGAGGTTTGTGGCACAGGCGCCGGCGGGAGCCTTCTTGGCTCCGGGACTCCGCGGAGGGCAGGCTGCACGGGTGACCGTGTGGAAT
ACAGAGTGCCAGCCGTTTCTGGGACGGGCGAGAGTCGCAGAGCTTCTGGGCGGCGCCATCTTCAGCTCCAGACAGCCGGCCACCTTCCTGGTGAGAGCAC
G
>NM_001305227-chr1-16093325-1+400
CGTGGGTCCGGCACCTGAAGAAGCCCATCTCCTCTGTACAGCTGCGGGGACGGTGAGTGCGGGAAGCCGGGGCTCCAGGCTGGAGCCAGGAAGGGCTCTC
TTCAAGAAGGGGAAACTGATGCCTTCAGAGCCACGTGGAACACTCCAAAGCTGCCCTCAAGGCGCTTCGACAGCATGGCTTGGGCATGAGGACCTAAACT
G
>NM_011291-chr1-16104433-1+200
TCTCCATCCCCCAAACTAGAGGCATTTTGTCTCACTTTTCCTGTATCTGAGTGTAGCCTGGAACCACTGCCTGCCTGTCTGGGTGTTTGTGACGCCGTGT
GGTACTAGGAGGGAGTGCGGGGGGCCTCCGCGCGGAGGCCTTGGCAGTACCAGGAGCAAACTGAGGGCAGACTGCGGATCCGGCTACTTGGGCGGAGGTC
C
>NM_011291-chr1-16104433-1-600
CCGGGTCCCGCAGCAGCGAACCCCCCCATCCTCCTCGGACCTTCGGGTCATCACTCTTCCCGGTCTCGCTGCTTTCGCCAACCGAGGGACTGTGGACCTG
GCGGCCGATGATCAGGCGCTGCGGAAGACAGCCCGGCAGTCGGGCGGAAAAAGGACCTCGGCAGCGCAGCCGAGGTGGGGGAGCAGGGCTGCGTGGCCAC
G
>NM_133832-chr1-16105882-0+0
CAGCAGGAGGCGCCGAGCCGGGAGCAGCGGCAGGCACAGCCCGTGGCCACTGCGCCGAGCCCGGGCGGAACTGGCCCCGCGCAATTCAGCCCCGCAGCAC
CTCGGGGGCGGACTCCGGGCGCAGCCTTCGCGTCCGGATCGCGGTGACAAGCGCCTCCGGGGCCAGGAGCTGGGCTGTCTGGCGCAGGGAGAGTGAGGAC
A
>NM_001347044-chr1-16519115-1+15600
CGTGTGTGCGTGTGTGTGGTGTGTGTGTGCGTGTGTGTGTGTGAGTGTGTGTGCGTGTGTGTGTGTGTGTGTGTGTGTGTGGTGTGTGAGTGTGTGTGTG
GTGTGCGTCCATGTGTGTGCGTGTGTGCCTGTGTGTGAGTGTGCGCGCATGTGTGTGTGCGTGTGCGTGTGTGTGTGTGGTGTGTTGGGAGTGTGGGTAT
G
>NM_001347045-chr1-16519302-1-600
AGGTAGGAGCAGAGCGTCGGGGACAGGCTGCTAGAGAGCCCAGGGGCAGCGGGTGCGGGAGAGGCTGAGCCGCCGGTGCTGGAGCACCTTCGCAGTTGCG
GGCCGGGCGCCCTCAGCGTGCTCCTGCAGCAGCTCCCGGGACGGGCCCCGGCGCGGCCCGAGACCCCAGGCCTAAGCCCCGCAGCGCCCCGGGATGCGGG
G
>NM_001347045-chr1-16519302-1-800
TTTTCCTGATGAATGATGTGGGCCGTGGAGCAGGTGATGGGGGCTCGCTTGCGCTGCTTGCTACCCTCCTCCCCTTTCTTCCTCCTCCAGTCTAGAAAGG
TGCAGGATCCGCCGAATCCTACGTCGCACCGCAGTGGAACGGACGCGGGATGGTCGCGCGTCCCCAGCTAGGCAGAGGCGGGCAGTCAGCGAGCCGGGAA
A
>NM_001347045-chr1-16519302-1-14400
TGTTCTGGGCTACATGACCAAGGGTCATGTTTCCTATATGGGAGGTGTGGCTCATGTTCCAGGCCAGGAATCTGGTAGGGAGCAGGGAGCCACCAATTGT
CTCATATGGGTGCCTGGGTACCAGGCACTCTGAACCCACTCAACCTTACCAAGTGTCCCGGCACAGTACATTGTACCATACTCACAGCCCACCAAAACTA
C
>NM_001271017-chr1-16619338-1+40800
CAGTGTAAGGAGGCCATGCTGAGGCCAGGGAAGTGTACGCGCCCAGTGTAATAGGGAAGTGAGTAACACACCCCAGAGGACCCTGACTCAGATGGGAAGC
CTGGGCGAGAACTCGCCGTGAGATGTTGATTTCCTTCCTAGGGTGCATTCTTTACAGATTACAGAGATTGTCAGGTATGGTGCTTCATACGAGACAGAAG
A
>NM_001271017-chr1-16619338-1+600
CCGGCAGAGCCCCTCGCCGAGGACGGCCGCCTGCCCACGGCGCTCCGCGGCCTCTGCCCGGCCTCCCACGCGCAGCCTCGGATCGCCGGACTCATGCTCG
TTCTTCTCTGATCTTCATCCGGTGCCCGGTGGGTGCCTCCTTCTATCAGCCCGCACTCTGGGCATTCCCTGGCAGCCCACGTCTCTTCTTCGAAGCCGCC
C
>NM_001271017-chr1-16619338-1+400
GGCATAAAGGCGGCTTAGGGGGAAGAAAGGGCGAAGTTCGTCGTGCGCTTCGCGGTGGGGGCTCCGCTCCGCGCCCCTACGCGAGGATGCCTGCCGCTCG
GCTCCCTGGCCACCGCCGGGATGCTTTTCCCCTCGCGCTCCCCAGCGGGGTGGAAACAGCTGTGCCCGCCGCCGTCACCCGCGGTCGGGGCGGCCGGAGA
C
>NM_026456-chr1-16656865-1+200
GGCTGGGACTGGATGCTTTAGTTATCCCTCTGCTCACCCCTTCCCGTCTGGGCGGGGAAGGAACGGAAGCTCTGAGTCTCTCCGGCCTCCCCAGCTCCTG
GCTTGGGGGAGGGGAGAGGAGTTTGGCGGGACCTTAACTAGCTCAGCTCGGTGGGTCTGGAAAGGGGAGAGGACAGGAGGTGCGGGCTGGCTGGGCCTCC
T
>NM_027415-chr1-16665191-0+200
CTTCTCCAACTCGCAGCATGCTGTTGGGGTTGGGCGGCCGGTGGGCAGCGGGCCTATGGCCGGGCCGGACGAGGACGACGTGGTGTGTGGCCGCCGCGCT
CCGAGGTTCCGGGATCGCTTTCTGGCGTGCGGCCTCGCTAGCCGAGCCAGAGCGGCTCCGGAGCGGCGGGCATCTAGCGCTAGCCGAGTCTTGCGGGCCA
C
>NM_016923-chr1-16688456-0+21600
TCCTGCTGCTCCTCCCTCCTCCTGCTGCTCTTCCCCCCTCGTGGTGGTCCTCCCTCCTTCTGGTGGTCCTTCCTCCTCGTGCGGCTCCCCCGTCCTCCTG
ATGGTCCCCCCTCCTCCTGCTGCTCTTCCCTCCTCCTGCTGCTCCTCCCTCCTCCTGCTCCTCCTCCCTCCTCCTGGTGCTCCTCCCTCCTCCTGCTGCT
C
>NM_020604-chr1-17097889-1+6600
ACAAAAACTAGAGAGAAGGTGGATAGAGCAATTGAAGGTGCACAAAGGGCGGCAGCCATGGCCAGAACCAAAGTGGAAATAGCAAACTCAAGGTATGTAA
ATATAGAGCTGGTAGTTTGACATAAAGTAGGGATGAATTTTTTTTTTTAAACAAAACAAAACACTGCAGTTTTTGTCTGATGGCATCACCGAGTAGGTTC
C
>NM_020604-chr1-17097889-1+600
GGGGGTGGAGACGAAGGGCAAGTGGATGTACCGGGGGGAGTGGTCACATGGTTTCAAGGGGCGCTACGGGGTCCGGCAGAGCTTGTGCACCCCCGCCCGC
TACGAGGGGACCTGGAGTAACGGGCTGCAGGACGGGTACGGCGTGGAGACCTACGGGGATGGAGGTGAGCGGCATCTCGGGAGTCTCCGAGGGCTGACGC
G
>NM_020604-chr1-17097889-1+400
TTCGACTTCGACGATGGCGGCACCTACTGCGGCGGCTGGGAGGAGGGCAAGGCGCACGGGCATGGCATCTGCACGGGGCCCAAGGGCCAGGGCGAGTACT
CTGGCTCCTGGTCGCACGGCTTCGAGGTGGTTGGAGTCTACACCTGGCCCAGCGGCAACACCTACCAGGGCTACTGGGCGCAGGGCAAGCGGCACGGGCT
G
>NM_020604-chr1-17097889-1-200
GAAAAGCTGGAGGTTCCAGCAGCAAAGAGCAGGTCCCCAGCACAGGCAGCCGCACCTTTATCCGCAGGCTTGACCGTCTCACGTCTCAGAGTACACTGGC
CCTCCCAGTCACAGCCCACTCCGCAGACACACACGTGCCCAGAGCTCGCGCGCCAAGCAGCCGGAGGAGAAGCTCGGCTCCGCGGGCTGGGGGCAGGGCC
C
>NM_020604-chr1-17097889-1-8600
TGTGTCCTTTGGTCCTCTCAGCATAATACAGTTTTACTATATGATACTTAGATTGCTTTGAGTCTGTACAACTTTTTCATGGTAGGTTCAACAAGACCGA
AATCATGATGGAAATTTCTGGAAGAATGGTACTAGGTTCTATGGTCAAATGTCCATTCTCTATTAAGTCTAAATAACTTACTAAGAGCTGTTTTTTACAA
G
>NM_020604-chr1-17097889-1-15600
GATCATTTCATTAGATGCTGAAAAAGCATTTGAAAATAATTCAGCATTCCTTTATGTTAAAAGTCTTGGAATGACCAAGTTTGTTGGCTTTATGAATTTT
CTGGGACATTGGAACACTGGCAAAGGCTTAGCTATGTCAGAATTCAATCTTAAAAGGTACTTATAATAAGACAATACTAAAAGAGAGCACGTGGATCCAT
A
>NM_010267-chr1-17145373-0+200
TGGCTCGGAGGCAGGACGAGGCGCGGGCCGGTGTGCCCCTGAGGGTTGAAGGCCCGCCGGACAAGGAGGTCCACCTCATTCTGTACCACTGGACGCACTC
CTTCAGCTCTCAAAAGGTAACGGCCTGTAGTCAAGGGCTGCACTCGGTTTCAGCACCAGGACAGCTCCCCGGGCGTGCCTTGTGGGCCTCCAAGCGGCCG
G
>NM_031402-chr1-17727417-0+0
GAACTGGGTGGAGGTGGAGGTGGGGGTGGTAAAGGAGGGCTCTGGCATCACGTGCCTGTGCAGGCACCTCAATAAATGCCGAGTGCTGAGGAGCGGCGGA
AGCGCCTGGCGCCAGGGCTCTGCAAGCTGAAGCAGGAGGTCCCCGGGGAGTTTTTCCTTTGTCCCACCTCACCCTAGATCTCTGGAACACCGGGAGCCCA
A
>NR_130314-chr1-17727646-1-17200
TATCTAACATGGTCTCTGTGTTATCTCTCCAACCCGTTCAAAGGAAGCTCCACCCTTTATGATGCTCTCAAAACTTTGATACATTCTTTGTTTGGCACTA
TTACCAAGCATGGAGAAGTTTAGTTGCATAGCTACTTTTCCTAAAAGAGTATGGGTTGCTCGGAGGCAGTTGTTTTACTCCTTCTTGTGCTCATTATATG
G
>NM_001347048-chr1-18145902-1-7400
TGCCACGTGTCTGATTCCTGGCTGAAACACGTGGCAGCTCTCGGCTTTGCAGATAAAGTTTTTTTTATACCATCTTTATTATCCAACATAAAACATAGAA
CATTCATTCAAACAGACTGGACACGAACATACATGAACTGAACACGAGAACAGATTGGTGCACCAGACATTAGACGAGACACAAAAGGGAACAGAGTACT
C
>NM_001347048-chr1-18145902-1-17400
CCAGCATATTTACTAATATTTTTCTATGTTGAGTTAGGTAAGCACAGTATATTACAGTTGTCTGTTATATTCATTATAATACTACAGAAAAAATGGGTTC
TCCTGTGGAGTCTAGGATGACTGCAATGGATCTGCACCATCCTTATCTAAGTTACTTTTCATAATCATACAAGTCAACTACTTAGTGATATTTCTGAGAG
G
>NM_001039123-chr1-18237443-1-13200
GTGACACCACCACCCAGCATACATGCAATTTTTAAAACAATAAAGCCCTAATCTGTTTTCTACACTTTATCTCTGACTATTTCTGCCTGCCTGCCTGCCT
GCCAGTTTGTCTATCTCTGTCTCCCTCATCTCTCTCTTTCTCTCTCTGTCTCTCTCTGTCTCTCTCTGTCTCTCTCTGTCTCTCTGTGCGTGTGCGTGTG
T
>NM_009334-chr1-19208914-0-10000
GTCACTCAAAGGGCTAGAGAGAAGACTTTGAATTTAAAGGCTAAGCTCATTACCAGAAATACCACAATGTCACCTAAAGTAAGCACTCTTTCCACTGTGT
GTGATGCTTCATTTCACTTACAACTCACAATATTTTTTTAATCCCTCAGAGTACCTTAATTGAAGTATATGTTGGGAAAAAAGCAAAGATCCTAAAAGGA
A
>NM_001025305-chr1-19212054-0+23000
GCCTTGCGTTCCTAACTCCCCTGAGCCCAACTCCCCTACCTCCCCTCCACCCCCACCCTCACCCTCACCCCGCCCCGGTGTGTTTAATTAGGGAGGCCAA
GGGTGGGGGTGGGGGACAGGCGGAGGCTCTAGCTTTTGATCCAGGCTTGAGAGCCCAGGCTCCCGCGGCAGAGAGGAAACCGATAAGTTGATTCATCTTG
G
>NM_001025305-chr1-19212054-0+47200
TCACCTCCCCGGTCTATGGTACATTCTAGAGAGTCCCCCTACCTCCTACCTCGCGAGGTTGCCTGTTTCCATTCTTTCTGCTGGCCCTTAGGGCTTCAGT
CCTATCATTGCCCCCCCACCCCCAATACCTGATCATGTTCTCCCTTCCCCCTCCTTGTCCTCTCTCCCACCCAGATCTCTCCCTCCCTCTGTTCCTGTCT
T
>NR_045734-chr1-20356454-0-12600
ACACCTGAATGTCATTCACTCTCTATGACAGACCCCCATCCCATCCCCAAGAGTAGAAAGCCAGCACAAACTGAACTCAATGGTGGAGGGGAATGGATAC
TTTTGGAGAGGGGGGTAAAAGTGATCAAAATACATTGTATGAAAGTCTCAAAGAATTATTAAAAGCATTTTGTAAAAAGATCTAGACACACATTCACACA
C
>NM_153179-chr1-20618057-1+44600
GGGCTAGGAAGCTTCTCTTCCTAGTGAACAATAGTGAATGCAGAGACGCACAGCTGCTCCAGATGCTGCCGATAAGTGATGGCTGAGTGCTTGGCTCTAA
ATAAGACACTTAAACTACTTCCACTAAGGCTCAGGAAACACCATGAAAGAGAGTGCAGAGGAATGTGAAACCCAGATACAGGAAGAAGGAGTGTAAAATG
C
>NM_010552-chr1-20730905-0-7400
AGTATTATACAACCAAACAGAGTCACTACGCAAAGGTAAAATGGCAATCATTCTATGTTATACCCAGATATTAATATTGTTTCTGCTGTGGGATGATGGC
ATAAGGTAAAGGTATTAATCAGTAAATAATTGGTTAACTGATCTACTGTCCATCCTTTCCTCTAAATGTTAAGTAGACAGACAGACACACAGACACACTC
T
>NM_010552-chr1-20730905-0+200
TGTACAAGGCGCTTGTTGATTGTGACCAGGTTGCGTTATTGCACGTGATATGAAATGCTCTATTCCAGCTGTTGGGGTCCATGAATCTGTACATGTAGAA
CTGGAAATGAAACCTTTGGTAGATGTCGAAATCATTGTACAGCATTTTCAAGAACTGATAGGCATCAGTCAGAAAGATACGGTTAAAACTGAAGGGTTGC
T
>NM_008563-chr1-20820213-1+0
CTCCACCATAAACTTCCGTGGCGGGAAAACTTGGGAAGTTTTGGCGCCAAGGCGGTGTCACGCGTTTCCGGACTGTTTGGTGGCCGGCGATTTCGGAGCT
GCGACATGGCGGGCACAGTAGTGCTGGATGATGTGGAGCTGCGGGAAGCGCAGAGAGACTACTTGGACTTCCTGGATGACGAGGTGAGGCTCGGGCCGCG
A
>NM_028829-chr1-20890548-0+800
AAGATGGAGCGGGATTCTCCAAGGAGACACCGCAGAGAGTTGTGCTGATAGCTGTAGGTTTCAGATTTAGAGGCTATGGTAGACCGAGCGGTGGGAAAGC
ACAAAGGGGCGGAGGTGGCCGGCGGGACAGTGCTGGGAGTATATCAGCCAGTTGAGAATGCTGTCCTTTCAGTGGAGGTGGCCGTGGACACCTCAAGAGG
G
>NM_027974-chr1-20951626-0-600
TCTTATGTATCACTGATGCTATAGCTATAAAGCAAGGACTAAGGTAGGCGTAGGCACTCTCCAGCTTTTCAGTCAACAGATACCCAGTAAAGTTCTGAGA
CCTCAGCACACAATCTATAGGAATCTACGGTGGAACAGATAGCTAAGAGGGGACCAGGAAGCCGTGGAAAGACTGGGGCTTCAAATCGGATCAAGTCTGA
G
>NM_027974-chr1-20951626-0+49600
GGGAGGAAGGTGAGAAAAGGGGGAAGGGGGAGAGAGAAAGAGAGGGGAAGAGGGAGGAGAGGGGGGAGAGGGAGAGGGGAGGAGGACAGGGGGAGGGACG
GATGGAGGGAGGGAGGGAGAGAGAGAGAAGGAGGAGGAGGAGGAGGAGGAGGAGGGAAGGAGCAGGAAGACAATCAGGAGAATGCAGGCCTCTGAGAAAA
C
>NM_177409-chr1-21079225-1+22800
CACACACACACACACACACACACTCATATTTGATGCAGTGAGCTTTTATTACTGGTGATTGACATGGTAGCCAGACCACTTAAGGAGGGAAGTATCTATT
TTGGTTTCCAGTTTTATAAGCTTTGGCCTATGGTCCTTGGCTTTATTGGTCTTGGGCCATTTGCGAGGCAGAACATTGTGGCAGCAGGAGCTTGTGGCAG
A
>NM_177409-chr1-21079225-1+2800
CCTTCATTTGGGAAGCTGAGCCAGGAAACTGTACTGTAATTCTTGCAATAGAATGTGACTCGTCCCTGCCTAGCCTCTACTGTTCCCTATACCCTCTCCA
CACCCTAGCAAGCTACAGCCTTCCCACCCATGTCAGTACTCCCCTGCTAGTCACCTCTGCAGCACTCATGGGCTTGATTTCCCTTGCAGGATCCCCAAGG
C
>NM_177409-chr1-21079225-1+400
AGGGATTCCCGGACCTCATCTGGGCTGGAGCGCGCCCGGCTGGGATGTCCCGCACGTTATCTGCACCTCTGGCTTTGTGCACTGTATCCACTCTGGCCTG
GACCTAAGAGAGTCCAGACAGCACCCCTAACTCCTAGCTGTGCGGGCCGTGCCATGCTCTGTCGCCCCCCTTGGACACCCACCACATCCTACAACTCTAT
C
>NM_029398-chr1-21218575-0-23000
CCTACCCACCCACTCCCCCCCTTTGGCCCTGGCGTCCCCCTGTACCGGGGCACACAAAGTCTGCGTGTCCAATGGGCCTCTCTTTCCAGTGATGGCCGAC
TAGGCCATCTTTTGATACATATGCAGCTAGAGTCAAGAGCTCTGGGGTACTGGTTAGTTCATAATGTTGTTCCACCTATAGGGTTGCAGATCCCTTTAGC
T
>NM_029398-chr1-21218575-0-17200
AAAACAGGACCTTTCTCAGACACTGTGTTGCTTTGGCAGTTCCCAGGTGGTACAGACTCTCACCTAAGCAGACTAAATTCCTAAGTTCCTTGGAGTCCCG
GGACCAAGATGGCGACCGCTGCTGCTGTGGCTTAGGCCGCCTCCCCAGCCGGGTGGGCACCTGTCCTCCGGTCCGGAAGGTGGCCGGCTGTCTCCGGCCC
A
>NM_001290679-chr1-21218575-0+400
TGCTCAAGGGTGCAGGTGAGCTGTGCATCCATCCCTTAAAAGAAACTTTTCATGCAAAGGCATGAGAATAAACCGTTCTTTGCTGAGCATCCGCCCTCTC
CTTCAGTCCCTCGATCTTCACAGCAGAAAACAGTTCAGACGACCTGGGGAGGGAGGGAGGGAATGGCATCTGCCCTCCCACAGATCTTTTCTGGCTCATC
C
>NM_001290679-chr1-21218575-0+6600
GCAGAAACTACTCCCTGATGAGCTCTGGAAAGTCAAAGTCCAAAGAGCTGACGAAGACATGATTGAGAGCAGAGGCTGAGTGGGTACGGAGGATCATGGG
CACAGGTGTAAGCTGTGTCTCATTGGTTGAGGGAAGGAGGGCTTTGCAGGACTATAAGCGAGTATGAGTTGAAAAGTCTAGTCTGCGGGACCAGAGCAGA
A
>NM_001077353-chr1-21240585-0-8400
AAAAAGTTGGACATTCATTAAAAGAAAAACTATAGCCCTGCAAATGTAACTTGGAAGTTTCTGGATGTTTTCTAAGCACACTTTGTACTTTGGGCCATTA
TATAACACTGTGGGAAATTATGTAATCATTTGTAGCTGAGTCAAATTAGCTCCTTGTGTTTCTCTTCAAGCTGCAAGTGTCAGAGAGCCTTTGGTTTTCA
T
>NM_010356-chr1-21240585-0+2200
GCTCCAGAGTAGCAGGCTCCAGGAGCCAGAGACAGGAGACTTATTGAGTAGGTGGGAAAAGATGGATGGTTATAGAGAGTGGAAAGATTACATGGATGAA
GAGAGACTCTAGAATTTGGAAACAGATAGGACAGCAGAATCCAGTGGCAACAAATGATCTGTGCACACCTTAAGAGAGTCCGTCAGCATCTTGAGTCAGT
T
>NM_183322-chr1-21349677-0+9000
CAGCAGGAGGTGTTCTGGTGACTTCCCACGTTAGCATGCACTGAACACTGCATCAAAGAGGGGACCTGAGAGGATAAGGGATTCACCTGCCTCTGCCTCG
TGAGTACTGGGATCAAAGGCATGCTTGGGCCACCTGGTCTTTGAAGATGATTTTTTAAAAATGGTTTTCAGGGTGGGGCTTATCTATGTACCCCTAACTG
T
>NM_001113187-chr1-21383556-0+24000
CAAAGGAGTGTGACATTTTAATTAATCTGTGCAGCCTCATAGGTGGTAAATGTTAAACCTGATGGTGTTTTTCAGCTATTAAATAGCTCACTGATCCCTA
TTACAACAGTCATGGATTCCAGACAGGGAACTAGGCTCTGTTCTAAAAACTAAAATTTATGATGCTTTGGTCAAAAGTGGAAAGATTAGAGTTTAGAGAG
A
>NM_001160139-chr1-21961942-1+400
ATGAAGCCGCTGCCCCCGCCGCAGGCGCCAGCGCCCCCCTCGCGGTGCCCGTGGTGATGCCATGCCCCGCCACCACGCGGGAGGAGAGGAGGGCGGTGCC
GCCGGGCTCTGGGTGAGGAGCGGCGCGGCGGCGGCGGCAGGCGCGGGTGGGGGGCGCCCGGGCAGCGGCATGAAGGATGTGGAGTCCGGCCGCGGCAGGG
T
>NM_001310477-chr1-21962650-1-47400
GGGGTTGAGGACATCAGGACAACTGAGCTCCTGGAATGGATGAAACAGGGCTCATGAGGTCTCAGGTGACAACCAGGGACCCTGCTTGGGTCTATGCTAG
GTCCTTTGCATATTTGTTATGGTTGTTTAGCCTGGGTTTTTTTTTTTTTTGAGACTCCTAGCAGTGGAAGTAGGGATGTTCCCTACTCTTTTGCTTGTTC
T
>NM_053270-chr1-22432843-1+49800
AGGAGAGGACCTTGGTCCTGTGAAGGCTTGGGGGAGGGATGAGGAGGGAGTGGGTGGGTGTGTGGGGGAGCACCTGCATAGAAACAGGGGGAATAGGATA
GGGGGCTTGCAGAGGGGAAACTGACAAGAGGGATAATATTTGAAATGTAAGTAAATAAAATAACCAATGAAACAACAGGAACAAAAAATTACTACAAACA
C
>NM_001012625-chr1-22805724-1+400
GAGGTGCCCACCTTGGGGCTAGGGGCCCCTCCTCGGGATTGAGCAGGGTAGAAGTCTGGGAGTCCGGAGAAAGGAGAGGACCCCACAAAGCCAAAAACCT
AGGACCCCAGGAAGATGGCTTGAGCCAGGAGTGCCCAGGAGGACTGAGTGGACAGGGGGACCACCGTGGGGTGAGATATGCAGCGCCAAGTGAAGCTGAT
C
>NM_001012624-chr1-22805724-1-600
TGGGAGAGGGAGGATGACTCAGGGTGAGGGGTACCTTGGGAGAGATCAGTGGAGTATGCACGTCGGCGAGCGTGGGGCGGGGGGAATGGCCAGGGCACGC
GTGGCTCGGACCCGGGGAGTGGGTGGGTGGTGCCCGTGGGCGGAGCGGCTCCGGGACTGAGTGGCTGGCAGCTTATGTCTGCGAGAGCAGCAGCATCACC
C
>NR_151543-chr1-22898387-0+0
CCTCCATGAGATCCAACTGTAAGGCATTTTCTCAATTAGTGATCAAGGGGGAAAGGCCCCTTGTGGGTGGGACCATCTCTGGTCTGGTAGTCTTGGTTCT
ATAAGAGAGCAGGCTGAGCAAGCCAAGGGAGGCAAGCCAGTAAGGAACATCCCTCCATGGCCTGTGCATCAGCTCCTGCTTTCTGACCTGCTCGAGTTCC
A
>NM_025746-chr1-23102253-1+46400
AACCCTGGGAAGGGTTGATGGAACTCTGGCCGGGTCCATTGCAGAGTTTCCAGGAAGTGGCTATGAGCCACATTTTCCAAGGACTTAAAAGGCAAAACCA
CAGAGCTCCAGTGTTTCCCATGAGGAACAATCAGGGGATAAACATACATCCTGACGTATATCCTGCCCACATACTTCCCATCCACACGTGATCAAAAATC
T
>NM_025746-chr1-23102253-1+3200
TCTCTCTCTCTCTCTCTCTCTCTCTCTCTCTCTTTCTCCATCACTTGTTTGGCATCAAAGAACGGGGTGATGATAAGGTTGAAGAGAAAAAGCATATTTC
TACTGCAAGCAAAAATATTTTGAAATATTTGGATGTCAAATCTTCTTGGTTGCCAAATTCCTAGTTCAACTCTCACTTTATTTTCCCTTAACTTGAACAC
T
>NM_025746-chr1-23102253-1+0
CTCCCCAGGGCCAGAGCTTGAAGCCACGAGCCAACCTGAGCCAGTGGTCAGCCGGGGAGGAGGAGTGGGGGTGGGGTCCAGGAGGCAGCTGCGCAGGCTC
ATACGTGGCCCCAGCGGCCGCCATGGCGGACAGCGGCCCCTCGGGGGGGCCAGCTTTGACTGATCCAGGCCCCGAGCCAGGCAGTGCCAACACAGGGCCC
C
>NR_029533-chr1-23272269-0-16000
GATTGGACGGCCCCGCCTCCCCACGGGCTGAGCTCATTGGACGGCGCCAGCCGAGGGGGCGGGGCGCGTTCCCCCCGGGTTCTTGAGCGAGCGCGCCGGG
CCGCTGAGCCGGGCTGAGGCGCGGGAGCGGGGCTGCGCGGCGGGCTGCGGAGGTAGGGAGCGCGGCGGGCGGCGCGGGTGGTGAGGGCGGCGGGCCCGCG
G
>NR_029533-chr1-23272269-0-15400
CGCGGCCCGAGGCGTGAGGAGAGCCTTTAATACTTTTTTTTGGAGCGGGCGGGGAGAACAAATACAAGTGCGGTCGGGCGAGAGGCGCTGGCGTGCCGCT
GACGCGGGGACGGTATCCGTGGGAACCTCTCGGGGGCGAAGGCTGTCCGGGGCCTGGCGGGGGCGGGGTGGAGAGGTTAGAAGGTCGCAGAGCTGCGCTG
C
>NM_001081079-chr1-23383175-1+34800
GAAATGCTTGCATTGGACTTTCTAAGCAGCAGAAGCTGGGTGTAGAGCACACGGAAGCTCACAGGGGTGAACTGGAAAGCATATGACATCAGCATTTCAA
ACCCCACCCCATCTACATGTAGACTGGCACTCAGGCTCCTACACATTCCTCTGCAACAGCCAGCACCTGAGCTTTCACATAGTTGAAAATGCCAGAGATG
C
>NM_001081079-chr1-23383175-1+13800
CATAGCATTTGGTATTCAACACGTTCTCGTGAGAGATTCCTGCAGACATCAAGACCTCTGGTGATGCGGCAGCACCTGGTTTTTAGACTAGTGAAGGATG
CTGCGTGAGGTGTGCCCAAATGTTTCCAGAAACTAGTCTGGATTCCCTGATTACAGCGCCTCTGTGCTCTTAGCTTTGGTGGCTGCTCTGGCTGGTCCTT
C
>NM_001081079-chr1-23383175-1+13200
AGTCACGTAAATAGCAAATCAGTGGAAGAAAAAAAGGGGGCATCAAGAGAGCCTGGGGAGGAGGCGGACAAGCCGAGCCCAGAGCCTGGCAGTGGAGATC
CCAAGCCAAGAAACACAGAGAAAGACAGTGCTGCTGACCAATCTGATTCTCCACCCGAGAAAACAGTTCCTGATACCGCAGGAAAAGGGGAATGTCCAAC
T
>NM_001081079-chr1-23383175-1+200
CCCGCGCCCGCCGCCGCCTCTTCAATGGGCAACCTGCTCGGCGGGGTCAGCTTCCGCGAGCCCACCACCGTGGAGGACTGCGACTCCACCTGGCAGACCG
ATTCGGAGCCCGAGCCCGAGCAGCCGGGGCCGGCAGGCGGTGGCGAGGGCCAGCAGCACGACGAGCCGGAGCAGCCCAAGCAACCTCCCGAGAGAGCCGG
A
>NM_001081079-chr1-23383175-1+0
GCGGGGCAGGGCGGGGCGGCGGCGGGATGGGCTGGCTGGGACGCGTGCGGCGGCGGCTCCGGGGGGCCCGGCTCCTCCCCGCCTGTGCGCCGGAGCGCCG
GCGGCCGCGCTGAGCTGTGCGGCGCGGGCCGGGCGAGCAGCCGCCTGCGCCCCGAGCGAGCGGAGCGCGGCCATGCCCGGGCCCTAGCGCGCTACCGCAG
C
>NR_151529-chr1-23574587-0+1800
CCAACTGTGCCTTACTCATATGGCCATAGCGGGATCCCTTACAGCTTTAGTCCTCCAATCAGAAGTGGTTCTGGTCCTGTTAGCTGGTAGGAAGAGAGTA
GTTTAAAACCACAGGCCAATGCTTCCCGCCTTCAGTGGCAGGGACTGTGACAGTCCCCTGCCTCCCTTTTAGGTCTTCTCCTATCTGGCACTATGCACCA
T
>NR_151529-chr1-23574587-0+17200
TACAAACAGGAGCCTAGTATGACTGTCCTCTGAGAGTCCCAACAAGCAGCTCAAAGAGTCAGATGCTGATACTTCTGCCCAACCAGTGGACAGATGCCAG
GGACCCCTGTGGTTGAATTAGGAAAAGGCTGGAAGAAGCTGTAGAGGAGGATGACCCCGTAGGAAGACCTGCAGTGTCAACTAACCTGGACCCCTGAGAT
C
>NR_151529-chr1-23574587-0+30400
TTTCAAGGCATTTTCAGAAATGATCAAATCTGGAGTCTGCATCTCCTTTTCTACCAGAGAGCAAACCACAGGGACAACCCGAGTCTAAAGTTATGTTAAA
ATGCGTGCTCTAAGCCTTTGCCAAAGAGCCCAACTCTCTCCTAGTTTGATTGTGCTTGTGTGTCCAGGTGCTTTATCTCCAGCGAAGCCGAGTCAGGTTT
C
>NM_172124-chr1-23761926-0-44400
TGGTAGTCTTGGATTCTATAAGAAAGCAAGCTGAGCAAGCCAGGGGAAGCAAGCCAGTAAGGAACATCCCTCCATGGCTTCTGCATCAGCTCCTGCTCCC
TAACCTGCTTGAGTTCCAGTCCTGACTTCCTTTGGTGATGAACAGCAGTATGGAAGTGTAAGCTGAATAAACCCTTTCCTCCCCAACTTGCTTCTTGGTC
C
>NM_172124-chr1-23761926-0+200
GAGAGGTTCCGAGAAGGAGAGAGCGGCACAGGTTTCTGCCGCGGCGCTCGAACGGGAGCTTAGGGACGCAGCATCCTCGGTGTCCACCCGGGATCGCAGC
TGCACCGGCCGACATGTGACGGAGGAAAGCCCTCAGCATTCCCGGCAACCGCCTTCAAAGGGGTCCCGGAACGCTCGCCCAGGCCAGCAGCTGGATCCTC
T
>NM_172124-chr1-23761926-0+800
GCGCGCACCATGAAGTCCGCGCTGTGCAGCCGCTTCTTCATCCTCCTGCCCTGGATCCTGATTGTCATCATCATGTTGGACGTGGACCCCCGCAGGCCCG
CGCCCCAACTCACTTCCCGTCCCTACTTCTCTCCCCATGCAGTGGGCTGCGGGGGCTCCCGAGTCCCGCTCCGACGGAGTAGCCCCGGGCGTGACGCTGC
C
>NR_110972-chr1-23909736-1+24200
AAGTTCCACGCGATTGGATTGGGGTAGGCGCTGTGTTCCACTCACCAGAGGTCTTAGGGTCCCGTGGGGAGTCCCGTGTGGGCCCTTGCGGGTGTTGGGC
AAGACTCTGCTGTCAAGGTAGCCCGGGGCTCGAGTCTCGAGTCGAGCGGAAGGGACTTGTGCCCCAGATCAGGCCCGGGTAGCCTGCTTCCCTATGTACC
G
>NM_001357395-chr1-23922381-1+0
GTCTCCCGGCACGCGGGCAGCTGGGCGCATGCGCAGCGCCCAGCGCTGCGTCCTCCCGGAAGCGGCGGCTCTTCCCGCCCCGCCCCTCGCCGGCTCGGGC
GGAGCGTGCGGCGGGCCCGGCGAGGAGGCGGGACACGTCGGCGCTGGCTCGGCCGCCGCCGCCCCTCCTCCGGTTCCAGCCGCCGCCGCCACCGCCGCTG
C
>NM_026503-chr1-24005640-1+36200
CAGAGCTGATGGCTGTCCTTTGTTCATCCTAGCTTAATGCCTGGCTTGGTGGCCAAAGCTGTCTTATGCTTAGGACGCATAAAAATAGAATTAAATCAAA
TCCAGGCATCACAGTGCTAGAGGAGGAAGACAGACAGAGCTCTGTGGACTGACATGTCACCCACAGACCTGCCCTCCAGCACAAGGCACAGGCAGGTCAC
T
>NM_026503-chr1-24005640-1+7000
CGGTGAGCTTTCCCAGATGTGTGCAGTCGTGTAGGCAGCATGAGGTTAACATGACAGGGTGATCTTTTGTGTCTTTTTAATCAGTCCTAACCTCACCTCT
TTCCACACCCACTGATCGGCCCCCAACCCCTGTCACTGTGCTCTTTGTAGGATTTTAGATAAATGAGAGACTATATAATCTTCCATGACTGGCTCTTTTG
C
>NM_026503-chr1-24005640-1+1000
ATTCATTGCTTTTTCTAACAACTCACAGTTCAAGATCATACCACCCTGAAATGTACCCTCGTGGATACTTGGACAATTCTAGAAACATCAGTATAGGCTG
CTACACCTGCTGGTGTGTGTTTCCCCATGCCCCAGCACAATGGATCCTTAATGGATGCTGATTTAATGATTCTGCTGTCAGGATCAGGGCAAGCCAGGTG
C
>NM_026503-chr1-24005640-1+0
GCAGTTGAGGATTTCCAGGGACACAACGAAGCTCCGCCCTTCTCTGCCCTCGTTGACGCCTGCGCAGAGGGCGCGGGCTCCCCTGTGGAGCGCCCCTCCC
ACCTTGGTGCGCGTGCGCAGACGCTGTGGGAGCCGGCGCAATGGTCTCCACGACCCTTTCCGTTTCACGGATGACTTTCGTCTGGAGAGCAGCAAGTAAG
G
>NM_026604-chr1-24100341-1+600
CGGTGTCCCGCCGGCTCTCCGCCCCACTCCACGGTCGCCGCCTGGTCCTTCGACCCTCATTCGCTTCCACCCGCGCCCGCGCGCCCTTTGGCTCCGGGGG
TCCCTCGACGTCGGTCGAGCTCTCCGCTCGGTCCAGCTCGGTCCCTCGACTGTGCATCCCCAGTCGTTAACCTCTTGGCCGTCGCCGATCAGTTTCCTCG
C
>NM_026604-chr1-24100341-1+400
CGCGACTCCCGGCCCCGCGACGCGGGCCAGGTCCATCTCCCCCGCGGGGCCGGACAGGAAGTGGCCTCCTCGCCTCGTCTGCCTCTGGCGCCCTGGCCTC
AGTCGGAGCCGGGTCCTGGGCCCGCTGAAGGTCGGCGGGGACGCGAGGGGCGCGGCGCGCAGGCGGGTGCCCCCGGCCGGCCCTTGCCACTCGTCGTGCC
C
>NM_026604-chr1-24100341-1+200
GGGCCGGGAGCCGAGCGCCGGAGACGAGCCGGCTCTTGGCTTTGCGGTGGTTGCGGGTGCTGCGATGGCGATGTGAGCGGGCCCGGGGCGGGATGGTGCG
GACCTGGCTAAGGACGCCTACCAGCCGGACGCAGAGCTCCTCCGTCGCACAGGCGCCAGCCGAGGCCGTGCCGGTTGAGAGGTGAGCCCCTCGCTGTCCG
C
>NM_026604-chr1-24100341-1+0
GGCAGCTGAGTCTCCTGGGGGGGCGGGACTTGGAGCCCAAGGGGGCGGGTCCTCGCCTCAGAGAAGGCGGGACGTTGCGGGAGGGGGAGGGGAGAGCCCC
AGGGGCGGGGCCGCGGGCCGGGACCTGTTGAACGCAGGTAGCGCTCGGCGGCCCGGTTCCCTTGGGACCGACGCGACTGCGCATGCTCGCCGGCGGCTCT
G
>NM_026604-chr1-24100341-1-200
CAACTGTCCTTTCGCATCTCTTGGGGCCCTTTAACTCTCGACCAGTGGTTCACACTATCCCCCCCCCTACCCCCAGCTCCCACCCCGGCTGGGCTCGCGC
TTTTTATTGACGCAAGTCTCCCGTTCTCGCGGGAACTCGGGAGGGGCGAGCCGGGAAGGGAGAACAAATCTTCAAATCTCGGTTGGCGCCGGGGGCCCGC
G
>NM_007740-chr1-24177610-0-800
AGGAGTCCTGTTGCTCCTGAGGAGTGCTCAGGTTCAGGAGGAGGTCTGTGCACAAGAAACAGTGGCGTGTGCACACCTCCTGTCTAGGCCTGTGATGCTA
GTAATTCACTCTCTGGTTTCTTATGGGCAAGATTGTGTTGTGTTCTCCCCGGTCTATTCAATCGCATACTATTAATCTCAGAGATTGAGAGCAAACAATT
A
>NM_001290691-chr1-24195203-0+800
TAGAAAAACCGCTAAACCTCAAGATCCTGCAAGCGATGTAGGACTGAAGCCTGGCAGCCTTGGATCCCAACAGAACTCTAGCAACTTAGCCCTAGACTGC
CCGCCCTGCCCCTTCCCTTGGCTCCTGGCGAGGGAGAGTGAAGCCAGGCAGGGAGGCCAGGAGAGGTTTGAGGTTTCACTTACAGAGACCCCATTGTAAC
C
>NM_001290691-chr1-24195203-0+30800
TCAGGAAATGCACTAAAAACTCACACACACAAAACACACACGTGCATGTGTATACGGGTGTCATGTGTGTGGAGGCCTATGTGGCATGCATGAAAACCCA
AGATGGCCGACAGAAATCCTTATCTGTGGAGTAGAAGCACCTCAGTTAGGATGAGGACTGCTCTGTGTAGTTCTAAGCTCACTGGTTATAAAAGAAAGGT
T
>NM_007733-chr1-24587437-1+41600
TGCTAAACACATGAAACTCAAGGAGAATGAAGACTGAAGTGTGGACACTATGCCCCTCCTTAGATTTGGGAACAAAACACCCATGGAAGGAGTTTCAGAG
ACGGAGTTTGGAGCTGAGATGAAAGGATGGACCATGTAGAGACTGCCATAGCCAGGGATCCACCCCATAATCAGCATCCAAACGCTGACACCATTGCATA
C
>NM_007733-chr1-24587437-1+800
GCGCGTCCAGCCGGAGCGCAGCCGCTGTCCCCGCTGTCCTCGCAGCCGCGGCCGCCGCGGGGACGTCAGGGTCCCGGCGCAAAGGGCCGGCGCCTCGCCT
CCGCCCGCGGCCCTCGGCTCTGCGGGAATCCGGCCGGCGCCGCAGCCACCGCCGCCTGGAGGAGGGAGGCGGCGCGCATGGTCCTGGAGAAGTTTGTTGG
C
>NM_007733-chr1-24587437-1+0
TTGGCTGAGGACTGTCTTGCTGAGTCCTCCGTGCTCACCGAGTGGGAGGGTCACACTGAAGGGACGAATAAGGGCAGAGATGCGTCCCGCTTCCACTCGC
TGGGAGCTGGAGCGGGCCACTCCGCGGCGGTGCGGCAGCCCTGTCCGGACTCCACCGCGCCTCCCAGGGGCTCTGACACCAACCCAAGGTAAGCTGCGCA
G
>NM_007733-chr1-24587437-1-6800
GCCTAAAAATGTCTGCCACCTTCATTGGCAACAGCACCGCTATTCAGGAGCTGTTCAAACGCATCTCAGAGCAGTTCACAGCCATGTTCCAACGCAAGGC
CTTCCTACACTGGTACAAAGGTGAGGGCATGGATGAGATGGAGTTCACTGAGGCTGAGAGCAACATGAACGACCTGGTGTCTGAGTACCAGCAGTACCAG
G
>NM_026719-chr1-24678544-0-29200
CAATGGGGACAGTCAGATCTTGTGGTTCAGAATTTAGCATTTGCATACACAGCAGGCCAGACCAACTCCCAGAAAGGTTTGAACAAGTTGGAGAAGCAGA
TCACTGGGGGGGGGGGGGGGGGGACAGGCAGGAGGGAAGGGTTGGGGGAGGAGGGGGGCGGCAGGAGGGAAGGGTTGGGGGGGAGGGGGCGGGGAAGGAG
C
>NM_001310483-chr1-24678918-0+0
TAGGGGAGGCGCTCCGAGTTCTCCCAGGGTGAGGGGGTGGGAGGAGGAGGAGGGCGGGCCAGCGCTGGCCTCGCCTGTCGGGGACCCTCCTCGCCCGCCC
TGCTCTCTGCTGGGTCCGCGAGGGTCTCCGGAGGAAGGCGAAGAGGCGCTGATCCTCCGCGGTCTCCTTCCTAACTTCAGCCAGCTTCTGTCTCTTGTCT
G
>NM_001310483-chr1-24678918-0+28000
TGATGAATTTGGAAGGCTTTAAACAAATGTTCAAATTTTATTCTCTGTGTCAGGTTGTTTTGGCTTCATGTCTATCTGTGTATTACCTGTGTGCCTTATG
CCTGCAGAGGCCTGGAACTGGAGTGCTAGAGCGTCCTGAGCCGCCATATGGGTGCTGAACACTGAACCTGGCTTCTCTGAAGTGACCTTTAGCCACTAGC
C
>NM_001310483-chr1-24678918-0+36200
GCGTCACCGAGGCAGCAGCTTTGTACCTTGGGCATCTGCCCACTGTTCTTCCCGCCTCAACTTCTTATTCTTGTTCTCCTTCCTTGAGACTTGGTTATCT
CGCCTGTTTGCAGAATTAAGACTGAGAGGTGACTCTCATAACTTGTGAATTGCAGGTAATTATGTCCTGTACAGATGTGGAGTTAGTCATGTGTACATGC
C
>NM_001204913-chr1-25277954-1+29600
TCTCAGAATCTAAAGCGACCCAAAAGATACTTATTATTTCAGATGGAGAACCTGAAGAAAATTGTTGTAGTGGTTTGAATTAATATGTCCCGAATAGTAC
CATAGGAAATGGGCCTTTCTGACATTCGTAGTCATCATAAATTAGACAAATTGTATGGTGGTAATGTCAGGTTTAGACCTATGAAAAGCTGAGTTAAGGA
G
>NM_175642-chr1-25829707-1-200
GGGGAGGAGGGCGCACCAAGCAAGCAAACGGCTCCTGCTCCAGCCTCGCCACCGGCCGGGAGCACTCCTGCCACCAGCCCACCGCCCAACACGCCGCCCC
AGCCAGCGCCGCCGGCCACTTCTCAGCGCTTTTTTGGCTTCTTGGCCAATCCGTTTGTTGCGGGGGGGTGGGTTTGGGAAAACACATCTGCGCTCTTTAT
C
>NM_175642-chr1-25829707-1-400
CCCCCTTCGCGCGCAGCCCGGGGAGAGCGAGCGCCGCGCGCCGGCGCGCACGCCCGCCACACAGCTTTACTATCTCGTGCCCTCGCGCGCCTCCCTCCTC
GCCCGGCATTCAAACAGCTTCCCGACGTCGCCAGCCCAGGATTTTACCCCCAGCTCCTCAGCCGCGCTCCGTCCATCAGTACCTGGCAGGGAGGAGGGCC
G
>NR_151583-chr1-27884046-0+6600
CATATTTAATAACTTCTATTTCTAGAGTTCTTAGTTTGGAATTTATATTGGTTCTATATTTTGGGGGGAGTTTTAAGTACGGATCCTGTCTTTAGGAGGA
CAAGCAGTCAAGCTCCTGTGCATTCAGCTTCATCTGAGAGTACACTGGATGGATGTAGCTTTCATTATATGTGAGAACAGAATCTGATCTTCATAATCTT
A
>NM_011200-chr1-30949755-1-36600
AGACCTGCACAAAGCAGAAACAGGGGCTACATGACAAGAAACTCTGGCTCTGGAGGGTTTGGTGGTGGAGGCACCAGAAGAGGGACACTTGGAGGCAAGC
AGGGAAGATGGAGAGGCACCAGCAGGAACTCAAAGCAACAGCAGCAGCAGCAGCAGCAGCAGCAGCAGCTATCTGCAGAGGAGTTGGACGCCCAGCTGGA
C
>NR_136907-chr1-31096454-1+24600
CTTCTGTGTTTGCTAGGCCCCGGCATAGTCTCACAAGAGACAGCTACATCTGGGTCCTTTCAATAAAATCTTGCTAGTGTATGCAATGGTGTCAGCGTTT
GGATGCTGATTATGGGGTGGATCCCTGGATATGGCAGTCTCTACATGGTCCATCCTTTCATCTCAGCTCCAAACTTTGTCTCTGTAACTCCTTCCATGGG
T
>NR_136907-chr1-31096454-1+20800
TGGCGACCGCTGCTGCTGTGGCTTAGGTCGCCTCCCCAGCCGGGCGGGCACCTGTCCTCCGGTCCGGAAGGTGGCCGGCTGTCCCCGGCCCACACAGGGT
GCTGCCTCAGCCCCTCTGTGCTTCTGCCTGTTCCAGAGGCTGTCAGGTTCTCTGGCGCACCCTCTCACCTGTTCAGACTAATTTCCTAAGTTCGGCGGGT
C
>NR_136907-chr1-31096454-1+3400
TGTTTCTGAGTAGGATTGTGCACCTGGGAGACCGGCCTGTGCTCATGCCTGTTGAGGATCATCTGATTAGGTTGATTAAGATGGGAACATCTGCTCACTA
TGGACGTCACCATTCCCTAGGCTATGATTCTGGACTGGAGAAAAAAGGAGAAAGTGAGTGCCCATCTCTCTCTGCTTCTTGAATGTGGATGGACTGTGAT
C
>NR_033445-chr1-31222656-1+19200
ACCTAGGGGATGTCAGGAGAGGCTCGCCCGTCACTGTGAAGGTGTCACAAATCACCCTCGCAGTCCTCTCTGCCCAAGGCAAGACTCTGAAGGTCGACAG
CTCTGGCATGAGGACTATATCACTATTGAAGCATGTGGCTCTTATGTGATTCACCTCATTGTCCTTAGGGTTCGGCATCAATTCCAGATACCCACGGGGC
A
>NR_033445-chr1-31222656-1+17600
TTCGACTGCCTTTTAAGTCTGACCTCAGTGTTAACCTGATTCTCAGTCCTATCATCTGGACCTAGGGGACATTGCAGCCTTGAAATCCCTGAATCTTTCA
AGAGGGGGTAGAGAAGGGCGACGAAAGTGAAGGGAGAGCTTTTGTGGCCGGTCATGTCCTACTCTGTACAACTTGACACGTTTTAAAATTATCAGAGCGA
T
>NR_015347-chr1-31264847-0-600
TATGTGCCCATGTTCCAATCTGCTAGGAGGACTGCAGGTTGGGCAGGGTGACACAGACCCCTTATACCACTACCTCAGAGACATAAGGACCTCTGAGAGA
TCCTGGCCCACTTCATCTACCCAGTAGTACCAGGCCAGCTGGTTTACACATTGAAGGATTGAGCTGTCTGAAATGACAGGCAGCAGTGTGACAAGTGCTG
C
>NM_133235-chr1-32172722-0+200
TCTACGGTGGAAGAACGGTTCCCGGGGGAGCCAGGGACCAAGGCGTCGGAGCGGGCGGAAATTGCGCCTGACCGGGCACGGTCCGAAGTCCGCGCTATGG
GAGAAGAGAAATACTTGCCTGAGCTGATGGCAGAGAAGGATAGCCTGGATCCATCTTTTGTGCACGCGTCGCGCCTTCTGGCGGAAGGTAGGACCGGCTG
G
>NM_133235-chr1-32172722-0+7600
TGGCTAAGGTCATCCACATTGAGTCCTGGGAGCCTCCTCCATCCCTGGGACTTTCTAGAGGACCCCCCTAACCACCGCCCCTGGCATATTTCCATTCATT
CTCCTGACCCTCTGGGTTTCTCCCTATACCAGATCCTCCCCTCCCTCCCTCCCTCCCTCCCTCCCTCCCTCCCTCCCTCCCTCCCTCCTTCCCTCCCTCT
G
>NM_133235-chr1-32172722-0+16200
CTGTACTGGGGCATATAATCTTTGCAAAACCAAGGGCCTCTCCTCCCAATGATGGCAAACTAGGCCATCCTCTGCTACATATGCAGCTAGAGACAGGAGC
TCTGGGGATACTGGTTAGTTCATATTGTTGTTCTTCCTATAGTGTTAGACCCCTTCAGCTCTTTGGGTACTTTCTCTAGCTCCTGTATTTCATCCAATAG
A
>NM_001199956-chr1-32520999-1+200
AAAGGAAATGCCAGGATGGAACAAAGATGGTATTTAAGGTGCCCGGCAAGGCTCAGAAGATGACCCCTCAGGAGCCTCCAGACCTAGAGCTTCCTATAGA
ACAGTCTAGTAAGGGTCAGGTAAGGAAACCCCAGGGAGAGACTCCAAACCAACCAAAACCCCTAGAGTTGACCGAAGGTCCTCCAGAGCAGGTTGTAACA
G
>NM_001164286-chr1-32547293-1-40800
TAAAACTACTGGTTGAATAAAGATGCCTACAGCCTACACCTGGGCAGAAGAGTGGTAGTTGTGGCTTCAGTTCCTGGGCTGGGGGATCTGAGGTAGAGAC
CATGAGGGGAGAGAGTGAGAGAGGAGAGAGGAAGATGCAATAGGACAGTGACTGTGAGAACTGGCCATGGGTGCTGGCCAGACGGAGTAAGATTTGCTCA
G
>NM_008922-chr1-33669794-1+23800
TGGAAATGTAGCTTAATGTGGGTTAGAAATGAAGTGGACTTCTCCACTGCCCTAAACTCTTACTCTTTTCACCCGCTTCTGTTTATCCACTCAGTGCTAC
TTACTCTGCCCATTAAGAAGGGATTTCTGGCCAGGCTGTGAGAAGAAGTACATATTTCTTAAAAAATGAGTCTGTGAGGAACAAGCTGTTCCTGTGAGAG
A
>NM_008922-chr1-33669794-1+200
GCTTTATTTGGGACGGAGAGAAGCCGTGGAGTTGGAAGCTTGTGAGCTGACCTGGTGGGACCGAGTGACAGGTGGTGTCGGGTCGGAGGGAGGCTCCGGG
TGGGATGGCGGGGAGGGCGGCCCGGGAAGGCGCTGGGGCCGGAAGGGAAGTTAAGGCACTTTTGACTATTCTGGAAAGGCTGGATTCCAGAGTTAGAAGT
A
>NR_033199-chr1-33669824-0+400
CCCCAGGTGCCCTCTCTGCGCGGAGACGCCTTTGGGCTTGGGGCTGCAGTGCAAACGGCAAACATTCCCGCGCTGCAGCCAGAGTCAGGGTAACTGAGGC
TCCGGAAGCTTGCGGGCGCTTTACCGGGGGTGGCCTCCCCTCTGTCATTCCAGGAGGTGGGAAGGAGCCGCCGTGTCCGCTTTGCCCACGACACAAGGAC
T
>NR_033199-chr1-33669824-0+10800
CAGACAGCCTGGTCCTGGTCGAGCACAGGCCTGCAACACCAGTGACCCTAATGGACAGGTGTTCTGCCTGACACTCCTCCTGGGCCCCTGGCTCCTGTCA
AAGCTACAGCCTCCCACAGCCCCCTGCAGAGAGGTGTTAAGGCTATCAGTCATGCAGGCAATGCCCCAACGTCCTGGTATTCTGTCTGGCCTCCACCCCC
A
>NM_008999-chr1-33719896-0+200
TAATCGTTCTGAAAGAGCGGAGCGGGTACGAGGCGTCCGCGGGGAGGAGCCGGGCTCGGTGCTGCGGGCTGTGCGTTCCGGGCTCGGTGTTGCGGACTGT
GCGTTCCGGGCTCAGCGCTGCGGGTTGTGCGTTCCGGGCTGCGGGCTCCGCGCTGAGGGTTCCGGGCTGCGGGCAGAGGTGAGTGCGGCCTGCGCGGCCT
C
>NM_001159729-chr1-33720419-0+14400
CTTGTGTTTTCTACCACAGACAGGGAATCTTTTGAAGCGATTTCCAGCTGGAGAGAAAAAGTAGTAGCGGAGGTTGGAGATATACCAACCGCACTGGTGC
AAAACAAGATCGATCTGCTGGATGATTCATGCATCAAAAAGTAAGATGTCGCTCTTCTTGCCCGCCTGCCTGTCTCTCTTTCCTGTTCTCCATAGCCCTA
C
>NM_145392-chr1-33757750-1+12600
GATCAAAGGCGTGCGCCACCATGTCCGGCATCTTCCCGAGTTCTAATTAAAGGTAAGTATGCCGCTGACGCAGCAAGCCCTCAGCTACTTTAACCTGCTA
CTTATATGGACTGCCATCCTCCCTGCAGACATCACTGAGCTGAACTCCCTGTCCCGAAGTGCTAAGTTAGCCTCTAGGGAAAGCTATCACCACCTAGGCC
A
>NM_145392-chr1-33757750-1+9600
CAAAACAGCCAGGACATGAGGCAGATTAGCGATGGTGAGAGCTGTTTCCAGAGGGGCGCCTTGGAGGCCTAGGGAGTCTGGGCTGGCGTGAGTCAGGGCT
TGCCTGACCCCGTTCAGCAGTAACAGCAGCTGGGGTGCACCTGCAGCTGTGGGTCCGCTGTCCGTCGGTCCGCTGTCTGTCGGTGGTCTTCCTTTCAGTG
C
>NM_145392-chr1-33757750-1+200
CTTCTGCCGCTCGTCTTCCATGGCCGACCGCTCCAGCCGCCTGCTGGAGAGTCTGGACCAGCTGGAGCTCAGGTGAGGGCCGCGGGGCGCGCACAGGGGC
GAGCGCGGGCGGGGGCGCGCTCCGGTTGGGCTCCCCTCCCCCGGCCCGGCAGACTGGCGAGCGAGTGCGGCTTGCAGAACTTCCAGAATCTTCTGCGCGG
T
>NM_001359274-chr1-33814595-1+14400
CCTTGAACCCATAGAGATATGCTTGTCTCTGTTTGGCTTCTGACTGCTGGAAGTAAAGGCGTGTGCTACTAGGCCAGGCTGCTGCTTTTCATTTGTGCCA
TATATATTGAAGGCACGAGGCTCCCACCTTGGAAGATGTTACTTTGTCAGATAATTTTAGGGTCTGTATTAGTCCTGTTTGTCTTATTTGTAGACCAAAC
A
>NM_001359274-chr1-33814595-1+400
CCCGAAAGGTTTGGTTTGTCTTCTCAGCTTTGGGCTCAGCCGGGCGGCGGCCTCGGGCGAGTGCGGGGCCTCCGGGCCTGGTGCACGTCTGCGTGGAGTC
CTCAACAATGGCGGTCCGGCCGCCCCCAGCCCCTGGCCGCCCTAGCCGAAGCAGCCGCAGCCCCGAGGGTGAGAAGGGCTTGGAGGCAGGCTGGCCTTGT
A
>NM_001359274-chr1-33814595-1+200
GCGGCCTGAGGCGTCAGCTGCGTGGGCGCTCACGCAGGGCGGGTCGCGCGGCGCCGGGCGAGAGGGAAGTCGTGGCGGCGGCGTCGGGAACAGCAGCGGC
GGCGGCGGGAGCGTGGTGCTGACAGGCCGTGGGAGAAATGGGAGACCCAGGGCCGGAGGTGAGTGGTGGCGGCCCGGGCCTTGGCTCCGCCGAGCCCGAC
C
>NM_001290700-chr1-33814595-1-200
CAGGAATGCCATATATAAGCTCTTGCCCTTGCTTTGCCAAGATGTAATTGGGAGGAAAAAGTCTTCCATGTTTTCATCTGCCTTGCTTGTTGCCAGTGGG
GCTCTTTTCCTGTCAGTGTCTCTAAGTGAAAGGCGGCAGCGGAACGAGAATTGGCGTGGACTCAAAACTACATCAAGACCCTCACCACCTCCTCCTGCCA
T
>NM_001161816-chr1-33838914-1+2200
GGAGCGCTAGCTGAGAGACAGCACACCAGCAAGGATCTCCCAAAGCTGGCCAGTGATGACCGCCCAAGCCCACCTCGAGGGCTGGTGGCAGCCTATAGTG
GGGAGAGTGACAGTGAGGAGAAACAGGAGCGAGGAGGTCCTGAACGGGAAGAAAAGCTCACAGACTGGCAGAAGCTAGCCTGTCTGCTCTGCCGCCGCCA
G
>NM_001161816-chr1-33838914-1-600
TGCCTGCGCCATGCCTGCCTGGATGCTGCCATGCTCCCACCTTGATGATAATGGACTGAACCTCTGAACCTGTAAGCCAGCCCCAGTTAAATGTTGTTTT
TATAAGACTTGCCTTGGTCATGGTGTCTGTTCACAGCAGTTAAACCCAGACTAATACAAAAAGTATAAGTAAGATCCCCGGCCTAGAGTACGGCAAGGTG
C
>NM_177235-chr1-33907621-1+200
GGCGCGAGCACCTGGAAGGGCCATCTCCAAGCTGGTCCAATCTTAGGAAAGGCGGCACGCCGCGGTCTGCAGGCTTGCACCCTACCACCCCCAAACTTGG
TGCTGATTCTCAGCCCAGACGTGAGCTCTGCCACGGTCAAAGAACCCTGATTCATTTATTGGCTTTGTAGGGAGAGGTGATTTTAGATGTAAGGATCTGA
C
>NM_177235-chr1-33907621-1+0
GCGGCGGTGCGCGGGGACCCCCGGGTTTCGCCTGTGTAAGCCTCCGCGGACCTTCTGCTGGAGGCCGACGTCAGGGGGCGCCAAGGAGCCGGGGGGAACC
CGGGCTCCCGCCTCCCTGAGCCCGCCCGGAGGCTGGGGCTCGGAGGATGCAGCAGGGTGAGCTATTTGGTTTGGGGGCGGGGGTAGTCCCTGCGCATGGA
G
>NM_001276764-chr1-33908225-0-200
CCCCGGGCGGCCACCCGATGATGCTCCCAGCCGGCTGCGTCCCGGGCGGGGCTGAGCCCGAGAGCTGCGCGCGGGCTGGGGCGCCTGCGGAGGGAGGGGC
GCGGCTCTCGCCGCTGCGCCGCGTGCTGAGTCATGGCGAGAGCTGCCCGCTGCTCTCCATCAGTCGTTCCGGGGCCGGCGCGGGGTGTGCAGCCATTGGG
C
>NM_001276764-chr1-33908225-0+0
CCGCGCGCGGGGCCGCGAGCGCCGGGCTTGACGCGCTGAGCCGCGCTCGCCCCTGTCCGCCGCGCCCGCCCCGCGTCCCGCGCCCCGCGCCCCGCGCGCT
CTGCAGCCTTAGCCCCGCGCCGCACGGCCCCCCGCCTCGCCCGCACCATGATCGCCGCCGCTTTCCTCGTTTTGCTGAGACCCTACAGCATCCAATGTGC
T
>NM_133833-chr1-34011825-0-35400
TTTAAGATCATGTCTTGTATCTCTCAGTAAAGTAGGTAAAGTTCGGCTCACCCATGTTACTCTTGGTTCTCAGGAACTGAAGGCTGTAGAGCCTGAGGGA
ATGAGACGTCCTCTGATGTGTTACCTCCTATTGCCAGATTCTTTTCCCTGGTAGGTTGAGGCACAGAAGGCCCCGATGTCAGAGCTGTGTGGTGCTGCCT
G
>NM_133833-chr1-34011825-0-30800
GCCTTCAGCTTCATCCTCAGTATGTGTATATATCCCTGGCTGACCTGGAACAACTTCTCCTCCTCTTCCTTCTCCCCTTCCTCCTCCTCTTCCCCCTCCT
ACCCCTCCCCACTTCCTTTTCCTCCTTTTTCTTGTTTGCTTTTGTTTGTTTTTGTTTTGTTTCATTTTTTCCCCCTGAGGCAGGGAAGCCTATCTCAGTG
T
>NM_133833-chr1-34011825-0-4200
GTTGTGAGATGCGGCCACTGCCTCCGGTCTCGCCCAGCCTTTGAGGAGGGGTGGAGCAGGAAGGGGAAGAGGAGGGAGAGAGGAGGGAGACTGGGAGCCA
AGTGAGAGTGAGGTGGCTTGGGCCTTGGCTCCCTTTACCTTCTCCTCAGGGACACATTTAGTCACTTAGGCCTGCCTGTCTTGTTGAAAGCCCCCTGCAG
C
>NM_133833-chr1-34011825-0-200
CGGTGCCGGAGCCCAACGCTGCCGCTCCTCCTCCCGGGCGGGCGTCTGCGGCGCAGCCCGGAGATGCCGCAGAAGCGCGGCGCATCCCGGCGGGGCAGCG
CGCTCCTCTGCAGCGCCGTGGCCCGGGGCGCCGGGTCTGGAGGCTGCCCGCCCGGAGCCACCGCCTGCCGTCCCCCGAAGCCTTCCTTGGGGACGCTGCC
C
>NM_133833-chr1-34011825-0+0
CCGGGACTGCCGCCGCGCTGATCCTCCAGCCCGGGGTTGCTGACGCCTCCACCCGGGTCGCGGGGCCCACGGGCGCGGCCACCCCCCCCACCCCCCAGGC
ATGGCGGGGTACCTGTCCCCCGCCGCCTACATGTACGTGGAGGAGCAGGAGTACCTCCAGGCCTATGAGGATGTCCTGGAGAGGTACAAAGGTACGAGGT
C
>NR_105861-chr1-34117359-0-6200
CCTGGATGGAGAATGGCAGGGAGAGGAATGTGGGATGTAGGAGTGCTCTGTGTCTGGCAGGAACCAGCTGGAGGCCCCACCCTGCGCACACGAGGGTTTA
CCACTGTCCTGTGGGCAAGGATGTTAGATTGACAACAAATTCATTTATTTTGAGAGATGAAGCAACTGGCTGGGTATCACCAGTTACATGGTGGTGTTGT
G
>NM_010081-chr1-34160330-0-7400
TGGTTCTTCTGTCCTTCTGCATAGCTAAGCTGTCCCACTCTAGAACACAATTTCGAGTTGACTCAGAAGACCCTGAAACATACTGATGGTTGTTTTCTGA
CTTACAGATGAGGTGTAGGTGCAGGTCTCTGCATTTGGCCGGGTGGCCAGAGCTAGGTTCCTGACACACAGCTTTAGCTCTTGGGAGCTCACTAGATAGC
A
>NR_039562-chr1-34433199-1+29200
GGCAGAGGCAGAGGCAGAGGCAGAGGCAGAGGCAGAGGCAGAGGCAGAGGCAGAGGAGGCAGAGGAGGCAGAGGAGGCAGAGGAGGCAGAGGAGGCAGAG
GAGGCAGAGGAGGCAGAGGAGGCAGAGGAGGCAGAGGAGGCAGAGGAGGCAGAGGAGGCAGAGGAGGCAGAGGAGGCAGAGGCAGAGGAGGCAGAGGAGG
C
>NM_027159-chr1-34439672-1+600
GTCTCAAGTCTCTCCTGTCTCCCCAGGGTTGGCTCTCACTTGCCAAGGCTCGCTATGCCATGGGAGCCAAGTCGGTAGGACCCCTGCAGTATGCCTCGCG
TATGGAGCCTCAGGTCTGCGTGCGTGCCAGGTGAGCGCCCCCCCCCCCCCCCCCCCTTGGAGAGTGGATGGGCAGGACCTAGGCCGGCGCGGCCAGAGAT
C
>NM_011206-chr1-34459746-0-200
ACTGTGAACCTCAGCGCTCGCAGGACTCCGGAGCAACCTTGGGAACCCGGCCTGCGAGATTGAGAGCGCAGCCATCCCCCTGGAAAGGCCAATGGGACTG
AGCGTTCCGTGCGGACTCCACCAGCTTCACGGCAGCCGAAGCACCCGAGGCGCCAGTGGGGAATTGCGGGACCCGCAGCTACTTGGACGGCCAGTTCGGC
T
>NM_011206-chr1-34459746-0+600
TCCCCAACCCGGGCCACTCCTGGGTCACCTTGTAATCCCAGGGAGGAAGTGGTTTGGGGCAGCAGAAAGAGGAACGAGGAAACTTGTAGCCTAGCCTAGG
TTTCGCGTTACCAGTCTATCCTAGGGCTTTTCAGAACTGTGGCCCTGGGAGCTCTGACTTCATTTTCACCTGTTTTGAATTGTGAATGATAAAAGACAAG
C
>NM_011206-chr1-34459746-0+13400
GAGGGTCTAAGCGCTGCTCGGAGGTCAGCCCCAGATCCAGCATGGCCACGCCCCTAGGCTACTAAACGTCGGGGTTCAAGCCCCAAAATGAGCCCCAGGT
CAGGTCTCAATTGGGAGACTGGGCTGTCTAACCCAAGGCCCCAAAGACAGACCTCCGAACTTGGACACGCCCATGGACACGCCTCCTACCGCTACCTCGG
G
>NM_007685-chr1-34535648-0-13800
GGGCAGCCCAGCCCCTGGCTGGAAATTTCAATGTTTAGGACAGGGTATGCCAGATAGGGATTGAGGGATGCTCGGAGAACCTGGAGCCCAGGTCTGCTTT
GATAAACAAAATATGCACCTCAGTCCCTTGTCCTGGACTGGAAATCAAACTGCTTCTTACAGCAAAGAACATCACCAGTACATCCATTAGCTCCCTAAGA
A
>NM_213727-chr1-34579693-0+200
GCGTTGGTCCCTGCCTCGCTGGTCCTCATCGGGAGCTAGGGGGGACCGGGAAATGTTTGAATGCATTCTCTGTGATGGGTGGGAGAGTGAAGGGGCCCTA
GATGGGCACTGCCTCCACTCCGCGGCGCCCAGAGAGGATGCGCGGGGCCTGGAGCTGAGCTCAGTGACTGGGTTAGGTTTAGGTTAGGGAATGCGAAAAA
C
>NM_213727-chr1-34579693-0+8400
AGTCTCTCGGGGCCTGCCCTAGGGACCCCGTTGTCTATGTGCAGCTTCCGGGTGGGAGCCGAGGAGAACCTGGCCCCAGCGCCAGGCCCTGACTTGCTCA
GCCAGGGTTTCCTACAGAGTACCTGGAAGGGCAAGGAATGTTTGCTGAAGCTCTGTGACACAGAACTTGCCATTACCATGGGCATTGTCAACTGGCTGCG
C
>NR_033627-chr1-34636210-1+17400
GCTAACTCTACTGTGCCACCCAGGCAAGGTCCAGGGCCTGAACTCCTGAATGCTGTAGCAAGTGAGTGGCAGGGGCAGCTCTCCTGCTCTAGTCACACCA
GAGTCAAGTCTCATGCTTGCTGTAGGTGGTGAGGTATAAGGGCAGAGGACGGTGTCCCCTTCTTGTCCACACCACTGAATGGGCAATGGGTGGCAGTGCC
A
>NR_033627-chr1-34636210-1-5200
ACCCAGTGTGCCTTGCAGTCTCAGGGCTGGGAAGGCAGAGACAGGAGGATTGTGGGGACTTGCTGGCCTGCTAGCCAACTATTATTAGCAAACTTTAGGC
TCAGTGACAGACCCTGCTTCAAACAGTAAGGTGGACACCCAAATGTTGAGATCTGGCCTAGACACACAGACATAGACAGACAGACAAGCAGACACCCACA
C
>NM_183019-chr1-34801722-0-49800
CAGCAACTCCCTCCCTCCACACACACACACACTCACCCACCCCCACCCACCCCCAGGATGGAGCAAGGACTGTGTTGAGGAGGGGTACAATAAAAGTTGC
TCCAGCAGAGCCATCGGGGCCCCTTGAGGCACATGAATCTCCTTCGATAGTAGGTTTGGAAAAGGGAAGGAAATACTTACAGACCTTTGTTTTTAGTATT
C
>NM_183019-chr1-34801722-0-4600
CCGGCAAATGACAGTTCAGATGGCTATAGGCTGTCAAGTACTTCTAGGGATTTGATCCACAGTCCACTGTGGTCCTTTGGATCCATAGTAAGTGCTCTTA
ACAACTGAGCCACGGCTCCAGTACGCCCCCAATCTTTCTATCTGACCCTCATGAACTCTTTTGATGGGCATTCACATCTTTGTAAACAGAATCCAGAGAT
G
>NM_183019-chr1-34801722-0+4800
GAAGGCTTTGGAGCAGAAGTTCAACACGGAGCGGCCACACCTGAGCGAGTTGGGGGCCTGCTTTCTGGAACACGTGAGTGCGCCTGGACCCATCCCGCAC
AGGACCCCTAAGCCCTAATAGGCTGCAGTGCCTGGCCCTCCCCTGACCCCACCCCATCCCTACTTGTCTCTGCTTGGCATCCTTGTGCTGTCCCAGGCCA
C
>NM_174997-chr1-34843050-1-800
GACTTTTCTGTTTTGTGAAGCCAGTGTGGTTTGGGGCTTGCTCTAAGTGCTTGTTATTTCTTAGCTCTGTGACAGATGCAAGCTTACCGGGGTAAAAATC
TTTTTGGTGGCCTTGGAACTGAAAGATCAAAAAGAAAAGAGGGTGGAGAGATGCCTCAGTGATTATTTTTCTTCTCTAGACAGAATTTTTCTGCATAGCC
T
>NM_001357425-chr1-34849989-0+0
AGAGCAACGCCTTGGCTTCGGCCCTGCACCCGGGTGGCACCTGCCTTGCGCGCATGCGCATGGCTCGAGGCGGTGACGCAGGACCAGGACTCGCGCGTCC
AGCGGAGAAGCAGGAGAAGCCGGCGACCTTGCGCTCTCAGCCTGATCCCTGTCTTGGCGGCCTGAACATTCGCAGGTGACTGTGCCCGCGGAGCCCCCCT
G
>NM_001357425-chr1-34849989-0+15600
CCTGTATCCCTAATACTAAGAAACCATAAATCCTGTAGTATCCCTGGCAGTGCCTCCTCGTGCCCAAGATCGTTGTGGTTGACATTTTCATTCTTAGGTG
GGACTCTAATTTTTCCAGTATATATACAGAAAAATATAGGAAAGTACAAGAGGCTTACAGAAGAATTTGCACAGGTGGGAAACAGAGTCGAAAGCTCAGT
G
>NM_001357425-chr1-34849989-0+18600
CTGCCCATTACTGCTCGACTTCCACTGACAGGTGCATGGTGTCCGGCCAGCTGACCCACCCCCACAAGGCCTTTAGTGGTTCTTAGGGGTGGGGAGGGCA
GATTGCCTCTGCTCGGCAGTGATGGACTCTGTGGCTCACTCCTCGGTCTGCTGCATGGTAGAGTGAGTGCCTTGTTATCTGGTCTACACCAGATCCTCCA
C
>NM_001357425-chr1-34849989-0+46800
ATGTGTGTGTGTGCATATGGCCAGCACATATGAGTGTAGGTGCCTGTAGAAACCAGAGGCATTGGATTTCCTGGAGCTATAGTTATAGGCAGTTGTGAGA
CATTCAACATGGGCACTGGGAACTGAACTCAGGTCCTCTGGCAGAGCAGTGAGTGCTCTTAACCATTGAGCCATCTCTTCAACCCCTGCCTGGCTATTAA
A
>NM_015818-chr1-36068400-0-28200
CAAAAAGAGTCCTTTGTTCCTTAAGTTGCTCTTGTCGGGTGTTACAGCAACTCAAGAAGAGTAGCTAATGTACTGGGCAGCTACAGAGGCAGGGCATGGG
CATCTGGGTAGAAGAAGAACTCCAGTTGGAATACACAGAAGGGAAAATGTGTACGGTTTAATTGTGAGGATTTGGGGTGATTTTGTTCTAGCAATAAACT
G
>NM_015818-chr1-36068400-0-400
AGTCCTAAACCACCTGGTGGTCCCGACTCCCAGCGCTCTCGAACTTGGAACTTCCTATCCTTCAATGTGAAGGTCAAAGCCTCCGTATTCCCGTGGGAGA
CAGAGAGCGCAGGTAACACAAACTACCATAACCAGAGAAGGTGAAAAAACTCGGGCTCCCAAACCCAGGACCAATGCCCAAAAGAGCCACCCACTCGTAG
G
>NM_015818-chr1-36068400-0-200
GCTCGGGACAACCCAGTCGCCACCCACAGGTCTGCGAGCTGGATCCAATGCCCTTTCCGTAGCGACCGGCGTTGACAGTGTGAGAGACACGCGACCCGTC
GCCCAGCTCTGGCCTGTGCCTGGGCCTCCTCCGGCCCCGCCCCTCCCCCAGGGCGCTCCAGAGGCGGAGCGGAGGATCGGAGCGGGCGGCGACAGCAAGA
G
>NM_015818-chr1-36068400-0+0
GGCGCCGCGAGGGCGGGCCAGGGGCGGGCCGGGGCGGAGCCGCGACGAACTGCGGAGACGCGGCGGCGCACGGGGCGGTGCAGAGCGTTCTCGGCGCTGA
GCTTTGCGGGCGGGTGCGGGCGCGCGCGGCTGCGGGGCGCTGTGGCGGGGGCCGGGCTGTACGCTAGCCGAGCCGGGATCGGGGCGGGGAGCAGCCACGG
C
>NM_015818-chr1-36068400-0+33000
TGGACAGCCTCAGATTGCCTAGACTGTCTGAAACAGACCAACTTTCCCAGGATTCCAAGCAGATAAGAAGTGGGCGTGTCCTGCAGACATCACTTGCAGC
TGAGGTGCTGTCCTAAGAAGTCTCCACCTGATGTGGATACTGGGAACTAAGTCCCAGTACTCTGGAAGAGCAGTGCATGCTCACAACCACTGAGCCATCT
C
>NR_105862-chr1-36144313-1+35800
GGACAAGGATATACTAGGTAGCAATCCTGCATATGGGTTTTCCCCTGGGGCATGGGGGCGGCACATGGCAGTTGGGTTGAATGTTGCAGCGGAGTGCCAT
TTTGGTAGACATGTGTGTAAGTATTTTGGGGTGGAGGAGTCTGATGACCATAACTATCCTTCAGATACTTCAGAAAGAGTGAGAATGCACTCGTGTCTGG
A
>NR_105862-chr1-36144313-1-38200
CAGACTGGAGTAGGCCCCCTGCCTGTTGTCCTGTTCAATGGAATGCCCTTTGAAAAGGAGCAGTTAGACCCGGATGAGCTGGAAACCATCACAATGCACA
AGATCTTGGAGACAACCACCTTCTTCCAAAGAGCTGTGTACTTGGTGAGTGATATTCTCACATGAGCTTTGAAAGCCAGTGGCTTATGCTAGCTTATGTA
G
>NM_153408-chr1-36273425-1-400
CAAACCAACCTTGCCACTGGGCGGCCTCACCTTCACAGGTCCTAGGATTTAGCTCAATCAGTTAACCTTCAGCAGCGCTGCGCACCTTCTCTATGTGGGG
TTGGACACCATGCCGGCTGCTAATCAAAGTTCCTGCATGCTCTTGAAACTCCCAATGCCCAGATCTCATCCCAGACCAGGACCACCAAAGTCTTTGTTGG
G
>NM_001290726-chr1-36307733-0+200
ATGGGTAAGCGGCTGGCGGGCGGCGCCGGGGTCAGAGGGCTGGGGTCCCAGAGCGATCGTGGCTCTCAGGGTAACCCGAATGTCTGCGTGCTCTCTTCTC
GTGGAAAGTCGGGGCGGCCAGGGGCTTCCCAGGCGTTTATCTCGAAACTCTCCTCTCCGAGTCTGGACTGAAATTCACTGAGCCGCCCACACTTCCTGCT
G
>NM_001290726-chr1-36307733-0+400
GCGGTTTCAATCTCGAGCTGCTCTGGGCCCATTTGTTGTGACAGCTGTCAGCAGCAGCTTCTCGGCCGCGGGCCCCTCCCTGCCCCGTGCCAGCCCAGCG
CTTCGCTTCTCAGAAACCGAGGCGCCCGGGCCGCGCGCAGCGCTTCCCACTGCGGCCGCGATTCCTGAAAGTGACTGCGCGGGTTTTGAAGAAATTGCTC
A
>NM_172652-chr1-36369181-1+3600
CTTGGTCCTATTTCCTCACCTGTTTACAGTGAGTCAGACGTTCCAATAGATGTGGAGACGGTCACGGCAACTCCTGTTCCACTTTATGACAATCAGAAGG
CAAGAAGTGTGATGAACGAGTGTGAACGGCACGTGATCTTCGCCAGGACAGATGCAGATGCTCCTCCTCCGCCAGAAGACTGGGAAGAACATGTCAACAG
G
>NM_172652-chr1-36369181-1+400
GGCTCCTCCTCGCCGGGAACTCGGGATGACCTTGGCCGAGTCGTCCGGGCTCCGGGGCCGCCGCCCGGGTGGGCCGTTTTGAGGTTCTGCGGTTCCGTGG
CGGGAACCTCTCAGAGGAGCGGGCCGTTTGCTGGGCGCCTCGCCGAGGGAGGGCGAAGGAGGAGAGGCCTTCTGAGGGCCCGGCCGGGCTGAGGGCGGGC
T
>NM_172652-chr1-36369181-1+0
TCCCCACAGGTTAGCCAGGTCCCGGGCGCGGATCCGCTCCGGGCTTTGCCGCTCGCCGCCGCGCGGTTCCGGGAGAGCGATCTGCTTCCGCGTTTTCCTC
AGAGCCCAAGGCGCCGGGAGGTAAGGCGCACGCGCATTGGGGTCCGGCTCGGGCGAGCGCGCGGCCGACAACTGCGGGTGAGACGCGGTTTTGCCCCGGC
G
>NM_001277076-chr1-36372291-0+600
CAGTCTCTGTGAGCCATCTGGGCCCAGGTACTTGACTCTGTAGGTTCTCTTGTGGTGTCCTTGACCTGTTCTCTCCCTCAATCCTTCCCCAACTCTTCTA
CAACATTCCCCAAGCTCCTTCTAATGCTTGGCTTTAGGTCTCTTTGTCTGTTTCTGTCAGCTTCTGGATGAAGCCTCTCAGAAGATAGTTGTGCTAGGCT
C
>NM_001277076-chr1-36372291-0+36000
CAGAGCAAACCTGGTGGGTGAATGCATGTGAACATGGATTTAGTTGTAGAGCCCCAGTTTACTCAAAGTGGCTCTGGGGACAGAGCAGTGGATTGAAAAT
CTTGAGGCCTGGGCCCTAGACACAAACAATTGCTGCAGCTGGCCCCAGGCAGTCTATATCATAGAATCTGAGCACATTTTCCTGGACATGAGGACTCCTC
T
>NM_001013374-chr1-36445271-1+27600
AGAAGGTAGCTCGGGGTCATCTGATCCCTCCACTTAAAGGGCCCTGACCTGTGGGAGTATGCAAGAGGAACAGAAGGGAAGGAACAGGTCCTTCCCACCT
GGGTCGAGCTGCAGGTGAGGGAGCTGGAAGCGTGGGCAGAGAGGCAGGTCTAGCCCAGTTCCCAGCTATGTCTCCGGAAGCCGTGGGCTCACACCTCCCC
T
>NM_001013374-chr1-36445271-1+12400
AGCAAGGAAGATGGTGGTGCTGGCTCGCAGGCCTGAGAGCACTGAAGGCATGTCCCCTTAATGACTGCTGCTACTTACCCCCTAGGTGGATGCCAGCGTG
GCAGTAGCTGCTGTGCGGCTCCTCTTCCCACCCCTTTCTTCACATCTAGCGTTAGGCACAGCTTGGCAGTTTGTAGCAGGCTTAGGTTGGGAATCACTGC
C
>NM_001013374-chr1-36445271-1+200
CGGGGCCAAGCTTTTGCTCTTTCTCCTTCTGTTGGGGTCTGGGCCGGGGCCGCGGCATGTCAGGGCGGGTCAAGCGGTGGAGTACTTGAAACGGGAGCAC
TCGCTGTCGAAGCCCTACCAGGGTGAGGCGCCCGGGGCGAGGTGGTCGTGCAGGGAGGGCTTGGGGACCGAGTCGGGACTGAGCTCGAGGACGCAGTCCC
C
>NM_001013374-chr1-36445271-1+0
GTCAGCCAATCGGTGGGATACTCACCTGCGGGGGAGGGAACTCTCCAGGAGCCAATGGGAGATCGGGCCGATGGTTCCGCAGGCCAATGGGTTGGGCCAC
GGGGCGGGCTTTTTGATGAAGGGCCGGCGGTGGGAAAGATGGCGGCGGCTTCGAGACCCTCCTGGTGGCAGCGGTGGCGGCGGCGCGCGTGGGCTCGGGA
C
>NM_033570-chr1-36471597-0-1800
GGTTGTCAAAGACAGGGAGGGGGCAATTGCCCAACTCCTGAGGGTACTGTTCACTAAAAAGCTGGTCTTCTGGCCTCACTCTGTGTGTGTGTGTGTGTGT
GTGTGTGTGTGTGTGTGTGTGTGTGTAAGGTGAGGCACCTCCTCACAAGGAACTTCCTCCAGCTGGCTGTTTACAGAACCCACCAGCACAATGCCAGAGC
A
>NM_033570-chr1-36471597-0+200
CGCCGGGGGGCGGGGGCGGGCGGCGGGACGGCTGGCCGGCCCGAGGGCGCCTCCTCCTGGCTGCGCTGCTGCTGCTATGGACGCGGGCGGCCAGCGGCCA
GAGCAGCCCCCAGCAGAGCGTGATCCTAGGCATGAGGCTAGCGAGCTGCAACAAGTCGTGCGGGATGAACCCGGATGGCATCATCTTCGTGTCCGAGGGC
A
>NM_033570-chr1-36471597-0+9000
AGCTTTCCCAAGAGTTAAAAGTAAGTTTGAAGAAATAAGGAAATCCATGCACAGCTGGTTTATTTTGTGAATTGTTGAACATGGTGACCTTACTCTTGAA
CTCAGAAAAATTTCCTTAGTGGCCATGATGCTGCCCATCCATGCTGGTGACTGTGTCCACCTCCAGGTTGATGTGGGAACTGAAGGAGGTCAGGCATGCG
A
>NM_053186-chr1-36511867-0+200
CTGTCTGGGCAGCACCGCAGGGGAGGCGGCGCCGGCGCCGGGCGCGGGACTGCTGAACTTCTGCACGGAAGAGGACAGCGCACCGGGCGCGGGCTCCCTG
CGCGGAAGGGCAGCGCCAGAGGCCACTTTGTGCTTGCGACTCTTCTGCTCCGGCTTGGCCAACAGCTCCTGGACCTGGGTAGCCGCCGAGGGCGCAGGCT
G
>NM_053186-chr1-36511867-0+4600
GAGCCTCAGAGTCTTCTGTGTGATTGTGTTTTGGCTTCCTTAAGGGCTGGAGCCAGGAGCAGGTGAATATTTTCTTACATTGGCGTGTGCATACCAAGGG
GTAGATTCTTTACAGGCCTCTGATACCTACTGCAAACAGAGTGTCAGGGCTAACTAATCTATTTCCAGAGCTACAAGAGTGGTACAGAAAGCAGGGGAGC
A
>NM_001310533-chr1-36547252-1+5200
GCACAGTGTTTCCTCCCTGGCTCTCGGCATCCCAGTGCCCTGCCACCTGCCAGGACTCTGCCATCTGACTGCAGTCTCTGATCCCTGCAGCACTACGCCA
GCCGCAACGGGCACTATGCTGTTTGCCAGTTTCTGCTGGAAAGTGGAGCGAAGTGTGACGCCCAGACCCACGGGGGCGCCACGGCTTTGCACCGGGCCAG
C
>NM_001310533-chr1-36547252-1+800
TACGGAACACTTGATGGTTACCATAGGAATGGCTTCCTAGCGGGCGGCGTTTCTCTACACCTCTGCTACCCCCATCTTTTGGACTAGGGACATAATAGGA
CTCCCCGCTTCCTCCTCTTGAAGTGTTTTCTCCGCTGTACCTTTAGAAAATAACAAATGAGATGATTACATTTACGCTTTTTTTAATTTAAAGACTATTT
A
>NM_001304330-chr1-36557557-1+1600
GACCCTGGGTGTCTGCCATGGCCCCACACTGGGCTGTCTGGCTGCTGGCAGCAGGGCTGTGGGGCCTGGGCATCGGGGCTGAGATGTGGTGGAACCTTGT
GCCCCGGAAGACAGTATCTTCTGGGGGTGAGTGCCTGAAGCATGGGAGGCAGGGCCAGAGGGAGGCTGGGATAGACTGCTGGGGGAAGGGCGAGGAGGGG
A
>NM_001304330-chr1-36557557-1+800
TTCCCAGACAGAAGCCTGGAACTGACTCGTGGCCCGGTCGCCTCTCTGCGGGAGGGTCAGTGTCTTGTAGAAGGCTGTTGGAGAAACAGGACTGGTCCTG
GTCATTTCCACGCCCATCCCACCCACTTCCTGCCTCCCTCTTGGGCAACAAAGGGGCCTCGGAAGCTGGGCCCATTTGGTTCCCGGCCCCACTCCTACTC
C
>NM_001304330-chr1-36557557-1+600
GTTCCGTTTGCCTACTGCCTAGTGCATGGTCCCCGAGGTGCAATCCCGGAGTTAAGAACGTTCGTCAGAGCCGGGGAGGAGGGGACGCAGCCCTTGACGA
TCATTTGTGGGCATCCCCTGTTGTCCAGGAGAACCCCGCTTCGGCCTCCCCAACCCATTTCACTTCCCTCCACGATCCCGCTCTCGCGGAGGCGAGGAGA
T
>NM_001304329-chr1-36557557-1-400
AACGCGAGGGCAGCGCCCAGGGATTGGAGCTGCACGAAAGAGGTGAGTGAGGCCGGAGCGGTGGGGCCCCGGGGCCGCTGCTTTGTCCCCTTGCTTGGGT
AGGGGCTAGCGCGCGCGCTAGAGGACAGCGTCTAGGGGTGCAGGGCGGGGCGACAGCAAAGACAGCTGTCCGATCCGGGTCCCTCTTGAGTCCGCCGCGG
G
>NM_001126047-chr1-36558381-1+200
CCCTCTGCCTGACGTCAAGGGGTTGGGGGCGGAGAGCGGCGGTGGCGGCGGCTGCAGCGGAGAAAGAACCGGCGCCCGGCGCGGTGGAGCGCCGAATCCG
AGCTCAGGGGCGCCGAGAGCCGTGCTGAGACCGAGGGGCGGTGGCACGGGACAGCCTTAGCGTGCTGGCGGGCGGGCGCAGTCTGGAGCGGCGCGGGGGC
A
>NM_001126047-chr1-36558381-1-600
CTCCAGGTACCGCTGGGGCAGTTTCCCCGAGGTTTCTCAGTCCACCTGCCCACTGGAGGACCAGCTGGCTGGAAGGATTTGCCAGCCAGCACCGTCCAGG
AGGCCACAGCTACAAGTTACTTCTAGGAGCGCCTGTGGGCGGAGGCTGGCAGTTCTGAAGGTGGTGGTGGTTCGCTGCGTGGCTCCCTCCAGCCTCTTTC
A
>NM_001126047-chr1-36558381-1-800
TTCTGCTCTTCACTTCTCAGGTGCCACGTTTTAGCCCAGAACAAAAGCTGCTGTCGGACTGATTTATACTCCAGATTTTACTTATGGGGTCTGAAGTGTT
TTTTCCCCTCCGGGACTGCCCCCTGGGGCTCAAAGTTACCACAGAAACCTCCAGGCCTCCTTCCCTTCGTCCCTGTCCTTTGATTCTGGTTAGGGGTGGT
C
>NM_027957-chr1-36593332-1+200
GAGCAGGTGTGCACGGGGAACAAAGCAGAGACAAGGTAGGTGCAGAGGGGCTTTCCCTGGACCCTCCCCCTCCCTCTCCCTCCTCCCCTCCCCCTCCCTG
CTGTGCTCTTGCTGGCTGTGCTCCTGCAGTGTCTGCAGTGGGACCAGAGGGCCCACATTTGCTTCTTTCAGCTCCACACAACACTCAGGTTCTAGCTCAG
G
>NM_027957-chr1-36593332-1-200
GTGACATTCTTTTTAATTCTAGGACTTGGAAGGCAGAGGAAGGTGGATCTCTATGAGTTCTAGGCTAGCCTGGTCTACAGAGTAAGCTCCAGAGTAGCTA
GCCAGGGCTCCACGGAGAAACCCTGTATTGAAACAAAGAGTTAGATGGAAACTTAACCAATTGGATGCTCCTGAGGAGGGAACCCTGGGGAGAGCAGCCC
T
>NM_027957-chr1-36593332-1-8800
GTTTTTAAACTTGTGACAAGGGACAGAAGGGAAATTCTACTCATTGAAAGGAAATCCTCGCTTAAGCTTCAGAGAGCCACAAGCACTTAAAACCCACGAG
CCTTCAGCTGATCGTCCTTAGGCAGCCCAGTCTCTATCAGGAGCTGGCATATGTTCTTGCGCTGGTCACCCTGTAGCTGAATTACTTCTCCATATTCTGG
A
>NM_027957-chr1-36593332-1-18400
GTCTGAGCTCAACACTGCTGCCCTCAGAGAGGATTTAGAGCCCTGAGCACCTGTGGGGGCTGAAGTGGGGCAGGACACATCCCCTCCAGGCTCTGGCAGG
ATGTTCCAGCCCAGCCGGGCCTCGCCCTAGGTCCATTCTCTTCCCCTCTCTGGAAAGTTCACGCTCCCGCCCACGTGTTCGTGCGTGTACGTGCACAGGC
C
>NM_201365-chr1-36683183-1+17200
AGAGGTTTAGTTCATTATCATCATGGCAGGAAGCATGGCCGCATGCAGGCAGACATGGTGCTAGAGGAGCCAAGAATTCTTCATCGTGATCAGAAAGAAG
GCAGCAAGGAAGAAGCTCTCGTTGCACACTGGGGAGCCTGAGCATAGGAAAGCTGAAAGCCCACCCCCACAGGGACACACTTCTTCCAACAAGGCCACAC
C
>NM_001126046-chr1-36683183-1-200
GCCCAGAACAGGTTCTCAAAGCAGCTCGTGGCCAACATTCAACAGCGAAAGGCGTAGAGCTATGCACCACTAACTGCGGCGCCTCGACTTTGGAAAAGTC
CCGTCGTTAGACCGCTGAACGTTAAACTGCGCATCCCGAGTTCAAATCTCCTTGCCTTCCCTTTGATCTTGGGCCACAAGCAAGCCCTCCGCATCCGCAT
C
>NM_009942-chr1-36691487-0+200
ATGGCTTCAAGGTTACTTCGCGGAGTGGGCGCTTTGGCGGCGCAGGCCCTGAGGGCCCACGGCCCCCGTGGCGCGGCCGTGACCCGCTCCATGGCTTCTG
GAGGTACGTGACCAGCTGGGCGGGACAGGCCGGTGTCCATGGCCTCCGGCGTGGTTGGTGATGGGCGGTCGAGCGGGGTCGGCCATTAGCGTTCTCTCGA
G
>NM_146107-chr1-36709925-1+1600
CTCACACCTAGTTTTGATGTGCTAGTGCTTGCAAGTGATCTCCTTCTCTAGGTCAGGTCTCTGGCTTCCTCCCTGTCCAGCCTTGGTAGAACTGCCAGCT
CTCTCCACTTGGGGACCCTGACTGCATCTTGAGTCGTTGGCAGGAGCTAAAACATTGCTTTTCCTTGCAGGGTTCAGGGGTGATCAAGGCTGGCTTTGCA
G
>NM_001289612-chr1-36778984-0-400
GAGGCAGGCAGGCATGTAGGGGGTCTGTCTCCCATACTTATTGTTCCCTTTGCTCCCTAACAGTTGCTGCACCCACCCTCCCAGCCCACCCATCCACATT
CACTCAGGTGAGCCCGTGGCACCTCAGCGTTGAGACGTGACACTGGGAGGATGGGTGGGATGGAGGAGATGGCCATGCAGGGAGCTGTCCCTGGGGTGTC
C
>NM_001289612-chr1-36778984-0+400
GTGCGCCAGGGAGTCTATCGCATGCGCAAGTATGGCGGGGCCTTCTGCCACAGCGTGGGTATCAGAGCAGAGGAGTTGTAGGAGCCATGGACCCCTGAGA
GGGAGACACTGGCCCCCACTAGGAGGGCTTATGAAGTTATGCAGAGGGGAACCCCTTGTTGACTGGCCATGACAGGCCACGCAGGCACTCCCTGGGAAGG
T
>NM_018872-chr1-36939527-1+31000
GAGCGGCTGCGCCAGTGTACACTCGTTTCCACACGGTGAGCCTCAGTCAGGTGACTATAAAGTGCTGATGTCTAGCTTGGCAGGTGGGTAAGCTCATTTG
TCAGCTCACAAATGACTAGCTTTAGTTGATTAGTTCAGTCAACTAAACTAGTGTGGCCTTTTCTCTAGTGACGGGGGATCTTTGTTGTTAACTTTTGAGA
C
>NM_018872-chr1-36939527-1+800
CCTTTGTCAGGTTTTAATTTGGGCATGCGGACCGAGCTCACTTTAAAATGCGGTGGTTAAAAAAGAAGAAAAAAAAAAAGCGAGACTGGTGGAAAGGCTT
CAATACACGGCTTATAAAATTTCTATTTGCTGGGACATCTCTTTGAAGAGGCTCTTGTTTCCTTAGTATCCTTCTTCACTATCCCTTTGCGGTATGGAGG
A
>NM_018872-chr1-36939527-1+0
GCCCTTGCCCGTTTCCAGTATGGCCGCCCGCCGTGCCTGACCCGCGGCCTCTCCGTTCCGGCTCTTCGTAGGCGATGCCGATGCCGAGACTGTGACTGAC
ACTCTCGCTCCCACGCACGCACCGACCCAGACCCACGCCGGGAGCCCGAGCTCTGGGCCCACAACCGCTCTCTCCTCGGGCACCGCGGCCATAGCCCGGA
C
>NM_018872-chr1-36939527-1-200
GCGGCAGTGACAGGGTGCGGTTGGCCGCCCCGGCCCGTCCGGTCGGTGAAGCCCGTGTGATTCTGAGGGCGGGGCGAGGAGCCGGAGCTCACGGAGTCCA
CGGGGAGCACGCGAACCGGCGGGCCGCCCAGGTATTGGCACGGAGGGGGCGGGCCCCTGCGCTCTGCCCCGCCCCTTAGAGGCCAGCGCCGGGGCCCGCG
G
>NM_018872-chr1-36939527-1-24800
AAAGGAGAGGATGGAGAGGATGTGAAGGATGGAGAAAATGGGAAGAATGAGGAGGGTGGAGAAGATGGGGAGTATAGAGAAGGGGAGTATGGAGAAGATG
GGGAAGATGGAGAGGATGGGGAGGATGGAGAAGATAGGGATGATGGGAAGGATGGAGAAGATGAGGAGGATAGAGATGATGGGGAGGATGGGAAGAATGG
G
>NM_018872-chr1-36939527-1-27000
TACTCAGTACCCATGTAAAAGCCAGGGTGAGTGGTTTGAGTGTAACCCTACTACTGGTAGAGTAGGAATGCTGAGGAGGGCAGACAGGGGACAAGGGAAT
CCCCTGAAGCTAGTAGACAGCCAGCCTGTGCCAACGAATGGGATTCAGGTTCAAGGAATACTTCCATCTCAAAAAATAAGAGTGATCTGAAAAAACACTT
A
>NM_018872-chr1-36939527-1-35800
TGTTAGAGTCCATGACCATCTTGGCATGGACCATGGCAGCAGGCAGGCAAGCATGGCATGACTGGAGCAGTTGCTGAGAGCTCACATCTGATCAACAAGC
ATAAGGCTGAGTGAGAGCTTACTGGGAATGGTGTGGGTCTCTAAAACCTCAAAGCCCAGGCCCAATGACACACCTCCTCTGAAAATGTCACACCTCCTAG
T
>NM_001290797-chr1-37299838-0-34800
TCTCTAACATTGAATATTTATGACAATGAATACATTTTAATAGCCTTAGCTATCAATTATGCCTGCACCTATATTTATATGGGAAAGATAAAGACCTGGA
TTAAAATGTGCTAATGTCTCCTGCTTCAGCTCTTGTCTTAAGGGAAGATTCAGCCCCAGGGTGCATTCCTCAAACAATGGCTTCCCTAGAAAGATCAGGC
A
>NM_001290797-chr1-37299838-0-28600
GTTTGCCTGACTGCCTTCCATTCTAGCTGGTATGTGCATCTATCCTGTTGACTGTGCTGCCTCTGCTGCCACCACCATCCTCTGAGCATCAGACTCCAGC
TTCTACCTTTCCAATATGGACTGAGTACCAGCAGCTCTCCAGGGAGCTTCCAGGACTTTAGTCCCAGATTAGGAGAACTCTGAGAGGCTCTTGGCCTCTG
T
>NM_030266-chr1-37299838-0+400
CCGTGCCAGGTCCGGTGTGCCGGGCTTAGCGGAGTGGGCTGGGCGGCTGGGAGCTGGAGACACTGGGAACCCGGCCCGGTGGCGCCCGCGGTTGTCATGG
CAGTGGTACAGCCTAGCGGTTCGCTGGCCGCGTCTTTGGAGCGCGATCCTAGACTTGCGGTCCCCTTGCCGCGGGCTTCTCGGGGAGCCGTGCGATGCTA
T
>NM_030266-chr1-37299838-0+13200
CTTCCTGTCAGACTTGATGGAGCCTCCTCCACCCCATGGATGTGCTGCTCTGTGTCTCTCGGAGCTCATTTCCATGTTTGCCTGGTATCCCAGGTGGGCA
TCGGGCTTCAATGGGTGGGATGATCTGTGGTTTTGTTTAGAGGAAGCACGGGCTGTTGGGACAGCTAAGCATGCATCCTGTATGCAGAAAGTGAGGCCCA
A
>NM_001290799-chr1-37369217-0-22800
ACCTGCAGACCAGTTTCACCAGGTTCAGGCCTCCTCGTTTCCCTCATAGTGCAGGGTCCACTGTAAAATGACTTAACACTTTCTTACATCATTGACTCAG
TTGTGTGTGCTCCAGAAGGGCCTGGTGTGGTAACAGCTGTTAAGCAAGTGAAGGTGAAGCTGTGACCCCAGCTGTGGGTGCAGAGCATTAATCTAGGCCG
C
>NM_001290799-chr1-37369217-0-800
TACTGATGGTAACCACCTACGGATCCTGGAGCAGATGGCAGAGAGCGTCCTCTCCCTGCACGTGCCTCGGCAGTTTGTGAAGCTACTGCTGGAAGAAGAT
GCAGCCAGGTGAGGCCAAGTGGATGGACACTTACCACTCATGAGCACGTGCCTACGACAGGCTGAGTGCAGACCCAGGCTCTTCCCTTGCTGGCCCCATG
G
>NM_001290798-chr1-37369217-0+18600
TTACCCTCTGCTGACCACCCTCACAGACTGTGTGGCCATGATGAGCGACAAGGCCAAGGCAGCCATGGTCTTCCTGCTCATGCAGGACAGTGCCCCCACC
ATTGCCTCGTACCTCAGCCTGCAGTATCGCCGTGACGTCGTCTTCTGCCAAACCGTAAGGCCCCAGAGGACACAGAGCGGTCATATGCACCTTCTACCTC
A
>NM_001290798-chr1-37369217-0+25600
CTTCCTCAATGCTCATAAGTCCCTGTGCCAAGGGATGAGAACATTGAGGTATGGAGGCTGTGACTCCTGGGGAGCCACACCAGTCTTAGTAGCATCTTAT
TTTTACTGCTATAAGGGGGCAGACAGGCTGTGGACTTGCAGTGAACTGGACCATCAGCCAAAGAACCAAGATGAACTGCGATGGCGGGTAGGATGGGAGT
A
>NM_198006-chr1-37430103-1+18800
GTGGCTCGATGGGAACGCCAGTTGCTGACACACCTGACCATCTGAGCTCACCAAGACTCCCCGTGGGAGGAGAAGAGAACTGACTCTTAGGAGCTGACCT
CTAACTCTGACATGAGTGTATGGGGACACCAGAAACACACACACTCATACACACACACACACACACACACACACACACACACACACACATATGCATACAC
T
>NM_198006-chr1-37430103-1+11000
ATGAGTGGAACTATGTAGTCCTGTCTTTTCTGAGTCCTGTTACCAAATTCGACAGGTTTATTGGCATGTAGCATCAGTCTGCAGTGTAGTTCTGCTGAGT
AGCATCCACAGTAGACAGACACTGTGTATTTCTCCATCGAGCAGATGAGCTCTGAGCTGTTTCTACTTTGGGGCTTTTGACTAATGCTATGAACGTTTCA
T
>NM_198006-chr1-37430103-1+10600
CTTGTGCTCTGTGTACTGCCCCCACTGGGAGTGGGAGTATTGCACCCTTCAGTCCTGCCACCTATGTCCCAAGCTTGGTGTCTGTGTGCAGTGTGGAGGA
GTGCACATTCTGCATGCTAGGAAGCTCGACCATTGAGCCACACCTTCCACTAGTGCTTCAGTTTCAACAGAGAGTGAAATGTGTTTGTATGAAATGCCTC
C
>NM_198006-chr1-37430103-1+400
CGTCGAGGGTAGAGGTCGCGCGTCCGCTCCTGACTTTGGACAGGTCTCTTGAGCTCGCATCCCCAGTTCTTACTGGTGTTAAGTGGGAGATAACTTACTA
CCCACCTAAGGATTTTGTAAACCTTCAGCCAGCTCTGTTCAGGAAGCGATCCCTGAGTGCTGGCACGCGCCACCAGAGACTCCCACTCTAAGGGCAGCTG
C
>NM_198006-chr1-37430103-1+0
GCCACTTCCCTTCCCGCTACGTAGCCCGCACTTGCGGCGCTCTGTATTTACGTTACGGACACGCACTTCCGCCACGCGTGCGCATACCCTGAAGAGTCGC
ACTCCTGGCGGAAGTTGTTGAGACTTTCTCCCACCCTCGCCGGTAGCTTGCCAGTGGGCGTGTCCCACGCCCTTCCGGGCCGTGCGGGGTGACCGAGGGC
C
>NM_001356528-chr1-37430139-0+0
GGACACGCCCACTGGCAAGCTACCGGCGAGGGTGGGAGAAAGTCTCAACAACTTCCGCCAGGAGTGCGACTCTTCAGGGTATGCGCACGCGTGGCGGAAG
TGCGTGTCCGTAACGTAAATACAGAGCGCCGCAAGTGCGGGCTACGTAGCGGGAAGGGAAGTGGCCCCAGCGGCGGCTGGGCTCGGCTGCCCTGGGAAGG
T
>NM_026123-chr1-37430139-0+200
TGGCGGTAGTCCCGGGCCCAGGACGAGGCCTCGAGGGCCTTCAGGTGCGGCCTGCTCTGTGTGCGCAGGGTGGCGTTCGTGCCGTCGGCCGTTTCCACGG
TTAGCTCGCGACCTGGCGTCTCAGCGGCTGGGCGAGGGACCGGCCGGCGCCCGGCAGCTCGAGTCCTAGGCCCGCCGTGGAGCTGCTGGGTAAAACCAAA
G
>NR_024017-chr1-37488605-1+26800
TTTCTCTGTGTAGCCCTGGCTGTCCTGAAATTCAGTCTGTAGACCAGGCTGGCCTCGGAACTCAGAGATCTGCCTGCCTCTGCCTCTCTGCCTCTGCCTT
GCCAGTGCTGGGATTAAAGGTGCGTGCCACCACAGGCTGCCAGTTTGAGATTAAAATGAAATTTGAGTTGGGGCATTGGTTATTGTTACTGGGTAGAAGT
G
>NR_024017-chr1-37488605-1+19200
TGAAGAGGCCTGGCTAATGGAGTCCAGTGCTTTCAGACTGCTCACGGGTTCAGCTTTCTTCAGAGGAGTCCCACCCCACCCCACAATCTCCAGTAGATAC
CAGAACGGTTCAGCTCTCCATCCCAAAGGACACCAGCCACAGTTATTTAAACACATTTTCTGTAGATATGTTAATAGGTAAGGGTGGTGGGAAGCGTTCT
G
>NM_173870-chr1-37541016-1-10600
TCCAGGCTCCAGACCTCAATGGGACCCATACCCCAGACCCTAAATCCTGGGCCCCAGACCTCGCCGGACCCAGGACCATGAGCTCTGGGCCCCAGACCCC
AGGCCCCAGACCCCACCAGGCCTCAGACTCCAGTCCACACTGGCCCTGTACCCCGTACCTCAGACCTCAGACCCCAGACCTTGGACCCTGGATCCCAGAC
C
>NM_173870-chr1-37541016-1-22600
AATTCCATTATATGTAGGCACCACATTTTCATTATCCTCTCATGAATCGATGGGCACCTGGGTTGTTCCCATCTCATACCCATTGTAATTAGAGCACCAA
TAACACAGATGTGCATGGGTCTCTGTAGTAGGAAATAGAGTCCTCTGAGTATGTCTTCAGGGCTGGTATAGCTGTGCCATGTGCTAGATCTATTCCTGTT
G
>NM_173870-chr1-37541016-1-27000
AGTATATATGTGTGTGCATATGCACATGTGTGTGTGTGTGCTCATGTACTCAAGTTCACAGGTGTGTACTGGTGCCTGTAATCCACAGCATGTATGGAAA
TAACCCTGGCTGTCAACCTTCACCTTCCACCTGGCTTCATATCAGGGTCTCTCTGCCACTGTCAGACCAGCCAGTGCTTGAGCCTGGTGAGCGGGCATGG
A
>NM_173870-chr1-37541016-1-35400
ACCACTAGGGTGAGCTTTCTGGCACGGTGTCACCTAGGGGCAGGGCTAGCTCTTCAGCTCTCATGGCCTTAGGGCCCGCTCTCACAGATGGCAATGGGAT
GGGGTGGAGGGCATCACCCACTCCCCAACACCCAGGCCACTTCGGCTCAGGGCTGGCTCACCTGTGCCCGATCCACCATGGCCAGCTGAACTGTGCTGCC
C
>NM_028096-chr1-37719811-1+49000
GGAGAAAACTTGGGATTTGACTAAAGCAGACCAACAGATGGACAGGTCATATTTATTGGCACAGTGCTCAGTATGTCTGAGAATGAATCGTTGGTGTTAG
GGGCCACCCTCTAACCCACAGCCTACCAGCCTGCCTGCCCACCCACCCCACCAGAGCAAACGTAGACTCCACTAGCCAGCTGGTTCCTGTCACCTATGGA
C
>NM_028096-chr1-37719811-1+46600
GACCATCACAGAAGAGGGAGCATAAAAATGTAAAAGACCGCCATGCAGTGCTGCCTCTTGGACATGACTATTACACACAGAACTCACAACAGAGGTTCAA
CCAGCACAAGACCGAGTCAGTTAAAATCCCCAGCTCAGAGCAGGGAGGAGCTCCCTGGGCCCTACCTCTACTTGACAAGCTATAGGCAGATGATGGCGGC
T
>NM_028096-chr1-37719811-1+25200
CTGCATGGCAGGTGGCCCAGGGCGGGGCGGGCGTACACACAGATAGTGTTCAGTGACAGGCCCCTGCTCCCCAGGAAGGCTGGCCAGTTGGAGTCAGGTT
TCCCAAGGCCTTAGAGCAGGCAGGTAGGTCAAGCAGGAATGTAGCAGAGAAGGGAATGGCTATTCCCTGGCCAGTGTTTGTTCCAGCCCTGTGCCAGACA
G
>NM_028096-chr1-37719811-1+200
CGCCACCTGCTGCGCGGCGCCGCCGGCCCTCGACGCTGCGGCCGGGGGTCAGGGTGCACCCCGGCAGAGCAGCCCCCGCTTGTCCCCGCGGACTGAGCCC
TTCCCGGCACGCTCGCCAAACACGGCCACGCTCCAGTGCCAGGTACCTGGGACAGTCTGAAATGGCGTGGCCACGCAGCATGCGTGGGGCGCAGACCCAG
G
>NM_028096-chr1-37719811-1+0
GGGGGAGGCGCGCGGGCCTGGGCGGCGCGGAGCAGAGCTGAGCAGAGCGGAACAGCCGCGTCCGCCCCCGCCGGGCCGCGCGCAGCCGAGTCGGGAGCCG
GGAGCGCGCGCCCAGCGCAGGGCCAGCGCGGCCGCCCGAGGGTCGCGCCCGCGTCCGCGTCCATCCCCCGGCCGCAGACCCCGCGCTACCCGCGCCCTAC
C
>NM_028096-chr1-37719811-1-3600
TTCCCTTCCCGCCAAGCCTGGCTGTAGGAATGGAGGAGGTTGGTGTAGGTTGTGGTTTTAAGCGGGGGGGGGGGGGGGGGGGGGGGGGGGGCAGGGCTCC
TGGCACTGGTGTCCGGGTGGGTGGCTTTGCGTAGCTGCCTCGAGGATCAAGGCCAGAGTGGCTGGAGAGGGAGTGGGCTAAGGCAGAGGGAAGGCAACAG
A
>NM_028096-chr1-37719811-1-8600
GAGCTGGGTGCGATACATCAGTGATGAGAAGCTTACAGCTTGAGTATCCCCAGATCTGTGCAAGCCCTGAGCGCCCTGTGGGGTCGGCAAGGCCCTAGTC
GCCTTTCCCCAGCCCCCCCACAGCTCTTCTCCCTCAAGAGAGCCTCCTTCCCAGACCCTCCCCGTGAATCCCAGCTCCTCCAGCCGCCCTGGATTCCACG
A
>NM_028096-chr1-37719811-1-28400
AGAAAAGTGAAGTTGGAGGGTTCATATTTCCAGATTTCAAATTTTTCTTTGGAGTAGTCAAACAATTGGCTTTAAGATGAATATACAGGTCAAGGGCATA
GAATTTAGAGTGTAAAACAAAACCCATACATCTAGGATCAGTGGGTTTTCAGTGCAGGCACCAAGCCCATCCCATAGTAGAAAGACATTTCATAGACATC
C
>NM_028096-chr1-37719811-1-36000
GAGTTAGAATCCGTACCTCCTGTGTCCCTTCCAGATAGTCAACTAACTTCTTCTCCACACTCTAATTCCATCCCTCTGAGGAGCCTATGAAAATCCAGTC
ATGCGCAGAACACCACCTTTGAGACTGACTCTTTTCACTTGGCATAATGCTCATGACAACCATCCAAGATGTATGTTCCGCTATTTTATTCTTATGAAGT
T
>NM_207228-chr1-37865082-1+0
GCGGTCCACGTCGCTACGTGCTCGCTCGGGTGCGCGCGCACGATCCGTAGTCTCCGCGAGAGGGCGTGTCGAGACAGGTACGCGTGCGCACGGGTGCTAG
GGCGCGCCGGACGGAAGTGGAGCGTAGGCGCCGGGGAGGTGGAAGAAGAGCCCCGCTCAGGTACAGAGCGTGAGGGCGGGGCGTCGGCCAGCCCGGAGCT
A
>NM_001290720-chr1-37865298-1+0
AACCGCTTCCCTCAGCCAAGAACGCCTGGGGCTCCTGGGACCGCAGCAGTGGCTCAGCCCTGGGCAATAGCCTTCGCGCCTGCGCGGGCTAGAGGATGGT
TACTAGGAGACCGGACGCAGGGGTCGGCCATCTCGGCGCTGCGTGGCCGTGCGCCTGCGCGGCACCGATGGGCCCGGAAAAGGCTTCCAGTCGGAGCCCT
G
>NM_001356262-chr1-37890411-1+9000
TGGCCCTGCAGTCTGCACCAGCGACTCTTCTGTTCTTTACTCCATGTGCTGGGTTTCGACTGTGGCTGTGACTTCCTTGATTTAGACTTGAGTAGAAGTG
TATCTGAAGAATTATACTTTCCAGGGTTAGTCTAAGCAGTAGGTTGTCTCACACGGATAACTGAGCATCCTTGCTAGGATACGTTTAAGAAGCTGAGCAT
G
>NM_001033427-chr1-37916493-1+800
GAACAGATCCCAAAGGATAAGAGTCACGGCCATGGTGCCCTCGGTGGTGTTCTGGGGACTTATTGCTCTCGTTGGTAAGTAGCGATTTTCCCTGATTCTC
AGGGTATCTGCTTTCTAGCAGAGTCAGAAGGCATGATGACTACATGCAACAGAAGAGTGACCGGCTTGACTATTAACCAACTGCTTAGTTGTTTGCTTTG
C
>NM_027111-chr1-37957759-1+9000
ATCTGCGGTTGAGCTTTACCTTTGCAGCAGCTGCACTGGAGTCTTCTGGGGACTGAGCCACTGTCGGGGCAAAGGCAGAGATGAAGATGGAGTTTCCTGT
TGCCTTTCAGACTGACACACTTACGTGCCTTAGGCCGTTTTCGAGCTTTCAGGAAAATGCATTCCTTAATGATCTTTCAATGGCTTCTCTTGGCTACCTG
T
>NM_198303-chr1-37998010-0+0
AATGAACGGCCTCATTGTCGTCCTCTAGGTTCTAGAACCCGGGATCCGCCGGACGTCGGTGCGCGGCGCTCACTTGCGGCGAGGGGGCGCCTGGGTTCCC
ACCTGGCCGGCGGCTCTACTGGAGACGCTCTAGCCGAAGCGCCGCTCTCGATGAGCCGCGCCCTGCGTCCCCACGCCGAGGCGGCGGGGCGATGCGCTTG
C
>NM_198303-chr1-37998010-0+30000
GTGAATTCTTTTTTTTTTTTTTTTTTTGGTTTTTCGAGACAGGGTTTCTCTGTGTAGCCATGACTGTCCTGGAACTCACTTTGTAGACCAGGCTGGCCTC
GAACTCAGAAATCCACCTGCCTCTGTCTCCCGAGTGCTGGGACTAAAGGCGTGCGCCACCACGCCCGGCTCTTTGTGAATTCTTTAAAGCTTCAGTGTTT
T
>NM_001359287-chr1-38129666-1+34200
GCTGGTTTACAGGTTCAGAGGTTCAGTCCATTACCATCAAGGTGGGAGCATGGCAGCATCCAGGCAGACATGGCACAGGCAATGCTGAGAGTTCTATGTC
TTTATCCAAAGGCTGTCAGTCAAAGACTGACTTCCAGGCAGCTGGGGTGAGGATCTTAAGCCCACACCCACAGTGACACACCTACTCCAACCAGGTCACA
C
>NM_001359287-chr1-38129666-1+600
CCTGGCCGGCCATTCATTCCCTCGCGCGTTCGAGTGTCCGCTCCGCCAGCGTTTGCAGAACGTGGCAGGGGGCACCCGGGGCCCGCGCCGCGGGTCTTCG
CTCGTCCCCGGTGCATCGGCTTCTCCCCTCTGCCTTGCTCTTAGGCATCCCGGAGGCAGTGTTTCTCTCACTCCTTTTCCCTTGTCACTTATCTGTCCCC
T
>NM_001359287-chr1-38129666-1+400
GGCTCGCGGTGCTGCCGCGAGGCCTCCTGCCTGCCGCGCCGCGTCGCCCCTGCGCCTCCGGCCGCCGGGTTATGTAACGCGTGACCTCCCGTTCCCGCTC
CACACCCGGCGCTCCGTCGCGCGCCGATCGGGGCGCCCGCGGCCCTGCCTCCGAGTCCCGCCGCTGGCGTCGCAAGTCACCGGTTCCTCCTGCGCCGGCG
C
>NM_001290814-chr1-38627244-1-200
GCAGAGCACCGCGCCGGCGGCTGCAGCGGGCCGGGCCGCCGCGAGGGAGGGGCGGAGGGGCGGGCGCAGGCCGGGAGGGGGCGGCGGCGCGGCGAGAGAG
CGAGCTCGCGGCTCTCGGCGAGTGTGGCTGCGCGCGAGCCGGCGAGCGGGTGAGTGCGCCGGGCGGGCCCGGGAAGCAGGGGCCGCGGGGGTGCCGGGCA
C
>NM_001290814-chr1-38627244-1-600
AATTTGCGGAGGACCAGAAAGTCCCAGCTGGACACGGGGCGAGGGCGAGAGGCAGGGGTCTGCTTTGCTGCAGGCCGGCCTCGGCTCGGCACGGCATCCC
CCTGCCCTCGGCGCCGCTGCGCCGCTCCCTTTGGCTCAGAGGACGTCCCCCGCAACCCTCGGGGCCACTGAGGGTCTGGAGAGATGGAGGGGCGCGGGTG
A
>NM_001290814-chr1-38627244-1-800
GACGCTTCCTTCCCGCCTCCTCTTTATTTCACTTAAGTTACTGGCTCCAGATATTTGAAACGATTTGTTTTCAGCGCTGCCGTGGGCTGCACTGTTAACT
CTCACCGCGCCTGGGGCGCCCAGGGCTTTTCCTTCCTAGCGCCCACCCCAGATCTTCAAGAGTGCACACCTCCAGCCGCAGCGCCCTGCGGGTTCCCCTT
A
>NM_001290814-chr1-38627244-1-45000
GCTACATTGTCATGGGTATTCAGGGCCTGCTGTGGTAGGATAGGTGAACTCTAGTGGAGATATACTGCCCTGGCTGTCATTGATTGCATTTTACACTGGT
AACTTGGCATCTGGGTTTGGGGTTATTATAGATCTATGTGCTGATTTCTGGATTTGCCTTTGTTGGTTGGGTGCTTTGCTCCATGGTTTCTTCTCTGGAT
T
>NM_145142-chr1-38898160-1+12000
TTCTGGTTTAGAGTAGAAACTGTGGTCTTTCTCCATACATCAGGGCCTCAGAGAAAGCCTTGGGCGGGTCCAGACCTCAACACATGTCCTTTGTTGGCAG
TTTCATTTCCTGTAGACTCTGGTTAGATGAAGGCACCATGCATGGGGTACAGAGGCTGATCAGGAGAGCTAGCAGCCCGAGAGCCAGCCTGATGTCAGGC
A
>NM_145142-chr1-38898160-1+0
GCATCTGTACAATTTCTCCACAGGCCAATGGGGACCAGGAGGCCTGGGATGGTGGGTGCGCGGTGCGTCCTCCTGGCTTCCTGCAACGTGGACGCGCGCG
CGCGTGCACAGCGGTGGCGGCGACGACGCGCAGGACCAGGCCCACACTCCCGGGCGGCAGTGGGCGGCGGTCTTGCACCCCGAAGCTCGCACGCGCCCGG
C
>NM_001011684-chr1-38939149-0-11000
AAGGAAAGAGTCTAATGAAGGTGCAGCAATGGGCACACACCTGGTCAGAACATTGGCAGACACACAGGTTCAAGGAGTGGCCAGAGCATTGTGCACCTCT
ATTTTTCTAAATCAGTGAAGCTAGTTCTGCTAACACTGACATCTATCTTGCCAATTTCAGGGCTTCTGTGTTCTTTTACATTCTGTGAGGATCTTTCAAA
A
>NM_001011684-chr1-38939149-0-400
GCATGTCTGTTGCTATCACCCTTGTTCCGCTCATCCTTAGGCAGTCATGTCGATGAACTACTTTTTTCTATAAAGGAACTTCCAGTGAGTTAGACATGGG
ATAATTCTTATTGAACTTTATATAATCTGTCATGTTATATCCAGGATTCCTTCTTAGATGCACCAAAGACCACAAGATGCCATTCGTCACTATGAGAAAA
T
>NM_026850-chr1-38987814-0+200
CCGGAGCCGGGTCTACATGGATTAGTTACAGAACTCGGCGGACTGCGGGGAGGCCCGGCGCAGGCGCACTGCGAGAGGGCGGGTGCGGTCCCTCCGGCCT
CCTGGGCTGGGCACTCCTGCTCCGGTGCGTCCTGCCCCGCAAATCTCTGTCCTTTGGTAGGCACCGGACTTTGGGCTCGTTCTCCTCCAGGCCTGATGAA
G
>NM_026850-chr1-38987814-0+39000
CAGGAGAGTGAGAGAGGCTTATGAAAAAGATGGTACCCTGTCTCTTTTCTCAGGATATACAGGCTAAGAAAGCAGAGACCAGATGTATCCTGTAATTTTC
TGGGAGGAACAGAGATGCCCTACCCTGTGCACAGCCCCATCACCCCTCTCACCAAGCAGTCCTGGCCCACTGGTTCACACCTCCCTCTTGGAGTTGTGCA
G
>NR_105767-chr1-39186992-1-600
TCCTGACTGGCCTGGAACTTGCTCTATAGACCAGGCTTGCCTTGAACTCACAGAGATCCACCTGCCTCTGCCTCTGCCTCTGCCTCTGCCTCTGCCTCTG
CCTCTGCCTCTGCCTCTGCCTCTGCCTCTGCCTCTGCCTCTGCCTCTGCCTCTGCCTCTGCCTCTGCCTCTGCCTCTGCCTCTGCCTCTGCCTCTGCCTC
T
>NM_008719-chr1-39194272-0-1600
ACGCCACCCCTGAGCTCTTCCGCGGGGCTAGCAATCTCCCCATCACCCCATTCGCGCTCAGAACCCCCTCAGCGAGTCTAACAGCAGGCCTGGTTCCCCG
TACCCCGTCTGCACATCTGTCTTGGCTAGGGGTTTGCAGAAGCTTGGGAAAAGGGCTCCCTGTGTTCTTGCGCGCGCCGCTCTCTACAGCTTCTCTTTTT
C
>NM_008719-chr1-39194272-0-400
ACGCGCCCAAGAGTTTGCGGCGCGAGCGGCGGGCTTTTCCGCAGGACCCGAGGGACCCGCGCAGCGGCCGCGGAGCCCCGAGACCCCGGCGGCAGCGGCG
AGAGCAGCGCCTCCCGCCGCCGCCCGGGAGAAGCTCCCCGAGCCCGCCTGCCGCCCCGGCTCCCCGCGGCGGCGGGAGGCGCGTCTCCCCGGCCCAGTCG
G
>NM_053257-chr1-39367851-0+0
GGGTCCGCCCCATGCCGCTCGCTCCGCCCCTGACGCGCGCTGTATTTACGCCCCAGCCTAACTCCTAACTTCCCTCGCCACACCTCTTCCTCCTCGCCTC
CCCGTGACCCGGAAGTTGTACGGCTACGCGACTTTCCCTCCCACAAACCCTCGCGCCCTTCCTTTCCTACTTGGGCCCGGCAGAGTGAGTATGGCTGCGG
G
>NM_001252219-chr1-39367851-0+1000
TGGTTTAGTATTTTCGGAGAGATTTTGCCGGGTTGAAATGTGTGTCTGCACCTAGTGGGTTGCCCCAAGGTCTTTGCCCGGTATGAATACTGCTGGTGGT
CGGCCACGTTCCTTCCTCTATGGTTGGGCATATTAAGCACTATGAAGCACTATTTAGGCCTGTGACAAAGTGAAAGTAGGCCACAAGTTAAAGGTGGTGT
G
>NM_001252219-chr1-39367851-0+20200
TAAGTTACTATTATACCCTGGGAAGCAAGAGGGAGGGTGCCTGCCCAGTGATGGGCCAGACATTAGTAGGAGGAGCTTGAAGGAACATGGCCAAGGCTGG
CCTAGGCAGCGGCTGTACAGTTACTGCAGTGCATTAAGATGAATGGGCGGGAATCTTGGACAGGAGACAGGCAGAACCAAATTGATGCAAGAGGGAGAAA
G
>NM_001252219-chr1-39367851-0+33800
TCCAGCTGCCCTGACCACCGACCCCCGCCCCAGAGGACACAATCTGACAAGAGGACTGGCTGGGTGACAGAGTACATCCCTAGCCAGCATGCACAAGGGG
GAAATGTCCAGCACCATTAAAAATAAAATGTCTTAGAGATGCTGGAGAGATGGCTCAGCAGTTAAGAGCACTGACTGTTTTTCCAGAGGTCCTGAGTTCA
A
>NM_018775-chr1-39478747-1+14800
AAGGAGGAATCAGAATTGCAATCCACGAGACAACAACGGAATGCATTAACACTTCCCTTGAGACAGAATCTGTCTCAAGGCCAGACTGGCCTCTGACGTG
GTCCTCCCCAGTGCTGAGATGCACGGAGGTTTACACTGTCCCTTCCTTGTGTGGGGTGTGAGGGACAAATGAGCCAGGGTTTGGAGGTCGGAGACAACTT
T
>NM_018775-chr1-39478747-1+9000
ACACTAAGAACTCGAGAGGCTAGGTGAGGTGCCACAGGTTTGTAATCCAGGATGAGGGAGGCAGAGACAGGGTGGTTGATTGAGAAGTCAGGGCTAGCCT
GGGCTACATGGTGAGATTCCATCTCAGCAACAAGGACCACCCAAACTGCCCTGCATCTGGTGTAGTGGCAGAGGCCCCTGAGTACTGTGAACAAAGTCCT
A
>NM_018775-chr1-39478747-1+5000
CTTAAAATCATTGCTGGGGAATATATTTCCTGTTGCCAGTGGAAAAGTGTTTTGCAGCCTCTGTGGATTATACAGGTAGTCCGAGTGCCAGAGAGAGTGA
GGCAGGAGCATTGTTGGGAGTTTGAGGATAGCCCTGGCTAAGTTGTGAATTATATCCAACCTGGGCTAGAGTAAAACCTTGCTTCGAAAATAAATAAATA
A
>NM_018775-chr1-39478747-1+400
CCTCACCGGTAAGGGGCGCGCGCGGCGGCCCGGCCCGGCCTCTGTCCCTGCCGCCCGGCCGCGTCGCAGGTGGTGTCTCGGTGGCAGCCGACGAGGCCAG
GACGGCCCTGCCTATGGCTTGTTTTCCTTTTTCCTGCGTTTCTCACGCGAGCTCCGGTCGGGCTTGGAGCTCAGGGACCCACGGGCCGAGAGAGGCAGGT
G
>NM_018775-chr1-39478747-1+200
CTTCCAAGCGGGCTCGGCCCGGTGCGGCCGGCTGCTGGGGCGATGTGAACCGGGACCCGCAGGCGCGGCAGGTTCGCCGCGATGTGGCTCAAGCCCGAGG
AGGTGCTGCTCAAGAACGCGCTGAAGCTCTGGGTGACCCAGAAGAGCAGCTGCTACTTCGTCTTGCAGCGGCGCCGCGGGCACGGCGAGGGGGGCGGCCG
C
>NM_028043-chr1-39535802-0-22600
TCAGTCTTGCCGCCACACAGAAAAAGTGACAGACACTATAGTAATCTGTGGTACTAAGCCGGCGTGCTTGGTGAACTGAGTGGATTTGATACATTTCATT
GGTGATATTTCCTGCTGCGATGCATAGTTTTTATGTCAACCTGACATAAGCTGAGCAGAGGGAATCTCAATTAAGAAAAATGCCTAAATGCTGGGCGTAG
T
>NM_028043-chr1-39535802-0+400
CCACTACTTCAGCAAGGCCGACCACTTCCGCCTGGGCTCGGTGCTGGTGATGCTGCTGCAGCAGCCGGACCTGCTGCCTAGCGCGGCGCAGCGCCTCACG
GCGCTCTACCTGCTCTGGGAGATGTACCGCACCGAGCCGCTCGCCGCCAACCCGTTCGCGGCCAGCTTCGCGCACCTGCTCAACCCGGCGCCGCCCGCCC
G
>NR_028555-chr1-39548840-1-200
GAATTCACCATCCTTGTGCCTCAGCCTTTCCAGCAGTGAGATCACTTCAGACTAAGCAGTGATGTGAAGACTGGAGGTAGTGTCCATGACACAGAACTGA
CACGGAAGTTGTTTGCTGTGGTTCCTGCTCTCCTGGCTTTCACTCAGCAGTACTGACTTTGGCTCGCCCAGCAGAGAACTGGAACTGTGAGCACATGGTC
T
>NR_028555-chr1-39548840-1-8600
CCCTTCAGGGAGAAACTGTTTCATCCAAGGACGGCTGTACTACAGCCTCATCCTGCTTTGTCCTGAAATGTGTCTTCCTTATAGAACTCCTAAACTTCCT
TTATTGACAGCTTTTCATTATCTGTCCCTTTAGCCTGAGATAGCATACCTCCCTCATGGGCCTGGTTCATGCCCTCTATGTACAAGCTGCAGTTCAACAA
G
>NM_001033135-chr1-39577347-1+4800
AGACCTATAAAGAAATTAGACAAGGTGTGTGGAAGAGGCCTGCCCGAGGCTGGGGAGACCAGTGGTTAACTGTGAGTACTGCTTTGCAGAGGCCCCCCGG
GTCACGGCCCACGGCCCACCTCCATAACAGATGACTCACAGTACCTGTAATCCAGCTCCAGGAGGTCTGAGTCCTTCCTCTGGCCTCCTTGGACACATCA
C
>NM_001033135-chr1-39577347-1+600
CCGAGCCCATGTCTCACGCGGGTGAGCAGGCCGGGCGCTGGGCCGCTGGCCGCGGCCGGGGCGAGCCTGGTGGTTCCCCGGGTGGTGTGGAGAGGGAAGT
GCGTGCACACGCTGCAGGATCGGAGCTTCACCTCGGGAGGGTGAGAAAGCTGGGAAGGGCCCTCGGCCGGGGAGTAGCAAACACACCGGTGGCAGGTCCT
A
>NM_001033135-chr1-39577347-1+200
GGCGTGGGAGCCCGGGACGCACTCGCGGTGCTGGCGCTGGCCTTGTGTACTCCCGGGGTGGGCGGCGGGGCGCTCGAGTGGTACTCGGCCATGGTGAGCA
TCGAATACGTGGACCCGCAGTCGAACCTGACGGTGTGGAGCGTGTCGGAGAGCGGCCGCTTCGGAGAAAGCTCGCTCCGGGAGGAGAGGCAGGGCCTGGT
G
>NM_001033135-chr1-39577347-1-200
GAGAAACTTTACACAACCGCAGTCCCACGCTGGCCGACCCGGAGCGCACAAACTTCCCCAGACTTGGGGACTCTGGCAGCAGGGTTGCACAACTCTCTGC
AGCATCTGCAAGCTTCAGCTCGGCCGCCCACAGCCCTGCGGCACAGACCCTGGCGCCTGCGCACTCCTCACGCCCGCGGGCAGGGCCCCACCCCTTCCGT
C
>NM_170597-chr1-39651182-1+17000
GGCATTCAAAGGACTCAGAGGCTGCCACCCAGGGGCTCTCTGAGGGCCAGCCAGTCCTCCTAAAGATGGACCTTTCTTAGATCATCTTCCAAGTTACTCC
TCTACTGACAGCACATTGCTGCTCTGTTCCTCATCAGATGGGCACTGTGAAAATTAATCAGCCTCTAAAATATAAAATATACTCCTGAAAAATAGTTAGA
C
>NM_001145660-chr1-39720989-1+1200
AGATAGAATCCTGGAACAAAGATATCAGGCTGCCCAGAATGGGGGCAGCAGTGGCTAGAGCTGGAGGAACCATGGGAGGCAGCTCAAGAGAGAGTAGGGA
GAGGCCCCAGATGTCCTGTGGAAGAAGGGCCCTGTTTATGGATTACATCACTCCCTGTTTTCCAGTCAGTGCCTTGTTAGAAGGGACAACGATCAGTCAG
G
>NM_001145660-chr1-39720989-1+200
TATCATTCAATGGTGAGTGTCAGGACAGGGAGATACGGGCGCTGCCGGCAGGTGGGGAGCCCCGGAGGACGGGAGAGGAGCACCCCTGGTTCAGGAGACC
CTGGCGGAGAACGAGGGAACACACACACACACACACAAGGTCTTCGTATCTGCACCCGGTGTGGTGCTGGTTTTCCACCTAGCTGTCCCGGTGGGTCCCA
C
>NM_001145660-chr1-39720989-1-600
ACATCCTTCTGAGACTTGTAACCAGTGAGCAGCCAATGTCACATCCCTATGGTCGGAGTCTTAAAAGTGTGCCACGCCTGTCCAGTAGCACTGGATACAA
TAGCCTATTTCCCCATGAAAGGTGTGAGCTTCTGAGACAGCTGTCCCTGCAGGCTTGGAGGGATCGGTCTGCAGCAGCAGCCACCGGAAGCTGCACGTTG
G
>NM_001145660-chr1-39720989-1-36200
GGTTTTCATCACTGACTTGTTCTGGCCTGCCAGGGCACCCAGGTAAGCGGATGGACTTCTGCTTGATTGTTATTGCTTTATGTTTTCACGTTTTCATGTA
CAGGCACGTGCACACATGTGTTCCTGGGTATGTGCAGGTGAGTGCATGCCACCGTGCGTGTGTGGAAGTCGGAGGACGACCTGGTTGGCTCAAGCCTTCT
G
>NM_001177348-chr1-39805332-1+30400
TGGCTGTACTATCAAGGCTTACTAACCATTTCATATGCCTGTCATGTAAAAGTGATGATTGCCACACTCCATACATTATATCTCCTTTAATCCCTACATC
TCTGGAGTCTTGGGGCAGATCTTCAGTCTTGTAGTTCTGACACTTTCCCCAAACCCAGACAATTGCCAGGATCACACACTAGTGAGTGCTCTCAAAGCCT
T
>NM_001177348-chr1-39805332-1+800
GGGTCTTTCAAAGTTCAGTGAAGGCCAGTGCTGCTGTTACAGAGGAGAGAGTTTGGTTCCTAACACCCACAGACGGAGGCTAATAACTGCCTGTAACTAC
TTTCCCATGGATTTGACCGTCTTTTCTAGCCTCTGAGGGCACTCCCACACACAAGAGAATGCACATGTGCGCGCTCTCTCTCTCTCTCTCTCTCTCTCTC
T
>NR_040465-chr1-39847330-1+17800
GTGCACTGTTGGAGGACATCTGGGTCCTATTCTTTGGGCAGTAGGAATCTTGAATTGTTACTTAAGAGATTCAGTTACAGCTAACAAGAAGAGCCTGGAC
AGTTGTAGCTCAGGAGCACTGGGGAAGGGACCCAAGCTTCCCCTGTGCGGGATGAGTGCTCTACCATGGAGCCATATACCAAATCCAAGAGCGATGGCAT
A
>NR_040465-chr1-39847330-1+16800
ACATGTCTTGCTCAGCCCCTAAGGTCTACCCAAGAACCAACCCTTCTAGAAACTTCTGCTAGGCTACCACAGGGCACAGAGACCTCTCATTGTAATTTTA
TAGACTTTTACTATCGTGCCTTAGCCTGTATTCTGTTACTATAACAGAATACCTGAGACTGGTTCATTTATAAAAGAAAGACATTTATTGTGGCTCATAG
T
>NM_008696-chr1-39900913-0-25600
CTCTATTATAGCTTCTTTGTGCTGGAATGTGGCTTGTTTCCCTTCAAATTTACTACAAGCACATCTGTCCAGGCAGTCCAGCTGCAGAAACTCAAGCATC
ACCGTGTTCAGGTATTTTTCTCTTAAGCTCGTCAGACAAAAAAAGAGGTCATCTTTACCATGTCAGCTACCAGCAGTCTTGACGTCACATGTAGGAAGGG
A
>NM_008696-chr1-39900913-0-9800
CATGGGCTGGACGCCCCACAGGATCCAAAGGGCAAAACAACTGTCATGCCAGAGCGTATCTCTCTCCATATCTTGACTACTGTGCGACGTGAGCAGCAAC
CTCACTTTTCTGCCACCACGCATCCTCCACTACGATCAACCGTGAAACTTCAAACCGTGAGACAAAACAAGTCCTGTCTTAAACTGACCTTCTCCGCTAT
T
>NM_008696-chr1-39900913-0+0
TCTCCCGGCGGAGGGGGCGGGGGAGTCGCTCGCCCCTCCTCAGCGGCGCCGGTCGGTGCCCCGCGTCCCCGCCCCCGCCCCCGCCTCCCGCGGCATCTTT
GTCTCGCGGCCTCGCGCTCGCTCGCTCGCCGCGCTCTCCGGCCCCAGCTCCGGGCCGCTCGTGCAGGCGCGCGCGCGCGGGGCGCCGGGGCCTGAGGCGG
C
>NM_001252202-chr1-39900913-0+200
CGGGCGACGCCCGGGGGGCGGGTGGGGGCCGAGGGAGGACCGCCAAGCCATGGTGTGAGCTCCGCGGCCAGCGCTCTCCGCGCCGCGCTCCGCTCCGACC
GGACGACAAGCCGCCCGGGCGGCGGCGGCCTGCCCGTGCGGCCCGAGCCCCGGCGCCGCCGAGCCCCTGCCCGTCTCTCGCTCTCTCGCCCGCTCCCGGA
G
>NM_001252202-chr1-39900913-0+400
GCGGCGACCCGGGGAAGATGGCGAACGACTCTCCCGCGAAGAGCCTGGTGGACATTGACCTGTCGTCCCTGCGGGTGAGTGCGGCCGCGCCCTGCGCGCC
GCGGTGGACACGGACACCCGCGGGCGCGGCGGCCCCTTTGTCTGCCGGGCGAGCGGGCGGGCGGGTGCCACGGCGCTCCCGGGGACCCGGCGGGGCGAGC
C
>NM_001252202-chr1-39900913-0+13600
TGCTACAGTTGACTCTTTCCTTCACTGGGCTCAGAGATCACACTCAGGTTGTTGTGTGAGGGCAAGTACCCATACCTGCCGAGCCATCTTGCAGGCCCAC
ACAGTGAATATAGACCATTCCTAACCTTTTCCTGATCTTACTAGAAAAGGATTCCATAGATATTAATTCCAGTTTTCAAAGTATGAAGTTCCCTTTGTTT
T
>NM_001252202-chr1-39900913-0+49400
AGTGCTGGCAGTGTGGGGCGGGGCTGACATGGAGAGGGGCGGGGCTGATGGTGATGGGTGGGGTTGACACGGTGAGGGGCAGTACTGAGACAGTGTGGGG
CGGGGCTGACACGGGGCAGGGAGGGGCTAGCAGGGGAAGATGGTGGCTGTGGTCTCATAACCTGGGAGGGATGATGTTGCCTCAGCAGTTGCCACTCACC
T
>NM_010555-chr1-40084768-0-38400
GGGGCAGAAGTGGGGATGAAAGAAGGTGAGGAGAGGAGAGAGGGAGGGAGGGAAGGGGAGGAGAAAGAGGAAAAGAGAAGAAGGGGAGTGGGGGAGAGGA
GGACAATAGGAGCGAGAGAAGAAATGAAAGGGACTGGAGGGGGGAGGGAGGGGAGGAGAGGAAGAGGAGAGAGGGGAGGGGGAGGGGAGGAGGAGAGGGA
G
>NM_010555-chr1-40084768-0-20000
AGGCTGATGCTCCAGAGACAGGCATCGTGGGAAGGGGAACTGTCCTTGCGTCAGCAAAGCCAACTCTGGCTAGATGGGTGATCTCAAATAAACCACCACA
GGGAGACAATGCATCACCGTAGCTTGGAAGGCTTGCAGGGGAGACCTGAGCATAAAAGATCTCAAAACCATTAAAACCACAAGAAGCCTACACGGGTGGC
A
>NR_037980-chr1-40085851-1-20600
ACACTGTGGCACACCGGGACTAAAAGTACCATGGAGAGGGTCTATTTCAGCTTACAGCTTTCAACCCATCATGACATCACGACAGGAAGCTAGAGGCAGA
AACTGAAGCAGAAGCCATAAAGGAACACTGCATACTGGCTTGTTATACAGGGCTTTTTCAGCCTAGTTTCTTATACAACCCAGGACCTCCTGACCAGGGA
T
>NR_037980-chr1-40085851-1-28200
CAGCACTTGAGAAGCTGAGACAGGAGGACTGTGAGCTTGAGGCCAGACTCAACTACATGGAGAAACCCTGTCAACGGTGGGGGAAGGGGTGATAAGGAAG
AAAAGAGGAAAGGAGGGAGGGGTGGAAAGGAAAGAGGGTGGGGAGGAGGGATTGGGGGGGAAGGGAGAGGGGTGGGAAGGAGGAGGAAGGAGTGGGGAGA
A
>NM_008362-chr1-40225080-0-29600
AGCAGCGGTCGCCATCTTGGTCCGAGACCCGCCGAACTTAGGAAATTAGTCCGAACAGGTGAGAGGGTGCGCCAGAGAACCTGACAGCTTCTGGAACAGG
CAGAAACACAGAGGCGCTGAGGCAGCACCCTGTGTGGGCCGGGGACAGCCGGCCACCTTCCGGACCGGAGGACAGGTGCCCACCCGGCTGGGGAGGCGGC
C
>NM_008362-chr1-40225080-0-3600
GAAACACACCAAAAACCTTCGGTGCTGCGCTGCAGTTTCTTGCTGCTTCCACAGACTCAGGCCGATTGGCAGAGTGATGTCAGATGAGATAGGCTCACAT
GCTGAGGCAAGACCCCTGGAGGACACATGATGTTTGGAGGGAGTATAAAAAAATACTGGAGGGACAGTGACGGAGGCTGAGGGCTGGCTGTCTCTCTAGG
T
>NM_008362-chr1-40225080-0+800
GAAGCATCACTTCCCATCAGTGACTGCGGTATAGAGGGATGCACTCACACTAGAGGGTTCTTGGAGGAGGACAGCCTCACTAGAGGGTGTGCTGAGGGCC
TTGCAAAGCTATTACCAGGAGCCACTCGTTGCAGAAGTGATCATGTACCCTACAGGCAACACACACACACACACACACACACACACACACACACACACAC
T
>NM_008362-chr1-40225080-0+15800
AAAATACTGAAGAGTCTTAGGTATTTTCTCCTCTTGGAAGGCTATAGTTATAATGTGTCAGTTTCAAATATTGGGCAATACTATGCCATAACTACTCCCT
GGGCAGGCTTGTGGAGCAGAGAGCTTCTAGCTGACTCCTCATCTCCAGGCTAGGAATTCCCATGACTGTGTCAAGGTTTTTTTTTTTTTTCATGGGTTTC
G
>NM_001123382-chr1-40266586-0-2600
AGTGATGGAATCCAGGGCTGTCAACAGCGTGCGGCAGCAGGGTTAGCAGTGTGTCTTGTGCTAAAACATGTGAACACACTCAGAACATTTGTGTGGCGCT
GGGAACTGAGCAGAGTACCCTGGAAGTGGCCAACTGTAGCTTACACGGATGCCAGGTGATCAGCCGAGTAAAGCGGCCACACATAAGTTCCCTCAAGAAA
G
>NM_001123382-chr1-40266586-0-600
CAGAGCAAATCCTACAATTAATTGGGATATGATAAGGGGACCTGTTTTTCAGCCTGGTGGACAGCAGTAAAGCAACCAAGTAAAAAGCCTATGAACTATC
AACTCTTCACCAGAGCTCTTTAACTCCTCCTACCTATAAAGGCTGCGGGCCTTTATACCAAAAGAGGAAATCAAGGTATTGCAAACTTAATGACTCGGCT
A
>NM_001123382-chr1-40266586-0+0
TGGGGCAGAAACTCCACAACCCAACCTATCCGGCTCCCAGGGCGGGGCATTGGCACTGGGCCAGCTAGCTCCGAGCCCGAGGCTGAGGACGCTGGCCTGC
AGTCTCCGCCCGCTGCACGCCCCCGCGGGCGGCTCAGAGTGGGAGCAGCGTGCTGCTCAGAAGGTCTTAGCTGGTGCGGGGTTCCAGGAGCCGCCTGGGA
G
>NM_001123382-chr1-40266586-0+1000
GGGTGAGTGAGAGCGGCTGCCAGGGAAGGCAGGTAGACTCATCTTCCCACCAGGCTAGCTCTCTGTACTGCTTCCGATGTTCACCAGCTGGGAGCATCCC
ATCTTTCTGACCCCAAGGAACAGCCTAGGAACTGAGACAACAGAATCTAATCAGTTGGGCTACTTGGGCCATGATAAAGAAGAGATGAAGTCTATCTGTC
A
>NM_001123382-chr1-40266586-0+15600
ACCAGAAGCCCAGTGTAACATGGAATGGTGAAGAAGGCTCTTCAGTGTGGCCTGGTGGTGTGGGTGAGGACAGCTGGGGCTCAGGACACTGAGACATTCG
CTGGATTAGTAACATCCTGCCTTTCTTCCCTTCTTCTGTTTCCCCAGGAGAATATGAAAGTGCTACTGGGGCTCATTTGTCTCATGGTGCCTCTGCTGTC
G
>NM_133193-chr1-40324589-0-26600
TGTGGGTTTTCCTTTTGCAGATGAAAACAAGAGGGACAGACCTGTTATCCTGAGCCCTCGGAATGAGACGATCGAAGCTGACCCAGGTAAGCAGGCTTCC
CAGGGTGTGGTGAGGCCATTATCCTGGACTCACGATGAAGATGTGTGTGTACCTTCACAACACACACATCACAAGCTACAGAGGGATGGTGACACATTCT
C
>NM_133193-chr1-40324589-0-15600
CCTAGTTCCCTTCCCCCAGGAAAAACGACACGGGAGCTGGCCAAGACCTCTCTGGGTGATGAGCCTAAGGGATGGTTTTGTGTAGGGCCCCTATGCTTGC
ACACTGGGGATCAGACCTCTACCTTCACCCATGAGGCTTGCTTGCAGCAATTAAGATCTGGCCATAGGTTAATTAACATTCTGGCCTTTTGATGCACCTG
C
>NM_001356478-chr1-40324589-0+800
TAGTCAGACTGACGCTGTGGTTGTTTTCAAAGTCTTACAGTTTCTAATCCACAAAGACTCCGAGGGATGCCCACTAAGAAGCTGTTGGTCTGACAGCGTT
TGCCGCCACTGCTCTTCTCAGTGCCTAGTGGGGTCTCCAGTGTCTCTGGCGCAGGAAGACAGGTCCGAGCAAGCATTACTTTATGGCAAGTTTAGACTGA
C
>NM_001356478-chr1-40324589-0+16200
GGTTTGAGCAAGAGTCCGGAAGCAGGTGTGTGAGGTGAAGGCGGTTAGCTTGATACGGTGAGTTACTGGTGAGGAAGGTGAATTGAAGGCAGCTCACTTG
GCAATATGTTTGTCTTGGAAACATGAGGACCTTGATTGCTCCCCATAAACACATTTTAAAAAGCTGGGTGTGGTGGTGCACAGGGGACTGGCGGATCCTT
A
>NM_001294171-chr1-40429570-0-37600
TAGTGGGAAGGGGACTGGCACTAAACCATTCACAGTGAGTCCTTTTCCAGGTAAGACTGCACTGGGAGCTGAGAGGTCGAAGGACCAAGTCTGTTTTACA
AGTGCAACAGCCAGGTGTGAACAAGGAGACACATTTCTCAGTGAGGAGGGAGCAGACATGGGAGAGGATCATGGGAAATTCTGGCTAAGAGATGTTGATG
T
>NM_001294171-chr1-40429570-0-9800
TGAGGGGGCTCCCCCATCCACCCACCCACTCCCACCTCACTGCCCTGGCATTCCCCTACCAAACTCAGACACTATTGCTGATGCCAAAAAGTGCTTGCTG
GCAGGAGCCTGGTATAGCTGTCCCCTGAGAGGCTCTGCCAGAGCCTGACAAATACAGATACTGATGCTCACAGCCAAACATCATGAGTGTGAAAGAGTTA
G
>NM_010743-chr1-40439629-0-3800
AATGGGCCTCTCTTTCCAGTGATGGCCGACTAGGCCATCTTTTGATACATATGCAGCTAGAGTCAAGAGCTCCGGGGTACTGGTTAGTTCATAATGTTGT
TGCACCTACAGGGTTGCAGATCTCTTTAGCTCCTTGGATACTTTCTCTAGCTCCTCCATTGGGGGCCCTGTGATCCATCCAATAGCTGACTGTGAGCATC
C
>NM_001161842-chr1-40465552-0-800
TTTGTTCCCGAGATTCTTCTGATAAGTCTAAACTATTTGCATGTAATTGAGCTGGGCAGCATGGCACACTTGGGAGGCAGAGGCAGGTGGATCTCTGTGA
GTTTGAGGCCAGCCTGCTCTACAGAGTTAGTTCCAGGACACCAGAGCTACAAAAAGAAAACCTGTCCTAACAACAACAGCAACAGCTGCAGCAGCAACAA
C
>NM_001033289-chr1-40681712-0-2200
TTTGTTGGTCCTCGCCCTGTCCCTTGTTTGAAAGGGGTCTATTATTGTTCACTTCTCTCTGGCTTGGGAGCACCTGGGATTCTCCTGCCTCAGGTCTTTC
TCCAGAGGAATACTGGGCTCACAATGTGTGATACCACCACATGGATTCTGGGATTCAAACTCAAGTCTACATGCTGGCTCTTCATGGGCTGAGCCATTCC
C
>NM_001033289-chr1-40681712-0-400
CGCGTGCCAGCGCCCCGGGGTGTCTCCTTGCAGGAGCCTGCGGGGGGAGGGGGCAGGGCGCGACGCGTGGGTCGCGTCGGTCCCAGCCCTGATGGACGGC
CGACGCTGCCTCCGGGGCGGGGACAGCTCAGGCCACCGTGCGCACCGAGCACCTAGTGCACCCACAGCTCCCGGGCTCCCAAGAACAGCGGCTCTTGGTC
C
>NM_001033289-chr1-40681712-0+0
GCCGGCGGCGGAGGGCGGCTGAGCAAGGCTGAGCGCGGCCGAGGGACCGCGCAGTGGCCTCCTGTCGCTGCGCGCTCCCCTCCGGGCCCTGCGAGGTTCA
CACCCACCGAACTGGTTGGCGACAGGGCCCCGACCCCGTGGAGGCGGTGGTGTGGTACTCTCGCAGTCCCGTTGAGTTAGTAGTGCTGTCCCTCCCGCGA
T
>NM_172499-chr1-40790657-1+19000
AAAGCGCACAGCTCAGTCTAGAGAGACAAGTAAAAGATGAGGACCGGGGAGCCATATTTGGAAGGCTTCAGCCGTGAGCTGAGCAGCATGAAGTGTGATG
TGCCTAAGTCCTTCAAGTAGCCCACTGAAGAAGCAAAATACTGCTTGTTCTCTATCTGGATTATCCCTTGATCCCCCAACACATACCTAACATGCAGGGT
T
>NM_172499-chr1-40790657-1+6200
GTGTCTGTGTGGTGCTCGTTGCTATTGGAGGTCTCTGCTTGTTCCTCTCAGGGCTGCTGGAGTGATGTGGTCGGAAGACGGTCCTCCTTGCTGGTGTGCA
TTCTGCTTAGTGCCCTGGGCTATCTCCTCCTTGGAATGTCCACCAATGTGTTCCTGTTTACGCTGGCTAGAGTCCCCGTGGGTGAGTTCTGACCCCAAAG
G
>NR_040475-chr1-41181252-1+41400
ATGGAAGACAGCAGGCATAGGGTGTAGGCTAAATCCCTGCCCTTTGTTTCAGGGCTCCATTTGCTCCTTCACCAGATCATGTTTGTCCTGCCTCTGCTTT
CCCCTTTGATCTCTTGCAGTTGTTCTCCAGCAGTCACAACATGAGGGACTGTACTACAGGGTCACAGAATCAGGAAGGTTGAGAACTGCTGCCCCTGGAT
C
>NR_040475-chr1-41181252-1+25200
AAGGTCACACAGGTTTGTCAGAAACACAGGTGGCAGACTGGGGGTCTCCTCCGCCTGGTGTGGGAAAGAAGAATTGAAGGGGAACCTAACCTCTGTTCCC
TTGCTCATCTGTGCCCACAAGTCTCATAGCAATCGCCTCCTCTGCATGACAAGCAAGAGCAAGTTGAGCCCCAATAATTGCTTAGTCTAAGGCTCCGTGT
A
>NR_027826-chr1-42694825-1+41200
CAATTGCTCCTATGATGAAATGCTATCTTCTTTTTCCCCAAAGGCATCCACATCCTAATTTTTGACACCATAGATTTGTTTTTCTTCTCCCCCTCTTTCT
CTCTTTGAAGTTCATATAAGAGGAACCACACAGGAGATAGTCATTTAAAAAGTTATTTTGCTATGTAAGATATTCTTAACATGGAATAGATATCATCCAT
G
>NR_027826-chr1-42694825-1+8000
TCTGAGCGCGGCCACGAGCTCCCGCGGCGGGCTTTGTTCCCGCGGAGCGGGGCAGGACCCCTAGCACCGCCGCGCGATCCCGACCGCCCCTGAGCTGGGG
ACCGTGGGGGTGGGGAACTCGCTACAGAAAGGGGGACCAGAGAAGCTCCGGTGGGCAGGGCGTTTGAGCCCGGGAATTAGTTTCTTTGCTCCTTTCCGTA
A
>NR_027826-chr1-42694825-1-600
CCACTTTCCCCTCCACGCCCCTCCCCCTCCGCCCCCTTCGTCGTCCCCCCCCCTCGCTCCACCCCTCCGCCACATCTTAACTCTTAGTGTCCAGCCCAAA
CGTCTGCGTTCCCTTGGCGGCTCCCTGTGTTCGCGATTGGTCTGGGGGGGTTGGGAGAGAAATGGAAGAGAAAAGGAGGGGGCGGGTAGAAGGGGGACCA
G
>NM_008900-chr1-42697146-0-400
TCCGCACTCGTCCGAGGACAGGAGGAGCCGCGGAGCCCTTGCTCCCCGAGAGAGCGCCCGAAGTACGGGTCCCCGCCCCAGTGGGCGAGCCTCGCTGGAG
CCAGCCGATCGCTCCCGGCCAGGGGGGAGACCACGACCCCCCCTGAAGGGGCTGGCCACGGAGCTCGCCCGGAGAAGCGATCCCCCCTCCCCAGGGCGCT
G
>NM_008900-chr1-42697146-0+800
GCGCGCCCCCGGGGCCCGGCGGTGGCGGCGGTGGAGCGGGCGGTGGAGCCCAGAGCCTGGTTCACCCCGGGCTAGTGCGCGGGGACACGCCCGAGTTGGC
GGAGCATCATCACCACCATCACCACCACGCGCACCCGCACCCGCCGCACCCGCACCACGCGCAGGGACCCCCGCATCACGGCGGCGGCGGCGCGGGGCCA
G
>NM_008900-chr1-42697146-0+1000
GGGCTCAACAGCCACGACCCTCACTCGGACGAGGACACGCCGACGTCTGACGACCTGGAGCAGTTCGCTAAGCAGTTCAAACAGCGGCGCATCAAGCTGG
GTTTCACCCAGGCGGACGTGGGGCTGGCTCTGGGTACGCTCTATGGCAACGTGTTCTCGCAGACCACTATCTGCCGCTTCGAGGCCCTGCAGCTCAGTTT
C
>NR_110495-chr1-42713454-1-1200
CCACTTTCAACTTTTTGCTGTTCCCGTTAGATGGCGCTCAAGACTTTCTAACCATTTGTGAAAGTGCTCCTGGTCCGGAACAAAAAGAGCCTTATCGAGA
GAGAGAGTGTGGAGTGGGCGTGAGCGGGGGGGGGGGGGGGGGGGCTGGGGGGGGGGATGTGGGGGTGAAAGCACACCAGGGCGCGGGCGTCGCCTGGCAC
C
>NR_110495-chr1-42713454-1-15000
CGTTTCTTCTCTCATCAGATTCAGCTGTTCCTTGGACAACAGGGTCTTCAGTCTTGGATATTTCATTGGGGCTATTGATGGAACCGAGAAGGAAAGAGAG
TAAATCTGCCTTGCTTCTGTGGGTATCAGTGTTTTTGCCTGCATGCATGTCTACACATGTACCTGCCTGGAACCCTCAGAGGCTAGAAGAGGCTGTTAGG
T
>NR_130904-chr1-42750712-0+12600
CTTTACCCAAGATATTTTAACCCCTGGGCCATCTCTCCAAGTAACACCCATGTTACCTTAACCACCACAATTGCCTTGGTGTAGATTTAGAGATAGGACT
CAGAGGTAGCTAAATCTCTAAACATTCTAGTCATCAGAATAAAGTCAGAAACAGAGGCTGGGCCTGTAACTTCTTGTCGTGCACTGTTAGTCACAATAAC
A
>NM_023514-chr1-42851233-0-36600
AAACATGAATTTACCCTCTGCCTCAAATCAGCTCTGTACCTCAGCAGACCCTGAACTATGTAACATCCCTGCACCTCTGCATTTCAAAGTTTATTGACGC
GGTCTGCCGGTGGAAGCTCTCTCATCTATCCACTCTCCATCCTTCAACATCATTGAGAGATGCTGTCCTTTGGTCTGGTGCTCCCAGTACTAGTTTGTAT
A
>NM_023514-chr1-42851233-0+0
CTGCTGCCGCGCACCCAATCAGCGGCGAGGGGCTGGACTACAGAACTCCGCCCCTAGTTGCAATTGCTAAGGAAGCGCTTCCGCCTGGGAGGTCTGCGCC
TGCGCAGTCTCCAGGCTCCACCCCTTTCCCCTCCCGCCAGGATGTTTCTTACGGCCAACATGGCCGCCCCCTGTGTGTCCTGCGGCCGAGTGCTTTCCCT
T
>NM_023514-chr1-42851233-0+33200
AAGGTTGAGGCAAAAGAGTTACCAGGAGTTTGAGGTAAGTCTAGGCTCTAAAAAGAGGCACTGTATCAACCTTGAGCCTCTCCCGCTTTAAAGGAAGGAA
GGAAGGGAGGGAGGGAGGGAGGGAGGGAGGGAGGGAGGGAGGGAGGGAGGGAGGGAGGGAGGAAGGAAGGAAGGAAGGAAGGAAAAGTCAAAGAAAATTC
A
>NM_053107-chr1-42952872-0+400
GCGGCACCGGGGCCGCTCAGCCTTTGTCTCGGGCCGCTGGGCGCATCCGGGCCCAGTGCAGCGTAAGTGACCGGGGCCAGGGCCGGGCCGCGGGGGGCTT
GGTGGGGCGGGCCCTGGCGCGGGTGCTGCCTTGCGGGGTGGAGTGCGGCGGAGGGGAGGCCGGGCCGGAGGAGCCTCGGCTGTGATGCTCGGGCGGCGCC
A
>NM_001357299-chr1-43092486-1+49000
CCCTTTTTGAGTTCCCGTCCTGACTTTCTTTGGTGCTGAGCCAGGTGGAAATAGAAGCTGAATAAACTCCTTCCTCCCAAACTTGCTTTTTCAGTCATGG
TGTTTCATCTCAACAATAGAAAAACCTAAGACAAATATTGTGTTACCAAGTGTGTGTGTGTGTGTGTGTGTGTATGTGTGTGTGCACGCACGTTCACAGG
T
>NM_001357299-chr1-43092486-1+20000
GCTTTTGTTTCTTCAGTGTTGTCTAAACATTTGGAAGCAACAGTGTGGTGCTTTCAAAAGTTAAAGTTAAAATGGATTGACACCTCTGCGTCAAAATATT
CATCTCAGTGTTCCCCAATAGCAGTTGCCTTCCAGTGTACGTAACTGCCACAAGCTTATTATGGACAGATGCTTCACGGCAGTCTGTCTTGAATCACGAA
T
>NM_001357299-chr1-43092486-1+6600
CAGAATTGGAGGGCTCATCTGTGATCCAGATCTTGAGGCTGGAAGATACATGTTTCTGACCTGGACCTTGGCATGGAAATCTTGAGGCACAGTGGCTATG
AAAAGCTTAGGCCCAGGCAAGATAGTACACACCTTTATTCCCTAGAGACTAAGGCAAGGAGATCTCTGAGTTCAAAGTAAGCCTAGGACAAAAAAAAAGT
C
>NM_001357299-chr1-43092486-1+800
CTGAGCAGATACGATTGAGCACTCAGGAGCTTCGGGTAGGGCGAGTTGGGTCAGGAGGGCAAGTAGGCAACATTGATATTAAAGTGGTGGCAAGGGAAGA
CACGGAGGAGTGTGGGAGGAGGGCAAGGCTGCTCTGCGAGGGGTCGTACCTGCTACTAACAGGAGATTGCTGGGCAGAGAGTGGCTGGTGTGGTGCCTGC
T
>NM_001357299-chr1-43092486-1-400
GTGAGTGGAACTGCCCTGGGACTCCCAGCGCAGAAGGGATAGCCTGCACATATGCACCTCCCCTCCGGGACTAGCTTTCCTTCTGCCAGGACTAGCAGTA
GGCCTAGGAACCGGAGGGCCGTTCCCCCGACCCCCTTTGGCACACTGAAGTCCAGCAAGCATCCCCTGCCCGCAAGTCGGGGCCCGGCTGTGAGTCCGTC
T
>NM_010212-chr1-43163961-1+2400
TGGCAGGGAACATGGTGGCACACAGACATGGTGCTGGGAAAGTCGCTGACAGTTCTATATCAGGATCCACAGGTAGCAAGGAGAATCTGGCTTGACATAG
GCTTTAAAACCTCAAAACCCCAAACTTCCTCCAACAAGACCATACCTCCTAATTCTTCTAATCCTTTCAAAGAGTTCTACTCCCTGGTGAACATATGGTC
A
>NM_010212-chr1-43163961-1+0
GAGGGGCGCTCGCTACCGCGCCTGGCTCTCCTGGCCAGCGCGCCCAGCCCGCCGCCCGGGCGCGTGTGTCCTTATATGGTCAAATGACTCGGCGGGGGTT
CTCGAGGGCGGGCGCAGCTCCTGCTGCACTCCGCCCGCTGAGCCGCCACCGCCACCGGTCCACAGTCCGCTGGGTTCCCTTAGACCCCGGCCCCACCGCG
C
>NM_001289533-chr1-43196761-1-40600
ACCCTTCCTGAAGCTGCAGAGTGAAGACATGTCCTGAAGTCATGGCCAGACAACACAAATGAGGGGGGGGTGGGTGGAAGGACACCTAATGTGTCTAAGA
AAAGCTAGTTCTAATTCCGAGGTGGAAACCCTTTGAGTCTTCTGTGGGACTCCACAGGGACCCAGCCCGAGGGAGTGTGGATGCACCCTTCAGCAGCTGG
C
>NM_010879-chr1-43445751-0+0
GGACTCCCAGGTGGGTCCCCCGCCCCGCGTGCGCCGGGCTGGGCCGGCCCCTGGGCGGCGTCACGGCAGCCAGGGAGGAGCGCGGGCGGGGAGCGCGCGG
AGGCGGGCGCTGCGCGGGAGGGTCGCCGCCGCGGATCGCAGGCCGGTGCGCGCGGCCGAGCGGGCGGCGGCGGCGACGGTGGTGGTGAGGAGGGCTCGGC
G
>NM_010879-chr1-43445751-0+200
GGCAGGCAGGCTCGGGGCTCCCGGGCCGGCGGGGTCCGCCGGGTCCAATTGCGTCCGCTTGGTGGCGGGAGGAGGGAGCGGTGCAGACAAAGAGCGGCAT
CTGGGCGGGCGCAGCGCGGCCGCCGCCCCGGGACTCGCGCTGCTGCCCTCCGGCCTCGGCGTGCACTGTGCGGCGAGGTAAGGCGATGGCGGGGGCTGCA
A
>NM_024283-chr1-43730602-0-1200
CATTGGGCAGCATTTGAAAAGCCCTGATGACAATGACACTAGGGTTGAATTGGCATCGTTCCGGAATGATAGCTCCTGAGAGTCTAGCCTGGGCACGAAG
GAGATAAAGACCACAGGTGGCAAGGTGCTGAGCACAGGACACGGAGGCCAGAGTCTAGGTGGTAACACTACCAACATTTTTGTGTGCTCACAGCATAGGA
G
>NM_024283-chr1-43730602-0+0
CTTTAAAAGGCAAGGCCTGAGCCTGACGCCAAGGGCCTGGGTTGCTAGGGGAGGGTTGTGCTGCAGAGGAACGGCTCAGGGGGGCGTGCGGAAAAGAGGA
GTGAGCCAACATTCTCTGTCCAGGCTGGTTGGGCTGTGCCTGGCATCAGTCTTGCCCTCTCCCCTTTGGCCACGCGGCCCTTCTCAGCGATTTGCAGCAG
A
>NM_026430-chr1-43827708-1+16800
TTCTTCTGCTGGAGGCGGGGGAGGGTTTTAATTGGGCCATTAGAGCTTACCCATGGTTTTAATCACATGTTTATACTATACAGTTTTTGCCTTATTGGGG
TGTTGAAACTATGCAAGGCCCCTTCCCCCCAGGAGCAGCTGATGTGCCATGGCAGTGTGGAGTAATGAGTCAGGTTGTCAGCAACCTCATTCACTTGGTG
G
>NM_026430-chr1-43827708-1+200
GCGTGCGCGGTGGGCGGGAGCCCATTCATTCCCGCGCGGCGGGGAGCGGGCGCTGCGGCCGAGCAGCAGGCTGTTCAGGGCCGGGGACCGGTTCACAGCT
TCCACGAGGCTGAACTTGTGCTGTGGAGCCGCTGGCCGCTTTGCTTGCTGCCCGCTTCCGCGTAGGCCCGGCGTCGGACCGGTGGCCGGTGTTGGGGCCT
T
>NM_009418-chr1-43933994-0-35800
TCATCCATCCATCCATAGAAAACATCAACAGGCCCTCCGCGGCTCACCGCTTCCCAACAGCCCGCGACTGTCGAAGCCAGGCAGCATTGGGGATTAGTGC
GGAAAGCCAGGGTGGTGACCAGCGCAGCGGCTCCGTCATTGGGCGAGGAGCCTGAGGTGCATAAGGACACCACAACCTGTGGCCCCCCGCAGAGGAGGGC
G
>NM_009418-chr1-43933994-0-200
CTTCCGGTCCGCAGCGGGTTAAGCCAACCTCGGCGGCGTCGCGAGGATCCCACGCCTCAGGCAGACAGCCCGTTCCTCTCGCTGCTTCTCACGGAGAGTG
ACAGCTCGGAAGGCAAGAACCTCCCTCCAGTGCGTTGTCATCCGCAGCAGCGCACACTCCGTTCCAGCTCTGCAGCCTGGGTAACATTCCCTCGTCGTGA
C
>NM_001310540-chr1-43933994-0+400
CCTGGAACAAGGCGGGGACCGGACGGGCCGGGGCGGCCCGGACAGCTCTGGGAGACCTCCAGGCCCTGTTCCCTGTCCACACAAAAGCGGTGTGGTCAGC
GTGGCTGTTCGGGATCGGGGGCCGCGGGGAAGCTTTGCTGGTCAGCCTGGGCGTTCCAGGCCCCACACCTCTTCAGGGTCCGCACCCGACCTCGGCATGG
G
>NM_029368-chr1-44102441-1+400
CGCGGCGACTCTCACGAGCTGTTGGGGGTGACGGGAGCTAAGCCTCCTCCCAGACGGGCCCGGGACGCGCGCGTTCGTTAAGCGAATAAACGACGGTTCC
CGTCGACCTCTAACCTCGGGTTTGGAATTTTTTTTTTTTTTTTTTTTTTTTGGTCGTATGGTTGGTCGACCCCGGCGATCCTAGAACTCACAGTTTTGTT
C
>NM_029368-chr1-44102441-1+200
TCGTGCGTTCGCTGGTAAGCGCGGCGGCGGGAAGTGGAGGCAGCGGTGGTGAGGCCGGCCGGCAGCTCCTCGGGGGCTGCTGCTCTCCTCCGCCCGAGGC
GTCCGTGGAAGCCAAGCGCTCCCGGCCGGCAGCCGCCGACGGTCTGTTTTGCCGAGGAGGGTGGACACGGGTTTAGGACGACGGGCAGGTGGAGCCGGGC
C
>NM_029368-chr1-44102441-1+0
CGAGGGGCGTGGCCGAGCTAAAAGCCGGCAGAAAACTCTCTTTCCCGGCGAGCCTCGCGGCGCGCCCCACGAGCCCCGGGCGAAGCCTGCGTGCGCCAGC
GCAGTAGCGGGCCGCGCTGACGGGGGCGGCGAGGCGGTCGCTTCGAGCGTGTTAGTTCGCTCCCTGAAGAGAGTGAGGGCGGTTGGGCGCTGGCGGTCAC
T
>NM_144558-chr1-44119968-0+11400
CTTCTATCCATTGGCCCCAGAATCCTATTAGCTCATGTACTACTTACTATCCATTGGCCTCTGTCAGGTGGGGTTTGGGATGGACTATCATGACTTTTAT
CTTTTTAATGTAAATGTCTTGCTCAGTGCCCATAGTCACCATCTGAAGTAGCGCTTTGATGCTTTGATTCTGTGTATGATACACATCAGCGATAGTTACA
C
>NM_011729-chr1-44147744-0+200
ACCACATTTAAATTCCGCTGTTCTTTCGGGAGACCGGGTCCGCTCCGGAAGTGCGTCAGCGCCGTGTTCCTCCTTCAAGCCCTGGTGACAGCGGGTTCCA
GGCGGAGAGCGGTGGGCTCTGCGTGAGTTGGTGGCGCTGCGTGCTGGTGCGGGGCGCGTCCTTTATCCTAACGGGAAACAAAGGCCCCGCGAGCCCGGCC
G
>NM_011729-chr1-44147744-0+16800
ACTTAGCAGTTGCTTGTTCCAGCACTCTGCATTGACTGTCACCCTCTTCAGGGAGGAGCTTCTCTGGCCCAGGCTAGCAACAACGCTAGTCTTTAGGTAC
AAATGTGGGTATTTGGGAAGCAGTCAGACTACTTATCAAGTTAGAAAAATAGCAGCAGCCGGGCATGGTGACGCACGCCTTTAATCCCAGCACTTGAGAG
G
>NM_028450-chr1-44551671-0-27000
AGTGATGTCCTACATGGCCATCCTCTGCTACATATGCAACTGGAGTCATGGGTCCCTCCATGTGTACTCTCTGGTTGGTGGTTTAGTCCCTGGGAGCTCT
GGGGGTACTAGTTGATTCATATTGTTGTTCCTTCTATGGGACTGCAAACTACTTCAGCTCCTTTTGTCCTTTCTCTAGGTCCTCCATAGGGGACTCTGTG
C
>NM_028450-chr1-44551671-0+0
CCCACCAGCGTCCCTAGTGCGCACACAGAGCCGGAGTTTTCTTCTGGCCGAGAGGGGGAGCCCGGCGATCCTAGCCCTCAGCAACCGGGAGTCCCGACCC
AGCCCCTGCCGTCGCCAGCACCAGTTTGGGCTTCAGCGGATTAGAAGGAGGGAGAGGACCAGAGCCCTAGGGTCCGGAGCCCAGTGCCTTTCGAACCTGC
A
>NM_028450-chr1-44551671-0+200
ACAAAGTTTTCCTGTGGGATACGAACACGCGATCGTGGGCCACGGTTCCCGGAGCTCCTGTGCCTGCCCCAGCCCTGCGACCGCATCCCTCTACAAGCCA
GGGTAGGAAGCGGGAGCGTCTCTGGTCCGGCCAGCTATGGCCAGGTGGCGCGGAACCAGGAACAGACCCCGAGAGGAAAGCGCAGTTAGCAGGAGGGTGA
G
>NR_040602-chr1-44744949-1+23000
GATTAAGGCATTTAGAAATCATGCTTTCAAAACTAAATGTAGTTTAGTGAACCCTGACAAGACAAAGGAATGTGAGCAGAGAAAAGAGGGCTGTTGGGAT
ACTTCACGCTGACTGGTCCTCATTTGTATGTGCTCACACTGGAGAGAGGCTGGCCAGAAGCTGAGATCTCTGAGTTGTCTTCTGCTCTCCCTCTTGGAGC
T
>NR_040602-chr1-44744949-1-33200
GTTGGGACTGTCAGTGGTGAGGCCATCTGTTTGGGGCAGGGGGTTGCTCCATTTAGCATGAACACAATGAATACTTATTTGGCATCCCATGACAATTTAA
TCATGTATATAAAATTTATTTATATTATCATATATGAACAGTGGGATCCTTAATCGGTTCTTAATTTTGCAAGCATTTTATATTTTATTTCTGAGTTCAA
A
>NM_007737-chr1-45503282-1-45400
GGACTGCAACTTAAGTTGTGAGCTAATCAGACCTCATCTTCCTTAAGTTGGTTTTATCAGAGCTTTGTATCATAGCAACAGGGAAGTAGCTAAGATGTGT
AGTCTTCCCTCCCCCAGTCTGAAACCTGCTTGCTCAGGGGTGGAGCTTCCCACTCAATCGTTCTGCCACGCCCACTGCTGGAACCTGCTGCTTTGCTGTT
T
>NM_028599-chr1-45795166-0+400
TATGAAGGAAGTTCGTAATCCGGCCGGTGCTCGGTGCTTCCTGCGCCTGCGTGAAGATGGTAGAAGAGGGAGTCCGCGTGGTTCGCTGCGGCGGCAGCCG
GCTGAACTTCAGGAGGGCCGTGTTCTCCGTGGATTCCAAGTATGCAGTAGGCTGCGGGTCAACAGGGCTCCGGGCACCGCGGGCCGGGGAGGGGAGTGCC
C
>NM_028599-chr1-45795166-0+600
CGGCGCGGCGCGGCCCACGGTCGGACTGCGAGGCTGGAGTCCGCGGCGCCGCGCAGCGCATGGACCGACCCGGAGCTCCCCGGAGCCGCCCGGCTTTGCT
GCTGTGTCTGTGTGCCTTGCACCCAGGACTCCACCTGCGGGAAGGTTGGCGGTTACAGGGGCAGGTCAGGTGTCTACAAGGGACTAGGAGCCGCTCGGTT
G
>NM_028599-chr1-45795166-0+4000
CAGAAGAGTGTGTGCACATTCTGCATGGGCACACAGATCTGGTGTCTGGAATCCTCGTCAACCCCAGCAACCATCTGCAGGTGCCAGCTTGTAATTGTAC
ATGTGTCCATTTTTACTGTTAGCAGAAACAATTGGGTTAAATTTGGAGTGGGTCCATCTGTAGGTTCTCCTATTCGGGGTATTTTTTTTCAGTTTTCTGA
G
>NM_016917-chr1-45925594-1+0
GCGGTGGGAGCGTAGCTGGCGCGGACCTGGACGTCCAGCCGCGAAGGGCGGTCCCTGCTCTCTCAAGCTCCGCCCCCGGCTCCCTATAAGCCGCTGCCCT
GCCCGCGGCGGTGGCGGCGGCGGCGGCGGCGGCGAGAGCAGGCTCGGGGTCTCCTGCGGCCGGTGGATCCTCCAACCCGCTCCCATAAGGCTTTGGCTTT
C
>NM_016917-chr1-45925594-1-600
CGGGGCCAGACCCAGGGTCCCAACTGGGACAACCGGTATTCCTGGTTACTTCCCTTCAGCACTTGGAGCCTGTGGAGTAGCCAAAGAGGCAGGAGCGGCT
AGGGTTAGAACTCAGAGGGAAAGGACAGTGAAGGGCGCTGCCTCCTTGCAGTGCCTGTGGCACAGAAGGCGGCCTGCGTTCGATCACTGGGCTGCGCGGG
G
>NR_037691-chr1-46030437-1+47000
AAGAATACATACGGAGGGCCCTTAGTTCCAGCCGCATATGTAGCAGAGGATTGCCTTGTTGGACATCAATGAGAGGAGAGGCCCTTGGTCCTGTGAAGGC
TTGATGCCCCAGTGTAGGGGAATGCCAGGACAGAGAAGTGGGACTGGGTGGGTTGTTGAGCAGTGGGAAGGGGGAGAGAATAGAGGACTTTTGGAGGGGA
A
>NR_037691-chr1-46030437-1+1000
AAACTGAGGTAAATAACCCAACTGTGACCGATCCAGATTATAACATCATTGAAATGCTCTGCGGCATGGGATTTGATGCCAATGAGATCTTAGAATCCCT
GCAAAGAAAAAAATATAATGAGTCAATGGGGGCATATTTGATTCTAAAAGCACAGGTAGACAAGGGGCTTGAGCATACATCTATCATCTCAGCCAAGCCT
G
>NM_001160386-chr1-46066738-0+0
TTCCCGGTCCCATGAAGAAGAGAAGGGGCCAGGCCTTGGGTACAGGAGCACAGTTGCCACCCACCCTTAAGGAGGGTGAGGGCTGGGTTGGAAGCTACCT
ATGCCTCAGAGAGCCACTCTGCTCGACCTCTCAGAAAGTTCTGCTCCAAATCTCGCAGATGCAGATGACCGGAAGTGGATTCCGCCAGTTTGTTGCTTAG
C
>NM_001160386-chr1-46066738-0+200
CAACGAATCGACCTTGGCGGTTAAAGCTCTCAGCTCAGAAGAGTGTTGAGACCAAGCAAGCAGTCCAGCGGCGAACAACTCTGGTCTTCTGTTTCTGACT
CCCGCAGCAACGATCCCGGCCGATCCTGCCTGGCCCGCAAGTCCTTGCCGCCATGAGCAGCAAGAAGGTGAGAGCTGGGCCGCCAGGGTCGATCCCGGGG
G
>NM_001160386-chr1-46066738-0+400
GCCAGGCACACAGGAGCAGTACCGCCCCGGCGTTGAGCGTTTCCCTCCAGTTTCCTTCCCAACCGCTGGACCTGGTTGTTATTGTAACAACGGGACACAA
AACTGGCTCCACAGCGACCCCAGCTGCACACTGGGAGTGTTTGGGTGGGAGAAGGGTGGGCGGGACGTCTCTGTTGGCATGGACTCCCCTCCCCAACCAG
G
>NM_001310335-chr1-46425518-0-200
GAACCACGCCCACGCAGACTCAGTGAAAGGTGCAGTAATTTGAGGACCCACTTAGCCATCAAAAGGTCTTCACTCCTCAGAGTTGCCTTCCACCCTCTGT
AAAGGGTGGTGAGGTCTGTGGTCTGTGTTGGAAGCCACCTAGGCCTCAGAAAGCCACCCTGCTCCACCTCTCAGAAAGTTCTGCTCCTGATCTCGCAGAT
G
>NM_001310335-chr1-46425518-0+0
GCAGACAACCGGAAGTGGAATCCTCCAGTTTGTTGCTTAGCAACGAATCGACCACAGCCGTTAAAGCTCTCAGCTCTGAGAGAGTCCCGACTGACCCACC
GAGCTGTCAAGCGGCGAACAACTCTGGTCTCTGGGTCCTGAGTCCCTCAGTCGCGATTCCCGCCGGCCCTGCGGGGCCCGCAAGTCCTTGCCGCCATGAG
C
>NM_001356416-chr1-46853618-1+800
CGGCCCACCGCGGGGTCCGCATCCGCTCCACGCTTCGCTCCTCCCTTGGGGGGGGGGGGGTCTTCGGAACTCTCCAGCCTGGCGAGGCGTCGGGTGGCGT
GACGTGGAAGGGCTTCCTGCGGCTTCTGAGAAGACGCGTTCACGTGGGAGCCTGTCCACATGGGCCGAGTTTAAGGAGCTGGGCACGTGGAAGAAATCTC
A
>NM_001356416-chr1-46853618-1+0
AGGCCGAGGTGCGGCTGCGCAGGGCGCCCGAGCGGGCCGGGTGCGCCGCCGGCGTAGCGCTGAGGCGGCCAGGGTGCGGCTGCGCAGGGAGCCGGAGCAG
GCTGAGTGCGCCGTCGGCGTAGAGCGCCGGCTCTCGCGCTAGGCTCCGCGACGCAGATAGCGCAGGCGGCTTTGGAGAATACACGACTGGGTGCAGCCGG
G
>NR_105768-chr1-47467125-1-600
CTGTAAACAGATACCATGACCAAGGCAAGTCTTATAAAAAACAACATTTAATTGGGGCTGGCTTGCAGGTTCAGAGGTTCAGTCCATTATCATCAGGGTG
GGAGCATGGCAGTATCCAGGCAGGCATGGCACAGGAGGATCTGAGAGTTCTATGTCTTCATCCAAAGGCTGCTAGTGGAAGCCTGACTTCCAGGCAACTA
G
>NR_151585-chr1-49244616-0+30400
TGTGGGGATCTGCAACCCAATAGGTGGATCAATAATATGAACTAACCAGTAACCCCCCCTCAAAGCTCCTGTCTCTAGCAGCATATGTATCAGAAGATGG
CCGGGTTGGCCATCAGTGGAAAGAGAGGCCTATTGGTCGTGCAGACTTTATATGCCTCAGTACAGGGGAACACCAAGGTCATGAGGTGGGAGTGGGTGTG
G
>NM_019790-chr1-50927523-0-22800
TAAAGAAGCCTTATAAGAAGTAGAAAAGTGACCCTTTCCTCACAGGTGTATTGAATCTGTGGCTCTTATACTCTTTCCACACCCTCTTCCTTGATGTTCC
CTGAGCCTTAGGCCTAGGCTAATATTGAGTTATGTCTACTAGAACTGAACCCACCACTGTCAGTTCTTTGCATGTTGACAAGCTTCCCCTCTCTCCTCTA
C
>NM_019790-chr1-50927523-0-200
GGACCTCGCACACAGTAGGGGGCGTCATGGAGCAGAGAAGCCAGGCAAGTGGGAGAAAGAACGTGGGAGTAGCCGCCCTGAAGCCTGAGCTTCTCCCAGG
AGCCATCCCGCCTAGACCCACTCGGGTTAGAGCCTAGAGAACTAGCCCATCTGTGGCATCAGTGGCCGCCTCCTCCTTGCACCTCCTCACCGACCCCTCC
C
>NM_019790-chr1-50927523-0+0
CTCCCGGGACCTGCATCGCGCTCCGCCAATCAGAGTCCGACTGCCGCTTCCCACGTGACCCCGGGCGGGCTAAGGACCTGCTGCTTCCCAAACGCCAGAG
GGATGCGGGCGGCAGAGCGCGAGAGGCGGCGGCTGGGCTGCGGGGCGCTGTGACTGTCCCTCCACCCAGTCTGGTCGCGCTCTTCTCTTCGGCCGATTGG
C
>NM_019790-chr1-50927523-0+200
CCGCCTCCTCTCCGCACCCTGGTTTCTGTCTCCTGCTCCTCCTTTGCCCCGACCCTGTTCCTTATGGCAGCAGCTCCTTGCATCGGGGGCGCAGCTTCTC
AGCGGACTATCCTCTCACTCCGCAGGCTGAGCCCGGTCACTGGATGTTGCTGAAACTCCGGAGATCATGCTCTCCTTTGGTCGCAGTATCACCGCCGGCT
G
>NM_019790-chr1-50927523-0+39000
TATGAGGTCTGGGGATGTAACTTAGTTGCTAGCCCTAGGGATGGCCAGCACGTCATGAAACCCAGGTGATGGCACATACATCTAAATGGAGCTCTCAGAA
GAGCAGGAGGCTCAGAAGTTCAAAGTCATCCTATATTAGGAAGGGTACTTTTAAATGTAAGCTTGCTACAACCTCTAATCACCTTCAAGGAGAGTCTCAA
T
>NM_138741-chr1-51289126-0-18400
TTAAACTCAGCCAGCTTATGCCTGCTGCTCAGGCCACTTTTGTTTTTAAATTGCCCTGGAGTAAGTGCTGGGGATGATGAGTACAGCTTTGTGCCAACAC
TAAACACGGGGACAGAAGTGTTGTGGAAGGAATGTGCAGGGTGTATCCGCGAAGGGCTTAGGAGAGGACACTCTGGCCTAGGCGTTCAGCTCCCCGGTTT
G
>NM_138741-chr1-51289126-0-13400
TTTGGCCCTGGAGTTCCCCTGTACTGGGGCATATAAAGTTTGCGTGTCCAATGGGCCTCTCTTTCCAGCGATGGCCGACTAGGCCATCTTTTGATACATA
TGCAGCTAGAGTCAAGAGCTCCGGGATACTGGTTAGTTCATAATGTTGTTCCACCTATAGGGTTGCAGATCCCTTTAGCTCATTGGATACTTTCTCTAGC
T
>NR_045151-chr1-51333779-1-600
GGAGAGAAGGCATCTGGAGAGGAGGAAGGCGGAAGCAAAATGCGTGTAGGGAGCTCAGGGCTAACAAGGCAATGTGCTAGGGATGTACTCCTGAAGCAAG
GGCAGCTTGGAGGCAGGCAGATGGGGGGGGGGCGCTTTGGCAGTCTTTAGCCTCTTAGGTTCTTTCATTTGTTTGTTATTCTAGGGAGCTCTGATTTATT
T
>NM_001310549-chr1-51478399-1-14200
TCAGTTCTGGAGTTATGGATGGTTGTGAGTTGCCATGTGGGTGCTGGGAATTGAACCCAGGTCCTCTGGAAGAGCATTCAGTGCTCCTAACCACTGAATC
ATCTCTTCAGCCCAGCTGTTAAGTTTTAATAGTATGCATAGTTTTCATGCAGGCTTCTGCCCATATTGGTCAAATCCCCTGGAACTGTAGTTAAAGGAGG
T
>NM_001310549-chr1-51478399-1-49400
AACAAGCTGCAGAACCTGACTATCTGGAGTGAGGACCAATCAGGAGAGATCTGCTAGGGCCAGATGTGCAGGGGCAGGCACTTAAGCATCGAGCGAACAG
CGGAGGGATCATAAGAGGACAACCCTGTGTTGTGGACCACGATGTCATGGGATGAGACCACATAGTCACAACACTCCTCAATAGCTGTCTGTAGAAACCT
G
>NR_151621-chr1-51596718-1+23400
AGTCCTCATGGTCATGTGATCACAATCTACCTACCTCTCCGTGACTTCTTTCCTTCTTCCTCTCTCCCTCAGTGTTCTGTGACTCAGAACCTAATCTCAC
TCTGCCTCCATCTCTTCTGCCCAGCTCAGGTTGTAGGCATCTTTAATGACCAATCAGAGATAACTTTAGGGGGCAAGGTTTAAACAACAAAAGCTGATGT
A
>NR_151621-chr1-51596718-1-800
ATCCTCCGAAGTTGCAAAGCACATCTTCAAACATTCTTCTCTACAAGGCCTTCTTTGATCTGTTTCAGGAGGTATAAATCTTCCACCGACTCTCGTCTAC
CCTCAGAACATTCTCCCCCTCTGTTTGAAGTCTTATCTAGACGTTCGAGAGCTATCTGATGATTGAGAAAGGACTGCAGCTCAGGCGTAAAACTGTCTGT
A
>NM_001290982-chr1-51915978-1+200
GCGGGATCCCCGGCAGCAACTGTGGCACAAGCCCCGCATCGGATCTGACCCGCGTTCCCCAGGCGGCGGCCAGCGAGCAGCACGCGGAGACGGAGTGGCC
GAGCGGTTGCCGGGCGAGGTACGCTGCACTCCCCCGTGCCGGCTCCCTTCCCGCCCGTGCCTTTGTGCGCGCGGCCCCAGGCTCAGCCGCAGCCTGCAAT
C
>NM_010863-chr1-51915978-1-400
GGTCATGTGGCTTGTCCCGAATCCCAGCGTGGTGAAGACACCTGGAGTGAGAAGCTGGGAGTCCTGAGTCTTCAGACCCTCTACCATGGCCAAGTGATTG
CCAGTCATTGCTCAGTACCTAATGGTATATTCAATATGTATGTCAGTGACAGAGACAATAAAAGCCTCACATGGCAGGCCATTTTCTCTTCCATTAAATT
G
>NM_010863-chr1-51915978-1-11400
GAAAGAGTTGGCCGTAGGACAAGGGCAGGAACAGCATCCCACGCAGCAGAAACAGTGTATGAAAAGGCAAGGGTAGAGAGTCCCCAGTGATCAGAGAGCT
GGAATAATTCAGAGTAAAATCCCTCAGTGGGGACTGATGAGGGCTAAGCTGAAGAAAAGCACACAGCACATGTGCTCCTGGCTAGAAATGGAATGCCCTG
A
>NM_001308266-chr1-51987148-0-35400
AGTATTATTAGTAGTGTCAGGGATTGGTTCTTGTCCATGGGGTGGGTCTCAAGTTGGGCCAGTCATTGATTGGCCATTCTCTCAGCCTCTGCTGAATCTT
TGTCCCTGCACATTTTGTAGGCAGGACACATTTTGGGCCGAAAGTTTTGTGGGTGGGCTGCTGTCCTTATCCCTCCACTGGGAGTCCTGCCTGGCTATAG
G
>NM_011487-chr1-52008240-0+400
CTAGAATAGAGTGGATAGGAACTGCCTAAAGTCCCAGGGACTCAAACACTGACGCACAGGAAAGCCTCAAGTGGGTGGAGAAATGCAAATCCCCTAGAGG
AATGGCGTCAGCGGCTGTGGACCCTGAAGGCCGATTCTGACTTTGGACTTGTGCAGTGCCACTACCTGGACGGAGAGAGAGAGAGCCAGGTAAGCCAGGC
A
>NM_011487-chr1-52008240-0+37800
GTATTTTATTATGTTATTATCCTTGTGTGGCGAGTGTGTGTGTGTGTGTGTGTGTGTGTGCGCGCGCGCGCGCGCGTGCATGTGTGCACATGCATATGTC
ATGATGTAAATGAGCTATAGCGCACATGAGGAGGTAAAAGGAAACCTTTCAGGAGTGGAGCCTCTCCTTTTGCTGTGAGTTATGAGAACTGAACTCAGGT
T
>NM_001205314-chr1-52119438-0-47600
TGGAGGTGTAGGCTCCTTATTCAAGGAAGCTGTTGGAGATTGGCTACCCCAATGTATTTTTTATAAGTTTCTATGGCAGGCTTAAGCGTTGCAACATTGT
TTAATATTTTCTTTTGTATAAAGATGACAGAACAAGATACCAAATACTTAGAAGACCTGCAAGATGAGTTTGACTACAGGTATAAAACAATTCAGACAAT
G
>NM_001205314-chr1-52119438-0-6600
AAAGAACTTGCCACCCCTGCAATTCCTCTGCATGGAATGGCTTCTACAGGGCAGGCCATTTAGGGACTTTGTTTTTGAGTTCCCTGAATGACTGTTGCTT
CAAAATTCTTAGTTGGGGGCTGGAGAGATGGCTCAGTGGTTAAGGGCACTGACTGCTCTTCCAGAGGTCCTGAGTTCAAATCCCAGCAACCACATGGTGG
C
>NM_001205313-chr1-52119622-0+0
TCCGGGACCGCGCCCCTCAGACCCACTTGGGACACTGCTGAGCGGCGCAGAGAGATTTGCCCAGACTCGAGCTCCTGCGTGCAGTGAGTGAGTGAGAGCC
AGGTGCGGATCCGGGTGCGGGTGCGGGTGGAAGTGGGGCGCCCTCTCCTCGGACCTGGGGTCTGCTGCCCACAGGTGACCTGTCATCCCGCAGAGAGAAC
G
>NM_001205313-chr1-52119622-0+32800
GCTCCCGGGAAGGGGCCATCACATTCACATGGGTGGAACGGTCCCAGAACGGAGGTGGTGAGTGAAGGGTCTCCCTCATGCCGCCCTGCCACACATGTCT
GTAATCTGTCGCTGAGGATCAGCCCGTTGGAATAGCTGTGGAAAGGAAGTAGCATATCCTATAATCACACAGCCTGGCTCTCCATAGAGACTTAAAGCAG
T
>NM_001205313-chr1-52119622-0+47200
CTTCATGGCATTAAATGCATGTTAGATGAACAAGCTGCGCCCAGAGGAAGTGACCCTTTCATCACAGCAAGTAAGGGAAGGAAGCCGTGGGCGTACCCGG
CCCACTGCCCGATCAGAACTCCTAGTCTGCACTGGTGTGCTCCAGCAGTGAGCAGCTGAGGTCTGTGGAAAGGCGCGGGCGGCATTGTAAAAGCCCCAGA
A
>NM_001113383-chr1-52233232-1+1000
AGGCTGCTGTCCGGCCGCGCCGCGTGCTCAGCGCCCCGGCTCTGCGAGGGTGATGCCACGCGAACCTCCATCTCTCCCGAGTGACATTGAGGAGTCGGGC
GTAGAGCGGAGCTTCTACCTTCCCGATTCACCTTTTTGCCAGGCCGCAGTTCCCCCATTCTGTAAGCCTCCACCACCATCCCACTGGATGCCAGATGTGG
C
>NM_001113383-chr1-52233232-1+800
GTGCGGCTTAGCAACGGAGGTTCGCGGAAGAGAAAGAAAGCGATGCCAGGCGGCCTGCGACGGCTGTGCCATGTGATTAGGCCCGGCCCCGCCCGCGCCC
CTCGCCTGCTCCCACTTCCCCTCCGTGGCCGGCGCGAGTCGCCCCGGGGTGACGGGTGAGCGCCGGGAGGGTCTTGCCTGCTGAAGCCCCTGCCGGGCAG
A
>NM_001113383-chr1-52233232-1+200
GAGCGGCGGAGCTGGGGCCACACCCCGTCCCGGACTTTTTCTCTTTCCAGTCCTCTCCCCGCCGTGCGGGACACGGTTCCGGGAGCAGAGCGGCCGCCCA
CGCCCCAAGCATCCTCATCTGACGAGCGGGCGCCGGCGGTATGATGCGGCTGCGAGGCTCGGCGATGCTACGGGAGCTGCTCTTAAGGCCGCCCGCCGCC
G
>NM_001113383-chr1-52233232-1+0
GAGGTCGGCAGGCTGAGCCAATGGAAGAGCTTGCAGGGGGCAGGCCGTCAGCGTCCTCCCGCCCCCGGTTGGTGAGCCTGGTATGTCTCCAGCCCTCCCT
TGAGCGTCAGTCTCAGTGCGGAGCTCGCGGCGGCCAGAGCAACTTCGGCTGGCTGCAGGCTGGGCGGCGGCGGCGGCGAGGGCGGCGGCGTTGGCGGCGG
G
>NM_001081081-chr1-52233232-1-400
TTTGGGAGAGGGATGAAGCTAGTCAGGGCGGCCTTGGCAGAACCGATGCCTTCAGAGGGGCGGACACATTCCCCTAACCGAGGGGGCGAGCAGTAGGTTT
GGACCAGACGATCTGCCACCGCCAGCCTCCCTCCAGCCTTGGGCGGCCTGAACAGGCGCACTCCAGCTTCCTCAATAGCTGGAGGACGTGCTTCCCTGGA
G
>NM_008667-chr1-52500448-1+35600
GCAGGCTGAAAAGGGGATGGCGAAGCAGATGGAGCTCCTGTGTGCCCAGGCCGGGTATGAGAGGCTGCAGCAGGAGAGGAGACTCACGGCCGGGCTCTAC
AGGCAGAGCTCCGGCGAGCAGAGCCCTGATGGCGGCCTGCCTTCTGATAGCTCTGATGGACAAGGTGAGCCTCTGCAGTGACTGGCCACTTGCCTCTCAA
A
>NM_008667-chr1-52500448-1+3400
AAACATTTTCTAGCTTTGAGTTCTGGATTCTAGTACTGGAAGTGAGAAGTCTGCATGTCCTATAGGGTCCCCCTCTAGACTCGTCCTTTGCTGTGGTTAC
TGCTCCCTTCTTTCTCCCAAGCCTCTCTGCTTCCAAGCTACACTCTGAAACTTGCTGGTACTTGAGAGACTCTAAGGCCAATGTCCTCTTCATATTTAAA
C
>NM_008667-chr1-52500448-1+0
GGAGCCGGAGCGGCGAATGGAGCAAGAGCGGAATCTCCCGATGTGACAGCGCGCGGGGCGGGGCGGGGGCGGCGGAGGTGGCGGGGGAGGGAGAGGGAGA
GGCCGAGGGAGGGGCGGCGGGAGAGGCCTAGGGAGGGCGCCCGGGGCCGCCGCCGCCCGCCTCCGCCCGAGCCTCCGCCCGCGCGACCGAGCGAGCGCCG
T
>NM_008667-chr1-52500448-1-200
GCTTGGCAGGCAGCGCTGTCCGCGGATCCACGGAAGCCTCCTCCTCCTCCGACCCGCGCGCGCGCCCCCACCCGCGCGCTCCCAGCTGCCGTGGGAATGG
GCCACCCCCGGGACCGCGCCGAGCCTCAGCCCCGCCGGCCCCCACCCCCGCCCCGCGGCCGCCCACGCCGGGATCTGCGTCACTCGGCCGCGCGTGGGCG
G
>NM_008667-chr1-52500448-1-15800
TGATAGGAAAATCTTCATTCTTAATATCTTGCTTACACATTTTTGGTGCCTCCCAACATTCCTAGCAGTGTTCTCACAGTGTAGGCTAAGGGATCCCTCA
GGTTAGATCCTCTAAAGCAGAAGTTTTCAACCGTACAAATGCTGAGACCCTGTAATACAGTTTCTCATGCTGTGGTGATTCCCCCATCCCCTGTAAAATA
A
>NR_151614-chr1-52580292-1-600
GGAGGAGGGAAGAGGAGGGGGAGGGGGAGGAGGGGGGAGGAGGAGGGAAGAGGAGGAGGAGGGGGAAGAGGGGGGAGGAGGAGGGAAGAGGAGGAGGAGG
GGGAGGAGGGGGGAGGAGGAGGGAAGAGGAGGAGGAGGGGGAGGGGGGAGGAGGGGGGAGGAAGGGGGAGGGAGGAGGATGGGAGAGAGAGGATTAGTAT
C
>NR_024590-chr1-52630705-0+0
CGGGAAGGCAGGTGATCGCCCCCTGGAGGCCACTGGGAGAGCCGCTCGGCGGACCGCGGAAGGGCGGGGCCGCAGCCGGCTCCGCCCCTGCAATCCCCTC
CCTCCGCTTTCCCGCTCTTGGTCCGCTGCGCCACTTCCGCCGCTCTGGCCGCGATGCTGCCTAGGTTGTGGTGGCTGGTGCTCTGGCTGCAGCCCCTGGC
T
>NM_001142647-chr1-52630705-0+200
TACACTGCCAGCGAGCGCGGTGCACGACGAGGAGGCAGCGATGTCAGGTAACCCCGGCTCCGGGCGGGGGGGCCTCCTTTCGGCGCCGCAGGGTCACGCG
CGGCCGCGGCCAGGCCCCGCCCCTGTCTGCGGGCATCGGATACTTCAGTGTTTTGGTTTGTTCAGGATCACACCGCTGGACAACCGCACAGCTGGCCCTT
T
>NM_001142647-chr1-52630705-0+42000
CGCTCAGACCCACTCTTAAATCACTGCAGACTCACCACAGCAGAAAGCCTGATTCTTTGGATGGTGCTGCCAAGTTGCCTGCTGAAAACAGTAGCTGGCC
TTCTCAAAGGATGGGCTTCAAGCGAGCACTGACCACCACACGGGGAAGGAGCTGATGGAGAGGGTCAGTCACATGAACCTGAGGAGAGGTCACTAGCCAT
G
>NM_133829-chr1-52727318-1+45200
TCATCTTCTCTTCTGATGCAGGGTGGTTCTTAGGCCCTGTTCTCTCCAAGGATGGGTCAGTAGCTCAGGATACCTGCCTGGTTGGTGTCTGCCAGGAGTT
CTGGCTTGTCCCTTCAGCTGTTCTGTGGGAACACTACTGGCTCTTGGAGCTCTGCGGCTTACATGTTAACAGTTCTGTCTTTTAGTGAGACAAGCCTATT
G
>NM_133829-chr1-52727318-1+200
CGCCGGGCCAGCGCCATCGCTCGCCCCACCCGGCTTGCATCCAGCCGTCGCGCCCGCCGCACCCCCGGGAGAGGAGCTAGCCACCCAACCGACATGCGGC
GCTCTGGCCTGCCCGCCGCCGCCCCGGCGCCCCGAGCGGCCGCCCCGCACCCCGGGGACAGGGCTCCCCGCGCCTCGCGCAGCTGAGCGCCTCCAGGTGA
G
>NM_133829-chr1-52727318-1+0
CGGCCCCAGAGGGCGGGAGGCCGAGAGGAGGCGGCGGACGCATCCGCCGCCGCAGGAGGCGGAGCGCTGCACCTGGCGCCCGGTTCTCCAGCTCAGCCCT
GAAACGGGTCCAGCCGGTCGGGAGCGAAGGCGGCGGCAGCGAGGCCAGGCCTGGGACCAAAGCGGCGAGGAGGAGCGGACAGAGGGGTTGCGCCGGACTG
C
>NM_001357464-chr1-52727358-1+0
TATGTCACGGCAGCCGGGGCTGGATACCGGGTCCCCCGGGCGGCCCCAGAGGGCGGGAGGCCGAGAGGAGGCGGCGGACGCATCCGCCGCCGCAGGAGGC
GGAGCGCTGCACCTGGCGCCCGGTTCTCCAGCTCAGCCCTGAAACGGGTCCAGCCGGTCGGGAGCGAAGGCGGCGGCAGCGAGGCCAGGCCTGGGACCAA
A
>NM_001357464-chr1-52727358-1-10000
GTTCATAATGTTGTTCCACCTATAGGGTTGCAGATCCCTTTAGCTTCTTTGGTACTTTCTCTAGCTCCTTCATTGGGGGCCATGTGATCCATCCAATAGC
CGACTGTGAGCATCCACTTCTATGTTTGCTAGGCCCAGGCATACTCTGACAAGAGACAGCTATATCAGGGTCCTTTCAGCATAATCTTGCTAGTGTATGC
A
>NM_008384-chr1-52817688-1+10400
GACAGTGTCATAGAGAGACCATCCAGGTCACAGAACAGGCAGTGCTCCTGGCTCTTGATAAAGTCCAACCAGGAAAAGACATTTTAGCTTCCAGAAGCTT
TAAAGGATTGTAAGTCTCTGGTGATGCTTGTGGTTGCATTTCTTCTGGCCCAGGTGGCCAGGTGAGCACTTGAGCATCTCCACGAGCACCAGCCCAGTTA
C
>NM_008384-chr1-52817688-1+0
CCGGGGGAAAGAGGCGGGGCCGGGACCTGGCAGAAACTGGGCTGCACTGCTGGAGCCAAGAGAGGCAGGGCGCCTCCCCGCCTTCGCTGCGGTGACCTCC
GGTGTTTTCCTGGCGGCTTGCCCTCCGGCTGTGCCCGCCACAGGAGGATTGCGCCAGGTCCCAGCGCGACCACCTCCAGGCGTTGGCACTCCCTTCCTCC
T
>NM_008384-chr1-52817688-1-4000
TAGGGCAAAAACATCCTGTCCTGAAAGGGGTATCTGAGACCATAGCAAGGAAGGACTGATCCAAAGCAAAATGAAACCCCTGTATGCCAAACCCTGCAGT
CTTATATGGTACAACCTGGGATCCTGTGGAATTTGATAACCCTTCCCTACAGCACATGTGGTCTTTCTTGGGCCAAGTCCAGTCTCTGGCTGCAGCTTCC
A
>NM_146108-chr1-52845038-0-7200
GGAGAGAGGTGAGGGAAGGCAGACAGATCAGGAGTGGCTGGGGCCCCACTTATGCATCTAGCACACCTGGCACATCTGGCAGCAGTAAGTGACTATGGTT
GCTGAGGGCTGGCTAGTGGGAATGCCTGATTACTAACACCCTTCCCTCACTGCTCAGGGAGCTATGCAGAAGAGGAGATAGAAAGATGGTAAGGGCAAGA
G
>NM_146108-chr1-52845038-0+0
GCGCAGCGGAAGTGTAGGCGTTGGGCCGCTCTGGCCCACCGGAGGACTTGTCATCAGTGACCCCGGCTCTCCTCTGCTCTCATCGGCTGTGGGCGGGGCT
GTGGGCGGGTCTAACTACCAGAGCCGGTGGAACCACTACACTCTGCTTCTTCTGCTCTTGGGTTTTTAGGCCATGGGGCAGCCATATGCGTGGCGGCTCC
T
>NM_146108-chr1-52845038-0+48800
CCCAGATCAGGCCCGGGTAGCCTGCTTCCCTATGTACCGCAGTCTCAAGTTCCGCGCGATTGGATTGGGGCAGGCGCTGTGTTCCACTCACCAGAGGTCT
TAGGATCCCGTGGGGAGTCCCGTGTGGGCCCTTGCGGGTGTTGGGCAAGACTCTGCTGGCAAGGAAGCCCGGGGCTCGAGTCGAGCGGAAGGGACTTGTG
C
>NM_010834-chr1-53061640-0-38000
GAGTATGGTGAGGCATCTGATGAAGAAAAGTTGACCGGCCTTGTGAGATCTCATAATGACGTGTCCATACAAGCTGCTCCTATAGGTGGGTGGTCAGGGG
TGTTTAGCAGGGGCTAGATGGGACTGAGCCCCTAAACTTTAGGGCAGGTGGGAGAGGCAGAGATAAGAAATTGATAAGGGCACAGTTTTCCAGGCAGGAG
A
>NM_010834-chr1-53061640-0+400
ATTCAAATCCTCAGTAAGCTGCGCCTGGAAACAGCTCCTAACATCAGCAAAGATGCTATAAGACAACTTCTGCCAAGAGCGCCTCCACTCCGGGAACTGA
TCGATCAGTACGACGTCCAGAGGGATGACAGCAGTGATGGCTCTTTGGAAGATGACGATTATCACGCTACCACGGAAACAATCATTACCATGCCTACAGA
G
>NM_027070-chr1-53187617-1+7800
CATCCCCTCATACCCTCCATCCCCTCATACCCTCCATCCCCCATCCATCCCCTCATCCCCTCCATCCCCATCCATCCTCATGCATCCCCTCATCCCCTCC
ATCCCCTCCATCCCCCATCCATCCCCATCCATTCCCTCATACCCTCCACCCCCATCCATCCCCTCATACCCTCCATCCCCCCTCCATCCCCTCATCCCCT
C
>NM_153556-chr1-53297028-1+13000
GTTGCTGATGCTCACATCTATGGTTCCAGATTTCTTTCCTAGGGTTTCTATCCCCAGCGTTACATCACTTTGGGTTTTCTTTATTGTGTCTACTTCCCTT
TTTAGGTCTAGAATTGTTTTGTTCATTTCCATCATCTGTTTGGATGTGTTTTCCTGATTTTCTATAAGGACTTGTAACTCTTTAGTAGTGTTCTCCTGTA
T
>NM_145517-chr1-53297095-0+0
GACCCGCGCTCGCGCTCCTCTAAGGCCCGCCCACAGCAGGAAGTGGGATTGGCGCGGCTGGCAGCCAATCGGCTGCTCGCTAGAGCAGCTTGGCAGCCTT
CCGGAAGCGGTGGGGCGCACCAGTAGCTCTAGCCAGAGGACCTACTGTGGCTGCCGCGGGAATTGTCCTGTGACCAGCCAGGAGCTGGCGGCCGGTAAGC
T
>NM_145517-chr1-53297095-0+200
TCGAAGGCTTCCTAGAGCTGCGGCACGGCCCAGAAGGCCTGCGGCAGAGCAGGTTCCTGCTGCCTCCGGGGCTCGCGCTGTGCACCCTAGGTGTCCGCAG
GTGGTCGGCGCGCCGCGGAAGTGCAGCCGCGACTGGGGCGGTGGGTGTGCGCGGGCGGGGAGGGCCGGGTAGCGAAGCCTTTGCGGCACAACCTGCTGAG
A
>NR_151661-chr1-53313624-0+7600
ATTGGAAATTGTCGCAAATGCAACGCAGTGCACGTTGTTGTGTCCACCTCCAAGACTGTGCACTGACAATGGCATCATGATTGCATGGTAAGCCACAGGA
AATATGGGATTTAGTTGTTATCCTATAAATAGTCATTAACAGCTCCTAAATTTCCTTTCCTTAAACCTTATGCTGAGCCAGGCATGGTGGTGCACGCCTT
T
>NM_133728-chr1-53352752-1+11800
AAAAAAAATCTCTCCTTGGGTGCGAATCGGTGGATGGTCACACAATCCCCAGAGGACTCACCACACGATCTTAGGATCACTGGTGAGTGGAAGACAACAT
CTGTTCCAAACCAATTGTGATTGGCCTGTAACCACAGGAGCAGGGACACAGGAGCCCTGCCTGACCAGAGGCTCGGGTTCCTTCTGATCGGTACTGGTAT
A
>NM_001353501-chr1-53352752-1-34400
CTGCAAGTCTGAACCCAGCTACCCTGCTCCTAGACCCAGACTTTCAGCAGGTTCTTGCTGAGACACATAAGTGGCATGGAGATCTGACAGACCAGCTACT
CGAGGGTGCAGATGTTACATACTGGAGCAGCTGTGGTAGCTGGATAGGCTCTGCCAGAGGACACATTGGCTCAAAAGACTCAATATCTACATGGATAACA
G
>NM_001252070-chr1-53706784-1+200
CAAGAAGGTGAGAGCTGGGCCGCCAGGGTCGGTCCCGGGGGCCAGGCACGCAGGAGCAGACTCCAGTACCACCCTGGCGTTGAGTGTTTTCCCTCCAGTT
TCCTTCCCAACCGTTGGACCTCGTTGTCGTAACAACGGGACACAAACTGGATGCGCCATCGGTGGAAACTGGCTCCACAGCGACCCCAGCTGCACACTGG
G
>NM_133810-chr1-53785215-1+400
GGCGTCTCGACGTGGTCCTCCGGGTGGCTCCGGGGCTCGCGTGCTGTGGGCGCGGGACGCCTTCACGTCGGGGCGGGTGGACGCGTCCGGCCAGCAGCCT
GGGAGAAACTTTGCGGTCATCGCGTGGGCCGCTGTCAGTCCCGGCGTGGGGAGCCACAGCTGTTTCCGTGACTTTTTGGCTTTAAAGCAGTGGGAATTCT
T
>NM_133810-chr1-53785215-1+200
GCCTGGCTGACGGCGACCAGCCGTTGTGGGGAAGAGTGCGAGGTGAGCCCGTGTAGCCGTGGCCCGGTCGGAGGGAGGGCAGAACCCGCGACGGCGCGGA
GCTGCGGCGGAGCGGTCGGTGTGGGGGCGCGGGGACCCTGCGGCGAGCCCGAAGGCCAGAGCCGGCGTCCCTGAGCGCGGCCATGCCCGATAGCCTCCGC
G
>NR_106149-chr1-53849424-0+18800
GGGACAAGGGACTGGCGTGCATATTTTCTCTACCAAAGCAGACCTGGTCCCCAGGTTCTCCCAGAATCCCTCAGTGCCTGCCTGACATACCCAAACCTGA
ACTTTCCAGCCCAAGGGCTGGGCTGCCCTTCCCCCAGAGGCTCATTCCTATATAACCCAGACATTTTTGGATTCTCTCTTCTCCCTTCTCTCTCTGCAAT
A
>NM_172655-chr1-54195034-1+600
TGAGTGCGCGGCTCGCGGCCCGCGCCCGCGCCGCAGGTAGCGGGCGGTGGCTTTGTCTCGCTCCCTTGCGCCCTGGTGCGGTCATGCATTTGACATTCTG
CCCCTGAAGCGCCGGGCACCAGCGCCGGACGCGCCTGCTGATTCGGTGATCCCCGGGAACTGGGACTTGGGGGCTCGCGTGAGCATCACTCGAGGGAGAG
G
>NM_001001883-chr1-54195034-1-16800
TAAGGATGGATGGCTGTGAGGGACATTCTGATCTCCAGGGCTAGTGAATGAAGGAGCAGCTGTGCAGACCTATGGGTAAGCCTCCCAGGACACAAAGCTG
GGCAATGAATGGAGGAACCCCAGTCTGAGGACTGGCTTGACTTACAGATAATACAGGGTCAGAAGATAAGTCTGAGGTGGTGTCACACTGGCCCCGGACA
T
>NM_030025-chr1-54250683-0+0
GAGAGGGCAGCAACTACGTTTCCCAGCGTGCTCTGCTGGAAACACAATGGAGTTTGGCGTCATCCGGGTCACGTGGTCTCGCGTTTCCCGGAGCACTGAG
GGATTCCGGCCAGGGTCCCTCCCCAAGTGGAGGGCCCTGCTGGGCCGGGAAAACTACACTTCCCGGCATGCCTCACCTCGGGTGCGCCTGCGTGCCGGAG
C
>NM_030025-chr1-54250683-0+15000
CCTGCCCCAATCCAATCGCGCGGAACTCGAGACTGCGGTACATAGGGAAGCAGGCTACCCGGGCCTGATCTGGGGCACAAGTCCCTTCCGCTCGACTCGT
GACTCGAGCCCCGGGCTACCTTGCCAGCAGAGTCTTGCCCAACACCCGCAAGGGTCCACACAGGACTCCCCACGGGACCCTAAGACCTCTGGTGAGTAGA
T
>NM_030025-chr1-54250683-0+32600
CCGCTGGGTGGAGTCTCTCTGAGGACAGTGATCAGTCTGCACTTATAACAGAGTATCACCACTAGTGTCAGGGCTCTTGCCCATGGGATGGGTCTCAATT
TGGGGCTGTCATTGGTTAGCCATCCCCTCTTTCATCGCTCTATCTTGAAACTATTTAATAGTCTTTTTTTCCCCGTTTTTCCCCACATTTTTATGAGATA
T
>NM_001033194-chr1-54439026-1+0
GAGTCTGGCGCTTGAAAGATGCATTTGGACACTCCCTTGCCTGTGGGAAGAGGCCTGGGGCCTAGAGCGCAGGCGGAACCAGAGTGCGCGGCCGCGGCGC
AGGCCGGGAAGGTTTCTAGGGCGGACGCTGGTCCGGTCTCTCCTAGGCGTCCTACAGAGCCTGGGAGTGCTGCAGCTTCCCTGGCCCGCTGCGCAGCGTC
G
>NM_001033194-chr1-54439026-1-12000
TGAAGGCACGAGAAAGAAGCAGGCCCTGTCCCTGTGAGGGGCCCTGAGTTCCGTTTCCAGAGCTGCCAAATAAACTAGACACAAGCTGTCCTGGCTGTGC
TTGCTACCTCAGCGGCTCCGGAGACCTGGTCCCAGGAGCCAGGGCTGGGCTTGCCCTGTGTGCTCCAGGCCCTGGGTGTGAGTGCTGGCACCACTTAACT
A
>NM_001163314-chr1-54557684-1+400
GCTCAGATGGAACGCTCCGACTCGGAGCTCTCCTGGCACTCGAAGTCTCCTGCTTCGTGCTGGGCAGGGCATCCTCGCCTCCGCGACCCCTCGTCCCCCA
CCCAGACTCCGGACCCCGACTTCTGACCGCCAGAGAGCCAGCTCTGGTCCCTCTCCCCAATCCTTATACTTCCCGGACCCTCCTTTGCTTGCAAGGAGAT
G
>NM_001163314-chr1-54557684-1+0
CAGCCCCCTCCTCCGTGGGCGGCACCGCGGGCCGGCTGCTCGCAGTTGCGCAGGCGCGCTGAGCGGCAGGCGAAGGGGAGGGGGTGCTGGCGGGCTCCGC
GCAGGCGCGCGCTGCTCAGCTGGGCACGGCTTGGCACCGGAGTCTTTCCCTCGCTCTGTCTAGGCTGCCGAGCTTCTCCTGGTGTAGAGGCGCTCGTCTG
C
>NM_001081433-chr1-54926387-1+43800
GAGGCAGTGCTACAGTGTGCCCTGGAGGCGGTGCTACAGTGTACCCTGGAGGCAGTGCTACAGTGAGCTTTGGAAGCTGTGATACAGTGTGCCCTGGAGG
CAGTGCTACAGTACAGTGTACCCTGGAGGCAGTGCTACAGTGTACCCTGGAGGCAGTGCTACAGTGTACCTGGAGGCAATGCTACGGTGTGCCCTGGAGG
C
>NM_001081433-chr1-54926387-1+43600
TGCTACAGTGTGCCCTGGAGGCAGTGCTACAGTACAGTGTACCTTGGAGGCAGTGCTACAGTGAGCTTTGGAGGCTGTGATACAGTGTGCCCTGGAGGCA
GTGCTACAGTACAGTGTACCCTGGAGGCAGTGCTACAGTGTACCTTGGAGGCTGTGATACAGTGTGCCCTGGAGGCAGTGCTACAGTACAGTGTACCTTG
G
>NM_001081433-chr1-54926387-1+26400
GGTGTCACCTCCCTTCCCGATGGCATGGTCAGCCCTATGGTGCCAGATGGCTAAGCCTGCTCGGTGTCTCAATTTTCTTTCCCCCAGAACTCCTTCCTGA
CTTGTTTAACAAGTTGGGGAATCTACCGGGGGTGGGAATGGCCTTGACATTCGTGTGGCAGAATGTAAAGGTCTGTCATCCCCACTCTGGATGCTCTCCT
C
>NM_001081433-chr1-54926387-1+800
GACTTCCTCTTTAGTTGCCCAGGGGCTGGGTGTGGGATGTGGGATTGAGGGTGCAGAGAGACGCGAGCTCTCGGCCCAGGTCTCCGAATAGGAGATGGAG
TCAGGTCCCAGGCTGAGCTCGCAGGCGCTGGTGCCCCTCAGCTTTGTTGCTTTTTTGACGGAGACATCACACCCGGCAGCCCCAGAGTTCAGCTTGAAGC
C
>NM_001081433-chr1-54926387-1+400
AGCGCGCCCCGGGCTGTTTACGCGCAGCCTTTGAGCGTGCACGGCCTGCCGCGGGGCTCGGCTCCCGCGCAGTCTCCGCCCTGGGCCGTCGCAAGTGCGC
GTTCGCGGCCGGAGAGGGTCGGCGAGATGCGGGAGTGGCCGCCGGACGCGGGGAACGCGGGTCGCAGCCGCACCGGGAGAGGGGAGCCTCGGACTGCGTC
G
>NM_001081433-chr1-54926387-1+200
GTCACCTTCGCGAGCCCAGCTCCTGGAGCTTTCCCGGGCCGTCCCTTCCGCGTCCCCGGGCTCCCGGCGTTGACATCTGCGGAGCGGAGAGCTGTATGTG
CGCGCGCGCGGGAAAGGAAGAATGGCAGTGCTCAAACTCTGCGAGCAGGTAGGGGCGGCGGGGAGCGGAGAAGGGGGCGCGGCGGGCGCCGAGCGAGCGG
A
>NM_031179-chr1-55027478-1+600
GAATGACGGCAGCCGCTTTCGGGCCGCTCCTAACGGAGGCCGCTTCAGCGCAGGCCTGCCAATCCCAGCCTTCGCGATACAGGCATCTCCAAGGCGGCTG
GATCGTGTTGTGGTGCTTGCACTAAATGATTCCGGCAGAAAATCTGGTAGTTTACTCCTTTAATCACTTGTGTCCTGGTGTTCTATCTTTTTCCCTTTGA
G
>NM_031179-chr1-55027478-1+400
CGTCCTCTCGCACTCCGGGACCGGCGCTTTGTTCCGCGCTGGCTGTTGGTGCTTCCGAGTTCTCTTGTTCTGACCGGAGAGCCTCGCTCGAGCGGCTTGC
CCCGGGGGACTCCCGGGGAGGGAGCGGGGAGGCGGACGTGGGAGGCCGACTTTCTCGCCCCCCGGGCGCTATCGTCGGCAGTTCGTACCTGGAAAGCCCT
G
>NM_031179-chr1-55027478-1+0
TGGCTTTTTAAGGAAGCCGCCGGGAGCCCGCCCTGGCCCCGCCCACTCCCATAATGCCCCTCGCAGTCTCATATAGGTGGCAGTTGAAGTACGTGCTACA
GTGCGGCGCGCGCTCCCGGGTGCGCACGCTCAGAGAGCGGCCTCTGTTTCTGGCGGCGGCGAGCGGAAGTCCTTGGGAGCGCCAGTTCCGTCTGTGTGTT
C
>NM_026424-chr1-55052770-0+400
CCCGGGGCGCGGCGCTCGGCCGGCTGGTCTGCGTGCACCTCATATTATCGGGGTGAGTCAGCGACGAGACGGCCGTGGGAGGACGGACAAGCAGCCGGGT
CTCCGGCTCCCGCCCTTCCGGTCTCCAAGAGGTGGGCGGCGGCCGTCGGGAAAGTTTAACTGCGCCCGAGAGCGCCGGCTCCCGGGCCGTGGGAGTGCGT
G
>NM_010477-chr1-55087932-1+14800
AGTCACCTGGGATGGGGTAGTATTAGTCAGAAACTTGCTGTCATCTGACTGACCTGGGGTGTGTCTGCGAGACATCCTGACAAGCTACTGTGGCCTATGC
CATGCCTGAGCAGGTGGGTCTGCAGTGTAAAAGAAACTAACTGAACACCAGACAGGGAACAAGCCAGAAGGCCCATTCTCCTAGTCTCTGCTTTAGCTCC
T
>NM_010477-chr1-55087932-1+400
TTCATCACGTGTGGCGGGGACCACGCGATCCAGGCCGAGCGCCGGAGCAAGGGCGGGCTAGGGTGGAAGCAACTTGGGCCCTCTGGTGCCACCTGCGCCT
GGCGCACTGCAGGACTCTGTGGGAGGGTGGTCGGGGTCCTTTAGTCCCCGGTGGCCGCGGCGGTCCGGTGTTCACTTTGACCTTGCTCGGGGCTCCTGGT
C
>NM_010477-chr1-55087932-1+200
CACTCGCCGCAGACGGCCTGCCTCGCCTCGTGCTCTCCTGCCGCCGCCCCGCAGGTACGCGGCCTCGGCGTGCAGGGCGCCCCGGCGCTCGCGGGGGGCT
GCTTGCAGCGCGGACCGAGCACGGAGGACTAGGGGGAGAAGTCTGGCAGCGACGCCGCAGGCTCGGCTCACTTGTCCAGGCCCAGCGGGGCCACGCTGGT
T
>NM_010477-chr1-55087932-1+0
GGGCGGCGGGAGAGGGCTGAGGCCGCAGAGCTGAGGCGGCTCTGGTACGGAGGGCGGGGCCGCGCGCGCCGCATGCAGATTGCAGGGCCCCGGCGTGGGA
GAGAGCGGGGGGCGCGCGCGCGCACACGCGGGGCCGCGGGGCGGGGCGGGGAGGGAGGGGACTCGGGCTCATTGCGGTGCGCGCCCAGAGCTGGGTCCCT
C
>NM_001356512-chr1-55088243-1+0
GTCCTGCTGGCCGGCTGGGACACGTGAAAAGGCCGCGCAGCGCGCAGGCGCACTCAGCCCCCCGAGCGTGAGAGGGGGCGGCCACGCCGACGCGCGCGCC
GATTGGTGGCGAGGGCTCCGCGCAAGGGGGCCGACGCGGGCGGCCGGAGGCGGAAGAAAAGGGGAGCACTTTCTAGGCTTTTCCAGGCCGGCCGCCGAGG
T
>NM_025283-chr1-55131245-0+0
CTCTTCCCATGGTGCTCCGCGCGGGCGGCGGCTGTTCCGCAGGCTGCCGCCCCTCCCCGCCGCCGCAGCGCTGAGCCCCGCCGTGCCCCGCCCCCCGCGC
AAGCTGCCGGCCCCCACATCCGGGTACCGACGCCAGCCGCCCAGACTCTGGCACTATGGTCATGGCGGAGGGGACGGCAGTGCTGAGGCGGAACAGGCCA
G
>NM_001310585-chr1-55131245-0+200
GGCACCAAGGCGCAGGTATCGTCCCTACGGCTTTCCTGTCACAGAGTTGGCGGGGCCGAGCCGGGGCTCTCCTGCTGGCGGGACTCCGTCTAGGAGAGGC
CAGGGCGAGCGGGTGGGGGCCGTGGCCGCGGTGGCTGGCCTGCGCTTCCGGAGCCGCGGCCCCGGAGGCAGCCGAGCCGGCGCCGGCCGCCCTGGAGGCC
T
>NM_001310585-chr1-55131245-0+400
TGCTAGACGCAGGACCCCGCTGTGTTCGCCGAGGCCCGGGGCTGACGCTTGTCACCAGCGGCTGCTGCTGCGCTGCCTGCTGTGAGTGGCAGCTGACGGC
GCCCGGGTGTGGGGTGGGCCAGCTGGGGACCAGGGGGCTGTCCCCGCGTCGGGACCGCCGGCGTCGAGGGCTGTAAACACTGCCCACCTCACCGGGAGCA
A
>NM_001310585-chr1-55131245-0+40800
CTCCCTGGACGGAGAGAGGGAGCCCTCCTCAAGAGGGGCTCGGCCTCCTGCGGCTTGGGATGCATTTGTGTCCAGGCCTAGGCTCCTGCTGCTGACCTTG
TTTCTGTCTTCACCCTTCAGCAGCCGGCTGCCTTTCCTCTGAAACACAGGAGATTGTCAATCAGGGCGTGGAGCATGCGCACCTCTGCTCTGCTCACCGC
T
>NM_001356288-chr1-55226782-1+15800
AAAACCACCGGGAAGCCAGGCATGGTAGCACAGGCCTGTAATCCTGGGGCTGTGCAAGGGGAGGGGCGATGAGTGCAAGGCTATCCTCAGCTACAACACG
AGTTCAAAGCCAGCCTGGGCTACATCATGAGCTCCAGGCAGTCTGGGCTACAGAGGAGGATCCAGAAGATTAAGAAACCAATGGTGCCATATTCCACGGA
A
>NM_175439-chr1-55237177-0+21000
GGCATTTCCCCAACTGAAGCTCCTTTCTCTGTGATAACTCCAGCTGTGTCAAGTTGACACAAAACTAGCCAGTACAGGCATCAAGCCTTCACAGGACCAA
GGGCCTCTCCTCTCACTGATGCCAGACAAGGCCATCCTCTGCTACATATGCAGCTGTAGCCATGGGTCCTTCCATGTGTATCCTTTGGTTGGTGGTTGTT
T
>NM_001113367-chr1-55362707-1+200
CGTGTCGGTGTCCCGGTCCACGATGACCCGAGAGAACCCGAGGACGTTGTCAATCCGGCCATTTGCCCCATCGCCTCAGCCTGCTGGCCTCCGAGGGGAA
GGAGCACCGAGGCGGTGACTGCGACGGTTAGCCCACCTCTTCCTTTGTCTTTGCAAAGATGATCCATCTCGAGGTCGAGGTTAAGCCTCAGAGGAGACGG
C
>NM_029267-chr1-55363469-1+200
CGAACGCGCCTTCCAACTTGAGCTTCCCGCGAACTCCGGAGATTAGAAAGATGGAGACCGAGTCCCGGGCGGTGAGTGCTGAGGGCCGGCCGGACTCTGC
GCGGCCCGGCTTCGGACGGGCTGGAAAGAGTGGACTTTGGAGTCGAAAGCCTTGCTGTGGGGTTGGGAAGGAACGCGCCGCGGGAGGGCAGCGGGCAGCC
C
>NM_029267-chr1-55363469-1+0
TCGCGGTGCGCGCCGTCCGTGCCGCCGCCCCGGCGGCCCCGGGACTTGCGCACAGCGCCACCGCCACCGCCGCCGCGCAGCCCGCCTCCCCCGCCCCCAC
AGGGCAGCTCGCCCGGCTCGGAGACTGCGCCACTGCAGCCGCCGCCGTCGCCGCCAGGGGGAGCGAGTCCCCGACGGGAGACGCGCCGGCTCGCTTCCTG
C
>NM_029267-chr1-55363469-1-200
GAGTTTGCACGTGGGAACTTGTCTTCCTGTCTTCGAGCCAGCTTTCGGAAGTCCCCAGAGGCCACTCTCTGTAGTAGACCCTAGAGGTCGGCCCTCCAGG
GCAGGGAAGGCTCGCCGCTCTTGCCTTCCGCGGCGCGTTCCCCTCCGCTCGCAGTGCTCGCGTCCGTCCGTCCAGCCGTCCGTCCTGCCGCCGCTGGCAG
T
>NM_001114663-chr1-55405946-0+0
CTCCTGAGAGGCCGGGGAGCCTGCCAATCCCCACGGGCTGTCAAAACAAGTCTTCCCTCCCTGTCACAGGCGAGCGGAGTGGAGGCCGCCCCGCCGCCGC
ACTTCCTGGGGCCGCCGTGCTGCGGTCGGCGGGCAGGTGGCTGGTGGCCGATCCGCAGTCGCCGCTCCGGCCGCGCACGTCCCGGCTCCGAGGCTCCTGG
C
>NM_001114663-chr1-55405946-0+200
CTCCGGCGCCCACTGCCTTTTGTCTGCACAGAGCCGGCGCTCGCCTCGCGTCTCCAGTACCTCCCGCTGCTTTTCGCCTGCTTCTCCCTCCCGCTCACAT
CTTCTCCCCGCCCCCGCCGCCCGTCCGCGCCGGCCCGCTGACCTCCTGGACCACAGCCCGAGGACGCCTCTGCCGGAGCGATGTCTCCTTTCTACAAAGT
T
>NM_001114663-chr1-55405946-0+600
AAGACGACCCCCGAGCCGGCGCCGACGCTGCCTCAGGGGACGCCCCACCCCCGGCCTTGGGGGGCCGGATGAGGGACCGTCGCAGTGGGGTCGCGCTGCC
GGGCGCTGCGGGGGTCCCCGCGGATAGCGAGGCCGGCCTCCTGGAGGCTGCACGAGCGACCCCCCGGCGTAGCAGCATCATCAAGGTAAGCGGAGCAGCA
G
>NM_001114663-chr1-55405946-0+800
GCGGCCCAGAGCCTGGTATGGGTGCCGGGTGGGTAGGGGACATCCCCCCTCCAGCCCCTGGGCAGGATGTTCATTGCCCTAGGCGTCGCAGGCTGGGCAT
TGTTTTCTCCCACCTCCTTCATCGCCAAACCTTCCTGCCTAGTCCGGAGGTTCCCAGAATCAGCTGTTGGCCTTGAGAAGCAGAAGTGACTTCCTCTCTG
A
>NM_001114663-chr1-55405946-0+38200
GAGGAGCAGGGATCCGCTCGCCACAGCTTCAGACTTCGGCGTGGAAGGGGTAATCCTTGTGTTTGGCACAGCTCATCAAGGCGCACACCCTCCAGTTCCT
GTTGTAGCTGAGTAGAGTGGCCATGTCCTCGCTGCTCAGCTCAAAGTCAAAGACCTTCAAGTTCTCAGCAATGCGCACTGGTGTCACAGACTTGGGGATC
A
>NR_045837-chr1-55931241-0-8200
TTATGTGCACATGTGTATATGTATGCATATGTATGTGTGCATGTGTTCACATGTGCGTTCACGTATGCATGTGTGTACATGCATGTGAATATGTTATGTC
TGAGTGTGGGCATGTGTGTGAGTGTGTGTGTGTGTGTGTGTGTGTGTGTGTGCATTTCTGTGTGTATATAGGTTTTGTGGTGGAGTTGTGTGCATGGGAG
C
>NR_126075-chr1-56018978-0-10600
GGTAAAATTCTGACCCTTACATTCTTTAAGGAAGACCAGATGTGATAATAAATCACATAGGGATGTTCTTGCTCCTTTGCTTGGAAGCCTAATCTTGAGT
CGGTGCAGAGCATCACTGCATCATTCAGATGTATTTGCCCTTAATATAGAGCGCACGCACGCACGCACGCACGCACGCACACGCACACACACGCGCACAC
A
>NR_126076-chr1-56018978-0+25600
ACAAACCTCAAGCTAATATCAAAGGTCTCTGACTCTGACCTCCTGGTAGGTGCCTGAACTCTTTTCTTGCCAGACTCATGTGAGCACAATGCCCTGACAT
CTCCTGAGCTCTTACAGAGGCATCCTAAGGGTGGACTATGTACCACATTCTGTCTACTAACAGAGGAACTAAACGGGGACAAGATGTACTGCTCATTTTT
G
>NM_027661-chr1-56637451-1-23400
ATTCATCTGGGTGCTCTATTTTTTTCACTAAGTGTGGGGAGCCGTGAGCAATTGCCATCATGAGCCTCCCCTGTGCCTAACTGGTAAACAAGTAATGTGC
GCAGGTGCAAGAGTAAATTCGTGCCAAGTCACTGCCCATCCCGGGGCGTAGTAGTGGGGTGGTGAGTGAGCAGCTAATCAGGAGCTGACATGTCACATGG
A
>NM_139146-chr1-56971334-1+15600
CTCACTACCGTGTAGGGGGCCCACAGTGATGCTGAGCAGTCCACGCCACTTATTAAAGAAGATGATAAGTGTCTAAGTGGAATTAGCATTGTGTTAAACT
GAACCAACGTTTGTTTTGGACATCCCATAGGCCAGGCTTTGAGGTGGGGTGTGGCGGGGGGGGGGGGGGGGATTGTCTAAAGGTGGGCCTCTCCCTGAGG
C
>NM_139146-chr1-56971334-1+400
TCTGGGGCTCTGGCTCTCACGCGCGCTTAGGCGAAGCCGGGAAGTGCGGTGGAGCCTTCACTGGCAACCCCTCCGAGCACTCCCTACATCTTTCGCATTC
TTCTTAACTCCTCTCTGTCCCCCACCACCACCTCGTCTGGACTCGTGGCGACTAGGCTTCTCCCGCGTCCAAAGCGCTCTTAGAGGATTCTCAGAGCCCC
T
>NR_024326-chr1-56971469-0+800
TGCACCGGGCGACGAAGGACGGATGGCTGAGGACTGAGTGTGGCGCGAGGCGGTGGCCACGGCCGACGAATGGGTGCGTCTAAGCGCTGACGAACGCCAG
GGCCCAGGGTCTGGTCCTCCTCCTTGTAGCAAGTCCAGGGCGCAGCCGCCTCGCCCAGCCCCTAGGCGCACTCGTCCCGGCGCGCAGGCTGCGGCGACTA
G
>NM_001358580-chr1-56980248-1-37200
ACCACAGGATTCCAGGATCCCAGGATCCCAGGATCCCAGGATCTTGGTCACACCAGGACCTCAGGGTCCTAGAGGCAGTTTACACCAGAGCTCTATTACT
GCCAGAGCTCTATTACACCCAGGATCTCAGGATCACAGGATCCCAGAATCACAGCATCACAGAGACAGCTGGACTCTGAGGAATTCTGACACAACCAGGA
T
>NM_028546-chr1-57377620-0+200
TGCGGCCGCTGCTCGCTTCCGGAGACTCCGCGTCCCGCCTGCAGACCCGAGCCATGAACCCGGGCGGCGGTGAGCGGGGCTCCCCGGAGGACAGCCACCG
TCTGCAGCGCTCCACGGTGCCGGGCTCCGACCCGCAGCGCAGCAACGAACTGCTCCTGCTGACATCCCGGGAAGGAGATTCCCCGGAGCAGCGGCACCAC
G
>NM_001302962-chr1-57406674-1+0
ATGTTTGTGACCTTTCACCTCTGCATGCCTGTGCAGTACTGAAAGCAGGCCGGAGGGAAACCAGCTCGCCGGGGTTGGAGAAGTGGAGCCAAGGCCGCCT
CGCTGCCGCCGCCTCGGGTGAGTCCTCTCATTTCGGCTGTGTTAGCCCTCAGCCCAGGCCGAAGCCCTCGGGCTCCCCGCCGTGCGCACTTCGAACCAGC
C
>NM_001037742-chr1-57406674-1-200
AACGCAACGCAGGGCTTGTCCAGGCCCGAGTGTAGCGAGGGATCGGAGCCGCGCTTGAGCCCAGGCGACGGCGGCACAGGCAGCAAATTTCAGTCAGCGT
CAGCCTCACCTCGGTGCTACCGAGAGTCCGGAGTCGGGTGACCGGGCCGGGCAGCGGCCGGGAAAGCAGGGGCAGAGGTAGGAGACGGGCGGCCAGCGCC
A
>NM_001037742-chr1-57406674-1-10600
ATGACTTCCTGGTAGCTTGTAAAGGATCAGAGAGGTATTCCCAGGTGCTCCAGGTAAAGTCCTCTAAGAAGGCCATCACCAGATGCAGCCACTTGTACCT
GAAGAACTGACCCAAAAATAAAGCCAGAGGACACACACACCCAGTGTGGTTATGCAATTGACATAAAGACTAAAGCAGCAGTTGTCATTAGCTGTCTTAG
T
>NM_001037742-chr1-57406674-1-15200
ACAGGCAGAACTAGACACTCGAGGGTCCACCTGGGAACACGGTGGGGTCCTGGCCTGTGCTGCAACCATATCTGGGGCCACAGCTTTATAACAGCAGGGG
TCTGTTACCACCAAAGGCCAGGTGGATGTCCCTGGTCTGGGTTGCTGTCCGGGAACATGTTGATGTCTGAAGGCTGTGCAAAACTGGTCCCACTCTCACC
T
>NM_144882-chr1-57774861-0-600
CCCAACTACTGCACTCCCAGGCAGAAACATCACCAGCCGCTGCCACTGGGTAGCTCAGGGCAGCTCAGTGGGTGATCACGCACGATTAGATGCCCGCGTG
AGACCCGGAGTGAAGACGAGGAGCCAAAACACTTCAGCTCAGTCTGATTTCAAAGGTCGGGCTGAGCCCCCAGAGCTCATCCCAGGGCCTGATTTTCCGC
G
>NM_144882-chr1-57774861-0+400
GTCGCGGTCCTTGCCTTCCCCCGGCGGGTGGTGGGGACAGCGGCGGAACCGATCGCGGACTCGGCCTGCCCTGCTCCACGCGGGCGCCCCCCTGCGCTCC
AGCTCCGCGCCGCCGATCTGCCTGCCCGGAGCGGGGCCGCAGGTCCCGAGCGCCCCGCACCCCTCGGCACCGGCGGGATCGGGTCCCAGCGTTCGCGTGC
G
>NM_001164566-chr1-57845571-0-26000
TCAGAAGCTTGGGACATTGCCTATGTGACTACTAGTCATGCTTCTCCTGTGGGGGCAGTAACTTCAGGAGCCAGAGTTCCAGGAGACATGAGAGAACTCC
TCTGTCCCATGTAGGTGAATTATCACCACCGGGTCCCGGGGTTCAGACCTCAGATCGACTGGAGACCAGACTGTCTTTGTATATCCCAATCTTCCACACT
T
>NM_001164566-chr1-57845571-0+1000
CTGGAAATGCATAGAAAATTCTCAGGGAAGATGATAAGCATTCACTCGGTGTTAGCTTTGAGCCTTCCCAGCATCCTCCACAGACCTGATACATTGTTGG
TATTAAATGAATGGTCAAAGACAAAGAAGGTAAACCCTTGCCCTTTCCGAGGCCTGCCCCTCTAGGTGGTTAATGGTGGACGGAAGGAAAGCATTCTGTG
T
>NM_001164566-chr1-57845571-0+8200
ATGTTTTCAACAATAATTGTCAAAGATTTTGGCCAAATAGGAGAAACAAACTACCTCTGATTGCTGTTAGGGACACAGAGCTCAGAGTGGAGCTCCTCCA
CAGACAGAAAAGGTGCAGACCTGGCGTTAGGAGGAGAAAGATGGCGAGCAGTGTCCAGGGTCCACTGAGACTGGAGATGGGGCACTCACAGTGTTCAGAA
G
>NM_001164566-chr1-57845571-0+13800
TGGGTGGGACCATCTCTGGGCTGGCTGTCTTGGATTCTATAAGAGAGCAGGCTGAGCAAGCCAGAGGAGGCAAGCTAGTAAGGAACATTCCTCCATGGCC
TCTGCATCAGCTCCTGCTTCCTGACCTTCCTGAGTTCCAGTCCTGACTTCCTTTGGTGATGAACAGCAGCATGGAAGTGTAAGCCAAATAAACCCTTTCC
T
>NM_001164566-chr1-57845571-0+47200
ATTACTGAGTCTAGCTGACTTCCATCCTTAATTTATCTTTTTTCCTTCAGCGATGTGTAACGTTGTTCTCTTTATTCACCATGTCGTTTTCATCTTGGCT
TCTAATGGCATGGCCTTTTTATTTCCCCTGTGTCTTTAGTGTTTTGTCTCAGTTTCTTTGAGGGTCATTCTTTACCTGGTTGTTGGATTGCTAAACCTCA
C
>NR_027630-chr1-57969524-1+23000
AAGCTAGAGCAGAGTATTAGGATTAGTAAAAATGATCGCAAGAGGATGACACACACATACAGGACTTGGATATTCTGATTGACTCTCTTTTGGCAGCGAT
TGGGTCAGCACCTTGGGCAGGGAACCACAGCCAGGCAAAACCTGCTCTCTTCTTTCCCAGCTCAGGCCACCAACGTCACAGCGGGGACTGAGAGGACCGT
G
>NM_199007-chr1-57995974-0+200
GGCACCCACAGCTGAAGGGGTCGCTGGTAGGCGTGGACGAGGCCAGCGCGGCCAGCAAGGCCTGCGAAGCCGGAACCCTTCTCGGTAGCCACTCCTGGCG
CCTCAGTCCTCGCCGCCGCGCGTCGGCTTGCAGGGCCGGGACGCGGAGCCGGGACGCGGAGCCGCCTTCGGATCGGGGCGGTAACCTCTGTTCTGACTTT
G
>NM_023617-chr1-58113136-0-15600
GTTAAACATTTCACAGAGAGCGCTTACTGAGCCAGAGAGAGAGGCTGCAGGCAGATAAACCCCATGTTTGGCATAAGATGTAGATCGAATCCCCCAATCT
GATAACCACAGAAGACATGATCCAGTGTGTGCTAACAGCAACAGGGTCATCATAGGAGTCCAAAGTTAACCTCAGGAGTAAGCTTTGCCACTCAGGATAA
G
>NM_023617-chr1-58113136-0+28800
CATTTCAGTGAGTTCTAGGTCCTAGTCTTACTTGCAAAATGAAATCTAGCTGGTGTATTCCTCCTCCTCCTCCTCCTCCTCCTCCTGCTCCTCCTCCTCC
TCCTCTCCCTCCTCTTTCTCCTCCTCCTCTCCCTTCTCCTCCTCCTCCTCTCTCTCCTCCTCCTCTTCCTCCCCCTCCTCTACCTCCTCTTCGTGTTCCT
C
>NM_023631-chr1-58210397-0-22800
GTTGGAGAGGAGAGGGCTTATTTGGCTCATACTTCCACATTGTTGTTCAGTACCAAAGAAAGTCAGGACAGGAACTCAAGCCAGGCTGGAACCTGGAGGC
AGGAGCTGATGCAGAGGCCATGGAGGGTGCTGCTTACTAACTTGCTTCCCATAGCTTGCTCAGCCTGCTTTCTTATAGAACCTCAGGCCACCAGCCCAGT
G
>NM_023631-chr1-58210397-0-1400
GACAGATAGATGGTGACGTCGGAACTATGAGCTTGGTGACAGGAGGCTGGATTGGAAACTGGCCCCAGACTTGAGCACCTGCTCTGCTCAAGACAAAAGG
AAGACAATGCAGCCTTGAATATCCAACAGCCATCACAGCCCTATTTGCTCTGTGTGTGTGTGTCTGTCTGTCTGTCTGTCTGTGTGACTGTGTGACTGTG
T
>NM_023631-chr1-58210397-0+30600
CTTCCCTCCCCACCTCCACCCCACCCCCACACCACCCCCCGCAGAGAGTAGTATGGGGTGCGGCCCTGCAGCTCCTCCATCCTTCTCCCTTCAGTCTGAG
TCTCAGAGGGAGCAGCCACACTATTCCATCTGTGGGATAAATGCTAATGTTCCAAGGGACTGTCCAACAACAATGAAAAATCGTCAGTAAGCGGATTGCA
T
>NM_001008419-chr1-58278326-0-14800
GCTTGTATTGTGCTTGGGCAGTAGTCATGTTTAACCGGTGTTAATTTATGGTCAGAGGATCCTCTCAGTGGGGAAGGAAGAGAGGGAAGAGAGGCATACA
GAAGCTCCTCTGCCAGTAGCCATTGCCAACCAAGTAACACCATAGTTCCAGAGCTCCATCCTACAAACCAGCCCTGCACCTGCACAGTGGTGGGCAGGGT
C
>NM_001008419-chr1-58278326-0+0
AGCTTTCAAAGCCAAGGTTGGTGGGAGGTGAGGCATGGGATTAGGAGGCCCTAGACTTAAAAAGCCATGAAGCAAGGAGTTCTCCACTCCAAGCTGTCCC
AGCTGGGGCTCCAGGCTGCCCGCTTCCACCTCAATCCTTTCTGTTCATTTCTGTAGCTGGTATCCGAGCCAAGAGGCCAAACTCACCAGAGCCATGCCTT
G
>NM_001008419-chr1-58278326-0+1000
TCGTGGCTACTTTCACTAGTAGCCTCCTTCCTAGCCTCACCACCCCTCACACGGGACACTGGCTGCTCTTAGTGGCCAAGCCCTTCTTGTCATGAGCCCC
ATTCTACTTTCCAAGGGCCCACAGCTTCTCTGAACTCTTGCCACCTCCCCTCCAAGAGCCTCTCGAACCTCTGCCTGCACACATGTCTGCACTCAGGAGC
T
>NM_001008419-chr1-58278326-0+8800
TCCTTGGAAGCGTAAGGATTCCAGACTTTACCATGCAACAGAATGGCCCACTGGTCTCTTAAATGCAGGCTCTCCTGCCTGTCTCCAGATGCTCAGGTTC
CAGAAGGGCAGATTCATGTTCTTAACAAATACAACCAGGTGACTCTGGTGCAGTGACCTAAGAGCCTCTGAGGAACACACCTGGTAGCCCACCCGTGGCA
C
>NM_001008419-chr1-58278326-0+24400
TACCTTTGATTTATGGTATCTGCCTTCCAAACTCTGCTGAAGCTGGCACAGACCTCCATCACTCCAGAGAAGGCAGGGTCTCAGCTCACGGACTTAGCAG
CAAGGGAGGCAGGCAGTGATGAGCGGTGACTTTGCTAGCTTTCCAACCTGCACAGAGCTCATGCCATCCCTGGGCTGTGGTTTGACCTCTTCAGGATTCA
T
>NM_001008419-chr1-58278326-0+35000
TTCCAGACTGTGGAGGGGAAAAGCGCAGAGAAATGCGCTTTCATAACAAAGCTGTTCCACCATGGTTATTACAATAACCCACAGAGCTACTGAGCCCCCA
TTACCTAGGCACCTTGTAAGGGTCCCACGTTTCAAGACTGTTGCCTTGGGAGTCAGGCTGGGTGGGACACAAGCCACAGCCTGTGAGCTGTGTGTATCCA
G
>NM_001008419-chr1-58278326-0+43800
TTGGGGTGCCCAGGACTAGGTGGCATGGGAGTGCTGCGTTCTGATGATGATGAGTGGTCTTGATTTCTGTTAGTAGGATTCTTACATTTGCCTTTCGCCA
TCTGGTATTCTCTGGAGCTGTGCAGGATACACTCGGTGGGGTCCTGGAACCAAGATGTCTGTGCAGGGTACACTCGGCAGGGTCCCGGTACTAAGATGTC
T
>NM_025824-chr1-58393136-0-23400
GATGTATTTTTATCATAATATGTTGCCTCAGGAATATATTAAGGGTACACTTCTAAAGGCACATACCCTGTTACATGTAACTCTACATACAACTCACATG
TATATTACATGTCTCACTAGCATCTTAACTCTCTACTTAGAGCTTTGAGCTTTAGCAGTATAATGCACCAGACATCACCTTACAGGTGTACACTCTGAAG
T
>NM_025824-chr1-58393136-0-6400
TCTGTTGCTTATGTTCTTATGCTTGCCTCCTGCCATCTGATTGTCTCTAGTGCTACCTGTCTTCGATATAGCTGACTGAAGCCTGTCCTTCCTGTGATCC
TGGTTGTGTCAGAATTCCTCGGAGTTCAGCTGTCTCTGTGATCCTGTGACTCTGCGATCCTGTGATCCTGGGTGTGTTAGAGCGCCTGAGAGTGGAGCTT
C
>NM_025824-chr1-58393136-0+0
CTTCGGCAGGGGGGAGTGCGAACTGGCGCAGGGTAGAAATCTCGCGATAGCAGGCCTCCGGGGCGGGGGTGGCGCCTCTTCCTCCCCTCCTGCTCGCGTT
AGTTCCGGTCGCAGAGGAGACAGCGCCGCAGTTGCCGCCAGCTCGGGGATTTCTGGCTCTTTTCTCTTCGCCTTAAATTCGGTGAGGCGAGCGCGGCGCA
G
>NM_025824-chr1-58393136-0+200
GCGCCGGGGAAGAGCGGCGCGCCGTGGCCCGGAGGAGGAGGAGGGTGGCGGCGCGGTTCGGAGGGGCCGGCGGGACCCGGGGCCTGGATCCGTGGCCCGG
GCCGCCGCTCTGGAGGGCGGGCGAGGCCGCGGGGCGCCGGGGTGGCGGCGCGCCCCCGTGTGCGCCCCGGCCGGCCTGGGTAACAAAGCCGCCGCGGCCT
C
>NM_025824-chr1-58393136-0+3000
CTCAGATATCATGAGTTGCCCTAAATTGGCAAGTTGGAAAGCTGGGGTGCACGGCAGTGGCTGAGTACTGCTTGGTGTGTGTGTGCCCTGGGTTCATCTC
TAACCACCAGGAAAGAAGCACCTGCCTGGGGCATGTGACAGGTCTTAATTCAGTAGAGGCTAAGTGCTTTCTGCTTCGCATTATTTAATACTCAGAAACT
T
>NM_025824-chr1-58393136-0+5800
AAGATGCTTATATTTATTTTGTATATGCATGTGGGCATGTGTAGTAGTAAATATATGTGGCTCAAAACTAGCGCGGTAGCCCTGGCGGCAGAAAGCAGTG
CGTATGTAAGGCTGAATGATGACCTACTTAAGACGATTACTGCACATTTACTGTTACGTCTTTTTTAGCCCCGGGTGGTACACTGGCAGATGACATGATG
C
>NM_001042634-chr1-58424088-1+0
TCTAAGTATCCTCAAGAAGCCACAGCAAGGACAGTCAGGACCAAGTCCTTCCATCCCTCGCCCATTTGGGCAGCGGGCCCGCGCCTGCGCACTCAGGACC
GGTATAGGCCCCGCCCATCTACGTCACCAGTTTTTCCGAGAAGAAGCTCGCACTGCGTCTGTCCGCACCATTTTGTGTTGGGAGATCGTCGTAATCGTTT
G
>NM_027374-chr1-58445486-1-10800
GGGAGAGGTAGTCAGCCAACCCTGGGTGACAAAATGAACCAATTATCTCCCTGAGCTGCTAACAAGTTCTCTACCACTTACATGAATAAAAACAGTAATG
TGCCGGGCGTGGTGGCGCACGCCTTTAATCCCAGCACTCAGGAGGCAGAGGCAGGCGGATTTCTGAGTTCGAGGCCAGCCTGGTCTACAAAGTGAGTTCC
A
>NM_025597-chr1-58586397-0+1200
GTGCAGTAGAACTCGCTCATTCTGTGGAAGAGGAGAGAACCAGTTGGATTAGGTTGCCCTCTGACCTCTGCATGAACATCCACACACACACACACACCAC
ACATGACTTTAAAGAAATACTCTTAAAAATAGGAGCCCAGCATGATGCACAGGCTTGTACTCCTGGCAGTTGGGAGACAGAGACAGAAGGAGTAAGAGTT
C
>NM_025597-chr1-58586397-0+20000
TCGCAGGTGAGAGTGTGGACTACAAAAGCTAACAGCTTCTGGGACAGGTGGAAGCCACACAGCTTCTGGGGTATACCCTGTTTCGGGCTGCAGACATCCA
GCACCTTCCCTGCCAGAGGAGAGGTGTCCGCCCCACCTGCAAGAGCTTTGTCGGAGCACCTGGGGGAGCCATCTTGGTTCTCGGATCTCTCAGAGACTAG
A
>NR_045007-chr1-58652641-0-800
TGCAAGAGAGTAACACAGAAAATGTATTGACACTTTGTCTCCTCCCACTGGGGCGACTCCACCGGATAAGAAAGGAAGCCCACATGTTCAGAGTGGTAGT
GAAAGACCCACAACGTGAGGACTCCCACACGTTCTGACTCAGGAGAGGTGACACCCCAAATCACTCACGAGAAACGGTCTTACTGCAAACTGCAAGAGGA
C
>NR_045007-chr1-58652641-0+200
CCCGGGACCCTAAGTCCCCGGCCACTGTGCCGTGCGCATACTTGCCCGGCCCCGGAGGTCGCTGTGAGTGCCGCGAAGGCACACAGGGGATGGCGGGCGG
AGCCCGGGAGGGCGCGGAGGACTGTAGCTCCTTTCTTTACTGGCTTTGCTGGCTGGGTAAGAACCAGGGCTCAGGGCGACCACAGGTGGCATCAACTCCC
C
>NR_045007-chr1-58652641-0+400
CAGCCCATGGGGGCCTGGTGTGTTCAGGCGATGGGATCTTCGGGGAAGTAACCCTTAATGACCCTAAGGCACCCCGGAGCTGTCGTGACTGCATTGAGGA
CTGGAGGGAGCACCCATAAACCCCCAAGGGGGAGCATTCCTGTGTTCCTGTCGGAAAACTAAAGATTAACTTTGCTGGCCGAGCCACAATTAGTCAAGCA
C
>NM_001289704-chr1-58711491-0+200
AGGTACGTGACCTGCGCGGTGTAACTGGCGCGCTACTCGCGACGCTGCGCGAGCCTGGGACCCTAAGTCCCGGGCCGCTGTGCCGTGCGCGTTCTAGCCC
GGCAAGGAGGTCGCTACGAGTCCGGCGCCGGCGCTGGCGCACAGGGGATGGCGGGCGGAGCCCGGGAGGGCGCGGAGGACTGTAGCTCCTTTACTGGCTT
T
>NM_009812-chr1-58795374-0+400
CCCAAGCCAGCGGAGGCCTCGCCCGAGCTGGAGTTGTGACCGGCGCGGCAGGTACTCGGCCACAGGTGAGTGCTGCAGAGCAGTCGGGTTCCTTTCCCAC
CAGCGGGCCGAGATCCCACCGGTGGGTGTCGATCTCGCGTGGCGCTCCCCGAAATGCAGCCATCGGGGTGCCGTCGCCGCCTCTCCAGAAAACTTTATTG
G
>NM_001277926-chr1-58802502-0+14000
CATGGTTCCCGGGGGCAAGGATGGTATAGGCTCCACTGGCACCGGCTGAATACTCATTTGAGGCATTAATAGGAAGTCGGAGGCGGCACGCAGGTCCACC
CTTGTGGGTCTTCCTGGGTCGCCTCTCTGACTGCTTCCTGGGTCCTGACAAACCGGTTCCCATATCTTTGAGGGCCCTGGGACCGAGGGCCCGATGACCC
G
>NM_172406-chr1-58973482-1+41000
ACTCCTTTGTGGCTTGCTCATAGATTAGCTGTTTTACCAGAGGCGCGGCTTGCTCTGAATCTCCAAAAATACGCTCTGCTGCCTCTGTCATTCTGGCCAC
AAAATCTGAGAAGGATTCCTGAGGTCCCTGGACAACTTTTGTTAATTGACCAGTGGTTTCACCTGCTCGGGAGAGCGCCTTCCAGGCCCTAATAGCCGTG
G
>NM_172406-chr1-58973482-1+22000
AGGTACATAAACAGTACTGCAGTCATTCTGTCACTCTGAACTGCCCTTGCTAAGAAGTTAATCGGGGCGTGTTCTGCTGCGTTCCCAGGAAAACGCTGCA
TTGCTAAATCACCCCTGACCTGGTGTGCCACGTGCAGGCTCCCGGATCGCCCTGGAGGGCTGCATTCTTTCTGCATGACTCTCACCATGGGCTTAGTTCT
G
>NM_172406-chr1-58973482-1+21600
AGCTTCCTGCAAGTCCATGGGGCGTGAACTCTAGTGATAATCCCAGTGGCCAGCCTTAGGTCATTTGTTGGGTCCTTTTGGTCCTTGCCTCTTTCAGATG
GAAGATTACTCAGCTGATCTTCAGATGTACCAGTTCTGTTTGCAGACATGCAGGACCTTCAGAGAGAGACACTTTTCCTCAGGTTTAAGGGATAGAGAAA
A
>NM_172406-chr1-58973482-1+0
GCTTCTAGCTCTGGAGTGAGGAGGCGGGGCCCTCGAGCTGTAGGCGGGACGGAAAGCAAACTACAGTTCCCAGAAGGCTTTGCGCTAGGGCCGCAAAGCC
TGTTGGGAGAGTGGGTCTCCTTTTTAGCTTCCCTAGCTGGGTGGGGGCTGCCATTGAACCGGCGTCACTGCAGCTCCAAGGTCGCCCGGTGATGATGTGA
G
>NM_172656-chr1-58973522-0+200
CTGGGGTGGGGCGAATCCCGTCCCGGCCGGTTGCCCCGGGCTAGGGCAGAAGTCCAGGCCGACCGGCCTTCTCCAGGCCGTGCTGCACTTCTGTGCCTTG
AGGCTCACCCTGGAAGCCGGCCTAGTGTTTTCGCCTCGCCCCTTCGCGAGGCAGGTCCCGGGGCTCGCGCGTGTCGCCTCCCCTCAGCGCCCGCTGTCTG
G
>NM_172656-chr1-58973522-0+600
CCCGCTCTCTGTCTCTGTGCCAGCGCACGGGGGGGCCGGGGCTCCCGGGTGCCCAGCAGCGGTGCCAGGTGCAGGAACCCAGCTACCGCCGCCCCGCTCC
CCCAGCTCTTACCTTTGGTAGCGCACACAGGCCTGGCGACTTCCCAAGCTGAAGACACTCTGGCCCCAGACCTGTCTGCTCAGAGACGTCGAAGGGACCT
T
>NM_172656-chr1-58973522-0+12600
TGTGTTAAAGGAACCTCTTAAAGATGTCTATCCCTAGCTTTGAAGACTGCTTTATAATGTATGTATGCCTTTTGGTATAAAGATTACTAATGTAGTGGAT
GGAAAGCAGTAACTAACTTTAGTTCATCACTCAGTAGCAGAACAGAGAAGACTGAGGAGCAATCCAGCAGTCCTGGGAGTGGAGAGTAAGGGCAAAAGCC
G
>NM_175200-chr1-59094900-1+23200
CAGCTCTCCTGCCTTCAAGCCTTAGCCAGCTCTCCCAGGACGCCCAGGTGAGGGGTAGAGCCAGCTCTGCACAGTTCTCAGTAATCAACATGTCCCCAGA
GGCAGCCCAGACCAGGGACATCCACCTGGCTTTGGTGGTAACAGACCCCTGCTGCTGCAGGGCCATGGAACCAGACATGGCCCCCAGTGTCAGCACCGAC
C
>NM_175200-chr1-59094900-1+5600
TGCTCTGCTGCTGTTGGGTGAAATAGTCTCTGTGTTATCAGGGCTCTCTTGGTCTAAAGTGTAGTTTTGAATCTAACATTTCCTTATTGGCTTTATGCCT
GAAAATCTTTCATTGTTAGCAGTTGAGTACTTGTGGGGATAGCTATGGTAGTGTACTTGTATGTTGTATTGTACAGACACAAGCTAGAGTCATCAGAGAG
A
>NM_001164682-chr1-59163389-1-25600
GTACTCTAGGCTGCCCTTGAACTTGTGGCAGTCCTTCTCTGTCAGCTTCCAAAGCGCTGGGAGTGGATGCCTGTCAAACTGAACTATTAAGAGCAAAATA
CATGGAGACATGTGTTTGTAATTTTGAGCTTGACAATTTCTCAATATTTAGAATATCTTTCTGATGAAAAAAGTACCAATGTTATTTTTTGGTGTATAAA
A
>NM_001159948-chr1-59237093-1+200
CCGTGGTCGGAGCTGTGTGGCATTCCTTCGGGTCCCCTCTTCCCGCCTCCACCCACGCTGCTTACGCCCATCCGCTCAGAGGGTTTTTTGAATGCCCACA
GTGGGCGCCCAGCTGGCTAGACAGTGAACCTTGCTGAGTGTCCTAGGTGGGTTTGCCCCAGGATGCATATCGTGGGGAAAAGTGAAGGGGGGCGGGGAGG
G
>NM_001159948-chr1-59237093-1+0
TCGCGCCGGGAGAAGAGCGCGGAGCTGCGGGAGCGTCAGGTGAGCCCGCGCGGGTCCGGGCGGTCCTTGGGTTCGAAGGCGGGTCGGCGGAGGTGCGGGA
GCGCGCTGGGCTGGCCTGCGGGGACGGCGCCTGCCTGTGAAGAGCTCCGGACGTGGTGGCTCGGCCCGGGTCCCACCCTCCGGGTCCCAGCGCCCCACTG
C
>NM_146109-chr1-59237231-1+0
ACGCCGTCACCGGCTCTTGCCTAGCTCCACCCATTCTGCGGGCCCGCCTCTCCAGCCCGCCGCCGGAGGCCCCGCCCCTACCTGGAGGCCCCGCCCCCAT
GAATCAGCTGATCTCGCGTACCCGCGGTGCAGTCGGGCTCGCGCCGGGAGAAGAGCGCGGAGCTGCGGGAGCGTCAGGTGAGCCCGCGCGGGTCCGGGCG
G
>NM_028717-chr1-59237231-1-2200
TGTTGGAATAGGTGTGACCTGGTTGGAATGGGTGTGTCACTGTGGGTGTGGGCATAAGATCCTTACCCTAGTTGCCTGGAAGTCAGTCTTCCACTAGCCG
CCTTTGGATGAAGACATAGAACTCTCAGCTCTGCCTGCACCATGCCTGCCTGTATGCTGCCATGCTCCCACCTTGATGATAATGGCCTGAACCTCTGAAT
C
>NM_001033373-chr1-59256906-0-4000
TACATCCCGCTCACTGCCCCCCTCTCGGTACCCCCTCCCACAATCCTTTTCTAGTCCCCGGTCTCCTTCTCCTGGGGGGGGGGGGGGGACCGGCAGTGCC
CAGTGAGTAGTCTTCTTATGTGCTGCCACACCTGGCTTTTAACCTGGCTGGCCACCTGGTGATGACGAAAGCTGTTGCTGGGTAGCTGTTGGGAGGAGCC
T
>NM_008057-chr1-59482147-0+0
CTCGGGGCCCGCCCCCGGAGTGGTTTGTGAATGGGGGGAGGGGAGGGGGCGGGGCGGCCCGCAGCCCTGCAAGCCCGACGCTTCTTCTAGCCACCAGTGC
GGCTCCCAGGCGTTACTCCGCGCTCCTTCCCTGGCGGGCGGTGCTGGACGCGGAGAGTCGCGGGCTGGGACTGCGCGGGGCAGGAGAGGCCGGGTGCAGG
C
>NM_008057-chr1-59482147-0+600
ACCGTTACGTCTCGGCGGGGAGGGTAAGGCGACACCCCTTCCCTCGATCCCCCACTCCAGGCCCAGGAGTTTGAACCTCCGGCGGCTGCGTGAGTGCCAC
GCGGAGGCGGCTGCGGCGCCCCCTCGGCTGGCGGCCTCGCCCCCGCTGTGCAGGCACCCTAGCACCCTCGGCTCCGCGCCGCCCACGGCCCGGCCCCGGC
G
>NM_008057-chr1-59482147-0+800
GCCGGGAGGACTCTCATGCGCCGGGCGCGGCGGCGCCTCCCTGTATCCAAGCCTCTCCCCAGCGCCTCGTCTTTTTCCTCCAGCTGAGAACGCCGCTGCA
CTCGCGACCGGCGATGCGGGGCCCCGGCACGGCGGCGTCGCACTCGCCCCTGGGCCTCTGCGCCCTGGTGCTTGCTCTTCTGGGCGCGCTGCCCACGGAC
A
>NM_008057-chr1-59482147-0+1600
GCCCCGTGTGAGCCGGGCCGTGCTAACGGCCTCATGTACTTTAAAGAAGAGGAGAGACGGTTCGCCCGCCTCTGGGTGGGTGTGTGGTCAGTGCTGTGCT
GCGCCTCGACGCTCTTCACGGTGCTCACCTACCTAGTGGACATGCGTCGCTTCAGCTATCCAGAGCGACCCATCATCTTCCTGTCGGGTTGCTACTTCAT
G
>NM_001013771-chr1-59516264-0-4200
AGCAAAGGCAGGCCAGGTGGAAGTGTCTTAGACTGCTGAGCCACTGGAAGAAAGTTTTGCAAGGTCGCTGGAAATCCCTGAGCCAGTCACCCATCAGAGG
TGTGCCCTGGCTCCCTTGTCCCCAGGGCTTAGCCCGCCTGCTATGGTTCTGCGGGCACACTCAGACATGAGCATGCTGGAGCAGCCTGGAGAAGCCTAAC
T
>NM_001013771-chr1-59516264-0-600
CATCTCCACAGCCACCAGGGAGCACACTGGTGTGGGTGGCCAGGTCAGAAGTCAACATCTTTGATCAACATAACTATACATTTTGAATATTTTTATTTCC
TGATCAGGCTTAGATTTCTGTGAGCCTAGATGGATTAGATGAAATTTGATATTTTTCTTAAAAGCCAGGATGAATTAAGCAGATTGACACAGGTGAACAA
A
>NM_001357842-chr1-59524294-0+0
TGGGCAGCCCCACCTCCATCCCCACCCCAGCCAGTGCCTTTGGCCTGCCTGGGTTAAAGGACTTCATTCCCCTATGCTGCCATAGCAACTGGAAACAGCC
TCCACTCACAATGAGGAGGATAGTGCCTTGGCCCAGATTTGTAGATGCAAACTGTAGCAGAGCAACCAGGTCTCAGGGACAACAAGGGCTCAAGGGAGAG
A
>NM_001357842-chr1-59524294-0+27800
GTCTATGCACCAGTTTAAGATCACCCTGTATTGCATTCTGAGTTTCAGACTAGCTGGGCTACAGTATGAAATCCTGCTCAAAAAATAAAATAGAGGGCTA
GAGAGACAGCTCGATGGTTGAAAGTGCTGACTGCTCTTCCAGAGGACCCCAGTTCAGTTCCCAGCACCCATGTTGGATGCTCACAACCACCTCAACTACC
T
>NM_009460-chr1-59670834-1+23200
TATTTTTAGTTGTGGTGTGGCTCAGCCTTAGCACACACCTTTAATTCAATAACTTTCTGCGTGAATATTGTAAACAGTATTAATAGAGTCAAACATAGGC
TGTGAGATGAGCAAGTATCCAGTTGATAGGAAGTTAACATAGAATTTTTAAGGAAGGAAAAAAAAACCAAACCAGAGAGGGAGTCAGAAGAATGGATAGG
G
>NM_009460-chr1-59670834-1+20000
AAAAATCTAATCTCACTTTAAAGGATATGCTTAATATACAGAAAGGGGTAATAAAGACTTATAGAGGGCTGGTGAGATGGCTCAGTGGCTAAGAGCACCC
GACTGCTCTTCCGAAGGTCCAGAGTTCAAATCCCAGCAACCACATGGTGGCTCACAACCATCTGTAACAAGATCTGACTCCCTCTTCTGGTGTGTCTGAA
G
>NM_009460-chr1-59670834-1+600
ATGGCAGAAACCAGGCCCTAGGCCCAGTTATGTAACGGGAGGGAAATCCCCGACTGGGAGGCTAGGTGGCCCTGAAAAGCAGCTCGACTCCACTTTGGGT
TCTTGGTCCCGGAGAGTGGGGGGCGGCCGGGGAGCCGTGTCTGAGGTGACTGGGAGCCCAGAGGACGCTGCTTTTCCGTTGTGTTTGCCTGGAGGGTCCG
T
>NM_009460-chr1-59670834-1+200
AGGCCGCAGTGGTGCGGAGACCCCCGGGTGAATCCACGTCACCATGTCTGACCAGGTACCGGGCCGGGGCCTTAGGGCTCAGGGCCGTCGGCCGCGGGCT
GGGGCCCTGGACTGAGGCGCGGGGGAGGGGGCGGCTGGAGAAGGGGGCTGCCCGTGGGGAGGGGGCCGCGAGGGACGCGGGGCGCCTGGCGGAGTCGGGC
C
>NM_007561-chr1-59764279-0-600
GCTTGGAACCGCTGGAGGTGCTTCCCGGAGGGGCTCGGGGTGTTTCGCAAGCTCAGCTGCCCACCCCCTTCCTCGGCCACCTACGTCCGTCTTCCCGCCG
CCCCCCGCCCTCGGCCCGCGACGCCCGAGCTCCGCCCGGAGCCCAGAGCTGCGGAGAACGAGGCGGCGGCGGCGGCGGCGGCTTTCTCCAGAGGGGCTGT
G
>NM_007561-chr1-59764279-0-400
GATTCGCTCCCGCAAGCCATCGACGGGAGGAGACCCGGTTTTCATGGTGGAATTTACTTCAGGCAAGAGCGAGGGGCTGGAGTAGCCGAGAGCGAGGCCG
CGGGCGGAGCGCCCTCGAAGGGCCAGCCCCGCACCTCCCCGCGTGTCGCTCGCCCGGGCTCGCCGCGTCGCCGCGACCCTCCCCTCCCCCGCGCCCCGAG
G
>NM_007561-chr1-59764279-0+200
CCCATGGACATGCCTTCAATTTGGGGAGCCGAGACACCCCGTCCTAGGCGAATGAAGCCCCCCAGCCACGAGGGAGCGAAATGAAGGGAAATTCTGCAGT
GGAATGAGAGCTCTACTAGCTAGGTCCTCGCATCTGCCATTTGTCCTTTCAAACTGCATTGTAATCCGGGCAGGATAAATCAGACGAAGAGCAGCCTCCT
A
>NM_001037725-chr1-59913006-0-400
AGACACCACTGCTGTAAGGAAATGAGTTTCAGAGGGAAAGAGTCGGTTCAGACCATCCCCGGGGACACCGTGGTCCCGTACAGTCCGTCCCTTTGGCCAA
ATTCCCGGAGTCCCAGGGGCTCCCTCCAGCGGGAAACAGGGACGCGCGTGGCCGGGCGCGCGCCTACACGTACACGCACGTGTACACACACACACACGCA
C
>NM_001037725-chr1-59913006-0+0
CGAGGCCGAGTGGCTCGAGCGCGCTGACGCTACACCAATGAGCGGCGGCAGGGGGCGGGGACAACGGAGGAGACACTATTGTTGATGAGGAGCCGCGGCG
GCGGCTGCATCACCTCGTCGGTGCCCGTCGCTGCCCGCGCGCCCCCTGGTCCTGAAGTCAGGCTACGTCACCCGCTGGCTCAGGCCTTCCCTCGGGCCCC
G
>NM_001037725-chr1-59913006-0+400
AACATGGCAGCCCCACGCGGGGCGGCGGCGGCGGCGGCAACAACGGAGGCAACGGAGGCGCCTCAGGCCCCTCGGGCGGCGGCGGCAGTGGCGGCCCGCG
CACCGCCTCACGCAGCACCAGCCCCACGCGCGGCGGCGGCGGCAGCGCGGCGGCGCGTACCAGCCCCACGGTGGCCACGCAGACGGGAGCGTCCGTGACG
T
>NM_001037725-chr1-59913006-0+800
ACCCTCGGCGGAGAAGAGGAGCCCCAGCGCCCCGGTGTGCAAAGCAGGTACGTGGAGGACAGGGGTCCTGTGCCGCCGAGTGGGGACTGCAGCGCTCCGG
TGGGGCGGGGCGGGGCGGGGCGGGGCGTGCGGTCCGCCACCCCTGCGTCTTGCCCGTGCGGGTCTCCGCCGTGGAGGTGCGGCCGCTAACCTTGGGCCTG
G
>NM_001357296-chr1-60043122-1+200
CGGTGGCCAAACCTGGTTCCCATGACGACGGCGGGCGGGGGCGCGGGCCGCGCGCTCTCCGTGGGCCGGCCTCAGGCGGCGGCCTCGGCGGACCCGACCC
GTCCGCGGCGGGGGCGTCTCCTGCGCTCCCTCCAGGGGAAGGAAGCCGCGGCCTGAGGCCGGCCTGGGCGCTCCCGATACGGGGCAGATGCTCACAGCCC
T
>NM_001199060-chr1-60098500-1+0
GCGAAGGAGCCGCCGTGGAGGCGGACGAGGGCGCAGGGACAGCGCACAGCGGCGTCCGGCGACGGCCGGGGGCGGGGGCCGGCGGTTGCTCCCAGCCCGG
GAGGGTCAGGAGGTGACGGGAGGAGGCGGCAGGGGGACGAAGGGAGGTTGGGAGGGAGCGTCCGGTCGCTGGGCACAGACAGCTCTGCCAGGCCTCCGGC
T
>NM_001199060-chr1-60098500-1-200
GGTGCAGAGGACACTTTTCTAAACGTCAGACTCGGAAAGGAGGGGAGAGGCCCCTCTCGGGCGGGCGCTCCGGCCCAGGACTCGGATGCTCCGTGGCGGT
GGTGCGTTCTCGGGCTCCGCACCCTCTGCGGGACAGACACCTCGCCTCCCCCTGCGGCAGCCTGCCTTCTCCCGGCCGCGGGGCCCCTCCCGGGCCCACG
G
>NM_173444-chr1-60180599-0+200
GAGGTCGGGCGGAGGCTGCCGCGGGGCGGGAAGGCCCGGGGGAATGCGGCGCAGGGCTGCAGCCTGAGGGGCGGCGGCGGCGGGCGAGGGGGCGCGGCCG
GCCCGGGCGGGTCTGGCTGCGGCCGGTTGGCGTGGGTCCCGGGTCTGGGTCCCAGAGCGCTCCGGGCCGCGCTTCTGAAGTTGATTGGCACGCCTGACGT
T
>NM_173444-chr1-60180599-0+7000
AAGTTTATTTCGGGGTAGGAGAGAGAGCTCAGTGGTTAAGAGTGGTTGCTCTTCAGGAGGTCCAGGTATGATTCCCAACACCACATGACAGCTCACAAAT
GCCTTGTTACTCTAGTCCCAAGAGATTCAGTGACCTCTTCTGGCCTTCCTAGGCATCAGGCATACATGTGCACAGACATACACAGAGGCAAACCACTCAA
A
>NM_001313721-chr1-60343300-0+0
GACCCGGGCCTGGAGGTTTCCTTGTGGCCTGTGAGTCGCCAGCAGACCAAGGGTGACGCCCAGCACGGGCGTGGCGGGGCGACCGCGGCTCCTATTCGCC
GACCGCCTGAGGCCACCTCCCTCCCCAGCTGCGGGCGCCACCACGGAGCTCACGGCCGAGGACCGCGCGGGCGGGCGAGAGGAAGCATGCTGGACTTCGC
C
>NM_198127-chr1-60409619-0-15200
TGTGTGTGTGTGTGTGTGTGTGTGTGTGAAATTGCAAAGAATAAAGCTAAATTTCTTTTAAGGGCCTGAGAGATGGCTCAAGAGTTAAGGGACTTATGCT
CTTCCAGAAGACCCTAGTTTGGTGCCTATGTTAAGTGGCTTCTTGTTTGTTAACTCTATCTCCAAGGGATCTGATGCCCTCTTTTGGCCTACACGCGTAC
C
>NM_198127-chr1-60409619-0-200
GGGGGGCGGCGGCGTGAAGCAGCAGGGAGCAGAGGTGCATTCCCGCCCGGCTAACAAAGGCTGCTGAGGACTCCCAGACCCAGGAAGGCCGCGCGGGGCC
GAAGGGTTAACCCAGAGCCCCGCTCCCGCGCGCATCCCGGCCCCCGCCCTCCCGTCGCTAGGAGACGCCGGAAGTGGGGGAGGGGCGGCGCGGGTGGGAA
T
>NM_001198570-chr1-60409619-0+200
TCTCCCGGGCGTCGCGGCCGCTGCCTCTGCGGGCTGTATGAGGAGGAGTAGGAGGAGGAGGAGGAGGAAGAGAAGGATGTGAAGATGGCGGAGCTGCAGA
TGCTGCTGGAAGAGGAAATCCCGGGGGGCCGCCGGGCTCTCTTCGACAGCTACACGAATCTGGAGCGGGTGGCCGACTACTGCGAGAATAACTACATCCA
G
>NM_001198570-chr1-60409619-0+400
GGTGCGATGCGACGCGGCCCCTCGCGCGGCTCGGCGCGGCAGGACGCGGGCTGTGAGGGGCGCGCGGGGCGATGGCGAGCGGGGGAGGCCGCGCGGTGCT
CGGTCCAGGGAGCCGCGCCGGGGTAGGGACAGGGCGAGGGCGGCGGCTGCAGGGAGCGAGGGTCGCCACCAGGCCCCAGCAGCCCCGTGCGAGTGACCGG
T
>NM_001198570-chr1-60409619-0+31400
TGTCTCAACTCTCAAGTGCTGAAAGTACAGACATGTGCCTATATATATTTTTTTCCCCATTTTTCTGACTCCCTCCTTTCACCCTGCCCTTTTTGTTTCC
ACTCAGCTCAGATTTCCTTGTGAAACATTCTATTGTGGAACAACTCTTCCCACCTCGACTCAGAGCAGTTAATGGTTAGTTTACTAACATCTCTCTTGGA
A
>NM_001045513-chr1-60566765-1+400
CTCCGAGCGAGTGCGGACGGCTGCAGCCCGGGGCGCGGTCCTTGCCGGTCAGGCTCTCAGCGTTGGGCTGAGCCCCGCCAGGCGGCCTGCGGTGGGTAGG
GGGTCGGCGGGGCCTGGGTTGCACCCCGCGCCCCTCGGGGCTGCACCGTGCAGACAATGAGACCTGGGGCCGCCTGGGGAGGTGCGGCAGGGCTGATACT
C
>NM_001045513-chr1-60566765-1+200
GAGAGGAGCGTCGCCCCTGGAGAGGCGGCGGCGGCGGCGACTGGAGGCGCGAGCAGCTGCTGCCTAGCGCAGGGCTCCGGGAGGGCCGAGGGGCTGCCAC
GGTGAGTGCTCCGCCACCTGGCCCTCGAGGTCCGGGAAAGGAGAGGTCTGGGTGCCCGGGAGGCGCTGCCGTCTCCATTTGCCCGGCGCCCGGCGTGGCC
C
>NM_001045513-chr1-60566765-1+0
CAGGCGCAAGTCGGTCCGCCCTTGGGCCGCGCGGCCCTCAGCCCCGCCCAGTGTGCCGGGGCAGGACGCGCGGGCTCTGTGATCCGCGCCGCGGGGCTCT
GCGGCCGCCCCGCCCAGTCCCCGCCGACGCCCGCTCTGTGGGTCGGTCAGTCAGTCGCCGAGCGCGCGCCGCGGGAGCTGCGGGCGCTCTCAGCGTTCGG
G
>NM_001045513-chr1-60566765-1-200
CGCGCTGGAAAGGCAGGGCGCGGAGGACGGCCGCGGCTGGGTGCGGCCCGGCGCCTGAGGGGCGGCCGGTTGGGTGGGGGTGGGGGGTGCGGCTGTCCAG
GCCGGGAGGGGCGCGCGCGTGCGCGCGTGCCGGGGAGCAGGAGAGGCGCGCGGCCGCCTGCGCCGGAAGTGAGCGGTGGCCGCGGCGGGGAGCGCGCGGT
C
>NM_001045513-chr1-60566765-1-400
GGAGACGACACATGCGGCAGGCAAAGGCTCCCAGCCCGGACAGGTCTGCTCGTCCGCCCTCAGTCTCCCAAGACCCTGGGACCCGAGTGATTGGGCAGGC
TTCACGGGAAGGGCCACGGCGGGCGGGACCGCGGCGGGATTTTCCTCTCCGCTCATTCATTCTCTGATTCATTGGTTCCTGGAGGCGACTCACACGGACG
C
>NM_001045513-chr1-60566765-1-28600
CACATAGAAGAAAGAGTTTATGGTTCCAGAGGCTTAGGCTTCATCACAATGTCAGGGACAGAAGGGGGCAGACATAGTGACTGGAGCTGAAGCTAAGAAC
TCACAACTCAAACTGTGAGCAGGAACAGAGAATGCACTGGAAATGTCCAGTGGCTTTTGAAGCTTCAGAGCCCACCCCAGTAATACACTTCCAGCACCAA
G
>NM_001045513-chr1-60566765-1-49400
AATGAAAATTGGGTTGTGTCACTAAAAGCAGGGCATTTTACTCTGCCCTTTGTCCCTTCCACTCTTGACTTTCATTCATGACGCCCTCATCAGTGATGAA
GCCTTGAAGTTATCACCATAATGGAGATGATGGGGTTTCATATTCAAGAACAAAGTGAGTAGCCAGCTTTGAAGGAAGTGAGTCCAAGGAGAGGGACATT
A
>NM_007642-chr1-60746388-0-46600
CCAGTTGTATAGGGTCAGAGTCCCTGATAGCAGAATGGGAGCAGCTGGTAGCAGGCATGGCAGCAGGAACAGGAAGTTCAGGAATCACACCTTGAACTAC
AAGCATGAAGCATGAGTCCTTAAATTTTCAAAGCTATCCACAATGACTTACTTCCTCCAAAAATGTCCATACCTCTTAAATCTCCTCTAACAGTGCCATC
A
>NM_007642-chr1-60746388-0+27800
CTGGAATGTGTACCAGTCATGGTGGCTTGACCTTGAACAGGTCTTGTACAGGTAGCCATGGCTCCTGTAAGTTCATAGTACAATGGCTGTGCAGTGGCTG
TGGCATATCTAGAAGACAGCATGTCACAGCATGCCACACTCTCTGGCTCTGACATTCTATAAGTTAGTTCCCTCTTCCATGACGTCCCCCGAACTTTGTG
G
>NM_009843-chr1-60909025-0-27000
AGCAAGTGGGTAGTGGTTAGCATTGTATGATCTGGCCATGGTAGCTCATACCTGACGTTCCAGATGTTGGGAAGTTGAGGAAGGAGGACCAGAAGTTCAA
GGTCATCCTTGGATAAGTAGGGAGTTTGAGGCTAGCCTGGGCTACATGAAACTTTGTCTCAAACAGACAAACACCAAACATGGCTAACAAGAGGGAGTCT
A
>NM_009843-chr1-60909025-0+0
TATTTGAGGTCGTCTTTACGACGTAACAGCTAAACCCACGGCTTCCTTTCTCGTAAAACCAAAACAAAAAGGCTCTCTGTTCAGGTGTCCTGTGTGTGCA
CTACACATATGTAGCACGTACCTTGGATCAAAGCTGTCTATATAAAGTCCCCGAGTCTGTGTGGGTTCAAACACATCTCAAGGCTTCTGGATCCTGTTGG
G
>NM_001281976-chr1-60909025-0+12800
TGTCTGCATCAGCAATCCTTTGTCTCTCAGGCAGTCCTCAATTAGGTCCTCCTGCAAGAGACACCTTTGCAGCTCTAGCCCTGCCATTTATGCAGAGGTG
GTCTAGCCATTCCTACAACAGAATATGAAGCAGCTGGTCACAATGGAGAGAGTGAGAAAAAGAGGGGGGAGTGGGGAGGGGAAGGGAGGGGGAAGGGGAG
A
>NM_017480-chr1-60977914-0+13000
CCCTTTTGCTTTCTATGTTCTTTACGGATGCAAACTCTCTTCTCCCCTTCAGGCAAGAGCATTATGGGTGGATTTTGTAGCAGCCATTCAGGTGTTTGTT
GCACCTCTGCTCTCAGTGGTGATGCAGCAAATCAAAACGTGTGTACATTCACTATCTTTATAATGTGTTCTGGGCAGACAGGTGGCTTCTTTTGGCACAC
A
>NR_040483-chr1-61378432-0-1000
AAGGCAACAGGGAGATCCAAGAGTCTTGAGAAACAAAATTCACTATATGAAGTTATTCTTTAGGTGGAGCAGAATAAAGCAGCCCGAAAAGACTGCACAG
GAGAAGAAAAGCTAGTGACACAGCAAAAAACTGGGGGATGGTTATTTTAAAGGTTTCACCGCACCGGAGCGCTTACGGCTTGATACAGGAATTATTCGGT
A
>NR_040483-chr1-61378432-0+0
AGTGCAGACACGGGTCTTGCAAGGGTTGTTCAAAAGGACAGGGAACTGAAGGAGGGAGGGGCGAGGAAGGGAGGTCGGAATGCAAGTCACTCCTGGAATT
AAGAAACACTGTCTAGAGGACGCTCAGAATGGACAGCACCCAGCTGCTCAGGAAACCTCAGTGCGGGGTGAGATGAACCAGGAAATAGATGGCGGTAGAG
G
>NR_040483-chr1-61378432-0+1000
TGCAGGACTTACTAAAAGAAACCCCACAGAGGAAGTCTGCTTGTTAGCATCACTCCCCAGACCTTCCTCCCGAATGCTTCCCTTCTAGACCCCAACAGAG
AGCTGCCAGGCCTGGGGTGGAAGTCTGCATTGCAGAGCGCAGGGCTCCCTTAGTAGTGGACTTCTGCCAGCCATCGATCCAAGATTAAGATCTCCCTCTG
C
>NR_040483-chr1-61378432-0+1200
CAATACAACTGCACTCAGGCCCCGGCTCCAGCTTGTAGAATATTTTTGATAATAAGAAAGCCTAAATGAAGCATCCCTTCAAAGGCCTTCACCATTAATT
TGGCACAAGGAAAAAAGCCAGCACATTAGAGCAGGTTTTCCAGTCACCCTGCCTGTGTTGTAGAACCTCTGAATAGACATCCATAATGAAATTACTCAGA
A
>NM_001081050-chr1-61638824-0-17600
CACTTCTCTACACACAATAGAATGGCACTATTGTCTCCAGGGAATTTTCAGAGACTCTGTCAGTTAGGCAATCCTAGAAGCCAGTTCCCATCTTGGGTGT
TGTCACGGAAACCATTTTCAATGTTGCCAAGTCAAGTCTTATGGGACTGGCTCTAAGAGTTCATTAAAGGGGCTCACAAAATACAAATAGAAATCAGATA
T
>NM_001081050-chr1-61638824-0+0
ACTGGGGCAACCCCGGGCTCGGTGCAACGCCTCGGTGCGCTCTGTGGTCCGCGAGCGCCGCGGCCCCTTTAAGAGCCGGGCCCAGGCTGGCCCGCGGGCC
GAGGGAGCCCAGAGCGCCGCGCGCGTCGGAGGAGTTGGGAGCCGGCGCAAAAGTTTCCTCCCAACTCTGGCCCCGCGCGCCGCCGCCGCCGCCCACTCCA
G
>NM_001081050-chr1-61638824-0+600
CAGCAGGCGCTGCAGCGGTACCTGAAGACCCGGGACCAGGTGAGGGGCGCCGCAGGGGGCGAGCATGGGGCGCGACCACCGCGGGGCTCACTTAGTAAGT
GTCCTAGGCCACGCACCTGCCCGTTGCCTTGGACCAGGTGGCGCTTTTTCTGGGGCTCAGATCACCCCCAGCGGCTGGTGAGCGCTGCCTGCAGCCACAA
C
>NR_151537-chr1-62136109-1+32400
CAGGCCTCAACAGATTCAAAAATATTGAAATTGTCCCATGTATCCTATCAGATCACCATGCACTAAGGCTGATCTTCAATAACAAAATAAATAACAGAAA
GCCAACATTCACATGGAAACTGAACAACACTCTTCTCAATGATACCTTGGTCAAGGAAGGAATAAAGAAAGAAATTAAAGACTTTTTAGAGTTTAATGAA
A
>NR_151537-chr1-62136109-1-400
GAGGAGCAGGAGGAGGAGGAAGAGGAGGAACAGGAGGAGGAGGAGGAACAGGAGGAGGAGGAGGAGGAGGAGGAGGAGGAGGAGGAGCAGCAGCAGCAGC
AGCAGCAGCAGCAGCAGCAGCAGCAGCAGCAGCAGCAGCAGCAGCAGCAGCAGCAGCAGTAACATCATCCAGATTTGCATCCCTCCTAGCCAGGAGTATA
T
>NM_010939-chr1-62703317-0-46400
GGTGGGCAGACTCACTGTGGGAAGCCATGGAACCCCAGTCCAAGGGGGATAGGTAGGGAGCAGTCTGGGGTCCCTGGACCTCACGGAACCCAGGGTCGAC
AGGTTCTAGTTCTTGGGCATTGCAGGACATCACTGGACACCACGGAAGAGCTGAGAACGAGTGGGGGCCCCTGGGAGGTGGCTTGGTCAGCCCTGGGGCT
G
>NM_010939-chr1-62703317-0-31800
GTCCCCCTTACCCACCCACCCCCACTCCCCTACCCACCCACTCCCCCCCTTTGGCCCTGGCGTTCCCCTGTACCGGGGCACACAAAGTCTGCGTGTCCAA
TGGGCCTCTCTTTCCAGTGATGGCCGACTAGGCCATCTTTTGATACATATGCAGCTAGAGTCAAGAGCTCAGGGGTACTGGTTAGTTCATAATGTTGTTC
C
>NM_010939-chr1-62703317-0-200
TCCGCGGAGTTTCCCTCCGGCAGAGGCAGCGCGCCCTGAAGGGAGGGCGCTCCTTGCTCCGGGTGTGACACACCCGCAGCCCCGCACGAAGGTGCGTGGG
GCGGGAGGGAGGTGCGGACTGGGAGAGGGGCGGCAGGGTTGCGTGGCACCTTAACTTTGATCGCGCGGCCGCGGGGCTGCGAGCCACCGCCGCCCCGCCC
G
>NM_001077407-chr1-62703317-0+400
AGCGGGTGTAACCGCCGGGGGAGGCTCCAGCTTAGGGGAACCCAGAAAGGACAAGAGCCGGACGTCTGACTGCTTACCACTCCGCCTGTCCAGCGGTCGG
TGCCTCTGCCCGCGTGTGTGTCCCGGGTGCCGGGGGACCTGTGTCAGTTAGCGCTTCTGAGATCACACAGCTGCCTAGGGGCCGTGTGATGCCCAGGGCA
A
>NM_001077407-chr1-62703317-0+3600
GAGGCGGGAAGCAGCCAGGCAGCCTAAGCCGCAGGAATTCGCGCAACTCTCACAGCCTGCGGGAGCACAGTGCAGCTAGCGCCCGCCTAAGCGCACAAAC
AGGTGAAGAGCACGCCGTGCGGGCATCCACGTGGCCGAGACGTGGGCGCCCCCCAGCGCTCTCACCCCCATCCCCCAGCGCCGTCCCTACCGCCGCATCG
A
>NR_040601-chr1-62794732-1+26400
AACTCTCTAAAACAATCTGGTCCTTGGGGCCCACCTACGGATCAAATAATCAGAAGCACTTGTCACCAAAGCTGTATGTGTGACAGCAGCTTGGGAAGCC
GAAGTCCAGGCTGTGTTGGTGTTTCATGGACAGGGACAGATGGGAACATAGAGATTTAAAGAGACTTTGGCTAGGTGAAAGTAGTTTGGCCTAAACCTTC
T
>NR_040601-chr1-62794732-1-5800
ATTGTGCCTGGCGCAGGAAAAGCAGACAATGTTCTAATCGTGGACCTTCGGCTTTGTGCTCCTGCAGAGGACAGATAATGACATCTACCCCGAGCCATCT
GTACTAGCAGTCTCCTGTGAGACCTGAGGAGCCAGGCTTCCCTTTGCGGTGTTAGAACAGGCTTCATATCTGAAAAGTGCTGAATCCAGGGCCTAGGTTG
T
>NR_040601-chr1-62794732-1-20000
AGAGGGACTATAGACATCTACCACCATATCAAGTTTTATGTAGTGTTATGGATCAAATTCAGGGCTCAGTATTTGCTAGCCAAGCACTTTGCCAACTGAA
CTGCAGCTCCAGCCCCTACAGATAAGATCTTTAAGGACTGGTGATATACTTAATGATAGAATACCTGCCTAAAATGTATGGGGTCCTAAATTCAATCCCC
T
>NR_040601-chr1-62794732-1-48000
ATAACTCTCGATCTAGCTGCTTGCCTATCCTGGCATCCCATATTAGGAGCAGACTACCAGCTTCCATAGGAGCTATTCCTCAAGGCCTCATGTGTTGGAG
ACTGAGTGGCCAGCTGATATGCTCGGAGGATGCGATAGGATCCTGAGGGCTCTGACCTAATCAATGGATTAATTCCTTCCTGGATTCATAACATGCTGGC
A
>NM_001081436-chr1-63114267-1+35800
TGAGTCCCGCCATGCTTTATGTCCCTGCCTGTGATAACTAGAAGTAGTGCTTTTTATTTTCCTTCTCTTGTGCTAAGTGCTTCTGAAGGAAACTCTTCCT
AGCTGACCTCAGCTTATCAAATGCTGGTTCAGAATTCTTAGAGCCACCCCCCCCCCCCACACACACACACATCAGTGTTTTTCCCAGTGTGCTTTGTAAA
G
>NM_001081436-chr1-63114267-1+200
GGGCCTCGGGGACGCCCGCGGGCAGCGTCGGCGGGGGTTCCGGCGGCGGCCTGAGCGCGGCGAGCGGCGCGGCCTGCGCGGGCCGGGCCCCAGGAGTGCT
GCGGAAGGGGGGGCGCCCTAGGCCTCGGGCCCCGCGGCGGCCGCGCCCTGCCCCCGCGCCACAGGCCTCCCGCGCCCCTGGGGTCCCCCGGGGCCTCGGG
G
>NM_001081436-chr1-63114267-1+0
CTGAAAGGTAAGCAGAGGCGGCCCCAGGCCCGGCCCACATCCCCGGGCTCCCGTAGGGCGGCGGGCTGGGCCGCGTAGGCAGGGCGGGCGGCGAGCGCGC
TTACGTGAGGCCGGGGATTCGCCGGCCCACGCCAGGCCGCGGGCGGAGAATGAAAGGGTGAGTGGGGCCGGCGCTGGGGTGGCGGGGGATGGGGCACCGG
G
>NM_001160038-chr1-63176822-1+400
CTGCATCCCATAGGTCAGACAAGCCGTTCTCCTCTTGCCCTTGACTGGGTACCAGCTCCTGCCCCGCCACCTCTGGAACCCGGGAGAGCCGGCAGGTGAG
GGTTATGAGCCTTGGTTTCTGGTCTGATGGAGCCTAAGCCGATCAGGAGACCTTTGGGAGTCCGGGCTTGCGAGCTACTCTCTCTTTGCAGGGGAAGACA
G
>NM_018796-chr1-63176831-0+600
GGCGCGGGCTCGGCGGGAAGGAAGCGGGTCTCCGGATGCTGGGGGACGCCGAGTCAGTGCTCCCGGGGCCGGGATGCCAATGGAGCGGGACCTCCCGGGA
GGGGCTGCCAGCATTATAATTGAGATGATGCTTGCTCTCCGTGTGCCCACGTCCAGCTGGTTCTTCCGCGTCTTTGGACAAGTTAGTTTGTTAGTTGAAA
C
>NM_001285937-chr1-63200358-0-8600
CAGCAGACTGTTTATCCTATTAAAACCAAGGGTCGCCAGGCGGTGGTGACACACACCTTTAATCCCAGCACTTGGGAGGCAGAGGCAGGCGGATTTCTGA
GTTCGAGGTCAGCCTGGTCTACAGAGTGAGTTCCAGGACATCCAGGGCTATACAGAGAAACCCTGTCTTGAAAAACCAAAAAAAAAAAAAAAAACACCAA
G
>NM_001267872-chr1-63273269-0-25400
AATTCTCTTCAGATATTGGTTGTAGTACCAAAATTAACTGGATTCTTGCCCTGCCAACCTGGGGAGCACAGATCTCTACAGATTCTGGGCTCAGTTCCCC
AAGACAGCAGCATTCCCAACCCCCACTTCAGACGCTAGCCACAGTGGTTACCTGTGCATGTGACCGGGTTATAAATCAGAGGTTTCCATGACTACCCCTC
A
>NM_001267872-chr1-63273269-0-200
CCATTTTTCATCTGGTCACTTGGGACTTAACTTCTCCAAAAGCTGAAGCTTGGCTCTGGGTCCCGGTCCCAAGCCCCAAACCCCAAGCTCTGATTCGGGC
GGGGGGCGCGTGGGGCGGCGCCTGCAGGAAGTGTGCGCTTTAAGAGCGGGAGGAAGGGGCTCGCAGCGGCGGGGGCTGGCGCGGGGGCCGGGGGCGGCGC
C
>NM_028673-chr1-63273269-0+400
CTCGCCGCGACGGACTCGGGCGGCCTCACGGCGCGCAGCCCCGGGGCGGCTGCGGGGCACGGCGGAGGGAGGAGGTGAGCCCTGGTGGCGGCAGGGACGC
GGGAGAGGCCAGGGCGGGCAGCGGGCGGCGGGCGGCGGGCGGACCGGGCCGCGCGAGGCATTCGGCGCCACCTGTCCACACACCCCCTTCGCCGCGTTGC
C
>NM_028673-chr1-63273269-0+16400
GCTTTTCTGTGTTTCTTAAGTGTTTTTTTTGTTTTTCTTAGTGTATAAGTGTATTAGCTCATGGTGCCATAATAAAATGTGGTAGTACTAGATGGCTTGA
GGAATCTGAATTTTTTTCTTTCTGTTCTGAGGCTAGGGAGTTCAAGAGCAAGGTGCTAGTGGATTGATTGATTGGTTGGCTGGTTGATTTTCCTGAACCA
T
>NM_028673-chr1-63273269-0+36400
GCGCTCCGTGCCCCCCGCGCGCCCCGTGCCTCCCACGCGCCCCGTGCCTCCCGCAGGCTCCGTGCCCCCCGCGGGCCCTGTGCCTCCCGCGGGTTTCGTG
CCCCCCGCTCCCCCTGTGCGCCCCGTGCCCCCCGTGCGCCCCGGTTCTCCCAGCTGGTGCTGAAGAGCAGTTGAGCACTACTGCAGGACCTGCAGAGCTG
C
>NM_028673-chr1-63273269-0+49000
GCTCTAGAAGAGAAAACATGTGAGGCAGGGAAAGGAAGACAGCTCTCACAGCTGGCTGCACCAGGCCAACTCGGGGGTGGGTGGGTGGGGGTGGGGGGAA
GGCGGTGGAGGCAGCGACTCTAGTTGGCCCCCCCTAGCAGGCATCATGGCCGCTCTAGGAAGCCAGGTGGGGCTGGCACAGTCGCGCAGGCCTCGCCCCT
C
>NM_011780-chr1-63445891-0-40800
AACTCCCAGCTCCTCCAGCACCGTGTCTACCTGCACACTGCCATGCTTCTCACCATGAGGATAATGGACTAAACCTCTGAAACTGTTAAGCCAGCCCCAA
TTAAATGTTTCCTTTATAAGAGTTTCCCTGGTCATGGTGTCTCTTCATAGCAATAGAAACCCTAAGACAGTACCTAGATACCACAAGGCACTTCCTAAGC
A
>NM_011780-chr1-63445891-0-1400
GTAGGAAAGTCACTAACCTCATGCACTACGAGGTCTCCGTACCCCCTTTTCAGGATGTATATTATAGACAATCTCCTGGCTTACTCATTGGCCATGTATT
ATCCAAGAGATTTCCCTGGTCCTTAGATAGCATGTTAGGACCTAGCGTTACAATGTGAATGAAAACTGTTGCTGCTCGCATAGAGAGTGTGTGTGTGTGT
G
>NM_011780-chr1-63445891-0+800
TGGAAGTCCGTTTCTGTTGCATTCACTAAAGACCCATTCCAGTGACTGTGGGTTCCACCCAGAGGTATTTGGTGGCTCCTGAGTCCTTTAGCGCTCTCTA
TGTAACTTCCAGTGACAGGAAGATGCAGTGAGCTAGCAAGTTGCTTTTTGCCTTGGGGAACCTTCATATGAATGCGGAGGGGTGGGGGGCATGCAATAAT
A
>NM_001256158-chr1-63769267-1+18400
TCTGACCCCACTGGTGAAGGCAAGAGCAATTGGTGTGTGATCTTCCAAACTCATGATGGAACCCAAGAAAACCCCAAGACAAAGGCTCCTCCAACGGGGA
TGTCATCAGCAAAGTGGAACGCTGTGCATTGATCCTCATCATCCTCGGCTCTCAGGAAGCTCATTGGGAGGACAAAGAAACGAACAGAAGAGATATGTAC
C
>NR_027824-chr1-63964727-0-19000
ATCTCTCTCTCTCCCTCTTTCCACCTTCTCTCTTTCCCCCTGCCTTTCTACAATAAAGCTCTAAAACCATAGACAGTCTCTGCTCATCAAGATCCACTGC
GCTCACTCTCACTGGTGTGGGAACCTCTCCTCCCTCTTCCCTCTCTCCCATAACCCCAGGGCTACAGGGTGTGGCCCCAGGGCCCCCAGGTTGGACTGCC
T
>NR_105864-chr1-64042501-1+30200
GAGCTGCCATCATCTAGTTTCCCGTAGAAGGCCTCTTGTGCTCCCAGCCACCACCACCACCAAACAAGGACAGTCCCTGTGGGGCCAGCCTGAGCTCCTC
TCCCACCCCACCCACTTTCCCCGCCCCCCTCCCCCCACCGCCCTGGCCCTGGGCAAGATGCAGCTTGGGAGAGGGGCGGGGGGGGGGGGGGCAGACTCGA
T
>NR_105864-chr1-64042501-1+7200
TAGCCAGATGATAGAAGACAAGGAAGAAGGAAGCCAGGTGAACTCGGCAAGGCACTGGCTGCTGACCCCAGCGCTACTGGATCACTTCCCAATGTTGCCA
ATGGAAAACAAAGCAAACGGATGTCTGTCTCCATGGTGGCCGCAGTCCAAGAGGCTTACATAACTTCTCAGTGCAACGTGATAAGAGAATCCAACATCTT
A
>NM_033563-chr1-64121389-1+33400
GGCAGGAGGCAAGACGTGGCCAGCTGGTGCCTTGAACTGACACAGGTGCAGAGGCTGTGGGGGGTGGGGAGCCAAGAATAATTACAGGTTTCTGAAGCAT
CAGGCCCTGCCTGACACAAGCGCTCGTCAAGAAAACTGCTCTTTATGGAAAATTAATGGTGAAGCTTAAAACCCGTCGGGCTCATTGTTGTTCTTGGGAC
A
>NM_033563-chr1-64121389-1+20600
CCACCATCGGACAGATGTGTATCATTTGTCATTCCTGTGCTGCCTGGGTTCAGTGGAATCACTGAGTCTTGGCTTGTGATAGGGCAGACTCAGGAAAAGA
CAGCTCTCCAGGGAGAGGTAGGGGCAGCTAGGACAAGATAGGTGAGCCATACACTGAGCTGTTTCCTCTTCCTTTTTTCATGTCTCTTGGGCAGCAGCAG
G
>NM_033563-chr1-64121389-1-200
CATGAGCCCCCTGTTTACCTTACATGGTCACACGCGGCCTAATGGACGCCCTCCTCCGAGATCCCACGGCTGCGCGCAAAACGGGGCGGAGGGAGGGAGT
TTGGGGAGGGGGAAGAGCAGGAGGAGGAGACAAGGGGGGGGGACTACAAACTAGCGAGGATGGGGTGGGGGGTGGGGAGGGAAGGGAAGGGGTGGGGGGG
G
>NM_033563-chr1-64121389-1-800
CTCTGCCATTGTGAGGCACTTCCTCTCTGGCACTTCATTTCGGCACCCTGTGGGGAATTCGGAACTGGCTTTTGGGCTTTAGTCTGGGGTACGTGACGCT
GTCCTGAGCCTGGGCTCTCCCTTGCTACCCTTCTTCCCCATGCTTGGCGGAAGGCCGAGTGCAAAGAGCTCCTTGCCCCCGACCGCTGCGCCGCCGCTCT
A
>NM_033563-chr1-64121389-1-1000
CCCACGCTCCCCCTATTCTCTTTCATGCACACGCTTAGATGCTGGACACCAGACTCCTGGCCAGGTTTTAGGCTCAGTTCAGAGGAAAAGGAGGGCGGTA
GGCGATCGGCGGCGCGCACGGAGGCGCGCGGGCCGGGGCGGGGACAGCGTGCAGCGTCGGGGGCGGGCGCAAGCTAGTCTCCGTGCAGCTCGCCTTTGTT
C
>NM_133828-chr1-64532804-0-1600
GTATCAGAAGTGGACTCGGTTCCCAATGTATCTGAATGATGTCCTGACCCTTTACTGAGCTAAGAACCGTGGGAGGAAGGGATATGAGAACTCGAGGTGA
GTAAGACTACACACTGAGCATCTAGCCAAACGGACCCGGAGCAGAGGCTGCTGGGAAGAGGAATTCAGAGTCCCAGGGTGAGACCTAACTAAGACTGGAG
T
>NM_133828-chr1-64532804-0-200
TCCAGCAAGTCCCCGCCACCCCGGGAATCCCCACACCACCCCAAATCTGGCTACACACAAACCCCGCTTCCTCCAAATCTCCTCAGCTGGCGTCCGAAGC
CTCCACCCGCCACAGTGAGGCTCGGATCGTGCCTCCAGAGCGGGTCTCAAACCGCCTACACCAGCTTCCCCGGTCAACCCCTTCGCAGCGCCGGGAAGTA
G
>NM_001037726-chr1-64532804-0+200
GGTGAGTGACGCGGCGGAGGTGTAGTTTGACGCGGTGTGTTACGTGGGGGAGAGAATAAAACTCCAGCGAGATCCGGGCCGCGAACGAAAGCAGTGACGG
AGGAGCTTGTACCACCGGTAAGAGGAGCAGGAGGAGGAGGCAGGAGCCGGAGAGAGCCGGGGGGACAGAGGGGGGCCGGGGAGGCGCCGGACACCCGCGC
T
>NM_001037726-chr1-64532804-0+800
GCCCGGGCCGCCGCCTGGGTGCCCGTGGGGGGTGGAGGAGGAGGAAGAAGAAGGAGACAGTTGAGGGCAGAGGAGGTGAAGGTGCTGCCGCCTTCGCGGC
GGTGCCCGCTCGGCGAGCCGCAACGTCCGACCTGCTTTCCTCTACAGCGCTCTTTGTGCAATAAAGTTCGAAACCCAAGGTTTTCTCTGGTGCTGTATTT
T
>NM_025964-chr1-64617168-1+800
CTCAGGATTCTTTTTGCATGACAGGTCTCAGCAGAGATAGACAGAAGAAATGGCCCTGGTACCCTATGAGGAGAGCGCGGCAATAGGGCTCCAGAAATTC
CATAAGCCTCTCGCCACCTTCTCTTTTGCGAACCACACCATCCAGATCCGTCAGGACTGGAGGCAACTGGGAGTTGCTGCAGTGGTGTGGGATGCGGTAA
G
>NM_025964-chr1-64617168-1+0
GAACCAGCTTCCACCGCCTTCTGCCAATCCAGCCTTTTAAGGAGGAGCTCCGCACAGCGACTGGGCAAGGCTGTGCGCTTGCGCGGCTCGGGTACCCTCC
CGGAACCGTGAGTATCTACGTGGAGGCACTGCAGGGTGGCCAGCGGGCTGTGTGGGCGCCAAGCCTCCACCCGAGGGTCCGAAAGGAGTCTCTGCAGAGC
C
>NM_025964-chr1-64617168-1-600
TCTTACTGGTCCCCAGTTTACTGCAGGCCACTTGTCCCCAGTCTCCCGCAGCTGGTGCTGGAATGTGGAGGTCAGGCGCGCCCCCTGCCGGCCGGGAGAG
GCGAGGGCGGTCGCGGCTCGGCAGGGTCCGGCACGCGGAGACCCTTGGGTGGCCAGGTCCGGGGATGGAGTTTGCAGCCGAGGCTGCCGGCCAGGATTTA
G
>NM_025964-chr1-64617168-1-7000
GAACAGGTCATGACCTTCGCTGTCCTGCTGTGGCGGGATCAAGTAGATTCTTCTGGACAGATTGTCATGGAATGAGCAGGAACTAGAATGAACTGAACTC
ATAATGTGATGCTGTGTGACTTTCCTGGGAAGACGTTAACACCCCAGATATGGCACTGACAACAGACACAAGGAATGATTCCACCCAAGTTCAGTGTAGT
G
>NR_038009-chr1-64690659-1+27600
CTGTGGAAAGAAGCTGCAGCATGCCAGGTTACCACCTAAAGCCATGTGACTGTCCATGGTCTGTGCTGCTGCCTGAAACCATGTTGATATGCCTGGTGTG
ATGATTTGAATATACTTGTCCCATGGGAAGTGGTACTATTAGGATCTGTAGCCTTGTTGGAATAGATGTGGCCTTGTTGAAGGAATTGCATCACTGTGGG
G
>NR_038009-chr1-64690659-1+11400
CTGTCTCAGTACTGACAAGCAGCCTGCCCAGCTTGGAAATAAGGTCTTTATGGATGTAATGGTTAAAATAAGATCAGTGGGTCAGACCCTCATCCAGTAA
AGGAGTGTCTCTGTAAGAAGAGGAAGTTTGGGTACTAACACATATCAAGAAGCCCATGTGAAGACATAAATATGCCTTCTAGAAGCCAAGGATAAGGACT
C
>NR_038009-chr1-64690659-1-200
GGCTCGCCGCCGCCGCCTCCCCACAGCGGACTAGTCTGCGAGGGCGGCGACCAGCCCGGCTTATTTAAAAGGGGTGGGGACCCGACAAGCGCTGGGAGAC
GCAGCCACTGCGGGCCGAGAGCGCGGCCGGAGCTCCTCCTCCTTCCGTCGCCGCCTCCGAACTGAAGGCCGCTAGCCGGCTCCTGCCAACCGGAACGCGC
T
>NM_001097644-chr1-64691345-0-200
GGCGGGCGCAGCCCCGCTCTGCCCGGGGCTGCCGGCGCCGACCGCGCCATTGTTGGGGGAGGGGGCGGGCGCGGAGTCCGGGGCGAGCGGAGGCGCAGGC
GTCGGCCGAGCGGAGCGGACGCTCCCCATGGGGAACACGCTGACCTGTTGCGTGTCCCCCAATGCCAGCCCCAAGCTGGGCCGGCGCGCGGGGCCGGCAG
A
>NM_001042659-chr1-64737750-1+13800
GTAGAGGCAGGAAGATAGGAGTTCAAGGACAGCCTCAATCGTATACTTAGTTTGAGGCCAGCCCAGGCTATGTAAGACCCTGTCTCAAACAAAAGTCTAA
ACATTGAAACAATGTAAAAACCTCGCATATTTCACAGCCATTGGCCTACATGGTAAGCACGATCTGTGGTCAGCGCTGTTGCTGTGGAGTGGTTTCTGTA
A
>NM_001042659-chr1-64737750-1+2600
GGCATCTTCACCCTGCTCTACACGGTGCCAGCCAGCATCGTGGTGGCCTGCTACCTGTATGAGCAGCACTACCGGGAGAGCTGGGAGGCAGCCCTCACCT
GCGCGTGTCCGGGACCGGACGCTGGCCAGCCACGCGCCAAACCCGAGTACTGGGTGCTCATGCTCAAGTACTTCATGTGCCTGGTGGTGGGCATCACGTC
G
>NM_001042659-chr1-64737750-1+800
GCAGGGCCGGGCCAGAAAAGAGAGGCGGGCGCGGGCAGTGGGGTGGAGGGGGTGGGGGCGTCTGAAGTTTGGTTCTAGGAGGAGGGGAGGAAAGGAGTTA
ATCTTGAGATTGGAGCTGGTTTGCGGAGACCAAGTGGTTGGCGCTCCTCTAAGAGGAGTGGTTGCGATTTTTCTTTTCCCCTACCTTCTCTTTTAAGAGT
T
>NM_001042659-chr1-64737750-1+600
CGCCGCCACAGGTACCTAGCTTGTCGTTAAACTTTCCCAGCTCTGGCCCGATTCGGAGTCGCGCGACTGAGGAGCCCGGCTGGTCGCAGACATCTGCCGC
CCAGCAGGATCCTCCGAGGTGAGAGCCCGCGTCTTCCCAGTTCACCCGGTTCCTCTGCCCCCATCTCGGGGACTGAGCTCTCTGGCCCCAGGCACAGCCT
G
>NM_001042659-chr1-64737750-1+400
CGCAGTTCAAGTGCTGCCCGGCGCCCTTGCCCTTCGTCCCGGCCCCGGGACGCCGGTGGAAGGCACGGCCTGCCCCTGCCTTGCTCTGCCCGAATCATGC
AGGGGGCCCCGAAGGAAGAGAAGGCGAGTGACCGGCCCGCGCCGCCCATGGTCGAGGGGCGCCCTGCTCTCTGAAACGCCCTCCACCTGCTGCCATGTGT
C
>NM_022721-chr1-64737750-1-12400
GAATGATGAGTGGTAGAACCCCAGGGGTCTGAGAATTACGCTGTAGCTATTCCTGGTGGTGCAAGTTTGCAACTAACCGCAGCTACTCAGGCTGAGGCAG
GAGAAGTGCAAGCTCAAGGTCGGCTTGGGCAATGTAGAGAGACCATGCCTCAAAAATGAGCAGTAGAAAGCAGGACTAGAGAGGTAGCTCAGAGACACAT
A
>NM_022721-chr1-64737750-1-44600
CTGCTAGCTGGGCACTCCTTCCCACTTCCCATGACTCAAGCGCCCAACTCCCATGGAGCTTCCTGTATGCCCTGTATTCTGTTAGATGCTAAGGATCTGA
CAATGCAAACATATAGCCCGTCCATCCATTACAGTACAAAACAGACCACAGCAGGCAATGCTGTCTGTGCCCTGGCTGTGTGAGCAGCATCCTTTGGGAG
C
>NM_001039493-chr1-64956824-1+200
TGGTCGGCAGCTGGAGCGCAGTCGCTGGCGGTGAGGAGGGCGGGCTGCCCGGGTCGGGGTCCTGCCGGGGGTCGGCTGCAGGCCGCAGGGGAGAAGGGAC
CAGAGCCGCGGTGAGCATCCTCCTCACGGCGGCCTTGGGCGGGGAGGGGGACGGGATGACGCATCCCCGGAGCTCCCCGGGGTCGCCGGGGTTCTTCCCA
C
>NM_027582-chr1-65032759-1+33800
CACAGAAGCAGTAAAAGGCCAAGTAAGAGCTCAGCGCTAGTCCCAGCTATGAGCTCATTCCTCCATTTACACACAGTGCGACCGCCCCCCACCCCCACCC
CACCCCACCCCGGGAAAGCAGGTCTCTCTGCTCCTGAGGGGCAGCGGCAGAGTGGGAGGATCCCCGCTTGTGTGGCTCCGCGGCTGCGCTGCTGTGGTTT
G
>NM_007776-chr1-65063440-1+0
AACATGAACGTGCCCTGCCCCCACGCGGGCCTCTTTTGTGCCGTTCCTGCCAACGCAGCAGACCTCCTGCTATATAGACCCTGCTCCCAGCCCCACACAC
TCAACAGCACCATCCCATCCGACCTGCCAACACCAGCCATGGGGAAGGTGAGCCCAGGGCATCCTCATTTTGGGAAGGGACCTGCCCTGGGGGCCAGGCC
A
>NM_001285882-chr1-65123214-1-400
TCAGATCACAAGTCAACATGTTAGGGTGGTTCTGCCCAAAGAGCCTTGCCAATTGCTTCAGGAACCATCTCTGTTTTACAAGGTTGAGAACTGTGAGGCT
GCACACACACTGAGTGTCAGAAAAACTTGAAAGAGGGCAAGTGAGACAGCTCAGCAGGTCAAACTACTTAAACTCAGACCTCAGGACCTGCGTTCTATCC
C
>NM_001285882-chr1-65123214-1-18400
TATAGGTGGAACAACAATATGAACTAACCAGTACCCCGGAGCTCTTGTCTCTAGCTGCATATGTATCAAAAGATGGCCTAGTCGGCCATCACTGCAAAGA
GAGGCCCATTGGACTTGCAAACTTTATATGCCCCAGTACAGGGGAACGCCAGGGCCAAAAAGGGGGAGTGGGTGGGTAAGGGAGTGGGGGGTGGGTATGG
G
>NM_010497-chr1-65179142-1-200
GGAGGGCTCCCTCTTTTGTACCTTTTGCAGAGAACCTGGATACTCAACGCTGGGATTCCTAGATTGTTGCGGAGCCCAGAACACTCGGTCTCGGCGCTTC
CGATAGCCTGTCAGTAGGTGGCGTCCTCGCTCCTCAACTGCAGGGTGTTCCCGAGGAATCTCCGCGGCGTGGCAGTCCCATCCCCCACCGGGAACAGCGG
A
>NM_027010-chr1-65926522-0+200
CCTCTGAGCCCTGCCTTGCCTTACAGATCACCTTCTATGAGGACCGCAGCTTCCAGGGCCGCCACTATGAGTGCAGCACCGACCACTCCAACCTGCAGCC
CTACTTCAGCCGCTGCAACTCTGTGCGAGTGGACAGTGGCTGCTGGATGCTCTATGAGCAGCCCAACTTCGCAGGCTGCCAGTACTTCCTGCGTCGCGGG
G
>NM_008632-chr1-66175329-0-35400
ATAATTTTTAATTACATATTTATTGGGGGGGGTAGGGAGTAGTGTGGGTACACACATGCTATGTCGTAAATGTGGAGGTAAGGAGACAACTTCCAGGAGA
TGTTTTCTCCTGATGCCCTGTTGGTCCTGTGGCTGAAACTCAGGTCGTCAGGCTTGGCACTGAGCACTTTTACCTGCTCAGCCATCCTCCTGGCCCTATC
T
>NM_001310634-chr1-66321724-0-44600
CTTTGGCCAGGAAGGTGGCCAGTTGTCTGGAGTCGAAGATGTCGCAGCCTCAGAAGCTCTGTGGCTCTTGCCGGGAAGGTGGCTGGTTGTCTGGAGCTGA
GGATGGTGCCGCCCCAGAATCTCTGCGACTCTCTCGCCCGTCCCAGAAACGGCTGGCACTCTGTATTCCACACGGTCACCCGTGCAGCCTGCCCTCCGCG
G
>NM_001310634-chr1-66321724-0+20800
TGTTGGTACCATGGCATAAGGACCTCAGGGAGCCAAGGTCTCAGTAGCTTCTGAAAGGCATTCCTCTGACGGCTAGTCTACCATTCCTATGATTCCTATT
TGTAATCTGTCCTCACCACAGCAAAGATTAATTCCTAATCCTCTCATCCATCCGTGACTTTGAGATCCTGAGTAAAGAAAGGAGCATCGAATGTCTGATA
C
>NM_001310634-chr1-66321724-0+32000
GACGGGGGAGTAGGAATGGGATGTGGAACTTTTGGAGGGTAGACAGGGAGTGGGATAAGTGAACTGTAAAAGTAAAAGATTAATGAGTAATAATAATAAT
TTTTAAAAGGGTTTAGAGAAACCCTGAAAGTTTAGTCAGTATAACATTATATGCTTCTATATTCTCATGGATGAAAAGAATAAGCTCTGAAGCCCTGGTC
T
>NM_175510-chr1-66468447-0-400
GACGCAGAGGTTGGGAAGCAGGACAGGGGACACTGCTGGGGTGCACTCCGAGAGGAGCAAGCAGAACCCTGGGTGCCGAAGAGGCCGCGTGGGGGACCGG
CGTGCCCGTGCCATGCGGAGCGTGGACTCCCGCGGCCACCCCGCAGCTGCAGCCCCGGCCCCCGGCTCTGCTCCGCGGCTGGGCTGCCCCGCGCGGGCCG
C
>NM_001310643-chr1-66700831-0+0
ACGCCCCCCCCCCAGGAGGAGGCGGGACTTCCTCGCCGCAGGGCAGCTGCTTCCGGCAGAGTCCGGAAGAGAGTGCGAGGTGGGAGGGGGCGGAGCCAGT
GCGGCGCGCCCAATCGGGACGGAGTCTTGGCTGGCCCGGGCTCTCGTGGGCTCACTCGCTCTAGGGAACCGGCACCATGGCGTCGGGCTGCAAGATCGGC
C
>NM_025683-chr1-66700831-0+43800
CACACTTTGTAAGGCTCATTCATAGTAATCAGGGCTGTGCTGCTCTGTTGTGAAAGGGAGAATGCAAACATGTTTGGCCTGCAAATGTCTCCAAAATAAG
AAATATTGGGAAGAAATAGAGAAAATAAATCAACACAGAAATATGAGGAGAACAATTAACATTATATTAGGCAAACATGACAGAATGCCACTCCTCACTG
G
>NM_001122738-chr1-66817595-1+600
AGGGGGCGGGCCTGGATTCGAGTCACGTGGGGATGGGGCGGGGCTTGGCAGGCCTCCCTTTTGTTTTGGCTGGCGCGTGCGCAGAAGGCGGAACACGTGG
TTTTTCTTGGGCACGCCCTCTCCCTCCCCCCCCCCCCGCCCCCCGCAAGGCTGGAGCAGCGGCGCCTGTCCTGGGGGTGTGGGGCGCTCTGTGGGAAGCT
T
>NM_177645-chr1-66817595-1-200
TATTTTCCTGTAACAGACCTAAAGAAACCGCAGCGCCCCGCAGCACGGCCGGCGGGGTGACTTTTGCGGGCTGGCACCGGGGTGGAGAGAGCGCGGGACA
ACGGCGGCGCGGAACGCACTGGGAGCCGGCAGAGTTCGGCCACCGCGCTCAGGCTGCTTTCAGAACGCTCCCAGCGGCTTCCGCGGGCCCCGCCCCCGCC
G
>NM_007381-chr1-66863309-1+22000
GTCTACAAGAAGGCAGATCCAGAGAGGCTCATCACAGAAGCCAACAGGGAAGACTTCAGTAGGTGGGTGTGGCGTCCAATTTGGACTCTTAGTCTCCATG
CAGTTAGCACGTTAAGGGAAAGGTAGAGTGTGGAACATCGAGGGCGTGCTGAGGCATCGTAGCCAAGTGCAGCTTCTGTCCTAACGTAGCTCCTGAAACC
T
>NM_007381-chr1-66863309-1+13800
CTCCACCATGCCGCCCAAGTTCGACCCCAACGAGGTCGAAGTCGTGTACCTGAGGTGCACCGGAGGCAAGGTTAGCGCCACATCCGCCTTGGCCCCAAAG
ATCGGTCCTCTGGGTCTGTCTCCGAAGAAAGTTGGTGATGACATTGCCAAGGCTACCGGTGACTGGAAAGGTCTCAGAATTACAGTGAAACTGACCATCC
A
>NM_007381-chr1-66863309-1+400
GTCCCCACCACGGTCCGCCGCGCCCCAAAAGGCAAGGCAACCCCTAATGCTCGCTCCAGGCCTGGGCCCCGCCCCACGTCCTACAGTGTCCCGTGAACTG
ACTTTGAAAGTGTTGTCCCAGCTTTAGCGGGAGCGATCACCCCCTGGGCGCTCTGCCACCGAGTAGTGCGACCTTTAGCCCAGTTGGAACGGAGACTGGG
G
>NM_007381-chr1-66863309-1-200
AACCAAAACAAACAAAAAACCCAAACCAAATCAGCACAATCCTTTACAGTGAGTACTCATACATTTATCGACATTCAGAGAGCTTTCCGAAGTTAGAAAA
TTAACTCCATGCACCTTTCAGTGCGGGGGTGGGACGACTCTCCAGGGAACCCTCGCTCAGCCCTGCAGCCGGGAGGGGAGGGCGCACGGGGCGTCGCGCA
G
>NM_021285-chr1-66945056-1-38200
GGGACATGTAATCACCTAACTCAGTGTGTCCATCTTGAGGAGAGAAAAGCCAATAAATATGTTAGCCTTTATAGTTGACATGGGATGATGTCATCCCAAT
AAGAAGTACACTGGGAAATGGGTCAACACAATGTACTTCCGATTTTTACTATATCCTTCCAATATTCTCATGTCTTCTACCGCATGTTTCTACCCTAGGT
A
>NM_001190984-chr1-67038834-1+0
GCCTCTGCCTTCTCGTGCCCGTTGATTGGCCAGGCCTACAGGAAGTGGGCGGTAAACGCGCCGCATCTGTTATTGTCGCCGCTGCGCGGTTTGCGGAGCC
GCTGGAGAGGCGTGCGGGTTCCATCATCTCCGTGTGCTCCCCACTCGTGGGCGTGGGACGTGGGTGAACAACGGGCTCCCTTCCTCCCGCGGGGCTCCGA
G
>NM_001190985-chr1-67038872-1-8400
CACCAGGGACAGAGTGGGCTGGACTGAGGACAGGGTGGAGCACAATTCTGCTATCTCCGAAGGAAGCTGAGAAAAAGAGGCGATTCCTCAAATCAAAATC
TCAAGTCCAGGAACAGAATTGTGAGTTATTTGTCAAGAAGGCCCCAGAGTCCCTCAAATCAGCACATGCTATTGCCATTCCTCTTGGTTGCCTGCCAAAA
G
>NM_001190985-chr1-67038872-1-28600
GATGTTGTTGTTGTGTATGCTTGTGTTTTATTTGGTGGGTGAAGGTCACAAGGGTGAAAGGCAAATATGAGGGGACAGGGAAATGAGCAAGACTTCGGTG
CATGACATGAAACTCACAAAGGATCAATACAAAGTTAAAAAAAAATTAGTAAATCATTAGAAAGTTCAAATGGTCTGATATAGAAGTATTTGTAATCCCC
A
>NM_010154-chr1-69108059-1+42000
TATCCTCCAGATACATCCATTTGTCCAAGAATTAGCTGCATATGTAGCAGAACATGGCCTAGATGGCCACCACTGGGAAGAGAGGTGCCTTGGTATTGCA
AACTTTATATGCCCTTGTACAGGGAATGCCAGGGCCAGGAAGCAGGAGTGGGTGGGTAGGGGAGCAGGGTTGGGGGAGGGTATAGGCAACTTTTGGGATA
G
>NM_010154-chr1-69108059-1+1000
CGGGCTTGGCACCTGAGCATGCTGGCGCAGGGTCCCTGGCCCGAGTCTCCAGTAGCCTGCGGGGTCACACCGGACGCCCAGCCCTATCCGGGCAGCTGGA
GCGCACCGGGTGCGCGCCTCGGCCGGGGGCCAGGGACTCTGGGCCTTCTTAGTTGGCATCTCTAGGCTGTCTTGAGATTGACTTGGGGCGAGAAAGAGGG
T
>NM_010154-chr1-69108059-1-3800
GAACACATAGTGCAACAAAGTAGCTCTCCTATGGCTGTTGGGAAGCCAAACCGGAAAAAGACTTGAGGAGCAAATAAGCTTTCAAAGGCATAACCCATCT
CTTCTCATCTTCCCAGTGACATACTTCATTCAACAAAGTTTCTCCTCTTGATAAGTCAATCACTAAGAATTCATCAATGGATGTCTCACATTAATGCCAT
T
>NM_011770-chr1-69685960-1+34200
CTTGACAAGTTGTTCTATGGAACATGAAAAGCTTCTCTTGGGACTGTTGGAAGATTTGATTGACATTAGGCACTAAAGCTGGTAACAGAGGTTGGGACAC
AGAGTTGTGTCATACACTAGTTGTTGCAGTAAATGTCAAGGTGTTTGTTTGCCAACTGCAGGAAGCATATAGCAACACTAAGGTCGCACTGGGTTGTGGA
T
>NM_029160-chr1-69826970-0+0
GCCGTAGTAACTGCGGACGCGCAGAGGGCTTGACCGGGGCCTTTTGGTGCCCCGCTGGTCGGGGTGAGGGGTCCCGGGTTCTCGCGAGAGTCGCGACGCC
AGTCGGAGGGGCACCGAGGGGCGCAGTTGCAAGCATGGCTGCTCCGTCTGGGGTCCCGCCGCTGCGGGTGCTGGAGGAGCTGGGCATTGGCTTGTCACCC
A
>NM_001271533-chr1-69826970-0+200
ACCGGCGAGGTGACAGAGGCGGTGACCTCCGAGGGCGCCTACTACCTGGAGCGTATCCTTCTGGTGGCCTCCCGGGCGGGCTGGTGACTGACGGGGCCTG
CGTAGGGGCTTCCTGTCGGGGCGTCTGTGGACGCCATTGATGGAGTGTCCATGGGACCTCCAGGTGGAGTCCTTGCCAGCCCAGCTCTGTCCCAGCAGAA
G
>NM_001271533-chr1-69826970-0+21200
CTCCTGGGTTCTGGGCGGGCAGACTCAGGGGACTGCTGCACACTCTCCATGCAGCCTGGGTGGACATCTGGCTGTGGGAAGCCATGGAACCCCAGTTCAC
AGGGGTAGAGAGGGAGCAGTCCGAGGTCCCTGGACTTTATGAAAGCCAGGGACGACAGGTTCTAGCTGTTGGGCATCTCAGGACTTTGATTGACAGCACA
G
>NM_025728-chr1-69951615-0-14800
TACAGCAGAGGACTGCCAGGTTTGGCCTCAGTGGGAGAAGAGGCACCCAACCTTTGAGAGACTTGAGGCCCCAGGGAGTGGGAAGGGCTGCTGGGCATAG
AGGGTGGAATGTCCTCTTGGAGACAGGGGGAGGAAGAATGGGATGAGGAAATGTGGGAGGGAAGACTGGGAGGAGGGCAATGACTGGACTGTGAAAAATA
A
>NM_025728-chr1-69951615-0+37800
AGAATAGGAGGAAGGATTTCAGACCTAGAAGATGATAGGAACTCCACAGAAGGACCAACAGAGTCAACTAACCTGGACACTTGGGGCTCTCAAAGACTGA
AGAACCAATCAAAGAACATACATGGGCTGGACCTAGACATTCCTGCACATATGTAGCAGATATGCAGCTTGGTCTTCATTTGTGACCCAAACAACTGGAG
C
>NM_001310658-chr1-70725715-0+600
TATTTCTTATGTGTGTCTGCTGTGTTTCTCTCTGGAAGGGTGGGAGACTGCTTCTTGGCTGTGTTTTGAAATGGGAAATAGAGAGGATGGATTGCCTTTA
ATTCATGCCTGAAAATGCATTCTTTGGGTGACTAAAGAGGACCGGCTTACCTAAGAGATACCTGACCTTTAAGTTCAGATTGGTCTGTGACCCCCAGCAC
C
>NM_001310658-chr1-70725715-0+29000
CCCTAGAACACAGAAACATGGGGACCCTGCAGGTCCTAGTGGCATACAGGGAAATGGGTAAAAAGCAGTAGCAACAGTGGGCTATGCCCTATTCACTCTC
ATTCATCTTTGGCCAGAGGACAGCCAGAGGTTGTCTGATATTCTGATGTACGTGATGTCAGCTGTTTTTCCTTACTAGAAAATTACAAATCTAGGGTAAA
A
>NM_007525-chr1-71102972-1+200
AGGATCCGGCGGTGACCAGCGGGGTGCGGCGCTAGAGCAAACCTGACCTCCCCTCCTCTGTGGGAATGCCACGCCGGCCGCCGAGGGTCTGCTCTGGGAA
CCAGCCTGCTCCCGTGCCCGCCATGGAGCCGGCTACCGACGGGCTTTGGGCCCACAGCCGCGCGGCGCTTGCCCGCCTGGAGAAGCTGCTGCGCTGCTCC
C
>NM_007525-chr1-71102972-1+0
GCGGTCCGCCCTACACCTCCTGAGGGCGTGGCCTCTCAAGCCTCGCCTCTCCATTTCCGGAACTTGGACCGCATTACTAAAGCCCCGCCCTCAGGCCTTG
AGGGCGTGGCCTAAAGCCGGGTCCTTCCATCTCTGAGTTTTACCGCGTTTCAGCCTCCGAGCCGGAGGCGTCCGACCAATTCAGAGACTCCGCACGCAGC
A
>NM_026195-chr1-71557156-0-200
GACCATAGCAGAAGGCTTCTCTAATCCTTTCTGACATCGTCAGACAGGGTCTGTTTAGTCCTCTCGCTAGTTTCCCCCAATCAGTGCTCCAGCCGCCGCG
GCCCCACCTCCCGGGACCTCAGCAGCAGCACCCCAGATGCGCGCGAACCGCGAGTCCCCACGCCCAGATCTGGGTTCGGAAAGAGGAAGCCCGCGGCTAC
A
>NM_026195-chr1-71557156-0+30600
CAGAATGGGGGAGTTCATGTTGGTAGCCATCTTTTGCCTAACTAGCAAGACTTTACATTTAGGGTTGAAAACAACAACAACAACAACAACAAAATGAAGA
AATAAGGCCAGGCTGGAGAGTGGTGGCACACACCCAGAGGCAGGTAGATCTCTGTGAGCTGAAGGCCAGCCTGCTCTACATAGCAAGTTCCAGGATAGTC
A
>NM_001276410-chr1-71653234-1+35400
GGGTGGGGCTGGCTTCAGGGTTCCCATTGATTCCAAACTCTGTAGCTGCTCAGCCAATTGCATAAAATGGTGTTGTGCTTGCGTATAACCTATACATTGC
TTGCATACTTCAACTATCTGTAGGTTACTTGTAGCCTAATAGATTGCAAATGCTGTGGAAGTCATTGTCCCACTGGATTGTTTTGGGGACAGTAACAAGA
A
>NM_001276410-chr1-71653234-1+400
TGCCTGGGGACCTCGGTGCGCTGCACCGAAGCCGGGAAGAGCAAGAGGCAGGCTCAGCAAATCGTGCAGCCTCAATCCCCGGTGGCTGTCAGTCAGAGCA
AGCGTGAGTACCGACAGTCTGGTTCAAACCGGCCGGCGGCAGGGATGGGTTGGTCCTCAAGCGCCCGCTCAAGTTGTGGCTAAAGTTTTTGCGCGCGTGC
G
>NM_001276410-chr1-71653234-1+200
CCCAGGGTGTGAGCCGGACAACTTCTGGTCCTCTCCTTCCATCTCCTTACCGGCGTCCCCACCTCAGGACTTTTCCCGCAGGCTGCGAGGGGACCCACAG
TTCGTGGCCACTTGCCTCCTGGGGAGGGCGACTCTCCTCCCATCCACTCAAGATGCTCAGGGGTCCGGGACCCGGGCGGCTGCTGCTGCTGGCAGTCCTG
T
>NM_001276410-chr1-71653234-1+0
GACGTCACCCGGACTCTGGGCCAATAGGCGCGCGGTCGGCGGCGGCTGCGGCGGCAGGAGGGGCGGGAGGAGTCGGACCGGACCCTCCTCCCCGGCGCGC
AGGGCCTCGTGGGGGGCGGGAAGGTACTGTCCCATATAAGCCTCTGCTCTTGGGGCTCAACCGCTCGCACCCGCTGCGCTGCACAGGGGGAGAAAAGGAG
C
>NR_040308-chr1-71653335-0+0
GCGCGCCGGGGAGGAGGGTCCGGTCCGACTCCTCCCGCCCCTCCTGCCGCCGCAGCCGCCGCCGACCGCGCGCCTATTGGCCCAGAGTCCGGGTGACGTC
ACGGGGTACGGTGGGTTCGCCCCGAACAAAAGAGATGCTGATCTCCCGCCAGGTCTGGGACTAGAGAACTTTTTTCCCCTTTCTGGTTTCCTTTGCGGTC
G
>NR_040308-chr1-71653335-0+11800
TCTTTGAGTCATTTCTAAAGCCAAAGTGACAATAACAAGCCTCTATTCTGCAGTCTCTGGAGTCTCAGGTCTAAAATGCTGAACAAAATTTGATGGCATA
GATCTCGAGTTCTTGGTTCTATCTCAATTACAACCTCTCCACAGTCTTTGAGGCCATAACACAAATGTAGGAGTAACTTTCTGCTGCCCAAATCGACTGC
T
>NR_040308-chr1-71653335-0+20200
AGGATCAGACTAAGCTGGGTCCCGAGAAGGGGGTGGGGAGGGCACATGGAGGGGAGAGGAGCTGCCAATCAAGAAGGGCAGCCTGGACCAAGACACTGAC
CCAGAGAGTGGCTGGATAATATAGGGAAGGGCAGCTGGGGGAAGGGCAGCCCAGACCCTGGGTTTAAGGGTAGGGGGGTGGGGTATGCCAGGCAGAGGCT
G
>NR_027658-chr1-71888112-0-38200
TTCCAAAATTGTCAAGATCATCCGAAGGGGTCGGGGGAAGTCCAGGGCTAAGGAAATGGCTCAGTCAGTTATGTGCCTGCCCTGTAAGCGTGAATAGCCA
ACCCTAGCTCAATCTCCATCACTCACGGGGGGAAAAAAGCCAGGCATGGCAGCACGAACTTGTGATCCCACCATTCTAAAGGCAAGGATTCCTCAGCCAG
C
>NR_027658-chr1-71888112-0-38000
CCAGGCTAGCCAATCAGTGAACTCCGGATTCAGGAAAAGACCTCACCTCAAATATAAAATAGACCGTGCCTGAGAAAGATGCCTGATGTCTGCCTCTAGC
TTTTTCACACACACACACACACACACACACACACACACACACACACACACACACACAGAGAGAGAGAGAGAGAGAGAGAGAGAGAGAGAGAGAGAGAGAT
T
>NR_027659-chr1-71888112-0+49800
ATTCTCTGAGAAGTTTGCCATGGTTAATGCACTGGGTTAAATTACTTTCTCAAAGCAGTTACTCCGTCATCTGACTGGGCCCTAAAGGACCTTTCGAAAG
AATTTTTCACTTGATGGGAAATTCTGATGAAGGTTCATGAGCACTGGGCCTGAGGCAGGTTCTGAGGGCAGAGGCTAAGGAGATGCTCCCAGAAGATACT
G
>NR_040454-chr1-72005195-1+31000
TGGATCTAACTCTGTGAGAGTTTCATGCGGGTACACAGAGCTGTCTGCCGTGAGTTCAGTGCCCATGCTGTACCTGGAGGGCATTATTCCACAACACTCC
CTCCTTTCTGTAGCTCTAGTGGTTTTCAGCCCCTCTTCTATGGTGTTTCTTGAGCCTTGGAGGGGGTGATACAGATGTCCCACTTAGGAATGAGCATTCA
G
>NR_040454-chr1-72005195-1-20000
GATCTGTCAGTAAAGATGCCAGGGCCAATTGCTGAGGGGAAGGAAAGAGGTGGGGTTTCCAGGTCCCGGGTTTGGGGTGAGGCAGAGAGGAGATGCAGGA
AAAGGAAAGAAATTTTTGCCATGCTTTGGAGGGAGAAAATGTAACCAGCCATGGGAGATCTCGGGTAGAGTGGCCATAGGCCACTTCTCCAGGTGGGAGG
T
>NM_001005423-chr1-72212307-1+42200
CCCCTGGAGGATGCTCGGTGTAGAAAGGACGACATAGGACATGGATGGACTCAGGGTCTAGTGTCTAAGGAGCCTGCACTCGAGCAGTAAAGGACACCCT
GCACATTGCAGTGTAGCAGCGTACTGACAACATCGCTCGTGAAGGAGCCGAGGGAAGAAGCATTACTTCCGGTATAGCTGGAAGAGGTGGTGGCGTTCGA
G
>NM_001005423-chr1-72212307-1+38000
CCGGCTTGCAGTTGGGTTGATAAGTAGACCGCACCTGTCTGTGCCAGCAGGTAATGATCAGCAGGTGTTATAGCAGAGAGCTCCCGGGTGAAACCTGGAC
TGTCACTGCGTAAGTGGCTGTTTTTCCTTGAGGCCTATATCGACACATCCTTCTTCATTCAGACTTAGTTAAGAGTAAACCCTAAATACCCAAGACCATA
T
>NM_001005423-chr1-72212307-1+200
GGCCCGTGACGCCGCGGCCGTCCCTGTCCCCGTCCCCGCGTCCCCGCCGCCATCGCGCGCCCGGCTCCGGGATCCCGGCGCCGGGCCTCGCTCCCCATGG
GGCTGCGCCGCTGGCTACGGAGCGCCTGCTGCTGCTGCCCGTGCCGGTGCCTGGAGGAGCCCGCGCGGCCCGAGAAGGAGCCGCTGGTCAGGTGCGTATC
G
>NM_001005423-chr1-72212307-1+0
GACCCCTGCTGCTCAGCGGTCACCTCCGGGGTTCTGCGGGGCGCCTGGAGCGCGCTCGCTCCCTAGAGGGCAGCCGTGGGCGTCGCAGGACGCATGCGCT
CGGGCGGCACCCGGGGAATTAAAAGAGAGAGGGAAAAGCTCCCGCGGCAAACGCGCAGCTCGCGTCCCCACGGCCGGCCGCGGCGTGATGCGCACGGCCC
G
>NM_001357488-chr1-72212314-1+0
CGCAGCAGACCCCTGCTGCTCAGCGGTCACCTCCGGGGTTCTGCGGGGCGCCTGGAGCGCGCTCGCTCCCTAGAGGGCAGCCGTGGGCGTCGCAGGACGC
ATGCGCTCGGGCGGCACCCGGGGAATTAAAAGAGAGAGGGAAAAGCTCCCGCGGCAAACGCGCAGCTCGCGTCCCCACGGCCGGCCGCGGCGTGATGCGC
A
>NM_001357488-chr1-72212314-1-31800
ATACCAAATACAGACCACGCAGCCATGCTCTGCGTCCGTGAGACACATTACCTTTGTGGTGACCGCTCGCAACCCTCACTTCCTGCCTCCCCCGCGGTTC
CTTCCTCCTCCGATCCGCGTCTGCGCCCTCCACACCTCACTCCCACTCCAGCACCCACGGCTTCAGATTCAACGTCCACGACCCGGGCTCTCCCGGCGTT
C
>NM_001356516-chr1-72284321-1+200
TGGCCATGGGCTCTTGGAAGACTGGTCAGAGCTACCTAGCGGCCGGGTTGCTGAAGAACCAAGTGGCCGTGGTCACCGGCGGGGGCACAGGCATTGGAAA
AGCCGTCTCCCGGGAGCTCCTGCACCTGGGTACGTGAGCAGGCCTCTGGGGCTGGGCTAGTGTCCGCAGAGGTCCAGCTCGGGTAAACTGGGTTCAGAGA
C
>NM_175564-chr1-72284373-0+0
AAGTAGCTCTATTAGTAGCAGTCCTTGGCCACGTAACCAAACAGACCCCGCCCCTAAGTCCGCGTGGTCCCGCCTCAGGCCCCGCCCAGGCCCCGCCTTC
GCGGCGCGCTAGGCCTCCTCCCAGAGCTGGACCGCTCCTGGCGGCCGCCCGCAGCCGTCTGCATCCTCAGCTTCCCTCCTGGGTCCCAGTGAAGGTGTGG
G
>NM_175564-chr1-72284373-0+400
GCAGGTCTGGGCCCTCGCAGTACCGATCTGCAACAGACATCTGGCTGTCTGGGCTTCAGCAGCTGTGTGCAGAGGGCTAGGAAGTGGGGAAAGGCTTAGG
TTAGCTGAAGGGAAGCCATCCAGGTCCCAGATCCCTTCTTCTTCAGGGAGGGAGTCGAAAGGGAGGAGGGGGTGGGGCAGGAGAGGGCACACAGTTGCAG
T
>NM_009533-chr1-72307421-0+200
AGTAATCAAATCACCTGAGGACCAGCATGGCGTGGTCCGGTAATAAGGTACCGAGAGCAGGGCCTTTTGCCTTTCCTAAGCCGGGGATCTCTAGAGGGTG
GAAGCTGTGGGAATCGCAGCTGAGTCAGCACTGAAGGATGGATGCTCAAAACGAAAGACTTGGGGTTCGGAGTTCTGCATTTGAGTCTTGTGCACCTTCA
C
>NM_009533-chr1-72307421-0+400
CGCTTCCGAAATCCTCCCTCCTGCTTCTCCAGCCTCTCACCCTTCCCTCCTCCCTCGTTGCTTCAGTTTACTTTCTATCCACGCCACCTGCTAACACAGA
CGTCCTTTATTGCTTCCGAACCTGGGTTCTAAAAATCTTTGTAAGTTATCGAGGATAGATCCCCTACATGCCAGGCTCGTAAAACTTCAGAGGGGTTTTG
T
>NM_009533-chr1-72307421-0+1800
TGATGCCCAGAACAGCTCACATTCTGTCTGGTCAGCACAAAAGCACGGATGAGACTGGTAGGATCAGGACTGTTAATTCTGCAAACAGCTTTAGACCTCA
TCAAGCCCAACATCTTACTGCCTGACTGAACTAACAGTGAGGTTAAGTGACATTGCCTAGGGGTCAGAGCTAATTAGAGGAGATAGGACTAGACCCAGGT
C
>NM_001045533-chr1-72536564-1+36600
ACTTCAGCAGAGGCTGGCTGTGAACCAGTTCTAACCCCCATCAGCAGTGAGGGCGCTTCACAGCTGCTCCAACACATGGCGTCTTTGAGCGTTTTAATTT
CCCCTCGTCTGATGGGGTTACCTGGAACCTCACTGTGGCTTTGTATTTGTTCTTTCAGCTGTCATTTAAGCTGAGCACGTCCCCGTGACGTTACTGGCCT
T
>NM_001045533-chr1-72536564-1+27800
CTTCCCATTCCTTAATCGCTCTGGGATCCCTCCCACTCCCAATAGCTGCCTTCCCTCTTCTCTCCCCCATCCTTTCTAAAGCAGGTACCTAGAGGTCTGT
TCTTAGGATCTTCCTTCCTTCCTTCCTTCCTTCCTTCCTTCCTTCCTTCCTTCCTTCCTTCCTTTCTCTACTTTCCTCCCTTTCTTCTTTGCTTCCTTCT
T
>NM_001045533-chr1-72536564-1+200
CAGCACTGCCCGGGTGCGGGGGCTCAGGGCCAGCCCCTCGGGAAGGAAGAGGAGGAGGATCATGAAGCCTGGAGTCGCGACCGCGCTGGACCGCGGGCAG
CAGCCAGAGGACCAGCTGGAGCAGCCCCCGCCTGGGAGACACCAGGACGCAGACCAGCAGTCGCTTCTGCCGCCACAGCAGCAGCGCCGGGCGCGTGCAG
A
>NM_001045533-chr1-72536564-1-200
CAAGCTGGAGCCAAGTGCCGTCTGTCTGACCATCTCGACCACACCGTCTCTATTCCTCCTCCCCACCTTCAGCTTACACCGCAAACAAGCCTTACCTCGG
TGCATCTGGGAGAGGTAGCAACAGCAAGCGAGCCTAGCCAGCCAGAGGCAGCCGGAGGAAGGAGGGGCGGCGTGGGGGTGGGAGCAAAGAGCGGGCCGAG
G
>NM_001045533-chr1-72536564-1-11600
CCGGGCTACCTTGCCAGCAGAGTCTTGCCCAACACCCGCAAGGGCCCACACGGGACTCCCCACGGGATCCTAAGGCCTCTGGTGAGTGGAACATAGCGCC
TGCCCCAATCCAATCGCGCGAAACCTGAGACTGCTGTACATAGGGAAGCAGGCTACCCGGGCTTGATCTGGGGCACAAACCCCTTCCGCTCCACTCGAGT
C
>NM_018817-chr1-72583251-0-5800
AATGAGCGCTGTACGGAGCTTGAAGCAAACAGGTCCTAACTTTTAGAGTTTGGGGGAGGGGTCTTGGGGAGGCAAAGAGGAGCAGAACTGCCGGAGTCAG
TAATTAAGTCCATCAGAACCGAACAACCGCTAAGGAAGGTGAATTTCGTGCCTTATAAACCTTCACAGTGCTCCTCTGTGCTTTGGATATGCAAATGCAT
T
>NM_018817-chr1-72583251-0-3400
TCGGAACAACAACCTGTGGAGGACATTTCAAAGGTACAACAGCAAGTTCAAGGCCATTCTAAAAGCTGTACGGCAAGAGCTAAGGAATACTAGACCTTTA
AAAATGACACTGGGCTGCACAGATCGCCCCAACACCTGCACCTTCTCCCCCTTTCATTGCATCCCTTGTGATTAAACTCTTGGGCTTCAGAGATAGCATA
G
>NM_018817-chr1-72583251-0+20800
TGTGGGGCGGAGGTGTGCATGGTGGGATTTTTAGCAGTGTTCTTGGCCTCTACCAGCACGCTGTAGACCTCTTGATTGTGACAACTCAGCTGGTCTCCAG
TTGTTACTCCCTGTCACATCCTATAGGGAACAAGTCGCTCTTTACCCGAATCCTAGCCCCTTAACCCTCTTAAAGAAGCACTGATCTCAAATACCCTATG
A
>NM_176980-chr1-72700564-1+0
CCCTGAGCATCTCCTGCGCTTCAGTTCTGGTGAGGCGGGGCTTCTTTGAGCGTCAGTTGTGAGGCGGGGCTTTCCTGAGTGTCTCGTGCGCTTCAGTTGT
GAGAAGGTTCAGGACAGTCGAGAAGCCATTCCAAGCAAAGGCTGTCTCTTCCTGGGAATACCTTAGGGACCATCGTCAAAGCAACTCTCCTTAGCCAAGA
A
>NM_009084-chr1-72711260-0-3200
ATTCAAGTCTAGCTTGGGTAACTTATTCAGATCCTGTCTCAAAATAAAACATTAAATGAAGCTGGGATATGATTGATAAGGCTTGCTCCCTTCACCTTCA
TGTGTTGGAAGTTTGGTCCTTAATGTGGCAATACTAAGCGGTGGGCCTAGTAGGAGGTCTTATGTTGCTAGGTGAACTGCTCTCAACAGGCTCTAAAGTT
C
>NM_009084-chr1-72711260-0+20200
GAGTTGCTATTAGGATATCAACTTACATTTTATTTTATTTGTCTTGGTTTTAAAAAAAAAACTATAATTTCTTACAGCCTTAGTTGGCCTTGAACTTACT
TCGTGGCTAAGGCTGGCATTGAAATCCTGATCTGCGTTTGTCTCTCCCAAGTGCTAGGGTTACAGCTTACAGGTCTGTTTGGCTAGTTACATTTGAAACT
T
>NM_008342-chr1-72824480-0-33200
TGAGTACCCCTAGACCCAAAGAGGGACAGCACATTGTCCAACGCCACTGTACTAGTGAATGGCAGAGTCAGATCTAGTATTCATGTCTCCTAATCCAGGT
TGCCTTCCTGTGGGCCTGTGAGAGCACTCACCATTGCCTCTCTAGGAGGGAATGGGAAACTATAGCATCTAGGCAGGGATCACAGCTTCAGAGGCAACTG
G
>NM_008342-chr1-72824480-0-18400
GGGAAAAAATCCTCCTCAGTCACCAAGAGACCAGAAATCAAAGCCCCAGGGTTGGCTTCCAATTCACTGGGCCCCTGCCCTGTTGTCAGCCCTTAATCCA
CCCTGTTCCAGAAAGCAAGCCAGGTGTCTTTTATTCTCAGGTGTAGCCCCCACCCCCACCTTTGCCTCAGGATTGGTTCCACATGGCAGTCTGCCCCACT
G
>NM_008342-chr1-72824480-0-200
CACTCCACGCCGATTCTACCCACGCTTGCAAGTTATTCTTACTCTCCCGGAGCGGACAAACCCAGGCTGAAGGGAGCAAAGTCCTAACCAGGGAAGAACA
GAGGGGTCCGCTTGAATCCCCTAGGAACGTAGGGTGGGCGAGTGGGCGTGTGCACAAGCACGTGCCCTCACGCAAGAGTGCGGGGGGGGGCGGTGCGGGG
G
>NM_008342-chr1-72824480-0+0
GGGGGCGGTGCGGGGGGGGGGGGAAGGGAGTGGTCTCCATAAGGGGGAGGGGAGAAGGCAGGGGGGCGGGGAGAAGCAGGCTTTTTAGGACCCGGCAGAG
GCGGGGGAGGAGAAAGAAGGCAAGGAGGCGTCTCCCGCATTCGTCTGGGCCGTGCCACCTGCCCGCTAGCTCGCTGCACTACCGTTGCCCACAAGCCAAC
A
>NM_008342-chr1-72824480-0+200
ATGCTGCCGAGATTGGGCGGCCCCGCGCTGCCGCTGCTCCTGCCGTCGTTGCTCTTGCTGCTGCTCTTGGGCGCGGGCGGCTGCGGCCCCGGGGTGCGCG
CCGAGGTGCTGTTCCGCTGCCCACCCTGCACGCCCGAGCGTCTGGCCGCTTGCGGGCCCCCACCCGACGCGCCCTGCGCCGAGCTGGTGCGAGAGCCCGG
C
>NM_001310659-chr1-72825387-0+1800
GCTTTGCTGTTAGCTCTTTTGTCTTTGTTCCCAGGGACTCGGGGACTGTATTGCTGGCTTCCTGGGGATGGCAGGAAGGCAGGGGGTGGGGGGTGGGCAC
ATTAGTGAGTAGAAGAAGTAAGTGGCTGGTCGTGATCCTACATCCCAAGGGGTGATGGGCTGGGCCTTTTGGTTCATAGAAACAGAAATCAGACTGGCAA
G
>NM_001310659-chr1-72825387-0+8000
TGGGAGGTGGGAGTGTGTGGCTTCCAGCTGGCAGGGTGTGAGAAAGGTGGTAGCTGTAAGCCATGGTACCATCTCAATGGGCAGACAACACATCTGTGGC
AGCTGGAAGTGCCTTGCTGCAGGCATTTCCTACCTCGCAGCTCAGAGCCGAAGGAAGAAATGAAGGCTGCATCCTAGGCCAAGTGCCCAGGCTAACCCAG
G
>NM_010518-chr1-72874865-1+14600
TGAAGATAACCTTCCAGGAGAGGAGACTCGGACATTGGTACAGGAGGCCCCTTTTGGCGGGGGACACAGCTCTTTGCGCTCTCTTGATGGCATGGCATAG
TAGAGGCCCCCTCCAACCCGGAACATGGAGCAACACAAAGGGAGAGCAAAGAAACTGACGTGCGTCGACTCATAGGACATGGGTGGCTGCGGGCACAGAA
A
>NM_010518-chr1-72874865-1-15000
TAGGAGTCCTACTTTACAAACAGGAAGAGCTCACTATAATTGGAAAACTGTAGCCAGCCTGCCTCACTCTTGTCCGTTGCTTGACACTACTTAATTCTGG
TCAAGTCCTCTGACCACTAGCATCAAAAATACCAGGGGATGTGTCTTAAACTGAAAGATCCAGGTGCCACCATTCCAAGCCAATCAAAGAGCTCTGGCCA
A
>NM_009407-chr1-73015899-1+5800
ATTAATACTGTTATCCTGGTGAGAAGATCGAGGGTATGGGAGAGTCAATAACTTGTCTGGGGCTGTCAAATGCCTTTCATGGTCTCTCTTATAATCAAAC
ATATCACTAACAATAAAGAAAGAAAATTTGGCTGGGTGTGGTGATGCATGCCTATAACCCCAGCAACCAGGAGCCTAGTCTGGGCTATAAAGCAAGACTA
T
>NR_038002-chr1-73024586-0+800
CCAGTGTCCCTGACAGCTCCTCCTTTGTCTCCTCAGTGAGGCACACATGCTTTGGCTGAAGAAGCTTCTAGACACCATGAAGTACCAAGTCACATTTGTT
CCCATTGTTGACTCAAAGAACGATGGGTCCCGATGCAAGCCTAAGGCCACCGTAATCATCGTCGAGCTTGCTTCTCCACCCCAGGGTCTCTAAATAAAAC
C
>NR_003202-chr1-73407569-1-10800
GCCAGGAGCTATCCAGGCACCATTCATCCTGAGATGGATGAGGGAGGGCTGGTCCTAGATCCAAGCTGCTTTTGCATATCACAGTCTTTGCAGTTCTGTT
CCTCTTGCCATACTCCATTGCCCATTACCTCCGGCCTGGGCTGGCACAGAGCTTTTTGTCTGTTGGAAGGCTCACACACTTGCCTCCTGGTCATGACCAG
G
>NR_003202-chr1-73407569-1-18000
TCCCTATTGTGTAAGAGTTTTCAAATGACTCCATGTACCTTGGAGGCAGAACAAGCCATCCTGCAAGCTGTACTGATGCCTTAGATGTTCGTGGTCCCTC
TCTACCTCATCTGTCTTACTTTACTTGTGTTCTACCTCTGTAGCATCATGCCCACCATTCTTAATACTTCTCTTCTGAGCCCGGCACCTGGAGAAGGTTA
T
>NR_105769-chr1-73855575-1+22000
AGCTCTTGGAGGAGAAGTCACCAAGATTCAAGATTATTTTTATTCATAAGAATCTTTGAGAAGGGGAACCCAATATCTGTCCATTCATCTACCCATCATC
CATCCATCATCCAGGCATCCATCCATCATCCAGGCATCCATCCACCCATCATCCATCCATCATCCAGGCATCCATCCATCATCCAGGCATCCATCCACCC
A
>NR_105769-chr1-73855575-1+7200
CTCTGGCTTCAGGAGGGAAGATTCCAAGCTTCCTTACTGCATGGATCTTACATTCAAATGCAGAAAGAGAAAAACATTCACACACGCACATGTGTACACT
TATTTGACTTTACACGTACACATGTGCTTTTGTGTTGGTGAGTTGTGTAAGAACATGTGAAACACATTAAAGGGGAGAACATGAGACAGAAGAATAGTTT
A
>NR_105769-chr1-73855575-1+7000
AACTGCTTTGGAAACTGCAGCAAGATAGGTCCCAGCTGTTATGGCCTCTAGCACTTTCCAGACCCCTCTGGTTGGAGAACCAAGCCCAAGACTCAAGTTC
CTCCATCTGTTTTAGCATGCCATGGGGATGAGACTAGCCCCTACCAGATGGATGTTCTCATTGCACAAGTATGTATAGCTGGCCTGGAGCACCATATACC
C
>NM_027884-chr1-74124447-1+27600
CCTGGGGATTGGCTGGGAGGCAGGCACTGCCTCTGGGGGAGTGCAGGGCTGGAGCCCCAGCCACCATCCCTTAGGCTCTGAGTCCAGATGTTGCAGAAAC
CGGTTTTCAGCTTTGGGAACAGTCTGCACTGAGAGATGGCCAGCCGGGACCAGGTCAGTGGATCCAGCCGTCCAGCCATTCCCCTTCTTCATCTGCAGGG
T
>NM_027884-chr1-74124447-1+14200
ACCAACACTGTGTATCTGCATTAAATCCCTCTAGAAGAGTGTGGGTCTGGTTATGTGGAAAACCTGTATGCTTGAGGTCTGACTCTGCAGGCAGGCAACA
AGGCAGTTAGCAATGATGGCAACAGATGTCTTTAAAAATAGCCTTTTTGGTAGTGCACGCCTTTAATCCCAGCTCTTGGGAGGCAGAGGCAGATGGATCT
C
>NM_027884-chr1-74124447-1+0
GTCGCAGACGCCTGGGGCCGAGAGGTCGCTGGGGCTGGGGGGCGGGCCGGCTCGCGGGTAGTCCGCGTCCCCGCCCCGGGCCCGCCGGGTCCCGGGCCGG
ATGGGCTGCACCGTGAGCCTGGTGTGCTGCGAGGCGCTCGAGCCTCTGCCCTCCTGCGGCCCGCAGCCCCCCGGGACTCCGCCGGGCCCCGCGCGGCCCG
A
>NM_178241-chr1-74194631-1+7200
GGCTAACCAGGGCTATAGAGAGAGACCCTATGTGGTGGTTTGAATATGCTTGGTCCACGAGACATGACACTATTAGGAGGTTTGGCCTGTTGGAGTAGGT
ATGGCCTTGTTGGAGGAAGTGCCTCACTTTGGGGGTGGGCTTTGAGGTCCTATGCTCAAGCTCTACCCAGTGCAGAAGAGAGCCTCCTCCTAGCTGCCTT
C
>NM_178241-chr1-74194631-1+5800
AGGTTCAGTCTATTATCATCAAGGTGGGAGCATAGTGTCCAGGCAGGCATGGTGCAAGAGGAGCTGAGAGATCTACATCTTCATTAGCAGGCTGCTAGTG
GAAGACTGACTTCCAGGCAACTAGGATGAGGGTCTGAAAGCCCACACCCATCGAGACACACCTACTCCAACAAGGCCACATCTTCTAATAGTGTCACTCC
C
>NM_001357387-chr1-74236517-0+0
GCGGGCGAGTGCACGCGCGAGGTCGAAGCGGAAATGGCGCCGCGGGGCCGCGCGTGCGGGCGGCGAGCGGAAGTGGGTGTGAGAGCGGAAGTGGCCGGCT
GGAGCCGGGGGCTGGGCGGGGACCGGGATCGTCAAGTAAGGCGGCGGCGGAGGCGGCGGCGGCTCGGCAGGCGGGTTGAAGCTTCGGGGGCCAGGTCGGT
C
>NM_029711-chr1-74236517-0+400
GCCGCCGCCATGATCCTGCTGGAGGTGAACAACCGCATCATCGAGGAGACGCTCGCGCTCAAGTTCGAGAACGCGGCCGCCGGGTAAGCGCACGCCGGGA
GGAGGCCGAGTTGACCCCAGCTAAATCCCGGGTGGCGTCCAGCTCCCCAGCCCTAGAGGGGGACAAATCGGGAACCTGGCGCGGCTTCAGGGTTTCCCTG
G
>NM_174985-chr1-74278600-0-14200
TCTATCTTTCTAGAATGTGAGCCGCCTTCAGTTCTTCCTGTGTTTGCTCTTAGGCCTATATTCATACACGAATGCGAGCAAAAACATCCGACTTCCTTAA
GGTGCTCAACCGTGCACGCCCAGATGCCGAGAAAAAAGAAATGAAAACAATCACGTAAGTAGGAGCAGCCACCTTCCCTTCCCTGATGCCTGCCTGCAGC
C
>NM_001190444-chr1-74284738-1+400
TTCTCCCCAGTCCCCCCTCCCCCCTTCCCTACCGGTCGTTCCTACCGACATTTCTCTCCCAGACCTCCTCCCCTACCCCCCACCTTTAGTTTCTAGGCCT
GGCTGGGTGGGGGTTCCCTGACGCCTCCCCTAGCCCTTCCCCTCACACACCCCCTTCCCATCATGCCCTCTGTCCTCTCTTCCCACACGGTCGCTGGCCA
A
>NM_001190444-chr1-74284738-1+0
CACGCCCCGGCCTGGTCATCCTAGTTCTGCCTTATGATTGGCGGCTCTGTTAGTCCACCACTGTCGCCATTGGCCCGGATGCCGTCGCTCTTTCGGCCGG
GAGTCACCTACGCCTACTTCCTCCCGGGAGGAGGGGCTCGAGTTCCGCGTCGTCGCGCAGAGCTGACTCTGGGAGGCGTTTGGGCCCAGAGAAGTGGATC
G
>NM_001039509-chr1-74285034-0+0
TTCTCCGGGGCCCGCTACGCGGACTTCTGGGAAATGTAGTTTTTGCTCTGTAGGCAGGACGGAAGGCGCGGGGGAGGCCCCTTACGCAAACTACAATTCC
CGACGGGGAGCGCAGTGAAGGGGGGTGGGACCCGAACATGGCGGCGGTGGTAGCTGCTACGGCGCTGAAGGGCCGGGGGGCGAGAAATGCCCGCGTCCTC
C
>NM_027154-chr1-74304336-1+8200
TGAGCATCAGTGTGGCACCTGGAGCTTCGGCAAGCTGCAGGGCTCTCCTGTCAGAGGCATTCCATCCTGTGCCCTCACTTCTCTGCTTGCTTTCCTTGAC
CTTCCCCGCCACTGCTGCTGGGAAGACTCCAGAGACCCCCTTCCAGGGAGCTCTGGAGCACTGTTTACTCCCTGGCAAGACCAGCGAAGGGAGCAACAGG
C
>NM_027154-chr1-74304336-1+4000
TTTTAATTTTGAGACAGTCTCACTTATGTAGCTCTGACTGTCTAGAAACTCACTTTGTAGACTAGGCTGGACTCCATCTAAGAGATCTGCCTGCCTTTGC
CTCCCAGGCACTGGGATTAAAGGCCTGAGCCACTACACCTGGCATGTTCTCTTCCTCTCTTCCTCTCTTCCTCTCTCTCTCTCTCTCTCTCTCTCTCTCT
C
>NM_027154-chr1-74304336-1+600
AGTGGCTTGTTTGTCTGAGGACGTGTCCCCCACTCCGGGGCCCCAGAGTGGCCGTGCAGCAAGTGAGAATGGAGGCGGTCATGGTCCTCAGCTGGTGGGG
AGAGGGAGGGAGGGAGCCAGCCAGAGGCTTGGAACCCACCCGGGGCTGTTCGAGCTTGCCCTGGCGTCACCAGGCTGCGTAAAAACTGGTGATGAGAATC
T
>NM_019999-chr1-74332610-0-200
AAGAAGGAGGGCTTGTCTTCTGTCCTCTCACAAGACTCTGCCTATACGGACACTGGTTAGCACGCGGTTATGCTAGCTAGAGCTCCGCCTCCAGACCCAC
CAGTAGGGGGAGGAGCCAGTCTGTACTTAGCCTAGGGATTCGCAGCGCGTGCCAGGCCGTAGCTGGCGAGGAGCCGGGTCTGAACGCGATGTAGTGGGCG
G
>NM_019999-chr1-74332610-0+200
TGAGTCCCCGCAGCTGCCAAGAACAGCGGGGTTTCCGCGGCCTCCTCATGACGCGCAGCCAGCGGCTGCTCTTCCGAATCGGGTTAGTGCCCAGGCTCCG
ATCTGTGCAGGCTCGGGAAGGTGGGCACACTAGGAGAAAGGACGCAGAAAGGATACCGGGGTGTGTGTGTGTGTGTGTGTGTGTGTGTGTGTGTGTGTGC
C
>NM_019999-chr1-74332610-0+8800
TTGAGACAGGGTCTCAGTAGCCTAAGCTGCCCTCAAATTTCTGATCTTCCTGACTCCATTAGTATTATAGCCATGTACAACTACACTTGGCTGATTGAAA
AGTCAGAGATTTGAACCAAGGCTTCGTGTATGTCAGCCAAGCAGTCTACCAACTAAGCTATGTTTCCAGACCTGTTTTATTTTTTATTTTTAACCCTTTT
T
>NM_013612-chr1-74375203-0+800
CACGACCTTAAAGGCTGGGGAGGGGGGCACCATCTGTGACCTTGACAGTGATTAAAGGAGGTGCTCTGTACTTATTTGGGAAAAACAAATCAAATGGTTC
TCAAGAAGACCTTAGCTTTTCCACAGGGGTAAAGAGCCTAGATACTATGTTGATGCTAAAAGAAGCGATCACTTAGGGACTTGTGCAGGGATAAAGGCGA
G
>NM_153088-chr1-74391609-0-200
CATCCCATTTTCCAGAGGAACAAACGGAGGCAGATCGTGTCAGCACTTTGGAATGCGTGGAGGTGGAGCCCCGACGTCCTCGGGCACTCCCCGACTGGGC
GCCTGGGGCGGGCCTCAAGTCCCGGGGCTCGGTGGCCCGCAGCGGCGGGTTACGGCTGTCCGCTCTGCCACGCAGCCGCAGAACGCTCGGTCCGGCCAGC
A
>NM_153088-chr1-74391609-0+200
TAACAAAGTTTCCTCCGCGCCCCCTCCCTCCCCCTCCCCCCGAGAACCTGGCTCCCCTCCCCTCCGAAGCTCGCGGGGATCCCTCCCTCCCACCCTCCCC
TCCCCCCCGCGCCCCGATTCCGGCCCGAGCCGGGGGGGAGGCCGGGCGCCGGGGCCAGAGTCCGGCCGGAGCGGAGCGCGCCGGGCCCCATGGACAGCTC
G
>NM_153088-chr1-74391609-0+800
CTGGAAGGGGTGCCGAGGTGACAGCGGGCTGGGGAGGCTTGCAGGGATCTCCCGCCAACTAACTCACAGCCAGGTTCCCACAAACTCGGGCGTCACGCGT
GGAGGTGCAGACGACACCTTCGAAGGCAGAGAGCCCCTAGCCTTGCAAGACAGACTTGGGGGCCTTGTATCCAGCTGGGCACGCGACACCCAGGCTGCAA
C
>NM_009509-chr1-74409384-0-400
GCCCTTGTGCCCACTGAGCGAGGGTCATGCTGAGTAGGAGAGATCTGCAGGGGTGCCAGGAGCCCCACCTGTCTGTCCCAAGGGAACCCCAAGTGTGAAC
TCTGGCCTTGGGTGCTGAGTTCCAGCTACAAGACCCCAGGAGTCCTACTCCATCCCCATCCAGTGCCCCCTCGCCCCGCCACACCCCACCCCCGACTCCC
G
>NM_009509-chr1-74409384-0+10400
TGGCGGGGCTGGGACGCGGGCTAAGAACTGAGCCTGAGGGGGCAGAAGGAAGGGAGGGTGGCTGGAGATGAGGCTGATGGGGGAGGCTCTGAACTTCCCT
GTACCCTCTAGGTGGAAATGTCCTGGAAGAGTTTCAACAGAGGGGATGTCTTCCTGCTGGACCTTGGGAAGCTTATTATCCAGTGGAATGGGCCAGAGAG
T
>NM_009509-chr1-74409384-0+37600
TCCCATCTCCTACAAAGAGGCCAAACCAGGTAAGCTTCTAACCCTAGCATGCAAGAGGCAGACAAATCTGTGAGTTCAAGGCCAACTCAATCTACATAGA
GAATTCCAGGCTAGTCAGGGCTACATAGTGAGACTCTGTCTCAAGAACAAAACAAAACAAAAGGAGGCCACAGAAAAGCCAATAATTTTCTTTCTTTTTT
T
>NM_001310662-chr1-74505821-1+200
CCCCTCCGCGGGAACTTTGTGCTTCCGGCAAGCTTGTCCGGAGCTGGGACCCTCTAGCGCAGGTAAGACGAGCCGGGACAGCTTCTGAATTGAGCCGTTT
TCCCCGGCACCCCCACCCCACCCCTGCGGTCCGCCCACTCGGCGTCCACTTCAGAGTTCTCCCGGCTGCTGCTTAGCCCGCCCCGGGTCCTTGGATACCC
A
>NM_001310662-chr1-74505821-1+0
CAGAGCGAATGCTTGAGGGGCGGGACTTGCGCGCTTACGCGCACGCGCCTGGACTGGTTGCGTCGAGAGTGCGTGCGTCCGTACGTGTTTGCGTGTAGTC
ATAGTTCCCGCCATCAGCGGGTTTAGGTGTGCTAGGAGAGAGACCGGCCTCGCTCTCTGGGGCTAGTAGAGCCCCTTCCTTCCGAGCCTTTCGGCTCCAC
C
>NM_021383-chr1-74506060-0+600
CTGGGGGTCTCCACACGCCGACCGTGGCGGAGCCGGACCCCCGCTGTTCCCTCTCATCCCCTCCCGCCCCCTCTCCTGGCCTGGCGCGCGGCCTCTCGCG
TTGTTTGCCAGCGCCAAGGCCTGGTCCCGCGCCCCGCGCTGCCCCAGCAGGCCATTCATTGATTCCTTTGCGCCTGGCGTCAGTTTATCTGGACGCGGGT
T
>NM_001310668-chr1-74588028-1+17200
ACTCTACCCTCCTGAATACTGGAAGTACAGAGTCCAGTCCTAGTGATGGGGACACAGCTGTGGTTCAGAAGCAAAAGGGTGCCCTCTTCTCCTGCCCCAC
ATGTCCCTTTAGCTGTCAGCAGGAAAGGACCCTGAGGACTCACCAGACCCAGGGCTGCCCCCTTAAGTCTGGAGATCTGCACTGTGGTCTCTGCCCATTC
A
>NM_001310668-chr1-74588028-1+0
GGGCCTTGAAGAGAGACAGAGTGGCTGCCACACGTCAGATTCCTAGAGGCGCCTGGGCCGGGGGCGGCCACATCAAAGGCCCCCGAGGAGCCACTCCAGT
CCCAGTCGGACCATAGAGATGCAGCTCCCGCCAGCCCACGGGTAGGAGGTGAGAGAGCGGCTGTCGGCGGGAACCAGGGGAAGTGCGGGCGCTGTGAGCT
G
>NM_025784-chr1-74588289-0+6000
GATCTAGCACGGATTTCTGGGTCTCACCCGGCCTCTGTTGATTTGGCCCAGCCCCCGAAGTCTTCTCATACGTATACTGGGTTGTCATGGGTAGAGAAGT
TGGCAGAGTTGATTGGTCAGCTAGGGAAGTAGATTGTTCTGCAGAAAGGGCATTAGGTGGCTGGGGTTCTCTGGAGACATCTACAGCTGACTCCGGCTCA
A
>NM_001305230-chr1-74601397-1+200
GCTGCCTGGATCTGGTGCCGGGAACTAGCAACAGCTTCGGACCGTCCGAACCACGGGCATAAAGGGTGGATCAAGGGGCGAGGGATAGAAGAGACATCCT
TTCGTAGGCGAGCTACTGGACCGGGAACGGAGGGAGGAGGGACGCTGATCTGAGAAGGGACTGGGTCTACGGCGGCCTTGCCAGCTGGGCCCACGCCTTA
T
>NM_175031-chr1-74601455-0+400
GCTCGGGGCCAGAGTGGCGGTGCTGGGCAAGCTGAGGGTGTCAGGAACCTGGGAGAGTATAGAAGGAGCGTGTGAGCATCGCTGGTGGAGAGGGGAAAGG
GAACACCGGTGTGCTATGGGCACCTAACCTGGGTGGGGAGGTGGGGGTGGGGCTGGAGACACTAAGACCTGATCATCTTTCCACCCTGGTCATGATTTTG
A
>NM_001014974-chr1-74661754-0-200
CAGAGTCCATAGTGGTTAGGTAGAATGAATCGTGGATTCCCAGAACGGAGCCTTTACTTGCAGGACTACAGTTCCCAGAATTCCGCTCGCAAGAGTTCCA
CCGTGTCGACAAGTTTGCGCGTGCGCAAATTCCTTGCACTTTCTCTCTCCCTCCCCCCAAGTCCCTCCTTCTCCCCCCCCCCCCCCCCCCATTCTCTAGG
C
>NM_001014974-chr1-74661754-0+200
GCCGGCGTCCAGTCGCGGCGAAGTAGGGTACCGTAGGTGAGTGTGGTCGCAGAGCTGGTGTCCGACCCCGGCCGGCCGTTCCCGCGTGCCTCGGCCCCAG
CCCTTGGCACCGGCCCCCAACCCCGCTTCCGGTTCGCCACCTCGCCTTTCTCTGGTGAGTCGGAGACCGGGGCCTCCTCCCGGGCCCTCTCTCGAGTCCT
C
>NM_024264-chr1-74713535-0-11600
TCAGTGTTGGGATCTAACCCAGGGTCTCAAACAGCTCCAGGCAAGTTTGTACTGCTGAGCCATACTCCCTGGCCCAAGTCTGATTAAGGAATAACACACA
CACACACACACACACACACACACACACACACCCATTACCACATTGTTGAGATGTAGAAATTAAAGTTATGGTCACAATGAGGTAATGGAGTACACTTAAG
A
>NM_024264-chr1-74713535-0-600
AGACCAGGCTGACCTGGGACTCACAGAGTTCACTTGCCTCTGCCTCACAAATGCTGAAATTAGAGGCTTGCGCAACCATAACTGGTTCAAAATCCTTAAT
GCCTGCACTCTGGAGGTTGGGGCAGGAAGGTGGAGGATTGAGCCCAGCCTGGCCTACACGTCTTCAAACAAAACAAAACGGGAAAAAGAAAACAAAATCA
A
>NM_024264-chr1-74713535-0+0
CGGCGTTTGTGTGTTCAGGACAGATCCTGATTGGAAGGGGTTATGAAAGGATCTGGCTAGTCCTCTATTGGCCCGCCCCGGGACCACCTCTGCCTTTAAA
GTCGCCAGGTCGCAAAGCCCGAGTTCTGTCTGCCTCCTTGCCTGGATAGGGCTCATAGTCTCTGGATCTAAACTCTTGGCTTCTCGGGCACGATCCATGG
C
>NM_024264-chr1-74713535-0+600
TGCAGGGTGCAGAGAGAATCCTTTGAGCTAAAACAGGCGATGGGTGTCACCGATCAAGAGATCATCATCAATGTGGTGGGCACAAGTTGGGAAAGGAAGA
GGTTGCGTTGGGAGAGAATGACTCATGCTAGTGTATACAGTGCCCGGTGTTGGGGGAACCCTGTTACTTCAGAGATGCCATTCCCCTCCTGCTTCTTCCA
A
>NM_024264-chr1-74713535-0+1000
AAATCCAGCAGCCAGGAAAGTTTGTCTGTGTAGCTATCCCTGTCAGACTCAGGAGGTACTGAGAGATGATTTAAAATAACAAAGCAAAACAAACCATTCC
CTGGGACTGGAGAGAGGGCTCCATGGTTAGGAGGACATCTCTCTTTTCCAGAGGACCTGAGTCAGTCAGCACCCTTGTCAGTCAGTTTACAACCACCCAG
G
>NM_153744-chr1-74748955-1+1400
CCATCCCGGTGCCCCCTGTGCTGCCAAACCCTGAAAGCCCAGATAGCATGCTTTGGAAGATGAAGTTACTGTCGTCCCTGCCTTCTTCCCCCAACAGGTG
CCCAGTCCAGACCAGCTGCTGAGTCCACCAGGCAGGAGGCCACATTCCCGAAGGCCACACCCTTGGCTCAAGCTGTTCCCTTGGCTGAAGCGGAGACCTC
C
>NM_153744-chr1-74748955-1+200
GCCGCATGGAGCCCGAGCTGGAGCACACATTGCCTGGGGTACCGGGGTCCCAGGGGGCCGGCGCTGGGACAGAGAAGGACAGCAAGCGCGTGGCTGTGTG
TGGGCGCCCGTGTGTAGCCCGCGTGCTTGCTGTGCACTGTACTCTGAGTGTGTGAACTGGTCGGTGCTGTGTATGTATGTATTTTGCGTGTACGTGCCTG
T
>NM_153744-chr1-74748955-1+0
ACTTTCAGTTCGAAGATGAGAGTTCCGCCTCCGCAGCGCCCCCAAGCTGCAGTGCGGGAACAGCTGCGGGTTAAGCGCTCCCTCCCAAGACCTGACAATC
AGAGAGAACCCGATCTCTCAAGGGCCTGCCGCCAGGGACCAGCCCAGAATAGTGCCACCCTGCCGCCGCCTGTCGCGCACTTGCTAACGGACTAGAGCTG
G
>NM_009526-chr1-74771892-0-10200
TCTTCAAGGACTAGCTACCAGGAATGCGGTCAGCAGACATAGGTCTCTAATCATCAGCTTCCTTACAGTCAATGCCTCAGTGACAGAAAACATCTCTGGC
TGGGGCCACTCATATAGCCATTGACAAAGGACAGCAAAGGTATGACACGGCCATTTCAACTTGGCAAAGGGTCACCTGCAGTACAAACTCCCTGGGGGCT
C
>NM_009526-chr1-74771892-0+200
CGCCGCCACCGCCGCCGGAGCCCTAGTCTCCGGGCCGCCGCCTCGGTCGCCGCGTTTGCCCTGAAGCCCGGTGCCCGCGCGCCCCGGCTCACCCCGCAGC
TTCACTCCCCACCCCCAGCCGCCTCCCCGGCCAGACTGCGGTAGAGCTCTCAGGATGCTGCCGCCGGTGCCCTCCCGCCTCGGACTGCTGCTGCTGCTCT
T
>NM_009526-chr1-74771892-0+800
AGGAGGGGTGGGGACGGGCGAGAAGGGCCCTCGAGCTAGATTTGGGGAACAGACAGGAACAAGGTGGAAAGCTCTAAGACAGAGAGAGTCAAACGGCTGC
CTCTTGCCCGCGCCTCATTGCCTACCACCTCACCATTGCTGGCCCCTTCAGCATTGGCAGTAGTACAGGAATAGGGAATGCAAATGGGGAAACTGAGTCA
G
>NM_009518-chr1-74792019-0-200
TGGGCCAGACAGTACCGCCCCCACCGCGCCCGCCTCGCACACCCTCGGAAGCGCAGGCTCGCAGCGCGGCGCTGGGGTGGGGGGTTGCGCCCCAGAACTT
CGGCCTCCAGTCCCCAGCCCGCTGCACCTCCTTACCCTCTAGAGGCCCCCTCCCCCTTACCCTCTAGAGGCACCAGGAGTTGTCGCAAGGGGCCCTTGGG
A
>NM_009518-chr1-74792019-0+0
AAATTCCCTGGACCCCTGTGCCAGGAGGTGCCCGGTTCGCCCGCTCCCCATCCACCCCCCCGAGGGCGGTGCCCGGGGGCGCTGCCCCATGGAGCGGGGA
GGCGGGCGCCGTCTGCTGCGGGAGCTGTGACCTGAGTAGGAGCTGTGTGTCGCAGCCGCCCCACCCCTGCCGATCATGCGCCGGCGACCCTGGTTCGCCA
G
>NM_009518-chr1-74792019-0+200
GTCCCACTGGGCTGTGAGCCCCCCACTCCTGGCCTGTCACGGCCCGCGCGCCATGGGCAGCGCCCACCCTCGCCCCTGGCTGCGGCTCCCACAAGGGCCC
CAGCCGCGGCCTGAGTTCTGGGCGCTCCTGTTCTTCCTACTGCTGCTGGCTGCCGCTGTGCCCAGGTGAGCTCTCACCTCATGCTCCGCCCTCTTGGAGA
G
>NM_009518-chr1-74792019-0+12800
CCGCCCACTTTGTACCTGAGCCCTTTGCCACAAGCCAGGACGAGTGGCTGTGCCCAGCAGCAACCGATGGCAGAGACAGGAGGCACTCTGAGGGAAGCAA
TCCCGGGCAAGACTCAGCTCAACCCAGCCAGCGCCCCAGGGAGCAGGTGGGGCCAGGAGGTGCGGCTGGGAATAGGGTGGTGGCAGACTCACCGTCTGGA
G
>NM_009872-chr1-74855029-0+200
CCTCGGCCAAGGGCCGGAGGCCGGGAGGGCTGCCGGAGGAGAAAAAGAAGGCGCCGCCCGCGGGGGACGAGGCGCTGGGGGGCTACGGCGCGCCGCCGGC
CGGCAAGGGCGGCAAAGGCGAGAGCCGGCTCAAACGGCCGTCCGTGCTCATCTCGGCGCTCACCTGGAAGCGCCTAGTGGCAGCCTCGGCCAAGAAGAAG
A
>NM_009872-chr1-74855029-0+1200
GTCCACCACCTCCTCCTCGAGCGCCAGGGACAGCTGCGCGACCGGAGCCAAGCACTGGACTATGAACTTGGACCGCTAGGGATTCCCAGGGGCCGCGCCC
GCCCCCCGCCCCAGCCCCTCACACACACCCGGAAACCCCGGGACCATCAAGCCACCGTCGCTATTACCGCTGCTCTATGCCCAGGCTGGGCCGAGGAGGA
G
>NM_153111-chr1-74885408-1+800
TTATAAGGCTTCAGCCGGCCCCTTTGGAAAGCGGATTTCCTTTTTCCTGGACGCGTTTCCTGACTTGGGCGCTACGGAGGGGCTCTGCGCCGGCTCGCGT
CGCAGCCTAGCTTGGGGAGGAGGAGCTGGTGTCCCGGACCCCCCAGAACACTGCAGCCCCGGGCCCTTTCGGTCAAACCCTCAACTTCCGCCTAGGGTCT
G
>NM_021541-chr1-74893143-1+400
ACTCTGGGATGAGGAGGACTTCCAGGGTCGTCGCTGCCGGCTACTGAGCGACTGTGCCAACGTCTGTGAGCGGGGAGCCCTGCGCAGGGTGCGCTCAGTC
AAGGTGGAAAACGGCGCGTGAGTGATCCTGCTGTGGCTAATGGGCCAATTTAGGGGTTTTCTGGCTTCTCTCCCTTCCACCCTAGCCAAAGTCAGAGCCC
G
>NM_021541-chr1-74893143-1-3400
TGTTCTAGACCCGGACTAGGGTGGGGACAAGAGGAACCAGGCTGCACAGGAGAGGCTGCCCGTGGGACTGGGGGGGGGGGGTGAGGGCACACACAGAATT
TGCATTTTCAGCCCAGAAGGCCCTGGGTAATTTCCCTGTGAAATGAGGGGAAGGGGTGGGATCAGAGGACTCTGGGGAGAGGACCTTAGCCACCAGCACC
T
>NR_029876-chr1-74900721-1+400
GAGGTCTGGAACAGATCCCCTCCCGAAGGGGGAAACTGCGATTCTAGTCCTGCTCTGTCCCAGAGAATTCTGTAGCCTTGGGGGAGTGTTATCAAAAAGT
CTTGGTTCCCCCATTTGCAAAGTCAGCCGCCTTTCTCACAATAGTCAGGGCCTCCACTAACCTCTTTATTCTGCTCTCTGGACCCCTAGCCACTCTGCCG
A
>NR_029876-chr1-74900721-1+0
AGGTGAGAGCGGCGGCTAGCGGGAGCGCTGTGCACTCGAGGAAGCTCATCCACCAGACACCGCCGACGACTGCCGCCCGGCCCCGGGTCTTCCGCTCCGG
CCCCGCGACGAGCCCCTCGCACAAACCGGACCTGAGCGTTTTGTTCGTTCGGCTCGCGTGAGGCAGGGGCGGCTTCTCAGCATCAGCCTTGGGGCCGGCC
A
>NR_029876-chr1-74900721-1-14200
GCAAGCTGGGGGTTGATCCTCAGAATAGAAATATGGACCAGGCCAATCCCTGTCCTCCCGATGCAACAGGAACCCAGGATAGCGCAGCCTCCTAGGACAA
GGTAGTATCCTGGGAGGGAGGACAGTGAGACACTCACAGGGTCGTTGACCACTTTTGGCAGGATAATGGTGAGATCAGAAAAGACTTTCTGGAGGGCTGG
C
>NM_001039495-chr1-74935599-1-1000
AGTTCCACGTTCCTTAATCCCCAAAGAATTCCAGGCTTAGTTGGGCTGGCATGACTTAACCGACCTCCTGGACCTCCCTTGCAGCAGCCCTGCCCTCCCC
CGCTCATGTGATCCCTCAAGCCAACTCAGGTCACTTTGTCACCTCAGTCCATCGCCTACCTCCCACAAGTGAACCCCAATCCTCCAAACTGCTCGTTTAT
T
>NM_001313683-chr1-74951672-1+800
CACCCCCAACTACAATCCCGACATCATCTTCAAGGACGAGGAGAACACGGGTGCCGACCGCCTCATGACCCAGGTGAGCGCGATCGGTCCTCCCAGCGCG
CCATCGAAGCATCGCCACCTGCCCGGCCCTATCCTCTCTTCTAGCACCTTTTTTCTCGACTGCCTGGCACGCCCCCTGGCACCTGCCCTTCTTGTGAATC
C
>NM_001313683-chr1-74951672-1+600
TTCCTGCTGCTGCTGCTTCTGGTGCCGGCGGCGCGGGGCTGCGGGCCGGGCCGGGTGGTGGGCAGCCGCCGGAGGCCGCCTCGCAAGCTCGTGCCTCTTG
CCTACAAGCAGTTCAGCCCCAACGTGCCGGAGAAGACCCTGGGCGCCAGCGGGCGCTACGAAGGCAAGATCGCGCGCAGCTCTGAGCGCTTCAAAGAGCT
C
>NM_001313683-chr1-74951672-1+400
CCCGTCGGCCTTGAGCCGCGTCGCGCTGCCCATGGCGCCCCCGCATGGAGTCCCCAAGAGCCACCCAGACGCCTGAGTCCCCGAAGCTGTCCCAGCCACG
CGCCCACCTATCAGCCCACCAGGCGCCCTCGCCCGCTGCTCTCCCGGGCTACCCGGCCATGTCTCCCGCCTGGCTCCGGCCCCGACTGCGGTTCTGTCTG
T
>NM_001313683-chr1-74951672-1+0
TGCCCTTGCTGCAGGTTCGCTGTCGAGCGCGCAGGAGGCAGGGACATGGATAGGGTGCGGTCTGCGCGGGTCCCGAGCCCGGATCTCTTCCATTTCCCCT
CTCACTCGACCCCGGGCTGCGCCGCAGACGGCAGCAGCTCCCGCTCTGCCCGAGCCGCCTGACCGCCGGGCCGGGGTGCTAACCGCGGGTCCCTTCAGTC
C
>NM_010544-chr1-74951672-1-200
GATTTGCGCCTGGTGGGGCTCCCAGGAGCCGCAAGGAACGGGAAGGAGAGACCAGGGTGGGGTGAGGCCCGTCAGGAGGACAATCGCAGGCAGCGCAGGG
GGCGCAAAGGGCAGCGGGCGGGTGGACGCGCGGCTGAGGAGCGCGCGGGACAGGGCTGGCTAGCCTTGGGGCCGCCCGCCGGAGGGGGAGGAGGCTGTGC
T
>NM_010544-chr1-74951672-1-40200
AGACTGCCTGCTTTTGCCTCCAAGCTTGAGGGTGGGGCATTAACAAATCACACAAGCGTACACACACAAGCCATGCTTTACTGCAGGGAATTGAGGACTT
TAGCTTTTAGGAAATGCTAAGTTAAGTAACAGTAAAACCTGCATCCAAGAGATGCACTATACAAGATCAGAACTGATTTAGGGCTTTAGGATACCTGATT
G
>NM_194333-chr1-75133890-1+8800
GCGCACCAGGACAGGCCCGCCTTGAGGAGGGTGGGAGTTCCCGCAGCCGTTGACGGTAGGTGGGGTTGGTTTCGTGTCGGCGCCGAGATCTGGGTCTGTC
CGGACGCCGAAAAGCAAAGATAAACTCGTGCAGTGGCCCCTGACCCGGGCGCTTTTTCCCAGAAGGGACCGCGCGCAGCCCGACTTTGGACCTCCCGGAG
T
>NM_170755-chr1-75142786-0+0
GGGCGTCCCATCCGGGCTGTTAGGGCACGTCACGTGGCATCGCGCTTCATCACGTGACGCTTGACCGCAGGTTTTTTTGCTCGCCCGTGCGTGCGCCCCC
TTCCGTCTGACGCGCCCCCGGCGGCGGCCGCGCAGCCCTGGCTCCTCGCGGGCTCGGGCAGCGGCTGCGGCGCGGTGATGGCGAGCAGCGGTGGCGGTAA
C
>NM_001305232-chr1-75143158-0+0
CAGCGACTGCTGGTTTGGGAGAAGCCGCTGCACAGCCTGGTCACGGCGGCCACACTCAACGGCCTCTTCTGGTAACGGCCACGGAGGAGGGGGCGGGGCC
GGGCTGCGCGGGAGAGCGGGGGCGGGAGGACCGGGTGCTCCCTCCCTTGGAGGGCTGTCAGCGTCTGGGGCGGTGATCCTGCACCAGGTGGCCCCATTTT
T
>NM_001305232-chr1-75143158-0+9200
TAGATAGATAGATAGATAGATAGATAGATAGATGGATTTGGTGGGGTTCACCTATAATTCCAGAATCCCTACAGTGAGAGGGGGGACAAGGACATGAGAA
TCACACAGAAACCTGTAGGCAGGCTAGCCTGGAGTAAGGATCACAGCAGAAACGAGAAACACTACCTCAAAGACTGAAAGAAAGAACCAACTGCAAAGCT
T
>NM_026846-chr1-75168735-0+0
GTGATGACGTCAGAGCGCGCGAGCCCTCGGGAGGAGGAGTAGGGGCTGCGGGCCGGCGGACGCTCAGGCTTCGGTAACCTGTGCTGGGCGGGGGAGAGGA
AGGGGCGGGGCGGGGAGCCCCCCGGAGTTGCTGTGTTGCGGACGGGGCCCGGAGCGGGAGTCCTTGGCACGCTCAGCTCTCGTTTCTTCCCCGCAGCAGG
C
>NM_026846-chr1-75168735-0+800
TGGTATATCCGGGTTCTTTAAGAGATTGCTTGGCTCTCATACTGACTCCTGACCCTTGACTATAGGATATCCAGGTACCTGTGTGCCCTCTCTGTAATGT
GCCTGTGCCGGTGGCCAGAGGAGAGCCTCCTGACCGTGCTGTGGGAGAGCACATTGACAGAGACTGTCGTTCTGACCCAGCACAGCAAAAACGCAAGGTA
A
>NM_023732-chr1-75180392-1+200
CGGCGCGTGCGTGAAGAGAGTGGGCAGTGTAGCAGGTCCACGTGCGTCCCTTCCCGCGACCCAAGCGGCGTAGCTCCATGTCCCAGGACACCCTGGCATC
TGCGGCCCTCTCTGAAGGGTCAGCCCGACTCTTTGTGCAGTGACCTCAAGTTCAGCCAGCAGCCACACATCGCCATGGTGACTGTGGGCAACTACTGCGA
G
>NM_001288612-chr1-75192010-1+400
CCGCGCGCCGGGTTGTCCGCTGTTGGGAGCCTAGCCCCCGGCCTGGGGCCGGGCGACCCTGGGGCGCCCTGTGCTCAGGTCTAGGTGGCTGGGATTGGGG
AGGCATCCCAGCCCACCAGGGATTTCAGCTGTAGATCTGGCTCGACCCCTCCACCATCCACAGACACCCCTGGGCACAGGCCCTTCCTGGGGAGATCCAT
G
>NM_026187-chr1-75192160-0+400
ACCGGCTGGCGATGCGGCAGTAGGATCTCGTTCTGGAGAGTTGTTTCTGCCCTCCGTTTCTTCTTCAGCCACGTCGCCAGCTCCAAGTGCAGCCTCAGCC
CCTGCCTCCGTTTCCCTGTTGTCCCTCAACGGGGAAGCTCCACTCATTCGGGGCCTGAGCCTGGTGAGCCAAGCTCCTGGGGAGGCTCTGGCCTGGGCGC
C
>NM_026187-chr1-75192160-0+4600
CTCAAACAAGGTTTGGGCACCATCTGCCTATCTGCCTGGGAAATGCAGTGGCCAGTTCTCATAACTGCCCTTAACCTATACCCACGTCCGTCCATCCATC
CACTCATCCCTGTGAGCATCTGTTTATAAAGCTAAGGCACGCTGTAAAAAGCAAGCAGGTTTTTCTTGTGTTGTTTTAAGAGTGTCTCACTTTAGCCCAG
G
>NM_001313723-chr1-75219294-1+600
CGCCGGTTGGTTTAAGGGGTTACTTGGTACCGCACCCCGTCTTCCTCCGTGTGCCTTCTTCCCATCTACACCCCCCACATGACTCAGCACCCCCTCCTGA
GCCAGGAGGGGTGGCGGGAATGGGGTTCGGTCTCGGGAGGCCAGCGGGCCCCTCCTACCCGAGTGCGGGTGCTCGCGGGTGCTCGGAGAACAGGCAGAGA
C
>NM_001313724-chr1-75219294-1-400
AGTTCTAGGTCCTCGGCCTCCTACAGGTGTGGGCGAAAGCCTACCAACTCGGCCGGGGACCAGCAGGCGGCGGTCTGCTGTAAGGGGGTCTCGGGCGACC
AGTCCCAGCTGCCCAACCCGCCCGAGCCCGGGAGGCGACGCTGGGAGGACAGCGGAGAAGGCCGGGGACAGCCGCTTTTGAAGGATTGCTTGAGCTTCAT
C
>NM_001243090-chr1-75232093-1+2800
TTGAGGGCTGTGCCAAAACTCTGGGGGAAACAGATGTGGGTAGATCTAAACTTCTAGGGCCTCACTTGGTGACTAAGCATCCCGGGAAGGGACAGGAGAG
GATCCAATGGGTCTGGCAGAGTGTGATAGTAACCCATCTGTGTCCAGAAAGAAATGAGAGCCAACAGTGAGAAAAGCAAGAGAAAATAACACAGAGATAA
T
>NM_001243090-chr1-75232093-1+2400
GATCACTGCGTACCAATCGCAGCAGTCTCCAGGCCCACAAGCACTGCATAGGGTCCATGGTTTCCAGCCCCATTTTCACTAAAATGGTGGTAATGTCAGG
AATCAGGAACCATCCCCTCCACTGATGGGTTGTTGCTGAGCATCTGCCCATCCCCTTGGATCCCACGGTCCAGGCAGTAGACCTCCCAGTGGGCATTGGC
C
>NM_001243090-chr1-75232093-1+400
GGGGATGTGTGTACTAGCTATGCCACATAACTGGAGGAGGACATAGCCACAGAGACAACCAGGGTGGGCTGGTTGTCTCTGTACACCAGACAGAGAAGAG
CACCGTGCCTATCTATCTGGAAACACAGCCCAATTGGCAGGTCACTTACTTTCTTCTTAGTCCTCCTGATGGCCTGTCCCAGGTTCTTGCCACACCTCCT
G
>NM_020266-chr1-75236423-0+0
GAATGACGTCGCCTGGGTGAAAAACTAAAATAAACGGCTCCGCCCTCATCTCCCAGCAGCCCCTGCAGCGCCCCCGCCCCCCCCGCCCCCGCCCCCTCGT
GTGACCGGCCGAGCCGGCCCTCTGAGTCTCTAGTAGTTTCCAGGGCGCTGACGCATGCTTGCGCACACAACCCAGCCTGGCGTGTCGTACGCAGTGGCCG
C
>NM_001159885-chr1-75236702-0+600
AGTGTCTCCACTCTCCCTGTGGCTATAGATAGCTCTATCAAAAGAACCCCAAGAAAGGGCTTATGGCAGGGACTTTCCTTTTTACTCATATCCCTGGCAC
ACCACAGGGAGAGAAACCCCTGAATACAGGCTGCAGTCGTGAGGTATTCTGGGATCGGGGCAGTGAAAGGGTGTTGGACTAAGCAAAAAGGGTAGTCGGT
G
>NM_001359281-chr1-75263771-1+600
AGTTAACAAGACAGAGCGGAAGGATGAGCCACTCCTTGTCCTGCCACCCTTCCCTTGGTAAACGTCTCCTTTCCCGACGTGCCATTAGCTCCTAGGTTCA
GAACCATGGACAGCGCCATCAACTCTGCCTGGGACAGGCTGCCCCAGAATCAAGCACCGGCATCCCTTCCCTACCACGCGGGGGTGGGGGTGGGGGGGTG
G
>NM_001359281-chr1-75263771-1+0
GAAGGGAGATGGAGGTGAGGAAAGGGGCGTAGGCTGGGAGGTGGAGCCGGGATTCGCAGGCGGGACCTGGAAAAGTGGGCTCCAGGGAAGACTAGGTACA
GGAGGAGGAGCGGGGGTGCACGCGAGTTGAGAGATTTAGAGGGACTACAGGACCGTGGGAGAAGCCAGAGGCATCGGGGTGGAGACCCGAGATGGAGAAT
C
>NM_001359281-chr1-75263771-1-200
CCGGCTGCTGGTCTGCCTGCTGTTGCTGAGCGGCCGCCCCGGGGGCTGCAGCGCCATCAGTGCCCACGGTCAGGAGAAAACTTGATGGGGGCGGGGGGAA
GCGTCGCAAAAGCAAGAAGCTCGGGTAGGATAAATGTTGGAAGGCGGCGGGGGGGGGGGTGTTTGTAGGGTGAGGAAGATGAGAGGACATGAAGTGAGAT
G
>NR_138251-chr1-75278415-1+400
AAAGACTCAGGAGGAAAACCGTTTAGGATGACAATAGAGAAACGCAGAGGGTTTCAGCGGGACAGAAGCAGTCTTGGCATTTGGTGTTCAGGGTCTAGAC
AGAAGGAACGACCCAGGGAAAGGTTGGGGGTTGGGGAAAGAGTAGGAAAAACAGATGAGCCAAGGGTGGCTGCAGTACACCCCAGACGTTTCGGGGGGGG
G
>NR_138251-chr1-75278415-1+0
CCAAAGAGGATGGCTAACTTGGGTAAGCAGCTGCAGGGGCAGAGCCTGCTTGTGATTGGCCGAATTGCAGAGGAGGGCTCTGCAGATCTCTTGTCGCGTC
TCTAGCGCTAGAGGGTGAAAAGTGACATCCTGGCACAGGCCCCCTGGCTATTGTTGCTACTTCCACTACGACCTAGCTCGAGGAACCGTGAGTTTGGATC
C
>NM_016878-chr1-75317017-1+1000
AGATGTTGTCTTTCAGACATTCCCTTTTTTCTCATTCTTACGCTCAGGTGAAACGCAAATCGCGCCGAAGCCAGGTGGGCTACCACCAGGTCGGTGTTGA
GACCTACGGCGGTGGGATCTGGAGCACATGGTTCGACCGGGACCTGACCTTGGCTGGACGCGTCATTATCAAGGTGGTATCGAGGGGCTAGGAACTGGGG
A
>NM_001110831-chr1-75317637-1-16800
CGTAGATGGATTTCTGAGAACTCAGCCAAATGCTTTGTCTTAGTCACTGTTCTATTGCTGTGAAGTGACACCATGACCAAGACAACCTTAATAAAACATT
TAATTGAAGGATTGCTTATAGCTTCAGAGGGTTAGTCGATCATTGTCATGGCAAGAGTGTGGTGGCAGGCAGGCAGGCAAGCGTGGTGTTGGAGAAGTTG
C
>NM_010043-chr1-75360292-0-14600
CGCACGGTGGTGGGTTTTGTTTTATTTTGCTGTGCAACCCTGGGGAACTTACCACTCCCCTCTTCAAGCTCCGCCCATCTGCTCTGTAAAAGGAAGATGG
AAGCCGATGCTTCGCAAGGTCGTCAGGAGGCAGCGATCCACAGTACCATGCCTAGTACAGAGCTACAGTTCCTGAGTGGCAGCGAGGGTCTTACCAGAGG
C
>NM_010043-chr1-75360292-0-1000
CAGGGTTTGTGTTCTAGGAGGGTCAGGGCTCAGTGAAGAGCTGCAGCAAGGTGCACAGAGAAATGTAGATGCCCTTAGGGGTCGGTGTGCGCCTTGTGCT
TCAGGGAAGAGAGAGGCGAACACACCCCAGGCCTTCATCTCTGTTGGGGTCCTGGAGTGACTGAAGCTTGTCGCTGTCAGCCTTCCTTGACACCTCTGTC
T
>NM_010043-chr1-75360292-0+200
CAGCCAGCCTCGTCCACGCCGCCACCATGAGCCAGGCCTACTCGTCCAGCCAGCGCGTGTCCTCCTACCGCCGCACCTTCGGCGGCGCCCCGGGCTTCTC
TCTGGGCTCCCCGCTGAGCTCTCCCGTGTTCCCTCGAGCAGGCTTCGGTACCAAGGGCTCCTCGAGTTCAATGACATCCCGCGTGTACCAGGTGTCGCGC
A
>NM_010043-chr1-75360292-0+400
ACGTCGGGCGGGGCTGGAGGCTTGGGGTCGCTGCGGTCTAGCCGGCTGGGGACCACCCGAGCGCCATCCTATGGCGCGGGCGAGCTGCTGGACTTCTCCC
TGGCCGACGCTGTGAACCAGGAGTTCCTGGCCACGCGCACCAACGAGAAGGTGGAGCTGCAAGAGCTCAATGACCGCTTCGCCAACTACATCGAGAAGGT
G
>NM_010043-chr1-75360292-0+600
GCGCTTCTTGGAGCAGCAGAACGCCGCGCTCGCCGCCGAGGTCAACCGGCTCAAGGGCCGCGAACCGACTCGGGTCGCCGAGCTCTACGAGGAGGAGATG
CGCGAGCTGCGGCGCCAGGTGGAGGTGCTCACCAACCAGCGCGCCCGGGTCGACGTGGAGCGTGACAACCTGATAGACGACCTGCAGAGGCTCAAGGCCA
A
>NR_037976-chr1-75375015-1+7000
ATGGTTGGGTACAGAGGGAGTTTGCAGCCAGTCTGGGTTACAGGAGACATTGTCTCAATGGAAAGGGACTGGCAGTGCCTTGGGGACAAAAGGACCGAGG
GAACTTCCTTCACAGCCAGTCTGTAGAATAGGACTGTCCCCATCCCTACCTTACCCGATGCCCAGGTGATATTAAGGGGATAGGTAGCCTAAGGGGATAG
A
>NR_037976-chr1-75375015-1+0
CACGGTGTGTCGCCCCCTTCCCCGCCCCCAGCTTGTGAAATCTGGGGGAGTCGAATTACCCCTGGGCTTAGGCCCGCTTCCTTTCTTCGGGCCCCAGCGC
CCTAGTCTCACTAGGCTGGTTGGAGAGGAAGAGGAAAGGTCCAGAGATGAGAGGCACATGGAGAGACAGGCCCCAGTGGAGGTGAGCAGACCGGACCAAT
G
>NM_007463-chr1-75375297-0+200
AATTCTAGCGTCCCCTGCCCCTCTAGTCCAGCTCGCAGAGGCCATGCAGAAAGCCCGGGGCACGCGAGGCGAGGACGCCGGCACGAGGGCACCTCCTAGC
CCCGGGGTGCCCCCGAAGAGAGCCAAGGTGGGGGCCGGCAGAGGGGTCCTCGTCACCGGGGATGGGGCCGGGGCGCCGGTCTTCCTGCGGCCCCTGAAGA
A
>NM_007463-chr1-75375297-0+400
ACGCGGCGGTGTGTGCGGGCAGTGATGTAAGGCTGCGGGTAGTAGTGAGCGGGACACCCCAGCCTAGCCTCAGCTGGTTCCGGGATGGGCAGCTCCTGCC
TCCACCGGCCCCAGAGCCCAGCTGCCTGTGGCTGCGGAGCTGCGGGGCTCAGGACGCCGGCGTGTACAGCTGCAGCGCCCAGAATGAGCGGGGCCAGGCC
T
>NM_007463-chr1-75375297-0+600
TCCTGTGAGGCAGTGCTCACAGTGCTGGAGGTCAGAGGTAATGCGGAGGTGGGGCCTACCTGGCAGGGCTGGGGTCACAAGGGGTAGAGACAGCTGCCCA
GGCCATGCGATGCAGGTTGCAGTCCCTCACCATCTTCCCAGGTGTCCCGTTTTCCCTGATGGGCCCCTTCTGAAGGGCAGATCAACAGGGAAAGGCAGGA
G
>NM_001085371-chr1-75382114-0-400
GCTGTCTGACAGAGTGCGTGTGCGCATGTTTGCGGAGTACGCCAGAGAAGATGCTGCTGGCCTTCCAGAGCCAGCCTGCAGGAGGAAAGGGGATGCGGCA
AGTAGGCCGCCTCTCGCTGCCTATGGAAGTGGCCTGAACTAAAGGCTACAGCACCCCTTTCTGTGCCTCAGTTTCCCCATGTGCCTGGGGCCCGAAAGGC
A
>NM_001085371-chr1-75382114-0-200
AGATGTGGGGTGGGGGTGCAGGGTCTCAGCGTCGGGTGGTATTTCGTGGGAGAGCTGGAGAGCAGGCGAGTGCTGTCCCAGGGTGGGCAGAAGGGCTGGA
AAGGGAAGGGTCGCCAGGTGGGGCGCAGGCTGGCGGAGGAAGGGCGGGCTCTGGGCGCCGCCGCCTTCATCTTACCCCCACCTCGGCTCCTGAGGCCCGG
C
>NM_001085371-chr1-75382114-0+0
CGGCTCCTTCCGCCACCCGCGCCGGCTCCTGCCCGCTCCCCAACTCGCCCCCGGCCCCGCCTCCGACTCCGCCCCGCCCCCGCCTGTCCCCTCCTCGCCC
GGCCGCCGGCCCGGCCCCCTCCCCCGCCATGAAGAAGCTGTGGGTGAAGAAGCGTTTCCAGGTGAGGGCTCCGGGGGCGGGCGGCTCCGGGTGGGGGCAG
G
>NM_001085371-chr1-75382114-0+200
GAAGGGCTGGGCGCCCCGAGGGAGGGCGGGTCACCGCGGCTGGGCCCAGGGGAGGGGGCGATGGAGTAACGCTGGCCCCACCCCAGCCCTGCTTAGTGGG
GGCGACGGGCCCAGCACGTTCCTGGGGAGGGGGCGCCCTGGCCGGCAACTGGAAAGCGCAGGCGCCTCCCGGCGCTGAAGGGCAGAAGCCCCCATCAACC
C
>NM_001085371-chr1-75382114-0+400
CCAACCCCCTTGACCCCTGGAGGCTCCGGTTGCAGCCTCAGCATGTAGCGCCCGCTGGCTGCTTTGCCATCTCACCCACATCCAGCCCCGGCCTCAATCC
CTGCCCGACTTTTCCTGGGCCCCCCACTCTGCAGCCTTCGGTATTCCGGAGATCCTGAAAGCAAAGCGCACGGATCCGCGCTGAGCTCCATAAATTTTTC
C
>NM_001085371-chr1-75382114-0+800
CAGTCATGCTGACTTCCTTGTCTCCTCCCCTGTATCTCTCTCTGGGCGTGCTGCTCTGACCCCAGGCTGAGTCTCTGTCCCTTAGGAAGTACTAGGATTT
GCTCTACCGCCTCGCTTCCTTCCCCGGCTCCTCCCCAGAGCCCAGCTGGATACCCTAGAGGAAGGAGAGCTGAGCCATTTATGACTAGGGCAACCTAGTG
G
>NM_001357170-chr1-75435936-0-14000
ATGGACTGGCAAGAGCAGGAAAGGACTCCCTCTAAGGACCAGGAGGCCCCCAGCCCTGAGGCACTCCCCTCTCCAGGCCAGGAGTCCCCTGATGGGCCTA
GCCCCAGGCGGCCAGAGCTCCGCAGGGGTAGCTCTGCTGAGAGTGCCCTGCCCCGAGTCGGGTCGCGGGAACCGGGCCGGAGCTTGCACAAGGCAGCATC
C
>NM_001357170-chr1-75435936-0-13200
GCCAACGCAGCCTCTCACCCCCTATGCCCAGATCATGCAGTCGCTCCAGCTGTCCAGTCCCACCCTGTCCCCACAGGACCCCGCTGTGCCTCCATCAGAG
CCCAAGCCCCACGCGGCTGTGTTTGCCAGGGTGGCTTCCCCACCACCCGGAGTCTCTGAGAAGCGCGTGCCTTCGGCCAGAACTCCCCCAGTGCTAGCCG
A
>NM_001357170-chr1-75435936-0-12600
CGAGGGCGGCAGCTCAGCTCGGGCATCCCCAGTGCTGGCGGTACGCAGGAGACTCAGCTCCACGCTGGAGCGTCTGTCCAGCCGTTTGCAGCGCAGCGGC
AGCAGCGAGGACTCCGGGGGCGCCTCGGGTCGCAGCACGCCGCTGTTTGGACGGCTGCGCAGGGCTACTTCGGAAGGGGAGAGCCTGCGACGCCTCGGTG
T
>NM_001357169-chr1-75435936-0+7200
ACACTCCTTTGGGCTGCTGCCTGCCTGGCTAGCTCTGTCCAGATAGGACCTGAGGAAGCCACCTTGTAGGGAGCCTTGTGTGTGGCCAGGGACACCTGGC
TTCCCTCCCTACTGCCAAATAAACCCCTATGAACCTTGGAGCCAGCTTGGACTCCTACTTGCGCCTGGACTTGGGGGGGGGGGGAGTGGAGGCACAAGAG
G
>NM_183022-chr1-75450510-0-400
ATCTCTCTTGCCTGCCCTCCCCTTCCTTCCCTCCCTCATTCAAACAAGTGGCTCTCACAAGGAGTTGCTGGAAGCTGCTTTGAGTGGGGCAGTGAGATCC
CTGGAAGGCTGGAGTCAGGAGTCAAGGAAGCTGGGAAGTGGGGTTGATTGACCCTTCGTGGGGTGTGGTCCAGAAGAAGTGGCAAGGAATGGGCTGAGAA
G
>NM_001001565-chr1-75479471-1+10200
CGAATGACGTCTCGTCTGCACAGCAGAGATGAGAGGCTTCAGACCCCCCTTCAGGGGTAGAGCCGAGCCCAGGCCCCATCCCTGAGCTGGCCCTTATCCC
CTTCCCGCCTGCATACTTGTCTCCCTCCATATGGGTAGGTATTCCTCCTGCTGGATGTCTAGCATGATCTCCAGGCCACTACCCATGCCGCCTGCCCTAC
T
>NM_001001565-chr1-75479471-1+10000
TGAGTATCTGCCAGGCAGATGTGGCCAGCATCCCTTTAAGCAGTGAGTTGCCCTGTGCCCAGCCTAGGCCTAGCTGGGGATGCTCACCCGCTGTTCCTGG
CAGGACACAAAAGTCTGGAAGCCTGGGGACACGCCAAACCCCAGCTGGTGGATGTAGGGCGGCTCCTCCTGGCTGTGGATCTGCACCCGGATCCCTGCCT
C
>NM_001001565-chr1-75479471-1+4600
AAGCCCCTGCACCTGTCCCTGCTCTTCCCCAGGAACCTGGAGCCACGTGCCAGCCTCGCTGGACAGGGCTGGCTGTAGCCTCAGTCCCTAGGGCAGCCCA
CTGGTCCCTTGTCTCTTGCTTTGTTGGACCCATGGGCTCAGGACAAGCCCTGAGACAGATGCCCTAGAGCCATCCTTTCTTGTCCAGTCCCCCTGCCCCC
T
>NM_001001565-chr1-75479471-1+0
CCGGCCTCTGCTCCTGACGTCACTCAGGGTGCACCATCCTGGCAGGGGCGGGCTGCTTCTGACGTCATCCGGGACGCACCAACCACGCAGGGGGGAGACA
GGGGACTCCGCCCCCGGCGTCTGCCTCTCCGGCGCTGAGGAGGGGGCACTTCCGGGGGTCCTTCCCCTTTAACCTCCTCCCCTTCGTCCCTCTCCGCTAG
C
>NM_177056-chr1-75479532-0+0
CCTCAGCGCCGGAGAGGCAGACGCCGGGGGCGGAGTCCCCTGTCTCCCCCCTGCGTGGTTGGTGCGTCCCGGATGACGTCAGAAGCAGCCCGCCCCTGCC
AGGATGGTGCACCCTGAGTGACGTCAGGAGCAGAGGCCGGAGCTGTCCATCAGCACCAAAGGCCGCCAGCGGGCTCAGGGCATGGGGCCGCGGCTCCGGG
A
>NM_177056-chr1-75479532-0+9400
TGAGTGAGCAATGCTTGGGAACAGGAGATTTAAGGGAGGTGCTGTAGAGGAGGAGGCACGGCAGGGCCAGAGAGCCAGTGAGGTCATCAGCAGGAGACAG
GTTGGGGCTGGAGGGCAATGGCAGAAGTGGAAGAAGAGAGACCAAAAAGGAGCACTCCCAAACACATGGACAGCAGTGACCACATGGCTGGAGTGGACAG
C
>NM_177056-chr1-75479532-0+12600
GGTTGTCTTTGTGGGTATGAGGGGTGCATGGTTACCTTCCACACTGACGATGAAGATGCGACTGTCCTGGGGTGCGTCGCACAGGTATTCCCCAGCATCC
CCTCTCCGTGCCCCCCGCACCCGCAGCACCTGCCTCGCCCCGGCTTGTTCCAGCTGTACCCGCCCCTGGCTTGCCAGGCGCTCCCCGTCCTTGTACCAGC
G
>NM_177056-chr1-75479532-0+12800
GCACAGGGGTCCCTGGCCTGGAGAGGTGCACCACCAGCTCTAGGTCCCCACCTGGGGTGCTTCGAACACTCGTCTGGGCTGCCTCGGGGGCCACTACCCG
CACTGGGGGCTCTGTGGGGTCAGAGCTAGGGGTCACTGGGAGGGCAGTGAGAAGGGTGGGGAGACAAGCTGGGGGAACAGGGCAAGGGAAAGATGTTATG
T
>NM_001310679-chr1-75506452-1+13400
CCACCAGCTCCACCAGAAAGGATTGTGCACCCAGCGGCCCGATCCCTGGATTTGCAGTTTGGGGCTCCAGGACACGTGGAGCTACGCTGCGAAGTGGCCC
CGGCTGGGTCTCAGGTGCGCTGGTACAAGGATGGCCTAGAGGTAGAGGTGTCAGATGCGCTGCAGCTGGGTGCTGAGGGGCCTGCCCGCACTCTCACCCT
G
>NM_001310679-chr1-75506452-1+2600
TTCACCCGGCCCCTGCAGGATGTGGAGGGTCGGGAACACGGGATTGTGGTGCTGGAGTGTAAAGTACCTAACTCTCGAATTCCCACCGCCTGGTTCCGGG
AGGACCAACGGCTGTTACCCTGCCGCAAGTACGAGCAGATCGAGGAGGGCGCTGTGAGACGCCTCGTCATCCACAAGCTGAAGGCCGATGATGATGGCGT
C
>NM_001310679-chr1-75506452-1+400
AGTGGAGCGGAGGCCGAGCTCAAATGCGTGGTCCTGGGAGAGCCGCCGCCCACTGTCGTGTGGGAGAAAGGCGGGCAGCAGCTGGTGGCCTCCGAGCGCC
TAAGCTTTCCGGAGGACGGCGCCGAGCACGGCCTGCTGCTGAGCGGCGCGCTGCCCACCGACGCCGGGGTCTACGTGTGCCGCGCCCGCAACGCGGCCGG
A
>NM_027886-chr1-75521529-0+400
CGGGACTTTTGCGGGAGTCGGGTGAGTGGACTTCTGGCTTATTTGGTTGGGAGTTCTAGGTGTGTTCGATACTGTCCAGAAACGCCGGGAATCACCGAGT
CATTGCCGGCGGGGTCACGAGGTGCCGGCGTCTTCTGGGTGTGTTCCTTGTGACGCGTTGTTTACAGTCATGCCTTTGACAGTCTAAACTCTATCCATCT
C
>NM_009208-chr1-75546266-0+0
TGTGCGAAGAGGGTCTCCTCCAGGGCTCCTGAGGGAAAGGGAGGGGTGGCTAAAAGCAAGGTGGAGGAGTGTGTTTGAGGGATTGTGGGAATTTAGGGCC
GTGCACCCGCCCCTCCTCCCCCCCCCCCGCAATGCGTGGGGCGCCTGGAGAGGGGTCTTGCGGGCAGGTGGGATCCTGCGGGGACCCGAGCGCGGGGCCC
A
>NM_001357150-chr1-75546462-0+200
GGACATGGGGCGCGGCGGCTCTCCCAAGCCCCGCAGGTTCCGGAGCCCGGAGGTACTTAAGGGCAAGGCGTGGGCGCCGGGCCGGGTAGGGACAGCGGAC
TAACATGGACCGGGTTGGGCCTCGGAAGGGAGAGCGGGCTGGGCACCGGGATGGAGCACCCCGGAGGGGGCCCACCAGCGCAATTTCTGACCCCGCCCTC
C
>NM_001357150-chr1-75546462-0+400
CTTCCTCAAGGCTCCCCAAGAGGTCTCTGCAGCGCCCCCTTCTTCTCACCCAGGGTTTGGGTCCCATAGTGATTGAGAGACTCCTAAGTCTTCAGTCTTC
AGCCCTGCCATGGCTAATGGGGTGATCCCGCCGCCCGGGGGCGCCTCCCCCCTACCCCAGGTGACTGATGCGTGGGGGTGGGGTGGGGGAGGAGGGGCAG
G
>NM_001357150-chr1-75546462-0+3000
CCCTCACTCCTTCCTACCACCCTTGCCCTGGCCTGGCTGTGATCTCGGCACATTCCTTCCATCTTATCAGTGCCTGGTTTTGGTGCCACCTGTCATCACC
CACGGGGCTCTGTGCCCAGGCAAGGGGCATCGCTGGTCTCCTGCCCTCCTCCTCCTCCTAAGATTCACAGGGTGTGGGCGGGGGCAGAGGTGGGGGGAGT
T
>NR_038013-chr1-76489133-0-30200
TGGATTTGATGACATACAGAGGCAGTCCTGTAACTATTAGATGTAGGGCAAATACTGAAGGGTAGAATAGCTGTCTGTCTGTCTGTCCGTCCGTCCATCT
GTCTGTCAACCCACCTACCCACCCATCTACCTATCATCTGTCCATCTACTATGTATCTCTCTCTCTCTCTCTCTCTCTCTCTCTCTCTCTCTCTCTCTCT
C
>NR_038013-chr1-76489133-0-27400
AAGAGCCTGGACAGATGTTATACAGACACTAAGAGAACACAAACTGCAGCCCAGGCTACTATACCCAGCCAAACTCTCAATTATCATAGAGGGAGAAACC
AAAGTATTCCACGACAAAACCAAATTCACGCATTATCTCTCCACGAATCCAGCCCTTCAAAGGATAATAACAGAAAAAAACCAATACAAGAACGGGAACA
A
>NR_105761-chr1-76509560-0-800
AATATGTCTAATGAATGCTTCTACAGATGGATAGGGGCTCAGAGCAATCTGTCTTCACAGATATCCTGGTAAAATGGCACAATCAGGAGAGAAAACCAAA
CTGCTCCATAAAATAATGAGCTGCAGTATTAGTAAGACACACTGAACACTCTCTTGCTTCCCACATGGTCCATTTGATGCTGCCCTCTTAACATGAGCTT
G
>NR_105761-chr1-76509560-0+33000
CATTCAGATGTTTTGATTTGTTTTGAGTTGGGTTTTGTCATGAATAGCTTTCAAAAACCCAAACTTCATGCTCAGATAGAGGCAGCCTTGAGAACTGCAG
CCTGAAGCACACGTGTCTACCCCAATCCCAGCTGCCACTCCTCCCTTTGCTTTGTTGACTCTGGAGGACCCCAGGACAATCCCAAACCTTCCTCCAGCAG
C
>NR_105770-chr1-77496768-1+33000
GATATGAGAGCACAGCCTTGTAATCCTAGGGATGCAAGGCCGAGGCAGGAGGGTCATGAGCTTAAAGGATAGCTTGGGCTACACAGTGAGGAGCGGTCTT
GTGGGGAGGGGAGGTAAGTAGAGAAAGACTGCATTGGAGCATCTCAGAACAATTAGAGAGAATGTAAAGCTTTCTGTAAGAAGAGAGATGGAGGAGAGAG
A
>NM_007936-chr1-77515088-1-400
GCTGCGTGCAGCAGAGAGCGCCCGACCTTAGCTGGGGTGGACAGTACAGAGACCCGACGACCTCGGCAAGGGGCAAGAGCCAAGGTGCAGGTCAACTTCA
GACTTATTTCATCTCAACAGGAGTCTTTTCTCCCTCGCACACCTCCGGACTTGGGGCCGGGCGGGGAATGCCAACGTTTTCTGGCCTTCCCCACCGTCCT
T
>NM_008781-chr1-78197136-1+48600
CTCTAAACCTGATAGCAGGGAGCAGAGCCCCGTGGTTGGATTTTGGTTTTTTTTCCCCCCTCCTCTAAGCTTCCTAGTTGCTTTGACTGTTTGACTCTTG
AAAATGAAACAAGTACCCCTGGGGACACAGAGCCAAAACCTTGTACAAATTCAAGGAAGTGGCCAATCAGAGAAATGAACCTGGTCGCATCAAGAGTTGA
C
>NM_008781-chr1-78197136-1+400
AGTTCCCGAGGGTCACCCGCCGCACTGTGCTCGCTTTTTCGTCTCGCCTTCACCTGGATATAATTTGCGAGCGAAGCTGCCCCCAGGATGACCACGCTGG
CCGGCGCTGTGCCCAGGATGATGCGGCCCGGCCCGGGGCAGAATTACCCACGCAGCGGCTTCCCGCTGGAAGGTATGTTAGGGCCTCAGCTCGTCCGGAT
C
>NM_001159520-chr1-78197136-1-9400
GGTTCTTGCTATCCCCAGCTGTGCATCCCTTGAGTGTGCAGGAGTGGTTCCAGGAATCAGTTCCTATCTCCAGATACTCATGAGTTCTTCCAGACACAAA
GAGTCAAAGAGTCAGTCATTCTGCACTGTCCAGTGTGAGCCCATTCCAGTTAGGAATGTTTTTCGTGTGTGTGTGTGTGTGTGTGTGTGTGTGTGTGTGT
G
>NM_001159520-chr1-78197136-1-19600
CCCCGAGCAGCGGTTCGTCCCCCGGCCCCGCCCCAGCTACCGGATCGCCCTCGCCCTCGCCCGTGGGACCCATCTGCCTGTCCGTGGCTAGCATCTTAGC
GCTCTTCTCCGTGGTGGTCACCTGGATCATCTGCTGGCTCAAGTACCGGCCCGAGGGGGCGGCCGCGGGCTCCGCTGGAAGCGGCGGCAGTGGTTCGAGG
G
>NM_001159520-chr1-78197136-1-19800
CCCTGGTCTCCGCGCCCCGGGCGCCTACGAGAGCTGTCAGAACTGCAAGCGGGCGGCGCTCACCGCCGGCTGCGTGTGCGTGGTCTTCTCATTCCTCTCC
ATGGTGGTGCTGCTGTTCACCGGTCTCATCTTCGTCAACCACTACGGCGGTGGCGGTGGCGGCGGCGGCAGCGGCAGCGGCGGCGGCGGGGGTGGGGGAT
C
>NM_001004173-chr1-78310346-0+0
CTTGCCCGCGTGTAGGGCGGGCGCTAGGACCCGGGTGGCGCACCTGTTGGCTGGCACCGCGCCCCGCCCGTCCTGCGCTGGGAGCATCGGGCTGCGGAAC
GCGAGGCCAGGGCGCACGCTGAGGACACGGACGCGCGTGGCTGCGGGTCGGAGGAACGGGGTCACGGCTCACCATGGCCGAACTGCTGCGGAGCCTGCGG
G
>NR_102758-chr1-78488897-1-400
CAAAAGTTCTCGGAGTTCAAAGCCAGCCTAGTCTATAGTGCGAGTTCCAGGACAGTCAAGGCGACAGAGAAACCTGTCTCAAAAAAGTAAAAAAATGTGG
CCTGTTAACAGACCTTGCCATTAGTATTTGCATATTCTTCTTTGCAGGAAGTCTTGCATCCGTTTACCTTGCTTTTCAAATACCTCTGGGCGGACTTCTC
T
>NM_026713-chr1-78511060-0-800
CTCCTCTCCTCTCCTCTCCTCTCCTCTCCTCTCCTTTCCTCTCCTCCTCCTCTCTCTCTCCCCTCCCCTCCTCCTCTCTCTCTCCCCTCCCCTCCTCCTC
TCTCTCTCCCCTCCCCTCCCCTCCCTTCCCCTCCCCTCTCCTCTCCTCTCCTCCTCCCCTCTCTCTCTCCGCTCCCCTCCCCTCTCCGCTCCCCTCCCGT
C
>NM_026713-chr1-78511060-0+800
GCAGGCTGACCTCTCCCACGAGTGACCAGGGTTCTGCCTCAAGCTGTGATTAGTGATCCCCAGCACCCCGCCTCAACGCCGCGCACCCTCCCTCACCTCC
TGCCCCAGGGCGAATTGGTTCCTTTCCGGCCAGCTGGAGCCTCGGCCTCCCAGTCGGTAGCAGTACCACAAATCCTGCGAAAGGAGTCCTCCGGGTAGAA
C
>NM_026713-chr1-78511060-0+21600
AGAGGCACACAGCTGTTGTGAGCTGGGAAGCAAATGCAACCGTGACGAATGAAGCCCTTGACAGAGCTTGAATGTGGATTATGAAATGTCTCATCATGGC
GTGACTCTGTGCGTGATCATGGCGATTCCTAGGACACTTGCCATTCTTAGAAAATAAAATAGGGGTGATTCACACAACTGAGTTAGTGCCATCCATGATC
T
>NM_026713-chr1-78511060-0+36600
CAGAAAGGCGGAGTCACAGATGGTACCACCTACCTCTGAAGGTTGGGAATAGAGGGACTAAAGGGAGGTTGGAAAACCCTTTTAGAAGGTACCAGGCTCC
CAGACTTCTTCCTCTAGCTCCGTGGCTCTCTACTTTCCCAATGCAGTTCCTTTAACCCATGATGTGTTAACCCCAAGCATAAAATTATTTTCAATGCTTC
A
>NM_001136222-chr1-78657825-0-200
AGGCGGGTTTTGCAGTTCTCAGCGGGGGCACCCTGGACGCCTCAGGTCTTCCCGCCCTGCGCCCCCTGCCCAGCTCCCCTCTGCAGCTGCTGTAGCTGCG
GGTCCGTCCCGCCGCTCCCCTCCCCAAGGGCTCAATCCCCGCCCTGCGAGGGCCCCAGTCGGGTCCAGCCGTCGGCGGCTCCGCAGAATGACCCATAGTA
A
>NM_001136222-chr1-78657825-0+0
ACCTCGCCCCGCCCCTGCCGCCAGCACCGCGCTCCCCAGGCCGGCATTTGATAGGCCGAGCCCCGCACGCGCCACCGCCCGCGGGCCAATGGGCGGCGGT
CTCTTTGCATATGCAACGAGCGCCAGCCCGGGGTGCGCGTCCAGGACTGCGGCTCAACAGACGCTGCTCAGCCGGCGCCCGGGAAACGTCGCTGCGGTTG
T
>NM_001136226-chr1-78658440-0-200
GTCGCGGGATGGCGGCCAGGCCTCCCTCCTCCCACTCGGCGAGCGTGCATGCCGCTCGCCGGTGCCTGAGGGGACTCCTGGGCCGCGGGGTGCTGGGCCG
TGGCGAGGGTCGGGGAAACGGGGGTTGGTGGAGGGTGAGTGGCGAGTAGGGCGTCCTCGCGGATTCGGGGAAACCGCCGGCGTGGAGCTGCGGGCGCGGG
A
>NM_001136226-chr1-78658440-0+14800
TTCATGGGAAAGCATCTACCAGAATCTGTACTGATTATAAAAGCCCAAGCACCAAGCCTTCCCATGCCCAGCAACTTAGTCAGGTAAGTAACCCTTGCTC
ACTCATTCCTATTCCAATACCCTCTCTACTAACCCTCCCTTAAAAGTTTGAGGTCAAAACCTCTGTTAATGGTGGCTGGGTGGTGTTGGTGCACACCTTT
A
>NM_001136226-chr1-78658440-0+39800
CACTCTCAGATGATTCTTGCTGAAATGACCTGTGCACTTTATTCTGTGTGGATAGGACTTTATAAACACTGAGGGGGAGGGTGGGATCCGGGCGTAGATG
CTGGCTCAGTGTAAGATGCTAGTGAAGCTCTGTTAGCGTAGGGAAGGACTCCAGGCGTTTCCCCACGTGACTGATTTACATGATCCAGAGCAGGTGGAGC
T
>NM_021342-chr1-78816949-0+26600
AAATGCCATGGAGGACTGCTCTTACTAGCTTGTTGGCTTGTTCCCAATGGCTTGTTTAGACTGCTTTCTTATAGACCTCAGGACTACCAGCCCAGTGGTG
TCCCCACCTAGAATGAGCTTGGCCTTTCAACATCAGCTCCTAATTTTGAAAATGCCCTGCAGGCTTCCCTATAGACTGATTTTATGGAGGAATTTTCTCA
A
>NM_021342-chr1-78816949-0+49800
ATGAAAACCATAAGACATAACTGTGTAACACACATTGTTTACCTTGGGGAGACTGGTTGCCTGTGAGCTGAGGCTTGTTACTATGACTCTAGAATTGCTA
TTGCATATTGCAAGCCCAAGACAGGATCAGCATTCCAGAGTCTAGTTGCTACTGAAGTCATATCTCTTTTTGTTCCAGCATGAAGTGGAAAACTATCTGC
T
>NM_009129-chr1-79440090-1+30400
GCCTTATCCAGTGTAGGATGCCAGAGACTGAGAACCTGGTTCCAGGGGCTGCCCCTTGTTCACCCCCACCCCGCCATGTGGGGTCAGTGGCTTCACACAG
CCAGATGCCCATCCAGGGCTGAGTGGAAAGTGTCCGGCAGTCCTCCCACTGTCCGCCTGCCCAGAGCACCAGAACTCTGGCGGAATGTGGGCACTCTCTC
C
>NM_009129-chr1-79440090-1+0
TAAGCATGCAACGCTTTAAAAAAATATCTAAAGTGATTGTTTTCTCTCGGATTCTTTGAAAAAGCTCGCCTGCGCTGGGGTTTGAGGCTGAGCCGGTGAC
GTCAGCGTGGAATGCGGAGTCAGGCGCCCAGGCTCTCTATAAGCCGAGGAGCTGTCCGGTGCTGAAACGGCCCGAGCCCTCACTCAGCGGCAGAGAGGAG
C
>NM_001310680-chr1-79440090-1-7800
GATGGGTATAGGAGTGAGCAAGAAGATAATGATCTCACCAGTGTAATGAGGGTCAGCCACTTTAGTTAGTCATGTAGAGGCTTTGAGAAGGTAAGAGACT
GAGCTACAAATGTGCTTACTTGTAGATGTTATGATGATGATGATGATGATGAATTTATTGTTAAATGTAAGTACACTATAGCTGTCTTCAGACACACCGG
A
>NM_001310680-chr1-79440090-1-48400
CTGGCAAGATAGCCCAGGGCTCGAGTGGAGCGGAAGGGGCTTCTGCCCCAGGTCAGGCCCGGGTAGTCTGCTTCCCTATGTACCGCAGTGTCAGGTTCCG
CGCGATTGGATTGGGGCCGGCGCTGTGTTCCACTCACCAGAGGTCTTAGGATCCCGTGGGGAATCCTGTGTGGGCCCTTGCGGGTTTCAGGCGACTCCGC
T
>NM_183027-chr1-79671972-1+24400
CTAGCCCGGGTCTAAAACGTTCCGATTTGGAGGATTTGGGTATATCACAATCACTGTGCAAAGCTGTTCCTCTGCCAAGATGGAGTCAGGGACAGACCTA
CATGTAGATGTGGGATCATGGACTTAGCTATCTTCTCCTCCTCTCCCAAGGCTACTGAGGATTGAACAGGGCTTCATGCATTCTAGTGGACCAGTCCAGT
A
>NM_183027-chr1-79671972-1+1000
GGTTTCTCTCGCGCTGGCTTTCTGCTGGGACAGTGACTAGTTTGGTAGCCTGTCCCACTTCCCTGGTTGTGCACACTTCCCAAATTCTCAGAGAAGTGAC
CTCCTGAAGGCACTCTCTGGATGCACGACAGAGAGCAGGTGACTTTAGAAAGAAGGTTGAGTTGGAGTAGTCCATTGCTGAGACACCCGGACAGATAGCC
C
>NM_183027-chr1-79671972-1-18400
CTTTGTCTTATTCTTTTTTTTTTTAATTAGGTATTTTCCTCATTTACATTTTCAATGCTATCCCAAAGGTCCCCCATACCCACCCCCCCAATCCCCTACC
CACCCACTCCCCCTTTTTGGCCCTGGCGTTCCCCTGTACTGGGGCATATAAAGTTTGCAAATCCAATGGGCCTCTCTTTGCAGTGATGGCCGACTAGGCC
A
>NM_183027-chr1-79671972-1-41400
TCGACTGGTTGGCCAGCAACCCCATGGGTTTACCTGTCTCCAGCAATCCAGCTCTGGGATCACAGGCTTATGCCACCATGTCTGGCTGTTTGTGTGAGCG
CCTGAGATATGAGCTCACAGGAAGCATTCTGCTGACTCAGCCTTCTCTGCTGTGCCGTATTCTGTCCTGGGTGAGAGTTTCTGGCATTGATGAACAGTCT
G
>NM_001111279-chr1-79761769-1-400
AGCTGTAACTGGGGGTGGGGGTGGGGAGATAGTCACAATCTCCTGAACAGAAAAGTGTCCCATTGTGGTAGTTTGCACAATGTTAACAATCATAGAGTAG
AATTATGCACAGGCTATGAGCGTTTGGATGATGGTACCAGTCGCAGCTCCCAGGGGGAGCTGCTTGTGAGTTTTTTTTTTTTTTCCACCTTTTAACAAGC
C
>NM_001081210-chr1-79776018-0+200
TGCCTTGTTCTTGCCATGGCTTCTGCTGTATTCCGGTTGCTGCAGCAGGGCCCTCGCCGCCTATTGGCTCCGGCCGTCCCCACGCTGGCTCCTCCGGTTC
GGGGAGTGAAGAAGGGATTCCGTGCCGCCTTCCGCTTCCAGAAAGAGCTGGAGCGATGGCGCCTGCTACGCTGCCCGCCGCCGCCAGTGCGACGGTAGGC
G
>NM_001081210-chr1-79776018-0+400
GTCTCGGGAGGGTGGAGAGGCTAAGGTGGCGGCGAGGACACCAGGCTGCAGGCAACTGCGGTGGGCACGTTCCTGCAGGCAGCATGGGGCAGAGGAACTG
GGCGACAGGGGCTGGGCTGTCCCCTGCAGAATCTCACTAGCTGAATATAAGCAAATGGGGTCGACCAGAGGGTAACTGCTTGGGATTGGGATTGACCCAA
T
>NM_001081210-chr1-79776018-0+8000
TAAGGCTGGCCTGGAACTCATCTTCCTGGTTCACTGTTTCTGTTTTTCTTTAATTTTATTTTTTTTGTTTCGTTTTGTTTTGCTTTAACTTCAGTTTCAG
TTAATCGCAAGAATAACAGACCATACCCAGCAGTGCCAGTGTCGTTAGCTTGACATCTCCATGAGTAAGCTTCACAAAAGTATCTCGGAAACACCATGGA
G
>NM_009255-chr1-79858665-1+30800
CCAGAAATGAACCCACACACCTATGGTCACTTGATCTTCGACAAGGGAGCTAAAACCATCCAGTGGAAGAAAGACAGCATTTTCAACAATTGGTGCTGGC
ACAACTGGTTGTTATCGTGTAGAAGAATGCGAATCGATCCATACTTATCTCCTTGTACTAATGTCAAATCTAAGTGGATCAAGGAACTTCACATAAAACC
A
>NM_009255-chr1-79858665-1+200
AGCGCCGATCTCCCTCCCGGTTTCGGCCGCCACCTGGGGATCCAAGCGAGGACGGGTGAGTAGCAGCTGCGGGGTTCCCGCTGCTCGGAGGGGAGCCGGG
GACTGTCCCCGGGGCAGCACCGCGACCGGTTGCTGGGGCGGGAACTTTCTCGAACCGCCTCGGGCCCCGCTGCGAGCGCTCCTGGCTCCCGCGTCCCTGT
C
>NM_009255-chr1-79858665-1-200
GTCGCCCACTCCTCTCCACTCCCCACAGGCTCATCCGGACGATCCACGTGCAGCTCGACCGGGGGTTGGCGCCGCACCTCGAGCCCGGCGCGTCTGGCCG
GAGCTTTCTGGGGACCCGAACCCCCCAACCCCCGCGAGAGGGCGGCATCTGGCGACCGCGGGTCGGGCAGGGGGGCGTCCTAAAGTCCCCTGCGGTGCAG
A
>NM_173425-chr1-80213944-1+21200
GCGGAAAAGGAGTTAACTCAAGCTCTTCTTGGTTGCCAGTGGCAGCAGGTGAATCAAGCCCCCCCCCCCGGCCCCCCCCCGGCCCCCCGTTGTGCTCAGT
TCAGGGGTTGCTTTGAGGAATCCTACAGGACCTTGAACATCTTAGACATGGAGATGAGCAATCTGTGGCAGAGCCAGTGTTTATAGGCAACAGGCCTGGA
A
>NM_173425-chr1-80213944-1+200
TTCCCCGCTGGAGCACTGGAGGAAGCCAGGAGCATGTGTGATCTGGTGAAGAACTTGGTTCAGAAGTTGCTAAAGATTTTATAGAGGCTGAGGGCTCTGC
GTGAGGCCTTGGTTCTTCCTAAAAGGCTGAGCTGTGGGCCCTGTCGGGTGGCCTTCATCATAATCTTCACATAGCCTGCCATGGATGAGATACAGGAACC
T
>NM_173425-chr1-80213944-1-7400
CCGGCCTTTTGAAGCAGCTGGGATATAAATATAAAATAGGGATGGAGGCCTATTAGTGGAGAACAGCTGGCTAAGCACGGCAAGGCTCTGGGCTCTGCAG
GGCCAACCAACTAGCCCAGGCATGCTGGTTTCGGTCTGATTGACTCTCTGGCTTTCTGCTGAGCAGGCTTTAATGATTTAAAGGTTGGCAGAGCAAGCTG
G
>NM_001313728-chr1-80340690-1+800
CGCTGTGGCCGCCGCACCCGTCGCGTGGGGCGTGTGTGTAACTTTTAGCGTGCGGTTTCCAGAAGGAGCCGGCTCGGCTTTTACGGCGGTGGGGAGGACT
GTCCACCTCTGCTCGACTCCGTAGTCAGGGGCGGTCTTGCCATCCCACTGCCCCACTCACTGACAGAGATGCTAGAAATGCCCACTGGCAAAACACTAGG
A
>NM_016716-chr1-80340690-1-400
TTCCTCCTCGCACCCCACGCCCTTTCCCAGGACTACCTACCTACTAGGGCCAAGCTCAGCCCCGCCAGCCCACAACACAACACTCCCCTCTCCCCCTTCC
GGAAATTCCCCCGCCCACTACCCACGTGACCCACCACCTTCGCGCTCCACCAATCAGAAGCCACCTCAGCCTACTGGGGTCTCCGACGCTCCTCTTTTGA
A
>NM_016716-chr1-80340690-1-6400
TTGAGATGTATTGACTTTGGGTCTGGGCTTCTTTGTGTGGCTTTATTAACCTTGCTGCAAGGCTGTTGTTTGTTTGCTTGCTTTAGTTTGTTAGTTGTTT
AAAATAAATTGATTTTTAAACCGAAGAAGTAGGCAAAGAGGCCTCCTCATCTTTCAAATTACATTGTGGGCCAACCACTGTGCTTCCATTTGGCTCTGGC
T
>NR_040460-chr1-80445932-0-37800
GAGTACCATGTGTTTTCTTTGGTTGATGGTTTAGTCCCAGGGAGCTCTGGGGGTACTGGTTAGTTCATATTGTTGGTTCTCCTATGGGGCTGCAAACCCC
TTCAGCTCCTTGGGTACTTTCTCTAGGTCCTTCATTAGGGACCCAGTGCTCTGTCCAATGGATGACTGTGAGCATCCACTTCTGTATTTGTCAGGCACTG
G
>NR_040460-chr1-80445932-0+7200
AGTCTTCAATGTCTTTTTTTTGTCCTATGGGGTATAGGTTTTCCACTTTTCTTTGTCTGACCAAACCCAACCATCTCTATGACTCAGGGTAACTCTCTGT
CTAGAGGAACTTCGTACAAGTGACACATTTCACTTTGTCTTTTGAAATCCAAATCAATGTGCCTCACTCTCTACACCACATACCCAGTGGGAAGTCTGTT
T
>NM_001285927-chr1-80665352-1-28200
ACACCCGCAAGGGCCCACACAGGATTCCACACGTGATCCTAAGACCTCTAGTGAGTGGAACACAACTTCTGCCAGGAGTCTGGTTCGAACACCAGATATC
TGGGTACCTGCCTTGCAAGAAGAGAGCTTGCCTGCAGAGAATACTCTGCCCACTGAAACTAAGGAGAGTGCTACCCTCCAGGTCTGCTCATAGAGGCTAA
C
>NM_175291-chr1-80758553-1+600
AGGCGGGAATGCATCCAGTCTGGCTCAAGGTGACAGGGTGACAGGGACCTGGGGCGGCGGGTGGGGGCGGGATAAAGGGGTGGGGGGAGCTAAATGGATG
GAACCTGTAGATCCACAAGTCTGCGCGCCCCTCTCCTCCCCGTGGAACCTAGAAAAGATGTAGTGAGCTAGCTCTTCAGCCAGACCAAAGCTGAAACCCC
C
>NM_175291-chr1-80758553-1+200
CCGCGATGGCCGGGGAGCGGACCCGCAGGTTCACCCGGAGCCTGCTGAGACCGGGACAGGCGGCCGAGCTCCGGCACAGCGCCGCGTCTGCCGCCGCGGT
GGCCGTCAGCAGCCGTCAGCAGCAGCGGGTGAGTGCCCTGCGTCCCTCGCGCCACGGCGGGGCTTGCCCAGGGACCCCAGACAGGCCTTGTCGCCAGCCC
T
>NM_175291-chr1-80758553-1-200
AAATCCCCAACCCTCTATGAGCATCGGATTGAGAATAGGGCGGTAAGCAGGTCCCAGCAGAGGCAGCCCGGCATCAGTACCGAGTCGCGGGTGGGCGGCG
CGGGTGGAGCCACCCCCACGCGCGTCCCGCTGCAGATGCGCCCTAGCCAGGCAGAGTTGGCCGCGCCGCCCGAGAGGCGCAGAGTTTGCAAAGTCGCCGC
G
>NM_175291-chr1-80758553-1-17000
AGGCTTCCTGATTCCTCACCAGTGGAAGCTCCAGTCAGATAGAAGCTCATATTCTGTGGAAGTAAGAGTTTGCTCATAGTGCAGCCTCGTCTCCCTGCCT
GCAGAACTGCATGACCTTCTCTGCCTGCTGACAGGATGACCTGGCCTCCTCTCCCTGCCGCCAGAACTGTGTGGCCTGCTCTTTCTCACTGCAGGTCTGC
C
>NR_105762-chr1-82131916-0+19000
CATGTGTATCTTTAATGTCTTGTCTGAGCCAGATTTCTGCGTTCTATGCACTGAAAGTACCAAGTGGCCAGCCTGGCGAGGAGCCAAACAGTAATGTTTC
CTTTTGCTGTTGTTGAAACAGGCATTCAGGAAAACGATTGAGCACAATAAGGGCCTTCCTGTTCCGGCAGGCGGGTGGCCCTGTGAACTGCCTCCCCCCT
A
>NR_105762-chr1-82131916-0+22000
TCCTGCCTCTGCCTCCCAAGTGCTGGGATTAAAGGCATGCATGTCCAGCAATACCTCTCCTGGGCATATATCCAGAAGATGCCCCAACCGGTAAGAAGGA
CACATGCTCCACTATGTTCATAGCAGCCTTATTTATAATAGCCAGAAGCTGGAAAGAACCCAGATGCCCCTCAACAGAGGAATGGATACAGAAAATGTGG
T
>NM_010570-chr1-82291439-1+37000
GGGATTAGGATATTCTTCCTGTCCATCCGCCTCCATCTTGGCTTCTCTTCCTCTGTCCTCTGAGTCGCTCTCTGTCCCTGCAACTCTCTGCTCCACCTCC
CTTTTCCCTGTCCAATCACAGGTCTCCTGCTGTGCTAATATTTGAATGTAATTGGTCAGGGAAAAATCCTGCCACACGCTACCATGTTCCATCTGTATGG
C
>NM_010570-chr1-82291439-1+1000
CACCCCTCACCCAGTTTTTCAACACCTCCCTCTGCTCCGCAGCAGCATGGCGAGCCCTCCGGATACCGATGGCTTCTCAGACGTGCGCAAGGTGGGCTAC
CTGCGCAAGCCCAAGAGTATGCATAAGCGCTTTTTCGTGCTGCGGGCGGCCAGCGAGGCCGGGGGCCCAGCGCGCCTGGAGTATTATGAGAACGAGAAGA
A
>NM_010570-chr1-82291439-1+600
GATATTTAATTTGCCTCGGGAATCGCTACTTCCAGAGGGGAACTCGGGAGGGAAGGCGCGCGCGCCTAGAGAGCCAAGCGGGGACTCCTCGGGCCATCGC
TGCCTCCCTACATCGGACTCGACCAGGGGCGGCAAGGGATGCACCATAGCTCCTTCTCTGCTGCAGGGACTGGGGGAGACATAGTCCTCGGAAGATTGCG
G
>NM_010570-chr1-82291439-1+400
CGCGTCCTCGGGCGGCAGCAGCAGCAGCAGCAGCAGCAACAGCCGCAGCGCCGCGGTCTCTGCGATTGAGCTGGTATTTGGGCGGCTGGTGGCGACGGGG
ACGGTTGAAGGGTGGGAGGAGGCAGAGGAGGAGGAGGAGAAGGAGGAGGGAGAACCCGGTGCAACGTTGGGACTTGGCAGCCCGCCTCCCCCTGCCCAAG
G
>NM_010570-chr1-82291439-1+200
CGATCTCTTCCCAAACCTCCCCCGCTCCCCGCCTCCCTCCCTCGTCCCCTCCCCTCCTCCCTTGCGGACTGGAGCTAGGGGCAGGGATGAGCCTGTCCCT
CTGGACCGTCCCCTGCTCCCCCAGCTGCCCAGTAGCGTTGCGCGTGGAAAAGCCACTTTCCCCGCCCGCCGAGATGGGCTCGAGTGCGGGCTGCAGAGGA
C
>NM_029777-chr1-82316579-0+400
GCCGGGATGGGGTCGCAGGGGCAGTCGCACCGGTACCGCTTCCCTGGCTCATGGAGATCTAGGCTGCCCGGATAGGCTTTTGCGAGGTTCCTCCGACTTC
AGGAAGTTTGAGGCGAAGTTGCATCAGCTTGCACAGAGCTTGCAGTGGCAGGTGGTTGGGGGGGCGGCCACTTCTGTCTCAAACACACAGACCCATCCTA
A
>NM_001122685-chr1-82339049-0+11200
GTTCTATAAGAAAGCAGCAAGCCAGGATGTAACATGCCTCCATGGCCGCTGCATCAGCTCCTGCTTCCTGACCTGCTTGAGTTCCAGTCCTGACTACATT
TGGTGATGAACAGCAATGTGGAAGTATAAGCTGAATAAACCCTTTCCTCCCCAACTTGCTTTTTGATCATGATGTTTTGGGCAGGAATAGAAACCCTGAC
C
>NM_007735-chr1-82586849-1+200
CTGAGGCTGGACAGGCTGGGGAGAGGAACACGGTCACGGTCACGGGTGGATTCCCTCCAGCCATAACCTCGAGGAGCCTGTCTGGTCTGCCTGCTACCCT
GCTGTTCCTTCTTTGCCCGGTTGCTCCCCAGGTAAGCCGCCCTCAGACAGGCACCGCCCCAGCGTCAGGGCACCTGCCTGGGACCAAAAGCATTTTAGCA
T
>NM_007734-chr1-82586921-0+14000
GGGGAGATTTGTCGTAATAGAGACAAAACAGTCAGGTCACTGGAATTTTTTTCCCATCATGATATTTTTGTTGTTATGTGAACTTCCCAAGGAAAAGGTT
CCGTAAGTAGGAAGTTGAAAAGTCTGTAATCTTCACCCTTTGGATCAAATGACAAAGTTTTCATGAGGAGTCAAAGTAACAAGGCAAGATGTTTATTATC
T
>NM_010472-chr1-82839460-0-1200
GGGGAGGAAAGAAAAGGAGAGATGAGAGAGAGAGAGAGAGAGAGAGAGAGAGAGAGAGAGAGAGAGAGAGAGGGAGGGGGAGGGAGGGGGGAAGGAAAAG
GGGGAGAGGAAGAGGGAGTTTTTACTTTTCTTGGGCTAGGGATAAAACCAGGGCCTGCCTATACATAGTAACCACTCTGCCTTTGAGCTACAGTCTCAGT
C
>NM_010472-chr1-82839460-0+0
CGCAGTGACTCCTCCCGGCCAGCAGAGGGCGCCAGCCTGCACTTGGCCCCCGGCTGCCCGAGGCCGGTCTCCTCTTGCCGCTCCCCCCGCCCCCCACCTC
GTCTTTCCCCCTTAGGAGAAGTCGGGAAGGTGGCAGCGGCGGCGGTGGCGGTTGTCCCGCCCGGCCGGTTGGTGTGACCGGTCGGCGCGTGCTGCGCAGC
T
>NM_001347077-chr1-82839460-0+200
TTCCTCGCCTTGTCCTGCCCGGCGGAGCCGAGCGGAGGCCGAGACCGGAGTCCGCGAGGGCGGAGGCGGCGGCGGCCAGGGCGGCCCGTGGGAAGGGAGC
GCGGGGCCCCGGCAGCGCCGCCGGCTCCCGGCCCTGCCGGCCTCCTCGGTCGGAGCCGCGGCCATGGCGGCCAGCGCGAAGCGGAAGCAGGAGGAGAAGC
A
>NM_001347077-chr1-82839460-0+800
GCCTTTGTGCGACCCGCAGCTCCGTGGTTGGGGGGCCCGGCCTCTGCTCGGTGCCGCGGAGCTGGTGGGGAGGGTGAGAGCAGGGACGCAGAAAGCTGGG
GATCTTCCTCCGGTCCACAGCACTCAGGTAGCTGGGGCGTGTTGGGGGCGGGCGGGGGGCGTTAATAGGTCTTGATGGCTGAGGTGTGAATCCCAGGAGA
A
>NM_001347077-chr1-82839460-0+33400
AATATGAACTAACCAGTATCCCTGAGCTCTCTAGCTGCATATGTAGCAGAAGATGACCTAATCGGCCATCATTGGGAGGAGAGGGCCTTGGTCTTGCAAA
GATCATATGCCCCAATACAGGAGAATACCAGGGCCAGGAAGTGGGAGTGGGTGGGTTTGAGAGCAGGGTTGGGGGGAGGGTATAAGGGACTTTTGGGATA
G
>NM_030556-chr1-83038448-1+7800
TGGAGAAAGGGGGAAAGGGAATGGGAGAGAGGGGGAGCAAGGGGGCAAGAGAGAAGAAAGAGCATAAGAGAGAGAGGAGGGGCCAAGCAGCCCCTTTTAT
AGCGGACCAAGCCTACCTGGCTGTTGCTAGCTAACTATGGGGAGGAGTATACCCGGATTCTGCCAGGAACTGCGGAGATGGAGTTTAGACAGAATAGCAA
C
>NM_027778-chr1-83060930-0-400
GCTTTTCAGGGCCGTATCTACTCTGGGATCCCCATGTTCCAGGGCTTCCAATTGGGATCTCTTTATTAATCCAGTGGGAAAAGAAGGAGAATGAAAGCAT
TAAAATCCATTCGCTTGATATGCGTCTCGTCAACCAGGGGCTAGGAGGGCTGTTCCTACACAACTGTTTGACTGCCCAGAACCTGGAGGATCCAGCCTCA
T
>NM_027778-chr1-83060930-0+0
CAAGAAGGAAGTAAACAAAGTCTTGGAAAATTCTCCATGGAAACTAGGCTAAAAATAAAGGGGGAGCAGTATAAAAGGGGGTTCCCAGCAGAAAGAGGGC
ATCACACTGTTCTCTCCTCTCCTGAGTCTCTCCCCTCACTGCACCTGAATCCTCTTTACTGACACCATGGGTTGCTGTGGCTGTGGAGGCTGTGGCGGCT
G
>NM_001159738-chr1-83116766-0-400
TATGATAGTATGATATGTTCCATTCAGAGTCTGTCCCTCTTTTTCCAACACACACACACACACACACACACACACACACACACACACACACACAGAGAGA
GAGAGAGAGAGAGAGAGAGAGAGAGAGGGAGGGAGGGAGGGAGGGAGAGAGAGAGAGAGAGAGAGAGAGAGAGAGAGAGAGAGAGAGAGAGAGAGAGAGA
G
>NR_027636-chr1-83159762-0+2600
GAACTTCGCCAGGTCCTCTGACCTTCTCCTTTCTGTCTTTAGCTCCTTTCCTCTTTTCACTGTTACCGTGCTCTGGAGTCTGTACATTTTAGGATTCCCC
ACTGACCTCCATGTTTCTGAATCCACTCGTTATGTCTCAGGTTGGGGGACACAGAGGTCCTTGTACTCGAAGAGAAGCACCGAGAGATCCAGAAGTGTTA
A
>NM_001356547-chr1-83408200-1+400
TTCCACCCTTTGCTCTCCTTAGAGATTCCCACGGAGAAGTCAAGTTCCTGCACGACTGATCCTTGGGATCGGCCCTTGAGAGGTGGGGGTGAGGGGTGGG
GGCTTCAATTCTGTTAGCTACCCCACTGGGCGCCCGGCTGGGTGGGGCCTGTGTGCTGGAGCCAGGTGCCTGCCTCTAAGGCTGGGGGAGGGGGGGCTGG
G
>NM_172430-chr1-83408200-1-48400
AAATAAATAAATAAATAAAATAGTTAATAACACTGAGCCACCAAACAGGCAGCATATATCAGCTGATATGAGGCCCCTGACACATATATAGCAGAGGACT
GCCTGATCTGGCCTCAGTGAGAGAAGATGAACCTAACTCTTGAGAGACTTGAGGTCCCAGGGAGTGGGAAGGCCGGGCTAGGGGGGTGGGGACATCCTCT
T
>NR_105771-chr1-84218961-1-15800
TCCCACAAAAATGAATCTTCTTCGAGGACAATGGTACCCTTTGACCACAAAAAGTACAATAAAAGGCCAATTTGGGGCATGAGTGACTCTCCCATAAGTC
AAAGGGGAGCGCTTGGTTCTGAGGTCACTGAGTTAGAGGTGTGTGCTGCATTTGAAACAGACCTTGCCTATTTGTGCGTTGGCTTTATTGGTTTCACTGG
C
>NM_001003948-chr1-84284645-1+4400
CCACACCTCTCACAATGGAGTCACTAGCTGGGGATCAAGCAACCAAATACATGAGCCTGTGGGGGGTATTTCCCATCTAAACTGTGACCAAAGTTTTCCA
TTAAAATGTTGCTTGAGTGATTTAGAGAGGGGAAAGAGTATATTGTTCCTCAGAATTGTCTTGTGCCTGCCCTGCTCTGCCGTGCCTGCTGTATCTTTAC
C
>NR_039588-chr1-84695839-0-14000
ATGGAAAAGGGTTGACAACAAAGAGGGCAGACAGATATTTGGGAAACAGAATAATTGTAATGATGCGTCTTAGTTTTGTTGCTGTGAACCGACACCAGGA
CCAAGGCAACTCTGATAAATACAGCATTTAATTAGGGCTGGCTTACAAGTTCAGAGGTTCAGTCCATTACCATCAAGGCAGAAACATGCCAGCTTCCAGG
C
>NR_039588-chr1-84695839-0-13800
CAACATGGTGCAGGAGGTACTGAGAGTTCTACACCTTCATCTGAGGGCTGCTAAGAAGAGACTGGCTTCCAGGCAGCTAGGTTGAGGATATTAAAGCCCA
TGCCCACAGTGACGCACCTACTCCCACAAGGCCACACCTCCTATAGTGCCACTCCCTGGGCCAAGCATATACAAACCATCACATGACGGTTTAAAATTCA
C
>NR_039588-chr1-84695839-0-1000
AAGGACGGTTACTGGCCACCTCCCATCCTTCACGGCATTACAGCTTCCTCAGACTCCCCAGCGCCCTGCTTGTGTCCTGGCTGTGAGTGCGGCCAGCCAG
AAAGGCAATCGGCAAGCCCCAGCTTGGTGCCCTCGAATGTCTCCACCTGTTCCAACATCGCCACCACCTAAGCTCAGAAAGGGTTGGCCGCAGGCCAAAG
G
>NR_039588-chr1-84695839-0+0
GAGAACGCAGAAGCTGGAGAGGAGCTGGGCGCGGTGACGGCGGCGCTGCTAGCGGCGGAGATGGCGGTGGCAGCGGCGCCAGCGGCTAGTGCTGCTCAGC
GGGACCGGACGCCTCCTGCAGCTGCGGGAGCCCGTGGTTCCCCGGGCAACCGCGGGCGGGGCCGGGGGCGGGGCCCACGGAGGCTGGGCTCCCGGCTGGA
G
>NM_152915-chr1-84696221-1-200
CCAGCCTGGGACCCAGCCTGTGTAGGTCTCAATTTCATCCTGTATCTTAAAATAGGGCTGGGTACTCTGATCTCCCACTTTCCGCCACCCCAAGTCTCTT
TCAGCTCTGTGAGCTGCTAGCTGGGCAAGTACAGGCGAAGAAATTGCCGGTTCAGCACCAAGGACAAGGGCCCCGGTCTTGGATGTGCAAGGTCAGGTCC
T
>NM_133975-chr1-84839304-1+400
CCGCGGCCTGAGGAGCCAGGGCCGATCGGCTTGGTGGGGGGGAGGGGGCTCCGAGTCCCTGCTCCGGCCTCCGGCGATGAGCAAGGCCCTAGGCGGAACC
TGGGTAGGGCGTGGGGGGTCTGGGGGAGCCCAGCGGGGGCCGGGAGGGGACCGGAAATGGTCTTTGGAGCCTGGAGGGCGTCTAGGAAGGGAGAAAGTGG
G
>NM_133975-chr1-84839304-1+200
GCGGGGGGGTCGGGGCTTTGGGGGAGGGGGCTGACGGGGCCGGGGAAACCGGAGCCAAAAAGTCTCAGGCAGCGCGCCCGTGTCATCGTAGCGACTGAGC
TCCGGGCTCGACTGGCTGGCTGGCTGGCTGGCTGGCGGCGGCGGCGGCGGGGCCGTGGAAGGAGCAGCCCGAGGCTGACGGGTGAGGCGCTCGAGCGGGC
C
>NM_133975-chr1-84839304-1-200
ACCAAGTGGAGCGCTCTCAGTTCCCTTCCTGGTCCCTTGGAGGGATCGGAAGGAGACTGGAGGCTACTCGAAATCTCGAGTTGAACGTTGCGGAGGGAGG
GGCGACAGGATGCGCTGTCAATAGGGAGCGGGGCTGGCCCAGCGGAGGAGCCCGCCGGCCGAACCCTCAGGACAAAGTAGTCCGCGGCTGGAGTGGAGCG
G
>NM_025386-chr1-84839841-0+35200
TGAGTGATGATGCTTGTGAATCTTGCATCTTCTCTAATCTTTCACTTCACTGAGAGAGGCACAGCTGAGAACTCCTGGCATCGTCCCTCCGTGTCCCTCA
TGCTGACTCAAGCTGAGGCTGAGGCCTGGCTGTCTCTGCTAGGTCAAGTCACCACTATTGCTAACCCGATTCTACCGAACTGGTCTGCTGGTGTATCTGT
G
>NM_027921-chr1-84935083-1+44600
TTAACCCTACTGGGAGGCAGAGGCAGGTGGATCTTTATGGGTCTGAGGCCAGCTTGGTCTTCATAACAAGCTCCAGACCAGCAAGGCCAAAGAAGAAACC
CCGTGTCAAAAACAAACAAACAAGCACAAGCAATAAATAGATCTTTTTTTAAAATTAGGTATAGGAGAAGTGCAAGCCTCTAGCTTTGCTGTCCATAAAT
A
>NM_027921-chr1-84935083-1+400
GGTGGATACCGGTCGATACTGGTGGTTGCGGTTCTTCCTGGGACCCTTGCGAGCTGAGAGCCAGGGACAGGGTATGACAAGAGAGGGGCCTGGGCAGGGC
GGCGGTGCTCCCTTGTCCCTGAGCTGCGGGCGGGGATGCGCGCGGTCCAGGGTAGCGCGCGCCCCCAGGGCAACAGAGCGCGCGTCGCCCCCGCGCCCGG
C
>NM_027921-chr1-84935083-1+0
TGCACGGATTGGAAGGAAGCTCTGGGTAGGCTCGGATCCTTCCAAACGCACCCTTTTTAAAGGCTCTGGGACGGAAGCATCGAGCCTTAGGCTCCAGAAG
GTTCACCTGGACAGATAGTGAACAGAGGGCGAGTCCGGGAGCCCCTGCACGGAGCGCAGGAAACGAGGCGAAGAGCCGAACCCCCAGCGCCGCATCTGCA
G
>NM_027921-chr1-84935083-1-800
AGAAAAACAAACAACAGAGAAAGTGTGTCCTGAGTACCCAAGACACTCAGAATGATGCAATGTCGATGGTTTTGAAGATGAGGAAGTGGCCGCCAGCCAA
GGCGTGTGGGCAGCCTGCAGAAGCTGGTGGCTCAGCTAGAGCTGCCAGGAGGAACACAGCCTTCAGTGTGCCAACGCGCTGAATTTTAGTCCAGGGAGGC
C
>NM_027921-chr1-84935083-1-8800
CTGTGCCCCAGCAAAACCTCATTTGATATAACTGACTTTCCAAAGAAACCAGAAGTTTCCACTTCAACCAAAGAGCTTTAAAGTTCATGTGGTAGAATGA
GTTGTCTCCATGGGCACAAGTATCTGCGCACTTGTTCCCCAGTTGGTGATGCTGTTTGGAGAAGTTAGGGGGTGTGGCCTTGCTGGATGATGTATTTCCC
T
>NM_027921-chr1-84935083-1-14200
TTCTTCAGCTGGATCAGGGTCCCAAAAGGCAAGCTTTGTAGCCATCATCTTTACTGTTTTTGTGACAAAATACCCAACAGAAGAAACTTAAAGGAGAGGA
TTATGCTGACCCAGAGTTCAGGGTATGGAGTCCAACCTGGCAGAGAAGGCTGTCTGGCACCAGGAGCATGAGGTAGCTGGTCATGTCATGACGTCTGCAG
T
>NM_213615-chr1-85109853-1+4200
TCTCTTTCTCTCTCTCTCTCTCTCTCTCTCTCTCTCTCACACACACACACACACACACACACACACACACACACACGATAGGAGAGATGGCCCAGGTTTA
AGCACTCGTATTGCCCTAGTAGTGGGCATGGGTTGGGTCCCCAGCACCTATCCTAGGGCTTCCAACTGCCTCTCATGCCAACTCCAGATCAGACAGCCTT
T
>NM_213615-chr1-85109853-1-37200
TCTTTTTTCCACTGGATGGATTTAGCTCCCCTGTCAAAGATCAAGTGACCATAGGTGTGTGGATTCATCTCTGGGTCTTCAATTCTGTTCCATTGGTCTA
CTTGTCTGTCACTATACCAGTACCATGCAGTTTTGATCACAATTGCTCTGTAGTACAGTTTTAGGTCCGGCATGGTGATTCCACCAGAGGTTCTTTTATC
C
>NM_001081746-chr1-85199611-0-21800
AGTTTCACCCATAGCCAGGATTCATGGGTCCAGGAATCAAGGGGTGGAAAAAGGAATAGTTCCACTTACTATCACTCCTAGTGACCCTCTAGGAAAATTT
TTGCTTCCTGTCCCCATAACTCTAGGTTCTGCTGGCTTAGAAGTTTTGGCTCCAGAGAGGGGAGTGCTCCTACCAGGAGCTACAACAAACATTCCATTGA
A
>NM_175219-chr1-85270566-1-12800
TAGCACCCATGTTCAGACAGGCAACACCCGAAGGCCACTGGGCACCTCTAAAGCATCGCAGGGACAGCCCTATGCCTGTCGTGAAGACAGCTTCTGGGCG
AGGGGTGGCAGAGGCCCAGAGGCTCTGCAGTGGACAGGACTGGTGGATGGATGAGTGGCCTTCACTGAGGAGGGGAGGACACAGCACTTTTTCCTCTCGG
G
>NM_030194-chr1-85598810-1+18600
TCTAGGAAACCACAGAGCCAAGAGTCTGCCTCTGGCTCCAGATTCTCATCTACTGTACTGTTTTTGAAAGGATACTGGAGATGGGTGATGGGACAAACCA
GTCCACATGCTAGCCTGAATGCCAGCCTGGCTCCTTCTAAGCTGGGCATCCTTTGGGGCTCTTTAGATCCATGCCCTTCGGTCCTGGAAGCTCCTCCTCC
C
>NM_030194-chr1-85598810-1+1400
ATGTTCTTGCTGCCTCCCCTCCCCTCCCCCACAAGTAGCCTCAACAGCTTTCCCTCCCACCTGTCCCCAGTCTGCCAGGATTCCCTCAGGACTGGATGAT
CTGTGACACATCTCCCTGCTCTACAGTCCTACTGTGAAGTCGGCTTCTTTTTGTTTTCTCCTCAACATTTTTTTTGCTAAGTTTAAGAGATTGGGAAAGA
A
>NM_001313712-chr1-85649988-0+20400
CTCTCTCTCTCTCTCTCTCTTTCATACACACACACACACACACACACACACACACACACACACACACACACACACATACACACAATCTCAGAGGCCGTGT
GATATTTTAAATAGTCACTGTGGAATGGCTACATCAAGGTATGAGTATTACCCCCCCCCCTTTTTTTTGTAGTAAGAACACTTAAAATGCATTACCTCAG
A
>NM_001313712-chr1-85649988-0+42800
TCTCCCTCTCCCTCTCCCTCTCCCTCTCCCTCTCCCTCTCCCTCTCCCTCTCCCTCTCCCTCTCCCTCTCCCTCTCCCTCCCCTCCCCCTCCCTCCCTCT
CCCTCTCCCTCCCCTCCCCCTCCCTCCCTCTCCTTCTCCACTTCCCCTCTCTCTCCCTTCCTCTCTCCTTTTCTTCCTTCATCTCCCTCTCCCTCAATCT
C
>NM_177055-chr1-85736606-1+600
AAAGACCTGCCTTTAGGCAGAAGAGGGCTTTCAGAGAAAGTCTCCAACACGTGCTGTTTCTCCTTGCTCATCTCAAGGGTTCCAAAGTGGTACACTTGGG
CTGCTATGTCCTGTACTCCTTCCTGTAAGAGGGTCAGGACCGGAGCCATTTACGGACCAGCCTCAGGGGAGCACCCAGCCTGAGGTCATATCCTTCAGGG
A
>NR_106172-chr1-85751948-0-800
CCTTATATCTCCAGGTCTAACAAAGTTGGGTCCCAGGATAACTGCCCTAATGTCAGTCTTACCCTCTGACAGTGTTAAGAGACACGGTGTGATAGAGGCA
GAAGGCTGTCCCCTAACAGACATAGGCCACGCTTCTGAGCCCCTCCCCCCACCCCTATTTCCATTCTAGCCTCACCTCAGTATAGCACGTTCAGCTCTAG
A
>NM_133781-chr1-85793441-0-7000
GAACAGTGAAAACTGTAATCATAACATCATGCTGTGGTTGTCTAATATCAGGAAAAACAATAAATAAGCCTATCATGAGTTCAATGTCATGTCTCATATC
TGTAATATCAAGAGTCAGGAGGCTGAGGCAGGAGGATTGTTGTGAGTTTGAGGCCACTGTGGGCTACATATTGATTTCCAGGCAGCCTGGGCTAGAGGGA
G
>NM_133781-chr1-85793441-0+0
GTCCCGAGTCCGCCCGGCCGTCCGGGGGCGCCCGAGTACGCAGAGGGCGTTGCGGCGCCGCCCGACGTCCCGCCTTCGGCGGCTGCGCAGTGCGCACGTC
AAAGCCGGGCTCAGGCCGGAGCTGGGCGCGGGGCGCCAGGAGCCGCGCGGCCTGAGAGAGTCTGGGGCTTCAGTAGCCGCGCGAAGGCTGAGACAACCTC
A
>NM_001355047-chr1-85794017-0-200
TCCGAGCCGCGCCGCGGGGACCGAGCGAGCAGCCCGAGGCGGCGGCGGCCGAGGACGGGGACGGAGACGAAGCAGAGAGGGAGCTCCCTGGCCCGGCCCA
GCCCGGTGAGTGATCCCCCGGCCCGGCCCTGCTCGCGACGCGGACGCCCGCCGGCTTCCGCCCGACCCGCCTCCATTTTCCCGGGTGGCGGCGGCGGGAG
C
>NM_001355047-chr1-85794017-0+0
CGGCCCGGAGCAGCCGGAGCTCCGGGCGCCGCCCTTGTCCTCGCCCGTACTAGGCTCCGGGGGCCTGCCGGCCGGGGCTACAACTAACCGGGGTAGAGCT
GGCCCGGCCAGCTGTCACTCCCGCCGCTCCGGGGACTCCGAGCACCTAGCCCTGGGCTCCGCGTAGCCTCACTGTTAGCGGGACGCTGACACTATCTTTG
T
>NM_022417-chr1-85894510-0-35800
TTCTCTGTATAGTTCTGGCTGTCCTGGAACTCACTTTGTAGACCAGGCTGGCCTTGAACTGAACTCAGAAATCCGCCTGCCTCTGCCTCCCAAGTGCTGG
GATTAAAGGCGTGCGCCCCCACTCCCGGCATGCTGGATTTTTAAGTGAAGACACCATAAAGACATTTCTGAATAAACCTTGGCTAAACGTATTGATAGCC
T
>NM_022417-chr1-85894510-0+200
GATCGAGGTTGCACTGGCAGGGGCTGCAGGGAGCAGGCGCAGGTCAACGCAGCCATGGTGAAGATCAGTTTCCAGCCCGCGGTAGCGGGCATCAAGGCTG
ATAAAGCGGACAAAGCAGCGGCGTCTGGTCCGGCCTCGGCATCTGCCCCGGCCGCGGAGATCCTGCTGACGCCGGCGAGGGTGAGAGGCTCCGGGTCTCA
G
>NM_022417-chr1-85894510-0+12600
AGGGACCTACCTCCCACAGACGTACATCATCCAGGAGGAGATGGTGGTGACAGAGCATGTCCGCGACAAGGAGGCTCTGGGTTCCTTCATCTACCACCTG
TGCAACGGGAAGGACACCTACCGGCTGCGGCGCCGGTCTACCCGGAGGCGTGAGTGACAGACCCCAGCCAGCCTTTGACAGTATCTGGCCTGACCTCAGC
A
>NR_037692-chr1-85928483-0+10200
CCTCCCCATTTCTGGTACTGCTGAGCCAACTGCCACTTGAGCCACCATTGGACTGGTGACACACACCAGGCAAGTCTCCTTCACTCACTATTTTGGGATG
AATCAGTGGGTTCTCAAACCCTATCCCCACCCCCAATCTCCTGGTCCAGGGTCACCAATCTGAGACACAGCTGTACAACTCCAGGAGCCCTGTCCTTACC
T
>NR_037692-chr1-85928483-0+15800
GCTTAGTAGCAAACATTAAGGCTTCCATGTCTTCCTGGGTAACAGGAATTCCGCATCCCTCATCCTTGTGGCTTATTTCTTTGCTACATCACCACTGCAG
AGAGAATTCCCATTCCCTGGCTGTTTCTCATTGCTTACAGCTTCCTAGAAAGTATGTGAGGAGAAAAGACTTGGATATTTTGGGGTGGGGAGTGGTGGAG
G
>NM_001033290-chr1-85961055-1+11000
GATGGCTCAGCGAGTAAAGGCACTTCAGGCGAGCCTGACAGCCTGCAGTCCCAGGGACCCACACGGTGGAAGAAAAGAGCCCAGTTGTATAAGTTGCCCT
CCAACCTCCATAGACTTGCTGTGGCTATGTATACACACGGACACGGACACACACACACACACACACACACACACACACACCCAGAGTAAATGTAATAATA
A
>NM_001033290-chr1-85961055-1+4200
TGGGGGCAGCGGTGTGCAGAGTACCACCCAAACCTTGTAGAAGGTTCTTCTCATCTCTAGTTTGCTTCCCTAAGGGGTCACTAGTCACTGCAACAGATCT
GCCTGCCTGCCTACCTGGCTGCATGCCTGCCTGCCCTTCATTAGTAAGATCCTCTCAAGGACCAGTTTGTGTGTGGGTTGGTGATATAAAGGCAAAGGAG
A
>NM_001033290-chr1-85961055-1+200
GGACTTCTCTTGGAGACTTCAAGGCTGGGACTCATTGGTACTCCTAAGCTGTCTGACCACTCATGGGAACCATCTGGGCTTGGGGACAGAAGTGTGACCA
AATCTGGGATTTGGAGCAGAGGTGAGACGTGTAGCTACTGTGTGGATGTAAAGGGTCCTTCCCCCACCTTCTCCCCTTGCTTCTCCTTCCCTAGTTTATC
C
>NM_001122732-chr1-86021942-0-28200
GAAAAGAAACAAGAAGCTGGAGGGAGGGAGGTGAAGCCCAGTCCCGGGCAGGAAAGGTTCAGGGGGAGTGGGCAGGGTGAGAAGCAATGGGGGGGGGGGG
GAACACATCGTCTGCTTTGATATGTTAATAGGTATCTCAGCCATTCTAATGGGGGTTTCTTAAAGACCTAACTTGTAGGCAAAGGGACTTGAGCTAGGAG
G
>NM_028647-chr1-86021942-0+4200
CTTATACTGGTTTGCTGTCCCAGTCTTTGTAGAGACTGTAATTAATATGTTATTTCCTGATATCTGAAAAATCTCTAAAATGCCTCAGAGGGTTGCTGTG
AAGCTTAAAGAGGAGGTGAGTGGGAGGTGTCTGGAACAAGACCTGGCACATCGTGGTCTGGACCAACCTCGTACCCTGTTGCCCCTCTGGGCATCAGTCG
C
>NM_001144992-chr1-86045863-0+200
ATGGAGAGCGAGCTGGAGGCGCTGGCCCCGCGGCCCGCGAGCCCGGCGGAGCCACCCTTCCAGGCGTTGGTGGAGGCGGCGGGTGGCCGCGGGCAGGTGC
TGCTGGTGGGCGAGCTGTGGGAGCGCGAGCAGAGCCGCGCGCTGCTGAGGGACTTCGCCGGTGCCGTGTTCCCGCCGGAGTCCGCGCCGGGCAAGCCGGG
C
>NM_001144992-chr1-86045863-0+400
CTGCGCAGAGGCCGAGAGCGCGGGCACCGCGGCGGCCACCGAGTCGCACGGGGCTCCGGGGGCGAAGGCGGAGCGAGCCATTCGCTCGCCGCTCGTTTTC
GTGCTGTGCCGCGTCGGATCGCTGACCTCCCGGGAGTCGCGGCGCCGCCTGCGGGAGATGCTGCGGGACGTGCGCGACCGGAGGTGTGAGGGCGCCGCGC
T
>NM_001144992-chr1-86045863-0+600
TGGTCGGAGTGCTGGTGGCCGACACGGGTGCGGATGACGCGAGGGCGCCCGAACTGCAGCTGCTCGAGACGCTGCTGCGCACGGTGTTCGGCCGCCAGGT
CGGGGGCCCGGTGCAAGCAGCAGCCTTTCGTCCCGGCTGTCCCGCCTCCAGCCTGGCGGTCCAGGAGGCGGCCTGCAGAGCCCTGCAAGCTGCGGGGCCG
G
>NM_027357-chr1-86064619-0+400
CCTCTGCCCGAGGCCCACCTCGGGGATCGAGGGCTGGGAAACTGGCCAGGTCACTGCAGGCCCCTGGGGTTCGTAGGAATAGGACCAGGTAGCCACCCGG
CCGTCCCTCTCCAGCCACACCCCCGTTCCAGGACCAGACCGGGCTCCTAGGCGGTCGCTGGACCTTTATTCTCTGTCCGCTTCTTGGTCGAGTGACCCCC
C
>NM_008311-chr1-86111970-1+1000
ACCTGCAAACACGGACAGACGTGTACACAGTCCCATCTTCGAGAGCCTGAATCTTTTTAGAAGGAAGAAGTCACCTTGGCTGTGAGTGTCTGGTAGGTTT
GCTAAATGCTTTGCTAAAGCAGATGACTTGCTTAGCTACTGACCATGCTGACCACTGTCTGGAACTGGACTGAGTCACCAAAAGGCGAATGGCTTCATCT
T
>NM_001310702-chr1-86154780-0-15800
ATTCTTGGAAGTTTTTTAAAGGATGAGATTGAAATACTTGATTTGTTAGGAAATCAGAGATTAACAATAGTAACAAATTGGCATAACAGGCCTGCAGATG
CCAAGCAGGAACTGGGTTTAGATTTTGTGTAGTAATTTAAATTTAAAAAAAAGTTTGTGAGTAAAGGACAATGCCAGCTTCTGCCACTTCGCTTTCCCAG
G
>NM_001310702-chr1-86154780-0-800
CATCCTAACTCAAAGAGCATTGACAGAGCAGAGAGCTCAGGAGACAGGGCCTCTGCCCATCCTAGAGCAGCTGCTTCTTCTTTCTTCCTCCTCCTCCTCC
TTTTTCCTCTTCCTCCTCCTCCTTCTTCAAAGGCGAGGGCACCTCCCTTCTCAAGTCCTCTGGACAGCCTTGGGAGGCTCCCACCTCTTTTTTTCTGTAT
A
>NM_145222-chr1-86303221-0-41200
CCAGGGCCCGGAAGCTGGCATGCAGGAGTCTGGGGTTGCGCCTGTCTTGCCTGTGCACCCCAGGAAAGTCCTTGGAGACTCCAGGGCAGGTGTGTACTGG
GCTCTGTCTTCTCCCCAGCAGTTATGGATCACAAGCCAAGAGAGTGGTCACCAGCTGGACATCAGAAGTCTCGCTTGGTTCCCACAGCAGCCCTCGGTTG
G
>NM_145222-chr1-86303221-0+0
CCAGAAGGAAGCAACCAGGCCGCTAGGCGCCGGGTGGGCGTGGAGGTGGGCGGTGTCCGACGTCCCCACGTGTCCCGAAGGAGGCGAGGCGGGCGACCCC
GTGAAGGCCCAGCAGCGGGGAAGTCGCCGCCTCAGGATGTTGGCGATCTTCAAGGTCTCTGAGATTCTGGCTCTTCCCTTCGCGTTCCCGTGGGGCGTGC
C
>NM_145222-chr1-86303221-0+200
CTCTGAGGTGGCCAGGGCTGAACGGAGTTGCTGTCCCCACAGTGAGCCGGGGCACAAAGGGTTAACCTACCTGGGCCACCGCCCCTGAGGCCCCTCCTCC
AGCCGCAGGGAAAAAAAGAAAGTCTCAGCGGGGGTGCGGCTCGGCCTCGTCCCGCTGTCCCCAGCCGCGGCGCTCAGAGCTGTGATCCGTGCGCCCCGCT
C
>NM_145222-chr1-86303221-0+400
CAGCTGCCCTGGACCGGGCCGCCATGTCTCTGTGGTGAGTCGGGGTCCCGGTGGGGCGCAGAGTACCTCCGAGCTTCACCTCCTCCCGGGGCCGCAGACT
GCAAGGGATGCACGCTAGGTGTCCTGAGGCCGACCCCAGTTTCCCCGGGCAGCGAGGGTGGCGGGAGATGCGGAGCAGGGCGCGCCGCCGGAGCGGCAGA
T
>NR_151592-chr1-86304060-1+400
CCGCAGAGCCAAGCGTGCGCCTCGCATCTCCCACATCCCATCTGCCGCTCCGGCGGCGCGCCCTGCTCCGCATCTCCCGCCACCCTCGCTGCCCGGGGAA
ACTGGGGTCGGCCTCAGGACACCTAGCGTGCATCCCTTGCAGTCTGCGGCCCCGGGAGGAGGTGAAGCTCGGAGGTACTCTGCGCCCCACCGGGACCCCG
A
>NR_028478-chr1-86351285-1-400
ACAGGATTTCTCTGTGTAGTCCTGCCTGCCGTGGAACTCACTCTGTAGACCAGGCTGGCCTCAAACTCAGAAATCTGCCTGCCTCTGCCTCCTAGGTGCT
GGGATTAAAGGTGTGCGCCACCACTGCCCAACCCTGTCTGTAACTCTTAAGCTCTGACATAGATTGCAGACAAAACACTAATGCACATAAAAAATTTTTT
T
>NM_010880-chr1-86359455-1+600
GCGGGCGGGAGGGGACGGTGTGAGGAGAGATCGGAGGAGCTGAGAGCGGATAGGGGCACGGCGTGGGAAGAGAGGGCCAACCTTAGGCGGCGAGCGGTCC
CGGGGCCCCGCCTCCCCGCGCACGTGCTCTGGTGCGCGGCCCGCCACGTGCTCTGCGGAGCCCCGCACGTGTCGCGCGACCCGGGGCAGTGGGGGAGTGT
C
>NM_010341-chr1-86388141-1+5600
ACCCTGTCTATGGGGTGGTCCACATTCAGAATCTGTGACAGGTGGCCCTTGAGAAGTCAGCTTTAAATAGCATCTTTCCACAGGCCCCTTTGTTCCCAGA
GTCCCCCTTGTCCCGCCCACCACTCTCCAAGGGTGCTTAAACTCTAGAACACTTCTGGACAGAGATGCTCTGAAGTGTGCCTCTTAGGTAACTTCAAATC
C
>NM_010341-chr1-86388141-1+800
GGCTGCGGAGGGAGAGGATGTTGCTCCAAGTGGAGGTCAAGGGCAGGAAAACCGCAGCAACCCAGGAGACCTCCCACAGAAGGATTCAGCTGCAAGATAG
GGGACGGAGACAGGTGACCAAGATGCTGTGTAAGTCATTGTTGAGGAGAAAGCTGAGCTTCCTCCAGTCTGGGGAAGGAATTGAGCTTCCAGGGTATTGT
T
>NM_010341-chr1-86388141-1+600
TCTCTTCTCTCTGCCCAACACCAGCCTGCATGGCCTCAGTCAACTAACTGTGCCCTGCCGGGGGCCGGTGCCCGACTCAGCTATATGTTCGCTGGTGGGT
CCCATGGACTTCTACAAGTTGGTGGTACTGACTACCGCACTGCTCTTCTTCTGTCTGCCCATGGTCACCATCAGTGTGCTGTATCTGCTCATTGGGCTGC
G
>NM_027966-chr1-86426329-0-15200
TATCAGTGGCTAGGATTGTATAGCAAGTGCCATTACATGCTAAATCACCAAACTAGCCCCAAGAACAGTGCCTTTGTCATCGATGTCAGATGGACTGGTG
ATCTTGCTAGAGTTCTGGGGAGTGTGGCATTGACAGCTGAGCCTGGAAATTGCACTAGTTGCTTCTGCTTATAGGCCAGAGTGGGTCATGTGCTCCTAAC
T
>NM_027966-chr1-86426329-0-9800
CTAACAGTAGGGGGCAGCAGAGAGCTGCACCAACCCAGGTTAGGCTCCTTCTGATGTCATTTGTTCAGTGTAATTTTATTATTTTTTTATTTGAGAATTG
AGCACTTGAGACAGGGTTTCTCTGTGTAGTCCTGGCTGTCCTGGAACTCACTCTGTAGATCATGCTGGCTCTGAATTCAGAGATTCGCCTGCTTCTGCTT
C
>NM_027966-chr1-86426329-0-4400
AAGACCATGGGGAAAATGCTGGCAGGGACCACGGTGCATGAAAAAGCTCCAGATCTGGAGCCAGGAATTAAGGTGGAAAATACAGATCTGCACCCAGGAG
TTAAGGTGGAAAATACAGAAGGGTCAGACTCCTAGGGCCAAATCAGGAGTTAACAGCCAGAGGAGGGGTATAAAGAGTGGGAGAGGGCTGGAGCGATGGC
T
>NM_027966-chr1-86426329-0+3400
ACCTCTGGCCTCCACCATATATGCACACGTGCCTGCACACACATACAAAGAGGAGCAGGAAGAGGAGGAGGAGAAGGGAGGAGGAGGGGGAGGGGGAAAA
GGAGGAGGGGGAAGAAAAGGGAGAAAAATGGGAGGGGGAGGGAGAGAAATGGGCTGGCTGGTGGTAGCACAGGACTTTAATCTGAGCACTAGAGAGGGCA
G
>NM_027966-chr1-86426329-0+8400
TCTGTCCCTAGAGGGGCGGCGGAGCCTCCGGGGTCTGGCGCAGCTGAGGAAGCGCTCTCTGGGACTCGGGCGGGCGGTGGCCGCGACACAGAGGCCCTTT
CAGGCTGCGAGGCCGGGCGGGGCGGGTCTGCGCCCCCGTGGAGCGCCCCGCCTTGGCTCCCTGCACCCTGCTTTTCTCCCGCTGCCCGGGAGGCCCCTGG
G
>NM_027966-chr1-86426329-0+16200
ACATCGTGAGCCCGCGGTGCGTGGCGGTACCCGGAGCGTGGTGACTCCGGGGTCGAGTGACCCGTCCCGCATTTTTCGCGCTCCCGAGGTCTCCCCTTGT
TCGCGGTAACTCTAACAGGGGGTGGCCCCGCCCGTGCGGCCGGCTAGAAGCTGTGGCTGCCAGGCGCGCCGCCCCCGCGCCGGCGCCCCGATGGGTTTTT
C
>NM_027966-chr1-86426329-0+25000
TTGCAGTACTTGAAGAGGCCAGAAAAGGGAACTAGATACCCAGGAACTGGAGTTTAACAGAAATACTATGCAGCCCAAAGTGTGTGCTGGGAACCAAACT
TGGGTCCCCTGGAAGAGCAGCCAACACTCTTCACTGTTAAGTCTTCTCTTCAGGCAACACCCCCCCCCCTCTTTTTTGAGACAGGGCCTCATGAAGCCTA
G
>NM_008972-chr1-86526736-0-45400
AGTCTTGCTCTGTCCCCTTAGGGCAACTCTACATTATACACAAAGGGCTGGAGTAGGGTTGGCCCACTCTGAACTGCTGGACTTCCAGGACTGAAGTCTG
TTCTCCTCCGGGCCACACTTTCAGTGCGCTTAACTCAGTGTGATTGGGTAAAAGAATGTCAAGGCCCTTGTTAAAACACAAACGGCGGTTCAGTGGGTTG
G
>NM_008972-chr1-86526736-0-22400
GTGTCCTTTGTTCCCGCTGGCCCGGTGGCAGCCGCGGGTCTCCGGCCGTAGGACTTCCGCCCGCGCGGACCAGGCCATGTGCCGCGTAGCTGGGCCCGCT
AGGGGGCCTCCTGGTCTCGCCGTCAGGTGGCCTGTTCGTGTCCTTGCACACAGTCTCATCTGCCCTGAGTGGTTCCGGAGGGTCCGGACAAAGCGTTTTG
G
>NM_008972-chr1-86526736-0-4200
CTGCTGCTTAGGAGACTCCCAGGGTGGCCAGACCTGTGTGAGTACCAAGAGTCAGGCTTCTACCCCAGCTCCCCAGGGAGGACAGCAAGGGCGGGCAGGC
CCAGGCTTGCTGGAGAGAGCAGCCATGGGTGTGTGTGTGTGTGTGTGTGTGTGTGTGTGTGTGTGCTCTTACACAATCCTGCCCCAGGCAAGGCGGGAGG
G
>NM_008972-chr1-86526736-0-800
CTGTTCATATGCCCACTGGAGCCTGCAAAATGTTAGGGGAGAGGGGTAAACTCGATGGCCGGGCGGGGCTCTGGATGATGTTAAGAGCTGTCGCGACGGC
AGTGACCTCTTACAGCAGACGCTGACCAGAGAGCCCTGAGGCGCGACACCGCCTTGTGGCGTGAGGCCCCAGGCCTGTCTCGCTCGAGGACACCGGGACT
T
>NM_008972-chr1-86526736-0-400
CGGGCAGGTCCCGGGCGCGGGAACCACGCGGGACACCGCCCGGGGCAAGCGCCGCCCATCGCTCGCCTTCCCCTCCCCCTCCCCCTGGCGGGCAGTGCTC
CCGCTCCCCCTCCTCCCTCCCTCCCCCTCCTTCTTCCGAGCAGTCGCGAGGGAGGGGGAGGACCGGGGCTGGGCGGGCAGCTTTGCCGCGCTTTAGCTTT
C
>NM_008972-chr1-86526736-0+0
CCCTGCGCTCAGCCAATAGCGCCGGGACTAGGGTGGCTGAGCACCGCCCACTAATCTATATTAAAGCTTCTGGCGCCGCGTGAGTCCCCCACTGGCTGCT
CCGAAAAGCCATCTTTGCATTGTTCCTGGGTCGTGCTCCGCGCTCGCTGCAGCCACCTTCGCCGCCCACCGCCTCCTCCAGCGCGGACTCCGGCAGCTCT
C
>NM_008972-chr1-86526736-0+600
TTGTTTGCGAATGGTTTGAGCGCTCTCGGGGCCGGGGTCGCGGGGCCGCGGCGCACGGAAATAACTTTGAAACTCCGGCGCGTCCGCAGTCGGAAGTGTG
GGGGGCGCGTGTGCGGCGCCGGCGAGCTGAGGGCGCCCGCGGCCGAGTCGCTCTTTGTTAGGCGCCCGGGTTCGCGCCCTATAGCGGGCCGGCCACCGGT
T
>NM_008972-chr1-86526736-0+800
TATCCGGGATGACGCGGATGGGGCGGCGTGCTGCGCTGGGGGGATTCTGACCGCGACACCTAAGGGTCTGGTCCGCAGCCACGGGTGAACGCGGGTGGTC
GTGTTTGTCCCCGCGGCGGCGGACCTCGTCGCAGGGTCAGTCATTGCTGACGGGGTTGGGCCCGGGCGGCGAGCCCACGCGAGAGGGGGAGGAAATAGAA
A
>NM_008972-chr1-86526736-0+1200
GCTTGTCCCGCAGTGGGGACTCAGTCCCAGTCGCCTTGTTTCTTTAAACTCCCGTGGCTCGCCATCTCCCTCGGCTGGTGCGACCCCGTGCAGAGCGCGC
TCTGGAGCGATGCCCGCCACCGCTGTAACACTTTGTAGCAAGCATGGTCCCACCTCCGCCCTCGGCGGGAGTCTCAGGTGAATTCCCGCGAGGTCCAGCG
C
>NM_008972-chr1-86526736-0+14400
CTAGGCTGGCCTTGGACTCAGAGATCTGCCTGCCTGTCCCCTCACTTCCCCCAACTCCCTGCCCCCTGCCACCCCCCACCCCCCGTTTTTAAAAGGGCTC
AAGATATTGGCAAGTAACACAATGGGGAGAAAGATGAGAGGGTATTTGGCAAACCTGGGCCAAATTTTCTCCAAAGAAATCGGTTCGCTCACCCAAATCT
G
>NM_008972-chr1-86526736-0+15400
AGGAAACCTTTATCCATTTTTTTTTCACCTTTGTGTGAGTGTGTGTGTGGGCTCGAGCATGTGAGAGAGCAGGTCTCATGACCTGGGCAGTCTCTCCTCT
GCAGTGCTGGGATTACAGGTATGTGTCACTACACCCTGCTACATTCCTAGCCCCTCACCCTGGTTTTCCTAAATTTAGTTTTGACTATTAAAGAGGTTTC
T
>NM_008801-chr1-86582501-1+600
TGAAGGCCGGGAGGCCAGAAGGGGGCTGCAGTCCCCACGCAGAGGCTGAGGGAGTGCAGCAAGCTGGCCTCCTAGCCTGCCTAGGAGCGACTTTGGCGGG
AAGCCCAGGGTGGGAGCAGGAGAAAGTGACTCCAAGCAAGTGACCTTGTATGTGGGGGATAATGTACCCCATCCCACCCCACCACACACACATCCGTCTT
G
>NM_008801-chr1-86582501-1+400
TACGAGAAGGGGCAGGAAAGGAACTGTGTGCCGGGCCCCCGGGAGGGACCGCGAACGGGAGGCAGGCACAGGGGCACCCTGAGGGAGAAAGGGGACGTTG
ATGGAGCCTGGGGGGGGGGGGGGGCGGGGGGGAGGATGGAGGTGGAGGAGCCCCGGGACCTGGCTACTGCGAGAAGAGTTCCCATTTGAAATTAGGGTCC
T
>NM_172974-chr1-86587100-0+0
TCTTCTCCTTCCTCAGCCTCAATCTAGGTGGGAGGTGGCGAAAGCAGAGCGGGAACATTGTGTAGGCGGAACTCGAGTGCAGCAGTGGGAGGCTTCCGGG
GGAACAGCACCGGTGACGGGTCGGCGGAGACAGAAAAGTGCTGGACGCCGGGCCGATCATGGAAGCTTGACAACCTGCAGGCAGGCTCTGGGAGGCCGAG
A
>NM_172974-chr1-86587100-0+20800
GCATCATGGTGGAGCTGAACTGCTTATTTTTAGGCAGCTGTGAAGAAAATGAAAGGAAGGACCTGGGACAAGATATATCTCCCCTCCAGCCAGGCTCCAT
CCCATATCATCTCCACTGCCCTGGACCAAACCACAAGCCTTCAGGGAGGAGAGCACATGGCAGATTCCGACTCTAACACAGACTCCAGTGTCTGTGCTTG
C
>NM_010933-chr1-86670573-1+39600
CAGCTGGATGGAAGAGAAGAAATGGGATGCAGATCAAGTAGCCCAGAGCACAGAGCTGCAGAAGTGAGTCTGGGGTTCTACTGTTGGCAAGAATGAAGAG
GACACTAGGCATTGGGGTCTGTGCACAAGGCTGCCAGGAACAAGTAGAAGTCAGCCCAGGCCCACAAAGAGCAGCGCTGGGGCAGGAGAGATAGCTCAGA
G
>NM_010933-chr1-86670573-1+2200
GCCCACATCATACCCAGAAGGGATCTTGGAAATATTGGCCACTGACGAGAGAAACACATACCCCCAGTTCAGGAGCTCTGCCAAGTGCCCTGGCTCTAGA
TCTCGGATGGCCCTCTCCTCTCTGCACTGAGTCTTGAACAGGCTGCGTGCTTCACCCCAGTTCCACAGAGGTGTTAGGTCTCTGCTCTACTCAGGGAGAG
C
>NM_010933-chr1-86670573-1+400
CGGAAAGGCAGACCCCCTCGGACTTGCTCCCTCAAAGCGGGGACTTCTCGGGTTCATTTCCCAGCCTCGGGAGAATGTCGACACATGCACACCTCCCGTG
CCCCAATGTGCCCAGCATGACCTGCGGCACGGGAAGAGCAATGGGCTCCCCGGAGGAGCAGGCAAGAAGGCTGCGTGGCAGGTGGATGCTGGACTCAGCT
G
>NM_010933-chr1-86670573-1-14800
AGAAAGAAAGAGAGAGAGAAAGAAAAGAAAGGAGGGAGGAAGGAAGGAAGAAGGAGGAAAAGGGGAGGGGGAAGGGAGGGAGGGAGAGAGAAAGGAAGGA
AGGAAAGAAGAAAGAAAGGAAGGAAGGAAGGAAGAGTGACAAAGAGAGAGAGAGAAAGAGGGAAGGAGGAAAAAGGGGGAGGTGGAAGGGAGAAGGGAAG
G
>NM_153530-chr1-86703804-0+44000
CTTTTTGCTGGCATTAACACAAAATGAAAGATCTGATCAATATAACAGCCCACATTCCCAGAAGTTTGTAAGTGATTCCTCCTGGCCTATGACATCATAA
GCCTCCACAGCCAGAGGCTCTCCTTCCCCTCTACCCCCCACATGTGAGAACAGTTGTTCTCTGCAGATGGGGTGAGGAATGGGTTCCAGATATGAGGTCA
C
>NM_007433-chr1-87089928-1+20000
TCCACAAAGAGATAGAAGCCTTTGGGGTTCCTGCGCAGCATGCACACAGCTACCTCCATCATCTCGGCCAGGGAAGGGTCTTGAGCAGGGTCTTGGTGAA
TGTCATATTTCATGTCGTTAGGTTCAAAGAGGCCTGAGGGACACAGAAACACATGGATCCCAGGCTGTGTTAGAGGGGTCATGACACTTACATAGATGTT
C
>NM_007433-chr1-87089928-1-800
GAGATCTGCCTGTCTTTGCCCCTGGAGTGGCAGATTAAAGGTGTGCCCAGTTATTTGGTTGCTGTTGAATCAATATATTTTCTTTGTAGCACAGGCTACC
CTTAAATTTTCCTGCCATGACTTAGAAGACCTGGCTTACAACCTTGGACCACCACACCTATGTGGATCACATTTCTCTGATCCACGCATCCATCAATGGG
G
>NM_001277925-chr1-87156136-1+1800
TCCGCTCGTGCCTCGACATGCGCGAGATCGAGAGGCTCGGGCCGCGGCCCATGCTCGAGGTCATCGAGGACTGCGGCGGCTGGGACCTGGGCGGCGCGGC
CGATCGCCCCGGGGCGGCTCGCTGGGACCTCAACCGACTGCTGTACAAGGCACAGGGTGTGTACAGCGCGGCCGCGCTCTTCTCGCTTACAGTCAGCCTG
G
>NM_021306-chr1-87156356-1-7400
AGAAATCTGCCTGCCTCTGCCTCCGGAGTGCTGGGATTAAAGGCGTGTGCCACCACCGCCTGGTGAATCTTGGGGTTCTTGATGCTGGGAGGCCCCTCAG
CCTCAGTGCTGGGGGCGTTGTCCTTGGGTTGCACGGTCAGACTGGCAGTAGCTAGATGGGCATCAGGGTCCCATTCGCCTCATCAGGTATTACAGATGTC
A
>NM_027084-chr1-87183314-0-12800
GAGTGATGCATACGGGCCTACTAGGTCTCTGAGGGACACTGAACCGGGCCCCCCGTGACATCAGCCTTTGGACCGTGACGTCACTGCCCCGCTCCCGCAG
CCCCCCCCCCTCCCCGCTGGGTGCTTCATCTCCACCTAATGGCAGGCGACGCAGAATTGCACATCTGTCTTGTCGGGAATTAGTTAATTGAATCAGGCGG
C
>NM_027084-chr1-87183314-0-8600
AGGCCCGCCGCCAGGCTTCCACAGCGGAGTGGGCTACAGTGTGGCGAAGGTCCCACCACTGAGCCTGTCAGGCCAGGTTTCCACTCTTTCCCTGAGTCCC
CTATCTGCGGAAGTCTCAGCCTCTTGGCAAGCACAAAGATCACTGCTGGTCAGGGTCTGGTTTGGTCCGTTCTGGTCATGGCCACAGCTGCTGAGCCTCA
G
>NM_027084-chr1-87183314-0-2600
ACCATCCCCTTACAGGAAGACTGCACTGTATTAACTCTGTTAACCTTCCTAACAGGGCCATCCTCCCAGATGACTACACATCCATCCTTGAGAGTCTGGT
GCCACATAGCACCTACTGGGTGCTTAAAACAGACCCTCAGCCACATTTCTGAGAGCAGGGGCTCAGGAGAGCCCTGGCTGCTGCCAGGAACCTGTCCCCT
A
>NM_027084-chr1-87183314-0+1600
CGGTGGCAGCACGGCTCCCTCGGGGGCCTGGCCTTGGCTAGTGAGGCTGCAACTTGGAGGGTTGCCTCTGTGCGGGGGTGTCCTGGTAGCAGCATCCTGG
GTGCTCACGGCTGCACATTGCTTCGCCGGGTACGTCGTCGAGATTCCAGGCACCTGCTCAGCAGGGCCACCCAATCCGATGGGAGTCTAAGCACCCATGG
G
>NM_021600-chr1-87190597-0-200
CAGGTAACAGTTGCCTGCTGTACAAGAAGTTTCACCTCAGAACCCTCTGTAGAAAGAGAGAAGCAATTGTGACAGGTGTACACACACACACACACACACA
CACACACACACACACACAGAGGATTCGCCCCCCACCCTCTGCCACCCTACCCCACCAGGCCCCACCCTACCAACAATCTGTGACAATCCCTGCCTGGGAT
C
>NM_021600-chr1-87190597-0+6200
GAGGGAGGGAGGGAGGGAGGAAGGAAGGGGAAGGGAAAGAGGATGGAGGAGGAGGAGGAGGAGGAGGAGGAGGAGGGAGAATCAGGGCAGAAGGAAGCTG
AGGTGTGTATCAGTGATAAAGCATATGTTCAAACTCTTAATTCTCCTGCCTCAGCCTTCTGAATGCAGGGATTGAAGGCATGTACCCCCATTCTCAGCTT
C
>NM_009604-chr1-87205811-0-1000
ACACAGCCAGCAGCAAGTGCCTGCTCCCAGATCAGCCTCAACCCTACCCTTTGATGGGGACAAGCCTAGAAGTAGACGGGCTTCCTTTCACTGTAGTTCT
CCTTCGATGGCTCTGGGGGATGCATCCTCAAGTCTGGCCCATCTGCCTCAGCGGACCATGAGTCCTCCTAAGCGGCTTGATGCATCCCCGAGTCTCCCCA
G
>NM_009604-chr1-87205811-0+0
TGGCTGGGAGGGGAGTGTAGGCTGACACATGACACTCCGACCCCCCTCTGCAACCCCCCCCCCCAGGCCTGTAGAGCTACTGTCCTGCTCTTCACTGGGC
AGAACTGAGGCACCATGCAAGGGGGCCAGAGACCTCAGCTCCTCTTGCTGCTGTTGGCTGTCTGCCTGGGTGAAATACTAGGGATTTGAGACCTGGGGTG
G
>NM_009604-chr1-87205811-0+1600
AAGCAGAGAGCTAGTCTGGGGCTGTGAGGAGCTCTGCCCCCTCCCCCCAGCTCTGTACACTGGCCTATGCACACAGTGTGGACGGTGTCTTCGAGGTGGC
TCTCTACTGCAATGTCCTCGTGTCCCCCGACGGTTGTATCTACTGGCTGCCGCCTGCCATCTTCCGCTCCTCCTGCTCCATCTCTGTCACCTACTTCCCC
T
>NR_151447-chr1-87264353-0+200
TCCAGCGAGGAGCTGGCCTGCAAGCTGCAGCGCCGGTTGAGACTTGAGGTGCGGGCAGAGACCGACCAGGGCGACCCCCAGCCTGCACCCTGCGATGCCC
CAGCCGGGCACCCGGAGCCTGAACCGCCTGCCCGGGCGCCCACAGCCAGCGCGGACTCCGAACTGAACCTCAAGCTGAGCCGCAGGCTGGACATCCACCA
G
>NR_151447-chr1-87264353-0+400
GGGTACAGCGCGGCCGGGCCGCTCTAAGGTCTTCAATCCCTACACCGAGTTCCCGGAGTTCAGCCGCCGCCTCCTGAAGGATCTGGAGAAGATGTTCAAA
ACGTGAGCGCTCGTCCTGCGCCCCCGAAGAACGGGGGATCCGAGACAGGGCACGGGGTGGCCGCGCAGCGAGTGGGACAGTGAGGAAGGAGGTGCAGGCG
T
>NR_151447-chr1-87264353-0+3400
ACCTTCCTAAGGGTCCATGAGACTGGCCCCCAGCTGGGTTTGTTTTCTCACCGGGTACTTCTGCTGGATTTTCCATACCTAAAGCACCAGGAACTTCGTC
CTGTGTCTCCCCCATGACCAGGCCCTCCACGTCTAGGAATACTCACTGTCTAGACTCTCCTAGTACACTCTGGTTTTAACTCCCATCCAGCCCAGTCCAG
G
>NM_146112-chr1-87326998-0-200
TACTGCAACCGGGCACTGGATTGGGTGCATCGGACGGTGAGTCATAGGGCCTCTGGCCAGGCTCCAATTAGGGACACCAGTTCAACTCTAGGGCCATAGG
AGATGCAGCCAAAGGCCCCACTGTGCGCCTGCGCTACTCAGGCTCCGTCCTCGCCCGGCCCTGCATCCGGGTCTCAGGGAGGGGCGTGTCCGAGGGGAGG
G
>NM_001110212-chr1-87326998-0+22400
AAAAATGAACCTTTTTTTTTTGGAGACAGCGTTTCTCTGTATTAACTGCCCTGGCTATCCTGGAACAGGTTGGCCCTAACAGAGATCCGACTGCCTCTGC
CTCCTGAGTGTTGGGGGATATTAAAGGTGTGTGCCATTACACCTGGCTTGAAGAACTGGTTTTAAGAGAAGGCTATCTAGAGAGACATAGGACCATGGCA
A
>NM_001110212-chr1-87326998-0+23200
AGTTTTGGAGCATTTGATGTTTGTGAGGTTTTGCTGCAGTCAGGATGGTCAAGTGTGCTAGAACAGGATTTCCTTGTTCATTCATTTGTTCCCTAGATGC
TCCTGTGTCTAGGGGTGTCTCTTACAGTTTAAGACTTCTGTCAGGAGTTGATTCCATACCCAGTCTCAGAGGTTCTGTTTGTATCTTCTTTGTTATTAGC
A
>NM_001110227-chr1-87394729-1+12600
ATAATGGCTCACAACCATCTATAATAAGATCTGATGCCCTCTTCTGGTGTGTCTGAAGACAGCTACAGTGTAACTTATATATAATAAATAAATCTTTTTT
TTTTAAGATGTGACCTCAAAAAGGCTATGTAGGCTGTGGGGAGCTAGGTTGTTTGCTGGAGAGATGACTCACTTGCTACTCTTGCAGCAGACCACTTTTC
C
>NM_001356490-chr1-87470201-0+200
TCCTCTGTGTCCCATAAGACTGCTCACTCCCTGCCAGGATGGCATCTTGTCTGGCCCTGCGCGTGGCGCTGCTGCTCATCTCTGGGGTCCTGGCCCCTGC
GGTGCTCACAGGTAAGGGGCGCAGGCCCTCAGCTCTGCTGCTACCAACTTCTCAGGGCCAATAACTACCACTGGGACCAGATCCTCCAGTACCTATGGGG
T
>NM_001356490-chr1-87470201-0+16400
TAGCCAAGGTTATGAATCAGACATACAATTAGATGACTTCATCAGGCAGGAAGCCGAGGCAAGGTAAACCCACGGAGAGATGCAACCCGCTGCAGGCTTA
AGGCACCTGCCAGGAAAGCCTGAGCTATTTTTGACAGGTGGCCTGGCCACGTGGCCCAGTGCTGCCGAAGGCCAGGAAGACAACTGCCAGAGACTTACTG
C
>NM_019867-chr1-87510362-1+600
TCCCTGGACGCCCAGAGTGTGCGCGTCCCGCCCTTCGCCCCTCTCTGCGCTCCCAGTCTCTGGAACTGGAGGACAGAGCCTCGAGTGGGGCCAGGGGGCA
CGGGACGGCTAAGGGAGTGGGGTGGCAGCGGGCTGGCAGGACCCGTTGGGGCGGCCTTCCGCGCTGTGCAGCGGCTAGGGTACGCCAACTTTCCGACGCC
T
>NM_019867-chr1-87510362-1+200
TGGGCCCTGGGCCCCCCGCGCGGCTCCCCACCAGCCCCTGAGCCTACCCGGTCGCTGGTCCCCATGGAGCTGCTGGCTGCAGCCTTCAGCGCCGCCTGCG
CCGTGGACCACGACAGCTCCACCTCGGAGAGCGACACGCGCGACTCGGCGGCGGGACACCTGCCGGGCAGGTGAGGACCCGCTGTATCCCGGCCCCCGCG
C
>NM_019867-chr1-87510362-1-22400
GCAGAATTTCTAATCTTTTTCCCCCCTCTTCCTGATGTTGAAGAGACATGCTTGCCCTTCCCCACAAGGCCTTAGAGATGTGGGCTTTAAAAGGTCACGT
ACCTCTCTCAAGTGTGACCCTAGAGGTGAATGAGTCTCTCTGGCCATCTGTACCTGCAGCCAGGTGTGGTAGGGGAACAGACAGGGGCTGAGAACTGCAA
C
>NM_001111314-chr1-87573870-1+600
CCAGCTGTGGAGACTAGGGAGACAATGTACTGCAAAGGACAGGTCAATAACTTACAGGGCCCTGTGCAACAGGAACGTGCAGGGCCTCTTGCCAAAAACC
GATAAAGAATCAGAGAGAGGCAGAAGCCTCATGTTAAAGTAACTGCAGAGCCCTCCAAGACCAGGGCACTCACTCCCCATGGTGCTCGCCCTGGTTGTAA
A
>NM_001160165-chr1-87584022-0-400
AGAGTAGCATCTGTCTGAGTCTGTCATTCCAGTCATCCTGTCTGGGGCAGGTGGGAAGGTGAAAGGAAGGAAGAAATTATGGGAAAAAGGAAGATAGGAT
GGTAGGAGAGAACCCTGGCAGAGCAAGAAAGCATAGGGTGTGGTGCATAAGGACCCCCGAGCAACCACGTGGGCAGCGCTCTCTCTGCCAGTCTCTACCT
G
>NM_015750-chr1-87594550-0-5200
AGCAGGACCTTGGGCTGAGTGTCTGTGGGGTGTGTGGGGTATGGAATCCGGCAGCTCCAGGCTCAGAGCCACACGCCTCCAGCACCTGAGGCTGTGTACT
GGTGGAGAGCCACCCACCACCTTCCTGACCTACTTTTCAGTTTGCTCACGGCTGCTGTGACAGAACACCGATGCCTGCTTTCCTGGGTGTGTGGGAGAAG
T
>NM_015750-chr1-87594550-0+10400
TTCCCGAGTCTGCCTTTTTCTAGCCTGGCCACAGAGGAACGGGACAAGGGCCTGAGGAGGATTAGCCCTTTGTTAAGTATCATGGGACATAACAAGAAGG
CCCCAAGAAGTCCCAGCATGCTCTAAGAGGTGCAAAGTTTGTTCCCCGGTGTGTTTCTGGAAGCAGGCTCTCAAAGACTAGGTGCCAAGTCCAGGAGTGA
G
>NM_001110192-chr1-87620312-0-1000
GGCTGGAGTACTCTACCCACTCTCAGATTTCCCACCAGCTGTGCCCTGCAGGCCCCAAGCTCCTGCCATGGATGACATCAACACAGCTCCCATGTCCTCC
ACACACCAGAGCTCCTTTCTGAATTACACCCTGCAGTCTAAAGAAAACTGAGGCTGAGAGCGATAAGCTCAACCAAGCTCCAGTATGTGCGTGCATGTGT
G
>NM_001205391-chr1-87756011-0-19600
GGGCCTCAGCTGTCATGGCGGCTGCAATTGAGGACCACTGACCAAGCATCCCTCTCTCTTCCTCTCCCATCAGTTCCAACATGAGTCCATCTTGGGCTTC
CTTATCGTCAGCTGGGTATGGCAGCTGCTTCTTACAGGATGCACAGGCAGAACTAGAAAGCATCTATCACCAATCCCCAAGTGCCACACAACACCACATC
T
>NM_001205391-chr1-87756011-0+0
GCTTCCGGCTTCAAGGTTGCGTCATTTGAGAGCGTCCCGCGAAGTCTCGGCCGGGAGCTTGCGCGCGGCCTAGGACGTCGGGCTACGAGGCGGGCCTTCC
GGCCTTCTCCAGAATAATTTCCGGCAGAGACCGGAAAATCTTCCCGGATCGCCTCCGGGTGCCCTGTGTGGGAAGGTGAGGTTCCGGCGGCCGGCTTCTG
T
>NM_029846-chr1-87756011-0+200
TTCGCTGGCGGCTGGCAGCACGCTGCAGCCTGCAGCCCCCCAGTGTCGGCACGGATCGGCCGCCCTGAGGCGCCGGGGCAGCGTTCGGCATGTCGTCGGG
CCTGCGCGCCGCAGACTTTCCCCGCTGGAAGCGTCACATCGCGGAGGAACTGAGGCGCCGGGACCGACTGCAGAGGCAGGCGTTCGAGGAGATCATTCTG
C
>NR_028519-chr1-87784571-0-3200
AGCAGAGGAAGATGAACGGCCTCAAAGATAGGTAGGAGATGACTTAGAAGGGTGGGGCCTCTGGGCTCTCTGGTTTGCCCATCAGTAATATCAGGAAGTC
GTGCCTGGTGTTAAGGGGACAGTGGTGAAGGGAAAGGTGAGTGGGTGAGGCCAAACTCTGATGTGAGTTTGGGGTGTTAACTGCACTCTTGTCAGCTCAG
G
>NM_009118-chr1-87803680-0-8600
GTCAGGAGCCACGCTTAGGGCCTAGTACTCTACTACGTACATGGCACGTAGCAGAGACTTACTGAAGGTTTGGTTTTGAGACTGTGTGTTAGTTATTCCA
GAGCTGCCTCAAACTTGCTGAGCATAAGCTTGAACTTCTGATCCTCCTGCCTCTTCAGCCTGAGTGCTGTGCCACCAAACCTCGCTTCTGCAATGCTGGG
G
>NM_177646-chr1-87853287-0-20600
ACTGCCCTCTCCCATAGGATGTGCAGGGTGCTCCTTCCTGGCCCCAGTAGGCTCCCCTCAGAGGTGATGCCCAATGAAAAAAGAGGGGGAGTGTTCTGAC
CCCCCAGACAGACCTGTAGCTTACATTCTGTGAGGCTAGTAGTGGGGACAGTGAATATTTGGCAGAATGAAGGTTAGAATCAAGGGGTTTTCTGAGGATA
A
>NM_177646-chr1-87853287-0-200
TAGTCCAGCGGCCTCCTAGAGATCACTTACACTCGGGTATGAGTGATAAAACAGTGTACTCAGAGACAAAAACTAGAAATTGTGTTCCAAGAAGAAAACG
ACAGAAGACATCAGAAGGAAAGAGATGGGTCAGGCCGAAACAACCCAGCAAGGGCCCGGCAAGCCTACGTCTGCGCCCACTGCCTATGGGGGCGCGGTGG
G
>NM_177646-chr1-87853287-0+0
GGTGGGGCGGCCGGCCTCTAGGCCCCGCCCCGCCCAGGCTCCGCCCCAGGCGCTGGGCCCATCCCATCCCCGCCCCGCCCCGCCCCCCCGCGGCGCGCGC
GCTGGCCGGGCAGCATGGCGGCGGCGGCGGGCGCCCCTCCGCCGGGTCCTCCTCAGCCACCTCCGCCGCCGCCGCCTGAGGAGTCGTCCGACAGTGAACC
C
>NM_001198573-chr1-88008551-1-21200
CTTAATCATCAGGGAAATGCAAATCAAAACAACCCTGAGATTCCACCTCAGACCAGTCAGAATGGCTAAGATCAAAAATTCAGGTGACAGCAGATGCTGG
CGAGGATGTGGAGAAAGAGGAACACTCCTCCATTGTTGGTGGGAGTGCAGGCTTGTACAACCACTCTGGAAATCAGTCTGGCGGTTCCTCAGAAAACTGG
A
>NM_201410-chr1-88103257-0+1400
ACCATGACCACAGCAACTTGTAGAAAGGAAAACAGGCAATTGGGGCTGGCTTACATTTGAGAGCTTTAGTCCATTATGGTCGGGGGGTGGGGGGGTGGGA
AGCATGGCATCAGGCAGGCAGACATGGTACTGGAGAAAAAGCCAGGAATTCTACATCTGGATTGGCAGGCAGCAGGGAGGGGGAGACACATTGGGCCTTG
G
>NM_145079-chr1-88134809-0-400
TTTTTGTTTTTGTTTTGCCTGCTTGTTTATGTGTTAAAGGCAAAGAACAGACACCAGGGGGATGGGTGACCAGTGGGCTGGGAAGCACAATTTGAAACCC
ACAAAGAATCAATTAAAAGCAAAACAAAACAAAAAACTCCAACTCCCCTCCTCCCTCCCACGCTGATCCTCCACCCCTGCTTGGACTGAGTGGAGTCTTT
G
>NM_008299-chr1-88205748-1+400
CGGCGCGGCGGGCAGCCCGTTCCACGATGCCTTCCAGTACGTCTTCTCCTTCCGAGACCCCGCGGAGGTCTTCAGGGAGTTCTTCGGGGGCCACGACCCT
TTCTCCTTCGACTTCTTCGGGGGAGACCCCCTTGAGAACTTTTTTGGGGATCGGAGGAGCACCCGTGGAAGCAGAAGCCGAGGGGCTGTACCCTTCTCTA
C
>NM_008299-chr1-88205748-1+0
TGGGAGCACAACGGATCCCTGGGCCCTCCATTCTGATAGGCTGAGGCACCGCCCGCCTCCGCCAATGAGAGACGTTTGCGTCACAAGGGAGTGTGGCGCC
GGCCGGTAGGCGGGCGTTCAGCAGCTGCCACCGCCGCTCCAGCGCCGAGGCCGCGGGCCGGCCAGCCGCCATGGTGGACTACTACGAGGTGCTGGGCGTG
C
>NM_198652-chr1-88277579-1+0
CGCATGTTCCACCCGCTCCGGCGGACCCTCCCTCTCGTCCCTCCCCTTCTCGTTTCCACCGGAAGTGCTCCCTGGGAGCGGCGGCCGGAAACGCGGGCAG
GATCGGTTGCGTAAATACTTTTGAAAGACCCTATTAGCGCGCGGGGCGCCACGTTTGATCTGTGGACGGGCTTGGGCGGGTGCAGTGCCGGGCAGAGAGC
C
>NM_198652-chr1-88277579-1-200
TTTATAATATCGTTCAGCACATTTACACGCGTCTTGTTTTTGAACACTGGCTTTCCAGACTCCTTTCAGGACCGTTATTTGGATCTGGCTTTCCCCAAGC
CTTCCCAAGAGCTGGGAAATTGGTAGATCCAGGAAGGAGCCTTGACAGGCAACTCACCCAGAAGCCTCTAGGGGACGCGGGAGTGCCGCATGAAGTAATG
C
>NM_029269-chr1-88407010-0+200
AGAGGCCGTCTCCCTGACTCTGGGTCGCCATCCTCTCAGTATGGAGCAGGCAATGCTGAAGACGCTGGCTTTGTTGGTGCTGGGCATGCACTACTGGTGT
GCCACAGGTAAAGGACACATGCCACCGCTGGCCACCTGCCCTAGGTGATCACAGCCCTCTCGGTGCCTCATCTCTCTCTCACTGTGGCCTGTGTGTTTGC
T
>NM_029269-chr1-88407010-0+40000
TTTTTCCACAAGCTATAGTGATTCAAGGAGCGCCAGGCAAATACAGCAAAACAGGAGGGAGTGATATTCACAAGCGCGAGACACAAGTCTCAGAGAGTTG
CATGCTTTTGTTTTATCCGGGATGGAAATTTGTCGTAACAGCTTGAGGCAAGAAACTCACTCACTTATTTATTTATTTATTTATTTATTTACTTGTTTAT
T
>NM_008132-chr1-88510066-1+38400
GTCCACCTTTGATCTACCTCCAGCCAAATAAGTGATCACTTGATTATTTTAAACACAGCCACATCAGCACACACACTTGAAAGGACCACAGCTCAGGACA
TACAGAATCTATAAGCACCACGTTATCTCCTCAATGACCCCTCAAAGCATCTTACATGTCAGGAGCAGAGCTGGGAAGGCAAGGAAAGGCCAGAGCATGC
C
>NM_008132-chr1-88510066-1+200
TCTGTCCTCTTCTGTTACAGCAACAGAGACTAACTGAAACTGAAAGTTTCACCAAACGACCCCGTCTTCAAACTGGACACATGAGCAGCATATGCCTCTT
CAGAGATGTTGCTATCATCAAAAGTGGAAAAAGGAGAAAGAGAAGGGCCTACTCTAGGCTGGACGGGGCCAAGGAGGTATGACAATTAAGTATGTACTGC
T
>NR_037971-chr1-88551517-0-2400
GGTTATAGACTGGCTAACAGGGCCACAGCAGAATTCAAGAGGTTTCAAAGGGCCAGAAAGGCAGGAAAGCTGAATTACAATGAACCAGGCTTGAGGGCTG
CAGCTGCTGTTGCTGCTGCTGCTCCTCTTCCTCTTCCTCTTCCTCCTCTTCCTCCTCCTCCTCCCCCTCCTCCTCCTCCTCCTCCTCCTCCTTTTCTTCC
T
>NR_037971-chr1-88551517-0-2200
TCCCCCTCCTCCTCCTGCAGCTGCTGCTGCTGTACAGAGTCAGGCAACAGGGGGAAGATGAAAGCCAAACAACTGAAGAATAGAATCAGGGCCAGGTGAA
CAGAATGGCAGATGAATGCATGGCAGATCCAGACAGATGACCAGACTGACAAACAGACAGACAGCAAACCATTTGGCCTTGTTAATAGTGGGGACCAAGC
C
>NR_037971-chr1-88551517-0-1000
ATCTCTGTGAGTTCAAGTCCAGCCTGGTTTACAGAGAGAGTTTCAGGACAGCCAGGGCTACACAGAGAAACCCTGTGTCACGAAGAAGACAGAGAAGAGA
AGAAGAGGAAGAGGAAGGAGAGAGAAAGAGGAGGAAGAAGGAGCAGAAAGGAGGAGGGAGAAGGTGTAGTTTGATGGTACATGACTGGGTATGGTCACAC
A
>NR_037971-chr1-88551517-0+35600
CAAGCACCAGGAAGCAGGCTCAGCAGCACACTAAAGCTGCTGTCTCTTCTAAGTGAGGAGGGAACTGGCGGTGAGCAGAGCTGGATCTGGCTAATGTAGG
CTGAGGTGGAAGGCAGACGTGCCTAGTGAGCTTGCTCTTCCCTCTACTACGGGGCACCCCTCTTGAAAGAGGCAGTGTATGTTTTCCCATCTCTGACTCT
G
>NM_177305-chr1-88702191-1+600
CAGTGGCCGGCGCCGCAGCGAGGAGCCATGGGCAACATCTCCTCCAACATCTCGGCCTTCCAGTCTCTGCACATCGTTATGCTGGGCTTGGACTCGGCCG
GCAAGACTACGGTGCTCTACCGGCTCAAGTTCAACGAATTCGTGAACACTGTGCCCACTATCGGCTTCAACACCGAGAAGATCAAACTGAGCAACGGCAC
T
>NM_177305-chr1-88702191-1+400
CCTCCGGAGAAAGATGCCCGCGGAGCACGCACCAGGCGGGCCAGGGAGCCGGCCCCTCCGAGCCTAAGCGCGCCTGGCCGTGCGCCGCGGGGACGCCGAG
ACCCCACCGGGTCCAGCAACGGGCGGGGCCCAGGTGCGCCCGGCCGCAGAGGGCCTGTGACTGCTCGGGGGGCGGCGCCCTCCCGCCGCAGCCGCAGTCG
C
>NR_040493-chr1-88754890-0-1000
TAGGGGTAAAGAAGTTTTCTTGGTCTTCAGCCCTAGAGCTCACGCAAAAGCCAGGGTGGGGGCCTGTGCTTGCAATCCTAACACTGTAGAGGCAGAGACA
AGCTGATCCTGGACCCTCCTTGGCCAGCAAGCCTAACACCTGGTGGGTTCCAGGCCAGTAAGAGACCCTGTCTCACAAGTGTGATGAATGGTGCTTGAGA
A
>NR_040493-chr1-88754890-0+200
ATGCCTGCTTGGAAGCTGCCATGCTTTCCGCCTTGATGATACTGGACTGAACCTTTGAACCTGTAAGCCAGCCCCAATTAAATGTTCTTTTTAGGAGTTG
CCTTGGTCATGGTGTCTGTTCACAGCAGTGGAAACCCTAATTCAGACAGTAACCTAGCAGCCTCCCCTGACTCTAAACAACATGATGGGCTGACAGATAA
T
>NR_040493-chr1-88754890-0+2400
CCTCTCCACTGCCGGTTACATTGCTCTTCACTGGATTGTGTGCGGCTAAGGCTAAAAGGAAGACTCCATCCGCCAAGGCCCACAGTGAGAGAGTGCGCTC
CACTTCCTGAAGAGTGGGAGGTGTTTGGCTGCAGTCTCCAGCGGGTTTCAGAATCCTGTCTAACCATCCGTTTTCATTACAAACCCCCTCCTTTGAGTCA
G
>NR_040493-chr1-88754890-0+2600
GAGAAATTACAGCTCACAGACTTGGCTAATTTACATGCTTCCCAATTATATACCTTGATGCAAACAAGAGAATTCAAGCGTTTAGTAGCAACAATGGCTG
AAGACTGGAATAAGCCAAGCCCCTTAATCATCATCAGGGGGATTCTGACTTGTAGGCTGACACAAACAAAGGAAGACGTCCAGGCTGGGTGGTTGGAGCT
G
>NR_040493-chr1-88754890-0+24600
CACCTTGGATAGTTCTGCCATCTTGGTCCACAGTGTCATTCCTTCTTCATCCAGCTGAGGCACACTGGGTCCTTTTTAAAGCGGGCTCAGGGGGCACATT
TCCAGGCAGGCAGAAGCAAGTGTCATGTGCTTGCTGCATAGTGCATGTAGAAGCCAATACCAAGGCGTGACCACAGAGATCGGCTGCTTCTTTATATGGA
T
>NR_040493-chr1-88754890-0+42800
TTGAGTGTGTGTGCCTAGGTATGTGCACACAAACGTAGATGTCTATGGAGGCCAGAAGAGGGTACAGGATCCTCTGGACCTGGAATTAAGGATGGTTGTG
AATTGCTGGATATGGGTGCTGGGAAGCAAACTGGGTCCTCCGGAAGAGCTGCGAGTGTTTTTAACCACTGAGCTACCCATCCTGCTTCTGAAACTTATTT
C
>NM_133816-chr1-89070462-0+400
GTCGCTAGGGCCCGGGGCGCGGGGAGGGCGGAGGGGGTCGCGGCGCCACCCGCGCGGTTCTGAGAAGGAGCGAAGAGAGCGCGGCTTTGGGTTAAACTTG
GTGACAATGCACATTTCAACTTCTTCGGAGAGCCCTCCTGGAGGATGAAATTGAAAACTCCAGTTTCTGTCTTGGTGATCGAGTGACCGCGCAGCCCCGA
G
>NM_133816-chr1-89070462-0+38800
GCCCAAAGTGCTGCGCTGCCATTTCTGTTGTTTACTTAGAACACCTGCTATATAAGGTGCAAAAGCTTAGCCTGCTCCTGACCCCAGTTGGTTCCAGTTG
AAAATCTTTTGCCCTATGACCATGCATATTGCTGCTCAAAGTGATGGGGGCAGTGTTCAAGTCATCTTTGAGGCCAGTGTGACCAGCCCGTGTACCTGTG
A
>NM_001037136-chr1-89454811-0-10400
GTGGTATGACAGAGTGGTATGGTGGAGGTTAGGAGCCAGGGAATCACCAAAAATGGGAGTTTAGTGCATATGGAGCTTTTTGGTTCCAGTAGGTGGAAGG
TTTGGGGATGGATGGGGGACCACAGAAATATCATTAAAAAGAAATGAACAGAACAGTTAAGAGGCTGGACTCGGGAAACGGCTTAGTGGATAAAGCACTT
G
>NM_001037136-chr1-89454811-0-6800
GTGGCCGTGTGTGCCTGAAGTCACAGCACTTGGAGTTTGAGGCAGGGGAAGTTCAAGGTCAACCTCTGCTACACAACAAATTCAAGGCCAGCCAGGGCCA
CATGAGACCTCATCTCAAAAAACTGAAAAATAAAATAAAGTCAGGCTTGGTGAAATGGCACTTCAGGCAAAGTGCTCACTGAGGGAGCTTGGTGGCCTGA
G
>NM_001037136-chr1-89454811-0-400
CATGGGAAGGGAAGTAACTATCCTGCTGGGTTTAGAAAGGAGGCAGAAAGTTGCCAGACGGGGGGAGGGGACCCCGCGCGTCGCAGAGGTTCCTTAAGCG
CTCAACTGGCAAACAAACAAAAGCGCGGGCGGGCGGGCGGGCTCGTGCGCCACCTTCCCCGTACAGAGGCGCGGGGGCTGGCACGGGGCAGTAGGGATAA
C
>NM_001037136-chr1-89454811-0-200
CCGAGAGGGACCAGGGCTCTCAGCTCGCAGATCCGCGGGCTGTAGCGGCATCCGGACGTCCCGCGGGGCCCGCCCAGTGCGCTGCGACGCGATCGCACAG
CGCACCCCACGCGCGCGGGCCGGCCGGCGTGATGGACTACAAGTCCCAGCAAGCCCAGAGGCAGCGCGGGGCGGGGTCTGGCGCAATTCCCCGGGATCCG
G
>NM_001037136-chr1-89454811-0+0
GCGCGCTGGGAAGCGCCGCCGAGGACGCAGCGGCGGCCGGAGGGCGGCGAGCGCAGGCGGGGGCGGGGCCGACGTGGGCCAGAGCCCTGCGTGCCAGGGA
GGGGGCTGGCCGGGCAGCGGCGGGCGGCGCTCGGAGCGGTCTCCGCGGCTGGCAAGGCGCCTACAGCTCGGTCCCGGCTTGGCGGACGGCGCAGGGCAGC
T
>NM_178119-chr1-89454811-0+800
TACTCCATCTACGAGCTGCTGGAGCGCGTGGAGGAGCCGGTGCTGCAGAACCAGATTCGGGAGCACGTCATCGCCATCGAAGGTGAGGGCCAGGCCGCCC
GGGGCTTCTGGAAAGCGCGGGGGAGCGGGCGCCCCTGGCGCGGCGGGGTGTGTGCGCGCGTGTGTGCTTGCGTGTGTACACACGCGGCTGCCCGGCGGAG
A
>NM_178119-chr1-89454811-0+1000
AGAGCACTGCGGTGCCTCTTGTCCCGCAAGGCCGGCCAGTCAGCCAGGGAAGATGGGTTGTCAGCGTTCATTTGATAATGGACAATGGAGTCTCTCCTGT
GAGAAAGTGGCACGGTGCTGCTACGTCCGGGGCGGCCCGCAAGCCCCGTCCGGGCCCAGCAGACGCCTGGGGGCAGCTGCTTGGGATGGCGCCACTGGAT
C
>NM_178119-chr1-89454811-0+15600
TCCTGAACTCAGGACTTCATTGGCCTGGCATGGCTGGAATTATGAGAGGGTAGCCTGCTCTAGTGAATCTGACCCAATGTTACCCATAGGCCCCCTCCAC
AGCCAACAGAGTTGGAGAGGAATGTCCAGAAAGGAAGAACACACACTGTGCATGCCTGTCGTGTGCGTGGCATGTGGCTCCTAGAGACTCATGTGTCTTG
T
>NM_178119-chr1-89454811-0+28800
ACTAATGGGGGTGTGTGTGTGTCTCATTTTGGGAAGCATTGAGGGCTCCACCTTTGTTTGGGGTGGAGGTCTGCAGGCTGCCCGTTTGTCCTCTGAAATG
GGAACACTGGAACTTGGATCAGCAGAAGCGAGTCTGTAGTGCTTCAGCTGCTGTGTGTGTGACTGCTTTGTTCCTGTCAAGCCTGAAACCTGAATGGACC
A
>NM_178119-chr1-89454811-0+47800
TGTGCAGGAGAGCACTGGGGATAGGAGGATGCTGTGCAGGAGAGCACTGGGGGATGGGAGGATGCTGTGCAGGAGAGCACTGAGGATGGGAGGATGCTGT
GCAGGAGAGCACTGGGGATGGGAGGATGCTGTGCAGGAGAGCACTGGGGGATGGGAGGATGCTGTGCAGGAGAGCACTGGGGATGGGAAGATGCTGTGCA
G
>NR_015540-chr1-89683892-1+24000
ACCAGGAGAGTGAGCCCTCTGCTCACAGCCCTGTGACCATGCTACCGGCTGAAGGCTGAGCATGGTAGGAGAGCTATGACCTCACTCTATCCAGCAGATA
AAGAGGTCCCAGTGGAACCTCACTGGTCTTACAGAACCTGAAAGACTGAGGCAGCAGGAAAACTAATTCTAGGCCAGCCTGAACTATATAGATCTGATCT
C
>NR_015540-chr1-89683892-1-5000
TGGAGCCTATTCGCTGCACAAGTTCCCAGGAGGTGCAAGGCTTCCTGCCACACTGGCTTTCTCTCCAGCTGCCTTTCTGATTGCAGAGCCTCTCCTCCTT
GGGTGACCTTTTATTTAAATGACATTTTCCTATCCTCTCATGGGGACCTCCTTCATAATAGTCTGCTAGATGAATAATTGACAAAAATGGAGGCCAACTC
C
>NR_015540-chr1-89683892-1-11000
CACCTGATCTGATTGATTACTCCAGACCATGCCATCCATTGCAGAAACAGCACAACATACATCGTTTGTGACCCTGGTACCCTTGAATATGTGGGTTAGG
CTCTGAAATAAGGACATGAAGAAGAGGTAAAGGCCATCACTAGTGGATGTTGGGGACAGGGAGAAGAAGGGGGACCACAGAGGTAGTGTTTCCAATGACA
A
>NR_015540-chr1-89683892-1-11800
AGATGCTGAGGGCAGGGCTCTTCAGAAGAATGGGGGTCGGGGGGGGGGGCGTGGAGGGAGAGAGGCAGCAAGGTGAGAAAAGGAACCTTCCAGCAGGAAA
AGGGTCCATGGAGGGCAGCGTAAGCAACTGGAGTTCGTCTTCCTTAGACCTGCCTTCCAACAGGAGAGGGGTGGGTGGGCTCGGGGCATGGAGAGGTGAG
A
>NR_015540-chr1-89683892-1-45400
CCATTCGGTTACGGCACCAGCGAGTTTTACAGAGCGACTAGGCTTGCTCTTGGTTGCTTCAGCGGTGTGTAAAAGCCTGACACTGTCAGGGCATGTGCTC
CAATAGAGGTAAGCAGCAGACTTGGCTTGTGAGTCCTGGACCAGGGCAGCGGACAGTCCACACCCCTTCATAACTTCCATCTCTTTGGCCAGGACTCCCT
C
>NM_010262-chr1-89931176-1+42400
CCTCCCGCTACTGTTGTTCCTGCTGTTGCTCTTCCTGGACAGGTTAGGGGTAGCCATGAGCACAAAGCGCTCGTCGGGGCAGCCATACTGTAGAAGCACG
TCAATACACTCCTGGCTGGAGGCCTGCCGGGCATAGGCCAGTGCTGTGTTCCCGTGGGCGTCTCGGGCCATGACGTCCACTCCGTACTGTAGAGGCAACA
G
>NM_010262-chr1-89931176-1+31000
GCCTGAGAACAGACTGGCCCCGTGACTGTGCAGTCACGTGGCTGAAAGGCAAAGTTATGGGAGGGCCCTGCTCAGAATCAGTCCCTGGCTTCCTTGAGCA
GTCCCACTGTGCCTGCTAGTGTGCAGACTTGTGTATATGGAACGGCAGCTCCTTTCTGGTGCAGTGAGTGAGGGTCCCCCCCCCCTTCCCTTCTCCAGTG
T
>NM_010262-chr1-89931176-1+1000
GCTGCTCGCTTTCTCTGCGGCCGAAGCGGTGCAGGCGTCGCTCGGTGAGTCGGCGGCGCGCGCAGCCGGAACGCGGGGACGGGAGGGAGTGGGGGCGGGC
CAGCTCCGGGTTCCCGCCGAGACCCGGGGGACGAGGCCGCGCCCCCGCCCGACCTCTGCGGGAATAGCTGGAGGAGTTGCGGTGATGCCCACCGGAGCTT
T
>NM_010262-chr1-89931176-1+600
TGATCGGCAGCCCGCCGCAGCCCAGTCCCGGCCATTTCGTCTACACCGGCTACCCCATGTTCATGCCCTACCGGCCGGTGGTGCTGCCGCCACCGCCGCC
ACCGCCTCCCGCGCTGCCCCAGGCAGCGCTGCAGCCCGCTCTGCCGCCCGCGCACCCTCACCACCAGATCCCCAGCCTGCCCACCGGCTTCTGCTCCAGC
C
>NM_010262-chr1-89931176-1+400
CTGGGCACCGCTCAGCCCCTGCCCGGAGTTCCCGGTGGTACTCCCAGCGTCCGGAGGGCTTCCAGGCGGCGGCGGGACACGGGGACTTTTCGTCTCTCCC
TGGCTTCTCCCGAACGCGTCTATGAGCGCAGCGTTCCCGCCGTCGCTGATGATGATGCAGCGCCCGCTGGGGAGTAGTACCGCCTTCAGCATAGACTCGC
T
>NM_010262-chr1-89931176-1+200
CTGGTAGCTGGGCCGAGACCTGCAGACGCGAAGCGCGCGCGTTCCGACGGGCTAGCAGCCGGGAGCGGTTCCGGCGAACGCGAGGTCCCCGGCGCCCTCT
CCATCCCGGGCGCACGGCCTCATCGCGCTCGGTGGCTGCACCCGTGCAGGCCGGGTATGCTGCGGGTCCTGCACTGAGGGGCGGCGGCGGCGTCTGCGCT
C
>NM_010262-chr1-89931176-1+0
AGCAAATAGGAGTTGGTGCTCGGTCCCACGTGACACGAGCTCCGCTGGGCAGCTGGCAAAATGTGAATGAGAAAGAGGAGCGCGATTTAAAGGTGCTGGC
GGCGCCCGCCAGAGACAAGTGCGCCGGCTTCGCGCGCTCCCCAGCCGCCCGTGGGAGACGACGGACTGCAGGACGGACAGACGGACGGACGCACGCACTG
C
>NM_010262-chr1-89931176-1-200
CATGAGGCCTCCACAGGGATGCCAGGGACTCTAGGGTCTGAGTCGGGTAGGTAGCAAGGGTCCCTCTTAAGTTTGCTCCGCGCGGTGCAAAGGCTCCAGC
TCCCAGGCCAGCACGCTCCAACCGTGGCGCCGGTAGCCCATTTGCGGCCCGCCTGGGTGAAGGGGGCGGAGCCCTAATTTCGCCCCGCCTTCCCCTGAAT
A
>NM_010262-chr1-89931176-1-14800
CTTACTGAACTGGGTTCTTGAAAGTTGGCTGGAGGCAGGACTTGGACTCAGATGCATCACCAGCCAGGTGTTTGCCTAGCTTCCCGTGGACCTCAGAGCC
AAATAAAGCTGGGCAACTTATCCACCAGCAGGTCTCAACCTTGGGGTCACAATCCACTTGGTGGTAGAACAACGCTTTCACCGGCGTCGCCTAAGACCAT
C
>NM_001355134-chr1-90014666-1+37400
TGCCAGGGTGGTGACACCAAGGACACTAGCAGAGCCAGGACCCAAAGACAGACAAGCGTGTGCAGGTAGTGCTGAAAGGTCACCTCTCCAAATCCTGCCT
GTGTCCCAAAGTAATTCCACTCAGCTCCATCATTAATATCCAATCCTGTTCCACCACAGACTCAGCGTGAGCTGCCCCCTGAGGGCATCACCGGCAGAGG
T
>NM_001355134-chr1-90014666-1+3600
GCAGGCAGGCAGAGACTCAGAGACAGACAGAGAAAAGGACAGAGACAGAGAGACTAGCTGAGAATGTGATAGAAACAGCTTTTTCTGAAGAAGCCCATTG
GGTGCTCATGTACCCCCTTGATATGGATGGGGGTCAGAGGAACTAGGAAACAGGGCTGTGACAGAAGATAGAGCCATCACCTCCTGAGGTGGCATCTGGA
G
>NM_139152-chr1-90014666-1-40200
GGTGCTGATTTCATTAAATAAAAGATATAGATGAGGGAGAGAGAAGCAGAGAGGGTGTCCCTTCATCCTGTGGCATGTATCTGCCCCAAGGGTGGCAGCT
GCAAGGCAAGTGGCTGGTTTGTGATGGTCACTCCTCAGATTGAGTGGGTTGAGACTTTTTTCCAGCCCCCCACCAGGCAGCCTCACCTCCACTAGCAGCC
G
>NM_139152-chr1-90014666-1-43600
AGGAAAAAATCTGAAGAGCAACAGGCAGCAGCAGAGAAAACTGAAGCTCCACAGTCAGGGTGGGTGAGGAACCACACGCAGGCAGCAGGCACACAGAGGA
AAATGCACTCTGTGAAGCAGAGGGTCGGGCTCAGAAGGGAAGGAAAAACTCCAGTCTCCTCTCAAGGCCTGGAGCGTCTAGAGCCTCAGAGTTTTCCTCC
C
>NM_029122-chr1-90153401-1+34200
TTCATACTTGATGAAACACAGATAAATCTCTGTCCTGCGTGTCTGAGACGGTGAGACCCGTCGAAGCTTGGTGTCGGGCCTCGGGGGGGAAATTTATCAT
TTGAGGAGTTCTGCTTTCTAAATCACTGTGAACTCCAGACTGGCCATTTGCACATTTGTATGAGAATTTTTGACAATATCCATAAATTTTTAATAGGCCC
C
>NM_029122-chr1-90153401-1+600
CCCTAGATCGAGCTCCAGAAAGATCTGGGGGAAGCAGCAATACCCTATTTCCCAGCCCAACCCCGAGGCTGTTGCCCTGTGTGTGTCTGTCCCCACCCTG
TGTACCTGGCTCTGCACTTACTTCACATTGGGAGCACACGGTATGGCTTGACTGGAGTAAGTTTCAGGGCCCAGCCATGGCCACAGCCATCCTGTAAAGC
T
>NM_029122-chr1-90153401-1+0
TCAGATGTAGAGTTCCTGTTGCTAGGGGCCACCTGAAGACGCTCTAGTGGGAGAAGTGGGGTTCCAGAGCCCGAGGCAGCAACCGGAGCGAGGGAATCCC
AGTCAGAGCCTGCTCTCCAGGAGGGTGGCCACAGGTCACCAACCCTGCCAAGCCTCTCCCTGCCCTAAGAGACAGGCTGTCCTCAGTCCCTGTTCCTCCC
T
>NM_029122-chr1-90153401-1-3600
GGGGTTATGAAGACTAAGGCCGTGAAGAATTACAGCAGAGAACTAATGTCTCACTGATAAGAAGGTCGAGTGGAGGACTATGAACTTCTTATGATCCCAG
GAAGCGGCGCAGAACATTAAAATGATTTCTGAGGAGGTAGACAAAAAAACCGAGCGAGGAAGTGCACTATCCTGGACTCCCCCGCTCCCCCCCCCAAACA
C
>NM_029122-chr1-90153401-1-11600
AGCCCCTGCTGCCATGCTGTTGATATCATTGCACCTAGACATGGCCAAGACATGACGAGAACAGAAGCTAAAATGCAGTTCAGAGGCAGCGAGCATCAGT
CAGGAATTTTGTGCAAAGATACAGCCCATCGATGAGAAAGAACCTAAACGACTAAGGGAATTACTAATCAAAAGATTAATAGTCAATACTAAATACTAAT
A
>NM_001271607-chr1-90203980-0-14200
AAAGGGATGCAAGGAGAGGCAGCCACCAGAGCTAAGACTCGCAGGTCACTGCAAAGTTCAGGAGACCCAACCTGCCCACTCTAAAGGAAACACCACACCG
TTGAGTTTCAGCATGCTTACCCTTAGCGTGTTTTGAATTTTACATAAAGCAGCAAAGGTAGAGAGGCTGAGAAAGAAGATCCAGAAAGAGAAAGAGCACA
C
>NM_001271607-chr1-90203980-0+0
CTGCATGCCTGCGCGCTGTGGTGGGAGAGGAGGGGCGGGAGGAGAGCCGAGGGTTGCAAAACTGCCACCTAGAGGCACTTTCCCGCAGTGTATATAAAAG
GCAAGTCCGGAGCCCTGAGAGATCTCAGTTGCTACAAACTGCTCAGCACTGAAGGAGCCTGCAGCGCTCACCGTCAGGAAGGCAAACCACAGCCCAGGAA
G
>NM_007722-chr1-90203980-0+7000
TGCAGGGACAGTGGAGGGATGCAGAAGGCAGATACCATCTCCATCTGTCCCCTGCACCGCACGGGGCCTTCTTGGACCATTTCCAGGGCTAGGCGTGCCT
GGGCACTGAAGGCAATGGAGGGGGTAAGGGGCTGCCTCCTGGTGTGGAGAGAACAGGAAGACAGGTTCAGGACCCAAGGTCAAGCTACCTAGGCTTGGGG
C
>NM_133805-chr1-90603425-0-35400
GTGGAAGCTCTACTGAGTCAGTTTACTGAGTCTTTACTTCACGGGGCCCACATCACCAAATCCCAGCAGCTGCTTGCCAGAGTGGGAGGCTGTGTTGACT
GACTGACTGTGTCTGGTAGACACCACATCCCTAAGAGTTTAGTAGCCCTATTTCCATTCTGCAGATGGGAAAATCAAGGGTTAGAGTGCTTAAATAAGGC
A
>NM_133805-chr1-90603425-0-24200
TAGTTGTGTGTGTGTGTGTGTGAGAGAGAGAGAGAGAGAGAGAGAGAGAGAGAGAGAGAGAGAGAGAGAGAATGTACACACATGAATGCAGTGCTTGCAA
AGGCTGGGGGAGGGCTTCTGGTACCCTGGTGCTGGAGTTACAGGTGGTCATGAGCCACTTGTACCAGGCACTAGGAACTGAACTCTGAGTCCTCTGTGAA
A
>NM_133805-chr1-90603425-0+41400
CTCTTCTTCCTTTGGGCAAGAGGCTTACTCCCACCCCACTGAACCTTCAACAGATTGCCCCACACCACATTGAATTTCCACATGTTTTCTCCTTCGGAAG
GTCACATTTAGAAACACACACAAAATCAGAGACACCACTGCAGCCCAGATCACACCCTCTGCCAGGGTAAATGCCTCCCATGCGTGCCCTGTCCCATCAA
T
>NM_001243008-chr1-90843971-1+45800
CCAGAGTCAGGAAAAAATGAAACCCAGCTCTCCAGTGCCTAGGTGAGGTACATTAAATGGTTCCTTTCTCACAGGTGCCCAAGCCCTGATCCTGGTGGGT
CTTGAACGTGTGGCTAACCTGGAGCGGCTGATGCATCTGGAGTTCGGGCGGGGCTTCATGTATGACAGGCCCCTGAGGCTCAACCTGCTTGACTTAGACT
A
>NM_001243008-chr1-90843971-1+45400
GCTTTCATTAAACACATGTAAATTATAGCAAATAGTTAACTGTGAAATTTTCTCTAAAAAGAATGGTATAAAGGGCTGGGGATATACCTCGGATGTGGAA
AGTGTGCATAGCATGCATACTTCATGTTCCCACTTTGGTGGTTTGATCCCTGGACCACCAAAAAGTGAGCAACATGGACCAGAGAGACGGTCAGTGGGGA
A
>NM_053015-chr1-90915100-0-200
AGGTGCCGTGTTCTCAGAGGATGCGGTTTGCCAGCAGATCCCTCCTATGGGGGACCAGAACCCAGTGGTGGAAATGAGCGCACAACTCCAACGCGTGTTC
TGCTCTCAACCGGCTTGGGGACAAGGTGCCTCTGTCCTCCATACCCACTTCAGCGCCTCCCAGGAGGGCCACTGGAGTCCGCTCTGCTCTTGGCCTGTCC
A
>NM_053015-chr1-90915100-0+6200
TTGCTCTTTGTCACACAGAAGACATGGGTGACAAGCACAGTGGTAGGATCATGAGGCAGACGGCCACATCAACTCCACAGTCATGAAGCAGAGAGAGATG
AATGCTGGTTCTTGGCTCTTTCTCTTCTATCCTTTTTCTTCAGCAAGGGATCCTAGCCCGAGGGATGGTGTTGCTCACATTCAGGGTGGGTCTTTCCTCC
C
>NM_001101647-chr1-90953108-0-13200
AGGAGCTCTCTGAGATGGAGGATAGAGTGGCCATGACAGCCTCTGAAGTTCAGCAGGCTGAGAGTGAGGTAGCCCACCCACCCTACTCCTTTGGGATGTC
CCCAATGACAATGTCCTGGTGACGGGACCCAGTCAGAGGCCTGACAACCCAACAGCCCACCTACAGGCTCACAGAGGCCTCCCTGGCAGCCAGGAGGGGA
G
>NM_001159725-chr1-90967667-1+800
TCGTCCATCAAGTTTCTGCATATCACCCATCTGCCTACCCCTAGATCTATTCACTCACTCACACATCCACCTGCTCCATGCATCCATTCATTGCTTAGGT
GTGTGCTGAGCAGCTACTATGTGGTAGGCATTTTTGCCAGCCCTGAAGAAACACAGGTAACATAAGAGTGACTTTGGTCACCTGTATTTTAATTTACAGC
C
>NM_008998-chr1-90969620-1+200
CCAAGTGTGACTTCTAGCTTACTCTGACCCAGCTGATCACATGATCATGTGGGGACTTTGCACCGGAGTTTACAGGAAGAGTCCTGCCGGCTGGGGCCTT
GGTGGGAGCAGGGGGCCTGCTCACTTCATTTGCTCGGCTGCTGGTAGTCAGTGTGCACTGCTCTGCCCACCCCGCCCCTGGCAGGACCCTGACGAGTCAT
A
>NM_008998-chr1-90969620-1-1000
ATTGCTCCTTGTGCATGTGTTGCAAGGGCAGGTCCAGCCACCCACAAGTCTGTCTTCAGGGTACTGAATCGAGATTAGAGTTTAAATAGAGGGCCAAGGA
TAAGCACCTCTATTCTGATCAGTCTCAGACAACGTGTGGTCCCGCCCACCACGGATCCGTCATTATAACAACATGAGAACTTCAGTCTCATTGTAAGGTA
G
>NM_001111312-chr1-90998727-0-600
AACTGAGTACTCTCAAAGGACGATTCGCAGTGCTTTGAGTCCCAGGTACCTGGGCTGCCATCAGAAGCCACCTGGAACTGATTCCAGAGCAAGGCTCTCA
CTCCTTGGGGATGGACTTTTATCTCAACTGGTTGAGATAGGGATGCTGGCTTAAATTATAACCCCAGCCTATCCCTCCTAGGTGCAAACTCTTCTGGGCC
A
>NM_001111312-chr1-90998727-0+0
TCTCGGGGTACCCGAGGATCCCCGCGGTCCTGGCCCCGGCCTCCCGCGTCCCCCGCGTTCCCAGCCCCGCGCCGCTGACGCCATGACGCCGCGGCGGAGC
GAGGGGCGGAGCGGGCGGCCGGACGAGCGCGGCTCCAAGACCGGTCCCGCAGCAGCTGTGCGCCGTGGCCGATGGACATGGGCACGCAGGGATCGGGGCG
C
>NM_001111312-chr1-90998727-0+200
CAAGCGGCTCCCCAACCGGGAGCGGCTGACGGCGGAGGACGACGCGCTGAACCAGATCGCGCGCGAGGTAAGCGAGACGCGGCCACAGCTGTCAGCGTCC
CCCGCGGTCCCCAGCCCGTCCCCAGTGGTCCCCAGCGGCCGCGCTTTGGACCGGGCCCCAGGAGCGCTGGGCCCCGGCTTTCATCCACGGCCTGCGGACT
A
>NM_001310732-chr1-91053444-0+24000
CTTCCCCCATACACAGCCAGCTCCCTATCTCCCCAAACCCCACACTCCACACTGTCCCTGTTGCCTCCTCTTGTCTCATTTGTGCCTTTGAAAACCCCGG
GTCTCCTCTCTTCCCAAATAACTTTTCTTTTAGAACCCGTCTGCCTTCCCAGCACAGGCCAGGGCTCACTCAGCCCCAGGGAGCCTATCTTGCTCTCAGG
C
>NM_001033408-chr1-91145103-0-30000
AGCTTTGAACCATGTCCAGACTACATTTTGGGGCAAACAGCTGAAATTGACAAGGTGACCTGTACAGACTCAAGAGGCACAGGTGGAAACCAAAGGGAGG
ATGAGGTACAGGCAGGGGACACCACAGTTGAGGACCAAGTAGGGACAGTGGCTTCTGGACCTGCAAAGCAAAGCAAAGGCACCGAGAATCATGGTGAAAG
T
>NM_001168392-chr1-91179822-0+33400
CACCCACCCCACCCCCTGTATAAGCCCTGGCTGTCCTGGACCTGTGTAGAACAGGGTGGCCTCCAGGTGGTGGGACTAAAGTCATGAACCACTTTATTTG
GTGGGAGGGAAAGGAACGAGGACCCAGAAAACGGGTAGAGGTAGACAGAGAGGGAGCAGAGCCATGAGGGCAGAGAAGGAGGGGACAGAGAGGACAGAGA
G
>NM_026454-chr1-91250304-0-13600
TAGAGTCACATGAAAGCCAAAAGACTAAGATTAGTGGCAATAGTCCCTTAGTTTTTGTGTTTCTCTGTCCCAGACTGGGTGGCTCTTCTGATAGGAGACA
GAGTTTTTGGATTTTCCTTTAATAAGCATGTGTGGGTTTAGAGAAGGAGAGAGCTAGGCTCTAACCCCAAAGTCAGCTTTAATTTTTCATTGAATTGGGA
C
>NM_026454-chr1-91250304-0-3800
CCACAGCATCCGAGAGCCAAGTTCCTTCTGATTTAGCTTCTAGAAGCTACCTATCACAGAGAAAAAGGAGCTTCAGTTGAGGAAATGCCTTCATGAGATC
CAACTGTAAGGCATTTTCTCAATTAGTGATCAAGGGGGAAAGGCCCCTTGTGGGTGGGACCATCTCTGGGCTGGTAGTCTTGGGTTCTATAAGAGAGCAG
G
>NM_001355764-chr1-91250566-0+200
TGAAGGGAAGCGGGAGGTGGACGCGGCCCGCCACGGCGACGGCGGGGAGGAGGGGCGGCCGGCCCGCCTGGCCCGGTTCGGTCCCTGACCCGGTTCCGCG
GCGTGTCACCCGGGGTGTGGCCTTCTCCTCGGCCGGCTCAGTTTCCTCCGTCTCCGGTGGGCATTGGACCCACTCCTCGGCGCTGCCGGTGGGTTGGAGT
T
>NM_016717-chr1-91298338-0-4400
TGAAAGTAGAGAAGAGGGTGGGGCAACAGGAGGATCATGAGAGGAAGGGTTTACGCAAATACAGCACTTATGTATTCTCAGCAATTTTCATTTTAAAAAG
AACTGGGGTAAGCCCAGCTGTGGGAGAGCACTTAAGCCTTAGGCTTCACCTCTAGTACTGCCCCACCCCACCCCCCAAAAAACCCGAGGAAACAAACCAA
T
>NM_016717-chr1-91298338-0-400
CTAGATCGCCTCAAAAGTATCAACACATAACTTCCTAATTTCAGGCAATTAAATCATTCGCGAAGGCGGATGTGGGGTATCCTATGTCCAGCGAGCACTA
GCCGCCAACCCTTCCAGGCGCTCAGTCTTGGCTGCTGCGGTGCCTCTCATTGCACCGCGCATCCTAACACTTTTACTTCCATGAACTTTGCGGCGACCGG
T
>NM_016717-chr1-91298338-0-200
TGAAGTCACTGGTCCTTCTGTCACTAGTGACAGCCCAGGGAGGTGGGCTCCCAGAGCACGGTGCCAGTAGCTGGAGCACCCAGATGACTCGCCATGAGCG
GCGCGCGCTTTGCCGATGACCGGTTAGATAGGACCGGCAGCGCGGTGGCCCTACTAAGGTAGTCTCCAGCTCCGTCCCACTGCCACCTGACCCCACATGA
C
>NM_016717-chr1-91298338-0+0
CCAATCAACCAGTCAGGGGCGGAGGCAGGGCCCGTGCGGCTCACAGATTGGCCAAAGCGCGAAGCGCAGCCAATGCGGATACTCCGGGACCCGAGGCTCC
GCCCATTCAGAGACTTCGGGGCGCTCAGGCTTGGGGTGACCTGCCGGCGATCAGGGGGATGGACGCGGCGCGAAATGGCGCGCTGGGCAGTGTGGAGAGC
C
>NM_016717-chr1-91298338-0+200
CTACCCGACAGGTGCGCTCCCTTCAAGGAGCCCGCAGGGCCTAGGGACACCTGGGGGACCTCAGTGAGTGTATGGTGAGGCGGGAGGAAGGGACACGCAG
AAGCGTCCGGCCACAGGAACCGGGAGAGAACAGGCTACCGCCCAAGCTGAGGGCAGAAGGGGGCCCACGGGTGACAACTGTGCCGAGTGTGGCCACATCA
T
>NM_016717-chr1-91298338-0+400
TCCTCCCGCGTTTCGGGCTTCTTCCCAGGGAATGGGCTCTTCCTGGAGGTTGGAACTGGCAGCCGAATCGCGATTATCTGCGTTTTACAAGAATCGCCGC
TGCTTAGAGTCTAGGATGGCGTGGCTGTGGGACGGGGGGGAACGGGGGGGGGGGACGGGACTTTGGGGCCCATTTGACCACCCGAAGGTTTAAAGTGGGC
T
>NM_016717-chr1-91298338-0+600
TTTGGGGCGGGAACCCTAGGAGCACCAGGACAGTGGGGGAGACCTGCCTTCTCTTGCTGTCCACTGGGCTGTGGGACCTCCTCCCCTGGCGCGCAAGGAA
CCGGAGGTCCTGGCTCAGCCTTCTCCCACCCAGGAATGTGTTATACCAGAAGCCCCCTCTCCATCCCCATCTCATTTTTTTCTTCTTTCTCTTTTCTCTT
T
>NM_001033292-chr1-91322075-0-200
CTGGCTGGCTGGCTGGCAGGCTGGAGACCCATCCCAGGCCAGGAGCCCTGCTGAGGGGTGCTCTCACTTCACTCTGTAGATGGTAGGGCTCCAGCCGCTG
AGTGGAATCTGCCAGCCTGACTTGCATACCCTTCCCCCAGGCCCGCACTCTTCATGCTTGGAAGGGCCAGGCACCCAGCCCGAGTTGCTTGGGCCAGGCT
T
>NM_001033292-chr1-91322075-0+0
TTGAGGGCCAGTCTCCAGAGCCTGCCCCCCTCTTGCTGCCTCCCATCTGCCCCGGGAGCTGCTTATCAGGTAACCAGAGCCTTCAGCAGCGTCCACGCCT
GAAACAGGAAGCCGTGCCGGGCCTGTACACAAGCCACTACTGAGAGTCAGACTTGAGGATGGAGGCGCAGCAGGCACTGGTGGCCTCCAAGGATGGGGAT
A
>NM_001033292-chr1-91322075-0+3200
TTGCACGCTGCGGCTGCCCACGGCCACTACTCTCTAGTTGTCTGGCTGGTAAGTGGGCCTTGTGGGGAGCGGGGCATCCAGGAGGACCAGGTCCTAGGGC
CAGCTAAGCCTGGAAGGGGGCTTTCAGGCACTGGGTTCACATACAGCACCTAGAGCATCAGGTGGAGCCCCATGCCTCTTCTGTGCCCACGGGACTCTAG
G
>NM_001033292-chr1-91322075-0+9600
AGTGACTGAGCTATTAGGAAGAGCTGGGAACAGAAGGCTCAGGGTGTCTTGGGGCTGAGGATTCAGGAGGGTTACTCTCAGCGACCCAGAGCCCCTGCTT
GTCCAGGGGGCAGCCGTGGAGCAGGCGGATGGTGGCTATGCGGTCTTCATCATGACCTTGGAAAAAATTCTTAGCTCCCCCATTCCCCTTCTGCAAACCT
G
>NM_001033292-chr1-91322075-0+12000
AAACTGAGTGTAAGGTGAGACCTTCCTCTGGCCTCCTTCATCTCCTGGTCTTAACAGAGTTAGCTCTCACTTCTTTACCCTCTCAAAAGGTATATAGTGT
GTATCGTCCTTTGGTTGCTCCACTTGGCCTTTCTCTTCCCTGCAGTAGAGCCATGTGCTCACCTCTTGTCTTCTGCTCTGACCTCCTCAGATGTCCAGGC
T
>NM_173395-chr1-91366430-0+0
CCTCCTCAGGGTCCCCTGTGCCTGCAGAGCGTGCCCTAGCCGCGAGGGGGCGACGGCAGCGAGGGCGGCGCGCGCGAGGCGGGGGATTCAAGCGCGTTAT
AAGGCGCCGACCTGACCAGCCGTGCTCTTTACTGCCGCCGCCGCCGCCAGCATGGCCTCGACCCGCCGCCCCGTCGGAGCTCGCACGCTGCTCGCCTGCG
C
>NM_173395-chr1-91366430-0+4000
GATCTACTACCTGGTGAGTGGGGATGCAGCTGGCTGGATGGAGCAGGGTGGGGACCTAGGGTGACCTCGTCTGTGTGCTCCGTAGCCCGAAGTTGAGGGA
GCCTTCCACCGGGGCCCAGGCTTGAATCTGACCAGCGGCCAGTACACCGCACCTGTGGCTGGCTTCTATGCGCTTGCTGCCACTCTGCACGTGGGTGAGG
T
>NM_173395-chr1-91366430-0+4800
AATCTGCTGGTTTTGCATGTCACCTATCTTGGTTTCCCATCGGAGAAGCAGGCCTTTGTGGCCTTGCATGGATCTGGCCTTTCCTGTCTTTCCTCCTGAG
GGCCCAGGTTCAAGCACTGCCTCCTAGGGATGATGGCTCTGGACCTAGCACTTTACTGCCTATGGGGCTGAGCACTGAATGGCTGCTGCTGAGTGCAGAG
T
>NM_023343-chr1-91398823-1+0
GGGGAAACGCCATAACAATTTATCACGGGACCTAATGCCCAGGCCAAGAGCGCCCGTGCGCTTGCGCAGCCCACCCCCGCCCCGCCCCCGCGCGTAGCAC
TCTGGGGCGGCGGCTGGGCGGCGCGCGATTGGCAGGGTCTCCCGCGGTGAGTGACGGCGCCGCCGCCGCCGCCGCCGCCCAGGGTAGCGCGGAGCCTCCG
C
>NM_001355152-chr1-91398823-1-200
TTGGCCAGTGATGGTGTTTTTTTCTGGTCTCTATCCCAGTGGGACAGCTGAGACCCCGCTGGGCGCCATCCTGCTCCCGGGCGGTCAGAAGGTGCTTTGC
CTGCTCGGTCACACAGGGAACAGTGGACAGGTGCAGACCCGCCTCTCCGGCCAAAAGCCTGTCTGGATGTCAGGCTCGGCGCCACTCCTCCCTTCTTTCC
G
>NR_026924-chr1-91406029-1+400
TGCTACCCAGCAAGCCAGTCCCCACCCTCCCCCTTCACCCACGCAATGGGGTGAGCCAGAAGCCATAGTGTAGCCCTCTTAGGGCGGGTGACTTCCCCTG
GTCCTTCTGTTGCAGGATCTGAGCAGCCACTCACTGGGCAGCACCTTAGCTGCTGTATTCACCGTGCTGAAGGAGGCTGTGGGCATCCTGCCCAGAGAAG
C
>NM_019479-chr1-91413222-1+1000
GGGTAGCAGCTTTCAGGATCTGCTGGGGGACTCCCTAGCTGGGCTGCCTGGAGGCTCTGGGAGGAGCAGCTGGCCTCCAGGAGGGTCCCCAGAATCCCCA
TTGTCCAGTCCCCCAGGTCCCGGGGACGACCTGTGTTCTGACCTAGAGGAGATCCCAGAGGCTGAACTAAACCGGGTGCCTGCTGAGGGGCCGGATTTGG
T
>NM_019479-chr1-91413222-1+800
GTGCGGGACGCTGCTCTCTTCTTCCCACCCTCCTGCACAGAGCGGGAGCAGCTGCAGGCTGAAGCAAGCGAGCGCTTCGCTGCTGGCTACATCCAGTGCA
TGCATGAGGTGCACACGTTCGTGTCCACGTGCCAAGCCATCGATGCCACTGTCTCAGCTGAACTCCTGAACCACCTGCTAGAATCCATGCCGCTGCGTGA
G
>NM_019479-chr1-91413222-1+200
GCGCCCAGCCGGGACCGTGCAGGCCAGGAGGATGAGGACCGCTGGGAAGCACGGGGGGACCGCAAGGTGCGGACAGGGGCTACGGGTGGATGGGCTTGGG
GGAGGTTGCGCGGGCCAGGGGGCTCAGTAGCCGCTTCCCACAGGCCCGGAAGCCCCTGGTGGAGAAGAAGCGACGCGCACGGATCAACGAGAGTCTTCAG
G
>NM_019479-chr1-91413222-1+0
TACAGGCTGCCTCACGGCTGGCCTCTCCGACCACGCACAGCCAATCGGTGCATTGACATGTAAATAAGTTGCTATAAAATGGGCGGGGTCCCGCGGGCCG
GAAGACTCCGGAGAGCTAGTGGGGCCTCCGGGCTGCGACCCACCTCGCTGAGTAGTTTGCACTAGGGCGCCGGGCTCCGTAGACCATGGCTCCGTCCCAG
G
>NM_019479-chr1-91413222-1-800
GAGAGGGACTGGGGGTAGTGGGGATGGGGGACTCTAAGGGGACTCGCGGGGAAGGGAGGTGAGCGTGGAGAGGGGTTGGGGAACAGGGATGTGTGAGACC
ACCGCAAAGAGGATGCGGAGGAACTAGAGGGAAATGAGAGGCGCTTAGGCGGGTACGGGGTGATGAACAAGGAAGGAGAAGCTTGACTGGGGGCAGTTGG
G
>NM_019479-chr1-91413222-1-12800
GTGACTGAAGAGCTGTTCACCTCAGAGGCCAAGGAGTGAGTCCAGTATCTCAGGGCATGTCCTCAGCAGCCTGGCTTCCTCACAGCTGGGCCCCACCTTC
TAAAGGTTCTACCTCTGTCCCCCAGGGGCAGCAACTGAGCCCTCAACATGGACTTTCAGGGGTGCTCTAGGTCCTAGCGGCCACCCTCGGCTCTCTTGTG
G
>NM_011066-chr1-91459328-1+12200
CTCCTTCATTGCTCCTGCCCAGGATCTGCACAGATCAGCTTCCCCCATGTCCTGGCTCGGGCAGTTACAGTTGTTCTTGACTCCCAGACAAGAAGGGAAC
ACTACCCAAGCAGAAAGCAGGTAGTCCATCTCCCAGACTCAGCCTCAGTCCCCAGGGTAGATCTTTCCAGGATAGTCCAGCTGTAGGCATTGGCAGAAAG
G
>NM_011066-chr1-91459328-1+4600
CACTTTTCATAGTGGGAGCACAAAACTGTGTGCTGCAGTATCCTAGGCTCTACTACCCCAGCCCTTCCAGTAGGTGCACATGCACAGAACTCTTCGGTAG
ATAGTACTGGCTGTGCTAGCCTGTTTCTTCCAGCTGGTACACAGTCACCTGTGGTGCAGAGTCTTAGACTATGCTATTCCCTCCCACACCCACCCTTACC
C
>NM_011066-chr1-91459328-1+2800
TTCGGATTGCAGCAGGCAGGCCCCAGGGAGTTGGCTCTTACCAGGAAGTAGAAAACATGTTATAATATTTGAGGTTGTAAAATACTGTGGGGTTCGCAGA
CTCGAGGTACAGGCTGTCGGGGCCCCCTGTTATATAAAGTTGGGAAACAGTCAGGAGTTTGCTGGGTTGTGACTAGCCGGGTGTAGGCTGTTCTTGCCGG
C
>NM_011066-chr1-91459328-1-200
CGCCGCAGTGGTACGCGCCACTCCGGGGCTGCACGAGCGGGCCACCGCCGTGCCAGGTGAATGGAAGTCCCGCAGGCCGGAAGTGGACGAGCCTACTCGC
CCGGGCGCGGGGGGGCGCAAGAGCGCGCAGCATCTTCATTGAGGAACCCGGGCGGCGAACATGGAGTTCCATGTGCGTCTTATGTAAAGAGAGCGACGGG
C
>NM_028718-chr1-91494668-0+0
GGCGGGGCCGGGCGCGCGTCCGTTGCCAAGGCCGCGCGGCCCTAGAGACCGGGTGCTGGTGGCACGCGCAAGCGCGGTGGCGAGCTGCGGTGCACTGTGG
GATGGGAGACCGGCGCGCCGGGACGGCGGGCATCTCGGGGCACCGGGCAGAGGCGCGGCGCGCGAGGAGGGGCGCGAGCGGTCGCGGGCGGCAGCGCCAT
G
>NM_001039126-chr1-91540565-0-400
TCTCCCCCCGGTCCACTGGGGTCCTCCCCCTGCAAGGTACCTTCCCTAAGTTGTGTAGAGGAGAATGAAAGGACCCGACAGCGTCCATGCTTAAGAACTG
TTCGTAACGCAACGCACACAGTGTGACCGATGTAAAATCGGGAGTGCTTGAGGGAAAGCCACTCTGTCAACACGCCTTGACCAAGTTACAGACACTATTG
G
>NM_023046-chr1-91541080-0-200
GGGGTCAGGGCGGAGGCTGAGGACCAAGTAGGCATGGCGGAGGGCGGGACCGGCCCCGATGGACGGGCCGGCCCGGGACCCGCAGGTAACGTGCGCGGCT
AGGGGTAGTAGGGAGCGGGGTTGCGTCTTGGGGTCAGAGTGTCCCTTGGGCGTCCGGGACTCGGGTCCTCGGTCCTCGCAGGCCAGATCCGAGGAATCGC
G
>NM_007855-chr1-91801461-0-6200
CCTGTCTGTGCTTTACAAGATCAACGACAGCCCTTATTCCTGAAGTGTAGCCAGTCCAAGGTTTCAGCTTGGAGGGCCAGGCCTCTCGTGTCAGATGTGA
GATCCCACAAGGAGGCAAGCAGAGCTGAGGGAAACGGAAGGGGATGGGAGATAAAGCCATTCGATCTTCTGGATGTAGCCAAGCCTGAATCAAGAACAAG
G
>NM_007855-chr1-91801461-0-600
CCCGCAGAGGCTCGCTGTGATGCCTAAGCTATAAAGCATTTAGGGGGCAGGTTCTGAAAACGTGTCCAGGCTGAAGTAGCCCAGAAAATCGGGATTGAAA
AAGGATCTCCAACTTGCATACTGGCCCGAGCCGGGCGGCGTCTCTATAGATCCTAGAGGCGAGATCGTGGGGGTGGACATCTCTGCCAACAGGCGAGTAT
C
>NM_007855-chr1-91801461-0+200
GGCCGCGGGCTTGGCCAGTGGCGTGCGCTCGGCGCCCCCCAGCCCCACGCGCGCCGGGCGGGCGCCATGGAGGAGGGCTCCAGCTCGCCGGTGTCCCCCG
TGGACAGTCTGGGCACCAGTGAGGAAGAGCTGGAGAGGCAGCCCAAGCGCTTCGGCCGGAAGCGGCGCTACAGCAAGAAATCGAGCGAAGATGGCAGCCC
G
>NM_007855-chr1-91801461-0+400
GACCCCGGGTAAGCGCGGCAAGAAGGGCAGCCCGAGCGCGCAGTCTTTCGAGGAGCTGCAGAGCCAGCGCATCCTGGCCAACGTGCGCGAGCGCCAGCGC
ACCCAGTCGCTCAACGAGGCCTTCGCCGCGCTGCGCAAGATCATCCCCACGCTCCCCTCTGACAAGCTCAGCAAGATCCAGACGCTCAAGCTGGCCGCCA
G
>NM_007855-chr1-91801461-0+1000
CCTGTGGTTCCCCATCAGGGTCCAAATACACTTATTGGACAAATGGTCACTTTTCATTTTTGGTGGATGGGTATCTGTGGGTGACTCTGTGGGGAGCGGT
TGTCAAAACGTCTTCCTTAGGCCAGCGGAGGCCAGGAGATGCGATGCCCGCTGGGTTGTGGCCGACCTGTTGCCTCGCGCTCATTCTATGGAGCTGAGGA
G
>NM_007855-chr1-91801461-0+14400
CCTCACACAGAGACTGTTGGGCTAGTCTGGGGCATTCCTCTGGAGTGTGCTAGCTAGCCTGCCTTAGGTCAATAGTGTAGCTCACGGGTTCCCCTTGACC
ACAGGGATGCAGTTATGACTATGAGGCCACATCTTAAGCTCCATCTGCCAGAGCCACCTGCCTCTGTGAGGTCCTTGACTGGTTGATTGTTCAGGTTTAG
G
>NM_207225-chr1-92180341-1+42600
GATTGAAGGTTTGCAGAGGAGAGTGATGGGCAGAAGCTGATGTTGCCAGGCTGTGCAGAGGAAGCTGTGGAGGCCATGGAGAGTTCATTCACTTCTGGGA
GTGTGACATCTTTGGACTGCCAGGGAGGTGTGCTGGGAGGTGTCAGAAGCAGTGTGTTTCTAAGTGGAGATAAGGCATGGCCCATGCCAACCTGGAGCTG
T
>NM_207225-chr1-92180341-1+30600
AGCTGGAAAACACCTTGAACAACCCACCTTTAGAGAACAGCTCTTGATGTGACGAGCTGATTAGTTGCAAGCAGCTAGGGAAGATAGTTGACTTGCTTAA
TAAAATGATTTGTAGGCTGTGCATGGTAGTGGATGCCTTTAATTCCAGCACCCAGGAGACAGGCAGGTCAGTCTCTTTGAGTTCAGGACCAGTTTGGTGT
A
>NM_207225-chr1-92180341-1-10000
GTGTTCGAGGCAGAATTCTTTTTCTTTGCTTTGATGTTGACTCTCCTTTCCCTTGCTTCCATCCTAGAGTATTGAACTGAAGAGCTTGTCCACCCTTCTT
TTCCTGCCCTCATTTCAGAAGGTGTTTATTCTATTTCAAAGGTAGTGGTTTTTCTTTCTTTCTTTCTTTCTTTCTTTCTTTCTTTCTTTCTTTCTTTCTT
T
>NM_207225-chr1-92180341-1-18000
AATCACATTTGTCTGCCTCTTTGGTTTTTTTTTTTTAAGATTTATTTTATTTATTACATGTAAGTACACTGTAGCTGTCATCAGACACCAGAAGAAAGAA
TCAGGTCTTGTTACAGATGGTTGTGAGCCACCATGTGGTTGCTGGGGTTTGAACTCAGGACCTCTGGAAGAACAGTCAGTGCTCTTAACTGCTGAGCCAT
C
>NM_207225-chr1-92180341-1-18600
ACTCAACTCTGTTTAAAAAACTTCCTTAAGGAGGCCTGCAGCCTGCTTACTGTTGGGGTGTCTTCCCCAGCCTGCTTGCTGTTGGGGTGTCTTCCCCAGC
CTGCTTGCTGTTGGGGTGTATTCCCGAGTCTCCATGCTCTCCTCTCAGACAGGCCGCTCTAATGGCAACATTGCCACACTCGAGTCCAATGCAGAGTTGC
C
>NM_207225-chr1-92180341-1-44000
CGCCTGGGGGGCCGTGCCCATGGCAACCTGGCACGGTTGTTCAAGGGACACCACAGGCAGCAGTTGGTGGGATGCATGGACCCCCACAACCACCCCCCAA
GACAGGACAAAGGGAGTCTGAGAAAGAACAGAGAGAGGGACTGCGGGGGACAGGTCCCTGGAGTGACTGAATGGGAAACATCAAGAGCCACGGCCCCCAC
A
>NR_105865-chr1-92464542-1+35600
GAGGTAACTCAGTGCCTGCCACGGTAGGATTTAGTGCCACCTCCTGGGAGGTATAAAATCCCAGGATTTCTTTCCTCTAGCCCATCTCCCAGACTTGTGG
CTGCGGCTTTTCATGTCCTGACCTCCTGACAAGTTCCAGAGACTTCATCTCCTCCAGGTGCAGTCAGTCTTCTTCCTCTCCATCTCTCCGGCCTCTGCTT
C
>NR_105865-chr1-92464542-1+17200
GGTCTCGCTGTGGGAGCAAGGGTTCAGATCTATCACCATTGTGTATGCACCTGAAGTCGGTAACTTCCAGAATCTGTCAGTAGCCAATAGTTCAGCAGGG
CTGGGTGGGGCCCCATGAGTCCCTCCGCTATCCATGGTTGACTGCTGGCAGGCCTACTCTTGTAAGCACAGTTCAGGCAACCACAGCTCTCATGAGAGCA
T
>NM_024197-chr1-92473758-1+200
GCGGCGGGTGGCTCTCCTTGCTTGGATCTCGGCCTGTCGGCTCCGAGCCCTGACGCTCCGGCGGCGTCTGTCAGACCCGTGAGCCGCGAGCTCCTGAGGC
CTCCGCTCACAGCACCGGTGCAGCGGGACTCACTTTCCCGGCTGCATACGGAGAGCCGAGATGCCGGAGCTCCGGAGCCTGGGCCCGCATGCTCATCGGT
T
>NM_024197-chr1-92473758-1+0
CTTTTTTCGACAGGCGCCGCGAACACTCAGTGGTGACGTCATGGCAGCGCGCCGCGGACGAGCTAGGACCCCGTCGCGTTCATGTCCCTCTGGTCCTTGA
GCCGGCGCAGACGGCGAAGTCATGGCCTTGAGGTTGCTGAGACTCGTCCCGGCGTCGGCTCCCGCGCGCGGCCTCGCGGCCGGAGCCCAGCGCGTGGTGA
G
>NM_001011525-chr1-92491753-1-10200
GGTGGGAGCATGGCAGCATCTAGGCAGGCATGGCACAGGCAGAGCTGAGAGTTCTACATCTTCATCCAAAAGCTGCTAGTGGAAGACTGACTTCCAGGCA
ACTAGGGTGAGGATCTTAAGCCCACACCCACAGTGACACACCTACTCGAACCAGGTCACACCTATTCCAACAAGGCCACAACTCTACATGGTGCCACTCC
C
>NM_147039-chr1-92518515-1-8600
ATCCATGCTGGATCCTTCTCAACAGTCTGTTTTAAGGGAACCTTTATTAACCCCTTCTTCCCCGTTATGCAGTTCTGAATCCTCCCTGTAGCAGGGGCTC
TTCGCTCTTGCCTGAAGATGTTTCTTTTCCCGGGTTTCAGCACCAACTCTTGCGCGCACTCAACAGGCCAGGAAGAACGACGCTGCTACAGGATCCTTCT
G
>NM_147039-chr1-92518515-1-9800
CCTGAAGCAAGGGATAGATAGCCAGAGGGGCTATCTCTTTAAGGGGAATTTAGGGATCAAAAAGCGTGGAAAAATTTGAATATCATGTCGAGCTGGTATC
GGCTTCTGGAATACCGAAAGGATCTCTCATCTCGGCTCCATCCTTTGTGCTTGTGGGATCATCCACCACATCCACAGGGGCAACTGGATCAGGAGCCTCA
T
>NM_146490-chr1-92596521-0+800
GGATGCACTCGGGATCTGGGAGGCACAAGGTCTTCTCCACCTGTGGCTCTCATATGATGGCTGTGTCCTTGTTTTATGGAACTGTGTTTGTCATGTATGC
CCAGCCTGGAGCAGTGGCATCCATGGCACAGGGCAAGGTGATATCTGTCTTCTACACCCTGGTCATCCCCATGCTCAACCCCCTCATCTACAGTCTGAGG
A
>NM_146491-chr1-92607839-0-200
TGAAACCCTGTATTCTGAGAGTCTGTAAGGTCTGCAAGTCCCTTCATATCCTAGAGCACAGCTCATGCTTCTACAGAGGGAGGGCTCAGGAAAAACCTTA
CTAATTCAGTAAATCTGAAGGAATGTCTGCTTTCAGGTCATATCTGCTCATCTGGGAGGAGATCAGAGCAGCTAGTGAGCTTCTCTGCACAACAGACAGC
A
>NM_153114-chr1-92648841-1-2400
TGCCCCAAAGCACACCATGGCCTGTCTGTTTCACCAGGTGGGGACCACAAAGGGCTGAGCCTGCAGTCTGGTAGTGCTGGCTACCCACTCCTTGTTCTGT
AGTCAGATGCATTTGTGTCCCTCCTCCAGACAGTCACATTCTGGGCCTAGCAGCCCTTCCTCCAAGGGGGACAAAGAAAGGGAAATGTGCCTCAATCAAG
T
>NM_016696-chr1-92831645-0-26600
CGCATTCATGGTGTTCCTTTACAACAATGGAACCCTAACTAAGACAGCAAGTGAGGCTGTTTGGAGCAGTGATGACTGGAGCAAGGCCTCCCAAGTACGT
GCTGTTGTTGTAGAGGTGGGATCTTCTGCAGATGCAGGAGTTCTAGATGGAATCTCAAATGCCCAAATAAGCCAGGCTGCCATGAAGACAGTCAAGCCAG
T
>NM_016696-chr1-92831645-0-16800
TTGGGGTAGGGAAAAAAAAACAAAAAACAAAAAACAAAAAAAAAACACTGCTTCACATGGGCCTCCTCCAGCCCATGCCTGTGTCCGTCCCTGATATCCG
CCATGAGGAGTCTTGTTGTCCTCCTTGTACCCCAGTGCCTTATGGAGCCCCAGACCTTTGGGCTCTGAGGACCCTTCCTTCATCTCCTCAGCACGGCTGT
A
>NM_016696-chr1-92831645-0-200
GCCCTGCCCCCGCCCCCACAGGTGGTGCCGCCGCCCTGGGTGCTGGGCTGGGGGGGACACCTTAGGGGACCCCGGACTCGGCCTTTGCACTCCAGGCTCT
CCCCGCCGCCTCCCATCTCACCCAGGCAACGGAGCACATCGCCTGGGCTGAGAGAACATTCCCTCCTCTCCCTCCGGAGAGCGAAGGGGCGCCCGGTGCG
C
>NM_016696-chr1-92831645-0+0
CCCCGATCGTGCCCCGCCTCGCCCCGCCCCGCCCCGCCCGGGCGCTCCCCTCTTCCCGCCCGCGCTCCCCGCCCCTCCCTGCCCCTCTCCGCGGCCGCCG
TGGGGCCGGGCGGGCGGCGGGGGAGGCGCCGAGCCGGGGCTGCGCGTTCGCCCGCCGCGCTCTAGGCGGCCCGACTGAGCGGCCGGACCTCGCGCCTCGC
G
>NM_016696-chr1-92831645-0+600
AGGTCTGATCTGGGCCCCTACCCGCGCCGCAGCTAGCCCCGGGCGCCAGAACCCGCCGCCTGGACTTGGAGTGGCCTCCTGCTCCTCAACTGGTCTATAC
CCCACGGCCCTCGCCCCCGAGCTCCGATCCGCTCTGTTGCTGCCCAGTTCCCAGCCACTACGCTCTAGAGTCCCTTCCCCATAGCAATCTGCGCTCCCTT
T
>NM_016696-chr1-92831645-0+1200
ACCGGGCGCTCCGGGCCGCCTGGAGCTGCGAGCCCAGCTGCAGGTGGTCGGCGTCTTGGATCCCGCCCAGGGGCCTTGTCATCTCTTTGTAAGAAGAGCG
GCCCTCCTGGCGGCGGCCTCGGCCCTGCAGCTGCTGAGAGCAGCCCTTCCCCTCCCTTCCCTTCCCTGCTGCCTCAGGAGCTCTGGGAACCGAATCTTTA
T
>NM_016696-chr1-92831645-0+6800
CTACCTAGGGGATGAGTGCTCCAGAGCCGCTGGTGGGCAGAGCACTGCTTAGCATGCACATGGGAAACTGAGTCCCAGAGATTAAGCCAAGGTGGAGCCT
CTCTAGAGGTCCAATACCCTGACTAGTTCCTATTTATAGTCTGAGTAAGTCAGTGGCCCAGCCCAGAGTTGGCAAGTGCCTGTGTGGGTCCCAGCTTGTG
G
>NR_029559-chr1-92850378-0+2600
GCACTCCACTCTGCTGTCAGTCAGGTGGCCTCTGAGACTGGCCTGAGCTAAGAAGAGGCTGGATTTCTTCTTCCTCCCCCGGGCAGAGGCACCTGCCAGG
CTCGAAAGCCTCTATCAGGTCCCCAACCTAAGTCGGGCAGCCTCTCCCTCTATGTGAGGGCTGAGCTGGCTCTCAGGGAGCCCTGCTAGGACTCTCATTG
C
>NR_029559-chr1-92850378-0+5600
TGGGGGCTCAGGCTGCCTTTGTTCTCCAGGTACCTCTGGCCCCAGAATGTTCTCGGGCCATCATGAAGTTGGTCTACTGTGCTCATTGCCGGGGAGTCCC
GGGCGCCCGGCCCTGCCCCGACTATTGCCGAAATGTGCTCAAAGGCTGCCTTGCCAACCAGGCCGACCTGGATGCCGAGTGGAGGAACCTCCTGGGTGAG
C
>NM_172850-chr1-92902906-1+23600
TGCGGCTCCTTCTGTCCCACAGAGCGAATCCAAACGTGCTGTGGAGCGGCCACTCCCCGCTCTCGCTGGCCATTGCCAGTGGGAATGACCTGGTGAGCTT
CTCTCTACCCACGAGTCTGACGCCCCTGCACCTGAGCACCCAGTGCCTACCTTGGGCCCCTGCCTCTTGTGTACCTGGCTCTTATGCCCACAGCTCTCGT
G
>NM_001347091-chr1-92902906-1-800
GGCCTGAGATCAGTCTCCAGTCATCAATCCCTGGAATCTGCCAAGTTTACCAATCCACCAAAATTTCAAAAGCTAGTGTTCCTAGGTTTTCTTAACGAAT
GTTAACATATTATGAAAACATTCCTTTTGGGGAAGGATGGGACATTGGGATGATGCAAGGTCTCACTCTGGTCCAGGCTGACCTCTAACTTGGAGTGATT
T
>NM_175118-chr1-92906989-0+400
GCCGCCATGGAAGCCGCGGTGCGCGACGGCGGCTCCTGTCTCGTGTACTGCAAGAACGGCCGCAGTCGCTCAGCCGCCGTCTGCACCGCCTACCTAATGC
GGCACCGCGGCCACAGCCTGGATCGCGCCTTCCAGGTGCGAGCGTCCAGGGGCGGGTCTTCCGGGGCGGGTTCCAAGTGGTTCTTCCGGGGCGGGCTCCA
C
>NR_138577-chr1-92910689-1+1200
CAAATGATGTAGATTGTAGGGGTCCCCCAGCCCAGTCTCAAGTTGTACCCCCAGAGGTTGGGGGTCTTATCATTTCTGTCTTGGTGATACTTCCTTCTGG
AAACAGAAGTTGTTATATGAGACAGCCTTGGCCCAGCTATTCCACTTCTACAGACGGACTGGGTGTGCTGCCACCCCATATTTTTATAAGGAGCCAACAC
G
>NR_138577-chr1-92910689-1+0
GCGCCGTGCGCCGCCCCGCTCAGGCTGGGCTCGGCAGCCACCGGGGGCGCTGTGTGCGGCCCCGGGCCTGTGCACCGAGACGCGGCGCGAGCGGCGGAGC
AGAACGCGAGGCAGGACGCTGGGGAAGGCTGGGCATCTTCAGCCTGCGCGCTGCAACTATGGCTTGCGGGGTAGTCTTGGAGGCGGGACCGTCGCTTTCG
C
>NM_181405-chr1-92910825-0+200
GCCTACAGTGGCCGCCGCCCATGGATTTCACCTAGCGCCGGTGGTCATGGCGGCGCAGTGCTGCTGCCGCAAGGCGCCCGGCGCCGAAGCCGCGCCCGCC
CGCCCGCCGCCGGAGCCGCCGCCCGCCCTGGACGTGGCCTCGGCCTCCAGCGCGCAGCTCTTCCGCCTCCGCCACCTGCAGCTGGGCCTGGAGCTGCGGC
C
>NM_181405-chr1-92910825-0+400
CCGAGGCGCGTGAGCTGGCCGGCTGCCTGGTGCTGGAACTGTGCGCGCTGCGGCCCGCGCCCCGCGCGCTCGTGCTCGACGCGCACCCGGCCTTGCGCCT
ACACTCGGTCTCGTTTCGCCGCGCCTCCGCCGTCTCCGAGTCGCCGTGCACCTTCGCCTTCCCTGCCCCGGGGTCGGGGCCCCCGCTGCCCGGCTTCGCC
G
>NM_181405-chr1-92910825-0+8400
GGTAGCCTGGGAAAGGGATGTGGCTCCAGCCCAGCCCTGACCTGCCCACCACCCCACAGAGGTGGTGATGAGCCTGTCCAAGTGCTACTCATCCCTGCTG
GACTCCATGAACGCTGAGATCCGCATCCGCTGGCTGCAGATCGTTGTCCGCAATGACTACTATCCTGATCTTCACAGGGTCCGCCGTTTCCTGGAAAGCC
A
>NM_011796-chr1-92934408-0-4800
CTTCCAATCCTGCAGGACCTGCTAGAATCTGTCTTTCTTGAAACACAGCCTCTAACACTTGCTGGCCTAAACGTGCCATTCTGTCCTGTGTGTCCCCTTT
CTTCCTCCCCAGTGCTGGAGCTACAGGCAGTTGCACCACACACAGCTACAGCTTTGCCCTTCAGCACGCTCCTTTTAGGAACCCATGCCTCTCTACTGAA
G
>NM_011796-chr1-92934408-0+400
TTGGCTCCAGCCGGGTTACCTAGACAACGGAGCTTGCGGCGCTAGGCTGCTCTGCACCAGTAGGTCTCCCGGGCTAAGCAAACACGGTTTGCAGTGAAGG
CCGCGCACTCGCTCCCGGGCGGCGACCGAGTCCACGGGCCGCAGATGGGAGCCCAGGGCGCCGAAGATGCGGGCGGTCCGGGCCGAGACGCCGGCGCGGG
A
>NM_011796-chr1-92934408-0+600
AGCTCTTCCGGGACGCGGCATTCCCCGCCTCGGACTCCTCGCTCTTTTACAACTTGTCCACGCCTCTGGCCCAGTTTCGGGAGGACATCACTTGGAGACG
ACCCCAGGTGCAGCAGGGTCTCTTGCCTGGGCGGGTGTTGTGGATATGTTTCTCACGGAGATGGACCCCGGGGTTAGCAGGACCTCGCCTTCAAGCCTAT
T
>NR_015525-chr1-92950590-1-10200
CATGGTGCAGGAGCTGAGAGTTCTACATCTTCATCTGAAGGCTGCTAGCAGAATACTGACTTCCAGGCAGCTGGGATGAGGGTCTTAAAGCCCACACCCA
CACTGACACACCTACTCCAACAGGGCCACACCTCCTGATAGTGATACTCCCTGGGCTGAGCATATACAAACCATCACAGGCAGATACCCCAAAGTGCTAT
T
>NM_001104529-chr1-92973119-0-7800
ATGAGCTCTGGGGGTGGGGGGGTACTGGTTAGTTCATATTGTTGTTCCACCTATAGGGTCGCAGATCCCCCCAGCTCCCTGGGTACTTCTTCCAGCTCCT
CCATTGGGAGCCCTGTGATCCATCCAGTAGCTGACTGTGAGCATCCACTTCTGTGTTTGCTAGGCCCCGGCATAGTCTCACAAGAGACAGCTACATCTGG
G
>NM_001104529-chr1-92973119-0-200
TGCCACAGTTCAGGACCTGTGAGCATTTATTTTTCCAGAAGCCTGTCAAGGCTCTGGATTAGGGGTGGGAGTGGGGTAGCTAGAGGGGCCCTCAGATTAG
AGGTAGATTGACTGAAGGAGATTCTGCTAGAAAGGTATAGTGTTCTTGAAACCCCCTTGAGGCTGGGGAAGGCAGCTGGTGACTGGAGTGCTGTGGAGGG
A
>NM_022320-chr1-92978903-0-800
GGCAGATGCTGAGGCCAGAGTGTGAGGTGGGGAGAGAGTAAGGATGGAAACCTGGTCCAGTACCTAGGCAGGAAACATTTTGGGAAGCACCGTGGCTGCA
GGTGGGAACCTTCACAGCAGGCTGTGTGCCCACCGTGGGACAGGCCTGGAAAGGTAGTCAACCACATCAGCTGTGCCTGTGGAGGCCACAGTGAAAGAGA
G
>NM_177587-chr1-93006334-0-200
ACCAGGTGGGGCACAATGCAGATGTTGGGAAGTGGTAGTGTTGTCCTGGTGCCAGGAGCCTGGGGGTAAGTCACGGACCTCGTAGTGGCTTTGAAGAAAA
TGGCCTGTCTGCAGTACCCCTCGCTGGTGAGAGAGGGAAGCCAGAGCAGGGTACCTCAGCCTGGGGAAGACGCCAAGCAGGGCGGGTCCTCTGTGGGTGT
T
>NM_001159658-chr1-93006334-0+200
TTTTTGCTACTTGTGCCATCTGTGAGGTGGCTAGAAGGGCATCTAAAGCCCTGCTTCCAGCAGGTACCTATGCCAGTTTTGCCCGGGGGGCAGTAGGCGC
AGCCCAGCTGGCAGCCTGCTGCCTGGAGATGCGAGTGTTGGTGGAGCTTGGCCCCTGGGCAGGGGGCTTCGGACCCGACCTGTTGCTGACCCTGGTCTTC
C
>NM_001159658-chr1-93006334-0+400
CTGCTTTTCCTGGTACATGGGGTCACCTTCGATGGGGCCTCTGCCAACCCCACCGTGGCCCTGCAGGAGTTCCTCATGGTGGAGGCATCGCTGCCCAACA
CTCTGCTGAAACTGTCGGCCCAGGTGCTGGGTGCACAGGCTGCCTGTGCCCTGACCCAGCGCTGCTGGGCCTGGGAGCTCAGCGAACTACACTTACTACA
G
>NM_001159658-chr1-93006334-0+600
GAGCCTCATGGCTGCACACTGCAGCTCAACCCTGCGTACATCCGTGCTGCAGGGCATGCTCGTGGAGGGTGCCTGCACCTTCTTCTTCCATCTGAGCCTC
CTCCACCTGCAGCACAGCCTTCTTGTCTACAGGGTGCCTGCCCTGGCCCTGCTGGTCACTCTCATGGCCTACACAGGTAAACTTGCTCCCCTCTCTGCTA
G
>NM_001159658-chr1-93006334-0+28000
GGGGTGGGAGGAGCGGGAGGCCAGCCAGTGTCTACAGAGGCAGAAAACTACAAAAGCAGCCGAAATCAGGAGAGAAGGCCAGAGGAGGCAGGAGAGACTC
AGCCAGGAAGATGGGGGCTAGGGGAGGGGACATGAAAATAAAACCAGAATGATATTCCAAGGAAATGAAATTAAAAGGAGGGAGAAACAGGAAGGAAAGG
T
>NM_001159658-chr1-93006334-0+28600
AGCCTCAGCCTCAGCCTCAGCCTCTGTGGAGTGGCTGGTCTCTGAGCAGCCTTTCCCACAAAGGCTCCTAGGATGTCAGCCATGTCCAGGGAACAGGAAG
CTGGCCCCAGCGGGCCTTGGGAAGGAGGCCATGGGCTAAGGAGCGTGCCTGAGACTTTTCTGGGGGCTAAGGGGGGCTGGGGTTGCACCAGCAGGAGCAG
C
>NM_001294150-chr1-93082480-1+14200
TTGCCCTTTCTGGGCAAGTCCTAAGTAACCCTGGAAGGGACAGCGGGTTCCCAGTAGAGCCTGTTCATAGTACAGCCCTTCTGGAAGGTCAGGGGCAAAG
GTGGGTGAACCAAAGCAAGTCTAGGGGTCCAGAATGGCCCTAGGGAGCCACAGAACACATGTCCTTGTGTCTGCCTTCGTGAGTGAACTTGTTTATGACA
C
>NM_001110315-chr1-93101874-1+1000
AGGTCTCGGGGAGTCTGGCGTCAGTTGACTCTAGGAACATTGCCTGTGAAGACCCTCGCATTCCCTCATTAAGCCACTCCTCTCCCCAGCTGCTTCCCTT
GGGAAGGCCACCGCCCTCTGCTCCCGAAGGGACAGGGACCACATTGGGGCTAAGGGAGAGGGTGGGTCTGCGGTGCAGTGAGGTGCAGGCTGCTGGGGGC
C
>NM_001110315-chr1-93101874-1+800
GCACTGGCTTAATGCTGCCCATCACTCCTAGTGCTCCCGATGCTCCTCCCTTCAGAGACCCCATTTCCCTTCCAGAAAGACACAGTGTGGGAGGAACCAC
CAGCAGACATGCCTGGCGGCTACAAAGCCAGTGCCCCAGTAACAGGTGTGGTCCCAGGCTGGAGGGAGGGGGCTGGGAGACGCGTCGTCTGGGATGACAG
A
>NM_001159940-chr1-93160870-1+800
AAGAGCCAGCGGGGCCCTGCTGCCTGCTGCTCGGCTCAGGGATGCCTGGCTCAGAGATGCCTGCTCCCTGTGTCTTTGCTCCAGACATGGCGGAGCAGGT
GCCCCTGTGGCATCACTACCTGTTGGCCATCCAGTCACGGGAGTCACCCCGTGTCCAGGACTACCAGAGAGCGGAGAATATCTTGCTTACGGTGCTGGAA
C
>NM_001159940-chr1-93160870-1+0
ATAGGGGCGGCTCCTTCTTGCCAGTCTGGACTTGCACAACTCTGAGCAGGGAGGCGGCACCGGGCAGGGCACCCACTGGCAGGTATGGAGGGGTTTGTAT
GGTGAGACTTTCCAGCCGTGAGGCAGAGCCAGAGACTGCTTCTCCTAGAAGGCCCCAGCTCCTGGCCAGGTGAGCATTAGGTCTTCTCAGAGGGAGGCTG
G
>NM_001310428-chr1-93168423-0-1000
GTTAGGAGAAGGGTCAGGCCTAGCCAAGGCCCTGCTGAGACACACTGTACACAATCTAACAGGATTCGTTGAAGAATATACTCTGGACTTGCACTGAAAA
TTCTCCTTGTCATCAATAGCCCTGGACCAGAAGCTACACTCACGGACCACATAAGGGCCCCAACCAACCAGTATCCAGAGTGCAAGGATGGGGGTCTCAA
G
>NM_001310428-chr1-93168423-0-200
GCACTGCAGAGCAGGTAACCTGCCAGGCTCCAAGAGGAAACCTTTGCTACAAAGGAAGACCTTTGTTCCTGGGGAAGCTCTGTCCCTCCCTAATCCTTAG
ACATCTGTGACACACATCTCACTACCGATCACAAAGTTCTTTGGCACATGAACTAAGTCAGTTAGTGACCCTGAATGGGCTTGTGGTCTGCACCCCTGGG
T
>NM_001310428-chr1-93168423-0+15000
ACTAGGGAGAGATGGACCAGGTGGGCTCACACTCCTTCCCAGCTGCAGGCCCGCCTGGATACCACTGAGGCCCGGCTTCGGAAGTCAGAGCTAGAACACA
GCATGGATTTGGAGGAGGCTCTTAGCCGGCTGGAGGCCTCACAGCAGAGGTGAGACCCAGTGGGCAAGCGCTCGGGGCTACAGGAGGTGCACATCCCACT
A
>NM_001310428-chr1-93168423-0+22200
TGAAGTCAGGGAAGCACAGGCCCGACTGCGCAGCCCACCTCGGTCTGTATCACCACACCAGCGCATGTCCCCAGCTCGGACCAGCTCTCCAACCAGCCTG
CATCCTGCGCTGCAGGCTGTGCAGGCAGCCATTGAAAGGCGGCAGCAGCGGGAACAGGTGGGTGATCACAGCCCACAAGGCCACCAAAGCCACAAATCTT
G
>NM_172463-chr1-93235897-0-200
CATAGCCCAAATGCAAGAGAGCAAAAGGGCCTCGGTTTGGAGGTGGAGCCAACCCAGTACTAGTTCGGCTTTAATGAGCCTCGACACAGAAGGGCCTGGG
AGCTACGCTCCGCTCCCGCACCCTCCCACTCCGCGGACCAGCAAGTTAAAAATGCCACTATTTGCATGACCCCGCCTCTCCCCGCCCCTCCCGAGTGGCC
G
>NM_172463-chr1-93235897-0+600
CCAGGGCACCTAGGCGACAGCCAGGCCAGCGGAACGCGGCGCGCCCCTGCTGCTCAAGGCCCGACCTGTTTGGGACGTTGGCAGAGTTCGACAGGCTTCC
GCAGAGCTGCGGGTCCCCCAGTGCCTAGTGGGGAGCCTTCGATCCTGTTCCTTCACAGTGAGCTATGTGGTAGTAGGCACATGGCCTCTGGCCACAGTTA
C
>NR_105866-chr1-93274549-0+200
TGTGAGGATCTAGGGACAGATTTCTCCTGCTACTGCCAGCCAGGGTATACAGGACACCGGTGTCAGGCAGGTGAGAATTAGGTGGGTGGGCTGAGAGCAT
GGCATCTTTTTCTGATCCCCTAAGAGTCGGGTAGGGTGGGGATGATGTCTTAGATACTGTTCTACTGCTGTGACAAAGAACCGTGACCAAGGCAACTTAT
A
>NR_105866-chr1-93274549-0+14800
CCTACAGTAGCAGCAGGCTCCTCTGGACCCTGAAGCTGATGGTGCTTTCCTGTTTCCAGGTACCCCTGGCAGCTGTTCAGAAGATGCTTGTCAGAATGGA
GGCACCTGTGTCCCAGGTGCCGATGCCCACAGCTGTGACTGCAGGCCTGGGTTCAAAGGCAGACACTGTGAGCTTGGTAAGTCAGAGCCTGCTACTAAGG
G
>NM_001310756-chr1-93305879-1+12000
TATGGGCCAGGAGGCCTGCTGGAGCCTCCCCATCCCATTTGTTAGTCAGGCTACACTGGGAAGCCTCCTGGGCTTCCAGATCTGTTTCCCACAAGTGGGA
TCTACTCACACCACCTTGTCCGTTCAGTAGGAATGGGGGTGTTTGGGCCTGGTGTCATTTCTGTGTCTGACCCATTGGGAAGAAAACCAGAGATTTGGTA
G
>NM_001310756-chr1-93305879-1+200
CGTTCAGGAGGCGCTGACGCTGGTTCTTGGTGTTCCGGTCTGGGCACCTTGTGGCAGTAGCGCTCCCGGGTGGCGTGTGCACAGACAGTGTGGCCCTCAG
AATAGCTTCTGGCTTCTCCGGAGTTTCGGCTGTGTGCTGCCTAATGGCTAGGGAGGCCTGGACCACCACCAGCGGCAAGAGCGGGGTGTTTGAGACCATT
C
>NM_001310756-chr1-93305879-1+0
GGATCAAGGGCTTGGCTGCGGAACGAAAGAACGCCACACCCCGGGAGTTCGGCGGACACAGATCGGAGGCCGGACGTTGTGAGCCAGGAAGGACCGCCTC
TTCCGGTCTCACAGTTGTTCTTCGCTTGGTCTCCATGGCTTCGCTGGGAAGGCAGGTGAGGTTGCCCTAGGTCCCGGGCTCACAGCGGCTGTTGGCGGGA
C
>NR_151531-chr1-93305964-0+0
AACTGTGAGACCGGAAGAGGCGGTCCTTCCTGGCTCACAACGTCCGGCCTCCGATCTGTGTCCGCCGAACTCCCGGGGTGTGGCGTTCTTTCGTTCCGCA
GCCAAGCCCTTGATCCCAGATGCTCGTGCCCAGCACCTGCAGCTTGCAGGTGCAGCTCCCTTTAGTTGGGCATACTCGGTTGCATGGTCTCTGCCAGGAA
C
>NM_080850-chr1-93342788-1+15400
CCTGTCTTTCAGAGTCTCAAGATTCAAAGGTCTGTTGGGAGAGCCAGAGACGGCACCACCTTCCCTCTCAGTTTGAAGCTGAAATCCAAGCCCAGTGGAA
GGGCTGTAGCTGACAGTGAGGCGGCCTCTGAACCAGGTTACCAGGCTTCTGTGTGGGTGTTCTGCACCATCAGTGGCCTCATCACTCTGCTGCCAGATGG
C
>NM_080850-chr1-93342788-1+200
GTTACGCATTGTCGTGGAGTGGCTCTGGCCCTTTCCTCGCGCGCCCGCACTCCCTCCGCCCAGCCCCGGCCCCAGAGTGGTGGCGGGTTCTGGCCGTTTG
ACCCGCGCTCAAGAGCCGCCAGCGCCCGAAAGCCTCTGATTGAACTGGAAGCTTTGCTTTAAGGTTAGACTAGCGGGCCAGTGAGCTCTGGGGAGTCACT
T
>NM_023200-chr1-93343645-0+0
GCATTGTCAGCTCGCGCTTCTATACTTTGTTCCATTGGCTGGCCTATTGGACCTGGAATCCTGATTGGCCCATGGCCTAAGGCGACAGATTCCGGAAAGG
GAAAGAGCAGCCAATATGGCGGCAGAGCGCGGCGCGGGGCAGCAACAGTCGCAGGAGATGATGGAGGGTGAGCGGCCCCTGTGGGTGACCGGGGAGCGGC
G
>NR_105763-chr1-93352158-0-2800
TCCCAGCACCTATGTCAGCTTACAGCCATCTTATAACTCTAATTCCAGGGAAGCTAACACCCTTTTCTGGCCTCTACTGTGGTGGAGAGGCACACATGTA
GACAAAACATAAAATAAATACAAAAAAAAAAGTCCCAAGACCTGAGCTGTACAATGAGACCCTGTCTAAAGTGGGAGGGGGAACAGGAATCCAGTCAGAA
T
>NR_105763-chr1-93352158-0-400
AGGTGGGACGGGTGGGACGGGTTGGGTGGCCAAGTTCCTCAGAACTTCCCCACTACCTTCCTGTACTCCTGAAGGGCTGCCTCTATACCAGTCCTGGCCT
GTGCTAGGGCTCCTCAGAGGGAGCAACAGCTTCATACATGCTGTAAGCATTGAAGACTCCACCTAGGCTTCTGGCCAGGTTCCATGCAGTAATGATGTCA
G
>NR_105763-chr1-93352158-0+1800
ACACAGGCTAGAGAAACCAGCTAGCATCTGAGTTTTCAAATAATCCCAGAGCTCTTTGAAAGCATGAGAGTTGGCCAGGTGTAGTGGCACATACCTTGAG
AGACAGAGGCAGGTGAATCTCTGAGCTTGAGGCCAGCTTGGTCTACAGAGCAAGTTCCAGGACCCCCAGGGCTACACAGAGAAACCCTGTCACAAAAACA
A
>NM_207031-chr1-93373896-0+4000
CAACTCTAACCTCACACTCCTCCGCATCACTATTGTGAAGGTGCGAAGGGAGAAAGCAGCATGTTTAGGCAAAGATCTGTGGGAACTGAAATGCACGCAC
TGGTCAGGACCTGTAATAAGACACAGAGAACACCAAAGATTCCACAGGAAGTGAGCACGGCTTTGCATGGGACCCAGAAATTCTCTCTGCAGGTGGTCAA
G
>NM_207031-chr1-93373896-0+11000
CCCTGGTGCCTGCAGCATGATGTCCAGGATGAGGCCGCTGCAGTTCATTACATCCTCCTCCGCGCACCCTGGGCTGTGCTTTGCTACTATGCAGAAGACC
TGCGCCTGAAGCTGCCTCTACAGGTACGGGGGCCGTAAGGGCAGAGGGAGAGGATGGGGACCCCCGCTCAGGTCTACATCTGACTGATCCCGAGGCTTAA
A
>NM_001301364-chr1-93445701-1+15400
CTCAGTCCCCTTCACACTTTGTTAGCAGCAGTGGATGGTCTGTCATGCTGCCCATGCACAGATGTTTCCTGCTGACTGCCTTATACTGCTCTTACAGAAG
AAGAAGACTACAACCATTGCGGTAGAGGTGAAGAAGTCTCAGCACAAGTATGTTATTGGGCCAAAGGGCAATTCACTGCAAGAAATCCTGGAAAGAACTG
G
>NM_001301364-chr1-93445701-1+800
TGAAAGGCAGGGAGGCCGAGCAGGATACTGTCCCTTTAAGCCTGTCCCCGCCCGCGGGCGCTCTTGGCCGGTGGGAGGGCCATGCTGAGGTGGCATCTGC
GAAAGTTCCTCCCAGGCTGGGTCTCTGACTTCCAGAGCTGGGTAATGCACTGGGCCGGCCTTGGTAGTCACAGACATAGTTTGTGATCTCAGCATAGCTG
G
>NM_001301364-chr1-93445701-1+200
TCTCGGGTGGTCACACTCACGAGTGAGGATCGGGCGAGCTGGTGGGCGGGGGTGCCAGGGGCGGGGCGGCGGGGGGTCGCCGCTGAGCACGGCTGGGGTC
GGTTCCTCAGCTCCCCGGCCGCACAGGCTCCTGGTCTCCAGCTACCGCGACGGGCGGGGGCCGCTACGTGTCACTCTGCGCATGGCCGCGCCGGAGCGCA
G
>NM_001301364-chr1-93445701-1+0
CCCTGTCAGGCCGCAGAACTCTTAAAGAGTTGGTCCGCTCCCGGGCGCTGTAGGGACCCCGCAGCGGGCGGGGCGGGCGGCCGGTCTGACGTGTCTCGGC
GGGATTGGAGCCTCCGCCCTATATAGCAGCGGCGGCCCGGGCGCCGCGCCTCGGAGCGTCCCGGCTTCTCCCGCGCAGCGGCAGCGACAGACGGACAGAC
T
>NM_133808-chr1-93478917-1+0
CCCAGTAGAGCGCGCGCGAACAGATGGCGTCATCGCGCCGTCCCGCCCCTTGCCAACTCCTTCCTGGGCCCCGAGTAGTCCCCTCCTCCGCGGTTGCATG
CAGAGCGCAAGCGTGGACGCGATCCTGCCGTCCGCCTCTGCGCAGGCGCTGTGCCCCTCCCACGGCGGTTGGCCATATAGAGGCTGGGGGCGGGGGGAGG
T
>NM_001159719-chr1-93479061-0+200
CGCCTAGGCGGTGATAACGGGTACGGAAGTGAGCGCGTGGGGGAGGGGCGGCCGCACCCTTAGTCCGGGGCTCCAGCGATGGATGCCTGGCTGGCGTCGT
CCCTTCGAGGACAACTGGACGGGCGGCCCCCATCTGGGTGATCCTGCTGGCCAGGTCCAGGGCATTGGGGCGGGCGTGGCTGGGCCCAGTGAAGTTATGG
C
>NM_145519-chr1-93512104-0-200
ACGGAGAACTCGCGGGTTTCCTAAGTCCCACCCAGCACAGAGTCCTCAGGTCCTAAAGCCCCTCCCAGGGCCGAGGACACGCACAGCCCGCCGAAGCCCT
GTTGCACCCGCGGAGAAGCTGCACAGCTTTGCTTCTGACTTTATGGGGCTCCCTCGCCCCGCCCTGTCCCATGTGATCACCAATCAGAGCTAGGTGCTGC
G
>NM_021537-chr1-93635727-1+0
TAGTCTGTCGCCATCAGGGCCCCGGAGCACTTGCGTAACACCTCATCCTACCGCGCAGCCTGCTGGGACTTGTAGTCTCAATTTTGCGTGCCCGGGGTAC
GGGGCGGGCTGCGGGACTCCTAGTCCCACAGAGCTTCGCGCTCGCCACGACGCCCTGCTCAGAGCCGCTGCCTCCACCTCACGGGCTGGGAGGCCTGGGC
G
>NM_021537-chr1-93635727-1-400
GGCAGGAGAGAAGCACTTGTCCAACAATGGGCGACTTTTCTAAGGGCGCGCGTGGGCGTACTCCTTGTGTGTGTGTGTTGCTAAGCGCAGACAAGAAGGT
CACACTGCGGTTAAAGCTGGAGCACCAGGATATGAGGGTAATGTGGGTTCGCACTCCAGGCACACAGTATGGGTCTCAGAAGCTTGGCAAACAGAACTGG
G
>NM_021537-chr1-93635727-1-14400
TGTGTACCATACAGGAGTGAGAGAGGGAGGGAGTTGGGGGAGGGAGCTGGAGAGGGGGAAGGGAGGGAGAAAATACATTCACATGAAAGCAAAATCCCAC
ATATAACCTGACAGAACTAGACAGAGGACCTGAAGAGACACTTAAAAGGCACCAGTGATAGCTGGGGTTATAGATCAGTGGCGAGTTCTTGCTTATCTTT
C
>NM_016778-chr1-93685575-0+3600
TCTGGTATACCAATGAGTCTCGGTCAGTGCTGGCCACAAGGCTAAGGTGGGAGAGGACCTGACCCACTGTGTGCCCGTGCAGGAGATGAGCTGGAGCAGA
TCCGTCCCAGCGTATACCGGAACGTGGCCCGGCAGCTGCACATCCCCCTGCAGTCGGAGCCTGTGGTGACGGATGCCTTCCTGGCAGTGGCAGGCCACAT
C
>NM_001310761-chr1-93731926-1-400
AACAGTTTTGTCCCCAGGTCCCAGAAAATATTTCTACCCATGTGCTCTCACTGGGCCCCACGACCCTGAAAACTCCCGTGTTTAGTTATAGCTAAGCTAA
AAAGAAGAGCATCCTTGAAGACAGAAGAGTATTTGAGGAGCCTAAGCTCTGGGCAGATGTTCCTTCTGTGGAACAGCTTCCCTGCTGTGCCTGCTGTGCA
T
>NM_025920-chr1-93754838-1+0
GCGTCGCCATCTCGCCGTACGGCGGTGGGCACGCGGGGGGTGGGGCCTCGGCGCGTGTGGTTCCTAACCGGACGCGGCCGCCCCGCCCCCGGCCCGCGCC
GCCGCTTCGGAACACCCGGGAGCCGGCCCGAGCTGCGCTCCTCCGGCGCCGCCATCTTTCCGTACAGACAGCCACCCGCGCATGTCTCGGTACGGACTCA
C
>NM_174874-chr1-93755033-0+0
CGACGCCCGCGCTTCCGCTGCGCCGCGCTTGGCTGCCGCGGCTTCCCGTCGCCGTGTCGCGCAGTAGTCCGTCGGAGCGACGGCACGGTCAGTCGGCAGC
CGGACAGGGAAGATGGACGCAGGTAAGGAGGGCGGACGCCTGCCCTGTCGCGGGCGGGCTCCCGTGGCCGCCCGCTGGGGCGGAGGCCGGTGTGTTGGGC
T
>NM_023136-chr1-93801934-1+200
GCGGGCGATGGCGTCGCGTCGGGGAGCGCTCATCGTGCTGGAGGGTGTGGACCGTGCTGGCAAGACCACGCAGGGCCTCAAGCTGGTGACCGCGCTGTGC
GCCTCGGGCCACAGAGCGGAGCTGCTGCGTTTCCCCGGTGCGCGGGTGGGCCTGGAGAATTCCCTCACTCTCTCTTTGGGTTGTAGTCTTAGTATCTTTA
A
>NM_025454-chr1-93803965-0+200
CCGCGCGGGTTCGCGCCGCCGCCGCCGCCCCCGGCCCACCGCGATCCGTGCGAGGCTCCGGGATGCGGAGGAGGATGGGGACTGATCATGGGGACTGTGG
GGGCTCACGGCGGGTCTGGGGCGGGGCCGCAGATGGAGGGCGTGGGGCGCGGCGCGGGGTCCCGCCGCCTCCGCCGCGCCAATTCCAGGTGCGTCACGGA
G
>NM_025454-chr1-93803965-0+400
GGGGTGTGGCCTGGGGCTCAGCCCGCCTTCTCCGCTTCGGCCACACCCCCGACGCTGACCACGCCTCTGTTCCCGCCTCTCTACTTCGGTCTAGGTTGCG
GGGAGGCCCGCCCCTTCTTCACCTGCGGCTTGTGGTGCTCAAATCCCTCTGTAGAGCCAAAGCCACTGTGTTTGCTTGTGGAGCTGTAGGAAGGAACTCT
A
>NM_178882-chr1-93825240-0+0
AAGGCCGAAGGTCTGGGAAGGGCGGGGCACACTCAGCAGGGTGGAGTGAGGTAGGAAGGGCGGGCTGACACACATGCGCAGTCTCTCGCTCCACCCCTCT
AGTTCAGGCCTACGGTTCTGCAGGGGTGGGAAGCAGGGTGCGGGTGCGGACTCGGTCTTTGCACTCGGACGGAAGCTAGGGTGCGTAGTGGGCTAGCTGT
A
>NM_001310767-chr1-93825240-0+1200
AGGGTCCTCTGGGCATCTCCAGGATGGAGGAGGACCTACACCCAGAGAGCTTGTGTGGGGTTGAAGCGGCTGGGTTGCCCTCGGGGTGTGTACAGCCCCT
TGGCTCACAGAGCATACTCCGTGGTAGCTGGCGGCCCAGAGGTGACGCTGACCCCTGAGCGATATCCGGTGCAACGGCTGCCGTTTTCTACTGTGTCCGA
G
>NM_001205249-chr1-93918437-0-9800
AGGCACAGAACTGGCAGCTGTGTCAAGGACATCCTCTGTGTGCTGTAAGTCACTAGGTGGCTTTCACAGTGGGCATATCACACAAGTTCCATTTGCATCC
AGTCCTTGCCGTAGCAGTTCTTCCTGGACATGTATGGCCACACAGTGGCACCCGTGAAGGGGCTTCCTAGCTTTTCTTCAGTAGCGAGGCTGCTTAGCTG
T
>NM_001205249-chr1-93918437-0-4200
GCTCTACGACCTTGTGATCGACCTACGCACCCGCCTTGGCCCCCGTGCCAAGCACGTGGTGGGATATGGACACCTGGGTGAGCCAGCACATTACCCTGCC
CCTGTGGGTGGCACAGCTCCACTGTGGTGAACTGAACTAATTTAAACACATTAAAGACAGCATCGGAGTCATTCAAATATATTGCTGTCACATGAAAGAG
A
>NM_173772-chr1-94020493-0+600
GTTCATGCCCCCAACATACCTCTAATAGGTCGTTCTGTGTGGGAGGCTAAGTGGGGAGAAAATATTCTCTGGGACTGCCATCCTCTGGTGGCTCCAGTTC
CATGTGGAAGTATTTTCTAGCTGTCACTCGGTCCAGGGACCCACCGATGGGGATGCATGGGGAAGGGGGTAGCTGTATGGACAAGAAGGGGTAAGGTGTT
C
>NM_173772-chr1-94020493-0+7400
AAAGTTGAAAGCAAAATTGTACCAATTCATAAGAACAAACAGGCTGACTCTCAGTTGTGACTGAACGTCTCTCAGTAACTGACGGGGCGAGCAGGCCAAA
GGAGAGTCGGCTCAGAAGGGTGCATAGCCACGCCAAATCAAATAAGCAAGTACAACCGGCAGGCTCTATTTCTAGCACAAAGGGGTCTGTGCCTCATTCT
G
>NM_173772-chr1-94020493-0+15000
GGTGACACTTGTGCCTGGGGCAGAGCGAGCGGATGGAAAAAATGAGTTCAGGGAGGCGCAGCTGCTGCTTTACGGGAAAGCGGATGTGAAGTGCTGACTG
GTCCCTGCGGCTCTCTCTGTTCTTATCTGAACAGGGGCTGCCACTACCGGATGGCTTGGCCCAGAAGCGCCTTGCACCCCTGAGCCAGGCGGGAGGTTCA
G
>NM_008798-chr1-94052553-1-200
AACCTACCCACAAGAGGGGCTAGAAATGGAGAGGACCCCATAGCAGGACAAGAGGCAAGGACAGCTAGTCAGAGAGAACCCCCCCTCTCTGCTCCCCAAT
CTCTCACTAGTCCCTTACCTGCTCCTCCCAGGCATCGTTCCCTCCCACTCCCCTCCCCCTTCCATGCCCCTCCCCCACCTCTAGTTGCCTGTTCTCCCAC
C
>NM_008798-chr1-94052553-1-19600
TTAATCCAATTATCTCCCAACACTTTTTGAAAATCATTAAAAGATCTAAATTGTTCTCTCCTGATTTGTACCTTCTATGGGCTAATCTTTTGTAGGCGTA
GCTTCTATCCTAGATAATTAATTTAATCTTTTCTTTGTATTTTATCAGGAGCAATTTGTAATCCCAACAAGGCAAATTTCTCTTTACTTCACCAAAAAGA
A
>NR_040473-chr1-94797442-0-26400
AGTGGTGCCGAAACCCGGGAAGAAAAACTCGGGACGGGACGAGAAGACCTGGGACGACGAAACCCGGGAAAAGAAACATCTTCAGGCATGAGCGAAGACC
CCCTGCTACAGGGAGGATTCAGAACTGCATCACAGGGAAGAAGGGGTTAATAAAGGTTCCCATAAAACAGACTGTTGAGAAGGATCCGGCGTGGATTCAG
A
>NR_040473-chr1-94797442-0+49400
GATCGCCAATGAAGGGGCTAGGGAAAGAACCCAAGGAGCTGAAGGGGTTTGCAGCCCCATAGGAGGAACAACAATATGAACTAGACAGTACCTCCAGAGC
TTCCAGGGACTGAACCACCAACCAAAGAGCACACGTGGTGAGACTTATGGCTCCAGCTGTACATGTAGCAGAGGATGCCCTAGTTGGACACCAATGGGAG
C
>NM_026321-chr1-95313628-0+200
TCTGCGGTTCCGGCGCGCCCATGGTCGGCGCTGCGGACCGGGAGGCCGGCCCGGCGGCTGCGGCGTGCTGAGAGGCCGGCGTGGAGACCATGCCGACCCC
GCGCGGCTGCTCCGGGCCTTGCCACTTCCTGGCTCCGGCCTTCGTGTTGTTGTTGCTGCCCGCTCTGAGCGGGTCCGGGGCGGTACCGTCGATGGTGGTC
A
>NR_040467-chr1-96021758-1-30400
AAATGATCAACAAAAAAATAGGAAAAGTTGAATACTGCTCATGATACTAAAGTTTTCCATCTTATGTTGTCCCATTCCTTTGGTTCAGGACATGGACATT
CAGTGTGGTGGGGAGCAAAAATTAAAGTTAAGTTGTTCACTTTCTTACAGCTAAAGTGAGAGGGAGAAGCAAGGGGAGAGAGAGTAGGGGGGACACAGAG
A
>NR_040478-chr1-96662573-1-800
CCGGAAACTCTGCGCACAAGGAACACAGGTGCTGGAGTGGACCAGAAGGGACTTGTTCCCCTGATCAGTCCGGGTTATCTGCTTCCCTAGTTAATGCAGT
CTCAGGTCCCCCGGGATTGGATTGGAGCAGACACTGTGTTCTACTCACCAGAGGTCTTAGGATCCCATGGGGGATCCTGTGTGGGTCCTTGCGGGTGTCT
G
>NM_172658-chr1-96872171-1+200
CCCTTCCAGCCCAGGCACCCCACGCCGTGCGTCTGCTTCGCCCTCCCAGGTGGAGGTCTCTGCTGTGGCCTCCAGGAATCAGAATGGGGGTTCGCAGCCT
CGGGAATCTGAGGAGCCTCAGAAGTCAACTGAGCCATCCCCGCCTTCTTCGAATCCCCCAGCTTCTGATGAGCCGCCGGGGTCACAGCTAAGCGAGCTTG
A
>NM_172658-chr1-96872171-1-200
ACAAAAAACAAAAAACCGCTGTGCTGAGATCCCTGAAAGTGGCGCCCTCGCATACGAGATAGTGTCGCCCTGTTCTCTCACCTGGCGGAGGCCGGGTCTC
ACTCCCACACAGAGCATTGTGGTTGTCGCTTGGGGCGACCGGTGTAGAGCAGAGCAGCGCTGACACCTCGAGGTGCCTAGGTCCCGGAGGTCCGGGAGTG
T
>NM_172658-chr1-96872171-1-23000
GAAGATGGCCTAGTCTGCCATCACTGGGAAGATGGGCCACTTGGTATTGCAAACTTTATATGCCCCCCAGTACAGGGGAATGCCAGGGCCAAGAAGCGGG
AGTGGGTAGGTAGGGGAGCAGGACAGGGGGAAAGTATAGGGAACTTTCAGGGTGGCATTTGAAATGTATATAAAGAAAATATCTAATAAAAAATAGATAT
G
>NR_120500-chr1-96997560-1+15200
TACAATGGGTCAGTCCATTGCTCCAACTATGTATGTAGCAGAGGATGGCCTTGTTTGGCATCAATGGGAGGGGAGGCACATGATTCTGTGCAGGCTTGTT
GTCTCTGTGAAGTAGGAGTGGGTGGGTGATATGGGAGTACCCTCTTAGAGGCAAAGGAGAGTAGGGGTGAGAGGAGTTCCTTTTGAAGGGGAGACCAGGA
A
>NR_120500-chr1-96997560-1-27800
AAACAGGTCAGTGGTGAAGCCATAGCCATCACTGAGGCCACTGTATTCTTCATAGCCCCCATAGCCTGCACTATAGGCACCAGACCTCATCCTATCCAGA
CCTGCCTGTTTCACAATGCCAATGTACCTCCGGGCTGTGCCAGGCCTGTCATAAGGCCCAGGCCTTTGCACAGACATAAACTTCAGAGGTGGATCTGAGT
A
>NM_028942-chr1-97128303-1+26200
CTCACGATCTTCTGGGCTCCTCCAAGGACTTGGGTCACTTCTCCAGCCCTGTCCTTTGTAGCATACACATTGTCTTCTAGACTCCAGCTGCCTGTACTCC
ACTGCTGCTGCTGTTCTTGGTGGTCATCTCATGGTACTAGCATCTCCAAAATGCTGCTGTCTTCCATTGTAACTAGGCTTCACCAATAGCCTCTCATAGG
C
>NM_028942-chr1-97128303-1+1600
TGATCCATCCAATAGCTGACTGTGAGCACCCACTTCTGTGTTTGCTAGGCCCCGGCATGGCCTTGCAAGAGATAGCTATATCAGGGTCCTTTCAGCAATC
AGCATCAATCATGACTACGTCAGCAGCACTGTGCTCCTGGGTCTGGCCCTGGGGCCTTAGACCAGCGGGGATCAGTTGGTCCTCAGAGCTTTAGGAGCTT
T
>NM_001355072-chr1-97661676-1+0
GTGGCGGGGATGGGTGGGGTACGCGCGTGAGTGTGGGTGCCCCAGTCAGCGAGCCACTGTGCCAGCCCCAGGCACGGCGCCGCCCCTTCCTCCTCGCCTC
GTGTCCCGGCCGGGCGCGCGGTGTGTGCGCAGCGCAGGGAAGCCCCGGGCCGCGCCGGCCTCCGCGATGGCTGATGGCTCGGTGACACCGGGGCTGCGAG
C
>NM_001355071-chr1-97662018-1-37200
CCAGGTGGGCATCTGGCTGAGTGAAGCCACTGAACCCACACGGCAGGGGGGTGGACAAGGGGCAGCCCCCGTTACCAGGGGCTCTGGGATGATACTCAGC
CCCAGAGATACAAGAAGAGGGCAGAGGGAGAGAGGTTCCCACACAGGTGAGAGTCCTTTGTCTGGTCCGTGGCTGGAGTGTAGGAATGCCTTCTGACGGG
A
>NM_173760-chr1-97770092-1+34000
AAGCATCAGGAATCTCTAGTACAATGTTCTCTTTCTCGCTTATGGAATGGCACATACAGTGAGTCCCACTAGCCCAGCATGTGTTCTGCATACCTGCATG
ACTGTTGCAGAGGTATCGTGCACAGTCCTTCTCTGTGTGATGGCCATACACATTACTGTTAGCTCAGATTTTTAATTGTGTCTACCATACCTGTGGGCAG
G
>NM_173760-chr1-97770092-1+26600
TGTCCAGCTTGCTGTGTGTGTGTCATAGCACATATATGTTCAGCTTAGATGTGGACAATCATGTTAGTGAGACTTTGAAGGTTAGTTTCTGCAGTTACTA
GGAGACACAATTTCACAGCAGACTCCTGGAGCCTCTAGCTCTTACAATCTGTTTGCTTCTTCTTCTACAGTGTTCTCTTAGATGTGGGAGTGTTTTGAGA
A
>NM_173760-chr1-97770092-1+1400
AGTCGTGATCTTTCTGCAAATTCTGTATGTGCTGTAGAATTACATATTTCAGACTGTCGAATGTATTTTCTGCAGCATAGGCTATTTTTTGAAAAGGCAA
GTGGAAAAACTGATGACTAGAAGGCTCATAATTGTACAATGCTTGCTATCTCAGTTTTTAGGTAATTATAAAGGTATTAAATTTAACAATTGATAGACTA
T
>NM_173760-chr1-97770092-1+0
CCGGAAGCGGAACTGCCGGGGGTCGGAGTTCTGGTGGCGCTTGTGGAACAGGAAGGCTCAGGCGGGTCGTTGGTCCGCCGGAAACTGTTCCGGCCGGTGC
AGTTTCCGTGGGAGCCCTGTGGAGGGCGGGCAGGGAAGAGGCGTGTCGGAGGCTCCTGAGGTGTGCCAGTGCCAGCGGTTCCGCGGTGGCCGGCGAGGGA
A
>NM_001310773-chr1-97770172-0+1600
TTAAACATCTTTATCCACTAGGTAAATGCAGATTAAGACAAATTTGAAATTTCATCTTAGGCCATTAAGGTCACCATCCTTAAGAGGTCAAATAACAAAA
TGACAAAAGCATGCAGAGGTGGGAGGAAGGGAGCTCTTATTCAGTTCTGGTGGGGTATGAACGGGTGCGGCACTACATGGGAGTAAGCTCGGGGCCTCTC
A
>NR_037993-chr1-98047793-1-18200
TAAACGAGATATAGTATTGGCAGACAGAAAATAGAATGCTGGTCATGAAAGGATGCAGGAAGAGAAGTTTCAATAAGAATGGCCACCAAAGGACCCTACG
TTTGAATGTTTAGTGACCAGGGAATGGCATTCCTTGAGAAGAATTAGGAGGTGTGGCCTTGTAGGAGTAGGTGTGGCCTTGTAGGAGTAGGTGTGGCCTT
G
>NM_013626-chr1-98095632-1+400
CTGGCATCCGGCGTCCGAGCCTTCCTGGCATTCCCAAGTGCTGGGGTTGTCAGCACCACCGCGTTCTTCACCGGTGCTGTGCCCACTGTGGCACTTTAAC
TGCGCCCTCGCCTTTCTGGGCGCGTTTGTTCATTCGCCTTGGGTTTTTTGTGCCCCCCTTTTGGACAACTCTAAGTGGCGGTTGCGAAGCCCCGCGGGAC
C
>NM_013626-chr1-98095632-1+0
CTCCCCGGGAGCGGGGAAGCCAAAGCCGGGCTCTGAGGGCTGGAGGCGGAGCCGAGGCGGGAGCCGCCCCGGGGGAGGGAGCGGGCGGTCCCGGAGCCCA
GCGCGCGGCCCGGGAAGGAAGGAGGCCAGCAGCGGCCGCGGCCGCGTGCTCAGCCTGTCCCCGCCCTGGGACCCGGAGCCTCCAACTAACTCCGCCCGCC
G
>NR_151613-chr1-98173648-0+27800
GGTGCGCCAGAGAACCGGACAGCTTCTGGGACGGGCAGAAGCACAGAGCCGCTGAGGCAGCACCCTTGGCGGGCCGCAGACAGCCGGCCACCGTCCGGAC
CAGAGGACAGGTGTCCGCCTAGCTTGGGAGGCGGCCTCAGCCTCAGCAGCAGCGGTCGCCATCTTGGTTCCAGGACTCCCTGGAACTTAGGAATTTTGTC
T
>NM_172851-chr1-99772765-0-41600
CCCAGATATAGCTGTCTCTTGTGAGACAATGCCAGGGCCTAGCAAACACAGAAGTGGATGTTCACAGTCAGCTATTGGATGGATCACAGGGCTCCCAATG
GAGGAGCTAGAGAAAGTACCCAAGGAGCTAAAGGGATCTGCAACCCTATAAGTGGAACAACATTATGAACTAACCAGTACCCCGGAGCTCTTGACTCTAG
C
>NR_037989-chr1-101155768-0-12400
TCACCCATTGGGCCAATGTCTTTAAAGTTGTCAGTCTGGAACATGGTCCAGAATCCCTTTGCTCATGGGGATTTTAGGTAAGGTGTCTGCCAAGAACAGC
AATTGATGACTACTGAGTAAATATTAAGCAGCCTTTCACCTCTGGTATTGTGGCCATCTTTAACCTACCTTTATTAGCCAACAGCACTATATGCATTTTA
A
>NM_011800-chr1-104768819-0+200
CGGTCCCCATGCATCTGGCCCCAGGCACAAGAGGTCACTCTGGGGAAGCCAGGTGCACTGTGCACAGTCCAGCTCTGCTTAGCGCCTTCCCCTCAACTCT
CCGCCGCCTAGGGGACCTCCCTGCCGACCTGGGTTCCACTTCCTGGGACTTTTCGGGGACAGGGTGCAGGAAGGGATGTACTCAGCTAGTGGCATGCTCT
G
>NM_011800-chr1-104768819-0+46400
TGCATGGATATTCAAAATTAAAACTTTAAGTAGGAGTTTGAGGAAGTGATGATGTTGACTTTGAGTAAGTGAAGTGTTGATCCTAGTGCTCCAAAGAAAC
CCAACTAATGGGGCAAAGGTGGGGGGGGGGGAGTGGAGAAAAAGTGGGAAACAGAGGGGGTGGTGCAGAGAGTCTGAGAACTCCCAGGATATTTAAATAG
A
>NR_151539-chr1-105356007-0-41800
CATTGCAAGGCAATGGCAGCCACTCTCCACCACAAAGGGGAGTCCTTCAATACACCAGGCTAGGGAAGAAACCCATACCTAGCCTGTTGCTAATTATTGT
TAGTGTTGTACTGAGGTTGTAAAATACTCAAAGGACCATTTTTCAACTAAGGGGTAAAATTCCAAACAGGTCAAGGAATCATTCACTTCATGTCACCTAC
A
>NR_151539-chr1-105356007-0-25400
CAACCCCCCCTTCTGACTGAAGGTTCCTAGAACTCTTTTTGCTATTTCAGTAGTTTTCTTGACAGTGGCCCATAAAGCTCAAGGAAGCACTATTACTACT
ATATTATTATAAAGGATCAATACAGAGTAGTCAAATGGAGGAAACACAGGACAAAGGCATGCAGGTGAGGGACACCTAGGACCTTATCCACTCTGGGCAT
C
>NR_151539-chr1-105356007-0-400
AGCAATGCGGGGCATGTAGTCGCCTGCCCAGACAAACACACACACACACACACACACACACACACACACACAATCAGGGATGCATCTGAGAGTATCCTTT
CGTTGCCTGGCCACCACCTCAAGTCACTGTCTCTGTTTTGTCAATTACCCTACTGTTTCCAAATCTATGCAGCACTCCCCCACCACACCCCCACGGTAGG
C
>NM_001160368-chr1-105356710-1+200
CGGGTGTCCGATCGTGGAGGCGGAGGACAGCCGGGCAGGTGGAGGGCGCCGCCTGAAGCCAAAGGAGAGACGAGCAGGGCTGGGCTGCGGGAGGCGCTGC
CGCCACTCTGCCCGCGCTGCCCCGCAACCTGCGGCGGGAGGAGCAGGCAGCAGCCGGCCCTCAGCGCTCGTCTAGCAGAGCGCAGCGGGCAGTGCGGACC
C
>NM_001160368-chr1-105356710-1+0
GAGGTTGGCCACTGGGGACCGACCGACAGACAGACAGTCGGACGTGCCGGCCAAGCTGCCGGGTGGAGTGCGGGAGGGGGTGGAGCCGCCGGGGAGGGGC
GGTCCGCGGAGCAGAGCTCACTCAGCCTCCCGCTCCCTTCAGTGCTTGGGTCTCTGGGGGTGACACCAAAAGCTTCCGCTCAGTGTCCGGTGCCTGGCGG
C
>NM_178779-chr1-105356710-1-200
ACTCCTCCCTCTCCCCTGTGGTCTTGAGTCCAGAGCCGCAGCTGGGTCACCACCTTGGCCAGTCCCAGTCGTTCTAGCCTGTGGTGCTCGGCCTCTAGGT
CACACCTGATACCGTTCAGGTCCTCCTTCCGTGCTCGGTCCAGGTGCTCGCTGGTCTACGGTGGGTAGAGGGCGCGTCCCTGCTTCCCCACCCACACCAA
G
>NM_178779-chr1-105356710-1-6400
GACAAAAGGGAAAGGGCTGAGACCCAGTGTTTATAAGTTAATTGTTATTAACTAATATTAGTTATTCACTAGTTATATAACTTAGATAGCTAAGACCAAG
TTATTAGTCTTAACTCTGTCTCCTCTTTCAACACTCTCCACCTGCTGAGAAGGGAAGACATTAATAGCAGAGGAAATACATTAAGTGAGAAAGTGTGGAA
G
>NM_178779-chr1-105356710-1-42400
TAAAATAGATAAACAAAAAGCATTCTATCATCAGGAAGGCTGAGGCTATTTAAATGCAGGCCTAGCAGAGGCTTTCTCCTCGCCCATCCTACAGTGCTGC
CCTTTCCCAGGTCCTCTTGCCTTTTGTATCCACCTGAGCTCAGCTCATGCTCATTCCCTGCATCAGTGCCCAATACTCCAGTGTATGCACATTTGTGGCC
A
>NM_178779-chr1-105356710-1-48600
AGTTGTGAACTACCATGTGGGTGCATGGTGAAGGCCAACACATTAGATCCTAGAAAACTTGAGTAAGGCATAAGTGGGAGCCACCTTATGGGTTCAGGGG
AATGAACCCAGCTCTACCGCAGGGCAGCTGGTGCACTTAACCATTGAACCATTTCTTCAGACCCCATTTTGTTTTGCTATTTGAAACAGGGATATAGCCT
T
>NM_029349-chr1-105663861-0+400
CCTCAGTGATTCGGATGAGGACGACGACGAGGTAGCGGCAACCGAGGACCGGCGGGCAGGACTTCGGCTGGGTGCCGGGGTCGGCCTAGATCCTGGTTCT
GCAGGCTCCCTGTCGCCACAGGACCCCATGGCCCTGGGAAGCAGCGCGCGGCCGGGGCTCGCTGTGGAGATGTCCGCCGCCCCGGCGGCTCCGGGGGGCA
G
>NM_029349-chr1-105663861-0+600
GCGGGGAGACCCCTGCCCGATTGTCAATCGATGCCATCGCCGCTCAGCTGTTGCGCGATCAATACTTGCTGACCGCCCTGGAGCTGCACACCGAGCTGTT
GGAGAGCGGCCGCGAGCTACCACGACTGCGCGATTACTTCTCCAATCCTGGCAACTTCGAGAGGCAGAGTGGGACCCCCCCAGGGATGGGGGCGCCCGGG
A
>NR_151625-chr1-105990282-1+11800
ATTCCTCCTCCATTTACCTTCAGAAAAGAGCTTCCCAGGGATTTCAACCAGACATGGCATAACTAGATACAGTAAGCGTAGGCACAGAACCGCATATCTA
GGTGGATGAGGCAACCCAGTAGGAGGGAAAGGTCCCCAAATATGCAAAAGAGCCCAAGACATCCACTCCCACTCTCAGGAGTCCCACAAAAAACATGAAG
C
>NR_151625-chr1-105990282-1+0
GCGCACCGCACTCCAGCCAATCAACGTTTAGATCTGGCGTGACGCGAGCTTCTCGTTTGCCCCCCCCTCCCCGCCGGGAGCCGCCCTCTCTGAGAAGCCA
CGCCCACCTCCTGCTATGCTGCAAGGCTCTGGCACATCCCGCGCGGTCCTAATGCTTGATGGGTTCCAGCAGACTGAGGACGTGGGTTTGGGACTTTCGG
A
>NM_001122676-chr1-105990406-0+200
AAGGCGGAAGGAGGACGCGCTCGTCGACTTGCTCCTCCCGCACCGGACTCCCCAGCGGGCACAGAGCCCAGGGGAGGAGCCGTCGCGGTCACGCCCCGCC
TCCCGCCGGGACGAAGCTGCCGGCCGGCCACCGCCCCCCGTCCCCGGTCGGCGAGACCCGCCCCCGGCCCGCCCCGGCGGCATGGAGGGGCAACGTTCTT
G
>NM_001122676-chr1-105990406-0+800
AGCGCCTTGAGTTCATGTGCGGGCTGCTGGACCTGTGCAACCCGCTGGAGCTGCGCTTTCTCGGCTCGTGCCTGGAGGACTTGGCGCGCAAGGACTACCA
CTACCTGCGCGACTCGGAGGCGAAGGCCAACGGCCTCTCGGACCCAGGGTCGCTGGCCGATTTCCGAGAGCCCGCCGTGCGCTCGCGCCTCATCGTATAC
C
>NM_001122676-chr1-105990406-0+15200
TTGCAGTCCTAGATCCTGTTCCTTTTGGGCCACACTTCCCTCCTTTTCTTCATCTGAAAATGCAGGTAAAGATGCTTCCCCAAGCATCTTGCTAGGACTT
AAAGCATGTGAAATCTTTTGAGAAGATAAAACTCCCTTGCTCTGCTTCTCTTGTAGCCATACATTTAGTGAGCCTAAGGAGACAGGACTTGGGTCTTTCG
G
>NM_001122676-chr1-105990406-0+19200
GGCTGTCGGTGCATAGGAGAGGGCGGCTGATGGAGCTCCCAAAGACTCTTAGTTGACGAATGGTAGTCAGCAATGTCAGTGATGGTGTCCAGACCTCCAG
GCAAGATCCAAAGCCATGCAACAGGAGACTAAGATGGTTACAAATAAGGCCATTCCCCCTACCCCCGTGACGACCGTTAGTGCTGCTGGTACTCTTAGAA
G
>NM_001122676-chr1-105990406-0+45000
TGCTGTTGTGGTTTGTGTGTAGAACATGTTGTTAGGGCATGTGCCTAGGCGTGTGTCATCCTTGTAAGAAGCCAGATGGTTCAGCTTTCTAGAACCTAAC
ATACGTCTTTCCAAAGGAGACACACATTCCTGCAGGGCCCTGGGGCCCCTGGAATGCTCTCCTGACACTCTCCCAAGATGCTGTCGAGGAAGAACAGGAT
G
>NR_040630-chr1-106171524-1+2600
CACACCTTCTGATCACTTTGTTGTGGTATTGGAGCTTGAACCCAGGTCACCCTGCAGGCTAGGCAACCACAAAAGATGACATCTTTCTCCCTCTCTCCCT
CCCACTTGCCTCCCGTGTGTGTGTGTGTGTATGTGTGTGTGTGTGTGTGTGTCTGTGTGTGTGTGTCTGTGTGTGTGTCTGTGTGTGTGTCTGTGTGTGT
G
>NR_040630-chr1-106171524-1+0
ATATGCATCGTTAGCATGACGACATTTCTGCGGAGAGCGGGAGGCTGGGGGCGGGGCCTCAGGGTAAACAAACGTGACGCGTGCGTACGGGGGTGGGGCG
GAGCTGTTTCCCAGGAGGTTTGTCCTCGCCATAGAGGAGAGGTGGCGAGAGGGGCTCGCGTTGCACAGTGGGGGTTGTAGTTCATCTTCGTGTCGAGGAT
A
>NM_133821-chr1-106171869-0+0
GGGTGTGTGTGGGGGGGCGGTGGCGGCGAAACGGGCGGGCGGCGCGCGGGATGGAACACCGAGACACCGACGGAATGCTCCGGATCGCCACATAATCCTC
TGGAGCGGCCGCGCCGAACGCCATCGGCGTCTCCGTTCTCTTCGCGCCGCCGCCGCCGCCGTCTCCCACCTTCGCCTCACCTCCTCCTCCTCCGCTGCCT
C
>NM_133821-chr1-106171869-0+800
CCTACCTGCGCCCAGTGCTCTGCACGCTGGACACCACGGCCGCCGAGGTGGCGGCCCGGCTTCTGCAGCTGGGCCACAAAGGCGGCGGGGTGGTGAAGGT
GCTGGGCTACGGGCCGCCTCCCGCCGCCGCCCCTGCCGCCAGCGATCAGACCCTGGACGGAGAGCACGGAAGGGACGTGGAGCCACCGCCCTCGAGCGGC
A
>NR_106164-chr1-106546631-1+38200
CTCTGAGACATCCTCGACTCCTCAGCCCCTACCCTCCCATTTATCTCTTTTTCATGGGAATCAGGAACTGTAGATAAGAAAATACAAAGCATGTTGGGAC
AGAGACAGACATCTAGGAGATGCAGCCTCAAGCTGAAGCATGCTGAGAACAGAAATGGCACAATCACAAGTCAGGAATAAGGCAAGAAGGCTCCTCTCCA
G
>NR_106164-chr1-106546631-1-4000
CTCCAGCCCACTCGGTGCCTTGCTCTGCCTCTTGCTCTGCCAGCCTGTTAGCAAGCAGCTTCACACTCCTGCCACCATGGCTTCCCTGTCATGATGGACA
GCATTCCCCAACTCATGAGTCCAAAGAAATCCATTCTCTGTTCCAGTCAGGTAACTTAGCACACTAACAAGACAACTGGCACCAGTGCCTTCCACTGAGG
C
>NM_009741-chr1-106714290-1+400
TGCTCCTTGGGCACCCGCGGCCCCAGCGCGTCCGTGCCTGCATTTAGCAAGCTGCTTTTTTTCCCGTTTCGGAAAGCGCGTTGGCCCTTCGGAGTTTAAT
CAGAAGAGGATTCCGGTCCCGGTCCCCCAGCTCCTCCATCGTCCCCTTGGCGTGTCTCTCTGCCCTGGAGGTCTGAAGCGGTCCGGTGGATACGGATCCA
T
>NM_027534-chr1-106759742-1+19200
GAGACACAAGCCAGCAGTACATAAAAAAGCATGCCAGAGTGGACTTGGTGGTCTGAGCCTTTGGATCGCTGATGTCCAGGCAAGAAAGGAACAGGCGACA
GCGACCGGACTGCTGTTGGACAGTTTTGGGAGACTGACCCTTGAAAGAAGGGCCAGTGGGGTTGTTGGGGTGTCTTCATCAGTAGAGGAGTTGACTGGGC
A
>NM_027534-chr1-106759742-1+19000
TACCTACTGCTTTGTTCTCTTGACCCATGTTGCTGTCCCGAGCCTTCATAGCTGTGTCACTAAAAGAGTCTGGGAGCTAAGGGGCTGGCGCCCTGGTAGA
CGGGTGGGGCTGAGAAAACCTGTCGGATTTCTTCTTTAAGATTCTCAACACTAGACTTGTTGCCGTCCCTCCCAAACACCCAGATGTCTTTATGAGGACA
G
>NM_027534-chr1-106759742-1+600
GACTGAGAAACTTTGCCAAGGACACGGCAGTCGGTGACTAGCAGGATAAGGGCGCAAACCCGGATGGGAGTAGCCACAGCCAGGGAATCCTAAGGAGCCC
ACAGCAAGGAGGGGGTCTGGGCCTCTGGGGCTGGCCCAGGCAGCTGAGACTGTAGGGTGTCGTGTGCAAGTGACAAAGAGCCCCCAGAGGCTTCTAGGAA
G
>NM_027534-chr1-106759742-1+0
CCTACGCACGCACAGCCTGCGCAGCCGCAGCCTGAAGCTGAAGGGGGCGCGGGCCCAGGAGCTAGTCCGACAGCGGAGACCGCCCCGCCCAGGCTCCTCC
TCTTCCCTTCGCCGCCGTCCCGCCCTCGCTCGCAAACCCAAACACTCCCGGCTGCTGGTGCATGTGATCTCCCAGTAGTCGCTCGGCAGAGATGTTGCTG
T
>NM_009190-chr1-106796725-1+400
TGCAGGTACCGCGGTCCTTCTGGGCTCCTCTGGGCCCCTCTGGAGAGCCGGAGCCCGCGGGGAAGGAGTGGGGGCGGGGGACTGAGAAGCGGCCGCGCCC
CTGTCCCCGGCGGAGGAGGGCGGGCCCGCGCAGACGGGACCCGGGCGAAGGGGCGCTTCCCAGCGGGGCCGGCCTTGGCATCGCCTCAGCCTCAAGGTCT
G
>NM_009257-chr1-106861180-0-17800
TCATTTATATAATGGGCATAGAGTGCATGAGATAGCTGGAACCAGGCAGTCTTATGCCAGAAGCAGCAAAAATCATGGGGCAGCCTGAGGCAGGGCAGAA
GGTGCCAATAGCCTGCCATTCTAAATGTGAAGGTCTCTAAACAACCAACTCAATGTCACCTGGACCAATCCCGACCCGATCCCTGGCTTGACCTAAGATC
T
>NM_027971-chr1-106934449-0-31600
AGGGGACTTAGTGATTACCTCTCTTTCCCTCCATGCTGGGATTTTGACTGACGATCTTGCGCATGCTGTCACAGCTGCTGTGTGTTCTCTTGTGTTACTA
CCTTATTGTGTTGAGAGAGTACTGTTTATTTCTAATTATCTACAACCTCTGGCCCTTAAAGTCTTTCTGCTCCCTACACAATGACCCCTAAGCTGTGATA
C
>NM_027971-chr1-106934449-0-5800
CTGCCTAGGGTCAGCTAATAACAGGTAAGGATTTCATACTCTAGTCACAATTTGTGCTACTCCTTTGAGCCTTGTGAAAGCTAGCACCAGGATGTTCTGC
TCTAACAGACCTTCTTAGGTATTTTCTTCATTACATTTCCAATGCTACCTCCAAAGTCCCCCATACCCTCCCCCCACACTCCCCTACCTACCCACTCCCA
C
>NM_001199213-chr1-106938957-0+19200
GAGAGACAGTCCTTGCATTCTCCACACAGCTTTTTTCATCTTTCAAGCGTATCAATGTAGCAAAACAATTTGAAATGGTAGGCACTTTGAGGAAGAAAAT
TTCACTCTTTTTAAGGATTCATTTTTCTCTTTTATGCATATAAGTATTTTGTTTGTATCTATGTGTGTGCAGTACCTGTGGAGATCAGAAGAGAGTATTG
G
>NM_201376-chr1-107083480-1-13600
AATTCTTGGAGACACTTGGACAGATGTTTGTTCAGCCCAGATAGGGCACTACCAGCAGAACAAACTAACTATCCCAATTCTAGCTTGGTGAACCGATGAG
TTTACTGAAGTTACTTTTAGTAGTTTGGGTAACTCAAAGACCACTGAGTCACTAAGGAGTCCATTCCACAATGAGTAAAGACTCAGAAGCTCCATCCATC
T
>NM_025867-chr1-107362314-0-400
TCTTTTTATGAGAGAGGGATTATCTGCTACTAGACTGCTGAAGCTATCTATGAGGCCCAAGCTCCCTGAAGAAGCGGTCAGAAGATTTTGAAGTAAATGT
ACCTCCAGCCATGGAGCATCTATCACCACCAGAATCTTTCTAACTGCATGACTTTGTGTTGTTTATAATGACTCTGAAAACCCCTGGAAAGTTGACATGG
G
>NM_027548-chr1-107422689-0-400
CCATACAATTAAAATGAAAGGAATTCTAGAATACAAGGAATAATGTATGAGGTCAACCAGAATCAATAATATAAGCTTGCTTCTCCAGAAAGAGCCAGCT
CCCTCATCCTCAGGTACAGATTCCCTGGTTCCCAATTCTGTAGAAAATGAGCCCTTGAAGGGGGGTTACTCTGCTGTCTTCCTTGTTGTCTGCTAAAATT
G
>NM_027548-chr1-107422689-0+3200
CCCACCCACTCCTGCCTCCCTGCCTTCCCACTCCCCTACACTGGGGCATTGAGCCTTCACAGGACCAAGGGCCTCTCCTCCAATTGATGCCCTACAAAGC
CATCCTCTGCTACATATGAGGATGGAGCCATGGATCCTTCCTTGCCTACTCCTTGGTTGGTGGTTTAGTCCCTGGGAGCTCTGGGGGCTCTGGTTGGTTG
A
>NM_198028-chr1-107529003-0+27200
ACATGTCCCTGGCCAGCAGCCCCAAACAAGGAATTCTGCCTACCCTTTGGTGGTAACAGACCCCCTACTGCTGCAGGGCCACAGACCCAGGCTTAGCTCC
AGGTCAGTCTTCCACCATGGCCTCAGATGTTATAACCAGCTGCTCACATTAATAGTGTTCCTCACTACCCCCAACTCTACAATTCTACCTCTCTTCATTG
T
>NR_102306-chr1-107917259-0+16200
TAATGGTGACCCAAGCTAAGACTCCTAGCAAAAGGGGATGTGGAGCCTGAAAGGACCATCACCTATAGCCAGAAAAGTCTTTCAATGTAGTGGCTGGGAC
ACGAACCAAGCCATAAAACCTTAGACCCACAATTTCTCCTACCAACAAGATGTGCAGGTGTAAAGATGGAGCAGAAATTGAGGGAATGTCCAAACAATGA
C
>NR_102306-chr1-107917259-0+30600
GTGTGAAGTTAGAGTTTCTAAGGAAACCATTGATAGGAAACCAAATAAAATGCTTGTAAAACTCTGGAAGGTTTAACAGTTCAACAGTTCAACAAAGAGT
TTTGGATCACATAGTTCAGGTAGAAAGAAGAAGCCTGTTTTACTGTGAGGCAATTATTTCCAGAACATATGCTGAGTACAATTCTCCCTGCAAGAGAGTA
T
>NM_001316743-chr1-109982900-0-17200
TCACCAAACCCAGACACTATTGGGGATGCCAAGAAGTGCAGGCTGACAGGAGCCCGATAGAGCTGTCTCTTGAGAGGCTCTGCCAGAGCCTGACAAATAC
AGAGGAGGATGCTAGCATTCAACCATTGGACTGAGCACTGAGTCTCCACTGAAGGAGTTAGAGAAAGGACTGGAAGAGCTGACGATGTTTGCATTTCATA
G
>NM_001316743-chr1-109982900-0+200
AACGCCATGGTTTCAGGTGCCTGATGCTGCTGGCAGGGTAGAGAGGCCCCAGGTGAGTGTATGTGTGCCTCCTTTGGGGCTGGGGAGGTCGCCCTCGCAG
AAGCGCGCCCTCGCTGCGCACCGCGGGGAGCCGGACAGATAAGTGAGCAAAGAGCGGGAGTAGGGGGGGAGGGTATCCGTGCGGAGTTTCCCGTGGCGTT
C
>NM_001077425-chr1-115685137-0-22200
TTTTTTTTTGAGAAAAAGTTTGCTTTAGCTTTTGTTTTACTTTGTGTTTAACAGAAACATTTAATCTTCCTTTTTGTTTTTTAATTCACACTGTGACACT
GACAAATTTTTATTGTTTAATTTTTTAATTAATTTATGTGTGTGCATGTGTGTGTGTGTGTGTGTGTGTGTGCGCGCGCGCATGTGAGTGCACACATACA
T
>NM_001077425-chr1-115685137-0-600
AGAAAAGACGGGGAGAGAGAGGGAGAGAGGGAGAGAGGGAGAGAGAGGGAGAGAGAGAGAGAGAGAGAGAGAGAGAGAGAGAGAGAGAGAGAGAGAGAGA
GAGAGAGAGAGAGAGAGAGAGTCTTTTCCTTTGCTTACCAGCAAGTAGGTAAAGCATGCCACAGCAGAGCCTCTGCTAGGGACATCCTAGCGACCAAGGA
T
>NM_011650-chr1-118311132-1+7600
GTAGTCTTGGTTCTATAAGAGAGCAGGCTGAGCAAGCCAGGGGAAGCAAGCCAGTAAAGAACATCCCTCCATGGCCTCTGCATCAGCTCCTGCTCCCTGC
CCTGCTCGAGTTCCAGTCTCTTTCACCAAACAGGTTAGGCAGGCTAGCCAGCAGGTCTCAAATATCTATACCTGTCTGCATCTCCCCGACTTTGGGATTA
T
>NM_011650-chr1-118311132-1+0
GTGCGCCGCGGGTGTGGGAAGACCCCGGCGCCAGCCTTGGCGCAAGGGCTAGTGGACGCGGCAGTGGCGACGGCGACGGGCGTTGCGAGCGAGTCCGCTA
CTTGTTTGTGGGTCGTACTTCTTCGGCGGTGCTCCGGTGCTGACTGATTGTAGGGCAGCCAGCGCCATGTCTGTGAGCGAGATCTTCGTGGAGCTGCAGG
G
>NM_026472-chr1-118321843-0+0
TGGCCAGTAGGTGGCGCTCGAGCTGCCTCAATTCTAGACACCGGGGCCTGCTCTTTTGCTACACTTCCGCCTCTACTTCCGCTTCCGAGACGCGAAGGAA
ACGTCACTTCCGAAGGCTCCGCGTGGATTGACTTGTTCGGGTTCTCCAGCATGGCTGGGTTAGCAGGCCCCGCGAAGCCGAGTCTGGCATTGAACCCGCA
G
>NR_027901-chr1-118459265-1-1600
TGTGGGAGGGAGAGAGGGACCTTACGGTAGGAGGGCTCCCACAGCCCCAAAGTCCCCTGCAGCTGGGAGAGTGAGCCATTCTCATCAGGGGGTATGCATA
AGGACTCACCTTATAAACATCCCTCAGCTACGCTTCTGCATGCAACCCTAGTGAGACTCGGTAGGTCATGGGAGGGGAAAGACAGGAATGTAGAAGGAGC
T
>NM_023755-chr1-118627945-0-200
GCGAGGAAAAACAAAAACGTTAAGGGGAGTGCTTAGGTGCTCCTGGCCACAATCTCGCCCTGAGCAACTGCCTTGGGCTCAGCGTGGAAGCTCAGAGGCC
AGTAGGCCACAGCGAGAGTGGCTGTGTCCCCAGGGTCAGTAGCTAAGCAAGTGCCAGCTCCCAGAAAGGCACAGCTCCGGCAGGTGCGGCTCAGCGCCTC
C
>NR_105764-chr1-118954220-0+28400
GGAGGGGCAGTTCCCTCCAGTGCTGGCCACCAGCTCACTCTCTGCCTCTCCATCAGCCAGTGACGTGACGCAGAGGGGAACTAATGTTCACCAGCTGGCT
TGGTGCTTTAACCCTCTCAGCTTCCAGGGAGTTTGGCAGCCAACCAGGCTGAAAGCGCGCGCAGTCTCCCTAACAGGGGCCCCCAGTGAATGGCTCACTG
C
>NM_001081125-chr1-119053619-1+48200
TGGCAAACTGCTTGCCACACAAATGTGAGGGTCTCGGTTTGGATTTGGTTTGCCTGAAACCAGGCAGGGGATCCCTGGCGCTTACACACCAACAGTCAGT
TTATCCAAATCTATGAGCCCCAGGTTCACCAAGAGACCCTACTTCAAAGTCATCATCTTTATCAAACCATAGAGTGACTGAAGGGATCAATGTTGACATA
G
>NM_001081125-chr1-119053619-1+44200
TTACTTATTCACTTTTTACATCCCACTCATTGCCCCCCTGCTCTTTTCAGGTCACCTCTTCCCACAATCCTTCCCTCATCCCCCCCTCCCTTTCTCCTCT
GATTAGGTCCCCCACCCCCACTGGCTATCCCCCCCTACTCTGGCACTTCAAGTCTCCGCAAGGCTAGGTGCTTCCTCTCTCACTGAGGTCAGACAAGGCA
G
>NM_001081125-chr1-119053619-1+200
CATCGCAGCCGCCCGGAGCTGCTGGCCTGGTGTCCTTAGGGACTGCCCGAGTCCCCCGCCCGCCTTGGTCCCCTCCTCTGCCTGGCCAGCCCCGCCCCGG
CAGCCGGAGCCCCCGCACTCGGCAGCCCCACTCCAGCCAAGTTGGGATGGGGCCCTGCAACCACTGCCCGGCGCCCGAGAGGCCACCTGCATGCTAGAGG
C
>NM_001081125-chr1-119053619-1-44600
TGGGCTGGGCACTGCCCTGGGAGCCAGAAGGAGAGGCGGTGCTGTCCCTGGCTGATCCCCGGTGCACAGGTGTTCTCTACAGCCCAGGGAAGGGAGGAGG
GGGGCTGGGCAGCAAGGCCGCAGGCGAAGAGCTGCGAAGAACTATCTGTTGTTTCCTCCTCGGGCTCCGGGAACAATTCCCCTTTGAGCTTCTTGGCTGA
G
>NM_008381-chr1-119422248-1+42400
CCAGAGTGGACCAGCTTCTATAGATTGGTTCACATCTCTGGTGCCCACCTCCCCATCCTTAACTCCATGTCCCTTCCTTCCCTCCCTCCATTGTCTTTTC
TTTGACTCTTTCTCATGTAGCCCAGGATAGTCTGATTCACTATGTAGCTAAGAATGACCTCTGACTTCTCCATTTTACTTAGAATAAGCAGCCAAGAGCA
A
>NM_008381-chr1-119422248-1+41600
GCCACACAAAAACCTCAGCCAGAGGCTTTCCAAGAGCAAGGGATGGTGGAAGGATCCCAGGGAATGAAGGCTGAGTGCTGCTCCTATAGGACCTGTTGGA
CCTCAAGCTTTTGCTTGTGGAATGGGCCGCATTTCAGTGGCTACTCTTTGGCTTGCTACGGGGATGAGATAACACAGAGAGACTTAGCATAACCCTTGGC
A
>NM_008381-chr1-119422248-1+37800
GATGGCAAAGTGAAGTGGCCCAGGTCCCTAGGTGGGAGCACAAACTCTGCTCCTACCCACTAGAGGCCTGAATGGCCTCATCACTCTCTGGGCCTGGGAT
CCCCCATTATAACCAAGAGGATCCTGAGCTACAGATTGAACCCGTTGAGGGGTGGGGAGGCAGAGTGGGTGTTGGGCAGACACAATGAAGGCTGTGGGGG
G
>NM_008381-chr1-119422248-1+36600
GCTGCCAAGCCTGAGGACCTGAGTTTGATTCCTACATCTCACGGTGGAAGGGTAGAGCCGGCTTTCACAAGTTGTTTCCCGCATTATCCATGTGCTTACA
CACACCCACATGGTAATGGCTGTGCAAACAGACACACATACACAATAAATACATGTAACAATATTTTAAAATTTTAAAAGGAGAACGAGATCTTTGATTT
G
>NM_008381-chr1-119422248-1+27800
CCTGGAGTCTACTGCCTCTCCCCATTACAGCAGAATAACTGAGTCTCTTATGACAGATATTGAGACCCAAATAGTCTTAGGCTGGGCAACAGCCTATTCT
GGAACCCGGCATGGCAGCTCATACTTACAATTCTAACTATACAAGGCCAAAGCAGAAGGAACCAGGCAACTTCAAGTTCCTGCGTGTGCAGCTTAGTGGC
T
>NM_008381-chr1-119422248-1+24200
GCGAGCCTGCCCTGGCTGCCTTTCCTTGCTCCATCCGTGATGTGATAGCTCCTTATCTCTGTTGTGTCTTGCGGCTGGCTAGGGGGCTTCTTAATCTATA
GCTGGGCTGGGGCTGGCCAAGGTAGCTGTGGGCTCCCCTTTGCCCTGGTCCTTGCTCCCAAGGCCCCTGCTGGCCCAGAGCTGCAAAAGCACTCCTGACT
C
>NM_008381-chr1-119422248-1+800
CAGTCTCCAGAGCGACTTGCGCCCGCTGCCGCCTCTTCCCTCCACCTTTCCAGCCCGGCCGAGCCAAGCCACCGTGCCAGCACCGCTGCTGCCGCTCCTC
GCTTTCGCTTCACCCCGATCAGGGGGCTGCGGTGGCCCTCGACGCGGAGAGGATGGGCAGGCTGCAGATGCCTAGGCGCCCCGAGTCGTCAGCGCGCCAC
T
>NM_008381-chr1-119422248-1+600
AGCGGCGCTCCCCCGCACAGCTCTCTCTCCTCCCGCCGGCCCGGAGCAGGGGAGAAGGACCTGCCCATCACCGCCGCTGCCTCGGGCGGCCGTGTCCTCG
CTGCGAGCAGCGACAGGGCGAGGCGCTCAGGTGCGGTCGCGGGGCCCCAGCCGCAGCGCCCTCCGCAGCGCCGCGCCCGGGGTCTCCGGCACCTTCGCTT
C
>NM_008381-chr1-119422248-1+400
CCCCGGCCGGCCCGCTCAGGCGGCCAGGCACAGGGAAGCAGGGAGGAGCAGAGGCCCAGGAGAAGCGCGCCGCGGCTCGCCCGCCCGTGGATGCGGCGCC
CGGGGGAGCCTGGAGACAACTTTGCCGGGTGACGCGCTGGGAGGACTGCAGGGCCCGCCGCCCAGGAGGGCTCGGCACCTCCTGTAAGAAGGGCCCGCGC
A
>NM_008381-chr1-119422248-1-400
AGATCGTCCCTTGAAGGCTCTAGGGGCAGCTGCGGCGAGAGAGGGTCGCCCGTCCCGGTTGTGAAAGGCGACAATTTGGGACGGGGGCGGGGGGCGGCTT
TCGTGGCCCTGAGTAAGGGGTGTCCAGAAGCACCCGGATCCTACACCAGGAGCGTGTCGGTGCCATTTATCCATCGCCCCATGGGGCGAGGGTCTGGAGC
A
>NM_008381-chr1-119422248-1-18200
TCTCAAACTTCTGTGGGAGTTTCTGAGAGCCAAGTCTCCTTCCTTGCCACCCTGATCTCCAGGAGCCCTGGGACAGCCGCTGGACACTTCACCTAGCGTC
ACTGTTTTTACCATGCTGGCATCTTTGTTTTAGTGCCTCAAATTCATGCTTTCAAGCCCTAAGCCCGCTACATCAGAACCTGAATGCCTTTGGAGATGGT
G
>NM_022327-chr1-119504782-1+18000
CATAGGGGGAGTAGGTCGGATGGATGGATGGATGCCTGGTGTGGGCAGGTACCTGAGGAAGTGCAGGGAAGGCAGATCTGTGACCTTGACTTGAGCAGCC
CAAGGCCATGCCTGGAGCTCACACCAATGCTAAGGGGTCCCAAATCATCAAGCAAACGACAAATTATGTCCAGTCTGCCTGACTGCAAAAACAGATAAAG
T
>NM_022327-chr1-119504782-1+17800
GGTTCCAACCGCATTCCCCAGCCCCATCTCTGCAGGAAACAGTTAGTGGTTGTAAACGAGGCCAAAGGTATTTTCAAGTTCCTGAATCACAGCCTTGTGG
GGCTCCTGTACCCCCCATTCCTTCTATTTCTATCCCCACTTAGATGTGCTTAATTATCTAGTTAATTGCTTAGCTCACTCATTAAAAAGCACATAATTAG
C
>NM_022327-chr1-119504782-1+400
GTTCCACGTTGGGAGGGAGGGACACGTCTCATGAAGGACAACGCCCCGGACTGCGCCCCGCTTGGCTTGAAAGGTGTCTTTTGGGAAAGCCGGAGAGACT
CCCAGCCGGATCTGGGGGTGCTGAGGACATGGGGGAGGCGCCCCAGTTTCTCTTCCCTTGCTGCCTGTCCTTCCCTTTTTCCACAAATGGCCACTTCCTG
C
>NM_022327-chr1-119504782-1-3800
GTTTCCCCAGAAGCCTGAATACAAAGAAAGGATGGAGGGGAATTCTGCCCAGGAGATTGTTTTTTCCCTTTAAAAAGAGCCAGCCTAGGGGGAGGGCCAG
TGCTCTTCAACTTCGAGGGTTTCCCTCTAGTCTGGATTCTAAATGGTGGATGTTTCAGAAGCAGGGCCTAAGGTGGAGGGAGGAGGCATTCTGCACGAAA
C
>NM_146103-chr1-119526154-0-6400
CCACAAGACTGGCAGGCATTTGACACTCTAACCACAGCACAGAGAAAACCTCCCCTGCCGCTGGCCTGTGCTCCACACACTGAAGGGGAGCCCTGCCTCT
CCCCGTAACTGCACATCTCAGTGAGCAGCTGTGCAGGCTGGAAAGAGCCCAGGCGGCGCTCCAGCACACCTGCAGCACAGGTCCCATTTCCCCACTGTTT
G
>NM_146103-chr1-119526154-0+200
GCAACGCGGCGTCGGCCTCGTGGCTGCGAAATGAAGGCAGACGGCGTGAGCATCCACTGAAGCCTGAGCTACGGGGTTGGGGCAGTGTCCCCGGCGTAGG
CACCGTACCGTTCGCGGCCAGCGCACGCTGTGCCCTCGGCTCGCTTCCGGCCGGGCCACGTGACTGCTCGCACGTGTTCCGGCCCCTCGGAGCTGCGGTC
T
>NM_146103-chr1-119526154-0+600
GCTGTGGAAGCTCCTGGTCATCGTGGGCGCCTCGGTGGGTGCGGGCGTGTGGGCCCGCAACCCACGCTACCGTACAGAGGGGGAAGCCTGCGTGGAATTC
AAAGCCATGCTTATCGCCGTGGGCATCCACCTGCTACTACTCATGTTTGAGATACTAGTCTGCGACAGGGTGGAGAGGGGCACCCACTTTTGGCTGCTGG
T
>NR_126486-chr1-119536165-1+3400
AGACTCCACCAGGCATGTGACCATCCCACCAGAGTTGCCTCTGAAACAGAGAGAGGTAGCAAGGAAGGAGGGGGTACCTAGATTTGAGCCACTTGCCTAC
ACTGAGATCCGGGCATGTCCCCATGCTGCTGACATGGGCCTAGTGGCGCTGTTGGGGTGGAAGGGACAATGGAAAGAGGACTTACTAAGACATAGATGGT
G
>NM_001113416-chr1-119649000-1+44200
GTTGTGCCTGATTCCTTTCTCATTTAAGCTGATCTCTTCTCCTTTCGTTCTTTGGTCAGCTGAAGACTCAGTTTGTTAGCCTTTAATTGATGTTTGCTCT
AATATTTGTTCCTTCTCGTTTCTTACAATTTAGTTTGCTCTGGCTGCTTCCTCCTCTTCCGGGGTACTTCTTCTGTTACCCAGAGCCTAGTGTGACCAGA
T
>NM_001113416-chr1-119649000-1+200
TCGGTGTCTCTGGAGACCCGTCCTCTCCTCTAGCCGGCTGGGCATCTCTCTCCGAGGGTCGCGCGTCCCAGTCGCAGTGGTCTCCGTCGCTTCACGGTGT
TCACCCCCGAGTACAGGTAAGAGTTTGGCCTCGGGTGTCCAGTTGGCCCTGCTCACTGAGCCGAGGCTCTCGACCGTGCCGGGTGGGCGGCCCGGCTCCC
C
>NM_001113416-chr1-119649000-1+0
TAGTCCCATCTGGTGTTGCCAGCTTAAATTCAGGTCTCAGGAGGCCGATTTCCGGGGCGGTGCCATTGCCCCTTTAAGAGCGGAGCGTCCCGCCCTTCGG
GGGGCGGACCTTGGATGGGGCTTTAAGGGGCGTGCCCTCGGGCGGCCGGGGTCCTCCGGGGATTAGCGCAGGGTGGGCTCGCGCCTTGCGCCGCCATTTC
T
>NM_145506-chr1-119649000-1-46600
TCATCTAACCAGGCTCCGTGCTCTAAAATAGTTAACGTTGCGACGGGTAGTAGTGACAAAAGCCTTTAATCCCAGCACTTAGGAGGCAGAGACAGGCAGA
TTTCTGAGTTCGAGGTTAGCCTGGTCTACAGAGTGAGTTCCAGGACAGCCAGGACTACACAGAGAAACCCTGTCACGAAAAAACCAAAAAAAAAAAAAAG
A
>NM_019933-chr1-119837071-1+38400
TGTTAGAATTTATTCGACATACATTGCTCGACATACAATTCATAGTTGCTTCACAGGCTCCAATATTTACTTTTTTCTTTTTAGCATTTTGAGACAGAAT
CTCACATACTAGCTCAAGCTACCCTGGAACTTAAAATATAGCCCAGGGTGATCATAAAATTCCTGTTAGTCTCCCTGCCTCAGTTACCTTCATGTTGATA
T
>NM_019933-chr1-119837071-1+600
TTTTTCCGCACGCGGTAGGAACACACGCTATCTTCCATTGAACTTGAAAGTCTCTTGTGACTTGCTAGTATTATACTTGCTTTTAGGAATCAGTAGTTGG
GCCCAAAAAGTTGAGATGTAGAACATCTGAACTTAGATTTTTCATGCTGCTTTGGAATCGTCCCTACCTTCATGATGTTTAGATTCAGCGTGAGTATGTA
G
>NM_019933-chr1-119837071-1-8200
AGAACCAGCTCCTCAGGACCAACTGCCTCTTAGTAGTTTCTAGTTGTGTTTTCAGACAGGGTCTCCCTCTGTATCCCCGACTGACCTGGAATTCAATATG
TAGACCAGACTGCCCTCAGACTCACCTGCCTGCCTCTGCTTTCCAAGTGCTGGGATTAAAGGTGTGTGCCACCACATCTGGACACCCCCCCCCCTTTTTT
T
>NM_019933-chr1-119837071-1-24200
GAAAAAGGGGCAAGTCTCTCAAGCAGCTGCGTCCCGCTCTCTTTACTTCCCAGTTATGGGTACACTACAACCAGCTGCCGCACAAATATACATGCACACA
AATAACGGGTTATGCCTTAGAACTCATCATTCCTTAAGTTTCTTTTGTCGGCATGAATTGTAATGCAACAACAGGAAATGTAACTAAAGACACTGTTTGT
C
>NM_175106-chr1-119913168-1+10200
CTTCTCCCCTCTGGGTAAGGCAATTCAAAAGGGACCCACCGTCTTATGACCTTGCTTCTAGCGAATGCTGGAATCCTCTCTCAACCATTGTTCCTCAGGT
CCAGACCTGCCCGGTTGGCGTCTGTCACACTGACTGTCCTGCCTGGTCCATGGGGGAAAGTATTTCAGTAATGAAGTCCAGATGCAGCCCCTGTAGGGGA
C
>NM_001115074-chr1-119995210-1+35200
CTGAGGGAGCCTGTCAGCAAAGTGCTTGCTGCTCATGGTGACTTGGCTCTCTAGAACCACGCCCCCTGTAAAAGCCTCGTGGAGGGACTTTTCCTATAAT
CGCAGAACGAGGACAGGAGGAGCCCTGGTCCTTGCTGGCCACACAACCGAGCCAGTCTGTGAGCTCCGTGTTCAGTGAGATACTCTGTCTCAAAAAGTAA
G
>NM_001115074-chr1-119995210-1+18600
TAGCTTACTTTCCAGGACCCCAGAGCCTTGGAATGGTGCTGCCCACATCCAGGGTAGGTCTTCCCTCCTCACTTAACCCTAAGTAGAAACTCTCACAGAT
ACACCCTGAGGTTGGCAGTCAGCATTGATCATCACTGTGCCCCTTATAAATCTGTGTGCCCTACTCCACGGCAAACCCACTGGGCATCATAATCAGAGAC
T
>NM_001311077-chr1-120006980-0+200
GCAGTCCCTAGCCTGGCTGTGGGTCTGGTCGGATTGGGTAGGTCCAGCCATGGCTTCTCTGGGCTTGGGGGTCGCCCAGGGTCCTGGACGACATGCAGGA
CGCTGAGCTGGACACAGAGACGGACACCCAGCTCCTGAAGAGGCCAGAGCACAAAGGGGATCAACAGTGGGCGGAGCATGCTCAGCACCATGAGCCCCCG
G
>NM_001311077-chr1-120006980-0+400
GCTGTCACTGCTTCTGCTGTGGCTGCTGCTGCTCATCAATGCAGCGCACCCTGTGAGTACCCCGCCCCGTCCCCGCGCCCCCGGATGTGGACCCCACGGA
CCAGTCCACGGTCCTCTATCCGGCCCTAGGAGTTACGGGGAGCAGCCGATCTCTCTTCCCTTAACATACTATCGTCCACTCTGACGGAGCCCTCTTCTCT
C
>NM_001311077-chr1-120006980-0+8800
CACCCTATTCCTCCTCCCACCAAGCCCTTACCACCACACACTCTGGCCGCTGACCTCTCTGTACCCGCTGAAGACCATGAGCTCCAACAGTGGAGGTCAT
AACCTATTCCCCTCCTGTCCTCAGCTAAGCAGATGCTGGGCTATAGCCGTGCCGATCAGTGTTTGATGGTGACGTTTGGTGTTCTGACCTGGTCAGATGA
C
>NM_001311077-chr1-120006980-0+24400
GTTGAATACATTCCCCATAGGCTCGCGTGTTAATCACTTGCCTCTGGTTGACGGTGCTATTGGGAAAGATTTTGGGAATTATGGGGGGTGGGGCAAGAGC
TGGAGAAATATCTCAGAGTCTCAGAGGCAGAACACTTGCCCAGTGTGTGCAAGACCCTGCTTTCCATCCATGTCCCAGCCCTGGAAAGGTGGAGTTCAAG
G
>NM_019432-chr1-120073780-1+1400
GAGCCAAGGTGTGGGGGCACCCCTAAAGGAGATACTCAGAAACCAGTGTGGGTGTGGGAGGAGCTAAACTAACCCGCCATAGGTAGGAGCCCCTTTAGGG
GAAGAGGGAGGAGGGAGGGGAGGAGGGAGAGGGGAGGAGGAGGGAGAGAGGGTGAGGAAGAGGCAGTAAGAGGTAAAGGGGTGGGAGAAGGAGAGAGGGG
G
>NM_019432-chr1-120073780-1+200
GGGGTACAGTCTATCATGGGGGAGGACTGGGAACTCTCAGTGACTGAAACTTTGGGTTAGGGTGACAACTCCCCAAGGTGCCCAGGTCTTTCTGGGACAC
CCTTCCCCCGGAAGGTTCCTCTGAGAGGTCGGGGGGGGGGGGTACCTGCTACCCCAATGCAGCTCGCTCTGCACGGTCTTCTCGGCCTCTGATGAGCACC
A
>NM_019432-chr1-120073780-1+0
GTCAGCGTAACCCGAGCAGCCCAGTGACCGCGAAGCCCCCGCCCCCGGCTTGCGCCCCGCCCAGATAGAGGGCCAGCCCCGTGGCCGAGCACAAGTGCAC
GAGTGCGACAGCTAGGCCAGGCGACAGCGCTGCCTACCAGAGCGCAGCATGACGGCCATCGGCGCGCAGGTAACCTGAGGGACCCGCGGGGCGCAGAGCC
G
>NM_019432-chr1-120073780-1-20000
TAAAAAAAAAAAAAAAAAAAAAAAAAAAAAAAGAAATGTTTCTTAAACCAAAAGATACCAGAGTGCCACTACTGGTCTAGTCTTTGGTACCTACTCTGAG
CAAGCCCGAGGCCAGCCAACCAGCAAGGCCCTCGCTGCACTTTGGACTCTTGACCACTAGAGGGCGAGCGTTGGCCTTGGTTACCCAGTTGCTGAATCCT
A
>NM_007830-chr1-120121096-1+0
GCTCCTCCCCGCGCGTGCGCAATAAACTCCCTCTTGGGTCCGGGAAGGGTTGGAGCGCTCCGCTAGGATGGACACGCCCCCGAAAGCAGATCCGACTTCT
GATTGGCTGCTGCCGCTCGCCCGAGCTCAGTTGGAACGCCGGGGTTGTGCTTTTAAAGGCGCTAGCTGGTGCGCTCTGTGACTTGATTGCTGCTGCTTCT
G
>NM_028439-chr1-120121187-0+2400
TCAGCAACTCTTTGTTGGTGTCTCAGCTATGGGAACGTCACTGCTAAGCCTGCCCTTCGTGCTTCTTCCCCAGGGAGCTAGGATGGCATTTGGAGGCCTT
AGAAAAACTTGGTCTATTATTCCTTGAGTGCCTTCCATTTGTTTTGGAGACAGTGACTCCGTTGTCCTCGAACTTACCAAGTAAGCAGGCTAGACTGTCT
G
>NM_028439-chr1-120121187-0+23200
TGGAGGTCAGAGGACAACCTCTAGGCGCAATCTCCCTAGACCACCTTCTTTATTTCTGGGGAGCTTGCTGAGGAAACCAGGTGACTCTTCCAGTAGACTT
TCTTAGCATCTGATCCACTGGAAGATCTGGACTTGATGCAGTCGTCATGGTTTGCAGGTGCAGTTAGGTGCAGTCAGCTGGTGGCTGCATTGGTGTCACT
G
>NM_028439-chr1-120121187-0+30200
TGTAATACAGGAATGGAGGTGTGTACCTCTAATCTCTCTGGGGGGCCTGGGGGATGGCTGGAAGGCTGAGGGGGGGATGGAGATGGAGCATCCCTGGGGC
TCACTGTCTAGTCTGTCTACTACATCTGACATAGCTTGGGTCCCAGAACCCTATTTAGGGGTAGCAAGAGAAAAGGGTAGACACACAGACTCACAGACTC
A
>NM_028439-chr1-120121187-0+48800
AACATGCAATCAGCATCGGAGAAAGAGAGACAGGCAGATCCCGGAGCTCACAGCCGGCGAGTGCGGCTAGTCAGTGAAAGACCCTTTTGTAAGAAATAAG
GAGGAGTAGAGATTGAGGAAGTCAACCTAGCATTGACTCCTGGCCTGCATTACCCGGGCACCCGCACACTCACGTACACACCCATACATGGCACCAGAAT
A
>NM_133186-chr1-120265280-1+39600
TGCTAGAAACAGGGCCTACGACCTGAACTGGTGCCAGCTATGGCCCACAGAGAGGACCACTGGAGGCAAAGCAGAGATCCCAGCATAACAGGGACCAATG
AATTCCCTGCTGACTGCAAGCAGGAAGAACATTGAAAATCACAAGTAGTCCCAGCTGGTGGGGATCTACTGCCTTCTCCATCTTTCTCTGGAGGGAGACA
G
>NM_133186-chr1-120265280-1+0
CGGCTACAAGCTGGCGGGCAGCCACTACCCCGCCAGGTCCGGCCCCACGGGCGGGCGGGACTCAAGGAGAGGAGGAGCCTGAGGCCGAGCCACCGCCTCC
TCCCGCGACCTGCAGCTGCCAAGGCTCCTCCAAGCGGCCGGCTGCCGAGGTGAGTGACCCTGCCCCGGCACGCTCGCGTGCTTTAGGCTGTGCATGGTCC
C
>NM_133186-chr1-120265280-1-600
ATAGCAGTGGGCAGTGTCCCAGGGCAGGGGATACCTTTATCAGGACAGGGTGGTATCTTAGAACTCAGAGGTGTGTGTAGGGGTTCTAGCTTAGCCAGTA
GTTCCCAGAGAGCCAGGATGGACCACCACAAAACCAACGGGGCATTGAAACCTGAAGACTTCTGAGAGCAGGTCAAAAATCATTTCTGAGGAGACAGATG
T
>NM_001085409-chr1-120271082-1+800
GACCTGAGGTCAATGACCGACCGGCACCCCACTCCACCCCCATCCCACCAGGTCCAGGGCGGGGCTGTGACCTGCTTGTCTGGAATTTGGCTTACACTGT
TTACCACTGCTCAATCGTTGCAGTGAGCTCCAGCCACCCAGCTTCAGAAGAAATGGCTGCAGAGGCCCACAGGCAGCAGGGCTCTTGCCCCACCATCCCC
T
>NM_001085409-chr1-120271082-1-15200
CATGGTGCTGGAGAAGAAGCTGAGAGCTCTGCATCTGGATCCTCAGGCAGAAAGGAGAGAAAAGCACTTGAACGTTTGAAACCTCAAAGCTGACCGGCAA
AGGACAGAATTCCTCCAACAAGGCTATTCCTACTCCAACAAGGCCACACCTACTCCTTCAAGGCCACACCTACTCCAGCAAGGCCACACCTCCTAATCCC
T
>NM_001085409-chr1-120271082-1-33200
GTTTTGTGAGTTGGAGATGTAGCTCTGTGGGTAGAGCACTCTCCTGGCATGCACAAAGCTGTGATTCCATCCTTAGCACCATAGGACCAGGCTTGGTGGT
GCACACCAGTAATTCCAGCACCATGGAGGTAGAGATGAGCATGTCAGAAATTCAGGATCATTCTTGGCTACACTGCAAGTTTGAAGTTATCCTGAGATAT
A
>NM_207233-chr1-120340582-0-16200
AATGAGCTACAATACCAGCCCACATCCTTCTTAAGATGAGATTGGAAGAGCCTGCAAGATCGTCTAGGAGAGGTGGCCAGCATGTCTGACAGCACTGCTC
TGAATCGAGGCTGTCCAAATACATTTGTCTTGTCCCCTCGCATGCTGCCAGCCCAGGGACAAGACTAACCCTTCTTGACAGAATCAGTTCAGCCCTGTCC
T
>NM_207233-chr1-120340582-0-200
CCGCCAGGACTTCGCAGGCACCACATCGTGGTCGTGTGTGGGTGCTGTATGCACCCACTGATTGCGCGCGTGGGTTCCAGAGCTTGGTGGTCTGCGAGAG
GAGAGTGGGCAAGAGTGGGTGTGTCTGTGGAGCCCCAGCTAGGGGCTGCTGCCCGCTGCTCCCACTTGTGGCTCCTGGGCGCCGCCAGCAGGCACATCTC
C
>NM_207233-chr1-120340582-0+200
GAACCCTGCCAAGCCCCGCCAATCCCAGCAGAGCAGGAACCAGCGCAGCTGAGCCAACACCGGACGCCGCACTGAGACCCAGCATTCCCCAGCCGCCACT
ACCCGGTCCCCGCCGGGGTGCCGGGCTCGTCCTGTGAGCCCCTCGTCATGCGTGTCGGGCTCTTCGACTCTCCAGATCAGTTCCAGAGCGGTGGCCTCAG
G
>NM_207233-chr1-120340582-0+400
GAGCCCAGGTCCGGATACCTCTCGTTGAAATAGTTGGGTGGCTAAGAGAGGGGTCTCCACGTCGGGGACGCGGAGGGGACCTGCGGAGTTGGCGTCCGAA
CGCATAGAGCGGGGCCACCCGGCGCCGCTCCACCATTACCTCCCCAGGCGGCAAGGAGGAGCTGGTGGCGGTCGCCTCCCGGCTGTGGCAGCGGCGGCGG
C
>NM_207233-chr1-120340582-0+19000
GCCCGAGATGCAGCAGGGAAAGAGGCAGAGAATACTTCGCTCCTGACCTCACAGCCCAGGATTCTTTTTTAACATTTTATTTATTACGTGCACATGGCTG
TGTACGTGCACATGTGCCTGTGTGTGCATGTGTATGCAAGTGCCCAAGGAGGCCAAAAAGAGTGACTCAGATCCCGGGGAGCTGGAGTTAGAGGCAGTTT
G
>NM_010766-chr1-120505084-1-8000
TTGAAGTGGGCATTTGGCGAAGGGAGAATAGCAGAATCAGAGGTCAGAGATCAGAGGTCCTAAGACTAGGGGTTGTTGGAATTAAGGTGTCAGAGGAGTC
GAGGAATAGTCAACCTGTGGCAGAGTAGCCTTGGAGTGGACAGGGGAACATCTGGGAACGACAGTTATTGAAAATGACAAGGGAGATGTAGGGGAGATGA
C
>NM_010766-chr1-120505084-1-37400
GAGAGGAGCTCCCTATGAGTCAGATGGGCCTCAGATGAAAGAATCTCCTTGCCTGTGCCTTGATCTTGGACTTCAGCCACCCAAACTGGAATGAGAGGGG
TAGAGTACTGAGGCAGAGCTCCATAGCCAGCCAGCATCTTTGCTGGGAACATATAGGCCCTCAGCTTTTCACTCCCCTGGTCTTTGTTGGGCTTTAAAAA
T
>NM_010766-chr1-120505084-1-42800
TTTATCTGGGCTCACAGTTCAAGAATTCACAGCAGCAAGACTTTCAAGTAAGAGGCCCAGTCGGGAAGCAGCTCTAAGACCTCAAGGTCTTCCTCAGAGA
CCCATTTCCTCCATCAAGACTCCACCACCCAAAGCCACAACCTTCCCAAACAGCAGCACCAGCTGGGACCAAGTGTTCAAACCTGGGAGTCTGGGGTGGG
G
>NM_010133-chr1-120602487-0-12200
GCCTCCTCCCTGTCTCCCCAGAGCCCTTCAATCAAGTCATTGCATCCTGGTGAGGTAGAGGCAGGAAGGGGAGGGGAGGGAAGGGGAGGGGAGGGAAAGG
GAGGGGAGGGAAAGGGAGGGGAGGGGAGGGAAAGGGAGGGAAGGGGAGGGGAGGGGAGGGGAGGGGAGGGGAGGGGAGGGGAGGGGAGGGGAGGGAAGGG
A
>NM_010133-chr1-120602487-0-6400
CTCGACACCCTCCTCAAAGTGCACGCAAACGCGACACCCTCCTCAAACTGCACGCGAACGCGTAGAAGCGTACAAGTGGAGATCGTTCATTCCATTCGCA
CAGACACGCGCAAATCCTGCTTCTAGCCTATAAAGACATGGACCCATTGTCACTGCCCACAAGCATAAACCAAGCACAACTCCTCGAGGTATACACTTTC
A
>NM_010133-chr1-120602487-0-200
GCCTCTGCACCCCCTCTCCACCCACGGCCGCCGCCCCCGGATTATTTATCCGCAAAGTCCCGCGCGCGCCCATTGGGCCGAACCCTGAGTGTCAGCGCGA
GTTCTGGCTCGCCATTGGTCTCACACACGTGCGGCCCTGACTCACGTGCTTCCGGTTTGAAGGCAAAAAGTGTGCCTGGGTGATTTTTTTTTTTTTTAAG
C
>NM_010133-chr1-120602487-0+800
CAGCGCCCCCGTCGCCTCCTGCGGCACCCTGTCTGCCGCCCCTGGCCCATCACCCGCACCTCCCCCCGCATCCCCCGCCCCCGCCGCCGCCGCCGCCGCC
GCCACCGCAGCATCTCGCGGCGCCTGCTCACCAGCCGCAGCCCGCGGCCCAGCTGCACCGCACCACCAACTTTTTCATCGATAACATCCTAAGGCCCGAT
T
>NM_010133-chr1-120602487-0+1000
TTCGGTTGCAAAAAGGAACAGCCCCTGCCTCAGCTCCTGGTGGCTTCGGCTGCAGCCGGAGGAGGCGCAGCAGCAGGAGGAGGAAGCCGCGTGGAGCGTG
ACCGAGGCCAGACTGGTGCAGGTAGAGACCCCGTTCACTCTCTGGGCACACGAGCTTCGGGGGCTGCCTCGCTCTTGTGTGCTCCAGATGCGAACTGTGG
C
>NM_010133-chr1-120602487-0+19000
CGACTGTGAGTACAACTAGGAAAGTATGGCCGGCAGAGAGAGAGAGAGAGAGAGAGAGAGAGAGAGAGAGAGAGAGAGAGAGAGAGAGAACTGCCTGTCC
CGTCTGTCTTTGTCCTAGGTTGGGAAGGCCTCCTGGTCAATAAATACATATTAATCATGTGAGGGAATTGACATGCAAATGAAGGGCACCATTGACAAGC
C
>NR_038008-chr1-121087405-0-12600
GAAGTTAAGTGGGCTGGCTCCAGACCAGCTCCTGTGAAGGAGAGAGGGACAATAACAGCTGGGAAAGCCTTTAGAGCAGCCAACAGGGCAGCCATGCTCC
TGCCCCAGGGAGAGCCCAGGAGGGGAAGAGAAAACAAATGTAGAAAGGTAAAGACCATGTTATCAGTGTGAGAGGGCTCCTGGAAGGGCAGAAGACAGTT
C
>NR_110450-chr1-121087405-0+43200
CGTCTTCTTTCCTTCTCCCACCGGGAGTCCGCTGAATTCCCAGGGAGATCCTCTAGAGAAGGGAACACAGGGCCCCATTTTCCCCTCCATCGTAAATAGC
TGAGTAACTTGATGGCTCAATTGGAAGCACTGGAGTGTAGGCACTATTTCCTCTCTCCATGCCTGTGTGTGCTTCAACTGATGTGTATATTTGTACTGTG
C
>NM_001271531-chr1-121327678-1+7400
TGTTTTGCCTCCATATTTGTATGTGTATCACATGCATGCCTGGTGTCCACAGAGCCCAGAGCATGGCATCACTCCCCTAGAACTGGAGCTAGAGGCACGT
GTGAGCTGTCATGTGGGGGCTGGGAACCTAGGTCCTCTGCATGACCTCTTACTGCTGAGCCACCTCTCTAGCTCTAGATGAGGTCTCTTAAGTCACTTGT
A
>NM_001271531-chr1-121327678-1+5800
GGAAAGCTAAATATGAAAACCCGAGTTTGAGCCCCCAGGACCCACAATGGTGGAAGGCGAGAACTGACTTCCATTAGTTGTTCTCTGACCACCACACGTG
CACTGCGGCAAGCTGGCCCTCGCATATACATATAAAATGAACTTCATTCAAGTAAAATGTTTGAGAATTCACAAGCCATGTCCCTTAGTTACTGACTTAC
A
>NM_001271531-chr1-121327678-1+0
CGGAGCTGTGGGAGGGGAGTAGGTCGGGGGCCGGTCCCTGAAGATGGCGGAGGCGGGGGTGAACTGGGGGTCTCCGGGCAGAGCTCAGGTGAGCTTATTT
GGCCGGGGACGGCTCGAGGACGGCGGTGGCTTTTGGGAAGAGGAGCTGTTTATGTTTTAACGTCGCAGGCTGGCAACACTCCTAGCTGGTGTTGGGGGAT
C
>NM_133748-chr1-121328024-1+0
ACAACCGTGGAGCCTGTCACCCGGCTGGCAACTGCGGCCCACGCAGAGGGTGGAGTCTCGGGCTGCGCGTGCGTGCGCGCACGAGTCCCTCACTCCGCCC
ACAGAGTCCAGATGCCCATCCAGAACCTCTGACTCCCGAGGGCACCAACAACAGCTGATTTCGCAGCCTCTCCTCCTCCCAGACAGGGTCCCCACCTCCT
T
>NM_178082-chr1-121332589-1-22800
TGGGACCTGAAGGGAAGTTCCTGGGAGGACAGGCCTAAGCAGCAGGAGCCCGGGTTTAATCAGGTGACATAGGCAGGCCTAGGCAGGAGAAGCTGAGCTC
CTAACTTGGTACAGGAGCTAGGTGGGGGCTAGGCTTCTGGCCCCAAATTCCTAGGAGCTGTGGGCAGGCCTGGTGCAGGCTGTGGGGCTGCTGCTGGTGT
T
>NM_178082-chr1-121332589-1-26000
GCAGGGGCAGGAGGGACAGGAGGGGCAGCTGGGGCAGCAGGGGCAGGAGGGGCAGCAAGGGCAGCAAAGGCGGGAGGGGCAGGAGGGGAAGGAGGGACAG
CAGGGGCGGAAGGGGCAGCAGGAGGGGCAGCAGGAGGGGCAGCAGGGGCGGGAGGGAAAGCAAGGGCGGGAGGGGCAGGAGGGGAAGCAGGGGCAGGAGG
G
>NM_001025156-chr1-121431067-0+200
TCGGTTGTAGGGCCCGCTCTCTCCGGCTCCACATCAGCGCATCTGGATCATGGGGTTACCCAAGGGGCCAGAGGGCCAGGGACTCCCGGAGGTGAGGACC
TCTGTCCCTGACACCCTGGGGTTGCTGGGGAGAGAGGGCCGAGCCCAGGGCGGCGGGCAGGGACCAGCCTGGGGTGGCGGGGACACTGTCTATGGTTGCT
C
>NM_001025156-chr1-121431067-0+400
CAGGTGTGTCTGTCCCAAGGCGGGCCCTAGGTACCCTGGAGGGGCAGCTGACTGGTCCCCCGGCGTGCCAGGGTGCATCGTGTCGCTGGGTGCAAACTTA
AGGGTTCCTGGGTCCTCTGGGGACAGAGGAAACATCCAGATCCCGGCCCAGATGCAACCTCACACATCACGAGGTCCCCGGGAATTCCTATCTCGGGTTG
T
>NM_001025156-chr1-121431067-0+12800
ATCTGTGGAATCCCAGTGACCTGAATTTGATTCCTAGGCCCCACGTAAAGATGGAAGAAGAGAAGCAACTCCACAGAGTTGTGTTCTGACCTCCACATGC
AAACCATGGCACACAAGTCATCAGTACAAATGAACTATAGATCTCCCTATTCCTGCCTTAGGAGTGCCTCCCTATGGCTTATATACCTAGGTGCCTAGGC
A
>NM_001025156-chr1-121431067-0+20200
GGAGGTGACTCCATAGGGAAAGAGCTGGCCACATAATCTCGAGGGCCTGGGTTTGAGTGCTGGAACCCACATGAGCTTGCAGTCTAGTTGCCAGGAGACA
GCACGAGAGGATCCCTGGAGGATGCTGGCAGCCAGCCTAGCCACATCTGTGAAGTTTGGTAAAAGCAAGAGACCCTGTCTCATAAAACCTCCTACAAGCT
G
>NM_001025156-chr1-121431067-0+30800
CGATCTCTTTTAGTTGGGCCCCAGATGTTTTCTTTCACAGGCTACCCCTCTGTAAGCCAGTCTTGTTCCCGCTGAGTCTCCAACTCTGGTGCTCAGCCGT
TTTCTCATCTTCCCTTCTAGGCTGAGGACAAGAAAACAGCACTTGCTGCAGGGCTGTCAGCTGCAGAGAAAGTGGATGCTCACGAGGAAGATGAGCTTCA
G
>NM_001025156-chr1-121431067-0+42800
AGAAGGGTTGTGAATTTGAGACCAGTTACCTGGGTTACAGAGTGGGATATTGTGCGTGTGTGCATATGCATGCACAGACACACACGCACGCGCACACGGA
CAGACAGACAGACAGATGTGACTCAGTTGGTGGAATGCTTGCTTTTGCTTGGTCCCCATCCCTGCATACACCAAGCATGGTTCTGCACTTTTGTGACCCC
A
>NM_001025156-chr1-121431067-0+46800
GTCCCATCGAAGTCTGTACTGAGTAAAGGACTCCATTCAAGCAGATGTCCTTTTTCTCTCACTCACAGCTGCAAGCGAATCATACCAGCCTCAAAGCCAA
GTACAGCGACAGGAAGAAGACACTGACAGAGGTAAGCAGACCTCCCCCACCACACCCCCAACACACCTGCACTGTGACCTCAGGGCCCTCAGTCACCACT
C
>NM_010483-chr1-121528465-1+48000
CAGACAGAGGAGGGAAAACAAACAGCCTTGGAGCAGGAAAGCGGGTGGGTATAAACACACACACACACACACACACAGAGGGGGAAGAGAGAGGGGGAAA
GGAAGAATGAGAGAGAGTGGGAGAGTATGGCAGGGCTGAAACTTCCCAGCCTCTTGAGTGGTGTACTGGCTGAATTTGTGTCAACTTGACACAAGCTGGA
G
>NM_010483-chr1-121528465-1+400
GCCACTCCCGGCCTTGCCTTTCCTCCGGGACCCGAGAGCTGCAGTGACAGCCCAAGTTCCGGCAGGAGCATGGGATCCACCCCAGGTGGGCTCATCTTGC
CTGGCCGCGAGCCGCCCTTCTCTGCTTTCACCGTGCTTGTGGTGACTCTACTGGTGTTGCTGATCGTTGCCACTTTCTTATGGAATCTGCTAGTTCTGGT
G
>NM_010483-chr1-121528465-1-200
GGAAACCACAATGCCTTTGGCTGGTAGCCCAACAATGTCTCAGTGTCTAACAGAACCAACAAGTCCACTTGAGGGATCTGCGGAGGTGGTAGCTATGGAA
TTCCAACAGGATGTTAACAACTTTTCCCTGAGGCGACCGCTGCTAGCTTTCTCTCCGCCCCTCGGAGGTGGGAGACCGCTAGTACTGCGCTACAGCTACA
G
>NM_025860-chr1-121567980-1+200
GCAAGATGTCGCAGTTACAGATGAAACTCCTGCGCAGGAAGATCGAGAAGCGGAATGCCAAGCTGCGGCAGCGAAACCTGAAGCTGCAAGGTGAGCTGTG
CTGAACCCCGCACTGGCGAACGACGTGGGGAACCCAGGAACTCGGCGGTGCGCTGGGCAGCTTCCGGCGGGAGCCGGGGATGCGCGGCACGAGCAGGCCG
C
>NM_025860-chr1-121567980-1-10000
ACCCGTGGTCTGGTTCTAGGCTTCTGGGTCTTGTTACACTATCAATACTGGATCCTCACTAGTACTTCTCTCAGATATTCTGATGTTGCCCTATATTATG
GAGATCCTGAAGCTTTGGATCTGTTGGACTGGCTCCTTCATGTCCTCTAGCTGTCCACCGATGGGATAGTTGTTGGGGTGGACCAACTCAAAGCCCTGGA
T
>NM_025860-chr1-121567980-1-26600
GCTGAACTCAAGGCTACGCTTCCCTGGGGGCTGCCCTAATCTTTAAAACGTCACTGTGGCTCACTCTCTTCTCCTGATCTCTTCTCTTCCTTCTCTTCCC
CTTTTTTCCCCACCCCTCTACATGTTCATGGCTGGATTCTACTCCTCTTCTCTCTCTCTCTCTCTCTCTCTCTCTCTCTCCTACCCCCCCAACTCCCCTC
C
>NM_199021-chr1-124045559-1+0
GGGAGACTACTTGCTTCTGCTGCCGCTCTCCGTCCCCTCCCTGGCGCTCCCCTTCCCCCCCCCCCCCCAAACCCCACCGCTGCCGCCGCTGCTTTTCTCT
TCCGCCAATTCCGAGAGCGACGGGGCGTCTGTGACATGCGATCGCTTGCCAAGTGACGGTCCCCGAGTGTGAAGTGCCCGCGAGGAAGTGTGAGCTCCGA
C
>NM_199021-chr1-124045559-1-200
GTAGAATGAAAGCCTGGCTCCTCCGGCGTTGCAAGCCACCGCTCCGGCGCGATCAGGTGCTGGCAGCCAGCCGCCCGCCGCTCCACTAACTTGCCACTTG
GTCGCATCTGGTGTCTGCATTTTCGGGTGGTGGTGGGGGGGCGGGGACAGTGGGGAGTCCGAGGATCTGCGGTAGTGGAAAAGAGGGATCCTGCAAAAGA
G
>NM_199021-chr1-124045559-1-600
CAGTGGGGCCCCAGGCGGGGATCCCCCTCGCACCCCCTCCCCTGCTACCCCTGCTTTCTCGAAGTGCTGGAGCATGCCTAGTGGCCGCTCTGGAGCCACC
AAGGGTTTTTGCACTAGCTCACACTCCGTTTCTCCGGGTTTTATCCAGAGCCCGCGGGGGGTGGGCGGGGGGCTGGGGGGAGCCCGTAGAGCCTGGCGGC
C
>NM_023735-chr1-125435727-1+45400
CTGCCAGCTGCTGAGGTTAGTCATCCCCTTCTGCCAGCTGCTGAGCTTAGTCATTCCCTTCTGCCAGCTGCTGAGCTTAGTCATTCCCTTCTGCCAGCTG
CTGAGCTTAGTCACCCCGTTCTGCCAGATGCTGAGGTTAGTCTCTCCTGCCAGATGCTGAGCTTAGTCCCCTCCCCTGCCTTTGCCAGCTGCTGGGCTTA
G
>NM_023735-chr1-125435727-1+600
ATGAATGGGGGGAGCCGGCCAGACTGGCGAGGGGTGGTGCCGGGAGCCTCCCGGGACAGAGATCTTTTCCAGGCCCTTCCTTTCCGAGGAGGCCGTCTGG
CCCACCTGGCTGTCCTTTCCCTTCTCTCCCCTTTGCTGCCTGTGAAGCAGGGCACCCACCGAGGACCTCCAGACCTAGGAGCAAGGAAAAGAGAGAGAGA
G
>NM_001356294-chr1-125560595-0-47200
CTAAGGAGCTAAAGGGATCTTCAACCCTATAGGTGGAACAACATTATGAACTAACCAGTACCCCTGAGCTCTTGACTCTAGCTGCATATGTATCAAAAGA
TGGCCTAGTCGGCCATCACTGGAAAGAGAGGCCCATTGGACACGCAGACTTTGTGTGCCCCGGTACAGGGGAACGCCAGGGCCAAAGGGGGGGAGTGGGT
G
>NM_001356294-chr1-125560595-0-33800
TATATTCAAATATAGTCCTAGCATATCCAGCTATGAAGAATGGAAGGACCTGTCTGGCTTGAACTGGTTTGGGTACACAAACACCAAGGCAAAACTGTGC
CCTGTAGTAACCTTTCAGGGTGAGTCCCTTATCTACCATCCTATGCCTATGCATAATTGGGTGTGCACATGATTAAAACCAGATGAATCATGGGAAGGGT
C
>NM_001356294-chr1-125560595-0+0
CGGCGTGACGTAACCTGCGCGCCCGCAGTCTTTGGGCTAGGGGGCGGGGCCGCTGAAGCTGACTGGACAGGGGCGGGGACTGCCGGGCTGTCTGGGGGGC
GGGGCTCTGGGCAGACCACCCAGGCCTAGGGTATGGATTGTCAACTGGGGGAGGAGGCAGAATGGACGCCGGGTGGACGAACTGAGAGCTGAGCTTGACC
G
>NM_027677-chr1-125676996-0-24600
CGGGTCCTCTGGAAGACAGCAAGATTGGAGAGGAGTCCAATCCAACATGTTAATCTCAACACCACCCACTCCTGCCAGGGTAGGAGCTAAAATGGACAAG
GGATTGCAAAGATAGCTTACCAGGAGTCTTGCCAAAGTCTGAGCTGCCAAGGACAGGCACATAAAGCCAAGGCGGCAGTCTAGCTGTCTAGCTAGAGTTT
A
>NM_027677-chr1-125676996-0-200
GTTTATAGATGATTGCCTCTCTCCATGGCCGGGAGAGACCTCCGCCTTCCCAGGTGCCACACCTACTCGGTTTGCCGGTCCCAAGAAACCTCAAAGACTG
GCCAGGAGAAGGCTGCAAGAGCGAGGGGGTGGGGAGGTGCTGTTCCTTTTCCTGCCACAATCTGTGTTGAGTCAGACCCTGAGGCTGGCTGGGCTGGTTC
T
>NM_001311090-chr1-125911387-1+0
CCAAGGGAGCGGCGACGCTGACAGGTGAGCGACTCGCCGGACAATCCTCTGCTGGGGGCGGGGGAGCAGCCCTTCCGGACTGAGTGAGCTAGCTGTGCTC
TTCCTGCGATCGGTAGGGTGTTAGGAAGGGGCATGCGGCCCAAAGAGAAGCTCCCAGATCAGAGGAGAGCAACCAGGAAAATATGGTAAGTAACTGCTCC
T
>NM_001311090-chr1-125911387-1-200
CGCTAGACTGGGACGCTCTCCAAGTCCCGCGCTGCAGGAGAGCCGAGAGCGGCAGATTGGCGCGACTCTTGGCTGCAGCTGCGTGGGGTACACAGTCGGG
GATACAGAGCTGGGATTGGGGAGGGTCCTTGAGTTGGGCGAGACAGGAAAAGGAGCGACAAGCCTCCAACCTAGTCAAGTTACCCAGTGTTTGTGGCCAC
C
>NM_145100-chr1-125912214-1+200
CGAATCCAAGGAGCCTGGGACCAGCCTCTGGGAGCCCCCGGCGCGGGCGATGCGGGCGCCGCGGGCGACACCTGCGGCTCCTCTCGGTGGCAGCCGTCGC
TTGGGCGGCAGCAGCGCGAGCCTCGGCAGCCTCGGCAGCTACTGTCGCCGCGGCCAGAACAGCCTCCGCTGCGGTCGTGGTCTCTGATGCTCTTGCCCGC
T
>NM_172484-chr1-126492927-1+46200
ACTTACTGTAAATTAAATCCCAGACTTTACTAAGCTATCACCATGACCCATCTGTGATCTACAATCCAATGTAGGACTCTACATTTCATGGAGAAAAGTT
CCTTGTTAATAGCAGGCTTGAACCTATGTGTGCAGATTGACCCATACACATACATGGAATGTGAACCCCAACTTGGGGGAAAGGCCAGTCTGGATTTATA
T
>NM_172484-chr1-126492927-1+19200
TCCCCCCTCCCTTCCTCTTCTGTAGAGGGGAAGCCCCACCCCCACCTGTGTACCAACCAGCCCTAGAACATGAAGTCACTGCAGGACTATGTACATCCTT
TCCCACTGAGGCCAGACAAGGCAACCCAGTTAGGGGAACAGGATCCATAGGCAGATAACAGAGTCAGGGACAGCCCCTGCTCCAGTTGTTGGGAGACCTA
C
>NM_172484-chr1-126492927-1+0
GATTTGACAGGGTGGATTCTGAGCAGCTTCTGAGTGGGGGGCGGGGCAGGGAGGGAGAGGGTGGGGGTGGGAACCCAAGGGCCAGAGCGGACCCATAGGA
GTGCGCGCCTGCTGCTGCTGCCGCGCCTGCCTTACCACCGGCTTGGGGGCATCTTTTTAGCTCGAGATTCCCAGGGAAGTGGCACTGCTGTCCCCAGGCG
G
>NM_001081756-chr1-126830632-1+800
TTCCTGTGGTACCAGCGCCACACCTGTACAATCGAGCAAAGTTTACTTGGTTCTCTCTCTCTCTCTCTCTCTCTCTCTCTCTCTCTCTCTCTCTCTCTCT
CTCTCTCTCTCTCTCTCTCTCTCTCCCCCTCCCTCCCTCCCTCCCTCCCTCCCTCCCTCCCTCCCTCCCTCCCTCCCTCCCTCCCTCGCTAATATCCAAA
C
>NM_145128-chr1-127204986-0-2400
ATAGCAATAAGAGGAAACTAGAATTCTGCCCCAATTGCACAGGGCCCTGTGGTCTTGGGAGACACCAGGGTATATAGATTAGATTCACCGAAGGGTTAAT
ATACGCAGACTAGATAACTTCGAGGAAGTCACCGTCCAGGCTGGGGTGTGGCTGATTTGAGATCAACTTTTTTTATTGGTTCTGGGGATGAACTAGCCAC
C
>NM_145128-chr1-127204986-0+0
AAGTCCTCCTGTACAGGGTCTAGAGTTTGCAGACGATCCCCGAGAAGCCGAGGCGTTCCGAATTGGCTGAGCGCTCTGCCGGGGTGGGCGGGGAATTTGC
GGAACGTCCGTGGCCCGGAATCCCTTTGCCTTGGAGAGCGGCGCGAGCCTAGAAGCTGAGAGAAGTTGGGTAGGTCGATCCGGGAAGGGTAGCAGAAACC
T
>NM_028135-chr1-127678021-1+400
GCTCTCTCTCGGTGCCCTCGGTCTCTGGCACTTTGGACTTCGTGTCTCCATCGTGGTCGGCTTCGCCTCGGGGGATCTGCAGCCCCGGCGCCATGGAGCC
GGCTCTGGGCAGCGAGCGCCGCAGCCCCCCTGGCCCCGGAGTCCCGCGGCCGCCACCGCGGGGCCACGCGCCCTCGACCGCCGCCCCCGCCCCCAGCCCG
G
>NM_028135-chr1-127678021-1+0
CCGGATGAGCTGCGATGCCCTCTCTCCTGCCCACGCGCGGCCACAGGCTCCGAGGACTGCAGAGTAATTAGGGTGGAAGGGTCCCTCCTGGGCACCAATC
CGCGACGTGAGTGGGGGGCGCGTCCTCCGTCACGCCCTCACCCAGCCCTGCGCTACCCGCAGGCTGGTCCCCACGCCCCCTAACAGTTCCCTCAGCTTCC
A
>NM_028135-chr1-127678021-1-200
TGGGGGAGGGGGGGACAAGCCACGGTTCCAGCAGCACCTCAATCTAAGTTGGTGCAAGAGAGAAACTGAGATGAGAGTTAAAGCCATTTAAGGGCAGCAG
ATCCAGAGGCTGGGGAACAGGTGAATCCTGGTGCCTGCTTGGGCAGGCGGGGACAAGGTGCAATCCTTGTAGCCTGTGTGGCTCCGGGAGAGAAAAAAGG
C
>NM_001033041-chr1-127729413-0+0
ACTTTAATAGGGCAGTTGACATGAACCAACTGGGCTGGCCAGGCCTCCTGACGGGTACCTGAAGGTAGACATAAAGGGGCAGAAGAGTCAATGAACTCTG
ATTTTCACGCTGATCTCTCCATATCAGAATTTCCCTTTTTGTATGTACACGTGTCTCCTCTGGTCCTGTGGAGATGAAAATTGACATCCACACTCATATT
C
>NR_045298-chr1-127774054-1+0
CGAGGCCCCGCCCCAATGTGCTCTCCGTAGGGTGGGCCACGCCTTTTCCGGGCCTGCTGCTACCCACGCGCACGCGCAGGGACCCGCCCTGCCGGCTCGC
GCTGGTCTTTTGCTTTCTCTTTCCGGCCTCCCTCCCCTTTCTCTCTCTCGGACCCGCGGGACCACAATGCTCTGCGCCTCTTGTCATTGGGAGACGCCGT
A
>NM_028399-chr1-127774164-0+0
CAGGGCGGGTCCCTGCGCGTGCGCGTGGGTAGCAGCAGGCCCGGAAAAGGCGTGGCCCACCCTACGGAGAGCACATTGGGGCGGGGCCTCGACACATTGG
CGCGGAGTCCCGGAGGCAGGCGGGGAGGGGGCGGGCTCAGGGCGCGGGCGGAGGAGGAAGTGTCATGGCGTCGGGCCGTGGAGCTTCTTCTCGCTGGTTC
T
>NM_028399-chr1-127774164-0+400
GAACATGGCGCCGCTCCCTTTGCCGTCTTTTGATCTCGGGAAAGACACAGAGAAAGCTAGGGCCCGAGCTGCCGTGGCGAGCCGGAGAAAGAGGAGATGT
GCCGGGGAAGGCGGGCCGGGAGCCCGCGTTGTATAACCTGTGTTTGGGAGCGCGTGATGCGGGAGGGAATAGCAGTGCTTCCCTGGCGAGAGAGGAGGAA
T
>NM_028399-chr1-127774164-0+22400
GTGTGTGTGCGCATGCATGTGTGTTTGTTCCTTCATTCGTTCCTCTGACTCAGCTTTGAGGTGGCTGTACTTCCTCCCTTTAAAGATTTTCTTTTATCTT
CACTGTCTTTGTTCTCTTTGCTCTGTTACAACTTTGAACTAACAAGAACACTTTACATTCCTTCCTGTATTGAATTTAGATACGTTCCTTAGGAAACATG
A
>NM_011737-chr1-127840290-1-6800
GTGGGCAGGGGTGGGCAGTGGTGGGCAGAGGTGGGCAGGGGTGGGCAGGGGTGGGCAGGGGTGGGCAGAGGTGGGCAGGGGTGGGCAGGGGTGGGCAGAG
GTGGGCAGTGGTGGGCAGGCAGCAGACAGACTATGCCATCTTATGCCCAGGACAGCAGGACTCCTTAAAATTTATTTTTATTTACATTTAAGCTTTTACA
T
>NM_001356529-chr1-128244137-0-7400
CCTCCATTTCAGCTGCACAGAGTGCACTGAAGAAGCAGATCCATTCAGTGAACAAGTTTAAGCTGAGAATGAGCAAGAAGCACTACGATTTCCACATTTT
GGAAAGGGCAAGTTCTCAGTAAACCAGCCGCTACCTTTGGACCCCTCACTCTATAATTCCCTGCCCTCTCCCATCTGATTGGCTTGTTAAGTGGAGCGTA
T
>NM_001356529-chr1-128244137-0-200
CCCCTCTGAATCCCATCTTTTTCACAGGGTCAAATTAAATAAAAACCAAAGGCTTCGGGTCAAGCCCCGTAAAGCTTGTTTATTTGTGGAGCAGATTGCT
TGCAGAAGTCAGAGGGTGACAGCAACTCGATACCTAGCATTTACTCTTACAGCGTTGATGTGCTCACTATGCTCACTCTCGCCATGCTTTGAGCCCACAG
T
>NM_026390-chr1-128244137-0+400
CACACCGAGCGAGCGCCTGGGCCTGAAGGGGACGATGCTGTGGTTCCAGGGCGCCATCCCGGCGGCCATCGCGTCTGCTAAGAGGAGCGGCGCGGTCTTC
GTGGTGTTCGTGGCAGGTGACTGGGGAGAGGGCCCGAGAACGGTGGCGCTTTGATCTTGTTCTGGATTCTCGTTAGCGTCGAGTGAGCTAGGCAGGAGGA
G
>NM_026390-chr1-128244137-0+600
GCTAAGGTGGGCCGGGCTCAGACAGCCTAAGACCCTGTCGCCCAGTCCACTCGGTCTCTTCGGGGCCGCTCGTCTCCTGTCCGGGCCAGTACAGCTTTTT
TTTTTTTTTTTTTTTTTTTTTATAAGGCTCCAGGCTTGCTCCGCTGCGGGGCCGACCCAGACGCCAAGCCTCTCCAGGCCGCGGGCGGGCCCAGTGCCAC
T
>NM_001081078-chr1-128328318-1+20200
ACAGTTGTGTCCTCATTCCCTGGGTCGGCCTACCAGAGAGTCTGGGCAGCCTTGGCTAACCAGTCTAGGGAGGAAAGGGACGCTTTCCTGCAAGATGTAT
TTCCAGAAGGGTTCCTCTGGGGCGTATCCACGGGAGCCTTTAACGTGGAAGGAGGCTGGGCCGAAGGTGGCAGAGGGCCAAGCATCTGGGACCACTACAG
T
>NM_001081078-chr1-128328318-1+6800
TTCTCTGTGTAGCCCTGGCTGTCCTGGAACTTACTCTGTAGATCCGGCTGGCCTCGAACTCAGAGATCCGCCTGCTTCTTCTGCCTTTTGAGTGCTGGGA
TTAGATGGTGTGCACCATCATCACCTAGACCCCTCATATCGCTACACACACACACACCTACCTGGTGCTTTCATTTTCTTAAATTTCTACAGGAGTTGTG
G
>NM_001081078-chr1-128328318-1-14200
ATCTTGTACAACTCATAGTACAATGGGTACTAGGTATGTGCTAAGTATATATGCACAACTGAGCAAGTACATGCAGTCCCTCCTTTAGCGTTTTCATTTT
ATTAGCAGTCTTCCTGTCGTAGCGCCTGCTAGGTCCACTATGATTTGTTAGCCTCACGGCACTCAGCTGCATGAACCATACGTGGGGTGGTTTTCAGTCT
G
>NM_008567-chr1-128359705-1+13000
TAGTGGAGTTCATTCACCAATTCCATGCGGGGCTGGGGGTGGGGGTGAACAGCTAATAGAGGCACTATAAATTGCATGCAGCATGTTACCCAATCAGCTT
AGTTAGTGTGCATTTATTTAGTGTTGTTCAACAAAAGAAGCATGATCCCAGAGTCCTGAGGAACTGGAGCTGCCCCTGGCAAGAACGAGCAATGGACTGG
A
>NM_008567-chr1-128359705-1+600
GTGCACCGCCATGACTAGTTGGGGCGATGCTGGGAATGAATCCCAGCAGGACTCACGTCGCAACCCAGTGAGGCCAGAGTTTGGTTTTTTGGGAGGTGGG
GGGGGGGGGGGGGGGCGTTACCTCTTGAGTAGGGTTGGGCACACAGCCCAGAACCAGGAGCTTGCAATGCAAGCAAACCTGGGCCAGCTCGTTCTAACAG
G
>NM_177445-chr1-128417416-1+200
CTGGGAGGGCGAGACTGTGCGGGAGGGAGCCGCTTCTTAGCCTGTCCTACGGAAGCCTGCGAGGGAGGGTGGTATCCACTCCCCAAATCCAGTGTCCTGA
TGCCCAGCACCAACGCCAGCCGTAAGGGTCAGGAGAAGCCGCGGGAGATCGTGGACGCGGCGGAAGTGGGTTTCCTCCTTTCCCCCCGGGTCGGGGAGTG
C
>NM_177445-chr1-128417416-1+0
TAGGTATGTCAAGAGGCTCTGCAGGGAAGATTCCTCGGAGCCTATCCTGCGAGACCACACCCACTTCTGGGCCACGCCCCATGACTCCCGTGGGCGGGGC
AGAGGGAGGAGCTGGCGGCGGCGCGCGAGAGCTCGCTGTGGCTCTCGCGATATTTCCGAAGCCAAGGTTCCACGCGGAGACTGGGGGCTTAGAACCCGGG
C
>NM_145507-chr1-128417416-1-49200
TTGTTTTTTGAGACAGAGCCACACACTGACCCTGAGGCTCATCCATTTAGGCTATGCTGATTGGTTACCCTGTCTTCACCTCCCCAGATATGACCTGTAT
CTTCATGCCCCAGCCTTTAAAGTGATTTCTGAGGATTGAACTCGGGTTCTCTAGGTTGCAAGGCAAGTGCTTTTCCCTACTGACCCATCTGCCTGTCTAC
T
>NM_009911-chr1-128592299-1+800
GGCACAAACTGCGGCAGCCGCGGAGAGAACGTCGCTTTGGGATGGAGCAGCAGCGCTTTGCGGGCATCCGACCCGCCACTTCCCCGCAGTGGCAAACGAA
CCTCCCGAGGTCGGGCTTGCCTTTAGGATCGTTCCTGAGAAAGGGTCATAAGTCTGTACCATGATGCTGCTGGCCATGACGGCGGTTGGGGACAGGAGGG
C
>NM_001356509-chr1-128592299-1-15400
TCACAGAAATACTTTTTGAGCCTGGTCATTTTCAAGCTCATCTCCCCCTGGCAGTCGGGATAATGGATAAACTCTGGGCACACGACAAAAGCTCCTTCTT
CCTCCAGGGCTGCCTTTCTTCTGCCAAATGTGAGCATCACTCTTAATAACCACAGCATTTCACCAACCACCATGTGAAACTGGCCAAGCTGGTTGTGTCT
G
>NR_151525-chr1-130422824-0-18800
TTTGAAGTCCTAGCCAGAGCAATTCGACAACAAAAGGAGATCAAGGGGATACAAACTGGAAAAGAAGAAGTCAAAATATCACTTTTTGCAGATAATATGA
TAGTATATATAAGTGGCCCTAAAAATTCCACCAGAGAACTCCTAAACCTGATAAACAGCTTCGGTGAAGTGGCTGGATATAAAATTAACTCAAACAAGTG
A
>NM_010016-chr1-130462744-1-400
AGCCAAGCTCCCTAGATCTCTGCATATTGTTTGTGACCGGTTCTGGCAGGCTGATCCCTCCCTGTTTTCTTGGATCCTATCCTATTTTCTGTTTTGACAC
CATGGTGAGACCTAGGAGACACACTCTTGGTCAGCAGCTCCCACCCTCCCATCTGACATCTTCCAGCTGAAGCCACAGGGGTCCTGGGTGTTTCCCTATT
T
>NM_009581-chr1-130629606-1+29000
GTGGCCGGCTATCTGGAGCTGAAGATGGCGCCGCCCAGAAGCTCTGCGATTCTCGCCCGTCCCAGAAACGGCTGGCACTCTGTATTCCACACGGTCACCC
GTGCAGCCTGCCCTCCGCGGAGTCCCGGAGCCAAGAAGGCTCCCGCCGGCGCCTGTGCCACAAACCTCTCAGGCCGGGCAGACCCCCGTGCTCTCACCAG
G
>NM_009581-chr1-130629606-1+28600
CTGTCTGGAGCTGAAGATGGCGCCGCCCAGAAGCTCTGCGACTCTCGCCCGTCCTAGAAACGGCTGGCACTCCGTATTCCACATGGTCACCCGTGCAGCC
TGCCCTCCGCGGAGTCCCGGAGCCAAGAAGGCTCCCGCAGGCGCCTGTGCCACAAACCTCTCAGGCCGGGCAGACCCCCGTGCTCTCACCAGGAAGGTGG
C
>NM_008825-chr1-130715821-1-200
ACTCCCACGCAAGATGTCAGCCAAACAGGTCTCGCGAGAATAAGGGAAGGGGGGGGGGGAAGGGAAGGCTTTTAATTCACCCCGCCTCCAGCTCCATTTG
TTTCCAGGCAACAATGCCACCAAGCTCCCCTGGGCCGGCTGCTTTGCGAGCTGACAGCCTTAGGCTGTCACAGGTCCTCCCAGACCCCAGGAGCCCGCCC
C
>NM_178691-chr1-130717327-0+0
CGACCTCCCTGCAAGGTGACATTCTGCTCTGCTAGACTCGGGAACTCCTTCCCCGCCCTCCTCCCTGGAGCATAAATGCTGCCGACGCGAAGCTCGCCTC
ACCGGAGCGCTCGGGAGAGCCGGCCGACCCCCAACCCTCACCCGCGGCCGCCCTTGCCACTTTAAGAGCCCGCGCCGTTTTTGGAAGGACCGAGGCCGAG
T
>NM_178691-chr1-130717327-0+200
TCCCCCCCACCCCCCACCGAGGTGTCGCGAGAAGCGCCCCAGCGGCCACCTCTCGCGATGTTTGGAGGCGCCAAAGGCGGCCATTTTGGGGTCCCCCCCG
CTGGTTACTCCGGCGCTGTCCCCCAGTCTGAGGCTGGGACCAAGGCTGGCCCCGCAGGAGGCCGGCCGGCCGACACTATGTGGCGGGTCCGCTGCAAGGC
C
>NM_177604-chr1-130731976-0-800
CAAGTGATACACCTTTAAAAGTTGAAGGTTACTGGGGATGGCCTATATTCAGCCTATATTCAGGGAAATAGCAGAACTGCTGTCTGGCAAGTGGCCTCTG
TACCTGGAGGTGATTTCTTCCAGGAAGCAGGAGGCTCCCTGACCTACTCTTTTCCATAAGCATGCCAGACATTTCCCCTCAAAAGAAGTACTTGCTAGAC
T
>NM_177604-chr1-130731976-0+200
TGAAGCTTTTACCTGTCTAGGTAAGTCAGGAGGAGGTCAAAGGAAGAAACCAGTAGGAGACACGGCCTGAGAGGCAAGCGGTCTCCATCTCTGCCCTCTG
GAATAGAAGGGCATTACGTTCTTGTCTTCAGACCCCAACCCAGAGAAGGTGAGTCAATCACTAACCAACTATTGCTTATTCTGCAGCAAGGGAAAAGCTT
T
>NM_177604-chr1-130731976-0+9000
GCAGGAAGCAGCTTCAGAAGTTGGCAGAGCAGAGCCAGGGAAAGCTTGCCAGCTTCTTCCCCCACAGCAGGGCGAGTCTCGGCACTCCCATCCCCAGCAC
CAACCTCATAGCTGCTTCTCCCAACAGAGTGACAGCAGCTACGACTTCCTGTCTGCTGAAGAAAAGGAGTGTCTGCTCTTCCTGGAGAAAACCATTGGCT
C
>NR_151623-chr1-130766384-0+800
GCAAGCACCTTTTCCTCTAGCCAAGCATTCCTCTGTAATCAAACAAGCTCAGTCAGTATTTCTGGGGTCTGGAAGGCAGGGAAAACTGGATTTCAAAGAC
TTTTCGAATGAGAAAGTGAAAATGGCCCCGGGCAATGGCCCAAAGCTATGCTTACAGGATCTGAGCCCAGCTCACCTGGCACCCACCCAGGGACTTAGTT
T
>NM_144960-chr1-130800902-0-200
CAGGGTATAAGAGGAAGGAAGGTGGGGATCAATGTGCTACCCTGAAGCTGTTGTCACCAGCCCTGGAAAAGGTTCCAAAGAAACAAGTGGCAGCGAGGGC
AAGAGACCAGAACTGACTTTCTGTCACCGGTAAAACTCGAGAGAAGGGACCCTGATATAACTTGCAGAAAGGTGAGTAGCAAGGCTTCCCCTTCGGCCGC
A
>NM_026976-chr1-130865777-0-11400
GAAACGAGAAGCACTAAATCATGTAAGATCTCGGGGAAGCTAGAACCAGCGGCCTCTGCCACCAGAGAGGATGGCCAAGGAGATCGAGAAGGCTAGCTGA
AAAGTTGAGGGCAGGAGAATCTGTGTTCAGCAATTGTGCTAGCCGGCAAGTTCTAAAGTAATAAAGCTGTGTGTTTTTTATCCGTGGATTCACAGATCTC
G
>NM_001311091-chr1-130911296-1+1000
ACACTTGTCTCCTTCACAGCCTGGTCTGGTCTCCTGCTCTTCCCACTGACACACTTGTCTCCTTCACAGCCTGGTCTAGTCTCCTGCTCTCCCCACTGAC
ACACTTGTCTCCTTCACAGCCTGGTCTTGTCTCCTGCTCTTCCCACTGACACACTTGTCTCCTTCACAGCCTGGTCTGGTCTCCTGCTCTTCCCACTGAC
A
>NM_010548-chr1-131019845-0-600
CCCGACAGCACAGAGCAAGCCTCCCAGAAGTCTGAGTTCCTTCTCCTAACTTCTCATGCTGGGATCTGAGCTTCTTCGTGAAACACGGGGCAGAGGAGGC
ACCAGAACTCTCCTCTGACCAACTGCCCCACAGCACACATATCCTCAAAGGATAGTCTTGAATACGTGATGGAAGAATTAAAGAGAGTGAGGTCTGAAGA
A
>NM_010548-chr1-131019845-0+32000
GGGGAGCAGTCCCTAGAAGGAGAAGCTATGTTTATACCAAGCTACCCTGGCAGCGTACTACAAAAGACATTAAATCTGTGGTCTCCTGAACCTCCCACCA
CACCCACAGGGACTAGTCTATCCTCACAGGGACAGAATCCAGTGTGTTTCCCTTATACCCAGGGGGCTTCCTGTGCACTCTGAAGAAGCCCTAACAGTAG
A
>NM_008551-chr1-131097843-1+36600
AGTGTTGGTTTTAGCTTAAGAGAAGAGAACCTTATGTAGAGCTTCTTTGTTTTTGTTGCGTTTATAAGCTGGTCTCTCTATAGTCCAGGCTGGCCTTGGA
CTTGCTATATTGCCCAGGCTGGCAGAGAACTCCTCCTGCCGGGCCACAAGTGCTGGGAGTATGGGTGTGGCACTACTGGACATGTATTTGCCAGGAAGGA
T
>NM_008551-chr1-131097843-1+1000
GAGGTCGGCGCGCAGCGGTGGGGCGCGTCGGCGCGGAGCGGCGCGGCACTGGAGACTGGGGACCCCGCCTCCGTGCCCCGCGATCGTCTGGAACCGCCAG
CGCCTGGCCTGCGCTGCCCCTTAGGCTTGCGCCGGGCTGTTTCCATTGCTCCCTCCACCGTAGGAAACCTTGTCTGTAAGCCAGGCTTGGCCTAGTGCTG
G
>NM_008551-chr1-131097843-1+400
CGCGAGTCGCCGGGCACCATGCTGTCGGGCTCTCCGGGCCAGACTCCGCCGGCGCCTTTCCCCAGCCCTCCACCGCCAGCCCCGGCCCAGCCGCCGCCGC
CGTTCCCCCAGTTCCACGTCAAGTCGGGCCTGCAGATCCGAAAGAACGCCATCACCGACGACTACAAGGTCACCAGCCAAGTGCTTGGCCTGGGCATCAA
C
>NM_008551-chr1-131097843-1-200
AAAATACATCTCCTCCAATTCTCCGATGACCTGTCTTCTAGATCCAAGCAGCTGGAGGAGTGAGGGTTTTGTTTGAACTATCCAGCAGCTTTTCTTTTGC
CCTCCTCCCTTTCCCCTCTGCCCGGCCCGGGTTAAGAACTAGGATGTCTCGATGCCCTCCACAAGCCCGCTTGCTCGCAGTCCCTAAGCTCTCCCGCCAC
T
>NM_145508-chr1-131138234-1+19000
GGGTGACAGCTGGTGACTTGCTGCTCTCAAAGAGGAACAGAGTTCTCCTCCTGGCACCTGTGTTGGCATCCACATTGGGTGGCTCACGTTGGCTTATAAT
GCCAGGGGCCTGACTCCCTCTTCTGGTCTTCTCTGGCACTGACACACAAATGCATGTACCTGTGTGTGTACAGTGTTTGAGTGTGTCCACAGATACACAC
A
>NM_145508-chr1-131138234-1+17200
CGGGTTAGGAAAGGGGCAAAGGCTGAGGCTAGGAGGTTGAGCAGTGCCAAATGGGGCTTAAATGGAGAGAAAGCCCCACCCTGCCAGTTGGTTTGAGAAG
AAGCCAGCAGGACATGATGGCACTGTGTGTCCTGCCTGGAGGCCAGCTCTGTGGGGAGAGGCTGGTTAAAGAACGCTCTGGGAACCTCCCAGCTCAGATG
A
>NM_145508-chr1-131138234-1+400
GCGCCCTGTTGCTCCGAGAGTCTGCCCAGCCCGCCCTGGCCCTGGGGTGGAGCAGCAGAGACCCGGGACCTTGTTCCCCATGTGCCGCTTTTGGGGGGGG
GTCCCTTTCCCCCTCCGCATCGGGCCCTGGCTAAAGGAACCCAATCCGCTCGTTCGCGTCTGGCTGTTACTCTGCAGATGCGGTGCTGGTGTGTTTCATC
G
>NM_145508-chr1-131138234-1+200
GCGGGAGGAAGGACGCGGCGCTGCCGGGGGCCGGGCTCCCGCCGCAGCAGCGGAGGTAACGGCGCCCGGGTAGGAGCGGGAGGACTCCTTGCGGGTCTGG
GCTGCCTGTCCATCAGCGCGGTGAGCGGGAAGGGCGGGGGAGGGCGGGCGGGACGGCGCGGCCTCCGGAGAGCTGGGTCTGGGACCTGCGCGCAAGACCT
G
>NM_145508-chr1-131138234-1+0
GCGCAGGCGCGGCAGGGCGTGCGCGGTTGCTAAGCGACGCGGCCGCTCCCGCGTGGTCTCCCTGCGGACCGCGCGAGCCCAGTGCCCAGCCTCGTCTTGT
AGCGAAGCCAGCAGGTGCGGTGCTGGAGGCGACCCACCGGGCCAACCGCCGCCTCTGTGTCCGCGGGGCGAGCTCGCGATGGGAGGCGCAGCCCGCGATC
G
>NM_010709-chr1-131153207-0+18400
CACATGGGTGTTTTGCTTGCATGTATGTCTGTGCACCATGTGTGTGCCTGGTGCCCTCAGAGGGCAGAAGAGGGCGTCAGATCCCCTGAAACTGGAGTTT
TAGATGTTAGCTGCAGTTGTGAGCTAACAGGTGGATTCTGGGACTTGAACCTGGATCCTCTGGAAGGACAGTAGATGCTCTCAACTGCTGAGCCATCTCT
C
>NM_010709-chr1-131153207-0+21400
TCAAGCACTGTGCTGCCCTCTCCCGTCTCACTGCCCTCTCCTGTTTTGCGTGCTCTTGGAGGGGCCGTGCTGTGTAAGTTCTGCTCCCTGCTTGAGATGC
AAAATCTGTGAAGGGCTTGCTCTTCACTGTGGTTCAGTGGCCCTCTGCTGTGCCTGTGTCTGTCCAGGCTCGTGCTGGGCAGTTTCTACATCAGCACTGA
A
>NM_001311094-chr1-131200185-1+19000
CCATCAAGCAGCTACATATCAGCAGCACCACCACGGTTAGTGAGGTCATCCAGGGGCTGCTCAAGAAGTTCATGGTTGTGGACAACCCACAGAAGTTTGC
ACTTTTTAAGCGGATACACAAAGATGGACAAGGTATGAGTTTCTGACCTCTCCCTAGTCTGCTAATGCCCACAGTCACTAAACCTCACTATCAGTCCTGG
G
>NM_001311094-chr1-131200185-1-6000
ATCTCTCTTGTGGTTCTCACCTCAAACTGTTCTCTGTCTCGGGTCATCTGTATGTGGCACAGTCTCCTTCCCAGGCTGTGTCTACATCTCCCTCCCTGCC
CCCCCCCTCTGGTTTTTAAGACAGGGTTTCTCTGTATAACCCTGGCTGATCTGGAACTAGACCAGGCTGACCTTGAACTCAAAGATCCTCCTGCTTCTGC
C
>NM_001311094-chr1-131200185-1-22200
GTTGACCAGAGTTGAGCTGCATCACATATGATAGCCACGTTCCAGTTCATGGAGAAATAGGTCATCACAGTTGTGAGTCAGCTGCAGATGGATGTTTCTG
ACGATTTGTCGTGATAAAGAGCTGTGGGCCGAACATCTTAGTAAGATCTATTTAGGTAGTAGACACACCCTTAGGAGAAATCTCCGCAGGAGCCAGTGCC
T
>NM_018750-chr1-131245178-1+20000
GGCAGCTGGTGCTGGGAGTGCCCTGTCCATCCTGACGCCACCAGGAGGAGGGTGCAGTGGGCTACTTCCTGCTGGAGCAGAAGAAAAAGCACTCGTAACT
CCAGCCCTTTAACCCCAGCCTCCCTAACCCCATTCAGGAGGGACTCCACCTTGGCCTCCAGGAGGAGGGGCACCGGGATTAAGTGGGGATGCTGCTGAGG
T
>NM_018750-chr1-131245178-1+16600
TGCACAAGCACACACACACACACACACACACACACACACACACACACACACACGACAGGGGGCATGCTTCGGGTAGAATACTCTCAGATAGCAAAGGAGC
GTAGATAGTACTGGAATGTGCACCAGGTGACCTGTGCTCCTCCTACCCCCCGAGTCACTGACATATGGCAGATGCTGCTGAGCCCCTCCTGCTTTTTGCA
T
>NM_018750-chr1-131245178-1+400
AGACTGCGGCTGCGACCTGGGTCACACCGACCCCGCGACGTGAGGAGCATCTTCGAGCAGCCGCAGGATCCCCGCGTCTTGGCCGAGAGAGGCGAGGGGC
ACCGTTTCGTGGAACTGGCGCTGCGGGGCGGTCCGGGCTGGTGTGACCTGTGCGGACGAGAGGTGCTGCGGCAGGCGCTGCGCTGCGCTAGTGAGTGAGG
G
>NM_001313731-chr1-131245178-1-400
GAGAGGTCTCTCATGATCACCGGATCACCAAGGATCACCAGTCACTCTAATCCCAGTCTTCGGGGAGGGGCAGTCTATGTAGCAGAGGTGAGAAGGGAGA
GAGCTGATGTAGCCAGCTTCCCACGGGCAGCTCGGAGAATCCGCGGGCCGCCTTACTGACAGCGGCGGGCTAGCTCCTGTCCCGGGGCCACACCAGGTTG
C
>NM_001313731-chr1-131245178-1-600
AGCCAGACAGGAACCTATGGCGCACCCCTTGGTGCTGGTAGGATGCGGACTTCTCCACCCTGCGCCCCTGCTCAGGTGGACCTTCCATACCAAAGGAGGT
GTGTAAGGGATTGGCATTCATTTCCGCAGTGATTACTCCAGCAACTAAGGGGGGAGGGGCGTAATTCGGGAGGAAAGTTCCTGTCCACCCATGGGGCACA
G
>NM_001313731-chr1-131245178-1-7200
GAGGTCTCTGTTCTGGGAAGCAGAGGTGTAGTCACTGCAGGTCTCTGGTTGAGTGAGGGGCTTGGATTCTTACAGACATCTAGAAAGATGCCCCCATTGC
ATTTAGATGTATCTAGGCATCCTCTGAGAATAGACCAGCTCAAGGCAGGGTCTTATCTAGGAGAGTGGAGGGCTGTCCAAGCTCCCCAGGCTAGAGAATA
G
>NM_001313731-chr1-131245178-1-12400
CTTGGAGGTCTCAAGGCTCCTCCTGAGGCTGTGCGATCTCTTCTTGGTTTTCTGATTCACTCTCAGTCAAGGCAGCTGTCTAGCTGGCCACAGGGAATAC
AGAGTGGGGGGCGGGGGGAGGCTTCCAGAAGATGGCTACACGTGGCTTCCAGCAAGCGGGGTGGGCAGCCTCGGAGACTGTCCAGGAATGGCATCCATCC
A
>NM_001081011-chr1-131527361-1+1000
GCGGCCTAGGAGGCAGGGGCCCGCCGCAGCATTGGAGCTCTTCCCTCAGCCTCCTTGCCGCCGCCTCTCGCGCCTCCCGGAGCGACTCTCACTGATGCCT
CCCACCCGACTGGGATTGGGTGCGGTATTTGTGATCCCTAGGCTTGGGGGACAAAAAAAATACTGGGGGGGGGGTGCCATTTAGAGTCACTCTCATACCT
G
>NM_001081011-chr1-131527361-1+400
CCAGTGCAGCCCATAATACTTCTCGGGACTGTTCATCTCTCCGCCCATCCCTGCACTGCCGAGGACGGTCCTCACGCGGCGACACCGCCCTCCCGCAGCC
CCTTTGCACACGGTTGGCCGGGTCCACCTAGGGGCCTCGCCGTAACGGTCCGCTGGTCTCGTCCCTGGTCTCCTAGCCTTGGCTGCCAGCCCAGGACCCG
G
>NM_001081011-chr1-131527361-1+200
GGGCCTGGGACCGGTCGCGGCAGAGCCAGGTAAAGGCTCCTTCTCCCCTTCCCTCCCCGTACGCCCGGCTGCTGCTGCTCTGACTGAACAAACCGGGACT
GGGCGGGTGGACGCGTTGCGGATGCTGCTGCTTTCGGCGCCGCCTTAGCCGTGTCGCCGCCCGCGGTCCTCATACCGCCCTCCCCGGCCCTCCAAATCCC
C
>NM_011924-chr1-131599114-0-600
AACAACTGCACACTGGTCTGTTCTGGTTCTGTGCTGCTGGTGACTAGCTCTGCAACCTTCTGAGTGACATAATTTCTACAGAGTGGTCAACGACACCCCT
AGCTCATGAAATGTATCCCCAGAGAGGCTAGAAGTTCAGATTTAGCCTGGAGATGCAAACTCTATTTGGAATTTCTCTAATCACGCCAGACTCCCGGGTC
T
>NM_011924-chr1-131599114-0+600
CCGTCACCCCTCACCTCCCTTCTTTCCCTCCACCTCTAACCTTTCTCTCTCACTATCCAACTTCTTACTTGCACCCACACCGTCCCTCCATCCACCTTCC
CCTCCTTCTCTCCCTCTAAACCTAACCATGGATTCTGAGCCTTCTTGGACTGCTACCCCCTCCCCTGGGGGCACCCTGTTTGTCCCCAATACCACCACAC
C
>NM_001311096-chr1-131688695-0+21400
GCACTGTGTGGGTGGAGCACTGTGTGGGTGGAGCACTGTGAGGATGGAGCACTGTGTGGGTGGAGCACTGTGTGGGTGGAGCACTGTGTGGATGGAGCAC
TGTGAGGATGGAGCACTGTGTGGGTGGAGCACTGTGTGGGTGGAGCACTGTGTGGGTGGAGCACTGTGAGGATGGAGCACTGTGTGGGTGGAGCACTGTG
T
>NM_173865-chr1-131828012-0-200
TAGAGATAGTCAAGATTCAGGAGTACATGCGTAGCAGAACGCTCGCCTTGAGAGGCCGTGGGAACTCAGGAGCGCAGCACCCGCCCGCGCTTGAGCACCG
CGAGCCCACAACACCCTCCAATTCTGAGTTCCCGTCACTCTGCTGCGTTTTCCCCCTCACCCCGCCCCCAGCTCAAGAAACGCCGGGGAAATGGGCGGGG
C
>NM_173865-chr1-131828012-0+200
CACACCAGCCCGAGGCGGAATATCCTGATCGCCCCCCACCAGGCCACCTCCCCTCGTGGAATCGGAGCGGCGGCCTCACAGGAAGGCAGAAGCGAAATGT
AGCGAGCCGGGTGTCGCGGTTGGACGCTCGCCTTGCCTGGGGGTGTAGCGGGGAACACGCGGGGGCTCGAGGAGGACGGCTGAGGGGGAGGAGTGATGAG
A
>NM_173865-chr1-131828012-0+400
AAGAGGGGGTACCCTACATCCCCCAATTCCGCGGGCCCCTGCTACCACTCTCCAGGCGCCCTTTCTCCCCAGCAAGGCGCAGGTCAGTGTTGTTGGGTCT
GGGAGGGAGGGAGACGAGGGCGGGGGACTCCAGGACGCAGTGCTTTTGCAGTCTTGAGTTGCCGGGAGTCGGCGGAAATCAACTAGGCACTCCTCCTCCC
C
>NM_173865-chr1-131828012-0+6000
ATGCACTCTTACTTGCTGAGTATCCAGAGAGATTAAGACACCCCCCCTCCCCACGCTCCCCCAGCAGAGCCTTGGGGAAGGGTATGGGAGAGAAGCAGAG
ATGGGAGCTGTTTTCCTGGAGGCTGCTGGAGCCCCTGAGCAGGCCACTCAGTTCCTGTCTTCCTTGACTACCTTCCGCACTGCCCACCTCTGCCTTGCGT
G
>NM_001145804-chr1-131910458-0+600
GTCGGCTCCGCGGCCGCCCCCACCTCCGCCATGGCCCTGGCGTGGGCTTGGCGCGCACCAGGCACACCATAGGCCGCACCCCTGGGCCCTGTTGGAGCCT
ACGGCCGACCCGGGTGCGAACACGGAGGACTCGGTCCTCCAGAGGCTCGCCGGCTTAGCGTTTTGGCGAGCGAGTTGCTTGTGCCCCGCCGCCCGGCCCC
G
>NM_001177628-chr1-131962915-0-17000
TGCTCTTGTTGCACAGGGAAGTTATCTTTCTGACTGTTTTCTCTAAGGGTGGAAGGATGGCGTCATTAGGTGAATAAGCAAAAGGGAGTGCCAGCTGGGA
CTCACACAGCCTTCCGCTCAGTGTTCCCTCCCCCACTACCTACACACACCCACCCACCCCCACCCCCACCCCCATGGGCCCCTGCATGCCTTGCCTTAGG
T
>NM_001177628-chr1-131962915-0+800
CTTCCTTCTCTGCCTCCGTTACCCACCTGCGGAGAGTAAAAGCAGCTCCGGCTGTGGCTGCTGTGTCCCGAGGCTCAGGTGGGGATGGGGAGTACTCTAC
AGAGCGAGAAAGCGCTCGGCGGGCGGCAGCACGCCCGGTGGAGAAACTCCAGGAGCTTTGCAGGCTCAGCTCTTCCTTAGTCTCCGCTTCCTGACAGGGA
A
>NM_145977-chr1-131970609-0+9200
TCCAGCACTGTCCTCCCTGAGCTTTAAGGACCTGGATTCAGAACTCCATCAGAAGAAGCACAAGTTGGTGTAGCTTAGGGAAGAGACCACAGGCCTTCCC
CTTCTAGAGTTTTCAGAGTTAGGAAAGACCTGGCCCTGGCCCACAGCTTGTTCAGCAGTAATTTGCAGGGGTGTGGTGGGGGGTGGGCTGGTAATGGGAA
C
>NM_007923-chr1-132007605-0-200
TCAAGTGGTGGTGGTAGCTCGCAATGTAAACCAGTGGGCGTCGTCCTCACACGTCAGCTCCGCCGCCACAGCCCTGGGCCCAGATTGCTACCCCGAGAGC
CCTAAGCAGGACTTTGGGCCTGCGAGGAAGTACGAATGTCCGGCAGAGCAGGAGTCCCCGGAGCGAGTGCACGGGACGGACTAACAGGGTACGTACGGGA
G
>NM_007923-chr1-132007605-0+600
CGCTGGCGCGCTCTCCTTGGGGGAGCAGCTCGGTGGAGCTCAGGTGCTCGCCGGAGCGCCCCCTCCGCCTTGCCCGCACCTCGGTGGGTCGTGAGAAGTC
CCTTGGGCGGAAGGTGGCAGCGGTTTTTTGTTGCCTGGGTGGGGCAGAGGGGAACGGTTTTAACTTGCCGGAGTGGCAGGAAGTTGGAAAGTGAAAGTGC
T
>NM_007923-chr1-132007605-0+20600
ACTGCATCTGTGTCATTTGCCTGTGTTAAAAGCTGGGAGTTGTGCCACCGTGACATTCTTTGTCTTGGATAGGTGTAGAGACAAGTGCAGACCTGCGCAG
AAACCTGGGCTCAGAGTGAATTTCCAAACCAGTAAGACTAAACTGTTGACACTGACCTCTGCTGTCTGAGGGTTTCTAAAATGGATTTGAGCAGCTGAGT
G
>NM_001114662-chr1-132068062-1+28800
GATGATGATGATGGTGGTGGTGATGATGATGATGATTGTGAATATCAAATGTTCCTTTCTTATGGGAGACAAACAGTTTTTTTCCCCCAGCCCTAGATAT
CAGTCTCACTGTCTCTATTAGCACTTCACCAGAACTTGATCTTGATCTGACTTCCCACAGTGCCGTGTGTGTATTGTGTGTGTGTGTGTGTGTGTGTGGC
G
>NM_001114662-chr1-132068062-1+800
GGAATTGGCACTGAGGGGAAGACAGTTGGCGGTGCCAGCTCAGGGGACAGTTCTCAGTGACAGGGCTGGCCTGTGGTTTGACTAGGAACCCACTGGTGAT
TCCACTCATAATAGGTCCACATCAATTGATACAGCTGATCCCTTTACCAAGATGGTGAGGCTCCTGGGATCTCCTAAGGGAGACAGGACTCGGCTGCAGC
A
>NM_172510-chr1-132068062-1-1400
ATGCACAATGGGAGTGGGCCAAGCAGGAGCTGCGGAGATGGCTCAGCAGTTAAAAGCACTGGCTGCTCTTGCAGAGGACACACATTCGATTCCCAGCACC
CACATGGTGGCTCACGAATATTTGTAATTCCAGTTTCAGGCAATCTAACCCCATCTTCTGACCTCCATAGGCTCCAGGCATGCCCATGGTGCACAGACAT
A
>NM_008795-chr1-132139685-1+35400
GGAGCGTCTCCATTCAGTGGCTTTAGGATGCACCCCACCTGTTCTCAGGAGCTTCTCCGTTCAGTGGCTCCATTCTCTGTTCAGTGGCTTTAGGATGCTT
TGGCCTCTCCTGAGGTTTCGGTTCTTAGGCGATGAGGCGCTGCCCATTAGTTTTTTTTTCCGAGTCCCTGGCCCAGATGTAGATCACGGATGGAGCAGTT
G
>NM_008795-chr1-132139685-1+21200
AGGACAGTGACCTGAAACAGTACCTAGACCACTGTGGGAACCTCATGAACATGCACAATGTCAAGGTGAGGGGCCTGCCTGCAGAGACCTTCCCATGACA
GCCATCTGCCATAGAACCCAGTTTAGGACGCTTCCTTTGTCACCGACTGCTGAGGTCACTCGGGAGCCTCAAATGCAGGGAAGAGGAAAGGGTCAGTGTA
G
>NM_008795-chr1-132139685-1+6200
GTGGGGGGAGGAGGGGAAGGAGGGGAAGAGACCCACGAGGTTGGGTTCTTATCGAGGCAGAGCAGTGAGTCTAAGGCACAAATCAAGGGAGAGGCTTGAA
GCTGGCCATGTGCTCGTGAGGCCAGTGAGCAGAATGGAGCCCTCGAGGGGCCTGTGCCCTGGCTGCTGAGTGACACAGACAGGGATATTTAGAGAACAGA
G
>NM_008795-chr1-132139685-1+3000
GGCCTGTGGCAGAGTATCAGGGGGAAGGACAGAGGATCCGGGTGCATTTCAGCCTGGTCAGTCTGCTGGAGCCGTGTGCAGAATGTTCCGAAGGCCCTGT
CAGCTGAGGGGGTGGGATCGGGAGGCAGGGTCTGAGGTTTGGCTTTGGATTGAAAAGGGTCCCAGAGCTGCCTGGTAGCAAGCAGGACCCTGGTAAGTCA
G
>NM_008795-chr1-132139685-1+200
CCAGGGCCAGGAAGAGCCAGGGTCCCGAGTAGGGACCCCGGCGGGGCGCGGGGCAGGGCACCTAAGCCTGGCAGCGCGGCCGCGGAGGGCGGGAGCCGGC
TCGCCACGACCGGGACACGCGCAGAGTCCGCCGCGGCGGCCAGAGAGGGGCACCGCGCCGGGCAAGCTGAGCAAAGGTAAGCCGGGCGGTCCTTAAAGGG
G
>NM_008795-chr1-132139685-1+0
AGGGAGAGCAAGGGATTGGCAGTGACTGTGGGCAGGGCCGGTCCGGACAAAGGCGGAGTCAACTTGTACACGTGAAAAACTCTGGCTGGGGCCCGGCTTT
TGCCTTCCTCCTCCTCTTACCCACCTTCCTGCACCCCTCCCTTCTCCCTTCTCCCGCAGCTCAGGTTACAGCTTCTTTGGGGGGAAAACCGCTCACCTTT
C
>NM_008795-chr1-132139685-1-200
GCTAGGCGCTGCCCCCACTACCCTCCCCCCACCCCCCGAAATTGGCACTCAGCAGGTTGGGTAGAGACAGAGACCTGTCCGGTGTGGTCCAGGCTAAAGG
GCCTCACCCTGTACTTAGTTTAGGGCCAGCTTATGAGGGGAACAGGAAGAAGCACAGGCCTTAGTTCCCAGAGTGGGAGAAAGGGGTGGCCCTGGGACAG
A
>NM_008795-chr1-132139685-1-20600
GGACTGATTATGGTGGCCATGGTAACATAAACATTACTGGGCTGTTCATGGCACAAAAGTGTGAGGATGTTGAGTTGGGATTCCTAGCGCTCGAATGAAA
GGCAGGGCACGGCCACCCAGAAGAGAGAGACAGGCAGATCCTACGGGCTTGCTACCAGGGTAGAGAAAAGAATGCCCAAAGTTGATGCCTGGTGTCTCCA
T
>NM_001311104-chr1-132191436-0-3600
GGGCAGGGGAAATGGCTCAGACCTCTGTCTGTTGCACCCTGACCTTTCTGTCCTCTACAGGGATTTGGGTCTCTCAATAACAGCAGCATGCTCCGCAGAT
ACTCTTTTCCTCTGTGACCCAGGGTTTGAACTGCAAAGCTTCTAGGCTAGAAAACATGAGAGCTGGTTAACCATCTCTACCTGTGCCCGGGTTGTGTGCA
A
>NM_001311104-chr1-132191436-0-1400
TCCTCAGTTATCCAGCACTGTCCTCCTTCGGAGGAGGGGATGTGAAGGAAAGGAGGAGAGGTAACGAGCTCTTGCTCCCCGAGACCCCTAGCCCAGCCCC
CCAGTCTCTTGTCACTAGACACACTGGGAAGGGAGTAGGGGTCAGGCTAGGTCGGAGGAGGGGCGGCGTGGCCAGACGACTGGTGTTCTCTGGTGTCTGG
A
>NM_001311104-chr1-132191436-0-800
CCGCCGTCGGGGGGCGTGGAGGGCGGGTGGGCCGGGCGCCGGGCCGGGGCTGGGGGGCTGCAAAAGAGAAGCGGAAGAAAAGTAAGGCAGCGCTGGCCCC
TTCCTTTGTTACAGCCTGAGTGTGAGCGGGCGTGAGCGCGCGCGGGAGTGCCGATGCGCGCCGGGCGGTGCGTGTGAGTGTGCGTGTGTGCGCGCGCGTG
T
>NM_001311102-chr1-132226314-0+5400
ACATCCCAGCACTGAGTCCCCCCACATCCCAGCACAGAGTCCTCCCTAGATCCCAGCACTGAGTCTCCCCACATCCTAGCCCAGAGGCCTCCCTACATGC
CAGCAGTGAGTTTCCTCCCATCCCCTACATCCCAGCGCAGAGTCCTCCCTAGATCCCAGCACTGAGTCCTCCCTACATGCCAGCACTGAGCCCCCCCCCC
C
>NM_144810-chr1-132298626-0-33200
GGGGCTCTGACAGTTGCCAGGATCCAGGAGCTGCCCATTCAGCGTGTGTGAGAGGCAGCACTGTATGCAGAGAGGCCTCAAGGGATCCTACCCAGTGGCT
GTGACGACTGCTGAACAGGCGGTAGTCAGATCCGGGGGATCCCAGAGCCAGCAGCAGCATTGTGGCAACTGAGTAGTATGTACAGGGAGGTGGACAGTGC
A
>NM_144810-chr1-132298626-0+200
CTGCCCAGGTGTGGAAGCTGCGGGGAGGCGGTGCGGGGAACCCGCGTCCTCCGGCCGGAGCTCGGCTTCTGGCGACCGCTCTCCTGCGCGGGTGACGGCG
GCGTGCGGGCTGGGAAGGGCAGGGAGCGCTGTCCTCCGCTCCGCGGCTGCCAGGCGGACCGTGAAAGCTTCGCGCGGCTGTAGGCGCCGCCCGGGAGCTA
G
>NM_144810-chr1-132298626-0+600
CCAGCGGGCGTCGGCAGGGAGCCCGTGCAGCGCGAGATGGAGGCTGAGAGAGGGGACGCGCCGACCGGCGCCGTGTAGCCCGCGGGCCCCGGGGCTGGAC
CTTGCCCGGACGCTGTGGGGGCGCTCGAGCAGGGCCCTCCCCCGGGCTGCCATGGAAGTGCCCAATGTCAAGGACTTTCAGTGGAAGCGCCTTGCTCCAC
T
>NM_001195025-chr1-132316125-0-600
CTCCTTACAGATTTAGGAGCTCGTGGATGTAAGTCCTTGGAATGTGATGTGCTTTTTTCACAATTTATGGAGATCCACAAGGCCACCACATCTTGAGGGA
ATCCACGCAACCCTACAAAGTAAGGATTTCCCAGGCCTGTTGGATTCCAGAATCCAATTAAGGTTGGTGGAATCCAAGCAGAGTGAACATGGAGTCAGGA
C
>NM_001195025-chr1-132316125-0+0
GCGAGAGGTTTTGGTCACGAGCCGCCGGCAAGTCGGCCAATGGGACGCAGGGGCGTGGTCAGGACATTCCCCCTCGAAACGTTTTATAGCAATTCGGAAC
GCGGGGCTTTCTAGCGTGCTCGGGTGCGGCTGTGACCTCTGAGCCCGCGGCTCAGCGCGCGCTGCTACTGCTGCCCGACCCACTCCACCTCGCGGTCCCC
G
>NM_028778-chr1-132316125-0+400
GGCACCTACGGGAAGGTGAAGAAGGCACGAGAGAGCTCGGGGCGTCTGGTGAGTGTCCCTCGCGGCTCCCGGCTCTCGGGAGCTCACAGCGCGTCCCTTG
CGGTGTCCTCGGCTGCGTTGCCAGGCGCGCGCATTTTAGATGTGTCTGTCCGTGGTTTTCAGGACAGTGCTCATCTGTCCTGAACCTTAGCTTCACTAGA
T
>NM_028778-chr1-132316125-0+1600
AAAGTGCCAGGGCCTCAGAGGCTTAAGCCTTGAGACTTCAGGGCCCAGGCTTTGTCTGGGGGCTTAGCTAGGAAATAGTGGCTAATAGTGGCTTGTGTGC
TATGTCGCTTGTTGTAGGAAGAGTGGATTGAGGGAGCTAGAGTGTCTGAGAAACTGAGATCAAAGTTCAGAGTTCACATCAGCTCTTGATTGACACACAC
A
>NM_028778-chr1-132316125-0+14200
TGTCGCAGAACAGAGGTCTCCCGGCATCGTCTCCTTCTTGCCCCCTGGTTCTCATCACCTTCTGGTGCTCAGTCCAGCCACCCCCACCTTGACCCAGAAG
GACAGCAATGGCCTGGCCACTTTTCCCGGGCTTCCAGGGGAAGTGACCGGCAGCATCTTATCCTGTGAGCTCCTGACCCCTCTACTTCACCTCTAGTTAC
A
>NM_028778-chr1-132316125-0+18800
CCAGATCTGTGAAAAGTCACACTGGAGAGCACAGAGGCTCACTGCTCACACACTGTGGAGCACAGAGGCTCACTGCTCACACACTAGGGAGCATGGGGGG
GGGGGGTGCTCACTGGTCACACACTGTGGAGCACAAAGGCTCACTGGTCACACATTGGGGAGCATGAAAGCTCTCTGGTCACACACTGGGGAGCTTGAAG
G
>NM_172516-chr1-132417453-0+0
TACAAGTCCCAGGAGCCCGCGCAGCGACGGTGCCTCTGTGAGCTCGTCCCTGGCTCCGCTGGGGAGCGGAGTAAGGTTCTGGCCGGAGCCAGGCGCTCTG
GCTGCTCAGCCGCGGCAGTGACGGAGGCTGGAGGCCGCGCGGAGCGCCGGCAGGGGCGTCGGGAGGCGGATTCCGCCTTCTCTGAGCGCTAGGGGGCGGG
A
>NM_172516-chr1-132417453-0+200
AGGAGGGGGCCGGGCCAGCGGCTCAGCCAGCCGCGAAGACAGCTGGCTGAGCGATGGAGGCCGACGGGCAGTCATGGGCCGGCGAGTCCGTGTCGGGCCC
GGGTCCCGGAGGCGGCGGAATGATCCGCGAGCTGTGCCGGGGCTTCAGCCGCTACCGCCGCTACCTGGGACGGCTGCGGCAGAACCTGCGAGAGACCCAG
A
>NM_172516-chr1-132417453-0+600
AGGAGAGGGCCGCGGGGCGGCGCGAGGCCTGGGCCTCGGGGATCTTAGATGAGGTGGGAGGATACCCTGGGGAGAGGTGGCAAGGGCTCGAGACCGGGAG
GCAGAATTCGAAAAGGCTAAGCGGAGAGGTGAGAAAGTTGCTTTGAATTGGGGTGCTTGGTATGGGGACCGAGTCCCCGGTTAGGTGTTAGGTTGGGTGT
T
>NM_172516-chr1-132417453-0+26600
TGGAGATCTTAAAGCCCACACCACAGTGACACACCCACTCCAAAAAGGCCACATCTACTCCCACAGGGCAACACCTTCTAATAGTGCCACTCCCTGGGTC
CAGCATATTCAAACCAGCCAAGTCCCGAGAGTGAGCTCAGGGAATGTATTGTGCACTAACCTAGAAAGTGCTTCCCTAAAGTTGCTCACTCTCCAGTACA
C
>NM_029025-chr1-132506230-0+14600
AGCCGAGGCCTGGTAAGCAGATTGGAACTTTGTTTCTGCTTCCTCTGCTGGGGGTCCCTTGGCTGCCCCTCCCTCCCACCCTCTCTGATGCCCCCTCTGT
TGGGGCTCCCCCTACTGGAGCTCCTCCCCCACACCGCTGGAGCTGCCCCCCAGAGCTCCCTCTGCTGGGGCTCCCTCTGCAGAAGCTTCCCCTCCTGAGG
C
>NM_177129-chr1-132542940-1+8000
CTTGCCTTTTGGTTGCTGGTGGGAGCCCAGGTGGAGGCGGGCTGGAAGGCTTTTCCCATGAGTGGAGTAGGAGGGAGGTGGGACACAGTCTTCCTTCTCA
GCCCACAGGGCAGGGGTCCTGACTCTGCTATCTCAGGAAGCCCCAGCGAGCCAGAGCTGAAAGGACCTGAAAAAGCAGTTTCATTGAGGACACAGATGTA
G
>NM_177129-chr1-132542940-1-27200
CGTTACCCTTGGGTGCCATTAGATGGGAAAGCTAGAGCTATGCTCATTGCAGGGAGCCCTAGTCCCTTGCCCTGTCTCACGGCCACCCTGAGCGTCCCAC
CACAATGGCCACCCCGATCTCGGCTCACGATCATTCATTTCTATTGCTTACGATATTTTCATTCTCTCTCTCTCTCTCTCTCTCTCTCTCTCTCTCTGCT
T
>NM_001160316-chr1-132642858-1+40600
AGGGAGCCGGCCAATGGCATCCCCTGCACTGTGAGGGAGCCGGCCAATGGCAGGCAAGCCTGAGCAGAGTGTTTAGCACTGATGAAGAGGGCAAGCAGTG
GGTGACTTTACCAACACCCTTCCCACCCCGTCTGCCTGTCTGTCTGTCTGTCTCTCCCTGCACAGCCTATGAATGCTACCTCTGCCTTTGGCCCCAACCT
A
>NM_001160316-chr1-132642858-1+9600
CCTGCTCCTTTTGCCTCTCCAGCCCTTCCCCCTCACCTTCAACTCCAGGAAGGCTTCGAGTCCTTCCTGCCTCAGACACACTCCCCCAGCTCCTCCAGCT
CCCCCAGCTCCCCCAGCTCCCCAGCTCCTCCAGCTCCCCCAGCTTCTCCAGCTCCTCCAGCTCCCCAGCTCCTCCAGCTCCCGCAGCTTCTCCAGCTCCC
T
>NM_001160318-chr1-132707326-1+17400
GGTCCTCAAAACCCATATAAATGCTGGTGGCTGTGGTGATCAGCCCTTGGAAGCTGGAGGTGGGAATCCCCAGGGCAAGCTGGCCAGCCAGATTAGTCCT
ATAAGTAAGCTCTGGGTTCAGAGACCCCCCTGCCTGATGCAGGGTGTGGTGGAGCATGCCTTTAATACTGGGAAACAGAGGCCTGTCGATCTCTGTGAGT
T
>NM_001160318-chr1-132707326-1-400
CCCAGACACAGAAGTGGGCCAGTGGGCGGAGGCTGTGGAGAGCCTTGTCTGCCCTGGATAGAACAGGATTGGTGTTGGATAACCCTGGCATGGGCTCACG
TGGGACATGCATATAGGGCAGAGCTGGCTCTAAGGCTGCCACATAGCACTCCCACTCCACACACAACATTACGTCTTTGAGTTATAATGGGGGTCTTCTC
C
>NR_045892-chr1-132729353-0-6200
CTGTCTGCCTTTGTCTCTCTCCCCCTCCCTCCCTTCCTCCCTCCCTATCTCTGTCTCTCTGCCTCTCCCTCCTTCCCCTTTTCCTTCCTTCCCTCCCTAT
CTCTGTCTCTCCTTTCCTCCCTCCCAGTTTCTGTCTCTCTCTCCTTACCTCCCTCCCTCCCTCCCTCCCTCCCTCCCTCCCTCCCTCCGAGAGTGCAGGT
G
>NM_010732-chr1-132880355-0-30200
AAGTCATATACATCAACTGGTTGTTATGTGAACAAAAATAAGCCCCAAGCCCACCGGAACAAAGCTCTGATGCCCCTTTTTGCTGACATGTAATCTTTCT
GTTAATGAATCAATCCCGTGCCTTTGTCAAATTCCTTTGCTTCTTTAAAAACCCCTAGTTTACGAGCCTCAGGGCCGACTCCCCTGCCTCCTGCACGAGG
T
>NM_010732-chr1-132880355-0+0
GTTAAAATGGCAGCGGGACTGGAGGGGGTTGGCGTGGCAAGCAGACAGGGAGGAGGCGACCGGAGTGGGCTAGGGAGGTTGGGAGCGCGGCGGAGCAGCT
AGTGAGGAGGACGAGCGCGAGCAGCCAGGAGGGAGGAGGCGCGGCGGGGGCGCCGGGCGCCGCGGGCCTGCTCCGTGCTCCGCAGACGCGCGGCGCTCCG
G
>NM_010732-chr1-132880355-0+200
GGAGCGCCGGCCCTGGCCGCCAACCTCCAGCCGCGGCGCGCAGGATTGGGGACACTGTCATTCTGCTGACGCCCTCGCAGGCTCAGCGTTGAGACCACTC
CCAGGACAAGTGTAGGTTGGGGAAGGCGCCCGGCGAGCCTCCCGGGCCTGGGTAGCAGCGCGCCGTGGAGCAGCGATCCCAGCCGGGAGGCGAGTGACGG
A
>NM_010732-chr1-132880355-0+1400
GGAGGGTGGGCTGGGCACAGCGCTGGCTGCCGCTGGTTGCCAGAGATGGACTGGCTGCCGTCTGCTTGAAGACCCCAGGAGGCAGGAGGGCACTGGAGAG
AGCAGCCAGGTCAGGACAACAGGAGTGGCCTTTTGCCAGCGTCTTCACCATTATCTAGGGGACCCAGGAGCAAATATCTACCCGTCCTTACTTATCCAGA
A
>NM_001302801-chr1-133025416-1+36400
AGCACTGCATTCAAAATAGGATACATGATATAGTATGTCAGCTTCATTCTAACGTTTCTCCTAATCTTTTGGGGCAGAGTCTTGCTGTTTCACCATGACT
GGCCTGGGCCTTACCCTACATCTCAGGCTGGCCTCAGCTTTGCAGTGACCTTCCTGCTTTTGCCTCTCGAGTGCTGGAATTCTAGGCATGTAATGACTAA
A
>NM_001302801-chr1-133025416-1+200
GCCTTAGGGTCTCCGGCTGCCACCCCTCCCCCAGCTAGGAGGGGGAGCGACTCATGGAGCGGCCGTAAGGTGTGGTGTTGGGGTCTGGCCCGCGGGGGGC
CGGGGGAGCGGACAGAAGGTCCGGAGGCTTCGGAGCTAGGAACCGGGCGGGAGGAGCCTGGGGCGCGGAGGGCGGCGTGGGCCGCGGGGCCGTGGAAGGG
G
>NM_001099276-chr1-133046012-0-1000
[truncated: 11,181,335 more chars]
