# Supplementary material for: Genome-wide CRISPR Screens in T Helper Cells Reveal Pervasive Crosstalk between Activation and Differentiation
Source: Cell. 2019 Feb 7;176(4):882–896.e18. doi: 10.1016/j.cell.2018.11.044 (PMC6370901; doi:10.1016/j.cell.2018.11.044)
Supplement: Data S2. Processed Data from All the Steps of the Analysis, Related to Figure 1 [file mmc2.zip › supplemental data/motif analysis/Bhlhe40_homer/seq.autonorm.tsv]

Oligo	TargetCounts	BackgroundCounts	NormalizationFactor
A	20.51%	20.80%	0.986
C	29.49%	29.20%	1.010
G	29.49%	29.20%	1.010
T	20.51%	20.80%	0.986
AA	4.75%	4.68%	1.014
CA	7.15%	7.03%	1.017
GA	5.86%	6.18%	0.947
TA	2.76%	2.89%	0.955
AC	5.70%	4.88%	1.168
CC	8.88%	9.69%	0.917
GC	9.05%	8.46%	1.070
TC	5.86%	6.18%	0.947
AG	6.97%	7.81%	0.893
CG	6.50%	4.69%	1.384
GG	8.88%	9.69%	0.917
TG	7.15%	7.03%	1.017
AT	3.10%	3.42%	0.906
CT	6.97%	7.81%	0.893
GT	5.70%	4.88%	1.168
TT	4.75%	4.68%	1.014
AAA	1.44%	1.30%	1.107
CAA	1.17%	1.22%	0.959
GAA	1.43%	1.44%	0.991
TAA	0.70%	0.69%	1.016
ACA	1.79%	1.53%	1.170
CCA	1.90%	2.27%	0.837
GCA	1.99%	1.85%	1.074
TCA	1.47%	1.37%	1.073
AGA	1.62%	1.88%	0.864
CGA	0.82%	0.67%	1.215
GGA	1.94%	2.25%	0.862
TGA	1.47%	1.37%	1.073
ATA	0.53%	0.60%	0.892
CTA	0.85%	0.89%	0.946
GTA	0.68%	0.69%	0.985
TTA	0.70%	0.69%	1.016
AAC	1.08%	0.99%	1.096
CAC	2.58%	1.89%	1.370
GAC	1.35%	1.32%	1.027
TAC	0.68%	0.69%	0.985
ACC	1.40%	1.53%	0.917
CCC	2.86%	3.18%	0.901
GCC	2.68%	2.76%	0.970
TCC	1.94%	2.25%	0.862
AGC	1.97%	2.15%	0.916
CGC	2.41%	1.76%	1.375
GGC	2.68%	2.76%	0.970
TGC	1.99%	1.85%	1.074
ATC	0.81%	0.90%	0.897
CTC	2.27%	2.51%	0.903
GTC	1.35%	1.32%	1.027
TTC	1.43%	1.44%	0.991
AAG	1.50%	1.60%	0.937
CAG	2.36%	2.77%	0.849
GAG	2.27%	2.51%	0.903
TAG	0.85%	0.89%	0.946
ACG	1.28%	0.61%	2.104
CCG	1.98%	1.73%	1.145
GCG	2.41%	1.76%	1.375
TCG	0.82%	0.67%	1.215
AGG	2.14%	2.53%	0.845
CGG	1.98%	1.73%	1.145
GGG	2.86%	3.18%	0.901
TGG	1.90%	2.27%	0.837
ATG	1.04%	1.14%	0.916
CTG	2.36%	2.77%	0.849
GTG	2.58%	1.89%	1.370
TTG	1.17%	1.22%	0.959
AAT	0.72%	0.76%	0.944
CAT	1.04%	1.14%	0.916
GAT	0.81%	0.90%	0.897
TAT	0.53%	0.60%	0.892
ACT	1.23%	1.22%	1.009
CCT	2.14%	2.53%	0.845
GCT	1.97%	2.15%	0.916
TCT	1.62%	1.88%	0.864
AGT	1.23%	1.22%	1.009
CGT	1.28%	0.61%	2.104
GGT	1.40%	1.53%	0.917
TGT	1.79%	1.53%	1.170
ATT	0.72%	0.76%	0.944
CTT	1.50%	1.60%	0.937
GTT	1.08%	0.99%	1.096
TTT	1.44%	1.30%	1.107
