# Supplementary material for: Genome-wide CRISPR Screens in T Helper Cells Reveal Pervasive Crosstalk between Activation and Differentiation
Source: Cell. 2019 Feb 7;176(4):882–896.e18. doi: 10.1016/j.cell.2018.11.044 (PMC6370901; doi:10.1016/j.cell.2018.11.044)
Supplement: Data S2. Processed Data from All the Steps of the Analysis, Related to Figure 1 [file mmc2.zip › supplemental data/motif analysis/batf_meme/chip_total_batf.200.fa]

>chr4:145300245-145300445
GCCCACCCACGTGCAAACCCTGCCACATAGTTGAGCGCTGATTTGAGAGGGCGGGCAAAATGTCAGAAATTTCCCCAAAACACGGAAGAAGGGGTTTTTC
TGGTTTTCCTCTGTGGCTTGTCCGGAAGCACAGGGTCAATAAAACTCCAGCAAAACGCCCCGCCCACCACAAAGACCTGAGGTGCTCAGCCACTTTCAGC

>chr4:148901962-148902162
ATGAAAGAACTGAGGGGACAGGGAGCTGGGGGCACCCAGAGAGAGAGAGAGAGTGGAGGATTTAGGGGTTTTTTGTGGGGGATTTTGTTCTGCGTGTTTT
TTCTCTTGTGTTTTTTAGACACACTTTTCCCTTTGCAAAGAtgtctgtgtgtgtgtgtgtgtgtgtgtgtgtggtgtggtgtgGCTTATGGGGTGTGTGT

>chr4:149101776-149101976
TAACCAGGCACCGCTCCATTCTATAAGATACTGTTGAGTGTTCCCACTGAGCAGAACAGAAAAGGTTGATCTTATAGCCAGAAGTACAAAAAAAGAAAGA
GGATTCTTTTTCATTTCAAAGTTACTTTCTTATAAACCAAAGACAAGGCGATATAACAAGAGAAAAATAACCGGTTGGTCAACATCATTTCCGGTTACCT

>chr4:149689912-149690112
CCACCAAGCCCACCAGACACCTGAAACCTTGAGTATCTTAGGCCATGACCACTCTTTACTTGGCTGAAGAAGACAAATCACACTTCACTGGTTTCCAAAT
GACAGATGAGTTGTCTCATTCAAATATCAGTCATGGCACACAACAGGGGGTAAAGCTCCCGAGGGTGATTCACCCCTGAATCAGGAGCCCTCAGAAGCAG

>chr4:150568923-150569123
CAAGTACCAGAAGTCTGCTCTTCATACCAAGAAGTGTGCGCTGCTTTCTTGTGCCTCACAGAATTCTCCCACTGAACTATATCAATTATATTGAAAATTG
ACAGTGATGAGTCATATCCAGCACTGGGAGAACTCGGAACTCGCAGAGCCTGCAGGACTAGAGCGGGAGGCTGTAGATGGGTCTTGTAGGCCAGGTCTGG

>chr4:150808446-150808646
ACCTTGACACTGCCGGGTGTATTTCACTTGCTTATCTTGCTCGTCACTACCAACACAAGCCCAGCTAACCCGGAGAAATAGCAACACACACATCTTTGGG
GTGGGGTAGGGGGAGAGAGCTGTATGCGGTGATGACTAATGCGCTCGTAAACTGCTGGACGCTTTTTATACTACTGTGAGGAGCTGTTGCAAAGTCACTT

>chr4:150918552-150918752
tacagataggcctgggcaggtctcatggaaagacacaaaccttgtccaatcatgaggagagggtcaggtaccttccatattctgtctaagggaacacaca
gtcataccaggatgggaggagttagtcctggtgtgtgtcagtggatggatataggagggtgttgggagactttgtaaatattaaatatatttagagtagc

>chr4:155220598-155220798
ATTTAGAAAAAAAAAAAAAAAAAGTTTGATGCAATAGCTTGAATTAATTAGGTCTCCCAAGAATAGCTGAGCCAATGCAGCATTCTGTGTGTGCAATTTA
ATAAGCCTGGATATTTAAAAGTTAAACATACTTAGGATGCATATGCAAAGAAACTTCCTGTGGACTCCAGTGAATGATTTAGGTACCAAGTGGCCCAGGA

>chr4:155508699-155508899
CTTAGCAGCTACTCTTATTTGTTTGGAGAATTGCATTCTTACCTAATGATGTGTTTGAATCGTTGGTGCTTTATGACTCATTTCTCTAGTTGGATGATGT
GAAATGAAAGATAGGTGCTTATGTAACTGCAGCCTGTGTTACAGGACCCCACAGTTGCTTGGCCTTCTTGTACCTCCTTCCCAGTTATCCTTTCCATTCC

>chr4:155725066-155725266
AAGCAGCCTGAACTCACTGTGCCAGAGTTCCCACTAAATGACTCGACCAGCTCCCTTACATCAGCACACAGCACTGAGCCTTGTCTCTTTTACTGTTTAT
GGCTCATGAATTTTGGTTTAATGTGGCCTAGTAAGTCTGACGGTGTAGACGTGTAAGACCCAGAAGAGTGGTTTTCAACCTGTGGGGAGTtgcatatcag

>chr4:155947096-155947296
TTAGTCAGGCTAAAGGTTAAAGGTTAAAGGTTGTTAACTCTCAAACAATATGTATAAGCAAATATTGAAGAGAGTGAAAGAGCATGTGGCTGTCTGCTGG
GAATAATTCATACAAAGGCTAGGATAGGCTGGGAGATCAGGTTGGGGATTTCTAGCTGTTTTTGATGTTTGATGATGTCTGTAGCCATGGTTAAAATGAT

>chr4:156012652-156012852
tatgcatagctAGCATGTAAATTCCCAGTTAGTTTGGGAATTGATAATTATGTCATATCACAGCTTAAATGTGTAGTAAAGGCACTGCCCCCTGCTAACT
CATTTCCTCCTTCAGTGCAGTGGTTTGAGTGTAAGAAAAGAAGGCCCGCgttgagctcactgacacacacctgtcgtcgcagcatttgggaggtggaggc

>chr5:3320716-3320916
AGGTGTCGGAAGCAAGATATAGACTAAGGGGAGTTATACATGGGTTGGTAACTGGGTAATACCCATAGCACAGCCTGTAGTACTTTGATCAGAGATGAAG
AGAGAGAATAGAGGGACAGAAGGATCACAAATTAAGGGACAGTAAGGACAACAGTCATAGCTGTATTTGCTTGCCTGAAGCAACCCAGTTTTGACAGCTT

>chr5:3460670-3460870
GTGTGGGAATACAGAGCAGTGGACTGTTAGTTGTTTCAGAATGTTCCACAAGACTTTCAGAGAGGTTATCACTAGGCCCTACTTGTACTTTGGCCACATA
TGAGGGTCATCTCTATATTAAGTATCTGCAGTGATCACTAAAGGGACCTTTTCATCTCCTGGATGATAAACAATGCTCTCTGCAGTCTTCATGTTTCCTT

>chr5:3497548-3497748
GAATGTTCTCAAGTGATGACAGTTGGACTGATTAAGAGCCGTTAGTCAAATCCAGTAACAGTATTAATCTGTGGTTGGAAATGACTGTTAAACTAAGTGC
CAGGCTATTCAGTTGTGGTTTTATTTCCAGCTTCCCATCATGCCAGGCTTCCAGCGGGAGGAATAGTCTGTGGTAAAGGAAACCGTTGATAAAAGAGAGA

>chr5:3502847-3503047
GTTCCTCTGTTTGACCCCTGCTGAAGTAAGATCTGGGGAAGCATGGTACAGAGTCTGAATCATGTAGCTGGTGTTTTGTCTGTATCTGAATTTACATCTG
TCACATACCCAGTGTGTCCACCCATGAAAAACTACATTCTTCAGCTATCACTGAAGGGGAGGGGGGAAAGCATTCAAATGGGCCTGTTTCATCTAGACAG

>chr5:3992913-3993113
TCTAACAGGAAGACAGTTGACAAAATATAGAGAAAATGCATGAGATGTTCATGTTAGATGAAGACCCAGGAGATCTCTAGGCTGTGAGGACTTTCTCATT
TAGTGTGTGAGCAGAATAAATAGTTCTTGGAGATGAAGGTGAAAGTGAGTCATGGCTTGTGGCTGAATCATTGTGTGATTCTTCTAGAAATTCAAGTCTT

>chr5:8355694-8355894
gcagcctcagctacatagATCTCCAAAAGGAAGTGGGTGGAGAGATGCACTgagatggctcagagcataaagctgactgattccaagcctggtgacctca
gatctgtccctgggacttccactatctaccaataatgaaaggagagaactgactcccacaagtgttcttctgaccttcacgtatccacatggcacgtgtt

>chr5:9043851-9044051
TGGGGGGATTGGTGGGTATGCTGGGATCCTTCCTAGAAGAGCCTGGGTAGGTGACACCAGGAGGTGAACTTCCAGTACAGTGCATGATGCAAACAAAGGG
GTACACGGTTCTCCTAGGCTGGTGACTCAAACCTGGGACAGTAACACCTACTTTCCCTGAGTCAGCTGTGCCTACACAAAGAAACCTGGTTGAAACTGCA

>chr5:10866624-10866824
CTTTCTTAATCACCAGTTGTGAGTGGCAGGCATTTCTACACTGTAACCACAGACCTGTCAGAGTGGAGACACCCAGACAGAGAAGGGATCCTGTTGCTAC
TTCTTGGGTGTTTGGTGTTTCAGTAGGGGCAATTGATAGTATTTTGACAATGTTCTCTCACTGCGTGACTTTTGAAGACCAAGTCCTGGGCCTAGCATAA

>chr5:20916836-20917036
ACTGTACATATTTATGTGTTAGGACTTGGGGTTAGCAGATAGTGCTAAAGACTAGTTCAAGAAAGCCCTCTAGTCACTTTCAGTTTTGAACTGAATGGGT
CTGCTCACTTTCTGAATATTCATCTCTAATGTGCATACTTTTCCATGTACACTCTATCCTTCACTAAAAGATTTAGGGAAAGAGGAATCAATTCCTAGAA

>chr5:23416290-23416490
AACTAGATTATCCAGTTAAGTTCACACCACAGTCTCTGTATTCAGGGTGTGGCACTGGGAATGAATGCACACAGTTTCAGCTCACACCTCGGTCTCAGTA
TTCAGGGTGTGGCTTGGGGGAATGAATGTGCGCAGTTTCAGCTCACACCACGGGTCTCGGTATTCAGGGGGTGGTGCTGGGGAACGCACATACTTTACTA

>chr5:23445154-23445354
atactgaccctgacataatagagccagaatactgatgttgacatagcacccatttgattcagagtccccattttacttgtactcctttgttgtatgcata
tcttactacatatgtgagtacctttttccaccatagcagttacagaaaaattctgtcacaaggattcttggtattttcctcttatgtaactgtgcccact

>chr5:23616751-23616951
GAAGCCTAAATTAAAATGTTTCATTCTCAATGAACAGATATGCAACCCCTGGCTGCTTCTATTTGATTTGTCCTAAAAAATATGGCTCAGTGAATCATTT
CTGTCACTTAAGAATGAAATATTAAACCAAAACCCCAATTCAATGATCAAAATGTTATAATTTCCTGATTGTTTTTAATGAAATTTAGCATCCCGTCCCT

>chr5:23894122-23894322
ACGAGTCTACCACAGTGAGAACAGATTTTAAAAGTTCACTGTATTCAGAAAGGGATTTCCAACTGAAGCGATACAAAGGTAGTTTCTGTGGAGGGTGAGT
TTCTATTTGATTACGTTCAAGAGACCACACACAGTCAGAAAACCCAAGTCTCCTTTTGAGCCCCTGTTATCTGCAGTCAGGCATCGACAGGGTCACTGTG

>chr5:24393364-24393564
AGTTTCACTCTGCTCATTCCAGAGCATGACTTTGCGACCCTCAGCTCAAGAAAAATTGAGTCCCGGAAGCACCACCAATAAATGACAATGATACTAGTAA
CATAACAATGTTCAAATGTCCAGATGGATTACCAGAGAGTAAATGTGAGCTAGAAACAGCACCCCCTGGTGGACAGTGGACAATAGCGTGCCTTTCTCGC

>chr5:24823906-24824106
attttgaccagttgtgAAGAGACATTGCATTTTAAAACTAAACTTCTTGTAGCATATTCAGAAGTGCCCATTTGTATTCTAATAAGGAAAGTTAACCTGA
TGTAGTAACAAGTCATCTGGTAAAACCACATGAAGCAGTCTAGCCAAAAATACCAACAAAGAACAGTCAGAACGTCATCCTGAGAAGTCAGCTGGGTAAC

>chr5:24971045-24971245
TCTGCTCTGAGTCATCCAGCTTAAGGTGAAACTGTGTGGGTCAGACAACCGCTTTCCGCAGAACTCCAGGCTGTGATCTCTTCATTTGCCACTAGCCACA
GACCCAGAAAGCACAACCTTGTGTCTCACTACTATGGAGTCATATGGGCAATGTTACTGGGTGGCCACCGATGTGGTGCTACAGCTCTGACCACCATCCT

>chr5:25394024-25394224
ATTAATAAATACATTGGTAAGATGTACATAAAAGTTAACAGGCAAGAAGTCATGTAGGAGAGAATGACTAAATAACCATGAAGCCTTCAGAAAGTGAAGT
GTGCATGCTCTTCAgctagcaaatgactcaacaggtaaaaacccttgctgtgcaaagcctggcaacagaattcaactctggaacccatctaaagataaaa

>chr5:29894078-29894278
ACCTCTCGGTTGGTGCACTTAGACAGTGTGATTGCTCATCTCTGCCAAACCAGAAGATTCAAAGACAGGGCTTTGCTGATACTCTTCACCATTTCCTGTA
TAGCTGTCAATGGAAATCAGAGACTCCATGTAACAAAGTCAAGtcttttcttctcttttcttttctttttcttttctttttgagacagggtttctctgtg

>chr5:29994312-29994512
CATTTCTAGAACTCTTAGCTTACCTTTGGGGTGAGGTTTGTTACTGGAGATTACTCTATATGAGGTAGAGAAACATTAGCACTTTTAAGTAGGAAATGTT
GAAACATTACATTTTTTTGCATTTACTTagagagagagagaagggggagggagtgagagagggagggagggaatgagagagggaggggagggagagaaag

>chr5:30126853-30127053
ACTTGGTGCTAAGCGGCTAATGAGGAAGGTGATAGCATCTGATGTCACCTTGGACCCCAGGCACACAGGCTTTCTACCACAAGATGACTGCACATGGCTG
TATTACTCATAAGACAGTTGGGAGTGCCAGCAAGAGGTGAGTCATGACCCAAGGAGGAGACTGGCAAGCACAGAGCATGGCTCTTGCCACCGTGTCCCAG

>chr5:30643272-30643472
ATCATAATTAATCCAGTTTAGTATTGTTCCATGCAGTATCAGGTCAACAATGAACTCCAGGTCATATTACCTAGTGATATTGTGACCGGGTTAGTATTTG
ATAACAGCCTGTGGTGTTCACTCATTCACACCTAATGACACATATCTTAGAATGTGTGACACATATCTCAGAATGTGTCCCTGTCTGCAAGTGACAAGGA

>chr5:31702238-31702438
TTGCTTCTTGTTTCACAAGAGCATGCGCCCACATGTGGGCGTTATGGGCACTTTATTTCTAATGGGAATGATAATATACTTTTTTCTGACTTACCTCTTT
GTGACTAACATGCTACATGGGTTTTAGCATGCATGGTTTCCTTCTTTGGATTGCTTTCTTGTTTACTGTAATCTAACATACACTGTAAGAATTGGGTTTA

>chr5:31732516-31732716
CCCTTGCATTATTAGACCATTCTCAGGAAACCACAAAAGTACAAAATAGTGACAGGATTAGATTGCTACTTTTTTTTTTTTTCCAAAAAGAAATTACTAA
CTAAATTGAACAGAAATGATCCAAGTAAGTCACTGGTAGATGAAGTGGAGATAGTGCTGAGGTTACACACAGAAGGAAGCACTGTCCCATGTTTCCCCCT

>chr5:31860554-31860754
ATAACTAAATGATTTATGATTTTTATTAAAAGCAGACGTAGTAGAAGAGGGAATGCTTGATGTCATCTGAGTTCTGTtagtggttgagaacaggaaagat
atcaggttacactttagttccactgtcagctttgccccaacccagaccttgggcaagttgcttgtttctgtctgtatatcttatttgaaatgaatgtaat

>chr5:31866457-31866657
TGAGAAAAAAGTATTTAAGAGAATTCTCAGAAAACAGAACTGTATGCTTGTAATTAATCATCAGGAAGTAAAAAAGAGGCTCACTGTTTCTCAGCAGCTG
GTTCTCATGCATATGTTCAGGATCTTACAGGATTAGAATCCCAAAGACTCCGGCCACACATCACAGCTCTGCAGAGGGTACTCTGATGATGCTCTTTAAA

>chr5:31902190-31902390
CCTTTAGTCAGGCTTGGCAGATTTCTGTCTGCGAGCAGATATGGTTGCCATCCTACATTAATATACTAGGCCATTTTGATGCTCTCTGACCTCAGTTGTT
CTAAGTTATGAGTCATGGACACCCCATCTTACAAATTGATATGATACAGCTGCTTATATCCAAATGTGGGAGATTGTGAAAACCAGTAATGTACAGTCAT

>chr5:32055611-32055811
TTCCGAGTAGCCAAGGATGTTACAGACCAAGCCTGCTATAGGGAAGGACCTACAAGGATTTTCTAAATTGAGGTATTTGTCATTTGGATTGGTGTTTTCA
TACTTTTGTTGTTCTGTGTTATACAATCTCTGTTTCATAAAAATAGCCATGTATGGAGGCTATCATACTGTGGCACTGAGAAATGTGACTAAAAAGTGGT

>chr5:32139794-32139994
ATGCGCGCGCGcacacacacacacacacacacacacacacaAAATTCCCCAGAGTGAACTTTTGCCAACTGTACCAGGCTGGGACATTCCTCACATCAAA
CAACTTTTACCAGAAATGACTGTGATTTCCCAAGTCAGCCTCAACTGTACCCCTCTAGTGCCCCCTACAGGACATTTTTGGAAGAGCTATTCTGAGAATG

>chr5:32427684-32427884
GGACAGTATGATTAAAGCACATGGCATGTGAGCATGCAAATGTCATAATGAAACTCATTCGTTACAGTTTAGTAGAACCAGTCTGTCTTACTGTTACTGC
TTATTTCTTAgaactcaggtcatcaggcctgacaacaagggtcttgagtggctaagtcttctgatgacccTAATTATTTTTAACCCATGAGTTCTGTCAA

>chr5:32769960-32770160
CTATAATATACATTTTTTTGTTTACTATTCTTTAGAGTACAGGGATTTAAGCCCAATTTACATATGATGAATTACAAGAAGTGCCCTCCTAACTTAGTGG
TGGGTCACAAATTGGGCCCCTAAGACAGTGGCACAGCTGCCAATACCCTACAGTGGCTGCCCAAGCTTACCTGGGGTAGACAGTCATGAGGAAACAGAAA

>chr5:34430672-34430872
AAAAATGTTTTATATATCTGTGTgtgcatctctggaagtcaagaagacaaggtgtacaagctggttcttgtcatgtgggttccagaaatcataattagtt
catcaggttaccatgaggcaccttgactagatgagacatatctccagtcATGTGTTTTGTTTTTTCTTCTGTCATTTTTAAATCTCTGAACGCACCTGCC

>chr5:34500754-34500954
ACAGAATGGTCAGGTCTCTGGAGACTGTGAATCAAGTTAAAGCAGCCAGGGGGGCAGAAGTCACCTCTAGACACCAGCTTTAAAAAAAAAAAAGCCTCCA
TTTACCATTTGTCAGGGTTAATGTTCCTCTTCAATGAGATGTTAGATACTCACATGAGTCACCTTCTGTTTTAACAGTCGATTTTCTTCCTGTAACTTCT

>chr5:35207343-35207543
GAAGAAAACCTCAATCCCAATGCCTTCCTCCCACAGCTCGGGGGCTGGTGGTTTTCCAGGTAACACTGTAAACATTCAAAGCACTAGTAACATGGGGGTT
CTGTAATTTTTTCCAGAGAGAAGAATATGGAAAACTACCCAAATACATTTTCATGAAGCCGGATTCATATCAGAACCTGTCAGAAAACCCCAGAAACCTC

>chr5:36534442-36534642
cttgattcctaggataaacatgacctagtcCTCAGTGTTGGCTTGAACAAGTGTCTGGGGTTCACTCTGCTAATAGTGAGATCTGAGGATCGTGGACACT
GGGCTGGGGTCAGTGTCCGGAGCATCAAGGAGCAGTTGGGAAATGTCTTCTTCCTCCTAAATTTGGCAGTGTTTTAAAACAACACACTATCAGTGAAACC

>chr13:104468112-104468312
tgaaggtctccatccctcttacatgatgagacctaatgagatcatggctggaagtgttatgactgAGCTTTTTGTGGCTGTGACACACATTTCTGTTGTA
TCCCATAATCTTGGTGAAGAAATCACTGTTGCAAATTGAATCAGAGTATCACTATGGCTGGCATGCAAGTGATTATTCTCAGCACATATTTTTCTCCTTA

>chr13:106995011-106995211
CAGTAGAGGAGGATGACAGCAAAGTAGAAGGGATGTGTAAGAGAATGAACAAAATCCACTGTATGGATGTATGAAGCTACCAAAAGACAAAAACAGCCAA
AGACAGATTTGCATCACTGTATGATatgactgtaatactctctcaactagtgtccatttctgaccatttttccctccattctgttctccacacattaacc

>chr13:107019432-107019632
tggttctcaaccttcctaaggctgcaaccctttagtatatgtcttcatggtgtggtgccccccccaaccataaaattacttcattgctccttcgtaactg
taatcttgctactgttatgagtcacaatgtaaatatctgatctgtaACCCCCACAGGCTGAGGACCACTGCTCTCCAGTGAATGTCTACTTTAGTCATAT

>chr13:107485746-107485946
AGCGCTATCCTGGACAATACACACAGGCTCTAAGTAATTGCCCCGCTCTGACTCACAGGCTGAGAGTGGAAATGAAATCACAGGATGAGCTGGCAGTGCC
CAGTCCCTTGTTGTCAGAGTAAATGGGAAGTCCCCTTCCCTGTCACCAGTGCTGCTGATACATGGGCATGACCAACAGCTGGGCAGGACAGGTCAACAAG

>chr13:107573610-107573810
TAATTATCTAGATTGTACAGGGTCATTGCCCTTTCCACATCTGAACTCGAGGAATGACTCATCACCCCCAAACCGAAGTTTCTGTTCTCAGAAGTAGCTC
TCTGTTAAACTGACTGTTAAACAAACTGGGAATCCAGCAAGAGCAACTAAAGCAGTCGTGCGAATTTCCACCATCCACAGGTTTCAAAGTCACTGGGCAT

>chr13:108819842-108820042
GGCTCCCCATATGGTCAGCCTAATGGGATTTTCTGTTTTCCCCGTTTGTTTTCCTTTGCTTTGTGTGTTCTTATTGTGCACATATCAGGAATCAGATGCC
CCTTAACAGCACTTCCAACCGCGATGAAAAAGGCTAATGTTGAATGCTGCCATCTCTAGCCCCAGTCACCAGATGAGTCAGACGCTCTGCAAAGGGCTGA

>chr13:109842945-109843145
ATGAGTGCAGAACACTCTGTTCTTCTGCAAACGGCAACTCTTATTGTCACAGTATCCAGGACGGCTCTCATTTGCCTCTCATTTTGTTGGTAATTTGGTG
GCCCTGCAAACAGGACTTGTGGCAAATATGTTGATTCTCACTTTATAGCCAAAGAAGCTGGATATCACAGCTTGGGAGCAAGTTATGACTGTCAGACTTG

>chr13:110842018-110842218
TGATCAGCTGCAGATGGTGGCAGCCTACACTGAAATGACAACGTACCTTACTATTTGGAATTTCATAGATGAAGCTTTTGCCCGGTGTTGGTATTGAAAT
TAGAGTGTCTAAGCAGAAGGAAGAGGATGTTAGGGATCTACATGGTGATGCAATGTTTCCATACATTAAGGCTCGAAAGTAAGAAGGACATGAACGGTTT

>chr13:111804888-111805088
aatcaaacccaaggccttgctcatgctaggGTCTGTCTGTCTACCTCCTCCTGGCTTTACCAGTTCCCTTGACATTTTTCAGCAACTGTAACTTTTCACT
AAAGATACAGAAAGGCCAGGGCCAAGGAAGACGGCCAGTCTAAAGGATGCATGTGACACCCGTGATACAAACAAATCATCCTACGTTGAAAAGTGCAGGC

>chr13:112396316-112396516
CACACATCAGTCACAGTGTTTAACCCTAGCAACAACCAGATCCATAACACCATGCAGTTGTTTTGTGCAATTTATAATTTTCcaaagctgggaaaagata
agaccaggattctagccctagcagtctggctttgaccttgacttctaacctctGCACAACTGTTTCCTCTGAGTACCTGACCAATGTCAAGAAAGCCAGT

>chr13:112459492-112459692
accagccagtcccagcaatcctcctgtctctgccacccacagcactggggttacagatgagtagacggcatgcccagcttttgatatgagtgctgggtct
tcatgcttacagtacaagctccactgagccgtctccctggtcccGAAgctgagtatttgctgcctcaggacacaaggcatctttagtgttaatcagttgg

>chr13:113033978-113034178
GCAAAGATGGTTCACTTTGAGTCTTAATGCTTGCAGAAGGGATTTCCTGGGGCTTGGAATGAGTAAGCATTTGATCACACTGCAAGAAAAGTAGCATTCT
TGTGGGGTAAGAAAGATATTCTAATACAAGCATTCTGACAAATCTCATGTGGGGTTACCAGCACACATTTTCAACCGTTGTCATTGGAACACTGGGAGCT

>chr13:113048589-113048789
tgagtcaccttgtggttgctgggaattgaactcaagacttctaggtaaggagtcagtgcccttaactgctgagccatctctccagccccCAAGAACTTTA
ATTCTTTGTAGGATCTCCTCATGATGCATGCATACCACAGCCCCAGAGCCTTACGGGAAGGATGTGTGCCTTGTCTCTGTGGATAAAGTCCTTTATCCAG

>chr13:113087744-113087944
ATGGTACATACTCATGCAGAAAACAGAACTTGTGGCTCGCCCAACAACACAAGCTCCCCTCAAAAGAGTGTCTTTGTCTGGGGTAAATGTGTCATTTCCC
ACTTCCTCGTGAGTTAAGACTGTCACTGACGTGTTTGGGAGGGACTTCGAGAGCATGCTGCTCCCCACTCCTGTGTCATTTCTCTAAAAGTTTCTCATCA

>chr13:113135072-113135272
ACAGTAGCACATCCTTTCATGTCACCACCTAAACCACCCGCTTGCTGCTGCTTCTGCTCTGTCTCTGGGACAGTCACTCATTTCTAGCTTCGTGTAGTCA
CTGCATTAAGATTTAGGTCATAAGCTATACATGTCATCTATGTAACAGTGTAATTAGATGATTTTAGGTATATTGCATTATTAATTTAAATACTAGATAG

>chr13:113466637-113466837
TGAAGGAAGCTCTGAGTCATGTGTCACCAGTGAGCTGGGATGGGGGTCATAGGGCAAACAAAAGTCGCCAGTCACTGAAGTGAAACCCCAGAGGCCAGGC
CTCCATTCCCACCAGATATGCGTGTCTGAGTGACTCTGAGAGCTCCAACCCAACGAGTACCTCATTCTCACCCTCAGCCATCTTTCCCCACCCCACCCCC

>chr13:116828968-116829168
GAAGAACCAGTGAAGAGACTCCAGTGACAGGAAGCTGAAAAGACCTTAGGAAATGGAAATGTTCAAAGAAAAGCAACAGTGCTGCGCTTAGGGTGTGTGT
GTGAGGAATGATTGAGTTCTATGCTTGCGTGTAATCCCATATGAACAAAACCAGCACATGCTGGAAGGCGGGTGGGGTGACCTCTCTCTATGAGTCATAT

>chr13:117211266-117211466
CTGTTGAAACATGAGGGTCCCTCACAACGCTGGGACCTCACTGCTCTTCACTCCTGCCTCTCCTTATTATTTACGACTATTGAAAAAGTCAAAACAGAGG
CCAACACCCATCATTCCATCCTCAGTACTTAGCCTGTAAGTGTACTCAACAAACGTTAAGTTCTAACAAAACACACAACTCACATTTCTCTCCGTGACAC

>chr14:10434856-10435056
AGATCATAACAATAAAATGCTAGCCTCTTAGTTTTGTCCTGATTAAAGCCATCAAGGGCAAACTTTATTTCTACAGCAATAATCAAGGTTCTCATTCAAG
GTTGTTGAAAATAAGCTTCCTCATTTGAACAAGCTTCTATTGTAAAACATGAATTTGAATGCCAGTGGAGTTTTGACCTATCTTCTACCATAATGGGTTC

>chr14:10445303-10445503
ggtttctcactgatctagaacttattaagaggATCCACTTCAAATCTGTTCCTAATGCTTTACCAGCTGAGTCATCTCTCTAACTCAAAGACAAATTCTT
ATCAACAGAATTAGTGTGCCCACCCCTCCTTTGCCTTCCATGATTAAGGCAGTTACAGCCAAGTTACAAAAGCACAGTGGCTGTAAGTTGCTATTGAGAG

>chr14:10862069-10862269
CCCCAATGCTATGGGAACTGgtgtgtgtgtgtgtgtgtgtgtgtgtgtgtgtgtgtgtgtgtgtgtgtgttatgtatctgtgtgtgtatgcatgcatatg
tgagagtgtgtTTGAGTCTCAGCCATACAAATTAACTACTTGAAAGCAGAACTAATCTCTATTCTACTTTCTTGCCCATAATACCTATTTATTGAatata

>chr14:14042188-14042388
agaagtgtatgcaactttattaaacacggaagctcaggtcagcaacagcatttcaccacctagatccagagcaaacaaagagaacagtgtgtagattaga
ttggaagtaggtgagtgagactagaaaaacagtggaagatgagtgaagccgaagtgatttgtgaagatcaataaagggtccaggttttagctagGTCTGT

>chr14:14633002-14633202
GGAAAAAAAAAAAAAACCCCGCTTTAGATGAAAGGCCTCCACCTCCTCTTCTAAGGCATTCATCTAATTAAAATCACAATTAAGTCAAGGGGGCGAGAGC
AGTGACTAAGACTCTAAAGCAGATGCGAAGCACTTTGACTCATACAGGATATGTTGGATTTTCTCGACATTTGGCAAAAGAAATTCGAGTCCTATCCACC

>chr14:14709718-14709918
CACCCTAACAGTTTCCATAGCTGTTTTCTTAATTACTAATTGTGAAAGGTGACTCTTGTGAGTCAGTTCATTTGTTTTGACTCAGAACCTCAGTGAACTT
TTTGCTGTTTTTTCATTAGTGTTAAATGAAAAGAATTCTGGATTCTGTCCTAGTATACAAAATATTAATGGCACCTCCTAATACAGCATGTATTTAAAAT

>chr14:16251732-16251932
CAGTGGAGTTTCCGGGAGGAAACCATTAGAAGAAACAGGCATTGATTATGAAGTCACTGCATAATCATAACAATAAACCCAATGGAATGGAGAAAGAGAA
TTTTCAATGACAATGCAAGAAGTAATAGAAGACAAAAAACTTCTAATTTTTAATGTAGGTTGCCACTGACACGTAGAGAAATTGAGTGTAATTGAAAGTT

>chr14:16269983-16270183
AGGCAGGCTTTTTTGGTGATGAAATGACTAAGAAGAAGAAGCAGTGTTCCTCCTGTAGACCCTGCCCATCCTGTTGTTCAGTCTTTAGCTTCTCACACCT
TACAGTTATTTTGGAAACTTTTTCACTTTCTGTCAGCAGTTTGGCAGGTAGGCATACTGCCTTGCTTTCCCCCTCTTGTCCATGCATAAATCTTTCCTCT

>chr14:18452846-18453046
ttagattatattaaatgcaggtttattgggaagctgatctagggtgagttcattagccccaaggacctaggccagggaagtcactatggagagtgagaag
ggggtaaaggggaagagaaaaaaaaaaagaacatgcacagagagggggaaagagaacacaaggagaccaaaatatctgtattatataggaaagagcctct

>chr14:18939976-18940176
GTCATGACTGCTGTATGGACTGAGGAAGCCTGTATATACCGGGCATTTACAAATGTCTGTTCCTGTCCTCATTGTCAGATTTTATCAATGCTTAAGAGGC
TTATTCTTTGGAAAGTAGCTGCCTCTGGAGAAGATGATGTAATTGTGACTCACTTGTGAGATTCTTTAAAGTAAGGGACTGTTCCTTAAAATAGAAAGGG

>chr14:19857142-19857342
AGTGGTTAAGGCAATTCAAAACAATCTTTGTGTATCTGTGTAAGCAAGTTGCAGAAGTAAAAAAGCAGTTAGTCATATCATAACAAGTAGATAGTCATAG
CTGTCCATTTCTGGGTGGTGGTCACTGAATCAGGGTTACTGGGAACTTATCTTTCAGGGAGTGGAGTCAGAGACAATGGCTGGCAAGTACCAAGATGAAT

>chr14:19970447-19970647
tctcaaaactagaatttaagttccaagaaaagaaagaactggcttgttttgttccctggcatctcAAAGGGCAGGTGGCATGGGGCAGACATTCATTTCA
GACTTGTGGCCAGACTGactaactgcattgtaattctttctgtatctgtctattctccacagtggtctgtgattgctcagagaacaagttctatgtctag

>chr14:19979536-19979736
ATACATTCCATTGACTCAGAGATAAAAATCTGAAAACATTCACCACTGTTCTCATTTGCAGAAAGTAATACCCTGCTGTATGTCTTACATTTATCTGATA
GTGGTGGCTGATGGGGACACAAAGGGCATCATTTTAGCCTAATGTCCCCATTTTCCTATAATTTTGAGCATTCTGGCTAGCAGTTCATAGGAGCTCTAAA

>chr14:20377292-20377492
CCCCGCCAACTTAACTCACTATCCTCAATATGAGAATGAGAGCTACAGTGACGCCTCAGTATCTAACCCTGAAGATACTTTGTCAGCTCAGAAAGTGCTT
CCCATCCTGTAGGCCCCTGAGTCAGAAGCACTGAGTCAGCCTTGCCTTTCCTAGAACTGAACAAGTGACTGTGCAAGTGGGTCATGGGCGCTTTCCCAAA

>chr14:20495584-20495784
tagtccaggctggccttgaactgtgtagctgaaggtgggtcataaacttctCTGTGTGTAGGAAGGTAGTATATAACTAGACAGAAATCAAAAGCAGCAC
ACCACTTGAAAGAAAAGGTGGTTCTGATGAACGTCGAATATCACAAACTCGTCTACACTCAGAGCACACTGATGTCCTAAGTTATGAGTATACTGACTTT

>chr14:20495977-20496177
GACATGGAAGGGTGAAACCAGAAAGAGCTTTGGTAAGCACTCAGAACTTCCCAGAGTTCAGCCTACTTTAAGCCATCCCTGATGACTTTCAGAAAACACT
AACTACAGAAGTGAAAGCTAGCTCCTAGAAAAATTCTTACCCTTCATCCCCAAAGTCTACCCTAAAACATTCACCTATGTTAAACAGCACACTCTTCTCT

>chr14:20985508-20985708
AAGTAGGTAGATAGTAGGTTAGGAGTTTTGTAGTAATTCTCAATGGATTTAGGCCGAAAAGGCCAGATTCTGGTTTGTTTCCTTGCTCACCCTGCATAAT
TGCTTCTTTGTGCCCCAGGAATGACTAAGATGGCCAAAATGATTGATGAGAGACAGCAGGAGTTGACTCACCAGGAACACCGTGTGATGTTGGTGAACTC

>chr14:21264057-21264257
TGTAGGTGTATATACTGCACTCCCCTCAGGTTCTCTCCTAGAATGCTAACGAGGGGGCATGAGTAAACACTTTGCCTATCTTAAACACATTATGGCTGGC
AGATAGCGTAGTATCTAGCGGTCAGTGTCTACTCGGTGTGCACATACTGAATCTGTTATTTCCAGCCTATACTGAAGAGCACATGTGTTGCATGTATTAA

>chr14:21279202-21279402
CTATTGAATGGTTGTGGGTACAATGACAATTGCTAACAATGAAAGATGAGTGTCATTTCTGTTCTCTGAAATATGAGTAAGAAGATATAAATGAAGCCCT
TTCCTGAGTTGACATCCAGCTTTGACATTCATTTTTATCTGATGACCTGATCCATTTTGGTCAACAAATCAGGAAGAGAGGTGGGCGGAGAGACGACTAT

>chr14:21302342-21302542
ACGTTTTCTGAAAAATATTTAATTGGCCTCCAAAACTTTGAGTGTCATGAAGTGAAAAGCTGGTTTGCTAGGTTTTCTGTCAAATGTCAAGAGTGTGTGC
TGGCTTTCTGTGCTACTGTTTTGAGTAGGTTGAGACTAACACAGCCACAGTCAGCAATAAAGAAATTATTCATGTCTAAGAACACCTTCTCTCTATGACA

>chr14:21324046-21324246
ACAGTGAAGCAGCACATCACCCAGACAGTGCACTTTAAGATATTTAAGGTGGTGAAATACAGCTTGAAATTGGCCAGAAGAGCTCTGTTGAATTATTTCA
TACGTACTGAGAATAATATATTGCTTATTAGCCTCCCCCTTCTGGGCGTACTATTTTGAGTCTGACAAATGACTTAACTTTATAAAGATATTCTATAGCT

>chr14:21540290-21540490
cacctgaagttcagagttgcccttagtcttcagtttggtgctgtatgttctgtagatAGGAGTTAAAATTGTTTCAGTTACTTAAAATTTTGTATGTTAA
ATTGTAAATGCCAGTATGTATTTCACAGAGATAAATGTTGGATAAGCAAATATAACACAagctggatatggtgacacacatctgtaatctgatctctcaa

>chr14:25157580-25157780
gacatatatatacacagtcacacagatatgtcaaaacaggaataggcacagagatacagacagggacaTACTCATATGTGCACGTGcacacacacacaca
cacacacacacacacacaTTTTCTTCCCACTTCCTTGTCTGAACAGCCTAGATACTTCCATGACTGTTACTCAGAGAATCGAGCCAGACTTACAGATATT

>chr14:25640400-25640600
CCTCTCCCAAAGGCCTGGCATGCATCTCCCAGAGCCCTTCTCCCTGACACCTTTTGCCACTCAGTCCCCTCCCACTCCAGTCCCTTTTCCCTGCTGGCAC
AGGAGCTTGGTTTGTCCTTGGTTTGCAGAGACAGGGGTGAGAGTCCAGGCAGAGGTGACACATCACAGGCCTGATGCTGTGGTTGCCTGTCAAGTCAGAG

>chr14:26418104-26418304
ACACTTACATTATTTCCTTTCTCTCGCAGCAGCTTCAGGTTGTCTTTACACTGTTTGAGCTCATCTGTGATTGATTGCTTTTCCTGCTCAGTCATTTCAA
ACTTCAACTTCAGTTCTGAGAGAACAGTCTGTGTCTTTTCATACTAAAGGCAAAGAAAAAAAGAGTGTGCAGACTTGACGTAAAACGGGTATGCAGTTAT

>chr5:38566498-38566698
ctcaaccatcttgcttttacaacccaggactacctggccagtgacggcactgcccacatgaacagtggattcatgacctcccacactatcaaaacaattc
atcacagatgaagctactacacagatctcactggggcagctctttgatgcaggttcccctatttctaggtgactcaaggttcgtgccaggttaaccatat

>chr5:39716254-39716454
GGCTATATTAAGTCATTCGTCACAGATGCTGCCGATAATAGTTAGCTTAGGCTAAATGTTTCCTTGTTCAGGGTATTTATCACATCCTGTACCTGCCGTG
CCTATGAAAATAAAAGGTGTGGAGGGTGTGAACCGGCTCACAGGAGGTCCAAGATAATGAGTGTGTAAGAGCTGGGGTAAACTGCAAATGCCTGTACAGT

>chr5:41664477-41664677
AGCATGAAACCCCAGTGGTCTAGCTCATAAATGCAATATGCTCTATGAAGTTGAAATAATAAACATGTGGGTTTACACCAAAAAGAAGCTAAAGAAAGCT
GTCAGCTTACTTGGGATAGACAGGAAGTTAAACTTCTGAAAACCACAGTTCTTTCAGTCAGTAGCTTTCTTAATGTGTAATCGTGTTCTGACATTGTCAT

>chr5:41845196-41845396
tgtaagaaagtatgcagagtaagccagagggagcaagctactcgagtactccaggacccttgccttggcttctgcctccaggttcctgccctgtttgagt
tcctgtcctgacttcctctgatgagaatgaacagtgataatgaaagtataaaccaaattgcccgcaccccgcaccccagttgcttttggccctggtgttt

>chr5:43915366-43915566
tgtgaccttttaatatagttcctcatgttgtggtgaccctcaaccacaaaattacttcattgctctgtcacaactgtaactttgctactgttatgaatca
taaggtaaatatccgatacgcagaatctgataagccacAGGTTGAGAACTGCTGCCTTATTATCATAGCACACTATCCGAACTTTTCTCTCTGTAGTCCT

>chr5:52168554-52168754
GAAAACAGGAGGCTTCCTGCCTTCCTTTCCCCAATGAATGAGATGAATTACACTAAGCTGACTCAGAAAAAAAGCCCGTTTGGTTCTCTCCATGAGATCA
GCTGAAACTTCTAACACCTTTCAAATATGCCTCGTCAGAGTAGATTAAGTTAAGAGGAAGTGAGAAGCTGTAGAGACCAAACACAAGAGGACAAAATGAA

>chr5:52786672-52786872
GCGAGATGCTTTCCCCGAGGTGACAGTCAGTCCTGCCAAGATGGCCAGCTTGGGCAGGAAGTGGCAGCTGGGAGCAGTGAAGCAACTTGAAGGTCATGCT
GTTAGAGTGACTGAACTGTGACTCATGCTTTCTGCATCTCTCATTCAAAGGATCATTTTAGACGTGAAAGCAGATAGCAATTAGTGATCTATAATAATTT

>chr5:52855542-52855742
ACATGATGATCTCTCTCGTTTATTTTTTTTACCTTTTTTAGAGTTATAGACAGTAGTATGAAAAACTTCAAGGCATTTTTTCGGTGGCTGTATGTAGGTA
AGTTGAATGATAATAAATATCAGATTTAAAGTCTTTTCCATTTAATTTTTGGGGGGAGAAAAATGTTTCTTTTAGTGAAAAGAAACTCTTCAAAATGAGA

>chr5:53397999-53398199
tcaatgaagactccctcagataactctggctgtgtcaagctgactctgaaatgaaccaggagactgtccagctgatgaGAATATGTCAGTGTGTGTCAGC
ACAGTGACTGTACATGGACTTGTCACAGAAATGAAAGTCACTTTGTTTTCATGACTCCTGATGGTTCATCTTTGTCCTTGAAAGTCATCACATTCATTTA

>chr5:53426600-53426800
TTTCAGCATGGGGCACAGGGTGTGGGAGTAGCCTGAAATGAATTTGACTTTCATAATGGAGAAAACTCGAAAGTACAAATGCTTATCATGTATCAAGCAT
CAACTAGATGTTCCAAACATCTGACTTTTATGGGTTGTTTGTTATCATAGGTTATATGCCACTTCTCAAATTCATATGCATCATTTATTACCAAAGGTCA

>chr5:53495388-53495588
CAGTCATACAGGTGATGTTCTGGTCTTGAAGTAACCTGTCCCTTGCTCTGTAGCTTTAACTGTGTTATTTAGACATTTTCTCTAAAAATGATCACATTGA
GTCAAATATAATGAGGATTCTTTCGCGTCCTGAGAGTCAATGACTAATCTATTCTTTTTGTTGCGGAAACAATCAAAACCACAGTTGTGCTTTGGGAATG

>chr5:53553402-53553602
GTCAGCTGTCTACCTGTTTGTCCTTAGCTTTCTATAACACAGTGTTCTTTAAAAAAAAATGTGTGTATCAAGCTGgggtggaggtggcacacaccgttca
tttcagtacaccagtgccaggcagagctctgtgagtctgaggctttgaggccaccctgatctacagagggagttccaagacagccagggctacccagaga

>chr5:53594072-53594272
GGGAAGTTTTTTTGCACTTGACATGCTGTAGATACTTCCTGATGAAACCCATTGTTCCTTTATTTTGGTAGTTGATAGTCTGGTGTCATCTAGTTCCCCA
GTCAAAGTTTTGGGCTTCCTCTCTCACTAGCTCTTTCCTTCTGAACCtttgagacaggttgcaccatgcagcccgggccaccctggtacttaagatcacc

>chr5:55196173-55196373
TTAACTACCATattggtcccaagttgggctggtcactgggctgcctttctttaggtctcatttcaatttttgtccctgtagttcttttagacagaaacaa
ttctgggtcagaaattttggttttgtgttagtaaccctgtccctccacttgcggctctgtctgtgaactggaggcagactcttggagtcccctctctcca

>chr5:57974144-57974344
TCACAACTTGAAACTCTCTTGAGTAATAATACGACCAGATGCATCATGTATAGAATACCCTATAGTGATTCAGAGCGAGTTGGTTTCATTTTTCAGCTAC
TTAACTGACCTTGGTGTATCTAACAGTAATAGAAAATCCCTCTGCTCTTCCTAGCATTGCTTATGTGCTCTTTCATTTCTTCAAGACCTGACTTGGAGTC

>chr5:62716753-62716953
CATTCTCTCGCTCCCTCTACCCCCGACACCATGCCCAAAAGGATGAATGAACAAGTAATATGACTAAGCTTAGTCCTTTTAAAACCTAACAGAAAGACAA
GAAAGAAAAAGAAAACATCCAACCGGGCTCATATCCAATCTTGTTCTAAAATAATAGTTGCAGAAGGGCCGGTAAATTTATGAAAATTCAGAATTAAATC

>chr5:62846954-62847154
TATGTGTACTTCCTTCCTATGATGTCAGTAAAAGAAGCTTAACAATCATTTCTGAGAAAATATGTATTACTGTAAGAAACCTCTGGTTACTCACaaaata
taaatacttttttttttttaaaaaGGCTAGTATTTGTGGAATAGCGATTGTCTCAATTCTCTTCTAGGTACTATGTGTCTTATATTTGAGACTGGGGCAA

>chr5:62854437-62854637
CTGATAGAAACACAATTTCAGAAAGTGTTTTATGAATAACTAGATCAATGAGGTCATTTCCACAAGTCTTAAAAGTATTCAACCTTGAAACTTCTCATCT
TGAAACTACACCATCACTTTAAAGATAGAACATCTTAAATGTCTGCTGCTCTTTGTAGACAAATTGACTATCAATATGCCATCTGTACTTTCCTTTCTTC

>chr5:63961552-63961752
ACATGATGTCACCCTAATGGCTGCTAAGGATGGGCTGCCCATGACTCCTgcaggccaccgtgtccttttgggttcagtttccccatatgcataacaaagg
gactagtaacaagatgaccatctctaaagGCATGTCACTAAGAACAAAAGTCACTGCTATGATAGTTATCATTCTTCTGAGGTCAGGTACATCCCACATC

>chr5:64371366-64371566
aaaaaatgccccacagccttatcttatagaggcatttcctcagttgtggttctctcctctcagatgactatagcttgtgtcatgttgacacaaaaccagc
tagtacaGTGGTTGACACAATATCAGCTCTTGGCAAAGAAAAACAAAAAGGCAGTCAGAAAAAAAATTATTATCCAATTATAAGAAACACAGAGGCTGAA

>chr5:64567875-64568075
CCTGGCAAAGAAACTCTACCTCCTCCCACTTCTGTCCCTCAGAGAGTTGGCCACACGACTGGGGCACCAGCTGCCACTCTTTTTCTGCCCATGCTCACAC
CACTGACTCATACCTCAGCAACCACGCTAGTTTCAAAAGATAAGTTTTTACCACAGCGGTGTGTTCATATCAGTCACCAAATGCTATACAGACGGTTCAA

>chr5:65004330-65004530
ctgccttgccttttgaaacagcatggctcacttggcctgaaatttactgattcagttacaacggctggatgtcaagccccagggatgtatctgtctctat
gtccccagctctgaggctacaaactcatgccaccacacctagatttccacagggttctatgcattgatatcagatccAAAATACTACTCTTTTGAGTATG

>chr5:65108320-65108520
TTCCGCAATTAGAAGCTGCTGGGGGAACTTGGCTGTCAGAGACTCTACATGGTTGCCATTATGACTATCTCATCTGAGTTTTGAGACTTTTACTAAAAGG
GATATACAGAGTGTATCCCCACTCCCCTTCCACCGTCATGAGAGGTCAATTTCTTCTGCATGGCTCAGGAATTATGCGCTGGCAGATGCCCTCCAACTTT

>chr5:65630545-65630745
GGAGGAAGAAATAGATGTTACCTGGTACAGCAACATACATGTATAGATGGAGTGACTTTTATTTATTCATTTGTTTACTTATTGTTTGGGtttgtttgta
taaagacagtgactctctacaaagctctggctttcctggaaatcactatgtagacaaggctggcctacagatccaactgcctgtgcctcctgagggctgg

>chr5:65936960-65937160
tgtgactcaagttccaggtgatccgatggccctgcctctgtgacatgtgcacATGCCTCCATTCCACCCCATATAATTTTTAAAGGACATTTTACACTAG
CTTATAGATCCTGTATTAATTGTTATGATACATGGGTTGCTGCGACAAGACGGCTGTTCTCCCacagatggggaagttaagagtggagacagctcaccca

>chr5:66165849-66166049
TCTGGAAGGTTCTAAAGACATCACCCTTCCTGTGACGTCATGTCCCAACCACCCAGTTCCCTCAGCTAAGGTCCTGGGCTTCACATAGACTTCTAGCTGC
GATTGTATGTGGGCGTATTTGACTTTGCTCTCACTagaaactatgacttactcatctttgtaaaccgaagccgcaacaggatgctttatacagagtaaaa

>chr5:67395708-67395908
GCAGAAGGCTGAAACAATCCTAAGTGTTTGACTGCTGGTATCAGGTGGTAAACTAAGCTGAAGAAAACAGCAATCACATAAGCAGGCAGAAAAAAGGGAC
ACTTGACTAGGCTAATTCTAGGCCCTCATGTAATTACATGTGAGAACTGCTACGGCGGAGGTCAGCATTGTAGTCCTTAGTTTCCACATATGCACAACAG

>chr5:72184159-72184359
CTGAACCAAACTGCGGGGATTAAGGAACTGGCTAGCGTGTTTGAGATCTTCTGGGTAGATCTAGGACTAGAGAGAAGCCACGCCCTGCTTGACCCAAAAG
ATAACACAGCTCTGTTGGCCCCGCCCCTTTCATATTCATGCCCCTTGCCTTCCTGCTTTCTTCTTACACTTACCTTTCTGACTTTTCTTTCCTTCTACTT

>chr5:72259456-72259656
TTTCTTCTGTCAAGTGCGTCTCCTGGCCTCTCTGAGGTCAGTGTGCTTTGCTTATTGCATCCAAGACTTCCTGTAACACAGTGGTGCTTCTTTAGGGCTG
TGATTCAAAGCTGTACTCTCCGAGACAGACTAAAAGATACAGTGAGAAAATGAGGTTTCTATGACGACATGTTTGTGGTACTCTTGGGTGAGTTTGAGAG

>chr5:72636023-72636223
CACCAGATCTTGCATCACCAAAAAGGTTTTCTTCAAAATCAGTATGTTTTTCTGAGCACGAGTAAACACACAGACGACACCACGCCTGGAGACCGTCTCC
CTGCTCCACCTCCACAAAAAGGGAAAGGATCCAGAACCTCCAAGATTTGCTCCTTGACCTCCACAGTCAAGAGGCCACGTTTCCACTGCTTACAAATAAC

>chr5:72769780-72769980
GAACCAACAGGTCAGCAGCAGGAGAATTTTAATTTGCTGTTCGTTTCTGTCCTGCAGAGACCAAGACCTGCAGTGCCTAGAACTGTCTCCCTTCTCAAAG
GGAACGGACTGGACTTAAGCAGAGACAGCACCCCTTGTAGGTATATCTGTAGAATACAGGTTTCTAGGAACTCTGCTTTCAAATGCTTTCGAGATGATGT

>chr5:73174219-73174419
ggaaagtggtaacaacagtagaatactgcactactgtgcaggggCTTGCAATTTTACTTACTATCCATCTGAAAATGTCCAAAAATAAGGTacacacaca
cacacacacacacacacacacacacacTCCTTATATCAAGTATGCAAAGGTTACACGAACTCATTCCAGACTTCTGCTTCAGGCTCCATGGGACAATGGA

>chr5:73285597-73285797
aaggcatgcaccatcatgcccagctCCTGTCCACttttttttttttaaaatattttCCATATAGCAAGATCGATGCAGTTTTGAGTCATTTGGAAAAAAA
TAATTATCAAgccagtaagatggtccagccggtaaagaagactgccaccaagcctgatgactctgggtggttccctgtgactcatatggtgggtgagaac

>chr5:74349576-74349776
TGATATATACTTAATATTGGGATATAGCTAAAAGTTCTTAGTGGCAAACAGAAAACTAATATATTTTCACTTCAAGTAAAAGAAAGTCAAATCATACCTG
CAATTCAAGTGCATGTAGCTTCCAGCAGTTTAATATCTTTTGTAATAAAGCTGGTGTTATTACATGGAACTGACAGAATCATAGATACACAGTGATAAGG

>chr5:76975705-76975905
GATGATTGCCAAACTTACTTGAATTCACTTTAGCCCTTCAGTGGGCCTACAACCAATATTTAGTATCGGTATAAAACTCTGTAGCACTTCTTTGATCAGC
CAAGACTGTCCCTTCAGCCCTGTCTATTAATTTCTAGAAGTCCCTTCGACGACTCGTAAAGTGAGAATTGGATTCCTGTGGTTGACTAGGAGCGAGGGGA

>chr5:77285797-77285997
CTACTTCAGATGCAAAGTAAAACCCAAGCTCTCACCTCACGTGTTTCACTCTGAATGTGGCCAGCGGAAGACACGACTTGCCTGTTAGCACACTGTTACT
TGTAAACGGAAATGCTGAAGACACTCAGCTTTCTTTACAGAAAATCAAGGTTTCCTGATGACTGGGCACATGAGGTGAGCTGACAGTCTTGGTTCAGGGT

>chr5:83913584-83913784
CTCTGATTCCATCTTTAACATCATTTCCTCACTCAGTTTTATGTTTTACCTTACTTTAGTCCTTCGTGTTTGAGTGACCTTGCTCAGGTACCATGTGATT
CATtctctctctctctctctctctttctctctctctctctctctctctctctctccctccctccctccctccctATTCACTCCTGTCTTTAATCAAATCC

>chr5:86068617-86068817
GACTCATCCCTGCCCTTTCTTTGGGAGGAAAAAAAGCAAAGGCAGCAGTAAGAAATGATTGTGCTTCTCTTCTGCCTGCTTCTACAGATAAGAGCCTCAC
TCTGGGAACAGGGGAAATGGCTGTGAAACAGTGAAGCTTCAATCCACGGTTTCCTCCAGCAGGACCAACTGAATGATCTCAAAGGAACAATAAAGACTTG

>chr5:86073384-86073584
GATGTAATATATTATTATTTATGTTGTACTCTTCATTATGTCTGGGATAAGCAAATGCAGTGCTGAATCAAGTTGTGTTTCAAGCAACATTGATCTTACA
CGTTGCACTCAACAAACGTTAAAAGAGGCTTAGCTCGGTGGGAGTTATGACTTTGCTCTTTTTATCTAACTCCTCTTCTGGTTTTGCTTAGAAAGCATGT

>chr5:90683340-90683540
AAGAGCTGAGGTGAGTGATAACAGGCCAGGCTGGTTTACAGATGACAAAAGGAGGGATGCAAACACAGTTAAGTAAGTGTGCACTTCTTTGACAGCTTTA
TTTACTGTGTCTTTGTAAAATGCTTATCTTAATCTTGATGGCTTTATTACTTCATTTGGGAAGAAATAAAATGTTGGCAGAGTGAGCACATTGGCATGAG

>chr5:91960166-91960366
ccccctttataggaaatgtctgtcatacacttatgtctgaatgaccaattgttttttcaagtcaaatgttccatgaacaaagcaattaacttacttcaca
agacaactagctggctaagaacttttcttcaagaaaaccaaagtgcttgctaagttttctatctgaagaacaagttattaaaaatgtttataagtatgag

>chr5:92234124-92234324
CTAGTCGCTGACATTCATTTTCTGATAGCTATTTGCTGAAAAGTCTTGCCTTTGCCTCATGGTTAGCCTGTGGGTCGCCTTGTTAGCTTGATACTGCACG
ATATGTGGAGTCAGGGCTGGCCCCAGCTTGACGTAGGCTCCTCTGTTGCTGCCAACTTCATAGTAGTTGGAGGCAGAAAAGATGGTTAACACCTGAGTCA

>chr5:96094942-96095142
AACTACAAATATAGCAAACTAATAATCCAGATTCCCTCACTACTCTAAATTATGCTCTGAGAGTCAACAACCTTAATACTTGGAAACCCACCACTTCTGG
CCCCTAAGTATCTGTGAAACAGAAATTAAAGTTTAACAAAATCCTGAATTGACTCAAATTAGATATTATGTTAAACAAAAATAAGGCCTAAATTTCCTAA

>chr5:96163992-96164192
AATTTAAGTCAGATAAGTGTGATACTTACATGTCTCACATGTCTCCAAATGCCTGTAGGTAGCTTTCTAGGTCCTGCACAGTAAGCACACATACATGCCA
GTTGTGTTGTGTTCTTTCCCAGCACGGGAAAGACAGTCAAGCCGCTACAGTCCTCACGCCTGTGGACTGCACAGTGCTTGCAGAGGAAGCTGACACATAA

>chr5:97815286-97815486
ggtggtaaactgcctaatatggggcctgagaaccaatcttaggtcttgtgaagagcagtgcatgctcttaattgttgagctgtctctctaactcTCACTT
TGTTAATTTTTTTAAAATAAGAATAGTTTATTGCTTTTCAGTCTTTCCTATGAGTTTGTGTTCATTGGCAAGCGTAAAGCTTATGAGCATATCACCGTGT

>chr5:98081336-98081536
tcttgaggcccacaggaaacaacttgagagcaaatactgatgctctgtgggtgctctgtggaaagaagaggaaaagctggccttCTGAGTCATCTGGAGT
CTTCTGATTCACTGTGCCTACACTAACAGAAAATGTGTACTTTGAAGTCATGCTATATAAAGCTCACTAAATGTTTTCTGGAATCACTTTACACCGACAG

>chr5:100977516-100977716
TAGGGATGACTAGTACAAGGCAGGGATGAGTAGTACAAGGCAAGGATGACTAGTACAAGGCAGGGCTGAGTAGTACAAGGCCAATCCAACTAGTACAAGG
CAGAGCTGACTACTACAAGGCAGGGATGACTAGTAAAAGGGAGGGATGACTAGTAAAAGGCAGGGATGACTAGTTCTGGCCTCCACCCCACCCCCAGTCT

>chr5:101239716-101239916
aagaggacttccttaaagccgaaagatgagtgcaccacgttgattcacattccagttcacccttatcttgatgaaggcaggctcttaggtcagctctgGT
ATGTAAGGATACAGATGTAAATGAAAAATATCTGTGTCAGTCTTAGCTGCCCCTGGATAGAGAAGGCATGTTCAGCCACAGGCGTCTCAGAGAGCTTCTG

>chr5:101241787-101241987
GCTCCCCTCCCTCTCCTGGTCCCTGCACCGCACACACCCCCACCGCCCTCTTTGCTCCTTCTTCCACTTTCATGTTACATGTATAGAATACAAATTTTGA
GCACATTTTTCAGCAGGGTTGTCATCTCCATGTCTGATTGTGTAAGATTAACTGTGAAGTGTAGCTGCGACATCTTCATAGTACGATGTTGCAGGCAGAA

>chr14:26794677-26794877
ccccactttctcttctatgagatttagtgtacccagttttatgttgcggtccttgatccacctggtcttgagttttgtgcagggtgataaatatggatcc
atttgcattcttcttcatgcagacatccagttagaccagcaccgtttgttgaagatgcttttttCCAAAAGAAAATGTTTAAAACTCTTTGTTCCTATCT

>chr14:26919360-26919560
TTGacttgggagacagaggcaagcgggtatgtgatctaggccaacctggtctagagttccagagctcccaggactacacagaaaaaccctatctcagaaa
gaATGAGTCATCTTTCATGTCTCAGCTCACCAGTGACACACCACATCAGAAGGAGTACCATTCAATTCTGGAGCGAAACAGGGTTAACTGGATAGCAGAA

>chr14:27239768-27239968
actgcctgagtcatcttcctgtgattttgactgctctaaggatttggcaagttgagtcaaacagggtttctcttcttgttactgacttgtttcagacaac
atcctcagggttgatcaatgatctaacctgtgtcagaattttctccctggaggctgagtagtgttctgtttgtgtatgtgtacattttgtgcacccgctc

>chr14:27341491-27341691
ctctcaaagtgactttaggatgtgtcaacttgacataaaactacccagcacGTCCTGTGTTGTAAAAAGAAGGAAAGACTCTGAGAACGATGTCATGGCT
GAGCtatgtggtagaggccccaagactcacagcttagtctggctgtgaagtctgtactttcccaaccacatcacattgccACAAAGTGACTAAATCACCG

>chr14:30766698-30766898
CCTGAGATGAGTTGACAGTCTTGCATATCAAAGCTTATTACTTACAAAAACCAATGAATGAATGAGTTAGTGTGCgtgtgtatttgtttggtgtgagcat
aacatggtgcatgtgtagaggtaagaggacagcttggaagacttggttcttctcaaccatgtgagctctaacaactgaattcaggttattagtcctggca

>chr14:30828995-30829195
TCAGCTAAGGAGCCCCCTGTTAAGGAATGCCCAGCAAACTCAAGCCAGATAATAAAATTTCTAGCCACTCTTGAGTTTTTCTGAGTCGTTATGAAACTGA
CTGGGCCTCTGGGCATCTACATAGAGACTTTGAAGCCAGAGGCTTTGTCATGATCTGCCTGCCAAACAGCTCTTCTTGTTTGGTGTCCCTGTTTCTAGTC

>chr14:31090060-31090260
AGACTCAGACATAGTAGATCTTGTAGATAGTGATTGGGCTTGAAAGGAAATCATAGTGGGGTTGAGCAGAGCTGTGAAGTGAGTCATCATGGCTGCTGTG
TGAACAGTGTAATACGAGTAAGGTAGGAAGTAGAGAGAATAGCCTCATTTTTCAGTTTCTGTTAGACtttttttgaggattatttacttattttattata

>chr14:32516312-32516512
TGTGACTGAATCCACTTGTGACTTGGTCACCTAGGCTACCCTTTTTTATTTTGGACTGCTTTGTAAACCTTACTTCCTTTCAGCAGATGctaacccatac
aattgttccccctcctcttccacatgggtccctgagccttgagggtagagatttgatgACTGCATTTGAAATGGATGTATCTTTGAGGGTTTTTCCCTTA

>chr14:41005593-41005793
atcaccatcaccatcaccatcatcatcaccatcTAGTATTGACTCACTTGGAGAAAGGAGGAGGCCAGCATGGGTGTTTAAAGCCGTGGTGGCTGCTACT
GCTACTGCTACTGTATCTCTGATTTCATCTGAGAGAGAAGAGGAAAGACTTAGAACCACACAAAGTGGTTCTATGAGCAACGGCTCACCACAAACAAGTG

>chr14:45694758-45694958
AGTCAACATAATATAAATATCACCTAAAATGCTTGATATTTCAATGAAAACATTAAAGTCTAGAATATCTATTGATATTTTCAAAATATCCATTTGTTTT
TATTTGTATAAGACAGCTTGATTTACCACGTGTTCCCTTCCTTCTTGCTAGAACTTGCCTCTGTCATTCAGAAACTCGAAACCCTTTTAGTGTGAGATGA

>chr14:47657506-47657706
tcagtatcttgatgtcttctctgttagcagtttcagagttacaggtccttggcttgttttgagtggattttcagataaggtgagagagatggctctagtt
tcagtgttggttgtctggttttcctagcacagaagaaggctgccttttctgcagtatgtgtttgtgcacctttgcggatggatggctgtggatgttccgg

>chr14:48249520-48249720
CAGCTGTTTACATTTTCCTTCACTCATATGCTGAGCTTTGGACTAACTAGGATAAGCCCCTGTCCCCTGTTCTTAGGGTGACTGAGCAGTGGCAGCCAGC
TCTGTCCCTCTGTCTCAGGGTAAGAGCTTTGTGCAGTGCTGGGCATGAGTCATGGGCTCTGACTCAGGGAGCCCAGCAAGCAGAGAGTTCCTTTGATTTA

>chr14:52545615-52545815
ggcctcccatcctaatcattttaatcctttcaagtagtgtcacttcccagtgactaaacatatgtatgttataggggccattcgtattcaaatcaccaca
tggcctgaaccaggcagcacaggtaaagtgattttttttttttatggtgacatgactcatatggacctttggtactgactaatcagtcatgtttccaggc

>chr14:53463291-53463491
accaTAAGTATCTCCATTTATTGCTTTTTTTAATTGAAGTGCTGAAAGGTCCCCTCACTTAGCATATTCATCCTAGTGCTCACTGTGGCTTTACCAGAAG
TCAATTCACTAGTTCTGGTTTTTAATCATGCATCAATACACGGAAATGTTATCATATGGTAACAGATCTCCTTTAGAGTTAGTCATGTACTACTTTCTTT

>chr14:54222382-54222582
TCTCGGGCCTTGGTGTCTCTTGTATTGGCTCCTCTGTGAGAATAGCCAAAGAAAACCACTTCATATGCCACTGTGGAACTTGTGAGTCCCTTCAGAGCAG
CCTTGAACTAACCTTGTCACTCTATGGACACTGGCCCTCTCTGTATCTCAGGGGAATTCCTTTCTAGAAAGGAAGTAGAACTCACATAGCCTCAGGCAAA

>chr14:54481634-54481834
CACCAAAGGCCTCTGAATGTGTAACACGTTAGCAATGGTCCTTTGAGACTAGGAGGCTGGTAGAGGTGTCCCTGGACCGGGACAGCAGTGAGTGGTAAGA
ACTGTGGAACTGTGTTCAGGGGCTAGAAACAGTGACTCACGTGGAGGTGACGCTGGGCCACCCTAAGAGGTGGTATTGGAAAGCACAGGAATCATGGCCT

>chr14:60885750-60885950
ATAGGAGATAAATGAGTCAATTCTCAGGAAACTGAAACTCCCTTCCTAAGTGACTCACAGGAAAGGTCTAGAGAGCCCTCAAGGCCTGACCTTAAGCTGA
TTAAAATCACTTACTACTTAGCATTTCTGCAAATCTTTATAGGAGCAAAATGCATTTACCTTGCCATAATTATTCTGAATCATCTCTTCTAGCTCTTTAG

>chr14:60947149-60947349
CTATTTGCCTGCAGAATGACTATGTGTCCACTCATATGAGTATGTGTGTCTTCCTAATGACTGTGTGGCTCGCACAATGACTCATTTTTATATTTGCAAT
GACTTACGTGCCCTAACATTGACTCAGTGTGACATTCACAATGATTTTTTTTCCTCACAATGGCTTTTTGTGCCCTCACAATGAACTGTATGTTCTCACA

>chr14:60955590-60955790
TTTGTAACAATTACATTGATTCTGTGTGACCGTAACGATGACTCTGTGACATTCACAGTGATACATTGGGATGCTCAGAATGATTTTCTGTATTTGCtct
ttttttttaaaaaaaaaagaattatttattttatatatgtgagtacactgttgctgtttttagacacaccagaagaaggcatcaaaccccattacagatg

>chr14:61819578-61819778
AGTGGGGGAGTCAATAAGGGTTATGGGGACATAAATACAATCAAAATACACTCATAAACATGTATAAAATGTCATAATGAAACCCGTTATTCTGAGTAAT
TTCTATATGGTAATATATCTTTTAAAAACATGAATGAAGTCTTTCCATTAGCATGGCTATGTATCTGATCCGCTTGCTCATTACGAGGTCTGTGATGTAA

>chr14:62017164-62017364
GCAGGGAAAAAAAAAAACCCTATCAAGATCCCTAGACTAACACCACCGCCTCACTGAGCCAGGAATTGAGATTTTATGCTGGCATCCCATGTGGGGTTCT
GGCTCATTTGGGTGACCCAGGCTTTCCTGTGTGTGCCCTGCCATATGAAATTCTACATATGACATATACATCGTGTGTCACTTTTCATCTGAGTACTTTC

>chr14:62775284-62775484
CTGTTCCCTGATgtcatcaggagtattaagccttctctgctttcttgttcagccagtctccacatgggcttgtctgcccatcattagccaagtatcattc
tgtaagtttgctttggtagaggcgatggaaagaagaaaaagaagcatgccagttgagctgtttcccttaaagtttctggaactgcccctgttcatttcct

>chr14:64101091-64101291
CACATGGTGGGCCTTAGAATTCCAGCGGAGGTGCTGTCAGCAAGTGGTGTGTATTTGCTACTTTCTTGGGTGACTCGGCAGGTTCCAGAGTGTGCACAGT
CTACCATGGTAGGGGAGGGCTGCTTGCTCTAGTGACAATGAGAGTTTATAGCTGGTCACATCGTGTCAGTAGAGAGTTGAGTATGCAGGCCCATGAGGGA

>chr14:65071098-65071298
TAAAGCAGACCACAGAGCTCAGGAATGAAGAGCTTGAGGCCTAGGAAGCCGCATCTATCTATGAGTTTCTAACACATGAGCACCAACATCAAAGAGCTTG
GGGGGTGGTGCGGGAAGGGAGTCGCCTACTCTGTGAACAAGGGGGAGGGGCCAAGAACAATCAAGGGGGTGGGAGTTGAGAGTAACACCATGAACTCATT

>chr14:65091212-65091412
ATTTCTCAAGAACACGGGACTTTTCCTTTCTTCTGTGGCCCACATAACGGCTACCATTAGTACCCTGGCACTGACTCGCGGGGAGACACAGAGCTGAAGC
AAAAGCTGGCTTACCCGTTTGTAAACCAGCTTGTGACTCTTGAGAGCATAATTCTGCCCTTGCTTTATCACCGGCATCTTCTGACTCACCAGCCCTTCAA

>chr14:65102825-65103025
TACCCAAATGGCCAGCAGCACAGACCGCATAAAACACGACACTCATACGGCACCAGGAGTGAGCGCACTGCAGATCTGCAGCAGACACTGGTATAAAGTC
TCTGATCAACACAACGCTAAGGAAAAGGAAATggggctggagagatgactcagcaggcaagagcacaggctgcacttgcagaggacctgggttctgctcc

>chr14:70395174-70395374
AAGGCTTCCCTCTAGCACTGCTCTGCTACAAGGCCTGGCTGAGCAAGTCACTCAGGGTGGAGTCTGGATGACTCTTCCTCTCAGAGGAGACACCAGATCA
CCCATTTCCACACTCTGGAACACTCATTCTCGAGCACTTCAGAGTTCACTCACAGTTAGAATGGAAGCATCTCTGGTCACTTCCTTAACCCAGTTCAGGT

>chr14:70798712-70798912
ggccaggattgaccaatcagcaaaaacagtagagagggtgtgacctgcaatatgagagaaggacagtgAGATGCACAGAAGATGTAATCCTTCTGCTCAT
TGGCTGTTGGTGCTGAGTCATTTCAACAGGAAGAGAGGCAGAGTGCAGAGCCACAGAAAAACATCATGGGCTGAGGAGGGAAGGGAAGATCTGCGGCAAG

>chr14:72777973-72778173
gaagccagctctagttgggcaattaagcgccaactgaaggaatgtgaacaggaggaaatgtagcaatttcTACCAAGAAAATTGCTCACTGCAGACGTCT
CCTCTTCCTGTTAGGTGAACAGCAGAGCTGTCACATTGACCAAGACCTGCCAGACTGCAAAGCCGCATTTCTTTGGTTCTAGAGATGAGTCATAGCTCTT

>chr14:73045273-73045473
AATGATGCCATTTCACCCAAGCTAGCAAATTACCTCTCTCATTCAGTCAGAGATCTGTGCCTGTTCAAATTAACAGCGTGAGCCATTTCCAAATCTTAGA
ATCTGCCAGGTAGCAGAGTTCCCGTCAAGGCAGGAAGTGGCTTAGGGTGAAGAGACTGACTGTTCTCTGTGACAGGGTGCAGAAGAGGTGGCCTCTAACG

>chr14:73741914-73742114
TGAGTGAAATGACTCAGTTGTTCCTGCCTCTTTATCTTACACCATCTGAAAATGGTTCCTATATCTTGACACCTTAAGGGTATATATGTGCGTGTGTCAG
GAGGGGCACTCCTAAAAGCCAGGATAAATCTGAGCATAAGCTGTCACTTTCACCCTCCCCATTGCTGCAGCCTATAATTATGATAGGTTGCTTAGTCAGC

>chr14:73873598-73873798
agtttcctctttcaaaatgactatagcttgtgtcacgttgacatataactagctactacaAAGTCTGAGAGTGGTGTGAACAAAGTGTTATTTCATATTT
TGCCTGGGACTTTTGGAGGACTACCTTATGGTGAAGGTGGAAATTGAGGTGGTTCCTGAATCTGGGCCTAAGAAGAGACAGAGAATTTTAATTTAGGCAA

>chr14:74186217-74186417
ACAACCTGATTAGACTGAGAGTTCTTAGTAAGCACTGAGGAATGGATGAGTACCCTCTCCCAGTGTTGATTTGGCTGTCATGTACTAATATGGCTTTCCC
CACAGAGCTCTCTCCTCTCTTTTATCTTCCCACACTTCCCACATTGATGTTTATAAGATATCTTTATTTGTCATTTTCAAAGGTGAAAATGCTCCTGGTG

>chr14:74229245-74229445
TGACATATACTTCCTGCTTGTTCATTCATTCATTTCCCCTGCACCCCAAACAGCACCATTGGAAAAGCCATGGTTGTCAGCAAGGGGATGAGAGCAGGCT
GTGTAATGaatcagagtcctaattcatttctgtactgtggtaactgtttcaggcatacacatgtgactcaatctaggctaataaaaactagATAAACCCA

>chr14:74381906-74382106
aggtagattgcttgccatgcaggcctgatgacctcagctccattcacagaactcagagtggaaggagagatctgactcaggttgggggagtgtcttctca
ctttcaTGcacacacacacacacacacacacacacacacacCATACATGTACAAGAATAACACTTTAAAAACATTTTTAAAAGAAGTTTAGCAGTAGATA

>chr5:103376817-103377017
TCCACTGCCATTCATCGCTGCGATCACCCTAACTTCTACAAAGGGGAGAACTGAATGTACATGAACTGAGTGACTCAATTCTAACAAAACAAAATTTCTC
AAACGCTAAAAAGAAAGTGAAGAACTAAAATAAAAAACTGAACATACAAAAAAGATACAATTAAGCTCGCTGCAACCTTGGCAAGAGCAACCAGGGGAGT

>chr5:103757022-103757222
aagaaaagaaaagaaaaACCACCAGCAAACCTACCCCCAAGTACTTTGATTGTGCATAGGCCTACTTGTAGGTGGGAGCTTAGGTGGGATCTTGCCTTGC
TGAGGTGGAACAGGTCCTGACTTAAAGCTGATGTGAATGAGCTAGGCTCCATTCGATTCTCAGTGTGACTCAGGCAGGGCAAGGTGATGCTACTTCCCAT

>chr5:105010426-105010626
cctaatttggcagcctaccctctgaggatttcctcccatagtgctatgtacactgccatggaaaaaggcagtcagtagtcctaccctgagctTTCTAACA
CCTTTCTGAGTACTGGGAGGCAGGCTGGAGCTCCACAAACCAACCACAGACCATCATTTGTGCAGTAGCAGCAGCCACATCAAAAGAAACAAAAGCCCAG

>chr5:105062577-105062777
ACAGAAAGCAACTGAGTTCCTAGAAATGCCTCAGTTACGGAAGAGCTCAGTTGCTTTCAGTTTCCATGAGAATCATGTTCCAGGAAATGCCTTTCAGGGG
CTGAGCTTTGTCAGGGTTGTCTCTCTGGCTGCCCAGCAACTCTGCTAAGCTGGAAGTGCATTCAGTTTGGAGGGTGAATCCTCATTGGTCAAACCCCCAG

>chr5:105305716-105305916
TCTGCAGAAGTGCCCggggtgtggacacatggcttagtttgtagatccctggccattcaagcctgaggacctgagattagatcccatgtgaggccatgtg
aggctgcagtgtgcagatgcaacctcagtgctagtgtggcAAGGCACGTGACAGCGGCAGAAGATACTGAGAAACAAAAGAGGTGCCCTGCCTCACACAG

>chr5:105620646-105620846
GAGATGATCTCCAGCATGCAATTTAAAGATGACTCGCAGTGGGCAGCCTGCCGAATTACAGCTGATACAAACTATGATTATGCAATACCACAGTAAGAGC
TGCCTAATGCCTCCAGCCTACTAAATCTTCAAAGCAGCTCTCTCAGGGCTTCCCTCAGTCATGTTCACGCTTCTAAAAATCCACCAACATATTCGGCTCA

>chr5:105731588-105731788
TCTCGGGGAGGATTGGTATATGGTAAATGGGCTGGTGATCCCCTTGATCTGAATGGAGAGACCCTAGGAGGAACTCAATATTTGCAGGGTTCACCCCCAC
CCCCTTCCCCCATTTCGTGACAGCTCTATTGCGGTAGCTGTGCACACGCTTCTCTTTTGAGTCAGCTAGGCACAAGACAAGTAATTTCCTATCCTGAAGC

>chr5:107285611-107285811
TGGTTTATTTCAGCCTGACTAGAAACTGAACAAATTAGCAACAGTTTGCGTTTTTACAAAATGCTGCAAAGAAGCATTGCTAACACTTCACACTTGAGAC
TGAAGACAGGGAAACCAAAGAACTTCCTGTGCCAGGTGTGTGTGTTCTACTGATGCAGACACCTCACGGAATCTCTTACTCACCGATGCTCCTGTAGGGA

>chr5:107694495-107694695
GTTTCTGCTTTTTAAATTGGCCttctctctggttgctttgaaggttctctttcatataagtgtgagtattgtgcagtttcagtatgatgtgtctaggtga
gaactctgtatacacacatatatatcctgcttgagatttgatgggtttcctgcacttaagaaatactgttctttctaattttCAATTTGTCATCTAAAAT

>chr5:107703452-107703652
TGGTTTGCAGCAGTGAAGCTCTTGCTGTGTATGATGTGGTAATCTCTCTTTTTTTCTTTTTCACTGCAGATTCAGCTTCTGAGTTGTGTTTAATCTTTAG
AGTAGGATTGGTGAGTAGAGGAAACCAGATGTTTCGAAGAGACAACGTCATAGTGAAACTGAAAACATCAGCTAAGGAAAGATCTATCACACCTTTTGTT

>chr5:107727338-107727538
CCACGCACCTGACAATGAACTAGCCCTGCAACTATTATAGTTTAGATTAGTCAAAATCGTTATAAGAAAAAGCCCTTTCTGTGGGGAAAAAAAGTCAGTG
ATATTTTTAACTGTAAAAAAAATCTGAATTTATGCAAAATATTTGACTAGCATAGCATTTCTTTAAGATTTTTAATAAATTTGGCATTTTATCCATAGGG

>chr5:107731324-107731524
ATCTTCCTTTAATGATCCTTTTCTGGCTGGCATGTTAAAATTGCACCACTTTATAAAATATAGTATCACTAAGATGTTCGTTTTTACAGGACAGATTTCA
CAGATCTGAAGAGGGAGGGAGCTGGTATTCAGGGTTCACATGTGAGAGTGGTTCCTGAGAAGAGAATGAGTAAATAACATATCACAGCGTGTGTGGGCTG

>chr5:107772970-107773170
TCTATGCAGTAAGCATTTTATCTCAATTGTTTCCCTTATTTCTCCACCTATATATTATGCACAGAGATTTTTGTAACCCACTGGACAGAAAAAGCAGATA
TTATGACATTTACTACTACAACTTCATCATGCATTGTCTGAGGACAAGAAACTGTTCTTTATAACTTGACCTACATATATTACAAATCTCTAAATTAGCA

>chr5:107988042-107988242
AACCTGGATAATATTTTGTTACTCGCAAAGAAGTGCATGAGCCACTGACTTTCACTTTTAATTAAATGACTTCAGTAATTTCTAAAGTAAAAGTAAATAT
GagctgggcatggtgactcatgcctgtaattccagcacttggCCAACCGGAGCTACTTAAGACAAAGACAGACAAAGGGAGGGAAGGAAGAAGGAGGAAA

>chr5:112286739-112286939
GGGCTAACAGTCAGTCTGAGAGAGAGCTAAAGAGGAGGAAATGGCCCCAGTAGATGCTGTCTCAGAACTGAGTCtgtgtgtgtgtgtgtgtgtgtgtgtg
tgtgtgtgtgtgtgtgttgtggctcagattagcctcatatttgttgtgtagcccaggctagtcttgaactcctgaacgccttgcctcatactgggatttt

>chr5:113157048-113157248
cagataacaccactgaggttctagagatgaagggtgggccgaggcccctgtggtgcactaagaagtgaaccagccaggaccaaaagcctgagacccagac
ttgaaaacccacactctagccaATCTGAAAACCTCAGTGACTCACGTCCTGTGGCTTAAACCTCTGTGCAGGGCTAGGACTGGAAATAGCCAGTTCTTCC

>chr5:114695170-114695370
AGAGAGGGTGTTCCCCTGCAAAGTTTCTTCATTTTCCTGAGCCAGCCCCACCCTCTGTTAACAACACCTTCCCAAACTGAATCATTGTGCCCCACCCCAC
CCCAGTGGCATCTGAGTTCCTAGTCACGGTGACATTTCATCTAAGCCTCCTGAAGAGCAGGATTTGCAACAatgataaaggcgatgatggtgatgatgat

>chr5:115133402-115133602
TCTCAGAGATGGGAAAGGGACATACATCAGGGGAGACCCGAGTGTCCTTAGCATGTCTGTAGGGCCAGGCATTTGACAGTCCAAGACACCAGTGAGGCTC
ACAGGATGTTAGTGGTCAGGTACTAGCCATTTCTATACTTTCAAATCCCCCATGAAAACAGAGAACTGAAGCAGCTTTTTCACTGTTCCGGGACCGCGAG

>chr5:115389326-115389526
AGGCACACCAGCATCTGAGGGCGAGAGGAAAGAATGACTCCGCTGCGATATAGAACCTGAGGTATCATTTAGACCCAGACGTGTATTTCTCATTTCCTGG
AGGTGCTGCTAGTCACTCGACAGCTCATACAGGTCAATCTCTCCCTGTGACTAGCCAACCACTGTGGTGGAGATGGGGGTAGCCACGCCCCCTCCTCCCC

>chr5:115728704-115728904
TGCTTAGTGATGGTGCGACCCTCAACATCATCAAATAAGTACATTCATTAGCTAATAAGCAACTAGTGAATATATTTTCAAGTGTACACAAAAGAAATTT
TAGagtcaggtacactgcacacctatggtctggctggttggggactgaggcaggagaatctcttaagtaccggagttcaaggccaacatgggcaacacag

>chr5:118494937-118495137
aaaggagcagaggaagagcttatggtctttggagatcagcttgtggctttcagaagAGAGGCTACAGAGCACCTACACCAATAACTGCTCCATGGGGACC
CACAGGCTGCAGAGGAAGCATGGAGGGCTAGATTCAGGGTTGGGCTCCCTCCTACGTGCAGCTGGGGTGTGTGCTCCAGGACTGGGGCTAGAATCTCCCA

>chr5:118558710-118558910
ctcaggaccttgggaagagcagtcagtgctcttaactgctgagccaaatctccagcccTGTAAACTGTTTCTTATTTGTTTGGTTTTGCTTCTGTGCAGC
ATCCCACCCCCCTTTTCCTTCCCCTTATGACTTGCTTAGACTGTGACCAGCTCATAGCCTTTTGCCTACGCGTGTGATGAGTATGCGTGGATTCTGGGTG

>chr5:118575048-118575248
GATTGGACAAGTTTGTGTAGTTATTTCGAGAGTCCTGTTATGTGTCAGTTTTGCCTCATGTTTGGGAATTTCACTTCCTACTTCTCTGCTCCTTCCTCCC
CTTCTTTGCCCTCTAGCCCCTACCTTCTTCTTCCTTTCTCTGCACACTCCTGCCTCCTTGTGCTCTGGAGCCCTCTGTGCTCCCACTGTGCAGTGGCTCA

>chr5:120648483-120648683
AGACTTCTGGCAAGTGTCCCCCACCTCTCAGGACCCCAATTTGTGTGTGTGTGTTTATTTTGGTTTTTTGTTTTGTTTTGTTTTTAAATCCATAGATAGA
GGGCTCCCATGACATacagagttgccgagggctcaaaactgagataatccccatgaaaggctcaagccgtgcctggaacttggttaagtgttcgaggatt

>chr5:122131257-122131457
CATAATCCCCTCCCACTTCCGTGGACCAGTAATTCCTGTTGTACACTGGAGAGAATTTAGTAACTGAATTTTAACCTGGGGAATCTAGGTCAGCCAGTTC
CATGGGGCTCTATGAATCATACTAGCATGGGGAGAGAAACCATAAACACCAAAACCTCAAGGCTTAGCCAGACCAGAAGATGTCACTGGATCGCGTCCTA

>chr5:124637358-124637558
ACACTTTGCAGCACATTTGCATTCTGGCTTGCTGCCAGGCACAGTGGCTTTTTCCCCCTGGTGACTTCGGGGTTGTGGGGGCGTTCTCAGACTAAGCCCT
GCGCTCACCGCAGCTGTGTCATTGCAGGAACAGCTGCAGAAGCTGGAGGTGGAGCTCAGAGAAGTCACCAAGAACAAGGAGAAGCTGAGGAAGAACCTGT

>chr5:125932682-125932882
TTGCTAGTGTCTGGCCATTTTGACTAGAAGGGGCTTAGAGTGGACTCAAGTAAAGGGAATGCCCTCAGTAACCAGTCTTGATCCCACCACAGGCCAAATG
ACTAGAATTCCCTGGTGGGAAAGCAAGACTATCATTAAGAAATTCTATTATTATTATTAGCTATTTTGTTTTAAGTGTTTTTTATCTATTTAATTTTTTA

>chr5:135538682-135538882
GACTGGAGAGCATCATGGCGGGCTGGGCCTAACATGGGGAGCCTGACATCCTGGCTTTGAATCTTCCCCCTTTCACTCACTCACTGGATGACCGAGCTGA
CAAACTCTGAAGGCTGGAGTCATTCATCATCACTCTTAGATGATGTAAAGCACTTCCCAAACCAGGTATCATTCATTACAGCAGCTTCCCCCAACCCCCT

>chr5:136441768-136441968
TGCTCATAGGAGCCACGCTTCTTCTCATTTCACACCGTGTGTTTAGCTCATGGACCGTGAATGTCATCTACTTCATTTCTGGGAAGCTTATGGTCAAGTC
TATGACTCATCTTTCAGTATAGGGTCAGAGATATACTTTGAATAGTTGCCCAGTTTGGGGTCTGCCTGTTAGTCCTTGGTTCATTTATTATTTATATATT

>chr5:137706956-137707156
caggctgccaacaatccagtcctaacctgcttgccaggtgagcgagtgagtcatcgcggaacagccagcatcagtcaagctcacaggtgacttcaactct
ctagcctcaggacttccatctgaggccccagacgccaccttggagctgagccaagtcaatcccgtcatgccctgcgttgccagcccacagaaccatgaga

>chr5:137817475-137817675
GGTTTCTGGAGTCGATACAATGGAGCTGACATCAGTGAGGAAGGGGAAGGTAGGAAGAGGGATGGAGGGTAGAGAGGCCCCTGCCCCAGGATCCAAGCCT
GCACTCTCTGCCCCTGTCCAGATTCTCTTGTGACAGTGACCCAGAGAGATGGGGGAGGGGATGATAAGACAGGGTGTGTGTGAGTCATGATCTGTAGGAC

>chr5:139301888-139302088
tagcttaggctacctacagatcaagatgcttctataaagggaaaaCAGGtagatagatagatagatagatagatagatagatagatagatagatagatac
atacatacatacatacatacagacatacagacatacagtcatacatacagtcatacagtcatacatacagtcatacagtcatacagtcatacatacatat

>chr5:143132606-143132806
AAAGAACTGAAAGTAAATTCGTCAGTGGGCCTCTGAAGAGAGTGGCTGAGCAAGTGGTTGAGGCCAAGAGCTGCAGGGGTCCCCAGTGCCCTGGTGAGCT
GTATCTATCATTTCTGGTTTTAAAAGGGCAGGCTAACgggctgcagagatggtggctcagcaaataaaagcatttgctttgcacacgtgagggcgtgagt

>chr5:146958532-146958732
AGGAATGGGGGTTAGATCTGGTGGACATCTCTCCACTGCCCCAGGGGTCATGCAGAAGcaatggctctcacccttcctaacgctgcgacccttttttaac
acaggtcctcatgtggtggtgctccccccaccccccagttattttgtcgctacttcgtaactgtaattctgctactgttatgaatcatactgtaactatc

>chr5:147159408-147159608
GTGAGAACTGACTAACAGGATGTGGCTAGCTTTTAAGCAAACTGCAACAAAAGAAAGGGGCTAATGCAGGAAGTCTGACTAGCCTGGCGCCCTTTCCATG
GTCTGCGGTGATTCCGGATGCTTAAACAGCATCAAGGCAGGGTCTGATGTGTGACTGCAGATGGTGAGGCGATGGAGCGATAGCACCTGATAAGATGGTG

>chr5:147418758-147418958
caatgagaaaatagcAAATTAAATACCCTTTAAAACAGTGTTGCATGCATGCATGCATGTGCATGTGAAGACCTGAGGTTGATGTTGAGAATTTTGCTGT
TTCTCCTTACCCTATTCGCTGAGGCAGGACTGCTCAGTCAACCCTAGAGCTCTGTGATACGTCTTGTCTCACTAGGCAGCTTGCTCATTTCCCATTTCGT

>chr5:148397388-148397588
TATGAAGAAAACACTAGGGCAgtggtttcccaaccctttggggagtaaacaaccctttcacaggggtcccatatcagataccctgcatatcatatattta
cattatgattcataacagtggcaaaaattacacttgtgcagtagtaacgaaatcattttatggttggcggtgaccacagcaagaggaactgtattaaagg

>chr5:148398564-148398764
TTTAGTGGCAGAAGGGTGTGCTCTAGTCAAAATAATAATTTCCATTGAGACCAACTAAAAATACCAGGGGGATGACTGTGTCGAGGTTTCCTATTATCTT
AACCACACATGAAGGGCAAGAAATGTTACAAAAATCCCAATTACCAGCTGACTCCATGACAGCTAAGACAGTCAACCAAAAGATAACGCAGAAGATAACG

>chr5:148613050-148613250
CGCTGAAACAGCTCATCTACCAAGCTGGTGGCTAAACACACAGTGATGACTTAGAATCATAAACCACAGACCCTTGCAGAAGGACCAAGAAACTGCTGAT
CTCCCTGACGCCACCCAGCTTCAGCTTCATGCGGTGCATGGGTGGGAGACATGTGCTCGCTCACCCTTGACCGGTTTTTTTTGGGGGGGGGGCCACACTT

>chr5:149623756-149623956
CATTTCAAACCTGTAAATAATTTATAAATGATGTGCTACGGTTAGTTATATAAGACATGAGGGCTCTGATGAGTGACAATCCAGAGCTCCTCTTGAAGAA
CCTTTCACCTAGCCCTGAACAGATGCTCACAAGCACAGAACACGGGATTCTAGCCCAGGCTCTTTCCAAATCAAATGTCTGAACTCGAGCAGCAGCAGCA

>chr5:150485734-150485934
TGCCACCCATGACCTTATACAAGCTGAACAAGTCAAATGTTGAGCCAGGCTGTTCTCCAGTCAGATTGAAACCCTCTAAACCTCAGCCTTCAGATACGGT
CTACCTATCTGTCTTCCAAAAGCAAATCTCTCTCAGCCTGGCTAAAGTTATGTCTGCTAGGATTTTAAAATAGTAAATACCTCAAGATGTATTGTCTGTA

>chr5:150579024-150579224
GTCACAGTGTCAACTGAGTCAGCCCAAGAGTTCTGATCTTGCTGGGTGTCCTTCACACACACAGGGTGCAGAGTCTAGATAAGCCTCCTGTGAGCTTCTG
GTGGGCTGGCTTTGACTGGCTCTGAGTCTCCAGGCCCCTGGGCAGGAGGGCAGGAGTGGACACCATACTGCGTCAGGCAAAGTAAATTAGTCTCCTCTCG

>chr5:150584084-150584284
CAGAAATGACAGCACTGTCACAGTCATCATGGGACCCATCCCTGCCATCACTGCTGCATCTTCAGCTCAAAGATGTCACATGCCACAGGCACTGCACGGC
TTGTCAATGTCACACTTGTTCTGTGTTACTGTGTGGTTTTCTGCATTGTGACTCTGCTAACCTGTGCCTCCAAAGAATTTTACAGCCCCAAAGTTTACCT

>chr5:150600964-150601164
TTATAATTGCCTCTTCCTGTATTTCTGTTTGCCCTTTAAAACCTACTTGTCAGTATGCCGTGACAACCCAAACCGGAAGGCTCTTTCTCCAGATGACTGT
AGCGAATACACATACGGCTACAGAGCTCGAGAGAGACGCTCAGATGAAGATTTAGAGCGAGGCTGTTGGTGAGGCCAGTGCCACGGAGAACAGTTAGATC

>chr5:151635581-151635781
catgtatacatacaGACATTCCTTACCATTTTTTCCAGAAAGAGACAAGATGTCACTGGGTTTCTGTCTTACATATCAGCTGTTCTATAATTCATACAAG
AAGGAAGTATTGACTTGTCTTACAGGAGAGGATATATCAATATTCTACACATTTCACAAAGGCTAACAGAAGTGAGTCACATTTTGGTCACCACAAAGAA

>chr6:5297534-5297734
TCTTTTCTCTTTAACCCTATAAGGAGCTGAGTACTACTGTTCCGGAACACTTTTGCAAGAAGTTTATAAAGTTTGAATTGGTAACTTGAAAGTATGATGT
CTACCCAGAACAAACAATCGCTCGCTCTGCTTCTGGGACTCTGGTCAATAAATAAGGAAATGATGTAAGAACAGTAGCTGTCTCTCTCAAGCGTCTTTGA

>chr6:7845964-7846164
CCTTATCAGATAAATGTCAGACGAGCCTTGTGCACACGATATTGTGTGCTCTAAGCATTGTATAGCATTTCTGCCAGCTGTAGTATATATTTTTGTCCAG
TTTAAATGAATATAAGGTTTGAAGTTACCAAACAGTTAACTCTTTTCACCATATGTTCAGTAAAACTGACTTAGGAAGGCAAGTATGACTCACTGAAAAG

>chr6:13021770-13021970
atccacaacctttcaccttcaagtcactggtttgaaatgaagcttgttgaacaaggggagacatttctttccattggcagctcatcacaagctgcatgga
atgaatgagtggtctcTATGGCAGCTCATCACAAGCTGCATGGAATGAATGACTGGTCTCTGTTTGCTTACTGGACCTGAAATGATAGCTACTTGCACTA

>chr6:15451242-15451442
tgacacagttgttgtctctgaggcatattgtctctctctgttaacctaggcctaatcctagaaacatctagcctttgtacaatctaatctaagtctagaa
tattttcagcctccaagacttactgctgaacaagttcaccttttatagttctttcttaactctgcctggctgattcaactgagctgttctgcctcaaact

>chr6:15568900-15569100
gtccatctggaaagagtcccgttggtgacctttgtctggacttagtcatcttggggaggaggtccaactttatgtcctaagacttggtagttcacttgga
ttattataaagaatttagttttggctcccaacaACCCTAGTCATCAGCTTCATTTGTGCCGTACATGAAATCCCCTCCCCAAGACAGGAAAAGTGAGATC

>chr6:15644460-15644660
AACTAGTTCATGCCAGATCAGCTTTCCTGTTCTTACTAAGTAATTATCTTGAAAATACACTTGAATAGAAACTGTCTCAGTTTGACTGTTACTAGGAACA
GAGAAGTCTCTACTTTTGTTCAGAGATGAGAGCtgttagggttggtgttatgcactatgtattcaaatgctgagaactctgccccaagatcaggttgctg

>chr6:15671535-15671735
ATTGTTGTAAGAATGAGGTCATCTTTAGACACAGTGGAGAACTTCTTATTCTGCCTCCAATGATATGCATTCCCCACTCATTCCTTTTTAAAAACACCCT
CTTCTTCCTCACAGGTTATGAATCAACTTGACAGAtttcttaaatatatatatatttatttcatgtatgtgagtacattcttgctgtcttcagacatacc

>chr6:15683011-15683211
cttaggtgaattaagtctatatgctaaaaccatcaacccagctcatctgtcagttttattcaaagacaggtattaggctctttctgtcttactatccttt
agctggcacacaatatgaccaactgaagcctcaggatattcttaccatcttgactcaaagagaaggatactgtctGTGAATGACTGTAACTGAGGTCAGT

>chr6:15683764-15683964
GGTGATAAGTCATAGATTATTCAAGACCATTGGGAAAGTCCACGACTCATATTTCTCTTCATTGTCAAATCAGTATGCTTTCTTGAAGTAAATTTCTTTT
CACTTAACACTAAGAACTGAAAATTAAAACCTGGGCAATTTTTTCAATTTCATTGCCCATGACATCACATCAAAACCTATGGTATAGAACTTCCCTAGTG

>chr6:15717486-15717686
AAACCTCTGTATCTGCTCTTTCCCACCTATAAGAGACTGTTGTCGGCCCTATTTGCTGTAGTGAGATTTACAGGTTTTAAAGTTACTCCTCCCATCTAGA
TACACTTCTATAGCCACTAGCCACTCCCTCTCCATGCTCTCCCTCATCCTACTCTCTGGTACTCATAACCCTACGCTTTCGGGAGAGCaatagtcaatga

>chr6:15726804-15727004
AGTGCCAGTGCAGGGGACACTGAGGAAACAGATTTAAGAACAGCAGTAAAAATAGGATAACCCTTGCCTAAGAGGGCCCATTGATATTTACTAATTTTTG
ATTCTTTTGAGGTCAAGTGTAGTTTTCACACCTGTTGATGAATTAAATGGGCATTGTTATGTAAAATATATATTATCTGAAGCTGTTGCAAAGGTAGGAA

>chr6:15751608-15751808
GGCTTCTTTCAACATCATCAATTGGCATAGCTCTTCCCTTTGAAGAGCTGACTTTGTTTCTGTTATTTTACAAATATGGGAAAAAACTTTGTCTTTATCT
CTTCTGCTTAAAATTTTCAAATCCAGAATTCACTTTCCTGCTTTTCCACAACTTTGCCTTAGAAGTAAATATGGCTTCCAGGGCTGTAGATGATAGAGGA

>chr6:15788622-15788822
gtcaccagccagacaagttccagcctgccctctgagctccaagttcatagagagattctgtattgaggggatgaaggggagagtgatttaacaagacact
tgatgtctccttctggcttcAGTGTGCATCATGGGTACCCACAGCCACTCATTTGTGTATACACagagagagagagcgagaaagagagagagagagagac

>chr6:15799356-15799556
AAGGTAATCTACCACCCATGCACAGAAACACATGATCACAGCTCCTTTTCTAATCCAGTTTCTCCATCTAGAGATGACTCATCTAGAATTGAACTTGAGC
TTCTTGTTGTCCATCTAGCTCACTCTCAACAGCAGAAGTGTAGGGCTGAGTGTCTTTTGAGTTGTATCATGGACCAGCTTTTACCCAGACTCTGGATAAC

>chr6:17633920-17634120
tctacagatcacaccggcagctcttagagtgctactctcatgagtcattacccatgccggtgtgggtatggctctcctctccccccctccccccccagtg
cagctgccatactcctgtgagtgacctttcaaccacacccctgtaaacctcattcaactcactagttagctaagctacacttGGAGCAAAGGTTTTTAAT

>chr6:17668006-17668206
CTTTGCCAAGATTGTGTGACTCACCACACGAGAGGAGGAAGGTTACAGTGATGCCTGGTAAGGAAATGACCCAAGAGAGAAAGTATGAGCAACATGGTGT
TTGCTGTGAAGGACTACCACAGTGGTTCTCAACCTGTGGTCcaaaaatatctatactacaattcataataatagcaaaattacagttatgaaagtaacag

>chr6:21982529-21982729
ACAATGCTGCTAAATGCCTACTTTTAAAGAAgtgtgtgtgtgtgtgtgtgtgtgtgtgtgtgtgtgtgtgtgtAAAGGTTACTTTATGAACTAGATCACA
AAAGCATCTGGTTTGAAACAATGCCAAAACCCCAGGTTCACAATTGTACTACAGATATGCCCTCCCACTCCCACCACTGAGCCAATATGGTCTCTGTCTT

>chr6:22339827-22340027
ATGTAGCAAGCTTACTGTCCTATCACCAACCAGAGAGCTACCTAACCCCACGAGAAACCGCAAACACTACCTTCCCCCTCTTGCTTAATACTTAGGTCAA
CACAGGACTTGTGGCCTGGAGGACAGGCTTGGATATCACAGTCATTGGCTGTGTGATAAGCTCTAGGAGCGCCTGCTCCTAGCTTTTGACTTTGTATCTT

>chr6:24667527-24667727
TCCTCAAGAAATCTCGAGGCCTTACCTCAGTACAGCTTTCACTCACTGCTGTCTGTTTTCTTTAGACTTGAAGATTAAAAAATGTCATTATCATAATGCT
TTTTCCTTAATCCCAATTTATTTATTTATGTCTTCCACAAATCTTAAATATAGTGCCTTGTCCACAAAACTTCAGCTTGAGTTCTTATTTCTAGCCTCCC

>chr6:28513276-28513476
tcacatcagagtgaccaggcggcagaatgtggtggatgcttgtattcaggtcacttcctgctcctacatactgtaggctattggcccagggaatggtgcc
ttgtacagtgggggagtccctatttcagtgaatcaaatcaaatcagcccctcacagacatgcccagaagcttagttcaaagttgactctCCATCTCATGA

>chr6:28593869-28594069
GATTGTTCAGCTGATTGGATCACTTGGGTACTTTTGGTTTCAGCCTTGCCTGCTCCTCATTGGTGTTTGCTCTCCTAGCAGATAATTTATGTAACACTTC
GTTGGGAGCAGTCTTCATAAATGTCATCAACACAGAGGGGCATTGGAGGATGGGAGTGGAGCGTCTATTTCAGTGAGACCCATTTAGATTTAATACTGTT

>chr6:29270894-29271094
agggagtttacctgagggatgactcccagaagtggaattctgggtaaagggGGCACAGACACTTTAcccagtgtctgtatttacacttttcagtataatc
ataaactgaactgataTGAGTTGCTCAGAACACTGATTTCCACCTCCTGTGCTTGCCAGCACGTCTCTCTTCTTCTAGGTACATCCCCCACCCTCTGTGA

>chr6:29738472-29738672
TATGAAAAATCCTGACCTCTCAGCACAAGACAATCATCAAGTTTTGTGTTGCTGAAAGGATGctctcccccacttcctctctctctctctctctctTTGT
GTGTGTGTGTGTGTGAGAGTTGATTCACAGGGCCTATGACTGAATTCTCCCAAGTGACAGTTACCCTCTGAAGCTGTTATCAGATCAAGGAGGAAGGGTG

>chr6:30353615-30353815
AAGAACAAAAAAATGAAGGGTTCTGTCCTGGGGAGTTCCATTATGAGCCCCGTCTAATGGGGTGGTACTGAGGGTGAGGCCGGACCATCTCCTGACGGAC
TCCTGCTACAGGAGCCCAACTGCTCTCTGCCGACAGACACAATCATCCTGTGTGGAGCTATCTTAAAGGCCAGAGTGGGGAGGCACCCAGGTTGGCAGCT

>chr6:31085846-31086046
ATTCCTAAACCAGCCGCCGGCTATACACCGTGCTGCAAGTGAAGACCAAGTGGGCGGCACAGAGGCAAGGAGACACGAGAAGTCAAACAGTTACTGCACA
GGACTCTCAGCAACAGCCCCACCCCCACCCCTTCACACTAAAACCCCCAGCCTCGTTATCTTTTCCTAGAAGGGTGCAATTTCTGTTGATTGTGCATCAG

>chr6:31150664-31150864
tttctgtctcagtctggcctggtactggttatgtgtagcaggcctcaaacgactctcaaatcggtggcaagcgtcctactcagctttccaagtgctagaa
tcacaggcttaaccagccattcctagcCTAGCTAAGAATCCGAAAACACTTGTGTCAGGGCCCACTTACTTATGGTGTGTGTGTGGCCCACTCTCCTGAA

>chr6:31191023-31191223
ATCTCTAGTTCCCAAAAGAACAATGAAGTACAGAAATGTATTTCACTGCACTGTGGGTGTGGGTGTGGGGGTGTGTGGGggtgtgtttgtgctgcaatcc
atcggcttggttaaagggaactacatttcccagaatccccttccacatatgactccaggccaaggtcagttaaGTATGTTTAGCCACTGAGTCATTTCTA

>chr6:34628578-34628778
AGGGAGAGATGAGGGATGAAAGGACGGGGGTGGGGGGGGTGGGGAGACAGACAAGGAGGATGCCTCCTCCTCCAGCAAACCAGTGCTGATGCAAAGACTA
TGATGTCAGAGGAGCTACTGGGGGTAAAGGCCCAGAGTGAAGGGAACAGTCAAACGGGTCTGAAATACATATCTTGACTAACAGCTACTTTCTAGAGCAG

>chr6:34869526-34869726
CTCTGACATGTTTGGATAGTTTTCTGAAACCAGGATGCATTGCTTTCTTACAAACAGGAAGAAGAAGTTCATCTAAAAGTGCCCACGGTGACTCAGCAGT
CTCGAGAGCCTCTTGCTCTTTGAAGGAAGTATGAGGCTTATCATTACAGGAAACTGGGGTCCTTTGTGCTGACAGTGTGATTGCCAGGGCTGTTAGAAAA

>chr6:37431509-37431709
GGAGGAGGATACAGCTAAGAGTGTTATTTCCCCAGGATATGTGAGCAGGAAGCAAGGAAGGCCTTGAGACTGGGGGCCCTTGCAAGGCTCTGACTGGCTG
CCTCCGACTGTCTGTTTACAGGACTGACCAGTGAGGGGGCTATGCCTGCCACAAATCTCATTTCCTCCTCTTGTCTAAAAACACCATCCTATCAGTTTGA

>chr6:37730638-37730838
tggtccagcaaattcccttcccccttcccctagaaagcctacaaacagaaaaggcaccaaaagcccagtcctgcattcctgacattcctgacaactgtcc
caacctcatgaagtcaccagccacccaaggctccccaacacacacacacacacacacacacacacacacacacacacacacacacacacacacacattct

>chr6:37821494-37821694
atgtacccatctctcctgtacccaccTGAGGCAAGTTAAGtccaccagagaacacacacagacactcggaaagccaaaaaaaagaacgtcctttatagct
gcccaggcagctcacgtgggaacttacccaaatcatgcagccctgatcatcactttttttaccttttatagacaaaaaccacatcctgttgacacacttc

>chr6:37822202-37822402
agaactcaagcaggtcagaaagcaggagctgatgcagaggccatgaggggatgttctttactggcttgcttcccctggcttgctcagcctgctctcttat
agaacccaagactaccagcccagagatggcaccacccacaaggggcctttcccccttgatcactaattaagaaaatgccttacagttggatctcatggag

>chr6:38343980-38344180
CTGAACTGGGTGTTCCCCTCCCAGCTGCCACTGGTCAGTAAACACGGGGCAGCTGCTCAGTAGATCAGAGTAAACAAAAACCTAAGAACCTCTGTCTTTG
ATGCTAACTATATCAAAATATTCTTTCCTTCTCCTCCTAACTCTTGTGTTCCCCCATAACCTATGGGGTTGATAAACATAAGAGAGAGATGATTTGCACA

>chr6:38805736-38805936
GACTCTGTGAGTACAAGCCTGTGACCTTCTCATGGAACAGCACTGAGAGAAGCTGCCTACTTTCGTCAGCAGCAGCTATTTATCCCAGGCTTGTTTTTGT
AGGTTCCCCCACCCAGCCATTTCCAGAAATGACTGTTCCTCTCTTCCTGACCCTTCTGTGACAGAATAAACAAGACATCTTTTGCCCAAACACCACAGGG

>chr6:38883012-38883212
aaggtttgtgggatattcagacaggggtgctcagctgcaggtgggtgttagtgcctggagttcagCCAAGGAATTTTCAAGGGAGAGAGACTGTTTTGAG
TCATGTGTGTATAATAAGTTGCTAATCCGCAGGAGGGGAGGAGCGGCAGCGGCAGGCTGAGATCACACAGGGAGGTTATATGGTTTtgtttgtcaaagtt

>chr6:39405834-39406034
CCTGAATTCATTTCAGCAAGTGATCCAACACCAGAAGAGAGACTTGAGGAAGCAGCGAGGGATGGTTTTGCACTCAGATCAGTAGCAGTCACTTCTTCCT
GTTTCAGTGGCTTGCTGTGTTCGTATCTGACAGAGAAAAGTAAGCAGTTACAATCGTGCTACATGGAGCTCCCAGACTCTTTTCAAACTTCAGTGTGAAC

>chr6:39781710-39781910
TTGGCGATGCGTTCATTTGCTTTTCAGTTCCACTTATGATATGCCTTCATAATCATCCACTCTTAGAAGAAGCCTAAATGACTGGTTCAGCAGCTCCCAG
CAAAACCTCGCTCTGGAACCTATGTGAAACGCAGGCGTCATGACTAAGAGGAACTACTCTTAGTCATGTTTGTTAAGAACTGGCTTTGTGAGCCCGGCCT

>chr6:40433019-40433219
catgagtcctggactgagtaagaaggggaaagcaggcggggtgtcagcttcctgtgcgtgtgatgtcactatcacctcatgctctcatcagcacgtcttc
cctgtcacgtctgactgaatctcctcaaaccacaagccaaacccttccttctgtgagttgctcttgtcagacaGACAGACAGACAAGCCACAGCTATGGG

>chr6:47480725-47480925
AATTTAGATGTACTTTTCATTAACTCTAGGCTTTTGTCTTGCTAGGTTTTTTTTTTTTTTTTTTCCAGCAGCAATCAACCAAAGCAGTTGTAGTCTTTTT
CTTGAAAACCCCTAATTCTTGTGTTCCTGTTACAACTCTGATTTGAATCATCTCACTTTAACACTTCTCAGCTTTGGCTTCAGCAACAGCATCTGGTAAA

>chr6:47560833-47561033
CATAGAAGCTGTCTTTATAGCTTAGAGGGACAGACTGGTTCTCCAGCCCTGACTTACCTGTGTTAGTATATGAATCCAAGGTCATGTGTAAGTCAGACAG
AAAATATTCTTTTCAACCACTAGCTAAGGGGATGACTGATTTGCAGAATCAATATATACTAAATGAAAGCTGGAAACTCACAGAAGCACAGAAAACAGGA

>chr6:48662996-48663196
accactattaggaagctaagaatgatgaagtgtggtactcagctcactttctgctttttgttcagtctgagtcgccagcccatgaaatgttgtggcctac
agttagggtgggtctttctcacctcaacccagtttggatactccctcacaattataccgagaagtttgtctctaagtcattttagattctgtcaagctga

>chr6:48687144-48687344
TTTTCCCACTCTTGCTTGTTTTGACATGGGCTTCCACACACACTGTGGCCCTGGTCAGCTTGGAATCTGGGACAGACACCCTGCTCCTGTCTCTCCAGTG
CAGAGTGATGGGTATGAGTCACCATGTCTGCCTTCAGCACAACTTCTTACTTCCTCTTTCCTACAGGCAGAAAGGCTGCCATGGCCTCTCTGCTTGTGGC

>chr6:48715196-48715396
atattaaagtccattatacaaactggccttgtatttccatgtaacctccaaacagccttcctgtacttcagtcatctctaaatgactcagtatctaacac
agtgtagtgactatgtcaatagtttccacactgtgttatctagagaataaccatgagaaacaatgaccatatgagctcagtatagatcaagtgttggaag

>chr6:49637828-49638028
AGACCAGGGACTGATGACAGTATGTTAAGAGTTTGCTGGTGAGCAATAGAAGTGGGCTCTGACTCATTTAACTCAGAGAGTATACTAGGTACAGAGTCTT
GGAGGCAGGGGTAATCTGAAGAACCATCCTGAGAAAGCTGGACTAGTGGTGCTCAGGATCCAGCTGGCAGGAAGCACTGCCCTCAGGGCCCACCGGGGCC

>chr6:49987408-49987608
ctcccatggctggtcagaaattgttgtaacacgattctgttgtttctgtcaaccttgggtccttttagtcagtgtgttgagcttgccaactgttgctatg
atgagtgatttgctattgacacttagtcatgttcataatatgtcacaagacactgagtcttatttaaccttctgttgtggtgtacacacacacacacaca

>chr6:50393909-50394109
AGCCCAATAAATCTATCCCATCCGGGAGTCTGTGGGAAGCAAAGACGAAACAGCAACAGCCAAAGGTCAGGGCAACTCCAACACACGAGAACACCCACAC
AAATCACTGGGCAACACAGTCATCCCGAGACCCTCCAACCTTCTCTTGAGACGCAGCTAGATAGTCACACGGAGCAATCTGGGGTTTCCATGATGTCAAA

>chr6:50980409-50980609
TCACTCTGAGTTATTCTCTACTCTGTTTTCCTCTGAGCCGCTGGTCCACCTTCAGTTCTTACCCAGGGCATCCTTCCAACCATTTCCCCAAAACATCACA
CCAGGACCTACTTAGGTCTCCATCCCCTGTACATTGCACACATGATTGCTCATCTTTCGTCCCTGATGCGTGCAGGACACATATGAGTCATGAACTGCTC

>chr6:51177955-51178155
AGAGCGGAGCTTCTAATTGTTTCCATCTGTCCCAGATCTTTGCGTTTTAAAAATCGGTGAAAATAGAGCTTGAGTTACGAAAAAGAAAATATACCAACAG
CGCAATCACGACAAAGCTGGGCCACTTGAACTACACATGCAACAAATTACAGAGGAAGACTAGGTGGGAGGAAGGCAAAATAAAGCCAGAAACACAATAA

>chr6:51968538-51968738
aggttaacagcaaaagtgatgtcatactgatgtgtgtacttagatgtgcatcatgaaagtgttacttcacttttaactcatcacctaccctaaacccagg
attgctcctaacttaatcataagggaaacagtcaaatctcaactgtgggacaccacacaacaaaagctctactcctcaaaactgtcaaggtcacaaagaa

>chr6:52556786-52556986
GAATGATCCATACAGCAGTGCTCTCTAAGGAATGGATTTACATTCTAATTTGGAAGTTGGAATGATATGCTATATGAAAGGGAACAGATGAGCAAATGAG
CAATAAATGGTAAAGTACGTGGTAGAGCAGACAGCAGGGTTCAGGAAGAATGAGTGAATGTGAGTATGTGTTAGGAGTGGGCAGGAAGAACTGAGTCAAT

>chr6:52594772-52594972
CCAATTTATTTCTTAGACAATAAAATCTTTTTGTGGTGTGAAGGAAGAGTCAAGTCAAGAGGTACAGTCATAACAGTGGAGGACAGGGAAATGTCAGGCT
GTGAAACCAGACAGCTCATTTCCACAGTAACCTTCCCAACTTCAGATTCTCTGAGTCATGTGACAGACACATACTACAAATTAACATTAGTGCCAACATT

>chr6:52682769-52682969
AAATGTGGTTGTGTACAGCTATTGTGAAACTATGtgctatttatggtgccggtgtgattgtgagtcagtaataagtgcttccttgatgttctttttttca
tttaaccttcacacagattccaagaggaagaaagataatccaatccccaccccacaaagcatgaactgaagcttgggaacaataagtgacgttagtcatt

>chr6:52703334-52703534
tggctttctgccccaggaacctgactaggaaggacttaatgacattgcttctagttgcagagtgaatttagccaatcagtagcatcagcatgatgtcatg
gagagaggCCACAGATGAATCATCAGTGTGGTCACAGCTTCTATCACATGTGTGTCATACGTTCCTTGCCCTGTCACCTTTAGACTTCCCGGTGTCTGTT

>chr19:10781745-10781945
atttttaaaatttcagtcttgaaaatatgacattggacacgaagtatgaatcacatcctgcctcagtgagcttttgacaagatgttacagaaaacagctc
tacaatgtgGGGGCCTGTGTGCAACTTACTGTCAGTCAGTGCTGGAGACCAGGGGCATGGGGCCTCCAGAAGCACCTTCCACCTTCCACACAGCGCGAAA

>chr19:10839000-10839200
aaataaatcttttttaaaaaaagaaaaGGATCAATCATAAAGGGTTCTGACTGTGTCTGTTTTCATGTTAGTCAACTCCAGAGTTTGTTGTCTTGGAGAG
GATGTGGctaccattgctgggcgtgtcgctaggtgctgaagcacagaaaagaaaacgtaacccctgctccccaaagtctctaaccccctggagagacaga

>chr6:52859426-52859626
TACACATAACTCAGCTTTCCAGGAAATCTGGCCTCagatctgaattcaagtttcagcttgattacctaacttgctttcttactttgactaaatcatttca
TGTGAAAAACTGAGCCACCACCATCTGCTTCCTGGCCTGCAGGCTCAGGTCACAATGAACAAACACCTGCTATAGTGCTGTCATTCAGAGGCGCTGAGTA

>chr6:53169130-53169330
TAACGAATTCATGAGATTTGTAGTCGGAAGAGATGGCAGACTTTGAACCCAGTCATTTCACTTCATAGATGAGGAAACAGCCAGGAAACCCCCAAGCCTC
CTCCTAAGTCTCAGCAAGCAGGCAGACATTAGCTCCCCGTGGGCTGAGGCCAGGAGGGGCAGACAGACTCTTGGAGTCTGTGGTGCCCCTGGATGAAGCT

>chr6:54737697-54737897
aagattcggtctagtgactaaagagaccttggaagtttcagtgccacccaccaaagcttccatcagcatagagaaggtcagagctgaagactgagAGCTA
TAGAGATCTCAACAAGGAAGTGACTGGCAAATGCACCCTAACCACACGGGCAAAGCTTTCATACCTGATGAGACCTTGTAGAATTGTGCTTGTGTGACTC

>chr6:56467702-56467902
AAGATATTAGAATTTCAACAGAGCCCTCAATCCCATGTGATAGTTAGGAAAGTGTTCATAGCTCAGCCAAAGCAGGATGGGGCTTCTCTGAAAACTGGGC
TCCAAGCTTGGGCAAGACCTAATGAGTGCCATACCAGAAGCCTGAGCAACATCTTGATTTCCCTTCTTCTAGGAAaaggagctagtcagagtgcttggca

>chr6:56920989-56921189
aaggagccaggatgactaagtgtgttgtgatacccaagagaaactcctgggacataagtaaacgtgaaggaaatctgaaaagggtggcagtgcatttaat
aatgtatcaatacaaatgagtcacacaagatattaatgacaagggaaactggtgtgtgatatatgagagcactcgttcatactacggtaaatccatattg

>chr19:11965188-11965388
CCTTAAAGCTGCAAACGTGCCTGCCCACTTGTGCATCCATGAATTTATTTGCTATCTCGGCCAACTGCAGCTTTCACTGACAATGTCCAGAACCAATCAT
CTCCAATCATAGCCCTGCCTCTCCACCGACAGGTGAAAGACATAGGTGTCAGCCAATAAAAAATAAGAATGAGTATGTGAAGGCTGGACTCTGCCCCATT

>chr19:12833406-12833606
TAGGAAAGAGCATAGATTCTGTCCCCAGCCTTCTGTTCAGTGGGCTAATGGAGTACAAACGGGCCTTTGTAGATGTTACTAGGCATATACCTTCATTTTG
AAGATGCTTCTCATTACTTTTTAATTATATATTTAGATTTAGATCATGCTATCAAGAGCCTCTGAAGGTATATTTCTTATGTGCACAGTTCTTTCCACTG

>chr19:14797117-14797317
tctagaataaactgtcacttgctacttttggcaaaagagctgtggtttttCACAGAAGAAGCTACACGTAGCCTAAGAAGGAGAACGTCACACTGAGAGA
AGTCAGTCAGTCAAAGCCTCATTTAGAGACCAGATGAAAGGGCAGGTGACTCACTCCTGAGTCCTCTCAGTCCTGGGTTTTGCCTTTCACTAGGTGGTTT

>chr6:57529277-57529477
attgcagttatcaagtagcaacaaaaaaaaacccacaattttatggttggggtcaccacaacatgaggacctgcattaggaacactgaaaaccactgCTC
TAAgaaaatggagcagaaagatgctaagacctgtcaactgaggatgtgtgatgggaaacagtgtcttctgaacatgacaccattactgcagtaggaaact

>chr6:65524934-65525134
GGAAAGAGAGGAACATTCTTAGAAATGAGTGTTTGACCTGTGTGGTCCTTACAGTAAATTATACTAATTCTAAACTTCTCTTTATGTGTGGCCCTTTAAA
CCTGATAGAACTTTTCCACTCAGTGGGCAGGTGGATTTCCTGTAGGACCCCTATTGCCTGAAGAAGTCTGTTGTTTTCTTGTGTTTCCATTGCAACATTA

>chr19:16645299-16645499
ACATTCAAATAGAAATGGGTTTtgtctgattctgggatgagtcaatatgttgttcgtgctcatcttgaactcctgaactcaagccaccttcccacctgag
atctctgactatgtgtgtgtcctgtggtgcctagcCTAAAACCACTGTTTGACTATAGTACCAACTATAAACCAACCCCTCCACTGTCCTCTGTCTAGGC

>chr19:16717422-16717622
ACGGTACATATAGAAAGTAGGACCTAATATCTGTCATGAACAAACACAAAGCCTCAATGCCTACAATATATATGCTAAGCCATTCCAATCTGCAATGTAA
AATGCTTTAAAATCCATGAGTTTCTGAAGACAAAAACAGCCCTACATGTGAAACATTCTGTATCTGTCTCATGTAATATATCACAGTCAAAATTCAGCCA

>chr19:16722934-16723134
CCTACGAAACATATGACCTGAAACATTCACTATATTGTTAACAGCCACATGCAAGTGAGAAAATACATAATTCACAGCCTTAGATGTGAGTGAGCCgggc
tgcagagatgactcactgtaaagcacttgaccatagatgagcacctaagttcagtcccctgtacccacataaaaaagataggctgctggtgcactcttga

>chr19:16898568-16898768
TGCAAGCATGCTTGAATGAGGTAGACTTTTCTAGAAGACCTGAATTTGGCCTCTGTGGGCTCATGCAGATATGAAGCACACAGAAAGTTGCACAGAATCA
CATACATATACTAAACACATATTTTTAAAAAAGAACTCGCCCGATTGGCCCTGAGTCACCAGGGTGACTAATACTCTCAATTCTCTGTGACTCATTGTGG

>chr19:17024702-17024902
CACAGACCAGCTGCTGTCACACGCAAATCATTTTCCTGTAGGTGACAAGCACTGCTGACCACAACTCCTAAAATGTAGTCCACATGTAGAGCTGGCATTC
TGGACCATTCTATGGGCTGGGAGCTGGGGACTCCTCCTGCTCAGCTCTGCTCTTTGAACATGGGGGAGAAAGCTCTGGGGCTGCATGCTGGCGGAGTGAC

>chr6:65603740-65603940
GTGAAAAGGACTAATCTAGGACAGGTTCAAGGAAGTTGGAAAGTACCAAGATGACACAAATGTTGATTCAACTCACTTTTCATTCATGACTCATTTTTCA
ATTTTCAGAAGAGCACTGGAGAGGTAACCAGGCAATCAAAATAAGATGATCTCCAGGAGTCTTGTGACAGGTCCTGGCCATTCCTTTGGCATGTTTGATT

>chr6:67367234-67367434
GAAACCTCCTACAGGCTGTAAACATCCTTCACACAGCCACCTCTAAGGTCAATATCAAAACTTCAATTCTGTCAGTAATCACAGGATGAAAGACTGTCCG
TGACTCATCTCGCCTCAGCTTCCAGCCACTGAAAACCCttgaggtttggtctgttgctatgcactgtaatgctaaattctgtactgggaggcctaattgc

>chr6:67396166-67396366
CATCACAAACAGGTGAGTAAATGGTGTTACGGCAAAGATGCTGTTCAAATAACTGATTGATATTACTGAAAGGTGAGGTTGAATGCATTTGAAAAGAGAG
GGTACTCCTCTCACTACTCTTCAGAGTGATTCATTTCTTACTCCAACAAGCTCAGCAACACAGAGGGCTTCAGTTTAGGTTGGCATCATGTGAAACTTTC

>chr6:67459596-67459796
tttcaatgagtcatcaccaatgttggttgctttgggtgatgcagctgcttttgagtcatccctgctcctgtggggaactcctcactcatactcctgttag
gaaccccaataaaaattcattgtttcacaggcttggactttggtgtaatctttcatttggtttgttgtgcgttcccttctttctggagtgaacagtctgt

>chr19:17268752-17268952
acaggactctgggtatttgactctttgtcctcaagtgttttacttaatctctgcttctgacgtctcaccgcctactcctcttgctttgactcgtcctgtg
tactttgggtaaggatcattatacctctttctcagtcatctcatctaatcagtgcactttaccacgcctacacagttcctgtcttgtcagtaatattcac

>chr19:20384861-20385061
AACTTGTCCTTATTTTGCTGTGATTATTCTTTGGTGCAGCATAAAATGTGTGGTGTTTATATTTCTTTAAAGACTATTCTTACCGTGAAAATGAAACTCA
CAGCCTCTACTCAGAAATGAATCATTTTCTTGTTCTTTCTAGTCTTGCCCTCTAAGGTTCACGTAAGTATAGGACCTGAGGAGAAGAGCTGATAGTCACA

>chr19:20393653-20393853
AAAGACCATACGAAGGATGTTAGGATGGTCCCAGTGACCCTCAGGGACAACCAGGGGTTAAACAGGCCATGTGAGTGAACCACAGCCCCAGCTCCAATGC
TATGACTCACCAGCCTTGCTGCTTCTTGAAGGCAATGAGTCACCAGCCTCACCTACTCACAAACAGCTAGAACACAGAACACAGGAGGAAAAGGCAAGCA

>chr19:21605514-21605714
gaggcaggagctggtgcagaggccatgcaggagtgctgcttactgccttgctcctcatggcttctccagcctgctttcttacagcactcagagccaccag
cacagggatggcaccacccacaatgggctgggtcctccccatccatcattaatttaaaacatgtcctctaggtttgcctacagcctattttatagaggca

>chr6:71273786-71273986
AAAAGACAGAGTGATAGTCCATATAGTAATAACTGCTGTACCACTTATAGTTAGTGAAAATGAGACTAGTGAGATGGGAGTCTTGATGACCCTGGGAAAG
TCCCACACTTGGTCTTGGGTTGTGTCATCTACTGAATGGGGTAATTGGACTAGCCcagtgcttctcaaccaaggatgtgtctgacccaggcttcccatct

>chr6:71279552-71279752
TCATAATGTGAATAGAAAGGACCCGTGCATCTTTCTTTGTCTTTGCTCTGAGTCACTGGCTCACTTCCTCATGTTCTGTGATGGCTGAAATCCACCTATG
GCATCATTCCAGCAACAGCAAAGTGATGTCATCTTGTAGCCCCACACATTTAAGCACtttttttatttttaaagattgatttattttatgtgtatgagta

>chr6:71822060-71822260
gctgcatagtgagacctttcctcaaagcaacaaCAAAAGCTCTACCAAGTTGCATCTACCTAATCTGATGCAAGACTTAGACCACTCCACTGTCTTCTCT
ACTGATCTCACCAAACAAATggggcagtgtggtgagtaagggacaggtttgagccagactagtattcatttcagctcctactaacgagtggtgtgaacag

>chr6:72881786-72881986
tgggacactttctcaactgagactccctcttcccaaatgactcATGTTGACAAAAACCACCTACCTTCCTTACTCAGTACCATGCTCTCTAGTCATGCCC
CACCCCCCAACCCCCAGTCCtttgagacagggactctgtgtaagagttctggccatcctagaacttactatgtatatcaggctagcctTTCTAGTCTCTT

>chr6:73249804-73250004
gatgttaagaagtaaTGAGTGGTTTGGTTTCATTGTGTAGAATAAGTGAGTCAGTTTACTGCTCAGAAATAGACACTCATGTAACACTCTTTTCTTTGTG
ACATCTTGTTTCCTCTCGCATCAGATAGTAGGTGAGACTTAGTTTCTTTCTTGGGTATCCTAAAAGTGTTCAAGGATAAGTGTGCACCCAGTAGCTGTAC

>chr19:21865809-21866009
ATCTCCTCCCTTTCTTCTGGAAGGGAATGAGATATGTAAGATATATCAGTTTGGATGGAGACTCGTGGGGTGACTGATGTGGCTCTGTAGGGTTATGCAA
GAATATGACTCAGTCTTAAGACATCAGAGAGAGAGAGAGATAAATGAAGATAAGGATGAAAGGATAGTACCATGCTTTTTGTCACCCAGGGGGGCCCCAG

>chr19:23066429-23066629
CCATGTACATTCTTGAAGGCACTGGCACCTTAGTTACCTGCATTATCAAGAACAATGTAATAAAATACCATCTAGAAcagtggttcttgaccttcccaat
gctgtgaccctttaatacaggtcctcgtgttgtgatgaccctcaaccataaaattatttttgttactacttcacagctgtaattgtgctactgttatgaa

>chr19:23366992-23367192
CTTACCAGAAAAAAAGATGGCTCATCACAAGTTTGTCATCTGATTTAACAGGGCTAGGATGACTCAAACCACCGTTCAGGTGTCTGCTACAGGAGGCCAG
GCTGGGAAGTGACAACATCCTGGCTGAGCATATTTCTAGTGAAATCTTCTCTGAGGAAGAGCAGCTGGGGACTAGTTGGGGGTGAATGAATGGAAAAGGT

>chr19:23380524-23380724
CAGCTAATCCTCAGGGACCAGGCACTGCCCTAAATGTGTGGTACCCACTCACCATTCACAAGCTGTGGTGCCCACTAGCTCTGAATCATGAAATTAAGCT
CTAGATACCAAGGGGTTGGTTAGTAAAGATTTGGATCACTGAGATCTCAGGGGATGTGTTCATGCCACCCTGTTTTCACCGCTCTTTGTTCAGGATATCT

>chr19:24066378-24066578
gagggctttgctgggtctctatccccagcatcccaatgtggcctcattgaataaacctcctcctcccgttttctacttttaatttggttcttttaattag
cttcttgggaaGTATGAACACTTCTACCTCAGCCCCTGCAGggtgtgtgtgtatgtgtgtgtgtgtgtgtatgtgtgtgtgtgtgtgattgtgtgctcat

>chr19:24166542-24166742
AGTACACAGTGACTTCGTCTGATGCCCTGCCCCGAGAGCCCTTGTGCCTACCACTCTGACTCACACAAGGGCAGGGCTCACAGCTAATGGGAAGTGACTG
GCGGTATGCAGTGGCCGGAGGAAACAGGGGCAGGTGTACACCAGCCAATCCCACACAGCCGAGCAGCTGACTCCTCACTGAAGAGGGCTAAAGAGGAAGA

>chr19:24663162-24663362
ATCCTCTAGAACTCACTCAGCATCCTGTAGAACTCACTCAGCATCCTCTAGAACTCACTCAGCATCCTGTAGAACTCACTCAGCATCCTCTAGAACTCAC
TCAGAATACTCTAGAACTCACTCAGCATCCTCTAGAACTCACTCAGAATACTCTAGAACTCACTCGGCATCCTCTAGAACTCACTCAGCATCCTGTAGAA

>chr6:83312559-83312759
AAAGTTTGAGCAGCAGGATGAGGAGGCCTCTGTGATGTGGTTAAACAGAGGTCTGAAGGATATGACTGACTTCTGAGAAATGGCTTCTGAGTTCTTCACT
GATTGGCTTTATCATCACGGGGCTGAAGCGGCTCAGGCCTTGGCGGACGGGAGATCTGTGTCTGTCCTTGAGGCATTGCAGATTACCATATGACAGAGGT

>chr6:83864838-83865038
AAGTTATGATTTATTTTTGACATGTCATATATTATAGATAATATGCATTATTGATTAGGGGATTAACCTTAGGAGACTTTTTCTAAAACTTGGGATTAAT
GATAGACTTTTTAAAAATATGTTTTAAttcattctttgagaatttaatacatgtatagaatgtattttgatcatactcacttcaaatccctcccaacccc

>chr19:24924624-24924824
caaaaataactcaagtttctttttcctcctcagtgtcacagatacaagagtcattctgatcatagatcttagcagtctcgatatatgatttttttccatt
tcttattcaatcaagaacttccaccttttcacacaaagaaagcactgtacagcttctctttgacatatctgtattgtcaccattattagtcctgtgcttt

>chr19:26947238-26947438
AGCACAGTATCCTTTGCCACAGTAGCACAGGGAAGACAAGATGCGTGCTACTGAGATTCACCCACTCAGCACGCAGCATGGATGAACCCACAAGAGTGAA
CAAATCTCTAAATGACTTTTCCTTATGACCTGATTCACAAAGAGGAAAGGAAATGAGTAACGTTGCCAGTCTAGGCCCTACTTACTCGATGGATGAATTC

>chr19:29226622-29226822
ctccttaaacactcattgtttctttacagtaaaatcattctatctcctttgaagtaaataaacatatcatcatctaatctatgctcactctactctacag
cagagcactacattcctaacctgattagtgcctattaaccaaatcgccacccctctccctaccgtctactttctcaacctctggcaatcctattctagtg

>chr19:29228966-29229166
ATAACACTTCCTACACATTAACAGTGGGATTAAACACATCTTTCATCACAGTCAATTAGCAGGATGAGTGAAGAAGGATAGAATcttctcagaatttata
ctaaggaaacaatctaaaaattaaacaatgtctgactgaagtatgcatcctgttacaggaaagttatttgtcatggcgagaaattagtcataccctaaaa

>chr19:29261763-29261963
GTGGCATCCTTATTTGTGTTGATGGTTTTACAGATCTCCTACGCTTGAACTCTGTGCACTTGTCTTTCAGTTCCTTGCTTCCTCCATAGTCAGTTACCGT
CACGGGGGGGGGGGTAGCATTAAGTCTGTGTTTCAGTTCATGACCTCCTAACCACAGCAGGGGCTTTCTAGCGTCGTTATTTTACTGTCCTGAATCGTGT

>chr6:87509338-87509538
ctgagcactttcctctaatgtggcttatattcctcaaacttgactatttccaatgcctcacccttgagtttgcagattctctttctttctcatatctggt
ttcaaaacactctagtaagattttcatttcatttatgtatgatttttagcttcagcatttcttttcatttccttttatgttttctatcttcttttcacgg

>chr6:91067492-91067692
gtcatttatgcattattgagtcatttctctgttttattgttgatacacagaagttctctacgtattctagatcttaaacctttctaagaaatGACCTGCC
CCAGACCATAGTTATTTTTGCCCAATAGGGAACCTGATACAGTCCCTTCCTCAGAGTCCTGCTGTGTACCCTGGCTTGGAGAAGTTGACTCACCTAACTT

>chr19:29526898-29527098
GCAGCACATGAAAGTAATGAAGTGGCTTATTATATAGAGAAAACATTTTGCCCAATGATGTATGTTACTATGATGCATGAAAGCCTTCTGttttttgttt
ttttggtttttttgggtttttttggtttttttttgagacagagtttcactatgtatcactggctgacctagaactcaccatcacacccagAGAATGAAAG

>chr19:29641236-29641436
ACCCCATAACTCAGGCAGCAGCACTTCCGGGAGGGGGTGGGGGGGGAGTGCGATGAGTCACAGCGGTGAGTCAGGGTGCTCCCAAGTTCAGTGAGGACTC
AGGAGCAGGAAGGATGGAGGGCAAGTTTTATCTCCCTCACTCCGCTCACTCTTCCGAGGTCTAGAAAGCAGACTGATGATTCAACCCCACAGGCCTTTTG

>chr19:29670500-29670700
tcaactcatttctggctacacagtaagtgtgaggccagTTCTATCTCAGTAATACAAAGTTTCTCCAAAACGGTCAGATCGTCTTTAACAGAGCAGAGTT
TCTGACTATAAAATAAGAAACCTCCCCTCGTTTGTTAATAAGCTTCCTTAGACGACTTGTTAAGTAATGTTGCTTGGTGTATAATTTTAGATCAAATGTT

>chr19:29813866-29814066
TTATAAGGTGTAACAGTCTGAGATCAGATCTTCCTCTCTGCCAGCCATTGTCACACTCATTTCAGCCCTAGGTAATTCTGTAAGGCTGATAAAGGCAGAC
AAAGCACTACTTTAAACCAAGAAATGAAGAGCCAGAGAGGCTGAGGCTCACAGCAGATGAGTCTAAATTCTACCTAGTCTTAAGGCAGTGGCACCTTTTG

>chr19:30002846-30003046
TTCTCTGTGGACAGGCAGCCAGACAAGGATCTATGTGACACATGACACATGCCCTCCCTGGGTTAACATCCTGATTCCTCTGCCTATGAGTTACACGCGC
TGAGTGAATTGAAGAAAGTAGTGGGTTGCCCTTTCTGACTTCATCTAATCAGCTCCAGTCTGCTTGGCAGATCAGCTGCAGCAACTGGCAACCATTGATG

>chr6:94670244-94670444
TTTGTCACCCATTATAGAGGCAATTGCCCACTTCAGGAAACCAGGATTGTTCCTTTTGAGAATTCTAAAGTGCAAGAGAGTTCAAGCCATATAAGCCCTA
TGCATTTAGCACTGTGTCTGTGTTTGTACCTTCTGGGAAGTAagaggtgactcatcaggtaaaaccactgactgattcaattcatagcacccacatggca

>chr6:97160682-97160882
TGCATAGTCAGTAGTCATTTTGTCACCAGCTCAGCATTGAAGACTTTCTAGCTGACTGTTCCAGATCACTGAGACTCAAAAGTTCTACTCTACCCCCATT
TTTTAAACCAGTGCTTGGAGATTTAAAATGAGACATTTACACAGTAATTTAAATACTAGCATTCCAAGTTCAAATGTGGCAAAAAagagagggggagggg

>chr6:97221725-97221925
GTATATAGCGTAGTCTGGGCAGGCCTTGTAGAATGTACAGAGTGCTGTTTTTATAAAGGCCACGAGAAGCAAGCAAGTGCCTGGGTGTGTTCTTAATTGG
TGTGAGCCCCTGCCTGGGTAAAGACCACAGGAAAACCTCATCTTCTCAGAGAAGCGCCCTGTGAGTAAACAGGCCTTCTGCTCCCCATCCATGTGAGTCA

>chr6:97293645-97293845
ggcagtcattcaaactctatctaaaccagagagagtcaccttaactgtaaaataagaatcataacacacagctcTCGCCCTACAGCCCTGCTGCTCCCAT
TAAAAGGGCACCCTGACACAGAGCTGCCAAGAAAAGGTGGCTATGATCACTCCTGAAACTGAGTCATGACGAAGCCTTCAGGTGGTGCAGAGTCTGACTA

>chr19:30043719-30043919
ttaagattattctagatttggccaatggaagcttggaaggttttggtttttgttttaaacaaaacaaaaccatggcccttgtgtttccttattatactgt
tgttttgatggttctttctgtttctggtattttaagatgtttcaaagttacctgcgtatttcctgctccagtactgaaatgagtcattcttcataggaca

>chr19:30780891-30781091
TGGTGgtttgaatatgcttggctcgtgagaagtggcactgttaggaggtgtgaccttattggaggaagtgtagtcttgtgagaggaagttagtcattgtg
gaggcaggccactgtgactcagaaccttcttctggctgctggtgggagacagtctcctcctgcttgccttcagattaagtaagacacagaactctctggt

>chr19:30954987-30955187
ACTGAATGGCCCAACTGATGTACATTAGTCACTTTCCATAGAAGGCACTGTGGAGTGTATGACTCAAGTGATGTCAGATAGAAGGCACTGTGGAGGATAC
CATTTGAGCAAGCAGTACTGGAGGATAGATCATTAACTGTGAAGTGTTGCATACTGTAAAGACAGTATGAAAATAACACTACCAAGTACAACGATTTCAT

>chr19:30955909-30956109
TGCTTAGATCTCTCACTCACTGCTGCCATCTTGGTTCTCTGGTTCCACACATTGTACCTCTCAGATGAATCCCTCACTCATACTGTGACATCTCTGTAAT
TAGACACTGACTTACAGTCACTGAGTGAGTCTCGATTCCTTCTTCATGTCCTCAACTCAGTCACTCGGTGACAGCTCATCACCCTTGACACTATTGCACA

>chr19:32148748-32148948
atatatacatatatatatGAGAGAGAGATCAAAGAGTGCTGGCTGGCGTTCTTCTACCACATGAGGAGAATGTGGTTACAAAGAGCAGCTAGAGATCCCG
GCAAGATCCAttagccttggtcttctcggcctccaaaaagaagaaacaagcagttgctgataagaatctagcttgtggtgtttacttataacagccacag

>chr19:32183218-32183418
ctcgcttaccctgtccttgtcaacagttagttttgcatctccttaccctccccaccaggttcctctttcttttcttgtttctcatgacctgggcaactct
taaaacacagtattctgtagaatctctgtgagtcgagcccatcaagtcttctcctgattccactagagtcacgtactcagactagagtatccagaagtga

>chr19:32198614-32198814
AACCAAAGTATATTTCATACACTTCCAAGAATGTTTAGCAATAAAAAAACCACACTAAAAATTCTGCAACTCATTAGTCATGAATTGCTTTGATCAGGGA
TTTCTGTAGCTATTGGTAGTTTGTACAGTTTAGATGAGAAGTGACAGGGCCTGCTTGCTCATGTGTGAGTCACTCACAGAACAGAGCCCGACATGTCCTT

>chr19:32267110-32267310
GATGGTAAGGAAGCAAAGTTTTGTTATTACTGGAAAACCACCAGAACTTACAGAAGGCCTCATGTTAGTCAGCATTTCAGTACAGACTTGCCAGCCATTC
ATGTGATACTGTCTTATATAATTGGGCATGTACTTCCCAGGCCTCAAGGATGCCACTAGTGTTAACATTAATAGCATATTCACTATTAAAAATGTAAGAA

>chr6:98606884-98607084
ACTTTCTCTTTTGGATGTTATCAAGCCACTGCCTTTCTATCTATAACTGACAGCCTGATACCCATGCATTTATACATTCTAACATTCTCTCTTTCCATCT
CTGTCCCCTCTCTCCATATACACACACATATTTGCTGATATTTGTATACATATATGTGCTCTAATTTATAAGCTTCAGGAGAGCCAGAATCTTGTTTATA

>chr6:99106066-99106266
aaacccagaggccttacaggttccaaagtgccttctgaatcataaagaaagTCAGATAAGCTTTGCTCCACGTTGTGTCATTGTGAAATGTGCTTATCTA
CAAAAGATGTGAACATAGGCAGTCCCTATTTAACTTATAAGGAGGGAAAAATCAATTAAACAGAGCATCAAAACGCAGCGGAAGGAAGGTGCTAGGAGCT

>chr19:32675866-32676066
CAAAGGAGTTAATTCAGGGCTAACTTACTTTTGCTGAAATAAGGATGACAAAGTTGATTTCCCAAACTCACCACATTTACAAAGTGGTTCCAAGTGAAAG
TGACTGACATGCGAGTCATGTTACATGTTAGTAACTGCATTACTGTTAAGTAGCAGCCCTGTCCACACTGCTCCACACACTTTTGTTATGTATGAAGTTT

>chr19:32936028-32936228
TTGCATCTTGTGTGTTCTTATAAAAGCACTTATCTCAGTGGTCTAGGCAGTGAGTAATAATCTCTGCTGCCTCTGAAATTCATACCAGGATTATTTTATC
TCGCATCTTTCTGTGGAATGTCCCTTTGTCAAATTTCTACTGAAACAATTTTCAATTAAGTAATACATTCTTACTCGGAGACAAGAAAAACAGCATGATT

>chr19:33157330-33157530
gtcaatcacatctactctcatgccagtcctgctttgaatgggtagctacagttttgtagtagttttgaaactaaactgtgactcttccaattcagctctt
cttttaatagattattttgggttatctaggGAACACTTGAAATTTTCTAAGAAAAAAAATCTTGAATCAGTTTTGTAAATATAGTAtttattttattttt

>chr6:99665441-99665641
TTTTCTGGACAGCACACCCACAGATTGAACCACAAGCCCGGTTGTATACCTTGAAAACATATTCCAGGTACCAACTTCACAGTTAGAGGATACCTTTGAA
AACAAAGTCATGACTTCACTGTGCTAGTGACTGCCAAAACCCAAAGCCACTCCTGCTATGACAGCCAAATTCTGGAAACTCAGAATGAAAGTGAAAATGT

>chr6:100811600-100811800
CTTACCCTGTGTAAAGCTCCTCCACCTCTTCTTTCTCTTAGAATGATGCCCAAGCTATATCCCAGGAGGTCTCTGTATGatccccccccccacacacaca
cccattccccctcccctcccccaaccccacccatctccctgcccacacctccTCTTGACTTTCTTTTCCTACATCTTCACTAATCCCCATTCATCTACAG

>chr6:100841669-100841869
TTCCTCCTGTTTGTTTGGTAGGTTCATAATTTCCTTGTTGCTTGACTTTCTTGTATTTTCTGTGGTCTGTGGTCTTCCTGTCTCACTCACTCTAGGATAG
GATTGAAATCACTGGCACAGCCCAAGTGCGGCAACTTTAAACCATTGTTAATGGTTctggagagatgggtcagtggttaagatcatttatgcttgcagag

>chr19:34847400-34847600
tgAGTTAAGGTGATGTTCTTTTTGTTTTGGGTTGTTTGTTTGTTTGGTTGGTTTGGTTTTGAGTTCAGCCCTTGGATAAGAACTGGGGCTAGGATGGGGG
TGGGAGAAGCTTATAATGTCAGCTCCCAGCAAAGTCAGACTGATCCAAAGAAGCAGCCATTGAGTCAAAAGAAGCTTAGAGGAAGCAAAAATCACATGCA

>chr19:36350998-36351198
TGCAGAGCGTGTTACTCAGCCTCAGTTTCGTAGCAGTACAGTCAGCTCTCAGTGTTTCCACGGTCCACTGCTGAATAGGAGTGGCCGCCCTGCCTCATCC
TCGCAACTAGTCATTTCTGGAAGTGTAACTTCAAGACCGAGTTCAGAGAACACAGCATTTTAGAGCTAGCTACAAGAGATCTTGAAGTTGCAGGCTACAT

>chr19:36378830-36379030
AAAAAAAATCCTTCTCTTTTTCAAGTGTCATCTTGGATGAAACTTTGCTCAAGTGTGTGACTTTTTTTTTGCCTTCTTATCAAGGCTGAGTGAAAACCTT
CTGGTCTGTTCATGGTGACTTTGGGTTAGTTCTGGCTCGGTGCTTTGAGGTGGCACTCTCCAGCCTCTGAGGTTCTGAAGAGTAGACTTCCCAGGCTGCC

>chr19:36477400-36477600
CTGAATATTCCCCCCAGCCAAGACAGCAGTAGGAAACCTTTCCATATGGCCAAATCTTTCCACAGTCGGTAGTGTTTACAGGATTCGTAAATTAGACCTT
TCACTTGTATAAAGGGAGAGAATTGCGCATGGGACCGTTTTGTCCTCCCTCGCTTCGTTCCCTTCCATCTGAATCACGCCGCGTTCTTTGCGTGTGCCTG

>chr19:37262952-37263152
tatatatatatatatacacgcacatagttaaatatacacactcacaatacacataacacattcatacacactaactcatatgtgtatatgtatagttaca
tatgcatactctcacatattcataacacagtatacattcatactcatacatatatacacactcatacacaagcatttactcatatactcactcatataca

>chr19:37392040-37392240
ggaatgactcagtggttaagagatttgactgttttaccacatgaccagtgtttgatttccagcacccacatgatgactcacaactgtttgtaactccatg
cttagggatctcttgcccttttctgactgccttaggcactaggcctgcacacagtgcacagacttacactcaggcaaaatactcatgcacgtcaataaaa

>chr19:37535108-37535308
gtgtgtgtACACGTAGGCACTGCCAGGAAGTGAACTCAAAGAAAGTTCTAAATAAAAGGATGATGCTGGCCGAGCTAGTGGAAACAGGAAGTTGTTGCTT
ATGTCTTCCATAGAGTAGAGGAAAGTACGAGGTGGAGGACATTCACTTGACAAGTGGGAGGAGTGAAGAGAGTGGAGTCAGGGAGGAGGGATGGTGGGGA

>chr6:108327950-108328150
TTTGTTTTTCTTCTTCCTTTTCCTTATCAGCAAGATCTTCCTTTTCATGGAACCATAAAAAGAAATTCATTGTTTGAGGTCTTTTtaaatacatgtatgt
atatatacgtccatctatgtacacatatatatgtacaGACGTTAAATGTATCACTGATTAAATTTTACCTACTCATTTCATTCCCATGCTTGAATATACC

>chr6:108337648-108337848
tgctggagtcatttacccttgacacgactgtgcctctgtcagcaatgcacagtcactcaggactCAGCTTGATCCCCATAGGACAGTGTATGAAGGTTTC
TTGCTCCAAGGTAATTAATTATTTGAGTAAGGTAATGTGTCGGATTCATTGGAGAAGGTCTAAGAGACTCTGTCTTCATGAACAGATAAGAATAGGTGAT

>chr6:108482524-108482724
AGATGAGTGATGTAGAGAGAACGGAACACAATTTTAAAGGGGAGAGGGGGCTCAGATCCTGGTATCAGTCACACACCAAATTTTCCTATAAGAACAAAGT
CGACTGCACGGCACTATTTGGATTAGACTCAGCCAATTTATCAGTTAGGGTGTATGGGGACTTTCCTACTGTTTACTGTTAATTCTGAAACTAGAGATCT

>chr6:108508924-108509124
AAGTAAGAGTGGCTGAACAAACAGGTGAAGGCTAGGGGAAGAGGCTAGGGTGCTATCCAAAGGATGACTCACTGAGGTTAGGGTTAGGACAGGCTCACCA
GTCTCCTGCTAGAGGAAGCCAGATGGATGTGCTCAGAACATAAGACATGGTATATACTGACAGCATCCCTTAGAGGTAGGGCAGGAAGCTAGATCAAAAG

>chr19:40268846-40269046
GCTACAGTCATCTCTTTATGATAATCACTTTCTCATCCCTAAGGCATAAGGTGAAGGTAAATTATAGCCACTATCACAAGTGATAGTGAGTCACGGTGTT
TCTGAGTCACTTTCAGTTTTCAATTAAAATGCTTGCCGAAGTCATAGTGAAGATTAGCTTCCCTCCAGAGCTGTATCCTCTCAGGTCTGAGGAGTTTGCA

>chr19:41323370-41323570
TGAAATACCTACATGTCCTTCAAAGCAATGGGGCCCCTCTTCACCCCTTGGCTTCGCCACCTTATGAATCATCTGTCACAGAGCAGAGTGAAGTTTCTGA
TGATGTGTCAGGCTCACTCCTGTCTGGAGGTAGTCTGTCTTATACTGGGGGCGGGGGGAGTCTCAGCAGGATGAGCTAGTCTCAGGTGCTCTTGAGGAGC

>chr19:41339280-41339480
TGTGTCACCCTCCCCGCCATCCTGTGAGATGGGAACCAGCATCCTCTTTTCATTTTAAAGATAAGCATTCCGTGCCTGGAAGGGAGGAAATAGCAGGGCT
GAGCATCGAGCCGGGCCCAGCGGCTCTGCGCTTCCTTCCCTGTGGGCAGTAGAAGTCAGCGTCACGAGTCTTCCTCAGCTGGGCTGTGACTGCGCAGCTC

>chr19:41365522-41365722
agagtgagttccaggatagccagggtacacagagaaactctatcttagaaaacaaGCAAACAAACAAAAACCCAAGATGAACAGTTTTTACAAGCATCGT
TAATTTGGGCGCATGCTCTAGTTAACTGTAGGTACAGTTTCCATCATTAGGTTATACATGTAAGTGGAAAGTTATTCTAGTCTAATTTAAAGTAGAGCAT

>chr6:108558778-108558978
ttggaaccactattgtgcctaccacaTTTGACTGAGCAGAGTCTAGGTCAGTTATGTTTCAGACAGAAGAAGAAAACCACTTCTGTTTTCCACTTCTGAG
AGACTTGAATACAATTGAGAATGCCACGATTTCTTGTGGTCCAAACAGGCTGAGCAAGTCAGGCCACTGAAATGATCATAGAAAGCTATATATACCTGAG

>chr6:108606991-108607191
ACCCCCCTGGCTCTCTTCCTTTGGAACCTTATCTAACACCATCTTCCTCCACCTCTTGCTCAGTGGTCTGATGGCCTTTCCAGTCTTGGCAGGCAGGGAT
AGTTTTACTCACCTTTGCAACATCTGACAGGGCAAACACACATTGCCTTCTCTGAAGGGACACACTCCCAGGGTAAGTATGCATTTACTGCAAATATTAC

>chr6:108658493-108658693
TTTGATCAACATGCGAATCCCAGTCCTCCAGGTCGTCAGAACACTGACAATGACGACTGACCCACCAAACTGCGCCCAGTTCTAGCAGTGACCTCATTTT
CCCCCAATTTCCCAGCCAGGTCACTCCGCAGCGGGTTGACTGACCCTAAGCACGGTAGGGAAGGTTAACAGTCATCTCTCAACTCTCCGAACTTGCAGGG

>chr6:108835966-108836166
AGAGATGCAGCAGACCAGGCCATCCAGAACTGTGGGGTGCTGCCCTTAAAAGTTGTTCATAGGGAGGAAGTAGGGCAGGGACCCTGAGATGTGCCAGGGC
AGGTGGCATGCAGAGAAGGCGGAGGACGCCAGATGTGAGTGAGGCTGTGGCTAGAAATGAAAGAAGGGCTTTCTTACTTTGGTCTCTAGCAAATGAGATC

>chr19:42080160-42080360
tttcatccggcaaagaaattatggttgtttctggccactaggtcttggaggtatgtgtcatcacgcagtaagagctgacATCTTCATATGGGTGGCTGTG
GTGTGCAGAAGGCATGCTAAGTATGTATCATAGAAAAAGAAGCCACACCAATAGCATTGGGGACTAGTGGGTGGTAAGAGAATTTTGTATTCAAGGATAT

>chr19:42564059-42564259
GTACTTTTGGAGAGTGCCTTGGGCAGTGATCTGGATACCACTGAGGAGATGACAGAGGCCTTGCACGACCTAAAAACTGCTGAAGAGTTTAAAACAAAAG
AGGAAGATTACTCAGAGAGTGTAGTGTGTGGCATATCATTTTCTGATTCATCTGTGGAAACATCTGTAGATCTAAAAACAACAGACACTTCTCACATACA

>chr19:47510537-47510737
CACCCAACAGGCTTTTCCTGTGCTGAGTCAGCGTGCTCTAGGCATGCGTCAGCTGAGCAGGCCGGCATTTAGGCAGGGTCAGAAGTCTGCTCTGGAGGGT
CACACTTGGTAACTGTGCTGAACTTGGGTTCTGCTCTGACTGATCACGGCTTTGCCCCCAGGCTGCTGGGCGATCTTTCCCATGAGCATCAGCTCCCTCC

>chr19:53195386-53195586
TCTTTTTTGTTCTTAAACTTCCTGCCAACACCTTGCTTCAGCTTCCTCTGTCACTTGTTTGTAAGTTAACTGTCTTCTAACTTGGCCAGAAGGGAAGAAT
AAAGTAAGTCTGCTGTCACTGAGAAGGCAATCAAGAGATGAGCTTATTTTGGACACTATGTTCTTCACCTATGAAATTAGGAATCCGGGTTAGCACTCGT

>chr6:112716226-112716426
GGATCCAGGGCATATGAAGCACTCAGCACACAGCACACACTTGATGGGTGTCATCACTGGTAGGTGGGAAAGTTTAGTGTATTTGACTGAGCATTTGACT
GAGTCAGTTAGTGACTGCTGTGTAAGCGCTACCCTCACATTGAGTGGAACAGAAAACCATCACTGTTTCTTATTACTCACAGGCCCCCAGGGTATGCACA

>chr6:112836545-112836745
ATGAATGTTTAACCTGGTCATCTCCAGCTGGGTCGATGCTCAGTCCCATAAACCCTAGTACAAAAATACTGAGCCAGGCTGATGAgacgagagggctcag
caggcataggggcttgccaccaagcctgacagcctgagatcaatccttggaacctacgtggtgacaggagagaagtaacctgcaagGTACTTacacacac

>chr6:112856732-112856932
GGAAGGGAATATAATTTTTTTCCACTTGAGGGAAGGTTCTTTAAGGGGAAACTCAGACTCACAGGTTGTTTCTTGCTAGCCAATGAGTAATAACTGGTGT
TACTTGCACCTACTCTTTACTGTCTCTATATCAGTCCAACCAATGACTGTCAGGGCTGGGGATGTGGCTTGTGTGTCCCTAGCAAGAGCCAGGTCCTCTA

>chr6:112861938-112862138
GGCCTGACCTATACAGTAGTCGCGCCTTGGTGGCCCTGCCTGCCACAGGTAGTTTAACAGAGGCCTATGCACTGAGGACTGGGTGAGTCAAAGACCCTAG
AATAGCACCAGTGAGACACATCAGCCGGAGACACTGACTATCACCATGGAAATCTTTGTCACTGTCACCACAAGCATAGACTCAGCTCACGTCTTTACAT

>chr6:113070664-113070864
ctaatacagcaagtagcttatttcccttctgaaatacttcagctttttaatttctagttcaaagcttctgacagttttgctttctaaaacacgaacaagt
ctgcatttaaaatgttcaataacattcaaaacaatctgacactcattgaaatgactcctttcaaaatgactacacaatattgctcgcaccaacacaaaag

>chr6:115102618-115102818
TTCTGAATATCCTTAGATGATGTCTTCTCAAAGCTTATCCATGTTGCTTCAAATGAGGGTGACATCAAACATCCTTCCAGAGACTTCAACTCCCACCAGT
GTCTCGGTTCCTTATCACTCACCGCCTGTTAGTCATTACAGGATGATGGCTGGTGGAGCAATCTCTCTCCTTCTTAGTGTTCTTACTCTGTACGCACAAG

>chr19:53273345-53273545
AAGAAAGATCTCTTCTTGAGATTCCAGCTGGACCTCGGAGGGTCACCGGACAGTGCCCTTCGAGCCCTAAGGAAGTGCGGAGcttagagcgagcagctcc
acttgtaaggatttatgttgcatgcacactcacacgttcaatcgctcagatacatggttactcactgcaggctcatctctagcagaaccgctggaaacgg

>chr19:53421214-53421414
CTGACTCTCTTTTGATGCACTGGCCTCTGGAGGAGGAGAGCTATGACAGAGCAAAACCTCTTCCGGAGCAGAGACAAAGTGCTCAAGCCACGGAGCAGTG
ATCTAAGACAGAGTCACCAGCTGAGTAAGGTGGGAAGGGATGTGGTGGGCCCCTATCAAGACGCTCAGAGACGAGTCAGCCAGGCAGTGAGGGACGGCTC

>chr19:53434277-53434477
TTATTTGTTACCAGTCATCTCTCCAGGCTAGAGTCACCTTGAGTCTTCTGTCACTCCTCtgtgcacataaaaacacacagaggaagtgggtgggtggatg
atgatggatgaatgggtggatggacaaatggacagACGAACTGACGGACGGATGGACAGGTAAAGGAGTCTGCTGTCTCTCAGGAAGGAGATCCTCAGAG

>chr19:53441531-53441731
cctctttttgcatacagacttcacatacacacctacacctccgggggaaatgcatatttgaattccagccacttctaagttcaggggtttcttgttttGT
CCTCTTTGTTTTTGCTTCTGTTCAGTTTTCGGCACACATACACTAACTGCGTCACTGTTCTGTGATCCATCTTTAGATGTCTGAGTTCACAGTTACACTT

>chr6:115439948-115440148
CTTTACCACAGTTGATTTCTCCAGCATTTCTGCTCCACACTATGAAGACATTCCATTCACAAGAGCTGACCCAATGGTTGCTGATTACAAATATGACCTG
AAGCTCCAAGAATACCAAAGTATGTTTACTTTTCAAACTACTAGGATTGGAGTTAGACAGTTTTTTAATAACCATTGAATAAATGCTCCTGAGATTAGCA

>chr19:55502002-55502202
TCCACCTCTGACTCTTCCTTGCAGATTCCCAAGAGACTCCAGAAGCACCAACAGCCAGAAAAAGATAAATTAGGGAAATAGAATATGGTGTGTTTAATCA
TAAACTAAAAATGTTATGCAGAAAAGGATTGCCATGTCTCGTTTAGTGAACTAGCAACTGGTCCAGTCAAACAGAAACTTTCTTTCATGTAGCTACACCG

>chr19:55769028-55769228
GCTCTGCTATCGCTACTTTTACCCCGAGGGTGGAGTTTTTTATCTTTTGGTCTGACTTCTGGTTTGTGGTTTCCAGTCACCTCACCGCAGCTCATGAGTC
GTGAGTCTGGATGCTGAGGGACTGGGGTGGTCAGGAGGCTGCTCTGAATGGCTGCTACCCAGGGCAGTGGCCCTTGAGGATGGGTGTGGTCTTGGTGTCC

>chr19:57013432-57013632
GTGCCTCTAAAAATCCTCAGTTCAGAAAACAACCTCTACTCTCATAATGACTTCGTGTGTATAAATGGGGCATTTGGTGTATACTAATTCCCTTATGATA
TCTGCATGAAGTCAGCAGAGGGGGAGTCCCAGAGCTACTGATGTCATTTGGGGAAGTGTGGCCAGAGGACACTTCTACTCCACCGCACAGGGGTCACAAC

>chr19:57168194-57168394
CAGGAAGCCCTCTGGTCACCCTAGCAGGTAACTTTCTCTCTCTCTTTTTTTTCCTGTTACCTGACGTCAATCATTCTGCAAGAGAAAGCAGTTGTTTTAG
TTCATTCTGTGCTGTTGTTCCTGTGGTGTGGTAATTTCAAGTACCGACCCCTCCCCCTTCACGGTCTAGTCATTCTGTGATACTGTTGTGGCGATGGATA

>chr19:57999771-57999971
GTCACCGAGCTGGTTAGTTCTTATCAACAAAGCCGGACCAAAAAAGAGGCGCATGGAGGGATTCCCTCCATTAGCGTGGCTTCTCTGTGGGACATttatt
attattattattattattattattattattattattattattGAGttgatgtggaagagcccagtccattacgggtactgccagccccgagcaggtggtc

>chr19:58001648-58001848
TGACTCAAATCTACCAGCAGTCATTTGAGAAAGAGGTGAATTGACCCATCACTTAGATATGAATAAAGGCTTCATTTTTACACAGACTGCATTTGTGGTT
TTATGTGACCTTACAGAAAAATATGTCACTAGGTGAACACTAATGAGAACAAACACCAGCCCATTATTAGTTCCTCTTGACAAGGATCTCTAAAGAAATA

>chr19:58358021-58358221
GTATTCCAACACTAAGTGAAGAGTGCTAGTAACAGTGTCACTGACAACAGATGTAATTCAGGGACCGTATCAGCACTCACTCTCGACAACCTCTGTCACC
AAATTCGTAACTTTTCTGGTAATAAGACTAGCAACTTTGCCCCCGTTTTCTTGCTTCTACTCCAGCCAGTGGTCATCACAGAACTCTCCTGATACCTCCC

>chr6:119091259-119091459
GGGTGGATTAAGAAGAATCCAGAAGGAAGAAATACAAGATACAGGAAGTCATCCTCCCTAAGACTTTCTAAGAAGTGGGCGTGATTTCTTAGTCACCACT
ACTGCAGATCTGAATCAACATCCCTCAGTAGTTTCATACACAAAGCTACAGAAATATGAGTCAGggggatagggagatggctctgtgagtaaagagtctg

>chr6:119386468-119386668
TTTTATTGTTTTAAACAAAGCGTGACTTACACTGAGTACACTACATAATGATATTACTCATGGGAAATTTTTTTTCATTTGTTTTTAAGTTTAGACAATG
AACTCAAGGATGGAAAAACACACTCTTTACGCTCCGGAAATCTTACTCTCATCCACAGAAGATAAAATCTGCTAAGTAGCCCAAAGCCTGAAACATAAAC

>chr6:119642701-119642901
TTGCTTTCTAAAGTGCGGTGGTTGAACCTAGTGCCTCAATTATGGTAGGTAAGCTGGTAAAATATTTTATGACAGCTTTAGTCTGGGGAATCTACAACAG
TCTGTGGAAAGACTCTATGTAGAAGAATGCAAAGTATAACTGAAGTCCAGAGATTAGAAGAgggccacacatacagctcagtgagtaagaggcttcttat

>chr6:119644088-119644288
CTCCAGCGGGCACTGCCTCAGGTTTGGGTCACAGGTTCAGCTCCGCACGTTTCCATCTCCTCAGACGCCCGACATACCCGACAACTAACCTTTGAACTTG
TAGTACATTGTCCTGCTAGCAAACTGATGCAGATGAATGACAAATTGCTGACTCATTAGGATAGGAAGAAGAATCATAGTGTTTGCTTTTAGCAACCTCG

>chr6:119847025-119847225
GTAAGAGACAGTTGCACTTTAAACGCTTAAGCAATTTCATACAGTCATCTCCAACAGAACTGTTCACAGTTCGCTCAAAGCAATCAGCCACAACCACCTG
CAACTATTACTCTGAGTCCAGGGCCTTTTCTTAACGGGTCAACTCAAAAATGAAAAATGGTACAAAGAGATCAAGCACAGGAGAGGGGGTTGAGGGGGGC

>chr6:119855684-119855884
TATGCTCATTACAGAATCAGACTGTATGGTACAGTTGATTAACAGCTTTCTCAATGAAACATTTGATCAGCAGTGTGCTTAACAGTCAAACTATCCCAAC
CACGCCATTTCCTAGCAAGTAGATTCTGAGTTAGGAACACTCAGCAGTGTTTCATTCATAATTAGAGCAAGACACTACGTGGATTCAGAAACGACTGTGA

>chr6:120077267-120077467
tcagttagaactgctttgtatagttagctacaagaagctcagatccaaaccaactaccacatagcacttcctgcacctataagctgcccctgggatggag
ctcaacataagagaggaaacttgcaatttcagtaggggttgaatgaagttgtaagttcccaagacctccctggataactggcatcgtggttggctagtta

>chr6:120190551-120190751
tgctcactacatggtgatgctctcatctttgcagggctgagtgaggactaagctgactcatgtcctgtatttaacgctgtgccAGATATGTCCTCCATAA
CTATGAGCTACATGGTTCTAGGGTGTTGGAGCTACACAGCCACACAGTATATTGGGCCTACATGGGCTCCAGCGTATGTGCAACACAGTGGGGCAGGCCC

>chr2:3649296-3649496
AGTGGGGAAGACTTAAACAGAGTAAAAGCTAACTCTCAAGACTCCCCGCCTTTGTTTCCTAACAACCACTGTGTTTTGTATGACTCAGTATTGAAAGATG
GCTCCAGATATGAAGGTTGCTAGAAGACGCTTATCAGTTAGTAGAAATCAGGCAGTAAAGGTTACAAAAATCAACATGATAAAGGAAAGATGAAGCAAAA

>chr2:3714964-3715164
TATTTTCTCAGAGCTTTGCCAGTAACTATTTATTCAGAAGGGAGAGGCGGGAAGATGAAGGGAAAGTAATGTGCTTTGCACTTCACTGGAGATAACACAA
AAGACTTTATCatgtatatatatatttgtatgggtatatctaaatctatatctgtatacacacacatatatccatatatggatatagatagatatatatC

>chr2:4649814-4650014
TCAGTCACAGCCTGAGATGCCGCAGAAGATGTAAGGCACACTCATGGACCAGCTGCGGGGAAGTCTGGAAGGAAGTCTCAGAAATCAAAGAAGAAGGGGC
CTAGATGCTTTCACAAACTGCTTGGAGAAGGCTAAAGACCACAGGGAGAACCTTGGAGACCAGCTGCAATCCCATGGTTCCCTAGTCCCTGCAGCTCTGG

>chr2:5075498-5075698
cctttaatatgctaatgtgtggtatgaggttctgaaagggaggcacagagctcagtgcttaccagaTGCTTTGGGCTGAGGTCACTGGACCTCCTATTGC
TAAACTCAGTGGCAGTGTAACAGAACATGGCAAAGGCTCTTAGAAGTCTCCAGGCAGCTCTGTTTTGCACGCAGAGCATGATGGATGGAGTCATCTTGAA

>chr2:5614992-5615192
ccagttttctcagatggtgacaatgggacccacctcatgagtcactgtgTTAACTCATCCCCCCAGGGGATTCCCACACATGTTCAAGTTGATGAGTCAC
Aggcttcagaaaagttccttcagttttgctgagtcacagctccttccttcataaaggggagttatcatcactgccttctgaggccattgtatagatgaaa

>chr6:120280416-120280616
tcaaggccagcctaagctacatgatgagttccaggacaggcagggttacatactgatatcttgGGgagggaggaagggagagaaggagggagaaagagag
ggggagagggagggagggaaggaAAGAGAGGCTCATACCACATGTGccaaactggcctcagacttgcaacaacctgtttcctgagcacagggattatata

>chr6:120470822-120471022
GTCAGGGTTTCATGACTAAGTCAGAGTTCTGTGGCATTTCCTAAACTGATGGCCAGTCTGAGAACACCAGCCCAGTGTTTACAGTGTTTGTGAAGCAGAA
GTGAGAAGTGAAGGTCTGTTTCATCATCTCCCATATCCACTTCCTGCCCTGCGTCTTTACTCCTGTGGTTAGTTTAATTTCCAGCAATAGTGTGAAGTTG

>chr6:124683822-124684022
tccaggaatctatgactcAGCTGAAGATATGCAAGGTTACCAGAGTGTAGAAGCTAGGGGTGGCACCCTGCCCAGACTTCCAGGCAGGCTTAATCTAGAC
CATCAAAAGGAATCTGTCTTGAGCAGATTCAGAGATAAGCTACACCACTCCTAAATGGCCCTGGTCTACAAGCCTTGCAGCTATAGAGTGCACCCGTAAT

>chr6:125238532-125238732
TGTTTCCATAGTGTTGGTGAAATGTCACAGCCCTGTGGTCGCACCTGGGGGATGTTAGATCTGTTCTTTCTATCTCATGCTTCAGCTTCCTGTCTCTTCA
TTTTTTCCACCCTCCTCCCTTTCCCCAGCCCCCACTACAGCTCTTCAAGGGTCCACTCGAGCCAGGAGCTGCAGCATGTTCTGTTTAAAGGAAACCACCC

>chr6:127219446-127219646
ATTCAAAGAACGGAGATCTCTTGCCTGGGTGTTGGTAAAATACTCGGAATTGATGAGAGCAGACATTTTGCTGAATTCGGGTTTTACTGAGTACACATGG
AAATGACTTACTTCGCAGGGATTCCTGTTGAGAAAGAATGAAAGTGAGCAACTCGGAAAGCACAGCAAAGACAACACTGTAGTGAGTGGGCGTAAGGGAA

>chr2:6565434-6565634
atgtatcagtacctcaggagaagatcacaactcaaatgttgaagtatagtttccactgaacacatactgctttTAGAAGTAGATCCATAAGTTTGTAAAA
GACCAGAAAACACATATCCTGTCAACAGCAGCCATAAGAAGCTACACTGGCTACACTCATAAGAGACTAATATAGAACATGAAGAGAAATACATTGGCCT

>chr2:6604786-6604986
AGGTCTCTTTTCCTCCGTCCATGTCACTTCTGTTCTGTCCAAAGTCCCCAGAGCAAACCAAAAGAGTCAGAAGCACACCCTGTCTAGTCAAAGCGGTGGA
TCTTAAAGTATCAGTCTGCCCAGCTCCTTCTCTAGTCATCTCACCATTTGACAAGTCTCATTCAGTTCTCATTTCCTTTAAAAGGTAAGGAGTACGAATA

>chr2:6695614-6695814
AACAGTAGCATACAGAACTCACCATTAACTCATCTATCTCCTGTTGTAGAGAGCCTTTTTAGTTAGCGCAGTTTGTGGTGAAATTTTCCTCTGTACTCAT
TTAAATATAACTGCTGCACTTATCTTGACTCTGTGAAACTTTTGAGTTGTCCTCGTCACATGGTGTGAGTTCCTACACACACAGAGCTGTTAATACTGAA

>chr2:6710040-6710240
GCTTATCCAGCTTACAAAGCCAGGTATTAGTCATTTTGCTTTCCTCTCACTGCTTTCTTCTACTCTTTCTCCTTTTTActactccttatcgagttcctaa
tgtgtgctaagttctccactgagcaatgatcttgcaacattctatactttagtcctcagaagtcttccagggaggatttcacttccatttGGGAAAAGGG

>chr2:6715688-6715888
TCATGGAAGGTGCTCTTTTGAAACTTGGAGTTAAGATCTCTGGCCAATGGAGATATGAATTTAGCTTGTGTCTCACCCAGAAGCCCCAGCTCTGCGCAGT
GCAGAGGTGCACAGCTGCACTACTGATGCTCTCCTAACATACTTCACGAAAAAAGGCAAGTTTTGTTTTTCTGGCCTGGACTATATGGAGAGTCAACACA

>chr2:8103420-8103620
CAACTGTCAAAATAATGGATAGAATTGGTGTGTTGAGTTTCAACAGTATATTTTTAGGAAACATTTGGAAAAGCATTTGGTCAAAGCTTATTTTCAGAGA
TGCTTGCCTATGGCTGGCTTATCTTACATAACTCCAAGGAAAAGTAAATTCGTCATAATTCATCTAATCCCAATATAGAATCAATGGGGTGGCAAGCAAT

>chr6:128901958-128902158
tatgctaattattaatatatttaagtttatgacagacagagactcccaagataatgggtttagctataagaaagtgcctggattgtggtatgataactac
tgagagactgtgtggacaagactggatacctaagagtcaagtgactcatattttctgaatcaaggtgagtcatttctcatttcacatgtatctattccac

>chr6:128972514-128972714
ACCAGGTTCCACCAAGTCCCATAGTCCTCACAGTAAGCCATAGCGCCTGCTGTGTTGGGAAAACTTAGAAAAGTAAAGATTTCCTTTGTTCTTCAGACTT
TTCTATGGGTTAAAAATGGTAGCCAGGTCCTCACAGCACAGGCCAAGGGACATAAAGCAACTGAATTTGGTGACAGTTACTGTATCTAATGTTTTCACCT

>chr6:129210078-129210278
tgatggatcaggtctttgttttcattttggcaggtggtaccatctatgtgctgagtttaatggcctgaatggtacttcaatcatggagtcagttgtgcca
aggtctgggcacttgttacagaagcctaaaaattaaaaaaaaaaaaaagtgtaagaattgatagcaatgggtttcaaatcagattggtccctgcagaaag

>chr6:129216748-129216948
TATTTAGGAGTGCTGAAGAATAAATTAGCACTATGTATGAAGTCAGTAACATTTCAAACTAATGCAAGCTAGAATGATGGTGGAGTAGAGGTGTCAAGAA
TCTGTCCTGTCTAACGATTCATGTCTCATAGTCTGTTTGAAGTAAGTCCAGTGTTTTTCATCTGATCAGCATGCTGACCttaaagccatcataagtttaa

>chr2:9141511-9141711
aatgaatgtttcttgaacagaagcaaggcattgtcacaagggtcaatctgataaccatgacagctactgagtgactaatggatgacttgcagaaacatca
tagaaatgctggatagaaggctgactcatactgcagctgagacagaacagcgtgatataagattcatagtgcaaagcagaagagcatggatcactgtaaa

>chr2:9360280-9360480
AACTGGTTAGTCAACTTTCATCTTATTTAACAAAAGCAATGAAGTGGCCCTGAACGATCCTCCTGCCCCCAGTCTCAGCTCTCACAGGTCCTGCCAGACA
ATCTGGTTAATCAGCTGTATCTGGCATCAGGGGAGCCCCTAGGACCACAGGTCACTGTTTTTTCAGTCCTTCATTATTAAATGACGGGATATGCCCTTGA

>chr2:9378151-9378351
GGTGAAGTTCACCATTTATCTGTTGGAGAATCAGCTGAGCGTGACTACGTTATCTGACGCTCTGTTTCAAAGGACTGATGGGTTGTGTTCTCAGAAGGGC
TTGGCAATTCATCAGCAGCAGGAATGAGAGATGGTTCCCAGAAAACAATTTCCCTGTCATCTCAAGCTTTGTGTATGGCAGGAACCAAATGTCAGGTCTG

>chr2:9567381-9567581
tgatatagctgtctcctgggaggctctgtcagtgcctgacaaatacagaggtggatgctctcaaccaaccatggactgagcacaaatatctcttacttca
aaaaatgtggggTTTTTCCTATATATTCAATATGAATAGGGTAAATAATAAGGGCTGTCTTTCTCTCCGAAAGCTCTCATTCTTACTCTGACTTGCATTG

>chr6:129267372-129267572
TTTATAGTGGGTTTTAAAACACAAACAAATATATAAACACTTTATTGCACATGGGAAATATTTTGGACAAAGGACTGGGAAAGACACAAACAGGTTATGT
GACAAGACTGGAGTTATTCCAAGGTCAAACCACAGGGTGTGTCCTGACAGAGATCTGCCACTACACGTATTGCACTTTTCTTTCCAGCACTTTGAAATCT

>chr6:129599482-129599682
GTAAAAAATGATAGATTACTTGATTTCAGTATGTATTTGCTAAGAAAGTTATAACTTAGTAAATTATGCATTGTGACCAACTTGCAAGTTCCTCACCAAT
GCAGCACTGAGTCATTTTCTTCTGCATCATATCCATGTGAATAACCATGGCAAAGCAACTGAAcagaaagcagagtttattatttaaaaggctagatcat

>chr6:129747575-129747775
GTGTTTGGTTTTTACACATTGCAATGGATTCTTTGTTTTGCACTTGTTTCCCAAGCAAGTGTCAGCTTACTTTTGATTCTTTATAGTCTCTAATAGTGAA
AAAATATCTTGTCAACTATTTGTAGCTTTTCGGGAGCCTATGGAAAACACTGAAATGTGTCTTTGAACTCAGTGTCTTGTTGGATATATTCATTTCCCAC

>chr6:129966322-129966522
ttctatagatgtttgatagatccatttcattcatagtgtcttttagtttcattattactctgcctagtttttgtctgaatgacctggcacgtcatgagag
cgaggtgttgaagtcttccactgttaatatctagggtttgatttgggatttaaatttagtaatgtttctttttaaaatatgggtgacattgtgtatagtt

>chr6:129997655-129997855
CACACGGAAATATTAATGGTGCTGAGACATTCTTGCATCCTTATCTCTGCTAAGAGGGTGTCATCTTTACCACAGAGGCTAACCACATGCTCAGGGAACA
CTTCTTTGTGATTACTGTATATTGTTTGCCTCCTCTAACATCATGCAAAATCTGTGAGCAAGTgtgtctctagttgcatatgtagcagaggatggcctag

>chr2:9894324-9894524
AGATGGCGTACACAGGGGGAGGCAGGAGCAGGATTGAGTTCTGGGGCGGGTGGGGGGGGGGAGCATCCTTTCTAGTCATTCCTGGAGTGGTACAGGGGGA
GGCAGGAGCAGGATTGAGTTCTGGGGCGGTTGGGGGGGGGGAGCATCCTTTCTAGTCATTCCTGGAGTGGTCCTGACTTCCCCCACAGTGGTGTTACCCA

>chr2:10351294-10351494
CTTTCTTGTTGAGTCATCTCACTGACCCCGATTTGAGATTTTTTTTTAAAATTACATCACTTATTTCAGTTTCATTTTGAATAGGGAGCACTGAGAATTT
ACTCAATGTGCAATTATCCAAGGACTGGTGCCttttttttttttttttttttttttttGGTGTGACTGTCAGCCACAGAGCTTTCTTACATCAGCTGTTT

>chr2:10373358-10373558
AAGTAATATCCTGTCACTTGGGGCTTTCTTGTGTACACTCATCCTGCCCCTTTTCAGAATGTCTAACAGGATCGAGCTCTGGAGTTTATTTATTTATTTT
TATGTGCGTGTGTCTTGGTGAAATCCTCTTTAAAAAAAAAAAGCAACGGCAGGAACTGCTGGATGTGTTGttttttttttttttttaaatttttaCCTGG

>chr2:10517692-10517892
AACTCACATACAGGAATGACAGTCATATATCCTTTTGAATGATATGTGACTCAGAGCTTTAGAGCTTATGCAGTACTGGGCCAGAGCTATGCCTCAGTTA
GGAGGTGGATACTCTTTCCAgagtcaggaggatacggagttcaaattcatgtttaacttcatgatgagttagagatcagcctggaattcatTTGATTGTC

>chr6:130062922-130063122
CATATTAAGTAAAATAGAGAACAGAACACTGCATTTTGTCAGGGAAAAATATTGTAACCCCAGAGATTCTGACTCATCCCCTGATTATAGGCAGACGAAA
GTACAGCATGTATAACTGTGTAGTTCATGTGTAAAGCTATTGTTTAGACAGAAGGTCAAAGAAGGTGTATCTCAATTACTCACTGTTTGTCATAAGCACT

>chr6:134067341-134067541
gattcttgcccacttgagccaagttctgtttcgagttcctgccttggtgtctctgaatgatgtgcctaagtgactgattgtaacctgcaaaccagataaa
ccccttgtcttcaagttggtcaatgttttatcacagcagtaggaagcaaactaaggcTCCAACGAGCAGCTCACAGTCCTGCTGGCCTCTATCATTCTGA

>chr6:134225640-134225840
GCCTCCCACACCAGGCCTGCTTTTACTTATTTCATTTTCTCTATTTCATAATTGGTCAAAAGGAAACCAAAATTTCTAAGTCAAAATGAAATAGAAACAA
GAAGTGTTTGCGAACTGAGGGGTATGCTGCCGGAGATGACTATCCGTTTGCCAAGAGTATGGGCATAGCGAATCATCGCCTGCAAGGTACACACTTCACC

>chr6:134263375-134263575
CATTATCTGACATTGGTGTCCGATGGAGTTAAACGGAGCAATCAGAATAACTATTGTCAATAGCACAATGAAGGATTAAGCTTTGGACTTCCAGGTCACC
AAACCTGGAAGCTGCTTTGTCAAGCTTCAGGTCATGACCCACAGTGAGTCACTCACTGTGTGGGTGTACTTGGTCAACAACAGCCACTTTCTTAGTGAAA

>chr6:134413518-134413718
attatataccacaataagtggaccaaccaaattaataactttcaaaagatgaaataaagtggccagtaaagatataaattactcctcactccagtcagaa
tgatagtcattaagaaaacaaatggaaaataaaattaaacaaaatctcccaatattttttgaaagaaaagaaaacataacagatactggctagtatgtga

>chr2:11315719-11315919
TGTATATCtgtgtgtgcatgtgtctgtgtgtgtatgtggtatgtgtgtgtgtgCGCGCACACATGCACATGTGCATAAGATATAAATAGGTCAACTAAAT
GATTACAAAATATAGCACAAGTTATTCGTGTCAGGCTGGTTGACTCATTACTCCACTCTCAGTGTCTCAGTGTGCATATTCCTGTCTCAGAACCTTTACT

>chr2:11625880-11626080
taccaacttagccatttctctattctcATTTCTTCATCTTGAATATCAATTGCTAAGTAAGACTTAAGTCATACATTCAATGGAGACTACATTTTAAAAT
TATCTACAAGTACTTGAGAACTTGATGACGCCTCAGCCCTGGGTCATGTAGACTGAGTCTGAAACTCCATGTATAGAGCTTAGCGTAAAAAGAAACTACG

>chr2:11630564-11630764
ACGTTTATAGAGAAATCCTTTTAAGTGGTTCTCCACAGAATCATTAATTCAACAGGTATCATGTGCTAGGTCCTATACTCAGAACTGAGACTAAAATGGT
AACAATAGAAGAAGACAATTTCTTTTTCTAAAAACACACAGAGCACAGCTGGAATTCTTGGGCATGTACAGATTGATGGAGGGTACAGTTTTAAGTTGGT

>chr6:134829521-134829721
gttgcctctgccttctgagtgttgggatgaaaagacgtgtgccaccgctgtcTcactttttgagtattgaatcttgcgggtacaagataacatttgtgta
cacgcttttgtgtggttgtgtggctccgtttctttttgactgaatacctagaagtggttatatggtaactaattcttgtgtttcatgttctgaagaactg

>chr6:134906871-134907071
ATGGGTTGGGTTGATTGCATTCAAGTCTCAGAGATGGAGAGTTAACTGTTAAATCTGACCTGCCTCTGACGGTGAGGATGGAGAGTGCTTGTAGCATAAT
TTGGATCTGCCTCTGACGAGGTCTGTGAGAGTTAGGAAAGGAACTCTCTCACTTGTCACCACAGATAATGTGCTCATACCGTGTTCATGTGTGTCACAAG

>chr6:136499258-136499458
gtcctcagttagctcgagttcttgtctcatgttgtagctcagaatggactcacaaaactcacagtctttctcctgcctcagccttccagaggccagtctt
acaagtgtgaattaccacacAGTTTGCTGTAACCCTCTTAATTGATGGTGTGTAGCTTGTGACTCATGTTCATGTTCTCAAGCATGAGTCAACATTCACT

>chr6:136803148-136803348
CACCAAGTTTCTGCCACACAGAAAGCATTGAACACGAGATAACCATATCTTAATGAAATGCCAGGTTCCTGCTCCAGGAACTGTAGGAACAGTCTCCTAT
TTCTTCAGCCAGTGAGAAGACCCGTAAACATCAGATGTAAAAACCTAGAGATCTGAAAAACAAAACTACCGTTTTGAGTAATGTGTACAGAAAGCCGGTA

>chr2:13665146-13665346
AGAAACCGACTTCTCTACTTTTAAGTTGAAGAGATAAATTCTCCTTTGATTAGAAACACGTAGCTCATGACACTAAAGGCACAACTGAGTCACTCTTCTG
ATAGAACGCATGCTGCATGAGGTGTCAAACTGTGGATGTATTCTTTTGTGTTTTCCCCAGAATCCAGCTCAGCCGTGTGTCACACCATGTGGTGTGTCAG

>chr2:13688388-13688588
gggcaagtctgttggaggtgatgatcttgactggattaatggagttggaaggacacacccactgtgggtggtcccattcccttggctgggattctcaact
gtttaaacatgagaaagtgagtggagcacaagcatgcacaggtctctacttcatgactgtgagtgatatatcactaactgcctcaagctactgctgatgt

>chr6:140514648-140514848
ATTTTCAATTTCTCACTAGGCATTTTCTTCAAAGCTATCTGCAATCATATACCTTGATACTTTTCCTTATCTTCTATGCCAAATTTAAGGAAATTGAAGT
CAGGTTTTTGGTTTTTTTTGGGTTTTGGTTGTTTTTTTTTTTTTGGCTAGAAAGCAAGCTTAATCATAACACATTCTTCCTGGAGAAACTGCTTTAATTT

>chr6:140541956-140542156
ataaactgaaggatggccttaaactcctgaccctACACATCACACTGGAGTTACATGTCCACACATGTCTTCAGGTGGCAGTTCTGTTTCTTGATTTTGA
AGAACCTACCATTTTTCTTAGTGGTCACGCGTTTCCAGCTTCTCTGCTGTCATGACCTAAGCATCGCTTTCCTAAATCAGATGCATTTCTTGTGGTTTAT

>chr6:140615058-140615258
TCTACTGTTCATTTCATACCACCCACGTAAACAGGATGAAcacgcacgcacgcacgcgcacacacacAGATAAATAAAAATTTGAAAAAGATTTAATTCC
TGGTTAAAACAAAACTCAGGCTGGACATGACTCATAAACCTATAGGCCAATTGCTTGGGAGAGAAATTGAAAAAGCAGGATTTCTGGAAGTCCGAGGCTA

>chr6:140722749-140722949
ATGTATAAACTATACTGCATCCCATAATATGTGCTGCTACAATAATAACTGCACTGTGTGAGTCATATTCTCGTACTTGGTATTGGCTTGGGTATTTGGG
TATTTGACTAAAGCTTACACTAAAAGGTACTTCTCACCTGGTAACTTTCTAGAGCTGGAGGGAGGATGCTCGGAAAGAGTTGAACTTTGACCTCTTACCT

>chr6:142448437-142448637
CTGAGGATGGGATCCGTGGAATCATCGATCATATTGTGAGTGGTCACAGGAGGCAAAGACTGTCTCTGAGGGAACAGAGGGAAGAAACGCATCCGTGGTG
AAAAGCATTAGTAAGCGTGACTCATTTCTGCAAAAGGCAGTCGATATTTCACGCACGCTGCCTGTACTCATCCTCTGAGATGAGGCTGGTTAACATGAGT

>chr2:14138631-14138831
TTGCCCTTTCTTGAAAAGCTGGCTTCCCATAGGCCTTCACTGTCTTCCTCTTTTTTCTACACAGTTGTGCTCACCAGGCAGCATTACCAGAGCCCACAGG
CTGGCCGGCTGTTGATAAATGAGGAGATCTAGATAGCTTTCAAGTAAAGTCAAGGGCTCCAGCATGGGATCTTTACCTGAAACAGTTTCTGTTGCCTCGG

>chr2:17386415-17386615
AAATAGTTAAATGCAAAGTTCATTGAGACAGGTTTCCTCTAAATGAAATTCAAAAACAGATCTTAGCACAGAAAGCTACTAGCAAAAAGGCCTGTCCTCG
GAGGTGGAAAATGTCAGGATGTTTAAATGTTAGTGAATCACCTCCTGGTTTGACAGATCAGGCTAATCTTAAAAGGCCAAGTTTCCATTTGAATATTAAG

>chr2:17673138-17673338
ttggtatcttttagaattttactgaagtagaatcatatagtatgtacttatgactggctcctttcacttcatatcatcactttgaaactagttctctctg
ttgagggaactgagtattttgttcctttacttgctaagtagtactacattgtttggaaaggcgaaaatatccaaccacctgttgatgaacagttaggtgg

>chr2:18441082-18441282
GTCTTTCTATGCTGAGGCTTTTTGGCTGACTCATATCCTTCAGTATAAAAACCCCAGAATAGATACAGAAGTGAGATTTCCAGGTTAGTGCTAAGGGCAG
AGGAACCTTCTGAGGAAAATTGGTGTCCTTCACTCTAGAAGCACAGCTGGCCCAAGCATCATCTTCTTTCACTGTTGCTGGGTCTCACTTCAGACGCTGA

>chr2:18519400-18519600
CTCTTTACTGGAAGCCATTATGACTAAAAGCACATCTCTGCTGACTGCTGATGACAACATTATGTCTGTGGTTCAAAGCTCCTCTGGTTTATTTCAAGTG
GTAAACTTACTTTAGATTTGAAAGTAGAAAAATGTTGTCTTTATTCAAAATGTTGTATGTTTAGGTAGCAAGATAAAGGTGATTGTGGACTGTCATCCTT

>chr6:142867425-142867625
GACATTGCTGTCTTGATGCATGCGTGTGGTAAATTGGTCATTTCTTTGTTTTTGTTTCAACATGTCAGTTCACAGTGGCTGATCACAAAGTAGGACCAGT
GCCAGCGCATGACATAGGAGTAGTAATGAGTGGGCAGGATGCTGTGCTGTGCTCTGAGCAAAATATTCAACCCCCTGTCATTCACGCCACTTCTAGCAGA

>chr6:142909698-142909898
CAAAAGGCCTCATTTGCCTTGCTTTTAACTTTCATCTTGCTGTTAAAGACATGTTTTTCCCTCATCTTCACTTAGCTCTTCAGTATCAATCCTGAGTTTC
TCAGtttgtcttagaactaggtcttgctgtgtagctcaggttcgcctcgaactcactctgtgcctaagactgagtctcctCCtgccacacccactccagt

>chr6:142952256-142952456
TTCTTATCATGGCTACCACTTCTCCATAGGCAGAGGGAAAACATGGGAGGAGATGTATGGGAGGCTCCAAACCAACCATCGTAAATATCAAGGATGTCTA
CAGCAAGGAGCAGCAGACTCCATCCCAGATCAATATTCTATTCCTGGGCTGTGAAGAAAGCTGAGTCAGAAATGAAAGAGATGCTACAACCGACAACGAG

>chr6:143868294-143868494
CTGAAGAGGCGGTGGCTTCCTGTGAACAATAACAGCCTCACTTAGACTCCGGTGGCAACAGAGTTGCCTCATCCTGTCTCTTGTGTAAGTTCTTCTCACT
AAAGATGTAAAGTACTACCAgggcacagtggttcatgtctgtcatgccagcacttaggtgtggagcaaggaggtcaggcttcagagtgcaaggccagccc

>chr2:18691920-18692120
TTCCAAAATGACTCACAGGCAGAGAAAGTGTTCACATTCAAGCCTTCCAAATGCCAAGTTCTTTAAGATAGTGTACTTCaaaaaaaaaaaaaaaaaaaaa
aagaaaGTCAGCCCTCCTTGGTTCCTACAGGCAACCTAAAGCTGTGTTTTGCCCAACCACTCCAGTCACACCTTAAACATAGGGAGGCAAGGCTGTAGTG

>chr2:18928460-18928660
GGAGTATGTATGTGACTCATTACTTTGGGGTGTGCATAGACAGGTCTTGAGATGTCTAATCAATTACAAATGTTATTCTGCAACTAGAAATACTTGGAAG
CAATCTGCAACCTGATGTCAGCTAAGGTTCAGGAGAACCGTGCTAGTGGAACTGATAAAGTCACAAAGGGATTCAGAGATAAAGAAGCGCCATGCTTGCC

>chr2:18946586-18946786
agacaaagaaattcttcattctctttatcaatttcattgtgaccctaaggtgactctcagaaataaagtttGGAGGGCCAAGGGACAGGAACCATCTTGG
TTACTATCTTACTGAGAGTTGAGTGTTGAACCTTCGTCCTTAGTCATCCTTGCAAACCACATTCAACAAAGATGTGGTTATCTACAAACACTACAAACTA

>chr2:18953011-18953211
AGGTGAACCCACTCGCTGTTCATTTATAGTAGAGCATATTTTAAACCCACAGCCCATAACTGCACAAAGATAATAATGTCTCCACTAAACTAATTTTAGG
TAAAGTCCATGTTTCCAACACACTATAACTTAAGAAAAGAAAATAAAGATGTAATCCTGGCATAAAAATCCCTCACTGGAGTCAGAATGAAACCTTCAAC

>chr2:19327934-19328134
TATGGGGTGAGATGACACATGGGGTGGAGTGAGATGACAAAGGCTGGGGGCGATCTCACGGGTCCTATAAGAAATTGACACATCAGCAGTGGTTAGGCAG
AGGCTGTCTCATTCAGGTTGGTAGGTCCTGCTGAGTCATTCTTAAGTGGAGAAGAACGACAGGTCTTGAAAATTGAGCCAGGCTCAGGTTTGTCCAACAT

>chr2:19540980-19541180
AGATGATAAAGTGACAAGTGTGTAGCTAGGGAGCATCTTCAAAAGCTCTTAGCAGAGAGaactggcacagtctctctcagcagggctgtttggtaatgcc
ctccaaggtgactaatgtatgtatgctctgactcacaaattcccttttaagaatttacactgcagatTTCCTGGCGCTTGAGGGTGTGCAGGATTATTCA

>chr2:19579634-19579834
AGCTGAGATAAAAAAAATCGGCTTCAAATGCATCCATGGTACAGGCTTTGTGCTTCTTCTCCCCAGAAGCAAACACGTCATAATGACAGGTCTCTCTTCT
GCTATTACTCAGAGAACCTTTGAACTCTCCTTTACAAAACACCCCCATGGTACATTGTCTTTCACTGCAGGAATGTATTGCATGTTTCCAGAAAGATTTA

>chr2:19628285-19628485
ttcaagtggcacagtcagcattttctaatgtatttacagtcacagaactactgccacaatcttagtttagaacatgtttaccattgagaaacctatccgt
tagtaatctctccccacttccacattctccctccagacttaggcacttaaccactaaatttacatttctctatttgcctgttctgagcatagggtaagta

>chr6:144043529-144043729
GGATGACTCAGAATAACAACATCTTTCACTGAGGTGTGAAATGTGTACCTCAAATTCAAATATATGTACTGAGTGGCCTCAGTCTCAGGGACTGTGCTAA
TGAATGGCCTCTGTTCTCTTCTTTAATCGTCACCAGAAGTCTGAGAAGGTGTAATTACTTCTGGGTTATAGGGTCTAAGAAAGacacacacacacacaca

>chr6:144485632-144485832
TTAGATATACACAGTAGAAAGAAATGGTCTAGATAAAAATTTGGCGTGGGCCTCTTAAACTCTCCAGTTCAGTTGTTCTATTGCTCAGATCACCGAACCA
TAAAGCCCTGAAGATAAGGCATCCTGGGTTTCCTTTGCGAGCTGAATGAGTCAACACACATGAAGTGACTACGAAATGCCCACGTGTCCACTATCTGTTA

>chr6:144643124-144643324
TGACTGAGGTATGAGCTAACAGACCTCCCAAACCCTGCTCTGCAGCCCAGACTTCTTCAGGGTGAGTTAAAAGTGATCTTTCAGGTTGAGAAAGAGGGGA
AAGCTGTGTGTTGGTTATCTGTTGGAACACTGCACATGAAACCCTTTAACGCAAACTCATGTAAATTTGATGACTATTATCAGAAGAGGCAAAACTCTTG

>chr2:22811572-22811772
AAAAGGCAGGGACAGGGGTCAAAGGGGTGTGCTGTCGGTCTGAGTTATTTCCTCTTGGGTGAGTAACTTGCTCTCTCTCATTCGTTACCCAGTGTGCATC
AGTAGTGTATGCAGACTGAGAAACCAGAGTCTCAGCCTAAAGGGAGGGTGAATTGCTGAGTCATAGATGTTACATTGCTTTAGTTTAGTGCTTTTTCCGG

>chr2:22822352-22822552
ATAATGATGAGCTGTGCTGTATGGCACTGAGGTTGTCCAGCAGGGAGCTGACCCATAGTGCTTTCTGCTTTTTACTAGGCTCCATTTCTGGCACTCCCAT
TTCCTCATTCTGGGTCATCATGCACAGCGTCCATCCTTTGTCACTGAATCATCACTTGGTGAATGCCTGATTGCCAGCACAATCATCTGCTGATGTTATC

>chr2:25869750-25869950
CCTGTGATGTCCAGAGACCCCCTGAGAAGATGGATCTGGCATCTCCAGGGGCTAAACTCATATATCTCATCCTCTGAGTCAACACAGCTAGACACATATC
TATCTTGGCCTTCTAAGCCCATGTTCTATGCCCACATCCTAGTGACTCACTTTCGTGACTTAAAATCAGATTCCTCCTGAATTAGCATAAAACAGAACCC

>chr6:146221442-146221642
AGAACCGCGTCCCTGCCATGAAAAGCATTAGCAACAAAACCCGAAAGTCTGAGAGCACCAAAATAAACTGTCTGTGTGAAAGGTGATTATGGTAACCGAG
GAGGGAGCTGCGGTTCAGTTCTCGAATGACTGGGCTGTGCAGAGGCAGCCACAGATCTGCAAGGTCATCAGCTGCCTTCCTGTCCCGCTCCCACCTTCTG

>chr6:146579295-146579495
atatatttatttataATGTCATTCTAAAGAATTTGATATAAAAATTCTGTCTCTTAGAAGTCAGAATATTAGAACCTAAAGGAACTTTTTTTAGGGTAAA
AGCCTTTACTTACCTGCTTTGAACATGAGCAGTCATGTACTCCTAACACTTATGTAATTGTACTTTTGTTGTTAGTGGTTGGAGATTGTATATAATATCA

>chr2:25961030-25961230
cacacacacacacacacacacacacacatatctccaggcccagatagcttcaccagccagccctaaggtttcagaatgaaatgaaacaaatcatagtcaa
attactacacagaacagaaaaagaaaaacatcccttatctctttttgagtctgcatcatcctaatatcaaaacaagaaaaagaaatgcatgagaagaaaa

>chr2:26498381-26498581
TGTGGCTATAACACATACTCTGGAGGGAAGGAAGAAAGGGCATCAGCTGAAACATTCCGCGGCCAAGCACGGCTGAATTCTCTCCCTGTGCCTGATCCTG
GCTGATCTGCTGAGAGCCCTGTCAGGCCATGGTGGGGCAGGTCTACCATGTATGTAGATGTCACATACATGCTGGATGACGCTCACTCCTGAGTACAGTC

>chr2:26502763-26502963
GTTCTCTCCTTCGATTACTGGGAGAAGAGTGCAGTTGGTTACTACAACAGGAGTACCCCGTTCTGTGAAGCCGGAAGGGAAATAAGGGCTCCCCTCTCCG
GCTCCCGTTCCAATCAGCACAGGATTTTCAAACTTCCGAAATGAGTCAGTCCCACGCCCACCCTAGGCAGCAAGCCGCCTGCACATCGCCCCTCTTCGAA

>chr2:27438402-27438602
tgccacaccccCGCAGGACCACACCCCCGCAGGGCCACACCCCCGCAGGGCCACACCCTCGCAGGGCCACACCCTCGCAGGGCCACACCCCCGCAGGGCC
ACACCCCCACAGGAAGCCACAGAGCAGCTACCATGAGTAAAGTGTACCATGAAGCCTGAACCAGTCAGGAAGAACCGTCAGTGACTGGACTCTTCGTTAG

>chr2:29346350-29346550
AATACCTTGCTGTTTCGAAAAaacatcaattgattcataccttaaccaattatttaggctgccaagtggcagttttcttgtatcactctgccttcattta
tgtgttggcattttactacaggtaagagagttcttcccctttatttatGAATATGGACTCATTCATGTACTCTGGGGACATTTTATTGTTTTGAGAAATT

>chr2:29457796-29457996
GGGGGTGGGGGTGGGGGTAGGAGGGTGGAGGGGAGGAAGTTAGGTTTggggctggagggatgactcagctgttctgaacagtagagttcatttcccagta
ctcatgttggccagctcatagccacctgtaactccagctccaggaagccagtgtatctgccctctgaggctggctacactcaggtgcagggactcacaca

>chr2:29673164-29673364
AGCCAGCCAGCATCAGAAGGAATGGGATGGATGGACTAGCAGTGACTGATACAGGGCAGGTGTGCCTCTTCCTGTAAGTGAAGAGAAGAAAGTATTGGTG
AGCCATCTAATTGGGAGAGTGAGCCTCGTGTCAGTGCTGGAGGATAACCTGTTGAAAGCCTGTGGGCTGTATGGAAATAAGATGTATTCAGAGTATGACT

>chr2:31042842-31043042
CCTGGCTATGTCAACAGTGTTATTACTTGAAAACAAGTCACTGGGAAAACCTCACACCTTGGTTGCTATGGAGATTCAGGTCAGCAGCTTCTCATAGAAA
CTTAGGATCTATAGAAAGGGTGTCTCACCCAATTGGGCTTTTGAAGTTTAGATTTTCTCAAACAAAGCTGTGGCAGGTGACTCACTCTGCGGAGAAGGGG

>chr6:146665418-146665618
GttatttaattcttttaacttttttttttttaatttGAGgcacacttgtgccacagcaagtggaagtcacaagacaacttggtggagccagttctccttg
caccatccatgtgggccctagggatgaactcagtcaccaagcttgatggcaaataccttgacctgctgagtcatctcactggctcAATGACGTTATTTAT

>chr6:146907391-146907591
AAAAATTACTACCATGTCATCAGTATCAACCCCAAACCTTTGTTCTTGTTAGTAAAGATTTGGAATGCTGTTCCAAGTTCAGTGTATACTTAAGATAGAG
AAGTTCTTGACAGGTAGCTTAGCAGGGTGAGTCTACTGGGGTGTGAGGGTGGGGTTGACAGTGCCAGTTTGGGCACCCTTTGTACGAGTGTCAGTTCATA

>chr6:147117821-147118021
TGGGTGAGAGCGCGGTTTTGGAGCGGAGGTGAGGTGGCGTTGTTTCCTTGGTTCCTCTGTTTGGAGGCACTTGATACCTCTGGAGCATGCGTCCACAACA
CCACCTGGGTGCATGAGCTCAGCCTTGAGTCACAGGACAGATCAACTCTGTGTGATTCACCTTCCTGGGGCTCCTTAGTCATCTACACTGGTCCAGACAA

>chr6:149193688-149193888
gcttcctcttcatttatctggtttgttgccaaaacaaacaggatgagtcagcaacacttgctaggctcctgaagaaagtccctgaagctctagccaatct
cagaaacatcataaccctaagaaaagagcaaaccaatcaggataaaggccacctacttctccctggaattcccctaatcagctttaaattgagcctgtga

>chr6:149278934-149279134
aataaatcgcctttctatatatTTCTGTTGGTGTTCAAGAGTCATGCATGATTCTGAGTTctatcttcagcttgagagagggtcatgaagaagaggtgaa
tgggagcagcagaggaatgactcagagtcagtgatagatgcaagctgacagctcagtgatctacttgagatagctctctcttgcagaccaaggcccagtc

>chr6:149332729-149332929
aggggtatgcactcttagtcactgagtcatctctctctagctccAAATTGAACAAAGATGAGAACAGAGATTCAAATGTGTATAAGCAAGCATGTACAGA
TTGAGTCATAGAAATATCAAGATAATGCTTATATGAAAGAGCTTagctagtgatgctgtttgatgcttgtcaaccctgtacttgaggggatgaggcagga

>chr2:31172690-31172890
attatgtgttctgcctgtgtaccagaagagggcaccagatctcattagaggtggctgtgagccaccatgtggttgctgggaattgaacttaggacctctg
gaagagtagccagtactcttaactactgagtcatctcttcaacccTAAGATGAGTCTTTTTTAAAAGGAAAATTGTGGTATGTGTTCTATTGTCTTTAAG

>chr2:32882364-32882564
CTTGGATTATCTCACAGAACGACCTCCAGGGCAGGCAGGGAGCAGGGAGAGCAAGGCCTTAGCCGCTAAGTCCAAACCCTACTGTGACTGCATAGCTACG
ATGGACAGGGGGACAGTGTGGGAAAGGCCCTAGAGAGACCCGGACAGGGGATGAGGGGCGTGGCGTGGGAGTGGGAGGAAATGAGTGGGGACTGTATGGC

>chr2:34742728-34742928
ACTCCTGGCCTAAAACATCAGTTACTGCGgtgtgtgggtgccaggtgacagagcgtgctgggcacagaaggaacatggaggtcagaggcaactttctcca
gtcagttctttccttccactttcacaccatttctaggaactgaactcaggtcaacagactttcatagcaaatacttttcctactgagtcatctccttgac

>chr2:34953734-34953934
GGCTGGTAAGCAGATGGTGTGGGGAGGGTGTGTGAGATGGGTGCCTTGGACTGAACTCATTTATTCTCTAGCCTGGCTTCTCTGCCCAGTTTCTATCTCC
TAAGTACTCTAAGACACAGACAATCACAGGAGTGACCACATGCAAAGGATTGGCTTAGTATTAGTCACTTTCCTTAGGTCAAAAGTCCCCCAAAGTTCCC

>chr6:149355229-149355429
atcctttatttatttgctgtctagaggcaggcagtttttactgtctgcttcttactgtcttcTTCCTGTTAGGTGGCCCAGGGTAAATCCCTGCTGGTGG
CTGTGTTCCTTTATTCTAGTTTCATGTGACTCAGCTCTGCTCACTGAGACTTATATCATTTGCATGTGTTGATTCCACCCTGGATTCCTTGAATTATTTT

>chr6:149355858-149356058
ggcctgggacttagactgcaaagaaaacaagcccgggcctgcctgagtttgtcttgaagctaggtcacttggtcataacgataagggaaggaatacagga
actggttctgactatcttgcctgactcattgaccacctggcaggccggtgcctcctgctcacccccctttctatagagagcatagttaaaagctgaaaca

>chr7:3444688-3444888
ctacacagagaaaccctgtctcgaaaaaaccaaaAAAGAAAAGATTCAAGCTGCAGATTCCTTGCCCTCTCCCTCACCCCTCCTCTAGCCTTCACAAAGT
TGCAGTTTCCCTTATGTGTCCAGGTATAGGAGTGAGGGTCTAGCAGAGTCTGGCAGCATCAGCTCCAGAAATGATTCATCGTTACTCATTTCGTGTGCAG

>chr7:13035022-13035222
CCACACATGGCATAAAGGGGCAAGCCTGGAAATGACTTGTAGGCTCCCTTATGTTGGTGTAAGGTCCAGGAGCTGAAATTAGCCGATTCTTCCATTGCTT
GCACCTCATCCCAGTGAGTGGTCCCACCCAATCCACGGCCACATTTATCTTCATTATAGACGCTGGTGGACCTCACTTGTACCTCCCACCCCACAGAAGG

>chr7:16250768-16250968
CATTGTTGGCAGTGAAGCTTTATCCTGGTGTCCTCGGTGGGCTGGAAATGTGACCATGGTGTATAAACATATTGGGCAATGTGGTCCTTTGAGAACTGTG
ACCGATATCTGTGGGTTTGAGGTTTCCttctcaaccttccgaaggctgagacctttaacacagttcctcatgttgtggtgacccccagccataaaatgac

>chr2:35329160-35329360
AGCTCACAGTTCTGAGTCACATAGGTCTAGATTTTATGTGAACTGGATTCCAAAGATGAGCAGACAGGCCACAAGATGTTTATCTGGTAACATTTGGTGA
TCTCAAAAACATCACTGTAAGTCCCTCCCACCGTGGGCAAATTGCTGAGCTCCTGATCACAGTGCACCACAAAACCTCCAAAGCAGGGACGGTTCTTAAT

>chr2:35333940-35334140
AGTTTACAGGAAATTGCCTGCCTGTGCCCTCTTTAAAACTCATTACCTAGTTTAGTCACCTCTGAATCACTTTATCAACATTTTACATTTTTAAAAGCAG
GCCAGATAGTTATTCACTCTGTCTTTTACAGTGTAAAGCATATGCTATTCAGTGACACTGAAATCTATTTCATCACAAACTGTATAAACAATAGCTTCTG

>chr1:4858696-4858896
GCTGACTTTCCACTCGCTGCCAGCTTAGGATTTAGTGTTAATACCAAATAATGTAAGACTTTCAGACGCCCCCGGTTCCTCTTTCTTAAACAGGTGTGTT
GACCCGCATTTAATTTCATGCCCCGTTAATCCGTATGTACGATTTTGGTCCTTTCAAATATTTCCTGTTTGTTTTCTGTTCCAGATATTAGCCTGTGTTG

>chr1:7166000-7166200
ACAAGAGACAAACCACATAAAAATATCCACATTTAACAGAAAACAAAAAATAAGAGAAGTTAAAGAATTAAAGGAGACTCATTCTGATAGAAATTTGAAA
TGACTGAGCTGCAGCATTCATATCCTTCTAGACTACTGAAATCAGGAATATGTGCTGGCTATCTAGCACCTGACTCAAATGAGAATTGTCACTTGTACAT

>chr1:13231546-13231746
GTTATCTAACTTCTCTAACCTGCTTGCAAAGCAACTTCAGTCTCACAGATACCAAAGGACAGGCTGGACTCAAACTCAGGTGTGACTCAGTAACTGACAC
TGGCTGAGTGCCTCATACAGTGATATACGTGCCCTTCACCCGTCCTGTGTGAGCTCACCACCACTGCACACAGGAAGAGAACAAGGCACCAAGAGAACAG

>chr1:13304932-13305132
TGGGGTTGGCAGAGTCCAAGTGGCCTCTTGTTATGCATGAGATAGACTGGCAGGAGGCTCTGCAGGTGCCACCTTGACGCAGATATCTCATTATTATGTG
GAAGCTAGACTGCCAACTCCTGACTCAGAGGACACTCACACAGAAACTACTGAGGCTACTGCAAACACCCCGGGAGCATGCAGCAATCTTCAATAGTTAG

>chr1:13454682-13454882
TTGTGACAAAATCGCAGTGTGTGTGAGACAAGTCACAGTGAAGAGCACAACTTGTTCTAGTTCATGTTGGGCAAAGAGGAAGTGACTCATTTCATCTTAC
GGTACTGCAAAGTTGATTGGGGAAAAGCAGATTTATCTGTTCAGAGGACTCAACCCTTCCTTGCCTGTCCAGGAAGCTTTAACTTCAGAGCTTGGGGAAA

>chr7:19800910-19801110
TCATAGGAGCTTAAATGAGGGCCTGAATTGATCCTGACCACTAGAGGGCACACTGAGAACAACCTTCCTGCCTCCCTTGATTGGGATCTGAGGCCACACT
CCCATGCCTCTGGATGCTGTTGACTCAAACTCCAACCCTAAACAGAGTCATAACCCAAACCCTTGCTCACACCTTCAATTCAGTTTTTCTTCCTATGCTA

>chr7:19818580-19818780
AGATACCCAAGCAATAAATCAGAGAATTGGGAAATCCACCATGAGCATGAAGGAATGACGTGGACTAGAGGAGAAATTATCCAAgtgtgtgtgtgtgtga
gtgtgtgtgagagagtgtatgagtgtgtgtgactgtgtgcatgtgtgtgtgtgagagtatgtgtgtgtgcatgtgtgtgtgagagtgtgtgagtgtatgt

>chr7:19932978-19933178
GACGGGGATGGGGGTTGGGTGAAGGGTGGCTGAGAACCTGAGCACCTCCGGCCGGGGacacacacacacacacacacacacacacacacacacGGGCGGG
GCTGAGAGGAAGGGTGGCTTGGTGGCTTGGTGACGCAACTCAGCCCTTAGAACACTTCCAGGGATTCTGGAGGGTCTGATGCCCTCTTTGGGCATTCAAG

>chr7:24461542-24461742
CTCTCTGCTCTCTCTGGTTCCCACTCATCAGCCACACTGAGCCGCTCTGAGTGATTCTTTGCcctcagggcttttgcgatgactctttcctctccctcaa
aggctttctgtaggaatccactagacttcttgcacacctttcctggctgccctccgcatcaccctcccaaagcaattaagccatttacctctctccctac

>chr7:28382708-28382908
AACTGTAACTACTGCAGCTGTCTTTGAAGGGACTTCATGAGAACTGTCACTTCCACCCCACCCCCACCCGTCTGTGTGTAACTGAGCCACCGTGGGATCT
GTGCTAAGTGTGTCATTCCTAGCAGGTGCCTGGGTGGCAGGATTGTACACATAGCTTTCTGTGGCTCACTCAGCACTGTTAGACTCTGTGTACAAATATT

>chr2:38474938-38475138
TTCTTAGAGATGACtttaagaacagctttaggcttacaggaaaaggaccaagaggtacatagaatgcctaggtattcccccagccaccaccccactattc
ccatactgactaatctctgactacatgttgtatttgcttcagctgacaagcaatatggaaacacactcattaactaaagcccaccgtttatgtgggatcc

>chr2:38507393-38507593
ggtgtggtggtagtgtttttaatctcaggacccagactgaataatccctgggctctttgactagccagccttgcctaactgggaagtccctgagacagta
agagaccttgtcttaaaaaaatgaaacaaaacaaaaactcccccaccaaaccagagtgtatacttcttgaggaacaactctcatgatgatcccccacaca

>chr2:38619416-38619616
GTTAGTCACCATAAGTATGCCTGTCTCTCTTTAGCTGGTCCTAAGGAGACCTTCTTTAGGACTGACTGACTCAGAGGGAAAGTCAGCCATCTAATCAAGT
CTAGAGCACACCACACTCATCTAGAAGCACACTCTGGCAAACAACAGCAACAATGGACTCATGGTCATGAGGAATTCCAGGTCACACTGACATCCCCTGG

>chr2:43669596-43669796
AGATGTAtgtcatatgtaacacttttcttaagaagaaaccatacacacacacacacacacacacacacacacacctctagtcatcacagagatgggaaac
ataataaaccagatcaatatttgcactagagctaaaacatagacttttcattgggattactaacaagattttcttacaggagcaggtatgactcaaaaca

>chr7:28430524-28430724
TTTCCTCAAAAGGAGGAGCTGATATCTTTACAGGTGGTATTTCTTCAAGGGCTGCAGCTCTTCCCATTCTCACACTGCctagactgtaagaggcttgagt
gcagggaaggttatggttatatgacacactgctataccatagcatctggcaaagagcaggctctcaagaaaCAGCTATGACACATTTCCCCACTGTGCAG

>chr7:28821676-28821876
GGGTTCCACCCACCTGATAGCTTGGGAGTTGCTCTAGCTTACCGTGGGTGGTGATGAGTTAGATCCTGGTAATTGACCTGCAGAGGAGGGCGTGTGGGTG
CAGATTGAGATGACTGGTCCGGGAGCTCCAGAGGGTTCCAGCCTGACTGACATCTGTCCTCTTGTTTCCAGATGGCCCGTACCCATACACTCTGAAGTTG

>chr7:30420350-30420550
TGCACACTGCCAGAGAGTGCAAGGGAAGCTGAGGGCAGGGCAGAAGCAAGGGAGGGGAGACCCAACCCCCGGCAGTGTTGTAAGAGAGAAGGAGAGATTT
GGTCATCACAGTTCAATGCCAAGGAAGGTCACCAAGTGGGAACTGAGAATTGTTGGTTGCCTGGTGGACTGGGAATTCCTGTTTGGCTCACACCTCTCTA

>chr7:30846513-30846713
cacacacacacacacacgcacaGAGAGAGAGAGAGAGTACCTGTGTACTACATTGTGAGGCTGTGTCTCGAAACAGTAAAACTAGCAATGGTCCTGGTAG
CAAGGGAGGGCCATGGTGGTAAAGAAAGCACCTCTGGGATTGGCAGCTGTAAGCTTCCTCATTCAGTGAGAAGAGTCACAACACACAAATGAGTACACAG

>chr7:31002748-31002948
TCCATCTCTTCCCTAACCACCCCTTCCTTCCTCCCAGGCCCGGCTTCTGTGGTGAGTGATTTTTGTAGCAAGATGTTTACGCCTTTGGTGGTGTGTGATT
CATCTGTTACCCATAAGGCCTTTCTTTGTTGACTTCCTGTTTCCAAAGGCAGGTTTCCATTTACTGCCCAGCCCGTCCCGTGTACCCTGCTGGGGCACAG

>chr7:34342097-34342297
CTAGAATGGCTACAAAAGCTAGCAGCTGGAACTCATTACATCCTGCGTGGGCCCAGGCTCCACACAACCTTGGCACTGCTCACTTGCAGACTGGCAGTCT
TAGGGAAGTAACTTTCTGGGCTGAGTGGCTCTAGGCAGATTTATGCTCCTAAAGCATCAGTGACTGTGAGTCACCCCGAAAGCCTCACTCCTGACTCAAA

>chr2:44607244-44607444
TGTCTGAAACTAAGAGTCATAACTCTTATGAAAATAACTCAAAATGTGATTTTCAATATGAAAATGCAAATATGACTTAAAGTAAAACTTGTGCTTGTGT
TTAAGGCATGAGTTCACACCCAAATGCTCTTCTCCAGACTGTATGCTAATCCTGTCAAATGGTAGCACAAGTGTAGGCATTCATGCCACTATTAGCCCAG

>chr2:44894307-44894507
atagaaacctgactaagacaGTGACATTCTGAATGAATAAAAATATGTACATTTTGACTCTTTGTTACATATCCATTTCAAATATAAGAAAGTAAACTGG
TGATATATATACAGTACATAGATGTAAACAGGGAAAAGTCAATGAGAAGCTGCAATGAGCTGCAAAGCTCTTTGAGAAATATGCATTATGTGTGCACATG

>chr2:44899446-44899646
gatggaatagaacatggcatagccactgtggaaaaTGGGGCAGGGGAGTATCAgacttgaaaaaattatctgtacagtcatattcataatggtatggttt
caacagtcaacatgggaaagtgtatttcaaagattgaaggaataaaatgctgtatatgtacatactggaatagtattcagcacttgaaagaaagaaatat

>chr7:34348097-34348297
CCGCCCAAATTTAAAAACAGAAACAAAAAAAcctccatatatatcatttgtctctctgtgtatgcatgcctgtggaagccagaggactgcctggcactgg
agttacaggcagatatgacatgggtgttggtaaccaaactgagtcacctccaGTCTCCATTCCAAATTCCTCATTGTCTCAGGATCTCTGACTGAATATA

>chr7:43481252-43481452
CAGTTCATGCAGCAGTGCATAGAAGCCCCCTCAGGAGGAGCCTCGCTAACTTCCCTAGGAGGCATGGGGGGGGGGTGACTCTTCTTTGATAGTGTTGCTG
TCTGCATATTGCCCACATTCctgtgagtcactctctcccatgctgctgtgagtcactagcgcccacactcttctgagtaaccccatttgaactcattggt

>chr7:43578521-43578721
ttttggagatagaggtttgtcaaaggggtcataacccacaggttgagaaccactgTTCTAGACTGTCCAGGGCTAGAATGTGTTTAATATGGAGATAACT
CACACAATTTTATACTTTATTCTTATAATGTACATTAGGTCTACTAATTTATTCACTACAGTGCTAGGTGTTTTTCCCATTTGACTAGTGTCCCTGTTTA

>chr7:43791003-43791203
TGTCAGCAGAGAGCAATGGGTTCTGAAGATGAGTAAGAGTTTATCAGAACAAGAAGGATGTGGAGAAAGACACTCATTCAGTCATTGACATCTTTGGAGG
ACTCCAGAGAGCCCCACCCAGAACAGGGTGATATTGGGGACAGGGATGAGTCAGACCTAGGCTGGGCTCTCCCAGGGGATTCACCCCATGCTGGGAGGGA

>chr2:44952832-44953032
TACTTCCTTTAAATGCATGCCTATGAGCCGCTTGGTTTCAGAATTGTGACTCACAACTGTGGGCAGAGCTTGGCTCTTTGAGTTCTTGCAACAGAGCTTT
CAGGTCAGGGGAGTGAAAAAGAAAAGCAAAGGTCAGGGCACAAATACAGGGGGTGGGGAGAAGAGCTGAACTTCAGTGAGAGGTCGGTAAGTCCTTGGAT

>chr2:44956358-44956558
TGTTTTCTCTGGGAACCAAGCAGCTGTCCTACACCCAAGCATGTATCATCTCACGACAGTGACTCAGAAAGCTGTGCAGATGTCATGGCTTACATAGTCC
CTAAAAAATGCCTACCATGCAGGAAGTGAAATAAGGTTCTTGGACTCAGCAGAAATGGGGTGAGGATAAAGAGGCTGCTTTGAATTTGTGGGTTTTCCCA

>chr2:44969334-44969534
ACGGAGGACACAGCAGAAGATGAACACGCTGCTGAAGGAGTTAGGAAGGGAAGAGGGCATGGTGCTTTGTCATGATGCTGGACCTTGTGAGAAACATCAG
GAGACAGTTTCCTGACTAATACCACTTCCACTGGTATCCATTATCTACACATTCTTAGTGTCCACATCCCATGACTCAGCAGTCTGAATCATTGCCAGAG

>chr2:44977522-44977722
CCCCCACcacacacacacacacacacacacacacaTGATTTTTAAGTCTTTAATTAAGATTTTAAAATGCTATTGTTCTCCTTTGATATTTCTACCTGAA
GCAAGGTCTTGGTTCCCATACCCCATGGTTTCCTTTGTTTTCCGGGGCTTCCATTATCTTGGTCTGCCCTCTGACATGATTTCCCAATTCATGCTACTTG

>chr2:45172735-45172935
TCCTTGTATCTGCCCTACACTTGGTCTGTCATACGTTTATTTGAAAAGAGCATTCAAAACACATCCTGATGCGGTCTTCATTCTTGACTGTGAAACCACT
CTCAAATCAAGTCAAGTTTTGAGTCAGAGGATATGTGCTGTGCCTGGCTTTGCCAGGATAGGGGTCTTTCCTTTTTTTCTAAGTTGAGTTTGTAATGCCC

>chr2:45275866-45276066
agagatccaagacaggtcatggattcagcagtttgtagggtacagataatatgttacctttgtgggtcagagaaagaatctcatcttctcctctgagtgc
tttcaaaaacgtacattgaaggaatgatgttgctgataactgaagtgagtcaccctgactcccctactatgaaagtgctatgggtaggcaagaagcagtt

>chr2:45716844-45717044
ggtgactcacaaccatctgtaatgagatctgatgcactcttacagcgtgtgtctgaagacagctgcagtgtactcatataagtaaaaaataaataattta
aaaaaaagaataataatagacctaccaatgtagataggggaaattctgtaatatctcaacatcacacacacacacacacacacacacacacacacacaaa

>chr7:44401774-44401974
TCATCTAGAACTTTGCTATGTTGTACTTCTGCAGTTGGAGACTGAACTCAGGGCTGTGCGAGCTGCGAATGTGTTAGCCACGCCCTCCGTATTGCACCAC
ATCCTCAGAGACACTcagtcatcagttgacagaggcatctcctctcacctttcggtttctgtgaataatgttgtcctgaacccatgtgcacaaggatctc

>chr7:45190258-45190458
ACTCCATttcttttcccagttttaatgagataaaggcaactcaggaacagaggggctgagtaatttgtctcatgtcacacagctCTTACTCATGCTAGCA
CAGGCCAGTGAACGTGAATGATTACAGACATTAGAGTTGAGTCAGCATGCGCCTGGCATGCACCAGATATAAATGTTAGAGATGAACAGTTATAGATAAT

>chr7:47012997-47013197
TTTTTTTAAAGATAAATTTAAAGTATCTGCACACATTGTCTATATAAGGGTTACAGCGGGCCAGAAGATGATCTAGAAAATGGACAGAATCAGTTCCAGT
CAGGAAGGAAGTGGGTTTCCCACCATGTCTCTGCTGTTTGAATGCTTCTTTCTTGTGCAAACGTTTCCATTACTACTGTTTCTTTTTCCTTTTCTTTTGT

>chr7:47031644-47031844
tggggataacatctggattcttagaaccttctagatctgacagcaaaccctggttcttccagtcatttgtggaacaactttggtctcataactttgcctc
tcagtactttagctccctATTTTAATGAATTCAATTGTGTGTGTATTAAAACATCACTGAGAACTTTCTAGGCAGTGGAATTATCTCCCCTCCCGCTTGG

>chr7:47103046-47103246
CAACACCTCCCAGAAGGAAAGGCTCATGGATCTGGTTGCAGCATAGATGATTGTCAAGGAGCCTTTGAATCTCCCTTTACCTGAGTGGGCTCGCCAACAT
GACCTCTGAGTCATTTTGTCGGTTTTCTACAAGGAAACAGGATGCCCTGGTTTTTTTTCTGGTCAGCTGTCTCTACAGAGGTCTCATAGGATTAACCAGC

>chr2:48249780-48249980
GAAAAACCACAAACCTGCTTATAATCAGTGTTTCCATTTCATAGATTACTGTTCCAACATCTCCTACATCGGGTAGAATAAAATACTGACTCCTGTTATT
CAACAAGGTATCTATGGGATAGATAGAAAGATTGTGGATAAGCGAGGGTGTTAAACTGCTGTGAGTGATGTCTAATTTCTTTACAGAACAGAATTAAAGT

>chr2:48328279-48328479
AGATGTTTTTTTCTTTTTTCTTAGTACTTCTGCTTCTTCTGTGTTAGCAGATATTCTACCTCATGTTACTTTCACCCCAGAGGAGTGAACAAAGGTGACA
GATACCCACCACTTCCAACCATGAGTCACAATAACTTCCCACTCACTTTCATCTGGGCTCATAGTTAACCACTTGTGGGAAGCCTGCCTGTCTGTCTGCC

>chr2:48473242-48473442
ATCCACACAGCGTTTCTTAAGCACCATTTATCAGCTCATCAGTCACCAAAGACACCAGGCCACGTCATACCTCTGCCTCAGCATGTCTTGATCTCTCTTC
CTAGAACAGTCTTCCTCTTCAACGCCTCTTGCAAGATCCATCCCAGTCCCATGTGAAGCTTTTCTGCTGAAGTTAGGGGTCCCCTCCTCTCTAAAATTCC

>chr2:49483809-49484009
ATGGATGGACATAGAACCTCAGCTGATACCTTCCCAAAAGGAAAAAATAAAGAGACTGTGGTACTTAGGTATGACTGAAAGTCATAAATTACTTAATTTG
TTTCCTTTTCATAGCTTATATATAATTCCATGGCTTACTAGGGAAAATAATCTATAATAATCATTATCAAGACACAAAATATTTAGGTGTAAATATAGTA

>chr2:50813838-50814038
TCTGGAGGTCCACACGCTCCTTACAGACCTCTCCATCTTCAGGCTACAAGAGCTAGTGCAGGAGTCTGTGCTCTGAAGGAAATGCTGAAGGGTGAACTTG
TTCGTCAGCTGAATGTCAAAGTGAAACCGAGGAGTTGCTTGTAACAGGAAGCAGAACATAAAGGGTGATAATAAAAACAGAGGCTTCGATAAACAGGAAA

>chr2:51457834-51458034
GCTTGCCTATCTATACCTATCTCCTCTCCCTCTAGTTCACAGGATGCAAATATATCTATGACTAGCTCTCCGCCAACACCCTATGAGGTATGCTTGCATA
GTGACTTCCCACACATGATCCTTGGCTTTAAAGCAAGACAAAAATGAGTAAGATTTCCGGGTGAAGAAAGTATTTCACACCTACTCATTAGGAGGGAGTC

>chr7:49601912-49602112
GGTGTCTGCAGAGCGGAGCAATTCAGAAGGCCTGGTGTTGGGGGTAGACTGGGGGTGTTAAGGGCAGGTGCTGCAGAAGGACACCCAGAGACCTTTCCTC
AGTTACCAAGGTCCTCTGACACCTTCTGCAGTCCCCTGTGCCAGCTTTGGCTTTCCCCTCCAAAAAATGGGAAAAAAAAATCTGACCTATGGGACAATTG

>chr7:51617180-51617380
TTACTCAGCCTAAACCTGAAAGATGTGTGGGGTTATTACAGTGAACATTTACTTAAGCATCCAGAGGTAAATAAAGCCATACTATCTACCAGAAAGCACC
GGAATACATTTCACTCTTTGAGAATTTTGGCTGTTTACCGTGACCCAGCAAAGGGTGAAGCCAAAGAAGGGCCAAAAAATCTACAACAAACAAAACGTTC

>chr7:51617714-51617914
GGGGGAGGGGAGGCAGACAGATAGTCAGACACACCCACAGAAGTGTGTACACAATGATACAGGAAGAAGCTCTAGTCTACAAGAGAATCGTAAATTAATC
TACTGTGGAGTCAAATCTGAAACAACACCCCTGTGTGCTTGCTTAGCTGGCTTTTCTAAACCTCAGCATAGTGAAATTTCTTTTGTGTTCAAGTGAGATT

>chr7:51840855-51841055
GGTTAGATTTCTATAATAACAAGTTCCTTCCCCCATAGGATGACTGTATCAGAGAATTGGTGCAGTAAAGTGCAGTAAGACTCATGCTTATGCAGTTATA
TTTTGATTAACCATAGCTTTCACTATGACTATTTCTCTTTCTTTCTCACGTGCCTGTTtgtatatgtgcatgcatttgaggagcaaaggtcaacaatgag

>chr7:51849382-51849582
TGAGTTATGTCCAAAGTAGATGTGCAAATTCATATTTCATAACAACTGCAGAAAAGGTAAGAGCTAAACATAGAGTCTCTTGAGGCAAAAATAAAGTGTC
TCCTTAAGTCAAGGACTTGAATGTAGCTCAGAATTGCTCACAGCTGCATCTGAAGTAAAAACAaaacaaacaaacaaacaaaaaacaaaAACATAAAAAC

>chr2:51508094-51508294
ATCTGCCTCAATAGATCAACCTACCTCAAAGAGGAGTAACACTAAGAAAAAGTTTGATAGAAGCCACGGGGGATCGAGATTCTCCTAAAATATGTCCTGG
AAACAAATTCTCCCACACTATTTCTGTAATGAGTTCTCTGGCTTTTTATTGACTCCAGTTTCCATTTGCTGAGGTTACACTTCATTACGCAGAATTCTCT

>chr2:52310716-52310916
TATGACATGGCTCCACAATCAATTTGTCTTCAGAAAAATGGCAGCTTGACATTTTGTCACCATAAACCCCACAGAAACTCATAGCAGCAGTACAGAGAGT
GCATGAATTTCCAGGAAACTTTGCTGTTCACTCatttcctcattcaaaaacatcagagggggttgattctgtatctggctctgggaaagccacaaaaaag

>chr2:52938335-52938535
CTGTGGACAGCGTCTGTCATGTGGTTGTGGTGGTCTTACTCATGCAGAGGAGATAGTCACCTCCTACACTGTGACATTTAAACTAGGTGTCACTAAAGCA
CTAGCTGTGGGTTCCAGTACTTGATGAGTCATGAAATACTTCTTCCTGCTAAATTTTACACACTGACCTTTCTGGTTTCAGCTTCTCACCCATCTTCCTT

>chr2:52952372-52952572
GAGTCAGACCTTGGTTATCCTTCTGGCCATAACTGTTATCTCATCCTGCTTCTTGCCCAAGGGCTGCTGATGAGGGCAGGGTACAGAGTGCCTCACTCTA
TCTCGTGCATCAGGAATCTGTCGGAGGAAAGCCTTGGAGGAAAAATTGTATTTTCTTGGAAGGTGGAATTGAGGTGTCGCCACAGGACTCATTCTTGAGG

>chr2:58123682-58123882
gctatcaaccttggttgttatgtctccaagcttgcaattacaacatctctgccatgtctggttctcattctaaggcttcatctttctcttaaaactatat
actcatgtgtcttgtaatgacgtcttcatcactcaaaatgaaatactgcataaaaagaattactataaatagacgttccttaagatagagatgtggttca

>chr7:58455673-58455873
tttggtcagcaaagtaatagtacattttgaacttatgggtcagctattagcgtcacagctattgatgtcaggggaatacttgcaacaaggtcagggtggt
ttgtggtctgtgtcagaattcagtgtggggcaggagaattgctaatcttgttatggttatttctctgagaacagctcagtcattttgatcactaaaacta

>chr7:58626703-58626903
gGCACCCTGAAACGGTAAGAGCCTAAGGGAATCTGGGAGTGGTTGTTATTCTCCTGACTGTATTTATTTTAAAACTGTTGTAATGAAATCATAAGTACTG
CATATAATCTCTCCCCAGGGAGATCACCCTCAGAGAAAGTTATGTTCTTATTCATTGACACAAAGATCTGAAGAGTGGCCTGAGCCTCTCACCAGCGTGG

>chr2:58139812-58140012
ACACTAGACATGACACATGGACGCTTGCATGGCAGTTGAAGGAATGATTGAATATTGTTAAATGAGTACACAAAAAACGGCTTCTTTAAACAACCCTAAG
CTGTAACATGGTGAATTGGTTCCAGGTATGGCTCCAGGATTTTCATTCTACATAAGACAAATAGCAAGTATACCAGCACTTAATCTTTTTATTTTGCTCT

>chr2:58161207-58161407
CTAACACAGCATGACTCCTTACTGTTGGAACTGAATAAGAATAGAAAGAAGACGATGTCCCTTAAAACATATAAAATCTAAGTTGGAGATTACAAGCACA
CATCCTTCTAGGGGGCAGATATGTGTAATTCAAAAGAAAGTGCTGGTAACTTTGGTAGCTTAACAATTTTTTTTTTCCTCTAGGAATTTTACAGTCAGGT

>chr2:59042704-59042904
GGACCGAGAAGGAGGGTGGGTTCAGACTCCTCCCTTTACCTGATAGTCTTTCCCTGGGGGACGGAGTGATGACGTCACCACCCACAGAGAGCGCACAGGG
CTGTAATTTGTCATCCCAGGGAAAAATCCCCTTCCTGTCGCTGACTCACTCGTGGTTCTGACTCCTCATACATCGTGTGAGGTCATCCCGGGGGAGGGGG

>chr2:59244922-59245122
ATCATGAGTTTTATGTAGATCACATGTTTTGTAGTTTAACCACTACAGAATAAGCATTGTCACAGTGGCAAGCAGCAGCCACTCTTGACACAGTCATCTG
AGCGGTACTTCAGACATGACTTTCTTTTTGTGGTTTCCTGATAAAATTGGATCTCCTTATGAGTATTAGGAGCAGAGAACAAAAATGGCAAAGTCGGGCC

>chr2:59340176-59340376
TCATCCCACTCCACCCAAAATAAGGCTCTTTGGGACTGGATTCTCCATGACTGAGCTCTGTTAGGAGACATGGGTGTACACATTTCACTCAGGTGACTGA
CAGAGAATCTGTACAAGTTCTTGTGGCCTGATGTTACCTAAGCAATGTGGTTATTCATTTACTGTGTCTGAAGTTCTAACAGCTTAGTGCTAGGGCTGAC

>chr7:58677054-58677254
GTTATTAAGTCTGGTATCCGGTCACTCAGCGACATTGATTTACCTCAGGTGAAGCCAAGAGGTGAGCTTGACAATTGTATCCTGTCTCTATTTCCACATG
CCTCTCCCATGACTGCTCACATTAGGCAAGCTGGCCAGCTGGCCTAGTGAGCCACTGTGACTCAGGAGGGAGGAGGACATGAGCTCTCTGGTCTGCTTCA

>chr7:58750018-58750218
GAAAGGCAGCTTGTGTCTTGCCAAGAGAAAGTGATGCCTCATATGAAGGTATGAATGATACTCTTGGCTCATATCCCAGCTTCTAGACCGCAGGGCCCAG
CACTGCTCAGTCATCTCTGCTCATTTTCACTTTCGGTCTGGAGGAGCTAGGAGTAGAGACACCTGCTGACGTGTTTCAGCTGCCAGATCTAAGGGTTTTT

>chr7:63822221-63822421
AAATCCTGTGAGGTTGCAGATGACTTCCTTATTGCCCCGCCCTCATGAGGAGAGGAAAGGCCCTAAGTCTTACCTTTCATGAGGCCCCATTGGCAGGATC
TGACCACTGCCAAAGActttgacagagcacctggcaaaaccaacttaagggaggaaaggtttgttttggttcaccgtttgagggtaaagtccactacagg

>chr7:63931070-63931270
TGGATACTCTGTTGACTTTAAAAGCCATCAAAAGTGGAGACCCCAAACTTCCCACACTTGTGCAGTCAAGGATGTTAGAAGATAATAAAGACAccggccg
tggtggcgcacgcctttaatcacagcgcttgggattaggcaggtggatttctgagttcgaggccagcctggtctacaaagtgagttccaggacagccagg

>chr7:63933200-63933400
AACATCGAGCATGTAGTTTGGCAGTGATAGGAATGTGGTTGAGGGCATACCCCTATCATTCTAAATCAGTGACTCAAGCTATAGGTCGTGActcccacag
aggtcacacatcagatatcttacatatcagatatttacactgcaacttgtacagttatgaagtagcaaggaaatcattttatggctgggggtcaccgcaa

>chr7:64005812-64006012
CCTAAGTCTGCATCTGACCCCAGCAAAGTACAGGTGGTACTAAAAGTATGGCTatacccacattcaacacatgcacacagatatgtgcatataaatacct
acaagcacacgatatgcatatacagatacagacagtcatacaGAAACTGATTTCTTTAGCAAAAAGGGCACCCAAGTGTGTCTTTCTAAAATCAGCAGTG

>chr7:65115022-65115222
ATGGCCAGAGATAATGGTCTCTGTCCTGCCCACAGCTGGCAGAACACCCTCATGTTGCTAGTTTACACACCACACTCCACCTTGGAAGTCGTCTAGCTCC
ACACATGTTACACTAATGTTCTTTTTCTTGAATGGCTGGTCACCCAGAATGAGTAGACAAACAATAGGGcacacacacacacacacacacacacacacac

>chr7:65714454-65714654
gcggtttctcacaggaacatgatgactcaaatgtaactgggtcactgaGATGCCAACTGTaagtgatgaggcatgacacatcatgtcggtatcataaaca
atcatgaaatgtgtgatggattacatgcaaacatgtcatcacttatgtaagacacttgacattctgtgagtgtgtgtgggtgtggggggtattcctggag

>chr2:59534974-59535174
ataccagtatgggtatgagtgtacaaatTAAAAttgttttgagaccaagtgttgcatgtagcccacactgccctcaaaattacaaacttcctgcctctgc
ttccagagtttcaaaattacaggcatataatcccatgcctagctTTTAAAAATTTAATAACACAGCAAAACATTTCATGATGGCTGACTCCTTTGGATCA

>chr2:60383708-60383908
CATAGTCATTTTGGAAGTATGAGTAAAGGTGGAGTAAAGGAACGTTGGGGGGTTGACCTGAAATTGTCAACCCATATTAAACGTGACAGTTATTCCAGCA
ATTGTACTACTTTTAAGGAGATTTAACTATTGGACCTTTGCAGAGTTCTTTTTTTCCCCCCATTAATAATCTAGTAGTAACAATCTATTTGAAATGTGGA

>chr7:66233206-66233406
AGGCAAGTCCAGATGTGGGTTTCTGGTAAGGCCTCTCCTCTCCACAGACTTCTCAGAATTGGCCTTTCCTGTGAATAACCAGACTGAGGGCAAACTCTGG
GGACAAGTGGCTTGTCTCTTGTCACCACTACAGCGATAAGCATCTGTTTAGGGCTGGAACATTCTGGGGCCCTGAAGACATTTGTCACAGAGGTCATGCT

>chr2:62393768-62393968
ATGGAGGTCAATATATGAGGAGGGAGCCTGAGGCTGTGTGCTCTGGGCTGTGTTTTGGTGCTCCAGATGaagaccacagcctgggtaagacatgagtaat
gaaagtttgtctggcttatagttctagagactggaaagtgcaggatcaTCAGTTCGTGTCTTGTAGGAAACTTGCTGCTGAGTTATAGAAAAGCATAAGG

>chr2:65170592-65170792
AAAATATTGTCACATTTGTCTACCATTACATGGTGTCAGGGAACAATCTAAGTTACTGGGAAGTAGTTGAAAGTTCTTGGTAAGAGAATCATGTTTTTAG
CACATAGAGATCTGAGAATATGGCTTAGTACATGCAAGATCCTGAGTTCTATCCTCGGTGCTGTCGATTTCTGTTTAAACCTTTCACAGTCACACAGTGT

>chr2:65240149-65240349
GTGTTAGAACTCTATCATTAAAAGTTGCTTTTAAATAATTTGACTAATAACGAGGCAATTGTTTGAAATGGATCTGGATTTTAGACTTTAAATAATAACA
CTGGTTTGACAAGTTCATGAATCCTTTCTGACCGTAAATGGATAAGCAGATTTACAGCTGTTGCATAGACAGGCTGTAAATAGCAAGGAACACTGAAACT

>chr2:65407228-65407428
TGTATCTGATAAAAGAAACCTTGCCAAATAATTCTGGTGTTTATAGTAGACGCTTTACTTCTGCTTAATTGTGGGGCGATATGATGACACAAAACAGAAG
GACTCAGAGGACATGAGTCAGCACTACTTACTTCTAGGAAATGCAACTTGCAGTGGCTGCCATCTTTTTATAGAGCAGAACTTGCTGTGGTAGTAGATGT

>chr2:68398382-68398582
CTCAGTATGATGGCTCCCACAAAACAATGCAACTCACTTACCTCCACTTAGTAATTTCATGACCAGCCACAGCTCATCTTTGACCACAAAGGAGGTGTAA
TAAGTCACTACGTTGGGATGGCTGCATTGGCTCATGGCTTGAATTTCTTTCTGTAAGGGAAAAAAAAAAGAAGAAAGAAAAACATGATACAGTACTGTAA

>chr7:73517558-73517758
GCCCACACCCAGCTACAGAGGAGAAACTCTGTGTATGACTCAGCAGAAAACTTGTGACGCCTTTACTGACTGTGAGGACTCCAAGCTACTCATAGTTCCA
TACAACTGCCTGTAGGCAGTAAATAAAAACAagccaagggtgtagtggcatatgccatttagtcccagtacctgggcagctgaggcatggggatctctat

>chr7:74497332-74497532
ggccctggttggggaagttgtggaaccttaaggaagaagggcttagcttgtagaagtaagtttctgagaagacaggccttgaggttttatggcccaggcc
tacttcctattctgtttagacttcctgttttagcaagacgtgagtgaggagttcaagctgcacactcttagcacccaccaccacaccctcccgtcataat

>chr7:74527583-74527783
GGCTCTTCCTGGGACCTTGTAAATCAAGCCAGACCTTTGTGTGGGTCAGGCTGTCCACAGGGTGGCTTACATGATCGGTGTAATAACACTTATAAAGACC
ATTCTGCTTGGAAACCGTTAGAACCAGGTTTCTGCACACTGACCAGTAGAACTCATGGCATCATTCTGAAAGTGTGAGTCACATGGGGATGCAATGCCTT

>chr7:74552936-74553136
TCATCATCCTCACCAAGCAAAGGCCACAGTCTACAGCTTAGTATGACAACCACAGAGAAAAGGAATACGTTTGGGAAAACAGAATACTCAAATGTTCTTT
TGGCCCCAGGGTTCAGGGACAATATTATACACAAGACAGAAATGGGGAGTTAAAAACTGTTTATCTGGGAAAGGGTGACAAAAATGCATACGATTTCTCA

>chr2:68864087-68864287
TTCTTTGTAGTGTTCTGTATTGGCTAACACTAAAGAATCCCATCATAAACTGAGTGCTTTTGTAATAGAGACACCTCCTCCAAGAGTCTGTGCTTTGATT
ATCATTTACTTCAAACTTGAGAGCATACTAGGAGATCTTTGATTATCCAAGATCTTTATCTCCCATTAAGAAAAGTCAGTAATGTTTTTGCAGAATTACA

>chr2:68991923-68992123
TTTCCCCCAAACTAGTTTACAGGAACTGTATATCATCATATCCATCTTTAGTTGCAGTGAACCATGGCTGTGACCTTCCATTCTATTGAAGGAAAAAGAA
ACTCAAGAGTTCTTTCATTCTTTCTCAGCTGTTTCTTCTTGGACTTTGCCTATGAATGTCCTGGTGAGGCAAAGCTTAAAGCACTTGGCAAGATAGAATC

>chr2:69109903-69110103
TGTTACTTTTGTTCGGCTACAGAAACCACACAGATGAGCCGAGGACTAGACCCATCTCATCCTCAGTAAAAAGGAAACTGAATGGGATTACAAGTACTCG
TGAGTCAAACATCTCCTAAAACAGGACTCCAAACCAGTCAGCGCTGAGTAACCAATAGCAAAACATTACAGTGCATGACGGTCCTGCTCAGAACCACCCC

>chr2:69376940-69377140
TCCCCCTTACCCACTTATCTACCACCCATCAACAGGATGTCTGGGAGCAGTGTTGCCTGTTTCTTGGTTTAACTAACAACATTGGTATTCCAAGAATGAG
TAATCTTCCCTCACACACAGCTAGGACTGTGACTGAAGTTTCTACTTTTTTAAAAAGTAGGCTAACACGGTTAACGTATGGAGACCTTCAGAAAAGTAGA

>chr2:69381514-69381714
ACCCTTGTGACAAATGTCATATTCTCAAGGGATATAATTTAAAAACACTAACATTTTCCTCTGGAGCAAAGCTAACTGTGGTTAAAAGACAGTGAGAGAT
TTGAGTATGCTCACTGGAGTGATACACACATATACTCAATTCTAAACTTCCTTTGGGACCATACGTTATAATAGCATTCTGCATGAAATCCCTTCCAGCT

>chr2:70787874-70788074
agaaaagccagtttgaatcagtcagtatggagaagagtttgggccagaacagctgagctgaaccagccaaccagagctcagaaagagaaagagtgaactt
actcagcagtaagcctccaagacaacaattacatctggagaataTTATGCATAGCTCACCTCAAAAACATAAGAAAAAAGAAGAGGCCTATGCATTGTCA

>chr2:70790408-70790608
tgaataacacactgacaaccataggctttgaacatctgacattttttatcagttttcagaatctgcacagcttttatgtgttccacacatacttatcact
acccactgtagcacagcttaatgagttctacttccatttgtacttaggtgctccctcaactttgaaaatacttgtctgcaagtattctacacggttactt

>chr2:70845232-70845432
TCAGAATCGAAAGGGCAGGTAGCGCTGATCTGTGTGTGGTGACTTTGATTGGTGTGAATCCCCCTCGAGCACGGAATTAAGCGATGTGGTGAAAATGTTA
AGTCCCTGTGCATTTGGTGGCATCTGTGAAACTAAAATGAAGAAAACTGAACCAGGCCTTGAACCCTATCCTAGTGAGATGATGTCCCTGATCCTGGAGT

>chr7:75600687-75600887
TTTGAAGGCTTTTTCAGGATCTGTTTGAATATGACAATTTAAGACAGTTACTACTGTCTAATGTAGTCATAAAATGATGTCTGTACTGCATAAATGCCAG
TTGATAATAAAATACCTTTTGCTTTCATCATAGTGGGAGTTTTCTCACCATGATCTAGAAAGGGAGTTGAGGAGGAGGAAGTGGCGGAGATCTCTGTAGA

>chr7:75650537-75650737
tcccatggaaacctccgttctgctttctgtctgattctgactgctctgtgtgcaggatttgttcctttgtggctgacggtcttacatcacttagcacaac
atctgaagtttatacaaattgtaagatgtgtcagcttaaggctaaataataatctctgttaacatcatagacttcatttgctcacacactgaccatccga

>chr7:75686527-75686727
aatgagctgtctcaaaatgaaagacacatgagacccttatcaccagaagtaaaaaatggttgcttccgggatgttaaaaggagcctctgcttttgcttgg
gctacatggcttttaaaatGCTATGGATTTAAATTGCCAGTAACTACTGAGGAAGTTAAGTTACTAAATTGCAGTCACCCTGTGTTCATGTACAGTCAAT

>chr7:75774804-75775004
ccactgataagtatctgtacttccccttttgcttgttcatttaaacctcgggcctgactaatacatttggggctttgatgcattccagaacggtttcgca
caaggccctcttccctctctaccccccatttggttcttaggaggaggtcccctcgagaccctcgaataactggacctgctggacgggtcatcttacagag

>chr2:72300610-72300810
TTGCTTGCACTTCCCTTGTGACTCCTCGTGTAGTGAGGTATGATGTGTCCCTTGTGACTCCTCGTGTAGTGAGGTATGATGTGTCCCTCTGTTTTACAAA
GTATGTGTTTCCTTCCTACTGAAAAGAACAAAGAGTGGCACTTGCTTAAAATGTTTTCTAAAAATGATTTAAAGCAAACACCAagaaaaattataagact

>chr2:72838297-72838497
GCTGACCTGTGAATGACCTTCTTAGACTGTGTAAACAAGGTCAAACAAGTGACATCACTTGGGGTGAAGGAATGAGTCATTAAAAATAGTTATCCCACCC
ACACTTAGAATTGAACAACTTCTTAGGGGTAATAAAAtctctctctctctctctctctctctctctctctctctctGAGCTCAGAGTTTCCCTGTTGTAA

>chr2:73460369-73460569
CCTGAGAGAGGCTGACCCAGCTGCTCTGTGAAGACAGGAAACGGGGGAACATCTGCAGGTCCAATAATGAGTGGCTTTCCTGGGACAGTTTGCACTGtac
catatgaaagactatcccattcagcacagaactgtccccttcacaagttctactagatacttatgtaggtgggaaaatgcatatagagatcttatacagg

>chr2:73470377-73470577
TGTGGGGAGCTCTACGTGCAGTGTTACCATCCCCCACAGAGCTTTCACACAGGTCTCTCTCAGTTCCAGAAGAGCATGAGAACGCTCGCATCTCTCCGTG
TGGTGTGCACACCACGTTTTTCTTGGCTGTTCTGTGAACAGGCGAAGAGAGGGGTGGGACTACAAGGTGAACCATTCAGAGGTGGAAAGGGTACAGCCTA

>chr7:75795283-75795483
tgacttgaagtgagaatcttacacacacacacacacacacacacacacacacacacacacacgcacttctgacacagtgccctgccttgccgcagacctg
aagcaatgagttcatggaccatgcgtgggagcttctaaaatcagaggtcaaaatcagcttcccttgtttCCCCCAATagacagcaggatcatggctttga

>chr7:78729473-78729673
TGGGGTTCCCTCTAGAATGACTCTTTTCCTGTATATTCACTTCCCTTAGCAGATTCGCACCCCAACCTCTGCCCAACGGGGAAATTCGCAACCCAGGAAA
CTCTATCATGTACACTGACAAAATTGAGGATGTCTTCAGCAAGAAGAGTAATAAACGTGAATTTCTcacacacacacacacacacacacacacacacaca

>chr7:79274758-79274958
cccttgaaccctaggtctaggcaggacatgatttgaattctacttccggcagagttctcattcttgaagttctagaTGAGTCcagagggggtagaagctc
agactttggcatctaagtgcttgggtttaaatcttcgttctgcctcttcctagctgtgtgacttggggcaagttatccaacttctctgtatcagtttcct

>chr7:79275376-79275576
AGGAACGTTTTTAGATTAAGATTTCATGAGCTACCGAATTAAGTGCTTTTCGGAAGTTCGGGGATCGTGTGTCAGAGTGCATTTAAAGGCAGTTCCTTAG
TCATTTGAGTAGGGGGGCGGCGGCGACAGCAGCAGCCTGGCGTGAGACATGAGCAGGACAGATCCCTGTTTGGCCGGCTACTTGTCCGAATCTTCTGTCT

>chr7:79760006-79760206
ATTTCCAGATTAAGGTCACAATGTTAAGCTTTCTAGATTTTAGTCAGTCAGCCCCATGATGTCATAGTCAGTGCCCAAACAATATATTTTTGAAGGACTG
ATTGATTTATAATTGAAGTAGGTAGGAAGAATACATTGGGTTGAAAGTATTCTTTTGATGTGTGTGTGCTCATGCATGCACACACTTTTGTTGTTGTTTG

>chr7:80206285-80206485
GTGTGTGAGGTAGCCGTGAGATGACCCTTGAGCCTGTGAGATGGCCCTGACCCCTGGAGGATAAGTCATCAAGTCATCGAGTGAGACATTTCCTGGGCCT
AAGAGGGCTCACCCACCACATGTGGGGCTGGTTGAGGCCAGTTCCCTGGAAGGGTGTGTGGGAGGTGAAGAAAGGCAAAAGCTCTCTGGAGGAGTTTCTC

>chr7:80299428-80299628
CAAAGATAAAATACTGCTGAGGTTGGTGGCACAGGTGGAAGGAGAACCAAGGGGCCAAGGTTCAAGGTCATCCTTGTCTCATGGATAGGGATCCAACCCA
GGTTGTTAGTCTTCACACGTTGAGCCATTTGCCAGTCTAGCATGTTTTGAGCTTTAGCAATGTTGTATGTAATTTGTTCCTTTGCATTGTTGTAATGTAC

>chr2:75892140-75892340
AATGCGGGTGGGTTCATTTGCTCATTTAACCTTTGATTTCTGAGAACTGAGAAGTTGAAAGTGGTTACTAGTGTGTATCGCCATGGCAACAGTGTGTGTC
ATTTTGTTGTTGTAGCCATGGGGCTTTGCTACTATTGGACTTATTTAGGCAATACTTCTGGAAACTCTAAGAGATTGAACCAATCTCCATCTTTGTCTTT

>chr2:76214165-76214365
atctcatGAGAACTACACAATATGTATTTGTTCAATGAATAAGTAAACTGTGCCATCCACAAGGATGAAAGGACTGTCTTAGTACAAGAAGCTTCCCTTA
AGGAATAATGGGATTACAGAAGAGGGCCATCGTCAAATATTATAATAACGTGATGGGTACCTGCACTAGAACAAGGAAGGACCGGAAGTGGGGAGAGGAA

>chr7:80715292-80715492
CTCCTTAGCAGACTGGTTGGCCTGCACTGGCAGTGAAACCAATGGAATAGGGACTGTATGCAGTATGCTTAGTTACAGTGTGTGAAGAAATCCTTTCACA
GTTACTGAATTAATATGCGCTGAGAGACTACTGGTTACCAACAGGGAGGTACAGATGACTAAGACATACTGTCTTAGGAGTTCCCAGTTTTGGGGGTGGC

>chr7:80789182-80789382
TTCACACTCAGCCTCCTCAAAGATATGGTCTCTAAGCAACGGAGTCCCAAATTAAACAAACAGCAGAGTGATATGAATCACTTCCTGAAGGTCTCACATT
GCCTACCAGCACTTTATTTACACAAATACTTGTCACAGGGTTATTTTAGGCAACTCCAATTAGAAGCAACCAGAGGTCCATCTAATATCATATCATTTAC

>chr7:80840966-80841166
ctctccatctgactaggagacttttgaaggaatggattccaaggataatgctgtttcccaggaatctcatgttgggaaaaggaaaggtgctagctagcca
gagagacacgccttcctcaaagagatctcaaacaaccctggcgacttgtcaaactgccttacagaaccagactaaaacccagatgaagatgagtcactgg

>chr7:81319848-81320048
GTTTTGCTGAGTAAAAGCTGTTAACCACAGGATCTTGGCACATAGGGCTGGGCACCCACAGCCAGTGCCAGCCAGGAGTGCGGTTCAGTTTGGGGAGGGT
GGCTCTGCTAGGTTGTGGAATGATTCACCGGTCTCACCCCACTGGGTGAGCTGTCTACACTGAGACTCCCACGCACACAGCCTAGCAGTGGCCAGGCACA

>chr7:82365802-82366002
TAACTATAATTAGAATACTTCATTTTTTTTGTGAAGCAGAATATATAATGTTTGTAACATAGTTCTCTTTTAGCCAAGCATATAATTATAAAACATTGCT
GGTTTAGAGCCCCAGTGTGGCTCTGTAGTCATTTGGCTACTGAGGTCGGTGTTATCATGAAAGTATCTCATTTTATCTTTAGGAAGTCCTTTATATTTTA

>chr7:82581030-82581230
GAGCCATTATTTTAAAGGCAGATGGTGAAGCTGATAAAAAGTGAGAAAATGTGAATTGACAGACAACTGTGTAACAAGCCAGGGTACAATCATGTATTAG
TCATATATCTGCATCAGTCTCATCTCCAAAacagaacatagactctaggagtagaccggactttgtcatcatctactttagtctttcattttatagatga

>chr2:78976412-78976612
GTTTGTGCCTGTTAAGTAGAGGCGAAACTTGCTTTCATTATGAATTTGTGATTATAATTTGAGTGTGTTCTGAAAAAGTCAGTATAGATATTAGACCTCA
ACTCTATAACTCTTGAATAGACATTTTTTTAAAGCGAATTAATTTAAAAAAACATAGAGTCTAGGGTTTTGCTCTGGTACTGTAAAGTTTTGCTTAGTAG

>chr2:79052443-79052643
ACACCCTTCATGCTGTGATCTGATGTCTGTTTTGACTAAGGTGTCTCCATCCCCTGACACATCTCTTACATGAGTTAGTGTTTTATCTTGGATTATGATT
ATGAGAAAGATGCTAACTATAGATGTCTTTGTTTAAATAAAATCTGTCTTAACAACTTGAATAACTAGGAAGCTAGGTTAGGAAGAGATGTTGTTTTAGT

>chr2:79555564-79555764
TCATATGGTGATCTTGAACTTTTCATAAAAGTGCATGACTCATGAGGCAATTCGTGTGTCTCAAACACAATGGAAACCTGTGCAGGTGGTTGCTGTGTGT
CACAAACTCTGCCTGCTCTGGGTATTTTTTTCTAATTAGTCACACATCCTGTAACAGTTAAGGATGTCTGTGATGAGAAATATGAGTTATATTAGGACTG

>chr2:80046948-80047148
CATGTGAGTCAGAGTTTTCATCACTCCTCAAAGTCTTCTTATTTGTAATTCTTCAGTCAGTGGAAAATTCTTCAGAAGCAGCTACACAGTACTACTGCTC
AGTTTCCCAACTGTACAGTCTACTCTTGTCAACTTAGCTTCAGTACTGACTCATTACTATCAGCTCTAATCCGTATTTTAAGCCTGCTTTCAAAATAACT

>chr2:80248162-80248362
GTTAATTTTAAGTTTCCTATGACTCACTTctgttttttttttttttttttttttttttgtaaatgtcatcaaattgaagtgttgattgaagttctcagaa
cctgcctgggtctcagcattaactcattcatgaactgtggtttactcaaatagattctaccacacttagttgttttcagaacttttccttttagcaTTTT

>chr7:83438521-83438721
GAGGTAATGCACTCTTTCAGGCCTTTTAGACTAATGGTGACATATTAAAGATAACAGGTTTATAAATGTTGTAGAAACAGAAAGCATTACTGGAGAACCA
CGAATACTAAGTGTCTCTTTCTCTCAGGACTACTTAGAGGGTGGCTGGTGAGTCACACAGTCACATTGCTATTTTCACTTTAATTAAATGGATTTAAAGA

>chr7:84135219-84135419
ACAAATACAAACATAAACTGACAGCTAGATGGGGTGATAGCTAGATGGGGTCATGCAAAGTATCAACAATTGATCATCTGATTGACCAAGTTTTGTGTTG
GGGGTATGACTCAATCCTGGTACACCTGCTAACATAAGCAAGGCCACAGGGTCTACTTCCAGCACCGTGAGTGAAATGAAAACTAACTCTGAACTTGGCA

>chr7:84141341-84141541
TTTATCATCAGCACTTGTGAACAGAGACATCACCAGGCCAGGATTTGTTGTATTTAGTCAGATGTCAGGCTCACAGAAGGTACCTGACACATCTGTCAGT
AAGCAGACCCAACAGGACGTAAGGTGAGTCACAGGAAGATAGGTGTTTGAGAACTCAAAATCCTTGCAGCAATTCAGTCCAGGTAACTTCAAAGGGCAAG

>chr7:84158890-84159090
GCACATTTTAGTCAAACTGTTAGCACAAGCAAGTCAAGTAATTTGAGGACTTGATACAGGCACACTGTTCTTGGTAGGGTGACTCACCATTGGCATGCAT
TTCTGAAGGCCTTTTTCTAGCCAGTCTTCTCTACAACCTGATTTCCTGACCCTCATCTAGACCCATATTGCTCTACTCCTGGAAGGAGGCATAAGAAAGC

>chr7:84166376-84166576
AGTACATCTGTCAATTGATTCTAATTAAATTTCTGGTGATTTCTAGTCATCTTGTTCTTTAATTTGTGAAGATATAGTGATGGTTGGATTGTGTTTGACT
AAGTAATGAGTAAATTTATACTTAGTGGTAACTTAGAGCAGAAAATAGGGAGAGGTTACCTGTGTCTGATGAGCTTACAAATAGAATGAGTACTCAAATT

>chr2:83710140-83710340
CACTGGTAATCTGCTCTTCCTTCCATGAAAGGCTCATAAGCATGTTCTTAAAATAGCCCACACGGCGAACAGCAGGGCAGTGTACAATGTCGTAGTAAAA
CAGTAACTATGACTGTAAACCTGTCACTGTTCCGAAATGCATTGAACCTTACAACTTCATAGCAATACAAACAAGCCTAATACCAGCCGTATTTCTTAAG

>chr2:83723088-83723288
TCCCAACAGTTTTGCTGCTTATTTTTTACATTTTAAAAATCAACTTGCTTAACCCAACTAAGGCTATCCACACCCCCACACATGATTACTTATGTTATGA
GATGAATGCATGCTGACACTGAGGTGTTTTTTCTGCTGTGTGAGACAGGGATCTTCTTATGTTGACTGGGCTCAGGGGGGCCTACTGCCTCTGTGCTTAG

>chr2:83746476-83746676
gactcttatgggatgttgtatgacctgtacacagggctcacctaaaaacatcaggaaacacatttgcattatgattcataacagtagccaaattacagtt
atgaaggagcaatgaaactaattttatgtttgcggccactataacatgaggaactgtatgcagcattaggaaaagccactgATCTAGAAGGTATTTCTTT

>chr7:88277030-88277230
TGCATGTACTCAGTGGAAAAAAAAAAAAAAAAGTCTGCACATAAATATCTGTGATCTGTGGGATGGGGTTTAAAAAGAAACAAAGTGCACAAGCCTACTA
GGTCAAAGAGGCTCATCAAGTCTGCCTGGTTCATCTCTGTATTCTCAGATTAGCTCAGAATGATCATGATCCCAGCCAACAACAGCCAGGCAACTCAAAA

>chr7:90007265-90007465
ACAGAGGACTGAAACCTCTGTAAAACTTCCGTGTGAAATGTGAGATGTAGGTGGGGACACTTACTTCAGCCCTCTCTACCCACCGAAGACAACCCGGGTG
TAAGATCGATATCTTAGATAAGAGATGAGTGAGCTGGGGTTCCCCAGCCAGAGCATCAGAGAAGAGCAAAGCAAAGAAGATGAAGAAACCTTGTGGGTGA

>chr7:90039586-90039786
GTGTGTATGTGTGCATGTGTGTACACACTCAGCACCCTTTGCCCCCGGGGTTGTCTACAAATCAATGAGATCATCTAAGTGAAATACTGTGTCTACTCAA
TCGTAAGTTCCCTTTATAACCGGATTACACTTTCCATGAGTCATCTCGTACGTCAGTTCTTGGCATAGCTGTCGTTAATCCTACCATGGTTTCTCTTTTT

>chr7:90138458-90138658
ATAGATCAGACTAAATCATGAAAAGTCTGAGGAAACAGCAGAGAGATCTGTTTCAACACTCTGAGAGCGTTTCCTTATGACAGTTTACTTGTAGTAAAGT
CAATTGTAGTTCTCTGATGGAACATCATTAAGACACTGTAACATCCTGCTGTGGGTTTCTTTGACCTCAGAAGCCCTTAAGAGAATTGTTTTAGTTTAGT

>chr7:90353920-90354120
ATTACTATACACACACATGTGTAATTTTAGACTTTTATGGTTTGAAAATGACACACTGTCGAGGTGGCGTTTCCTGTGCTCTGCGTCACCCTGCCAGCAG
GAAATTGCTGTACGTATCTGTCTGAACACCACCCCAGCACCACGTCCTGACCCCATATGCATACAACCACATCTACAGAGATGGGCCTTTTTTTTTTTCT

>chr2:84255084-84255284
TGTGTTCCTAGAATTCTATAATATTGCAGTTGGCCTTGGCCTGAAGCTCCTTCAATAAGAAAATGATTCAGAAAGGGAGGGACTTTCGGGTGTCACCAAA
AGCTGCTGCTGACATCCAGAAAGATTTCCTCTGCAGACTTTCCTGTATTCAGAGGAAGTACTGCTAAATTCAGGCTACCGTACTTACTGTGGCATTATGC

>chr2:90746290-90746490
GCATCGGTAACCCCAGACTTAAGGGAAAGTGACAAAACCTGTGTGTGGGCTTTTCTGGAATTGTGTTTGGGTTTAGGGTAACAATTGCATGGAGTAGATG
CCGGAGAAGCTATACTGTATCAAACATTAAGAATCAGATTAATAGGATGTACATAACGTGTGGAAACGTGCAGAAGTATTTATGCATGTTAATTGTTAAG

>chr2:93454462-93454662
TGcacacacacacacacacacacacacacacacacacacacGCCTAGAGGCCAGGGTTCAGAGAGGAAGACTGTCTACATGACAGAGCATGACTCAAGGC
CTAAACACCTACTCACTCGTTCTATGACTTCAAAGACCTGCTCTTCCAATGAGTCTGCCGTGTTTCTCTGTCCTCTATAGTGACGCCTCATCCGTCTCCC

>chr2:94173776-94173976
agtgcccttatctacactgagccatctcgatgacTAAAGTCACGATTTCTTACATCATCCTACTACATTGCCACAATCTACTTATTTCATGAGTGTGAGG
CAAGAAGTCCTTTCAAATTCTTTGTATTAGTGTGTGGCATAGGTGTATGTCCCAGTATGGGGGTAGCACACCTGTCCACATGTAAGTCCATGTGTGCAGA

>chr2:94420108-94420308
attgtctagcctgtcttgaacttttgatgattctctgcctctccctcttgagtagtggacttacaAAGCAAACCACACATGCACTGACTTCTGCTTTGAA
TGCCTTTTTACTTCTTGGCAAGATGACACTCATTTTCTCCATAGCATTTCTACTACATTAGCTGAAGGCATACTTGTCCTTACTGCTAGGTTTATGCTCT

>chr2:101208568-101208768
CTCAAATCACTAAGCTTGGAACTAAGTGAGTTACTTACTGAGTCATATTGTTCTCCgtgtgtatgtgtgtgtgtgtgtgtctgtgtgtgtttgtgAGAGA
GAGTGAATGTGTCTATATATAGAGAAGTTAAATATTTTATATATAGATTTTTTAGAAAGTTCTATTTAGATTTTGCCctagttattttttgtccatgtga

>chr2:101209318-101209518
TCttactggcactttgcagtattctttgaaatgacgtagaatggtactttctgttttattcttttgactcagattgctttggctgctcctgattgtcgct
agcgttacatgaatttggggattgtgttttctatttctgctgaacaatagtcattgacatggaagctcttcttaggtaactacaggcaatttaacaaaat

>chr2:101681638-101681838
CATGCTGTCATGTGGCCAACACATATGAATATGTGCTGTGCAGCTTAGTGACAAATGTAAATGTCTCAGAAGTAGCTTTACTAAGCAAAACAAAAACAGT
TACAAAGTTGAGTTTAACTGTATTGTTATCAAAGTTATATTaaatggatattcttatacatgcactgtgggggtgaagattagaaagtctttgatacaca

>chr2:101754648-101754848
GAACTGAGAAATGGAGGTATTTGTCACCCTGCTCCCCCATACATTGAACCACAGAGATACCTTACTAAGGAATCCAAAAATGCAGATCATTTTATAATAT
CCATTTTCAAACACGCCAGAGAACCAATTATCCCTCCAGGCAGTCCCTGGGATAGAGTTCTACTCCGAAACCTCAATTTTCCTCTCAGGCACAATTCAAA

>chr2:103682616-103682816
TGTTGAAAAGACTAAGACAGAAACACAACACAGGATATGGGGCCCTGTGACCCCACAGATTCCAGTAAGGCAGGGTAGAGCCCTTATCACAGTGAAGTTC
ATGGGCTTTGGAGTCACCTAGCCGACAGCCCACATACTTCACTGCAGCTTCTTTGTGACCAGAACGCATGGAGTCAGGATATGTTCAGCAAATAAGTCTC

>chr2:103684903-103685103
tatagagTGGTGAAGAAGCCTGTGTAAGGGTTCCAGGAAGGCCGccagtgctcagtgagtatttactatgtatcagacacaatgctgagcacactatggg
tgtgtgcctatctcacattctaccaggaaggaggtgttcattttatacatgagtacatagaggcacagaaagactcagtaactagccaagaccacagagG

>chr2:104864668-104864868
ATAATGATCCTGTGACTTGGACTGAGCCCTACAGTAAGTGTAGGAAAGTAGAAGCTGAGGTCAGAGATGGGCAAGAAGGCTGTGCTGCACTGTATTACAC
AATAGGCCAAAGAGTTCACACTCAGTCCCCAGACAGGAAAGTGAAGCTTTCTGAACAGGGGAATAAAACCACAGGAGCCCTGATATAGAACTGGTGTGGG

>chr2:107035831-107036031
TAAAATAGTCCATCAAAGCTTTATGATCTGAAATTCTATCTAAATGAGTTTCCAAGTGTGCAGCACACCCTAGTAGTTGGTGAGGGGCTCGTACTGGGGG
AGGGTGCATAAAGGAGTCTTACTTCTGTGTGCAGGCACTTTCTACAGGTTTTAATCTTCAAAACTTCATAACTACCAATTTCTTTCTCACCATGTCATAG

>chr2:112308726-112308926
ttttaaaatgtacagttcagttgtattaagtatcttctcattgttctaccaaagagcttcagaacgcttacattgtgtgactcatcgtacaaatctccac
tttttttccctcccagctcttagtaaccatccttcctggttctgagtttgactactttggagtttcagacaagtagagtcatatggtacttggctctgtt

>chr2:115609468-115609668
ATTTCAACTATGTCATGTAAACAGTATGAATGTGTGCTTCTCTAGGCCCTTTAAATGCTTGCAGTTAGTGATTTGTCTCCTTTGGATGACTAATAAGATA
CTGGCTTTTGTGCTATTTGCTTTACGGAAAAAAGGAATAGCTTTCTTTTACattaattttttttttttttttaCCACACTCAATTGGATTGATTCACTTG

>chr2:116818823-116819023
TTACCAAGGGGGTTGGGGAGAGAAACCCTTTAAGCACTGGTGCTGAGCACTTTGTTGAACCAGGTGGGACAGCTACATGAATAGAACCTCTTCAGACCTA
GACCCTAGGCCCAGCACACCTGGCCTGTGTTTGGAAAAGAAAGTCTCTCTTGTTTGGCTACACTGTAGTCAGCTACAAAAAGCCTAGACAGCCTTAATTT

>chr2:116942510-116942710
GGAAATGCACATGAAGTGGGCGAGCATGACTTAGCAGGAAATGCATCAGCAGCCTCCGTGGCTCACACAGTCAGTTTTCCTGGAACTCACAGAATGCATT
ACATCTGTGTTTGACTTTCCCTTTGGAGCAAGCCCTTGAGCCTCCCCACACTCTCTGCTTCCTGTGCCTATCCTTAGTCCTTCACAATAGACTCTCCACA

>chr2:116972174-116972374
TCTCCCTCAATGGGCACAAAATTTCCCCTGGAATTTACAGAGCAGAAACCTTAAACACATATCACCAGAAGAACCAGATTACATAATGTCTCCATCACCC
TCCTGACAGCTACAATTATGAGTCAATTCTGGTTTAAATATGAAACCGGAAGCTCCGCATTTCCCCTCTGACTATGTGGCAGGCTAAGTTAGAGCTCTCC

>chr2:118289612-118289812
AGATACATATCATCATCTTGACAGCTAAGTAAAGCAATAGTGCTTGTCTAATTATATCCCAATTAATTTATTTACTGTATATCAATGGACTTGTTTAAGC
TCTTTCTAACAGTCCATTATTATACAAAGCTGGATAGAAAACCAAACTGCATATTTATTGATGAGAAATTCCTATGAGCATTTCTCTGTATATGTGAGta

>chr2:118375828-118376028
TGTGCCTATAGCCCTGTACCTATATAGTCCTGTGCTTATAGTCGGTGGTTTACTCTGCAGACATTACTCATGTTAACAGCttcccattctcttcttctag
acacacagaaagcaatctttctcaactgccctttcaagtaagcaaggccacatgactattatgactaatgaagtctgaacagaaatgatgaggtgcttgt

>chr2:118390264-118390464
tcctgaatctagaacccttgaggcctagtagttttcagaatacagaagtgttcttacacataatccggggtgtatgttcctcctccttccatgcctgtgg
gggtgtgttcacaatgtaaacgcaatgaaataaatgtatgaatatgcaaatgtcagcctgaacacagtgaggacaatgacctcttctcatttcaggtcaa

>chr2:120125175-120125375
AGGCTTGAGCCATATGTCCTATTTCTGTGCATAGGATGTGAGTGTTCATACAGTAAATCAGGCCAGGATGTGAGTCAGATCACGTCAAGTGTTGAAAGAC
ACTGATCTTCAAAGCACACTAGAAGCATCATACCAAGCTTCATCGCCACCATGAAGCAGCTATAGTTTGACAGATACGTAATTACTACACAAAAGAGAAA

>chr2:120194882-120195082
taaacatgattttgtcgctGCCCAGGTTGATTGCTCCCGTCTGGTTTCAGGAAGGAGTCCCATCCTAACCCATCATGGTTCTCCTTCCCATTTTTCTCAG
CTTTGGCCCCATCTCTCCACCCTTCCTGCTTCTCACCCCTGCCCTGCTTATGTTTACTCATGCACTCATGCTCATACTCACACACCTACACACGCATGAA

>chr2:120379995-120380195
TCCTCAAAAGTGCCTGCTCCTTGCACTGATTGGGCCTTTTTAGCTCAGAATTCAGTGATAAAGTGAAGACAGCAGTGCAGACAACAGAGACCTGACAAGT
CATGACTCAAGAAACACAACTGAAGAGGAAAACTACTAAAGGCAAGGGAGAGAGAGGGATCATGAACACAAGTCTGCAAACAGACAAGGTCCTCAGCACA

>chr2:121220232-121220432
GCAGGGTTAGCAGATTACTACCAAACATCAGGAATTTGGTACTTCTCATTCTCCTAGAAGCACTTGACAAATGATCAATACTAAAATGTAGTTGTAAACA
CTTAGGTGTGGTTAACAAGCCTGTGTTAGTAATCTCTGTGCTTGTAGGGAAATGGTGGGAACATGAGGAGCTCCAGGCTCAGCGAGAGGCACTGAAAGAC

>chr2:122161612-122161812
ACTTCTGTGAGGCTGAACACGAAGTCAGGAAATTACTCACTTGTTAAAAGAGAGCAGAGCTAGAAGAAAGCCAGAGAAGATACTAAGAATAGAAAGGGGG
ATGGAAATTACTCATGGGGAAAGAACCAGGGTAGTAGTGCACTCGGGGCCAAAGGAGAGGGTTTCAGGTTTCAAGAGGGTGGAGACCAAGAGTATTCTTA

>chr2:125994334-125994534
ATACCCAACCTGTTCCTAAGTTTCCAGGATGAGACTTTCTCCTGTTCATTCTTATCTTCTCCACTGAGACACTGAGAGACATAACTATCAGGTCTCAGGC
CCTTCACATATATCTAGAAATGAGTGTGAGCTGCACTATAGGGTTTCTGGTGGTTAGATAAAAGCCAGCACCTCTCAGGAACTTGTGAGTGGGTTTTTCC

>chr2:126030466-126030666
GGGCAACAAAAGACAGCACTGTGCATCCATTGTCACAGTCAAGCCTCCTGACCCACTCTTACTCTTGTGTTACCTACCACCCAGCTTTGCCCTCAGTGTG
TCTGCACCTTTGTTTCCATCCCTGCTGCTACCATCCTAGTGCAAGGAGTGATCTCTGACTTGGGTTTCAATCATAGTCATAGCAGTGGGTGGCTTACATT

>chr2:126092217-126092417
ATGGAGAAAGGAATGTGGTTTCCAATTCTGATTCCTAAGCAGCTTTTATGTGAACTTCTTTATAAATGAAAAGTATCACACAAGACATTTTCATAATCAT
AGTATTCCTTTCTAAAGTGTTCTTTAAAAAGAAAACCATATCAACTCATGGATTTCCCCAAGCTGGTAAAGGACTAAGTAAGAGAATATGACTCGTTAAC

>chr2:127332678-127332878
gaaaaagataaccattactctaatggatagtgtcacccgccacgaatacaaCATGGTCGAGAAGGCAGGTATTTCTGGGATGAGgtcagctccttgaagg
catgcgtcactaggggtttactgctagatccccacccccaaagcaggactggcactcaagttctcaggactgagtcactgaatgagtgCAGGGGTGAGGG

>chr2:127335366-127335566
CCCTGAAATTCCCGCCAGGCCTGGCTATGCCCTGGGAGAGCCCAGCATCGTCAACAGAGTTCCTCTTTAGCCCTGGCCTGTGGCATGGGAACTACTTCTT
TTTAGGCTCTTGGGGGTTTCCCTGGGCCCCTGGGGAAAGAAACTGTCCCAGTCATAAGAGGAAACTCGTCACAGGCCCCTGCGCCCCTTCCCCATTAAAG

>chr2:127774872-127775072
gcaccactttggctataactcacaagatatattcattttcttattcataacatgttctgtcagtgcagtattttctttgactcatgagttatacaaaagt
gtatgatttaatttgcaaatactggtgacttctattttttattattgaattttaatgtaattccaAAATTTCAAACAGTATACATGACACAGATTCAAAT

>chr2:127832312-127832512
ccaacttcctcaagttgtcctctgatctccacatgcatgccgtggcacatactcatataACAAATGAGGAAACCACAATCATTATGTCTGGTTCACGAAT
GAAGACAAATAGCCAtgtatatgtgtgtgtgtgtgtgtgtgtgtgtgtgtgtgtgtgtgtCCATCCAGAGTTTTATGGGATCCCATGCCTTTGGCCTCTG

>chr2:128433734-128433934
GGACAGCCCCAGGATATGATCAGGCACTTGTCTTTCTGATCTACCATCTGGAACTTGCCTTTCCCTAGATGACTCCACATACCCAAACAGCTGCTGAATC
TCCAGTAGATGAAGAATCTATATTCTTCATCTTGACAGTAGGAGGAGGTAAGGTTCTGTCGTCTCCCTATTAGGAAAAAAGAGAAAAGTGAGCAAGGGCC

>chr2:128434318-128434518
GAGTGAGACCAGGAGGGAGGCTGCTTTGACCTCTGGCTAGGCAGAAACCTTGTCACCTCTTGACCAAGCTCATTTACATGGGATCTGGTTTGTGCTGACT
CAACACCCACGAAGAAAGATGCTCGTTGTAATGAATATGCTAAGGTTTAACGGATGATGCACTGGGGGCTCCTTTCTGCTCTCTGCAGCCACTTCATTCA

>chr2:129263162-129263362
GCATTTCTTTGAACTTTGTGTTTCAAAATTTCTAAAGCCTGCCAGGCTGGATCGTCTTGCTAGGCTGGGTTGGATTGTCTCACTAACTGTCCTGTCATCC
TGAGTCACTGTGGCAGATGATTCAGACGTGGCAAAACACACCAAAACTCATCTCGTAACTGGATTATTTTGATAGGAGCCTCACACGCAGCCCTGGAGCC

>chr2:130452104-130452304
CACctatttgccagccacagtacttgagatgcaaaatgaaagtgagaaagtcatattcttatctttgagaagattacagaccaatgggagacaggtggat
ataaacagttacatcataggtgctactagagtaataataattgctgttttctgtgtgcctgtgacaggctatataataaatgccttacatgaattatctt

>chr2:131386404-131386604
GTACACGCAGGCACCAGTGCACAGGTGTACACACACGGACTCAAAAATACTATGAAAGGATGGTCAGGAATTTCCCATGTGTCATTTGGGTATCATCGGG
TTATTGGGTATATGGTCCTTTAGAAAGCTCAAAGTCTGGCTTCTGACTCATTGCAGGAACAGAAACAAGGTGAGTCACTGAGGAAGGAGCTCCAAAGAGC

>chr2:131744114-131744314
TAGCTTGAGAAAGGGGCTGTGCTTTGATTTGAATCTAATTCAGATATCAACTCTCACTAATCTTTTCACCAGCACAGTCTTTTCTTGTGATTTTAATATC
ACTTCCAATGTCTCCCCACCCACCCCCAGCCATTCAGCCTTTCTAATGTGACAGTCACTTTCTAGTGTGACATCACTATGAGTCACTTGCCTTTCTGGGG

>chr2:132203724-132203924
acttgaggaggcaaaggctagcagatcttcatgagtttcaagctagcctggtctacatagtgagttctgagatagccaagactatatagagggacgttgt
ctcaaaataagaaCAACCCCCCCCCCCCAGCAATCTtacattgagatttcctattaccccagtcataacggccaagataataaaacaaagtacagctcat

>chr2:139671894-139672094
cagcagtcctggaagaggcattcttagccccaatttacagtcagggaaaccaagactcaaaAGTAGAGTATGGCTGTGGATAGAGTGAACTCCACTGTAA
TATAATGCCTTCAAGGAACCTAAGAGGAAGTGGTGAGACACACTAGTCTCCCACAACAATAGtggctgctttcgaactgaaacagtgaagctgcatatgt

>chr2:139841499-139841699
AAATAGAGAAATGAACAAGACAGAATGGAACTGTGGTTTGCTTATGGTCAGAGAGGAAGTGGAAAAACTGAGTCATGAGTGAGTGTGTCTGAACTCCAAA
TTTAGGCCTTTTTACCCCTGAAATGCCCTAGCCCAAAGGGTTCTAAATCTAGCTCTGTTAGAGGCACACCTTTCACTGAATTGGCATATGCTCAAAAGCT

>chr2:140101166-140101366
AGTCATTTGACTCCGCTGTGAGGGATGTCTCATCCGAGGTCAGAGGACAGCCCATGCTGTGGTTTGGGATATGATTTGTACCAGAAAGCTTTATGTGTTA
GAACCCTGGTGTGGTGAGAAAGAGGTGGAAAATTTTAAGATGCAGGCATTAGGTGTTTGGAGGTACTAGCCTTGAAAAGTCCCCCCGCATTGGTGTTTTC

>chr2:143960982-143961182
CCAGTCAAAAGATGCAGGGATCTGACTGTCACTGTCAGCCAGAGGGGAACACAAACACACCCATGTTACCTCTGGAAAGACACAGTCAAAAGCTTCTTGA
AAACTACCATTCTGAGTTATACCCACATCAACTATAAAGTCAGCATGGGCTGAACACACTCACCCTGACCATGACTAATAATGGACTCTGTCTGGCAGTT

>chr2:150985688-150985888
aacaagctcaacagatacaagaaaactgaaataataccttgtatcttatcagacaaccatggattaaagctggatgtcaagaataatagaaacaccagaa
agcctacatactcatggaaaccacacaactctctactcaataatctctggaccagagaagaaataaagaaatcaaaaacttcctagaattcagtgaaaat

>chr2:151536568-151536768
tacccacatataCACATATACACACTTTAAAAACTAATCTTTGAAAAAAGAAGTTTGCTCTTGAAGTGAGCAAGAAGGAAGCGCTGGGGCAGGGGACAGC
GTCTCAAAGCCCTAACTAGCAAATCAAATATTCCTGCTCTCTGCCTCAAACTCCCTCCCACAAGACTCTGGAGGAATGCCAACACTGCGGTTTCTTTGTA

>chr2:151543632-151543832
CCTTACAAGGTCTTCCTGGGTTGGGGAGGGGGAGGGGGAGCTGACTGTGCCTTCATAGCTAGGCAGAGTGGTGTAGCCACAGCTGATATGAATCGGcttc
cctccccctccttccctttcccaccctttcctttgtccccctccccatccttcctctgtttcgtctgcttctccctgctcccctccactgtcaccacccc

>chr2:152790977-152791177
CCCACGTAGCCagcaggtttggcaagaagactaagatgtttaattctgaacatcttaTCTATGAATGGGATAAAAAAAAATGACCTCAATTCAGATTACT
ACAAGGATTCACCACCACATATGCAAATCATGACACACAGTCAACTCTGAGGAAATGTTAGGAACAACTAGTGTTAGATTCATTATTAGCCAAGGCACAG

>chr2:153122800-153123000
ggcctcagccttcttcgcttccgtggtcagatgcgatgtactgtgttcaggggctatggtcataACGGAACCAAGTTCTCAACAACTCAGAGCTGACTGT
GCAGCCCTGGGTAAGCCAGCACTTCCTCCTAGAGTAGCTTGCAGGCCACTTTCTCAGCAAACATATGGGCCCATGTAGAGAAAAGAAACACTTTAGCCAC

>chr2:153152414-153152614
CAGGAAACCACTTATGATCTCTCTCTTGTTAAGCCACATCAATACATGTAGACTTCCCTCATGATGACAGCCATTTCCTGTGGCCACACAGTCATCATGA
TTGCTGAGAAGGTCTACATCACTGCAGGAGATGTCGGGTCTGAAGGTGGAAACGGCTGAGAAGGACCTGGTTCTTTGAAAGGGACACTCTTGGTGGCTAG

>chr2:153217196-153217396
tctggtagctcacaactgtctgcaactcttattccagggaattaaccccctcttctgatctttgtgtgtacaagactgcacatggtgcacatatgcacgt
gcatgcaaacaagacactcaggcatagaaaaAATCCCCCCCCCATTGGAGTGTAGCCAGATGGTGGTGGCACACACTTACACttttttttttaaaaaggt

>chr2:153238209-153238409
AGCATTAACGAGGCTATGGCTTTAAAAGAAAAGAGCCACCACCTTCATCCTACTCCTGTTGGCCTCTGAAAAAGCACAGCAAGATCTTTACCTACAATCA
GTGGCCAGCAGGCTGCTGAGCAGCCACAGTTGCTGGTGTTACCTAGGAACCTTTCAGGGATCTACTCTCACTTTGTGTCCTTTGTCTGCATACTTCTTTG

>chr2:156178266-156178466
TGAGACACCAGTGACAATGCATGCATGCACACTGCTATTTTCACCACCAACTGGTCAAAGAATGAAGAGTGCTGACTTTTACTGTGATACCGAAATGGGT
CATATTGTATTACTGGCCAAAATACTTCCTTTCTAGTTTTGAGTGTGAAAAGCTATGGCAGGGCCTAATTAAAAATAAACACTATGGAGAGCAGTAAAAC

>chr2:157147786-157147986
TATAGAGATTATCTTTTGAATCTAAACCAACTTACAGCGGTGGCTTTTTGAGTGGTTTTAATcagaccagaaggagcagaggcaccgaggaaccaatgtt
acaaatgtgaaattcacaagttttaccacccactctctgagtcagacattttgtggtaaggcctaccaatccatgttGTGTTTATTTAgtgtgtgtgtgt

>chr2:157566666-157566866
CGCTGATGAGCGTAACTCCGCAGAATCCTTAGCACCTTGTGATTTGTGTACTTTGGGAAAACTTCTCGTGGCTCAGATCTGGCCCTTCAACCACGGGCTG
AGGACGTGCTTCCTCCTTGGTGAGGAAATGGCTTGCCCCAGGCTTGTTAATGTCTAGATGAGTCAGTGTGGTCACTTACTAGCTTATTAGCCACGTTCCT

>chr2:157572424-157572624
aacaagacctaacaagttacaattaagatgaaacacatactctcgtattgagagtggaagaggcaacctagcaggaggaaaatgactccaagaataggca
aatgaatcagagacacccccagtctgactgttaggaatcccacaagaacaccaagctacacagccacaacacatatgcagagaactgagctccgattcat

>chr2:160606408-160606608
taataTTTctggtgtgcttgaggccctgggttctagtccactcattgcataaatcaggcctggtggaacactcctggcattctagcatttggggggcaga
ggccagcctggactgcatgagaccttgtctaagagagacagacagacagacagacacagagacacagaaagaaacagagacacagacacacacagagaga

>chr2:163622908-163623108
ACTAATTCAAGCTGGGTCAACTAGTTTCCCCAGCTGTAGCCAGCCTCTGCTGTTGCCTTCAATGAATTCCTAGACCATGCCACTCATCTGAATCAGGGCC
CTCAGTCTACAGATGAGTCTGTGATGAAATATCAAGTGGACTCATCTGGCATGAGATAACTCAAAACTATGTCCAGTTCTGAAGTATACCCACAGGCTTA

>chr2:166987648-166987848
ccagagactcaggggaaggatccctgactcaaggccagcctgagctgcccagcaaATACAATATATGCTTGGTTATTTCtttttgaagacgtagtctcag
tttcaataggaaggtagactaggctggccacagactcagagattcacctgcctctgcttcccaagcatgtaccaccatgaccACCtctttttggagagat

>chr2:167508640-167508840
CTTTGTTATTTTGTTTTAGTTTTAATTGtgttcagaaaggttctactgtagaccagactggcccagagttgcacctgcctctgcttccaagtgctgcaat
cacaggcatgagtcaccacagcTGAAACTCAGTGCTTATCCCTGCCAGGTTTGTTTGGGGTTttttgttgttttgagacagagtttctctgtgtggtcct

>chr2:167649280-167649480
GGTCACCACGCGGCTTCCTCTTCATGTGGAGCTTAAGGGGCCAGCAAACCTTCTATAACAAAGCTAGACACGGAGGCAGCCAGCTCTGTGGCCACATAGT
CTCTGTTGTTATGACTCAACCCTGCCAACATCACAGGGTGACCACAGGCAACGTGTCAGTCAGCACAGGGGGTGAGGGATGATGCGATGGTATTGTTGTA

>chr2:172401228-172401428
GCCCAGAGGGGAAATCACTCAGAAAAGGAGGAAGGTGGAGGCTGCTAAGAAAGCTGCCTCTGAGGAGGAGGCCACTCTCCAACATGAGTTGCAAAAAAGG
GGAACTACAGTTTCTTTGTTTTTTTGTTTTTTCTTACTCATGAGCCATGTACTCAGCCCAGAGTTTTGCTGTGAGCTCAGCACGTTGGAGCCTAGGTGTG

>chr2:173219086-173219286
CTGGGGTGGAGACTGGTCTCCCACCGGGAGAGCTCTATCTGAAGAGAACTCTGTGAAAGCCCTGTGAGGAGGAAGATAGATCTAGGAAAAGGCACCTACT
GTGCCTCCCCCACATGCCCACAGGCAGGTGTAGTACCATCTACTCACATACCTTCTAGAAAAAGAGCCCCTTTTCTCACTTTCATAAATTCTCAGTGACC

>chr2:174517354-174517554
ggagctgaggttctcctgcttatgtgggaggcaagtttctaactgacttatcaccccagcctcTGGTTGACTCTCCCAAGACTCAAAGGATGTAAGTCTC
AGCAGATCACTACCCTAGACTAGAAAATGCCATGTTTTCTGACAGTCTAGAGAAATGTGGCCGCTCAAGGCATGTCTTGTCCATAGAGTGTGCTTTGTTC

>chr3:9566950-9567150
TTTCAGCAATGGAATCAACCTCAGGGACAGCTGAGTCCTCGTTTTAAAATGACTAGAAATGATCAAAAGACCAAACTTAACCACAAGAGTGAGTAAGAGA
TGTTGAATCACTGATTGGAAGAGGCACTGTCACTCTCAGCTACTGCACAGGAACACTGACAGGTCTTTCTGCTAAGACAAGAAGCAAAAAGATGGATCCC

>chr3:9755286-9755486
ttagtcacacccagagtgggatgtcattgacacagggtcaacatggatgtactttgaacacacggtaatggaaagaagccggtgactctatatattaggg
gatcccattcacaagaaacgtccacaaatggtcaaataaagaaagctggctgcatagagaaggagtgactgctgagagctggggaagatgggaggtagaa

>chr3:10211944-10212144
AGGACTGTCCTAGGTCCCCTGTCCAGCTAGGCCAGTATGTTCTTCTTTACATGCATGGTTCCGATGACTAAGCACTGACTCCTTGATCTCAAGATGGCAA
CCGTTTAGCAAAGAATGAGTAAGCCACAGACTCTGCCTCAGGTAAAGACAGACTGAGAGTGCTTTGAAGGCTCTTAGATAACTTCTTCATTTGCCTTCTT

>chr3:10259414-10259614
agaaaactagtagctttagaaactgagcagacatccatcaccttaccatctgatcCATACCTGCTACCAATTGAcctgatacacagaggtgacatgagaa
gcacttggcctctgtgtctttctactgattacccagaacccaaactgagtcataatgtaatagctgacgcataaagaaaatagagggaatttccacatga

>chr3:14979360-14979560
CTTTAGCTTCTTCACCCATTGGCTCCATAGTTCATGAAGGTGAGAGACAGTGAGTCATTTGTCAGCAAGGAAGGAAAGTTGAGCTATAAACAAGGGCTGT
GGTTTTCACAGTTATTCTAACTATGAGTCGGGTTTCCTCTTGGGAACTTTTATATATGAAACTTTTTGAACAGAAAGTTGATTTCTTTCCTTATAACTTC

>chr3:15054050-15054250
GGCCTTTTCTTAACAATTTCTGCACCGTGGTTGTCATAAAAAGCTCTTATCCACCATGTGTTACCATGATAATAAGCTCACTCAGACCCAGAACCAACAG
AGACATtctgaaaccacaggcccacattactcattcctctcttaagctgctgtgtcagacatgttgatacagcaacagaaGTGTGTCCCGGTCTATTAAC

>chr3:15139847-15140047
AGCTAGCTGGCCTTGCCGTCCCAGGTAGAAGTTGTCAACCCTACTCTTTCCAAATAAAGAGAGCAATTATGCTATTATATAGTAATACTTCTTTTCAAAT
AGTTCAGCttttatttaaaaataaaattttaaaaataaatGTTTGTCTACAAGTTTAATCTATCAAAGTTAGAAGTTAAGTATAAAAAACTTTATCAATG

>chr3:15228713-15228913
CAGTGATAAACACAGTGATCCCACGGCTCAGCACACCGTGGCCACATGGTAGAAAGGCAACTTCAAAACTAAGAGAAAGAAATGTTTTCATCACATTTGC
TTGCTCAGAGGAAGGGGAAAGTCCAACCAGAGGTTGCAGGAGAAACAAAAAAAAATTCTGTGATAGATGGGGCTTCAGGTTTATGAATGACTCACCAGCT

>chr3:19188936-19189136
agttgtcttccttactctaggctggggtggaatgcactatgtagattaggttgagctgcctaaaacctcctgcctcagtcaccACGCCCGATTCCAGTCA
CCTTTTCCTAGTGTATGTAGTTGTTTTACATTACAATGACTTAGTCAAGGAAGTTGTGACACTTACTATCTTGTTACATGAAAGTAAGTTGTGTCCACAT

>chr3:19420020-19420220
ATAACTAATGCAGTTTCTGACTAAGGAGTTTAACCCCACACTTCCACCCCCAGACCACGCTTATTGATACTAGGGCATGCTGGGGTGTATGAGACAAGAA
TCTAGCCTAGATCTACTGACTCAAGCCCAAATACAGCCCCTTAAAACACACAGGCCCCtgtggtggtttgaatatgcttggctcatgagtagtgacacta

>chr3:19459350-19459550
GCCTAGAAGTGAAGGAATGGCTCTAGCATGGCTAACCATGTGACATATGTTGCATTGCAAAACAAACGTGGCTCTATTTCTCTTTAGAAAGCAATGTCTC
CTCATAAATGCTGTAATCAATTATCTCTCAGGGAAGAAGAATTTTATTCTTATAATAACATTTTACACAATTACTAATAATGAAACCAAATTGCTCAAAT

>chr3:20142996-20143196
CTAGTTTCTGGGACTGCCAAGTTTGTTGGCAGATTGCTTGGTCATTGTCACAGAGGAAGGTCTAAATCAATTCTAGATTAAACAAGAAACCCAGTATCTC
TTCCATAAGAATATTCTTCTCATTTATCATGACTCAGGTTGcaatagcatagttcttacccaagagcttgatagaaatgcagaatgccgaatctcacccc

>chr3:21722759-21722959
AAACAACTGGGTTGATGAGTCAGGTAGAGCTGTGGCTCTTGGAAGCCTAGACTCATTCCACCCACCACAGGACATTCTCACACTACAACCCTCCCCTTCC
TGCACCCTCCACCCCCCACCTTCCATCACTTGCTGActctccctacctaaaccctctttggcatggtgactgctttaaggcatctcgcacatattctgta

>chr3:21884361-21884561
aaagtactcagcatcaaaaggaaagaacttatcaaaccacaagaaaagcacacgagaaactctcggagtaagatactaaatgactagtgtgaattgaaaa
gacacatcctgtccaattcaaactatgtgaccttctggaaggttaaaaggtcaagtgataccactgcttaggctggtagaggaaaggaactcgtgaacat

>chr3:27431967-27432167
ATGCTGTAATCTTCCTCGTGCTTAGGTCTGCCAGGGAACGTGGGCAGGGGCACTGTGGAAGCATTCAACTTGGGCAGCCATATCGAATGCCTGACACACA
CAGGGCCTCAGATAAGTGACTCACTCAGATACTGAGTGTACTTCCTGAAATACAACAACTACATGGTAACAAATGTGTGTGGGACTTGCAGGTGCCAGTG

>chr3:28236666-28236866
gagaacaggttggcagtttcttaacatcttaaacttatagttgctaagcgacccaacagtAAGAAGATTGTAAATGTATCCTTATGCTAAAGCACCATTA
CTCATAACAGGAAAAAAGATTAAaaaaagaagaagaagaagaagaagaccaagaccaagaccaaaatcaaaaccaaaaccaaaaccaaCACCCCCCCCCC

>chr3:30951760-30951960
TAAGAACTAATTAGAAAGCTgtggtgactcataacccagtactgaaaggtagagagacgagggccctgggctaaatgccagctctgcgctgtggaacagg
atctaggtcagcctagggtacatgagatctggtctaaaaaaaaTAGGAAAAAAATAGCATATGgctgagagggtggtacaagcctgtactccaagcataa

>chr3:32615285-32615485
GGTGATGGGGaaaaaaaaaaaaaaaaaaaaaaaaGCCCAACTTAGATACCACTCTTAGTTTTGAAATTGTCCCAGGATCTATTTCAGGATCTATTTTTAA
GGAGTAAAAACACACGCTGAAATGTTTATTCATAAAAGACCAGCAACTCAGAACTGCTTCCTGTGTATTGCTCATAGGCTTAAGGCATGCAGTTAAGCAA

>chr3:33591823-33592023
tacatggttcaccatggtttcaaggccagactgggctacacagtaaattctaaaactgtctctcaaaaacaaaaCAAAACAAAAAACAAAAAAACTTAAC
TAAATAAGTGAGGCTAAAGTCAGCAATTCCAAGCACATGTTCTCTGTTTTCATTGCTGAAATTAGTGTGAATTACTATAATCCATCTTTGGTAGTGTGCA

>chr3:35399857-35400057
GAGGAAGCACTGTGGAAATATGGGGACCAGGCTTCTGCTTATATTTAGACTTCATCATCCTAATTTGATAACTTTCAATTCTGCCTTACTCCAGAGTTAT
TCTGAGTGTTCAGGAAGATGATGGATGGAAAGGGAAGCTTAAAAGTCTAATTTCTAGACAAATGatatgtatatatatatatatatatgtatatatatat

>chr3:35720983-35721183
TCTGTAGTGAGCTTTAAGGGTAGATTTCCTCCTGACTGCGCTTCTGACTCATTACAGGTCTTTCTTCTTGTTGAGCTGAATTTGTTACTCAGAGAGGTAA
ACCACACCCACCGAACTTGCGACTTCTCCCTGACCAGGGTGGGGGAGCTTCCTGAGACAAGAGTACACATCACACAGCACATTGTGAAATTGACTTCACC

>chr3:36065800-36066000
acacacacacacacTTACTTCCTAGCCTGTTCGGATGAATTTTAAAAAACTACAATTTCTAAATTACATACTCAGACATTACATACAGCAATGCTTGGCG
TAGGAGACATTTATTAAACATATTCTGGAACGACCTGTCCAATAGCCTCGCTCAAGGCGGCGCAGCCCTTGCGTCATCAGGAAGTGCGAGCTAGCTTCCG

>chr3:36150822-36151022
ATTCATAAATTGGTCTGACTTTATATACAATAGTAAATGGGAATGATTCCTCTAGGGTCAGCTTTACTACAACTGTACCAAAAACTTGTCATTTCAGCCC
ATAGGGTAGTGCTGGGGCCTGATGGGGCGGGACCGGAAAGTCATCCAATCAGCAGCACGATGGTGAGAACTTCGAATCAGACGTTTAGACAGGGTAGAGG

>chr14:74787784-74787984
TTACAGTCTTATAAAGATGTTTTACATGTAAAGAATGATTTTAGTagctgggcagggaggcacacgccttttatcccagcacttggaaaacagatgcaga
cagatctctgtgagttaatgactaccctggtgaatcatacgccagtcagagctagacagagaggccctgtatcaaaaaGGGGAGGGTGTGTGTGTGTTCA

>chr14:75069348-75069548
TTAGAGACACAATCGTTGCAGAAGGCATTGATCTTTTGTGCTGCACCAGATATTAGATATTATTTGCCAGGAAAGGGTTGAGGGAGGGCAGCAGGGAGGG
GCCACGGGGGTTGGCAGACTGTGGTTTCTACTGCTTGCAACACCCATCAGTCATCCTGCTTGATGCAACTTGCGGAAGCCCTAAGAACGGCATGGCAAGG

>chr14:75179644-75179844
TTTGCCTAAGGCTTTGCCTTCAGGTCAGCGTTGCATCTTCTTAATATTTTCCCCCCTGTCCTGTCGCACATATAGAGCGGAGTTCCCTCTCTCCGCCGGC
GCACAGGGCTGCTGAAGATATTGACTGGAATGAATAGTTGTCACTTTTTTTTTTTTTTTTAATGAATTCGTTACATAACAGGAAGGCCTCCGATTTCACT

>chr14:75182494-75182694
GGTATTTCTATCACTTCTATTTGTGTTGTGACTGAATAACCGACAAGAGGCACTTTAGGGTGGAGCAGTCTGTTTTGAGTCACCCTTTAGAGGTTACTAT
CTCTCTGGGCAGGGAAGGATTGGTTACTGAAACTGTTGTAATAGCGGTTCTGGGAACGTGAAGATTGACTTGTTCACATCTAGATCTAGGTAGGCTGGAC

>chr14:75522264-75522464
AGATCCTACAAACTGGTTAAAGACAGGAACTTGAGATGCAGGAGAGAGGGAACAGAGGGTGTGCATATCTGGGCAGGGGTgcaccgtgtccagagtcagg
agatgtcaaagcgaagcctatgcttctatttaccagttctgtatccttaggcgtgttactagtaaagcccacttcttctgataaaaaatacgaatcacag

>chr3:36777991-36778191
AGTAGGAAATTAATTATTGAGTTGCTGTTGAGAGAGCACCATGTCTGAATTACCGAGTCAACTCTGAGGTCTGAGTCATCCTAATAGGTGTAAAAAGACT
TAAGTCACAGCACATTTGGAATGAGTCAGGTCGTCCTTCTTCGGTTTTTTTCTAGGCTTATTACCCTTCAGTTTTGAGTGTCAGTGGGCTCTGCAGGAGT

>chr3:36788860-36789060
GGAAGCATGTGGCATTAGCTAACTTACTTTATGCAAGGGCAACTATGACTACTATGGTGTGACCTGACCTCAGAGcagtagtttccaaccttcctcatgc
gagacctttaacatagttcttcatttggtggcgatccccaaccataacattttgctactgttatgaatcataatgtaaacagcagatttgcaggatatct

>chr3:36837948-36838148
AGAAAATTCCCCACACAAAAAAAAATGCTATCTATTGACTTTAAACAATACCTTGTTTAGCTTATGAATCTGATGATAACGGAGTGATTCTTCTGGGCTA
GTTTTGTATGATCACCAGTTGACTCACCTGCAAGTCATACTTACTGGAAGAACATGAGCGTTATCTACCCACACTCTCAAATGGAGAGGTAGACTGGGTC

>chr3:36909995-36910195
atctaagttgtttccagtttctggctattatgaataaatttgctctgaacataattgatcaaaagtgtccttgtggtctagtggggcaccttttgaatat
atgtctaggggtggtatggctgggtgttgagataggtaaatccccagtttctgaagagcactgtgttgatttctaagatgactatacaagttagcattcc

>chr3:36955639-36955839
accatctttggctcttaagatctttcctggtctctttctcattcatatctgagacttgggaatgggggtgtgatgcagatgttctgtttctgaatgagta
ctcttatcctgtatatgttaagttgtaatctttttaattaattgccatcaactttaaaaaggaacatctcAAAAGAAAAAAAGAAATGTCTCTGTATttt

>chr3:37174497-37174697
CCCATGTAGGGCTCTCTAGGACCTTGGTTAGAAAAAGCCAAGCAGTTAGTGGACAGAAGCTAGAATCATGTGTCCTCCGGCCAAGGGCCTCTTGAATCTA
TAACCATCACCACCTCACCATTATAAACTTGCTAGTCTGCACTGTGGTGACAACCTTAGAGTTAGTAAAGCTAAGACCTGAGATGAATGCAACATCACGA

>chr3:37219751-37219951
GCCAAGAATGTGAGTGTCCGTGTGTGGTTGAGTCTGTTTGTAGCCTGGAGGTTGTCTGTGGCTGGCAAGTGGGTTGGAAGGAGAAGAGAGTACCTCTGGG
ATGTCAAGGACTCGGGATGCACGTTAGCAACTTCATATTCTATTATTGAGCATTCTCTCTTTAGGGTGCAAATATATGTCTAGAAATTGGGCTCCTTTGG

>chr3:37231286-37231486
AATGATCATGTGCAGAGCTGGAGAGTGAACTGTGGAGCAGAGGGGCGGCGTGACTCACTCACTTTCTAAACTCTTACGCTGTCATTTACCATAATTCTCT
TCTTTGAGTGTCTCTGTGTGGTGCCCTCATTACTGGCAATACTCTCCTTGTTTTCCCGATTTATGCAATTAAAGGCCTAGCTGTGCGAGCATTTCCCCAG

>chr14:75852052-75852252
gagtcatctctctagccccATAGTACGTTCTTCTGAAAAAGCAAAAGCAGTTTACTTTATAGTCACGGCATAACTATGAACACCAAGgaatttgtcatgg
ctcccacaggctcagatgttgaaggcgtggtctctagcatataggactTAGCGAGAAGAAGCAGTTACTGAGATACAAGCTTTTGAGGTTATCCCTGGTC

>chr14:75950351-75950551
ATGCAACTGAGTCATCTCTTCAGGGTAACTTACttcattcattccattaactgtaagtgactaccacgaaaaggcaccgtgtgggcactgtagaatcaaa
gatgattaagatacagcactgtcttcacactgcacacaTTTGCTATACGAACAGTGACACGGCACGCTGACATACAGACACGGCACGCTGACATACAGAA

>chr14:78454156-78454356
ctttccaaaactcaaactctcccgtaaaggcacaaatcttatcacccaccgtaaatgctgtcgtttgtttcccttgaagggtcacgctcgggtttctcat
ttttgagaatatgtctgcccagtatttaagtctgagtcacagagcctgtgtgtcagtcattctttctaagaaatgtgtcactttagaggggagggcccag

>chr3:37314239-37314439
AATAGAGTCTTCAAATGTTAAAAGATCTCTTGTGAGTATTAATTTTGATATCTGTTGTATAAGACTTTTCTTGCAGATTGTTGAAATCCATCCTTTTATC
TGGGAAAACCTTTTTTAACATAATTCAATACAGACTGAGTTTGAAATACCTATGGGTTTTTCCAGTTGTTTTGGATTATTTCTCACTCACAGACTTGATT

>chr3:37479776-37479976
AAGAACATTGGTTATTTGGTCCCATGTAATCTGTCCGTGGTGGAGATTTACTATATCACTTTAACTGCTATCCAAATGTTTGTTTTCATCAAGTAGAGAA
ACATACATggctggagatgtacctcagttgggagaatgcttgcctggtatgcatgagtatctgaatttggtctccagtgcctcttaaaccacattgtggt

>chr3:37978807-37979007
GGAAAGAGTTTTCAAAGCAATCCTTTAAAAAAAGATTCTTGTCTCTGTAAACGGAGGGAACATTTCTTCCAAATGTGAAAGTAATTGTTTATAGGGCCAA
AATTACTCAGAGTTCCATCTAAATATTTAGTGTTAGTAGCATTCATAAGGTCAGTTGCTATAGTGAGGCATCTTCATGTGTACACCACATCAAAACCCAC

>chr3:38184430-38184630
ATTCAAAAAGAGAGTATTGTGGAAGTGTGAATACACAGCAGTATAAAAAAGAAAAAACAACAAAGAAACCCTACTGATATTTCTTTAAAAACAAAACCAA
ATATTTAAGGAGTTCTTGCTGCCTGATGAGACAAATAGAGCTGAAGTCATATTTCAATGCCAGGGGAAGGAGTGCAGAGGAAGGAGCTGCCAATGTGTGA

>chr14:79243468-79243668
CCTAGACCTAGTGGCTTACACTacaccttcttagactgtgtcaccagccatgtaggggctgcagaactgaatgtgggggaggggttgcaaatccttggca
accctgaaagacttctgaatgcacacccaacaaaactcagctcaaaatcaattgtgtaacgaacctggatgtttcctgcagcgctcaccctggtgtcacg

>chr14:79248986-79249186
ACAAATATTCAAACTATGCCAGAGTGTGTTGTCTCTTCACTTAGGGCTATGTCTGAGGATCCTAAGACTTCCCGGAGGTCTCCTCGCACTAATTACATGT
GTGGTAAGCTGAAGAGATTTGTCGGCAGTTGAGGGACATGAATGTCACACACTCCCTTAAGTATAAGGTTCTTCGTCATCTTTTCCAAAACGTGTTTTGT

>chr14:79475762-79475962
GATGGGGCTTGGACTAGTAACTGTCAAGGCGATGTGGTTGATCTGAATAAAAAAGTATCAAAAAAAAAAAACCCAAAAAAACCCTGAAGCATTAAAAgca
agatggctcagtgcacaaaggcgcctgccactgagcttcatgactgagcttgatccatggatctcacatggtgggaagagaggactgactcttctatgct

>chr14:79526302-79526502
CTGATGAGGAGCTGGAGAGTCAGATCAAGAAGATACACATGAAAACCATGTTGGATGATGATAAGCGGCGACTACGGCTATATCAAGAGAGGTACCTTGC
TGATGGGGATCTACACAGTGATGGGCCTGGACGAACAAGAAAAAATATATATACAGGAACCCTTTTATTCCCTATAgtggtagtgaacacttttaatctc

>chr14:79542645-79542845
AAGCCATCTCTCttagggttttattgcggtgaagagacatcatgaccatggcaactcttataaaggatgacatttaattgtgagtggcttacagtttcat
aagtttagttcattgtcatcatggcaggaaacatgagcacgcaggcagacatggtgctggagaaggagttgagagttctttatcttgatctgcagtagca

>chr14:79552128-79552328
GACTCATACTTTAGTCAGCTGCTAGTCAATCCAGAGAAAAGGCAATTTATCTTGAGTTCAGATCAACAGTTACTGGAGTTTGCATTTTCTCTCCATTTAT
GGTAATAGGGCCCAGCGTCTTGTATTCACCTGGGAGGTGTTATATACTTTCAGGTTTCTTACTTTACTACTTCTATTGTTAATTTACTtgtgtgtgtgtg

>chr14:85905824-85906024
TGTTTCATGTAGAGAATAGAGTTCACTGATACTTTACTTCATCAGTCATTTTCTATCATATTTTTGAATTAGTTCttttatttttgatattattatataa
ttacatcatttcctattttcttttctccctctacatactcacatataacttttctcgctatctttccaattccaattgaagcttctttctaaattagttg

>chr3:40707131-40707331
ggcttccatagtgcaggaagatactgtgcaatctgcttgtggaggtgaagcactgacattctcacccagctatgaaccctgtgagttataatgtcaacct
acaacgaaagatgtgcccacgggtatagtaatgacttcataaccagctgctttcttgttggatttgaggtccacttcacaagaagcaactgtggtgaggg

>chr3:41126490-41126690
aaatgattgtcattacttcacaactgtaattttgctactactatgtgtcataatgtaaatatctgacatgcaACTCCTAAAGGGATAGTGACCCACTGCT
CTAAGTAAAAGGGCTGGATCTTCTGAGTAATTCAGTCTAGTAGTGACTCACAGTGGAATTAAGAGAGGCTAAGGCAAACCATGTAGTCTGGCATTGATGG

>chr3:42093212-42093412
AATGGTATAAAACAGTGAGGTTTTTTTTGCCATTTTCGTTTCTGTACATAAGGTATTCTAATTATTGTCCTATTATTTACACTTAACTCCTTCCCTCTCA
CCCGATCCCAGCCATAGAATCAGTTGAAGGGCTGTTGAACCATTTTTTTTTTAATGTGTGCTAACATTTTTTCATtttttaattagatattttctttatt

>chr14:86733929-86734129
CTTCACCAGTTACAAGATGCTCAGGACCTTTTGGGTGTATGTGGTCAAATATGGCAGAAGAATGTAGTCAAGATATGAATGTGGTAAGGAGTCATTGGTA
TTCCCAGCAGGGTCTTGGCTTTCAAATGCCACTAATGCAAACAGGGAGTCTTAATTATGGCCAGTGAACTGCCTCAAATACACTCAAGTGCAGACTCATA

>chr14:86847257-86847457
AAAAGAAAAAAGAAGCTCCACTGGGTAGAGTCACTGTCATAGTGAAATACTAGTTGGCTTAACGCTAACTTCCTGTCTCACAGCTCTggtggtggcagcc
ttgctttctctgaagcctgtcacctcagcttgcataggaccattatcttagtatgtcaccatatagtctccctgtgcatatcgccaaagggaggctaata

>chr14:89668970-89669170
aactgcaaaaactcaaccgaactcaactgcatttaactgaaGTGTATCAAACTCCAATGAACTGAACCCAGATGAACCCACAAAATTGCCCGAACTAAAC
TGAATTGCCAActctcaattaaacctcaattaaaattatggctgctttcttccaccaaaaaaaaaatacctaaattgtttggaattagagatatatactg

>chr14:101480538-101480738
CAAATTTTGTTAGCCAGTCTTTTCTTGCAACGTTGTACTACCACCTTCTTCGCTCACACTGGGAACCACACCCCCAAAAGCAAGCCTCGAGATGATTTAC
GCCAgttctcaaccttcctaatgctacgtctctgataaagttcctcacgttgtggggacccccccccaaccacaaaagtattttgttgctacttcagaac

>chr14:101879062-101879262
GGCATGCCAATCTATCATTTGTTTGGTATCAGTTCTTTTAAAATGTAAGGCATGATGTGGTCGACTGTACTTTCCCAGTTCCCTGACAGTGATAATGCCA
ACCGGAAATCGCAATGAAACCACACTCACTAAGAGCTGTTGTATTTGAGTCAGATTGTAATTTGCAGATGACTCATTTGTGGGGGACCTATCAGGGTGAA

>chr14:103619848-103620048
tcaacaccatgagattcaaacactaagagacagcaaagcccaaagagtctgaagtttccgttagtccctatataaaacacaattcagatatgactcagac
cagctttctgttttctTCTAAGCACACGAAACTAAGAATGAAGTTTCTCGCTGGACAGAGGAGCCCACAAAGCAAGTGGGAGGGACTGACTGGTGATTGA

>chr3:51556367-51556567
CTGTGGAGGCTGAAAGTCAGATTCTTTTTCTCCATATATATGTGGAGAAAAAATATATATGGAGGGTGAGCAGGACatatatatatatatatatatatat
atatatatatatatataCTTTTTTTCCCCTGAAACCTACTCACCCTATATGGCAGAAGCCACCTCAGAAGTAATAGAATCACTGAGAGTGGTTTGCCATT

>chr3:52048302-52048502
CTCTGAGGCTGTGGAACTGCTTAAAACAGCACCGAATGAGTCACACAGCAAGACAGCTCACTTATCTTAAAATCTGAACTAACCAGAATCCAGCTTGGAT
CCTCCTCAATCAGCCATGCTTCTGAGAAGACAATGTACGTTCCAGAAAGTGTGTATGCGTGCACGCGCGCGCATGCGCACGCCACACAGGAGCTTCTTCA

>chr3:52555114-52555314
TTTTCTTGATTATATTCACCACATGGAAAGCCTACTGCATAGACCAGCAGCAGGGCACATCTACAGGAAACCCAGCTCGTCTGGGGTGTGACTCAGGAAA
CCACAGCTATGTGTCTCCGGGAAAGCCCAGCCTCCCTTTCTCTGAAGGCAGAGCTGTGGTTTGGGGACAGTCAGCTGAGCTGCAGGAACATTGCACTCAA

>chr3:52631054-52631254
GAGGATGGGTGTCTTTTAGCACCTTGTGCTGAGTCAGAAGCGCATGTTCAATTGTTCTGTAGATTGCTCAGCCTCTCTAATTCACCTGACTCACAGGTTA
GTAACTTAGTAATTGATGAGGTAGTCTTTAGTTTTTACCAGTGAGTCACAAGTGTGTGTGGGGGGGCTGATAGCAGTTCAAGTTGTTTCATGATGTCACT

>chr3:52777186-52777386
AGGGTGCCATCATGAACTGTGGGTTTAAGGATTTGTTTGAGAGAGAAGGAAATGACAAGGACAAGATTCATCATCTAGGAAGTTCATTTCTTTACTGAGT
TCAGATCAAGGCTCTGGAAATAGTGAGAGACTAAAATCACCGTCATCTACCTTACACAGTGTGAAGCCTAAATGAATTCACATTTAGgggaagagcatga

>chr3:52866368-52866568
CTGACTCCATTCCAGGCCACTGTGGTTTCCAGTTATGACTTGCAGATGGTCAGGAACTTTGAAAGAATTCAATGCCACATATCATGGGACGACGATGATG
ATGATGATACTGGATGATGAGTCATGGATTTCCCCAAAAGAAGAAAGTCGAAGCAACTTGTCGTGAAGGTGAGTCCAGAGCCTCTGATGGAAGCACAAGG

>chr14:104495833-104496033
TTAAACAAGAACTTATGTAGATCTAGGCTGCTAGGAATGAGATGACAGCTCACAGACACAGTTTTAGTCAAAAGAATATCTGAGTAGCCAGGTGTGGAAT
GTGGAGAAATAGTGAAAAAAACCAGCAACTCAATGAGTAATAAAGTCGCTGAGAAGAACACAAATGAACCAAGATTCCACATGATGAAGTATATTGGATA

>chr14:105665102-105665302
AACCCTTGGTGTTCTCCTGGAGTGACTGTGTGGAGCCAATGGCTCGCCATGAATCACTCATGGGGTTGCATCTTCAGTGGGATGGGTTGGGTGATAGACG
TTGATCTGCAGAGTTTAGGTGAAGAGTGGCTTTCCCATTCTCATTTGCTTCACCACACAGGATGCTCTTCCCTGTAAGCCACGCCCTCTCCTGAAATGAT

>chr14:109374768-109374968
tatatatatatatgtgtgtgtgtgtgtgtgtgtgtgtgtgtgtgtatatatatatttgcacacttacaaaagtgattgaatgtTACTTACCCATATCTAC
AACAGCATTTGTTCTTTTGGAGCAGAGTCCTTCTGACTGGGATAGAAAGTCAAAAGATCTTCAATTTTTCACTTTTCatatatatatatatatatatata

>chr14:119154049-119154249
CATTTGTTAATTTCGTTCTACTAAGATATTCATTGTGTTAGGTCTGTGGTAGTGCTGTCGCTGCACTTTCACGAGCAAGTCATCAATGACTAACGATACT
TGGAACTAGTTAACTTACTAGTGAGTGGCCTGAACGGCTGGATACTTTGAAACATTTTCCTACAGGAAATGTGTGGGTGACCACTGTTATATTTAGGGTG

>chr14:120397590-120397790
acacacacacacacacacacacacactcactcactcgcacagacaTGGTCATCTTCACTTGACCAACTTTACCTTTTAGTCTCTGTTAGAAACAGGTGAC
TTTGAACCTTATTGGAAAGAACATCCACTGAGTTTTTCCAAGCCCATATTCCTTGTCCCATCACAACAAGGAGACACTATCATTAATCAATGTGATTAGA

>chr14:120830294-120830494
CTGTCGTGTTTATTATGCTTCTGGTTCTGCGCTGTTGCAAATGCATAGCTGAAGCTGGCTCTGCTGTAAACTGTCTTAAAATAACAAAATTCTGAGACCA
GATCAATGCTTTGTTGGGCCCTGTGTGTGTCCATTTAACAAAAAGTCACTTTGTGCAGAAATGACTCACTCTTGTACTGTTCTTCTGGCTAGGATAGGCT

>chr3:52930738-52930938
TTTCATAACTTTTTGGACATGTTTATACAATAGAAGCATTTATACAAAGACTAATTTATTtcatcatcatcatcatcatcatcatcatcatcatcatcat
catcatcatTGGGGATTGAACCTCGAGCCTCTTTCATGCAAGACGATGGTTCTTCCAGCCCAGACTCTTTTCTTTAATAAAGGATTTCCCTGCTGAACAA

>chr3:54709318-54709518
CTGAAGTAGATGTAAGTTCATGAAAAAGCTGTACACTGACACAGGGTCAAAGGCCAGCATTAGGAAGCCAGTGCTGTGAGGAAGTGAAGGGAAGAAAAGA
GCAGCTTGTTTGAAACAGTAAAAGTTGTCATTTCAAGAGTCTGTCGTATCAGTCATGTAAGTCTGTGGTATTGAGTGGACCGCCAATCCAGCCTCAGTTA

>chr3:55438496-55438696
TGAGTTCAAGGCCACCACACTCAGAATGTGTACTTATTTGAATGGGTGGTGCAAAGCAAGGCATAAGAGAGCTTCACACAAGGAGAGAGGTGTTAGATTT
GATTTCAGTTCACTCTTTTGTATGGTGTCTTTGCTCATAGTTTCCTTTCCTTCCTTTCCTCAAGGAGGGGGAGGTCTTTAGTTTCCAGATCTCAGCTTAA

>chr3:55461494-55461694
AAAAGGTGTCAAGGAGTCTCTcccccccccccccccccccgcTGGCTCCTTACGTTTTTTTATGAGAACTCGGTGTATGAAAAATAAAATCAACAAACAC
AGAGACTTTTGTGTGTCCCTATCACCTGCAACTTGCCAGGTTTTGGGAGAGTTATTGTCATTTTGATTCTTGTGTGAGTCACTGAGTTGCCAGCCCCCAG

>chr3:58419132-58419332
TACACTGTCCTGTCTCTCTTCAATTATGACTTTTCCCCAATCTCTTCTTTTACACATAAAACCTATGACTGTGAATGGAAAGTACATCTTTCCTCTTCAC
ACACTTTACAGTTTACAACGTCTACAGTTACAGTCTTCAGAACTTAAAAGTATAATTATATATTATTGAAACAGAAATCTGTTGGCAAATGGAAACTCTG

>chr14:121905703-121905903
gtgagttcacaagtgagacagccttgacacatccaggacagtttcacagcatgtccccaactcctggctcttacagtcttggtatcccctctttggcagt
gttccctaagctttaggaaggagcatgatagagatccctcatataaggctgagcacAAAGCCCCTGAGTCTGTGAGAGATATTACTAATGCTGTATTAAC

>chr14:121931146-121931346
tcactcttgtggctgtgggtaggaagccttggttcctcttcttggagttgtaggagTATCCTTTTGACAGGGTAGCTCACCTCCAAGAGTGTCAGAGTCC
TTTTCGTTTTACTCATTGTCGGGCTAAGGGACACACCACGTACCATAATTGTAGTCCACATTTTTTTACTGACCAAGAGACTGAGCTCTTCTGCTGTTGG

>chr14:121954815-121955015
CATCACCTATCCTCCAATCAAAGCCCAGCGCATAGTAGGCTATCCGAGTGGGTAAAGCTGTGGTAAACAGGATGTCAGAAATGACCAAGTTCATTGAATA
GAGAGTGGTTGAGTTGATTTTTTTTCTGTTTTGAACAATGACAACCAAGGCCAGCAGGTTTCCCACCAGCCCAATGATGAAGACCAGGCTGTAATGCAGA

>chr14:122053014-122053214
GTGGTTTGACATTTTTCAGAATTCtgtgtgtgtgtgtgtgtgtgtgtgtgtgtgtgtgtgtTTCAACAGTGTTTTTCATGTGTGCAACGCAGGAGAGGAA
GAACTAAAATAGAAGAGGCCTCAGGAGGGGGTGTTTGGGAGGGAGGAGACATGCTCAGAACACTTGGTGATCTCTAAATCTAGGTTTATGGAGGGGCTTT

>chr14:122557606-122557806
AGACTGAAACTCTTGGGTAGAAGCAAACTGGAAAAGAACCCCGAGAAAAGGTAAAACCCACAAGAGTCTAACTGCTTTCACTTTTGTTTTTCTTCTATTT
TTAAATAGCATGCTCCAGTCTATTCATACCAATGCCTAGTGGTGTCCAGAAGTCTCAGTTCTGTGGAATATGAGCCTAAAGAAAAGGTAAGGattttaaa

>chr14:122561654-122561854
tgagtcattggtctggctcaaggcctctggcttctgctatggagaccctgcaactttggatctgcaggactggccctttcacacctgggtggtagctgaa
ttgttcaggccacatgctctcctgcacccaaactagtaggTGTGGTtgactcatgcaatgaacatttgcaagtaaagatgtgtagtcaaatgggtatact

>chr3:59092681-59092881
GGTGATCCCTAGGAGCACAGTGTCATGGCGCGCCTGGGTCTCGGCTCAGGAGCCACTCACATCTTTGATGATGTAGACAAGAGTGACTTTAAAAGTGACC
CTGCTTCTGAGTTTCCAGTAGGTCCAACCTTCGATTCTCCGTCCCAGTTAACTCTTCCCACCCCTGCCTGTCGCCCTCTCGTCCTTGCTTGCCTCCCGTA

>chr3:59093876-59094076
GCTATAATCAGGATTGTACAGGCAGTATACAGCTACAGTGTGAAAAGTTACGGTGTGATATTAGTGACTAATAGGTTTAATAGAGTTTCTTATCTTAATA
TCCTTTCATCAGAAGGATTTGAGTCACTAAGTAATGTCTAAATGTTTTCTCTACTTTAATTTGAAAGTCATTTGCTGATTAGTTTTTACTTGCCCTGTTT

>chr3:59104504-59104704
tttcctcctgaagcagtcaccaatggccggtatttctttatctgttggggggggactggtgagattttccccagccacactgatatggcaactagtggtg
tcactgtgagtacagcttccttgtcatatgtcaaggacaccatcccccagcagatgtcctgggcctctggtgcttatcatctctccacctccttttctga

>chr3:59129324-59129524
GAGGTGAAGCGGGTTAAAAAGTTAAAAACCCAAACAAATAATGTTATTCAGGATCTCAGCATATCAAGATTTAGCTGTCTATCTGCAAGCTTGCTTCGCC
CCCCCCCCCCTTTTTGGGACTCCAATAATATTAACTATTTTCTATAACTCGATTACTGCCCTTATTATGTAAACATCCAGCTAAAGGGCTAGCCAGTTCT

>chr14:122638284-122638484
AATCAGAGGAGACAGTAGTGCAATATATGACTGCCCTAAAGACATTGTGCAATGTCTCATGGGATTAATGTTGAGTCTCATTTCCTGCCTTTACAGGATG
CAGATGAAGCTGTCAGAATTGCAAGGGAAATTGGTAAGTCCTTAAATTAACTTTGGTAGTGTTTCTGTGTCTTTCAGCAGATACGGTTGAGCAAACGTGT

>chr14:122714018-122714218
ACAGGGCACACGTTAACACTGAGTGAGAGAAACCAGTTATTGGCCATTGCATCATCTGTATTTGTGGCATCCCAGCTACGAGCTCAGCGCTTCCAAGAAC
ATTCAAGGTATGGAATGAAGGGGAAAGTACAGTAAGCTCACTGTTTAATATGGTGCTATGGGTACATTAGTCTAACTTTTTTTTTTTTGAAACTTGGAAA

>chr14:122830434-122830634
ACCAGGCATCTGGGGCTTGGAGTTTTACCAGTGACCCTTTGGCTTTGTTTGTGATGCCTGAATGCCAGGCGAAGAACTCTTAACCCTTGTGGGTTGACTT
TTGAGATCTGATGTCCCATGCTGCCAAAGGCCCCTATTTCCCTACTTCTACAGTCATCTGCTTCTGTATTTGGTGGGtgtattagtcagggtttctattc

>chr15:3979612-3979812
TGTGCGTCACCACAAGGACCTGGGAGCTAGGGCTTGTTGAACAGCCACCCTTTTTCTGAAATCTTGCTTCCCCTTAAGCGTTAGATATTAAGTAGGCTGT
ATGTGTGCTTCTGTGTTTTGGAATCAGCAATCTACCACTTGGAGTTGAGCAAAAACTGAGCCCGTGGAGGCTATCAGGAGCCTTATGTGTTATTAAAGAT

>chr15:4533814-4534014
TTTTCTTTTTAAACAACTCTGACAGAATTCACACAATTTTAGTGTCTGCTGAGACCTCTGCATTAGTcatctctgggatttactcatgtctctgagaggt
gctgtagcaattttggaagtcttttactgggggtagagaacttctttatcctttcgaaatgagttgtcttttggaccaacctaaactcattcaaagtcaa

>chr15:5083104-5083304
TGGCTAGAcaagcctgacaccctgagttcaatccctgaaacccaagatgaaagatgataactgagtcctgaaaatgtcttctgcctagcccacatgtgcT
ATAAAAATAGCAAGTTTTGGAGGGCTGGAGAAACGGCTCAGAggttaagtggttaagtggttaagtgactcataaccatttataatgagatctagtgccc

>chr15:5238602-5238802
CATTCCCAGCCATCCAGTTAGACACAGTTCTTCATCTGCAGCTGGGGAAACAGAGGCGTGGAGTGGGTAGGGACATGAGCCACTGAGCTGATTCCAACAA
GCTGCTGGGTTTGGCAAAACCCTGTTTTTCTGTACTGCTCTGCAGTCCTCCCAGGGCTCCTAAAGGCCTTCCGTTTCACATTATGACTCAAACATTGCTT

>chr15:5263284-5263484
TGAGGATGTAAATGACTACAAACCTTCAGACCGAAATTAACTGGGGATAGCTCACTGAAGAATGAGGGTGATTACTAACACATTATGCAAATGGAGGAAA
CTAGATAAGAAAAGTAAATGGGCAATTTGAAGTGTAAGTGGCTTTATGCTACACAGTGAATTCATGGCCCGTCATCGGAGAAGTCATGCGTTTGCGGTGT

>chr3:60483284-60483484
TGATATTCAAGGCAATGAGAAGGTCAAAGAAGGGTCATTGCTAGGCTCAGGGCAGGACTGAACTGAATTTGACATATCAGAATGAGGAATGTGGTTTATG
TCTCAGTGTGTCATGGGAAAGAAGGGTCTTGAACTGATATTCAGAAATGGTTGAGTCATATAGATTGGAGGCCAAGAGACAAAGTTGTTCAGTGTGAGAA

>chr3:60567202-60567402
CTGCCACAGTACTCGGTATCTAGGTTCAAGAGTTTCCAATAGCTCTTCATTGCATTTTGAGTCAGCGTGACACACAGCGTATTGCGGATCATTTGATTCA
CAAATACTTCGGTGAATGTATAGATGACTAAGATTTCTTCCAAACTTGGCGGAAAAACACTATCATTGTACATTCCTGTACACATAATGTATAAATGTCA

>chr3:60568816-60569016
ATGTTTCCATTCTAAAAATGGGTTTCCAAGTTAAAAAAAAAAAGTAATGTTAAAATTAAGACTCGGTGAATATTGCAAATGACCATAAAACAGTGTGGAC
AGCTTTTCCTGTCTTTGGACTCAGGACTGTTCTATGCTTTCTTCTTTTGGTTCAGCAGTAGCCTGTTGAAGCTCATGCTAAGTGCTGAGTCATTGCTAGT

>chr3:60587551-60587751
AGTGTAAGAAATTGTGTACGCACCAGTTCTATGCGTTAGATATGTTATCGCAGCTGATAGATTTTGAAGATTTAAGGTAAAAATATTAACATTTGGTGAA
AGTGTAACATAGATACTTTGAAAATTGTTATGACTAAATTATGAGTCATAATGAGTTATCACTTTAGTATGTGAAAATTTTACTTTAATTTTTTTAAGTC

>chr3:60603300-60603500
AGACCTTTCCACTATATCTGACAGCAGTTACACAGTGTGTTTCTCAGACACATTTCTAGGATTGAGTCACAAAGGTGGAGACTGGGTGAGCACAAACAAG
TGTCTGTACTAAGATATTTAAGACGTTAAACCACAAGTATTCTAGATGCCAATCTTCGAACCCCCTCTGGAGATATGAATGCATATTCTGCCTGCTAGAT

>chr3:60616189-60616389
GAGCTCTTACAATGTGCTCTTCATATTAATTATGCATGGCAAAATTATTCTTGTTCCTATGCTGAAGTTGAAGTAGCCCTAAGTTCCCTTGGTGTTAAAT
TTACTGCTTAGTCATCCATTGGCATTCCTGTTTAGTGCTGAGTCATGCAGCTGTGATTTCAGTTCCTTTTCAGTTTGGTCACATAGATATACTCCTACGC

>chr15:5512080-5512280
AGACATTGCCCAACTAATAGGTAGAGTGGGGCTGTTTCAGCATGAATGCTGTTTATATCAATTTTAGGTCTACCTGGGTTTTATCTGTACAGGAAGATTT
CACCTGTACTGTTTTCATAGGACTGCTGTAAGAAGTTAACATGAAATTGGTGGCTCTCTGTGTGAGAGCTATCCAGGAAGACCGTTGTAAATAGAGGTGT

>chr15:5558394-5558594
AGTGATCATCTTTCACTCAGGCTTTATGAAACACACACTCTGTCATGGTCTGTGGCTCATGTGGAGCTTTGTTCTTGACAGTTAGTAGCTAGTCATATGT
TACTCTACCATTATGACAGTCCCATGCAACTTGAGTTTGGTTTGTGTCTCATGGATAATAAAAATCTAAACCATAAAGATTTAAGTTAGTTGCACAAAAA

>chr15:5758842-5759042
TTAGTAAATGAGTAATGTGACCACAAGCACTGACTGGTGGAAATATTAATATTCTGTTTTGGTTCTTAGAGGAAAATAAGGCAGGATATTGAGATTAGAA
AACACCACATCAATCACTGGGGAATTTAGTTGGAAACTGATTTTTTGAGACATCTTCAACCTGAAAAAAAAAAATCAGTGAAGAGTCAGAAAATGACATC

>chr15:6569098-6569298
TCCAGCACATATGCCACCCACACGCACATCCCTTCATCTCTAGACCACAAGCAGACTTAGGCCCCAAGTATTGCACACACTGGGTGAGGGGACTTTCCCA
ATCAAGATCATAGCAACTTGGCCTCCACAGCAAGGTGACAGCTCCGGGTATACAGAGAGATCTTGGAACCAAAGTCCTCACAAGTTACTTCCCTTGTACA

>chr3:61053858-61054058
TTATTTTTCATGAATTTTTAATTCTCATCAAAAATGCATTAACAGTTCTGTTTTACTTCAGCCTGGGGATCCTTTACAAGTGATACTCACATCAAAACAG
TGGAAAGTCTACCTCAGCTACAAAGTTTCAGTAGGTTTAGAACAGAAACTCATGATCTCACTTAAGAAGTAAAGTATGAGTTTATCTTCTGAAACTTTCT

>chr3:64107994-64108194
GTGTTTCACTTTGGGTTTCAGATTTATGTGTGTCACATTTGTGGGAGACTTTTTACATTATGATTCATTCATGTCTTTTCCAAGAAATTTTTTTCTGCTC
TAAAAGAAGTCACCTTATCTGGTGCCACTCAGGAGTCTTACTTGTGAAAAGCAGAAAAAGTTAAGTAGCCCCAGAGTTCTCTTGGCATACCTGCCCCTAA

>chr3:65319649-65319849
GCTTCTGTATTGACCCCAAAAGCCAAGAGACTACTACGTAGGTTTATTTtcctccccgccccactcctcctcctcttcctccttctaacttccttcttta
cctTTATTTTCAGTTTCCTTTCTTGGTTGCAAAATACTCATTTCTTCCAGATTCACTTCACTTTTATGATTTCATCAACTGAAACGATTACGTTACTCAG

>chr3:65656782-65656982
CAATTCATAATGAGACCTTGGAAGGTGACATCGTTCGATGCACAGCTCCATCAGCCTGGGCCCCTGCACATTTCCAGTCCTAATGCCTTCCTCCCCCTCT
TTGCAGAGCAACACTATTAAATGCAATTGGGAACTAAATACAAATCAACCAGCAGAAGGAGCAGATTTGTTCCAGAGGACAAATCACTCTGCTGCAAGCC

>chr3:68827698-68827898
CTGAATGGTATTAACATAGATATTGAGACTTTTGCAATTTTAACCTACCTTGATAGTTGGAATGTCTGGGTTCATGTGGGTAGCCACTGTGTGCTCTTGT
GTGATGCGGACCATTCATTTCCACAGTCTCATTTATGACTCATGGGTTTGCGTGGGTTTGAAAAGCAAAATCCAAAGCAAGAGGAACAGGAAAAGATTTC

>chr15:6592181-6592381
ATTCAAAGCATGAataagtaaatagacaggtaggtaggtagatagatagatagatagatagatagatagataggtaggtagatagaCAACAGAGGTGCTA
AGAAAATTGACTTTGAAAATAGGAATAATTGCATATTACTTTAAGAGTGGCCGCTATGTTGACAACTGTTAGATCTCAACTAACACGGATGACAGCATGT

>chr15:6593254-6593454
CAtgtgtgtgtgtgtgtgtgtgtgtgtgtgtgtgtgtgtgtgtgtgtgtgtgagtgtgtgtTAGTTACCTCACCCATCATTTCTAGAGGCTGACAGCAAT
CAGATTAGGCTGCAGCAACACAACTCTGCCTACCACTTTCACTAGCAATGTTTAATCAGATGTCTACATTTTAGCTGTAAGGTATTTAACTTTTCCCCTT

>chr15:6603731-6603931
AGAAATGGTTGAGCCCGTTATGAAATTAGAATGGCAATTCCATACATTTCTGTTAAAAGCCACAAGTTATGGGGTGTTTCCTAATGAGATGGAAAGAAAC
ACCTCACGACTTACCAGACACCCACTTATTCCGTTTCACACAAGACAGTCTCATTTCAGAATGGTGCAGTTTAAGTcacatcacatatatacacgtgtgc

>chr15:8419702-8419902
AGTCCTATTTTAAAAAGATAAGGAAGGCACTACATAAAGGAACTAGTTGAAATTTGTTAGGTTTCCTGCCAAACAGAAAAATCAGTATTCCAAAGCAAAG
TAGGGGGAAAATCATGCTGAGATACAAAGAAAATTCATATACATTCTTGTGTCAAAAGACAGCTAGGACTGATCTACTTTTTAGAACTTTGATCACAAAC

>chr15:9463472-9463672
TTCATAGGGTTGAGGGAGGGGAGGTCCTCAGCCTcagcagcagcggcagcaacaacagcagcaagagcagAACCTTTGAACCTCCAGACCGTAGCAGAAA
AGGTAACCGAGACAGTGACTAGGGATAGTGCTTATGGCAAGAAGCCTCCGCCCTCTGTAGGGAGTTTCCCCCTCCCTTTCCCAGAAAGCCTGCTGACTTG

>chr3:69525076-69525276
TATTTAAATAATGAAATTACCTTTCAGAAATGGCACACTTCTTTTTTAACCGATTTATGAGTCAGTCCTTAGAAAGCAACAGCAAGGAAGCCAATTCTAG
TTTTAGATCTTCATTTCCCTCTAAGTTTGAGTCAGGCTGCCCCTGACTTCCTGTGTTTCATGTCCCAAGCACACTATTATTTGCCCCAGTAGCTGGTGAA

>chr3:75528114-75528314
TATTTCATTAACTTTAGTATTGACTATACAATGGATCATTATATTAAACTCCTACAGTACTGAATGCACTATAGTTCATTATATTAAACCCCTATAGTGT
AGAGTATTTTATGGTTCATCATACTAAAACTTGTATAGTGTTGAATATAATATGGCTCATTATATTAAAATGTCTACAATGTGAAATATACTGTGGTTCA

>chr3:79233542-79233742
ATCTACTGGATTCGAGATATTTTCCACAACAACTCTCTATGTATATAATAATCACTAAAGAGAAATATGTCAAAGTCAGTTATCTCAATCTTGTGGGCTG
GCCTGCTCAGGCTCGctctctctccctcgctctctctctctccctcccccccccccccccccCGTAATATGCAAGACTGTTACTTTATATCTGCTACAGA

>chr3:79336180-79336380
GCCATGCATCATTTTCTGGAACTCTAGAGGAAGCTGAGTCATGCTCCCGTGCTGTCTTAGAGAGCATCAAAGGTTACAGAAGACTAGCCGGACAGAATTC
TCCCTAGGGGAAACCACCATAGTACACACTTAACATGTTTCGTGGTTAAATAAGTGACCACACAGGTCTCAATACCGTTGCTTCTCGGTCTCACTCACTT

>chr3:79491817-79492017
ACATGATCAACATAAACAGTTCCTTATCTACAGCTGGAGGTCGGAAGCTGTAGTCATTTTACTTCAAGCAGCATTGAGCTCATCAGCAAGAAATGTTCTA
ACATTCTAGGAACTGCAATGTTTTTAACCCCTCAGCTATTTGCCACACTGCTTTTCAGTGAGACTCCATTCCCTGTTAAGAGACTGGCTCTGAGGAACTC

>chr15:9567472-9567672
TGTATGTAGCAGTAAGGAGGAAGAAATAATACTTCTTAACTCTGAGGGCTGAAGATAAAACTTTCACATTATGTATGCATCTCATGTACTTTGGTAATCT
GTCCCACCTTCTGCCCCACAGTGTGAGGCAGATGTGTAGTGCTAGGGATGTGTGTTTCTTCCGAAATGGGTGGGGGAGGAAAGGTGAGAAGAGGCACTGA

>chr15:9579986-9580186
AGCACAGTGGCTTACACTGATGTCTAGGTCCCGCTTGCTGCAATGCTAGAGGATGGGCATCTATGTTGGTAGACCTTAGTTAATCTGCAAACTAAGGTAC
TCATTCTGTGATTGTCTGGCACTCCGCAGCACGGGCAACGTGACATGCATGCTCTTGATACATGCCAACCAGCATTGGAAAATTCAAGATGAAATAGGGG

>chr15:9580602-9580802
TCTCACTTGCGAGCGTGTCTGGTTCTGATGTTCCTGTATCCACCACAGCGTCAGTATCAGCAGTGGTATCTgctttttatctgccgggcactgagctcag
cgatttggtgcttgtgcagtcattttatccatgccaaagccccacaaggaaggcctgacagttatctccatggtactgttgtgaaacacaggatgctgtg

>chr3:82154880-82155080
aggaatgggatagctaggttttgaggttgataaattctcaatttcctgagaaaccactatgttgactccaaaatggccgtgcaagtttgcactcccacta
gcagcaggggagtggtccccttgctccagatccttgctagcatgagctgtcacttgtgttattgatattagtcattctgacagttgtaagatgaaatctc

>chr3:84388574-84388774
ttaaaataacaatgaaatacgattatacgcccacccaaatgactaaaattaagagtaacaagaggaagtgttgacaaccacattgagtaatagtccactc
ataccttactggtgggagtgtaagttagtacagccttttggaacactgtttcgcaatatctactaaggctaaccggtgtgccctgggagctgtcaatttg

>chr3:84729211-84729411
gacccctgtggctctcgacccacaggttgtgaagcactgCTTAGAGTCAAACTGTTCCCTGAAAATGAGTTACTTACTCTCCTTCAGAGCATGAGTCGCC
ATCTCTGGAGTCTGCTCTGACCCGCTGGGAACTTTTAGCAGCCTCTGCACAGTGTACAGTAATTCCCCCAAAGAGTCAATGCAACTGCAGAACAGGCAAG

>chr3:84835304-84835504
TTATCAGATAATGCTTTATGGTTTTGGGATGTGGTAAAATGATTCTTGTATTTTCTCAAGATAGTTGCAGTATGCTCTTGTTCTCTGTTAGATCTCCAAA
GCTAGATAGATTTAAATAGGTAGCTTCCTCATCTACTGTTCCAGTTACTGTCTCTTAAGGCCCAAACCAGGTAATTTCCCATTAGAAATTCTAGTAGTAG

>chr15:9746678-9746878
GCAAATATCCTTCTACGTTGATTCTTCCTAAGATGACTCAGATTTTCTCAGAAATGAGATTTTgcactcactatgtgccctttaagtactatttaatgtt
ttacacatagtagccatttgactttgatacaattcatgaagtGTCATTAGAAATGCTGTTTTTAAGTACAGTGAGCTTTAGGCTACTGGTTACTAAGTGG

>chr15:9880649-9880849
actattactttattaaataggcatggtataaaaatgtcccataaactcatatctctccatggatcagtgctactttcagaaaccatcatagatgtttctt
tgtgccataaatgagtggtcaaagcctaagaatctctctctctctctctctctctctctctctctctctctctctctctctctctgtgtgtgtgtgtgtg

>chr15:10073669-10073869
TTCGAAGTACCTAAGTGTCAACTCTGTTAAAATGTCCCTTTCCAAGCTGACTTAGCACCAAGCTTGTAAGGGCACACAGGTGACACATTCCTCATTTCCT
TCAAGTCCTTCTTGAGTTTCATTTTGCACAATCATTTTATTTTTCAACTTCCATCTGGGCCCATTGGGGGTGGGGCCTTATTCCCATTAGCTTTAGTGTT

>chr15:10985334-10985534
CCAAGTTATCTTTTATGATTAAACTAGAGCTACCAAGTAACGATCCTTCAAAACTGAGTTTCAGCAGTGGTTTGCAGCCAGTGGAGCAGGTTCTTAGAGA
TGCTAAGGAAGGCGGGCCTTCCTGTCCCGACCTCTTGCTGCCTTTCTTAGGAGATGCTTCAGTTTCACGTTTCTCTGTGTGAACACTCATTTCCTCCAGC

>chr15:12119084-12119284
GAGCCATTGAGGACGGCTCCAAGTGGACCGGTGGTTCTCCTTTGAGGTCTTCCCCCCTGCCCCTCGCCCCGCCCGGGGAAAAAGAAAATGCCAGTGACTG
TATACCGAGTAGTTGTGGTGCCTGGGATGAATCCTCTACCTCCAGATAGCTGTCATTGCTAAAGTAGCTGTAATTCCTTATACATCTTATCGCAGAAACA

>chr15:12616426-12616626
GGATAAGACATTATCTGTAGTATGGGCTGGCTCCTGATGGTGGTTTCCCACCTCTGCTTCTGTGGCTGCCCTGGTTCATTGGTGACTAACAAGGAGGACT
GACTCTACAGATATGAGGATTCTGAAAAACCAGAAGGGGGCCCTTTGAGAAAATGTGTTCAGGAAACTATGGAAAAGGGCAAACTCTAATTCCAAGGCTT

>chr3:87247514-87247714
CATACGTACACTTGCATGCAAAGTGAAAATGCTTGCTATGTCTAGCTCTGAGTCAGCATGGACGCTTCTGCTCAAGTAGCTGGAGACTGTACCCTGTAAG
CCTAGCACTCAGCAGCCCAGACCCACAGCCTGCACAGGGCTCAGATCCTGGGAACCTTAGGAACCAGAGACTATAGATGAGCTCTGATCTTCTGACACAC

>chr3:88337284-88337484
TATACATATATAGGTTTGATTTGAATACACTATGAAATCCATTATGGCTTACATTTTGTGGACTCTTGAGTTGGAATAAAGACTAGAAAGGCTAATTATT
TTGTTGACTAGGAAGGAGGACTTTGGGTTCATCGGTGCAGGCACCCTGTGACTCAGTTCTTCCTTAGGATCTCATGTCCACAGAGTGTAGGTAAAACGTA

>chr3:88464348-88464548
ctccatctctcaagtactggaatcactggtgggagcccccatgcTGGCTTGCTCTCTTTAACCTTGAGATGCCATTAGACTTTCAAATGGATAACAAAGG
TCTAAAGCAAAGAAACGACCTGTGGGTTACTGCTTTGTGCATGATATCCAAAGCCTTTGACCTGGAGGAAGCCTCTCAGATGTGAGTGCAGACAGGCCCA

>chr3:88914394-88914594
TTATttttatctttttgagatggattctcagtatgtaacccctggctggcctgaaatgactgtgtaaagcaggctggcttcaaactcaaaagaaatcaag
cctccacttccggagtgctggaatcaaaggccgtgccacTGATAAGGTTGGGAACAGTCTTTTGTTTGCTTGtttgtttgtcttgagacagggtttcttt

>chr3:89430828-89431028
GTAGCCTCAGGTGAGAAGGGTCAGTGGTTGGAGACAGGTGTCACAGAACACTTCAGGTTTTGGATGACACTGAATTGAGACAAACCTGGTAGTTTCAAGA
GATTGGGTTATCTTTGATTTGCAGGAAGACGTAGCTGAGAGTATAGTCATACTAGCCATTTTTCATATCTCACCCCTGTTTCTTAAATAAGTAAGCAAGT

>chr3:89455976-89456176
gagagagagagagagagaACGAGAACACAATGGCCCAGGCAGCAGTGTTTGGACCACAGGAGACTGTGGCTTCCTCATCTCACACAGTCAAGCAAGCAGT
CAGATCTGAACTAACTATGTGCAGATAATGTTATTTTGCAAGGGCCTGGGAAAGAACCCAGGGCCTGGCCTATAGGGCCAGCACTTCCCCTGAGCTTCAT

>chr3:89526947-89527147
gactctaagtttctgtgcctgctgctGGAGGCCTTGCTTACATTCCTtgtgtgtgtgtgtgtgtgtgtgtgtgtgtgtgtgtgtgtgtgtgtgtatttgt
gtgtgCCCGCATGCGCGTGCGCGCGCGTGCATATATGTTTCCAGTTTGGAATTTCAGTGCAGAACCTTGCACCTATTAGGTAAACAGTCTGCAGAGGAAT

>chr15:25269700-25269900
GCAGCACGCGGGGGGGGGGGGGGGGGATGAGTCACTCAGTGACACAGATCAGATAAAATAGCTGTCTTAAAGTCTGCTTTCAGCTGAGGGGGAAAAAAAA
AACCATTCCACAAACTGTCTTTTACTTCCGCCTTCTGGGTAGACTTTCTGCTGAGAGATGTCGAAACAGGAAGAGTAGCCAGATCTTTTCACAGCTTTTC

>chr15:25494801-25495001
TCAGGCTGCGGTCAGTGGGAGGGTGTTGGAGTGGGGCTTACTGGAGTATTTATAAAAAGAGTTCAGACAGGATGGCTCCTAGGAGTTAAAGGCCTTTACC
AGAGGCTGACAGTGGTGTGAGTCATTTACTGCCTCAGCATTTGGAGACAGCCACCCTCATACAAGGGGAAGAGTGAGGAAGGAGGGGTGAGACACCATCA

>chr15:25559810-25560010
ACCCAACATCTGCTGCCCTATGCTGTTCCCCAGCTCATTCATTAAACAAGTTAGTAGAGCAAGAAGCCATAGAGAAAGCTCACCAGGAAGTGGGACAGTC
ATAAGTCTGGCTCATAGAAGAAATATATAATGATATGTGGCCTCTGACTGAGCTGAGTCAGAATTGCAATGAGAACACTCCACTGGCGCACAGTGCAGGG

>chr15:27596828-27597028
GCTTGAAGCATCAAAAAGCACGGTTTTCAGCAATGTATCTGGAAACCATGAGAGCTGCTTCTCTGTGTGGTTATTCTGAGCCTCTATTTTTGTCATTCGA
AGTGGCAAAACATCAGGTGACTCATCAGCTGATCTAACCACACATGAAACAGGATGTAGTGGAAATCTCAAGAAAGGCCTGGGTGCCCTGCTCAAAGGCT

>chr15:27691130-27691330
aatagtactttattcagggatgctgaaattcaaatGTAAAActatcttacccacagcactagagtgggacatttgtagaaacagccttcctctgtcttag
tcaccgcggatctcacctcctcaaacattgcagtcattaaatgagtactcgcagaaacagggagtgaatgaatgaGCGAGCCCATGACAGGTCTCCTAGG

>chr3:89912424-89912624
CATGCTAGGGCTAGTTGGCTAAAGGAGTAAGTTTGTGAGGCGGGAACACCCATGACTCAGAGCCCATGATGTCAGACCCTTCACCGTCGGGTCACTGTCA
TTACACACGACATGGAATGTAGTAGAACTAAGGAAAGCCACGCGAGGTGCCACAACTAAAGCAGAGAGAGCCAGTGGCATAAAGGACTCTCCAGAAGGGA

>chr3:90220143-90220343
cgctataaagaaagtaagtaaataaaGATGAAAagctgggcatggtggctccacagtactaatcttcatacttgaggggtagaggcaataggattaccag
gccttggggtgcaggttgtgctactgaattcaaggctcgcTCCAGATTGTGACTCGGCTCTGTGTGTTTTGAGTGTAATTGATGAGGCTGATTTTTATCG

>chr3:90504459-90504659
tgaaccgtgcctccagacccCAGCACACAATTATGAAGTCAAACTGCATTCTCATGCTCAATTACTGACTATACTCATTTTCCTGAGTCCTTTGCTTTAG
GGAAGAACTGTATAGTACTGTAGAGTTCATCTTCATCCTGACACTTATACATACTGACACTTATACATACTGACAGTATGACTCAGTTTTTACTCTAGAG

>chr3:93551732-93551932
ATGTTAGACTAGGCTGTACAGGTTTCTTCATGGTACAGGGCACAAAGATACGACACACAAAGAAAATACTGTAACTTCCAGGAGCTATGAATACTTCACC
CTATCAGTATCTAGGACAGATTGGTCAATGACCCTGTGCTGCCCAAAATACTAGCACTCAAAAGAATGTTACTCCATTTACTCGGGTTATGTTGTAGCAA

>chr3:93552281-93552481
tgagcactggtattgggATTTTATTACTATGCCTCTTGGAGAAGGTGGAAGAATCTCTAGTGTTGCATTGCCAGTAAAGCAACTCTCCTGCTGGTAGCAT
TCTGCACACTGGAAGGTGCCTGGTGGACAACTTGTAAGTTACTTCCTCTTTATTCCAGGGGCCACACTGCACCCAGCCCTGTTCCTCCAGTGCCTGCTCT

>chr3:95232871-95233071
CCTATTAAGAACTAGTCAGAGCCAGGCCgtagagtgctcacccagcatgcaggagccctaggtttgctctccagcactgcatactgatgtgctgactcat
acctggagtctcagtgctcggggactggggagcagaggctcaaggtcagcctctgctgcggagtttgaggccagtctggccaaggaaccctatctcaGGG

>chr15:27696210-27696410
atttttccaataaacaactcaatcttggggttcacactgtgatcaaatatcctagaacaCTGTGGAGTGTTGCTTACACAGTAACATGTGagtcaggacc
tgagtcataagtgacaaaatctcacttggaatcgtcatagttgaaaaggagaattcattgatttgatcaactgggaagtccaacggttagcctagctgca

>chr15:27703514-27703714
CTTCCATTCGGGCTTTCCTAGCCACACAGTGTACCTCGGTTTCATCAGCGTCCCGACAGCAGCAACGGCTTCTAATTCAAAGTGTTCTCGTGAAACACAG
TGAAGTCACCCAAGTGAAGTATGCATCAGTTTCCCAGAAGTGCCTAAAGAGATTAGGCATCAGTCAGACTAAGAGCAAGCTAGTGGTTACCATTAGCAAC

>chr15:27705194-27705394
GAATAAAAGCTGTCGTGTggtgccagggggatgactcagagaatgcaggtgcctgatgacccaagtgggattatcatgacccattcattcatgtgttagg
agagaaacgactcccacagatgtccttggcctccacaagagcatgctcacacacaacacgcacatacatcacacacactcacacacatcacacacactca

>chr3:95478978-95479178
CTTGTGGACATGGTAAGCCTGGAGTAAGGTGAATAATAATGAAATATAGCACACAGAGATGATATGCTTAGAGCAGAAGTCAGAGAACAGAAGTTCTTAt
ttgtgactaaagcttcattgcaccatagctcttcctgtgtgaacacttgtcatctttggctgcttttatgcttgattgctcagaattgtctagttaaaag

>chr3:95650860-95651060
CAGGAtgggtgtggcagaacatgcctggaagcccagttacttagaagctggaggcaggggaatGATTTGAGCCCAGGCGTCTAAGTTCTGCCCGGGCAGC
ACAGTGCAATCTGGGAAGAGGCCAGGGAAGGGAAGGAGAGGAGAGCAGAGAAGGCAGGAgaggtggaaataccatagcttggtgacacagtgcttgtctg

>chr3:95694096-95694296
TCAATGATGCCCTTTTGACCTGTAAGCTTTGGTTTGACTCAGCTCACTTCCTCACTGTTCCCAAGGGAACCACCACCTCCCGTTGTTCTCTTCCCAGGTT
CCTGGATGGGAGACCCTCTACTGTGTGTACTCTGAGTCTATCCGTCTTACCTGGCACACAGTAGGTATTTATTGTAAGGGTGTGGGGTGAGCCCATAAGC

>chr3:95704538-95704738
ATCTTCATACCTGGTGTTGAAGCCTATTATGGCCAAAGAAGTTCCACTTTCTGCTAAGCATTCATCTTGATACATATCAGCTGATTGTGACCCTGTCGCT
GGAAGATAAGTTCCCAGTAACCCTGACTCTGACCCCCACTTAAAAATGTACAGCTATGACTTTCTACCTGTTATGATATGAGTACTTAGCTTCTGTAACT

>chr3:95758177-95758377
TTGAACCTACAAGTCCAGGGTGGACTGGGTTAGTCAGGCATCCTTTTGAGTCAAACATGAACAGATGTGGCTTTTGTTTCTTAGTTGTCACTAGTGCCTC
CACCCATATTGATATTTTCCAGCCTAGGTGAGAGCAAAGGGATGAAGAAAACAAAGAGAAAACCAGGAGGGGCTGGGATACAgtgcttaatatgtatgag

>chr15:36604932-36605132
TTCCCTAAACATGAATGAAATAGGCTGATGAACTAGTTCCTTAGTTTTTACCTGGTTCATTTTGGGTTTCTATGATGAGTAACTGACATTACTGATCATG
AATGATTATGAAACCCAGCAAATATGAGTCAGTGCTATATGTATGTAAACACAGTTTGATGGAtctttttgagatattctcatgtagcctagctaggttg

>chr3:96010262-96010462
ATACCTACCCTGTTTTCTAACTTGTAGTGAAAATCACTAAATATCTGAGCAAATGATCTGCTGACTTATATCACGCTCATGTGATTGAGAGTTATCTTAA
AACTCTTGGGTGAAATGGCTGTTGACTGCTCTATGTAGTTGTGGTGGCAATGAGTCATGTCATACAGATTTCATAGAAACTGAAATTTGACATTTCCACC

>chr3:96302781-96302981
GTGTTTGCACTGACGCTGGGCCTCTGAGTGAGTCATGCATGTGTTTGATACACACTCAGCGTATGTATTTCACGGTCTGTATTGGAGTCTAAGCGTTTGT
AGAGGAAGAGTCATTGTCCTGATTCATTTGAGTCAGACACTCAGATAACATCAGCAAAAGGCTTGGTGATTGGTGATGAGTCCAGGGGTAAGCATGTAGC

>chr3:96737603-96737803
CTTGTTATTTTCAGGAAACCAAACATAAGGAAGAGTGCTTACAATATAAACTTAGAGAATTTAGGACTAGCAGCAGTCACAACAGATTTTGAAAGTATTT
GACAATGCTCTGTACCTGCCTAGTGCCCAGAGAGAAGTAGGTCTGTCTTAGGAATGGAGCTGCGTAATCTTAATTGAAAGGAAGTACATGGACACTGTAA

>chr3:96882008-96882208
ACTAGTCAGCCTCCAAACCAGCAGGGCCAGGAACAATCCAGTAACCAGGTTGCCCTGTTTTATTTATTTTTTTTAAGGGGGGGGGGGGTGGAGCTGCTTG
AAATCTGTGTGGCATTAACTGGGTTAGGAATGGAACCTTGCCACCACACTGTTGTAGGGAGTCACTGTGCTTTGTGGTCTTGCATCTGTGGGTGACAGAA

>chr3:97766556-97766756
GCGTCCTGTAAAGGGGTTTCAAAGGCCTGTTAAGGAAACTGGAACTAACTCCGTTTGTCAGGATATGGCCAGGCTTGGCTCCAGGTAGGATGGATTTCAC
TGGAATAGGAAGCTTGCTCCCTCTGGGACTCTGAATGGGCTTATAATCAAGACCTTTAATCATGCTAAGAGCTAGCTCCAGTTTGTGGTTACACAAATGC

>chr3:97934943-97935143
ATCTGGCAGGAGCAGGGATGGTTGAGTTTCTATTAAAATTAAAACCATATGCCCCAATGTGGCTTTTACAAAGGTTAAGATTACATGAAACCTTTACGCG
TGTTATATTTCTAGCTGTCACCATCTAGTAACTGTACAGATGAGTAAGCCCTAGCCACAGCTGTTCTGTCTCCTCTACCCAGTGTCACAGGGCTGTCAGA

>chr3:97937759-97937959
aggttgtagaacattccctccatcactctaagtaacattagacattctcttcatactaaagagaaaccttcattcgccatggtgactcattattccccat
gcctggccccagccctgggctctccttaatcttagaccatctgctttcctgttttggctccattcgcctgttctgacattgtatgtaaatggtgccacac

>chr15:38120482-38120682
CATATGTTAAGGATGGAAGACAGGAAATAGAGAGGCTgggctggtgagatgactcagtggatgaacatactggccctgcaggcctgatgagttggcctga
gatcaaagtatggaacccatttaaaaaaAAAAAAAAAACTCACACCTTAGAACTTCTCTTGGAGTTGGAGGAAGAGACAGGAGAGTCAGCTAGAAGCGTA

>chr15:38122720-38122920
acttgagggggatagggtttatttggctttgaagtccccatcacagcctgtcactgagggacgcagaggaaggaacttaagcagagaccatggaagaatg
cagcttattggcttgctcaacctgttttcttatacaagcccaagggtggccccacccacagtgggcaggccctcccacatcagtcatcgactgagaatga

>chr3:97955370-97955570
AGATATATACATATACACAAACTAAGAACACAATGTTTGTTGTTAGGTTTCTTCTAATGAACTTTTTAGAGaacaacaacaaaaacaaaaacaaaacaaa
acaaaaacaaaacCGAAGATTTTAGAAATGAAAATGTAGCAGCAGAAACAAGGCTCATATCTGGAAAGTAAGCAAGGCAGAAGGATTAGAGACAGACAAT

>chr3:100591756-100591956
GGTTACATTTGTGTAGTCACTATCTAGTACCAAGTACATATATTCACTATAAGAAAAGACTCAAAACAATAGTTACCTCAACAGCATCGTCATACATCCT
TCTTGCCTCGTGGTCTGTTTTATCTGACATCAGCCATGCTTTCAGTAAGTATTCATAAAAACTATCTCCCAGACCACCAACTGATGTGTGATCTGTAGCA

>chr3:100636244-100636444
TTGATAAAAAATAATCTTCATGGtcttcaatcatttaaagcatagttttccatggtatcattctgtcctgtgagtgctttcaaacttctgttttaatccc
tggtttctagctgtgtgactatgatatgactaagtgtgcttAGTCATGAtgtcctagttagattttctgtcaacctgacatagccagagtcgtttggtaa

>chr3:100637095-100637295
caagaatatttcccatgcaattgagtctagctgtgaaagattctataaaacatttattgactaatctgggtaagcccaagacaggtcaacattcatgtgg
aagtaatgtgttcccttgtttcctcatacattagcaattctgaactgaaacctggtgactgtaaattgtactctgagactttaaatattgtcatatcctc

>chr3:100651006-100651206
GAGATGACTGGACTGGTTCAAGTCATTTTGAGATGGGTTTTCTGTCATCTGCAAAGTGCTTTGGTGGCAAGGATTAACTAGTCAAGGCAGGATGCACTGA
TTTCAGTTACCACAGGAGAGAACCATTTACAATAAAAGCTTAGGGAAAGACATGGTTTAGGTTAACTCCCTGCAACCTGTAACACTGTGAGTGTAAGTTC

>chr15:38602214-38602414
ATAGATGTGGGAGTGAAAGAGCCGGTTGAGCACCGGGCATTGTGAAACCAGCACCAGGCTTCTGACTACAAAAGCCCTTCTGACTTCCCCagacaggaag
cagattcgtggttgccaagcactgaggaaaggcagaaccgagcagccactgctcacaagacacggggtttctttgtggggtgatgagaacagtctaaact

>chr15:38709870-38710070
GAGTGAAGGCAACCCAGTCATTTCAGCAGAGTGCTATGTTACCACTGATGGGATTTCGGGGAGAGATCCTTATTTCAGACTCCAGGTCTTTACCCCTCTG
TTATAGTTCAGAGCAAGGCTGAGAGGGAGGGAACTTAGATTCTACGCCTGGCTTCTTTTCTTAGATGAATGAGGTCTTCTTCAGCCTCCTCGAATCTTCG

>chr15:41612448-41612648
acagacctcggccttttctccccacctacttcctctgACGACTTACATCGATCTGTTGAGTCATGAGACCATAACGTAGTGCAGCTGTTTCCTGAACAGC
TTTTCATTAAGGATTTTTGGCTTGTTCTAGTTTACTCAGCAGAAGCAGTACTTACTAAAGAGGCATTGAATTTTTATGCAGTGAACAAAGAAGCTAAGAA

>chr15:41784702-41784902
tgtgtgtgtTCagacacagtcacaactagcggtccaacctagctttgaactcattttgtaagacagacagatttttaactttttaacttcccatctcaat
ctcccaagtagctgacattaaagtctttaatccctaggcccACAAGTTTCTTATGTTCTAACAAAAATTTTTTATAATTTGTTCCATAAGAGGTGCTCTC

>chr15:41846474-41846674
CCCTTCCTAGGGCTGTTCCTGTGTTTAGTGGTAGCCAGTTCATTGTGGTTAATGAAAACAAGAGCCTTTCAAAGCCAACTTCTGAGGGCTAACCCCTCTA
CGCATGAGCTAGCTTAACGGCATTTTGTAGCCACAACCTCTACCATAACCAGTTGAGGTGAGTCACCAGTGCTACTACAGCTCAGAAGAATCACCATGTG

>chr15:42247771-42247971
ATGCATGAGTAGTGAGTTTTGAAAAGACATGGATTGTGAGATACccctaaacatgaaaagccattcccactggtctcagttgttgatcagccttgataat
aaaacgttactgctaaagacattaaactttttttttgtcattagccactgagaactcaaactgaaactaacacagagacatcctccctatttcctagcct

>chr3:101224656-101224856
TAAGTGTCCTTATAGGTGGACCGGAAACAACGGACATCTCTAGGATATTCCACTCAGACACTCCACAGTACTCTTACGGGATGCTTCTTAGAATTGCAGA
CTATGAAGCAAGCAAACAGGCTTATTTTAGTTGAAAGTAATTCCTGTATTCCATCTGATCAGAAAGGAACTAGAAGGCAATAGCAAGGCAAACTGGGTAC

>chr3:101233614-101233814
ATCACTTATAAGAAACCAGCTTCACAAAAGAGGCCCATAAAAAGTACATCAAAGACTACATGAAATCACTCAAAGGCAAACTTCAAGAACAGGAACCGGA
AAGAGTCGAGCTTTTTATGACTGGAGCTGTGGAGCAAATTAAGCACATTCAGGCTAATTTCAGTAGCTATCAGTTTTTTATTAGTGAAAGCATGAATCCA

>chr3:101280336-101280536
GAAAACAGTGCCGTGGTTGCTCAGGGCAACAGGCTTAGTTtagctcttccaggtaagagctgtgtgacctttggtaagacgccccacctctctgagtctg
tttccttctttgtaaaatggaaacaatgcaccttacatcacagggtagctgtcggaagtcagatcagataatggatggaaaagtgcttttgtaaactgta

>chr3:101650464-101650664
TTTTCTCCCCATGTCTTTTCCACCTCTTACTCACTTGCTTCAAGATCTCCAGTGGTTTCCTGTCTCTTTCAAAACAGCACTGAAACCACTGGGTGTCACG
TAAAGGGCTCTTATTATCCAGACCCTGCCTATGTACCTACCATCCACATCTGCTTCAGTTTCTAGTGGCTTTCTGAATCAGTCATATGTTTTTGTACACT

>chr3:103172788-103172988
catttacactgtacccaaacagtttacactgtgtcagttcgtcatgcagcagcggagacttcctgaaatgattcaagactgttgtgtgttgtgaattaca
acgtGACGTGGGGCTGGGATTAAAGCTGTTTTCAGAGTTCCACAGCTGGCTGACTACAGGGCATTGAAAACTGCTGGTTTAGGGTTAATCCTTGAGAGGT

>chr3:103406574-103406774
ctcactgcaatggacatttgcagtaaagcagtttgctcaaaagggtgtgacgctgtgtgactcatgtgacacgctgtgacctgccgcagcttccaaggtg
aaatgtttttgcttttagtttttgttctcttttggtggggaggttacagaggcagatacagagagcgggagatgagtgggattggggtacatgatgtgaa

>chr15:43279316-43279516
CTACTTAGGATATGTTAGGAACCTGAGAGATACTTAGCCAAATAAGACTCATGTCCTGAGTTTAATCTTGCAAAGGAAAGAAAGATCTAGTAAGAATTCA
CAACCATGTAACACAGACTCAAACGTGAATGTtccaaattagatataaaactccaacaaaacagtaacaaatgacaatccaactgaaatgggtaaaacat

>chr15:50260147-50260347
CCACAGTGCTTACCATTCAGCTCATTTGCTTACACTTACGTTAAGCCTAGTCATTCACTTCCACTGCTGAGGAGCGCTATCAGTGTCTTTCATcacttgc
caatacagcaatgactcagcacatagttaaatctaattgtaaattaagcaaagcaaatattaactgccccagtcctactagctgcatttcagttgctcca

>chr15:50325454-50325654
AAAATCTAATTCTGACTCTGGCTCTGACTGATTACTATAGTGGATTGACTCATTTGTCAACTAAAGGTCACTAATGAATAACCAACATTAATTAAGTAGT
TATTGGCCCCATTGTCTACAAAAGAGTATATTCTGAAATAAGGGTTCTGAAGACTGGGGTATAGACTTTAGTTCTAATATACTCGAATTGTGACACTTTG

>chr15:50584550-50584750
TGTGTATGGGATGTGTGTGGTTTGCTCACATTTGGAGATGTGTATGAATGCATTTGCATATTATTGATTAATAATGTTTCAGTTGAGCCTTGAGCTCTTA
GAAGTGGCAGCTTACCCTGGGAATTCCTTCTCCCCAACTTACCAACTCCAGAATTATATGTGAACACCATGCCTAAAGGGATCTGAAGGCCACATAGCAA

>chr15:50667560-50667760
CTCGGACTTCTCTTATCAATTATGAGACTGGAAAACTGAGTCAGAGTGGAATATCTAGGTGTTCACACCTACTCAATAGGAGGGTGCTGGTGCTCGGGTG
GAGAGTGGGAGGGAGGTGAGAAGTATTTCACACGTAAGATGTTAAGTCTCATCTCAACAAATTTAGCACTTTGAAACTTGCTGAACCATGTCTCCGAGGC

>chr15:50697952-50698152
CCTCAAGAGTTACTGCTTCCTGATTGATGTAATCCTAACCACAGCCTGTGGTCCAAAAATTGCCAATCAATCATGTATACATTACAGGGAAAATTGGGTT
AACATGTCTTCATACTGAAGCTTCAATGATGTTCTGTTCAACCAGGGCACAAGACACCCTCTGCTGAATGTGGTCTGCTGGTGTATTGTGCGTTTGTTTT

>chr3:103870420-103870620
TTGGTGTGTCTAGAGGgttttctatcactgtgatgacacatcatagatcagaaggaggaaagagctgttttgactcacagttccactccatagttgcttg
ggcccattgctgtaggcctgtggagaggcagaacatcataacagtgagggcatagtgacacaaagctgctcacctcatggatccccagagacaaagacac

>chr3:103907732-103907932
ATTGGCCGGATGTTGGCCTGGTTCATTTGCCCCTGCCTGAATAAATTCTTAACAATATACTTAACATTCTGATTAGGCATGATACTGTGTCTTATATTTA
GCCACATAGTTACATGTGGTCACTGATTAGCTAGTAATGACATCAGACTTACACATCTCTGATGTGGCCATGACAATGTTCTAACAATGGAATTCAGCCC

>chr3:104092902-104093102
TCTAATCAATTTTTAAATGAATGGATGATTCATGTGAGCTGAGGCCAGAAAAAGTAGGTCAAAGTTTATAGGCAGGAAGGAAATGACTCAACGTTCTGAA
TAAGAAAGGGATGTGATCGGAAGTATCAGAGCTGAGCCTGAGGAAGCCCAGTACTGTAGCAAGGGGCAGGATGGAACTAACAAAGCAAGACACTGAAGCG

>chr3:104106399-104106599
ctttcaaatcatataccattgtcatctatggcattctaatctaatctaccaccatcatttctcatctggaaacacccttctaatcagcttccctttactc
attgtgtctcctttcttcctagccctcacatagtcaccagagtgagatgtaaaacagatgaggtcatttagtatgtgtaaaaatgcccccatccccatga

>chr3:105762010-105762210
TCCTTTGGAGATGACCTCACACCTGTTCTCTTTCCTATACACTCAAATGGAGAACAGCCACTCTTCCAGAACTCAGGTCATATTTCCTGTCAACACTTTA
TTACATATGGTTTATTTAACAATCTGAAACTATAATGTTGCCTTATACTCCAAAATAAAGGGTGAAAACAAAACCAAGTCTAGCTCTAATGTAAATGAAA

>chr15:50988358-50988558
AAGGTAAGAttcagtgtgattgctaactcagtgactcaaccgtaccatgcccagtcaaaagaagtaaagtaatcactagttgcatcaataagaagcattt
ccacagaAACAGCATCAAATTCTTAGTCTGGGTCTGGAATATAGGGTTCATTCTTGCCAGAGTGTTTTCATAAGAAAGTTTGTTCAAAGAAAGTAACCAA

>chr15:51823484-51823684
aggcagatggactacagcagagcagacagggctatagtgggtttcagagactgtgataacattctttactttggagtttgcagaaatcaatggcattagg
ttaaATGCTCAATGTAAGCACCAAATACTCTGAAGAGAAATAAAGACAGCCCAAGGTAACTCTGGCTCTGACTCTGCAACACTGCAAGTCTACGATCATG

>chr15:52570256-52570456
atcacctgaagttatcaaaacaataaggagggacacaccatatcaaagaaaaaaatctaccaagaagaactctaaactctgaacatctatgcgacaaatg
ctagggcacccacattcattaaaaaaccaaaaccaaaaccaaaatctttactatagctcaaaaaaaacattgtacctctcacaataatagggggtgattt

>chr15:52899702-52899902
CTTTGAGCTGTAAAACACAGACTCATTTTGTGGGTCCATAGGCTAAACTCAAGTGTCTATGGACCATTTTGCCAGGTGTTTATTTTATTTTAAGTCCAGT
TTCCTTACCTTTATAGTGAGAAAAGACAAGAACTGAACTGAAAGACTCTTTCTGTTATTAGAATTCGTTTGGGCACAGTCTGGAAAGCAGACAAGTGAAC

>chr15:52944625-52944825
TAAGGAAATTATGTTCTGCAGCACTTCAGAGTAAAGTCCGTATTATTCAGTCCTCAGCATATCGCAGGGGCCAGTGCTATTTAATACACAGCAGCCAGAG
CTTCTGAGATGAGTTTGCATGGAAAGTCTTCTGAGCCTTCTACAGCAGGGAAATAAGTAGGACAAAATGAGTGACTCATTCATGTTTCCTGTCCCCGTTA

>chr15:53053876-53054076
ATCACATCTAGTAGTGGAACCCTGGGTTTTGGGGGGTTGTTTAAGATCAAACTCtgtaatcctctttatatattggtatataaaactgtataaaacatat
aaatatatatttgaaagatttttatgtttatattatgaggactatcagcatgtcattttcctgccatatctttgttaggttttatttattgtgctcactg

>chr15:53185116-53185316
ACTTATCAGACATGGAGTATGAGTTCAACAGTTTGTGAATGAGTGAGCTGATGATAAATAATGCCACCTTGCAAAAGCTCAAAGTACTATGAGCAGTTCT
TTCTAGTAAGTCATCGTGCCAAATTACACATTTCTGTTCCCACCTTGGGTCATAGGGGATGAGAAAAAAAGCAGTATGCCGAAAATGAAGATCTTCCCAG

>chr3:105893548-105893748
AGGCAAGGAGTTCTGTAAGTGGAAGGTGAGGAGGGTCGTGAAGTAACCCTTTAAAAATGTTTATTAATCCTTTGAGGATcacacacacttacactcacat
acacatactcacatagtcacataccctcacagacacatactcacacagagaaactcatatactcatacagtcacatacattcacacacacCCTTACacac

>chr3:105958339-105958539
GTGGGCAGCGGCTTCATGCTGTAACAATGGTAGTGAAAGTAGTCAGACTCAAAGCATCCTCACGAGTTGAGTCTTACTGACGGATTAGAGGATGGAGCTA
CTGTGTAGCTGTCTCTAGGACTAGGGTTGTTACTGTGATCTCCACAAAGTTATCCACTGTCACATTATGTGATCATCAACACAAGCATTTACGAAGCCAT

>chr3:106460810-106461010
ctatgcatgcctctggccttctctttaaacctaagcttcatatcagtaccctgtagatgacttggaagaagagagacagtcatcagacttctctgttccc
ccctccaatgtgtccacagtgactaaatctccttttttacttgcagtattacttactgttctctttaattggcccatttaggacaggtggctgaatctag

>chr3:106462476-106462676
AGGACACTCGTGAGCTCTGTTGTGCAAACTAATATTTGTACTGGGATTATTTGGCAATAATATTAGCTCCAATAATCTTATTTAAGCCCTGCTCTTATCA
ACTATTTCCCTTGGCCTTTGTGATATCTGGGAGAGTCGTGTTGGGTATGAAAACCCTTTGGAGGGATGATTTCAGACAGGTTCATATGGTTCAGCCCCCT

>chr3:106784633-106784833
tggcaaactgatttacaataaatatgtgaactcaatacagcaggtaatagagcatattcttttcaacaaacaacactgaaacaattgaatgtcaatattt
attttaaaatcttggatctaaaattcttattatatcaaaagtatatactaatattgtatctggatgtaaaatcctaaaatcacaaaatgatgtcagagat

>chr3:106790260-106790460
ACCAATCTGAGTTCTGGTGAACTTTACAGTAATTTGAGTGATATTTCCTGGCCATAGAACAGTGCTTCTCAATTGAAGCAGCAACTACAAAATACCCGTG
GGTCTGTTTCTGTGTATGTGTCCCcaccgtttgaccacaaactatactactaaaccatactgaccaagccagcatggtactggaatgaaaccatacttgt

>chr3:107041196-107041396
TGAAAGATAAAATTAATCCCTTATGCTTTTACATTTAACTTCAGTCCATATTACTAACCAAAGTGTAGAAACCTATTCTCTTCAGCACACTGAAAATTAA
CCCTTTCTTAATAATAAGCTGTGTATAACCAGGAAACTCAAAGCTAAGTTATTTACCAGAGATTGACTTCCCTGATAACCAAAGATTCTTTTCTCACATA

>chr15:53399582-53399782
taattatgcttacaaaactagatgagaattccctattttgatgaggcttcaaatgcaatcaaaactgttggctaactccacaactgctgtgccattactg
tatcagagcacacatatgtcgtccttggttaatattctagcatttaggttcccttgctgggaagattaccaatgccttttctccgacaactacctgcaca

>chr15:53400292-53400492
GTTTTGTTTAAACACATTTAGCTTGCATGTTTTCCAGCCGTTTAACAAATAAAACTGCCCCAAATCAACGCCAAGCAAAAGCCATTTCTATTTTTAGTTT
CTTTGCTGCTGTAGGCTGACTTCACATGGGAAGCAGTTATGACTTTCCTAACAGGCTCAAGACCCACCCCCAGCCAAAGCTTCAGCAGAGCTTCATTTCT

>chr15:53414958-53415158
gtggaacattcatttctagttgtttttgaggaagctccagactggtttcatactgactactgagtttcacttccactaacaatgaatgagtattttcctt
tgcccatataaatgctagaatttgttgtcaacgattatagctgttgttactgtagttcttagccactatgactgggctaagatggaatctcagagtagtt

>chr15:55357644-55357844
ATTTGTTCCTACATAGTCAGATCAGACCTGTAAAACCAGTTGGTTGTGGTCAGTGACTTACCACAGAAACAGAAACAAACCAGAACATGTGTTAActggg
ttttattggggctaaaatctgaagatcaatttcagaacaattaatatcattcttatgttgagtcatctgacttgtgaacacaacggtagctttctttccT

>chr15:55847084-55847284
GGAAGTGACTCATCTGCAGTCAACAGATCTACCCCCACTCCCTCAGAATACACATAACTCAGAATCAAAATTTTTCAGTCACTCCTAGAGTGTTTGATGT
GGCCTAAATTCAACTCTATTTTGCCAGCAGGTACAGCACAATGCTGTTGAGGAACTTGGAGGGCACATTTTTTTTTCCATTTAAATTCTTTCTTTTATAT

>chr3:107758488-107758688
ATGTGTGTATGGTATGAAGGAAAGGACCCGGGAATGGAGATGTTCAGAAATATCTCAACCCAGGAATTTCAAGCCATTGATGTTTGGAGATAGCAAGATA
AAGACATTACTTCAGGGCTACCTGGCTTTTGGTGGCATTTCAAGCATGCACAGAAATAATGCACAGCTGCTGGCTTCAAAGATGACCAGCCACTCCTGGA

>chr3:107761454-107761654
acgcaacccattcctcccaGTTAAGTTGGcattcattcattcattcattcattcTCTACATTATTTTAAACTGgtggttctcaacttgtgggtggcaacc
tctttggggggtcacaagtcagatatcctgcatatcatatgctttacattatgattcataacagtagcaaaattacacttgtgaagtagcaatggaataa

>chr3:109326210-109326410
ACCACCGTCTTTCATGATGCCCCCCGCTAGGCTGATGACTAAGCTAAGTATATACAGCTGGAAAGACCCGTTGTCTCTCATACAAATCACAATTCAGAAA
TTACAGAGAAAGCCACTCTGAAGAGCTTGGAACCACACTTTCTGTAAATGAGGTGTGATTTTGGACTATTGAGAGAAGCAGTCTATGATTTCTATTAAGC

>chr15:57252334-57252534
aatttgaatgaggacagggtgtcttcccaagagcatttctccATGGTGCAGTTTAGAAAGAAAATTCCCAACTGTTATTTTTTGATCATTTTTTCCATTT
AGAAAATATTAATATATGTATAGACTATAAGTACAATATTAGGTTTGAACTCAGGTTACTAAGTCTGTGAGACTTTTGTTTCTACCATGTACAGCATGAC

>chr15:57646209-57646409
TCAGAGACGATGCATACATTACTCATTAGATTAGCAAGCAGCTACACTGAGCAGGATGACAAATTTCAAGCTAAAGTGCTTCACATATCTCCCCTCCCTG
AGGAGGCCACCATGATGTCTGAGTTTCAGAGTGACCCAGCCTGATGCTGCCATCTGCAGTGCCACAAATGAGTCATTTAATGCatatatatatatatata

>chr15:57842209-57842409
GTTTTACAGAGACTTCTTACAAGAGTGCCGGTAACTCGGGCATATATATCACCTAGCATCTATCACCTATCACCTAGCCTGGGTGATGACTCACAAGAGC
TGAGTCATTGCAGCTCTCTGTGCAACTTGCTGAGGGCCTCTGCTTAATGGTATTCAACCTCAAGAGGAGCCTTACCTCCTGAGCCTTGTAAGTTTCCTGA

>chr15:58872259-58872459
AACAAGGCAGCCGTGATGAAAATCTTTGCAAGAAAAGGGAATAAGGAAGCTTTATAACATTTCATTTCCAACAATAAGGTGGCTGGTGCTAATTTATAAG
CAACACTAGAGTTTTGGAATCCTTTCTGTAAATTCAATCCACTGCAAATTCACTTTTTAAAAAAATTACGAGCATCGCTAAAGAGAGTGTATAACGTTTC

>chr15:59090718-59090918
acctgaatctcaggaggcaagagcctactgagAGCTAAGAATAAATGGGCAGAggttgttaatgtgagtgctgggatgtaaactcggatccatgaggatc
cagcatggttaaagtgcctggcaggcatgttactaactgagccatctcctcatctccTCGGCACCTGGAAGCATGGTTTGAGTTCCCTCAGATGTGTGTC

>chr15:59265779-59265979
ACAAGAACTGATGACTAAGGCTAGGCACTCTGTGTAAGGTGTCTTTAGGGAGCATCACCAGACAGAGCTTGATCAAAGGAAAAGGAGAAGGAAAAGAGAA
AACTCTGTCATTGGGAAACCTATAGAAACAAATTGAGAGTATTCAGCCTAGTAAAGTGTGTGGTGTAGTACAAATAGATGTCTTTAACCCTGGGATTCTG

>chr1:55442268-55442468
ggttctgagaaccaaactgaaatcatcagcaagaacaatatttgttcttagccagtcagccatcgttccagccccCACAGACAATTCCTAAATATCCTAT
TTTGTTTTATATAATACTTTACAGATAGTAAAATATTTTTGAACCCATTTCTAGCAAGTTGCTTTTGTTAAGATGAAACTGACATTCCATTTTAAGCATG

>chr1:55488488-55488688
ATACTTTTCTCTTCTCCCTTTTACATCACTGAACTATTGGTAGACTTCAGGGATGGCCTTGAGTTTTATATGAAGTGTGCTTCCTCATCCAGGGTGGCAT
TGCACCTTAATGGCAATGGCCATGCCGTAAGTCCAGTCTATATTTCATCAGCTACATGTGATCTCAGACAACCCAACTCCCCTAAGCTTCCATTTTTCTT

>chr1:58071022-58071222
TTTGCATAGATGTCAACAAAACAAGCAAGGTTTCCAGGATGTACATGGTATCCATGCTCTGCGGTGAGCCCCTCGCAGAACGGGAGAGAGAGCCTTGGTA
GAGGACAAGGGCAGGTCTGCCGTGCATCTTCCTGGGCAGCAGAGGCCTTTCTGTGGCACGGGTGTTTTGTGTGGTTCGTCTTATCTAAAGTGAGAAAGCA

>chr1:58651772-58651972
CTTTGTCTCCTCCCACTGGGGCGACTCCACCGGATAAGAAAGGAAGCCCACATGTTCAGAGTGGTAGtgaaagacccacaacgtgaggactcccacacgt
tctgactcaggagaggtgacaccccaaatcactcacgagaaacggtcttactgcaaactgcaagaggacttttaattcaagagcgctctcaggcccacgg

>chr1:58725528-58725728
AGCCTAAATTTTAAAACTGCTCAGTTCTAATAAAGAAACTGACAGTACACAGTCATGCCTTGGGCCAGGCATCTTCTAGAATGTTCCTCCCAGATCTTCT
GGCCACTTCCACTGATGCCAGTGAGAGTTCTGATGGCCATTGCTGCCGTGGGAGGGTGTATTGAGGTTGAGGGACTTGGCATGTTTCTCAAGTTCAAGGT

>chr1:58990178-58990378
ACAGGAGGAAATCACTCACAGTTTCTATTCTGATAAGCCCTGGTGCTTAGCACAACTCATTTTCCAGTAAATGTACTGAACAAATAGCAACGATTCTAGA
GCTTTGGTTTTTAGAGCAGCTCTTGTGAATTACTTCTAGATTTAAAATATCACATATACACATTTTTATTCAATACTGAAAAATTCTGTTTTTAAAAGTC

>chr1:59917498-59917698
atgagaacttagatgactttttactgccatcaggagtgtaccactcactctggtggaggtgatcacgtcattgtggtctggaaacttaacctcactgcca
cagcaacagaaggtggctgctgtgctgtgttacagcagtgcagttatgctacagttaattgtgtagttatggtttaatactgcatcctcactgttattta

>chr1:60753028-60753228
AGAGAATTGCAAGCCAGTTATCTCTGAAATCTTTTATATCTGTTGTTTAGAATCTTAGGTGCCTATGTGCTTCTAAATGGCTGCAGGGTTGGGGAAGCCA
TACTGCCTTTGTTGACTCTTATTTTCCACCGTAAAGTTCAGGTCTAAAACAGTCATTATTTCCAGAATTCCAGGCTCTGACACCTACCCAGAAGAGTCTG

>chr1:60767374-60767574
GGTACCCTTCCAAGAAGGGGCTCCCTTGTCATGTATTGACCTAGGTCAAAGGAATTTACTAGCTTCGTGGGAAGGACTTCTGGAAACTGCTTTGGCTTTC
AGTGATCCCACAGGCACCACTTTAACACTTATGGTAAATATATATCAAGGAAATCAGCTTCTAAGATGAGGCACCAATGCACTGAGTGACTGAAATCACC

>chr1:60833837-60834037
GGCCAGTGTTCAAAGATCGTGCCCACTTTCCCAGAAACAAAATTGAAACTTGAGATTTCTGTCATGAGTCAGAAACCTTCAAAGCCTTTTCATGATGTTG
ATAATGGCAAAGGTTGGTTATTTTGCTCATCAATGTCTTTATTACCCCAAAGCCATACAGATTTAAGGTAACAAAAAATTTTTAAGTAGAACATTATATG

>chr1:60937058-60937258
ATAGTCTTCATTTTAGTAACCAGCTTCAGATTttaatttatgactgtaagctttattctgctgggctagtggaaagaaaccttaatctcagtcctttcgg
ggtttccccaggtctccaggactgtgtcatacttctgggtcttgtgcaatattcagacgctggggtcaggggctgtcatgtcttcccacacctgtccact

>chr1:60939068-60939268
acactcaccagaaaatgcattataaaGGCCACACACTTTCCAAACACGGAGAGATAAAAATTATAGTTACTCACATCTACTAAAAATGGAATCGGGCTTT
TTTTGACTTGTGAAATGAGTCACAGAGTCATTCTAAGACAATTGTGAAGAGATATGTGACAGACAAGAGACCAGCATAGAATGTTGATTGTAAAAATTGT

>chr1:61023012-61023212
TAGATACAAGGTTCCCATCTTTAAAGTGTGTTTCAGGTGAGGTGTCTTCTAGGTGACATTTAAGTTTCATAAGTTCTTATGAATCACTCATGAGTAAATA
ATCTTCTCTCTTCCCCAAGCTTGTTTCCCCTTCTGACTGGACTGTGATTTCCTGGAAGATGGAGGTAGTCAAATTCTGGATCCCAGAGGCCAGACATAGG

>chr1:61026785-61026985
TCACGGACGTGGAGAGATGATCTGTTTGCTTCATCTGCAAATTTATGTTGTTTTCCTTCAGAAGATTTTCTGTTATAGGCCACATGGTCTCTGACTGAGT
CAAGTTGCAGATTCTTAGTCATTCAGAAACTTTCAACTCAGCCAGACAAAGTTAAATCGTGTGCAGAGTGTCCTCCACTCTCCTCAGCAAACTCCCAAAG

>chr1:62124356-62124556
attgctagatttatctaatgctattttttatatacggttcatgagggatgttgggttatgatttcctttctgagataatatctgtatatgacattggtga
cattccaatgctggtctcattaaggagttggactatgttctgtatttctgaaatagcttttgtagccctagtttaattgatttctcaaatgtttaaggta

>chr1:62437496-62437696
atacatgaaaagcacaaattagtttcaaggacttaaaataagtaaatgtgaaagaataatttttattctcttgagtgattgttatctctgaagcttactg
ctctgtccactaacctaaccctagtcctggaagctcctagcctctatataatcttatctaggcctagaatgttgtcagtctctgagacataactgctcaa

>chr1:64601512-64601712
TCTTGATTACTTTCAATGTTAATGTTGACTTTTTAAGTTAACAGTCACTGTTATGTACTAGGAACTGGTTTCCTTGACTTTCTAGAATCAATGGCCAAGA
GAGGCATATAATCCTTGAGGGGTTGAAGGTATCATGAAGTTGAGTCAGTATGGAAGAATTTCAAACAAATCAAACAGGGTGCTGAAGTTCCGGCTGACTC

>chr1:66755718-66755918
TTCTTTGATCTTAACTGTTCTCTTTACCCTGTTCCCATTCTTGTCTCTTAATGATCCTCTTTCTCTTCCCAAATAGTCATACTTTGTTTTCAACCTATTT
TTAATAAaaaaatttaaaaatctagattccaaatatgagagaaaacatgagacaaacatttttctgggcctgtttgtttctttgtttggtttgcttttac

>chr1:69461427-69461627
TCATCAACTATGCTTTTTATGTTAATTGCATGTAACATCTGACATCTTCGTTACCCTTTCTCCACATCACTGAATCCTAAGAAGAAAATGAGACGAGCCA
AACCCAGATTATGGCTGAAGTTAAAACTGAGCATTAGTGAATTAAAGTGAAACTTGAATGAGTTCAATATACCATGAAATTCAAAAGAAGGTTTTATATC

>chr1:69548997-69549197
GATCAAGTTTTACATTATGTGATTCTTAACACATTGACATTTATACAACTATGCCAGGTTTCACTCATGAAAAAGACACATCGGGGCTATCCTGCATACA
TGGAAAGATGTGCGTGTGTATGCGCGTGTGTGCAAGCTTGTGCATACATGAGTTTTAGTAAGAGCTGAGAATTTTTCTGAAGAAAAACTAAAAATGGAAC

>chr1:78538294-78538494
AATGGAGGTCTGGGGTTATGACCAAGTGGTACAATGCTTACCTACCATGGGTAAGGCTCCAAGGTTGGTTCATAACAGTGGAAAATAAAAATACACTAGA
TGATTATAGCACAGGATTGAAGATGACTAAGACTTAAAAATCTTCTGAATTTAGGGAGACTATATCATTCTTCAGGTTCCTAAAAGTCTTAGAATTACTC

>chr1:79605176-79605376
TTAACTGACTTTTCTTACTTAACAGATGTTCTCAGAAGAACACTTACACATTACCTAGTAACGTTCCAAAACACACTAGAAACAAAAACAGTAGATAGGC
GCCCAGAACTGATGTCAGGATGGGAACAGCATATGCTGTAGACACCCCTATCCAAGAGTaccctaagattcagtaagcctgtgagttcattcatagagaa

>chr1:80321522-80321722
ACTGCACGATGAACATAATACTCTTAAAAGTCATGAAATACTAACCTACCTAGCTCATGTTATCTCTCCACTCCACCTTCCAGAGAAAGAAATTCtagaa
gacagacgggaacagaaaactgcttgcaaccctacagtggtgactcaaaggaccatcaatgaacactgaaaccaccgcatggaggttcttgaggacagga

>chr1:80322892-80323092
AGTCCAGTGTAGAGCTTTTCTCCATGTTTATGCAAAACCATTGTATATGCATTTCTATAGAGCTCCTCAAAACTAAGACCACTGTTATTCTTACGCTGGA
TTTCTTGAATTGCATTTTTCAGAAGGTCCCAAATGCTGTTTACATATTTTTCATCCATGGTCATCTGTAATATCCAAGAGAGAAAAGGGAGAACAAGTTG

>chr1:80389526-80389726
tgtcactgtgatcctgtagtcctgggtgtgttagagcgcctgggagtggagcttcctctgggtgttgtgggactggctttagagtttgcacccaaagtct
gcttaaggcatcagcccagacaggaaggcctggtcaggcagagttcctgggtgccccggtcctgctggtcccagttacttccggtgttggggcagatgtt

>chr1:80418826-80419026
cagatcctatatgagatacatgacaattgactatgaggaactggctcatgcagttttggtggtcaagtcttgtggtctactgtctgagagctgcaggccc
agggagggtggGCTGAGTTGTTTTCTGTTGGCCACACTCTGCGTCTCTTAGGCAAGCTTTGCAACCGTGGAGTGTTTCTCATTATCTGTTATGGGGACTT

>chr1:80619222-80619422
acctggcatgtgtacgctgggaggcaaatcttggtcccctgtaagagcagtaagccctcaataactgagtcatttctgcagcccTGAAAACATGCTTTAA
ATGGAAACTGACGCCCACTCCCTGTTCTTACTCCTCTAGAACATGTTTTATTTTTCTTCCACTCCAGTTTGTTTCAGTTAGTTCTGTTTACTTTTGCATA

>chr1:80764159-80764359
TAAAATCCTTTGCACCATTTCACATTTTTCTTTGTAGCTGCTTAGGTCACTCCTGCATTTTATCATAGATGTGGGATAGATTTGTCTTTCATGTTTCTTA
TTTCTGTAGTGGAAAGTCATCCCCCTCAACTTGTGATAACGATAGAGGCTCATTCAGAGAATTAGCCAGCTGTTCCAGTTCTGTATATGTTAACTTGTAG

>chr1:84791445-84791645
AACTACATTAAAAAATAACAGAATGAGATAAAGAACTTGAGTGAAGTATTGAGAAGGAAGAATATGAATCATCTGCAATGTAATAATGTAACTCCAATCC
AATTTACTGGCTATAAAACCACAAGCTGTGTAACAGAGATACCACAAAAAAAGCCATATGCTCTTACTTCACTTCAAGTGAGAAGAAGGGATAGGAGTTG

>chr1:84800110-84800310
TGTTATAGATTTTTAAATGTTTGGTTCATGCAGACGTGACACATAACTGTAACCCCAGCACTTGAGTCATAATTTGAGGCTATTCTGTGCTGGACAGAAA
AAACACCCCCTTTCTTCTCTACTCCCCTGCCCCCTTTCTTTCTCCCCCACATAAACAGGGACAAACAGAAAAGCATACAACACACAGGCACACGTGTACA

>chr1:85662861-85663061
ATACCATCATCAGGCTATGTAGAAGAGGGTAGGATTAGAAGTGCTGATTGTCAGTAGGGTAGCACTGTTGTGTCTCTCAGTGGGCATTCTTACATGGCAG
TCCATCAAATTGGTTACCGCCCACCTTGAGTGACGACTCAGCTGTGGGTGCAGGATCCATCTTAGTATAGCACCTCATGCTCATAGAAACCAACAATGTG

>chr1:85794371-85794571
TTGCTAGAAAGGTGCTCCGGGGTGACTGGACCTGTCGATCGTTTCCGCCTTCCCACGAACCTGGGAGGCTTCCTGGGCGAGGCGGTGCTAAACCGGGTCT
AGAAGACTCGATTGGATTCGGGAGAAGGGGGTTGCAGTGGAGAAGGGCGTGGAGGGGCAACAAAGCTGGAGGACAAAGGTACAAAGAGCATGCGAATGTT

>chr1:85795290-85795490
TTGTAAGTGCTTATATGTACAAGGAAATCATACTTTTTTTCAGTCTTACATTTTTCTTTATCAAAGTAAGATCTAgctgctgctgctgctgctgctgGTG
GTGGTGGTGGTGAACGCTTTTAGCCTCTGCACTTTGGAGACGGAGGAGggccaggccaggccaggccagCCGGCTAGATCACAGTAAGAGACTTTGTCTT

>chr1:86064261-86064461
tttctaagaaaatacttccctgtagtcttgggttggtgggcattattgcagtgagacctccatagccTTAGGTGGCGCTGCGAGCAATGCTTATACCTCC
CCTAACACTCATTCTCTTAGCAATGGCGGGTGATGAGTGGGCCTCTCTTTGCAAGGGTGTCTATTTTGAAGCCTGATTGCAACTAGAAATGAATGTCCGT

>chr1:87180956-87181156
aagtcacattctgaggtaagggggttgaaactccagcatatcttttgggggggatgatttgggctccaacaGGAAGTGACTCACGAAAGCTCACTCAGGA
GTACAGTCAGCCTCACGGGCCTGTCTGAGTCACAGCTGAATGGCCTCTCATCCCACAGAGGCTCTGATGTCAGGCTCCTCTCAAATTCCATTGCATCAAA

>chr1:87406188-87406388
CTTTTTATGACTCTTTTAGATGTGGGTTGGGCAGATGTAGCAAGAACTTCCCTTTTCCTTTCAGAAGAGTACTTCTGAAAAATGAGCAGGGCAGTCCTTT
TCTGTTGGGAAAGTAGATTTGGTAAATAGTATGCTGGGGTGGATTTAGGAATGCCCCTGGGGATGTTAGGAAGAAGTAAGAGCTGAGGAAGAAGGTGGAA

>chr1:87435246-87435446
TAAAATATGAGAGTCACCATTATTCAGACTCCTTCCTGACCTAAGGCAGCTTTGGAACAGTCATTTTAGGAATAGAAAGAACTTTCAAGTTGAGTCGTTT
ATTTTGGGGGTGAGGTTTATGAGAGCGGTATTAAGTCTTGAAAGTTAGAAACACTCTAGGAGAGATCTTGAAAGCAAATTACTAgagctggagagatggc

>chr1:90677773-90677973
catgtctttgaaaggtctatcttgcccctgtttctgcttcttggtttccctggggtgagcagcatccaccacacagctcctccctccatggttatgttct
gccttatcacaggtccatagcaatggggcccacaaaacctctgaagccacaaacccaaatcctccttttaaggtatagacatcaaggatcctgtcacagt

>chr1:91057854-91058054
AAACTGAGTTATTTCTGGTGGCCATTTCTTAGTACAGCTGATTGATGTTGAACCTGCTTAGAGTGAGATACTTGCTCTCAGGCAGAACCAAGCGCGTCAG
GCCTTGGTACCACATTGGCTCCTCAAAAGGTAATGCTCAGAGAGGAACAGCTTATCCCAGAAAAATCAGGCTCAGTGAGTCAGCACTGAAGCCTTTTGTG

>chr1:91086441-91086641
TACTTCATCTAAGTCACACTTAAGAAACTAAACTCGGGGCAATCTGGAGGAAAGTGTGAGTGGGATGGAGGAGCTTGGCAGATGTGAAAGAAGCAGACAC
TTGCCTGATAAGAGCCTGGGAATGTCTGTCTGCTCTCTGCTTGATCCTTTGTGTGTAATGTCACCGCTCCTGTGCCCTTCCCCCACATTCTCTGTGGCCT

>chr1:91087286-91087486
AACCTTGCCCCACTGACCTGTATTTAATGTAAACTGTCACATCCTACCATGAGTGAACCAATGGGTTGCTTGTGTATATTGTCTTCCAGTTAGAACTGAT
CCAAAGGGAAAACACTTAAAATAGCCTGGACCTTCTTACCTTCTTTCTGAAAATGATACTAGGCATTGTGCACTCTGTCAGGGATGGTCAGACCTTGGCA

>chr1:91095344-91095544
ATCACTAGGCGTGGCCCTTGGATTTATTTAAGTATCAAGATGAGGTCATGATGTGGGAATGTTCATGGTTTCTGTGACTGGAAAGACTGAAGTCAGATTC
GGATCCTTTTGTTGTGTGTGCACTTTCCAGATCTGTGGAAAATTTACACACATGAAACAAGTTTGGCTGTTATTTCCTCACAGAGGCATGCATTGTATGT

>chr1:91278442-91278642
ATTGGGATGAGAGTCCTTGCTGACTAGCACCGTATCATTCGAGAATCAAACTACAGGTTTCAGAACCACAAGAAAAAGCCTCTCGGTCTTACTCATTCAA
CAGGGCTGTCTTGAGCCTTTCTGGGTGTGTGGAAGAGCTGCAGTGTGTATAGTTACTTCCTGGTCAGAAGGTCTGTGAAGTGATGATAGATAGATTATTG

>chr3:115675226-115675426
ATCATAGAACACAACATTATGTGACAGGAGATCAACAAAGGTAAGGATGGGCTGTGGTACATGCTATGGGTTATGCCAGAGATGAGTAGAACACCTACTT
GTGTGGTCAGGGGAAGGCCTTGGGGAAAGGGATGGGAGATCTGAAGTATGTTACAGAGTCAGTCATCTGGCAACTGCCAGACCGGTAAGAAATAACCAAA

>chr3:115715882-115716082
ACTGTTAGATAATGCTAGATTGAGGCTGAAGAGGCCTTGGTCAGATTTGTCTGAGTAGCAGATGGAGGCCTTTATGCCTTGTCTGTCTGTCCTTCTGTTA
AAAAGTGGTTCCACCCAAGTCCCCTGTTCTCACTGCCTTCCCACCCTGAGCAGATGTGATCACAAAACTTCCTCTGCTGTGCAGTTTCAATTAACAGACA

>chr3:115804172-115804372
GAGTAGGTTAGGTCTTAGGAGATGAAGGAGAGTCTTGTTGGGTTGGAGCAGTCATCATGAGAGTGAGTTACCACAAAGCAAGTTTGCAGACTCAGAACCA
TAGCACCATCCAAGTGTCTCTTACCCAATGTGGCTCTTCAAATATGGAATTGAGAAGACCATGAGATGAACCAGCCCTCGTCCTCACCATTCATTCGATC

>chr3:115952508-115952708
ggcagcaaggcactttacctgctgagacatttcactgaccTGAGGGTCACGATTATTTTCCCCTCCAAAACAAAACAAAAAACAGTAAGTGAGAGGTTTC
AATTTGACAAATGAGAGTTATGAGTAAGATGTAACTTAAAATACGAAGTAATTTAACAATTTACATTTCATGAAATGAAATTTGTTACAGAAACCCCTGA

>chr3:116511946-116512146
ATTGGCCCCTGCTTCCTTCTGTTTTGTTTCATTCTCTCTAACGCCTTAGACATTGATGCAGATTTTTATTCTCTCTAAGAAGAAAGAACCGTTGAATTTA
CTGAACATATATACAATGTATGCATTTATATACCACCTATTAAAGAAAGTTCCCTCTCTCTCATTCTCTCCCTCTGGCTTTGTTTCATTTTGTTTAAGAA

>chr3:116709796-116709996
ttgagttcatgaaattcttaggcaaatggatggaactagaaattatcattttgagtaaggtaacccagtcataaaagaacacacatgatgtgcactcact
gataagtggatgttagccaaaagctcagaatacccaagatacaattcacagaccacatggagctcaagaagaaggaagaccaaattgtggatgcttcagt

>chr3:121548002-121548202
TCCGACACAGATCCCGGGACAGATATGAGTGAGAGACATGTATTCTAAGGTGGCTCTTGTACCCTGCAGTATGATCTCTGTCCTCGTTGATTTGTGGTCT
GGTTTGGAAGCTTCCGTTGGTGCCCACTCATCTCAGCAAGCTGGGACAGTCACTACTGGACACCCTTGGTTACAGAGCATAGTTTTATGTAATAGGAAGA

>chr3:121584774-121584974
GAGGCAGAAGCACACTCAAGGCACTCCATCACACGTGAGCGTGAACGTGCACACTCTAGGCACATCCTGGAGTGACTCATTACAATGGAAACAGTGGCCA
CTCAGGTGCTTGGAGTGCCCACATCTTCAGCTTTGAGTCTTCATAGTGATCCTCTGGCACTGGTAGTTTTTCTCCATCCCCATATGACTCACTTTGGTTT

>chr15:59483608-59483808
agtatcctttgccccacatgctcacgaatactggctactttttccctttgataatgactcctttaagtggagcaaggtgatatcctcttgtgatttgcat
ttgcatttctgtcgtggtattttcatatatttcttgctcattcctgtatcttatgagaaacactggtttgagtcttttgtctatttgttaTTGAAGGTAA

>chr15:59524902-59525102
TCCCCTGTGCAAGCACATGGCTGGTGGGCCGCAGGAACCTTAACTTTCTCCATGCTGATGTTAGAAAAGTAGCTTTCTTATGGAAAGGTCTCATTACTGA
AGCGTTCGGGGACCATCGTAGGTCTTCTCTGAAATAAATGTATAGTGAGGTCTGTTGTGTACACACATTTTATTAAGAGAGAGAATGCAGTCTCTGGCCA

>chr15:59543826-59544026
ACCAGAAAATGAGGTGGCTTTCAGAGCAGCATCAGTGACCCGTGAACCTGCACTTTAGATGTGACTCACAGTAGTAGCCTGTGGAAACTGGCAGACTCCT
TGTTCTACAAGATGTTATTCTGAGCCAAGTAAACACCCCCAAAGTCAAGATGCTTGTTTAAGACCAAACCTCAAGGTAGAATGTGAAGGACGGGCAGAAG

>chr3:122826471-122826671
AACTTGGTGGCATGTCCTTTGTCAGTGGGCCTTATATGACTGAGATCCAGAGTGTCACATGAGTCATGCTGACGAAAGGGAGGTAGCAACAGGAGAAGAC
CCACAGTGTGTCACAGGGTGTGACCCATATGTGTCAGCCCATACATGCACATGGCTATCCCCCTGCCTTACCCAGAAAAAAACAGCTTGTTATTAGTTCA

>chr3:126778060-126778260
TTTTGATGACTCACAGGTCCTAGAGTAAAGCCTTCTTGGTCATCTCTAGCTATGAATACTGCCCCAATCATTCGAAGGTCATGCATAATTCAACTCTAAG
GCATCCCTTTTTTTTTTTCTGAATACCTAAGACTTTGTTTTTATGGGTCTTGTGCATAAAGCCCCACCCAGAAGCTTTTCAGTGTAGGGGTAAGAGTAAA

>chr15:60101621-60101821
cagtagccattgaaaggatctggttgtaggggcatatgactaaaacctcaacactggagaggatgggaaattcccaggtctcactttctgccctacacag
tgttctaggccaagtgagaaatgctgtctcaagagcaaggtgacaccatctgagaaatgacagctgaagttgacctttggcctcAATGTGTGTATGTACA

>chr15:60111214-60111414
CAATGACTAATACTTGCCATTCTCTTCAGAGCATAAATTCCATAAGAGAAACGACAAGACAAGGCCTCACATGGTGTCTCATCACAGACACATACTGTGG
AATTCTCACTCATCTCATTCTCTCTGAAGCTCTCTCTCCACTGTGTGTGGCCAGTCTACGACAACTGCTGAATCAATGCTGTGACTCTACTTTCAGGGAA

>chr15:60113293-60113493
gagggagaaagtcatgatgagtcttacccagctgtgaaccctgtgaggtacagtaatgaccaaccttgcaaaatatgcttactcaatagtggcaggaaga
ttgagggagtaagcaacaacgttcccattggatttaaagcctggtccacaagcggaaactcatttgtagtcctggactccaaatcctcagtcagatatgt

>chr15:60188126-60188326
agttagaaatggtgctggttatttcaagtgctgcaatgagtcacacgggaaatattgtcaaatccaaagacgttcacaggcagtatgttagatttgtatg
agtaaacattggtaatgtgaatgttttaaacattgtactctgcatgagaaagatgaagatgatggtaagcgtttctactgcccgtgatagagctttctgc

>chr15:60739770-60739970
GGGACTCTCCCACAATACATGCCTGCGAGAATGATCACGTGCTTGGTGTTGAAAAGTGTGACTCAAAAGGGGATTATGTTTCATTTATGATTAAGAGCCT
ATGTATGTGGTTTAAGTGACAGAAAAAGAAAAACAAAGACTGAGTTGTGAAAAAATTCTGAAAAATGTTTGAAGGTCAAACTTACAAAGCAGGAAGGAAG

>chr15:61408839-61409039
GGTAACTTCCTCCTGTACAGGCTTCTTTACAAGCAATTTGCCACTTCTTGTTCTCCTGTAGGCCATAATGGAGTTCTTTTGGGGCCTAATAACTGTAACC
AAGTAGGTTATTTCTTTGATCTTGAGAATGCATTGCTTCCAAAATGCTCTTGCAACATCAAATTTGTtccattttcatgccactgtggtctgagccacca

>chr15:61410723-61410923
TATAAACAAGTGTTCTTCAACATTGTGTTCCTTCTGAAAACTGGAATCTAATTTATAAAAGATAGTGTAAGGTATTCAAACATTTTAAATTACAGAATTA
CTAGAAGAATGAATGAATTCAGGATTGGGTCACACACTGGCCACCGGGGAGAGGTTTTAAATGGTACAGTGAAAAAACTCTGCAAATATGAGACAAGGTT

>chr15:61440592-61440792
TAACCTGTGGAGTGGAGATGGAGATAAAATCTTGTTTTGTTTTGCTTTGttttatttttgtgagttttaaaactagattgacctctgggactctctatgt
atcccaagatggctttgaattctgggtgattatctggcctcagcctctcaagtgctgatatgacaagggtcagctacTTAGACTCTCCTAAGGAAAAGTC

>chr15:61441788-61441988
AACTTCAGATCACTGCCCATGGAAATGAATCTTTTTTTTCCATTGCTTCACATTGCCCCTCCACTTGTGTGTAAGGGACATGTCATGTGTACTTTGGTCA
AGCCTCCAGAAGCTGCGGAAAACACAGGGATTCCCCAGCTACACACCCACCTTCGAAGGGCCTGCTTCAAAGCTGTAGCAGATCATTACCCCTGGGACTT

>chr3:127887686-127887886
aagaaaaggaaggtagctaggtaggtagaaaggaagggagAGAAACTGACTAAAACAAGTTCAggggccaggaagatgactcaaaatgtagtaagcaaag
gtgcttgccacacaaaccagcaatatgtgcacaacctcaggacccactctaagctggatggatagaaatgactccacaaagttgttgtctaaccttcacT

>chr3:127932606-127932806
GAGGAAGTTAGGAGACGTGCAAGCGTTGCCTGCCGAGTTTCCAAGAATAAGCTTATGACTCACTTCTGAACTCATCTCTGTCATCCTTGGATCTTCATAA
GAGTCTGGTGATGAGCGGAACTTGAACACAGATGACTGATATTCTAGTTGGTATCCCACGGTTTATAGAAGAAACGAGACGGGGGTATAAGCAGCGATCT

>chr3:129562468-129562668
ttgactctgcatagctgagagtcactttgacaaagtcatgattattggttttTGTAAAGAGGGTGAATAagatggtcttggtgacgcaagcctttaatcc
cagcacttaggaggcagagaccggcagatctctgagttaaagtagcagaggctagcatttcctgtgtctacaagaacctgtgtcaggGGTGTGTTCATGT

>chr3:129882440-129882640
taagcacacactcatcttcctcagctctttatctgggtgctagggatttgaactcaggttatcgtgGCATAACCGTCATCATTACTCACCTGGGCCAGCT
TCGCTTCCTTCCTCCCTGATCTCAAAGGAAAGGAAGTGAGACACGATTTTCATTTCTGTTGAAAAATAGAAGAAAGTAGGTTCTGAAGTGTTTTTAGAAT

>chr3:129904689-129904889
cttgttacatctcaggtgctccgtagccacaggtggctagtgaccaacacactgcgttgtgtacattgagcaactggatcaacacagagaggcctgtcag
atagcgctCCCCAGAGTAGGGAAGGATGCAATGAAGGGTGGCTCAGAGGGCTGTGAGGTGTCAGTAGTGAGTCAGGGATCCCTTAACAGTGTCTTCATTG

>chr15:61448666-61448866
ATGGAgggtgtcatcctggggtttgtgttacccagaggacatctggtaatgtctgcaagtatttttggttttcacagttctcggagagctgtgaactgct
atgacaCATAAGACAGTTTTTCACTACAAAACTTACTATTCAGGACAAAATATGTCATAGTTGAAAAGTTCAGAAGACTTTGATAAAAGTGTTTAATTTC

>chr15:61548781-61548981
CATCCCACTGCAGATTTGTAAGGACCAACTTTGCATTATTTAGGAGTCTAATACATGaaatataataaatatattattaaatatttaaaaatCTTATAGA
GAAGATCAAATCTGACACTCCAATATGCTAATTAGCAAAGATCACAAAACAGAACTCAGAAAAGAAGTGAAAGCCTGAAGCTGAAGGTTTTACAGTCAGG

>chr15:61864585-61864785
GTCATTTCATCCTAACAGGGTATTTGGATCCGTGTTACCCAGTGCCTTCAGCCACCATGTCATTACCCAAGATGGAACCCTGAACATTCTTGCCTTGGGA
TGTAAATATTGCGTGGGGTCTGAGtcttcttgagggttctcaggactgccacatgactcacctgctgagcgaaaagcacaatggcccaaattagtcacac

>chr15:62222990-62223190
tcaatttcctgatctgcaaaaGAAGACTTAAGTGCGGCTTTGGAGGTCCTGGTGAGGATGAGCCTTGATAACGCTGGTGCAAATGCCCTTTAGAGACAGC
AGGAGGGTGAAAGTGCTTATTGTGTGTAGAGTAGAGGAGGTTGCTGTCATTTCTCAGGGAGGAATCCCAAGGCCAGGTCAGAAGAGGTTATAATTTGACT

>chr3:131130310-131130510
AAAGTTGAATAATGCAAGTTTAAATTAATTAGGCTCCACGAGGGCCTAATCTATCCAACTGTAGTAAGTACGGATTCTGTGTTTCAAAAGAAGACCTTTC
TTAACCTGGCTGGGACTCTGGAAACAGCAGACACCCCAGGAATGGTGGAAGAACTGTGGCATCCACAGTGCTGATGAGAGACAAGTCACCATGCAGGCAT

>chr3:131208582-131208782
GTGCTGCCACAGGGACCCTTTTGTCTCCCTTCCCTAACGTGCCACCGCCCAGACTGCTTCTGTGTGACAGTCAATTGCCTGTGTGGTTCTTCACTTCCTG
TGCAGATCCCCTCCGAGGCCTCTTCCCCTCCCCAGAGTGGTTTTCTGGCGCCCACAAGTACTCAGAACTACTACTGATTACGTGGGTTTGGTTTCTCCCA

>chr3:131618242-131618442
AAACCATCATGGTGGGGTGAGGGGACAGGTGTCTGGAGAATGGTAAACACAGAGCTCGTGTGCCAGGATTATTTCCTGTTCTGTGAGATTACTCTATATC
CCAAAGAACCCTGGCTTCTAACAAGAGGTCCCCTGCAGCCAGCATGGAGGAGTGAAACCAAGATTGTAAGCAGACAGTGGCTAATCAATTCAATTCATGG

>chr3:132787594-132787794
tatagtaatgcaatcagggtaataagaatttccattccttccaaacactaatcatcttcatatgttggaatttcatacttttatggtcacattgaaatat
gtcattgattgtttgaacctatacttacccttctgtatatgtaatagagaacccagaactaagtcttcttcccagctgtggttctgagaacttcttttga

>chr3:133098828-133099028
AAGTAAAACAAAGAAACCACAGTGACTAAACTCCAGCTTGTTACATGACAAGGCTACAGGTAATACGTGATGTGTATTTTTGGGGTAACTTGTGGAAATG
GTAGTTAAAGTTCAGCAACTAATAAAGAATGCACTAAAAGATGTTCAGTGGCCTTTGCCCTCAGGTAGGCATATTATCCCATGTGTTTTCATACTATTGC

>chr3:133411952-133412152
ACACCGTGTGGGTGGGGTTCTCGCTTGATGATGTTACTGGTAAGTTGAGCACATCCTGAGATGATGGGCTTAGATGTTATGGAAAGTGGCTCCTGGGACA
AGAGGAGCTCATCGCTATTGCTACAGGGCTCGTTCCATCTTAGTGAACTAGCTAAGTACGTTCAAAAGTGCTCGTTTACGAGGTGGGTTGATTACCTTAA

>chr15:62388312-62388512
tctggactccaccaacacacatatgcaTGTATACATGCACCCACATTTTGGAGAAAAAAAAAAAGATTTGCCATCTAGATACAGTGGAGAGATGACTCCA
CTTAGCCTGAGCAGTGTTGAGTGACTGTGTTTGGCTGAGTAATCCCTCTTTCAGAATAGGGGTGATAAGGGTATGCTTGTCATTTTTGATTATCGTTCTG

>chr15:62455916-62456116
CCCCAGTTTCATAGCCAGTCCAAAGAAGACTCAAGCATTGTCCTCTCTCTGGCCACAATACATGCTGAGGCATGGGACTATCAGTATTACACTCACATAT
GTTGGTCCCCTTTGCTGGCTGTAAGTCATCTCTATATTGTAAGCACACTGAATGATTCAACAAAGCAATCCCACAGACGCTATTTCTTATTTGAGTTAAG

>chr15:62481975-62482175
ATCTTTTGAGACAGCTGGAGTGACTTTAACTAGATATAGGGTGTCACACCTAAAATGTGTACTTCTGGAAAAGGATGGTGACTAAGCTGTGTGTGCTGTA
TGCAAGCTGTGAAGCTCAGTACAAACAGTAGGGCATCATGGAATTAATATGACAGCAAGCAACTCCTACCTTTTATAGGAAGTGGCAAAGCCTCTCATTA

>chr3:133497196-133497396
TGACTTTCTCTGAATCACTCAGATGATACCCATATCAGTCACCATAGAAAACTGCAGATGGTGCTCAAAATTTGGAGGGCTTTTTGTTTTTGTTTTTTGG
ATTACTGGTCTTGTACAATGGTATGTATTTTCCAGCTCTAAATGTAAAAATACACTTACACAAGAAGTACAATAAGGCAGTAATTTTTACTATAAATACT

>chr3:133510439-133510639
TTTTAAAAAGTAAAAGCAGTAACAAATGGCAAGAGGTGAAAAGTCATTTGGAGACTGAAGAACTCGGCATGAGATAATCTGCTGTATCTGTGTTGGTTTT
AAAATTTTGTGTCAGACTCCCTCCCCCTTCCCCCCACATCCTGTGTCAGTCAGGCAATAGGGCGACCTAGAGTCAAGCTACCTGGGAACTTGAGGCAGGA

>chr3:133711722-133711922
cttaattttaaggggctttcctaaaagaatgtttcaCCACACTTCTGAAAAATATGAGTCTTACTGTGCTTCTTTCTAAGGTTTAACATTTGATCTTGGA
AGAAATTTCTACACAACAGGTTTCAAGATGAGGCAGAACATCATAGTGAGAAACACATGGTAGAATAAGTATGCTTACTTCATGGTATCCACgagaagaa

>chr15:62483687-62483887
TCCCAGCAACTGGGAGGGGATGATTCAATACAGGAAAGCAGGTTCCAGAGTTACTGGATTTAGTCAGAACAGAGAGCAGCTATAAATACCTCTGGGGACT
CTCCACAGACTGATGACTGTTTCATAAAACATCCTTTTTGTTCTGTCAGTGATTTCAAATGGATGCCTTCCTCCCTACTCCAGCCAGGACTCCTTCAGGT

>chr15:62735176-62735376
TTTCCTAAAATCTAGGAGAGCACCTAGCAAAATAAACTCTCTGGTTAGTCTACTTAATTTGACTGGAAATTGTCAAGTCAAGTCGCTGAGAACAGAGTGA
ATCAAGATAAAGACAGGCTGGATTCAATAGGCGAGAGTCTTGTTCAATAGCAGCTTACACCGTCAAGCATTTCCAGTAAGAGAAGGAGTGATACTTTCTC

>chr15:62810336-62810536
aaaaaaaaaaaaaaaaCCTCAGCTTTTAGTAATGCTAACTTTGAGTAATTGGATAAAGTGTGGTGTCAGACTTCATCAGTGCAAAGTCCCTTTTTCTCTG
ATTGTGTTCATTAAATTATCTGTTAGAAAACAATGCTGAAGTTGGAATGAACTGATAACAGGTGATTCCTAATGAGATGTGCTGACATTACTTGGGAATG

>chr15:62837130-62837330
ACACCACACTGTGGGCATTAATCAGTAGTGGAATCAATACAGGAACTGAGGAAATGAAGAATCCACTACCTTTTACAGGAACCTTGAACAGCAAAGTTGG
ATAGTCTGACTCTGCCTATGTCCCATGGGCATCACTTTCTAGTAGACTTCCAGAAGTGGTAGACATGTCACAGCATGACAGTTACTGTTAGCATCTAACA

>chr3:135298534-135298734
GCCACAAGTGATATTGAGAAAAAGGACATTCACTGTCTACACTTGACTACACCTGACCTTTGTGGCACTGGCCATCAGGGGAAAAAAAAAGGCAGAAGAT
CTAGAATATGTGGTTGTTTTCACAGCTAGAACTTTCATAGGACTTGGAAAATCAAACTCTAGAACGAGGAACTAGCTGTGAGTCACGGAGGCCATCCCTG

>chr3:135486334-135486534
tgtgtgtgtgtgtgtgtgtgagagagagagagagagagagagagagagagaCCCAGAACCATGAGTATACTAAGCACACATTGTACCACCACCGAACTAC
ACCCCAATCCTAAAGCCTGAATACCGTGCTGACATTTTTTTTTTAAATGAGAGTCTGTCATCCAACAGTGTGGTAGGTTTCTTTATGATAGTTTCATGTG

>chr3:135689082-135689282
CAATGAGCAATCCCTGAACGTCAACGAAGAGGCTTACTTCATCAGTTATCTGGAAGTCTGCGAGTCGTGAAGACAGCCCACAGAAATACTAGCTTCTCCA
CTCAGCCTCGATTCACCGGAAGGACCATGAAAAGGAACAGCACCAGTGAATCTGATGCGGCTCCCTTCCAACTCACTGCAGCTCAGTCAGCCTGGCTGAG

>chr3:135730896-135731096
TCGGTGGTCAGAATGCACGGTCAGTCTCCTTTGCTTTCCCTTAGAAAGTGTGGCTTTACTCATTCAGTGTTCAGTGGGGACACGCCCAGCTGTCAATCAC
CATTACTACTGCTATCACTCTTCAGCGCTTTACCTCGTTCTGTAATGGAATCTAAGGAAGGCTTCACTCACACAGTGACAGTGACAGTGACAGTTGCATT

>chr3:136404598-136404798
GTTTATGCCAACTTTGTGCCTACATAAGCATACCTCTTACGTTACAGAAATTAACACAGAGCGTGCGTGCAGTTTTCCTGAACTCTTGGCTCTGCTTTTT
CTTCTGTGTCACCACATTTCTGGCTCCACTCTGGTGTGCACCAACTCACCCTTACTCATTCTCAGAGAGTCACATTGAAACTGTAGACAGACTCTGCTCC

>chr15:63948656-63948856
TTAGTGAAGCTATTTTGTTTTGCTTCCATGTCTGAGTTTTCAAATTATATTTAAGTGTTGTCAGTATCTGATTTCATAGTAAAAGTCACAGTCATTTACT
TACAGAAACATTAAGATTTAGAATGATAGCAGGAAGTTTAGTCCACACCTTCAGTATTTCTTTCCTCAAGGGTTTACACCTTGCTTGGCACTGAGTATGT

>chr15:66498793-66498993
ctcacagtctcgctctccatggcctgcctgcctgctcagtttactttcttgtacaactcaagactccctgactgtgtatggtatcagtgggctaggcctt
cccacatcaaacattaaacaagaaaataccctcacagacttgcctgtagaacaatctgataaacacagttcctcaactgagactgtcttctcagatgact

>chr15:66540926-66541126
GCTCTGAAACATGAAATCTCTGCAAGCTTAGCAGAGCGAGCTCAGCTCTCCTCTGCTGGATGTGAGACATCATGAAAATGTCATTAATCTGCTGCTGACA
AGCGAGAGTCATCAGCACACTGGTGAGCTTCTTTCACTCCTCATGCTAGGAAATACCAAGAGCTGCCTTCCTGAGTCATAGCACTAAAAGACGTGGGCtt

>chr3:136799023-136799223
GCCATTGTTACTAAGTCATACCACAAGCCTACCCTGTGCACATCTGAGTCAGCCCTAGTTTCCGTATTATCAGATGGGGTTCTGCATTATCTCCTGCTCA
TGCTACAAGGATGTGATTGTACTTCCCTTTCTTCCGCACTGAAACCCTAGAAACAAAATGAGATAAAATTAGTAATTTAAGACTACTAAATAATACACAG

>chr3:137950634-137950834
TCTGTGAACTTCCCCCAACCAACCAGTCAACCAGAAACTAGAAACTTTGACTAGAAGAAAGCTGAAGTCTTTGTTTTTCCTCTACTGCAATGGCTTCTTG
CTAGTTTTCTTGGGGGAGGGGGGACtgctaaagaccattcagggtcttggatgtgtgagtcgaaagctctaccactaagctctacctccagccTGCTTCC

>chr3:138420520-138420720
GTTTTTGAGGGCTGGGAATCTACCACTGACTCATAACCCAACTGTGCTTCTAGAAACTATAACTACATCTTAGGTGCTACCTAACATGTGGCCTTTCTTT
GTAGGTGACAAAGTAATCCCATTCTTTGCACCACAGTGCAAAAGGTGCAAGCTCTGTCTGAGCCCTCTCACAAACCTCTGTGGAAAACTCCGGTAAGCCC

>chr3:138542140-138542340
AGGAAAGCCGTGGACTGAACGGAGGAATTTTGTACACTTCAAATGAAGATTAAAAGTTGTGTGATCTTCCCTAAAATGAAAGAGAAAGCCTCAGTTCTTT
GTGGGATGGAGGTAGTAGTCACCAATCAGGGGCTTGGAGGGCAATATTCATTTCCAGAAAAGATGGTTTAAATGCATATTCACATTGCAAGTTGGTGACA

>chr3:138686683-138686883
agataaaATAAATTGATTGAGGTTTCCAATTTCAAGAACCTGCTAGGTTTTTAAGAAACTAAACAAggctaagggtgacacttagtgacagagcacttgc
ctagcctacgcgaggccctagCACCACAGGGGAAGCAGTTATGAGTCAGCAGAGCCCTGACACGCTGCCCTGCTTACATTGCTTCTCCTTGATCACATTA

>chr15:66700051-66700251
GATGAGAAGTGAGAGAAAGAGTGGATGGTGGCATCTGCTAAATGGAGTCCCAGAGAGGGCATCTCATACATGCCAGCCACGGGGTTCTCAGATTTGACTA
TGCAGTGTCCTTAGCTACCTGGATGAACACCATCGAGTTGGTGTGTGGATATATATATATGAGGGAAACTGAGAATCCAATTGCAAGTTTCTTCTGGAGT

>chr15:66728995-66729195
AGACTTCTTTTGAGCTCCCACATTTTTATTGTACCCAGACTGCTCTGCGGTTCTACAGCCAGCTCAATCTGCTCCTCAACGCAGCGGCTGCTGCCTCCAC
CCTTTCACTATTGCTCAGACACTAGAAAAACCCACTTCTCCTTTTGTAGTGTCTCAGTCTCACAGTCCGTGATATGAGGATATCTAATGAGGCCTGGACT

>chr15:66798551-66798751
TCAGAGCTCATGCAGGCAACACCTGTGGCTAGTGGGTGCAGGGCTAAATGGCTGCATTATTTCAACTTCTGCTTTCATCCTGTTTTGACTCATATCCAAA
CACATTGCCTCTGAAAGGTCACCTTTAGGCCTGACTTTCAGTAAGTTTATCAGTAAGCAAAGCAGCACATATGAACATAGCCAACCAGATGGAGCTGCAG

>chr15:66807479-66807679
TTAGGATCTCACGTCAAGTAGGACTCAGACAGATGCTCTCCCACAAGAGTCCAGGGTAACCATCACAGTTAAGGGTCTGCACTGGGCACTGCCTCACACT
GGACAATGACTCTAAGCTGTTGGCTGAGTGTTGGGTGATGACTGTCCCATTTCTGAGTGATTTCTGCATTGTTTCTTCCTCTCTCAGCCCCAGAACATAT

>chr3:138757089-138757289
ATATGGCTGGCTGACATGGAAGGCACTGGCTGCCATAGCTCACCAGCTCACCACGGTCTCCCTTAACCCTGGCAGAAAAGGCATCACAGTTCATGCAAGG
CTGGAGGCATAAAGAACCTTGCTCCTGGGTTGCCATGTAGAAGGTGTGCCGAAGACCCTGTACTTTGTCCTCTGGAACCCTATCATCTCTAGGAATCTTA

>chr3:144605260-144605460
ATGAAGAATTGTTATACTTACTCATTTCCCCACTGGTGTGTCTGCTACTGCTATATTCTCAGTTGTGtctgagagggtctcattacatagtgctagctgg
tctggaactcagacagattctgcctcgtcctcccgcgtgctgggattaaagacgtgcaccaccacaaccagGCCTATGCTTGAGTTTGTTGCTTCCTGCC

>chr3:144618014-144618214
TTGATGTGAttgtctgtgtgtatgtctgtgaatggcaccctaggaggtcagaggaagttgtcagtcccctggaactggagctacacatggttgtgagcca
ctgtgtgggtgcctggaattgaacttgggtcatctggaagaacagccggtgctcttgaccactgagtcatctcctggccccatcagcttggtttttataa

>chr3:144716370-144716570
CATATACTAAGCTATACATTTTCTTTTATCAGACATTTTTCAAAACTTTACAGGTAAGAACAATAATTCTCGTGATGAATAACTTGAGGACTGGAATGAT
TAACACTATGGCTAAAGTGTCAAGTACTGGGATTGAATAATTACTTGTTTGACTTATGCTGACCTCAAGAAGTTAGTTTTTATTTTACTACGATAATCCA

>chr15:66810374-66810574
ctggctggatgatagggtaggtgggttgacatatgagtgggtgaatgaatggatgggtagagggatgggtggaagggagggagggagggaggaaggaagg
aaggaaggaaggaaggaaggaaggaaggaagatgggtgaatgcatagatggatgggtggatggaaagatgggttggtcagtgggtggattggtagatgat

>chr15:66818962-66819162
ATGCTGATCTGTTAGTCTAGAGcagcggttctcaacctaacacttgtgaccattttacacagttcctcatgctgtggtggcccccaaccataaaattatt
tttgttgatatctcataactgtaatcttgttactgttatgaatcataatgtaaatatcagtccttagccttagcacagacttagtcttggtcttaggcaa

>chr15:66822910-66823110
GTCTCCTTCAGTTTCTACTTACAAAAGTGCCCTTGGTTTTGGCTTGTATCAGCTACCACTCTGTTCCACAGTAAATCGGTACCATCTGACAGGCAAAGGA
CACTGAGCAATAGCAAGCCACACCTTAATGCTACCCACCCAAGTTCCATAGCCTAAGTAAAACCAAGAACACTGATTCCAAAGAAGAAGAAAAGAGAAGT

>chr15:66973606-66973806
GCACATTGGATTCCAGGGAGACATGCTCAATAGCCTGCGCAGGCAACCTTGAGGTGCTCAGAGCCCATGGCCAGTTGTCACTCAAAGAATAGCTCCTGCC
TTACACATGCTTCGTAGCTCTTGCTTTCTGCCAAGACTGCCACCCTGTCACCTTCTGAGTCAATGGGGCCACCCCCAGAAACCCAAGCTTTGCTCTAACA

>chr15:67281830-67282030
TCCCTTCTCTAGCCAATAAGATGCTAGAAAATCAGGCAGGATCTGCTACAACCATCTTGTCACCATAAGGACAAATTCTGCATAAATGATTGAAAAACAT
CACGTGGGTTCAGCTAAGCAATGGCAGGAGGGATGAGTCAAACCTAGCTCAACATTTATTCCTGGACTTTTCAGTTATGTGAGTAAAACTATACATTTTA

>chr3:146705656-146705856
tggttgtagttagtgagcaccattggcttagtcatacatttatattgaccaacattatgactttcaccacctggacatctctgggtctcatacccatccc
aactctgtcatcttttccatctgactttccaacagccttcttcacagagcacagcccttcctcttatattcagtagtcactattttaactagtttgtggc

>chr3:149339267-149339467
TCTATAAAGATCGGTTTTATATTTCCTTTAAAAAAAAAAAAAGAGCAATTTAACCTTGGCCTTGGTAATGACGTGACTTGTTGAATGACATGGTCTGTAA
TGAAATTACCCTAAGTGGTTTGAGAATTAATTAAGTGGTTTCATTTTACATTGTAGCTGGCATTTTAGCACAAAACACTTAAGCCTCCCTCTTCATTACT

>chr3:152212132-152212332
AAATAGTCACACTGTGAGGCAGGCGCTGTACAGGACGCTGCTGGAAAGGGATGCCTCACTGAAAGATGGGTGACATTCATATAGTGCAGTGAGGAGTGGG
AGTCTGGCCAGCATAGACAAGAAGCTGCTGCTTGCTCTACAAAGATCGAGGGTTTCTGGAAGGACAGCTCTAAGAGGTAGTCAGCTAATATAGGATAACA

>chr3:152257575-152257775
cactgacttcgcaaggctggctagccagtgaactccaggaacccacctgcttctctccccagtgctgggtttgcagatgtctgtgcgctcaactttttat
gtgggtgctagggatcgaaactcaagccttcacatttgttcagcaaatgattcactgcctgagtcatctctagagccccCTGTTTCCATTCTCACTATAA

>chr15:67413802-67414002
TCAGTGAACTGCAAAGGATGTCAGTGTGACTGTTGGCATGAGTAGTCACTGAGGGAATGGAATGGTGACCTCTGAATCAGCTTTCTTAGAAACAGACTCT
GCTCAGGAGTCCACCATGTGGGGCATTTATTTGGGGATATCACTGGGACCAACAGTGGAGCACATGGAGAAAAAGCTAAAGTATAATATTGTCCCCTTTC

>chr15:73149012-73149212
CCCTTACAAATTCTCTGTCCTAGACCTCTTCCTAAGTACTGCGATCCCATGATCCCTCTTCTGAGACACCAGAGACCTATTTTTATCACTCCCGGGGAGC
CCCAAGTGCACACTGCCAAACAAGCAGGAGGTTCAGACCCAAAGCCCTGGAGAGAAGCTGGCTCCGTGTGAGCACAGAGCTCCCAAGAGAAGGGAGCAGA

>chr15:73155488-73155688
GTGGAGTACTACAATTACTCATGTGGCCCTTTTGGTTTAATGAGTAATCTGCTAAATATATGTTGACCTTATTTCAGCAAGTGATAGAACGTGCTATGTG
AGCGCAGGGTACACACAGAGGCTTAGGGTCAGCTGTGACAGTGACACCCCCTGCGGAGATCCAGCTCACTTTCATCTCAAACGGAACCCACTGATTTACA

>chr15:73156224-73156424
CATAATGCAATGTTGACAGTCTTTACAGGGAATCCCAAGCCTCGGGGAGGGACTGTTACTCCACAGAGTCAGCATCTTCTCAGGTGAGGTGGGGCACATA
CACTTATCGAGGTTTCAGCACGTCTACACCCACTTATCAAACTCATTTCATACTTCGACATGCTTACTGGCATGGAGAGAAGGGCCAGGGTTCTTGGGCC

>chr15:73249234-73249434
GCAAGAAAACAGGGCTTCTGGAGGGTAAAtaggtctgccccttgggagctatgtagcctaagacaagtcacatgacttctaagcttcaagctctccaATG
AGGGGCAAGAATGTTCATCCTTAGGATGATATGTGCAATCCAAGTAAGCAGTAGCCACGACATGGTCTGGAGcatcagttcgcaacctgtgggttgcaat

>chr15:73265077-73265277
TTTCTTTTCTCATCCATGGTTTGGATGTAGAAATCTAGAATGGTCACACACTGGGTGTTTCTCCCACTGAGCTAAACAGTCTTATCACTGAACCATTCAT
TCAGGTAGGTAGATGCTTGTATGGAGTTTTATCATGAAGACCCCAATTTCTACCAAAAAAAAAAAAAGTAAATAAAAGGGAAGCATTTAGCAAACTCCTT

>chr3:152406202-152406402
AGTATGAGCCATCAGTACTGATAGATAACCCTCTGCGTACATTGTTACTGAAAACGACAACATATGAGTTTAGGTAAATGTGTGAGTGACCTGAAAACTC
TAACTTTGTTAGGTGAggggtggtgctgcatgcctttggtttgcattcagcttttgggaggcagagctactagcctcatctacataaggagatagttcca

>chr3:152887044-152887244
TTAAGGAAAAAGGAAAGGAAGAAAAACAGCAAGAATGACTCTATCAATACCCAAACAGGCCTTAGGTAagaaaagtttatatggccctagatggtatatg
gatatatgtatacaaattaatcatctactgatgataaatcctaaagaagtttattttaaaccagttctttagcattgatataattttccacttactaaag

>chr3:159831454-159831654
AGAAGGTCTAAGTTACAGAGGTGATGAGGATCAGTCTTGCAGAAAAACAAGGCTAACTTCCCATGAATTAGATAGTAGAATCTGATTGAGATAACTGATA
CAGTCATAAATAAAGGATGACTGAGTTATGTAGCTTGAGTCATTGGAGTGCCAGAAAGAACTGATTTAGTGGCACATGTGATTTATCAAGGCAGAAAAGT

>chr4:3892994-3893194
AAATTCTTTCATGTTCTTTGAATTATCTTACTTGGGGGGGGGTGAGCTAGTAGGTTTTTGTGACTCAATATGATAATTTTTTATGTCGTGGAATTTTCAG
TATTGATCACTACTGAACCACTGAACTCTGTGCACTTGTGATTCATGGCAATTTCCTTTTCCTTGGGGCCTTGTGGCTACCCCCACTTTGATGTGGCCTT

>chr4:4439638-4439838
ggtctctgtgagctctatgtgcccaggttagttgatttggtaggttttcttAAAACATGCAATTTTAAATTACATAGTTTCTGGGCCTCAACTTCCTTAT
AGACTAGAAAGGGTTAAGTGAGATGTTATCAGAGAGtatcactttgacacaggcaagagtcatttggaaagagcaattttcaactgagaaaatgtctcca

>chr4:6671039-6671239
ccagcccAACCTCTGAGATGTTGGTGTGCTTTTAAATTTGATTTTAGATGAAGAAATAGAGGCTCTAGAAGATGAAGTTAGTCATGAATGGATTGTGTGA
CTCATTAGTAGAGTGTGCATACATCTGAGTTGTTCAAAATAATCTTAGTTCTGTTTTTTCAGTGTATAGTCTGTTCTTCACAAGAGACCTATTTTACATT

>chr15:73268386-73268586
TCAAGCTAAAGTCACCCAGGAAGCTGTCACAGGAAGCCTCTCCTGGGGTTTCTGTCTGATTACATAGGGCAGGAAGCTAGTCATTATCCTGACTCATCTG
TAGCTTATGGACTCCATCAGGTTGTAACTGTTGCCATAGTTACCTCTGTACTCATGGAACCTGGCAGGATCTGGGCTAGAGCCATTTATGTGAATGCACC

>chr15:73459759-73459959
AGGATGAAGTCATCAGAACTTTCGTAAGGAGGTGTCCTGGTGTTTGTACACACTGACATCTTGCTGTGAGAGATGAGTCAACCAGTCTTGCTGGCCAGCA
CTGCCCTAAGGGCCTTGCCCTAGCACTCAGTTCCTCCACTGCAGAAACCCTTGCCAGCTGCCTAAGCTCCCTCCATTTTGCTACTCACCCCACCTGTCTC

>chr15:74989496-74989696
CAGTTCTCTGGTGGGGAAACAGAAACAGAAACCTAACTGGCTTTATCGTGACTTGGCTTTTGTCTCTGTGGAGTTGAGTAGGTCCAAGCCTGATTTGGGT
CATGAACATCCCCACTCCTGCAGTGCTCTAGGAGAGCTGTTCAGGGGTATGAGCAGtattagcatttcttctctaatctctgcctcacagttatctggct

>chr15:74999821-75000021
CCTATTCAGAGAATGAATGACCTGTGTTAACTAGCCAGGGTCACATATTTTTTCCTCACTACCAAGAGTCATAAAGCACAGGTTTCATTTTAACTAAGTG
TACTTCCTCCCAATGCCACTTGCCCCTCCCCCATGCGCTGTGGTCTTGGGATGCAGAGCAGCTGGGAGCAGGGTGTTGCAGGGATGGTAGGCATAAATGA

>chr15:76196082-76196282
AAGTCCTAGGGGTGGGGACCAGCTGCCTCTCTTCTTGAAGCTCCCCTAAATCATACCTCCTGCACCAAACAGGCATTGTGCCCTACCCAGTAGTCCCTAC
AACTGCTAGGCTTTTGTAGCAGGCCCTGCTGAAGGACCTCCTGGGTTTGGcaggatctcccacaggatctcccacagtccagcacaagccagcccagcca

>chr1:92042368-92042568
tcaaatgacattagtcagctttccccagtcatctatacagagaTAATGGACTCACTCACGAGAGCTAAAACAAACAGCAGTTCACACTGAGGACACGCTG
AAATGAAGTCGCCACTCTGTAACTATGAGCACAAGACAAAGCTAGAAAAAACCATCTTCCATAAAGCCCTAGCAAGCAGAGATTTTGGGCTGAGGAAAGC

>chr1:92807043-92807243
GTGAGAAATAATAGTATTTACTGACCACAAAACATGCATGAAGAACTCTAATACTAggctggggatgtagctaagttaatcaagtgcttgctgagagtgg
aagaagtcctaggttctagccccagcacatcatacactggatatgatagcatctgcctgtgatcgcaggactcagaaggtagaggtaaatggatcagaag

>chr1:93530244-93530444
TATACAGGCTTGTAGAAGAGAGAACTGAGCTGACCCCTGTGATtctgtctgcctgtctgtctgtctgtctgGTTTTGACTTGGttttgagtcacagtttt
agtctgtagcccaggttggcatagaactcactgcatgtacagtctaggctgacctcaaactcaagtataatcttAAACAGTTATTTAACACAACAGtaaa

>chr1:95165262-95165462
TATGTATTTCTTTCATTGCAGGAAACCAATCTGGGGGTTCTTCCACATGAAAAGCAAATGAACTATTATAAACCCTACTTCACAATACTACTTCACAATA
CTTTTTATATCTAAAAATTACTCCAGAATGAACTCAAAAATCTAATTCTGTTAACTATGTGTTTCATAATAAAATATCAGCTGAGAAGTTTATATACACT

>chr1:95569188-95569388
ATAACTCAAATTCAGTGGGTAGTTCAGTGAATCAACCAGAGCTCTTCCTCCTCTAGTGGAATTAGACATGAGTCAACTATTATTCACGCAGCTGTTACAG
TAGTGGGTGTTAAAGGGAGAGTGATATAAAATGAAAGACTGGGGATTTAACTTTAGTATAGTACAGGCTGTAAGGCTTACTGATACAGATGGAACAGATA

>chr1:95747314-95747514
ACAGTAAATGGGTGTCTTAATCTTTATTTGTTCAAAAATGTCATGGAGAAAATTCAGAGAAGAAtgtatcaattttcagccaagcagccaaatgtcaccc
gtggtgttttaataagagtttctctaattccggaaactgattagacaggtgatagaaaagataaaatgtcaagtgaatgttgcaacaacccagagatgac

>chr1:97577121-97577321
AGGATATTATCTGTGTTATAGTGTATCTTTCCATATAAGGAACAGCCCAGATTTGAGTCTTGAAACAGTGATTCAGTATTTTTTATAATCTTGTGGCTGA
GCTGTAGCAGTTATCTACTCTTAGTCAGGTAATTGGCTTTGGTGAGTAACAAGGCTGAAAGATCAACACTAGCCTTAAGCACATGTCTGATATGAGTAAT

>chr1:98035693-98035893
ATGTTTTTGTAATGTGTGCGTTTAGAGTTGCTTTGATGAAATTTCTACATGAAGCTGAAACAAAAGTCAGAATCCTCTTTCCAGTCTCTCCTGGAAACAA
TTCCCGTAGCATGAGTTTGAATACAGCCAGCCTCAAAAACTGTAGAGTGTACATCTGTTATTTAAAATGTTTGAAGCATGCAGGAATCATTTCAGAAATT

>chr1:105668522-105668722
TTGTCTTCCGCGTGTGTGTGtgttgttgttgttgttgctgttgttgttgttatgagtaatatagaaataactgtgactgggcaaggatctctatggtgtg
ttgacaatatttcaggtttatatacccacaagtggcacagctgggtcatatgatagctctattgcatttttttaggagcttccacaatgacttccataat

>chr1:105700926-105701126
agatttctgcattcaaggtcagcctggtctacagactgagttctaggacagccagggctatacagagaaaccttctctctaaCTTCATGTAGTTGGGGGG
TCAGGGGGAAGATGCTATAGTACATGTGACTATAATCTCATGCCTATGGAGAGATAAGAAGTAAAGACAGGAAAATCACCAGAAACTTATGGCTGCCTGC

>chr1:106323190-106323390
GGATGCACTCTTATATGTGAAGATAGGTGATAAAGATTGGAGATAATCACGGAAGACAGGGGTTGTCCATGTAAAGGATAAAGGTAGCCGGTGCAAAGTG
CTGTGGGTGAAACTGAGATTTCTAGCACTGGGTTTGAGGTTTGCCAGATGATTCAGGAATTTCACAGAATGTATGGACTCCCTCTCCAGTTAGCTGTTAG

>chr1:125433209-125433409
TACATGCTATTTATCTTGGGCACTGAGAGAAGACTTTCCTAACAAAGCTCAAGTATGACTTTCTAAGTTGTTATCTTGAATAGCCAAACAAACATGGGGG
TAAACACACACACGCGCGCGCGCGCTTCAGAAGCAAAATAAAGAAAAATTGGGAAATCCAGACTGTGAGCAAAGGTAAAAATACTGAACAGAGAATGTGA

>chr1:125468048-125468248
ATAGGCCAATCAGACTTAAGAAACCATATCTATGCAGTATTCTGATGAAGTCACTTCTTGACCTATGTTGCATGCTGACTGACAAATTATTTACCCCTTT
TCTGTAGCCTGTTACTAACCTATCTGCTTTCCTTTCTGTTTCTTTTTCACTCAATGTTTTCACTTTGCAAACGCTGTAGAGACGATTCCTCCCCAAACCT

>chr1:125473430-125473630
CATAACTGGTGGCCAGACTGTGACTTCCACGCCTGTTCTTAATGAGTGTTCTGCTTTCCTGTGCACACCTCTGATCTCGGCTTTCTGGTGGTTTCTGCTC
ACTCATGTCCATTAGTACTTACCTCTTCCTAACCCCAAACTGCACACTATTAGCAATAAGTTCCACACCACATCTCTAGGACATGGTTCCTGTTTGTCTC

>chr1:125476603-125476803
GAAAGGTCCTGACTCAAAATGATGTGGACGGAAGGAATCAACCCCTGAAGAACTGTCTTTGGctttctctctctctctctctctctctctctctctctct
ctctctctctctcacacacacacacacacacacacacactcacactcacacacacacacacacacacacacacacacacacacacacacGTGTGTGTACC

>chr1:125501499-125501699
tactcaacctatgggttttgacctccacagggggtcacatataagatatcttacatatatgatattgacaatatgaatcataagaatagcaaaactacag
ttatgatgtagcaacaagataactttatgactgggagcgcaccacaacatgaggaactgtatgaaagggtcatagctttaggaaggttgaggaccattgT

>chr1:127303784-127303984
TCCTGGACAAAGCCTGGCTCaccatctgtcatgttggggaggtcagggtgtcagaaacctaaagcagccagtcacagtcccacccacagttaggggcaga
gagcaatggatgccagctcatttcctccattttatacagttgaggtttcacccatagttaagaagcatcttctcacattgatcactgtgtgagataatcc

>chr1:127732704-127732904
atcagatgctgaattaatttttgatcactgcatgttctgctgttaccaaattttttacaacacccattaagtaaccagcacatgagatcatgacccacag
tttaagGGTGGAGAGACTTCTAGATGACTCTCCCCACCTTTACTTTCCTTGAGAGAGTGGTCAGCATAACACCCACCTAGAGAATGTCATACCAAGAGGG

>chr1:128117794-128117994
GGAATGTGTCATGTATCTGAAATCCCATTActgtaatcccaacaccatcacctgagatgggcatctagactttagagcaagcctgggttacattcataac
aagacactCTTCACAGAGCAGGGGGAGGTGAAAACACATACATGCAAACTTTGTACTCTGCAACCATTATGAAAGCATACCTGTATTCCTTTTAAGTAAA

>chr1:128124432-128124632
TGAAATAGTAAATGCTCAGAGCAAAGGATTTTGCTAGACTGGAGAATTAAAGAATGTTGTGAGGAGGACAGTAGATTATGAAACCGAAAGACTAGTAGAA
GAAGCAGTGCTTTGGAGCCAGTGCCTAGAGAAGAGATGTGACTCATCTCTAGGTTATGGCCTGAAAGGGATCTAGGTAACAGTCACAGGCCGTGGTGAGT

>chr1:130795464-130795664
tattactgttatttcactaagcatatcctttgcctactactttctaggcattggctattgctgctttcagttttactcagagacgcttctttttaaaagc
agcaatagttgactcagagatgcatagttagtcaaagtgctaagaataagtggctactaagagctcatccttatatgaagcatctatatcaacccccaca

>chr1:131038176-131038376
ttataaccagaaATATTTACAAAAAAAAGCTACGTGAACTCTTGAGTATCAACAGGAGAGGAGTCAGGGGCTTCCCCTCTTTGGTTCCTCCTTCTTAGCA
GCTGACTCACCTCTGACTCACCCAGGAGCCCCAAATATTTGAAGGAGTTCAGGAGGCATGGAGTCCCTTTGCTGTTACCACAAGACATGGTGAAACTGAG

>chr1:131126048-131126248
CCTACTTTCCCCAAACCTGAGTCATTGCAGGAGGTAGGCTGGCCAGTGCCAATGACTGTGCTGTGCGTCACACTCCCAGCTGCCAAGTCTAGACCGAAAT
GTATCCATTCACCTTTTCTGTATCGCTTTCCCAGTGGATGGGCCTTTTACAGCCTTCCACTTAGCCCAGTTGCAATGAGCTCAGATCCACTCCTGCCACA

>chr1:131703515-131703715
TCCTTTAAATACATTTAAATATTTTTTAAAGTGCCAGCCACAGCATATAGAAGATATGTGGTAATTTCCCCTCAAAATAACTAATGAGACATCACACTCT
GGTATGAGTCACCCCTTAAAGTAATTCAGAAACATACTTAGTCGCCCCAAACCGCATCCAGCCATTTGCACTTGGGGGCAATGTCTTTTCTCAGCTGACT

>chr1:133011935-133012135
ACTTTGAAGAAAAAAGTCTGTAATTTTGTTTTCTGCTTAGGAAAAGGCAGAAGGTTCTCTATACCAAATGCAAACTGTTTGAGTACATAACATCTGAAAA
ATATATTCCACTTAAAAAATTCAATGTGCTAGTTTAAAAAGGAAAAAAGCTCCCAGATGCTAAGTTATTTAAATCCTTAAACATTCAAAATGACTCCGTG

>chr1:133815878-133816078
GTTTTGATAACTCAGTAAATGAAGTCATCACTGTATATGCCGCCGTCACTGTATATCGGCTGCTTCTCTGGCCACCCCATCTCCTGGGCTTTGTGGGAAA
CATGATGCCCTGGTTGTATACTATCTTTGAAGGAACACAGGCCCCACAGAGGCTGGGCAGAAGCTTCTCCAAGGCTCTGTTCAATGTTATCTGTTCCTAT

>chr1:134065342-134065542
TGGGTCACAACCAACACAGGAGTTTCTGTGTTTTGCATTAGGGCTGGGAAGTCAGGGGCTGGAACTCTGTGCTGAGATGAAGCAATCAATCCATCCAGCT
GGTTGGTCTGTATTGGACTAGGAGTTTTCTGACTGGAATGAGTCAAAGGGCAACGGAGACTCTAGTGCATGCCTAGGACCAATAGGCTGTTCCCTACAGC

>chr1:136609138-136609338
TCAGAGCAAAACTACCCATCCAGTAGAAGCAAAGGAGGCTGAGGATGGGGCTGGGGTCCTGAAATATTCTCAAGGGCACCCCAGTGAGCCATGGATTTTC
ATTTTACCACATCCCAACTGTGCCATATGCCTTTAACATGTGGGCCATTGGGAGATGCTTAGCCAACTTTCTAGTTCTTTATTCATACTTAAATATACAC

>chr1:136898288-136898488
GAAATAAATTCATTTTAAGGAGATGCgttttatgtcatttcgaaacaagtagagtcattttgaaaaaaggagcctccgttgagaaagtgtacacactaga
tgcataactgtgggcaagccagtggcacactttcttgattgatggctgatgtgggagggtccacctcagggagggcagtgccacccctggactggaagtc

>chr1:137913584-137913784
TGTCTTTAAGTTGCTCAATGGGATTTATCTGAAGAaagtgtatgtctatatacatatatatgattcacttatatacttttatacacatatttacttatat
atgcatatgtacttatatatacttacacacacacacacatCTAGTAACGACTTAAAGAGTATCTAATAGTATGGGACATGTGCCTGCATGCTGTGATGTG

>chr1:137921178-137921378
CCACACACACACACAATGTTCATTTCACATACTCTAGGAGGCTCACCTCTGACTCAGGGTGACTCTCTGCCTCCTGAGTTCGATATTCACTTCATTCTTT
TTTGTAACCTCCTCCTCTGGAAACTCAATGTGCTGTGCACCATTTACATCCTTCATTTGCTCTGCCAAGAAAGAACTAGAATAACAGAGAGTTGGACATG

>chr1:138039250-138039450
TGAGGCCACCTTGGGGGATTCCTTGTGAGTAGAGACAGGAGTCTGTGGTCAGTGCTAGAGCTCTTTGTTAGGACTTAACAGTAACAGGAAGAGTGACTCA
GTATCCTGCCTTGAAGGATGGAGAAGCTGAGTCTGCTTTGAAACTTCCTCTCTGAAGTGGGGATTTGTCTGGGAACCAGACAATGAGAACTAAGCCTCTG

>chr1:138166162-138166362
ATCAGTAAGTACATTGCTTGAGTGGAAATGTGGGCAGTGTTACTTTGGGATTCATCTGCTATGCTCTGGGCTGACTGTGGAAAGAGGTGCTGATGCCTGT
ACTTCCTGGAGCACCGTGTGTTCTCTATGTTCAAAGTACTTAGCAAAGGTCAAATTACTTCCCTTGCACTTCAAAAAAAAAAAAAAAGAATTAGACACTT

>chr1:138175255-138175455
CCTAAGAACAAACCACTTGCTAGCTACATGCACTGCTAAATGGTGATGTCAGATTCGGTTTTACTAACTTCTCCAAAAATACTGTAAAGGGTCCTCTTTG
CAGGAAGTTAAAAAAAAAAAAAAAAAGGTCGTTCAAAGTCAGTGCAATGGCTTCTTACTTCCTTAATTCAAGTAATTATGCTGTTAGCGGTTCGTCTCAA

>chr1:138248791-138248991
tattgacatgagtaaaaatgactcacagacagctaccccaataaagcacactctagcacgggcaacagtacagaaaagctggtcacctggaacactctgc
atagcctacagacagctcactaggttagcgtgtcctttccatttgactgatttgtctaaaggtcttcagggactttctgctggtttctgctggtttaggt

>chr1:138301234-138301434
TCTTTATTtaataataataataatagtagtaataaCCCACTGAGTATATTTCATGCTGactggagcattggcgatctaaaagtaaccatatacccaaaga
aaaatgattctctcttccctagtagtcacctgctgtcaatagcaacttggctggggatgcaaacttataagccttttccccatctctgctggaaatctgc

>chr1:138537116-138537316
TATCTGCCAGCTTCAAATTTTACCCAAATTACTCATCAAAAGTTAACATCAATTCATCTTCAAAAAAAGAATCATTCCTGTAACTTAGTAGAAACATCTC
TAAAAACACATGTATTACACTGTTATGAAATCACACATAAAATGTagtaaagatgcatatacacacacacatacatgtgtacattatatatattcactat

>chr1:138549291-138549491
aggaagcttgagagccactgGTCTAGATCATACTGATCTTTGGTTATTTGTTTACACATATGTGATACTCCCGCTATACACTCAGTTTTCAAAAGTAAAG
ACCAAATCCAAGTTCTTAGTTTACCACCAGATAACAGGAAGATAGACAGGAAGAAGAGAACTATTCACTACGAGAATGCTCTGGGAAAGTCTGAGTGAGT

>chr1:138614670-138614870
ACAAGGCCAGGCCGCGTGATCAGAAGAGTCTCTTAGCTATTTCCATCCCCTGAAAGTTCCATGAATAGAGAAACAGAGGAAATGAAACCACCACTCGCTG
AACCGACTCTTCTGCACTTACAAAGATGTTCTCATTTACAAGTCAAAGCAAGCTTATGAGAGCTGGAAAAAACTATAGTCTGTACTAACTAAGACTACTC

>chr4:6887064-6887264
GCTCTTAGGGTTATCATCTCAAGAAAGTGAAAGTTGAGAATCGGTCATATTTTACTTCTGTGTGGCAATGTCAGATCAATAATCAGACAATAACCAGACA
CACGTTAAAGAGTTCCAGACCACACAGCAAAGAAAACGTTTTTGTCACACACATCAACTGGCAGGGTAAAATTTCAGATCACAGGGAAAATATGAAATAA

>chr4:6924870-6925070
ACAAAATACATTCTTCCTTTTTTCTGTTCTCTTTTCTCTTTTGGGGCCTACCAAATCCTCTCTGTACACAGCTATTTCCTTGAGCTGATATTGGCTGAAC
ACTTAGAAACCACAGAATTATGTTGAGAGGTTAACACTCATTCCACGATAAAACTGTGTGGCTGTGTCATATGCGGAAATTGCCGGTATTGTTAAAGCTT

>chr4:6940902-6941102
TGCATAAAATCGTGCTATGAAATGACTGGCTCAAGGTTTTCTCAATGGCTTGTCTCTCTAAATAATCAGAGAGCATCACTGTTGATAAACGCAACCAAAG
CAATTGGTACTGACTGCTGTGGTAGAGGCATTTGATAAAAAAGAACTCATGAGCAGCAGTGCCCACAACCCGCTCATTTAGCCCCAGTAAATAGAGACCC

>chr4:6970390-6970590
GCATGTCCAGTAATATCACCAGCCATTTGAACAGCATGGACTCCATTTCTGACATACTTTAGTAGGTATCTGCTCATCTAGACTGTGGAAGTTTACCTCT
GACTAACCTCAAATCAAAGCTGAAAGTGACAAGTGACTCGTACAGACAGGTCTATCTCATCTCCAAGGCGAAAGGCGGTTCCTTTTATCAACAATAAAAG

>chr4:7911980-7912180
TTCTCTAGTGTCCTTCTGTAGACCAACTGTATCTTTGTAATTTGATGTGGCCAATGCAACATGTTCGGTAGCTTGACTTACTTTATACAAGCAAGTCAAa
agctttctcttatagctcaggctatgtttaacctcaagatcctcagcctcatgggtcctggaatttcagctgtgcaccaatacAAAGCCACAATGGAGCA

>chr15:77828222-77828422
GCACCATTGTCCATACACTAGGTGGGAAAGGCCACAGGAAGAGGATCTAAGCTCTCTTGCTGTCTACCTATGGCTTGTTTATTAGGTTCTTGGAGTCTCA
ACATGTCCTGCCATAAAATGAGAACACTAACCGGACTCCAGCCGCACTAACCTGATGGGACTGTTTCATACAGTCATAATGAAAAAGTAACATACAAAAT

>chr15:78450200-78450400
TCATGCCCTGGGGGCCGGCCAGCTGCCTGAGCTCAGTGATGACGTCACAAGCCACAGGGACTTTTAGCAAATGACTCAGCCTCTGGGCCTCAGGCTTCCC
ACAAGCTGTGAGGCTCGTTCAACtgtgagtccctggaattcatacttgaaaccaaaattcacacttggattctccaatgtcttaggctagtggcgtttgg

>chr15:78493442-78493642
TAGACGGAAGAGCATATGGAAGGTTCTGGAAGGGTCAGGCTGGGGGGCAGGGTAGCTTCAAGCAGTCATGGTGGTTGCAGCTTCCTTCGGCAAGAGGGAA
ACTGAATCTCTGGGAGACTAAGAAAACCACTCCAAAACCACACAGCACAAGGCCAGCCTCGGGCAGAGTGAGTACAGCCCAAGAATCTCAGAGTCCCAGG

>chr15:78495200-78495400
AGGGGCAGCCACTGAATGTGGTGGCACACACGCTCACACAGTTACTGTGGTACAGGGACCTAGCTATGCACAGAACCTGAGGGGGCAGGCCCTTCTTTGC
CTACTCTTCCCCGCTACATCTCACACATGCCACCCTAACACCATCGACTTCTGCTCACGCATGAGcacacacgcgcatgcacacacacacacacacacac

>chr15:78610793-78610993
cccagcctgggtttcatgtaagaccctgtctcaaTCAATCCAGTCATGCAGGCTATGTAGAATGGAAGGCATTTTCACCATCTCATCAGTTTGCCActgt
gtcacctggagtcactgtgtgactcaacttcctgtgcctcagtgtctggtcttcaagatggaggtGCAGATCGCAGGACGGGCCTTGGGGGTTGCAGAGA

>chr15:79003014-79003214
tgctactgttatgaatcataaggtaaatatctgatatgttggacggtcctagacaaccctgtgaaaggtcatccaacgccccccaaaggggtcacggccc
acaggttgagaaccacACTGACATGCACCTTGCTTCTGTGCCCAGAGgctctaagccttttgttcccttatcttccatcaagcccattagtcaagctctg

>chr4:8839649-8839849
TGCCTCTCGTGACAGACTTATCAGTCACACCAGTGAACTAGTGTGTCATTGCCTTTGTCTCCTGACTCAGAGGATATCAACTAGTGATCACCTGATGTGT
GATATGAGAGGAAACCCTTTAGAGTGTTGGTATCGTTCCAAACTGCACCTTTCATTATTTCAACAATGTGTGGTTTTAGAACTAACTAGAGAGACATGTG

>chr4:8853918-8854118
GTCTGCATTTTCAGATCTGAGTATAGCGGGGTGGCCTCTCTCACCCTGTCCTCTGAGATCTAACGAGTCATCTCTCTTTTTGTTGTTGTTGGAAAGTTGT
CTGTGTTATGAGAGATGTTTCAGACTCTTTATTTCCACTTCCTCAGGCAAGCACAGCGAGAGCAATGCTGAGTTAGGTCAGCTCTACTGGCCGAACACGT

>chr4:8895037-8895237
GTGACAGGGAAGGAGAGGGGATGGAGGCAGGCTGTCATGAGTAATATTGAGCAGAGCTGACTCGCATGCACACTTCCATATCTGTGAGACCCTGCCCatg
cctggagctgtggatagcgccaaaccctatgagttaatgtccttttcctttctttcgtttttcagtgtgcatgcatgtgtgtagaggccagaggtcaacg

>chr4:8903128-8903328
GTATTTTTTTTCTAAAGTGTCTCATATTTTTCCTGAAATGCCACAGAAACCAAAGCCGTGCTTACTGAAAGAAGGGTCTTTGTAGAAAATGGACTGTGTT
TCTTTAAACTCTAGGGTGGATGACTGGATGGAAAGTCTAGAAACCAATCATCTTAGTGACTAAAGGGAAATGAGTTTGATAAGAAAAGAGGAAAGGTGTT

>chr4:8906874-8907074
CGTAAGTCAGCTCTGTGTCTGTGTGCAGCAGGAAGACTCAGAGAGGGGAAAAAGCAACATTGATTAGTCAGAATGCAGTCCTCACTGGAAAACCACCTTT
GGAGGGCCAGGAAATGACCATTTTCAGCCTCCTGTGGTTTATGAAGGATAAACCATACACAGCGTCATGTGAAACCAGAGACACTCATGTATTTCAGGAA

>chr4:8936143-8936343
GAGTCATTGGTAGTTAAGTTTCATTGGTAAGTCTGTGGCTCAGCTCCTTTCTATTCTGTCAGAGAATGATGTCAGAAAATGATGGCATGCTGTACTATGA
AGCCCTGGGGTTAGCTGACCTGGAAAGACAGTGTTCCTGGGTTTTGCTCCAGTTGTGTCAGCTGCCAgttcccgattctaaggaggaatgaagtatccac

>chr4:9068064-9068264
cattgtttcaagggtgaaacctagacccaaaaatgtttagacatgtgactcacactcacacagttagAACCAGAGGTCTTAAAATCCTTACTACACAAAT
AAGACAAAGGCTTTCCGCTGTTCACCCCAGTAAAGCACAGGAAGACATACCTATAAATAGTGTGCTAAATGTTATATTGTCCATGGTATCAAGCTAAGTA

>chr15:80654100-80654300
CCTGTCTCCAGTCTCTCTGACTTCCCCACCTTCTTTCCCTTTTGCTTAGAATGACTTTCTCCCGCTTTGTCTTTACTGTTTTTGCTTTTTAGActaaaat
gatgataaattagttctgcgactgttctgttcagcacggtggccactcaccaagcgcagctattggatacttagcttttacgtcgttttaaagatttatg

>chr15:80706416-80706616
GTAGGGACTTATCTCTCCAGCGGCACGCGAGTTCTCTGGTCACCGtagcttcatgagcaagagctcactcgttttgagtcagactgcctagtttcagctg
ctccctgtggtaacctggaacaaattggctaacctctatttttctatctggaaagtgagaactgctattgtgggaaagattgaccgctgtaatccaagca

>chr15:80740044-80740244
TGCTCAGCCCTTGCTTAGATTATACTCATTACCTTCTCAAAGTGTGGCCCAGGGACATCCTCTTGCTCATtgttacagttagggttcctgttactatgat
gactaccatggccaaaagcagctgtgagaagaaaggctttatctcatcttccagcttgttgtccctcatccaggggagtgctgggctcatggtagaaacc

>chr15:80800898-80801098
GGTGATTCATTTTACCCCTGTTTCCTAAGTTGTGGCTGAAGATGAGAAAAAACTCAGCTTGCCATGTTTTGCCTTCTGCTGCTTTTTGTGGACTGTAAAC
ACGTGAATGGCAGGTTTATTCCCTCTTGCAGAGAGGAGCCAGAGCAGTGCCCGCTCCCCTGGGCAGAGAGGAGAATGATATTAAGCATATTAGCAGAATG

>chr15:80812586-80812786
TCTATTGGTCAGCATAGATGCTCAAATTTAGTATTTGGGAACTGCATCTTAATTACAGGTGAACTCAAGATGTATCACAGTTAACTATGTGCTTGGTCGT
TTTATTAGCCTCACTCACAGGAATAAACCTTTTTTCAAGTTCTAGGACTCCTTTCATTCTTTCTTAGTGACTAAAATAGTGATTTCATTGAGTCACACTT

>chr15:80828358-80828558
acagaacacggatacacataaatctaaaaagaaaAGAACAGAGTTTAAAATGTACACTTTGTCTGACCATATGAGGTACTAAGTTTCATTAtctgtttca
gctcacagttccaggttgcagtcagttcatcattgtggagagggaagccagggtagcaaatttgaattagctagtcacagtcacagtcaagagcagagtg

>chr4:9132806-9133006
GCTGGGAAGATCTTCCAGTGAGCACTATTGCGCTCTTTGGTGTTGTGAGTTCCTCTAccacgttggaagcaagacagccccttgccaaatgctggcacat
ttacattggaattctagcttctataacttcaagaaatgattttttcctgtttatcaattacccactctgtcctattctgtcctagcaacaaaatgAGTCT

>chr4:9605463-9605663
GAAGTCCTCTAGTTATTCTGTATAGAATAGCATGGTAGTGCTCGGTTTCACTGAGTCATACTGACTGATTTTTGTAGATACTTTCATagaagttgcccct
tatctcgagttctgctttttgcagtttcacttctctgaagctaaccataatatgagaccttaaaataccaggaataaacaggtcataagttttgaaatat

>chr4:11065148-11065348
AAATGGTGCCAGGGCACAGAGCAAGAAGCAGCTCAGCTGGGCCAGTCTTCAGGTCTAAGAATTCAACAGCAATGCCTACCATGGGAATTGTCAAACTGTA
TGATCATCACTTCTTGGACACACATCCAAGCACCAGGGCACGTAAATATATGTATAAGATACTCCGGCAGCTGATGACAACAAGGAAGGAGTCATGTTGA

>chr4:11148216-11148416
TCTCAACGGCTGCAGGATGAGAATTCCTGGGGTCAAGCACAGGCCCCAGTGACTCACAGGTTATGTGACACGACCAAGTCATTTAACACCTCTTGATGCC
ATCCCTTCTCAGGTAGGCCTTGCTACTATTACCCCATCTGTTCTCCAGCCAGTCTCAGCTTCTCTGTGACACCCTTCTCTTCAGTAATACCTGGGTGTCA

>chr4:11734227-11734427
GAAGTTGAACCTGGGTTCTCATCAGCTCCCAAGCAGCTGAGATGAACTTGCATCATTAGGCACAGGAAATGCGTGGGATCCATGGAGCCTCAGGAGGAAC
CTTTTAAGGTAGCCAGCAGCTGGGGAGCAGCTACAGCAGAGTCAACAGCCTTGCCTGGAGATGAATCTGCTCGGCCCTGGGGGAGGCAGCTTTGATGGCT

>chr15:81301070-81301270
TTATTATATTTACTGTGGCCAGGGATCATCCACATTTTGAGAATGATTTAATAAAATGGTTAAAAACAAAACAAAGTGGCAAGTTAGGACATCTTAGAGC
AAGGCAGGGGGCTGGGAGATCTGTGGCTAGTCTTCCAATCAATGTGTGTTCCTGAGCATGGTGACAGGTCACCCATGGTGACTCAGAGCAGGCAAGCGCA

>chr15:81669418-81669618
aatcttactactgttttgaatcataatgtaagtatctgattcacaggatatccgatatatgacctctttgaaagggtcgcatattcaatcaaaggggttg
agactcacTTCCTTAAGGTCAGACTTTACGCAGCTGTGCCTCCACTTGGCTGGTGTGTTGCCTTGACTCCTGGCCTTGGCCTTTATCATTGGAGCTTAGT

>chr15:81886822-81887022
ggcttcagagtaagactatcgaaaataaacaCCCTAAAAAAAGAAAAGTACTCAAACTACTCAGAGCTTGACAGAGTCTCTCCTGGTTTTCACAGTGGCT
CTGAAGCGATGAGTGCCCAGCTTCAGTCATCTTAAAACTGCTTGCACAATCAGTGCTTGTGCCCAATACACACTCAGATCAAAACCAGTCTGCCCTATCT

>chr15:83269080-83269280
agagagatactctgaatgagaaatatttagaagaggaaccagtaagtaagagtcagacaagAAGAAGAGTTGaggaaacatgaggctgaccaagacagag
accagagtcagaatcagagatgtgcagtgagaaaaaaagataaaCCAGGGTAGAGGCAAACTATGAGAGAAGATAAGTGACAGAATATAGATGTGATAAT

>chr15:83448086-83448286
AAAACAGCTTCCAGAAAGTTACCCAGTCACAACAAGAAAACAACCCTGGAGAAAAGCCAGTGTGTGGCCAAAGCCCTGCAGCCAAGAAAGGGATACTACA
CCGTCCACAAGAAGAGACTATGCAAGTCTGTAAACAGCAAACAGGTGTACAGGCATCATCAAGTGCTGAAGTCCACCTCACAGAGGACTGGATCATGGCT

>chr4:11769210-11769410
AAGCAGCGTTGAGATCAGAGAGAATGAACATTTAGCTGTGGTACTTCGCTGGTGGTGGGCTCATTTTCTTCTTGTCTGAGGTGACTTGCCTTCCTTTCTG
TAGATGGAAGCTGTCTTTCTGCCACCAACACCCTTCTCAGCTCTGGCCGTGGTGGTTTGGTGACTCATATTGTTCACATTCAATTTGAAATCTTTATAGC

>chr4:12135596-12135796
tgtgaccagcattttatttctcttatctttttgtctcacagcacagctctgattctgactctggtttctgtctttgtcagcctcatgttttcttaactct
tcttcttgtctgactcttatttactggttcttcttctaaatatttctcattcagagcatctctctcatttcagacctctctaatctcctttatctttatt

>chr4:16168393-16168593
ACATGCTCACAAGGTCGTGTTTTGCTGAAAGTTCAGGCTTCTCCTTTCAACATCAGGAAAAAACCATGGacagattaagaaaagtggccttcatagtgat
agtgtgaatttccagaagtgacagtttgtgagctgcagggttgggatgttggagcacatgtattgggctcagagtccattttctttctgGGAACTGCTTT

>chr15:84743402-84743602
ACATCAATGGGGACATGTGACCTGGTGTGTCATTCTGTGGTACATGTGTAAGAAATAAGTCAGTGGAGGAAGAGGAAAAAACAGACTCATTCAATCTCAG
AATGACAAGAGCAGACCCTGCTGGTCTGAGACATTGGTGTCCCCATGACTTGTGGCTTAGAACCGAGGGTACAGGGTTTGTACAGGGTCTGAGAGTCAGT

>chr15:85658002-85658202
GGGTGATAATCAGTATTTGCATTAAATTCATAAACAGTAGCCATTCACACACTTCATTCTCCATGTGAATTATATCTTTGTGATATAACATAGTCCTGTG
ATTCTGAACGCATCATGGATACATTGTAAACAATTTAGAGGTTACAGAAATGAATGCAAGGAAAGGTGGTTTGTGGTTTCTACAAAGAGACAAGCTCTCC

>chr15:85987246-85987446
GAAATGACATCTTCCTCCgttctcaacttgtgggttacacaacccctttaggggtcacatatcagatatcctatgtgtcagatatttacattacgattca
taacagtagcaaaattgcagttatgaaggagcaatgagggctggcaagatggctcagcaggtaagagcactcactgactgctcttccaaaggtcctgagt

>chr15:96276820-96277020
CATGACATTCCCCACTAGTCACCAAATGAGAGGTCCAGTCTGATGCAGTTCTGTCAGTGGGAAGACTAACCAGCGCAGCGGGCTCCTAATCCTGGACACC
CCGGCATGGAGAGCCCACCCCATGTTTTCCACGTGACCAACTAGGCTTCCAGACTCATTTCAGGAGACTCCATCAAGAATCAACCACAATTTTAGCTACA

>chr4:19738039-19738239
CCTCCAGGTCTGTCACTGCTACTAGCACTGCAGATTTCAGCAAGAATGATGTTTACAGTTAGGGAAATGTCACTTGTGGGCTCATGCATCACTTATATCT
TGAAATAAGTGTTTCTTGTACATGAGTAACTTAAAGATCTTTAGTTGACTCACATGAAAAGTATTTATTCTACTGTGTCTTGTGTCTAAGATGATAAAAA

>chr4:19848510-19848710
tgaaaccttaaaggtcatcccggtgacacacttcctttaacaaggctatacctactccaatcaggtcctacctcttggagtgccactctctaatggctaa
gcatccaaatgtatgtgcctatgaaagtcatccctaaccaaaccaccacaGTCCAGTTACCTCTTCTGAAGCATGACTCATCTACCCAGCACTTACTGAT

>chr4:19850910-19851110
gttttcattcttagttgactgtagtatttttagaaattctcttattggttctttcaacgactcatcagcattggagagaatgccattcaaactccacaac
tttacacacattcttcattttacctagatgttgatttctatttttattccattgtgtttagatagactatcttcttttttaaaaaaaattagttttatta

>chr4:20033078-20033278
aaaaccacacccagtgacacacttcctctaagaaagccatatgtcataatccttctaaccctctagtttcacttcgtggtgactaagcattcgaagatac
aagcctatggggaccattttcattcacactactacaAATATTACACAGATACTACTCAGGAGAGAGAAAATAGCATATCAAAAATTGTCAGGTAACAGTT

>chr4:32126911-32127111
cacacacacaactgtcaTGAGTCAAGGATCTAGCCTTTCGGCACATCATGTTTGGAGGATTAGTACAGAGGAGGCAAAGTGAAACTACAAAGGTGTGAAG
AGAGAAAAACCACACTGAGGAGTGAGCATGGGCAACGCCTGCCACCGAAACCGAGAAGAGAAACTAACAAATGATGCTGAGAGGTGGGGCGGATGCAGGG

>chr4:32261749-32261949
GTTCCAACAACCCTTGGTGGCTCTGTTGGCAGCCCCTCTCAGGGGTGTCTGGGGTTTAGGCACGCAGGCTCTTATCCCACTCTTCAGTTGTAAACCCAAC
ATTTCTTGTTCCTAACAGCTTAGTCATTTACCTCAAATGGCTAGTCATCTTTACAGATTACCAGCATCTGCCCTCTCATCTGCTTAGTGTCATGAAAAAT

>chr15:96277439-96277639
aacatgccaggggctcttgtacaagggcactagtcaggagagctctgctcctgtacctcaggttcccaaggccatttccatacctccaaatgacaccacc
tctagtttatcagcttgtgaactggggggagggacagacacacaaacattcTCTCTCACCTGCTAAGTCTCTGCTCGCTGGAGCCACGCACATTTGGCTG

>chr15:97356046-97356246
ttacattatgactcataaccatagcaaaattacagttatgaagtagcaacggaaataactttactgttggggggagggggtcaccacaacatgaagaact
atattaaagggtcacagcgacaggaaggttgagaaccacAGGGCTAGCTcaaagcatgaatcccaatgtaaactctgaactttggttaataatatgttat

>chr15:98066644-98066844
AGAGTTCTTATTGGAACTAAGACACCGAGACCTAGTAAAAGAAGAGTGCAGTTTCAATATCAAGTAGCAAACTGTACAGTTACGTTCATACGAAAGATGC
GTTCGTGACTCACAGGCGTAACGGAAAATGTGTGGTGGGTTTCGCTACACAGAACTGCTTCCCTGTGACCATCTGCAGCAGCTGTCTGTAGATCTCCTTC

>chr15:98927863-98928063
gagatccatccacctgcctctgcctctcacattccgagataaaaggcatacaccaccactgctcagcACCTCTGCCTTCCTCATTCAAACTCTTCCTCTG
AACACTGGAACACAGCATCCACAAGCTGTCAGTTGAGAGTGGCAGAGGGGAAGAAGCTAGTTCTAGCAACACAGTGTCAACAGTAGCAGCCTGGAGATGA

>chr15:98986286-98986486
ctgtagctgtcttcagaaacaccaggtccctttacagatggttgtgagccaccatgtggttgctgggatttgaaatcaggtcctctggaagagcagtcag
tgctctcaaccgctgagccatctctccagccccGCAGCCTGAGTTTCTAAATGAGATAATCTATGACTGGAAAGCACTTAGGGTATTTTTGGAGTAAATG

>chr15:100081217-100081417
ATTTCCTAGAAAAACCATTTGCAAGAAGAGGAACTGAAAGCATTTCCAGGGGAGGGAGTTGGGGGACTGCTAAATTTGTGACGCTGGACTCATGCTGTGT
GGGAATAGATTTGTGACATTTGACTCAGCAACCATTTCCCCAGAGCACCAAGGGCAAAGGAGTCCTAGTAGATGTGATGGGTCAGGGTGAGCAGGAGGCA

>chr15:100242644-100242844
aggcaggtagatctctgtagttcgagaccaagctggtctatgtagtgagttccaagacagccaggctacatagtgataccctgtGGTGGGAGGTAGTAGG
GAGGGGCTGGAACATCCTTCGATACCTGAGTCGTGAATGTGACAGTCATCTGGGTGTCACTAGTTGGCCATCAGTTGTAGATCTGCTGAGAGAAAGAAAG

>chr4:32292414-32292614
GGTGATCAGAACGAACATGAGACTTTCACATTGCTATGTGAATTGAATCGAATGTTCTTCATGAGCATATAGTTTCCCATCCTTCGGACCAACGTGAGAC
AGACTGGATCAGCAGTCAGCAAAAGCAGTTGAGGCTTAGCTGAATAGTAGCCTGAATGAGTCACTGCAAAATGATTTCATTTGGGTCCAGAGATGCTGCC

>chr4:32302652-32302852
AGGAGGGATTGATTCCTGAAGTGAGTCAGGGGTGTGTCATCCTGTGTGACACTGACACCAAGCTAATTGAATGTTGAGACAAACATGCGTTTGCCtgtgt
gtgtgtgtgtgtgtgtgCGAGCGAGTGCGCACTCACACATGTGTGAGTTAAAGCCTTCCTGTCAGTATGTGAAGTGACTGTGAAGGGCACCACAGCAAAC

>chr4:32331056-32331256
TCCCTGATAGTCACCGTTCACCCTCCCTGCAGCATGATAAGCCTGGCTTCTGACTGCCAGCCCACTGCTGGGGGTCGCTGCCTTTCGGTTTCAACCAGGT
TACTCTTCTCATGGTTTCTGCTGAGTGGCTGTGGGCAAGTCATATCCTGTGTTGGAAATGTGATGTCTCCAAATGGAAAATGAAGCCATGGCACTAGATC

>chr4:32351964-32352164
gctccagagttggcggcatacattgtccatcgtgggggacacgcctgtagagccctgtgccagtattagccggaagcaggtcctactacatcagcattca
actgcaccacgttctcttgatgacctcatctcaatgctaaagtgagaacaggaagggagggtggtggggtctatgctgacgccacagcctgatgttctgc

>chr4:32358620-32358820
TTTTTCTGCTGCTTAGGATAGAAGACACAAATCTGTACACACTTCTACAAAGCTATAAATGATGGGTGTGTTGTCCGTGCCTGTCCCTGTAGTGATGCCT
GAGTGTCAGATCCGCGCAGTGCAACACTGCTGGCTCACCCAGTTACATTTACTCTCATTTTTCACTTCCTTTTTTTTTTCTCCAAATGACTATGAGATCC

>chr4:32391538-32391738
GAACTAGATTAGTAAAAGGGAACCCTGCTCGTACATGACAGGTGTCTGCCATCGACCCATAATCAGCCTTTCAATGGGCAGGTCTAGCCTTTGCTACCTG
GAAAGTCTAAACTAAACTCCAGCCAAACTGATCTTACTAATATGCAGGTAGCCTCATGCCAGAAATCCAAACAGCCAACTATTAGGACATATGTGAATGG

>chr15:100312550-100312750
GTGGAAGGATGTGGAGAGAGTGGAGGGATGTGAGTGATAAGCAGAGAGGGGAGAGAACTCATACTCAGCGCTTTCACTTTCAGTATCAGGAATTCTTTAT
GACCGCAAAAATACATCTATTGCTTAGGTTGGCTGCTCCTTTTAAAAAGtttaatacagtgtcccactgtagccaggctggcctgtaacttaaggtcatc

>chr15:100727990-100728190
TACACCACAGCCTTCCCTACGAACAGCTGAGGACAGGGCCCCTCCCAAACCCGACTTCTGTTCTAGGCAGTGCAAACAGGACTCAGCCTATGGTTAGATC
TCGGGTCTGGGTTTCTCCCAGTTGAACGTGGACGAAGACAGTTCTGATCTCAGAGGGCACCTGACACCCAGGGGGCCTCCCTTTCGCTGGGCTCTTGTGT

>chr15:100731564-100731764
ATGCACTTTGATCATTTTCAATCTGTTTCTTTTAGTGATTtgtgtgtgtgtgttgtacatgcaggtcagaggtcatctatctatctatctatctatctat
ctatctatctatctatctatctatctGATTcagaatctctctaagtaaccctagctgtctgagaattcattatgtaaatcaggctggcttcaaactcaga

>chr15:101198165-101198365
AGTGAGAGAATGGAAGTCAGTCATGATAGATAAGGGGATTGGATAGAAGGAGAGATAGACATCAGATGAGTCAAATGAAGCAATGATGAGCCCTACAAGG
CAGTAAACTGAGTCATGAATTAGTGTGGGTAGTCCCCAGTCTACACTGGAGCTTCCTGCTCTTCCTCTGCAGAGCTACGTACCCTGTGTGCTTCCACCAT

>chr15:101388310-101388510
CAGGAAGTGATAAGTGAGTGTGTTTTGAGAGCTGGCAGCTGCCACAAGCCCTTTCTACAGCATCCCCTGGATGAGATGTGAGTCACTTGTGGCTAGGTAG
CCAGAACACTCAGGTTCCCATTCTGGAAGCATGAGTCAGCCCAGGTTGGGGAGGAGGGAGGTCACCGTGGGGTCAGATGCTGGACCCAGGCAGGAACACA

>chr15:101676176-101676376
TAGAAGGGAGTTGTTCATTTCTTTAGTAAGACCCAGACAATCATTTCTAGAATGAAGAGGACTGACACACACTTTACCAGGCAACTCAGAGACAGAGGTA
GGGAGGGAGGAGCCTGGAAACCCAAATACAGCATGAAGCACCAAATGTGTGTGAATCGTGATGTGAGCTCAGAGGATGGCTCAAAAAGTGAGCAGTGAGA

>chr15:102414356-102414556
AGTTCTAATAGTGCAGAGCTGGGTTTGGCATGAGAATAGAACAGATAATCTTGATGTCTACAATTCACTCATGAAAACTTCAGGCACTAAAAATAAAAAT
TCTACATCTGCTAAGTTTCATTGGGGTCAGGAACATGTTTTGTCTCACAGTTGAGTTGAATGTGATACTGGCATTGGTTTGCCAGCAGTCTAGCTGAGAT

>chr15:102716611-102716811
GCACAGTGACAAGGGGCCTCCTCTAAGTTTACCTTATCTCTATTGAGTCAGACAGATTTGAGTAAATCTGAGATACAGTTTTTACTAGCCAAACCACTAA
ACTCCTCATCTGTGAGGTTTAAATGAGAATAACCAATGTAAGACCAGAACACTGGGTAGAAGCTTGTGTTATCCCTCCTATCATGTTGGTCCATGTATTT

>chr4:32405466-32405666
AAATTCTAGGATCCCTTCAAACGATGACTCTGATACCCAGATTACACTCAGATGAGCGTCCTCTGGACGCATCTCGGCGTGGAGCGCACACACAGGGCTC
TACTCCTGGGATCTTGTGCCTGAGGGGAGGAGAGATGGTCTCCCAAGTGCAGCGAGTGGCTTGATCTGCTCCTTCCCATCTCCAATTAGTCAGAGACAAG

>chr4:32482806-32483006
TTCTATCTTAGGGCTGACAATCATGATGAAGCTAAAATTAGGCAGAATTAGAATTACAGTGCCCCTTTTCCACATTTGACTCTCTGTTGTCTTTTCTTAA
TCTTTGATTCTGTTGTGAGTTTTTTTTGACTCGGTTCTTTTTTTGAGACAGAATAATTTCTGCCAGATTCTGGGAACTCCCCTCCCACCCGATGGGGTCG

>chr4:32502328-32502528
CAGGATTGAAAATATCCCCTACTCAGGTTTCTTAACTGCTTCAGTGAGAACAGTCATTTTGGTACTTTGGGGACATGAATAGCAAGGCTTGTTCTGTGCA
GAGATGACAGTCAAGTGGTTTGAGAGGCAAGGACCCAAAAGATGGGTGTCACAATGGTGAACCATTAAACTGGTCACTCTTCAGACTGCTTATGATTCTT

>chr4:33467724-33467924
ATGACTCACTATTGGTTTTAGCTGCAAAGTGAAGTACAGAAGAGTTGCAGAGAGAAGGAACAGATGTTCTTTAAGTTTCAGAATGAGTGGGTTGGTTGCA
TAGCACAGGGTGATAGGACAATACAAAAGGCTGTAAGCACTACTGTTCCCATAGTGATGATGGCTTAGCAAAAGGATGAATGGAGTGGAGTGCACATGGT

>chr16:3934782-3934982
accccacccccaataaaacacacacaaacaaagcacaggaaacatctcatcatggaagctgtagtgtgtcacagtgtgtcccacagtctacccctctgtc
cacacatctcttgcaatgagtcattgcaatgagtcactcatctggttcaagatctctgacttctgtgacaccgtcaacattggatcgtcattagaacttc

>chr16:4738392-4738592
cagatttgtggcaatcctcttgcttcagcttcctgactgctgtgattacacctgtgcatcacctcaccacatccagcATGTTATTTTGAGACAGAATCTC
TCCAGCTGACTCCTGTCTTTCTGTTTGAGCATTCTGAGTTTTGGGATTACAGCTGTATGAGTGTATGCATGTAATCATCCTCTTCAGTTTTGACAGTTTC

>chr4:34819993-34820193
AGAAATGCATGAATGTTCAGTAACTACCAGGTGTTAATTAGTCATAAGCATCTTTTACCCATTAAATTGGATCCATTACCAAAAAAGAAAACCACAGCAC
TTTCACTGTTACTCTTTGACTCACTGATTCAAACCATTACTAAAACCCGAAAACACAGAGAATGTAGTGGATACAGACTAATAAACTGTCTACTAATCTT

>chr4:35061155-35061355
ACTCATTTTAAACCTAAAGCTAATGGCCCTATGATGGGACAGATGTTCGTCTCATTGAATCTGAAACTGAGGCTCAGGGAAAATTAACTTGTCCCTCAGA
agtgggtctcagactccatactgactcagaattacctggaaaacttcaagacacagacttctggattacctccaaaattttctgactcaagaaatctaag

>chr4:40974274-40974474
agatagatgctcagctgctaagagcactgtctgctcttccagagaactcaattttggttcttagcatctacaccaggtgactcacacttcctgtaacaac
agttccaggggatctgataccttctcttgcctcaggacacctacacacacatgtgctcacaccacagagatacctaaatgtacatatttaaaacagaata

>chr4:41614260-41614460
ATACAGGGACCAGGAGGGTACGCTGCTGCCTCTCTGGAAGTTTCAAAATGACAAAGCCAAGCGCCTGGCAGTCACCGCCCTCTGCTGGTGAGTACAGATA
TTGCAGCAAAACTAGTGCCCCAGAGCACCCGCTGCGTGCCAAATCTTGAGCCACAAGACTCTTCTTCCACTTTACATCTTGAGTGTGACATGGGACACAG

>chr16:8610343-8610543
AGTGGATTGGGCATTGTGtgtactagctttttatcatcgcaaccaaatacttgactcagacagagtaaggccccagaggagagactgactttaatctgtt
tcaaagggctcagtgcatagtcatttggccccacatgcgtgggcagatcatcatggcagcagatatatgtgacagaggagaaccatcatatcatagctga

>chr16:8810875-8811075
AGGCAGGAGTCTTCAGGCTGCACTCTTCCTGGGAGGCCTTGTGTGATGAGTTCACAGACACAAGAGGGGAGCACCTGGGTAGTCACACTGGAATGGTCCC
GTGGTTGCTGAGTCACACTGAGTCATGCTGAGTCACGATGCATCTTCACATGGCAGAAAAGCCCAGAGAGTTGCCTGGGCCCAGGAGAAGCTTTGCTTGA

>chr16:10669120-10669320
CCTCAGAACTGGGGATGTCTTTGAAGGTATCTACTTTCTTCTGGGGAGGTGTGAGGAAGCACAAAGTCACATTTTCCATGACTTGTTTCTTCTTTGAACC
CTTGCTAATCTTTTTTTTTTTTTAAGTGGGTAAATCTTTGAAATGACACTGTTTCAAGTTTGGGATCTTTGCTGTAAGTGGCAGGAAAGGTGGGCGGTAA

>chr16:10684550-10684750
GGGCACTGAGATCTGCTACAGGGCGTGCTAGAGTGACTGGAAGACATTGAGTCACCAGCACTGAGCACTCTAGAGAGCCATACAGGGAAGGAAGCTCCTG
AGGCTGCCATCCCTAGGGCAGGCAGGGAGGACTGTCTGCCACTGAACCCCACCTACATGCCCCATCCATCGCAGCACCTCAACACAATGGTGCCCTGTCT

>chr16:10844168-10844368
CCGCGGCTCTGGCGGCAGCCTGTGTGCCCTCCCCACTCAGCTTCCTCTTTGAAATGCTCTTTTCTAAGAACTGAGAATAAGCAACCTAGGCCGTGACTTC
ACTTTTCTCGGAACTGCTTTACattatatatattttaaaaattCGAAACCATCACTTAGCTGGTTTTGGATCGCCTGAGTTCCCTAATTCTTTCTGTTGC

>chr16:10979586-10979786
aagtcctatgtggttgcttctaaccacagctagcaaaacaaagagagaaatgacttaatggaattcataagtaaaacggaagcagaaagacagctggcaa
ccactcagcctggccacataaggaaatgtagggcatccctagaggaaagcatgggtgtggccaggtgactgcctgCTGGACACACTGGCTTGGAAGGGGT

>chr16:11284860-11285060
gtgtggaggtcagagggcaacttgcaggagttgattctctccttctacctaaaaggtcctggaaacaaacctcaggtgacctgacttagtaacaattgct
tctaccttctcagtcatcttgctggcccTCAAAACACTGTGGACTAAATGAACCATATCCTCTCTCTGTCTTAGTTGTGGCAAACATGGTTTCCCCATTT

>chr4:42951886-42952086
TTTCAGTACCATGAGTCAACCTAGCCACCTGCAGCAGGCAGGAGCTAAGGTCACTCTCCCTGCCTATCTGGGGCCCCCTTAACTGTCACAGCCCTCACTC
CTGCCAGGACGCCTTGTACACTTTACTACTGTGAGGTAGTCAGGGGCAGAAAGGCAGGCCTCAGCTCTGGCTGCCAGGACATTGTTAGAAAGACTCTGGT

>chr4:44270793-44270993
ggaccaaggactcaaatgtctgagcctatgaggggacattctcagtcaaacctctgcaTcactcctgggcctccttagtcataaccaaatcacaattaaa
aaaaaatgcatcgagttcaacttctaaaatctccacagtctttaacagactcaacatgattcaaaagtccaaagtttcttctgagatataaggtaatctc

>chr4:44857866-44858066
GAGATCAACCTTAGCAGTGACTTTTAAATtttattttgtccctgtatgaatgagtgttttgcctacatatatatttgtgtactacatgaatgcctcatgc
tgaggaggccataggtaggtatcagattcctggggactagtcacagagggttgttaatcaccatgtgggggctgggaatagaacctgtgtcacatggttg

>chr4:45018271-45018471
tgtttcacagaatgagttccagaccaaccaggattacacacatggtgatagccggccttaaaCGACAATAACAACacaaaatgaagacagctcataaaga
ggaacggtttcttttattttggttcacagttctggagattttggtgtgactggtcccacagcttagagcctgcggtgagcaatacaacacaaaagtgaag

>chr4:47274496-47274696
ACCCTTGATAATTCAGTTCACCACAATGAGCCAAATTTTCTACTGAGTTCTgttagccttcatgatgctctgactaaatacctgagaaatggtagaagga
tttgctttggcttttggttcagagatttcagctcatcgtggtgggagcccacagtgagtcagggtcagggctcagaggctccgggcatcacagtaagagt

>chr16:11501149-11501349
aacactcttcagacacgggtgcTTTCTTACACGGCTGCAGTGTGGCAGGAAGGGAGTGCTGTGCAGTACCATCATGACTGCAGAATGGGTGTGACACACA
GGAAGTGAGCATTCTCACATGTTAAGACAGCAAACCCAGGTTTGAAGGCCTTGCACTGGGCACTGCATGAGAAATGTGAACTTGTCAGAGCAGGGCTGAG

>chr16:11872193-11872393
AGTGTAGTAAGCTTGCTTCTAGTTTCCAAATGGTTGGGCTTCATTTTCAGACAAAATAGCCTCTGTTAAAATGAGAAATGGAACAAGACCCTGTTTCTAC
TTTGTTCCCTGGAATTTTTCTCTCTCATCGATAGTAACTCCTGTgagctggaatgtaactcagttggcagaggacttgcctagcacacacccagggttca

>chr16:13845035-13845235
cccagATTTAGCAACTCTCTTGTTGCCCAAAGCAGAGGTACTGTGTGCGGGCCAGGCTATTTTATTGTCTTTCATAGCAATTAGGAAATGGTCACAGAAG
CAAAGTGAGTGGCTTGCCAGAGGTAACAGTGTCTGATGTGGTGATATGAGTCAGAACAGAACAAGCCTGGTGTCTCTGTATGAAGTTCCTTCCTGTGGGA

>chr4:47359264-47359464
GAGGAGCTTCTGGTTTCTATTTGACAGTCAAGGAAAGTCATATTGTTAATGAATGACGAAGCTTGCATTTGATATTGTGCTACTTTTATATATTCATTGA
GTATATTGTTAGTTACTTCAGCAGCAAATCCTTCCTTCCATGAAAATATGAATCAAAATTTTACTTTTTATTTTTCTACTTTAAAAGATATTTATTTGTA

>chr4:47803914-47804114
gaagcatatacttaaaacgactaaatgatcgtcttgttacgtcttctttagcacagtgaaaaaTAAAACTAAGAACAAATGACTAATGGTGCTTATTTCT
GAATCATAGAGAGCACTCAAAATGAAAGAAGCCCTTCGTCAATAGCTGAGAAATGAGGCCTGAGAGGAACGTGGATGGATGTGGGGTTGGATAAAGCCAG

>chr4:47847113-47847313
GCTAGCTCTGTGTAAGCTGCTCTCATTCTGAGTTTCAGGTTTCAGGTCTATGGAAACTAGAGATCTCTGAGTTCTCCCTCACCCTGGCCATCATGTGAGT
GGAAAACACTAGGAATATATCCACTGCTACTGAGAAGTAAGTTTCTCTTTCTTGGGATAGACTTTGTTGTTCTGAAACCCATCTAGAAAAATCTATTCTT

>chr4:48012176-48012376
CTATGTAGATCAATAGGCAATCACTAGGTGGGGTGCTAAATGAGTGTAACATGGAGGGTTGTTCATTTCCTGTGAATCAGACACAGCTACTAGGCACATT
ATTTGGTTGTCGCTTTCACATAATGCTTTTTGAATCCATTCCTGCCTGTTGAACATTTTCACTACTAATTCAGTGATGAAGTTCAGGGGGTTTTCCCTGT

>chr4:48039572-48039772
GAGTGGCATACGAGTCTATTTCAACGTTTGAAACGATAAGAAATTCAAGAATGTTCTGCATCCAACTGACTGAACATAGATGTCATAGTTCCCAGTTTTC
TAAGTATTCAAGTAGTTTTCCCCAGAAAGACAGTAACACTTGGGAGCCTAAAGCATCCACAGTTCAGAGTTGAAAGTGGCCTAAGAGAAACCAAACAGGG

>chr4:48227808-48228008
TCCACATGAGCACTCAATGAGCAGGCTCACCAGTTCATTTAGCTAGAAACTTTTCACAGGAGCCTCTCCAATACACACCACTATGACTCTGGATGAGACG
TCTGAGTGAAGCAGTTGAGTCAGAACAAGACAGACAGCGTGAAGCACAGTGACAGGCCAGAGCAGACTCCCAGAATACCTAACAGGAGACTAATAGAGTG

>chr4:53201680-53201880
CCTACTTAAGGCAGGAAATGACTGAGTGCTTAGTCAATTGCTAAAAACACGAAAACTAGCAAGGCAAAGAAGCAGTGTGTGGGATGGGGTGGGATGGGAA
GTTAGTCTACAGAGAGGGGAAATCTCCACTCTCTAGAAGGGCAAAAGCGTGGCACTTCTTCCACAGCGGTGAAGAGCTGGTCATGCCCTTCTTTTCTGTG

>chr4:53224638-53224838
TTTTAACTGAGAAGTCATTCCCTGTATTTTGCAATCATATAGTACTGTTAGACAGTTGTAGATATCTCTTTGCATATATGTCTCTAATTCTCCCCTTAAA
ATAGATTTCTAGTTATGAGTCACTAACCAAAGAAAATAAATAGTTTTAAAAATGTACATATTATTAATAGCCTTCCCCATACTTTGTGAGTGTTAACAAT

>chr16:18063389-18063589
CAGTCTTATGTGCACAGCCCAACAATATAGCACGACTTGCTTTCCAATACCTTTGGCTGCTGTATGGTATTTCATAATCCACAGTGACCAAGTGTGCCTC
TAGTCTCCACAGTCCCATCAGCAGCTGTCCTAATGCACCTGCTCTGCTGTCACATGACAACACAGTCTAAGTGAGTGGTGAGTGTATCCTCTCCCATAAG

>chr16:19768129-19768329
CAACGTGTATTAAGGAAAAGACAAAATAATATGTTCAAATTGGAGGACTCCTGTATGTTGGGTAAGTTATCTGACTTCCTCTTTTTACTAGCACATTTAC
GCACATTCTCATTTGCTCTGACGAAGACTAAGTTGACTCATGCTTTCCCTAGTTTCTCAGGGTTCGTGGTATGATGCATGATATAGTACAAGAAACAGTA

>chr16:19981206-19981406
GTGCAAAGCGAAACCAGTGACCGTTGTTTGTGGTAGAAAGCAGTCATGACTTCCCTCAATTCACATAGGCTCTGCCTCTGGCCTTGTCAACATATGGGAG
TTCTTTACATACAACTGTCTAACTCTGTTGTTTGAATTCTAAAGAAAAACTTTCTCCTAACTACCCCAAATAAAATACAAATACATATATGAATGAATGA

>chr1:138931138-138931338
ATCTCTTCAGAAACTACAAATGACTCAGCCCCAGTGAAGCTGGCTTCCAAAGACgtttcagcttcttttctggttttgataataaataaataaataaata
aataaataaataaataaaaccctgctctgttaaaagcaagttaagagagaaagggttagggttagcaatttcaggttaagaatttcaggtttcaatcctc

>chr1:138939924-138940124
gccacttggcacatgattggcTCTTGGGATACCCCCCCTGCCCCCATGCTTTCTCTTTCTGCTCGTATAATAGGCAGTGCTACTCATGAAGACCACATCA
CTTGTTACCACGTGTTACATCTCACTCTATGTAATCCTGACATGGAATATTTCTACAGTGTATACTGAGACACAGCAGTGGTCACTATGTTTCCTATAAG

>chr1:138976063-138976263
AACCACAGACTGTGACTTGGTAGGCAGAAATGATAAAGATCAGACAAGGCCCTTCCTCTTTCAGTTCCTTCTTATTTGCCACTCGAACCTGTAAAAAAAA
AAAGCATATAGCTATCAGGATAGTATATTCAGTGGTTATCTGTCATGTGTAAGTTTCCAGAAATTAGTCATTTCAGAAGTAGATATTTCTGGGGTTGGTA

>chr1:139456072-139456272
AAACAGTTAGCTGAGGGAGCCTGCACACACCGCCTACTAACTAGTAAGGATCGTCCTCAGGGAAAGGTTGGTTGGTTGCATCATCGGGAATCCCAACACT
TAAGAAACCATTGCCCTTCCCTTTGATGAACAACTGCCTGGATTTCTGTCTATAGATATCTTTTAAAGGATAAATCCTGGCTTGTAGAGGGGAAAGTCTG

>chr1:144206460-144206660
AGGAGTCATGCAGCCTATGGTTACATCCTGTGGAGATGAGAGTGATGGCGATTGTGGTCATTTGGGGTAGTGGGGTAGTTACATGTGACCTCATGTCTCT
CATCTACTGATGGCTCGGGAGGCTGTCTGGCCACTGAATACATTCAACGGAAAAACCTCTTGTAGGTTATGTGAAAAGAAAGACAGTTTTGAGTAATTAA

>chr1:144215240-144215440
AGGCAAGGGGGATTCATCTTTGGAAAGAAATTTAGTGGAAATATATCACTACACTGCCTCAAAAGCTGGATAAATGAGACCTCAAGTGAGAGAAACAGAA
AGCATGGGTTGTAGAAACAGAAAGCATGGGCTGTAGAAACAGAAAGCATGGGTTGTAGAAACAGAAAGCATGGGCTGTAGAAACAGAAAGCATGGGTTGT

>chr1:144247618-144247818
aatcagccaaccagccagctctccagcAACACAGCCTAATTTCAGTTTTGTTCTTGAATGCAAGAACACATGTAACTGTTTTGGCAGATTTGTCTAAAGG
ACAGTGATAAAAATCTAGTGCTATATTACTGAGTCATATTGTGAGGAAATTATGAATGATTCAAGAACTAAAATACTTCATTTTTGCATACTTGCTTTTC

>chr1:144248482-144248682
CTTTGGACTTGGCCGATTTCATCCCAGATTCCAGATGTGGGATCATCGATCTCAGGTATGTTTTCACGTCCATTCCACTACAAAAGACACCAAAAATTCA
TAATTCTCTACAAGAGTTCCCCTTATCTATGAAAAGAACATGAAGCAAACATATCTGAGGAGGAAGGTAATAATAAGACTAGCTAACACAATATTTTAGT

>chr1:144256792-144256992
CTTTTATGGCTCCTTTTGACCTGACTAACTATTTCCACTCATTGTCTGGGTCCTGGGCATCAGAAGAATCTCCCAGCAGATGCTACCAATAGTATTTCAA
AGAGTTTATTTGCAACAGTGTTAACAAAACTGCAATAATTTATTGTGGGCAAGCTGGCAAGGATATTCCTGTCCATTTTGTATCATTTATGAATGAAAAG

>chr1:144313404-144313604
AATCCATTTAATCAGGATTCCTTATCAAAACCAAATAAAATATCTGCTCCCTCACACTTCCTTCTTGTAAATATAATCAGCTTTTAGTATGCAAAGGGCT
TCCTGGTTAGTAAAATGGAAACTGGCCAGGGGCAAGGGCCCTACCGCTTAACTGGAGATGGAAGAGCTAGTTCTTAATGTTATGTACTTTCATTTCAGTC

>chr1:144316500-144316700
TTTAAGGCACCTACACTCTGTTTAAAGTAAGATAGCATGGATTCTTTGTGGTAATTCACTGAGTTCCCCCAAATTCAACTGTTGTAGACCCAGTAATGGA
AAAGCATAGTAGAGGGGCTAATCTGCCTCATGAAAACTTCAGAGAAAAGGTAGTTCATAACCCTGGCTGTTCCCTCTCTACTTCAGAAACTCGGTGGTGT

>chr1:150774474-150774674
ACAGTTGATGGAATACAAACCATTCTCCAGTCAGAATAACCGCCAGCACCTTGTAAGAGGTCGTGTGACTCATGCATAGAGAACCACAAGACTTCAATAT
AACAAGAAATGACAATGACTCAAATTATCTAATGCTTTCCACTTGCATGAACTTTTGAAAATGGAACTTGAAACCTGCAATTTGCTGTCCAAATATATCT

>chr1:151343532-151343732
TTAATCTGGAAACCTTTACCTAACTCGATTATGTGTATACTTTATAGACCTTTGGATATAATCTCACCAAATCCCCTCATCTTCAATCAAGGAAACTTCC
CAGCATGTGCTTCAGAGTCATATGAAGAAGTGGAGCCCAGCTTAAATCACATTTGACCTAAACAACTGCCTGCCTCCTAGGGGCAAGGTGGGTGGATGAC

>chr1:151571881-151572081
GTGCCCCTCCAGCCTCAGAATCTGTTCCTTCCCTGCTGGGGAGACATCTTTCTTGTTTGTACTTGGCTCTGAGTAATTTCCAAAGGTTAGAGGTTTACTG
GGGTTATCCCCTCGAGTTTTGAGATTTCCTTAGTGGTAGTGGTGGGGAGTTCCTGGGCTATCAGAATTTCCCTCCGGGTCATATTGGCCTGGTTTTGTAA

>chr1:151661103-151661303
TCATTTCATACTAAGCTCGACACAGATGCTGTCTTAGTGTTGGTTTGAGGAGGAAGTGAATCACTGCACATCTACTGAAATTCGGGCAGCAATTGAGGAG
GAGAAGTCTTTGCCTCAAAACATGAAGTGGTGCCTTTACCCAAATGGGTGTTTCTCCGGCCAACTGCATACAATAAAATTACTCTCCAATGCTAGAATTT

>chr1:151973142-151973342
CTGACAGGCTAAGCAATACGCCCTCCCGCTTCTGAGGGAGAAGGATGAATATTTTATGCCTTGTTCATTTACTCTTCCCAACCCCTCCCTCCATCCCCGC
CTCTCTCTCTCTGTTCTCTTCACAGTTTCAGAATTACCAAGAACCCTTTGAAGATAAGAGCCGTGAGGCTGGTGAGTCCTTCATCTCCACAAAGTCTAGA

>chr1:153299834-153300034
TTTCTAGAACTACTCAAAAACCTAACACATTTCATTTCTGGTACGTACTCAAAATCTTCCACAAAATGACTATCtgttgtttttcccctttaatcccagc
actcgggaggcagaggcaggcagatttctgagttcaaggccagcctggcctacaaagtgagttccaggacagccagggctatacagagaaacccagtctc

>chr1:153333886-153334086
TCCCAGAGCCCGAGCCAAAAGATCATGCGTTTTAGTCTCAGATCAGAACTACCTGCAGTGCTGATAGGACCAGCAGACAGGGGAAGGGAGGGTGCTGTAA
AAATGAACCAGCTGAGAGCCGGGCTTGGCAGCACACTGTGCTAATCCCAACCCAAGATGCAAAGCAGACCAGCAAAGTGTAAGCTCCGGATCAGTAGTCT

>chr1:154046284-154046484
GAGTCCTTTTATGAAGCCTAATAAATAAAAAACTATATTGTTCAGTGAAAATCAAGTCAAAATACCAAATGTTTGTTTAATTTGAATCTGACTGTTTCTA
TGATCTATATGAATAATGAAAGATGAACAGTAGTTGTggctggagagatgactcagtgagtaagatcacttagtactcttgcagaagatctagatctgct

>chr1:155078916-155079116
TAAAAGAGAACCCAAACAGGTTAGCCCTCCCCATTTCCTCTCGGAGCTCAGTGACAGATTGTCTGATTCACTTCATTACCTTCTACGGGAGCCCATTCAT
TTCCACCTCATTTTCCCTCCTGACTCTTTTGTttctgtttttttaaaaccaggtggcatatagccctgagtggcctccaaattgccacaaagctgaggat

>chr1:155091376-155091576
ACAACTATAAAGCAAACACACACACCATAAATAGAAACCAAGAGAAATGAGCTACTTCCTGAATTGAGTCACATTCTTCAGTTTCTGGTTCCTCATCTTG
TCCTCAGAAGGGTCTCGTGGCAGCCGGTGAAGGTGACTTTGAGTACTTCTTTTGAGTCATCACCATACTACTCAAGATGAACACTCTGCTTGTGACCTCA

>chr1:155138832-155139032
TTGCCCAGATATTTGAAGATTTAATATAACTACTAAGGTCGAATCATTTGGAAGGACTAAAATTGTTCTACACAGACTGTGATTTCGAAACCATTTGCTC
CGCTCCCCCTCTTGCTCCAACGATTATGAAGTCAGGTTGGGTTGGCCCCTTTCCATGAGTCACCAACATGACTCACTTGTGGAGCTGACATCTATGAGCT

>chr1:155836052-155836252
gcagttccttttttcctgtttgttttcttggtcatactttgtgttttggtaattatagctttattgttttctcttgacagtctcttgactatacttattc
gtctatttagtttgaagcactgcttccagtatcctttttagtgttggtctgctggaaatgaatcattttaacctgttggtattgtgagaagttttttctg

>chr1:156009036-156009236
AGAGGTTAAAAATGAAtggcagatgccaggtgttattaatcccagcactcaggaggcaagttaagtttctgtgagttccagaccagccagagctacgcag
acaaacactgtttcaaaccaaaactaaaaccaaaaccaaaaccaaCCAAACCAACAATTAGGAGAAGGGCTGGTGAGATGGCTCAGCAGGCAAAGGTGCC

>chr1:156010220-156010420
gtcaacttgacacaggctggggttatcacagagaaaggagcttcatttggggaagtgcctccatgagatccagctatggggtattttctcaattagtgat
caagggggcaaggccccttgtgggtggcagtcttgggttctataaaagagcaggctgagcaagccaggtggaggaaaccagtaaataacagccctccatg

>chr1:156010924-156011124
ctagtctgaaattcactatgtagaccaggctgattcaaactcctgggtgatcctcatgtcttttcctcctgagtgctgggattacCCCTGGGAGACCCCT
GGCTGCATATACTGCTTCAAAGATGAAGTCTCACTCTGTAGTCAGGTATGACTCCCCTACTTCAGATTCCCACCATGCCCAGTgaaaatctgatacctta

>chr1:157248181-157248381
GTCGGGTGCTCATTGACATGCTTACTCTCAGTCCTCCTTATGATAATGCATGAGGATGACTCAACATCTCTTCACTTACAAACAGGAAAGCCAAGAGTGA
GATGATGAAATCATACTGCCTACTGAAGAGGAGTCAGTAGGTGTGCCGCTCCAGAGATGAAAAGTCATGCACTTTCTGTATTACAGGGTTTTTTAAAATA

>chr1:158859275-158859475
TGGCTGGATGGAGAGGAAGTGAGAGGAAGTGGGGAAGATAACACAAAGTGACAAAGTGACACCTAAGTCACTCAGGTGACTACATGAGTGTGACGCTGTG
ATGAGAATGATGATCATCTCAGGTGGTCAGCCTCACCAAGGACAAAACAGACCATGGTCtgaaatagaaatttctagcttctttgaaaagtcagttatgt

>chr1:160047772-160047972
TGTGTGAAGAGGGTCTGCTGATGAAGAGGAAGTGACAGAGTCAGAGATTTCAAATGGAAAAAGAAAAAAAAAaaaaaacctctagagatgaaccaaccct
gccctttcacttcgaagatgagcaaactggtgtttagggaggggaagtaagtgccacagctatacagctggtcagtggagggaccagaactcaggcacct

>chr1:161406604-161406804
AACATTTGCTCCTGGTACAGATAGCCCTCTTCCAGACAAATGCCAGATGACTATAAGGTCAACAGCATTATGTCACATTCTACTGAGTCAGAGCCAGAAG
CTGACACTGTCCAAAGATGATCTCTTAAAACATCATTACCCTCTTGGGGGACATGGTATGAACAGCTGGAGAAGTTTTTAATGAACTTTTTATTTTTTAA

>chr1:161436570-161436770
AGGCGTTAGTCTAGTCCCTTTGAGGTTAAGCAGTGGGCTGGAGGGGTGTGTGCTGTCACATGCTGTACCAATGACCAACTCGGCACACAGATGACTTTCT
TCCTCCCAGTTTTGCTGTTACTCATGCTTTCATGTCCCCCCTTTTATCTCTTGTAAAGAAGTAGTCATCTGCATAAAGTTGTTTTATTGTGGGGTCTGTG

>chr1:161809661-161809861
caggaagtcggatgagatcagatctcttagaaacgacagcggagccatactcatgataccttgactatatggttgttatcatcaaagggagaagtctcac
aggaaaccatccttagccaatgatagccaagagagggagacttagttgtgttcagggatgaatcccctaattgaccatccaactccaaaagcccttacat

>chr1:162597751-162597951
TGAGTCAGAGTGTTACGAAGTTAGGAACTGGACTACTAATCAGATTTTGTGTTTTCTCACAGAAATGTTATCAGAGTCACTTTTACTTCTCTGTGAGTGA
TAGTAAGAGCATGACTCAGTCTAAACACATGAAGGTGGGGGTTGTCAAATAACAGCAGAAAGGCAGTGGCTCAGAAGACACAGAAAGGGGCCATCTTAGT

>chr1:162722927-162723127
GTCCAAGACTCTATTCTTGGAGTTAGTAGGCATCAAAGAGTAAGCTGACTTGTGTTTTCATCTGAGGAAGAACTCTCTGAATTATAAGTGTCATAGAGTG
TTTCTATTGGCTGAACAGTGCACAGCGGTGGCAGTTTCCTACAATGAGAGAAGTGTTTTATTCTTAACAGATTCTGACTCACTTTTCTTCTTCATGTTGC

>chr1:164072571-164072771
TGGGAGCCTGCACAACTTTGATCTTAGCACTACAATAGCATTAGGAAGAGAGTCTATGATTGTCTAAGATTTTTGAACATCTCTTTAAGAGTCATATAAC
TTTCCGGGTGTTGACATGTGGTTGCCCTTGGGAGAAATCCTTGTGGATTCTCTCTAGAATCTATTCACTGAGGTCACCACTGTAATCTAGTATACCATAt

>chr16:20464742-20464942
taattttgctattcttatgaattgtaatgtaaatatctgatgtgcaggatatctgatatgtgacctctgtggagtcaaaacctggaggctgagaaccact
gTAGCTCTCTCTACTCTGCTTCCTACCTTGGGCCTCTGAGTCATTTCTTCCCACTCCCTTCAGCACATTCTAAGATGGTTCCTCCACTCTGCAAGTTCCT

>chr16:21631910-21632110
ATTAGCACAGATCTCTAGCCCCAGGCCTCAGTAGTGGCACAGGCCTTGTTTGGTGATTTTTTTTTCCTTCTGTTTAAAAATAACACTTTCTCCAAACTTG
GTTAAATAAAATAAAACTGATGGTTTGGTCAATACAGAGGACAAACTTGCCCGAGACCTCTACAAAGTGCAGCTGTAGAATTGACAGCTCAGAATGAGTC

>chr16:21672040-21672240
aagttgataatcaagattagccaccacaGGACTCATAACAGCCTTTCAGGCAATGCTTGCAATGACTCAAAGACTTCCTGCTACACCATACTTGTGAAAG
GTCACACTAAGACTTTAATACACACGCCTTTGTCAGACACTTAAGATCCAAACAACAGGCAAAATTTACCAAGAGATTCTAACACCTCTATGACATGTAT

>chr16:24364055-24364255
GTCTCCTGGGAAGGCAGCTCTCTCTTGCTCTGAAAACCACGTTGTTGTGTATTCAGCCAGACCTGGTTCATACTGAGATCACTACACACTGCCATATCAG
TATACAGAGTACCCTGCCTTCATTTCCCTAATTCTTGTCCTGTCCTGTTTGGTTGGGGCAATTACGTTTGTTTCTTTTATCTTATCTTGTTCCCTTGACC

>chr16:24434201-24434401
CTGCTTTTCCTGGAGGGGAAGGGACATTCTTCTCATTTCTGTATCTTTAGTCATTTGTGCCTGACTAAGTGCTCTAGAGTAAGGGGTGCGGGTGTGGTGG
GGTGGAATTTACTCAGGTAGCAGTGTGAATGGGGAGGGTCCTAGAAGAGGTGGTCCTTGCTCGGCTGGGGTGACAGGGTGCAGAGGAGATTCTAGCGGTC

>chr16:24479073-24479273
GCTGTTCCGGTGCTCGCCTTTTGAATCAGTTCTGTTTTTATGTACTTCCTGTATACTTTCATGGCAAGAATCTGTACCATTTTTCTGTATTACAGCACTC
AACAGTTCATCTTCAGTCAGTGTCTACATTGCACTTAGTGCAGCAAGCTATACCAGTGAGTGACTGCAGCTTAATTCACCTTTGTCTTTCCAGGGTCATG

>chr16:24641522-24641722
AGTAGCTCACACTGCCTCTCTTCCTGTGTGTTCACTGTACGTCTGTTCCCCTCACACCTGCTATGCCTGCATAACTCTTAACCTTTCCGGTTGCATTTGC
CCTGCCTTCCCTGCAGTTTCTTTACTAGTGAAGAGCCTCACTTTCTGCTATGCCTCACTGTGCTGGGTCCCTGCCTCCTCGGGGGTATTAGTGTGTTCTG

>chr16:24659455-24659655
CTGTGCATCTCTTTAAGTTCTTATAGACAAACAGGATAAAGGAGAATATACTTAGGAGGTATTTCAGAGACAGAGTTGTACCTTTATTTTTAAAATTATT
TCTGTGATATTTTGGTTTACTCATATGCATGTTATGGGCCTTTTGAGTCACCCTATATGATAGGGATACCAAGAGTTCAGGCAGGTTTGAGAATGTCTGA

>chr16:25250175-25250375
taaagttccagagtacacaggccatggtggcagggtaggtgcaggaggcgatgcgtcctattacatctgtaatcaggaagcaggcataatgaaagatgtt
caacctcactttctcatttcattcaaatcgaaaccccagcccatagaatcataccttccactttcagggtgtctttttccacctcaatgaaccaaatcta

>chr16:27245179-27245379
ACCTCATATGGGTGAGTCACTTCATCATGAAGCAAGACCACTTTAGACTTATCTCAAGTTTAGGTTATGTCAAAAACCTAGTAATTTTATACAAAACCAG
AAGTCACCTTTTCTATCAAAGCTCCAAGCATTTGACTCTGAACATATGCTTAGTGATTAACTGTTTGACATAGTTTTCAAGAAACCCCTTCCAAACTGTA

>chr16:27401771-27401971
GGTCTTGATAATGAAGTAAGTGGCTTGCGATAGTAAAGTAGTACTTCTGATTTGATGACTTGTATCATCTCAGCATTTTCAGAACTGCTGGCCTATAATC
TGCTATGTCTGTGGTTAGTTATAGTGCTGCTTGCCAAATAAGTGGTTTAAGTTACTGGTTTTACACTTAGCTTTGAATTTGGCCGTAGGAGACATTAGTG

>chr16:32009922-32010122
aggaggaggggagAATGATAGCAAgagttacttacaggagtgtgagtgagggatgacttacaggagcagaaatgactcataggcagctgtatcaccagag
ccagccaacataggtgacagctcttgaaagctggaaaccgggagctcactgcacagcctgcaggcagcttgacagggtgcagtgtctctgttctggcagc

>chr16:32750744-32750944
AGCAAGCAGACCAGCAGCAAATCTCAAGTCAACATAGTCACATCAACTCTTTCAACCTCTACAAGTGACTCAACTCCTGCACAGACAATGTCTCAAGTGA
CATCATCTTCAGATAAAAGAACCAAGCCATCTACTTCTGGTGTCAGCAGTACATCACTAACTACAACAGAAGTGCTCACCCAAACATCCTCTACAGACTC

>chr16:34698610-34698810
ggaaaggccccttgtgggtggtgccatctctgggctggtagtcttggttctataagagagcaggctgagcaagccaggagaggcaagccagtaaagacca
tccctccatggctctgcatcagctcctgctccctgacctgcttgagttccagtcctgacttcctttggtgatgaacagcaacgtggaagtttaagctgaa

>chr16:35108915-35109115
ATACAACCATATATATAGTCATTTTGTATTTTTTCTATGTTGTGAAAACCAAAATTGTAATTTTATAAGTCTTTGATTCACtaaaattatataatttaaa
tgtattttttgtatatttaGGAATAAGGAGCTCAAAAACTATGCTTAACTTTCTACGCATGCACTTGAAAGCTGTTTTTATCTGATATTAATGTAGTAAG

>chr16:35751816-35752016
ttagaataacagctaagtcactctcatatgcaggaatttacaatggcctaggaagaaggtgggttgtggtttaaggaggaattaagagtattgcattatt
catgaaaaggttggcaagggtgggttatacaatagactaaaattgtgactagggtgcgaaatcctcacctggctgctagttgtaaccactgcctatgcag

>chr16:35768437-35768637
CCCAAGCGTCAGACCCGAGTTTCCCAACAGTCATCCAGGGCTGGAGTCACCACGCCAGCTCATTACCCTCTTACATCTGGTCATCACCAGTCTCTTCTGA
TCTTTCGCTCTCAGCACCCCAAATCTCTTTGAAATTTAAGCATGAGTCACTTTTGTCAGGTGTCAAAGACATTCATAGCAAGTGCACTGGATGGCTCTGA

>chr16:36056560-36056760
ATGACCTGCCCTCGCTCTCGCTTGCCTGCTCATTTTGAATGTGGCAATGCAGTATTCCAGGGCCAGGGCTGATCTGATTTGAGGGCAAATTGGGAAAATG
AATGGCAGTGCCTGGCAGACGTGACTCACAGCAGGCTCTATCATTCGGTTCATGTCCCAACATCACTCACAAGTAATCTTTAGAGCAATCTGCAGCGCTA

>chr16:36391090-36391290
TTTGCTTGATAGGACACTTAGAAGAAATGATCAAACAAGCACTAAGAGTCAGGGTTTTAAAGGTATATGTAAATTCCTCCACTAATGTATTATCTCCACG
GTATCAGAGGAACTGGGGAAATGAGTGTGGCCTCAGTCACATCTTACTGCATCCCCTAGAGGAAATGCTGAGTGGAGTTGGGGGGAAATGTGGTGGGGGA

>chr16:36541124-36541324
CTTTCTTTGTTCCCCACCCCATTCTGTTTCCGATGTTACTATGTCTCACTTCTTCCAGCTGCAAGGACTTCTTACACTGCTCCTTCTGCTAAGAATCTGC
TTCACCTCACTCTTGGCTCATTTTTGAATCTCAACTTGCACATCAATGAACTAAGAAAACCTTCCCGAATCCTCCGTGCCTTTTCTCCATTTACCCATAC

>chr16:36602620-36602820
GTCAGAGGGTTGGTGTCAAAATGACTCTTGGCTTTCAGACTTAGATTAGAAAATGTGAAGACAGGGCATAGGTGAAGCTGTCTCAAAAGGCAGGGGGTGG
GGAAGATGTCAACTGGAGGACAACAAATGGCAGGCAGAGGAAGCCGTGGGAGGCTTTCAGGATCAGTAATGAATATGATGTGCAGACTCCTCTACGTTTC

>chr16:36824650-36824850
TACTTACTTCTATATTTGGAAGAGTTATTGTCACCTGTTCACCTTTGCCAACCTCAAGATTTCCTTCACAAGAAGTATCAATAGAAGCAGGTTTGAAGTC
ATCTAAAAATAGATATAAATATCAATGTTTATAAGATAGACAATGTATTACTCATGACTGTGAACAGAGAGTGACAGAAGCAGCTAAGAGGATTATTTTG

>chr16:43301299-43301499
GGCTCTCAAATACACATCTCTTGAGCTCTACCACAGACTTCCTTGAATTTGGGCTTTTCTTATATTCTCTGGATAATTAATTTTGTTTTCATTCATATAT
GTAGAACCTTTCCTATAAAATGACTCTGTCATGTACAGTTTCATTATTTGTGGCATGGTAAACTTCAGGCCTTTCTGAGTCATGTTTGGAGTAATTTAGT

>chr16:43600680-43600880
tacacactgattcaggagagtacagtatctcttcagctacccagtcagagtaaggccttacaaagatctggtgataaatggggtttgtggctctagtctg
attcatggttggttctcagatctatcttacgtgtctttctccagttctggaatgcgtgattatgacagggatacttagcacctggccaaatgggcaggtc

>chr16:43653733-43653933
ATAATATTTATTCATATAacacacacacacacacacacacacacacatccatacacaTTTCCTCCTACCCCAACATAACATATGTTCTCTGCATCTGTCC
TAGAGGAGCCAATATAATAAGGTGATGGATTTCTGAAATGATTTAGTGGAAGGATGATCACACATTCACCCGTCACCAGTCCTGTCCTCATAGGCTGCCT

>chr16:44778881-44779081
TGTGCTGTTTCTGAGGGCCTTTTCCTGTCACTGAGGAAGCCTCGCTCCAACTCCGGGTTTGCACAGTCATGCCTTAGCTGTGTGTCCCGTGTGTGGGTGG
TATTTGCTTGCTCAGACAAATGACAAAGATGATTTGGGAAAGGAAACTTCTGCTGCTCAGAGTTACTAAGAAGTTTCGCTAACAGTAAAACCAAAAGGCA

>chr16:45142012-45142212
TTGTTTATTCAGTGGTTAGATACATGTAAAGAATACTATGCTTTCAAACATCATCACTTTATCAGAAAAGACAATTGCCACAATTGAAAATGTGCAAACA
CAGTTTGTGTGAGTTGTCCACCAACCAGGTACCATTATAAAGTGTCGTCATCTGAGTCATCACTCTTGAGTTTGGTAAGTCTTTCCAGCTCTTCTCCATC

>chr16:45413719-45413919
acaaaactagcaagcacaactaaccccttgtcaacttaacccacatctatatcactaaattactccacagtcctttctttcttattcatccaagatctca
cattaaatacccaaatagctttaaaagtctcatagtctttacaaattcaaacatgttaatattcactctccttaagaaaatccgaagtctctttaaactg

>chr16:45722232-45722432
TTCAGCAATATCTTCATTCCACGTCATTTTCCCCAACAGTGGTGGATTGCTATCTATATATGTCCAGAGATAAGATCCAATCTAAGTAGCTTTGTGAGAT
TCTTCTCACTGAGTCAATTCACAAATGCGAGTGAAAAGTCATTTAGTAGTCTCCCTGAGCAGACTACTCATCTAGAAGATACAGTCACCATTCTCTAGAT

>chr16:45758510-45758710
AAAGTATATACAATTTGAAAGATACTCTTCATGAGTCATTTGGTCTTTTGGGGGCTAATCAACTCATCTCTAAAAACCATAGCTGACTCAATATTTATCT
CAGTGTAGAAACCAAAAAGAGGCACACAAAGACCAGGGCAGTGCACACTGGCTAGAAACCCATAAGATAAAGGTAAGTCAGCAGGTGTCCAAAATGCAGC

>chr16:48738560-48738760
ATAAGGCAGCCAGCTTGAAGTCTTACATGGTTTTGCATCATTTCCACTTGAGTAAAAACCAGATGTAGCTTGGACAAAGCTACTCCGTGCAATTCCCATG
TATTTAGTCATAATGTCTATTCAGAATTCTTAGTATATTTATAGCTAAAACTGTGTGGGTGGGTCTCTACATTTCTAGATGGTGCAATTACACCTCAATA

>chr16:49770526-49770726
ACTTATTTCTTCCTATGTCACAATTTCTCGGCTAAGAATTTCCTGTGTGGCTTTTGAGTCACCGTTCATCCTGGGTTTTCTCCGGTAAGGTGATAGAGTT
ATATTTTCCCTCCTGTCCAGTCGCTTTTCTTTTACCTTCTGTAAAATCTTCTGCAGGGTATGCTACCCATGAATCCCAATGTGCTAGTAAAAGTACAAAG

>chr16:49774608-49774808
AACGGAGCTTCAAAAGGAAAACCCCTTCCCTGTAAAACAAGAGCAGCCCTGCCCTATCCCAGGGAGTTGCATGGGAAAATGGAGTAGCCGTCCCTGCGAC
TGTGTTCCTTGGAACCACCCCCCCAATGCTGGAGCCCTGGTCCCCCTTCCCTGAGGTTACACATCTTACTCATTGTGGTTTATTAAGCCTTTGATCTTAT

>chr16:49794830-49795030
ATGTGCAGCTAAAGATCATGGTGCCTAAACTGAGCATGTTATTAATTTTTGTACTCAATGAAAAAGATCATGTAGCATGAAAAGGCTGTTCATCTTGGTA
TGTGACTCACTTAAAGACCTGGAAATGATTCAGAATGTCCATAAATTGTAGTAAATGTGTGGCGTATTTTGAGCGTTGTCAAGTGTGGGATGAAGATTTC

>chr16:49807606-49807806
TAACTGCTATGCTTTTACAGTGTCAAGGCTTAAACCCTCCCCAGTCGTCAGCCTGTAACATCCTTGCAGACTTTACAGCTTACATGCCTTGGGATGAAAG
GCAGAGTATGAAGGTCACCTACAAAAACCAGTTTTGACCAGGGCTCTTCAGCAGTACCCGTACTTCTGAAGCGATGACTCATCCATCACATAAGAATCGG

>chr16:49892198-49892398
CCAAGAGTGTCAGTTACTCAGCTTTGTGGACCACTGTCTCCTCTGAAAGTGACTAGAACTCAGATTGGAATCAAAAGAATGAGTAGGAGGAACCTCTCct
agttagctttaactgtcagcttgacacagcctaaagtcacctgagaaaggatagtggagggattgcccagaccaggttggcctgtggtgaattgtcttga

>chr16:49906684-49906884
CTGGCTTTAGTCCTGAACATGTATGTTATCTTAAAATTAAGTATTATATTGCTTTATGTATCTTATTGGTTGCATTTATGCTTTTATTTATACCAGCTTC
CAACCAGAGGACTATCCAACCTCCTAGGGTAAGTCCAAGTTTATGAAATTAATTAAAAGCAGTTGTTTGGTGGATTAAAATGAGGGGTTGGAACATTGGA

>chr16:49952127-49952327
CACAGGCGTGACTCTGCTGTGCCTTCTCTGACCCACACTTTGTCCTGAGATGCAATCAGTCAAGTGCGGACATGTAGTTGTACACACATCCTGAGCTCAA
ACTCTACTCTGGATAAATGCCAGTGCCCAGAGAATATATCTTTGTGATCCAGGAAATCCAGGGACCACAGCCGGACACTGTGCTGAGGTGGCGGAGCTTC

>chr16:49971210-49971410
TTAAAGTTGGATGATGAATTACACCCAGTGAAACTGATACTGGCAGGGACTATTTGAATATTCAGATTGTCTAACTTTCAAAGTCTGTGAACTAAAACTG
AATTTGGAGTCGATGCAAGATCCTAGTTTCTATCCCAGCACCACCCAAACCAAAACCGAGCCCCAACTCTCAGGACCTCAGTTTCCTCATGGTTCTGTCG

>chr16:50211742-50211942
cacttccttcaccaggtcctaggatcaagcattttgctttgttccttctgacagggacctttgtttcctctgcttctcttgctaggcatcccaaggtgga
gacaaagtagatttgctcattccctgtactcttcgcttgcttggtgatgatttgtagtctcagctttaaataccagcgactggctggtgactcacaaatG

>chr16:50432506-50432706
acacatttcacagagacacacaAAGATCATCACATTTTCTATTTTCTAATGTTCGGGACCTGTAGACAGTGGGCGAAGACAGGTAGTGAGGCCCAGCAGA
GTAGGGGTCAGGAAGGAAGCCCTCTCTATACCAAGTTGCCAGGCTTGAAACTGGTGTCCTTTTGACTTGGGAGGGTTATGGTAATAAACTACAACTCCAC

>chr1:14499150-14499350
GTGGGGAGGTGGGCACCACATGAATGTAGGTTTTTTTGTACAGTCTTTCAaaaccatctagactcacaagctttattgctgtttctgtcagtcaccacag
gaGTACCTATTGACTGTGTTAGACACCACTCTGACTCAGAACAGTGAGAACTAACCCTTCAAAGACCACAGATTAGAGATAGGGCCAGACACCACACCAG

>chr1:20740648-20740848
CTCATTCTTAGTGAGGTCGGGGAAGTGGACATGTCTGTGGTTAAAAGCAAAGAGGCTTAAAAGAGCTCAGATCAAAGGGGGCTTGTCCCTCACATACCTC
ATGCTGAATTACCACAGGTAGGTTACTTTCAGAAGTTCCTGGAAAGAGTTAGTCACTGCACTTTGCTCATGCCCATATGTCTGCCTGATATGAATGTGCT

>chr1:20970023-20970223
tttcagaggacttgggttctattcccagcacccataatagcagcacagggacatctgtagttctgactacaaggtgctggtgagaatgaaaattaataca
aacattatggaaaacagaatggtgattcctcaaaaaattaaagccagaccatccatcatccctgtgtgtctctctctctctctgtgtgtgtgtgtgtgtg

>chr1:21309231-21309431
caaaacagtagtttgcatcactaacacctacgacctacacagccatgacaaccatttttcacagtggtcaaccctgaattcacccattagagtgactctc
aaatgcagttggttatgcttataacagtcatatcattactgatcagtgagtacagcttgcctagtcatatcagttgtgtagcatgtggggtacacagctg

>chr1:21504474-21504674
ttctctatagaccaggctggctttgaactcacagagatctacctgtctctgcctccctagtgctgggaccaaaggcgctcgtcacatgcccagttATTTT
CATGCCCAGTTATTTTCTATTTGTATGACAAGTGTCATTCTTTGCTTTTACCTTCTTTGAACAATATTTGTAGCAGTATAAGGAAAAGGTGGAATTTTGA

>chr1:21552732-21552932
TTTAGCTAGTTCACAACAGCTTAGTTGAGTGGTTCTGAAGAGGGCAGGATGTTACCTACTGTAGCTTAGAGTCTTGTCAGAAGGAAAAATGACTCTTCTG
AAGGTCAATGCTAGATTGCTGCAAAGCCTCCGATCCCACATGAGTTGCATATTTATGTAGATAAAAGTGACTCAGCCTTTTGGGTTCCTTTTTTCTGAAT

>chr1:21712844-21713044
GCTGACACACTGGAGCTCTGTGAAACAGAGGTGATGTGGCCACTCGGTAATGTTATTACTCAGCTGACCCAAGGCTGGCTGCTTCATTTCCTTTCCACGG
AATCACTTCCTATTAGACTTGAGAATGAACAGACATTCCTGGTTTGATTCTGGTAATTTCATCATTTGAGAAGAAAATCAGTTTCCTAGGAAAAGTATCA

>chr1:30891657-30891857
CTTATGTAGAATAATGATCCAACTGATTCCTGTACTATTTAGAGAAACTGAAGACTTGAACTTGGTTTTCTATGGTCCAAGACGTCAACAGCCTTAAATA
CCAGTGTGAACCCTTTCTGTGGGTAAATACAGATGGCCCAcaacttaaaactttcagttttatgatgatgctaatgtgacacatattcagtggaaacaac

>chr1:30955802-30956002
TTTTGAGTAATAGTGAAAATTCTGACACATTTAGAATACTTTTAAATCGAAGAAGTAACCAAATCAAACTACTGCAATGATAACTAAGCAAACGTGGAAG
GGAAGGGAGCAGAACACTCAAACATTGGAATGAAGCAAAGGCATAAGCCACCATGGCCAGCTGAGCTTAGGTTGGCTTAGTCCTGGCATGGGGAGTTGCT

>chr1:32782170-32782370
gacattgaactcccagggGAATTCTGAACCTTAAGGATTTTACTAAAGATATGAGTAATATCTTTAGTAAAGATATGAGTAATATCTTTAGTAAAGATAT
GAGTAATATCTTTAGTAAAGATATGAGTAATATCTTTAGTAAAGATATGAGTAATATCTCTAGTAAAGATATGAGATTATATATAtacatatagcatacc

>chr1:36266895-36267095
AACAACAGCTCACGGGAGACTGAGATCTAGGCATTGTTAGCCTCTCGGAACACATCCTCAGAAGGTCCAGGGATCCAGCAAAGCTCTAGCTTGTATACAA
GAAAAACAAAGCCCACACATTTCCTCTACACAAGCTCATACACACTCATAAATAACAAGTGAGTCTAGCATGTTTTTTATATGCTTATAGTCTGCTTAGC

>chr1:36267490-36267690
ttctgatcccctcacacccactcttatcactaagattttattcagtgctgtgagtcaaaccaagagctttgtgcacgctaagcaaacactctaccagctg
aactgtatcatcagccTAGTGTGCATGtgtatgtgtgcatgcaagcctgtgtgtgcatgccttgtgtgtgcatgtgtatgtatccatgcatgtgtgtgtg

>chr1:38470196-38470396
TGGCTGCCTGCTTAGAGGGAAAGATAGAGAAACTGCACCCCTCGTCTCCCCACTAGTCATACCCTATCTGTGCAAGTCAAGGTTTGCATCAAAGCCACAA
GCTGGGGGATGAGCAATTACACAGTATTCCAAAGGTTTCAACATGAGTCATAACCACGCCAGCTCACAGGCTCTCTCTGTGCCTTTAAAATCCTAAGACC

>chr1:38632506-38632706
TTTTTTTTTTTTTTAAAGAAAAACCAATGTGGTCACTCCTACTCTGGAAACAGAAAAGACTGTCTTGTTGTGAGCGCGAGCCAGCTGAGTATCTCACCGC
GGTTCCTGTATCACACCTCACACTGACTTGTTGGCAGATGAATCCACCATTTCTTGATATGAGAGGAACAGAAACTAACCACCCAGACGAAATCACTGGC

>chr1:39256630-39256830
TGGCTCCCAACAAAGACTGTGTGTGACTCAGCCACAAGAGTGACTCATAAGCCTCCTGCCCCTCTTACTGATTTCACTAGGCATCCATTGTCCACACCCT
GGCCACATACTGTCACTCAGGACGGACCACAGTGTGGCTTGAACTCTCGTAAAAGGGGCCGCCCAGAGGGAATCTTCAGGGATGGAGAAGTAGATGACAA

>chr1:39922066-39922266
CAGATACAGAATTGGTAAGGGACAAACACAGCTCCATGCTTTTATGTGGTTTAAGGCAACAGGGAGTAAATGTGCCTTTCCTGGGTGAAAACCGCTCTCC
AAGCTTACTGGCTTGCCACGTCATTTTGCTTTCTCATGATCATCATCAGGCCGTGGATTGGGTCCATGCTGGCACAGTGGCTCTCCTCCTCTCTGCTCCA

>chr1:39923526-39923726
GTTGGCCCAGGGTAGAGGGTTCCTAGTAGAGACACAAGAGGCCATTGTGGTGTGGAAGAGCTGCAGAGCCATCCGGTGACAGCTTTCAGACTACAGCTGT
GCTCTGAGTCAGCAAGGGTGGGCAGGTAGAAGCGAGACTTTCATGCACACCCGTCCCCGTTTTGATCGCGTGCTCTTTCTTGCATCTAGGAAAGCAGTCA

>chr1:40060044-40060244
AATCAGAGTAGGAAGGGtatatatatatatatatatatatatatatagatatatataaataAACTTCCAGGAGTTCCTTAACTGTCAGCTTCAAGTAGCC
CCTGGTACAAGACCACGTGTTAgccagctttctgtcactgtgacaagacaccagagataatcatcttaaaagacagaaaggttttgtttgtttgtgttgc

>chr1:40236064-40236264
ATCATCTCTCTCTTAACTCCTCTATAAAAGCATATTCAGAAGTTCTCAGGATTTCTTCCCTAGAGAAGGGGGAAAAATCTATGACTCTACTCAGTGACTG
GGCTCACAGTGACAGGACGCTTATTGAAACTTCTTTGACTTAAAAAAAGAAAAGAAAAATCTCATGTGAACCTGCTATAATTACCCATTTGAATCAATTT

>chr1:40444954-40445154
GGAGCGAGATCATACGTAACCTCCCATGTGCAGTCCTTCCTGCCTCCCTCTTCCTTGCCAACAAGCAGTTTCTAGCTGCATCATCAGCTCAAGTCTTGGC
TACTAGATTTTATTTTACAGTGTGGTAGCCTCTAATCCTTTCTCCACAGCTTTGCCTTTCCAGAGACTGTCAGGTCCTCCCTCATGCCTGTGATGTGACT

>chr1:43462086-43462286
AACTTAGTCTTCTGCATCTCCGAAATTACATAGGTTACAGAGCTTCATTGTATCCCTTTATGTGACTATAACTTATGATGCTGTATTTGTGTATTAAAAT
GACTAAATATAAATTCAACAATGTTTTTGAACTTGCAGTCTTTTCAATCTGTGCCTCTGTTGTAGCTGATGTCCATTTTGGTCTGcatacacacacacac

>chr1:43969493-43969693
TATGGATGAGTCGTACTGGGGAGTAGTCTGCCTCCATCCCCAGTCAGTAATCACCAGACAGTGAGTCAGACCTCCAGGACAGATCCTAGTCTCTACTCAT
TTTTACTCCTTCAAACTCACCAAATAGCTCAAGGTCAGATGTCTGTCTCTCTTTGAATACTCAGCTCTCTCGCCTGCAAATCCTTTCTGCCATGTTTCAG

>chr1:43997088-43997288
tttttcctcttaagactgctttcattgtgactcataagttgggtatgctgtgccttcattttcattgaattctagaacgtctttaatttctttatttctt
ccctgaccaagttttcattgactacagagtttatgggctttctgttgtttctgtttttattgaagtccagccttagtccatggtgatctgataggattca

>chr1:44032408-44032608
aaaggtgggaaattacaatagaggtattaggctgtcaccacttgaatgctttgatcaatcttagtaccactaaaaatagaaaccaggcattagttgtctc
ctggtgtaattgaacatgaggcacagagcaccaactatgatgtattcttgccaaacaaaacaagaacaaaatgaatttgaacttgatctagtcaagtgtc

>chr1:44033138-44033338
aagagtacaagttgaaggaaacttcattcttactgtcttgccctttcacaGCAGCGGAGAGAGTTTCGGTTTGATTCATAGAGATGACTGTAATAACTGA
GTAGAATAAATGAACCTTAATCTAATTTTTTGTTACAGTTAATATTTTTATTTATTGGAAGGGGATATGTTATCAGATACTATAAACAATTTTGAATAAA

>chr1:46850076-46850276
TAGTGGCTGCACTATGGAGACAGCTCATCTGCTAAGATACACCCCAGCCTTGTGTATAATTTTTAGTATGAGTTACACGATGAAAGATGGCTTAAAATTA
AATCACTGTGATAAGAAGGTTCTTTGATTGCCTCCATTTCTCGTGCAATTTCAGTTGTCTCCTTTATCTAATGTTGGTTTAAAGTATTAGTGACTAAGTC

>chr1:51516501-51516701
ccttgacatcaaaagcctgaactcaggtccccaaagccatgtacaaaggacaggAATAggtcagagagatgactcatagataaaggggcctggtgcctag
taatatgagttcaagtcccagagccaactctcaaaagttgtcctctgacatccacatgaactccatggcttggcagatacatatgcacaTGTGCATGTGT

>chr1:51586261-51586461
AAGTTTGGAAGACATCACAACTGTCAGGTTTTATTCAACTTTCATTTGAGAACCAAGCATTAGAAAGTAACATCCAAATCTTCATTGTTAAGTCTTTGAT
CAATCAAACAAGATGAGACAGGAAAAATAAATCTATGTTAGGTTCTCCTTCAGGCTGTGTGGTTGGTCTAGCTCAACTGTCTGGACAGAGCTCCTGCCAG

>chr1:52363838-52364038
TCAAAAAAATAATAAACAACACTACTCTCTGTCTAACTGTCTTCCTTTCAAATACATACTAAACTGATCTATCTACATGCATTTGTGAATCAACGAGCTT
TGTCTGTCGTCCCTAGTAGACAGAATAGGCATGTATGCTTGTTTTCATATGAATTCAGTAAAAACTGATACACATTGAAGCAGATGGAGATGGCAAAAAA

>chr1:52419452-52419652
TGAAGCAACTGCACATTTTTCTGCCCCATTTGTTTTCATCATCATTGAAATGAAATTCCCGTCAGAAAAGCAGGTGCATCTATTTTTAAGCCTTAGATAG
TCCTTTCTTTACAGTGGGCAGGTGACTGGCTGGAAATGACTCAGAGCCAGAGTATGAGCTGCAGCCCATCTCCCCTGTGGGTGCATGGCAGGATGCACAT

>chr1:52653510-52653710
AGTGATGTCTTGCATGACAGTTTGCATCACAGGAAGTGGTTTAAAGATAGAAACCCACaaaaataacaggaagtaacaatcacttttccttaacatctct
taacatcagtggactcagttccccaatagaaagacattgattaacagactggctacgtaaacaggacccagcattttgctgcatacaggaaatgtacctc

>chr1:53721374-53721574
TTTTCTGGGTTATATTTTCCAGTTAAAAAACTATTTTATTCTTCCCAAAACAATCCATTTCTCTGTtacacatttctttcactaggatgacccttgttgc
aatctttataataaaactatgattataactctacagccttcccagaggttgagtcatctttgcaaatcattgttttacagttgcagggagaccatgggag

>chr1:53762079-53762279
gtgggctagccaagtcagctatctgaattggcccaccccaaaatctgtatcatctgtgaatggctggaaagcctgaaagggtcagtcctgctgtcccaac
actgcaggatttccatgacacagggcaacaacaagataaccaagaggtgtcgcagtgaggatccaatattgttggaagccagagacctcaaaccagacca

>chr1:53763764-53763964
TATACTTAGCCCATGTCCTGTGAGTTGTTCCAAATGCTTACATATTCCTGATTTCACTATAACTCATCTAATGAGTCATAAACAAATTTGAATGCATTCA
ACTTCTGAATCAAGTGAGTCCTGGTATTGTGTAATCTAAAATAGGTGAGGGCTTTCCGGTTTATTTTTGGCACTAAGCAAGCACTCTACCTCATGAGCTA

>chr1:53800700-53800900
ATTACTCCATGCTAGCTGGGCAGAGTGAGTCGTTCTTTTATAGAATGAAGATGGTAGGACTTTTGGGTTTCAAATAACAGAATTCAAACCCAATTTTACT
AAGTTGATTAATGAAGATTAATTTACCTGAAGAATAACTATTTCTTATGAGATTTTCCTCTTCATGTGTGTGTTAAAATGTTTTTCCTTCTATGTAATAA

>chr1:53823954-53824154
AATGCAAATGCAGAGCGAAACCAGCAGCCACCAAGCAGAGGAAGTGCAGTAATCCGTTCAGGCTGCTAGTCTCCATGGAAACGCCATTGAGTAAGTCTCA
AGTCTCTATCAGCTAAATCACTGGTTACTTTATTACTACAGAAGAAGGGGGGAAAGTCGTGGATACAACTTGTTCCGGCTTCAGAGACTACCATATATAC

>chr1:53845335-53845535
ATAACTTACATTGTTATTTGGCATCTGGCAGTGTGAACAAATGTAAGCCAGTTTACCCTGAGATGGTGGTACATTAATGCAGTGCCACGAGCAAAAGGTG
CCAATCCCTAAGATATGACTCAATCTGAAACCACTGTCAAACAAGTGAGTTGGCTTAGAAAGTTCACTATGTAATATCTTCTAACATGGTGAAGTTTGTT

>chr1:53856254-53856454
TTGGTGGCCAGGGACACAGGAAGCTGTGTAAATATTGAGTTGGATATGACAGTTAATGGGTACTCTAGACACTAAATAGGATACCTCCAGTCTCTGCATA
GGAGATCAGTCAATTCCCCTGGATGAATTGAGCTAGTATGCATGACACTGTGCAGTATGTGTTATAAGAAGCCCTCGATGAGTCATCTATATACATACTC

>chr1:54093336-54093536
GGGAGATGAGAGGAAATGCAACAAATTAGCAGCACAGAATACTGATAAAGCACTAAGAAGCCAAATGATGACAGGTTCTGTCAGGACAtgttctgctgtg
acagagcattgagactctataaatgacaaggaacagaccaagctttctttcactttgttctgatgactaagaagaagatgaagatagaggtaggactgac

>chr1:54279836-54280036
TAGTCAGACTGTGGTTTTGCAAGGTCCACTGTCCCACATTAGACGCCTTCACTTAGGGCTGCTGATTTGAGTCACTGTGTCAGCTCTCACTGGCAGGGCC
CAGAAATAACCTTCTGTCTTCTGGTTGTTATATTTTATGTTTCTTCCTCATGATCTCATTTTCACTTTATGACATCTTTGTCAGAAAAGTAAGAAAATAT

>chr1:54604050-54604250
attatgattcataacagcagtgagattacaaaagtcatttcctggttggagtcacccaaacatgagtaactgtattaaagggtcacagcgttatgaaggt
tgagaaccactgCTTTGGATAGTTTGGAAATGTTTGCACCAATGACCATTCCCAGCAGTACTGACAAGGAGTTTCATACTCCCTGTAAGCTTCCCAGACT

>chr1:54606326-54606526
agaatgactcatggaggcattctgtcagtaaacactctatgactccagcagcgaggatcacaatgctactgtgactatggcttttatagaccaggctagt
agagatatcaggaaaaagcttcaggggctagagggactacaggataagttgttgagggatttagtgcaggttgctgagaaagtctaccataacagggaga

>chr1:54822331-54822531
TAAGATGCATTCTATTACAGTCACATATGAGCCCCTCCTTTCACAGAACAGAGAAAGGAAGCAAAGTGCATGTGTACTTGGGTCAAACTTTGCTGCAAAT
GATAAATATTACATGAATGACGAAATTGGTTTTTGTATAAAATGAGTAAATTAAAATCAACAACTTGTGGACAACTCAACTGTTTGAGACTACTAATTAG

>chr1:54837082-54837282
GAGTGAGAACTGAATCGAAAGATTTATGATCTCCTAATGCTGCCCAGTCAGAGGCTTCTCTCACAGGCCACGCAAATGAGGCATGAATGACGTAATAGCT
ATGATAGCCTAAGACCAATCCAGCCTCAGTTTCTACATACTCCCATCTTGTTTTACTTTTATTTTTGCTTGGGGGTGTTAAtttgttttttgagacaaga

>chr1:164959958-164960158
TTGTTGATTTCAAAACTGAAAGGAAGTTCACCTCTGGGCCCACACTGAGTCTTCTCTACCCATCTTCTGCTGCTACCGTTTGGTATCTGGCTTGGTCCCG
AACATTCATGCAAAGTTCCAATGTCAGTGTAACTGACTTCTCAAAGTCACACACGCAGCATGCTTCTCCTAACGGGAGGGATGTTAATTTCTAGGCGACT

>chr1:164960733-164960933
TACACTATAGCAAACATAGCTTCAGATTGCTCATAACAAGTGCTCACCCTGTGTGAGGCAGTCTGATAGCAGCTGGTGTTTATTACCTCACAATTcctcc
acacatcacaaccgaggatgtgacaggggtaaggcacctgcccaagattacacagttaataaatgactgactgaggtttgaacccaactcatttgacttc

>chr1:165232119-165232319
cagcctggtttataaagcaagttccaggacagctagggctacattgaaaaatcAAAAATCAGAAGAATgagggaatgagggaaggaaggagggagggaag
gaggcaggCTATCTGGCTGGCCTTATAAAAGGCTCTTAAAGTGTATATTTAAGTATCTGAGTTGCTAGTTAAAATACACCAGGATTTGACCAGTGTCTCC

>chr1:165722794-165722994
TATAATATCAAACGGTAAGCTGTGGTCTGCCTCATGAAGTGTGTTCTCCAGGACTAGAGGCCACTGACTGGAGACAAAACCAGCTTCAGACAAGGGCGTC
AGAATCACCCGTGTCATGATCCAGGGGATGACTTGACTTTCGAGGTAGTTTCCAATATGGAGATGAACCACAGGACTGAGCTCACCAGAGGAAAGAGGAG

>chr1:165879849-165880049
CTGTTTTGGGGGAATTAAAAAGTAGATAAATATACTTGACTGAAGAAAGCTTAATAATGATGAATTCTGAGCATTTTCCTGGTTCTCTCACTGAGTTACT
CAGTGACTCAGTTCTGTGTCATCATGTGGAAATGACAATGTGGCTACTTAGAAACTTAAGTGCAAACCCATCTCAGATATACTTTCCACCTAAGACAGCG

>chr1:165990597-165990797
agaactacatagagagatttggctttaaaaagttaaaaAAAGAGAACATGACTTGGTACCATCCCCAAACTCCTGACACTAACATCTTTAAATGTGTATG
ATTCTACTGGACACaacttatgagaagccattgtttgggaccagtccctaagaatcagatcaaatcagaatgaagtcattcataccaagagtcacttact

>chr1:171184349-171184549
CTCTAACAGTGATAAAATGGTTCAGCAACACCTTCCTTCTCCTTACAGCCgtggttctcgaccttcctaacgctatgcctttgatacagtagttcctcgt
gttgtggtgacccagccataaagttatttctgttgctattgcataactataattgtgctactgttatgaatcataacgtaaatatctgtttcctgatcat

>chr1:171782462-171782662
ATAGGAGAAATGATTGGTTGGTATCCTTTGCAACATTATCTAGGTGGAACAGGCTGCTGTGGAGGGTGTTTCCAGAAGGTTTGGGTTCCATATAATAACT
TTCTTAGATGTTCCCAGACTTGAAATTGGTATCCTCCTCCCATCCCCCAATTCTCACTGGAAACTACCACTAAGAAGGCATCTCTTGAAGAGTGTCAACT

>chr1:171845624-171845824
ACTTTATGCCAGCCCACAGATATTGGATTATTTAGTCATGTGGTCAGTGTTATCACCAGAGTTACTGCAAAGCTGAGGAACCCATTGTCTTTGCTGTTGT
CACTCAGTCATACACGGCTTGTCTTTGTGACTGTGTATAGTTTGAACTCATGTGAGTATTGCTTATATGAGGATCTTTCTTAATGCTGTGAATATAAATT

>chr1:171849340-171849540
CCAGGAATGATTCACATTAATTACACTTTGCTAGTTAACAAAGCAGCTCTGCTCATGTTGCATCATTTGCTGCTCCAGGAGTTGATGGGGCCACTTTTGA
GGTGGCATAGACTGAGAAAGGCTTTGTTACTTTATTGAGTTTTCCCGGTGTGTAACTAGATGCCCAGTCACACAGCTATCTCTCTAGGAGCACTGTCAGG

>chr1:171965613-171965813
TTATATCTGCTTGCCTTACAATGAAATACTATATCTGGTGGACATGGTACAAACGCTTCCACAGAAATTGGCCACTGCTATGAACCAAAGTCTTTATCCT
TTTTTTCTCTTTTAAACTAGCACCTTACCCACCTTGGAAAACTAAAACATACTCATTACTCTGTAATTCACAAGGATTTTCAACGCTTTACTAAACAACT

>chr1:173437580-173437780
ATGGAGCAGGGAAGCCTGGGAGGTTATTAAAGTAAGCTAGCTCAGAGGAGTCTTTTAGTAAGGAAGCTGTTTCTTACCTCTGTGTTTCTGGTTCCATCTT
GACTAGAGCTGATTCCATTCACTTTGCTACCAGGAAGTGGTGTggggtgatgtggttaggtgtcagagttcgggctgtggtttctgctggctcaagttca

>chr1:173942546-173942746
CACTTTATTTCCTGTTATTAATGTAATTTCTAGAAAGAAGCATACACACACACACACACAGGAGAGAGAGAAATTGCAACACTGCATGTTTTATGTCTAG
TAGACTTACAAGTGGGTCACTAGGAATCACTCTCATCTGAAAGAAGATGAATCACAAGGAGATACAAGCGAGTCACTCAGCCACCTCACCCTTCTTTGTT

>chr1:173997848-173998048
TCTGACCTTAAATACATCTCTGATCTTGGAGTCAGCATTGTTCCCTTGCTTGGGATTGTAAAATTAGCAAGTCACCCCTACAGCTTCAGCATAGATGGAA
GAGGAGGGTGTGTTACAGAGGTACAGGGGAAAGGAAAGTGTTGTAAGGCCTGAGGTGAGGACTGAGTTTCATTGAACAGGGAGGGTGGGAAGAGGGAGAA

>chr1:176944844-176945044
tttgaggccaccctccctccctacaagggatcagtctcaataaaatgaaaCAACAAAAAGAAGTTCTCTCATAAAGAGAGCCACCAATAGGATGTTGTCC
TCATGCTGCAATTCTGTCAGCATGACCCAAAAGGAAATTTCATTATGAATAGATGAGGGAAGTAGCTCCTGTTCACATTGCTGTCCATTCACGGTGTGCA

>chr1:176947069-176947269
AGGCAGTTTGATGTGTGCAGTCAGGGCGTTATGTAGTTCCTTTCGCTTTTGAGTTGTGTGTTCACAGACAGTGTTAGTCAAAACAAGACAGTGTCAGCCA
TTATAATTCTACACCACATACTCCACGCTGATTGTACCATTAAAACAAAAGTTTAATTGATCCTGTCTCTTCCACAAAAAATGTTGCTTAATTTTAGAGC

>chr1:177703584-177703784
GTACGCTGAGCAGTTTTCCCTGAGTCACTGAGTCATGGAAAGTTTACCATTAGTTCTGCTTCCTTCCTAATGACTAACACTTTCTTAAGAAAGTTTTCAA
AGATGGATagatgactcagcaggtgaaggtgcttgtggcacaagcctgactaagttcagtccccagaacccccttaaaggtggaagaaTATGACCGCTGG

>chr1:180364316-180364516
ATTGCAGCGTACACAAGAAACTGTCAGCGACCAGTTGTGTCGGCAGCGGCTAGCCTAGATTATATAATGTTTTAAGAGATAAGTCACGTTAGTGCTTTTG
TGGCCATGTATAATTACATTGGAGAACTAATTTACTGAGTTAATAATTAGTAATGTGACTTTATGGCATGCTAACCATTCTGAAGTACTTGTCCTGTTAG

>chr1:180398560-180398760
TACAAAGCCTGTTACATCTTCAATCATGCTGTGGTTTATAAAAGGTTTTCTCCAACTTATTTGACTCATGCTTTTGACACGTGGGCAATTTTACCTTGTG
TGTAGTGAAGTTCCCAGCCATTTCCTGTGTCATTTACTTAAAGACAGTAGTCCAAGTTGTTTGGCATGCTGGCCCAGCCTTAGGAGATTTGAGCTTAGCT

>chr1:180399138-180399338
aatggctcttctgtgtgtattgttgatcttgcttttctctgagttagtcaatcacactttccattcatattcatttcaaaaagggtgttttttttttcac
tcaaagcaacagacacctgactgcatgagaaaaatgtaacctaaagtcacacacacacacacacacacacacacacacacacacacacacagactcatta

>chr1:180428310-180428510
AAGTCCCACATGACTTCTGTGCTTTTCGGGACAGTAGCACATACGATTTTAAAAATAGTTTCTGCACATTACGGACAAACGGGGTCTGTGATAGCTTTTT
TGACAGCAGCAGGCCTGCTCTATTTCAATGAGAAGAAAAAAAAAATGCCCAATTTTAGTCATGCTTTCTGAGAACACATGCTGGCATGAATTCAAGACAG

>chr1:180555462-180555662
AAGAGTTTTGTCCTTAACAGTTCAAATGGTAAGATGACAAATAGAGTGTTACTCATTAAAGCTACACTGTCATTCTGTTGGTTTCCAGTTGACAGGACAG
AGATTGGAAAAAGACATTTTTAAATCATGTGTCTGACTTGTTGCTCATTTTGGTTTTGCTATGGtttgtttattttaaaagagtctaacccagattggct

>chr1:180928050-180928250
CAGCACCTTGTCTGGGGACAGGTTGCTCCCTGACTCAGACTGTGGCTGAGTGCTTGATACAGCAGGACTGAGAGCCTCTTCACGGTTGTGACTACAGAGT
CTCCAAACTGAGTACATGTGGAAAAAGCTCCTCCGGCAGCTTAACTCTCAGAACAAGACTATTCATCACGACCAAGTCATCACCAACCATCATAACCAAA

>chr1:181229208-181229408
cgtgggctgatatcagagctggatctaccagtcttcggctcttagtttccagggtggtggttctgtttccactcATGCTGCTGCCAGCCCATAAAGACAC
ATAACAAATagtggccagattaaaacagccagagtccacatgtagacacttacaggcgtgtgtgtgtgtgtgtgtgtgtgtgtgagagagagagagagag

>chr1:181446978-181447178
GGTGTCTATTTATAACTCATTCAGTGAATCACGGGTATCGGTACCATTCAACAGCTCGGCCAGAGGAAACAGTGTCTGCCGGTGATAAGGGATGGAACTA
GCCATGGGCATGCTCAGAGTTTCAATCTACCTTTCTATACTTCCTCTGGTAGGTTCAAGCGTGGGGCATATTTCTATAGCACTTATTCGGTCTGAGCTGG

>chr1:182543401-182543601
TAATCCCTGCTGCAAGACATTAAGAAGCCGAGACCTTCATCCGCTGTGGTGTTTAGAGGTAAAACCACAGAAGTGGTTGGGATGAAGTGAGAGGGCTGGG
AATGACGCCATGATTGAGGCCCAGTGGCTTTAAAAGGAGAGAGGAGGTGCATGTGTGAACTCTAacatacacacacacatacacatgtatacacacacac

>chr1:182944728-182944928
ACTAGTATCAGGAATAAGGTCAGTAGAGCAGGGGAGGGACAGAAGAGGCAAAAACAACACAAGCAACACGTTTACCTGGACAGCTCACTGACCTAAGtga
ggaagtctgaacccagcctctcatgcatgtgaagcaagaactgagtcatactgagtcactcacccaacccTTTGGTTTTTAGTTCTTGCTCCTAAAATAT

>chr1:183264263-183264463
ggttccccggttctgcggcatggctcatttgttccatgtaagagcaggaggtcactcatgtggctacatccgctgggaccttggttggagctaggttctg
aaaaaaaatggtcggtgtttctttctcagaaatctcttttcatatggcttctcatgactcctaagtctggcttcttaacagcctggagctttccaagaga

>chr1:184271459-184271659
CTACTCTGTCAGCCTGCCTACTCTGAATCTAAAGTCATCAAAACCCAGACTTCCTGCCAGATTTCTTCTGGGGAGCTCAGACTCATAAAGTCTTACTTGA
ACATCTTCATTACAAGTATGACTGTAACCAAGAATGACAGAGCCTGGATAGTACAACGTGTGTGGAGAAGAGAAACACTGTGATGCAAAGGCAGGGAGAA

>chr1:184277956-184278156
aggtcttgctgtataccccctgactagcctaaaactgttggccatcctcctgcctcaacatctggaatgcATCACCACACTCAGCTTCCAAGTTCATAGA
GTTGCTGCTGTTTGGGtttttttttccctttgagacagggtcttgtgtagcctgggctggtcttgaactcacggcgtaggcatggatgaccttgaacttc

>chr1:184441310-184441510
CTTTGATTCGCCTTCTCTTTTCTCCCTAGTCTTTTAATTGCTCATAAAAGCCTTGTGAAGTCAGTTGGAGCAGGAAGTGAAAACTGAGCTCATCTGGTCT
ATCGGGTTTCTTTTGAGTCATTCCAGTTACCGTGCGGAAGCGGAAGTGATTGAACCCGCTGGCTGACTCAAGACTGGGGCCCAACTGTGGATTCTGCTTG

>chr1:184451897-184452097
TGACAGAGTACTACTGAATGCTGTCAGAGGGGAAAGTGTACCAATGTGTTCTCACCAGAAATCTCCCAGTAAgagctgaaggggtaaggtagtcattaag
acagcttgctatcgctgttctgtcagatgactgtagtttggatgctagcacccagatcccaaggctcacagatgcctgtagtttcagctccagggaatgt

>chr1:184534468-184534668
TAGAGAACAGTCATCTATGCCAACACATTTCGAGCACTTTCTTATAGCTACCAGAAGAAAAGGATCTCGCTGTGGCTTTCTCAGAGCTCTGAGGAAGAAC
TCGGCTGGCCCTGAAGCCCCTTGCGGTTCTGACCCACTGTCTGCCACTTACTGCCTGCTGTCAGTATGAAGAGCATTAGAAGGTGTTAGAATAATGTTGA

>chr1:184563056-184563256
AGTCAAAACAAATGAATACATGTTCTCCTTTTTACTTCCTCTTTTGAACAATTTTATGACTGAAAAAAAAGAGACAGTTTACCACAGTGGAAAATACCTC
ATTTTTCCATTAAAAGCCACTCTTCTGCTTTACACAGCGATCCCATCCATCTGTCTGCCCATTCGCTTAAAAGGAGCCCTTCTGAGGAGATGCAGGCAAG

>chr1:187217032-187217232
TTCTTCATTGTGCTTTCTGTCTCCTATCATGCATAGATAGCGCTGTGTATTACTGGCTATTACTTGACGCGCTATTACTCTAAACTGGAGTTACTTGCAG
TAGTGTTTTTACTTGCTAAACAACTCATCTTTTGTAATGAGTGAGACCAGAATATCATTAGCACCTATCAGCTGGTGCTTTTGAAAGAAAGTCTTAAAAT

>chr1:189718832-189719032
ATAATAAAGGACATGTACCCACCCTCGGGATGGCTCTTGAGCCAAGCTCACCAGTTCTCTAGCTGAGGACCTTCTAAGAAGAGCTGGCCAAGAGACCAAA
GTTCTACAGCCTTAAAGTCCAAGATCGAGATGCTATCGGGAGGCTGATGAGATTAGTGGCAAGCagttctgaatttagcacccatctaagagctgggtgc

>chr1:191104674-191104874
AGATTTGACCAGACACCAAAGATGTCAGACTGAGAAAGGATTTTGAGTCAGACAAGGGTGGGAACATCGGCAGCCCTGAAAGCCTTAAATGTCACACAAG
CTGACAACCGACTTGAGCAGTGTGATTGTGGTGAGTGTTGTCATGGGGCGGTCGATACTGCACGTTGGCAGAGAACGCTGGGGAAGGACCCACACGGTTT

>chr1:191369744-191369944
GTGATGGCTGTAGTAGGGGGATGGCTGTAGTGGGGAATGGCTGTAGTGGGGGATGACTATAGGGGGTGATGACTGTAGTGAGGGATGACTGTAGTGGGGG
GATGGCTGTAGTGGGTGATGACTGTAGTGGGGAATGACTGTAGTGGGGGATGACTGTAGTGGGGGGATGGCTGTAGTGGGGGATGGCTGTAGTGGGGGAT

>chr1:191569714-191569914
TGACAAAGCCTTCTTCATTAGCAACTGCTAATATATGCTCCATACTGGGAGCTGAAGAGAAACAAAGAATATGTAAGAACTTTCAAAATGAGTAAAAAAG
TATCAAGTGACTCAAAACAgggctgagagatggctcaggtcaagagtatttattgttcttttagaaaactagggtttgccaggcagtggtggcgcacgcc

>chr1:191609544-191609744
gctcagcctgctttcttatagaacgcaggaccaacatcccagggatggcattaccacaatgggctgggcccttcctcattaatcactaattaagaaaaaa
attaccctacaggtatgtctacaacctgatcttacagaggttccctcttctcaaatgactttaacctAACACAGCTATCCAGCATAcatggtaattttaa

>chr1:191631539-191631739
acatatacaaacacacacacacacacacacacacacacacacacagagtctaaggatagAgcttagcacacacaaaggtgtgtgtttgatccccagcact
gtgtaaactgggtgtgaaatgactgaggagatggaggcaggaagtcgggagtccagagtcattcttactgagtgtgaggccactgtgggctgcaagagac

>chr1:191662336-191662536
gcagagctaaattagcagtgaatcatatctggaagcaagagcggcagcagctggaaactgactcacttatgacacgctgCTAGGGAAACGCCCACCCAGA
TGACTCGGGGCCCAGTGGCACTGCTGTTGGGCCGCTGTCAACCTTCCTGGTGGAATACTCAAACCAGAATTCTCAAAATTTGGTTCCACCTTAGCCTTGC

>chr1:191673706-191673906
CATCAATGATATTTTTGAAATAGTAATTGTTATTGAGGATCTGAGTGTGCAGAATGAGTAACTCAGGTACATGACCCACCTTCAGTCTCCTCATCAACAA
ATGGTAGGAGAGAGGTCCAACCTCACACTGCTGTGAGGATCAGCTGTGGTAATACTGAGAGTTATCAGTTAGCATTGTGCTCATCATAGCATATGATGAA

>chr10:4001561-4001761
tgtgtgtgtgtgtgttTAGATTCATtcttatgtttcccaggctggccccaaacttgctttatagcagcagttctcgacctatgggttatgacacccttga
ggttcaaatgacgctttcacggaagccatctaagaccatctgcatatcagatacttatgattcataacagtagaattacagttatgactaacaatgaaag

>chr10:4389096-4389296
CCTAGCACAATGCTGTACACTGACTGTGCGTCCTAGAAACCTCGAGTGAGTGTGCTTAGCAATCCAGTTGTATGTACACCTACTGATGACTAATTTCTTC
GAGGATGTAAACATCTGTGTAGCTGTAGTGTTGCCCAGTGTGAGTAACAGATCCCGTGGATACCTGCCTTGAACTTTCCTAGCCTTTGATCAGCTAGATG

>chr10:4900388-4900588
CTCAAATATTATGAGTTTAGAGAAAGGGAAAAGATCATAAATTAGATGGGAGGAGAACTGCGGAGACAAAGCAGCTCTGAGCTGGTTATGAGTCAAGCCT
GTTCGGGTTTGAGCACTGCAGTCAGTCAGGAAACCATCTCAGGAGAGGAAGTGATATGAACAAAAGCTTGTCTTCGTCTGGCCTGCTTCCTGCCTTTCGC

>chr10:5537378-5537578
TGTTTCAGTTTGAGATATTGTCACATAACACTCATATAAGAAAAGACAGTCTGGGTTTGGGTATTGCTTTGTAATCAGTTGTATAAGATGGTACATTAGG
TCAGAGCAATAAAGGGTACAATTTAATATCTGAAGGAATTATGAAAGAATTAGAAGTGTCGCAGGGTGCCAGGCTCCTTGGGGCCTATATTATGCTCACA

>chr10:5967796-5967996
TGATGAAAATTAAGTGCTGAGTCATAGAAACATCTGGGCAAAACTGTGCATGACTCAGTACAAAGTCATTACCACTATTGAAACTGAAAGACCATGGCTT
CCTGACAATGAGTCACAAGTACCATCTTCTGAGGCAAAGGGTCGTGGTCTCCTTAAACGTTCTCCCTTGCATTGTAGTCTCTCCATGGGCTTTCTATAGA

>chr10:6987569-6987769
CACTGCTGCTGCCTTTGCCAAACCCTATCTTGCTCTGTCATAAACTCGCAACACCTCATACCCTGCCTCTCCACCTACAGGGTAGACCTTGGACAGTCTG
AGTAACACTCTGCTATGGCTCTACTTCAAATGTGTCAGCTCGTAATTGGCTCTTGACAGCCAGACTGAGCCTgactgagacgtcaggacaggactcatgt

>chr10:7474208-7474408
aggtcagctttgagtgtccacaggtctttagttgcacctactttgttcagtcaagatctctaaagttaggagctccgggattctaatagactggccagct
ttcaaaatctgtggatgttcctgtgtccaggattataggcacaaatcaacatttctggagttcttcctgggtctatggaagatgaaatgtaagtcctcTC

>chr10:7631046-7631246
ACGCAACATTCAAGTCAGTAAGATATGCACACTCCAAGCAACACAGAGATAAAAGCCCATTAAACCCCAAGCCAAAGCGAACTGACAGCAGTCATTCCGA
GCATCTTTGATGCTTCTCCCACACACAGAAGCAAACCACAAACCCCAAGTTGGTTTTTTAACCCTAAAGGTAAAACTTCTCCCTTTCGAGGCAAAAGAAT

>chr10:8007874-8008074
AGAGAGGATTTGGCAGAGTTTTGaagagaaagtctctgtctctctctctccctccctctgtgtgtgtgcatctctctctctctctctctctctctctctc
tctctctctctctctctgtgtgtgtgtgtgtgtgtgtgtgtgtAGAAGTCTCCAATGGGACTAGACACTCCTATTCTCCAGTCAGTTACTGACAGAGTGA

>chr10:8020814-8021014
gagggagggagggagggagggagggagggagggagagagagagagagagagagaggaaggaaggaaggaaggaaggaaggaaAGAGAGAAAGGAAAAAGG
GATAAAAGAGCAATATTGGGTTCAGTGGCATATGTGCACAGCACAGTCATTTCCCCTCACTATCCTATCTTCTCATCTTAGGGTACTGCTCCTGCCGTAG

>chr16:51316623-51316823
TTAAAATTTTTTTCTTTTACTCATTTAATCTTCAATCAGGTTTTCCTGCCACCCAAATGAAGCTGTTGATTCTATCTTCATGGAGCCAAGAGTGATGACT
GTCTCCTGTACTTCAGGGAACACTGCCTAATAGTGGACAAGGTCAGTTGTACTTTTTGCTTTTGTGACCCCTTAAAGAAAATGAGTCACAGTAGCCTTGC

>chr16:51457050-51457250
GATATTACACTTGTGATATCATGCTAGCATTCCAAGTGTAAGGAGATTTGAGGCATTTTGGTGGCAGAGTGTTGATATTATGAGTGCTCATCTGTACTAC
GGGATGAGTTATCTCAATACTTCTTTCTGAGTCAAGCTTGGATAAAGGTCATCTCAGGGCAGCAGAGCTCGGGTCATGTTTTAGTGGCCCACAATCTACA

>chr16:51463013-51463213
ACACGGTGATGCCAGTCTGTTGTCAAGGCTACCTACATCACTTCTAGTTTCAAAAGATTCAGTTTCAAGAATTATTCACCTCCTGAGGAAGCCAAGGCAA
GCTTCAGAGCCTCTACTTGGTTTTACTGGTGTCATCTTACTTTGAGTAAAAGTTGATATATGAGATCAAAGGATTCTTCTCAATCAGTTTACTTTCTAAT

>chr16:51747056-51747256
ctctgttaacagatatgtgatattctctctctctctctctctctctctctctctctctctctctctctctctttctctctctcttcagtagtgctacaac
atacaggtgggctataccaagtacatcatagtcatttgaacctgagccttgtgaaaccacagtggtcaacctgccacccaagacagctacttagtgacta

>chr16:51763448-51763648
ACACACATCCACATACTACATATACCACCTCCAacaaacacacacacacacacacacacacacacacacacacacacaTGCAGGATATATGCACAAGAAG
TATGAGCATTTCCAGTGTGGTGAGATTTCAGAGAGAGGAAGGAAAGGAAGGCAATCATTTTATGTATATGATTCCATGTAGATATCAGAAAGAAAACATC

>chr16:51814124-51814324
agcatattgtgcagcctatagagcacacaagaggttagattgtatccttttcaggtgagattactgactcattctgagtgtcttctaggcaactcattta
gcctgtttctttgaggcagttctgctggtctttgcttcttacactcaggcttatctgagaatcttctctgcagcttggcctgtctgagagtgattctcat

>chr16:51862688-51862888
AAAATAATGGCAAAACCTCATTCATGAGGCCACTAATTCCACAATAAGGTCTATTCTCAGGAACTCATAGCCACCTCAGGTCTTATGTCTCCATACCATT
ATATTAAGGACTAGAGcagtgattgtcaacttgtgggtcctgatccctttggtggtcagatatcttgcaaaccatatatttccattatgattcataacag

>chr16:51911782-51911982
CTCTTCTAATTGATGAAACCTAAAGGAACTTTGGAACaaaaaaaaaaaaaaaaaaaaaggaaaGGTCTCCAAAATGGGGTGAAATAGCTAACTTGGTGAT
TTAAAAAGTCCTTCAATGTTTGTAGTCATTTCCTGGATCTAGAATGAGTATATAGCAAAGTCTTAAAGGTCTGTGTGAGTCATTTCATATTTTTAATTTA

>chr16:52056436-52056636
TTGGTTGAGAGACCTCAAATGAGAGTAAATGACTCTAAAAGTAGCTTGAGTCAAGGTTGCCCTGACTGTAGAGCCATGTAGTAACTATGTTGGACCTTgt
ttctgggaaacagtcagctttgcctttgctgtaggaaggaaacgtgtaaattaattggcaggactatggtccacgaaatcctatttacaaaaactgtgct

>chr16:52074569-52074769
acacacatatcacacatatatcacacacagcatatcacatacacagtgtctcacacaatacaaatatacatatcctatgcacatttcacactgcacacat
attacatgtcttaatcacattcacacatatcacatatgcatatatcacacatcacaaatatcacacatatcactcatgccacaaatactacacatatcaa

>chr16:52094694-52094894
CCCACAATGGTATTTTATCAGAAGGTTCTGAAGTATCACCCAGCAGAGACTTACAGGATTAAACTGGGGTGTGGTGATTTGGGGATCAGCCATCTGATGC
TGGTATTTACAAAAGTAAAAAGTACAGACTGTCCCAGGACAAGGCCTTCAAGTCCTGTGGTGAGTCTCTCTGGCGATTGAGCAAGAGGGGTGACAAATGA

>chr16:52180043-52180243
GTACCTCCTGTGCTATGACTCAGGAACAGCAGCAGAATGGAAGAGGTAGCAGGAATGTGGAGTCATATAACAGTGTAAATGTGTGTAAATGGATGCAAAT
GGCTTGGTATCTTTCCTTTGGAGCCAGCCAGATAGCTGTCCTACTTTGTTCCTCCGGGACCCTGGAGGAACACAATGAAAATAATATCTTTCCCTTAAGA

>chr16:52230136-52230336
GCTTGGTTCTGGATTTCCTTTGTGAGTTTTATGTGATAATCAGATTCTCATGAAAAAAATAGAAACTGAAAGCTGCAACATGAATACAAGTGCCTAGCTG
CCAGTCATTTCAGACAAACCATGGAAGGGTGTGGGTGAGACAATCATTTCTAATGATTTACAATAACGTTTTTATTACTGTGGCTTTTTCCTCCTAAGCC

>chr16:52418696-52418896
GGATGAGTCAGCACAAACACAGTACACAGCTCTGGCCTCACAAGCAGGAAAATGGCAGTCTCTTGGTACCAGTAGGTCAACTATTTCCCTAAACCATTTC
AAATATCAGCAGCAGCAACAAATCCGTGAAGAAAAGCATGATAACAATCTCGCCAATATTAAAATGACTCATCAATAGTCTTTCATAGAATACTGATTAA

>chr16:55546984-55547184
ATGTAAACTCCAGAGCTCAGTCAAAAACAAGTAATGTGATCCTCTAATGCCCTTCCCACGATCAACCAACAGAACAATAtttttccctattcaatcaaca
actttcaaccttttcacataaaggaatgcctgatggcttctctctgtcatatctctactgccagcatcactaccatgtgcttcggagccatcattgagta

>chr16:57500764-57500964
GTTTACAACTTCATTTCATCTTTATCAAGCCTATTCCTACTTTTGTTTGATTTTACTTTTTCCTACAAGTCTTTTAAGCTTATATAAGATAATACACATG
GCACACTTAAATTGGTGTCTGACATACAGAATGACTACATGCCACTTCAACAGATTGTCAGTATCTCTTTCTGCACTTCTACCCAGTGGTTTATAGATGA

>chr16:57528442-57528642
tagaacttgcatacatACATTTCTAGAGACTGTAGCTGCTATTTATAGATGTGTCATTCCATTACTATGAGTCCACTGATGTTGTATCCAAAACAGACAG
AAATAATGTAAAGTAACAGAGGTCAAAGTGTTGGTTACTTCCAAAAAAGGAAAGCAGATAGAAACGGGAAGTTTAaaaaaaaaagaaaagaaaagaaaag

>chr16:57599000-57599200
TGAGACTTTAGAGGAAAATATAAATCATTGTTCTGGGTACTTATGAAAAAGAGCAATAAGTTATCATCTCATATGGCATCTTTACTCACATCCCTTCCCT
CAGGGTTACACACAAAAACTGGTAGATTCAGCAAAAGCTTTGGACCAGGAGTCCAGGAGGATGACAGTAACAGAATATTGCATTTAGTCACCAGAGGATG

>chr16:58534866-58535066
CTGGCAGGTATGTATGACTGAAATAACCCAAAATAAGAAAGACAGGCAGGAAGCCAGGTTCAAACCCAGATCTGAGTCAGATCAAAGCCACAGCAAGTCT
CACGTGACAGAAAACAAGCTAGAAAGGGACTGAAGCTTCTCACCAAAACCCTCAATGGATTGGGCCTGTAGATGTAGATATAGATATAGATTATATATAT

>chr16:58722460-58722660
GGCAACCTGAGGTATGACGTGTGGTGAGAATATGAGTCTGAGCCTTCTTCATGATGAGAATATCCATGGTGGTCTGATAGTATCTCTACACCTACATTAG
GAAACCTATGGGGTGTCTTAAGATAATGATGATTTAGGGATTTTAGTAACTCAGAATACAATGTTGGCATAAAAGAAAACCCACAGTAAAGGCTGGCTAT

>chr16:75709788-75709988
atgccagagtggtatactttAAACCCCTTCACCTACATACATTTGGTGACTGAAAAATAAAATCAAAGACAATGAAACTCATTAGGAGTCTTGCTTTTCT
CTGCTCCTCTCCCCTGTTCGTAATGGGTAACTGTGGAACCACTGATGAGTGATTTAACACGAAGGTAAAAAAATAACACACTGTGGGACAAATGTGTCAT

>chr16:75920944-75921144
CCCCACCCACCTTCCAGGATGTGGTCTTTCATCCCTCTTGAGTGAAAAGGATGTGGCATGTGAAGTCAATTCAGAAAGTTGTCACGTTGTGACACACAAC
TTTCTGGTAGTGTGTCCCTCCCAACTTCTAAAGCCAGAGTGCCTATCTTTACTGCTACCTTGATATTCTTGTATTGTCACGTGCTGTCATGGTATTTGAC

>chr16:76149718-76149918
ACACACCAACATGACTGAGTCAGGTCCGACTCATCATGTTGACTTCCTGTGAAATGAAACAGCCTTCCCAGGACATTAAATGAGTGATTTACAAAGCCCA
ATGCTGGCAAATGCTCCCTGGAAGACGTCATTTCAGTTCATTCAAAGCCAGTGTCTGCCCATAATTGTCTTTTGTGTAGTCTCTTAGTCAATTATAGACA

>chr16:76334414-76334614
CTTAGGAAAAAAATCCTCTTGGTCTGTAGGCAGTGTAATCTTGTATGACATCTACCACATATCTCTTAAGATTAAGAAAAAAGTTTACAAAAGTTTGACA
GATGACAAGACCCAGAACAAaagaaccctttcacaggtgtcatccaagaccaccggaaaccacagatatttatatcacaattcataacaatagtgaaact

>chr16:76541253-76541453
TTCTCCTTATTAGGTCTTCAGATCAGTGCCAGTGGAATGCATTGGGGAATGCTAGCTTAGCATCGTCTTAGCAATGTTTAGCTCTGTCTGACCATGTTTC
CTCCGTCCCAATTTTAATCCCTTCCTCTTTCCTAACTTCCACCTCTGGGATTTTTTAAATTGAGTTTGCTGACACTAACTTCTCTCCCCAAACACTCCAT

>chr16:76679055-76679255
acttagcatggtttgtgtggtttcaaactatagtttgtggccagttgttatagcaacaatggaaaaACATTATGAATGGCAATATGAATTATCATTACCT
TTTTAAATGATCATTTGAGTTAAGAAAGCAAAACGGATGAATATGTCTATTTTAAGTAAGAAGCCATTTCCTTCCCTTACATTCAACCCTAGAGATGTAT

>chr16:76762122-76762322
ACTGTGAGCAAAACAGAAACAGATACATGCCTCATAAAAGGAACTGGGTTCCTGATCTACAAGTTTGTTAAAGTGGAAATATGCTTTACCTTGTTGAAAA
ATGAAGTAATATCAGAAATCATAAATTACTTCATGGGATATTTTGAGATAAATATTATTTTCAGTATTTAATTCTTATAGGTAAATACCTTCCATGTCGA

>chr16:78237074-78237274
TCTGAACCGCAGGATTTCCTAGGGTTTAGGTTTCCAATGCTTCACTCTGATTTCTTGGGGTGATAAGTAAGCTTACTCATTTTGAAACGCCTTTTTTTTG
TTTTGTTTTTAGTGGTCACCCTTAGATAGCAGCAAACCCTTAGATAATTTTTCTTATGCGTAGGGCAGGGAAGAGATTTGCCTTCGATTGTTACCTTTTA

>chr16:84613803-84614003
taaggtagacaacctctgaacctacagcattctaacctctccacagtactgcaattttgatcagcttatctgtctcttctgacacagctttctcttttca
ggagttgttcataTCTTGTATTTAGACTTTCCTGGAATTAAAATATATGACCAATGTCACTCTGAATGATTCTGAGATATTCAGATTGTAGTTTCTAGAC

>chr16:84680804-84681004
TTCCTGGAAGTGTGGGAGGCTCATGGTAGTCCAACAGATATGGTCGATGTCCGGACTACATTCCAGGAATTAAAACATCAAACAGAAACTCAATAAGTAA
CTGTGTCTAGACACGGCTTTTGTTTTGTTTTCTGGGTTTTTTTTAAAGTGGGGAGCAGGGTGTATTCATGACCACGTGTATTTCGGTTTGCACAGAGTCA

>chr16:84709914-84710114
ATAGAAAAGGTCTACAGAAAACATGCAGTAACCTTCATGTGGCCCTGCTTTAGAAAAGCAGAAACTGAAATCGCCCTCGAGGCAAAGGATAAGTCTTTAC
ACGAAGCACTATTGAGATACGTTTTAATGATGCTGTATAAAACAGAGGTTAAAGTGACAGAAAACAACCAAAGCTTGGTTAAAACCACTCAAACCGCTCC

>chr16:89973190-89973390
GCAGCCTGTGGGAAGCATGGGCAAGGGTTTGTTACAAAGCTCCGTCACGTGAGTCATCACGGCGTCTACCAGAGATGCGTGGAGAAGATATGGAACCTGA
GCGAGCCAAGTTGGGTAATGAGCAAGACGATGAGTAACGCCCTGGTAGGAAGTGGGTGAATGTGTTCTCTGGGCCTGTTCACTAAAGCAAGGTCTGCAAG

>chr16:91056518-91056718
CATCCTACCTACCCTCAGGGACTTGGAGTTACTTCAGTAAGCACGCCCCACCAACATCCAGTTCCTGCCTACCTGAGCATGTACAACCCCGAGCAAGCAC
ATGCCCTCCTCCCACTCTGTATCTGACTTCCTGGAATACAAAGACAAGCAGTTCCTTGTAGGAGTCAGCTACCCACCTACGCACGCTGACTAACCAGCAC

>chr16:91366521-91366721
CTTCTGCAAAGACACTGTTTAGATATAGTCTCTAATCGTGAGGGCAACACCATAGGCTCCCAGGTTAACCTGCTGTTCCATGAGTGCTGCATCCATGAAA
ATATGGCTGGCAGGTGAGGACACAGAGCCCCAGAGAATGGTACTGAGTCTGAAAAAAACATCAAAAAAAGGGAGGGTGATGAGTCATTTGAAGACTCTGA

>chr16:91490266-91490466
TCCCCGAGGGCCATGATGGGCCTTGAAACAGGCCCCCAAGCAACTGTGGTTAGTTTTCCTGTCATTTCCAGCACACACAGTGGTTTCTTTTTCTTTTCTA
AATTACAAGTTTAGCTCATggactggagagatggctcagtagttaagaacactggctcttcttccagaagtcctgagttcaattcccaataactacatga

>chr16:92098240-92098440
AATAGAATAGCGAGTTATGAGTTATGGAGTTGGTTCTGAGCCTATGGCAGGTTGAGGCTGACAGTATTGTTCATCAGCCTGCCAACCTGTCTGCTGGGAA
TTCACTTTCTATCTCAGTCACTGGCTTGGCTGATTTGTGGTACCTTTTAGGGTGAATGGACTGAGGCCCTGCTGGCACAGAGGTTggctacatagtaatt

>chr16:92748477-92748677
CCACAGTTAACTCTGGCTGAGTCACTTTTTCCCATCCAGACATCTTGGTCTTGGTCTACTTCATGTGGTAGGACCTGAGGTTTCACCCCCTGTCTGAGGA
TGCTTTCCACCTCTGTTCTTTCCTCCAAAGATAACTGTCTTCATTGTGTTTGTCTGTTTAATTATTTGCTTGGTGCAACCATCTGTTTCAGACCTTTGCA

>chr16:93057333-93057533
TTGGTTCTTTGGTAGGGACCTCACCCCCAACGTATTCATGTATCACGGTAGATACATGTAGGTGTCAGTGTGGACTCAtatttacattagtatgggctta
gataattatcttatgaatgggtttgactcaataccatcttctgttcttcctcaggttgttctctttctgacagaaggagcaggttcaggggttccagtgt

>chr7:92248825-92249025
GGTATGCCACGTGTGAGGTCATGTTTTAAGTACCATGAAATCCCCCTTGTTTGAAACTCAACGAGTTGTCATAGAGTAAGAAAAAGACAAGAAACATTTT
CCTTGTGTTTAAATTATGCTAGCGTAAAGAAAGAAAAGGTTTCTGAGAGTAGATTTTATTCTCATAACAACATGTTATGAGATAtgagatgactgtatgt

>chr7:92441724-92441924
AGTCCTATTTGGAAATACTGTGGTCCCAGCACTTTTGGTGACTCTGTATCCAGTGTATACCAGTCCCTCAGCAGACACTTGTGCTGTCATTTGGTCACAA
GAACAGGAAGTCTAGAGTTCTTGTCACTATGGGCATGACTCAGTGTTTGTACAAGTTGAGTAGTTAGAGCTACATAACTCCTCTGGGATCTGCTCCACTC

>chr7:92642110-92642310
AATGAGAATTAGAAACTTGTCAGTTTGAAACATGAATACCATTAGTCATCCTAGAAACAATACTATCCTCTGTAGATTTCACCCATGTCAACTAAGTTTA
ATTTCAGTAGTAGCTCTTATGTCTTCCTACTTCCTGTCAACCCAATCAGTTGTACCTAGCCTAGGTACCCATATTATATCCGGGAACAGttttgtatttt

>chr7:96920761-96920961
gacagaaatgaaagaagatagagacaaatccacagtcataactggagatgtcaacatgcatgcctttgttagtcatctgtagaattagtgggcagagaat
cagtaaggtggtaaaacaactgtggcaaccatcaaccagcaagacctgattggctcagttctatgccaaccatcaatcaacgagatctgattggctcagt

>chr7:96951360-96951560
ATGACCCAACAGTAGCTATTTCTGAGAAACCTGAGACAGCCCTTGCGCCTTAGCCCCGCCCACCTCAGCTCCTGCACCGCCCCTACCGGTGCGGCGCCTC
ACGAGCTCCCGGACACAATCACGCATGCTCAGACTCCACCCAGCGTGATGACGGAAGAGCGAGCACGGGGTGACGTAGCTCAGTTGCAACGTGCTTTAAG

>chr7:97042132-97042332
agagaggcccacctgcctgtgcctctacctcagcccccttggaacttgggttaaaggcgtgcatcattgtgtttggcCATGAACTTGTAATAGTTTCTTT
CATTGTGATTGTGGTAAGCCCACAGCTgagtcatctctgaaatttctttctcacagtgaagtgcaaatcattactagattctgacattttacattctgaa

>chr7:97067418-97067618
CACCTCCAAGTGATAATCCCAGCAGTTCAAGAGTATGATCTAAAAGGATGTTCTAAAGTGTATATGTTTTTTTGAAATTTCCGTTTGACTGTCTTCTTTG
CTGGTGGCAGTTGTCATGTTTCTTTGATCTAGGAGAACGGGGTGGTGTGATTCATGCTCTCTACACTGTACTCTCACGGTCTGACCCATCTCAGAGACTG

>chr7:97507002-97507202
TTTTGGTAGACTAGGGGGAAGAGTAAGGAAGGACGTGTGGTGAATGAGAGGAGATGAGCAACTCTGGTTTCCAAGACACATTGCAAGGTGCAGCCTGTGA
TGTGGGACATGACCCACGTCCTTATAGACTGATACTTGGATCCATTGTTGCTTCTGAAATGACCATCCATGAGTCATGGGCTCGTTTCTAAGATGTTTAA

>chr7:97871636-97871836
GAAATAAGTGGGTATGGAAGTAAGGTTCAGGACAGTGTAGTACAGACAGCCTGGCTTCAGCGACACTCATTTTGGTCACTGTCATGCCTTAGATTCTCTA
TCTACAGTAAAGGAACTGGAGTGGTTAACTGTTATCCCTGTTTGACTGTAGTCTCTTTCAGCTTTACAGTGCTGTAGAAATTCTAACCTTGaaacctgag

>chr7:98674291-98674491
cagttcaaggtatcacatccacaccctccactacaccgcagcaggagggagatcactctctgtctcatttctaagagtgagaaagtctttcctagaagcc
tctcactgattctcgacatcacattgttggccagacctgagtaacaactcatgctttaagccaacagctgacaagggagattaggatccccatgattagT

>chr7:98692879-98693079
TCGCCTCCATCCTGTCCCCTGACTCATACTCTGCTCTCCACTCCGCCCTGTCTGGAGGCCCTAAGACATGGAACTCGTCATTTCCTGCCGGGGTAAATCA
CAGACTGACGTGTGATACTCGTTCTTAGTTTTTACCATACCCCAGGTATAGATGCTCACATCCATCAGGGTGGAGGGAGGCCTTTCCACAGGGTGGCGCT

>chr7:98696178-98696378
GTAAGACAATGGAGCACTGAACTACATGCCAGGCTTTCTGCCCTGCGCCTCGTGTTATTCAGCCCAAGAGTCGCATAAAGGTGCTCTATTTTTGACTCAT
TTCCCCCACGTAAATGGATGTGCACACATATTTttttgtgtattaccatatctgtctagaacagtgacaggcttgtataagcacggagtatttgttgaat

>chr7:98797461-98797661
CCCCATCTACACAAGTTCTTTGAAGTTTCTGGGAGGAGCTAAACACTACTCACTTTGTTATCCAGAGCAAACAGCCCACAGCAAGGCAGGCAATTCATTT
CTGTACTAGAAGAGACCTCAACAGCCACATGGCCCATGTGTTGGGGAGGCCACCTTAGCCAATTCTCCACAGAGTTAGAGTCACAAGGTAAGGAACTGAC

>chr7:99087066-99087266
ACATAACTAACATCTCAGCTCAGCCGCTCTCTAGACCCTATGGAGTGCATCCTCCCAGTCAGTTCCTGCCTGTACTGTGAGATGGAGAACAAAGCCACCA
CCACAGTGGTTTGTGGTGAGTGTAAACAGGAGGCAGATGCTGAGTCCCCGCCACAAGGATGCTGCTCACAGAAGCTCCCGGCTAAGAACAAACGGGGCTC

>chr7:99310600-99310800
GTATCTTGGAAACTAAAACACTTAACATTCATTATCTCATCAGTTCCTTATCTGAGGTCTTCGTTTGGTTTACTTCTTGTTCTGTTTTTGAGTCTTACTG
TGGTGTTCAGGTTGATCCGATTCGCTCATGTCTCGGTCTCTGCGTACTAGAATCACAGGGTTTGGCTATTATCACACCTGGCCTTTTTTTTTTAATGAtt

>chr7:99401538-99401738
GCCCCtgtcataagggctccatgagtcaaaacaggaaatgtctaggacagtgcctaggcatcacatataagcTAGAGCTATATATAGCCCGGCGTGATTT
TGACCATATGCAATTTACTCGTGCGGTGCTGACCGTGGAACCTGGCTGCCAGTACTGACGCTAGTCCTGGGAACAGCAGCATTTCCTGTGGGTACTGAGG

>chr7:99856934-99857134
TGAATATGAGGTGGGGAGGTATGGTGGAAATGCCTATGATTGCACATTAGGCAGGCAGAGGCAGAAAGACCAACCTGGATTACACAGTAAGGCCCTGTAT
CAACAAAACAAAATGAAGACTCTTCCAAATGTCCCTCTGTGAGAACACTCTACCTTTCTGATATCCCAGTTGGAGAATCTTGTCATTCTGTTTTTATACA

>chr7:100230774-100230974
TTTAGTAGATTCGCTTCCCTAGTTTCAAAATGAGTCAGTCAACTCAAGGTCATAGAAACTGATGACTGATTTAAGAATACTGTTTTGTTAACTTGTGGCT
TATGATCCAGATGCAGTAGATTTATTTCTAAATCAGGCATTTGgtagatataccataggaaaagccaaataatccaaagatttttggtgattataaagtc

>chr7:100281794-100281994
tcagAAATTACTCATGAGTCGGGAAAGAGCCTGACAGGAGCCAGAAATGACAAGACCAAAAGGCAGCACACTGAgaaggagggagggaaggaggggggga
aggagggagggagggggcaggggagggGCACAGGATGAGCTCAGAGGAATGGCTGTTTTCAAAGATGCTGCTCCATTTTCCTGCCATCGTACTTATTTGA

>chr7:100444052-100444252
GCTCTGATAGTTATCTGACGTGTAAATAGAAAACCCTGTCCAGTCTAGGACCTGAAAGAGTAAGAACATAAGTATTAGAAAAACAACTTCAGCCAGTCTG
AGGGCATGGTGTGTGAAATATGAATAATATCAGTACCTACTGCACAGTGATTTTATGTTCACCAGGCACTGTATATTGCTCATCACAGTTTTCATGTTCT

>chr7:100840094-100840294
CATCTGTATTGTGCAGACATGACACATCAGATAAGGCATTGGCTGAACCAGGCTTAGTTCCCTGCATATCAGATATCTTGCCCCTGCTATGGGCTCTGGT
CTTCACAGCGTTCTGGCAGAATCAGTCATCATCCCATGTGTGACTCATGTTCAGTGAGCTCTGCTTTTCCATCTTGAGTTAACTACATGACTGCTGAGTG

>chr7:100946618-100946818
accaatcaggaaccaaaacAAAGACTTAAACGATTGTCTCAGATTCTGTACAGCGATGACTAGGCTTAGACACAGTGGTGACTTGTCCGAGGTGACAGTG
AGTCAGTTGGGAGCTGAATACAGATTTGAGTAATGATAAAGTCTGTGCTGGGAAGAAAGGGGACATTTCCCTACCAGAAACCCGAAGCCAAAGAGGCTGA

>chr7:102315332-102315532
tacttatgggggacatcaaagagaaaatatctgctacttggggagataagttttaaagatcctgagataaaaagaaatacatagctgagaatgatgaaag
tggtagtggaaaccatcaaagctgggagagatctactgagtagtttaaaaactagggacggagttgagaatagagcctgaggacctctgatgtattctga

>chr7:102333912-102334112
gaacagactgtcaaagttaatatgaggccaagcagaccaattaagtcagaggctgagagagaatccagattcagtcagtcagccttaagaggcgtttgag
tcagaacagctgagttgaatcagccaactagagctcagaaagaactagaaagggtgagtgtattctctgagactaaaaatattctaggcctagataagat

>chr7:102347536-102347736
TGGCACAACTACGGTGGTTCTCTTTTTTGATTGACATACTGCATACTAACAACTCACACCCCCACCCTGTACAAGCCCTGTCTACATCACCCCAACTCCT
CCTCACAAATCTTTCACTTGTTTTTTTTAGTTTTGTGATTCACTAAGAATAACCAGAGCCATCTTTGAAGCTGTGAGACTAGAGCTATCTATTAGAACCC

>chr7:105487280-105487480
TGCTAAGCAAGCATCTGGGGGGTAGGCGTGTTATTTAGACCACGGTTTCACTCTCAGTTGTGAAATGATATTGGAGGTGTTTGGTGGTTATTTTAAACTG
CTCTAACAGTGGAAATGAAACAAGTGGAGATACGATTCTAACTAAACTTTCCTCTGCTCCATCACAATGTCCGAATATGTAATTTTGCTGGTCAGTGATG

>chr7:106624296-106624496
gtaacctcagaattgaagagcagaaacaagtagatcctaggatctagctggccagcaggcctagtcACAGCATCACATTTCAGTTATTTGCATGTACCAT
ACATTAGTTTACAGACAATTCAACTAACTTCCTCCTAGGAACCTAGCAACAGCAACCTAGCAACAATTTACATCACCACCAGCAGCCAGGTAGGTCTGCT

>chr7:106626403-106626603
CTGCTGTTCTTAAGAAACCCTCAACCACTTTCTCCTGTATCAGTTTGACTATAGAATGGGGTAAAACATCTTAAGTTTTGCAATCAGATGcccagaatgt
atgaggatattccaaagaaatgcttccttgctctggctgttgaagcagaacactccaagggattggaattattcccagaccactttgccagagacaccag

>chr7:110222968-110223168
ACTAACTAACTAGGATTTCATCAGTTCTGTCCCACAAAGCTTTGTCATACTGccccatctccaacaggtggtaaccacggatctgttctagtcttccttt
ttcaagtgtgatatgaattggatcttctgaaaccagcttcctttactcagatgaatgccttagaagttaacctatagtatgtgtattgttattgctaggc

>chr7:110824222-110824422
GGAACTTTTTACTTGCTGTGGTGTGGCTACAGAGGCAAGTAAAAAACCACTCTCAGCTTTCAAAACACTTAGAAAAAGATTACCACTCTGAACTGAGACA
AGGAAAGAGCAGAAAAATCAGACCTCTGACAGGCCTAAGCACTGCTACAGCACAGTGACACTCACACAACAGGCTGGTAACAGAGCCCACTGTACACCTA

>chr7:111109712-111109912
tgatctgccctgcagaagtccatgtatcaaagaacttcaaacagactgagacaaaccacatcctgctgacacaaataagcttggaagtgcatttttctct
agtggagtctccaaatgactacagtcctggccaccacttgcactaccagctcgtgagagattctgaatcagggtttgaagctaggctgtatctgattcct

>chr7:111172112-111172312
CTTCATCTAAGAGGCAAAAAGACCCATTTCCCTTGATGGTTATTGCTGGTTTGTTTTAGAGTCATATCAGGCCATTAGTCATGGATGACCATGGTTGGGG
GTGGGTCCCTTACTGAGGCTGGGAAAAGACTCAGAGTGAAAACTAGGGCAGACTTTCTGAAAGAGGCGGGGCTTGATTGGtgtgatgattaatctcgaat

>chr7:112339828-112340028
AAAAATACCTGAAAAATATTCTTAGCTTCCTATCAGGCAGCATGATCAGGTTCTGATCCTGCTTTGGAGTTGTACCCCAACCCTGAGAGTCCAGGATGGG
TCACTTTGTCAGGGGAGCAGGTTGAGTCAAACTCACTCTGAGGATCACACATTACCCACAGAGATGCAAACATGAGTCACCATCTCCAAGAGATGTGGCC

>chr7:113377906-113378106
atgactattccactcatggattcatagaacccgtggttgccagcatagaaaatggtacaagagtgagtcagtcagtgcgccagcgtaaagagggaggaga
ctcatgagactccaccccaaccctagatgaggcgtggttggcatttgatgcttctagaaaagggagtcccttttcagtggcatagcccacagtcgtttac

>chr10:8339804-8340004
ATTACTCATTCACAACCTATCTTCTCTCAGACACTGCCAAATCTCAACCGTATGCTTCCCCTCCCCCGCTCAGTGCCATTCTCTGTCTAATGCTATCTAT
AGAAAGATAAATATAGCTAATAAGTCCATCTGGGTCTCTCTGTGATACACAGAAGAGAGAGTTAATAATGTGCCTGTCTATTAATAAAGCAGTTAGGATG

>chr10:8505714-8505914
gtgtgtgtgtgtgtgtgtgtgtgtgtgtgtgtgtgtgtgtCAACAGGGCAAATGCCTGGAACTTGTCAACTAACAACAAGCTTTCCGTCAATCTAAGGGT
GACAGGGTAAGCCACAAAACACACTGGTTAGGTAACTTCACATTTCTGGGTTACTATGGTTTCTGTATTGAGAGCCAAGTCATACAGGAATTTGCATGCT

>chr10:10186176-10186376
TAAGCATCACGACTGAGTTGACTCAGGGAAGGAAATAGAACATTTCCCATAACTACACAGCCTGAGGTTAATTGCCAGGATGTTGTTGAACTTCGTGTGC
AGGAAGGTGGTCCTATTTCTCTTTTCTCATCTTGACACTGGTATGAAGGAGTTGTGTTCCTCCCGCTGCTTGGGATGATTTGCTTTTGAAACAATGGATG

>chr10:12875004-12875204
CTGCCAGGCACCATGACCAGCTTAGTCATCACCCTTGCTGAGTGAGTGAGATCAACACAGGAAATCAAACGCTGAAAGGATACAGATGAAACTGAAAGCC
TTTCTTGAGGGTTTTGAACAGCTCCTCCTTCCCATGATGCAATGCTTTTTTTCTCCTTGGGTGTCCTTCTGTCTTGCCGTGTCAGTGAATCCAAAAGTGA

>chr10:12893461-12893661
tggaaacaggttttaagtcaagatgttgacattcttaacagtccagtctgtctggaaatgtgatgacctgcACTGATACTCTGTTTTCTGTCTCTCAGAA
GGGATTTTGGTGACTCACCAGAGCTAGAATGGGTCCAAATGACTCACTGAACAGTGAGGTTTtgtgtatgtgtgcgtgcgcttgcgcatgcctgtacatg

>chr10:12963570-12963770
GGTGTGGTTCTCTAAGCAAAGCCATCAGATCGGTTTCCTAAAACAAACTACCCCAAATCCTCCGTGGGAGCTGTTTCAACGCGGTATCAGTGTTCCTGTA
TTTCCTGGCTCCTGAGTCATACTGTCAAGTTCAAGTGGAGAAGTGTCCATTCTGATGTGTTAGAGAAAGTGGCGACCGAACTGAATAAAACACCTCCATT

>chr7:114081196-114081396
gctccgtgggtcaagtggttgttagatgagtatgagttccagatgagtggatcccagctcctcgctcgtcagtcagggtagccatcagggcaagctaagg
gctcagtgaaaggttctatgtcaaaacacagcaatagaagaaaacacctgacattggcctctggtctccacgggcacacacacatacTACTGGATGTGTG

>chr7:114712460-114712660
TATCTCTCCTCACTTTTGACTTGCTTTAATCACTTCTTCTGAACAGAATTCTATGATTCTCTGGCTGACATTGAGTCAGTAGGTAAAACATCAGCTAGAC
TGGAACTGGGGTTAGAGTCAGATATCCTGACAGTGACTAGAACAAACTGTTAAGACTCAGAAACACCACTTTGAGATTCTGTGAGGAAGGAAATGACTAG

>chr7:115734270-115734470
CCATTCATCATAACATAATTGCAAGCTGTCAGTCAGGACCGCACCCTTAGCTTGTGGCAAACCGCCAACACATCTGTCAGAAGCACTCATAAGCTTCCGT
GTGTCACTGTGTGTCCCTTACAAAGGGAACAAGCTCAGTCACCGATTTTACATTCTCCAAATGAAACAATGACTCGCTTAAAACCACAAATGGAATTGTC

>chr7:116093692-116093892
GCGTAGGAACGGGGGTTGAGGAAGGAAATCCTGAGAAGGGTCGAAAAGGAAAAAGAGCTTAATCGAGATGTCTTTGCGTTTTGGGAAACCGGTGAAGCTC
ATTTCTTAGTCATTTCAGGATAGATATGTCATAGTCCTGACATTGGTCTAAAACGCTCCTCTGGCAATCGCGAAATGTTCAGTCACATTTGGACAAATTT

>chr10:12976656-12976856
CTGTATTGAGTTTCTTTACGCTGAACCCACCGGGCACTCATGTGAGTGATAACTCATGCAGAGACTCTGTGTTGTCATGGTATGACATGCTCTCTTAAGC
AACACTCACCGTGAATCATAAGTCCACGATTTCCTGATAAGGCGATCTAAAACTGTCTTGAAAACAAAATTTTTAAAAAGGGTTTAATAACAAGATGATT

>chr10:13059908-13060108
AGATTAGAGCATTCGTCACTGGGGAGACACTACAGCAAAGAGAGGCACCTATGTCTTGGAAGTGCCTTACCTTGCACTAAGAGGGCTCCTCCCTCTCTTT
TAGGTCGGTTACCTCTGTTTCTAAATCTTTGGGGATGGATTGTAAAGCCATTCATATGAACTGTTGCAGAATGAGTAACTCATGGCGAAAGGCAAGGCAC

>chr10:13468842-13469042
GTCTCACAGTGTATGCAAGGTGAGAGACTCCTGCTAATGTACTTAAACCAACCTTTCAATAGAAGTATGCCAGATGACACACTTTACCCAGAGCCTTAAA
GTTCAAGATCTGTTTCTCACCTTTCACCCCCATAACCATCCAGTAAGCAAGGTATTAACGCTTACTAATCATTTCCAGGTCAGCTATGAGGAAGTCAAGT

>chr10:13831474-13831674
GGGCACATATAATCAAAATATCTAAATGCAATTCTCAGAGATAAGATTTTAAAGTATGCTACCTTAAAAGACCTGCCATCAGTCTGCCAAAACAGGGAAT
TTGAATAAATGATTCAAAATGAAAAGaaaacaaaaacaaaacaaaaaacaaaaaAAAGGACTCCACTACTTTCATTTTCATTCTTCTTAAGACATTCTTT

>chr10:13978351-13978551
TTTCCTTTAGTCTTCAGAAGATGGCCCCAACTGGTTCAGAAATGTATTATAAAAAGGGCCTATGCTTGTTAAGATTTTATAGATAGCTTATCTAGAGCTG
AGGTACCTTGTATAGTCATAAGGTTCAAGCAGATTTGAGCAAGAATAGCTCTAGTATACTTAAGATGAGTGGGAAAATAATGTGTGATATAAATATGATC

>chr7:116493690-116493890
TTGTGAGAGAGTGAGGTAGAGACAGATTGATTGAGTCTGGAGGTAGAACCCACAGGTGGATTAGATACGTGGGATGAAGGAGGGTCACAGCTGACTCACA
AGGTTTCAGTTGAGCAACCAAGCACATACTGTTTCCTGAGATAAGGACGGAGAGAATGTAGAGTAGGTTGCAGAGAAATAGATGCTAAGACACAGTTAGG

>chr7:119801176-119801376
CTTCTGTATGCCTATAGCCATGTCGGTTTGATTTTTTTTTTTTTTTCCAACAGCTGGTGCCAGCTTTCACACCAAAAACAACTAAACAACGTGGTGGTTT
TTATTCTGAAGGGAATGAGTCAGCTACATTTCTACAGGTTCTATTTGGAATTCAGATTTCTCCGAAAGACATTCAGACATGTAAGATAAGAAAAATTTGT

>chr7:120848960-120849160
GAGAATCCCCTGTGGCTCAGAGGCTCCTGTCAGTGTCACTCATTACCAAACTGCTAAGTTCAGCACCTGGCATGCAGCCAGATCTTCAAATGTATTATTA
TTACTCTTACTCCTGTGAAAATTCTGTCAGGTAGAGGATGTTGGAGCCCAGGCCTTTGCTTCTTTCTCATCCCTCTACAGCCTCAAAGCTCCATTTTCCC

>chr10:15327685-15327885
tgcatgcttgtgtatagtgatagaggccagaagagggtgtaggatctcctagaactggagttataggctgttatgagttgctgtacctggattctgtgaa
ataaattcaggttctctgaatgagtggcaagtgcacttaactgctgtgccatctccccagACAAGAAAATTATAACTCTTAATGGAAAGTGTGACTCAGC

>chr10:16996957-16997157
AGTGTCTGAAGTGATTGACAAAGCAAAGCATTAACATCTTTTGGGGAGTACCCAGTTGCGAAATGTCTCACTTCCCCCTTTCATCCTGACTCCTCTAGTT
CTGTAAATGTGCTTAAATTACACTCAGCTTAAAACTCAAGCCTTTTCCATTTCCTGTCTCTGTCAATCTACTACCAACACTTCACATTTTCTTTTGTTCC

>chr10:17155926-17156126
AAAGTCTTCCATAGGCCCATTACTTAATATCTAGCACAAGgtctgcttttgacctttgtatagaagaaattacacagtatgtactcttgagtgtgacttc
tttGATGCAAAAGTAGACATATGAGATGTGCCCATCTAGaatgttccactgtatgactgtaccaaataattttcatgaattcatttgttgtttattggtg

>chr7:122294294-122294494
CAGAGCTGACTGGAACTCGGGAAATGACTGTGCCTGTTTCATGTGCTCAGATGGGTGTGTTTCTATGAGACTTAGGGTAATCCAGCCAGTAGATACTTCA
GTGTCTGGGCCCAGAGCACACGGTTTCCCTCATGAGAAAGATCTGAACTTGCCTTGGACTCTCAAAAAGCCCGGGGCCACTGTTTTTCTGACTATAAAGA

>chr7:122414310-122414510
AAAGACCTCTGAACTTCCGTGGCGTATAAGGTGAGGGCACTTCCTGCCCTTACAAACTCACACACAGCACCAAGCGCCCACAGCCTCAGCTGCAACCTCT
TGACTCAGCTGTGATGCTGGGTTTCTGGGTGTGAAGGTAACCAAATGAGCCAACTTGTTGAATCATTCATCATCCATCCATCCATTCATTCATGCTTTTT

>chr7:122924311-122924511
tttttaaatcaattacatcttcccgacccctatttccaaacacagttgcattctgaagaattgggttttgacatgtgggcttctcagaacccaatttagt
cataaGAGGAAGTAAGACAAGGGGTGGGAGAAGGAGCACCTTCGGGTAACTGCTATGAGTCACTGAGTGTGGCCCCACCCCCACCCTGGGAGATCTGTGA

>chr7:122940472-122940672
CGTGAATACCACACCCAGCAGGATGTTTAGCAGTCAAAGGATAAGCACACCAGCTCCTGCAATTGCTATTCATCTGAGCCTCTCTTGTTCTACCACTCAT
Agcatccgactgaaagcgaaagtgtaaatgtgtcgggggttggtctgaggctggtaggcttttaaatgttaaatactacccccaagatctagttgcccaa

>chr7:125607408-125607608
GTGCAATATGTGTCTGCAGCCTGCTGTATGGGAGGCAGTACTTACCACAGGGGGCTCAGCAGGAGCCGAGCCCCTGTGGTTCCTTCAGGGCTGTTGTTTA
GAAGGTGAATGGAAACATCCGGAGCTATGTATGGGCTGTGGTGGAGGGACAGACcccaaaggaagatgtgactcaccctccttggagagatcaaagacag

>chr10:17978660-17978860
AGTGAGTCATTCCTGCAGAAGCAGCAATGATGACAACGATGGTTAGGATATAGAGAGAACATTAGGGGGACAAAGCTAGATCACAACATACTCATCTCAT
AGTCTATGGCTTGTTTGAAATGAGGCAAACAACTGCTGCTCAGACTGAGTAGGGAGATTCAAGAAGCCTTCATTTTCCTTCAATCTGATGGTAAGGATAG

>chr10:17986485-17986685
ccagccattatgaaaatccgtgtgacagttcctcaggattctgagacgagacttacctgaagatccagctatactaaggcttaggcatacacccaaaggg
ctctccatcctactgccgagatgcttgctgactcatgttagtgctgctctgttcataatagtcagaaattcaaagcagcctagatcctcatcaggggatg

>chr10:19028322-19028522
GGGTCTAAGTTGGGTGTCCAATGACCTTCTTTCTGAAAGAGCATGTCTGGATTTGCTCTCAGACAAGGTGGTAGCAAGGTAGGTACTTGGGTAAAAGAAC
TGACTCATTTAAGTACAAAGAGAAGGCTTATTTCTAAGAACCCTGTATCTCTTTGGGTCCTTGCTGGGATGTTTTAAAAAAGAAGCCCTCTGATTGGTAC

>chr10:19072512-19072712
gttaattttatatctagccagtttgctgaagatgtttatcagctgtaggagttcactggtagaattttaggggtcacttatgtagactatcatatcatct
gtaaatagtaatgctttgactttcccctttcctgtttgaaaccccctgatctcctttagttgtcttattgctctggctagaacttcaagtactatattga

>chr7:126340419-126340619
cccagccTGTCTTTATTTTCAAACACGGTTTCATGGTTGCCTGGACTGGCCTATGACATCAGACACAGCAGGCCAGGAACTTTCTGACTTACACTGTCAC
TATTTTTAGTTCCGTTCTGACTCCCCGATTAGGTCAGAGTACAAGGTCCATACACACCATGGCTCAGGTAGTGTAGTGAGTGCATGCGAGTACATGTGTG

>chr7:126619783-126619983
AGAGATGACGTTGGGGAATCCCCATGGCACCCAGCATAGCAGTTGCTACGGCTATGACTGTCACTAGCATTATCTTTAAGGGGTATTAGTTGAAAATTAA
CTTTgagtcatcctgaaatttatatgaatgcatgcatatacatatatatgtacacacatacacacaggcacacatatatatggccagtcaaGCCTTGAAT

>chr7:127153683-127153883
aaaaataacttgtggcaattttccaacattacccatatgcaaaaaggcatctgtttttctataagactgagcacatggatggacagatggacatattcat
agtcagtgtgtatgtgtctgcagatggaggcaaaacatctgaaaagcttGGTAAGTATTTTCTGTAATGACATTTTTTTtgagaattctggagttttagt

>chr10:19140292-19140492
AGAGTGATCTAGAAAGATAAAATGGTATAATCAAATTAACTAAAAAATACACAAAACTTTGCCTTGTGTTTGCACAAGAGGATATGACTAGTGTGTGCAG
TCATCCTTCAATACAGAAGCTGTGTTGAACGCCTGAGAGTGGGGAAGACAGAGACCATGTAGTGTGTGTGGTACTGTGATGACATACGTGTGTGTGCTTA

>chr10:19165652-19165852
AGACAGTGTACATAGATATTCATCCATCTGTCATCTGAAGGATGATGACATCCAGCTGTCACCATCTGCCTACAGGTCTGTGTGATCATGGtcatgtgta
accttctgtaggctgtgctgcccagaggttaggccaatgcagtctggggttttgctatgactatattttttaaaatatgactaacatttaaatcagtaaa

>chr10:19166340-19166540
gctctccccCTACCGTGGTTCTGCAGATTTTGACTTGCCTGGGTCAACTCCTTAAAAAAATGgtgtgtgtgtgtgtgtgtgtgtgtgtgAAAGAGAGACA
CAGAGACAGAGAAAGTTCCCATTAGTTCACTCTGCATCTCTGGAAAGCTTGCTCACTAGGAGGTAACTGAATGCCAGGAAAAACTACTACTGATATTCAT

>chr10:19172291-19172491
TGACAGAAAACTTAGACTGTTCCTATATATTGAAAATCAAAGGTTAGAAACCTCTCATTCTATGATCAAGTTCAATGAGTGAGAGTTTATATACTAAAAA
AACCTTTCTTTGTAGGAGTTAATAACTTCACATATCATTATTAATATCAGGGGGGCTTTCTGAAATCAAATGAGAAGATTTCACTTTTCTTTGACAGGTA

>chr10:19209960-19210160
AAAGTAAAAATCAGTGGTTTGCATTGCTCATCAGGTGGGCGTGTCATGGTCTACTTCAGCTGTGACCCTCCAAGAACAGGAGCAAAATGATAACAGCTAT
TTAAAAATCTGCTTCATGAAGGCAGTGACAGCAGCAACATCCCAGAAGAAACTATCAGCTATGGAGATAGTATCAGTGACCTGTGTAGATTACAAATAGT

>chr10:19237132-19237332
TCTTACTCAGCTCTGAACACTGATGATTTCCACAGAGATATACTTCTCTTGAGCTTGCCTTTGACTAGATTGTCTTCGTGAATGGTTTCAGTTCAGTCTG
CCATTCTCTCCCTCCCCTCCCCTCCACTTCTTCCTACTTCCTTTCATCTCTGTATTCCTATCAATGCCCAGTGTATTGGGATGGAGTGAGAAAACGAGAC

>chr10:19309030-19309230
gtgtgtgtgtgtgtgtTGCTAAGAGTATGGTGGTATATGTGAAATGTGGTGTGTGTGTGTGTAGGCTGGTGTATCCAATCTTGATGTCTCTATGGCCTGG
CCTCCTGGCCTTTCTAGAGCTCCCTGAGAGGGTAGCATCCCATGATCTGAATAGTATAGAATGTTTCGTATGTTTTGTGAGCAGAGCCACCACCTTCTTG

>chr10:19498528-19498728
gtaccttagccatgtcatctcaggagtaagagtatgcaacttatcttattgggctataagaaaattgtccggcctttgtttcagagagagtttattaggc
tgggctattaacaaaccagctttctgttctgaaaaacaaagctatccagattttttaagagtacttactcactgcacaagcattcccaaaaagatagttc

>chr10:20818458-20818658
TTTATTGTTTATTCTTTACCAATTTTACATTTGTTAAGCATCGGTGTTAGGGAGCAGATTTAATACATAATACAAAATACTAAAGCAAGCACATGCCTCC
TCTCCCATGCATTGTATCTAACACATGTGTCTTGGATTTTCAATAGATTCATGGTAAGAGAATTTTTCTTTGAAGTTATAAAGTTGAGCCATTTATAGTC

>chr10:20864677-20864877
CGTGTGGTTGACCACCAGCAGGGCAGCAGCTTGTGTGTGTAATGTGTGGTGAAAAAAAAGTAGATGGTAGTAGAGGAGTCTTGACAATCCACACTTTTAA
ATTTAGATTCCCTCCTGAAAAACACACCATGCTTTCCTAAACTCTACCTtgcattaatcagggtatgctggagaagcaaactagtggcatgaatatatcc

>chr10:20984576-20984776
gtgcatgctatgtggagggctaggacagccccacaacagagaaatacttgacactatttgagtagctctgaagctgaaaTGAATCAGTGGTTTCTATTTT
CACAATGAAAAGCAGACACTCATACTTTGGTACTGACCTAGACTGCAGTGTATATAACTGAAGGAGGCATGTCTTGGCTAATGCCTCTTTGTCTTTTACT

>chr10:21158710-21158910
ATCTCAGACCCAACAGTCAAAGGACTTTCAAAGGCTGATTTCAAGCTAGATGCTCTCGACTGCTCCACCTGCGAGAGCCGGTGTGGTTACAAGAGTACAA
CTATGAATGTTACATTCTATCAAGGAAACAAACCGTGCAAAGAAACGAAAAAGAACACTGGGGGGTTGGGAAGAGGGAGGGGGACCGGAGGAAGTGCCTG

>chr10:21187510-21187710
GGATGACTTTCTTAGTCAGCATCACACGGGAATCCACATATTGTTGTCTAAATGGGGTTAATCAGCCAGCAGCCAGAACTTCCCACTAATAGAAGGTCTC
TAAATGTGTCCTGTTCTGAGCACAAAATAAAGGTTGGCCTTGGCAAAACAGAAGGGAGacacacacacacacacacacacacacacacacacacacacag

>chr10:21226295-21226495
GCAGTTACCCGAGAGCACACTTAGACTCGTGTGTGGAGCAGATCCGGTCAGCACCATAAGGCCACAGATACTCCCGAAATCATAACCTCGGGGCTCTGCT
TCACTAGTCATATGGAGACTCTCAGATGAAAATGTGGTTAGTCTGTGCAAATGAAACACGACTTTAGGAAAAAACAGCTCAGTGTGTGTGCCTGGGAGAC

>chr10:23976697-23976897
tgtgtgtgtgtgtgtgtgtgtgCTCATACTCATGAGAGAAGCTTCAAACAACTTGAGAAGGGACTCATCACCTCAATATCAGTCCTGAACCCCAGTGATG
TGCCACCCCTTACCCCCACCCCTGTGAGTCTCCCTCTCCACTCCCCAGCCTCTATCTTATTCTCCCTCCCATGGTTCTCTCACCGTCCCCACTCTGAGCA

>chr10:24292892-24293092
AGATTTGAACCTAGGCTTTCTTCTCACCATACCACAGCTGAAGGGTTAGATGACTCATTTTCTGTACACATACTTTCATATTTTGAGGGGAAAGGGTTGT
GGAGTGGGACTGGATGCTCCCCAGTTCAATGTGTACATTGTTTCTGTCTTGGCTTCATTACCACTGTTGGAAGCTACCTTAACTTTGATGGGCTGAATCA

>chr10:24635352-24635552
GAACACTTGCAGACCATAAACCTTATCAGCTCCGGGAACCAGTTCAAAGGCTATAGTCATATCAGGCTCAGCATAGAGTCCAGGCAGGGAAGTGTCTGTG
GCCGGTCTGTCCTCGTCAGCATCTGTTGTCTTAGGAAGTTTGTGGTGATGACGTTCTCTTTAAGAAGAGATCATGGCAGATCCCTGGGCCCCTGTAGGAG

>chr10:24636110-24636310
gggagtctccactgTGGTTTTGCCCTGACTCGGGGCCAGCAAGTTACAGGAAACAAGTCAACACTCCTGGGCCACCTGGTTTCAAGGCCTTTGACTCAGA
GCCTTGGTAGTCAGACCTCATCCTGGATATTTGATGTGTAACTCAAGATGATAAGAGAACAAGGGAGTCGGTTGtagacctgggaccatgaactcagttt

>chr10:24651157-24651357
GGATTCCTCTCCTCTTTCAGGAAGGGGTAACAGACTAACAGCAATAAACTGCTTTCAACATAGCGCAAAGAAGGGGCAGATACTTGCATTACTGAGGAAG
GTGTAAGACGCCCAGAGGGGCATGAGGAGGTCCAGGCTGTATCCGGTCAAGAACTGTTGCTGCTGGAGTAGACAGACGCGGTGCTGCTTCAGTAGAATCC

>chr10:25156088-25156288
AATAACTTATTATAGTATAGTTACTCAATTGTGTTAGGTAGTTTTAGTCTCTTGCTGTGAATAACTTAAAGAATACAATTTGTCCTTCGGGgatagatag
atagatagatagatagatagatagatagatagatagatagacagacagacagatagatGTGTATATCTATACACTTTCATATTCATATGGATTATGTAGC

>chr10:26544239-26544439
ACTCATATCGTGTTGATTTTATAACCTTTAAGTGATGTGACAATAATAATCCTCAATTTGTCTGTGATTCTTCAGAGCTCTGAAGATAACATGACTATGA
ATAACAGCAGTTAGGTCTTGAATCTTAATTGTAGCTGTACTTCCAAATTGTGTGCATTTTTTTGTAAGATTTAAACTGGAGTCTGTTCAAACATGGAGTT

>chr10:26962542-26962742
TCCTGTGGGGTCTGAAGTGAGGCTTTCCCTTTCTGTATCTTCTTGAGTCATCAGGACTCAAAACTTCCTCTGAACTTGCATACACCATGAACTCAACCTT
TACCGTGTATTGTGCTGTGGCCAATCTTCTGACCCTTTAGGATGTCCAGTCACCTCTCAGGTGCAAGGGCTTGTTTTATACACCTAGGCCTGCATCACTT

>chr10:28301272-28301472
ccaggccctgagcaggttgcagtcacttcatggtatgtaacaatctcttaaccaaaatatttcctggtgttaggtctgaaatgtcatcactctttcatta
tctgactcatgtttctgcctcttgactgtaaatgaacagcaggagtcttgacagatgccttactgaagtatgggctaattaagatgtatcctgtttcttt

>chr10:28567088-28567288
AAGTCATATGTGCTGCTTGCCACTCTCGCCTCAATTTTGTGAACTGTCAGCTGCGGGTGGCAAGGAAGAAAAGCTGAACACCACAAATTAAGTATACAGC
ATCCAAAGGGGGGAAAAATTAAATGTGGTAAATTTCCTTTCATGGTATATTTCTCTTTCCTACTCAGACCGAAATACCAAGGTTTATCTTACAAAGAAAA

>chr10:30712628-30712828
GTATATTGTTATGACTGGTTAGTAGTGCTACTATTTAACATTGTTAATATTTAACTACAGTGAGTCACACTGAGTGGAAATCTAGAAGTATCTCAAGGGC
AGAGGAACTGTCTATCTAGAGGACTGTTTTTACCACACACATGACAGTTGTCCTGGATGAGTAATGAAAGCTATATCCACCATGACAGCCCACAAACTTT

>chr10:33946300-33946500
GATCTACTTTTCTCTAGCCTTCTACCTCACCACTCGTGATTCTTCCATTCTGGTCAACTGGCCTGACTACAATCTGCTATATTAAATATATACATAGGCA
CTATACTTCTCATTATTTATCTCTCACTTTCCTGTGCTGAAAGGTTAATTAAATTGAGCTGACCCAACTCTACTCATGACGAGCAGGTTCTTTTTTCAGA

>chr10:34013280-34013480
ctgtgtttgccaggcactggcatagactcacaagagagagctatgtcagggtcctgtcagcaaaatctttctCAGGGCCTAAGCTTTATGCCAGGCCTGG
GAAGTACTGGCCTCTCAAGGTTGGCAGCTGTTGTGTGAACTCTGGAAGAACTCAGATGACTCAAGTCACCAGGGAGACTGCATGGCTTTAAAGTGCCCAG

>chr10:36106662-36106862
atatatatacacacacacacatatacTAAACAACAGTGCTATGGACTGAATAAATTGGTTAAGTGAGACAGTAGCAAAGCTTCCGAACATAAAACTTATC
TAATAAATAAGAAATGCTGAGGATAGGGAAGAAGAACTTCTCAGGAAACACTGTAGAGCACTGTAGAACTCTGACAAAGCTAGAACAATTAAATACAGTG

>chr10:37337236-37337436
CACTTTGGAGTTCTGAGAACTCAGGCTCAAGGAGTGACTCCGGAAGCTGAGCTGTGTGGTTTTGCCCTGGGATCCTCAGCCCAGCACAGGATTGTGATTT
AGTGCCTTGTGACTCAATATCCCCAAAGCTTATTTGCTTTTCCTCAGCCTGCAATGCCCAGAAAGGAGTTGGTGGCAAGTCACAGACCACACCCCAACCT

>chr16:93516906-93517106
CCAGGAAATCTGGCATTTGTTCTGAAAACAGGTCTGGATTTTGAAAGAACTCTGACTAACATAAGTATTCGATGTCCAGAGGTCTCTGCGGAAGTGACTC
GTAAAGTGGGGGTGATGGGCAGAGTTATAATGAAGTATGAAGTCATACTTCAGCTCTTGCTTAAAGCAGGAGCAGGGACAGTTGCACTTTGACTGTCCCT

>chr16:93838357-93838557
agcagaaagaagccagttttgagtcatcttgaagaggagttttgagccagaacagctgaattaatgcagtcagccagagctcaggaagaactaggaaggg
tgagcttactcagtggtaagtctcaggctgagcattctcagcctaggttagcagacagaggcagtaagccccagacagcaattgtatcaggagaataaaa

>chr16:93914047-93914247
CATGCTGTAATTCATACCACGTTGTAACAGTGGGTTCCTGGCACTCATCTGAGTCTGACTCATGGTTCCTTTTCATTCTGAAACTCAGTCTTGTGTTTCA
CCTCCAAAAGACTCCATCTTGGTTAAGCTCTAGTCCTGAAGAGTGAGCAGGAGCTGGTGTCTACCCGCGGTGATGACCCTGATTGTGTGGCCAAAAAAAA

>chr16:94596384-94596584
agcagtttgcattctaccagcaatgaataagtgttcctcttttgtcacactcttgccagcatctgctgtcatttttaaaatgaatcttggttattctgac
tagggtaagatgatatctcaaagtagatttaatttgcatttccctgtggctaaggatgttgaacatttcttagatatttcttaaccatttgtatttgatc

>chr16:94647934-94648134
TGCTGGGCTATAAGATGGGGACTGCTCTAGTCTGCATTTGCCGTTGACCTTTTTATATACGTTTGCAAGGTTCTCTACATCACAGCTTTCCCTTTACAGT
GATGTCAGCACATCTACTCATTCAGGGACTGTCCCTAAGAGTGGGTATGACAGTCCTTGCATAGGAATCTATGTGAGCAGAGAAGTTGTGCAATGTTTTT

>chr16:95360302-95360502
GAGGGGCCCGCCATCTCTGTTTTTGTCTGCTTCTTCTTTGGTTTTGACATGGTTTCTATTTTTAAACACAGGTAGTTTCCCTTCAAATGACATCATACAT
GGTGTGTTAGGCCAAGTCTGTTCCTGTTCTATTGCTTTCACTCAATCCTGGTAGGTCAAGCAAGGTCCCACACTCTACAGTTTGTACACTACTTAAGGCC

>chr11:53728724-53728924
actgacccatcattattactccaagttcatagtttcctacattcactcttggtggtggtacagagacccacagaacagtgagccataatgtgtaatgaca
cattaccaccactgtactcacatcccgtcatttcactatcctagcaacctcctgtgctcagcctcgtcattctctcctgtccccaagggctgacaactgc

>chr11:53845722-53845922
AACACAATTCAACTGAAAACTGCTAAGTGGTGACTTCAAAACAACCCACCCGGAAATGCCTTATGACTGTGTCCCCGCCTGCTCTGTCCTTCCCCAAGGC
GCTCACACCTGTGTTTTACTCAAAAGCAGCAGCCCAGCCCCAGGGCTTTCTAAGGCCGGGTGGGCAAGAAGCTGAACACGGGCACACAGAGGTGGTAGGG

>chr11:54188084-54188284
aaacttgccaaactatcttccaaaatgactgtatgatttcttcactcttacttgtaatgaatgaggtttttgtaacttcatgttctcaccagcacttgac
attggacacctttctgtttctcactgttctgaagaagtgggtgactagcaggggtgtaagagtctcattgttgtcttaatttgcaacagcacgatccaca

>chr11:54192410-54192610
tcacaccaaaacagaaacaaagagtggggcctacagatGTGGGAAGTCCGAGCTtacagtcattttggaggcgacttcagtctttcacaaaaccaaatat
attcttaccacgtgatctaccaaccgcactctggtattcacccacaacaggttaaTTAACATTAATACAATTAATCAACAAGTTGAAAACAAGCCTATTT

>chr11:54428128-54428328
ctaagttctgggattgtaggtggccatcatgcctacctagcttttatgtgggttctgggattacaaatacaaagttcatccagcaagcctgataagtaag
tgctctctccactgagtcatctctccaacccAAAAGTTTCTTTCTTTGCATTCTCTTCCAGTACTGGGTATTGAAACTATGGCTTCCTGTGTACTGGCTA

>chr16:95898000-95898200
gcaatcagaggatgactcagagccctgacaggctgaacagggtgacacaggatttcatcaccttcttcagaacagcacatgccttacaacgtatggcttg
ctcgtttctggaatttcccatgtcacatttttacaccgctgtggagtttgggtagctgaaattacagaacgtgaaactgggaataaggcaaaactTGTGT

>chr17:5802716-5802916
agtacagatgttgacggaagttgaccttcgaccaaaacctgtgcattcagaaagtaccgaccacagcttcctccctgcagatgactgtagcctgacactg
ctccctcacagagaccacctatggagataagctgagccatctcttcatccgtgctgtatatcataaacacattgagcttcaggactactgcttgtatgtc

>chr11:54807760-54807960
ACATGGCGATGTGGGGCACTTCCTACTGAGGATGGTGGTTACAGAAGGGTTGAATGCAAAGGGGAATATGTCTGGTAGCCTGGCACACGGCCTCACCACA
GTCTTCATTACATAAGCAATAACAACCGGCCCCCACATCCTTGTTCACACCCAGATGAGTTAAAGTGAAAGAGGAACCATCATAGCATCTAGATAAAATA

>chr11:54952544-54952744
gccccctctcaggaggtgacatttgagctgagacttgacagataaggaaaaagcagccatgggaagggctagaaactggtcagggcatttgggatggcag
gcataagggctcagtgtgagaacaggctgagaacacacacggctgggaaaaagcaggtagcagggcctgccaaatcacagtgggcacagaagggagCCAG

>chr11:57951476-57951676
cagtgtggcccatactggcctctaacctgtggcaagcctcctacctttcctgtgctgggtttacagCCTTGCTTCAACGCACCCCACAGAAATCTTGTGT
TTGGCTTTCGCTCCTGGCTGGAGGAGAAAGCTGAGCAAGCGACAGGTTAAGTCAGGGGAGCAGGCTTCAGACTCCCTAGACTGCAACTTCTGTGGAGTGC

>chr11:57965553-57965753
CTgagactagaaatatagctcaatagcagagtatttgccctgtatgcatggggacctaggttcatcttcaactttgaaaaaaaaATGCATTTATTTATGT
ATCACATGATATGTGGTTCTCGCCTCCCACCGTGTGGATCCTGGGGATGGTGCCAGGTTGTCCTCAAGCTTAGCAGCAGGTGCTCTACTGTGTGAGCCTG

>chr11:57970398-57970598
CCGTGATAGACCTTTTCAAGAGAAAATCATAGTCTTTCACTGTTGGGTGTTTTTGTTTTGTTTTCAGGGTCAATGGCATTCTTGGAAAAGTGAATAAAGC
TGTGTTTATTTAGAAAATTGGGGACAAATGGTGTGTCTGATGTCTTCCAGCCAGTCATAGTAACTTTCCTTGCTGGTGCTCAGATCTCTTGACTCACCAA

>chr11:58011173-58011373
AGTGGAGTGGTTGTGTGGTCTTGGGATTTTTATGTTCTGTGATGCATGTGTTTTTGGGAGTGTACAGAAATGAGTGTCTCATAAGCAAGCTAAGCTTTCC
AAAGCTTGCTGCAAATGCCTATTTTTAGCCTTCTTTTGGCTCAGATGCTGGTGTTTAAGTATTTGAGGGACACTAGCAGTAACTAGTAATAAAGTATGTT

>chr17:5804384-5804584
ATATATGTTGCTAAAGCAGAACTAGAAAATGGACTTCTTTCTGACCCACCATTAAGTTGGCTCTCTGCCCCCAGCCATGTTCAAAGCCTTTGTTATAAAT
GTTTAGAGGAAGTAGGCCGTAACCACACTGGGGCTGAAAACACTCCTGGTTGCTGTATGTGGTTTTTATAAATCAGTTTCAGTACGTCACATTTCCACCT

>chr17:6881444-6881644
GTGTCACACCACACTTGATAGCAGCCCACGATTTCAACGCAAGAGGAAATGAGTCATCAGCTGTATTTTACTAACTTGGTTAGCAGGAATAAGAAGCTTA
TATCTCTAGTAAGGACTGGGTCATAAGAGCAGATGCtcttagtctctttaggtttctatagaaacataccttagactggataatttacaggtcacaggaa

>chr17:7889222-7889422
CTTGCTGCTGAGTGGGCTGGACCACAATTACTCAGGGGCCATGGAGGGCAGGGGAACTACAGGCCTGGGCATCTTCTGACTGTCCTGGTGAGTGTTAACT
AAGACCGAGACAATTCCCAGCAATGACATCACTTCTCAGCGAGCTTGGGCACAATCACCCAATTGCTTTTGAGAGCAGAAGACCCTGAAGCAGGTGTGTT

>chr17:7904922-7905122
tgtcccttgatctccatatgtgcacacacTGGGGAAGGTGTAGTGTTATCTTAGCAAAGGAAGACACTCTTGTTTTGCTACAGGACAAAGGTTCACACCA
TCCCTAAAGAGCTGCGTCTATGAGGAGACAGAGCCCTTGCTGGCCAGATAATCTGCTCAGCTAGTCATTCAGTCACCTTGTCAGCCACTTCTGCCCCTGC

>chr11:58300940-58301140
aattaaaatTTATTTTAAAAAATCTAATGTATTTCCCTTGTCTTATTTAACCCTGGTAGAAAAGACATACTTCTTTCTTGGTTCATACAGTCTGGGGCAC
ACAGAGTAGACACCACACAGACCCAGAAAGCTAGAAAAGGTGCCTAGTGAGAAATGAATGCTTCCGCTGAAAGCGTCAGAAATGACTCATACAGACTCAA

>chr11:59305894-59306094
ACTGTCTTGCACAGAAAGTGCGTCTCCAGCACGGAAGGTTGACACGCGGTGGGCATGTGTCAGGATCCAATCACTCGGTCCTATTCTCCAGCACTTTGAA
TGGTCCCTGAATAAGCCGCCCCTCCCCCAATGTCAGGGGACTCTTAAGCAGTCTATTGGGTGCCCTGGGCAATTGTGTTTCTCTGCGTGTTAGTTAAGGT

>chr11:60108730-60108930
TCCTCCTCCTGACCTCCAAGAGAATGAGTCATCTCTCTTTGTCTATGTCAGTGGCCTAGCGTGGATCTCTGAATGATAGGCCCTTCTGCCTTGCACATGA
GGCTAGAGCAGCTGAGCCCCAGTGCCTTCTTCCAGGGCCCACAGCCAGGGGCGGGAACTAGAACTCAGATGCTTAGGAATGCTTCCTGGTAGGGGCCCAG

>chr11:60111842-60112042
TCAGACTTGAAAGAACCTTGACATCTAAAGTAAAGTCAGAAGTGTTTTCTAGTTGAGTCACCATCCATTCCCAGAGGCTACCAGACTGTTAGTATGTGAC
TTTACGGAGGTCCGTCAAATTCCTACAACTTCTGCATCCTCACTTATTAAATGGCCAAAGCATCTATGGTATATTTTTTAAAATATCTGTGATCCAGATC

>chr11:60935628-60935828
CTGTAGGCTGCCCCTGGTCCTGGGCTGGACATCACAGGTGACGGTCTGCTTTGGACTTTTCAGTTGAGCTGGGATTCTGGGCAGATCCTCCTGTCCTGTC
CAGGAACTTCCTCTGTTAGGTAAATGACTCTTGCTTCCTCTTGCTCACCACAGACGAGTAGATGGCAGCTGTTGTTGACGGTCCCTGGCCCAGGGAGCAA

>chr17:12205938-12206138
TGAGAGAGAGAAATTCTTAGAGAGCGCTTTTGTTTAGAAGGTTTGGTCTGTGCATTCCCCCACCCCCACCCCATCCTGAGGGCTGTGACTAATCGTGAAC
AGGCTTCATTTTGTTTAGAGAGACTCTCAGGACTTCCTGGTAGGAGGCTCCATAGCATTTTCCTGCATGTGAGGCCCTGGAAAGCCAGAACTGGGCCAGC

>chr17:12750978-12751178
TCACTGAAACCCTTAGCTTGTCATCATTACAGCTCCTCCCAGTCCGATGACTGAAGTGCCTGCCTGTACCACAGAAAAGAAGTTAGCAATGAGAACCAGG
TCTAAAGAAATGCAGACAGAAGAAAACTGAAAAGGGTGAAATGAGCTGCACAGAGGTCAGGAGGAAAGGCTGCTTTCTGAAAGCGTACTTTTCTTCTATC

>chr17:12758134-12758334
AGAGTAGCGCGTGTGAGCTGGCGAGGTGACAGGAGGGAGCCGGAGGAGCAGTGATGACTCAGTGGGCACTGCCCTTGTCACTTCTAAGAAGCCCTCTTCT
GGGTCATTTCTGGTTTGGTGGCTGTTCTATTTGCAGGCCAGGCGGAGGAGTAGGGAGTTTTTCCACACTAAACATCTGCTTTAAAATGTGCAGCTGACag

>chr17:15714578-15714778
TCAGACCCACTAGTTTTGAGGGAGACAATACTGTACTGGAACTTCCTGTAACTTAGTGACTCTTCTTCATAAGTGAAGCTGTGTTGTTAGCTGCCACTGG
GCGTGAGGTTGACCGCTTACTCAAAAGCTAACAGTTAGCGACATGCTAAGCCACAGACAAAGGTTTCTTTGGTGTGGGCAGATTAGGTAAGATGTAAGTT

>chr17:15816598-15816798
attttgctagcccGAGATTGAGGATTTAAAAAATGTCTACTTTCATTTTCATTCTTTGTAGGTCTGAGGAGGTAACTCACAGGAGGCAAACCCTCCACCA
CTAAACTCTACTCTTGTAACTTGAATACGTGGGCACATACGAAAGGATCAAGAACTTTACTTTTTAACCACCCCACCATCTGAGACCATGCATTTACATA

>chr17:17294197-17294397
TGAACCACTGAACCACTATTCCGAGTTGCGTTTGCACCCTCTCACCCTGAGAGAGTTGCTCCTGTCACTCAAGATTTACTGGCCAATCACAGCATCAAGG
AGGATCTGCCAGTCATAAGAGGAGGGTGGTTTTTCCGGATGCATTTTGCTGGTTCCCCGTGAGATCTGCCAGTCAAAAGCGGAGGGTGGTTCTTCCGGAA

>chr11:61639740-61639940
tgccacagaatgtgcacggagctcagttgacaacctgaatgtcggttcacacttcctgccttattgggggcagggtctttctttctgctgtgtgctccat
ctagaccagctggctggagagctctcagaattaccctatctgcctctcagcctagtgtaggagtgctaagactacacactacAAGTATGAGTTTGGGCTC

>chr11:61920550-61920750
AGTCATTTCAAAGAGTCATTCCAACCTAGGTCACTTAAGAGTCATACCTCTGGTTAAAACCTCAGACCCTAGAATTACTATGTGTGAAGCATATGGAAAT
GAATAACTCAAAAGCACTTCCCTGTACAATATACCACAACTAAACATGTAATTCCCTCGCTTGGTTCTGTGAGGCAAGCCAGAAAGGTAGCAAGTCATAA

>chr11:62145734-62145934
tacaacacaaccggactgCCTTCACCATGATGGGAACCCTAAACCAGGAGGTTGCCTACCCATTTAGAAAGCTGCAACCACAATTCCTAGCCCCAGGAGC
ACCTTGCCTCTGTTACAGTCATGTCAACACCGTAAATGTCTCATGTTCTGGCTCTGGCCCAAATCTCTGTTGGGAAGCTTAAGTCATATGAAACCCTTGG

>chr11:67048518-67048718
CTTCTTCAGGAAGGAAACTTAAGTTTTCTTGTTGACAGACATCGATTTGAAAGGCTGAATAGAAATCTAAGACCTCTTCTAGCTCCTCTCTCAAGAAGCC
ACACCCACGCATGCCCTTGTGGCTCTCCCTCCCCTAAGCATCTCTTTCCGATAAACTCTCACTCTTGCATCTGTAAAAGCTTGTCATAAACTCCAAATGT

>chr11:67578608-67578808
AGACTTCATCATTATCACCTTCCTGAGGTAGATTTATCTCTCAGTGCCTGGAGGTTAAATGGGTAGTGCCTTCCCTTGCGTGCCTAAAACAAGCCTTCCT
GTTTCTGTCATGCATGAGGTGTTAGCACAGCTCACTGGGTATGTCTGTGATTGCAAAATTTTGGGAAAGAGGCTCCCATTTGCAGATTGGAAAAAAAAAC

>chr11:68443754-68443954
GTACACATTTAAGGTCACGCCATAATCATACTCTACACATTTGGGAAAGTCCACTGTTTGTATCAAAATGACACAGTAACTGATAAGCAAAACCATTGTT
TTCTGACTCAGCGTGGACAGAGACCTTAGCGTATTGCTTGTCTGTTGTATAGGAagagaaccaaattgctggtggcttaaacaagcaaggggtttatttc

>chr17:17572105-17572305
ctcataaataaatATCAACTTCACTTGTTGGCTTGCTTTGATGGATCATGTAATAAAAAACAGTTGTATCATGAGACACTCTAACTATGATTCAGGTCTC
ACATTGCTCATTCACTTCAGACTGCACACTCAGAAGCAAATCATAGAATTACAGAGATTACTTAAATACCTATCCTCTCTCTATTTGGAAGATAAGTGCA

>chr17:18798034-18798234
ataatggatctatgttgaaaataaaattaagtttaagatattgaaggcatagtgaataccagggcaaatataacaataattttactaggcaattagaacc
caacttggctacttcaaaatgtatctttacaactgttagggattgtcacaggaaaaacaGTGATGTCTTCCAGAGAAACCTAGGTCTTGAGTTATTTATA

>chr11:68448440-68448640
GGCTCGCTTACCCCTGGCTTGCTGTGACTTAGTTGCCTAGTACACATCGCCGTGGCTTTCTGAGTTTCCTCACAAACTTTTCTGAACACGTGGCTCAGCA
GCTTCTTGTCACATGGCCTGGTCTCTGTCATGATGATGCCTGGTGTGTGTGTTCCactgccccaaaatgtagcgctgcagaatgtcagccagttcgtgga

>chr11:68464980-68465180
ctatgtttgaaggaaccattcaatagccttaaaaagattGttttttcttttaaccatagtatccccaatctggcttcaaacttgatgtgtaactgaggat
gcctctgaactcataatcctcctgcctctactttctgaatgctggggttgcagttgggcactatcacacctctttatgtggtagtgagggccacagcact

>chr11:68782399-68782599
TCCTTCATGGTCTCACCATTAGGAGGGCCTGCTGTGTGGATATGTAAAAACACCACGTGCTTTAATGATCAGGAATGTCTAAGGAAGCTCAGTCCGTGGT
TTTCTGCAGTCTTTCCCATTCTGTGGTTTTGCATCACTTGCACTTTGAGGAGACGGCTGAGGTTCACACATTGCTCAAACTCAGAGTGATGTAATCTTCC

>chr11:69172613-69172813
gacatgtcacatgagaggttaagagactttcccaaggtcccacagctgggaaaaagaaggtgagacaggaAGGCCTTGAGAATTCAGAGGAGGGTTCATG
CAGGGATGGggtggtagtggtggtggtggtggtggAGCGGTAGTGTGGGTTGGTAATAACTCAACAAAATGTGGCAGAGAGTGAGTCATTCAAAGCCCTT

>chr11:70591833-70592033
tggggtgggaaacacagtacccacaactctattccctgctgggctttttttggcttgagtccatgtaggtcttgtgcatgctgtcaccataattgtgaat
tcatatgtgtaaccatgctgatgtatctagaaaccacagtctccttgtcacagccccctcgccctcaatgaaccttaagtttggggtgggggtggggttg

>chr11:70720716-70720916
CAGTGAGATATTGCCAAGTTCCTGTTCTGTGGTTACCTCGGGCAGTAAGCTTGCGAAGGCAGATATTACAGTCTGTGAAGCCCTTTTCAGTATGGCAATG
TCCTAGGAGTCTATAGTGTGTCAGAGGAGGTGACACATAGGCATGTGGCTATGTGACTGACACCCATGGGGCAAGCCCATGCTCCAGAGTGCATATGTGT

>chr17:23677566-23677766
TTAGTTAAACCCAGTCAGTTCAGTAAAACCATTCATTCAACACAGTCCCGCCAAGTGTCTACCCTACTCCGCCCTCTGCAAACTTGAGTACCCACGATGT
GGAGCGAAGGAAATCAGTTATAAGACATAACTGCATAGTTGGGTTTTTCCTCTTTTTAAGCCCAAATAAATTAGATTTGTCTATTCTTTTGCAATTCTGG

>chr17:24453558-24453758
CCCATAGGCCACCTGAAAGAGGGTGGTGCCCTCCACTCTGCTCACACAAACTAAACACCGAAGAGCCTTACCCCTCCCACCCCACTCATTTAGAGTCTGA
CTCAGCACCAAAATGTTGATACTCAAAGAGTCCCTGACCCAGAAAAGGACACACCTATCCCATTTCACACTAAGACCATAAACcagaggttctcaacagg

>chr17:26154734-26154934
TTATCCTTCAGCTCTTGCTTGTGGCTGAGTTGTGGGAGTTGGTGGAAAGCAAGTTAGTCTGACATTGACAGTTCTTCCTTTAGCCCTGTCTAGTCTAAGG
GTCTGTGCTTTTGTATGGGAGGAAACTAGCTTTGCTTGGGCCACTATATATCTCATCAGTAAGAACATGCCACATGAGTCATATAATCCTTAGAGTTATG

>chr11:72491176-72491376
CACAGACAGACTTCAGGTCACCAAGGTGACCCGTCATAAACAGACAACTAGTCAATGGTCTGGTTGGTACGAAGCCAGGGCCCTGAAATCATCTTGCTAG
TGCAGGCTGCTCCAGAGCCCACGTCCACAACAGGAACATCTTGTGAAGGTGTCAACCACAGTGAGTCATGGCATAGCCAACGGATGACAAAGCATAAGGC

>chr11:72842980-72843180
GATTGAAAATTACAATCTGAGGAGACTGTACCgtgtgtgtgtgtgtgtgtgtgtgtgtgtgtgtgtgtgtgtgtgtgtTGGAGAATCTCTTACTGCTTTT
TTGCAGAAGGTAGAGATGTGGGAGggagccacatctgctaaagaggtattgtttttctaattgtcacaaaggtaccagataggctggcTACCCTTGCTTT

>chr11:72954090-72954290
AGAGCCAAAGACACTACTTTTTCCTGGGGGGCCACATAACCACAGTTCACTAGCGATCTTAGAGTTAGACCTGGGTCTTTCCCACCTGCTATCTGGCTGT
AGGTACAGAGTAGAAGGGGCTTCCCCAGACTCTATAGCCAGCACTGTGTCCAGGAGAACCCAGACTGGCCTAAGGACTTGACCAACCACCATCTCCAGCC

>chr11:74523554-74523754
ACCACACGGGGTTGGTAATCAACTTCACCCGGGCTTGCCTCTTCTTAAAGGACCAGGTTAGCCAGCGAGCCTCCAGTTCTGAGCTCGCACCCACCCGCTC
AGACCCTCAGGTCCCCAGCACAGCACGTGCGAGCTTCATCCAGACTTGAACACAGAATGCCTCAGATCTTAGCTAAGGAAGAGGCAGTGGCCTGAGTCAT

>chr11:75014573-75014773
tTTAAAGCAAAGTAAGGATGACAGTCATGATTTGTTAAAGGTTTGGGCAAGTTTGTTTAATGCATACCTTTTATTATAAATGAGCATGTTAGAGTTGACT
GCCAGTTTCTAATCAGACTTCTTAGCACCAGCCCTGAGGAGGGATGGACTGGCTCATCCTGTGAGTAATATTTCCAGCATTGTGATAAGTGATCTGGGAT

>chr11:75186392-75186592
AGCAAAGGAGTCACACAACTCAAGTCCCACTGATTTGGCCCAAGTTGCTTAATCCATACTTTTGTCCCTCTCCTCATTTAAAAGAATAATAAagccaggc
atggtatgtacatctatgatcccagcattcaagaagctgaggcagaaggatcaagatgtcaagaccagtaaagtcaacaagaccttatTCTCCCCTCCTC

>chr17:27561950-27562150
TGGCATGGTGGGGGCTGTGGGGCCCTGTGGCGTGCTAACATTCCCGCCCAGTGAGGGCGTCCCTGGGGCTCGTCCTTCCTTCCCATCCTGGGAAGGGTCA
GCCACTGGACACCCCAGGCCTTCTTAGAACCAGCCCTGCACCTGCTCTGTACCGCCCCATGGCTCTCCCATTCTTGTCTCTTGCCCTTCTGCCCCCTCTC

>chr17:28625247-28625447
GTATGAGACTGTGCTAGCCTGGGGAACTCACCCCTGGCTGGGGggagccaatgaaattctgagtaactgtgttgttgacatgggtccagccatatcaaag
ggttctgatgtctcagacctatggaaacagcaaagccttccccagatggggtttttaaagggatggcaaagGTATAcacatgcacacatgctcgagtgca

>chr11:75425714-75425914
cactaagcatgaggatatgagtcaacccccaagccccacagggtggaaggagagaaatgagtcccacaagttattttctgatctatacgtgcaatccatg
gcatacgcagaaacgcaaagacaGACAATGagttgggtgtggtggtgcacatgtaattccatcattcaggagacagaagcagcagagttgttggaaatct

>chr11:75737062-75737262
tctaagctagAAAAGAAAAGAATTGGTTCTATGGGGTGTGGCGTGTTGTTGAGATCCCTGCTCCCCACCACTTGGGTTGTCACTCTGAATACTGAAATAC
CAGAAATTCGTCTGTTCTGAGTCATTGGCTTGAGAGCTGTTTTAAAACACCAAAAATCTCATTACTAAAACATACTGTACTAGTTAGGGAAGGATGGGGA

>chr11:75738108-75738308
agggttttgccttccagtatgtctttgtaccacatgcatgaatgtctgatgcctgcagaagtcagaagaggattttggatccctggaactggacttatag
gtagttgtgagccatgaccatgtgtgtgtgctgggagtcaaacctgggtcttctgcaagaacaaatgctcttactcactgagccaacctcttcaCCTAGT

>chr11:76816939-76817139
tctcaatcaaagcacggtaataattaagattatccaTTGGAGTCTCCAAAAACATGAGGTAAATAAGTCATTTGCCCTTGTTAAGCTTTGAGTCTCTTGT
AATAGCAGTCCATCACAGAATAACaactacattcatggtgttgtgtgacagatctctagaatttcatcttgcaaaactgaaaccctgtgccccatgaaca

>chr11:76823886-76824086
gccactcagatcagtgtataatttaaagcttatcaatcacttatggctggaattttccatttaagactttcagactatgactgatgactggtaactgaag
cgtaggaaagcctaacttcaggtaagggcagacttctCAGAGTTTCAAAAGGTAGTAAGAACATTTCACAATTTCAATTTCTGTATGTATAATAAATGAT

>chr11:76838624-76838824
ataaatattcagaaaatagacagttagtaatggacatataacactgtgaatgttcttactatcactgaCGTCGTAGTCTCATACCTAGAAAACTGgccaa
gcattgtggtttaaccctgtaatctcagtactcagaacactggcggcaagatgataaagagttcaagcctggaatgcttgggctGATgcgataaagaact

>chr11:76845676-76845876
TGGCAGTGGAGCACTGAGTAACCAGGCTTAGATTCCCCGATGTTAGTCAACCAGTCTGCCCTTCAATTTCCCCGTATGCAAAACAAGAGTACCAGTGGTG
TCTAGAGGATATGAGTGGTGTCTAGGtcgcccggttgtggtcaacatcgagtgacataatgcagtcgcagaaagtgcttgccacagtgcttCTAGTGACA

>chr11:77055210-77055410
TGTACACTATATAGCTGaaatgaataaaacagaacaatgagctaaagacataaacattgctttaagtggttaacaggcatatgaaaaaggctcagtatta
caaagaacaaaaaggtgtaaactgaagctacaagctaccacttcaatacagttaaaacatctagtatcaaaaagacaagcccgtgaggatgtgggaacag

>chr17:29394010-29394210
GTGGGAGACCGAGGATGGGGCTAAAGGGGGTGGGGTTCCTGGTGCCCCAGGTGCGAGAGCAAAGGATCGCCTACTTTTAAAAACAAAAACAGGACATTAG
TGAACTATAAACACTCCAAAGAAAAAAGAATAATAATGGTATATTATGACATTTCCCCAAAGCTGTTTATCTGAAATTCCGATTTAACCCCACCACCGCC

>chr17:29434732-29434932
GCTGAGGGAGGGCAGAACAATAGATGAGTCACAGTACGTGTGTCATGCTTACTCAAAGGTATAATGGGATTGTTGGGTAACAGTCAGAGCAATGTCACAA
GGCGTGATGGGCCAAGGGCATGCCTGGGAGGCTAAGGGCCGGCATCGGATTCCCAAGACAAGTGAGTGGGGGGGGGGCTGGGGGGAGGCTAAAACTTGCT

>chr17:29670406-29670606
GGTAAGCTTGAGAATCATGTAAGTTTCACATTGTAGACTGAACAGTGACCACCTTGGTTCAGTACAGAGCTGTGTAATGGAGCCTTTGCTCTGTCTTTGG
ATTTCCACAGCACCAGGCCCCCCCCACCCCCCACAGCCTGAAGTGAAGATATTCTTGCCTTAGGCTCCAGGGTGTTAGGACCATGGGCACATGCCACTGT

>chr17:29671236-29671436
tggttatgtttgtgaaatttgaattaagaatctgtagttgtggttagatgtgactgataactggctatgattcagaagggctcagcaccactcaagtgga
actgcttcacttggaacaattgatgctgagtagctggaactgagaatcagctgtgattaactggagaccagcatcactgaggggaaatcttctgggagtt

>chr17:29934172-29934372
cgtcttctgacatcccttccgacacagtgcacatacacaacacgcaaacaaaacacatacacgtgtaaaataagataaaTACATCTTCCTTTTAAAAAGA
CAAGGAAACTGGCGAGAGGAAGTGAGTCACGGGTCGATCAGGCACCTGCATTAGTCATTTAGTCACACAGATCAAGGGCTTCATGTGGCTGGGTATGTTT

>chr17:30086472-30086672
TTAACATTCTTCACTGTTTTGACGTTGTGTGCTTGGCAGGATGGAGTGCTTTTTTTTTTTTTTTTTAACTTTTTCAGGGTGTCTATATTTATCAAATACA
TTGTAGATGCCTTTATAATAGTAAATATGTGATTTGTAACTCTAACCTTACAATTTTCATCAATAAAGCACAGCTGCTTAGGTACAAATCAGAATGGATT

>chr11:77386470-77386670
TCTGTGGTGTACCCCATTCATCCTGTCACTCAGACATTTTGTCTTAGATTGTTCCCGTAATGGCAGTGAGACTGGTCCACAACACAGTGACATGTGCACA
CCACGGATGTAACAAGAGACAGGGCTTGCGCAACAAACCACAAGAGAGCAGTGCTTTTTTTAAAGATGAAAACAAAACAAAATCAGGGCAGCCTCTCCTA

>chr11:78176012-78176212
ttcagctcTTGCTTGtcttttcttttggagacaatctctatgtagtccaggttggcctcgaattcacagcaatgctcctacatctgctcccaagtactga
aatgacaagcgtgtaccaccccacctggTGCACGGTCTCTTACTGTTGATAACTGCTCAAACTTCATTAACTGTTTTAACAATATCTTGTTTGTTTGGAT

>chr11:78649382-78649582
CCCAGATagaaatgactaattccaggtatagggtaagacaatgtgcaggggaggcctgaaacacgttgtcatatctagtttctagattactaggtttatg
tcaaaaggactcaggtaccaaAAGAGTGTACTTTGCATATCAATGACAACATTCACAACTCAAGGAAAGTATCAGAAGATTAAGTTCATGTTAGTAATAA

>chr11:79132294-79132494
GGAGGGGGAGGAGGGGGCACTCAACCTCCTTCACACCTCACCAACACCTCCTGCGGGTTTACTCAGCCTCATACGCCCTGACCAGCCAGCCAACTTGCCA
GAGTCAATTCTCCCCTCAGATAGGTTTGTGCCATGCCACAGAGCAGTGTCCAGAAAAAGGCTAAGGAGACAGCACGGGGAGAACACCCTTTCTGTCACCA

>chr17:31693660-31693860
CCTGGAAAGGGGCCCTCTCCACCACCACTAAAAGCTCTTTGATGCCCACGCTGTGACTCAAACGCGTGCCTTGAATGTCACCGCGACACCAAGAAGATAA
GAATAACTCCGGTTTGAGGAGCAGTGACCTCATTCAGTCCCACCTCCCTCTTGCTGGCACAAGGCCAAGTTGCCCACTGCTCTGGGCTTCAGTTTCTCCA

>chr17:31914348-31914548
GACACCCGCCCCCACTCCCGCCCCCCAGGTTTGTCACAGCTGTGGCTTTTGTCTGTCAGCAGTCTGGCTTCACTTGAAGGTTGGGGTCTAGGCTGTGTCC
AGGGCTGCACATGGCCACCAGGTCTCCTGCATCTGTTTTTTTTTTTTTCCCCATGTGTTTGTTGAGGAAGCGTCATGCTCTCCTAGTTCCCAGATTACTC

>chr17:31961406-31961606
CAATACCATCACTGTGAAATCTGGAGTCAGTCAGATCTACTTCCCTGGAAAAGAAACAGCTGGGGCCATGGGGACCTCTCAGGGGTCCATGGTCTTAGGA
CTGGGTTTGCCTTAGGCATCTCACCAGGTTCTCACTGTCATCTAGAAACTGTGACAGAGAGAAAGGAAGATCTCTATCATGTAACGTGCCCTGGGTGCTC

>chr17:32252036-32252236
AGTTCCTGACCCAAGAGCAACAATGTGCAGAACTACAGAGCCAGCAACATCTAGGACAGAAACCTTTATAGTCTTTGATGTTTGGGCTCCTCTCTCTCTA
CAGTAAGTACCAAGTGTTATTTATATTTTGAGATCTCCGGGGATGACTCTAACCTTCAAGTCATAACTCTTGAGTCACTGCACAACCAAGAATAAAGAAA

>chr17:32408474-32408674
AAAAAAGGAGTGGGTGGCCAACACCCCGGCAGGAGTGAATCAGCACTGTTCTCTcccaggctggactgctggtgtctcccttctcactgtgacctcagac
aagtcatttcctctccctgtgttttcttatttgtaaagaatgatggtatcaggctTCAAAAGCTCCCATTCAAGGGCTAGAGAGGTGGCTCTGAGGTTAA

>chr11:79133700-79133900
GTTCTTACAGAGTCCAAAATAGATTCTGCGTTCCCTTATCTACtgaggaaaaaaaaatgacagagaactgagcaacttgcctaagatcagagctagcaag
gagtcaggaaatgactctgtcacactggccccacagcccatacATACATACCCTATGTCCTCAGAGTGGCCCTTCCCATGAGGCTACATTGTACCTGTGC

>chr11:79344436-79344636
AGTTATGAGTATGTATGTGAGTGtgtgagccacctaacgggttcagtgactcaggtccttgggaagagcatatgtattcttagccacttggctgtctctc
cagctcTAAAGCTGTAGCTTCATTcagtgagctgcccagcaggtgaaagcacttgttccaagcctgatgacctgggtttggatcctcaggacccacttgg

>chr11:79530372-79530572
AGAGCTCGCCCAGCCGTCACTTCGTAAGCCACCTCAGTTCTGCTCTTCTTATTTTAAGTAGAATACTTTGGAGACTGTGAAACTTAAATCTGCAGGGTTT
TTTAAAGAGGATATGTACAGCTAGCTTTCCACTCTTAAAACCAAACCACAGATGACACATTTCCTTTCCGCTGCAACTCAACTACATGTCACGGGGAAAG

>chr17:33361026-33361226
gtttaggaatagttctttggggtgagttcactcttctttgtcaaaagttcagaaatgaatgttgcttgtagcaaacaccaaatatgaatcatcagtttca
gtccagttcccttggcaggcaaacaccatacatgaaccgcagcttcagtctagtcctctcggcaggcagataccacacacgaaccagcagctataattca

>chr17:33780624-33780824
TGCGTGGGGGCCAAGAGGTCTATCTAAGACCGGGCAGGAAACGGGTGGTTAGATCTTTTGACTCATGCCATAACAACTGCTTAGCCACATTTCATCACTA
CATTTCACCCCCACTTTGTTTCCTCTTTCCCATTTGGGCCAATTGCTGGGGTAATTACCTGGCTCTGAAGATTCTGTATTCTCAGATTCTGCTTTGATAG

>chr17:34027264-34027464
GGGCTGCAGCCTGAGTGACTAGGAAGGTGCCCTGGCACGAGAGGGTAACAAATTAGGCAAGATCAGCTGCGGTGGCAGCCTTCCTCTAAGTACTTCCCCA
GGCTGGGGGCGGGCACAAGTCACAGGTTTAGAGATCACCACCTTGAGGTTGACAGCTATGACTCTGTCCCAGTCTTCTTCTGACATGTGGAGCAGAAACT

>chr17:34210704-34210904
GTTTGTGGTTATCTTGGCCTTGAGGCACTGGCAGACTCACCACAAGTCAGAAACGGCTCAACCCAGAACATGGGTCTTAAGGTGGCACCCAGACTTGGCA
GCTGGGACTTGTGGTTAACTCTGAGGAGATAACGGTCATGCTCAGAGGCAAAGGATCTGCTAAGCCCAGCCTTCCTGAGGCAAAACAGTCTTGTGTGAAG

>chr17:34681082-34681282
TTTGTGTAAGGCTGCACTCAGAGCTGACCCGCAGTTAGGAAGCTTCCCGTGCACACAACAGAAGGCCTCGCGGTGGCGTGTGCCGTTTCAGTGGATGGGG
TTGAAACCAGAGATTCCCACTCTGACTCACTGCGGCGAGGGTGCCTGATGCCTGTGGTCTGTGGTTATTTCTCACAAGTTGGCTTTGACCTTGACGGGAT

>chr17:35189744-35189944
TCCAAATCCATAGTCTGGCCTCCATTTATCCCAGCAGGTTTCCCGTCTCATCCCGGATCTCCACCCACTCCCCGCTGACCCAGACTCTTGGTTTACAGTG
GGGACACATTCAACTGTTCAGAGTGGAAAGAAGCTCCCCACCGCAGGCATTCTGCCCCTCCCGCAGTTTTAGCCTCTTTCCACTGCCTCTGTGCCTCCTT

>chr11:80420130-80420330
CTGTAAttattttttatagacagtatttttctgtttagccctggcaatcctggtcctggaacttgttagagacctggctggtcttgaaatcacagacatc
cacttatgtctgccttgtgagtgttggaattaaaggactgtaccaccaagcccaacCCAGTGACTCACCTTTTTTCGTTAGTTTCCACTGAAACATCTCC

>chr11:83039219-83039419
cttcagacacaccagaagagggcatcagatcctattacagatgtttgtgagtcaccatgtgattgctgggaattgagctcaggacctctggaagagcagt
cagtgcttttaaccactgagtcatctctcaagtcccAGCTTGTAGTTTCTAACTTGCACAGGCTATGAGTAATTGGGTCTGCCAGTATAGAGACTTCCTG

>chr11:83193122-83193322
gaggaaaatacctaataaaaaaattaattcaaaaaaaTCTTTTCAAAAAGCTGTATACTGcatgtaaaagcaaatacccaatacttgtctttctgtatga
ctcatgacatataatcctcggttccacccattttcctgtaatgatgcatttcattcttccttatggatgagtaaactctcagttcaggctgagcatgcag

>chr11:84194869-84195069
TATGTAGTTTAACCACCCAGTTTCAAGCAACTTCCACTCTTGCTAAACTCTTTAGCACTCTTTACCCACGCTGCTACAGATGAGTCACAGTCTCACAACA
GCTTTGCTTACAGGAAAGTGTTCCCATTGGTATAGTTATTCCTTCAGTCTCACTGAAATTGTGAAGAGATTGGTAATGCGCATACTGTGAGAACTACTTC

>chr11:84507378-84507578
CAAGTATGAGTATGACAGGCCACAAAACTCAAAACTGCCCACAGAAAGTCATTCTAACCATACATTCTCCTACAAAAGAAATGCTATgccaggtgtgctg
accccggccttttaatcctggcactggggaagtagatgatagagctctgtgagaccagccaggtctacacagtaagaccatgtctttaaaaaaagaaaaT

>chr7:127873239-127873439
atgtgtatgcacactcactagagggtgtcgagggcagaggacagcttgcacagtcagttctctcctgttactagatggctctaggaggctaaactcaggt
caccaagcttggTTATCTCCCTCCCTCTAAGAAGGCCTTCCTGggtgctggagagatggcacagtagttaggagcaattgttcttgttccagaggacaca

>chr7:128048625-128048825
actactataacaactacaacaacaactactactactacaatgactacaacaacaactactacaacaatgactacaacaacaactactacaataacaacaa
caattactactactactactactaTGACGACGACTTCTACAaaaagaggtaaaaggactaatctctgagctcttctacttggaaagaaagaattgggcaa

>chr7:128383882-128384082
GGTGATGAGTGTGGGTCACACGTGGTATTTATAGAACACAAAAGATGGGCAGGCAGAGATGGAATGTTGCCCTAGTGGCTATCTCCAGGTGAAATCACGG
GGGCGGGCCTTCAGTAGATTTTCGTTTCCAAGCGCCTTTTACTACCAGGTAGATTAAAAGTatttttaaaacttttgtcactcagccaggtgtggtggca

>chr7:128619215-128619415
AAAACATGACTTTTATGCCAGATACAAACGTTCCCTATGCTGAGCCCAAGGCACCTGTCTTTGCTAGGAAGGTTGTAGTCGGCACACTGAAGAGTTTCTG
AGGATGGTTGGTGGTGGGTGTGTTAGCCTACCTTCTTGGACTCATTTCTAGAGCTGTGGCATTTCCCCTTGTAACTTTCAAATCCTTTCATTTCTTGAAG

>chr7:130726898-130727098
GAAGCACCATGAGAACTGGCTCCACCCCCAACAGCAGCCACATGTGTGGAGGCGGGGTGTATTCTCCAGAAACAGACTGGCCTGTTTGAGTGAGTCTTGT
CCACATCTGGATTGCTGGGACTCAGGATAGGACAGTCATTTAGAAAGTAAAACTGCACTGCAGGACACCCAGCTCAGTATGAATCTCATGTGACACATAA

>chr7:130818842-130819042
tatatatatatatatCCATAGTGATTCTTAGGTCTTCCCATTTTATGAACGAACATTCAGAGGAATCTAGCCCTTGCTGTTGGCCTGATGTCTCCCCTTT
TTCTTTCTGTAAGTCAGACATTTGAGGTTCTGTTATGAATAAGCCTGTAACCACTTCCTCTTGTGTTTCTCTCAGGCAAGGATCTGGAGGTGTTGAAGCA

>chr7:131551670-131551870
ATCAGCCCGGGAGTGAAGTTTGGTCACGAGGTCTCATAGGTTACTGGTCTTAGACTTGCATCTTCAGTAAAGTGCCCTGTTGGTCTTTGCTCTGAGACCT
ACCACATTAGTCACCTCTCATAGTCCCTGCCTTAAACCCTTTTAAGTGTTTGACCCCATTTTGAGCCCTGGAATCTCTGGGGGTTCTTTAACTCTTAAGG

>chr7:135557360-135557560
ACTATGTTTCAGGGACATTTACATCTTGCAATTAAACACAGTCTTGGGGATGGGTTGTCTCAGTCATTGGGATCAGAATGAGATGACTGACTGCAGGGAG
AGCGTAGAGTGAGTCACTTCCTGAATCGATTGAACTTTCAGAAGAAAAGCAATCTCTCTTTCCCCGGAGCATGGCGGAGGACTCTTTATTATTGGTTACA

>chr7:138903806-138904006
ACTATCTGTACTGatctgcactgctgtaacagtaagccacgagctgggtgatttataaagtatttctcgcacttgtggaagctgacaaacccaaactcTA
TGCTGTCTGTAAGGAAGCCAGTTCCCTTCATCAGAAGCTTCACCTGGGCTCATCACAGTGCAGCAGGGCCCTGGCTCTGCTTTTCTCATATGGGCAGCAT

>chr8:3488554-3488754
AGAAGACACTAGTTGGACAGAGGCATTGAGAAGGGATGTTAAGTGTGGAATAGTCCTAGGGCTCCAGGGACAGGAACTATTCAGGTcatatatgggcata
tattaaaatatatatatatatatatacatatatatatatatatacatacacacattttatacacacacacacacacacacacacacacatatatatatat

>chr8:10740194-10740394
CTCTCCCACCCACCCCCCACATATTAACTTCTTTCCACCTCCCAACTCTACCCTGCTATAAATACCTGCCATCTTTCGACCCTCTGCCTTGCATAGGGGT
ATAAAGATGAAGGGAGTAACCCTCATGCATAGCAAATGAAACTGGCTATGGTATGGAACCACATGACAGAATGGGTCATACGCCCAGGTCACTGACTCAT

>chr8:10945557-10945757
cacacacacGGGGTGGGGAATGACAAAGAAGGACTGAATTTACTttcttgtggtttcagtctatggtccctaggctctgtcactcctagactgaacatca
tgacaggagtgtggggcagggtagagctgcccagcccatggtggccagcgaacagggagagagggccagagacaagagagagacccattccctccaagaa

>chr8:11203496-11203696
GCTAAATGAGTACAAACGTGTGAATAATTACACAAGTTCTGCATGCGTGGACAGGAAGTGGGTGGGCGGGCGGCTAGATTAGTCATTCCATTTTCTGTGC
TGTGCATTCGTGCGTGCGTAtgtgtgtgtgtgtgtgtgtgtgtctgtctgtctgtctgtctgtctctgtgtgtgtctgtctgtgtggacatgcacacata

>chr8:11776850-11777050
AGGTGTTGGGTCAGTCTGTCCTGTGAGAGGGTCTCCATTCCTATTGAGATGGCGGAGGAGAGACACCTTTCCCTGGCACTTCCTAGGTGTAGCCAGCCAG
ATAAGGATGCCTTTTAGTCATTTAGGTCTGAGTCACCCAGCTTGGTTTGTTTTTAGTTTAGTATCTCAGGGTGTATCGCATCAGTTGTGTGGTCAGGACA

>chr8:22391104-22391304
TTACAGCTCTGATACTATATGTAGTCATTCCACCCGTGTGGTGGGAGACAGAAGTGGCAGGCACCGGAGACGATTCATTTACTCACTGTTGTGCAAGGTG
ATATTTCCAAAGACTCTGACCTGACCTGTTAATCAAAATGACACTGGGATATGATTCACTAAGCTGTTACagctgagtgagcagtgtatgcctgcaatac

>chr8:22869063-22869263
TATTCAACTCTTTCCTCCCTCTCTCTGAAACAACTTAGTCAGCTTCAGTGAAGAATGGGTTGGCTTGCTGTTACGACTCTGAATTCTAAATACATAGATG
TACACATCTCCAGGGAGTATTTGTCATGATTGAGAAAGGAAGGTGTAAGCCAGAAGTAATTCCACTTTTAGTTGCCACTTAATTCAAACAGGTATTGAAC

>chr8:22873376-22873576
GTAATACAGTGTGTCCTTATACTCTTTGACTTCCTCGTTCTGACACATACTTCTATTTTCCTTTCATAGATAGACTTGATCTGTCCTCTACATAAGCTCa
ttctctggaatcagactcactgtgagtcaccatgttggtgctcggaatcaagctatatggttttctggaagagtgccagtgctcagaactgctaagccag

>chr8:23256236-23256436
TCTGAGGCAGTAGGATATAGGTTACCACAGGAGGTATGAGGTGGCCTGGAGTTCCAGGAATTAGCACCTCATCAAGATGTCAATAACTGAGTGAGTGTGT
GTGTGTGTGTGAGCTTCAACCAGGTGTCAAGTACCgtgtgtgtgtgtgtgtgtgtgtgtgtgtgtgtgtCGGCATCCTGTTAAGGACACTCTTGGGTGGA

>chr8:25089606-25089806
TACTTCATCTTTCCAGCATGTACTCTAAGAGCCTACAGGAAAGGGGGAGAGCCCCAGAGCCCTCAGAGGAGAGAAATAGCTAAGACACTGGTCTGGACTG
ATGGGCCATGAGGAAGTAGGTTAGAAGCCCCACAGGACTGCAAAGGGTTATATCACCTTCAGACTTCCAAAGCCAGATAACATCCAACCACTGAGCTCTG

>chr8:25609661-25609861
CAGGCTGGCCTCAGCCCGTCATATGGAGGAGTCTGGCAGTGCTGGGGTTTGCAGACATTCATCCCCAAAGCTGCCCTAGATGTGGATCTCAGTCATCATT
AAGATATGTTGAGAAAGCAAATGGGAAAATGAAAAAGAATTATGTACATTATAGTTTGTATTTAAGCTGTATGATAACATTTTACATGGTGCCTTTTTGG

>chr8:27168285-27168485
TTGGCCCACACTAAAACAGGCGGCATTTGTAGACACAGGCATCCACGCCCTGCTTTCAATGGCACTTTCAGTGGAGTCACTGGTTTCAACAGAAGACTCA
GCTCACAAGTGGCACTGCCCAGAGTTGTCTTTGTCATGGTGACCTCACCCTGGTATCAGGGTGACTGTTGGAGTGAGAAAGCAGAACTGTTTCCTGGTTC

>chr10:38875768-38875968
TCCAGAAAGCAGAGTTACTCTGCTGAGGAGACCCATTTGAAAGTGAAATAGAGGTCAAAACCCCACTCTGACATAGAAATTGGAAACTGCCAGATGTTCC
AACACTCTAGTACAATTCAAAAGGGCAGGAGTGGAGGATTATTAACCATTACAGCTGGCAACGTAGAATTTATGTTTTCTTTGTTATGTGAAATGTACAG

>chr10:39346892-39347092
AAGACAGGACTGAACCAGACATTCCCCTTTCATCTCCCACACTTGGGCTCATGCACTTCTGATTAAATCTGAAAGGACAGATAGAACTAGAGTTCAAGAT
GAGAATGGCCTTTAAGTTTTTGCTTTCAAGTGTTAATCTGATTGAGTTCAGCCATAGTATGTGTTAGAAGAGTTTACTCATTATCGAAtctctgacaaga

>chr10:39415604-39415804
tcaacatGTGCCCACACATGTAGATGAATAAACATATGCACATACATGCATGACTCCACAGCAGAAGCCACAGCTCTTGTCTCTCTTCCAAACCAGTTTG
TAAAGTCCAACTAGGGTGCCGTAGTAATGCAGTCCTCCCAGCCTGCCGtttacaggaagggaactgaacacagagagatgctaatgactcaacagagcca

>chr10:39520079-39520279
TGTGTGACTGTTTGTCATTTGTGTGTCACTCTTGTGAGGGGGAAAAATGGCCCAGAAACGTTAAGTCCAGAGTGGTGCTATCTTTCTTCTGAACAACTGT
TACATTCTAATGTGTGTAAACTTATTTAGATGGCTACACCAAAACAAGACAGCTGATACTAACTTAAATTGGAAATTGCCTCATTAGTGAGTCAATTCAT

>chr10:39738702-39738902
TCAGAAGCATAGTAAGAAAAAGGTATGAGACTCATTCAGCTCTCCAAAATAAATATCCACTAAAGTGCATAATTAATTACATTATGGTGTTTTGATCTTG
ATTATTAATTCAGAAAATGTCAAAAACTTTTTTTTGTAAAGCAAACTAGCAATTTTTAGATTGACATATCTATTTGTTTGTGAAGTTGTTTTAATTTTAA

>chr10:39742581-39742781
TTGTAAGTAAGAATACATGTTGCTATGTGAAAGAATGTAAAGTTAAAACATGTTGGCATACTCCTAGTTTCTCAGAACAAGAAAATGACTAATCTAAATT
TCATTTCAGAATAAAAACCAAGACAAGCCACATAAAAGCATCCTAAAAATTAAACTGTCATCATATTATTTGTTTTAAAACTATGGAATAATATATCTGA

>chr10:39764983-39765183
ATTCATTTCTCTGCCTAAATTAAATCAGTTCTTATTGAGGTGTAATTTGCATATAGTAAAGTTGGTCAGTAAGATGAGTCATCTCAGCATGTCTGTTACA
TTAAAACGTTTATTGTACAGTTGtctcctcatccttgaccctagcaactgttgatctgcagtattcctagggttcctatggttctgccttctctagaatc

>chr8:33382370-33382570
cccagactatagcatataggccaatctaatgtgtccttgtttaatatagattcattctattgattcttttcctcaaacagtggttctcaactccctttgg
gagttgaacgaccctttcacagaggtggcctaaggccatctgcatactcagatatgcactatgattcatagcagtagctaaattacagttatgaagtagc

>chr8:33968354-33968554
caggggaactgatacTGACTGGTGTATGCAGTCATGCAGAAAGCATACAATGATACATAGTTACGACTGTGAGCTTGCCTGGTTAACTGACTAATAGTGA
AAGGAAACTCTCCTTGATGTTTTGTGGTGCGAGACTTGCTGtttcaagcacttcagtataagatcctacaccctattgcacaatcatcattatctatttc

>chr8:34190120-34190320
CATTCAATTGTGTTTCACCGATCTGGGTCTAACTCCTTTGTGTGCGTGCTTTGCATGTGCATAGTAATATGTATGAGTAAGCACAGAAGCTAGAGGAAGG
TTTTGAGTGGCTTCCTCTAACAcagtagttttcaacctgtgtgactcattggggtggtggtgtcaaaggaccctttgacaggggttgcatatcagatatt

>chr8:34522900-34523100
accttgatgagtatctattgagtatgtgagtGTGATGGATGCCCTCTAAGGTAGCTCAGCAGATGCTTTCTCTCTTCTGTTATTGTCTTCCTGTTGCGCA
TAGAGCAGACAGTGTGAGCATCCTCTACTGAGTCATGTATGATGAAAGTAATGAGCTATATgccaagtgtggtggctcccacctgtcatcccagaactca

>chr8:34587653-34587853
GAAGTTGCAAATGTCTATGTAGGCATTGTTACCCTTGAGGGTTATGCTCTGAAGTTGTTAAGTTAAGCTAttagtcacactgcatgccgatgtgcaaaat
gaatatagcatcttatttttggtcactgactagtctttcccagaggttctcagccctctgggAGTGACACCAACCACGGCCCCAGCAACATTGATTACAA

>chr10:39991063-39991263
GTGGCTAAGAGAGAAAGCAGGCTGTGTGTAAGACAGAAAGGAGTCAGCCCAGACTGCCAGCTTTTCGGGTCAGAGGTTTACCTGAGCCGTGAAGCCAGGA
AGGAGTGAGATGACTCTGTTTACCGCCCTCCAGTCACCTTTTAGTCTTGTCAGCTCCAGGCTAGAAGCTGCCGGATGTTTCACGGTTATCACTAGATCAG

>chr10:40081922-40082122
CTATGATCTGCCATCAAGCCTAGAAGCTTTTCCCAAAACAGTTTAATAAATAAGCCAATAAGGCCTATATCCATGAGGGTGTACAGTACACCCTACACTA
AAGCTGTCACTTCCCTTCTGAGTTGGTTTAAGTATCTTGGAAATGGATTAGTCATTTACCTTCTCAGAACTACTGAGGGTTCCGTGAACCTCAGTGCTGG

>chr10:40457408-40457608
TCTTATTAGGAAGTAGTTTGGTTTTAGGTGCTAATTTAGATTTAAAATTGAGGCATCCCTAAAATGGAGTTCCATTTGGAAAATTTAAAATAAGTCTCTG
TCAACATGAAGATTAGATTTTTAAAAAGTTATACTGAAAAATGAGAAGTTGTTTCTGTGAAAACATATGAGTCATTTAAAACATCAAGAGTTAAGTCAAG

>chr10:41579604-41579804
ATGAGAAGACTTAAAAGCTGACACATAACAAGAGATGCTGCTTCAACAGCTACAAGCCTTGCTCCACCCATGATGCTTGTGGGAGGAGCAGAGGTGGCCA
GAAGAACAGGCTCAGGAGCATAAGCAATGTTCTTGGACCCCTGAGGCACATATGGCACTAACACAGACATTTCCCATTGTTCAGTGGCTTCTATGCTGGG

>chr10:41971484-41971684
GCTCTGTCCAGTTTCACTGGGGCAGGTCATTTGCATTTCTGCCTCCGTTTCTTTAAAAAAAAAAAAAGTTGCATGATTCCAAAAGGAACTAATGCTACCT
TGTACTGCTATTTAATTTTCACATGTGAATAAGTGTGTTGTGAGATGAATGGATCAATGTTCTATATGACTAGGGATCCTGACTGACACATCTGTATGGT

>chr8:34756472-34756672
ATTACTTgactttagaatcagactgaccaaatttgaatcccaacactggaatctcctaaacgactgtaacttgggctttaatatctccatgcAATATAAC
ATATTGATGTCCTCAAGAAGAGGCCACTGTTAAACTAGATAGGGCATGATGATCATGATTCTAAGAAGAAGGCAGTTAGGGGCTCAGTGAAGACCCATAT

>chr8:34764726-34764926
CTCAGTCATGTGGCTAACTACCTGTGACTCCTGCTTTCAGAGTTTTGAGATGAGCAGACACCAGCCAGCAGCtgtgtgtgtgtgtgtgtgtgtgtgtgtg
tgtgtgtgtgtgagtgagagagagagagagagagagaACACTCAGCTTACCCATGGCACTGATAACTCTACTCATTCGTACTGAAGATAGACCATGCTAA

>chr8:35449650-35449850
AAACAAAAACAAGCCCATCTTGTTATTTTTGAAATGGTTCATACTTTCAAACACTAATTTCCAACTCAAAACAGAAATCAGATACGAACACTCTTCGAGC
GATGACATAATGAGTGATTCTTCATTTCAAAACTGATTCTTCATTTCAAAACATTTGTCTATGATTCCTAAATTCCCACATTAGCATCAGAGTTTCTGAA

>chr8:35483608-35483808
ACCCTTTTCACTTTAAGATGCTGAGTCACCTATGAGCTGTGACTACTTTAAGTTACTTTCTGTTCATTTCTTTTCTCTCACCTTATTTATCTATTGTTTC
TCTGAGGAAATGGCACTGTGAACCTGATGGTGGCACAAACACTGACCTAGCTGCCCAGGGTCAAACCCTCTCTCTAACATCTGCCCTGCTCCTTTGTATC

>chr8:35614133-35614333
tcttgtccccgagtctggtttagcaatggaaagtgagtgtacaaaaagatgtcattgtgagtcactggagaagtgtggattcaggaggtggcactgcata
gcattctgtggctgagatgcagatgaagtgtcaggaagatgtgtaatacctgggacttccccatcgtgatgctggaaatggaaaatactgtagccacttt

>chr10:43746654-43746854
GGTAGGATCTGACCCCATTTCCCCACCATACTTACCATCAGtggtgaggatcactgtcatctttactggatttacaatcacctagaaacatgcctgtggg
tgtattggggagggtgtttcaactgatgactaagaaagagaaagctagctgaataccatgagacactgtctcaagctccagtcttcattactacaacctg

>chr10:43783305-43783505
GGTTTCTTTTTTATGATTCATTGCTCAGCCCGTTCCACTTCGTTCTGTACAGAGATGAAAGTTTAACACTGTCAGCGGACAATGCAATAGAATGACAGGC
TATAGTGGAGAAGGTGTTGCTGCAGGCTTTGCCACATGAAACAACACTGCCTTTCTAATCTGCTCAGTTAATCACCCAGAGTAAATGTCAACAGTGAGTA

>chr10:43901338-43901538
GAGATGGCTTGTCTGAGAAACCTCTCCCTAATCGCGCGGGTTGACTGTCGTTCCACTCCACGGCTCAGGGGTTCAAACTTTTTGACGTTCTGACTCTAGG
GGATTGACTCAGCGTGTACGGTAAGAGCTTAGGTTCGAATCCCACTTCCCACTCAGGAATGTAGGCGGTCGGGGGGGGGGGGCGTGCCGTGCGGCGTGAC

>chr10:43982796-43982996
GTCGCTTCATTTCAAATCATCGGAACTCTCCAGCTAACAGCCCTGGTGCAGACAAGGGGGCCCGCCTGTCTTCCTTGCTTAAATCGTATGCTCCCTCTGA
TGTTCTAAAATTCTTTGTTTTTATTAAAACACACCCTAGAACTATGCAAGCCTGCCTTTGCCTCCAGGAGGACGGAGCTGAGATCAACTAGCCGCTAAAG

>chr10:43998588-43998788
GGAACTTGAACACAGCCATCTTGGGGAGCGTCCACAGAAATGGGTGCAGAAGGCGGGAGAGATGACTCCCTAGCTGACTCAGCCGCTGAAGCTGGCTGTG
AGTCAGAAAATGCATCCTGTGGCTTTGGGGGAGCCTCTCTGGCATCACAAATGGCAGCGATGTCCTGTGCAACATCACTTGTGTTGTTAAGGACGGGGCC

>chr10:44447434-44447634
TGCTGACTTCTAGTGCTTTGAGTCACTGGGCACAGCAGCCGAGAGGACTGCGTCAAACTGAGTCTCACCTTTTTTCTATGGCCTCTGTACTTGTGTTTCC
TACACCTCCGCCCGCCCGGGGCTTAGGCTCTGCAAACATCCTCCACCCCCAACCCTGAGTCCCACAGTAACACTTGTTCAGATGAATACTTGGAACCCTG

>chr8:36165114-36165314
GGAAGGATATGCTGGCCCCAGCAGAGGAGCAGAGATGAGTCATTGGGCCATGTGTGCTAGAGCCCAAGGTGGAACTCAACTCAAGTTCCGTCCAACTAGA
CACATTCTCTTTTAACAAACTGCAACCATCTCCTACTTCATGAATGACTTCACTCATCTCTAGGTGTCCTGGAAACCAATGGGAGGAAGCCTCTCGTCTC

>chr8:40349150-40349350
tatatgtaCACACACCACCAAATACAGAAGATTCCATTTTAATAATGTTATTTTGGTATAGTATGATTAAGAACTATGTTATCACGATATACACACACAA
ATATACATATATATATTTCATCACCTCTTTAACTTCATTATTTTTAACCATACTGAAAAGCATTTTTATAATAGAAAGTACTTTTAAAAATATTAGATAT

>chr8:40495714-40495914
TAGTAGGTTCTTAATGCCCAAAACTTTTGTCATCAGACCTTTAATGTTCTCTACCTAACAACCAAGAAAAAGGCACTGATGTCTTCATACTTCTCTCATT
TTGAAAAAGGCCATTCCTGTAAGCAGTGAGTCAGATCCTGCCTGGTGCTGAGGGCCTATGCGCTCCAGCTCTAACTGCTCAGCAACTTCCTGTAATCCAC

>chr8:46142668-46142868
TGGTTACTGGGAGGGGCCCAGTGAGACTGACAGAATTTCAGTAACACCTCAAAACAGACTTGAAAGGTGAAAACCACATCAGCTTTCTGAGTTATCAAAG
ATCTTGGAAAGAGAAAGGTTTAGTGAAACAGAAAATCAAGGACAGAAGCGAACAACCATTCTTTGGTGGGACAATAAAGGAAGTTTCTAGAGTACTGAGA

>chr8:46590673-46590873
CCACTTCTGTGAGGCTATACTGAAACTATGTAGGACTccagtggttcgcaacctgggagtcacaaccctttcataggagtcacacattacatatcctgca
tatcagatatttacattatgattcatgacagtatcacattctagttatgaagtagcaacaaaatactttgatggctgtggtcaccacaacatgaggaact

>chr8:46639983-46640183
TGAAGGTCAAAAGTGGATCAAGGAACTCCTGTACACAAGGAGGAGCGTGTCACGAATGTTTTTGTCTAGCTGCTTTCTAACAGGGGATAGggtggtggag
aaatgactcagcagttaagagcgtcggctgttcttcagaagaactggatttgaacccaagcacccacatggcagctcacaattttttgtaactagctcca

>chr10:44450082-44450282
AGTGAAAAGTCTTAAAAAAAAGGTTTTCTTACTTACCCGCCAAAAATACTTCCTGTTGGCATTCTTGGGAACTGTGTCATTAGTGTAGACTTCACCGATG
AGGGGTCCAAAGCGTGTTCCCTTCGGTATGTACTCCTTACTTACCACGCCAATAACCTAAAGGGGAAAAAAAAAATATGAGGTCATTAGTCAGACTCTGA

>chr10:44704238-44704438
TTGGCTTGGCTAATATTTTCATGCCCTAATAACAGCAATCAACACTTGGGCTGGTCATATGGTAATAAATAAGCACCCATCTGGGACATGGCCTTGTAAA
ACAGGGCAGGAAATGCCACATCATATGGAAAGTTGTACTTTTAGTTTCATAACTCGACTTTTGCCTAACAAAGACACTTACTGAAACAGTCCTTGCAAGC

>chr10:44778368-44778568
gagagagagagagagagagagagagagagagagaAACAAAAAAAACAAGACGTAAGAATAAAGATACAAAAGGAAGTTAAAGACAGAGCTACAGTTTGAA
TTTTTACATCCAAAAGGATGATTTTTGTTCTTGATTGAAAGCAAGGAACAGCCAAAAGACAGGTTTAAAACTCATTGTATTGAGCTTTCTGAGATAATCT

>chr10:50412349-50412549
tatgcttctaaagagaaggcaaactagtcaaggcactataaaaatcagtgtgaagatctctcaaaaacctgaaactcaatctactatgtggtccagttac
aaccctcctggctattcacataaaggacttcaagtcaccattccacagagatatttgcatacaaggaaggttcccagtagctaacttgggtaaccaaagt

>chr8:46643486-46643686
CAGTTTTCTTCAAAGGCTAGGACCCTGGACGATGGGACAGAGTATCATCCCCAAAGCTGTATTTTGAAAAATGCAAGGGTGCAAAAGCCTTTGCAGTATC
AGTAAGGAGCAGAGAGCATGTGTGAGAAGGTAAGTGCTAAGTTTTGTGCTTTTTTTCTTCTCCAACTAGAACACAATAAGGAACCTCAGCCTGCTGGAAC

>chr8:46647861-46648061
tcaatgggagtcctaaattacaactgtaaaatcgcttcgcggtagctacagtgaggctacacaaaatcacaagcatgaaatgtcatcactgtcacatgct
ctgatcacaTGCTCGGATGCAACCATAGGTCTACCATAGATCGAATGTGTAGAGGGAGCAGCTTAAGGCAGTCAGTCCTTTTTGTCTGCTTAGTGTTTTA

>chr8:48995186-48995386
catatatatatatatatatatatatatatatatatatatatgtttgaatatgcttggctcagggagtggcactatttgaaggtgtggcctcgttggagca
ggtgtgtcactgtgggtgtgggctttaagaccttcatcctagttgcctggaagtcagtcttccactagcagccttcagatgaagatgtagaactctcagc

>chr8:57591288-57591488
ccattctggtctacagagtgagttccaggacagccagggctacacagagaaaccctgtcttgaaaaacaaacaaacaaacaaaacaaaacaaaacaaaac
aaaacaaaaAAGATCTTGTCTATGGAGACACCTTCAGTTTCGCTATGAAGCTAGTAATTTCTCTTTTTACGTGATTTTTTTTCCTCCCAAAACTGCCCAC

>chr8:60893846-60894046
TGAAAAGCCAGCTGGTGAGTCTGTCTAGTCTCTCTCTGCTCCTGTGACTGCAAGAGATGACAGGAAACTGGAGGAAGGACAGAAACAGCTCATAGAGAAA
GTGGTTTTagccacacatggtgacatgcctattatagtctcagcaattaagatactggtttgagagtaagtttcaggctagcctaggatacacagtgaga

>chr8:61232109-61232309
TGAAAAGAGAAGGTAAGAGTCCCCCTCCCCATACACAATTGGTTGTAGATTGACCTTGTATGTTATTTAGCCCTTGACACCTACTCTGTGACTCATGCAG
GCGTCATCCTAGAACTCAGTGGAGGGTGCTGGGATGTGCCTTCCCtctttggtgatgatgtagggtagaccccaagccttgtacctgctaagttgctgct

>chr10:51490588-51490788
AAgaattaggatgtcagagttgcagcgtggtgtagcacacataacacacacacacacacacacacagagagagagagagagagagagagagagagagaga
gagagagagaaatagtgagaaagacagagaATGTGATAGGGGACAGTGAAAAGTAAAATAAATGTTTAAAACATAAAGATCTTTAACCCCAGGATATGTG

>chr10:53305174-53305374
gtcagggatggcaagccacagaaggcagaatggcaatgaagacacagttgctcgcatcaaacagccagatgactgacatacataaattactcattcctgc
accacacacttctcaagttcctttgaaacagttaccaggaaatcaacattctggttcataaatcacatcccaaaagctgaaaactcatgaaaatacatgc

>chr10:53412964-53413164
GGGGAAGGTCCCCTTGCCCTTGAgattggctgttctcaggttcaggcccaggatgagtaaccacatctgctgtgaattcatgattacaatgggtggtgat
ttgagtatgaatggcccctatggactcatgtgcttgaatgcttagccaatagggagtggcactattaagaggtgtggcctttttggagtaggtgtggcct

>chr10:54049564-54049764
AGTAACTGACCAGTCATCTTGAGGGCAAAGCTATGAGCACAGGAATGGATGAGTGGGCTGGAGATTGTGGAGTAGCACAACCATGTGAACCTGAGGTGGA
GGTGATAGGTCAAGGGAGCAGGTCAGGAAGATGGTGAGAGATGTGATGAGTGGAAAAAGGACACAGCCCAAGATGGCTCCAACTCGGTAGGGTAGATAAG

>chr10:54087439-54087639
TTTAGTGAGTATGTGCTGGCAACAGTGAAGCCAGAACACCAAGACCACTGTGGAGGGTGAGGGTGGGGCTCAGCGCGAATTTATGACCACAGGGAATAAC
TGATAGGATTCAGGTCATTTCACTCATGAAAGGAATGCAGTTCCTAGTATGACTAATGCATGTATTATGTCAGGAAAACTACTCTTTGGAGGCATGTGAT

>chr10:54255108-54255308
AACCACATCTGGAGAATTATATTTCAAAAGACTCATCCATTTTACTCTGATATCAccaggtgctgagccaggtgttttacataaattatctcatttgttt
tctcaggctgtgttaaggtgagtattgttaatcccattttatagataaagaaacagagacttacaatggataaagggttgcctagtattccatagatagG

>chr10:55147234-55147434
AAGATACCCATTCTGTGTGGTAATGTCATCACCATGACAAGTGCTCTCTCAGCATTAAAATGATGTCAAGGAATGAGGAATGGATTGTCTGATACCATCT
AAAAGCACATGAGCTTTGCTGTTTCCCAGGGTGTTGCTTACTTGTTGTACACATTTATTTTCTAAATCCACCAGTATTTTGAAGCatatatatatatata

>chr10:57487496-57487696
CAATGCTTGGATTGTTCAAATCTCTTCATGAAGGGGATCGGCTCCTCTTACTGGAGTTGATGACTTATTCAGGGTATTTTCATGTTCACAGTTTTTGAGA
TGAGTAAGTGGGAAATACCTAGCTATATGTCAAATAAATGTTATCTCCTCCGTTTCATTTGTGCCCTTTTCTGTTGTTAAAACTAGTTTTCACCCTTGCC

>chr10:57530643-57530843
CAAAAGGTATGATTCAAACTTCACACCATGAACCTCCAGATGAGTCAGAAGAAAGGTGCATCATGATGAACAACTTGCCCCCTAGTTCCAGTCATACCTA
ACCCTGCTATtgttgcaacctcttcagtgtacctaggtataataaaatgatgctggcaagacagcaccagtttcatcaaagacattcctttcgtgaacaa

>chr10:57714486-57714686
CTGACTCATGATTATTTTTATAGTCTTTTGACTTTCAGCAAAACTTTGAAGTTCTCTGCTGACTAAATTCCTACTATTAATATCAAAATATGTTAATATA
ACTCATTTTACTCTCTTGGATGTAAGCAGCCAATGTCTTTAACTGTTTCTGGTTAGTAACTACACAGATGAGATGTATTATCAAGGCTATGATAGAACAT

>chr10:57748952-57749152
TTTTTCCATGTAAAGAGCTTTTATacacacacacacacacacacacacacacacacacacacacacacacacacacacaTATTTTCATGCCATGTAGAGG
CATGCTTTACATTGTAATACAGCTTTTAGTAATCTGTGAGCATGTGGTCCTATGGAAACTATTACCAGAGCTTTTCCTGCTTGACACAGAGGGCAAGCAT

>chr10:58480170-58480370
GTGTGGGTGTGGACTGCATGTGATTTTGCAGATGGAGAAAGAAAAATAGAACATTTGGCTGTTCGTTTTAAACTACAGGATGTTGCAGACTCATTTAAGA
AAATTTTTGATGAAGCAAAAACAGCCCAAGAAAAAGATTCATTGATAACACCTCATGTTTCTCATCTGAGCACCCCTAGAGAGTCACCATGTGGCAAAAT

>chr10:59236642-59236842
GCTTAGGGGAACAGAAACTTCCTTGGCCAGGGTCTGGCAGAGTTTGTTCAgaaatgactatggtgacatcatctcgttctggctccattttgtgtttgtg
acacttctcagccctcgatccctcctccccaccacagccctcgatccctcctccccaccaccgtctgcctcagcaacacattagagatgtccagaacctt

>chr10:59430932-59431132
GGGACATTCACACTGATAGCCCTCCTCAGACCCAAGGCAGGAATGGCTGCAGCCACCATTGTTGTTGTGACAACCTTCGATGTCTGCAGAGGGAAGTGGC
AAAGATAAGAGTCCCGTCCTGTAACCCGTTTCTGCGGAAATTTCAGCATTAGTCACCAGAGATTATTCTTAACTCATGACACAGTCTCCTGTGCTCTAAT

>chr10:59938718-59938918
acagttgctcatgttgtggtgacctttgaccataaaactattttcattgccacttcgtaactatacttttgctagttatgagtcgtaatgtttcctggaa
tctgaatttcctggaagtcttaagtgacccccatgaaagggtcctttgacccctaaaggggtcgcgacccacaggttgagaaccactgGTTTAGATAGTC

>chr10:59947446-59947646
AGACcacaaagatcaagtgacttgttttcatttatccgctacaaaatgtctgagtcagggtctgaacccagagctcatcacttctaaatcATGCAGCTCT
AGCTACAAAGAACAGACCTCCTCTGAGAGCTCCCgggctggggattaggctcagctagcaaagcagatagatgtctagcatggataaggctctgggttca

>chr10:60171472-60171672
actgtgagtgaagtaaaccctttcctgctaagctgctgttggttgcggtgttcatcacagccacagtgaccgtaactgaaacaGTCGTGGTATCTGTGGG
CCTCTCGGTACCCTTCTTATTTGTTTCCtttggctttttgagtcagctctccctatgtaggctcagctggcctggactttgtgaagaaaaggctagcctg

>chr10:60744642-60744842
TCTTTGAGGAGATTCCCTCCCTCCACAGCCCATTTAACGATAACTGCTTTCTGTTCCACTAAGTGCGGTTTGACTTTGATCTTGGTTCTTCCCTGGCTAC
AAAGTTGCATGCCCACATGTGTGCGCCCAAGTGAGTCAGAACTGGATGGGTGGGTAGTTTGTAGCAACTCCCTGGTGACTCcactgtggtggaacaggga

>chr10:66864639-66864839
AAGGAACAGGGTCATGGCTGTGTGTCTCTTCAGGAAGTGGCTGCTCTACAGATGGCCACAGGCTTCCTGCTTCAGTCAAGGCTTTTGAATCACACTACTC
CCTGTCTGTGGTTTTGAATGTTTTTGTTTGTTTGCTGGGGAGGAATGAATAACTGACCTTGAATGGGGTTGTAGGGGGGAAGGTAGACTGTGTGACACAG

>chr10:66955588-66955788
TGGGCTGAAATGAGTGTCAAGGTGACAGGAGGGACCAGGGTGACAGTTTCAGTTCTCCTTTTGGCTAATCTGTCTCACTCAGGTGATGAGGTTAGTGGCT
GTCGACAATTTATCAAGAAGGTCCAGGGTGATTTTTTGTGGCAATAGCCCTTCGGTCATCTTTATTGTCATTACAGCTGTCTTCCGTTTTCCACTCACTC

>chr10:67104912-67105112
ctccccaagttttaacctcctgcccctagtaccatcagctggagaccaagctctaacacctgagcctgcctggcaagaacattccagattcaaacataac
GCCATTCATTCCAGCAGATGTTAAGCTTCTTGATGGCAGGATGTGCCTTACACACCCCAGTTTGCCTTGTTTCCTGGTCGTCCCAGTAATCTCGAGACCA

>chr10:67205620-67205820
tagaaggtttgaccagaatttgagtgatgtgattttctttcccttaattttattttattctgtttatgtttatgagtgttgtatctgggagtatgtttgc
acaccagaagagggcatcatatcccatcagactgcagttacagacaggtgtgagctaccatgtgggtgctgggaattgaattcaggacttggaagagcag

>chr10:68036082-68036282
TACCACAAACCTTTTCCAGATAACGATCATCTCTAGACTAATGCTCAGAGGAGTCTCATTTTCAGTAACCTTCCGCTCACTGCGCATCTGCTGCGATATC
ATCTTGTGCTTCATGCAGAGATGAGTTTCAGCCCCATGAATGTCTTGTTTCCATCTCAGTGACACGATCCAGCTCCGTGCATAAAATACCTAAGGATCTC

>chr10:68104850-68105050
GGATCCCTGGAAGTTATCTTACAATTTTGCAAGTTCATGAGGCTGGGCAGTATTTTCATTCCCACCCCACCCCCCGCCCGCCCCCTATCATCTTTTCTCA
TTTTGACTCAACTTAGCAGCGGGCAAGCCTCCAATAGTACAAAATATATCTTTACTTTACTGGTCAGAGGCCTGAAGCCAGAAGGCAGGAAATCAGGAAT

>chr10:68238886-68239086
CTTTGTGCAGTTTAATTTGTTGCCAGACACACATTTGTGCTGTTTTAATTCTGTTCTTTCACTATTCACAGAGAGACGGGAAATGACACAAACTGGCATA
AGAGGAAACTTACTAACTCTGAGCAAGAGAAGCACTTTCATTTAGCTGGGttttatattataaaaaaaaaaaatCTGCCTTTGAGAGTCAATCTAATTCT

>chr10:68499770-68499970
gcatttcctcagaaacagttttgtcacacaacGTAATTGGTGCCCAAACAAGGGCATGGCTTAGATGACTTGGGGAGGAATGAGTAGATGGTAGAGGAGC
ATGCAACGGAGgtttgttagtgtgcctctgtgctgtgacagtggatgcacagttcttggtgtgagtggtgagacatgcatctgaggctgaggactaggag

>chr10:68706476-68706676
AATGTTTCCATAAGGCACCAGAGGACCAGAGGAGGCACATGCATCATGGTAATCTCCAAATGACTGATCCTATGGGCTAGCCTCTTCTATAAAGGTCACA
TCTAGATGGTGATTGTCCCATGTAACACAGAGATGTTGGTGGAGTTGAACATATGGAGTATGAATCATTGCTGTTAACAATGGGAGCACAGTTTCATCTC

>chr10:69777258-69777458
CTGACTAACAGGAGGCTCATTAGCCTCTCATCCCTGTTAATGCTTTCAGGACCCACTCCTGTGGCTGTTAACTGGCCATGCTTACtccttttcctgtgac
tcatatgttgctcagaagtcactggcttcctgcaactgtgactcagaacctccgttctcttgagagtaTGTCTTCAAGTGATGTCTTGACCCCGATGAAG

>chr17:35301754-35301954
gatttctgagaaatcaactcagggcctttggaagagcagttaatgctctcaacctctgagtcatctctccagtccTGACCTTTCCCACCTACAACTTGAT
CCTCATGCCTCACCTCAGCATGCCATGGTGTGTGTGTGTCTATGTCACTGTGACTGGAGAGTTGGTGCTGAGTCACAATCTAGAGAGGAGCCGAGGTGTA

>chr17:35437518-35437718
CTGCCTGACCCCAACAGCATCCCTAGGTTGGTCAGGAGGAAACCTAAGAGCACCAAGTCCCCATGGAAAATGCTCCTAGCATCCAATAAGTGGGGTTCAG
GGAGACAGGGTCTGCTGAATCCTGGTGAGGCTGGGGGGCTGCTGTGGAGACGTTCATGGGGAGGTGACTGGAGTTCACACCTGTGGTCACACACATTCAT

>chr17:35813769-35813969
ACCCACTCTACCTTTCCCCCGATTTGATCTTGTGTAAAAAGGGTggggtgggcagtggttcagttggtagagtgctcgtctagcatacaggaagtcctcg
gttcagtcATACCCTCCAGTTGCTAACACTGAAGTAATGACTGGAGCTGCAGGCCGACTCCCATATGATCAAggtagagtgcttgcctagcacacagagg

>chr17:35820666-35820866
gcatcagatctcctgggactggatgcgagatgccacttgagttctggaaactgattccaggtcctctgcaaaagcagcagtgttcttaagaactgtgcca
ccagtgtctccccccccCCCCCTTCTATGTTATGGTTTTGGTTTGTTTGTTTGTTTGTCGTTTGAAACTGGAGCTTGCTTTGCTGTGTCTTCCTGCCTCC

>chr17:36002044-36002244
tgtgtgggccactgtgataagcctgatcctcaccacaaaattctagttagtcatcccccacccacctaccccgcccatgactaagagattccaaggtagc
agcaagatctcctgatgctgttCTCTGGGCTTGCAATGGCTTCTTCCTGTATCTCCTTGCCCACCCAGATAAGCCCATCCCTTGCGTCCtgtggtggttt

>chr17:36024909-36025109
GCCTTCCTAGAGGTCATTAGCCCCCACCCCCTCCCTGCATGCAGCCATTGACAGATAGGATATATAAAAGGAAACCATAAACCAGGGGTAGTGGGACTCG
GGAGGTGTAGCCGCTTGAGGCTATAGCCAATGGTTCATTGATTATTACTCATAGGCTGAACTTTTCTGAGTCATTTTCTGAGTGGTTGGTACTATTCAAA

>chr17:36859229-36859429
GCGTCTCGAGACTGAACACTTCGTATGCATCACATGCTGCCTGAGTCACTAGTACCTACACAGTGGCTCCCTCACCACTCTTTGTTCTAGAGTTAATCAT
CTTCATTTCCTGTGTCTTTATTACTAAATAAACTACACATTTTTCTCAGTGGTCAGAAATTTCAAGACAGTCATCTGGTGCTGTCTCTTATTTTTATCTT

>chr11:86059268-86059468
agccagaaaagctgagttgactcagccagccagaggtcagaaagaactcggaaggggtgagcttattcagcagtgagtctcagaggctgaagacattcta
ggcctagataagattgtacggaagctaaacgcttaggatagcagccaaaggctgtaagcctccgagacaacaataaaagttgcatttacaCACCACACCA

>chr11:86346750-86346950
TCAAACAGATCTCATTTCAATGACTCACATGATTATTCAGTATAGGAGGAAATATAAAAACGTGTATCAGTCAGAAGAAGTATTGCTCTTCACTAACTAC
ATAGCCTCAAATTTCCCACTAAATCTATTAATCACTCTAAGTTAAGTTTCGGGGTAGGGAGTAGGGGGCAGAAATCAATCACTAGTAAGTCTAGACATAG

>chr11:86381716-86381916
GTTTACTATGTCAATGAAGGTCAGACTGAAGGGCAGTCCCTCACACTTCTAATCGTTAAGCCATCGACAGGATGATAGCATGACTCAGTTCTTTACATGT
TTTGTGCAGTGTTACTACCAGTGAGGCAAGAGGAGGTAAGGCTACGGGATCTTGAATTAGTAATAGCTTTCTCTTTGAGCCAGACTGACTAAAGGGCTGG

>chr11:86506564-86506764
AAGTTACTATCACTCAACCAAACATGAATCACTCCAAAGATTCAAACATTCTCACTGTAATTTCTAAAACAGAATGTTAAGATTATGAAAATCAATTTGT
AGATACCAGTAAGTTATCAAAGAAATGGCTTAAAAGCAAAGTCATTCAAGCTTCCCACATAAACTTCTCACTGCATCAACCTGAGGTTTCCTACAGCTGC

>chr11:86623712-86623912
GAttttatttcgtgtgtatggatgctttgcctgcatgcatgtctgagtgccatatatgcaccaggtgcctctgttggctctccctggaactggagttaga
cagctgtgacctgacatgtgggtccctctgtgacagcagcaagtgcttcatcactaagccatctctctatgccccACTAGACAGTTTAAGTATTACCTTT

>chr17:41187732-41187932
caagagctgccacgtgctcagccaggaatcagacacatggcaggagggcccctgctggataaactgttcgttttaggaaaaaagggcgagtgcacagcct
cttagtttcagagtaaaaaagctgataaatggtttgtgactaatgtgtttgacaaatggtaaagtgccttttattctatgattgtagctacaaaaattaa

>chr17:44690281-44690481
ACCAAAGTGCCTGAAATGGCTTAGGCCTGACAGTTTGCTTTAGCAGTTGGACAAGCCAGATCTAGTCACGCATTCCTGATGCAGCTGCCCCAGCAATAAT
TTTAAGGCTTAATTAAGTTATACTGCCTATCACACTTTAAAAAAAAACTAATATTGCTAATTCATTTACTAAATATAACTAATTCCTTTAGCAAACAGCC

>chr17:44714080-44714280
GTAATAGCTGATGTTTAATGAGCACTTACTACAAGACAGCTACCACACTACCTAGTTTACATATCATATATCGTTCAACTTTCTTAACAGCAACTGATGC
AGAAGATGTGTTCCGTGTCCAGAGCAAACAAATGCTGGCTCTGGGATTTCAGCCCAAGCAATCTGACAGACCCAACCAGAGAACTCAGAATATGTCAGTA

>chr17:44728530-44728730
gtgtgtgtgtgtgtgtgtgtgtgtgtatgAAACAAATAAATGAAAGAGTTCCATAGAAAGCACTGCTCTCAGCAGCCAGCAGCTCTGTGGGCTACCAGCT
AACCTGCTGAGGGAACCAGTTACAGAATGAGTCAGCATCCCTCAGACAGCACTGTCCTCATGCAGACCGGCATTACCTGGAGTACACAGCTACTCTCAAC

>chr17:44767416-44767616
aaggagaattagctacctaatttgaatttcagagtgttgggacccagagagcctgactagttcatctTTTCCGCTTATACCCCCACTGTGTTGGAATGTG
CTAAGCTAATGTGTTTAAATCTGCTTTTACATTGTTCCATGACAATGTTTCTCCTTATTTACATAGTATTTTAATCAGGTCATGATTCAGGCTTGCTAGC

>chr17:46388274-46388474
CTCCACTGGCTATGGGTGCAGTGAAGCAAGGGAGGACAGTCATATAGCACAGAAACTTCTGAAGGTTGAGCTTCGAGGTATCTGACTGGATCCTAATTGA
GTCAATGGTTCTTGCCCTTCCGTCTGCTTCTATTTTGGGAGATGATTGAGTAGGTGGACTCCCCGGGGTGATGGTACAGGGTGTGAGTCTCTTCCTTCCT

>chr11:86652640-86652840
TGGTGACGCTCATGAGTTAATAGATGAGTCACTCCTTGGGGAGAGAGAGGGAGAGGAGCTACCATTCCCTCCCTCATCAACCAAAGGCCAACAGGCATTT
TTTTTTTTCCTAAAAAGAGGCTGCTAATCTTCCAGGATGAGCTCTGACTCAAAGTGATCATGCCACAGTCACCGTGCCTACAGAAGTCAGTATCAGTGAC

>chr11:86872588-86872788
aacactcatacacataaaatcattaaataaatcttaactgtgtgcagatctcctactgtctgtgagtcacctgtgggagcctctgtatttgtcgccagct
gacacaagggtgatctgagaacctaccaacttggctgtggtgtctaagccgaagacagactggtgatgacgtctggtccctccatctgagtagttagata

>chr11:88105941-88106141
AAGAAGATAGAGGGAGGATGTTCCAGATAAGCTGTAATGAGCAAGAAAAGTGACTCATTGGAGCAGAGGGGAAGGCCCCTACCCCCACCTCCGAAGGGCT
TAGGAAATAGGATCAAGATTCATTTATCTCTGTGGTTTAAGAAGTTCATCTGCAGACAGGAAGATGAAGTGGAGGTCCCTAGAGGTCCATGCCCACTCAG

>chr17:47189824-47190024
CTGTGTCCCCTGGAGTCAGAGAACTGCAGTGTGGGGCTTGGCTGGATTCAGATGAACACAGTGGTACACAGGGGTCTCAGTTTGACTCAGACTCAGAACC
CCGTACTCGATTCTCTTTCATGTGGATGGAACAAATTTCAACTTATTACATAGTGGTATCTACGGTGGCTTCTATAGATGAGTCACCATTTACTGTAAAG

>chr17:47543361-47543561
CTGTCCACTTTACTCTCATCGAATCCCCCAGCCCTGGGAAAAGAGATGCCCCTGTCTTCTCTGGGGTTTGCCCTTCACTTCCTGTGCCGTGGGATACCTG
GCAATGAGTCAGAAGCACAGAGCTAACCCCACTGCAGCACTGAAAAGGGACCCACAGTCACGTGTTAGAGAGACATTGCTCAACTCGGGGCAGCAAATGT

>chr17:47628872-47629072
CTCTCGGAAGTCCCTGGGGCTACTGCCATCTAGGTCTGATTTATTTCCCAGTCCCCATTTGGGGAGCGATGAACCTTTTTCCGTCCCGTCGAAGAGGATT
TCATAAGACAGCTGAATGCCGCCTGAGTCATCCGTGGTAAAAGTCCACACGTACGTGTGTGTGTGTGTGTGTCAGGGCGCCAAGAGTAACTGTGTGTATG

>chr17:47943065-47943265
CACATGTGCACCCACAGGAGACCTAGCCTCTCTAacacacacacacacacacacacacacacacacacacacacacacacacacacacacactcacgcac
CTATCCCCTCCAGCAGCCCCACGGCAGCAGTCTGTTCCTCATTATGGGCCAATGGGCCTGTTTACTCACCCAGCTGGAGATGGTTAGAGAGTGATAAATA

>chr17:48293528-48293728
CCTTGTAGCAATGCTAGAAGTATATGGTCCTTATactgggttcaaggtccttgagggctgtaggattctccaatagcaaaatcttctactgtctgtggta
tcttctgaggttgatgacatcatctagcttacctttccctgtcataggaagactttgttgtttcctagaagatcTCAATGAAGCCTCAGAACAGGCACGC

>chr11:90353055-90353255
ATGGAGACATGACTAAGCTCTTTCTAATTCCAGTTCTGCCACCTGTATATTACTCATGAATTACTTATTTCATGAGTGTACATATCAGAACACTCATGAA
AAAGTGAACAAAACTAACAGCTCCTCCATACCCCATCAAAATCTGTTTGGAAAAAGAAATGATCAGTCTCACCCAAacacacacacacacacacacacac

>chr11:90576572-90576772
AGCAGGTGTAGCACTACACTGTGTGACGCTTTTAATATAGAAATGATGATTAGAATCACAGCAAGACACTTACATTCTGGGTTCTAAATGCCACCTTCTC
CTCAATCAAAAAGTTCATTGTCAAATAAACAAAAGGAGGATTGACATATACTGACTCAGCAATTCCCCCACCTCCTCAAAAAGGTGACAGCCCAGACGTC

>chr11:94121420-94121620
ttcaggggcagtctttccaagcagaatgattcagtcagaagctgagagaagctaatttgagtcagtcagcgtggggaggagtttgacccagaacagcaga
attgaatcagccagccagagttcagaaagagcgagaaagaatgagtttatttcatagtaagtttcagaggctgaaacgttctaggaggcctaggttagca

>chr11:96018112-96018312
CCTCTGGTCCCCTGCGCTGCAGGAAGTGTAAGGGATCAGAGAGGGACGTGGCTTTCTGAGTCAGCCTCAGAGTTTGGAGAGAAGAGAACTTCAAAAGCAG
AGGCCAAGGCAGGGAAGGCCTGTTCTGAGTCAGCCTGTCACTGAGGCACGCTGGGCCTGGAATGTCTGCAGTGTCTGCAGGGGGAGGTGGTGGTGGTGAG

>chr17:50156588-50156788
TGGTCTACCTGCATGACAATGGCACAGTCAAAACCATCATTATGTAGAGTCAATATACACTAAGAAAATGAGACAGGACCCCCATGAAACTGGATAAAGT
CAGATCTTGATAAAAGGATAAGTCATATTGGTAACAAGTCATACATAAAACAATAACTTGTTTTCCACTCCACTCTTTTTTTTAAAAATTGTTTTGTTTT

>chr17:50157873-50158073
TTTGTACCTTGCAGGAGGGTTCTTGGTTGAGAGAGGGTTTCACCATTGGGGTTCTTTTAGCCTGGGGAACCCCCTGAAGTGTTTGTTGAGCATGATCACG
TATGAGTAAGGGAGGTGTCATAAAGTTCCCACAGCCAGTAAGGGAACTTTACTTTGTTTAAAAAGCTGAGACTACAAACCAACCACCGTCGCCCACCCAA

>chr17:50165672-50165872
TCTGAAGGGATGGTGGAGAAGGGACAGATCCAGCTCAGCAGGGACTTGGTAGCAGGAACGAGTAGGGCCTACACAGAAAGGATAGCTGGGAAAGGAGGGT
CCTGGGAGAACACAATGCATGGGCTATAGGTGCAGTCCTTCAAAGGGGATGTGGTGAGGATCCACAAAGGCAGTGTTGGCAATGGAGAGCCCAGAATACA

>chr17:50998341-50998541
AGAGCTTGTATATGTAAATTCGGTGGCCTGTGAGCTCCTGGGGTTTCTCACTTCTCTCTCTCCCACCTCCACACCTCCACACAGAAGTGCTGAAATGACA
GATTTGGTAGTGTGGCAAGTACTGTATCTACTGAGTCACCTCCTCAACTAAGAATTACCTTTTAAAGGTTTTAACTGCATACATATTCCCAGGATTCAAG

>chr17:52064682-52064882
TTGTACAGCGCAGACACACCTATGATACCAGGTCATGAGAAAGCATTTTCTTGCTAGAGACAGCCTTCAAACAGTCAGTGATAATCTTGCTATTGACACA
TTTACTAGGGGTAGTAGGTGGGGTGAAGAGAGCTGATCAGAGATTACGAGCATCAGTAGGTTATGTGACTCAGAAAGTAATGATAACATATAAGAGACAG

>chr17:52116014-52116214
TATTTTAAAGTTACTGTTCAAAAATGTTTCTGAACAGAATATTATGTTTTTTTTTTCCAAATCTGGTGTGTCATGTACATAGTGTGCAAGCCTTAGTAGA
TTCAGAATGGCTGTAGACATTTGAGGTTTATGTGTGAACAGGGCAGTCATTAGTCACTTGCTCAATGACTTGTTCTTCATATAATAAAGGGCAAAGTCAA

>chr11:97153006-97153206
AGTCCTCCCTTGCTGGAAAAGACAGTGAGTGGGTCGAGGGACCTCTGAGTACACTCTCCCGGATGAGTCAGCCCCTGCCGGCAGCTGCTTACAATGCAGG
CCTCAGTGAGTCACCTGGTGCCCTAGAGCCTAGGCTCTAGGTGGCTGGGGGCAAAAGCCCCAAAGAATTAGATGAAACCTGAAAACTTGCCCTGGCCCTG

>chr11:97309124-97309324
CCCTCCCCCTTCTTCTGCACAACTTCTTACAACTTCTTTtatatatatatatatatatatatTTTAAATAAAGTTAAGCATGATTGTTTAAAGCAATCTG
AAAAATACCAAGTCCTAAATGTAGCAATATAGGAAGGGCTTGTTCGTTTTAAAGCCACTAGTACAAAGTTTAAGTTTGTTGGGGTCCCCCAGATGGGAAT

>chr11:97661444-97661644
GTGGTAAAAGTCATTCGTTAGAAACTCCCAAGTAAGGTTCCTCTTCTGAGTATTAACTTTTCGTATGAGCACACTTCACAGAATAAAAAATCGTCATAGC
CGAGATCCCGGCCTTCGACCTGTCCTGATTCAGAAGTCGTAAAACAGACTACCGCAAGTTTACTTTTCTAGACACAGTGTCTTCGTTCCCTCAGCCTCCG

>chr11:97825306-97825506
GGGGTTGAGCCTCCTGTCTGCCTCTGGGTGCTAACACAGCAGTCATTTCCGCCCTCCCTCGACTGCCTCCCACCTCAGTTTGTTCTTCCTTCCTGTGTGA
AAACCCAGCTGGCTTTGCCCACAGGCCCTACACCCCCTCCAGGCCCTTTCAGGCCCAGTCAGGGACTGGTCATTGGTGTCTGGTTGTGAGACATAGGCGT

>chr17:52125736-52125936
GGAATTGACTTTCATTCATAGAATTTGTCAGTCGCAGGAATCCTATTTTTTCTTTAATTTTATCTAAGAAAACAAGGTATGTGAGGTGGGAGATTTTCAC
CTGCTTTATTCCTGCCTATATTCATGGGAGGAATTCAGTTGATATTCATTGAAAAAACAAATCATTTAGATACCGAAGGCAGCATACATGTCTGTAAATG

>chr17:52165768-52165968
TGTGTCTCATACCCAGACCTTTTTTTAAAAAAAGtttgaggtaggatcttttgctaagttgcccagcctcaaactccCTCTGTAGTCTTTGAATTCACAA
TTCTCTTATGCAGTTCCTAGTTACAGGGGATAACAGGAAGTGGTAGACCTGGCCATCCAGTGACTTGGTCTCACATCTTGAATGTGGATGTACCCGGAGA

>chr17:52455953-52456153
GTCAGTGAGAACACTTATCTCCTCTGATGTCTATTAAGACCAAAAGAGTACCTAAGATACCAGAAAAGGCTAtgagaaagaaaaactagttgttcactaa
tctatgacagagtgcctcctaatcacttacaagctgacgtcctgtcattactgagggctcgctttcagaattactttgtgtgtgtgtgtgtgtgtgtgtg

>chr17:53582248-53582448
AAAAGTGGGGGAGGAGGGAGGTTCAGGAACTGTGGGGCCCTTACAGCTAATTACTTTGGATAGAAAAGAAAAGTTTCTCATAGTTCCCGTACTTTATTTT
TAAAGGTGTTTGTCagtcaagtgtaatggcattcacctgtaatctgagaactcaggaagttgagtcagagggaactcttcatttagagccttcttgggcc

>chr17:53664376-53664576
GGGTTTGTAGATTAGAAGCTAGCAATTATCATTTGGCAATCTTATTTGGTTGGAACCTAAGTTCTTATGATGACTCAACCCCTCCCTGCCTTCGGCAGAC
AGACACAAAACTAAACTTTTCCAGGAAAGAGACAGGATGCCTGTCTCACTGCATCTGCCCTGCCTCAGAACTCTTTTTGCTGAAACCCAGGTCTCATGTC

>chr17:56033152-56033352
TAATGAGCTGGGGACCTGTGGGGTCTGGATGGGGCGGTGGGGTGGTGGTGGTGGGGAGCACGAGTTGTTGAAGCTTACTTGGAGCCCAGGTGCCTGCCCA
GCTCCATCCATACCTTGCCTTGGCACCCCTGAACCTCttttgcctttctgagtcaggggctcatgctgacctcaaacacactatgtagctgaACTCCTGA

>chr11:98058130-98058330
aagagggaaccgcaatggaggacctgccttcacccgattggcctgtgcacatgtctgtatagcattgtcttgattgctgattggtggagcaggacctagc
acactgtaggcggtgctacccctgggcacatggtccagggttatataaggaagctagctgggagaagcagggggcaagccagtcagcagtgtttctccat

>chr11:98599581-98599781
TCTGAGCTCTTGGCCCTATGCCCCAGCCTTTCACCTACTGCTCTACCACCTCCTCTGCCCCATCTGCCCTCTATCCcagctgttctcaagccggggatgg
ggtaggggcgtggaatgaccctttcacaggggtcacatatcagatctcctgcctatcagagacttacattacgattcataacagtatcaaaagtacagtt

>chr11:98773374-98773574
cgattagctttccaatatagaggaaatcaactcttgtctcttggtctcagttttcctttctatgagtggggggAAAAAACCCTGGGCGACGACACAAAGT
AGTACGTTGTCAACCTTGATTCTAAGGTATTCCTGTTTGGGGGGGAGAAGACATTCATGGCATGCAAAGTCATACTCGGAGAACAGTAAACTTTGGAACA

>chr17:56276946-56277146
GGAAGAAGGAACCCTCCGCCCACAGAGAACTTTAAGCTGTTAGCCAAAGAGCTCAGCTAGTGACATACTCTGGGGATTCGCAAAGCACCATGTGGCTAAG
TGCACTGGGAACCtgatgactcacacttgtcagtccagcatcacacagaaaactaaagcagagagattgcccagagttccaaggaagcctgacccacaga

>chr17:56507173-56507373
AAAACATAGCCACGGGCAGCACTTAGTCACTTCCACTGCTGCCTGCCTGCAATGGCTTACTCATCTCAGGCAGCCCTACCACGCTCAGGGAGGAGAGGGA
TCTAACCCACTTCCTCCAACACTTGGAGCATACAACGTCTACACTGCCATCTACTTCCTGTGACCACCGAGTTGACGCGCTCCCTCCTCTACCCACAACC

>chr17:62504736-62504936
gaCAGGAGCAATGAGCACACAGTGTCTTCGTCCCGGTGTGTGACTTCCAGCAGAGAAGTAGAGGGTCATGAAAACCATGGCCTTTAACAGAAAGGTTCTA
GTGATCACTACTAAATCACCAGATGACTCAGGCCAGTAGGTCTGACTCACCCCACGGGGCTTCTCAACAATAGAGTTAAGAATGTAAAATCATCTCTTGA

>chr17:64751264-64751464
TAGGGAAGATGCCTGGTACAGCCGTGAAGTTACAGCATAAACATCAAAACCATGGTCAGCGGATTAACTGAACACAACCAGAGGTAGCTGTGCCGAGGCT
ATGTCAGTTGACTCATTTGGAGAAATAAATGTGTCTGAGTCTCCTGATTGATCTAGATTTGTGTATGAGTCATCACTGTGGAGATCAGATAACCCTTGAG

>chr17:64754165-64754365
TCATTAAGGAAATACCAGAATGACAGGACCATTGCAAGGGTATAATTTCATGCAGTAAGCATGTGACGTACATTCCCTTCCTCATTTGTTGGGGAATAAG
CAACTGAAAGTACAACAAAACCACTTCCTCCTATAACCTCTGCAGACGCTAGCTAGGACGACCAAGCGCCAGTCCCACGAATATGATCTATTTTCTTGTT

>chr17:66111968-66112168
GTTGGTGATCTGGGTTAAGCACCGATCACTTAGAAACATTTCACTTATGCTAAACAACAAGCACGGTCTCTGTCAACATAGATACTTGACAGGCATGTGT
GTGTGTAAGAATGTATAAGAGAGGAATGTTTATGTATTCATGGCATGCATGACAAGTGAAAAATAAACAGAAACGATTGGAGGCCAAGGTAGAACTGTAG

>chr11:99207058-99207258
ATAGGGAGATAGACACAGCTCCATGCTGTCATCTTGAAACCTGGGTTCTCTTATCTTTCAGAGACCTGAGATCATTGGCTTGGTTATAGAAAATAATTTC
AGGACTAGATAGTATGAAGCAGACTCGGGGCTTTTTAATTttttttttttttaaatctgagtgttttgcctgcatctatgtctgtggaccacctgtgtgc

>chr11:100607046-100607246
TATACTTGTTAAGAGTCAGGATTTCACTAATTGCTCAAGTTGGCCTTCAACTCCAACTCAGGTTATAGGCCTTCAACACCAGACCTGGCTACATAAAATT
AGCTTATCCAATTTCCCATCCAACCCTTGGGTCAACGACAAACATTATAAGCACAACAGCTCTGATTCAAGGATGCTGGAAATGATTCTGATGTGAATCA

>chr11:100852394-100852594
AGGTCCAAAAGCAGTCATACCATTGTGaacccttttctgccttgttctctgttttcactacatagcaatatcagtactgtctacctcatggcgtcccgag
aatcaagtgagctaagagatatgaaatagttcaaaccctgccACCCACTATATTTATGCTAACTGTTATAGTGGTTAATAAGAGCTAGGATTTAAATTTC

>chr11:100939949-100940149
CCAGGTGTCACCCCACTTAAGCATTTGGGTTTGTGGAGACATCAAAAAAGAACATGGGCAACTCCTGGCTGCTCTGAACTTCAGTTCTGCGTGATTATGG
GCATACACCCGGAAATATGACGTGGAAATAGAGTAATTACTAGATTGCGTGGGGGAGAATAGTGGCTATAACCCGGTTCTCTGTTCCACCATTTCAAACC

>chr11:101543594-101543794
CGCAGTGCACATGAGCAGGTCTATATAGAACGGCACAAAAAATACACAAACAAGGAAGTGACGGCAGAGGACAGCTGAGTCATAAGGGACAAACTGCAAT
CACTGGAGACGAGCAGAGACAGCACAGCGGAGAAGTGAAGCTGAGCAGGACTGTGCCTGGTGGTAGCGCATGCCAGCCACTCTGAGAGGGCATCATGGAG

>chr11:101562328-101562528
ACTTCATATTATTTTCAAGTAATTTGAAAAATACTTATTGAAACCTAAACTCCCCTGGAAAGTACTAAGAATAGAATGACTCCCGTTAGTTAGAGAGTCT
GTGGTAAGTAGGGCAAATGACTCAGCAGCAGGCAGTTCCTGCTACAGTTCAGGTGATGTGTCATCTCACTGCGGGACTTAATGCCACCATCTtaaaaaga

>chr17:70974256-70974456
GGGTGTGTGTGTCTGAGACAGGAAGTGAGCAAGCAAACGCAAGAGGCGTGTCAGCCGCCGCAGCTCTTCAGTCATCTTTGTCTTTCGCGCCGTGCTTCAG
GATGCGTGTGAACTCAATGTAGTTGAAGTTCCCCTTTTTGTCAATGGGGGCCTCTCTGTACAGCTCATCCACTTCCTCGTCTGTGAAGCGGTCGCCCATG

>chr17:70987142-70987342
GCAATCAGAAAGGGAATTACGAACATAATCAAATTGAAATGAGTCACAAAACTAACCTCATATGCTTAATGACATATAATTGGTTTTATGTTACGTACAT
AGTTTTTTGGGTTTTTTTGTTTTTTTTGTTTTTTTACGGTTCCACAATTATCTCTCTTTTAAAGAGCTAAACACAATTTTTATGACTTTCCTTCACATTG

>chr17:71142034-71142234
ctcttgggttgaacaactcccaggggtcacatatcagatatcctgcatcccaaatatgtatattacaactcataacagtagcaaaattttggttacgaag
taacaatgaaagtaattttatggtagggagttatcacaacctgagaggctatgttagggatgctgcaatgttaggaaggttgcgagtcactgTATTAGCA

>chr11:103382178-103382378
TACCAATCTAGCTCTGACATTGCTATTTTCAACCCCTAAATCAAGACTGCCCTCCCTGCTGATACAGACAGGGAGGAGGGTTCTGGCTACGGCTGTGTGA
CAAAGGGGTTGGTTTAGACAGTTTAGACTCCTGAAGCCAAGAGAGACAAGTTCTGATTCAGGTATAGGTATACAGATCTGGGCTCCCAGGGCCTCTGCAT

>chr11:103952072-103952272
TGTGCCCCTACCACCCATACACACACACAGTCATCCCATACCCGCCAGGTTTCCACTGGTGATGGTATCATTCAATGAGAGAAAAACAGAAAAAGTACCA
GGGAAGTGGGCTTAGATCACAGCTTTGGGTTTAAACTAGAGTTCAAATAGTCTTGAATTAGTTATTTTATTTATTTACTCATGTAtttaatttatttgag

>chr11:103964013-103964213
GTTTCTGAGACTATAGTGTtgctgtaattcagatctagaatgtccacaaaaggcccaaatcttataggcttcatcctaacctatgaggatgttgggtggt
[truncated: 1,396,230 more chars]
