# Supplementary material for: Genome-wide CRISPR Screens in T Helper Cells Reveal Pervasive Crosstalk between Activation and Differentiation
Source: Cell. 2019 Feb 7;176(4):882–896.e18. doi: 10.1016/j.cell.2018.11.044 (PMC6370901; doi:10.1016/j.cell.2018.11.044)
Supplement: Data S2. Processed Data from All the Steps of the Analysis, Related to Figure 1 [file mmc2.zip › supplemental data/motif analysis/batf_meme/background]

# 1-order Markov frequencies from file ./chip_total_batf.200.fa
# seqs: 7882    min: 200    max: 200    avg: 200.0    sum: 1576400    alph: DNA
# order 0
A 2.805e-01
C 2.195e-01
G 2.195e-01
T 2.805e-01
# order 1
AA 7.992e-02
AC 5.995e-02
AG 7.751e-02
AT 6.316e-02
CA 8.052e-02
CC 5.103e-02
CG 1.040e-02
CT 7.751e-02
GA 6.524e-02
GC 4.327e-02
GG 5.103e-02
GT 5.995e-02
TA 5.483e-02
TC 6.524e-02
TG 8.052e-02
TT 7.992e-02
