# Supplementary material for: Genome-wide CRISPR Screens in T Helper Cells Reveal Pervasive Crosstalk between Activation and Differentiation
Source: Cell. 2019 Feb 7;176(4):882–896.e18. doi: 10.1016/j.cell.2018.11.044 (PMC6370901; doi:10.1016/j.cell.2018.11.044)
Supplement: Data S2. Processed Data from All the Steps of the Analysis, Related to Figure 1 [file mmc2.zip › supplemental data/motif analysis/batf_meme/seqs-centered]

>chr4:145300245-145300445
GCGGGCAAAATGTCAGAAATTTCCCCAAAACACGGAAGAAGGGGTTTTTCTGGTTTTCCTCTGTGGCTTGTCCGGAAGCACAGGGTCAATAAAACTCCAG
>chr4:148901962-148902162
GAGTGGAGGATTTAGGGGTTTTTTGTGGGGGATTTTGTTCTGCGTGTTTTTTCTCTTGTGTTTTTTAGACACACTTTTCCCTTTGCAAAGAtgtctgtgt
>chr4:149101776-149101976
GCAGAACAGAAAAGGTTGATCTTATAGCCAGAAGTACAAAAAAAGAAAGAGGATTCTTTTTCATTTCAAAGTTACTTTCTTATAAACCAAAGACAAGGCG
>chr4:149689912-149690112
ACTCTTTACTTGGCTGAAGAAGACAAATCACACTTCACTGGTTTCCAAATGACAGATGAGTTGTCTCATTCAAATATCAGTCATGGCACACAACAGGGGG
>chr4:150568923-150569123
GTGCCTCACAGAATTCTCCCACTGAACTATATCAATTATATTGAAAATTGACAGTGATGAGTCATATCCAGCACTGGGAGAACTCGGAACTCGCAGAGCC
>chr4:150808446-150808646
CAACACAAGCCCAGCTAACCCGGAGAAATAGCAACACACACATCTTTGGGGTGGGGTAGGGGGAGAGAGCTGTATGCGGTGATGACTAATGCGCTCGTAA
>chr4:150918552-150918752
catgaggagagggtcaggtaccttccatattctgtctaagggaacacacagtcataccaggatgggaggagttagtcctggtgtgtgtcagtggatggat
>chr4:155220598-155220798
GGTCTCCCAAGAATAGCTGAGCCAATGCAGCATTCTGTGTGTGCAATTTAATAAGCCTGGATATTTAAAAGTTAAACATACTTAGGATGCATATGCAAAG
>chr4:155508699-155508899
GTGTTTGAATCGTTGGTGCTTTATGACTCATTTCTCTAGTTGGATGATGTGAAATGAAAGATAGGTGCTTATGTAACTGCAGCCTGTGTTACAGGACCCC
>chr4:155725066-155725266
CTCCCTTACATCAGCACACAGCACTGAGCCTTGTCTCTTTTACTGTTTATGGCTCATGAATTTTGGTTTAATGTGGCCTAGTAAGTCTGACGGTGTAGAC
>chr4:155947096-155947296
TGTATAAGCAAATATTGAAGAGAGTGAAAGAGCATGTGGCTGTCTGCTGGGAATAATTCATACAAAGGCTAGGATAGGCTGGGAGATCAGGTTGGGGATT
>chr4:156012652-156012852
TGTCATATCACAGCTTAAATGTGTAGTAAAGGCACTGCCCCCTGCTAACTCATTTCCTCCTTCAGTGCAGTGGTTTGAGTGTAAGAAAAGAAGGCCCGCg
>chr5:3320716-3320916
ACTGGGTAATACCCATAGCACAGCCTGTAGTACTTTGATCAGAGATGAAGAGAGAGAATAGAGGGACAGAAGGATCACAAATTAAGGGACAGTAAGGACA
>chr5:3460670-3460870
AGACTTTCAGAGAGGTTATCACTAGGCCCTACTTGTACTTTGGCCACATATGAGGGTCATCTCTATATTAAGTATCTGCAGTGATCACTAAAGGGACCTT
>chr5:3497548-3497748
TCCAGTAACAGTATTAATCTGTGGTTGGAAATGACTGTTAAACTAAGTGCCAGGCTATTCAGTTGTGGTTTTATTTCCAGCTTCCCATCATGCCAGGCTT
>chr5:3502847-3503047
GAGTCTGAATCATGTAGCTGGTGTTTTGTCTGTATCTGAATTTACATCTGTCACATACCCAGTGTGTCCACCCATGAAAAACTACATTCTTCAGCTATCA
>chr5:3992913-3993113
ATGTTAGATGAAGACCCAGGAGATCTCTAGGCTGTGAGGACTTTCTCATTTAGTGTGTGAGCAGAATAAATAGTTCTTGGAGATGAAGGTGAAAGTGAGT
>chr5:8355694-8355894
Tgagatggctcagagcataaagctgactgattccaagcctggtgacctcagatctgtccctgggacttccactatctaccaataatgaaaggagagaact
>chr5:9043851-9044051
GTGACACCAGGAGGTGAACTTCCAGTACAGTGCATGATGCAAACAAAGGGGTACACGGTTCTCCTAGGCTGGTGACTCAAACCTGGGACAGTAACACCTA
>chr5:10866624-10866824
AGACCTGTCAGAGTGGAGACACCCAGACAGAGAAGGGATCCTGTTGCTACTTCTTGGGTGTTTGGTGTTTCAGTAGGGGCAATTGATAGTATTTTGACAA
>chr5:20916836-20917036
ACTAGTTCAAGAAAGCCCTCTAGTCACTTTCAGTTTTGAACTGAATGGGTCTGCTCACTTTCTGAATATTCATCTCTAATGTGCATACTTTTCCATGTAC
>chr5:23416290-23416490
GGCACTGGGAATGAATGCACACAGTTTCAGCTCACACCTCGGTCTCAGTATTCAGGGTGTGGCTTGGGGGAATGAATGTGCGCAGTTTCAGCTCACACCA
>chr5:23445154-23445354
catttgattcagagtccccattttacttgtactcctttgttgtatgcatatcttactacatatgtgagtacctttttccaccatagcagttacagaaaaa
>chr5:23616751-23616951
GGCTGCTTCTATTTGATTTGTCCTAAAAAATATGGCTCAGTGAATCATTTCTGTCACTTAAGAATGAAATATTAAACCAAAACCCCAATTCAATGATCAA
>chr5:23894122-23894322
AGGGATTTCCAACTGAAGCGATACAAAGGTAGTTTCTGTGGAGGGTGAGTTTCTATTTGATTACGTTCAAGAGACCACACACAGTCAGAAAACCCAAGTC
>chr5:24393364-24393564
AAAAATTGAGTCCCGGAAGCACCACCAATAAATGACAATGATACTAGTAACATAACAATGTTCAAATGTCCAGATGGATTACCAGAGAGTAAATGTGAGC
>chr5:24823906-24824106
AGCATATTCAGAAGTGCCCATTTGTATTCTAATAAGGAAAGTTAACCTGATGTAGTAACAAGTCATCTGGTAAAACCACATGAAGCAGTCTAGCCAAAAA
>chr5:24971045-24971245
GCTTTCCGCAGAACTCCAGGCTGTGATCTCTTCATTTGCCACTAGCCACAGACCCAGAAAGCACAACCTTGTGTCTCACTACTATGGAGTCATATGGGCA
>chr5:25394024-25394224
CATGTAGGAGAGAATGACTAAATAACCATGAAGCCTTCAGAAAGTGAAGTGTGCATGCTCTTCAgctagcaaatgactcaacaggtaaaaacccttgctg
>chr5:29894078-29894278
CAGAAGATTCAAAGACAGGGCTTTGCTGATACTCTTCACCATTTCCTGTATAGCTGTCAATGGAAATCAGAGACTCCATGTAACAAAGTCAAGtcttttc
>chr5:29994312-29994512
TTACTCTATATGAGGTAGAGAAACATTAGCACTTTTAAGTAGGAAATGTTGAAACATTACATTTTTTTGCATTTACTTagagagagagagaagggggagg
>chr5:30126853-30127053
TGGACCCCAGGCACACAGGCTTTCTACCACAAGATGACTGCACATGGCTGTATTACTCATAAGACAGTTGGGAGTGCCAGCAAGAGGTGAGTCATGACCC
>chr5:30643272-30643472
TGAACTCCAGGTCATATTACCTAGTGATATTGTGACCGGGTTAGTATTTGATAACAGCCTGTGGTGTTCACTCATTCACACCTAATGACACATATCTTAG
>chr5:31702238-31702438
CTTTATTTCTAATGGGAATGATAATATACTTTTTTCTGACTTACCTCTTTGTGACTAACATGCTACATGGGTTTTAGCATGCATGGTTTCCTTCTTTGGA
>chr5:31732516-31732716
GACAGGATTAGATTGCTACTTTTTTTTTTTTTCCAAAAAGAAATTACTAACTAAATTGAACAGAAATGATCCAAGTAAGTCACTGGTAGATGAAGTGGAG
>chr5:31860554-31860754
GAATGCTTGATGTCATCTGAGTTCTGTtagtggttgagaacaggaaagatatcaggttacactttagttccactgtcagctttgccccaacccagacctt
>chr5:31866457-31866657
TAATTAATCATCAGGAAGTAAAAAAGAGGCTCACTGTTTCTCAGCAGCTGGTTCTCATGCATATGTTCAGGATCTTACAGGATTAGAATCCCAAAGACTC
>chr5:31902190-31902390
TCCTACATTAATATACTAGGCCATTTTGATGCTCTCTGACCTCAGTTGTTCTAAGTTATGAGTCATGGACACCCCATCTTACAAATTGATATGATACAGC
>chr5:32055611-32055811
TACAAGGATTTTCTAAATTGAGGTATTTGTCATTTGGATTGGTGTTTTCATACTTTTGTTGTTCTGTGTTATACAATCTCTGTTTCATAAAAATAGCCAT
>chr5:32139794-32139994
AGAGTGAACTTTTGCCAACTGTACCAGGCTGGGACATTCCTCACATCAAACAACTTTTACCAGAAATGACTGTGATTTCCCAAGTCAGCCTCAACTGTAC
>chr5:32427684-32427884
AAACTCATTCGTTACAGTTTAGTAGAACCAGTCTGTCTTACTGTTACTGCTTATTTCTTAgaactcaggtcatcaggcctgacaacaagggtcttgagtg
>chr5:32769960-32770160
GCCCAATTTACATATGATGAATTACAAGAAGTGCCCTCCTAACTTAGTGGTGGGTCACAAATTGGGCCCCTAAGACAGTGGCACAGCTGCCAATACCCTA
>chr5:34430672-34430872
ggtgtacaagctggttcttgtcatgtgggttccagaaatcataattagttcatcaggttaccatgaggcaccttgactagatgagacatatctccagtcA
>chr5:34500754-34500954
GGGGCAGAAGTCACCTCTAGACACCAGCTTTAAAAAAAAAAAAGCCTCCATTTACCATTTGTCAGGGTTAATGTTCCTCTTCAATGAGATGTTAGATACT
>chr5:35207343-35207543
GTTTTCCAGGTAACACTGTAAACATTCAAAGCACTAGTAACATGGGGGTTCTGTAATTTTTTCCAGAGAGAAGAATATGGAAAACTACCCAAATACATTT
>chr5:36534442-36534642
GTGTCTGGGGTTCACTCTGCTAATAGTGAGATCTGAGGATCGTGGACACTGGGCTGGGGTCAGTGTCCGGAGCATCAAGGAGCAGTTGGGAAATGTCTTC
>chr13:104468112-104468312
gaagtgttatgactgAGCTTTTTGTGGCTGTGACACACATTTCTGTTGTATCCCATAATCTTGGTGAAGAAATCACTGTTGCAAATTGAATCAGAGTATC
>chr13:106995011-106995211
AAAATCCACTGTATGGATGTATGAAGCTACCAAAAGACAAAAACAGCCAAAGACAGATTTGCATCACTGTATGATatgactgtaatactctctcaactag
>chr13:107019432-107019632
tgtggtgccccccccaaccataaaattacttcattgctccttcgtaactgtaatcttgctactgttatgagtcacaatgtaaatatctgatctgtaACCC
>chr13:107485746-107485946
ACTCACAGGCTGAGAGTGGAAATGAAATCACAGGATGAGCTGGCAGTGCCCAGTCCCTTGTTGTCAGAGTAAATGGGAAGTCCCCTTCCCTGTCACCAGT
>chr13:107573610-107573810
GGAATGACTCATCACCCCCAAACCGAAGTTTCTGTTCTCAGAAGTAGCTCTCTGTTAAACTGACTGTTAAACAAACTGGGAATCCAGCAAGAGCAACTAA
>chr13:108819842-108820042
TTCCTTTGCTTTGTGTGTTCTTATTGTGCACATATCAGGAATCAGATGCCCCTTAACAGCACTTCCAACCGCGATGAAAAAGGCTAATGTTGAATGCTGC
>chr13:109842945-109843145
AGTATCCAGGACGGCTCTCATTTGCCTCTCATTTTGTTGGTAATTTGGTGGCCCTGCAAACAGGACTTGTGGCAAATATGTTGATTCTCACTTTATAGCC
>chr13:110842018-110842218
CTATTTGGAATTTCATAGATGAAGCTTTTGCCCGGTGTTGGTATTGAAATTAGAGTGTCTAAGCAGAAGGAAGAGGATGTTAGGGATCTACATGGTGATG
>chr13:111804888-111805088
CTGGCTTTACCAGTTCCCTTGACATTTTTCAGCAACTGTAACTTTTCACTAAAGATACAGAAAGGCCAGGGCCAAGGAAGACGGCCAGTCTAAAGGATGC
>chr13:112396316-112396516
CATGCAGTTGTTTTGTGCAATTTATAATTTTCcaaagctgggaaaagataagaccaggattctagccctagcagtctggctttgaccttgacttctaacc
>chr13:112459492-112459692
ttacagatgagtagacggcatgcccagcttttgatatgagtgctgggtcttcatgcttacagtacaagctccactgagccgtctccctggtcccGAAgct
>chr13:113033978-113034178
GGCTTGGAATGAGTAAGCATTTGATCACACTGCAAGAAAAGTAGCATTCTTGTGGGGTAAGAAAGATATTCTAATACAAGCATTCTGACAAATCTCATGT
>chr13:113048589-113048789
agtcagtgcccttaactgctgagccatctctccagccccCAAGAACTTTAATTCTTTGTAGGATCTCCTCATGATGCATGCATACCACAGCCCCAGAGCC
>chr13:113087744-113087944
AAGCTCCCCTCAAAAGAGTGTCTTTGTCTGGGGTAAATGTGTCATTTCCCACTTCCTCGTGAGTTAAGACTGTCACTGACGTGTTTGGGAGGGACTTCGA
>chr13:113135072-113135272
CTTCTGCTCTGTCTCTGGGACAGTCACTCATTTCTAGCTTCGTGTAGTCACTGCATTAAGATTTAGGTCATAAGCTATACATGTCATCTATGTAACAGTG
>chr13:113466637-113466837
AGGGCAAACAAAAGTCGCCAGTCACTGAAGTGAAACCCCAGAGGCCAGGCCTCCATTCCCACCAGATATGCGTGTCTGAGTGACTCTGAGAGCTCCAACC
>chr13:116828968-116829168
AAATGGAAATGTTCAAAGAAAAGCAACAGTGCTGCGCTTAGGGTGTGTGTGTGAGGAATGATTGAGTTCTATGCTTGCGTGTAATCCCATATGAACAAAA
>chr13:117211266-117211466
CTCCTGCCTCTCCTTATTATTTACGACTATTGAAAAAGTCAAAACAGAGGCCAACACCCATCATTCCATCCTCAGTACTTAGCCTGTAAGTGTACTCAAC
>chr14:10434856-10435056
ATCAAGGGCAAACTTTATTTCTACAGCAATAATCAAGGTTCTCATTCAAGGTTGTTGAAAATAAGCTTCCTCATTTGAACAAGCTTCTATTGTAAAACAT
>chr14:10445303-10445503
CCTAATGCTTTACCAGCTGAGTCATCTCTCTAACTCAAAGACAAATTCTTATCAACAGAATTAGTGTGCCCACCCCTCCTTTGCCTTCCATGATTAAGGC
>chr14:10862069-10862269
gtgtgtgtgtgtgtgtgtgttatgtatctgtgtgtgtatgcatgcatatgtgagagtgtgtTTGAGTCTCAGCCATACAAATTAACTACTTGAAAGCAGA
>chr14:14042188-14042388
tttcaccacctagatccagagcaaacaaagagaacagtgtgtagattagattggaagtaggtgagtgagactagaaaaacagtggaagatgagtgaagcc
>chr14:14633002-14633202
CTAAGGCATTCATCTAATTAAAATCACAATTAAGTCAAGGGGGCGAGAGCAGTGACTAAGACTCTAAAGCAGATGCGAAGCACTTTGACTCATACAGGAT
>chr14:14709718-14709918
GACTCTTGTGAGTCAGTTCATTTGTTTTGACTCAGAACCTCAGTGAACTTTTTGCTGTTTTTTCATTAGTGTTAAATGAAAAGAATTCTGGATTCTGTCC
>chr14:16251732-16251932
AAGTCACTGCATAATCATAACAATAAACCCAATGGAATGGAGAAAGAGAATTTTCAATGACAATGCAAGAAGTAATAGAAGACAAAAAACTTCTAATTTT
>chr14:16269983-16270183
TCCTGTAGACCCTGCCCATCCTGTTGTTCAGTCTTTAGCTTCTCACACCTTACAGTTATTTTGGAAACTTTTTCACTTTCTGTCAGCAGTTTGGCAGGTA
>chr14:18452846-18453046
cattagccccaaggacctaggccagggaagtcactatggagagtgagaagggggtaaaggggaagagaaaaaaaaaaagaacatgcacagagagggggaa
>chr14:18939976-18940176
AAATGTCTGTTCCTGTCCTCATTGTCAGATTTTATCAATGCTTAAGAGGCTTATTCTTTGGAAAGTAGCTGCCTCTGGAGAAGATGATGTAATTGTGACT
>chr14:19857142-19857342
GCAGAAGTAAAAAAGCAGTTAGTCATATCATAACAAGTAGATAGTCATAGCTGTCCATTTCTGGGTGGTGGTCACTGAATCAGGGTTACTGGGAACTTAT
>chr14:19970447-19970647
gttccctggcatctcAAAGGGCAGGTGGCATGGGGCAGACATTCATTTCAGACTTGTGGCCAGACTGactaactgcattgtaattctttctgtatctgtc
>chr14:19979536-19979736
CTCATTTGCAGAAAGTAATACCCTGCTGTATGTCTTACATTTATCTGATAGTGGTGGCTGATGGGGACACAAAGGGCATCATTTTAGCCTAATGTCCCCA
>chr14:20377292-20377492
ACGCCTCAGTATCTAACCCTGAAGATACTTTGTCAGCTCAGAAAGTGCTTCCCATCCTGTAGGCCCCTGAGTCAGAAGCACTGAGTCAGCCTTGCCTTTC
>chr14:20495584-20495784
tCTGTGTGTAGGAAGGTAGTATATAACTAGACAGAAATCAAAAGCAGCACACCACTTGAAAGAAAAGGTGGTTCTGATGAACGTCGAATATCACAAACTC
>chr14:20495977-20496177
CCAGAGTTCAGCCTACTTTAAGCCATCCCTGATGACTTTCAGAAAACACTAACTACAGAAGTGAAAGCTAGCTCCTAGAAAAATTCTTACCCTTCATCCC
>chr14:20985508-20985708
AGGCCGAAAAGGCCAGATTCTGGTTTGTTTCCTTGCTCACCCTGCATAATTGCTTCTTTGTGCCCCAGGAATGACTAAGATGGCCAAAATGATTGATGAG
>chr14:21264057-21264257
GAGGGGGCATGAGTAAACACTTTGCCTATCTTAAACACATTATGGCTGGCAGATAGCGTAGTATCTAGCGGTCAGTGTCTACTCGGTGTGCACATACTGA
>chr14:21279202-21279402
TGTCATTTCTGTTCTCTGAAATATGAGTAAGAAGATATAAATGAAGCCCTTTCCTGAGTTGACATCCAGCTTTGACATTCATTTTTATCTGATGACCTGA
>chr14:21302342-21302542
AGTGAAAAGCTGGTTTGCTAGGTTTTCTGTCAAATGTCAAGAGTGTGTGCTGGCTTTCTGTGCTACTGTTTTGAGTAGGTTGAGACTAACACAGCCACAG
>chr14:21324046-21324246
GGTGAAATACAGCTTGAAATTGGCCAGAAGAGCTCTGTTGAATTATTTCATACGTACTGAGAATAATATATTGCTTATTAGCCTCCCCCTTCTGGGCGTA
>chr14:21540290-21540490
tgtagatAGGAGTTAAAATTGTTTCAGTTACTTAAAATTTTGTATGTTAAATTGTAAATGCCAGTATGTATTTCACAGAGATAAATGTTGGATAAGCAAA
>chr14:25157580-25157780
gagatacagacagggacaTACTCATATGTGCACGTGcacacacacacacacacacacacacacacacaTTTTCTTCCCACTTCCTTGTCTGAACAGCCTA
>chr14:25640400-25640600
CTTTTGCCACTCAGTCCCCTCCCACTCCAGTCCCTTTTCCCTGCTGGCACAGGAGCTTGGTTTGTCCTTGGTTTGCAGAGACAGGGGTGAGAGTCCAGGC
>chr14:26418104-26418304
CTGTTTGAGCTCATCTGTGATTGATTGCTTTTCCTGCTCAGTCATTTCAAACTTCAACTTCAGTTCTGAGAGAACAGTCTGTGTCTTTTCATACTAAAGG
>chr5:38566498-38566698
tgcccacatgaacagtggattcatgacctcccacactatcaaaacaattcatcacagatgaagctactacacagatctcactggggcagctctttgatgc
>chr5:39716254-39716454
GCTAAATGTTTCCTTGTTCAGGGTATTTATCACATCCTGTACCTGCCGTGCCTATGAAAATAAAAGGTGTGGAGGGTGTGAACCGGCTCACAGGAGGTCC
>chr5:41664477-41664677
TTGAAATAATAAACATGTGGGTTTACACCAAAAAGAAGCTAAAGAAAGCTGTCAGCTTACTTGGGATAGACAGGAAGTTAAACTTCTGAAAACCACAGTT
>chr5:41845196-41845396
ccaggacccttgccttggcttctgcctccaggttcctgccctgtttgagttcctgtcctgacttcctctgatgagaatgaacagtgataatgaaagtata
>chr5:43915366-43915566
attacttcattgctctgtcacaactgtaactttgctactgttatgaatcataaggtaaatatccgatacgcagaatctgataagccacAGGTTGAGAACT
>chr5:52168554-52168754
CACTAAGCTGACTCAGAAAAAAAGCCCGTTTGGTTCTCTCCATGAGATCAGCTGAAACTTCTAACACCTTTCAAATATGCCTCGTCAGAGTAGATTAAGT
>chr5:52786672-52786872
TGGGCAGGAAGTGGCAGCTGGGAGCAGTGAAGCAACTTGAAGGTCATGCTGTTAGAGTGACTGAACTGTGACTCATGCTTTCTGCATCTCTCATTCAAAG
>chr5:52855542-52855742
CAGTAGTATGAAAAACTTCAAGGCATTTTTTCGGTGGCTGTATGTAGGTAAGTTGAATGATAATAAATATCAGATTTAAAGTCTTTTCCATTTAATTTTT
>chr5:53397999-53398199
atgaaccaggagactgtccagctgatgaGAATATGTCAGTGTGTGTCAGCACAGTGACTGTACATGGACTTGTCACAGAAATGAAAGTCACTTTGTTTTC
>chr5:53426600-53426800
TCATAATGGAGAAAACTCGAAAGTACAAATGCTTATCATGTATCAAGCATCAACTAGATGTTCCAAACATCTGACTTTTATGGGTTGTTTGTTATCATAG
>chr5:53495388-53495588
TAGCTTTAACTGTGTTATTTAGACATTTTCTCTAAAAATGATCACATTGAGTCAAATATAATGAGGATTCTTTCGCGTCCTGAGAGTCAATGACTAATCT
>chr5:53553402-53553602
AAAAAAAAATGTGTGTATCAAGCTGgggtggaggtggcacacaccgttcatttcagtacaccagtgccaggcagagctctgtgagtctgaggctttgagg
>chr5:53594072-53594272
ATTGTTCCTTTATTTTGGTAGTTGATAGTCTGGTGTCATCTAGTTCCCCAGTCAAAGTTTTGGGCTTCCTCTCTCACTAGCTCTTTCCTTCTGAACCttt
>chr5:55196173-55196373
ttaggtctcatttcaatttttgtccctgtagttcttttagacagaaacaattctgggtcagaaattttggttttgtgttagtaaccctgtccctccactt
>chr5:57974144-57974344
TAGAATACCCTATAGTGATTCAGAGCGAGTTGGTTTCATTTTTCAGCTACTTAACTGACCTTGGTGTATCTAACAGTAATAGAAAATCCCTCTGCTCTTC
>chr5:62716753-62716953
ACAAGTAATATGACTAAGCTTAGTCCTTTTAAAACCTAACAGAAAGACAAGAAAGAAAAAGAAAACATCCAACCGGGCTCATATCCAATCTTGTTCTAAA
>chr5:62846954-62847154
TCTGAGAAAATATGTATTACTGTAAGAAACCTCTGGTTACTCACaaaatataaatacttttttttttttaaaaaGGCTAGTATTTGTGGAATAGCGATTG
>chr5:62854437-62854637
AGGTCATTTCCACAAGTCTTAAAAGTATTCAACCTTGAAACTTCTCATCTTGAAACTACACCATCACTTTAAAGATAGAACATCTTAAATGTCTGCTGCT
>chr5:63961552-63961752
caggccaccgtgtccttttgggttcagtttccccatatgcataacaaagggactagtaacaagatgaccatctctaaagGCATGTCACTAAGAACAAAAG
>chr5:64371366-64371566
tctctcctctcagatgactatagcttgtgtcatgttgacacaaaaccagctagtacaGTGGTTGACACAATATCAGCTCTTGGCAAAGAAAAACAAAAAG
>chr5:64567875-64568075
CCACACGACTGGGGCACCAGCTGCCACTCTTTTTCTGCCCATGCTCACACCACTGACTCATACCTCAGCAACCACGCTAGTTTCAAAAGATAAGTTTTTA
>chr5:65004330-65004530
ttcagttacaacggctggatgtcaagccccagggatgtatctgtctctatgtccccagctctgaggctacaaactcatgccaccacacctagatttccac
>chr5:65108320-65108520
GGTTGCCATTATGACTATCTCATCTGAGTTTTGAGACTTTTACTAAAAGGGATATACAGAGTGTATCCCCACTCCCCTTCCACCGTCATGAGAGGTCAAT
>chr5:65630545-65630745
AGTGACTTTTATTTATTCATTTGTTTACTTATTGTTTGGGtttgtttgtataaagacagtgactctctacaaagctctggctttcctggaaatcactatg
>chr5:65936960-65937160
acATGCCTCCATTCCACCCCATATAATTTTTAAAGGACATTTTACACTAGCTTATAGATCCTGTATTAATTGTTATGATACATGGGTTGCTGCGACAAGA
>chr5:66165849-66166049
ACCCAGTTCCCTCAGCTAAGGTCCTGGGCTTCACATAGACTTCTAGCTGCGATTGTATGTGGGCGTATTTGACTTTGCTCTCACTagaaactatgactta
>chr5:67395708-67395908
AACTAAGCTGAAGAAAACAGCAATCACATAAGCAGGCAGAAAAAAGGGACACTTGACTAGGCTAATTCTAGGCCCTCATGTAATTACATGTGAGAACTGC
>chr5:72184159-72184359
CTGGGTAGATCTAGGACTAGAGAGAAGCCACGCCCTGCTTGACCCAAAAGATAACACAGCTCTGTTGGCCCCGCCCCTTTCATATTCATGCCCCTTGCCT
>chr5:72259456-72259656
CTTATTGCATCCAAGACTTCCTGTAACACAGTGGTGCTTCTTTAGGGCTGTGATTCAAAGCTGTACTCTCCGAGACAGACTAAAAGATACAGTGAGAAAA
>chr5:72636023-72636223
TCTGAGCACGAGTAAACACACAGACGACACCACGCCTGGAGACCGTCTCCCTGCTCCACCTCCACAAAAAGGGAAAGGATCCAGAACCTCCAAGATTTGC
>chr5:72769780-72769980
CCTGCAGAGACCAAGACCTGCAGTGCCTAGAACTGTCTCCCTTCTCAAAGGGAACGGACTGGACTTAAGCAGAGACAGCACCCCTTGTAGGTATATCTGT
>chr5:73174219-73174419
ATTTTACTTACTATCCATCTGAAAATGTCCAAAAATAAGGTacacacacacacacacacacacacacacacacacacTCCTTATATCAAGTATGCAAAGG
>chr5:73285597-73285797
tattttCCATATAGCAAGATCGATGCAGTTTTGAGTCATTTGGAAAAAAATAATTATCAAgccagtaagatggtccagccggtaaagaagactgccacca
>chr5:74349576-74349776
GAAAACTAATATATTTTCACTTCAAGTAAAAGAAAGTCAAATCATACCTGCAATTCAAGTGCATGTAGCTTCCAGCAGTTTAATATCTTTTGTAATAAAG
>chr5:76975705-76975905
AACCAATATTTAGTATCGGTATAAAACTCTGTAGCACTTCTTTGATCAGCCAAGACTGTCCCTTCAGCCCTGTCTATTAATTTCTAGAAGTCCCTTCGAC
>chr5:77285797-77285997
CTGAATGTGGCCAGCGGAAGACACGACTTGCCTGTTAGCACACTGTTACTTGTAAACGGAAATGCTGAAGACACTCAGCTTTCTTTACAGAAAATCAAGG
>chr5:83913584-83913784
TTACTTTAGTCCTTCGTGTTTGAGTGACCTTGCTCAGGTACCATGTGATTCATtctctctctctctctctctctttctctctctctctctctctctctct
>chr5:86068617-86068817
AGAAATGATTGTGCTTCTCTTCTGCCTGCTTCTACAGATAAGAGCCTCACTCTGGGAACAGGGGAAATGGCTGTGAAACAGTGAAGCTTCAATCCACGGT
>chr5:86073384-86073584
GCAAATGCAGTGCTGAATCAAGTTGTGTTTCAAGCAACATTGATCTTACACGTTGCACTCAACAAACGTTAAAAGAGGCTTAGCTCGGTGGGAGTTATGA
>chr5:90683340-90683540
GGAGGGATGCAAACACAGTTAAGTAAGTGTGCACTTCTTTGACAGCTTTATTTACTGTGTCTTTGTAAAATGCTTATCTTAATCTTGATGGCTTTATTAC
>chr5:91960166-91960366
gttttttcaagtcaaatgttccatgaacaaagcaattaacttacttcacaagacaactagctggctaagaacttttcttcaagaaaaccaaagtgcttgc
>chr5:92234124-92234324
TTTGCCTCATGGTTAGCCTGTGGGTCGCCTTGTTAGCTTGATACTGCACGATATGTGGAGTCAGGGCTGGCCCCAGCTTGACGTAGGCTCCTCTGTTGCT
>chr5:96094942-96095142
TATGCTCTGAGAGTCAACAACCTTAATACTTGGAAACCCACCACTTCTGGCCCCTAAGTATCTGTGAAACAGAAATTAAAGTTTAACAAAATCCTGAATT
>chr5:96163992-96164192
GCCTGTAGGTAGCTTTCTAGGTCCTGCACAGTAAGCACACATACATGCCAGTTGTGTTGTGTTCTTTCCCAGCACGGGAAAGACAGTCAAGCCGCTACAG
>chr5:97815286-97815486
aagagcagtgcatgctcttaattgttgagctgtctctctaactcTCACTTTGTTAATTTTTTTAAAATAAGAATAGTTTATTGCTTTTCAGTCTTTCCTA
>chr5:98081336-98081536
gtgctctgtggaaagaagaggaaaagctggccttCTGAGTCATCTGGAGTCTTCTGATTCACTGTGCCTACACTAACAGAAAATGTGTACTTTGAAGTCA
>chr5:100977516-100977716
TAGTACAAGGCAGGGCTGAGTAGTACAAGGCCAATCCAACTAGTACAAGGCAGAGCTGACTACTACAAGGCAGGGATGACTAGTAAAAGGGAGGGATGAC
>chr5:101239716-101239916
tccagttcacccttatcttgatgaaggcaggctcttaggtcagctctgGTATGTAAGGATACAGATGTAAATGAAAAATATCTGTGTCAGTCTTAGCTGC
>chr5:101241787-101241987
TTTGCTCCTTCTTCCACTTTCATGTTACATGTATAGAATACAAATTTTGAGCACATTTTTCAGCAGGGTTGTCATCTCCATGTCTGATTGTGTAAGATTA
>chr14:26794677-26794877
ccttgatccacctggtcttgagttttgtgcagggtgataaatatggatccatttgcattcttcttcatgcagacatccagttagaccagcaccgtttgtt
>chr14:26919360-26919560
ctagagttccagagctcccaggactacacagaaaaaccctatctcagaaagaATGAGTCATCTTTCATGTCTCAGCTCACCAGTGACACACCACATCAGA
>chr14:27239768-27239968
gttgagtcaaacagggtttctcttcttgttactgacttgtttcagacaacatcctcagggttgatcaatgatctaacctgtgtcagaattttctccctgg
>chr14:27341491-27341691
cGTCCTGTGTTGTAAAAAGAAGGAAAGACTCTGAGAACGATGTCATGGCTGAGCtatgtggtagaggccccaagactcacagcttagtctggctgtgaag
>chr14:30766698-30766898
CCAATGAATGAATGAGTTAGTGTGCgtgtgtatttgtttggtgtgagcataacatggtgcatgtgtagaggtaagaggacagcttggaagacttggttct
>chr14:30828995-30829195
AATAAAATTTCTAGCCACTCTTGAGTTTTTCTGAGTCGTTATGAAACTGACTGGGCCTCTGGGCATCTACATAGAGACTTTGAAGCCAGAGGCTTTGTCA
>chr14:31090060-31090260
TCATAGTGGGGTTGAGCAGAGCTGTGAAGTGAGTCATCATGGCTGCTGTGTGAACAGTGTAATACGAGTAAGGTAGGAAGTAGAGAGAATAGCCTCATTT
>chr14:32516312-32516512
TTGGACTGCTTTGTAAACCTTACTTCCTTTCAGCAGATGctaacccatacaattgttccccctcctcttccacatgggtccctgagccttgagggtagag
>chr14:41005593-41005793
GAGAAAGGAGGAGGCCAGCATGGGTGTTTAAAGCCGTGGTGGCTGCTACTGCTACTGCTACTGTATCTCTGATTTCATCTGAGAGAGAAGAGGAAAGACT
>chr14:45694758-45694958
CATTAAAGTCTAGAATATCTATTGATATTTTCAAAATATCCATTTGTTTTTATTTGTATAAGACAGCTTGATTTACCACGTGTTCCCTTCCTTCTTGCTA
>chr14:47657506-47657706
ggcttgttttgagtggattttcagataaggtgagagagatggctctagtttcagtgttggttgtctggttttcctagcacagaagaaggctgccttttct
>chr14:48249520-48249720
GATAAGCCCCTGTCCCCTGTTCTTAGGGTGACTGAGCAGTGGCAGCCAGCTCTGTCCCTCTGTCTCAGGGTAAGAGCTTTGTGCAGTGCTGGGCATGAGT
>chr14:52545615-52545815
tgactaaacatatgtatgttataggggccattcgtattcaaatcaccacatggcctgaaccaggcagcacaggtaaagtgattttttttttttatggtga
>chr14:53463291-53463491
CCCCTCACTTAGCATATTCATCCTAGTGCTCACTGTGGCTTTACCAGAAGTCAATTCACTAGTTCTGGTTTTTAATCATGCATCAATACACGGAAATGTT
>chr14:54222382-54222582
GAAAACCACTTCATATGCCACTGTGGAACTTGTGAGTCCCTTCAGAGCAGCCTTGAACTAACCTTGTCACTCTATGGACACTGGCCCTCTCTGTATCTCA
>chr14:54481634-54481834
AGGAGGCTGGTAGAGGTGTCCCTGGACCGGGACAGCAGTGAGTGGTAAGAACTGTGGAACTGTGTTCAGGGGCTAGAAACAGTGACTCACGTGGAGGTGA
>chr14:60885750-60885950
TGACTCACAGGAAAGGTCTAGAGAGCCCTCAAGGCCTGACCTTAAGCTGATTAAAATCACTTACTACTTAGCATTTCTGCAAATCTTTATAGGAGCAAAA
>chr14:60947149-60947349
TTCCTAATGACTGTGTGGCTCGCACAATGACTCATTTTTATATTTGCAATGACTTACGTGCCCTAACATTGACTCAGTGTGACATTCACAATGATTTTTT
>chr14:60955590-60955790
ATTCACAGTGATACATTGGGATGCTCAGAATGATTTTCTGTATTTGCtctttttttttaaaaaaaaaagaattatttattttatatatgtgagtacactg
>chr14:61819578-61819778
CTCATAAACATGTATAAAATGTCATAATGAAACCCGTTATTCTGAGTAATTTCTATATGGTAATATATCTTTTAAAAACATGAATGAAGTCTTTCCATTA
>chr14:62017164-62017364
TCACTGAGCCAGGAATTGAGATTTTATGCTGGCATCCCATGTGGGGTTCTGGCTCATTTGGGTGACCCAGGCTTTCCTGTGTGTGCCCTGCCATATGAAA
>chr14:62775284-62775484
agccagtctccacatgggcttgtctgcccatcattagccaagtatcattctgtaagtttgctttggtagaggcgatggaaagaagaaaaagaagcatgcc
>chr14:64101091-64101291
GTATTTGCTACTTTCTTGGGTGACTCGGCAGGTTCCAGAGTGTGCACAGTCTACCATGGTAGGGGAGGGCTGCTTGCTCTAGTGACAATGAGAGTTTATA
>chr14:65071098-65071298
GCATCTATCTATGAGTTTCTAACACATGAGCACCAACATCAAAGAGCTTGGGGGGTGGTGCGGGAAGGGAGTCGCCTACTCTGTGAACAAGGGGGAGGGG
>chr14:65091212-65091412
CTACCATTAGTACCCTGGCACTGACTCGCGGGGAGACACAGAGCTGAAGCAAAAGCTGGCTTACCCGTTTGTAAACCAGCTTGTGACTCTTGAGAGCATA
>chr14:65102825-65103025
CACCAGGAGTGAGCGCACTGCAGATCTGCAGCAGACACTGGTATAAAGTCTCTGATCAACACAACGCTAAGGAAAAGGAAATggggctggagagatgact
>chr14:70395174-70395374
CTCAGGGTGGAGTCTGGATGACTCTTCCTCTCAGAGGAGACACCAGATCACCCATTTCCACACTCTGGAACACTCATTCTCGAGCACTTCAGAGTTCACT
>chr14:70798712-70798912
tatgagagaaggacagtgAGATGCACAGAAGATGTAATCCTTCTGCTCATTGGCTGTTGGTGCTGAGTCATTTCAACAGGAAGAGAGGCAGAGTGCAGAG
>chr14:72777973-72778173
ggaggaaatgtagcaatttcTACCAAGAAAATTGCTCACTGCAGACGTCTCCTCTTCCTGTTAGGTGAACAGCAGAGCTGTCACATTGACCAAGACCTGC
>chr14:73045273-73045473
AGATCTGTGCCTGTTCAAATTAACAGCGTGAGCCATTTCCAAATCTTAGAATCTGCCAGGTAGCAGAGTTCCCGTCAAGGCAGGAAGTGGCTTAGGGTGA
>chr14:73741914-73742114
AATGGTTCCTATATCTTGACACCTTAAGGGTATATATGTGCGTGTGTCAGGAGGGGCACTCCTAAAAGCCAGGATAAATCTGAGCATAAGCTGTCACTTT
>chr14:73873598-73873798
agctactacaAAGTCTGAGAGTGGTGTGAACAAAGTGTTATTTCATATTTTGCCTGGGACTTTTGGAGGACTACCTTATGGTGAAGGTGGAAATTGAGGT
>chr14:74186217-74186417
TACCCTCTCCCAGTGTTGATTTGGCTGTCATGTACTAATATGGCTTTCCCCACAGAGCTCTCTCCTCTCTTTTATCTTCCCACACTTCCCACATTGATGT
>chr14:74229245-74229445
CAGCACCATTGGAAAAGCCATGGTTGTCAGCAAGGGGATGAGAGCAGGCTGTGTAATGaatcagagtcctaattcatttctgtactgtggtaactgtttc
>chr14:74381906-74382106
actcagagtggaaggagagatctgactcaggttgggggagtgtcttctcactttcaTGcacacacacacacacacacacacacacacacacCATACATGT
>chr5:103376817-103377017
CTGAATGTACATGAACTGAGTGACTCAATTCTAACAAAACAAAATTTCTCAAACGCTAAAAAGAAAGTGAAGAACTAAAATAAAAAACTGAACATACAAA
>chr5:103757022-103757222
TGTGCATAGGCCTACTTGTAGGTGGGAGCTTAGGTGGGATCTTGCCTTGCTGAGGTGGAACAGGTCCTGACTTAAAGCTGATGTGAATGAGCTAGGCTCC
>chr5:105010426-105010626
cactgccatggaaaaaggcagtcagtagtcctaccctgagctTTCTAACACCTTTCTGAGTACTGGGAGGCAGGCTGGAGCTCCACAAACCAACCACAGA
>chr5:105062577-105062777
TTGCTTTCAGTTTCCATGAGAATCATGTTCCAGGAAATGCCTTTCAGGGGCTGAGCTTTGTCAGGGTTGTCTCTCTGGCTGCCCAGCAACTCTGCTAAGC
>chr5:105305716-105305916
ggccattcaagcctgaggacctgagattagatcccatgtgaggccatgtgaggctgcagtgtgcagatgcaacctcagtgctagtgtggcAAGGCACGTG
>chr5:105620646-105620846
CCGAATTACAGCTGATACAAACTATGATTATGCAATACCACAGTAAGAGCTGCCTAATGCCTCCAGCCTACTAAATCTTCAAAGCAGCTCTCTCAGGGCT
>chr5:105731588-105731788
GAATGGAGAGACCCTAGGAGGAACTCAATATTTGCAGGGTTCACCCCCACCCCCTTCCCCCATTTCGTGACAGCTCTATTGCGGTAGCTGTGCACACGCT
>chr5:107285611-107285811
TTTTTACAAAATGCTGCAAAGAAGCATTGCTAACACTTCACACTTGAGACTGAAGACAGGGAAACCAAAGAACTTCCTGTGCCAGGTGTGTGTGTTCTAC
>chr5:107694495-107694695
ttcatataagtgtgagtattgtgcagtttcagtatgatgtgtctaggtgagaactctgtatacacacatatatatcctgcttgagatttgatgggtttcc
>chr5:107703452-107703652
TTTTTCTTTTTCACTGCAGATTCAGCTTCTGAGTTGTGTTTAATCTTTAGAGTAGGATTGGTGAGTAGAGGAAACCAGATGTTTCGAAGAGACAACGTCA
>chr5:107727338-107727538
TCAAAATCGTTATAAGAAAAAGCCCTTTCTGTGGGGAAAAAAAGTCAGTGATATTTTTAACTGTAAAAAAAATCTGAATTTATGCAAAATATTTGACTAG
>chr5:107731324-107731524
TTATAAAATATAGTATCACTAAGATGTTCGTTTTTACAGGACAGATTTCACAGATCTGAAGAGGGAGGGAGCTGGTATTCAGGGTTCACATGTGAGAGTG
>chr5:107772970-107773170
TATATTATGCACAGAGATTTTTGTAACCCACTGGACAGAAAAAGCAGATATTATGACATTTACTACTACAACTTCATCATGCATTGTCTGAGGACAAGAA
>chr5:107988042-107988242
TTCACTTTTAATTAAATGACTTCAGTAATTTCTAAAGTAAAAGTAAATATGagctgggcatggtgactcatgcctgtaattccagcacttggCCAACCGG
>chr5:112286739-112286939
TAGATGCTGTCTCAGAACTGAGTCtgtgtgtgtgtgtgtgtgtgtgtgtgtgtgtgtgtgtgtgtgttgtggctcagattagcctcatatttgttgtgta
>chr5:113157048-113157248
tggtgcactaagaagtgaaccagccaggaccaaaagcctgagacccagacttgaaaacccacactctagccaATCTGAAAACCTCAGTGACTCACGTCCT
>chr5:114695170-114695370
CCCTCTGTTAACAACACCTTCCCAAACTGAATCATTGTGCCCCACCCCACCCCAGTGGCATCTGAGTTCCTAGTCACGGTGACATTTCATCTAAGCCTCC
>chr5:115133402-115133602
GCATGTCTGTAGGGCCAGGCATTTGACAGTCCAAGACACCAGTGAGGCTCACAGGATGTTAGTGGTCAGGTACTAGCCATTTCTATACTTTCAAATCCCC
>chr5:115389326-115389526
TAGAACCTGAGGTATCATTTAGACCCAGACGTGTATTTCTCATTTCCTGGAGGTGCTGCTAGTCACTCGACAGCTCATACAGGTCAATCTCTCCCTGTGA
>chr5:115728704-115728904
GCTAATAAGCAACTAGTGAATATATTTTCAAGTGTACACAAAAGAAATTTTAGagtcaggtacactgcacacctatggtctggctggttggggactgagg
>chr5:118494937-118495137
cagaagAGAGGCTACAGAGCACCTACACCAATAACTGCTCCATGGGGACCCACAGGCTGCAGAGGAAGCATGGAGGGCTAGATTCAGGGTTGGGCTCCCT
>chr5:118558710-118558910
tccagcccTGTAAACTGTTTCTTATTTGTTTGGTTTTGCTTCTGTGCAGCATCCCACCCCCCTTTTCCTTCCCCTTATGACTTGCTTAGACTGTGACCAG
>chr5:118575048-118575248
TTGCCTCATGTTTGGGAATTTCACTTCCTACTTCTCTGCTCCTTCCTCCCCTTCTTTGCCCTCTAGCCCCTACCTTCTTCTTCCTTTCTCTGCACACTCC
>chr5:120648483-120648683
GTGTTTATTTTGGTTTTTTGTTTTGTTTTGTTTTTAAATCCATAGATAGAGGGCTCCCATGACATacagagttgccgagggctcaaaactgagataatcc
>chr5:122131257-122131457
GAGAATTTAGTAACTGAATTTTAACCTGGGGAATCTAGGTCAGCCAGTTCCATGGGGCTCTATGAATCATACTAGCATGGGGAGAGAAACCATAAACACC
>chr5:124637358-124637558
TTTCCCCCTGGTGACTTCGGGGTTGTGGGGGCGTTCTCAGACTAAGCCCTGCGCTCACCGCAGCTGTGTCATTGCAGGAACAGCTGCAGAAGCTGGAGGT
>chr5:125932682-125932882
TAAAGGGAATGCCCTCAGTAACCAGTCTTGATCCCACCACAGGCCAAATGACTAGAATTCCCTGGTGGGAAAGCAAGACTATCATTAAGAAATTCTATTA
>chr5:135538682-135538882
CTGGCTTTGAATCTTCCCCCTTTCACTCACTCACTGGATGACCGAGCTGACAAACTCTGAAGGCTGGAGTCATTCATCATCACTCTTAGATGATGTAAAG
>chr5:136441768-136441968
TGGACCGTGAATGTCATCTACTTCATTTCTGGGAAGCTTATGGTCAAGTCTATGACTCATCTTTCAGTATAGGGTCAGAGATATACTTTGAATAGTTGCC
>chr5:137706956-137707156
tcatcgcggaacagccagcatcagtcaagctcacaggtgacttcaactctctagcctcaggacttccatctgaggccccagacgccaccttggagctgag
>chr5:137817475-137817675
TAGGAAGAGGGATGGAGGGTAGAGAGGCCCCTGCCCCAGGATCCAAGCCTGCACTCTCTGCCCCTGTCCAGATTCTCTTGTGACAGTGACCCAGAGAGAT
>chr5:139301888-139302088
agatagatagatagatagatagatagatagatagatagatagatagatacatacatacatacatacatacagacatacagacatacagtcatacatacag
>chr5:143132606-143132806
CAAGTGGTTGAGGCCAAGAGCTGCAGGGGTCCCCAGTGCCCTGGTGAGCTGTATCTATCATTTCTGGTTTTAAAAGGGCAGGCTAACgggctgcagagat
>chr5:146958532-146958732
TGCAGAAGcaatggctctcacccttcctaacgctgcgacccttttttaacacaggtcctcatgtggtggtgctccccccaccccccagttattttgtcgc
>chr5:147159408-147159608
AAGAAAGGGGCTAATGCAGGAAGTCTGACTAGCCTGGCGCCCTTTCCATGGTCTGCGGTGATTCCGGATGCTTAAACAGCATCAAGGCAGGGTCTGATGT
>chr5:147418758-147418958
GCATGCATGTGCATGTGAAGACCTGAGGTTGATGTTGAGAATTTTGCTGTTTCTCCTTACCCTATTCGCTGAGGCAGGACTGCTCAGTCAACCCTAGAGC
>chr5:148397388-148397588
aaccctttcacaggggtcccatatcagataccctgcatatcatatatttacattatgattcataacagtggcaaaaattacacttgtgcagtagtaacga
>chr5:148398564-148398764
CCAACTAAAAATACCAGGGGGATGACTGTGTCGAGGTTTCCTATTATCTTAACCACACATGAAGGGCAAGAAATGTTACAAAAATCCCAATTACCAGCTG
>chr5:148613050-148613250
TTAGAATCATAAACCACAGACCCTTGCAGAAGGACCAAGAAACTGCTGATCTCCCTGACGCCACCCAGCTTCAGCTTCATGCGGTGCATGGGTGGGAGAC
>chr5:149623756-149623956
TAAGACATGAGGGCTCTGATGAGTGACAATCCAGAGCTCCTCTTGAAGAACCTTTCACCTAGCCCTGAACAGATGCTCACAAGCACAGAACACGGGATTC
>chr5:150485734-150485934
TGTTCTCCAGTCAGATTGAAACCCTCTAAACCTCAGCCTTCAGATACGGTCTACCTATCTGTCTTCCAAAAGCAAATCTCTCTCAGCCTGGCTAAAGTTA
>chr5:150579024-150579224
CTTCACACACACAGGGTGCAGAGTCTAGATAAGCCTCCTGTGAGCTTCTGGTGGGCTGGCTTTGACTGGCTCTGAGTCTCCAGGCCCCTGGGCAGGAGGG
>chr5:150584084-150584284
CTGCTGCATCTTCAGCTCAAAGATGTCACATGCCACAGGCACTGCACGGCTTGTCAATGTCACACTTGTTCTGTGTTACTGTGTGGTTTTCTGCATTGTG
>chr5:150600964-150601164
CAGTATGCCGTGACAACCCAAACCGGAAGGCTCTTTCTCCAGATGACTGTAGCGAATACACATACGGCTACAGAGCTCGAGAGAGACGCTCAGATGAAGA
>chr5:151635581-151635781
TGTCACTGGGTTTCTGTCTTACATATCAGCTGTTCTATAATTCATACAAGAAGGAAGTATTGACTTGTCTTACAGGAGAGGATATATCAATATTCTACAC
>chr6:5297534-5297734
TTTTGCAAGAAGTTTATAAAGTTTGAATTGGTAACTTGAAAGTATGATGTCTACCCAGAACAAACAATCGCTCGCTCTGCTTCTGGGACTCTGGTCAATA
>chr6:7845964-7846164
CTAAGCATTGTATAGCATTTCTGCCAGCTGTAGTATATATTTTTGTCCAGTTTAAATGAATATAAGGTTTGAAGTTACCAAACAGTTAACTCTTTTCACC
>chr6:13021770-13021970
acaaggggagacatttctttccattggcagctcatcacaagctgcatggaatgaatgagtggtctcTATGGCAGCTCATCACAAGCTGCATGGAATGAAT
>chr6:15451242-15451442
cctaatcctagaaacatctagcctttgtacaatctaatctaagtctagaatattttcagcctccaagacttactgctgaacaagttcaccttttatagtt
>chr6:15568900-15569100
ttggggaggaggtccaactttatgtcctaagacttggtagttcacttggattattataaagaatttagttttggctcccaacaACCCTAGTCATCAGCTT
>chr6:15644460-15644660
GAAAATACACTTGAATAGAAACTGTCTCAGTTTGACTGTTACTAGGAACAGAGAAGTCTCTACTTTTGTTCAGAGATGAGAGCtgttagggttggtgtta
>chr6:15671535-15671735
CTGCCTCCAATGATATGCATTCCCCACTCATTCCTTTTTAAAAACACCCTCTTCTTCCTCACAGGTTATGAATCAACTTGACAGAtttcttaaatatata
>chr6:15683011-15683211
cagttttattcaaagacaggtattaggctctttctgtcttactatcctttagctggcacacaatatgaccaactgaagcctcaggatattcttaccatct
>chr6:15683764-15683964
ATTTCTCTTCATTGTCAAATCAGTATGCTTTCTTGAAGTAAATTTCTTTTCACTTAACACTAAGAACTGAAAATTAAAACCTGGGCAATTTTTTCAATTT
>chr6:15717486-15717686
ATTTGCTGTAGTGAGATTTACAGGTTTTAAAGTTACTCCTCCCATCTAGATACACTTCTATAGCCACTAGCCACTCCCTCTCCATGCTCTCCCTCATCCT
>chr6:15726804-15727004
AATAGGATAACCCTTGCCTAAGAGGGCCCATTGATATTTACTAATTTTTGATTCTTTTGAGGTCAAGTGTAGTTTTCACACCTGTTGATGAATTAAATGG
>chr6:15751608-15751808
ACTTTGTTTCTGTTATTTTACAAATATGGGAAAAAACTTTGTCTTTATCTCTTCTGCTTAAAATTTTCAAATCCAGAATTCACTTTCCTGCTTTTCCACA
>chr6:15788622-15788822
agagattctgtattgaggggatgaaggggagagtgatttaacaagacacttgatgtctccttctggcttcAGTGTGCATCATGGGTACCCACAGCCACTC
>chr6:15799356-15799556
TAATCCAGTTTCTCCATCTAGAGATGACTCATCTAGAATTGAACTTGAGCTTCTTGTTGTCCATCTAGCTCACTCTCAACAGCAGAAGTGTAGGGCTGAG
>chr6:17633920-17634120
cccatgccggtgtgggtatggctctcctctccccccctccccccccagtgcagctgccatactcctgtgagtgacctttcaaccacacccctgtaaacct
>chr6:17668006-17668206
ATGCCTGGTAAGGAAATGACCCAAGAGAGAAAGTATGAGCAACATGGTGTTTGCTGTGAAGGACTACCACAGTGGTTCTCAACCTGTGGTCcaaaaatat
>chr6:21982529-21982729
tgtgtgtgtgtgtgtgtgtgtgtAAAGGTTACTTTATGAACTAGATCACAAAAGCATCTGGTTTGAAACAATGCCAAAACCCCAGGTTCACAATTGTACT
>chr6:22339827-22340027
CGAGAAACCGCAAACACTACCTTCCCCCTCTTGCTTAATACTTAGGTCAACACAGGACTTGTGGCCTGGAGGACAGGCTTGGATATCACAGTCATTGGCT
>chr6:24667527-24667727
GTCTGTTTTCTTTAGACTTGAAGATTAAAAAATGTCATTATCATAATGCTTTTTCCTTAATCCCAATTTATTTATTTATGTCTTCCACAAATCTTAAATA
>chr6:28513276-28513476
tcacttcctgctcctacatactgtaggctattggcccagggaatggtgccttgtacagtgggggagtccctatttcagtgaatcaaatcaaatcagcccc
>chr6:28593869-28594069
TGCTCCTCATTGGTGTTTGCTCTCCTAGCAGATAATTTATGTAACACTTCGTTGGGAGCAGTCTTCATAAATGTCATCAACACAGAGGGGCATTGGAGGA
>chr6:29270894-29271094
gGGCACAGACACTTTAcccagtgtctgtatttacacttttcagtataatcataaactgaactgataTGAGTTGCTCAGAACACTGATTTCCACCTCCTGT
>chr6:29738472-29738672
GCTGAAAGGATGctctcccccacttcctctctctctctctctctctTTGTGTGTGTGTGTGTGTGAGAGTTGATTCACAGGGCCTATGACTGAATTCTCC
>chr6:30353615-30353815
CGTCTAATGGGGTGGTACTGAGGGTGAGGCCGGACCATCTCCTGACGGACTCCTGCTACAGGAGCCCAACTGCTCTCTGCCGACAGACACAATCATCCTG
>chr6:31085846-31086046
TGGGCGGCACAGAGGCAAGGAGACACGAGAAGTCAAACAGTTACTGCACAGGACTCTCAGCAACAGCCCCACCCCCACCCCTTCACACTAAAACCCCCAG
>chr6:31150664-31150864
gactctcaaatcggtggcaagcgtcctactcagctttccaagtgctagaatcacaggcttaaccagccattcctagcCTAGCTAAGAATCCGAAAACACT
>chr6:31191023-31191223
CTGTGGGTGTGGGTGTGGGGGTGTGTGGGggtgtgtttgtgctgcaatccatcggcttggttaaagggaactacatttcccagaatccccttccacatat
>chr6:34628578-34628778
ACAAGGAGGATGCCTCCTCCTCCAGCAAACCAGTGCTGATGCAAAGACTATGATGTCAGAGGAGCTACTGGGGGTAAAGGCCCAGAGTGAAGGGAACAGT
>chr6:34869526-34869726
CAAACAGGAAGAAGAAGTTCATCTAAAAGTGCCCACGGTGACTCAGCAGTCTCGAGAGCCTCTTGCTCTTTGAAGGAAGTATGAGGCTTATCATTACAGG
>chr6:37431509-37431709
AGCAAGGAAGGCCTTGAGACTGGGGGCCCTTGCAAGGCTCTGACTGGCTGCCTCCGACTGTCTGTTTACAGGACTGACCAGTGAGGGGGCTATGCCTGCC
>chr6:37730638-37730838
aaggcaccaaaagcccagtcctgcattcctgacattcctgacaactgtcccaacctcatgaagtcaccagccacccaaggctccccaacacacacacaca
>chr6:37821494-37821694
aacacacacagacactcggaaagccaaaaaaaagaacgtcctttatagctgcccaggcagctcacgtgggaacttacccaaatcatgcagccctgatcat
>chr6:37822202-37822402
atgttctttactggcttgcttcccctggcttgctcagcctgctctcttatagaacccaagactaccagcccagagatggcaccacccacaaggggccttt
>chr6:38343980-38344180
AGCTGCTCAGTAGATCAGAGTAAACAAAAACCTAAGAACCTCTGTCTTTGATGCTAACTATATCAAAATATTCTTTCCTTCTCCTCCTAACTCTTGTGTT
>chr6:38805736-38805936
AGCTGCCTACTTTCGTCAGCAGCAGCTATTTATCCCAGGCTTGTTTTTGTAGGTTCCCCCACCCAGCCATTTCCAGAAATGACTGTTCCTCTCTTCCTGA
>chr6:38883012-38883212
gtgcctggagttcagCCAAGGAATTTTCAAGGGAGAGAGACTGTTTTGAGTCATGTGTGTATAATAAGTTGCTAATCCGCAGGAGGGGAGGAGCGGCAGC
>chr6:39405834-39406034
AGCAGCGAGGGATGGTTTTGCACTCAGATCAGTAGCAGTCACTTCTTCCTGTTTCAGTGGCTTGCTGTGTTCGTATCTGACAGAGAAAAGTAAGCAGTTA
>chr6:39781710-39781910
AATCATCCACTCTTAGAAGAAGCCTAAATGACTGGTTCAGCAGCTCCCAGCAAAACCTCGCTCTGGAACCTATGTGAAACGCAGGCGTCATGACTAAGAG
>chr6:40433019-40433219
cctgtgcgtgtgatgtcactatcacctcatgctctcatcagcacgtcttccctgtcacgtctgactgaatctcctcaaaccacaagccaaacccttcctt
>chr6:47480725-47480925
TTTTTTTTTTTTTTCCAGCAGCAATCAACCAAAGCAGTTGTAGTCTTTTTCTTGAAAACCCCTAATTCTTGTGTTCCTGTTACAACTCTGATTTGAATCA
>chr6:47560833-47561033
GACTTACCTGTGTTAGTATATGAATCCAAGGTCATGTGTAAGTCAGACAGAAAATATTCTTTTCAACCACTAGCTAAGGGGATGACTGATTTGCAGAATC
>chr6:48662996-48663196
ctgctttttgttcagtctgagtcgccagcccatgaaatgttgtggcctacagttagggtgggtctttctcacctcaacccagtttggatactccctcaca
>chr6:48687144-48687344
CTGGTCAGCTTGGAATCTGGGACAGACACCCTGCTCCTGTCTCTCCAGTGCAGAGTGATGGGTATGAGTCACCATGTCTGCCTTCAGCACAACTTCTTAC
>chr6:48715196-48715396
aacagccttcctgtacttcagtcatctctaaatgactcagtatctaacacagtgtagtgactatgtcaatagtttccacactgtgttatctagagaataa
>chr6:49637828-49638028
AGTGGGCTCTGACTCATTTAACTCAGAGAGTATACTAGGTACAGAGTCTTGGAGGCAGGGGTAATCTGAAGAACCATCCTGAGAAAGCTGGACTAGTGGT
>chr6:49987408-49987608
aaccttgggtccttttagtcagtgtgttgagcttgccaactgttgctatgatgagtgatttgctattgacacttagtcatgttcataatatgtcacaaga
>chr6:50393909-50394109
CAGCAACAGCCAAAGGTCAGGGCAACTCCAACACACGAGAACACCCACACAAATCACTGGGCAACACAGTCATCCCGAGACCCTCCAACCTTCTCTTGAG
>chr6:50980409-50980609
TTCAGTTCTTACCCAGGGCATCCTTCCAACCATTTCCCCAAAACATCACACCAGGACCTACTTAGGTCTCCATCCCCTGTACATTGCACACATGATTGCT
>chr6:51177955-51178155
AAATCGGTGAAAATAGAGCTTGAGTTACGAAAAAGAAAATATACCAACAGCGCAATCACGACAAAGCTGGGCCACTTGAACTACACATGCAACAAATTAC
>chr6:51968538-51968738
tcatgaaagtgttacttcacttttaactcatcacctaccctaaacccaggattgctcctaacttaatcataagggaaacagtcaaatctcaactgtggga
>chr6:52556786-52556986
TGGAAGTTGGAATGATATGCTATATGAAAGGGAACAGATGAGCAAATGAGCAATAAATGGTAAAGTACGTGGTAGAGCAGACAGCAGGGTTCAGGAAGAA
>chr6:52594772-52594972
CAAGTCAAGAGGTACAGTCATAACAGTGGAGGACAGGGAAATGTCAGGCTGTGAAACCAGACAGCTCATTTCCACAGTAACCTTCCCAACTTCAGATTCT
>chr6:52682769-52682969
ggtgtgattgtgagtcagtaataagtgcttccttgatgttctttttttcatttaaccttcacacagattccaagaggaagaaagataatccaatccccac
>chr6:52703334-52703534
ctagttgcagagtgaatttagccaatcagtagcatcagcatgatgtcatggagagaggCCACAGATGAATCATCAGTGTGGTCACAGCTTCTATCACATG
>chr19:10781745-10781945
tcacatcctgcctcagtgagcttttgacaagatgttacagaaaacagctctacaatgtgGGGGCCTGTGTGCAACTTACTGTCAGTCAGTGCTGGAGACC
>chr19:10839000-10839200
CTGTGTCTGTTTTCATGTTAGTCAACTCCAGAGTTTGTTGTCTTGGAGAGGATGTGGctaccattgctgggcgtgtcgctaggtgctgaagcacagaaaa
>chr6:52859426-52859626
tttcagcttgattacctaacttgctttcttactttgactaaatcatttcaTGTGAAAAACTGAGCCACCACCATCTGCTTCCTGGCCTGCAGGCTCAGGT
>chr6:53169130-53169330
AGTCATTTCACTTCATAGATGAGGAAACAGCCAGGAAACCCCCAAGCCTCCTCCTAAGTCTCAGCAAGCAGGCAGACATTAGCTCCCCGTGGGCTGAGGC
>chr6:54737697-54737897
ccaaagcttccatcagcatagagaaggtcagagctgaagactgagAGCTATAGAGATCTCAACAAGGAAGTGACTGGCAAATGCACCCTAACCACACGGG
>chr6:56467702-56467902
AGTGTTCATAGCTCAGCCAAAGCAGGATGGGGCTTCTCTGAAAACTGGGCTCCAAGCTTGGGCAAGACCTAATGAGTGCCATACCAGAAGCCTGAGCAAC
>chr6:56920989-56921189
gacataagtaaacgtgaaggaaatctgaaaagggtggcagtgcatttaataatgtatcaatacaaatgagtcacacaagatattaatgacaagggaaact
>chr19:11965188-11965388
GCTATCTCGGCCAACTGCAGCTTTCACTGACAATGTCCAGAACCAATCATCTCCAATCATAGCCCTGCCTCTCCACCGACAGGTGAAAGACATAGGTGTC
>chr19:12833406-12833606
GAGTACAAACGGGCCTTTGTAGATGTTACTAGGCATATACCTTCATTTTGAAGATGCTTCTCATTACTTTTTAATTATATATTTAGATTTAGATCATGCT
>chr19:14797117-14797317
CACAGAAGAAGCTACACGTAGCCTAAGAAGGAGAACGTCACACTGAGAGAAGTCAGTCAGTCAAAGCCTCATTTAGAGACCAGATGAAAGGGCAGGTGAC
>chr6:57529277-57529477
ggtcaccacaacatgaggacctgcattaggaacactgaaaaccactgCTCTAAgaaaatggagcagaaagatgctaagacctgtcaactgaggatgtgtg
>chr6:65524934-65525134
ACAGTAAATTATACTAATTCTAAACTTCTCTTTATGTGTGGCCCTTTAAACCTGATAGAACTTTTCCACTCAGTGGGCAGGTGGATTTCCTGTAGGACCC
>chr19:16645299-16645499
tgttcgtgctcatcttgaactcctgaactcaagccaccttcccacctgagatctctgactatgtgtgtgtcctgtggtgcctagcCTAAAACCACTGTTT
>chr19:16717422-16717622
GCCTCAATGCCTACAATATATATGCTAAGCCATTCCAATCTGCAATGTAAAATGCTTTAAAATCCATGAGTTTCTGAAGACAAAAACAGCCCTACATGTG
>chr19:16722934-16723134
GCAAGTGAGAAAATACATAATTCACAGCCTTAGATGTGAGTGAGCCgggctgcagagatgactcactgtaaagcacttgaccatagatgagcacctaagt
>chr19:16898568-16898768
CTCTGTGGGCTCATGCAGATATGAAGCACACAGAAAGTTGCACAGAATCACATACATATACTAAACACATATTTTTAAAAAAGAACTCGCCCGATTGGCC
>chr19:17024702-17024902
ACTGCTGACCACAACTCCTAAAATGTAGTCCACATGTAGAGCTGGCATTCTGGACCATTCTATGGGCTGGGAGCTGGGGACTCCTCCTGCTCAGCTCTGC
>chr6:65603740-65603940
ATGACACAAATGTTGATTCAACTCACTTTTCATTCATGACTCATTTTTCAATTTTCAGAAGAGCACTGGAGAGGTAACCAGGCAATCAAAATAAGATGAT
>chr6:67367234-67367434
AATATCAAAACTTCAATTCTGTCAGTAATCACAGGATGAAAGACTGTCCGTGACTCATCTCGCCTCAGCTTCCAGCCACTGAAAACCCttgaggtttggt
>chr6:67396166-67396366
AACTGATTGATATTACTGAAAGGTGAGGTTGAATGCATTTGAAAAGAGAGGGTACTCCTCTCACTACTCTTCAGAGTGATTCATTTCTTACTCCAACAAG
>chr6:67459596-67459796
ttgagtcatccctgctcctgtggggaactcctcactcatactcctgttaggaaccccaataaaaattcattgtttcacaggcttggactttggtgtaatc
>chr19:17268752-17268952
ctgcttctgacgtctcaccgcctactcctcttgctttgactcgtcctgtgtactttgggtaaggatcattatacctctttctcagtcatctcatctaatc
>chr19:20384861-20385061
TGGTGTTTATATTTCTTTAAAGACTATTCTTACCGTGAAAATGAAACTCACAGCCTCTACTCAGAAATGAATCATTTTCTTGTTCTTTCTAGTCTTGCCC
>chr19:20393653-20393853
CCAGGGGTTAAACAGGCCATGTGAGTGAACCACAGCCCCAGCTCCAATGCTATGACTCACCAGCCTTGCTGCTTCTTGAAGGCAATGAGTCACCAGCCTC
>chr19:21605514-21605714
ctcctcatggcttctccagcctgctttcttacagcactcagagccaccagcacagggatggcaccacccacaatgggctgggtcctccccatccatcatt
>chr6:71273786-71273986
TTAGTGAAAATGAGACTAGTGAGATGGGAGTCTTGATGACCCTGGGAAAGTCCCACACTTGGTCTTGGGTTGTGTCATCTACTGAATGGGGTAATTGGAC
>chr6:71279552-71279752
AGTCACTGGCTCACTTCCTCATGTTCTGTGATGGCTGAAATCCACCTATGGCATCATTCCAGCAACAGCAAAGTGATGTCATCTTGTAGCCCCACACATT
>chr6:71822060-71822260
TGCATCTACCTAATCTGATGCAAGACTTAGACCACTCCACTGTCTTCTCTACTGATCTCACCAAACAAATggggcagtgtggtgagtaagggacaggttt
>chr6:72881786-72881986
CAAAAACCACCTACCTTCCTTACTCAGTACCATGCTCTCTAGTCATGCCCCACCCCCCAACCCCCAGTCCtttgagacagggactctgtgtaagagttct
>chr6:73249804-73250004
TCAGTTTACTGCTCAGAAATAGACACTCATGTAACACTCTTTTCTTTGTGACATCTTGTTTCCTCTCGCATCAGATAGTAGGTGAGACTTAGTTTCTTTC
>chr19:21865809-21866009
TTGGATGGAGACTCGTGGGGTGACTGATGTGGCTCTGTAGGGTTATGCAAGAATATGACTCAGTCTTAAGACATCAGAGAGAGAGAGAGATAAATGAAGA
>chr19:23066429-23066629
AACAATGTAATAAAATACCATCTAGAAcagtggttcttgaccttcccaatgctgtgaccctttaatacaggtcctcgtgttgtgatgaccctcaaccata
>chr19:23366992-23367192
GGGCTAGGATGACTCAAACCACCGTTCAGGTGTCTGCTACAGGAGGCCAGGCTGGGAAGTGACAACATCCTGGCTGAGCATATTTCTAGTGAAATCTTCT
>chr19:23380524-23380724
ACCATTCACAAGCTGTGGTGCCCACTAGCTCTGAATCATGAAATTAAGCTCTAGATACCAAGGGGTTGGTTAGTAAAGATTTGGATCACTGAGATCTCAG
>chr19:24066378-24066578
ataaacctcctcctcccgttttctacttttaatttggttcttttaattagcttcttgggaaGTATGAACACTTCTACCTCAGCCCCTGCAGggtgtgtgt
>chr19:24166542-24166742
CCACTCTGACTCACACAAGGGCAGGGCTCACAGCTAATGGGAAGTGACTGGCGGTATGCAGTGGCCGGAGGAAACAGGGGCAGGTGTACACCAGCCAATC
>chr19:24663162-24663362
GAACTCACTCAGCATCCTGTAGAACTCACTCAGCATCCTCTAGAACTCACTCAGAATACTCTAGAACTCACTCAGCATCCTCTAGAACTCACTCAGAATA
>chr6:83312559-83312759
GTCTGAAGGATATGACTGACTTCTGAGAAATGGCTTCTGAGTTCTTCACTGATTGGCTTTATCATCACGGGGCTGAAGCGGCTCAGGCCTTGGCGGACGG
>chr6:83864838-83865038
TTGATTAGGGGATTAACCTTAGGAGACTTTTTCTAAAACTTGGGATTAATGATAGACTTTTTAAAAATATGTTTTAAttcattctttgagaatttaatac
>chr19:24924624-24924824
tcattctgatcatagatcttagcagtctcgatatatgatttttttccatttcttattcaatcaagaacttccaccttttcacacaaagaaagcactgtac
>chr19:26947238-26947438
CTGAGATTCACCCACTCAGCACGCAGCATGGATGAACCCACAAGAGTGAACAAATCTCTAAATGACTTTTCCTTATGACCTGATTCACAAAGAGGAAAGG
>chr19:29226622-29226822
gaagtaaataaacatatcatcatctaatctatgctcactctactctacagcagagcactacattcctaacctgattagtgcctattaaccaaatcgccac
>chr19:29228966-29229166
GTCAATTAGCAGGATGAGTGAAGAAGGATAGAATcttctcagaatttatactaaggaaacaatctaaaaattaaacaatgtctgactgaagtatgcatcc
>chr19:29261763-29261963
TCTGTGCACTTGTCTTTCAGTTCCTTGCTTCCTCCATAGTCAGTTACCGTCACGGGGGGGGGGGTAGCATTAAGTCTGTGTTTCAGTTCATGACCTCCTA
>chr6:87509338-87509538
caatgcctcacccttgagtttgcagattctctttctttctcatatctggtttcaaaacactctagtaagattttcatttcatttatgtatgatttttagc
>chr6:91067492-91067692
aagttctctacgtattctagatcttaaacctttctaagaaatGACCTGCCCCAGACCATAGTTATTTTTGCCCAATAGGGAACCTGATACAGTCCCTTCC
>chr19:29526898-29527098
CCCAATGATGTATGTTACTATGATGCATGAAAGCCTTCTGttttttgtttttttggtttttttgggtttttttggtttttttttgagacagagtttcact
>chr19:29641236-29641436
CGATGAGTCACAGCGGTGAGTCAGGGTGCTCCCAAGTTCAGTGAGGACTCAGGAGCAGGAAGGATGGAGGGCAAGTTTTATCTCCCTCACTCCGCTCACT
>chr19:29670500-29670700
AATACAAAGTTTCTCCAAAACGGTCAGATCGTCTTTAACAGAGCAGAGTTTCTGACTATAAAATAAGAAACCTCCCCTCGTTTGTTAATAAGCTTCCTTA
>chr19:29813866-29814066
TCACACTCATTTCAGCCCTAGGTAATTCTGTAAGGCTGATAAAGGCAGACAAAGCACTACTTTAAACCAAGAAATGAAGAGCCAGAGAGGCTGAGGCTCA
>chr19:30002846-30003046
GCCCTCCCTGGGTTAACATCCTGATTCCTCTGCCTATGAGTTACACGCGCTGAGTGAATTGAAGAAAGTAGTGGGTTGCCCTTTCTGACTTCATCTAATC
>chr6:94670244-94670444
TCCTTTTGAGAATTCTAAAGTGCAAGAGAGTTCAAGCCATATAAGCCCTATGCATTTAGCACTGTGTCTGTGTTTGTACCTTCTGGGAAGTAagaggtga
>chr6:97160682-97160882
GCTGACTGTTCCAGATCACTGAGACTCAAAAGTTCTACTCTACCCCCATTTTTTAAACCAGTGCTTGGAGATTTAAAATGAGACATTTACACAGTAATTT
>chr6:97221725-97221925
TTATAAAGGCCACGAGAAGCAAGCAAGTGCCTGGGTGTGTTCTTAATTGGTGTGAGCCCCTGCCTGGGTAAAGACCACAGGAAAACCTCATCTTCTCAGA
>chr6:97293645-97293845
aataagaatcataacacacagctcTCGCCCTACAGCCCTGCTGCTCCCATTAAAAGGGCACCCTGACACAGAGCTGCCAAGAAAAGGTGGCTATGATCAC
>chr19:30043719-30043919
tgttttaaacaaaacaaaaccatggcccttgtgtttccttattatactgttgttttgatggttctttctgtttctggtattttaagatgtttcaaagtta
>chr19:30780891-30781091
tgaccttattggaggaagtgtagtcttgtgagaggaagttagtcattgtggaggcaggccactgtgactcagaaccttcttctggctgctggtgggagac
>chr19:30954987-30955187
TGGAGTGTATGACTCAAGTGATGTCAGATAGAAGGCACTGTGGAGGATACCATTTGAGCAAGCAGTACTGGAGGATAGATCATTAACTGTGAAGTGTTGC
>chr19:30955909-30956109
ATTGTACCTCTCAGATGAATCCCTCACTCATACTGTGACATCTCTGTAATTAGACACTGACTTACAGTCACTGAGTGAGTCTCGATTCCTTCTTCATGTC
>chr19:32148748-32148948
CTTCTACCACATGAGGAGAATGTGGTTACAAAGAGCAGCTAGAGATCCCGGCAAGATCCAttagccttggtcttctcggcctccaaaaagaagaaacaag
>chr19:32183218-32183418
cccaccaggttcctctttcttttcttgtttctcatgacctgggcaactcttaaaacacagtattctgtagaatctctgtgagtcgagcccatcaagtctt
>chr19:32198614-32198814
CACACTAAAAATTCTGCAACTCATTAGTCATGAATTGCTTTGATCAGGGATTTCTGTAGCTATTGGTAGTTTGTACAGTTTAGATGAGAAGTGACAGGGC
>chr19:32267110-32267310
CAGAAGGCCTCATGTTAGTCAGCATTTCAGTACAGACTTGCCAGCCATTCATGTGATACTGTCTTATATAATTGGGCATGTACTTCCCAGGCCTCAAGGA
>chr6:98606884-98607084
CAGCCTGATACCCATGCATTTATACATTCTAACATTCTCTCTTTCCATCTCTGTCCCCTCTCTCCATATACACACACATATTTGCTGATATTTGTATACA
>chr6:99106066-99106266
gTCAGATAAGCTTTGCTCCACGTTGTGTCATTGTGAAATGTGCTTATCTACAAAAGATGTGAACATAGGCAGTCCCTATTTAACTTATAAGGAGGGAAAA
>chr19:32675866-32676066
AAGTTGATTTCCCAAACTCACCACATTTACAAAGTGGTTCCAAGTGAAAGTGACTGACATGCGAGTCATGTTACATGTTAGTAACTGCATTACTGTTAAG
>chr19:32936028-32936228
TGAGTAATAATCTCTGCTGCCTCTGAAATTCATACCAGGATTATTTTATCTCGCATCTTTCTGTGGAATGTCCCTTTGTCAAATTTCTACTGAAACAATT
>chr19:33157330-33157530
gttttgtagtagttttgaaactaaactgtgactcttccaattcagctcttcttttaatagattattttgggttatctaggGAACACTTGAAATTTTCTAA
>chr6:99665441-99665641
TTGAAAACATATTCCAGGTACCAACTTCACAGTTAGAGGATACCTTTGAAAACAAAGTCATGACTTCACTGTGCTAGTGACTGCCAAAACCCAAAGCCAC
>chr6:100811600-100811800
CAAGCTATATCCCAGGAGGTCTCTGTATGatccccccccccacacacacacccattccccctcccctcccccaaccccacccatctccctgcccacacct
>chr6:100841669-100841869
TTGTATTTTCTGTGGTCTGTGGTCTTCCTGTCTCACTCACTCTAGGATAGGATTGAAATCACTGGCACAGCCCAAGTGCGGCAACTTTAAACCATTGTTA
>chr19:34847400-34847600
GTTTGGTTTTGAGTTCAGCCCTTGGATAAGAACTGGGGCTAGGATGGGGGTGGGAGAAGCTTATAATGTCAGCTCCCAGCAAAGTCAGACTGATCCAAAG
>chr19:36350998-36351198
AGTGTTTCCACGGTCCACTGCTGAATAGGAGTGGCCGCCCTGCCTCATCCTCGCAACTAGTCATTTCTGGAAGTGTAACTTCAAGACCGAGTTCAGAGAA
>chr19:36378830-36379030
AAGTGTGTGACTTTTTTTTTGCCTTCTTATCAAGGCTGAGTGAAAACCTTCTGGTCTGTTCATGGTGACTTTGGGTTAGTTCTGGCTCGGTGCTTTGAGG
>chr19:36477400-36477600
CAAATCTTTCCACAGTCGGTAGTGTTTACAGGATTCGTAAATTAGACCTTTCACTTGTATAAAGGGAGAGAATTGCGCATGGGACCGTTTTGTCCTCCCT
>chr19:37262952-37263152
acataacacattcatacacactaactcatatgtgtatatgtatagttacatatgcatactctcacatattcataacacagtatacattcatactcataca
>chr19:37392040-37392240
tttgatttccagcacccacatgatgactcacaactgtttgtaactccatgcttagggatctcttgcccttttctgactgccttaggcactaggcctgcac
>chr19:37535108-37535308
AATAAAAGGATGATGCTGGCCGAGCTAGTGGAAACAGGAAGTTGTTGCTTATGTCTTCCATAGAGTAGAGGAAAGTACGAGGTGGAGGACATTCACTTGA
>chr6:108327950-108328150
AACCATAAAAAGAAATTCATTGTTTGAGGTCTTTTtaaatacatgtatgtatatatacgtccatctatgtacacatatatatgtacaGACGTTAAATGTA
>chr6:108337648-108337848
agtcactcaggactCAGCTTGATCCCCATAGGACAGTGTATGAAGGTTTCTTGCTCCAAGGTAATTAATTATTTGAGTAAGGTAATGTGTCGGATTCATT
>chr6:108482524-108482724
CTCAGATCCTGGTATCAGTCACACACCAAATTTTCCTATAAGAACAAAGTCGACTGCACGGCACTATTTGGATTAGACTCAGCCAATTTATCAGTTAGGG
>chr6:108508924-108509124
TGCTATCCAAAGGATGACTCACTGAGGTTAGGGTTAGGACAGGCTCACCAGTCTCCTGCTAGAGGAAGCCAGATGGATGTGCTCAGAACATAAGACATGG
>chr19:40268846-40269046
GTGAAGGTAAATTATAGCCACTATCACAAGTGATAGTGAGTCACGGTGTTTCTGAGTCACTTTCAGTTTTCAATTAAAATGCTTGCCGAAGTCATAGTGA
>chr19:41323370-41323570
GCTTCGCCACCTTATGAATCATCTGTCACAGAGCAGAGTGAAGTTTCTGATGATGTGTCAGGCTCACTCCTGTCTGGAGGTAGTCTGTCTTATACTGGGG
>chr19:41339280-41339480
CATTTTAAAGATAAGCATTCCGTGCCTGGAAGGGAGGAAATAGCAGGGCTGAGCATCGAGCCGGGCCCAGCGGCTCTGCGCTTCCTTCCCTGTGGGCAGT
>chr19:41365522-41365722
aacaaGCAAACAAACAAAAACCCAAGATGAACAGTTTTTACAAGCATCGTTAATTTGGGCGCATGCTCTAGTTAACTGTAGGTACAGTTTCCATCATTAG
>chr6:108558778-108558978
GTTATGTTTCAGACAGAAGAAGAAAACCACTTCTGTTTTCCACTTCTGAGAGACTTGAATACAATTGAGAATGCCACGATTTCTTGTGGTCCAAACAGGC
>chr6:108606991-108607191
ACCTCTTGCTCAGTGGTCTGATGGCCTTTCCAGTCTTGGCAGGCAGGGATAGTTTTACTCACCTTTGCAACATCTGACAGGGCAAACACACATTGCCTTC
>chr6:108658493-108658693
TGACGACTGACCCACCAAACTGCGCCCAGTTCTAGCAGTGACCTCATTTTCCCCCAATTTCCCAGCCAGGTCACTCCGCAGCGGGTTGACTGACCCTAAG
>chr6:108835966-108836166
AGTTGTTCATAGGGAGGAAGTAGGGCAGGGACCCTGAGATGTGCCAGGGCAGGTGGCATGCAGAGAAGGCGGAGGACGCCAGATGTGAGTGAGGCTGTGG
>chr19:42080160-42080360
gtatgtgtcatcacgcagtaagagctgacATCTTCATATGGGTGGCTGTGGTGTGCAGAAGGCATGCTAAGTATGTATCATAGAAAAAGAAGCCACACCA
>chr19:42564059-42564259
GACAGAGGCCTTGCACGACCTAAAAACTGCTGAAGAGTTTAAAACAAAAGAGGAAGATTACTCAGAGAGTGTAGTGTGTGGCATATCATTTTCTGATTCA
>chr19:47510537-47510737
AGCTGAGCAGGCCGGCATTTAGGCAGGGTCAGAAGTCTGCTCTGGAGGGTCACACTTGGTAACTGTGCTGAACTTGGGTTCTGCTCTGACTGATCACGGC
>chr19:53195386-53195586
TCACTTGTTTGTAAGTTAACTGTCTTCTAACTTGGCCAGAAGGGAAGAATAAAGTAAGTCTGCTGTCACTGAGAAGGCAATCAAGAGATGAGCTTATTTT
>chr6:112716226-112716426
TCATCACTGGTAGGTGGGAAAGTTTAGTGTATTTGACTGAGCATTTGACTGAGTCAGTTAGTGACTGCTGTGTAAGCGCTACCCTCACATTGAGTGGAAC
>chr6:112836545-112836745
AACCCTAGTACAAAAATACTGAGCCAGGCTGATGAgacgagagggctcagcaggcataggggcttgccaccaagcctgacagcctgagatcaatccttgg
>chr6:112856732-112856932
ACTCAGACTCACAGGTTGTTTCTTGCTAGCCAATGAGTAATAACTGGTGTTACTTGCACCTACTCTTTACTGTCTCTATATCAGTCCAACCAATGACTGT
>chr6:112861938-112862138
AGTTTAACAGAGGCCTATGCACTGAGGACTGGGTGAGTCAAAGACCCTAGAATAGCACCAGTGAGACACATCAGCCGGAGACACTGACTATCACCATGGA
>chr6:113070664-113070864
tttctagttcaaagcttctgacagttttgctttctaaaacacgaacaagtctgcatttaaaatgttcaataacattcaaaacaatctgacactcattgaa
>chr6:115102618-115102818
AAATGAGGGTGACATCAAACATCCTTCCAGAGACTTCAACTCCCACCAGTGTCTCGGTTCCTTATCACTCACCGCCTGTTAGTCATTACAGGATGATGGC
>chr19:53273345-53273545
CAGTGCCCTTCGAGCCCTAAGGAAGTGCGGAGcttagagcgagcagctccacttgtaaggatttatgttgcatgcacactcacacgttcaatcgctcaga
>chr19:53421214-53421414
GCAAAACCTCTTCCGGAGCAGAGACAAAGTGCTCAAGCCACGGAGCAGTGATCTAAGACAGAGTCACCAGCTGAGTAAGGTGGGAAGGGATGTGGTGGGC
>chr19:53434277-53434477
TCACTCCTCtgtgcacataaaaacacacagaggaagtgggtgggtggatgatgatggatgaatgggtggatggacaaatggacagACGAACTGACGGACG
>chr19:53441531-53441731
tgcatatttgaattccagccacttctaagttcaggggtttcttgttttGTCCTCTTTGTTTTTGCTTCTGTTCAGTTTTCGGCACACATACACTAACTGC
>chr6:115439948-115440148
TTCCATTCACAAGAGCTGACCCAATGGTTGCTGATTACAAATATGACCTGAAGCTCCAAGAATACCAAAGTATGTTTACTTTTCAAACTACTAGGATTGG
>chr19:55502002-55502202
ACAGCCAGAAAAAGATAAATTAGGGAAATAGAATATGGTGTGTTTAATCATAAACTAAAAATGTTATGCAGAAAAGGATTGCCATGTCTCGTTTAGTGAA
>chr19:55769028-55769228
TCTGACTTCTGGTTTGTGGTTTCCAGTCACCTCACCGCAGCTCATGAGTCGTGAGTCTGGATGCTGAGGGACTGGGGTGGTCAGGAGGCTGCTCTGAATG
>chr19:57013432-57013632
CTTCGTGTGTATAAATGGGGCATTTGGTGTATACTAATTCCCTTATGATATCTGCATGAAGTCAGCAGAGGGGGAGTCCCAGAGCTACTGATGTCATTTG
>chr19:57168194-57168394
TTCCTGTTACCTGACGTCAATCATTCTGCAAGAGAAAGCAGTTGTTTTAGTTCATTCTGTGCTGTTGTTCCTGTGGTGTGGTAATTTCAAGTACCGACCC
>chr19:57999771-57999971
GCATGGAGGGATTCCCTCCATTAGCGTGGCTTCTCTGTGGGACATttattattattattattattattattattattattattattattattGAGttgat
>chr19:58001648-58001848
ACTTAGATATGAATAAAGGCTTCATTTTTACACAGACTGCATTTGTGGTTTTATGTGACCTTACAGAAAAATATGTCACTAGGTGAACACTAATGAGAAC
>chr19:58358021-58358221
ATGTAATTCAGGGACCGTATCAGCACTCACTCTCGACAACCTCTGTCACCAAATTCGTAACTTTTCTGGTAATAAGACTAGCAACTTTGCCCCCGTTTTC
>chr6:119091259-119091459
ATCCTCCCTAAGACTTTCTAAGAAGTGGGCGTGATTTCTTAGTCACCACTACTGCAGATCTGAATCAACATCCCTCAGTAGTTTCATACACAAAGCTACA
>chr6:119386468-119386668
ATATTACTCATGGGAAATTTTTTTTCATTTGTTTTTAAGTTTAGACAATGAACTCAAGGATGGAAAAACACACTCTTTACGCTCCGGAAATCTTACTCTC
>chr6:119642701-119642901
AAGCTGGTAAAATATTTTATGACAGCTTTAGTCTGGGGAATCTACAACAGTCTGTGGAAAGACTCTATGTAGAAGAATGCAAAGTATAACTGAAGTCCAG
>chr6:119644088-119644288
TTCCATCTCCTCAGACGCCCGACATACCCGACAACTAACCTTTGAACTTGTAGTACATTGTCCTGCTAGCAAACTGATGCAGATGAATGACAAATTGCTG
>chr6:119847025-119847225
CCAACAGAACTGTTCACAGTTCGCTCAAAGCAATCAGCCACAACCACCTGCAACTATTACTCTGAGTCCAGGGCCTTTTCTTAACGGGTCAACTCAAAAA
>chr6:119855684-119855884
TCAATGAAACATTTGATCAGCAGTGTGCTTAACAGTCAAACTATCCCAACCACGCCATTTCCTAGCAAGTAGATTCTGAGTTAGGAACACTCAGCAGTGT
>chr6:120077267-120077467
caactaccacatagcacttcctgcacctataagctgcccctgggatggagctcaacataagagaggaaacttgcaatttcagtaggggttgaatgaagtt
>chr6:120190551-120190751
agctgactcatgtcctgtatttaacgctgtgccAGATATGTCCTCCATAACTATGAGCTACATGGTTCTAGGGTGTTGGAGCTACACAGCCACACAGTAT
>chr2:3649296-3649496
TTTGTTTCCTAACAACCACTGTGTTTTGTATGACTCAGTATTGAAAGATGGCTCCAGATATGAAGGTTGCTAGAAGACGCTTATCAGTTAGTAGAAATCA
>chr2:3714964-3715164
GAAGATGAAGGGAAAGTAATGTGCTTTGCACTTCACTGGAGATAACACAAAAGACTTTATCatgtatatatatatttgtatgggtatatctaaatctata
>chr2:4649814-4650014
AGCTGCGGGGAAGTCTGGAAGGAAGTCTCAGAAATCAAAGAAGAAGGGGCCTAGATGCTTTCACAAACTGCTTGGAGAAGGCTAAAGACCACAGGGAGAA
>chr2:5075498-5075698
ctcagtgcttaccagaTGCTTTGGGCTGAGGTCACTGGACCTCCTATTGCTAAACTCAGTGGCAGTGTAACAGAACATGGCAAAGGCTCTTAGAAGTCTC
>chr2:5614992-5615192
TAACTCATCCCCCCAGGGGATTCCCACACATGTTCAAGTTGATGAGTCACAggcttcagaaaagttccttcagttttgctgagtcacagctccttccttc
>chr6:120280416-120280616
tactgatatcttgGGgagggaggaagggagagaaggagggagaaagagagggggagagggagggagggaaggaAAGAGAGGCTCATACCACATGTGccaa
>chr6:120470822-120471022
GGCCAGTCTGAGAACACCAGCCCAGTGTTTACAGTGTTTGTGAAGCAGAAGTGAGAAGTGAAGGTCTGTTTCATCATCTCCCATATCCACTTCCTGCCCT
>chr6:124683822-124684022
AAGCTAGGGGTGGCACCCTGCCCAGACTTCCAGGCAGGCTTAATCTAGACCATCAAAAGGAATCTGTCTTGAGCAGATTCAGAGATAAGCTACACCACTC
>chr6:125238532-125238732
GATGTTAGATCTGTTCTTTCTATCTCATGCTTCAGCTTCCTGTCTCTTCATTTTTTCCACCCTCCTCCCTTTCCCCAGCCCCCACTACAGCTCTTCAAGG
>chr6:127219446-127219646
TGATGAGAGCAGACATTTTGCTGAATTCGGGTTTTACTGAGTACACATGGAAATGACTTACTTCGCAGGGATTCCTGTTGAGAAAGAATGAAAGTGAGCA
>chr2:6565434-6565634
ttccactgaacacatactgctttTAGAAGTAGATCCATAAGTTTGTAAAAGACCAGAAAACACATATCCTGTCAACAGCAGCCATAAGAAGCTACACTGG
>chr2:6604786-6604986
GAGCAAACCAAAAGAGTCAGAAGCACACCCTGTCTAGTCAAAGCGGTGGATCTTAAAGTATCAGTCTGCCCAGCTCCTTCTCTAGTCATCTCACCATTTG
>chr2:6695614-6695814
GAGCCTTTTTAGTTAGCGCAGTTTGTGGTGAAATTTTCCTCTGTACTCATTTAAATATAACTGCTGCACTTATCTTGACTCTGTGAAACTTTTGAGTTGT
>chr2:6710040-6710240
TGCTTTCTTCTACTCTTTCTCCTTTTTActactccttatcgagttcctaatgtgtgctaagttctccactgagcaatgatcttgcaacattctatacttt
>chr2:6715688-6715888
AGATATGAATTTAGCTTGTGTCTCACCCAGAAGCCCCAGCTCTGCGCAGTGCAGAGGTGCACAGCTGCACTACTGATGCTCTCCTAACATACTTCACGAA
>chr2:8103420-8103620
TTTTTAGGAAACATTTGGAAAAGCATTTGGTCAAAGCTTATTTTCAGAGATGCTTGCCTATGGCTGGCTTATCTTACATAACTCCAAGGAAAAGTAAATT
>chr6:128901958-128902158
ataatgggtttagctataagaaagtgcctggattgtggtatgataactactgagagactgtgtggacaagactggatacctaagagtcaagtgactcata
>chr6:128972514-128972714
TGTGTTGGGAAAACTTAGAAAAGTAAAGATTTCCTTTGTTCTTCAGACTTTTCTATGGGTTAAAAATGGTAGCCAGGTCCTCACAGCACAGGCCAAGGGA
>chr6:129210078-129210278
ctgagtttaatggcctgaatggtacttcaatcatggagtcagttgtgccaaggtctgggcacttgttacagaagcctaaaaattaaaaaaaaaaaaaagt
>chr6:129216748-129216948
ATTTCAAACTAATGCAAGCTAGAATGATGGTGGAGTAGAGGTGTCAAGAATCTGTCCTGTCTAACGATTCATGTCTCATAGTCTGTTTGAAGTAAGTCCA
>chr2:9141511-9141711
ataaccatgacagctactgagtgactaatggatgacttgcagaaacatcatagaaatgctggatagaaggctgactcatactgcagctgagacagaacag
>chr2:9360280-9360480
TGAACGATCCTCCTGCCCCCAGTCTCAGCTCTCACAGGTCCTGCCAGACAATCTGGTTAATCAGCTGTATCTGGCATCAGGGGAGCCCCTAGGACCACAG
>chr2:9378151-9378351
TATCTGACGCTCTGTTTCAAAGGACTGATGGGTTGTGTTCTCAGAAGGGCTTGGCAATTCATCAGCAGCAGGAATGAGAGATGGTTCCCAGAAAACAATT
>chr2:9567381-9567581
gtggatgctctcaaccaaccatggactgagcacaaatatctcttacttcaaaaaatgtggggTTTTTCCTATATATTCAATATGAATAGGGTAAATAATA
>chr6:129267372-129267572
ATGGGAAATATTTTGGACAAAGGACTGGGAAAGACACAAACAGGTTATGTGACAAGACTGGAGTTATTCCAAGGTCAAACCACAGGGTGTGTCCTGACAG
>chr6:129599482-129599682
ATAACTTAGTAAATTATGCATTGTGACCAACTTGCAAGTTCCTCACCAATGCAGCACTGAGTCATTTTCTTCTGCATCATATCCATGTGAATAACCATGG
>chr6:129747575-129747775
CCAAGCAAGTGTCAGCTTACTTTTGATTCTTTATAGTCTCTAATAGTGAAAAAATATCTTGTCAACTATTTGTAGCTTTTCGGGAGCCTATGGAAAACAC
>chr6:129966322-129966522
attattactctgcctagtttttgtctgaatgacctggcacgtcatgagagcgaggtgttgaagtcttccactgttaatatctagggtttgatttgggatt
>chr6:129997655-129997855
TAAGAGGGTGTCATCTTTACCACAGAGGCTAACCACATGCTCAGGGAACACTTCTTTGTGATTACTGTATATTGTTTGCCTCCTCTAACATCATGCAAAA
>chr2:9894324-9894524
TGGGGGGGGGGAGCATCCTTTCTAGTCATTCCTGGAGTGGTACAGGGGGAGGCAGGAGCAGGATTGAGTTCTGGGGCGGTTGGGGGGGGGGAGCATCCTT
>chr2:10351294-10351494
ATTACATCACTTATTTCAGTTTCATTTTGAATAGGGAGCACTGAGAATTTACTCAATGTGCAATTATCCAAGGACTGGTGCCtttttttttttttttttt
>chr2:10373358-10373558
TTTTCAGAATGTCTAACAGGATCGAGCTCTGGAGTTTATTTATTTATTTTTATGTGCGTGTGTCTTGGTGAAATCCTCTTTAAAAAAAAAAAGCAACGGC
>chr2:10517692-10517892
TCAGAGCTTTAGAGCTTATGCAGTACTGGGCCAGAGCTATGCCTCAGTTAGGAGGTGGATACTCTTTCCAgagtcaggaggatacggagttcaaattcat
>chr6:130062922-130063122
ATTGTAACCCCAGAGATTCTGACTCATCCCCTGATTATAGGCAGACGAAAGTACAGCATGTATAACTGTGTAGTTCATGTGTAAAGCTATTGTTTAGACA
>chr6:134067341-134067541
ctctgaatgatgtgcctaagtgactgattgtaacctgcaaaccagataaaccccttgtcttcaagttggtcaatgttttatcacagcagtaggaagcaaa
>chr6:134225640-134225840
ATTGGTCAAAAGGAAACCAAAATTTCTAAGTCAAAATGAAATAGAAACAAGAAGTGTTTGCGAACTGAGGGGTATGCTGCCGGAGATGACTATCCGTTTG
>chr6:134263375-134263575
CTATTGTCAATAGCACAATGAAGGATTAAGCTTTGGACTTCCAGGTCACCAAACCTGGAAGCTGCTTTGTCAAGCTTCAGGTCATGACCCACAGTGAGTC
>chr6:134413518-134413718
gaaataaagtggccagtaaagatataaattactcctcactccagtcagaatgatagtcattaagaaaacaaatggaaaataaaattaaacaaaatctccc
>chr2:11315719-11315919
gtgCGCGCACACATGCACATGTGCATAAGATATAAATAGGTCAACTAAATGATTACAAAATATAGCACAAGTTATTCGTGTCAGGCTGGTTGACTCATTA
>chr2:11625880-11626080
TGCTAAGTAAGACTTAAGTCATACATTCAATGGAGACTACATTTTAAAATTATCTACAAGTACTTGAGAACTTGATGACGCCTCAGCCCTGGGTCATGTA
>chr2:11630564-11630764
AACAGGTATCATGTGCTAGGTCCTATACTCAGAACTGAGACTAAAATGGTAACAATAGAAGAAGACAATTTCTTTTTCTAAAAACACACAGAGCACAGCT
>chr6:134829521-134829721
tcTcactttttgagtattgaatcttgcgggtacaagataacatttgtgtacacgcttttgtgtggttgtgtggctccgtttctttttgactgaataccta
>chr6:134906871-134907071
AAATCTGACCTGCCTCTGACGGTGAGGATGGAGAGTGCTTGTAGCATAATTTGGATCTGCCTCTGACGAGGTCTGTGAGAGTTAGGAAAGGAACTCTCTC
>chr6:136499258-136499458
cacaaaactcacagtctttctcctgcctcagccttccagaggccagtcttacaagtgtgaattaccacacAGTTTGCTGTAACCCTCTTAATTGATGGTG
>chr6:136803148-136803348
TAATGAAATGCCAGGTTCCTGCTCCAGGAACTGTAGGAACAGTCTCCTATTTCTTCAGCCAGTGAGAAGACCCGTAAACATCAGATGTAAAAACCTAGAG
>chr2:13665146-13665346
TAGAAACACGTAGCTCATGACACTAAAGGCACAACTGAGTCACTCTTCTGATAGAACGCATGCTGCATGAGGTGTCAAACTGTGGATGTATTCTTTTGTG
>chr2:13688388-13688588
ggacacacccactgtgggtggtcccattcccttggctgggattctcaactgtttaaacatgagaaagtgagtggagcacaagcatgcacaggtctctact
>chr6:140514648-140514848
ACCTTGATACTTTTCCTTATCTTCTATGCCAAATTTAAGGAAATTGAAGTCAGGTTTTTGGTTTTTTTTGGGTTTTGGTTGTTTTTTTTTTTTTGGCTAG
>chr6:140541956-140542156
TTACATGTCCACACATGTCTTCAGGTGGCAGTTCTGTTTCTTGATTTTGAAGAACCTACCATTTTTCTTAGTGGTCACGCGTTTCCAGCTTCTCTGCTGT
>chr6:140615058-140615258
cgcacgcgcacacacacAGATAAATAAAAATTTGAAAAAGATTTAATTCCTGGTTAAAACAAAACTCAGGCTGGACATGACTCATAAACCTATAGGCCAA
>chr6:140722749-140722949
GCACTGTGTGAGTCATATTCTCGTACTTGGTATTGGCTTGGGTATTTGGGTATTTGACTAAAGCTTACACTAAAAGGTACTTCTCACCTGGTAACTTTCT
>chr6:142448437-142448637
AGGCAAAGACTGTCTCTGAGGGAACAGAGGGAAGAAACGCATCCGTGGTGAAAAGCATTAGTAAGCGTGACTCATTTCTGCAAAAGGCAGTCGATATTTC
>chr2:14138631-14138831
TTTTTTCTACACAGTTGTGCTCACCAGGCAGCATTACCAGAGCCCACAGGCTGGCCGGCTGTTGATAAATGAGGAGATCTAGATAGCTTTCAAGTAAAGT
>chr2:17386415-17386615
CAAAAACAGATCTTAGCACAGAAAGCTACTAGCAAAAAGGCCTGTCCTCGGAGGTGGAAAATGTCAGGATGTTTAAATGTTAGTGAATCACCTCCTGGTT
>chr2:17673138-17673338
tgactggctcctttcacttcatatcatcactttgaaactagttctctctgttgagggaactgagtattttgttcctttacttgctaagtagtactacatt
>chr2:18441082-18441282
ACCCCAGAATAGATACAGAAGTGAGATTTCCAGGTTAGTGCTAAGGGCAGAGGAACCTTCTGAGGAAAATTGGTGTCCTTCACTCTAGAAGCACAGCTGG
>chr2:18519400-18519600
ATGACAACATTATGTCTGTGGTTCAAAGCTCCTCTGGTTTATTTCAAGTGGTAAACTTACTTTAGATTTGAAAGTAGAAAAATGTTGTCTTTATTCAAAA
>chr6:142867425-142867625
TTTGTTTCAACATGTCAGTTCACAGTGGCTGATCACAAAGTAGGACCAGTGCCAGCGCATGACATAGGAGTAGTAATGAGTGGGCAGGATGCTGTGCTGT
>chr6:142909698-142909898
ATGTTTTTCCCTCATCTTCACTTAGCTCTTCAGTATCAATCCTGAGTTTCTCAGtttgtcttagaactaggtcttgctgtgtagctcaggttcgcctcga
>chr6:142952256-142952456
AGATGTATGGGAGGCTCCAAACCAACCATCGTAAATATCAAGGATGTCTACAGCAAGGAGCAGCAGACTCCATCCCAGATCAATATTCTATTCCTGGGCT
>chr6:143868294-143868494
GGTGGCAACAGAGTTGCCTCATCCTGTCTCTTGTGTAAGTTCTTCTCACTAAAGATGTAAAGTACTACCAgggcacagtggttcatgtctgtcatgccag
>chr2:18691920-18692120
ATGCCAAGTTCTTTAAGATAGTGTACTTCaaaaaaaaaaaaaaaaaaaaaaagaaaGTCAGCCCTCCTTGGTTCCTACAGGCAACCTAAAGCTGTGTTTT
>chr2:18928460-18928660
GATGTCTAATCAATTACAAATGTTATTCTGCAACTAGAAATACTTGGAAGCAATCTGCAACCTGATGTCAGCTAAGGTTCAGGAGAACCGTGCTAGTGGA
>chr2:18946586-18946786
tgactctcagaaataaagtttGGAGGGCCAAGGGACAGGAACCATCTTGGTTACTATCTTACTGAGAGTTGAGTGTTGAACCTTCGTCCTTAGTCATCCT
>chr2:18953011-18953211
AGCCCATAACTGCACAAAGATAATAATGTCTCCACTAAACTAATTTTAGGTAAAGTCCATGTTTCCAACACACTATAACTTAAGAAAAGAAAATAAAGAT
>chr2:19327934-19328134
CGATCTCACGGGTCCTATAAGAAATTGACACATCAGCAGTGGTTAGGCAGAGGCTGTCTCATTCAGGTTGGTAGGTCCTGCTGAGTCATTCTTAAGTGGA
>chr2:19540980-19541180
AGCAGAGAGaactggcacagtctctctcagcagggctgtttggtaatgccctccaaggtgactaatgtatgtatgctctgactcacaaattcccttttaa
>chr2:19579634-19579834
TGCTTCTTCTCCCCAGAAGCAAACACGTCATAATGACAGGTCTCTCTTCTGCTATTACTCAGAGAACCTTTGAACTCTCCTTTACAAAACACCCCCATGG
>chr2:19628285-19628485
ctgccacaatcttagtttagaacatgtttaccattgagaaacctatccgttagtaatctctccccacttccacattctccctccagacttaggcacttaa
>chr6:144043529-144043729
CAAATTCAAATATATGTACTGAGTGGCCTCAGTCTCAGGGACTGTGCTAATGAATGGCCTCTGTTCTCTTCTTTAATCGTCACCAGAAGTCTGAGAAGGT
>chr6:144485632-144485832
CCTCTTAAACTCTCCAGTTCAGTTGTTCTATTGCTCAGATCACCGAACCATAAAGCCCTGAAGATAAGGCATCCTGGGTTTCCTTTGCGAGCTGAATGAG
>chr6:144643124-144643324
ACTTCTTCAGGGTGAGTTAAAAGTGATCTTTCAGGTTGAGAAAGAGGGGAAAGCTGTGTGTTGGTTATCTGTTGGAACACTGCACATGAAACCCTTTAAC
>chr2:22811572-22811772
CCTCTTGGGTGAGTAACTTGCTCTCTCTCATTCGTTACCCAGTGTGCATCAGTAGTGTATGCAGACTGAGAAACCAGAGTCTCAGCCTAAAGGGAGGGTG
>chr2:22822352-22822552
ACCCATAGTGCTTTCTGCTTTTTACTAGGCTCCATTTCTGGCACTCCCATTTCCTCATTCTGGGTCATCATGCACAGCGTCCATCCTTTGTCACTGAATC
>chr2:25869750-25869950
GCTAAACTCATATATCTCATCCTCTGAGTCAACACAGCTAGACACATATCTATCTTGGCCTTCTAAGCCCATGTTCTATGCCCACATCCTAGTGACTCAC
>chr6:146221442-146221642
GAGAGCACCAAAATAAACTGTCTGTGTGAAAGGTGATTATGGTAACCGAGGAGGGAGCTGCGGTTCAGTTCTCGAATGACTGGGCTGTGCAGAGGCAGCC
>chr6:146579295-146579495
CTCTTAGAAGTCAGAATATTAGAACCTAAAGGAACTTTTTTTAGGGTAAAAGCCTTTACTTACCTGCTTTGAACATGAGCAGTCATGTACTCCTAACACT
>chr2:25961030-25961230
caccagccagccctaaggtttcagaatgaaatgaaacaaatcatagtcaaattactacacagaacagaaaaagaaaaacatcccttatctctttttgagt
>chr2:26498381-26498581
AACATTCCGCGGCCAAGCACGGCTGAATTCTCTCCCTGTGCCTGATCCTGGCTGATCTGCTGAGAGCCCTGTCAGGCCATGGTGGGGCAGGTCTACCATG
>chr2:26502763-26502963
GAGTACCCCGTTCTGTGAAGCCGGAAGGGAAATAAGGGCTCCCCTCTCCGGCTCCCGTTCCAATCAGCACAGGATTTTCAAACTTCCGAAATGAGTCAGT
>chr2:27438402-27438602
CCACACCCTCGCAGGGCCACACCCTCGCAGGGCCACACCCCCGCAGGGCCACACCCCCACAGGAAGCCACAGAGCAGCTACCATGAGTAAAGTGTACCAT
>chr2:29346350-29346550
tatttaggctgccaagtggcagttttcttgtatcactctgccttcatttatgtgttggcattttactacaggtaagagagttcttcccctttatttatGA
>chr2:29457796-29457996
gctggagggatgactcagctgttctgaacagtagagttcatttcccagtactcatgttggccagctcatagccacctgtaactccagctccaggaagcca
>chr2:29673164-29673364
ACAGGGCAGGTGTGCCTCTTCCTGTAAGTGAAGAGAAGAAAGTATTGGTGAGCCATCTAATTGGGAGAGTGAGCCTCGTGTCAGTGCTGGAGGATAACCT
>chr2:31042842-31043042
CTCACACCTTGGTTGCTATGGAGATTCAGGTCAGCAGCTTCTCATAGAAACTTAGGATCTATAGAAAGGGTGTCTCACCCAATTGGGCTTTTGAAGTTTA
>chr6:146665418-146665618
ccacagcaagtggaagtcacaagacaacttggtggagccagttctccttgcaccatccatgtgggccctagggatgaactcagtcaccaagcttgatggc
>chr6:146907391-146907591
AGTAAAGATTTGGAATGCTGTTCCAAGTTCAGTGTATACTTAAGATAGAGAAGTTCTTGACAGGTAGCTTAGCAGGGTGAGTCTACTGGGGTGTGAGGGT
>chr6:147117821-147118021
GTTCCTCTGTTTGGAGGCACTTGATACCTCTGGAGCATGCGTCCACAACACCACCTGGGTGCATGAGCTCAGCCTTGAGTCACAGGACAGATCAACTCTG
>chr6:149193688-149193888
gcaacacttgctaggctcctgaagaaagtccctgaagctctagccaatctcagaaacatcataaccctaagaaaagagcaaaccaatcaggataaaggcc
>chr6:149278934-149279134
ATTCTGAGTTctatcttcagcttgagagagggtcatgaagaagaggtgaatgggagcagcagaggaatgactcagagtcagtgatagatgcaagctgaca
>chr6:149332729-149332929
AACAAAGATGAGAACAGAGATTCAAATGTGTATAAGCAAGCATGTACAGATTGAGTCATAGAAATATCAAGATAATGCTTATATGAAAGAGCTTagctag
>chr2:31172690-31172890
gtggctgtgagccaccatgtggttgctgggaattgaacttaggacctctggaagagtagccagtactcttaactactgagtcatctcttcaacccTAAGA
>chr2:32882364-32882564
GCAAGGCCTTAGCCGCTAAGTCCAAACCCTACTGTGACTGCATAGCTACGATGGACAGGGGGACAGTGTGGGAAAGGCCCTAGAGAGACCCGGACAGGGG
>chr2:34742728-34742928
gagcgtgctgggcacagaaggaacatggaggtcagaggcaactttctccagtcagttctttccttccactttcacaccatttctaggaactgaactcagg
>chr2:34953734-34953934
CTGAACTCATTTATTCTCTAGCCTGGCTTCTCTGCCCAGTTTCTATCTCCTAAGTACTCTAAGACACAGACAATCACAGGAGTGACCACATGCAAAGGAT
>chr6:149355229-149355429
cttactgtcttcTTCCTGTTAGGTGGCCCAGGGTAAATCCCTGCTGGTGGCTGTGTTCCTTTATTCTAGTTTCATGTGACTCAGCTCTGCTCACTGAGAC
>chr6:149355858-149356058
gtcttgaagctaggtcacttggtcataacgataagggaaggaatacaggaactggttctgactatcttgcctgactcattgaccacctggcaggccggtg
>chr7:3444688-3444888
CTGCAGATTCCTTGCCCTCTCCCTCACCCCTCCTCTAGCCTTCACAAAGTTGCAGTTTCCCTTATGTGTCCAGGTATAGGAGTGAGGGTCTAGCAGAGTC
>chr7:13035022-13035222
ATGTTGGTGTAAGGTCCAGGAGCTGAAATTAGCCGATTCTTCCATTGCTTGCACCTCATCCCAGTGAGTGGTCCCACCCAATCCACGGCCACATTTATCT
>chr7:16250768-16250968
TGACCATGGTGTATAAACATATTGGGCAATGTGGTCCTTTGAGAACTGTGACCGATATCTGTGGGTTTGAGGTTTCCttctcaaccttccgaaggctgag
>chr2:35329160-35329360
CAAAGATGAGCAGACAGGCCACAAGATGTTTATCTGGTAACATTTGGTGATCTCAAAAACATCACTGTAAGTCCCTCCCACCGTGGGCAAATTGCTGAGC
>chr2:35333940-35334140
TTTAGTCACCTCTGAATCACTTTATCAACATTTTACATTTTTAAAAGCAGGCCAGATAGTTATTCACTCTGTCTTTTACAGTGTAAAGCATATGCTATTC
>chr1:4858696-4858896
ATGTAAGACTTTCAGACGCCCCCGGTTCCTCTTTCTTAAACAGGTGTGTTGACCCGCATTTAATTTCATGCCCCGTTAATCCGTATGTACGATTTTGGTC
>chr1:7166000-7166200
TAAGAGAAGTTAAAGAATTAAAGGAGACTCATTCTGATAGAAATTTGAAATGACTGAGCTGCAGCATTCATATCCTTCTAGACTACTGAAATCAGGAATA
>chr1:13231546-13231746
ACCAAAGGACAGGCTGGACTCAAACTCAGGTGTGACTCAGTAACTGACACTGGCTGAGTGCCTCATACAGTGATATACGTGCCCTTCACCCGTCCTGTGT
>chr1:13304932-13305132
CAGGAGGCTCTGCAGGTGCCACCTTGACGCAGATATCTCATTATTATGTGGAAGCTAGACTGCCAACTCCTGACTCAGAGGACACTCACACAGAAACTAC
>chr1:13454682-13454882
CTTGTTCTAGTTCATGTTGGGCAAAGAGGAAGTGACTCATTTCATCTTACGGTACTGCAAAGTTGATTGGGGAAAAGCAGATTTATCTGTTCAGAGGACT
>chr7:19800910-19801110
CACTGAGAACAACCTTCCTGCCTCCCTTGATTGGGATCTGAGGCCACACTCCCATGCCTCTGGATGCTGTTGACTCAAACTCCAACCCTAAACAGAGTCA
>chr7:19818580-19818780
AGGAATGACGTGGACTAGAGGAGAAATTATCCAAgtgtgtgtgtgtgtgagtgtgtgtgagagagtgtatgagtgtgtgtgactgtgtgcatgtgtgtgt
>chr7:19932978-19933178
GCCGGGGacacacacacacacacacacacacacacacacacacGGGCGGGGCTGAGAGGAAGGGTGGCTTGGTGGCTTGGTGACGCAACTCAGCCCTTAG
>chr7:24461542-24461742
GTGATTCTTTGCcctcagggcttttgcgatgactctttcctctccctcaaaggctttctgtaggaatccactagacttcttgcacacctttcctggctgc
>chr7:28382708-28382908
TTCCACCCCACCCCCACCCGTCTGTGTGTAACTGAGCCACCGTGGGATCTGTGCTAAGTGTGTCATTCCTAGCAGGTGCCTGGGTGGCAGGATTGTACAC
>chr2:38474938-38475138
agaggtacatagaatgcctaggtattcccccagccaccaccccactattcccatactgactaatctctgactacatgttgtatttgcttcagctgacaag
>chr2:38507393-38507593
ggctctttgactagccagccttgcctaactgggaagtccctgagacagtaagagaccttgtcttaaaaaaatgaaacaaaacaaaaactcccccaccaaa
>chr2:38619416-38619616
CTTCTTTAGGACTGACTGACTCAGAGGGAAAGTCAGCCATCTAATCAAGTCTAGAGCACACCACACTCATCTAGAAGCACACTCTGGCAAACAACAGCAA
>chr2:43669596-43669796
acacacacacacacacacacacacctctagtcatcacagagatgggaaacataataaaccagatcaatatttgcactagagctaaaacatagacttttca
>chr7:28430524-28430724
GCTGCAGCTCTTCCCATTCTCACACTGCctagactgtaagaggcttgagtgcagggaaggttatggttatatgacacactgctataccatagcatctggc
>chr7:28821676-28821876
GTGATGAGTTAGATCCTGGTAATTGACCTGCAGAGGAGGGCGTGTGGGTGCAGATTGAGATGACTGGTCCGGGAGCTCCAGAGGGTTCCAGCCTGACTGA
>chr7:30420350-30420550
GGAGGGGAGACCCAACCCCCGGCAGTGTTGTAAGAGAGAAGGAGAGATTTGGTCATCACAGTTCAATGCCAAGGAAGGTCACCAAGTGGGAACTGAGAAT
>chr7:30846513-30846713
CATTGTGAGGCTGTGTCTCGAAACAGTAAAACTAGCAATGGTCCTGGTAGCAAGGGAGGGCCATGGTGGTAAAGAAAGCACCTCTGGGATTGGCAGCTGT
>chr7:31002748-31002948
GGTGAGTGATTTTTGTAGCAAGATGTTTACGCCTTTGGTGGTGTGTGATTCATCTGTTACCCATAAGGCCTTTCTTTGTTGACTTCCTGTTTCCAAAGGC
>chr7:34342097-34342297
GCCCAGGCTCCACACAACCTTGGCACTGCTCACTTGCAGACTGGCAGTCTTAGGGAAGTAACTTTCTGGGCTGAGTGGCTCTAGGCAGATTTATGCTCCT
>chr2:44607244-44607444
TTTCAATATGAAAATGCAAATATGACTTAAAGTAAAACTTGTGCTTGTGTTTAAGGCATGAGTTCACACCCAAATGCTCTTCTCCAGACTGTATGCTAAT
>chr2:44894307-44894507
ATTTTGACTCTTTGTTACATATCCATTTCAAATATAAGAAAGTAAACTGGTGATATATATACAGTACATAGATGTAAACAGGGAAAAGTCAATGAGAAGC
>chr2:44899446-44899646
TCAgacttgaaaaaattatctgtacagtcatattcataatggtatggtttcaacagtcaacatgggaaagtgtatttcaaagattgaaggaataaaatgc
>chr7:34348097-34348297
tctctctgtgtatgcatgcctgtggaagccagaggactgcctggcactggagttacaggcagatatgacatgggtgttggtaaccaaactgagtcacctc
>chr7:43481252-43481452
TTCCCTAGGAGGCATGGGGGGGGGGTGACTCTTCTTTGATAGTGTTGCTGTCTGCATATTGCCCACATTCctgtgagtcactctctcccatgctgctgtg
>chr7:43578521-43578721
cactgTTCTAGACTGTCCAGGGCTAGAATGTGTTTAATATGGAGATAACTCACACAATTTTATACTTTATTCTTATAATGTACATTAGGTCTACTAATTT
>chr7:43791003-43791203
AAGAAGGATGTGGAGAAAGACACTCATTCAGTCATTGACATCTTTGGAGGACTCCAGAGAGCCCCACCCAGAACAGGGTGATATTGGGGACAGGGATGAG
>chr2:44952832-44953032
TCACAACTGTGGGCAGAGCTTGGCTCTTTGAGTTCTTGCAACAGAGCTTTCAGGTCAGGGGAGTGAAAAAGAAAAGCAAAGGTCAGGGCACAAATACAGG
>chr2:44956358-44956558
TCACGACAGTGACTCAGAAAGCTGTGCAGATGTCATGGCTTACATAGTCCCTAAAAAATGCCTACCATGCAGGAAGTGAAATAAGGTTCTTGGACTCAGC
>chr2:44969334-44969534
AAGAGGGCATGGTGCTTTGTCATGATGCTGGACCTTGTGAGAAACATCAGGAGACAGTTTCCTGACTAATACCACTTCCACTGGTATCCATTATCTACAC
>chr2:44977522-44977722
TAATTAAGATTTTAAAATGCTATTGTTCTCCTTTGATATTTCTACCTGAAGCAAGGTCTTGGTTCCCATACCCCATGGTTTCCTTTGTTTTCCGGGGCTT
>chr2:45172735-45172935
CATTCAAAACACATCCTGATGCGGTCTTCATTCTTGACTGTGAAACCACTCTCAAATCAAGTCAAGTTTTGAGTCAGAGGATATGTGCTGTGCCTGGCTT
>chr2:45275866-45276066
atgttacctttgtgggtcagagaaagaatctcatcttctcctctgagtgctttcaaaaacgtacattgaaggaatgatgttgctgataactgaagtgagt
>chr2:45716844-45717044
gtctgaagacagctgcagtgtactcatataagtaaaaaataaataatttaaaaaaaagaataataatagacctaccaatgtagataggggaaattctgta
>chr7:44401774-44401974
GGGCTGTGCGAGCTGCGAATGTGTTAGCCACGCCCTCCGTATTGCACCACATCCTCAGAGACACTcagtcatcagttgacagaggcatctcctctcacct
>chr7:45190258-45190458
aggggctgagtaatttgtctcatgtcacacagctCTTACTCATGCTAGCACAGGCCAGTGAACGTGAATGATTACAGACATTAGAGTTGAGTCAGCATGC
>chr7:47012997-47013197
TTACAGCGGGCCAGAAGATGATCTAGAAAATGGACAGAATCAGTTCCAGTCAGGAAGGAAGTGGGTTTCCCACCATGTCTCTGCTGTTTGAATGCTTCTT
>chr7:47031644-47031844
tggttcttccagtcatttgtggaacaactttggtctcataactttgcctctcagtactttagctccctATTTTAATGAATTCAATTGTGTGTGTATTAAA
>chr7:47103046-47103246
TTGTCAAGGAGCCTTTGAATCTCCCTTTACCTGAGTGGGCTCGCCAACATGACCTCTGAGTCATTTTGTCGGTTTTCTACAAGGAAACAGGATGCCCTGG
>chr2:48249780-48249980
GTTCCAACATCTCCTACATCGGGTAGAATAAAATACTGACTCCTGTTATTCAACAAGGTATCTATGGGATAGATAGAAAGATTGTGGATAAGCGAGGGTG
>chr2:48328279-48328479
ATATTCTACCTCATGTTACTTTCACCCCAGAGGAGTGAACAAAGGTGACAGATACCCACCACTTCCAACCATGAGTCACAATAACTTCCCACTCACTTTC
>chr2:48473242-48473442
GACACCAGGCCACGTCATACCTCTGCCTCAGCATGTCTTGATCTCTCTTCCTAGAACAGTCTTCCTCTTCAACGCCTCTTGCAAGATCCATCCCAGTCCC
>chr2:49483809-49484009
AGAGACTGTGGTACTTAGGTATGACTGAAAGTCATAAATTACTTAATTTGTTTCCTTTTCATAGCTTATATATAATTCCATGGCTTACTAGGGAAAATAA
>chr2:50813838-50814038
AGCTAGTGCAGGAGTCTGTGCTCTGAAGGAAATGCTGAAGGGTGAACTTGTTCGTCAGCTGAATGTCAAAGTGAAACCGAGGAGTTGCTTGTAACAGGAA
>chr2:51457834-51458034
TATATCTATGACTAGCTCTCCGCCAACACCCTATGAGGTATGCTTGCATAGTGACTTCCCACACATGATCCTTGGCTTTAAAGCAAGACAAAAATGAGTA
>chr7:49601912-49602112
GGGGGTGTTAAGGGCAGGTGCTGCAGAAGGACACCCAGAGACCTTTCCTCAGTTACCAAGGTCCTCTGACACCTTCTGCAGTCCCCTGTGCCAGCTTTGG
>chr7:51617180-51617380
ACTTAAGCATCCAGAGGTAAATAAAGCCATACTATCTACCAGAAAGCACCGGAATACATTTCACTCTTTGAGAATTTTGGCTGTTTACCGTGACCCAGCA
>chr7:51617714-51617914
ACAATGATACAGGAAGAAGCTCTAGTCTACAAGAGAATCGTAAATTAATCTACTGTGGAGTCAAATCTGAAACAACACCCCTGTGTGCTTGCTTAGCTGG
>chr7:51840855-51841055
AGAGAATTGGTGCAGTAAAGTGCAGTAAGACTCATGCTTATGCAGTTATATTTTGATTAACCATAGCTTTCACTATGACTATTTCTCTTTCTTTCTCACG
>chr7:51849382-51849582
GAAAAGGTAAGAGCTAAACATAGAGTCTCTTGAGGCAAAAATAAAGTGTCTCCTTAAGTCAAGGACTTGAATGTAGCTCAGAATTGCTCACAGCTGCATC
>chr2:51508094-51508294
AGTTTGATAGAAGCCACGGGGGATCGAGATTCTCCTAAAATATGTCCTGGAAACAAATTCTCCCACACTATTTCTGTAATGAGTTCTCTGGCTTTTTATT
>chr2:52310716-52310916
ATTTTGTCACCATAAACCCCACAGAAACTCATAGCAGCAGTACAGAGAGTGCATGAATTTCCAGGAAACTTTGCTGTTCACTCatttcctcattcaaaaa
>chr2:52938335-52938535
AGATAGTCACCTCCTACACTGTGACATTTAAACTAGGTGTCACTAAAGCACTAGCTGTGGGTTCCAGTACTTGATGAGTCATGAAATACTTCTTCCTGCT
>chr2:52952372-52952572
TCTTGCCCAAGGGCTGCTGATGAGGGCAGGGTACAGAGTGCCTCACTCTATCTCGTGCATCAGGAATCTGTCGGAGGAAAGCCTTGGAGGAAAAATTGTA
>chr2:58123682-58123882
gccatgtctggttctcattctaaggcttcatctttctcttaaaactatatactcatgtgtcttgtaatgacgtcttcatcactcaaaatgaaatactgca
>chr7:58455673-58455873
cgtcacagctattgatgtcaggggaatacttgcaacaaggtcagggtggtttgtggtctgtgtcagaattcagtgtggggcaggagaattgctaatcttg
>chr7:58626703-58626903
CTCCTGACTGTATTTATTTTAAAACTGTTGTAATGAAATCATAAGTACTGCATATAATCTCTCCCCAGGGAGATCACCCTCAGAGAAAGTTATGTTCTTA
>chr2:58139812-58140012
AATATTGTTAAATGAGTACACAAAAAACGGCTTCTTTAAACAACCCTAAGCTGTAACATGGTGAATTGGTTCCAGGTATGGCTCCAGGATTTTCATTCTA
>chr2:58161207-58161407
GACGATGTCCCTTAAAACATATAAAATCTAAGTTGGAGATTACAAGCACACATCCTTCTAGGGGGCAGATATGTGTAATTCAAAAGAAAGTGCTGGTAAC
>chr2:59042704-59042904
TCCCTGGGGGACGGAGTGATGACGTCACCACCCACAGAGAGCGCACAGGGCTGTAATTTGTCATCCCAGGGAAAAATCCCCTTCCTGTCGCTGACTCACT
>chr2:59244922-59245122
TAAGCATTGTCACAGTGGCAAGCAGCAGCCACTCTTGACACAGTCATCTGAGCGGTACTTCAGACATGACTTTCTTTTTGTGGTTTCCTGATAAAATTGG
>chr2:59340176-59340376
CTGAGCTCTGTTAGGAGACATGGGTGTACACATTTCACTCAGGTGACTGACAGAGAATCTGTACAAGTTCTTGTGGCCTGATGTTACCTAAGCAATGTGG
>chr7:58677054-58677254
GAAGCCAAGAGGTGAGCTTGACAATTGTATCCTGTCTCTATTTCCACATGCCTCTCCCATGACTGCTCACATTAGGCAAGCTGGCCAGCTGGCCTAGTGA
>chr7:58750018-58750218
ATGAATGATACTCTTGGCTCATATCCCAGCTTCTAGACCGCAGGGCCCAGCACTGCTCAGTCATCTCTGCTCATTTTCACTTTCGGTCTGGAGGAGCTAG
>chr7:63822221-63822421
AGAGGAAAGGCCCTAAGTCTTACCTTTCATGAGGCCCCATTGGCAGGATCTGACCACTGCCAAAGActttgacagagcacctggcaaaaccaacttaagg
>chr7:63931070-63931270
CCCACACTTGTGCAGTCAAGGATGTTAGAAGATAATAAAGACAccggccgtggtggcgcacgcctttaatcacagcgcttgggattaggcaggtggattt
>chr7:63933200-63933400
CCCTATCATTCTAAATCAGTGACTCAAGCTATAGGTCGTGActcccacagaggtcacacatcagatatcttacatatcagatatttacactgcaacttgt
>chr7:64005812-64006012
GCTatacccacattcaacacatgcacacagatatgtgcatataaatacctacaagcacacgatatgcatatacagatacagacagtcatacaGAAACTGA
>chr7:65115022-65115222
CATGTTGCTAGTTTACACACCACACTCCACCTTGGAAGTCGTCTAGCTCCACACATGTTACACTAATGTTCTTTTTCTTGAATGGCTGGTCACCCAGAAT
>chr7:65714454-65714654
TGCCAACTGTaagtgatgaggcatgacacatcatgtcggtatcataaacaatcatgaaatgtgtgatggattacatgcaaacatgtcatcacttatgtaa
>chr2:59534974-59535174
gttgcatgtagcccacactgccctcaaaattacaaacttcctgcctctgcttccagagtttcaaaattacaggcatataatcccatgcctagctTTTAAA
>chr2:60383708-60383908
GGTTGACCTGAAATTGTCAACCCATATTAAACGTGACAGTTATTCCAGCAATTGTACTACTTTTAAGGAGATTTAACTATTGGACCTTTGCAGAGTTCTT
>chr7:66233206-66233406
TCTCAGAATTGGCCTTTCCTGTGAATAACCAGACTGAGGGCAAACTCTGGGGACAAGTGGCTTGTCTCTTGTCACCACTACAGCGATAAGCATCTGTTTA
>chr2:62393768-62393968
TGTTTTGGTGCTCCAGATGaagaccacagcctgggtaagacatgagtaatgaaagtttgtctggcttatagttctagagactggaaagtgcaggatcaTC
>chr2:65170592-65170792
AGTTACTGGGAAGTAGTTGAAAGTTCTTGGTAAGAGAATCATGTTTTTAGCACATAGAGATCTGAGAATATGGCTTAGTACATGCAAGATCCTGAGTTCT
>chr2:65240149-65240349
CGAGGCAATTGTTTGAAATGGATCTGGATTTTAGACTTTAAATAATAACACTGGTTTGACAAGTTCATGAATCCTTTCTGACCGTAAATGGATAAGCAGA
>chr2:65407228-65407428
CGCTTTACTTCTGCTTAATTGTGGGGCGATATGATGACACAAAACAGAAGGACTCAGAGGACATGAGTCAGCACTACTTACTTCTAGGAAATGCAACTTG
>chr2:68398382-68398582
GTAATTTCATGACCAGCCACAGCTCATCTTTGACCACAAAGGAGGTGTAATAAGTCACTACGTTGGGATGGCTGCATTGGCTCATGGCTTGAATTTCTTT
>chr7:73517558-73517758
CTTGTGACGCCTTTACTGACTGTGAGGACTCCAAGCTACTCATAGTTCCATACAACTGCCTGTAGGCAGTAAATAAAAACAagccaagggtgtagtggca
>chr7:74497332-74497532
tagaagtaagtttctgagaagacaggccttgaggttttatggcccaggcctacttcctattctgtttagacttcctgttttagcaagacgtgagtgagga
>chr7:74527583-74527783
CTGTCCACAGGGTGGCTTACATGATCGGTGTAATAACACTTATAAAGACCATTCTGCTTGGAAACCGTTAGAACCAGGTTTCTGCACACTGACCAGTAGA
>chr7:74552936-74553136
CACAGAGAAAAGGAATACGTTTGGGAAAACAGAATACTCAAATGTTCTTTTGGCCCCAGGGTTCAGGGACAATATTATACACAAGACAGAAATGGGGAGT
>chr2:68864087-68864287
TGAGTGCTTTTGTAATAGAGACACCTCCTCCAAGAGTCTGTGCTTTGATTATCATTTACTTCAAACTTGAGAGCATACTAGGAGATCTTTGATTATCCAA
>chr2:68991923-68992123
GTTGCAGTGAACCATGGCTGTGACCTTCCATTCTATTGAAGGAAAAAGAAACTCAAGAGTTCTTTCATTCTTTCTCAGCTGTTTCTTCTTGGACTTTGCC
>chr2:69109903-69110103
CCCATCTCATCCTCAGTAAAAAGGAAACTGAATGGGATTACAAGTACTCGTGAGTCAAACATCTCCTAAAACAGGACTCCAAACCAGTCAGCGCTGAGTA
>chr2:69376940-69377140
TGTTGCCTGTTTCTTGGTTTAACTAACAACATTGGTATTCCAAGAATGAGTAATCTTCCCTCACACACAGCTAGGACTGTGACTGAAGTTTCTACTTTTT
>chr2:69381514-69381714
ACATTTTCCTCTGGAGCAAAGCTAACTGTGGTTAAAAGACAGTGAGAGATTTGAGTATGCTCACTGGAGTGATACACACATATACTCAATTCTAAACTTC
>chr2:70787874-70788074
agctgagctgaaccagccaaccagagctcagaaagagaaagagtgaacttactcagcagtaagcctccaagacaacaattacatctggagaataTTATGC
>chr2:70790408-70790608
agttttcagaatctgcacagcttttatgtgttccacacatacttatcactacccactgtagcacagcttaatgagttctacttccatttgtacttaggtg
>chr2:70845232-70845432
GGTGTGAATCCCCCTCGAGCACGGAATTAAGCGATGTGGTGAAAATGTTAAGTCCCTGTGCATTTGGTGGCATCTGTGAAACTAAAATGAAGAAAACTGA
>chr7:75600687-75600887
CTACTGTCTAATGTAGTCATAAAATGATGTCTGTACTGCATAAATGCCAGTTGATAATAAAATACCTTTTGCTTTCATCATAGTGGGAGTTTTCTCACCA
>chr7:75650537-75650737
tgcaggatttgttcctttgtggctgacggtcttacatcacttagcacaacatctgaagtttatacaaattgtaagatgtgtcagcttaaggctaaataat
>chr7:75686527-75686727
aaaaaatggttgcttccgggatgttaaaaggagcctctgcttttgcttgggctacatggcttttaaaatGCTATGGATTTAAATTGCCAGTAACTACTGA
>chr7:75774804-75775004
ggcctgactaatacatttggggctttgatgcattccagaacggtttcgcacaaggccctcttccctctctaccccccatttggttcttaggaggaggtcc
>chr2:72300610-72300810
CTTGTGACTCCTCGTGTAGTGAGGTATGATGTGTCCCTCTGTTTTACAAAGTATGTGTTTCCTTCCTACTGAAAAGAACAAAGAGTGGCACTTGCTTAAA
>chr2:72838297-72838497
GACATCACTTGGGGTGAAGGAATGAGTCATTAAAAATAGTTATCCCACCCACACTTAGAATTGAACAACTTCTTAGGGGTAATAAAAtctctctctctct
>chr2:73460369-73460569
ATCTGCAGGTCCAATAATGAGTGGCTTTCCTGGGACAGTTTGCACTGtaccatatgaaagactatcccattcagcacagaactgtccccttcacaagttc
>chr2:73470377-73470577
AGGTCTCTCTCAGTTCCAGAAGAGCATGAGAACGCTCGCATCTCTCCGTGTGGTGTGCACACCACGTTTTTCTTGGCTGTTCTGTGAACAGGCGAAGAGA
>chr7:75795283-75795483
acacacacacacgcacttctgacacagtgccctgccttgccgcagacctgaagcaatgagttcatggaccatgcgtgggagcttctaaaatcagaggtca
>chr7:78729473-78729673
AGATTCGCACCCCAACCTCTGCCCAACGGGGAAATTCGCAACCCAGGAAACTCTATCATGTACACTGACAAAATTGAGGATGTCTTCAGCAAGAAGAGTA
>chr7:79274758-79274958
agagttctcattcttgaagttctagaTGAGTCcagagggggtagaagctcagactttggcatctaagtgcttgggtttaaatcttcgttctgcctcttcc
>chr7:79275376-79275576
CGGAAGTTCGGGGATCGTGTGTCAGAGTGCATTTAAAGGCAGTTCCTTAGTCATTTGAGTAGGGGGGCGGCGGCGACAGCAGCAGCCTGGCGTGAGACAT
>chr7:79760006-79760206
GCCCCATGATGTCATAGTCAGTGCCCAAACAATATATTTTTGAAGGACTGATTGATTTATAATTGAAGTAGGTAGGAAGAATACATTGGGTTGAAAGTAT
>chr7:80206285-80206485
CCCCTGGAGGATAAGTCATCAAGTCATCGAGTGAGACATTTCCTGGGCCTAAGAGGGCTCACCCACCACATGTGGGGCTGGTTGAGGCCAGTTCCCTGGA
>chr7:80299428-80299628
GGGGCCAAGGTTCAAGGTCATCCTTGTCTCATGGATAGGGATCCAACCCAGGTTGTTAGTCTTCACACGTTGAGCCATTTGCCAGTCTAGCATGTTTTGA
>chr2:75892140-75892340
GAAGTTGAAAGTGGTTACTAGTGTGTATCGCCATGGCAACAGTGTGTGTCATTTTGTTGTTGTAGCCATGGGGCTTTGCTACTATTGGACTTATTTAGGC
>chr2:76214165-76214365
TGCCATCCACAAGGATGAAAGGACTGTCTTAGTACAAGAAGCTTCCCTTAAGGAATAATGGGATTACAGAAGAGGGCCATCGTCAAATATTATAATAACG
>chr7:80715292-80715492
GGACTGTATGCAGTATGCTTAGTTACAGTGTGTGAAGAAATCCTTTCACAGTTACTGAATTAATATGCGCTGAGAGACTACTGGTTACCAACAGGGAGGT
>chr7:80789182-80789382
ATTAAACAAACAGCAGAGTGATATGAATCACTTCCTGAAGGTCTCACATTGCCTACCAGCACTTTATTTACACAAATACTTGTCACAGGGTTATTTTAGG
>chr7:80840966-80841166
ctgtttcccaggaatctcatgttgggaaaaggaaaggtgctagctagccagagagacacgccttcctcaaagagatctcaaacaaccctggcgacttgtc
>chr7:81319848-81320048
GGCACCCACAGCCAGTGCCAGCCAGGAGTGCGGTTCAGTTTGGGGAGGGTGGCTCTGCTAGGTTGTGGAATGATTCACCGGTCTCACCCCACTGGGTGAG
>chr7:82365802-82366002
TTTGTAACATAGTTCTCTTTTAGCCAAGCATATAATTATAAAACATTGCTGGTTTAGAGCCCCAGTGTGGCTCTGTAGTCATTTGGCTACTGAGGTCGGT
>chr7:82581030-82581230
GTGAATTGACAGACAACTGTGTAACAAGCCAGGGTACAATCATGTATTAGTCATATATCTGCATCAGTCTCATCTCCAAAacagaacatagactctagga
>chr2:78976412-78976612
ATTATAATTTGAGTGTGTTCTGAAAAAGTCAGTATAGATATTAGACCTCAACTCTATAACTCTTGAATAGACATTTTTTTAAAGCGAATTAATTTAAAAA
>chr2:79052443-79052643
CCCCTGACACATCTCTTACATGAGTTAGTGTTTTATCTTGGATTATGATTATGAGAAAGATGCTAACTATAGATGTCTTTGTTTAAATAAAATCTGTCTT
>chr2:79555564-79555764
TTCGTGTGTCTCAAACACAATGGAAACCTGTGCAGGTGGTTGCTGTGTGTCACAAACTCTGCCTGCTCTGGGTATTTTTTTCTAATTAGTCACACATCCT
>chr2:80046948-80047148
CTTCAGTCAGTGGAAAATTCTTCAGAAGCAGCTACACAGTACTACTGCTCAGTTTCCCAACTGTACAGTCTACTCTTGTCAACTTAGCTTCAGTACTGAC
>chr2:80248162-80248362
ttttttttgtaaatgtcatcaaattgaagtgttgattgaagttctcagaacctgcctgggtctcagcattaactcattcatgaactgtggtttactcaaa
>chr7:83438521-83438721
ATAACAGGTTTATAAATGTTGTAGAAACAGAAAGCATTACTGGAGAACCACGAATACTAAGTGTCTCTTTCTCTCAGGACTACTTAGAGGGTGGCTGGTG
>chr7:84135219-84135419
TCATGCAAAGTATCAACAATTGATCATCTGATTGACCAAGTTTTGTGTTGGGGGTATGACTCAATCCTGGTACACCTGCTAACATAAGCAAGGCCACAGG
>chr7:84141341-84141541
TATTTAGTCAGATGTCAGGCTCACAGAAGGTACCTGACACATCTGTCAGTAAGCAGACCCAACAGGACGTAAGGTGAGTCACAGGAAGATAGGTGTTTGA
>chr7:84158890-84159090
TTGATACAGGCACACTGTTCTTGGTAGGGTGACTCACCATTGGCATGCATTTCTGAAGGCCTTTTTCTAGCCAGTCTTCTCTACAACCTGATTTCCTGAC
>chr7:84166376-84166576
CTTGTTCTTTAATTTGTGAAGATATAGTGATGGTTGGATTGTGTTTGACTAAGTAATGAGTAAATTTATACTTAGTGGTAACTTAGAGCAGAAAATAGGG
>chr2:83710140-83710340
AAATAGCCCACACGGCGAACAGCAGGGCAGTGTACAATGTCGTAGTAAAACAGTAACTATGACTGTAAACCTGTCACTGTTCCGAAATGCATTGAACCTT
>chr2:83723088-83723288
AACCCAACTAAGGCTATCCACACCCCCACACATGATTACTTATGTTATGAGATGAATGCATGCTGACACTGAGGTGTTTTTTCTGCTGTGTGAGACAGGG
>chr2:83746476-83746676
tcaggaaacacatttgcattatgattcataacagtagccaaattacagttatgaaggagcaatgaaactaattttatgtttgcggccactataacatgag
>chr7:88277030-88277230
GTGATCTGTGGGATGGGGTTTAAAAAGAAACAAAGTGCACAAGCCTACTAGGTCAAAGAGGCTCATCAAGTCTGCCTGGTTCATCTCTGTATTCTCAGAT
>chr7:90007265-90007465
GTGGGGACACTTACTTCAGCCCTCTCTACCCACCGAAGACAACCCGGGTGTAAGATCGATATCTTAGATAAGAGATGAGTGAGCTGGGGTTCCCCAGCCA
>chr7:90039586-90039786
TTGTCTACAAATCAATGAGATCATCTAAGTGAAATACTGTGTCTACTCAATCGTAAGTTCCCTTTATAACCGGATTACACTTTCCATGAGTCATCTCGTA
>chr7:90138458-90138658
TTTCAACACTCTGAGAGCGTTTCCTTATGACAGTTTACTTGTAGTAAAGTCAATTGTAGTTCTCTGATGGAACATCATTAAGACACTGTAACATCCTGCT
>chr7:90353920-90354120
ACACACTGTCGAGGTGGCGTTTCCTGTGCTCTGCGTCACCCTGCCAGCAGGAAATTGCTGTACGTATCTGTCTGAACACCACCCCAGCACCACGTCCTGA
>chr2:84255084-84255284
TTCAATAAGAAAATGATTCAGAAAGGGAGGGACTTTCGGGTGTCACCAAAAGCTGCTGCTGACATCCAGAAAGATTTCCTCTGCAGACTTTCCTGTATTC
>chr2:90746290-90746490
TTTTCTGGAATTGTGTTTGGGTTTAGGGTAACAATTGCATGGAGTAGATGCCGGAGAAGCTATACTGTATCAAACATTAAGAATCAGATTAATAGGATGT
>chr2:93454462-93454662
CCAGGGTTCAGAGAGGAAGACTGTCTACATGACAGAGCATGACTCAAGGCCTAAACACCTACTCACTCGTTCTATGACTTCAAAGACCTGCTCTTCCAAT
>chr2:94173776-94173976
TACATCATCCTACTACATTGCCACAATCTACTTATTTCATGAGTGTGAGGCAAGAAGTCCTTTCAAATTCTTTGTATTAGTGTGTGGCATAGGTGTATGT
>chr2:94420108-94420308
agtagtggacttacaAAGCAAACCACACATGCACTGACTTCTGCTTTGAATGCCTTTTTACTTCTTGGCAAGATGACACTCATTTTCTCCATAGCATTTC
>chr2:101208568-101208768
TTCTCCgtgtgtatgtgtgtgtgtgtgtgtctgtgtgtgtttgtgAGAGAGAGTGAATGTGTCTATATATAGAGAAGTTAAATATTTTATATATAGATTT
>chr2:101209318-101209518
ctgttttattcttttgactcagattgctttggctgctcctgattgtcgctagcgttacatgaatttggggattgtgttttctatttctgctgaacaatag
>chr2:101681638-101681838
ACAAATGTAAATGTCTCAGAAGTAGCTTTACTAAGCAAAACAAAAACAGTTACAAAGTTGAGTTTAACTGTATTGTTATCAAAGTTATATTaaatggata
>chr2:101754648-101754848
ACAGAGATACCTTACTAAGGAATCCAAAAATGCAGATCATTTTATAATATCCATTTTCAAACACGCCAGAGAACCAATTATCCCTCCAGGCAGTCCCTGG
>chr2:103682616-103682816
CCCCACAGATTCCAGTAAGGCAGGGTAGAGCCCTTATCACAGTGAAGTTCATGGGCTTTGGAGTCACCTAGCCGACAGCCCACATACTTCACTGCAGCTT
>chr2:103684903-103685103
ctcagtgagtatttactatgtatcagacacaatgctgagcacactatgggtgtgtgcctatctcacattctaccaggaaggaggtgttcattttatacat
>chr2:104864668-104864868
GAAGCTGAGGTCAGAGATGGGCAAGAAGGCTGTGCTGCACTGTATTACACAATAGGCCAAAGAGTTCACACTCAGTCCCCAGACAGGAAAGTGAAGCTTT
>chr2:107035831-107036031
TCCAAGTGTGCAGCACACCCTAGTAGTTGGTGAGGGGCTCGTACTGGGGGAGGGTGCATAAAGGAGTCTTACTTCTGTGTGCAGGCACTTTCTACAGGTT
>chr2:112308726-112308926
aaagagcttcagaacgcttacattgtgtgactcatcgtacaaatctccactttttttccctcccagctcttagtaaccatccttcctggttctgagtttg
>chr2:115609468-115609668
TTAAATGCTTGCAGTTAGTGATTTGTCTCCTTTGGATGACTAATAAGATACTGGCTTTTGTGCTATTTGCTTTACGGAAAAAAGGAATAGCTTTCTTTTA
>chr2:116818823-116819023
TTTGTTGAACCAGGTGGGACAGCTACATGAATAGAACCTCTTCAGACCTAGACCCTAGGCCCAGCACACCTGGCCTGTGTTTGGAAAAGAAAGTCTCTCT
>chr2:116942510-116942710
AGCCTCCGTGGCTCACACAGTCAGTTTTCCTGGAACTCACAGAATGCATTACATCTGTGTTTGACTTTCCCTTTGGAGCAAGCCCTTGAGCCTCCCCACA
>chr2:116972174-116972374
TTAAACACATATCACCAGAAGAACCAGATTACATAATGTCTCCATCACCCTCCTGACAGCTACAATTATGAGTCAATTCTGGTTTAAATATGAAACCGGA
>chr2:118289612-118289812
ATTATATCCCAATTAATTTATTTACTGTATATCAATGGACTTGTTTAAGCTCTTTCTAACAGTCCATTATTATACAAAGCTGGATAGAAAACCAAACTGC
>chr2:118375828-118376028
TACTCTGCAGACATTACTCATGTTAACAGCttcccattctcttcttctagacacacagaaagcaatctttctcaactgccctttcaagtaagcaaggcca
>chr2:118390264-118390464
ttcttacacataatccggggtgtatgttcctcctccttccatgcctgtgggggtgtgttcacaatgtaaacgcaatgaaataaatgtatgaatatgcaaa
>chr2:120125175-120125375
CAGTAAATCAGGCCAGGATGTGAGTCAGATCACGTCAAGTGTTGAAAGACACTGATCTTCAAAGCACACTAGAAGCATCATACCAAGCTTCATCGCCACC
>chr2:120194882-120195082
GAAGGAGTCCCATCCTAACCCATCATGGTTCTCCTTCCCATTTTTCTCAGCTTTGGCCCCATCTCTCCACCCTTCCTGCTTCTCACCCCTGCCCTGCTTA
>chr2:120379995-120380195
TTCAGTGATAAAGTGAAGACAGCAGTGCAGACAACAGAGACCTGACAAGTCATGACTCAAGAAACACAACTGAAGAGGAAAACTACTAAAGGCAAGGGAG
>chr2:121220232-121220432
CTCCTAGAAGCACTTGACAAATGATCAATACTAAAATGTAGTTGTAAACACTTAGGTGTGGTTAACAAGCCTGTGTTAGTAATCTCTGTGCTTGTAGGGA
>chr2:122161612-122161812
AGAGCAGAGCTAGAAGAAAGCCAGAGAAGATACTAAGAATAGAAAGGGGGATGGAAATTACTCATGGGGAAAGAACCAGGGTAGTAGTGCACTCGGGGCC
>chr2:125994334-125994534
CTTATCTTCTCCACTGAGACACTGAGAGACATAACTATCAGGTCTCAGGCCCTTCACATATATCTAGAAATGAGTGTGAGCTGCACTATAGGGTTTCTGG
>chr2:126030466-126030666
ACCCACTCTTACTCTTGTGTTACCTACCACCCAGCTTTGCCCTCAGTGTGTCTGCACCTTTGTTTCCATCCCTGCTGCTACCATCCTAGTGCAAGGAGTG
>chr2:126092217-126092417
TGAACTTCTTTATAAATGAAAAGTATCACACAAGACATTTTCATAATCATAGTATTCCTTTCTAAAGTGTTCTTTAAAAAGAAAACCATATCAACTCATG
>chr2:127332678-127332878
aCATGGTCGAGAAGGCAGGTATTTCTGGGATGAGgtcagctccttgaaggcatgcgtcactaggggtttactgctagatccccacccccaaagcaggact
>chr2:127335366-127335566
TCAACAGAGTTCCTCTTTAGCCCTGGCCTGTGGCATGGGAACTACTTCTTTTTAGGCTCTTGGGGGTTTCCCTGGGCCCCTGGGGAAAGAAACTGTCCCA
>chr2:127774872-127775072
catgttctgtcagtgcagtattttctttgactcatgagttatacaaaagtgtatgatttaatttgcaaatactggtgacttctattttttattattgaat
>chr2:127832312-127832512
actcatataACAAATGAGGAAACCACAATCATTATGTCTGGTTCACGAATGAAGACAAATAGCCAtgtatatgtgtgtgtgtgtgtgtgtgtgtgtgtgt
>chr2:128433734-128433934
GAACTTGCCTTTCCCTAGATGACTCCACATACCCAAACAGCTGCTGAATCTCCAGTAGATGAAGAATCTATATTCTTCATCTTGACAGTAGGAGGAGGTA
>chr2:128434318-128434518
TGTCACCTCTTGACCAAGCTCATTTACATGGGATCTGGTTTGTGCTGACTCAACACCCACGAAGAAAGATGCTCGTTGTAATGAATATGCTAAGGTTTAA
>chr2:129263162-129263362
ATCGTCTTGCTAGGCTGGGTTGGATTGTCTCACTAACTGTCCTGTCATCCTGAGTCACTGTGGCAGATGATTCAGACGTGGCAAAACACACCAAAACTCA
>chr2:130452104-130452304
tcatattcttatctttgagaagattacagaccaatgggagacaggtggatataaacagttacatcataggtgctactagagtaataataattgctgtttt
>chr2:131386404-131386604
TATGAAAGGATGGTCAGGAATTTCCCATGTGTCATTTGGGTATCATCGGGTTATTGGGTATATGGTCCTTTAGAAAGCTCAAAGTCTGGCTTCTGACTCA
>chr2:131744114-131744314
CTCTCACTAATCTTTTCACCAGCACAGTCTTTTCTTGTGATTTTAATATCACTTCCAATGTCTCCCCACCCACCCCCAGCCATTCAGCCTTTCTAATGTG
>chr2:132203724-132203924
gtctacatagtgagttctgagatagccaagactatatagagggacgttgtctcaaaataagaaCAACCCCCCCCCCCCAGCAATCTtacattgagatttc
>chr2:139671894-139672094
caagactcaaaAGTAGAGTATGGCTGTGGATAGAGTGAACTCCACTGTAATATAATGCCTTCAAGGAACCTAAGAGGAAGTGGTGAGACACACTAGTCTC
>chr2:139841499-139841699
GAGAGGAAGTGGAAAAACTGAGTCATGAGTGAGTGTGTCTGAACTCCAAATTTAGGCCTTTTTACCCCTGAAATGCCCTAGCCCAAAGGGTTCTAAATCT
>chr2:140101166-140101366
CCCATGCTGTGGTTTGGGATATGATTTGTACCAGAAAGCTTTATGTGTTAGAACCCTGGTGTGGTGAGAAAGAGGTGGAAAATTTTAAGATGCAGGCATT
>chr2:143960982-143961182
ACAAACACACCCATGTTACCTCTGGAAAGACACAGTCAAAAGCTTCTTGAAAACTACCATTCTGAGTTATACCCACATCAACTATAAAGTCAGCATGGGC
>chr2:150985688-150985888
agacaaccatggattaaagctggatgtcaagaataatagaaacaccagaaagcctacatactcatggaaaccacacaactctctactcaataatctctgg
>chr2:151536568-151536768
AAGTTTGCTCTTGAAGTGAGCAAGAAGGAAGCGCTGGGGCAGGGGACAGCGTCTCAAAGCCCTAACTAGCAAATCAAATATTCCTGCTCTCTGCCTCAAA
>chr2:151543632-151543832
CTTCATAGCTAGGCAGAGTGGTGTAGCCACAGCTGATATGAATCGGcttccctccccctccttccctttcccaccctttcctttgtccccctccccatcc
>chr2:152790977-152791177
catcttaTCTATGAATGGGATAAAAAAAAATGACCTCAATTCAGATTACTACAAGGATTCACCACCACATATGCAAATCATGACACACAGTCAACTCTGA
>chr2:153122800-153123000
gggctatggtcataACGGAACCAAGTTCTCAACAACTCAGAGCTGACTGTGCAGCCCTGGGTAAGCCAGCACTTCCTCCTAGAGTAGCTTGCAGGCCACT
>chr2:153152414-153152614
GACTTCCCTCATGATGACAGCCATTTCCTGTGGCCACACAGTCATCATGATTGCTGAGAAGGTCTACATCACTGCAGGAGATGTCGGGTCTGAAGGTGGA
>chr2:153217196-153217396
tcttctgatctttgtgtgtacaagactgcacatggtgcacatatgcacgtgcatgcaaacaagacactcaggcatagaaaaAATCCCCCCCCCATTGGAG
>chr2:153238209-153238409
TACTCCTGTTGGCCTCTGAAAAAGCACAGCAAGATCTTTACCTACAATCAGTGGCCAGCAGGCTGCTGAGCAGCCACAGTTGCTGGTGTTACCTAGGAAC
>chr2:156178266-156178466
CTGGTCAAAGAATGAAGAGTGCTGACTTTTACTGTGATACCGAAATGGGTCATATTGTATTACTGGCCAAAATACTTCCTTTCTAGTTTTGAGTGTGAAA
>chr2:157147786-157147986
AGTGGTTTTAATcagaccagaaggagcagaggcaccgaggaaccaatgttacaaatgtgaaattcacaagttttaccacccactctctgagtcagacatt
>chr2:157566666-157566866
CTTTGGGAAAACTTCTCGTGGCTCAGATCTGGCCCTTCAACCACGGGCTGAGGACGTGCTTCCTCCTTGGTGAGGAAATGGCTTGCCCCAGGCTTGTTAA
>chr2:157572424-157572624
agagtggaagaggcaacctagcaggaggaaaatgactccaagaataggcaaatgaatcagagacacccccagtctgactgttaggaatcccacaagaaca
>chr2:160606408-160606608
aaatcaggcctggtggaacactcctggcattctagcatttggggggcagaggccagcctggactgcatgagaccttgtctaagagagacagacagacaga
>chr2:163622908-163623108
TGTTGCCTTCAATGAATTCCTAGACCATGCCACTCATCTGAATCAGGGCCCTCAGTCTACAGATGAGTCTGTGATGAAATATCAAGTGGACTCATCTGGC
>chr2:166987648-166987848
agcaaATACAATATATGCTTGGTTATTTCtttttgaagacgtagtctcagtttcaataggaaggtagactaggctggccacagactcagagattcacctg
>chr2:167508640-167508840
gaccagactggcccagagttgcacctgcctctgcttccaagtgctgcaatcacaggcatgagtcaccacagcTGAAACTCAGTGCTTATCCCTGCCAGGT
>chr2:167649280-167649480
TTCTATAACAAAGCTAGACACGGAGGCAGCCAGCTCTGTGGCCACATAGTCTCTGTTGTTATGACTCAACCCTGCCAACATCACAGGGTGACCACAGGCA
>chr2:172401228-172401428
AAGCTGCCTCTGAGGAGGAGGCCACTCTCCAACATGAGTTGCAAAAAAGGGGAACTACAGTTTCTTTGTTTTTTTGTTTTTTCTTACTCATGAGCCATGT
>chr2:173219086-173219286
CTGTGAAAGCCCTGTGAGGAGGAAGATAGATCTAGGAAAAGGCACCTACTGTGCCTCCCCCACATGCCCACAGGCAGGTGTAGTACCATCTACTCACATA
>chr2:174517354-174517554
tcaccccagcctcTGGTTGACTCTCCCAAGACTCAAAGGATGTAAGTCTCAGCAGATCACTACCCTAGACTAGAAAATGCCATGTTTTCTGACAGTCTAG
>chr3:9566950-9567150
GACTAGAAATGATCAAAAGACCAAACTTAACCACAAGAGTGAGTAAGAGATGTTGAATCACTGATTGGAAGAGGCACTGTCACTCTCAGCTACTGCACAG
>chr3:9755286-9755486
actttgaacacacggtaatggaaagaagccggtgactctatatattaggggatcccattcacaagaaacgtccacaaatggtcaaataaagaaagctggc
>chr3:10211944-10212144
ATGCATGGTTCCGATGACTAAGCACTGACTCCTTGATCTCAAGATGGCAACCGTTTAGCAAAGAATGAGTAAGCCACAGACTCTGCCTCAGGTAAAGACA
>chr3:10259414-10259614
tgatcCATACCTGCTACCAATTGAcctgatacacagaggtgacatgagaagcacttggcctctgtgtctttctactgattacccagaacccaaactgagt
>chr3:14979360-14979560
TGAGTCATTTGTCAGCAAGGAAGGAAAGTTGAGCTATAAACAAGGGCTGTGGTTTTCACAGTTATTCTAACTATGAGTCGGGTTTCCTCTTGGGAACTTT
>chr3:15054050-15054250
CCACCATGTGTTACCATGATAATAAGCTCACTCAGACCCAGAACCAACAGAGACATtctgaaaccacaggcccacattactcattcctctcttaagctgc
>chr3:15139847-15140047
CAAATAAAGAGAGCAATTATGCTATTATATAGTAATACTTCTTTTCAAATAGTTCAGCttttatttaaaaataaaattttaaaaataaatGTTTGTCTAC
>chr3:15228713-15228913
AGAAAGGCAACTTCAAAACTAAGAGAAAGAAATGTTTTCATCACATTTGCTTGCTCAGAGGAAGGGGAAAGTCCAACCAGAGGTTGCAGGAGAAACAAAA
>chr3:19188936-19189136
ttgagctgcctaaaacctcctgcctcagtcaccACGCCCGATTCCAGTCACCTTTTCCTAGTGTATGTAGTTGTTTTACATTACAATGACTTAGTCAAGG
>chr3:19420020-19420220
CAGACCACGCTTATTGATACTAGGGCATGCTGGGGTGTATGAGACAAGAATCTAGCCTAGATCTACTGACTCAAGCCCAAATACAGCCCCTTAAAACACA
>chr3:19459350-19459550
TGCATTGCAAAACAAACGTGGCTCTATTTCTCTTTAGAAAGCAATGTCTCCTCATAAATGCTGTAATCAATTATCTCTCAGGGAAGAAGAATTTTATTCT
>chr3:20142996-20143196
CAGAGGAAGGTCTAAATCAATTCTAGATTAAACAAGAAACCCAGTATCTCTTCCATAAGAATATTCTTCTCATTTATCATGACTCAGGTTGcaatagcat
>chr3:21722759-21722959
ACTCATTCCACCCACCACAGGACATTCTCACACTACAACCCTCCCCTTCCTGCACCCTCCACCCCCCACCTTCCATCACTTGCTGActctccctacctaa
>chr3:21884361-21884561
cacgagaaactctcggagtaagatactaaatgactagtgtgaattgaaaagacacatcctgtccaattcaaactatgtgaccttctggaaggttaaaagg
>chr3:27431967-27432167
CACTGTGGAAGCATTCAACTTGGGCAGCCATATCGAATGCCTGACACACACAGGGCCTCAGATAAGTGACTCACTCAGATACTGAGTGTACTTCCTGAAA
>chr3:28236666-28236866
acccaacagtAAGAAGATTGTAAATGTATCCTTATGCTAAAGCACCATTACTCATAACAGGAAAAAAGATTAAaaaaagaagaagaagaagaagaagacc
>chr3:30951760-30951960
agagagacgagggccctgggctaaatgccagctctgcgctgtggaacaggatctaggtcagcctagggtacatgagatctggtctaaaaaaaaTAGGAAA
>chr3:32615285-32615485
ACTCTTAGTTTTGAAATTGTCCCAGGATCTATTTCAGGATCTATTTTTAAGGAGTAAAAACACACGCTGAAATGTTTATTCATAAAAGACCAGCAACTCA
>chr3:33591823-33592023
taaaactgtctctcaaaaacaaaaCAAAACAAAAAACAAAAAAACTTAACTAAATAAGTGAGGCTAAAGTCAGCAATTCCAAGCACATGTTCTCTGTTTT
>chr3:35399857-35400057
TTCATCATCCTAATTTGATAACTTTCAATTCTGCCTTACTCCAGAGTTATTCTGAGTGTTCAGGAAGATGATGGATGGAAAGGGAAGCTTAAAAGTCTAA
>chr3:35720983-35721183
ATTACAGGTCTTTCTTCTTGTTGAGCTGAATTTGTTACTCAGAGAGGTAAACCACACCCACCGAACTTGCGACTTCTCCCTGACCAGGGTGGGGGAGCTT
>chr3:36065800-36066000
TACAATTTCTAAATTACATACTCAGACATTACATACAGCAATGCTTGGCGTAGGAGACATTTATTAAACATATTCTGGAACGACCTGTCCAATAGCCTCG
>chr3:36150822-36151022
TCTAGGGTCAGCTTTACTACAACTGTACCAAAAACTTGTCATTTCAGCCCATAGGGTAGTGCTGGGGCCTGATGGGGCGGGACCGGAAAGTCATCCAATC
>chr14:74787784-74787984
ggcagggaggcacacgccttttatcccagcacttggaaaacagatgcagacagatctctgtgagttaatgactaccctggtgaatcatacgccagtcaga
>chr14:75069348-75069548
TATTAGATATTATTTGCCAGGAAAGGGTTGAGGGAGGGCAGCAGGGAGGGGCCACGGGGGTTGGCAGACTGTGGTTTCTACTGCTTGCAACACCCATCAG
>chr14:75179644-75179844
CCCCCCTGTCCTGTCGCACATATAGAGCGGAGTTCCCTCTCTCCGCCGGCGCACAGGGCTGCTGAAGATATTGACTGGAATGAATAGTTGTCACTTTTTT
>chr14:75182494-75182694
CACTTTAGGGTGGAGCAGTCTGTTTTGAGTCACCCTTTAGAGGTTACTATCTCTCTGGGCAGGGAAGGATTGGTTACTGAAACTGTTGTAATAGCGGTTC
>chr14:75522264-75522464
AACAGAGGGTGTGCATATCTGGGCAGGGGTgcaccgtgtccagagtcaggagatgtcaaagcgaagcctatgcttctatttaccagttctgtatccttag
>chr3:36777991-36778191
TACCGAGTCAACTCTGAGGTCTGAGTCATCCTAATAGGTGTAAAAAGACTTAAGTCACAGCACATTTGGAATGAGTCAGGTCGTCCTTCTTCGGTTTTTT
>chr3:36788860-36789060
ACTATGGTGTGACCTGACCTCAGAGcagtagtttccaaccttcctcatgcgagacctttaacatagttcttcatttggtggcgatccccaaccataacat
>chr3:36837948-36838148
CCTTGTTTAGCTTATGAATCTGATGATAACGGAGTGATTCTTCTGGGCTAGTTTTGTATGATCACCAGTTGACTCACCTGCAAGTCATACTTACTGGAAG
>chr3:36909995-36910195
ataattgatcaaaagtgtccttgtggtctagtggggcaccttttgaatatatgtctaggggtggtatggctgggtgttgagataggtaaatccccagttt
>chr3:36955639-36955839
gagacttgggaatgggggtgtgatgcagatgttctgtttctgaatgagtactcttatcctgtatatgttaagttgtaatctttttaattaattgccatca
>chr3:37174497-37174697
GGACAGAAGCTAGAATCATGTGTCCTCCGGCCAAGGGCCTCTTGAATCTATAACCATCACCACCTCACCATTATAAACTTGCTAGTCTGCACTGTGGTGA
>chr3:37219751-37219951
GTTGTCTGTGGCTGGCAAGTGGGTTGGAAGGAGAAGAGAGTACCTCTGGGATGTCAAGGACTCGGGATGCACGTTAGCAACTTCATATTCTATTATTGAG
>chr3:37231286-37231486
TGACTCACTCACTTTCTAAACTCTTACGCTGTCATTTACCATAATTCTCTTCTTTGAGTGTCTCTGTGTGGTGCCCTCATTACTGGCAATACTCTCCTTG
>chr14:75852052-75852252
TTTACTTTATAGTCACGGCATAACTATGAACACCAAGgaatttgtcatggctcccacaggctcagatgttgaaggcgtggtctctagcatataggactTA
>chr14:75950351-75950551
ctgtaagtgactaccacgaaaaggcaccgtgtgggcactgtagaatcaaagatgattaagatacagcactgtcttcacactgcacacaTTTGCTATACGA
>chr14:78454156-78454356
gtaaatgctgtcgtttgtttcccttgaagggtcacgctcgggtttctcatttttgagaatatgtctgcccagtatttaagtctgagtcacagagcctgtg
>chr3:37314239-37314439
TCTGTTGTATAAGACTTTTCTTGCAGATTGTTGAAATCCATCCTTTTATCTGGGAAAACCTTTTTTAACATAATTCAATACAGACTGAGTTTGAAATACC
>chr3:37479776-37479976
CTATATCACTTTAACTGCTATCCAAATGTTTGTTTTCATCAAGTAGAGAAACATACATggctggagatgtacctcagttgggagaatgcttgcctggtat
>chr3:37978807-37979007
ACGGAGGGAACATTTCTTCCAAATGTGAAAGTAATTGTTTATAGGGCCAAAATTACTCAGAGTTCCATCTAAATATTTAGTGTTAGTAGCATTCATAAGG
>chr3:38184430-38184630
GAAAAAACAACAAAGAAACCCTACTGATATTTCTTTAAAAACAAAACCAAATATTTAAGGAGTTCTTGCTGCCTGATGAGACAAATAGAGCTGAAGTCAT
>chr14:79243468-79243668
tgtaggggctgcagaactgaatgtgggggaggggttgcaaatccttggcaaccctgaaagacttctgaatgcacacccaacaaaactcagctcaaaatca
>chr14:79248986-79249186
GTCTGAGGATCCTAAGACTTCCCGGAGGTCTCCTCGCACTAATTACATGTGTGGTAAGCTGAAGAGATTTGTCGGCAGTTGAGGGACATGAATGTCACAC
>chr14:79475762-79475962
AAAAGTATCAAAAAAAAAAAACCCAAAAAAACCCTGAAGCATTAAAAgcaagatggctcagtgcacaaaggcgcctgccactgagcttcatgactgagct
>chr14:79526302-79526502
TTGGATGATGATAAGCGGCGACTACGGCTATATCAAGAGAGGTACCTTGCTGATGGGGATCTACACAGTGATGGGCCTGGACGAACAAGAAAAAATATAT
>chr14:79542645-79542845
gcaactcttataaaggatgacatttaattgtgagtggcttacagtttcataagtttagttcattgtcatcatggcaggaaacatgagcacgcaggcagac
>chr14:79552128-79552328
CTTGAGTTCAGATCAACAGTTACTGGAGTTTGCATTTTCTCTCCATTTATGGTAATAGGGCCCAGCGTCTTGTATTCACCTGGGAGGTGTTATATACTTT
>chr14:85905824-85906024
TTCTATCATATTTTTGAATTAGTTCttttatttttgatattattatataattacatcatttcctattttcttttctccctctacatactcacatataact
>chr3:40707131-40707331
cactgacattctcacccagctatgaaccctgtgagttataatgtcaacctacaacgaaagatgtgcccacgggtatagtaatgacttcataaccagctgc
>chr3:41126490-41126690
taatgtaaatatctgacatgcaACTCCTAAAGGGATAGTGACCCACTGCTCTAAGTAAAAGGGCTGGATCTTCTGAGTAATTCAGTCTAGTAGTGACTCA
>chr3:42093212-42093412
AGGTATTCTAATTATTGTCCTATTATTTACACTTAACTCCTTCCCTCTCACCCGATCCCAGCCATAGAATCAGTTGAAGGGCTGTTGAACCATTTTTTTT
>chr14:86733929-86734129
ATGGCAGAAGAATGTAGTCAAGATATGAATGTGGTAAGGAGTCATTGGTATTCCCAGCAGGGTCTTGGCTTTCAAATGCCACTAATGCAAACAGGGAGTC
>chr14:86847257-86847457
TAGTTGGCTTAACGCTAACTTCCTGTCTCACAGCTCTggtggtggcagccttgctttctctgaagcctgtcacctcagcttgcataggaccattatctta
>chr14:89668970-89669170
ACTCCAATGAACTGAACCCAGATGAACCCACAAAATTGCCCGAACTAAACTGAATTGCCAActctcaattaaacctcaattaaaattatggctgctttct
>chr14:101480538-101480738
CGCTCACACTGGGAACCACACCCCCAAAAGCAAGCCTCGAGATGATTTACGCCAgttctcaaccttcctaatgctacgtctctgataaagttcctcacgt
>chr14:101879062-101879262
CATGATGTGGTCGACTGTACTTTCCCAGTTCCCTGACAGTGATAATGCCAACCGGAAATCGCAATGAAACCACACTCACTAAGAGCTGTTGTATTTGAGT
>chr14:103619848-103620048
gaagtttccgttagtccctatataaaacacaattcagatatgactcagaccagctttctgttttctTCTAAGCACACGAAACTAAGAATGAAGTTTCTCG
>chr3:51556367-51556567
AAATATATATGGAGGGTGAGCAGGACatatatatatatatatatatatatatatatatatatatataCTTTTTTTCCCCTGAAACCTACTCACCCTATAT
>chr3:52048302-52048502
AGACAGCTCACTTATCTTAAAATCTGAACTAACCAGAATCCAGCTTGGATCCTCCTCAATCAGCCATGCTTCTGAGAAGACAATGTACGTTCCAGAAAGT
>chr3:52555114-52555314
CAGGGCACATCTACAGGAAACCCAGCTCGTCTGGGGTGTGACTCAGGAAACCACAGCTATGTGTCTCCGGGAAAGCCCAGCCTCCCTTTCTCTGAAGGCA
>chr3:52631054-52631254
ATTGTTCTGTAGATTGCTCAGCCTCTCTAATTCACCTGACTCACAGGTTAGTAACTTAGTAATTGATGAGGTAGTCTTTAGTTTTTACCAGTGAGTCACA
>chr3:52777186-52777386
AATGACAAGGACAAGATTCATCATCTAGGAAGTTCATTTCTTTACTGAGTTCAGATCAAGGCTCTGGAAATAGTGAGAGACTAAAATCACCGTCATCTAC
>chr3:52866368-52866568
CAGGAACTTTGAAAGAATTCAATGCCACATATCATGGGACGACGATGATGATGATGATACTGGATGATGAGTCATGGATTTCCCCAAAAGAAGAAAGTCG
>chr14:104495833-104496033
CACAGACACAGTTTTAGTCAAAAGAATATCTGAGTAGCCAGGTGTGGAATGTGGAGAAATAGTGAAAAAAACCAGCAACTCAATGAGTAATAAAGTCGCT
>chr14:105665102-105665302
GAATCACTCATGGGGTTGCATCTTCAGTGGGATGGGTTGGGTGATAGACGTTGATCTGCAGAGTTTAGGTGAAGAGTGGCTTTCCCATTCTCATTTGCTT
>chr14:109374768-109374968
tatatttgcacacttacaaaagtgattgaatgtTACTTACCCATATCTACAACAGCATTTGTTCTTTTGGAGCAGAGTCCTTCTGACTGGGATAGAAAGT
>chr14:119154049-119154249
AGTGCTGTCGCTGCACTTTCACGAGCAAGTCATCAATGACTAACGATACTTGGAACTAGTTAACTTACTAGTGAGTGGCCTGAACGGCTGGATACTTTGA
>chr14:120397590-120397790
ATCTTCACTTGACCAACTTTACCTTTTAGTCTCTGTTAGAAACAGGTGACTTTGAACCTTATTGGAAAGAACATCCACTGAGTTTTTCCAAGCCCATATT
>chr14:120830294-120830494
GAAGCTGGCTCTGCTGTAAACTGTCTTAAAATAACAAAATTCTGAGACCAGATCAATGCTTTGTTGGGCCCTGTGTGTGTCCATTTAACAAAAAGTCACT
>chr3:52930738-52930938
CTAATTTATTtcatcatcatcatcatcatcatcatcatcatcatcatcatcatcatcatTGGGGATTGAACCTCGAGCCTCTTTCATGCAAGACGATGGT
>chr3:54709318-54709518
AGGCCAGCATTAGGAAGCCAGTGCTGTGAGGAAGTGAAGGGAAGAAAAGAGCAGCTTGTTTGAAACAGTAAAAGTTGTCATTTCAAGAGTCTGTCGTATC
>chr3:55438496-55438696
GCAAAGCAAGGCATAAGAGAGCTTCACACAAGGAGAGAGGTGTTAGATTTGATTTCAGTTCACTCTTTTGTATGGTGTCTTTGCTCATAGTTTCCTTTCC
>chr3:55461494-55461694
TACGTTTTTTTATGAGAACTCGGTGTATGAAAAATAAAATCAACAAACACAGAGACTTTTGTGTGTCCCTATCACCTGCAACTTGCCAGGTTTTGGGAGA
>chr3:58419132-58419332
TACACATAAAACCTATGACTGTGAATGGAAAGTACATCTTTCCTCTTCACACACTTTACAGTTTACAACGTCTACAGTTACAGTCTTCAGAACTTAAAAG
>chr14:121905703-121905903
atgtccccaactcctggctcttacagtcttggtatcccctctttggcagtgttccctaagctttaggaaggagcatgatagagatccctcatataaggct
>chr14:121931146-121931346
taggagTATCCTTTTGACAGGGTAGCTCACCTCCAAGAGTGTCAGAGTCCTTTTCGTTTTACTCATTGTCGGGCTAAGGGACACACCACGTACCATAATT
>chr14:121954815-121955015
GGTAAAGCTGTGGTAAACAGGATGTCAGAAATGACCAAGTTCATTGAATAGAGAGTGGTTGAGTTGATTTTTTTTCTGTTTTGAACAATGACAACCAAGG
>chr14:122053014-122053214
tgtgtgtgtgtTTCAACAGTGTTTTTCATGTGTGCAACGCAGGAGAGGAAGAACTAAAATAGAAGAGGCCTCAGGAGGGGGTGTTTGGGAGGGAGGAGAC
>chr14:122557606-122557806
GTAAAACCCACAAGAGTCTAACTGCTTTCACTTTTGTTTTTCTTCTATTTTTAAATAGCATGCTCCAGTCTATTCATACCAATGCCTAGTGGTGTCCAGA
>chr14:122561654-122561854
caactttggatctgcaggactggccctttcacacctgggtggtagctgaattgttcaggccacatgctctcctgcacccaaactagtaggTGTGGTtgac
>chr3:59092681-59092881
AGCCACTCACATCTTTGATGATGTAGACAAGAGTGACTTTAAAAGTGACCCTGCTTCTGAGTTTCCAGTAGGTCCAACCTTCGATTCTCCGTCCCAGTTA
>chr3:59093876-59094076
CGGTGTGATATTAGTGACTAATAGGTTTAATAGAGTTTCTTATCTTAATATCCTTTCATCAGAAGGATTTGAGTCACTAAGTAATGTCTAAATGTTTTCT
>chr3:59104504-59104704
ggggactggtgagattttccccagccacactgatatggcaactagtggtgtcactgtgagtacagcttccttgtcatatgtcaaggacaccatcccccag
>chr3:59129324-59129524
GGATCTCAGCATATCAAGATTTAGCTGTCTATCTGCAAGCTTGCTTCGCCCCCCCCCCCCTTTTTGGGACTCCAATAATATTAACTATTTTCTATAACTC
>chr14:122638284-122638484
AATGTCTCATGGGATTAATGTTGAGTCTCATTTCCTGCCTTTACAGGATGCAGATGAAGCTGTCAGAATTGCAAGGGAAATTGGTAAGTCCTTAAATTAA
>chr14:122714018-122714218
ATCATCTGTATTTGTGGCATCCCAGCTACGAGCTCAGCGCTTCCAAGAACATTCAAGGTATGGAATGAAGGGGAAAGTACAGTAAGCTCACTGTTTAATA
>chr14:122830434-122830634
GTGATGCCTGAATGCCAGGCGAAGAACTCTTAACCCTTGTGGGTTGACTTTTGAGATCTGATGTCCCATGCTGCCAAAGGCCCCTATTTCCCTACTTCTA
>chr15:3979612-3979812
TTTTTCTGAAATCTTGCTTCCCCTTAAGCGTTAGATATTAAGTAGGCTGTATGTGTGCTTCTGTGTTTTGGAATCAGCAATCTACCACTTGGAGTTGAGC
>chr15:4533814-4534014
GAGACCTCTGCATTAGTcatctctgggatttactcatgtctctgagaggtgctgtagcaattttggaagtcttttactgggggtagagaacttctttatc
>chr15:5083104-5083304
aagatgataactgagtcctgaaaatgtcttctgcctagcccacatgtgcTATAAAAATAGCAAGTTTTGGAGGGCTGGAGAAACGGCTCAGAggttaagt
>chr15:5238602-5238802
CAGAGGCGTGGAGTGGGTAGGGACATGAGCCACTGAGCTGATTCCAACAAGCTGCTGGGTTTGGCAAAACCCTGTTTTTCTGTACTGCTCTGCAGTCCTC
>chr15:5263284-5263484
CTCACTGAAGAATGAGGGTGATTACTAACACATTATGCAAATGGAGGAAACTAGATAAGAAAAGTAAATGGGCAATTTGAAGTGTAAGTGGCTTTATGCT
>chr3:60483284-60483484
GGCAGGACTGAACTGAATTTGACATATCAGAATGAGGAATGTGGTTTATGTCTCAGTGTGTCATGGGAAAGAAGGGTCTTGAACTGATATTCAGAAATGG
>chr3:60567202-60567402
TGCATTTTGAGTCAGCGTGACACACAGCGTATTGCGGATCATTTGATTCACAAATACTTCGGTGAATGTATAGATGACTAAGATTTCTTCCAAACTTGGC
>chr3:60568816-60569016
TAAAATTAAGACTCGGTGAATATTGCAAATGACCATAAAACAGTGTGGACAGCTTTTCCTGTCTTTGGACTCAGGACTGTTCTATGCTTTCTTCTTTTGG
>chr3:60587551-60587751
CAGCTGATAGATTTTGAAGATTTAAGGTAAAAATATTAACATTTGGTGAAAGTGTAACATAGATACTTTGAAAATTGTTATGACTAAATTATGAGTCATA
>chr3:60603300-60603500
CATTTCTAGGATTGAGTCACAAAGGTGGAGACTGGGTGAGCACAAACAAGTGTCTGTACTAAGATATTTAAGACGTTAAACCACAAGTATTCTAGATGCC
>chr3:60616189-60616389
TTGTTCCTATGCTGAAGTTGAAGTAGCCCTAAGTTCCCTTGGTGTTAAATTTACTGCTTAGTCATCCATTGGCATTCCTGTTTAGTGCTGAGTCATGCAG
>chr15:5512080-5512280
GTTTATATCAATTTTAGGTCTACCTGGGTTTTATCTGTACAGGAAGATTTCACCTGTACTGTTTTCATAGGACTGCTGTAAGAAGTTAACATGAAATTGG
>chr15:5558394-5558594
TGTGGCTCATGTGGAGCTTTGTTCTTGACAGTTAGTAGCTAGTCATATGTTACTCTACCATTATGACAGTCCCATGCAACTTGAGTTTGGTTTGTGTCTC
>chr15:5758842-5759042
ATTCTGTTTTGGTTCTTAGAGGAAAATAAGGCAGGATATTGAGATTAGAAAACACCACATCAATCACTGGGGAATTTAGTTGGAAACTGATTTTTTGAGA
>chr15:6569098-6569298
GCAGACTTAGGCCCCAAGTATTGCACACACTGGGTGAGGGGACTTTCCCAATCAAGATCATAGCAACTTGGCCTCCACAGCAAGGTGACAGCTCCGGGTA
>chr3:61053858-61054058
TTTTACTTCAGCCTGGGGATCCTTTACAAGTGATACTCACATCAAAACAGTGGAAAGTCTACCTCAGCTACAAAGTTTCAGTAGGTTTAGAACAGAAACT
>chr3:64107994-64108194
TTTTACATTATGATTCATTCATGTCTTTTCCAAGAAATTTTTTTCTGCTCTAAAAGAAGTCACCTTATCTGGTGCCACTCAGGAGTCTTACTTGTGAAAA
>chr3:65319649-65319849
cctccccgccccactcctcctcctcttcctccttctaacttccttctttacctTTATTTTCAGTTTCCTTTCTTGGTTGCAAAATACTCATTTCTTCCAG
>chr3:65656782-65656982
TCAGCCTGGGCCCCTGCACATTTCCAGTCCTAATGCCTTCCTCCCCCTCTTTGCAGAGCAACACTATTAAATGCAATTGGGAACTAAATACAAATCAACC
>chr3:68827698-68827898
TGATAGTTGGAATGTCTGGGTTCATGTGGGTAGCCACTGTGTGCTCTTGTGTGATGCGGACCATTCATTTCCACAGTCTCATTTATGACTCATGGGTTTG
>chr15:6592181-6592381
tagatagatagatagatagataggtaggtagatagaCAACAGAGGTGCTAAGAAAATTGACTTTGAAAATAGGAATAATTGCATATTACTTTAAGAGTGG
>chr15:6593254-6593454
tgagtgtgtgtTAGTTACCTCACCCATCATTTCTAGAGGCTGACAGCAATCAGATTAGGCTGCAGCAACACAACTCTGCCTACCACTTTCACTAGCAATG
>chr15:6603731-6603931
TGTTAAAAGCCACAAGTTATGGGGTGTTTCCTAATGAGATGGAAAGAAACACCTCACGACTTACCAGACACCCACTTATTCCGTTTCACACAAGACAGTC
>chr15:8419702-8419902
AATTTGTTAGGTTTCCTGCCAAACAGAAAAATCAGTATTCCAAAGCAAAGTAGGGGGAAAATCATGCTGAGATACAAAGAAAATTCATATACATTCTTGT
>chr15:9463472-9463672
aacaacagcagcaagagcagAACCTTTGAACCTCCAGACCGTAGCAGAAAAGGTAACCGAGACAGTGACTAGGGATAGTGCTTATGGCAAGAAGCCTCCG
>chr3:69525076-69525276
CGATTTATGAGTCAGTCCTTAGAAAGCAACAGCAAGGAAGCCAATTCTAGTTTTAGATCTTCATTTCCCTCTAAGTTTGAGTCAGGCTGCCCCTGACTTC
>chr3:75528114-75528314
CCTACAGTACTGAATGCACTATAGTTCATTATATTAAACCCCTATAGTGTAGAGTATTTTATGGTTCATCATACTAAAACTTGTATAGTGTTGAATATAA
>chr3:79233542-79233742
ATCACTAAAGAGAAATATGTCAAAGTCAGTTATCTCAATCTTGTGGGCTGGCCTGCTCAGGCTCGctctctctccctcgctctctctctctccctccccc
>chr3:79336180-79336380
GCTGTCTTAGAGAGCATCAAAGGTTACAGAAGACTAGCCGGACAGAATTCTCCCTAGGGGAAACCACCATAGTACACACTTAACATGTTTCGTGGTTAAA
>chr3:79491817-79492017
TAGTCATTTTACTTCAAGCAGCATTGAGCTCATCAGCAAGAAATGTTCTAACATTCTAGGAACTGCAATGTTTTTAACCCCTCAGCTATTTGCCACACTG
>chr15:9567472-9567672
GAAGATAAAACTTTCACATTATGTATGCATCTCATGTACTTTGGTAATCTGTCCCACCTTCTGCCCCACAGTGTGAGGCAGATGTGTAGTGCTAGGGATG
>chr15:9579986-9580186
GGATGGGCATCTATGTTGGTAGACCTTAGTTAATCTGCAAACTAAGGTACTCATTCTGTGATTGTCTGGCACTCCGCAGCACGGGCAACGTGACATGCAT
>chr15:9580602-9580802
TCAGTATCAGCAGTGGTATCTgctttttatctgccgggcactgagctcagcgatttggtgcttgtgcagtcattttatccatgccaaagccccacaagga
>chr3:82154880-82155080
aaaccactatgttgactccaaaatggccgtgcaagtttgcactcccactagcagcaggggagtggtccccttgctccagatccttgctagcatgagctgt
>chr3:84388574-84388774
aagagtaacaagaggaagtgttgacaaccacattgagtaatagtccactcataccttactggtgggagtgtaagttagtacagccttttggaacactgtt
>chr3:84729211-84729411
ACTGTTCCCTGAAAATGAGTTACTTACTCTCCTTCAGAGCATGAGTCGCCATCTCTGGAGTCTGCTCTGACCCGCTGGGAACTTTTAGCAGCCTCTGCAC
>chr3:84835304-84835504
TTTTCTCAAGATAGTTGCAGTATGCTCTTGTTCTCTGTTAGATCTCCAAAGCTAGATAGATTTAAATAGGTAGCTTCCTCATCTACTGTTCCAGTTACTG
>chr15:9746678-9746878
GAAATGAGATTTTgcactcactatgtgccctttaagtactatttaatgttttacacatagtagccatttgactttgatacaattcatgaagtGTCATTAG
>chr15:9880649-9880849
atctctccatggatcagtgctactttcagaaaccatcatagatgtttctttgtgccataaatgagtggtcaaagcctaagaatctctctctctctctctc
>chr15:10073669-10073869
CTTAGCACCAAGCTTGTAAGGGCACACAGGTGACACATTCCTCATTTCCTTCAAGTCCTTCTTGAGTTTCATTTTGCACAATCATTTTATTTTTCAACTT
>chr15:10985334-10985534
AAACTGAGTTTCAGCAGTGGTTTGCAGCCAGTGGAGCAGGTTCTTAGAGATGCTAAGGAAGGCGGGCCTTCCTGTCCCGACCTCTTGCTGCCTTTCTTAG
>chr15:12119084-12119284
TCCCCCCTGCCCCTCGCCCCGCCCGGGGAAAAAGAAAATGCCAGTGACTGTATACCGAGTAGTTGTGGTGCCTGGGATGAATCCTCTACCTCCAGATAGC
>chr15:12616426-12616626
CCTCTGCTTCTGTGGCTGCCCTGGTTCATTGGTGACTAACAAGGAGGACTGACTCTACAGATATGAGGATTCTGAAAAACCAGAAGGGGGCCCTTTGAGA
>chr3:87247514-87247714
AGTCAGCATGGACGCTTCTGCTCAAGTAGCTGGAGACTGTACCCTGTAAGCCTAGCACTCAGCAGCCCAGACCCACAGCCTGCACAGGGCTCAGATCCTG
>chr3:88337284-88337484
ACATTTTGTGGACTCTTGAGTTGGAATAAAGACTAGAAAGGCTAATTATTTTGTTGACTAGGAAGGAGGACTTTGGGTTCATCGGTGCAGGCACCCTGTG
>chr3:88464348-88464548
GCTCTCTTTAACCTTGAGATGCCATTAGACTTTCAAATGGATAACAAAGGTCTAAAGCAAAGAAACGACCTGTGGGTTACTGCTTTGTGCATGATATCCA
>chr3:88914394-88914594
ctgaaatgactgtgtaaagcaggctggcttcaaactcaaaagaaatcaagcctccacttccggagtgctggaatcaaaggccgtgccacTGATAAGGTTG
>chr3:89430828-89431028
CTTCAGGTTTTGGATGACACTGAATTGAGACAAACCTGGTAGTTTCAAGAGATTGGGTTATCTTTGATTTGCAGGAAGACGTAGCTGAGAGTATAGTCAT
>chr3:89455976-89456176
GGACCACAGGAGACTGTGGCTTCCTCATCTCACACAGTCAAGCAAGCAGTCAGATCTGAACTAACTATGTGCAGATAATGTTATTTTGCAAGGGCCTGGG
>chr3:89526947-89527147
gtgtgtgtgtgtgtgtgtgtgtgtgtgtgtgtgtgtgtgtgtgtatttgtgtgtgCCCGCATGCGCGTGCGCGCGCGTGCATATATGTTTCCAGTTTGGA
>chr15:25269700-25269900
AGATAAAATAGCTGTCTTAAAGTCTGCTTTCAGCTGAGGGGGAAAAAAAAAACCATTCCACAAACTGTCTTTTACTTCCGCCTTCTGGGTAGACTTTCTG
>chr15:25494801-25495001
TATAAAAAGAGTTCAGACAGGATGGCTCCTAGGAGTTAAAGGCCTTTACCAGAGGCTGACAGTGGTGTGAGTCATTTACTGCCTCAGCATTTGGAGACAG
>chr15:25559810-25560010
TTAGTAGAGCAAGAAGCCATAGAGAAAGCTCACCAGGAAGTGGGACAGTCATAAGTCTGGCTCATAGAAGAAATATATAATGATATGTGGCCTCTGACTG
>chr15:27596828-27597028
AGAGCTGCTTCTCTGTGTGGTTATTCTGAGCCTCTATTTTTGTCATTCGAAGTGGCAAAACATCAGGTGACTCATCAGCTGATCTAACCACACATGAAAC
>chr15:27691130-27691330
ccacagcactagagtgggacatttgtagaaacagccttcctctgtcttagtcaccgcggatctcacctcctcaaacattgcagtcattaaatgagtactc
>chr3:89912424-89912624
CATGACTCAGAGCCCATGATGTCAGACCCTTCACCGTCGGGTCACTGTCATTACACACGACATGGAATGTAGTAGAACTAAGGAAAGCCACGCGAGGTGC
>chr3:90220143-90220343
ccacagtactaatcttcatacttgaggggtagaggcaataggattaccaggccttggggtgcaggttgtgctactgaattcaaggctcgcTCCAGATTGT
>chr3:90504459-90504659
CTCATGCTCAATTACTGACTATACTCATTTTCCTGAGTCCTTTGCTTTAGGGAAGAACTGTATAGTACTGTAGAGTTCATCTTCATCCTGACACTTATAC
>chr3:93551732-93551932
CGACACACAAAGAAAATACTGTAACTTCCAGGAGCTATGAATACTTCACCCTATCAGTATCTAGGACAGATTGGTCAATGACCCTGTGCTGCCCAAAATA
>chr3:93552281-93552481
GAATCTCTAGTGTTGCATTGCCAGTAAAGCAACTCTCCTGCTGGTAGCATTCTGCACACTGGAAGGTGCCTGGTGGACAACTTGTAAGTTACTTCCTCTT
>chr3:95232871-95233071
aggagccctaggtttgctctccagcactgcatactgatgtgctgactcatacctggagtctcagtgctcggggactggggagcagaggctcaaggtcagc
>chr15:27696210-27696410
cctagaacaCTGTGGAGTGTTGCTTACACAGTAACATGTGagtcaggacctgagtcataagtgacaaaatctcacttggaatcgtcatagttgaaaagga
>chr15:27703514-27703714
TCCCGACAGCAGCAACGGCTTCTAATTCAAAGTGTTCTCGTGAAACACAGTGAAGTCACCCAAGTGAAGTATGCATCAGTTTCCCAGAAGTGCCTAAAGA
>chr15:27705194-27705394
gcctgatgacccaagtgggattatcatgacccattcattcatgtgttaggagagaaacgactcccacagatgtccttggcctccacaagagcatgctcac
>chr3:95478978-95479178
ACACAGAGATGATATGCTTAGAGCAGAAGTCAGAGAACAGAAGTTCTTAtttgtgactaaagcttcattgcaccatagctcttcctgtgtgaacacttgt
>chr3:95650860-95651060
gaggcaggggaatGATTTGAGCCCAGGCGTCTAAGTTCTGCCCGGGCAGCACAGTGCAATCTGGGAAGAGGCCAGGGAAGGGAAGGAGAGGAGAGCAGAG
>chr3:95694096-95694296
CTCACTGTTCCCAAGGGAACCACCACCTCCCGTTGTTCTCTTCCCAGGTTCCTGGATGGGAGACCCTCTACTGTGTGTACTCTGAGTCTATCCGTCTTAC
>chr3:95704538-95704738
CTGCTAAGCATTCATCTTGATACATATCAGCTGATTGTGACCCTGTCGCTGGAAGATAAGTTCCCAGTAACCCTGACTCTGACCCCCACTTAAAAATGTA
>chr3:95758177-95758377
TCAAACATGAACAGATGTGGCTTTTGTTTCTTAGTTGTCACTAGTGCCTCCACCCATATTGATATTTTCCAGCCTAGGTGAGAGCAAAGGGATGAAGAAA
>chr15:36604932-36605132
CCTGGTTCATTTTGGGTTTCTATGATGAGTAACTGACATTACTGATCATGAATGATTATGAAACCCAGCAAATATGAGTCAGTGCTATATGTATGTAAAC
>chr3:96010262-96010462
AAATGATCTGCTGACTTATATCACGCTCATGTGATTGAGAGTTATCTTAAAACTCTTGGGTGAAATGGCTGTTGACTGCTCTATGTAGTTGTGGTGGCAA
>chr3:96302781-96302981
CACACTCAGCGTATGTATTTCACGGTCTGTATTGGAGTCTAAGCGTTTGTAGAGGAAGAGTCATTGTCCTGATTCATTTGAGTCAGACACTCAGATAACA
>chr3:96737603-96737803
CTTAGAGAATTTAGGACTAGCAGCAGTCACAACAGATTTTGAAAGTATTTGACAATGCTCTGTACCTGCCTAGTGCCCAGAGAGAAGTAGGTCTGTCTTA
>chr3:96882008-96882208
TGCCCTGTTTTATTTATTTTTTTTAAGGGGGGGGGGGGTGGAGCTGCTTGAAATCTGTGTGGCATTAACTGGGTTAGGAATGGAACCTTGCCACCACACT
>chr3:97766556-97766756
CCGTTTGTCAGGATATGGCCAGGCTTGGCTCCAGGTAGGATGGATTTCACTGGAATAGGAAGCTTGCTCCCTCTGGGACTCTGAATGGGCTTATAATCAA
>chr3:97934943-97935143
GCCCCAATGTGGCTTTTACAAAGGTTAAGATTACATGAAACCTTTACGCGTGTTATATTTCTAGCTGTCACCATCTAGTAACTGTACAGATGAGTAAGCC
>chr3:97937759-97937959
tcatactaaagagaaaccttcattcgccatggtgactcattattccccatgcctggccccagccctgggctctccttaatcttagaccatctgctttcct
>chr15:38120482-38120682
gactcagtggatgaacatactggccctgcaggcctgatgagttggcctgagatcaaagtatggaacccatttaaaaaaAAAAAAAAAACTCACACCTTAG
>chr15:38122720-38122920
tcactgagggacgcagaggaaggaacttaagcagagaccatggaagaatgcagcttattggcttgctcaacctgttttcttatacaagcccaagggtggc
>chr3:97955370-97955570
CTTCTAATGAACTTTTTAGAGaacaacaacaaaaacaaaaacaaaacaaaacaaaaacaaaacCGAAGATTTTAGAAATGAAAATGTAGCAGCAGAAACA
>chr3:100591756-100591956
AAGAAAAGACTCAAAACAATAGTTACCTCAACAGCATCGTCATACATCCTTCTTGCCTCGTGGTCTGTTTTATCTGACATCAGCCATGCTTTCAGTAAGT
>chr3:100636244-100636444
catggtatcattctgtcctgtgagtgctttcaaacttctgttttaatccctggtttctagctgtgtgactatgatatgactaagtgtgcttAGTCATGAt
>chr3:100637095-100637295
catttattgactaatctgggtaagcccaagacaggtcaacattcatgtggaagtaatgtgttcccttgtttcctcatacattagcaattctgaactgaaa
>chr3:100651006-100651206
GCAAAGTGCTTTGGTGGCAAGGATTAACTAGTCAAGGCAGGATGCACTGATTTCAGTTACCACAGGAGAGAACCATTTACAATAAAAGCTTAGGGAAAGA
>chr15:38602214-38602414
GCACCAGGCTTCTGACTACAAAAGCCCTTCTGACTTCCCCagacaggaagcagattcgtggttgccaagcactgaggaaaggcagaaccgagcagccact
>chr15:38709870-38710070
GGATTTCGGGGAGAGATCCTTATTTCAGACTCCAGGTCTTTACCCCTCTGTTATAGTTCAGAGCAAGGCTGAGAGGGAGGGAACTTAGATTCTACGCCTG
>chr15:41612448-41612648
ATCTGTTGAGTCATGAGACCATAACGTAGTGCAGCTGTTTCCTGAACAGCTTTTCATTAAGGATTTTTGGCTTGTTCTAGTTTACTCAGCAGAAGCAGTA
>chr15:41784702-41784902
tcattttgtaagacagacagatttttaactttttaacttcccatctcaatctcccaagtagctgacattaaagtctttaatccctaggcccACAAGTTTC
>chr15:41846474-41846674
AATGAAAACAAGAGCCTTTCAAAGCCAACTTCTGAGGGCTAACCCCTCTACGCATGAGCTAGCTTAACGGCATTTTGTAGCCACAACCTCTACCATAACC
>chr15:42247771-42247971
acatgaaaagccattcccactggtctcagttgttgatcagccttgataataaaacgttactgctaaagacattaaactttttttttgtcattagccactg
>chr3:101224656-101224856
CACTCAGACACTCCACAGTACTCTTACGGGATGCTTCTTAGAATTGCAGACTATGAAGCAAGCAAACAGGCTTATTTTAGTTGAAAGTAATTCCTGTATT
>chr3:101233614-101233814
AAAGACTACATGAAATCACTCAAAGGCAAACTTCAAGAACAGGAACCGGAAAGAGTCGAGCTTTTTATGACTGGAGCTGTGGAGCAAATTAAGCACATTC
>chr3:101280336-101280536
aggtaagagctgtgtgacctttggtaagacgccccacctctctgagtctgtttccttctttgtaaaatggaaacaatgcaccttacatcacagggtagct
>chr3:101650464-101650664
AGTGGTTTCCTGTCTCTTTCAAAACAGCACTGAAACCACTGGGTGTCACGTAAAGGGCTCTTATTATCCAGACCCTGCCTATGTACCTACCATCCACATC
>chr3:103172788-103172988
agcggagacttcctgaaatgattcaagactgttgtgtgttgtgaattacaacgtGACGTGGGGCTGGGATTAAAGCTGTTTTCAGAGTTCCACAGCTGGC
>chr3:103406574-103406774
cgctgtgtgactcatgtgacacgctgtgacctgccgcagcttccaaggtgaaatgtttttgcttttagtttttgttctcttttggtggggaggttacaga
>chr15:43279316-43279516
ATGTCCTGAGTTTAATCTTGCAAAGGAAAGAAAGATCTAGTAAGAATTCACAACCATGTAACACAGACTCAAACGTGAATGTtccaaattagatataaaa
>chr15:50260147-50260347
TCATTCACTTCCACTGCTGAGGAGCGCTATCAGTGTCTTTCATcacttgccaatacagcaatgactcagcacatagttaaatctaattgtaaattaagca
>chr15:50325454-50325654
CATTTGTCAACTAAAGGTCACTAATGAATAACCAACATTAATTAAGTAGTTATTGGCCCCATTGTCTACAAAAGAGTATATTCTGAAATAAGGGTTCTGA
>chr15:50584550-50584750
CATTTGCATATTATTGATTAATAATGTTTCAGTTGAGCCTTGAGCTCTTAGAAGTGGCAGCTTACCCTGGGAATTCCTTCTCCCCAACTTACCAACTCCA
>chr15:50667560-50667760
ATATCTAGGTGTTCACACCTACTCAATAGGAGGGTGCTGGTGCTCGGGTGGAGAGTGGGAGGGAGGTGAGAAGTATTTCACACGTAAGATGTTAAGTCTC
>chr15:50697952-50698152
GTCCAAAAATTGCCAATCAATCATGTATACATTACAGGGAAAATTGGGTTAACATGTCTTCATACTGAAGCTTCAATGATGTTCTGTTCAACCAGGGCAC
>chr3:103870420-103870620
gaaggaggaaagagctgttttgactcacagttccactccatagttgcttgggcccattgctgtaggcctgtggagaggcagaacatcataacagtgaggg
>chr3:103907732-103907932
AACAATATACTTAACATTCTGATTAGGCATGATACTGTGTCTTATATTTAGCCACATAGTTACATGTGGTCACTGATTAGCTAGTAATGACATCAGACTT
>chr3:104092902-104093102
AAAGTAGGTCAAAGTTTATAGGCAGGAAGGAAATGACTCAACGTTCTGAATAAGAAAGGGATGTGATCGGAAGTATCAGAGCTGAGCCTGAGGAAGCCCA
>chr3:104106399-104106599
accatcatttctcatctggaaacacccttctaatcagcttccctttactcattgtgtctcctttcttcctagccctcacatagtcaccagagtgagatgt
>chr3:105762010-105762210
AGAACAGCCACTCTTCCAGAACTCAGGTCATATTTCCTGTCAACACTTTATTACATATGGTTTATTTAACAATCTGAAACTATAATGTTGCCTTATACTC
>chr15:50988358-50988558
ccagtcaaaagaagtaaagtaatcactagttgcatcaataagaagcatttccacagaAACAGCATCAAATTCTTAGTCTGGGTCTGGAATATAGGGTTCA
>chr15:51823484-51823684
ctgtgataacattctttactttggagtttgcagaaatcaatggcattaggttaaATGCTCAATGTAAGCACCAAATACTCTGAAGAGAAATAAAGACAGC
>chr15:52570256-52570456
aaaaatctaccaagaagaactctaaactctgaacatctatgcgacaaatgctagggcacccacattcattaaaaaaccaaaaccaaaaccaaaatcttta
>chr15:52899702-52899902
AAGTGTCTATGGACCATTTTGCCAGGTGTTTATTTTATTTTAAGTCCAGTTTCCTTACCTTTATAGTGAGAAAAGACAAGAACTGAACTGAAAGACTCTT
>chr15:52944625-52944825
TCCTCAGCATATCGCAGGGGCCAGTGCTATTTAATACACAGCAGCCAGAGCTTCTGAGATGAGTTTGCATGGAAAGTCTTCTGAGCCTTCTACAGCAGGG
>chr15:53053876-53054076
ACTCtgtaatcctctttatatattggtatataaaactgtataaaacatataaatatatatttgaaagatttttatgtttatattatgaggactatcagca
>chr15:53185116-53185316
ATGATAAATAATGCCACCTTGCAAAAGCTCAAAGTACTATGAGCAGTTCTTTCTAGTAAGTCATCGTGCCAAATTACACATTTCTGTTCCCACCTTGGGT
>chr3:105893548-105893748
TTAAAAATGTTTATTAATCCTTTGAGGATcacacacacttacactcacatacacatactcacatagtcacataccctcacagacacatactcacacagag
>chr3:105958339-105958539
AAAGCATCCTCACGAGTTGAGTCTTACTGACGGATTAGAGGATGGAGCTACTGTGTAGCTGTCTCTAGGACTAGGGTTGTTACTGTGATCTCCACAAAGT
>chr3:106460810-106461010
ctgtagatgacttggaagaagagagacagtcatcagacttctctgttcccccctccaatgtgtccacagtgactaaatctccttttttacttgcagtatt
>chr3:106462476-106462676
TTGGCAATAATATTAGCTCCAATAATCTTATTTAAGCCCTGCTCTTATCAACTATTTCCCTTGGCCTTTGTGATATCTGGGAGAGTCGTGTTGGGTATGA
>chr3:106784633-106784833
agcatattcttttcaacaaacaacactgaaacaattgaatgtcaatatttattttaaaatcttggatctaaaattcttattatatcaaaagtatatacta
>chr3:106790260-106790460
GCCATAGAACAGTGCTTCTCAATTGAAGCAGCAACTACAAAATACCCGTGGGTCTGTTTCTGTGTATGTGTCCCcaccgtttgaccacaaactatactac
>chr3:107041196-107041396
TTACTAACCAAAGTGTAGAAACCTATTCTCTTCAGCACACTGAAAATTAACCCTTTCTTAATAATAAGCTGTGTATAACCAGGAAACTCAAAGCTAAGTT
>chr15:53399582-53399782
aaatgcaatcaaaactgttggctaactccacaactgctgtgccattactgtatcagagcacacatatgtcgtccttggttaatattctagcatttaggtt
>chr15:53400292-53400492
AAAACTGCCCCAAATCAACGCCAAGCAAAAGCCATTTCTATTTTTAGTTTCTTTGCTGCTGTAGGCTGACTTCACATGGGAAGCAGTTATGACTTTCCTA
>chr15:53414958-53415158
tactgactactgagtttcacttccactaacaatgaatgagtattttcctttgcccatataaatgctagaatttgttgtcaacgattatagctgttgttac
>chr15:55357644-55357844
CAGTGACTTACCACAGAAACAGAAACAAACCAGAACATGTGTTAActgggttttattggggctaaaatctgaagatcaatttcagaacaattaatatcat
>chr15:55847084-55847284
CACATAACTCAGAATCAAAATTTTTCAGTCACTCCTAGAGTGTTTGATGTGGCCTAAATTCAACTCTATTTTGCCAGCAGGTACAGCACAATGCTGTTGA
>chr3:107758488-107758688
TATCTCAACCCAGGAATTTCAAGCCATTGATGTTTGGAGATAGCAAGATAAAGACATTACTTCAGGGCTACCTGGCTTTTGGTGGCATTTCAAGCATGCA
>chr3:107761454-107761654
attcTCTACATTATTTTAAACTGgtggttctcaacttgtgggtggcaacctctttggggggtcacaagtcagatatcctgcatatcatatgctttacatt
>chr3:109326210-109326410
TATACAGCTGGAAAGACCCGTTGTCTCTCATACAAATCACAATTCAGAAATTACAGAGAAAGCCACTCTGAAGAGCTTGGAACCACACTTTCTGTAAATG
>chr15:57252334-57252534
GTTTAGAAAGAAAATTCCCAACTGTTATTTTTTGATCATTTTTTCCATTTAGAAAATATTAATATATGTATAGACTATAAGTACAATATTAGGTTTGAAC
>chr15:57646209-57646409
GCAGGATGACAAATTTCAAGCTAAAGTGCTTCACATATCTCCCCTCCCTGAGGAGGCCACCATGATGTCTGAGTTTCAGAGTGACCCAGCCTGATGCTGC
>chr15:57842209-57842409
ACCTAGCATCTATCACCTATCACCTAGCCTGGGTGATGACTCACAAGAGCTGAGTCATTGCAGCTCTCTGTGCAACTTGCTGAGGGCCTCTGCTTAATGG
>chr15:58872259-58872459
TTTATAACATTTCATTTCCAACAATAAGGTGGCTGGTGCTAATTTATAAGCAACACTAGAGTTTTGGAATCCTTTCTGTAAATTCAATCCACTGCAAATT
>chr15:59090718-59090918
AGAggttgttaatgtgagtgctgggatgtaaactcggatccatgaggatccagcatggttaaagtgcctggcaggcatgttactaactgagccatctcct
>chr15:59265779-59265979
AGCATCACCAGACAGAGCTTGATCAAAGGAAAAGGAGAAGGAAAAGAGAAAACTCTGTCATTGGGAAACCTATAGAAACAAATTGAGAGTATTCAGCCTA
>chr1:55442268-55442468
gccagtcagccatcgttccagccccCACAGACAATTCCTAAATATCCTATTTTGTTTTATATAATACTTTACAGATAGTAAAATATTTTTGAACCCATTT
>chr1:55488488-55488688
GGATGGCCTTGAGTTTTATATGAAGTGTGCTTCCTCATCCAGGGTGGCATTGCACCTTAATGGCAATGGCCATGCCGTAAGTCCAGTCTATATTTCATCA
>chr1:58071022-58071222
TCCATGCTCTGCGGTGAGCCCCTCGCAGAACGGGAGAGAGAGCCTTGGTAGAGGACAAGGGCAGGTCTGCCGTGCATCTTCCTGGGCAGCAGAGGCCTTT
>chr1:58651772-58651972
CATGTTCAGAGTGGTAGtgaaagacccacaacgtgaggactcccacacgttctgactcaggagaggtgacaccccaaatcactcacgagaaacggtctta
>chr1:58725528-58725728
AGTCATGCCTTGGGCCAGGCATCTTCTAGAATGTTCCTCCCAGATCTTCTGGCCACTTCCACTGATGCCAGTGAGAGTTCTGATGGCCATTGCTGCCGTG
>chr1:58990178-58990378
CACAACTCATTTTCCAGTAAATGTACTGAACAAATAGCAACGATTCTAGAGCTTTGGTTTTTAGAGCAGCTCTTGTGAATTACTTCTAGATTTAAAATAT
>chr1:59917498-59917698
tggtggaggtgatcacgtcattgtggtctggaaacttaacctcactgccacagcaacagaaggtggctgctgtgctgtgttacagcagtgcagttatgct
>chr1:60753028-60753228
AATCTTAGGTGCCTATGTGCTTCTAAATGGCTGCAGGGTTGGGGAAGCCATACTGCCTTTGTTGACTCTTATTTTCCACCGTAAAGTTCAGGTCTAAAAC
>chr1:60767374-60767574
GGAATTTACTAGCTTCGTGGGAAGGACTTCTGGAAACTGCTTTGGCTTTCAGTGATCCCACAGGCACCACTTTAACACTTATGGTAAATATATATCAAGG
>chr1:60833837-60834037
TGAGATTTCTGTCATGAGTCAGAAACCTTCAAAGCCTTTTCATGATGTTGATAATGGCAAAGGTTGGTTATTTTGCTCATCAATGTCTTTATTACCCCAA
>chr1:60937058-60937258
ctttattctgctgggctagtggaaagaaaccttaatctcagtcctttcggggtttccccaggtctccaggactgtgtcatacttctgggtcttgtgcaat
>chr1:60939068-60939268
GAGATAAAAATTATAGTTACTCACATCTACTAAAAATGGAATCGGGCTTTTTTTGACTTGTGAAATGAGTCACAGAGTCATTCTAAGACAATTGTGAAGA
>chr1:61023012-61023212
AGGTGACATTTAAGTTTCATAAGTTCTTATGAATCACTCATGAGTAAATAATCTTCTCTCTTCCCCAAGCTTGTTTCCCCTTCTGACTGGACTGTGATTT
>chr1:61026785-61026985
TTTTCCTTCAGAAGATTTTCTGTTATAGGCCACATGGTCTCTGACTGAGTCAAGTTGCAGATTCTTAGTCATTCAGAAACTTTCAACTCAGCCAGACAAA
>chr1:62124356-62124556
ttgggttatgatttcctttctgagataatatctgtatatgacattggtgacattccaatgctggtctcattaaggagttggactatgttctgtatttctg
>chr1:62437496-62437696
aaagaataatttttattctcttgagtgattgttatctctgaagcttactgctctgtccactaacctaaccctagtcctggaagctcctagcctctatata
>chr1:64601512-64601712
TTATGTACTAGGAACTGGTTTCCTTGACTTTCTAGAATCAATGGCCAAGAGAGGCATATAATCCTTGAGGGGTTGAAGGTATCATGAAGTTGAGTCAGTA
>chr1:66755718-66755918
ATGATCCTCTTTCTCTTCCCAAATAGTCATACTTTGTTTTCAACCTATTTTTAATAAaaaaatttaaaaatctagattccaaatatgagagaaaacatga
>chr1:69461427-69461627
TTACCCTTTCTCCACATCACTGAATCCTAAGAAGAAAATGAGACGAGCCAAACCCAGATTATGGCTGAAGTTAAAACTGAGCATTAGTGAATTAAAGTGA
>chr1:69548997-69549197
ATGCCAGGTTTCACTCATGAAAAAGACACATCGGGGCTATCCTGCATACATGGAAAGATGTGCGTGTGTATGCGCGTGTGTGCAAGCTTGTGCATACATG
>chr1:78538294-78538494
GTAAGGCTCCAAGGTTGGTTCATAACAGTGGAAAATAAAAATACACTAGATGATTATAGCACAGGATTGAAGATGACTAAGACTTAAAAATCTTCTGAAT
>chr1:79605176-79605376
TTACCTAGTAACGTTCCAAAACACACTAGAAACAAAAACAGTAGATAGGCGCCCAGAACTGATGTCAGGATGGGAACAGCATATGCTGTAGACACCCCTA
>chr1:80321522-80321722
TAGCTCATGTTATCTCTCCACTCCACCTTCCAGAGAAAGAAATTCtagaagacagacgggaacagaaaactgcttgcaaccctacagtggtgactcaaag
>chr1:80322892-80323092
ATTTCTATAGAGCTCCTCAAAACTAAGACCACTGTTATTCTTACGCTGGATTTCTTGAATTGCATTTTTCAGAAGGTCCCAAATGCTGTTTACATATTTT
>chr1:80389526-80389726
gcttcctctgggtgttgtgggactggctttagagtttgcacccaaagtctgcttaaggcatcagcccagacaggaaggcctggtcaggcagagttcctgg
>chr1:80418826-80419026
cagttttggtggtcaagtcttgtggtctactgtctgagagctgcaggcccagggagggtggGCTGAGTTGTTTTCTGTTGGCCACACTCTGCGTCTCTTA
>chr1:80619222-80619422
taagccctcaataactgagtcatttctgcagcccTGAAAACATGCTTTAAATGGAAACTGACGCCCACTCCCTGTTCTTACTCCTCTAGAACATGTTTTA
>chr1:80764159-80764359
TCCTGCATTTTATCATAGATGTGGGATAGATTTGTCTTTCATGTTTCTTATTTCTGTAGTGGAAAGTCATCCCCCTCAACTTGTGATAACGATAGAGGCT
>chr1:84791445-84791645
GAGAAGGAAGAATATGAATCATCTGCAATGTAATAATGTAACTCCAATCCAATTTACTGGCTATAAAACCACAAGCTGTGTAACAGAGATACCACAAAAA
>chr1:84800110-84800310
AACCCCAGCACTTGAGTCATAATTTGAGGCTATTCTGTGCTGGACAGAAAAAACACCCCCTTTCTTCTCTACTCCCCTGCCCCCTTTCTTTCTCCCCCAC
>chr1:85662861-85663061
TCAGTAGGGTAGCACTGTTGTGTCTCTCAGTGGGCATTCTTACATGGCAGTCCATCAAATTGGTTACCGCCCACCTTGAGTGACGACTCAGCTGTGGGTG
>chr1:85794371-85794571
TCCCACGAACCTGGGAGGCTTCCTGGGCGAGGCGGTGCTAAACCGGGTCTAGAAGACTCGATTGGATTCGGGAGAAGGGGGTTGCAGTGGAGAAGGGCGT
>chr1:85795290-85795490
TTTTTCTTTATCAAAGTAAGATCTAgctgctgctgctgctgctgctgGTGGTGGTGGTGGTGAACGCTTTTAGCCTCTGCACTTTGGAGACGGAGGAGgg
>chr1:86064261-86064461
gtgagacctccatagccTTAGGTGGCGCTGCGAGCAATGCTTATACCTCCCCTAACACTCATTCTCTTAGCAATGGCGGGTGATGAGTGGGCCTCTCTTT
>chr1:87180956-87181156
gggatgatttgggctccaacaGGAAGTGACTCACGAAAGCTCACTCAGGAGTACAGTCAGCCTCACGGGCCTGTCTGAGTCACAGCTGAATGGCCTCTCA
>chr1:87406188-87406388
CCTTTTCCTTTCAGAAGAGTACTTCTGAAAAATGAGCAGGGCAGTCCTTTTCTGTTGGGAAAGTAGATTTGGTAAATAGTATGCTGGGGTGGATTTAGGA
>chr1:87435246-87435446
TTTGGAACAGTCATTTTAGGAATAGAAAGAACTTTCAAGTTGAGTCGTTTATTTTGGGGGTGAGGTTTATGAGAGCGGTATTAAGTCTTGAAAGTTAGAA
>chr1:90677773-90677973
tggggtgagcagcatccaccacacagctcctccctccatggttatgttctgccttatcacaggtccatagcaatggggcccacaaaacctctgaagccac
>chr1:91057854-91058054
AACCTGCTTAGAGTGAGATACTTGCTCTCAGGCAGAACCAAGCGCGTCAGGCCTTGGTACCACATTGGCTCCTCAAAAGGTAATGCTCAGAGAGGAACAG
>chr1:91086441-91086641
AAAGTGTGAGTGGGATGGAGGAGCTTGGCAGATGTGAAAGAAGCAGACACTTGCCTGATAAGAGCCTGGGAATGTCTGTCTGCTCTCTGCTTGATCCTTT
>chr1:91087286-91087486
GAGTGAACCAATGGGTTGCTTGTGTATATTGTCTTCCAGTTAGAACTGATCCAAAGGGAAAACACTTAAAATAGCCTGGACCTTCTTACCTTCTTTCTGA
>chr1:91095344-91095544
ATGTGGGAATGTTCATGGTTTCTGTGACTGGAAAGACTGAAGTCAGATTCGGATCCTTTTGTTGTGTGTGCACTTTCCAGATCTGTGGAAAATTTACACA
>chr1:91278442-91278642
CTACAGGTTTCAGAACCACAAGAAAAAGCCTCTCGGTCTTACTCATTCAACAGGGCTGTCTTGAGCCTTTCTGGGTGTGTGGAAGAGCTGCAGTGTGTAT
>chr3:115675226-115675426
GCTGTGGTACATGCTATGGGTTATGCCAGAGATGAGTAGAACACCTACTTGTGTGGTCAGGGGAAGGCCTTGGGGAAAGGGATGGGAGATCTGAAGTATG
>chr3:115715882-115716082
CTGAGTAGCAGATGGAGGCCTTTATGCCTTGTCTGTCTGTCCTTCTGTTAAAAAGTGGTTCCACCCAAGTCCCCTGTTCTCACTGCCTTCCCACCCTGAG
>chr3:115804172-115804372
GTCATCATGAGAGTGAGTTACCACAAAGCAAGTTTGCAGACTCAGAACCATAGCACCATCCAAGTGTCTCTTACCCAATGTGGCTCTTCAAATATGGAAT
>chr3:115952508-115952708
GATTATTTTCCCCTCCAAAACAAAACAAAAAACAGTAAGTGAGAGGTTTCAATTTGACAAATGAGAGTTATGAGTAAGATGTAACTTAAAATACGAAGTA
>chr3:116511946-116512146
CATTGATGCAGATTTTTATTCTCTCTAAGAAGAAAGAACCGTTGAATTTACTGAACATATATACAATGTATGCATTTATATACCACCTATTAAAGAAAGT
>chr3:116709796-116709996
ttgagtaaggtaacccagtcataaaagaacacacatgatgtgcactcactgataagtggatgttagccaaaagctcagaatacccaagatacaattcaca
>chr3:121548002-121548202
TGGCTCTTGTACCCTGCAGTATGATCTCTGTCCTCGTTGATTTGTGGTCTGGTTTGGAAGCTTCCGTTGGTGCCCACTCATCTCAGCAAGCTGGGACAGT
>chr3:121584774-121584974
ACACTCTAGGCACATCCTGGAGTGACTCATTACAATGGAAACAGTGGCCACTCAGGTGCTTGGAGTGCCCACATCTTCAGCTTTGAGTCTTCATAGTGAT
>chr15:59483608-59483808
ataatgactcctttaagtggagcaaggtgatatcctcttgtgatttgcatttgcatttctgtcgtggtattttcatatatttcttgctcattcctgtatc
>chr15:59524902-59525102
CATGCTGATGTTAGAAAAGTAGCTTTCTTATGGAAAGGTCTCATTACTGAAGCGTTCGGGGACCATCGTAGGTCTTCTCTGAAATAAATGTATAGTGAGG
>chr15:59543826-59544026
CACTTTAGATGTGACTCACAGTAGTAGCCTGTGGAAACTGGCAGACTCCTTGTTCTACAAGATGTTATTCTGAGCCAAGTAAACACCCCCAAAGTCAAGA
>chr3:122826471-122826671
AGTGTCACATGAGTCATGCTGACGAAAGGGAGGTAGCAACAGGAGAAGACCCACAGTGTGTCACAGGGTGTGACCCATATGTGTCAGCCCATACATGCAC
>chr3:126778060-126778260
TATGAATACTGCCCCAATCATTCGAAGGTCATGCATAATTCAACTCTAAGGCATCCCTTTTTTTTTTTCTGAATACCTAAGACTTTGTTTTTATGGGTCT
>chr15:60101621-60101821
acactggagaggatgggaaattcccaggtctcactttctgccctacacagtgttctaggccaagtgagaaatgctgtctcaagagcaaggtgacaccatc
>chr15:60111214-60111414
ACGACAAGACAAGGCCTCACATGGTGTCTCATCACAGACACATACTGTGGAATTCTCACTCATCTCATTCTCTCTGAAGCTCTCTCTCCACTGTGTGTGG
>chr15:60113293-60113493
cagtaatgaccaaccttgcaaaatatgcttactcaatagtggcaggaagattgagggagtaagcaacaacgttcccattggatttaaagcctggtccaca
>chr15:60188126-60188326
aatattgtcaaatccaaagacgttcacaggcagtatgttagatttgtatgagtaaacattggtaatgtgaatgttttaaacattgtactctgcatgagaa
>chr15:60739770-60739970
GAAAAGTGTGACTCAAAAGGGGATTATGTTTCATTTATGATTAAGAGCCTATGTATGTGGTTTAAGTGACAGAAAAAGAAAAACAAAGACTGAGTTGTGA
>chr15:61408839-61409039
TTCTCCTGTAGGCCATAATGGAGTTCTTTTGGGGCCTAATAACTGTAACCAAGTAGGTTATTTCTTTGATCTTGAGAATGCATTGCTTCCAAAATGCTCT
>chr15:61410723-61410923
ATTTATAAAAGATAGTGTAAGGTATTCAAACATTTTAAATTACAGAATTACTAGAAGAATGAATGAATTCAGGATTGGGTCACACACTGGCCACCGGGGA
>chr15:61440592-61440792
tttatttttgtgagttttaaaactagattgacctctgggactctctatgtatcccaagatggctttgaattctgggtgattatctggcctcagcctctca
>chr15:61441788-61441988
CATTGCCCCTCCACTTGTGTGTAAGGGACATGTCATGTGTACTTTGGTCAAGCCTCCAGAAGCTGCGGAAAACACAGGGATTCCCCAGCTACACACCCAC
>chr3:127887686-127887886
TAAAACAAGTTCAggggccaggaagatgactcaaaatgtagtaagcaaaggtgcttgccacacaaaccagcaatatgtgcacaacctcaggacccactct
>chr3:127932606-127932806
GCTTATGACTCACTTCTGAACTCATCTCTGTCATCCTTGGATCTTCATAAGAGTCTGGTGATGAGCGGAACTTGAACACAGATGACTGATATTCTAGTTG
>chr3:129562468-129562668
ttTGTAAAGAGGGTGAATAagatggtcttggtgacgcaagcctttaatcccagcacttaggaggcagagaccggcagatctctgagttaaagtagcagag
>chr3:129882440-129882640
aactcaggttatcgtgGCATAACCGTCATCATTACTCACCTGGGCCAGCTTCGCTTCCTTCCTCCCTGATCTCAAAGGAAAGGAAGTGAGACACGATTTT
>chr3:129904689-129904889
actgcgttgtgtacattgagcaactggatcaacacagagaggcctgtcagatagcgctCCCCAGAGTAGGGAAGGATGCAATGAAGGGTGGCTCAGAGGG
>chr15:61448666-61448866
gtctgcaagtatttttggttttcacagttctcggagagctgtgaactgctatgacaCATAAGACAGTTTTTCACTACAAAACTTACTATTCAGGACAAAA
>chr15:61548781-61548981
ATACATGaaatataataaatatattattaaatatttaaaaatCTTATAGAGAAGATCAAATCTGACACTCCAATATGCTAATTAGCAAAGATCACAAAAC
>chr15:61864585-61864785
GCCACCATGTCATTACCCAAGATGGAACCCTGAACATTCTTGCCTTGGGATGTAAATATTGCGTGGGGTCTGAGtcttcttgagggttctcaggactgcc
>chr15:62222990-62223190
GGTGAGGATGAGCCTTGATAACGCTGGTGCAAATGCCCTTTAGAGACAGCAGGAGGGTGAAAGTGCTTATTGTGTGTAGAGTAGAGGAGGTTGCTGTCAT
>chr3:131130310-131130510
CTATCCAACTGTAGTAAGTACGGATTCTGTGTTTCAAAAGAAGACCTTTCTTAACCTGGCTGGGACTCTGGAAACAGCAGACACCCCAGGAATGGTGGAA
>chr3:131208582-131208782
AGACTGCTTCTGTGTGACAGTCAATTGCCTGTGTGGTTCTTCACTTCCTGTGCAGATCCCCTCCGAGGCCTCTTCCCCTCCCCAGAGTGGTTTTCTGGCG
>chr3:131618242-131618442
AGAGCTCGTGTGCCAGGATTATTTCCTGTTCTGTGAGATTACTCTATATCCCAAAGAACCCTGGCTTCTAACAAGAGGTCCCCTGCAGCCAGCATGGAGG
>chr3:132787594-132787794
atcatcttcatatgttggaatttcatacttttatggtcacattgaaatatgtcattgattgtttgaacctatacttacccttctgtatatgtaatagaga
>chr3:133098828-133099028
AGGCTACAGGTAATACGTGATGTGTATTTTTGGGGTAACTTGTGGAAATGGTAGTTAAAGTTCAGCAACTAATAAAGAATGCACTAAAAGATGTTCAGTG
>chr3:133411952-133412152
ACATCCTGAGATGATGGGCTTAGATGTTATGGAAAGTGGCTCCTGGGACAAGAGGAGCTCATCGCTATTGCTACAGGGCTCGTTCCATCTTAGTGAACTA
>chr15:62388312-62388512
GAGAAAAAAAAAAAGATTTGCCATCTAGATACAGTGGAGAGATGACTCCACTTAGCCTGAGCAGTGTTGAGTGACTGTGTTTGGCTGAGTAATCCCTCTT
>chr15:62455916-62456116
GGCCACAATACATGCTGAGGCATGGGACTATCAGTATTACACTCACATATGTTGGTCCCCTTTGCTGGCTGTAAGTCATCTCTATATTGTAAGCACACTG
>chr15:62481975-62482175
TAAAATGTGTACTTCTGGAAAAGGATGGTGACTAAGCTGTGTGTGCTGTATGCAAGCTGTGAAGCTCAGTACAAACAGTAGGGCATCATGGAATTAATAT
>chr3:133497196-133497396
ACTGCAGATGGTGCTCAAAATTTGGAGGGCTTTTTGTTTTTGTTTTTTGGATTACTGGTCTTGTACAATGGTATGTATTTTCCAGCTCTAAATGTAAAAA
>chr3:133510439-133510639
GAGACTGAAGAACTCGGCATGAGATAATCTGCTGTATCTGTGTTGGTTTTAAAATTTTGTGTCAGACTCCCTCCCCCTTCCCCCCACATCCTGTGTCAGT
>chr3:133711722-133711922
AATATGAGTCTTACTGTGCTTCTTTCTAAGGTTTAACATTTGATCTTGGAAGAAATTTCTACACAACAGGTTTCAAGATGAGGCAGAACATCATAGTGAG
>chr15:62483687-62483887
TTACTGGATTTAGTCAGAACAGAGAGCAGCTATAAATACCTCTGGGGACTCTCCACAGACTGATGACTGTTTCATAAAACATCCTTTTTGTTCTGTCAGT
>chr15:62735176-62735376
TACTTAATTTGACTGGAAATTGTCAAGTCAAGTCGCTGAGAACAGAGTGAATCAAGATAAAGACAGGCTGGATTCAATAGGCGAGAGTCTTGTTCAATAG
>chr15:62810336-62810536
GGATAAAGTGTGGTGTCAGACTTCATCAGTGCAAAGTCCCTTTTTCTCTGATTGTGTTCATTAAATTATCTGTTAGAAAACAATGCTGAAGTTGGAATGA
>chr15:62837130-62837330
GAAATGAAGAATCCACTACCTTTTACAGGAACCTTGAACAGCAAAGTTGGATAGTCTGACTCTGCCTATGTCCCATGGGCATCACTTTCTAGTAGACTTC
>chr3:135298534-135298734
ACCTGACCTTTGTGGCACTGGCCATCAGGGGAAAAAAAAAGGCAGAAGATCTAGAATATGTGGTTGTTTTCACAGCTAGAACTTTCATAGGACTTGGAAA
>chr3:135486334-135486534
aCCCAGAACCATGAGTATACTAAGCACACATTGTACCACCACCGAACTACACCCCAATCCTAAAGCCTGAATACCGTGCTGACATTTTTTTTTTAAATGA
>chr3:135689082-135689282
TGGAAGTCTGCGAGTCGTGAAGACAGCCCACAGAAATACTAGCTTCTCCACTCAGCCTCGATTCACCGGAAGGACCATGAAAAGGAACAGCACCAGTGAA
>chr3:135730896-135731096
TGGCTTTACTCATTCAGTGTTCAGTGGGGACACGCCCAGCTGTCAATCACCATTACTACTGCTATCACTCTTCAGCGCTTTACCTCGTTCTGTAATGGAA
>chr3:136404598-136404798
TTAACACAGAGCGTGCGTGCAGTTTTCCTGAACTCTTGGCTCTGCTTTTTCTTCTGTGTCACCACATTTCTGGCTCCACTCTGGTGTGCACCAACTCACC
>chr15:63948656-63948856
TTAAGTGTTGTCAGTATCTGATTTCATAGTAAAAGTCACAGTCATTTACTTACAGAAACATTAAGATTTAGAATGATAGCAGGAAGTTTAGTCCACACCT
>chr15:66498793-66498993
gtacaactcaagactccctgactgtgtatggtatcagtgggctaggccttcccacatcaaacattaaacaagaaaataccctcacagacttgcctgtaga
>chr15:66540926-66541126
CTCTGCTGGATGTGAGACATCATGAAAATGTCATTAATCTGCTGCTGACAAGCGAGAGTCATCAGCACACTGGTGAGCTTCTTTCACTCCTCATGCTAGG
>chr3:136799023-136799223
AGCCCTAGTTTCCGTATTATCAGATGGGGTTCTGCATTATCTCCTGCTCATGCTACAAGGATGTGATTGTACTTCCCTTTCTTCCGCACTGAAACCCTAG
>chr3:137950634-137950834
CTAGAAGAAAGCTGAAGTCTTTGTTTTTCCTCTACTGCAATGGCTTCTTGCTAGTTTTCTTGGGGGAGGGGGGACtgctaaagaccattcagggtcttgg
>chr3:138420520-138420720
TAGAAACTATAACTACATCTTAGGTGCTACCTAACATGTGGCCTTTCTTTGTAGGTGACAAAGTAATCCCATTCTTTGCACCACAGTGCAAAAGGTGCAA
>chr3:138542140-138542340
TAAAAGTTGTGTGATCTTCCCTAAAATGAAAGAGAAAGCCTCAGTTCTTTGTGGGATGGAGGTAGTAGTCACCAATCAGGGGCTTGGAGGGCAATATTCA
>chr3:138686683-138686883
TTAAGAAACTAAACAAggctaagggtgacacttagtgacagagcacttgcctagcctacgcgaggccctagCACCACAGGGGAAGCAGTTATGAGTCAGC
>chr15:66700051-66700251
CAGAGAGGGCATCTCATACATGCCAGCCACGGGGTTCTCAGATTTGACTATGCAGTGTCCTTAGCTACCTGGATGAACACCATCGAGTTGGTGTGTGGAT
>chr15:66728995-66729195
TTCTACAGCCAGCTCAATCTGCTCCTCAACGCAGCGGCTGCTGCCTCCACCCTTTCACTATTGCTCAGACACTAGAAAAACCCACTTCTCCTTTTGTAGT
>chr15:66798551-66798751
GCTGCATTATTTCAACTTCTGCTTTCATCCTGTTTTGACTCATATCCAAACACATTGCCTCTGAAAGGTCACCTTTAGGCCTGACTTTCAGTAAGTTTAT
>chr15:66807479-66807679
CCAGGGTAACCATCACAGTTAAGGGTCTGCACTGGGCACTGCCTCACACTGGACAATGACTCTAAGCTGTTGGCTGAGTGTTGGGTGATGACTGTCCCAT
>chr3:138757089-138757289
CCACGGTCTCCCTTAACCCTGGCAGAAAAGGCATCACAGTTCATGCAAGGCTGGAGGCATAAAGAACCTTGCTCCTGGGTTGCCATGTAGAAGGTGTGCC
>chr3:144605260-144605460
CTATATTCTCAGTTGTGtctgagagggtctcattacatagtgctagctggtctggaactcagacagattctgcctcgtcctcccgcgtgctgggattaaa
>chr3:144618014-144618214
gaggaagttgtcagtcccctggaactggagctacacatggttgtgagccactgtgtgggtgcctggaattgaacttgggtcatctggaagaacagccggt
>chr3:144716370-144716570
CAGGTAAGAACAATAATTCTCGTGATGAATAACTTGAGGACTGGAATGATTAACACTATGGCTAAAGTGTCAAGTACTGGGATTGAATAATTACTTGTTT
>chr15:66810374-66810574
ggatgggtagagggatgggtggaagggagggagggagggaggaaggaaggaaggaaggaaggaaggaaggaaggaaggaagatgggtgaatgcatagatg
>chr15:66818962-66819162
cattttacacagttcctcatgctgtggtggcccccaaccataaaattatttttgttgatatctcataactgtaatcttgttactgttatgaatcataatg
>chr15:66822910-66823110
AGCTACCACTCTGTTCCACAGTAAATCGGTACCATCTGACAGGCAAAGGACACTGAGCAATAGCAAGCCACACCTTAATGCTACCCACCCAAGTTCCATA
>chr15:66973606-66973806
GAGGTGCTCAGAGCCCATGGCCAGTTGTCACTCAAAGAATAGCTCCTGCCTTACACATGCTTCGTAGCTCTTGCTTTCTGCCAAGACTGCCACCCTGTCA
>chr15:67281830-67282030
ACCATCTTGTCACCATAAGGACAAATTCTGCATAAATGATTGAAAAACATCACGTGGGTTCAGCTAAGCAATGGCAGGAGGGATGAGTCAAACCTAGCTC
>chr3:146705656-146705856
aacattatgactttcaccacctggacatctctgggtctcatacccatcccaactctgtcatcttttccatctgactttccaacagccttcttcacagagc
>chr3:149339267-149339467
TAACCTTGGCCTTGGTAATGACGTGACTTGTTGAATGACATGGTCTGTAATGAAATTACCCTAAGTGGTTTGAGAATTAATTAAGTGGTTTCATTTTACA
>chr3:152212132-152212332
ATGCCTCACTGAAAGATGGGTGACATTCATATAGTGCAGTGAGGAGTGGGAGTCTGGCCAGCATAGACAAGAAGCTGCTGCTTGCTCTACAAAGATCGAG
>chr3:152257575-152257775
ttctctccccagtgctgggtttgcagatgtctgtgcgctcaactttttatgtgggtgctagggatcgaaactcaagccttcacatttgttcagcaaatga
>chr15:67413802-67414002
GAGGGAATGGAATGGTGACCTCTGAATCAGCTTTCTTAGAAACAGACTCTGCTCAGGAGTCCACCATGTGGGGCATTTATTTGGGGATATCACTGGGACC
>chr15:73149012-73149212
GATCCCTCTTCTGAGACACCAGAGACCTATTTTTATCACTCCCGGGGAGCCCCAAGTGCACACTGCCAAACAAGCAGGAGGTTCAGACCCAAAGCCCTGG
>chr15:73155488-73155688
GCTAAATATATGTTGACCTTATTTCAGCAAGTGATAGAACGTGCTATGTGAGCGCAGGGTACACACAGAGGCTTAGGGTCAGCTGTGACAGTGACACCCC
>chr15:73156224-73156424
GACTGTTACTCCACAGAGTCAGCATCTTCTCAGGTGAGGTGGGGCACATACACTTATCGAGGTTTCAGCACGTCTACACCCACTTATCAAACTCATTTCA
>chr15:73249234-73249434
atgtagcctaagacaagtcacatgacttctaagcttcaagctctccaATGAGGGGCAAGAATGTTCATCCTTAGGATGATATGTGCAATCCAAGTAAGCA
>chr15:73265077-73265277
CTGGGTGTTTCTCCCACTGAGCTAAACAGTCTTATCACTGAACCATTCATTCAGGTAGGTAGATGCTTGTATGGAGTTTTATCATGAAGACCCCAATTTC
>chr3:152406202-152406402
AAAACGACAACATATGAGTTTAGGTAAATGTGTGAGTGACCTGAAAACTCTAACTTTGTTAGGTGAggggtggtgctgcatgcctttggtttgcattcag
>chr3:152887044-152887244
CCAAACAGGCCTTAGGTAagaaaagtttatatggccctagatggtatatggatatatgtatacaaattaatcatctactgatgataaatcctaaagaagt
>chr3:159831454-159831654
GGCTAACTTCCCATGAATTAGATAGTAGAATCTGATTGAGATAACTGATACAGTCATAAATAAAGGATGACTGAGTTATGTAGCTTGAGTCATTGGAGTG
>chr4:3892994-3893194
TAGGTTTTTGTGACTCAATATGATAATTTTTTATGTCGTGGAATTTTCAGTATTGATCACTACTGAACCACTGAACTCTGTGCACTTGTGATTCATGGCA
>chr4:4439638-4439838
tAAAACATGCAATTTTAAATTACATAGTTTCTGGGCCTCAACTTCCTTATAGACTAGAAAGGGTTAAGTGAGATGTTATCAGAGAGtatcactttgacac
>chr4:6671039-6671239
AAGAAATAGAGGCTCTAGAAGATGAAGTTAGTCATGAATGGATTGTGTGACTCATTAGTAGAGTGTGCATACATCTGAGTTGTTCAAAATAATCTTAGTT
>chr15:73268386-73268586
TCTGTCTGATTACATAGGGCAGGAAGCTAGTCATTATCCTGACTCATCTGTAGCTTATGGACTCCATCAGGTTGTAACTGTTGCCATAGTTACCTCTGTA
>chr15:73459759-73459959
CACTGACATCTTGCTGTGAGAGATGAGTCAACCAGTCTTGCTGGCCAGCACTGCCCTAAGGGCCTTGCCCTAGCACTCAGTTCCTCCACTGCAGAAACCC
>chr15:74989496-74989696
ACTTGGCTTTTGTCTCTGTGGAGTTGAGTAGGTCCAAGCCTGATTTGGGTCATGAACATCCCCACTCCTGCAGTGCTCTAGGAGAGCTGTTCAGGGGTAT
>chr15:74999821-75000021
TTTCCTCACTACCAAGAGTCATAAAGCACAGGTTTCATTTTAACTAAGTGTACTTCCTCCCAATGCCACTTGCCCCTCCCCCATGCGCTGTGGTCTTGGG
>chr15:76196082-76196282
TCATACCTCCTGCACCAAACAGGCATTGTGCCCTACCCAGTAGTCCCTACAACTGCTAGGCTTTTGTAGCAGGCCCTGCTGAAGGACCTCCTGGGTTTGG
>chr1:92042368-92042568
CTCACTCACGAGAGCTAAAACAAACAGCAGTTCACACTGAGGACACGCTGAAATGAAGTCGCCACTCTGTAACTATGAGCACAAGACAAAGCTAGAAAAA
>chr1:92807043-92807243
ATACTAggctggggatgtagctaagttaatcaagtgcttgctgagagtggaagaagtcctaggttctagccccagcacatcatacactggatatgatagc
>chr1:93530244-93530444
gcctgtctgtctgtctgtctgGTTTTGACTTGGttttgagtcacagttttagtctgtagcccaggttggcatagaactcactgcatgtacagtctaggct
>chr1:95165262-95165462
AAAGCAAATGAACTATTATAAACCCTACTTCACAATACTACTTCACAATACTTTTTATATCTAAAAATTACTCCAGAATGAACTCAAAAATCTAATTCTG
>chr1:95569188-95569388
CTCTAGTGGAATTAGACATGAGTCAACTATTATTCACGCAGCTGTTACAGTAGTGGGTGTTAAAGGGAGAGTGATATAAAATGAAAGACTGGGGATTTAA
>chr1:95747314-95747514
AATTCAGAGAAGAAtgtatcaattttcagccaagcagccaaatgtcacccgtggtgttttaataagagtttctctaattccggaaactgattagacaggt
>chr1:97577121-97577321
ATTTGAGTCTTGAAACAGTGATTCAGTATTTTTTATAATCTTGTGGCTGAGCTGTAGCAGTTATCTACTCTTAGTCAGGTAATTGGCTTTGGTGAGTAAC
>chr1:98035693-98035893
GAAGCTGAAACAAAAGTCAGAATCCTCTTTCCAGTCTCTCCTGGAAACAATTCCCGTAGCATGAGTTTGAATACAGCCAGCCTCAAAAACTGTAGAGTGT
>chr1:105668522-105668722
tatgagtaatatagaaataactgtgactgggcaaggatctctatggtgtgttgacaatatttcaggtttatatacccacaagtggcacagctgggtcata
>chr1:105700926-105701126
gccagggctatacagagaaaccttctctctaaCTTCATGTAGTTGGGGGGTCAGGGGGAAGATGCTATAGTACATGTGACTATAATCTCATGCCTATGGA
>chr1:106323190-106323390
GGAAGACAGGGGTTGTCCATGTAAAGGATAAAGGTAGCCGGTGCAAAGTGCTGTGGGTGAAACTGAGATTTCTAGCACTGGGTTTGAGGTTTGCCAGATG
>chr1:125433209-125433409
AAGTATGACTTTCTAAGTTGTTATCTTGAATAGCCAAACAAACATGGGGGTAAACACACACACGCGCGCGCGCGCTTCAGAAGCAAAATAAAGAAAAATT
>chr1:125468048-125468248
TCACTTCTTGACCTATGTTGCATGCTGACTGACAAATTATTTACCCCTTTTCTGTAGCCTGTTACTAACCTATCTGCTTTCCTTTCTGTTTCTTTTTCAC
>chr1:125473430-125473630
CTGCTTTCCTGTGCACACCTCTGATCTCGGCTTTCTGGTGGTTTCTGCTCACTCATGTCCATTAGTACTTACCTCTTCCTAACCCCAAACTGCACACTAT
>chr1:125476603-125476803
AACTGTCTTTGGctttctctctctctctctctctctctctctctctctctctctctctctctcacacacacacacacacacacacacactcacactcaca
>chr1:125501499-125501699
ttacatatatgatattgacaatatgaatcataagaatagcaaaactacagttatgatgtagcaacaagataactttatgactgggagcgcaccacaacat
>chr1:127303784-127303984
tcagaaacctaaagcagccagtcacagtcccacccacagttaggggcagagagcaatggatgccagctcatttcctccattttatacagttgaggtttca
>chr1:127732704-127732904
ttttttacaacacccattaagtaaccagcacatgagatcatgacccacagtttaagGGTGGAGAGACTTCTAGATGACTCTCCCCACCTTTACTTTCCTT
>chr1:128117794-128117994
cctgagatgggcatctagactttagagcaagcctgggttacattcataacaagacactCTTCACAGAGCAGGGGGAGGTGAAAACACATACATGCAAACT
>chr1:128124432-128124632
AGAATGTTGTGAGGAGGACAGTAGATTATGAAACCGAAAGACTAGTAGAAGAAGCAGTGCTTTGGAGCCAGTGCCTAGAGAAGAGATGTGACTCATCTCT
>chr1:130795464-130795664
ttggctattgctgctttcagttttactcagagacgcttctttttaaaagcagcaatagttgactcagagatgcatagttagtcaaagtgctaagaataag
>chr1:131038176-131038376
AACAGGAGAGGAGTCAGGGGCTTCCCCTCTTTGGTTCCTCCTTCTTAGCAGCTGACTCACCTCTGACTCACCCAGGAGCCCCAAATATTTGAAGGAGTTC
>chr1:131126048-131126248
AATGACTGTGCTGTGCGTCACACTCCCAGCTGCCAAGTCTAGACCGAAATGTATCCATTCACCTTTTCTGTATCGCTTTCCCAGTGGATGGGCCTTTTAC
>chr1:131703515-131703715
AAGATATGTGGTAATTTCCCCTCAAAATAACTAATGAGACATCACACTCTGGTATGAGTCACCCCTTAAAGTAATTCAGAAACATACTTAGTCGCCCCAA
>chr1:133011935-133012135
AAGGTTCTCTATACCAAATGCAAACTGTTTGAGTACATAACATCTGAAAAATATATTCCACTTAAAAAATTCAATGTGCTAGTTTAAAAAGGAAAAAAGC
>chr1:133815878-133816078
GTATATCGGCTGCTTCTCTGGCCACCCCATCTCCTGGGCTTTGTGGGAAACATGATGCCCTGGTTGTATACTATCTTTGAAGGAACACAGGCCCCACAGA
>chr1:134065342-134065542
GTCAGGGGCTGGAACTCTGTGCTGAGATGAAGCAATCAATCCATCCAGCTGGTTGGTCTGTATTGGACTAGGAGTTTTCTGACTGGAATGAGTCAAAGGG
>chr1:136609138-136609338
CTGGGGTCCTGAAATATTCTCAAGGGCACCCCAGTGAGCCATGGATTTTCATTTTACCACATCCCAACTGTGCCATATGCCTTTAACATGTGGGCCATTG
>chr1:136898288-136898488
agagtcattttgaaaaaaggagcctccgttgagaaagtgtacacactagatgcataactgtgggcaagccagtggcacactttcttgattgatggctgat
>chr1:137913584-137913784
tacatatatatgattcacttatatacttttatacacatatttacttatatatgcatatgtacttatatatacttacacacacacacacatCTAGTAACGA
>chr1:137921178-137921378
GACTCAGGGTGACTCTCTGCCTCCTGAGTTCGATATTCACTTCATTCTTTTTTGTAACCTCCTCCTCTGGAAACTCAATGTGCTGTGCACCATTTACATC
>chr1:138039250-138039450
AGTGCTAGAGCTCTTTGTTAGGACTTAACAGTAACAGGAAGAGTGACTCAGTATCCTGCCTTGAAGGATGGAGAAGCTGAGTCTGCTTTGAAACTTCCTC
>chr1:138166162-138166362
TTCATCTGCTATGCTCTGGGCTGACTGTGGAAAGAGGTGCTGATGCCTGTACTTCCTGGAGCACCGTGTGTTCTCTATGTTCAAAGTACTTAGCAAAGGT
>chr1:138175255-138175455
AGATTCGGTTTTACTAACTTCTCCAAAAATACTGTAAAGGGTCCTCTTTGCAGGAAGTTAAAAAAAAAAAAAAAAAGGTCGTTCAAAGTCAGTGCAATGG
>chr1:138248791-138248991
ctctagcacgggcaacagtacagaaaagctggtcacctggaacactctgcatagcctacagacagctcactaggttagcgtgtcctttccatttgactga
>chr1:138301234-138301434
TCATGCTGactggagcattggcgatctaaaagtaaccatatacccaaagaaaaatgattctctcttccctagtagtcacctgctgtcaatagcaacttgg
>chr1:138537116-138537316
AATTCATCTTCAAAAAAAGAATCATTCCTGTAACTTAGTAGAAACATCTCTAAAAACACATGTATTACACTGTTATGAAATCACACATAAAATGTagtaa
>chr1:138549291-138549491
TTTACACATATGTGATACTCCCGCTATACACTCAGTTTTCAAAAGTAAAGACCAAATCCAAGTTCTTAGTTTACCACCAGATAACAGGAAGATAGACAGG
>chr1:138614670-138614870
TGAAAGTTCCATGAATAGAGAAACAGAGGAAATGAAACCACCACTCGCTGAACCGACTCTTCTGCACTTACAAAGATGTTCTCATTTACAAGTCAAAGCA
>chr4:6887064-6887264
TTTACTTCTGTGTGGCAATGTCAGATCAATAATCAGACAATAACCAGACACACGTTAAAGAGTTCCAGACCACACAGCAAAGAAAACGTTTTTGTCACAC
>chr4:6924870-6925070
CCAAATCCTCTCTGTACACAGCTATTTCCTTGAGCTGATATTGGCTGAACACTTAGAAACCACAGAATTATGTTGAGAGGTTAACACTCATTCCACGATA
>chr4:6940902-6941102
TGTCTCTCTAAATAATCAGAGAGCATCACTGTTGATAAACGCAACCAAAGCAATTGGTACTGACTGCTGTGGTAGAGGCATTTGATAAAAAAGAACTCAT
>chr4:6970390-6970590
GACATACTTTAGTAGGTATCTGCTCATCTAGACTGTGGAAGTTTACCTCTGACTAACCTCAAATCAAAGCTGAAAGTGACAAGTGACTCGTACAGACAGG
>chr4:7911980-7912180
CCAATGCAACATGTTCGGTAGCTTGACTTACTTTATACAAGCAAGTCAAaagctttctcttatagctcaggctatgtttaacctcaagatcctcagcctc
>chr15:77828222-77828422
GCTCTCTTGCTGTCTACCTATGGCTTGTTTATTAGGTTCTTGGAGTCTCAACATGTCCTGCCATAAAATGAGAACACTAACCGGACTCCAGCCGCACTAA
>chr15:78450200-78450400
GCCACAGGGACTTTTAGCAAATGACTCAGCCTCTGGGCCTCAGGCTTCCCACAAGCTGTGAGGCTCGTTCAACtgtgagtccctggaattcatacttgaa
>chr15:78493442-78493642
GGTAGCTTCAAGCAGTCATGGTGGTTGCAGCTTCCTTCGGCAAGAGGGAAACTGAATCTCTGGGAGACTAAGAAAACCACTCCAAAACCACACAGCACAA
>chr15:78495200-78495400
TACAGGGACCTAGCTATGCACAGAACCTGAGGGGGCAGGCCCTTCTTTGCCTACTCTTCCCCGCTACATCTCACACATGCCACCCTAACACCATCGACTT
>chr15:78610793-78610993
GGCTATGTAGAATGGAAGGCATTTTCACCATCTCATCAGTTTGCCActgtgtcacctggagtcactgtgtgactcaacttcctgtgcctcagtgtctggt
>chr15:79003014-79003214
agacaaccctgtgaaaggtcatccaacgccccccaaaggggtcacggcccacaggttgagaaccacACTGACATGCACCTTGCTTCTGTGCCCAGAGgct
>chr4:8839649-8839849
GCCTTTGTCTCCTGACTCAGAGGATATCAACTAGTGATCACCTGATGTGTGATATGAGAGGAAACCCTTTAGAGTGTTGGTATCGTTCCAAACTGCACCT
>chr4:8853918-8854118
CTCTGAGATCTAACGAGTCATCTCTCTTTTTGTTGTTGTTGGAAAGTTGTCTGTGTTATGAGAGATGTTTCAGACTCTTTATTTCCACTTCCTCAGGCAA
>chr4:8895037-8895237
GCAGAGCTGACTCGCATGCACACTTCCATATCTGTGAGACCCTGCCCatgcctggagctgtggatagcgccaaaccctatgagttaatgtccttttcctt
>chr4:8903128-8903328
CAAAGCCGTGCTTACTGAAAGAAGGGTCTTTGTAGAAAATGGACTGTGTTTCTTTAAACTCTAGGGTGGATGACTGGATGGAAAGTCTAGAAACCAATCA
>chr4:8906874-8907074
AAAGCAACATTGATTAGTCAGAATGCAGTCCTCACTGGAAAACCACCTTTGGAGGGCCAGGAAATGACCATTTTCAGCCTCCTGTGGTTTATGAAGGATA
>chr4:8936143-8936343
CTATTCTGTCAGAGAATGATGTCAGAAAATGATGGCATGCTGTACTATGAAGCCCTGGGGTTAGCTGACCTGGAAAGACAGTGTTCCTGGGTTTTGCTCC
>chr4:9068064-9068264
cacactcacacagttagAACCAGAGGTCTTAAAATCCTTACTACACAAATAAGACAAAGGCTTTCCGCTGTTCACCCCAGTAAAGCACAGGAAGACATAC
>chr15:80654100-80654300
ATGACTTTCTCCCGCTTTGTCTTTACTGTTTTTGCTTTTTAGActaaaatgatgataaattagttctgcgactgttctgttcagcacggtggccactcac
>chr15:80706416-80706616
tcatgagcaagagctcactcgttttgagtcagactgcctagtttcagctgctccctgtggtaacctggaacaaattggctaacctctatttttctatctg
>chr15:80740044-80740244
AGGGACATCCTCTTGCTCATtgttacagttagggttcctgttactatgatgactaccatggccaaaagcagctgtgagaagaaaggctttatctcatctt
>chr15:80800898-80801098
AACTCAGCTTGCCATGTTTTGCCTTCTGCTGCTTTTTGTGGACTGTAAACACGTGAATGGCAGGTTTATTCCCTCTTGCAGAGAGGAGCCAGAGCAGTGC
>chr15:80812586-80812786
AATTACAGGTGAACTCAAGATGTATCACAGTTAACTATGTGCTTGGTCGTTTTATTAGCCTCACTCACAGGAATAAACCTTTTTTCAAGTTCTAGGACTC
>chr15:80828358-80828558
TGTACACTTTGTCTGACCATATGAGGTACTAAGTTTCATTAtctgtttcagctcacagttccaggttgcagtcagttcatcattgtggagagggaagcca
>chr4:9132806-9133006
TCCTCTAccacgttggaagcaagacagccccttgccaaatgctggcacatttacattggaattctagcttctataacttcaagaaatgattttttcctgt
>chr4:9605463-9605663
CTGAGTCATACTGACTGATTTTTGTAGATACTTTCATagaagttgccccttatctcgagttctgctttttgcagtttcacttctctgaagctaaccataa
>chr4:11065148-11065348
AGGTCTAAGAATTCAACAGCAATGCCTACCATGGGAATTGTCAAACTGTATGATCATCACTTCTTGGACACACATCCAAGCACCAGGGCACGTAAATATA
>chr4:11148216-11148416
GACTCACAGGTTATGTGACACGACCAAGTCATTTAACACCTCTTGATGCCATCCCTTCTCAGGTAGGCCTTGCTACTATTACCCCATCTGTTCTCCAGCC
>chr4:11734227-11734427
CATCATTAGGCACAGGAAATGCGTGGGATCCATGGAGCCTCAGGAGGAACCTTTTAAGGTAGCCAGCAGCTGGGGAGCAGCTACAGCAGAGTCAACAGCC
>chr15:81301070-81301270
ATAAAATGGTTAAAAACAAAACAAAGTGGCAAGTTAGGACATCTTAGAGCAAGGCAGGGGGCTGGGAGATCTGTGGCTAGTCTTCCAATCAATGTGTGTT
>chr15:81669418-81669618
tccgatatatgacctctttgaaagggtcgcatattcaatcaaaggggttgagactcacTTCCTTAAGGTCAGACTTTACGCAGCTGTGCCTCCACTTGGC
>chr15:81886822-81887022
CTCAAACTACTCAGAGCTTGACAGAGTCTCTCCTGGTTTTCACAGTGGCTCTGAAGCGATGAGTGCCCAGCTTCAGTCATCTTAAAACTGCTTGCACAAT
>chr15:83269080-83269280
agtcagacaagAAGAAGAGTTGaggaaacatgaggctgaccaagacagagaccagagtcagaatcagagatgtgcagtgagaaaaaaagataaaCCAGGG
>chr15:83448086-83448286
GAAAAGCCAGTGTGTGGCCAAAGCCCTGCAGCCAAGAAAGGGATACTACACCGTCCACAAGAAGAGACTATGCAAGTCTGTAAACAGCAAACAGGTGTAC
>chr4:11769210-11769410
GGTGGTGGGCTCATTTTCTTCTTGTCTGAGGTGACTTGCCTTCCTTTCTGTAGATGGAAGCTGTCTTTCTGCCACCAACACCCTTCTCAGCTCTGGCCGT
>chr4:12135596-12135796
gattctgactctggtttctgtctttgtcagcctcatgttttcttaactcttcttcttgtctgactcttatttactggttcttcttctaaatatttctcat
>chr4:16168393-16168593
CATCAGGAAAAAACCATGGacagattaagaaaagtggccttcatagtgatagtgtgaatttccagaagtgacagtttgtgagctgcagggttgggatgtt
>chr15:84743402-84743602
AGAAATAAGTCAGTGGAGGAAGAGGAAAAAACAGACTCATTCAATCTCAGAATGACAAGAGCAGACCCTGCTGGTCTGAGACATTGGTGTCCCCATGACT
>chr15:85658002-85658202
ACTTCATTCTCCATGTGAATTATATCTTTGTGATATAACATAGTCCTGTGATTCTGAACGCATCATGGATACATTGTAAACAATTTAGAGGTTACAGAAA
>chr15:85987246-85987446
ggggtcacatatcagatatcctatgtgtcagatatttacattacgattcataacagtagcaaaattgcagttatgaaggagcaatgagggctggcaagat
>chr15:96276820-96277020
CTGTCAGTGGGAAGACTAACCAGCGCAGCGGGCTCCTAATCCTGGACACCCCGGCATGGAGAGCCCACCCCATGTTTTCCACGTGACCAACTAGGCTTCC
>chr4:19738039-19738239
GTTTACAGTTAGGGAAATGTCACTTGTGGGCTCATGCATCACTTATATCTTGAAATAAGTGTTTCTTGTACATGAGTAACTTAAAGATCTTTAGTTGACT
>chr4:19848510-19848710
cctactccaatcaggtcctacctcttggagtgccactctctaatggctaagcatccaaatgtatgtgcctatgaaagtcatccctaaccaaaccaccaca
>chr4:19850910-19851110
ctttcaacgactcatcagcattggagagaatgccattcaaactccacaactttacacacattcttcattttacctagatgttgatttctatttttattcc
>chr4:20033078-20033278
ccttctaaccctctagtttcacttcgtggtgactaagcattcgaagatacaagcctatggggaccattttcattcacactactacaAATATTACACAGAT
>chr4:32126911-32127111
TTTGGAGGATTAGTACAGAGGAGGCAAAGTGAAACTACAAAGGTGTGAAGAGAGAAAAACCACACTGAGGAGTGAGCATGGGCAACGCCTGCCACCGAAA
>chr4:32261749-32261949
GGGGTTTAGGCACGCAGGCTCTTATCCCACTCTTCAGTTGTAAACCCAACATTTCTTGTTCCTAACAGCTTAGTCATTTACCTCAAATGGCTAGTCATCT
>chr15:96277439-96277639
ctgtacctcaggttcccaaggccatttccatacctccaaatgacaccacctctagtttatcagcttgtgaactggggggagggacagacacacaaacatt
>chr15:97356046-97356246
ggaaataactttactgttggggggagggggtcaccacaacatgaagaactatattaaagggtcacagcgacaggaaggttgagaaccacAGGGCTAGCTc
>chr15:98066644-98066844
GTTTCAATATCAAGTAGCAAACTGTACAGTTACGTTCATACGAAAGATGCGTTCGTGACTCACAGGCGTAACGGAAAATGTGTGGTGGGTTTCGCTACAC
>chr15:98927863-98928063
caccaccactgctcagcACCTCTGCCTTCCTCATTCAAACTCTTCCTCTGAACACTGGAACACAGCATCCACAAGCTGTCAGTTGAGAGTGGCAGAGGGG
>chr15:98986286-98986486
accatgtggttgctgggatttgaaatcaggtcctctggaagagcagtcagtgctctcaaccgctgagccatctctccagccccGCAGCCTGAGTTTCTAA
>chr15:100081217-100081417
GGAGGGAGTTGGGGGACTGCTAAATTTGTGACGCTGGACTCATGCTGTGTGGGAATAGATTTGTGACATTTGACTCAGCAACCATTTCCCCAGAGCACCA
>chr15:100242644-100242844
tccaagacagccaggctacatagtgataccctgtGGTGGGAGGTAGTAGGGAGGGGCTGGAACATCCTTCGATACCTGAGTCGTGAATGTGACAGTCATC
>chr4:32292414-32292614
AATGTTCTTCATGAGCATATAGTTTCCCATCCTTCGGACCAACGTGAGACAGACTGGATCAGCAGTCAGCAAAAGCAGTTGAGGCTTAGCTGAATAGTAG
>chr4:32302652-32302852
ACTGACACCAAGCTAATTGAATGTTGAGACAAACATGCGTTTGCCtgtgtgtgtgtgtgtgtgtgtgCGAGCGAGTGCGCACTCACACATGTGTGAGTTA
>chr4:32331056-32331256
TGACTGCCAGCCCACTGCTGGGGGTCGCTGCCTTTCGGTTTCAACCAGGTTACTCTTCTCATGGTTTCTGCTGAGTGGCTGTGGGCAAGTCATATCCTGT
>chr4:32351964-32352164
agccctgtgccagtattagccggaagcaggtcctactacatcagcattcaactgcaccacgttctcttgatgacctcatctcaatgctaaagtgagaaca
>chr4:32358620-32358820
AGCTATAAATGATGGGTGTGTTGTCCGTGCCTGTCCCTGTAGTGATGCCTGAGTGTCAGATCCGCGCAGTGCAACACTGCTGGCTCACCCAGTTACATTT
>chr4:32391538-32391738
ATCGACCCATAATCAGCCTTTCAATGGGCAGGTCTAGCCTTTGCTACCTGGAAAGTCTAAACTAAACTCCAGCCAAACTGATCTTACTAATATGCAGGTA
>chr15:100312550-100312750
GAGAGAACTCATACTCAGCGCTTTCACTTTCAGTATCAGGAATTCTTTATGACCGCAAAAATACATCTATTGCTTAGGTTGGCTGCTCCTTTTAAAAAGt
>chr15:100727990-100728190
CCGACTTCTGTTCTAGGCAGTGCAAACAGGACTCAGCCTATGGTTAGATCTCGGGTCTGGGTTTCTCCCAGTTGAACGTGGACGAAGACAGTTCTGATCT
>chr15:100731564-100731764
tgttgtacatgcaggtcagaggtcatctatctatctatctatctatctatctatctatctatctatctatctatctGATTcagaatctctctaagtaacc
>chr15:101198165-101198365
AGAGATAGACATCAGATGAGTCAAATGAAGCAATGATGAGCCCTACAAGGCAGTAAACTGAGTCATGAATTAGTGTGGGTAGTCCCCAGTCTACACTGGA
>chr15:101388310-101388510
CTTTCTACAGCATCCCCTGGATGAGATGTGAGTCACTTGTGGCTAGGTAGCCAGAACACTCAGGTTCCCATTCTGGAAGCATGAGTCAGCCCAGGTTGGG
>chr15:101676176-101676376
AATGAAGAGGACTGACACACACTTTACCAGGCAACTCAGAGACAGAGGTAGGGAGGGAGGAGCCTGGAAACCCAAATACAGCATGAAGCACCAAATGTGT
>chr15:102414356-102414556
TTGATGTCTACAATTCACTCATGAAAACTTCAGGCACTAAAAATAAAAATTCTACATCTGCTAAGTTTCATTGGGGTCAGGAACATGTTTTGTCTCACAG
>chr15:102716611-102716811
GACAGATTTGAGTAAATCTGAGATACAGTTTTTACTAGCCAAACCACTAAACTCCTCATCTGTGAGGTTTAAATGAGAATAACCAATGTAAGACCAGAAC
>chr4:32405466-32405666
GATGAGCGTCCTCTGGACGCATCTCGGCGTGGAGCGCACACACAGGGCTCTACTCCTGGGATCTTGTGCCTGAGGGGAGGAGAGATGGTCTCCCAAGTGC
>chr4:32482806-32483006
GAATTACAGTGCCCCTTTTCCACATTTGACTCTCTGTTGTCTTTTCTTAATCTTTGATTCTGTTGTGAGTTTTTTTTGACTCGGTTCTTTTTTTGAGACA
>chr4:32502328-32502528
CAGTCATTTTGGTACTTTGGGGACATGAATAGCAAGGCTTGTTCTGTGCAGAGATGACAGTCAAGTGGTTTGAGAGGCAAGGACCCAAAAGATGGGTGTC
>chr4:33467724-33467924
AGAGAAGGAACAGATGTTCTTTAAGTTTCAGAATGAGTGGGTTGGTTGCATAGCACAGGGTGATAGGACAATACAAAAGGCTGTAAGCACTACTGTTCCC
>chr16:3934782-3934982
catggaagctgtagtgtgtcacagtgtgtcccacagtctacccctctgtccacacatctcttgcaatgagtcattgcaatgagtcactcatctggttcaa
>chr16:4738392-4738592
cctgtgcatcacctcaccacatccagcATGTTATTTTGAGACAGAATCTCTCCAGCTGACTCCTGTCTTTCTGTTTGAGCATTCTGAGTTTTGGGATTAC
>chr4:34819993-34820193
TCTTTTACCCATTAAATTGGATCCATTACCAAAAAAGAAAACCACAGCACTTTCACTGTTACTCTTTGACTCACTGATTCAAACCATTACTAAAACCCGA
>chr4:35061155-35061355
CTCATTGAATCTGAAACTGAGGCTCAGGGAAAATTAACTTGTCCCTCAGAagtgggtctcagactccatactgactcagaattacctggaaaacttcaag
>chr4:40974274-40974474
attttggttcttagcatctacaccaggtgactcacacttcctgtaacaacagttccaggggatctgataccttctcttgcctcaggacacctacacacac
>chr4:41614260-41614460
ACAAAGCCAAGCGCCTGGCAGTCACCGCCCTCTGCTGGTGAGTACAGATATTGCAGCAAAACTAGTGCCCCAGAGCACCCGCTGCGTGCCAAATCTTGAG
>chr16:8610343-8610543
ttgactcagacagagtaaggccccagaggagagactgactttaatctgtttcaaagggctcagtgcatagtcatttggccccacatgcgtgggcagatca
>chr16:8810875-8811075
TTCACAGACACAAGAGGGGAGCACCTGGGTAGTCACACTGGAATGGTCCCGTGGTTGCTGAGTCACACTGAGTCATGCTGAGTCACGATGCATCTTCACA
>chr16:10669120-10669320
GTGAGGAAGCACAAAGTCACATTTTCCATGACTTGTTTCTTCTTTGAACCCTTGCTAATCTTTTTTTTTTTTTAAGTGGGTAAATCTTTGAAATGACACT
>chr16:10684550-10684750
GTCACCAGCACTGAGCACTCTAGAGAGCCATACAGGGAAGGAAGCTCCTGAGGCTGCCATCCCTAGGGCAGGCAGGGAGGACTGTCTGCCACTGAACCCC
>chr16:10844168-10844368
GAAATGCTCTTTTCTAAGAACTGAGAATAAGCAACCTAGGCCGTGACTTCACTTTTCTCGGAACTGCTTTACattatatatattttaaaaattCGAAACC
>chr16:10979586-10979786
tgacttaatggaattcataagtaaaacggaagcagaaagacagctggcaaccactcagcctggccacataaggaaatgtagggcatccctagaggaaagc
>chr16:11284860-11285060
aaaaggtcctggaaacaaacctcaggtgacctgacttagtaacaattgcttctaccttctcagtcatcttgctggcccTCAAAACACTGTGGACTAAATG
>chr4:42951886-42952086
TCACTCTCCCTGCCTATCTGGGGCCCCCTTAACTGTCACAGCCCTCACTCCTGCCAGGACGCCTTGTACACTTTACTACTGTGAGGTAGTCAGGGGCAGA
>chr4:44270793-44270993
cctctgcaTcactcctgggcctccttagtcataaccaaatcacaattaaaaaaaaatgcatcgagttcaacttctaaaatctccacagtctttaacagac
>chr4:44857866-44858066
tgagtgttttgcctacatatatatttgtgtactacatgaatgcctcatgctgaggaggccataggtaggtatcagattcctggggactagtcacagaggg
>chr4:45018271-45018471
gccggccttaaaCGACAATAACAACacaaaatgaagacagctcataaagaggaacggtttcttttattttggttcacagttctggagattttggtgtgac
>chr4:47274496-47274696
Tgttagccttcatgatgctctgactaaatacctgagaaatggtagaaggatttgctttggcttttggttcagagatttcagctcatcgtggtgggagccc
>chr16:11501149-11501349
AGGGAGTGCTGTGCAGTACCATCATGACTGCAGAATGGGTGTGACACACAGGAAGTGAGCATTCTCACATGTTAAGACAGCAAACCCAGGTTTGAAGGCC
>chr16:11872193-11872393
ACAAAATAGCCTCTGTTAAAATGAGAAATGGAACAAGACCCTGTTTCTACTTTGTTCCCTGGAATTTTTCTCTCTCATCGATAGTAACTCCTGTgagctg
>chr16:13845035-13845235
GCCAGGCTATTTTATTGTCTTTCATAGCAATTAGGAAATGGTCACAGAAGCAAAGTGAGTGGCTTGCCAGAGGTAACAGTGTCTGATGTGGTGATATGAG
>chr4:47359264-47359464
GAATGACGAAGCTTGCATTTGATATTGTGCTACTTTTATATATTCATTGAGTATATTGTTAGTTACTTCAGCAGCAAATCCTTCCTTCCATGAAAATATG
>chr4:47803914-47804114
gcacagtgaaaaaTAAAACTAAGAACAAATGACTAATGGTGCTTATTTCTGAATCATAGAGAGCACTCAAAATGAAAGAAGCCCTTCGTCAATAGCTGAG
>chr4:47847113-47847313
TGGAAACTAGAGATCTCTGAGTTCTCCCTCACCCTGGCCATCATGTGAGTGGAAAACACTAGGAATATATCCACTGCTACTGAGAAGTAAGTTTCTCTTT
>chr4:48012176-48012376
ATGGAGGGTTGTTCATTTCCTGTGAATCAGACACAGCTACTAGGCACATTATTTGGTTGTCGCTTTCACATAATGCTTTTTGAATCCATTCCTGCCTGTT
>chr4:48039572-48039772
ATGTTCTGCATCCAACTGACTGAACATAGATGTCATAGTTCCCAGTTTTCTAAGTATTCAAGTAGTTTTCCCCAGAAAGACAGTAACACTTGGGAGCCTA
>chr4:48227808-48228008
TTTTCACAGGAGCCTCTCCAATACACACCACTATGACTCTGGATGAGACGTCTGAGTGAAGCAGTTGAGTCAGAACAAGACAGACAGCGTGAAGCACAGT
>chr4:53201680-53201880
GAAAACTAGCAAGGCAAAGAAGCAGTGTGTGGGATGGGGTGGGATGGGAAGTTAGTCTACAGAGAGGGGAAATCTCCACTCTCTAGAAGGGCAAAAGCGT
>chr4:53224638-53224838
GACAGTTGTAGATATCTCTTTGCATATATGTCTCTAATTCTCCCCTTAAAATAGATTTCTAGTTATGAGTCACTAACCAAAGAAAATAAATAGTTTTAAA
>chr16:18063389-18063589
CTTTGGCTGCTGTATGGTATTTCATAATCCACAGTGACCAAGTGTGCCTCTAGTCTCCACAGTCCCATCAGCAGCTGTCCTAATGCACCTGCTCTGCTGT
>chr16:19768129-19768329
CTGTATGTTGGGTAAGTTATCTGACTTCCTCTTTTTACTAGCACATTTACGCACATTCTCATTTGCTCTGACGAAGACTAAGTTGACTCATGCTTTCCCT
>chr16:19981206-19981406
TTCCCTCAATTCACATAGGCTCTGCCTCTGGCCTTGTCAACATATGGGAGTTCTTTACATACAACTGTCTAACTCTGTTGTTTGAATTCTAAAGAAAAAC
>chr1:138931138-138931338
AGACgtttcagcttcttttctggttttgataataaataaataaataaataaataaataaataaataaaaccctgctctgttaaaagcaagttaagagaga
>chr1:138939924-138940124
TTCTCTTTCTGCTCGTATAATAGGCAGTGCTACTCATGAAGACCACATCACTTGTTACCACGTGTTACATCTCACTCTATGTAATCCTGACATGGAATAT
>chr1:138976063-138976263
CCTTCCTCTTTCAGTTCCTTCTTATTTGCCACTCGAACCTGTAAAAAAAAAAAGCATATAGCTATCAGGATAGTATATTCAGTGGTTATCTGTCATGTGT
>chr1:139456072-139456272
TCGTCCTCAGGGAAAGGTTGGTTGGTTGCATCATCGGGAATCCCAACACTTAAGAAACCATTGCCCTTCCCTTTGATGAACAACTGCCTGGATTTCTGTC
>chr1:144206460-144206660
ATTGTGGTCATTTGGGGTAGTGGGGTAGTTACATGTGACCTCATGTCTCTCATCTACTGATGGCTCGGGAGGCTGTCTGGCCACTGAATACATTCAACGG
>chr1:144215240-144215440
ACACTGCCTCAAAAGCTGGATAAATGAGACCTCAAGTGAGAGAAACAGAAAGCATGGGTTGTAGAAACAGAAAGCATGGGCTGTAGAAACAGAAAGCATG
>chr1:144247618-144247818
TTCTTGAATGCAAGAACACATGTAACTGTTTTGGCAGATTTGTCTAAAGGACAGTGATAAAAATCTAGTGCTATATTACTGAGTCATATTGTGAGGAAAT
>chr1:144248482-144248682
CTCAGGTATGTTTTCACGTCCATTCCACTACAAAAGACACCAAAAATTCATAATTCTCTACAAGAGTTCCCCTTATCTATGAAAAGAACATGAAGCAAAC
>chr1:144256792-144256992
TCCTGGGCATCAGAAGAATCTCCCAGCAGATGCTACCAATAGTATTTCAAAGAGTTTATTTGCAACAGTGTTAACAAAACTGCAATAATTTATTGTGGGC
>chr1:144313404-144313604
CTCACACTTCCTTCTTGTAAATATAATCAGCTTTTAGTATGCAAAGGGCTTCCTGGTTAGTAAAATGGAAACTGGCCAGGGGCAAGGGCCCTACCGCTTA
>chr1:144316500-144316700
GTAATTCACTGAGTTCCCCCAAATTCAACTGTTGTAGACCCAGTAATGGAAAAGCATAGTAGAGGGGCTAATCTGCCTCATGAAAACTTCAGAGAAAAGG
>chr1:150774474-150774674
TTGTAAGAGGTCGTGTGACTCATGCATAGAGAACCACAAGACTTCAATATAACAAGAAATGACAATGACTCAAATTATCTAATGCTTTCCACTTGCATGA
>chr1:151343532-151343732
TTTGGATATAATCTCACCAAATCCCCTCATCTTCAATCAAGGAAACTTCCCAGCATGTGCTTCAGAGTCATATGAAGAAGTGGAGCCCAGCTTAAATCAC
>chr1:151571881-151572081
TCTTGTTTGTACTTGGCTCTGAGTAATTTCCAAAGGTTAGAGGTTTACTGGGGTTATCCCCTCGAGTTTTGAGATTTCCTTAGTGGTAGTGGTGGGGAGT
>chr1:151661103-151661303
AGGAAGTGAATCACTGCACATCTACTGAAATTCGGGCAGCAATTGAGGAGGAGAAGTCTTTGCCTCAAAACATGAAGTGGTGCCTTTACCCAAATGGGTG
>chr1:151973142-151973342
ATTTTATGCCTTGTTCATTTACTCTTCCCAACCCCTCCCTCCATCCCCGCCTCTCTCTCTCTGTTCTCTTCACAGTTTCAGAATTACCAAGAACCCTTTG
>chr1:153299834-153300034
AAAATCTTCCACAAAATGACTATCtgttgtttttcccctttaatcccagcactcgggaggcagaggcaggcagatttctgagttcaaggccagcctggcc
>chr1:153333886-153334086
ACCTGCAGTGCTGATAGGACCAGCAGACAGGGGAAGGGAGGGTGCTGTAAAAATGAACCAGCTGAGAGCCGGGCTTGGCAGCACACTGTGCTAATCCCAA
>chr1:154046284-154046484
ATCAAGTCAAAATACCAAATGTTTGTTTAATTTGAATCTGACTGTTTCTATGATCTATATGAATAATGAAAGATGAACAGTAGTTGTggctggagagatg
>chr1:155078916-155079116
GTGACAGATTGTCTGATTCACTTCATTACCTTCTACGGGAGCCCATTCATTTCCACCTCATTTTCCCTCCTGACTCTTTTGTttctgtttttttaaaacc
>chr1:155091376-155091576
GCTACTTCCTGAATTGAGTCACATTCTTCAGTTTCTGGTTCCTCATCTTGTCCTCAGAAGGGTCTCGTGGCAGCCGGTGAAGGTGACTTTGAGTACTTCT
>chr1:155138832-155139032
GAAGGACTAAAATTGTTCTACACAGACTGTGATTTCGAAACCATTTGCTCCGCTCCCCCTCTTGCTCCAACGATTATGAAGTCAGGTTGGGTTGGCCCCT
>chr1:155836052-155836252
aattatagctttattgttttctcttgacagtctcttgactatacttattcgtctatttagtttgaagcactgcttccagtatcctttttagtgttggtct
>chr1:156009036-156009236
aggaggcaagttaagtttctgtgagttccagaccagccagagctacgcagacaaacactgtttcaaaccaaaactaaaaccaaaaccaaaaccaaCCAAA
>chr1:156010220-156010420
ggaagtgcctccatgagatccagctatggggtattttctcaattagtgatcaagggggcaaggccccttgtgggtggcagtcttgggttctataaaagag
>chr1:156010924-156011124
tcctcatgtcttttcctcctgagtgctgggattacCCCTGGGAGACCCCTGGCTGCATATACTGCTTCAAAGATGAAGTCTCACTCTGTAGTCAGGTATG
>chr1:157248181-157248381
TGAGGATGACTCAACATCTCTTCACTTACAAACAGGAAAGCCAAGAGTGAGATGATGAAATCATACTGCCTACTGAAGAGGAGTCAGTAGGTGTGCCGCT
>chr1:158859275-158859475
ACAAAGTGACACCTAAGTCACTCAGGTGACTACATGAGTGTGACGCTGTGATGAGAATGATGATCATCTCAGGTGGTCAGCCTCACCAAGGACAAAACAG
>chr1:160047772-160047972
CAAATGGAAAAAGAAAAAAAAAaaaaaacctctagagatgaaccaaccctgccctttcacttcgaagatgagcaaactggtgtttagggaggggaagtaa
>chr1:161406604-161406804
CTATAAGGTCAACAGCATTATGTCACATTCTACTGAGTCAGAGCCAGAAGCTGACACTGTCCAAAGATGATCTCTTAAAACATCATTACCCTCTTGGGGG
>chr1:161436570-161436770
TGCTGTCACATGCTGTACCAATGACCAACTCGGCACACAGATGACTTTCTTCCTCCCAGTTTTGCTGTTACTCATGCTTTCATGTCCCCCCTTTTATCTC
>chr1:161809661-161809861
tcatgataccttgactatatggttgttatcatcaaagggagaagtctcacaggaaaccatccttagccaatgatagccaagagagggagacttagttgtg
>chr1:162597751-162597951
GTTTTCTCACAGAAATGTTATCAGAGTCACTTTTACTTCTCTGTGAGTGATAGTAAGAGCATGACTCAGTCTAAACACATGAAGGTGGGGGTTGTCAAAT
>chr1:162722927-162723127
TGTGTTTTCATCTGAGGAAGAACTCTCTGAATTATAAGTGTCATAGAGTGTTTCTATTGGCTGAACAGTGCACAGCGGTGGCAGTTTCCTACAATGAGAG
>chr1:164072571-164072771
AGTCTATGATTGTCTAAGATTTTTGAACATCTCTTTAAGAGTCATATAACTTTCCGGGTGTTGACATGTGGTTGCCCTTGGGAGAAATCCTTGTGGATTC
>chr16:20464742-20464942
atctgatatgtgacctctgtggagtcaaaacctggaggctgagaaccactgTAGCTCTCTCTACTCTGCTTCCTACCTTGGGCCTCTGAGTCATTTCTTC
>chr16:21631910-21632110
TGGTGATTTTTTTTTCCTTCTGTTTAAAAATAACACTTTCTCCAAACTTGGTTAAATAAAATAAAACTGATGGTTTGGTCAATACAGAGGACAAACTTGC
>chr16:21672040-21672240
CAATGCTTGCAATGACTCAAAGACTTCCTGCTACACCATACTTGTGAAAGGTCACACTAAGACTTTAATACACACGCCTTTGTCAGACACTTAAGATCCA
>chr16:24364055-24364255
ATTCAGCCAGACCTGGTTCATACTGAGATCACTACACACTGCCATATCAGTATACAGAGTACCCTGCCTTCATTTCCCTAATTCTTGTCCTGTCCTGTTT
>chr16:24434201-24434401
TCATTTGTGCCTGACTAAGTGCTCTAGAGTAAGGGGTGCGGGTGTGGTGGGGTGGAATTTACTCAGGTAGCAGTGTGAATGGGGAGGGTCCTAGAAGAGG
>chr16:24479073-24479273
GTATACTTTCATGGCAAGAATCTGTACCATTTTTCTGTATTACAGCACTCAACAGTTCATCTTCAGTCAGTGTCTACATTGCACTTAGTGCAGCAAGCTA
>chr16:24641522-24641722
CTCACACCTGCTATGCCTGCATAACTCTTAACCTTTCCGGTTGCATTTGCCCTGCCTTCCCTGCAGTTTCTTTACTAGTGAAGAGCCTCACTTTCTGCTA
>chr16:24659455-24659655
CTTAGGAGGTATTTCAGAGACAGAGTTGTACCTTTATTTTTAAAATTATTTCTGTGATATTTTGGTTTACTCATATGCATGTTATGGGCCTTTTGAGTCA
>chr16:25250175-25250375
atgcgtcctattacatctgtaatcaggaagcaggcataatgaaagatgttcaacctcactttctcatttcattcaaatcgaaaccccagcccatagaatc
>chr16:27245179-27245379
ATCTCAAGTTTAGGTTATGTCAAAAACCTAGTAATTTTATACAAAACCAGAAGTCACCTTTTCTATCAAAGCTCCAAGCATTTGACTCTGAACATATGCT
>chr16:27401771-27401971
TTTGATGACTTGTATCATCTCAGCATTTTCAGAACTGCTGGCCTATAATCTGCTATGTCTGTGGTTAGTTATAGTGCTGCTTGCCAAATAAGTGGTTTAA
>chr16:32009922-32010122
ggatgacttacaggagcagaaatgactcataggcagctgtatcaccagagccagccaacataggtgacagctcttgaaagctggaaaccgggagctcact
>chr16:32750744-32750944
TTCAACCTCTACAAGTGACTCAACTCCTGCACAGACAATGTCTCAAGTGACATCATCTTCAGATAAAAGAACCAAGCCATCTACTTCTGGTGTCAGCAGT
>chr16:34698610-34698810
tataagagagcaggctgagcaagccaggagaggcaagccagtaaagaccatccctccatggctctgcatcagctcctgctccctgacctgcttgagttcc
>chr16:35108915-35109115
AAAATTGTAATTTTATAAGTCTTTGATTCACtaaaattatataatttaaatgtattttttgtatatttaGGAATAAGGAGCTCAAAAACTATGCTTAACT
>chr16:35751816-35752016
ggaagaaggtgggttgtggtttaaggaggaattaagagtattgcattattcatgaaaaggttggcaagggtgggttatacaatagactaaaattgtgact
>chr16:35768437-35768637
CACGCCAGCTCATTACCCTCTTACATCTGGTCATCACCAGTCTCTTCTGATCTTTCGCTCTCAGCACCCCAAATCTCTTTGAAATTTAAGCATGAGTCAC
>chr16:36056560-36056760
AGTATTCCAGGGCCAGGGCTGATCTGATTTGAGGGCAAATTGGGAAAATGAATGGCAGTGCCTGGCAGACGTGACTCACAGCAGGCTCTATCATTCGGTT
>chr16:36391090-36391290
AGGGTTTTAAAGGTATATGTAAATTCCTCCACTAATGTATTATCTCCACGGTATCAGAGGAACTGGGGAAATGAGTGTGGCCTCAGTCACATCTTACTGC
>chr16:36541124-36541324
TCTTCCAGCTGCAAGGACTTCTTACACTGCTCCTTCTGCTAAGAATCTGCTTCACCTCACTCTTGGCTCATTTTTGAATCTCAACTTGCACATCAATGAA
>chr16:36602620-36602820
AAATGTGAAGACAGGGCATAGGTGAAGCTGTCTCAAAAGGCAGGGGGTGGGGAAGATGTCAACTGGAGGACAACAAATGGCAGGCAGAGGAAGCCGTGGG
>chr16:36824650-36824850
ACCTCAAGATTTCCTTCACAAGAAGTATCAATAGAAGCAGGTTTGAAGTCATCTAAAAATAGATATAAATATCAATGTTTATAAGATAGACAATGTATTA
>chr16:43301299-43301499
GGGCTTTTCTTATATTCTCTGGATAATTAATTTTGTTTTCATTCATATATGTAGAACCTTTCCTATAAAATGACTCTGTCATGTACAGTTTCATTATTTG
>chr16:43600680-43600880
taaggccttacaaagatctggtgataaatggggtttgtggctctagtctgattcatggttggttctcagatctatcttacgtgtctttctccagttctgg
>chr16:43653733-43653933
atacacaTTTCCTCCTACCCCAACATAACATATGTTCTCTGCATCTGTCCTAGAGGAGCCAATATAATAAGGTGATGGATTTCTGAAATGATTTAGTGGA
>chr16:44778881-44779081
CTCCGGGTTTGCACAGTCATGCCTTAGCTGTGTGTCCCGTGTGTGGGTGGTATTTGCTTGCTCAGACAAATGACAAAGATGATTTGGGAAAGGAAACTTC
>chr16:45142012-45142212
TCATCACTTTATCAGAAAAGACAATTGCCACAATTGAAAATGTGCAAACACAGTTTGTGTGAGTTGTCCACCAACCAGGTACCATTATAAAGTGTCGTCA
>chr16:45413719-45413919
atcactaaattactccacagtcctttctttcttattcatccaagatctcacattaaatacccaaatagctttaaaagtctcatagtctttacaaattcaa
>chr16:45722232-45722432
TATCTATATATGTCCAGAGATAAGATCCAATCTAAGTAGCTTTGTGAGATTCTTCTCACTGAGTCAATTCACAAATGCGAGTGAAAAGTCATTTAGTAGT
>chr16:45758510-45758710
GGGGCTAATCAACTCATCTCTAAAAACCATAGCTGACTCAATATTTATCTCAGTGTAGAAACCAAAAAGAGGCACACAAAGACCAGGGCAGTGCACACTG
>chr16:48738560-48738760
AGTAAAAACCAGATGTAGCTTGGACAAAGCTACTCCGTGCAATTCCCATGTATTTAGTCATAATGTCTATTCAGAATTCTTAGTATATTTATAGCTAAAA
>chr16:49770526-49770726
CTTTTGAGTCACCGTTCATCCTGGGTTTTCTCCGGTAAGGTGATAGAGTTATATTTTCCCTCCTGTCCAGTCGCTTTTCTTTTACCTTCTGTAAAATCTT
>chr16:49774608-49774808
GCCCTATCCCAGGGAGTTGCATGGGAAAATGGAGTAGCCGTCCCTGCGACTGTGTTCCTTGGAACCACCCCCCCAATGCTGGAGCCCTGGTCCCCCTTCC
>chr16:49794830-49795030
GTACTCAATGAAAAAGATCATGTAGCATGAAAAGGCTGTTCATCTTGGTATGTGACTCACTTAAAGACCTGGAAATGATTCAGAATGTCCATAAATTGTA
>chr16:49807606-49807806
GCCTGTAACATCCTTGCAGACTTTACAGCTTACATGCCTTGGGATGAAAGGCAGAGTATGAAGGTCACCTACAAAAACCAGTTTTGACCAGGGCTCTTCA
>chr16:49892198-49892398
GACTAGAACTCAGATTGGAATCAAAAGAATGAGTAGGAGGAACCTCTCctagttagctttaactgtcagcttgacacagcctaaagtcacctgagaaagg
>chr16:49906684-49906884
GCTTTATGTATCTTATTGGTTGCATTTATGCTTTTATTTATACCAGCTTCCAACCAGAGGACTATCCAACCTCCTAGGGTAAGTCCAAGTTTATGAAATT
>chr16:49952127-49952327
TGCAATCAGTCAAGTGCGGACATGTAGTTGTACACACATCCTGAGCTCAAACTCTACTCTGGATAAATGCCAGTGCCCAGAGAATATATCTTTGTGATCC
>chr16:49971210-49971410
TATTTGAATATTCAGATTGTCTAACTTTCAAAGTCTGTGAACTAAAACTGAATTTGGAGTCGATGCAAGATCCTAGTTTCTATCCCAGCACCACCCAAAC
>chr16:50211742-50211942
acagggacctttgtttcctctgcttctcttgctaggcatcccaaggtggagacaaagtagatttgctcattccctgtactcttcgcttgcttggtgatga
>chr16:50432506-50432706
GTTCGGGACCTGTAGACAGTGGGCGAAGACAGGTAGTGAGGCCCAGCAGAGTAGGGGTCAGGAAGGAAGCCCTCTCTATACCAAGTTGCCAGGCTTGAAA
>chr1:14499150-14499350
aaaccatctagactcacaagctttattgctgtttctgtcagtcaccacaggaGTACCTATTGACTGTGTTAGACACCACTCTGACTCAGAACAGTGAGAA
>chr1:20740648-20740848
AGAGGCTTAAAAGAGCTCAGATCAAAGGGGGCTTGTCCCTCACATACCTCATGCTGAATTACCACAGGTAGGTTACTTTCAGAAGTTCCTGGAAAGAGTT
>chr1:20970023-20970223
acatctgtagttctgactacaaggtgctggtgagaatgaaaattaatacaaacattatggaaaacagaatggtgattcctcaaaaaattaaagccagacc
>chr1:21309231-21309431
accatttttcacagtggtcaaccctgaattcacccattagagtgactctcaaatgcagttggttatgcttataacagtcatatcattactgatcagtgag
>chr1:21504474-21504674
gcctccctagtgctgggaccaaaggcgctcgtcacatgcccagttATTTTCATGCCCAGTTATTTTCTATTTGTATGACAAGTGTCATTCTTTGCTTTTA
>chr1:21552732-21552932
GTTACCTACTGTAGCTTAGAGTCTTGTCAGAAGGAAAAATGACTCTTCTGAAGGTCAATGCTAGATTGCTGCAAAGCCTCCGATCCCACATGAGTTGCAT
>chr1:21712844-21713044
TGTTATTACTCAGCTGACCCAAGGCTGGCTGCTTCATTTCCTTTCCACGGAATCACTTCCTATTAGACTTGAGAATGAACAGACATTCCTGGTTTGATTC
>chr1:30891657-30891857
AAGACTTGAACTTGGTTTTCTATGGTCCAAGACGTCAACAGCCTTAAATACCAGTGTGAACCCTTTCTGTGGGTAAATACAGATGGCCCAcaacttaaaa
>chr1:30955802-30956002
AGAAGTAACCAAATCAAACTACTGCAATGATAACTAAGCAAACGTGGAAGGGAAGGGAGCAGAACACTCAAACATTGGAATGAAGCAAAGGCATAAGCCA
>chr1:32782170-32782370
ATGAGTAATATCTTTAGTAAAGATATGAGTAATATCTTTAGTAAAGATATGAGTAATATCTTTAGTAAAGATATGAGTAATATCTTTAGTAAAGATATGA
>chr1:36266895-36267095
CACATCCTCAGAAGGTCCAGGGATCCAGCAAAGCTCTAGCTTGTATACAAGAAAAACAAAGCCCACACATTTCCTCTACACAAGCTCATACACACTCATA
>chr1:36267490-36267690
tgagtcaaaccaagagctttgtgcacgctaagcaaacactctaccagctgaactgtatcatcagccTAGTGTGCATGtgtatgtgtgcatgcaagcctgt
>chr1:38470196-38470396
CACTAGTCATACCCTATCTGTGCAAGTCAAGGTTTGCATCAAAGCCACAAGCTGGGGGATGAGCAATTACACAGTATTCCAAAGGTTTCAACATGAGTCA
>chr1:38632506-38632706
CAGAAAAGACTGTCTTGTTGTGAGCGCGAGCCAGCTGAGTATCTCACCGCGGTTCCTGTATCACACCTCACACTGACTTGTTGGCAGATGAATCCACCAT
>chr1:39256630-39256830
GCCTCCTGCCCCTCTTACTGATTTCACTAGGCATCCATTGTCCACACCCTGGCCACATACTGTCACTCAGGACGGACCACAGTGTGGCTTGAACTCTCGT
>chr1:39922066-39922266
TTAAGGCAACAGGGAGTAAATGTGCCTTTCCTGGGTGAAAACCGCTCTCCAAGCTTACTGGCTTGCCACGTCATTTTGCTTTCTCATGATCATCATCAGG
>chr1:39923526-39923726
TGTGGAAGAGCTGCAGAGCCATCCGGTGACAGCTTTCAGACTACAGCTGTGCTCTGAGTCAGCAAGGGTGGGCAGGTAGAAGCGAGACTTTCATGCACAC
>chr1:40060044-40060244
atatataaataAACTTCCAGGAGTTCCTTAACTGTCAGCTTCAAGTAGCCCCTGGTACAAGACCACGTGTTAgccagctttctgtcactgtgacaagaca
>chr1:40236064-40236264
ATTTCTTCCCTAGAGAAGGGGGAAAAATCTATGACTCTACTCAGTGACTGGGCTCACAGTGACAGGACGCTTATTGAAACTTCTTTGACTTAAAAAAAGA
>chr1:40444954-40445154
TTCCTTGCCAACAAGCAGTTTCTAGCTGCATCATCAGCTCAAGTCTTGGCTACTAGATTTTATTTTACAGTGTGGTAGCCTCTAATCCTTTCTCCACAGC
>chr1:43462086-43462286
TATCCCTTTATGTGACTATAACTTATGATGCTGTATTTGTGTATTAAAATGACTAAATATAAATTCAACAATGTTTTTGAACTTGCAGTCTTTTCAATCT
>chr1:43969493-43969693
TCACCAGACAGTGAGTCAGACCTCCAGGACAGATCCTAGTCTCTACTCATTTTTACTCCTTCAAACTCACCAAATAGCTCAAGGTCAGATGTCTGTCTCT
>chr1:43997088-43997288
tgccttcattttcattgaattctagaacgtctttaatttctttatttcttccctgaccaagttttcattgactacagagtttatgggctttctgttgttt
>chr1:44032408-44032608
ttgatcaatcttagtaccactaaaaatagaaaccaggcattagttgtctcctggtgtaattgaacatgaggcacagagcaccaactatgatgtattcttg
>chr1:44033138-44033338
GCAGCGGAGAGAGTTTCGGTTTGATTCATAGAGATGACTGTAATAACTGAGTAGAATAAATGAACCTTAATCTAATTTTTTGTTACAGTTAATATTTTTA
>chr1:46850076-46850276
TGTGTATAATTTTTAGTATGAGTTACACGATGAAAGATGGCTTAAAATTAAATCACTGTGATAAGAAGGTTCTTTGATTGCCTCCATTTCTCGTGCAATT
>chr1:51516501-51516701
caggAATAggtcagagagatgactcatagataaaggggcctggtgcctagtaatatgagttcaagtcccagagccaactctcaaaagttgtcctctgaca
>chr1:51586261-51586461
AACCAAGCATTAGAAAGTAACATCCAAATCTTCATTGTTAAGTCTTTGATCAATCAAACAAGATGAGACAGGAAAAATAAATCTATGTTAGGTTCTCCTT
>chr1:52363838-52364038
AATACATACTAAACTGATCTATCTACATGCATTTGTGAATCAACGAGCTTTGTCTGTCGTCCCTAGTAGACAGAATAGGCATGTATGCTTGTTTTCATAT
>chr1:52419452-52419652
TGAAATTCCCGTCAGAAAAGCAGGTGCATCTATTTTTAAGCCTTAGATAGTCCTTTCTTTACAGTGGGCAGGTGACTGGCTGGAAATGACTCAGAGCCAG
>chr1:52653510-52653710
AAACCCACaaaaataacaggaagtaacaatcacttttccttaacatctcttaacatcagtggactcagttccccaatagaaagacattgattaacagact
>chr1:53721374-53721574
CAATCCATTTCTCTGTtacacatttctttcactaggatgacccttgttgcaatctttataataaaactatgattataactctacagccttcccagaggtt
>chr1:53762079-53762279
catctgtgaatggctggaaagcctgaaagggtcagtcctgctgtcccaacactgcaggatttccatgacacagggcaacaacaagataaccaagaggtgt
>chr1:53763764-53763964
ATTTCACTATAACTCATCTAATGAGTCATAAACAAATTTGAATGCATTCAACTTCTGAATCAAGTGAGTCCTGGTATTGTGTAATCTAAAATAGGTGAGG
>chr1:53800700-53800900
ATGGTAGGACTTTTGGGTTTCAAATAACAGAATTCAAACCCAATTTTACTAAGTTGATTAATGAAGATTAATTTACCTGAAGAATAACTATTTCTTATGA
>chr1:53823954-53824154
AATCCGTTCAGGCTGCTAGTCTCCATGGAAACGCCATTGAGTAAGTCTCAAGTCTCTATCAGCTAAATCACTGGTTACTTTATTACTACAGAAGAAGGGG
>chr1:53845335-53845535
GTTTACCCTGAGATGGTGGTACATTAATGCAGTGCCACGAGCAAAAGGTGCCAATCCCTAAGATATGACTCAATCTGAAACCACTGTCAAACAAGTGAGT
>chr1:53856254-53856454
AGTTAATGGGTACTCTAGACACTAAATAGGATACCTCCAGTCTCTGCATAGGAGATCAGTCAATTCCCCTGGATGAATTGAGCTAGTATGCATGACACTG
>chr1:54093336-54093536
CACTAAGAAGCCAAATGATGACAGGTTCTGTCAGGACAtgttctgctgtgacagagcattgagactctataaatgacaaggaacagaccaagctttcttt
>chr1:54279836-54280036
ACTTAGGGCTGCTGATTTGAGTCACTGTGTCAGCTCTCACTGGCAGGGCCCAGAAATAACCTTCTGTCTTCTGGTTGTTATATTTTATGTTTCTTCCTCA
>chr1:54604050-54604250
gtcacccaaacatgagtaactgtattaaagggtcacagcgttatgaaggttgagaaccactgCTTTGGATAGTTTGGAAATGTTTGCACCAATGACCATT
>chr1:54606326-54606526
gcgaggatcacaatgctactgtgactatggcttttatagaccaggctagtagagatatcaggaaaaagcttcaggggctagagggactacaggataagtt
>chr1:54822331-54822531
GAGAAAGGAAGCAAAGTGCATGTGTACTTGGGTCAAACTTTGCTGCAAATGATAAATATTACATGAATGACGAAATTGGTTTTTGTATAAAATGAGTAAA
>chr1:54837082-54837282
GAGGCTTCTCTCACAGGCCACGCAAATGAGGCATGAATGACGTAATAGCTATGATAGCCTAAGACCAATCCAGCCTCAGTTTCTACATACTCCCATCTTG
>chr1:164959958-164960158
CTTCTCTACCCATCTTCTGCTGCTACCGTTTGGTATCTGGCTTGGTCCCGAACATTCATGCAAAGTTCCAATGTCAGTGTAACTGACTTCTCAAAGTCAC
>chr1:164960733-164960933
GTGTGAGGCAGTCTGATAGCAGCTGGTGTTTATTACCTCACAATTcctccacacatcacaaccgaggatgtgacaggggtaaggcacctgcccaagatta
>chr1:165232119-165232319
atcAAAAATCAGAAGAATgagggaatgagggaaggaaggagggagggaaggaggcaggCTATCTGGCTGGCCTTATAAAAGGCTCTTAAAGTGTATATTT
>chr1:165722794-165722994
GGACTAGAGGCCACTGACTGGAGACAAAACCAGCTTCAGACAAGGGCGTCAGAATCACCCGTGTCATGATCCAGGGGATGACTTGACTTTCGAGGTAGTT
>chr1:165879849-165880049
TTAATAATGATGAATTCTGAGCATTTTCCTGGTTCTCTCACTGAGTTACTCAGTGACTCAGTTCTGTGTCATCATGTGGAAATGACAATGTGGCTACTTA
>chr1:165990597-165990797
ACTTGGTACCATCCCCAAACTCCTGACACTAACATCTTTAAATGTGTATGATTCTACTGGACACaacttatgagaagccattgtttgggaccagtcccta
>chr1:171184349-171184549
gtggttctcgaccttcctaacgctatgcctttgatacagtagttcctcgtgttgtggtgacccagccataaagttatttctgttgctattgcataactat
>chr1:171782462-171782662
AGGCTGCTGTGGAGGGTGTTTCCAGAAGGTTTGGGTTCCATATAATAACTTTCTTAGATGTTCCCAGACTTGAAATTGGTATCCTCCTCCCATCCCCCAA
>chr1:171845624-171845824
TATCACCAGAGTTACTGCAAAGCTGAGGAACCCATTGTCTTTGCTGTTGTCACTCAGTCATACACGGCTTGTCTTTGTGACTGTGTATAGTTTGAACTCA
>chr1:171849340-171849540
GCTCATGTTGCATCATTTGCTGCTCCAGGAGTTGATGGGGCCACTTTTGAGGTGGCATAGACTGAGAAAGGCTTTGTTACTTTATTGAGTTTTCCCGGTG
>chr1:171965613-171965813
AAACGCTTCCACAGAAATTGGCCACTGCTATGAACCAAAGTCTTTATCCTTTTTTTCTCTTTTAAACTAGCACCTTACCCACCTTGGAAAACTAAAACAT
>chr1:173437580-173437780
TCTTTTAGTAAGGAAGCTGTTTCTTACCTCTGTGTTTCTGGTTCCATCTTGACTAGAGCTGATTCCATTCACTTTGCTACCAGGAAGTGGTGTggggtga
>chr1:173942546-173942746
CACACACACAGGAGAGAGAGAAATTGCAACACTGCATGTTTTATGTCTAGTAGACTTACAAGTGGGTCACTAGGAATCACTCTCATCTGAAAGAAGATGA
>chr1:173997848-173998048
TGGGATTGTAAAATTAGCAAGTCACCCCTACAGCTTCAGCATAGATGGAAGAGGAGGGTGTGTTACAGAGGTACAGGGGAAAGGAAAGTGTTGTAAGGCC
>chr1:176944844-176945044
CAACAAAAAGAAGTTCTCTCATAAAGAGAGCCACCAATAGGATGTTGTCCTCATGCTGCAATTCTGTCAGCATGACCCAAAAGGAAATTTCATTATGAAT
>chr1:176947069-176947269
GAGTTGTGTGTTCACAGACAGTGTTAGTCAAAACAAGACAGTGTCAGCCATTATAATTCTACACCACATACTCCACGCTGATTGTACCATTAAAACAAAA
>chr1:177703584-177703784
TAGTTCTGCTTCCTTCCTAATGACTAACACTTTCTTAAGAAAGTTTTCAAAGATGGATagatgactcagcaggtgaaggtgcttgtggcacaagcctgac
>chr1:180364316-180364516
TAGCCTAGATTATATAATGTTTTAAGAGATAAGTCACGTTAGTGCTTTTGTGGCCATGTATAATTACATTGGAGAACTAATTTACTGAGTTAATAATTAG
>chr1:180398560-180398760
TCCAACTTATTTGACTCATGCTTTTGACACGTGGGCAATTTTACCTTGTGTGTAGTGAAGTTCCCAGCCATTTCCTGTGTCATTTACTTAAAGACAGTAG
>chr1:180399138-180399338
atcacactttccattcatattcatttcaaaaagggtgttttttttttcactcaaagcaacagacacctgactgcatgagaaaaatgtaacctaaagtcac
>chr1:180428310-180428510
AAAAATAGTTTCTGCACATTACGGACAAACGGGGTCTGTGATAGCTTTTTTGACAGCAGCAGGCCTGCTCTATTTCAATGAGAAGAAAAAAAAAATGCCC
>chr1:180555462-180555662
ACTCATTAAAGCTACACTGTCATTCTGTTGGTTTCCAGTTGACAGGACAGAGATTGGAAAAAGACATTTTTAAATCATGTGTCTGACTTGTTGCTCATTT
>chr1:180928050-180928250
TGCTTGATACAGCAGGACTGAGAGCCTCTTCACGGTTGTGACTACAGAGTCTCCAAACTGAGTACATGTGGAAAAAGCTCCTCCGGCAGCTTAACTCTCA
>chr1:181229208-181229408
agggtggtggttctgtttccactcATGCTGCTGCCAGCCCATAAAGACACATAACAAATagtggccagattaaaacagccagagtccacatgtagacact
>chr1:181446978-181447178
ACAGCTCGGCCAGAGGAAACAGTGTCTGCCGGTGATAAGGGATGGAACTAGCCATGGGCATGCTCAGAGTTTCAATCTACCTTTCTATACTTCCTCTGGT
>chr1:182543401-182543601
GTTTAGAGGTAAAACCACAGAAGTGGTTGGGATGAAGTGAGAGGGCTGGGAATGACGCCATGATTGAGGCCCAGTGGCTTTAAAAGGAGAGAGGAGGTGC
>chr1:182944728-182944928
AAAACAACACAAGCAACACGTTTACCTGGACAGCTCACTGACCTAAGtgaggaagtctgaacccagcctctcatgcatgtgaagcaagaactgagtcata
>chr1:183264263-183264463
gtcactcatgtggctacatccgctgggaccttggttggagctaggttctgaaaaaaaatggtcggtgtttctttctcagaaatctcttttcatatggctt
>chr1:184271459-184271659
TTCCTGCCAGATTTCTTCTGGGGAGCTCAGACTCATAAAGTCTTACTTGAACATCTTCATTACAAGTATGACTGTAACCAAGAATGACAGAGCCTGGATA
>chr1:184277956-184278156
tgcctcaacatctggaatgcATCACCACACTCAGCTTCCAAGTTCATAGAGTTGCTGCTGTTTGGGtttttttttccctttgagacagggtcttgtgtag
>chr1:184441310-184441510
CCTTGTGAAGTCAGTTGGAGCAGGAAGTGAAAACTGAGCTCATCTGGTCTATCGGGTTTCTTTTGAGTCATTCCAGTTACCGTGCGGAAGCGGAAGTGAT
>chr1:184451897-184452097
CTCACCAGAAATCTCCCAGTAAgagctgaaggggtaaggtagtcattaagacagcttgctatcgctgttctgtcagatgactgtagtttggatgctagca
>chr1:184534468-184534668
CCAGAAGAAAAGGATCTCGCTGTGGCTTTCTCAGAGCTCTGAGGAAGAACTCGGCTGGCCCTGAAGCCCCTTGCGGTTCTGACCCACTGTCTGCCACTTA
>chr1:184563056-184563256
ATTTTATGACTGAAAAAAAAGAGACAGTTTACCACAGTGGAAAATACCTCATTTTTCCATTAAAAGCCACTCTTCTGCTTTACACAGCGATCCCATCCAT
>chr1:187217032-187217232
TACTGGCTATTACTTGACGCGCTATTACTCTAAACTGGAGTTACTTGCAGTAGTGTTTTTACTTGCTAAACAACTCATCTTTTGTAATGAGTGAGACCAG
>chr1:189718832-189719032
CCAGTTCTCTAGCTGAGGACCTTCTAAGAAGAGCTGGCCAAGAGACCAAAGTTCTACAGCCTTAAAGTCCAAGATCGAGATGCTATCGGGAGGCTGATGA
>chr1:191104674-191104874
GACAAGGGTGGGAACATCGGCAGCCCTGAAAGCCTTAAATGTCACACAAGCTGACAACCGACTTGAGCAGTGTGATTGTGGTGAGTGTTGTCATGGGGCG
>chr1:191369744-191369944
GGATGACTATAGGGGGTGATGACTGTAGTGAGGGATGACTGTAGTGGGGGGATGGCTGTAGTGGGTGATGACTGTAGTGGGGAATGACTGTAGTGGGGGA
>chr1:191569714-191569914
GCTGAAGAGAAACAAAGAATATGTAAGAACTTTCAAAATGAGTAAAAAAGTATCAAGTGACTCAAAACAgggctgagagatggctcaggtcaagagtatt
>chr1:191609544-191609744
ttaccacaatgggctgggcccttcctcattaatcactaattaagaaaaaaattaccctacaggtatgtctacaacctgatcttacagaggttccctcttc
>chr1:191631539-191631739
taaggatagAgcttagcacacacaaaggtgtgtgtttgatccccagcactgtgtaaactgggtgtgaaatgactgaggagatggaggcaggaagtcggga
>chr1:191662336-191662536
ctggaaactgactcacttatgacacgctgCTAGGGAAACGCCCACCCAGATGACTCGGGGCCCAGTGGCACTGCTGTTGGGCCGCTGTCAACCTTCCTGG
>chr1:191673706-191673906
AGAATGAGTAACTCAGGTACATGACCCACCTTCAGTCTCCTCATCAACAAATGGTAGGAGAGAGGTCCAACCTCACACTGCTGTGAGGATCAGCTGTGGT
>chr10:4001561-4001761
aacttgctttatagcagcagttctcgacctatgggttatgacacccttgaggttcaaatgacgctttcacggaagccatctaagaccatctgcatatcag
>chr10:4389096-4389296
TGTGCTTAGCAATCCAGTTGTATGTACACCTACTGATGACTAATTTCTTCGAGGATGTAAACATCTGTGTAGCTGTAGTGTTGCCCAGTGTGAGTAACAG
>chr10:4900388-4900588
AGGAGAACTGCGGAGACAAAGCAGCTCTGAGCTGGTTATGAGTCAAGCCTGTTCGGGTTTGAGCACTGCAGTCAGTCAGGAAACCATCTCAGGAGAGGAA
>chr10:5537378-5537578
CTGGGTTTGGGTATTGCTTTGTAATCAGTTGTATAAGATGGTACATTAGGTCAGAGCAATAAAGGGTACAATTTAATATCTGAAGGAATTATGAAAGAAT
>chr10:5967796-5967996
TGACTCAGTACAAAGTCATTACCACTATTGAAACTGAAAGACCATGGCTTCCTGACAATGAGTCACAAGTACCATCTTCTGAGGCAAAGGGTCGTGGTCT
>chr10:6987569-6987769
ACACCTCATACCCTGCCTCTCCACCTACAGGGTAGACCTTGGACAGTCTGAGTAACACTCTGCTATGGCTCTACTTCAAATGTGTCAGCTCGTAATTGGC
>chr10:7474208-7474408
tcaagatctctaaagttaggagctccgggattctaatagactggccagctttcaaaatctgtggatgttcctgtgtccaggattataggcacaaatcaac
>chr10:7631046-7631246
AAAAGCCCATTAAACCCCAAGCCAAAGCGAACTGACAGCAGTCATTCCGAGCATCTTTGATGCTTCTCCCACACACAGAAGCAAACCACAAACCCCAAGT
>chr10:8007874-8008074
cctccctctgtgtgtgtgcatctctctctctctctctctctctctctctctctctctctctctctctgtgtgtgtgtgtgtgtgtgtgtgtgtAGAAGTC
>chr10:8020814-8021014
gagaggaaggaaggaaggaaggaaggaaggaaAGAGAGAAAGGAAAAAGGGATAAAAGAGCAATATTGGGTTCAGTGGCATATGTGCACAGCACAGTCAT
>chr16:51316623-51316823
ACCCAAATGAAGCTGTTGATTCTATCTTCATGGAGCCAAGAGTGATGACTGTCTCCTGTACTTCAGGGAACACTGCCTAATAGTGGACAAGGTCAGTTGT
>chr16:51457050-51457250
AGGCATTTTGGTGGCAGAGTGTTGATATTATGAGTGCTCATCTGTACTACGGGATGAGTTATCTCAATACTTCTTTCTGAGTCAAGCTTGGATAAAGGTC
>chr16:51463013-51463213
CAAAAGATTCAGTTTCAAGAATTATTCACCTCCTGAGGAAGCCAAGGCAAGCTTCAGAGCCTCTACTTGGTTTTACTGGTGTCATCTTACTTTGAGTAAA
>chr16:51747056-51747256
ctctctctctctctctctctctttctctctctcttcagtagtgctacaacatacaggtgggctataccaagtacatcatagtcatttgaacctgagcctt
>chr16:51763448-51763648
cacacacacacacacacacacacacacaTGCAGGATATATGCACAAGAAGTATGAGCATTTCCAGTGTGGTGAGATTTCAGAGAGAGGAAGGAAAGGAAG
>chr16:51814124-51814324
tcaggtgagattactgactcattctgagtgtcttctaggcaactcatttagcctgtttctttgaggcagttctgctggtctttgcttcttacactcaggc
>chr16:51862688-51862888
CTATTCTCAGGAACTCATAGCCACCTCAGGTCTTATGTCTCCATACCATTATATTAAGGACTAGAGcagtgattgtcaacttgtgggtcctgatcccttt
>chr16:51911782-51911982
aaaaaaaaggaaaGGTCTCCAAAATGGGGTGAAATAGCTAACTTGGTGATTTAAAAAGTCCTTCAATGTTTGTAGTCATTTCCTGGATCTAGAATGAGTA
>chr16:52056436-52056636
TCAAGGTTGCCCTGACTGTAGAGCCATGTAGTAACTATGTTGGACCTTgtttctgggaaacagtcagctttgcctttgctgtaggaaggaaacgtgtaaa
>chr16:52074569-52074769
tcacacaatacaaatatacatatcctatgcacatttcacactgcacacatattacatgtcttaatcacattcacacatatcacatatgcatatatcacac
>chr16:52094694-52094894
TTACAGGATTAAACTGGGGTGTGGTGATTTGGGGATCAGCCATCTGATGCTGGTATTTACAAAAGTAAAAAGTACAGACTGTCCCAGGACAAGGCCTTCA
>chr16:52180043-52180243
AGGAATGTGGAGTCATATAACAGTGTAAATGTGTGTAAATGGATGCAAATGGCTTGGTATCTTTCCTTTGGAGCCAGCCAGATAGCTGTCCTACTTTGTT
>chr16:52230136-52230336
TGAAAAAAATAGAAACTGAAAGCTGCAACATGAATACAAGTGCCTAGCTGCCAGTCATTTCAGACAAACCATGGAAGGGTGTGGGTGAGACAATCATTTC
>chr16:52418696-52418896
AATGGCAGTCTCTTGGTACCAGTAGGTCAACTATTTCCCTAAACCATTTCAAATATCAGCAGCAGCAACAAATCCGTGAAGAAAAGCATGATAACAATCT
>chr16:55546984-55547184
CCTTCCCACGATCAACCAACAGAACAATAtttttccctattcaatcaacaactttcaaccttttcacataaaggaatgcctgatggcttctctctgtcat
>chr16:57500764-57500964
TTTTACTTTTTCCTACAAGTCTTTTAAGCTTATATAAGATAATACACATGGCACACTTAAATTGGTGTCTGACATACAGAATGACTACATGCCACTTCAA
>chr16:57528442-57528642
GTGTCATTCCATTACTATGAGTCCACTGATGTTGTATCCAAAACAGACAGAAATAATGTAAAGTAACAGAGGTCAAAGTGTTGGTTACTTCCAAAAAAGG
>chr16:57599000-57599200
GAGCAATAAGTTATCATCTCATATGGCATCTTTACTCACATCCCTTCCCTCAGGGTTACACACAAAAACTGGTAGATTCAGCAAAAGCTTTGGACCAGGA
>chr16:58534866-58535066
AAGCCAGGTTCAAACCCAGATCTGAGTCAGATCAAAGCCACAGCAAGTCTCACGTGACAGAAAACAAGCTAGAAAGGGACTGAAGCTTCTCACCAAAACC
>chr16:58722460-58722660
ATGATGAGAATATCCATGGTGGTCTGATAGTATCTCTACACCTACATTAGGAAACCTATGGGGTGTCTTAAGATAATGATGATTTAGGGATTTTAGTAAC
>chr16:75709788-75709988
TGAAAAATAAAATCAAAGACAATGAAACTCATTAGGAGTCTTGCTTTTCTCTGCTCCTCTCCCCTGTTCGTAATGGGTAACTGTGGAACCACTGATGAGT
>chr16:75920944-75921144
ATGTGGCATGTGAAGTCAATTCAGAAAGTTGTCACGTTGTGACACACAACTTTCTGGTAGTGTGTCCCTCCCAACTTCTAAAGCCAGAGTGCCTATCTTT
>chr16:76149718-76149918
GAAATGAAACAGCCTTCCCAGGACATTAAATGAGTGATTTACAAAGCCCAATGCTGGCAAATGCTCCCTGGAAGACGTCATTTCAGTTCATTCAAAGCCA
>chr16:76334414-76334614
TCTACCACATATCTCTTAAGATTAAGAAAAAAGTTTACAAAAGTTTGACAGATGACAAGACCCAGAACAAaagaaccctttcacaggtgtcatccaagac
>chr16:76541253-76541453
GCTAGCTTAGCATCGTCTTAGCAATGTTTAGCTCTGTCTGACCATGTTTCCTCCGTCCCAATTTTAATCCCTTCCTCTTTCCTAACTTCCACCTCTGGGA
>chr16:76679055-76679255
tagcaacaatggaaaaACATTATGAATGGCAATATGAATTATCATTACCTTTTTAAATGATCATTTGAGTTAAGAAAGCAAAACGGATGAATATGTCTAT
>chr16:76762122-76762322
CCTGATCTACAAGTTTGTTAAAGTGGAAATATGCTTTACCTTGTTGAAAAATGAAGTAATATCAGAAATCATAAATTACTTCATGGGATATTTTGAGATA
>chr16:78237074-78237274
TTTCTTGGGGTGATAAGTAAGCTTACTCATTTTGAAACGCCTTTTTTTTGTTTTGTTTTTAGTGGTCACCCTTAGATAGCAGCAAACCCTTAGATAATTT
>chr16:84613803-84614003
gcaattttgatcagcttatctgtctcttctgacacagctttctcttttcaggagttgttcataTCTTGTATTTAGACTTTCCTGGAATTAAAATATATGA
>chr16:84680804-84681004
CCGGACTACATTCCAGGAATTAAAACATCAAACAGAAACTCAATAAGTAACTGTGTCTAGACACGGCTTTTGTTTTGTTTTCTGGGTTTTTTTTAAAGTG
>chr16:84709914-84710114
TAGAAAAGCAGAAACTGAAATCGCCCTCGAGGCAAAGGATAAGTCTTTACACGAAGCACTATTGAGATACGTTTTAATGATGCTGTATAAAACAGAGGTT
>chr16:89973190-89973390
GAGTCATCACGGCGTCTACCAGAGATGCGTGGAGAAGATATGGAACCTGAGCGAGCCAAGTTGGGTAATGAGCAAGACGATGAGTAACGCCCTGGTAGGA
>chr16:91056518-91056718
CCAACATCCAGTTCCTGCCTACCTGAGCATGTACAACCCCGAGCAAGCACATGCCCTCCTCCCACTCTGTATCTGACTTCCTGGAATACAAAGACAAGCA
>chr16:91366521-91366721
CATAGGCTCCCAGGTTAACCTGCTGTTCCATGAGTGCTGCATCCATGAAAATATGGCTGGCAGGTGAGGACACAGAGCCCCAGAGAATGGTACTGAGTCT
>chr16:91490266-91490466
TAGTTTTCCTGTCATTTCCAGCACACACAGTGGTTTCTTTTTCTTTTCTAAATTACAAGTTTAGCTCATggactggagagatggctcagtagttaagaac
>chr16:92098240-92098440
GTTGAGGCTGACAGTATTGTTCATCAGCCTGCCAACCTGTCTGCTGGGAATTCACTTTCTATCTCAGTCACTGGCTTGGCTGATTTGTGGTACCTTTTAG
>chr16:92748477-92748677
TTGGTCTACTTCATGTGGTAGGACCTGAGGTTTCACCCCCTGTCTGAGGATGCTTTCCACCTCTGTTCTTTCCTCCAAAGATAACTGTCTTCATTGTGTT
>chr16:93057333-93057533
GATACATGTAGGTGTCAGTGTGGACTCAtatttacattagtatgggcttagataattatcttatgaatgggtttgactcaataccatcttctgttcttcc
>chr7:92248825-92249025
TTGAAACTCAACGAGTTGTCATAGAGTAAGAAAAAGACAAGAAACATTTTCCTTGTGTTTAAATTATGCTAGCGTAAAGAAAGAAAAGGTTTCTGAGAGT
>chr7:92441724-92441924
CAGTGTATACCAGTCCCTCAGCAGACACTTGTGCTGTCATTTGGTCACAAGAACAGGAAGTCTAGAGTTCTTGTCACTATGGGCATGACTCAGTGTTTGT
>chr7:92642110-92642310
CTAGAAACAATACTATCCTCTGTAGATTTCACCCATGTCAACTAAGTTTAATTTCAGTAGTAGCTCTTATGTCTTCCTACTTCCTGTCAACCCAATCAGT
>chr7:96920761-96920961
tcaacatgcatgcctttgttagtcatctgtagaattagtgggcagagaatcagtaaggtggtaaaacaactgtggcaaccatcaaccagcaagacctgat
>chr7:96951360-96951560
TAGCCCCGCCCACCTCAGCTCCTGCACCGCCCCTACCGGTGCGGCGCCTCACGAGCTCCCGGACACAATCACGCATGCTCAGACTCCACCCAGCGTGATG
>chr7:97042132-97042332
ttaaaggcgtgcatcattgtgtttggcCATGAACTTGTAATAGTTTCTTTCATTGTGATTGTGGTAAGCCCACAGCTgagtcatctctgaaatttctttc
>chr7:97067418-97067618
TTCTAAAGTGTATATGTTTTTTTGAAATTTCCGTTTGACTGTCTTCTTTGCTGGTGGCAGTTGTCATGTTTCTTTGATCTAGGAGAACGGGGTGGTGTGA
>chr7:97507002-97507202
GAGATGAGCAACTCTGGTTTCCAAGACACATTGCAAGGTGCAGCCTGTGATGTGGGACATGACCCACGTCCTTATAGACTGATACTTGGATCCATTGTTG
>chr7:97871636-97871836
CTGGCTTCAGCGACACTCATTTTGGTCACTGTCATGCCTTAGATTCTCTATCTACAGTAAAGGAACTGGAGTGGTTAACTGTTATCCCTGTTTGACTGTA
>chr7:98674291-98674491
gatcactctctgtctcatttctaagagtgagaaagtctttcctagaagcctctcactgattctcgacatcacattgttggccagacctgagtaacaactc
>chr7:98692879-98693079
TCTGGAGGCCCTAAGACATGGAACTCGTCATTTCCTGCCGGGGTAAATCACAGACTGACGTGTGATACTCGTTCTTAGTTTTTACCATACCCCAGGTATA
>chr7:98696178-98696378
CGTGTTATTCAGCCCAAGAGTCGCATAAAGGTGCTCTATTTTTGACTCATTTCCCCCACGTAAATGGATGTGCACACATATTTttttgtgtattaccata
>chr7:98797461-98797661
CACTTTGTTATCCAGAGCAAACAGCCCACAGCAAGGCAGGCAATTCATTTCTGTACTAGAAGAGACCTCAACAGCCACATGGCCCATGTGTTGGGGAGGC
>chr7:99087066-99087266
CCTCCCAGTCAGTTCCTGCCTGTACTGTGAGATGGAGAACAAAGCCACCACCACAGTGGTTTGTGGTGAGTGTAAACAGGAGGCAGATGCTGAGTCCCCG
>chr7:99310600-99310800
TCTGAGGTCTTCGTTTGGTTTACTTCTTGTTCTGTTTTTGAGTCTTACTGTGGTGTTCAGGTTGATCCGATTCGCTCATGTCTCGGTCTCTGCGTACTAG
>chr7:99401538-99401738
tgcctaggcatcacatataagcTAGAGCTATATATAGCCCGGCGTGATTTTGACCATATGCAATTTACTCGTGCGGTGCTGACCGTGGAACCTGGCTGCC
>chr7:99856934-99857134
GCAGGCAGAGGCAGAAAGACCAACCTGGATTACACAGTAAGGCCCTGTATCAACAAAACAAAATGAAGACTCTTCCAAATGTCCCTCTGTGAGAACACTC
>chr7:100230774-100230974
CATAGAAACTGATGACTGATTTAAGAATACTGTTTTGTTAACTTGTGGCTTATGATCCAGATGCAGTAGATTTATTTCTAAATCAGGCATTTGgtagata
>chr7:100281794-100281994
CAAGACCAAAAGGCAGCACACTGAgaaggagggagggaaggagggggggaaggagggagggagggggcaggggagggGCACAGGATGAGCTCAGAGGAAT
>chr7:100444052-100444252
CCTGAAAGAGTAAGAACATAAGTATTAGAAAAACAACTTCAGCCAGTCTGAGGGCATGGTGTGTGAAATATGAATAATATCAGTACCTACTGCACAGTGA
>chr7:100840094-100840294
GGCTTAGTTCCCTGCATATCAGATATCTTGCCCCTGCTATGGGCTCTGGTCTTCACAGCGTTCTGGCAGAATCAGTCATCATCCCATGTGTGACTCATGT
>chr7:100946618-100946818
CAGCGATGACTAGGCTTAGACACAGTGGTGACTTGTCCGAGGTGACAGTGAGTCAGTTGGGAGCTGAATACAGATTTGAGTAATGATAAAGTCTGTGCTG
>chr7:102315332-102315532
ttttaaagatcctgagataaaaagaaatacatagctgagaatgatgaaagtggtagtggaaaccatcaaagctgggagagatctactgagtagtttaaaa
>chr7:102333912-102334112
ggctgagagagaatccagattcagtcagtcagccttaagaggcgtttgagtcagaacagctgagttgaatcagccaactagagctcagaaagaactagaa
>chr7:102347536-102347736
AACTCACACCCCCACCCTGTACAAGCCCTGTCTACATCACCCCAACTCCTCCTCACAAATCTTTCACTTGTTTTTTTTAGTTTTGTGATTCACTAAGAAT
>chr7:105487280-105487480
CTCTCAGTTGTGAAATGATATTGGAGGTGTTTGGTGGTTATTTTAAACTGCTCTAACAGTGGAAATGAAACAAGTGGAGATACGATTCTAACTAAACTTT
>chr7:106624296-106624496
gccagcaggcctagtcACAGCATCACATTTCAGTTATTTGCATGTACCATACATTAGTTTACAGACAATTCAACTAACTTCCTCCTAGGAACCTAGCAAC
>chr7:106626403-106626603
ATAGAATGGGGTAAAACATCTTAAGTTTTGCAATCAGATGcccagaatgtatgaggatattccaaagaaatgcttccttgctctggctgttgaagcagaa
>chr7:110222968-110223168
TGccccatctccaacaggtggtaaccacggatctgttctagtcttcctttttcaagtgtgatatgaattggatcttctgaaaccagcttcctttactcag
>chr7:110824222-110824422
TCTCAGCTTTCAAAACACTTAGAAAAAGATTACCACTCTGAACTGAGACAAGGAAAGAGCAGAAAAATCAGACCTCTGACAGGCCTAAGCACTGCTACAG
>chr7:111109712-111109912
acaaaccacatcctgctgacacaaataagcttggaagtgcatttttctctagtggagtctccaaatgactacagtcctggccaccacttgcactaccagc
>chr7:111172112-111172312
TTGTTTTAGAGTCATATCAGGCCATTAGTCATGGATGACCATGGTTGGGGGTGGGTCCCTTACTGAGGCTGGGAAAAGACTCAGAGTGAAAACTAGGGCA
>chr7:112339828-112340028
TTCTGATCCTGCTTTGGAGTTGTACCCCAACCCTGAGAGTCCAGGATGGGTCACTTTGTCAGGGGAGCAGGTTGAGTCAAACTCACTCTGAGGATCACAC
>chr7:113377906-113378106
aatggtacaagagtgagtcagtcagtgcgccagcgtaaagagggaggagactcatgagactccaccccaaccctagatgaggcgtggttggcatttgatg
>chr10:8339804-8340004
TATGCTTCCCCTCCCCCGCTCAGTGCCATTCTCTGTCTAATGCTATCTATAGAAAGATAAATATAGCTAATAAGTCCATCTGGGTCTCTCTGTGATACAC
>chr10:8505714-8505914
AATGCCTGGAACTTGTCAACTAACAACAAGCTTTCCGTCAATCTAAGGGTGACAGGGTAAGCCACAAAACACACTGGTTAGGTAACTTCACATTTCTGGG
>chr10:10186176-10186376
AACTACACAGCCTGAGGTTAATTGCCAGGATGTTGTTGAACTTCGTGTGCAGGAAGGTGGTCCTATTTCTCTTTTCTCATCTTGACACTGGTATGAAGGA
>chr10:12875004-12875204
ATCAACACAGGAAATCAAACGCTGAAAGGATACAGATGAAACTGAAAGCCTTTCTTGAGGGTTTTGAACAGCTCCTCCTTCCCATGATGCAATGCTTTTT
>chr10:12893461-12893661
tctggaaatgtgatgacctgcACTGATACTCTGTTTTCTGTCTCTCAGAAGGGATTTTGGTGACTCACCAGAGCTAGAATGGGTCCAAATGACTCACTGA
>chr10:12963570-12963770
CCCCAAATCCTCCGTGGGAGCTGTTTCAACGCGGTATCAGTGTTCCTGTATTTCCTGGCTCCTGAGTCATACTGTCAAGTTCAAGTGGAGAAGTGTCCAT
>chr7:114081196-114081396
atcccagctcctcgctcgtcagtcagggtagccatcagggcaagctaagggctcagtgaaaggttctatgtcaaaacacagcaatagaagaaaacacctg
>chr7:114712460-114712660
CTATGATTCTCTGGCTGACATTGAGTCAGTAGGTAAAACATCAGCTAGACTGGAACTGGGGTTAGAGTCAGATATCCTGACAGTGACTAGAACAAACTGT
>chr7:115734270-115734470
CTTGTGGCAAACCGCCAACACATCTGTCAGAAGCACTCATAAGCTTCCGTGTGTCACTGTGTGTCCCTTACAAAGGGAACAAGCTCAGTCACCGATTTTA
>chr7:116093692-116093892
AAAAGAGCTTAATCGAGATGTCTTTGCGTTTTGGGAAACCGGTGAAGCTCATTTCTTAGTCATTTCAGGATAGATATGTCATAGTCCTGACATTGGTCTA
>chr10:12976656-12976856
AACTCATGCAGAGACTCTGTGTTGTCATGGTATGACATGCTCTCTTAAGCAACACTCACCGTGAATCATAAGTCCACGATTTCCTGATAAGGCGATCTAA
>chr10:13059908-13060108
ATGTCTTGGAAGTGCCTTACCTTGCACTAAGAGGGCTCCTCCCTCTCTTTTAGGTCGGTTACCTCTGTTTCTAAATCTTTGGGGATGGATTGTAAAGCCA
>chr10:13468842-13469042
ACCTTTCAATAGAAGTATGCCAGATGACACACTTTACCCAGAGCCTTAAAGTTCAAGATCTGTTTCTCACCTTTCACCCCCATAACCATCCAGTAAGCAA
>chr10:13831474-13831674
AAAGTATGCTACCTTAAAAGACCTGCCATCAGTCTGCCAAAACAGGGAATTTGAATAAATGATTCAAAATGAAAAGaaaacaaaaacaaaacaaaaaaca
>chr10:13978351-13978551
AAAAAGGGCCTATGCTTGTTAAGATTTTATAGATAGCTTATCTAGAGCTGAGGTACCTTGTATAGTCATAAGGTTCAAGCAGATTTGAGCAAGAATAGCT
>chr7:116493690-116493890
CACAGGTGGATTAGATACGTGGGATGAAGGAGGGTCACAGCTGACTCACAAGGTTTCAGTTGAGCAACCAAGCACATACTGTTTCCTGAGATAAGGACGG
>chr7:119801176-119801376
CAGCTGGTGCCAGCTTTCACACCAAAAACAACTAAACAACGTGGTGGTTTTTATTCTGAAGGGAATGAGTCAGCTACATTTCTACAGGTTCTATTTGGAA
>chr7:120848960-120849160
CTGCTAAGTTCAGCACCTGGCATGCAGCCAGATCTTCAAATGTATTATTATTACTCTTACTCCTGTGAAAATTCTGTCAGGTAGAGGATGTTGGAGCCCA
>chr10:15327685-15327885
agaactggagttataggctgttatgagttgctgtacctggattctgtgaaataaattcaggttctctgaatgagtggcaagtgcacttaactgctgtgcc
>chr10:16996957-16997157
CCCAGTTGCGAAATGTCTCACTTCCCCCTTTCATCCTGACTCCTCTAGTTCTGTAAATGTGCTTAAATTACACTCAGCTTAAAACTCAAGCCTTTTCCAT
>chr10:17155926-17156126
gacctttgtatagaagaaattacacagtatgtactcttgagtgtgacttctttGATGCAAAAGTAGACATATGAGATGTGCCCATCTAGaatgttccact
>chr7:122294294-122294494
ATGGGTGTGTTTCTATGAGACTTAGGGTAATCCAGCCAGTAGATACTTCAGTGTCTGGGCCCAGAGCACACGGTTTCCCTCATGAGAAAGATCTGAACTT
>chr7:122414310-122414510
TACAAACTCACACACAGCACCAAGCGCCCACAGCCTCAGCTGCAACCTCTTGACTCAGCTGTGATGCTGGGTTTCTGGGTGTGAAGGTAACCAAATGAGC
>chr7:122924311-122924511
ttctgaagaattgggttttgacatgtgggcttctcagaacccaatttagtcataaGAGGAAGTAAGACAAGGGGTGGGAGAAGGAGCACCTTCGGGTAAC
>chr7:122940472-122940672
CAGCTCCTGCAATTGCTATTCATCTGAGCCTCTCTTGTTCTACCACTCATAgcatccgactgaaagcgaaagtgtaaatgtgtcgggggttggtctgagg
>chr7:125607408-125607608
GGGGCTCAGCAGGAGCCGAGCCCCTGTGGTTCCTTCAGGGCTGTTGTTTAGAAGGTGAATGGAAACATCCGGAGCTATGTATGGGCTGTGGTGGAGGGAC
>chr10:17978660-17978860
TAGAGAGAACATTAGGGGGACAAAGCTAGATCACAACATACTCATCTCATAGTCTATGGCTTGTTTGAAATGAGGCAAACAACTGCTGCTCAGACTGAGT
>chr10:17986485-17986685
acttacctgaagatccagctatactaaggcttaggcatacacccaaagggctctccatcctactgccgagatgcttgctgactcatgttagtgctgctct
>chr10:19028322-19028522
ATTTGCTCTCAGACAAGGTGGTAGCAAGGTAGGTACTTGGGTAAAAGAACTGACTCATTTAAGTACAAAGAGAAGGCTTATTTCTAAGAACCCTGTATCT
>chr10:19072512-19072712
gttcactggtagaattttaggggtcacttatgtagactatcatatcatctgtaaatagtaatgctttgactttcccctttcctgtttgaaaccccctgat
>chr7:126340419-126340619
CTATGACATCAGACACAGCAGGCCAGGAACTTTCTGACTTACACTGTCACTATTTTTAGTTCCGTTCTGACTCCCCGATTAGGTCAGAGTACAAGGTCCA
>chr7:126619783-126619983
GCTATGACTGTCACTAGCATTATCTTTAAGGGGTATTAGTTGAAAATTAACTTTgagtcatcctgaaatttatatgaatgcatgcatatacatatatatg
>chr7:127153683-127153883
ctgtttttctataagactgagcacatggatggacagatggacatattcatagtcagtgtgtatgtgtctgcagatggaggcaaaacatctgaaaagcttG
>chr10:19140292-19140492
ACAAAACTTTGCCTTGTGTTTGCACAAGAGGATATGACTAGTGTGTGCAGTCATCCTTCAATACAGAAGCTGTGTTGAACGCCTGAGAGTGGGGAAGACA
>chr10:19165652-19165852
TCCAGCTGTCACCATCTGCCTACAGGTCTGTGTGATCATGGtcatgtgtaaccttctgtaggctgtgctgcccagaggttaggccaatgcagtctggggt
>chr10:19166340-19166540
CTTAAAAAAATGgtgtgtgtgtgtgtgtgtgtgtgtgtgAAAGAGAGACACAGAGACAGAGAAAGTTCCCATTAGTTCACTCTGCATCTCTGGAAAGCTT
>chr10:19172291-19172491
CCTCTCATTCTATGATCAAGTTCAATGAGTGAGAGTTTATATACTAAAAAAACCTTTCTTTGTAGGAGTTAATAACTTCACATATCATTATTAATATCAG
>chr10:19209960-19210160
CTACTTCAGCTGTGACCCTCCAAGAACAGGAGCAAAATGATAACAGCTATTTAAAAATCTGCTTCATGAAGGCAGTGACAGCAGCAACATCCCAGAAGAA
>chr10:19237132-19237332
GAGCTTGCCTTTGACTAGATTGTCTTCGTGAATGGTTTCAGTTCAGTCTGCCATTCTCTCCCTCCCCTCCCCTCCACTTCTTCCTACTTCCTTTCATCTC
>chr10:19309030-19309230
GTGTGTGTGTGTAGGCTGGTGTATCCAATCTTGATGTCTCTATGGCCTGGCCTCCTGGCCTTTCTAGAGCTCCCTGAGAGGGTAGCATCCCATGATCTGA
>chr10:19498528-19498728
gggctataagaaaattgtccggcctttgtttcagagagagtttattaggctgggctattaacaaaccagctttctgttctgaaaaacaaagctatccaga
>chr10:20818458-20818658
GGAGCAGATTTAATACATAATACAAAATACTAAAGCAAGCACATGCCTCCTCTCCCATGCATTGTATCTAACACATGTGTCTTGGATTTTCAATAGATTC
>chr10:20864677-20864877
GAAAAAAAAGTAGATGGTAGTAGAGGAGTCTTGACAATCCACACTTTTAAATTTAGATTCCCTCCTGAAAAACACACCATGCTTTCCTAAACTCTACCTt
>chr10:20984576-20984776
acactatttgagtagctctgaagctgaaaTGAATCAGTGGTTTCTATTTTCACAATGAAAAGCAGACACTCATACTTTGGTACTGACCTAGACTGCAGTG
>chr10:21158710-21158910
TGCTCTCGACTGCTCCACCTGCGAGAGCCGGTGTGGTTACAAGAGTACAACTATGAATGTTACATTCTATCAAGGAAACAAACCGTGCAAAGAAACGAAA
>chr10:21187510-21187710
AATGGGGTTAATCAGCCAGCAGCCAGAACTTCCCACTAATAGAAGGTCTCTAAATGTGTCCTGTTCTGAGCACAAAATAAAGGTTGGCCTTGGCAAAACA
>chr10:21226295-21226495
GCACCATAAGGCCACAGATACTCCCGAAATCATAACCTCGGGGCTCTGCTTCACTAGTCATATGGAGACTCTCAGATGAAAATGTGGTTAGTCTGTGCAA
>chr10:23976697-23976897
ACTTGAGAAGGGACTCATCACCTCAATATCAGTCCTGAACCCCAGTGATGTGCCACCCCTTACCCCCACCCCTGTGAGTCTCCCTCTCCACTCCCCAGCC
>chr10:24292892-24293092
TGACTCATTTTCTGTACACATACTTTCATATTTTGAGGGGAAAGGGTTGTGGAGTGGGACTGGATGCTCCCCAGTTCAATGTGTACATTGTTTCTGTCTT
>chr10:24635352-24635552
CTATAGTCATATCAGGCTCAGCATAGAGTCCAGGCAGGGAAGTGTCTGTGGCCGGTCTGTCCTCGTCAGCATCTGTTGTCTTAGGAAGTTTGTGGTGATG
>chr10:24636110-24636310
AAACAAGTCAACACTCCTGGGCCACCTGGTTTCAAGGCCTTTGACTCAGAGCCTTGGTAGTCAGACCTCATCCTGGATATTTGATGTGTAACTCAAGATG
>chr10:24651157-24651357
GCTTTCAACATAGCGCAAAGAAGGGGCAGATACTTGCATTACTGAGGAAGGTGTAAGACGCCCAGAGGGGCATGAGGAGGTCCAGGCTGTATCCGGTCAA
>chr10:25156088-25156288
CTTGCTGTGAATAACTTAAAGAATACAATTTGTCCTTCGGGgatagatagatagatagatagatagatagatagatagatagatagatagacagacagac
>chr10:26544239-26544439
CCTCAATTTGTCTGTGATTCTTCAGAGCTCTGAAGATAACATGACTATGAATAACAGCAGTTAGGTCTTGAATCTTAATTGTAGCTGTACTTCCAAATTG
>chr10:26962542-26962742
TCAGGACTCAAAACTTCCTCTGAACTTGCATACACCATGAACTCAACCTTTACCGTGTATTGTGCTGTGGCCAATCTTCTGACCCTTTAGGATGTCCAGT
>chr10:28301272-28301472
accaaaatatttcctggtgttaggtctgaaatgtcatcactctttcattatctgactcatgtttctgcctcttgactgtaaatgaacagcaggagtcttg
>chr10:28567088-28567288
CTGCGGGTGGCAAGGAAGAAAAGCTGAACACCACAAATTAAGTATACAGCATCCAAAGGGGGGAAAAATTAAATGTGGTAAATTTCCTTTCATGGTATAT
>chr10:30712628-30712828
TTAACTACAGTGAGTCACACTGAGTGGAAATCTAGAAGTATCTCAAGGGCAGAGGAACTGTCTATCTAGAGGACTGTTTTTACCACACACATGACAGTTG
>chr10:33946300-33946500
TGGTCAACTGGCCTGACTACAATCTGCTATATTAAATATATACATAGGCACTATACTTCTCATTATTTATCTCTCACTTTCCTGTGCTGAAAGGTTAATT
>chr10:34013280-34013480
gtcctgtcagcaaaatctttctCAGGGCCTAAGCTTTATGCCAGGCCTGGGAAGTACTGGCCTCTCAAGGTTGGCAGCTGTTGTGTGAACTCTGGAAGAA
>chr10:36106662-36106862
TAAATTGGTTAAGTGAGACAGTAGCAAAGCTTCCGAACATAAAACTTATCTAATAAATAAGAAATGCTGAGGATAGGGAAGAAGAACTTCTCAGGAAACA
>chr10:37337236-37337436
GCTGTGTGGTTTTGCCCTGGGATCCTCAGCCCAGCACAGGATTGTGATTTAGTGCCTTGTGACTCAATATCCCCAAAGCTTATTTGCTTTTCCTCAGCCT
>chr16:93516906-93517106
TCTGACTAACATAAGTATTCGATGTCCAGAGGTCTCTGCGGAAGTGACTCGTAAAGTGGGGGTGATGGGCAGAGTTATAATGAAGTATGAAGTCATACTT
>chr16:93838357-93838557
aacagctgaattaatgcagtcagccagagctcaggaagaactaggaagggtgagcttactcagtggtaagtctcaggctgagcattctcagcctaggtta
>chr16:93914047-93914247
GAGTCTGACTCATGGTTCCTTTTCATTCTGAAACTCAGTCTTGTGTTTCACCTCCAAAAGACTCCATCTTGGTTAAGCTCTAGTCCTGAAGAGTGAGCAG
>chr16:94596384-94596584
tcttgccagcatctgctgtcatttttaaaatgaatcttggttattctgactagggtaagatgatatctcaaagtagatttaatttgcatttccctgtggc
>chr16:94647934-94648134
TTTTATATACGTTTGCAAGGTTCTCTACATCACAGCTTTCCCTTTACAGTGATGTCAGCACATCTACTCATTCAGGGACTGTCCCTAAGAGTGGGTATGA
>chr16:95360302-95360502
GGTTTCTATTTTTAAACACAGGTAGTTTCCCTTCAAATGACATCATACATGGTGTGTTAGGCCAAGTCTGTTCCTGTTCTATTGCTTTCACTCAATCCTG
>chr11:53728724-53728924
ggtggtggtacagagacccacagaacagtgagccataatgtgtaatgacacattaccaccactgtactcacatcccgtcatttcactatcctagcaacct
>chr11:53845722-53845922
CGGAAATGCCTTATGACTGTGTCCCCGCCTGCTCTGTCCTTCCCCAAGGCGCTCACACCTGTGTTTTACTCAAAAGCAGCAGCCCAGCCCCAGGGCTTTC
>chr11:54188084-54188284
cttgtaatgaatgaggtttttgtaacttcatgttctcaccagcacttgacattggacacctttctgtttctcactgttctgaagaagtgggtgactagca
>chr11:54192410-54192610
AGCTtacagtcattttggaggcgacttcagtctttcacaaaaccaaatatattcttaccacgtgatctaccaaccgcactctggtattcacccacaacag
>chr11:54428128-54428328
ggttctgggattacaaatacaaagttcatccagcaagcctgataagtaagtgctctctccactgagtcatctctccaacccAAAAGTTTCTTTCTTTGCA
>chr16:95898000-95898200
gatttcatcaccttcttcagaacagcacatgccttacaacgtatggcttgctcgtttctggaatttcccatgtcacatttttacaccgctgtggagtttg
>chr17:5802716-5802916
aaagtaccgaccacagcttcctccctgcagatgactgtagcctgacactgctccctcacagagaccacctatggagataagctgagccatctcttcatcc
>chr11:54807760-54807960
TGAATGCAAAGGGGAATATGTCTGGTAGCCTGGCACACGGCCTCACCACAGTCTTCATTACATAAGCAATAACAACCGGCCCCCACATCCTTGTTCACAC
>chr11:54952544-54952744
aagcagccatgggaagggctagaaactggtcagggcatttgggatggcaggcataagggctcagtgtgagaacaggctgagaacacacacggctgggaaa
>chr11:57951476-57951676
tgtgctgggtttacagCCTTGCTTCAACGCACCCCACAGAAATCTTGTGTTTGGCTTTCGCTCCTGGCTGGAGGAGAAAGCTGAGCAAGCGACAGGTTAA
>chr11:57965553-57965753
gggacctaggttcatcttcaactttgaaaaaaaaATGCATTTATTTATGTATCACATGATATGTGGTTCTCGCCTCCCACCGTGTGGATCCTGGGGATGG
>chr11:57970398-57970598
TTTTGTTTTGTTTTCAGGGTCAATGGCATTCTTGGAAAAGTGAATAAAGCTGTGTTTATTTAGAAAATTGGGGACAAATGGTGTGTCTGATGTCTTCCAG
>chr11:58011173-58011373
TTTTTGGGAGTGTACAGAAATGAGTGTCTCATAAGCAAGCTAAGCTTTCCAAAGCTTGCTGCAAATGCCTATTTTTAGCCTTCTTTTGGCTCAGATGCTG
>chr17:5804384-5804584
ATTAAGTTGGCTCTCTGCCCCCAGCCATGTTCAAAGCCTTTGTTATAAATGTTTAGAGGAAGTAGGCCGTAACCACACTGGGGCTGAAAACACTCCTGGT
>chr17:6881444-6881644
GAGTCATCAGCTGTATTTTACTAACTTGGTTAGCAGGAATAAGAAGCTTATATCTCTAGTAAGGACTGGGTCATAAGAGCAGATGCtcttagtctcttta
>chr17:7889222-7889422
GGGGAACTACAGGCCTGGGCATCTTCTGACTGTCCTGGTGAGTGTTAACTAAGACCGAGACAATTCCCAGCAATGACATCACTTCTCAGCGAGCTTGGGC
>chr17:7904922-7905122
TTAGCAAAGGAAGACACTCTTGTTTTGCTACAGGACAAAGGTTCACACCATCCCTAAAGAGCTGCGTCTATGAGGAGACAGAGCCCTTGCTGGCCAGATA
>chr11:58300940-58301140
CCCTGGTAGAAAAGACATACTTCTTTCTTGGTTCATACAGTCTGGGGCACACAGAGTAGACACCACACAGACCCAGAAAGCTAGAAAAGGTGCCTAGTGA
>chr11:59305894-59306094
GGGCATGTGTCAGGATCCAATCACTCGGTCCTATTCTCCAGCACTTTGAATGGTCCCTGAATAAGCCGCCCCTCCCCCAATGTCAGGGGACTCTTAAGCA
>chr11:60108730-60108930
GTGGCCTAGCGTGGATCTCTGAATGATAGGCCCTTCTGCCTTGCACATGAGGCTAGAGCAGCTGAGCCCCAGTGCCTTCTTCCAGGGCCCACAGCCAGGG
>chr11:60111842-60112042
AGTTGAGTCACCATCCATTCCCAGAGGCTACCAGACTGTTAGTATGTGACTTTACGGAGGTCCGTCAAATTCCTACAACTTCTGCATCCTCACTTATTAA
>chr11:60935628-60935828
TTGGACTTTTCAGTTGAGCTGGGATTCTGGGCAGATCCTCCTGTCCTGTCCAGGAACTTCCTCTGTTAGGTAAATGACTCTTGCTTCCTCTTGCTCACCA
>chr17:12205938-12206138
TGCATTCCCCCACCCCCACCCCATCCTGAGGGCTGTGACTAATCGTGAACAGGCTTCATTTTGTTTAGAGAGACTCTCAGGACTTCCTGGTAGGAGGCTC
>chr17:12750978-12751178
CTGAAGTGCCTGCCTGTACCACAGAAAAGAAGTTAGCAATGAGAACCAGGTCTAAAGAAATGCAGACAGAAGAAAACTGAAAAGGGTGAAATGAGCTGCA
>chr17:12758134-12758334
GTGATGACTCAGTGGGCACTGCCCTTGTCACTTCTAAGAAGCCCTCTTCTGGGTCATTTCTGGTTTGGTGGCTGTTCTATTTGCAGGCCAGGCGGAGGAG
>chr17:15714578-15714778
ACTTAGTGACTCTTCTTCATAAGTGAAGCTGTGTTGTTAGCTGCCACTGGGCGTGAGGTTGACCGCTTACTCAAAAGCTAACAGTTAGCGACATGCTAAG
>chr17:15816598-15816798
ATTCTTTGTAGGTCTGAGGAGGTAACTCACAGGAGGCAAACCCTCCACCACTAAACTCTACTCTTGTAACTTGAATACGTGGGCACATACGAAAGGATCA
>chr17:17294197-17294397
GAGAGTTGCTCCTGTCACTCAAGATTTACTGGCCAATCACAGCATCAAGGAGGATCTGCCAGTCATAAGAGGAGGGTGGTTTTTCCGGATGCATTTTGCT
>chr11:61639740-61639940
acttcctgccttattgggggcagggtctttctttctgctgtgtgctccatctagaccagctggctggagagctctcagaattaccctatctgcctctcag
>chr11:61920550-61920750
TGGTTAAAACCTCAGACCCTAGAATTACTATGTGTGAAGCATATGGAAATGAATAACTCAAAAGCACTTCCCTGTACAATATACCACAACTAAACATGTA
>chr11:62145734-62145934
GTTGCCTACCCATTTAGAAAGCTGCAACCACAATTCCTAGCCCCAGGAGCACCTTGCCTCTGTTACAGTCATGTCAACACCGTAAATGTCTCATGTTCTG
>chr11:67048518-67048718
AAGGCTGAATAGAAATCTAAGACCTCTTCTAGCTCCTCTCTCAAGAAGCCACACCCACGCATGCCCTTGTGGCTCTCCCTCCCCTAAGCATCTCTTTCCG
>chr11:67578608-67578808
GAGGTTAAATGGGTAGTGCCTTCCCTTGCGTGCCTAAAACAAGCCTTCCTGTTTCTGTCATGCATGAGGTGTTAGCACAGCTCACTGGGTATGTCTGTGA
>chr11:68443754-68443954
CCACTGTTTGTATCAAAATGACACAGTAACTGATAAGCAAAACCATTGTTTTCTGACTCAGCGTGGACAGAGACCTTAGCGTATTGCTTGTCTGTTGTAT
>chr17:17572105-17572305
TAATAAAAAACAGTTGTATCATGAGACACTCTAACTATGATTCAGGTCTCACATTGCTCATTCACTTCAGACTGCACACTCAGAAGCAAATCATAGAATT
>chr17:18798034-18798234
agtgaataccagggcaaatataacaataattttactaggcaattagaacccaacttggctacttcaaaatgtatctttacaactgttagggattgtcaca
>chr11:68448440-68448640
CGTGGCTTTCTGAGTTTCCTCACAAACTTTTCTGAACACGTGGCTCAGCAGCTTCTTGTCACATGGCCTGGTCTCTGTCATGATGATGCCTGGTGTGTGT
>chr11:68464980-68465180
taaccatagtatccccaatctggcttcaaacttgatgtgtaactgaggatgcctctgaactcataatcctcctgcctctactttctgaatgctggggttg
>chr11:68782399-68782599
CACCACGTGCTTTAATGATCAGGAATGTCTAAGGAAGCTCAGTCCGTGGTTTTCTGCAGTCTTTCCCATTCTGTGGTTTTGCATCACTTGCACTTTGAGG
>chr11:69172613-69172813
aaaaagaaggtgagacaggaAGGCCTTGAGAATTCAGAGGAGGGTTCATGCAGGGATGGggtggtagtggtggtggtggtggtggAGCGGTAGTGTGGGT
>chr11:70591833-70592033
tggcttgagtccatgtaggtcttgtgcatgctgtcaccataattgtgaattcatatgtgtaaccatgctgatgtatctagaaaccacagtctccttgtca
>chr11:70720716-70720916
TTGCGAAGGCAGATATTACAGTCTGTGAAGCCCTTTTCAGTATGGCAATGTCCTAGGAGTCTATAGTGTGTCAGAGGAGGTGACACATAGGCATGTGGCT
>chr17:23677566-23677766
CCAAGTGTCTACCCTACTCCGCCCTCTGCAAACTTGAGTACCCACGATGTGGAGCGAAGGAAATCAGTTATAAGACATAACTGCATAGTTGGGTTTTTCC
>chr17:24453558-24453758
CTAAACACCGAAGAGCCTTACCCCTCCCACCCCACTCATTTAGAGTCTGACTCAGCACCAAAATGTTGATACTCAAAGAGTCCCTGACCCAGAAAAGGAC
>chr17:26154734-26154934
AAGTTAGTCTGACATTGACAGTTCTTCCTTTAGCCCTGTCTAGTCTAAGGGTCTGTGCTTTTGTATGGGAGGAAACTAGCTTTGCTTGGGCCACTATATA
>chr11:72491176-72491376
GTCAATGGTCTGGTTGGTACGAAGCCAGGGCCCTGAAATCATCTTGCTAGTGCAGGCTGCTCCAGAGCCCACGTCCACAACAGGAACATCTTGTGAAGGT
>chr11:72842980-72843180
gtgtgtgtgtgtgtgtgtgtgtgtgtgtTGGAGAATCTCTTACTGCTTTTTTGCAGAAGGTAGAGATGTGGGAGggagccacatctgctaaagaggtatt
>chr11:72954090-72954290
TAGCGATCTTAGAGTTAGACCTGGGTCTTTCCCACCTGCTATCTGGCTGTAGGTACAGAGTAGAAGGGGCTTCCCCAGACTCTATAGCCAGCACTGTGTC
>chr11:74523554-74523754
GACCAGGTTAGCCAGCGAGCCTCCAGTTCTGAGCTCGCACCCACCCGCTCAGACCCTCAGGTCCCCAGCACAGCACGTGCGAGCTTCATCCAGACTTGAA
>chr11:75014573-75014773
GTTTGTTTAATGCATACCTTTTATTATAAATGAGCATGTTAGAGTTGACTGCCAGTTTCTAATCAGACTTCTTAGCACCAGCCCTGAGGAGGGATGGACT
>chr11:75186392-75186592
AATCCATACTTTTGTCCCTCTCCTCATTTAAAAGAATAATAAagccaggcatggtatgtacatctatgatcccagcattcaagaagctgaggcagaagga
>chr17:27561950-27562150
GTGAGGGCGTCCCTGGGGCTCGTCCTTCCTTCCCATCCTGGGAAGGGTCAGCCACTGGACACCCCAGGCCTTCTTAGAACCAGCCCTGCACCTGCTCTGT
>chr17:28625247-28625447
atgaaattctgagtaactgtgttgttgacatgggtccagccatatcaaagggttctgatgtctcagacctatggaaacagcaaagccttccccagatggg
>chr11:75425714-75425914
agagaaatgagtcccacaagttattttctgatctatacgtgcaatccatggcatacgcagaaacgcaaagacaGACAATGagttgggtgtggtggtgcac
>chr11:75737062-75737262
GAGATCCCTGCTCCCCACCACTTGGGTTGTCACTCTGAATACTGAAATACCAGAAATTCGTCTGTTCTGAGTCATTGGCTTGAGAGCTGTTTTAAAACAC
>chr11:75738108-75738308
gcctgcagaagtcagaagaggattttggatccctggaactggacttataggtagttgtgagccatgaccatgtgtgtgtgctgggagtcaaacctgggtc
>chr11:76816939-76817139
AACATGAGGTAAATAAGTCATTTGCCCTTGTTAAGCTTTGAGTCTCTTGTAATAGCAGTCCATCACAGAATAACaactacattcatggtgttgtgtgaca
>chr11:76823886-76824086
aattttccatttaagactttcagactatgactgatgactggtaactgaagcgtaggaaagcctaacttcaggtaagggcagacttctCAGAGTTTCAAAA
>chr11:76838624-76838824
tgttcttactatcactgaCGTCGTAGTCTCATACCTAGAAAACTGgccaagcattgtggtttaaccctgtaatctcagtactcagaacactggcggcaag
>chr11:76845676-76845876
CCAGTCTGCCCTTCAATTTCCCCGTATGCAAAACAAGAGTACCAGTGGTGTCTAGAGGATATGAGTGGTGTCTAGGtcgcccggttgtggtcaacatcga
>chr11:77055210-77055410
taaacattgctttaagtggttaacaggcatatgaaaaaggctcagtattacaaagaacaaaaaggtgtaaactgaagctacaagctaccacttcaataca
>chr17:29394010-29394210
GTGCGAGAGCAAAGGATCGCCTACTTTTAAAAACAAAAACAGGACATTAGTGAACTATAAACACTCCAAAGAAAAAAGAATAATAATGGTATATTATGAC
>chr17:29434732-29434932
ACTCAAAGGTATAATGGGATTGTTGGGTAACAGTCAGAGCAATGTCACAAGGCGTGATGGGCCAAGGGCATGCCTGGGAGGCTAAGGGCCGGCATCGGAT
>chr17:29670406-29670606
ACCTTGGTTCAGTACAGAGCTGTGTAATGGAGCCTTTGCTCTGTCTTTGGATTTCCACAGCACCAGGCCCCCCCCACCCCCCACAGCCTGAAGTGAAGAT
>chr17:29671236-29671436
tgactgataactggctatgattcagaagggctcagcaccactcaagtggaactgcttcacttggaacaattgatgctgagtagctggaactgagaatcag
>chr17:29934172-29934372
aaacacatacacgtgtaaaataagataaaTACATCTTCCTTTTAAAAAGACAAGGAAACTGGCGAGAGGAAGTGAGTCACGGGTCGATCAGGCACCTGCA
>chr17:30086472-30086672
TTTTTTTTTTTTTTTTAACTTTTTCAGGGTGTCTATATTTATCAAATACATTGTAGATGCCTTTATAATAGTAAATATGTGATTTGTAACTCTAACCTTA
>chr11:77386470-77386670
GTTCCCGTAATGGCAGTGAGACTGGTCCACAACACAGTGACATGTGCACACCACGGATGTAACAAGAGACAGGGCTTGCGCAACAAACCACAAGAGAGCA
>chr11:78176012-78176212
gttggcctcgaattcacagcaatgctcctacatctgctcccaagtactgaaatgacaagcgtgtaccaccccacctggTGCACGGTCTCTTACTGTTGAT
>chr11:78649382-78649582
gaggcctgaaacacgttgtcatatctagtttctagattactaggtttatgtcaaaaggactcaggtaccaaAAGAGTGTACTTTGCATATCAATGACAAC
>chr11:79132294-79132494
CTGCGGGTTTACTCAGCCTCATACGCCCTGACCAGCCAGCCAACTTGCCAGAGTCAATTCTCCCCTCAGATAGGTTTGTGCCATGCCACAGAGCAGTGTC
>chr17:31693660-31693860
CTGTGACTCAAACGCGTGCCTTGAATGTCACCGCGACACCAAGAAGATAAGAATAACTCCGGTTTGAGGAGCAGTGACCTCATTCAGTCCCACCTCCCTC
>chr17:31914348-31914548
GTCTGTCAGCAGTCTGGCTTCACTTGAAGGTTGGGGTCTAGGCTGTGTCCAGGGCTGCACATGGCCACCAGGTCTCCTGCATCTGTTTTTTTTTTTTTCC
>chr17:31961406-31961606
AAGAAACAGCTGGGGCCATGGGGACCTCTCAGGGGTCCATGGTCTTAGGACTGGGTTTGCCTTAGGCATCTCACCAGGTTCTCACTGTCATCTAGAAACT
>chr17:32252036-32252236
CTAGGACAGAAACCTTTATAGTCTTTGATGTTTGGGCTCCTCTCTCTCTACAGTAAGTACCAAGTGTTATTTATATTTTGAGATCTCCGGGGATGACTCT
>chr17:32408474-32408674
CTCTcccaggctggactgctggtgtctcccttctcactgtgacctcagacaagtcatttcctctccctgtgttttcttatttgtaaagaatgatggtatc
>chr11:79133700-79133900
aaaaaaatgacagagaactgagcaacttgcctaagatcagagctagcaaggagtcaggaaatgactctgtcacactggccccacagcccatacATACATA
>chr11:79344436-79344636
tcaggtccttgggaagagcatatgtattcttagccacttggctgtctctccagctcTAAAGCTGTAGCTTCATTcagtgagctgcccagcaggtgaaagc
>chr11:79530372-79530572
ATTTTAAGTAGAATACTTTGGAGACTGTGAAACTTAAATCTGCAGGGTTTTTTAAAGAGGATATGTACAGCTAGCTTTCCACTCTTAAAACCAAACCACA
>chr17:33361026-33361226
agaaatgaatgttgcttgtagcaaacaccaaatatgaatcatcagtttcagtccagttcccttggcaggcaaacaccatacatgaaccgcagcttcagtc
>chr17:33780624-33780824
AGATCTTTTGACTCATGCCATAACAACTGCTTAGCCACATTTCATCACTACATTTCACCCCCACTTTGTTTCCTCTTTCCCATTTGGGCCAATTGCTGGG
>chr17:34027264-34027464
AATTAGGCAAGATCAGCTGCGGTGGCAGCCTTCCTCTAAGTACTTCCCCAGGCTGGGGGCGGGCACAAGTCACAGGTTTAGAGATCACCACCTTGAGGTT
>chr17:34210704-34210904
AAACGGCTCAACCCAGAACATGGGTCTTAAGGTGGCACCCAGACTTGGCAGCTGGGACTTGTGGTTAACTCTGAGGAGATAACGGTCATGCTCAGAGGCA
>chr17:34681082-34681282
GCACACAACAGAAGGCCTCGCGGTGGCGTGTGCCGTTTCAGTGGATGGGGTTGAAACCAGAGATTCCCACTCTGACTCACTGCGGCGAGGGTGCCTGATG
>chr17:35189744-35189944
TCCCGGATCTCCACCCACTCCCCGCTGACCCAGACTCTTGGTTTACAGTGGGGACACATTCAACTGTTCAGAGTGGAAAGAAGCTCCCCACCGCAGGCAT
>chr11:80420130-80420330
tggtcctggaacttgttagagacctggctggtcttgaaatcacagacatccacttatgtctgccttgtgagtgttggaattaaaggactgtaccaccaag
>chr11:83039219-83039419
gtcaccatgtgattgctgggaattgagctcaggacctctggaagagcagtcagtgcttttaaccactgagtcatctctcaagtcccAGCTTGTAGTTTCT
>chr11:83193122-83193322
CTGTATACTGcatgtaaaagcaaatacccaatacttgtctttctgtatgactcatgacatataatcctcggttccacccattttcctgtaatgatgcatt
>chr11:84194869-84195069
TTTAGCACTCTTTACCCACGCTGCTACAGATGAGTCACAGTCTCACAACAGCTTTGCTTACAGGAAAGTGTTCCCATTGGTATAGTTATTCCTTCAGTCT
>chr11:84507378-84507578
ATTCTAACCATACATTCTCCTACAAAAGAAATGCTATgccaggtgtgctgaccccggccttttaatcctggcactggggaagtagatgatagagctctgt
>chr7:127873239-127873439
cagtcagttctctcctgttactagatggctctaggaggctaaactcaggtcaccaagcttggTTATCTCCCTCCCTCTAAGAAGGCCTTCCTGggtgctg
>chr7:128048625-128048825
aacaactactacaacaatgactacaacaacaactactacaataacaacaacaattactactactactactactaTGACGACGACTTCTACAaaaagaggt
>chr7:128383882-128384082
AGGCAGAGATGGAATGTTGCCCTAGTGGCTATCTCCAGGTGAAATCACGGGGGCGGGCCTTCAGTAGATTTTCGTTTCCAAGCGCCTTTTACTACCAGGT
>chr7:128619215-128619415
GCACCTGTCTTTGCTAGGAAGGTTGTAGTCGGCACACTGAAGAGTTTCTGAGGATGGTTGGTGGTGGGTGTGTTAGCCTACCTTCTTGGACTCATTTCTA
>chr7:130726898-130727098
GGCGGGGTGTATTCTCCAGAAACAGACTGGCCTGTTTGAGTGAGTCTTGTCCACATCTGGATTGCTGGGACTCAGGATAGGACAGTCATTTAGAAAGTAA
>chr7:130818842-130819042
GAACATTCAGAGGAATCTAGCCCTTGCTGTTGGCCTGATGTCTCCCCTTTTTCTTTCTGTAAGTCAGACATTTGAGGTTCTGTTATGAATAAGCCTGTAA
>chr7:131551670-131551870
TAGACTTGCATCTTCAGTAAAGTGCCCTGTTGGTCTTTGCTCTGAGACCTACCACATTAGTCACCTCTCATAGTCCCTGCCTTAAACCCTTTTAAGTGTT
>chr7:135557360-135557560
TGGGTTGTCTCAGTCATTGGGATCAGAATGAGATGACTGACTGCAGGGAGAGCGTAGAGTGAGTCACTTCCTGAATCGATTGAACTTTCAGAAGAAAAGC
>chr7:138903806-138904006
atttataaagtatttctcgcacttgtggaagctgacaaacccaaactcTATGCTGTCTGTAAGGAAGCCAGTTCCCTTCATCAGAAGCTTCACCTGGGCT
>chr8:3488554-3488754
TAGTCCTAGGGCTCCAGGGACAGGAACTATTCAGGTcatatatgggcatatattaaaatatatatatatatatatacatatatatatatatatacataca
>chr8:10740194-10740394
CCCTGCTATAAATACCTGCCATCTTTCGACCCTCTGCCTTGCATAGGGGTATAAAGATGAAGGGAGTAACCCTCATGCATAGCAAATGAAACTGGCTATG
>chr8:10945557-10945757
tggtttcagtctatggtccctaggctctgtcactcctagactgaacatcatgacaggagtgtggggcagggtagagctgcccagcccatggtggccagcg
>chr8:11203496-11203696
ACAGGAAGTGGGTGGGCGGGCGGCTAGATTAGTCATTCCATTTTCTGTGCTGTGCATTCGTGCGTGCGTAtgtgtgtgtgtgtgtgtgtgtgtctgtctg
>chr8:11776850-11777050
GGCGGAGGAGAGACACCTTTCCCTGGCACTTCCTAGGTGTAGCCAGCCAGATAAGGATGCCTTTTAGTCATTTAGGTCTGAGTCACCCAGCTTGGTTTGT
>chr8:22391104-22391304
GAAGTGGCAGGCACCGGAGACGATTCATTTACTCACTGTTGTGCAAGGTGATATTTCCAAAGACTCTGACCTGACCTGTTAATCAAAATGACACTGGGAT
>chr8:22869063-22869263
AAGAATGGGTTGGCTTGCTGTTACGACTCTGAATTCTAAATACATAGATGTACACATCTCCAGGGAGTATTTGTCATGATTGAGAAAGGAAGGTGTAAGC
>chr8:22873376-22873576
TTCTATTTTCCTTTCATAGATAGACTTGATCTGTCCTCTACATAAGCTCattctctggaatcagactcactgtgagtcaccatgttggtgctcggaatca
>chr8:23256236-23256436
GTTCCAGGAATTAGCACCTCATCAAGATGTCAATAACTGAGTGAGTGTGTGTGTGTGTGTGAGCTTCAACCAGGTGTCAAGTACCgtgtgtgtgtgtgtg
>chr8:25089606-25089806
GCCCCAGAGCCCTCAGAGGAGAGAAATAGCTAAGACACTGGTCTGGACTGATGGGCCATGAGGAAGTAGGTTAGAAGCCCCACAGGACTGCAAAGGGTTA
>chr8:25609661-25609861
GCAGACATTCATCCCCAAAGCTGCCCTAGATGTGGATCTCAGTCATCATTAAGATATGTTGAGAAAGCAAATGGGAAAATGAAAAAGAATTATGTACATT
>chr8:27168285-27168485
TGCTTTCAATGGCACTTTCAGTGGAGTCACTGGTTTCAACAGAAGACTCAGCTCACAAGTGGCACTGCCCAGAGTTGTCTTTGTCATGGTGACCTCACCC
>chr10:38875768-38875968
GAGGTCAAAACCCCACTCTGACATAGAAATTGGAAACTGCCAGATGTTCCAACACTCTAGTACAATTCAAAAGGGCAGGAGTGGAGGATTATTAACCATT
>chr10:39346892-39347092
ATGCACTTCTGATTAAATCTGAAAGGACAGATAGAACTAGAGTTCAAGATGAGAATGGCCTTTAAGTTTTTGCTTTCAAGTGTTAATCTGATTGAGTTCA
>chr10:39415604-39415804
TGACTCCACAGCAGAAGCCACAGCTCTTGTCTCTCTTCCAAACCAGTTTGTAAAGTCCAACTAGGGTGCCGTAGTAATGCAGTCCTCCCAGCCTGCCGtt
>chr10:39520079-39520279
CCCAGAAACGTTAAGTCCAGAGTGGTGCTATCTTTCTTCTGAACAACTGTTACATTCTAATGTGTGTAAACTTATTTAGATGGCTACACCAAAACAAGAC
>chr10:39738702-39738902
AAATATCCACTAAAGTGCATAATTAATTACATTATGGTGTTTTGATCTTGATTATTAATTCAGAAAATGTCAAAAACTTTTTTTTGTAAAGCAAACTAGC
>chr10:39742581-39742781
TGTTGGCATACTCCTAGTTTCTCAGAACAAGAAAATGACTAATCTAAATTTCATTTCAGAATAAAAACCAAGACAAGCCACATAAAAGCATCCTAAAAAT
>chr10:39764983-39765183
ATATAGTAAAGTTGGTCAGTAAGATGAGTCATCTCAGCATGTCTGTTACATTAAAACGTTTATTGTACAGTTGtctcctcatccttgaccctagcaactg
>chr8:33382370-33382570
ttcattctattgattcttttcctcaaacagtggttctcaactccctttgggagttgaacgaccctttcacagaggtggcctaaggccatctgcatactca
>chr8:33968354-33968554
TGATACATAGTTACGACTGTGAGCTTGCCTGGTTAACTGACTAATAGTGAAAGGAAACTCTCCTTGATGTTTTGTGGTGCGAGACTTGCTGtttcaagca
>chr8:34190120-34190320
TTGCATGTGCATAGTAATATGTATGAGTAAGCACAGAAGCTAGAGGAAGGTTTTGAGTGGCTTCCTCTAACAcagtagttttcaacctgtgtgactcatt
>chr8:34522900-34523100
GTAGCTCAGCAGATGCTTTCTCTCTTCTGTTATTGTCTTCCTGTTGCGCATAGAGCAGACAGTGTGAGCATCCTCTACTGAGTCATGTATGATGAAAGTA
>chr8:34587653-34587853
GAAGTTGTTAAGTTAAGCTAttagtcacactgcatgccgatgtgcaaaatgaatatagcatcttatttttggtcactgactagtctttcccagaggttct
>chr10:39991063-39991263
AGACTGCCAGCTTTTCGGGTCAGAGGTTTACCTGAGCCGTGAAGCCAGGAAGGAGTGAGATGACTCTGTTTACCGCCCTCCAGTCACCTTTTAGTCTTGT
>chr10:40081922-40082122
TAAGCCAATAAGGCCTATATCCATGAGGGTGTACAGTACACCCTACACTAAAGCTGTCACTTCCCTTCTGAGTTGGTTTAAGTATCTTGGAAATGGATTA
>chr10:40457408-40457608
AGGCATCCCTAAAATGGAGTTCCATTTGGAAAATTTAAAATAAGTCTCTGTCAACATGAAGATTAGATTTTTAAAAAGTTATACTGAAAAATGAGAAGTT
>chr10:41579604-41579804
TACAAGCCTTGCTCCACCCATGATGCTTGTGGGAGGAGCAGAGGTGGCCAGAAGAACAGGCTCAGGAGCATAAGCAATGTTCTTGGACCCCTGAGGCACA
>chr10:41971484-41971684
CTTTAAAAAAAAAAAAAGTTGCATGATTCCAAAAGGAACTAATGCTACCTTGTACTGCTATTTAATTTTCACATGTGAATAAGTGTGTTGTGAGATGAAT
>chr8:34756472-34756672
atctcctaaacgactgtaacttgggctttaatatctccatgcAATATAACATATTGATGTCCTCAAGAAGAGGCCACTGTTAAACTAGATAGGGCATGAT
>chr8:34764726-34764926
TGAGCAGACACCAGCCAGCAGCtgtgtgtgtgtgtgtgtgtgtgtgtgtgtgtgtgtgtgtgagtgagagagagagagagagagagaACACTCAGCTTAC
>chr8:35449650-35449850
ACACTAATTTCCAACTCAAAACAGAAATCAGATACGAACACTCTTCGAGCGATGACATAATGAGTGATTCTTCATTTCAAAACTGATTCTTCATTTCAAA
>chr8:35483608-35483808
AGTTACTTTCTGTTCATTTCTTTTCTCTCACCTTATTTATCTATTGTTTCTCTGAGGAAATGGCACTGTGAACCTGATGGTGGCACAAACACTGACCTAG
>chr8:35614133-35614333
gtcattgtgagtcactggagaagtgtggattcaggaggtggcactgcatagcattctgtggctgagatgcagatgaagtgtcaggaagatgtgtaatacc
>chr10:43746654-43746854
tcactgtcatctttactggatttacaatcacctagaaacatgcctgtgggtgtattggggagggtgtttcaactgatgactaagaaagagaaagctagct
>chr10:43783305-43783505
AGAGATGAAAGTTTAACACTGTCAGCGGACAATGCAATAGAATGACAGGCTATAGTGGAGAAGGTGTTGCTGCAGGCTTTGCCACATGAAACAACACTGC
>chr10:43901338-43901538
TTCCACTCCACGGCTCAGGGGTTCAAACTTTTTGACGTTCTGACTCTAGGGGATTGACTCAGCGTGTACGGTAAGAGCTTAGGTTCGAATCCCACTTCCC
>chr10:43982796-43982996
GACAAGGGGGCCCGCCTGTCTTCCTTGCTTAAATCGTATGCTCCCTCTGATGTTCTAAAATTCTTTGTTTTTATTAAAACACACCCTAGAACTATGCAAG
>chr10:43998588-43998788
AGGCGGGAGAGATGACTCCCTAGCTGACTCAGCCGCTGAAGCTGGCTGTGAGTCAGAAAATGCATCCTGTGGCTTTGGGGGAGCCTCTCTGGCATCACAA
>chr10:44447434-44447634
CGTCAAACTGAGTCTCACCTTTTTTCTATGGCCTCTGTACTTGTGTTTCCTACACCTCCGCCCGCCCGGGGCTTAGGCTCTGCAAACATCCTCCACCCCC
>chr8:36165114-36165314
TGTGTGCTAGAGCCCAAGGTGGAACTCAACTCAAGTTCCGTCCAACTAGACACATTCTCTTTTAACAAACTGCAACCATCTCCTACTTCATGAATGACTT
>chr8:40349150-40349350
TTTTGGTATAGTATGATTAAGAACTATGTTATCACGATATACACACACAAATATACATATATATATTTCATCACCTCTTTAACTTCATTATTTTTAACCA
>chr8:40495714-40495914
CTACCTAACAACCAAGAAAAAGGCACTGATGTCTTCATACTTCTCTCATTTTGAAAAAGGCCATTCCTGTAAGCAGTGAGTCAGATCCTGCCTGGTGCTG
>chr8:46142668-46142868
AAAACAGACTTGAAAGGTGAAAACCACATCAGCTTTCTGAGTTATCAAAGATCTTGGAAAGAGAAAGGTTTAGTGAAACAGAAAATCAAGGACAGAAGCG
>chr8:46590673-46590873
acctgggagtcacaaccctttcataggagtcacacattacatatcctgcatatcagatatttacattatgattcatgacagtatcacattctagttatga
>chr8:46639983-46640183
CACGAATGTTTTTGTCTAGCTGCTTTCTAACAGGGGATAGggtggtggagaaatgactcagcagttaagagcgtcggctgttcttcagaagaactggatt
>chr10:44450082-44450282
TCCTGTTGGCATTCTTGGGAACTGTGTCATTAGTGTAGACTTCACCGATGAGGGGTCCAAAGCGTGTTCCCTTCGGTATGTACTCCTTACTTACCACGCC
>chr10:44704238-44704438
CTGGTCATATGGTAATAAATAAGCACCCATCTGGGACATGGCCTTGTAAAACAGGGCAGGAAATGCCACATCATATGGAAAGTTGTACTTTTAGTTTCAT
>chr10:44778368-44778568
CGTAAGAATAAAGATACAAAAGGAAGTTAAAGACAGAGCTACAGTTTGAATTTTTACATCCAAAAGGATGATTTTTGTTCTTGATTGAAAGCAAGGAACA
>chr10:50412349-50412549
tgaagatctctcaaaaacctgaaactcaatctactatgtggtccagttacaaccctcctggctattcacataaaggacttcaagtcaccattccacagag
>chr8:46643486-46643686
CCAAAGCTGTATTTTGAAAAATGCAAGGGTGCAAAAGCCTTTGCAGTATCAGTAAGGAGCAGAGAGCATGTGTGAGAAGGTAAGTGCTAAGTTTTGTGCT
>chr8:46647861-46648061
gtgaggctacacaaaatcacaagcatgaaatgtcatcactgtcacatgctctgatcacaTGCTCGGATGCAACCATAGGTCTACCATAGATCGAATGTGT
>chr8:48995186-48995386
tgcttggctcagggagtggcactatttgaaggtgtggcctcgttggagcaggtgtgtcactgtgggtgtgggctttaagaccttcatcctagttgcctgg
>chr8:57591288-57591488
aaccctgtcttgaaaaacaaacaaacaaacaaaacaaaacaaaacaaaacaaaacaaaaAAGATCTTGTCTATGGAGACACCTTCAGTTTCGCTATGAAG
>chr8:60893846-60894046
CAAGAGATGACAGGAAACTGGAGGAAGGACAGAAACAGCTCATAGAGAAAGTGGTTTTagccacacatggtgacatgcctattatagtctcagcaattaa
>chr8:61232109-61232309
TGACCTTGTATGTTATTTAGCCCTTGACACCTACTCTGTGACTCATGCAGGCGTCATCCTAGAACTCAGTGGAGGGTGCTGGGATGTGCCTTCCCtcttt
>chr10:51490588-51490788
cacacacacacacacagagagagagagagagagagagagagagagagagagagagagagaaatagtgagaaagacagagaATGTGATAGGGGACAGTGAA
>chr10:53305174-53305374
ctcgcatcaaacagccagatgactgacatacataaattactcattcctgcaccacacacttctcaagttcctttgaaacagttaccaggaaatcaacatt
>chr10:53412964-53413164
ggatgagtaaccacatctgctgtgaattcatgattacaatgggtggtgatttgagtatgaatggcccctatggactcatgtgcttgaatgcttagccaat
>chr10:54049564-54049764
GAGTGGGCTGGAGATTGTGGAGTAGCACAACCATGTGAACCTGAGGTGGAGGTGATAGGTCAAGGGAGCAGGTCAGGAAGATGGTGAGAGATGTGATGAG
>chr10:54087439-54087639
TGGAGGGTGAGGGTGGGGCTCAGCGCGAATTTATGACCACAGGGAATAACTGATAGGATTCAGGTCATTTCACTCATGAAAGGAATGCAGTTCCTAGTAT
>chr10:54255108-54255308
TATCAccaggtgctgagccaggtgttttacataaattatctcatttgttttctcaggctgtgttaaggtgagtattgttaatcccattttatagataaag
>chr10:55147234-55147434
AGCATTAAAATGATGTCAAGGAATGAGGAATGGATTGTCTGATACCATCTAAAAGCACATGAGCTTTGCTGTTTCCCAGGGTGTTGCTTACTTGTTGTAC
>chr10:57487496-57487696
CTGGAGTTGATGACTTATTCAGGGTATTTTCATGTTCACAGTTTTTGAGATGAGTAAGTGGGAAATACCTAGCTATATGTCAAATAAATGTTATCTCCTC
>chr10:57530643-57530843
GAAAGGTGCATCATGATGAACAACTTGCCCCCTAGTTCCAGTCATACCTAACCCTGCTATtgttgcaacctcttcagtgtacctaggtataataaaatga
>chr10:57714486-57714686
GTTCTCTGCTGACTAAATTCCTACTATTAATATCAAAATATGTTAATATAACTCATTTTACTCTCTTGGATGTAAGCAGCCAATGTCTTTAACTGTTTCT
>chr10:57748952-57749152
acacacacacacacacacacacacacacaTATTTTCATGCCATGTAGAGGCATGCTTTACATTGTAATACAGCTTTTAGTAATCTGTGAGCATGTGGTCC
>chr10:58480170-58480370
ACATTTGGCTGTTCGTTTTAAACTACAGGATGTTGCAGACTCATTTAAGAAAATTTTTGATGAAGCAAAAACAGCCCAAGAAAAAGATTCATTGATAACA
>chr10:59236642-59236842
gaaatgactatggtgacatcatctcgttctggctccattttgtgtttgtgacacttctcagccctcgatccctcctccccaccacagccctcgatccctc
>chr10:59430932-59431132
AGCCACCATTGTTGTTGTGACAACCTTCGATGTCTGCAGAGGGAAGTGGCAAAGATAAGAGTCCCGTCCTGTAACCCGTTTCTGCGGAAATTTCAGCATT
>chr10:59938718-59938918
cacttcgtaactatacttttgctagttatgagtcgtaatgtttcctggaatctgaatttcctggaagtcttaagtgacccccatgaaagggtcctttgac
>chr10:59947446-59947646
tgagtcagggtctgaacccagagctcatcacttctaaatcATGCAGCTCTAGCTACAAAGAACAGACCTCCTCTGAGAGCTCCCgggctggggattaggc
>chr10:60171472-60171672
ttcatcacagccacagtgaccgtaactgaaacaGTCGTGGTATCTGTGGGCCTCTCGGTACCCTTCTTATTTGTTTCCtttggctttttgagtcagctct
>chr10:60744642-60744842
CTGTTCCACTAAGTGCGGTTTGACTTTGATCTTGGTTCTTCCCTGGCTACAAAGTTGCATGCCCACATGTGTGCGCCCAAGTGAGTCAGAACTGGATGGG
>chr10:66864639-66864839
GATGGCCACAGGCTTCCTGCTTCAGTCAAGGCTTTTGAATCACACTACTCCCTGTCTGTGGTTTTGAATGTTTTTGTTTGTTTGCTGGGGAGGAATGAAT
>chr10:66955588-66955788
AGTTCTCCTTTTGGCTAATCTGTCTCACTCAGGTGATGAGGTTAGTGGCTGTCGACAATTTATCAAGAAGGTCCAGGGTGATTTTTTGTGGCAATAGCCC
>chr10:67104912-67105112
ctctaacacctgagcctgcctggcaagaacattccagattcaaacataacGCCATTCATTCCAGCAGATGTTAAGCTTCTTGATGGCAGGATGTGCCTTA
>chr10:67205620-67205820
tattttattctgtttatgtttatgagtgttgtatctgggagtatgtttgcacaccagaagagggcatcatatcccatcagactgcagttacagacaggtg
>chr10:68036082-68036282
GAGTCTCATTTTCAGTAACCTTCCGCTCACTGCGCATCTGCTGCGATATCATCTTGTGCTTCATGCAGAGATGAGTTTCAGCCCCATGAATGTCTTGTTT
>chr10:68104850-68105050
TATTTTCATTCCCACCCCACCCCCCGCCCGCCCCCTATCATCTTTTCTCATTTTGACTCAACTTAGCAGCGGGCAAGCCTCCAATAGTACAAAATATATC
>chr10:68238886-68239086
CTGTTCTTTCACTATTCACAGAGAGACGGGAAATGACACAAACTGGCATAAGAGGAAACTTACTAACTCTGAGCAAGAGAAGCACTTTCATTTAGCTGGG
>chr10:68499770-68499970
AGGGCATGGCTTAGATGACTTGGGGAGGAATGAGTAGATGGTAGAGGAGCATGCAACGGAGgtttgttagtgtgcctctgtgctgtgacagtggatgcac
>chr10:68706476-68706676
AATCTCCAAATGACTGATCCTATGGGCTAGCCTCTTCTATAAAGGTCACATCTAGATGGTGATTGTCCCATGTAACACAGAGATGTTGGTGGAGTTGAAC
>chr10:69777258-69777458
ACCCACTCCTGTGGCTGTTAACTGGCCATGCTTACtccttttcctgtgactcatatgttgctcagaagtcactggcttcctgcaactgtgactcagaacc
>chr17:35301754-35301954
aacctctgagtcatctctccagtccTGACCTTTCCCACCTACAACTTGATCCTCATGCCTCACCTCAGCATGCCATGGTGTGTGTGTGTCTATGTCACTG
>chr17:35437518-35437718
CACCAAGTCCCCATGGAAAATGCTCCTAGCATCCAATAAGTGGGGTTCAGGGAGACAGGGTCTGCTGAATCCTGGTGAGGCTGGGGGGCTGCTGTGGAGA
>chr17:35813769-35813969
ggcagtggttcagttggtagagtgctcgtctagcatacaggaagtcctcggttcagtcATACCCTCCAGTTGCTAACACTGAAGTAATGACTGGAGCTGC
>chr17:35820666-35820866
ctgattccaggtcctctgcaaaagcagcagtgttcttaagaactgtgccaccagtgtctccccccccCCCCCTTCTATGTTATGGTTTTGGTTTGTTTGT
>chr17:36002044-36002244
tcatcccccacccacctaccccgcccatgactaagagattccaaggtagcagcaagatctcctgatgctgttCTCTGGGCTTGCAATGGCTTCTTCCTGT
>chr17:36024909-36025109
ACAGATAGGATATATAAAAGGAAACCATAAACCAGGGGTAGTGGGACTCGGGAGGTGTAGCCGCTTGAGGCTATAGCCAATGGTTCATTGATTATTACTC
>chr17:36859229-36859429
AGTACCTACACAGTGGCTCCCTCACCACTCTTTGTTCTAGAGTTAATCATCTTCATTTCCTGTGTCTTTATTACTAAATAAACTACACATTTTTCTCAGT
>chr11:86059268-86059468
gaaggggtgagcttattcagcagtgagtctcagaggctgaagacattctaggcctagataagattgtacggaagctaaacgcttaggatagcagccaaag
>chr11:86346750-86346950
AATATAAAAACGTGTATCAGTCAGAAGAAGTATTGCTCTTCACTAACTACATAGCCTCAAATTTCCCACTAAATCTATTAATCACTCTAAGTTAAGTTTC
>chr11:86381716-86381916
AATCGTTAAGCCATCGACAGGATGATAGCATGACTCAGTTCTTTACATGTTTTGTGCAGTGTTACTACCAGTGAGGCAAGAGGAGGTAAGGCTACGGGAT
>chr11:86506564-86506764
CTCACTGTAATTTCTAAAACAGAATGTTAAGATTATGAAAATCAATTTGTAGATACCAGTAAGTTATCAAAGAAATGGCTTAAAAGCAAAGTCATTCAAG
>chr11:86623712-86623912
catatatgcaccaggtgcctctgttggctctccctggaactggagttagacagctgtgacctgacatgtgggtccctctgtgacagcagcaagtgcttca
>chr17:41187732-41187932
cctgctggataaactgttcgttttaggaaaaaagggcgagtgcacagcctcttagtttcagagtaaaaaagctgataaatggtttgtgactaatgtgttt
>chr17:44690281-44690481
ACAAGCCAGATCTAGTCACGCATTCCTGATGCAGCTGCCCCAGCAATAATTTTAAGGCTTAATTAAGTTATACTGCCTATCACACTTTAAAAAAAAACTA
>chr17:44714080-44714280
CCTAGTTTACATATCATATATCGTTCAACTTTCTTAACAGCAACTGATGCAGAAGATGTGTTCCGTGTCCAGAGCAAACAAATGCTGGCTCTGGGATTTC
>chr17:44728530-44728730
CCATAGAAAGCACTGCTCTCAGCAGCCAGCAGCTCTGTGGGCTACCAGCTAACCTGCTGAGGGAACCAGTTACAGAATGAGTCAGCATCCCTCAGACAGC
>chr17:44767416-44767616
gcctgactagttcatctTTTCCGCTTATACCCCCACTGTGTTGGAATGTGCTAAGCTAATGTGTTTAAATCTGCTTTTACATTGTTCCATGACAATGTTT
>chr17:46388274-46388474
AGAAACTTCTGAAGGTTGAGCTTCGAGGTATCTGACTGGATCCTAATTGAGTCAATGGTTCTTGCCCTTCCGTCTGCTTCTATTTTGGGAGATGATTGAG
>chr11:86652640-86652840
GAGAGGAGCTACCATTCCCTCCCTCATCAACCAAAGGCCAACAGGCATTTTTTTTTTTCCTAAAAAGAGGCTGCTAATCTTCCAGGATGAGCTCTGACTC
>chr11:86872588-86872788
tcctactgtctgtgagtcacctgtgggagcctctgtatttgtcgccagctgacacaagggtgatctgagaacctaccaacttggctgtggtgtctaagcc
>chr11:88105941-88106141
TGACTCATTGGAGCAGAGGGGAAGGCCCCTACCCCCACCTCCGAAGGGCTTAGGAAATAGGATCAAGATTCATTTATCTCTGTGGTTTAAGAAGTTCATC
>chr17:47189824-47190024
GATGAACACAGTGGTACACAGGGGTCTCAGTTTGACTCAGACTCAGAACCCCGTACTCGATTCTCTTTCATGTGGATGGAACAAATTTCAACTTATTACA
>chr17:47543361-47543561
CCTGTCTTCTCTGGGGTTTGCCCTTCACTTCCTGTGCCGTGGGATACCTGGCAATGAGTCAGAAGCACAGAGCTAACCCCACTGCAGCACTGAAAAGGGA
>chr17:47628872-47629072
GTCCCCATTTGGGGAGCGATGAACCTTTTTCCGTCCCGTCGAAGAGGATTTCATAAGACAGCTGAATGCCGCCTGAGTCATCCGTGGTAAAAGTCCACAC
>chr17:47943065-47943265
acacacacacacacacacacacacacacacacacacacacactcacgcacCTATCCCCTCCAGCAGCCCCACGGCAGCAGTCTGTTCCTCATTATGGGCC
>chr17:48293528-48293728
ttgagggctgtaggattctccaatagcaaaatcttctactgtctgtggtatcttctgaggttgatgacatcatctagcttacctttccctgtcataggaa
>chr11:90353055-90353255
TACTCATGAATTACTTATTTCATGAGTGTACATATCAGAACACTCATGAAAAAGTGAACAAAACTAACAGCTCCTCCATACCCCATCAAAATCTGTTTGG
>chr11:90576572-90576772
TAGAATCACAGCAAGACACTTACATTCTGGGTTCTAAATGCCACCTTCTCCTCAATCAAAAAGTTCATTGTCAAATAAACAAAAGGAGGATTGACATATA
>chr11:94121420-94121620
gctaatttgagtcagtcagcgtggggaggagtttgacccagaacagcagaattgaatcagccagccagagttcagaaagagcgagaaagaatgagtttat
>chr11:96018112-96018312
GCTTTCTGAGTCAGCCTCAGAGTTTGGAGAGAAGAGAACTTCAAAAGCAGAGGCCAAGGCAGGGAAGGCCTGTTCTGAGTCAGCCTGTCACTGAGGCACG
>chr17:50156588-50156788
CAATATACACTAAGAAAATGAGACAGGACCCCCATGAAACTGGATAAAGTCAGATCTTGATAAAAGGATAAGTCATATTGGTAACAAGTCATACATAAAA
>chr17:50157873-50158073
GTTCTTTTAGCCTGGGGAACCCCCTGAAGTGTTTGTTGAGCATGATCACGTATGAGTAAGGGAGGTGTCATAAAGTTCCCACAGCCAGTAAGGGAACTTT
>chr17:50165672-50165872
AGCAGGAACGAGTAGGGCCTACACAGAAAGGATAGCTGGGAAAGGAGGGTCCTGGGAGAACACAATGCATGGGCTATAGGTGCAGTCCTTCAAAGGGGAT
>chr17:50998341-50998541
CTTCTCTCTCTCCCACCTCCACACCTCCACACAGAAGTGCTGAAATGACAGATTTGGTAGTGTGGCAAGTACTGTATCTACTGAGTCACCTCCTCAACTA
>chr17:52064682-52064882
TTGCTAGAGACAGCCTTCAAACAGTCAGTGATAATCTTGCTATTGACACATTTACTAGGGGTAGTAGGTGGGGTGAAGAGAGCTGATCAGAGATTACGAG
>chr17:52116014-52116214
TTTTTTCCAAATCTGGTGTGTCATGTACATAGTGTGCAAGCCTTAGTAGATTCAGAATGGCTGTAGACATTTGAGGTTTATGTGTGAACAGGGCAGTCAT
>chr11:97153006-97153206
ACACTCTCCCGGATGAGTCAGCCCCTGCCGGCAGCTGCTTACAATGCAGGCCTCAGTGAGTCACCTGGTGCCCTAGAGCCTAGGCTCTAGGTGGCTGGGG
>chr11:97309124-97309324
atatatatatatTTTAAATAAAGTTAAGCATGATTGTTTAAAGCAATCTGAAAAATACCAAGTCCTAAATGTAGCAATATAGGAAGGGCTTGTTCGTTTT
>chr11:97661444-97661644
TATTAACTTTTCGTATGAGCACACTTCACAGAATAAAAAATCGTCATAGCCGAGATCCCGGCCTTCGACCTGTCCTGATTCAGAAGTCGTAAAACAGACT
>chr11:97825306-97825506
GCCCTCCCTCGACTGCCTCCCACCTCAGTTTGTTCTTCCTTCCTGTGTGAAAACCCAGCTGGCTTTGCCCACAGGCCCTACACCCCCTCCAGGCCCTTTC
>chr17:52125736-52125936
TCTTTAATTTTATCTAAGAAAACAAGGTATGTGAGGTGGGAGATTTTCACCTGCTTTATTCCTGCCTATATTCATGGGAGGAATTCAGTTGATATTCATT
>chr17:52165768-52165968
ttgctaagttgcccagcctcaaactccCTCTGTAGTCTTTGAATTCACAATTCTCTTATGCAGTTCCTAGTTACAGGGGATAACAGGAAGTGGTAGACCT
>chr17:52455953-52456153
CCTAAGATACCAGAAAAGGCTAtgagaaagaaaaactagttgttcactaatctatgacagagtgcctcctaatcacttacaagctgacgtcctgtcatta
>chr17:53582248-53582448
TTACTTTGGATAGAAAAGAAAAGTTTCTCATAGTTCCCGTACTTTATTTTTAAAGGTGTTTGTCagtcaagtgtaatggcattcacctgtaatctgagaa
>chr17:53664376-53664576
TGGAACCTAAGTTCTTATGATGACTCAACCCCTCCCTGCCTTCGGCAGACAGACACAAAACTAAACTTTTCCAGGAAAGAGACAGGATGCCTGTCTCACT
>chr17:56033152-56033352
GTGGGGAGCACGAGTTGTTGAAGCTTACTTGGAGCCCAGGTGCCTGCCCAGCTCCATCCATACCTTGCCTTGGCACCCCTGAACCTCttttgcctttctg
>chr11:98058130-98058330
atgtctgtatagcattgtcttgattgctgattggtggagcaggacctagcacactgtaggcggtgctacccctgggcacatggtccagggttatataagg
>chr11:98599581-98599781
TCCTCTGCCCCATCTGCCCTCTATCCcagctgttctcaagccggggatggggtaggggcgtggaatgaccctttcacaggggtcacatatcagatctcct
>chr11:98773374-98773574
ttttcctttctatgagtggggggAAAAAACCCTGGGCGACGACACAAAGTAGTACGTTGTCAACCTTGATTCTAAGGTATTCCTGTTTGGGGGGGAGAAG
>chr17:56276946-56277146
GCTCAGCTAGTGACATACTCTGGGGATTCGCAAAGCACCATGTGGCTAAGTGCACTGGGAACCtgatgactcacacttgtcagtccagcatcacacagaa
>chr17:56507173-56507373
AATGGCTTACTCATCTCAGGCAGCCCTACCACGCTCAGGGAGGAGAGGGATCTAACCCACTTCCTCCAACACTTGGAGCATACAACGTCTACACTGCCAT
>chr17:62504736-62504936
CAGAGAAGTAGAGGGTCATGAAAACCATGGCCTTTAACAGAAAGGTTCTAGTGATCACTACTAAATCACCAGATGACTCAGGCCAGTAGGTCTGACTCAC
>chr17:64751264-64751464
CATGGTCAGCGGATTAACTGAACACAACCAGAGGTAGCTGTGCCGAGGCTATGTCAGTTGACTCATTTGGAGAAATAAATGTGTCTGAGTCTCCTGATTG
>chr17:64754165-64754365
TGCAGTAAGCATGTGACGTACATTCCCTTCCTCATTTGTTGGGGAATAAGCAACTGAAAGTACAACAAAACCACTTCCTCCTATAACCTCTGCAGACGCT
>chr17:66111968-66112168
TAAACAACAAGCACGGTCTCTGTCAACATAGATACTTGACAGGCATGTGTGTGTGTAAGAATGTATAAGAGAGGAATGTTTATGTATTCATGGCATGCAT
>chr11:99207058-99207258
TTATCTTTCAGAGACCTGAGATCATTGGCTTGGTTATAGAAAATAATTTCAGGACTAGATAGTATGAAGCAGACTCGGGGCTTTTTAATTtttttttttt
>chr11:100607046-100607246
CTCCAACTCAGGTTATAGGCCTTCAACACCAGACCTGGCTACATAAAATTAGCTTATCCAATTTCCCATCCAACCCTTGGGTCAACGACAAACATTATAA
>chr11:100852394-100852594
gttttcactacatagcaatatcagtactgtctacctcatggcgtcccgagaatcaagtgagctaagagatatgaaatagttcaaaccctgccACCCACTA
>chr11:100939949-100940149
AACATGGGCAACTCCTGGCTGCTCTGAACTTCAGTTCTGCGTGATTATGGGCATACACCCGGAAATATGACGTGGAAATAGAGTAATTACTAGATTGCGT
>chr11:101543594-101543794
CAAGGAAGTGACGGCAGAGGACAGCTGAGTCATAAGGGACAAACTGCAATCACTGGAGACGAGCAGAGACAGCACAGCGGAGAAGTGAAGCTGAGCAGGA
>chr11:101562328-101562528
TCCCCTGGAAAGTACTAAGAATAGAATGACTCCCGTTAGTTAGAGAGTCTGTGGTAAGTAGGGCAAATGACTCAGCAGCAGGCAGTTCCTGCTACAGTTC
>chr17:70974256-70974456
TCAGCCGCCGCAGCTCTTCAGTCATCTTTGTCTTTCGCGCCGTGCTTCAGGATGCGTGTGAACTCAATGTAGTTGAAGTTCCCCTTTTTGTCAATGGGGG
>chr17:70987142-70987342
ACTAACCTCATATGCTTAATGACATATAATTGGTTTTATGTTACGTACATAGTTTTTTGGGTTTTTTTGTTTTTTTTGTTTTTTTACGGTTCCACAATTA
>chr17:71142034-71142234
caaatatgtatattacaactcataacagtagcaaaattttggttacgaagtaacaatgaaagtaattttatggtagggagttatcacaacctgagaggct
>chr11:103382178-103382378
CCTCCCTGCTGATACAGACAGGGAGGAGGGTTCTGGCTACGGCTGTGTGACAAAGGGGTTGGTTTAGACAGTTTAGACTCCTGAAGCCAAGAGAGACAAG
>chr11:103952072-103952272
TTCCACTGGTGATGGTATCATTCAATGAGAGAAAAACAGAAAAAGTACCAGGGAAGTGGGCTTAGATCACAGCTTTGGGTTTAAACTAGAGTTCAAATAG
>chr11:103964013-103964213
aggcccaaatcttataggcttcatcctaacctatgaggatgttgggtggtggaaactttgagtcatgggacctaaagggaagTCTTAAGGAGGGGCTCTG
>chr11:104622596-104622796
cctcagccttcctaatgctgtgaccctttaatacagttcctcctgctgtggtgacctccccccaaccacaaaattattttgttgctacttcataactgac
>chr17:73449181-73449381
caagtggaaactgtagcctctctacactagaggagcaggaaacagtggagccaccctggaaacagttactcagagttacacatagggtcatgatgcagtc
>chr17:74589878-74590078
TTTGTCATTTGATTTTGGATATTCCTGTATTGCTTTGACTTGTAGAATAATATGAGATGACTCACTATTGTTATTTGAGAGCCAAAATTTAAACTCTTGT
>chr17:78507838-78508038
AACAACTTCACTTTTGCGTCTCAGAAGATCTAATTGTAAAACTTGCTTACTGAGTGTGTGCTTTGGGTTAGAAAAGAATATTTAGAAATCCTTTCCCAAA
>chr11:105625854-105626054
GGTAGAATACTCATTATCACTGTTTCAGATGTGGTGATTCACATGGTGACTCTTGAACTTCACATGGTTACAGTTACTCATTTCCAAGTACTTGTTGGTT
>chr11:105823281-105823481
AGTAAGTTTAATTTTCATTAAATGAAATGAGTACATCACAGCATGTATGAGTCCCTCACATTTCTGAAACAATGAATTCTTTATGAAGCTGACTAAGATG
>chr11:106142028-106142228
ggtgtcaggcttagtgacaagtactctcattgctgagccatctcAAGGTCCTAAGCATTTTTTAAAGCTGGCTAACTAACATCCAGCTTACACAGATTGT
>chr11:106475112-106475312
TTAATGTTGCTTAGCTGATTGTAGACTATAAGGACAACACAGTAAAACTTCAGGGGAAAGCTTAAATAAAGGGGCCTTGTAGTAGACCCCAACTCAAGGT
>chr11:106666610-106666810
ctggcaggcctgaggtcctgcgggccgactctccagcactgcaGGCCACCACCATGAAACGAAACCCCCTAGAGCTCAGGCATATCACAGATTATCCCGC
>chr11:106716764-106716964
TCCACGTTCCTTTGCCTCCCCAGACTTCTTCCTGTCAGATCCTTCCTACCGCATGTAGCAATGGCTTATTCTCCTCAGACAGACCAAGACCTCCTTGATG
>chr17:83376648-83376848
TTGTTAAATTTTGTGGTGACATGGTTAAATATAAAATTTAAGACAAAATTTTCAAACATAGTTCTTATGTTTGAATTACTTATGCCAGAACCATTATATA
>chr17:83379747-83379947
gaggtgcctgttaacggatggattttgaaatatggcatgtgcatatataataaagtaccatttgactttaaaggaagggggagttctgtagtttagctct
>chr17:84146280-84146480
GGAAATGACTCCCAGTTAGTTATCACTCAGGGCTCCCAGCCCCTACCTCATTTCTCAATGCCAGAACTACCCACACTTACTGAACTCAGAAAAGGGGAGC
>chr17:84252380-84252580
AGAAAAGTAAAGAATGGAGAGTTAATTGCCTGGGCCTTGGGGAGGGGAAAAATAGGTGTTTTCTACTAGGCATGTAATTAGGCAGCTACATTATACTAAA
>chr17:84291442-84291642
tattacactgaaagtgactgactaaaacaaGTGCTTTCGTTTGTACATGATAGAGTCACGTAGGTTTTAAAGGGACACTGATCTAGTAAACTTGGCAGGG
>chr11:107986037-107986237
ccaactcTTAACTGCTGAGTCATTTCTCTCCAACTCTCCAATGCTGTTTTTAACCAAGTGTGAAGTGTGTGAGGCATGTGCCTGTGTGACTACAGGACAC
>chr11:108283150-108283350
CTTCAGGCTAGCCTGTGCAAAAGTCTTTCTGAAGCTGACAGGACCTTCTGAGAGACTAAGGGGTGAGTCAGACAGATGAAGGGAGGGAGGCCTCTGGTTC
>chr11:108910848-108911048
GAGAAGAAGCCTTTGAAGAGCTTCAAACACACTCTAATTGTTGCCAGGTCACACTGCACCCCTCCCCTCCCCCTCCCCATCCCCAGTGTTCTCTTATCTA
>chr11:109425336-109425536
GAGTCTCCTGGGGGTCCGAGCTCTAAGCTCTTAGTTCCCCAAGTACCAAAGGCAACCCTATGCCCCACGCCCTAGGATGCAGCCCTGCTTCCTGACAGCG
>chr11:109744178-109744378
AATGGAAAGAATTGTAAAACAGACTTAAGAATCAGACAGATACAGATTAAAAAAATATTTTGAACTGTGAAGTTGAGGGGAATAATGGATATGAACATTT
>chr11:109758698-109758898
ttttgtagatgtatcagttgtgactgggtttcacaattcattttgatcggatgtggttttctgcagtggtctctgtctgttgcaaagagaagtttcctgg
>chr17:87463102-87463302
cagaacatagcataacacattggtcataagagcctcctgaaacaaacacatggttgcaaggtggtcataacaagttgttcataacaacattctgaaccaa
>chr11:115660486-115660686
CTCAGCCCTGGGCCACACTGATTCACTGCCACACTGAGTAAGAGCCTTGCAGTCACCACCTCCATCTGCTGCAGGTTTGCTCAGCAGAAGTATCTTGGCC
>chr8:61277173-61277373
AGAGCTGCTATATCTAAGCTTACCACGGGTTCTGTCAGCGTGGGAAAGATTACTAAGGAGCTGCTGCGTGGAGGCTTCTTGGAATGATAGACCAGAGGGA
>chr8:61405934-61406134
tgtgtgtgtgtgtgtgtgtgtgtgtgtgtatgagagagaaaatgagagagatggaaggagagagagagagagagagaAGCTAGCAGGATGTGAGTCTCTT
>chr8:61426376-61426576
ATCACAGAATCCGCTCACTCAATAAACATTTATAAAGTGTAAAATGCTCTTCGTGGTGACGAGAAAAACCATGAGGAAAAGGCTGGAAACCCGAATATGA
>chr8:61464356-61464556
ctgggaggaaaatgatgaatgcatcttaagaaaggaaggctttaatttgagtcacagtttgagtcagtacagctcatcgtggcagagaaggcacagtact
>chr8:63769794-63769994
ctttcatgaaatgtaagctccacaagagtcagaagtgttttgtattttgatcactgctCTTTATGTATACATTTTATGATATTAAATGTACTGGGACATA
>chr8:64615449-64615649
GATTACACTGCCCTCCTCTGTCCCACTCAGCCCCTCCCAGTGTCTCTGCACACGATGGATGCCTGTCTGAACTCCAGCTGTTGATTTCCGTTGGGTTCAT
>chr8:64726314-64726514
AGTGGTGACACAGTGACTCAGAACTCATGGCATTCTAACTGAGCTGCTTCTCAGCTCTGGTCCTTTCATCCGAAGCACCTTGGAAATGTTGTGACCTTAA
>chr8:64806610-64806810
AATTACTCATTCCCTCACTCTGACTCAGTTAACAACCTTCACCTCAAATAGCTATCATAGTGCCTTAAGTGTGTGCAATAAGGAGACAGCGGGGAAGGGA
>chr8:64842098-64842298
AAAGCTGCAAGACTCCCCAGCTTGCAATGAGTCAGCCACCATTACTCACAAACTTCTGCCAAGTTCACGTCAGCAGCTGTTGTTTTCAAAGTCACCATCC
>chr8:68519586-68519786
GAAAACTTGTTCTAGACAAGACACTATTCAAGGAATGACTCAGCACTCAAACTATTTGTGTCATGGGTTCTTGATGATGAGCAACAGTCTTTCCATGCTA
>chr8:70171610-70171810
ctgttcagccggttgaggctttttctgtgaagtctgagtttgatcccctggggtccacatgatagcgagagaattgactctagcaaggtatccaatgtcc
>chr8:71324770-71324970
ttcaaagcctacctaggcccctcagcaaaaaccctcagtgactcaaaaTGAGTATGACAGGCTGGTGATGTGGCAGTGACAGATCCTGTGTCCCTCTCAC
>chr8:71370895-71371095
gggagatacaagcagatctacctggagcccgctggccagccagaatacctaaacagggaccatcaggtttcggagaaactgtcaaaaaaaaaaaagtagg
>chr8:72518576-72518776
CCACACCAACTCCACCTACCTTTGAGTTCCCTTCCACACCTGACCCTGCTGCTTGAGTAAAGCAGAGGGGATCTGTGAGGTGGGGCCCCTATGACTCAGT
>chr8:80742884-80743084
ataagagacgcagaccagtatatgccccgtgcatgccgccccaatctGAACCAAAggctctcaaccatcctaatgctgacctttttgttcctcgcgctgt
>chr8:81482575-81482775
CCATAAAACTTACTCTCAACATTTATTGTCATTCTTAGACTTATTAACTTCTTCCACATGTATTTGAAGCTTTAACTGGCCATGTCACCAATATTTTTAG
>chr8:81497662-81497862
CCTCTTTGTGATAGACAGAGCTTCCTGTGTTACCCACTCTTACTGAGATATCTTCATTGGTTTTGGGGGTATTACTCTCTTTTTCTCTCAAGATCAGTCA
>chr8:81562402-81562602
gctttgtcatttgtctgtcatagaaattgaggctactgtcatatcaaggttgctgtcaacaatgctgaaatgaatgtgtaagttcacagaactcttgtta
>chr8:81572414-81572614
ATCTTCTACCATTTTGAGTAGCTTGAATGCTTTTTACCACATCAAGCAGCTAAGAAGAACAGCATCCACAGAAGAGAGACTAGAAAAGGTCCATTGTTCA
>chr8:81608117-81608317
aaattatgctttgaagaaacagccacttgcttagctcacaattctgtggggcagtagttttgttctggtaccagttgagtggctcttttgcttcaagtgt
>chr8:81634114-81634314
cagaattgagtcatcaaattttaactctctgaaacaataggccaaagtaaacccttccttcttgaaactgctttcctcagctatttggtcaaaatgatat
>chr8:81693208-81693408
TAGCACAAGTGTGTTAGCAGAGGCTGGCTTCATCTGGTATTGGTAACTTCAGTAAGTTACACCTGCAGTCATAGCGTGAGGCGGTTACTAAAGAGCTGGG
>chr8:81756540-81756740
ttggattacagatatatgtcaccattccAAGATATTAAAACTATTGATTTTACACATTAGAATTGAACCCTATATATTCACAAGGAAAAATTCTAAAAAA
>chr8:81773451-81773651
CATTTTATCTGCACCCAATTGACCTATCACGCTGAGGCCTAGCTCTTCTTCTTATAGTCTTCTAACAACTGACTTAAGATTGATTATCTCAGTGGTCTCA
>chr8:82204475-82204675
caatttgctaaaggcatgaaactcaagaagaacgaagaccaaagtgtggactctttgccccttcttagaattgggaacaaaacacccatggaaggagtta
>chr8:83666062-83666262
ATCCAGTGTTTACTCCCCATTATGACTAAGCTGACAGTGGCTGCATGTGTGCCCCTTTTCAAGACAGAAGGTGAGACATAGCTATGGATGCAGGGTGCCC
>chr8:84658908-84659108
accagcaggtagatgggtaatgaatgtggaccttatacataagagtactatgaagatacaggagaagtaagtgattctttcatgtactacagcattgatg
>chr8:84835364-84835564
TTTTGTTGTTGTTTTTTTAATGGTTTTTGATATTCTTCCTCTTAAACATGAatatatatatgttatatatatatatatataCTTTCTCTTATAAACGTCT
>chr8:85428854-85429054
aaaaaacaaaaagaaaaaGGGATTGGGAAAAACCAGTAAAGAAAACTCATTTATAGAAATCTCATTATTTTTGCTTTCTGAGGTTTTAGTCACCCAAGGT
>chr10:75289942-75290142
GTTTGCTTTCCTGCACAGGTTCAGGAGTTGAGAAATGATAAGACCAATTCTTAAATGCCTACTTAGAGGTTCTTCATTGTAAATATTTTGATGTACATTC
>chr10:77367450-77367650
CTACATCAAAGCCTTTAACCATGCACCAGACACAGCAAAGGGTGACAGAAAAAAGCTGAGAGGCCAAGGCAGGAATGAGTGTTCTACAGTACCCTCTTTT
>chr10:77415950-77416150
GGAAGATACGCGTCATCAGTTTCTCTCTTCAACAATGTCCTTGCAGAAAGGTCTCCTTTGCTCCTTCCAACTGGAGCGTCACAGCTGACGTGGAAGTAGC
>chr10:77530310-77530510
GTGTTCTTTAGACACAACCACACAGCCAGCTGGCAAGAAGTAGGCAAAGACATCTCCAGTCAGATTCTCGGAGTGGAGGCTTCCTGGGACTGAGAGGGGG
>chr10:77531693-77531893
CTGGGGATAGGGGTGTGGGGTGTTGAATGTGTGTGTGGAGCTACATGGAGCCCTGGTGGGGTGACTCTGTAGGGAGGTGCAGGTTCTGACTCAGCTACTT
>chr8:85841629-85841829
ACGGAGATTAAAAAGCCAGCAGTCCGAGTGTCCTGAACTGACTTGTTCAAATTGCAAAGTCACACTGGCGTTTTAAAAGTTAGTACTCCTGATTAATAAC
>chr8:86200202-86200402
gtaggaaggtcttgaaccagcctaagttacatactgaaacTGAGTAAAACCAAAACTATGTCTAAGATATATCACAACCTTTAGAGAAAAATGACTGTCA
>chr8:91545663-91545863
GTTCCAGAGTGCAGAGTCATCTGCCCTGTGTGGTTAGAGGCCTTGCTCAGCATATGACAGAGTTGGCTTTGTGAGGTTAGCCACCCTCTTAGCGGTGAGT
>chr8:93807124-93807324
TTAGAACTCTAATTTCTTCGTTTCCACAGGAATTAATTGTGTAGCAATTTAATATAGTCAAAGGATTTTTTTATTACTTATACCTTTGGAGGAATCAAAA
>chr8:94240292-94240492
CAGGCTTTCCATACCTCTTGATAGAAGTGTGACCAGTACATAGCAACAGAACAATGGTGCCTGCGTCTAATCAGACTGTAACACTTGCTTTGAGTTTATC
>chr10:79995683-79995883
CTAATCTTAGGATATTGGGCTGCCACCTGATTCTGAAATTGTCTAGACCAGAGGATGTTGCTAAAATGAATGTGCAGGTCCTTGAAGCTCTACTTTGGAG
>chr10:80023835-80024035
ctaattttgctactgttatgaatcatgatatctgatatgctgctccccgacctaaaggggtcgtgacccacaggttgagaaccgctgTGCTGGCAGCAGC
>chr10:80024362-80024562
TCTGTAAGACAGGAAGTGAAACTTACCGAGACCAGGCATGGGGAGAGGGGAGATGTGTTTCAGTTTGTGTTTTTTGTTCAGCTCTGAGTCGTGCCTCAGT
>chr10:80663828-80664028
TCTGTCATGTGACATTTATCTATTTACTGACCAGTGCAGGCGTTTGAACATGTTTGTGTATTTCAGGCAGGTGCCGGGGACATCAGAGAACAACCTTGGT
>chr10:80677134-80677334
GCACTCACACAGGTCCTCGTCCgtgtgagtgtgtgtgccttatgcatacaggtgcctggaaagtcagaagagaggtgaaattacacgatgcctgatgtgg
>chr10:80763900-80764100
GGGCTACTTGACTTCCTTCTCATCTGTGTGTAGTTTGTGGCTGTGCTGGACACAGCACTGAGTCCTCTGTGCAGGTAGGGTGATGGCCAGGACTCAGGCA
>chr10:81497826-81498026
CGGGGTTACAGGACCAGTTGAGATTGCCCCAGACCTGGAGTGGGTGGCTCTATCCTCCCCACACAGAGACAGAGAACCTGAACTGGAGGAGGGAGGCCAT
>chr8:105289042-105289242
GCTGGAGTCCCTGACTGCTGAAGGCGGGGTCTGGTGACAAATGAGAGGGTGTGGCCCACACCAATAAGAACCCCTGGAAAGAGATAACGTGGGAAAACAA
>chr10:82777216-82777416
GTCAAACTGCTTATCTGTCAGAAGCCAGGCCTTGGGACAGACCCATCCCAGGAGAGAGACAGCAAAACTTATCTGAAgactggagagatggctcagcact
>chr10:84678808-84679008
ACATATAGCAAAGTGTAAGTCACCTGTTCATCTGTCTTGGTGATGTTAGTCATGTATGAAACCACCTCAGACACCTCGTTTCCACCGAACTCTCAAATCA
>chr10:88402930-88403130
tggttttcaacctgtgggtcatgaccccctttgggggttgaatagcagatatcatgcatatcagatatttgcaatatgattcataacagtagcaaaatta
>chr10:88419856-88420056
AGTTAGAACTCTAACATGCACATCTATGAAAGCTTTCATTCATAAGGGGTTGTAGATATGTATAAAGTTTGAAAATATGAAATTCTGATTAATAGCAAAT
>chr8:110824846-110825046
tacatgagaccatctcaaaaacaaaaCCCTTTCCTAATACACCAAAGCCAATTCAAACACAGTCAAAACAACAACAAAAATGTCAAGTCTACTAGAGATT
>chr8:110860054-110860254
ctggaactctctatgtatatccagctaacctcaaacttacagagatcctcctgcctctcctttcaagtgctaggattaaaggcctgtaccaccatgcatg
>chr10:89599318-89599518
tcctctctttttcaaataaaaatcccattggtgaatcactatgctgatttcacaaccATGTGAGTTGTGATTTCAGAGATGGGAGAAAAAAGCTGCCTTG
>chr10:89764916-89765116
TGACTCCCGTCTGTGCAGCTGTTTCAACTTTGACATATTTGGGCCAAACAGTTTTCTTCTTTATCATCATCTGCATTCCTGTTAACACACTTTCTTTCTT
>chr10:91122879-91123079
TTCTCTTGTACTTATGTTCCACTAGGATTTAAAACATACAGTTATTGAGTCACCCAGCTCAAATCCCAAAAACATAAACTCAAAGGAATGCACACCTCAT
>chr10:92697468-92697668
CATGCTAAGGATCAAGGCCTTGACTGGCAAAGTCAAGTCAGTATAACTGAGTCACTACTGAGTGCAGTGTTTCTGAGAATTCATAGACTGCGGCTCTTGT
>chr8:113656241-113656441
TCCCTAATGACTCAGTTCTGTGTGGCCTtgtcaagggaacagtgaaaccaaaaccctctgccaacccaggggaacccccacacaacatgtggccaagaag
>chr10:93082038-93082238
ACCAAACTCAGAGGATAACTGAGAATCAGGGGACAAGTCCTAATTATGTGCTGCAAAGCCAGTGATCATAAGAAATCTGCCGTCCTGGTGATGCCCCCAA
>chr10:93188068-93188268
tcatttactgcaaacatttcctctctgatcactttcagtctTAGTATCTTTGCCATAGGCTGAGGTTTTTTTTCCCCCAGACATCAAAGGCTCTTGTTTG
>chr10:93222673-93222873
ACCTGACTCTGAAATGACCGCTATTACTTAAAAGAATATATATATATACTGAATTCTACAATGACCACTATTACCTAAAAGATTATATACCTGTCTCTGA
>chr10:93343580-93343780
GATCTCTCATCATAGCATGACTCAGTCTCTCCTAACCGACACAAGGTATTTTTGGCAAATTACAATAATGTAATTTAACTGTCCACAGGCAAATCTTTAT
>chr10:93499448-93499648
TTTCCCGTGATCTGACTGATGAGAGATTACAGTCATCTCAAGAAATGATCTGTCAGTCGAGTTCTGGTAGAGAGAGTAGAAGGGTGTTTTCTCTAAGGTA
>chr10:94909526-94909726
TGACATCCATTGTGTAATTATTTAAGTCCCGAATGCCTTCTTCTTACTTAGTGTGTTCAGAGGGTCATGGATCAAAACTACCAGGCCAggataaagcatg
>chr10:95347930-95348130
CCGTGGAGACTTGGGGAGGAAATGTTTGTGTCCATCAGTAATCCCAGACTGTAAACAAGAGTGGCTGAGGAAGTATTTGTCTCCCATCAAGCTAAAAATT
>chr10:95349372-95349572
tctcgagctcacggctacctggaactctagcaccaagaggatctgacacctctggcctccaagggcaccacactcatacacaaactcacagtcagacaca
>chr10:95734908-95735108
gatcatggtgtctcttcatagcaataaaacccagactaaaacaCCTACTTTTTCCCTCTAAGTACTGGATGAGTCATGTGGGAGTTGTCATAAATGAGGG
>chr10:95941636-95941836
TTAAAATCGCTTCTAATAAGAGTTGCCTACTCAAGTGTTTTGGATAGCTTCCATTCGCTCCCTTCTGCAGCTGGTTAATGTAAAGAGATGTTACCTAGAG
>chr10:95998388-95998588
CAAAGTCGGATAAGGAAAAGGGTGTTTTAGATGACTTTAACTTGAGCAAGCCCAGTCATTTATTTCTGTACTTAGGACTAGTGTTGATTAGATCTGACTG
>chr10:96231438-96231638
TCTCTGGAATGTACCTACCCAGGCTGGGGCTCGTATGGAAACAGAAAGTCATCCATACAATGGCCAAAAATAGTAAAACCAGCCTCCACCCTCCATCCTA
>chr10:96272799-96272999
acccaatagagagtgttagagctgtactcatagtgagagtggtgatgctttcttaatccaactttggagacattgtgtcacttctgccacagtgtattag
>chr10:96400692-96400892
CAACATGCTGTGGGCACAAATTGCAACCATTAACTGAAAAAAACAGTTCAGTCACTTGACGACCTCTCAGACTCAGACCATTGAACTTGGGTTGTTTTCT
>chr10:96621680-96621880
TGACTATCCCTTATGTCATCCTTACCTTTGAGATAGTTCTGGAATTGCAGGCCTTTCTGCCGGAAGTGGCTTTCTGTTATGATTGTTTATGAGGTTTCTT
>chr10:97247240-97247440
GTACACATGTACACATACGCACACAGCTCGATCCCTGCAACTATGAGCAGTCATATGAAACAAAGATGACTGTGTCAGAGTGCAAAATGGGAAAGACAGG
>chr10:97840872-97841072
gtttgaaaataaaCCTCAAATAAACAATGAGGTGAGTTTTCTCTAATCGTGTGTTATGTTGCTATCACTTCAAGATCGCTTGTTATAATCAGTAGAAAAC
>chr10:98720868-98721068
AAAAACCGACTTTGTCCTTTGTAGTTGTCATACAGAGCAGAAACAGTGGGAACAAATGTATCTGTAAAAACCCAAGTGCCAAGTGACTTCTTCGAATAAG
>chr10:98727806-98728006
AGAGCATCAGAGCTGCTGACATCTCAGCCATCCAAAAAACATCCATTTTCAGTCATCCCTGTCATTTTACGACAGCTACCTGAGCGCTGAAGAGAGGAGG
>chr10:98742922-98743122
GAGGCTGTTGGCAAGTGCATTTTCGACTGGCTGTTGAAGCTGGTGAGCCACAGAGTCATCTCGGGAGGAGAGTGAGGTGGCATTCGCAAACGCACAAATG
>chr10:98745926-98746126
TCGTTTCTGTCCTTTCTGCTCTGCTTTTTTTTTTTTTTTCCTCTTAAACCCATACCTCTTCATTTAGTCATTACTAGACACAGTTTAGATGCCACAGGCA
>chr10:98885027-98885227
cctatcaccgggtttcttaagaaaacagtaaccatcttggtggctgagtcattgctggtctgattttgttccttgcagaacgaaagcaAGGCTATGCCGA
>chr10:99241224-99241424
gctgcagcattaggaagcttgagaaccactgTACAAAAAATTCTAATGCTTGAAGTAATTTACCCTGTTAGCCTTAGGATGTGGAACACAGTAGAAACTG
>chr10:99264757-99264957
CGACCAACTTGGACGTGTTGGAAGAGTTTGGCATCAAGTACATCTTGAATGTCACCCCCAATTTGCCCAATCTGTTTGAGAATGCGGGCGAGTTCAAATA
>chr10:99470466-99470666
cCCTCATACAAATAGTCCAGGCTCTCTAAGATCAAAGTGAGACATTGGGCAAATATGACTCAAACCCTCTCAACTTTTGCATATGAACTTTCAGACACAG
>chr10:99507976-99508176
ttttttaaagtatcatgtagcttaacacatctaacactgaagactcagcctggcatgagctaagtgctttatatgagtatgtatgagtatgtatgagtat
>chr10:107946108-107946308
ACAAAATTGCACATTAAAGCAAAGATGCATGTACCATATTCTTGGAATGAGAAGAATACATCTTATGAAGTCTTCTTCTCCCACTTCGAACTTTACCATT
>chr10:108297662-108297862
GAACACACTTTATGTTTCCTGACGTGGCACAGTCATAACACCAGGTTACTGAGTCTTGAGTAAACTCATTAGTAAGTACCTCCGGTATCCTCCCATCTTT
>chr10:111102038-111102238
GAGCCAGTGGCTTTCAGGTTCTCTTCTCACGAACTGGAAGAATGAATTCCATGACTCACAGAGGGTGAGTTTTAGTAAGAACGGTTCTATTGCAGAAAAC
>chr17:88112402-88112602
gtggcaacacagaaagctTTGTCACCAAGTTTCACCCAAAATGGGCTTTCCAGGGTGTATTCTACCCACCTTCCCCCACACAGAGTTCCGGGGCAGGGTA
>chr17:88113507-88113707
agagtggacggagatatttccaTACCGTTCAACGTAGTGGGTATGAAAATAAGCAGACCTGAGCAGATGGGGAGAGTCATATCAAAACCACAAAGGGAGG
>chr17:88379653-88379853
ACAACGGCATTTTCCTGTAACTGGGTTGCACCTACGCTCTATTAGCCACAACCGTCAGTCTCAGACTTTAAGCTATTTGTTTCTGCTTCCAAGTTCCTGC
>chr17:90797834-90798034
CTCTGACTTTAACTCAGAAAAATGACTCATCACAACCTCTTTCaggcagaaaaagtgtatgagtcagaggcaatggaggacaccaaaaaaccaaagcttt
>chr18:3271971-3272171
actgtgagtcaccagatatagttgctgggaacagaactaaggttctctgaggaacactagatgctcttaactgctgagttatctctcttagctccCAAAC
>chr18:3281444-3281644
AAAGATACAATAGCACTATAAACAAGCAATCGCACTCTAATTCTAACAAAAGCATGAAAAGAAACTTCTTATGCATAAGCAACTACAAAAAAAAAAAATC
>chr18:4280666-4280866
agcacacattgcacctcacacaataatagtgggagacgtcaccatactctcatcaatgcacagatcatggaaacagaaactaaacagagagacagtgaaa
>chr18:4291596-4291796
TAATCAATACTCACTATAGTTAGATGTGAAATCTGACTTCAGGAATGATTCACTGAAGCCCAGGACAGCACAGGGGAATACCCTATCCAAGATAGACAAA
>chr11:116620730-116620930
ACCAGTCACACCCACATGTCCACAGGCCACCTCAATCCTCCGCGGTATAGTGGAGAAACCAAGGTTAGTCTACTTAAATGACTCCACTACACAGCTATGT
>chr11:117312006-117312206
CTGGGAAGAGTCTGGTGAGAGGTGTTGCTGGAAACCACTTTGTACCAGCGAGTTTTCTggctgagtgtggtttggttggtagaatgcttgctcccatgca
>chr11:117318896-117319096
ATGACTAGAACTGAAGCAGGGGAGAGAAGCGTGGGTTTGAGGAGGTCAGAGAGTCATGGTGCTATATCCTCATATCCGGACACTGGTAGCCCCAGGGGTC
>chr11:117319494-117319694
GATGTGCCTTGCACGAAAGGGTTAACGAacacacacacacacacacacacacacacacacacacacagagagagagagagagagagagagagagagagag
>chr11:118236490-118236690
GATTAACAACTGCTATGACCAATCCTATGACTTTAGCTCCTATGTTGAATCAGAAATCCAGGATTCAGTCAACAAACTTAGAGCCAATGTACAGAGCCTT
>chr11:118245653-118245853
GCACACGTGTCCTCTTAACATGTGGAGACTGGAACAAGTACATTCTCTCTATAGTCTGATACTCAAACTGGGAGGCTCAGTCAGACACAGAATCAACACa
>chr11:119817784-119817984
ACTCGGGAACCATTGACTAGATCAGATACCTAGGATTGGCAACTTACTGTAAAAGCCAGAAAATACTATTTATCAAGTTTCCAGGGCAGTTGAGCTCAGG
>chr18:4295098-4295298
AATAGGCCTAAAACCCTCTCATACTCAGAATTCAAACTAATCTTCCTTTTCTTGGGTTGTTCTTGTTAGGTACTATGTCACATGACACAAAAATGACAAC
>chr18:4357610-4357810
GTGTTTCAACATAATAAAGCTCTTTACATGCAGAACACATAAGTTTGTCAGAGCCTGGCATACCCTTATAAGGCACACAGTCCCATGGATGGGAGTCAAG
>chr18:4366945-4367145
TGTCTCAGGGACCTCCAATGGGTGATTCCTGTTTCACACTATGAAATAGCTAAGGGGAAAAAATGGACTTTAATATCTTAAGGCCTTTCATGAGGCTTCT
>chr18:4548574-4548774
TCAGCTGGGTTGGCTCATCAGACATGAGGAGAACTGGCCTTACTTGCCTTCATTTcttttagagtcagaaaagacaaatttttaaacatatactctcaat
>chr18:4829756-4829956
taccttaaaaccatgtagagtctctatgtgcacacacatgagtacccctacacccacacacaGAGTAGAGGCAATCATAATTTGTCTTACTGCCACGGTC
>chr11:120119058-120119258
cgagtaccaggacagccagggctctgtagggagaccctgtctcaaagacaaaacagaaAGAAAAATCCCCGTTATGATCAACTTAGAAACCGAGTTCACA
>chr12:3284060-3284260
tcaggcacagtggttctcatctgtgaccccagtacttgagaaatggaggaggaggagctcaagataaccctcagctacacagccgaatttgaggctagcc
>chr12:3345251-3345451
gcacattgttaatgcctcccacagacagccctctcagaaaagcttcttcttgcggtgggtggcaattaaaacagagacccacaagtggacagtgtgcaga
>chr18:5020796-5020996
TTTTTAAATAGTGCAAAAACTAATGTAATTGAATATGTCATCATAGATATTGTCTTTTTCACAAGTGTCCTCTAACTGTATAAATACCAACATGGATGCT
>chr18:6107656-6107856
AAAATTGCTATGACACACATAGAGAACCAataaactggagttcatcaaaatgaaacaatggttctgagaaagacctaaccaaaaggatgaaaagctacac
>chr18:6134448-6134648
CCCTGTGGTTGATAAAGAACAGGAGATAGTCAACAAATACTAGGAATTACACACACACACACAGATGAGGAGAGGGAGAGAGAGGAAAGGGGGAGAAGGA
>chr18:7559562-7559762
CCAGCACACAGGCTAGAAAACACCAGAAAGCAGGTGTCATAAGTCAGTAACTTTCTGTTCTAAGTGACGTGGCTCCGTGGCAAAGCTCTTTGTGAATTCT
>chr18:9394156-9394356
TCCTTTTCTTGGGGTGGGGGAAGTGGGGCTgagacagggtttctctgcatagccctggctgtcctagaactcactatgtagaccaggctggcctaaaatt
>chr12:4406100-4406300
CACAGATAGACAGGTGCAGATGAGGTGCAGGGAGGAAGGTGATGGTCCGAGGGAAACAATGCCACATTTAATTAGCTATGCTGGGTCATCAAAGCACTTC
>chr12:4424992-4425192
AGACTCTTCCTGTATATACAGCTCATCTCATTTCATTTTTATAGAAAATGAAATCCTCATCCTTTAGGCAATTTCACAATATATTATAAGATATATGTCA
>chr12:4599878-4600078
CAAGGCAAAGTGAGCTACTCATCTGTTTCTCACTCCCACAGCACTTACATGGAAGTCCAAGTTTTGGTGCATTTTTCTACTCTATTCCCTTTTCTTATAC
>chr12:4819456-4819656
ATGTTTTGTCTGGTATGTAATTGACTGTAGTAGCAAAGAGGGACGTGTGAGTCAGCTGTAGAGGAAGAAGGCTAAGAGTGAGGAGTGTACAGCAGGTTCA
>chr12:8371867-8372067
TCTCCCTTTTCTGTCATTAATCATCCCCTAGACTGCCACAGTCTTTCCCCAGAGTGACTTCACATGTCACTCCCCTTTTAGCACCCTTTAGCATGGAGTC
>chr12:8620089-8620289
AGCATAAGCAATTTGGGTTGTCTGTCACCCTGCTCATTTGCAAACATCTGCATGCATTTGCAAGGATTCGTGGACTTCCCATCCTCTCACTCCCATCCAC
>chr18:9408748-9408948
TGTACTTTTTCTACAACCAGCGGACACCTTACTGGCCAGGTGTTTTTGTGCCTTCATTTCTCTTAAATTTTCTTTAAACTTTGCTAGTAAGTAACTGGAA
>chr18:9409184-9409384
CACGTTTTTATTTTACCAGGCTGTGAAACTATAAAGTGCCCCACAAACCACCTTACAAACTCATTTATTAAAGGAAAGTTCTTAAAATATAAGTATGTAT
>chr18:10178171-10178371
AAAAAAAAATCTAAACAgaggctagagagctgctaagagctctttctgctcttacagaggacatgggtttagttctcagtactcaaatgggtgactcaca
>chr18:10180776-10180976
TTCTATAAATAGAAAGTAGATTTTTCAATCCTACTGTCAAACTAACCAGGGAGGTTAATACTAAGATTGTCTTTCAACAAGCTATACAATAGAAACGTTG
>chr18:10744078-10744278
CATGCATCTCCTCCTCAGATCCACTACTGTCTTTTGAAAAGCTTGCTTGGGGTTAAGCTCTGAGTACTGCTTTCCTCCAAGTCACACCAAACCAACAGAG
>chr18:12233175-12233375
gatctctagggcttgctgactaactagtctgctgactaggtgagaaagaccctgcctcaaaagaacaggaagaatgactgagagagacacttggcctctg
>chr12:8712859-8713059
GGAAACTTAACCATCATGTCTGGTTAGTTTTTTGATAAGTGGAATTTTGAGCTTTGCCATATTTGGGGTTTTTTTTTTTTTGCCATATTTGTTATTTAAT
>chr12:11242120-11242320
CTTTGAACTGCTGGAGAATTACTAAAAGAAGTACCCGCCCAATCAATGGTACTCAACTGCAGATCAGTAATCACAGAGATGTCATGGGAGGAAGAGCTGG
>chr12:13409974-13410174
tggaatttctttacttgatagttttgaaACTTATAAAAGATACTGTGGGTAGGAGAGAGTCATTCTAAGTAACAAAGACCATTTCATTGTCAGGGGTAGA
>chr12:15832705-15832905
TGCAATCTTTGAAGAGAAACGTGTGTGGGCAAGCACAGTGGCAGCTGGGAAAGTCTAAATGACTGAAGCCTGTGACTCAGATATCTTAAACTGCCTTAAA
>chr18:15138490-15138690
TGGCAGGGTACCCAGGATTCCACTGGTCATGAACTCTCATGGTTCTTCCTGCTCAGCAGTGATAGCTGTACTGGGTAAACATTAGATCAAGATCTGGTTT
>chr18:20932518-20932718
cctacacgaagctttgtggaatttcttaagattaacaaaccttaaacattcagaacaaaacagggtatgtggtcagcatgatcctgctctaaattgagtc
>chr18:23838954-23839154
TTTTCCCTTTCTTTTTTCAGTTTAAAACCTCTAAAGACCTACAGGAAGAATATATATTTAAGGGAGGCCTCAGACAGTCATTTCTTTTTACAAATGAGTT
>chr18:24178990-24179190
cttgagcccatggTGAGGTTAAGGGGGATGGCGGGGGGGTGGGGGGGGGGAGGGGCATTATCTGTCTAAAGCACATCAGCAAACATGAAAGAAGACAGAA
>chr12:16170304-16170504
AAGCACAGAGATGTCATAAGACAAACACGAAACCACAAAGGTCAGACTGCTTGTCACTAACCAACCCCAACCAGCTCTATTGCAAAGGCTTAAGAGTTAC
>chr12:16202003-16202203
CAGTATATATCATTGACTGATACTGAAAGCTAGAAAATTTATTCATCCACCACAGACCTGCATCCTTCTGCTACGTAAGAGTGATACAAGGCCTGACAGC
>chr12:16896149-16896349
CAAAAAGCATGTCAGACCTGAGCTCTGCTAGGAGAAGCCTAGTGACTCTGTGATGAGAAAAACTGTCTCCTCCCTTTCCACTGACTAACTTTTCTTCTGA
>chr12:17286690-17286890
GCCAGTGTCTGTGCCCCAGATGAGTGTCCTCCGTGCCCGTTCTCACCTAGCACAGAATTTCCTAACTAGTGTCTGTGTGCTGTGGAAATGAGTAGGGGGA
>chr12:17372656-17372856
CCTTTGTCTCTTTTGATCCATGCTGTTGTAGTTCTTGTTCTCTTCCTCTTTTCTTTGCCCTCTCCTTCCCACTTCAGTGGGAGCTTGCTAGGCGAGTTTC
>chr18:24208470-24208670
TTCCACAGACCAGGTAGAATCATCTAATCTTTGGAGTAGACTTCCATTCTATGGAAAACAACAGACATAATATCATTGTTTTTACACTCATTTATGTACT
>chr18:31817133-31817333
TTTACTCTGCCTTATACTTTGATATTTTATTTTACTTTGTGGTCCTGGGGATGGAACATAGGATGGACTAATAGTatataaagcactgctggttttgaaa
>chr18:32052600-32052800
ccaaactcaagacgctgtgtttgcacaacaaacactttactgattgaaccattgccccagccccAGCCCCATAGTCTGCTAACTTTTGAGACATTTCTGA
>chr18:32162300-32162500
TCAGACTGTTCTGATAACCAAGGAGGAATGAATGGTACAGGGATTGTAAAGGGTATTGGAGATGAGATGGGGCAGGAAGGGTGTTTTGTGGGTTTGAGTC
>chr18:32564512-32564712
taatgacgacgatgatTTTGCTTATGGAACAGTGAGCAAGTATCAGGGTTAACTGAGAGTTTACTGCTGGATGAAGCCCATTGGCAGTTTGTTATATCAT
>chr18:32693752-32693952
GAAAAGCTACAACTTTATAGAAGAAAAAAATTCGGACAAAATCTGGATACAAAACCAACAACTGTGAGTAGTAGTCAGTTTCTGTTTCTATATTGCTGCT
>chr12:17414956-17415156
AATGACCATCATCTGAGTCAGTGAGCAAATGTGTTTGTTATACACGtgtcttagtcagggtttctattcctgcacagacatcatgaccaagaagcaagtt
>chr12:17542555-17542755
GAGGAACCGGTGAAAATAATATCAGTAATGCCACTCGTTTGACTAAGCCTGGGTTTAGTCACCACTGGTCTGTCTTCTTGAATGCAGGTTAGTAGTTGAG
>chr12:17724514-17724714
GTTTTGCTTCCTGCCCCTGGCTCCTCTGTACTCTGGAAACTGCTGAGACCACATGTCTGTATGGAACCAGCCATACTGAAGCTGGTATGATCAGCGAGGG
>chr12:21287254-21287454
TCACCAGGCATGGGCTGAGTTCATTGATTTCACGCCTTTGGTGAAATTGTAAAGTGGGGAGTGCTGGAATGAGTTTGTGAAAATAGACAGCTACGTTGGT
>chr12:21370320-21370520
AGGGTATTCTGTGGATCACCAAAACTGACTTCAGGAACTGTTATGAATTGCATAATTTAGGAAAGTTATGAGTCACATGAGCTTAGTCATGATATCATAG
>chr18:32993045-32993245
gtggaatgattttattggtaattagcattatctgtcattcacatTCGGTTTTACTTTGAAATATGTGATGTGTCATTATGAACTACAGTTTCTGTGGCAC
>chr18:33085946-33086146
ttgcacactaagattaatataacaacaatgactgcaattgcagaggatgcacattagtgaaaagacaccttgtgtctatgggttggaagaagtagtgtgt
>chr18:34245878-34246078
TTTTACAAGATGATTTTTCTTTCTGGAAGGTCAGTCATGTATGAGAAATTCTGAGTGTGTCACAGATGATGACTGTACAGTGAGTGAGTCCTACAGAGTG
>chr12:25784370-25784570
AGAACATGTAGTCAGAAAGACCACAGGGAGTCAAAACCTCTACTCCCTACACAACAGACCTGTTCTAGTTTCTCAGCCATGGTTTATTCGAGATACCACA
>chr18:34441874-34442074
GGATTGATCCAGACAAGTCAGCATTGCCAGCTGGTGACAGTAACTGAAGTCCTGTAGGCAGCATGTGATGTGATTCAGCTCTGTGAGTGATGTGTGTAAT
>chr18:34856245-34856445
CCGCTGGGGCCTCTCAGCCATCGGAAAGTGTGACGGGCAACCCAGACAGAACCCAAAAGAGAGTCACTTCCTGAGCCCTAAGCTAGCCACAGAAGTGGCA
>chr18:35065612-35065812
acctgttctaatcctatggctcctggttccaacggcctccttgacctgcagtgacctgcatgaactcacaaactccactgcactgcactgcactgcattg
>chr18:35157400-35157600
TTATAGTAGGGACTTGCTCTAATATGAGTAACTTCTTCCTTGCTACTCATGTGCACGTCTGAGTGATGACTCAAGAAGCAGATGCACATCTTTGTATAAT
>chr18:36289232-36289432
TTTGCCAGTGCTATTAACTTATGTAGACCTGTTTAAAAGCAAAGCAACACCATTATAGTTATCCTACTGAGCCATGGATTCTGAGTTTCATTTCAAAAGT
>chr18:36739580-36739780
TCAGGCAATCTTTTCTTCCCCACTTCCCCAATAAATTGCCTGGGTCTCAGTTCCTTCAGAATGGGATGAAAGCAATCCCAGGGATTCCTACCTCTTCCTC
>chr18:37924116-37924316
acagatggttgtgagccaccatgtggttgctgggaattgaactcagaacctctggaagaacagacagtgctcttaaccactgaaccatgtctccagaccc
>chr12:25989712-25989912
CATTTTCAGTCACTCACTGTTTTAGAGGAGAATGGGCCAGAGATGGCTGATACCATATAGATTCTAATCTTCCAAGAACATAGTCCTCTGTTCACCCACA
>chr12:26061000-26061200
TTTATAGACCCTGATGTCCTTTCATGCTTAGTCACCAATGACTTTAATGTCAAGATGTCAATTAATAAGCTTAATGAATTAAGGGATTTAAGCTTAAAGA
>chr12:26174883-26175083
TGAATCAGTGTTGAGGAGCCTTTACTAAGAGCCAGCTCATATGAGAGATTATGACATAGGAAGCAACAGGAGGACCACAGAGGAATCAGGACAGACAGAC
>chr12:31587416-31587616
catctatgtgactatctctaggtatttcctcttgggtttactaagtccccactagaaagcattcatttggttttgagcttggagatggggcactgactac
>chr18:37926356-37926556
gtcagttcccagaaccacacagcagctcacaactatccttatctccagttccaggggatccattgtcatcttctgaactccatgggcaccaggcactcat
>chr18:37927863-37928063
CTATGAAGCCAACACTGTCCATTCCCACACTAGATCATTACTGAGTCTAAGAGGCCAGCACACTGGCATGGCACTGGCCCAgaacttagggatgattcat
>chr18:38465771-38465971
tctagctgtgtcaagctgacataaaactgtccagcacaCTATGACTGCACTTCTGCACACAAGTCATTTCATAATTCATGAACAGGAACACAAGTTTCAT
>chr18:39457848-39458048
CTGCTCCCCATTTCTTTTGTGGCCACTTTAGCTCATTCTCGCCTTGTTTCTTATCAGATCTTAGGCAGTCTGGCAGTCACTCTTACCTCTAAAGTGTGGT
>chr18:39483765-39483965
GCTGCTGCCTGGAAACAATAGAAGAATTCAATAATGCTCAGAAAGGAAACATTGTCTCAATTTATTTGGGTAAAGCTTTGTTCTGGGTAATAGAAGTTCT
>chr12:32292407-32292607
ATACACGAGTATCTTCTACGTATTTCTGGATAGAATATCGACACAGGGATTAGTTCTTTTGGTTCGCCTAAAAGAGGACATTAACCTTGGAATGACTAAG
>chr12:32351805-32352005
ACTGAATCCGCATGGTAGGTAGTTACTATGATTTCACTAACATGTGTCATGTTTAGTCACTTATTAGTCAACAGGTGAGCAACACAGAAAAGCCCTGGTG
>chr12:32848082-32848282
CAGGCAAGAGCTCCAGCACTGAGCTGTGTACAGCACTGAGCTGTGTACATGCTTTAGAGACACTCAGTGAGAGATGACTTACCACTCAGTGAGAGATGAC
>chr18:40218172-40218372
GAATTCTCTTTTTCAGCCCAAAACTGATAACTTCTCTAGTACTAACCATAATACTTCAGCATGAGGAGTAATAAAGATTATCAATAGTCCTATCAGTCAC
>chr18:41947174-41947374
cagagcataagggactatggagtacacatcaatattacacacacacacacacacacacacacacacacacacacacacacaccatgactcagaggaacca
>chr12:33170788-33170988
tgctttccataggttgaaccactggcacattgccaggatggattccatggcttggtgatgtctgatcctgttactgagtgcgctgtggtagaatttggtc
>chr12:33173616-33173816
ACACCAGTGAGATACAGCACACGCAAGGCCCCAAGTTCTCCTGCCTCAGATATTAGCAATTAGATTTACAGGAAAAGCACCTGGGGCTCATCTGCCTGAG
>chr12:34502172-34502372
acattgagagccagagttaaatgagttctgtactgaaatgtctcttctgggcatgacaGCATGCTATAGTCATTTCGCTATTTTAGGGGAATTTTCTAAA
>chr12:35046578-35046778
AATAAAGCCATAGAGACTACAGCTACCGGGCAAAAGCTGCTTGATTTTTAAGACTATGAAAGAAACACTAAGCCTTCAGGCTTGAGCAGGTTCTGGCCAA
>chr12:35051110-35051310
CTATGGGTGACTGACTCAGAAAGAAAGCAATACAGTTATAGCTTATTGCAAAGTTATGTGACCATGGAGACGTCCAGAAATGCTCATGCTTTATGTGGTG
>chr12:35480846-35481046
CTCTGGAGATGACAGCATATAAAGAACCATGTTGCAACCACACAGGGATGCAGCTCAATTGATGCTAAGGCTGTAGAGATAAAACAGGAAACTGGTGGAG
>chr8:116689649-116689849
CTAGGAAGTTCTCTGATGTGGCCCCAGAACATGAacacctgtctgtctctctgtctctgtctgtctgtctgtctctgtctctgtctctctctgtctctct
>chr8:120225929-120226129
GCTGAGAGAAACACAACCCACTCCTCCCGCCCACTTCACACACAGAGGCacacacacaaatatgtgcatacatgcacatacattcacgtgcctgcagagt
>chr8:122923653-122923853
CTGTGGAACAAAACAGGTCCCTTTCAGCCTTGATAAGACAGAAAGACAGCTCTGCAAAGAGCTAGAGGACTGGGGAATAAAACGAAGAGCAGAAAGAACC
>chr8:122933994-122934194
acctaccagattcttggacttcccattcacagttgcccattgttaggtcagttggactgcagactgtaagtcattctaataatttcctttaatatagaga
>chr8:123032975-123033175
TTTGTATATAAAGGCTCTCTGCATGTAATCTCATTAATGTTACTTCTGTCTAAACTAATTAAGCTGTAAGGGAAGGTACAGACCAATTACCTAAGTCTCA
>chr8:123038444-123038644
ccgtgtaggacttagggatcaaagtcaggtcatcaggcttggcagcacgagagagcaaatgactacaggatgagccatttcacaagcccTAGttttggtt
>chr8:123101675-123101875
TGGGAATGAGGAGTGAAAAAAGGTTATAGGCATACAGGTGTAGGACCAGTGTATGCCTTGGCTGTTTTGTTGTCGCTGCTACTGTGGGTAGGAATTCAGT
>chr8:126686841-126687041
CCATGGTGTGTCCAGGGCTGAGTCAGCCCAGGTCCTGGTTGGCTCCTGACTCTGGCATCCCATGTGCTGTGACTTAATGCGATTACTCATCTGATCTTAG
>chr8:126767526-126767726
TCAGAAGAAATGATTCTGGGTGTGACTCATATGCTCTCTCGGTGACCAAGAAAAGGACTAGAGGCCCTCTGGTGCCAGTGACTCACACTCCTCTCAGGAG
>chr8:126814753-126814953
cttgcaggccagctagcttggcatgtgcagtgccaaataagagaccctgtttcaaaCACTGACACACAAAGTTGTCTAATAACCTGTGCAAGTTTTCTAA
>chr8:126857961-126858161
gacttcctagttgctgcaatgggccggtctactcatcacatgcctgccgcaatgatggggtcagttctctgaatccatgaagtaaaacgtacccttccAG
>chr8:126919390-126919590
AGCTGAAACACCAGTGTGTTACTCACAGGCTGGAGGCATGAACTTGCCCTAGGCCAGGTCTGAGTCAGCAGAGAGTGGCCTCCCACCTCCATACAGGCTG
>chr8:128171304-128171504
TTATCACTTAGCACACTGGATCAAGACTGATAGAATCTTTAGAAAAAATTATGGAGTGCTCTATTTTAGTGATGAGGCACTAAACTGAGGAAATAAAATG
>chr8:128333428-128333628
caGGACACAGCACAAGGGGTGTGTCTGTGATGATGACATGGAAAGAATGAGAGAAGAGATCAATAGATTTGAGATCTTCCAAGAACCTGTGGGTTACTAC
>chr8:128648220-128648420
CCAAGATGAGTCAGTAGTTCTGAGAAGGTCCAGAAACATTGTAATTCCCTGAATTGAAAATAGCAAATAAGGGTCActaggtggtgttggcacatgcctt
>chr9:5300156-5300356
ATGCTGTCATCACTGACAGTTGTTCAAATCTGAAACTCAAAAATGCAGTCTGACTACTTCTTCCTGCTTCTAACTACTTTCAGTCTGTGTCTAGGTTTTC
>chr9:7221576-7221776
TGACACCAACTGTTGTGACTGTACCAGTTTTGTGGCCTGTGTAAAAAAGTCATTTAGAAACTAGGAAGGGTAAGGGACTGCTCGTGTCTGTATATGGAGT
>chr9:7239822-7240022
ACctctctctctctctctctctctctctctctgtgtgtgtgtgtgtgtgtgtgtgtgtgtgtgtgtgtgtgtgCACATGCACATTAAGTAAAATCTCTTA
>chr9:7501098-7501298
CTTACTTAAAAATAAACAGGACTCCATTACCCCCAAGTTATTAATCTCCTTCAGGTGTGGTGGCCTAAAGTAGAGTTCTTTTATCCACCAAAATCACTCC
>chr9:7868214-7868414
TCTGTTCCTGTTTGTTCTTTGTGATTGCTGAAGTCTCACAGCATGTCACCAACCTTAGCAAACTACTATAATCCTGCAGAAGGAAGACTACTAACTTCTT
>chr9:8003386-8003586
TTCCCAAACATTACCTTTAATCACAGTTGAGCCGGGCAGAACTCGGCCTATGAGTCAACCTGCAACGCGCTATCAAAGGCCGGCGCAGAAACCTCTGCAC
>chr9:13559298-13559498
TGGGAAAATTGTACTGTGCATCTCAAATTACCCCACAAGTATCTATCAAACCTTGAAAGTGACAAATGGGTGACTGTTTGCAGTCTGATGGCTGATAGGA
>chr9:13562692-13562892
GGACAATTCTTGCTTTGGATATCATCATGGGGTAAGACACCCTCTCACTCCTCTCCAGGCGACACTCTTTGTGTCTGTGGCTCTGAAACATTCATTCCTA
>chr9:13608660-13608860
GTGTGTCACTAAGGATGACTGTCTTAGGAGACACAGTCAGGAGACCAGCtgacttagtcactgttctatcactgtgaagagacaccatggtcaaggaaac
>chr9:13652172-13652372
CTCCTCAAAGGCACACTGATCTCTGACAATACAAAACACGGGTACCAGAGTGTTAAACAAAGAAGCTCTAATGCGGTTCCTTTTTCCCTTTTTCAAATGA
>chr9:13701881-13702081
GCAGAAAGGACAGCTCCATACAGGAAGTGATTCAGACCGAAAGTCCTGCCTCTGAGTTTACACTACCACTTAACCCGAAACCCGCACAGTGAAGTCTCCC
>chr10:111545213-111545413
aaacaaaaAACAAAACAAAACATAAAAAAAATAAAATAAATGCTAGAAAACAGCAACAATATGGTGGAATGCGTGTGAGGAATGACTCATGAAGATGACT
>chr10:111619838-111620038
GTTGCACTGAGTCATCACGACTGGTGTGTGTgtgtgggggggggggcgggggagggggtgtgcagaagagaaaagaatgacgaagttgtggggtggatca
>chr10:111636906-111637106
ATTTTGCTAGCCTTtctccagttctctcaggttgtctttatgggcacctaggtgggcctatagctgctgagtcaccaggaatagagtattcacctaactg
>chr10:111715246-111715446
AAATGAAGGTGGAGGGAAGGAGTGGAGGCCCCTGAGCAAACCAAATCAAATTAGTTCAAAGAGGAGGAAATGACTTTCCCAGTTGATATACTGATGAGGT
>chr9:14160245-14160445
ctaacctaagcatgaactaagcatgctcaaaagtaagtttgcttctggagtgttttcctgtgagaccatgtatcacctccccgaatgacatcatagttgt
>chr9:14171972-14172172
TCATCAGAAATGACTAGGAAAGCCAGAAGAGAGGGACAGCAGCTCAGCACCTGTTGCATAGACCACAAAGCTAGACTTCCCAGGGCTGATTGTGGGAGGC
>chr9:14241221-14241421
ccagttttaagctaacacagCTGCAGGGAGTATTCATCTTGCCAATCCTCCACCAGCTCCTTGTTACCCAAACTGATTTGTTTGTTATCTTAAAAGCAGC
>chr9:14905068-14905268
GTGGCAAGAGCAAGAATCCAAAAATGAGTCACACGAGTCATTACTGGAATGGAAAAATGTCCTCCACAAGGAGGGAGAGAGATAAGGAGGACTCTCTTAG
>chr9:14921293-14921493
TGCCTGACTGACACTGCCTGACACTGACTATCAACACTGACTTACTGACACGGATCGTctgactgacactgactgactgtaattgactaagactgcttgc
>chr9:14994259-14994459
taatgagtcattggtctggttctagatctctggcttctgtgacaccatgttgtggccctgtgttatggagatcctgcagctttggaacagcagaactggc
>chr10:116487054-116487254
AGCTATCTGAAAGCTAAGTGGATTAGTGATCTTAATCAAACTGTTTTCAAGCTGGTTTTGTCTGTACTGTAGCTGCTTATTTGTAGGCTTATTTGCAGGC
>chr10:116928906-116929106
GCCGGTCACCCTACGTAAACCTTTCAAAGGTCACTCACAGTCACCGCAAGAATGTAACAATGAGTCATGCTGTGACTGTGGTGGCAGCTTAGGTTTTACT
>chr10:117522250-117522450
TGACTTGACTAGTGTGACCTCTGACCCTGGGCACAGTAATATATGCTGGCTCAATGAGAAGGTGTGGTGTGGTGTCCACATGTTCGTGGGTGTGAAACTC
>chr9:15018924-15019124
CGTGACTCACGGGACACAGTCTTCCTGGTCACACCCTTCCCTCCTGTCCACCCAGCTGTGTGTAAGGAAGGCACATTTTCTGAGAAGAACAGAGCCAGGT
>chr9:21610000-21610200
GTGAGTCTCCCAGGCCCCACTCACCAGGCTTCATACTGGGTACTTCCCCTGGGTgacagaggctgtggttcagtgacctagcaggaagctaaaggtttga
>chr9:21679896-21680096
TTTCACATTTACAAAGCACTAGGAGGCTTTCAATTCAAGTCATCACATTGCTAAGTTTTGTACACGGGTTTTTGAAGTGGGATTTACATGCCACACATAG
>chr9:22641218-22641418
atgctgtgtacttatttcacagggttgtggagatgcggtgagatgagacacctaagtcactcacagcatgcttTAGTGTAGGAAGTGTAGGAAGCCACTA
>chr9:22649701-22649901
AAGTAGTTCTGTTTTCACGTGTCAGAAAAGCAGGAAGTGAGGCTTTATGTGGTCCCACAGAGTCAGCCTCTGTTATTTCTGCACGGAAGCTACGTTCCAT
>chr9:24193168-24193368
GTTCAATATCAAAACCAGGAAAATGGCTAACTGTGATGTATTTGTATTGCTTGATGCCATTCTGCCACTCATGAGTCCATGTAGTATGCCCCAAAAATAT
>chr10:117838985-117839185
tatggcagctcacaacaggttctgactccagtccgagggaattcaatgccatcttctggcagccagggacactgcactcatgtagtgcacagacattcaa
>chr10:117840395-117840595
ATACAGGCTATTTGCTGTCTAAAACTACTAAGTGGATAAGAAGAGTTTGCATTTGTAACATTTTTTTTTAATTGAAACCTCCAGTTTCATTATGAGAACT
>chr10:117900734-117900934
ATAACTGACTCATTGTATGGGGGATGCTCCTATGTTAAGTGTTTTGAGTCAGAGAGCCTTAGATTCAGAGCCAGGCTTTGGTGCTTCTCAGGCTGTTCTT
>chr10:118172685-118172885
TGCAGGAGCCCTGGAGACGGCTGATGAAAGACTGGCAAGCTTGCTCTATGAATGACTGTATGTCCAATATCAAAGGCTTCCCATGTGTGCTGCTAGTTAT
>chr9:25275508-25275708
AAAAGACTTAGTCATtcctgaaataatgttttactttacagtagaggaaaatgtgtgttatcctactgagttctatgttttatctgtattgttaggtctg
>chr9:31300634-31300834
taggcatgtaccatcctgtcctgctTATCTTGTTTTCAGAGGTTCAGTTATGCGTTTATTTCCTTTGAGATACTGTGTGTATGTGTATGTTAGTGTTGAA
>chr9:32487932-32488132
aaaggcctcctcatctggtttttatgtgggcgttgcggacctgaactcgggtcctcatgcctgcacagtaattcaggtattgactaagcaatctccttag
>chr9:32494912-32495112
AAGGAGTCATCTGCTCCTTTATGAGTCAACAGTCCTGTTCCCTCACAGGTAGGGGTGAGAGGCCCAGCCAGAGGGAAGGAGCTGGCTGTGGCTCAGCCAA
>chr9:32669524-32669724
TGTAAATCATTGACTCATTGTTCTGTGAAGCACATTTTAGAAATCCAAAAATGTCTAAGGGTTGAGTCAGAAAGCGACCCACTGATTGGTTGAACTCATT
>chr9:32708448-32708648
CCAGGTAATTGTTACCTGTGCATAGTCTCTGTCTTCTTGAAGGATGCTGTTCTGAGTAGGCTGACACTCTTTGGGAGAAAGGGTAGGAGAGTTAACGAGT
>chr9:32735057-32735257
TCAATGTGACCCATCCCTCCTGTGCTAGGGATGCTCTTTAACTGCAGCTCCTCTTTGCTCCCAGCCTGCCTTGCGAGAGCTCTCTGGCCTCGTACAGGGA
>chr10:118178636-118178836
GTGGCTCCATGTACCTGCTGCCATGTTTGAATTATCTCTGCATGCCAGTCCATCAAGCCCCATGGAAGTTAGCACAGACGGGCTCAGTGATATCAAACCG
>chr10:118458805-118459005
CTGAGGTGAATCAGGAAAGCACAAAAGACAAACTCAGAGAAAGCAAGAGCAAAGAGGATGCCCCGTGAGTCACTTACAAACCACAGCTCCTCGCCCCTGA
>chr10:118867613-118867813
TGTGCTCAAACCTGTAGCTCTCATAAAACATGCTTACACACGCGGGGGACAATTGGCGGGTGCTCCCTGCTGGCTGGAGCCAGGCCTCGGAGGCTCTTTG
>chr10:119030679-119030879
tcacaacccctttgggagtcagatggaacctttcacagaggtcacatatcagataacctgcctatcagatatttacattatgactcacaagagtagcaaa
>chr10:120204748-120204948
ACATGAGATTGTACTAAATATGAAGAGGGTGTGGTTGACAGTTCCAACGTGTTACTCATGCTCTTAGTCGTTCCGGCACGAGTGTCATGCACGTTTCTTC
>chr10:121640649-121640849
TATACTGAGACACATCTATGCTCTTCTCCCATGATGAATTTGGAATTGTTTACAATATTCAGCTCATAATAGTAAAGTATGAAAAGGGAGACTATAAATC
>chr10:122104463-122104663
atgtggttccacacaaatggaaacttactcaaaacttgatgaggtttatatttgtaactatgtggtagagttgtcaagtgtgaggactttgtaggtaaca
>chr10:122604193-122604393
AGGAACTTGCTGGTGTTCTTCAAAACACAAAAGTAGACAATTTGATTTCCAGGGCTTAGACCTGAAGAAATATAGGGAacacaaacaaacactcacacac
>chr10:122755125-122755325
AGAATTGGTGGGGAGGGGGGGGGCACCCAGGAGATGACATATTTGTAGGCGGATGCTAAAATGTGAACATTTAGAAAGTTGTAGAGTTAGTAATGAAAAA
>chr10:122815251-122815451
CAGCGGATGACTCATCTGAGGTGGCCTGGTCCGCAGAGGGGACAGACTTCCCTTCCCTTGTTAGCTGAGCTCATCAGCCATATAGGAAAAAAAAAAAAAA
>chr9:32765145-32765345
gaattcatgtttaatgtaacactagaaaaggccctttcttgactcatactgaaaatacacatcacttctccctcagcctgtctgtctggatcatttgcat
>chr9:32910676-32910876
TAAGTTGTTGTGGGGGTGTGTGTTTGTGTCTTGGTGTGTTGCTCAGTTCTGTGGTGATTCTGCAGCTGCCTCTACCACTCTGTGGGTGTTTTCTTGAACT
>chr9:32916628-32916828
TTAAGATAGAATGAGTTACTTAATAATGTTTGTAAAGTTGAAACatttaaatattatataaatttatttaaataGTCAACAGTTACATTTAAACATAGTT
>chr10:127110909-127111109
taaagatgtgcaccaccacacctggcCCTTTGTATATATTTAAACATCATTATGAGGTACATTACTATAGAAACATAATGACTAAGCAAAGAACTTTAGA
>chr10:127735936-127736136
acaaaggccacacctccaaatagtgccactccctaggacgagcatatataaaccatcacagtgaacctttgtgggagacaaatgactgttcattccagat
>chr10:128256411-128256611
GGGgtgtgtgcaagtcagaggaccgcagtcatgagtcactgttctcattccctgtgggttctagtgactacacctccgtccccaggagtgacggaggcac
>chr11:3442955-3443155
CTAAAGTGCTGAAGTCAAGGGCATTTGCATTTCTTACCATAACATCTTCTAAcaccctgctaatcttttctgtatgaattatttcatttaatattccctg
>chr11:3482247-3482447
TATTTTATAGTTATTCTAGCGTATACTCCTTCTACTTACAGAAAAGATCACTATAAAAGCAGTGTGCCTTGTCATAGGAATAGCAGCCTCATGATCAACT
>chr11:4007834-4008034
GTTAGTTCTGAGTGTAAGTGTGACAGGATTTGGAAGTACCTAGATTAGTAAAgtgtgtgtgtgtgtgtgtgtgtgtgtgtgtgtgtgtCAACTGTACGAA
>chr11:4195678-4195878
TACCAGAGCAAGTTGGGAATTCCCCATTAGTTCCTTATTGAGTCATTTGTAGCCAGGCCCTCTGACAGCCCTGCCTCTGGGACTGTTCTTTCTTCTCTGT
>chr11:4199102-4199302
tcatagagtaaatgacatcatctcttggacctctgtgacttcccaggtaaaatgagggtgatcttgtcctacatacctccaggaactgtgtttggggact
>chr11:4319679-4319879
cacccacccccacacacacTTAGAAAAGACCAAGTTATAGTCCAACTCCAGCATCCGCCTGACTCATCTTGTGAAACAGAAATAACCGCAAAAGCTAAGA
>chr11:4336970-4337170
taaatatctgatatgcagggtagctgatatctgacacccagtaaaagggtagtttgaGAACTGCTGACTTAGCATTTAGACCTGTGTTAGCATTTACGCA
>chr11:4403024-4403224
ATATCTCTATAAAACAGTGAAAAGGACATTTATGAAGTTAAGATATTTACTATACACTTGTTTTGGAGGATTACTTCTCTACAGAATGTATCTGTAGAAT
>chr11:4497690-4497890
GTTGGTACACAGGAGGAAGATGGTCTGCACCTCAGCCAAAGCTCACAGAGGTCAAGGATCCAGAGAGACGGCCTGGCTTTCTGGATGCAGGGCAAAGAAC
>chr11:4512972-4513172
TCACTGAGACGGAAAAAAGGACAGTTTCAGTCCCAAGTGCACAGAAAGAATAAAGTTCATGAGAATAGATGAACACTGGAGAACTAGAGAGGTATTTATC
>chr11:4815228-4815428
TAAACTCACTGTGCTTCTACTGGCCTGACCAGCATACACATTTCAAAACTCATTTCCCAACCCAAATGACAAGCAAGCCATTCCTAGCTTTGATCTGAAG
>chr11:5288387-5288587
GGCTGAGGAGATGACGTCAGTTCTGCATGCTTCCCTGGTTTCTTTTCTTGGGGTGAAGTATCAGTGGGCAGTAATACTGCTTCAGCACACTGAAGAGGCG
>chr11:5388179-5388379
AATATTGTTCTCAGGCGTTTATTTACAGGAATCCAAGTACAAGTGTTAAAAAAATATGAACTCCTGCATATGGGCAGCAATGACTGAAATCTGTGAGTCA
>chr11:5521735-5521935
TGATAGGAGCTTTAAGCGTGTTTACTTGCTAAGCCTTATTCTGTAAAGTCAACGAAAGCACCAGCTGGCCACGTCTACAAATGAAGACACATGAAAGCTG
>chr11:5575112-5575312
ttttgcttcacagtttcacaggcaccaatctacggtgacaggaagtgggaggcagaggcagaggaggaccttatctcaaagccatggtgcagaaaaacag
>chr11:6175597-6175797
GTAGTGCCGGGTGACTCTGAGAGGTAGGGATTTGTGTCAGCAGATGCCTGCAACCACAGTCACTGAGCAGAGTGTGTGAAAAGCCACACCACCTTGACAT
>chr11:8966001-8966201
AACTCACAGTTGCATTCTATTTTGCTTTTGACTCTCTGGTTCACACCCTCTGTTACACTGCTACAGATGACTCATGCATCTCTGCTGAACTAGAGAGGCC
>chr11:11513254-11513454
AAGTTCttttgtatatttttaagagttacttattattatatgtaagcacactgtagctgtctttcagacactccagaagagggtgtcagatcttgttaca
>chr11:11724528-11724728
AGAGTGACTTGGGTGGCTTTCTCATGATCAAGTGATCCCTAGTCTAAAGCATTTGTTCTGTCACAGCCTTTTCCAAGAAagctgagagcatgactcatcc
>chr11:11726323-11726523
ACCTGGCATCTATGCATTTTGCACATAGCTGCCATCCGTTCTAAGCTATCTGTGCACAGATCTGTGGACAGGGCTGGCTGTTCCCCTGGTGTCTGGTGCC
>chr11:11737602-11737802
CCAAATTACCTTCCACAGGAAATTGTCATTGGCCCTCTTAGACCTGACAGAGAAGCAGTGGCCCTGTCATTCTGAAAATCTCGAGTAGTTTTCAGCCTCT
>chr11:16716602-16716802
ACTGGGGCTGAGTCAAGTGTCTGAAACTCAAGACAAACAGACCAGGTTCAAAAGGCAGACAAAGAATCATAAAGAGGCAAAATCAAAAGGCAAATGTCCC
>chr11:16917568-16917768
GTACTCTCTTGATTTGGATACAAAGTGTTGTTACTGTATAATACGAAGGCATCGAAATGATGACACCCCAGGATATAATGACTGTTTCTAGATGTGATGA
>chr18:46998346-46998546
ctcttgctctctttcaagtttttggccgtttttaaaattaatttttacataatacacacacacacacacacattcctaaatacacaagtgcagcctgctc
>chr18:50024080-50024280
CCTCTCCTTAGAAGATTCCAAGCCCAGCAGTTCAGGTTCTCCCTGGGCTGGGAGAAGCCAGCTTCCTCTCAGCTCCTATCTGTCATCAAACCACAAGGAT
>chr18:53802456-53802656
gaggcgctccagggatgcagctttgtggctcatcacccacactggagcaggttttgtgatatagctataagcaagtaaccccagcaaggagaggaaatga
>chr18:55050584-55050784
GTCGGTCGGCTTCATTCTTGTGAAATGACTGTTATGATGGCCTGAATTTCCGTTGTGGTTCCTTCGACCACAACCAGCTGTGAAATATAGATCACGGGTT
>chr12:35619903-35620103
TCCTTAATAATGAGAATAATCTTAACAAATTGGTTTGTTATTTGCAGTTGGTTTGTGTGGTAACTAATGTTCCTTTATGTGAAATTAAtcattagtaaca
>chr12:36037066-36037266
cacaccggaagcacacagcctgccactgtggacagtctgaagcagccccatagctcacacctgggattaacacaaaaccatgtttatataacataactga
>chr12:36039613-36039813
TTGTTTACACACAGTACATTAACCCACGGTTATGTCAGTACTGCGATTCCCTCAGTTAAAAGACGCATGGCAGAAAAGAAAAATCCACCATTAACCGCTC
>chr18:56028529-56028729
AAAGGAAGGCCTTTCTCACCATCAGGCCTCTGCATCCTCATAATGGGATGGGTGGAGTGAGCAGCCTCCTGTCCcacagagaggggttagtgactcatcc
>chr18:56448562-56448762
TAAGAACCCACTCTCTCCCAGTGTCATTCTTTTACCGAATATCACATCAGTCATAACTTTAAAAGAAACTCATCCCAAACCCAGTTTCACATGTGCCTCT
>chr18:56726253-56726453
CTTGGTATGACAAGGAGTTCTGAGCTCTGCGTGTATGACTCATTGCATCGGTGAATGGGATACATAGTGATATTATGTAGAAAGAACATGGTCATTTATA
>chr18:60498930-60499130
acttattttctccagagttcagtttgctcaactattaaatggaaggaatgagagtccttccctaataggatcatggtagagactaaatgaaagaatatgt
>chr12:36046174-36046374
gttgtggccctgctttctataggagagaatataggactagtgttatttatctgatcacaagtaaggctgtggagctcctgggcccgagaagggggagagg
>chr12:36248234-36248434
TAATTACCAAATAAACAGTTGTAGGCCACCTAACTGAGAGTAATATGGAATAATTACAGCCTGTCTATAATTGGCCATGACCGTGTAGAGCTAACAAGAC
>chr12:36380214-36380414
tcctagaCTCAATCAGTCTTTTTGCCCCCCCCCCCCCGCCCCCAGCTTCACTCTGTCTCTCAGTCTCTCTCTTCCTTGCACACTCCTGCCTCCTGGGAAG
>chr12:36468476-36468676
gtggtaggaaaaaagaaatatagtttagctttatgtgttttatctgtgagaaagttttgcatagtcaatgatgtaaatgctcagtgttggtaatatcaaa
>chr18:61563847-61564047
TTTTTTTCCTATGAGTTTCCACTGTGTATCAGCAAGTTTAAAATAGGCACACTTCAATGAAGAGTCAATTTTTGTTTTTTGAGTATGTGTCATGAGTCAA
>chr18:62122438-62122638
gtctttcatttttcggaagcaccgtgtagagttctaacatagtcacatcattgccatacttggaattgactttaaattcttactcactttggttgatgcg
>chr18:62169303-62169503
CATCAAGAGAACTGATTCATATAGACCGTAATGTGGTTTGACTTAGCGCAAGGCAGGCTAAGGACAAGGAGCCAAACTGTGCTGCTTCCTCCCAGGCTCA
>chr18:65376874-65377074
ATGTGTGTGTGTGTATCTCACCTTGATtatatataatatgtatatatacatacatacatatatacatacatacatatatacatatatatacatgtataca
>chr12:52608390-52608590
atatgaccatttttgaacacaagaattgaggtgaacctgaatctatgctttttgggtcatggctactcatatttggctccagaaatgtctcttactaccc
>chr18:65800827-65801027
GGGCAAGTGATTGCATTCCTGCATTGACAAGAGGAAATTGGGGAGGGGGTGCGGGAAGGGGAGCGCAGTGGATGTCATATGCGCTTGCGGAAGTgaaggg
>chr18:67686679-67686879
atcctgagggctcacaaccagtccagtcaaaacaggacccaagaaggtctcaaaatataaagcagaaagcactgaagaataaactctgctccccctagcg
>chr18:67765810-67766010
ttctgggtgtccttgaatgagctctgtagaccaggctggacttgaatttccagtgatccacttgtgtttgcctcctgagtgatgggattatagacatgtg
>chr18:68123027-68123227
GAGATGATATGAAAACAGTTAAGAATCAAAGCGAAAGCCACACGAGGAGATGAGTGTGGAATGAGTCAACATGCAGAGGGGCCTGCTCTGGGGCCCATTG
>chr12:54956852-54957052
agtttaatggcagcatgagctatatacagataatctgtctcaaaaGGAACTGGACATGATTCAtataatatagatgaatcttgaaaacattatgctaaat
>chr12:55008116-55008316
gaattacagttatgagtcatataggtgctggaaattaaacccaggtcctctggaagaacagccattgctcttaaccactgagccatctctccagcctcAG
>chr12:64976283-64976483
TAGGTGGGCTCCAGGACATTAGTAATCACTAATGCTTGTCTGTTAGGTTGCTCATTGCCTAATGCTGAAATGACTTAAGTAGTTTCTGCTGATGAGTCAG
>chr12:69447501-69447701
AATTTGGGGTGATGTGTATGGGGCTCTGTGGTATTAGAAGGGTGACTGACCACATATGTTCGTCCTTCAGCCCGTTTTGTGGATAACATGGCTCACTTTC
>chr12:69449346-69449546
aacaaaattctcaacagaagaatcctgaatgaccgagacgcacctaaagaaatgtacaacatccttagtcatcagggaaatgcaaatcaaaacgaccctg
>chr18:68276402-68276602
ACATTCTTTAAACATAAGCAGTCTGTTTAGCAGACATCTTAGAGGGTAACATTAACAAGCACTTTCACAACTACAAACAGGATGTTTGTAACAACTCTTC
>chr18:68935134-68935334
GAACAAGGAAGTGAGTAAAACtgtgtgtgtgtgtgtgtgtgtgtgtgtgtgtgtgtgtgtgtgtgtgtgtgGTAGCAGTATAAAGGAATCCAGCAAGGCT
>chr18:70436623-70436823
TAATTGAGTAAAATCTCTTCATATGCAAATCAGCTGTGCCTCCGAATCTTGAGAGTTATTCTTCTAATGCTTACGAAATAATCTTGTAGCTTGACAGTTG
>chr18:70456742-70456942
CTGATTACACTGTATCTTAAAGCTATGACTGGAGTGTCAGAGGAGAAATGACACAGACTGTGTAATACCCAGGCTGATTCACTCATATGTAATGCTCTTG
>chr18:70601690-70601890
GGCTGGGACCCAAAGGGAAATCCATATAGAAATACTAACTTACTGTTCTTTCTGAGGCAAGGGTTGCTTACTGTTGGAGCATCTTATGTAAATGAGAGTG
>chr12:69537474-69537674
TTCCAAAGCACACTGGGAGTTGTTGGGCAAATATTTGAACAGCCTTTCGATCTGAAACCCGAGTAGCTGAGCCCTTCAGCTTCAGAGCCTGCAACTCCTT
>chr12:69538032-69538232
TATGAGCTGCACATCTAAAATAAGACTCCACGGGAGACTCTGGGAATTTCCTGTACTTTTTAACTCTCAATGTCCTATTTATAAAGCTTAGTCACTGCAG
>chr12:69743866-69744066
ACTGTGAAAATGATTCAGAAATGGAGAATGGATGTCAGGAAGAGAATAACTCATCAAAAGTGACTCACTAAAGTTACTTAGTTAAAAGTGAGAAATTATG
>chr12:69885184-69885384
ctttctgagtcaaatagggatgaaaatacatctatctgttccaccccctttaaaggattactgcaagaatGTACAGTAGGGTTATGCAAACATTAGTCAC
>chr12:71045094-71045294
GGACACAGTGATTGGCCACCTACCATAAAGGGACTCATTCAAGTTGAAACTGAGAGGTTGTTATTACTGTGCTTATGTAGGGTACCTTTAGCTGATAAAT
>chr18:75359578-75359778
TGTGCAGATGGAGAGAATACTGCAGGGTGAGTCAacacacacacacacacacacacacacacacacacacacactcacCCCCAACCCTGCTCCCCCAGTT
>chr18:75562625-75562825
AGATCTGGGGTATTACGTGGATGCTGGCTGTGTTCCTAGGTTACCATCGGTACCTAGGTTCTCGTCCTCTCCCTGTGACACCTTCTCAGTGTGGCTTATG
>chr18:76223396-76223596
accctcctgccttaatcatcagccaacacaaagccccaTTCAGTGGTTTCTCCAACCttcctaatgtgggtgacctctcaccataaaattattttgttgc
>chr18:76259850-76260050
ACAACACAGACTGCAGAAAGCGAGAGGAACGATCTCTGTGGATGAAGAAGCTTGGAGGGTGGGCAGACACTGGCTATGTGTAAACAGGGACGTGGTGAGT
>chr18:76930688-76930888
AGTGAGACAGGACTGCGCGATGTGAGTGATTTGTTGAAGTTTACCAGCTGTGTTCTCAAACCCACAAGGAAGAATGATGGGTCTTATATATTACTTAGGA
>chr18:77191670-77191870
ttggtcttaagaagaAGGCtctaacacagagctacaacacagatgaactttgcagctatcatgctaaatgaaacaagacagacaaaagggccaggcactg
>chr12:71048443-71048643
ATCAGACTGACATGCCCAGAGCCTGCACTAGTAGAAGGGGAATCTAACCGTTTTGCATTTGAAAGGAAATGCAGCACATAGGTAAGACTTTTTTTTTTAA
>chr12:72533914-72534114
ctgccttcacagagtcaaagagcgtgtgactagttcagttttccatccagaccactgagacatcctctacaccagcagtttctataatcaattatttctt
>chr12:73210602-73210802
TGACATCACCCCAGAGTGACCGGAACAGCAAAGTACAGAAATTACTCTGCTTGTTCCTAAAATAAATTGAAAGTACCTGAACTGCCACAGAAATGTGACT
>chr12:73606295-73606495
TCGCTTTTGGTCACTAGGCAATATTTTGAGTAATGTTTTGTTATAGAACATCCCATGACACACTGCAAAAATGTAAAAAAATTTGTGTGGAAGCATAAAT
>chr12:73610799-73610999
TGGAAAGGAAGAGAGGACCCAGGTTTCCAGGGAACAGGTGAATGACCTCTTTAATGAGCGTGGCTGAGGCAGTGGGCCGAGGGGAGGAAGTTAGTGTGCC
>chr18:80685714-80685914
GCTTCTCCTGATAATGGGCGAGTCAGACCTTCCACAGTGCTTGGTATGTGGGCGCAGCGCAGGGAGAACCCACCAGCTCTCCTGTTTTGAATCACTGTTC
>chr18:80811103-80811303
GACTCACACAGCATCACCTCACTTTGATGGTGACAAACGGGACAGACATGGCATGCTACACAGCACACAGCAGCTCATGTCAACAGTCTCTGTGGAGACT
>chr18:80874528-80874728
CTGGGTCCTTTTCAGGAATCCATCTTTGCTTCCTTAAAGTATCCCAGAATGCTTCTACTCATAGACTTTCTATCCTATACAGTTCTGTTCTGAGCACCAT
>chr18:84391052-84391252
GAGAGCATGGAGCTAGATCCGCAGATGAGTAAGGGCACTAGAGTAGACATCtctagagctacccatttcctgcaaatgtcatgatttcctttctctgtgc
>chr18:84418920-84419120
AGCAGCCCGGACACAATGCCCTGGAGATAGGAAGCAGCCAGGCAAAGCCTTCTGTGATGCCCAACCATCCTCAGCACAAGCACAACAGAGGAAGGCCGTG
>chr12:73742076-73742276
agtttgattcccagaacccatgtcagaaggctcacagttgtctgtaattccatctccgggggaatctgactcatctggtttctgtgggtgcctgccctcc
>chr12:73755670-73755870
CTGCTCAGGTGTGCCGCCCAAGAGCTGTCCCAAGACTCTGCCGTGCAGAGGAGATTGCCATAGAGGGCTGGCAAACTGATGACCTAGCACTTTTCTCTCC
>chr12:73956020-73956220
CAAGGTTCTACATTTAAATTTAACATTAGTAATGTTTTGAGCCACCACCCCACCATGACTCATGTTTTATAACCTTGGTCTTCAGTGCAGTACTAAAAGA
>chr18:88851528-88851728
TCAAGAGCTAAGCAATTACTTTTGCTAAGTGTAGAATTCATGCATCTGCTCTCCACCTAACCTACCACCACTGAGTAAGAACAGTCACTCTATAGGAAAG
>chr18:89022498-89022698
tggatctaatgccttttgtgttctcagggcactgactgttggtatacagtatatatatattgattgagacatatatatatatatatatatatatatatat
>chr18:89197486-89197686
GTTGGTTCCCCAAAAGAGGCAAACTCCCAGTGCTAGCCAGAGGCTAGGAAGCTCTAAGCAACCCACTTATCTGCAAGGAGAGTTACGCCCAAAGAGCATC
>chr18:89233564-89233764
GAACAGATTGTGTTATACATGATGAGGCCAGAGACTTGCTCTGTTCTTACTCATCTTGTCTGAGTTTCAAAATCTATAAAATGCTGTCATAATATGTACT
>chr18:89234086-89234286
TTTATGTTGAAATGGTGAAATATGAGAGACAATTTGAGCAAACACAAGGAAACAAAGTCTGTGGTATTCAGTTGAGCAACAAGTACATAATCGCAACATA
>chr12:74093180-74093380
TGCTCCTTGCCAGGTGAGAGCTGTAGCTATACGCAGCTGGAGAACATAGTGTTAACTCCGAAGAGGGTCACCAAGCACTACTACATAGAGGCAGAGCACA
>chr12:74824982-74825182
TTGCTCAAATACAATCTACTTCAGTTTCTTTTCTTTGCTAAACTAGTTTGCCTAGGGTCCAATGTAGATAGGCATCCTTCCATCTCCACACACAAAAAAA
>chr12:74888256-74888456
TAATTAAATTTTTACCACAACATGTAGGATTGAGATTAAAATGATTCTAACCTAGTGTCCAACTTACCCTAACCCTTGTCACTAGGGAGGGACTTTATGC
>chr12:75496650-75496850
CTTGACTTATCTGCAACAGTTTGTATGTGGGGCCCAATGTGGGACAAGGGCAACTGATAATTCCAGCCCCAAAATAGTGAAAGACATAAACTTGCTTCCA
>chr12:75511537-75511737
CTCTCCACAAGTTACCTAAGCTTTTGGTATTAAGGCTGACACCATATCATGTCATTCTGATTCATTCCTCATCCTTGTTTTCAGAACCAACTAGCATATT
>chr12:76364223-76364423
atattcctccaacagtgatgtttttgtttttataattaacttggctgaacttaacacttccaagttctgctccttgATTGTGGGGTTTGGCTCTAGGTGT
>chr19:4304294-4304494
TCTTCCCTTTAAGTTTTGTCATTTCTGAACTCATTTTCATCCTAACTGCTGCTGCCCCTAGACAGCCCCAGCTGACACTCAGTCTAGTTCCTGTTTTGAG
>chr19:4797944-4798144
AGAGGCAAGTCTCAAGTTTTTCTCTAGGTTAAACAAGACTGAGTTCCCAGTACTGCCATCTCAAGCTTCCCACACAGTTTCAAATGACTCAGAGTTAGAC
>chr19:5017796-5017996
gtcacaagggctctaccctgagaaacagattcatctgctcagagatgagtggcttagaggcttctctgggaagtgactgtgacatgagagcagcctcctc
>chr19:5704165-5704365
GAGGATCTCTCCAGGCTTTTCTCACCCAGTCAGTCTTCTCACCACAGTGTCTTCCTCCGCCCACCCCCAGTGCCCGGCTGCCATGTCTTGCCCCAGAAAC
>chr19:5799188-5799388
GACATTATTTTTTCTGCCTTTACTTATCACTCATTCACCAAGGAGCTGCTCCCTCTGCATCTACGTCATCACACTGCCAGGCTGGTTATGACTCAGATGG
>chr12:76957944-76958144
GGAACTATGATCATCTTTTCATGTTAGGACCCACAGAACATTTTCCAAATAACGTGTGTGTGTGTGTgagagagagagagagagagacagagagagagac
>chr12:77085859-77086059
atgggaagccccaaagacaacacttggtgagccggagactggagagtggagttccagtcccagtcATACTCagactgatgtctcgcttcgaagagaatct
>chr12:77103964-77104164
cccagaaataaacccacacacTGTTGGGCCCCATTCTGGCCCTGGTTTGGTCCTTGAGGCTCGAGTTTCTGTGACCTTGTGAGAGAGCCTAAGCCTGGAT
>chr12:77252906-77253106
TTTCCAAACTTGAATTCTGAGTCATCTTTGAGTGACTCAGATATTTTCTGAATGAATAAGAATACTAGAGGCATCAGATCTTTTCTGTTGTGAAACAATG
>chr12:79393592-79393792
GTAAATGAAATTTACTCATCAAATAGCAAGCGAAACTAATTGAGTTCTGCATTTAAGCTGTGTTCTTTCTGGTAGTGTATTCTCTACTTATTCACAATTA
>chr19:6278074-6278274
ACTTCGTGTGTCTCCTGGAGTCTCAGCTTAACCAGTTCCCGGTGAGTTAGAGTCAGCCCCTCAGGATGCTATGAATGAATCACAGTGGCCTGCCTGAGGA
>chr19:7018089-7018289
CGGGAGCTCATGGTGGGATGTCTTCCGGCTCTGACTATCGGGGCTTTCCTGCCATCCTCCCAGGAAGTGATAACTCTCATTCTCTGCTGGTAAAGTTGAT
>chr19:8653698-8653898
agtgaaaggaaaagcagagtaaaaccaattagaagattcacagcttggccagggaagaaggttcaggagggatttcaaactagagactatcacagacaag
>chr19:8997574-8997774
AAAACTGTGGGAAGTGTACTTGGGTGCCTGGCCTAGGAGGTATTGCATTGACTAGGCTCTAGGCGTGACCCTATGCATGTCTGGAGCTGTTGCTGCAGAC
>chr19:10495726-10495926
GGAAGAAACACTACCCTAGAGTAATGAGGTGGAAAGCTAGTGACACATCATGAGTCTACTGTCCCTAGTTGCACTGGTGACACACGATGAGTCTGTCCTA
>chr12:79544482-79544682
AAGTTCAGAAGACTAGAAGGAAATATGTGCTTAATTTgacctgggttcagccctgtctattacctctgtttatgtgaattctccagaatgaacccctcag
>chr12:80118406-80118606
ttctcctataacaacgccccgtctctttagacatgtgcagtctctattcaagtctttagcacatttttaactgggttattattaactttctatcaagact
>chr12:82209986-82210186
AAATCAGTCTCATGGTTTCTCTGGGTAAAGGTTTTTATTAGTAAGAATCACCTGAGAGACATTAGAGTCTTTAAAAGTTCTAGTCTGCTTTTGACTTAAT
>chr12:82232278-82232478
TAACAAAACAGAGCGTCTGTTTTGAGTGTTAGTGGCTATCTTTCCTCATTCTGTGGGTGTATTCTACACCACAGAGGCCAGGCTCCTGGAAAGGCACGTC
>chr9:33006276-33006476
gcattcattcctctatgctttctgtctgtgagtgaaaccatctgtctcaagttcctgtcaccacaactttctcatcatgggatatccttccttctttaag
>chr9:33036258-33036458
CTCAGTCACACATTTCTATGGTGGTATCTCTTGGACTTATTTGTTGTGGCTCATAAacacacacacacacacacacacacacacacacacacacTGAGAG
>chr9:33065662-33065862
ggagtcagtcattttctccaaccatgcagattcacaggatcaaactcaggtcctctggcttgggtgcctttacctgttgagtcatctcTGTTTCTTCATG
>chr9:35199188-35199388
CACAAGAAAGCCTGTGAAAAGTGGCTTGGTAGGACTCGGGATCTGTGTTTCGGTATGCTGGTTGATATTGTTTCTTAAAGTCTGAAAACAAAGCAAGGCT
>chr9:35484052-35484252
CCTTGAGGCTTTTCTCAACTATCGGTAACACGAAAGTCCCTGCTGGGGATTTCTGTTGTCTCAATGCTTAGTGAGAAGTAGAGAACGAGCTCTGAGGTCA
>chr9:37517786-37517986
AAGAGGCTACATGTAGTTTTTGTTTGCTTGTATCCCTGTATGTCAAGTGCTCCAGTTTCTTATTTGGGAAGTATTGATCAGGTTTTAGCTATAGCCTGTG
>chr9:40423727-40423927
AAACACACTGATCCTGAGGTTCCCTAATCTGAAAGAGGAGGTCAAGTTGCTTTTCCATCTGTTTTCTCTCACGGGAGTAGAAGACAACATACAAGCACCG
>chr9:40435285-40435485
AGCACCCAGCCTCTTGGGGGAGGGgacatccaactttagacagacagatagacagatagatggatggatggatatagatatggatatggATATATACAGA
>chr9:40449092-40449292
TTTGGGGGGGGGGTCCTCCAGAGAAATACCCCAAGGTCTTTTTTTTAATCACTGTCTTCTACCAACAGCCTTAGCTATGCACAGACATATTTTTCTAGCA
>chr9:42108437-42108637
AGCTCTACTCAACCTGTGGGGACACCGACAAGCTCTGGTGCATCACTGAGAAGCTGAACAAGGCCTCCCCAAACCCAGAGCTCCTGCAGAGTTGTCTGAA
>chr9:44411731-44411931
ATCTCCACCTTGCATAACTGGCAAGCAGCTGGTACATGCAGTTAGTATTTTAGTCACCTTCTGTTGTAAGTTTCTCAAATTGATTAATggtttcactata
>chr9:45297866-45298066
gtctggctgactctgctgtgagtggctgtctcagacacagtgggttgatctgctgcatcctagcctgacttccctgctgctaccattactcctaccagca
>chr9:45300723-45300923
CCAGTCCGGGTTCTTTTGTATCTGGGCAATGTCGTGAGAGCATCTGACTGATCCCTGCACGGAACAACGTGAAGTAAATGGATGACAGAGTGGAAAACAC
>chr9:45979432-45979632
AACAGAAGTTAGACACAGAACAACGACATCAACATCACAGCCTTTTACAGTGCTAGAACTATACACTGAAAATGACTACACAGGGAACTGGGTACCAAGT
>chr9:46019815-46020015
GTCCATCCCTCTTATTTCAGAGTAACTCCCTTATTGGTGTATTGGAGAGCTGGAGTGTTTCATGGATGACTTATGATGGTGTCCAGAGTGTATATAGTCT
>chr9:46149288-46149488
GGGGCCAGAggagcagtggagagttggctcagttgttaacagcccctgccgctcttgaagggggaccagagttcaattcttagcatccacgtggtttctc
>chr9:46175375-46175575
gagaaagagctgagagttttacatcttgatccacaggcagcaggaagttacagtgactttgacttctgagacctcaaagtctcaccccctagtaatgcac
>chr9:48717987-48718187
TGTGAGCCTGACTCTCTGAGAAGCCATTATCATCTTGTCTACAGATGTATCTGCCTGACTCATAGTGGGAGCCTATGACAACCTAAACTCCATCAATGTT
>chr9:50905374-50905574
TCTCATGCCTACAAATGTGAATATACCATGTAGCAACGTCTGTATCTTCTGCAAACCATTTCCTGTCTGTTTCCTAGTAACTACAACAATCACAAGCTTT
>chr9:50922260-50922460
TAGGAATCTACATTCATTCTAAGAGCGCCTGATGCAAACAACTCTGTCCTCATTATGTGCAGATGATGCCTGTTTCCCTCCCTGTGATTCTAAAGCAAAT
>chr9:51020209-51020409
ATATAGTTACATTGAAATTGAGTTCTAAAAATATTTTTTAAAAACTGATGTAGATGAAATGAGAAATTTGCTCTTCATCATTTGTTGTTGTTCCTAACTG
>chr9:52075404-52075604
ATGAGTCGGACTTCCATATGACAGACTATAGGAGGGACCTGTGGTCTAGTGGTTTGACTCATTCTGGGCACATAGAAGCACTGGGCAAAAGGTGCTGGAT
>chr9:53380546-53380746
TGAGTTTAATGAGATTATTTTACTCTGTAGATACTAACTTCTAAATAGTTTACTCTTACATCATGAATACAATGATCTTAACAAAACTCTAGTTGCTACT
>chr9:53435324-53435524
TGGGTTCTATGGTGAGACGGTATCATGCCACGGACATAAAGCGGCACCGGGGTTCCATTTTATGAATTCAAAGAGCATAATCCATGCCCTCCCCTACCCC
>chr9:53562461-53562661
CAAAGTACTCCACTAACTACAAAGCCATCAAAAAGCCAACTTTGTGAAAATTCTAACAATATAATAAAAGTTAAAACTAATCCTCAGGCTTCTGAGTCAG
>chr9:54355778-54355978
ttaaaagagggagaggcacagccaaagcaactctacaaaggaaacaagtaatttagggaaaatgagtcacaagcacacacagggaaatcacaaaatgacc
>chr9:55126364-55126564
cactctgtttttctgtgtttgactaaacatctcagataaggtgagtcagacaggatgtggttttttgtgagtatacttacttagtgtggtatcctcaagg
>chr9:55130004-55130204
TGTGAAAAATCAGCACACTCCCTGGTTCAGAAAGCCACAAGCATGATCACTACCATTCTGACAACACATACATTAGTGAGACAGAAAAGTACTCATAACC
>chr11:20204496-20204696
atacgagtcaccatgtccTGAATGGACAGTCATTTAGTCATTCTTTCTGAGTTCTCAAGTATGCCAGTATCTGGCTTATATTTGCATTCTAGTCTATGTA
>chr11:20635404-20635604
TTCTGAGTAGTAAATAGACTCTTTGTTGTTGGTGCTTCCCCCGCCCCCAAAGATCATGAGACAAAAACATGTTTGGCTGTCTAAAAATTTTCTTTGGAAA
>chr11:20740530-20740730
AGTTCTTTCCTCAACCGCAACAGATTCAGATTCAGAGGGACATCACGCTATAACTTGAATAAACCAACAAGGTGGGGGCGGTAGGAAGCACAACTAGTCT
>chr11:20914232-20914432
GTAATATTTAGAGTCCAAGTCTCAATAGATTGGCTCACACTAGAAAAAACAAACAAACAAACAACTTGGTGCAATTTGATGGCTCCCGTGTTTCTCATTT
>chr11:21105416-21105616
tccatgtcatacagaaactaaatgtcagtgtcagTGGTCAGACATAAGGCAATGTGGGTCCTGAACGCTTTAATATTACCTTATCTTAGTGCAGCTTAAG
>chr11:21110700-21110900
CTGAGCAAAAATGAAAATACAGTGGCACAGTCAACTACAGCGCTGGGAGGTGTGGGGAGGGGTAGTTAAAATGCCATTCAGTGGAATATATACATATACA
>chr9:55793026-55793226
GAAGGTCTGAAGTCCTGCAGCATGAAATAGTTCAATTGTAATGATAAATAAACAAAAGGGATTTTCCTAGGATGCTCATATCTAGGAATATTGTTACCAC
>chr9:55808016-55808216
TGTGCTCAGTGACTCAACACTACTGGTGACTTAGAGGTCGATTTGGTACACTGTTACCCACTACTCATTTGGTTACCTATCAACCACTATGAGAAGTGCT
>chr9:56174796-56174996
TTgagtgggcgagatggctcagacaccaagcctgatgatatgagtttagtccctgtgactcacagtatggagggagagaactgactctccaagttgtcct
>chr9:56296368-56296568
ccacaaccactcactaccacaaccactcactaccacaaccactcactaccacaaccaccagcagcaccgccagtcattaccaccactgtcaccacTCGAA
>chr9:56370875-56371075
ATGACTAAAACCTATGACACATCCTCCTACCTCCTGAACCAGTGACTGAAAGCCTTTCTTACACATAACTGAGTAGACAAAGAAATGTGCTTCAGCAAGC
>chr11:21112712-21112912
ggtgctttccatcaagcctcaagacctgagttctatctccagaactcagatgttggaaggaaagaattgactcttccaaatggtcctctgaccaccacac
>chr11:21173454-21173654
gagagaccctatttccaaaacaaggaagggctcctcaagttgtactctgaccttcacatgcatatacatatgtatgtatgtgcacacatagacataAATA
>chr11:21219916-21220116
GAAACTGAATAAAGACCGAGGTAGTTTCTAAGAAATTGGTTACTTCTCTGAACATAGCTGGAGCTGGGCCAACTAAGAGGTGACATACTTTGTGCTTGTT
>chr9:57834287-57834487
ACTAAATGCTCCTAACCCTGACTTTCAGGATGAGTAACTCATATGGGTTGGAGGGTGGAGGAGGGAAAGTTATAAAGAGAACAGGAGCTAAGAGGGGAAG
>chr9:57835741-57835941
GGGAAGCCTGAAAGTTGGCAAAATTGTTCCTTTAAAATAAAAACCCCGTTGGGGACAAAACAAAACGCACACAAAAGAAGAGCAAGCAATTCACTGGTCA
>chr9:57910376-57910576
ACTGATTCTACGAATGACTGTGTTATAAACCCCATTGTTGCATGTTCGCGGTGGGCCAGAAACCCGACTTAATCACTCCCCTTACGGACTCAACTTTTAG
>chr9:57955066-57955266
TTCGACGCATTCGGGGCGAGAGTGAACTGTACACAAGTGATACAGTCATGCAGAGTGAGTCAGATCCTGATTGCGCTGAGGGCGGACCCAGGGGTGTGAG
>chr9:57973848-57974048
GTGTCCCAGTGAGTCATTGACCATATCATAAGTCATATGCTTATATAGAtgtgtgtgtgtgtgtgtgtgtgtgtgtgtgtgtgtgagagagagagagaga
>chr9:58015844-58016044
AGAATGACAAGAAAGCCTGCCATGGCTTCAAGCCCAGCAGGACAAGAAGGTTCAGCGTGGAATCGGCATGATTATGAAATGGAAGGATTGGGGTGGGAGT
>chr11:21547140-21547340
ACACTGACTAACTTCAGTATTAAGTTCACTGAGAATAGGAAAGTCTTAAAGGATGACAGAAACCCCTTCATGCAAgagcaccagcacatatctactaaat
>chr11:21549942-21550142
CTGAATCACTGGCCAGAAAGTAAAGGTCACTAGTTAAACCTTAACTATCATAACTCCAGGTCATGACAGTCTTGAGAAAAGTTTAAAGATAAATGAGCAT
>chr11:23261438-23261638
agaaatctgcctgcctcagcctcccaagtgACTAGTTTGGTTCTTATAGCTACTGTGTACATTGAAAAAAAAAATCAGTGTTTTAAGATTGTCCTGTCTg
>chr11:23700102-23700302
TGCCTTACACTGCCCAGACCGACTCAGTTGATGTGACTGTAGATAAATATTTACAGCATTAGGCATTTTTTGAATGTAGTTTGGGAGGCTATCTTAAGAT
>chr11:23754286-23754486
TTTCAAAGGGTCATTTATGGAAAACTTCTCAATAGCTACAAATATTACTCATTTGCATATGTGTAATACAAATGATGATGGGGGAACTCCCCTACCACCA
>chr11:23820620-23820820
ATCTGCTCATGACACCTTGGCTGTGCCCACACTGGCATGGTGTGGCATCCAATGATCTTGAATGACATTGTATGTGATCTGTCATTTCAGAACACAGTCT
>chr11:26185170-26185370
TTACATGTATAGCAAAACTGTCCAGGAAGGTGCAATTACTTGGCTTGCTCTTCCAAAACCCACCAACTTTCTGGGTTGACAATGATCTGTAAAGAGTAAA
>chr9:58279002-58279202
ggaagggcatgggggaacttttgggatagcatttgaaatgtaaatgaagaaaatacctaatcaaaaaaaaaaaaagtttggctatgactcagcaaaatgg
>chr9:58549003-58549203
CTCTCAAAATGACTGTGTGAGTCAGAGCTGCGGCAAGGCAAGACAAGTCGTGAGAACCATCTGCAGTGCCGGCATTGTGACCCAGGGGGTCTTCCCAGCA
>chr9:59338326-59338526
GCCTTCAATTCAAGCCTGTCTCCAAAACTTGTATATATTCCATTTCATCAGGGAATACCACCTTTCTGGCCTTTTAATGCTCTCTACATACACTAGTCCC
>chr9:59917308-59917508
TCAATTTTTTAATAAACTGGTTTAAAGAGTCATCCTCTCTTCTTTAGTTTTTACTGCTTGTGACTCATATTGTCATACAAAGTATGAAGTCACCTTCACA
>chr9:61023978-61024178
ggtggtgatgaagatgataatgacgatgatggtgatgatgattgatagtgatagtgacaatgatggtgacgatgataatgatggtgacaatggtggtgat
>chr9:61216302-61216502
GAAGAAGCCCTCAGGGCTGAGGTGTGATTAAATTCACCGCAGTGAGAAAGTGATACCGTGAGCTGATTCATACCAGTAAATATGTGATTTACATTTAATT
>chr11:26564554-26564754
cacactcaccaatggacagatcatggaaacagaaactaaacagagacacagtgaaactaacagaaggtatgaaccaaatggatctaactgatactgacag
>chr11:26657584-26657784
ATGAAATAGCTACCTGATGTAAGATGAATCAGAGAGAGAAACCAGAGAAGCAGATATCACAGTACAATTGAAGTAAGAGGTGTGTGAGTCAATTAGAAAG
>chr11:31828821-31829021
ACTATGCAGGGTTAGTATGAGTCATTTCCAGACAGAACTTGAGTTCCTAGATGTGtgctatagtttagttctcaagtctccacaaagggctgtgtgtcaa
>chr9:61668322-61668522
TTTTTTCAGTTGGGGTCAAAGGATGACACTTCAGAGAATGAGAAAGAGGGTGATTGTGAGTCAAATGGGCTTGCAGAGGTCATTTGAAACCAGGGAGGCT
>chr9:61933342-61933542
CACTGCAGTACCTCCTCAGAAAAGGAGAGCTAACACCATCCTCACACTAGATCCATAATCAGTACACATAGAAGTTACCCCAGCTAGGCACTCATTTCCT
>chr9:62349218-62349418
CTTGCTACCGCGTCCCCTAGCCCCTCCTGCTGTGCACTATGAAGAGCACCCACACTTTCTTTTACTGAGTCAGAGCGTTTTAGAGAGCGGTGCCTGGTAC
>chr11:31948792-31948992
tattagaatatattaattaCACATAATAATGGATTTCATACATGCATGTATCACAGTCACGCTTACCGCCGTGTGTCATCCACCTCCCACTCCCATGAAT
>chr11:32558192-32558392
tggggagctgcccagaagcctgtagttttgagagcctcctaggtgagtcatggtggtttaagtttgaaaacATTTATTTTAGGCCTTGGCAACCCAGTAA
>chr11:32706742-32706942
GTCTCGGTTTGGTTCGCCTATTGTGTGTCATTGACATAGACAGCAGTGACTCATATTCAGTGCTGACTCGTGTCAACTGTTGCAGATTGTCCATTGCTCT
>chr11:32714778-32714978
TATGCTAGTAGAGCATTGTGGGGAAAAGATGTCTGCACGCACTTAATGTAGGTTTAATAAGATGGAGAACATTTTCAGTCATTCTGCTAGTTCAGTGTCC
>chr11:34034141-34034341
GATCCACAGAAGTGCAAGAAAGAGACAGGAGGACACTTAACCAAGAGTTCCCCAGTCAGAGAGATTTCTAAATGAAGAGCTGCATGTGAGATGGACTTGT
>chr11:34101842-34102042
GGCATCAGTGCCTTATAAAAGCAAGGTGAATTTCACATCACAACAGCAGGAAGAGTATAGTTTCAGAACAGAACTAACTTATGAGCAAGGCTTACCACAT
>chr11:34462544-34462744
GTGGGGTAAAGCTTGCCAGATCAGAAACTTGCACCAACTTGATAGCAGTGATGCCATTTGCAAGTCATCTAGTACTCAGTGGCTCATCCTGAGAGAGGAG
>chr11:40688610-40688810
AACAATGGAAGTTACTTTCTTTATGATGGATGAAGTGATCATATCACCCCATAATTAGTCAACAGGCGTTTCACATCTTCTAAGATATTCTGAAAATGCA
>chr11:44465937-44466137
AACATTACCAAGCTCTCCTCTCGAGTTCCCATCATCATGATTTTAGTATTTGGTTTCAGTTTGAGAGCTCCAAGCTTAACATCATTTTCTGCAGGTTTGC
>chr11:44469631-44469831
CCTCTCTAGCCCTCAGCCTTCCAAACCCAGAGATGAGTCAGTTCACATGTATGTGTTTTGATAAGCGCTAACACCTGACAGCATTTGATAAGCCGCGAGG
>chr11:44504929-44505129
TATCATACTCCATCTCTGTGGTTTCTCCCATGGCACTTACATGTATGGTTCTAGTTCCAAATCTCTCTTTTACTCATTGGGTGATCTTAAAAACCATCAG
>chr11:45956556-45956756
tgcctcctagttagatgagtcacagaaaacacaaaatgagactggggcacatgttgtggcagaagggaaagaactgctaggagtaataagacgaagtgac
>chr11:46083724-46083924
TGTCTGATATGGTGACAAGATGACCCATATGGAGAGGGAAGGATGGATTGCTGGTTTATAAGATGGAGTCATGGAGATGGGGAGATAGAGCAAATATAGG
>chr11:46308142-46308342
gcatacagtgtgaccagctgcttcatgctcctgccgtcatgatggcctgtacccctttcaactgcaaaccaaaagaaatcctttcttccttaagttgctc
>chr11:46372788-46372988
aggggagggggtggcaaaagagaattcttatagagtgctggtagggatgtaaactagttcagccactgtggaagtcagcatggtgcggtctctagaaacc
>chr11:46393168-46393368
aaaagacgtaactgggtaagtccagaatacaccaaatgctaagggcaaaaaaaccaggatccccatcaaataaaatgggtgggaatctgtcgatgagaaa
>chr11:46403536-46403736
AGTTGGTCTCAGTGGACACAGGTCCGTGTTTACTGAAAAGTTACGGACGGAGCACCGCACATGGAGGTGAATGTGAGGGCAGAACATAACTCATTCTGTG
>chr11:48882434-48882634
agaggagaagaggaggaggaataggggagaagctgagagaaggaggtcctggaaggagaggggagctgatattgggatgtaaaatgaataaataaatcaa
>chr11:48914435-48914635
ttcaaggcatagcacagagccacagtgacaaaaacagtccaatagctgcatgaagacaggctcatagaccaacaaactgagaggcagagctgagtcacca
>chr11:49084846-49085046
GATCAAGTCATGTTTAGCATGAGAGATTTCACGCTCAGAAACCTTGACCCACTTCTGTATGTGCCACACACACCCTCTGTGAGTCACACAAAGCTTGAAA
>chr11:49090491-49090691
AGGAACTCACAACACAATGGCTTCTTAATCATGAATTTTAATTACACAAATGATTACAAGTTTCATATTTTTTaaaaaacaagtaagtctaaatcccaca
>chr11:49098858-49099058
AAAGTAAAGACAAGAATTAGATTACCTAGCTGAGCCAGAGGAAACCTTGCTGGAGTAGAGTGACATGTGGTCCGTGTGTCCCATCTGACTCACTTGCAAG
>chr11:52029505-52029705
AGAGTTCTCAGAACTTCAGACTCAAAAGTGTTTTCTGAGACTCAGTGTTCTAATAGTAtcgaggctagcctggtctacaaagtgagcttcaggacagcta
>chr11:52378780-52378980
CAGAGCTGAAAAATTCCTGTTGCTTATTGCCATCAAAACACAGTGCATTTATTGAGTCTGTCAAAATTGACATGAACACCACCCACTCTGTTATCTCCCC
>chr11:53347286-53347486
aggctagaaaagggtgtcagatcccctggaattagagtgacagtagtgaggggccatgtgggtgtttgaaaccaaacctgaaccctctaaaaagagcacc
>chr11:53588272-53588472
TGAAGAACAGCTTATTTTTATAGTGTGAATTGTGTGACTTTGTGGTTTAAAGCAGTTTCTCCTCCTTAGCAGCTTAGATAGATTTGCCTGTCACCGAGTG
>chr11:53651224-53651424
GATGCACTTCATGTTTCAATACCACAACCCTCTTGCTGGTCCCCAGGACAATCAAGACCTGGCTGGAGGGCACAAGTGTCATCATCGTCCTGGAGCCAGG
>chr11:53726680-53726880
ctcttggtggccataaacccccaacgggtcctcacatagggcaggagccttaggagtttccctccccattcatactaaactttggttggcttgatggtgt
>chr12:84191018-84191218
tgagacagagcccacccaggatggccttgaattcatgagctcaagtaatcctcccacacctgcctcccgagcatctgggactaaaggggcgtaccattaa
>chr12:84515606-84515806
aaaatgactagctggagtcaagCATACACGGTGCACTGGAATGAGATACTTCCTGATCTCTGCACCCATCCCCCAAGTTGTTGGGGAGGCTATTCTGTAG
>chr12:84762382-84762582
aaaaactatagaataaatctaaaaatcaaAACTAAAAAAACCAACCAAACAAACAAACCCAAAATCCAAAGTTATAATAACAATTATGAAACAGAACAAA
>chr12:85051196-85051396
CCTGTTACACATTGACTAGTAATGTCATTAGGGCTGTTGGCAGTTTCTCTAAAATTTGCAGGGCTGACTCACAGCTGGGACTTTGGGGAATTCCCTGTGA
>chr12:85123272-85123472
CCTAAAAATACCATAGCTTCAAAAGCTTGCTTTAGAGTTTCCGTTCCCCAAGTAGTTATTCTCACGCCAGTCTTTATCAAGAGAAGTCGCCCTTTCTGAA
>chr12:85442366-85442566
GATGGTCAGATGAGAGATAACTGTGAACAGAATGTGTAACATCGGCCCACGGTGGTTTAGTTAAATATGCACAAACGGGCATCTTCGGCTAAGTGTCTCA
>chr12:85443621-85443821
aaccaaaTGAGTCCctggagagatggcttggtggttaagagcgtttgtccttcttgcagaagacccagtttcaatatccatcacccacatcacatggaga
>chr12:85670078-85670278
ctgaaggggggAGAGCAAGCAAGCTTTCAGAGAAAGAGGGGACCTCCAGCTCTCCAGTCACACAAGGGCAGTCTGCTGCCCGGAACCCTTCTGTTCTGAT
>chr12:85710957-85711157
TGGACCAGTTCTTAGGTACACACAGGCACCGtgaatgcagtggatcagagtataacaaatgaatagtatgtcatgtctctgtagctccatccaatggggt
>chr12:85726901-85727101
CCCTCAGGCAGTCACCAAAGACCTACAGAGTAGAAAGGGACTGCCTCAAAAAGAGGAAGGTGACCAGTGACAGGAGAGGGACAAAAGATAGTACTGGTGG
>chr12:85825452-85825652
TGCTTGCTGCAGTTGCTTTGTTTTTGAGAGTCTTATTGTATAAGTCAATGCACAGACCAGCAAAAGCTTGGAGAATTGCCACGAATTGATTATCTTTGAG
>chr12:86106056-86106256
acggaaatacagttccggatgtgcctacaagggcattttcagaaaataaaggtttaactgaaaagacccattctgtataaggtgactaatcatggatggg
>chr12:91803083-91803283
ATGGGGGATGAAAAAGATGCCAATGGAACAAAgtgtgtgtgtgtgtgtgtgtgtgtgtgtgtgtgtgtgtgtgtgtgtgtgtgtgtatgtatgtatgtat
>chr12:99462234-99462434
GCCTAAAGTCAGCCTCTTAATGTGAGATTGGCCTACCCTTTCAAGCCTTTTGTAAGGTCTCTCTATGTGCCAATGCCTTTTTTTTTCTTCCCTTACCTCT
>chr12:99510147-99510347
agtgtttgcctacatgggtttatgtgtaccgtatgagtgccggtgcgtgcagaagccacaagaatgtgtcagattcctggaactgaacttacagatgttg
>chr12:100906216-100906416
ttatctgggttatatgagtggatctcatgtcatgtcgagagggacacagaaggccctgaaaggggattgaggcaagagtgtaggcaggctttaagttgag
>chr12:101896870-101897070
aaatgcttattgcagtgacagcatccaaaatcctctcttatagatattttgaaatatacattagtaaaatgctccacagtcatcctagtagacaacacca
>chr12:102456786-102456986
TCAAGGATTAATTAAAGTTTAGAAATTAAGTACAAAAGTATAAATTTGTTTCTCTTATCTCAACAGATTTCCTTTGTGAATCATTTGTGAGATGTCAGCA
>chr12:102744838-102745038
GCGGATCCCAAAACAGTGGGCTACTGTATTATCCCCATATGCTTGGCAGTTATCTGCAATCGTCATCAGGCATTTGTCAAGGCTTCTAATCAGATCAGCA
>chr12:103513097-103513297
taaccactgagccatctcaccatcccTCTATGAGCTCTCAATGATGCTATCAGACCATGAACTCATTGGTGTCCTCATGGTCTGACTCACTTCCCCAGAG
>chr12:104076284-104076484
ctaggctccatttgaatcattagaaaagtgtgggtttcctgagccctcatggtaaccttgtgagactctgagggccggggattattactcaaactttggc
>chr12:104223784-104223984
AATATCTGAGAGTGAGTTTAAGGTCAGTAGGGCAAGATAGTGAGGCACTGAGTCAAAAGGAAATGTAAGAAGAGGGCTGTGCACATGGATGCACACTTAC
>chr12:105010393-105010593
TGGCAGCCATCAGTCAACCTGAAAGAGGCACTCTACAGAGCCCTTCCCACTCTTCAGTCTTCTAGCCACCCATACTGCATGGGAACTTCCCAAAAAGCCC
>chr12:106016381-106016581
Ggctgcggtgactgctcattttcaggtttctgtatgagtgtaaagcttccttctatttccccctagaataaatgcccaggagtaactgtcgggttgtgtg
>chr12:106649660-106649860
aagaggatgtggtcagattttaaacaaacttccagcaaagatagtctatcctcaatggctctactagtagattccactaTCAAGTAAAGTCATAAATAAT
>chr12:106871630-106871830
GGAGTCCACAGAGTCCTCGCATGAGACGAGACTTCCTGTTACACTCATTCCGAGACCCGGCTTGACTCCTCGTCTGACTGATGGCATGGCTTATCTCACC
>chr12:107146980-107147180
ACTCAGTCTGATTGATTAAGCAATACGAGGTTCTCTGAAATGTCCTCCCTTCAGATAAATAACCAAGGCGTTAGGCTGAATCTGACTTGTAAGTTGTGAT
>chr12:107931640-107931840
AGTCTCCTCAGCCACAACGCAACTAATACCTGTACTGAAGATGTAAGGAAGACGGCAGAAAAGGCATGTGAGGGGTTGCATCCGGTCAATGTTCTGTAGA
>chr12:107993578-107993778
GAAAAGCGTTCCCCTGAAAAGATACGTGCTTTCCTGAAAAGCTCCAAGCGTCAGGCAGCCTGCAAACCATGACTACCCTCAACACACCTCGATCAGAACA
>chr12:108453574-108453774
GCCACTCTACAGCCCCGCAGAAGACAGTCATCACTCTTTCCAGCCAGATGAGCTGGCTGTAAGTCCAACACTGCATGGCTCATTCAGGGTGACGGTGCTC
>chr12:108600996-108601196
CTCATCTTCACAGCATCCCCACAGAGTACGTGCTGTCTTCCTCGCTGTGGTATGTGGTGGAGCTTGAGGCTTTCCTAGCCTTTAAGAATGAGCCTTGAGG
>chr12:108627718-108627918
CTGTCCTTCTCCGTAAGTACTTGTGTACTTCTTGAGTCCCAGTCCTCCCAGCAGAAGAGCCTAACTGAGATTCTGAACGTGTGCCATGTGTTTCAAGAGC
>chr12:108646832-108647032
CTGATGGGTTGCTATGGGCTGTTCAGAAAACAAGCTATGACTGGAAAACTAGAATGTACTAAGACCAAGAAGAGCGTGTCTACATCAGTCATCCAACTGA
>chr12:110493598-110493798
AGCAGTCATAACCCTTGCAAAGTTGCTGGCCCTTCAGTCTAGAGATGAGAAGCGGTGTAGATATTGTAGCTGATTTCTGTTCCTGCACAGCTACAGAAAC
>chr12:110499667-110499867
ccctgttttcccagtgtcatttcttgagatgactgctccctgccctattgaacctgcttgataggcttgctgaaagttggtgtgccctacgtgagaaggt
>chr12:111686692-111686892
ccaaacttgaccagacttgagtctctggaacccacatggtggacagagagaactccatctgacttacacacgtgcaccatgggacatgagcacaTCCCTG
>chr12:114059668-114059868
AGGGACAGTCAGAATGACTATTTCTGAGCAAATCTACACAATAATATTGTCTGTCATCTCAGTCTCAGGCAGCTTCCTGCAGTTCTATGGTTTCTGACAC
>chr12:115257561-115257761
agcacaacttctgtgttcagtgagatatataggtgctgtcttgaaccatatggtgttaaagttagtttgtagaaagaaacaaatagacttcaaaacagcc
>chr12:116283694-116283894
GTACATGCCAAAGACTGTAATGTACATTGATGACTGTGACTCATTGTGGAGTAGAAACATGAGAAGATATGAGCTAGTATGGTACCAACTTTCAATTTCC
>chr12:118236024-118236224
CTTGGTGCAAACAACAAAAAGTATCACTGGGAGAAAACATGATTAAAACATTAAGAAAGTCTCTTTGCATAAAAAAAATTGATAGCACTGATTGTGTAGC
>chr13:3564074-3564274
ctggtgactcagctgtcattggtctctgtggtcattaacttatgtcaatatgaatatgtggcaacaactgctgcttatctcaaggaaactaggaatgcaa
>chr13:5674612-5674812
GATGATTCTATGCCCTAGTGAGTCAAGAGTGACTCGGATTATGAAATGCCTGCTTATTATTAAATAACCCATGAGTGAATAATGGCCAATAATAACGACA
>chr9:62920534-62920734
GATAACCTCTAACATTTTAACTTGATAGATAACTTGAAAGATCATCAATTTTAAAACAGAAAAAGAACAAACAATGAAAAAGAATATTTTACATGAGGAA
>chr9:62932612-62932812
GTGCAATAGCCACTCAGTGATCTGTAATGTTATATAACTTGCTCTCGGCTCTCAAGTGTAAATAGAAGACATGAAAATTCCCAACACATCTTCTGTGTCA
>chr9:62974404-62974604
GTATGAGTGAGACTGTCTCTTTTTAAAAACCAAACAGTGAgggttcggagagatgactcagtggctagctaagagctggctgctcttcagaagccagggt
>chr9:65292461-65292661
caagtgctgggattaaaggcatgtaccaccatcacctggctTTGCTGCTTGTCTTTTTAAAAAATATTTTTAGAActggagatatgactcagcatttaag
>chr9:65637172-65637372
CCAATTGTTTTCATACACCATTGCCACAGACCACTGTGAGCATCTTAATTAAAGAAATGAATAGTCTTGCCCTCAAGTGACTACTGCTATTCTAGAGACA
>chr9:66590870-66591070
GACTCCCTAACTGATGGAGGCAAGACTGACTCACAACAGGATACCTGCCACTTGCATAATTTTTTTAGATGCATGTGCACAGTGAAGCCATTTCTAAGTT
>chr9:66795848-66796048
CTGGGAGGCGGGGCTTTGAGTCGCTCCCAGACCTGTCAGCGCCTGCAGAGCGAGCTCAGAGCGCCGCCCTACTCCAGCCAGAGCAAGCTCAGAGTGCCGC
>chr9:66898031-66898231
GCTGTTTTAGTGAAAGGGGAAACATTTGGGGAAGTCCAGAAGCTACCTGCTAACCCCACGACCATGTATGGAAATTCTATAGAGATTCTCTTCCTCCCCT
>chr9:66990090-66990290
TTCTCCTTCAATGACTCATTATGGAAAGGGGAAAGAATGAATGCCTAATGACTGTCGGTCGCAACACATGTCCAAGGGACTTCCCAGAACCTCATTGCTG
>chr9:69034626-69034826
TGTTGGAGTGGTGCTTTTTTTCATGTTTGCTTCATGAAGAGATGATGTGGTTAGATTTGAGTGGGGCCTTGCTGAGGGTGTCATCTGTGCCTGGGGTTAC
>chr9:69073403-69073603
GGGCTGATTTCAGAGAATATCAGACTGCAGAGGAAATGAGACAAGGAAACGAAATGACAGCTATCTCTCAGTCTGAGTGTGAATCACGGTGAGACGCTTT
>chr9:69349206-69349406
TGCTATTTGATACAAAAGGCCTAGAAGACAGTAATAGCTAAACCCAGATTAGCCCTGAGGCTTTTTAAGATTGGGGGTTGGGGGAAATCTGTGAATTTGG
>chr9:71149080-71149280
GGTCACCCATCTCATCCTGAGAGAGGAGAAACAAACACAGAGCTGTTCTTTAGAGGGCAGTGTTCTGCAGCAGGTTCCTTCTTCTGACCATCTGCTTTTA
>chr9:72076216-72076416
AATGCCTCCTGGTACAAAAGCCACTCACAGTCTGGTTGAATGAGCATACCTAAGCAATCATGTTTCTATTTGTTACAAATGAACACTTTCATAACCCCAG
>chr9:72078176-72078376
GTCATAAGGGTGCGCGGGATTTATTCTGTCATTCTCCTAATTACTAGGcagtgattatcattgtgttgtcctttcagaccacaacaaacgatcatggaga
>chr9:72097192-72097392
CACTATCAAAGTATCACTTCTCATTGCTTAGAGCCAGAGCTGGCTGTGGTTCTGCAGAGCCAGCTGTACTCCTGTTAAAACCTCAATGGCTTTACCACTT
>chr9:72465852-72466052
GTTATTTTCAAAGTGGCCAATTCACCAAGAAGACACCAATGTTCTCTCTAGTGGCAGCCCTGACAAACAGGATGTAGATGCAGATAAGGCTGAAGAGGAA
>chr9:75196314-75196514
GTCCCGTGTCCACTGTGTTTGGTTTGTTGTTAACCCAAGGCTTACAGTGTGATGGAAGCAATTGATTTCAAAGATAGAGTCAAATTCAGGAAGCATAACC
>chr9:75422428-75422628
atttggtaacacaagctggagactttggaatccttctttagtgagtgattcattctaacaggaatgaacaagtgtttgggtgagtgtttTTGATTGTCTC
>chr9:75434123-75434323
TGCAGCAGCAAGACAAACTCCTATGTTCCCACATTTGAAAGCTGAGAATTTACCCACACATCAGTGTGAGTCATGATTAACTAAAATGTCACACCCGCTC
>chr9:77828333-77828533
aacttatgtctgccccctcaaaactgtacaaaagtatttacagcagttttactgacaaaacttggcaaccgtggagctgtccttcagtctgtgagaggac
>chr9:77930879-77931079
CTCCCCCATCTCCTGTACATGACACTCACTCTCAGTCCACCAGACTGTATTCTTGAGTTAGCTCATCACATAGACATCAGGTCCCACAGGAGCAGAGCTG
>chr9:77955690-77955890
GAAATGGTTTTGAAGGTTTTCAGAAGAACTGGAGGCTCAGTGACTGATTCTGTGTAAAACAGTGCAACTATATTTGCAGCATAACTAAACACACGATTGT
>chr9:78222810-78223010
TTTAAAAACATCTTAAATGTCATAGAGAGGAGTATACAGTCAGTCAATGCTGTTTAGTGACTTCTGGCGGGATCACGGAACCGAGGGGGACTCTGAGGGA
>chr9:78527440-78527640
CTTTTAAATGCCTTTCTTTTGCACGTGGTTTCTGTGAGTCATCTCCTTTCTCCAGACAAAGAAATCTAGGTTTTGCTAATCGGGTTTCCTGAGTCCGCTA
>chr9:78625920-78626120
TTTGTATATGAGGTGGCATTCTGATTCATCATTTTTGACTCATCATATTTTGGTCAGGGTCAAGATAACTATCATATAAAAGTGTAGTGCTTGACAGAGA
>chr9:79802916-79803116
TGTGTTCCTTTTACTTATATGTCACTCAAGAAATTGGTGATGAGGTAGGCAGGAAAATCAGCATCTACCCAGATGACTGGTTACAACATAATCTTCACTG
>chr9:79806252-79806452
catcccacctgcctcCTAACCCAGCCTTATAATAAATTTCAAAGCCGACTCAGTAATTAAAGCAATCCAGCCACATTTGAACATTTAGTATCACTGTTTG
>chr9:79810798-79810998
aggtattatagtgcacagtcacacatgcaaacaaaacacctatacacaaaataaagatTTTTAGTTATATTAGAGAGACAAGAAATTCCAGGGTGGGGGG
>chr9:79813038-79813238
gaaatgacgtgtgtgaaccacctcttagagtttctcactgcaggatccaaacagcagttgtacatatcagccAGCCATCATGAGGCTGCTCTTATTTTAG
>chr9:79924310-79924510
tcaattttttaaaaaaaaGTAAATGCTGTGTGATTCAACAGATTCCACAGTGTTTGCCTCTTAGTTTCACAGAATAAGATTTAAAACCAGATCTCTGGAT
>chr9:81126794-81126994
AAGCTAAAAAGGACATTGTTTTATTTGAAATGAAAAAGTTAGAATATAAGCTCTATAAATGAGAGCTAAAACAATCAACAGTTTCAATTGTCCCACTAAT
>chr9:82839910-82840110
TACAGGATACTGTACATTCCAGCACATGATTACCTTTAGATGAGCACCAACTGTCAGTGGAAACCATGATAATACACTCATAAGATACAGAGTGTGCTAA
>chr9:83342650-83342850
TGGACATGGGTTATGAGTAGTCTGCAGCTGTTGTCACATGACCTTTCCTTTATAGGCCTGCAGGTCTCTCTGTGTGGCTCTTAGAATAACTTCTCATTGA
>chr9:83883180-83883380
ACATTTCCACCCTTACTCATATCCTGTGCATCCTTAGCAGTGTAAGCCATGCTTTACTCGTGAGCCCAGCCCAGAGCTTCTTCCTCCCTCTGCAGCTATT
>chr9:84841472-84841672
CTTACATTCTCTTGAGATATGGAAAAAGATTGCCTATCAGGAAAGCCTTGCCTGCTCATGGATTACTTATGCTATGATTCATCTTCAAGATTCTGATCAA
>chr9:84924450-84924650
CTCATAGTCGTCTCCGTTAAGCAAGCTTACAAAGAAAGCAAAACAGGCATGAGTAAGCTATACTTACTATGAACTGTATCTGTAGGCACGGTGAGGCTAT
>chr9:85295133-85295333
ctcctcacatccactccatcaccaagttctgttgggtctaccttggaggactgtcaagagtctggccactctcttcactgccaccatgctgtgtctaggt
>chr9:85413764-85413964
TATTTTTGAAATAGGCTGACTTCTTGGATCAGGTAATATGCTGCAGAAGTAATTTTATGCACTGTTTCCCATTCCATTCCCCATGACCTCTCAACAGTCA
>chr9:86336544-86336744
TCTCTCTCAGAATAGAGATAAGATCATGAACTGCAGCCTCATGCATGGGCTATCAAAAACTAACTCAAAATAGTAGCTGCTGCCTCTTTTCCCTCATTTC
>chr9:86377194-86377394
GAGACATGGGGCAGACTCAGGCTTTACTTCTGGTATTTCCTGCAAAGCATCATAACTATTAGATGGGAATCAGTCATCCCCCACTAGGAATCAACAGGAA
>chr9:86499292-86499492
AGATTGTACAGAGAAGCCGCATTGTGACTCAGGAGATGTCACTCTGCATCCAGATGAGGCAGTGCCCACGCATTTCCATTTGACTGTGCTTTAGCGCCTT
>chr9:86723914-86724114
ggccctgggttcaagtctcagcacggaaaataaaAATTCCACCCaattaaatttaaaaaaaaaaaaaatCTAGCTCTCCACCTCATGTACTCCTCTGTCA
>chr9:88721918-88722118
TTCAAACACAAACAGTTTCAAggtttgaaggtgaaattcccccaaccacagtctcatgtctgaacacttggtcccctatctgttggcactgtttcagggt
>chr9:90126299-90126499
TTGTAGTAGTCATTTCTGTCCTTACAACCACGTTGGCAAAAGCCATTAGCAAGATACTAGCTTCATCTTTATGGTTCTTTTAGTATTGGATTGTTTAACA
>chr9:92275179-92275379
TGTGGGTTTGGCTTGATATGACTAGCTGTTGCATCTGGAGAGCACTCTGGGTTGCCGTTCTGGTGCCATGAATATCGAGTGGCAGTATTTAATAAAGCCT
>chr9:92289810-92290010
CTGAGAAGTAGGAGTCAGAACTTCCTGGGCTGGACATGTGTACCCATGAGATATGTGTTAGAAAGGAAACAGCCAACTCTTGCTCTCTCTTACTGTGTGT
>chr9:92295856-92296056
TTTTTGCCATTCAGGTTTTTCTTTTTAAAATAAAGCATAAAATTAGAAATTTAGGGTAAGTGTCGAATCTGTATTTATATGAAAAAAATGTGGTCAATAT
>chr9:92384524-92384724
cagactagaatcttctggaaatgactcactgctcttgacgctgttttaaaacagttgtggtttgtggtgtatcaaaataattggtattaacaggaagatg
>chr9:94678134-94678334
CCACAGTGAACAGTGTGAGGTGATACACTGTGTCCCTTTTAGAAACACCCACACTCTGCACTCTGCTTTCAAATTTAGAAGGTTGGTAGGAGGGCAGGGA
>chr9:94691838-94692038
CCACTTCCTGTTTGAAAAGTGACACTGTCAGTTGCTTAAGGGAAGTGGTTTGGGGTTCTGTATACTGCTGAGTAAAAAATGTGCTATTGTTTCAAAAAAA
>chr9:95350438-95350638
AGAGCTGGAAGGAGATGTGTGTGCTGTGCTTTTAAAAATAATGCACTTCACATAAAGAGAAACTATTTAAAACGAGGTAAAGGTTTCAAAATATTAATCA
>chr9:96629387-96629587
AGGGCAAGAAATGGGAGGGGTGTTCTTGATTTCAGTATGTATCCTTGTGAAACAGTCACAACATGACCTGAGCTATAAGATGAGCAATAAAAAATAAATA
>chr9:96772790-96772990
TTGACCATCCTTCTTTGAACAGAAAATTATTTCCATCTTCTGGTTTTATTTTCAGTCATAACACTAGGAGCATCTGGTTCCAAACACACAGCTACCAATC
>chr9:99559768-99559968
tggatcatatagtagttctatttttaattctttgaggacctccatactcatttccacagtagctggactaattcaagttcTAGAAATGAAAGTCTAAACC
>chr13:5680729-5680929
TTACTATCTAGCTACTGAAAAAAACACACCAAATCTTGCTGAGATGTTGACAGGAGCTCCAGAGCAGGGCTGCCTGGCTATTGGTAACAATTCAAAACAT
>chr13:5866296-5866496
CACCCTGCAAGTATGTCATCAGTCTGAGTAATTGTCATTGTTATGAGGTAACTTTGATTCGGCCAGGATGACTTTGTCAAACCTGGATCCCTGGAATGAA
>chr13:5880278-5880478
ATGACTGGAGCTTTTTACTCTTCTTAGACAGCAAATACTTTCTATTCTTATACCCAGCCTCCTCATCTCAACTAAACTACCATGGAAAATGCAGAGAGAT
>chr13:6109140-6109340
AAACAAAGAACCCTATGTGGTTTGTTCATCTGAGTCATAGCACAGACTGCTAAGGCCTCAAGATCATTTTTTAAACTCTTCAACTGGATGAAACTTCCCG
>chr13:6649216-6649416
GGATCCATAGGATCCTCCAGGTTTCACTTCTCCTTCGAAATTGAGGAAAGATGTGTGAGTAGATCAAGTTGTGTCACTGACTGTAGAGAAAGGATTGGAA
>chr13:6652670-6652870
gttgtataatgtgggtggaaatggaaattagtatagtcattatggaaaacagtctggaggttccccaaataataaaatagaagtctcatatgagccagta
>chr13:8257550-8257750
TCGTGCAAATATCAAGTTTAGTTGCCATTTCTAAAAGGTGACAAATGAAGGTGACAGTGAAGAGACAGTAATAATTTTAATATCATGAAACTATGATTTA
>chr13:9330736-9330936
CCTTTCCTGTTGTACTTTAGGACACTTCCAGTTTTCACTCACCAACTGCCACAGTGACTCACATTTTGGTAAACTTCAGCCTGTGCTCAGCAAAGAGACC
>chr13:9354014-9354214
TGAGTATCAGGAGTTGCAAAGGAACAATTGAGTCACTGTAATAGATGAGCGGTGCTGGGGGTGACTAGTGTACTGCTTGCATCATTGTAATGATAGTCAT
>chr13:9430498-9430698
AACATCATCAGTCAAATACAGATGTGGGCTTGCTTCTCATGGCCATTTACATCACAGCCATGGCCCCACATGATAGGTCTAATTAGATTAGAGCATCACA
>chr13:9626762-9626962
ACCTGTCACTTGACAATGAAGAGACTCCCACCCTTCTTTCTTTTATCTCTTCTGCTGAAGTGTTGAATGCAAGAGTTGGATTTCCTTGCTTGTTTTCTTT
>chr13:9749972-9750172
AAGGCAGAAACAATTTCGTGTTTCAGATTGTGACTCACTGGGATACATATTAGTACAATGATAAACGCACTGGAGGGAGACTCAGGGAGGAATGAGTCAA
>chr13:12521916-12522116
CACTAGGTAGAAGATGATTCAGATATCTACAGTGTCTTTCTTCTTATGtgtgtgcacatggatgagtgtgtgccatggaagcaaacgcagaggtcagaag
>chr13:12850442-12850642
taaacaataacatgtggcattgccaacccaggaaaacaggtttctaaattggtataatattttatgtaatttttatcctagaaactagacttatatagga
>chr13:13584474-13584674
ACTATTGCACGCAAGCAGTCTTTCCTACACATGAAATCGAACCTCAAGTCACACTTAGCACAGGGTTTCCACAGCAAAGAGGAAAATCTGAATCACTTCA
>chr13:13622192-13622392
tatatatatattatatatgtacgtgtgtgtgtatgtgtgtgtgtgtgtAATGACTActcttttctgcaagagatatgtgtgctatgacactggatgtggt
>chr13:13637884-13638084
GAAACAATTTCACAGGCTTGGTGGTTTCCAAGTGTGCCATGAATTAATATTTATGATAATCCAGAAACTATTCAGAAGTCATACAGAGGATCAAGGAAGA
>chr13:15907706-15907906
CGGTGATCAACTCATAGTTGCCAATTCCAATGAGACATATGACCTTTCAGTGTCTCTGTGAATGAACCAGCAGCAAAAGAGCAGTGGGAAAGATCAGCAT
>chr13:16012862-16013062
AGGGCGCCCCGGAGCTGGGGTCTGATTCGGGCACTTTTCTGTGCCAAGCCAGTCTACAATCTACATTCGGGTGCAAGTGGGACTTTCCCTGAAGTTATGT
>chr13:16465282-16465482
TGGGGACTTAGGCAATATCTGAAAAGGGTTCTTCACTGGATTACCTCAATCTGTCATAAGAGTTTTCTCAGAACACCTTTTGCAGTCTAAAACcgtgtgt
>chr13:16513098-16513298
TTTCGTTCTGAGTGAATAATTCTCCCTTGTTAACACCAGGTTTCCTGAAGGGATCAGGTGCTCATTCGTTTTGACATTTCAAGCCATCAGAAAAACTAAC
>chr13:17426040-17426240
agcaatggtagatatgatcataattcattatatacatgtaAAACATGAAACTTAAAGATTTCAGTTCATAAATTGGTAATCTATGTCTTGTAGGTTTTCC
>chr13:18820791-18820991
ACACCAAGTGTTGCCATCACTGTGGATTTTGTTTCTCTAAGAAGAGTGTGTGTGGTGTAAGGGAATGAGTCAACACAAGGGATGTCTTAGTTTTATCTAG
>chr13:19862350-19862550
TGACCAATCAGTCTTGGTTTCCTCAGGGGTTTTCTACATCTCTGGAAAGCTCTAAAGCTATCCAACTGTACACTCTTCAAAACATGACTCAGAAGGTCTG
>chr13:20212076-20212276
TCCTCTGTCTGCATCTACGTTCTTGTAAGTTAGTTCTCTCCAAAAATAGAGACCCTTTTCCGTTCTTAAAATAGCATAGTTACAATTCTCCTGATACTTA
>chr13:23691998-23692198
AACACAAGCGATCTCTAAGAAAAACCTCCATATGCTAGTTGTCATTGTTCTGTCTTAGGTAGAACAGAAGGTACCTGCAGGATAGCTGAGTGAGTCAACC
>chr13:24536862-24537062
tgtaacctccccaccatgatgagctgtagctggtaactgtgagtcatagtgactgctctgtcaggtatttgtccctgcagtgaggaaaggaactaaCTCA
>chr13:24597346-24597546
GGGAATGGGAAGATGAAGCAATCTAGTCAACCAATGAATGTGCCCAGCACTTCCTTCTATGGTACACCCACATCAACTCTATGACTACTACCGTTCACCT
>chr13:29484194-29484394
CACTCTCATTCTCAATTGCTACCTGTAGAAATGACTGCCAGGGCAAGGCTGGCTCAACGCTCATGGTATCATACACATGTACATCATGATATTATGTACA
>chr13:30022554-30022754
CTGGTCTGCCTCGTGAGACTCTCTAGTCCTGAGATGTGAACACCCCACATGACCTCACTTTCAGAATCACTTGCTGCAGCCATCTGATCTGTGTTTCAAT
>chr13:30041572-30041772
ACAGGGTTTTCCTGTTCATTACAGCATGAACCAGACAGAAAAGGAGACAGAATAGGAACTACATTTGGGTTACATCCAAGCTACTGTGACTCAGCCACCT
>chr13:30628260-30628460
ttGATATTGGACTTTCACTGGGCATCTTTTTTTGAATAGAAAGTTGATTGGCTGGTTGACCTTAAGTCCCTCCCAGCTGCTGACGTGTCTCTCAGCCACT
>chr13:30644971-30645171
ttttcttcaataggtgctttcacaggtatttcaatgctgggtcaatctcatcacaagttatagagtttcctcatgactcattcttggaaggccttttatc
>chr13:30681926-30682126
GTGTGATACGTGGCATCAAACATCCTTTGTGGTCTGTGGTCAGCAGATACAAAGAAAGTATATCTTCCACTTCATGTTGTCTTAATCTTCAAAGGCAGAA
>chr13:30864259-30864459
ggaaggaaggaaggaaggaaggaaggaaggaaggaaggaaggaaggaaggaaggaaggaaggGCCAGCCTCAGGAGAACAGGGTGTGCTTAAGCAGACAG
>chr9:100522194-100522394
AACTCATCACTTGACAATTTCCTGTTTCTGATAAGAATCAGCTAAGTAACAGTACCCAAGTAACTAAGTCAGGAAGTTTAGATGGGTTACAATCTCTCAG
>chr9:100715376-100715576
CATGTCAAAGAAAACCAATTTTCAAGAATGATAAGACATTTCCTATAAAGCATCTCTGTTTTGAGTGGTCTCAAATTTTGGTTGGTACACAATTTTAACT
>chr9:100729130-100729330
ACTTGCATTGATCATTGTCTGTTCTCTGCACTAAGAcagtaaaccagattgtaaacagacaagcgtgtcattcaggcattgctctgtttgtacatcatag
>chr9:100731439-100731639
actaattttcataatgtatttaagacacacagtatatggttttggaaaatgataccaatatgctttctcaagtcatggttgccacattcttgtgtgaaat
>chr9:101160883-101161083
cttttgctttgacttgttttgtggctctaggacacttcatgccagacaagtgctcaccactgagccacacacatctccagccctttattgttatactgat
>chr4:54527891-54528091
ACTCAACTCCATCAATTTCACTACCCTTGAAATGACACAGACAGAGGCCTTGGGTCACTCTAGGGGAACTAGTGGCCAGACATTTAAGAGAGCGTGCTTC
>chr4:56190530-56190730
ATTGAGTTTGCATTTGGTAGAGTTTCTAAACAGAAAGAGAACAggactgatgagtttgctctgtcagtttgcaacaagtttgccacacaaacatgcagac
>chr4:57306387-57306587
gatgatgtcttctagtgcagggagctaggagggatgataagcaagtCTTGGGGATATGACTCAGCCACAAGAGAGCTTGCTTAACACGCCCAGGGCTCCA
>chr4:57786266-57786466
atggaaactgtagtgtgtcacacatgtgtcatgaatgtgtcacgtatgtgtcaccctttcttacacatctttactttcaCTTTGAGTAGCCACAAATCTT
>chr4:58468688-58468888
TAACTGGAGTGGTCATTTCAAATACTTTTGAGATCAACCTTCCTGTATGAAAATATGAGTTTGCATTGAAAGGAGTTGTTCGGGACTTAAGAATTTTATC
>chr4:58888736-58888936
GGGCACACACAgagaaggttctgagggaaaaggtaccaagactgctgccaagactgacaacctgagctgagcctcaggatcacaaagtggaaggaggtaa
>chr9:106822764-106822964
CGTTTCCTCTTACTGCTGTGGTTTTAACATTTGATGAGGAAATACTCTTGCGGTGTGTCTAGTAGTAGTTTTTGAGGAACAAATGACTCGTTTTTTGTTT
>chr9:107295598-107295798
CCTTCCTTTTCACAGGGTTTTATCTTTAGCTCTCTATCTTGGGTGGGGCACCCAGAGCCTAGCCTGGGCTGGGGAAAGCCCAGTCACTATACTCAGATTC
>chr9:107312150-107312350
cacatactctcacatgcatatacacacatgcacatgtactcacacagtacacatactcatacacatgtacacacaTACAATACACACACACACACACACT
>chr9:107719426-107719626
CCTCTAAGCCATGACATTTCAGTCCTCTGGTTCTTGTCTCAGCCATGGGGCAGCCACCAGTCCCTCTCTCCAGACACCCAGTCATGTGCGAGTGGGGAGC
>chr9:109052078-109052278
tttgtagcccaggctagccttgagctaggtgtgtagctgagaatgaccttgaacttctgacctttcccagtgattgaattacagatgtgtgtcaccacCC
>chr9:109219644-109219844
agactagaaaatgactaagagagattgtgtagaaaaagttccatgactcaatcctggcaggagttcttgaccgggaacccccaattaccagcaacgaaag
>chr9:110118370-110118570
AGGCACCCTCCCAAAACctccaccctgcctaaaagccagattggtgggggcagtttctcaattgtggttctctctacccaaatgactatagcttgtgtca
>chr4:59204568-59204768
GGGTTTGGGGGCACTTTATTCTCTCTGATGCATTTTGGGATTTTATCTTCCACTACTGTGTGCAGTCTTTTGTCTCGTGTGAATGGCATGTAGAGcaatg
>chr4:59255980-59256180
GGAATGGAAAGTGTGGGTCATTCCATTGTGCTTTGGACAACAGGGTGTCTCGGAGATCAGATCACCTTAACCCATGTCCTCTGAGTCATGCCGTGTTCTT
>chr4:59264323-59264523
gatcatgaaaaacagttgcatcCATGTTGTTAGGGCAAAATAACTATCTTTATAAAGAGCTTAAGTCAAGAATCTATACACAGTGATATCTCTCTCAATC
>chr4:59287318-59287518
CCAAGGCCTTAAAGGAAACAGACTGAGGAAACTGTATTTCTGCTCTGTGGTAATAGATGGGTTACTTCTTAGGACATATCTGACTGTCTGACTAAAGGCC
>chr4:59366262-59366462
TTCCTTCCCATCAGAGCTGGTCAAAGCTGATGAGTGGAGGCATCCCACATACTGCGATCTGAATCACACCGCTCAAGCAACAGTGAGTCACAGAGGAAGC
>chr4:59458807-59459007
CTATTACTTTTATcgtgtgcatatgtgtgtttgtgtacagtcagagtgcaactttggagtgtcatttccctccttcctccgtgtgggtactgagggcggg
>chr9:111274168-111274368
ATTAAGTTTCTGAAAAGGAATAGCATAAACACAGTGGAGGTATTTTATCTAGATAACAGAATTTAAGATTATTTTTTAAAGCATATTTCTAAGTAAATAC
>chr9:111275224-111275424
TGGTCAGACAGCCTGATGCCATGAAGAGTCATCCATTACTCCCAAAGTGCCAGCACCTCCCCCTCCCCCACCAAGCATACATCATCTTACTTCAAAGGAC
>chr9:111325019-111325219
AGAGTGAGTCAGGCTGAGTTGAGTCATGTCCCAATCTGAGCGTCAGGGGAAATTACCAGCTAAAAACTGACTGCATTGAAAATTCTGCACATCGACAAGC
>chr9:113803797-113803997
TTAATCTTTGTCATGCAGACAGCACTGCATCTGCTCAACTTGTGTGTCCCACACTCTAGTCCTGTTTAATGTCAGCTTTCTGCTTCAGCCTCTTTGTGAC
>chr9:114451682-114451882
TATCTTTAAGGCAAACACCAAACACCATAGCATAGTTTTCCATTTGTAACCTTGAGCTTCTGCTTGGCTGGCCCAGCTGCCGTAATAGTTTCCATTGTAG
>chr9:114471962-114472162
ACCGTGAAAACAGGATTCTGGCAGAGATGGGGCTGATAAAGCCCAGGTGAAACTATTATGGTTTATGCCTTTCAGGACGGAGAGAGATAACAGATCCCGA
>chr4:62568252-62568452
cagacagagacagacagagatagagacagagacagacagagagacagagagggacagagacagtgacagagacagatagagacaaagatagagacagaga
>chr4:62680490-62680690
ATTGTGAGCTCAGGTGTAGAACGCCAGAGAGAGCGTGCGCATCTGCAGTACTGTAAATAGATTGGGCTGGCTGTGGCGCTGGGGAAGAGGAGATGCGTTA
>chr4:63385490-63385690
CCTGCATCTGCTCAGTGTGCCCTGCCTGCCAAAGAGGAAATGCTATCCCAGGTACAGGACCAAGAATGGTGGCAGTGGAATGTTATACTGCTGGACCACA
>chr4:63636266-63636466
TGATACCTGTGAAGGGTATAGTAGGAAGGCACAATGCACATCCCCAAATATGCTGTGGTCACGGAGGCCAACTATGAGCTTCTGAGGTTTTGAGTAATGA
>chr4:63644453-63644653
GCTGTGTTGTAGTCCCAGCTATTTCCTTTGTGGCTTCTGTTGTCATAGCTTTAGACTCTGGGGTTTTCTCTGCTTTCCCTAAAGGAAACAATTCTGCCAG
>chr9:114778082-114778282
tatcctctcaacggctgtctaaccaccaaccacaacttttaaccgtttcagtcatcaccccaaacctcacacccaccaacagtcacttccaacttccttc
>chr9:115299178-115299378
GGGGCCTATGAGTGTCAAAATCCAAATGACTGTGTTTTACAAATTCAGAAAACAAAACAAAACAACTCGTAACCACAGAAACCTAGTCTATTTTTACCCT
>chr9:115387598-115387798
TGGCCTTATTATAGCAGCGAATGCTCTGTGGTTTCTCTTTGAACCCCGTCACCCTGGTTCCCTGAAACAGACCTCAGCTCAGGCTTGTGTACAGAGGTGG
>chr9:116181448-116181648
AGGTGACACTCCAGTTGCCATCCCCTCCTCTTCAAGAGGGTACCAGGCTCCTGTCACACGCCATCTGGGCTCCAAGTGCTCAGGCATCTTTCCTTTGTTG
>chr4:63851033-63851233
TTCACTACACATTCATTCCTAAATCTGAGCTCTTACCTCCTTTAAGGGGGGCCTTCTCAGTTGTATTTGGAGTGGAGTCCTGGAAGGGAAGAGAGAAGGG
>chr4:63868280-63868480
tgaacccatgtctttgcactacatacataactggtacctgaggaggttagaagatgcatcagattgactcagactggaattgcagatggtcataaaccaa
>chr4:63874737-63874937
GACTTCTGCTTCCAGATAAAGATGGAGAAAGCTGGATCATCTGTTATGATCTCTGCGTGTGTAACACAGGTGAGTAATTCAGGGCTAGAGAGCCTGTGAC
>chr4:63898352-63898552
AGTTCGCCTCTCTTAAAAGTTCACGCGTGTTGTCTCATCGTTGGTGTAGGTGACAGTGTAGTTTGTCTTGGCCAAAATGAGTCAGAAAGAACTTTTTTGT
>chr4:83004536-83004736
ATTTCATTCCTAGGTATTACTTTTTGGTGTttttaattctttaattgatcatgattgtatatatttagggtatagtatcacatagacactcatgcctaca
>chr9:120776666-120776866
AACCATGCACAGAGATACTTAACTCAGTCTATTGCAAAACTCACTACTTACTTGGGCATTTTGACTTTTATTATTGTTTGAGATACTCCAAGGGAGAGTG
>chr9:120936650-120936850
ACATCTGCTTACAGTGTGAGACACCAAATGCTCAGGCTTCTCGGAGTAAAGGATGACGAATAGAGGTGAAATTCTTAAGTTCCCAGTGAAGATCTGTCAC
>chr4:85004902-85005102
CATGAAAAACGCAAGGAGAGACTACAGATGTTACACACCAACTACAGGGCAGTAAAAGAGCAATTAAAACAGTGGGAAGAAGACAGTGGCATGTGAGTTA
>chr4:87979730-87979930
CTTGCTCCCCATAGAATTAACCACTTTCCCGATGTTTTCACACACTTCTTGAAATTATCACAAGACATCTTCTCTTTGTTCTAATAGTATGAGTAATATA
>chr4:88010572-88010772
AAGCTTCATGGGCACCTTACTTAATCTTAGATCTTGGTCTACCACATCTGTGTTAGGTGAGATTCACACGTCTCAGCTAACAGAAATGACTCTGCTCTTT
>chr4:88044890-88045090
aactgaacccaggtcctccaggagagcagccagtgcctttatcctctgagtcatcactgtagccccTGACTCAGAACATTCTTAGCCCTGGATTGCTCTG
>chr4:88082183-88082383
agcaaAAATTTAAAAATTTAGAAAGTCAGAATGAAAAGTCTTTGAATTTTCATCACAGCATTGTCTTTGCTCTCCTCTACTTGAGAGTCGATGCTAAAAA
>chr9:123111362-123111562
tggggagggaacctagggcctttgcacatgctactgttctgccactaaCACACTTTTAAAGATATGCCCAAAGACTTTTTCCCAGGAAAATGGCTCATAG
>chr9:123500444-123500644
ATTGTAATGTACCGTGGAGGACTCAGGAAGAGAGGGAAGAGATGCTCAGTACCCTGTCAGTTATCTCCCGTACTTCAGGGCCACATAGCTAGAGGACCAT
>chr9:123599137-123599337
TCAGAATGAGAGGTGTTATGATCTGAATTTGTAATGTTGAAACTTCTCCCCTCAAAGCAACTACATTCAGAGTAAACCTTTAGGGAGAATCACTAAAGTT
>chr4:88448946-88449146
GAGTAACAGATTCCAGAAACCAAGAAAAAGGGGCGAGTCACCTCTCAGATCCCTCTTTCATATCACATTCCTAACTTGACTGTTTTCTCAGTGTGATGAC
>chr4:88548178-88548378
GTTACTAAATGTGTCATGAATGGCAAACACCTTACAACAGTGTGCTATTTGACATCTCATACGTATATTTAGTGTAATTTTCTATTTGAAGTATGTTTAA
>chr4:88693576-88693776
AATGTTCAATGTAGCCCTTGGGTAAGTCCCATTTTATGAATTTTTTCTTTGAAATGATAATATGAAAGTGCTTACTTAAGATATAGTGAAGTTTCAGTAA
>chr4:88881182-88881382
tggggctggcttacagttcagaggtttagtcccttattgtcatagcaggaaacatgtaggcagacacagtcataaagtaggagctgtgagttctacagct
>chr9:123933286-123933486
ACATCTCTCACCGACAGTTCGTTCATATTCCACTAAGCAAGGGCCGAAAGCCACAGATCCCGATGTGAATTTTCTTCATCGATTAAGGTCAAAGTCCGGG
>chr9:123937858-123938058
tgttgaagtgaccccccccaacataaaattattttgttgctacttcataactgcaattttgctactggtttgaatttaatgttgatacgcaactcctgaa
>chr4:89008656-89008856
CTCCCACCCAACCACAACTGAGAAACCAAATTTATATTGTCAGATGACTCACCACTGTGCAGTACTGACGTCATCACCATTGTAGAATTCACTAACTGAC
>chr4:89177972-89178172
CAATTTCAAACATATGTGCTCAGACCACTCAGAAGTTTGTTTGCTGGAACCATGACTCACTGTGGCCTCTTCAAATCAGTTTCAGACTCACAAGCTGTGA
>chr4:89530169-89530369
GTTTCTATTTAAGAAACTCTAGGCTTTAAAATACCAATGACTCAGCTTGCCAGGTGTCTGCAGACAGATTTTCTTTTTTAAGTTTTAAATCAAAATAGTG
>chr9:124115350-124115550
AATTCCAGTTTCCATGACAGGAGTGTGAGGTGGAAGGTAAAAAGATTGGGAGTCATTAAACCCAAGCATCATTGTTCAGGCACCTAGATGACAATGTGTG
>chrUn_GL456370:7952-8152
GGTCGCCGCTGTTGTTTCCCAAGGCAGCCATGCCCCTGCCTCAGATCAGAGGTAAGCAGGGACCTCACTTCCCCAAAACGGAGAAAGAAAGAAATGAATC
>chrUn_GL456370:12671-12871
AGTGAAAATCACAATATACGGTATTTAATTAAGGaataaaatataataaatgataaataaaatataataaataataaataaaatataataaataataatt
>chrUn_GL456370:19170-19370
AAAAATTGCGTCACGCAGTCGTATGAGACGCGGTGCGTGACCTGAACGTGGCAGGAAATAAAACACAGGATTTCAGTTTCTTATGCGGTGACGGGaaatt
>chrX:7565598-7565798
TTAGATAAGAGTCTATGTGACTGTACCCAACTCAATCTCCAGCTCTATCTAGAAAGAGAGGAAAGAACCTATAACAGACACATACACTCCCTCCCCACTC
>chrX:7866072-7866272
CAGTCTGTGTACACCTTTGAGTTGGATGGTAGAGGAGTTCTACcactttacacagactgtccacattgtccacaagaaacctgtcaggtcacacctgttt
>chr4:95188053-95188253
TCTTGCTATTGCTCACCTATCTAAGTATATCCAGCAACAAAGATGTGAAAGTAGGAAGGCTGGGCTGCTGCTGCTGAATCAGGCCATTTTGTCACCATCC
>chr4:95440939-95441139
gaagttggaacattcacactctggttgtaaagcaaaaaatggtacagcctctatggaaattgatctgacagttcctcaaatgattcaaatagggttactc
>chr4:95686898-95687098
ccttctatgacatttgttacttttagctttcatctctgcttcctCTCTTTTGCTCATCATGTTTTCACATTGACTCACTGAGTTTTCTTCTCAACCTCAT
>chr4:95913156-95913356
GTCATGTGTCCCAGCCCACGCATACTAGCACATGAACTTGTTGTTCCAGTAAAATGAGTCAGAGTTTCTCAAGAACACAGATTCATGAATTTCAGAACTA
>chr4:97821692-97821892
GCAGATGTTTAATTTCAGGCTGCTGATGAAATCAGGAAGACTCATGTTCTGACACTGTCAGAAGTGGCAAGTGAACAATGAAGACAGATGCTATCTTGCT
>chrX:9447318-9447518
gcctaagctggtcttgaagtcttgctctcctacctcaacttcctggttactgagatcatgggaatgtgctaccacatctggttTTCTTTCCTTATGAGTA
>chrX:9699900-9700100
AAAATCACTAGAAGAATCACACTTCTCTGTTCTTGTAGCTTTGCCATCTTCTATGATGTTTTACTCATCTTCTGAGTCATAGTTGACTCATTACCAGCAT
>chrX:11253952-11254152
CTCAGGAACTCCACCTCCACAAATGACAACCAGAGCCAGAGGTAGGTGGCTTTTCTTTCCTCTTGACACTGTAATTATTACCCTGATCCTATGCATGTAC
>chrX:12746829-12747029
TCTTTGTCTAATGACTCATCCTAAATATGACAGAATTTGTGGTTTTCTGAATTATCTTCTCAAATGACTCATCACAAGTAGTAGTAGTAGAATGTGTGGA
>chrX:13631588-13631788
ggcagagaaaattcgtgtatagagggtttagaggtttaattttgcatcataaaaatgttatggtgatctgctgcctgatggtatatgtacactgagcagc
>chrX:35930844-35931044
ttttttacttttcttttttAAGTTTTGTTAATCTTGGCATACATAGTAATTGGGCTTCATCACCCCACAGTATACTTTAGGTATTTAAAAAATGATTCAT
>chr4:98332337-98332537
CTTTGTGTCCAGTGATTAATGTCACACAGTAAGGGGGTCAGAGACAGACTTTCAAAGTTGGTGAGTGAGTGTCCAGGAAAGGAGGGCAATGGCAGCAGCT
>chr4:99169000-99169200
gcacctgcgcaggaactcattgtgggttttgggttttctttcctttaagctgacagagaaagatgtccactgtcacagttcagataattctttctgaact
>chr4:99942175-99942375
AGCTCATAGAATGAGTTGGAATTGACTTGGGTTCACGCTGTAGTTTCAATTTCCTGTGAAATGTTATGAGCTCTGCCTGTCATCTCTCAGGCTCAGAGTC
>chr4:100472162-100472362
gggaaataacaggatacacgagatctgataggggaaatgggaagggtgctccttagggaccagggagggaataagtacaggagaacggggaggtggataa
>chr4:101187149-101187349
GAGATGAGTACACATTCTTGGTTTACATTTAAACTCTGGACCTGATGAGAAGTTTAAGTTTCTACAGAATTTTACTGAAGTCGGTGATTGTCACTTGTGG
>chr4:101586134-101586334
ACAGTtatctatgtgtgtgggtgcatgtcaaagagtgcatgtggaggtcacagggcatcttgaggtagagtcatttctcaccttctaccatgtgggtccc
>chr4:102207184-102207384
AACCTTATAGATGTATCATTTCCCATTTGCTTAAGCTGGCCTAGCATTTCCAGAGTCAGGTTGTACTGATATTTGACCATACTTATGAGTCATGAGAGGA
>chrX:38553303-38553503
ATTTGTTTATTTCATGTGCTCCTCTAGTCATACTGATCCTAGACAGACTTTCTTTCTCCCTTTATAGCACTTTTTACTGTATCTTGTTCTTTGAGTGGCT
>chrX:49020556-49020756
AAATTAGAAGTGATATTAGATGTGTATTTCCTTGAACTCCACTAGCACGTTCAAGGAGGTAGTTCTTTCCCCCAGCAAGATAGACATAAGTGATACTGCT
>chrX:49021022-49021222
TCATTGAGCACAATATGACACAATATGACACATTTCTTCTGTGCCATTTGACTTGTTTCTTTAAACAAAACTTTTCACAAAGCAGGAAGCAGCCTCTACT
>chrX:51078838-51079038
TGCTGACGTCCAAGTCATATCTATTTTTTAAAAACCCAATATGTGCTTTCAGTACTGTACttttctttagatatgatcacccgtggaagccaggctgatc
>chrX:53213222-53213422
AAAAAAAAAAACAGTGAAACTCTTCCGAAGTTTAAAACACAGAGATTCCTCTTTCTTATTCGCCTATATATGTCCTTACTAATTGAGGGAGATGAGAGGA
>chrX:57177398-57177598
GGCGCACAGCGTGGAAGAGCTCCGAGGCCATGAATCAGAGCTTTTCCAGTGTTTGTTGCTAGGAAGGAAAGAATTCAGGTATGGCAACTGTGATCACAAG
>chrX:57304914-57305114
AGTTACAGGAAGCCTGTGTGCAGGGGTTCCTGTTACTGCCCAACACCTCTCCAAAGGCCTCAGAAGCCTACAAATAAGGAGGTGAGGCTTTCTGCTTCAC
>chr4:102521526-102521726
CCCAGTCCCAAGTGTAGCCAACACAATTAAATAGTGGATGACATCATGCACTCCCATGTGCTGGGGAAACAGCAGTGCGAAGTCTGCACTCTCAAGGAGC
>chr4:102570339-102570539
CACACCCCACAGAGCCCTGGCATGACTAAGGCAGAAGTAGCCTGAGAAAACTCTGCTCTGCCCTGAGTTTTAGGGCACAGTTATGCAGATGAGCGTCTGG
>chr4:102584662-102584862
CCTTTCCACTTCTCTGTATGCATGCACTAATGTGTTGTCCCTACTTGGCCTTTCATATGTCACTTGAGCAAACACTCATCTTCCGGCTGGTGAATAGAAC
>chr4:102612597-102612797
GTACAAGCGAAAAAATTAGTGACAGTACAAGAAGTGCTAAAGTAGAGGACCATGTGAAAGCACCTAACTCTTTAGGGCTTGGAAAGCCATGCTCAGAGAG
>chr4:102651827-102652027
tagaatagtggtctgcagatgacagcagggcctttctctaaaacaccaagggctttcattttgattcagatacagagtctgtcaagtcatacacacagaa
>chr13:32223174-32223374
ATTGCTCCATCTTTTTGTCATGCCAGCTTACAGCTTCTAGAGGTTATAAACCATCTACAATCAAAAAAGAAAAATTTGAAAATTATAAAAACAGAAAAGT
>chr13:32269084-32269284
TCCCAAGGAAGCTTCAAAGTAGTTTGGGggttggttggttgattggttggttggttTTGGATTTTTTTTTCCTCTTAGGATACCCTTGAGAATCTGGAAA
>chr13:32297417-32297617
TTGTAAATGTCAGTCAGTGATGACTCAAAGCTGTAGTGATGATTCTGCTGCAGCATTCTAAGAATATGTGGAAATGCAAATAAACTCCGACAATGGCTCA
>chr13:32337866-32338066
ATGACTGTCATAAATTAGTCATGCCTAGCATAGGCCATGGGGTCCCAACATTCAAGACAGCACAGCCTAATTACCTCACCCAAGGAGTTCATGCCTTTGG
>chr13:32980797-32980997
aagctcaagaatttacaagttgtttctccaaatacctgaacataagccctaaccccccttttgaaagcatttactaaacttgaattagaattctgactca
>chr13:32982926-32983126
AATAATGAGGAGATAAAAATTTAGATGACTTAGTTTCAGAACTAGAGAAGGGGCCCACATCAGCTTCATGACTAATAATGTCTATAGCTCACGTGTTGGA
>chr13:33001834-33002034
gtgagcacatgagcttatgattgacatcattactcatcagggaaaactcaaaaccgtaaatgagtaaccttatcacaccgattggctaaaataagaaaag
>chr13:33003619-33003819
AGGGTGAGCCTCTCCTGTGTCTGAGAAGTCTTCCTAATGTTCTTTCCTGTTTCCCACCAAGGCTTCCTATGTTGAAGTTCTACTTATGCGTTTGGCCTCG
>chr13:34187570-34187770
GGCTGACTGGTCAGAGCTCCTTCCTGTTGCGCTGGGAGTTCACTAGAGGGCAGCCTATGCCCATGTTTATATAGCAGTGAGGCTTCACCACACAAACCAA
>chr13:34709185-34709385
GTGAGGTCACTGCACACGAATGAGTAAATTCACAGCTACTGCAGGTCGGGTCATAGTGATGTCATCTTCCTGTGTTAGAAAGCATGCTCTGTAGCCTGGT
>chr13:35131792-35131992
GTGGCGTTGATGCAGGAAGCGCGTGAGTCACACTGGGAGAGCGTGGAAAGGCTTCAGAGAAGGGGTGAATGTAATTTTACCTCGTGAGCAAGAGCCTGGA
>chr13:36203012-36203212
aaccagaggtccacactggaagccgtcctcagacactttgaccttgtttttgagaccaggcctctcacacacactctccaccttgttgtttaagacgggg
>chr13:36399596-36399796
ATGGGGAATCATCAGAGTTTATGCCTCATCTCAGAGTTTGGGACACTATGAGTCAGCCACTACTGGGTTGACAACTTCTgagcatctagcccatgcctct
>chr13:36807272-36807472
AGAGCAATGATGAGTAAGAGATTGGACAATAATGTAAGGCTAGACACAAGTCATCTCTACCACAGCCCCATACATGCAACACATGTAGTAGCTGACTGCT
>chr13:37010840-37011040
TCTCCATGCAGAGCATACTCACAATAGATGAACTCAGCCTGCCGTTCTGGGAGCACTTCCTGTTTCGTCATACACAGAGCTGAAGCTCTACATGAGCACA
>chr13:37140908-37141108
CTTTTCTGTGTATGTGGCATTACTTTTCCTTTACAAAGAGGCCTTCCTTCGCAAGTGTCTAAATGGTACGagatgagtcaccaataacaaaccaaggttc
>chr13:37629486-37629686
ACAGGCATGCAAGGGCATCTGAGCTAGCACATTCAGATGACCAGGCCACAAGCCAGCCAGAGTCATCACACCCTTCTCACTCATGTCCTTCACGATACCA
>chr13:37671112-37671312
ctctctctctctctctctgtctctgtctctctctgtctctgtctctgtctctgtctctgtctgtcttcaggtcaggatgtagctcttagctactgttcta
>chr13:37692278-37692478
TTGTTGGCCAGAAAGACCAACTGCTCAATGCGCCTAGATGGAGTCGCAAATACTGTCGTGATTTAAAAACACAATTGAAAACACAAAGCAAAGTTGATTT
>chr13:37801162-37801362
CTGTCCCATTGCTGTACCTCCTATGACCGAGAAGGCGAATCATTGCCAGCACAGAGCCACGAAGCCTTATCAGTCACTTACTGCCCCTATGTCATTGGAT
>chr13:38028190-38028390
CCTAAAGGCGTACATAATTTGCTGTGTAGTTTCTTGTGAGATTTCGTTTGTTTTACAGGCACGCTATGCATTTTAGTACATTTTCCCACTGCCTATTTAG
>chr13:41205545-41205745
CATTTAGAGAATACCACTGCTGTGTCATTTAGAGTATGCCACTGCTGTGTTTAGAGTATACCACTGCTGTGTCATTTAGAGAATACCACTGCTGTGTCAT
>chr13:41271992-41272192
TCAACTGCGTTCTTTTCACTGTGGCACAGTTGACTCATGCTGCCTAACATCCTTTCAGTCAGCCTCATCTTGAGTAGAGCTGAGCTAGGGTATGTCTACT
>chr13:41450138-41450338
GTCGTGGCAAGGGTGAGTCAAGCGAGGATGGTAGATAAGTGCACTCAGGAGAGGGAAAGAAGCATACAGTGGTCTTACACCTAATGATAACTGCATGCAG
>chr13:41469638-41469838
TGAGTCATGCTGATGTACTGAAGGCAGTAGGTTTTATTTGCTAAAGTGTCACTGGATAGAGAAGTGATGTCACTTTCCAGCTCTGAATTCTGTGGTTTAA
>chr13:41521276-41521476
agagagagacccacgacaggacaatgtgcagagagAGGGTACCAAGACAGTGGTCCCATACTCTGTGCACcataataggactagtgaccctgtaaggaga
>chr13:41917519-41917719
tgggtcatgactcccagaggggtgacacatcagatatcctgcatatcatgtgtgtacattacaattcatagcagtagcaaaaattatagttatgaagtag
>chr13:42073966-42074166
CACTTGGACTTGACTTGGGTGCTGTCTAGCTTCGTCAGCTTAACAGTGAGCATCTGGCTGTCAGTTGTGTTCTGTGGTGAGGTGCAGTAGTCAGGTATGA
>chr13:42103659-42103859
GAGAGGAGTGTGCTGCATCTCGAGATGAATTGCATCATGGCTAGTAATATTTTTTAGGGGAATACTTTGTCATCAAATAGAAAATCATTACCGTTATGAG
>chr13:43476198-43476398
TTTATAGCTtgagtgtgagtgtatgagtgtgcataggaaatgaggtgtcttcctcagtcactcttcagtcttattttatgatctctcactgaatccggaa
>chr13:43752456-43752656
CAGCCgttaaaggaaaaatcgtagacaagagaactttaacagaggttagtcaaatagaaagaagaagaaaaaaagttcacgaacctggtcccactcaaac
>chr13:44176198-44176398
TCACCGAGTGCCCAGGGTGCTCATGCCTGTGGTTTTAAACTCATCTGATGAGCTGAGTCAGAATCCTGTTATCCACGAGTCAGTCACCTAAAGCCTTTCT
>chr13:44249102-44249302
TCTACTCATTAAAAACCTTCCtgaagactaacatttatatagaaactgacacaaaattttaaagacataattctgtgaattgcacaaactggacacacct
>chr13:44659782-44659982
GATTTGGGCAGAGTTATGTGATTTCTATGTTTAGACAGAGTGGATTAGGTTGTCCAGCATGTATTTCACATGGCCAAGTCGAAACTGCTGCTGTCAGCAC
>chr13:44770488-44770688
AGTAGGGAGAGAGTAATGAGTTGCTAACCCTTTTTCCATGATGTTGGGATTCATTAACCCCAAGGACTTTGGTTTTGCTCGTTTTTTTCTTTAAGTTTTA
>chr13:44781244-44781444
AGGTGAGTCAAGATGTGGTCATAAGCTGGCATAGTTGCTACAGCTGCTTTTGATTCTTGTCTGTCCTTTCTGCTTCACTCTGCATGTCCTGAACTAGTTT
>chr13:45649328-45649528
GAACCCCTGAGGTTACCAGCTGGAACACAGTAGATGCCACCTTGGATTATGAGGTCCCTCCAACTCAAGCTGCCCTGGTCTTTCTGTTTGAGGGTTTTCT
>chr13:45744849-45745049
AAATAACCACTCTGCATGTGTAATCTCTCTCCCAGTGGAGGCTGTAGAGACCCACGCGCGCTTGTGTGTGAGATGAAGGGATGATTCGACAAGTCATCTT
>chr13:45852266-45852466
GGATGACTTACCCCAAACCATTCCTGCTTCAAGCTCATCCGTGCAGGCTGAAGTCCACTCTGTTTTTCTCAGGGTCTACTGTAACCCTACTGTAGCTGTT
>chr13:45867482-45867682
GACTCACAGAAGCATAGTAAATAACCCTTTCCCCGTGAGCTGTCACAAACGTCCTTGTGAAGTTTTTACACATCTCCTTGGGAAATGAGACACACTGTCT
>chr13:45924685-45924885
AAGAGATGGAGGCTCAGGAAACCGCTTTCCCGTTCAAGTCGGGGCAAATATGTACAGATGAAAGCAGCCCCAAAGCAGCTCAATCTAGTTTGCATCAGAA
>chr13:45967660-45967860
TACCCCCAAATCTGATATTATGTTTGTATAAGACTCGGTCGAGCTCTGTAGTGAAGCAAAATTGAGGAAGGAGGCCCTGCTGAACCTTGCTCCTGATGTG
>chr13:46725310-46725510
CCAAGAGGCCATGGACACTTATCAAGCATTAGTATGAAACATGCCATGTCATGAAACTCCTTGATATATCCAAGATGATGACTCAGCAGTTGCTGCAAAA
>chr13:48997248-48997448
GAATTGtgctagctttctgtcactggaacaaagaaccttagaaaatacatttataagatggacagatttacttATATAAGTTCTCAAGCTCAGGCTTGGC
>chr13:49177910-49178110
CTAGAGGCATGACTTCTGGGAAGTAACAATCATTCTGGAAGTTCCTCAGAGTGGAATTTCCCTCTCCCATCCCTGACTCATCTTGGTAGCTTTCTAAGGA
>chr13:51187515-51187715
ttgagaaaatgtctctcagctggatcttatgaagggatttcctccatggaggctctttcctctctgaagactctaacttgtgtcaaattgacacagaaaa
>chr13:51776226-51776426
GTTAAAGCTGGCGATTCTGGTTTCAAGTCAGAGGTGGTATCCCGCCTTTGTAAGTACCAGTCAGTAATTCCAAGAACATCGGCTCTTGCTTTAGGACCTG
>chr13:51780946-51781146
ccaggctagttctagttacacagaaaaatccaacctccagaactgtaggtagtgaggtcAGCCCAAGCAACCTGGCAATGCTCACCTTGAATCTAGGTAC
>chr13:51848634-51848834
CAAGACAGGAGCATACTTGATAAGGCATCCGGGTGCAGGAGCTCCAGGCTTGCAATCCAATTCGATAACAGTGACTTCTGCCTCCAGTACCTCCCCTCCC
>chr13:52305546-52305746
ACTAAGCATTCAAGTACAGtgatgactaagcattcaaatatatgagtctaaagggaccatccttTTCTttttttaattcttctctcatactttgtattct
>chr13:52495709-52495909
atcctctagcaatacgatctttcttttgctttctctttgatgttcccctgagccgtggaaggaacagtcacttattcttaacactttgactcattatgag
>chr13:52809153-52809353
GTGCATCCCAGTAGATTCTGGGCTTTCCCCCAAGGCTGACAATCATCTGCGAGTAACTTGGGGCTGTGCCAGAGTCACCCTGAAGTCAACATCACTTCTA
>chrX:74244917-74245117
GCTAGACTGAGGCTGGGACTAGGGGTGAGTTTTCATACATCCACTGGCACACCTCTATGAGCATTTAAAAAAAAAAAAAAACTCAGCACTTAAAATCTGC
>chrX:94231916-94232116
CACTTGCTTATTCATTTCTCAGAATATATCACTGTTGTTAAGCGATGCCTGCTGCAAGTGAAAACAGGAATTACTGCAGCAGGTGTCAGTTTATTTAGAT
>chrX:98265739-98265939
CCATTCCTTACTTGTACTCAAGTTGTCTTTTCTGCCTCAAGTATTTCCCCATGTCTCTATTTCATTAAGTACTACCATTAGTCTAAGCCTGACTCAAAGC
>chrX:101369098-101369298
GGAAATACTTGTGACTCATAACTGCAGCAGTGAGTGCTCTCTTGTCAATACAGGAAGCCCAGTCCCGTTGCTGATGTTGTTTCTCTAGGAATGAGCCAAG
>chrX:102059845-102060045
ttctaggaacttagtcatttcatctaggttgtctttttggcttacaactgttcacagtatcattctttcggattctcttgcttcttaacagtcaattata
>chr4:106787478-106787678
GCTGAAAGGGTCGGTGGCAACAAGGTGGGCACCAGGAGGAGCCCCTGGGCCACGAATAAACCATCTTCAATAAATTGCTTTTGTTCAAGGCCAAACATCA
>chr4:108350049-108350249
ATCTCTTCAAGATTGTAGAGATTACCAGGGAGAAGCCTGGTGCAAGACAAATTCTGGGGATCAAACTGGAAACCACAGAGGAGAAATGTGTGATGTGAGG
>chrX:103299200-103299400
GTGGCACTTGTCAACCATGATTCGTACAACTTTTCTCACAGAATAGATCTTTCTCACAGAATAGAGCTATAGATCACAGCAGATGGTGCAATAGTTTACA
>chrX:103710835-103711035
GAAGGTTCGAGGCAGGATATGGTTTCCCCTCTCCCTTGTCTTGGTTGGATGGGTTGGAACCAAGACACCAGTGCAAGCCAAATCTAAGCTCTGCTGGAGG
>chrX:104039172-104039372
gctaataaccttaaatttctagtggattcttgccccatgttgggcaccacctgtcgtgggaaatattaaaaaaaataatccatgctattgctggtatgta
>chrX:113169716-113169916
ttttttttcttttttttttAGGAAAAGAAACAGGATGAATGGCAAGAAGCAACTTGTGAGTACAACAAGCTTTTAGTGGGCCATGGCTTTTTCTTTACTA
>chrX:113178660-113178860
TGCAAAATACGTTGACAATAATGAAAAATAAGCCATGAACACCAATACTGAAAGATGAATCATTCTCAGAACCACATGTGATTGCAAATCGTGGAATGAA
>chr4:108371356-108371556
CTTAGAGCAGGTTCTTCCCTGCTTGGAGATGAGTCAAAACTAGCTCATCCATCAGTGACACCTGTGACTAACACTGTGATTCACAGGTGTCACTACAAGT
>chr4:109116902-109117102
TCTCAAAACTAAAATCCCTTTCTTAATGATGTAAGCTTGCCCTGGAGTACATTAAAACAATCGAGCTTCTATTTAAGTAAACTTGTAGAGATGCACAAAA
>chr4:109134948-109135148
CTAAGGAGGAGTTGTGTACTGGATGATGAACTTAAGATCTGTCAGCATGTGTGCCAAGGGTAGTTGGCAAGAATTTGAAATAGAACCTACAAATCTTTTT
>chr4:109658964-109659164
GAAATTGGATAGCTTTTATTTCCTAGAGGGGACCACATAACTCATTTCTAAAATACTCAGATTAGCAAAGCTACTTCCTGCGAGGAGTCAGGGTAATGTG
>chr4:116468674-116468874
aagaccaaagagactatgactaagctgcttatattagtcagggttctctagagtcacagaacttacagaatgaatctacatatataaagggaatttattg
>chrX:129454379-129454579
aaaaaatgaAATTGACTGAGGTATGACTTAAATTAGTCATAGTTTTAGTCATATCTAAATGTCCTTTGACAGATAACTTTCCATAATAACACAGTTTCCA
>chrX:134804245-134804445
AGCAGCACAAGTCAAACCACAGGACTACAGGACTACGGGACTATTTGGTATTCAGAAAATGGTTCAGCTTAAAGCTGGTGACTATCACAGATAACATCAC
>chrX:142391212-142391412
CACAACAAACTACCAAGAATAAGTTGCCAGAAGAAATTCTATTCTTCCAGTTCCATGACCGGCTGCTTTTTTGCTTCCTGTTACGGCTGTTTTACTAGCT
>chr4:116676162-116676362
atgagtcatctcTAAACTTCATTTTCTTTTCAGTGGTTGGTGTTACTTACAACCACGGTGGCCTTGGCTTCCTCAGACCATAGTCTATTGGGGAAAGAGA
>chr4:116678004-116678204
GCTCACAGCTGAAGCTCTCCTTTCCCAACATATGCTTTCTCAGTCCTTTGTGACATTTCCATCCCCAGTCACATCTGTCAAATGGCAAAGCCACTATGAC
>chr4:117005564-117005764
gcccaggctggccacaaacttgcagcagtactatatctgccaccaaaatgctaagGAACCCTTTCATGTGAAGGGTTTTCTGCCACTGCTTGCTCAGGGG
>chr4:119785104-119785304
gaggcattcccctcctttatcagttgagcatgggaaattccccagtgaggtcacagttgtgatctgagtaagaagggttgctgtaacatcagggagcggc
>chr4:120062438-120062638
GATGGGATGACGAAGCCGGTCTCCATGCTTCAGCTCATCCTAGGTCCTCCACAAGCCACACCCCCTCATGAATCAAAACCATCTCATGACCCCAGTCCCC
>chr4:120766578-120766778
ACTCAGTAGGAAAGAATGACTGGAAGAGGAGAGACAGCATTCTCAGTATAAGTCTCCTTGGTAGGTTGGACAACAGCAAATAAATAATCTCTTCCACCTG
>chr4:120995698-120995898
AGTCATGCTCCTGTGACCCAGAGGAGCCTGAGAGTGTAATTCCTACTCACAGACACCTAAGGTGTCTTCTGACTCTGTGACAGAACGCATCAGACAGAAG
>chrX:159849453-159849653
ctacagTACACTCatatatatatatataataaatcttaaaaaaaaaaCCTAAATGATTAaaggtagagagccctagaagatatatgacatcaacctctgg
>chrX:160604382-160604582
ATATTGTTCATGGAAACCTTAGCAGAACATGAGTCATGTTGGCAAAGTGAATCACACGGCCTCAGAGTTTCCATTTATACTTGCTGAATTGGGGGACTTT
>chrX:166171824-166172024
TCAGGATATAACAGACAATCTCAACAATTCCAGTAGCCCCCAAAGGCAGGAGATTATACCTGTTATTTTCTCTGGTGGAAGAAAAATGGGACCTCTAAAA
>chrX:166214554-166214754
TTTTTATACTAAGAAAGTGCTGGAATTTCGCACATCATATGCATGGCAGAGAGTGAAAACTAAGATTCTGAGTATGAAAGAGTCATTAGTGCCTTTAGAG
>chr4:124690777-124690977
aaatctctgtgaatcggaggccagcctggtctacacagagtattagaccaaccaaggctatactgtgaaacagtctcaaaaacaaaaACAAACAAACAAA
>chr4:124752744-124752944
AAATGCAGTGGAGCAGAGAACAGGCAATGTGGCAGCACAAAAGAGGTGGCTTCTGTCTTTTGCCCAGGAGCCAGAGCTGAGCTATTGGGAGCTTTTTGGG
>chr4:124928225-124928425
TCTGCAGGGGGATGAGTGAAATGAGTCATGGAACCTATTGCAATGTGAAAGAGGTGGACTAAGATGCTTTACCGGCTCCTGGTCTGCCCACGTGTTTCCA
>chrX:166287491-166287691
TGACCACTGCTGAGCACTCTGCAAGTTTGTAACTGCTTTCCAGGTCCGATGGGAGGCTGCTGTAGAAGGATCCATATACTTGTGGACCTTGGTGCCCCAT
>chrX:166509670-166509870
tgtgtACAATGTGTGTGCACATACAAAACCTTTTATAGTGACAGCAAGAGTCGGCCCTACCATGTGTTGCCTGAATGCATGCAGACGCCTGGGAATATGC
>chrX:166806023-166806223
GCAAGCAGCTTTCTGGCTCTTCATAGTAACTAGTCCAAAGTTGTATGCAAATGAAAGGAACACGCTTCTTTTAAAAAATATTTGCATGAAACCTTACTTT
>chrX:167101947-167102147
AGAAGCAAACACTGACCTTTTGCTGTCAGGAAGAAAGATACAGTCGGTTAAAAGCCATATGTGTGGTTCTGTCTGCTCTCTGATCCCCCTTCTAGTTTCA
>chrX:167136193-167136393
AATGCTGTGACTGTAGCAAGTAGGAAACCCTGATGGAAGTCTGTGGACTACTTAGGAAAGTCATCTGCATGAGTAATTATTGCTCATAATTAGCATGATG
>chrX:167179738-167179938
gcaactgagttatatatatccccagaccGTAGGTGACATATTGTCAATCATTCTAGGTTATCTTTTAAAAAACAAATCACTTGCAGTGTGCACACAAAAA
>chr4:126191106-126191306
TCATCTATGCAATTAATTTTTCATCAGTAGGGAAAGAGAATAACTACTGAGCTGGTAGTGACTCACCCCAGAGGCTCCTCTGTCCCTCAGAGAGTGATGG
>chr4:128728581-128728781
TACCAGTGTAATGTTCACCGCACTGTCCTGGCCTTTCTCAGCCATTTGGCCCTGGGGCATTACTGGATAATCCAATTATCATTCACCTGGGGTTTCTCTA
>chr4:128730522-128730722
CTCTTTGGAGTGGGGTAGCAAGGTGCTTTGAGCAGTGTGGTTGGGCCTTTGTGTTAGTGACGGAAACCTCTCACCAGTGATTTAGTGACTCAGCTGGCCT
>chr4:128969252-128969452
TGACTGTGACGATGCAGAGAGCTCTTAGACCCTTGGactcttcaaccccgccacagccttaaaagctgcccacactaccaggcactccaggttacaaggc
>chr4:129008564-129008764
cttgctatatcagactggtttcgaactcctaagatctgcctgtctctgccgcctgagtgcGCCTCTATGTCCAGCTTCATTATAACATTTTTTAAACAAG
>chr4:129032738-129032938
CATCCCACTATGAGAACACGGTAGGAGTTGGGGGTTTCCACTCAGATCCTAGCAAGTTGCTCCATCATTCTGTCTGACCACAACCACTTCCTCCTCTAAA
>chrX:170004241-170004441
TACACACTCACTCACATCATTCCCCTGCCTCAGAAACACACTCACATTCATCCCCCTGCCTCAGAAACTCACTCACAGTCATCCCCCTGCCTCCTAGTCA
>chrX:170675400-170675600
ATCATTGGTGCAGGAAGTGAGGCTTGGGGCACAGGAAGTGAATCTGGGAGGATAGCAAGTGACATCACTGGTGCAGGAAGTGACCCTGGAGGGACAGGAA
>chr4:129035738-129035938
aactctcctccccatgccctgaataaactctcttctatcctacaccatcgtgtggctggtccctcagggggaagggatgccttggcatgggcctgctgag
>chr4:129070955-129071155
cagtaccctcattggtgactcacagctgactgataacttcagtttcagcatgatccaatgcccactgtggtctcctcaggcaccagacacatgcttggtg
>chr4:129829988-129830188
GTTCCCTTCTTAAAGGAGGAAGTGCAGGAGTGAGAATAACCAAGGAGCAACTCTGAAACTCTTGAGAGTTGTTTTCTCTAACCAGTTAAAGAAGCTATCC
>chr4:130914474-130914674
actcttaaatacggtccctcacgttgtggtgaccccaccctccccaaccgtaacattattttcattgctacttcataaccataattttactactgttatg
>chr4:132409740-132409940
GCAGGTTGAGAGCTGCTGAGATAGAGGCAAGGAAACACAACAAACCCAAAAGCTCTACACATCATAAGTACTACTCAATTTAGTCACAATAAGagccggg
>chr4:133185236-133185436
AGTCCCCTTGTTCTCACGTTTCCTTTCCCTCAGTGGTATTTTGCTACCATAAAAGTACTTGGAAGACTCATTTCACCCATGGAGAGGCCTGCAAGATCTG
>chr4:133631956-133632156
caatagaaccctgtcgggggtgggtactattaaagtccccattctacaggtgagggcactgaggtttggaaacgtaaaatgactgcctgcaggccacaca
>chr4:133701918-133702118
TTCTTAAGCACATACTGATCAAGGGTAGCAAAGCACACTACTAGCAAACACTTCTAGAGAAACAGGTTAGCTGGAACTGTATACAATACTAGGATACTAG
>chr4:133707483-133707683
CAAAAAGAGCACAAAAGTTGGCTGAGGTCAATGCAGGAGTCATTTCATGCTTTTATTTTAGTGAATACACATGTAAGCAGAGAATGTGAGGGACTCAAGC
>chr4:133839280-133839480
CCACTTTCCCCTGACTCCTGGGTCAGTATCATAGCATCTCATCAGCAAGCTGGAGAAAGCAGAGCAGATGGTGGTGAGCCAGGGTCTTACAAGAACAACC
>chr4:134124385-134124585
CACAGCGAGGGTGTGTGCTGTCATGATGCACAAGATAGCGTGAGTCATGACTGGGGGTTTTTGAGGTGGCTGTGAAGAAAGCCTTGAGACTATGCCTTGA
>chr4:135118868-135119068
GAGCAGGTGTCCCCTCTACCACTACCCTGACACCCAGGGCCGGGCCAGGCCAGTTGACTGGTGGGAATAAAGTAGCCTTCTCCCTACACCACCGTGCTGG
>chr4:135236800-135237000
AAAACCGAATAGGAAAACGCCACGTAGTTTAGACAGAGTAAGGGTGTGTGTGTCTGGTGTATGGTCTATTTTTAGGAGTTAGACTCAGAAACTTCCCTTT
>chr4:135242310-135242510
tacaagatgggggggggggcataaggggggattgtaggaactttatgtcactgtgggtatgccactgacaagattatgggacctcaataacttcctcttc
>chr4:135248226-135248426
TAAGAACAGAAGGATGAGTGACAAGGAACAAGAAAAGGAACACTCTTTGAATAGAGCAGTGCAGCCAGGGTGCTGTCCACCTACAGTTAGCTCTTTCCCA
>chr4:136174720-136174920
AGCCGAGTGAAGACATTGCCCAACTCACAAGGCCAAGAAGTGGGGAGGGTGGGGGGGGGTGTCATCCTTGCATCAGACTCCCTAAAAGCCTGCCAGGCCC
>chr4:136592447-136592647
AAATTAAAAGGCCTGATCCTTTTAACTTCAGAATGTTTTGATGTAAGTTTACCAAGAAAAAGTTTTTACTAATAATGAGTATGTGTATATAAAAACAAAA
>chr4:137609772-137609972
GTGGTTTGAGGACAGGAAGCTCtgtgtgtgtgtgtgtgtgtgtgtgtgtgtgtgtgtgtgtgtgATAGTGCTTGAGCACATGACGAGTGACAGAAAACAG
>chr4:139200214-139200414
GGCTTGCTCATGTTGTCCTATTGCTCAGGGTTTCTCTGCTGGTGGCTTGGACCTTACTGGGCTTTCTCTGGTTTTATATATTCACTTTCCTTCTCTGTTG
>chr4:140867516-140867716
CTCAGTTCTAGTCAGCACCTACAAAGACTTGGGCCTAGTCAGCATCCACAAGGACTCAGGGCCAGTCAGCACCCACAGAGGCTCAGGACTAGCTAGCATC
>chr4:140945282-140945482
ATAGACACAATGTATCAGTCACTGTGTCTTACCACTTCCTGCCACATGGTAGCTTAGTATCCTGACACTCATAGTCACTGGGTAATGCTTATGCTATTGT
>chr4:141928826-141929026
catggtgtctcttcacagcactaacacagtgactaagacaGAGGACAAATGAGCTGCACGGGGAAGCCAAGGTGAGTCACCATCAAGACCAGTGACTCAG
>chr4:143214415-143214615
ctcttcaaggccaacatcatcacactctcttcatctttacatcactttctcctctgtaggtagtgaaatttccctctgttctttcataatctatacagtt
>chr4:143289388-143289588
GTCCCATCCCTAGGCTCACCGTTCAGACCCTCTCAGCACACTGGCCCCTACATGCCCACAAGATGTATCTTCTATCACCTCATAGTCTAACACAGAGATG
>chr4:145177528-145177728
AGTTCACACACTAGGCAGTGGGGACCccacctctctcattttgcagatgaaaaaactatgaccagagaggttagacgatttgcccTGAAACCAGTCATTC
>chr13:52841716-52841916
tctcatactctcacattcactcactctcacagtcacctactctcacactcactcatattcaaacattcactctcactctcatactcacccactcTTATAC
>chr13:52861660-52861860
GTCAGCCTTCTTCCTTTTGACTGCATTGTGTAAAAAACACTTATCTAGTGGGACTCAGCGTGGCTTAAGCCTTCCCGTTTTTAATCTTCATCTCTCCGTC
>chr13:52879194-52879394
CAGTATTTTCTACTTTGAGGGACAGGCCCCTGCTCTGCTCCTGGGCTGCGAAAGAAGTTCTGTGGCGACTCTGTAGCTTGTTCCTTCACAGCTATAGCCA
>chr13:52892264-52892464
GAGAAGAAAAGGCACGGTGGGTGATGGACCTCAGAGCCCATAGCACACCCAGGCCCGGCGAGGCTGGAGTCAGCACTGTACTGGACGTGTTGTGCCTACT
>chr13:52976789-52976989
GCCTTGCTCAACTCTGTGCTCAGCCTTTCACAAAGGGTTTTAATTTGCAGGCTGTTGCATCATGGTGATGTTATAATTGCCAAGATAAGCCCTCAACACA
>chr13:53010817-53011017
TCTtgtgtgtgcatgtgcatgtgtgtctgttgtatgtgtgcatgtctgtgtgtcaatgtatgtgtgtgtgcatgtcagtgtatgtgtgcatgtcatgtat
>chr13:54209298-54209498
CATTTCTGTCTTCCATGGTTCTCTCACTTCTCCTGAAGAGAACTTGGCACAACTGCAATTAAATTAAGTAAAAACTACCCCCCCACACACACCCCAAAGG
>chr13:60936843-60937043
AGATTCTGCATCTGTAGATAGAGCATCAAGCAGTGTGTACCTGTCGGTGTCTGTCTTGCTTAAAATACAGCCTAAGACTGACAGAAGCACCTTGAGAGGA
>chr13:62949999-62950199
AGTTGTGGGAGAGTTATTCTTGTTTTAGCTCAAACTCACTGTCTTATTCATTCTCCTCTCACCCTTATACACTCCAGGAAAACCCCTTCAGATGCAACCA
>chr13:63343244-63343444
AACTGCTATTGGGGTTTACAAAAGATGCCAAAGGCATTCTGCTTTAATCACTGTCCAAAAATAAAGGCGGGACACAGAGACACCCCTGCAGAAGATTCAT
>chr13:63566416-63566616
TCCCAGGCTTGGGGGTGGGGGGGCGCTCGCTCAGCGCCAACCCTCTCGCATGCAATACTTCCATTAAGGAATGCTCCCCCCTCCTTTCTTTCTTATTTCT
>chr13:63792339-63792539
tgattctcacagtgaggctgaaggaagttcctgtgtgcttcaacagaaagcctaaaatgagtcagagcactcataaggcctgtctcaagagagatcattt
>chr13:67547794-67547994
TAGAAAAAGAAATATACGGTAAAATTTAAACACTCATGACCCAGGAATTCTTAGTTTTTGTAACTGAAATGAGTAGAGGGAACTTCAAGGGTCAGAAAAG
>chr13:73305886-73306086
GTGAAGACTGTTGCGTCATCCTCTTCAGTCTGTCAGCTGAGCTGCAGCCTTCCCAGGCACAAGCACTGATCAGTGGTCCCCATACACAGCTCCAGAAGAT
>chr13:73374078-73374278
GTTCTCAGCACCAGTGATGGATTGCCACATGATAAGCAGCCAGTTCTCACCCAGCTCTGCTCTTCTCTGAATCCTAGTATGGTAACACACAGTTGCTGTT
>chr13:73835286-73835486
atgcatacatacatacatGTGTTTGTTCAGAGACAATAATCATAAGCCATGCTGACTACTTCTCTTGTTTTCACTCTTGGCACACTGAAGTTTCTTTGGT
>chr13:74770655-74770855
CACTTGCCGCCAGCcctgaaaccggaaacctgaaacctgaaacctgCCGCGGCGCCCGGCCTGAGATTCCCTGACGCTCCCTACTGGTGCTTCTTAGTGG
>chr13:74821997-74822197
ccagtatcccaaacaaCaatattttttaataattttaaataaaataaGTAAAAACTTATACATGTAATATGAAATGATTTGCAAGAAGAATACAGACTAC
>chr13:74913844-74914044
gcacgtaggccagaagggagaggctgagtaagcccctactacctcattccctaaagaccaatcagtttaaagggcacactgttctgctagtcatattgtg
>chr13:80925722-80925922
CAGAGGCTGAAGCAGTGGGGGTGGTCGAGGAAGTCTGGTTTTGACTCTGAATACAATGCAATGTTTCTGAGGGACCTGCAGAAGGAGAATCAGATGATGT
>chr13:81684906-81685106
aattttttatttgggtgtgtatgggtgtggtgtgtgtgccagaatgggctattagattcttcagactgagagttacagacgtgtatgagtcacctgatgt
>chr13:85487719-85487919
taagcttaccctttcttgttctttcttgtttcaggacagctcagctgttctggctcaaacgcctctccatgctaacttgagtcaatctggtctctcggtt
>chr13:87855935-87856135
ATACTAACATTTGAAAAAATCTTAAGAATTCATATTTTATCTACATAATAttacatgtaatacatatgtacatatatatgtctttaatgaaattattgta
>chr13:89324278-89324478
ATTTGAAACCACAATTTCTATAGAAAGATGGTGTAGTCACACCAGCAAATGGTTAGCACATCTCACTGTTAAGCATGGCATATGGTGATTGCCTCTGATA
>chr13:89453908-89454108
TGGAAATAAAATTTTCAAGCCAAAATAATGACTCACTGAGGTGCCATTTCTAGAAACCTAGTCATTTCTACCTAGAAGACTGGTTGATTTCAGGAAGTAG
>chr13:90981320-90981520
TATCTCCCACAGAGTCAGCAAAGTGAATTCAATAGGGGAGTGAATAGTAAGAGTCAGGAGCTTGGTGTACCTTTGGGCTTTGTGGTCATCACACTGACGA
>chr13:91202921-91203121
CCACTTCAAAGGATGCAAGAAGTCTCTGTTCCTCATAAGGCCCACCAGTCATATGGTTTCTAGTCAATGATGGCTGACTAGAAACCAGTCAAACATACCT
>chr13:91246815-91247015
AGATGACGGCACCCAGCCACTCTACTCCCAATCATACAGACTAATGCAGTGCGATTGCTCGCCACTGATGACATACACGCCAAAGAAATGACTCATTTAC
>chr13:91486292-91486492
ttagttttatttatgtgtatgtatgtgtgtgtatgcatcagattctccagagtggtagtcataggcagttgtgagtgtgggtgctgaaaactaaacatgg
>chr13:91935924-91936124
ATCATTATATAACACACATTTGTTTGACAAAATAATTTCTGGGTATCCTGACTGTGCCCAGAACTTACACTGCTTTCACTGGGTCACCATTGGCATAACA
>chr13:93771214-93771414
ATGAAACTTCACCATTTCATTTTAGATTCTGGGCAGACAGAATGAATGTGTTTGGCCCACTGATGATGGGAAGGAAGTGGCTTCATGGGTACACACTGCA
>chr13:94806326-94806526
tgggctagcttgaaaactcactgtgtagcccagactgggctcagaatctcagttacccccttatctgagcttctcctgtgctgagatgagaggtctgagt
>chr13:95427654-95427854
ctctatatgatgccaccactacaatgttagttaggcctcactatgactcactattctggaacccagaattcagagctggaaccctgaagccatgagtcag
>chr13:95507351-95507551
GGCTGATGCCCAGGTAGGAGTCCTGACTTAGTCGTCTGCAGTTAATGTGTGGTGATGTATGAGCCGATCAGGCTGCTGCCTGCCGGGTGATGATGCTCTG
>chr13:95567272-95567472
GAGAGATAAATTCACTGAGCTACATTCTAGCCGCCCCCGCTCCCCTTGTCCTTTTTTAACAGTTTCTGTTTTACTTTTGATATGACCGGAAACTCAGTAC
>chr13:96510669-96510869
CGGTTTCTTCTGTGAACTTCTCTCTTGTACTCGATGCAAGCGTGCAGCTGCCCAGAGGAAGCCTCACAGTGTGACTCATCTCTTCCATCTTCCTTTACTC
>chr13:96533966-96534166
AACCACAGCTCTCTCAGAAGGGTCACTTCATAAAAATCAGCACAGAAGGAAGTCTAAGGCAGGTGATAAAGTCACCTGAAAGATTAAAGCAAACTGCTAA
>chr13:96680992-96681192
TTTATTTTAGAACTTGTCTAATTTCATTCTTTATTATAATTTCTCTGTTCCCTTTGGAATCTATTCTTATGTGTGGGGTGTGTACCCAATTTTATTTTTT
>chr13:97680511-97680711
CTGTGGTAGAAAAGTTGCCACATGCTCCTTCTTCTTGCCTTGTAGTTTAAAGGTATATGAAAATGGCTTGGAGGAAGAGTAATAATGTCTGTACGCTGAC
>chr13:98810409-98810609
GAACACCATTCATATGTTGTCTGGTTAGACTTAAACTTCAACGTTTCCTGTTACCTCACCTTGACCAGTTTTTGTTTTGTTTTGTTTTTGAACAAAATGT
>chr13:98832546-98832746
ATTTGCACCACTTCTTACTCAAATCGGCCCCCTCAGCTTTTTGCTCAGTTCCCACTAACACCTCAGACCACTAGGCCAAGAATGGGACTACTTCCtgttt
>chr13:99410749-99410949
CGCTGATGTAAGAACTGATAACACTCAAGAAAGTGAGGGGGGAAGCAGTTCCTTTTCTTATTCATAAAGAAAATAGATTGTATGTTTGACACTTTTCAAA
>chr13:99648070-99648270
caatgactcattgcaatgaacatttgcaagtgaagatgttgtgacagaggggtatactgtgggacacactgtgacacactacagcttccactttgagaag
>chr13:101569156-101569356
TAGTGATGGGGGCTCACCTACCGTGTAGAAGGCCATGAGTTTGGCCTTTGGTGATTGAAACCAAAACTACTACAGATACTAAAAGCTAATCCTTCATCTT
>chr13:101616572-101616772
tttgattatcatcttttgtagttGGATAGCTTTATATGTTCTAGTTCCCTAGCAACACTCTCCATCCTTTCACCCATGCTTTTAAATGGTTTTAAACACA
>chr13:101658317-101658517
ATGAATTTGGTCAGGAGAACCAACCTGTCAAGGTCAGAGATGAAGCAGCATGGGGTCTGTGGAGAGTATGGCATTGAGGACAGATACAGTCCTGGGAAGG
>chr13:101760960-101761160
GTGGGGACTTGATCCTGGGGTGACAAGACTCAGGGAGACCTTGGCTGGGCCGAGGGGGCAAGCCTTCCTCTCTGCCTGCAATCCTGCACACCCTGCACAC
>chr13:102895754-102895954
TTTTTTTTTGAGAAAAGCAACATTGTTTTCTCAGCTTAAAAAATCCTTGATTTCTAAGGCTAATTTACCCAACTGACATGTATTGAGAAGTAAGGCTACA
>chr13:104041124-104041324
CAACTGTTGGAATGAGTCAGCACAACATGCCTAAGACAGTGACAGCCCTCCGGAGAAGAGACCTTGGCTGACTCATGGGGCCAACTGCTGATTTAATAGC
>chr13:52976150-52976350
AACTTCAAAAACAAGCCCAAACTCTAATTAAAGCCATACGAGAAACAAAAGCCCCCCACCCCTCCCCCACCACAACCCGTTTCTAACTACAGGAAAATTA
>chr13:52998842-52999042
ACGGTGTCTATGTAAAGGACACCTAACACTGTACTCTGAGCCTCAGCAATTTTCAAAGGCACCTGACTCATGCCCTACTATGGTTTAGTCCCAGAAACAC
>chr13:54572739-54572939
CGAGTCAGACCATGAACAAAAGTTAGAGTCAGGTCTTACTGAGGCCGATCTCTAACTGCCTTActttctctttctcctccttcagtttccggggagggat
>chr13:55199499-55199699
CACATTCCTGCCAAACATTTTAACCCAATCAGCCCCAAGCCCCCCTCCTCGTCCACTTTTCAGAAAGAGTAGGAGACAAGAGAGAAGTCAGATGGCACTT
>chr13:56477014-56477214
GGAGATGACCCAGAGCCAGAGGGAGCATATGTGAGCCCCAGGCTGGAGTAAAGCTGTCTTGTACACTCAGCTCCTCAATCCCTTAGCGACACCCTGAAAC
>chr13:56712032-56712232
agATTTTTTTTTAATGATTCATTTAACTTTCATCATATTTATATACTCATACATGTACTCAAGAAGATAAATCAAGAAACCCATCCTCTTAGACTGATAT
>chr13:62876466-62876666
ACCAAACAAGGGGCCCAGTTGACTCATTTGTCAGCATCAACCACCATCGCTGTCACTCTCTTCTAGACTGTAAAACAGTCCTGCCCTCTAGCCCTTCCAC
>chr13:63180670-63180870
AGAACATGCTTGCTCCCTGGGCCCCATTTCATATCATCTAGTCAGTATTTTGGTCAGTAGTTTTGATCCAGAAATGACTAACAGAAACTGTGCAAGTATT
>chr13:63205966-63206166
TTCTATAGTAATGATCAAAACAGCAAAACTATCATAGATGCTCACTTTGCTCTGAAAACACATGGTCCACTTTTTCCCGGGGTGGGGGGTGGAGCAAGAA
>chr13:63324924-63325124
CCTCCTCTATCCCCCTCTTCCTGTCACAGGCCATGTCTACAGACTGTCTCACCAGAGGGAAAAGGCTCCTTTATGCTGCAGAGCTGAGTCATTCCCTCCA
>chr13:63558006-63558206
CCTTCCTAACGGCCCAGACAGAAGACCTTTTCAGATCTGACTCACTTGGGAGGAAATGAACTTGAGCAGTTTAGGAGTGAGTGGGTAGAAGCAAGGGGGC
>chr13:63813692-63813892
agtaactggcatcctagtgttggaggtttacaacatcagcatccacacaagaggatgacaggcaaccgacaagaacaaaagctaccctaagggcaggatg
>chr13:67059470-67059670
TTTACATGAGTAGAAGTCCCTAGTAGAGTAAGGGAAGTTATCAGGCTATTGGTTGTGTTACCCACTATGCCACAGATGGAACGAGTTATATTTCCCATCT
>chr13:73702886-73703086
AATGCCTGTCATTTCCTGAGAAAATGGCGGAAATGACTCTCACTGCAAGACTGGTGCCCAGACTGAGTGGATGGGTGGGGCTGCGATTCAGGACTGGGGT
>chr13:74462973-74463173
AACAGCATTACTCAAAGCAGGACGGAAAGGACTATTCACTCCTGCATTCCAAAACGAACGTGCAGCAAGCCACCCGGAAGAACCCTCCTCATTGTCTGAC
>chr13:74769914-74770114
GATGTTATCTTGCCACGGTCTCAGGTTGTCTTCAGGGAAACATAGCTAAAACATGTTACAACACTTGCCCCACCACACCCAGGATGTGTCAGGTACACAG
>chr13:74933142-74933342
ctcatacctgggtcgtgttattcagacagaacttgtttctcctcagcccattcagctcaaggttgatcatctagagactaaatgactttcaaaaacttct
>chr13:75739190-75739390
AGGGCACTATGGCGAGTGAGGCCCAGTTCAGTTGCTGTAGTAGCAGAGAACTCTGGATGCCTATAACTGGATGCCTATAAATGCACTTCAATTCCCTCTC
>chr13:75784300-75784500
TACAGAGTTTCTTCAGCATTCGTGTTGCGGGCTCTATTTTTGTTTGAGGTTGGTGTTTGTAAGTACATGTGAAGTATTGCTGACTTCTAAAGGAAGGAGG
>chr13:76128816-76129016
TGTCTCATAGAAGAGGTTTTGTGAAAGCATGCTGTGGGGTTTTCTAGGTAAAAATTCAAATCCTGAAAGTATAAAAGTATCTGTTTTGGAAATCTACGTT
>chr13:78026603-78026803
TGAACACTTTGTCTACATGATATTTTCTTGTCTTGTTTTGTTTTCTGGTGTGTATGTGAGATGCCTCTGTGGAGTCAAAAGTAGAACCCTGCAAAACGAC
>chr13:80864368-80864568
AGTTGGCCACACAGGAAAGCAATTCTACTTAAGCAATAAATGAGTGGCTATGTGGACTCTGGGAAAAAGCATTACTAGTATTACAGAACAAAAGTTATTG
>chr13:80940876-80941076
GGGAACAGGGAAAAAAGGTAGGGGATAAAGAAAGATCCTTTTTGCGGCTCACAGCTGtgattcagttctgactcaagaggaagtgtgccacctactgact
>chr13:85418764-85418964
AGCCTTAATTGATAAAAATAAAGAAAATGTTGTGCAAGGCTTAATCATCAGTATATGATTCATCTGGAAGCCAGGGATGAGCAATTGTGACAAGAGCTGC
>chr13:91681304-91681504
TGCAACATATTTGACCCTTAATTTCCTTTCAGCTTTTTGTAGTTAAATGATTCTGACCCTCTAGCTCTGTGATCTTACTTATTATCTGGGTCTTACTTTA
>chr13:93243130-93243330
ACgttcagtgcctgctctgtccctatttatggatagccatgtgataccagacaaactaggtttctttctgagtttcagtttcatgttcaaaagtgtgggt
>chr13:94154444-94154644
ctggcCTAACTTTTGTAACGTCTTAAATCAAATTGTTCAGTGAGCTAGTATTGAAATGAATGACTAGAGGTTTTGGAAGCGCTGCTACATTCACGAGGCT
>chr13:95978586-95978786
GttacagtggtggagattagacccagggacttgcaatgttagacaagtgctctgcgactgggcttcatgactagcccTCTGAGTTTTTCATAAACGACTG
>chr13:96011280-96011480
CTACCACAGGGCAGGACAGCAGATGGGAGGAACATCCCCTCCGTGAAGTGCTCTGTTTGTGAGTCACAGTAGGAAAGGCACAAGACGTCCTCCAGACTCT
>chr13:96487408-96487608
AAGACTCGGTAACTTCAGGCAGCAGCGAAACTCTCCCTTAACCAGGTAATGACGTGAGAGGAGAGGCTGGTaaggccacctcacctctgtgctattcttg
>chr13:97903635-97903835
TAATACTGGAATTTCTAACACACGCTGAAGACATTTGGCCCTCCACTGTATCACCATAATTAGTATCATTTTGAGCCAACTTGATAATTAGCTATTTTCA
>chr13:98814046-98814246
gaccgagacaaggggcaaactgggaatgactcctaaccggtaagggattttttctgaggttatgaaattgttctaaaattgactgtggtgatgtttgcaa
>chr13:98971081-98971281
agggcccaattccttagaagccttgactcactccccaaagtggctcactcaccctgactcacaagttggtgctggttgttagaggatgtccgttctttac
>chr13:99939406-99939606
aacccgtttaactcacggacaagctgcaacacgggcaccggTGCAGAAAGATGACTCAGAACAATCCCGGGGAAGTGACGTTTCTGCTGCTGTTAGGGCC
>chr13:101680314-101680514
CTGGTATGTGGGGACTAAGTGGCCCTGTTTATAGTCTGAGGTCACCTCATTTTACCATGAGTTTAAATAAGCCAGTGTACAAGAGACAAAACCAGAAGCC
>chr13:103886664-103886864
CTGTGCAGACATTTTCAGGTCTTCTCAACCGTTCATCAGAGATCAACCACATTTAACTTTCTTATGATTCTCCTACATGAAAAGTCCCATCTACTCCAAG
>chr13:103955734-103955934
agcacctccagggccaagcctttaatactgggctttctgagtgtacttgttcaaaccacagTGCCTTCTCATAAAGAAACTAAAACAAACGTCTGTAAAA
>chr13:103978126-103978326
CATTCTTCAGGTATCTCAAGGGTCTGAGCCCTGATTTCTCAGcctcttgctcttcctcgctcccttcttttcttttcctcacactcctcctcctcctact
>chr13:104318171-104318371
aatgcaaatcaaaatgacccagagattccacctctgatcagtcagaatgactaagatcaaaaactcagatgacagcagatgctggtgaggatgtggagaa
>chr13:105266763-105266963
GAGATGCGACATGGTAGAGGGAAacacatacacacacacacacacacacacacacacacacacacacGGAAGCTAATTTCACACTGAGCTGTAGGAAGAT
>chr13:107094488-107094688
TCTTTGTTTTTCACCGCGTACTGTGTATGGTTCTAGCTGGGAGTCCTTTTAAGCTGTACACAGTGATAACAGGATCTAGTGTGCATCCTGTGGAACAGTT
>chr13:107134259-107134459
CAAAATTCTGCTGTTCATCTAGGAGTCAGACTTCTGTAACTACATTCTAATGTGTGGGTAAGAGTTTTCAGTATCAGCTGTCCCTGGGACACTGTCATGT
>chr13:107571804-107572004
TCATGCTTTTTTTTTCCAGTTGTGTATTCAACCAAAGAAAATGAATAAGAAAAATAATTATGATACTAAAGGAAAAAATAAGTAAATTCAAACCCACCAT
>chr5:107677517-107677717
TGCATGCTGCTCATATCCAGACCATGAGGTGTTTTTAAAAAAAATTTTTTTGAATATTCCCATTCCTGTGATATTTTCAAATTTAAAAATCCTGCTAGAa
>chr5:107952864-107953064
CCCAACAGGCACTCTCTTCTTAAGTTCATCTTCATTTGTCCTTCACTCAGTTAAAGTTTGTTTGTTTGTTCGAGGTTATGCTTAGCACAGCATAGATGGA
>chr5:114666840-114667040
GTGGTTGAACAAGAAGTGACTGTGCTGAGGTTTAGCTAATTAAACTGGGGCTAGGTTGTCCCTTGAGGAGCTCCAGCCAGGTGTCAGAATCACAATAAAT
>chr5:115488982-115489182
CTTAAGATAGTTAACACTACCTTTGATGCTATTCTAGACTTTATATGCGTATTTTCTTGTGTCTAAAGTCATAAACAAGAAAGCCTCGTTGGAAAAAGTG
>chr5:117359624-117359824
CTAAAGCTAAAGGACAGCGACTTAGTCACCCTGCTGAGTTAGCAATGTCACCAAGAAGGTGACATGGACACAGAGCGCTGATTATTATGATGGAGCAGCC
>chr5:117363410-117363610
GAGTAACCACCCTGGAATGTAGCCTGTGGCTACCGTTACTGCCCTCCTCTCTCCCTCGGTCTTGGGCAGACAGCAGCTTCCCCAGTCTGGCGGTCACCTG
>chr5:118459116-118459316
TAACTTTCCCACGTCAGTGAGTCATTTGGCTCGCGTTGCAGCCTCGGAACTGAGAGAGAACGGGAGAGACCACAGGGCAGGGAGGGGCTGGACtgactga
>chr5:118577362-118577562
GTTGTGATTCATGGTGAGTGAGGTGGTCTGGAAACCACCAGTACACCACTGACAGTATGTCAGTTTGTACAATAAAGACCATTGCTCAGGTCCTGCTGTC
>chr5:121107019-121107219
catctgtcaaaaggagaacaaagacctattccatcggcatcgatggttctgggaaagtccctacatgtgctaaccttgctctttggctctgtagttctac
>chr5:121341112-121341312
tacattacaagtcataacaggagcagcattacggttatgaagtagcaacaaaatgatttattggttgggatcacctcagcgtgaggagctgcattaaagg
>chr5:121469474-121469674
CTTTGATTTAAGATGACTGATGGCCTTCAAGCTCAGTCaacactggcattgaaaccaggagtccctatgtacatgttctagtctagctgctgctgtgtgt
>chr5:121838650-121838850
ATGGTGGCTGCAATCTGCCAGCCGCAAGCACTTTCCCTCTCGTAGCCGACTGCAGCTCTGCTGAGTTAAATGGAGACTTGTGGTTCTTCCTCTTTTTAAT
>chr5:125379054-125379254
agggcagcaaccaacagttctgcccagctatgatgcccatgaaccacagcgatgacttatcatggcaaagtaactgtatgagtATtgggtcaacctgctg
>chr5:127615922-127616122
ATGGTTACTGCATCACGAATAAATCCCACCTCAACTCTTCCTTACCACCCAGATCATAACTGTTTATACAGCTTTCCCCTATTCCAGTACTTCCACCACC
>chr5:129011286-129011486
actggccttgaatgtgtgatccttctgggtttacaggcttggataggagtgtgGGAACTCCGTCTTGTAAGGGTTGTGTTACATCCGCAGACAGAGATGT
>chr5:130024101-130024301
CGGAGTTGGGACACCTGCTCGGCTTGCAGGACGTGGGCAGCACTCAGCAAGCGCACCACAGACTTCGCGTTCCTTCTTGTTTGTTCCCTCTGTCCCACGT
>chr5:130089780-130089980
TGCTCCCCGCCTCTGCCTTTCACACGTTCACCCTGATCACTGTGAAGGGGTTTATCGTTGCTCTTGTTTAGTGGATTCGAGAACTATGACTCAGTGCTTT
>chr5:130112732-130112932
agagctcagcagttaagaatacttggtgctttttcagaagacctgtattcagttcctggtacccaaatgactggtaacaaccacttgaaactccagtttc
>chr5:132219300-132219500
TAATAGCTGATGTAGTTTTTAAAAGTTATAAATGGAAATTATTTTCTACTTCAAGTATACATTAAGATCCCAGTGAAGTTTGTTTTAGACTAACAGTTAA
>chr5:134282671-134282871
GTAACCTTCTCAGCTAAGGAGAATGCTTTTTGTTCATAATAGCTTCTAAGAGTACTAGTACATACCAGAATCTTCTGTGGGTTCAGTTTTCACTTTGATG
>chr5:135713452-135713652
AGGACAGATACCCCAGATTGAGGCTGGTTGGCTCAGTGCCTGAAGCTGTGACAGCAAACGGAAGCTGACAGGAAGCCACCTCAACTGGCCTGGGTTGCCG
>chr5:135911876-135912076
AGATGGCCATGTTCTCAGGAAGAGAGCAGGCATCCTCAAGCTGACCAGTGCTCTTACTTGAGTCATGGTCCCTCTGGGAAAGAATGAGTCACCCTTAAAA
>chr5:135913341-135913541
ccacccacagtgggctgagcctcacttcctgctccccacccccagcccctatcactcatagagagaaaacgccttgcccacagattgtgtcaagttgaca
>chr5:136143492-136143692
GGATCTGAGTCATCAGCCAGGCCTGACAAGCCCTGAAAAGGCCCTGTGTGAGGCAGCTTGGTTCCCTACTGACTCACTGAGCCTAGGGCCCAGCAGAGTG
>chr5:136458747-136458947
AGAGCTCACAGCTCAGTTCTTCTGCTTCCTCAAGTGCTAATAGTACCGATATTATCATTCATGGTCAGCATGCACTTCGGCAGATGCAGAAACATGGAGG
>chr5:137075533-137075733
GTTGGACATGGGGGACAGCTAGTCTTGCATACACAGGATGCAGCTTCCCGAAGGCTTCCTGGAGGAGGTGGAGAGTGTCTTACTCCCCAAGTCTTCTTCA
>chr5:140508048-140508248
GGTTACTCATAAGACTGAAATAAATCAGGTGGGAAAACACCACGCACGCACGcacgcacacatccatatacacacatacacattcacatgcacacacaca
>chr5:140994478-140994678
GTAGGTGGGGTTCCTCCCAGGTCTATCCTGTGCCACCCACACACCCATTCAGTCTGTGGCCTagagttgagtcactttgaaagggaccgtctagctcata
>chr5:141062090-141062290
AGCCTAGATGCCCAGGCTCAACCCAAGTGCCAGGGAAGAAGGAGGTCATATCTGAGGGTAGGCTTTTCTACCTGATGCAGCCAGACAGGATGCCTGGGGC
>chr5:142407482-142407682
gcaagccctgaactcaccatatgactcagttaggctgacttcaaactcctgatcctcctgccccaacctcccagtactgcggtgacaggcaggtggcacc
>chr5:145205087-145205287
TTTCTTTAGTCTAGATGACGTCGTTGCCACCTCTCTTAGCTAATAATAATTCCAGACATTCCAGTAAGGTTGTTCACTACAAAAAGTGCCCTTTAGAAGA
>chr5:147063204-147063404
GAGACAAATTTCTTCCTGGGTCTACTCAGAATCACGGAAGCATCTGGAATTAATGCCTTTCTCAGAATCACTCAACGCACGGCTCTAACCACATCGACAC
>chr5:148630413-148630613
TCCCTGTACCCTTGGCTGTCTTTCTGAGACTCCTCCCTCTCCTCCCTCTATCTCACACCATCACTGTCTTAGCAGAATCCTGAATTCACTCTTTGAGAGC
>chr5:148895256-148895456
CCCTATCACAGAGTTACTCAGCATGGCCCCAAGCAAGTGCAGTCATAACATCCAGCCCCAACCCCCACCCCAGCTCTCCCGCCTCCTTCTGCTCAGGACC
>chr5:149641836-149642036
TGTGCCTAAGCTCCCGGTTTGCTTCTCTCTGATTATATGACTCAGGAGGTCAGTGACGTGCTTTTCTTCTTTCCAGTGCTGTAGAGATGCTCAATAAACA
>chr5:149848614-149848814
AGACAGGCCAGGGTGATGATATATTTAGTTACAGCATGTGAAATGACTAGTTCTCTTCTGGGAAACATTAGTCAAGGTTTTAGAAGGTGGGTGGCTGTTT
>chr5:150759338-150759538
actctgcttctgactctgcttctgactctgctcctgactctgctcctgactctgcttctgactctgctcctgactctgcttctgactctgctcctgactg
>chr5:151251927-151252127
CCCGATGGAAATTCTGTTGGTGAACTACAGTCATGAAGTAGTAATGTTTTGCACTAAAATTTCTATTTGACTCATTCTTTTGAACTGTTTTACAATTCAG
>chr5:151376472-151376672
TAGTCTATTTCTTTGAATCATTTAGTGCTCTTGATATACTTTCAGTATTACGTGCTTACTAATTACATCCATCTTGGCATAAACACACCATTAAATTCTG
>chr6:3536281-3536481
aatgtgtaaagttatgggagccattcttactcataccaccacaGATGCACATGGTAAAGTTGTAAGTGAAGATGCtgtcaagtggtataggaagtgctgc
>chr6:8649402-8649602
tgggctggggaGGGGACGGATGACTCAGTGGTAGAGCTCTGGTTTAACATGTGTAAAGAAAAGGGTGTCATTTCATAGGGTAACCCAGGTCACCAGTATA
>chr6:15782496-15782696
ctggtatgtcataccacaccagccccatgcttcaaatcctccatggccttttgtggtacacatcaggcaaactcatgctttgccgctgtacctttttctt
>chr6:17065666-17065866
GAAGTGATGACTTTTGGGGGATGTGTATGTGTTTCACTTATGGCTTGAGTGCCAAAACACTGTCTCCTTCTTGCGGAGTTAATTCTCAAAAGAAAATGCC
>chr6:17639546-17639746
cagatttgtaatctaagtactgaggaaactgggactggaggatctctagttctgaggccaccttacagaaagtaacaaCAAAAAGAGATTagctgggtgt
>chr6:25055660-25055860
GATGTTTAGAAATCTCCAACAATGCTCTAAACATGAAGTCACCTTTAGCCTTGAGAACAAGCTTAGCAGGAAGATCAACCCATGTTGAGACTTTCCTTCT
>chr13:107793578-107793778
tgacacagatgacaacccagccaccgtctcctcctcccgatgagtacaacttgaaactgccttcctacagagaccagctactggtattaccaacctaact
>chr13:109844798-109844998
TTCTTTACGACTCTGTGTGTTTAGAATGGAGTTGGTAGGGGGAAGAGGGGACTTGTGCATCAGGGTACACATGGACTTAAAAAGCTTCTGTCTCTGCAGG
>chr13:110911956-110912156
TACCGCTGTCACAGTGACTGACCTCTAAGTCCTCATTACATGTTTTCTAAATGACGAATGAATGAGTCACGAAGTTCACACATTGAGTCATCAACAAAAT
>chr13:110929710-110929910
GAGACATTGGTGAAGCCACCCCAGACCTCACACTGTATGACTATTCCCATGAAGTGACTCACTAGCCTCAGAATGCATTGCTAACACTGAGGTCAGCTTC
>chr13:111458076-111458276
CTTGTCTCCTACCTAACATCCCAAAACAGTAGAATATATGTTTATTTGCTTGCAAAAAAAAGATACAATGCAAGACTTTTCAAAGTCTCCTGAAAAATTG
>chr13:111867562-111867762
AAGGATCTGTTATATATATacacacacacacacacacacacacacacacacacacacaTATATATATTCCAGTAGTTGTCTAGTATCATATAAGTATATA
>chr13:112308925-112309125
TAACTGTGTGGAAATAGAGAGGAATCTAAATTAGAAGAAGGCCCTGGAAAGTATCTCTTTAAGTGATTTTACTGTCCAGTCATAATAGCCCAAGGATGTC
>chr13:112419077-112419277
CCTTGTCTCAAGCTTCTCACTGTTTGAAATGTCATTTCCCATCAGCGAGAGAACATAGTTCTCTCAGCAATGTCCCAGTGATCATGGGAATGCCCAGCTC
>chr13:113013420-113013620
AGGAGTTCCTTTCTCTTTCTGATTTAAGTGACAACTTCCTTGATGAAGCACTGAGTAAAAGTGAAAGTGGTGATTCTGAAAATGAAAGACAGGGTGTTGG
>chr13:113183378-113183578
TGTCCTTGTTAGCTACTCTGATAGAAGATTGTGACACTCCTGGATTTTAGGAGAACCTGATAAACCAGCTGTCCTGGTGCTTCCAACACCACATGTTTGT
>chr13:113354932-113355132
TTTGTTCTTGGAAATGTGAAAAGTCCCTTTCTATTTCTCATATTTAAAAGGAGTTTCCCAGGGGAAGGCAATTTTCTGCTACACTGGAACTGGCTGGTGT
>chr13:117048518-117048718
ttgaaatggctccggagccagactcaaaactaagcagccaggaagtgcacccccaaacctagcgaggaaaccaccccaccaccagtgagaagcaagcagc
>chr13:117143792-117143992
GAATCATCACAATGCCAAATAGTGCAAACTACTGCTTGTGTTCCATATTTGTCAGATATGAGCTGCTCTGGAGTCCTTTTTATCCCTTCTAGGAGAGAAA
>chr14:7743830-7744030
AGAAAGTGATTTTCTGCCTTTATTTTCTTCTACATAGAGTTGTTTATGTTTTTCCACTTCTCTTCTGGTAGAATCCACTTGACTTTTTATCTCAGGGAGT
>chr14:8099695-8099895
TCACTCCAGAACTCGTCATTAAAACAAGTGTAAGGAATTTTAGGGCAAAAAATTGGCAGTTTTTATAATGATGAGTGAACAGAAAAGACAGTGACTCACA
>chr14:8122216-8122416
CAGGGAATCCCAGGTCAGGAGGTGGAGAGGGATGGATGGCTTTGCTGAATCAAAACACCACTGCTCTGTCTCTTACAGATCGTCAGAAGATACAGTGACT
>chr14:14607189-14607389
atgagtcagtgctcttaactgctgagtcatctctccagtccTTGATCGTGACTAAATCCTAAATATGGTAGCTTTCTTTCTTCAGACCTAACCTGTTTTC
>chr14:14706303-14706503
GAGGCTATATGCCATGGATTTGTAACAGTTAAGGGCGAGGCAGTATGCCTGTCACTTGTTCATGTAAACCTAGTCTTAGATTGGAGGACAGTTGTGTCTG
>chr14:16309822-16310022
GAAAGGCAGACCTGTATGTCACTTCCACGGCCCTTGGTGGTGGCTGAGCTGTGTCATGTTCTTTGAGAGCCTGTGGCATCACTGTCATCAGAAGCGTGTT
>chr14:18820726-18820926
gctcctgtgggtaaccccactaaaactcactggctcaccacgatgtacttagcggtatgttactttgagccatcatcagattcttatctggggtaagtaa
>chr14:18835382-18835582
CCATGCAGAACTGCTAGTATCATAAAAGCTGAGAGTGTGATCTCTGATCTGACACAAAGGTGCTCAACTGGAAATGACTGTATTACCAGCATTAAAATCA
>chr14:20046654-20046854
ACAGTCAGCCCAAAGTGGCAAGGACCTACAGCAGCAGCCTGGACAGCAGAGCCAGCAGCTCCTGCCCTGAGTGGCCAAGTCCAGTCCATGAAGCAACTGT
>chr14:20974012-20974212
tcactgcagaaagtacctgctgtgtaagcatgagggtgtgagtttggatccctagcacctgcagaaaaggttgggtatatcactatacccagtgatatgt
>chr14:25378979-25379179
GCCCTCTGAGTCATGTCTTGCACCAGGAGGGGAAAAACAGACCACATCAGGCCACAATATGTCACATGCCTCCAGCAGAGGCATGGGCCTGCACGGCACC
>chr14:25464775-25464975
TTTAGGGCCCCTGGAGTCTCCCTCCCCTCCCCCATGGCCACCACCCTTGCATCTGGTCATCTGGAGACGAATTGACTGCCACTTTTTGATACCCACTTTG
>chr14:25628395-25628595
GGCAGGGTCATTGTCCTGATCTTCTGAATCCACCCACACCCCTTGCCCCCTTCCTCCAATACAGTATAGCTCTTGGGCAGACCTCAAGGCATGGGAGTCA
>chr14:26773722-26773922
GTGAAAGCAGTGTTAGTGGCAGCTGGAAATCTAAAATTAAAATACCCCAATGAAAATGAGGACATACTGGTGAGTATTAATTACGTGTGTGTGTTGTGAA
>chr14:27341904-27342104
CATTTTGCTTATCTACATGAGCCACCAGCCTTCCACATAAACCAGTATTGAGGGCTCAACTACCATCTGGTTTCTTTTTAAATTGTGTCCTTTTTTTTTT
>chr14:31785544-31785744
TTTTCTATGTAATAtgtggcttgctacttgttgcctacttagctaaccaccactgacccttccttcttacagactacctttagttttgtttggatgccat
>chr14:32084816-32085016
ATTAGCTCACACCACCCATCCCCTTTAACATATCCCTTACTTTGTCATAAATCACTTTTATAATGAGTGAGCAGCTAGGACACGTGGCCACATCTTCTCC
>chr14:33418538-33418738
AGGAAGAATCCCTTAGTAGTCACCATTTGTTTTCTACATAATTGGGTGTGCATATGAGTAAAATCAGTTACACTATGGGAGGAGACAAGAGCAGTGGAAA
>chr14:36932021-36932221
ataacaagctgtgtttctgaatcctatgtagacacctgtggtggctcagaagcaagctctgtcatctggtctgtactgaccctgacatctcttccactac
>chr14:45036527-45036727
aaatcaggacactagtcactcatatatattctggcaaataacttagctacattttgtccttgcacggaaactccagcaggttgaattaaaaggcattgga
>chr6:28486426-28486626
agcatgacccaggttgacctcaaacttgtgtctctcttcctcagcctgctgagtgctagaatcccagggctggaccCTGTGGGCTGCAGTGTTTTACTAA
>chr6:28822312-28822512
TAGCTTCAGAATGAAACTGAAGTGCACACACCAGATGTAGTTTTGTTTTGAGGTAACTGTGTCATGCTCTGAGTACCTTACAGGGTAAAAGTAGTCTTCC
>chr6:30081875-30082075
GAGCaactcatttgggcttcacgacaattctatctgttctccacctatatatgatgaaactagagcaaagacaccaaatgaaacttgtgtaatatgttag
>chr6:31080869-31081069
CTGTGGAGGCAGAAGGGCAGAGCGTAGTCATCACTAATCGGCTGTCTCAGGGTGACCTAGAACACGGAATGCCATGGAAACATCCAGCTGGATGAGAGCA
>chr6:31169524-31169724
CACTACTGAGAGTGGAACTGAAAGTCAAGGAAAGGATTTCCCCTGCGCCTGACTGGAAACACGACTCTTGATTTTAGTTGTCCTTCCAAGTGGCATGAAG
>chr6:31325783-31325983
GGAAGTGGTGTGTAGATTGGTGGCAGGGGACTTCTTCCTGTGGTAGAGAGAAGAGATAGCAAGTTAGATGGAAAGCTCAGATGTATCTCCAGGCCACATA
>chr6:31495410-31495610
GGAAAGAACCACTGACTCATCTCAGAATTTAACCACTAAAGTCTTGACTGAATGTAGAGGAAAGGCCCACCATTCCTGCACTCTTAGATAATAGTGGATA
>chr6:33675619-33675819
tgAGACACAGCTGGTGGCAACATCAAAGTGCCCCACTGCCACCCTTCCCATGTCAGTATCCCTCCTATGCCATTCTAACCGTTAACACATGGGGAAGGCC
>chr6:34836229-34836429
TTTTCCTCTCTTTTACAATCTTGAACTATAACCTAGGCTGACTAAGAACTCAAGCCAGCCTTTAACTCATAATACTCCTGGATCTGCCTCCCTGATAGGA
>chr6:34877604-34877804
GAAGTCGATTAAGAGGAATACCATCCAGTGAGTGACAGTGTACAGAAATGAGTCAGACCCggcagtacatgtgtatcatgtccattttatagacgagaaa
>chr6:37732508-37732708
GTCATCCCTGGCAGAGTGCCACCTTTGTGTGATTTTTGTATAAATATGCCCCTGAGACCAGAGGCCATTGCCTCCACCAGAGTAAAGAAGGTCACGTGTC
>chr6:38669650-38669850
cacgtgcatgcagtatctgcagaggccagaagagggagttggacctggatctggagttactggtggctgcgagtcacctgacgtgggtgctgaaactgaa
>chr6:38789330-38789530
TCTCATAGAAGCTTCCCCTAGTCATCTCAGATGTGTCTGCCCCAGCCTCTAGGTCCCTTAGCTGAACAGGGACATGCAAGGCTCTTGCCTCCACAAGAAT
>chr6:40400240-40400440
CAGTAATAGACCTTTTCCTATGTGTCCCATTGGAGTAAAACCAGTGTATGAACGGAGTGGACACACAGCACCTACAGAAAGTTCATAATTGAAGATCATG
>chr6:40818543-40818743
CTGAAACAATTTTTTTTTCTAAGATGCATGTTCTCTAATCCATGCTGCATAAAGGCCTTCTCTGACCTCTTAGCTGCATGCCCAATCCTGTTTCAGTTTC
>chr6:42221269-42221469
GGTTACTGCCTCTCAAATACCTCAGATGGCACCCCTGATAACCTGGCCTAGATCAAGGCCAACCAGTCAGAGCTTCCATGGGATTTCATTCTAACTGAGA
>chr6:42389696-42389896
TTGCACCTTTCTTTGGAATGGTATGCTATTTTCTTAGACTGCTTCGAATGTTTGCCTGCCTGGGCGTATTTATTCATTGCCACCTGGTGGTAAATAAGAA
>chr6:43219265-43219465
TGAATGATGATTCCTATGCACAAAGTTTCGGTTATTTTTTAAAGCACTGGACTTTCAGAGGAACATGGACATCATAAAATGAAAAATGAAGATGATTCAC
>chr6:43343048-43343248
GAAACCATAATAATCATACAACCTTAGGGGAGGGAAGAGTCATTTCCTCTTCACTGACTTGGCACATACCATAGGCCTCAGTCATATCGAATCTATGGTT
>chr6:43353558-43353758
TCCACCCTACAGTGACTAAGTTAACAGTGGTTTGTCTGGTTGAAAAGGATGTGGTTCCCTCCGTAGAACGCACTTGGCATTAGATGCTGACTATTTAGAA
>chr6:44988196-44988396
ctcccaatcaaaaaaagcccaggaccaatgggtttagtgcagagttctatcagaccttcaaagaagatcaaattccagttcttcacaaactattccacaa
>chr6:48628906-48629106
AAGGAGGTGGCTCTTGAGAGGAGCCGGGGATGACAGACTGTGATGAGTCAAAACAAAGCAAAACTAGCTGGGCAAACAGTGGAGGTTGTAGGAAGTGAGT
>chr6:48646949-48647149
aggcaatcattcagtcgtgttttttttgttttttttttttttctacccagatgactctaggtctgtgttacattcatagctgaagcttactaggacaAGA
>chr6:49017446-49017646
GCTGAGCTGCTGTCATGACGGGACTGGCTGCCTCACTCGTCAAGTTTGATGTAAAATGAAAGTCCTTAATCTAAAGATTCTGAGATGGGTACATTCTGAG
>chr6:49128340-49128540
GTGTGTGAGATCAACATGCATACACACTCTAGAAAGTTCTTTTTCATACACACAAACCCTTCAGGAAGCCACATCTGAATGTTCTGACTCAGCTTCCCTG
>chr6:49163688-49163888
AGTAGCAGCAGCTACCACCACAGAACAAGCAGTCAGACATGACAGGCATCGGGAAAATGGCATCGTAAACTCCTATAGATAACCTACCAGCCATAGGGAC
>chr6:50144808-50145008
tcaaatagccattttctcttttaagtagcttgtctcaagtatttttgacagtaagaggaagctATCAGTTATAGCTAGGCTGCATTGATGGTCTAGTCAA
>chr6:51287848-51288048
AGGGACAGAAGCATAAAGAACTTGGGGAAGATGCTCTGAGGTGATGTGGCAGCGTGGTGGCCTCTGGAAAACCCCAGCAGCAGCCAGAACAGTGTGGGCA
>chr6:52903310-52903510
CTACTGTGAACTGTCTATATTTGATAGTCAGCAGCATAATGACACATAGGAAAGTTTTAAAATTCATCATTCAAATGTGAGTCATCACGGGCTGCATGGT
>chr6:53067087-53067287
ACTCGTCTTGAAACTGCATCACTACAGTTTAAGCCATGATGAGAAACTTTATACCTGGAGCACTTTTAGCTATGACTACTCAGTCACGATATGATTCAGC
>chr6:53709689-53709889
GGTAAACACCGAATTACTGTGTTCACCTTACTACTATTGAGTGAAATATGGAGGACAGAAGAATCACAGATGCCCACAGGCTTTTCATCTCACGAATGGG
>chr6:54809428-54809628
ATGTAAAGTAATAAAGAGCTAAACCCTTCACACGGCTGGCCAACCCTTGCATGGAAGCACACTAAGATGTGACATGCATGACTCAGGAAAGCGTGATGTG
>chr6:54867518-54867718
GGTGGTGATTCTGTTATTCGTCAAGGGTGTGCCCAACCAAGGCCCCCTTCTGCGTTACTGAGTCACTCACAAGCTTACTATAGGATCCTTGACACTACGG
>chr6:56919538-56919738
cttgtaattctggaggctgaggctggaggactctcgagttcctggccagcctgagctccataacgagaaagtccctgtttccataaagtcaacaaaTCTA
>chr6:57859316-57859516
ttttttaaattaacattgaattctacctttcttagttgtgcttacatcctcctgtttctctttctcttctatttctctatcacttacttgctcttcttag
>chr6:58837768-58837968
gccactatagtggacagtgCCAGCATACAGTAGTTCTGCACTGCTGCATGTTCCAAGTTTCCAGGTTTTACTGTCTGTCTCTGTCTCTCTGCAGTTGCAG
>chr6:65647266-65647466
agatcttggtgactccagatcctgttaggtagacaaccaagataagtcatcacaTCTCCCTTGTGATGGAAAACATTAGCAAAGGTTCTCTCTGTGGGAA
>chr6:66498462-66498662
ACAGTACCATAGACTACTCAGCTCACACGTCTCAGAAGTACACAGTGGCCACATAAGACCTGTATCTCCCTGTGTGAATCACACTGAACACTCAGTTATC
>chr6:67244351-67244551
aactttctcacagtgttgtggggtattcaccagggaagagtgcttgggcatgggtttaagcccatagaaattccttctcagcccaccagtgatgaccttg
>chr14:46981442-46981642
TTTACAGGTTAATGAAGCACAATAGCCCTTTTCTTTTAAACCAAACGTGTGCTTTGTCTCTCTGAGGGCCTCCCACCCTGCATGCTCCGTAATCTCATGG
>chr14:47541738-47541938
GTGGCAGACTGCTGAAGGACCTGGCTGAGGTACCATCACACCAGTCACAACAGGAGGATATGGTGACAAGGCCAGGGGAGGGGGGTGCTTTCTCACAGGA
>chr14:47654193-47654393
caaaacaaaaACCAAAAAAATATCCTGGAGTTTTCCAATCCTTCAAAAGGTCTTGGTTTTATTTTCCTATATTTAGCTTTTGTCAGACATTAGTCATCTT
>chr14:48236248-48236448
AGTTCTGTGGTAATTGACATCCCAGGCACCTAGGGGAAAAAATGACATTATTAAAGTTTTGAGTCATTTGGTTTCAAGATATGTATAGTAACAGGCAAAC
>chr14:49089828-49090028
TTCTGACAAAGTGCAGCCGAGATTAGGGAGATCACTAGAGCACTCCCAGCCTGTGCGCCTATTCTCTATAACCTTTTAAAGCAAGGGCCAAGAATGCAAT
>chr14:52022910-52023110
AAACCCCATTCTGATGAATATTACTCTCGTTTCTTTGAAATTCAGTCATTTATTCTGACTTTGACTACAACTGACGATATCTCCCAAGTGAGTTCTCTTC
>chr14:52100374-52100574
TTTCAAAAACAGTAATAAACACCAAAAAGATTTTCACCAGTCAATTCTTCAGTATATTTAGTTCATACAAAACCATAACCCTTCCAATGAAAGTTGAGTG
>chr14:52140378-52140578
GGCTGGGCAGTACGGGGAAGAGGGCCCTTGTGAAGTGGCACAAATCTTGTGCGTTCTGGAGAAGACATTGTTGCTGGCGTTTTACAACTCTCACCAACCG
>chr14:52246205-52246405
gtggaggcaggaagaacatgcattcaaggttagcttgagttaaaagtgatcgtttgggctggagagatgactcagtggttaagagcactgactgctcatc
>chr14:54233366-54233566
AGGTGCAGGCTGCCGGGAGAGGAAGCAGGAGGAACATTTGCATGCCGTGGTGACAGGAAGTGTGTAGGCAGAGGGTGCAAAGGGCTGTTTCCCACCACTG
>chr14:54492751-54492951
GTTCCAGGAAAGGATCTGGGTCAGAGTCTCACTGAATCCTCCTACCTGTACTCAGGTGGGAGAACTGGAGGGAGGTTTCTTCTATCTTAGCCCGGACAGG
>chr14:54578403-54578603
CCAACTCCGACCCTCTCATGGCTTCCTCATAAGAGGCTGATGGCAGAGTGGACAGCCATTCTTAAGGGGAGTGGACTAGATAAATGTTGAGGGTGGAAAG
>chr14:54727684-54727884
AGCGGTAATATCACAACTGAGAACTGAGAAAAGCTGAATGACTCATGGAAAATACTATCTCCTTCCATTGCTTCTGCAACTACCCAATCAAGATGACCTT
>chr14:56205718-56205918
CATTTGCTACACCCACAGAAGACACAAAAGCTGTACTTTGGGGCTGTCCCTTCTCCGAGGAGGCTTGAGGGTTTGCTCATTCTCATACCTTGGCCTCTCC
>chr14:56262472-56262672
CAGGACAGATGTGCATTTGGGCTCATCTCTTGTACCAGGACCAAGCATGACCATCTAGTGAGGGTAATCAGGAGCATCCATTAGCAACGTACAGTCTGGG
>chr14:56296936-56297136
TGGTGGCTTCCTGTTAGTCATTTCACACACCTCCACAGCAAGCACGTTTTTTTTTTGGGGGGGGGAGGGTTGGGTTTTGGGTTTTCTATTTTCAGCCAGA
>chr14:59077706-59077906
GGCCATGGAGCAAGACTGAGTCACTGATGTTTCCTTTTCTTCTTCTGTAGTAATGTGTGTGCGTTTGCATGTTTATGTGTACTCAAacacacacacacac
>chr14:59341237-59341437
TAGAGCACCCTGGCTTCTCTTGGTCCATGGCTGGGTGTTGTCTTGCAGTCCTTGAAGTGCCTCTGCAAGGTTCTAGTTTCTAGTTTCTTTTTCTCTAAAT
>chr14:60248005-60248205
AGATGACTGTTTTTCCTTTGAACTACTTGAGAACAGTCCACACTTCTAATTACAATAGTTCAACAATGACTCACATAAAAAGACATGCATACGTTACTCT
>chr14:60286191-60286391
ACTTGGTGGGATGTAACAGTCAGAACTCACACTCTGCTGGGTGGGCCATATCTAGTCCTCTTTGTAGACTAAGTGCTCAGTGAGAAGGAACCTGGAGGTC
>chr14:61327058-61327258
aatttaggacctctgCTCTCTCAGGTTGGCCTCACTCGCTCATTATTATcactgtagctgtcttcagacgcaccagaagagggcgtcagatctcattatg
>chr14:61421320-61421520
AAAACAGACCACAGAGGCCTTCCACAACCCACAGTATATGTCTGAAGACTTTCTGACTTACTCCATCTTCTGTGACTCATCATTGTTCAGCGGCATGCTC
>chr14:61778590-61778790
AGAAAAATAGGCTAGAGATAATGACTTGGGGACTTCTCGATATTTTGTCTGTGTGCATTTTGTCAGAAGGCAATTTGTCTACACTGGAAGAGGATATGGT
>chr14:62737906-62738106
TAAGAAGGCAAATGTGTGATGACACACAACTGTCAAGTAAAGTAAAACCATCTTCAGTGTGTAGTGTATAGAATGATCCAGAAAAACACAAACTGCTGCT
>chr14:62740839-62741039
AACAGAACAGATATGATTTACCACAGTAGATATCACACCACTCAAGCAAAAAATATGAGAGTGAAACATACAAATGGAAATAAGTTACATCACAGTAGTC
>chr14:62750596-62750796
TCCATAAGCAAGCCTTTAGTCACATGTGTCTGACTCAGGACAAGAGGCGTAGTATTTTCAAAACCATCTTAGACAAAAAGAAACTATGACAGTTACCTAA
>chr14:62844007-62844207
AGTGCTAGGCTGGGACTTCTGACACTCCTGACATGAGTGATTCTGAGACTATGATACATACCCCTAAAACAGAAGAGAAAGAAAAATCCAGACGACACTT
>chr14:66225052-66225252
ACCTGCTCACTGGGCTTTGGGACTCTGCAAAGTATGACTCAGAAGATCAGGAAATGAAATGACATACTGGGCTGAGGATAAGAGTGGGAGAGGGGGTCAC
>chr14:66226036-66226236
TGAGATTGAAAGAGAAGACACTGATGGCAGACCAAAGCAGATTCTTGGCAgggaatggatcagtcaatactatacttgccttgcatacatgagcatgcag
>chr14:66869669-66869869
TTCTCACCTTGAGATCAGAGAATGCGTGTAGTCACTGCTTAATCTAGGTCATCGGGTGCCCTTTCGGTAAGGAAGTCATCTGTCTAACTGATTCACACCT
>chr14:67047660-67047860
GTCCCTAGGGTGTTATGGTCAATATAGCCTTGGCCTTTGTTTTCCAAACACTCTACTTTAGTTCACTGAAATCTGAGCCTACAGCCCAAACAAGTAACAG
>chr14:67890190-67890390
GGGTGCGGGGTGCATTTTACTGTAGGAAGCTAAGTGTTACTCGGAAGAAGCGGCACTTCGATCTGGGATGTCTTAGTATCTAAGTTCTCTCTCTGCCTCC
>chr14:70276842-70277042
GAAATGCACTAGCCACAACTACCATCACCTGCTTCCTTACTAAGAAGAGCTAAGGACGACTGGTGTGCAAGGTCACACACTCCGTTTCTTTATGAAGCTT
>chr14:70280991-70281191
ttcacttattttgttctccagattgatccatgttgtcagaaatgacaggattcccccctttaaagatgaatgcatactgtgtgtgtaaattttatggtta
>chr14:72753030-72753230
ACTGACAGCTCTGTAAGAGGACTAGGGACTCCACAGAGTGCTTACTCAGAAACAGTTTTCTGAGAAGTCCTTGACAATACATTCTGTCATAGCATGCATC
>chr14:72778201-72778401
TGTTGTTTGTTTTCCTGGTAATAGCAGCTTAAGTTCCACCATGATATCAAATGACTGGATTTTCCAAGTAATACAGAGTCCGGGATCTAAGCATTCTGAG
>chr14:72822494-72822694
AATTCGAAAACAACATCCTGAGTTATTAAAGCTATGAGTAGATTACTGAAGGGAGACCACAAAGCAGGCTCAGCCTCAACTGAGTTGAGAGCTGTCAACA
>chr14:72835238-72835438
TTGTAATAGAGATGACAAATGGTTTAGAAAAAGGATGAGTCAAGACAGGTGAGTCACAACCATGCTTCTAGTTGACGTCAGCCAATCCAGCTCGCTTTCT
>chr14:72983357-72983557
GTGATTTATCATAAAGACTTAAGTAGTTTATAAGCTTTTGTGTCTTCATTTGTCAGCAGCCCTAATTCTCTTATTTCCGTGGAAATTGCTCTCAGGCTTC
>chr14:73013714-73013914
cctaggagtcttgcatcaggaaagaaaagactggtgttctggtaatagccagagggggagtgtgtctcttgagaaagatttcatacagaacagacctgga
>chr14:73076610-73076810
tgccctttctatatacagttagagatccattctgtaaattccattactctagggaactctgactaacacaGTGCCTCTATCTGGTAGGTGCTAAAACCTC
>chr14:73088128-73088328
cttcTTCAGTCACCTGTGTGGGCAAGCACACGGGCATGTACATGAGTGTGCACATATGCATGtacatgcacacacacacacacacctgcatgcatgcatg
>chr14:73433597-73433797
GGCATTGGCAACAGTTCAGGGGGAAAGGTTTAGTTCTTGTCATTTCGTGGGCTCACTTCCTGTTATTCTCTGGGCCTTACACTACCACCAAGTCCTTGCC
>chr14:73470992-73471192
GAGCAAGCCTGGGTCTAAATGACTCAATGACACTGCAGGGGTTGGACTTACTATCAGGCCATACAGGGGATTTTTGCTAAAAGTAGACTTCAGAGACTCT
>chr14:74944176-74944376
TCTCATCAGACCCAGTGTTGTGTTTCTGTCTACACTTATGATGGTCATCACGTACTCTTGTTATGAGCAACCTCAAGTCCATGAGAATCAGTGCCTGTGT
>chr14:75186319-75186519
TTCTCAGGGCTCGCTGTGGATGTGGTTGGGCTTTTCTTAACATTACTGTGTATTTTCCAAGTCTGGCCACACTTCCTCAACTGTTAGAAGGTACTTTCCA
>chr6:67335980-67336180
CTCAACAAAGATGACTCATCAAGCAGCAGATAAAGTTTTAGAGAGGCTCTCAAATCCTCATCTCTAATGTCTGGATGACCCTAGCTAGTCATGCTCTGCC
>chr6:67351190-67351390
TCCTCTGGTGTTCGTGTTCTCAGTGACTCACTCCAATTACTCCAACTTCCTCCAGAGAGATGTAGCTTAGAGGAGATTTGAAATTCATATTCTGTAAACG
>chr6:67403034-67403234
ggtgcagcagaaggatTCTGGGAAATATCAGAGAAGATTCCATTTCAAAGCAAACTGATAAAAATCTCTAGATACTTAAGTTCAAAAAGTTTAAAATGCA
>chr6:67415376-67415576
TCATCGACTGCCACACCTCGCACGCAGGCCCTGGTGTTGGACTACTCATGATTTCCTTCCTGTGCTCTGAGAGAAAGCTGCTAATTTTAGATTTGTCTTT
>chr6:70824854-70825054
TGTGGGGACTGACCATACTGTTTTTTCCTGGAGACTCTATACTCAGTGTTAGAGAAGGGTGGAGGCCCCGGATCCTCATTTCAGAACAAGTCCAGGCAAA
>chr6:72552522-72552722
TGTATGTGTGTGTGCTCGTACCATGGTGTGCACACAGTTAATTAACATCCGAGCCCTGCAGTGACTTGGAGCGGAGGAGGACATATGGTTTTGAGTTCCG
>chr6:72878023-72878223
tgatacaaacagagaatggactcccagaaaactctcttctgacctttactcatgtgccacgacacacacgcgcgcgcgcacacacacacacacacacaca
>chr6:72881268-72881468
AAGAAAGCTCTACCCACTGTGGCAGCCTGACCTCAGTGTATCTATGAACTGGTAAATTATCTTCTACTCTCTCCTGCCAGAGCATGGTAGTTGAGTCGTA
>chr6:84178843-84179043
CACACCCTAGGACACAGCTGGGGAAGGGCTGAAGCAAGAGCTGAGCTGGAAGGTGTGGATGGAGGTTTGTGGGGCACGCAGCGGCCCCACCCAGTGAATA
>chr6:86547454-86547654
gaaactgaaactgaacccagaaaagtgcagtgacatgtcttgagtcacagctagccacagtggaacctcaggcatataacccaactcctgctgagctgtc
>chr6:86548066-86548266
TGACAGTTCACACCGACTTGTTTTTTCTTAGAGCCAGCTGGTAAGTGAGCCTGTGGTTTGAGAAGTGGTAGTGAATCAGCTGTTGGGTAAGGACTGAGCA
>chr6:86585243-86585443
TGCCAGTCGTGCTTCGAGTCAGCGATTACAGGGTGGATTATGTAATGGTTGGCTGTTAAAAATAGAAAGGACCACGGTTTGCATCTATTTTAATCAAATC
>chr6:86853352-86853552
GGGAGCAGGTGAAGGCTGGTTTGACTGGGACAGGGCTGAGTCAGATGCTCTTTGCAGTACTGTGTGGGTAGCAGTACCCTTCCCTGTCTCCTCTTCTCCA
>chr6:87542118-87542318
GAAGTTGCAACAGCTGATTCCAGAGCTGATATGAAACTCTGAGGTTCGAGTTGAGTAACTGCACACAGGAGAGAGCAGCTGGGGGAGGGGTGGGCAAGAG
>chr6:87741902-87742102
ATGTCAGTGGTCACTAGTCTcacacacacacacacacacacacacacacacacacacacacacacCTTcagtttcactgttcacggattcagtcaccagt
>chr6:87743132-87743332
TTCTGTTTCCTTTTCCTTCACTCTTAGATCTTGAGTTCACCCTGACCCTTCCCTTTGAGGGATGTGACCAGGGGTCGCTGCAGTTTTCTCTCCATGGCAG
>chr6:91110668-91110868
aagagacagctcagccagtgagcgcttgcagaggacccaggctcagttctgagcacgcacaccgtggctcacgactgctcttaggtctagctccagggga
>chr6:91488635-91488835
GCACACAGATGAAGTCTGACCTCCTGACTCATGCTGTTGGGCCACCCTGCTACATCTGTAAAATGGGGTCAAGCCTGTCACCATACAAGGCTGTGATGGG
>chr6:93930970-93931170
CAAGTTAACTGCCTAATTTTAAATGCAGTATGCCATTCATTAATATGGCAATTTCATTCATATTATAATTGGAATGGAATAATAGACATTTTCTAGTCTG
>chr6:97201054-97201254
aagtaaaactaaaCCTTGATGTAAATACATTTAACTCGTGGCAGGCCACAGGTGTCTTCCACATGGCTATGATCTGCTTGTTATTTTCTGCTTTCTACCC
>chr6:97290812-97291012
CCACAATGGAGCTTTAAATAGCTTCCAATTTCCTGCACACTATGTCCCCTTTGACACAGCTCCTCTATTCAGTCATCTTGGTCTTACTGAAATACATAAG
>chr6:97316022-97316222
TCCTGTATTATAGGTTAATCATTTAACTACAAATTCAAATGGAAATGACTAAATTCAGGATAATCACAACTAAGGTACATCAAACAATGAGTCACTCGGG
>chr6:97447145-97447345
GTAGCTCTGTGACATGCTTACAAGGCAGCCTCAGGTCAGAGGACGGTACCCTGTGTTCTATTCAATTTCCTTTCATTTCCACGCCCCACCCCACCCTCCA
>chr6:99105698-99105898
GAACAAATTCTAATCCTTTAAAAGCAATGGCAATCCCTGAGGACTGGTCTTCAGCATCATGGTGCTGCTACATCTGCTAGTTCAAGTCCTCTCCATCACT
>chr6:99345019-99345219
ATGAAGAATCCATTTCTAAATGGAAGAAACTGCCCTGAGGAAGGGCAAGAACTTTCAAGTGAGCTTGGAGCCAGGCCATCATGCGGCGGCCTATGAAACT
>chr6:99372386-99372586
AGGTTCTAATCTCGAATTACAGTACAGATGTGGCCTAAATAAAAACGTATCAAGTAAACTGTGACTTTCTGTCAGATGGAGCCTCCCCTGTGGAAGAACT
>chr6:99406262-99406462
CTGAGTCAAAAAAGACAGATTGGCCAGTTCCAGGTAAACCCAGGGCTCACATGCTCTTCAGAGGACAGAGCAGGCCCCTAAGGTTCTTCCCCTAGTTTTA
>chr6:99413951-99414151
cagtggtagaacagaaactcatacaCTCATCATGATAGAACAGAAACTAATACAATCATCATGATACTTGATGAGACACAACACCAATTCAACACCTATT
>chr6:99631540-99631740
TAATCACTTCCTGTTACTCACTATATCAAACACTGGTTCTAACACGATAGGATGTTCTCATTATGAAAAAGATGAGTGTCTGTGAAGAGCACACAAAGGC
>chr6:108535245-108535445
ATTCACAGCTACTTGATCCTTATTGTCACCAAGTGCAATAGCTAGTAAGCTCTTgagagagagagagacagagacagggagagagacagagaggcagaga
>chr6:108706154-108706354
CCATGATGACCTCATCTGCCCCGCTGGTGACTCACCTCCCAATTCTCTCTCCTACCAGCCAAATCTTGCTCATTTGGAGCACCTGAGGGGAATGCCAGCC
>chr6:108832118-108832318
TCCCACTGGCATCTTGGGGGATGTAGgtttttgtttttgttttttgttttttgtttttttttttgAGACCTATGATAATTTGTGGGTTGCTTTGGCTGTA
>chr6:112925512-112925712
tcgctgagcccatcgctccacgctctatggcttgcactggaccagagggatttttcagacacaagggagagacttttccacgttttccttattaaatttc
>chr6:114861186-114861386
CACTGGCTGTGCGCTCCTCTCTGGAGTAAAGTGAGCGTTGACTCATCCCAGAAGCACAGCTGTACCAGCAGTGAATGTATCAGGGCTGAAACTGATGACG
>chr6:114921614-114921814
ATCATTTCAGAAGACTTCTCGAGCCCGTCTTGGGGGTTTAAAAAGAAAGCAGTAAAAAAGAAAAACACAAAGCACATTTCTCAGGACAAAGGCACTCTCC
>chr14:75580348-75580548
TCTGCTTCGTAGTTAAGTCCCTTCCCGAATGATGAGTCAGAAACTCAAAGCTGAAGGCAATAAACTGTTCACTGAGAAGGGCTTAGAGGTCACCCAGCTT
>chr14:75625518-75625718
cacatacacaTTTGTGCTTATCATATATATCCCAATTCTGAGTTGTCTGAGGCTGAGAGTAATTTCTTTCTGATTGACTCTATTGGCCTTTACGGGAGGG
>chr14:75719074-75719274
GTCACACCACCATACTGAACAGTAAGCATCTCCAACTCCATGTTACCTTAAACACAGTGACATATCTTTGGTTTCACTCTTAATGATCTTGGTAATCAAG
>chr14:76789420-76789620
TCATCTCCAAAGTGACTTTTCTCTGCATGCCAGCATGAGTCAGAGAGGATGCTTAAAGTACTCCAGAGACAGAGGACTTGAAACATAGAAGGTATTAATA
>chr14:79181817-79182017
TTTACTCAGAGTGGATCTGGTAGTAATTTGGGAGGTCTTATTTCTATGTCATTGCCATGAGTCAACAGCTGCTTTCTCTGACTCACTGTGGTCAGCAAGT
>chr14:79394573-79394773
gtgagccaccatgtgattgccagaaattgaactcaggacctttggaagtgctcttaacctctgagtcatctctAACCTAACACATTTTTTAAAAAgtatg
>chr14:86825838-86826038
AGGAGCCCACGAAGAGTGAGCAATGAGTCACCGGATGAGTGCAAGGCTGATGCTTGCCAGATCACCAATTGGCAGAGCTGACAGTTCAGTCATTTCACCC
>chr14:99133986-99134186
CTCTCCTACTGATCCTCTCTTCTTCCAGCTAGTTCCCAAGAAGCAGTTTAAAGTAGTTTGAGATCATATGCTGATACTTACAATTGATATTTTGATATCA
>chr14:105287908-105288108
gcttagggtgcaggcatgtagcattgcacttgTTAAATGAACTTTGAAACAAgtacatacatgtatgtatatatgtgtttatgcacatgtctacgtactt
>chr14:118979710-118979910
ttcctaagagtttgagccagcttggtttacatagtgagttccgtgccagGGCCTCCACCAAAATATTAAATCAGTTCAAGCCAGTGTGAAACATTGAATG
>chr14:120405229-120405429
CAGTGTGCCGGGCTCCCACCGCTGGCTTTAGCTGAATATGAGAGTGTACTATGTCGGCTTAATGCATGTGCCCCTCAGACCTGGGGTGCCTCCCGTTGGG
>chr14:121895715-121895915
ttgtatggagcaggttttagtctcttcatttgttggtggtcccttggttgtgttttacgtattattataatactgctttaaacattcatatataagcttt
>chr14:121955282-121955482
TCTGTAACCCGGGGGGCCCACTAGCTTCAGAGAGAAACCCCCCCTTCTGAATCATGATGTGGTTAAGAATAAAATCATGTAAAGTTCCCCACATTCTAGA
>chr14:121959532-121959732
ATTATTCTTAGGCAGTAGCTTCTGATAAGTTTAGAATACGTATGTAAACACATATACAAAATATACCTGTATACACATGTGTGCCTGAGTTAAACCTGAA
>chr14:122788328-122788528
GGTGGTTGTCACTGAAGAGATAAAGTGGTGGTCAGTTCAGTAAGTTTCTCAGTGTGGTAAATGAGGAAACCTCCTGTCATACTTCATCTGCATCTTCTGT
>chr15:5218102-5218302
TTTAAAGTTAAAAAGTGCTAACTGTCTTCTTCAGGACTTGATAACTGGATACTGGTGTGTCAGAGATGGATTCATTTTACTGTCAAGATTGAGTCATCTT
>chr15:5414559-5414759
TGGGGATTGAGGACAGAAAGTTTAAGTGTCAGTCTCTATGACTTTCACAGGAAGTTGTGGTACAGACTTCCTTGTTtactatgactacgactatgactac
>chr15:5432250-5432450
ACCGAAATAAGGAGTTTAGGACATTTATATAAGAACTCAGATTTCTGCCCTACAGGTACTACACCTCTAGAcatagatgaatgctgctctcagctgctgt
>chr15:5916136-5916336
TATTCTCTTTAAAGTAATTACAGAAGTTATTGTTGATCACGAAGCGTGCACTGAAGCCAGGAAAGGAAGGGATAGGATTAGTCATCTATGTTATCCTAAA
>chr15:6540187-6540387
GACTCAGGGAGTTTCCAAAACATGTTCAGTCCCAGAAATGACCATGAGGGAGGAACTACTGTAATTGCTAACTTCTAAGCTGAGTTCACCTGAAGCTACT
>chr15:6568299-6568499
ggagttaccatactatgaggacctgtactcaagggttgcagcattaggagagctgaaaaaccactgCTGCAGTTGGAGGAACAAATGTCAAGGCAATATG
>chr15:6612842-6613042
CTCCCTGTGTGACCCTCATGTTTCGGTCTTACTTTTCTTTCCGTGCTGATGGACTGTTCTAAGCTGGCTAACATTTTCTTGGCACGTTGCTTTCAAATCA
>chr15:7093697-7093897
gtgtcaagttgacataagactaactaTAAACACCCCAAGGACTCTtatcataaacatagtgtacatccatggttactattaagctcttcacagtaataat
>chr15:9186088-9186288
ACATGGAATAGGTGCTCTCAAATGACCATTTCAGTTAGGTATAAGGTATAGAATGTTAGTTAATGAGGTCATACTGTCTTCCATGGTAACTCATAAGTTT
>chr15:9443608-9443808
TATTATGCAGAGGAGACTACAGGACCACAGTACTGTGGAGTGTGTCCACAACTGTAAGCATCTTAGTGAACCTTTGGAAGGATTGTGAGTAAAAGCACAC
>chr15:9471252-9471452
GGTAAAAATATCTTGATAATTATTTACTGACCCTCATGCTCTTCTCTGGAGTGGGCATGGGGCAGTGAATTTGATGCTACCAGTGGCTTGTAAACCAAAT
>chr15:9520354-9520554
CTGAAAAGCAACATAGTAACTACATACAAGTGGACAGATATGAGATGAATGAAAAGCTCAGAAGTCTGTCACCAACAACCGTTTAATAGAAATACTGCCA
>chr15:9535303-9535503
TCCAACTGAACAGCATTGTCTTAGCACTTTATGAGTTGTGCTGACTCAGTCCAAGGGCTCTGAGGGGGAGCCCCAGCATTTTGAAGTTTCATTTCTAGGA
>chr15:9549307-9549507
AAAAGTCATCCAGGTAATTATGAGGCCCGAGGCCATTTTAAGCAAAGAGTAGGAAGCCAGGTCCACTACTCCACCATTTATCTTTTTTTTTTATATACAA
>chr15:9661460-9661660
GTTAGAAAAGAAAGAGACAGGTACAGTCAGTCAGTGAAGCCAAAGCAGATTTATTATTCCTCCAGTGTACACTATTCAAGGTTACAGCTTTAAAATAGAA
>chr15:12025994-12026194
gcctttgtgcttatgatgatgtattctcttgtatataggtcttaatataatgtatgtttgtgtttaatggtgttgtatacttttgtatgtgggttttatt
>chr15:12122549-12122749
TCTAGTCAAAAAGATGCAGTGGCTCATCTAATGAGTTGACATGTCTAAGTGTCTTAGATCACTAAAATAATTTGGGCAGACAATTACCTTGCATGGTCTG
>chr15:25267268-25267468
AATGACATACTCCTGGTCCTAACCCTAAAGGCAGAAATGAGAGATTGGTTCCTAAATGGCCCTAGAACGCCCAGTGTAAACCTTCCTGTTTGATGTCCAC
>chr15:25272008-25272208
TCTGAAGGTGAAGGGATATGACTCAATCATTAGAGACCAGTCAAGAGTTTGACTCCCCAAACCAGCAATGACTAAGGCCACAGTGGTGTCATACGTTAAA
>chr15:25302944-25303144
CAAAGGCTCTGGCGAGCAGCCTGTGCCTTGGAGACTAGCCACACTTTCTCTTGCTTTGAGTTGCCAGTCTCAAAACCTAGCCAATTTGAAGACTGCACAA
>chr15:25450298-25450498
actgattcaacctcccttctctgcctttcactattatggttgttctcagttggtccattgaggatgagggggcaagccgactgtattgataatgggctgt
>chr15:25450754-25450954
TGACAAAAGACAGTTGGGGTACAATGGAAATCCAGACCTTGACTGTATGCTAAGAATGAGTAAGCACGACTGAACACAGCATCCGCTTAGAGATGTTCTC
>chr15:25672826-25673026
tgagtcaccatgtggttgctgagaattgaactcaggacctctggaagagcagtcagtgctcttagccgTGATGGTTTCAGTCTTCAAAGACCGAAAGCAG
>chr15:25691204-25691404
GAAGCAGCCACACCTCTGGCCACAAGTACTAAAAACAGTACTTTCAGGAGGCCTTCTGAGCATACAGAGAATCCAGTGTCATGCCTGTTGTAACACAGGG
>chr15:25726835-25727035
ACAGTTCTCCAGTTTTGAGTCTGTAGGTAGGATTTCTTTTGAAAAATAGTTCCCTTAGCCGTGGGACAAGGTTACCACTGGTGCTGACTCATGGTGGCAA
>chr15:27593076-27593276
AGCCACCGAGGGAGAAGACTCGGCCATGACCGACATGCCTCCAACAGAGGAGGTCACAGACATCGTAGAGATGAGAGAAGAAAATGAGTAAGCACAGGCT
>chr15:30610769-30610969
CAGTTCCTGTTGTTTGCACTTCCTCTTGTCTTCAGCCTTTAAGGGAGTTTCATAATTAGTCAGAAGagctgagctgtggtgcagggctttaatccaggca
>chr15:31222598-31222798
ACCAGACTGAAATGACTCTTTCAcctcctccccctcccgctcccccttcccctctctctATCTCTTTCTCTGTGTATGTTCTTGTTAAAAATGAATTATC
>chr6:115528488-115528688
CTGTTTCAAAGATCCCCCAGGCTTGTTATCCTGCTTCATCTTCCTGTaccggggtttctctatgtctcaccagcctgttggtacaaatgagtcacctaga
>chr6:119692923-119693123
AAGTTTTGTAAAATTTCTATTCTGTTGGCACACACTCTATATTCTATACTCTGTTAATCATGCGTGAGTCAAGATCATATTAATAAGTTTTGCTAATCAT
>chr6:119896551-119896751
GCAGATACAGTCAGCCACCAGTCTGAGCAAACCAATAGCTACATGGTTTCTGAAAAACCACTAAATCCAGTTGTGCTGTACAAAATGTGGGTAACATCTT
>chr6:119924462-119924662
CTGCTCATTACACTTCCCTCTCCTGAAACTTTCAGCTCTCACTTGTATCTTTGGGCCTCGACCAACTTAAAAAGAACAAGACTCTTACAGGAAGAAGCCT
>chr6:120155330-120155530
gatggatggatggatggatggatggatggatggatagatagatagatagatagatagatagatagatagatagatagatagataggtgaatggatggatg
>chr6:120466674-120466874
AGCACCCGGGAGTTCACCAGCGTGAATGCTCACACTGCTCACAGACAGGATATCTGTTACCATTGCCAGTTCGTTTTCCTGAGTGCTTGTGGTTTTGACT
>chr6:122758806-122759006
TTGTTGTCTGGTGGCGATGGCATTATCACCAGAGCATTTCTGCTGCCTTGGCTACGGGAAAACAGCTCACGCTGACTCATACCCACCCTTTCAAATAACA
>chr6:124891900-124892100
tagctggaattgcaggcCAGCCTTTAGCAACCAGATAGCACACACacactcccaagctttctttgcagtcattctggccaagtgactcagttttgtgaat
>chr6:124901134-124901334
TTGTCTCATCCATCCTGTCCACAGAGAGGCCAGTTGCCATGGCACTAAAGAGGaagaactgaggcctctggccctcgaccaagtgagcgagcctgttcag
>chr6:125265394-125265594
GTCACGTAACTTCTCTGAAGTCATAGATGGCGAGTTAGATTCTGTGACACAAAGGGAAGCGTGTCTGACTAATTATTCCCACACTGCCTTCGCTTCTGAG
>chr6:125425524-125425724
CTACCCAAAGGGTGGGTTAGTGACTCATAGCTGCTGGAGCCTACAGGTGGGGTTGAGTGAGTCACTTTTATTCCTCAAGGGAGGGCCGAGGTGGGATGGA
>chr6:126995476-126995676
CTCAGAACAAAATAAAACTAGATACTTAATAGGAAAAAAGCATAAAGTATGTATTAAGTCATTTCCAGCCTTGGGTGGGAGGAGAGGATGTCATTCTAGT
>chr6:126996712-126996912
GAGAAGTGAAGAAGGGAGAAGGGGGAGAAAGAGAAAATAGAAAGTTATGTCTTCCTATTGACATAATAGCCTATGCAGATAGGAGGTGCATGTATGATGG
>chr6:128888886-128889086
AAGAGAAAGGTCGTGAGTAATACTACTGTTTCTCAGATAAGCCATGTGCTTCTGAGGGCTAGTAGTCTAGATGAACACCAGAGGGCCTTAAGAGAGTCCA
>chr6:128963115-128963315
atttctcatttcacatgtatctattccacaggggaaaacaaaacaaaacaaacaaacagttctttgtaaaaggctcttggttttctgggcttaaaggcca
>chr6:129210693-129210893
CTCTTTTATCTTAATTATCTTCTTTAGTTAGCTCACAAAATAATGAGATAAATTATGGCATTTCATGCATGTAGATTTCTATGGATGTAGATCATTGTGC
>chr6:129239768-129239968
CAGGTGAGAGATAAAAGACTCAAGATTTAGAGAGGGTTGGAAATACCGTTTCAAATTAGTGTACATGGCAGACGAAGTCACTAGCAAACTGGAAAATATC
>chr6:129275070-129275270
CAGAACATAACCAAGTCCTCTGATAATCTCTCCATTCTCCGCTCTATTCCACACATCAAATGTAGAGATCATTCCAGAATGTAAGAAATCACATGACTTA
>chr6:129284738-129284938
ATTCAAGTTATGTAAATCGGTATCACTTGTTTTTATATAGCAGgtgtgtgtgtgtgtgtgtgtgtgtgtgtgtgtgtgtgtTTGAAATGGTTACTACATG
>chr6:129651894-129652094
tttggctcaatatgactcagtagctggggttgattcaaacttcaagagtctgactgcgattggtcatgtcaggcatatgtaagcacaatgcaatttggaa
>chr6:129693658-129693858
cactaaattccaatttggtgaatgagtttatttgggttacttgttggaacagaaattactcaaagctggatcaccaaagattgcctcagcgtgggtgaca
>chr6:131247232-131247432
GAATTAATCCACTAACTGAGGGACAAGTTGGCCATTCCTGGTCTGTATACACTCAGAGCTTCAAGAAGAATGACGGAACTGAATCATCTCTGAGTAATAC
>chr6:134368461-134368661
AGACCCAGCCAGGCTGGAGTGAAGAGCCTGTGACATGGTGTGAGCATTCCTCGGGGAGAACGAAGCTCACCACTGCCCTCCGGTCATCCTGGCTCTCACC
>chr6:134904082-134904282
Atttgtttttattttatgtgtctggggttttacccacatggactgtgtgtgtatgtttgtgcatgcatgatacatgtgtgcctgatgtccttggaggcca
>chr6:137491808-137492008
GTAAAGGTGGAAGGGGGTGCTGGGAAGGTGGGAGGGGGAGGGGGACTCAAAGAGAGCTAGAGAGTGTTGCTAGATACAGAGGGGAGGGAAGCATCAGGGA
>chr6:137813992-137814192
TATACTATGTGTGAAGGAAGACATGGGATATTAGTTTTTCCAAGTCCATCTTTCTTGGCTTATATAGTATTGATGGAAGCCCTCCCCATGTGACCCATTT
>chr6:140619926-140620126
TAATTTGAGTAAAGGGTAAAGTGTCATTTAGATAAAAAAAGAGGAGTGGGGAggaaagcagaatcacaaggggcagagaagttcaaggttatcttcaact
>chr6:142412423-142412623
TACCTACTCTCATGTCTGTCTTACCTGCTAGTCCTGTTTTCCACATCCAGTCATTTCTATCTCTCCATTCCTCCCACTCCTGGTCCAACCTTCCACCTCA
>chr6:143132250-143132450
agctcagttttgagattcatgtacttttcttgcctggagctacacatgtgcctgaagtcccagtggcttaagtggagctaagctgtctgacggcTCACTT
>chr6:143149038-143149238
CAGGAGGGTGACTCTTTGCTTACTCACCTCTGACATGCACACCATGCCCTTTAGGGGAAGTAGAAAGAGAAAGGCCAACTTGATTTGGAGGTCTTTAAAC
>chr6:143674474-143674674
TGTCTTGCCCTTTGGTGGCTCATCCTGACGTTGAGTTTCTTCCTGAGTCACTTGTCATATAATGTCATGCTATAGTAGCCAGTAGCTACTCTTGATAATT
>chr6:144910224-144910424
CTTTTCATGATGTCATGTGGTATTTATTCATTCTTTCCAAATTGCCATGATTCAACACGAAAAACAAAATGTTCACTCAAAAAGCACTTTTTAATACCAT
>chr6:146432400-146432600
CAGCAAGCAGCAAAAAGCAATCATAGGTTCAAACTGAACAACACCCCAAGAGTGTGCAATGAACAACACGTTCAACCTTTCGGTGGGAGACGTTCCAGTG
>chr7:3707670-3707870
AAACATTGGTGTTGAATTCTTTGTGATGTTAGGGGAGAAGTCAGGGCTAGAAAGTGATAGCTTTGCTACCTTGAAAAAAACTTCAGTTAGATTCAGTTAC
>chr15:36163666-36163866
ACACACATGCAAACATAGCATGCCATAGAAGTCATTTCTCTCGTTCGGCCACATGGACTTAGACATGTATGGTATGTAAGTTAAATATGTAGTTTAAATA
>chr15:36631257-36631457
ttgccaggttgagtactaggccctggactgATCATCCCCACCAAGAAACATCTTAGAAAGGGATTGCTCATCTCTCCAGTGATTTCCTGTGACACATAAT
>chr15:36935458-36935658
gtggggtcaaatggccctttcacaggggtcgcatagcatatatcctgcatctcagattatgagtcataacagtagcaaagttacagttacgaattagcaa
>chr15:38601624-38601824
GACTCTACTGTGGACTGTTAGAACTGTCAGGAAGCGGAAAGTAACGCTTTCTAGAATTTAGTGTGCACACCTAGAAAAAAGCAGCCAGCTCAGAGTAGGA
>chr15:50751181-50751381
ATATAAACTGGGTTTCCCCAAAGGATAGCTGACCTTTGAGTTCACATGATGAAAGTGATAGAGTAAGAACTTCTAAAGGAAATCTTTTAGGCTTCCAAAG
>chr15:51804772-51804972
CTCTCCTTCAGAGAATCTTGCTGGGGATGTGGAGTAATGGCATCTGACTCATAAAGTGCAGCAGACATACCCCAGAAGCTACAATGAGGAGTCACCGTGG
>chr15:51823061-51823261
CATTCACATTTTAATTTGCATGCCTTTCTGTGCAGGAACCATCCCACTGTGTGGAACAACTACCATCAGACCCAAACGCAGCTCTCACTACAGCTTAGAG
>chr15:51914594-51914794
tgagctgtcacctttgctagtaggcctgggtgatgaggctgtctttgagtcatttttgatgctgttagtcacccttcacctacattcctgtaagtaaccc
>chr15:52577828-52578028
agaaggaagagattcaaaGATTGGTAATTGATTGAAAAAATGTGGACAGTTTCTAAACTAAGTTACCACATACACCATCATCACACCCCTCATCACACCA
>chr15:52882911-52883111
ttgctgcacgaactgtcttatgtttcctgctgtgcaggtgctaggattcctcattattgtatatctaggagcaaaatGATGGTTGTGGAAAAGGGTCACC
>chr15:53063056-53063256
CAAGAATGGGCCCAGTCATTTCTAAGCCAGAACTCAGGTGCCTTACACTTGCATTCTCTAACCACATCCTGACTTCACACAGTGCTTGGTATACGGTCAT
>chr15:53221867-53222067
CGGTCCTCGCCTTGTGATGTCTAAGCAACCACATTGCAGCTCTCCCATCATATCATCATACTCGTATTTCACACATCCTTCTTCCACATGCTTACAACAT
>chr15:53416225-53416425
aaacaaaacaaaaaaaaaACCAAGTTACATTTTGCTTAAGCAAAAGTCAAAGGCTATCCATAATAGAGAAGGGGCATTTCTAATCATTATCATCAAGCAT
>chr15:53489199-53489399
GAGGCAGAGCTGTTTCTGGAATAGAATGAAATCATAAACACATCTATCAGATATGGCTTAGTCATAGGATGAGTTAACCGAGTGAGAGATGGGGAGAAAT
>chr15:58144624-58144824
atgcaagagacagatatgggaagactgctggtcagtaccatgccagcaaccagtgtatttttTTTTCACAGCAACAAAAGCATGACAGGATGTTGAACTA
>chr15:58358871-58359071
GCAAAGCTGAGCTCCTGTGCCTTTGGCTAACACATCTTCCACGCATTCCATTGCctttcagaaatggccacagcccatagaaatagactgtgacccacaa
>chr15:58654918-58655118
TGTGTTCCCAGCGTGGCTGAGGAGGCTGCTTAGCTCATGGATCGTGACACATGTAGTGGATTCTGACTCTTTAAGACCGGAGGATAGCGTTTGTGCATAA
>chr15:58749174-58749374
CTATTACCCTTCTTGTACATGCACACAGTCACCATGGGCACAGCTCAGCTGGCACCCTGAGCTACAGGATAGATGGGCCCCAGCTTCCTCTTTTCTGAGA
>chr15:59118178-59118378
aaagcagaaaaaCATGACAGTACCGGGAAACTACAATGTTATCTGATTCGTGTGTCTATTCCTAAGTCAAACTCATTTGCGTACCAGTCATATCACACAT
>chr15:59448764-59448964
TGATTTGTGTGTTTTCTGCATTACTGCCTCATCTTTTTGAAATGAATCATTGAATAAGGTCTGGGTATTTGGCATGAGCTTCTGTGCTTTGCGctactct
>chr15:59511784-59511984
CGACTAGCTATGTGGCTTGAGGGGGGACAGGGtcagttccctcctctctgaaatgctcttgctcactgttcacttagaagccttgatgtaagtatcagat
>chr15:59523998-59524198
TTCCTTTGGAGGAGAGGAAGTGTGTGTGTGTGTGTGGGGGGGGGGGGGGGTCTGGAGAAGCCTGAGGGCAGAACCCATGGGTTGCTGAAGTGAGCGAGCC
>chr15:59620034-59620234
CTTCAGAGTCAAAACACTAAGAAAGAGCTGAGAAGCGGGCCAATAAAGAGCCAAGAGAAAAAAAATGGAGGAAGAGAGAATTTCCACGGAAATTACTGAG
>chr15:59650726-59650926
GGCCAACCAGGGTGGATGGGGGTCGAGGAAACAAACAGGAAAAAAGAGAAGACCTATAGAGGTGCCTATCCTCTCCTGTAAGAAGGTAACTACAGGCTGC
>chr15:59707904-59708104
AACACCCCCCCCCACACCTGTCCTGTAGCCATCATCAATACCTCAATCCTACCACTGTTATCACCGATAACCCTGTcaccatcaccaccaccaccaccac
>chr15:59725905-59726105
TGACCTGGTGCCTCATGGAGCTGTAAGATGACTGAGAGAAGTCAGCCAGTGACCCATGGAAAAGGAGACTTAAGCATCCCATGAGTGCTATGGCTGGTGG
>chr15:60100693-60100893
AAATTATTATACTTGCCTCATATGATTTGGAGGATGATTGCATGCTGTTCCCTCAGCAAACAGGAGCTTAGAAAAGTTTTTGAATAATTTCACAAAAGGC
>chr15:61514358-61514558
ttatgttcagatttctaagtattgcttcccaccgactataagcagaatatttgagcatgagaacagccttcagaggaagccacttggcaaggaaatgaat
>chr15:61659600-61659800
AAGCTCTGGAAATAGTTCTAGAAAAAGATACCAGTGACAAGATCTGGCTTGTGACACGTGAGATAGTGAGCAGTTAGTTACCAGATTTAGTACAAAGTTT
>chr15:62079508-62079708
AGTGGACTGCTGAGTCATTCTCTGAGTCACAAGTGGTACAGCTGTGTACTCAACAGTGAGCCCTTGTGTGGGACCCAGATGGGCTGTCCTGACTCTTGGG
>chr15:62139103-62139303
TACTTTGTGCAGATGGAGACTGGTAGTCTGTCCTCAGAGCAGCAGCCTAACCAGTGTGTGGCTCAGCATGAAGACATGTGAGTCAGTTTCCTCCCTAGCA
>chr15:62271384-62271584
tacattatcaaccgttcttcacagatgttgacaatgccactgcctgactcacctgcactgtctactcttcccttatgaaaggacttgcagttgtttttag
>chr15:62287321-62287521
AAAAATCATTAAAAATGTTCCTGCTTCACATTCCTGTGGCTCCTTAAACTCAACCCTCCAGAGGACCTTCCTCCCTCCCCCTGCCAGCTAAAGCTGTGTC
>chr15:62433037-62433237
ATCTCCCCCCCTCCACCAACATCCTGAACACTTTATTAAGCTAGACTTTGACTAGTGTCTGAGGTGTAGGGTCATGAAAGGCTAAGGGAGAACTAAGCCA
>chr15:62453460-62453660
ccaggacatatgagctaaaataaaccctttctctcataagttgcttttgttagaatattttatcacagaaaagagactaagacaGGATCTATGTCATGAA
>chr15:62461874-62462074
GGCCCAAGACCTTGGATCCATCACTTAATAGCCTGTGAACTCGAGTGTGGAACTTGTGCTGCTTCGctggacacaaattagaattgactatgaagaggaa
>chr15:62698684-62698884
GGAACTCAGTATCATGGCTCATCCCAACTCAGCTTGCTCTGTCTGAGGCTGCCAGTGGCCTCCCATGGGACAATGGCTCAGAGTCTCAGGCTGCACACAC
>chr15:62726654-62726854
CGAATTTCCCTAGAACATGGACTGGTTAGTCATGACATCTTAACTCTCTGTTAATGAAAGGAGTTGGCATTTTTGAGTCATCTAAGCTATGCAAATCATT
>chr15:62779042-62779242
ACATCTCCTTTGTTATCTTTCACACCATCCTAAGTAGAGTGATATAATGAACACAGTTTTCTGAATCTGATGACACGTGCAGAGCGGTTGAAATCTCCTT
>chr15:62809506-62809706
GGGGCTAGGCTCTAAAAAAATACTTGCATCCAGGTCATCAGCCTATGTGACTCATTAGAAGTCTGTGACTATGCAAAGCAAAAATGAATTTTTTTTTTTA
>chr7:6157606-6157806
ATGCTCAGGGTGTACTCCTTCTCTAACTCCAGCCAGCTATCCTCAAGTCACTTTTTGTATCTGATTTGTGTGGGATTATTTTTTTTTCCATTTCTGGGGT
>chr7:6291081-6291281
gatgttgcacatatcagtactttattctgatgtattattgaatcattacattgtatggctagagttcatctcgtttatctttcattaaccaatgggtgtt
>chr7:6410232-6410432
AAGGACAGCGTGCCTTTTGGTTTCAGAACCGTGGACACTGCCCAAAGCTGTTTCGCTCTGACTGTTCAACACTGAAGGAAAGCCGTTTCTGAGATGGTTG
>chr7:13054003-13054203
TCGAAACCCTGAGAGAAACTTGGAACAGCCATAAAGCAAGAAGAGGTTCCGGAAATACATTTCCCAGAAGTCTAAGTGAGCATCCTCGCTTTAGGGTGCC
>chr7:15948795-15948995
AATATGCAGGACTGGCCCCCAGCCCGAGACTGAGTCAGCGCAGAGTTGAGTCACAAACTGCACCGCCCCTGTGAGCCAGAATGGTTCCCCAGGCACCTCT
>chr7:16055666-16055866
ttagtcattagggaagtaaaaccacactgtgagagcaatatacacAGGGTGATCATagtcagatggtgtgatgccacatctgttaccctactatggggga
>chr7:16873531-16873731
tgaggagaccagaagaggacagtggatcctctgatgctggagttaaagaggactgtgagcctctttttctctctgtgtgccagaaaccgaacccaggtct
>chr7:16907842-16908042
ATAACAGGATCCACAACTCACGGGCACTTGCTTTCTGCCGACACAACGCTTAATGGCATTCCAAATGCCTCTTCAGATGAATTTCAAATTGACCTTACAC
>chr7:19267170-19267370
Cagctggatggggcctgcgcccagtcatcctagcactcaggaggctgacgcaagaggatctcacgtttgaggccagcaggccaggctggctgcgccgcac
>chr7:19837067-19837267
gtgtatgagtatgtgtgtcagaattttcccacaggtataaggtgcatttcctagatcactgagagcacagaacaccttttcCAGTAGGTCCAGTTAAACA
>chr7:19842064-19842264
tttttattgttacttcataacggtaattttgctactgttatgaatcagaatgtgtgttgtctggtatacagggtatctgatattccgcccgtgggaatcg
>chr7:19933558-19933758
TAGGGAACAAACGCAGATTTATAGCGTCTTCTGGTTTAAACCTCCAACAGACATTACTAACAATAGAAGTGTTGTTCCCTTTTGGCATTCACAGTGGCAG
>chr7:24394525-24394725
ccattacgttgctcggtggatccctAAGATAACTGTCTGTCACCCTTGAGTCATGCTTCCGTTTGCCCTCCATACCTCTGCTCAACTTTGCAGCTGTGTT
>chr7:25280354-25280554
AGCAGGGAAGTCTGCCTTCTCCGAGCTCTGTCCCTGGGCTACAATGCAGTGGGGAAGGGGTTAACTTGCCAGTAGGTGACTCACTAAGACTCACAGTTGG
>chr7:25779940-25780140
AGGTTTGCTCATTGATAAGTTTGTCTCCTACAACTGCTCTCTTGGTCTGCTTCTGGtctctctctctctctctctctctctctctctctctcacacacac
>chr7:28949311-28949511
ATAAAGATACTCACTCTCTCTCTCTTTCTCTCAGCTACCCTGCCATACAGCTACTGAAAGATTTAATAAGTCACATAGGTACTCTGCCAACAGCAAACAC
>chr7:29491570-29491770
ttggctctgggagttcaaaggtcagcctaggcaactcagtgggactttatctcaaaCACACTGGTTTTTACTTTTTAATTTAAACATTTTAAGCTGGGTG
>chr7:29499207-29499407
CCTTGGTGAAAACGTATAGTGGGCAAAGAGATTATATCTAACATGCCCAGCAATCTCAAACTTCCTGTCCATGTACACCTAGTAATAAGTTGAGTAACAC
>chr7:30594262-30594462
TGAAGGGTTAGTAGGGTGGAGATAGGGGAAGATGAGTCAGAGCGAAAGGGAAAATGCAAATGGAACCCTGTGTTCATCTGCTCCTCTGAATGTTAAATAT
>chr7:38185539-38185739
cacttttacattctgtagtttcggctactcacagccaagtagtaagtgaaaaaaaaattcagaaatgaacagttcatgagtttgaaatgctatgcaagtt
>chr7:43689265-43689465
ATTATGTCTCCACACTCATCTCACTCCTGGGCCTTCAGATCAATTAGTAGATGAAGCTCCCAGTGAGCAGAAACAGTTCAATGAAAGTCAGGCATGTAGA
>chr7:45212023-45212223
GGCATTTATTTTACCTGGTGCCTGAGAGCCACCCTTCTTTTCGGCAACAACGTCTTTTAAGAAAGATTTTCCTCTTTGGCTATGACTCATCAAAGGGACA
>chr7:45459076-45459276
AACTCGAGGAGACGCTCCGCGCCCTCGCGCTTCTCCTCGGCCAATTCGCGGAAGAAGTGGCCTACGCCCTCCAGAGCCACGTCATCCCGATCAAAAAAGA
>chr7:47014682-47014882
CTTGGAGACAGGCCTCTTAATGCTAAGTGAGGTCATTGTGGGACCTGACCCAAATGACTCATAAAAGAGGAAGTCTAGAAAAGTaactgctcataagggt
>chr7:47022528-47022728
GTGGTTTGCCACCCCCACAGTGGTCTCATGACatactcacattatgattcataacagtagcaaaatcacagctctgacgtagcaacgagaatagtagcat
>chr7:47111095-47111295
tgctcttcccttcacactgtgcttctccCTGCTTCCTATACATTATGTCCTACTTTCCATGGATATTTTTCTAGCCAGTGGGGTCATCTCTGGTTGTAGA
>chr7:49506922-49507122
GGGCTGTAAAGATGGCTCAGTGGCACTGCTGCTCTGGTTCTGACAGCCCAGGTTTGAGAGCAGAGGTCCCCACTGTTGCTAGCTGCCCCAAGTGACTTGA
>chr7:51722594-51722794
GGTGGTGCAAAGCATGCCTGGTAATGGTTTGCTTGATTAAATTCTGTCTCGTCTCTGCTTTGGGAACTTGGGTTTCTACCTGATGGATGGGTGACCCTCC
>chr7:51795120-51795320
ttgtaaaatcctgttctctagtcacagtgtgactcttaccttcctatactcagagcagctatgattactcacacaagCAACAAGATTGTACTTAACAATA
>chr7:58249456-58249656
ATGCCCTCATCCTTTTGACTCATTGCTTACATAGCTTTCTCATCCTAGTAGCTGCAAGGCTAAACTACTTTCTCTATGAAACATAAGATTACAAAAGTAC
>chr7:58672051-58672251
gaggaggagtatgtgattcatgtgtctcacgttctgcggaacactctacaatctcttactctttgcatgttgatgagttctgggcctctgtgtgaatcac
>chr7:58675467-58675667
TACATCACAGTATGACCGGTCTTCAATGTGGTCTAGATGTTCTTCCAGCCAAGACAAAGCTACCATTAGCTTGTGTAGCTTTATTGAGCAACACAGTAGA
>chr7:58822503-58822703
GGAAGGTTGCATATTAGGAAACTTAAGTCATAGATTAAAACAGTAACTTGGGGGATTTAGTCATCGCTTCCACCCACATGGACTAGCATTTCTTCTGATC
>chr7:58824672-58824872
AGGATAGGGCAATTCCAGTTGCGCTTCTGGTGACAGTGCCTAATCATCAGGGCAATGGTGAGAAACACATACTGGAGCAAACTGCTCATGTCAGGAAGCA
>chr7:64122513-64122713
CTTCTGTGGTGGGATGAGCCTGAGGCCTGGTTACTGCTTGCAGGAAACAAAACTGGGGGAGGGAggagctaggaaatagctcatgctgtaaaatgcttgc
>chr7:64141440-64141640
GCGGTGGCTCTCAACttccctaaactgtgatcccccaaccacaacattatttcattgctacttcagaactataattgtgctactgttatgactcataatg
>chr7:64250173-64250373
TTTCTGGACCATACTTGGCGTTTGATGACTGCTCTTTCTCTCAGTGATATCTGTGTCTGCCATCAGGTGTGGGTTCGGGTCTGGTCTGCTGAGGCATGGA
>chr7:66118071-66118271
TAATTTCTCCACTGTTCTCTATTCTACTTTTCACCTATTCCTGTAACAGCTTGAGATTACTCATGTCTTAGGCGCAGTGAGTCAGTTGACTTGAGAGGAA
>chr7:66181008-66181208
AAGACAAGAGCCACGGAATACCTCTCAGCTGGAATCCTGAAGtgagtgttcctgggtcagtgactcagtgcctagcactcaagggctgttacctcattca
>chr7:68285922-68286122
TTCACCAGGACTTTGATGTGATCACGTGAAAACACACCACTACCCTTCCCCCATCCTCTCATACTTTAGAAACATTGTTTATCCAAAAAACCCCCACAAG
>chr7:70973940-70974140
AAACCAAGATGCTCTTCACAATCGTGGCTATGCATCTCCTTTCAAAAGTGCATACTTAGCCATGTTCACCCTGTTATGAGTTTTCTTCAGATTCCTTGCT
>chr7:73546622-73546822
GCTGGCACACAACAGGAGATGAAGTGCAAAGTATTCCACTGCATCACAGTAATCCAAGCATAAGGACCTCAAACTCAAGAGTTAGAACACTTTCTATTCC
>chr7:73553311-73553511
CACATACACCTGATGTAACAATACAAATGTAAGAGAAAAAAACATAATTTTTTAACTCAAAAACAGCCTAAATTTCTAAATACTCAAGAAACTATGATCA
>chr7:73612112-73612312
TCCACCGCGcagcaaatatttataaagtgtctgttatgtgcaagacaTACAGGCTGGGAGGAGCGTGCTGTATCGAaaaacaaaacaaaacaaaacaaaa
>chr7:74696392-74696592
caggcagatgtgatgctagagaaggagcctcgagctctgcatatgaatcatcaggcagcagaaagagaaaccctgggtttggattcaaaggcaacctcta
>chr7:75397826-75398026
GGTTTATGAGTCAAGATAAAACTTCAAAGTGGGCAGCTGAAGACAGAAGCAAAGTTAATCATGTAACATGATATACAGTTTCTCTAAGAGATGTAGGCTG
>chr7:75575149-75575349
GGGTGGAGAGCAGTCTGCAAACTGAGCATTTCACTTTTACTGTTCCAGAGGAAGAAAACCACATCAGGTTCTTAAACACGTCTATGATAAACTGAGTAGT
>chr1:7508355-7508555
gctgtcttttgtccacgggatgattttagctcccttgtcaaagatcaagtgaacaaaggtgtgtgggttcatttctgggtcttcaattctattccattgt
>chr1:13259650-13259850
CATCTATCTCCCAGGCCTTTGCTGACTCATCTATCTCCCAGGCCTTCGAAGCAATCTCACAGCCATTTCTAAGACAATCTTAACTGGCAACATGGCTGCA
>chr7:75655684-75655884
atgctatagcttttactttcagttttagtgtctacgtatctttgccaatacataaaactaatactgacttgggcgtctgcctcacaacactcgggcactt
>chr7:75656680-75656880
TGTTTATAGTCAGTCTTTAATATCCTTCCTGTGTGTAGACCCTGTGGTTTCCCTCTTAGACTTGTGGTACCACTGTGTAGCTCGGGTAGCTTGTAACCTT
>chr7:75892966-75893166
ctaccttccctgccacaatggacagagtctttcagaactgtgaacccagatgaaatgttcttccttgaagttgctttcatctgatatttttgtcacaCAA
>chr7:80166714-80166914
CCCAAGCCCTTCCCAAGGAGTGTGGGTCGGCTGTGGAAGAAAACAAACCGAGAAGTGAAATGAGCTGTGGTGGATAATTGTGATGAGTCAGAAGTCACTC
>chr7:80179917-80180117
GACCTACTCTATACAGTTACTTTCAGGATTGGTGTACACACACAATGGTGTCAATTCAGCAGCCACAAGCCGCAGAAAAGATGAACAGAAAGCAGTGTGC
>chr7:80375344-80375544
TTACGGTCATGCGGGCAAACTGATGTTCTTCGTCTCAATGCAGTGACATGCCCAAGAAAGGCTCTCAGGATGTCCTTGCATACCAGTCTGTTCCAAGAAT
>chr7:80889940-80890140
GGCCCTGGCTGATACAGTTCAGCAAAGCACCTTCTACATTCACAACCGACTTCTAAATTACTCAGCTTTCCCAGTGAAATACTAGCGTGCAGCTGGGCTG
>chr7:80997107-80997307
agtactcttaaccgccgagatcagtcatttaacactgaCTTTCACTCTGTTCTGATGCTATGTTAGAACTTACAAGGTGACAACTGTTAGACACTATTTA
>chr7:84779635-84779835
AAGTCTTCTTTTATAACGCGTAGTCATTTTGGGAGCGCGCTTTTGATCCGATGGTCGCTCTGGCCACTTGGGGGCGCACAAACTTGTAGTTAGCTCCTCT
>chr7:90042487-90042687
AAGGTGCAGACAGCTCCTGGGTCTGTTCGGCACAGTATACATTTCAGTTTGGTACCATGAGTCAGCATTGCCTAAGAGCCAGTGAGGAAGGGATGAGACA
>chr7:90046004-90046204
AAGACCTAGGTACTTTATGAcaagacttcctggaaggatgcatcacacgcacacacacacacgcacacatgtgcacacacacactatccaagatagggat
>chr7:90067896-90068096
TGTTAAGAAGTCTCTTCTGCATAGCGTGGGACCGGGAGGCTTACTAAAAGTGATCTTACATGTCATTCTTGCATGTTGAATGAGGAACATCTTTTCAGAT
>chr7:90355346-90355546
GAATATTAAAAACCTACAGCAATAATCATCTTAGAAAATGCAAAAGTGGCTCTCACTAAATTTGAAAGAATTCTTATTCTTTTACCACTTTCAAACAAAA
>chr7:92483527-92483727
ggtactaggaaatgctgaatatcaacttagatatatctcattccaaagcccacgTGTCATATTAGTGCATGACTAAAACCTCTACCACAATACAATTAGG
>chr7:97526426-97526626
CATCTGTCACTTGGACCAGTTTCCAGCTGTAAAATGGTTAAACAGTTGTGACTTAACCTTCACATAATTTGTGGCTTTATCCTTCTGCTCTATCTGACCT
>chr7:98580591-98580791
ACCCATGTTCTTCCTGTCCTTTGAAGTGACAGAACGAATGACAGCAGAGATGGGCACTGTCCCCCAGTCCAGAGTGAATGCTACATCAACATCATCTCAA
>chr7:99091510-99091710
CTGATTGacagcagagttcacacgacacactcatggagcatttaccactgtgcattgactatctggggccgtaaaatgagccttaagaaagacagttcaa
>chr7:99310234-99310434
ggcccattgtgcattttcctcagaaacaaactccaggtctagttgtcccacgtcctccatagcagtcgggatcacctgtgttcttcattacagccatgtt
>chr7:99435940-99436140
TTTTAAAAACTGTCACATCCTTGTTTACAGGCAGAGTGGGGTTAGGCCAAGCAGCCTGGCTCTGCATATGACTGTGAGTGGTGGCAACTGCTCACTTAAA
>chr7:99475494-99475694
ccctcttctggtatctgaagacagctacagtgtacctatgtataataataaataaattgaaaaaaaaaaTCCTtaaaaaaaaaagaacatgtaagaatgg
>chr7:99536210-99536410
GTGTTGCTACACACATGCGGGCATACACCGACATACGTAGCCTGGCACTTGGGTGCTGCAAAGCACGGTCTAAGCTAGTACGTGCAGTCTGTCAACCCTC
>chr7:100493902-100494102
TCCCCCAGGCACAGCACAGCTGCCTGTCTACATAACTGTCTGAGAAACAAATTTGGAAGTGAGCCAACGTGTGGGAGTAAAGACTCCTGAGTTCTTCCCC
>chr7:101095545-101095745
AGAACCTGCCTGAAGCTCCTGGTCCTTGGTTTCCTGCTGCGTCCTGCTCAGTTGCTTGAGCAAGTGGACAACAAAGCTCTGCCTGGAAGCAAGCTTTGTT
>chr7:101316588-101316788
TTTTCATCTGGCAACTTTGCTCTGATGGTGTGTGTAATCGTGTATGTACATGTCCTTGTGCCAAGCTGGCCATTTTTGTGACTGAAATGTGTCTATGTGG
>chr7:103766185-103766385
cagtgagaagttgagaatagcaagattaaatcagttagtttggagagtcatttgagtctaaacagctcagttgaatcagcaaaccagagttgaaaaagaa
>chr7:107664492-107664692
GTCATAGCCAAAGGCCACACATTAAGGGTTGGGCAAGGGAGAAAAGCTGTGTTAGGGGGAGCTCTCAAAGAAGATGTCAAAATATGAGGAGAGGGGGTGT
>chr7:109470736-109470936
GGACCAAGAACAGTTCAGAGCAAGATGTTACAGAGCTGACTAACTCCACTGCCAACCTGCAGCCACCCAGAATGACCGTATCCCTCTGTTACTCAGAGAG
>chr7:110230072-110230272
TAAAGGAAGGAAATGACTGTAAAGGCCTTTGTGACGCCCAGCACACAAAGCCGTGGTTAATTCTCATGTTCTTGCCGTGAATAGTACCGAATCTCTAAAC
>chr7:110619280-110619480
CAGAGGCAGAGCTGTGAGACAGATGACAGTCTCACACTTTGCCTTAGACGACAAAATGGAGCCGATTACAAGTGAGGAAGATTTCTCACCCTGGTACTCC
>chr7:110797662-110797862
TCTCACGTGACAGTAAAGTATCCGCGTAGATTCTTCTAGCCAGTCGAAGACACTAAAATGAAGGCCTTTTTTGACTTATTCTGCAAGTTGGAGTAGGGGA
>chr7:114231877-114232077
TCAGTGGCTGATGACTAATCCTAGCCTACAGAAGTGACTTCATAACCCCTCCTCATTCTTCAGACTAATCATATCATTTCTGTATTTCTCTGTCAATTTT
>chr7:114274405-114274605
CGAAACTGAAAGTGGAAGAAAGATTAAATGAGAACATTACAAAGTTCAAATTTTAACATTAAGACATGTGTTTCAATTGTTACAGCCTCTCTCCTAGTGC
>chr7:114301638-114301838
atctgtttctcctgagtaagtggtttgtttttgtctcctggacactgtgaaactatacagatgattacgtttcctgctttgtgctggctgctacaaactc
>chr7:114356639-114356839
AACTTCTGTGTACTTCTGCTTTTCACCCAGTTGTGTCATAGGCAAACAACTAAAGCATTCGTTTCAGTTTTTGCTGACCATCTGTTTGAAATAACACAAA
>chr7:118195506-118195706
ACTGAGTCTCAGGAAAATGGGGACATGTCATAAATACAAAGTTAGAGAAGTTAGACTAAAGTGAGCTACCAGACACTAAATGCAAATTGATACTAGGAAA
>chr7:119861208-119861408
TCCACCAAACAGTGCCTGGATAAACTGGAGTTATCTTCAAAGGGAATTCTCTCTAAAAGGAAGCAGAGAGTATAGTCATCTAAAAAGAACCACAATCATT
>chr7:119863540-119863740
TCAGTAGCCAGCCCAGCTCTATCAGGGCAAGTCAAATGTCTCAAGTGACAGCTCTCCTGCTTTAGCTCTGTGGCACAAATGAGTCAAACAGAGCCAAGAA
>chr7:119912711-119912911
TGGTTGTCATCTGAAGCTGATGCAATCCTCGAACTACTTTGAAGCACTCACAAATGGATAGAAGATCCATGTACTGTTCGTTGTTGGTTGATTGGTTGGT
>chr7:122955723-122955923
gaagagtcagttttcttcaggaagtgactcaccccactgtctagtagattgtcctacatcattgcatatacagggagctctagatggacttaatggggtt
>chr7:123120585-123120785
acaagggagttttcttgagtgatagaactcttttctattgattgtggttgcggctacatgaatgtatgtgtcatgactcatgaggtttttcacaatagat
>chr7:125488734-125488934
GAAAACATGTTGATAACGTGATCACGTTACATGTAACCAAGATCtagagtaggaaaggatgtccttagaagacacaaaagccacaaaggacaaagcataa
>chr2:60867308-60867508
TCACACACACCATGGATGACATAAACACAAGAATGCCTCCCCATGTATAACCAAAGTTATCTAAGATTGAACCCTAAATTCAAAACCTTCTGAGCAAGCT
>chr2:60870562-60870762
TGCTGAAGATCTCAGTGTCTGGCTGACTCAGACAGCTGGccctcccagctcccctcccagctcccctccGCCCTGCCCTCCCCCCACTTACTCATCCTTT
>chr2:61309219-61309419
tgccccaccttccattgcatttgcttcatcctgaaactttgatcacgaccctgcgtacttctgactcatatcctctcagttcagcttcatcagaaaagag
>chr2:65135531-65135731
AGCGCACTGGAGGAATGTTTACCTATCAAGGATGAGGTCCTCAGTTTGGTCAAGTACAGAATAAATAAAGATGTGAAGAGTATCATTTGAATAAACTAGT
>chr7:126196776-126196976
CCTGTTATGCCAGTCTACTATTAAAAAAAAAAGACATTTCAAACACTTACATTTAGATCAACAATTACCCTAAGTCCAAATGTagccaggcctggtgaca
>chr7:127142118-127142318
GGAGTTGAACGAGGGCATTATCAATGTCTGTTGAATATCAGTCACCCTTGACTCTGGGGACAGCAGAGAGGAAAAGAGTGAATCCAGGCTCTGACAGACA
>chr7:127142719-127142919
cagacacccgaagagcagagaggcttcgggtcctctgagatcagaatcgcaggctgttgtgagctgctagatatggcactgggaactgaacagggtcctg
>chr7:127280372-127280572
gaactggaggcagaaccagatgttcagtgttgtccttgatcacagagtcagttggggacatcctgaatcatgggagactcaaaacaaaacaaAGATAGTG
>chr2:65161782-65161982
AGTAGAAATTTCTCTCATTCTGCTCAGGCAAGTAATTGACCCAAGGCAACATCAAAGATCTATGAGTCAGACTAGAAATGTCTCGGCTATAGTGTCCCTT
>chr2:65173982-65174182
ATATTACTGGTTCTTCAAAAACAAAATCAATTAATGTTACATATTTTAAAtttaaaaataaacatttcattacaataagtttggatttacagaaaaatat
>chr2:66102008-66102208
CTGAAACTGCACGGCactgtctccattttaccaataacgaaactgaggctgaagagtaagtaacttaacaaacttacacagctggctaggaccagggctg
>chr2:68862466-68862666
CCGGAAGACACTTGAAACGTTAAAAGAATTGTCTCATAATTTTTGGTATGAGTCCTCGATTTGGTTAGATCTCGCCATTGTAACTGCACACAAACTTGTG
>chr2:68915879-68916079
gatgcagcccttacaagggcagaatgactcatctagtctgcaagggaggatgggaaatgtagttttccaacagtaacctattaGTAAGTATCAAACATTT
>chr2:68990928-68991128
TGAATGTCCTGGTGAGGTTTGTAAAACCATGTTTGTTAATTATGGTTCATTCTGAGAAACAGAAAGTGAAATGTGTCCAAAGCATACACTGAGACTGGAG
>chr7:128029095-128029295
ACTGGTTTATTCATTAAGGTAGTTGAGTCATTTCTGCTGTGAGGGCTTGATTGGCCCTGCCTGAGCTAGGGGTTCTGGAAGAAACAGTGCGGCTTGGAGA
>chr7:128089282-128089482
tttctgactcatgctgaatttctcgacttggggcttcccatactgtgttgagcaacagtgttgTTCAGATCGCACAGgagacagtttcaatttattttta
>chr7:128451130-128451330
cactggagccatcattaagtacaagttattggagcatgagcactacacagacactttatagtcatctgacgacagttactaagtgactaatggtgggtag
>chr7:128554659-128554859
CTGTGCAGTCATTGCAGATCTTCCTCGCTGGACTGTGACTCACCGTCCTCCCCAGTGGACTGTGACTCACCGTCCTCCCCACCCACTTAACCACTGAGTC
>chr7:128578504-128578704
GACAGAACTTCTTGTTCTGATTCATTGCTGCAGACGTGCTCTTTTCCCCATTCTATCGGAAACACAATTATCCCATTCTATCCACTTGAAGGGGATGGAC
>chr7:128633150-128633350
CTCACCACAGCATCTCTCTAGCCCTTGAAAAAGACTTTTAAGAGGAGGTAGTTCTGTGTGGCACTGCAGTTACTATGCAGGCAGAGACCTGAAACGAGAC
>chr7:128743982-128744182
agaattttcttgaccaacttctagtctagcatggcttttagcagtttgaggccatgtTATCTATGACTCACCAGAAGTTTCCCCATTACTAAGCTCTGTA
>chr2:70844707-70844907
ACCACTATTTGGACAAAGATTTGAAAGTAAATTTTTAGTAATGTAAATTCTACAAATGAGTCACTTGTCATGTTAGAGGGGGTGTGTGGGTGTGGAAACA
>chr2:71340044-71340244
GTTTCAAAGAAGCAACTGTCTAAATATTTTAGATCAGATTGCATGATAATAGCCTCTGTGATCTGCATTTAATGCATAAAGTCATTTTGCTTTTCATAAC
>chr2:71644102-71644302
AGTGACTCATGGAGTCTTTATGACAGATCTGTGAATcacacacgcacacacacacacacacacacacacacacacacacacacacacacacaGGGACATG
>chr2:71790166-71790366
GACTGTCACATTGGATTAGGCACTTTAAACTTTATCTATGTTTCCCGGAGATAAATTACATAAGACTCCAGCAGTTATTAAGCAGACAGCTGAGTGACTG
>chr2:72801058-72801258
ACATTCTCACTGCCCTTCATTCCAAAGTTCAGAGCTGTTAAAATTTTTAATCAGTCTCTCATCCCGGTAATGTCATTATCCAAAGCTATTACTTTCTTGT
>chr2:72871720-72871920
AAGAGCAATTCTTAATTTTCACCCACAATTGCAGGAGCTTGGCATGTAAATGAAGTGCTCCCTGAGCAGGCATTACATGGGCGTTTTTCAGGAATGATGG
>chr7:132700250-132700450
CCTGGTGGGGTTGGAGTAAGAGTGAGAACAGCCAGCTGGAGCCCTGGGAAGGGGGTGAAGCTGGGGCATAACAGTATTGGAGCTCATCTGGGTAGTACTG
>chr7:133793742-133793942
GATAGAGCAGATTAATCATTACATCGCAATGATGCCAGCAGCACAGTTGGCAAGTCACAGAGGGGCACAGGAATCAGGAATCCTGACTGAGTGTCAGCCC
>chr7:135649258-135649458
CTTTTTAGTGTCAAGACCAGGTTCTGTGTAAGCAACTGTGTGTGTGCACACACGCAGGTATGCCTATGCCTAAAGTCTATGTGAACACACATGTACTCCC
>chr7:135654416-135654616
ACACTAGCTCTCGTTCAGTGTGTGTGAGTCTCTGCTGTATGGGATGAATCACTCCCACACCCTCTGAGCAGCAGTGGCTCACTCCATGCTCGGCCCACCG
>chr7:139403880-139404080
actcacagaacttatccacacacccatgcactcatatacatcacactcatatatacacatactcacaccacactcatatacacactcacacactcatacc
>chr2:75680980-75681180
TCAATGCACATCCTAAACCATCCCAGTCTGTCTTTGTTTTTCGTTTCCTGTAACATGATCAGAAAAGAACACCTTGGGGGATCCTTATCAAGGCCCAGGA
>chr7:139971460-139971660
CTTTGCCAATCCACTGACCACGGGGACCAGTGCTGACAGAGCCAGAGACAGGGACACTGCCCTACTGACTGGAGCTCTGAAAAGTGACTCAGCATAGGCC
>chr7:139973148-139973348
GATGGGTAGATATGTGGCTGTTGTGCTGTCTGTTCATGCTGTATTTCCAAAAGCTGATGACTCAAGAATAACTGTGTGTGTGTGTGTGTGGGGGGGGGTG
>chr7:139980880-139981080
taaaaccattactcaggaagctgactcagcaggactgtcatgagcttaagggccagtgtgggccacatagtgagttccatagcatttaaaataggctaca
>chr7:140320245-140320445
GGGAAGATTTGAAAACTTCAGAGAAAAGTTGCTTCTATTCAGGGTCAACCTCAAGTGTGATCTACCATAATGACTGTGCATTTCCCAGTCAAAGCATGAG
>chr7:140321122-140321322
ATTACTTTGACTCATAGTTACAGTTTGAAACTTTAAATGCATGGCTCTGTAGGTTTGCTCTGTGACCTATCTGCACTGTTGATCAGTATGAATAGAAATC
>chr2:79511264-79511464
CAGTTTTTCAGGGACAGCTCATAAGGGTGGAGTCAGTTACTGTAGTCTACAGATGAAATGGCCCTACCTATTGCTGACATGTACACTTAGTATCCTTAAA
>chr2:79966878-79967078
GGCTTTTCAACTGACTTCCTGGCTTCTGTCCCATTACACTTTTGACTCCTATCTAGTTCCTTAAACCTTTCTCCCACACTCTCCTCTGGGCTATGTTCCT
>chr2:80579516-80579716
GCAACGTATACAAGCTTAATTCTTCCAACCCCCATGAAGTTACGATCAAGGGGTGGATGTCATGGTCATGGCACAAACGCAATGGGTTCTTCCTAGCTCC
>chr7:140973526-140973726
AAAGAGACTCAATAAACGTGAGTAAGCAGAGGCTGGAAAGGACTGTCTGAGTAAGGCTCATCTTCTGAGTCACCCTCAGCAGAAGTAGAGAGAAAGCTGG
>chr7:140976878-140977078
agtcagcacaaatgattgagcctgtcttgtggtttgttcctgtcatctaagtcattgatttgCCTGTGAGCAAGTCAGGGCGCATCCTCATAACCACTGC
>chr7:141580306-141580506
GGTACATGTTTAATGTGAGTGAACAGTGTGGTCTGTGAATCATATCCCAAAGAGCTGCTAAAAAAGATGGTCTAGTCTAGTGTGTCAGAGCCACATGGGT
>chr7:142187017-142187217
tacgagacagctataacagggtcccttcagcaaaatctttctggcattgtgcaatagtgtctgggtttggtggctgattatgggatggatccccgggtgg
>chr2:83778786-83778986
GAAGGAGAGTCTAACTGAGGATGACAGTTTATTCACTGTTTGGAAATAGTTTTGCCTTGTGCATATTATCCTCAAACTTCTTGGCTTTGAGAATAAAACC
>chr7:142462152-142462352
AGGGCTCCAAGGACACTCTGCCCAGGCTGGATGAGGACACAAGCTGCGGGGTGTGTGGAACAGGGTGATCAGTCAACAGCTGTGACCCTGTTCAGAAATG
>chr7:143629674-143629874
GGTCCAGTCAGCAATCATGAGTGCTGAGTGGAGGAGCTACCAGGAAGTCATGAGTCACTTGACATCAGCTAGGTTTATGGTAATTTCCAAAAAGCCACAT
>chr7:143712836-143713036
AACCCGGAAACCGAACCACACTGAGATGCCAATCAGGAAGGCTAGAGTCAAAACAGAATAGAAACCACCAGTGCTGGCTGGGGAGGACTGAGGGAGGGCA
>chr7:143786055-143786255
GTCTGACAGTACTACCAGGGTGACAGGGTTCTTGGCAACTGTGACAGAAATGCTACTGTCCGTGGTATGTGTGGCCTCAGGGTGAGTCAGAAGAGCAGTC
>chr7:143829598-143829798
GAATGTCAGGTGGCAGGAAGGAACAAGATGAAAAGAGTGAAACTTCACAGCTGCTTTGTTAAGGCTCCCCAATACCCTTAGGGGCACGGAGGTATGACTG
>chr8:3324393-3324593
GAAGGCCAATTTGTGTGACACAGCAATGACTCATCTGAGGGGGAGAGGAACAGGAAGAAGAGTAAGAGAGGGAGACAGGATAGGTAAGAGACTGCAAAGA
>chr2:90563233-90563433
AGCCACCACACAGCTGGCATGTCTGAAAATGTGaatattaaatttaaaaatattaaaaagaaaaaaaaaaCAGTAACACCCAGTGCCAGTGTAGGCGTCC
>chr2:92627799-92627999
ACATTTTAGCTCTTTGGTGTGAGTCATTCCAGCCCTGCTTTGGGAGGACTCTGGGCTTTGTGAGCTCTTCCTTTACCCAAAGACACCAGGGAAGCTGGAG
>chr2:93196151-93196351
AAAGGACATCCCTGCGTCCCCTTAGAGGTGCTGAGTGCCTCTTTATGGGGCTTAGGCAGTTGTCGCATCCTGTCTCCCGCCATCAGGTACAGGAAGGAAA
>chr8:10451586-10451786
GTCAGAACCACATGGAAAATAGTGGTAAAAATGCAATGTCCTATAAAAATCGCCAAACACCTTGGACAAAGTCATAGCTGAATTTAAATATTAGTCATAA
>chr8:10651186-10651386
ttggtgatgccactgttttgagtcatttctgccccataagtaagctcttagccatactgcataaggaaccatgactcattagttcaccagttgaactttc
>chr8:11464320-11464520
GAATGGAACACATGACACTGGACTTGCGTCACAAAAACCCGAATGCTACTCCTGAACCAGCTCAGCAAAGCCACTCACTTCCTGAGCACAGGACTTAACC
>chr8:13373348-13373548
GTCCTGTGTAAGGCATTGCCCACACTGGAGCACTTGCAGGCCTGGGGCTTGGCCCGGGCTCTGCCTTGTAGCTGCATGAGTCTGAGGTGGAAGGTGCTAT
>chr2:101737771-101737971
TAACGGATCCTGCCACATTCCCCTCTCAAAAGAATGCACTGACTCATCTGTATCTGAGAGCACACTTTCTCATACATTGGAGAGTATAGAAATGACTGTT
>chr2:101921020-101921220
ttaatgactcaaaaggaacatatttattatctcatggtgtactggctggttttgtgtgtcaacttgatacaagctggagttatcacagagaaaggagctt
>chr2:102713426-102713626
TATGAGTAACTGAGTCACTCGAGTCACTTGATGGTTAGGAAGTGCATCTTATAAGCCCCTTGTGACAATGAGGCAATCGGGCCCTAATGGAGCCTAGAGT
>chr2:102736737-102736937
CACAGAGAAACAGCTAAAGTTCATCTCCGTCCCCCACCCCACCCCACACACCTCCTCACCATCATCGGCACACTCTCAATCTCCCCCATACCCTGGACCA
>chr8:13625612-13625812
TGGCCTGGATGACTAGAAAGAGGAGTGTGGGAGCTGCTCAGAGAGTTTGTGACTCAGAAACAAACTGATGTTCCCAGTCAGCTGCTGTCCACGGTGCAGA
>chr8:14013838-14014038
GGGCATCATTTTCAAACAAGAATAAAAATGAAGGGAATTCCCAAGAGTCCCTTAACAGCACGACTTAGGAAGCCAAAAGGGGAAAGAATCACAGTTGTAA
>chr8:22880066-22880266
TTTGTTCAGTGCTTGCTTTGTCACTGAGCTTGAGCAGTGTGACAGAAACGAATCAGAAAGGGAGAGAGGGGAGTGACTCATCTGTGGATTTGTGTAGTGT
>chr8:23190056-23190256
TCCTGAGAATTTGGTAACTATTTAAAACAGATCCTGCAACTAAAGTAGCTAGCAACTCTTTGTCTAAATATTAGTCCTGTGGCACAGATCAACTTCTAGG
>chr2:102957026-102957226
CAAAGCACCAGACCTGAGATCTGAGAGTCATTTGATGAGTAGGTATtgtggtgattaataatgactgtatatgtgacaggatatagagtcaccatggcaa
>chr2:103568794-103568994
AGtgtgaaactgtgaactgtgtgtttaggtttctgtccccattttctgcatacaacccctaaaattcctggaatctccaaaatgaaaatatattcttgta
>chr2:103640880-103641080
AGATGAAAAGGAAACGAGGCCCTCCACCCAGGATAAGGGGGCAGAGCCACAGTGGGGAGGGGTGTGACTGGGGCTGCAGGCAGTACTGCCCAGCTGCAGG
>chr2:103658504-103658704
TCTATGATGAAGGAAGCAAAGTTGTCACTCATGGGTTCCCTTCTAGTGGGTCAAGTCACAGCCTACTCATGGACAGGGCAGATATTAGAGGTTCCTTATA
>chr2:103836732-103836932
TTAATCCACAGGAGATGACTCCTTTCTGATATTACTCAATGGGACTGCAGCTTGATTTGGTGTCTGAGGTTCATTGATGTCAGAGATGGGCATTTTTTCT
>chr2:104173096-104173296
tgttgtaaccagggccatctgcccaagctgtcaccacacacagtgagctgggcatgcccacatcaagcactaactcagaaagtgctaagtagactcatct
>chr8:25272366-25272566
TCAGTCATACAGCAAGCAGAACAACCCACCTTCTGTAGTTTAAACCCCAATGGCTTCCCAGTGTTAGTGTGGGATCCTTCAAACATCCCATGGCAGCTAG
>chr8:25625490-25625690
GAAATAGATGAGATGCTTATCAATTCTAGCTGCTTTTTGTGAAGGTAAACATTATTATTCATTTCCTTCTTGGTGCTGCGGAGGTGTGGTCAGGTTCTTA
>chr8:26138392-26138592
GACTAACCTTTGTTCTATAACAGTACCAAAACTTATATTTTCTTATGACAAAAAGGACTGGTGTTTCAGCGTCAGGCCATACAACCCTTTAGTTTCTGTA
>chr8:33642215-33642415
GCGTTTGGTTCTTAGCTAACTAGTTACTAAGCATCTTCTCTTCCTAACAGGTCCTGCGGGAAGCTTAAAAGTGGGGTCTGCTCCCTAGTGCCTGTTCCTG
>chr2:104176564-104176764
TCTGTTCTTCTCCTGGACTGAGTCCCCAGATGGCATGTAGTGAGACCACAACAGATATTCATGGAATGAAATGGTGCAAAAATAGTTTCGAAGCCCTAAA
>chr2:104221788-104221988
ggcaagtttccagtcacacacacacacacacacacacacacacacacacacacacacacaTTGGAGTCAGGAGGTAAGAGCCACCAAAAGATGACTCAAA
>chr2:104331122-104331322
AGCTTAGCCTGATCACAGATGCTTGCCTGTCACCTTCTCATCCTGGGCAACACAGCTGCGGGCTTGGCTGCTCCTTCTCAGTGGGGTTGGTCTTTAGTAT
>chr2:104855776-104855976
CAAACAGGTGCAGACATTGTGAGAGATTAGTTTAAGGAAATAGGGTCAGTGAATTAGGAGGGGCAATGAAACCAGGGTTTCTGGTTTCTGCCTCAGTAGG
>chr2:107005984-107006184
gcgatatctaaaagtacatcttgtggttatgacatctgctgtttgcgtcagtcaggtctggaatcatcttgtggtaattcttgaaacattccgttggtga
>chr8:34384462-34384662
TGAGCTAGGAAGCCAGAGAAGTGAGAACTGACTCACTTTCAGAACCAGCATTTTTGGCTTCTGAGCATGGTGCCTGCGGTGACCTCATTACCACAGGAAA
>chr8:34530134-34530334
GTCACAAATCAAACGGCCAAATCTTTACACATTTGAAAGCTGAACTTTGATGGCCTTGTTTTCCTTCCCCGTCTGACTCAGAATGAGTCACAAGGAACCG
>chr8:34763247-34763447
ACAGATAACATCTTAGTCACATATGACTAAGCCTCAGGGATGaattccttttgtgtcactgtgacagaatatgtgaccgaaacaattcatgggaagaaag
>chr8:35420158-35420358
ATGACTCTGAGGTCATCTAGGaagttgaacaagaatttactacatgactcagacttccactcctcattgtctgactggaagaaatgaaaacaagtgtcta
[truncated: 592,227 more chars]
