# Supplementary material for: Genome-wide CRISPR Screens in T Helper Cells Reveal Pervasive Crosstalk between Activation and Differentiation
Source: Cell. 2019 Feb 7;176(4):882–896.e18. doi: 10.1016/j.cell.2018.11.044 (PMC6370901; doi:10.1016/j.cell.2018.11.044)
Supplement: Data S2. Processed Data from All the Steps of the Analysis, Related to Figure 1 [file mmc2.zip › supplemental data/motif analysis/batf_meme/progress_log.txt]

Invoking:
  getsize ./chip_total_batf.200.fa 1> $metrics
Finished invoke:
  name: count_seqs  status: 0  time: 0.074401
Invoking:
  fasta-most -min 50 < ./chip_total_batf.200.fa 1> $metrics
Finished invoke:
  name: most_seqs  status: 0  time: 0.207262
Invoking:
  fasta-center -dna -len 100 < ./chip_total_batf.200.fa 1> ./seqs-centered
Finished invoke:
  name: center_seqs  status: 0  time: 0.364633
Invoking:
  fasta-shuffle-letters ./seqs-centered ./seqs-shuffled -kmer 2 -tag -dinuc -dna -seed 1
Finished invoke:
  name: shuffle_seqs  status: 0  time: 0.092409
Invoking:
  fasta-subsample ./seqs-centered 600 -rest ./seqs-discarded -seed 1 1> ./seqs-sampled
Finished invoke:
  name: sample_seqs  status: 0  time: 0.380314
Invoking:
  fasta-get-markov -nostatus -nosummary -dna -m 1 ./chip_total_batf.200.fa ./background
Finished invoke:
  name: bg  status: 0  time: 0.045818
Invoking:
  meme ./seqs-sampled -oc meme_out -mod zoops -nmotifs 10 -minw 6 -maxw 30 -bfile ./background -dna -time 5082 -revcomp -nostatus
Finished invoke:
  name: meme  status: 0  time: 4231.217601
Invoking:
  dreme -v 1 -oc dreme_out -png -dna -p ./seqs-centered -n ./seqs-shuffled -t 5446 -e 0.05
Finished invoke:
  name: dreme  status: 0  time: 1882.955745
Invoking:
  centrimo -seqlen 200 -verbosity 1 -oc centrimo_out -bfile ./background -score 5.0 -ethresh 10.0 ./chip_total_batf.200.fa meme_out/meme.xml dreme_out/dreme.xml db/EUKARYOTE/jolma2013.meme db/JASPAR/JASPAR_CORE_2014_vertebrates.meme db/MOUSE/uniprobe_mouse.meme
Finished invoke:
  name: centrimo  status: 0  time: 143.991335
Invoking:
  tomtom -verbosity 1 -oc meme_tomtom_out -min-overlap 5 -dist pearson -evalue -thresh 1 -no-ssc -bfile ./background meme_out/meme.xml db/EUKARYOTE/jolma2013.meme db/JASPAR/JASPAR_CORE_2014_vertebrates.meme db/MOUSE/uniprobe_mouse.meme
Finished invoke:
  name: meme_tomtom  status: 0  time: 163.74652
Invoking:
  tomtom -verbosity 1 -oc dreme_tomtom_out -min-overlap 5 -dist pearson -evalue -thresh 1 -no-ssc -bfile ./background dreme_out/dreme.xml db/EUKARYOTE/jolma2013.meme db/JASPAR/JASPAR_CORE_2014_vertebrates.meme db/MOUSE/uniprobe_mouse.meme
Finished invoke:
  name: dreme_tomtom  status: 0  time: 16.071968
Invoking:
  tomtom -verbosity 1 -text -thresh 0.1 ./combined.meme ./combined.meme 1> ./motif_alignment.txt
Finished invoke:
  name: align  status: 0  time: 3.832965
Invoking:
  spamo -verbosity 1 -oc spamo_out_1 -bgfile ./background -primary TKASTCAB ./chip_total_batf.200.fa dreme_out/dreme.xml meme_out/meme.xml dreme_out/dreme.xml db/EUKARYOTE/jolma2013.meme db/JASPAR/JASPAR_CORE_2014_vertebrates.meme db/MOUSE/uniprobe_mouse.meme
Finished invoke:
  name: spamo1  status: 0  time: 2.879223
Invoking:
  spamo -verbosity 1 -oc spamo_out_2 -bgfile ./background -primary GTRTKTGTGTGTGTGTGTRTGTGTGTGTGT ./chip_total_batf.200.fa meme_out/meme.xml meme_out/meme.xml dreme_out/dreme.xml db/EUKARYOTE/jolma2013.meme db/JASPAR/JASPAR_CORE_2014_vertebrates.meme db/MOUSE/uniprobe_mouse.meme
Finished invoke:
  name: spamo2  status: 0  time: 3.087333
Invoking:
  spamo -verbosity 1 -oc spamo_out_3 -bgfile ./background -primary RGRAAR ./chip_total_batf.200.fa dreme_out/dreme.xml meme_out/meme.xml dreme_out/dreme.xml db/EUKARYOTE/jolma2013.meme db/JASPAR/JASPAR_CORE_2014_vertebrates.meme db/MOUSE/uniprobe_mouse.meme
Finished invoke:
  name: spamo3  status: 0  time: 2.885544
Invoking:
  spamo -verbosity 1 -oc spamo_out_4 -bgfile ./background -primary AVCCACA ./chip_total_batf.200.fa dreme_out/dreme.xml meme_out/meme.xml dreme_out/dreme.xml db/EUKARYOTE/jolma2013.meme db/JASPAR/JASPAR_CORE_2014_vertebrates.meme db/MOUSE/uniprobe_mouse.meme
Finished invoke:
  name: spamo4  status: 0  time: 2.879204
Invoking:
  spamo -verbosity 1 -oc spamo_out_5 -bgfile ./background -primary GAAACB ./chip_total_batf.200.fa dreme_out/dreme.xml meme_out/meme.xml dreme_out/dreme.xml db/EUKARYOTE/jolma2013.meme db/JASPAR/JASPAR_CORE_2014_vertebrates.meme db/MOUSE/uniprobe_mouse.meme
Finished invoke:
  name: spamo5  status: 0  time: 2.863831
Invoking:
  spamo -verbosity 1 -oc spamo_out_6 -bgfile ./background -primary CCCMBCCC ./chip_total_batf.200.fa dreme_out/dreme.xml meme_out/meme.xml dreme_out/dreme.xml db/EUKARYOTE/jolma2013.meme db/JASPAR/JASPAR_CORE_2014_vertebrates.meme db/MOUSE/uniprobe_mouse.meme
Finished invoke:
  name: spamo6  status: 0  time: 2.845056
Invoking:
  spamo -verbosity 1 -oc spamo_out_7 -bgfile ./background -primary RAAATR ./chip_total_batf.200.fa dreme_out/dreme.xml meme_out/meme.xml dreme_out/dreme.xml db/EUKARYOTE/jolma2013.meme db/JASPAR/JASPAR_CORE_2014_vertebrates.meme db/MOUSE/uniprobe_mouse.meme
Finished invoke:
  name: spamo7  status: 0  time: 2.86262
Invoking:
  spamo -verbosity 1 -oc spamo_out_8 -bgfile ./background -primary WKBWKGYTTTTTTTTTTTTTW ./chip_total_batf.200.fa meme_out/meme.xml meme_out/meme.xml dreme_out/dreme.xml db/EUKARYOTE/jolma2013.meme db/JASPAR/JASPAR_CORE_2014_vertebrates.meme db/MOUSE/uniprobe_mouse.meme
Finished invoke:
  name: spamo8  status: 0  time: 3.074821
Invoking:
  spamo -verbosity 1 -oc spamo_out_9 -bgfile ./background -primary CACGS ./chip_total_batf.200.fa dreme_out/dreme.xml meme_out/meme.xml dreme_out/dreme.xml db/EUKARYOTE/jolma2013.meme db/JASPAR/JASPAR_CORE_2014_vertebrates.meme db/MOUSE/uniprobe_mouse.meme
Finished invoke:
  name: spamo9  status: 0  time: 2.835945
Invoking:
  spamo -verbosity 1 -oc spamo_out_10 -bgfile ./background -primary MA0089.1 ./chip_total_batf.200.fa db/JASPAR/JASPAR_CORE_2014_vertebrates.meme meme_out/meme.xml dreme_out/dreme.xml db/EUKARYOTE/jolma2013.meme db/JASPAR/JASPAR_CORE_2014_vertebrates.meme db/MOUSE/uniprobe_mouse.meme
Finished invoke:
  name: spamo10  status: 0  time: 2.955237
Invoking:
  spamo -verbosity 1 -oc spamo_out_11 -bgfile ./background -primary CTCAGAA ./chip_total_batf.200.fa dreme_out/dreme.xml meme_out/meme.xml dreme_out/dreme.xml db/EUKARYOTE/jolma2013.meme db/JASPAR/JASPAR_CORE_2014_vertebrates.meme db/MOUSE/uniprobe_mouse.meme
Finished invoke:
  name: spamo11  status: 0  time: 2.851985
Invoking:
  spamo -verbosity 1 -oc spamo_out_12 -bgfile ./background -primary RCAGYCAK ./chip_total_batf.200.fa meme_out/meme.xml meme_out/meme.xml dreme_out/dreme.xml db/EUKARYOTE/jolma2013.meme db/JASPAR/JASPAR_CORE_2014_vertebrates.meme db/MOUSE/uniprobe_mouse.meme
Finished invoke:
  name: spamo12  status: 0  time: 3.058378
Invoking:
  spamo -verbosity 1 -oc spamo_out_13 -bgfile ./background -primary CCAGSC ./chip_total_batf.200.fa dreme_out/dreme.xml meme_out/meme.xml dreme_out/dreme.xml db/EUKARYOTE/jolma2013.meme db/JASPAR/JASPAR_CORE_2014_vertebrates.meme db/MOUSE/uniprobe_mouse.meme
Finished invoke:
  name: spamo13  status: 0  time: 2.876606
Invoking:
  spamo -verbosity 1 -oc spamo_out_14 -bgfile ./background -primary ATATWT ./chip_total_batf.200.fa dreme_out/dreme.xml meme_out/meme.xml dreme_out/dreme.xml db/EUKARYOTE/jolma2013.meme db/JASPAR/JASPAR_CORE_2014_vertebrates.meme db/MOUSE/uniprobe_mouse.meme
Finished invoke:
  name: spamo14  status: 0  time: 2.842316
Invoking:
  spamo -verbosity 1 -oc spamo_out_15 -bgfile ./background -primary UP00095_2 ./chip_total_batf.200.fa db/MOUSE/uniprobe_mouse.meme meme_out/meme.xml dreme_out/dreme.xml db/EUKARYOTE/jolma2013.meme db/JASPAR/JASPAR_CORE_2014_vertebrates.meme db/MOUSE/uniprobe_mouse.meme
Finished invoke:
  name: spamo15  status: 0  time: 3.344137
Invoking:
  fimo --parse-genomic-coord --verbosity 1 --oc fimo_out_1 --bgfile ./background --motif TKASTCAB dreme_out/dreme.xml ./chip_total_batf.200.fa
Finished invoke:
  name: fimo1  status: 0  time: 1.35746
Invoking:
  fimo --parse-genomic-coord --verbosity 1 --oc fimo_out_2 --bgfile ./background --motif GTRTKTGTGTGTGTGTGTRTGTGTGTGTGT meme_out/meme.xml ./chip_total_batf.200.fa
Finished invoke:
  name: fimo2  status: 0  time: 1.682209
Invoking:
  fimo --parse-genomic-coord --verbosity 1 --oc fimo_out_3 --bgfile ./background --motif RGRAAR dreme_out/dreme.xml ./chip_total_batf.200.fa
Finished invoke:
  name: fimo3  status: 0  time: 1.200667
Invoking:
  fimo --parse-genomic-coord --verbosity 1 --oc fimo_out_4 --bgfile ./background --motif AVCCACA dreme_out/dreme.xml ./chip_total_batf.200.fa
Finished invoke:
  name: fimo4  status: 0  time: 1.268197
Invoking:
  fimo --parse-genomic-coord --verbosity 1 --oc fimo_out_5 --bgfile ./background --motif GAAACB dreme_out/dreme.xml ./chip_total_batf.200.fa
Finished invoke:
  name: fimo5  status: 0  time: 1.195195
Invoking:
  fimo --parse-genomic-coord --verbosity 1 --oc fimo_out_6 --bgfile ./background --motif CCCMBCCC dreme_out/dreme.xml ./chip_total_batf.200.fa
Finished invoke:
  name: fimo6  status: 0  time: 1.293496
Invoking:
  fimo --parse-genomic-coord --verbosity 1 --oc fimo_out_7 --bgfile ./background --motif RAAATR dreme_out/dreme.xml ./chip_total_batf.200.fa
Finished invoke:
  name: fimo7  status: 0  time: 1.192364
Invoking:
  fimo --parse-genomic-coord --verbosity 1 --oc fimo_out_8 --bgfile ./background --motif WKBWKGYTTTTTTTTTTTTTW meme_out/meme.xml ./chip_total_batf.200.fa
Finished invoke:
  name: fimo8  status: 0  time: 1.596895
Invoking:
  fimo --parse-genomic-coord --verbosity 1 --oc fimo_out_9 --bgfile ./background --motif CACGS dreme_out/dreme.xml ./chip_total_batf.200.fa
Finished invoke:
  name: fimo9  status: 0  time: 1.181887
Invoking:
  fimo --parse-genomic-coord --verbosity 1 --oc fimo_out_10 --bgfile ./background --motif MA0089.1 db/JASPAR/JASPAR_CORE_2014_vertebrates.meme ./chip_total_batf.200.fa
Finished invoke:
  name: fimo10  status: 0  time: 1.307579
Invoking:
  fimo --parse-genomic-coord --verbosity 1 --oc fimo_out_11 --bgfile ./background --motif CTCAGAA dreme_out/dreme.xml ./chip_total_batf.200.fa
Finished invoke:
  name: fimo11  status: 0  time: 1.241477
Invoking:
  fimo --parse-genomic-coord --verbosity 1 --oc fimo_out_12 --bgfile ./background --motif RCAGYCAK meme_out/meme.xml ./chip_total_batf.200.fa
Finished invoke:
  name: fimo12  status: 0  time: 1.405727
Invoking:
  fimo --parse-genomic-coord --verbosity 1 --oc fimo_out_13 --bgfile ./background --motif CCAGSC dreme_out/dreme.xml ./chip_total_batf.200.fa
Finished invoke:
  name: fimo13  status: 0  time: 1.223094
Invoking:
  fimo --parse-genomic-coord --verbosity 1 --oc fimo_out_14 --bgfile ./background --motif ATATWT dreme_out/dreme.xml ./chip_total_batf.200.fa
Finished invoke:
  name: fimo14  status: 0  time: 1.194739
Invoking:
  fimo --parse-genomic-coord --verbosity 1 --oc fimo_out_15 --bgfile ./background --motif UP00095_2 db/MOUSE/uniprobe_mouse.meme ./chip_total_batf.200.fa
Finished invoke:
  name: fimo15  status: 0  time: 1.816933
Writing output
Invoking:
  meme-chip_html_to_tsv ./meme-chip.html ./summary.tsv
Finished invoke:
  name: summary  status: 512  time: 0.069617
Done
