# Supplementary material for: Genome-wide CRISPR Screens in T Helper Cells Reveal Pervasive Crosstalk between Activation and Differentiation
Source: Cell. 2019 Feb 7;176(4):882–896.e18. doi: 10.1016/j.cell.2018.11.044 (PMC6370901; doi:10.1016/j.cell.2018.11.044)
Supplement: Data S2. Processed Data from All the Steps of the Analysis, Related to Figure 1 [file mmc2.zip › supplemental data/motif analysis/batf_meme/seqs-shuffled]

>chr4:145300245-145300445-dinuc
GGGAATTTTTCCCATTCCAATGGGGGCCTTACAGAAAGGTTGTCCAGAACACTTCGGCAGTGTCAAAAAAAAAACTTCGCAAGGGGAGCGTCCTCTGTTG
>chr4:148901962-148902162-dinuc
GAAGGACATGTTCAGTCGGTTGGTTGGATCTGCTTGTTTTAGTTTTCCCTTGGCTTGACTTGGTACAGTTTTTGGTTTTCTTTGGGAATTTTGAGTGTTT
>chr4:149101776-149101976-dinuc
GGTCACTATAAAAGACTTTTTTAGAACACAGATAATAGAAGGAAGAAAGCAGCAAATTTTCCGTTCCTAAAAAGGAAAGTTTTTCAAAAGCATCTGACAG
>chr4:149689912-149690112-dinuc
AAACAATGAAGTTTCTGAACACAGGATTCATCATGTGATATCACACTTCAAGCAACACCTTCACTGGTTAGACTGGATCAAACTTGGGCAGTTCTCAGGG
>chr4:150568923-150569123-dinuc
GTGAGAGATGTCCCTAGACTTTATCACTTCAACATCTGCAGGACAATCTGGATATAATCCAAATCCCTAACTGACGGCGAGCAGATTGTCACAAAGATGC
>chr4:150808446-150808646-dinuc
CACCAGCGGGGGAGTGAGTGTCTGGTACTCTTGCGGAATGACTAAGTGAACAGGGATTACACGCGGGCACAATAAGCAGCCCCTATGGCAACATAAGGAA
>chr4:150918552-150918752-dinuc
CAAAGACATGTCCCTACAGGGAGGGATGGTCTGGGAGATGGACATTGTCAGGGGTAGGTGAGGTAGTGTCTGTCAGTTGTCAGATATTAGACCCATCACT
>chr4:155220598-155220798-dinuc
GAGTCCCCATATTAACTGCCTGCTTTCAATGTATAGTGATGCAAAATGGCAAGCATAAGCTATTTTGCAGGTATTAGAAAACTCAATGTAGCATGAAAGG
>chr4:155508699-155508899-dinuc
GTAAGTGCTGCACTGGTGTGACGTTGCTTCAGTTTGAGGTTAATGGGATTGATAATCCCTCTTGATTGACTAGTGAAGATGTTTCTAAATATGTGCCCAC
>chr4:155725066-155725266-dinuc
CAACTAGCTTTTGTAGTCCCTGGACTAGCCTCAACTGATACCTTTTCAGTACTTTGTGGCATGACATTTATCTGGGCGTGCATTAAGTGTCTGACAGTTC
>chr4:155947096-155947296-dinuc
TGGCTGCTCTTAAAAGAGCAGTCTGAATCTGATAATAGGAGGATTAGTTACATTGGCAGTGGGTGGGGAAGAAAGATAAAGGGGATGTGCAGATATGCAT
>chr4:156012652-156012852-dinuc
TAGAGGCAGTAGCTGCAGTTCCTCTTTCCGCCAACTGTTGTGTAGTGTGTTGGCGCTCCAATAAAGTCAATGAGCTGATAATTCTACCAAAACCCCAAGG
>chr5:3320716-3320916-dinuc
AGGTCAAGAGTTGACTAAAGAGGCTGAATCATAAGAGGGTAGATACCAGTGGGGAACTGGATAGACCCACATAGAGATTTAGATAAACACACAGAGCAGA
>chr5:3460670-3460870-dinuc
ATACTATTTCACTATTACTGGGTATTCACAGGCAGACACCCCATGATATTCAGAAGGAGTACTCTGGCTTGGTAAAGGAGTTCTGCTATTCTCCTAGAGT
>chr5:3497548-3497748-dinuc
TGTTATTTGTTGGTTCCTATAATCAAAAAGGCCATGGAGTAGCTTGTTGTGCCTCAGGCACCAAATTTTGTCTATTATTGGCAGACCACCAGTCTCTAGT
>chr5:3502847-3503047-dinuc
GGATGAATAGTGTGTTCACTGTTATTGCTGTAAATGTACCCATAGTCTGCAACCATCAGATGTTCAGAACACCTATCTTTCTTGTGTCTCTCATCAACCA
>chr5:3992913-3993113-dinuc
AATGAGTGCCAGGTCAACTAGTGATGAATCTGTTATGTTTTTCCTGTTCTGTGAGGTATAGCTATGAGAGAGAAGAAGAGAAGATGGGAGAACAGGTCTT
>chr5:8355694-8355894-dinuc
TGCCCAAACTGATGATCCTTCAGCTCAGAACAATGGATGCTACCTTCTGTCTACCCTCTGAGAGGATCTGCAGGAGTGGAAGAGAAATAACCACTAGGAT
>chr5:9043851-9044051-dinuc
GGCAAGACAAGACTGGTGTGGTGAGGAACTATGGTCTCTTGTTACCACAGAAAGTGGGGCCTACACCAACACACTAACGTACTCCCAAGCAGATGGGTCA
>chr5:10866624-10866824-dinuc
AGACACAGACCAGATTTTTGGGGAGTGAGGGCCTGGGTCAGTCTGTCCAAGGTTTTCCTGACAGTGGTATAGTGATTACACTTTTGCTGTAAAGAGATGA
>chr5:20916836-20917036-dinuc
AAGATTTTGGATTAGATGTACTCCTGTTTCAAAAACCAACAGCACACTTCTGACTTCTGTTGCTATGGTAAGTTCTAGCCATCTCTCATGTATTCTTCTC
>chr5:23416290-23416490-dinuc
GCTCTGCCAGACAGTCATAGGAGGGCTCGCACATCTGGCTCAATCAACGGCAAGGGTTGTGGGTTGAAGGGCACACATGTTTCTGACATGTGTTTCCACA
>chr5:23445154-23445354-dinuc
CTATCATAGAGTTACTTGACCTCATTTCTTTGATAAAACCAACACTTTTTGTTATGTACCACAGTATATTGCCCAGAGCATAGTGTCTGTTATTTTCCCA
>chr5:23616751-23616951-dinuc
GCAAAATGGAAATATCTGCCTGTCCTATCCTCTCATTCCAAAATGAACAACTCAATAATAAGTTTGGCACCAGATGTAATTTTTGATTAAATCTTTGAAA
>chr5:23894122-23894322-dinuc
ATGTTTGTAGAGGACCACTCACGGGTTACCACTAGTTCACAAACAGTTCGTTGAATCTAACCCATCAGGAGCATTGAGGAAGAAGAAGGTGAAAGTTTTC
>chr5:24393364-24393564-dinuc
AATAATGAGGTTACAAATGTGACAACGCCAGATAGACTACCAGATGGAAGATCCAAGTATGCCAGTGACACCAAGTTCCAAAATGAAAATTATAAATGTC
>chr5:24823906-24824106-dinuc
ACAAAGAGCCCAAGTCATACATTGAGCCAGTATGTCTGTATAGTAATTACCAGTTAGAAAAAACATGTTCATCCTAAAATGTTAGAAGCTCTGGGCAAAA
>chr5:24971045-24971245-dinuc
GCTGTGGAGCCTATCTACTGACTGTTTGTCACCTACCAACCACAGCGCAACAGCCTCCTAGATTGAGGTTCAATCACTGGATCTCCAGGCATTTCAAGCA
>chr5:25394024-25394224-dinuc
CTTGCTGTGAGCCACAATGCATCATGCTAAAGTTCTCTGTGATATAAGTTAACCTGGAAATCCTGAGTAAGAGCTGGAAACAGAAAAGAACCAAGCACAG
>chr5:29894078-29894278-dinuc
CTTGTTGATCTTCATCAGCACAATGAAAGTTCCACTCAGACTCCCAATGAACTGGTCATCTTCTTGTTTATAGAGGTCTTAATAACAGAAAAGAGCAGGC
>chr5:29994312-29994512-dinuc
TTAGACATAAGTTTTAGTACATTAATTTTAGGAACTTTAAGTTTCTTAGAATTGAGATAAGACAGGAAGGAGGGATTGGATAAGAGGCTGACTTGCACAG
>chr5:30126853-30127053-dinuc
TGTGCCAAGCAGCTAATTGCCAGTGACAGGGCCTATACTTGTCACTGATGAGGTCAGAGACTCAGACCATAACATGTTTGGGGCCACCAGGACACCAGAC
>chr5:30643272-30643472-dinuc
TTCCTCTAACACATAGTTCATGGACTCTGTAGGAGTTGATAGGAGCCCACTTACAATTTGTAATGGTTATACTATGTCACATCACCATACCGATGTTGTG
>chr5:31702238-31702438-dinuc
CAAATGGAGACTTGGACCTTAATGGGACTCATTTTTTATTTGGTAATTTTTTTTATACTTGTGCTCCTGACTTATGTGGCTATCTCACTATGCATTCTTA
>chr5:31732516-31732716-dinuc
GAAACCACTCCTTGATTTTTAAAAATTGAGAGCTAGTTTTGTCAAGAAGGACTACATTTTATTTTATGTGGAAGAGGTAACAGAAAAATAGATCAACTTG
>chr5:31860554-31860754-dinuc
GATATTGTTAGCCAGTGTAGAAGTCACCTTTCCCCTGTTTGGTTGTCACTGAGCAAAAGACTTGATCTATCCAGGGACAGACATGAGCCAACTGTTTCTT
>chr5:31866457-31866657-dinuc
TGGCCTTTGAAAGTCAGGAGCACAGCATCATCAGGTCTATTGGAAAGAATCAATAGTATCTTAAAAGGCACCTCTATCTCTTTTCAGAGAACAATGTATC
>chr5:31902190-31902390-dinuc
TCATCCCAAGTAGCTTATTGTTTACACTGAATCCTGATACCTTCAGTATAGTTATTGATGATGGATTATACCACTCACATCTAAGGCCTCAACTGATTGC
>chr5:32055611-32055811-dinuc
TTCAAAGATTTTGCTGGTCTGTGGTAATTGATGTTTCCAAAATAGTATGTTCACTATGTTGTTTTTTATTTCACTCATATTTACATAATCTTGGAAGGTT
>chr5:32139794-32139994-dinuc
AAAGGGGTTCCTTAGCTAAACCTTTGTGTCCAATGCCATTTTGACACAGAGACTTGAGTTGCACCATCAAATACTCTCTGAGAACAACCACCACACTGTC
>chr5:32427684-32427884-dinuc
AAGAGCTCTTTCTAGTCCATCTCTTTGTTAGTTCAAGACTTGTATCAGTTGGGTTACTAACATACTGTGCACAGGTACTCGTTTCCAACAAGGAGAACTG
>chr5:32769960-32770160-dinuc
GTCACCCTGTGAGAATGAGCAAGGAACTGGCAGGCAACCCTAGGTGCCCTGCATCAGTGGGCCCCTTTGTATTTATAACTAAAATATAACATTACCCACA
>chr5:34430672-34430872-dinuc
GTGGACCACCCATCTACAATCTAGTCATGACTTCCACTAGGTCAGAGAGAGTTTATTTGGTGTCTATTGTGGTAAGCATCATGGGATTGTCAATCAAGCA
>chr5:34500754-34500954-dinuc
GGGTCTCATGTTTTATTTTAAAATAAGTCAAATCCTGACAGAATCAGTACAGGCCAGACTTTGAAAGGCCCTAACTCCTACTTTCAAGTGCCAAGGAAAT
>chr5:35207343-35207543-dinuc
GTTAGACCACTTACAAGTTGGGTCAACAAAGTTCATTTTAGGACAGTATCTTCAACCCATGTAAAGGAATAAGATTTGGGCAACTAAATTGACCTAAATT
>chr5:36534442-36534642-dinuc
GGGAGTAGAGAGTAATCTGGAGGTGGGCAAGGCTCTCGGTGAATGATTCAGGTCTCAGGGTGACTCTGTCAACGTGTGCCATTCATCTGGCTGGGTTGAC
>chr13:104468112-104468312-dinuc
GTTGTTCAAGTAGCAAGAATTGACTGTATTCCATGGAACAATTGATGATATTGGTCTGAATTCAGTTTGCTCTGTCTGAAGACAACTACATTTGTGTGCC
>chr13:106995011-106995211-dinuc
AATAAACCAAGTAGTATGTAATGAACTGATTGATGTCAGCTATGGCACTCAAAGAGAACCACCTGCACATCATTCTAAAGAAACTCACTAATGACTAATG
>chr13:107019432-107019632-dinuc
TCTTATACATGATGTGAATAAAGTCCTTACCTGTCCTATTCAAATCACCCTACCTCCAACCATTACCTGTTGCGTCCTGGTGCTTAAAATGTAATGTGCC
>chr13:107485746-107485946-dinuc
AGTGACTCCAGGTTGCCTCCTGTCCCACACACTCAGGTGATCCCAGAGAGGCTGCCCCTGAAGGTTCAGGTGTGATTGAAAGTAAAAGTCAGGATGCAAT
>chr13:107573610-107573810-dinuc
GCAAAGAGAAACTTCGTTTCTAAACTCTAACCAAGTTGTGGACAATGGCTGATCCAAAAAGTGGTCTCCACCACCTTGAAACAGAGCCTCATCTACTAGA
>chr13:108819842-108820042-dinuc
TAATAGGCACCTGTAATGATGCCATCAACCTTGTAGAGCCTTTGGAAAACCGATGCTGCATTTTTCTGTTTGATCTGTCAGCCAATCTTTGTGCAAACGC
>chr13:109842945-109843145-dinuc
ACATGCTCAAACCTGACATTTGCTAGTTCTGTAATCCAGGGCCCTGTCTGTTTTTCATTAGGGGAGATGGTTATGCCAATCTTCTTTGTATTGGCGCAAC
>chr13:110842018-110842218-dinuc
CGAATTGGAGTATAATATGGCAGGGGAAGAATTATCTGTAGGAGAAATTGTTGATGTTAAGAGCTGCTGTGTTCCATACTTTTTCCAGATTGGAGGTGAG
>chr13:111804888-111805088-dinuc
CCACCAAGAAGGGGTTTACAATTCAGCAAGCGCTTTCTAAAAGGACTTGTTTTAGCTGACTGGGTTCACATTCAGAACTAGCCAAAGAGATGGCCTACCC
>chr13:112396316-112396516-dinuc
CAATGTGGAAAGAGCCTGCTTCACAATAAGGCAGCATATTGTAGTAACTGCTGTTTGGGAGAGAATTTTCCTGATTTTTTCCTCTTAAGCCCTTAACACC
>chr13:112459492-112459692-dinuc
TGGAACCACTCTCCTCTGCTCATATTAGAGACCTTTTGATTCCTTGCCCAGGCTGTAACCCATGAGGCGTAGGCAGCGTGTGTGCACGTCATAGAGAGCT
>chr13:113033978-113034178-dinuc
GTTTGCAGGAGTTGTCAGCTCAATATGAGCAGGACAAATGGGGCACATAATTTATGTAGAGTAGACAATTCTCTAAAAAACTGCTGATCTGATCAAAATT
>chr13:113048589-113048789-dinuc
ATCCCCAGTGATGAATTGAATAGTCACTCCCTTACCCAGCAAATTGCCTCCCCATGCATACTGCACTCAGAGAGGCCTTCAGCAGCTAGCTCCTTTGTCC
>chr13:113087744-113087944-dinuc
AAACCTCAGTTGATTGTTGACCTGAAGGTTTATGGGTGGCCTCTCCGTGAGTTTCCTTCTCTCCAACGGGAGAGTGTGTCGGTTCACAGTAACTCTGAAA
>chr13:113135072-113135272-dinuc
CTAGTCTCTGTGTATTTTTGCAGTCATGTGTCATCTATACTCACTGGATATACTATTGCTCAGATTCTTCGGCTCTGTCAAGTACTCAGCACAAAGGTAG
>chr13:113466637-113466837-dinuc
AAACCCCATCGCCAAAGAGTGTGAGAGCATCTCTAGAAGAGGAAGGCCAGCGGTTCTCACAACAGTCCTGCAAGACCCAACTGGCCCCATGTGTGACTCC
>chr13:116828968-116829168-dinuc
ATGACGGTGTGCGGCAATAAAAAAAGAAATGCATAAGCACCAAATTCTGATGCTGTTGAAGTTGAAGATGTGTATGTGGTTTCTAGTGCTGGAAAGTCCA
>chr13:117211266-117211466-dinuc
CATGAGACTGTTATCTCTCTCCACTTCCCAAAAAGTTTTCTAACATCATCTACCAAAGTGGTAGAGCCGTATTAACTACCAACTTCCCAAGCATACTGCC
>chr14:10434856-10435056-dinuc
AAAGGTCAAGCTACAATTTATCATTTTGCATTAAAAAAAGAATTTAGCCACTCACTGAGTAATGGGCTCTGGTTTTATCACAATCTCAAGTCAAATTCTT
>chr14:10445303-10445503-dinuc
CCTAAGGCAGACTCTGCCCAATAAGTCTGAGCATGCCTTTTAAATTCAATTTACCTTATACAAGATGCCTTTCTCTCCCTCCCAGTCAACAACTGATGTC
>chr14:10862069-10862269-dinuc
GTGTCAGTGTGACAAATGAATATTGATATGTATTTAGTGTGTTGTGTGTGTGCAAAGAGCTTCCTGTCTGTGTGTGATGTACACAGTAGCATGTGTGCTA
>chr14:14042188-14042388-dinuc
TCAAGAGAGATACCCAGTGAGATGAGGTGAGACCACAACAAAGATGCTTAGTGAACACTTCCAGTGAAGGAAGGAAAAAGAGTAATAGAGTTGTTAGTGC
>chr14:14633002-14633202-dinuc
CTAATACGCAGACACAGGAGCTTACTAAGAAGGCGGGGTAACTCACAAGTCTAATCAAGCTGAAGAGGAATTCTGCATGAATTTAGAAATCATTCAGCAT
>chr14:14709718-14709918-dinuc
GTTTTCTCTTTTTTAGTGAGATTCTCTCCACAGTGACTATTCATGAAGGCAACTCCAAGAGTTGTTTTGACTTTCTTTGTGTGAATTGAAAAATGTGTTC
>chr14:16251732-16251932-dinuc
AAGAGTAGCAATGACAATACATATTGGTGAAGAGCCAATCAATCAAAGAATAGATTTATGAAAGGAAACTTTTCAAAAAAAACATAAACCTTGAACTCAT
>chr14:16269983-16270183-dinuc
TGAGCTCTTTGCAAGTCACTACCATCCTTGTTCCTCTAACAGCTCCAGCTTGTGTTCCCTTTTTTGGGTTTTTGGTCCACAGTTTTAGTCACTACATAGA
>chr14:18452846-18453046-dinuc
CCAGAGAAATGGGGGGAACCTTAGGGGAAAATGGAGACTAGAGGGCCAAGCAGAAAAATCACCCAGAGAGAAGGGGTGACAAAAAAGAGTAGTAGGGCAA
>chr14:18939976-18940176-dinuc
AATTGTGAATCTGAGCAGTATTTCTGAGCTGTTCCCTTCTGTGGAAATGCAAGATGGAGATTTTAGCCTGTATAGTTCATTGACTTAAAATCTCTCTGGT
>chr14:19857142-19857342-dinuc
GTACAGGGTATAAGTGGCTAATATCATTTGCAAACCTATCACAGCTCTCATTGAGGTGGGAATAGTCTGTAGTAAATCAAGGTTCAGGAAGAACAGTGTT
>chr14:19970447-19970647-dinuc
GTCTAGCAACTGTGAGCTCATGGGGGTCTCTCCTCATCATTTTTGATGTTTCTACACCTGGGCAGCTATTGGAGCAATGTTGATGGCACAACCAAGGTTC
>chr14:19979536-19979736-dinuc
CCTTAATTTGGTTAATCAGCTACTGTCACAGGATATCTTGATTGTACACATATGCTAATTCAAGGGGGCTCCCCCTGCCATGTGCAATTGGTAGAAGTGA
>chr14:20377292-20377492-dinuc
ACGAGCAGCTGCCCCCCCTTCTGTCAAAGTGCTGCTTGGTCTGATAGAAAGTATCAGCTAGCAACACTAGTCCCCTGAGATCAGTCAGACCCTTTTCTTC
>chr14:20495584-20495784-dinuc
TCGGAGGGAAGTAAAATACAAACACTACCAACAAGTCTGTTCAACTGCGACATATGAAAGAATCATCTGAAGTTGAAAAGAGGCATAGTAGTGTGTACTC
>chr14:20495977-20496177-dinuc
CAAAAGTCCAAATAACCCTTAAAATTTTTTCCTAGATTAGCTCAGAGCTTAGAGCTAACCACCCCCTCACCTCAGAAGATGCTAACACTCTGAGTCTGAC
>chr14:20985508-20985708-dinuc
AACCAGGTGGCAGAGGCAAATTTCCCCTGGCGAGCTTATCAAAAATTGATTTTAGTGATCTGATTGCCCTCCAAAGACTGATTGTGCCTTGCCTGATTGG
>chr14:21264057-21264257-dinuc
GTGCTCCTACTGACGTGCGAGTAGGTTGCACTAGACACGGGCAATACTTTAGGCATCACTAATGTGCAAGAGGCATATGGGTCTAGGTCTGTTATCAATA
>chr14:21279202-21279402-dinuc
TGTTGCTGAATACAGATGTATCTATCTCTTCCTTCCATGTGATTTTAAATTATGAATTTTGAGACTGAAGAGAAGTTCATCCCTCTTGCCATTGAACAGA
>chr14:21302342-21302542-dinuc
AGTTTAGAGCTGCAAGCTTGAACAAGGTGAGTTAGTTTCTGACCTGGGTGTTGTAGCTCAAAGTTGACTGTCTGTTCACAATGTTGCTTAAGGCACTGTG
>chr14:21324046-21324246-dinuc
GTGTTGATAAGGCTAAGGCCGCTTACCCAGCTTGAGCTTCCCATCCTGAAATATAGAAATACGGTATTGAATGGAACTTTAGTTTCTTATGATCTGCATA
>chr14:21540290-21540490-dinuc
TTAAGCACATGAAAATTAGGTTATTTAGAGGCAAAATCCTGTTAAACAAGTGTGAAAAGATATATAGTTGAGTTTTGTTTGTATGTTCATGTTATATAAA
>chr14:25157580-25157780-dinuc
GTCAGATTGATACTAACATGCACTACATTCACAGCACAGGGTTTCACACACATGCACACGACCTACTTTCACACTCACAGACACCCACACTGTGACACCA
>chr14:25640400-25640600-dinuc
CTTCAGCCTGGGTTTGGCTCAGCCCCACTCTTGCCTCCTTTGAGGGTCACCAGGAGCCCTGTTGAGTTGAGGCCAGTCAGAGGTTTGTCCACACTTTCCC
>chr14:26418104-26418304-dinuc
CTTGGTTTGTGCAGTTTGTGTCAGATGCTCCACTTCTTCACTGAGATTCTTTTTAAGTATGATCTCATTCTTCAGAAACAAGAGCAAACTCTTGTCTCTG
>chr5:38566498-38566698-dinuc
TCAAGATCTCTGACTTGGGCTCACATGCCACAGGACTGCAATCACATGTTCCTAAGCACAGAATGCCAGAATACCTGGACATGATCCAACACACTTTATC
>chr5:39716254-39716454-dinuc
GGCCCATATGTACGAAAAGAAGAATTGTACAATGTTCAATGGTCCATGGTGTTTGGGTACTCCCGGTGGTCTCTTTAAGTAGCCCTGGCTGAGGCTCAAC
>chr5:41664477-41664677-dinuc
TTGAAGTAGGACAATGATAGAAAACTGCTGCTAAGACCAAAAAGGGGAACAAAGTAAGGACATGTTGTTCACAAAAAGCTTCATTAAGTTACCTAACTTT
>chr5:41845196-41845396-dinuc
CTGATGTGAGTTTCTTGCCTATCCTTTCCACTTACTTCCTGGTGAATGGCACTGAGTGAGATGAAATTGCTCTAGAAGGTGCCCAAGTCCCCTCCCCTGA
>chr5:43915366-43915566-dinuc
ATCACACCTTATTGTTGGACTGTGCAATACGCCTTCAAAGAAGAGCGGTGATAGAAATACATCAGTTCTATATTCTCACTAATGCTAACTGATTAACTGT
>chr5:52168554-52168754-dinuc
CTAACTCAAAGTTCTCCTAGAACGATGCAGTTGTTTGAAATCCAACACTCTTAGAAATCCTTAGAGGAAGCTAAACGTCCCTCTGTCAAGATGCAGCATT
>chr5:52786672-52786872-dinuc
TGGGGAGAATGAGAGACATCTGCACAGCAGCTCTCTGCTTGGTGTGTGCTTCTGGCAAGCAAGAAACTCTTGGTCAAGTAGGTGCATGAACTCAGATTTG
>chr5:52855542-52855742-dinuc
CAAATTGAAATTAGATAAGGGTTTCATTTTATGGTTAGAAGCTAAGTTCAATTCATTTTTTTATGTAACCTGGTCGTAAGAATTAAAGTCTGTATGCATT
>chr5:53397999-53398199-dinuc
ACTGCTGAACATGATCAGGTGTTGATTGAGATGAAACAGGTTCAGAGTAGACCAAAGTGTTGTAATTCTCACTTGTCAGACTCACCATGTGTGTGCAGAC
>chr5:53426600-53426800-dinuc
TTGTAATGCATATATTATTGGTCAGTTCCAATCAGAACATTAAACGATCTTTGTTATACACTCAAGTGAAAAAATTGCTCTCATGAGATGGTCACTAAGG
>chr5:53495388-53495588-dinuc
TGAAATCTGGATGAGTAAAATTTCTGAGTTTTCTGATCATCTATGTTAATCTACAAACTAGAATTAGAGAGCTCAATGTTTACATCTTCATACCGCGTTT
>chr5:53553402-53553602-dinuc
AAGCTGAGGGAAAAAAACTCAGCATGTGGTGAGTTGGAGTGGTCCACCACTATTGTGGAAGCACAGGTTCATTGCAGTGCAAGCCGGGTCTCTTACAGTG
>chr5:53594072-53594272-dinuc
ACTTCTAGGCCTTCATCAGTCCTCTTCTAGAATCTAGTTTTGGTTTCCTTGTTAAGTAGCTGGGATCCTCTTGTTTTGTTCATGTCTGTTTCAACCCCTT
>chr5:55196173-55196373-dinuc
TCCTTCCCTCCAAGTTTCAAAGGTACAAGTCAGATTTGAACTTGTTAAGTGTGGTTCACTTTCCTTTATGTTTAGTTTTGATTTGGGTTCCAATACTCCT
>chr5:57974144-57974344-dinuc
TGCTAGTAGTTCGTCATGAGGGACAAAGATTAACCTGTCTTGCTTAGATTATAAATGTTCCCCTTCTAACACCTCTTGCATCTTAGTTAGAGAATTACTC
>chr5:62716753-62716953-dinuc
AGAGACAAATGTTCAAAAAGAATCAATCCAGAGAAGGCAAAACTTACAACTAATACTTCTTTAAAAAATAAGTTACTAATGAGTCCCCTCGGCTAACCAA
>chr5:62846954-62847154-dinuc
TTAACTACTTGGGTGTTCCAATCTAAATAAATTTTTTATTGCAAAATAAGATTGGTACTGCTTTTTTACGAATTCTAGACTGTATAAATGTAGAAAAGAG
>chr5:62854437-62854637-dinuc
ACTTCACTTATCCTTCAAAAGAACTCTGTAACAATTTTAAAATGTAGTCACTCTTAATCATCAGTCCTTTATGCTCACTTGAGAGCAAAACCACTGGAAT
>chr5:63961552-63961752-dinuc
CACCGTATCTGGGACACCAATTGTGAGTTCACTTAGCAACTTCAATATGCCCACAATTCTAGTCACCCAGTAGGGCTTGTAAAAGGAAGGAATCCAAAAG
>chr5:64371366-64371566-dinuc
TGTCTCCTGACTCAACTCAGTCTGCAATAAACAACAGAACTGAAGTTCTTGCTCAAATGAGTGCTGCAATTCATTAAAACACCATACAGGTAGTAGGAAG
>chr5:64567875-64568075-dinuc
CTGCTTCCAACTTAGCACACAACATTTTGCTTCAGAACCCCAACTACTGGGTTGCTTTAGATTCCACGCACACCTACCAGTCTCTCAAGGATGCCACGCA
>chr5:65004330-65004530-dinuc
TAAGGCATGCCTCACCCAACATGGTGAAGACTTCTCTAGAATATCCCATACCCTCCTGTAGTTCTCACAGGCAGTGTGGGCACTCTGATTTCACCGCACC
>chr5:65108320-65108520-dinuc
GAGGCACTCCCACCTCGGTGTGTTAAGATATATGAACCACTCCCTGGTTTGAATTACAGAGGAATAGAGAGTACATTCCTTGTTATTCCATCTCCATTCT
>chr5:65630545-65630745-dinuc
ATTCTGTTACAGAACAAAGTTATCTTTGGTTCTTATAACTTCTGTGCCTGAGACTTTGGAGTGTACTGGTAACATATGCTCTTTTATTCAATTTTTTTGG
>chr5:65936960-65937160-dinuc
AACTGTATTACCCCTAGTATTAATTTTTGCAGCATCGATGCCCAATACTGCATGTATAATTTCAATGGACAGGATTACCTCCTTACATTGACATTTAGGA
>chr5:66165849-66166049-dinuc
ACCACTAATATACACCAGGGACTTCTGTGCTGACTCTTATAAGTTAGGTCACGAATGCGCTGCCTTGATTAGTTGTTCCTTCTTCTAGAGGGCTGCTCCA
>chr5:67395708-67395908-dinuc
AAATGCAACAAAACATAGAGAGAAGGAGTTAACTCATTAAGGCACTAATGGCTGCTTCAAACTACCAAGACAATGAATAGTACTGGCAGGCTCTGAAGCC
>chr5:72184159-72184359-dinuc
CCCTATTGCTTTTACCAGGCAAGCCTCCCTCTAGAGTCGAGGACCCCCCATGTAAGCCTTGAACAATTGAGCTCCTGCCTACATGAAGGCGCTGGACCAT
>chr5:72259456-72259656-dinuc
CAGAAGAATCACAATGAGATCTTGACGCTGTGGCACCCTTACTAGAAAAAGAAGGTTGTTTCTAATTCCACAGCACTAAGTCTGTCTTGGTACTAGCTGA
>chr5:72636023-72636223-dinuc
TTCTCTCCCCAAACAGGCACACCCTCAACCATGATAGTGCTTGAGAGGAGCCAACCACGACCGTGAACAGAGGAAACCAAGACTCCTCGAACGGCTCAAC
>chr5:72769780-72769980-dinuc
CAATGACCCTAACTGCTCAAGGTGCAGAGTCCCTTGGACCCAACCGAGCTGAGGTTAAGTCTGGACACACTTCCTAGTATCTAACTGCAGAGAGAGGCCT
>chr5:73174219-73174419-dinuc
ACTAACACACAACACCTCACTCACCACATGTCACACAAATATATCAGGAACACCAACTTAACACACACTTTAAATTATAAGGTGTACAGCACATCAATTG
>chr5:73285597-73285797-dinuc
TGGATTAAAAATAAGAGTATCGGTGTAGTTTAGAATTTTCCTATAGCCGGAAAATTCCCAATGAATTTCAAGTGACAGCAACATGCCAGCCAGCAGATCA
>chr5:74349576-74349776-dinuc
GTCAACAAAATTTATATTTTTCAATTAAACAAGTGTCTTTAGATGTGTCTCCAGCAAGTAAAAAAGCCATCATTTATATAGAAAAAGCTCTGCTATACAG
>chr5:76975705-76975905-dinuc
ATAAGTACCTTTTGAACTTCCAAATCCCAAGCTGAACTCTATTCAGTACCTTAGCCTTAAGTCATACCTATATCTCTTCGGATTTCGTGAAGTCCAGTGC
>chr5:77285797-77285997-dinuc
CTTTAAACACTCGAAAAAAAGTCATTTGCTAGACACAGCCTGGACTACTGGGAGACAGATCACACTGAGCTGCATGAAGGTGTGTTTAAACGCCTTTGCG
>chr5:83913584-83913784-dinuc
TCGTCTTTCTGTCTCCTACTCTCAGTATCACTTCTCTTGTGCTATCTCTTGGTCTCTCTCTCCTTCACCTCTGTCTCTCTTTCTTGAGAGATTCTCTTCT
>chr5:86068617-86068817-dinuc
ACAAATCATCTTGATGAGCCTGGCTGGAGCATAAGGGAAACCTGAAGACTGGTTGAAACACGTGTCTCCTAAGAAGTTCTGCTGCTTCAGGGCTTCTCAT
>chr5:86073384-86073584-dinuc
GTTTCTTGATTGCACAGGACTGCATAAGATGCGTTACAAAGCAACTGCGCGTGAAGGCACTCAGATGTTCACTTTGGTTCAAGTAAGGTCAATGTAAAAA
>chr5:90683340-90683540-dinuc
GTCAAAGTTTCAGCTTATTAAAGGCACTGACTAAATGCAATAACTTTTATCATTGGAGTGCTTACTTTTTGTGGTTTGTGGAGTACTACTGATATGCTTC
>chr5:91960166-91960366-dinuc
GAGACTCTTCACTTCTACACTTTTTTTGAAAAAGGCTTTTTGTGTAAAAAAGCAAACAGCTGTTTCATGCTAACATCCAAAAGAGTAAACATCAAGCCAC
>chr5:92234124-92234324-dinuc
TTTTAGCCCTCTGTTCTGGATCTTACTGCCGCCCCGGGCCTATGGCAGCAGATGTGGCACGCTTAGTTGTGTTGGTGGGCTGCTACTGAGTGTCTCAGAT
>chr5:96094942-96095142-dinuc
TGGCCACTATCAACCTTCCCTCTGAAATGTGAGACAAACCTATGGCAAGTAATAAACTTTGTTAACCCTTCAATACCAAGAAATGTAAGAAAGACTTTCT
>chr5:96163992-96164192-dinuc
GTAGTCAACAGTTGTCAGTTCAGGAGCCAGCTGCAGTTAGTTTTGCCTGCTCTAAAGTATATGGAGCACTTGTAACCCAGCACCACACGGTCGCACCTGG
>chr5:97815286-97815486-dinuc
ATCCTCTCTTGTCTTGTTGTTTTAGCAGTGTTTTTAGATTCTTATTCTGATACTAAAACTCAAAGCAAATAAGCTTCTGTTAGCTTTTTCTTAGCAATGA
>chr5:98081336-98081536-dinuc
GAAATAAGCTATCTCAGCAGGTCTCACTTTGAGTAAGTTCTGTGAGCTCTGTGCTCTGTTGACTTGGAAGGGAACTGAAAAAGTGTGACCCATCAACTGA
>chr5:100977516-100977716-dinuc
TAGCACTCTATGGTAGAGTAAAAGGGTATAGGGGCACACACAGAGCAGAGGGGAGGAAACTGGGCTGAGAGCCAGCCTGTAACAAACTAGTAAGACATAC
>chr5:101239716-101239916-dinuc
TGCAAGGGTATAAGGTGTGATCAGTCTGTGCAGGAAAGAAAGCAAAGATTCTTGCCCTACTCTATCTGTTCTCATGTTAGATAGTTATCCTGGCATACTC
>chr5:101241787-101241987-dinuc
TGTGGAAGCAGATGTTGTCACTATCTGGTTTGACCCTCAGTTTTTTTACCATCATTGAGTGCATTTATTCTTCACTTGCAAATCATTCAGTTATCTATAA
>chr14:26794677-26794877-dinuc
CCCTTTTTATGCTGACACCATCGATTCAGGCTTGCAGTTGACTTTGCTCCAGTGTGAATGAGGATTCATTTTAGTTGGTCATCCCAGTGGTCCATACAAT
>chr14:26919360-26919560-dinuc
CTCAGACACAACACACAGAGACCTTCAGTTGATCTCATCCCATCAGTCTGCAGAGGACCCAGCTCTCTCAAGAAAGAAATACAAGTTGACTATAGTCCCA
>chr14:27239768-27239968-dinuc
GAGTGGTTTGTGGATCCTAACAAATGACTCCTTCTTCTCACTGTTTCAGAATCTTGTTTCACCTTGGTTAGTCAGGATGGTCTCATTGAACAACCTTCAG
>chr14:27341491-27341691-dinuc
CCGGGCCACTCAAAATGAAATGAAGACTGAGGCTAGTGAAGGAAGTAGCCTCTAGGTCAAGATTTCGTGTGTGTGACTGAGCCTGTGAACTCAGTAGCTG
>chr14:30766698-30766898-dinuc
CTGTTAATGACAGGCAGCGACAGGAGGCTTGTTGTGACATAATGTGGTAGCCTAGGTGTTATTGTGGTGAGTGTGAAGAATGAATTTGTCAGTGTGAATT
>chr14:30828995-30829195-dinuc
AGCATCTAAACAGAGGACAAGAATTTCTTTTGCGCACTTCTGGAGCCTATTGGGAGATGCTACTAGTTCCTGGTGACTTTCAGAAAATGTCTTCCTTGTA
>chr14:31090060-31090260-dinuc
TCAAGTTAGCAGTAGACTGTGTAAAGCTAGGGTAGTGACAGGAGCAGAAGTGAGCTGAATCCTGTATCGTGAGGAGTGATTGTAGATTGGTCAATGGCAT
>chr14:32516312-32516512-dinuc
TCTTGATTGACCCTTTTGGACTTTAGGGTGTTTACTGCAAGCAGTCCCCTCCTAGCTAACCCATAGGAGTCTCCCCCTGGAACACCAATTCATCTGCTTG
>chr14:41005593-41005793-dinuc
GTGCTATATGGGAGAGAAAGGCTGAGTGTTCTCGGCCAGATGACTTAAGGGCTGACTTGTCACAACCTGAGTGGAAAAGGAGAGCTGCTTCTAGATAGCT
>chr14:45694758-45694958-dinuc
CATATCTGTTCTCCCCAACTATATAAGCTCATTCCTTTTTGCTGTTTTGAATGAAGTAAGATACTTTTATAATGTTTATTTTCACGTTTATTCCATAAGA
>chr14:47657506-47657706-dinuc
GTTTGGTTTGTAGTCCTGGTCTTTGAGGAGCACAGAGGTTGCTCCTGAGAGGTTGCTCAATTGCTTCAAGATTTTTTGTTAGGAAGTGGATAGAGCTCTT
>chr14:48249520-48249720-dinuc
GTGCAGGAGCTGCTGTGTCTCTGCTCCTAGTGGGAATCCTAGGCTTCCACTGTGTTGGGAGGTGCCTCCAGCAAGTGTTTGATCTAGCAGCCCCCAGAGT
>chr14:52545615-52545815-dinuc
TGTAGTTGGATATTGCACCACACCCTTACATGAAAGGGTGTAATTCAGATTTTTAGCTTACATAATAACAGCATTGGGCATCCAATTTCGTGGTTTGGAA
>chr14:53463291-53463491-dinuc
CTTAATAATTATGACCTTCACCTTCTGCCATAGGTCACTATGCTTTGTACAAGGGTCCACAGAGCATCATTGTTTGTCGTCATCAACAATAAGCCTCTTT
>chr14:54222382-54222582-dinuc
GCTAAGTGAAAGTTGACACCATCTTGGAGCATACTGACCTGATCTGGCTCTGGCCCTTCACTCTGTACAAACACACTAGTCCTGAATCCTGTTCTTCCCA
>chr14:54481634-54481834-dinuc
AAGAGGGTCGGTCTGGTCACCTACTGAAGAAGGTGGTGTGGAGAGTGTTGCTGAGGTGCACGGGCCCTGTGGAGGGTAGGACACAGACACTGAGAAAGTA
>chr14:60885750-60885950-dinuc
TCTATTGTCTCCTTATGGACAGAAGCTCCACTAAATTTATGACAAAGAAACTGCAACACTAGAAGCCTTCTCCAGGGCAAGGCTTTAGAGCTAAATTAGA
>chr14:60947149-60947349-dinuc
TTTTTGCTACATCACTTTTGTGAATTTGTCACGTTTCTCACCCTGATTTGGACTGTACGCAACATTGCAACAATGACCTATTATGAATGCAGATCTGTAT
>chr14:60955590-60955790-dinuc
AGATAAGAACAATTTGAAACTTTTTGATATAATTGGATGGAAAATTTTTCTTGTCTTTGCATTATATCACTTATTGTTTACATAAAGCAGTTCTTGTATG
>chr14:61819578-61819778-dinuc
CCCTCAATAAATGATGAAATCTAAATTCTGAATATGGTTTATGTAATTGTATCAGTAATTTTCAACTATACTTTATATAATCGTGTTACAAAAAGATCCA
>chr14:62017164-62017364-dinuc
TCAGACTCAGGTCCCTGCTGATGGCTGAATGTATGTGCATGGCCCTGCAACCAATTGGTGGTTGATGATGGGCTTTTTGGCCCATTTTCCCTAGGAGTCA
>chr14:62775284-62775484-dinuc
ATAGCAGTCCTCAGACATTGGAAATGTGCCTTGCCAAGTGTTAGAGGAGGTCCCAATTTTGTTGCAGAAGAATCGCAATCCTAAAAGGCTATGCAGGCTC
>chr14:64101091-64101291-dinuc
GTGAGGCTTTACAGTTGCTAGGTGGTCTTGAGTTATGGGGATGAGTTGGCTCAGCTAGCTCCTCACAGGGTGTTGGAGCCGAATGTACATTTACTACTCA
>chr14:65071098-65071298-dinuc
GGGAACTGGTTCTATCTTTCCTAGGAAGTGCTGAAGGGCATGGTAGAGAAGGGAACAGGGATACACAAGCTGCAATGGCATCACACGTCTGTCCGGGGGG
>chr14:65091212-65091412-dinuc
CTTAGCTGATGCTTGCCAAGAAGGGTGCCAAGCTAAGTTGTATAGACTGAGCACTTGGAACCTTACTCTTACGGCACTCGACCCAGCCAACGGTGAGACA
>chr14:65102825-65103025-dinuc
CACTGGAATCAAAATCAGGCAGCTGAAGATACACGCCTAGGCACATGTGAGTCAAGGAACTGGGACTCTATGGAGACTGAAGAGCAAGTGCGGAAGCACT
>chr14:70395174-70395374-dinuc
CAGACACCACTCTTGGGACCATCATCAGTCACATGACTTCTTCTTCTCTCTTCCAAGGAGTCAGACCTCACACTGCGGAGTCAGAGGAGACCTCTGGATT
>chr14:70798712-70798912-dinuc
TCAGCAAGGATAGATGTCCAGAGCAGGATGACTGTGCTCAGTGACACTTGCTCAGGCTGAGAGAATTGAGAAGAATGTTCAGGTGCAGGTTTAGAATGAG
>chr14:72777973-72778173-dinuc
GACTCTCGATTGCACTCTTGCTGAGCCAAGTTTCACAGTGAGGTAGGCACTAGCCACCATCCCACTCAAATATTGTTGACTGAGCTGAAGAAAAAAGGTC
>chr14:73045273-73045473-dinuc
AAGGTTGAAAGGTAGTCGGCAGAGCCCGCAGAGTTAGGCAGCACTGAATCCTTCCAATCTGTGCTTGGTAGGAGTATTGTCCTTGCAGAAATCCAATTCA
>chr14:73741914-73742114-dinuc
AATATGGCTTGGGCACAATGGGTGTTAGTGAAGCTGGCAAAGGATCCTCCCTAATAGTATGCTATCTTCTAGTCATAGGTAACCAGATCACGAACTTGTT
>chr14:73873598-73873798-dinuc
AGGATTGGGTGGTAATACCTGTTTTTAAGAGGGTGAGAGAAACTATTCTTTGGAGTGGAAGCTCTGTGTACTTTGTGTGGAAAATTGAGCATACACCACT
>chr14:74186217-74186417-dinuc
TCATTTGACCTACTTCTCCTGTCATTCACCCTGCTCCTTCTAATTGGCAGTGCAGGTCCCACCATATGAGATCACCTCTTCTGTATCTGTACCCCTTTTT
>chr14:74229245-74229445-dinuc
CAAGGATGATCAATTGCAGATTGGTGCTAAGGTTGCACCCTCTAAAGTGGTTTTGCAGTAATGTCAACACTAGTGAGGAGGATTGTCCTCAATGTCAGGC
>chr14:74381906-74382106-dinuc
AGGCACACAGATGATCATTGGGTCTACACACAACACAGACATCACACACACCACAGACACAGGAGACACTGTTGGTCTTTCTCACACACTGGTCTGAGGT
>chr5:103376817-103377017-dinuc
CTCTAACAGACGTTAAAACTTGTTGAACACATCTGACTAGTAAAAATGAATCTCAACAATAAACAACAAAAGAGATGAAAAATAACTGCTGAAAAAAAAA
>chr5:103757022-103757222-dinuc
TTGTGATACTATGCCTGGATGAGAGAGCCCTAGTGGTTGGCTGGTGTTCTCTTGGGAGCAAAGTTCTAATGGGCTGTGGGGCTAGCAGCTACCTGAGAAC
>chr5:105010426-105010626-dinuc
CCTCAATGTGAGGGCAAAGGCCTCAACTACTTAGTAGACAGCACAGCCCTGGACCTTAGGAACACTGGGACTCCTGAACCAAGCTGCAAGTCCAGTTTCA
>chr5:105062577-105062777-dinuc
TTTGGGAATCAGAGGCTGAGCAAAGTTCAATTGCTGAGTGTCATGTCTGTCTTCAGCCTCCAGCCTTGGCTAATTTTCCAGCCTTTCTCACTGGCTGGGC
>chr5:105305716-105305916-dinuc
GTGCATCACCAGTGACATGCAAATGAAGCTGTGAGCAGGCCTGCAGGAGTGTCCCTTGCCAGAGCTGAGTGCATGACCTGGTATTGTAGCGATCCAGGGG
>chr5:105620646-105620846-dinuc
CCAAACCTCTCTTATATGCATGCTGCAGCTCGGAGTAGCCTCAGCTTCTGCATACCCAAGCAATACAGCTCCTAACTTATGGAGAACTATAAAGACAAAT
>chr5:105731588-105731788-dinuc
GGAAGCTTTGAGGAGAAGCGCACCCCATTTAGATCCTATCAGAACCATCCCGCCACACTTACCCCCAGTGTACCTCATGGCGGGACCTGGTGCTCTTTGT
>chr5:107285611-107285811-dinuc
TTTTGAAACACACCACATAGGAACTATCTTTGTGTGTGAGTGACCTCAGTGAAGGCAAACTTTGGCAGCTGCTCTACCAGAAAAAGTTGCAAAACTTGAC
>chr5:107694495-107694695-dinuc
TCTTGTGTGCATTGCAGAGAGATTATTAATACATGGTAGGATGTTCTAGTCATACACTGATACTGAGTATGGTATTCTCCCATGAGTTGTGTTGTTAATC
>chr5:107703452-107703652-dinuc
TTGTTTCCGTTAGCAAGAGCTTTGAAAGTAGACTTGTTTAGATGACACGAAGTGATTCAGAGGGATTTCACTCAGAGTTCAGTTTTTCTGGTCTTGATAA
>chr5:107727338-107727538-dinuc
TATTAAAGTTTGGATTGGAATTTTATGCTCAAATTCCTCTAAAACAACTTGTTAAATCTCGAAATAAGCCAAAAGAAAAGATTGTAAAGTAAAAATGGTG
>chr5:107731324-107731524-dinuc
TTTTAGTTAGTCAGAAGTCGATGATTGAGTCTTCAACATAGATTATCATCACTGTTTACTAAGGGGGTGGGGTTGAGCACAGATATGAAGGAAGACATAG
>chr5:107772970-107773170-dinuc
TATTACAAGAAATCTTGATAGATGGCCAAATTGAAACATACTTATTTCATGACATTGATTTACACTAGTCACATGCACTAGAGGACCAGTTACTGAAGCA
>chr5:107988042-107988242-dinuc
TGCTGGTCTAAACCTTGCCTATGGGCATAAAATGATGTAAAACCTCTAGTCAAGATGTGACAGTTAAATTCTAAATTTTTTACGGGCAGCCATTTCACAG
>chr5:112286739-112286939-dinuc
TGTAGTTGCTGTGTCTGTGTGTCTGAATGTGTGTGGTGTATGAGTGTGAGCTGTTCTGTGCTGTGTAGTTGTCAGATGTGTGTGTTTGTGTACATGTCCA
>chr5:113157048-113157248-dinuc
TGTCACTCCCAGCGAGTTCTGGCTGAGCAAACCTGTAGAAAACAGCTGACAGACCCAAAAACCCCCTGAGAGTGGATCAACACACCTAACAGAAACTCCT
>chr5:114695170-114695370-dinuc
CCCCTGCACCCACAAGTGGTATGATGCTGGTCTCTACATCAATGTTTTTTACCTGAGTTCACATCAACCCTCTCCAGCCCCCCCGAGTCCAACTCAAACC
>chr5:115133402-115133602-dinuc
GTGAATCAGGACATAGTCTCATCTACAACAGGTGGAGCCAGCCCCTCATGTTTCACTAGGGGGTTGTTGTTTTAGTAAGCACAGAGCTCATATGCCCCAC
>chr5:115389326-115389526-dinuc
TGTGAGTAATCCGCAGAGACTAGAGGTCCTACATGGTGTTCTCAATGGCCGTTGAGATCTCACACCCTTTCTACTTATCTCTCAGTAGCCATGGACTTCA
>chr5:115728704-115728904-dinuc
GGTGGGGTTTTATTCATATAAGGTTATTGCTGTGGCTAATCAGAACCAACTCTAGAAACAGAAAGTGCACAATAGGAGACACTGGTTGTAAGCACTACTG
>chr5:118494937-118495137-dinuc
CAACTAGAGGGCATAGACAGGCTGGGACATTGGGAAGGGGAGAACACCACAGCTGCTTCAGGTGACTGGCCCCAGATAAGCCCCAGCTCTAGGATCAGCT
>chr5:118558710-118558910-dinuc
TGCATGTTGACTGTCCTCCCCTTTCCCTCTGCTCCCCTGTTTGATTGCTAGGAGCCCCATTTTTTACCTGTTTAAGCTACCTTTTGTCAACCACAGTTTG
>chr5:118575048-118575248-dinuc
TTCCCTCTTTCCTCCCTCTTCTCTGGACCTAACTTCTCTTGCCATGCTTCCTTCCTTCCTTACCTCCCATTTTTTCTACCCTCTTGCTGCTGCAGGTCAC
>chr5:120648483-120648683-dinuc
GTAGGTTTATTTTCGTGGTGACCAGATTTTATCTGGTAATTGAACAGGAAGAATCCAGGCAGCCTTTTGATGTTAAACCCATGTTTGATTTTTCTTTAGC
>chr5:122131257-122131457-dinuc
GAAAATGTAAAGCACCCCTTCTACATGGGGGCAACTTAAGATACAGGGTTACAGCCAGGATCTGGACAATTGGGTATGAATAATTTCCTCTAGAGAGATC
>chr5:124637358-124637558-dinuc
TTTCTGTGCATGGCACCCTGGCTTCTCTGGTGAGCCTTTCTGCGCTGGGCAAGGCGGTGTGGGAGGGACACGTCCAGTAAGCAGCCCCAAGAGACTCGTT
>chr5:125932682-125932882-dinuc
TCTAGTACTCACAAGGAATTGTCAGAGGAAAGGAATTTTCCACTATCCCCTACACTGGCAAATATAATATGGGCCCCCAATCCTGTTGAAGCAGAGAAAA
>chr5:135538682-135538882-dinuc
CCCTGATCCTTCTCTATGCTCTTTGCATCTCACCTTGGACTCAGATGATGCAAACAGAACGAACTTGATGTCTCCAACTTTCTCACATGAGGTAGGGAAG
>chr5:136441768-136441968-dinuc
TGGTTTTATAAATGATCAGGTCTATTCAGAAGGTGCAGTATCTGCTGATGACTTTCTGGTCCAGGATATAGTATCACAGAACGTATCTCCTTTTGGACTC
>chr5:137706956-137707156-dinuc
TCGTGGAGTCCTTCTGAAAGAGCTCGGGCAGCATCTCACACCTCCACCACCTCTTAGCCAAGCAGGAGCCGAGCTTGGCACATCACATCTCCAGACTGAG
>chr5:137817475-137817675-dinuc
TGAGAGGTCATCTGAAGAGAGCTCCCCCCCAGGACCCAATTCTCAGCTTGGCCCCCTAGAGCCCTCACTGTGAGGAGTAGCATGAGGGACTGGAGGTGAT
>chr5:139301888-139302088-dinuc
AGATATATATAGATAGACACATAGAGATATATATACATCACACAGATAGACAGACATATAGATAGAGATATATAGATATACACAGAGACATAGTACACAG
>chr5:143132606-143132806-dinuc
CATGGCGCTCTCCAAGGCCATTAGCCCTCTAGGGGTGTGGTGTGAAGCCCACAAGTGTTTGAGATAGGCTGCAGTCATGGAGGGGGCTAAGAAAGCTTTT
>chr5:146958532-146958732-dinuc
TCTGCCGTGCCTTTGAAAATCTCCCCCCTCACCCTTATTCGGTTTCTACAGGTTTCAGCAGGAACCCAGCGTGCCTGGTGTGCTTATTGCACCACACCCC
>chr5:147159408-147159608-dinuc
ATATGCTCAATTAGCAACCGCGGCCTGCCCTGACTGGGCAATCAGTGGCTGAGTTCAAGGTCCAGCTGGGAGGGCTTTCGTCTAAATGGAAGGAGAATGT
>chr5:147418758-147418958-dinuc
GCATGTGGCAATTGAAGTATTCTTGCTGACGGAGACCTTGTTGTGCACCCTGCCTAGAGATGGAGCCTTGCTAGAATCATCCTGCTTGTTCAGTTCAGAC
>chr5:148397388-148397588-dinuc
ATACAAATGTTGACATGCATATACATTAGATTAATAATCCACCACCTTTCCGCTTTCATTCCAAGATCACACTAAAGTAGGTGGTACCATAGGTATGGCA
>chr5:148398564-148398764-dinuc
CCCATTGTACGATTACAACCCTTATGATTCAATCCTATCACACACAAGACCTGTGCAGTTCTGATTAAGGGGGGCCTAAACAAAAAAAAAAGGATAGTGG
>chr5:148613050-148613250-dinuc
TTGCTCATTCCCAATCTGATCGACCTGCCAGCTGAGGCAGAACCAGAGGACTGGAGGTGGCCCAAACCTTAAGATAACAACACGACTGGCATGTTCAGCC
>chr5:149623756-149623956-dinuc
TTTTAGGATGCATCCTGCATCCACTCTGACTAGCTGAACAAGATGAGACTGGAGAAGAAAACACTCCCACAGAGTCCATGCGGGCAGACTTCAAGACCTC
>chr5:150485734-150485934-dinuc
TTTGTCTAAAGATCTCCCAAGAGGCAAACTAATCATCTCCTTCTGCTCCCTCTCTCTATAAAGGTCAGCCCGTCTTAAGCCTACACACTGAAGTTGTCAA
>chr5:150579024-150579224-dinuc
CTCCAGAGGGCTGTCCATGCTCCCCTTTTCACAGGGGTGAGAAGTGAGTCTTCAGAGCTGGGCTACTACCTGCTGTCAGCTGGGGGCTGGCTGGACACAG
>chr5:150584084-150584284-dinuc
CACAATTGCATCTCGTGTAGTTTGTGTGAGCTTGCAATCTCAGTGGCACCTCATTGTTTGCTGTCTGCACACTGTGCATCACAACTGGGCACTGTCTTTG
>chr5:150600964-150601164-dinuc
CCATGAAAAGCCGCTCTGGGCGATTACGAGACAGCACCAGACTAACAGCGTGAACATATAGAGTCTTCAGAACCCAGACGAGCTCTGGATGAGACTCGTA
>chr5:151635581-151635781-dinuc
TGTATGAGAGCTTCAAATATTCTTAACAGGGACACAAGACTTATCTTCTTCAGATCTTCACTAATATGGGTATAGGTTATCACATGTATTAGTGTCTGAC
>chr6:5297534-5297734-dinuc
TCTGAGTACTATTGAGGCATTTAAGCCATGACACTTAAGTTGGAAAAATTAACAGTCGAATAAAAAATTTCTTGGGACTGTCGTGCCTTCTCTCTGTGCA
>chr6:7845964-7846164-dinuc
CACTGAGTCTATAAATTTCTTAGTAATTTATTTATTCAACCAACCAAGTTAAGTTCATACAGCTAATGTTTATTAGTTGGCAAGAGTGTTGCCCTATTGC
>chr6:13021770-13021970-dinuc
ATGCCACAGTTGCAAATCTTGATGGGGAATTATGAATCACATGGGGATTGCAAGCATCTGCTGCAATCACTCAGATCAGTTCTCAGGCTGAAGGCAGACT
>chr6:15451242-15451442-dinuc
CAGCTTCATGATAGTCTCAGCATAAAAGACCTGTCTCCTCAACCAGAACTAAATACTTCTACTTAAATCCTAGTTAAGATGCCTTATACCTTTTTTTAGT
>chr6:15568900-15569100-dinuc
TAGTGTTGTATAAACCCATTCTTCTGATTGAAGCAGGGTAAAGAGGGGTTCCCTGACTTTCCATAAATTTTCTTACACAGTATCTTTTAGGGCAGGACCT
>chr6:15644460-15644660-dinuc
GGAAAAGGAAAGACTGTTACTTTGACTGTGTGGTTCTCAAGTATAGGTTGAGAGACAGAAGCTATTTCTGAAGAGTTGTACACTAGACTTGTTTCTCATA
>chr6:15671535-15671735-dinuc
CCTATTCCTGATGAATTAGCATTTCATCTTTTATGCTTCTTCATACACATAATTGTTTAAACATCTCCACCCACTGGATCAAGAAAACTCCCCTCCTTAA
>chr6:15683011-15683211-dinuc
CTAAACTTTTCATGTCAGGCAATCAGATTGCCATTTGACAGAGTCTTTCTCACTGTTTAAGATAGGGGCTATCCTTACCTCCTACACTATTACTAGCAAT
>chr6:15683764-15683964-dinuc
ATGGAGGAATTAAAACAAAACTAAAGTTCATGCTTTGTGACTCTTCAAATTTTCTCCTTTTTCAATTTGTTTTCACTAAGCTTTATACAAAATTTCTCAT
>chr6:15717486-15717686-dinuc
ACAAATTACCAGCTTACTCCTGATCCTACTTAGCCTTCATCCTTCCACCATTCACCCTCAGTCTTAGGTCTCCTATATTTCCTGCTGTAGAGTAGATGCT
>chr6:15726804-15727004-dinuc
AGGACTAGGAGGGTCCCTTAAAATGTCCACCACCCTATTAAATTTTTAGTTGATGATTTGGCTAGTTCAATGAATGAGCTATTGAATTTGTTTACATTTG
>chr6:15751608-15751808-dinuc
ACTTTTTAAATTAAATTTCAACTGATCTCTTTGGCTTCTCACCTGTTTTCAAATCTTCTACAAAATGCCACCTTAGATAAATTTTTCTTTGTTTGGTCAA
>chr6:15788622-15788822-dinuc
ACCTTAGTGGATTGAGAGACAGGTTCAGCCATGTTACAGACAGATGTGCTTCACTCTTTCAATGTGGGAAGGCCCATGGAATAGGACTCTGTCTGGGATC
>chr6:15799356-15799556-dinuc
TTCAGGAGGACTGAGCTCTCTCAACACTTAGAAGACAGCATTCCTCAAGATCTCATCTAGTCCTGTTGTTAATCCTGATGTAGCTTGAGCAGTTCTAATG
>chr6:17633920-17634120-dinuc
CCTATGCCCCCCCAGGCACAAACCAACCACGTGTCCCCCCCCCTTGGGCCTCTGTCTGATGTCTCCTGTGTCCACTCCCCCTTAGGTAGCCACTGCTGAT
>chr6:17668006-17668206-dinuc
ACAAAAGCATCAAACTGAGGTAATACCCACTGGGAAGGAAAGGTCTGATTTACCTTGAGAATGTAAATGTGACAGGCCCCAAGTGTGTGTGATCTGCAGT
>chr6:21982529-21982729-dinuc
TGACTGTGGTGTTTTAACTGCATTTGTCAATGTCTGAGTATCCCAGAAACAACACACCCTGTAAAAATGTGTGGGTGTAAAGTTGTACAGCAAATTGTGT
>chr6:22339827-22340027-dinuc
CACTACGTGAGCAACACAGGACTGGGATAAGTTGGCAATTTACCACTCCCTTATCTGCTCCTTTCAAACTCTGGTAACGCCAGCCCAGGGAGACTTGGAT
>chr6:24667527-24667727-dinuc
GTCATGTATTGAAATTAGTAATTTATTTCAAGATCTTTTCTTAAAAAATTTCCTTGTATTTAACCTTTGCTCACTATTTTCCTATTCATGATCCATAAAA
>chr6:28513276-28513476-dinuc
TCTGATCATTGGGTAGGTAGGCTTCCCAACTGCAGGAAACCATCAGGCTGTAAGGTCTTGAATAATATTTACTCCTCTGGCCATCCCAGTGTGGCCCACC
>chr6:28593869-28594069-dinuc
TAGTTCATCTCTCGCCTGCAAAACAAATTGATGGTCAGATGTTGGGCTGGGAGGAGCTAGGGCCACTATTCACTGTTTCATCACATAGTTAGTCATTTGA
>chr6:29270894-29271094-dinuc
GTTCCACATTTCAGACCCTGAACACACAACTATTACTACTTGTGATTAGATAAAGGCAATCATTCCTGTGCTCTGTGTTGAGGACTACCACTTTATCAGT
>chr6:29738472-29738672-dinuc
GAATGGTGTCCCACTCTCCTTTCTGTTAAGTCTGAATGCCTGCTGACATGTGCTGTCTCTCCTCTTCCCTCTCTTTGTCAGTGATGACTGGAGAGGTCTC
>chr6:30353615-30353815-dinuc
CCTCATGAGATCCTGGACTACTGGGGTGACCTCTGCTAACTCCTGGTGTGATGCAGACTCTCACCACTCATCGAACCCGCGGCCGTAGAGGGGCACAAGG
>chr6:31085846-31086046-dinuc
TACCCAACAGCCTGGCTTTGTCCCAGCCACCAGGAAGAGGGCAGCACCCACGAGCAACAGGTCAGACCTCCACAGAGGACACTAACAAAACCCTCAACCG
>chr6:31150664-31150864-dinuc
GAACTTATCCCCCAACACATGTCTTAGGGACTCAGAAACTAGTCGCTTTGCTCTCTCAGCATCTAGGCAAGCCGAGTAAAAAGCATCCTAAACAGCCGCT
>chr6:31191023-31191223-dinuc
CCCTTTGGTGGCAACATGGGGTTAGTGTGCGTCTGGTTCCCTCAAGACCATGTGGGCCTCCATTGTTGGATGGGGTGGGGTAAACTCATTGGTGTAATGT
>chr6:34628578-34628778-dinuc
AAAATGGCTGGACACTAACTCCTGACCAGGGATGCCTCAGAAACTCAGCTGCCCCATAGAGAAGGGTCAGAGAAGGAGTGCAGGAGCCAAGTATGGTGGT
>chr6:34869526-34869726-dinuc
CTCTTTGTAGTCAGAACTTAAAAGAGACAATCATTAGGCAGGAAATCGCTGATCCTGTAACAGGCCCTTGTTCAGGAAAGTCTCGACAGAGCAGGCTGAG
>chr6:37431509-37431709-dinuc
ACCCTAGCACTGGCCTGTGCAAGCCTTGCTGCCATGGAGTGAAGGGCTCGGGAGGACTTGACTCCTGCTGCTTTGGACTGGTACCTCCAGGGAAGGAGGC
>chr6:37730638-37730838-dinuc
AACCCCAAATCACCCCACACTCAACCTCCCTCAGGCAGCTGTTGTTGATCCAGCCACAACCATGGAGCACACCAAAGTCTCTGAAGCCAACACCACCACA
>chr6:37821494-37821694-dinuc
AAAGAACCACGCAATTCTAACATTGGCGAGCAACCTCTCCCCAATAAACTGGCACAGTGAGCCGGGCAGAGAACTCACCCATAAGTGCAACTCAAACATT
>chr6:37822202-37822402-dinuc
ACCTTCTCACTCCTTGCCCAGATACTGCAGAGGGCTTGCCCTGGCACTTGGCCAAAGAGGTAGCACCCTGGCTCACCTTGCACCTAGAATCCCTTTTATT
>chr6:38343980-38344180-dinuc
AGACTCAAATTCTCTTCAAATCTTTCCTGTCTGAATCTTATCTAGTGACTGCCAAGTCTAGCCTGTAACAAATCTTAGCTAGACCCTACTAAAAATTTGT
>chr6:38805736-38805936-dinuc
ACCCTGCAGGAGTCCTGCCCTTTTTTCCTTTCTGCCCAATTGTCACCGTCCAGTGAGCAGCTATCATCACTTCCCATCCTTTTTTGAAGGCTAGCTAGTA
>chr6:38883012-38883212-dinuc
GGGAGGCAAGAAAGTGAAATGTGGTGACAGCGCCATGAGTTTGGCTTAGTCAGCGTAGGATAAGGTTCAGAGGAGGGAGATTTAGCTGCATGTTCCCTTC
>chr6:39405834-39406034-dinuc
AGCTAGTGTGCAGTGAACTTCATCCTAGTTGAGTTGTTCACATCGGAGTTTGTTCAGCAAGGCTGCAGGGTCTTCTTATGCAGAACTCAAGAGTTAGCGA
>chr6:39781710-39781910-dinuc
ACGTCCAAAGAAAGGCTGCTTGAGTCTCTAAAAGCTCCCACAGACACATAGAATCCTCTGGGCTTCAAATATACTGACTCCGCAGTGCGAGAATGCCAAG
>chr6:40433019-40433219-dinuc
CGTCACCCAGCTCCCATTCCCCTGTCTCTCACCGACTTCTGTGCTCAAAAACTACTGTGTCACTGTCAATCGTGATCTGCCTGACCTTCAATCACAGCAT
>chr6:47480725-47480925-dinuc
TTTCTTCCTTTTTTCCTTGTTTTTTATAACAATTTCAACACCATGCTCAGTTGCCTGAAGTTGTTGAAACCAAAATTCTAGTTTTTTCAGCTGAGTCCAA
>chr6:47560833-47561033-dinuc
GAGGTAGATCACCTTTTATGTCATACAAGTGCAATGGAAAGAGGAGCAATTATGTTGGACTATGAACACAGTGTTGTAAAATTAGACCTATCTCTCCTTC
>chr6:48662996-48663196-dinuc
CCAATGTTGGACCACAGTTCAGGTCTGCCTACCTCTACTTTCCCTTCATCAGCCAGCCTTATCACAGGTGTTGTGTTGAGCGGTTCCTTCTTGGTGGAAA
>chr6:48687144-48687344-dinuc
CTCATGAGACCCTGAGACAGCTTTGCTCCAGGCTGTGTACTAGGGCCACTCCACAAATCTGACTCAGGTGTGGGTTCTGCATGTGAGTTCTCATCCACTC
>chr6:48715196-48715396-dinuc
ACTCCTAACTTACACTAGATAGAACTCATATCTTGTAGCAATGTACAGTGTGTCTGTTAATACATCTGTGTCAATCTCCAAGTTAGAGAACTCAGTTCCA
>chr6:49637828-49638028-dinuc
AGTAGCTCTGAACATGGAAGGTAGTAGAAGGTCTCCTTCTGGATCTCAAGAGACCTGGCTATGTTGTAAAGAGCACTGGTATTAGGGAGAGGGACACACT
>chr6:49987408-49987608-dinuc
AGTTCTACCATGTGACATTGGACTCAATCTAATAAGTTTTGCCAGATGTGTTTTACTTGTGTGGTAAGTGCTGCCTTCTCACATTATTGTGATGAGAGCA
>chr6:50393909-50394109-dinuc
CTCACAACCGGAGCAACCTCAAGACGACCACAGTCACAGCTCCCAACCAACTTGAAGGCAGGACCATCCCTCCAGTCAAACACACAATCACTTGCAAGGG
>chr6:50980409-50980609-dinuc
TTACACCCAAACCAGTACACCCTCCTTTGACACAAGGGGCACATCTCCCACTTATTGACAGGCAGCCCTGTATCTCCAATCATCCATTTCCATCCTGTTT
>chr6:51177955-51178155-dinuc
AGCACCGTAAGACATTCAAACGAGTGCGGAAAAACACTGATGAATAAACAAAGCTGGCACAATTTCATAAATGATTACTAAACGCAGCTACCAAAGGAAC
>chr6:51968538-51968738-dinuc
TCACTCTAACAAACAGGAGCTTGGGATAGTACCTGGGTCTACAAACTCCTTTGTCTCACCTTAGAATTCAAACCAAAATACCTCATGTATTTCCATGAAA
>chr6:52556786-52556986-dinuc
TAAAAAAAGACAGGAGAGGAGCTTATGAGGCGGAAGGTACAATGGCATGTAGTGAAGGAATAGTAATGCACATCAGCAGAAATGGGAGTTAATGTGATGA
>chr6:52594772-52594972-dinuc
CTAGAGCCAGAGAACACCAAACATTGGTCTTATTCACAAAAGGTGGATGTGGGATCACTCAAAGAGTCCAGTCACAGGTCCTCAGTAGACAGCAACCTTT
>chr6:52682769-52682969-dinuc
GTTCCAGTAATTTTCATGTTTCTCTTATAATCTGACCCATGAAGACCCAATAGTTTTTTTCAAACCTGAGAGACCAAGAAAGTTGCAGGTGGATGTCATC
>chr6:52703334-52703534-dinuc
CTTACACAGAAATAGTGTCATCAGGTTGCATGATCATGAGCTGCATCATTGACCAGCATAGGAGCTATTCAGAGTCATGTGTGAGTCAGCCATCAAGAGG
>chr19:10781745-10781945-dinuc
TTGAGAGGACATAGGTCTCCAGTAAGCTGTCTTTCTAGATCATTGCACTGCAGTGTGACTGCACAAACTGGTGACACCCCTGCTGGTTGTCAAAAGGCAC
>chr19:10839000-10839200-dinuc
CAACATGCAGGAAAGGTTCCTCTAGCGGTTGATCTGTTTGTGTACTTAAGGTGCTTGTTCAGTGAGAAGATCTGGCTCACCGGCTTGTTGTGAGTGTGCA
>chr6:52859426-52859626-dinuc
TTCCACAGTACCAGCTTGATCTGGCCCTGAGCTTTTGATCAGGCACTTCTGGTGCTGCCATAAATGCTTTAATTACCACTTGAACAAAACTCTTCTTCTT
>chr6:53169130-53169330-dinuc
AAAGAGCCCCAGGCAGAAGATCTACCACAGCAGGCTTCTGTCGTTGCAGGGGATTGGCTCCTCCTATCCTCACAAGCCAAGCACAGAAAGAGTTATCCCC
>chr6:54737697-54737897-dinuc
CATAGGAGAAGATCCCAGAAGCTGTCTAAGAACCCTGGGGAAGCACACGCAATCTACAATTGCAGTGAGGCTAATCCAAGACTCAGCACTGAGACAAGAG
>chr6:56467702-56467902-dinuc
AATGAAAACCCTCATAGCCCACTGCTGGTGTTCTGATGCTAGACCAGGGCAAGAGGAGCAAGCTTCTAGGCTTCAATGGCTCAAAGGAGTGCAAGGCACC
>chr6:56920989-56921189-dinuc
GAATAAACAACAGGCAGAGGGCAATGTGATAAACTTAGAAGAAGTATATGACGGGTGATAACTAGTTTATGGTCAAACAAAAACAAATGTCAATCATGAT
>chr19:11965188-11965388-dinuc
GAAGGATTTATGGTCCACACCCACAGTGACCAAGTCACGCATCCAGAAATAACTCTCATGCCTCTCGGATGCAAGCCTCTACCAATGTCAGCTCTGCCTC
>chr19:12833406-12833606-dinuc
GCGCAATATTAGTGTTTAGATAATGCTAACTTATTATTATTGGCAGGTCTCATCCCACTTATAGGACTTGAATTTTAGACTTTATTTTGATCATAGACTT
>chr19:14797117-14797317-dinuc
CTGCAGAGTTCAGAGAAGGCTACAACAAATAGCACACCAGACGGTAGAGACAAGAAAGCACCTAGAAAGGAGACTGTCAAGAGGAGATTCAGTCGTGTCC
>chr6:57529277-57529477-dinuc
GGCAGGCAATGAATTGTGAAGAAAGGAACTCCAAGTCTGAATGAGGACCTACTGATCACACCTGACAATAACAAGGTAAGTGACACTGCTGCTGAACCAG
>chr6:65524934-65525134-dinuc
ATGGTACTTTCTCTTCCCTATGGGAGTATTACCTTGGTTACCCTTCACTAGTCAACAAAGAACTTTTGAAGATAGCTGTCAAACCCTATTGTAATTGGGC
>chr19:16645299-16645499-dinuc
TGACTTTCCTTGATGAAGCCTGATGCCAACTGCGTACCTCAAGGTCTCTGTACCTCAACTGTGTCTCCCTGTCAACACCCCTTAAGTTGTCTGCTGATGT
>chr19:16717422-16717622-dinuc
GCAATGCCTATCTTAACCCATCATCAAACCAAAACTCTAAAGCTTGCATATGTTGATTGCTGTATAAAAACTCATGCAGATGTTAATAATGAAGCCCCAG
>chr19:16722934-16723134-dinuc
GTCGCTAGTGAGACATGTAGTGCAGAACACTGCTGACCTGAACAGCCCCAGGCAATATTTTAGACTCTGCAGGTATGAAGAAGAAGAGATAATGCAACAT
>chr19:16898568-16898768-dinuc
CACCGGGATGATTCAACTTCACACAGATGCAGCGCTTGGCAGCACCAAAGAAAATAAAGATACATATTTGCCATGAGTCTAAAAACATATTCTACTGTAC
>chr19:17024702-17024902-dinuc
AAAATCTCTGTGGGCACCTGGGGATGAGGGAACTCTTAGTAGCTCTCTGGCTCAGCTGGCATTATGACATCCCTGCCTGCACACACCTGCTACTGAGTCC
>chr6:65603740-65603940-dinuc
AATCTTCAAAACAACAACCAGAGGGAACAATGAGACATGAGATTGCATTCTTTGATCTTCAATCAGGCAATTGACACATTTTTTCAGTAGTCTTGATAAT
>chr6:67367234-67367434-dinuc
ATCTTAACTTCCTTCATGCCAGCCAAAGATCTACCTCAACAAGCCGTCTTGTCGATGTGGAAGAACACAATCACAAAATGTTCTTGAGAGGTGGTCCTCT
>chr6:67396166-67396366-dinuc
AATAGGAGAGAACTGATTCTGTGGGACTGGTTTAAACTAGATCCTTGAACACATTACCTCTCTTCTGCAGAGTTGTAATCTTCATTGAATTCACAGAAAG
>chr6:67459596-67459796-dinuc
TGGTGTTAGGGAATTTGCTCAGGAATCAGCTACCCCAATTACTCCTCTCATTTTCCTGTGATTGTCATAAACACCCTCCTGGGGTCTCAAACTTGTGAAC
>chr19:17268752-17268952-dinuc
CTACGTCTGCTTACTACCTCTCGTCGTTTCAGTTCATCTAGTCATGACTCTGGGGAACCTGTCTAATGCATGACATTCTTCCCCTCTATGCTTCTTCTTC
>chr19:20384861-20385061-dinuc
TTTAGGAACCCCTTTTTTTAAGCTTCTTTTATATCCTCTGTGAATACACTCTTGTCAAAAAATCACTCATTTGTGATTGAGCTAATCGTCTGAACTAGTC
>chr19:20393653-20393853-dinuc
CAAGTGGCAGCCAATACCTGCAGCCACTTCCCAGCAGGCCTGATGAGTGTCTGAACACAAACATGTTTGCTGACCTATTCTCCAGGGGAGCCCTCAAGCC
>chr19:21605514-21605714-dinuc
CCAGCTTCATGGGCCATTTCATTCTCAACTTCTCTCCCTCCCAGGCCATCCACACAGGGCTGGCCACCAGCACCTGTGGCCACCTGCTCAGATAGGACAT
>chr6:71273786-71273986-dinuc
TGACTCAAGGGTGGGATTACCCAGGATTTGGTTGGTGTCTGGGGACATCTGTAAAACTGTGTGTGAATATCCCTGAGGAGAGAAACTTTGTCTATGAGAC
>chr6:71279552-71279752-dinuc
ACAAGCATACATGTCTTCTCAAGTCCATGTGGTTCCTGATGCCAAGATTCACTCATGCAGGGATGCAGCTCCCACCTCATTTGTAAACACCTGCATCTGT
>chr6:71822060-71822260-dinuc
TACTCTTATGAATGGTGTGCAAGGACAACTGGTTATGAGATCCCTTACAACAACTGGTCCAACTAGGTCAGGATTCAACTCAGCTGGACCTCAGCTGTCT
>chr6:72881786-72881986-dinuc
CCCCAACTGTCCATGCCTTCCAGTTCTATTGTAAGTCCCCCAGAGAACCACAGAACAGGGTTCCCCTAGACAACTCCACCCTCCTTAACTACTGCTCTGT
>chr6:73249804-73250004-dinuc
TTTTCATCTGCTGGTCGTGACTACTTTGTACAACTTAAGATTTTATCAGACTCATCAGTCAAGTGAGTTCTCCTTTTTTGTAGAGATCTACTCAGCACTC
>chr19:21865809-21866009-dinuc
TGAAAGGTATCTGAGGAGGATATTGGTCAGAGAGGTCGGATACTGAAGTGAAGCTACTTACAAGGTTGAGAATGCAGATCTGGTGATGAGAGATCACTGA
>chr19:23066429-23066629-dinuc
AAATGTCAATGTGTGTACTAACAAACATGGATCCTTTTCAAGGTACAATCCCTCCCGTGAGCCAAACTGATCCTTGTATATACTTGACACCCCTGTTAGA
>chr19:23366992-23367192-dinuc
GCAAGGGGGGGGCCTGATGTCCTGAGTAGATAGACTGTTGCTCCTTTCACTCTACTCTGAAGAAGGGGCTTGCACGTCCAACATATGAATCAAGCACAGT
>chr19:23380524-23380724-dinuc
AACATAAGGTAGCAAGATGTTATCTGCCTAGGTCATCCACTGAATGGACAGATGCAAAAACTTACCTTCCTCAGGCTTATCTCAGATTTGTGTGGAGGAG
>chr19:24066378-24066578-dinuc
AGTTCCTAACGGAAACTTATTGTACATTTTTTGAACCTAGGGCCTGGTAGCTCTTTGCCAGTCCAAACCTCTCTCCCTTTATTTATTGTTCTCCTGGTGT
>chr19:24166542-24166742-dinuc
CTAGGGCAACACAAGGGCCCCAGAGCACTCACATGTCTGGCAAGCGGTACGATAGGGACACAAAATGAGCTGGGCAGGGAGTGGTGGGTGCACCTCACTC
>chr19:24663162-24663362-dinuc
GAGCCAGACTCATCCACAATAAGTCTCTCACACAGATCTACTATCTAGCAACTGACTCTCACCTAGACTCTCTAGCTCAAACAACATCTCTCTCAGAGAA
>chr6:83312559-83312759-dinuc
GACTTGCACGCAAGGGATTCTGTTGGCGGGATATGATTAACTTCCGAGCTTGGACTCGGCTGGGGAACTCAGTCTGGCTGAATCAGCTCTCTGAGATTTG
>chr6:83864838-83865038-dinuc
TTGGGTCCTTACTTGGATGAAACTTATATTCATTATAAGAAATACTTTTTAAATTAGAGAATAAGATTTAGAATTTTTGGGGAAATTTTTTGACTTCTAC
>chr19:24924624-24924824-dinuc
TCACAGCACGAAGAATATTCATTTTTCATTCCCTACAGAATGAGTAGCTTCTGACATGATATTTCTTTCTAGTTTCAATTCAATTCAATCTTACTCAACC
>chr19:26947238-26947438-dinuc
CTGATCAATGTCATCCCACCACTCATTTGACGCTAACAATGAGAGGAGCAACAGAGCTGAAAACAAGAGGACTGAATTACCTCACCCTTTGGAAATTCAG
>chr19:29226622-29226822-dinuc
GATACAGCAACCACCCTCATACTATTGCTCACTCATTCTCAATGACATAATAAAGTATTAGAACTCTCCTAATACTCAAAGTAGCCTACGCTCATAATGC
>chr19:29228966-29229166-dinuc
GTGAATAGGTTAATCTTAGATTGAGCAAGAGGAAAATGAGAGATACTCTATCACTTTATATCTGTGAATGTAACTCACAAGCCAGGAAAAAATCAAAATC
>chr19:29261763-29261963-dinuc
TCAGTTTTGGTCCTTCTCTTGGGTAGCTTGTGGTCTATTGGGTAGGTCACCTCCAGTCCGTAATGGGCAGGTCTTCTCACGCACCCTGACAGTTTATTCA
>chr6:87509338-87509538-dinuc
CAGTTTTGTCATTGGCTTGCTTTATGAGCAAATTTTTTTTCCTAATTCACTTAATCAATCTCCTGACATTTTCTAGTGACCAGATCTATTCATCTTAGTC
>chr6:91067492-91067692-dinuc
AACAACTTATCCTATGACCCCAGTCAGAACCTACTGCGAGGGTTCCAAACTATAAGATTTAAGATAGTCCCTTTCCTGATTTTGCTAAGTCCCCTTATTC
>chr19:29526898-29527098-dinuc
CCAATTTGAGTACATTTTTTTTTGGTTAAGATTTTGTTTGGATGTGAACCTTTTTTGGTTTGTTCAGATTTTTCTGCACCTAGCTTTGGTGTTGATTTTT
>chr19:29641236-29641436-dinuc
CATCAGGGCCTTCTGCCGCAGCAGAATCCAGAGTCTCAACACTTCGGCGGGTAGTTCTTGGAGACCTCAACAGGTGAGGTCAGAGGGATGTGAGAGTCCT
>chr19:29670500-29670700-dinuc
AGCTCGGACTCCTCGTAATGACCAAAATACAAAGAAAAAATTTAAGAGTCCTCTAGCCGTTAGTACAACATATTTTGTTTCTCCCTTCAAGAGTTCTTAA
>chr19:29813866-29814066-dinuc
TAGAAGCAGTGAGCCTTAGACAAGCAGCATTGGATACTCTAAATTCTCAGCAACTGGGTAGCTTTGGAAGGAAAGCCATCTCCTAAAGAGAACCACAACA
>chr19:30002846-30003046-dinuc
GCCTAGTGAATATTTGATCTAGCCCCTTTATCTGAACGAAAGGCTGTTGGTTGTGAAATCTCTACCTGGTGTTGACCAGCGCTTCACAGGATCTCCCTCC
>chr6:94670244-94670444-dinuc
TACACATAGGAGCCTTATGCTTCAGTTGCAGTAGGTTGAGTTCCTTAATAAAGTTGAAGTCCTCTGTTTGAAAAGTGGATTGCATAAGTCCTGAGCCTGA
>chr6:97160682-97160882-dinuc
GAGACAAATAAGGACATACACTTGCTTGTAAACCTGATTGTTCTTTTTCTTTGCAAGAAACCACCCTATTTCCAGTAGTTCATTGAGAAGACCTACATCT
>chr6:97221725-97221925-dinuc
TAAAGGCCTGAAAGGCCAGTAAGTTTCTGCAGTGGGTCACTGGAAAGGTGCATCTGTTTAAAGGCATCGTCATTGAAACCCCCTGACCCAGAGCTGACTA
>chr6:97293645-97293845-dinuc
AATCCAAAACAGGCAAAGCCTGCCACCAATATAGCCTATAATGCTGTGGAGAGACTCTCAAACCAGCGATGCACTTCCACTAGGGCTCCTGACAGCAACC
>chr19:30043719-30043919-dinuc
TAATTGTTTTTTGTAAAAATTAACTCTTTGTGGTTTTTTCTCTTACCATGAACATTGAAGGTGGTTTGTGTACCTGTTCATTGCCCAAATTTCTTAGTAA
>chr19:30780891-30781091-dinuc
TGTGCACTCTCTGTGTAGACAAGAACTGTTGGCTGATTCCTAGGGAGAGACTGCCTTGTCAGGGGTGGGAGATCTTGGAGCAGTGTGAAGGAGTTTTACC
>chr19:30954987-30955187-dinuc
TGAGACAGTGAACTGATGGTCATAGCCATATGGAAGTAAGCAGTGTGCTGTCATTGTATCAGCAAGATGTTTAGAGATTGGAGGGTAGACTGGAACTGAC
>chr19:30955909-30956109-dinuc
ATCTACAGATCAGAACCTCTTCGACTGTCCTGAGATGTTACTGAGTGTTTCTGACTCTATGTACAGATCACTTCTCCACACCTAATCTCATCATGTTGTC
>chr19:32148748-32148948-dinuc
CATCTTTGTTCAAACTATGTCCAAGAAGGTAAGAGAAAATTCTTGGCATCAGAGGAAAGACGGCAGACTAGCTCCGCCCCATAGCTGGAAAGACTCCCAG
>chr19:32183218-32183418-dinuc
CTTGAGTCTAACTTTAACTGTTCCTTATTCTTTGTCAACAATTTCTCGGTCCCACCATGTCAGTCAGAGGAGTCTTCAGAACTGCCTGGCCTTCTCCAAT
>chr19:32198614-32198814-dinuc
CTTGACTTCATGAGCATCTGAAAGAAGACTACAGATAGTCTGGGACATATTAAGTTTAGTTTGCTTTAAGTTGGTCATTGCACAAAGGTTATGGCATGTC
>chr19:32267110-32267310-dinuc
CAGTGTGATAAGTCATGCCCAGGTAGGGCCTAGGATTCATTGAAGATTCTAGTCTGCCAGCTCACTTGGCAGTTATGCATTACAACATCCATTCCTTACA
>chr6:98606884-98607084-dinuc
CTATATCATAATTGACATTCCTCACCTGTTTCCTATTGTTACTATGCATTCTCATATTCCACCTCTCATTATACAGATCCACACACTGCCCATGCTTCTA
>chr6:99106066-99106266-dinuc
GTTGAGGTTTTTCTGGTGCATGTGAAAGCCTTATGGGACCACACTAGTAGTCAATCATAAGCTATAGCTGTGATGTAAAAATTAACCAGAAAATCTTCGA
>chr19:32675866-32676066-dinuc
ACCTTGAGTCCAAGCAATGTATTTGTCCTGTTAATCAGAGCTGTAGTAAAAGGTTTCATACAACACAGACAACCAATTAACTGTTGTTGACGTTGACATG
>chr19:32936028-32936228-dinuc
TCGTGATGGAATTTAAAGTCATTGCTAAATCTGGCCACATCAATGACTTTAGTCACCTAATGATCCTAATTATTTCTGAAATTCTTTGCTCTCCTTGTCT
>chr19:33157330-33157530-dinuc
GACTTTGTATTTTTTTTTTATAATAGAAGTTTGATTCTACTAAAGTTTCAAACACTTACTCTGGGTCCAAAGCTGAGGTTTTCTCTTGATCTGGTATAAA
>chr6:99665441-99665641-dinuc
TGCACTCTCAGAACCTTGGTTGACCTTCAAATTATTTAGTGAGAATTACAACTAACAATGCCAAAGCCCACCTACACAAAGGTGTCCAGAAGTGAACAAC
>chr6:100811600-100811800-dinuc
CTCCCCTACCATGGAATCCCCACCACCCCACATCCCAACCCCCTATGTCCCCATAGGTCACCTCCCAGAGCCCCCCTGCACACTCCCACCCTCCTTCCAT
>chr6:100841669-100841869-dinuc
TTGCACAATAGCCACTTGAATTTCTCTCCCTGGGTTGTTCTATACATAAAACAAGCTTGTGAGTTCGGTTGGGCTTCTACTCACATGTGTCTCCAGTGGA
>chr19:34847400-34847600-dinuc
GGCTGTCCCTGACCCTGGAATTAGGCAGCCATGTCAAGAATCTGCAGTTTCTTGTGTTTTAGGAGTAACATTAGGCTGATCAGGAAAGGAGGGGGAAAGG
>chr19:36350998-36351198-dinuc
AGTGTATTTGTCTCTTGACAAGAGAGAGCGAAGGTAAGTTCCCAAGGCTTCAACACACTGTCCTGTCCGTTCCATCCTCTATGCGCCTGCCGAGGGACAA
>chr19:36378830-36379030-dinuc
AGCGCAAAGCTTGTTTCTTCAGTGCCTACTTGTTCCTGAATAGACTTTCTTTTTGTGTGGGGACTGAAATTTTTGTGAGTGGTTCTTGGTCTGGTCTGGG
>chr19:36477400-36477600-dinuc
CTCGGGTTCCACAGGCATATTGACGACAGTCTATTGTTCCTTTTTTTAATTGTCCGTAATAGGGTTCAGAAAAGGAATGACTGCACCTCCCGTTAGAAGT
>chr19:37262952-37263152-dinuc
ACTCACTGTGTATTACTATCATCTATTACATAACACATACACAATTCACACAATATACATTGTAGCATATAGTACACTACATCATCATCATATATGTACA
>chr19:37392040-37392240-dinuc
TTGCATTGCTGCTTGGAGGCAACCCTTGCTGACTTCAGCCACTACACCTGATCTGTGGCTCACTTGTTCCAAGGACCACTTATTAGATTTACTCCATTCC
>chr19:37535108-37535308-dinuc
AGAAAACACGGAGATATCCCAATGAGTGTACTGTGGCTAGCACGGGAGGCTGGTTCTTGCATCTTGAGAAAGTGAGGAAGAGTTTATAGAAGATGGTTAA
>chr6:108327950-108328150-dinuc
AAATTTATAGTCGTAATACAATCCCACGTGTGGTGACATTAACTATATATAAACTTTATATGTCATATCAGTTAATGAGTTACAACATAATTATTGTGAA
>chr6:108337648-108337848-dinuc
AGAATAGACTGATGAGCCTGTTTGTGGTCGTCCAGCAGGTTTCACAGTAGTGGGATATCATCTTTTATAACCTGATTTCCATAGGTTAAATCAAAGGTCT
>chr6:108482524-108482724-dinuc
CAGTTCTTCAACATTTAACGTTTGCCAATCTTATCCTTAATGTCGAGATTCAGGCACAGACCTCTAGGCAACATCACATAAACCAGACTGGAGGGTATAG
>chr6:108508924-108509124-dinuc
TCCCTTAGGAGTGGGAGGGTCCTCTATCAGATGACAACAGCTGGCAGGACAGATGATCTGAGCTTAGCAAAACCATGGAACTAGCACTGTATGTCAGAGG
>chr19:40268846-40269046-dinuc
GATTCACCAGTCGTTGGTTATTGAGTTATCAGACCTGGAGAAAGTATGTTTTAGTGTGACTCACAATAAAAGTGCATCAGTCTCTTAAAGCAATTGCGTA
>chr19:41323370-41323570-dinuc
GTTGGTCAGGAGTGAGTCTTAGTGCATGGCAAATTGAGACTGGGGATGAGCTTCATCTGTGAGTCTTACATCGTATCTCACTACCTCTGTCCTCCAGCTG
>chr19:41339280-41339480-dinuc
CATCTTTCCGAAGCCTGCTAAATGCCGGCAATAGGCTCAGTTGGGCTCGAGGGTAGGAGGAGGCATGAAGAGCCGGCCAGCCAATTGGTGCCCGCTCTTT
>chr19:41365522-41365722-dinuc
AACATCCAAGTCTATGCATTTCTTTAATACAGCAAGTGCAACTCACCAAACCGTTATTTGTTAGGGTAAGATTTTGGCAGAAAAACGCAAACAGTACAAG
>chr6:108558778-108558978-dinuc
GATCAGTGAAAAAATTTACACTTTGTCACCACTTGTTTGAAGGAAAGATGACATTCCTTGTTTTCATTGAGAACCGAAGACACAGGCTGAGCCTAGTCTC
>chr6:108606991-108607191-dinuc
AATCACCTTCATGAAGTCTCTCACTAGTTTTTTGCATGGAACTTGTCTAGGTTCACACTTCCATGGGCAGCCACAGCACTGGGGCTTTGGCTGACAGCCC
>chr6:108658493-108658693-dinuc
TTTCCACTGGTGACCCTGACCTATCACCTGGCGCCAGTCCCATCCGTACTTTTTTGAGAAAGGCTCAACCCGCCACAGAGCAACCCAGACCCAGTCTGCG
>chr6:108835966-108836166-dinuc
AGAGCTACCCGGAGTGGATGGTGCTTGGCAGAGAGGGGCAGAGTAGGTCATGTGGTGTGAGACAGGGAAGCGCCCATGGGCAGGTTGCAGGAGAGAATGG
>chr19:42080160-42080360-dinuc
GCATCCCTAAATGATGCTCACGAAGTACACAGCACAAAGTAATTAGCATGGTGTCAAGAGAGGTCTCATGGTGCTGTGAGGTAGGCAATATGTGTGCATA
>chr19:42564059-42564259-dinuc
GAGTTCTTGCACTGAGGTAAATACTTGGATGGAGTCCAAACAGTTCAGAGATTGAGCTTGAACAGAAAAAGCATACCTGAGTACGTGAAGCAAATTTCTA
>chr19:47510537-47510737-dinuc
ACTTGAACTCTGAGGGGCACAGCTGGCAGGTGGCAGTCTTCAGCTGTCAGGGCCTTTGATGGCTAAACTGGATCTCGCTCAGGTGTGGTTAGACTGCGAC
>chr19:53195386-53195586-dinuc
TCTCTAGAAGGTTTTTGTAAATACACAGATGGTGATGATAAAGGCCAGAAGAAGTGCTGTCAAAAGTGCTCTTGCTTTAAGAAGACACTCTCTTTAGGTT
>chr6:112716226-112716426-dinuc
TGTGATGCTTTCTGTTGTGTAGGTGAACAGTAGGTACTTCCATGGAGACTAACAGAGCCAAGTTGTGATAGAGTGTTAACACTTCGGATTGCTCACTGGC
>chr6:112836545-112836745-dinuc
AGGAGGACTAAGGAGAGCTGGGAGCATAATGCAGCCTGACAGAACAGCTCCCTTGCCTAACAGCCATTACGGACAATCAGCTGAAATGGTCCCTGGCCAG
>chr6:112856732-112856932-dinuc
AACAGTTCTGTCTAACTCAACTTGACTAGCTAGCCTGGCTCTTGTACCAATACTTCTGTTGTCTGATATGGTACACCCATGTCAAGAGTCACACTATTTT
>chr6:112861938-112862138-dinuc
ACTACCTAGAGATATGTGAGGAGAGAAAGACACAGTAGGAAGCGGGATGCTCACCTTGTCACACCAATCCCTGCATGAGGCACACAGAGGTGACCACTTA
>chr6:113070664-113070864-dinuc
TTTGCAGAAAATGTGATTCTCGACACTAACTTGCAGTTTTAACACAACATGATTGTCAAACTCTCTTTTCATTCTACAGCAAAAAAAATAGTTCTTCAAA
>chr6:115102618-115102818-dinuc
AGGAGTGGATCCCCGCAGCTGTTCACCACGTCTGACAACTGATGATATTTTCCCAGTCTAACATTCACCTCTCAACTTCATCAGACCAAAGGGTGGTATC
>chr19:53273345-53273545-dinuc
CGTTATCGGAGCTGTTGCCAGCTTAACAGGCTCAAGTCACAGTGCATTTAGACTCTCGCCAGCGCAAGATGAGTCAGCCCTGGACGCCTTTAGATGAACA
>chr19:53421214-53421414-dinuc
GAGCTGGCAAGGTGACCCAGAGTGGGGACAGAAGACTCTGCCAAGAAAAGATACACTGTCCAAGGGAGTCAGCTCAGTTAGTCGCGGAGCAAATGTGGGC
>chr19:53434277-53434477-dinuc
TGGGAATGTGAGAACAATGATGGTGCAAGACGTACACAACCGATCACTGGATCATGAAACTGGGGATGGACAACAGGATGGGGACTGAAGGTGACTCGTG
>chr19:53441531-53441731-dinuc
TTTCAAGGTTTCTGCTACCTTTCTATGGTCTTTCTTTCGTGGCCTTTTTTCTCAAACATTACACCAGCAGACATCTTTTGTAGTTGGTGTGCACATTTGC
>chr6:115439948-115440148-dinuc
TTTCTATTGAACCAGAAAGATCCCAAGATTTGGCAGTGAAAAGACCTACACTGATCTGCACATTATTAGGCCAAACTGGTACTGTAATTCAATACCTTTG
>chr19:55502002-55502202-dinuc
AAATATCTTGTTGAAAGGTAATAAGATATTAGTGCCCAAAATGCGAGTGGAACAATAGTAAAGGCTTTATGAAGTAATTTCAGGTCAAAATGAAATGACA
>chr19:55769028-55769228-dinuc
TTTGACTGGGGACTCCAGCTCAGATTGCAGCCACTGTGAATCTCGAGTCTCCTGCTCGGGAGGGTGTGGGATTGAGCAGTTCACTGTGTCTCTGTGTGGG
>chr19:57013432-57013632-dinuc
CTACTGGAATGTCATTAATTTTGGTATGCTGCAGGTGGATGCCTGCAGTGTAATATATTTCCACAGTCCTGAGGATGGTCAAGGTAGGATCTTAGATCCG
>chr19:57168194-57168394-dinuc
TTGTTCCATTCAGTGCCAGTAATACCTTGACCTGTGTCTTCAAGGGAAAGCATTGTCATTGTGTGTGTTAAGCTACGAAGACCTTTGTCTTTGTTCGTCC
>chr19:57999771-57999971-dinuc
GCTCTTTTGGGATAGGATATATTATTGTATTATCCATTTTACCATGATATTATAGAGTTGGGTATTTATATTCATTATTGCTTTCCTATGGCGATTATTT
>chr19:58001648-58001848-dinuc
AACATGGAGACTGAGTAATAGACCAATCATTTTTATAATTTCTGGTTGACAGCAAAACTAAACTTTGTTGATGGACTATTGCAGTAGTACATTGAACTAC
>chr19:58358021-58358221-dinuc
ACTTCAAAAAGCCAGGAACACTACTAGTCGTTGCCGGACATTGTTTGGTCCTATTCCGTCTCAAATACCAACTACTCGAGCATCCTCCTTTTGTACATTC
>chr6:119091259-119091459-dinuc
AACTGATGATACCCAACCAGTAAGTCACTCTAGATCATTCCTCTAGGCAGTCAACTTCAATCTTTCGCAACCATCCTGTTAGCTTGTAGACACTTAGGAA
>chr6:119386468-119386668-dinuc
ATTTTCTTGGTATACGAAAATTTTTAGATTATGGTTTTGACACACTAAACTTTCATGGCGAAACTCAATCTTACAACCTTCTTTCAAAAGGGAGATTCTC
>chr6:119642701-119642901-dinuc
AGACTCTAGTGACTAAGGTCAAAACTGGATACTTGTAATCTTAGAAATAATTGATCTATGTAGTTGCAGGTTGCTCAGGAAAGAATAAAGCAACCAGGTG
>chr6:119644088-119644288-dinuc
TGAATAGCTGATTATTGACAGAGTGAGTAATGACTGCATTGTTACTAACTCGCCTCCCCGCACACAAAAACCCACTCCGAACATTCCTGACTGCATCTTG
>chr6:119847025-119847225-dinuc
CAACGAGGGCAACAGCTAACAGCTTGTTCAAATAACCACGTCAAAACTGAGCCACCTCTAACACAAGTTCCAACCATCCTTTTCTGTTCTCTCAGGGCAA
>chr6:119855684-119855884-dinuc
TTGTGTGCGTTTTGCAGTCTACCAGAGTAATCAAGACACCAACCTCTCAATCAAGCTATTATCAACTCCAGAAGTGAACACCAGCATTGAATTAGCAGGT
>chr6:120077267-120077467-dinuc
CAGATAAACAAACAACTACAGGGAGATTCTTGGGCATGCACCACTTGCCCTCAGTCCCTGGCTAGTAATGAGAGAATTGAGCTTATACTGGGCCAAAGTT
>chr6:120190551-120190751-dinuc
ATTTACATGCTGTGCTATGCAGCTAGAACACTGATGCAACACCTGTAGACATACCATCGTATCTTATGGTAGTGGTTCTCCCTCTAGCCACAGAGTGGGT
>chr2:3649296-3649496-dinuc
TAGGACACATCTTCTCTCCCTAGTCACCTAGAGCACTTTGAAATGTATTGCAGAGATAATAACGATTGTTAGTTTTTGGCAGTTGAAGTGAATGTGTAAA
>chr2:3714964-3715164-dinuc
GCATCTTATAGTAGAATTGGAAAATGAATCATATCTGTATGCAAATTATTATAGTGGATCAAGATGATTTAAACTAGGGGTACACTACTGTTGATACTAA
>chr2:4649814-4650014-dinuc
AAAGAGGATCCTGGAAACTCAAAAGCTTATGGGAAGCTTTCAAGAGACCGAGGTCAGTAGGCTCTGCAAGAGAGGCAACTGGAGGCTGAAACAGGGGAAA
>chr2:5075498-5075698-dinuc
CAGGGACAGGAGGCTCCTCTTGTGTAAAGGGCTCTGTAAAGACTTGTCAAGTCCATGAGCCTGCACACTCTTGCAGCTAATACTGGAATGTCAGCTTTAC
>chr2:5614992-5615192-dinuc
TGGCAGCAACAAGGTTTTTCCCAAAGACAGGTTCTTCAGGTAGAGTTTCTCTTTGAGATGCATCATCCACTTCAACCACCTCTGTCCTCAGATGTCCCCC
>chr6:120280416-120280616-dinuc
TTGAATGAGGAGGAGCAAGAGGGTGGATCCCTAAAGAGGAGACTAAGGATAGGGGAAGACAACAGAGGAGCAGATCTGGGGGGGAGGGAGGGGAGGAGAA
>chr6:120470822-120471022-dinuc
GTCTTGAAGTCCAGATCTGTGCCCTTTAGTTCAGCAATTAAGAATCCCAGTGCCACAGACCAGGAGTTGGAGTGCAAGTTGTCTCCACCTGTGACCTCAT
>chr6:124683822-124684022-dinuc
ATTGGACCAGATCAGCAAATCTAGGCTCCCCATCTAGCCTACTGTAGAGGGAAAGGCCAGAAGCAGGGCTGACTTTCAGAAGTACATTCCTCAACTGCAC
>chr6:125238532-125238732-dinuc
GTGACATTGGCCACTGTTCTTCAGCCTAGCCTCCTTAATCCAGAGCTCCCCTACCTCATCCCTTTCATTTTCTCTCCCATCTTTCTCTTCTCCAGTTTTG
>chr6:127219446-127219646-dinuc
TTTGTACGGGAGAACATCGCTGTCTTGAGTTGAAATGAGCCTGAGATGTGGAAGCAATTTAGGGATTTTTCAGCTTGAAGAGACTACATGACAACAATGA
>chr2:6565434-6565634-dinuc
TTAAGCACAGCTCAACACTTGTTACAGCCAATGAAATCAGTCACAGACCAAGTGCTATTACTTACCATGACTAAATTAAGATCCCTAACAAGAGAAGTGG
>chr2:6604786-6604986-dinuc
GGTCCTCCACTAAAGAACATCAGCTAGAGAAGGCCAGTAAGTCAGCCTGCAAGTCTTTCCTCCCTCAGTACAATCAATGCTCTTTGTCAAATCACGAGTG
>chr2:6695614-6695814-dinuc
GAGTGCCTGTGCTTTGCTTACAACTTTTGTGTATTTGCCTGGACAAGTTTTGCAAATCTGTCTTAAGAGTATCTTATTCTGTAAGACTTACGAATCTTTT
>chr2:6710040-6710240-dinuc
TTAACTATAACTTCTATGACTTACAAGTACCATTCTCTCTCTTGTTTGATTAAGCTTCATTCTCCTCTCTTTTTTCGCCTGTGCTATGTCAGCCTTGACT
>chr2:6715688-6715888-dinuc
AACAGATACGTCTCAACTGCCAGTGTGCTGCCAGCCATGACAGCAGAGCCTTCCATCAGACTCTAGCTTGACTTCGCTTGCCTATGCAATGTACTAAGGA
>chr2:8103420-8103620-dinuc
TTGCACTGCTTAAATTGGGGAGCCTTTTTTGCAGGGAACTTAACCTTCATCAAGAAAAAATTTAATTTATAAAATAGGCTTCAGATGTCAGAGTTGCTAT
>chr6:128901958-128902158-dinuc
AGTTCTAATAGGACTAAGGTAGCATGACTGATATGAATTTGTGACTGATCCTGGACATAGGTGGTGTACTGACTAGTAATGAAGCCTAGTGGAAAACAGA
>chr6:128972514-128972714-dinuc
TTCAAGTGCTCCCTAAGAAAAAGACCCTTTAAGGGTATGGTGGAAGGCAAAACAAGGTGACTTTCAGGTCATTTCAAGATCTTTTGGTTTGTAGGCACTA
>chr6:129210078-129210278-dinuc
CCTGCAACTTGTGGAATGCCAATACTTGGTCAAAGAGTCAAAAAAGGTGAAATTCTGGAAACTGGTCCAAAAGGTTTAGCTAAAGCAAGTATTGTAAATT
>chr6:129216748-129216948-dinuc
AGTACTGAAAATGTGTAGTGTCCATAAAGGTATCAAGTTTAATCAGTAGAGGACATCTGCTGATCTGCCTTCTTGATCAAGAAGTTGTCTGGATCGTCAA
>chr2:9141511-9141711-dinuc
ATGAAGACCTGATATACTGGGCTGCATCATACAAAGAACTGATGACAAGACAGAGAGCTGACACTGAGCTGCAACATTAGAATAAGACTCATGGTGCTAG
>chr2:9360280-9360480-dinuc
TCACCGAGATCTGGTCCTCTCAGCTCTTCCTCCCACATGATACCTGCCAAGCCAGGGGCAGAAGCCACTCTGCTGTGGTCCCAGTATCATACCAGGAAGG
>chr2:9378151-9378351-dinuc
TGAGAGAGATTCAGGGTGGACATGGCTTTGAAAGTGGAACTCCTTGCTCATCAGTCTAAAAAGCCACAAGATTTCATCTGGCGTGGTTCAGCAATTGGAT
>chr2:9567381-9567581-dinuc
GAAATGGTATATTAAATCACCTATGACATAAACAATAGCATCTCTGTTAAATTTGGCTGGGTGGATTTGGACAAAACCTAAATCTATCAGGTTCATCCTA
>chr6:129267372-129267572-dinuc
AGAATTTCAATGACCCACACCACAACACTGTGGAAAGTGGACTTAGGGACTGTGTTAGGTGGTCAGACAGGGAGGATCAAAAATTGGAACATGTTAAAGG
>chr6:129599482-129599682-dinuc
ACAACTCAAATCTCCACATTATGGCTGCTATCACAGTATTGAATTATCATTGTATTCCCAAATTGATACACCAAAGCTGTTTGCCTCAGTGCATTGAGTG
>chr6:129747575-129747775-dinuc
CTTAATAGAAAGTTTGGCTTATTCTTCCTCTTTTTCCAGACGTGGTATGGTTCACTGTTCAGCTGTGCTAAACAAAAGCATCTTATAGAATATAGAAAAC
>chr6:129966322-129966522-dinuc
ATTGGGATATCCGCAAACTTGGTTGAGTCTGACTGAGTGTAGTCTAGCGTGTTCTCCCTGATTTGGGAGGATTATTATAACTTCATGTGACAGCTTTTTT
>chr6:129997655-129997855-dinuc
TGCTATCACACAACCTGGGTTCAAAATTATAATACTTCTCAATTAGGTTATTATGGCTGGAGAGACCTGTCACTCCAAGCACACCTCTTTGAGTTGTGCA
>chr2:9894324-9894524-dinuc
TGATCTCGATTCCACCTAGGCAGTTGAGCAGGGGGTAGGGCAGGGGGGGGAGGGGGGAGCAGGGATTCTGGGGGGGGGGGATCAGTTGTGCCTTTTCTGT
>chr2:10351294-10351494-dinuc
ACATTCCTCAATTTTTTTCCAACATTGGTTGGCTTAGAGGATTAGCATTTCTCTTAGAACTTGAACACAATTTTATTTTTGGTTTGCAGTTATTTTTGAT
>chr2:10373358-10373558-dinuc
TCTATGATTGTGAAGGTAAATCTTTCTTCCAAAAAGTTTCAAAACGTTAGATGCGCTAAAGATCGTGCATTTAATTTGAAAGGGGTACTGCTTTTTTGTC
>chr2:10517692-10517892-dinuc
TAGTCAGGACTAGCATTTATTCTCAGAGGGCCTCACAGATCAGCTTCCAGTTGATTGAGAGAGCGGGCTTTAACCATAGGGGAGTGAATGTCTAGCTAGT
>chr6:130062922-130063122-dinuc
AAAGGAGTCAATTAGACCATATTCAGTTTGTGCCTAAACAGAGTATGAGCTAGCAGATAATGTTTATGTCTATTGACTATGTGTCCACCCTACCGTGACA
>chr6:134067341-134067541-dinuc
CCAGCAATTCTTTTATCAACCTGTCCCTGCAACTGTAGTTGAATGAGTCAATGAAAGCTGAATGAGTGAGGTACTCCTTGGCCATTACACAAGTGTAAAA
>chr6:134225640-134225840-dinuc
AAAAGTTGCTGTGACATTGACTTATTAATTGCCGGGGTGAAATTGACAAAGAAAAAGGGTAAAACAGATAAAGTCTCGAATTCATGAGTCGAAGCCCTGG
>chr6:134263375-134263575-dinuc
CAAAGCAGCCTTGAGTCTGGCATTTTTCAATGTAACTCCAGAGTGTAGGTGACTCAAGGTTGAAAATTCCTCATGACACACATCCTGACAGGGCTTAGCC
>chr6:134413518-134413718-dinuc
GTATAACAATAATAAGGTGAAAAATTCTCAAAAGTCAATAACTAAAGATGGACATATTCAACCAATAAAATCCCCTCAAGAAAGAAGTAATCCTTGAAGC
>chr2:11315719-11315919-dinuc
GTGGTTATAGTATTAATGCGCAAGTTGGACTATGATCATCACTGTTACGTAAGGCAAAATGCGTTGCATCAGCACACTGCATATACAAATAGACAATCAA
>chr2:11625880-11626080-dinuc
TCGGCAAGAATTTGTAAGAGATTTGCCTAAAGGATTAGGTTCTACTCATTGACTACCACACTGAACTCAAATGCCAAGTGTGATAGTATTACTATCACTA
>chr2:11630564-11630764-dinuc
AACTAATACTCCACTGAACTGAGCAGCAAACTACAGCTAGAGAGGTAATTGTACATAAGGGTTCTTTCACAAGAAGTAGACACAAAATGAATTCTCAATT
>chr6:134829521-134829721-dinuc
TGCAAGACTTGCATTAACAACTGTTTTTGTCTGACTCTTTGTGTCCGATACACTGGCCGGTAGTTTTGATTGTCTATGTGGGTTATCTGTTTTTTAACGA
>chr6:134906871-134907071-dinuc
AGTGTAGTCTTAGCTGAATTCTTGCTGAAGGGACTGATTGCTGATGGGAGACTCTGTCTAGAAGCTGGTGAGGATCTCCAAATCTCCGACCGAGGTGAAC
>chr6:136499258-136499458-dinuc
CCAGCTGTTGGTCTTGACATTTCTGCAGTTCTAAGGACACATCTCACAGCCTTCTAGTGCTGTATCAAACCAACCCCCCAGTCACTTTTAACTGTGAAAG
>chr6:136803148-136803348-dinuc
TCGAGTGCAACATTGGATAAAGTGCAGCCCCAAACTGAGTCCTCTGTTCTAAACTTCCTGACAGATCCCATAAGTTCCTAGGAAAATAGAGAGTAACAGG
>chr2:13665146-13665346-dinuc
TGATCTAAGGACGCAGCTCACTGAAACTTTACTGCAAAATTGTGCACAGTCTTCTGTGCAGTACGAGAACTATTGTGGATGGTCACAGTATGACAATCTG
>chr2:13688388-13688588-dinuc
GTACCTTGAAACCCTCTGCACAAGGGAAGTGCTGGACACAAGACAACAGTGTCTGGCCTGACCAGCATCCACATGGGTTTTGGGATCTCATAGGTGTCTT
>chr6:140514648-140514848-dinuc
ATTGGTACAAAATTTTCTTTTTGGAGGGTTTTAATTTGTTTTTTGGTTAGATTGTTTTACCTTTGGCTAAATTTTCCTTTGCTGGTTTTCTTTTCCAGAG
>chr6:140541956-140542156-dinuc
TTCAGTCACATTTAAGTCTGTTTTTTGTTATACAAGCGCAGTGGGATTGTGCTTGACTCTTCTTTTCGCCTGTTCACTGTGTCCCTTCAGGATCCACACT
>chr6:140615058-140615258-dinuc
CTACGCCAAAAATTTGATTGACACAATTCTAGGAATTATTAAACAAACATCAACATGGCGGAGCTGTCTATAAGGCCGCCACAACTAAGAAAACAAACAA
>chr6:140722749-140722949-dinuc
GTCTGTGGGGTACTACTTGACTAAAAAGTGGATTGTCAATTCTTCAACACTAGCTCTAGTTATTCACTTTTATTGTATGGGCTTGGTACTGTACGGCCTT
>chr6:142448437-142448637-dinuc
AGATGAAGATCAAATAAGGGAAAGCTGCAAGGTCTTCGAAAGAGTGTTGCAAAACAGCAATCCGTGGTTAGCGACGCTTCTCATGGGGTTAGACAGACTC
>chr2:14138631-14138831-dinuc
TTAGTATCTACATCAGTTTTCAGGCAGAGATAGTTGTTGCCAGTAGCAACTTGCTTTGAGCAATAGCCCTGCCACCGGGGAGAAACAGGAATTGCTCACT
>chr2:17386415-17386615-dinuc
CGTAGCCTAAAGTCTCTGACTGGGGAAAATTTGAGCAAGGACAGGTCACTGGCATGAAAAAAAAAGCAGTTCAGTAAGTTGTCTATCCATATGAACCCTT
>chr2:17673138-17673338-dinuc
TTGACCCTTAAAGACATAGTTATTAATTGACTCTTTTGGTACTAGGTGGTCTGCTTGCTCTTTCTACTCAATCTCACTTGTCATTTGACAGAGTTACTCT
>chr2:18441082-18441282-dinuc
AGTTATTCCTTGTCTGACAATAGGATGACCAGATAGGAGGTCCTTGGCTGACTAACAAGCTAAAAGAGACTCCAGAGCAGAGGGCCCAGTTGGTTCAAAG
>chr2:18519400-18519600-dinuc
AATTAGTAAATTAAAAATTGGAAGTATGGACTTATTCTGTCATGTTGAACATGTTGTGACTCTTTTTCAAGTAAACTCAAAGCTTGGTTTTAAGTCCTCA
>chr6:142867425-142867625-dinuc
TGCAGTATGCCACTGTAAGAGTTTTTGTTGCATGAATGGGTAGTGCACAGGATCAGGCAGATCAAATCACCTGAGTGCAGGAGTGGTCTACACGTGCAGT
>chr6:142909698-142909898-dinuc
AGTCCATCTGTCGAAGTTGTCTCTATTAGTTTATCAACGAGCATGTGGTTCTAGCAGCTCTTTTGAGCTCTTTTTTGTTACTCAGGTCCTCTCTCCCTCA
>chr6:142952256-142952456-dinuc
ATCCTTCCATAAGGTAAAGCTGCCCACAGCATAAGATCTGCCCATAGAAGCTTCTCACAAATCAGAATCAGGGACACATCCGGTCTATGGGGTGATAGAT
>chr6:143868294-143868494-dinuc
GTCTGTGTACTTCTAGGTTCATCAGTGGTCCTCAATAGTGTGATGGAACACAAGTCTAACAGGTAGCATTTGCCCAAGTCAAGCTCTCACCTGGTGCTTG
>chr2:18691920-18692120-dinuc
AGTGCTTGCTTAGGTTCTTAAAAAAAGGAAAGCACAAAGTTAAAAAAGTTGTCAACAAAAGTATCTTTAAATGTCTCCTGAAAAAAAACCCAAGCCCCTT
>chr2:18928460-18928660-dinuc
GAGTGTGTCAACATCCATGAGGAGGTATCTGATGCTAATTCCTGGCTTCTGCAATGTATTCAGTGATAAAGCAAAACGGAACTTTAGACTAAACTAAGCA
>chr2:18946586-18946786-dinuc
TACTCTAACCTGAGGTTCTTTACCCTGCAGAGATCCAAAGACTTGGGGTTAATTCCATCTGAAGTGGGTTAGTTGGTCAACGAGAGACTGAAGTTCTCAT
>chr2:18953011-18953211-dinuc
ACCAATTATAAAAGATAAAAAGACAATCAAATAAGATAGCCTTTGTGTCACTTACTCTTAAAAACACTTCCCTGGTAGCCATAACAGTAAACAGATAAAT
>chr2:19327934-19328134-dinuc
CTTCAGCAGCAGTGGGTAAGACCTGAATCGTCAGACGTAATATCAGGTTTTAGGTTGGGACTCTCCTGGTGGTTAGAGCTGGCTCAGTCATGATCAATCA
>chr2:19540980-19541180-dinuc
ATGTGGGGCAGTAGCCCTCTGAGTCCAATTTCTTGAGCTTCAATGCAGTACAATTCTGGTACTATCAAGACAAAACCTTCTGCTGAGTGGAGCACTCCTA
>chr2:19579634-19579834-dinuc
TCTCTCGAAGTCTCTGCACCTCACAAAGTTCCCTATGGAGAGGCACACCCTATTAGCTGAAAAATCTTTTCACTCACCCAAACCACCTTCTTATGACTTG
>chr2:19628285-19628485-dinuc
CTTTCATCACTTATTAGTAACCTCTTCCATTCAACTTTAGAATGTCTGTAGGTCTTTATCCACGCTACCCCTTAAAGAGACCCCAACATGCCTCCACAGA
>chr6:144043529-144043729-dinuc
CTGTCTGACCTGTGTAGATGTTCAAAAGCCCTAAAAGTTCAGATCTAGGGAGCTCAATTACTCAAATAGCGGTGATGGGATCATGTCTTCTTCACTCTGT
>chr6:144485632-144485832-dinuc
CCAAGATGACTTCTCGTCAAATGAAATTCAGAAGTTAGCTGGGCACTTCCGTCATTTTCTGATCAAACTTAGATGAGCCCCTTAGGCCTGTAGCTCCCTG
>chr6:144643124-144643324-dinuc
AGACACATGAAGGTGGGCTGTGGTTACAGGAGGTGGACCTGGCTCTTTCAGATTTATTTTCTGTAGTCTGAAACCAAGTGTTTGTTCTGAAAAGAAAAAC
>chr2:22811572-22811772-dinuc
CCAGGTCTAGTGGAATACTTGTGTTCATCAACAGCTTCTCTACCGCTGAGTGTGTCCTGCTTGTCAGAGCAGAGTAATCAAGAAGGTACTCCCTGGGGAG
>chr2:22822352-22822552-dinuc
ACTTGCCATCAATGGTTCATGCCTGCTTCTTACTATATCATTTCCAGCTTTTCAGCTCCACTCAGATGCATTGTCGGTTCCTGGGTTCCTTCACCACCTC
>chr2:25869750-25869950-dinuc
GAAATAGCATTCTCTCTCCACCATGTGTCAATGGCTTCTTATCACTACACTATATATAGCAATGTCCACTATCAGCCTCCCACTCACTGAGCTCTAGACC
>chr6:146221442-146221642-dinuc
GGCGCTATTGTCTGAAGGGACTAACATGATCCCTGTGTGAAGGGTGTAGAATTCTGAAGCAGCTTGGGTGAGTGAGTCAAAAGGAAGCAGCACGACGGCC
>chr6:146579295-146579495-dinuc
CTAACATTGTTTTTGGTCTCCTAATAAACTAAGAGACTTAAGGCTAACCAATTAGAAGACTTATCCTAGAACAGCAGAAGCCACTGTTTTCTACTTTGGT
>chr2:25961030-25961230-dinuc
CAGATGAAACCCAGATTCAACAGAATTTAGACATGCTAACCTCAATTTATGTCCCAACAAAGGTAAACAAAGAAAACCTTTTCTCAGTCTAGAAGCAAAT
>chr2:26498381-26498581-dinuc
ATGGCATCTCCAGATGCCGGGTGGTTAAGACAGAACAGCCCCTGATCTGTGCCTTGCCTGGGGTCCGCTGGCAACTCATCTCCAGCTGCGGCCTGATCTG
>chr2:26502763-26502963-dinuc
GTCAAAAGCGCCAAGGGAATCCTCCGTCAGGAAACCCGCCTATCGAAGATTATCCCTTTTCAGGGGACGAACAGTTCCCTCCTGTTGTGGAGCCTCAAGT
>chr2:27438402-27438602-dinuc
CCCCCCAGGGGGTACCCCGCATCAAGCCCCCCCGCCACAACAGACACAGCAAGCCAGCTCAGCACACCAGGAGCACATGGCACACTACCGACCTAGGTGT
>chr2:29346350-29346550-dinuc
TGATTTGGCCTTACAGCTAAGTTTTTGTCACCCTCTTTTTACTCTGCAATAGTTGTGCATATTCAGATCTCCCAGATTATAGTTAGCTTGTTTTGGGGTA
>chr2:29457796-29457996-dinuc
GAGGTCAGTGGGACTCTCACTTCCAGCTGAATGTAGCAGTCCTTCTTTCTATGTATGTGCAAGAAGGCAGCCCAGCACTTACTGCACCCCCAGGAGATCA
>chr2:29673164-29673364-dinuc
AGTGGGGCTGTGTCCTAAAAAAGGATGTCTGAGCGTATGAGAGTCAAGAGACTGGAGTTTCCATGCCCAGGAGGCTAACCTTAGAGCATGTGAGTCTGGT
>chr2:31042842-31043042-dinuc
CAAGAGGGCTGAGAGACTGGTGAAAGCCTTCTGCATTCTAAGAGTTTGGGGGGTCTCATCTTACAGTTAATGTTTCATCCCACTTAACTTCATATTAGCA
>chr6:146665418-146665618-dinuc
CAGGTCCAGTGTGGATGCTTTCAAGAGACACTGGGGCCTCTGGGTCACCCCAAATGAGCAGCCTGTCCAAGATTGACCAGCATTCAACTGGTACACAAGC
>chr6:146907391-146907591-dinuc
ATGTAAGCAGGTCAATGTGGACTTTGCCTAGTATAACTGTAGACTAAGTTGGAGGGAGAGTCTAGGGTCAAGAGGAGGTCAGCTGAAGTTTTATGTTGTT
>chr6:147117821-147118021-dinuc
GCTCCTGGAGCACCTTTATCTGCTGGAAGGGTGTGGACACCATTCAGAGACATCTCAAGTTCCACACTGCAGGTGACAGACTGCTGTTGCCCATCACTCG
>chr6:149193688-149193888-dinuc
GAAGCCAAAAGCAAATAGAAGATCACCTAGATTCTGGCCTCAAGTAAAAGCTGCAAAACTCTCAGGCTCTGAAGCATAACAAGGAATACAGACCCCTCCC
>chr6:149278934-149279134-dinuc
AGGAAAGGATGAGGATCTCTACTCTGAGTGAGTGAGCTTCAGGAGGTCATGATTGCAACAGAGTGCAGATGCAGAGAGAAGGCTTGATTCAGTATCAAGA
>chr6:149332729-149332929-dinuc
AGTCACTATATGTCAGACATAAATGAATAAGTCATGATTAAAGATGCTGCAACAGCAAATTAGAGAGCAGAATATTGATAGCTGAGAGTAAATTAAAGAG
>chr2:31172690-31172890-dinuc
GCCTCAACTACAGAAAGTCTAGGCTACTCCTTTCCATTGTGTGTGATGACTTGGAAAGTAGGAGGGCTTGGCCTCTGAGACTCAGTGTACCCTACAATGA
>chr2:32882364-32882564-dinuc
GAGAGTTGTAACAGCCGATGGCCAACTACTAAGAACTAGACTGAAGCATACAGACCGGAGTCGGCCTGGGGGGCAACCTGAGGCCTGGTAGGGCCCCAGG
>chr2:34742728-34742928-dinuc
GGTGTCCTTTTTTCTCACAGGGCCTGCAGAACACAGAGCAAATCCCTCTCAAGCACACAGGGAGACACAGGTTCTCTGAACGTTTCTAGAGGATTTCTGG
>chr2:34953734-34953934-dinuc
CAAACAGAGACACAGGATATTAATGGTATTGAGCTAAGTCTGCTTCTCACCATTCCTCTCACTAGCCAGACCTGGCTCTAACTTTCCAGACTGTCTCAAT
>chr6:149355229-149355429-dinuc
CTACTTTTTGTGGTGGTGCATCCTGCTTTCTCCTGCTCCTGCTTGTAGTACTAGGCCACTAGAAATCCCTGTTCTTTGATGGGTGGTCAGTCTCAGACTC
>chr6:149355858-149356058-dinuc
GGGATCTATGCTTTCTTAATGGATGGCTTACTCGGAGTGAGGTGGGAGATAAACTGTGAGCACCCACACTTCGAGGGTAACAACACAAGCCTGTCTCCTG
>chr7:3444688-3444888-dinuc
CATCAGGTGTCCTTAGCAGCCCCCCCTGGTCTGCTCCCTCCTTTAGGTTCACAATGTGCAGTGTCCCTTCTTCCTTAGAGGAGAGTCTAGAGCTATCAAC
>chr7:13035022-13035222-dinuc
AGATTTGCGCAGCCTTTTGCCATCATGTAATCACCCGTCTCTGTACCCATAGATGTTTCTGCAAGTGTCTCACAGGAGGGGGTGAAATCCCACCCCCATT
>chr7:16250768-16250968-dinuc
TGGTTATGAGAATTGGGAAGGCTGGGTCCTTCCTCATAACTGAACTCTCAAACAGACCCCCATGTGATTTCTGATACGGTTGCGAGTTGTTGTATTGTGG
>chr2:35329160-35329360-dinuc
CTCTCAATCTGACAGCACAGAATGCAGCTGACAGTGTGCCCCAAATTGGATGGTTTTGGTCAAATACAATGGTAAGAAGTAAGAACCCTTCACATCGGCC
>chr2:35333940-35334140-dinuc
TCATTGTTCTTAGCACAGTTCATATTTGTAAGCATGACTCCTAACTTTCCTTAGAAACATACATTCAGCTTGTAAATTTTTCTCATAACAGGTATTTAGC
>chr1:4858696-4858896-dinuc
AGTCGTTATTTCCTACCAACAGAAGTGTAACGAATAATTCGATGGTTGCTTATTTGTTACGTTTTGTTTTCCGGCCCTGATCACCCCGTCCATCCCTGGC
>chr1:7166000-7166200-dinuc
TAATAGAACTTTCACTTCCTAATTAAGAGAAGTGAGAAGAATGCTTGCTCAATCAGCTGGAATAGACATTGATAACTGAATTAGAAGGATCTCATAGAAA
>chr1:13231546-13231746-dinuc
ATGTGAATAATCCTAACAGTCAGGACACTGCTCTCGACCTGGTGACCAACACCTGGCTGTACGTCCTGCTGTGGTCCAGTGAGGAAGTACACAGCACCTT
>chr1:13304932-13305132-dinuc
CATGGACCTTGATCCCTCAGACTAGACCTATAGACACAACTCAACTCAGCAGGAGATTGTGGGCTACTAGCTGAAGTCACAACGCTTGCTGAGGCATCAC
>chr1:13454682-13454882-dinuc
CATTTTTTAGAAAGTCAGGTCTCAATGTGTGAGAGGGGACTGATAAACAATTGAGAATCTGGCAACTTTCGTTCTAGATAGTTGTGCAGGGGCTTTCACT
>chr7:19800910-19801110-dinuc
CCTTCTGACTGACCTCTGCCCCTCTGAAACAATTGAGAAATCACCCTTGAATATCCACTCAGACTCTGAGGTTGCTCAGGGGCCCACCCTGTGCACACAA
>chr7:19818580-19818780-dinuc
ACCGAATAAAGTGTGTGATGTGAGTGATGTGACAGGTGTGATGAGTGTGCAGATGTCTGTAAGGTGAGTGAGTAGACTGTGTGGTGTGTGAGTGTGTGTT
>chr7:19932978-19933178-dinuc
GGTCACACACACTGACAAGGGGAGGGGGCACACCACGGGGGCACACACGTGCGCCGGCACAACACTGGACACACTGTTTGAGCACACTTGACCTAGGCAG
>chr7:24461542-24461742-dinuc
GCCTGGCTTTTAAATTTCTCTGCTCCACCTCTGAAGCCCTGCATGGGCTTTCTTTCTTGGTCCTCGGACAGTGACTTTCCAGAGACTTATGCTCCACTTC
>chr7:28382708-28382908-dinuc
TGTGAGCCCATAGTTACTCCATACCACTCGGTTGGACAGTGCCCATGGGCCTGAACCCTGTCACCAGGTGTCTGGTGGTTGTGCTAAGTGCGTCCCCACC
>chr2:38474938-38475138-dinuc
ATACAGATCCTACCATCCCTTTACTATGCTGACAGCCACCTTATCTGAAGATAGTGAGCTGTGGTTGGCCCACACTCAATTATCCACCACCCTAAGTTAG
>chr2:38507393-38507593-dinuc
GATTGGAGCCTGAAAGAAAACCCTCTGCTTAGCTGGTAAAGGACCCCAACACTCCTCAAACTAAGAAAACTAAGCAAACCAAACCCCTGTTTCAGTTGAA
>chr2:38619416-38619616-dinuc
CAAACAGGAGGTGAAGAATCACACTAAGCTACCTCTCTCACAAGTGACTGCAGGCACACAACTAGAGACAGCAACTCAAGATCTTTCAGGCTTCCTCATA
>chr2:43669596-43669796-dinuc
AAACAGGAACTAATGGATACCTTCCATTAGCTCACACACAGAAGATGCACACACATTAACAACATACTCACATCATACACACTACAGACAGTTTCAAGAA
>chr7:28430524-28430724-dinuc
GGCAGAGCTACTGACCTCACACTCTAACATTGTTGCAGGGATGAGCTTCATTTATGCTAGCACACCTATGTGTAGTGCTCCAGCTATAAGGATCCTGGGC
>chr7:28821676-28821876-dinuc
GCCTGGATATTGCCGACTTGATTGGCAATCCCGCAGATCTGAGTCCTCCAGGGAGAGTTGAGGTACAGGTGTGAGGAGTGTGCTGGGAGACTGAGGGTGA
>chr7:30420350-30420550-dinuc
GAGGGACTGGGAGTGGCAGTGGTTCAGTGCCCCCCAAATCAGAAAAGAAGAGACAGTTCCCAGGGGGATTAACAGATGGTTGACCAGAGAATCACGAAGT
>chr7:30846513-30846713-dinuc
CTAAAGGTGCTGCAAAAATCTGCCGGGTTACAAGATCAGCCAAAGTGTGGATGGTGGCAAACTGAGGTCAGATGTAGGCTGGCCTCAGAGGGTACTGGTT
>chr7:31002748-31002948-dinuc
GGCCAATAGTTGTTATGAAATTTTTCTGTGTTGGCTGATGACTTCCAGCTGTTTTAAGTTGTGCACCGGATGTACAGAGGTCTTTGGTTCTTGTTTCCCC
>chr7:34342097-34342297-dinuc
GTCACACTGGAGCTACTCTAGGGTTGCTGCTAGCAGCCTCACCTGGCTTGTCTGGAAGGCAAGATGACCTTCTTTCCTTAAGGGGCACAGCCACATGCTT
>chr2:44607244-44607444-dinuc
TCACTGAGTTTATCTGTGCTGTGGTCCCAACCTGCATGTAACAAATAATCAGCTGTTTGCTACTGCAGAAATTAAATAAATAATTTTTGAGAAAACATCT
>chr2:44894307-44894507-dinuc
ACTATTAAAACAGAATACATTCTGAAGCAGGTCCAATATATGGTCTGTTTATTGAAACAGGAGTTCAAAAAAAGATGTTTACATATATGAGATATAGTAC
>chr2:44899446-44899646-dinuc
TTTGTAAGGTTCAATGGATTGTAATCAAAATGACTGAATCAAAAATGGAAATCATAGACAGAAACAAATGGCAGTTACATGTTTATATCAGTCTAGGTTC
>chr7:34348097-34348297-dinuc
TACTCCCAGTATACAAGTGCTGATGGTGCAGGCTGTTCTGAACAGGATGCACCACAGGTGGTCTTGTGCTGAGATCCTGATGACCAAAGGCTGGGTCTAC
>chr7:43481252-43481452-dinuc
TTGTCCAGGGATGTGTTCATTGCCTCCTTATCCTGCTGGCTCTGCTGGGGAGTTATCCACTGAGCTGCCACTGGGGGTCATTCTCCACTGAGTATGGTTG
>chr7:43578521-43578721-dinuc
CTCTATGGGTATTGGATATTTACACAATCCTCAGTTATACTGAGTTTGCATCACAAATACTACTCTACTAATAGGTTAATGTTAGATTTTTACTTGAAGT
>chr7:43791003-43791203-dinuc
ATTAGAAGGGAGGACCAGAAACACCCAGTGTTTCAGACCTTCCCATGAGACATGACATCAGATCTGACATGGAGCAGGTGAAAGGATCTTGAGAGGGGGG
>chr2:44952832-44953032-dinuc
TTTCTGCAACACAGAACAAGGAAATGCTTTCAAAAGAGGAGGACAGTCTCTGGCAAACTGGGGCAGGGTTGCAGTCAAAGTTAGCAAGGAGGCAGTCTTG
>chr2:44956358-44956558-dinuc
TGTGACAAAACAATGCTAATTTCTACCGCTCATAGAAAGCACTTCATGAAGGCAGTGCTCAGTGCCAGTCATGAGAAAAGACTGTGTATAGGGGACTCCC
>chr2:44969334-44969534-dinuc
ACTCATCCTTGATGGCCCCTTTCTGCACAATGATCAGCACTGGGTAACACACAGTAATGACTGAGACCACTATTCTGTTGTTATAAGAGATTGGGGAGTC
>chr2:44977522-44977722-dinuc
TTGGGGCCCCTAGTTTGCCGCCCATAAGTTGGAATTGGTTTTTTATTTTGGTAATTTTTGATGTCTCTCTTCATTCCTTCTCAAGAATAACCCTACTAAT
>chr2:45172735-45172935-dinuc
CATGTTAACTCTGGCCAACATGGCCACTCATCTCGTCTTGAATGCTTGAGAAGTGTCAAGAAAATTGTGACAGATCTCTGGTTCACAGTTGCTCCAATTT
>chr2:45275866-45276066-dinuc
ACTGCAGTAATGATGTTAGGTTGGACTCTTCTTGAAAATTCAGAACTCTTGTGAAAATCTGAGCGAAGTCAAGATCACTGAATCCCTGGTGAGTGTTTAT
>chr2:45716844-45717044-dinuc
GAACTAATTAAATAAGAAAAAAAAGGAATCATAAAAGTCCTGAGATAGAATAAGGTTACTATATATTGCTAAGTCACAAATATGTGCTAAAGTGGTACCA
>chr7:44401774-44401974-dinuc
GATACCGCTCACTCGGTGCGTTCAGGAGCCTGCCAGCACCCTGATGCTTCACTATCCATCTGTGCAGCAATCCAGAGGACACAGTCACCTCGAGTCTTGT
>chr7:45190258-45190458-dinuc
ACGCAGACAGTTTCAAGTACAGGACTCTTGAGTAAGCATAGGTGATCATATGTTCATCACATGGTTCTGCTGTATGCTTGCACAGCCACTGAAGGAGAGC
>chr7:47012997-47013197-dinuc
TTAGGCTCCTAAGTCTTCATCAGACAGATCTGTGGGGACAAAGTCATGAAAGCTTTCTGCCCCAGATGGAGAATTTGCGGTCCACAAGAGTGTTGGAATT
>chr7:47031644-47031844-dinuc
TTCTACACTTCTTTCCTGTAGCTGTGTTTCAATCATGTCAATGCCTCAACCTTGGACCTTAGTTTATTTTCTAATGTTAATTTGATGGTCAAGGTGTAAA
>chr7:47103046-47103246-dinuc
TTCTTGAGAGGAATAGGGCTCTGCCTTTTGTTGGTACTGCTCCCCCATTTGTCAAAGTTCGATGATCACAGGGGCCACTTTGTCACGAAGAAACTCCCTG
>chr2:48249780-48249980-dinuc
GGTATGATCTCCTATATTGGTAGGGGAATATATGTGAACCCTCATCTAGAACACTCGTTGAGAACTATAGTATTTCACAAAGAAAGCAATCGGAAGTGGG
>chr2:48328279-48328479-dinuc
ACACACATGAATCTTCAGTGTACTTCCAGAATTTACAACTGGAGGTATTCCCTTGAACCACACCCCAGTCAGATATCCCTTCTTCCACACCAGAAACTAC
>chr2:48473242-48473442-dinuc
GCTCCCTCACTGCTCACCCTGATCGTCAGGCCTCCTCCAGTGTCTCTTGATTCAACTTAGCCTTCCCACTTACAGACCAAATCGCATCTCAGAGTCATCC
>chr2:49483809-49484009-dinuc
ATTGACAACTAGATAATACTTCTAAATTTAGAAAGTCTATTAATTTTTGGGTTGAGTATCACATATGCCTGTAGACTAATTAATAAGTCCTTTGGGGCTA
>chr2:50813838-50814038-dinuc
AGGTCTCTTGGCCGTGAAGTGTAACATGGCAGAAAAGAAGTCTCTCTTGTTGCTGTGTGCTGTGAAGAGATGTGCTTAAAACAGAAGAGACGCAGGGGAA
>chr2:51457834-51458034-dinuc
TACTGCTACATATACGCTCATTATTCTGAGCCTATAGAAATCCTGTTCCCAACCTAATCAAGATTGCTGAGCTGTGGGTTGCAAGACCAGAACCAACATA
>chr7:49601912-49602112-dinuc
GTTGAGCCCTGGTTGCCCAGCCAGTCAGGGGAGAAGTCAGCCTTGAGCACTGAACACCCTCACTAGGGTTGCCTTGGTCACCCTCAAGGTTTACTCTGGG
>chr7:51617180-51617380-dinuc
AACACTATGCCTGCAGGTTGAGAATTTTTATCCATACAACATTTATTAGACGGTTCAGTTCTCCATAAGAAGGCACCTACAAAGCCTGCTAAACCCGAGA
>chr7:51617714-51617914-dinuc
ATACTAAATCAACAAGAATCTGCTAGCCTGATCAAGGCTAATCTAAAGAGAACTTGTGTGGTTACACAAACGTGGCTGTCAGATAACCTCCTGAGAGTTG
>chr7:51840855-51841055-dinuc
AACAGGCATAATTTTTTTAGAAGATAGTTGACTTTCCTGTAGTCTTCTCTACACGCTCTTGATGAGCACTATAAATTTGTGTTCATCTATTGCAGCATAG
>chr7:51849382-51849582-dinuc
GTGAAAGTCAGAAGCTTCATAAAACTAGCTAAATAGTGTTAGATGAACACCAAGGGCAAATGAGCTCTCTCTTTAGGAGTCTGAATCAAGTCTGCAAAGC
>chr2:51508094-51508294-dinuc
ATGGAGACCAACTTTTCAGTCTATTGATTCTAAAAAGTTGGACTCTCTCAAAATTTTTTATCCCTTAGGCCTCGCGAATGAGGGTGGATCCTACATGTAT
>chr2:52310716-52310916-dinuc
AAAGATTTCATTTCACAACTTGAGTTCCACATTATTCAAGACTGGCAAACCATAAAGTGATTGCTTCCAAGCAATCCAACCTCTGCAGAGTCACCAGTTA
>chr2:52938335-52938535-dinuc
AAGCTCAGGACTTACTGTACTATCAGTAAACTGTAAACTCTGTACACCTTGGCTCATGATCAAGCCTGACCTTCTTTCACCATGGTTAGTGAGTGATAGT
>chr2:52952372-52952572-dinuc
TAGAGGATGGTAGCCTTCGTTGCCTGATTCAAGATGGCAGGCTGCTGGAAGTGTCATCTCTCAATGGGTAACTCTGAAAAGGGACCTCAGGAGGCGCCAA
>chr2:58123682-58123882-dinuc
GTCATCTGTTGCTCGTGTGTTTCAATAAACTGTCTCAAGGGATTTCACATCTCATACAACTCTATGCCTCTATCTGATTCTTAAAATGCTACTTCAAATA
>chr7:58455673-58455873-dinuc
CACACTGTCAAGGTTACTTCAAGGTGGAATTGGAAGGTGCAGGATCAATGGTCGGGTGCAGGTATCTGTCTATGCAGATTGTCTGAGGTGTTTTGGCAAG
>chr7:58626703-58626903-dinuc
CTCTGTAGAATTTACTACAGTGTGATCCTGAGTCAAAACTAATTCCCCAAGTAATCTGGATTGAAATCCAGGATTACTTATATAGTCTTTCCTTGCATAA
>chr2:58139812-58140012-dinuc
ACACTTCTAGGGACTCCACTCAAAGGCCTGGCGCAGTTGGTCCCATACTTCAAAAAACATGTTTGAATAATTGATAGTATTAAATGTTAAAATTTTGGTA
>chr2:58161207-58161407-dinuc
GCCATGTGCAACGAGGTGGAATAGGGGGAAAGTCTGTTAAGAAAGATATGTCATCAAAGACAAATATATTAAAGCAACTGTTAACTCATTACTTCCCTAC
>chr2:59042704-59042904-dinuc
TGTCTTCCTCAATGGACTCGTCCTTACTGGAAACAAGGGCACGGAGGACAGTTCCTGCCCATGTCCATCAGGTGGACAACCCGAGAGACATGGCGCCCCT
>chr2:59244922-59245122-dinuc
TCTTCAACGTCATCTGTAGTTTTGCTGCCTAAGGGGAGATGTTGAGCTTTGTCAATCTACAGACAGTTTCAAGACATGCAGCAACATTGCACCACTTTGG
>chr2:59340176-59340376-dinuc
CCTAGTCTGACAAGACTCTGTTTGTTGCACATGAGCCAGTGGGCTTACTGACACTTGATGTGAAGAGGGACTCTGTGTCAGGTCATATTAATGGTACAAG
>chr7:58677054-58677254-dinuc
GGAGCCCAGTGCCCCATCTAGCCAGCTCAGGACAACTTGATTGCTGGCTGCTCACTGAATGGTCTTCCCTCAGCAGCTTATGTGAAATAGTCTATTGACA
>chr7:58750018-58750218-dinuc
AGCCCATCTTTTATCTGAGAGACTCCTATTACACAGGGCTAGAGCAGCCAGGAATCTCTCGCTCACTGGCTTTCATGGCATCGTTCTCTGGTCCATGCTG
>chr7:63822221-63822421-dinuc
AGATGCCAAGCAACACTGAAGGGGCTCAGAGGAACTTCACCCAATCAACTTTGACCCTGAGGCCAAAAGAGCCACCCCTTAAGAGCTATACTTTTGTGGG
>chr7:63931070-63931270-dinuc
CACAATATGCTTATAGGAGTTGATGGACAAGGCCTTTAGCGTCAATGTATTCGGCAGTGACACCCGAGGCCGCAAGGAACACAAGCGGCCTTGTTGGGTT
>chr7:63933200-63933400-dinuc
CTCACCTCATAATTGACTATATAGCTGCTTTAGACATGACCTTCATCATAAGGACTTCATCCACAAACAGTAGACTCATATCCATCAGTGGTACAGTCGT
>chr7:64005812-64006012-dinuc
GCATATCAGCTACACATATTGACATGACAACCATACATACTACGTAGCAGCAATATATGACATAGCACAACCAACAATACTGACAATGTACAGAGATCCA
>chr7:65115022-65115222-dinuc
CTTGGTCCACGTATACAAACTCCACTCTATTTGGGTGTTGCACTACTTCAGTTCCAAGTTTTCACACATTACCCACAGTTGACCTGCTGAGAATCATGCT
>chr7:65714454-65714654-dinuc
TTCATATGGATAAATGAGTTGTGTGTAACAACATGTGCATGCATCCTGAGGGATACATCGAAAATCAAACTGTGTACATCACATGCATGAATGTCACATA
>chr2:59534974-59535174-dinuc
GCCTAGCCCAAGCAAGTTAATGCACTGCTGCACCTCCTTTCATGGCCATCCTCAACCATACAAAAAGCCTAGTATTCCTTTTAAAATTGTGACTTTATCA
>chr2:60383708-60383908-dinuc
GAAGACCTAGCTCTGTATTGTGAATACCACACTACCAATTTTTAGTTAAGAAGTTTTGGAAAGGGATTGCGTCACCCTTGATTCAACTTACATTTATTGT
>chr7:66233206-66233406-dinuc
TCACCCTTCAACTGAGAGGGCTCCAAAAACAGGCTGAATTCTCTAGCTTTATGGACATGTTAGTCCTCTCATGGCTGGTTGAGTGTACTTGGCAACGACA
>chr2:62393768-62393968-dinuc
TGACAAGGCAGACATCCATGCTGCTAGTCTTCTGTGTTTTGAATAAGACCACTGAAATATGAGAGAGCAAGGGTCTGTTTGAGTAGGAATTAGGTGGTCC
>chr2:65170592-65170792-dinuc
AGAAGTGGCAGTTAGCCTGCTAGAGAGATTCACAAATTCTAATTAGTATGAATTGAATAGAGTTTGAGATTCTAGGGGTCAATGTGACAGTTACTCTGTT
>chr2:65240149-65240349-dinuc
CTGATTTGAACAGTATAACTGGTCTATGGATGTCGACTTCCACGAATGAATTCAAAAGGTACCTTTTTGCAGAATTGAGAGCATATTTTGGGAAAAATTA
>chr2:65407228-65407428-dinuc
CTTGTTGACATGCTTTAAAGGATAAACAGATTCATCAGACTATTTGAACTGCAGGCTCACACGACACGCTACTGGGAAAGGCTAGAATTGTGACTCTAGG
>chr2:68398382-68398582-dinuc
GGCTGATTTGCAGCAAGTCAGGGAAACATTGGCAAATCTTTTCACCGGCATCTTCTGACACACTATAGGTTATTTCAGGACCTGCCTGATGTGTTGTAAT
>chr7:73517558-73517758-dinuc
CCTGAGGCTACACTCAAATGAGTGGGTTAATGCACACAGCTGTAGTAACCTGACCAAAGTCTGTAGGAAATTACGGCCTACAGCTTTCCAAAGTGCTGTA
>chr7:74497332-74497532-dinuc
TTGAGGGAGGTGCTACTAGCCCACTTTACTTGAAAGAGATTAGAAGTAGTTAATGAGGTTTTTCAGTTCCGTTTCCCTCTTGACCTAGTGCAGGCTGAGA
>chr7:74527583-74527783-dinuc
CCTCACACTCTGTTGGGTATTGTTACCAAAATACCACAGAAGGAGACCCTACGACGGCTATGGGTTTGTGTGATCAGCAGTTAACTATCTTGAACAGCAA
>chr7:74552936-74553136-dinuc
CTTGGAACCAGAGATTGGAACACATACGTAGAGGGGGTTAAGGGAAGGAATAAGCCAAGGACAAAAACATCCAAAACTTCAGTATTGGACATTTGTTCAT
>chr2:68864087-68864287-dinuc
TTTTGTGTGAGGCAGTGATTTTCAGAAATTACATATCTAACCTTGTCCTATCTTACTAGCTCATTTGATTGATTAGAGCCCTCTGACAGACTCAAGAAGA
>chr2:68991923-68992123-dinuc
GCCTCTTCTTCTCCTCTTCTTCATTGATTAAAAGTGTCTGTGAATTGTTTTCAAAGACAGGCTTCAGAAAGATGTGCAACCCAGGGACTTTTTTGACTGC
>chr2:69109903-69110103-dinuc
CAAATACATCTCTCAGTCTAAACAAAAGGAACGCAACCTAGAGTGGTCATCGTGCAGTCCCAGAAGTTAACTCACTAATGGAAGAACCTCCTCCAATGGA
>chr2:69376940-69377140-dinuc
TCTGCTTTTTTCACTGGTAAGGTGACCTCTCCATAATTTGAAGTGCTCAGATAACTTAAAACCACTTTGTTCCTGTGACAGTAGGACACTTACATTTGTT
>chr2:69381514-69381714-dinuc
ATTGAGACTCTAGACTCTGAGGGACTTATGCATTCAGTGTTGTTCATGACTAAGCAGTAACAAAATCTACTTAAGTTGAATGAGGCAACATTCTAACCAC
>chr2:70787874-70788074-dinuc
AGCAATAGACAGTCTATCAGGAACAAAAGAAAGAACTGATGCTTCACTGAATTAGAGCTCACAGAGCAAGTACTGAGCCCAAGAGAAGCCCATTGCTACC
>chr2:70790408-70790608-dinuc
AGACCACACTAGTTCATACTATTCTTGCCAAACTATCTTTGTCTTATACACATTAGTGCATTAGTACTCACCAGTTTGCTTTTTGACAGGTCAGCCTGTG
>chr2:70845232-70845432-dinuc
GAATTCCTGAAAGCCCTCCAAAAGGTTGCATATGACGACGCCCTGAAATTCATGTCGAAATGTGTGTGTGGGAAAAAAGTAAGGGATGACTTGCTGTGTA
>chr7:75600687-75600887-dinuc
CCTAATAAGCCTGGGTGATGATTAGTTTCCTGTACAAAAAAGCAATTGTTATATATTCTCACTGTTGTCTATTGAGTTCTACATGTGCTATCACATCAAA
>chr7:75650537-75650737-dinuc
TTGCTTATCATTAAAGTTGGATTGGCACTTAATTAGTTACTAGCACATCTCTCATCATTGAGAGTACAAAAAATGGTTGAACGCCAGGTGTGTGCTTACT
>chr7:75686527-75686727-dinuc
AAAATGCCTCATGGTTTTGTTGGGATTGGCCTGAAGCGCTAGGGCTTTTAACTAAATTATTTGCTTAATTGAAAACTACTAAAATGTGAGGGCTGCCTCA
>chr7:75774804-75775004-dinuc
GATCAGGAACGCCCTTACCTGGGGGGTCTCAACCATTCTGCTGGATCCCCTTCCTTTTTTAGTTCGATGCCAGCCATGGTTTCTACCAGGGAAGCTTACC
>chr2:72300610-72300810-dinuc
CTGTCTAGTGTTGTGGTTGCCCTAACTTTGAATGAATGTGTGTACACTGAGTCACACTCCTCTTTAAAAAAAGAGTGTAGGAATCCGCCTTTTCTAGTGA
>chr2:72838297-72838497-dinuc
GACAGGGTCTCTCAAGGTACCTCAGACCTGACCAAACACTATGAATCTTCAAATCTTAAATCTGTTTCTAAGGGAACCTAATTAAATTATCATGGAGGTT
>chr2:73460369-73460569-dinuc
AAGAGTATAGTGTCCAATTCCTGCAACATTTTATGGTCCTAGTCAGACTGAACAATTTTGGCACCCATGATCTCTCTGGGCCACAGTCTGCCACCAAGAC
>chr2:73470377-73470577-dinuc
ACAGCCTGGGCGTCAGAGAGTGACTCGTGGAGCACAGAGTTCTCGATGTTCTGACTCTGAAAGCTTTCGTGTCATCCAACAAGCCTGCTGTTTCGGTTCA
>chr7:75795283-75795483-dinuc
AGGTCACTGGGCTCAGCCACATGACCTTTCAGTCACAGTGTGACAACAACCGATTGCAGCATGCACAAGCGAACCCTGCTTGCTCGAGGACCATGACTAA
>chr7:78729473-78729673-dinuc
AGATGCCACCACCAGGCGAAGAGATCTATGCAACCTCCACGTCACTCTGGGCCGTTAACTGAGTGAAAATCAATCACTAATTTTCCAAGGGAAACCAAGA
>chr7:79274758-79274958-dinuc
AGAGCCTAACTCTTCTCAAGTTCAGTGTTGAGGCCAGCTCCTTTGGGGAGGAGCTAATTAGATTGAGGTTTCTCGAAGTAATTCTTCTGTGGTCATTCTC
>chr7:79275376-79275576-dinuc
CATAGAAGCATTATTGTCGCAGTTGGGTTCGCAGGGTGCTTTGAGAAGGGCACGCACCAAGGGTAGCTCGGGCGAGAGGTGGAGTCCGTCGTGCAGGATT
>chr7:79760006-79760206-dinuc
GACCATCCCATTATGCATAGTAGATGATGAGAGTTGATAAATATGTAGTTTAATTCCAAACTTGTGTGGTGGGAGCCAGGAAACAATAATTTTAGGAATT
>chr7:80206285-80206485-dinuc
CCATTTGGTGGAACAGGAGGGAGGTTGCAATAGGCCGAGGTGGAGTCCCAGGTGTCCTGCACAGAGCCCACTCCCCTATGGAATCATCTGGACCTCTTCA
>chr7:80299428-80299628-dinuc
GGTCCACTCCTGTTTGAGGCCCCTGGCATGTTTCTTCAAAGGTTAGGGTGCATGAGGTCATTCATCAATTTGTAGAGTTAGCACAGGACCGGTCATTCCA
>chr2:75892140-75892340-dinuc
GAGATGGGTCTTGGGTAGCATTTGCCGCCAGAAGTTGTGGTTTTACAATTATATACAACATGTTGTGGGTTTGCTGTAGTAACTAGTCTGTTGTTGCTGC
>chr2:76214165-76214365-dinuc
TCCATCGATTCCAGAAGGCCCTTTAAAAAATACAAACAGCTAGTACAAACCTGCATCTAGATAAGGATCAATGTATGGGGATAGTTGGAGATTACGGAAG
>chr7:80715292-80715492-dinuc
GCCCAAGACGTTGGATGATGCAGTGTGTCTTACAGAACTACTGCTGTTTAGATAGTAGAGTGAGGAACTAGGGGTATTTAACAATGCTGTAACATCACTT
>chr7:80789182-80789382-dinuc
AAGGTAACTACATACTATTTTTCTTGTAGGTTATTATTTCCAACCTTTGACTCAGACACAGTTGGCTGGAGAAGCCAATGCACACATATCAAATCACAAG
>chr7:80840966-80841166-dinuc
CTAGAAGTAGAAAGAAAACCACTCTGACCATCCCCTTGCTGGCAGAAATTCAAGGAAGAGTCAGCTCTTGCCACTTTGACGTGGAATCCAGGGCTCGGTC
>chr7:81319848-81320048-dinuc
GTGCTGTTGGCAGGCAGCTGGCGGTTGGGAGGAACTTCCTTGGAGCACCCACCCAGGCCAGTGTCCGGGGTACAGGGTCCCACATCATCTTGTGAGAGTG
>chr7:82365802-82366002-dinuc
TTTGGTATTCTGTGTTAATTTACAGGTAAACGCAGGGGAGCAGTCATCCTTCCTATTATGAAGTAGTTGCTGCTTGTCCAGCTTGTAAGCATATAACCTT
>chr7:82581030-82581230-dinuc
GATGCAGTACAAAAGATGTGATTCTAGGTAGTCTATAATGATCACACTGGGTACAAGCAGACAGTAGTCACTCATTATCTCAATGATCCACACTCCAAAA
>chr2:78976412-78976612-dinuc
AGATACTATAAAGATCGTTCATACCTGTAGATTGTTTTTTTCTTAACAGCTAACAATTTGATCTGTCTATAAAAAGAGAAAATATTGAAAATTAAGTTTA
>chr2:79052443-79052643-dinuc
CTGAATGAATACTGCCTGACTTTTAGAATAAGACTTCCTTTTTGGTCTGATCCATAATGTAAGATGTTTAGATTTGTCTCACTTAATAATGTAGTATCAT
>chr2:79555564-79555764-dinuc
TTAAACAAGTTAAAACTGCTCTCATCACCCATTTTCGTCACATGGCAAAGTGTGCTTGGTGGGTTGTGTGTTCTGTCTCTGGTCACTTATGACACCTGCT
>chr2:80046948-80047148-dinuc
CTACTATTGTCTGTTTTCTCAGGTACTCTCAGTAAGCAAACTCAAACAACAGACAGACTCTTTTTCTCAGTGCTACAGCTACTGTGTAGCCCAGAGTCAC
>chr2:80248162-80248362-dinuc
TGAGTCCTTTGATCAATTTAATGGACAACTCTTAAGTGATTGTTTGTTGAATTAATGTTTCAAGCTGTGTGGCATTCTTCAGGTTCAAAACCTCTCACAA
>chr7:83438521-83438721-dinuc
AAAATTGTAGTTGTCTTTCTTGTCATACAAGAACTGATCAAAAACTAGGTGCTGGGAACGATACTAGGAGGGTAGGACCATGAGCTTAGTACTCACTTAG
>chr7:84135219-84135419-dinuc
TTGATCCTCCCAGTTGAAACAGCACACAATGTATGGCAGAAATCAGTGTCATGGGGAAACCTTCAAATACTCATAGCACACTATTGTTATGGGGTTGCTG
>chr7:84141341-84141541-dinuc
TAGACTCATGACCAATGTAGTTGTCAGCTTCAGTTAATAACAGCAAAGTTGAGGTGTACCAGAGGGTCTCAGGTGAGGAGGTCCACAGACGACAGATACA
>chr7:84158890-84159090-dinuc
TGTCTAGGACTGTCACTCCCTTGGACCTCATGATTAGATTTACAAGACTGCTCCCAGCACTGGGTTCATCACTTTGCATTGCTTTGGGCTACAAGTTTTC
>chr7:84166376-84166576-dinuc
CTTTAAATGTTTGTAAGAATGGTATTGATATGATGTGTAATAACTTAAACTTTGTTTTCTAGACAAGGAGGTGATAAGAGATTGCTTAGTTGGGTAGTAG
>chr2:83710140-83710340-dinuc
ACTAAGGAAGACCAAAACTGTCCACAATACGCGTGTGTAAACTCATTCACGTAGCCAGCAACGTAAAGAATGACTGTGTTTATGGTGGCAAGCACCCTAT
>chr2:83723088-83723288-dinuc
AAATTTGACAGGCCTATGTACACATTGTTGACACTGTTGAGACCACTTAGACCACTGCAGCCCCTCTATGACCTATGGTTGGATTCATGAATGTGGCAAG
>chr2:83746476-83746676-dinuc
TGTGCTGGAAGTTTACGATGCAGATGAAGCATAACTTTTAAATACCATAAAACATTTCAAGGCATATCACCACAAGGACATTAGTTTATAGATTGCAATG
>chr7:88277030-88277230-dinuc
GCACTCTGAAGAAAGTCAGGAAATCAACAAAATATCTTTGGCTCTGTGAAGTCTAGGTGGTAATAGGTGGCCATCCAGTGGGACTGTTCAAGCTCATCTT
>chr7:90007265-90007465-dinuc
GGGACCAGAGTATGGATAGGAGGGTCGCTAAGTTGGTGATCAATACGGTCCCACTCCCACGACTAAGATTTCCTCAGACAGCCCCTTACCCTGCTGAAGA
>chr7:90039586-90039786-dinuc
TTTGTACAGAATTATGTAAAAGAAATCTTCATCAATTGACACCCTGTAACAGTCTCATCAATCCTAGTGTCTCTATTCGATCTTCTACGTATGACCGGTA
>chr7:90138458-90138658-dinuc
TTACTCCATTCACTAATCACACTCTTTTATGTAGAGTGCTCATTGGAGAGACAACTTAGTTCTTTGTCTTGAAAAGTGCTGTCCAACAAGTGATATACGT
>chr7:90353920-90354120-dinuc
ACACCACCATGCTGACATGTCTGCGCCGTTTACAACAGTGTGCCTAGTCGCACCCCACTGTCTCCGAGTTGGAGTCAACAACTCTGCTGGGTCCTGCCGA
>chr2:84255084-84255284-dinuc
TTACTCTTGGAATTCTGAAAGGGTTTTCTCCATCAGCTGGAGGAGAAGACAGACATGAAAAAATGTATTTGTGCCAGCTCCATCTTCTCAAACCGAAGGC
>chr2:90746290-90746490-dinuc
TGAGAGATAGGCAGAAGATTTCAGGGTGTTTATGGTTAAACGGTTGGACCATTAATAGTGATGGAGGCTGCAACTATTGTAATCAAATTCTGTAATATTT
>chr2:93454462-93454662-dinuc
CTCTAATATGATTCTGTCACTGAGAACTACTCTGTTTCAGAGGAAACAGCCTCTCCCAGGGCAACTCAGAACACGAGAGGATTGTACCAGCACCAACTCT
>chr2:94173776-94173976-dinuc
TAAGGTACATAGCCTTGAACTTTCAACAGTAACATCAGTGCCTAGATGTGTCATGATTCATACTGTATTTGGTTTTATGTCAAGCCTCATATGGTGTTCT
>chr2:94420108-94420308-dinuc
AACAATTAAGCACAGCACTCTTTTACCATGACTCTTTCATCCTTTGTGCACTGATTGCAGGATTTTTTTACTGAGCAGGACTGCAATACTGTCTCCAAAC
>chr2:101208568-101208768-dinuc
TATGTAAGTGATAAAGTATTTTGAGATGTGTTGTATAGATGTGATGAGATGTGTAAGTGTATGTAGTCTTTGTGAGTATCTCGTGTGTCCTGTGTTTATT
>chr2:101209318-101209518-dinuc
CTAAAGATGGCTGGCTTTATGCTCCTTCTGTGGTGCGGCTTTTTTTTTTTGATGATATGACTCTAATTGTCGTTGAGTCAGCTACATTTCACTTTTGATG
>chr2:101681638-101681838-dinuc
ATAAAAAATAGGTTGTACAATGAGCTATGATATGTTACAGCTTAGTCTTTCATTCATTGTAAGAGTTAAACACTTAAAACAAAAACAAGTTAAGTGTAAA
>chr2:101754648-101754848-dinuc
AATTCTGCCTACAATTTCAACAGGATAATATTATAAAGATTCTATAGGAAAGCCAAAGCGACCCAGACAATCCCACAGACTTTCCATCCCCAGTTCATGG
>chr2:103682616-103682816-dinuc
CTTCAGAGTCACCCCCAGAGGCATAAACACAGCTTGTACCCAGGGACCCCAGCGTTGTCATTAGGAGGGCAGATGTTGCCAGCTTTCTATACAGCACTCT
>chr2:103684903-103685103-dinuc
CAATGTTCCAGGGCTACTGGACAGGTTTACATCACTAGCAGATACAGACTGTTGTATGTTAGTATATCTGTTAGTCATGATCACTTGGATGCTCACCAAT
>chr2:104864668-104864868-dinuc
GTTGAGATCTGTTGCCTGTCAGGAAGTGAGGTCATAAGACAAAGACAGAGAGGGGGCTTAGCAACACTAGCAGAAACCAATCAAGTTGCACCCAGCTGCT
>chr2:107035831-107036031-dinuc
TGCTGTAGGCACACTGGTGTGTACTCCACAGGGGAGCTAACAGGTCCAGTGTCTTTTAGTAAGGGAGTCTAGGGCTCGAGCCTTGCACAATTTGGTGGGT
>chr2:112308726-112308926-dinuc
AACCTGCAGACCTTTCCGAAGGCCTTTGATCAGTAGTCTCACCTCATTTTACCTTTCTTGTACGTGTTGTCTCAAATAGCTTGAATTCTCTTCACCCAAG
>chr2:115609468-115609668-dinuc
TATTTTGAATCATTGTTACTCTTTGATGAAGCTAGCTGCTTAATTACTTGTTTGCCTTTAAAGGTGGTTACGCTCTTATTAGGAAAAGATTGCTTGGAAA
>chr2:116818823-116819023-dinuc
TGAACCCTCCTGACCCAGCAACAGATAAGGGTAAGTTGGACTGTTAGATTTTGAAGACCTCCTGCACAGGGGTGCAGCCCAAAGAACTGTCTTACTCTCT
>chr2:116942510-116942710-dinuc
ATCCACTTGGTCACTCCAGCAATGTCACAGTTTGCCCTTGAAGCCTCAGTTGACTAGACACCTCTTTGTTTTCTCCAACCCAGGCCATGCCGAGGCTTGA
>chr2:116972174-116972374-dinuc
TATACTTCTGAGATTGTTACATTCTGGATCATATGGACTCACCAACACAGAAAATAACATTCAGTTATAGTCAAAAGACCCAAATGATAACCTCCGCCCA
>chr2:118289612-118289812-dinuc
ACTAGAAATTATTAATTTTAACTAATTGCTTCATACAGCCATTCAATGGGTAACAATCCTACATGAAAAGTTGATACTTGTTCCTAGCCTAATATTATTC
>chr2:118375828-118376028-dinuc
TTTTTCTTAGCAAGCCAGTCACTTAAACTCCACCTCAACCTAACATCAGAATCACATCTTGCACTAAGAGCAGCTCTCTTGACCTTGGCTTATCAGTCAA
>chr2:118390264-118390464-dinuc
TTCTGAACATCTAAATGCCCCATAATGCCAACCCATCTGGTGGGGATCAATTCTATTGTGTCATGTGGTACGTATGGTGGTTGTTACTAAAAAATCGCAA
>chr2:120125175-120125375-dinuc
CCGATGCCAACAACGCTGCTCACTCAGAAGAGTGACAAATCAAGTATTCTGATCAGTATCACAGTGTTAAAGTCCATTCCAGACACATCAAGCAGAGGGC
>chr2:120194882-120195082-dinuc
GTCTGGGCTCCCTCTCAGCCTTAGCCCACCCCCTCTCTCCTTGTTTACCATTTCCCTTCCCAAGGAATCCATCTTGATTTTCTCACCTGCCTGCCATCCA
>chr2:120379995-120380195-dinuc
TGAAAAGCATACAAGAGATCACAAACTGAGGCTGGAAACAGAGGTAACAGACTGACTCTGAGGCACAGACACAAAAGTTGAGTCCACAGAGAAAAGTAAG
>chr2:121220232-121220432-dinuc
CACTTGTGAAAAGTTACACCTGTAATTTGCTCTAACTCACCTGTGGTATCAGTGGATTCTGTGAGGTTAAAGCTGTGGTAATAAAAGTAGCTATAGAACA
>chr2:122161612-122161812-dinuc
AGCATAGGTAGAGCTAAGGGGAAGCTTCCAGGACAGGAAAACCAAAGAGAGGAGAGGGAGGATGAAAATATACCGCTGCTGGTCATAGTAAGGAGGAAAC
>chr2:125994334-125994534-dinuc
CTCTGAGCTCCCTCTCATATCAAGAGGCAGATACTCTTCTGATCACTACCATATGTTGAGTGTTATGACAGGGACTTGAACTATCTAAGCAGTTACAGGG
>chr2:126030466-126030666-dinuc
ACCCTGCTTAGACCTGTTCATCACAGTCTCTGCTACTTATGTGTAGCCCTACCCACAGTCCTGGTGCCCTGTGCCACTCCCACTGTTTTTTCCTTGCAAG
>chr2:126092217-126092417-dinuc
TCAAAATTATCTGACCAAACATCTAACCTTCAAATAAAATATTCTTTATGAAGTTAAGACAGTGTTTATATCTGTTCTTTATTCACAACAAAATCAGAAG
>chr2:127332678-127332878-dinuc
ATGCCTTCCCAGTCAGGGGGACTCTGTGAGTAGTGGGCCAGAAAATTTATTGCGGCAGGGACTGTACGCTCTCATAAGGAGCTCCAGGACACCCCAGATT
>chr2:127335366-127335566-dinuc
TTCCCTTCTGCCAGGCACTTAAACTTTAGGGCTCTGTCTTTTCCCTTCCTAACTGAGGGGGAACCCCCTCTGGTGGTGGCATGAAGGGGTTTGAGGCCAA
>chr2:127774872-127775072-dinuc
CTTTTGCAGTTGGATGTGTGTTAAGTTTTTTACAAACATTGACATTCAATATCTATACTTTGAAAGATAAGTCATGTTGATGCTATTATCTATCTTGTTT
>chr2:127832312-127832512-dinuc
AACAGTGTGTGTGTGGACTCATGTGTGTGAAGTCAAACCATATGTATGCCTAGATATGTGGAAACGTACATGTGTTCACATGATAAAAATGTTGTGTCAT
>chr2:128433734-128433934-dinuc
GCTCACACAATTGATATAGACAGCTCTCCCTGAGAACTCCTTAATCTGAGGATTCCAATTGTAGAGATCTACCCAGGAGAGGTAAATTGCCTGTTCTACA
>chr2:128434318-128434518-dinuc
TACCTGACATTGCTTGATCTTGGGTACAATCTGCAAAACATGCGTTCTAGAGGAGGTCGAAAATTTATCCAGTAACTTTGTGTGCACCCTGACAATCTGA
>chr2:129263162-129263362-dinuc
AAGTGGTGTGAGACTGGCACATGGCTCTATCAAGCTCTCACACGGTCCTGTAATTTGACCTGGTCATGCTCACTCAAGACAATTGGTCTGTTCCGACAAA
>chr2:130452104-130452304-dinuc
TTTAGGTAGCAGTAAGAGACATATGTGTATATCTACTAGAAACTAAGAATTGGGAGGGATTGATACCAACATTTTCAACATGCTGATCTATCATTTAGTT
>chr2:131386404-131386604-dinuc
TCTTATCCTCTAAATGTCGGTTTCAGGTGGATCTCCCTGGAGTTGGCAAAGGCATTAGGATTAATTAGTGTCATGGGATCTGGTTATGGATTGTCAAACA
>chr2:131744114-131744314-dinuc
CCTGTTTACTTTTGCAATCATTTGTTTCTTCCCCATTTTCCTATCACCTAGAACTCCTCCACCAGCAAGTACCATGCTCCCTGTCCATCACATCTTCAAG
>chr2:132203724-132203924-dinuc
GAGTGTAGAGGACCCATCCCATATAGAACTTCTTGTCCTGATTCCATTTCAGAGTATAAACCGATAGCCCTGTAAGCCCCAGGAACACTAAGAATTCAAC
>chr2:139671894-139672094-dinuc
CTCAAGTGACAGTAGAGGGAAAAAGTATAGAGCACTTGGTGTGGACATCTGAGCTGAGAACTGGTATCCATAAGTCTAATGTACACTAGAAAGAACTCCC
>chr2:139841499-139841699-dinuc
GTTGTCTTTAGTGAACCTGGCAGTCCTCTTTAGCAAAGTTGGGAAAGAATGAATGACCCAGATAGGTGAAAGAATTGCCCTGTCTCCCCTAAAAAGGACT
>chr2:140101166-140101366-dinuc
CTAAAATATAGGATGAGTGGAAGAATTTGGATAAGGTTTGGACAGGTTGTTGGAAATGCTTGTGTTTGTTGTGAGGTTGCCCAGCTGCCCATAGACCAAT
>chr2:143960982-143961182-dinuc
ACTCAGTGTACTTCAACATTCCTTAACAATCAAATAAAGATCAGGCAAGCCCCCAAGGGAAACTTACCACACAGATTCATGTGTAACTGCTAACTGACAC
>chr2:150985688-150985888-dinuc
ATACACACTACTAAGAGTCAGATGATCATCCAAAAAATAAATAAGCACTGGAAACTCTGAACATCCCAAACTCAGCAATTGGGATGGACACTCCTACTAG
>chr2:151536568-151536768-dinuc
AAGTCCTCTGAAAAGAACTAGCCTTGGAATGGGCAGGCTGCTCCAAAACTCAATCTCAGCCTCTTATAGGCAGTGCTTGGTTCGCAAGCGAAAGGAGCAA
>chr2:151543632-151543832-dinuc
CCGCCTTTCAAGGCCCCTCCCCAGTCTTGCCAGGTTCTTTTCTGCCCATATCATTGGTTACTCAGATATCCTGCCCTGACCCCTCCCCTCCCCTAGAGTC
>chr2:152790977-152791177-dinuc
CATCAGGGATAATAGACAAGATTACAATCAATATCTTTAACATGACAAACAATCTGTCCATAAAACTGAACTTCACATCCTCATGAATGAACTGGCACCA
>chr2:153122800-153123000-dinuc
GGACACTGAGTCGGGTATCCTAGCAGGGACAGTCCAGCCTGGCTGCACCCCAAGCTAAAACTAGAGCCTAAGCATTCAGTCAACTTGCACTTGGTGCTCT
>chr2:153152414-153152614-dinuc
GTCATCTGTGTCCCTGGTTACCATTGAGAGCTGAGGATCCACAGTCTGTGGCACACTTCATGGACCGAAGACAGCATTGGATCATGGCTGGAATCTCAGA
>chr2:153217196-153217396-dinuc
TGTTAACAACAACCAACAAGTGATGATGGAGATATGTTGGTCTGGCCAGCACTATTCCCAATGCATGCCCGTTCCCAAAGCAATGACAGCTCTCACACTG
>chr2:153238209-153238409-dinuc
TCAAGCTGCTGGTCAACACCAGCAGGGGTACTTTAAGGTCTGCAGTTAGAATTACAAGTGCAAAGCTGCCAGACTGCAGCCTCCTGATTACTGCCCTGAC
>chr2:156178266-156178466-dinuc
CTGGATGACATACCTGTAGTAAAAGTTAATGTGGGAGCCTTTTTCAAACCTTTTCTGCAATAAGAATAATCTGATGTGAACGTTTGACTTGGTAGTCTGA
>chr2:157147786-157147986-dinuc
ATCACCTCCAACAAAGTAAGAGCAGAAATGAGGCCATTTTTTAGTGGACAGGAGTGATAGACCCACAAACTTCGTTCAGTTGGTGAGAACACCATCACTT
>chr2:157566666-157566866-dinuc
CCTTGACATGGACGAGTCTGGGGCCAACACTCTTAAAAGCTCTGGCCAAAAGGCTCTTCTGGATTGTTCCTGTTGCCCGCCCGGAGGTTCTTTGGCTGGA
>chr2:157572424-157572624-dinuc
AAGCAGTGTTGCTCCCTGGAACAAAGAGAGGACATGAGGAGGTCACTAGGATATATCCAAAATGAAAGGAGAACAACTCAGAGAACACCAAGAGCCCCCA
>chr2:160606408-160606608-dinuc
ATGCTAGGTGACTTGAGAAGCAGGGCACTCCTGGACCACTCAGAAGACTTTCATGGAGCCAGACAGGAGGAACCCAGGCATGTCTGGGATGGCTTAGCAA
>chr2:163622908-163623108-dinuc
TATCCTCAGCTGTCAAATCATGATGTACATCTCTCTCCCTTGATGAAAATGAGGGCAGTATGATGACCTCAGCAGGAACTGGCCAGTTGTGACATCTTCC
>chr2:166987648-166987848-dinuc
AGAAGAGGATACCAGTTATGCACATTCTTGAAGTTACAGGTCCAAGGCACTAGCTAGTTTAGCTTGAATCTATCTTCTTCATTAACAAGATTGGACGTGG
>chr2:167508640-167508840-dinuc
GCTCAGAGCACACTTGCATGCACAACTTGGTGACAGGCATCACTAAGTGCAAGTCCTCAAGAGCAGAGCCCCACTTGCTCCCCCTCTGCCCTGGTGTGAT
>chr2:167649280-167649480-dinuc
TTACACACAAACTCGCAGTGCAATCCACTAAAGACCTGCTCTGCCAGAGGTGGGGCAGGTATTCAGTGACCTACATGTACATCAGCACTTGGCCCTCAGA
>chr2:172401228-172401428-dinuc
ACAGCTTTTCAGCTGAGACATTTTTAAGTACCCTCAAGGTGTGGCCAAGCAAAGCTGACTTGGGGGAACTGTTTTTGTCTCCTCTCAATTGAAGATTTTT
>chr2:173219086-173219286-dinuc
CCCAGATAAGGAGAAGTGAGCCTCAGCAACCATCTCCCCCCTAGTGTGGTGGAGATACCAAGCCTCTATACACTGCACAAGTGGCTGTAACTATGGGACA
>chr2:174517354-174517554-dinuc
TATTGCTAAGATTCAAACCAGATACCTCCCTGGCAGTGAGACCTCACATCTAAGGTGAAGTCTGACAAGCCACAAGTTTCCTCTCCCTCTGTAGACTCAG
>chr3:9566950-9567150-dinuc
GCTTAGACAACATGTGAAAGGAGTAGAAGAGACTTGAGGCCTCAATCAACTGTGACAACTAATGCACCAGTCATGACTTGACAGACTCTCAAAATAGAAG
>chr3:9755286-9755486-dinuc
AAAAAGGAGTCACCTGCTGCACCCAAAGGGGTGTACCACAACGAAGGAAATAGGCAAACATTCTATTTAAAGGAATATCGTTCATATCGAACTGATGGAC
>chr3:10211944-10212144-dinuc
AGACCAAGCACAGAACCATGTCCTGGCAGAAAGTCGCCTGAAACTCCAAGTGGCTACTGATTCTGTTTGCAGACATGACAATATCGGAGCTTAAGATCTA
>chr3:10259414-10259614-dinuc
TGGACACCTCATGACAATGTGAGATTCTCCCTACTGCTTAGATTACACCTCCTTAGATGAACCACACTAGTGGAAAGTGCTGAGCCCACTGAACCATGTT
>chr3:14979360-14979560-dinuc
TAATGAGGGGGTGACTATCTTGAAATGTTTGTAAACAGGGGTTTTTCTTTAGCAAGTTCAGGAGTGCCTCAACTTTATCAGCTCTCGACAAAGAGGTGTT
>chr3:15054050-15054250-dinuc
CTTCCTGTCACCACCACAGCACAAGTCCTTCCATAACAAGACTCTCTGATTGACACCCCAATTCATAACTACCAGAGGCATGCATATAGAGAAACCTTGC
>chr3:15139847-15140047-dinuc
CTTATCTTAAATGCAAATAATTTTCATGTGTCTAATTATATTAATACAGTAAACTAGCATTTCTAAAAAAAGAAATTAGTATTTTTTTTAATAAAAGAGC
>chr3:15228713-15228913-dinuc
AAAGACCAAATTGAGTCAAACTTTCCAAAACAAACAAGGTTTGAAGGCAGGGCATCTTAGGAGTTCTGGAGGAACTGATTCAAAGCAAAAGCAGAGAGAA
>chr3:19188936-19189136-dinuc
TACCAGAAGTGCCTGCCTTATCACATATCATACGTGTTTACCCACCAGCCGTCCTCTTTGACTTGCTTTGTCAAAGAAGGTCCACTTTCCTGTAAGTTAG
>chr3:19420020-19420220-dinuc
CCACGCTGCAGGAGACAAAGGACTGCCTAGCTTCCCATACATGGACTAGACATCAACCTCCTACAAAAAGGCCTTACTATGCATGATATTAAGTGGAGTA
>chr3:19459350-19459550-dinuc
TTCTATCTGACATTCTCTAGAATATGGCTCTTCTGTACTTAAAAAGGCGAAATGATTTCAGCTTTCATAAGCATTCAATTCCAAATGGTCTGCAAAAAGT
>chr3:20142996-20143196-dinuc
CAATTAGGAGAATTAGCACTAGAATCTTAAGGGTAATAAAACTATCACCTCAGTTGAGAATCTCAATCAATCCCAATTCATCAGTAGCTTGATCATCTTT
>chr3:21722759-21722959-dinuc
ACTCCCCCCACCACCCAAACACACCACTCCCTTCTCCTGCCCCCTCTCTTACTTCAGGATCCTTCCCTTCACACCACATCCATACCACTACACCTGCTGA
>chr3:21884361-21884561-dinuc
CAATGAGTCTCTGTAAAGACGATTCGGAAACCTAAGTGAGGGAAACAAGTAGAACTACCTACATGGAATTTCATGAGTGTCTAAAAACATCCTTGAACTG
>chr3:27431967-27432167-dinuc
CATTATGTCCACAAACTCATGTACTCAGACTTGTGGAAGACAGCTAGCACACACACCTGAGATGCCGCTGGTTCACTATCCTGGAGAAGGGCTGAATCAA
>chr3:28236666-28236866-dinuc
AATTAAGAAGAAGAGAAACTGACCTGAATAGGTAATTTAACAAGAAAACAAAATAAACCTAAGAGCAAGTGAGCAAAGAATAGTTAAATCCCAGATCACC
>chr3:30951760-30951960-dinuc
AAATGGAGAAGAATAGCGCAAAGGGAATAGCTCTACAAGCTGAATCCTCACAGCCCTGGGGGGTGAGCCTAAACTATGTGCTGTCTCGGGTAGGAGAGAA
>chr3:32615285-32615485-dinuc
ACACAAGTTTCCAGAAATTTTGATACTCATACTATCTGATTTGGTTAGGTCCTAAAAGGCTCTTTTTAATCAATGTTCCGATTAACAGAAGCAAAGACAA
>chr3:33591823-33592023-dinuc
TTAAAAAAATTAAAGGTATGTCTGAAACAAAAATCTAAAACAAAAACACAAGCAAGTCTGCTCTAAACAAAACTCACAAGTTCTTTCCAAAAGTTGCACT
>chr3:35399857-35400057-dinuc
TGTTAACCTTGAGTATCTTTGTTATTGCCTCTCTCTTTAAATAAGTGAAGGACCAGATTCTATGCATGGGAAGGATCTCAATCAAAAGGAGATTTCAAGA
>chr3:35720983-35721183-dinuc
AAGACTTCCCTTGCAGACAGGTCCCAAGGAACCCACCTTTCGGAGCTGGTCTACACATGGGACTTGGGCTGAAGACGATTGTACTTTGTTTCTCTTAGTT
>chr3:36065800-36066000-dinuc
TGCGACTTCCTTATAGATCTATTGAATATTGCACGGCAGACACCGAATGGTACTACATACCAAAACTCAGGTTCACACAATTAATTATTAGCATCTTAAG
>chr3:36150822-36151022-dinuc
TGGCTTGCTGATTCCACAACTCCCGGTCCTCAGGGCAATAGGCCGAAGCACATAAAGGGGGGAGTCAACCTGTCTAACAGTATTATTGGGTGGTAACTTC
>chr14:74787784-74787984-dinuc
GGCACAATGAGTTGAGCTACATGTCCTCCTGAAACCGAGCCAGTGGACCTAGCACACTTTCAGAAATGGGTCAGGGATTCAGCAGATTACGATACCTGCA
>chr14:75069348-75069548-dinuc
TTGTGCAGGAGGGAGCATGGGGGGGGGGCCCAGTACAGGTTTCTGGATAGGGCTTAGATTCTTTAGATTGCAACCACTGAGCATTGTACGGCCACAAAGG
>chr14:75179644-75179844-dinuc
CCGATTTGGCAGGCTCAAGAGTGTGTCATACCTAGCAATTGCCCGCGTTCTAAGATGGACCCGGACTTCTGCTTTACCCTCAGATGCCTGTCGGATCCTT
>chr14:75182494-75182694-dinuc
CTAGGGGTTAGGAAGTTAAGGCGAACTATCTGTCACTCCTTGAGTCCTGGTTCAGAAGGTGGTTGGGTTTTCTAGCATAGCTTGTGACTGGACATTTTAC
>chr14:75522264-75522464-dinuc
AGAACGATCAGTGTAGCATGGCTCTCTGTTAGTCCATGCTTGAGGCATGCATCTGTTTAAGTAATACCAGGTTCCCCTAGTGAACAGGGCAGGGGAGTCG
>chr3:36777991-36778191-dinuc
TCAGTAAAATCGTGTAAGTTCACTTTCTGGGGAGACAGAGAATTCGAGAACGTCTTAGTTCAGGTAATCCACTTTGTTACCAATCTCCTTGTGCTCAGGT
>chr3:36788860-36789060-dinuc
ACATCCTGATGATCCTGGTGCCAGAGTGGATCTTCCCGCACTATAGTCCATTTACAGTACGGTCAGCTTTTGAAAATTGTCTAACACAGACCACCCCTTT
>chr3:36837948-36838148-dinuc
CTTTTGGACGTGAGTTGGCAATACTACCAGATCCTAACAGTTAAGTTGACTCTTTGGGATACTATGATTCTCAGTGAGAATGTGCTGCTCATCCTTTATG
>chr3:36909995-36910195-dinuc
ATATTTCTCAGGTGGGGAACCATCCTCCTAATGTGTTGAGGTTGGGTATGGTTGAGAGTGTAGTGCAAAAATATATATTGTGGTCTTTAAGGGTGGCCCT
>chr3:36955639-36955839-dinuc
GTTATAATGTAGTTCTTGTTCCACTAAAATGTAGATGCCTAATGAGAATTATGGGTGTATCATTTTGCACTTCTTCTGGATTGTTGGGTGAGGATCTTGA
>chr3:37174497-37174697-dinuc
GCCTCATGTACCATGAGTCACTCACCAGCGCTCAAGGGTGATAATGTGGAGCCCTGAGTATCTATACTTCTGGGAACTCCAAATCAACCACCTTGCTTAA
>chr3:37219751-37219951-dinuc
GAGCAGCTCGGTGTGAATTGACTGTCCTTTTTATGGAGAGGGAAAATATGTGTTCAGGGGCGTGGGTCAGGACTATCAGTCTGAATGGAGCTACTTACAG
>chr3:37231286-37231486-dinuc
TCTCTCTGTTTTCCTGGTGCAACTAACACTGTGCCTTGTATCTTACCTCACTGGATAACATTTCTCCTTTGTTGCTATCATACTCTCAAGACTTCTCGTG
>chr14:75852052-75852252-dinuc
TAAGGGAGGTGGGCATTAGGACTTGTTTCCATTCACAGTGCTAGCATCACACATCCGTTTAAGAATTGACTACGCTGGTACCTCTAGAATGCTCAATATA
>chr14:75950351-75950551-dinuc
CTCATGAAGTGAGAGCACTCATGGTACTACAACTTTCCTGTTGCAAGTGTGACAACAAAATTACAGTATAGCGCTACTGCATACGAACATGGGACCACGA
>chr14:78454156-78454356-dinuc
GAAGTGGTAGTTGAATCAGTGTGCTGTCGCATTCCTTTTTCCTGGACGTCGGTTCCCAAGTTAACTTATGAGTCATAGGCCTCTTTGTCTTTGAGCAATG
>chr3:37314239-37314439-dinuc
TTCTGACACAAAAATTGGATGATATACTCCCCTCAATTACTGCAATTAAAGGTTTTGTTTTTCATGAGAGATTTTTCTAGTTGAACTGTAAACTTTATCC
>chr3:37479776-37479976-dinuc
CTGCATATATTGTGCATGGTGTAGAAGCCAATTTAAAAGGTATTTATTGTAGACTGGACTTACCAGTTTCTCTGACCACATCTCTGGAAAGGCATGATCT
>chr3:37978807-37979007-dinuc
ATTTGTATGACAGTGTCCCTTTTAAGCATACAGCTTCAAAATCATTCAATCTAAATATTATTTCGAAGGTGAGATAAGGGTTAGGTTAAACCAGGGTAAG
>chr3:38184430-38184630-dinuc
GAGTGTGAAAAGAATGCAATATAAAAAGAGCTCAAAGAACCTGACTTTGGCTTTCCCTTAAACATCAAAGATTACCAGAATGAACACTAAATAAAACTTT
>chr14:79243468-79243668-dinuc
TGGTCCTGATGTCACTCTTTGATACTGGGCCACAGCTGGGAAGGCTCAACACAGCCCAGAACAAAAAAATGGAGGCTTGTCAAACCTGGAAATGGGCAAA
>chr14:79248986-79249186-dinuc
GAGTGTCTGTCTTAGAGTCCAACCGAGGGCACTTTGGAGCTGCGACGAAATCATGTCTATGTATCAGATTTCTGGACCAGAAAGGGTGGTGACTATCCAC
>chr14:79475762-79475962-dinuc
AAAGCCAAATGCTGTGGTGACAAAGAAACAAATTGAAAACGGAGCCTTCAGCAACCCATCAGAAAAAAACCCTAGCAAAATGCAAAGCTGCTCTAAAGCT
>chr14:79526302-79526502-dinuc
TCGACTGCAGGGAATGAAACGAGCTGGTACATGGGCAATACCTCTATAACATATAAGCCTTGAGGAATTGGGAACGCTGGGATACGAATATGAGAGATGT
>chr14:79542645-79542845-dinuc
GTTTATTCAATTGGTTGGTAGATATGATTGGACAGGCAACTTTCACGCAGCAGATAGCATCTTGTAAGAACTATGTGCACAGGCACAAAGAAGTTTCATC
>chr14:79552128-79552328-dinuc
CTAATCAGAGTGCGTTATCTTCATTTTGTGGGTACTTTTTGGACAGTTAGAGCAGGGGTCCCTGTAGCAATGGACCTACTCATTTTTATCATATCCTGTT
>chr14:85905824-85906024-dinuc
TTATATTGACTCATATTATTTCCCTATCTTTTATTTACATTTCAATCATTTATTAAGATTTATCCTTTTTCTTCACTTCTTAACTCTACATATATTGTAT
>chr3:40707131-40707331-dinuc
CAAAGTATGATGAAGAGCCACCTGTCTCCTATATCTGCATAACCCACCTAATAACCGCACTTGTGATTATGTTACAGTCAACAGGCTGAACACGTGGACC
>chr3:41126490-41126690-dinuc
TATTGAAAAGTAGGCTAGACTCTCAAAAATCTCTAATGAGCATAATAAGGGCCAGGTGTATGACTCACTGTGTATCCAAGGACTGTACCTTCTGAGTCTA
>chr3:42093212-42093412-dinuc
AAGCTAGGTGTTCAGATTAGAATAACGGACAGGCCACATTCCTTTATTATTTTGTTAATTCTCCCCTCCTTTTCTATGAACATTCCCCCTGTCACTATTT
>chr14:86733929-86734129-dinuc
AGGCATAATGGTAGGAATCCTCATCATTGGGAGTCCTAAGGCATTTACAGTGTGCAAGGTGTCAAATGAGGCAAAAGTGATGCCTCAGGTTAAGATTGAC
>chr14:86847257-86847457-dinuc
TGTAGGCTCACTTTTTATCTGCACTGTGTCTGCTGCATGCCCTCAGCTTACTCTCTTCTGAAGGGCAGCCTTCCATTAAGTACGTCTTAGGACCTGGCAA
>chr14:89668970-89669170-dinuc
ACCTGAATGACCCAGACCTATAAAAAAAATGAAAATGCACGCCTCCCATGAACTCCAACTTGCAAACAATTTTCTTGACATTACTCTAAAATGGCTCCTT
>chr14:101480538-101480738-dinuc
CCGTCTTCACCGAGCCCACTCTCAACTGCCCCTCACTGAATGATAGCTCGGCCTTACGTACCAGCAACCTAGGAGTCAACTTCAAAAACATCGTTGAATT
>chr14:101879062-101879262-dinuc
CCATTGCATGACACCCTGATGCGGCGTCAGTGACATAGGAGATTATCAGTCGTGTTAAAAATGACCTCTGTTAAACTTGTGTGACCCACAAAGACTCCTT
>chr14:103619848-103620048-dinuc
GATCTACAAAACAATAACCACGTAGAGAGTAATTCCTCTCACATAAGAAACATAGAAGTTCGTTACAAGCCCTCTGTGATTCTTTTTGCTTCTTTTCGAG
>chr3:51556367-51556567-dinuc
ATACCTACCCCCTTATATCTATACATATATGGGCCATGATTTATCAGGGATATTATATATGATATATATATAGATAAATATTACTAGTTAAATACTATAT
>chr3:52048302-52048502-dinuc
ATTTCATTTCTCCGCTATGAGACATAAAGCCTGAGAAATCAAAAGGTCAGTGTAACTCAACTACTCAGAGATGATTCTGCAGACCCCTCAGCCTCAAACT
>chr3:52555114-52555314-dinuc
CCTCTCACCAGAGGGCTGCAACTAAGAACCAAACGGCCCTCAGTGCAGAGGGGCTGGGTCCAGATCTCGTGCAGGGTTCAACCCCTTGATCAACTGTCTA
>chr3:52631054-52631254-dinuc
ACTGTTATCTCACCTGTACACAATTTTAGCTTTGCTAGTCCTTCTTTCCTGTCTCAGGAGGTGTGTTTCAGATACAGTAAGTTATTGAAGTAGACATAGA
>chr3:52777186-52777386-dinuc
AGATTTCTAAACACACTAGAACTGGAGTAACATCTCTTTTGTTTCGACCAGAGTCAATCTCATCTAGGGGTAATCAGAGAGATGATCAATGCAAAGAATC
>chr3:52866368-52866568-dinuc
CACAATTTAAATTCCTGGTGCAATCACTGGAGAACGGATCATGTGGATGATGAAGATCGATGATGAGAATTTCGAGAACATGAACCCCATAAGGAAGATG
>chr14:104495833-104496033-dinuc
CCTAAGAGATAAGTGGGAGCACTAAAAAACAGTTGTGTGTCAGGTGTTCATAGAAATCGAAAAGCATGAGAAAGCAGAAAATCCAACACAGTACTGTTAT
>chr14:105665102-105665302-dinuc
GTGGACCATTTCATTGAGTCTTCTCAGAGTATGGAAATCTTTGGGGTAGCTTCATGAGCTGTGATTTTCTGTTGGCCAGTGGGATCGGGCATTGACAGGT
>chr14:109374768-109374968-dinuc
TTGAAACAGACCTGGATTTCTTGCATCCTACTTCACTAAAGAGAGTAACAAGGTTTTAGCCACAATGGCAGTGATTTTATGTTGATATCTACATGTACTT
>chr14:119154049-119154249-dinuc
ACACTGGCTGTTAGTGCTGGATTCACCTATCGAATTAAAAACTTCGGCGAGCACTGTTGTAGCTGACAGAGACTTACTATCTTGTGAACGTGGAGCTACA
>chr14:120397590-120397790-dinuc
AGATGACCTATCATCAAAAAACTTTTACCATTACACCTGAGCCTGTGTTTTTTTTCCTAGGAGTTCCTTTAACTTCACCACTGACTTTCAAGGAATGAGT
>chr14:120830294-120830494-dinuc
GAACTGTGTGGAAATGCATCAGCTTGTGAAAAATAATAAACAGCAAAGGTGCCTCTTGCTGAAAATCAACTGTTCCTGTGGTTTACTCTCACCCTAGTTT
>chr3:52930738-52930938-dinuc
CATTTGCATGATCTATCTTTCAGTCCTTGGGCGGAATCATCGAATCATCATCATCAATCATGACAGGATCATCCATCATATTCTTCATCATCACATTCAT
>chr3:54709318-54709518-dinuc
AAAGAGCAAGGTTTGTGAGAGTCTTGTAGCAAAGAAAGGTGCATTAAGTGCAAGTCTCAGTGACAGAGAATTGGGAAGCAAAGTGTCGGCTAGATTTCCC
>chr3:55438496-55438696-dinuc
GTTTTGAAAGGCCAACCTTTTTCTGTTTGTCTGTTAGATGAGGAGAGTGAGCAGGGTATTAACAGCTTTCAAGACAGCAGCTCATTAGTTTCATCATCTC
>chr3:55461494-55461694-dinuc
TAAAAGTACATTAAAAAGCCACTTTTTGTGAGACCTCGCCAGGACAGGACTTTTATGGATACAAATGTTTCGTGTCTGAAACTGGTGATGTTTTCCACAA
>chr3:58419132-58419332-dinuc
TGTTCAGAACTCTGTAACATAACTCAACTACACCTTAAAGTCACTAGTCAATACACGAACCACAAGTATTCTGTTTTTTAGATTACACAGAAACTTCTGG
>chr14:121905703-121905903-dinuc
AGGAGGAGTGTCAATTCATAACCCTGGCTGATATTCCTAGAGCCTTTTACCTGTCTGTCCTCCTCATTCCCTGTAATTAGGCCAGAAGCTAGGGCTCCAT
>chr14:121931146-121931346-dinuc
TCTATTAACATTGGTTCTCCTAGTTTTACTCGGCCATCCGGGGGACAGACCAGTGACTTTCAGCATAGTCCACTTCAAGAGGTACCGAACAGTGTAGTTT
>chr14:121954815-121955015-dinuc
GTTGGTCACAAGCCATGTTAATTACTGATTTTAGAGAGATTTTTTTCAAGGTGAAAAAATGATGGTTCAGGTGGAAGAAGAACTTGACACCAAGTGTGTG
>chr14:122053014-122053214-dinuc
TCACCTTGATGAGGAAGGGTTGTTGTGTTTTTGTCGAGCATAAGACAAGGGGGTGGGAGAGTTGGGTCTAAGAAAAGAGCAGTGTGGAGTGGCAGAACAC
>chr14:122557606-122557806-dinuc
GTTTCCTATTCTTTTTGCCCCTAAAATACAGTTTCATGTGTCCAGCTTGCTTTTGAAGCTAACCTCAGGTACTCATACAGTGAGTTCTACAAAATCATTA
>chr14:122561654-122561854-dinuc
CAGGTTGTGGCACCACTTGGACCTGCTCTAGTTGATGAGTGTGACTCCCTCACTTGTTTGGCTGGGGGCCAAAGCAATTGGCAATACCCTCACTACAGTC
>chr3:59092681-59092881-dinuc
AGATGTCGAGTTAGTTGGATCCTCTCCTCCACCTCACACCTGTCAGTACCAGATGTTTCCGCTAAAGTGACAGCCAAAAGATTACTTTTTGAGTCCTTGA
>chr3:59093876-59094076-dinuc
CTGTCTTAGATGACCATGTAGTTCATATAAGTTTTAAAGAAGTCTTGTCAGTTTATTCTTTGGTCTCTAAATCTAATAATTGATTAGACGGATAGGTTAT
>chr3:59104504-59104704-dinuc
GGTGGTGTCACTAAGCACACCATTTGACAGACTCCCAGCATTCCCCTAGACATACTGATGGATCCAGGGGCCTTCATTGGTGTGTGTGAAGTCCCTACAG
>chr3:59129324-59129524-dinuc
GGCTCCCCTTAATTCATATGCCCTATGATACGGCCTTGATTGGAAAATTCTCCATTAAGCCCTTCTAGCTCCCTTTCACTTTCAGTAATACATTCCTAGC
>chr14:122638284-122638484-dinuc
AAGTCCAGTCTTGGTTGATTCCTTTGGGGCTGAATGCTGCAATCTTATGTCATAAGAGAAAGGTGATATATTGAAGGTTATGAAGCCAAAATCTTTCACA
>chr14:122714018-122714218-dinuc
AATTATCAATCTACCAGTTTTATAAGCCGCTGTGAACAGCTGTGGAAGTTGGGAGGATCTCGCTCACATTAGGTCCATAAGCATACAAAGGAAGTGCTCA
>chr14:122830434-122830634-dinuc
GCTTTGCTTGAGGACAAACTAAGGCTGATGCCTGATCTGCTACCCTCCCCCCCTGATCATCTTTGTGGCTGTAATTTTGAGAATGTTCCGAAGGTACCCA
>chr15:3979612-3979812-dinuc
TGCTCCTAACAGATGAATAGGTTGTTAAATTTTTCTTTCCTTGTAAGCTTCATGTCGAATTGCATTCTTGTAGGAGAGTTGGCCTTGTAGCCTGTACTGC
>chr15:4533814-4534014-dinuc
GCAGTTATTAATCCATGGAAGCTTTAAGTATCTGGTTGTTGCTTTCTCTCAGGATTCTTTGGGTACTCTGGATGACAGGGTTCTCTGAGAGAGACTCTAC
>chr15:5083104-5083304-dinuc
AAGACCAAATGCAAGGCAGTTGATGCTCTCCTGAACTAGAAGAAAATGATTGTTAACGTAATAAGGGCTAGAAGAGCCTTCTGGTAGGGCCTGTCATTGT
>chr15:5238602-5238802-dinuc
CAGTGACCCTGGGTGGACTTGAACACCTGCAGCTCCTGCAAGAGGCTTGGGGTTCTTAAGTGGGAACTTTGTGTCAGTATGCAGCCTGCAATTCTCGAGC
>chr15:5263284-5263484-dinuc
CAAACTCAGAGAAATAAATTGCTTAGATGATTGATTGGGGGTGTTATAAGAAGTGAACATGTAACACTGGCTTGGAAGTGAAAAGCAACTAAGGCTATAT
>chr3:60483284-60483484-dinuc
GATGGTGGATGTTCTTGACTTGTCAAGTCAATTGCTTACATCAAGAATGGTAAATGATGGTCACTGAGGATGAAAATGAGAACTAGAGTTCAGATGGGGG
>chr3:60567202-60567402-dinuc
TTTCACACACGACTCTGATAACTTGCGTCAGAAGGACTTATGATGTCATTGGTGTCGTAATTTTTGGATAGATTTATGCAATCGAGCAATTGCAAGCACC
>chr3:60568816-60569016-dinuc
TTTGGGTGAACGAATTCTTGAAACTGTAGTGGCCTTATCTTACACTGAGAATCAAGAATGTTCCACAGCTTTTCTTCTTTGTAAATCAATACTGGCTTGG
>chr3:60587551-60587751-dinuc
CTATACATACAAAATAGATTCTGTTAATGGCTGAATGAGACAAAGGTATTTATTTTGTAATAAAGATTAGTGATTTGATACAAGAGTTAATGTTTGAAAA
>chr3:60603300-60603500-dinuc
CACACTTTGAAGACTACATTCTATCAACAATGAGGAAACAGATGAGTTGGGAGGTTAAATTGCCGTATGTGTAGTAAGTAAGACTCACCTAAGCAGGTTC
>chr3:60616189-60616389-dinuc
TGTGCACCCCTGATTGCTGAGAGCTGTTCTGTGCTGTAGTATAGTTTCCAAATTCCTTAATTCTTTTAGTTTAGGCTGCCAAAGTTGTCCATAGTCATGG
>chr15:5512080-5512280-dinuc
GTGTACTCTAATTCTTATAGTGTCCAGTTTTGGCTAAAACAATCATGTTACTTTGGGGGACTAGTACTTTCCAATGGAACATAGATTTGATTAGAGTTTG
>chr15:5558394-5558594-dinuc
TGTACTGTGTTGGTAGTGTCTGCTATTGAGTCATTTTAGGGCACCTACTGACTGATTTTCCATACTCCATTCAATTGTCTTGTAGAGCAGCAGTGTGTTC
>chr15:5758842-5759042-dinuc
AGAGGTGGAGATTTCATCAGTAGATTGAATTTTCATTTGGTTCTAAAACTGATAACTGATGAAGGGACTTATTTTTTGCATTAGGGGACCAGAAAACAAA
>chr15:6569098-6569298-dinuc
GGTCACAGGCCTCATGCAGAACTTTAGCCCAACAAAAGCTTGGGGCGATACCCTCACACCCAGTGGCATTAGTACTGACTTCATCCAGTGCAGAGGGGGA
>chr3:61053858-61054058-dinuc
TCAGACCACCTGGACTTCAGAAGTGTTACTCAAGGCACTGTATTTATAACTCCAACAGGTACTCAGCAGTTTCTAGAAAAAAGGGAAAGTATCACTTTTT
>chr3:64107994-64108194-dinuc
TTGAAAGTCCAAGGTCTGCTTTGTACAATTTTTCCTTTCTTAACAATTCATCCACTTTAAGAGGTTCTGATGATCTGTCTAACATAAATTCTTTTGCAGA
>chr3:65319649-65319849-dinuc
CATCTCAATCTTTCCCTCCCCTAACCTTTTTTTCCTCTAGTTCCTTATTCTCTTAACTTTTCCACCCTCCGTGCCCTTCCTTCAACCTGCTTTTCTCAGG
>chr3:65656782-65656982-dinuc
TATTCCCTCATTCAACCCCCTGATGCCTAAGGGTGCCACCAAATTATCAGCAAAGCTTGCCCTATTAAGGAACAAAACTCTGCCTGGCCATCACACTTTC
>chr3:68827698-68827898-dinuc
TGTGGTTGGTCTTTGCGACTTGTCCTGACATTAGAGGTTTATGTGCCAACATCATGGCTCATCATGGGATGAGGTGTGTTCATCACCTGTCTTTATGTGG
>chr15:6592181-6592381-dinuc
TTAGAGGTATACTAAATTTTTAGTACTAGTAAATTAGAGCACAAAGATATAGAGATGCTAGGAGATACATATGAAAAGTGAGAATGATTAGAGGGAATGG
>chr15:6593254-6593454-dinuc
TCACTTCCTCAGTCAGCACACACCTACTATCATCAAAGTTTTACTGAGCAGGCACCTGCTTTTGAATGTAGCTACCTATGAGCACAAGTGAGGTGCCATG
>chr15:6603731-6603931-dinuc
TAACCAACAAAGACATTGGCTACCAAGAAAAGTTCCCTCCAACCAGTGACTAACACATCAGACTTTCACGATTTTTACCAGGAGTGATGTCGTTGGGTAC
>chr15:8419702-8419902-dinuc
AAATGAGCTTATATAGTAAAAACAACAAGGAAATCAGGCAACAAATTTTCAAATAAGGATTGTAATTCAGTCCAATCCTGAAGGGTTGCCATTTCTGAGT
>chr15:9463472-9463672-dinuc
ACTAGCCGCCTGAGACAGTTACTTAGATCCCCCAGTGCAAGAAACCGAATAGGAGCAAAGCTAACGAGAGCAACAAGCAAGACTGGTCAGTTGGGACAAG
>chr3:69525076-69525276-dinuc
CAGACCCGCCACTAGAGAGGTAGTTGTTTAGCTCTGTCCTCAGCCTTAGAAGCCAATAAAATTTCCTTCATGAAGTGAGGAAGCATCATTTTTCTTCTTC
>chr3:75528114-75528314-dinuc
CTTGCCTCAATAACCACCATTAATAATATGGTTCTGTAACCTATACAATCAATAGTACTAGTGAGTATGTAGATACTATGTTTGAGTTTAAGTTTATATA
>chr3:79233542-79233742-dinuc
AAAACTCAAGTCTCCTGCTCTCCATCTGCCTCCTCCCAGGCTAATCGCCCTCTCTTGGCAGGTCTCTCTATGAATCGTCCTCTAGTTGAAGGCTCATCTC
>chr3:79336180-79336380-dinuc
GAGCAGGGCCAGGGGTTTGTTAATGTCCTACCAGAGTACTCTACTCTAAAGAGCGAAATTGTTTTCACAGTATACACAGAACCAAGACCTCAATAACGGA
>chr3:79491817-79492017-dinuc
TCACAAACACTGAAGCCCATCATATCAGAACAAGCACAAGCCCTTTTTTGCTTACAGTATTGCTCTTTCATTGTGCTTAATGAAGCTCAGGTTTCTATAG
>chr15:9567472-9567672-dinuc
GGCTCTGCCCTGTTCATGTATAGTCTATGTTCCTAGGTTTATGCATGTCCAAAGCAATGTGAGTTACTTCATGAGAAACACATAGATGTGGACACCCTGG
>chr15:9579986-9580186-dinuc
GAACTCCTGTACTGATCATGTACATCCTGGATAAGTCTTGCAAATTGGTTACAGTGGGCAGCATGGGGCGGTGTGAACAGCTCATTCGCGCTATACACTT
>chr15:9580602-9580802-dinuc
TAGCTGTTCCAGGGCATTCTGGCGGTCAAGCCGATTTGAGCTTGTTTGCTGTTCATGCCCCTATTCAGTAGTTCAGCAACAGATACATGGCCATCTGCAA
>chr3:82154880-82155080-dinuc
ATCTCGGCCCCAATCTTCCCTTTTGCAGCAAGGGTAAACCCCTGCTTGTGTGTGATGCCAGCACACCTAACTGCTGAGTCAGTGACAGAGGGCTAAGCAT
>chr3:84388574-84388774-dinuc
AGTAAAGTCCAACACAGGTAGTGGTACCCTTAATTTAAGCAGACTGAGGTGACAGTGGTATGGTTTTGAAACACTAACAGAGTTGACTGATTACAGTCCT
>chr3:84729211-84729411-dinuc
ACATTCTCGTTAACAGGACGGCACTCTGCCTACAGAAGTCTGATGGTTTTGCTTGCTGAACCTAGATCTCTGCTGAGCCTGCTCCCCAGAAGTCTTCCTC
>chr3:84835304-84835504-dinuc
TATCAGAAGTGCAGCCTGACCTCTTCTATTCATTAGACTTAAGCTAGTTTCAAATGTAATTCCAGTAGTCTGTTAGCTTCTTTCTTATATCTGGAGTCTG
>chr15:9746678-9746878-dinuc
GCTATTGATCCCACAGACATCACTTTATTTGAAATAATTTTACTGAGCTTATTTTGTATTGTGATAGTTATGTGCACCACAACAAAGAGTTGTATTCTAG
>chr15:9880649-9880849-dinuc
ATCTCTATAGTTATCAATTTGGAGATGATGTGATCCAAGCTGAAGTCTTCTGTGTCTCAAGCCCTCTCTCAATCAGGCCTCTCTCTACAAAACTTTCATC
>chr15:10073669-10073869-dinuc
CAATTTCACCACCAGTGGGCATTGTACAGCTTTTTTTCTTTACAATCTTCAGCTTTCACCATTCAGGATGAGTTAAAACAGCCATCTCACTCTTTTGTTT
>chr15:10985334-10985534-dinuc
AAGGTCAGCTAGGGCCAGGCTTTGTTGTTGCAGGCTGTCTGTTTTGAAGGATAGAGCCACTCCGGCAGCTCTGCTTTTCCCGAAACCTGAGAGTCCTTAG
>chr15:12119084-12119284-dinuc
TCTAAAGGGTAAAAGATCCCCTGATGCCCTGCGGGTATTAAGAGTGCCCAAGATGGCTGAGTGCTACCCCCACTCGTCCCCCCCGAATGGACCTCGTGCC
>chr15:12616426-12616626-dinuc
CTGGACAACTGGGAATCTGGAGCCTGCTTTGACTCCAAGCCTTATGAATGGAGGGTGCTTTGGACCTTCCTGTCCTATAAGAGAGGAGGTCTGACAAACA
>chr3:87247514-87247714-dinuc
AGGTGCCCCTAGCTGCCTACCTTCCTCAGTGAAGGTGAGCACAGCTACAGCAGGCTCTGCAGGATCCAACCCGATCAGCTGAGTGCACAGCTCACTACAG
>chr3:88337284-88337484-dinuc
AATTTAGAGTCTCATGACCTAGACGGACTGGCACTTGTTTTACTTTAAATTGGGTGAGATTCTTAAAAAGTGGTTGCACCAGGGCTGGAGATGAGGTTGG
>chr3:88464348-88464548-dinuc
GCCTTTATAACTTGTGAAAATAGGTGTCAATGCACCTAACCCTGGGAATTGAAACTCTTTTGAATTCTCGATGAGTGAACTCAGGCACAGCTTAAGCATA
>chr3:88914394-88914594-dinuc
CCTGTCTCGCTGAAGGCCTGAGCAACTGGATTGCGTCTGGAAAAATCAGCACAAAGTTAAGAGCCTTGGTCAGTCACTGCCAAAAAATGGAAACCTATGG
>chr3:89430828-89431028-dinuc
CTAGAATTACAAGGCAAGACTCCATGACGTTAGACAAGAGTTCTCAGTGAGGACTGAGGAGAGTCTTGAATTTGTATGGATTGGGCATTTTTGTGTATTT
>chr3:89455976-89456176-dinuc
GTGAAGGATGCTTGCAGTACATAGCTCCTTCATTAATGGAGTTCAACTGGTCACTCTGGCACTGCCCAACACAGAAGATGGGAGGTCAGCTTACAATCAG
>chr3:89526947-89527147-dinuc
GCCGCATGTGTGTGTTGTGTGTGCCAGTATGTGATGTGCGTGTGCCGTGCGCATGCGTTGTGTGTGTTGTGTATGGTGTGTGTGTGTTGTTTGTCGCGTA
>chr15:25269700-25269900-dinuc
ACCAAGTCTCTTCTGTGAGAATTAAAAAAAAAAAGTCTCAGCAACCTTAGGGGGAACTCTGCTCTTTTAACTACAGATGCTCCCTAATTGGTTTTTGGCG
>chr15:25494801-25495001-dinuc
TTATCCTAAGCTCAGAGCAAGACAGACCCTGCTACAGAGGTTTGAAACAGGAAGCCTTCTTAGGTTTTCACATGATGAGTGCAGTAATGGTAGTGGAGGG
>chr15:25559810-25560010-dinuc
TAGCCAAGGTAGGAGTATCTAGCAGACAGACTAGTTAGCACAAAGAATAATCTGTGATCTGCCAGGGGAAAATCATATATGTCTGAGCCTGAAAGAGATG
>chr15:27596828-27597028-dinuc
AACTCCAATGTCTGAGCATCAACAGACTTCATTTTGCTGGGACGTCATATTTTCTCCTGCATGGTCATGTAGAAGAAAGTGAGCTGCTTACAACTGTCTC
>chr15:27691130-27691330-dinuc
CTCCCCTAGGATGTCTCCAACTCAATAGACCAACTTTCGCGTCAGAGTGGTGTTTGCAGACTAGCACAAGTAAATTCATCCACATGGCTCTACAGACTTC
>chr3:89912424-89912624-dinuc
CCACGGGTCCAGTGCTGTGGAGCCCGACACGAAGATGACGTCGCTACATAGTTAATCATCACAGTAACAAGCACTGAGGGAATCTCATTGTGAGACCCAC
>chr3:90220143-90220343-dinuc
CAGAAGCCCTCTACACCACATTTATCTGCACAGTTGTGAGGCATATTTGGGAAGGGAATCTATCTAGGTTAAGTTCACTGTAGGCTGCCGCTGGGGAGGT
>chr3:90504459-90504659-dinuc
CTCTATGTCTGGCTCTAGTGATCAGATACTCACATTAGATTGGACTTATTATACAACCAGCCTCTTATTCTAGTGTTTTCTGACTAACTTGTTCCAGAAC
>chr3:93551732-93551932-dinuc
CATAGTGTTGATATTCCAGTGACCCTATCTAGGTTCATGCAAGACCATACTCACTGACTCGGACTACCAACAGGAAATAGAAAAAATGCCAACCTGCTAA
>chr3:93552281-93552481-dinuc
GTAATCATGCCCTTTGTGCTCACTAGCTTCTCATGGCAGCAGCCTGGAGAAACAGTTAAGCTGTCACTTGTTACTGTGTAAAACCTTCTGGGGACTCTGT
>chr3:95232871-95233071-dinuc
AGGGGATCTGGCTGGGAGCTCCTAGCAGCGTGGCTGGAGGGCCCTACTTCTTGTGCTGAGCACTCAAGACATCTGAGGTACCACAGCAGTGTCTCAGATC
>chr15:27696210-27696410-dinuc
CATGTCGTCTCAACAGTGTGAGACACAGTGGTGGTAAAAGGCCTAGAGACTTAGATGAATAATTCCTCTTTGGTACAAGAACAGTGACAATCTGTGAACA
>chr15:27703514-27703714-dinuc
TTAGTTGAGTAGACGGTTCAGCCAGCTTGCCATTAACAATCAAAGCTGAACCCCGTCGAGTCAAAGTCAGATGTCACTGCAAAGTCAAACTCCCAAGTGA
>chr15:27705194-27705394-dinuc
GCAATTGCTATGAGATGGTTGAACAGGCTCGTTACACAGGATGACAACCACCCATCATCTCAGAGAATGTCCCTTGACCCCATGATCCTTGCAGGAGTCC
>chr3:95478978-95479178-dinuc
ACTAGCAGAGTGCTAGTCCTTCAATCTGATTTGAGTGCAAACTATGAGTAGTTCTTTGCTGAGACAGAAGCAGAACATTGATGAAGTCATTTACACACCT
>chr3:95650860-95651060-dinuc
GGAGCTTGGAGGGAGTGCCAGAGATCAGCAGGGAGAAAATTAAGCCACAAGCTGAAGAGGTCCGAGATGTCCGGGAGAGGGGGCTTGCAGGGGCAGCCAG
>chr3:95694096-95694296-dinuc
CCCCATCCTGTTCCTTGGGTTCACATCGTTGACCTAGGTCCTGGTAGTCCTCTCTGAACTTGGGTTGAAGACGTCACACCCCTCCTAGACTGTCTCCTAC
>chr3:95704538-95704738-dinuc
CAATGTCCTGATCCTTAGAATATTTGCCAGTGAGGCACATCTGAAATAAGCTATGACCCTCTGTGCTACCACCTCCCTGATCGTTGTTAGACACCTAAAA
>chr3:95758177-95758377-dinuc
TTAGTGGCTGTTCAGGAGGAGTGATTGAAATCCAGACCCATCATTTTAGAGTACTTGTTGAAGCTCCCTGTATAATTTGCATTCAAGCCAAACTGGACAA
>chr15:36604932-36605132-dinuc
CAATTAGATGTAGATAATAACTGAATACCCATTGCTCTGGAAATAATTGTCTGTTGGTTTATTGCTAAGACAGTTCATGGATGTGTATGACATGATCCAC
>chr3:96010262-96010462-dinuc
ATTTCTCTGTATAGACTTCTGGTGCTCTGGTGAATGTGCTTGACGAACTGACATTCAAGTGGAAAAATGGATTATGCTATGGTCTGTTGTATGCTAGCAA
>chr3:96302781-96302981-dinuc
CAGCATCCTGTTAAGAGACTAAGTCATTACACATTGGAGTATTCTCGTTCACGTGCTTCACAGTAGAACAGTTGATGGAGTTCGATGGATTGTCTCAGTA
>chr3:96737603-96737803-dinuc
CCTTGGCTAAAGCCTGTGATCCAGTTCAGAAAGACAAGTAACTTTAGAGCTGAGCATGTTGTTTTAGTAGAGTATTATCTAGCACCTCACTGAGAGGACA
>chr3:96882008-96882208-dinuc
TAAATGGGGCCTGGACTTGGGGACCTGGCTACTGGCAGGGTGGTTTTTGGGCCATTGCTTTTGTTACAGAGGGATTTTGGTTAATTGTCCTTAACCAAAT
>chr3:97766556-97766756-dinuc
CAGCCATGGAGGCGAGACTCTTTTGCTGAAATCTGTGGGGTTCATCCCTGGCTCCCTCAAGGGGATATGCTATTAAGGGCTTATTGTATCTGACAAGGGA
>chr3:97934943-97935143-dinuc
GTTTAAGGCCGACACGTTTATAGTTCAGGAACCCTTAATGCCTGCTTATGTAAGTGTATGCCACTTCAGATACTAGATTAAAAATCAGTGCACTTGTACC
>chr3:97937759-97937959-dinuc
TTCCACATCCCACTATGGCTCCAAAAAGAGACCTAATGGCCTTTTTTACATCTGTATAGCCCTGATCTTCATGCCCCCTCTGCCTCTCCTTCGGCAGGAT
>chr15:38120482-38120682-dinuc
GCCCCTGCCCACAAGGCATTAAAAAAAAAACTGAGTGACTGTCAATTGACATCATACTGTGGCTTTGAAAAGGAACAGAATAATAGGAAGAACTCCCTGG
>chr15:38122720-38122920-dinuc
TTCAGAATAACCAGCATTGCTATGAAATTTGAGAGGTAAGAGGCTAACAGGGCAGGTTGGCCCTGAAGGAACGGACCTCTCAGCAGACACTGCTTTTGGC
>chr3:97955370-97955570-dinuc
CCAAAGAATTGAAACAAACACAAAAATTAAAAACAAAAACAAATTAGTTCAAAGAAATTGCAGAGAAGCAACGACTTAAAACTTTGAGAAACAACTACAA
>chr3:100591756-100591956-dinuc
AGTTCTACATTCTTCTGCTTTCCAAAAACAATATTCACAAAGTGACTATCTTCACATATCCAAAGCTCCAGTCAGCTTGTAGACGATCAAGCCGTGGTGT
>chr3:100636244-100636444-dinuc
CCAGAACTGCAAATGATGTCTCTGTGCTGTCTGATTATCCTGAGGCACTCATTATTATGTATCTAGTTTGTCTGGTGACCTGTCTGTTTTTTGTAGTAAT
>chr3:100637095-100637295-dinuc
CATTCTTGAGGGACCTTTTGAGGCAATTTGAACCAAAGTCAATCTAATCAGTGATATTACACTTAAGTGTGTCCTGGTGCCTAATCACATCCATTGTAAA
>chr3:100651006-100651206-dinuc
GCAGCAGGAAAAAAGAAAATTTTGGAGGAGATACATTCCTAAGGGGTCAGCCAGCAATACTAGCTGGCACTGACAGGTTTGTAGTTGACAGACATTTAAA
>chr15:38602214-38602414-dinuc
GGAGCAGCGACAAGCCACCAGCAACCGAATACAGCCCAAGGTTTCTTCTGCTGAGACCTGACAGTTCAGGCCTTGAGAGCCTCCAAAACTGAAGGGCACT
>chr15:38709870-38710070-dinuc
GGGAAGGGCTATGGAGTCAGGAGAGTTATTCCTAAGGGCTTCTAGACTTCCTAGAGACAGATAGACTTTTTGGCTTCAGTCTGGATTTCCCACCGATCCG
>chr15:41612448-41612648-dinuc
AGCAGTTCCACTCAGTTGAGTGATTTGCTAAGTATGCAGTTTTTTGTCAGCTATTCAGAAGGAGCAGGTGCAACTCTGATTTGTCGACTATTTACCTTAA
>chr15:41784702-41784902-dinuc
TAGATTGAGTTAAAAGTTTTAAGGTTACCAATCCTTTCTTTCCATCAGTCTTTAAGAAACAGACCCAGCTCATCCTTGCCTCTATTTTTATCACACAACC
>chr15:41846474-41846674-dinuc
ACATCGACACTCAGCACTTGCTTTACAAAACTTTATACCTAGTGCCTCAAAAAAAACCAGAACATGGCCCTAGAAGCCCCTATTCGCCTGGCTTAGAGGC
>chr15:42247771-42247971-dinuc
AAACTTCAAGTGTGACCTGACTAGCTTTTCCATATGAACTATGATTGGTTGCAACCATTTTAACAAAATTTAGCAGTCCCGCTTTTCAAACATCTGTTAG
>chr3:101224656-101224856-dinuc
CTCGTTGCTTAACTTCATCTGGGACAGAGTACCAGCCAAGACTTTTAAAACAATTCTGGCACACTGATAGATGCTATAAAGCTTTACAGTCATAGAGTTT
>chr3:101233614-101233814-dinuc
AACTAATATCACAAGTTCTTTGACCATGAGAAGCATGAGAAGGCGCAAAAAACTTTTGGGCTGCAGGGAGAAAAACTACACTCGTCAAAGAGAGATTCAC
>chr3:101280336-101280536-dinuc
AAGGCCAGCCCTCTGAAACTCTTGGACTTCCTTACCTTGGTGCCATAATTGTTGAGATTAGGTCAACACAAAGAGTACGTGTCTGGTGTTCCAGCTAACT
>chr3:101650464-101650664-dinuc
ACCTTGGGTCACATTTCCTAAGGTGCATATACTCTGTCTAATGGTACCTTCTGTCATCAAGAACACACCCCCACCGAACTTGTTGTCTAAGGCAAGCTCC
>chr3:103172788-103172988-dinuc
ACCTTGCGATGTGAAACCTTTGGACAGAGGTTTGGTCAGGACAGGACGTGCTATGCTTTGAGAATCAAGAACTTGTGTGTCTGCGGGTAGTCAAATTTGC
>chr3:103406574-103406774-dinuc
CGCACACTGTCTTGTTGATGTTTTTTTTGGGGTTCTGCGGACCCAGAGCTTTAGTTGAGCTTGATCACTTAAAGTGGTGACGTGTGGCTTGCTTGTCCAA
>chr15:43279316-43279516-dinuc
AAGCTTAGAATATACTGTTTGGAAAAACGAATCAAAAACAAAAGAGAAATATAGTTGTGAATGACTCAGTTTCCCTCAGTCACACCAGATCATAATGTAA
>chr15:50260147-50260347-dinuc
TGTACTCTGTTTTACTATGAGGCATCCAGCACATTTCATCTTCACTGATGCAGAGCTTCATAAAAAAGCAGCCATCTTCAATAAACTCATGCGTACAGTA
>chr15:50325454-50325654-dinuc
CAAGATTCTCATTTTAGTATAAAATGATGTGTAGGGGTACAGAGTTACAATAACCCTAAAAAAATAATTGTCCTCTGAACTACAGTATTGGCAATTTCCA
>chr15:50584550-50584750-dinuc
CTGATGCCTAACCAAGTTTCTAGGCTTATTGGCCCCCCACAGCTCTTTGACTAGATGGAAATCTTTATGAGTTTAGTTCAATACCATTCATCTTTGCCAA
>chr15:50667560-50667760-dinuc
ACCTTCTGCATATAGTACGTGACTGTCTGGAAGTCGGCAGGGTCTGGAGTTAATCAGACTCAGGAGTGGAAAGTGTTGGTAGGGGAGGGAGTTATATCAC
>chr15:50697952-50698152-dinuc
GCTTAATAGGATCACAAAATCCCATGGTAACAGGTTCTGTTGGACAACATTTTTTGCAAACCTGCAATGAAAGTGGGTAATCAATGTCTACATCATCATC
>chr3:103870420-103870620-dinuc
GCCAACTGGCTGTGTCAGGAAGTGAGACAACACCCATACTTCTTTTAGTGTTGAGAGAAAGGGGCATGGAGGAGGTTGCATGCCAGCAGATCCTTCTAGG
>chr3:103907732-103907932-dinuc
ACTACAAGCTGTATATTACCAGTTCACACACTTCTACAGCTTGTTGATTAGATTATATCAATCAAGGAGATGTATATACTTTGGTATGTGATGCACTAAT
>chr3:104092902-104093102-dinuc
ATAGAGAATGTGTGAGCGTTAAAATCTGGGAAGGGGATTCACACCTAAAGAAGAAAGGGAAAGGAGCAAGCAGTAGTGATAGTCCGCTTCTCCAGATGAA
>chr3:104106399-104106599-dinuc
AGATCACCCAGAGTCACTTTTCAGGATACCTTGATGTCCTCACCTTATCTCATTCCCCTTCCTCTCTAGTCTCTGTTTCACCAACTGCAAAGCATATGTT
>chr3:105762010-105762210-dinuc
ATCACTTAATGCATTACTTATCCCTAGTCATTAACTTTCTGAGTGAATCTAAAGGCTGATACCAAGGTTCACATAACCTAACATCTTTTTGTACATTCAC
>chr15:50988358-50988558-dinuc
CATTAAATTGTCCTTAAGTCAAGTCATAAAGTCTAAGTCACACAGAAAATCAATAGGGATTCCAAGTGGAGGGCAAGCAGCAATTAGACTGTCTTAATCA
>chr15:51823484-51823684-dinuc
CAAAAAGAGCTGCTCCAATTGCAAAAATGTCAGGAATTTCAGAATAGTTTATCTTTGAAAGGCTGATAGACATGAACACAATTATGTACTTGGCTAGTAC
>chr15:52570256-52570456-dinuc
ATCACTGCAAAAAAATACAACACAGGAAGCAAAACCTTAAAACCCTTCCCTAATCTGGCCAAAAATACTAACACAAGATGAAATTCACGAAATTCTCTAA
>chr15:52899702-52899902-dinuc
AGAGTTTTTTAGTAACTCCTTAAGATTATGGTTTCAGTTAACCAAACCATTGAAAGACTTGGACCTGAGTTAACTATGAAATGCTTCCTTGAGTTCAGTT
>chr15:52944625-52944825-dinuc
TCGATTGCTTCTTGCAATCATAGGAGAGGACAGCACCAGGGCTAGCAAGCTAGCCTTACTGGTGCCTCTCAGGAATGCCAGTATCAGATCAGTTTTGCAG
>chr15:53053876-53054076-dinuc
ATATCTGAAATTCTAGACTAATATGTGGTTATATCATTAAGGATATATGACCTATCTTTAAATTTTATTTATAGTATGTTAAATATACAAACTAATTGCA
>chr15:53185116-53185316-dinuc
ATCCTCACCACAAAAATTAGGTTTATATGTGAAGGTTCCGCAAATAGTGTTTACATCTGACCTGTCCTTCATTCTATGCCTGCAAAGCACAGCTAAAGTT
>chr3:105893548-105893748-dinuc
TATGACACTAGACAAGACACAGTCATTACTTCATCCACAATTCTACACAATTAACTAATTTCACCACCACAGTGGACACTTACACATCTACATACATCAG
>chr3:105958339-105958539-dinuc
AGTCACTATTGACTGAATGTAGTCAGAGCTACAATGGGTCTGGAGGGACGTGTCTTAGAACTTTACACGTCCTGAGAAGGATTAGCTCTGCTAGTGTCCT
>chr3:106460810-106461010-dinuc
CTTGTGAGAAGACACCAGTCCCTCATGGCACCTGATCCTTTGACTCAACCCTTCATGTTTCCTAGAGTCATAGAATAAGTCTTTGTGAGAAGTCTTACTT
>chr3:106462476-106462676-dinuc
TGAAATATTCTGGGTATGAAGTATTTTGCATGGAGCCCTAATCACATCCTTCTAGTTGCCTATTATATCCTGCTTTTAAATGAGGCGTTTCCTCTGGGTA
>chr3:106784633-106784833-dinuc
AAAATTTTTCTCTTAAACTGACTAATTTATAGACAATAATCAATGTATATTCATTTGGCTACATAAGTTGAAACATCATAAATTTCACAAAATTCTAATA
>chr3:106790260-106790460-dinuc
GCCAACAGACAGTGCCAAAACACCTCCTGTCACAAAGATTGTTAGTGTACCCTTTGTGATACGGCTAATAATAATACTCTGGCCCACACGTTGTGTTCTC
>chr3:107041196-107041396-dinuc
TTGTGACCCTTAAAATAGCACTTACTTAATATAAACCTTAACAAAAAATCTAAAGTAGTTCTTGAAGCAAATCTGCCTCAGAGGTACACCTACAAGTTCT
>chr15:53399582-53399782-dinuc
ATGTTAACCTTTACACTTGCTGCATTGTTCAACTCTGTACACCAAAAGCACTCTGTGTCAATAAGGCTATTGATTATCCATGCGTATCAAATAGGGCAGT
>chr15:53400292-53400492-dinuc
ACAGAAGAACCTTCTTTTGCTGTTTTCAATTCTGATCTTAAACTTGCATCTTAAAGGCAATTACCAGCCCAGCTTGCAATAACCCAGTGCGCTGGGTTAA
>chr15:53414958-53415158-dinuc
TTGTTTTAGAGTGAATATGAATTGTTTGACATAGCTTACTGTTTTCCACAAAGTTACCTACGTATTGCTAACATACTCAATGAACCCTATTCTGATGCTC
>chr15:55357644-55357844-dinuc
CACTATGAACAGAATCAATTATAATGGTAATGTTACAAGGAAGGTCCAAACTTTTGAATGGAGTTTTCACAAGGCACAAACCTATTGAACAAAGACATCT
>chr15:55847084-55847284-dinuc
CAACATACAAAGTTCCATCCTTTTTAAGAATCACAGCCTTTGTCAGTGGTTAACACTTATGCTTCATCAAGCTGCATGTTGGAACAGAATCTGAGTGCTA
>chr3:107758488-107758688-dinuc
TGCAACAAGGATCAGTCCCTGTCATTGGCTTCATTGCAGAAAGCATTGACCAGCACTGATTAATTCTAGGGAATATTTTAAGGCTTGACCATTTAGGGCA
>chr3:107761454-107761654-dinuc
ATCTTATACCACAAGGGTGTAATTCACTGGGTCTGATTCAAATTACCTTATGTCTATTCTCACATTGGGGCAGCTACATTCTTTTGGGTGGCTGTTCAAT
>chr3:109326210-109326410-dinuc
TCCTCGAGCACTCTCTGATTTTAAAGTTGCTGGAATGAACAAGATTAAAAATAACCCACTCATCCATCACAAGAGACTACAAGACAGCAGTGTTAACTGG
>chr15:57252334-57252534-dinuc
GGAGTAACTGTAATATTATAAGTGAATTTTTTTTAGTTTTAAATTACCATTTCAAGATTTTAATTCCCTGTATATTCATGAAAAGATACATATTAAGAAC
>chr15:57646209-57646409-dinuc
GCTGTCCATAGGGCTTCCCTGAAGCTGATGACACAGATGCTGGAGCTGCCCACATTCTTGTTCCCTCAGAAGAGCAGTGAGTAATTCCACCCAAATGATC
>chr15:57842209-57842409-dinuc
ATGGTGGCTCAAGTCCTGCCTAATGAGTGGCAAGGCATGCTGCTCCACTCTACTGCACAGCATCTTACTCTGACAGCTGATAGATTAGACTCCTTCCTGG
>chr15:58872259-58872459-dinuc
TTCTTAATGGATGCATTGGCTTATAGGCAAAATTCAATTTTCAGTACTGTTTAATGTCCAATGGTTCCACATTCTTTAAAACAGCAAACCTAGACTAATT
>chr15:59090718-59090918-dinuc
ACTGCCCACATAAGGTGGCTCTTAAATGGAAGATCTAGTGATGGCAGTGAAGGAGAGATGTGGGTGTGCCATATTGCATTACAAGTCGGTCCCTGCTTCT
>chr15:59265779-59265979-dinuc
AAGGCTTAAGAACAAAGAGAAGCTATGAGGAGGATTCTGAACCCTCAAAGGAGCCATGTGACAGGATCTTTAGTAGATCACAAAGAGAAAATCAACAAAA
>chr1:55442268-55442468-dinuc
GTTTATTCAGTTTTACAGCTGTAAGATAACACCTTAAACCCCAATTAAGCATTCAGTATTATCTCATTAGAAATATTTGCCCGATTTATCCCCCACCATT
>chr1:55488488-55488688-dinuc
GGTGTTAGGTGAGTTCTGGGTTTGTGCGGAGGCTCACTATTGCAGCTCCCATATTTCCAGGTATCCCATATAATGCCCAATTTGCATGATCTGCAAATCA
>chr1:58071022-58071222-dinuc
TCAAGACCAGGAGTGATCGCAGAGCTTGGTTCTGAGCAACGGCCCTGGCCTCCTGAGAGGGCTGCAGCTTCCAGAGGCGGGCGCCTTCCATGTAGAGGGT
>chr1:58651772-58651972-dinuc
CCTGAACACAAGTGTGATAAGACGACATTCGAACAAGGTCCAAGACACCTAGACAGACCCTGTCGGAGACTGTTCAGTCTTGGAACCACGGGTCAGTCCA
>chr1:58725528-58725728-dinuc
ATGCATGTCGCCTTTTCACTCAGTGCCTACCCTGGGCAGAGGAGCTGAGGTTCTCCCAGTTTGCCAGCCCATCTCTGATCTTGATCTGCCAATGATGGTG
>chr1:58990178-58990378-dinuc
CTACATAACTTTAAGACAGCGACACTATATAAAAGTTGATGTATTTTTTTTCTCTCAAGAGGACTCTTAAAGATGTGCATCTTGTTTTAGCCAAGCAAAT
>chr1:59917498-59917698-dinuc
TGCCAGACACTCCACTTGTGTGGGCTAACAGCTGCTGGCTGTTGTAGGGCTGCATTCGTCATGTAGGTGTGTGAATGCACAGAACTCAAACAGGTTGAGT
>chr1:60753028-60753228-dinuc
AGTGCTTTTTTTCATGTTTTTATCCTTGCAGTGGGGTAGAAAAGTGCTCCAAACTCCGCCACCTACTCTGGAATATAAAGCTAACTGGGGGTCTGTATGC
>chr1:60767374-60767574-dinuc
GTGCAAGACAAGAAATTCTGTAGGGAACCTTCTACACCACATAGCTATTCGTACCTTTACTGGCTGAACAAATCTCTTTTATGATAGGGGGGGCATTTTG
>chr1:60833837-60834037-dinuc
TGAAGTGCTTATGTCCAACAGATTCATTTGGCTGAAGTTAAAGTCCATGTTGTTCAGCCTTAAAATGGGACAATTTTCTCCTGATGATTTCATTCCATTA
>chr1:60937058-60937258-dinuc
CCAAAACCCCTTGGTTTTCTGGCTCTTGGCCTCGGGTCCTTCAATAGGTGATCAAGGATCAACTGACTAGTCTCTGTGTTTGTAGGCTCAGGGTATCTTT
>chr1:60939068-60939268-dinuc
GATTTAAATTCAGAACAAGTAGAAGCTTCTGAAGGATCTCAGATAATTTATAGTGTGACTTTTTAAAACATCACTGAAAAATCACGTGGGATGTTGACTA
>chr1:61023012-61023212-dinuc
AGAGTCCATTGTGATCCAATTTGTTTCAAACTAGGTTATTGACCTCTGGAGAGTCTTCTCTGTTCATACTTATCTTGATTAAAAATCCACCTGCTTCCTT
>chr1:61026785-61026985-dinuc
TTCTTTTGTTCTTTCACCACTGCATGCTCATTTCAGTCAGAGAGGAGTCAGCTTTTTCCTCAGTACTAACCATGTAAAATCTTCATGAGGAAGAACAGAA
>chr1:62124356-62124556-dinuc
TGTGGTGATTATGATTATGTTTGGTGTGTCTGGCCTTATCCTCAGGTACTCTAGGATAACAGATCTTTTTTATGACATCTGAATTCTGGATCAATTTATG
>chr1:62437496-62437696-dinuc
ATTGACTATTCTTCCTTGATCTATTAACAAAACCTGCTCCTGTAACTAGAGCCCTTTAGCCTTCTCCTCTCTAGGCTTGTGTATAGAAATCTAGTATGAA
>chr1:64601512-64601712-dinuc
TTAGATATTATCATAGATGGGTGTGTAGGGTTGTCTCACCAAAAGACAGAAATTGAGCTCTGTTACTTGAATTAAGGAGGTCTTATCCCTTGGAGCAGGA
>chr1:66755718-66755918-dinuc
AAAAATTCAAAATCCAGACTAAGTTGTTGATCTTATTTATATCTAAAATAATGAAAGAGAATTTTTCTAATAACAATTTCTTCATCCTTCCACCCTTGAA
>chr1:69461427-69461627-dinuc
TAACGCTGAACCTGAGGATCTGAGAATCATCTAATTTTGAAGTGCAAAAAGACCCAAACCCCAGCAGTATAATGACTAGAGAGACTTAAAATTTTGTCCA
>chr1:69548997-69549197-dinuc
AACAGGTCAATGCATGTCTGTGCATCGCAACTTAGGTGCGAGCTGTGCGAGCACCTGGTGGTGTGGTAATGCATCGATTTAACAAATGATATGCACCATG
>chr1:78538294-78538494-dinuc
GGCATGACATCAGTTTTTAGATGAAAAGGTCAAAATTATCTGAACTTGGCAAATAAGAGATGGAACTATAAGAATAAAACTAGATACCTAACAGTGGTCT
>chr1:79605176-79605376-dinuc
TAGCAGAAATTACAGTTAGACCATCCTACAAATAGTACCATACGGGTGATGAACGGACTACCCAAAAGAGGCTGCAGTGTCAAACTGCAAGACACCCTAA
>chr1:80321522-80321722-dinuc
TTTATAAAAACTGAAGACTCTCAGCTTGCATGTTCAGAACCCCACCAGAGTCTAACTAAGCACCGGTCTCACAGAAAAGATGAAGACTCAGACCTCTGGG
>chr1:80322892-80323092-dinuc
AAGATACCTATGCTGAACCGGCTCTAAGTAGATAAACCTTTTGACTTTCATTCTTTTCTAAGCCATCACTTCATTTGCATTTTGGTTTGATCAAAGTTAT
>chr1:80389526-80389726-dinuc
GGTTGGTACCTTTCAGGTTTGCTGGCTGGCATCCCTCAAGTCAAGGCAGCTGCCCACCTGGAGGGCTGAGTCAAGTTCTGGTGACAGAGGAGCCTTTAAG
>chr1:80418826-80419026-dinuc
CAGAGGTTCGGTTGTGGTTGGGGCACTGTTCTGAGTTCCTTGCTGTGTGGTCACTTCTTCAGGAAGCAGTACCTTGTCTGGGGAGCTCAGTGCCTTGCTA
>chr1:80619222-80619422-dinuc
TAGACTCCTGAATTTAAACCAAACTAACTTGCCTCCAGATTTGATGTTCCCTACTCGCACTTAAGAGGTAAAAATGCTCCACTCCATGTTTGCTGCTCCA
>chr1:80764159-80764359-dinuc
TGTTTATCATCAGCTTGAAGTTGAGGTTCATGATTTTATATTTTGACTATCTGGTGGATCCCCTTCAGAGCTATGATTAAAACCCGTATGGTCTCTCAGT
>chr1:84791445-84791645-dinuc
GGCAGTGATGATGCCTGAATATATCAGAACAAGACTCAATCCAAAAGCCTGTGAACATTTAATAAACTCCATAAACAAAGTATGGTACTAATACAAAGAA
>chr1:84800110-84800310-dinuc
ACTTTCATTCCCCTCAACTGTACCTGATGCTCTGCTTTTTAGGAAGAGGCCCTGAACAAACCCCTGCCATCACTCTTTTTCCAAGTAACCCCCTCCCCTC
>chr1:85662861-85663061-dinuc
TAGCACTTGGGTTGTCTGGCAGTGGTACCTCCTCAAGCCACATGGATCCAGTGGACAATTACCTGGTGTAGTGTGCTCTCGATTTGGTCGTTCAGCACAG
>chr1:85794371-85794571-dinuc
TATGTGAGGGGTCGCGGGAAGGGAGGAACCTTCCAACTGCTCCTGGTGAGAGACGAGAGGCGGTAAAGCGAGGGGCGGGGGGTCAACCGATTCCTTTGCT
>chr1:85795290-85795490-dinuc
TCGCGGGCTGCTTGTTGAAGAGCTGATGGTAGTTTTGTCTGGCAATGGGACTGTTGCCAGCTAAAGGGGAGCTTCTCTACTTAGCTGCTTTGGTGACTTG
>chr1:86064261-86064461-dinuc
GCGTCAATTTGACTCATACCTTGAGCTGGGTAGTTCGGCCTGAACAGATGGTATTTATGCTCTCTCCCAAGCATGGCTACTCCTAGCGAGCCCTGGGCCT
>chr1:87180956-87181156-dinuc
GAGTCTGGTCTTCCGCTGGACTGTGACACAAGCTGCTGGACAGGGCACCTCAGGAGGATCAGGGTTCCAGAAGCAGTCTGATCATCCTCAAAACTACGCA
>chr1:87406188-87406388-dinuc
CTTGTCTGATTTTGGGTTCAGGCCTAATCTTGTCAAGGATTAGGAAAATTAGTTAGAAGATGCTGTTTTGAAGGGGTTGGGAAGCAGTTCTAGAACCCTA
>chr1:87435246-87435446-dinuc
TTAGGGTTGTCTTATTGTTTAGAAGACTGAAGATAAGTAAAGAGTTTCAGGATTATTTAACGTTCGGGGGGTGTCATTTTTTTGAGTGCAAGAGAAAAGA
>chr1:90677773-90677973-dinuc
TCCAGCCCCTGAGCTCTTATCAACACACAGCACCCAAGTGGGCTCCTGTGGGATTCCCCTGTACAGCAAGGGGGCAATAATGTCACACTGCCATCATTCC
>chr1:91057854-91058054-dinuc
AACGACAGCGCCTCTTACTTCAGGAAAGCAATGGTGAGAAGGAAAGGTTATCTCCAGCAGAGAGTTGGTCCACTGCCATCTGCTGGCCACTACTAGCAAG
>chr1:91086441-91086641-dinuc
ATGAGTGGCCTCTGTGTTGCTTGACTCAAGCTCCTGAATGAGCCTTGAAATCAGGCAAGGAAGGGCTTGTTGAGTGAAGATATGCTCTGACTGGGAGAGT
>chr1:91087286-91087486-dinuc
GTGCTTGGAACCTGAACCTTTTCTCCAAATGTATGGGAAGAACTTCTTATCCAAACATCCTAAGTAGGTTGGTAGTTGAGCTTAACTTCCTTGATGAACA
>chr1:91095344-91095544-dinuc
ATTCCACTGTGTTGGGGTAACATTGTGTTTGTGACAAATGAGAATGTCATTGGAGAATTTGGACCTCTTTGTGGAGTCACGAGATCTCTTGTTCTGCAAA
>chr1:91278442-91278642-dinuc
CGTGGCTCACCTGTTAAATCAGTGAAGGGTGACTGAGTTTTCTCTTTAGCAAACAAGGCAGCTCTAGGCTGGTCCATCAGTCCAGGACTGTTGTGAAACT
>chr3:115675226-115675426-dinuc
GTTGGCAACTAATGAGTCTCTGATGAGAATGGAGGAGATATGCTGGTTGAAACCCTGGGGTACCACTGATGGTTAGTAGGGTAGCAGGGATGGGGCAGTG
>chr3:115715882-115716082-dinuc
CCCCCTTCTGCCCTGAAACAGCTCTGACCAGAACCCCTGGTTGTCAGCCCTAGTTCATTTGTCTGGAAGTCAGTTCTAATCTGTCCCTTGGTAGTTGCTG
>chr3:115804172-115804372-dinuc
GTCATTCAGAGTGAATACAATTGCAAGGGCTCAACTAGTCTGAGTTATGCAAGTTGAAACACCAGTTGCCAGATCCTCATGACAGTCCACCTCCAAATAT
>chr3:115952508-115952708-dinuc
GAAAGAAAGTCCCATTGAACAAGTAAGTTAATTTGGAAAACAGTGAATGACCTAACCTGAATATTAAGTTAAGAATTCAGAAGTCAAACGTTTTACATAA
>chr3:116511946-116512146-dinuc
CATATAAGAATTTATACTAACAATAGATTTATGAGAAATGAAATTGTCCTCTACCTTTCATTAGCAGTACCTATGAATTGCAACGTTGAATTAACAGATT
>chr3:116709796-116709996-dinuc
TGTTACAGGGAAAAGTCAGATTCACACAGAATGATAGTAATTAACACCAACCTCCTATGAAGAATGCCTAAGTGTGTACAGCATCAAACCATGCACAAGA
>chr3:121548002-121548202-dinuc
TCTGTGTGGTCATTGCAGGGCTACTTGTTGGCATCCTCTCTTTGACGCCTACTGTCGAAGTCCCAGATCCAGTGTTGCCTGTGGGTTTCAAGGCTGATCT
>chr3:121584774-121584974-dinuc
ATCAGGCTTCTCCATGGCACAGGAGCACAATGTTCACCTCTTCACATTTACCCAATGTGACTGCTCTTAGGCATGGAGACTGTCAGGAGTGTAACTGAGT
>chr15:59483608-59483808-dinuc
ATTTAATCTATAGATTGAAGAATGTGTACTTTCCAGGTCTGATTGGCATATGTTTGCTATCATTGCATGTCTGGCTTCATGTTTATCTCCCGTTTTTCTC
>chr15:59524902-59525102-dinuc
CTCAGGGCAGAAGGGTTGAAGATGGAAAAAATATGTCTTAGATTCTGTGTTAATGTCTACATCTATCGTCGTTTGGCTGCCTACTAAGTTAGGAATCGAG
>chr15:59543826-59544026-dinuc
CATAAGAAAGTCTAGAGTCCACCCTAAACTGAAGACTGGCAAGGTCACAGAGTGTGCAGACTTGTAAGATACCTCCTCATGTTGTTTGCCTTTACCACAA
>chr3:122826471-122826671-dinuc
ATGCAGCAAGCCATGTGGACAAGTCGTCAGGAGTGTGGACATCATGACAAGTACCACAGTGTGGAGAGGGTATGTGTGACCAGAACCACCATCCAGCTAC
>chr3:126778060-126778260-dinuc
TCGGCAATGTTACTATAGGCCTTTTGAAAGATTGATAAATCAATTCAACTATAGACTGGTCTCAATCCCCCCTGGTTTGCATCTCTTTTTTTTTTTACAT
>chr15:60101621-60101821-dinuc
AGTGAAGAGACCCTCCCCTCTCTGTCAGCAACAGAGTGAATCCTGGGACACATTCACAGGTGTCATGGTTTAGCTCAAGCTAGCTGGGACAATTGGAAAC
>chr15:60111214-60111414-dinuc
ACTGACAGTCTCAGCATCAACCTCACATCTCTGATCTGGGGAGTGTCACTCAACCACTACTCTCTCACGTGTGATCATTGGAACTTCATCTCTGCAAGTG
>chr15:60113293-60113493-dinuc
CAGATGCTGGCTACCAAGACCAAGATCCAAACCCATATGCTCATGTGAACTTGGGGTAGGTACAAAGCCAGGATGTAGCGTTAACATTTTTTCAAGAAAA
>chr15:60188126-60188326-dinuc
AACAATCATTAACATAAGTGTCAAGTCATGTATGATTTTTGACAAATGAGTGATCTTATAGTACTTATGGTGTGCAAATTTGCCAGTGGAGTTAACGAAA
>chr15:60739770-60739970-dinuc
GGAAGAAAAAAACTTTCCAATTGACAAAGAGGCTTGGGAACAAGTGTAGAGATTGTATGAGTATGTAGTGATGATGTTGTCAAACTTGAAAGTTAATTAA
>chr15:61408839-61409039-dinuc
TCCTTTCCAAATACTGTTAGAATTGGTAAGCAGGCTTACCTAAGATGGTTTCCTGTATGGCTAAATCTCAAATTCATCTTGGTTTTGGAGATGCTTGCCT
>chr15:61410723-61410923-dinuc
ACAATTGGGAATTCATATCAGGAAAACCACGAACCAGTAGGGACTGTGACATTGGAAATCACATTTATTAAATAGCTTTTAGAGTGAAAATTAGGGTATA
>chr15:61440592-61440792-dinuc
TGAGGCCTCTGCCATTTCCTACTGAATGATTCCTAGGGACTTGAATTGGTCTAGGTAATAATCTTATTGCTTGTGAGATTTCTTTCTGGTTTCCTCACAA
>chr15:61441788-61441988-dinuc
CATGGTCAAGCACTTTGTAATCTTGACACCCAGGGAATCTCCGGCCAGTACATAGAGTGCTTGTGTGACCCCAACACAAACCACAGCCTTGCTGGGTCCC
>chr3:127887686-127887886-dinuc
TGTGGTCAAACATCACTTACCCAGTTAAGGCTGAAACTGGGTCAACATCAGGCATGCTGCAGAAAAGACCATACAAGGAGCAAACAAACCCAAGCCTAGT
>chr3:127932606-127932806-dinuc
GATTCTAATGATTTGTCTCTCTCGGAATCAGATTCCTGAAGACACTTCTGCATTCTGTCTTACTGAGATGCACTAAGTGGGAGATCTGTACACACTGATG
>chr3:129562468-129562668-dinuc
TCGCAGTAACAGAATTTTATAGGGGAAGGAATCTGTTGTGAAGAGTTAGAGGAGGCCAAGAACCTGAGTGCCCAGGATCTTCTGCTTAAGTAGCGCACAG
>chr3:129882440-129882640-dinuc
AACACTTGAATCCACCTCGTCAATCTAACAATTCCAGCTCTTCTGAGGTTCCCGGAGGGCAATAGATTGCTCACCCTCAGGACGTCGGAGTTTGCTAATT
>chr3:129904689-129904889-dinuc
AACACGAGCCAGTGAAATCAGACAGACCCAGCTGAATGTCATGGCCTAGCTCACAGGGGGGGAGAGGCAATCGTGTTATAGTGGAGGCTTGTGAGCTGAG
>chr15:61448666-61448866-dinuc
GATCGGAGGGTTGTTAAGCACACATAACTGTTTTATTCTGTTCAAAGCTCAACACTTTTTCAGTGAGCTTAATTAGACAGTCTGACACAACTTAAACTGA
>chr15:61548781-61548981-dinuc
AGAATAATTATCATATCAATAATGACAAAGAATCTCTATGAGCCAAATAATTGAATAAAATTTAGAATATAACAACTTACAGCAATAATAATCTTAATAC
>chr15:61864585-61864785-dinuc
GATCATTCTTGGCTGTGAAACACCCATGGCCGGGTGGATTGTGGAGGCCCCTGTCATCAAAGGCTTAGAGGACTGTCCTTTCATGTTAACTGATACCTTC
>chr15:62222990-62223190-dinuc
GAGCATTGGCTTTGAGAACCTGCAGTGGGTTGGTAGTGATGTGCGGCTATCCAGAAGTTGAGGACTGAGGTATAGCCAAGTGCTAGATGAGAAAGGTGTT
>chr3:131130310-131130510-dinuc
CCTTTTATTTGACAATCACCTTGGACCGGTGGAACTGGTCCAGTCTGCAGAAAAAGAAGAAGGTAATGGAACTCCTGCTCAGAACTGGTACCAGGTACTA
>chr3:131208582-131208782-dinuc
ACTTGGCACAGTTCCCCAGGATCCTCCTGTGTCCCCTTGCCTTTGAGTGGACTCTTGCTCCCCCTGAGTCTGCAAGATGTCAGCTCGGTCGTTGTTTCTG
>chr3:131618242-131618442-dinuc
AGATTCAAGTAAGCAGGATTAACCCTCTGGAAGTGCAGACCTGGTTTTGTAGGCCTGAGATCTGTCCTATGCTAAGATTCATCCTCCTGCCCCACGCAGG
>chr3:132787594-132787794-dinuc
ATCTTGATTATCATATACTCTTCTTATCTTATGTATGTTTAGACATGAGATCCTGGTTGTTCATAATGACCCAATGTACAATGGTTTTTGATATTAACAA
>chr3:133098828-133099028-dinuc
AGTCATAATTTTAGGTACATGTGTGCGAACAACTAAAGGTGTGCAAAATGTGTATGATTTAGGTATGAGCTCTTAGGAGGGTGGTTTAAAACTAAAACAG
>chr3:133411952-133412152-dinuc
ATAGGTGGGTCATGCCTAGAATGAGGAGGTGCTTCGAGAATATGCCTGAAGCTTTGCATCTCATTACTGTGGACTACCAGGAATCTTCAGCTACTCGGGA
>chr15:62388312-62388512-dinuc
GTGAGAGTGAATCAACTTGAAAATGTGCAAGCCTGGACTTATTGAGCTTGAGTGAGAGTAGTTGTCAAACTGAGGAATCAATAAGAGCCCTTTACTCCCT
>chr15:62455916-62456116-dinuc
GTATAGTATGCATAGTGCATCACTCCAGGGCATACTTGCTGGGACATCAATGTTGGTGCAATACCCTAACACTGTTCCTTGCTGATACTACTCATTCAGG
>chr15:62481975-62482175-dinuc
TCTAAATCTGTGTGGAGTACTGGTGACAAGCTGGTGCAAAAAGATTGTGTCTAATATATGAACTGGAGCTGCACAAATAGTGCAAGCATTAATGTAGGGT
>chr3:133497196-133497396-dinuc
ATTTTTCTTGTGATCAGTCTTATATATGTTGGGTTCAGTAAAAATGTTGGGATGGACTTGGGCTTTTTGCTGCAACTTAAACCAAAGTTTGTGCTTTTAA
>chr3:133510439-133510639-dinuc
GTCCTTGAAAATGTCTGTGAGTGGACATGAACCCCATGTCCTGAGAGTTATTCCCTTCTGGTCTCCGTGTCCTTTTCCAAGCCCTTGACTAGCAATACAT
>chr3:133711722-133711922-dinuc
AGTAACAACATCACAATCATAGCTGTTGAACTTTAAGGAGATCTCAGGTCAACAGATATTGACTTCTTATTGAAGAAGTTGCTGATTGTTTTTCTAAGGG
>chr15:62483687-62483887-dinuc
TTACTGAGGAATCACCTTCCAGACACTTCAATGAAGTTCTGTGAGCAGACTAGCAACTTCTCAACTAGTTTATGAGGACCATTCTGGTAATCTGGTATTT
>chr15:62735176-62735376-dinuc
TTCATGCTTCTACTAAGATGGGATTCGAAGGAGAATAAGAAGACAATGTTGTTGAAAAGAGTCAAGTAGTACTTTCGACAGCAATGCAGTCATCTGAAGG
>chr15:62810336-62810536-dinuc
GAAATTATGTTAGTGTCTGAACAAAATCAGTGTGATTGTGCCAAGTTCTCTCTAGTCCAAATTGCAAGGGTCTGGACTGATTTTGATGTCAATTTTAAGA
>chr15:62837130-62837330-dinuc
GACTAGGTGTCCACTTCTTCTTGCATTAGCTAGGAAAGATCTCCAACTCTGTAGGAAATTTCACCACCACTTGAACCCATACTAGTGAATGGAAGATTGC
>chr3:135298534-135298734-dinuc
AAGGAGGGTTTTTCTTTTGTACTGAATGAAGATGAAGCAGTTCTACAAACCAAAAGATGGGGGGGCCTCAACCAAGAACTTAATCTGCATGACTGTAGCA
>chr3:135486334-135486534-dinuc
ACATGTGACCATTTTAATGACAGTACCCTTAAAACCTAGCACTTCACGAATTAAACAGCACACCCCATGACCGCCCCCTACTTATGAAGTTTTAACATGA
>chr3:135689082-135689282-dinuc
TCTTCCTGACACAGCAGTCCCTCTCAAAAACCCGAAAGACAGCAGAAACTTATGAGCAGGTAGAGATCAATGGACAGCCCTGGCGGTGAAGTCGACACGA
>chr3:135730896-135731096-dinuc
TTCGGTTCCCTAATGCATCGTCAGGCTGCAAGCACAGGCTACTGTCTGTCATCTACAGTTCCGGATTTACTGAACTCACACACCTTGGTTTATTGCTCTA
>chr3:136404598-136404798-dinuc
TTGTCAGCACTTGTTCACGGTGAAGGCTGCTTGTCCCCACCTGTGTCAGCTTGACTTCAATTGTTTGCTCACACACCTTTGCGGCTCAACTACTTCTCTC
>chr15:63948656-63948856-dinuc
TTTTGTCAGTGTGAACAGTAGTTTTCCTGATATCAGCCAGTATTTAACACAAGATCATAGAACAGTAGATTACTATCAAAATTACTAAAGAGGTCAGTTT
>chr15:66498793-66498993-dinuc
GCTCTGTCTACACTTGTGAGGGATCCAAACATCACTGTTTGCAGATCACAGGGAGCCCCCAAGTAAGTGACCCTAATAACTGTACTCCTACAACAAATAA
>chr15:66540926-66541126-dinuc
CTGATGGCTAACTCCAGAGCTCTTCAACAACATCTGCTCAGAGCTGGAGTCTCTCAAGTTAGTGCATTGATTCAACTGACGCATGCATGTGATGATCTGG
>chr3:136799023-136799223-dinuc
ATATCACTTACAGTAAGAGGCTTTCTGCCTCTGTTCCGTCACATGTATTACCCGGCTAGGATTGTTCTGGCTGATTGATTCCTCATAAAGCTTCCCCCTG
>chr3:137950634-137950834-dinuc
CCTTATCTTCTTGAGCTGGTCAAGTGGTTTGGCTCTACCTTTGAAGAGGAGGGCTCACTTTCTCTTTGGGTGACAGGGCTTAATTAAAAGGGGAAGCTTG
>chr3:138420520-138420720-dinuc
TGGTGTATTTTTCCCTAAATTAACAAGACAAGTGCAATGGAGTAACTGTCTAACTCCAAGCTGGTTTACAAGCTTGTATAGGCTCACAACTATGCCACCA
>chr3:138542140-138542340-dinuc
TGGCTTCCTAGGGTGATTGGTTCAGGAAAAAGAGTATAACCAGGATGCAGTTCAAGTCCAAGAAATGGTGAAGGGTAGTTCCTGGATGCTTCTTCAATAA
>chr3:138686683-138686883-dinuc
TAGCAGGGCCAGGTGCTGAACAAGTAGGAGATGCAGACCGCTTTAGAACAGGAGTACTACCCAAACGCTCTGGAAGCAAGTTACACAAGCCTACTTAGGC
>chr15:66700051-66700251-dinuc
CCAGGTGTTTGTCAGCTACCCACGGGTCTGGGATACTGATTAGACACCCATGAGTGATTGTCTATGGCTCAGAGATGGCGTCACAGCTCATGAGGCAATT
>chr15:66728995-66729195-dinuc
TCCTGCCAAGCTTGCTTCAGCTTCTAACCGCCTTTCCCCACTGCCAGTCTCCACACTCTACATTGAAGGCACTTGCGCTTCAAAACTACTAGAGTCATCT
>chr15:66798551-66798751-dinuc
GTTTCTTGCCTTCATCCAGCTGCTGATTAATTGGCAATTTGGTCTTTCACTTTTCTCTGTACTTATTACTCACTATGATCAAGAACCAAGCAACCCAGTT
>chr15:66807479-66807679-dinuc
CTGTGTGATCCAAACACTATGCCAGTGGCAGACTGTTGGGACTGGTGGTACTTCCTGGACAGCCAGCATGGTATTCTCTGGCACTGGGAGTCCACAAACT
>chr3:138757089-138757289-dinuc
CAAAAAGTTATCTGAGTAATGCCTGTGGGGCCTGCAGATCTTGGGCTGCCTTCCCACACCCTAAGGTCATCCAAAGCGCCAGGCAGTGTTGGACAAGGAC
>chr3:144605260-144605460-dinuc
CTGAGCTCTGTCAGGGATCTTGCCCGTCCTGCTGCGGATGATCATAGATGGTAGGGTCTTGTTGAGCACGTCTCTCTCAAAGTCCTAACACTTATAGTTA
>chr3:144618014-144618214-dinuc
GACCTTCTGTGTCAAGGGAAGGCAACCTGCATGAACTGGACCGTGAGTGGCATCTTGGGTGATGGACCTGCAAGTGAGGGAAGTTGGTTAGTCCCACTGT
>chr3:144716370-144716570-dinuc
CACAAATGTGAAGTGATATGTACAATTCTATAAAATGGAGGGGTCGTCAGGCTAAACTGATTGAACTTACTTTAAAAGGACTGAGATATGATTGTTACTT
>chr15:66810374-66810574-dinuc
GAGAAGATGGATGAAGCAGGAAGGAAGGAAGGGGGGGGAGAGGGTGAATAGAAGAGAGGTATGGGAGATGGAAAGGAGGGTGGGGGAGAAAATGGAGGGG
>chr15:66818962-66819162-dinuc
CCCCTACATGATATGGGTATCCTTGTTGCATCATACAGTTGTTAACTTGTTCATAATACATGTCTTTTGATGTTTTTCTGCCTATAACCAAAATCAAATG
>chr15:66822910-66823110-dinuc
ACAAACACCCCTAAGCCCAACACATGCTGTAGGACAAGCAACAGGCGTCTTGAGTCCTACAACTCCATAGATCTTAGGCCTCCACATTATGTAAGCCACA
>chr15:66973606-66973806-dinuc
GGCCTGCCAGAGCATACCCTGCGGTCTGCCTGAAACTTGCACTTCATCCTCTTTAGCTCATCTTAAAGACACCAGTCTCAGTGTTGCCAGTGCCTGCAGA
>chr15:67281830-67282030-dinuc
ATCAAAAGGAGGGAACATGCCGCTCTAATCAAAATCATGAGGTTGGTGCTCAGTTACCATTCACATAAGAAATGGAAGACCAGCAACTATGGTTCACTGC
>chr3:146705656-146705856-dinuc
ACCATCTGGTCACTCCTGGACAGCTCCAAACACTCTTCCACCCTTGTACCATTCATTCACTTTCTCATTCCTCACATTGAAGATCTATTTCTGAGGCACC
>chr3:149339267-149339467-dinuc
TGGAAAGTTTTAACTGGTAAATGATTAATTTGGTAGATTGGTTTTCACTTGTGAAAACAATGTGATTGCCAGATTGTTGTGATACTACTCCCCGGTACTA
>chr3:152212132-152212332-dinuc
AAAAGGATGCTGGGTGTGTGATCTTGACTGCAGGGCCTTAGACAGGAGCACTCATAGCTCACAGCCATATAGTGAAGAGCATGCTGATCGTCTGAAAGAG
>chr3:152257575-152257775-dinuc
TTGTCCACCTCCATTCAAAGAAGCGAGCGTTTGCTGCTCAGGGCTTGGTCTATCCTTTGAATGCATCAAACATGTGGTCTAGTTGGTTGGACTGCTTTCA
>chr15:67413802-67414002-dinuc
GATGAGGATTTTCCAGGCTGGGATGTTGGTCTGGGATGACTGGCATTAGACAATCTTCTAGGATGGACTTCCTGCAGGTCCAAAGGGACCAACACTAATC
>chr15:73149012-73149212-dinuc
GGGAGACCTTCCACCCAGCTTTGAATCACCACCCCAAGCTTTAAGCCCCAACACCGTGGAAGACTCAGAGCTGGGCTGATCAGATTCCTCACCAGGTAAG
>chr15:73155488-73155688-dinuc
GGTAACACTTGCCACCTGAATATGTTGCAGTATTGGATGCATGTAGAGCAGCAGTAGACGACCGGTGCAGATTAAACCAGGTAGCTGGTCAGACTACTTC
>chr15:73156224-73156424-dinuc
GGCGGACTCTCAGTTGTCAGACTCTTTCAGCAGAGGTTACAATACACATACTTCCCTTGGCTCACATCACAACAGGTTCACAGGTCATACTATGTTCCGA
>chr15:73249234-73249434-dinuc
AGCTCCCAGGGCTTACCATCCATCTATTGATTAGGCACAAATGTGCAGTCTAAATTATGACTGTCAGTCTAGCTGATCAAGTGCAGAGAGGAAAAAATCA
>chr15:73265077-73265277-dinuc
CTACCCAATCATCACTAGACTTCTAGATTTGCATTCTGGGTGATTTTTGTCCATAACAAGTGAGGGTCTTCAGTAACAGTTTGAATCCCTAGATGTGGCC
>chr3:152406202-152406402-dinuc
AGGGGTTTTGTGAACTGGTATACATGAAGTTGAAATGTTAGCACAAGCTCCTACTTTATTGAAGTGGTTGCGAAAACCAATGGTGTGGCTTGTGACTCAG
>chr3:152887044-152887244-dinuc
CCCCATATTAATAAACTCCCTTTGTACAGTAGAAGGTTGGGGATAGTGCATGAATAATAAATATATCAGAAAGTAATATACTGCTGGATCTAAAGAATAT
>chr3:159831454-159831654-dinuc
GTGCTAAAATCCAGATAACTGGACAGAACAAGATATCATGGATCTATTAGATGTGTAGGAGAGCCTAGTTAGTTGTAATTGAAGACTATCTGATTGATTG
>chr4:3892994-3893194-dinuc
TTTTTATATGTGGGATGAATTTGCGACTCTTGTACAGAGCAACTGTTTGAATCTTTCACATCATGAACCATAACTGTACTTGATCTGTTGTTTATGGTCA
>chr4:4439638-4439838-dinuc
TTGAATAAGGAAGACTACCCATCAACTTTAGGTTGATATTATTAGTCACTAGTAGAGTCTTATGGGCTTTTTGCAACAAATTAAACAGAGTCTGATCAAC
>chr4:6671039-6671239-dinuc
AATGGTTGGATAGTAAAGATGTTAGAGTCAAAGAATTATGCTTTATAGACACTTCTCTAAGTGAAGTCAAGTGATCATTGAGAGTGCAGTGATGTCTAAT
>chr15:73268386-73268586-dinuc
TAAGTGAGTTATGTCAGTTCCTAATGCAGTCTATAGACTTTGGGGTATAGGCTCCTCTCTCTACCTGATGCATACATGGTGTTCCTACAGCTTGATCACA
>chr15:73459759-73459959-dinuc
CAGAAACACTTGCTCACACCAGTTGTCTCCCAGCACCCTCCCACTGCCTGAGCTCCAGGCTGCTTGGCCTGATGAACTTGTGCTAATAGCCAGGAGAGTC
>chr15:74989496-74989696-dinuc
AGGGTGATTGCAGAACATGTAGGTGGGGAGGTGTGGTCTGCTGCAACCTTCCCTGAGAGCCCTTCTTCCTCACTATCAGTGTAGGATTTCTGCAGTTTCT
>chr15:74999821-75000021-dinuc
TTCCACACACCAGAGTTACCTTTGCGTCCTGGGTTTCTGCCCCATCTAATTTTGGTCAAACACTAGGTCAGCTGCAGCCTCCCCCTGTTCCTATAAAATG
>chr15:76196082-76196282-dinuc
TTTGATACTTGGTAGGTGCCCTGTGGCCCTAACAAACTTTCCCTTCTACAGTACCCCCAGGCTGCTGAGGGGCACCATGCTCCAGCAGCAGTAACTCCTG
>chr1:92042368-92042568-dinuc
CTAACACATCAAGAACACTAGTAACGTCCAACTTCTGAACAAGCTGAGCGAGACAGACAAAAAGCAGCAGCTCAGTGGCGAAATGAACTCTGACAAACTA
>chr1:92807043-92807243-dinuc
AGGATGAGGCATAGCTAAACTATAGAGGAGTAATTCATCTCCCAGTGGACTCTATGTGTTGCAATAGAGAATAGCTTAGCTGGGCCACTGTGGCCAGTAC
>chr1:93530244-93530444-dinuc
GGCTAGCTTCACACTTGTTTTGTCTGTCTAGGTTTGACCTCCAGGTCTTACATTCTAGCTGTGAGCAGTGTCCTGGTGCAAGTGTACAGATCTTGGTGTT
>chr1:95165262-95165462-dinuc
AATACTTTTATACTATCAACATCAAGAAAACCTGCTACAAAAAATACTAAACAAATCTCCTTCACTCTATTACTAATGAAACCTCAATTTTTAGAATATG
>chr1:95569188-95569388-dinuc
CTGTTAGCGCTGGTTACTGTCATAGGGAAGTGATGGGTAATGTAAAAGTACATGAAAGATTTACAGACTCTGGAGATTTAAAGGGTATCATTAGAAGACA
>chr1:95747314-95747514-dinuc
ATGAGCCTGTTTTAAATGGTCAATTGAGTTCAACAGCCGTGATCAGAAAAGCAGATATCTAACTACGGTTTCAATATTTCCAGAAGAGGTTCCCAAAGTT
>chr1:97577121-97577321-dinuc
ACTAGCATTAAGTTAAGCTTGCAGTATTGTGGGTCAGTATTCTGGATTAATTTGTTCAGAGCTAGTTTAATTCTTGTCTGTCTGAACTGGTTGATTAGAC
>chr1:98035693-98035893-dinuc
GAGTTCTATATGAAAAAAAACCTTCCCAGTAAGTTGCTGAAGTTCTTCTGATGTCAATGCAAGAGCCACCTCAGAGCAAAGTCTCTCAACCAAGACCGGT
>chr1:105668522-105668722-dinuc
TTTATAAGGACATGTGTATAATTGGGTGTGACATAGTAATAGATTGTGCTGCATCAGGTGCTAATACTGGGAACAAGGGTTCTCCAACATCTAGATACCA
>chr1:105700926-105701126-dinuc
GACTGGTGGTGCCTGGATCTGAGGTAGCCCATATCTTAGGGGAAAATCTAAGGGTCTGAGAGGGGTCTGCATACTAACACTTCATAGCATATCACTTATA
>chr1:106323190-106323390-dinuc
GGTGAGGGAGGAGTTGCTTGGGCCAGTGCCACAATTGAAGTGGTCTCCAAGAAAGTACAAGAGGTTGGAGGTGGGTAATGTAAATGATTTGCGCTACTTG
>chr1:125433209-125433409-dinuc
AATTACCGGCTCAAATAAACAACAAAAACATCTGAATCAAAAGTGAGGGCTAGCGCGACGGCTTGCAACGTGCAATTTACGTAAAACATAGAGCAGTTTT
>chr1:125468048-125468248-dinuc
TTAAGCTTCACCACTCTACTGCTCATGTACTTCCCTTCTCCTACTTGTTTACACCCTTGATTTTGAAATCTACTTTATTTTGCTGTTTTGTTGCCTGATC
>chr1:125473430-125473630-dinuc
CCTGTCCTGGCTCTCTACACTCTGGTTTCAAGCACACTTGCATTTCTCTACCAACTCTACCTGCCACTCCACTGGTGATTTGCTATTCGTCCCTTGTAAT
>chr1:125476603-125476803-dinuc
ACTCACTCTCTCTCTCTCACTTCACACTCACTCTCTCTCACTCTCTTGGCTCACACTCACACACACACTGTCTCACTCACTCTCTTCTCTTCTCACTCAA
>chr1:125501499-125501699-dinuc
TAATGATCACTTTTAGCTGGTTGAGAAACATATAGAGCATATGTGCACACATATTAATACTAGATGATACAACGAAATAAACACCAAGATGGCATACAAT
>chr1:127303784-127303984-dinuc
TTAGGGTGGCTCATCAGTGAGATCATACACACCCCCCAGCCTTCCAAGAATTTTTCAGCAGTTTTAGGGCCTGTCCAAAAGATCAGCACAGTAGCACAGA
>chr1:127732704-127732904-dinuc
TTACTCCTTTGTTTTGGAGCCTTACTTATTTCCCAGAGAGATTGGAATTAAATAGAGACCAGGTGTTACACCCCCACACTCACAGAACTCACATCACCTT
>chr1:128117794-128117994-dinuc
CTGGTGCACACCTATTTTTCAGAGGCATCCAGAAAGACAACTTGGCACTATCAGACATGCATAACTATCACACAAGGAGAGAAAAGTACTGGGGAGGGCT
>chr1:128124432-128124632-dinuc
AAGGCAGAGAGAGAAGAGTAGATTACTGGTATGAGAGATGTGCCCTAAGTCTCGTGAAGACACTTAAGAAGATGCTTCCAAGAACTGGAGTTGCATGAGT
>chr1:130795464-130795664-dinuc
TCTCAGTTTTCAGAGAAGGCTTTGCTTAATAAAGAACTAAGCTATTTGAGTCATTGCAGAGTAGTTTTAAAGTTGCACACTCTTGCATGCTATAGAAGCG
>chr1:131038176-131038376-dinuc
AACATAAAGGTTCTTTTGAGTTCCCCTCTTGGGGAGAGACACATTCAGCAGGGACCTCCCTTGCCCCTCAGAGAGAAGGCCTCCTCTCTTCAGCTGGTAC
>chr1:131126048-131126248-dinuc
AATACTGAACAGTGACTGATTGTCCCTTGCTTTCCTTATACAATTGTCCCAGCCCAGGTCCCACTGCTGTGCATGTCTAACGGAGGTCTTCGCATTTCGC
>chr1:131703515-131703715-dinuc
ACAATATGTAATCAAGACTACGTTCATGCCTTAGTCCTGTGGACCCTCATCCCATTAGGTATCAAAAACCCTTGAAGAGTTAAACTCCAAACAGATATAA
>chr1:133011935-133012135-dinuc
ACATAGCTACAGGTGGCTCCCAATAACAGTTTTAAAGTGAAATGTCTTCTCTTAAGAATAAAAATAATTTGTAAATAAAAATCAAACAATGCTTGAAAAC
>chr1:133815878-133816078-dinuc
GGGGATCAATGACGATACAGGTATTCTGGACTTGCTCTGGGTCCCAACATTCCTGAGTGCTATTGGCTCCTGCCTAAGCCCACAATTACTTGGTGCCCCA
>chr1:134065342-134065542-dinuc
GGACTCCTTTGATGTGGTCTGGCTCTGTTATTGTGCTCAGACACAGAAAGAATCTGGGTCTAGGTGGTCCAAAGCATTCAATGGCTGAGGGATGAAGAGG
>chr1:136609138-136609338-dinuc
CCCCAATGCCTGGCCTTTGATGTTACAACCCCATGGCCTTGGATTCAGGTTTAAATTTGACCCATCATTGTAGGCTCACTCATATGGGGCATCAACAGTG
>chr1:136898288-136898488-dinuc
ATGAGCAGACACAAAGCCTCCTATGGAACTTGCGTCTGGGCAATCAGAAGGTTAGAACACTTGTGACTGCAAAGTTTTTGTATGAATTGCCAGGATGAGT
>chr1:137913584-137913784-dinuc
TATATACATTGTCATACTATTACATACTATGCATTTACAGATAATATATTACACTATATTGACTACGTTACACATTACATACTATTTCACTATACACATA
>chr1:137921178-137921378-dinuc
GTGCCACTTGTCATAATGTTTTAATTCTCCACTGGCCACGGCCTTTCTCAGTTCCTCTTGGACTCCACATCTCTCTTAATGATGAAGTTCTGACTCTGAC
>chr1:138039250-138039450-dinuc
AACAGGAGTTATGTTTAGAGACAAGCTTCCTCCTGGATGTGAAGAGACTTGACTGGCAAAGAGTTTAGTCTCCTCTGAGTCTGGCTGCTAAGCTTAGAAC
>chr1:138166162-138166362-dinuc
TTCTGACACTGTGTGTTGAGGGCCTTCTACAGATGGTGCCTCAAAAGCTGGTTGCTTAATGCGGCTATGGAAAGTGTATCTCTCTGACTGTCAGTAGCCT
>chr1:138175255-138175455-dinuc
AAAGAAAGTCACGTTCCTTAAAAGGTGTAACTCTCTTGGCACAAAAAAAAATCTCCTTCGTGTTTTTAAAAATTAAAGCAGGTATGGGAAGGTCAAAAAG
>chr1:138248791-138248991-dinuc
CTCAGGGTTGCTAGGTCCAGGACCAACTAGCTGCTGCTCACCTCAGCTTGACTATGACCTAAAGAGTCAGGCGCACAATTGTCACACGACAGTTAACTTA
>chr1:138301234-138301434-dinuc
TAAGATGTTCTACTGTATAACTCTTGCTCAGGGTGCGAACTCAATTATGTGAAAAGCTAGCTCTAACCCCTGATGAATCAATTCCAAGCCAACCATCAGG
>chr1:138537116-138537316-dinuc
AAACACTCTTGTTATCAAATAAGTCTAACAAATCACTTGACTCATGATAAATTGTCAATTAGTACAACTAAGTACCAATTCAATGTCAAATAAGATAAAA
>chr1:138549291-138549491-dinuc
TAGAGTTCCAATAGAGAATTGGTCTTATAACACACACTTACAAGAGATATACCAGCATCAACCCAGTAAATCCTCAAACGGTTTTTGTTAACCAGACTAG
>chr1:138614670-138614870-dinuc
TGTACCAACATGATCCTTTCTTCAACAGTACAAGAGAAGAAGTGATCCACTGAAACACTCAACGCTGCCGAATAGGCTGAATCTTTTCAAGAAGAACAAA
>chr4:6887064-6887264-dinuc
TCAAAACCAAGCTAATCAGTACAGTGAGTCAACACGTTTCACATGTTGACCCACAACAGAGTTTTTAGAATCAAGTCAACGACTTGGAATTACAATGCAC
>chr4:6924870-6925070-dinuc
CACAACTGAGCCCACTTCACTTACTTGGATACTTTAAAATGAGACTGATCTCATCTGTAGCGAATAACAGTCCCTTTGATTTGGAGTATATCAGCAACCA
>chr4:6940902-6941102-dinuc
TCAAATCTGCTCAAGAGCATGACATAAAAAACTTGCACTGATCTCTTATTAGAACAAGTATGTAAAACTCGGACTGGGCCAGCATAAGAGAATTGTGTGT
>chr4:6970390-6970590-dinuc
GAGTGCTTATCTGTGAAACTTAAAACAGGTGACTCACGACTACTCACTGCTCCTCAAAGAGGAGTAACCATCAGTTGTTCTACATACTGGTATAGAAGAG
>chr4:7911980-7912180-dinuc
CAGTTGATCTGTAAAAAGGCGCACATCTTTTCAGTTTAAAACAGCATAGGCTTTATGAGCTCTAAGTCCTTAACCTCAGCCTTCTGCATCCTACACTATC
>chr15:77828222-77828422-dinuc
GGGTCGATTACTTCTCTTTACTAAACCAATGAAAATGACGTGCCACTCTGCCTCTATTGTACAGGCATCTTCTGTGACAAGCCAGCTAGTTGGCCTCCTA
>chr15:78450200-78450400-dinuc
GGCCTAGGAGGCTGATCAGGCACTTTCCCTGGCCTGTTCAGGTGAGTATCTTTCCTTCTGAACACCTGCTGGTCACACAAGCCATTCGCAACTGAGAAAA
>chr15:78493442-78493642-dinuc
GGACAATCCCAGCATGGACTTGAACTTCTTGTTAAACTAGCTCGACTGTGCAGCACAAGGAAGGGGTCAGTCAACTCAGCCAAGGGAAAAACCAGCTCAA
>chr15:78495200-78495400-dinuc
TTACTCTAGGGGCTTCTCTATTTCTCCCCTAGACTACTATGGCCGCACCACTGGCCACCAGACTTGCCGCATCCATGCACCCCAAGGGACAGACACAACT
>chr15:78610793-78610993-dinuc
GTTGACTCTGGTTCAGTTGAAGCCACACTCTGTCCCATGTGTTGGATAGGTGTCTGGCAGTCCATGCAACAGGACACTGTGCCTAATCTCATCTTTGTCT
>chr15:79003014-79003214-dinuc
ACCTGTTCTCCCCCCCCCACAACTTTGTCCTCAGGCAAGGATGAAGACGGGGGGACACCAGACAACAAGTGCAAACTGCCCACGCCATGAGTGCAGTGCT
>chr4:8839649-8839849-dinuc
GCTCAATCTCTAAGACATCCCCTTTGTACTGTCCTGAGAGAAGAGAGTATCCGTCCTTAGACATGTGGGTGAACTGGCATACCTGAATTGTTGACATGTT
>chr4:8853918-8854118-dinuc
CCAGAATGACTTTCAGTCTCTGATACTTCTAAGTCTCGGTGATTGTTCACTTTTCTGTTCCAAGTAGATTCTGATTTCTTGTGTGAGGTTGAAGCTTTCA
>chr4:8895037-8895237-dinuc
GCAGATGCACTGCGTCTGACAATGGTTTTATCGAGCTATGCCCTGCATCCCCTATTGAAGTCCTGACCCCTGAGCAACTGCAGATTGGTTACCTCCAGCT
>chr4:8903128-8903328-dinuc
CTTGTGCTAACTCGGTAAATGTCCTTTGGGAGAACTTGAGCTCTATCTGAAAAGTTACAGAAAAAGACACTGGGGGTGAGGATTTCCAAAGAATGTGTAA
>chr4:8906874-8907074-dinuc
AAAATGAGACCAAGGGGTCCTCATCTCCATTATTTGGCAGGAAGGATGCATACCTGCACTGTTTGAGTGTGAGGCATTTTCCACTTACCCAAAAAGAAGA
>chr4:8936143-8936343-dinuc
CAAGTTAGCCATGGGACCAGAAGCTCCACTGATATATGGTGACTTGAAAGTTGTGTCTGAATGTCTGGTCTCCCTAGAGAAATGCTTTTGGGCTGATGGC
>chr4:9068064-9068264-dinuc
CTCCTTTCAGTACAGAAAACCACAACCCAGAAAGGGTATAGAATAGTCAAAAGCTTTGACAGCCAACTAACACAGTACCACAGATCGGCACTCACTTTAC
>chr15:80654100-80654300-dinuc
ACCTCTGGCAACTGCTACCAATTTAATTGACTTTGTGCTTCGCTCGTCTTTTTTTGTGCGTCATTATTGTGAAGGAAGATTTGTACCTCTTAGACTTCAC
>chr15:80706416-80706616-dinuc
TGGGATATCTAAGCAACTTAGCTCCTTTGTTCTCACCAAATCTTGTCCTCTTTGTTTACCAGCTGTGTGAGAGCTCAGGATGCTCGACTACTTGCCAAAG
>chr15:80740044-80740244-dinuc
ATGAGGCTTTAGGGCTCACAGTCTCATCATGTTTCCTGAAGTAACTTGGATAGCAAACCACCTAAAGCACTGGGTGATTTCTGAGCTTATTGATAGTCCT
>chr15:80800898-80801098-dinuc
AGGTTTGCTGTTCAGCCCAGGGTTTGGCATGTCTGTTGCTGAGCTGACAGAGAACCTAGCTCAGATATGCAAAGCGCTGACCCTTTGTTCTTTTTGCAAC
>chr15:80812586-80812786-dinuc
ACTTGTATTTGTTAACAACCAACTGAGGATTTCAGTATGGTTACTTCACTAATCTACAAAGGAAGTCTCAGGCACTTTATTAGCGTTCAATTCTGAGTCC
>chr15:80828358-80828558-dinuc
TGAGTTTAGTCCCCAGGACACTTATGTCACAGTTCTGTTCACACTTTTCAGTCAGGGATCTTATTCATTATGCAGTCATGGGTGCAAAGAGCTGTGTAGA
>chr4:9132806-9133006-dinuc
TGTGAGCACCTTCACCCAAAATTCATTCCTTACACTATAGCAACCGAAGTTAATATTGCTGGACCCTGCATTTCTTTCTTGAAGCTGAGGGCTTCAAATT
>chr4:9605463-9605663-dinuc
CTGCAAGAGATCTCCCCTCTTCTAGACAGCTAGTAGAAGAACATGTCTGAATACTGTTGCGTTATACTTTTTTGCCTTTTTCTTTCACTTGATGTCATTA
>chr4:11065148-11065348-dinuc
AACTGGGAGTCTGGGCCTTACCCATCTAATCACAATCTGAATGGCAGCATCAATTAAGTACACCATTTGTCATAGAAAAATATGGACACGTCACAGCACA
>chr4:11148216-11148416-dinuc
GTTAGCTCCAACCAGATCAGATACACTAGTTGTGTCCTACATTCTACCCCCACGAGATCCTCACTTTCATTGTGCACATGGCTGGGCTCTTTCCTAACCC
>chr4:11734227-11734427-dinuc
CTCAGACAGGGCAGCCCAGGCAAGGCACAGCGGATAGAATCAGTTTAGAACAGTCCCTCAGTGAGCATTTAAATGAGGCTGGAGGGGCTGCCACATAGGC
>chr15:81301070-81301270-dinuc
AAAAATTCAGAAACAGCCTAGGTGGTCTTGGGAAGTGTTCAGCAAAAAATTGTGATGCTCAAGGGGGTAAGGGCAGCTCAAATACTGTAGACATGGTTAT
>chr15:81669418-81669618-dinuc
TCATCGCTTCTAGATGGAACCAGCAGGAAAACACTAACTCATCCGTTTTTAGTGGAGTGCGCCTTCACTGATTATCCCTCTACTTTGGGGAGTGGCAATC
>chr15:81886822-81887022-dinuc
CACGCTGTCCACTTCTTTCACTCAAGCTCAAGTCTCCTGAAACAGCAGTCATGTTGAACAGGGCTAGAGCTGCTAATCAGTGAGCCTGAATTCTGACTTT
>chr15:83269080-83269280-dinuc
AAGTGCAGAGATCCAAAAGAGAGTGAAGAGTCAAATGAGGTGAGAACCAGAAGACAAACAGAAGCATAGAGTGAAAGACACATTGAGGAGGAACCTCAGG
>chr15:83448086-83448286-dinuc
GGGTAAACAAAACCTCGCAGAAAATGCCAGGGCAAGTGAAACTAGTGAGCAAGTGAGTGCCAGAGTAGTACACCAAGCCTGCCCACTCACATGTAGAAAC
>chr4:11769210-11769410-dinuc
GTCTTTGAGGGTTCCTCCGGAATGCCTGGCTTGGTTTTGCTCACCTTCTCTTCTGACAGAGTCCACATAACAGCTCTTGGTGTTGCCCTGGCTTCTGTCT
>chr4:12135596-12135796-dinuc
GACTGTTCTGTACATCAAACTTCTTTTCTTATGATGTTTCCTCTGTTACTCTGTCTCTGTTTTTCTCTCATTTCTCTTCTTCTAGGCTTTCTGGAATTAT
>chr4:16168393-16168593-dinuc
CCAGATCAAATGACAAGTGGAGAAGGGAGTTGGAGACAGCAAAGTGGAACTGGTTATTTGTTTCCAGCAGCAAATGTGATAGTGGTCCTTGAATGTAATT
>chr15:84743402-84743602-dinuc
ACAGAAGGCATCAGATCTGATCAAGGAAATGTCCTCAGTGTTATTGAGTCTGGAAGACAAGACCTGGGCCAGTGATCACAAGACCTGAAAGAGAAAACCT
>chr15:85658002-85658202-dinuc
ACTCTCTACATCGTTGAAACACAGTGATATAGTGTTTTTAATATCATTGATGTCATTGACTGAAGTATGAAATCTGGGATATATTTAGCAATTCAACCCA
>chr15:85987246-85987446-dinuc
GATACAAATGAACATCAATTGCAGCACGCCTTATTCATAGGGAGGGGTAGGATATGCAAGAGCAATATCTGAGTTAGTTCATTAGTCATAATGACATGGT
>chr15:96276820-96277020-dinuc
CGCTCTGGAAGAACCATACCCCCTCTGTCACCCTAAGTGAGGGAACTGGCCCACCATTTTAGCGAGGTTCACCCGCACCCAGTGGCGCACAGGATGGCTC
>chr4:19738039-19738239-dinuc
GTTGGAAATACAGTTACTTAATGGCTATGATATCACTTTGACTCAAATGTCAGATGGGTGTCTTTTCTAGTGTTAACTTCTAAGCAATGTTTTAGACAGT
>chr4:19848510-19848710-dinuc
CCACCTACCCAAACCTGTCATGTCCTCTGATGCTATCAGTATCATCTAAGTCCCCTAAATCAACTGGCCTTATGGTCCTAGCAACAACCACAAAGCTGGA
>chr4:19850910-19851110-dinuc
CAGAAATTCAGCCACCGACTTATTTTCATCATTTTTTTCCACTCACTACTTCCATTACTACAACAAGCATTCTGAATTGATCTACAGATTTGATTTGGTC
>chr4:20033078-20033278-dinuc
CGTCTTAGGGCAGAACAGTAACTAGCGGGAGTTACAATTACATACACTTACCCAATCAATCATTCTACCTGACTGACTCCACCTTATTCTGATTCAATTT
>chr4:32126911-32127111-dinuc
TGAGAAGGACTTGGGCACTTTAGGGAAACCCAAAAAAAGTGTGACAAGGTAGAATACTGAGAGCAGTGTGACACGCGCCCAAGATGAAAGAGCAGGGACA
>chr4:32261749-32261949-dinuc
GGGCAAGGTCGGTCATATACTTAGCTGTAGTCAATTTTCTAACATAGTCCCTGGCTTTTACCACAGCCTTCCTCACCATCAGGCTTTCTGTTCAAAACTT
>chr15:96277439-96277639-dinuc
CTGGGGACTCACCAGGCCAACCCCCAACTTTGGCACACAAATAGGGAGAACAGTCTTCATTCTTTTGTCCACCAGATGATACACAAGGTATCTGGTACCT
>chr15:97356046-97356246-dinuc
GAGGGATTACTTCAGAATGTGACTATAAACTGAGAATTAGACACCTAAAAGAGGGCCGTTCAACACAAGTTCAACTGGGGGGGCACAGTACAGGGGGGGC
>chr15:98066644-98066844-dinuc
GGGGTGAGTCATACTTGTCGAGTAAATAGTAAGACTTTTACGTCAATTGTTGCAAGGTGAAATATCGTTAACACGTCTGGCGCACAACGTCACAACGTGC
>chr15:98927863-98928063-dinuc
CAGACACACAACCAGCAGCATGGCTGCCACTGGTCTTTCTCCCAGGTGTTCTCTGGAGAACAATGCTCCACTCAACTTCCTCCTCACTGAGGCACAAGAG
>chr15:98986286-98986486-dinuc
AGCAAATCATTGGTCAGCCTTGCAATGCAGCTCCTGCTGAGAGTCTCCTGTGGCCACTGCTTTCCTCCCAGTGTCAGGACTTCGATCCCGAGGTAGGAAA
>chr15:100081217-100081417-dinuc
GGTTCATACAAGAGATGAGCTGGTTTGGGAATGCAACTTTCCATGAGAACTGATCTTTTGGCCCTGTGCACATGTAGGTGAGGCCACTTGGACACCGGGA
>chr15:100242644-100242844-dinuc
TGAGTAGGGTGAGAATAGGCCGTGAGGGACTCCAGGAGTGCACTGATCATGATACACCCCAGGGCAGTCTAAGGTGGTCTGAACACCTGTCGGTATTATC
>chr4:32292414-32292614-dinuc
ACAGCTGAATAAGCCCCAGAGACATTAAGTCAGTGGCTGTCAAGCGTAAGAATTGCTCATATCTACAGTTCATCTTTGGTTTGCAGACAGAGATCCGAGG
>chr4:32302652-32302852-dinuc
AGTGACACACTGTGTTGCATGTTAGAGTGAAATGTCTGTGCACAGTTGTTGCAAAGTGTGATGACTGACCGACGTGCCGTTGTGTATGTGCTGCGCACAA
>chr4:32331056-32331256-dinuc
TTCCTGGTACACTGCGCTCCTGTGGCAGGTGTGGCAACCTGCGGTGGGCCTCCCTGAAGGCACTTTCAGTTCTCAGGTTGTTATGATGGCTCATCTTCTT
>chr4:32351964-32352164-dinuc
ACGTCCGTACACAGCAGAGATGTGCCCTTGTACATCTCTGCACTGCTCCTTACATCAATAGTGGCCTTGAGAGCTTCTCAACAAGCATCCCAGGAATAAA
>chr4:32358620-32358820-dinuc
AGCACACGATTAGTAGCCTGTGTGTGCAATGTGTCCCAAGGCTTTGTGTGATTATGATGCCTGTCAGGTGCTGTAGCTCACAACCTCGGTGCCCTCCGAT
>chr4:32391538-32391738-dinuc
ACTTAGGCCTAACCACAGCTACTGCTAAGGGCTAATGACAATATTCCTCTGTAATTCCCAAGTTCATTCGGGAATCTGCCAAAGCCTAACTGAATCAGTA
>chr15:100312550-100312750-dinuc
GCTGGGACATACTGAAATTCTACTGCAGAAGCCTTAATTTTTCAAAGCGTTCTGGCATTCATTCATCTAGTCAGAACTTAACGAGCTAAGTAATCCTTTT
>chr15:100727990-100728190-dinuc
CGTTGTGTCATCTCGACATTCCTTGGGACAGTTCTTAACCTCCAAAGTCTCTGGACTCGGAGCCGGAGCTGGGGTAGTCACAAGTTTGCTGATAGAGACT
>chr15:100731564-100731764-dinuc
TCTAAGATATCTATGTGTATCTCTACATCACTTATCTCTCATGATCAGGTCTCTCCTAGTCTCTAATCTTATCTGGTCTATATAGCAATATAGATCTATC
>chr15:101198165-101198365-dinuc
ATCCAAACAGAAGTAGAGGAGGGAAGTAGACAATCAAGTGAGCCATGTCATGATATGAATGACTGTGTCTGTAGAACCACCAGGCTGTAGCTCCATTAGA
>chr15:101388310-101388510-dinuc
CCTGCCTTCCTCTGAGCTGTGGGCCACCAGTGTGGGTATTTCTCATCAGTAGATCCCTGAGTGGAGGAGCAAGCAGGACCAGTGGATCATTTTACACAAG
>chr15:101676176-101676376-dinuc
ACCACCAGAGACTTGGGAAGGTTGAGAACTGAATGTCAGGGCACTAGACCCCAGCAGATAGGTAATGCACAGGAACTGCAGAACACAAGAAAGGGAACAT
>chr15:102414356-102414556-dinuc
TGACATCACTGGCATCTTTAATCACAAAATGTTTGGAGGCATAAAATCTTCTATCACTTATCTGAAAGTTTCTTTCAGGTCTGTGTACAAAACAAACAGG
>chr15:102716611-102716811-dinuc
GAGAGATTGAACTAGCCTACACTGTGTCAATGTAAGAAACAATAATTAGACTCAATTTAGACCAAAGGTGAACATGTCAGAAGAATCCTTTTTACCCTAC
>chr4:32405466-32405666-dinuc
GGAGGTGCGCACGGTGGAGTGGGCTCTCTGAGGCCTCGCTCGCTTCCATCCGTCCAGGAGGGGACTGTGACAGCAGAGATCACTGGACTGAATCTATGCC
>chr4:32482806-32483006-dinuc
GAGAACCTGACTCACAGTCTTTCCCTTTCATTTGATGCTCCTTGACGTTTTGGAGTTGTGTACTTGTTTCTTTTTTTTTTGTTTTTTGATAATCTTCTCA
>chr4:32502328-32502528-dinuc
CAACCAGATAGAAGTCAAAGCATTGAAGAGGTCAGGCACTCAGAGTTTTGGGTGAATTGGTGGACAGGCCTCTGTGGTATGGTGGTTTGCAGAATTTGAC
>chr4:33467724-33467924-dinuc
ATTACAAGGATGCATTGGGTGTGTACAGCTAAATGTGTTTGAACTTCAAATTTAGACAGAGAGAGTTCAGTAAGGGCCAGGGACAAGTGCTCCTAAGGAC
>chr16:3934782-3934982-dinuc
CATGCCATGCATGAGTCACAGGTTGTGTCCTCATAAACTGTCAAGTCTCTCTCAGTTCCCACCACACACTAAGTGCCTGTGATGTGGTTCAGTCTGATCA
>chr16:4738392-4738592-dinuc
CTCACCAAGCTTCTCCTCACACCTGACTGATTTTCTGACAGATCATTATCAGAGTTCCTTTGTGGGCAGTGATTTTTAGTGACCTCCATGTGCATCTTGC
>chr4:34819993-34820193-dinuc
TGGATTTAATCTTTGAACAATCCTCTACCCTAACCCATTGAACATTTGCTAACCACAAACAAACTCCACAACTTTTACTCCATTTCAGAAAACGAAGTTA
>chr4:35061155-35061355-dinuc
CAAGACCTGAAAAATTCCTGCTCACTCTAGTCTCAACAACCTCTCACCTAAATGAGGGTATGTTTCTCTGGAGGGACTCAATTGAAGGAAACAGAGATTG
>chr4:40974274-40974474-dinuc
ATTGACTCAGACTGGACCTTGCATGGGCCAGGTTACACTCCACATAGGATCCTAGTTCTCAACCACTAACAGTCTCTTCTTCCACTGGTTTTACACACAC
>chr4:41614260-41614460-dinuc
AAAAGCAAGCTACCGCATAAGTCCTGCCACTGTCCGAGCAGGGTACAACAGCTTGACAATGTCCCCATGCAAGAGTGCCTGAGCCTGCCCAGCTTGCGCG
>chr16:8610343-8610543-dinuc
TTTGAACCAGTAGATCTTGGGCATCATTCAGGGAGCAGAGCCGCCTGGCCTAACACACTTCTCAGAGAAAGTTGGGTCCAGATAGTGATGCAGTTGACCA
>chr16:8810875-8811075-dinuc
TAGGTCTCAGTGATGTTCTGTGGGCATGCTTGAGTGTCAGGGCTGGATGACCACGACCACAGTCGACCAACTCAACACTCACAGGTGCACAGGAGATTCA
>chr16:10669120-10669320-dinuc
GTTTAAACATTTTAAGACTGGTTCAGAACCCTTTTTTGTCAAGATTCTTGTTCTACTTGAATGGTTTTGATTTGCCTCTTGGCATTTTCAAAAACAGACT
>chr16:10684550-10684750-dinuc
GGCTCAGCCAGCACCTGGGACTGGGTCCCTGACCACTCCCCAAGCTCCACTCTAAGAGCTAGGATATGAGACACTGGGGCCAGAGTGCAAGAGCAGGAGC
>chr16:10844168-10844368-dinuc
GGGAGAAACCGCAATGCTTTGATTAAACGAACTTTTGCTTCTCTACTCATATTTTTTACTTCTATAGAAGCGTGATTCTATATAAAGAACCTCAAAAACC
>chr16:10979586-10979786-dinuc
TAAAACAGCACCAGCTGAAGGATCGAGAGAACTCAAAATAACTGCAGGGCAGCCATTGAAAATGGGGTATTAGCAATCTAGTAGGGACCCTGCCAGAAAC
>chr16:11284860-11285060-dinuc
AACCCTACACTTCACTCTCTACTGAAAGTGAACAAGCACTCTGAAAGAAGCAAACCTGGGGTGCCTGTGTCCTTCCTCAATGGGTTTCATAAACTAATTG
>chr4:42951886-42952086-dinuc
TAGGCTACTCCACAGGCTTGGCCCCTCAGTGACTATTCTCTCTAGGGCCACACTGTGGCTAGGTCCGACTCACCTGCACCCCTGTTAGAACTTGGTCCCA
>chr4:44270793-44270993-dinuc
CAGGCAAAAACTTAACTCGATGCAGGCAAAAAAGTCCTCCCAACTTTATCAACAATCTCATCCACACCTTCTTCTGACAAGTCCTTAATAAATGTATCTC
>chr4:44857866-44858066-dinuc
TTCACCCTCAGGTAGAGATGGGCTATATACTCAAGGTTGGCCAGGATGGCTATATAGTACTCAGTGATTATATTTGACTGAGTGCCAGACATGGGTTGTG
>chr4:45018271-45018471-dinuc
GATGGTTTACATATAACGTTGAGGCATGAGCAGCTTTTCCTTCTTCACTTTTGTGAGGAACACACACGGTGAAAAAAACAGGACCGAAAGGTAAATTTTC
>chr4:47274496-47274696-dinuc
TTGATTTCTGACAGGTGTGGCATTCCGTGGGGAGCTAAAGCTGAAATTGGTAGATAGTCTGCCCTAAGAGCATTTCCTCTGATTGAGGCATTTCTTTGAC
>chr16:11501149-11501349-dinuc
AAGTTGGATGCAGTACATGGATCCAGTGCTGCAGTTGATGTGGCCACAGAAGCTCAGGTGCAAGTGACACCACACAGTTTAAAGGGGATCAAGACTGACC
>chr16:11872193-11872393-dinuc
AAGAAAAGTCTAGCACCTTTCTGTCTTTGGAACTCCGCCATTTTAAATATGAAACTAAATTGACTCTCTCCAGTCTATGAACTCCCTGAGTTGTTGATGG
>chr16:13845035-13845235-dinuc
GTTTAAGCAGGTAAATTATGGGACAGAGTCAGATGTAATTGTGGTGCTGATGGTTGCTAAAGCAGATAAGGCATTCCTTGTCTTGACAGAGTGCATCCAG
>chr4:47359264-47359464-dinuc
GAAGACAAGAGCAATGCCTGTTATGCAATAATTTATTGTTCTTTGATGATCTTCCATAGACCATTTTAATACTTCTAATCGCATTTTATATAGCTGTGTG
>chr4:47803914-47804114-dinuc
GAATTTGAGCTGAATTCCTGGAGTAGCACGAAAAATGAGTAGATTGCTCAAACTATCAAAGTCCTCTAAAAAGATACTGACAATAAAGCAACAGCAAATG
>chr4:47847113-47847313-dinuc
TCCCAAAGTAACTGGCAGTTAAGAAATCTCCTCCAGAGTTATGTGACTGAAGAGGATGTGGACTGACTCTCTCCTCTCACACCTAATTGGCTAGATATTT
>chr4:48012176-48012376-dinuc
ATGCACATTAAACTTTGCACATCACATTCTTTTCCGTTTGGAGTGCCATCAGTCCTAGCTTGGGATCTGGCCTGGACATTGTATGTTTCTAATTTTGAGT
>chr4:48039572-48039772-dinuc
ACAGCACTGTCTGTTCTCCCAAGATTTCACTATTCAGAAGTACAGTGAGACCCAATTAGGTGAGTTCTCCAATTACCCTAGTTAAGTGGCATGATTTAAA
>chr4:48227808-48228008-dinuc
TGAACAGCCTGTTTTGACTGCACGAGATCTCGTCTGGGCACCACAGAGTAAACTCAGTGTGAGAGAGAATCCAGACATCACAAGAGCACACTTAGACAGT
>chr4:53201680-53201880-dinuc
GGAGATCAAAGGTGGGAGCACTCTGGGGCTGTCAGGGTGAAAGTACCAAAGGCAAAGTGGAAATCTAACAAAGCTCTTGTAAGCGGGTAGGAGAGGAGAT
>chr4:53224638-53224838-dinuc
GACAGAGCTCAAAAATTAAATACTTAAAGTGAATTCCCCTCTGTATATTATTTAAAAACTTAAGTCTATATTCATGTTCTAGTCCTTATCATTAGAGTGA
>chr16:18063389-18063589-dinuc
CTGCATTCTACTGCATCAGTGTCATGCTGCCAGTAGACTCATCTTGCTCAGTCACCTATCCTCCCAGCCCAAGTGCCTGGCTGTGTTACTGGTGTTAAAT
>chr16:19768129-19768329-dinuc
CACTGAATTGATGTACTGACAGCTACTCTTAGTTTCTTTCACAATTGCTACCTGCTTTCTGAGTCATAGAACTTGGCGTTCACCTATCTTATTTTCCGGT
>chr16:19981206-19981406-dinuc
TCTCTTACAAAAAGACTCAAGTCTTCCTGCTGTCCCCTGACTTTTACAGTTCACATAACTGGTCATGAATAAACTATTTGTCTGCAATAATTGGGGCTTC
>chr1:138931138-138931338-dinuc
ATTATAAAATAACTGTAAAAGATTTAGAAGATTTCATAGTACTCCTGCAAAAAAAAAAAAGCGAATTCTTAAATGTGGAATAATAGCTCCTTTTTAAGTA
>chr1:138939924-138940124-dinuc
TCTTTGCACTGTGAGAGCGGGACTGTTCCACTGTACATCATAATTAAGATAACACCATCTCTCTGCACATGTCTATATATAACTCATCGTCTTACCTTGT
>chr1:138976063-138976263-dinuc
CCTCATAAAAGTAGTCTAATAAGGCTCCTTGTGGAAAGTATCTTTTCAGATATAAATTGCCCTCTCTTTAAATTTCACCACATGTTGTGTCGCAGTATCT
>chr1:139456072-139456272-dinuc
TACAACTGGCCTCATCCGGTGACCCATGGCATGTTGTCAAAAATTTCTCATTGACCCTTCTGGTCCCTTTCTGAGCAGGGTTTGAATTCGGAAAAGGACC
>chr1:144206460-144206660-dinuc
ATTTGGTCTGGCTCATCTGGTAGGGTCATGGTGTCTTAACGGGATATGGCACCTTGTCCTCAGCTCACTTCATGGATACTGGAACACGTGGTAGGATGTG
>chr1:144215240-144215440-dinuc
AGCATCTATGAAGTAATCAATGGAAGAAAAAGAGCCTGACAACATAGAAAACAAAAGACACTGTGAGAAGGGCAGTGGGAGCTGAAACAGCTTGTGCCAG
>chr1:144247618-144247818-dinuc
TTTCAAGAGCATGTTTATATCTATGACATGACTTGGGTGTAGTTATGTAATCTTGACTAATTAGAGTGAAGAAAAAATGCACAAAATGGACTCAGTTGCT
>chr1:144248482-144248682-dinuc
CCACTCACAGATATACCACTGTCCCAGTCTCTATTCGTGTTCTGAAAGATCTTAAAATAAAAGGCACATACCCAGAAAAACATTTTTCAACAAAGAATTC
>chr1:144256792-144256992-dinuc
TTACAGTTCTTTCTATCCACTGTGGAGAAGCCAATTTGTTAAATAAGAGTGGCTGAGGGCATTAAATGCAAATCATCATTAGTGCAAGCCACAATTAACC
>chr1:144313404-144313604-dinuc
CTTTAAGGTGGGCCACTCTCTTTCAGCTAGCAAATGGGGCTACTAAGACTATGGGCCCCTAGCTGGGTACCATTTTAAGTCGTTGCCAAATAAATTCAAA
>chr1:144316500-144316700-dinuc
GAACCCCATGAGTCAACCAGGAATAAAATTGCCTAGAAATCAGCTACAACCTAAGAAAGAGGTGTGTATAAGGCTTTCCTCTCAGGTCAAGTTGGAATTG
>chr1:150774474-150774674-dinuc
TGATCAGCATTAATGAAATGACACTGAGTCACTGAATGATTTTCCCTGCAAATTATAATAAACTCAGTAGAACACAGTTGATCTAGCTCGTGGAACACAA
>chr1:151343532-151343732-dinuc
TTGTCAGATATCTTGCATCTCATCCCAAAAAATATACACCAAAACTTCAGCTTCATTCTCCATCAGAGAAAGGCCAGATGAGTCCCTGGTAATTGAGGCC
>chr1:151571881-151572081-dinuc
TTTGTTATTTCCAGAGGAGGTTGGAGTGTTCTGCTCTTGTTAGGAGGGTCCTGGGTTATATGTTAGTGAGGTTAAGACCCTTGGGTCTTTCGTAAACCTT
>chr1:151661103-151661303-dinuc
ATTGGCAAAGCAGACCCAAAACAGGTCTTTCCTTCCAATTGAGTGAAGGGGCTCAAACTATGTGGCTGATTGTCAAAAGGTGACGAGCTGATGGACATAG
>chr1:151973142-151973342-dinuc
AGCCCCCCCTTTTTCGTTCCTGTCCCCTCTGTTTTTCAACTCAATACCCTTCTCATCTGATTTCTTACCTCTTCACCTCCTAATGATCACTTCCAAGCAG
>chr1:153299834-153300034-dinuc
AAAAGAGGGCTGTCTAGCGTCAGCTTTGAACTTTCAGGGATTTCAGGCAAAATTTATTGTCCTCCCCTCATTGAGAGCCAACCCCATTCAGGGCTGCCAC
>chr1:153333886-153334086-dinuc
ATGGAGCTCTGCCACGAAAATGCTAGTGGCAGAGAGCCCAAACAGAACCTGGTGGGAGCCTTAACAGCACTGGGCATGAGGTGACAAGGCCTGGGCAGTA
>chr1:154046284-154046484-dinuc
AATGAGATCAAAACAAGTTAGTGTGAAGATGAGAAAAATCTTGCTGTCTATCCAGTGAATACTGTTTTGGAATTGATTGATATGGTACAATATTCTATTG
>chr1:155078916-155079116-dinuc
GTTTTGACTCACACTTCTCTTTGTCAGTAGGGATGCCTGATTTACAAATCCCCCCCCTCTTTTTGTTCAATTGATTTTACGACACTTTTTTCTCCATCTC
>chr1:155091376-155091576-dinuc
GAGTGTGACCTCTCTGCTCTCTCATCATCAACATTTAAGGTGAGTGTTAGGACTCTGGGGAGCTTCACCTTGTGGAGTTTTTCTTCCGTCAAGCTCCGTT
>chr1:155138832-155139032-dinuc
GGGTCCCGAAGCTGACTCTGAAGTTTGTTCATTCACAAAGATGTTGGCACTAACCCTGGCCCCTAATCATCCGAAGTTTTGGACTTCCCGCTAATTGACT
>chr1:155836052-155836252-dinuc
AGTACAGATGAACTTCTTTATTTAATTGTTTCATAGTGTGACTTCGTCTTTTTCCTTGTCATCTTTGCTCCTTGGCTATAGTTCTACTAGTTTATAGCTT
>chr1:156009036-156009236-dinuc
ACTCACACCAAAGCAACAAAACAGTTTTGGTCAGAGCCCTTTGAAAAGTAGTCGGAACAAGCACTAAAAACAAAACTGAAAAGTTACCCCAGCCCACAGA
>chr1:156010220-156010420-dinuc
GCAAGTCAGGGGGTCTTGGGGCAATCCAGTCCCCTCCTTGGTGCTTAAAGCCTTTGGGAGGTATGTGATTCTGAGAGGAATGGCAGGTATCAAATTATAG
>chr1:156010924-156011124-dinuc
TGTCCCTGGCCAGTCATATGGCCCCTCTCTCTTGATGCACCTACCTTGATAGTCAAAGGTCTTGGGTTACTCTGATTGATGAAGGCTGAGTCCACTCTAG
>chr1:157248181-157248381-dinuc
TCGCTTGCAGATACCAAAAGAGAGGTGACCAGAATCACAATGAATCCTGAAGGTGAGTGTGCAGAGACAACATTCTAACTGTAGAGGACTCTATCTGGCT
>chr1:158859275-158859475-dinuc
ATGGGCAGACATAGAAACACTCCCTGTGATCATCCAACTCTGAGTGTGACAGCAGTCAACATCAACGGACACTGAAGTAGTGTCTGTGACATGGAAGAAG
>chr1:160047772-160047972-dinuc
CTTCTAGAAACCAAAGGTTGAACCCCCAAAAGATCGAGGTGGGCAAGGAAACTAAAAAAGAAAGCCTGTCTTGGACTGGAAAGAACATTGATTAAAAAAA
>chr1:161406604-161406804-dinuc
CTATCTCAAATGAGCTAGTTCTGAATGAGAACCAATATTCTTCTCTAGATCCCAACACAGGGTAGGTCAGGTGCACAGAACCAATTTCACATGCTACTGG
>chr1:161436570-161436770-dinuc
TACTCTTGATTCAATGTGCTTTGCTGGCCTGATCACTCAGTTTCTCTACCACCCTCTCACAGATTTGCACCTTTTGTCAACCCCCGTCCATGCATGTTAC
>chr1:161809661-161809861-dinuc
TTCACTGTGAATGTGGAGAAAGTGATTCATGAGGTAGGGACATACCTATAGGATCATTCTTAGGTATTTCAAGATCTAGAAAGCCCAGAACTGCACCCAG
>chr1:162597751-162597951-dinuc
GTTGAGTCTGTTGTTCACAAACTGAAGACACATATATCAGAAAGGTGATTGGAGGCAAGTCTAAGTAACTCAGATACATTCTTTCTGGTTCTGGTCAGTT
>chr1:162722927-162723127-dinuc
TTTGTAGTTGTGTTTGTAGATCTGTGTTAATCGCAGATCAGCACTTCTGACAGTCTGAGGAAAGCATCTTTCTGAGAATGCAATAAGACCACTAGGGTGG
>chr1:164072571-164072771-dinuc
AAAATGGTTTTCTTCTCAATTCCTGGTCTGAGTGACTCGTTATTTTACCCCTATGTGGGACAGGATGCATGAATTTCTTTAAGGTGAGTATTGAGTGATC
>chr16:20464742-20464942-dinuc
AGCAAGACTGGTTTCTGTCTACTGTATCCTTAAGAATGAGGCTGTCCTGCTTGGCTCTCACTCCTCTCCTGAATTCCTGTGGATCACTCCTGACTAGGAC
>chr16:21631910-21632110-dinuc
TTTTGGACAAAGTGGTCTGGGAAAGTTTCCATTTTAAAAACTCACTTATTTATGAAACAAATTAAAAAAACTTTTGGTCTGATTGCATTACCTGTCTTAC
>chr16:21672040-21672240-dinuc
CACACTGAACACCAAAGACGATTTCTCTACAACCAGCTATAACAGCTAGTGAGTTCTGGTTGCCAATGAACTTCCACACTGATTTTAAACTGCACTCATA
>chr16:24364055-24364255-dinuc
ACCTTTGCACTCCTTGTCTCCCCCCATGATACCATGTCAGATACAGGTTCTTGTTGTTCTCAACTGAGCCAGCATATACTAGAGTCTATACATTCCACTT
>chr16:24434201-24434401-dinuc
TACTGTGAATTAGGGGTGGGAGCTCCGTTGGGGGTTATGGTGCCAGAGGTCTTGGGGAAGAGTGTCAGGAGCACTGTAGGCTAGTAATGTGTCTGGAAAG
>chr16:24479073-24479273-dinuc
GTAGTCAGCATCTTTCCTGTTAAAACAGTAGCTCACTGACAGTCATTTTGTTAGCTGCATTTCAGGCTAGCATGTCACTTGTCAACTATCATTACATACA
>chr16:24641522-24641722-dinuc
CGCAATTGTGCTTGACACCTCCACCTTTTAGCTTCTTTACTTGCCTATGCCACTAGCTGCCCTTCAAACTATTAGTGGCTCCTTTCCTGTCCTGAGCTCA
>chr16:24659455-24659655-dinuc
CATTGGGATCAGTTGAGTTATTTTGTTTTATGCCAATGTATTTTAGGCTTTAGGAGTTTCTTTCATTTACTGGAACATTAAGTAGATATGTCCTGACTTA
>chr16:25250175-25250375-dinuc
ATCATCAGCTTGACAATTCAAACCATCTCTCGAAATTCAGCAATAGATAAGGAATTGGCAACTGTTTAACGTTCAAGTATATCTGCCATCCCCCAGATCC
>chr16:27245179-27245379-dinuc
AGGAAAAAATGATAGTCAGTTGCCCTGTATATTAAACACTGTTTCTACAACTCCCTTTTTCTATCAGCTTTCAATTAGAATACAAGCAACTCATCAAAGT
>chr16:27401771-27401971-dinuc
TAGATATTTGTGCTGTCTCTTTGCTGCACAAGGTAACCTCCATCAGTGCTCATTTATGTTTATGTGCTTGTAATAGGCTTGGTTAAAATGCTCTAGATGA
>chr16:32009922-32010122-dinuc
GAATGAGGACTGAGAGCGCTATGTAGTGATTCATCCTGCAGGCCTACACAAACACTTGAGCAAACACTCAGGGCAGGGCCTAAGAGGCTCAGAGACCAAT
>chr16:32750744-32750944-dinuc
TACAGAGCAATCATCAAGCCTCTCTCAGAGCCTGTACTCTCTGTAAAACAAACAGAACTGTGTCCCTGACAACATCAGGTCTCAACATTTTGATCACAGT
>chr16:34698610-34698810-dinuc
TGAGCACTCCCAGCCCCCAGCAGCTGGAAGGAGGCTCCTCTCAATTTGTAGAGGAGCATAAGCTCCCCAAGCATGAGAGAGCACTGCCTCTGTAATCTGC
>chr16:35108915-35109115-dinuc
AATTTAGGTACTTATCTATAATGAAAACAATTATAAAAGGCTATTAGAAATTGTAATGTTGCTTTAAATTTACTATTATAAAAGATTTGTCAATTTTTCT
>chr16:35751816-35752016-dinuc
GGGTGGATCAATAATGTTTGAAGGAATTAACAAAAATAGACTAAAGTGGTGGATTGCTTTAGGAGTGTTTACAATGAGCAAGGGGGAGGGTTATTGTAGT
>chr16:35768437-35768637-dinuc
CTTCTCCTGCAGTCTTCTTTCTCAGATCATTGTCCACCTATATGTCACTCCATCTAGCGCGCCAAAGAAACCAGGACTCCACACATCTTTGCAATTCTTC
>chr16:36056560-36056760-dinuc
AGGGACAATGCCAGTCTGGGCGAAAAGGACTAGCTGCTCACATTATTCAAAGGATGGGATCATGTCAGCATGAGGTGGCCGTGCCAGGGCTTGATCTTTT
>chr16:36391090-36391290-dinuc
AAATTAACTAGGAATGTAGGCTCATGTCCTGTACATAGGTTGGGGTGCATTTCAGAGAGGATCTCGGTATTCTGGTTGTCCTACCAAATAATCAACCTAC
>chr16:36541124-36541324-dinuc
TCTTTCTGCTCTCAATGCTCTGCACCAAATCACTCTGAGGAGCAAGGCTCTTGATTCTATTTTTGCAAACTTAATCCCTCACTGCTTCACTTGACACTCA
>chr16:36602620-36602820-dinuc
AGTCAAAAGTGATATGAAAGGGGCAGAGTGGACGGTGGATGCTGGGGGGTGGGTCTGAGCAAACAGGGCCAGGGAAGACATGCAGCTCAAGGAACAAAAG
>chr16:36824650-36824850-dinuc
AAATAGTACAGTCATTCATAGAATTATATATAGAAGTTTAATGTCAACTCCATGAAATCTCTAATTACATAAGCCAATTAGAGATTGTTCAGAAAGGAAA
>chr16:43301299-43301499-dinuc
GATTTAAAAGTGGTATCTATCCATCTTTATTTTTTCTGGTAAATGTTTGGACATATGCACCTATTTCATCTTTCATATGTTTAACTATCTTGATTCTTAG
>chr16:43600680-43600880-dinuc
TATCATTTGATGACTTGTCTATCTGGTCTGGTTCAGGGTCGTGACCATTGCTGTGGGATTCTTCCTTAGTCTATGTCTCTTTAGTCTAAAAGGCAAAGGG
>chr16:43653733-43653933-dinuc
ACCTCCTGACACTCATTCCCCTAGTTGTAAGAGAGGGAATATGGCACCAATTATATGATATATTCTGATAGGCACTTGTGAATCTTCCAATGTTAAATCA
>chr16:44778881-44779081-dinuc
CAAAATCAGGTGTGTGTTTGAGGCGGTTGCCAGATGCTCAGACCTGTTAAAATTGTTCTGATGCCACGAGGGTCTCCTTGATGGCTTGGTTGGTACAAAC
>chr16:45142012-45142212-dinuc
TGAAGTGTCACGCAGTATTCACAACCCATTCCTGTCATGTCAAAAGGTCACAATTAAAGTGAGCCACACACATACCAAATGTTATTTTGAAAAGTGTTGA
>chr16:45413719-45413919-dinuc
ATATAGAGTCACTCCATTCACTCTCTCCTAATTCATACCAAAACTCATTCCAAAGTTTTAACTTCTCCAACTTTTTAATAAAGTCAAGCATAATTCATTA
>chr16:45722232-45722432-dinuc
TAGAGTCAGAGAAGAAATGATTCACTAATGTCAATTATACCGTGTGCTGATCTCTGTAAGTTTCTTCATCAGATATAAGTTAGAGCAAGTAATCCATTCT
>chr16:45758510-45758710-dinuc
GGTCAGGCCACTTGGGTCACACTATCTGTAATTATAACAATAGGCTGAGAGCCAGGAGCAAAAAACACATCTCTCAAACCTCACAAAATAACAGAAGCTG
>chr16:48738560-48738760-dinuc
AAATCCTAAATTGAAGTCTATTATGCAATAGGCCAGTGTATGATTTTACATGCACCTAGTAAGACATTCTTATAGCTCTTCAGTTAAAGTAAATCCGTAA
>chr16:49770526-49770726-dinuc
CGTATGTCTACTTGTTCCGAAGGTTTTTCTTAAGTTGTAGTCCGAGCACCTTCCTGGTTCTAATCTAAGGTCCCATGGATTCATCTTTTTTTTTCTCCCT
>chr16:49774608-49774808-dinuc
GTGAAGTTGGGCTCAACCCCCCTGAAATTGTAGGCCAGTGAGGGGCCTGCCCACCTTCCTGAATCCCCCTATCCTGATTCGGGAGTGCCCCCCCGTGCAC
>chr16:49794830-49795030-dinuc
GAACATCTGATGTTAGATCATCCAATAAACTGTTTTGTAACTTGATAATGAAGGAAGGCACTGTAGAAGTCCAATGAAATGGTCTATCTCATGTGCAAAA
>chr16:49807606-49807806-dinuc
GCTGGTCATTAGTGAACCTTTTAGAATTTAAGATGCAAGCCTACCCACAAGACAAGTTTGATCCTCTTGGCTCACTGGAGGGTACACAACCAGCTGGCAA
>chr16:49892198-49892398-dinuc
GAACAAAGAGCAGGGTAATTTCCTGTAAAGACTGGAAGCACCTCCTAGTGGTTCCAAGAGAGCTCAAGAAGAATGAGATTCTACACTCTACTTAGAACTG
>chr16:49906684-49906884-dinuc
GAGCCATTTCCTTTATACTTAAGCCACATAGATTGCCAGGTTAGGCCCTGGGTTTTATGTGTAACTCACCTTATAGAAATTAATCTATGTCAATTTTTCT
>chr16:49952127-49952327-dinuc
TAATTAAGAGCTCTGACCTACTCAATGTTCATAGGACAGATCGTGGTTGCATCTAAGTCTGCCAATCAAAGTCATGACATGCAGTGATGTGCCCTACCAC
>chr16:49971210-49971410-dinuc
TATTTCCTCACCTCTTCTGAGAAACCCAGTCTAACCAAAGGTGAATTGATATTGTGAAATAGCTTCTCAGTGTCCATAAAGACAACAATTACGATTTTGC
>chr16:50211742-50211942-dinuc
AAATGGAGATTCACATTTGCTTCTGGTCTCAGAGCCTTGTGTGCTGAACTCATACTCTGTAGGGGCGACCTGAGCCCTTTTCCTCAGGCCTTTTGTTCTA
>chr16:50432506-50432706-dinuc
GACAGGTGTTCAAGGGGAGAGCCCTTCCAGTAGGCTAGCTCTAGAATGTGTGAAGAAGACCTAAGCAACGTTAGGGGGGTCCACAGAGGCAGTGCCCGGA
>chr1:14499150-14499350-dinuc
ACAGGTCTGCTGAACAGAACAAGACTTAGTGTCTCATTGACATGACTACTCAGACCTTCAGTTAGCATTCCACTTCACCCAAGACTGTTGTAGTGACTAA
>chr1:20740648-20740848-dinuc
AGAACTTTGTTTTAGTCAAGGGGGAAGGCCTCAAGTTCAAGATATATCTTGGGTAGGCCTAGAATCACACAGAGCCCTCAGAACCTTGAGCTGTCAAACT
>chr1:20970023-20970223-dinuc
AAAATCCTCAATACAGGTAAAGAATTTGATTTGTCTAAGTGTAGAGGAAACATGTACTAATCTGGAAATTGGAAACTGCCATGAGAAAAACCACACATGC
>chr1:21309231-21309431-dinuc
ACATCCTTAGGTAGATCAGTTTTTGATAGTTCCTATTGCTGACTCAAATGTACACAGAACACATCTCCACCATGGAAGTCATAGCCAATGTCATTGTTTG
>chr1:21504474-21504674-dinuc
GTTAGCATGAACTTTCCATTTCACCTCTCGTACATTCCCAGCAGTTAATTTTGGAGCAGCCTCCTTATGTATGTGCCTTTGTGCAATTTCCTGCGGGTTA
>chr1:21552732-21552932-dinuc
GGAGAAACATGACACTAGTCTGAAAGTTTCCTCATTATCCTGAAGTAAGCTTCTGCCCTTCGTGATAAGCCAGAAGCTGTGCACTCTGGCATGTTAGAAT
>chr1:21712844-21713044-dinuc
TGGACTTCCAGGTTTTACAGCATGAACTGCTACTTGTCCACTTGCATCCTAAGATCATCGAATAGGACTGATTGCCCTTGACCTTTTTTTCAAGGATCTC
>chr1:30891657-30891857-dinuc
AAATTACTGGGCTTGAGAGTAACCGTACTGGTGTAAGGACCTTTGCCCAACACATAGTGGAAACCACAAAAATTAAGATGTTCTGTTCAACCTTTCCTCA
>chr1:30955802-30956002-dinuc
AAAATGCTCACAAAAGAAAAGGTGCACGTGACAACAAGCATGGGGGAAGCTCACCTATACAATATTAGCAGGGAAAAATGCTAAGAAGAAGAGACAACCA
>chr1:32782170-32782370-dinuc
AATATAGATGTATCTATGTCTATAGTATTTTAGTAATAAATAAGATTAAAGAGTATTCTGTTTGAAGAGATAGTCTAATGAAGTAGATATAATAGATTAA
>chr1:36266895-36267095-dinuc
CATAAGAATAGTCCAAGAATTTGGGTCAAAAGCAAACACTCTCACCACTACCTCATCACTATCACTACCAGCACAACCATCTCTTAAGCAGAGCAGGCCA
>chr1:36267490-36267690-dinuc
TCTGACTGTGTATGTTCGCTGCACAAGCTGATGCCAAGCAAAGTGACTGCATGCAGTGCAAGTTACATGTAGTACCAAGTAACAATCTCCTGCCTGCAGT
>chr1:38470196-38470396-dinuc
CACATGTATCATCTCAACATAGAGTTGTTCAGACTTATGGTCAGCATCAATAAGTTGCAGGGGTTAAACACCAGAAGGCCTCCACCTGTTGGCAAAAGCA
>chr1:38632506-38632706-dinuc
CTGATGCATGGTCGACCCACACCAGAGCCACACAGATCTGACCTTGTTTCAGCTCTCGTCAAGCGATAACTTGTCAGAAGCCTATGGTGAACTGTGCGTT
>chr1:39256630-39256830-dinuc
GCACTTTCCCTCTGTTATCCACAACAGACTCTGGACTGGGTGGTGATATCTGCCCCACAGACCCAGCACTACCATCTTCTGTCGCTCACCCGGCACTGTT
>chr1:39922066-39922266-dinuc
TCAGACCAGAATTTCTGTTCGGGCTCAGGCCTTGCAGAACTGCTCTGTTAATTTGGCCTGTCTCACAATTTCCTGGGCCATAATAAACGGTTCAAGCATG
>chr1:39923526-39923726-dinuc
TGCCAGTCTGCTCAGGCCTGCAGAGATGCACGTGCAGTGAGACTACTAAGGAGGAGAAGAGCAACACTGCTTCACGGCAGTTTTGGGCATCAGAGGTGTC
>chr1:40060044-40060244-dinuc
AGTTAAGTTCTGTAAGTATTACTTAGCGAACAATCAGTGAGGGTGCACCTTGCAACTCTAAGCTGAAGAGTACTCCCATCCTTCCCAACACCACATTGTA
>chr1:40236064-40236264-dinuc
AGAATTATGACTGTGACTTTGGGACTTCTATAAACACTCGGAAAAATAGCCTCTGGTTCTCTCTTGGAACTTAGAAAAGAGGAAACAGGACCTTTCAGCA
>chr1:40444954-40445154-dinuc
TAGCAAATTTAACCAACTCCATTTCAGGAGCTTTTGTGTCAGTATTTTCCTGCATTCATCAGTAGCTTACTAGCTGCTAGTCCAGGCTGCACTCTCTTCC
>chr1:43462086-43462286-dinuc
TACATTCAATTTGCTCCACATCCTGAACTAAATTTTTACTATAACTGTGTAATTGAAATATAGTCTTTTGTGCTGATCTTGATGTTAATGTTTAAATAAT
>chr1:43969493-43969693-dinuc
TTTTCAGTAAAGTAGAAGTCCAGATCCCCAAACTCTTGGTCCACTCCTCACTACTCAGATCTATCAGAGGTTGTCTCAGAGATCTCACTGCACACTCACT
>chr1:43997088-43997288-dinuc
TTTTCATGTACTTCTCTAGTTTTTTTGTTTTTAATCAAACCATTCTACATGTTTTGGAGTATTTCGACCTCAAGGAGATGCCTGATTTTGCTTCCTCTTT
>chr1:44032408-44032608-dinuc
TTCCCATTGGTATTAGGGTCTAGAAGCATGTAGTTGACAACTGCATATAGAACATGAAACTGAAACAAAACTGATCTATGTCATTACAGCTTTGTCCCAG
>chr1:44033138-44033338-dinuc
GGAATAAGAGTTAAATTCTTAGTGCAATTTGTGATTGTTACCATTTGAATAGAGACGGAAAGTTTCTGAGCTTAGATATACATAGACTTTAATTCGTTTA
>chr1:46850076-46850276-dinuc
TGCTTCACCATATAGAAATGTGTTCTTTAGATGTTTGCGGTGATTAAAAAGTTACGAATGCTATTAATTGTCTCATTTGAGGATTGTTAGAAAATCACCT
>chr1:51516501-51516701-dinuc
CTAAAGGTGCATCCTGCTACTTCCCAGATAAGTGAGATAGTCCAGGAGAGGATCCACAGGTAAAGTAGTCTCCTGGGAAATCAATGCTGTTCAAGAGACA
>chr1:51586261-51586461-dinuc
AAATTCAAGTGATCCAAAGAGACTCACTAAATAGGCTTGAAAGAAATATTCCTTCAATGAAGTGGTTCAATCACAAAAGTTCTATACAAGTATCCATTTT
>chr1:52363838-52364038-dinuc
AAAATTATCCATCTGGTAACTGTTTTACTGAGCAGAGATGCACTGCATGCGTAGATACTCCATTCTTCAGTGACTATACATTATGTTGTATAAATCTCGT
>chr1:52419452-52419652-dinuc
TTTACGAGATCTAAAGCAAGCTGTGGGACTTCTCTTTCAGGTCTGTTAAGTGGCATAGGTGCCCAAGAGCAACCTGGCCAGATTTTTCCATAGAAAGATG
>chr1:52653510-52653710-dinuc
ACTAGAATCTTATTAACTTTCACAGTGAGAACCCTTCCAAAAACATTCAGAAGGTTAATCCAATAACAAGAGGTCACCAACAACACTCACCTAAATTGAT
>chr1:53721374-53721574-dinuc
CCCCTACTAAAGCCTTTGATATCTTCTCATTCCTTGACACACTTTTATGTACATCAAGCCTACAATCTTCTGATATATGTCATTAAGAAACAGGGTTTTT
>chr1:53762079-53762279-dinuc
CCTGCAAGTCAGTGGGTGGGAGAAACACCCAGAATCCACTTGGCAAAGCCAAATCAATCTACTGCAGGGCTGATCCATGACAACTGAGTGGAACAGTGTT
>chr1:53763764-53763964-dinuc
AAATAACATTGATCCATCTCTTTAACATCTAAAGCTGTGTTCTGTGATGTCATTCAGACTGTAAAGGGTTCTTATGGATGTAAAGACATAAAATAATCAG
>chr1:53800700-53800900-dinuc
AGGGTCCTGATTTTTACACCAAAACTCTTCAACTGGAGTAATTATGAGATTAAACCATGAGTGATTAAGGATTTAAACTAAATTTTTAAATTGATTTATA
>chr1:53823954-53824154-dinuc
AAACTACAACATAAGATATGCTTCTTCGAAGGGTAGTCTCTCTAAGAGATCCTCATGCCAGTTGTAAGTGCTTACATCTAAGGTCAAGCTTTCCACGGGG
>chr1:53845335-53845535-dinuc
GTGTGCTGGAACCACACATTAATCAAGTTGGTCAAAATTGCCGTGCCTCAAGAATCCTAGAAGATGTGGAACTAACATGTATGACCCAGAGCAAGTACCT
>chr1:53856254-53856454-dinuc
AGTAATGATAATGATACATTCTAAGGGATGTGTACTCAATGTGCTAGTCTCAGCTAGATCTTAGGGACCCACACCCAGCTGGACCTGATAAGATCTTCAG
>chr1:54093336-54093536-dinuc
CCAAAAGATTCTGAGTTAACAGACTAGCAACTCTTGGAAGAACAGGCATCCAGCTGATACATCTTGAAGTGTTCTGAGATTTGGACACAGAATGTGCACT
>chr1:54279836-54280036-dinuc
AAGCTTTTAATGGACACAGACTCCTCTTCTTTTCATCCATTAGGCTGCTTGTGTCCATCTCTTCTGCTGTGGGGTTGTCTTTGTACCTAATGTAGAGGCA
>chr1:54604050-54604250-dinuc
GTTGCACAAGCACTAACCTTTGACTATATTTGTTTTGTCAATGTTAGGTACCGAGACATGAAGTGTGGGACAAAATGAGGTCAACCAAGCCCATTGGAAT
>chr1:54606326-54606526-dinuc
GTAGCTGAGCTTAACTAAGTGACACTGGAGAGGGAGCGATAATACAGGAGGTCTCAGCAGGGAATACTAACTAATTGAGAGGGCCAGGCTATCATTTTAT
>chr1:54822331-54822531-dinuc
GAATATGCATTGGTTGAAAATGACTAAGTGTTGCTAATGGAATTAAGTTAAATGTGAACTTAAAGGTTGTCAAGCACGAAAAGCAATGACAATTTGGATA
>chr1:54837082-54837282-dinuc
GTTCCATTACTCGAATGGAGAAGCAATCTCCCTTCGTATTCTATGACTGACAGACCATGCAGGCCAAGGCATGCTACAGCCTAAACTATATCAGCCTCAG
>chr1:164959958-164960158-dinuc
CTGATTCCGTGTAAGGTAGTGCCTCAGCTCCCCTGTCGAAACTTTGCACCTCTTCTCAAAACTGTGGTTCTCATCTTGGCACACAATACATATGTCTTTC
>chr1:164960733-164960933-dinuc
GAGCAACTCAGTGAATCATACCTTATGCAAGTGATGGCCCACACACACAGTGGAGGGGCCTGTGTTTAGTACAGATCTTTATCGGGCAGTCTGACCCCAA
>chr1:165232119-165232319-dinuc
AATAAAAGATGGGAGCTAGCTTCCTAATTAAGATGGAAGGCAAGATTGTCAGGGAAAGCTATCTGAGATTAAGGGGGGAGCTCAAATGGGGGAAAGAGGT
>chr1:165722794-165722994-dinuc
GACCCTAGTCTTAGGAAGACGACGAACACATGGACAGCATCTGCAGTGTGAAGGGACCTGGGGAGATCAGAAGTTCAGGCTTGGACTCCGTCCAACATTT
>chr1:165879849-165880049-dinuc
TTGAACTTGATCATCATGTTGGATGTAAAGGATCTTGTTATCACCTTTGTGCTATGTGGAATGTCTCTTGAAGTCTCTGTCACAGACAATTCTACTAGCA
>chr1:165990597-165990797-dinuc
AACTAATGACCAGTGACCCCACTCTTAGTGACTGACCCTATGGGTTAATCATACAACCAATTTGTACTGTAGGAACTTTCTCTTTGAACCATGGCATCCA
>chr1:171184349-171184549-dinuc
GATGAGTTGGTCCTTTACCTGTCACTCTGTTTGCGGTTGATATTTAGTGCTCCTACCATAATGTGCTTAACCCTCCATAAAGCTTGTAGCATACGTCGTT
>chr1:171782462-171782662-dinuc
AAGGGTCCATTACTAATCTTTTGAGTATCAATTGTTAATGAAAGTTCTCCCTTATTGGTGGGATCCCAGAGTGGAGGCCACCCCCCTGCTGGTTTCTCCA
>chr1:171845624-171845824-dinuc
TCAGCATGACACTAGTGACCAGTTTGCAGTTCACCTTTGTTGCTCTGCGGTATGACTGGTCTTTATGACTAATCACTTGTCTGTCCAAGAAGTGTTACAA
>chr1:171849340-171849540-dinuc
GTTTGGCCTGCATTTTAGTATTAGGCTCCATGCTTGTTGACATTCTTGGAGGGCCTTTCTCAAATTGTTGAGAGTTTGATGACAGTGGCGACAGGCCTGG
>chr1:171965613-171965813-dinuc
AGACCTAAAAAATGCTTCCAAAATAGCCCACTCCTTAAAACCAACTGGGCGACCTTGCATTTTCCACTTTCTTTAGACAACTGTTTATCAAACTTTACTT
>chr1:173437580-173437780-dinuc
TTAAGCCTACTCTGTTGGCTGGTGTCTAGGGACAGTGGATTACCTGAAGCCCTTTCTTGATGGTCATTTAAGTTTCTCAGAGGTGACTTTGTTCTGTTCA
>chr1:173942546-173942746-dinuc
CACAAATAACAGACAGAGGAGGACTAGGAACTTTGAAGTGCAGACATCTGTTCAGTACAGTCAACTGAGATTCTATGCTGGTCTACATTCACAGATGAAA
>chr1:173997848-173998048-dinuc
TTTAGTGAGCCCCAACAACAATAGTTGGAGGGAGGGAGGTTAGAGTCTGATGTATGGTTACAGGTCAAAATGGAAGTGCAGGGTAAGAAGGCTAAGCACC
>chr1:176944844-176945044-dinuc
CACAGCAAAATGATCTTGTCCAAGTCCTTTTTGAGTGGACTCTCATATGAATGCCCCAAAAGCATCAGAAGTCAAACTAGGCATAAGATGAAATCAAATT
>chr1:176947069-176947269-dinuc
GTTTTAAAAGACACACCAAAAAGTTGTCAAATAAAGTTCCTAGTGCGATACCACATCACACACAGCTCAGTGTGTGTTATCTATACACCAGACATGTTGA
>chr1:177703584-177703784-dinuc
TCTCAGGCTCTCCTGCTACCTAAAGGAAAACTACTGGATTTTAGTGATGCACAAAGAGCACAAGTTGTTTTGCAGATGTTGAACTTAGGATTGAGTCTCC
>chr1:180364316-180364516-dinuc
TTTAGAATAGTATTTGATAAGAGCGTAGTTGTTGGTGTTTTATTAACTGCTAGATACAACACCATGCTTATTGGAATCCTATTATATAGTAAGAAATTAG
>chr1:180398560-180398760-dinuc
TGTTTTGATACGGACTCCTAAGTCCTGTTGGTTTTGCCCTTTTAGAGCCAGAACAGTCACAAAGTTGTGCAACACTCATATGTTCATTTTACCTTATGTG
>chr1:180399138-180399338-dinuc
ATGTCTTTAATGCAACACAAACTCAACTTCCAGATTTGGAACATTCTTAACATGAAATTTCACTTTTTTAAGTCCAGGTGAATTCAACAAGCACAAGTCC
>chr1:180428310-180428510-dinuc
ATAACAAACCCAAAGAGGTTTCGAAACACAATGGGCGCAAAGGACTGTTATCCTGAGCTTGCTTGAGAAAGGCTTTAAATTTAGCTGTTCAAATCAATGC
>chr1:180555462-180555662-dinuc
AAACTTTAACATTCAGCAACAAGTGGCCTTTCACTCTGTCTGACAAGATGTTCAACATTATCAGTTGATTTGATCTTGGGTTGAGAAGATTTTGTGTACT
>chr1:180928050-180928250-dinuc
TCAACTCTGACCCAACTGTGGGCCATGGAGAGCACTCGTTCAGCTAGCTTTCTGACAGAAGAACTGAAAGCTACGAGTGGTAATGCTTCCTAGTCTCACA
>chr1:181229208-181229408-dinuc
AAGGTCACTACTAGACCACCAATAGTGCCCTAGTGATGTTGTCCTAGTTTGCACAGCACAAGATGGGCAAAGCATTCCTGAAGTCCAAATGGGCACACAT
>chr1:181446978-181447178-dinuc
AGGCTATCTGGAGTACTTTGTTCTACAGGGGCTCAATCACTGTACTGCAGGGTGAGAAGAAAAGCGCTTCTGTGGGCAGATCTCCCATCGACCCCATATT
>chr1:182543401-182543601-dinuc
GTGTAGTTTGTGGATGCCTTGGAGGAAGAAAGGAGATTAGATGGGTGGAGGCATGACGGGAAAAGGCCCCAGGGCAGAGTGAGACTAGCAAAAGTTTGAC
>chr1:182944728-182944928-dinuc
AAGTGTTCACAACAGCAACCTGAGATCAGGCTGAAACTCTGACAGTGCCCCGAAATTCTAAGACAACAGTCTGCACACTGCACTAGGTGAGATAAACCAA
>chr1:183264263-183264463-dinuc
GGTCAATAAAAAATCTTGCGGATGTTAAATCGCTCAGTTCTTGGGACACTTTTGGAGGGTGTCTGACTGGTCATCTTCTTATGGCTGCTTTCCAAGTCCT
>chr1:184271459-184271659-dinuc
TACCACAAACATCTGTTACACTTGACCTCTCTAGAGAAGCTAGGGACATGAATGCCTTCAAGATCTGCCTTTGAGTTTATAGGTCATCTTCAAATGAGGA
>chr1:184277956-184278156-dinuc
TTTGCCTGACAGTTGGGTTCTTTTGTTTGTGACATGATTCCCAGGGCTTAGCTGTCTTCTCATTCAAGGCCACTGTTACACTCAAGCCAATTCAGTTGAG
>chr1:184441310-184441510-dinuc
CGTCTGAGTCGCAATTCTAAGTTTGTGAGTGGATGCTTGTTGAGGAGCTTCCAAGCATCGAAGTTAAAGGAGGGACTTCGGGTGTGACATCAAGTCCCTT
>chr1:184451897-184452097-dinuc
CAGGTGACCCTGTGCTTAGCAAGCTGTCAGATATCAGGTCTCCTATTACTCATAGCTTCTTGGCTTAAAGAACGAAGGTGAAGTCAGAGTGCAGTATGGA
>chr1:184534468-184534668-dinuc
CGTCTCTGGAAAATGGCCCTTCAGGCTAGCCAAAGAGTTCAGACTGCGAGCTCCTCAGAAACTGACTGCCTCCCTTTTCTGGGCTGGAGACCTGCCGTGA
>chr1:184563056-184563256-dinuc
AGGCTCAATCTTTATCCTAAAGAACAATTTTGACCGAATGATCCAAACAAGACAATTAGTTTTACTCACCAGCCACTTTAGAAACCTTCAATGTTGCCAT
>chr1:187217032-187217232-dinuc
TTTACAAAGTTTACTTCAATGACTGTTGCTAGCTATTACTAGTTGTGACCTGTAGTACGCTTCTTAGGAGCTTTTAACGCACAATCTAATGGACTGACTG
>chr1:189718832-189719032-dinuc
CCTGGGACCCTGCTCATACAGCATTGAGCAAGAGAGTCCGGGAAAGCTATTGAGAAGGTCCCTAGAGAGAGCTCTCGCTATCTGAGTTTAAGACTCAAAA
>chr1:191104674-191104874-dinuc
GTGTGAACTGTGTAGTGCCATGTGACAACTTGCTCATTCAGTCGGCGGACGTGGGCCCTGGAATGGGCAAAGGAGAAGGTGAAGCACACACCAGAATTTG
>chr1:191369744-191369944-dinuc
GGGATGTGGGGGTATGTGGGAGGTGTGGACTACTGAATGATGTGGACTATGACTGGGGAGGGACTGTGTATGTAGAGGGGTGCTGTAGAGGGGATAGTGA
>chr1:191569714-191569914-dinuc
GAAAAAGGGGAATGAGAACAAACAAGTTCTTTGATGTCAAGATCTGCTGCAAAGAAGCAAAGAGACTCTACAAAGGTAATCAGAGTGTAAAATAGAGTAT
>chr1:191609544-191609744-dinuc
TTCACTGGGAACAGGGCCCCTTCTAAATCCCTATAAACTTCATGCTGTAGAACCAACTAATCTTCTTGAGGTAATCTATACATTTCCCAAAGGTTACACC
>chr1:191631539-191631739-dinuc
TGTGAATCACAGGTTTGCTGTGTAAGGCCTGAAACCAAGGGTAGATCAGAGTGGGTGGACTACAGACGTGAGTGCTGGATTAGGATGGCCAAACAAGAGA
>chr1:191662336-191662536-dinuc
CAGACCGGTCCAACCTGGGCTGAACTGCTGGGACAGTACAACACTGCCTGGAGATCGGGGCCACCTTGCTGTCTCCGCATGCTGGCTTAAACCCTTGACG
>chr1:191673706-191673906-dinuc
ACAGTAGGGCTCAGAAGTCCCACTACAGTATGAAAGATCCACTCACCACTGTGATGAGAGGCTGGAAGTCATCAACCTCTGACCATCTTCAAGTGTGGGT
>chr10:4001561-4001761-dinuc
ATAGGCTGGGCGGTCTGTCCTTCAGCCGCTAAACACTGAGCTTTACGATGATTCACACCAATTGTCAGAGAGCATTATCAAGATAACCTATCACCTTTTG
>chr10:4389096-4389296-dinuc
TATCAAGTGCCTACTTCGTGTCTAGAAGTGATGACTTAGTGTGTGCCCTGTAATTGCCTGACAGAATGGTGTTCTGTGTAAGTACAGCATACATTTACAG
>chr10:4900388-4900588-dinuc
AGAGGTTTCACTGCTCAGACTTTGCACAAAGGCTCAGCAGGAGGAGTCGCTGGCACCGAGTGTAATGAGGAAAATCCTCTGGAGAGTGGTCAGCAGAAGA
>chr10:5537378-5537578-dinuc
CTGAAGGGTTAGGAAAAAGTCATATTATATATTCTAACAATGGAAATCAGGATGGTTGCACTTTAGTTAAGATGGGGAAGCAATTATATTAGTGTTGTGT
>chr10:5967796-5967996-dinuc
TAGGAACTAACCTTCTAGTGACACATCCAAAAGGGAAGGACCTAGGAAGTTGATGTCTGTGTTGATGCGTGTCTCACAAACAAGCACATCATCACCTTCT
>chr10:6987569-6987769-dinuc
AACACAGTAGACATAGTGCAATGTCTGGCCTCCGGCAACCTCCTACTACTATACTTGGGTCCCTCTTCATCTGGCACAGCTAAGACTGTGACCTCTTGTC
>chr10:7474208-7474408-dinuc
TCTATTTGCATATCTCCATAACCCTTCACTTAGCGGGTTGGGGTTGCTGAAAGATGGACTCAAGGAAAGAAGTCCATCATCTCAAAAGTAGATAGCTGTC
>chr10:7631046-7631246-dinuc
ACAACATCCACAAAAACAGACCCGTGCAATCAGAGACCCTGCCCCAAGCCCTTAGCCATGCTTTCAACCAGACGCCACAGTTTCAGAGCAAAAAAAATCT
>chr10:8007874-8008074-dinuc
CTCTGAGTGTCTCTGTCTCTCTCTGCTGTCTCTGTCCTGTCTGTCTCCTCTGTGTCTGTGTGTCCTGTGTGTCTCTCTATCAAGTGTCTCTCTCTCTGTC
>chr10:8020814-8021014-dinuc
GGAATAGAGAAGAAGTGAGGAGGAGGTTGGAAAAATGGCAGAAGGGTAGCACAGAAAGATCAAGGGACAAAAATCAAGCATTGAGAAGGAGGTAAGGCAT
>chr16:51316623-51316823-dinuc
ATGTGAACTTACCTGGAGAACTGGCTCATTGAGGTGCAGAACATTGATCTCCTGAAGCAGACTCACTAGTGGGTCAAATGTAGTCCCCTCAATTGTAGTT
>chr16:51457050-51457250-dinuc
ATCTTAGATATGTCTAGGAGAAATTTGGGGGATATTGAGAGTCAGATCAATCGCAAGTTGCTTTTATGTTGTCTCTACAGCTCACTGTACTGTGGTTGGC
>chr16:51463013-51463213-dinuc
CACTCTCTCCCTGAAGGTTGTAATCTTTCCTTCCTTCAGACAGTTTTTTTTAGCTTCAAAACAGGTGAGTAAGCAAACAGGCAGAATGGCTGATAAGATA
>chr16:51747056-51747256-dinuc
CTTCTCACTCCTCAGCAAGTTCTCCTAATTGTCTCACTGTACTCTCTTATCCTGACATTACATCAGGGTCACTGATAAGCTCTCTAGGTCTTCTCTAGCT
>chr16:51763448-51763648-dinuc
CATCATGTGACCAGGACACATGGCACATTAGTTAGAACAAGTGACAGAGCACAACACAGAGACACAGATGCACAGTCAACAAGGACAGGATTAAGGATTG
>chr16:51814124-51814324-dinuc
TGTTTCTTCAGTTCCTGGTGTTGGCAGCAAGCTGATTTCTCTTTTACACTCATTCTTAGCTCTGGCTTAGTCTCTAGTCACTGCTGATTGAGAGGGACAC
>chr16:51862688-51862888-dinuc
CTAGACTCATCTTATCTCAAATACAGTGATATTTAGGGATACTTGCAGTCTGCCTATTCAGGGTGTCCCCAGTTCTTGAATGATACCCACAGGTCCTCTT
>chr16:51911782-51911982-dinuc
AAAGAGTTTGAAATAAGGTAATCTGGAACAAAAGATCATTTTCCCTAAAATTGTGGTGGGGTAAATTCTGTAGGCTCCAAAATTGAGAGTCTCTGTAAAA
>chr16:52056436-52056636-dinuc
TCCTTAATATGGAAAGGAAGCAGGCGTTTGTGGTTGGTGAGCCCCTACTTGCACAAGTTGAGTCTAAACAGTGCCTGTCTTGTAGGACTAACTTGTTGAA
>chr16:52074569-52074769-dinuc
TGTTGCACATTACACATACATTAATCATCATGCACAATATATATACACATCACTATACACACTATTGCATCACACAATCATATTCACATCAACTCATACC
>chr16:52094694-52094894-dinuc
TTAGGACAAGTGGCTTGGTCCATGTAAGTACCAAATCTTGGAACAGGCAATGGAGGGAAGGAAACAATTGATGTATACTTGGTTAGTGGCTTCTCACCCA
>chr16:52180043-52180243-dinuc
AATGAACTGTGTGGGGTTTCAGTGTGCCTGTGTAAATGCCCCATTAGGCTTTTATCTAGTTGAGTGGCAGAGCTATCATAGATCTTGGTGACAAAATAAT
>chr16:52230136-52230336-dinuc
TGCTGGTTTCTGATGATAAAGTACCTTCACTGCCCAGGGACAAGGCATTCAAAAATGCATGAATGCAAAGAGTGAAACAGTCAACATGAAAGTAGGAAAC
>chr16:52418696-52418896-dinuc
ATAATCCAATAATAGCATGCAGTTCCAGTCTTAAAGAGAAGGGTCAAGGCAAATGTAATCCTGAACAATTAAGCTTGTCACACCAAACCGCTCACATCTT
>chr16:55546984-55547184-dinuc
CTTCTTTTCATCCCTGCAACCAGGACATAATATTCAATTTTTGGAGTCGATATGCTCCCACACTCCAAACTCAATCTTGACACAAACTTTCTCCCAAAAT
>chr16:57500764-57500964-dinuc
TATGAACTTCAGCTTATTTTTACACTACAAGTTTTCATACAATAATGGCTACCACAACTAACCTTGAGTTGTTTAATCTCACAAGCATTGATATACTGGA
>chr16:57528442-57528642-dinuc
GTCAAAAATTACCCTTAAGGTTGGTCAGTCCACTTGTGTTGAGGACCAGACACAATGTAAAAAAGTATATGTCAAATCAAGTGTCTTGAATAACAGATAG
>chr16:57599000-57599200-dinuc
GAACAGGTCTAACAGCCCTACAGGCAATAACTATCAACACCTCATTGTCTGGAGGAATTCATTAAGCCAGCCTCATTTAGGGATTTCATGTCAACTTCAA
>chr16:58534866-58535066-dinuc
AGTCTTCTCAAGACAAAACAGAGAAAACACATAGAGCTGGAAGTTGTCAACAGACAGGTGCCAAAAGCTCTCCAGGAAAAGATCACCTCCCACAAGCCGC
>chr16:58722460-58722660-dinuc
ACCAGGATTATGTTGTGTGAGTTTCTTAGACCTAGGATTGGGAACTGACTATATGTTATGGGAGGAATCAATAATAGGTATATCTCACTGAAATATATCC
>chr16:75709788-75709988-dinuc
TAAAAAGTAACAATTCTGAAGCAAAACTGAGACAATTAGGTGATGGTGGTGTCTGAAAATCTATTTCCTCCCTTGCTGGAATCTCTTCGTCCTGACCACT
>chr16:75920944-75921144-dinuc
AGTAAAAATTGTCTGTCTTTCAATCTCACTTAACAGCCCACAAGTGCAACATGTGCCCTAGACATGTGTTTGTCCGTGGAGGTCTCAGACCTGTGAGTTT
>chr16:76149718-76149918-dinuc
GCGGGAGAAGCTGCATGAGCAAATCTCCCAAAGATTGTAAAAGCAACTGGTTCAGATTCATTTTTGTGACAAAGCCCATTGAATCCTCACCCAAATACCA
>chr16:76334414-76334614-dinuc
TGACAGTTTTGATAAGAGAACAATTCCCAACTGTAAGTCCTCAGACCAATTAAAAAGGATTCATCCTTAACCACACAAAGTTAGAGACAAAAAGACACTC
>chr16:76541253-76541453-dinuc
GCAATCAGTCTCTTTCTTGGCGTTATAGCATTTTCCTCTCCCCCTACTATTCTCGCCCCAGCTAGTGTGGTAAATCAACTTCCCTTTTGACTTCTCCTGA
>chr16:76679055-76679255-dinuc
TAGATTTTTGAAAAGTATGAATTGAATGGAATGCATAATGACAAATTACAGAGCAAATCTAATTAATCATGTCAAAATTTAACCTTACGGGCATATGAAT
>chr16:76762122-76762322-dinuc
CTTTATTGGAAAGATTTGAAAGCTAAGGTACAGGAATCTAATCTGTTGTAATAAAATATTCTGATTTGTTGTGATCAACCATGACCATATTAGAAAATTA
>chr16:78237074-78237274-dinuc
TAGAAAGTTAGTTACTTAGCTTGATGCTACATTTTACCAGCCGTGTGATACAAATTTCAGTTTCTTTTTCCCCTTTTGGAAAAGGGGTTTTTGCTTATTT
>chr16:84613803-84614003-dinuc
GATTCTGACATTACAGGCTTCTCATGATTTCTTAAGATAGATCTCTCTTGTTTGGCTCTTTGTTTTTCTTCTATGTTCCAGAATAAAAGCATACATTGTA
>chr16:84680804-84681004-dinuc
CACTTGACCGTCTTTTTAAGTACACAGGGCTGAGTTGGAAAACAAAACATTTTCATTCTATGTAAGGTCGTAAGAACCTTTTTTAAAACATGTTTCTTGG
>chr16:84709914-84710114-dinuc
TGCGAGACGAGGAAAAAATAAAAACGCAGGAACTACCAATTGAGCTACGAGTTTCATTCAGATATATATGTTTGTGAAAGAGGCTAGCTTCTAACCAAGT
>chr16:89973190-89973390-dinuc
GTGAACGTGTGGGCCCGTGGACCTAGGCTTCAACAGAGTGACCGAACGGCGCTCATGAGAATGAGGCCAGAATCATAATAGAGCGAGAGTAGATGGAGTA
>chr16:91056518-91056718-dinuc
CCCTCACACTGACCACTATTACAAAGGTGACAAGTCAAATCCCCATGCGACTGCACCTAGCACCTGTAAGATCCCCTCTGCCAGCTCCAGCATCCTTGAA
>chr16:91366521-91366721-dinuc
CTCTAGGATGCATGCTAATCAACACCCCTGGTGTGTGTTCCAAGGAGAGAGTGGGCTGCATCAGCCACAAGAGATGCCATTAGCCTGAAGGACCTATGGT
>chr16:91490266-91490466-dinuc
TGGTAGGCAATCAGTGACAAGTTTAGAGTGCTTTTTTTTTGTTTTTTACAACCATCTCTTCTGGTTACTACCAGTCAGGCAAGAATCTCAGAGATACTTC
>chr16:92098240-92098440-dinuc
GCTGACTCAACTTTGATGAACTTATGATTTTTGGCCAGTCTTCCCTCTGGTTTAGGGCAGGCCTCTGTTACTGTCACTCAGGTCTGCATGTAGCATTGTG
>chr16:92748477-92748677-dinuc
TCCTGTACAGGTTTTGGAGGTACTGTGTTCCACCATGCTACCAAGAATTCTCCTCCCTCCTTTGATGTTTGGATCCTTCTTGTCTCAGTCTTGAACTGGT
>chr16:93057333-93057533-dinuc
GTGGGGTTCTCTACCATGTCTATAGGCCATTTATAGACAATTCACTCACTAGGTGATATTGGTTCAATCTTGATTTAATGATTGTGTTATCTATGTAGAC
>chr7:92248825-92249025-dinuc
TGAACAAGTCCTATTTTTGATTAAAAACTTTCAAAAACAAATGACAAAGGAGTAGTGTTGCTGATCTAAGCGTTAAAGAGTCGAAGAGAGTTTAAAGAGT
>chr7:92441724-92441924-dinuc
CTGTGGTGTTTGTCCAGTTCATGTGGACAACAGTCTAGCATTAACAAGTCACCACAGTGTGAGGAGTTATGCACAGGACTTGCTTATCTCTCAGAGTCCT
>chr7:92642110-92642310-dinuc
CCATCTCAACCATTGTAGTTTGATGTACTAATCTCTCACCTACTTTGTAGTAAGCCAAAGAGTTTAACCAGTCTTACATAAAGTTCATCTCTCTATCCCT
>chr7:96920761-96920961-dinuc
TGGTGCTGAATCTGGACAGCATGTAACAACCCAGTATAGAATGAAGCAAGGTTCTAAAATGGGTGCCAATCAGAGCACATCAACTGTTCAGTTACCAGTT
>chr7:96951360-96951560-dinuc
TCAGTCCTCACCTCCCCACCAACCATGACCTCCACGACTGTCCCCACCCCCGCTAGCGCAGCCACGATGCATGGCTAGCTCGGCGCACGGAGCGCGCCTG
>chr7:97042132-97042332-dinuc
TCAACCTTTCTGTTGTATAATCTTTGAATTGCTTTGGGGTATCTGTGAGCTGAAGCCAGTTTCATTCATTTCGTTAGATGCAACAAATTGCAGTGTGTCC
>chr7:97067418-97067618-dinuc
TTTTTTTGTGTCGATGTGTTCTTTCCTGGAATGTTCTTTCTGTCTTGAGCAGGTGTTTGAATACTTAATGTATTTGGGAGGCGTGGGTTACTGTCAGAAA
>chr7:97507002-97507202-dinuc
GGACCCCTTGACCATGCTGTGACTTAGAATCACTGTGATGATTGTGATGCATGGTACTAGAGCATGTCGAGAGGCCAACTTTCAACACATTCCAGGGTTG
>chr7:97871636-97871836-dinuc
CTCTAACAGTTGACTCTTGTATTCTAGGGTGTCGCAACTTATACAACTCCCTTGTCAGGCTACTGCATTCTGATACAGGTCCTTGGAGTGTTTTGATGAA
>chr7:98674291-98674491-dinuc
GACAAAGACCATCATGTTCTGTGGAGATTGTCTCTCTGCAATCAAGAGAGACTTAGCGAAGACTTCTCTTCTGTCTCCAACCACTTCATCCTACTTAGTC
>chr7:98692879-98693079-dinuc
TTCATTCTTACTGAAGTTGTAACCATACCCTACGTGGCAGGGATACCAGGGTCCTGCACCTCCTTCTGACGGATATTTTGGTCGTCCGTACAGATAAGAA
>chr7:98696178-98696378-dinuc
CGTTCGACATGATTTTGTCCCATCATTTGTTTATAATTGTGTATGTTAAGTCACTACCATAAACAGCCTTTAGCCATGGCAGCGTTTTATCCTGGAACCA
>chr7:98797461-98797661-dinuc
CTAAGGTGAAGTCAGCAGATACAAAGCCCATCACAGCACATGGCAACTTGTCACCTGGAGGCAGAGTAACTTTCCACCATTTTGCCAGGGGCCATTGAGC
>chr7:99087066-99087266-dinuc
CTGTCCCAGAGGAGCACTGAGTACCCTGTCCCCAAAGTGACAGTTGTAACGACTGCCATCACCAGTTGGTGGGGCCCAAATGAGTGAGTTGCTCAGTGAG
>chr7:99310600-99310800-dinuc
TCTTTCTGTCATCTTATGTCTTTTAGTCTGATCGTTTGTTAGTTCTGTGGTCGCTCGGGTGTTTTCTGGTGTCACTTGTGACGGAGCTCTACCTTTCGAG
>chr7:99401538-99401738-dinuc
TAATCCGCTGTACGCCATTATAGGCCCGTTGGAACGGCTCCGATGCTACACTTTGACATATAGCAATGAGCCTGGGTTGCTGCATGCTGTATATAGAGCC
>chr7:99856934-99857134-dinuc
GCCAACAAAAAGTGTTAAGCTCAGAACTCCACAGGCAAACCCATCATCAACTCTGAAGTAATGAAGTGGATGACCCTTGACTAGGGAGCTCAAGAACACC
>chr7:100230774-100230974-dinuc
CTAGGTTGAAGGTTTATTGATGAGATAAACTTTATTACTTAGTTGATAATATTGATACAGTCCTGAAATGCAGTTGATCTGGCATCATTGAGCTTTAACA
>chr7:100281794-100281994-dinuc
CTGAAGAAAGGGGGAGGAATGATCACAGCAAGGAAGAGACAGAGGGGGGAGGAGGGCAAGGGGGGAGGGGAGGGGCCAGGGGAGAGGAACACAGCAGGCT
>chr7:100444052-100444252-dinuc
CATAGTACACTGAGAACAAATGACAAGGTATTGTGAATAGTATCCATAGTGCTGGTCAAACCTTGAGCATGAAAGTAGCCTCTACAAGGTGAAAATAAGA
>chr7:100840094-100840294-dinuc
GTTGTCTATCCTGTATGGCAGGTCCATGCGCCAGTGTCCTCCAGCATGATGATCCATGCCTTGGGCACTTGGAGTCATCTCTTAACATTCATCTAGCTCT
>chr7:100946618-100946818-dinuc
CATGTGATGCTGTAGTTAGCAACACTGATGTTGAGAGTCGCTGTCTGACAGGGTGAGGTAAGAGAGGGTTTGATGTTGCGAACATCTAGACCACTAAGAG
>chr7:102315332-102315532-dinuc
TTAAAGAAAAAAGCCTCTATAAACAGAGATGGGCCAGTGGTATCTGACTGAGAAATAGAATCATAGAAAGGATGATTTACTAAAAGTTGAAGAGTTGTGA
>chr7:102333912-102334112-dinuc
GACAGAAGAGAGTAGAGCTCAAGCATTCTCTAGATCGTGAGAGGTTCCAGCCCTGCAGTTGACTCTGCAGAATTCAAACAGAGCAAGAAAGAGGTTAGAA
>chr7:102347536-102347736-dinuc
AAAATAACATTTGACAACATGTGCAGTCCCTGTTTAACTTGACACACTCTATTTCTTTCTTCCACACCTACCTCCTCCCACCAGTTCCAAGTCCCCTTTT
>chr7:105487280-105487480-dinuc
CTCAGTGGTAACTTTCTGCTTCAACTCTTTTGATGACTTAAAGGTTGGGACGTGTAGAGTATAAAAAATGGACTGGTTGATGATAACATTTGAAATAAGT
>chr7:106624296-106624496-dinuc
GCCACAATCCAGGGAACTATTAGTAATTGCTACACACCTCACAGCATACACTTAAGTCCAGCACATGCCAGTTCAGTTTATTTAGCTCAGACCTAATTTC
>chr7:106626403-106626603-dinuc
AGCCAAAGATGCATGATTGGTGAATCAAAGGCCCCAGATTGAACTGATTGCTCTTCAGTTAAATTGTAAAGCTATGATTCTTCAGGGGTAAAGAATGCTA
>chr7:110222968-110223168-dinuc
TCTATATCGGTGTCTAAAGGCACTCTTGAGAATTTCCAAAGGAACTGTCTTCCCACTTGACATCTTACCATTCTGCAGGTTTTCCCCCAGTGATCTTGTG
>chr7:110824222-110824422-dinuc
TTCTAGAAGCAGACTGAGGAACCACTCAGACCTTGCAGAGAACAAGCAAACTCTGAACTCTGCTTTCACCACTAAGAAATACAGGCTAAAGAATCAAAAG
>chr7:111109712-111109912-dinuc
ATTCCTACAGTGATTTCACAACCAAAAGTACCCCAGAGCCCTTAGCTTACTGGCATCTGACTCAAAACTCTCACTTGCACATGGTGAAGCACTGTGGCAC
>chr7:111172112-111172312-dinuc
TGTAGGTGCCATCATCCCAGTAATTGGGGGAAGTCTATCTCACTAGGGGAACAAGGCCATAGGAGGACTTGACAGCTTGAAAGTGGTTGTGATTTTGGGA
>chr7:112339828-112340028-dinuc
TCCACCAGAGCCTACCCATTCAAGTGGACTGTCTTGTCATGTGGAAACACTCTTTTTCCCTCTGACTGTCAGGTCAGTGGGATTGAGAGAGGGGACAGGC
>chr7:113377906-113378106-dinuc
ACCCAACTGAAGTTCCCACCAGTGAGAAGGAGGATCTGATGACAGATTTGGCGGTGTGATGTGGACTCAGAGCAGCGGGCCAGCCAGTATCGTAAAGTAG
>chr10:8339804-8340004-dinuc
TAGGCTCTATAAGCCCTGCCTGAATGGTAATAATATCTGTATCTAGCAATCATCTTGTCTCTCCCTCAGAACTAAGTGTATATCATTCCTCCTGCCGACC
>chr10:8505714-8505914-dinuc
AGCTAACTGGTCATAAACCCATGGCAAAAACGGTTGGCTCCACTTCTTTTACAACTGAAACACATCTCAAAGGGTGTTGGGGTAAGTTCTACACAGACAG
>chr10:10186176-10186376-dinuc
ACTTTAACAAGGGTTCTCTTGGTATTCTCTACAGCTTTCCGGTTGAGTGGACACATCTGATGTGCCAAGAAGGACTTGATTTGAAGGTATGTGTCTGCCA
>chr10:12875004-12875204-dinuc
AAGCCTGCTTTCTGAATCTGATGAAGGACTCAAAGCAACACTCCAGAACGGTTCCACCCTTGAACAAAGAATCTGGGCAAGCAATTTTGATGATTTTTAT
>chr10:12893461-12893661-dinuc
TGCTTTGACTCTCACTGGCTGGGTCAAGAAATACAGTCTCCATGGACTTGAATGGAGATGACTTTCTGGACATGTGAGTGTAAACCTTCAGATCCTCTGA
>chr10:12963570-12963770-dinuc
CATCCCAGTGGGTCTTTCTAGTTGTGGTTTCTCAATCCTCAAGACAAGCTCGATGTACCCCAGATGGTTCTCGTGAAAGTGTGGTCCGCCTGTAGCCAAT
>chr7:114081196-114081396-dinuc
AAGGCAAATCCAGCTAGCTAACTCTGTATAAAGCCCACAATGGTCTCAGGGGTCTCCAACAGCATTCAAAGAGGGAAAGTGCGTCTCGCCAGAGTCACAG
>chr7:114712460-114712660-dinuc
CTATGATGAAAACCATATAGAGGACTCTACAGTCTGGAAGGGTTCAGTGGTGTACTAGAGTGTTCTCTGAAGGCAAACAGACACAGCTCTGATGACTATT
>chr7:115734270-115734470-dinuc
CATCCTGGCCTGTGCACGCAAAACCACAGTTTTATAGTCAATCTGTTTGCAACAAGTGCTTCAGTCGTCAACTCTGTGAGAGGGACCACAACCCGTCTAA
>chr7:116093692-116093892-dinuc
AGTATCATCTTGTTTGATTGAAGTCTTTTAAGTCCATAATTCTTGGACATCAACATTCTGATTCGCTCGCCGGAGTGTGGGCTTATAAGGTAGAGAAAGA
>chr10:12976656-12976856-dinuc
AAGCAGATTGTGCCAATACGATATCAAACTCCTGTCTGCACTCTTCTCAGAAATGGTGTACGACAATATGATCTTCAGCACGGTCAGTGATTGACCTCTA
>chr10:13059908-13060108-dinuc
AGAATCTTGTTTGGCCCTGCCTCCTATTGATTCTTTCTGGGTCGCCACCTCTAGGTCTTTGGGTTAGTTAGCAGGGTTAAAATAACCTCTCTGACTGGAA
>chr10:13468842-13469042-dinuc
AGACCACCCCTCCAGCTTTCCCAACACCACAGACATTAAGAATCTCAGCTGTAACATGACCTTAATTCCCTTCAAAGTGCCATTAGTTTATCAGTTAAGA
>chr10:13831474-13831674-dinuc
AAAAAAATGACACCTCTGGAGTCCAAACAAAAATGATGCAAAAAGTAACTAAACTTTCAGATAAGAATTGGATTGCAAAAAAACCAAATAAGCCAAACAA
>chr10:13978351-13978551-dinuc
AAGGAACTTTTAAAGCAGGAAGCCTAGTTAGTGATTGTAATTCAGGAAGTAGCATTGAGCCTATTAAATAGATCTTGGATGTAGCATCTAGCTAGCTTAT
>chr7:116493690-116493890-dinuc
CACACAGCGGGAAGAACAGAATGTTGGTTTCAGATTGACTCACAGTGAGACTCCCGATGCAGGGAGGTGCTACAGACACTTAAATCAGGGTTATAGTGGG
>chr7:119801176-119801376-dinuc
CTAGGACTGAACAAGCAGGGTTTCTTTGCATCCTGGTAACATAATCTGCAGTTGTCACAAATGGTTTTTTAACACACCTTTCTAAAGGTGGAGCAAACGA
>chr7:120848960-120849160-dinuc
CTTGTAGAGACTCAGCAGGTCCTCATAGGCCATGAAAATTATGCTTTGTTCTCTGTAGGGATTGCTTGTGCCTTCCTACATGTATAACAATCAGCCAAGA
>chr10:15327685-15327885-dinuc
AAGGTGAGCTGCCTTGTCTGATGCTGCAATGGCTGAAGACTGTTCTAAAGTAGATAGATTACATATCTGGGTTCTAAAAGGTGTGCTTTTGTGTGACCAC
>chr10:16996957-16997157-dinuc
CAAGAAACCCGAGTCCCTTGTTCCTTTTCTCTTCCCTTCTACTTGTGCTCTTCTGCTTAACCAGTAATATCCAATGCAGCAAATCAAACTTCCTGTACAT
>chr10:17155926-17156126-dinuc
GAACATTGATTTCAATGACTGTAAAGTAGCACCATATGATAGTGTAACTGAGACTCCTTGAGTTGTGAATAAGTTCATTTCTAGTACTGAGCCCTGACAT
>chr7:122294294-122294494-dinuc
ATTAGGTGAGCCCTGGAGGGTAGAAACCTGTTACATGTCATCCAGTGCTGTATCGATTGACAGTCCTAAGGGCCAGACTCTCAACAGTTCTTTGGAGATT
>chr7:122414310-122414510-dinuc
TCTGTGGCAACCCACACAGCTTACCTTAAGACACTCGCATCCACAACTGCTGTGTGGACAGCAATTGCAAGGTGCCCTCAAAAGGGCTGAGTCAGACTGC
>chr7:122924311-122924511-dinuc
TGTTCCCAAAGGAAAAGGGGTTGGGAGCTTTCTGGAAGTACAAGTTGAATTCTCGATCAAGTAGACTTGCACCAGAGTGGATTACAATTAGGGGAGGGAC
>chr7:122940472-122940672-dinuc
CCTATGATCATCTGGCTCCAAAACTTAATGGCCTGAGTCTTGAAGCCAGAGCTGTGGTCGCTGTTGGAGTACTTCTCGTCAACAATCTTGTCATAGGGCG
>chr7:125607408-125607608-dinuc
GCTACAGTCGGCAGGGCTGAGTGGGGACTCAATGCAGGTTGTCGGGCCCTAAAAGGCCCTTTGGGTCTTTGTGATGGGATAGTGAGGAGGAGATGTGCCC
>chr10:17978660-17978860-dinuc
TCTTGCTGGATCATTAGGGCTGACAATCTCATTAGACTGAAAGCAGAGGAGGCTAATGACACAGTCTTAAGAGTACACAATAAAGTCTGGACTGCACAAT
>chr10:17986485-17986685-dinuc
ACCCTGCAGATGGCATGTCTAAGACCTCTTTATACTAGCTCTCGCTCCTTGCCAGCTGATAAGGCTCAAGCACTAGGACTGTGACCTATGGCCACTTAAT
>chr10:19028322-19028522-dinuc
AGGGTCATAAGTCTAACAGAAAAGTCTCTTAAGCTAGTAAAGAAATTAACAGCTTGACCTTTGTAACCTTTGATCTGGTACTTGGGGCACAGAGTAGGAT
>chr10:19072512-19072712-dinuc
GACACCTTCTGAGTTGAGCCTGTTACTTTTTGGTAATACAATAATCATAGGTTAATCTCCTAAATGATTCCTTTCCCCTATTGATCCTGGTGGTACAGTT
>chr7:126340419-126340619-dinuc
CAGGAGTTGGCTGTCACAGTTACAGACTACCCTTCCATGATCCTTTCTTAGAGACAGTACACCCACAGTATCTCGGCAGTCATTTACTTCGAACTTGGAA
>chr7:126619783-126619983-dinuc
GATGCTTAGATTTAAATGTCATTCTATCTTGCAGGATATATGCCATATAACAACTAATCAATTGATAATATTTTGCTATACAGAATGTGTACTTAGGTGG
>chr7:127153683-127153883-dinuc
CACTCAAACTCTCTGATGTGCTCACTTTTGCAGAAATGTAAGCATCATATGGAAGCATTGTGATGAGAGTGTACATAATTATTGACAGTGGGGAGTGAGG
>chr10:19140292-19140492-dinuc
ACATCTTTAGTGCGTTGTAGTGGAGACTGTCCACTTGAAGGCTTCCAGCAAAAGGTTGCTGCAATGAATGTGAAGAGGTGACTGAGTAATTGACCACACA
>chr10:19165652-19165852-dinuc
TAGCAGTATCCCTGGTCTGATGTCTGGTCTCCTCAGTGTGGCTGGTGGGCACCTCATGACAGTCAACAGGTGTAGTGCAAGCCTTGGCTGCCCATGTTAT
>chr10:19166340-19166540-dinuc
CCAAGAAATGTGAGTGGAAAGTGTCTTGTGCAGTGTGGTCTAGTGTGACAAGAGAAAGTGTTTCTCAGCCTTCTTGAGAACAAATATGTGTGTGAACACT
>chr10:19172291-19172491-dinuc
CTCATATCCAAAATATTGAGATTCTAGAAGAAAGTCATCATGTTAGAATCAAATTTACTACAACTTAGTTATGTTACATCTTAATTTTCTGGTATCCTAG
>chr10:19209960-19210160-dinuc
CAGAGCAAGATTAGCCTTCAGGATAACCTGCTACCAGCTGACACATCAGCCAAACATGTGAATTCTGAGAAGAAGCAAAAAAGGTGCTCTTCAAACCATA
>chr10:19237132-19237332-dinuc
GAGTGCTTTCCTTGACACTCTTATGATCCCTGAGGTCTCTTCTCCCTTTTCTTTTGTATGTCTTTTCCAAGCCACATCTCAGTCCCTCCTCCCCGCTCTC
>chr10:19309030-19309230-dinuc
GGAGCCTCCCTTGTGCATATGAGTGATGGTGCCTTCTATGGTGGAGTATTGTCTAGCTCCTCCAGGGCCTCCTGGAGTGTGCCTGATCTGTCTGTAATCA
>chr10:19498528-19498728-dinuc
GAACAAGATAAGATTTGTCTTGCCTAAGGGGCAAAAGGTAAACGTGCACTCCCTGTTAGATCTTAATCAGGCTAGCCTTCAGAAGGCTTTGAAATTTTTA
>chr10:20818458-20818658-dinuc
GGGAACATCTATCATCAGTACCCTTTATGCATAACTTCATTCTGACAATGTGCCAAAGAATAACTCCATAGCAGCAACTTGTAATATCATTTATTGAAGC
>chr10:20864677-20864877-dinuc
GAAAAAATTCTTGTTAAGTGGCTGTACACCCCACTCCCTCTCAAGAAACAAAGATATTACTGAAGAAGGATTTTCAAACCATCCTTACTAGAACTAGTTT
>chr10:20984576-20984776-dinuc
AAGAACCAGACTTGCTCTGCACAGTAAGTATTTGTCTGCTGACATGTGGAAATAGAACTGCTGGAGTTTCTTTAGAATAACTCATCAGACACATTTACTG
>chr10:21158710-21158910-dinuc
TACCAGCGAGCTCGGTTCACTCCTGACATGTCCACAATTAACGTGGCGTGTAAGAACTGACTTGACAGCTCGTAAACTGAGAAAAATGCCAAAATAGGAA
>chr10:21187510-21187710-dinuc
AACACTGATGGGGAACTTATTACCAAAAGAAAAGGTAGCCAATAGTGGCTTAAAGCAGGCAATCTCATGTGGCCAGTTTCTCTGCTGTCCAAAAGTCCCA
>chr10:21226295-21226495-dinuc
GATCTGGCACACTGGCTGTCAATTATCAAAAGCCACTGAGGTTACGACTCATGATAGGAAAGTCTCAAACGAGTATATGGCTCCCCTATGGCAGTCTCCA
>chr10:23976697-23976897-dinuc
AAGGTGAGTGTCCCCCCCTAATCACACTGAGCCTCCTCCCCACTCTCCCACCTCCACTGACCTGAGCAGAGTGTCCACCCCCCTAATTGGATTCCACATC
>chr10:24292892-24293092-dinuc
TTTCTTGGTCAGGTTGGGTTGGATGGAGTCAGACACTGCCCATCTTTCATGGGGTATTTCCTTTGAAACTGTGATGATACAGTTTCAATGTGTACTACTT
>chr10:24635352-24635552-dinuc
CGTCGGTAGTGTTAGCAGTCCCATCAGCAGAGTATCAGCTGCAATCTCATGTCTAGGGTGTCCTAAGGAGGGATTCTGTTCTGGTTGTCATGCTGGAGTG
>chr10:24636110-24636310-dinuc
ACAGAATGATTGGGTAGGCCAAACAAGCTTGCCAAGACTGACTCCCCTCTCATCTCTTGTACACTTTGGGGAACCCAGTCATGTGAGTGTCTTCATTAAG
>chr10:24651157-24651357-dinuc
GATTGGAGGCTGCCACGTAAGTCCACAGCATGCTTATATTCAGCAGCGGGCCAGGGGAGGACAAAGGTTCTGGAGCGAAAGAAGGAGGTACTGTCCATAA
>chr10:25156088-25156288-dinuc
CATGATAGAATATCAGACCTCTATAATGGAGTATAGAAGAGATAGAGGAGATATGAGTTAGGATACTAAGACAATTATGACGCTAGAGATTTTAGATAAC
>chr10:26544239-26544439-dinuc
CATTGTCTAGGCTAAAGTGAGTCTCTTTTCAATAAGCCCAAAAGATCTTTTGTGACATGTTGACTCATGTAGCTTGACTATTGAATGATATCTCACTAAG
>chr10:26962542-26962742-dinuc
TACGACAATGCTTCCCAGAACTTTCCTGTGCAGACTTTGAGGGCTTATCCACTGTGTCCAACTTCTCTAAACTCAATTGGTGTGACCCACCTATCAATGT
>chr10:28301272-28301472-dinuc
AAATAGTGTCTGAACCTCTTGACAATCTTTTGTATCAGGCCTCACTGTCTTTCTATATGTCACCACAATGAAAATTGTTCTTCTGGGAGTGATCAGCTTG
>chr10:28567088-28567288-dinuc
CGCAGGTAAATGGTTATAACTGGGTCAAAATTAACCCTTAAAATGGCCATGGCAAATGGGGAGGATGTCAACTAAACAGAGAATTTCAAAGCAGGTAATT
>chr10:30712628-30712828-dinuc
TTCCTGAGAGACTGACAAGTACAGAATCTTAGGTGTTCACTCACAGAAGTTTTGAGGGTCACTATAGCACTATACAAGGAAGTACATGTGGAACTCACTG
>chr10:33946300-33946500-dinuc
TACATACATATAACTAATGTATATTCAATCTCTCTGCTCTCATGGGACTAACCTTCTTGTAGCTACTTATATAAATTTCAAGGCCACTGGATTTGCTTGT
>chr10:34013280-34013480-dinuc
GATGCCACAAGGGCTTTCTCAAGGGGCTGGAAGGGCACCAAGTGTGTTGCCTGAAGGTCTTAAATCTCTCTGTGTCAGCTGCTTAGAAAGCCTCCTGTTA
>chr10:36106662-36106862-dinuc
TGAAAAAATTCACTGACTAGTAAAGCATCAGAGGAGAACTTTCTGAAGATAAAACGGAGTATATAAAATTAGGTATCTTGGGAAGCAACCTAGAAAGCAA
>chr10:37337236-37337436-dinuc
GCAGGCCTTCTTCCCCAGCCATCCCAACTTTGCCTCTATTCATTGGCTTTCATGTTGCCTTTGTGAAAGGAGAGTATATTGAGGTGTGCTTGTGCACCCT
>chr16:93516906-93517106-dinuc
TCGAGGATGTGGATCGGGTGTTAAGGAAGAGCTGGTACTAAAATATTCGTGTAAGAGTGAAGATCTGTACAGATCACATATTGGTACTCAAGCCTGGTCT
>chr16:93838357-93838557-dinuc
AAGGAGCACAGACATCTGCCTCTAGGCAAGGAGCAAATCTCAAGGAAGCTGTAGTTTTCTGCTCACTGTGGAGTAGCCTTAGAATAGTAGGGTCAGAGCA
>chr16:93914047-93914247-dinuc
GTCAAGTTCCTTTGACCTCCTCTTCTGAACTGGACAGAAGTGCTCTTAGTCAACAGCTCAGTGTTGAATCAGGAATCTTTTCCCTCTGATTAGTGTCAAG
>chr16:94596384-94596584-dinuc
TACTTCATAATGGCTCATAATTTCCTATTTGATCAAATGGGTCTGTTGAGCTGATGTTTTTGGAAAGTTCAAGTTAGCTAATTCTTGATCCAGCTATGCC
>chr16:94647934-94648134-dinuc
TTAGTAGGCTCCTTCACATGTGACGTTTGCTGAAGGACAGCTCTACTCACAATTGTGGTTTTCCTTACCCATCAGAGGGTCTACATTCATCATTAGTATA
>chr16:95360302-95360502-dinuc
GCCCTTATACTTCAGTTTCCTTTCTAAGTGGTCCAGGAAAATCAGTCTGGTTGTCCAACTTGGCACACATCTTTCATCTTATGTTTAATTGTACATGTTG
>chr11:53728724-53728924-dinuc
GGGTCATGACTCAGTGGTCACCAACCCAGTCAAACAGAGTGAACCACACCCACATACGCCTTTATACTGTGCACATGTAGAGTATATTCCCTATGACACT
>chr11:53845722-53845922-dinuc
CAAGCCCACTTCCTTCACCTGCCTTTGTGCTCGTCTTAAGCAGCTCCCTGCGGCCCAGGGCCAGTGCTTACAAGGTCACCTGTGAAATTGCCCCCGAATC
>chr11:54188084-54188284-dinuc
CATGAGAACATGGGTTTCTTTGACTCACTGTTCCAAACTCTGGTTTTACTGTCTGAGACCTGCTTTCATAGGTGCAGTTTTAAGACAATGACTTGTGTCA
>chr11:54192410-54192610-dinuc
AAGCCATATTCGGGTCAACACCCGGCAACATCAATTTAAGCACCACACCTTGTTCTTTCTATCACTGTTACTTCGAGACACTTGTACACCAATCTAAGAG
>chr11:54428128-54428328-dinuc
GCTGTTCTGAATTCTAGGCCTCAACAGGTCCTTCAAGTCCCAGGACTCTAAGTGTTTCAGTCAAATTCCCATGAAGCAAACAACTTTATTGCTATCTCAA
>chr16:95898000-95898200-dinuc
GTACAAGATCCAATGCTCATATTTCACGCGATTTGACTTTTTTTATGCAATTCTTTTGGTCTTCACAGTTCCGCTGGAGGTGTCACACACCACTGCCCTG
>chr17:5802716-5802916-dinuc
ACCATCCTTGAAGTGCTCTCTGACCATAGCTGAGCCCACCTAGCAAATTGCCACTCCCCTGATCACTCGACTAGAGGAGTCTGCAGACCACATCTAGACC
>chr11:54807760-54807960-dinuc
TGCACGGTAAGCCGGCAGTATCAATGTCACCAACTTGACCAAATATTTCCATCTTGGGGTCCACCCCACAAGGCACAAGCAACTGCTACATGGACTATCC
>chr11:54952544-54952744-dinuc
AGGCAATTGCAGCTGCGAAGGAGGGCAATGGGGAGTCCAGGTTAAACAAATCTGGGGGGACACACAGCATAGGGGCACTGCTGTGAGACTGAAGCAGGAA
>chr11:57951476-57951676-dinuc
TTGCACAGAGCTTTCCAGAAAGTGCTGCAAACGACCTGGTATGCCTGGGTTGGCTTTCGGCACGCTTTGAACCTAGCAAGGAGAGGTCCTTTGTCTGCAA
>chr11:57965553-57965753-dinuc
GAATAATGTGCGGTCTCGGGGTCCCATTTAAAGATGGGTCAATAATGAACTGCACTGTGATCCATTACCTTCAATTTCCTGGGTGACTCCATAATTTTGG
>chr11:57970398-57970598-dinuc
TGTGAAGGTTCTATGTGTGCAAGGTTTCTAAGGGTTAATCTGAAAGATTTTGAAGCAAATGGTTTTCAAATTTGGGATTGGTTGTTCCATGTCAACTTTG
>chr11:58011173-58011373-dinuc
TAATTGTTGCTCAGATTGGCCTTTCTTTTCTGCTAAAAGCCTGCTTTAGCAGCAATGCTTTTTCTCCATGTTAGTAGACAGGAATGCAGAAAAGCTGGTG
>chr17:5804384-5804584-dinuc
AATGAGCAACCATACTGTGGCCGTAGTCCTTTCCCTGTGCAGAGAAGCAACAAGTTCCCCTTTACTAAATGGGTGCTTTGGGGGCAGTATAAAACCTCTT
>chr17:6881444-6881644-dinuc
GATAGGGCACTAAAGCACTTTAGGTAGAGTTAGCAAAGCTCTTTGTCTCTATAACATAAGAGATCATCTATTTAGTTTAGGATGCTCTCTCTGTGAGGTA
>chr17:7889222-7889422-dinuc
GAAGAAACACTGGCAGACCTAGGTCTGACGCTCTTTCTCTAGGTGGCATTCCAGGCTCATTGCCCAGGAACCTTGAATACTGACACGGGGTGTGCAGATC
>chr17:7904922-7905122-dinuc
TAATGCTACTTCTTTTAGATGAACACTGAGGCTCAAGCAAGCCCGCAGAACTTCTTGGTAGCAGGTCCCAGAGCTGAGAGTTAAGACCAACCATGGGACA
>chr11:58300940-58301140-dinuc
CAGAGTACCTAGTTATAGGACAAGTGAAAAGTCCACTCCTCCAGCACAAGTGGCTTTTATGGCACTGACTGAGGTCAAGGGAGAACAACAGACCCTTACA
>chr11:59305894-59306094-dinuc
GCCGGCATTTCCTCCAGTTGGAGGGGAAAAATGTGACTCTCCAACCATCTAGTGGTCCCCACAGTCCTCTGCCCGCTGGATATCTTCATATCAGGCCCAA
>chr11:60108730-60108930-dinuc
GCCAGGATCTTTCTGAGCCTGCCTAGCTCGGCAGGAGCCCAGCAACCAGCCTTTGCCTGCCCTAGACTGGATGGGTGCCATCTATGTCAGCCAGGAGGTG
>chr11:60111842-60112042-dinuc
ACAGGATCATTGACATAAGTATCTTCCCGGACACCCTCCTCACTTAGCCTGTTCTTAGTTAGTACACTGTGTTCATTTGGTCAAGAAGACGCCAATCCTA
>chr11:60935628-60935828-dinuc
TCTTACACTTGTCAGTTCCTGAAGTCTGCTCCATTGTTTTTGGACCTCCTAAATTGGACATCCCTCTGAGTTTGCTCTCTGGGGAGCTCTCCTGGCAGGA
>chr17:12205938-12206138-dinuc
TGGACACCTTCAGCACCAGGTTTCCCTGTTGCTTCAGTAATTCCTGATTTGATGCTGAGGATAGGTCGACCCCCTCACCTCCAGGAGCTCCTAGGGAACC
>chr17:12750978-12751178-dinuc
CTAGAACCTAATGAAGGCCTTGAGTGCAAAAGTGCAGGTCAAACCAGTGAAACTGACAAGCTGAGACCTGAGAAGAAAAAAATGCAGAAGGTAATGAGCA
>chr17:12758134-12758334-dinuc
GTCTCAGGGTTTATGAATCCTGAAGGTTGCATCACTGTCTGAGTGTTTGGCCTTTCAGCCTGCACCCTTTGTGGCTTAGGCTCGAGGACTGGGGGCTCAG
>chr17:15714578-15714778-dinuc
ACCTTGTCACTGACAAAGCCTGACTAGAGCGGTGAGTAGCTCAACTAAGTTAATAGGTTGTGCTGGCTACACTCAATAGCTGTTTTTTGTGCGCTCGAAG
>chr17:15816598-15816798-dinuc
AACCAACTTTACACTAGGTGCATCAGGATACGAGGCTCTCCTGGTGGGAGGATAAAACGTAAGTCTCCACTCAACAGACCTGTTTATAACTTGGACTCAA
>chr17:17294197-17294397-dinuc
GAAAACCATGGGGGCAAGTCTTGAGATTTGATTTCAGGTAGCGTCTCATCAGCCACAGAGGAGGGCTAGCCACATCTCCTTGATTTGTGTGCAGATCTTT
>chr11:61639740-61639940-dinuc
ATTCTCATGCTCCCTTCCTTCAGGGTGGTCAGGTGAGGGAGCTGCCAGGGAATTCTTAGCTACCATGCTCTGCTACCCTTCTGCTAGCTTGACTTCTCTG
>chr11:61920550-61920750-dinuc
TTAACCCAACCCTGAAGATGTACCTATGCATCTAGCAATAAGAGTAATGAATAACTTCAAATGGTGTTGTATCACTACCAACTGGAAACACTAAACATAA
>chr11:62145734-62145934-dinuc
GCCTCCCGTACACTTGTGCATGTCATGTTTTCAGCTCCCCAAAAAGCTGCACAGTCAGGATTAAAACCCTGTTATGTCCTACTGCACATCCACCTTAGAG
>chr11:67048518-67048718-dinuc
ATGAGCTAAATCTGGCCTAGTCCTCTCTCAAGGACTAAGCTCCCCCCCTCAATGCTCGAATCCTCCTTTCCCTACTGCACGCAGAACAAGCCTTCTTCAG
>chr11:67578608-67578808-dinuc
GCCTGCCACGGTACCTATTTGCCAAGATGTGTCTATTCAGGAACCTGGTGGGCTCTAAGTCTTATTGTGTGTCTTTCCTGGCAAAGTGTGAGCAAGTGCA
>chr11:68443754-68443954-dinuc
CACAATTTCTGTACAAGTACCACTGTCGCTTGTATGTTGTTTTGCACTGTGACTTCCTTAGCAGATTCTGCCAAAGATAAAGTGGTAGAACACGAATGAT
>chr17:17572105-17572305-dinuc
TCTGACATTCTCTCTATTGCAAGTCTTCTGAGTCTCACATAAAGACACAAGGCAAACATTCACATTGATCAACACATAATGCAGAAATAAGTATAGACTT
>chr17:18798034-18798234-dinuc
AATGATTATAGCAACAAACTTATTTTGGGTACAAACCTCTAGGGGAACATACAACAGGTACTCTAGCTATGTGATATGTTTTAATTTCCCAGCACAAAAA
>chr11:68448440-68448640-dinuc
CCTGTGTGTGGGTCACATTCTGTGTGCTGTTTGCCCTGTTGCTGCTTCATGAGACGAGACAACTCAACATTTCTGCAATGGGTCGTCTCAGGCTCTTTCT
>chr11:68464980-68465180-dinuc
TCACTCAAAAGATATGTAAAATCTGACTGGTTATATGGACACTGCTCCTCTATTAATCTGTGCCCTGAATGGTGGAGCTTCACTTCCCCTGGCCTCCTTG
>chr11:68782399-68782599-dinuc
CTGTTTCATGGCTGAATGTGCTGGGCACAGGAATCCAGAAGACACTCGTTTTGTGCACTTCGTCAATTGCTTTTCTAGTGTTTCAGGTCCTATTTCCCAG
>chr11:69172613-69172813-dinuc
AGTGTCAAAGAAAGACTGAAAGGTAGGGGAGAGCAGTGGGTCGAGTGCCAGGTAGGGGGTTGATTGGGGTGGGGTGAATGAGTGATGTTGGGCAGTGGGT
>chr11:70591833-70592033-dinuc
TGATGTTGTAGTGTGTACATATCCTTGTCTCATACATAGTCTGATTGTTGGCAGAATCTGCTGAAATGCTGCCACCTGGTGTATCAATCACCCAGTTCAA
>chr11:70720716-70720916-dinuc
TGCCAGGGCACAGCACTGAGTAGTTCGGATATCCTAGAGCTTATTGGAGTTATCAGCTCTGGGTAGTGTGTGCAATAGAAGATCCAGTGGTGACAATTGT
>chr17:23677566-23677766-dinuc
CTAACACCAGATACTTGAAGCCCTCTTAACAGTATAACAACTCAGCTGTTATGTTGGGAATGTTGTGGAGTTTCCGGTCGACGCAAGCCCTAAGATCCCC
>chr17:24453558-24453758-dinuc
CCCCTAAGAAGAGCCCACCAACCGACTAAGTCCCACCTTCTCAAGTCACTGAAAACACACCCCTTGGTGCCAGATCCTAAAGAATATTGAGAGACACTTC
>chr17:26154734-26154934-dinuc
AGGCTATTGGCAATTCCTTTTGGTGTGTAGAGGTATGCTTTAAGGACCTTAGTGTTGTACTCTAGACTCAATTTAGGCTCTGCACCTCTTCCTGGTAAGA
>chr11:72491176-72491376-dinuc
GCAGGTAATCCCAAGCTTGGACAGGGTATCTTCAATTGTCTGAACAGAAGCACACCGTGCAACTGGCATCCTCCAGCGTGGAAGCTGTCCCTGGAGTGGT
>chr11:72842980-72843180-dinuc
GTGACAGCTGACAGCAGGCTAAATAGTTGAGTAGTTCTGTGTTCCTGAGTGAGTTGCTTGGTATGTTGTGGAGGTTGTGGAAATGTCTGTGATTGGGTGT
>chr11:72954090-72954290-dinuc
TAGAGCCGTGATAGTTTGGATCCTCCTACCCTCAGCTAGGAGGTGGTAGCCAGCTCACTAGCTGTCTCCAGGTAGTGACTAGGGAACTTCTTACATTGCC
>chr11:74523554-74523754-dinuc
GCTTCGCAGCCCACCCAGTTTCCTCCGCTTGAGCGTCCCTGCCACCAGCTCACCCAGAGTCGTCAAGCTGCTCACCCACAGGATAGAGACACAGGCGAGA
>chr11:75014573-75014773-dinuc
GACTCTGTGATAGCAGGGACAATTTTACCAGAGGCATGAGAACCTATATTCAGACTTATTTGGCAAGCTCTTGTTGTTGCCCCTAGTTTAATTATTGAGT
>chr11:75186392-75186592-dinuc
ATTGCCAAAGCTTGGTGAAGCATCATGAGGATAATAAGGTTCTACAAATCATAGCCTCCAACATTCTATGTTCTCAATAGAGAAGGATTAGCCCCCTCAA
>chr17:27561950-27562150-dinuc
GGGTGCTCTTCCCCTGTCCCTCGGGGGGTCCAGGAGTGACACAGATCCTACCCTGGCTGGTTTGCCCCCTTCACAAGACTCCGCTGGCCTCCAGCAAGCT
>chr17:28625247-28625447-dinuc
ATCCAGATGGCTATTGTAGTGGTTGCAGGGGAAATGGAGTCCACCCCAAGCCTCCTGATGATGTAAGACTTGACAAGTCAAAAATCTTTGTCTCACATGG
>chr11:75425714-75425914-dinuc
ACCAGCATCATGTATGGGAAACGTCAATGGCAGTTGTAACTACAGGCAGTAGTGGCCGATGAAAAAGTCTTTTGAACATGATGTGACCGAGCAGACATTC
>chr11:75737062-75737262-dinuc
GAAATCTATAGAATGAGTAGGTGTGAGGCTGTTTTCAACCTCCACCCCAAGTCACCTCTTGTTTGATCCTGCACTGAAAACTCATTGGACGACTTCTTGC
>chr11:75738108-75738308-dinuc
GAAGGAGGAACTATAAGGGAGGGAACCATGTCAGAATCCTGTGTGCTGTTACTTGTTGATGGAGTTGGTGATGGTCTGCACCCCAGCTTGTGCAGAGTCC
>chr11:76816939-76817139-dinuc
ATGGTGTTTGTGTTTAGATTGTTCCTACATAAATTGCAACTAGTCTCCAAATAGAATCTCTAGAGCCAGTGGTGTGCACACATTACAATTGACAAGTCAA
>chr11:76823886-76824086-dinuc
AAGCAAGCAGATGGAAGGCGGTTTTAACCAAGAACCTTTTGGTAAAGTGATCTATCTTCTCTACACTACTGAATCTTTTGTTCTAGGAGAAACACAGAGA
>chr11:76838624-76838824-dinuc
TGTACCGTCTAATTCGCACTACACAGTGAGGTGTCCTAGCTTCACACATAGTACGAAACTTCCAAAAGGGCTCTTGCTCCTGGTGAATTCTAAGTACATG
>chr11:76845676-76845876-dinuc
CTTATGTGTGTGAAATTCACAGGCGTCAAAGGTGTCGTTGGGTCTTCATATCGGATGAACAGTGCCCCCCTCAGTACCCAGAAGGTGAGCCCGTAGTCTA
>chr11:77055210-77055410-dinuc
TCAAATTTGCAAGGCTTAGCCAACTTGTGAAGAGTAAAATAAGCTACACAACTATTACTTGGGTGTCACAGGTAAAATATAGCAAGACTAAAAAACACAA
>chr17:29394010-29394210-dinuc
GCTTATTAAGAACTTCTAAGCGCAATAGTGAAAAAATAAAGAACCTAGGACCAATCGGTGACAACATGACATAAAGTTACAATTAAAAATAGAAATGGAC
>chr17:29434732-29434932-dinuc
AGCAGGGGCATGGACAAGGGGGCATGTGAGGTACCGGCAAATAAGGGGGGCCATGAAATCACATTAGCTGTCTGGTCATAATTGAAGCGTCGGTGAGCCT
>chr17:29670406-29670606-dinuc
AGCCAGGAGGCTTGAGACAGAAGTTTAACTGTGCCCTCAGTGTGAGCACATGTTTTCCCTTGGGCCCCCTCCACCCCCACAGCCTATGTGACTTCCCAAT
>chr17:29671236-29671436-dinuc
TGAGATCAGGTTTCTAATTGACATGGCTGACAGATGACTGCAAAAAGAGGGACTCAACTCATAGCTAGCACTGCTGCAACTCCTGGTTGGAGATGAACTG
>chr17:29934172-29934372-dinuc
AAGCGGGTTAATTTCACGCCCACACGAAGACAAGGGATCTTCAAAAATAACTGATCAACAAGTAGGTGCGATAACTAATGGAACAGAACTAGTCAAGTGA
>chr17:30086472-30086672-dinuc
TTTTTTATTCAATTTTTCCTTTCAACCTTTGGACTTTTAATATTAGTACACTTAGGTAATTGATTTATTAAATATCTGTGTTTGTATAAGTTAATGCTTA
>chr11:77386470-77386670-dinuc
GGTGAAGGAAGACCACAAGCAGCACCATACACACACACAAGACAAGTTCAGGTCTTGTGATGTGTACACGCCCCTGCAAAGGACGCACGAAGATGGTGCA
>chr11:78176012-78176212-dinuc
GTGTTCTCTCCTAACTGTTCATACCAATGTCCTGTGCATGCTAGCAACAAACTTCTGGCCCCCCACGAGCACCGCTGACACATTAGAATCGGGTGACTGT
>chr11:78649382-78649582-dinuc
GGTGCAGAGTTGGTACACTTATATCCAACAAGACACCAATCAAGTTAAGACTTAGAAGTACTTCTGGATCGGTTTGATTATCTGCAAAGTGTAAATACTC
>chr11:79132294-79132494-dinuc
CCAAGCCCTCTCCTTCAGATAGTCCCCCCCACATGCAAGCCTTATTTGACTCACTTGCAGGTAGGGTGCAGAGTGCTCGCACAGATTCGTGTGCAGCACC
>chr17:31693660-31693860-dinuc
CCTCATGTAATCCCTAGCGATTTCGTGAACTGTGACGAACTGAACAGGAGTGTCTCCCAGCGTCAAGACCCCTCAATGAAGAACTTTCCAGGCACACGCC
>chr17:31914348-31914548-dinuc
GTCCTGCACTTAGGTGGAGCTTTTCTTCTCAATTCAGTCACTGGGCTTTTGTTTCCTGTGGCCCCATCTTGTTGGTCAGCAGCAGGGTTGTCACTTGGGC
>chr17:31961406-31961606-dinuc
AGGGAACTGAATGTTCACAAAGGGGTCTACAGTTCAGGGTGGGCTTCATGGCTCCTAGCATTCCACTCCTTCCTCTACCTGAGGCAGAATCACTGGGGGT
>chr17:32252036-32252236-dinuc
CGTTGAACAGCCTATCTTTCTCCTAGATTACATTTGGACCTCTACTCCTAGTGGATCTCTTGTGTATCTGTTTATACTAAAGTTTCAGGGAAGAGGGATT
>chr17:32408474-32408674-dinuc
CTGAGGTCCCCCTGAATGAAATGGAGTCTTGGATCTATTTTGTCTGTCCTTCATGTTCTTCAGTTCTCCTAACACTGGTGCTACCTCTTCACTGTCAGCC
>chr11:79133700-79133900-dinuc
ATCAGCAGCAAAGAGTAAAACAATGGAACAGGCAGAGACTGCAAGTCCCAGAATGACCCTACTACTGGAGCTTGAAGATACACCACAATCTCCTATGCAA
>chr11:79344436-79344636-dinuc
TCTTTCTGGCCTGAGCTCTAGCCTCTTGCTTTATGTGTTCTAGCAGGCAATGAGCCAGGCCACAAGCATCCTAAGTCAGGAAGAGTGCTGTCAAGGTATC
>chr11:79530372-79530572-dinuc
AATTTTAAGCATATAAAAGTGGGAGATGTTGGTTTTACTAACTTTACTGAGCACAGGAAAGCCTCCAGAAGAAACTTCTAACTTTTGTATTAACACCTCA
>chr17:33361026-33361226-dinuc
AATCGTGCACCCACAAGGTCACTCTAGTCAAATGAAATGAGCAAGTCCTTTGGCATGCACCACAAATCCAAGTTTTCAGTATTATTGCCAGAACATGAGC
>chr17:33780624-33780824-dinuc
AGGCTTCATTTTCATTGGCCCCTTCCCCACTTACATCACAATCTTTTTGATCACATCACATGGTATGCCCTTAAGCTTTCCTGAACTTTGCCACACTTGG
>chr17:34027264-34027464-dinuc
ATTCCTTGCAGCATTCCTTAGCAGAAGACACGGGGTTGGCCAAGCTCAAGTATTAGGCACAAGGCGAGGACTACTCAGGTCCTTCCCCAGGTGTGGGGCT
>chr17:34210704-34210904-dinuc
AGGTTGGGAATTAACGGCTAGGACTTGACAAGGTCACGGGTGGGCAAAGCTTGTATGCTCATCTCAGGAAGAACAGCACCTCTGACAGGCCCCTGTGACA
>chr17:34681082-34681282-dinuc
GCACCCTGCATTCAAAGCAGTGCTCGGGACCCTCTCGGACTGTGACGCAGATGTGTCGGCGGTGTTGGGGCGAAACTGACCCAGGAGGACATTGTTGCAG
>chr17:35189744-35189944-dinuc
TACTTCACACCTGACCCAGGAACTCCGGCCCCTTTCCAGGACTCAGTGTCGGGCAGCGTTCTGAACATGGCTCAGGATTCCAGAACCCCAATGACCCAGT
>chr11:80420130-80420330-dinuc
TCTGGGTCCCAAGCCAGAACCACACTTGTTAGTTGGATCTTGGGATGTGGATGTCAACCTGAACCTGTAGAGTACTCACTTGAAATTTGTAACTGCTGAG
>chr11:83039219-83039419-dinuc
GACTAGCTGTTTTGCAATTCTCTCAGTTGAGTCAGGAAAGGTTCACTGTTTGCAGGAGCATCCACCTGAAGACAGATGTCTCCATCCTCCTAGTGGCTGT
>chr11:83193122-83193322-dinuc
CTTAATAATCTACTGTAACTTTGGCATATTTTGTGTATATCCAAATCTATGCCATGAAACTCATCCCATAGACATTGTGCTTCCACCCTGACGTCAATGT
>chr11:84194869-84195069-dinuc
TCAACATGTCAGAGGTCAGTTAGATAGCTTGTTTTAGTCTACCATCAGCTTGCTTAACGAAGCTCACTTTCTTTACCCATGGTCCACACTGTACAGCCTT
>chr11:84507378-84507578-dinuc
AACCCTGGAAACTAAGTATATCTTTGGGGAAGATGCTGGCTAGCCAGTGCAGGTCATGATTGAGACTGCGCAACCTATACCCCCTTCTCAAATATCTTGT
>chr7:127873239-127873439-dinuc
CTTGCTAGCTGGAGTCACTCCTGTGTTGGAACTAGCTTCCTATCAGCCTATCTACCTCAAAGTTGGCCCAAGGAAGGTCTTCTAGGTCTCTCCTCCAGGG
>chr7:128048625-128048825-dinuc
AAGACTACTACAGACACTGGTAAAACGACTACTACACAAACAAATCGAACATACTAAACTTACTAACACACTGATACTACACTAAAACAACTTACACTAT
>chr7:128383882-128384082-dinuc
ATTACCTTCTAGATCGACACAGGAGCAGGCCATGCAGGTCTTAAGGTTGGGTTAAAATCGCCGCCAGAGCCTGGGGTGTTTTTTGGTAGCGGATCCCTCT
>chr7:128619215-128619415-dinuc
GTCTCTGTGTTTTTTACACTGTGAGGGTTCCTACTGTCCTCGCTACTGAGGGAGCTAGTGAGGGGTGTAACATTTCCAATGTTTTGGAGCTGCAGGGTGA
>chr7:130726898-130727098-dinuc
GTGAGAGGTGGAGGTGCACCAGGGTTTACCTCTTTGATCATCACAGTGGAGAGGAAAATCATTCTGCTACTGATGTCAAAGGTTTGGGAGCCTCTACGTA
>chr7:130818842-130819042-dinuc
GTCCAAGACTATTTTTGATCCTCTAGGAGATGAATTTTGCCTAACTCTAAATTAGTGCCAGTTGCAATTTGAGAGTCTGGGTCCTGTGTCCTTTGCCTCA
>chr7:131551670-131551870-dinuc
TCAAACCTTTTTGTAGCTCTCCCAACCATTTGTTAGATAACAGAGACACCTTGTAGGCCCTAACTTCTCCTAGCTAGTGTTCCCTGCATCTGTTCTGTGT
>chr7:135557360-135557560-dinuc
TGAACATCGACTGAAGAGATCTTCTGTTTGAGAGGTAAGCAAGAAGTGCTCATTTCTCCATTGTCAGAATCGGGTGAGGGAGCTGAAGACATGGTGAGAC
>chr7:138903806-138904006-dinuc
AAGCTATTAGGTTTCACTTAAAACCCTCCCAGCTGCATTGGTGTGCAATCGGCTGAGACACTTGACAGGCTGTCTTCTTAGAAAAGTAATCCCTCAATCT
>chr8:3488554-3488754-dinuc
TATATATATATAACAGGCATAGCCTATCATCATATATATAGGGGGGAAGTAATCATATTAGTATTATCATATACCATATATACTATGGGACATATACTAA
>chr8:10740194-10740394-dinuc
CCTGAGATAAAAAACATATAATGCCGGCCCTGGATTGGCTGGATGTAAATATGGCCTGGCAGTCTCACTCTCCCAATAGACATAAGCTTACCTTAGCCTG
>chr8:10945557-10945757-dinuc
TGTGACAGGTCCCCATCTCATAGCTCCAGCCAGCCGCTTAGTCAAGCACTCTAGGATACCTGGTGGCCAGCTGTGGGTTCACTGAGATGGGTGGGAGGTG
>chr8:11203496-11203696-dinuc
ATGTGGAGCATGCAGTGTGTGTTAGTGGTCTGTGGTATTCTTGGCCAATCGGTTGTATGGTGTCTGCGCGTGCTTTGTCGTCTGCACGAGTGGTGTGTGG
>chr8:11776850-11777050-dinuc
GACAGACTGAGTAGGGAGAGGATGCCTGCAGTTTCATGCCTTGCCTTTTCGTTTAGAGTCCTTTATCCCACCAGGTAGGTAGGTCAACCTGCCAGGGCTT
>chr8:22391104-22391304-dinuc
GTCAATCTCTGACTCAAAGTCAGACTGGACGCATGGTTGGTAGGAATAGACAATGAATTGCCACACTGTTGATTTTGGGAACACCCGAGATTAACTGCCT
>chr8:22869063-22869263-dinuc
ATCTCTGAGAAGGTCATGCAAATTTGGACCTATGAAGTGCTTAAGGGAATTGCACGTTTATGGTGATAGGGAATATTCTAGTGAGTGTAACTCAACAGAC
>chr8:22873376-22873576-dinuc
TCCTCTGAGATTCTCTTGACCTTGATGATCTTATTATATCTCTTTCAGGAAGTCATCACTCAACTGCCAGTGCGGTCTAATTTCACTGGTAGTCACATGA
>chr8:23256236-23256436-dinuc
GATTGGAGTTGTCTGAAGGTGAGTACCCAGTGCATTGTGTGTGTGTCAGAGTGTCCTCAAGTAAACATGTCCTGTCACACGTGTGTGTAATGTGTGCAAG
>chr8:25089606-25089806-dinuc
GCCCTCAAGACTAGGAGAAGACCTGAGAACAGGGTTAGCAGGGGGTGAGCTGCAAGAAGAAGGAGGAAGCCCCTCATGACATTACCCATGTAGGCCTGTA
>chr8:25609661-25609861-dinuc
GAGATCATTGCCCCAAGCTGTATCCATGAAAAGCCTAGGTTTCAGGAGATATTGAATAATAAGTGCAACTGAATGGAACAATCAAAATTGAAGTCATCAT
>chr8:27168285-27168485-dinuc
TTCTCCACTTCTGTTGGCATGTCCCACAGGCTGAAGCACAGACAGTCAGTTGGGAGTGGTTCAAGCTGTCACTTCTTTTGTCATGACTGCCACCAAGAAC
>chr10:38875768-38875968-dinuc
GTCAGAGATACAAAATGTTTTTGGGATGGCCAACTATTAGTCTTGTAGAGAGGCACAAAAAGGGGAACCCTCATCCACACCTGACTAACAAGAATCCAAT
>chr10:39346892-39347092-dinuc
ACATTCTACTTTAAAGCAGTTATTTGTTTTCAAGCTCTGTGACATAAGAATTTATTCTCAGAGAGTGAGATGAATTGGGATGAAAAGAAGTTCTGCCTGA
>chr10:39415604-39415804-dinuc
TGCAACCCTCCTCCGTCCAACCCAGTCAGGCACAAGTTCCACTCCTCTCTGCACGTAGATTGAGGTTGTAGCTGCCAAGTTAAAGCCTTCTGTAAGCAGT
>chr10:39520079-39520279-dinuc
CTAAAAACTAGTATTGAACTTTCTTACAAACTCTGAAGGATTGATCACAATGTATTGTGTTAGGAGCAGTCTGTAAGTTACGTTGCCACTCCCAACCAAC
>chr10:39738702-39738902-dinuc
AACTTTAATTAAAGACAAACATACTTTTCTTATTTTGCATGAATTCCATTTAAATTTAAAAAATGCAAATAGTCTATTATGAAAGTGGTTGTGTAGCATC
>chr10:39742581-39742781-dinuc
TATGCAAATAGACAATGCTAATCCATTCAGAAACTTGAAGAGGTCAGTTTAAGAAACCCACATAAAAATCTACAACATCAGCTAAAAAAAATTCTTCCTT
>chr10:39764983-39765183-dinuc
AAATCAAACCGAATACCTTATCTGTGTAATTAGGTGTGTGTTCACTCTCTTCATTCCCATACATAGCACATTGAGCTAGAAGTCAGTGTAGTTCTTGTAG
>chr8:33382370-33382570-dinuc
TGGACTCTGCTTCTTAGGTTCTTTCCACTTTCTGTCAATTTCAGGCACCTCCCGATACCCAATGTCTCCACATGCTGACAATTCAAGGGGAGAAGTTTTA
>chr8:33968354-33968554-dinuc
TCATGATAAGGAGTCTTATTTTACGCCTGTGGTGACTTGTAGCTGTGAAACTGTCGACTGGCAAGAACATGAGAACTGTGCTACCTGAAGTTTGCTTTTA
>chr8:34190120-34190320-dinuc
TTGATTACTGAATCACCATTTCAGCAGCTTGTGTGGCCTTGACAAGCAGTAAGTTCTGAGTCTAGCACACTAGAAGGTAGATTGGTAAGTGTATTGTAAT
>chr8:34522900-34523100-dinuc
GAATGCTCTGTATTGTTGATTGCTCTCGCTGTCTGAGTTCAGAACTCTTAGCAGAGCCAGTGTCACTCTGTATGCCTGTCAGTTAGATCAGATTAGCATA
>chr8:34587653-34587853-dinuc
GCCTGTTGTAACTTGTCATAATTCTATGTTGCAGATATCCAGAGCCTACATTGTCAAGTTTCTCTAACAAGGATAGCGCTGTTTATTGGAACAAGAGTTT
>chr10:39991063-39991263-dinuc
AGTTTACTTGTACCAAACACTTGAGAGAGTGTTGGTGCCACAGCGAGTTTCTCGAGGGGTCCTGAGTCTAGATTGGAGCGCCTTCCCCCCAGAGCTTTCT
>chr10:40081922-40082122-dinuc
TACTGCCAGTTCATAAGGGTATCTGATAAGCCCTTGAGTTGGGGTGACAAGTATCTGTATCAACTAATAATGGTTTTACTTACCAGCCCTACTCCAAAGA
>chr10:40457408-40457608-dinuc
AAGGTAGATTAAGAAATGGGAAGTTAAAGAAGTTAATGTTTGAAACTATCCTTACTTGAGTTTGAAATGATTCAAATTCAAAAAGCTATCCAAATCCATT
>chr10:41579604-41579804-dinuc
TGAGTTACAACAGAGGGACCTTTGTGGCCCACAAAGCATGTCCTGCCCAGGCTGAGGCTCTTCATAGAGGCAGCCAGGCAATGGCCAGACTGATGGAGAA
>chr10:41971484-41971684-dinuc
CTGAAGATCAATGATGGTTGAATAAAATTAACTTAACCTTTTAAGCTTCAAAAAATGTAGTGCTTTTAAACACAAAAAGAATGCCTGTGATGTGTTGTAT
>chr8:34756472-34756672-dinuc
ATTATATCTTGATTGAATAAAAGCGTCATGCTTATTCAGTCAGGACTAGAAAGGCTCATACCACTACCTCTGACTATATGGAAACATGCCCTAAATGGGT
>chr8:34764726-34764926-dinuc
TGAGTGTGAGTGTGTGAGACACCAGCCTTGTGTGTGAGTCAGAGACAGTGTGCAGTGTGTGAGAGTAGCAAGTGAGTGCAGAGAGTGCTGTGTGACTGAC
>chr8:35449650-35449850-dinuc
AACTTCCAATCAAGATTTCAACATTTCACTTCGATTTTGAAAAGATGATTACAACAATCAATCTCAAAAGCACTGAGAACGACATACTCTCGATGTTCTA
>chr8:35483608-35483808-dinuc
ACAATCACTCCTCTAATGACAACTTGACTTAGTTTACTCATTCCTATTGGAGATCATAAGTCTTTGCTGACTTTGGTGGTGCAACTTCCTGTTTCTTTGG
>chr8:35614133-35614333-dinuc
GCAGTGGGTGTTTGTCTGAGATAGAGCCAGAGATGAGCAGAACAAGATGTATGATCTGAGGGTATGCAACACAAGATCTCATGTCTGGTGGTGGTTGTGC
>chr10:43746654-43746854-dinuc
TGCTAAACATGTTGTAAGTCCACTAAGAAGGGTGGGATGAAATTGGGAGCATTTACTCCTTGAACAGGGACTCAGCACTGAAGTATCTCTATTGTGACTT
>chr10:43783305-43783505-dinuc
AGTGGAGCTTGAGAGAGCGGAACACAATCAGCCAACTAGTAATGGCTGGGATAAAACACAGCAAAGTTTGCATGAAGATGTTGTACTGACACATTGCTGC
>chr10:43901338-43901538-dinuc
TCACGGACTATGCTTAGGTTCCTTTCCGACTTTCATTTCTTCTCTCAGTAAAACCCAGGGGACGTGTTGGGACTCTGCGTACAGTTCCCGAAGGGACAGC
>chr10:43982796-43982996-dinuc
GTGCTATCCACTACTGTCTTCATTCATCTATTTAATTTGCTTAGGTTGGTGGCGGAGCCCTTATCTGAAAAAAAAACCCCAGAAACTCTTTTACTGCCCG
>chr10:43998588-43998788-dinuc
ATGGCACTCCCTGGTGGCTCTCCAAGAGCTCGGAGCGTGGGATGCCTTGACAGGAGGCATCTCTCTGAATGGAAAGGCTTGACAGCTGCTAAGTGCCAGA
>chr10:44447434-44447634-dinuc
CCTTGCCCAGGGGCCTCTTCTCTCATCTGTTACCAACCACCCTTCTGTTTAAAGGTCCTAACGTCTGCCGGACTTACCACCCCGCATGTTTGCGCTCCTC
>chr8:36165114-36165314-dinuc
TTCGAATGGACACCTTTAATGTGTGCTCCTCTCTAACTCCCTGTCAATTCTTCAGTGTACCTAGAGACCAACAGGAACTGCACAACAAACTTTCAAGCAT
>chr8:40349150-40349350-dinuc
TTTCATTATTATTACTTATGTCTACATATTATACAGACATTTAATAATGTTGAATCTTAATACACCATACATACTTTAATCAAGATATTACCGGTTCACA
>chr8:40495714-40495914-dinuc
CCAACTTCAAGAACTCAGTTATTGCCCCTCAAAGTCTTTGCTAAAACTAGATGCTCTGTACATGAGTCTGCCAAACCAGGCAAATCTGAGTGGGATTCTG
>chr8:46142668-46142868-dinuc
AAGCATAACAAGAAGTCACACAACTGAAAACAAAATCCAGAAGAAGAAGATTTTTTCTGTCGGGAAACTGAGAGGCAGGTAAAAAGAGAGAATGTTCTTG
>chr8:46590673-46590873-dinuc
ATCCCTTTTCAGATACAGACCACCTCATACACTGTATCATGATCACATTGCAGACAGGGTCAGACTCATTTATGAGTCATATGGTATATTACATTTAATA
>chr8:46639983-46640183-dinuc
CGGGCTCTCTTTTCTTGAGGGAGGTCAAAGAGAGATTACTGTGTTCAAAGTTAGAACAATGGCTGTGAGGCACGATTGGGACAGCGTGCTCTAATTTAGT
>chr10:44450082-44450282-dinuc
TGTTTCCCAGTTTCTATGGTTTTCGACAATATGATACGCTCCTGAACCTTAGTACCTGGTGCGTAGTCTCCTGTGGACACAACCTCCAGGGCGTTGGGTC
>chr10:44704238-44704438-dinuc
CCAATTTCAAGGCTTATGGCATATACCCAATGGGTGGCCACTTACAAGTAAATACAAGTGGATGAATTACAAGGGATTGCTTCAGGTGTGTCTCATAAAT
>chr10:44778368-44778568-dinuc
CTTCATTCAAACATTTACCACGAAATGAAAGGCTGGAAGAGAGCAGTATTTTTTTAGTTGAAAGATGTTTATACAAAGAAAAGAACAGAAATTAGGTGAA
>chr10:50412349-50412549-dinuc
TGTATGACACTCCAGACTTTCTTCTCAACAACAACTTATATCCCACACTGGAAATCTAAAACCTGTCAAGGAATAAGTGTCATCCTCCAGCCTCAAGAGG
>chr8:46643486-46643686-dinuc
CAAAGCCAGCCTTTGTGGTTGTTCAAGAGCTAGCAAAGTGTTAAAGCTGCTGTGAAAGCAGCATGGAAAGGTAGTATTGCAGAAATTTGAAGAGGTGTAT
>chr8:46647861-46648061-dinuc
GTCCAGGCAGCACGTCAGATCTGATGGATAAACTCATGTGGTGTCACATGAAACTCATGAATACTGCATCCAGACGTGCTACAAATGCTACATCATCAAT
>chr8:48995186-48995386-dinuc
TTTTGAGTGGACTGTTAGTCAGGAGTGTGGGGTCTCCTGGACAATGTGTGCTTTGTAGCTGGGCGGGCCAAGCTGTGGCATTCTAGGGTCCACCTGCTTG
>chr8:57591288-57591488-dinuc
AACAAAACAAACAGTGTCCACCGAAACAAAAAGTGAAAACAGAACTTAAATTTCACTCTCTTCAAAACACATGCATGGAGAAAAAAACCTTAAAAAACTG
>chr8:60893846-60894046-dinuc
CTACATGACTCAAGTACCATAGCAACAGATGAGAGAAGAAGCTATGGGAGAATGGACAACAAATGGGTCTTTCCAGCAGTTTATGCAGAGGTTAACAAGA
>chr8:61232109-61232309-dinuc
TCCTAGCCTTAGACTATAAGTCTGGGGACTCATCCTGACTCCCCTGAGGGACACTGTGCCTGGTGCCACATATGCTTTGTTGTCTTGTCAGTTGCGATTT
>chr10:51490588-51490788-dinuc
CAGGAGGAGAGACACAGAGAGTACAGAGACATGAGAATGAGTGACAAGAGAGAGAGAGAGAGTAACAAGAGAGGATGAGAGAGAGACAGACACAAAGAGA
>chr10:53305174-53305374-dinuc
CAGAACACACAATCTGCAAGAAGTATGAGGAACCTTACCATTACCTTGACAACATTTGCAGCACATCATTCTCTCAACTCGTTCTTACAAAATCCACCAT
>chr10:53412964-53413164-dinuc
GTAGATGTATTGATACCACTGAAAATTGATCCCATGGACACTCTGATTTGAGGCTTGGTATGGGTGGTGAATGCTGCCTGATCCATGTATGCAAGCAATT
>chr10:54049564-54049764-dinuc
GGATGTGGCAGTGAAAATGAGAGGAGACAGTGTAGGCTGTGGTGTGGGAGTGATCTGAATATGGTCCAGACAGGTTGAGGAGATGGAGACAGCCAGAGGG
>chr10:54087439-54087639-dinuc
TAGGTGGCTGAGGCAGGACGAATTGAATCTAGAAGACCACTGGTCACAATTAGGGGGGATGCTTTCAATAGGGTAATCAGGTTCCGAGCATCATGATTGT
>chr10:54255108-54255308-dinuc
TGAGTTAGTCCTAGGTGCTGAGTATGGCTCATTAGTTTTATAAGTTTAAATGCATCCATCCCATTTGGTTGAAACAACATTCTGTATATCAGGTTTTTAG
>chr10:55147234-55147434-dinuc
AATATTTTATTTGAGTCCTAGTTGATGGAGGGTATTCAGCTAGAATGGACACTGCACCAAATGGCAAAAGTGCTGTTCCTGTGATTTGTGCTGACAAATC
>chr10:57487496-57487696-dinuc
CAAAGATCCAAGGGTTCTATGTTGTTTGATTAAGTGAACTAGAGACCTGGCAGGTGGATAATTTCTAATTGTACATAGATCATTGTATTATGTTCTCTTC
>chr10:57530643-57530843-dinuc
GTATCCTACAATACATATGTTGAATCACTCCATAGTTGCCTACAATGATTGCCCAGTTAGTAAAAAAAGTCCCCTGTACCTTCCTGGCAAGGACTGCTGA
>chr10:57714486-57714686-dinuc
GTTCTCTATTCTTTAATCTACCATCTAAACTTAAGCATACAAATGTACTTGTTAGCTGATAAATCTGGTTCTTGTACTTCTGCTTATATTGATCCAAAAT
>chr10:57748952-57749152-dinuc
ACACACACACACCATTACAGGCACACCAGGATGTCATGAGTATTTAACAGTTTCTATTCATGTGCAGTTGCAATATGCACACTGTACACACATTACTTGC
>chr10:58480170-58480370-dinuc
ATCAAAAGATTAGTTTGCATTTTTAGAGACTAGATTTTTTGAGGTGCAAAAAAACCCAGGTTGCTTCAATGCACAAACTAAAACGAATCATTGACAATGA
>chr10:59236642-59236842-dinuc
GATCCACAATCCATCCTGTTCCCTCTCTGGCCCATCATCTTGCCTTAGTTCCGGATGAACTTCACTGACGCACACCCTGTTCGATCCTGTTCCCTGAGTC
>chr10:59430932-59431132-dinuc
ATCAAAACCGAATTTTTTCCGGCCAGTTGATGTGTCCCAGTGAAGCAACTGTCTGGCCTAAGATGTGAGTTGGGAGCGATAGTTCCAGTTCACGCAACCT
>chr10:59938718-59938918-dinuc
CTTCGGATCCTGAACTCAAAGGAGGACTTTCTGTTTCCCTACCCGTGGAGTAATTTGTCTCTTGTTTGTTAAAGTGTTATACCATGACCTAAATATGAGC
>chr10:59947446-59947646-dinuc
TGAGGAAACACCAGAAGCTTATGCTTCTCTGGCCTCATACTCTAAGCCACCATCTCCAGAGGAGCTGATCAGGAGCTGCAAACGGGAGTCTCCTAGGGTC
>chr10:60171472-60171672-dinuc
TCACCGCTTGTTTCAATTTGGTGGGTTCACTTCCCCTGCGACTTCTTCATCTACAAGAGGCTCACCAGCTTAGGAGTACGTGTAATCTGTCCTGTTGTTT
>chr10:60744642-60744842-dinuc
CGCATCCCTTGCTGTCGGCTCCTGCACCTCCAAAACCTTGTACAGGATGGAGTGTGTGGATTGGATCAACAAGTTTGTTACCTGCAGTGGCTGAGTTTTG
>chr10:66864639-66864839-dinuc
GAGGGCTGAGAGCCAATTGTTGTTCCAGGGCAAACAAACTGATATTTGTGGTTCTTGTCTTTGACTGGGCACTGTTCTGTTTCCATGGCTTTGATTTCCT
>chr10:66955588-66955788-dinuc
AGGAGAAGATCTCAGGTCCAAGCACTGGTTGGTGTTAACATTGTAGGTGTCATTTTCTATCTGCTTGGAAAGTTTTTCCCTTATCCATCGGGCTGAGTGC
>chr10:67104912-67105112-dinuc
CTATGAGAAACTCACATGTCTGGCAGCCACAAGAGCTTATACGATCCACCCAAAAGGCTTTGAGGATCTTGTGCTTTGCATTTATCCCTGCAAGCCATCA
>chr10:67205620-67205820-dinuc
TTGGGTTTCCATAGATATCATATGACAGTCTAGAACACCAGCAGCCATGTTATGAGGATTTGATTTATTGTGGCAGTTTGTCAGTTAGTCTACACTGTGG
>chr10:68036082-68036282-dinuc
GTCTTCTATCCCCTGACCTCTTGTGCGCATTCCATCGACTGTCTCATTTTGAGCTGCAGCATCGTATTTTGTGCAGTCATGAGCTGCAGAATTTCAAGAT
>chr10:68104850-68105050-dinuc
TCCACACAAGGCCTTTTCAACTTCATATCGCTCGTAGATATTGCCAGGCGCCCCAACCCAGCCTTTTTATAAATCCTTATTCCCTCCCCCATCCCATAAC
>chr10:68238886-68239086-dinuc
CTTCAGATTTTACAGAAAAGAAAGCTTACAGACTTACAGGGAACAACTTGACTTGGAGGGACTCTCAATTGCACATGCAGGACTAAGAAGCTCTCGTATG
>chr10:68499770-68499970-dinuc
ATGGAGCAGAGCTGGGCATGTAGAGTAGATGTTTGTGGGAGGGCTGGTTGAAACGTACACTGAGGGGATTATTGATGGTCAGTGACAGTGCTGAGCTGCC
>chr10:68706476-68706676-dinuc
AATGTAGGCAGTACAGACACTCCATGTAGGAATGATCCTTCAATGTGACAAGGCCTGACTGTCCTAATGTAATTTGTCTCTATGGGATTCTGGAAGATCC
>chr10:69777258-69777458-dinuc
ACTCCATTGCTCTCTGCAGCACACTGGTGTTGTGCTGCCCCTTTGAGAACTTTGAATGTAACTCTGGCCTCCTGAGGTACTCCTACACCAACTCATGTTC
>chr17:35301754-35301954-dinuc
ATGCTCCCATGGACATCTGACACCTCTCATTCAACATCTCTGTACCAGTCTGCAGTCCAGTGCTCTGTGTGTCTCTATTCTGTTGTGACCAACCCCCCTG
>chr17:35437518-35437718-dinuc
CCTGGTATCCAGGGGCCATGCTGGATCACAGCTCCAGGGGTAATCCTCCCAAAGTGTGGAGCTTGAGCTGACTGTGGGAATCAAGGGTGCTGGGAAAGGA
>chr17:35813769-35813969-dinuc
GTAGTCTGGACAGTAGTGTTGTTGTGCAGACCCCATTCTGTCAGCACGCTCTCTGGAGGGATCTCAACAAGGACTTAAGTAAGTGCAGGCTCGTATAGCC
>chr17:35820666-35820866-dinuc
CTCCTCCCAATTGTGGTCACCTTGTGCAAGCCCCCTTGTCAGTGAGTGTGCTGTCCCTGTCTTTTTTTGATCATAAAGTTTAGGTTAACCCCAGGCCCCT
>chr17:36002044-36002244-dinuc
TCCCTGGCCAGATTCCTGGTGGCCTCTTATGCCATTGCCTAAGCGATAGTGCTGAAGGACACTCTCCCCACCCCATCAAATCTGTTCAGAGCACCTCCTT
>chr17:36024909-36025109-dinuc
ATACAGAGGGGGGCGCGTGCTCTAATCACCTAACATGGGTATGGAGTAGGTTAAGGGAAGAATCACAATATAATTTAATTATGGAGACTTGTAGAGCCCC
>chr17:36859229-36859429-dinuc
AGCTACAACTCCTCTCATACTTATTGTATCCAGAAAGTCATCCTGTACTTGTAATTTCACACCCAACTCAGTACTTTTATTAGGTTTTTCTCTCACTTGT
>chr11:86059268-86059468-dinuc
GACCGCTAGGAAGCATAACATTTAAAGAGGCTTCGAGGATAAGAAGTGCCATAAGGCAGAGAGAGCTAGGTGAAGTTGGGCTACTCTATCAGTGCTTCAG
>chr11:86346750-86346950-dinuc
AGTAATCAACCACAAGTGAGTTTAAAAAATCTTCTTATCAACTTAATCTATATAATCGCCTTCAGCATAGTAAACTGAATTCTAGTTAAGTACTCCTCAC
>chr11:86381716-86381916-dinuc
ATTGTAAATGGTTGACTTGATCAACGATAGGAGAGTTAGGATTTCATTGTAGATAGTACCAGTGCACTGCTCAGGGCCACAGGTAGCAAGCTCGACGGTT
>chr11:86506564-86506764-dinuc
CCAACAAATAGATAAAGGTAGAATCTACATTGCTGTTCAAACTGTAAAATTATATTTCTAGAGTCAAAAAAGAATTTTATCATGTCAAGCAAAGAAGTTG
>chr11:86623712-86623912-dinuc
CATGAGCTTCTGCTTAGCTCCCACAGTGTGCCTCTGTTGGTGTGGACAGCCACTACCTGGTGATGGTGAACTGGAGTCATCATGCCACCTAGGCTCAGAA
>chr17:41187732-41187932-dinuc
CTGAGCATTTGTAATGGGCGTCGGTGTTTATTGAAAACAAAGGTAAAACTGAAAATGAGTTTTGAGCTTGTAAGGTCTTAGCCAAACCTAGTTGAGCTCT
>chr17:44690281-44690481-dinuc
AAAGTAACGCTCAATTGCTGCATGCCTTTTCTACTGCAGCCATAAGGCCCTATTACTAAAAGAGTAAAGAGCAACATTAACTCCCATTTATTACATCAAA
>chr17:44714080-44714280-dinuc
CATTGTGTGTCAGATTGTGTGGGCTCTTACGAAAGCTACCGTCACAAGAACTCTAAGATGGCAGCAATCCATTACCATCTCATAAAGATTTATTTCTTGC
>chr17:44728530-44728730-dinuc
CCTCCCACAGATGTGCAGGCAGCCAGCTGAGGTCCCAAACTGTGAGCTCACTCAGCAGCTTCATGACTAGCTAGGAGCTATAACAGCCAAAGGACAGCTC
>chr17:44767416-44767616-dinuc
GCCAACCTAGTTTGATTGCAATTTGTGACTGTCCTCATTTTATTACCCATGTATGCAGCCTGTTTGTTCGAAAATAACCTGCTACTGGTTGTCTTTATCT
>chr17:46388274-46388474-dinuc
ACCTGATGATGGTGACTTTTTGGTTCTTCTCTGTAGTCGATGCTTTTTAAGCGCTCTCTCCCTATGGGAAAGAGAATTCAATGGATGGAGAGTCCTTGAG
>chr11:86652640-86652840-dinuc
GGCTTCAGGAAGCATTCTCTCCTATTCTAACCTTGAAGATGCTTAGAAGAGCCCCCCATTTTCTTCAGATTTCAGGCAAAAAACCCTTGGCAGGACACTC
>chr11:86872588-86872788-dinuc
TCTCCTACACTCTGGATGGGCTGTAAGTGGCGACTGTTCCTCCTGTGGTCACCAATGACCTGTAGAACCAGCAGTGACTGTGAAGTGCCTGGCTTAGTTC
>chr11:88105941-88106141-dinuc
TCGCAAACCCTTTTAGGAAACTCATTTCATGGGATCCATCCCAAGGTAGATCAAGGGTGAGGGATGCCCTGGAGGAGAGTTAATAGCTTCCTTCTAGACC
>chr17:47189824-47190024-dinuc
GTTGTGGACTGATGTCTCGGGGAACTCACAAACTAGAGTCACAGACCCTCTTGAGGTTCATTTATCACCACAACGAAATTACATAGGACTGTCATTTTCA
>chr17:47543361-47543561-dinuc
CAAGACCTACATCAGCCTGTCTGCCCTGCTGGAGGTGGGTTTTAGGCCCCTCCCGCTCAAACTTCTCAGTTGCAGACAAGATGTGAACTGGGCACTGGAA
>chr17:47628872-47629072-dinuc
GCGTCTTGTCCGATCATTTCGAGATCCCCCATGTTGTCAAAAGACCCTACATCCGCAGGAGCGGAAAAGTGAAGCTTTTGGGTAGATGTTCCGGACCCAC
>chr17:47943065-47943265-dinuc
ACCACACACACACACACACACTCCAGCGCTCCAGGTCGTCCTATTCCACCATTGCACACTCACATGCACACACACCAGCTACCCCACAGGGCACACACAC
>chr17:48293528-48293728-dinuc
TTGGTATAAACTTGACTCTAGAATGATTTCTCTCAAGGTCTCTGGATGTGGGATCCTATCAGGTAGTGTCATCAGAGCTTTTTGCTGCACCCTCCTAATA
>chr11:90353055-90353255-dinuc
TATGTTGAGAAATGTTCAGAAAAACAACTCTATTCCACACCAGCAGTCCTATTGGAACCCAATACTGTGATATCTAATTCTTCTCAACACAAAATACATG
>chr11:90576572-90576772-dinuc
TCTCTCCAGAGGGACAATCCAAATCAACACAATGATTCACTTCCAAATGCAAAATTTAGGGAGACACATCAGTATACTGTTCTGTAAAAGCTTATTAAAA
>chr11:94121420-94121620-dinuc
GAGTTCTTAGGTGAAGCGAAGTTTATGTTGAGGAAGAGCCCATCAAGAGTGAGTCAGCCGAGGAAGAAGCATTTGGAGAGCATTCAGCACCAGAAAACAT
>chr11:96018112-96018312-dinuc
GAGCAGCAAAGAGTCTTCAGTGCCGCTCTTGCTTTGGTGAAGTTTCCTCCTCACACTCACCAGGGAAGTGCAGGAGGCTGAGAGAGAGAGAAGGCAAAGG
>chr17:50156588-50156788-dinuc
CTAAATAAAAGAAATGGATCACAAATCTAGACCAATACAAAGACATGGTAAATGAAGGTAGATACAGATCCCACCAAGAACTCATGGTATTGAGTTAATA
>chr17:50157873-50158073-dinuc
GAGTTATTTTCACCGGCCCTGTAAGGTGTGTCCCACACTTAAGTTGTTGGGGATGAGTGGTTCCCAGCCAGGAATTAAAGGAGCAGTCTGAGAAACTTAT
>chr17:50165672-50165872-dinuc
AGGGAACACCTAATGGGAATCTGACGTATAGTAAGGAGGTCTGGCAGGAGAGCAAGGGAAGGGGGAACTGGGAATCATGCCAACCTAGGCAGCAGCAGTT
>chr17:50998341-50998541-dinuc
CCAGTTCCTGGTAAGACTGTGACTGTCTCCAACTACAATAGTGCTCCTTCCAACTACACTCTGAGTCCACTTGGCTCACAGACCCTATGATCTCAGTCAA
>chr17:52064682-52064882-dinuc
TTCAGGGTTATGTGCGAGCTAACAGGAGAATCTAGAGCAGTAACTTTATGGGACAACAGAGACATGTCCAGCTGATCTAGATGTACTTAGGGAGAGTTTG
>chr17:52116014-52116214-dinuc
TATTTTGGGCTGATTCCTAGAGTTTGATGGTCACAGTGTTATCATTGGTAAAGTGTGTGCATCAGACCTGTTTAGACAGGCATGCAAGTGTCAAGTAATT
>chr11:97153006-97153206-dinuc
ACCTGTGTGGGGGCTACAATCAGAGTGCTTCGGCCAGCCAGCTGCAGAGCTCTGCCAGGGTGCTCCCTAGCTATCCACCTAGACCCCTGAGGGCTCGTGG
>chr11:97309124-97309324-dinuc
AACTAAAAAAATGGGCGTATGCATTTAAGAGCATTGAGTTTATTTAGTAAAATAAAATTAGGTGTAATAAGTTTCATAATAGATTATGCCTTATCATCCT
>chr11:97661444-97661644-dinuc
TGATCAGGACGATCGTTCACAGCCAAACATAATAGCGTCTCAGAGCGAGATTAAAGAACGTCCCCACTTTAAATTCTCTGTGAATAAACTTACCTTCCGT
>chr11:97825306-97825506-dinuc
GCCCTTCCCCGGCCTGGTTCTTTTCCCTGACAGCTTTACCACTTGCAAGAAAGTGGCCCCTCCACCCCCCTCTGCACCTGCTCCACCTGTCAGTCTTCCC
>chr17:52125736-52125936-dinuc
TCTGTACAGGTATTTCTTGAGAATTGGGGGAGCTATCAAATAGTAGATTTCCTGGATATTATTGGCTCCAATGACCAATTTTGAATTTAGTTCTCAATTT
>chr17:52165768-52165968-dinuc
TCTGTTTAAAATACTCCTTAATCCAGGATGAAGTACAGTAGATGAGTTCACAGGGTGGCAAGTTCAGCCTCCTTTAAGCTTCTGGCCTACCACTGTCCTT
>chr17:52455953-52456153-dinuc
CAGATGGTATCAACTCTTCTGACCTCAACTGAACTTGACCGTAGTTATAGAGATGAAAGTATCACCTAATAACAAGCTTAGCAGAGCCCTGTCTAAAAAA
>chr17:53582248-53582448-dinuc
TGGAGATTCATTGATCATTTTTGCAAAAACTTTTCTTAGAAAGTTAGTTCCGTTAATAAAAGGTTGTTGTCTGGTCCCAGTAGTACAGTCTGAATAACTA
>chr17:53664376-53664576-dinuc
TCTCCACAGTCCAGGTCTACAAACTAAACAGCTGAACTGGATTGAATTGGAGACAAACCCACTTCTGAAGGATTGAGCCCCTTAAGACCTCCACTTCGCT
>chr17:56033152-56033352-dinuc
GGGGCCCTACCCTTCACTGACAGCCCTTAGCTGCTGTGCAGGCTTCGTGCCTGAATGAAGTTCATTTTTTGACCTGAGGCCCCTTGTCCAGGCCCACTTG
>chr11:98058130-98058330-dinuc
ATGGGCATGCAGACGTGCCCACTCCTAGTGGCTATACAGCTACCTCTGTGTTGTTTTGAGGGGATGTAACTTATCAGGGTGGTGATATAGCCAGGGCATG
>chr11:98599581-98599781-dinuc
TGGATTCACATCCCTCCCCTGCAGGGTGGGTCTGTCCAATCCTCCATCATGGCCCGAGGTGAAGGCTTCATACCTCTACCGGGCTCATCTTAGGGGAGCT
>chr11:98773374-98773574-dinuc
TTGTCAGTCTGCTTTTATGGAAAAAGGGGTAGACCTTGAAAATGGGGGGGTTCCTTTTATCGGGGAGTGTTTGACTCCCCTACGAGGTAACGAAACACAG
>chr17:56276946-56277146-dinuc
GACACAGAGCAGAAGCCACGTGGGCACTCCTGGGTTCAAGCACTCATGCATGCAAGGTGCTGTGGTCTATATCCAACACTGAGACTTCTGACTCAACATA
>chr17:56507173-56507373-dinuc
ATTCGGGGCCACATCCACTGCAGAGCCACTCCTACAGCCCTCTCACAACCTTCACTACTCAGGGACTACCAGAGGCGTGGAACATTAATAAGCTGGATCT
>chr17:62504736-62504936-dinuc
CAGACTACAAGGTGGTCACCAGGCCAGATGGAGTCTAGACTAGAAGATGTTGAAATACCCTCATCTCTTACAAGACAAAAGCACAGTCTTGGGTAGAATC
>chr17:64751264-64751464-dinuc
CTCATGTCCTTGAAACCGAGGTAGGATCAGTGGCGCTGATGTGATGTAGACTTTTAGTAGATGCCATGAATCAGCAACAAACTCTTCACTGAAGTGTGGG
>chr17:64754165-64754365-dinuc
TTGTACCAGACCAACGAGGCCTGATGTATTAAACACTCTTGCGAAAAACTGCCAAGCAACTCTGTTGTCAGGGCATACTCATTAATCCCTCAACCTAGTT
>chr17:66111968-66112168-dinuc
TCACACACTAAAGGTAGGATTCGTGTGTGCAGTCATAATGTAGATTGAAACACATATGTATTCAAGATTGCTGAGTGGAAAACATAGTGCTATGCATGGT
>chr11:99207058-99207258-dinuc
TAGGATTAGGACTTACGAAGACCTCATTTTGAATCTGAGTATTTAGTTGGCTTTCAATAATTTTAAGGAGATTGGCAATCTAGAGGCATTCTTTTTTTTT
>chr11:100607046-100607246-dinuc
CCACTTTTGCAAGGGCAACAATTCCTTCACCACCATATCCAATGGGTTAAAATACATCGCTAGACTCCTTCTACACATATTACTAAGAGGTCCCCCAAAA
>chr11:100852394-100852594-dinuc
GAGACGCTCTAAGCCAGTATCATAATCACAACCCAGTCATCCCCAGAACTGCTCTATATAATAGTTGAACATGTCTGAAGTTTTGCCGGACCTAGTAACA
>chr11:100939949-100940149-dinuc
AGACGCCCGCTAACCTGGGGCTGGATAAGCGGTTATGTAATGTCACAATTGATGACTTGAAATACACGGATTGTAATGCATCTGAAGGCTACAGTCTTCT
>chr11:101543594-101543794-dinuc
CGTGAAGCAGTGACAGGGAGAGGCACAAAGGAAGCAGTGACAGACAGGATCTGACTGACGCAACAGCAAAGAGGAGGCGCAAGAGGAGCATCTACTGAGA
>chr11:101562328-101562528-dinuc
TAAAAGCTCCAGTAAGGACCCTGTTGTAACTATCAAGGAGAGCAGAAGGCTGCCATTACTGTTCTGGTCCGTATTCAAGTAGTACCAGTCTGGAGAGAGC
>chr17:70974256-70974456-dinuc
TTTGTCTTTCATTCGCCTCGCCCTCATGTTCCAATCGCAGCCAGGCGTGTCTTACAGTGCTTGGATTGGGGTCTGCTTTTGCCAAAAGAGTGTCGTCGAG
>chr17:70987142-70987342-dinuc
AACTCTGTTTTTTGTTTGGATTATTTGGTTATTTGCACTTGTATTTTCGGTTATTTTTATTTTTTAAGTTTGGTTACCATACAACATTATTAACACCGTA
>chr17:71142034-71142234-dinuc
CTAACTAACCTTGGTCAATAGTAGAGCGTAATTACAATAAGACATTAACATATTAGGTAAGCAAAGGAATTTTGGAACAATACAGAATCATGTTGGTTGT
>chr11:103382178-103382378-dinuc
CTGAGGACGGGACAGAGACCTCTGGACAAAAGCTTGTGCCTAGGAGAAGGAGGAGCTGTATGCCAGGAACACAGTCTTCCAGGGTTTGTTACCTGTTAGG
>chr11:103952072-103952272-dinuc
TGTTGGCAAAGTTCAGGGTATCAGAAAAAGAATCAGACTTAGACTCCAGTGGATGACACTAGTGCAAAATTAAATATAAGTTTTTGAACTCCAGGGAGGG
>chr11:103964013-103964213-dinuc
ATAACTTCTGGTATTAGGGGAAAGTGCTCCTCCCTGATTGGTGTGACAAGGGAAGGGCTCCTATTAAAGGATAACAGGATCAGGGGCTTTGTCCTGAAGG
>chr11:104622596-104622796-dinuc
CCCTGCCCCCTGCCAACCCCTGTATGTTAGGCTCTGAGCTGAATTTTATCACTCCTGTAACAATGTTTTTACTCTCACCCACTCTTGATGTTAACAAACC
>chr17:73449181-73449381-dinuc
CTAAGTCTGTGGAGACTCACCAACAACTCAGCAGGTAATGCACATGGGTTAGAGGAGGTGCTGAGAACAGAAGCCAACAGGACCCTACTTAGTCAGTATC
>chr17:74589878-74590078-dinuc
TGATTGCAAAGGATAAAGAGTACTGATCTGAATTTGATGACTGATTCATTCTATTCTTGTGCCTGTTTTTTTTAGACTTAATACCATGTTTATTAATGTT
>chr17:78507838-78508038-dinuc
AAGATGTTTTCAAAGCCTGTAGATTTCACTTGTAAGAACCTAAGCTGTGAACTGAAACATTTTTTGCTTATATTGTTCCTACTCTCAAAAGTCGGGAAAA
>chr11:105625854-105626054-dinuc
GACTTTGACATATAGTGGGTTAGATCACATCTTTGGGTGTCTAAACAGTGTCACTCATGATCATTTGTTTCACTTACCTGGTTAATTGACAGTTGTCACT
>chr11:105823281-105823481-dinuc
AATCAATCAAATCCATTGTCTTTAAATGACTCTCAACAGTTGTAATGATAAGAGAAGTTATTACTGATTTGATTTTAGCACCAGATGTGAACAATAGCTG
>chr11:106142028-106142228-dinuc
GTCACAGAGCTAGCTTAGCTCTACTTTCATTATGGTGCCAGAAAGTCAACCTTGTTCACAAGCATATGCACTTGCCTCAAGTCTTTAAACTGAGGGGTAT
>chr11:106475112-106475312-dinuc
TCTAAACACTTACTAGGATGTGGCTACTACAGCTGAGGTATTTAAGGGGGGCAGTCTGTAAGTGACCAAAAGAAGAAGCCCCAGTAAATTTTTAAAACAT
>chr11:106666610-106666810-dinuc
CCTCTTGCGCCACGAGACACATCTGTCACCAGGCCAGCTGGGGCATCTGCCGATAAAATATCGCAGAGAGACCTCTAGCAACCAGGGCCACCCTGGCCCC
>chr11:106716764-106716964-dinuc
TCACTCCTCAGATCCTACCTCTTTTTAGTGATCTTCTGAAGAGGCATGTCCGTTAGCCTCTTCCCCCATCCCGCCTTTGATCAGACACACCTGCAACCTG
>chr17:83376648-83376848-dinuc
TTAAAAAAAAATTTACTAACAAATGTAATTGAATCACATGTTGATAATGGTTTTTATTTTGGAGTGTTTAGCTTAATTGATAGTATTACCATACATTCCA
>chr17:83379747-83379947-dinuc
GGATTTGTCTTGGGACATTAAGAATATTGTGTTAATATGATGGGGGTAAAAAAGCTAGCCTTAATGCACCGCTTAGTGGAGTTGACTAGTCATTAGGATT
>chr17:84146280-84146480-dinuc
GCCCAAACTACAGACAGGCCCTACACAAGGTGATTCCCTTTCCCTGGCTCCATCTAAATTCTCAACTCCACAGAGGAACCTAATTGTCAGGACTAGAGGC
>chr17:84252380-84252580-dinuc
AGAGGGGCTTATAGTTCTTACTATAAATAAAACCAGTAAGTGGGCTTAGAAATTAGGCAGATTTTGTGGGGCTACCTGGATATGTGAAAAAAGGGCAAGA
>chr17:84291442-84291642-dinuc
TTGCTACTTAAATGGGTAGCTACTCTGATTTGAACATGGTTACTTAGGAGTACAGTTGGGAGTTGAAGAAACGTAGTACAACACTCAAAATGTTCACGAG
>chr11:107986037-107986237-dinuc
CTTCCTCTACCACATGTGTGAGGAAGCTTCTCTGGTGAATGTTGTCTGACCTTGTTCTAGCAAACACCCAAGTGTGCACTGTTGAACACAGTAATTCTGC
>chr11:108283150-108283350-dinuc
CCAGAAGAAGACTTTGGTGCTGCTATTCTGAGCTTCTGTCAGAGGGGAGTCAGAGTGCTGGTAAGAGAAGGGGGGACTCCTCCTTCTGGACACAAAGAGC
>chr11:108910848-108911048-dinuc
GAACTTGACCCTGACAGTCAGTATAAGCAACCTTATCCTTTCTTCCAAGCCAGTTCCCTGTCTGAGCCTCCCTTCCACCTCCATCTGAGGCCAAACCCCA
>chr11:109425336-109425536-dinuc
GACTCCGAGTCCACTAGCCAAGCCCCTCCTAGGCCCCCGCCTCCTCTTGCTGCCAGCGGGTATTGGTCTAGGATGACAAACTCCAGTTAGCTGGCCAAAG
>chr11:109744178-109744378-dinuc
ATATTAATTAATAAATGAGGGATGAACAAGGTAAACAAGAAACTGATGTTACAAATTGGATCATTTGAAAACTAGAGTGGAAGAAGACAAATTGAGATTT
>chr11:109758698-109758898-dinuc
TTGGGCAATAGTTGTTGTGCTATGACTTGTTCATTTTCAGGGTCAGATTTGTCGGGTTGTGTGAAAAGACTTCTGTCATCTGTTTGAGTGATTTCCTCAG
>chr17:87463102-87463302-dinuc
CAACAGAATGTGTACTCAAAAACAGCATTAAGACCAACACAGTCCCATCATGTATTTCAATGGGAGCACTAAATTTGCACTCAGGTGTACAACAAATGGA
>chr11:115660486-115660686-dinuc
CATGCAGAGTGCAGCCAGCCAGCTTGACCTTATTCAATGAGGTGCCAGTCTCTCTGTGGGGCACAGCTCCTGCCAACTTGCTTCCCACTCCAGACACTAC
>chr8:61277173-61277373-dinuc
AAACGGGGTCAGTGGAAGCTTAGAGCTGGCTTCAGTAGATGAGACTGCTGACCTCTATTATGCTGGGATTCAACTAAGCGCGGTTGAGGGCCTATAGAGA
>chr8:61405934-61406134-dinuc
TGAGGAGTGTCTAGAGTGTTGATGAGCTGTGTGTCAGTGAGAGATGAGAGCTGATGTAGAGAGTGAGAGAGTGTGAAGTGAAGATGGGAAAAGTGTGAGT
>chr8:61426376-61426576-dinuc
AATGAAAGAAAAACAGAAAAAAGACCATACGATGGCGGGTGTCCGAACCTACCTATCAATTCAAGTTCTGGCTGAATGAAACAGCGTATCAATCTTGATA
>chr8:61464356-61464556-dinuc
CATGTCTGAAAGAGAACGTAACTAGAATGCATTTAAATGGCTCAGCTTGAAGACACAGGAATCAGTCAGGTAGGCTGGCAATTCAGGAGGAGTTTGAGTT
>chr8:63769794-63769994-dinuc
CTTGTCATTCCTTAGTGGCTCATACATGTACAAATTCAGTTGAAATGATTTTAAATAACTTTGAGACATAGATGGTGTCAGTGCTACTTATGATTTATTA
>chr8:64615449-64615649-dinuc
GTGAGATTGTCTGCCCCTGACACCAGCCATTGTCCAGCCTTCTGTTGACCTGGCAATCACTTGTCGGTCTTCCGATCCTGGTCTCCACTCTGCACCCTAT
>chr8:64726314-64726514-dinuc
AACCTTGGGAAGAGTGCACGTGAGACTGAGTTCCACTCTGGGTAGTGATATGCCATTGAACACTCTCTGCTCAAACTCTGTTCATTCAGCCTTTGCTCAA
>chr8:64806610-64806810-dinuc
ATAATATTCTAAAACTGGGCACCCTAAGCTCCGTCAGGTCAAGGTCTAGACTGGTGGTATCAGACAGCAACCCAAGACACTTCTTTGAGATCATGCTTAA
>chr8:64842098-64842298-dinuc
ACCAAATTCCACACAGCAAGCCCGTCCAACCATGTTCCAGTCTTCAGAACTTGTTTGCAAATCTAGTTGCAGCAAGTCTGAGCAACAGCACTTCTCCTGC
>chr8:68519586-68519786-dinuc
GGTTCTGAATCTTTGATGGATTTCAAATCAAGACAAGACATCTTACTGGTGCTAAGTGACTTAAGACTCAAGCCAACTCACATGTTGCTCATGTTAGACA
>chr8:70171610-70171810-dinuc
CATCTGAAGCCCCCGAGAATTATCAGGGACTGTGAAAGGGGCAGTCATTGTTTCTGTGTCTACCTCTGAGTGCTTAGTGAGAGTTGGCATTTTCCCGATC
>chr8:71324770-71324970-dinuc
TACACTTCAGATGCTCTGTGCTGAAAAGCTCAGTGGAGTAGTCAGTATGTGGATCCTGATGGTCCCTGCCTCCCAAACCCAACAACCAAGAAGGCTCCAC
>chr8:71370895-71371095-dinuc
GGGAACAAGTCATCCCTGGAATGCAAGACGGGGAGCTTAAGTAAGACAAAGCCTAGAGGACGAGGGTCCCACCCTGCAACAAATCAGCTAAAAAATTAAG
>chr8:72518576-72518776-dinuc
CCCTGAGGCCTTATGCCTGGGACCACCAACCACCCCTTCTACTCTGTGAGCACAACCTCCCAAGTGGTCTATGACAGAGTCTTTGGACTGGGAGCCAGTT
>chr8:80742884-80743084-dinuc
ACTCTAAACATTGCTCACCCGTTTGATGGAAAATACCTTGCGCATCCCCAAGTCACTTAGATGTAGAATGCATGCCTGAGCCTCCCTCCCGCCAGCGCGT
>chr8:81482575-81482775-dinuc
CTATTTTCTTATGTCACACTACCACTCAGTTTCTACCAAGTAATTTTATATTGACTTTCTATTAAATTATGAACAACCTTCCAAGCAATTTGCTCATTGG
>chr8:81497662-81497862-dinuc
CCTCCTCTCTCAAGAGAGATGTTTATGGAGTGCTCATCTATCATATCACCTGGTTTTGTTTCACTCTCTAGACTTTTTGTACCTGGTAGGGACTTTTTCA
>chr8:81562402-81562602-dinuc
GAATGAGCAGTATGCTGTTAAGCTCATGTGTTTGTCATATCTTTTGTAAACTGCTCAATCAAGTCTCTTCTGTGTTAACATTGTGGGACAATGACAAGAA
>chr8:81572414-81572614-dinuc
AACTTTCTCAACCAGAGAAATAGTATTTTTCATAGTACAGCAGATCTGAGTTTGAGCACCTTGCCAGAAGAAACATTCTCAGCCTTAGCACATGGAAAGA
>chr8:81608117-81608317-dinuc
AGTTTGGCACAAAAGCAGTAACTGAAATGCTTTGTTGTTGGTGGGAGTTTAGGCCTACCATTCTTCAGTCTTGAGCAAGTGTGCATCTCTACTTTGCTTT
>chr8:81634114-81634314-dinuc
CTACTACTGTCAAGCAAGCATTGAAGCCAAACTTCCAAAATTCCCCATGAAATGGTTCTGAGACTTTGGAGTTATCTTCTCTTCAAAAAAATATATTCTT
>chr8:81693208-81693408-dinuc
TGCTTAGCTCCTTACTAGGGTCACAAAGTTTAATGCTAGGTGCGAGTGAGGTCATGCACAAGCTGGTTAGATGCAAGTAGTACACTTAGTGTCGGGCAGG
>chr8:81756540-81756740-dinuc
TTATTAATTAAGGAAACATAGAACTGATTCCTGTAATTTGACACAACCAGGATATACAAAATGAGATAAAATTATTTCACCAATTCTTATCCATTAAATA
>chr8:81773451-81773651-dinuc
CCAAGGTCATTTCATTAACTCTCGACCTCAGACTATTACATCTTGAGAATTGGCTGCTCCCTGTCAGTTTCTTATATCAACTTGAGCTATCTACTTGCTA
>chr8:82204475-82204675-dinuc
CCAAAATTTGTCCTTGAAAGTTATTCCCACCAAGCTGAACTACAATTTTGACTACTGCGGAGAGAAAAAAATGTCCAACAAGAGGAGCTGGGGAACAGGA
>chr8:83666062-83666262-dinuc
ACACTTCTGTTAAACCCTGCCTGAGCCAGCAGTTCAGCATGTGAGATTGAACACCCTTGAGTTGGTATGTATGCAGGAGGGAGCCCCTATGGTATGCATC
>chr8:84658908-84659108-dinuc
ATAGTGTAAGAGTTAGCATATGGTAATTACACTAAGTTTGACCACATCTATGACCTTGAGGTCAACTGATATAAGGTGGATAGACATGAGGCAGATGAAG
>chr8:84835364-84835564-dinuc
TATGTAATAATATATGTAACGGTTTTATACCTTTCTTATTCTGTTATTGATTAAATATGTTTCTAATACTTTTTGTATTGATATTTCATCTATTATTTCT
>chr8:85428854-85429054-dinuc
AAGAAACCCAAGGCTTTGTAATTCATAAATATGTAAAAAAAATCAAAGGTTTCTCACAGAGAGAAGGTAAACAAAAACTTCCTTTTTGGGAAGGAATTTT
>chr10:75289942-75290142-dinuc
GTGCTCTTAGTCATGAAAAGGTTAAGATTTGACATACCTTCTTTCTTCCCAGTGAAGGGATTTACAAGAAGCTTTTTCATGCATTATGAATTGTATGTAC
>chr10:77367450-77367650-dinuc
CATGGCAGAAAAAGTAAGGGTGAACACACAGGAACAAGGTTTGCCCCAGAAGACTTCAAACTCAGACTTTAGCAGCTGAGTCCTGCCACCATAAGCTTAT
>chr10:77415950-77416150-dinuc
GAGTGGAGAAGACTCTCTCATGAGTTCTCTGGCATTTTCCTCGCCGACTCGTCGGGTCCAGTTCACAGCAGTAAATGCACTGCCAAGCTGTTAAAACTTC
>chr10:77530310-77530510-dinuc
GAGCTCAGAGTAGGGGTTCAGACACTCATCAGGAGGGAAATTCACCTCTCCGTGCAGGCCTGACTTGGTGCAACAGGAGTTAGCAGGACTTGAACCAAGG
>chr10:77531693-77531893-dinuc
CACTTGTGAGGATGTGCTGTGGACTGTGGCTACTGAGTGGGGATCTGTGTGGAGTCAGTCTATAGCCACTGGGTAGGGGGGGGAAGGTGGTGGCCTTGTT
>chr8:85841629-85841829-dinuc
AATTTCAAAGTTCCCAGTACAAAACGCCTTCACAAAATGTGTTTGAAGGAACCTTGAGCGTCTAGTCTTTAGCTAAGTAAGCATGGACTACGAATGTGAC
>chr8:86200202-86200402-dinuc
GTAAGTTATCTAAAAGAGAGGAAACCCAGAAGTAAACAACATTGCTGAGTCTATGTAAGGACATTTCAACCTGTACTACTGACTCAATAAAAACCTGATA
>chr8:91545663-91545863-dinuc
GTGCTCAGAGCTGGGGATTTTCAGCACCGTCAGAGGTTCCTGTAGAGCCCCTTGTGACTGGTCAGATTGCCTGAGCATGCAGTTGTAGTGTTAGTAGCCT
>chr8:93807124-93807324-dinuc
TCAACTCAGATAGTTAGTGTACCCGAATATTAAATAATTCTTTTCAGGAATATTTTTTTAATGAAGGGGCAAGTAATTATTTCTTTTCAACTTTGAACTA
>chr8:94240292-94240492-dinuc
CGTAGTCTCAGGCTTCAAGTGATGTGTTAGCTTGATGCACAATATTCTGACAACAAGGATGTACAAGCTTTCTTTGCCAACCCCTGACTAGTATAGACAC
>chr10:79995683-79995883-dinuc
CCTTGAGAGAAATGTCTCCTTGTAAGCTTGTCCCTGATTTGATGGATTAATGGCTGATAGGCTAGGAAGCTGGTACACACTTGCATCTGAAATTCTAAGG
>chr10:80023835-80024035-dinuc
CACAGTGACCTTTGTCCACGGCTGGCTCCTGGAGCACTGTTAATATAATCCTGCCGAACCGTGCTGGGAAGCTCAGTTGAGATTATAATGATGCCTATGC
>chr10:80024362-80024562-dinuc
TTTCAGGTGTCACTGAGGAGAGGCAAGTATTGAGGTTGGTCACAGAAGTTTAGGGTGAAGATGGCGTTGTGACAGCGAAGTCCTTCTTGACCCTGTCTTT
>chr10:80663828-80664028-dinuc
TCATTTGTTGACGGTGTTGCCACCCAGCGTTACTAGGTGTTCATTTGTGACATCACAGGGAGTGGGTTGACAAATTGGATAGATTACAAGCTCATGCTCT
>chr10:80677134-80677334-dinuc
GTACTCACCATGCAAATGAGGAGCCCGGTGTGAGAGCAGATCACATGCAGACATCGAGCTCCTGTTACGGTGTGTAAAACCTGTGGTCTGTGGAGTGTTG
>chr10:80763900-80764100-dinuc
GCTGTTGCAGGAGGGACTTGTGTCAGCTCACTGTACTTCTGTATTCCTGGACCCTTGGTGCAGAGTACTCAGGTGCTGTGGATCACAGCTCTGTGGGGCA
>chr10:81497826-81498026-dinuc
CTGACTTGGAGGTAGGGCAGAAGTGACGGGAACACTGAGAGTTTCCACATAGGGAGTCATGGGCCCAGGAGACCTGGGAGCCCCTCCACCCTGAGACCAT
>chr8:105289042-105289242-dinuc
GAAGTGTGAACACCTGAAGGGACTGGAAAACTGCAAACTCGTGTCCCCATGCCATATGGGACAGCCGGGGGACCTAGCCTGGTGTGGGAAAGAAAAGAGA
>chr10:82777216-82777416-dinuc
GGAAGAAGCACTCTTTCAGACTATCCTGATGCCCTCTCAAGAGGTGGGAAAGAGAGCTGACCTGCAAGGCCACCTTCAGATACAGCAGAGACACAATGGT
>chr10:84678808-84679008-dinuc
ATCTTCCATCTGAGTTAACCTTCAGCCGTGTGTGTCATCCATGACAACACTGTTAAAGTAACATCTAACTCCAGTCAATGACATGGTCCTCAGACGTTAA
>chr10:88402930-88403130-dinuc
TCATCAGCAAGTAATCAGGGGATATGCATGCCATGGTTTTTGATTGGTAATGTTTGACCCCCACATTTCATATGACTTAGGGTATAAATATCAGCTGAAA
>chr10:88419856-88420056-dinuc
ACTTATATAATCAAAGCAATTAATAGTCACTGTGCATGATGATTTTTATTATCAGATGGCTCTGGAATAAAATTTCAACTAAGTATAGTGAGGAAAAAGT
>chr8:110824846-110825046-dinuc
TCATCAGAAGTGACCAACTAAGTTTTAACACATCCAAAGACAAACTAACAATACAACACAAATGTCTCCCACCAAAGCTTCAAATAAGAAAACCAAATCT
>chr8:110860054-110860254-dinuc
CTATCTGCTCTAGTCCCTATGGGACATAAAGAAGCTTAGTCCTAACATCCCCTTGGAGCTGCCTCCTCTCACTTTACATAACAAATGTCATGAGCCACTG
>chr10:89599318-89599518-dinuc
TTGAAGGATGTGTGAATTTTAGCATAAATCTGCATTCTTCCAGTCTTGGAATCCATTGTCCTCTCAGGCCCAAAAAACTGATTTTGAAGAATGAACACTG
>chr10:89764916-89765116-dinuc
TCTCAACATTGCCCACTATGCAGACCAGTCACATCTCAACGCCTTGTCTTATTTCTTGTTTTACAACTTTTGGCTGGTCTCTTTGTTTTTGATTCAATCT
>chr10:91122879-91123079-dinuc
TCTGGTCCACACACACAGAAAATAAAGTAGTCTTCTTCAATTAAATCCCTGCAGACCAAGCATACCAATTGGAACTTGTTACTTCCTCATAAAATACATT
>chr10:92697468-92697668-dinuc
CTCACTGATACGAAGTTGCTGTCAGTGGGACTAGCTCAGAAGTCTGTCCATGTTCTGTGAGATAATAAACAGTAGCAGCTTTCAGAAACTGGCATTGGCT
>chr8:113656241-113656441-dinuc
TGGAATCAGTGAAAGGCCTCACCCTGACCCCCCAACCACAAGGCTGGTGTTAAACCTGTGGCCCACAAGGATCCTTCTGGACAAGTCCACAAACAAAGTG
>chr10:93082038-93082238-dinuc
ATGGAGTGCAACCAAGCTACCGTGCAGATGCTGACTAGATCCAATCCCTCCAGATGTCTGAATCCAATTGTGGCCTCCAGAATACAGGGGAAAAAAGTAA
>chr10:93188068-93188268-dinuc
TTTTTCAGCAACCCTTCTTGCACTGTTTTAGGACTTGCTCCAGTCCTTTCAATTTAGATTTCCCTGTCACATCAGCATCTTTGAAATCTATTCTAGGTGG
>chr10:93222673-93222873-dinuc
ATACTGATCAATTGATATAATTCCTGTAATAAGAACTAAACGACTTGATACTATAACTGCTGATAACCTACAGATCCTTTGAACTACTATATATCCCTAA
>chr10:93343580-93343780-dinuc
GCATCATCACTGTTACTCAATCTATCATTTCACCAGGTACCTGCTCAATCCAATGAGACTTAAAAGGAACACTCATAAGTTATATAAATTGGTTTTCGCT
>chr10:93499448-93499648-dinuc
TCTCAGATTCCATTGTCGGAGATCTGTGAGAGTCTAATAAACTAGTTCGTTTAAGGAGGGAGAGTTCTGTCCAGAGTTGATGAGTCTAATCACTGAGTGA
>chr10:94909526-94909726-dinuc
TCCAGGGCTCGTTATAAGGGTGCTTCCTAGTCAGTTAAGATTGAAGTTCCACTCCACCATGATTGGATGCACAATATAAGAACCAATGTCTTAATGTTTG
>chr10:95347930-95348130-dinuc
CAGAAAGTCTAAACGTCTCATGAATGGTGGAGTGCCTTGATAAAACAGAAGGTTATGTCCCATAATTGAGAGGAAGGTGGTTCTGGTTTCCCAAGCACCT
>chr10:95349372-95349572-dinuc
TCTCAGACCCAGGGGCACACATAACTATCAGGACTACACGCCCTCTCACAAGCACCACTCTCCGCAACTCACACTGAGCTCTGTCACTGGAGAGGAACAA
>chr10:95734908-95735108-dinuc
GACAACATACAAATTCCAGTCTTATGGAAGTTCTATATCCCAATGGTGTCCTAGGTGGTCTTTAACTTGAAGGTGGAATGAGATAAACTCCACAGCTCTG
>chr10:95941636-95941836-dinuc
TCTTGGTCTGTCCAGAATTAGATATGTCTAGCCAAAAGAAGTTTCTTAAGCCTGCATTGTATCTGCCTAAAGTATAACTTTTCTGCTTTAGCGAGACCGG
>chr10:95998388-95998588-dinuc
CTGGTCTGGTAAGTGAAAGGAAGTATTACAGCTTTTGATTAACCCTAGGAGAAGACGGACATTTATGTAAGTTTGATCACTTGCTAAGATTTGTCTTCAG
>chr10:96231438-96231638-dinuc
TACTCTCCATAGGTAAACCCTGGAAAATCCGAAATAATAATGCCCTCTCCACACCCTACCCAAAGGGGTCACTCAGAGGTCTGCATGCCATGGCAAAGTA
>chr10:96272799-96272999-dinuc
ATCCACAGAGTCTCATTAGAGTGTGTCTTAAATTGCCTGCCAGACAGTTAGACTGTATGATGACTAAGACACCATGGTTGTTGGAGTTCTTGCTTAGTAG
>chr10:96400692-96400892-dinuc
CTCAACTGCACAAGTGTCTTGAGTTTTTTTTTCCACTCTGCAAACAAGGCGGATGTCAGTGAAACATGAACCAACTCTGGGACCTACACATGAACAAATT
>chr10:96621680-96621880-dinuc
TTACTTGCTTGTTGTATCTTACCCTATATGAATATTGGAGAGCCAAGTTTTTCCTTTTTGAGTGGATCTTCGCCTGCTCTGTGGAGGATCCTTGGTTCAT
>chr10:97247240-97247440-dinuc
GACATATGAACCAAGCATGCTGACAAAAGATGTCCTAGACAGCATGTATGCAACAAACAATGAACTGACGGTCACGCACAGTGGATAGGTCTAGTCACAG
>chr10:97840872-97841072-dinuc
GTGTGGATTCAAAACTGAACGTAGATTGTGTTAATGATAGTCTGTCTTATTAAGCGAATGTCTAAGCAATACATTCAAACCTTCAAAAAAGTATTCTTTC
>chr10:98720868-98721068-dinuc
AGTGCTCAAACTCCTTCAGACGTGAATTAGTTTGTAATTTAACCGTGTGACAAAAAAATGTAAGAAAGTTACTGCAATCCCTGACAGGGAGTCAACCAAG
>chr10:98727806-98728006-dinuc
AGTACTTAGCATGAAGAGCTCATCCTCTGCATCACGATCAATTTCAACCCAGTCCAGCCGACTTCAAACCTCTTGGAGCAGCAGAGCAGAAGATTGATGG
>chr10:98742922-98743122-dinuc
GCGAATGGTGCATGGCTCCAGGACTTTGAGCGTGAGGAAGCAACTGTGCAGCAGTGGATCAAATCAGCGAAGTGTCAGACGGGCAGACTGTCTTTTTGGG
>chr10:98745926-98746126-dinuc
TACTGATACCTTTTGTAACTGAACTTCTCTTCCATTTTTTTTTCAGCATATTCCCAGTTTTTTCAGCGTTAGCAGCTCCACTGGTCTCTTTTTACCTTCA
>chr10:98885027-98885227-dinuc
CCTGCGTCAGGGAGAAAACATAGCAGGGTCTGCATGAGTTACTCCTGCCGTTTGATGATCTGGCCTGCGTTCCTTTTTTCACAACTTAAAAAAGGATGTA
>chr10:99241224-99241424-dinuc
GTAAGAGACATTACCTGCAAAGCTTAACCTAAGAGATTAATGCAAGGTAAGGTTGACACCCTTGTGCACTGTGAAATTTACTGGAAGCTTAATCTGCAAG
>chr10:99264757-99264957-dinuc
CAAACATATGTGACAGAGGAGCACAAAATGTTCTTCCGAATGAGGATTTTTTTGCACGTCGGCCTGTGCTCCCGAAACCCATGGGTTGAATTGTAGTCCA
>chr10:99470466-99470666-dinuc
CTTCCTTCAGTCATTAATGCATGTCAACAGACACTCTTTAACCCTGGGAAAAGATGATAGCAAGGAAACCAAGATATTCAATCTCTCCTGCACTACACAG
>chr10:99507976-99508176-dinuc
TAGCATTAAACTTGCTGTTCAGTACCAGAGACTCAACTATAGATTTCTGATGTTGTGATTAGCTATGGTGTTAGTATGCATAATACTAGCAATGAGTAAT
>chr10:107946108-107946308-dinuc
AACTTCTTTACAATGAGCTGGATCAGACTAATGCTGCACAGAAATTTATCAATCCCTACCATTTCGAAACAATATATTCAAAGTTGTGAAGATCACCTTT
>chr10:108297662-108297862-dinuc
GTGTCACTTATTTCACCAATCAGGTACACTCTCCCTACTTTTGAGGTAACTATGAGACAGTCCACTCGAATACTGTTCCAAGGCCGTACCATTTGTAAGT
>chr10:111102038-111102238-dinuc
GGCTGGAAGCAAAGACCATAGTTCATGTTATTGAGGTCCAACTGTCTCAAACTTCTTGGGAGAAGACAGACTTCGAGTGCAAGAACGATTAGGTTCTTTC
>chr17:88112402-88112602-dinuc
GTTCACATTAAGGGTATGGCAACCCACCAAGGGGTTTGGGGTGTAGCACAAAACCCCTTCCCACCAGTGCACTCCACGGCCCTTTCTTTCAGAGTCAGAA
>chr17:88113507-88113707-dinuc
AAAAGTTAACCAGTCGTAACGCCATGACAGGGGGGGGTAAACATGAGATCGAGGCATGAAGAAGTGAGATTCCAATATACCTTGGGAGATCAGTACAGAG
>chr17:88379653-88379853-dinuc
ACACTGCCCAGGTCTTTTTCTATCCAGCAATACTCCTTGGCACGTTTCGCCAGTGAAAACATTAGTGCTTGTTTCTCAGGCTTGCGTTCTACTAACCTAC
>chr17:90797834-90798034-dinuc
CTGATCAAAACTCTGGGTCAAATCAAGGTTTCACTGCACAGAAATCAAGCACAAGAAAAGAAGAGTTACACCCCTGAACATTAAAGAGCTTGGAACTCTT
>chr18:3271971-3272171-dinuc
AGAGAAAGATTGAAAACTATGAACTTACCTGACCACTTGACAGGCTAGGACCTCTGCTAGTGTCTCTTATAGCTTCACTCTCTATCAGGTCAAGTGTGGC
>chr18:3281444-3281644-dinuc
ATCAACTCGCTAAAGCAAATAATTTAAGAAAGCTAAAAGCTAAAACTGCAAGAAATGACAACAGCACAAAATAATTCTCAAATCACACTATAAAAATAAC
>chr18:4280666-4280866-dinuc
ACAAGTAAGCAATCTGAATGATCATCATGCTCCTTCTGACACAGGACCACACACAGAAAGAGTCATGATACGGGAGAACAGCAAGTACATACAACACAAA
>chr18:4291596-4291796-dinuc
TCACTCCTAATGTACATTCCATGAAGGAGACAGAGGATCAGCCATGGCCTACAAGATTGACCTATAAGACTCAAAATATTAATGACAGGGACAAGTCTAA
>chr11:116620730-116620930-dinuc
ATTCCAGTGTGGCTCAGTACTCCCATCCCAGTACTACGCGGGTACATTCAGGAACCACTACTGAACAGATGTACCTCCAACTCCAAGTAAGCACAACCAT
>chr11:117312006-117312206-dinuc
CACCTGTGATGCTTCTGCTGAGTTGTGGAGCCTGTTTTGTGCGAGTCCCAAGACTCAAGCTTGTTGGGTTTGTGAAGGGAGTTGGCTAATGTACAGGGGA
>chr11:117318896-117319096-dinuc
AGAGGTAGATATTCCAGTAGAAGTCCCCGGAGGTGGGGAGATCACATTGTGAGGCACTCTCAGCTAGGAATAGCGATGGTGGGGTCACCTGAGAACTGGC
>chr11:117319494-117319694-dinuc
GACAGAACAGTGAACAGGACAACAGCACAGACTTTGAGACAGTACAGCACGAGATGACGACACAGAGACCACACACACAGGACAGACAGAGAGAAGACAG
>chr11:118236490-118236690-dinuc
GAACATTCTCTCTAGATCACTCTACCATTGTAAGCTATGACCCAGTGAAGACAGCCTAATGAAGGAAGCACTAATGCCACCAGATTAATTTCAAATGTTT
>chr11:118245653-118245853-dinuc
GACAGACTCACATTGATCGAGTCTCTCATACAGTTGACAACTAGCTGGAAGTACTCACTCACATCTGGTGGGTACAACACAAGCCTGTCAAGGAAATCTA
>chr11:119817784-119817984-dinuc
AAGGCCAGTAGGCTGACCGATAGACCTTACATTCTAAGATCAAAACTCTTTCAGTTTGCTTCAAGATAGGGAAGGTATACCAGGCTTAAATGGACACATG
>chr18:4295098-4295298-dinuc
AATTCACTAGTTCTGGGGCAAACAGAAAAACTTATGTCCTGTCCTTCATCTATTCTGTCTAACTGTTTTAGGACAATCACAATTGAAAATACTTACCACC
>chr18:4357610-4357810-dinuc
GATCACAAACAGGGTTGCAACTTGTCCCAGAATATAGCTACCCAGGGTACTTGCAGTGCTATGCAATTAGATTCAGGACAAATTTACCATGTCAGTCAAG
>chr18:4366945-4367145-dinuc
TCTAAATTGAAAGATTTGATCCTTCCTGTGGGGATGAGGGGCAACTCCTGGGGGTTACAGCTTATGTAATCTTCAACCTCTAACAGAATTCTAAAGCATT
>chr18:4548574-4548774-dinuc
TCAAAGAATACAAGACCAGAGTTTATCTTAAAGGGTCTTTCTGCTCAACTTGACAGATGCCAATGGGAACATTTTTTTGGCTAGATTCTATCAGCACTCT
>chr18:4829756-4829956-dinuc
TGTGTCTGAGTAACACCACATAACATTTTATAGAACTACTTGATGGTGTCAGCAACCAGGTCAGCAGAGTACTACGCTATACCCACTCCCCACATCAACC
>chr11:120119058-120119258-dinuc
CTGTCTTGAAACCACCCAGAGTTTCAACGTAGGTCAACCTGGCTACCCGAATCACACGGAGAGGAAAAACCCAGCAAAAGAAGAGAGGTAAGATCATCTA
>chr12:3284060-3284260-dinuc
TTCAGAGGGTCAGGATGCGTCAACTTGTGACATCAGGAGGTAGAAGCCCTGCACACTTATTAGCTCTGGGCTGAACCCCCAGAGAAGATAAGACAGCCTC
>chr12:3345251-3345451-dinuc
GCCTCCTGTTTGTTCTTGAGCACCCATGAAGTCAGAGAACACTTCAAGAGAAGGCAGGGTCCAAAACCTGCGGTATGCACAACCTTGCATAACAGGTGCA
>chr18:5020796-5020996-dinuc
TAATATTTTCCACTGATTAATAACTATCATTAATAAATACCTGTGTATGCTGTGCATGAAATCAACATTAAGTTTGTTTAAAGTCTGAATCAAGGTCACT
>chr18:6107656-6107856-dinuc
AGACACTCCATGGATGAATGACAGTAAAAAAGAGAAAGCTGAGTGGGAATTGAACTCAAAACAAGACTGCAACAACCCTAAATATTCACATAATTAAAAC
>chr18:6134448-6134648-dinuc
CACATTAAGAGGAGACTACAGGGTGAGAGTGGACAAGGGGACAAACAGAGACAAGACATCAAGACCCAAAGGGATACTGGGAAGAGGTAGAGATGAATTA
>chr18:7559562-7559762-dinuc
CAGGCGAGTGGGTTTTTGTCTGCACCACATCAGTCGAAAAGGTCTGTGCTACTAAAGAAGTGTAAGCTTCTATCAGTTCTGAAAGCACAAACCACCAGCT
>chr18:9394156-9394356-dinuc
TCTTGCTCTGGGAACTGGGGCCTGAAGAGGGTGGGCTGTTACAGGTTAAGCAATTCAGGTCCCTTCCTAACTTGGACTAGTGGGCCTAGGATCCTGCATT
>chr12:4406100-4406300-dinuc
CCATGAGATAGAAGGGCAGCTGCAGATAGAGGGTTAAAAACGACACATTCAGGAACAATGCATGATTGCAGGTGGGCTGGGAGTGTCTACAGGTTCCATC
>chr12:4424992-4425192-dinuc
ACTCCTTCAATCAAATATAACAGTCCTTTTCAACAGAAATTTAATCTATCTCATATATCCTATTATTTTTCATTCATGCTATGCATAGAGGTGAGATATA
>chr12:4599878-4600078-dinuc
CCTCATAACACTTGGTTCTGCCCTCTTTAAATCTAACTCACCAGCAGCCTGTTCTTTTTGGGTCTCAGAGCAAGTATTTCTTATCAGTTTTATGACACAC
>chr12:4819456-4819656-dinuc
AAGTGGAGAGACAGGTGGATAGTGTTGCAGGAGATCAGTGTAAGGGAAGTCGCTTTGTGTGACTAGTAAGGTGCAATTAGTGCTAGACTCAGTTGAAGTA
>chr12:8371867-8372067-dinuc
TTGTCCTTTACACATAGTGCTGTATTTCCCTGGCAGAGAGATCCCTCCTCTGACACCTTCAGTCACCCTCCTCCAGCCATTTCCTCCAAGTCATTTTTAC
>chr12:8620089-8620289-dinuc
ATGGCTGCAGTGTCATGCATTTCGCCAACCCTTCATATGTGGGCTGATTCAGCCCAGTCATCCATCAACCAACTTTGCTCTTCTCACATCCTTTGGAAAC
>chr18:9408748-9408948-dinuc
TTCCTGTGAAGGACTTGGGTTTTGCACTAAGCCAGCTTGTTTTTAACTATTAAACTTCTCCTTTTGCACAGTTTACTTTACCTGTCTTAAATAACGGTCA
>chr18:9409184-9409384-dinuc
CTATCACCAAAAAATGCGTAGGTTAACCAACAGGTGCTATTACTTAACCCACCTAGAATAAAATTGTTTCTACATTTTTTATAAAGTTTGAACCAATAGT
>chr18:10178171-10178371-dinuc
AAGAGTCTCTTCTTGCTCTCTGCACAGTAGGAAAAGGAAATCATGAACTAGTTAAGGAAGGTAACAAAGACAACTAGCTCTTACAGCATTCTTGCTGGGA
>chr18:10180776-10180976-dinuc
TGGGTACCAAAACTCTGCAAAGAGAAATTTCATATTCCGAAGGATATACAGTCTCAATAGTTACTAACTAGACTAGTTTAAAATTAAGTTTTCATAACTG
>chr18:10744078-10744278-dinuc
CTTGGTCAGCCTCAAACTTGGAGCAGCCACCTCAACTCTGCCAACTTCCTGACCTCTTGAATCCAGGTTCTAGACAATTCAAGTGCTCACTTGTTATAAG
>chr18:12233175-12233375-dinuc
GAACTGGCTGCACCTCTAGCTCTGACTTAGATGAGGAAGAGTCTGAAAAGACCAAGACTGCTAAGACTGAGGGTGCTTAACTCTCCAGGAACCTGATGAG
>chr12:8712859-8713059-dinuc
GGGGCCATTATTTTGTTTATTTGTTGTATTTTGAGTAATTTTTTGTTTGCTGGGATAGAGCACATTTTTTTAAAAATCCAACCTTTTATTGTTGGATTCT
>chr12:11242120-11242320-dinuc
CAAGGATAATACCTTGAAGAGAGATGTGACCTGGACCATGATGCTCTAAAGTGAAAGTCTTCACAGAAGGGCAGCTAACATCTGTTAACAGGCCAATCGG
>chr12:13409974-13410174-dinuc
TTCTGGTAACTGGTGAAACATGTTCAGAGTAAAACAGATAAGAAGGAGGACATTTCTAACATTTTGGAGTTTCTAGTTAGTCCTGGGATTTAGATTATAA
>chr12:15832705-15832905-dinuc
TAGACTTCACCAAGCTTGCTAAAGGAACTGGTGCAAGCATGAAAGCGATGGTTGCTCTCTGAAGATGGTGCTACACAGTTAAAATGTGTCCTGGAAGAAA
>chr18:15138490-15138690-dinuc
TAATGATATCTCATTGAGGTGACCCTTGTGGGCAGGGTCACCACACTTCAGGCAGAAGGTCTAAGGCTGGTATTCTGCTCTAACATCTGAGTTCCATTGT
>chr18:20932518-20932718-dinuc
CCAATATACTGTTAAATCAAGTCTTAACTAGAAAACTCGATTTTGGATGCACAACTAACCAAGGAGTTTGGCTTCATGTCACCAGGTGAAAATTCTGAGC
>chr18:23838954-23839154-dinuc
TTAGAAACTTAAAGTTAGTTTTAGAGAGACAATCCTTTATCATTGTTTCTTTCACAGCCCAAATTCCCTAAGGGGATAAGGAATTTTCACTTTTTCTACT
>chr18:24178990-24179190-dinuc
CTCGCCAGCAATAAAAGGGGTCCAGCATATTCAACATGGTTTGGCTAAGGGGGGAAGGGAGCTGGGACAGGGGGGTGACAAATGGTGGATGGGAGAGGGA
>chr12:16170304-16170504-dinuc
AGAAAGTTGTACCAAGGGCAAAAAGTCCCCTAACTAGCAATCAGAACTTATCACTTTCCACGACAACACACACCTGCAGCAGTGCAACTGAAGAATAGAC
>chr12:16202003-16202203-dinuc
CTATCAGTATTTGCTATTCCACTATTATGGTATAGAAAGACATCTAATGAAAGCAAACACGTTGACTCACCCACCCTGAGATGATCTACAGCAGAGCTGC
>chr12:16896149-16896349-dinuc
CTTAAACTGAGTCCTGAGTCCTGCCTGCTTAAACAGTTCTAGAACTTGATGAGGTCACTCTGAAGATGCTCCTCTGACAAAGAAACCAGCTTTCTCCTGA
>chr12:17286690-17286890-dinuc
GTCCCCCTGTAGTGAAGTGGAGCCTAATGCTGTGTTAAGCCTCGGTCACTCTTGGACCAAGGTCCTGTACCAGATGGTGTGATCCAGCTTGTGCGAGTCA
>chr12:17372656-17372856-dinuc
CTGATTCTTCCTGCCTTTGCCAGTTTTTTTCGTGCCTTTCTGACTCCTCTGGCAGTCCTCTCAGTTAGGTCCTTTGCTTCTGATCTTTTAGGTTCCTGTC
>chr18:24208470-24208670-dinuc
TTGTAATTAATCCTTGGATCTTTCTACACAGTAATTCCTAGATACTGGTTAAAGACACTCAATCATCACAACAGGTAGATGACATATTTTTTCCACAGAT
>chr18:31817133-31817333-dinuc
TTTATGAGGGTTACTTTTTTATAATGGCTTAGACTGTTCTACTATATGATGGGGCCAATTACTAGGTCCTTACTGAATGAATTGGCAACTGTTTATTGAA
>chr18:32052600-32052800-dinuc
CTGCCTTACATTTGACCGTGCTGTTGAACCAAAAAGCCTCTTTTGAATCTTTAGACACATCAAACCTGTGCACACCACCCCCCACTTTGCAGATAGAGCA
>chr18:32162300-32162500-dinuc
TTTTGGAGGTGGTTTGGAGTGGGTGGTGTAATAAGTCATGGATCTAGGAGTGAGAACAGTGGGAGAGCATATTTGGGGGAAAACTTGATGGATCCAGAAC
>chr18:32564512-32564712-dinuc
TGTGAGGATTGCCAGAATGTATACACAGTGATATCCGATAACTTATTGCACAGACGGAGGTTCTTAAGAAGTTTAGTGCTGATTTGGCTGATTGGCAATT
>chr18:32693752-32693952-dinuc
GTATTACAATAGATACTGTTCTGAACATTTTGTTCTGAAAGAAAACCTTCACACTCGCTAGTAGGTAAAAGCTTAAAGAAAAAACAAATGGCTGTCAGAT
>chr12:17414956-17415156-dinuc
ATGATCCATAGTCAATGACAGTAAGTTCTCTACACATTCGCACAATGTGGTCAACCTGTAGAGTCAGTTTTGTGATTGAAGAAGCCAGCATCACTGGTTT
>chr12:17542555-17542755-dinuc
GAAGTTTCAAGTTAGAGATAGCTTTGTTCCGGTCTAATGTGTACAGTCAATGGTGGATGGGTGCTAGTTTGAAACTCTAATCCTGGCGAACCCTACACAG
>chr12:17724514-17724714-dinuc
GCAACTGCTCTAGAATGCCACCTGATAGGAATGTACCCTATGTCTGCCTGGCCTGCTGGCGTGTCCTTCAGGACAGAGTGGACAATCCTTTTCTGACTGG
>chr12:21287254-21287454-dinuc
TCACTAGGTGGGGGGCTTAGAGACTTTGTTTTGAATGTGAGAGAGTGAATGCTGTGGTGGAGTTAAAATTGCCGTTGGTCATGCATTCACAAACGCCAAT
>chr12:21370320-21370520-dinuc
ATAGAGCTGTGACAATACTGAAATGGAACATGGTAGAGCTTCAACATTCATAGATTGTGATGATTCAGTAACTAAATTAGGTTCATCCATAGTTCTTGGG
>chr18:32993045-32993245-dinuc
GTTCAATCTCTGTGGTACTTTTAACATTTGGTGGATTATTATTGCATCGTTTGATGATAAGCATGAATAGTGAATGGTCATACACATTACTTTGTGTTTC
>chr18:33085946-33086146-dinuc
TACTAGCAATGTCAATACAAGGTAGTGATTGATTACTAATGGTGGTGAAGACACTGCCATATGTTGAACAAAGCAGTGAACACAAATGAGTTTGGAGCTT
>chr18:34245878-34246078-dinuc
TTTTGTTGTACCACAGTAGAATGAGGGAACTCTGATTAGTGTCTTGAGAGAGTTGATGTTCATGACTTCAGATCTGTTGAATCACAGTCATAAGAGTGTG
>chr12:25784370-25784570-dinuc
ACACACTACTCGAGATTTTCTGTCCAGAGCAGTTTACACATGTCCATCCTCCCCCAGGATAAAAACAGAGAAGGTCTACACACTCTGGTAAAGAGTTACA
>chr18:34441874-34442074-dinuc
GTGATGCACAGCATCCTTTGCCTGCAGTCATCACCAGTGAATGCTGTGACTGAGTGTAGATGGCTGGGTGATGTAGTGTCATAGATTGAGTCAAAAGAGT
>chr18:34856245-34856445-dinuc
CAGAAGGCCGAAACAGAAGGAGTCAGGTCACCCAGCTCCTGGTCTGCTCCACCTGTAAAGAGAGCAAGCTGACCGGGAACGCATGCAACCCCCTTAGGCA
>chr18:35065612-35065812-dinuc
ACTACATTCCCAAACTGTTTCTAACACCGCATCATGCCCTTGACCTGGACACTGTCATCTGTGCCTGCTGCTGCACTGGCACTGAACCTCAAGGCTCCTG
>chr18:35157400-35157600-dinuc
TATTCTCTACAATTGAAGACTCTGCACTTTACAGCATGTGATCAGAGGAAGTAGGTAATGCTGTGATTGTCTTATACTAATGCTTCGCAGTGATCTACCT
>chr18:36289232-36289432-dinuc
TGTGAGCCTCCAAATTGGAGCTTTTACAGCTTAATAGCTCAATACAACCCATCAGACATTTGTAAAATATTTTAAAGTGCCAGTTGATACTCTTAGTTGT
>chr18:36739580-36739780-dinuc
TTTTCAGCCTTTCAAATCTCCACCACCAGGTTCTGATTCTATCAATTCTGAAAATGTCCCCAGGGAAGCCTTCAATGGGGCCTAGGATCTTCCCCTCCTC
>chr18:37924116-37924316-dinuc
AGGAACCAGACTGATTACCACTGCAGAACTGACTTCTGACCAATGACTCCCTCCCAGTTGAAGTGATCAATTGGTGTGCTGTCAACCAGTGGGAGGCAAC
>chr12:25989712-25989912-dinuc
CCACCTTCCAGATTCCTGATTTCAATGAATCTTGCTTTCACCACCAGAATCACTAGGTAGGGTTAGAGGATCACTCTCAGAGCATAGATGTAATTGTACA
>chr12:26061000-26061200-dinuc
TCCCCTAAGGCTTTTTTGATGATTATAAAATCTCAGAGAGAATATAACAAGTTGCCACAATTGGTACTAGTCTCAGAAATTTTAATGTGCTTTATATGAA
>chr12:26174883-26175083-dinuc
TGAAGCAAGCAGATTAGAGACAGTCTGCCCATAGAGGGACTCAGACTTAGAGTTGCAACATCACACAGAGGATGACAATGATTAGAAGGAGGGAGATACC
>chr12:31587416-31587616-dinuc
CTAGGGGTGATGTTAGTTTTATGACTTCTGTCAGACTTATGGACTTTTTCCTCCATATAGGGTGAGAATTTGCCAATCAAGCACTACTCCTGGGCTCTAC
>chr18:37926356-37926556-dinuc
GTCAGCCATTCACAGGGATCCCAACCCTCTGTCCACAGGCACCTCTCACTCAGCATATTGTCATACAGAAAGGTCATCACAGGGATTGCACTCCTTTCCT
>chr18:37927863-37928063-dinuc
CTGACCTGCCAGCACAGATTGATCATGCATCAGTGGCTCATAGGGCCTCCCACAAGATTCAAGGCTACACTATGAGGGAGATAACCTTTGTACACAACCT
>chr18:38465771-38465971-dinuc
TCTGATCTTCTGTCAGCAATGTGAGGACTTAAGTCATACAATACACAACATTTGCCAAGAACAACACTGTACTTCTCACACAGCAATGCTTCAGTGCAAT
>chr18:39457848-39458048-dinuc
CTCCATTGTAGTCTTGTTTTGTTTCCTCTGTACATCTCTCAAAGCTACCTGGTTTAGATACCAGCGCTGGTGCCAGGCAGGCTTTCATTCTTCTTCTCCT
>chr18:39483765-39483965-dinuc
GTTGAGTTATTGAACTAAAAGGAATGGGCCTTGCTATTCAGCAATGGGGTCTTTAGTCAAGAACTGTTAAAATCTGCATTGATAAAGCTTCTCAAGAAAT
>chr12:32292407-32292607-dinuc
ATTCAATTAGTTCAGGCTTCGACATAGGACTACTATCCTTTGTTGACGATATAAACCATATGGTAGAAATTCTAGGGACGAGAACTTTAACGTTCTGGAG
>chr12:32351805-32352005-dinuc
AGAGAAGAAACACAATACTTCTGTACAGGTAGCAATTATCAGCACCCATGCCTACACTTCGTGTGTGTCTATTTTAAACATCATGTGGGTGAGTAGGTTG
>chr12:32848082-32848282-dinuc
CAGTAGTGCCTGAGCTCAGCTGACTTACAGAGAGCACAGACAGTGCTGATGACACACTGGCCTTGATACAGAGATAGACTCAGTGACTGAGTTGTCAAGC
>chr18:40218172-40218372-dinuc
GTTTCTTCAATGAGCCAACCTTTGTCTTAAATACTCACTCACTCCAGAAGCTATACCTCTAGGAATAATCAAGAAGATAAGTATATACAAGTTCATATTC
>chr18:41947174-41947374-dinuc
CACAGACACAATGACACACTGTACACCATACATTCACCTACAGATAAGGGGACATCACACACACAGACAGGCACACAGACACACACACACATAACACACA
>chr12:33170788-33170988-dinuc
TGCCAGATCACTCCTTCAGGATCTTGGATTGTACTGTTGCCATGGGTTGTTTCCAGTGTGATATGACTGGCTGCCATAAATTGGAGGCGTGGCTTGTGAC
>chr12:33173616-33173816-dinuc
AGCAGGCCAGAAACAACAGGAGCCTCTACATTGATGAGTGCCTTATTGGGCGCCTCAGACTCCCATAGAATACTTCCATGTCAGGCTTAAACAGCCACAG
>chr12:34502172-34502372-dinuc
AGTTGAGGCTGATCTAGGTCGGGCAGACTGGATAGTGTTTTTTATCTAGATGAAACTTTAAAACTAATGCTTCAGATGCAAGTGCATATTCCATCTTTCA
>chr12:35046578-35046778-dinuc
AGGGCTGACTTCTGCTGTAGGCCAAGAAAGAGCATTAACCTACACCAGCTCGCCTTAAAAACAAGAATGGCTTTTTGAGCATTAGCTAGAAACAAGGATA
>chr12:35051110-35051310-dinuc
CTGAATTGATGTGGTTGTCTGATAGCTATGTTGCAACTCTGGGCATAGTGTATACCGAGAAAAGAGAGCATTGTTACCAAGCAAAACTACAGGATCATTG
>chr12:35480846-35481046-dinuc
CTATAGAGGCTGCTTGGAATGGATAACACTGAGCCTCAAACAAACTGGGCACCAGAATTGAGCAATATAGAAGAAGTGAACAGACAGTGTGCATCATGGG
>chr8:116689649-116689849-dinuc
CTCCATCTCTCCTCTAGAGTCTGCTCTCCTCTCTCTCACTGGACTCTCCTGAGTCTCAAACTCTGTGTCTCTGTGTGTCTGTCTGTGTGGAATGTCTTGT
>chr8:120225929-120226129-dinuc
GCTGCACCACTACATGGTCTGCATCACAACAATTATGTTCACTCCCTGCATGACAGCAGCATACAACAGCACGACCAGAGAACCCCAGAACACACACCGT
>chr8:122923653-122923853-dinuc
CAATTGTAGGAAGTGAAGGCTCCAACTGAAACTTAAGAGCTGAGGAGAGAGAAAGGACAGGAAACTTCACAGAAGGCAACCCAGCCTCGATGCTAAAAAC
>chr8:122933994-122934194-dinuc
ACCTATTATCAATAGATCTGTGTCCTCCATTAGGCCTTTTTTGCCAACATTTTCTTGAGTACAAGGTACAACACCCTGAGTAGGTCTGATTTAGAGATCA
>chr8:123032975-123033175-dinuc
TCCTTACTCTACATGGTTCATTGTATAGAACAGCTAAATAGTAGCCATATTTCTAAAAGCAAAATGAGTCTGGTGTCTAACTCTGGGTCTATAACTTTAA
>chr8:123038444-123038644-dinuc
CAGAAGCAGAGTTGCAGCTTAGACCATTGGAGATCAGGGGTTTAACAATTACTCGGATCCGTGCAAGGACAGGCAGTCAATTAGTGGACTTCCTGCCAGT
>chr8:123101675-123101875-dinuc
TGTGCTGCCGGGGCCATGGCTAGGATTGGATTTTATTGAGTGTGAAGTCAGCTGTGAGGGGTCTACAAAAAAGAGGTATAGTGTTTGGTAACTACAGTGT
>chr8:126686841-126687041-dinuc
CTCTAGTGTCATACATGCCTGCATGTGTCCCCAGATGTATGGTCATGGCCCTGCTTCTCTTTCCACGATTGCCTCTCTGACAAGTGTGGGAGCTGGGAGG
>chr8:126767526-126767726-dinuc
TCTGACCTGGGTCTCAATCACTCTCAGTGAATGCTGAGCCTGTGGGGGAGACAAAAGAACTCTTAAGCTCCTGACGTCCTATCCAGACAGAGGATCAGTG
>chr8:126814753-126814953-dinuc
CCTGCACAGCTGCCTGCCTTCAGGTTAAAGACATTTAAAATGTCAGTGTGGCTACAGCAGCAACCAAATTGAGTTGACAACTAGTCTACTTGTTGCCAAA
>chr8:126857961-126858161-dinuc
GCTCAGTTCTAACCATGCTCAAACCTGATGCATCCAGATGGGCTCCCGGGACTGTGCATGTAGTCCACTACGCTTATCAATTGTTCCCGTCTGGAAAAGG
>chr8:126919390-126919590-dinuc
ACTTCCAGACCAGCACCAGGCCTGCAGCTCACTACAGGCCAAGTGAGGATCTGGTCCCACCTTGCACATGTCCTGGGGCTGCTAGTGTAGAGTGAAAGAG
>chr8:128171304-128171504-dinuc
TTGATACAGAGCAACTTGAGGGGACAGACTTCATAAGAATAACTGAATCTAAATGCTAACAGAAATGGATGTTTAATTTAAATTGTCTATCTGAGCTAAG
>chr8:128333428-128333628-dinuc
CAAGAGATCATGGTTTTACAGTTGTAAGAAGCTCACCAAGGTGAACTGATCACATGGAATCCAGGATGAGTGATGGAACTGTGGACTAGAGATGGAAGAC
>chr8:128648220-128648420-dinuc
CACCAGAATGCTAAGTGAAGAGGGGTAGTTGAGTGGTTTGCATGATCAGGGTTACCTTGAAGTCAAAAGCCTGTCTAACCCATGTTATCAATCAGAAAAT
>chr9:5300156-5300356-dinuc
AAGTTGTCATCTGTGTCACAAAAGTGCTCACTGGATCACTCTGATGTGCTAACATTTACTTTTCTCTTCTCTGCTACCTTCAAGTTAAAAGTGACTCTTC
>chr9:7221576-7221776-dinuc
TGTTGGAGACAAAGCTATTGGGTAGTGGAACGTAGTTATGTCTGTGTGTGGAAGTACTGAAAAATTGTAGGCCACTAAACACACTTGAGGTCCCTCTTGT
>chr9:7239822-7240022-dinuc
ATCTGTCACTAAATGTTGTCTGTACAACAAGTGTCTGTGTGTGTGTCTCTGTGTTCTCTATGTCTGTGTGCTCTCTGCTCTGTCTGTCTGTCTGTGTCCA
>chr9:7501098-7501298-dinuc
CCCTATTAGTACTCCCTCAAAGTTAAAGTTCAAAACTACCTTCAAGTAAACCATTTGGCCAGGGGTATTCCTTTTACCTCCATCTATGAAAAGTGACATC
>chr9:7868214-7868414-dinuc
TTGAAACTACACACCCAAAGCCAGTTGCATGACTCTAGTAGTTCTCTGCTTGTCTTCTTTGCTGAATTTCACTCACCTTGGAAGTATGTCTAAGAATACT
>chr9:8003386-8003586-dinuc
TCTACATCCGAAAGCGCGCAATGGTTCTGGCATCACCCGCAACAGCACCGAGACACCTAAGGCTGGAGCTTCAAGGTAAAATCCAACCCTTGCTTTACGC
>chr9:13559298-13559498-dinuc
TTAACTCTCTGATTGAAGGGTGCCTTGAAAACAATCTGATGTGGCCACCAATTGATAACAGTTGGTGTAGACTGGGTGCATGTCCTAAACATCAAGATAA
>chr9:13562692-13562892-dinuc
GGCTTGGGTTCACTTCAACTCTCTCAGGATACATGTTTCATCTGGCTGTCTACACCAGCTCAAATGATCTTAACCGATCCTTGGTCCTTGGATCCTGACA
>chr9:13608660-13608860-dinuc
GACCTGAGTCTGGTGCAGTACTGGGTACACAGATGTAATCACAAAGAGACAGAATCTAACTCCACTCACAGAGGTGAGTCACTGAGAGACTTTTGGTGTC
>chr9:13652172-13652372-dinuc
CTGTACACTCGCCAAATATCTTTGGGAAGATCGTCAGATTGTTTCACCCCTTTCTTAAAAGAACTAAACTTCTGGTCACAAAGACCAAGCTTGGCAACAA
>chr9:13701881-13702081-dinuc
GCAACTTGCACTTCAATCCAGAGGTACCCGTAAGACCAGTGACTAAGCACTGTGGAGAACCCAGTCGATCTTCCTTCAACTAAGCCGACCCCAAAGAGAC
>chr10:111545213-111545413-dinuc
AAACAAATGGAAAATGATGGTGACAAAAATGTGATGGAGCTACGCAAACAAACACAAAAAAAACTGTAAAAAAATGAGACTAATAAATAGCAGAAATCAT
>chr10:111619838-111620038-dinuc
GGGGGGTGTGGGTGCTGTTGGACGGGGTGTCATGAACAAGGACAGGGGGTGAGTCTGAGGGGTGGTGACGATCAAGGCGAGTGCAAATGTTGAAGGGTGA
>chr10:111636906-111637106-dinuc
AACCTGTTGCTCACTCCCCCTGGCATTAGTGCCTAGCTCTCTAGGAGAGTTTTGTATCATTCAACTTATCTAGGGGATTGGTCAGCAGCTGGTACTTTAG
>chr10:111715246-111715446-dinuc
AAAGAGGGCACCCATTTGAGATGAAAACAGATAGTCAGGAGAAGCCCTGTAAAGATATGTGGGAAGGAAGGGTGGAAATTCAAAGGATTTGACCTCCTGT
>chr9:14160245-14160445-dinuc
CTTGCCATAAGAATCACTTGGAGCAAAGACCCTGTCAAGATCCAGTATGATTGTTGTTCAATAACCCTCAATAGTTGACTAACTGTCCGCTAGCTGTTGT
>chr9:14171972-14172172-dinuc
TGGAGACAGTGAGACAGCCATGAAGCAGGGACTTGACCCAGAAGGCCATAGCTAGTTACTGCTTGGCAGCACTCAGGCAAAAGAAGAGGGAATCATCCTC
>chr9:14241221-14241421-dinuc
CAAAAGCCATGCCATTGTGCCTTTTGCCAACAATTAGGGTACTTAAGTCAGAAAGATTGCACCTTTTCCTCACTAGCATCTTCCTAGCCACTAGTTTGTC
>chr9:14905068-14905268-dinuc
GAAAGATTCAGGAAGGTGACGACTCCAGTGGACTATAAGGTGCAGAGGGATCAGAAGAATGATCAAAACATCTCAAAGGTTAACTGCCCTCAGGAAGAAG
>chr9:14921293-14921493-dinuc
TTACCTGTACTGACTGACTGACCAACTGAGACTCTGACTGATTAACGTACTGATTCGCTGACTGACATGCACAACTGGCTGACTGACACACTGACTCTGC
>chr9:14994259-14994459-dinuc
TGTGTGCATCATTCTATGACTGGGACTTAATCAATCCTGTTGCTGTGGAGTGGACTTTGCCAGTGAAGGCAGTCTCTTTCCTGATGGAGTAGGCCTGCAC
>chr10:116487054-116487254-dinuc
AGCTCTCTTTTAAGGTTGCTCTTTAAATTGTAAACAGTGATGCAATGGCTTGAGCTTACTGTATTAGTGGGCATTTAGAGTAGCTTAATCTGCTGTGTTC
>chr10:116928906-116929106-dinuc
GTAAAACTCGGTGTACTTCCAAGTACCTGACCTGTAGGATTCAACCAGCTACACCAATTGGTGTCACAGCACGGGCGAAATTGCAGTTGTCTGTCAGCTT
>chr10:117522250-117522450-dinuc
TGAACTTAGGTGGTGTAGTCCCTACTCAAAACACTGGGGTGGCTGTGTTGCCTGACCGGCTGAGGACAGATGTCATATGTCATGAATGTGTGACTGTGTC
>chr9:15018924-15019124-dinuc
CCCTCAACAGGGACCACGTTGTGTTCTTGGTGTTCCAGACTTGAAGACAGTCCACCAGGGACACAGCTGGCCAAAGAGCTCCCAGACCGTATGTCTCTCT
>chr9:21610000-21610200-dinuc
GCAGGGAGGAGCACCATCCAACTCCAGTGGGCTCAGCCTTTTACCTTAAAGTAGGTTACCCCTGAGGTGTCCACAGTGACCTGGGTGGAGCTCTGTCTGA
>chr9:21679896-21680096-dinuc
TGTTTCAGGTTAGTTTGCACCTCACAATCAGGTAACACATTTGAGCTTCTTGGAGGCATCATAGCGGGTAAATATTTTTACACAAACACAGACATTTTTG
>chr9:22641218-22641418-dinuc
AGAGAGTTGACTCAGACACCTGGGGTGCATATTGGTTACAGTTAGACATGTTATAGGGCCTCAAGAAGATACAGTGCTGTTCACGTGTGCTGTGAGCTAA
>chr9:22649701-22649901-dinuc
ACCAGTCGAGAAAGTCTTCGTGAGTCCAGGTTTCTTCTGTGTTAGGTTAGGTTCTAAAGAGATGTAAACAGGCATTCCACAGTTGCGCATTGCTGCCACT
>chr9:24193168-24193368-dinuc
GTAATGTGTTGAAAAACCAGATGTTAATCATTGCTCTCCATAATATGCTGAAGGCCAAGCACCACATAATTGTGTGAAATTATTCTGTATGGCCTCCCAT
>chr10:117838985-117839185-dinuc
TACCACCTCTGGAGGCATCATCTGCAGATCTCAACACCACAAAAGACAGTCATGTCTTGTCGGCTTCAGGGTACCAGAGCATTGGCTTGCAGGCACATGA
>chr10:117840395-117840595-dinuc
AAGGCTTGTTAATTGTTTTTGATCAGTTGAGTTATTACAATAAAAACTGAAAATTCTACAACAGTGAGCTTTACTATTGCCAGGAGACCTATTTCTTTAT
>chr10:117900734-117900934-dinuc
ACCAGTCTAGCAGGTGATGGAGCTGGAAGTAGCTTTTATGTAGGGCTTTGGAGGATTTTATGAAGTTCCTGCTCTCATTCCTTGAGTGTCTTGCTCACAT
>chr10:118172685-118172885-dinuc
TGTATGGAGGCCGCATTCCTGAGAATTCTGCTGCTATGCCTAAAGGATGCTGAAGCAACACCAGAAGGAGCCAACTGCTATTGATGTGTATCTGTGGTCT
>chr9:25275508-25275708-dinuc
AGTGTAAAATAATTTTCTTCTTACCTGTTGTGAGGTGTACTACAGGAATTTTCTATATATTTAGAGTGAATTTGTTAAATGTAGTCTGTCTGAACTCCAG
>chr9:31300634-31300834-dinuc
TGTGTGAGTAAGTACTCATGAGTTCTGATATATACCCTCGTGTTAGTTAGGTGGTGTGCTTCATTGCCATAGTTGTCCTGATTGCTATTTTTTTTGTTCA
>chr9:32487932-32488132-dinuc
AGTATGGACACAGAGTGCAAATGACTTTGCTACAAGTCTGCTATTATGCGGCCGTTCCTAAGGTTCCTCTCAATCCCAATCCTTTTGCTGGGGTCTCGGG
>chr9:32494912-32495112-dinuc
AGCCAGGGCCAGAGGGTTTCTCAAGTACAGACTCCCTGGGAAGAGTAATGAGGTCAGGCCCTCAAGGCTCAGCCTTGCAGGTGAGCATGTCCTCTGGTGA
>chr9:32669524-32669724-dinuc
TTCTCTGTGATTGAAATCATGGTGTAAGCAAAACAACATCCCTTTACAATGGAACTCTCAGTTATGCAGAAGTTTTCCGTGGAATGAGTTGACAAGAATT
>chr9:32708448-32708648-dinuc
CCTTTTGGGTCTCAGCTCTTGTACTAGGAGGAACATTGTTCTAGTTGTAAGAGTTGAGTGGTATGCCTGGTCTGACAAAGTGAAGGACGGATCTAGAGCT
>chr9:32735057-32735257-dinuc
TGTTGCCTGCCTGCCCTCCATGGCAGGCCTGCTCGCCTGAAGCTTACCCTTCTCTGTCTATCACTTGACCAGTCAGGAGGATCTCTGGCCTAGCTTCGAA
>chr10:118178636-118178836-dinuc
GCATAATGACTTGTTCATTGGCCATGTACCCAATCCTTGAACGAGGCATGCACCAGCTGTAGGTCAATGCTGATCCGCTAGGTCTCAAGTCATGCCCCAG
>chr10:118458805-118459005-dinuc
CGGAGAGAGACCGAAAAATCTCACAAGTGCATGCCAGAGAAACTCAAGCAAAAGACAAGAGGTACCAAGAGCAGTTGCCTCCTGGCACCCTGAACCTCAA
>chr10:118867613-118867813-dinuc
TCTGGCCTTGGGCCATCTCAAGCTGGCGTTCTGCAATGCGAGCTACACCAGAAATTACACTCCCTGGGGTGCTAGACAAACTGGTTCTGCGGGCGGGCTG
>chr10:119030679-119030879-dinuc
TTCAGTCTGAGTCCCAATGCCAGATCCTTGTTACTTCATCCAAAACAGGGACACATTTAATACAGGATACCAGACATCTAGATAACATTACTGAGGCAGA
>chr10:120204748-120204948-dinuc
ATTCTCCGTATGTGAGTGGAGTCACTGTTTACAATCCTGTGTTCGTTTTTAGTGATGCGCTCGGGTAGGTCATGTACATCTTGACAAGCAAACAGACGAC
>chr10:121640649-121640849-dinuc
TGAAAATACTCTATACTATATGAGGCCAGCACATATCTCATTGTACTCTAATATGGATTATCAAATTTTGTTGAGGATTCTAGAAAGAGACCAAAATGTC
>chr10:122104463-122104663-dinuc
AACACTGGTATCACCAGTGTTAGAAGTGATACAAGACAAGATGATTGGGTAAAAAGGGAAATGTTTGTTACTGTGTTGGTTCTTACACTTCTGTGTTATA
>chr10:122604193-122604393-dinuc
ACTCTAAAACTTTTGGTAAAACACACAACAGAGAGTGTCCACATGGATAATTTCCAAGAAACACTAGAGGGGGAATTTGCTTGAAACACAGCTCAACAAC
>chr10:122755125-122755325-dinuc
ATTTGTGTTTGCCATACGCCAGTAGCAGAGAGGAGGAAGGGTATGGGGGAATAGGTAATGAAACTTGTTGGGGATAATGGGGAAAAGTTGAAACAGAATA
>chr10:122815251-122815451-dinuc
CACTGGGAGGTTCTTGAAAGAAGGTACAAACTCTTCTCAGAATCCATCTAGCGGGGCCCGAAATGCAGAATGGCCCAGTTGCCTGAAGAAAGCAATCCTA
>chr9:32765145-32765345-dinuc
GACATACCAGTGCATATACCACTTGGCATGACAGTCAACTTCTTTGTTTCAATCTAATCTGTGAGGAAACCATTCCCTTAAATTCTGCTCTGAAATCTCT
>chr9:32910676-32910876-dinuc
TGTGCTTGTGGGTTTTGCCTGTTCTGTGTAAACATGTGTCCTGTGGTGGAGCTGTTTTCTCTTGTGTTTCTTGGTAGGTGCTCTGACAGGGTCACTGTGT
>chr9:32916628-32916828-dinuc
TTAATAAAATTACAGAAATTTTCAAAGTTATACATATTTTTTGTTGAAAGTTAGTTATAATTATATAATACAATGATTTATAAAGAGTAAGTGTAACACT
>chr10:127110909-127111109-dinuc
TTAAGACCAAATTAGCTTGTTGAGCATAAATACCTTAGTAGCCCATATTGAACTATATGACACAGGGTATGAATGACAATCCATTTACTACTAAACACAA
>chr10:127735936-127736136-dinuc
AGATTGAAGAACCCACTCCCATACATGTGAGATACAAAGTTTAATGGCCGGCCACACATGTCTATCAGCTCCAGACATTCAAGAAAACCACCTACTGGGT
>chr10:128256411-128256611-dinuc
GGAGTACTCCGGGTCGCACATCAGAGTCAGGAGTGACTCTTTGTCAGTGCTGTGGTGGTCTCCACCACCTCAGCCGAGTGTGGTTAACCAGATGGGACCC
>chr11:3442955-3443155-dinuc
CATTTAATGGCTTCTCTTCATGCTGCATGGTAATATACTTTTTTGTACCTGAATAATTGTAAATCAGATCTTCCCTAACAGCTTCTTTTACAATCCCAAG
>chr11:3482247-3482447-dinuc
TTAGACTGAGAGCAATAAATCAGTGGCATATCCTACTCTTTATTAGAATATGTAATAGCCTATTACAATTCTCTGTAAACAGTTCACGTCTAGCCAGCTT
>chr11:4007834-4008034-dinuc
GTGAGTTGTGTGTGTGACTGTGTTAGTATGTTCCTGTTGAAGGACGTGAAAGTCACAGTTGTGTGTGTGTGATGGTGTAAAAGTGTAGTACTGTAGTGTA
>chr11:4195678-4195878-dinuc
TTGTAGCTCCACCTTGTCCCCCACAGCAAGATGTCATCCTGTTTGTAGCTTAATCTCCCTCCTGGAGGAGGTCTTGCTAGACTTTTGAGGGCCTCATTTT
>chr11:4199102-4199302-dinuc
TAAGTGGAACACAATTCTGGTCACTGAGATTAATAGGGACTCTGTGGAACTCCCTGGAATCCCAGTGTATGTTACCTTCTCTGTGGATCTCCACAGGATT
>chr11:4319679-4319879-dinuc
CCCAACTTCTACAATGCCCCAAGAAGAAAGTTCATTCAAGACCCTCCACACACCAGTGAACTAGAAAAGCCCGTGCCACAACGCACTACTCATAAATAGA
>chr11:4336970-4337170-dinuc
TGCATTTGCCTATGTGCTTTAACAGAGGGAAGCTACTAGATTTCTTAATGTGTATAGGAGAACATGTGTGGCATAGCTTAGACCTCAGACCATAACGTAA
>chr11:4403024-4403224-dinuc
AAAAATCTTTTTATGAATTACATACTAGTGGATCAGTTTATGTGTTAACTAATAGAAGAACTTGGTTAATTCTATCACAGACTCTACTAGATAGATGGAT
>chr11:4497690-4497890-dinuc
GCAAGTGGGGAAGAGCAGACTGACTGCCAGGGACAGTGGCCAGGAGAAGGAATCATTTGCAATCTGCAGGTCCAGGACGTCACTCAAAGGAGCTTACTCC
>chr11:4512972-4513172-dinuc
TTCAGTCAGAAGAACCAGACCTAGAAAAGACAGAGAGAGGAATGGGCATAAGTACAGAACGATCTGTAATTCAGAAATTTAGAAACAATGTGTTGGACTC
>chr11:4815228-4815428-dinuc
TGCCCACAAAGCCCCTGAAATTCTTCCTCTCATTCTAAATTTTCACACACTAGCAAACATGACCTGACAGGCAACCACTCTTTATGCAGTGAAAGCTATG
>chr11:5288387-5288587-dinuc
GGAGTGCATTGCAGGACAGTTTGATCTGTAGCACTAGTGCAGTTCCAATCAAGGAGAGCGGATTTCCTCTTTGGACTGGCTCGGGTCTGCTTGTAACTGG
>chr11:5388179-5388379-dinuc
AGGGCATGTGTTGATCTTGCAAGCACAACTGGTCAATCAAGCATAATGAATTCTAAGTAATGTTAGGATTGTTAATCCTCTTAAAATACCAAAGTGACGA
>chr11:5521735-5521935-dinuc
TCGGACTACTGCAAAGAAGATCAGCGACTGTAAAGCTGTGTTTTATGCGCAAGAAACTGTAACAAAAGCTTTTACCCTCTAGATGCATGGTTAGCACCAG
>chr11:5575112-5575312-dinuc
TGCAGGGCATGCAGGGAAAGTTCCTTCAAACGAGGCAGCTCACAGGGGTTCACTTTGAGACAGACTGGCACATTAGTTAAATGAAGACCCAAGTCAGAGG
>chr11:6175597-6175797-dinuc
GTGCTGCTGCAGAGTGAACTGGATGTTTGTGAAGAGGTCCAGACGGGCAGAGTTATCCCAGTCAATGACACTGCCACAGCACCCTGTAGTGGACAACAGT
>chr11:8966001-8966201-dinuc
ATATGATTATGGTTCTCACTTCACACACTCTGAGCTTTTCTTGCCTGAACAGGTGCTCAGAGACTGCTGTTATAAGACACTGCTTCTCACCACTCCTTGC
>chr11:11513254-11513454-dinuc
ACTAGACTTCTTCAAGTTATCAGTGTCAGAATTTTTTTACTTTTAGCAGTTATAAACTGCATATGGTACAGGAGTATAGTTTGATTGACTCCTAGTGTCA
>chr11:11724528-11724728-dinuc
AATCTAGTGAAGCTCAGTCAGGAGTCTGATCCACCTTTCAACTGCATTTCATTGATGACTTCCCTGTGCTTGTCCATCTTTGGAAAGTAGGAGCAGAAGC
>chr11:11726323-11726523-dinuc
AGAGCCCTCAGCTACTTATGTACATGTCATTCCTGTGGCACTCACTGGTGCCGTGCTGGAATCATGGCCCATTAGTGTTGGGGCTGCTTGCTGCTCATCC
>chr11:11737602-11737802-dinuc
CCGCTCAAAAGGATTCACTCTTAGAAGAGCAGCTTCACAAGAAATGGATGCTCAAGATAGTCCCCCTGTTATGTCACCTTTTTTGAGGTGTCACCTCCCT
>chr11:16716602-16716802-dinuc
AAAAAAAACCAAAAGGGCACTCAAGGTCAATGCTAGCTGTGAGTCAAGGAATTGGCAAAGAGATGACAAGAAGTCCCATCAAGGGTCAACTCACAAGAAC
>chr11:16917568-16917768-dinuc
GTTCGACCTGTATATTATTATAATAGATGGAGATGTCGGTAAAATGATACATCTTGTGACCTTGACACAGATTGGATCTGTGTGCAAAGACCTTGACTAA
>chr18:46998346-46998546-dinuc
CACTTTCACACAGCTTCAGTTTTAAACTTTTGCCACTAGGCACATTACAACCTATATCTTCATCTAAAACAAAATGTGTTTTACATGCTTTTCACACCGC
>chr18:50024080-50024280-dinuc
CCCCCTTCCTAGGAACTCCTCCTTTCAGTCCAGTCACAGAGAGCAGGAAATTGCTCTCTGCCTCTTCTCAGGCAGGGGCCAATCTGCCAAGATCAGTAAT
>chr18:53802456-53802656-dinuc
GTATAGATGCTTGCATGGTTCTCAGAAGAGCATTTACGGCCACCTGGGCAAGATTAGGCCCCTATGTCAAGAAGCAGCTGAAGAGGGGCAGTGAACACCA
>chr18:55050584-55050784-dinuc
GATCATCTTTGTCTTGATCGTGGGTTCCTTGACCTGAAGGCGCCCATGAAAGTTGTGTCAATATCCACTGCGGACAACGTGGTTAATATTCTTTGACGGT
>chr12:35619903-35620103-dinuc
TCTAAGTTTGTTGGAAGAATATTTATGTGATAAAATACATTAATAAATTTTCTTAACATCCTGTGTGGTATTTGGTTTTTGTAAAGCAACCTATGTGTCA
>chr12:36037066-36037266-dinuc
CTTAAGTTGCAAGGTAACAGATGCAATCAAGCCTATGGCTATTGACCCACACACACCAGACACACTGCCGAAATATGGGACACTACCCACTCAGTGCCAA
>chr12:36039613-36039813-dinuc
TTTTTCCACACACTATCTGCGTTACTTCGATCAAAGACGCAAGGTGTGCATACAAAGTATAGCCCCAACCAGAAATTCAACACCGGAGTTGTATAAAACC
>chr18:56028529-56028729-dinuc
AGCCAATGGATCTCTCCCACAATGGGCAGGTCTCAGAGACCATAGCTGCAGGGGGGTACCCTCAGGTGAGAGTCCTTGAATGGAATCCTCTGTTTCAGCC
>chr18:56448562-56448762-dinuc
TCCCATCCAGACTAAAACGCCCAACAGTTTCAGTCTTACATCCTCCCACTGTGAAACTTCATAGATTCAAACTAAGTCTGTTTCCATTCATCAAATACCT
>chr18:56726253-56726453-dinuc
CTCGTACTGTTGTGTAACATGTCTGAATGATTGATTTTGGTATCATGGGATAAGGATGATCAGGTTAGGAGCAGTACAGCACTGCTATAATCGATAATGA
>chr18:60498930-60499130-dinuc
ACCTATATTTAGTGAAGAATAAAGGAGGAAATTAAGAAGAGACAACTCTTGAGAAAGCTATGGTCTATCCCTCAGGATGTGTTATCCTGTCATTTTCATT
>chr12:36046174-36046374-dinuc
GGGGTGGAAGCTAGCATAGGTTGGGAGATAGAGTTGCCTCTAGTATGGCGACTCCCCTCAAATGCTAGTTGGAGTTGGACTGAGGATAATTCCTTAGGAG
>chr12:36248234-36248434-dinuc
TATTATAATATGTGGTGACGAAAGCTCTTATACCTACCCTGAATAAAGACCAGAATTAGGTGCAGCTATACACCACAGAAAAAGTTGTAATAGTGGCCAC
>chr12:36380214-36380414-dinuc
TCCTCCTCTCCCCCTCACTCTTGCTCAGTTCTCTCAGGCTTCTTAGAAGCCTGTGCTCAGGCCCACCTCCTTGTTCCCCCCACCCTTCAACCCCGATCTG
>chr12:36468476-36468676-dinuc
GTGTGAGGTTAAATAAAGAAGTATGTTAGGGAGCTTGTTCATTGTGTTTATGTGTATCATAATAAAAAAAGATCATTAGCTCTGTTAGTTGCAAAATTGA
>chr18:61563847-61564047-dinuc
TGTAATCCTGAGTTTTTTCAGTGTTTTTGCAACAAATATTCAAAGAGTTGTGTCCACAGTTAGTAATTTTGCTCATCAGTTTATGGAAGATTTGACTTCA
>chr18:62122438-62122638-dinuc
GAAATATCTTTGTTTCTTCGCGGGAGTCACTTTTTTTAACTTATGTTTGCACATCATGAGCGGTTATGTGAACACCACTTCAGTTCTCAGATAATACCTG
>chr18:62169303-62169503-dinuc
CCTGCGCATTTAACGGGTCAATCTAAGGTGCCTCAAAGGCAATGAGCTGCTGGACCATTAGGATGCACAGACCTTGAGCAGTACTCTCCAAAGAGTTAGA
>chr18:65376874-65377074-dinuc
AATGTACATCCATGTATATGTATATGTACATATACATTACTACTTATGTATGTATATACATATATATATATGTATATATATGTATACACATCACACATGA
>chr12:52608390-52608590-dinuc
AAGACACTGCTGCTCCAATATTCTATACTTGTTCTGATACCTTAAACTTGGATTCATTAAGGGAGCCAATTTGAATTGGTTGGATGTGACTTCATCACCC
>chr18:65800827-65801027-dinuc
GAAAGGCAAGGATGCGGGATTGGGAGCGTTGGACCGTGGCTGGGGCATGAGGGCAAGAAGGGGATTATTTGTGTCAGGCAAGTGAATGAGGGCTCATGCG
>chr18:67686679-67686879-dinuc
AAGCCCTAGGCTCACCTAAAGAATCAACAAGTCACCAAAGGTCTCCCATGCTCCTCGAAAGATAAAGCAACTGAAACTGCAAATCCCAGGACAGTAGAGG
>chr18:67765810-67766010-dinuc
TTGGCACTCTGTGATTATGGTTCCCCTTACCCTTGTGAGTGAGCAGTCTTCTTGGATCAAATGATGTCTGGATTGAGTGACAGGATGGCCTTGACTAGTG
>chr18:68123027-68123227-dinuc
GAGATAGATCTCAGCATGGAGAACGGCTGTTAATGCAAATGGTCCAGCAAGAACCAATGCCGAAGGTGCATGGGAACTTGAAGAATGTGGACCAGAGGAG
>chr12:54956852-54957052-dinuc
ATACAAAGAGGTTAATACATATGGATGAATTTCTTGATCTATCTCTAGTGCACATGCAAAAGATGGCATCTGCTATAAGATAATATGAGATAACAAAATT
>chr12:55008116-55008316-dinuc
GGGATCACAGAAAACTGGCTCCAAGACCTTGCATAATTCCCCTGTAAGTGGAAGCCAGCAGAGCCAGATCTTACTATCTCTAGTCACCAATATCTGTTTG
>chr12:64976283-64976483-dinuc
TCTAGTAGCTATTTAATGACTTCACCAAATCTTATGGGCAATTCATTAAGTGTGCTGCCTGTGTAGATGCACTGAGGTCTTGAGAGGTCTAAGTGCTTGG
>chr12:69447501-69447701-dinuc
AGTAACGTGCCAGGGGTCATCCTGTGATGACTTACATTGACTCAGTGGGTATGTTGCGGGTAAATTGGTGGATACCATGGCCTGTTCTTTTGGATTTCTC
>chr12:69449346-69449546-dinuc
AGTGACACGAACTAACTTTCAAGATCTGACAAGGAAACACGGAAATCCAATGTGAATGCAAAAATCAAAGAGAATACCTAACAATCCTCAGCCCCAATCG
>chr18:68276402-68276602-dinuc
AATCACATCTCTGGACAAGTATTTGCATCACTTGCACTTTTACTACAGGCATTAACAGTAAAGAGACTTCACTTTTTAGGTCAGTAACAAACAGTAAAAC
>chr18:68935134-68935334-dinuc
GTGTCAAGTGTAAAAATGAACTGGTGTGTGTGTGTGTAATAGAGTGAGTGTGTGTGGCAAGTGTGTGAGTGGCTGTGTGGTACCAAAGTGTGCAGTGTGT
>chr18:70436623-70436823-dinuc
TGATAAGCGTCTGAGTGCATGTTCATGATCTACTTTATTAATCTTGTGCAATCTCCTAAGAAGCAAATTAAATCCGCTTGAACTTAGAGTAATTCTTCTG
>chr18:70456742-70456942-dinuc
CTAACTATGACATAGTGTGAGAGAGTACAGCATCTAATGACTATGATGTTTAACTACTCCACTCCTGCAATCAAATGAGCAGGATGTTGGTCTGGACTTG
>chr18:70601690-70601890-dinuc
GGTCTCCAACTTTCTTAAGCTTGACTATAACCAGAGGCTATGCAAAGAATAAACTGTGTAATTGGGGGATTATGTGAGTCCTAAGGGAGGCACTGATTTG
>chr12:69537474-69537674-dinuc
TCCTTCACAGAGATTTGCTCTGTTAAACCCACTTGGGAGCGCCTTGCAAGGCCATGAGCAGCTCGCCTCAAGGAACCTCCATTTAAACTGTTTGAGAAGT
>chr12:69538032-69538232-dinuc
TTCATGAGGGTTTAGGCAACTTCTAAGTTACACCGAAAACCTGCACATTATCCTAGTGCTAAAGATTAACTCTGGCACTCTCTATTGAATCTCTAGATTG
>chr12:69743866-69744066-dinuc
AGACTATGAGTAGTGTAAGATCAACTTGTTAAGAAATGGTGAAATTGAAATACAGAAATAAACTTCAGAAATCTCTGAAGAACAATCAGAATTGAGTGGG
>chr12:69885184-69885384-dinuc
CAGTGTATTTAAACATTAGAAATCATCCAATCTGAGGCATTGGCTCCAGTGGATAAGAAACCTACTAGTTTTGGTAACTAAACACAGATCCCTATGGTTC
>chr12:71045094-71045294-dinuc
GACTACTGACCTCACTAGTGATTATTGAGTGGTTGGATTTTACTTGTAGGAAAGGCCAGGTCCCACAATACAATAGGCAACTTAAAGTGTTATGGCTGAT
>chr18:75359578-75359778-dinuc
TCATGTTGAGACACCACAAAGACCAGTCCTCACACCACCACACTGCAGTGGGCACACACACACCCCAAGCACACCCACACTGATGACACACACTACAGGT
>chr18:75562625-75562825-dinuc
AGTACTTACCGACTCACTCTCCGATAGCACGTCTGGTAGTGCCCTGCTTGTCTCTTTGAGTGGGTATGGTCTGTCCTTATCCCATCTTGTGGGGGGTATG
>chr18:76223396-76223596-dinuc
AGGGGTAAACAGCCCCCTTCCATGCACCTTTGTCCTTTAAATCATGAAGTAATTTTGTAATGCACCTCATTCTCAACCTGCTGTTCATCTCCCAACCCAC
>chr18:76259850-76260050-dinuc
AGGAGGGTGTGCAGGCGAGGAGTGCGTGCATGACGGAACTGGCAACACACTTGGTGAACAGTCATGAAAGACTAGAAGAAGGATGGGAACTAGACTCTGT
>chr18:76930688-76930888-dinuc
ATAGTTGTTTGCCGTCCCGGCAGAAATGTAAGATCTACTTATACATCAATTGAGTGACTGAGCACTGGTAGAGGATGTTGGTGACAGAAGAACTTTTGGA
>chr18:77191670-77191870-dinuc
TCACAACACTGAGAAAGAGAACTTACACACCAAGCAACTGGGAAAAGCTGCAGAGGCTCAGAAAGCAATGTTAGGGACTAAATATCACTTTGCTATGCAG
>chr12:71048443-71048643-dinuc
ATAAAGAGAACCAAACAACTTTGGAGCCTTTTCGAATTTTTATGCTATATGCTAGACAACATGTTGGAGCACCCTAGCAAGTCAGAGGAGGTTTTTGGCA
>chr12:72533914-72534114-dinuc
CCTAACCAATCGACAGTTGTCATCCAGTTATAAGTCAGACCTCTTCAGCTCATTTGTAACATCACCAGCAGTAGATGCTTTTCTTCTTTGAGAGACACCT
>chr12:73210602-73210802-dinuc
TTGATGCATAACTCTTGCAGAGTGAGTGTCACCTCTTGACTATAAACGTTGGAGAAGCAAAAGACCTATGACCCACCAAAACCCAGAAACTGTAAAACAT
>chr12:73606295-73606495-dinuc
TAATGTTTATCAATCAATTGAAAAATGTTTCTTACCTACATGGTGCAAATTAACAAGCAGTGTGGAAAATGAGCACGTTTACTGCCAATTGAGGTTAATT
>chr12:73610799-73610999-dinuc
TGGGGGAGACGGAGGATGGAGAGTGAGAAACAGGGCAGGGTGTGTTGGGCTTCAGCCCCTCAGAGTGTTAACGAAGAATTGTGCCCTTAAGGGAAGAGCC
>chr18:80685714-80685914-dinuc
GAGTTCATGAGAGCTCTGCCTTGTCGACTCACCTCTTACACATTGTAGTGGGGTTCCATGAAAGCGGCTCAGCACCTTGAAGGGCTGTTCCCCATGCGGC
>chr18:80811103-80811303-dinuc
GATGGAGCTGGTGACATGCAAGCAGTCACACTACTCTGGACAGTGCACATCACATGCTCAATTCACTCACCAGACACACTCACAGGAAGTGGCACGACTT
>chr18:80874528-80874728-dinuc
CTGGATTATAACAGTCCATGACAGGTTTCAATCCTTCTTATCCTGACCTGTCTCCTTATCTATTGCCAGCTCTAATTTTTCTCCTTCTAAGCACAGAGGT
>chr18:84391052-84391252-dinuc
GCTCAGGGAGCACATTCAGAGTATGCCTTCTAGAGTAGGATCTGTTGAGAGCCGCACTCTACATGAGAGTGAGCCTTGATCCAAATCCTAATTTATGCTC
>chr18:84418920-84419120-dinuc
AGAAGAACAAAGCAGCTGCCAGGCACCTCCAGCACACCATGGAGCCATGGGCAACTCCAGTGGGCCGCCCTGAAATTAGCCCAGCAGACATGTCGAAGAG
>chr12:73742076-73742276-dinuc
AGCCAATTGTGTCACTAATGTCTCAGGGTTCGTCCACTGGGATTCATGGCCCAAGGATCTTTCTGTCCTGTCCTTCCATGCCCTGGAACCTGAGGAGTTC
>chr12:73755670-73755870-dinuc
CTGAGACCTGGCTGCCCTGTAGCAAGTGCCGTCTGGCCATCAGAGAAACGCTTCAGCCAGACTCTCCTTGAATGATTCTTGAGTAGGCTGGGCAGCACCC
>chr12:73956020-73956220-dinuc
CACATAACCATTATACTTGCAGAAGGACAAAATTATTTCCACCCAACTTGTGTACAATAGTTTTTCAGTAGAAGCTTGTGTTTCCCCTTACTGGTCAATA
>chr18:88851528-88851728-dinuc
TACACTAAGTAGGCTTTCAATCAGTTTATAAAATCTCACAGAGTAAGAGCTCTGAAGCAGCTGTCTAACAATGACCCCTCTTACCTGAGCCACAATACTG
>chr18:89022498-89022698-dinuc
TTATATGATCATATCAATATTATTACTATATGCACCTGGTCATGCTATAGTTATTATAGAGATTATATTACTGTGGTATGATATATATGGGTATGATACT
>chr18:89197486-89197686-dinuc
GGTGCCAACAAGCCAAGCAAGAGATAGAAGCTACTTCCACTGCTAAAGTAGAAGTCCAAAGTGGCCCAGGAGCCAATTTAGCACCTCTCCTTCGGAGGCC
>chr18:89233564-89233764-dinuc
GTACTATGAGCTCTTTGATCTCAAACTACCTGTAAAAGATGTCTTGTATGTCATAGATTATCATTGTGAGTCTTATGAGCTGGAATCAACAACTTTGCAT
>chr18:89234086-89234286-dinuc
TACATTAGGATTGTCAATTGTACAATCGCAAAACTGATCAAACAGCAACAAGATTTGTGTTGTGGTAGAAGAATAATTGGTGCAAAGAACATAGAGACAA
>chr12:74093180-74093380-dinuc
TTGTACTAGCATCTTAGAAGGCCTAGTACATGTAGATGAGACCTCGAGGCTGAACTGCCTGTAGGCACGGGCAGCAACTCAGCACCAGCAAGTAGAGACA
>chr12:74824982-74825182-dinuc
TTCTTTCTAAACCCCATCTACAAACATTTCTCTTATTTCCAGTCTTTAAGGGATAAGGTAGCAGCTGCTCATTGTCTGTTGCAACATAAACAAACCTCAA
>chr12:74888256-74888456-dinuc
TGAAATCCTAACACCCAAACTGAAATGACCAATGTAAGTTATATTAAGGGGTTTAGGGATCTTGCTGACATTTTACCCACTTTTCTTACCTAGTAGATAC
>chr12:75496650-75496850-dinuc
CTAATGTGAAACTGTAAAGGAAACCCCAATGGGTAGCCTGGTTACCCAGACTATGAAATTGCAAGGGAGTCTTTTGCACATTTCAATGGCTGCCATCACA
>chr12:75511537-75511737-dinuc
CATATATGATTAGTTCCAGTGGATTATGCTTCACTGACATTTCATTCAAACTTGCAGTAAGGCCTATCACTCTTCCTCAACCCAACAGTTTTATCTCCTT
>chr12:76364223-76364423-dinuc
ACTTGTGGCAACTTGTTCCTTTGTACCCTTCCATAAAAATTGATTATGTAGTTTTGTGTAGGATTTGGCTATGCTTTTCTTCAGGAACTCACTGGGTTCT
>chr19:4304294-4304494-dinuc
TGTCAGCTTGCTCCCCCTTTGTGCTTCTCTTGAGTCTTTATAAGATAAGACCACTCAGTTTCTCCACTTTTGTGCACTTTCCTTAGCCTGATCAACCCAG
>chr19:4797944-4798144-dinuc
AGGGTAACAAGTAGCAACCTTCTAGAGCCACTCAAGTTCAGAATCTCACCAGACTTAGTTTTTTCCTCACTCTCAAGTGAGAGTTGAAACATTCAGTGCC
>chr19:5017796-5017996-dinuc
GCTCAGAGCATGGGACTTTCTGAGCCAGGAGGATAATAGAGCTGGGAGTGTCCTCTCAGTTGCAGACTGACTGTCTCCCTGCATGAGAAGACTCTCAAAC
>chr19:5704165-5704365-dinuc
GGTCACACATGTCCAGAGTTCCCTGTCTCCCACAGCTTCGGAGGCCCCCTGCCCCTGCGAGTCTCTCTTTTTCACTGCCCACTCAGCAAAGTCCATCCCC
>chr19:5799188-5799388-dinuc
GCCACCATTAATGGCTCACTTTATTTCTCAGCTGCTCATTATCCTATTGACCATCACCATTCTCTCTGGTGTGGGAGACACTCTGCGACAGCTTTTACAG
>chr12:76957944-76958144-dinuc
GAGGAGTATGAGAGAAAGAGAGGTTGTGAGATAGTGAGATGTCCCGTCACAGAGTGTTGAGACAGACATTTACTCCAATTGAGATGAACTTTCACAGAAC
>chr12:77085859-77086059-dinuc
AGACATGTGAGCAAAGTCTCACCCGGCTTCTCGTTGACAGACTGAAAGCCAGACCCCATCGTGGAGAGGAATAGAGAGACAAGATCTGGGGTCCTGTCTT
>chr12:77103964-77104164-dinuc
CTTCATGTGAGCCCAGTTAGCTGCGACCCCCTTGTGCTGAGAAGTGGAGCCAGGGGTCTTGGGTTCAAAACCCTCCTTGGATTACCTGACAATGACCCTT
>chr12:77252906-77253106-dinuc
TGAAAACTGAGATTAGAATCATTGAAAGTGATGATTGGAATGCTATTCAGTCTGTCTTTCTTTACATTCTTGACTCCAAGAAGAGTCTTATCAACATTTG
>chr12:79393592-79393792-dinuc
GCTCAATTATATGTGTTTTTGATTTTGATTTCAGTGGCAAGTAAATCTCTAACTCTAGTAACTTGATCTGTTAAATCAATAGCAACGTTCTAACTAAGCA
>chr19:6278074-6278274-dinuc
AGTCTCTGTCCCAGAAGACTACCTAGGCTCCCTCTGATTCGAGGAGTGAAGTTGTTGTAGTGCCGTGGATCAGAATCATCCTTGCCCTGGGTGCACAGCA
>chr19:7018089-7018289-dinuc
CATCTGCCCCGGTGCTGAAGCTCTGTTACGGGTATCCTCATCTGGCTATCAGGGTCTCTGAATGCCTTCCTCTTGGGAATTCGGGACAAGAGATGGTCTT
>chr19:8653698-8653898-dinuc
AGTAGGAACCTGAGAGTCAACAGGTACAGAAGCAAAAGAGGGGAGAAACAGGGGAGCTTTCACAGAGAAATTGAAGCTACAGAATTTCCAATTAAATCAG
>chr19:8997574-8997774-dinuc
AGCTGATAGGTGTAACTGGGCTGCTGCAAGGATCTGGTGCTACTGGCCCTGTTGAGTAGATTCTTAGGCGAGACTGTGGTGTGGGCTTGCCACAATAACC
>chr19:10495726-10495926-dinuc
GCAACAATACCTGTTCTGGTACACACGAGAGTCCCACCAGAAGTGATAGAAGAGTCTGTCTGACTACTGAAGTGAGTCATACTACTGGGTGGCCTGAATA
>chr12:79544482-79544682-dinuc
ATCTCTTCAATTTGCAGCCTTTAACTTCCCTCTTACCAAATCCTACCCCTGTAGGATGATGTAGAGAAGTGAAGAGAAGTTGTGAATCTTGGGTACAATG
>chr12:80118406-80118606-dinuc
TTTCCTCTATTTTAGTATAGTTTACAGTACATTTTCATGCTCTTAACCGAAGACTTCTCTCTATTGCTCCACAAGGCATAACCTCAACGTTCTAATTGGT
>chr12:82209986-82210186-dinuc
ATTTAAGGGAGTTTGTGAAGGAAATATCTTCTCTTAAAAGAACTCTTTCTAGCAGAGTGTTCACCAGTTCTTAAGGTACTTATTCTGTCAAGATTTATGT
>chr12:82232278-82232478-dinuc
TAACAGGAGGTTGGCCAAAAGGTCACTAGGGTTCCGTTACTCGTGCACATTGTTAACTGAGACTTCTGTCCAGGATTAAGCTGCATCTCTGTCCAGTTGC
>chr9:33006276-33006476-dinuc
GAACAGCTCATCCCTCATATGAGGGACAAGTGCCACAATTTTCCCTGTGTCATTGTCTTTGTTCACTATCTTCTAATTTGTCTCTCTCTCTCAATTCCTG
>chr9:33036258-33036458-dinuc
CACACACTGGACACTTTTCACACTACACTGGTCAGACATTTGTCACACATTCATGGTACACTCACACAATTGAGGTCACAACACTATGCACACTGTACAG
>chr9:33065662-33065862-dinuc
GTGGTCAATACAGCAGAGGGGTGCTCTGTGGTTTCTCCTGTTCATTCACTCAGATTCAGGACTCCCATGTCATCTCCACTCATGAAAGCCTTTTTTTCTG
>chr9:35199188-35199388-dinuc
CAAACTGCTCTCAAGCGGTCGGGTTCATGCTGCAAAGGAACCTAGAGCTGTAAATTCTTGATTGGTGTTGGGTTAAAAGTGTGAACTTAAGAAGATGGTT
>chr9:35484052-35484252-dinuc
CTCGAGACAGTAAGAAGCTCTTTTGGAATGACTGAAACGGTCTTTCCTATAGGGATCCTGTGTGGAAGGAAGTCTGCCAGTCTTGTCGCTTTAGCTCACA
>chr9:37517786-37517986-dinuc
AGCTCATGTTTAATTGTTTATAGGAGGTATTTCTGTGTTTTAGCTAATGAAGTTATAGGGACTTTGCCAGTCCAGCCAGTGCCTGTTTGTCTCTTGTATG
>chr9:40423727-40423927-dinuc
ACATCCAAAGAGGATTCACCAAAGAAAGTTGATACTTCTCTTACTTTTCTGCACTATCCACAGGAGTTGTGGAAAACTCCGCGAGGTCACCAGGTCTGAG
>chr9:40435285-40435485-dinuc
ACCCAGAGAGAGATATGGGAATCATATTAGGGATACACATGATAGAGCCTTATGGGACTAGACATAGGGACCATTATGGCAGATCTGATGATACAGGGGA
>chr9:40449092-40449292-dinuc
TGGTAGGGGGGTACCCTTCAGGCACAGGCATAAGCCATTTTCTTTTCACCATTAGGCTGAGGATCTTTCAAGACAACTACTTCCTGTCCCTTTATTTAAA
>chr9:42108437-42108637-dinuc
AACGTGACAAGAAGCACTCTCCTGGCAGGAAGAACTGGCCAGGTCTATCCAGAGAGCTCCTCTGGCTGCCTTGAAACTGCAGTCTGTGACACCCCCACAA
>chr9:44411731-44411931-dinuc
ATTTGTCACCAATTTAATACTTTGTCCATGGCAGCATCTAGTGTTTGTATAATGCAGGAGTCTCTCATTAAGTTACCTTGGCTTGCTCTAAGTTACACAA
>chr9:45297866-45298066-dinuc
GGTGCTGCAGGACTACTTTCTATGCATTACTGCCAGGGAGTGCTACTGCCTGTGTCTCACTGATCCTCACCTGCTGTCTCAGTCCTGCTGACCTGCCAGA
>chr9:45300723-45300923-dinuc
CCACTAGATGTCAAATGGGACAATGCTCACGTGAGGAAAGATGGTGATGGTTCGTGGAACTTGTCCGACGTAAGGTGCAACTTTCCAGAATCCTGAGCAC
>chr9:45979432-45979632-dinuc
ACAAGCTAAGGACTTAACACCTAACACACAGAACAAACAGTGAGACATTTAAACACGCTGGGGTGAACAGATACACTGTAAGAGATTACCACATCAGTCT
>chr9:46019815-46020015-dinuc
GGTCACTATAGTCTGCCTGATGTGTGGTGATTAGAAGTATCCCAGATCAGTCTCTACCATGGTAGTTATTAGATTGTGAGATTTTGTCTTTCCCTGGGAT
>chr9:46149288-46149488-dinuc
GGAGCGAGCCGTTAAAGGGAGCTGCTCCTTCAGATCCTCAGGGGATTGTTGTACTTTTGTGTCCAGGCAGTGGAGGAGTTCAGGGCTTCAAGCCCACACC
>chr9:46175375-46175575-dinuc
GAAGTGAGGACTGGTTACCAAAGAAGACAACTTAGAGATTCTTTGAGCCTCAGCAGCCCTTGTCAGTTAGATCAGACAACCTGTTGACTCCATACTCAGC
>chr9:48717987-48718187-dinuc
TCTAAATGACAGACTGATGGAGCTGTAGTCCACTTGTGATGACCTGCTGTTGATCTCCTACCTAGCTATCCAGGATCCTATCAACAAATCTGCAGTCATT
>chr9:50905374-50905574-dinuc
TTCCAAATAGCTTTGTGTGCTGCTCACTAAAACACAAAATCATCCACATGTCTACCAAGCACTTATGTCTATCGTCCCACTTGACTAGTGTTTATCTAAT
>chr9:50922260-50922460-dinuc
TGTGTGCATTAGCAAGCCATTAAAAAGGAGTGAAACTTGATCTCATCAAGAATCTCTGCTGCATTCTGATTTCTGACCCCTGCTATCCGTACCCTCATAT
>chr9:51020209-51020409-dinuc
AATTGTTTTAATAATTCTATTATATTGTCTCTTTTAATGAGTGTGAGAGTTTTCTTAATTCAAAAAAATGACAACTGTTAAGAAATGCTTGACCATGATG
>chr9:52075404-52075604-dinuc
AGCAAACTTTATGACCATGTGGGGGGACTCAAGGAGCAAGGTACTCCTGCGGTATGAGTTGGATCTATGAGGCTGATGACTAGGACTGGTTCATCACAGT
>chr9:53380546-53380746-dinuc
TGACAACTCTCAACTGATTTTTTTAATTTATGTATGTCTACTATACAAAGATAACTTTAGTACTGAAGACTAGTACTTCAATAATCTGCTCTAGAATTAT
>chr9:53435324-53435524-dinuc
TCCGGGTGGTCATTGGAGTGAGGGATTCCCGATTGGGCTGGCATATACCTATAACATATCAAAACCCAGAATCCCTTTGCCACGCCCGTTACATCAAGCC
>chr9:53562461-53562661-dinuc
CACCAAGCTTCTTTAAAAGGAGTAATAAAAAAAGCTAAAGTCATTGTCAAACCCACAAACAATAGTCTACTAAACTAATCACCTCTTATCAAAGATGCTG
>chr9:54355778-54355978-dinuc
TTGGCATAGAAGACAATCAAAGCACAAAACACTAAAGGTTAAGATACAAGACAAACACTGGAACCAAAGGTCAAGCAGGGAAAGGGAGCCAAATTCAGAC
>chr9:55126364-55126564-dinuc
CATTTGATGTAGACTGTTCCACTATACTCTTGTTCTGAAGTGTCAGGTTTTGTTTTCTGAAAGGTGTCAGAGTATTTACTCAATGGAGTACTACAGGGTG
>chr9:55130004-55130204-dinuc
TGTACACACTCATCACTACACAAAGACAGAAACTTCTATCCCATGCAATAGAGGTTCCAGAAGAACAATGTGACAAGTGCCAATCTTGCACCAGATAAAC
>chr11:20204496-20204696-dinuc
ATAGGTGTGGATATGTCAGCTATCTGTTATTTTCCATCTAGAAAGACGAGCAGTCTACTGCAGTGTCTCATTTTATGTGTCCCATTTCATACTTCTATCA
>chr11:20635404-20635604-dinuc
TATTGTTTGATGTGTAACCTTTAGGTCCCCTTTTTGAAAGACTGTCGAATTAAATTTGCCAAGTGACCTCTGCTCAAAGGTTCTGGAAAGCAAATCCCAA
>chr11:20740530-20740730-dinuc
ATTCTTTCAGATACCACTTCGAATTGGCTAAGGCACAAGGATAAGTACATAGTGTTCAGCACCTCGACAACAAGGACGCAAAAGGGGTCTCCAAGGGACT
>chr11:20914232-20914432-dinuc
GTAAGGCTGCAAGTGAGAAAAACTAAGTTTCAAAAATGTCCAATATCTTTACTTGACCAACACTCATCAATCATGCCGTTTTCTAAGTTGGGAACACATT
>chr11:21105416-21105616-dinuc
TATCTGGAAAGCAAGTTGTCAAGCTCTACCAAGTTTAATCAGATATGGTCAGCCTTAATTGTTACATGTAGGCTGAACCGGTAATCAGTGTACATCACTG
>chr11:21110700-21110900-dinuc
CAAGCACAAGGCAGTGGATACATATACTGTAGATGGGGAACTGATTAATAATTAAAACAGATGTACAAGTCCAAAGGGGCGGTGGGTGTATCAGCTGCAA
>chr9:55793026-55793226-dinuc
GAAAAAGGTTCTAGCCAATATATATTAAAACATCCTGAAAAGATGCTAGGAGTAAACTCATCATATCATCCTGTTGTAAGGATGGACATTTTTGGTGAGC
>chr9:55808016-55808216-dinuc
TCACTCTGACTGTCACCACACGACAACCTGTAGTGTTAGTTTAGATGGGGAGGAACTGCACTGTCTTAAGTGCTTACCACATCCTATTATGACTACTGTT
>chr9:56174796-56174996-dinuc
TGAACTGTCCAGACCCTCAGCAGATTCTCCTGGTAGACTTGTTCCAGAACTGTAGATCAGAGGCCAGTGGGATGTGGTGGACTGAGCTTAGACGAATGAT
>chr9:56296368-56296568-dinuc
CCAGACTACACACTCAACAACCACCAGTCAGTCCACACACCACCCTCACCCTGCGCGCCTAAACACCACCCACTACTCACACTACACCACACATTCACAA
>chr9:56370875-56371075-dinuc
AGAAAGCCAGACAAGAGCCTGTATTTAATAAAGTGAAACTGACTGCACCCTCTGATCAAATCACTGACTAAGACACTTGCTTACTCCCATGTAACCACTC
>chr11:21112712-21112912-dinuc
GCAAGCTCAAGTTCTGTAAAGGTGAAGATCATCTTCTCCTTCTGATGGGACTCTTTGACCAACAGACCTTCCAATGGAACCCCTGTCCAGACAAGACATC
>chr11:21173454-21173654-dinuc
GTCCTACAATATGTCAACCTTATGACAGTATGACTATGTATATAACATGAGGGCTCAAGTCCATCACAAATAGATTTGACCAGAACAAGGCCACTTGCTA
>chr11:21219916-21220116-dinuc
GCCAAACTGAACTATTTTTGTGGGGAACTATATCTTCTGTACGGTAATAACTGGAGGAGAGTGCTGCTCTGAAGCAGAGTAAACAGTTTTGAAGAACCTT
>chr9:57834287-57834487-dinuc
AGTGGAGAAAAGGGAGGAAGGGATGGAGAACATAACTGTCCTTTTGGAGGCTAACCATATGTAACTAGGGGCTACCTCAGGAAAGGAGATCTAGAAGTTG
>chr9:57835741-57835941-dinuc
GCGCAGTAAAAAACAAGCAACACTGGAAGCTTCAGGGATCTAAGGGGGAACAATGTTTCACAGTTGCCACCCGAAAAAAAACCCAAAAATTGTTTGAAAA
>chr9:57910376-57910576-dinuc
ACGCTTGATTGACGACACATGATCATTGGCTTACCCCTCCTACGTTCCTGGGCCCCTGTCGTTTCGTTACAAATAAAACCATACTGAGGACTTTGTAAAG
>chr9:57955066-57955266-dinuc
TGATACACAGAGGGGGCTGAGAGACGGAGAGCCCCGCATGTTGTCACAGAGGACGGAAATCGATGTGTGGGTGTCTGCTCATTAGTTGACGTCGCAGCAG
>chr9:57973848-57974048-dinuc
GTGATGTTGTGTGAGATGTGAGTGTGATGTGTGATGTGTCAAGATGTATCAGTGATGTATGTAGTGTAGTAGTAGAGACCAGTTCCAGCCTGATGTGTCA
>chr9:58015844-58016044-dinuc
AAGAGGAGAAAGTCAGCTTCCCGATGCCAATTGCTGCCAACAAATGATGGGCAGGGTGAGCACAATTAGTCGGGGGAGAAAGGGGAGCATGTGATTGAAT
>chr11:21547140-21547340-dinuc
AGAAAGACCTATACAAGAACACTCAGCTGGAGCTGTATCAACTTAATTCCCATATAAAGCTGACAAAGACAGTACAGGACTTTGAAAGTCACTTATCCAT
>chr11:21549942-21550142-dinuc
CTCACCAGGGCCAGTACTCAGCAGACCAGAATGATAAAAAAAGTGAGTGATGTAAGTATCTGGAAATATTTCACTAAAAGACAAATCTCTAGTTTAACTT
>chr11:23261438-23261638-dinuc
AAGTTGAATTAACTACAGAAAAGAGTTTGTAAAATGAGCACTGTCCTGCCTAGTTAAAATTTCCCCAGCTCTGCTCTTTCTGTGTCCAATGGTATGTCTG
>chr11:23700102-23700302-dinuc
TATTACCTTCCTTTAGTATTGAGATTTTATGTAGTTGTGATACATGGGGAGAATTGACAACATAGCCACTTAATGCTTGTTGAAGGCGCAGACTCAGCCT
>chr11:23754286-23754486-dinuc
TGGGGGCCATGATTTAATAAAGGATGGCAATACTCCTTCTGTCACATAATTGTTGGATGACCCAAATCTACTTAAACAACATCATTATCAAGTAACCTTA
>chr11:23820620-23820820-dinuc
ACTGGATCTGCACTCAACTGCCATGTGCATCTTGTGGTATCAACACTCACATGATGGTGGAAGACTTTGCTTGATCCATGTCCCATCATGATGCAGTTGT
>chr11:26185170-26185370-dinuc
TGCCTGTCCAATTGTCTAGCCTGTTATTGGTGGTAAGCAACCTTTAAGCACCATCTTTCAATCACTTGACTAGGAACTGGAAGACAAAATGGTAAACAAA
>chr9:58279002-58279202-dinuc
GCCACTTATTTGGAAAAAAACAAAGAGATGGGAAATGGGAATTCTGGGGGCTGTAATCTTAAAGCAGGGTGCACAAATTATAAAAGAAAAAATTGAAATG
>chr9:58549003-58549203-dinuc
CAGGCCGTGCCAGAAACAGTGAAGCAGAGTGCCGACATCTGGTGACAGGGCTCAATTGGCTGCGAGTGTCCCTGCAAGGAGGTGTCTTCATCCTCAACAA
>chr9:59338326-59338526-dinuc
GGCTAGCATATGACAACAACTTTCCCTACCTCCTTCTCTGCCTTAGCAATCTCCCAATTTTAGTTTCATCACATGGTTCATCCCTAATGGTATCTTAAAC
>chr9:59917308-59917508-dinuc
TAAGTACTATTTTCAACTTGTGAAAATCAGGTAATGAATGTTCTCTTTGTCACAGATTTAACCTACAATTATACTTTGTCTTTTTCTCCAGCAGTCTTCA
>chr9:61023978-61024178-dinuc
GATGGATGATGGATGTGTGTGGTTGGATGTGTGATGGAGATGATATGACGTGGAATGAAAACACGATGGTGATGAGATGTGAAGATGATACATGATATAT
>chr9:61216302-61216502-dinuc
GAATAATTCGCTGGTAGTTACTTATTAGATGCCCCTGAAGAGCAGGATTTGCATGTTGGATGAGTTAAAGAAGAAACATACAACCGTCATGTCCATGAGT
>chr11:26564554-26564754-dinuc
CAAGATCATAAAGACACTGAAAGAACACAAATGGACTATGGTACTGGACCACAGAACAGAACTGACACTGGAGTATATCCAGAAAGACAATCACAAACTG
>chr11:26657584-26657784-dinuc
AAAAGACATATGTTGACAGTAAGGTGATGACCTATCAAACCAAGATCTGAGCAGTGAGAAAGAGTATCAGAGAGATAAGAGTAAGATGCAGTATTGAAAG
>chr11:31828821-31829021-dinuc
ACACAGTTCAGTTGTGGATAAATTAGTTCTGGAAGTACCTAGCTTCTAGCAGATCCTCAAGAGATCTTTTGTGGTGGTGCACAGTGTGTCCATAGTCTAA
>chr9:61668322-61668522-dinuc
TGGCATGTGAGTGAGCAAAGGTTTTTGAGGACCAGATCAAGAGAAGGTGAGAATTGGGGGACTGTTTCTCAGGGAGATTGTTTCAACAAAGGGCAATTCT
>chr9:61933342-61933542-dinuc
CACCCAGTCCACTTATACCAAGGATGCACTCTCATACAGGCAGACACTAAAGAGAGTACCTCAGCTAGAAACCTCAGCCCATTCTCATTATCTACCAAGT
>chr9:62349218-62349418-dinuc
CACGCCCACCTGCCCTTCTGATTCCCAGGAGTGTACCTACTACAGTCTTTTGCTTTTGGCCGTGCTAGCCCACGTGCTGCTTAGAGAGAAGCTCGAGTAC
>chr11:31948792-31948992-dinuc
TTATGCATCACTCATACATTTGCATCATGGATACCCTACGTGTAAAACTTGTCCCAACGAATTATACATATCATGACCATATCCCCATCGCATAGTAGTT
>chr11:32558192-32558392-dinuc
TGCCCCCTAGTTTAAGCTGGGAATTTTGAGAAATCAGAGGGTTAGTTGTTAGCTTGTGTGCTTGAGTTTTAATCAAGCTGGGGCCACCCCAACAGTAGGA
>chr11:32706742-32706942-dinuc
GTGTCGAGTCACATTGTTCTTCTACCATTTGGTAGCCGATCGGTCAGATGTGTGATGTCTTTGCAGTACTGCTCAGTGAACATGCTCATCACTGTTTGCT
>chr11:32714778-32714978-dinuc
TCTCTGTTTTATAGAATCAGAACCAATGCAAGGACTGTTATATAAGCAATGTTTGGAATGTTCAGTGCAGTAGGGGTCTGCTTAGTGAGCAGATTCGTAC
>chr11:34034141-34034341-dinuc
GGGAAAGATGAAGAGAGTTGAGTCTGTTCAATGATAAGACCAACAGAGAGAGTTGAAGCTAGAGAGCATTCCTTCAGGACAGCCACAAATGACACCCTGT
>chr11:34101842-34102042-dinuc
GATTACACAGTACACAACAAATTAGCCTTCATAAGCTAGCAAGAAGGAGCTCACAGTTCAGAAGTGGGAAGTGGAGCCATTTACATAAAATCACTTGCAT
>chr11:34462544-34462744-dinuc
GAGGATTGTTGGAGCTAGATTGTGTATACAATGCTCAATCAGGGTCCTGTGCAGTAGACTGAACAGAGCTTCTCAAAGCACCAGATTGCCTCAAGCCAGG
>chr11:40688610-40688810-dinuc
ACTATCTTTGACTTTCATCATGTATACCATATCGTGCCCAGTGAAAATCATTTGAGAACAAGAAAATAAGGCATTCTGGATCAAGGTCTGATACATTTTA
>chr11:44465937-44466137-dinuc
AGCTTACTTATGAGTGTGACCATGAGTTAGTCAGCCATCAAATTTTCTCAATTTCAAGGCTCTTCGTCATCACCCTCTTTGATTCAGGCATTTTTTAGCC
>chr11:44469631-44469831-dinuc
CACTTGAGTGAGTGGAGCACTCCCTTGCCATGCAGTTGCATATCCGAGACACCTAATAGCATCGCCGTTAGCCACTTCCTCCTTCAATTAGAAAGTGAAG
>chr11:44504929-44505129-dinuc
TCTCCTATGTCATTCTATCTCCATCACTTCCTCAACAAATCACTTACAAATGTTAATTGGGGTAGGGTCTCTGCACATCCCTGTTTAGTATCTGATTTTG
>chr11:45956556-45956756-dinuc
TCTGGGGCAGTGTAAATGATGTGACTCATGACAGACCTGTAAGCTTGGAACAAGAGCAAAGTAGAGGACCAAAGAGAGAAAACTAAGGACGTTGGCATAC
>chr11:46083724-46083924-dinuc
TGATGGTTTGCTAGAGTGACATGTGATGGGGATGGAGAGGAGATGAAGGTAATAATATCTGATTAGATAGGCAAATAGGGACCCATGATCAGGGGAGATG
>chr11:46308142-46308342-dinuc
GTTGAAGACTGCATGAAGCATGTGCCCTCCTCATGTCTTCGCTGTCATGCTTCCAAACTAAGTACAAACCCTTTCCATGCCTCCTTGGCCTTTACAAAGC
>chr11:46372788-46372988-dinuc
AAAAGCTGGTAGGGCTAGGAAGGTCCAGGAGATTGATCCAGTGTTAGGAAGACAAAACTGATGTAGCTATGTACGGGGGCAGGTCTTGGTCAAGGCTGTC
>chr11:46393168-46393368-dinuc
ATAAAAAAAGGAAACTCACAATCGAAAGGAAAATAAGGGGATCTGTACCGAACAGGGAATGAACAAAAGTATGGTCCCCCCTGCAATATGGTGTCAAGCA
>chr11:46403536-46403736-dinuc
ACAACACAGTGGTCGGAGTGTTGACAGGGTCCAAGTTTCTCTGCACCACGTAACTACTGGTTGCATGTGAAGGCATTGGAAGTGGAGAACGAGGATATCG
>chr11:48882434-48882634-dinuc
AATCATAGAGAAAAGGAGGGATAGCTAAGATGGGAAAAGTCTGAAGGAATTAGGGAGAGGGGAGAAAGATGAGAGGAAGGATATGGGAGAAGTGCCTGGA
>chr11:48914435-48914635-dinuc
TTATCAAGCTGACAGCACACAACAATCAGTCAGAGCCACAGTCAGTACTAAAGAGGGAAGCTGCAGATGCCAGACAAGCCAACACTGATGGCCAGAAAGA
>chr11:49084846-49085046-dinuc
GAGTTGAGCCTTTGTTGTCAGATCCCCACACTGAGTCTGCAGAAAACGATTTGAGTTCACATACTGCACCCAACAAGTCATGACAAACTCTGCACTCATA
>chr11:49090491-49090691-dinuc
ATTTTTTTGATTCAAAGCATTCCAACTAGTTACAAAGTAAGAATGTTCAAATACAACATTTAAAACAATCCTCTGGGAACTTTATCACACAATAACATAA
>chr11:49098858-49099058-dinuc
AGTGAGCTGATGAGACATAGTGATTTGTAGTGGTCAACCTATCTAGCCTAACTTGGGTCCAGAGTGACAAAAGAAGACCTTCCCAAAAGCTGACGCAGTG
>chr11:52029505-52029705-dinuc
ACTCTCTGAAGAGGCTAGTTCTTAAGTCTCTTCAAAGTTGCAGTAAGGATGGAGCCTTGACTGCATTAGTCACAGTCAGACACGAGTCTAAAGTTCTAGA
>chr11:52378780-52378980-dinuc
CTCATTCTAACAGCTGAATTGCATCCCCACTCACCATTTTGCATCATGAAGACTTAATTGTAAAACATTCTGTGTTGTCTGAGTGACAAAAACCCAGCCC
>chr11:53347286-53347486-dinuc
ATAAAGGTGCCAGGGGAGAGGAGTAACCCCCAAAGTTCCAACCTGTGAAGGAGGGACTCCCTCTGCTGTAAAAGGTGTTAATGAGTGAAGCAATTGACAC
>chr11:53588272-53588472-dinuc
TAGTAGTAACTTATAGCTTGTGCACCTGATCCTTTTGAAAGCTTAAGCCGTGAGTTCCAGAACTTGAGAGTTGTGCATTGTGGATCAGTCTTTTTATTTG
>chr11:53651224-53651424-dinuc
GAAGCCAATGTTGGATGTGGCTGTTCAGGTCACACAGCCCCACCACCTGCGGGACTTAGCACAACAAGATGGTCCAGAATTCATCCTCTCATCCTCTGGG
>chr11:53726680-53726880-dinuc
CCCCGCACCTCCAGGTCTTCCCATGTTGCCCCTGGCCTGGGGGCCAAGGGTCATAGGTAATCAATTCTGTATGAACTTTGGACTTTTACAGTTAAGGACT
>chr12:84191018-84191218-dinuc
TTCCTGAGTATCAGGACCCGGACTCTGGGATAGATTACAGGCATGCAAATAGTGAAAGAAAGCCACCACTCCTTGGCCCCCATCCCTCAGCGGACTGCCA
>chr12:84515606-84515806-dinuc
AAGATGCTCATTAATGGGTAACCAGGAGCAGCTCAATTAACTGACGGGAAGCCCAGCCTAGACTGATCCATGGACTCTGGTCTCATGTACCCTTTGTGTG
>chr12:84762382-84762582-dinuc
AAAAAACCATAATTCACATAACAAACATAAATCCAAGAAAAACCAAAAAACCAAAATAAAACCATCTACTGTTAATATACTAAAAAAAAAGACAAAAAGA
>chr12:85051196-85051396-dinuc
CTGAGGGTAGAAAGGGGCTTCACATATTACTTGGTGACAGACTGGCTTTGTGGTATTTCAAATTGCTCTTCATTGTACTGCCCAGGGAACCTCTGTTGCA
>chr12:85123272-85123472-dinuc
CGCAGAAAAGTAGTTTTCAGACGTTTAGCTAAACCAAATTTCATTGCTCGTAATTTCCCTGAAGCAGTCCTCTTAGAAAGCCCCCTTTCTCTAGTATCCA
>chr12:85442366-85442566-dinuc
GGATCGCACAGACACAAGGTGGTTCGAAACGTTAACTCAAAGCTGCTCCACTATGTCCAAAGGATGCATAGGAGTGTCGGTATGTGTTAATTATGGATGA
>chr12:85443621-85443821-dinuc
ACACACTGAAGCCAATCAGGGAGATCTTTGCCAGACCATCCCAGGTTTCTGATCCCAAGATGGAGTGTGGAGTTGAATATTTTGTCCGCCTCAAAGTACA
>chr12:85670078-85670278-dinuc
CCCTGCCAAGGGACTTCTGCTCAGCAAAGCATGGGGAGCGTGAGAAAAGCTCAGGGGAGGACTCAGAGTTGGCACACTTCTTCCCCAGAAGAGGTCTCCT
>chr12:85710957-85711157-dinuc
TGTGCTAGTCACTCAGGAGGCCCATGTCGGTAGATTAGAAGCACACTCAAGATGACAAAAATCACATGGGGTTGTAGTGGTATGTCCCATCACTATATGT
>chr12:85726901-85727101-dinuc
CCCAGCAGAGGCAACTGGGGACCTCACAACCCTGACAGAAGGAAGGACTCCTAAGTAGGAGATCAGAAGTAGTGTACAAGGAGTGGAAAAGTGAACAAGG
>chr12:85825452-85825652-dinuc
TCATGCCTTAATGATGCCAAGCTGTTGATTTTGAAGTGAATTGCAGTGGCAGAAGCTGAGTTTGCGCAACTAGATTTTTTAACATTCTTACTTGTCAGAG
>chr12:86106056-86106256-dinuc
ACCTCTGGGCGTATAGGCAATTAGAACGGTGGATCCCACCTGATAAGATGTGAGAACACAACAAAATAATTTTCTAATGGGGTGTTAAATTTCAGGAAAG
>chr12:91803083-91803283-dinuc
AAAGGTGTATGTGGTGTGTGTGTGTGTGTGTGTGTGAGGGTGTGGTATAAATGTGTGATGCACCATGTAAATGTGTGTGATGTGTGTGTGTGTGAAATGT
>chr12:99462234-99462434-dinuc
GGCCCCTGTCTTTTCCTTTGAAATTCCTAGTTTTCCTGGTCCTAAGTTTGCTTTTGCTAATGCAACTGATAGCCCTTAGCCTCTAATCAGTTCCTTCACT
>chr12:99510147-99510347-dinuc
ATTGCCACTGACGTAGAGTAACCAGAATAATGTGTATTACTGCGTTGAGTTTCAGACGGCATTGTGCCAAGTGTGCTGGTGTGTGAATTCCCACTGGGAG
>chr12:100906216-100906416-dinuc
TTGGATCACTTCTTGCAGAAGCCTGGAGAACCATCATCAATGCGGGGGGAGGTGGTGTCATAGTTAAGTGGTTGAGAGATATAGGAGCTTGAGAGTAAGG
>chr12:101896870-101897070-dinuc
ATAATATGCACAATAAGTCCTCTTACTTCCTACATGTGCCATTCTATGATTTAAGCAGACAAAGTCCATAAAGAACCACTGAGCATTATAAAGTCATTCA
>chr12:102456786-102456986-dinuc
TCACATTTCTTATTGTGAAAAATGTCAATCAAAATTGATTTCATTTTAAGTGAATAATTCTAGAGTAAGTCTTTTTTCCTATAAAGAGTAGTGAGGCACA
>chr12:102744838-102745038-dinuc
GGCATGCTATAGTCACTTTCACGTAATGGGCATAGGGTCCCAAAAAGTGCCTTTTCAATCTGCGCCATCTCAGATGCATCAGCCAGGTATCATCTATTGA
>chr12:103513097-103513297-dinuc
TCCACATGCTACAACATCCTCCTGATCTTGTCCTATCCTCATCTGTGCTCATGGAAAGATCATCTGGAGTCACCTAGACCTGAGCACATTCCCCTGACAG
>chr12:104076284-104076484-dinuc
CCAGTCTGGTGCTTAAAAGATGGGTACTTGACTCCACCTAGGGGAGTTTTCTCTAAAATGGTTTTCCTGATGGATGGGACCTAATGCAGCGAGCATTTCC
>chr12:104223784-104223984-dinuc
AGGAAAAAAGTAAATGTAGCACAGAAAGGTAGAGAGTCATTGGGTGGAGCTCAGTGGTGGTAGACAGCAACATGATTTGACTGGCTAGATATCTGAGCAC
>chr12:105010393-105010593-dinuc
TTCTCTCCCTTCCCCTCAGGCAAATCAACCAGGCTAGGCCCAGCACCTGCCAACCAGAGACCTGTGGCAGACACATCAAAAAGCTGATCCTTTAGTCTAC
>chr12:106016381-106016581-dinuc
GCTGTATCGGTAGCCTTTAGTGAAATGGCGAGCTCTCAAGAAATTTGTATTGTATGTGGGTCCTGCCCTTGTCTGTTTCCCACTTAAGGTCCAGACTTGG
>chr12:106649660-106649860-dinuc
AGTGGATTCCAAATATCACCTAAAAAATCTAGAAATCAGTCATTCTTCTAAGATAAAGAGTCCAAGTACTCAGTATTACAGCTGGGTAGCATATGAACTT
>chr12:106871630-106871830-dinuc
GCTCATCTCGACGGTCGAGTTCCTTGGTCGGTACCCCGAGAGAGACTGAGCTGGATTGCTGACTGCTCATCTTTACACACCCCCTCAGATCATCTGACAC
>chr12:107146980-107147180-dinuc
AAGAAAGTCTGCCTCTTGTGTTCTAGGTTGAAAGTCATCCAGCTGCCTATGATCTAAACGGATCCTACAAATGTATTCTTTATGAGACATTGAACGGAGT
>chr12:107931640-107931840-dinuc
AGCCATCTACATGTGGTCTGTCAGGCAACGAAAAAGACCACTCGGGCTACGAAGTGATCCTGATGGGTACAAGCAGGAGTAGTGTCATGCCTTTAGAAAA
>chr12:107993578-107993778-dinuc
GCTAGAAGCACTGTCAAGTCCGCCCCAGCTCTGAAAGGACACGAAGCAATTCACTGAACACACTTAATGACTCCGTCCTCCGATTGCAAGCCCCAAAAAA
>chr12:108453574-108453774-dinuc
GCCCCCCATACAAGGCTCGCCTCTGTCTCACAGCCAGACGCTTCAGGCACATGAATTTCTCTGGACAGAGCTGTGTCAGGCAGTGGCACAGTCTATGAAC
>chr12:108600996-108601196-dinuc
CCTCTCCCAATTTGCTTGCGTTCAGACAGTGCCTATGTGTCTCTTGGGCCTCGCAGGAGGATAGTCTTTTGCTAGACCTGAGAATGGCAGTACCTCAGTG
>chr12:108627718-108627918-dinuc
CCCAATCCTAAGAGTGCTTGAACTGTCTGAGTGTACCAGTGAAGTGTTCCCAGAAGCTCCGACGCTATTGTTCCTCAGAGTGTTACTTTCTGTCAGCCTC
>chr12:108646832-108647032-dinuc
CACACTGTACTCTGATAGAGTACAGCACTCGGAAAACCCAAAGCAAAAAGGACTAGAGTGATTGATGGCTAATGTGTCTTCTGAAGGGATGTCATGCTAA
>chr12:110493598-110493798-dinuc
AGAGCGTTGGCCTTGTGTACAGCTGAAAGTGACCTGAGAGTCAACTCTATCAAGCCTATTGAGTTAGGCAGTCCAGATCCATTGCAGCTTAAATTACTGC
>chr12:110499667-110499867-dinuc
CCTTCTCCCTGACCTTTTTATAACAAGAAGCTTTGCCCCTTGGAGTGCTGGCCTCATGTCCTGAAGTGTTGCCTGTGAGTGGATTATGACCTGAGCGTGT
>chr12:111686692-111686892-dinuc
CAAATGAACTGACTCAGACTCACCACCACTTGCTCAGACAGGGAGAATGATCCGATTGTGTGACCCCAGCTTGGGACACACACACCCTGTACAGGATCTG
>chr12:114059668-114059868-dinuc
ACAGTCAGTTGGTCTAGTCATCAAGCACATTACTGGCCTCAAAGTTGGATCTGAAGATCTGAGACAGGCACTGTCTCTTTACATATCATAATTTCTCTGC
>chr12:115257561-115257761-dinuc
AGTGGTTAAGTGCTTACAATTTACTAAATGTCTAGGTAGATCATGAAACCACAAAATCTAAGCCACAGCTTGAGTCAAGAAGTGTTGTTTGTAGAATGAC
>chr12:116283694-116283894-dinuc
GCCTTGATTAGTGTCATACATGCCTGAAAATCTGAGACAAGTGACAGTAGTATAATGGGTCACTGTGATTAACCAACTTTTGTGACATATATGAAGAGAC
>chr12:118236024-118236224-dinuc
CAGGTAAGCAAGCTGTGCAAAATGAATTGAAATAACAAGGCACTGAAATCAAAAACTAATTTTAAAAACAACTGACTGTTGTTTCAGTGGAGAATATATC
>chr13:3564074-3564274-dinuc
CTCTAATGCAATGATCTGTGAGGTGTTTATCTATGCTGGAGGTTGCATCAAAACTCTGCTGTGTAACATACAAACAAATCTGGATGGCACTTCTAGGTCA
>chr13:5674612-5674812-dinuc
GAGATGATCCCCATAGATTTACGCATCTGAGTATATATATGTGTGGGTAAATGCGAAGCAGACTGAATGAAAAAATAATTGCTACATCCCTTAACCTTGA
>chr9:62920534-62920734-dinuc
GAAATACTCTATGAAATTATAAAATTTTAAAGAACAACTTGAGAAACAAATTACAAAGAGAGACCTAACATTATTTTTGACAAAGAATCAATCATGGAAA
>chr9:62932612-62932812-dinuc
GGATAATACCGTCTATCATGTGAAACTACTTCAGTCATCTGATCAGTTTGTGTGATATCTCAAAAGCCTCAGTACCTGCAAAACATCTGTTAGCTGCAAA
>chr9:62974404-62974604-dinuc
GCTTGCAGGACCTGAGTCTAGTTGAGACTAGGCAGCTCCTCAAGGAGAGTAACTTGAATTGCATGTCTCTAGTGAGGGGGAAGAAAAACAGCTTGTTCGT
>chr9:65292461-65292661-dinuc
CATTTCTTTTATGCCAACAAGAAGCTGGTTAAAAGGCTAGATTGTGAAACACAAATCTTTGATGGCTGCTCTATTGGTTAGCAGATTTTATACACCCTGG
>chr9:65637172-65637372-dinuc
CATACTGAGTTTTTGTCAGCCAGACCCTGACTGAAAAGCACATTAAACATTCAAGTCAGTTACTTTGATAGATGCCTCTACCCTGCTACATGATCAAATA
>chr9:66590870-66591070-dinuc
GATAATTGGCTAGAGACACAAGCATCAACTGATACACCTGTGTATTCAGAAGCATCCTTGGCCTTGGTGACTGCCTTAAACAGAGACACTTTTTGCCATT
>chr9:66795848-66796048-dinuc
CAGCGCAGCCTGCCACGAGGAGAGCTAGAGCTGCTTGTCCGCCCTTCAGGGCCTCAGCAGGCCCTGGCCGAGCAGCGAGTCGAGGCGAGTCTGCTCAACC
>chr9:66898031-66898231-dinuc
GGATCTCTACTTCCCTAAGGTGACCCAAAGGAGTTTTATTTATCCACTGAAATGGTTAACTCCCCAAGATGGCTGCTGGAGGTCCGACCAGCTAAAGATT
>chr9:66990090-66990290-dinuc
TTGAAAAATCTGCACCTGACAGAGGATGTGATTCCATCCAACCAGCTAATAAACATGCCAATCGACACTTCTGGGAAGGGTTTCCTGTCGGGAATCTCTG
>chr9:69034626-69034826-dinuc
TTTGTGAGGGACCATGCATGTTTGGTTGTTAGGTTGGAGTGTCATTTTTCTGTGGGTTCTGGCTGGCTGTTGGATTCTGATGGAGAAGTTGCTATGAGCC
>chr9:69073403-69073603-dinuc
GCGAGAGAACTATCTGAGTGCACTGACAACAAGAAATTCTTCAAGAATGGCGAAGAGATGTGGCAGAGGGATCAGACTGAGTCTCATCGATGGTAACTTT
>chr9:69349206-69349406-dinuc
TTGCAAATCTTGGAAGGGAGAGTTTACCCTAACTAAGGATTAGTTAGCAGCTTGGCCTGCCCATTGGAAATTAGGGGTACTTTGGAAGAATATGGAAATG
>chr9:71149080-71149280-dinuc
GGAGATTCTCCAGAGCTGCCAACAAGGGCTTGTCTGGTTGTCAGCTCTCTGTTCTACAGACTGAGCACAAGATTCCCCATCTTCAAGGAGACAGTTTTTA
>chr9:72076216-72076416-dinuc
ATCTACTGCATACAGCATAAAATTCACCTAAAAACCAGCCTCAACCTTGTGTGTCACCCAATGGTTTATATTCCTTGCACATCAAGAAGTTGAGGACTTG
>chr9:72078176-72078376-dinuc
GGTGATAGTTCTGGATTTCGTCTTATCTTACATTTTATTGAATACACCCGCGTGGTATCAAGAATGGGACAATCAGGTGCAGACTCAAGCCTCATGTTCA
>chr9:72097192-72097392-dinuc
CAGTGTGGCTTCCTCCACAAGTGCAGGAGCAATAACCTAGCTTCAAATAGATACCTACTTTGCTCTTTAGTCCTGCTGGCTTGCACAATGTCAGACTTCT
>chr9:72465852-72466052-dinuc
GCCTTGAGAGTCAACAAATTTCCAGGTCCAAAATGGATGTGCATACAGAGCATACTCCTCAACTTTAGGCAGCCAAAAGAAGGTGTAGATGAGGACTTGA
>chr9:75196314-75196514-dinuc
GTGGTTTAGTTATCAAAAAGTTTGCACCAACAGTGCCCCAACAGTCTTTCTTGAGTTTTGCCAAAATATCAGTGGACCGAATATGTGGAGTGTGGAGATC
>chr9:75422428-75422628-dinuc
AACTTGGTTCTCAATGGTGCTTTTTGTTGTTAGGTGGTTCTCTTGGAGGTTGAGAGAGAACTTCAGAACACAATGAGTTGAATACATTGTGATTAATTCC
>chr9:75434123-75434323-dinuc
TTTTCATTCTCCCTGCTTGCGTAGTTGAACCCACCTATGTCATAAAATCACCAGACAATAGAGCAATGCTGTGTCCAATGACACAGACAAGCACAAGAAC
>chr9:77828333-77828533-dinuc
ACACAGTACTCCCACAACCAGTGATGTTGAACTCTATCTTAGGAACTGAAAAAGTTGTTGCCCTTCGCTGCTGTTAAAAGGACTTCCAGCAGGTGTTAAC
>chr9:77930879-77931079-dinuc
CTCTCTTGTCAGTCAGAGCCACACACCTCATGATCCACTTAGTTGACACTCCCACCTCAGGTAGGCATGCCCCTACTGTATCTCAGACAGATCATCAGAG
>chr9:77955690-77955890-dinuc
GAACATGGCAACAGACTAACACATTTTTAGACTTGAAAATTCTGAAAACAGAAGTGAACTATGCTCTCAGCAATATTGGTAGGCGTGAGTTTTGGTGTGT
>chr9:78222810-78223010-dinuc
TACGAGACGCTGTCGGTGGGGACTACAAATGAAGGAATCTTCAGGGCTCCATGTTTTTTCAAATACAGGTCTCTAGGAAGTAGAGGAGAATACATGGTGA
>chr9:78527440-78527640-dinuc
CTTTGCGGTTGAGCTCCTCGTGTTTAATTCCATACTCTCAGTCTAAGATTTTTCTTTTTGGCAAAAGTTCCTGGATTGAAGTACCCGCTTCTCTGGTCAA
>chr9:78625920-78626120-dinuc
TTCAGGGCAGAACAGTATGATGTAAATGTTCAGATTTTGGTGACACAATTAGAGGGTATTGATGATCATTGCAATCTGTCTCAGTCTTTATATTCTATTA
>chr9:79802916-79803116-dinuc
TGTGGAAGAGACATTCTGTTTTCAACAGTAAGATTCAATGAGTCAGACCTGGCATATGGCTCCTAAAACAACTCCACTTTATGTCTACATTATATGTGGG
>chr9:79806252-79806452-dinuc
CTAACATAAGCACCCCAATTCTTGTGCCATTTCCAACATGCCCAGAAAGCTTTAGTCCAATAACTAATCAAGCTATCCATACGATTCCCTTTGTTACAAG
>chr9:79810798-79810998-dinuc
ATGGTAATGGTAAATTTAGGGGAAGGCCAAAGATTGGTTATAATACAAACAGTTACATAGTCAAATTTCACAATACACAGAGAGACCACACTTAGCAAGG
>chr9:79813038-79813238-dinuc
GTTTGCTCTTTGGCAACAGTCCTGAGTGAGCTCCTGATTCCTATAGATATCAACATAGCTTAGCACAAGTGGACACAGCCGTTGATTCAGTCCACAAATG
>chr9:79924310-79924510-dinuc
TCTCTATAGAGACTTGCTGTCCAGTTTATCAAGTTTTCAATAAAAAGTGTTTGAAGCAAAATTTTGAATCACAAAAAGTTCCATATTTGGATGAACCACT
>chr9:81126794-81126994-dinuc
ATGAAGCAGAACTTGTAGAGGTTAAATTAGCTTGTCTATGAATAAACAACCTTCCATTTAAAAGATTTCAAAAAAAGTCATAATTACAAATGAGCTAAAT
>chr9:82839910-82840110-dinuc
TAGCATGTGTTCCATAATTACCTGCCAACTATCACTTACATACCTAGTAAGACATGGTGAGCACACAGATGAGTCAACACATGATAGACTGATTAGGAAA
>chr9:83342650-83342850-dinuc
TGATCCTATCCTTGGTTACAGTGGGAAAGTCACTGCAGGGACTAGACCTTAGCTGTATCTTGTCTGTTTCTCATGTGCTTAGTTGCTGCTCATCATTGGA
>chr9:83883180-83883380-dinuc
ACCATATCCCCTTGCTAGCCATCCTTAGCACTCCTTTGCCACAGTTAGCAGAACGTCTTCCTAGTGTTGCATCCTGATATTCCTCAGCCTTGCCTCAGCT
>chr9:84841472-84841672-dinuc
CAATTTGCTTGGCATGAGATCTCCATCTATCTGATTATTGAACATCCTCTCTGCTGAATTAAAGCAAGATCTTCTTATGACTATTTGAGAGGGCCAAATA
>chr9:84924450-84924650-dinuc
CAGCAAACGGTAGTAATGTAGTACTGTATAATCTGCTAAGCGAACTCATATCAACGAAGGTCTGATTGCAAGCTCAGTAGAACCTACTAAGCAGGGCTTT
>chr9:85295133-85295333-dinuc
CCTGGTTACTCTTGTCACCCAGTGGTCCTCAGTCCTCATGCCTGTCACTCACCTGGCTCTGGGGTTCACAGAGTTCTGAGACTCCACTGCAACTCATAAT
>chr9:85413764-85413964-dinuc
TCCAGAATTTCCCTCCTTATTTTGTCATCTCCTACCTGCAACAGCAAACAGGGATGTTCAGTGGAACTTATATTGAAGATGCATTATTATCCTTTGTGCA
>chr9:86336544-86336744-dinuc
TATGCTCTCTTTCTTAAAAGAGGCAGAGCTAGAAGACATGGCTATTGACTCAAAGTATCCCACCTCTGCTCAATCCAAATCAAATTGCTCTCATGCTATC
>chr9:86377194-86377394-dinuc
GGTCATACTTATAGCATTCAATCACCAATAAGAGAGGATCTTTCACTCATACTCCACTGCATGGGAAATTAGTTGCCCTCAAGGGGCCTGAGAACAGGGA
>chr9:86499292-86499492-dinuc
ATTCGTGAGCTTTTCCCTTGATCGAGGTCCATGCTAGACAAGCCCATATGTGTTTTGGCTGAGAGACGCCACATGTCTGCAGACACATGCAGCAGAGCTT
>chr9:86723914-86724114-dinuc
GATGCATAGTCCCAACCCTTCTTAAAAAAAAATGTGCTAGGGTCTCAAACCAGGCCAAAATCAAACGGTTTTCCTCAAATAAAAAAATCACTCTCTCCTA
>chr9:88721918-88722118-dinuc
TTCTTACAAGATGGGGGGAAAACCTCAGTTTCAGTCTGTCAGGTGTGCAACACCTTCAACCCAACATTCAAGTTGTGAATTCCACTTCCCAACCTGTGTT
>chr9:90126299-90126499-dinuc
TTAGTAGTTGCACTACTTCTAAAAGCATACTTCCCATGTTGGCCAGAGGTGGCGTTGTTTTAATTAACATTTTCTATACATCAAGTCAGTTTTATCTTGA
>chr9:92275179-92275379-dinuc
TGGCATAGATGATCACTGTGTTTGTTAGGCTGCAGAATCTGTTGATTAAGCTATGTTCTTGTCGCCTAATGTTAACAGGTGGGATGCGAGCCCTGGGGCT
>chr9:92289810-92290010-dinuc
CTGTGTTAAGAGATGACCTCAAAACCTCAGAGTGATCTGGGGTATTGTGCTGACAGAAGTGAGCTTGGCTGTTACTAACTCATCCCTAGGACAAGTCTGT
>chr9:92295856-92296056-dinuc
TATTAAAAATCCATGCTAAAAATTAAATTTCATGGGAGTCTATGGAATGTTTTCGGTTTTTTTATAAGTTTGCAAGATAGTTAAATAGTCAAAAATTTGT
>chr9:92384524-92384724-dinuc
CTTAAACTCTTGCGATTTGGTACTGAGCTGATGTCACAACAATGTAATTGTCTGTGGGAAGTTTCTTACTGGTGAAGAAAACAATAATCATTGAGGTTAG
>chr9:94678134-94678334-dinuc
CACAACTCTGAATGTGTTTTGGACCAAAAGCTTTTCAGTTGGGGACACAGGGGGTGCTAGAGCAGTTCCCCACTCAGTGATGAGTAGACTACCAACTGTA
>chr9:94691838-94692038-dinuc
CCAATGAAGTTTTGCTTTGGTCTGTGCTGTCTGGTTTGGTGTAGTTTGTAAGCCTAAACAAAAGTAACAGGAACTGGAAACTTTCTCATGGAAAATGTAA
>chr9:95350438-95350638-dinuc
AATTTGCTAAAATAAGACTCTTAAATTAATAAATTATGAGCGAACACATTTTGGAGTGGCAACAGTCTGGCTAGAGTGTGAAGGAAGTGTCAAAATTAAA
>chr9:96629387-96629587-dinuc
AGGTGGTCCAAGATGTGCATAATTTATGGGTTCATGGAATGCTAACAAATACCTAAAAGCAGGGTTGAAAAGAAGACTCTTGATAAACAGTGAGATCATA
>chr9:96772790-96772990-dinuc
TCCAAAGCCACAATCAACCTCTACTGATACCATTTGAGATTCAGTAGTCTGTTTTAAGGCTGGGATTTTTTTTCTTAATTCATCTCATCAAACCACACAC
>chr9:99559768-99559968-dinuc
TATGTCCAATCTTCATCCTATTATTACTAAGGTATGAAGCATTGACTTCATTTCTACCAAAAGAGAGTAGGAGGTCAAAGTGACTTTCTAACCTTTTATC
>chr13:5680729-5680929-dinuc
TCTGCTATGACCTGTCAAGAATGGCTCCAATTTTCTATGCAGACAGGAACAAAAGGGCACAACTACTGACAAAATGTAGCAATTAAGGACTTAGCCTGCT
>chr13:5866296-5866496-dinuc
CAGGTCCATGATACATTAGTCTCGTGAAAGTTGCCCAATCTGACAATTTTGCTATTGTACATGAACCTGTGGAGAGATCTCATTGGGTTGGTCCCTGAAA
>chr13:5880278-5880478-dinuc
AGAGGACTAGCTCCTGGCAAAGAACCATCCTTGATAAGACAATTTTACATCTTAGCTATATCATTTCAACTCTCCATACTTCCTGCTTGACTTAAGAACT
>chr13:6109140-6109340-dinuc
ACCAAAACTTATCATTTGAATGTGGGAACTTGAAAAGTGACTAGCTTATCTCCCAATTCACTCGCTGTCCACTAACTTCAAAGCCAGATTTTCAGAGGTG
>chr13:6649216-6649416-dinuc
GAGAGTGGAAATTGATCAACCTTTCAAAAGAGAACCTCTGTCATTGAGTATCTGATTGTCTCAGATATTGGTGGTCGGAGTCTGAGAGTTAGGGACCCAA
>chr13:6652670-6652870-dinuc
GGAAAAAGGAAAGTATGGTATAACCATAGATATATTGTGAAGTGTTCAAGGTTCATGTAAAGTATCAAGTGCCTGGGTCCAATAAGATGGAATCCTTATA
>chr13:8257550-8257750-dinuc
TTATGGATCAAGAAATGTGAACAAACTAAGATTTGGAACCATAATTGTAAGAATTGTAGTTCAAAATGAGTAGCGTTCAAGTTTAGCTTACATATGATCA
>chr13:9330736-9330936-dinuc
CACAACCTTAGTTCTTTCAGCAGAGCCTTTCACACAGAACACTTGAAACCCCCTCTAGTGTCTTGCACAATCCTGGTTGTGGCTTTTACACTCAGTTGAC
>chr13:9354014-9354214-dinuc
TACAGATGCGGATAAAGAGCACAATGCATGCTCTGGAAGATAGTGTCAGTTGCTTAGGGGGAAGTATTGTGATGTGTATCTGTGTCAATACTGGACAGTT
>chr13:9430498-9430698-dinuc
AGCATACTCACTATTCATCAATTGCAATGGTAAGATTCCAGCCTGCCACAGGACTCACATGCACATAGGGGATATTCAGTTTGCCCAGATCATAATGTCA
>chr13:9626762-9626962-dinuc
ATCCTGACTTTTTTGGACTGTTGAATTTTTTTTTCCTTCACTGCTCATGACTGTTCTGTTTCCTATGTGAAAAAGTTCAGACCTGCCTCCTCAGAGAGCT
>chr13:9749972-9750172-dinuc
AACAACTGGATCTCAGGGGATACGCAGAATGGACAATGAGTTCTAGTTCGTGTTTATTGAGAAATGGGAAGACAACAGTAATACAGAGGGCTCATTGACA
>chr13:12521916-12522116-dinuc
CTGACGTTCTCATTGTGTACAAAGCAGTGGGAATGTCTTGCATAGAAGAGTAGTTGTACTCATAGTGAGCAATCATGTGGAGCTGAGACATTCCATGAGG
>chr13:12850442-12850642-dinuc
TTAATAGGGAATTAACCACATTTGTAATTAAATTCCAATGACACAATGCCCTTTACTCATTAAAAGCTTAAAGGGATTAATTGAGTAGTACTATGGTATA
>chr13:13584474-13584674-dinuc
ACCAATGGAAGAATTTCTTCCACTCAGTCAAATGGTCTAAGCGGCAACACAGTCACACTCACCAACGCAGAAGCAATACTTGAGCACTCTAGAATTTTCA
>chr13:13622192-13622392-dinuc
TGTGTGGTATTATATATTGTGATGGTACTGTGTTGCATATGTGTATGATGCTACTAATAGTCGTCTGTACTATGTTGAGTGTACTGATAACATGTGTGAT
>chr13:13637884-13638084-dinuc
GCATAGGAGGTAATGGGAATCATTTTGTAAAAGAAATTCAATCTGCATAATGTATTTAGTTCTCAAGACAGATTGAAGATGGAACCAGTTCAGACACCCA
>chr13:15907706-15907906-dinuc
CAAGTAATCCTCACCAATTCCTGAGCAGGATGAATGTGTGGTGAGTCTGAGCACAAATGAGAAATAATTCGAGTTGAGCACACATCAAGCAGGCCATTCT
>chr13:16012862-16013062-dinuc
AGAAAGGAGTTTGTAATGCCCATACGGCAGGAATCGGCCTCGTTGGTGTCCCGTTGGGGCCTCTCCACTTCAGCTCAGGCTTGGATACTGTGGGCACTTT
>chr13:16465282-16465482-dinuc
TGGTTCTCTTCCGGTTACAAGAGTATTGGCTGGGATTTCATTGTGACCTAGCAATCTCCAACTCTCTGGTAACAAGAGTTAACTTGTCACAAAAAGGATT
>chr13:16513098-16513298-dinuc
TACCTCAAGGGCTCGTAAGTTTCAGTTGACAAGATAATGTCTTCCCCCATTCTTTGTTTTCAGATGGAAAACAATCGATTGCTTTCAACTTGGAGTCAAC
>chr13:17426040-17426240-dinuc
AATTATTTCAGTAAAAGGTATTGATTAATGAAATCCTCATAAAGGACTAGTCATGGACTATTTATGTATATATATGTGTTTGCAAGTTCAAACATCATTC
>chr13:18820791-18820991-dinuc
AGGGTATTGTTTTCAACAGACTCAAGTCCTGATGGTACATCTCACTTGTAGGCTTTGTTGTTTGAGTGGTGTCCATGACAAGAAAAGGTGTAGTAGAATG
>chr13:19862350-19862550-dinuc
TCTGGGGGTTGGTAAAAGCATCTCAAGAGACCCTCAAGCAAGAATACACATCTAACTTCCTTGTGTGGTCACATCTCTCAAACTCTAGACTTCTTCTTTG
>chr13:20212076-20212276-dinuc
TTATTTGCTTATCCGAGTCTCTCCTGCTAATTCAAAAGACCTGTACCTTAGTCTCGTCTTGAAATACAATCAAGTCCTTTTACTTCCTAGTAATCAGTTA
>chr13:23691998-23692198-dinuc
ACTCAGACTAGTGTAATTCCCCTAGCAAAGTTCAAAATTCAATACTGGAAGCAGAGTACTCTAATACAGAGATCTGTGTGTTGGACAAGTGGCTCCGAGC
>chr13:24536862-24537062-dinuc
TGTCCTGTGGCTCACTGCACCTAGTGATGACCCTGACCTCCAGTTAGCCTCAAAAAGTGTAAGGTGTATAACATGAGTGAGGTTACTGGCTGAGATCTCA
>chr13:24597346-24597546-dinuc
GAACACCAGATCTGGCATGAACGTCACCCCAATCTATAATCCTCACTTACTGAACACTTCCTGCCTGTCATACTTAAGGACCATGCAGGTGGTAAGGAAT
>chr13:29484194-29484394-dinuc
CGTAGGAAATGAATGGGGGTATATACATCTGTCTTCTCACTTGCTCAATGCATAGACATATCAGCCTCTATCACATGCACTGTTAACCATGCACACTGCA
>chr13:30022554-30022754-dinuc
CTCCTGCACATCTCAGTCTTCCACACTGACTCCTCTGTGCCTCGTGAATAGACTGACCATTCCTGACATGTGGCTGTTTCCAAGTTCAGAATGAGCTGAT
>chr13:30041572-30041772-dinuc
ACCACTGGTTAATTGGAGATGACTACCAAGGACAGTCAAACAGGAATACCTGCATCACTTCCTTACACCAGCAAGAGGTCAGGCTTGTTTAACAGAGATT
>chr13:30628260-30628460-dinuc
TCCAGGTCCTGCCTGAGTTTCATTGATCCACCTTGCAAAGGTTGGAGGCCTTACACTTTTGAAATACGAGCTGATGTCTCTATTTGACTTTGGCTTCTGT
>chr13:30644971-30645171-dinuc
TCTATTCATGGGGCTAAGGACTTCAGGCCAGGTCTGATGTCATTCATCTTTTTGTAGTTTCATTTCTCTCATTTAAGTTCCAACACTTTCATATGAAAGC
>chr13:30681926-30682126-dinuc
GTGTCTAAGGCAGGTGCAAACTGTCTTGTCCTTCATCGGGCAATTCAAAGAACAGTCTGATCAATTGATCCAAGATTAGTGTTGTCATATAACACTTGTA
>chr13:30864259-30864459-dinuc
GAGGGGAAAAAAGAGGACAGAAGGAAAGCTAAGGAAGGGAAAAAAAAGGGGAGGAGCCAGCCTGAGGGAGAGGAGACAGAGCAGGAGGGTGAGGTTCAGG
>chr9:100522194-100522394-dinuc
AATACTTAGAGGTCACCTTCTAACAGAACATGTTTCTCTGGGTCTACACCATTAGAGTCAAACCAATTCATAAAGTCTTTAGAGTCTAAGTGCAAAGATG
>chr9:100715376-100715576-dinuc
CTCTCAAAAAGACAGACTGTGCACCAATTTTCTGTTCTTGGATTTATTAAAATTAACACAATGTCATTATTTTGGAGTTCAAAATGGTTCCAGAGTAAAT
>chr9:100729130-100729330-dinuc
AGCACACACAACTCTATCATGTCACTACATGATTCTTTTCTCGAAATTGTTGGTGAATATAGTTGAAGTGCTCATTAGCAGTGTCAACCAGCTTGCAGTG
>chr9:100731439-100731639-dinuc
ATTCTGCCACAATGGTTTCTTTTACCAATGCAAAGTGTCACATTATGTAAACATCTGATATTTTGGGTGATCATGAGTGACAAGTAAAACTATATATTTT
>chr9:101160883-101161083-dinuc
CAGTTGATTGTTGTTCAGAACACTTGACCCTGCTGCTTATTACCTTGCACATGGCAGACTTCACTTATGTGATTAGCACTCACTTCAGGCACCTCCCTTT
>chr4:54527891-54528091-dinuc
AATAGGTGCCAGTCACACCACTCTCTTCTGGCCGGGAACAGAACACCAGCTCACTGAGGTTAAGCTCTGATTTCAGGATGAATACAGAAGGACCTTTTAC
>chr4:56190530-56190730-dinuc
ATTGTCACAGAGAGGACTTGAAGAACAAGAAGTTTTGCTACAGAGTTTGGCAGTCAGAATTGCTTGTGCACACCAAATTCACATTGTTGTTAACTGAAGC
>chr4:57306387-57306587-dinuc
GGGATGATAATGCCCTGACTCTTAGCAATCTACTTAGGCCTTAGGCACAAGAAGCTGAGATCAGCAGGGGTCATCAGAGCTGTTGGGAGTGCACCGAGGA
>chr4:57786266-57786466-dinuc
AAGTTATACACGGATCATGCATAGTCTGTTCAACTACTTCATGTCCTCTGTCACCACAAGTTGAACACATAACCATGTGTCTTGTGTGACTTGTGTTTTT
>chr4:58468688-58468888-dinuc
TAATGGAATGATTTTGGGAAAGAGCGTCTGTTTTCATTAAAGGTCAAGAGACCAAAACTATGTAATCACCTGACTTTTTTGTCTTGATAGTATTTGGATC
>chr4:58888736-58888936-dinuc
GACAACAGGGACACTGCAGACTGGTCCTTAGAAGGTGGGCAGTCCACCTGCTGAAGAAGAGAAGGAAGGAGTCTAAATGCAAGGAACCAACTGCAGGACA
>chr9:106822764-106822964-dinuc
CTTCGTTAGGATAAGTCTGTATACTGCGTGGTTCTTAAAGTTTTGTACACGGAGTTTTTTTTGAAAGATTCTCCTTTTGTGAATTTGACACTGTGTGGCT
>chr9:107295598-107295798-dinuc
CTGGGAGGATCTAGGAGGTCTTTCTTCTTACAGCATGGGGGGGGCAGTTTCCTGCACCCCTCCCTACTTTAAATCTTAGCACAGCATTAGCTCTGTTCCC
>chr9:107312150-107312350-dinuc
CACACTATGCACACACATGTATCACACACACACAACACTACACACACACACACATACATCTGTATCACACACTATATGTACATACTCACACACATAGCAT
>chr9:107719426-107719626-dinuc
CCCCCTCGGTTCATTGTCACTCCTCAGGTGGAGCTCCAGTCTCTGACATGACCTGTGCCACAAGGCTCAGGCTTAGAGTCCAGTCCCATTCATGCAGGGC
>chr9:109052078-109052278-dinuc
TGACCCTGCCTTGGCAGATACAGTTAGTTTGAGTGTCCTCCCTGAGCACCTGTGTTTATAGAAGGCCTCTGAGAATTGAGTGCACCAACTTATGTTGACC
>chr9:109219644-109219844-dinuc
AGTGATAACCTGTTCGACGGCAATAGAGGCTCAATACTAGTGAGAGAGGAAATTGAAGAAACCCCACCCTGTTCCAACAAAAATTCCAAGAGAGACTTGG
>chr9:110118370-110118570-dinuc
ACTAGCACTCCCCTCCTTGTTAAGTATCTGAGGCCCTTTGGTGGGGCCAAATGCCAAAATCCCTCAAAGTCCTTCCAATGTACACTTCACTGCAGGGTGA
>chr4:59204568-59204768-dinuc
GCAATTTATTTGATCTGCAATTTTCGTGGGGGGACTTCTGTCACCTTTGTGAGGGTATGTCTTGCACTGAGCATGCTATCTTCAGTGGTTTTCTGGTATG
>chr4:59255980-59256180-dinuc
GTGAACTGTGGGACCTGGGACAATCTGGCAAGATCCCCGGATGAGTCAGAGTCATCTGGTTCAAATCGGCTCACCCATTGTCTGTTGTGTTTTAGTCATT
>chr4:59264323-59264523-dinuc
GAAGGATATACTTAATGTCAATAAATTAGAATCATGCAAGATCTCCTTCTCAAGAAATATCAAATCACAAATTGGCAGTGTTCTTAGTACTGCAGTACTC
>chr4:59287318-59287518-dinuc
CCTACTGAGGAAGGTGCTTCTATGAATCTAACTCAGTGCTTATGAACTAAATGCTGGGGAGGGTGGAGAGTTTTAAACCCAAGACTGTCTTCAACTATAC
>chr4:59366262-59366462-dinuc
TCTCTGATCGTAGAGCTGACACCACCAAACAGGACAATCCTCAATCTCCAGGAGCAACTGTTTGGGCAGTCCGCCAATCATGATGAGCAGAGTGCAGAGC
>chr4:59458807-59459007-dinuc
CGAGTCCGTTCTTGTGTGCAAGCTGTTATGTGACTACCATTGGGTGGGTGTACTAGTGGGGTTTGTGTCTTTCTCGCTCCCCAGAGTCATTACATTATTG
>chr9:111274168-111274368-dinuc
AAAGCAAGAAATTTTTCTTAATTAGTGAAAGGAATTTTATTAGTAGAATAGGGAGACAGTATTATTAGCACACAATATAAATAATTTTGTCTTATAACTC
>chr9:111275224-111275424-dinuc
TGTCAGGGAAAGAGAGACCTTCAGCAAATGCACATGTACCCTTCTACAACATCTCCAATTGCATAGCATCCAGAGCCCCTCCCCCCTGTCATCCACCACC
>chr9:111325019-111325219-dinuc
AGAAATCGGTGTGGAGAGTCACAGCTGCAGATGGCAAATCCTTTAACAGTGCACAGTCTAAAACTCCAAGAGGAGCGACTGAATGCTGATCCAATGTTTC
>chr9:113803797-113803997-dinuc
TACCTCATCACAGTCTTGTTTTCAGTTGTTCTCTGCCAACTTCTTGCTTGTTGCTGCACTCAAGTCACTGTATTCCTGAAGCTATGTCTGACAGCCATGC
>chr9:114451682-114451882-dinuc
TCCTTACTAAATCCAGGGCGAAGCCAGCACATTGTGGTGTAGCTATTTGCATTTAATTAGCCCCCACTTGCACTTAGTAAGTGCCTTTTCAAATTCACTG
>chr9:114471962-114472162-dinuc
ATAAAGATGAGAGCGGAGCCAACTGAGCCTCATTGGGGGACGCAATTGAGAATTACCCGGTCTTCCTTGGAAATACCATTAAGTGAGACATGAGAGGGTA
>chr4:62568252-62568452-dinuc
CAGACAGAGACAGAGGATGAGAGAGACACACAGAGAGACACAGAGACAAGAGATAGACAGACACAGACAGAGAGAGAGAGAGATAAGGAGAGACAGAGTA
>chr4:62680490-62680690-dinuc
AGGTAGGTTGAAAGGAGCTATGGAGCGCAGGCGGCTGATGGTAGCGAGCTTGCGATGTGACCACAATCTGAGGAGCTGGCTGAATGTCGTAGCAGTTGTA
>chr4:63385490-63385690-dinuc
CTGGCAATCAGAGTGCACCACTGGATGGGCCACAAGAATCAATGTAGACTAACCAGCTTGGCAGATGGCTGCCCCCCTGTCTGTAATGGTGCCTAGTGAA
>chr4:63636266-63636466-dinuc
TCAGAAGGCTGAGTGTGGGATGTGCCCTACGTGGATGCAGTAACAAATACCAATTGCCAAGCTTAGATCCACTATGGAGTTCTGATAGGGGAATGTTACA
>chr4:63644453-63644653-dinuc
GCAGTGCCTCCTCTAAGCCATTTCTCCTGGGTAAGAATGGTTGTTCTCTTTGGTTTCTTGCTGAGGCAAACTGCCTTACCTAGTCATCTTAGTTTGTTTG
>chr9:114778082-114778282-dinuc
TTCTTCTTGTCCCCCTTCAACAACCTACCTTTCCACTCCTATCAACACACCAAGTTCTCCCATAAAACACCACAACGCAACCCACACGTTCACTCAGGTC
>chr9:115299178-115299378-dinuc
GGTTCTAATCACTTGTTTTACCTCAACCGACAGTGAAAAAACAAAGCCAAAAAAACCACTTATGTCAAAACTATATTCCCAGGGACATGTGTAAGAACTT
>chr9:115387598-115387798-dinuc
TTTGGCATTGTTGTGCATCTTAAGCTTAGCTCACTCCAAGGTGGCCACGAGAACTCCCCGGGTGTGATCCAAGTCTTGCCTCCCTTACTGGAGAGTACTG
>chr9:116181448-116181648-dinuc
ATCCCACCCACAGAGGCAGTCCTGCCACAGTCATGGGAGCTTTCTCCTGCCACAACGGCTGTGTCCATCCCTCTCAAGCTCTTTTGGGGTGTCTCTTTAG
>chr4:63851033-63851233-dinuc
TTTCTGAGACCAGACTAGGTTCCTCTAGAAAAGATGTGGGCCTGGAAGATCTTTTTCAGGGGAATCCTTTTGGGGCTCCTAACTATCAGGGTAGTCACAG
>chr4:63868280-63868480-dinuc
TTGCCAGGTAACTTTATCAGCACAACTAAGACTCCATGGTCACAATGGATAAGACTGATGCCACCTGTTATGAGGGATTACTGTGATGAAAGAGATCACA
>chr4:63874737-63874937-dinuc
GAGATGATGGATTCCTGATGCTGTTCTAACTTTGCTCCTGATAGTGTAAGCAGAAGGTATGCGTCAATGACTCTCACAACTGGGTAGAGTCAGAAGGAGC
>chr4:63898352-63898552-dinuc
AATAAAGGTAGGCAAACCGACAGTCTTCAAAGTCTTTCTCGGTTGTGTGATCGTTTGTCGTTGTTCCTTAACAGCAGTGTTGAGTCTTGCTGAAGTGTTT
>chr4:83004536-83004736-dinuc
ACTGTTTAATACATTATGGTCCACATTATTATTAGCATTATCTCTCTTAGTTAATATTGATTAGTACATTGGTTTCATTGAGTCCTATTTATTTGGGACA
>chr9:120776666-120776866-dinuc
ATACAGCTTGAGTTTAGATATTGACTGCAATGGAGGACCTAAGCACTGGACTTCTTACACACTCAATTGTTTTCCAAGTAATCTTACAATACTTTTGAGG
>chr9:120936650-120936850-dinuc
ATGAGAATAGGAATCTATTTTGTGTGAAGAGTAAGACCACAAGCCAGAAGCTTCAACTCTCGTGAGGTCACAGCTATTGTCTCAACGAATCCTGGGTGAC
>chr4:85004902-85005102-dinuc
CACAGAAGGACACTAGAGTGAACGTGGTTAGGTTGGAAAAGCAAACAATAAAAGCAGAGTAGAAAGCCAGGTACATACACATGAACATTGGCACTGAAGA
>chr4:87979730-87979930-dinuc
CTTCCCTTTATAACATCTTAAATCTTTGAACAATGTCACAGATTCATCATAACCCTTGTCCATCGCTTAGTAATTTTTCTATGTTAGACACTGAGACCTA
>chr4:88010572-88010772-dinuc
AAGCACTGATCTGGTCATTCGATCCAATAGGTTGGTAAGGACTCTTAGACTCAGACTGCTTACATTGCTGTCTCTCCTTATTGCACTAACTTCAACAGTT
>chr4:88044890-88045090-dinuc
AACATGTCTAGTGCCACACCAGCCCTGGAGCTGATGCTTGGCTCAGTCAAGAGACCTTAGAGAGCCCTGGTCCTCCACTCTGATTTCCTAATCCCTTCAG
>chr4:88082183-88082383-dinuc
AGAAACAATTCTTCAAAATCCTCTGCTTCTTTGAAATTATTATCTAATAGCATTGTCAGAACGAGCTTTGTTTGAAAGTCTTCAAGCAAGAAAGTGAAAA
>chr9:123111362-123111562-dinuc
TTTGTTCCAACAGCTAGACTGCCACAGATACTGAACTGGCACCCTTCTAGGGATTGGGCCATTTTGGGAAAAGGGCTTAACATTATCCTAAAACTGCCAG
>chr9:123500444-123500644-dinuc
AGACTAGGGTTTGAATAGGTTCCATACAGAGGTAGAATCTAGGACCACCGTGTGAGAGGAGGGTCAGCACAGCTGAAGATGTATCCGCACCTCTATCCCT
>chr9:123599137-123599337-dinuc
TGTTGCCATTCTTAGAGACTTCATTTGATGTTGTCAACAATTAACACCCACTGAATAGTAGTAAAAATGAAGGTTAGGGAGAAAGAGAAATCTCTCTCCT
>chr4:88448946-88449146-dinuc
GAACGGTCACACCCTTCTGTCAAGGTCCTTTAGACCTCAGTTGATAAATGAGATAAGAGGTCTTCATTCACCACCAAATTCAGATGAAGCTGAACTTCTC
>chr4:88548178-88548378-dinuc
GTACTTGTTTGAGATTGTCGCTGTTAGTATAATGATGTGTATTGCAGGTATTTCACATCTTGTACTCATTTAAAAAACACAATTATTGTATAAACACCTA
>chr4:88693576-88693776-dinuc
ATTAATTAAAAGTGTGTCAAATAATTAAGTCTTTTTGATTTATGGAGAATTATGCAAGAGTTTTGTAAGTAATGGATCCTTGCCCTCAGTTTATACCTGA
>chr4:88881182-88881382-dinuc
TTAGAGACTGGTGCTTCAATTGCTCAGTTATAAGGGGAGGGGTACAGTCTACATAGTTAGAAGTTGTGTCCAGCCACAGCAGGATGCACAAGCTTCTAGT
>chr9:123933286-123933486-dinuc
ACAGATGCTCGAAGGATTCCCCTCATAAGGCATCGATTTCCGGTTCACGCTGGAAGAATCGTTCATCATACCAAGTCGGTCCTTTTACCAGTCAAAACAG
>chr9:123937858-123938058-dinuc
TGCGACATGATTTGGAAACTTGATGTTTTACCCCTCCCTTGCTCCAAATACATTACTAATACAGACCCTGTGCAAATTAAAAATGTTGTTTGCTTGTTTA
>chr4:89008656-89008856-dinuc
CCGAACACAGTAGCTTGACACTCATACATGAAGTAAAATGTGAGACTTCTTGACCCATGTCCCACCACTTGTCTCAATTCAATGACACTAACATACCACC
>chr4:89177972-89178172-dinuc
CATGAAGTCAGAGTTCACTTGGTCAGGCAACTGAAAGCAACAGTCAATCTCTGCTCTGTGAATTGCTTTTTACACTTTGTGACACACTGATCCCAATCCA
>chr4:89530169-89530369-dinuc
GAAACTAAGTTAGCTGGTGGATTCTAGCAAAAAGCTTCAACTTGCAATTTTAGTACAATTGAAGTATTTATTTTTCCAATTAAGACTTCAGTTTCCTCTG
>chr9:124115350-124115550-dinuc
ATTTGAGGACCTGACATTCATTATCAGTGTCAAATTCCAAGGCACAAGCCAGTACATGGAAAAGTATGGTTCCCATGTGTGTTGAGGGAAGAAAGGTGAG
>chrUn_GL456370:7952-8152-dinuc
GATTCATGCCAGGGGAAAGCACATTCCGCCCCCAGAGCTGACGCAAGTTTCCTCCTCAAGAAAATGAAGGTGAAAGTGCCCTCAAAGTCCGACCTAGGGC
>chrUn_GL456370:12671-12871-dinuc
AAAAAATAATCGAAAAAATAAATGGATATTTATATAAGTATATGATAATATATAAAATAAATTATATAATAAAATAACAAATAATAACAATATTAAAGGT
>chrUn_GL456370:19170-19370-dinuc
ACACGTTCAGAACGTAGCAGGGTTCCGGCGCGGTGTTAATTGCGAGGGCGAGCGACTATCAAAAAAATGAATTGAACTTGGTGTGAACAATTCATGACGT
>chrX:7565598-7565798-dinuc
TAACTAGTGAGATCACTCTGAAAGAGTACACCCCTATCTGAGTCCCTCCTCCACACAACTCAGCTACAGGAGAAACCAGATAAATCTAGACCTATTAATC
>chrX:7866072-7866272-dinuc
CAGTCTACTTGTCAGAGTGACTCACACCTGGGTGTGAAACTTCAGACCACATAACAGATGTCAGACCAGGTTTCCCTTGTGTTACACTGGTTTTACCAGT
>chr4:95188053-95188253-dinuc
TATGGCTTGGTGCTGTCTTGAAGGAATGCTATGCATCTGTCAGATCACCTTGCTATCCTTAGTCTAGCCCAGGGCCAAATGCTCATTAAGAAAGCACAAC
>chr4:95440939-95441139-dinuc
GCAATGGGTTTCAACATTACTCTGAATCCAGATAGAGGGATGGTGTCAGTTCAAAACTGACTGGTAAATGTCTAAATTACAGAACCTTTCAAAAATCTGC
>chr4:95686898-95687098-dinuc
CTTGCCTCTCACTTTTCTTCTCACATACACCATTTCCTTGTCTTGAGAATGCACTCTTGAGCTTGTTCATTCTTTTTATATCATTCTCTCTTCACTTTGT
>chr4:95913156-95913356-dinuc
GTATTAATGAGCTCTGTTTCCTCACAGAAGTGCCAATGAATTAGTCCACAGTCAGAGTCATTGAGACAACACGTATCCCAAATGCACTGACAGTTTTCAA
>chr4:97821692-97821892-dinuc
GTGATACAAAATGTAATTTGCAACTGAAATCTCAATCTCTGATGCTGACATCAGCATGAGCAGGGTGCACTGAGAGAGAACAGTTTTTGGAGAGCTCTGT
>chrX:9447318-9447518-dinuc
GATGCTCAGCTCTGAAGCCTTCTGGGTGACCTCCTTAGGTTGTATGACTTATGTATCAGTCTCATTCAACCTGGTAAACCTTGACCTTCTTGGCTTTCTA
>chrX:9699900-9700100-dinuc
AACCTCTCACATTGTGTCATATAAGCAGTTTAGACTCTTATTGTTCAGAGACTCATCTATGTCCTTTGCTTGACTATCATTTCAAGACTCTGCTCAAATT
>chrX:11253952-11254152-dinuc
CTATCTTACCCTCTACCCCCCTGATAGAAATTTGTTTCATACTGAGGGATTCAAGTGTCCTGATACACTGAGCAACTGTTCACTTCACAACAGGCCAGGC
>chrX:12746829-12747029-dinuc
TGATCTGTAGTTCCTGAAAACACATTGTCTTTCTCATACATGATCTCTTGAAATCTAAGTGTAAAGAGTCTGGATAGACATGTGTTTTATATTAAGGTCA
>chrX:13631588-13631788-dinuc
GGTACGTAAGGCTCAAAGTTTTGCTGATGCAGATACAATTTGATAATGGATGGTTATGCAAAAGAGGATATAGGTTGAGTATGCTTAGTTCCTGTCATGC
>chrX:35930844-35931044-dinuc
TTGTATATATTTTAAAGATGGTGGGTTTAATTTATTTTTTTTCTATAACAAGGCCCACCATTATAAGTTTTTTCAGCATACTCACAAACTTCTCTTTTGT
>chr4:98332337-98332537-dinuc
CAGTGTGAGTCAAGTTGCTGGTCAGGGGGACTAAGAGAGAGACAGTCCAGCAAATTAGAACATTGTGTTGGGGTGGAAGTCTGGTCCAAGCAGCACATTT
>chr4:99169000-99169200-dinuc
GCTTTTTTGTTTATTCAAATGGTTCTGATGGACAGTCTTTCTTGGAACAAAGTCTTCACCCATTGTGGGCGTAGCTGACTCACCAGACTTCAGAGAAGCT
>chr4:99942175-99942375-dinuc
ATCTCACTAAGTCTTGCAGGACAAGCATAATTGGCTGTTGATCTGTTTCTGCTCTGTGAGAGGTCTGAATTCAAGTGGATTATGCCCGAGTCTTTCAGTC
>chr4:100472162-100472362-dinuc
GCTGGGGGATCAGGTAAGGGAAAGAGATAACCAGAGATATAAAGGGAACTAAGGGATGGAAGGATACGACCTTGGGGATCAGTGGGAGGGTAACACGGGA
>chr4:101187149-101187349-dinuc
GACTCAAACAATGATGAACTAGTTTTGACGTCAGGTTTTCTTGAGTTCACCTTATCACTAATTTACTTAATGTGGTTGACTGGAGTTGAGAGTGATTAGG
>chr4:101586134-101586334-dinuc
AGGGAGGGTTACAATGTTCAGGTGTGGGCACCTCATGTAGTCCTGGATTATTGTGGTGTCACAGTCCAATCTAGATGCAGTTGTCTCATCTGTGAGCACC
>chr4:102207184-102207384-dinuc
ATTTATCATGACCATTTATTGCACAGATTTTAGGTCCTGTATGGTTAGCCTGTCCCTGAGATAATTTAGTTAAGAGCTAGCTGATGATCCTCACACAGGA
>chrX:38553303-38553503-dinuc
ACTTAGCATATTGACCCTTTGTTCCAGATACTCTCTTGTAGCTAGTTTTTGACCTCTATTCTAGATGGTCTTCTTGCTTTTTCTCATATCACTTTTGTGT
>chrX:49020556-49020756-dinuc
ATCTTCAGCAGATTACTATGAAGCCAACCATAGACCCAGAAGAGGTATAAGTGACTTAAGTTATGGAAATTACTCCTCAGTGCCTTTGTAGATGTTTCGT
>chrX:49021022-49021222-dinuc
TCCACTGACTCAACTGCACTCCTGAAGAACACATTTAATTAAAGCAGTTTACTGGCAAAGCTGATTTCATATTCTTGCAAGTTCAACACACATTTGATTT
>chrX:51078838-51079038-dinuc
TCATTAACATACCCTAACTGCATGTGTCCTCTTTTTTGATGAGTGCCACGAAATCCCTAGGCTGTCGTGTATAGGCTTAAAGATAGATTTTTTCATCAAC
>chrX:53213222-53213422-dinuc
ATACCAGGTTAAAGATTGCCTCTCTTCTTTTTACTCATAAAGAAAGGACTATCGAATGAACCAGAGTGTCCGGAAGATCTAAGAAAAACTTTTGATAAAA
>chrX:57177398-57177598-dinuc
GTTGGAACATGAAGAGGAGGCATGTGCTGTCAAAAGTGCAGCAGCACTTTTTCGGAATGGCCGCCAGAGCACCGATAGAGGATCTCAAAGGTTTAGTCTG
>chrX:57304914-57305114-dinuc
ACAGCAACAGGGGCCAAGACTCTGGGGGACAGCCTCCAGTCCCTGAAAGCACCTTGGCTCAGAACTGTAAAATGTCTAGTTTCCTTAGTTGCTTAGTGCC
>chr4:102521526-102521726-dinuc
CACATGTATGTAGGTGAGGTCGGCAGTGCAAATTGAAAGACCAGTGACCCTCCAGCTCAGAACTCTGGCAAGCTATCACCACAATGCCCAAAGGTGCATC
>chr4:102570339-102570539-dinuc
CAGGAATGAGCCAGATTGTCCTTATGGGACTCTTTGCTGCCACTAGCCTGAGCCAGGCCAGTGACTACCAACACAAGCAGTGAAGTCCGGCTAAGAGCTG
>chr4:102584662-102584862-dinuc
CTTCTCTGATTCCCTGTGAACTTCTCCAGCTTAACACATGCTTGTGTGGTGTTTGCAATGTTATCTTCACAATATGGCGGATCACTAGCCTCCCACTAAC
>chr4:102612597-102612797-dinuc
GGCAGTGACTAAGTGAAAGCCTTGGAACGAGTGGCAAGCTAGATTAGAGTGCCAGCAAAAGATGTAAACAAACTAAAGTCTTACAAGGACTCCAGATTAG
>chr4:102651827-102652027-dinuc
TTGACTATCAACATCTTCAAAGCTGTGCAAGCTTCACAGACACAGAACCCATTTGAACTCAGTTCAGAGTTCATATAGGCTATCAGTGGGAGGTTAAGGA
>chr13:32223174-32223374-dinuc
AAAGTAAACCATGTAAATGTAGCTTATTTCACTGCAAAACTGCAAAGACAATAGGCCAGAAGAATCTTTTTCTAAATAATTCCTTCAAAAAGAATTTCAT
>chr13:32269084-32269284-dinuc
TTGGAGTGTTTTGTGTTTATGAACCAAAATTTAGAGTCCCCTTATTTGGGGGGGTGGTCAAAATTTTTTCTTTGGGGTCCTCTTGGAGGAGCTTTTGAGA
>chr13:32297417-32297617-dinuc
TAGCAACGTCTAAAGAAATGTGTATTTGAATCCTGATCAAATGGCTCTCTAAGTGGCATGACAATGCATGCTCTGTGAATGACAGTGCAGTTCAAATAGA
>chr13:32337866-32338066-dinuc
ACTTCCCCAATCCTCACCACAGCCTTGAGTATTTATTGCAGTGGAAGCTCCAATGGGTAAGTGCATAGGGGCACATAAGCATCCCAAGATTCACACTATG
>chr13:32980797-32980997-dinuc
AAAGAGCCTAGTCCTATTTTTGAACTTCTTATTGCCATTTAATCAAAACAACAACTCCTGAGTAGATCCAAAACTTGATAGCTGAACCCAACCCTTTTAA
>chr13:32982926-32983126-dinuc
ACTGTGAGAGCTGCGTAATCTCTATAGACAGAAAAGGGTAAGGACCTATTGATACACCATCAAAAGTCATTTTAGATGATTAATTGGCTCAGGAGATTAA
>chr13:33001834-33002034-dinuc
GTTATTAAATGGATGAATACTGCACAGAAAGATAAAACGCAAGGTACAAACCCTCACTGAAACATTCTCAAATTTCATGTCTAGAGGATGCCGAATACAG
>chr13:33003619-33003819-dinuc
ATAGCCTCCCTCCCTTCCTTCTTGTCGGAGGGTCCTGCTAAGTCTGACGTGAGGTTCCTCTCTTGTTGTGTCATGCTTTTTTAAGTAAATGCCAGACTTG
>chr13:34187570-34187770-dinuc
GCACTAAGCGCCACCTTAGCAGGGATTCTGCACATAGAGCCATAGGCTGGTTGTTCACAGCTGGGACCAGTCCTGGCTCTGTTTGAGACCTGTATCCAAA
>chr13:34709185-34709385-dinuc
GTGGTTACTCTCTCTAGACTCTGCAGTGTTCGTGCACAAGCTGCAACCAATAGTCCACATCAGAATGTCTATATGCGTTGCAGGATGGGAGTGAAGTGGT
>chr13:35131792-35131992-dinuc
GAAGGGAGGTGCAAGAATTTGAGGTGAACTTGCTTCAGAGGAGTATCGGGAAAGCGAGTGTCTGCCGAGCGGCATGACCGTGAACAGGGCAGTGTTGCTA
>chr13:36203012-36203212-dinuc
AGGGTGACCTCTTCTCGGAAGACCACACAGTGGGTCTTTCCCTTTTTTGAGTTGCCTTGGTCCAGAACACCCGACACTCAACAGACACCAGCTACACTTG
>chr13:36399596-36399796-dinuc
AACAGAACCACTTATGTCAGAGAGGCCACAGGTCATATTGGCTATCATCTGCCTCCTTCTCACACTGGCATGGATTCCTGAGAGTATTGGCTCTTGGAGT
>chr13:36807272-36807472-dinuc
ACAGCAGCACAATCTATGCCAGAAGAACTAAATGTGAGAGACTCACAGGTGCTACCAGATATCCTAGTAACTGCATGCCACACAGAATGGTATAGTTGAT
>chr13:37010840-37011040-dinuc
TATGTGACAGCACTGAGGCAACTTGCAATAGATCTGAAGCTTCTGCTAGTCCTTGCTCACCATTCAGGCACCACCGCTCTCATATCGAGAGACAGTCACA
>chr13:37140908-37141108-dinuc
CTCATGGCCACTTTGGTCCAATAATTTGGTTAACCTTCACTAGAAGGAAATGCCTAGTTTAATCAACTGAAGTGTAACGTCCACAGAGTTTCGTGCTTTC
>chr13:37629486-37629686-dinuc
AAGCTACCATATCAGGCACACAGATCCAGCAGTGATTGCATCAATTTCAGCACACACTGAGGCACAGCCACAGGACTGCCCTCCCCTCTCAGTCGGATCA
>chr13:37671112-37671312-dinuc
CTGTCTCTGTTAGTCTCTGGACTCTCTGTCTGCTCTCTCTCTCTATCTCTCTCTCTCTCAGTCTCTCTCTAGTTCTGTCTGTCTGGTTCTGCAGTCTGTA
>chr13:37692278-37692478-dinuc
TAGTAGCGTTTTTTGAAAACTTAAAAAACCACTGGAACGCCTGTGCAAACAAACATGGCTTCGATGAAGCATCAAGAAATTGAATGAGTGCAGTCCACAT
>chr13:37801162-37801362-dinuc
CTATTATGCCATGCCCTCCTCGACCTCTTCCCAATGATTAGCCATGACGGCAACATTGCCCACTAGTCACTCCTGAGAGCGTTGACAGAGGTGCAATAGT
>chr13:38028190-38028390-dinuc
CCACAATTCGGTTTTGATGTATAGTGCATTGTTTTGCTTTCACAGCTTTATTATTCCTAGTTACGACAAGCTAAGCTTGTTTTAGTGTATTACCTGCCGG
>chr13:41205545-41205745-dinuc
CACATAGTAAGATGTCTGACTGCTATTACACTTGTTGTACATTACCATGCTACTATTGAGCTGTCCCAAGATTGTTGTGAGCAGTAGAGCATGTCCTTGT
>chr13:41271992-41272192-dinuc
TACTAGAATCACACATCATAGCTGCTGAGGCTCATTCTTAGTTGTGGGCCTGCCTGACTTCTTTCAGTGCCTTCAGTCTCAGTAGAACTTCACGTGCTGT
>chr13:41450138-41450338-dinuc
GTACATAAGGAGAGTATAAGAAGGGCCTATGGGTCATGTGATCAAGCACACTGATCAAGGGAGCAGTCGCACTGAAAGCAAGCTAGTGACGGGTGTTGAG
>chr13:41469638-41469838-dinuc
TTGATTGACATAATCCTGTGTGTTTCAAGTCAGTCATTTGTGAATGCTTGTTAGAAGCTTTGAAGCTGTGGGTAGACTATCTCTAAGCTGGAGGTAGACA
>chr13:41521276-41521476-dinuc
AACCAGAGTCCCTGTACTAGAGATGAACGTCCCACACTACTAGAGATACACAGTGACATAGAAGGACCAGGAGGGGTGAGTGCATGGAGAAGTGAGCCCA
>chr13:41917519-41917719-dinuc
TGTCCAGGGTCAGGATATGGTAGTTCATTAAGACATCAAATGTTAAATACCATATACAGCCTGCATCATCATTAGACAGACTGTGTGAGCATATGTAAGG
>chr13:42073966-42074166-dinuc
CAGGCATTGGACAGTTGGTGTACTGTCTGGTGAGTGGTGTGCTAGGTTCGTTGAGCTGTTTTCAAGTCTAGCTCTGACATCTGTAGAGGTCTGCACTGCA
>chr13:42103659-42103859-dinuc
GAATGTTAGTGGGAGACAGAATATCCAGCTTATGGTAACAGATGCTGATTCTGAAGAAATTCAATTTAGGTTTCGATTTGGCATCGTAATATATGCTCAG
>chr13:43476198-43476398-dinuc
TCTCATGAGTTGTCCTCGCTCTAGTATCATTGGGATAGTGTCTTTATCCTTGAAGATTTCATGCTACAAGAACTTGTGGAGTATCAAGAGTGTCTTGTGA
>chr13:43752456-43752656-dinuc
CACCGTGAAAGTTCCTTCGAGAAGTTAAAAGGAATTAAAAGTAGAGAGGAAGCCAGACTCCAGTTAATCTAAACAGGAAAAAAACACGAAAACAAGTCAC
>chr13:44176198-44176398-dinuc
TTCAATGCCGGTTTCCTCAGCTTTATGGTTCACGAGGCCTGACAAATCTCCAGTGTGAATCCTAGAAGCTGTCCCTGACATCAGTGTGACTCAGTAGCCT
>chr13:44249102-44249302-dinuc
TCTACTAAAAAAATCTAGCACTATTGAATAAATTACAGACCTTGAACAACTTTAAATTCTGTGAAACATACACTGACAATTTCCAACACCATGGAGACTT
>chr13:44659782-44659982-dinuc
GTCTTTTATCTGTTTCCACATGCATTGGAAGTGCTCAATCAGTTTGTATGAGTGGCAGGAGTGAAGAGGATGACTAGTATGCCACATTGCAGGTTTACGC
>chr13:44770488-44770688-dinuc
ATTTGACTAATGCCTAACCCAGGGACGTTGTTAGGTTTCTTGATTTTAATTTTTTTGAAGAAGTCCAGGCAGATTCCCTTGTTCTTTGGTTTAGGTTAGA
>chr13:44781244-44781444-dinuc
AGCTTGAGGGTATAGAGTGAACACTGCCTTCAGCAAGGTTGTGCTCTTGTCATCATGTCATGTGCTAACTCTGTGTCTTTTGCTTTCTCTGCCTTAGATT
>chr13:45649328-45649528-dinuc
GGCCCCTCTTGGCTTTCAATCAGAGTCTCAGACAGGACCCTTATGGAACCTGTGGACCTTTAGCCCTCTGTTTGTGTACTTGGACCAAAGCCAGATGGTT
>chr13:45744849-45745049-dinuc
ACTGCTGAGTCTCCTAGTGGGGATGCATCTCATGCCGATTGTTCGAATACGTCTGAGTATCGCCCTGAAAGGTGTGAGTGAAATTCAAGACAGCACACCT
>chr13:45852266-45852466-dinuc
GCTAAAGTAATCGGAACCCTGCACATTACTAATAGGTCACCAGGTGACCACAGTGGTCCCCTTGAGTCTCTTGCACTTCTTGCTCCTTCTTGTGCCTCTT
>chr13:45867482-45867682-dinuc
GTTAAAGGACACTTGTTTGACCCCTCTGCAAAATCTTCAGTGTAAGATACAACAGAGGAACAGTCGCACCAATATTGTGACTGACACCTCCCTTCGTTCT
>chr13:45924685-45924885-dinuc
AATAATCTAGTTCAGGCTAGTTCAGCGAAGTTCCCCAATCATTTCGTGAGAGCATGCAAAAGGACAGCCTGCCCAGGAAAAGCGCAGGGGAACTCAATGA
>chr13:45967660-45967860-dinuc
TATGTGATGAGAACAAACCTCCTAGCTTCCCCTCTGACAATATGCTTGAAAATGAGCCTTGGTTGATAGGCGGTGTCGAAGTAAGTGGATTCTAGCCCTG
>chr13:46725310-46725510-dinuc
CTCATGATTCAAATCCCATGTATTCTGCCAATAGGGTTTGAGAGAATAAGCAATATGTGAGCCACTGAACAATAACATGCAATCAGCACCTGCAGACTGA
>chr13:48997248-48997448-dinuc
GCACTGTTTTATACAGATGGTAATCTTTTTGGAAATTGAAGCAGCTATCTGCTAAGAACTTAAGGACTAGGACTATCAGCTGAACAATAAAGTCCATTTC
>chr13:49177910-49178110-dinuc
CTAAGTCAGATGGAGCCCCTTCAGGGAGGTGAGCTTACTCAAACTTCATCTCAGTTGGATCTAAATGTTCCTTCCCCAATCTCTGGAGACTATCTTTGGA
>chr13:51187515-51187715-dinuc
TCTCAATGGGAGAGAAAGGGTGAACTCTTCCACCCTTGCTCTCTGGAAGTTCTCTATATTTTGAGACTTCTGCTCTTGTGATCAAGACAATGAAATCAAA
>chr13:51776226-51776426-dinuc
GTTGATCCAGTTAAAAGCTTAGTTTGGAGTGTCCTCCTCTATTAGCAACACCTCGCCACCTAAGGTCAATTTTAAGGGTGCGTCATTCTGCGGGAGTGAG
>chr13:51780946-51781146-dinuc
CAAGGTCTGACAACTAGCCTTGCCATGGTCTGGGAAGAAAGTTAGTAATCTCCCAGCCTAGTAAAGCTCCACAGTACAGGTGCTAGACAACAACCCATTC
>chr13:51848634-51848834-dinuc
CTCCAGTTCCCCAGGTCCTATCACCTTCTAATTACTCTGTGCAGAGCACCCTATCAGGATTGAGGCCAGGCAATCGGAAGCCGGCCAACAGCTGATGAAC
>chr13:52305546-52305746-dinuc
AATCAAAAGAGGTCTTTATTGCTCTGTAGGCCTTAGACAAATAAGTATCTCTTCACTTATTTTACATTTCCACTCTCATTGTTTTCACTATTATGAGAAT
>chr13:52495709-52495909-dinuc
ACGATTTTCTGAATACACCTTCCTCTTCTTTTTAACAGTTTTCTTGTCAGATGATCCGTCTAAGATACCCTCTGCTGATCACTAGAATTTTGGCTGGCAG
>chr13:52809153-52809353-dinuc
GGCCGTCACTTGAGGTATGTTCAGGCTTCTACACTGCAAGGTGCCTCTCTGGCATTGAGTCCTTCCAAGATGAATCTGGCCCACCCACCAGAAGTCATAA
>chrX:74244917-74245117-dinuc
GCAACCATCTTTTTCTGCACTGCTCTGGAAAAATGACTTAAGGTCTGCTTAACCTACAAGACACAACAGATGCTATAATCAAAAAAGGGGGAAGTAAGGC
>chrX:94231916-94232116-dinuc
CTCATGCAAGTTTAGAAGGGCTGTATTGCAAGCTTAAGTATTTGACTTTAGCATAAGCTCACATTCAAGACTCGTTTGTCCTATGACATGCAATGTGATT
>chrX:98265739-98265939-dinuc
CTACTTCCAAGCAGTCCTCACTACAGTTAAGTGAACCCTTAGTCTTATCTTATCAGTCCTATTTTATTTAAAATCCTGCTGTTTGTGCTCTCCATTCCAC
>chrX:101369098-101369298-dinuc
GAAAGTGAGCTCTTGTGCAGTTGATCTTGCATTACTAAAAGCAAGTAACCAGTGGGACACTCCCGTGATGTCCTTGCTATTCAGTGAGATCTCCAGCTGG
>chrX:102059845-102060045-dinuc
TGAAGGTCTTTCATTTCAAATCTCACTTATTGTTCAGCTTCTAGTGATCACTTACTCTTTTAACATTTATAGCACATCGGGTAGGTTCTGTCTTCTTTTA
>chr4:106787478-106787678-dinuc
GCTGAAATAGCTCCAACACAAAATCAATTGACGACCAGGTTAGGTTCCAGGGGACCCAAGCCAAGCTTGGCAATGGGCAAATGCCTTTGGTCGGGGTCAA
>chr4:108350049-108350249-dinuc
ATACCCAACAGGATGGCAAAACATGATGATGTGAGAGTTCTCTGTATGTTGGGAGGAAGGGGATCTTGAAAGAGACCAGAAGGAAAACAGCTTCAGTCTG
>chrX:103299200-103299400-dinuc
GAGTAGTTTCACAGACGCACTCACTGTTGCAACTGATCTTAGGGCTGACATCATCATAAGCCAGTTCATAACTCATTTCACAATAGAAGAGTATGATTTA
>chrX:103710835-103711035-dinuc
GGTCCCTCATGGCTTGTCTGAATTTATGGACGCCAGGAACACAGCTTGAGTTCCCCAATGTGTGGGGCAGGGAAAGAAGGGTCCTCTTCTTAAGAGCCTG
>chrX:104039172-104039372-dinuc
GCCTATTTAACTGTGGGTAATTATGCCCCTAATGGAGATTAAAATTCTACAAATACCATGGTTGGCAAAAAATGGTGCTCTTATGTGCCCGTCAATTCTA
>chrX:113169716-113169916-dinuc
TTTTTTAGCTACAAAATTTTGGGGAGGTGACAAGACTTTGAACAAACTCTTTTGCAGCAAGCTTTTTTTTTTTGGCCAAGGATTGTAATCTTAAGAGTTA
>chrX:113178660-113178860-dinuc
TCAGAAAAAATATCAACAAAATGCCGACATCCTGATGAATTGATGTAGATTGGTACGACACAAAATGTGATGCAAGAATGAACTAACCAAATTGCATCAA
>chr4:108371356-108371556-dinuc
CAGTTAACCATGAGAATTAACTTGTCAGGGTCTCTCTGAGTGCCTGACAGCTAACTCCTCACACTGTGACAGTAGTTGTCACCAGCTGACAGGAATCATT
>chr4:109116902-109117102-dinuc
TCGTTACACCTTACTAAAACTTCTTTTATCCACTTCTTAGTGGAGAAATATGTAAATCTGCAAAAAAATGATTGAGCCTGTCCAATAAGAAAAGCTAGCA
>chr4:109134948-109135148-dinuc
CTTTGGTGTTGATAGAGATTTAGAGGCTCCTGTGTGTCAGTGGAAAAGCTAAAAAGAGGTGAAATACACATGAGGGTTCAACATGATTTAACCTGCTATT
>chr4:109658964-109659164-dinuc
GGCAATAGTGAACAGATATCTCTTCTTGGTTTATTATTTAAAACTAGGCTCAACCTTCCGGATGTGGAGGAAATTTACTCAGAGAAGCATAGCTACCAGG
>chr4:116468674-116468874-dinuc
AGACATTCTAGGAACTGAATACTTTCATACAGAATGAATAACCAATTGCACTGAGAGGAAAGTATATACTCTATAGTAAGAAGCTTCTAGTCATTTAGGG
>chrX:129454379-129454579-dinuc
ACAGAAAAAATCCTTGATAAAAGAGACAAAGACTTATTTTGTTCAGTGGTACTACATAACCTTATGTTGAAATCATCCAGTATCTAATCATATTTTGTTA
>chrX:134804245-134804445-dinuc
AACATGCACTTCTTCATGACTAGAAAGGTACTTATCTACAACACATAGTACACAAGCAGGGCAACCATGGTAACTGGAGATTCACAGGAAAGGAGTTCGC
>chrX:142391212-142391412-dinuc
CCACCAGCAAAATGCGCTGAACTTAGAGAGTACTCTCGTAGCCTAAACATTTTGACAAACCTTTTTCCACTAATGCTTTTTGGCATGGTCCTTTAGTCTT
>chr4:116676162-116676362-dinuc
ATAAGTGTGGTTTCAATGGTGGGGAGACTCTCTTGTCTTTTTCCACTTCGGACTAAGGGCTGTTATGCCACCACTCACCTAAGAAGAGTTCATTATTTCA
>chr4:116678004-116678204-dinuc
GTATCAGTGCCTATCATGCTTGATTCTCATCCAGGCTCACCCCCAACCTGACCATTCTGTGCCACAGCTTTCAAAGTTGCATCTCTTCAAACAGAACTTC
>chr4:117005564-117005764-dinuc
GGCTTAGAAGCATGGGTTGAGCTTGGTGTTATGGCTAAAGGCCATTGCCCCCTAAGCACATCTCTCCCCAACAACAAACTCTGCACTTGGCACAGCTTGG
>chr4:119785104-119785304-dinuc
GGGGATTAGTTCAGTGTCTTTCCTCAATATTGGCCGTGGCATTGCAGAATTGGATCTCAGAGAGTGGAGGTCAAGCAAGGACCAAGTGAGTGCCCCTACC
>chr4:120062438-120062638-dinuc
GGAGTCTGGAGATGATCGCAATCACCCCATCAGTCCCCTCGCCAGCTCCCCAAATGACTCCAACTTCCACACCCCTAGGTGATGGCTCAATCCAACCATC
>chr4:120766578-120766778-dinuc
AAAGGACTCCCTGAGGAGAAATCAGAATAAGACCTTGTGTCTCAACTCAGGTTAGGGCTGTATCTGTTAACAAGAAACATTCATCTACAGCAGAGATAGG
>chr4:120995698-120995898-dinuc
ACAGAGAGATGAGTAGAACCCCCACACAGTCTAACAGAGATCCTCTCAAGGACTGCTGGAATAGTCTGTTGTCAGCACTCACGTCTGTTGACTGCCTGAG
>chrX:159849453-159849653-dinuc
CTAAAATATATACTTGAAAAATAACTCCTAGATAAAAATCATATACAATTAGATAGACCCTGTGGATACTAAATATAAACCAATAGATAGTCAGCTCAGG
>chrX:160604382-160604582-dinuc
ATTGTGCGCTTTTAGGAATCACCATCTTGTGTCTTAGCCATAGGATGATGAATTTGGAGGACACATCACTTCCATGGTTAAACAAGGACAAAGTGGCTTT
>chrX:166171824-166172024-dinuc
TTAATCTTATGGTCACACTTTATGTTAGATGGAGGGAAAAACCAAGAAAGAATCCCTAGCCATAGAAATCACAAAGGGAGGCCCTTCAACATGTCCTCTA
>chrX:166214554-166214754-dinuc
TGAGTATCTGATTATTTGAAGATTAGAATGACAGTCGTTCAAGCATACAAGATGACTTGCCAAAGCTAAAAAGGGTAGAGTTATGAGCTTTTGCTCATAG
>chr4:124690777-124690977-dinuc
AAAAGAAACAGGCGGTCAATTAAGCAGAAATGGTCTGTCTAAGAACAAAAACACACTCACCCCTAACAACAAGTGAGAAACTCTATCTAACCATGTGGCA
>chr4:124752744-124752944-dinuc
ATTTGCAGGGGCAGGGTAGCAGAACTTGAAAGAGAGCAAGGCCAGGCCTTTGAGGGCAAAGTTTGTGACTGGTGAAGCCTGATCAGCAGCATCTTGCTTG
>chr4:124928225-124928425-dinuc
TGTGCTTGAGATATCCTGCCTCGTGGACCAAGTGGGGAGATGGCCCTGTCCTCTCAATTGGTGTGCGTTAGGGCTACAACACAAGAAGGAATGATTTGAA
>chrX:166287491-166287691-dinuc
TTAACTCCTTGGACCTGGAGTAGGAGCTGATGGTGAGACTAAGCAATTGGCTAGCACCACACATGCTCTTGCATGTTGGTCGGTGATGCCCCCCTGTCTT
>chrX:166509670-166509870-dinuc
TGCCCTGGCACTACATGTCATAAGCGTGTGTTGTGCGATACTTGTACAATGTGAGTACCAACACAGGGCCTGATTAAATGAAGTGAAGCATGCCCATTGC
>chrX:166806023-166806223-dinuc
GCAAAGCAGTATGAAAATTTTAGTGACACAGGCAGCGTGTATGCAAAACTTAAACCTCTTTGCTCCAAAAATTGGAAGCTTCTTAACTTATCTTTATCTT
>chrX:167101947-167102147-dinuc
ATTAAGCTTGTGTCCACCCTTCCAAGTCATGAGAGTGCTCTGTCTCTAGGTTGAGCAACTAATAAAAGCTTTTGATCTCCCAACAACTCGTTGGAGTGGA
>chrX:167136193-167136393-dinuc
ATACTGAGGCATGCTGTACTGTGAAGAACCTCATTCTGATGCAATGAATCTTATAGCAAATTGTGTGCATGGTTCCTAGAGTACTAAGAAATGAGTAGGG
>chrX:167179738-167179938-dinuc
GTTTAGGATATACCCTTGTATAACACATGATTGGTATCGTAACTGTATTTCCAGCCAATGAACAATCAAAGTCAACTTAAGTTCAAGCAAATGCAACTCA
>chr4:126191106-126191306-dinuc
TGGATTCCCAAGGTGGAGGTCCAGCTCTATGCTGAGGAAGTGATTCAGTAAAGAGTACTTGATGACATTTAAGCCATCAGACTCTCTATCCTAACCTCAG
>chr4:128728581-128728781-dinuc
TTATTTGTGGTCCACAACATCTTAAGCCTGGCCACATCCCTGGTAGTGGGATGGCCATATTGCACATCCTTGGTCCTCAATTCTCCTTTCGGGCTTACTA
>chr4:128730522-128730722-dinuc
CAGGTTCCTGAAGACTGTGTTTTACGAAGAAGCTCCTAGCTGAGGTTTGGGCATTGGGCAGCTTGTTGGGTGGGTTACAGTGTGACCTGTCAGCCTCTGT
>chr4:128969252-128969452-dinuc
TCCCTTCCACAGCGTTAGCCCCAACTGTTGCTTAGGAGGCAACTCCAAGACTGCTGAGCACCTTCAGGACGAACAGGCCTGAAGACTACCCTACACATGC
>chr4:129008564-129008764-dinuc
CTCTCCTTGTCACGTGTGACAGCCGCTCATAGCTGTCCTTTGGCGCTGCCTTGCTACTAGAAGATTTCTTATCCAATTCACCTATTAATCTGAAATTAAG
>chr4:129032738-129032938-dinuc
CCCTGTCTCCCACTATCTCTGCCACACAGTAACCAAGGACGTTTGAGATCAAGGGATCCTCTTAGGGGCTGTATCAGTTCAACAATGACCTTCACCTTCA
>chrX:170004241-170004441-dinuc
TCAGTGCCCCTCCTACCATCTCCCCATCTCATCTGACACACACCACACTCAACACTTCCACAATCCCTTCCAAACAGCAGCATCCTCTCCACTGTCTAGA
>chrX:170675400-170675600-dinuc
AGTGGGGTTGGCAATCTCAGGTGAAGTGACTGAGGACATGGAGGCTTCCAAGACATGAGGCCTGGGTGCAAGAGTATGGAATGACAGGCAGGGGACAGAA
>chr4:129035738-129035938-dinuc
ATCCTGGCTGATGGGCATCCTGGTAAAGACCCACTGCTTAATCTGCACCCTGAAAGTGGGGCTCCTCTTCCCTGTACCAGGATCTCCATGGCTCTCCGGG
>chr4:129070955-129071155-dinuc
CCACTAGTGGCATGGGCAGATCTGTGGAGTGACTACCACTGACAGCCACAGTCAGCATCATTGCCTCCTGACCATTCAACCTGTCAACATTTGTCTCTTG
>chr4:129829988-129830188-dinuc
GTAGATCACTTAGTTAGCCTGCCCTTCTTCAGAGGGAAGAAAAAAAGTAAGTCAGAGTTGCTTAGGATTTGGAAGTCAAACCCTCTGAGACTTCTGAAAC
>chr4:130914474-130914674-dinuc
ATCTTATCTACCTATAACTACCTTGTGGTAATACAAAACCTACACCCATGGTGTTTCACCGTTTTTCCCTACATTTTCCCCTGTTGCGATCAACATACCG
>chr4:132409740-132409940-dinuc
GCTCCAAGAACACAAGGTGCAACTGCTTTCATAGTAGAACAAAGAGATCTGCCTAGGCGTAATAACCAGAATTAAAGACTCACACACATAGGGGAAGCAG
>chr4:133185236-133185436-dinuc
ACCTGTCTCTTTTAATTCACTAATGTCTTGGGCCCAGTTCCCACAGGAGTAATTTTATTGACTCAGTCATTGAACCAGCCTTGTCTCCTGGAAGAGCCCG
>chr4:133631956-133632156-dinuc
CCAATTATGGGGACCATGGTCTTGTACAAACTAACCGCAGGGGCTACCTCGCACCTGGAGTAAAGTTACCCAGACAAGGGGTGTCAATGAGCTTGTGGAA
>chr4:133701918-133702118-dinuc
TACTAGAGCAGACTCTAATGGATAATACTAGCACATTAGGCACAAGCACAGTAACTATACACTTTCTAGAAACTCAGAAAACTAGTGGCAGTAACTTGGG
>chr4:133707483-133707683-dinuc
CATCATAGGGGCATGTAGGAAGTGCAAAGTGACTTGAAATCAACAATTTTACAGGCAAGAAAGATTCACTTTTCTGAGCAAAGTTGTGAGATAGCAGTGC
>chr4:133839280-133839480-dinuc
CTAGGAATTCCAGCCCAAAGACTAGAGACAAGGTGCAGCTCCAGGCATGTCTTTCCTCTGAGGCAAGTCACCACAGGGTGCATCCAGGATGTAACTGATC
>chr4:134124385-134124585-dinuc
CGTGCAGGGGAGATGCTGGCAAATGAGACTTGTTCTGAGAATGTGAGTTGACGTGCCTTGTGAGTTTAATCAGGCAGGGACACATAGTGTGCTGGCCTGA
>chr4:135118868-135119068-dinuc
GAACCCCACTTGGCCAGGAGTACGTGGTACTGTGGCTTAACCATCCTAGGGCACAGCCAGCTGGGGACCCCCTGCCACCCCGAGGTCTAAGTCCTCACTG
>chr4:135236800-135237000-dinuc
AACAAGAACTAGTTCTAGATAGTTGTGGACCGGTGTCAGCGGACTTTCTTCTGGAATTACCCCGAGAAGTAGTTACATTGGTGTGTAAGTAAAAAGGTTT
>chr4:135242310-135242510-dinuc
TTACTAGGGTCCCAAATAGGAATGGGATGGCCTGTAAATTGGGGAACATGGGTTCTTGCTTTGGGGATCATGACTACACTATACAGGGGGGGACAGTCTC
>chr4:135248226-135248426-dinuc
TAGAAAACACAAGGAGCCTCAGGAAGTGAGTAAGTTTTTTGCAGAGTGAACCTGCCTAGGACCTCCAGCAACTGAGATCAAAGCACATGTAGGGACTCAA
>chr4:136174720-136174920-dinuc
ACAGAGGGGCCCCTGCCCAATGGGTTCATCAGCAAGTGGCCTTCAACTGGGCGGGGGGAACAGAGAAAGTGTGAGGAGCCAATAACCCTCAGTCTGGCCC
>chr4:136592447-136592647-dinuc
ACCTAATTAGTTTATTGCTGACTATCCATAACAAGTAACCTTTGAAAAATTTTGAAAAAAAAATTTTATCAATAAGGTGTAGTTGTTAAAAGTGATAGAA
>chr4:137609772-137609972-dinuc
GGTGAATGTGTAAGAGTGCAGACAGAGTGTGACGTGTGTGATGCACACTGTGAGTGCAGTTGTGTTGTGGTGTCTGAAAGACTGTGTGTGTGTGTGGTTG
>chr4:139200214-139200414-dinuc
GCTGTACTCTGTGGCTTATTCTCATACTGGTGGGGATGCTCTCTTTGTTTGCTTACATTTGCTCTTTGCTTCCATGGGTTCTGTTCTCCCTTCTTTAGGG
>chr4:140867516-140867716-dinuc
CAGCCATCCAGAGCAGAATCACACCTCTACCTCCTACAGCAGGGTAGGGTCTCAAGTCTAGTTCAGCCTGCTTAAGCAGGCACAGACACAGGGCAGACTC
>chr4:140945282-140945482-dinuc
ACCATGCTTACTCACTTACCAGTATGCTCTCACTGTATAACTCTTGTAGGAGTATGGACCAGTGTGGTGTCCAACATGTTTGCTCTCATACATATAGCAT
>chr4:141928826-141929026-dinuc
CAGGTGAATCAGGAAGACTCACTGAATGCTGTGACCACACTCACAGGAGTAGGCCAACACAGAGAACTTCAAGGGACAAGTACATGCCGTCTCAGTGCAG
>chr4:143214415-143214615-dinuc
CTCAACCATGATTTCTTCTCTCACATTAAAAGTCATATCTCTTTTTTCTCATAGGGTTCAATAGTGCATGTCTCTCTCTCTTACACCCTTCTACCACAGT
>chr4:143289388-143289588-dinuc
GCCCCCTCATCATCACCATGCAGAGTCACATCTGCTTAATACCCAGGTCTATTCCTCTCATGTACCCCACTGGACTACTACTCCGTCAGAACAGAGCCAG
>chr4:145177528-145177728-dinuc
AGACTTCCCTTTGAAGACAACCTTGGGGGAGTTACTCCCAAGAGACGCCATGTCTCTTTGTCAGAAGATAACAGCATTAATGGCAACATGACAGTCCCAC
>chr13:52841716-52841916-dinuc
TCTCACACACTCTCACTACTTCACATCAATTACACTCCTACATACTCAGTCTCTATCTCCACTCATCACATCAACTTTCTCTCACTCATCACCTACACTC
>chr13:52861660-52861860-dinuc
GCTCTCTTGTCTCAACTCTTTTCAGCGATGCCTTAGAACGCAGTATTCATTTTTCTCCTTCCCAACTTGTTGTAATCCCTAAAGGTGTTCTGGGCGTAAC
>chr13:52879194-52879394-dinuc
CTGAATAGAGTTCTGCCTCTCATTACCTTTAGTCCAAGGTGGCTGTGGGGTCTTTGAGCTGCCTCAGAGCCACTGCCTTCTTTAAGCTACGCGCACTGGA
>chr13:52892264-52892464-dinuc
GAGTAGACCCCACAGTGTGACGGGAGCTGGGCTGCACTCCGTGCAGAGACACGCTGGCCTCCCAGGGATGACGGTTGGTGGAAAGTACCAAGCTAAGCAT
>chr13:52976789-52976989-dinuc
GCTGCATGGTCTTTTTCTTATAGGGCTTTGCTGACATTTTCACCATGCAAGAATAAAGGTGCACAAAAGTCAGCACTGTCAATTGCCCCATGCCTGTCTA
>chr13:53010817-53011017-dinuc
TAATATCATGCTGTGTGTCATGTTGTGTGTCATCTGTGCATGTATGTGTCATGTGTCTGCATGTGTGTTGTGTAGTGTGTGTGTGCATGTGTGTGTGCAT
>chr13:54209298-54209498-dinuc
CCTCACTCAACCACCCTTTGTTAAAACTGCTCTCAAAACCAGCCATGACCACCAATCCCAGAGAGGTCTAACTTCTTGGGTTTCAAACATTACCTAAATG
>chr13:60936843-60937043-dinuc
AGTACCTATGAGTGTCACTCCCATTGATTGGTGAGCTGCAAGTGTAGAGAGCTCTGAAACTGATCACAAGTCGATCTAAGCAGAGCTTTACTAAGTGGCA
>chr13:62949999-62950199-dinuc
AGTAAAAGCACATGATTTGAACCAAGACCTCACCTTTGTTCTATAACTTCTCTAGTTTCCAGCCTCTCTTTAGTTGGGTCACCATCTTCTGGATCCACCA
>chr13:63343244-63343444-dinuc
ACCCACATCATCTTACCAGTTATGCAAAGGCCAGCTTGGCTGTGGCCAATGAAAACAAGAACGAGAAGGGAATCTTAAACTATCAATTGGGAACAGCTTT
>chr13:63566416-63566616-dinuc
TAAGGCTCGGGTTCTCCTCAATCGGGCCCGCCATTCAAAGCACCCCCTTTATTCTCTAGCATCGCCTGACTTTGCTGGGGGCATCTTGGGGCCCCTCTTT
>chr13:63792339-63792539-dinuc
TTGAGAAATCAAACTCAAGAGACCCTGAGTGCCATCAGCAAGAATTGCTTGAGTGTGTTCTGTATCAAAGCAGAGGTAGAACTCTCAGCAGGGATTCTCT
>chr13:67547794-67547994-dinuc
TTCTTGAAAAGATGTTGGGGAAAAAAATTCTAAGTTCTAAATAAGACCCAGGTAGAAGTTCACTGACGGAAACAAGGAGAAACACATTTAGTTAATATAG
>chr13:73305886-73306086-dinuc
GTGGTCACGAAGGCAGAGACTGTGAGTGTGATGTCCAGCATCCAGCAGCTCTCTCAGCCCAGCAAGCCCTGAGCCACCATTCTGTCAACACTATCTCTTT
>chr13:73374078-73374278-dinuc
GAGAGGCATGTGTCCTTGCTGAGGCCCCTTATCCCATGTCTCAGTTGTATGCAACTAGCACACAGTCTACTCAGTCTGCAACATGCTTTTCTCAGAACAT
>chr13:73835286-73835486-dinuc
ATCTCACATGACTTGTTGTTACACAGTTACTTCATCTTGACTGCCACTTATGCTGTAAAATCAGGAGACATTGGTTGCATAACTCTTTAGTTTGCATCAT
>chr13:74770655-74770855-dinuc
CCAAGCTTCTTCCCGTGCTGTGGCCCCCCGGAACTGAACCTTGACTAGCGCCCCCTGCCTATTGAACTGACTCGCTGCCGGGGCAAAGCGACCTGAAACG
>chr13:74821997-74822197-dinuc
CAAATCTATAAGCATAAGTAAATGACCTAAGTTGTGAGACATTAATTTATTACATTACCCAAGAAAATAACAATTAAAATTAACATTTGAATATTAAAAC
>chr13:74913844-74914044-dinuc
GTGCCTGCTGTTCATCTAAGTATAAGAAGTCTTAGACGTCAAGTTTAACACCCAAAGGCCTAGCTCTATTACCCCAGGACTGCCAGCAGGAGACATGGGG
>chr13:80925722-80925922-dinuc
CAGAATCACTTCTGATTCATCTCCAGGCACTGGGCGAGGGGGTGAGAGGTTGATGAAAAGTGGAATGAAGTGTTGCTAAGGTTGTGAGAGAGGCTGACAT
>chr13:81684906-81685106-dinuc
AGCTAGTTGTCATTATATGGGACCATGTGTGTTGTGATACTTGTCTGGAAGGTGGACATGATCGTTTGATGTGACAAGGTTTGCCTAGTAGGTTTTGAGT
>chr13:85487719-85487919-dinuc
TTAGGGAGCGTATTTGTCTCTGCCTCCAAGTTAACTTCCTCAGCATTTTGGTCAAAGCTCCAACTGTCTTCTCTGCGACTCTGCTCACTCTTTGGTTCTT
>chr13:87855935-87856135-dinuc
AGTTAAACATGTTCAAATAAATATTACTGATAATATATATTGTTTGTAAACAATATTCATATTAATCTACATTAATATTAATCTGACACTTATATTATGA
>chr13:89324278-89324478-dinuc
AGCAACATCATGGTTTACAGATACCAAGTCCTCATGGTTTGTGCTTGACTCATAGACTTAGTAATATGTGCAAAGATGCCAATCTGACATTAATGGGCAA
>chr13:89453908-89454108-dinuc
TGATGTGGTGAAAACCAAACCAACTTTAAATGAAAATGTCTAGTTTTCTCATACTTAGCCCTTTATTATTCTCAGAGGAGGCTAGATCAACAAAGAGAGG
>chr13:90981320-90981520-dinuc
TGAGGTGTCTTAGAAAGTGCACATTCTACATTTCTCATAGTGACCTCCAGAAAGAGTTCTAGTTGGTGAGAGGGTCCACATGGCATGAGCGGGGTACAAA
>chr13:91202921-91203121-dinuc
CTGTGTTCATCCTCTGTGGAGAAGACCCTTTAGTAGCCAACTCCAAACCATAAGATTCAAGGCATAAGTCATGGGCCAACACAAGATCTCTCTGTACAAT
>chr13:91246815-91247015-dinuc
AAGACTTGAACCGCTAATGACCATAGCCAGATCTTACATGAACACACACTGGAACGCCACATTGATATACGTGCAGCCAACCTCAGATCTCCATCTGCGC
>chr13:91486292-91486492-dinuc
TTAAGTGTATAATAGTGTGTGTGTGTTGAATCAGTAGCACAAGATCTGGGCTTATCAATGGCTACATGTGTTTGTGAGGTGATTAGTGTTAGTTCCATGG
>chr13:91935924-91936124-dinuc
ATCCATGATTGATAACACTTCACATGTGCTACATAAACCCATTTAAAACATGGGTACACAGGGCACTCTTAATCATTGTTCCTTGGTTGCACTTACTTGA
>chr13:93771214-93771414-dinuc
AAGGGATGATGACCTGCAATTTGGAAACATTGGGGTGGACACAGGATGTTCACAGTCCATGCAAGATGGCAGTTTGACCTAATTTCACTTATGCTTCTGA
>chr13:94806326-94806526-dinuc
TCTGCAGGCACTCTTCTAGAGTGGCCTAGCACTGATGGACTGTTCAGAAGACTTGAAGGAGTGCTTGATATCCTGTCCCTCCCCTCTAAGTGAAGGCTGT
>chr13:95427654-95427854-dinuc
CTGTCCACTTGATCTAGTCTGACCTATTAGTGCACAATAATGACCAGCCTTGCCCACACCTTCAGAGAACATGAAAGATATACCTAGGGCATCTCTGAGG
>chr13:95507351-95507551-dinuc
GTGTAGTGCTTGTCCCGCATGTGAGAGCTGTGCTTGTGCATGCCTGATGTCCCGTGGGGGAATACATGGCTGAGCCTGAGATAGAGGTATCGCTCTCTGG
>chr13:95567272-95567472-dinuc
GTGACCCAGCGTATCTGCAAGATAGACTTACTAACCCTTCTCCCGGAATCTGACATTTTTTTTGAGTGCCTACTTTTTCCCAGTTCGAGCCTAAATTTAC
>chr13:96510669-96510869-dinuc
CAGTGTGAACTGAACTCTTGTTTGCCTCTCAGATCGCTGTTCCGGCAGTCTCAGGCTCTTCATACTTTCCCCTTAAGTCTGACACTGCAGCTTCGATCTC
>chr13:96533966-96534166-dinuc
AACAAAAGCAGGATATCTGGACCAGGACCTCATCAAGCAGTCTAGGAATCAAAGAAGTGTCAGTTAAAGCTAGCAACTCTTCTGGAGCACAAAAAACTAA
>chr13:96680992-96681192-dinuc
TCTGTTTTATAATGTTGGTGTTTTGATTCTTATAGTAATTTTTTCTTTTTACATGTAATTCTGGATACCTTCCTCTTCATTTTTATTCCCTGGGTTAAAT
>chr13:97680511-97680711-dinuc
CCTTTGCTTACTAGTAATACTAAAGTGTGTCTCTGCATTCGAAGAGGTACCTGTGATGAAGAATAAAAGTTGCAGGGTTGGAATGGCCTTGTGCTAATTC
>chr13:98810409-98810609-dinuc
GACCACTTAATTGTTTTGTCAAATCACTAATAGTGTGTTGACTTTCCAACACCCAAGAACGTCTTTTCAACCTTGGACTGTGTTGTTATGTTTTTTTTTT
>chr13:98832546-98832746-dinuc
AACTCAGGGAGCGCTCCAGTAGGAACCTACCTCATGCAACAACTGTAGGATTTTTTTCACCTCCTTCCTTGCACTGCTCCACTTACCAACCTTTTCCCAT
>chr13:99410749-99410949-dinuc
CTCAACTTTAAGTCTAGAAGAGACAGTTATGGCCAACTTAAAAGTCGGGATGAGAAACAATGTTTGATTTCTGCTGTCATTTAAAATTACAATTGGAGGA
>chr13:99648070-99648270-dinuc
CACACAGTTGTGGACCAGATGTCTTGCATTGGGCACTAACACTGTGATGAACAGGTTGACACAATTCAGATTACTGTGAAGAGGCTGACAGACTTAAATG
>chr13:101569156-101569356-dinuc
TGTCTATAAATAACTACAGTAAGACTTTTGTGAGCCTTTGATGGTGAGAAGGGCTCTGGCATATCTTGACCCCTAACAATCGGGGTAAAAGCACCACCTT
>chr13:101616572-101616772-dinuc
TTTCACCTTCCTCATTCTCATCACTGCTTATATAGCTTCTATTAGTTTAGTGGTATTATTAGCCACCTGACAAACCCAAATTTGTTTTGGTTGATTTCAA
>chr13:101658317-101658517-dinuc
AGACAGTCACCAGAAACAACAGATCTGTAGATGTTGAGGGAGATCCAATGGCCAGTGAAGGGGGAAGCATCATCTATTGGTGGCTGGGAGGAGAGTTGTG
>chr13:101760960-101761160-dinuc
GGGCTGGATCAGCCTGACCCCTGTGGCCCAACTGCTTGGCACTTTGGCGAGGGAGGAACACTCTCTCCAGGCTGATGGGGGTGCAACACAGGACTCTCCC
>chr13:102895754-102895954-dinuc
TTGGTTTGTTTGCCTTTCCTATTCCTTTGAAGAACAAAGCTTTGAATTCTTAAAAGCAGGCTACAGAATACATTTTTACAAGTAAAAATACTCATTGAGA
>chr13:104041124-104041324-dinuc
CAAATTGAGATACAAATGAGTGCAGCTCTGATGAACCACTGGCAAGACAGTACCTTGAGGAGCTCAATCCTACAGTGCGACCTTTGGGGGCTGACCCAGC
>chr13:52976150-52976350-dinuc
AGACAGCTTCCTAACAACACCAAAAACCAACGGTACCACAGCTCAACCCCCCAATTAACCGAAAAAACCTTCTTTCCCCCCCCTAAGCAAAAGATAATAA
>chr13:52998842-52999042-dinuc
AATCGGTGTAGATTGGAGGCTCCACACTGTAGCTGAGTAAAAACAGTGCTGGCACAGAATCTGTACAACACTACTTATCCTTACCTCCCCCAACACTTTC
>chr13:54572739-54572939-dinuc
CAGAAACCACTTTTCAGTCAGGCGAGACTTGTCCTTTCTATCTCTCGGATTCTAGAGTTCCCTCTTAGAAACCCTCATAGGGTGAGGAACTGGGCGTCTT
>chr13:55199499-55199699-dinuc
CTTCGAAAACAGCAACTTAATGACCCAAGAGATACCAGCCATTCCCTTGGGAGTCAGAGACCCAGAAGCCAAGTTTTTCCCAGTCCTCCCAGCTCAACAT
>chr13:56477014-56477214-dinuc
GAAGATAGTCTGCCCCCAGGGACAGCCAGCCTGAATCTGTATGAGACAGGCCTCTGGACAACCCTGCCACAGTCGAGTCTTAAAGCTTACAGAGATGGCC
>chr13:56712032-56712232-dinuc
ATCCCATTTAAAGATCACCTTTTATTTAACACATAATATCTCTACAGAGAAGATTCATTTTCTTGATTTTAATCTATATCTAATTATGAACAATGACAGT
>chr13:62876466-62876666-dinuc
ACCACCAACCCAGCTCACTCTCTAGTCCTTAAGCAAAACTGCACAGCTCTTCCTGATAGGTCCCATCCAAAGCACACCGATTGTCCACTGGTGGTTTCTC
>chr13:63180670-63180870-dinuc
ACCTGTTTTGGTCACAAAGTTATTTAATTGAGCCATACAAGAGCATATGGATCTTAGTCAGGATTCAACCTGAGTAATGTCTTCCAATGCCTCCAGTGCT
>chr13:63205966-63206166-dinuc
TGCACTGGGAATTTCACAAGAGGCAAAATGCTTCACACCTCAGCTAAAGGTAACCAATGGGTTACTGGGATCTCCGTTCAGATGTTATCTTGGGAAATAA
>chr13:63324924-63325124-dinuc
CTCACAGTAGCCCTCTGCTGTGGGTTGAGAGTTCTAGGAATCCCTCAGCTCCTGGAGAGCTCCTCCCCACATTGCATACTTCTCACTCCCCCATCTCAAA
>chr13:63558006-63558206-dinuc
CTTCTGAAAGTGGCTACTGCTGGAGTTTACCCCAAGGAATCTTTGTTACAGAAAGGAGAGAGGGTCACAAGAGGGCCTTGGATTCCGGAGACACAGGAGC
>chr13:63813692-63813892-dinuc
ACACAAGTGACTAGTGGGAGAAGGCAAGTTGGAAGCCTAATCATTGCCCAACAGTATCACATTCCATACACTAGAGCAAAGAACCGAGGGGGCAACACTG
>chr13:67059470-67059670-dinuc
TACCCCAAAAGATGGACACCGCAGAATGAGGTCTGTATATTTATCACTGTTGTTTTTTGATAGAGGAGTATTCAGGTAGTAGGTAGTAGCATACCTCCCT
>chr13:73702886-73703086-dinuc
ACTTGTGGAGAAATTGAATGCTGGTGGTCTCGGTGGACTGGACCTCCCAGGAGCTCAAGGAAGAACTGGGATTGATCTGCTGTGCATGGGGCGCCACAAT
>chr13:74462973-74463173-dinuc
AGGAGAGCTCGGTTCCACACTCAGGCGAAACAACAACCAGATCCTTAATGACCGTCAGCACGACTCAAAAGCATTGGAATTGCAAACCCTGCCTCTAACC
>chr13:74769914-74770114-dinuc
GTAGAGTACACAGGTTAAACTTCTAAATGGTTGCAGGGCCTGGTCACTTCCACACCACGTGGACAAGTCATCCCACACAGATAATGTTGCACCCATCTTG
>chr13:74933142-74933342-dinuc
CAGAGTATTCTTTCCTCACTCAATAAAATCCTAGACAGTGAGGGCTAAACGCTTGTTCAATTTGTTCTGGAACCTTGAGACAGTCTTCATCTCCATCACT
>chr13:75739190-75739390-dinuc
AACAAGGGCCTCCTGTGACAATCTGAATGTCCCTTATTTGTAGAGCAGGCCCATCTTGCTGGGTAGCTCGTGATAACACTCTAGCTGGCATATAGAGAGC
>chr13:75784300-75784500-dinuc
TAGCGTTGTGGGGCAGTTTGATAAAGAGAGATTGTTAGTGACAGCTTAGGTACTCAATTCTTAAATTTCTTTTTCTGTTGTGGAGTGTCACTTGGCGTGG
>chr13:76128816-76129016-dinuc
TAGAATATAGCTAGTTCTTTAAAATAAATGAGTGGTCTGGAAAAGTGGTGGCATTTTAACTGTCTCCTTGAAAGATCATGTGTTTCGGGTTCAAAAAGTT
>chr13:78026603-78026803-dinuc
TGACTAACACAATGTGAACTGGAGTTCTGTAATATCTTTCTTTTGTGTGTTGTTCCACGTTGGAATTGACAGAAGCTGTGAGTTGTCTTCCTTAAATGCC
>chr13:80864368-80864568-dinuc
ACAAACTAATATGAAAGCTTTTAGTAGCTTATATGATGAGGGGCTGACACCTTCAAATGAGCAACTAATGGCAAGTGGTTTACAACAGGTCAAGTAAAAG
>chr13:80940876-80941076-dinuc
GCAAGACAAAGAAAAGGCTGACGAGGGTTCTCCTCTCTTGAACATTGGAAAGTAATGGGTGCAGACTAGTGACAGGGGAGCCCATAAGGAACTGTCTTTT
>chr13:85418764-85418964-dinuc
ATTCTTGCCCAAGATGAAAAAAATATATAATGAGTGCAGCACATATCAGTAGTGATGCTTTCTAGCATCTGAATGCAAAGATTGTTGGGAAAAAGGAGGC
>chr13:91681304-91681504-dinuc
TCCCCTAGCTCTGTTTTCCTTTTAAGCTCTGTTGATTATTGATTTATTAATTCTTCTATTTTGACAAGGTACTTCTACTTATGATCAACTGGCACCTGTA
>chr13:93243130-93243330-dinuc
AACTTGTGTAATTGTAGTTCAATTCTGTACAAATCTTTTGACCCTCGTTATAGTCTGGTGCAGTTCCTGGCAGCACTTTTGGTCATGAGAGGATCCCAGT
>chr13:94154444-94154644-dinuc
CATTTTTATCTTACGAGAACCAAAGTTTGTACTGCACGAAAGGCACTGAAGAGCTTAGCTGGCTAATCTTAATTGTAATGGGATGAAGTTCTCTGCGTGT
>chr13:95978586-95978786-dinuc
GCATACTTGGGAGTTTCTGGCAGCACCTACTTGTGGACCGTTCTTGACAGAATGTTATTGCTACTAGAAAAGACAGGATCTTGACAGGTCCCGTGCTGAG
>chr13:96011280-96011480-dinuc
CACTGACTCAAGGAGCTCAGTGGAAGGAAGACCCAGTGACGGTGACAGTAATCAGTGGGAGTTAGAGCCCCTCGCAACTCACATCTTCCCACAGGCTGGT
>chr13:96487408-96487608-dinuc
ATTAGCCTCTTAACTGGTCCGAAGCCCTCTTGCTACACTTGTCTGTCAAGTAAAGCCAGACGGAGCCACGTGGGGGATACAGAGGAAAGAGCTCACTCTG
>chr13:97903635-97903835-dinuc
TTATTGGATCCTTATAGACTTTCACTCCACATTCCCATGCTGCACAAGCTGACAGCACTTTATTTTACTAATGATTATCCGTAAAAAGTATACAATTGGA
>chr13:98814046-98814246-dinuc
GGGGTTGAAAAGGGCCTGATACTTGAAAATTGAGGGCTCGTAATTTGTACTTTTGGTGGTTTGAACTACCCATCAACTGTCGAGACATGAAAGATTGGAA
>chr13:98971081-98971281-dinuc
AACGTCCCCAAGCAGACTCAGCCTTCACCTTTTTGGTGGTTGTGGTGGCTTGACTCACCACTCCCTTCAGAGAACCTAGATTAAGTCCTCTGGGTAATGC
>chr13:99939406-99939606-dinuc
ATTGGCAATAAAACTGACTGGGGGGAAGCCAAGTCACGTTGGGGCCGTAGTGCTTTCTCACGCGAGTTGAAGCCACACTGAGACCCGACGCAAACACTCC
>chr13:101680314-101680514-dinuc
CAATGAAAAGTACCAAGGGTTCAGAACCTGGAGTTTGCTCAGACCTAAGGATATACCAGTTTGATGCTCCTGTTAATGGTAGGTAACCAGTGCCAGTTAC
>chr13:103886664-103886864-dinuc
CCACTTTCTGAAACATCTTCTCACAATCAGACTGTCCACGAGAATTTCCAGGTTCTATCTCTAGCAAATTACCATGTTCCAGAAGTCCACTTTCATTATG
>chr13:103955734-103955934-dinuc
ACTTCCCTAAGCTTGACTACTTGCAGCTATCTAGTTACAAAGAGCACCTGTGTAAAAATCAGTGGCTTGGTCAACAAAAAAACACCGGGTTCCCTTCAAA
>chr13:103978126-103978326-dinuc
CCTCTTACCTTCAATCGTCTCTTCTTCTTCTTCTCTCCACCTGGCTCAGCCTTGCAGACTCCCCTTTCTTCTTAGGTTCCAGGCTTCTCCCTCTGATCAT
>chr13:104318171-104318371-dinuc
ATCTGATTCAAAATGAGAATGAGCAGACCAGATCCTCCTCAAGACACATCATAAAGTGAGTGAGGCAGCTGAAAGATGTGAACAAATGACCATCTGGGAA
>chr13:105266763-105266963-dinuc
GGTGGGACGCAGGAACATGCATAACACACATGAGACACACACATACTACAGACAGACACACAGCACTCACACACGTTGGACAACTTAACACAGAACAGAT
>chr13:107094488-107094688-dinuc
TTCCGTTTACCTAAGCAGGTGTCTGTAGTGGTTCACTGCTTAGGGTTCTGTGTCTTACAGCTGATCAACACTACCAAGTTGATGTAGTGGATTGCGATTT
>chr13:107134259-107134459-dinuc
CCAAAGTCTTGTGTATGTGAAGCTGAGGTATTAGGTGATGTTCATCTAGACAACAGGTCTTCATTCAATAACTCTTACACAGGTTGTCTGTCCTGGCTCT
>chr13:107571804-107572004-dinuc
TTAAAATTGAAAATTGTCCATTAATTTAATAAGAAAAAAAAGTATCCAGATCCCTTTCAATTAAGTTTAAATGAACAAATTGAAACTACATGGCCACAGT
>chr5:107677517-107677717-dinuc
TGGAATCCATGAAAAAATATTAGTTTTATTGAAATGTCCTAGCAAATTGTTTTTTAATAGATTGCCTTGCAATTCATGAATGCCCTTCTTCTTCCAACAA
>chr5:107952864-107953064-dinuc
CATAGTCTTAGATGGGACAGTCATTTGTAGGTTTTTGCTTCACTCTGTTTTAACCATTCTCGCCAGTCTCAGCCTTTGTTTTGATCAACAAGCAGTCTAA
>chr5:114666840-114667040-dinuc
GTTATGATGCCAGCCTTGTCAGTCTGGAAACTGCAGGTAGGGAAAAAGGATAGTCTGTCAAGACCCACAAAGGTGATAACTGCTTGTAGCTTTTGGAGGT
>chr5:115488982-115489182-dinuc
CTATAACTAGCTGTCACTAAGAAAGATACTCTAGTTTATAAGCATGGTAACGATAGTCCTTGCAAACGTTTGAAAAATTTGTTTTCCTTAATGTCTTGAG
>chr5:117359624-117359824-dinuc
CAGTACAGCCAGTTTGCCACTGTATGGGAAGCATAACAACTTCAAGATAGATGAAGAGGAGTCCAGCTAGAAGACATGCCGAATGCTACTGCTTGGACGC
>chr5:117363410-117363610-dinuc
GTACAGTTGTAGGGTGCCCAGCCCTCTCCAAGCATCTGCTCCTGACTCACTGGACTTCGCCCTCGGTCCCTCCCAAGCGGGTGCTACCCTACTTGGTGAG
>chr5:118459116-118459316-dinuc
TGACGGAGCTGACAAGAGGATGAGACAGGGAGTCACTCCTTGAGAGGACTTGGACCGTTAAGGCGCACCAGCGTTCCTGACGCTTGGGGGCAGGTCTCAA
>chr5:118577362-118577562-dinuc
GTGCTGGAGTGATGGTGTGGAAGTCACAATCATCACCACCAAATTTGTGTGTGAAGACCCACCTCAGTAGGTACTACACTGTTTGTCAGAGGTCTATTGC
>chr5:121107019-121107219-dinuc
CTGCGCTAAATGACTTTCTGAGGCCGTCCCAAATCAACTGAGGCTCAAAGGTGGTTATCATCTTCTTTCTACATGAGTGTAGGGTACATCCTCCTGAAAC
>chr5:121341112-121341312-dinuc
TTTAGCATGATGGGATAATTTATCTGCAGGCAGTTAATACGCACATTTCAAGGGGAGTGTAAAACAAGGTCAGATGCAGAACCATTGAAGCTACGTACAG
>chr5:121469474-121469674-dinuc
CAGCAGTGAATGTGTCACACAGGTGATAGCATGCAGTGCTTCCCTCTTGACCTAAGTGACTGTAAGATTCTGAACTGGGCTTATCTGCCTTGTTAATCTT
>chr5:121838650-121838850-dinuc
AACTGCTTGCCTGTCGAGCAATAGAACTTCAGTTCTTGGGTCTGCCCCAAATTGCTGCAGCTTCTTGATTCGGCTTCCAGCCTATGGCGACTAGTGTTCT
>chr5:125379054-125379254-dinuc
ATGGAATAGTGTTATACCATTATGGACTCCACAAAGCAGCCATGGAATCTCCTGCTGCCAAAGTTGATGGTGCCACAGCACAAGAGGCTGCTACACCGTG
>chr5:127615922-127616122-dinuc
ACAGGAGCATTTTTCATCAATGCATTTATTGTCTTACCACCCTAGTCGTCCTCACATATCCCTCAATACCTAAACCTACAACTTACTGACCCTCCCCACC
>chr5:129011286-129011486-dinuc
ACTGAAGTAAGACTGTGACTAGTGGGCATGTTTGTGTTCAGTTGATGTCCCGAAGGGAGGGGTTGATTATGCCTACAGGTCGCACTCTCCTTTGGATGGT
>chr5:130024101-130024301-dinuc
CCGGCCCTGCAGGGCAGCACTTCACGGGGTTCTCCCGTCACCCTCGCAACTCACTGAGCAGTCTTTTGTTTTGACTGGCGAGCAGTGACGTCACTTGCGT
>chr5:130089780-130089980-dinuc
TGCTGCATTTCAGCTCGGATGAACCCTCACGTTGAACTTTAGGTTGCTGTACCTTCTGCTATCTCCGACTTTGGTCCACATTTCCCTCGAGAGTTGGTGT
>chr5:130112732-130112932-dinuc
AGTGACCAGAGTGAACTTAATAGCAGCTAGAAACTTGGCCCACCTCTTGTCACATTTGTGAAGACAATCAGTTCAAACTTCTGTTTACCCTTAAGGGTTC
>chr5:132219300-132219500-dinuc
TAGAGAAAGAAATATTAGGTGTGTATAAGAATCTATTTAGTTAAACATAAGCTTCTTACCCATTGATTCAAAGTTAGTGTTTAACTGTTTTTTATTACAA
>chr5:134282671-134282871-dinuc
GACCTGCTACTAAGTAAATCATCCTTAGTTCTTGCTTTCAGACTTTGTTAGTATTTGAGGGTTTCTATTTGCAGTAGAAGTCTCTATGACAATCAACAGG
>chr5:135713452-135713652-dinuc
AGACTATGCTGCCCTGTGAACTGCAGAGCACTGTCAGGAGGGCAAGCCCCAGGAGTTCCTGGGGGACATGACCCAAAAGACTTGCTGCGCGACAAGTTGG
>chr5:135911876-135912076-dinuc
ATGATCCAGCCCCAGGGACTCTATTTGGTCCTGAGCTCATGCAGGAGAGTGTTCTCTTAATGTCCCTCAAGAAAGGCTGTGCAAGAAACTCACAGGAGAA
>chr5:135913341-135913541-dinuc
CCACAAACTCACACCCTAGCCAGCCAAAGTGATGATGCACTTCCATCCCTTCCCCCAGTCCCCTTGACGGGAGCCTGTCTGAGCCACAGCCAGTACTTGA
>chr5:136143492-136143692-dinuc
GGAGACTGCACCACTTGGTAGCTAGCTCCAAACCAAGTCCCCTGAGCTCCCTGAGATGCCAGAGGGGTGTCCTGGCAGCATCCTTGAGGAAGTGCAGCTG
>chr5:136458747-136458947-dinuc
ACAGCTCAAACGCAGCTCATGGGTTCGTATCATAGCTCTCAGCTAGACTTGAGGAATCAGCACTTTTCATCCTCATGTTATAGCAAGATGATGCCAGGTG
>chr5:137075533-137075733-dinuc
GAAGGTGAACTGGGCTTTGTTCTGCAGCCCCCTGGAGGATTACAGGTTAGACTCCTTCAGTGGGGGATAGATCCAGACAGCTCAGGCTTCGTCACTGTCA
>chr5:140508048-140508248-dinuc
GCGCGCATTCACCACAGTAATATCACACACAACACAGGACATTGAACAACACTGGCATAATACATGGACACTCACACATCCAACGGTAACGCATAACACA
>chr5:140994478-140994678-dinuc
GGGTCACTGTGTCCCCCCGGACTCCTGGAGTTAGTACCCTTCTCAGTAGTTGGGTCAGTCCACTGCCAACATCTTACAGATGGTTATGCTCCAGGAGCAA
>chr5:141062090-141062290-dinuc
AGTGAGCCTCTCTATCACCACAGTGAGCCCCATTTTACAGCCAGAATGATGGGTGGCAAGAGGGAGGATAGAGGGGGCCTCCTGCTGCTAGGCCAAAGGC
>chr5:142407482-142407682-dinuc
GGCAGCACCTACTGCCCTGTCCAGCATCCATTTCCCCCGCCTCAACCTGCACAGAGGGAAGGAACTGTGACCCTGTCTCTAACACAATGACTGGTCTAGC
>chr5:145205087-145205287-dinuc
TTACTTCACTATAGAAGTTATGCCTTGCAGACCCCCAGTTTCGAGTCCTCAAATTATAAAGTTTCTTTGATGTCTCTAAAGCTAGGTACGTTCAAAGACA
>chr5:147063204-147063404-dinuc
GCACTTGACAAACTCATCAATCGGAAGCTCACTCTCGACTTTCATCCTCCAGTTACTTATGAAACCACATTACAACTCGAGGGGGCTCGAAATCATGAGC
>chr5:148630413-148630613-dinuc
TCTCTTCTACAGAGATGTCTCCCTTCCTTCCTTGAATGGTCTCAACTTGTCCTCTGAGCTCCCTATACCTCTCACCTTCACCTGACAGATTCTGCAGCCC
>chr5:148895256-148895456-dinuc
CCCACCCCCATAGCAGAGGTAGCTGAAGCTCCAGCAACCTGCTCAGCACCCCATCCAATTCCTGTCGGCCCTTCCCCCACTACAAGTCATCTCCCAGCAC
>chr5:149641836-149642036-dinuc
TTGGCTTGCTCTTGAAGTACAAAATGGATCTCAGCAGATCTTTTAGCAGTGATGCTCTCGTTATCTTCAGTACTAGACGGCCCCCTGTGTTTCTCTGTGA
>chr5:149848614-149848814-dinuc
AGTGTGGATTAGCTTAGGGCTTCCTGACAGTCTATTATTTTTCAGCAAAACATAAAGACTTCACATATGTGGAATTAGAGGTTGGGTGGGAGAGTGGTGT
>chr5:150759338-150759538-dinuc
ACCTGACTCTGACTGCTCTCTCCTGACTCCTCTCTGCTCTGACTTCTGCTGACTGACTGCTCTTCTGCTTCTGACTGCCTGCTGCTGACTCTCTCTTCTG
>chr5:151251927-151252127-dinuc
CTTGATATCTAACTTTCAGAGTTGAAAATGAAATTGTGACTTTTGTTAACATTACAGTTATTTGGATCCTACCTTCACAAAAGTGCGTTCTTGGTCATTG
>chr5:151376472-151376672-dinuc
TATAATTTATATAGGTTTAACATTATCTCAATTCTAATATTCTCACCTTTGTTAGACAACCACATTGCTTCTGAGTTGTTACGCTCTATCTTGCACAATG
>chr6:3536281-3536481-dinuc
ATTTGCTCCTAGTGGAATGTGTAGTCAGCACCTAAGAGGTTGACAGCAATAGTGCAATTGTGTCAATGCTAATGGTGAAAACATAGTATAGGTGGACACC
>chr6:8649402-8649602-dinuc
TGGGGTCATCTTCTAGTATGGCCAGAGTAGGGAAGGTTGGGTGGGTGATCACAAACAAACTTCGGGGACCCAGTGTAGAAGCATACTATGGGTTGAGTAA
>chr6:15782496-15782696-dinuc
CATTATGCACCCACTATGCTTGCTCCCCCTGGCAGGGTCACCCGTCTTCAAATACTCAGTCCATAAATTGCCATTTGTTGCTTTGGTCACTGCACACTTT
>chr6:17065666-17065866-dinuc
GGCAAGAAAGCACTCTGTAGTGTGGAGTGGGGAATCTCTGAATGAAAATTGCTAACTTTTCCCGCATTTTTCTGTGATTGTGGTTACCAAACTGATGTTC
>chr6:17639546-17639746-dinuc
CTAGGGAACTCAAAGACCACTTATCAAAAGGAAGAACAACTGTAATTCAGAGAGTCTGAGTTGTTGTACTAAACTTGGAGGTGCCTGGGGAGCTAGATAT
>chr6:25055660-25055860-dinuc
GAGACATCTTTTTTGAGCTCACCTTGATTAAAAAAGTATCTTTCAAGCTAGATTGATGACCAGCTGAAAGGACAACCACCTCAGCTAAAGTCCATGTCCT
>chr13:107793578-107793778-dinuc
TAAGACGTCACCTAAAGATACTGTGACCCAGCCAACCCCCCCACCTGGAACTGACACACTCGACATTAGCACTCTCCACTGTTTGAACCTCTAGCTAGAT
>chr13:109844798-109844998-dinuc
TTATTCGTGTTTGGTACTTGAGCTGGGGTACTGGGATCATGACTGCAGTTTCTCTAACTTAGGAGTGGTTGGGAGTCTGGACTCAAGGCAGACAAAAAGG
>chr13:110911956-110912156-dinuc
TGTGAGAAGTCATTTATACTCATTGTGCAACTTCCTATCAGATCAACACAAACACCCGACGAGAATGAACTGTCAGTGTCACACTGAAAATCTCGTTATT
>chr13:110929710-110929910-dinuc
GACCAGTCAATGATGTGACTACACTCACTAAGAGGGCTGCCCCTAGACTCTTGTTTGACAGCATCATGTTGAGCCCAAGATGCAGACACCACTAATCTCC
>chr13:111458076-111458276-dinuc
CTCAAAGCCCCCTAGAGTAAAATTTTGCTTTTAATGTGAAAATCTATAAAAACTTCACTCTGACAACAAAGCAAACAATCCTGTAATGATTTTATGTCAG
>chr13:111867562-111867762-dinuc
ACACCAGTGTAGTACTTACATAGACACACACATCACATATAGTCACACATATCAATAGGTGTATAACATACATCACATACACATATACACTATTTATACA
>chr13:112308925-112309125-dinuc
TTAAAGGTCCCTAGAAGCATTGAGGAGGTCCTGGAATAGTTTATCTAACTGAAGATGTAGAGGTCTGTAATTAGATATCTCCAAATTGTGCAAGAAAACC
>chr13:112419077-112419277-dinuc
CAGTGGATCCAGCAAAAGTTCAGATCGGAACCATGCTCTTGAGTCATTTGATCTCCTTCTCTTTAATGCTCCCCAGATCACATCAAGCTGTGCCAGTGTC
>chr13:113013420-113013620-dinuc
AAACAACTCTTGTGAAGGTTTTTGAGATCTCTTGTTGAGTTGAAGGATGGAAAAGTCTTGGAAAGAGCTGTCACACTGTTTGGATAAGTAATCCCTGAAG
>chr13:113183378-113183578-dinuc
TGTCAAGTTTTTGTCACCCTTGTAATCCTGTTACTTTCTGAACAGTAACCTTGAGAGCCTACCTGAATCTGAGATGCTGTACCACACATGGCTGGAGGAT
>chr13:113354932-113355132-dinuc
TCCTCCTGCTAAGGGGAAGCATCTGGTCCTTTGGTTAGAAAAGGTAGGTTTGGAATGGACCACAAAACTGAATTTTCTGTTTTCTTTCTGTATTGCAATT
>chr13:117048518-117048718-dinuc
TCGCCAGAGAAAGCACCCATGCTGCCCAGAGGTGCCGCCAACCACACCAAAAGAGAGGCCCCACCCAAGAAAGAACTAGGCAAGTGCTTAGGACTCAAAC
>chr13:117143792-117143992-dinuc
GGTGACAGAACCATCCCAGTTTTAAAGAAGGATTTAATGCAACTTCAGTAATCTCTGTATCTCCTGCTAATCTTCATAGCTGAGCTGTGCCATTTGATGA
>chr14:7743830-7744030-dinuc
AGCTATCTCTCAGTGGGACAAATTTTTGAGATAGATTAACTTCAGTGAGTGTCCTCCTTTTTTCTTGGTACATAGATTTTCCTTTACTCTTTTTGTCTTT
>chr14:8099695-8099895-dinuc
TCTAAGTTTTATGCAGTAAGTAAATTTGGAAACAATCTCAGACACAAAAACAAGATTTGGTCAGTGAAAGCAACTTTACGGACCATGTGGAATCAGAGAA
>chr14:8122216-8122416-dinuc
CAAAATTCTGGACTTAAGGGATGTCAACAGCAGAGAGAGTGGACTTGGATCCTCTGGTCGGATCCAGCAGACATATGACCTCTCTGGGGAGTGCACAAGT
>chr14:14607189-14607389-dinuc
AAAGTTCCTCGCCTTCTTACTAAGGAATCTCTAATGCCATCTTTTTATGATGTGTGTGTCAGATTTGTCTCTAGAGACTCAACTTCCTAGTCACCTCTGC
>chr14:14706303-14706503-dinuc
GTTTTATGTGAAATTATCTAGTGACCATCGGGACTTGAATTCTAGGTTCAGATGCTACAGTGCATAAGTGTGGCCAGGAGGTGCTTAGTACCTGTGCAGG
>chr14:16309822-16310022-dinuc
GCACAATCAGTCTGGCTAGACAGGTGATGTCTTGTGAGTTGCTCTGTGCTGGGAGAGGTTGGACTGTTCATGTGTGCCCCGCAACAAGTCCATTCCGCTT
>chr14:18820726-18820926-dinuc
GGACCTACGGTATTTCTGGGTCCTCTGTTACGTGCAGCAATTTACTATCAATACAGGTGTGATTACTCTCCTATGCACTCAAAGGGTGAAAGCTACCCCA
>chr14:18835382-18835582-dinuc
CTCAGAAAGATAGTCACAATGGTGACCAATAGGACTGTTGTAAAACTAATCTAGATGCAGACTATCCTGCAAACTGATCATCTGCTGCATGTTGAGCAAA
>chr14:20046654-20046854-dinuc
AGTGCAGGCAGCCCTGACAGCCAGTGGCAAAAGCCACAAGTACAGAGGAGTGAGCTCCCCTCCTCAACAGTGCTGCCCAGCATCACTGCAGGCCAAGAGT
>chr14:20974012-20974212-dinuc
TGGAAGTGGTGCTAGCATATATGCTCTGTGCATAGGTGTGGTATGACTAATCCAAGGACAAGTTTCCATAACCTGAAGGTGACCAGACTAGCCCAGTTGT
>chr14:25378979-25379179-dinuc
GAACACCTGTAGCTCGGAAAGGACATGCAGGCACATCACCATGTCTGTGCCAGGCAGCCAGGGGGCCTTCCTGAGGCAACAATCACAGCCCCACATGATC
>chr14:25464775-25464975-dinuc
TTCCTTTTGTGAGATACCTTCTGACAGCTCCCCCCATTGCTGACCCCCTCGGTGACCCCAACATCCCCATGACCTCACTGGGGCTTTAGCCTTTCATGGG
>chr14:25628395-25628595-dinuc
GAGTTGATGGCCCAGGGACTCCCTCCCTGAGCCTCAACATGCAGTTCCACAATTCTCCAGGGGTTAGCCATCTATGGCCTCCTACAATCCACCTGGTTCA
>chr14:26773722-26773922-dinuc
GAGGTTGTACAAGTATAAAAGTCAACTGTAGCGAACATGTTGAGAAATAAGCCTATTTGAATTGGTGGAAAATGATGTGCATAACCCTGTGTGTGGTAAA
>chr14:27341904-27342104-dinuc
CAATGTCAAGTCTTTTACTTTTGGCCTTTGCCCCATTTTTTGACTTTTCTTCAACACCAATAGAGTATTGCAAGGTCCTTATTATACTGGCATTCACCTT
>chr14:31785544-31785744-dinuc
TGCACCCTTTTAGTACTTGGCCTTGCTGCTGTTCTTTACTACCAGTTTTTATAGAACTGATGCTTGGACTTAACATGTATTACCCTATTCCACCTGTCTT
>chr14:32084816-32085016-dinuc
ATTACCCAACTAGCATTCTGGGCCTTATACGAGAATCAACTTCCACAATTCCCCCAGTACACATCTGTCTTGATTCACCAGTTATGCCTTCTTACATAGC
>chr14:33418538-33418738-dinuc
ACCACATAGGAAGTATGTTTGAAAGGGAGTAAGTTTATCTAGTTCCCAGGTATTTGCAATTAGACTCTGGGAAAGAGCATGTAAATGATGTCACACAGGA
>chr14:36932021-36932221-dinuc
AATGAGTACCTGTCAGCACTATACTTGATCTACAAAGTCTGGGACCTGACTCCTCAAGTTGTCAGACCCTGTGCTGCATCTCTCTGTATCAACTTGTGGC
>chr14:45036527-45036727-dinuc
ATAATGGGTGACAAGGGGTTATCTCACAGCAGAACAATTTTTTTGTACAACTGCTTTATCAGGCTCCCAACATCTAAAAAGCATGATAGACGCTAATCTA
>chr6:28486426-28486626-dinuc
ACTGGTGGCTGCTCACTGCATAAGTTGTCTGTTCCCCTCTACAGAGGGTTCCTCTGCTGAAAGAGCCACCTCCCAACCATGTTGAGGTTGGCTTGAGCTA
>chr6:28822312-28822512-dinuc
TGTCTGGGCTTACAGAGTGTAGTCACTGCTTGAAGTGTTAAGTTGAACACTGTGAAAGATTCACTTGTATTTAAGTTCCAGACAAGGTACCCATAAGCTC
>chr6:30081875-30082075-dinuc
GCTGAAATAATCCAACAATTACAGACTGTGAATGACTGGAAAGCAGATTAAAGTACTTTATGATCGTTTCCTTATACTACCATCATCAGTCAACTGGCTG
>chr6:31080869-31081069-dinuc
CAACACCATGAAACGAAGTCAGCATCTGCTCTAGGGACGGGACCATGAGTCAGGAGGTGTCAAGCTGAGATGGCATGTGCTAGCTAGAATCCGGGCAGGA
>chr6:31169524-31169724-dinuc
CCCAGAGAAAACTTCACTGTGGACTGAGACACCGTGAGGTCTTCCCTGGTTTTGTGCTTGCTAAGAAGAGAACATAACTCAATTGGGCCTGAAGAATTCG
>chr6:31325783-31325983-dinuc
GGCAGTCTGTTAAGAGCAGGATGTATGAGATAAGTTGATGCTCAGAGGGAGAGGCTAACCTGGAGACCAGGGGTAATTCAATTGTGTCCAGAGGTGTCTA
>chr6:31495410-31495610-dinuc
GATTTCTCTATATCTGGTAACAGACAGGAGATTGATTAAAACAAATGTGAACTCTACCCTCTAGCCTCAGACCCAACAGATGGACAGTTGCCTAAAAGGA
>chr6:33675619-33675819-dinuc
TCCCCATGCCAGTCCTGGCCTCAGTAGGTCACAAGATGAGGCTACGTGCTTTGGCAACAAACCTTGGGCACCCCCAATGACCTATCACCAATGTCCATAC
>chr6:34836229-34836429-dinuc
TTTTTCCTAACTAGCTTACCAATCTTAGATGACCCTTGACCTAAAAGGCATGGGCCTGAAGACTCTAGCTCTTCATAACTTCTATCTCTCCCAATGACTA
>chr6:34877604-34877804-dinuc
GTCAAGTTTTAGTGAATGACGTAAACCCATATATGAACACCCAACATCAGGTGATGTCCAGATGACGTAAGGTAGAGTAGATTGTCGAGCAGATCAGAGA
>chr6:37732508-37732708-dinuc
GTAATCAGTTTGAGCTATACCTGAGCCTGCCAGTCCCAATCCCCAGTTGGAGTCATGGACAAGTGAGGACACCGTGTTCAGCCCTTAAATTGTGATTGCC
>chr6:38669650-38669850-dinuc
CAGACGGGACTGTGGAAGGAGACTTGTGCACTCTAGTCCCGCTGGCTCTGCATTGATGTAGACGTGGACCTGTGGGAGGGCAAAAGAGCAGTGTGCATGA
>chr6:38789330-38789530-dinuc
TTCCTCTTGAATATGGAGATGGTCCAGTCCAACCCCAGCATAGCAGACCTCAAAGCTTAGCTCTGCTCTCATCCCAAGGACTAGTGGCTCCTGCCTCAGT
>chr6:40400240-40400440-dinuc
CACTACATCGACAGAGTTAGTGGATTGTGTGCCCCACAATCCTGGTCAAAGAGGAACACAAGAACCTGATCATGTGTAGATTTAGTATACCATTTAAAAG
>chr6:40818543-40818743-dinuc
CAGCCTCTCATTTCTTGTTCCTTAGTATGCAAAAAATCCAGATGCATTTGCCTCTGATTTTTAGTACATCCTCAAAATGCTCTTTGACTTGGCTGCTTCC
>chr6:42221269-42221469-dinuc
GGGACTATCCCATCAGCATTGGGCCCTTGATCTACATTAACTGTTGAGCCCCTGAGGAAAGCTATGAGGCTTCCACAGTCCCTCTCACAAATCACTAAGA
>chr6:42389696-42389896-dinuc
TTGGAATGCGCTGGTTAACCCGCAATGGATTTATTGATATCTTACTCCAAACTTAGTTTGGGTTGTGCTTGGCTTTTTGTTCTAGATGCCTATCTGCCAA
>chr6:43219265-43219465-dinuc
TGGACTTGATTGATCACCATCATCACAATTTTGATTGAGACAGCGGAAAAAATTTAAACAATGCTAAGAGAACAATCTGGTGGTGAAAGATTTTTATATC
>chr6:43343048-43343248-dinuc
GCTCTTCATTGATATCATCACGGAAATACCTATTAGTTTCCCTACAGGGTTCAAGGGAGGACATCAGAACAACCCATGCTATCTCATAAACTATGGGAGT
>chr6:43353558-43353758-dinuc
TGTTAGTAGTAGACCATTTGTCGGAAGCCGAAACTCTTAGAACCTGTTGAAGGATGGGTTTGTCTTTGAACAGCACACCCTGTATCCATGCTACTGGTAA
>chr6:44988196-44988396-dinuc
CCTCCTTATTCCAAAACTACCACAAGCTTCTCCCAACAAAAAAATCAGAGAAGGGATCAGGTTGAGAAGTCACCATTCAAGTTGCAAAGTTATTCATCCA
>chr6:48628906-48629106-dinuc
AGCAGAAGAACTGTGTTAAAGGGTGCTACTTGGGAGTGAGAAAGAGGGAATCAAGATCAAAAGAGACAGGCTGGCTGGACAGGTGGTGGCCAGAACGTGT
>chr6:48646949-48647149-dinuc
ACACTGAGAGCTGGTTTTTACCTCAAGTTTGCCTTATCAGGTCTTTTTGAGAAGTTTTGCTTTCAGTTATCTATAGTCAATTTTTTTACACATCGGTTGA
>chr6:49017446-49017646-dinuc
GCAAAAGGTGCATACCTGTGCTAAGTGCGGGAATGAGTGTAATCTCGAACTTTCTCTAACTCTCTGAGTTCACTGGAATGATTTGATGCCTGAGATCAGG
>chr6:49128340-49128540-dinuc
GTGATCATGCACTATGACTTTGAGCCAATTAGTCAAGAACAGAGCTATTCCTTGATCTTCTCCACAGTGTTTCACCTGGTCAACCTCACAACACAAACTG
>chr6:49163688-49163888-dinuc
AAGGCACATGAGGCACGACAGCTAAGGTCCAACTACCCAACACATACAGGAAGTATACGTCAAATGACAGGATCCTAGCAGCAGATAGGCATCCTAAGCC
>chr6:50144808-50145008-dinuc
TTTTCTTAGCATCTAGAATCATTAAAGCTAGCTACCTATCATTAGTAAGATCTTTTGTGGCTTCTTGAAGGTGAGTAAGTGGCAGTATTTCAGTCAAGCA
>chr6:51287848-51288048-dinuc
AAGGGTTGGCTGTGATCTGTGTGTGGGCAAGAAGAATCACTGGGGAATAGAGCACAACTGGAGACCAGTGAGCAGCCAGCTGAGGGCCGGCAAAGCCCAA
>chr6:52903310-52903510-dinuc
CTACGCTATTCAAAGTCATGATGTTACATCATTAAGACACTTGCTTGTGATAATCAAGTAGTGGTGGGACATCAGCAATTAAGGTCAAATTCTGCATGAT
>chr6:53067087-53067287-dinuc
AATGCCGAGTTTCAAAGCATGCATACTACTCAGAGGTGACCAGACTTCTGATCTGAGAACATACATAACTACGTCATTTATTTAGACTTTGCTACTGCTC
>chr6:53709689-53709889-dinuc
GACTCCCAAGGATAGATCAGAATCTACGACTTAATGTTTGGTAGGTCACCATTCAACTATGGAAACCATGCGACAGGGACTTGCAATTGACACTGTTAAG
>chr6:54809428-54809628-dinuc
AGAACCGAATGGCCTGCGGTAAAACAGTGATGAAGACACCTCTGCAGTTGAAGCATAATAATGGCAGCTGGCCAACACTTCCTGAATACACAAGTGTATG
>chr6:54867518-54867718-dinuc
GGAGGGCGCCTATGTACAGTGTATTCAACCTGATTCCAACGGCCCCTCACAGACTTCTCACTGCTAAACTCTCCATACCGGTTTAGTGAGGTTGTGTTGG
>chr6:56919538-56919738-dinuc
CTCCTCAGCCTTCCCGAACTGTTAGGTCCAAGAGAATGTATCCTCTCAGGCTGAAGAGTGATTGGCTCCTAAACTTAAGGGTTGGCTGAGCAACGAATCA
>chr6:57859316-57859516-dinuc
TTATACTTACTTCCTCTTCTTCTCTATTTAGTTCCACTCTTTGTAATTCTTTCTGTCATTTGAACTAATATTCTTCCTTTTCTAGCTCTTTGCAACTTTG
>chr6:58837768-58837968-dinuc
GGTGCAAGTCAGCAGTGCTGCTATGCCACAGTTTTCTCTATTCTGTCTGCACATCACTCTTCTAGTTTGTCCAGCACAGACTAGTGCCCTGTGGTGTTAG
>chr6:65647266-65647466-dinuc
AGAGGAACTCACAAGTCATAGGGCTGGAGTTGTGAACTCAAATGTCCATCTTAAGGGTATTCTTCTCCAAGAACCATGTCCCTCATTGAGACTGTGATAA
>chr6:66498462-66498662-dinuc
AGTGCACTCACAGAGTCTACCTATCTGTTCTCGTAATGTCAGAACTAGGTAGACACCTCCAATACAGACTGAGTACCACAACACATCATGCACCACTGTC
>chr6:67244351-67244551-dinuc
ACAGAGTTTGTTTCAAGCCATACCTCTGGAGTTCTGATTGAGTTCTGTGTAGGTTCCCAAGGCTATGGCTTTCCATGGGGACCACATGGCAAAACCCAGG
>chr14:46981442-46981642-dinuc
TACGGCTGGATGGTGTGCTTTGCTTCACAAAAAGTTGAAAACTCTCAGGCCGTTTTTCCTATACCCCAGTTCCAGCACTATTGCCCAATCTCTATTCCTG
>chr14:47541738-47541938-dinuc
GGACCACAGGGAGGTAGCACCTCATTGCAAGTACACACACTGACTGGGGGCTCAGGTCAGAAGTGTCTGAGGGGGGATGGGCACAGATTGCCCTGAGGAA
>chr14:47654193-47654393-dinuc
CAAAACCTACCCTAGTCTCCAGTTGTCAGGCCAAAATCAGGAAACATTTGATCAAAAGTTTTCAATTTTTTTCTTTTTCTCTATATTAAAAATTGGTAAT
>chr14:48236248-48236448-dinuc
ATAAGGGTAATTAAGAGCCATTTGTGGAATGTTATTGTTAAGGACCACAGGGGCAACACTATTCAGTGTTGAAAGATTCAAATCAAATCTAGTGTTTACC
>chr14:49089828-49090028-dinuc
TAGCTCACCATGCTATGGCTGCAGAATTTGAACCCCATTCCTTTTAGAAGCAATCCTAGGCAAGCTATCGAACCTCAAGGTAGAAGAGGCGAACTGCAGT
>chr14:52022910-52023110-dinuc
ATTCCTTGAAGAGTATGACTTTCGATCAAAATCTCACCTCATTCTCTCGACCACTATTGTGAGACTGTTTTCTGTTTACTACTGATTAAAATTCATTCCC
>chr14:52100374-52100574-dinuc
TAATACAAGTAGTAAGTGACCCAAACAGTTTTAACATTTATTCATCAAAAGTTCCACCAAAAAGAAAAATTCAATCATCACATTTGTCCCTTTACTGAAG
>chr14:52140378-52140578-dinuc
GTAACAGGCTGTGAAGACTCGGGGTCCCTCAGCACAACGCAGGAATGAGCTTACTGGCCGTGTGACCTTGGTTTGAAAACTTGCATTTCAGGTTGCGGGG
>chr14:52246205-52246405-dinuc
GGGTAGATGTGAGCAGGCTCTCTTTTGTGAATGTGAGGATTGAGCAGACTCTCAGCAAACTGTGGTAATGCACAGCAGAGGGTTAGATTTCGGAAAAGAC
>chr14:54233366-54233566-dinuc
ACCCGAGTGAGTGAGGGGCAGGCACAGGATGACTCTTTTGGTATGCAGTGAAAGCAGGCTGCCAGAAGGTTGGGAAACAGGGCAGCGTGGTGCCCAGTGG
>chr14:54492751-54492951-dinuc
GGTATACCAAAAGGGTCTTCTCTCTCAGGTTCCTTGGAGAGAGGAGAAGGGTCTTCTTCCAGGGACTGTCTGAGACGCCATCCCTACTATGGGTGGACAG
>chr14:54578403-54578603-dinuc
CGGGAATGTCCCCTGGTGAGGCACACCCCTTGGAAGAGTAATCACAGCTGGGAGGGAGATTGATAAGGCTGAATCAGGTCTTCTGCAACTATTCTAGAAG
>chr14:54727684-54727884-dinuc
ATCAGCTAAACTCAACTCTGGAAAGCTTTCTAGATGGACCCATAGCCAACCTGACGAATCTTATTGAAAAAATAGTGCTGATCTGACATCACTGACCAAT
>chr14:56205718-56205918-dinuc
CTCTGAACCTCTCTTCTTTTGCCAACACCCCAGGGTTGTTGATGCATAAGACCCACTAGCTTCATGACTCTCTTGCCACTAGAAGGGGCGGCAGGGTTTC
>chr14:56262472-56262672-dinuc
CAGCCATAGGCCACCTCATTGAGGGGCTGTGACCAATCATGTCACATTAGGCTGGAATATTCGGTGAAGTATCTCACTGGCAGTTCAGAGACACAGTAGG
>chr14:56296936-56297136-dinuc
TTTTCAGGCTATTCAGGGGTGTGGCTTTTAGGGGCCCCTTTTGTTTTTTTTTTCAGGTTCCAGACAGGCATCACACAACACTCGGGGTTGGTGTTTGGGA
>chr14:59077706-59077906-dinuc
GTGTGTCCAACTCATCATCTGTTGACTCACTGACACTGGATAGTTGCAGTTACCACGGTGCTCAGTTTTAGTTGTTAAATGCACTGTTGACAATTTGCAC
>chr14:59341237-59341437-dinuc
TTAGGGCTAGTGTGGTTGGTTAAAGTTGCTCCCAGTGTTTCCTTCTCTTTTTCTCTTTGATTCACAGTCTATGGAAGCTGTGCCTCCTCTGCTCAAGGCT
>chr14:60248005-60248205-dinuc
ATTTATGAACAATTCTCAGCACTGTAAGACACAGACTGTTTATTGTGAAAACACTACAGTTTACAATAGACTCTCTTTCATTACCAAACTGAATCGACCT
>chr14:60286191-60286391-dinuc
AATGGCTACACCTGGGTCTGGGTTGGAACTGTCTGACAGGTGAGCAGATTCAGTAGAGTGCTGTCTCAAGGGGTTCTATACTAGAGTCTCAACCCTGAAC
>chr14:61327058-61327258-dinuc
AGGCGCAGTTAGCATCTGATCCACACTCCGTTTATCATCTCTCTCCTTGGCTCAACATGACTCACAGTTCTTGCTAGATAATGGGTTAGAGCTCTCGGAG
>chr14:61421320-61421520-dinuc
ACTTTCTGACATCTCCAGTCTTGCTGAGACACTGTTTAATCATCATTTAAACAAAGCCCTGGGACCGACAGCAGCACTCTGACTCATATGTCCAGTCACC
>chr14:61778590-61778790-dinuc
ATGGTGAAAGGGGTCAACTTTGATAGCTGACAGTCTACTCGCTTAAAAATTATGCTTGGAGTGATAGATGTTTCTTTGGATGTCAGAGGGAACAGATTAT
>chr14:62737906-62738106-dinuc
TGAGCAGAAATCTAACTGACTCTCCAATAACAGTAGAAACATGTGTAAAAGCAGTGAAACATGTGTGTAAACATCACTGTGTAGGAACCAAGCAAATTGT
>chr14:62740839-62741039-dinuc
ACACACCACAGAAATTGTCAATCTAAACATACAAGATATGAGACAGACATATACAGGAAAATGTCCAGTAAGAATACACAAGAGTAAGTTAATCAATTGC
>chr14:62750596-62750796-dinuc
TCACAATAGACAAACCAGCTTTCTACTAAAACTGACACTCATACGTTAAAAAATTTGCCCTGATATTCAGAGTAGTTCAGCAAGGGTAAGTCCAGTGAGA
>chr14:62844007-62844207-dinuc
AGAGAAGAACTGAACATGAATGAGGATGCCTACCTCATGACAGAACCTGCCAACTCTAACTAGAGTCCTGAACAGGACTTATAGGAACAATTTGACTCGT
>chr14:66225052-66225252-dinuc
AGGATGGCCATCTCAAACTGGAATAGCTGCAAGGACTTGGACAGGAAGTCACTGGGGATAAGTCTGGAGCAGAATGTCTGGGGACTTATGACTGAAGGAC
>chr14:66226036-66226236-dinuc
TTTGACACTACAACATGAGCAATGAGACCTCTGCTAGATTGAGCATGGAGAAGGATGCATTCCATATTGGCAAACAGGTGAGAATAGGAGCAAGCATCTG
>chr14:66869669-66869869-dinuc
TATAGGAAGAGACGGTCAGTGCCGTACTCTTCAAAAGGTCATGGTTCTCTCTCACACCACTCCTGATTAGTTCCTGGCTCGATGAGTGTTTCTGCAATAT
>chr14:67047660-67047860-dinuc
GTAATAGGTTGAATCATTTGGCCTTTACTGTTTCAAGCTCTCTTAGTCCAAGTGCAGCCCTGGGTCCTTTACTAACACCACCTACCAATGAAAACAGTAG
>chr14:67890190-67890390-dinuc
GCTGGCTTAAAGGAGATGTCGTTGGAGACGTCATTTACGGTAAATCCTACTCTGGGGAGCGCTCTGGCTGTTCTCTAATTGTTAGGTAGTCTCAGGCCTC
>chr14:70276842-70277042-dinuc
GTGTCAGCTAACTTGCCAGACCCCTACAGAGAAAACATACAAGACTTCTCAATGACGCGTTGGTCAATAGAACTTTACTGGCAGCTCCTTTGGCACTACT
>chr14:70280991-70281191-dinuc
TTTCAACTGTTGAGTCCTGTGATTTAAGATCCCCTATTGGATGAAACAGTAAATATTGTGATTTTTTGTGTTCCAGGTATATGATCTCATTTGCACCCAA
>chr14:72753030-72753230-dinuc
ACATGTGCTCACAGGTCCTGACAGAGCAATCTTCTAACACTAGAGATTTACTCAGTATCTCAGACTGTGGCTGACCAGGTGAAGAAATTTCAGCTTAGAC
>chr14:72778201-72778401-dinuc
TTAGAGTTAAGGTAGGTTTTATCTAACTTGTGATCTCCATTTTACATTCATGAGCACAATGTTGCAGGGCCCTGAAGTGTGATTAAAATCGATCCTCCAG
>chr14:72822494-72822694-dinuc
AAAACACAAGCTGTGGCCACAGATAGATCAGTACTTGTCCTCACTAAAGGCTATTGAATCTGATTTGAAGCAAGGAGAGAAACTAAGAGCCGAGTTCACA
>chr14:72835238-72835438-dinuc
TCTGAATGTCTCGAAATAGCACTACATTGGAAGTTGTTGTCCAGAAGTCTTCCAGACAGTTACTGTCACAAAGGAGAAATTAAGAGCATGGCGAGCCATT
>chr14:72983357-72983557-dinuc
GTGAATTAGCCGTAGCAAGAAAATCTTGTGCTTAGTTCATTACAGTTTGCTTTAATTATTCTATTGCTTAGGGTCTTCCAGAATGTCTCCTTCTTCATTC
>chr14:73013714-73013914-dinuc
CTGTAGCAATCTTGTCTAAACAAGGACCAGTTCCAGGGGAAAGAGGGATCCTTCTGTGAGAGTGGAAGGTACTGAGTTGATGAAGAAGGACAGCTATTCA
>chr14:73076610-73076810-dinuc
TTCTAGCTTCATCACTCCCTATCTCTAACTAGACAATGGTAGTCTTGAATAATGCCCAACAGTCTAAGGTCTATGGCCTAACTTAGATTTGTGGACTACC
>chr14:73088128-73088328-dinuc
CATGTGCACATAACACCACTGCTACACAGTGGTTTGCAGTATGCATCTGGCCGCATGCACATGCATGTCACACATCACAGACACACACTGTGGGTGCATG
>chr14:73433597-73433797-dinuc
GGGGCTAGTCCTGGGCATGGTCTTTCTTGGTCTCAGGTTTACAGGCAACACAGACAAAGTACCTCTGTGGTACTCCCCTTCAATTTGGCCATTTTTTCGC
>chr14:73470992-73471192-dinuc
GGTAGAAGCACTTCAGCTTGGCAATCTTTGCTCTAGACTTGGAGGGGTGGCCTTGGAACTCAAATAGACTCCTGACAACATTAGGGACATAGAACATAGT
>chr14:74944176-74944376-dinuc
TCTAGTCTATGTCAAGTTTCCTGTCTGTAGATGCGTGTCATGTTCACACAACTGTTTCAGATGTCATCATACCATGTGAGAACAGGCCCCTTCTGACTGT
>chr14:75186319-75186519-dinuc
TCTGTCACAAGCAACATGTTTTACTGGCTGGGGTTTGTCAGTTTTCAACTTCTGTGGCCCTTGGCTCTCCTTATTGTACTTTCCGGTACTCAGGATAAGA
>chr6:67335980-67336180-dinuc
CTAGAATGTGTCAAATTATCCTGCTATGGATTCTCAGAGGCAAAATGTCTGAGCTTCCAGAGCTCCTACAATCAGCAAAGATCAGACTCTCTACCTCAGC
>chr6:67351190-67351390-dinuc
TTGGATTGTGAGTTGACTGATCAGCTCCATCTCTCTAGTTCAAACAAGAACAGTCTCTCTCGGACCAGAAGTATACCCCGTTGAATTCTGTTTATTCTAG
>chr6:67403034-67403234-dinuc
GGAAAGAGCTCACTGAGAATTCAATATTCCTTCATTCAGTTATTAACTCAATTCAGAAAATAGTGGCTGAAATAAGAAAGCAGCAAGGTTGGAAATAAAA
>chr6:67415376-67415576-dinuc
TGTGCTGAGATCTTCCAGCCGTCTTTTGACAAATCAGGGATGCTGTCTTAAGCACTATTTCTCCGACTGTTTGATTGGCTCCTACGCAGCTTGACACCCT
>chr6:70824854-70825054-dinuc
TTTAGGAAGGAATGTGAGGTCCAACACCTGAGAGGCTTGGACAGCCCTCACAGACTGGGTCCCTTCTAGAATTCATTGGTTCGGTATGTTACCTCAAGGA
>chr6:72552522-72552722-dinuc
TTCAGTGGACATTTTTGACCTGTGAGGCCAACGCAGCTGTTATTGAGTATGGTGTATGCGACGTGGATGCATCTCCACCCGTAAGAGTGGTGTACAGGTG
>chr6:72878023-72878223-dinuc
TGCTTGTTGCTCACAGCCGCGATGACTACTATCTCACTTCAGACCGAACTGACAGACACACACACACACAAATCACAACACACCGCACACGGCCGACAAA
>chr6:72881268-72881468-dinuc
AGCATGACTCCAACTACAGAGTGCTGCTCCGTATGTCCAGTGAGTTATGCCTGACTGTAAGCAATACTCTCTCTAAGGAAGTAATCCCTTCTGGGTTCTA
>chr6:84178843-84179043-dinuc
CGCCATGAAGCACAGGTGGGTGGGCTGTTGGTGAGGCCCTGGGGGTAGGACCCACTGAACAACAGATGCCGAGCAGAAGGGCTTGCAGCCTAGGAAGACA
>chr6:86547454-86547654-dinuc
GCACACATTGGCTGAGAAAGAAAGCTCAGGTCCTGTAACAAGACTGAGCTGCATGTAGTGACTGACTGCCTCCCTCAGTAAATGAAGTCAACCCAACCAC
>chr6:86548066-86548266-dinuc
TACACAATGCCCAGAGGTCCTAGCTACTTTGTGTTGTGGTGGAGACTGGGAAGAAGCAAGTTTGTGGTCTGAGTTTGACAGAGTGCAGCTAGTTTTTCGA
>chr6:86585243-86585443-dinuc
TCAAAAAGCCATCAGAGTCATTGGCCTGTTATTAATCTTTTGAGCGGTGGCACGGTTTTCGTGATGAACGGGCTGGTAAATTCATAGTATATAAGTGAAC
>chr6:86853352-86853552-dinuc
GCAGGCCTGGCTGTTCTGATTCTCTAGGTGGTGTCACAGGGTAGGAGAAGCTCCTGTTCTGGCTCCACTTGGGAGACCTTGTTGGAGCCCTGTACAGTCA
>chr6:87542118-87542318-dinuc
GCATAGCCTTGTCTGGAGAGGGGAGGAGGCAAGCGGCAGACTAAGATGTCAGATTGAAGCAGAGGGGACAGAGCTCACACTGAGAAAACTGGTTTGTGTG
>chr6:87741902-87742102-dinuc
ACACAGTTGTCACTTTTCACACACAGACACACACACACACTCACCAGTCACACATCTGTACACACACAGTCACTCACAGGGTGTCACACCACACGTCATT
>chr6:87743132-87743332-dinuc
TCTTTCCAGGGGTACCCTGATTTGTGGCTCCACCTTTGGTTCCTTTCCAGAGATGAGACGCATTCACTTGTTCCTCTCTCCTTTTCTCCAGAGTGGCTTG
>chr6:91110668-91110868-dinuc
AGGGGCTCAGGCTCCGAGGCGAGAGTAGCTGTAGGAGCGAGTCCACTCACAGGACTGAGCTGCGTTGCAGCAGCTCTCTGACACAAGCACCCTTTCACCA
>chr6:91488635-91488835-dinuc
GGGAACCACAGCTGCCACTAGGCCTAATACCAATCTGTGTGGGGAGAAGTGCTCCCATGTTGACTCACTCAATCACCACATGGGTGAATGCTCTGCTGTG
>chr6:93930970-93931170-dinuc
CACATCCAAATAAGCTAATGCAGAATTATCATGCATTTATTATCTAATATTTTAAAACATTCTGCATAGATTGTAATTGGGTTTATTCCTTGATGGTAAG
>chr6:97201054-97201254-dinuc
ATCACTATTACTCGTTATGTGGTTTGGTAACTCTCAAAAATTGCCACTTGCTAAGGCTCATTTGGCTTGTTAAGCCCACTGATAATAGTTCCACCTGAAC
>chr6:97290812-97291012-dinuc
CATTTTTGTAAGCTCCAAAGCAGGAACTGCAAAATTCTACCAGGCACTATATTGTCCCTTCATGTTACCCTAGATCTCATCCACTGACATCTTCTTACTG
>chr6:97316022-97316222-dinuc
TCTCACAAATCTTAAAGGGGTGTATTGGTACCGGACATTATATCAAAATAATCATTACACTGGAGATCACAACAAATAAACTTCTTCAGTAATATGAAAG
>chr6:97447145-97447345-dinuc
GCACCCCAGTCTTCTTGCACATTGGTGTCCTAGAGGCCCCACTCCCACTTCTTCACTATTACTCCCGCACCAATTTCGCAGTTGTATGAGGAGGTCCCAA
>chr6:99105698-99105898-dinuc
GTCTCATTAGAAAACTATTGAGGTGCCTGTCAGCTTCTCTTGGGACATCATCACCAAAAATCCTCAACCTAATGCTCAAGGCCATGTTCTGCTAGCTCAT
>chr6:99345019-99345219-dinuc
ATGCAAGAGGATCGGCCAACTTCCTTGCTTGGAAAGAAAACCCTGAACCCATGTCAAAGAGGGCTTAGCATGAATGCGGAAGATTAAGGGCTCTGCAGAT
>chr6:99372386-99372586-dinuc
ACTCCTAAAGAGTTGTTATCTAGCAAACTATGTCAAAATATTGACCTCCTGGGATTAAAACTGGTAAAGTCAAGACCCGTGAGCAGATGACTCGTGGTCT
>chr6:99406262-99406462-dinuc
CAGGAACTGCTTTCATCACCCCCTTCTAGGTCAGTAGAAAAGCCTCAACCCAGTCAGTTTAGAGGGAAAGCTGGGATTAGTTGGCCCCAGCTTCAGACAA
>chr6:99413951-99414151-dinuc
CCACTGAATACATCAGTCATTTAGTCACATGACACACTCAAACACAATCAAAACACATGAGGATAAGACTATTACTAACAGAATGAGATCCATAACTGAT
>chr6:99631540-99631740-dinuc
TCTCTACAACTGTCGGACATTGGAAGAAAGCTGTACATCAGGACTGTCACACTAGTGCAAAATTCATAAAGAACATCCTGAGTATTTTGTGATAATCTAC
>chr6:108535245-108535445-dinuc
AACCAGTCTTTAAGCTAGGAGCTTGAGAGAGAGGACAGCATTGAGATAGATGATTGTCTAGAGCTCTCCAGGCAGAGTAAGAGAGAGAGACACACAGACA
>chr6:108706154-108706354-dinuc
CACATGCACAGGGAAGCCAGCGCAACTTGAGATCCCATTTCTCCCATCTCTGATGACCTTACTCCCTCCCCTGTGCTCTGGCTGGAAATCTGGCCATCCC
>chr6:108832118-108832318-dinuc
TAGTTTTTCTTGATTTTGCTGGTTTTTTGTTTAGACTGCAATTATGTTTTGATTTGGTTCCTACCCTTTTGGCATTTGGGGGTGTTTTTTTTGTGTGGGA
>chr6:112925512-112925712-dinuc
TTTAGTCAGGCGGACGACATTCATCCTGACGAATAAGATTTTTGGCTCCCTGCTTCGGGAGCATTTTCCACAGCAACAGGACTCCTTAGACCTTTGCTTC
>chr6:114861186-114861386-dinuc
CTGTGTGAACTGAGTCTGACAATGCTCGAGCCACCTAGGCGCTAATGACCCTCAGGCTGAGGCAAAGAGGTGCAATCGCACTACTCAGTGTTGAGTCATG
>chr6:114921614-114921814-dinuc
AAAGGAAAGTCTCCAAACAATGAGAAGGCTTAAACAAACCAAAAGAATTCAAGAGCCAGGGAGTCTCAAACACGCTTATCAACTTTTCGGGTTCTTCAGC
>chr14:75580348-75580548-dinuc
TTGCTTAACACCTTAGGAAGTGTGGCGCAAAAGAGGTCCAAGATGCCTAGTAGACAGGAATCCTGAATCAGTCTCTCTTCCTCCACTTGAAGAAAGCGTT
>chr14:75625518-75625718-dinuc
CGGTTGTTTCTCACTCTGATCATCATTATAGGGACTTTCCATGCTGCAATTTACCATATTGAGGGACCTGATAGTCTAAGATATTACTTGGAGTGCTTTG
>chr14:75719074-75719274-dinuc
GTCTCCAACTGTAAGAGTTCCAACCTTCAACAACAAATCTATCACAACACATTTACCATATGTTTAGATGTCTTCATTAGCACCACTGGATGGTACTCTG
>chr14:76789420-76789620-dinuc
TTAAGTATGGCTTCTGAATCCTCATATTGAGCATCCAACAAGAGTTCACAGAGGGAAGAAGAGAGACTTTAGACAGTCAATGAACAGTCTATGCTGCCTA
>chr14:79181817-79182017-dinuc
TATGGTTAGGGTTGAGAGCACTCTGGTCATAACAAGTGCTGTCACTGCTGATATCTTCTGTCAATTCTTCCTGTTAGACTCAGTCAGAGTTTTGGGCATT
>chr14:79394573-79394773-dinuc
GAGTTGCCCCATCAAAATTAGAAACCTTGCAACTGACTCATATGGTTGCCAAGGTGTAGACCTAAAGACTGTTTGAGACATCATCTCTCTTTTAAACTTG
>chr14:86825838-86826038-dinuc
AGTGAGGACCAGCCAGCCAAGCGGTGATGATGCTGAGCACACAGGTTCCCAATGCCTGAGTGAGAGGTTTCCAAGCGATCAATCAGATGACAGCACTTTC
>chr14:99133986-99134186-dinuc
CACCCTGCCTCAGATTCTAGACATTTAAGTCTAGCTGTTCTCCATGCTGTTATCATCATTTAGATTTGTAGATCTTCTATAGAACTCCTTATTGAAGAAA
>chr14:105287908-105288108-dinuc
GCTTTTGCTACACAGAAGTCAGTGTGCTGTGTGGGTGCAGTGCATAATACATAAACATGTATGTGAACATATTTGGCGTAACATTATACTTACTATATTT
>chr14:118979710-118979910-dinuc
TAGTAGTCAAATTTAGTTCCAAGGTTTCCCACCATATGCAGAGCCACAAAGTTAGCTCGCCTGAAAAAGTTGACCAGTGATTTTGATGGTCCAATGCTGG
>chr14:120405229-120405429-dinuc
CTCGGGGCCCCCTATCGTGGGCTGCTGCGTGCCAGGTATGACCTAAACACCCTGGTTTGCCCTATGCTCTGCAGAGTGGGTCCAGATGAGTTTATGTGCG
>chr14:121895715-121895915-dinuc
TTGTCACGGTTGATCATTTATGTGTTTTTGTTAAGGGTCTAGCATGTAAAGTACCTCTTACTATATTTTTTTGTCCATGGCTAGGTAATTATTGCTTATT
>chr14:121955282-121955482-dinuc
TGTGGATGTCCCTCCCACATACTTGAATCCGCTGGAAATAAGTCTAAAAACCTTTTCTCCCCCCCAGGGCATACCAAGAATGGTCATTAGAGTAGAGGAA
>chr14:121959532-121959732-dinuc
ACCGCTACCAAAATTGAGTGATATACTGATGTTTAAGTACTATTACCAGTTGTTGAATATAGCTGCATCTTGTATAGGTCTAAACATATACACAGTAAAA
>chr14:122788328-122788528-dinuc
GTTATCAGTTGGTCTCAACTTGGGTCCTCAAGTCTGAGGCTGTGTCAATGTGTAGAAAGGTAATCTCCTGTCAGGAACATCTTTTGTGTGACAGAGTAAT
>chr15:5218102-5218302-dinuc
TGAGAGTGTGATCTCTAACTCTCATGGGGACATGCAAATCTATTTTGTGAAGTAAAGAAATCTTTCTTTAGTTCTTTACACAGTGAAGATTTGGTGTACT
>chr15:5414559-5414759-dinuc
TTCTTACATTGACAATGAGGTTAGTTGTTTTAGGACTGTCTGAACTAAGGTGATAACTATTCCTGGAGGAGAGGACTAGACACTTGTCACGTGTACTCAC
>chr15:5432250-5432450-dinuc
AATAGAGCCTACTACTGTAAATGTAAGAGCAGATTCTCTCCAAGATCTTGACTATAGACTTGGGCTGTTTGCAACAGACGATTAGGCACTCCCATATACT
>chr15:5916136-5916336-dinuc
TAGCTGGTCCAAAGGAAAGAGGTCTAAAGAATATTTAACTTTATGCTCAAGATGAGTCAGGATTATTATGACACTGTTAGATCGTTAGGTATTCCGCAAA
>chr15:6540187-6540387-dinuc
GTCTGACAGTATGATTAGACACTCTCTACCAAGCAAGAACAGAGCCTTGATGACTCTAAGTTCTATGGTCAAAAGGGAAAGGCCCCTGTTGGACAACTTT
>chr15:6568299-6568499-dinuc
GGCAGACTCAAGGAAAACTGAGATAGCAGGAGATGAAGGGCACTACCCAGTGCTTGGCTAATACACAATTGGATGTTGTCCAAGTTAATGCAACTAGGTG
>chr15:6612842-6613042-dinuc
CTGTGACCTTCCACTTGATTATTTCTCTTTGCATGACCTGGGGTTGCTGTTAAACTGCTCTGTTTTTCCCTTCGCGTCACATCGGTCTTGTTAAGCTCAA
>chr15:7093697-7093897-dinuc
GTAAGTCAATTGTATCCAAATAACTGTACACTTATAAGGTCACTTTACATCTAATGATACCAGATCAAGATAAGTAGCCTTACTACAACAACTCCATGGT
>chr15:9186088-9186288-dinuc
AGGCATGGGATATATCAAGTTCTAGTTTTAGTCTCAAGTAAGGTGTCTATATCCAACCACAAGTACATGATATTTTCTAAGGTGGAAATGTGATGTTACT
>chr15:9443608-9443808-dinuc
TTAGACTGAGGTGAGTGGTAATAGACAGAAGGTACAACATTGGTAGCACAGATTTTGCCTAACTCACATGAACCTGTCCTGAACAAGTGGTAGACAGTGC
>chr15:9471252-9471452-dinuc
GGGGTGTCATATTAGCCCTTGGTTCTGGACCAACTATATGAAAAATGTAGAGCTATCACTTGGAAAAATCACTGTGCTCATTTGCCTGGGAATGCTTTAT
>chr15:9520354-9520554-dinuc
CTATATATGTAATCTGTACAATGAAGCAGAACACCAAAGATAAGACTACGACCTGTCAACCTGAAGCAGGTCAAGACAACAGCATTGAAAGATTGTAAAA
>chr15:9535303-9535503-dinuc
TGATGGGGTTGCTGCCCTATGCAGCAATCTTCACTGAGGCCTGGGCAGAAGTTTTCTGTTTCAAGGATTCCAGACAACTTTCAGAGTAGTTCTTACCAGA
>chr15:9549307-9549507-dinuc
AACCAGTTTTTTATAAGGAGGTATATTTTCCACCCAACAGGGCCAATATCTAGAGTCCCCAAAGCAGCATTTTTTTAATGAGCGGTCTTCTATACAGAAA
>chr15:9661460-9661660-dinuc
GTAGTTCAGTTATTTCAGAGACAAAAAAGTACAGTAAGAGAGTCAGCAGCAGGAACCCATATCTCCTTTGAAGACAGGTGTAAATTATTAACTTAAGCAA
>chr15:12025994-12026194-dinuc
GTAATGTCTGTTGTATTTTACTTGTTGTGTATGTTTATGGTATGTTGGTTGTGGCCTATGCTATATTGGTTCTATTTAGATAATTGAATTCTATGTATTT
>chr15:12122549-12122749-dinuc
TGTCTCCTGTCTTGGAATGTGAAATTGAAGCTGGCATATCAAGGGCATGTACATGATCAACAAAGCAGTATCAAAGAACTTTACTTTAGTCTATAGTCTG
>chr15:25267268-25267468-dinuc
ACCTACGATGGCTTGTGAAGTGGGGCCCTTCCCAATACAGCTGTCCCAGAGACAATGAAAGTATCCTTCCCTGAATGTACTTACCCTGAAGTTAAAAATC
>chr15:25272008-25272208-dinuc
TGCAACTTGAGTGAGGGGTAGTCGAAAGTTCTACACCCAAGCATCCATCACCTAATGAGGTGACCAGTGTTTCCAATAGACTCAGGAATGATAACAGAAA
>chr15:25302944-25303144-dinuc
CTGTGCAAGCTTGGCCAGGCTGACAAAGTCCTCTTTTGCTCAAGCACTCTGGCTCTAGCTGATTTTTTGAACCAACACCAAAGCCTGACCGCAGTAGAGA
>chr15:25450298-25450498-dinuc
ATGAGACTCCTAGTGCTAGCATGTGGGTTGCATGGTGAACAACGATGCTCCTTTCTCAATATTTTCTGGATCCCCTAGGGTCCTGGACATTGGGTTCTTT
>chr15:25450754-25450954-dinuc
TGATTCATTGAACTGAAACTGCACTCGAGAGTAATAATGCAGATCGTTAGACACCCAACACAAAAGACTGAGGCTACATGGTAGAAGAGTCCTTGTGGGC
>chr15:25672826-25673026-dinuc
TTGTGTGATAGCTCAACCTGTCTTGTCCCTTGACAAGAAGAGGAAGGTCGAGCAACAAACGCATGTGGCTTGTCAGAGGAGAGAGTCATCTCCAGCTTTG
>chr15:25691204-25691404-dinuc
GTTCACATAGACAGCTAAGTGGATGCAGTGAAACAATGCCTCCAGCAGTCCCCTTACAAGTCACTTCACTAGCAGGTGGCCACTGGACTTAAGAACAAGG
>chr15:25726835-25727035-dinuc
ACAACCTTGAGTCTGAGCTGGGAAAGGCAGTTCTTTTGCGTGGGACTCAGTATCTAAAGTTATTCACCCACCCTGGGTGTTGGTTTTGTTAAGATCAGTA
>chr15:27593076-27593276-dinuc
AGACGAACACCGGGTGCCAGACAGCAGAAGAGCACTGAAGACGTCCAGATATCCCAACGAATCAAACTAGCAGGTGATGAGAGCTCCAGGGAGAGGAGAT
>chr15:30610769-30610969-dinuc
CAGCTCAAAGGCAGTTGTCAGGTGGCCTTTTGAAGAAGTAGGCTTTCTTGTTTTCCTCTCTTGCAGGTATTTATGTCAGAGCCATCTGGAGCACCTGTTA
>chr15:31222598-31222798-dinuc
ATTCTCTTGATCCTGATCTCAAGAAACTGTGTCCTTGATCCGTATCTAAACCAATCCCTCCTTCTTTCTCCCTGTCCCTCCTTAACCTGCTTACCCTTCC
>chr6:115528488-115528688-dinuc
CAGTGTTCTTGGTTCCACCTGATGCCTGGGTACTTTGGAGAGTCATCCCCCTCTAATCCTTGTTTCATCCTCAGCCTTCGTACAGGCTCATGTAACTAAA
>chr6:119692923-119693123-dinuc
AATAGTTCTAATCTCATTGGTGCTGTCAAATAATTACATTTAATCTTCTCTATCTTATTTGCGAGTTATGTAGCAAATCACATTATGTACACTTTGAAGT
>chr6:119896551-119896751-dinuc
GGTTGCCATTCACTGTACACAGAAAGTAAGCTGGTTGATACACCAAAAATGGTATCAAGCTTAAGCTGTCAAGTACCAGCCATGTGACTCAAACTCCAAT
>chr6:119924462-119924662-dinuc
CTTGAAAGGCTTCCACTTCTTCTTACGGAAATACACTAGGCATTTCCCCTCTCAAGCTCTTGCAAGAGAAACACTCTTGACTGAAAACTCCTCCACTAGT
>chr6:120155330-120155530-dinuc
GGGAGAGATGGATGAGAGATATGAGAATATAGATAGAGGATGGATATATATGATATGAGATGATATGGATGGTGATGGATGGGATAGAGATATAGGATAG
>chr6:120466674-120466874-dinuc
ACTTGCAGATCCAACCAGACTCCTTTCGTGTGCCCTGGTGACCAGTTGTTGGGAGCGAGCTCTTGCAGTGGAGCTCACACACATCATTGTACGTTTATTT
>chr6:122758806-122759006-dinuc
TCGTCCTACTTTTACCCACATGTTTAGGGGCATGCAGCTCGCTGGATCACGCACATGGGCAAACTCTGCTTGAGACCCCAACAAATGTTCTTGAATGCTA
>chr6:124891900-124892100-dinuc
TATGAGTTTTCCAAGAAATTTTTCTTTCATAGTTGGCTTGGGCACAACCAGACAGCAGCAGCTCTAAGCCACTGCTGACAGCACCAGTGCACCCATGTCT
>chr6:124901134-124901334-dinuc
TGCCCCTGTGCCATAGACTGAGCAGACAGGCTCAAGTCCCTCGAGTTCACCATCCCTTCAGAGGGTTCACTGAAAAGCCGAGCAAGAGATCTGCTGGGTG
>chr6:125265394-125265594-dinuc
GGTTAGAATTAGACTGGTATGTTTGAACTCTTGTTCGCGAACTCCAGCTGTCCTCTCATACGAGTACAAAACCTGGCATCTGAGATTCAGTGCAGACTCG
>chr6:125425524-125425724-dinuc
CCCTGTCAATTGGGTATGGGGGGGAGAGTGTGAGAGCTCACACTGAGGGGAGGTGCGGATACCAGTTTCCTCTAAGAGCTGCCAAGGGTACTTTTGGGTA
>chr6:126995476-126995676-dinuc
CAGAAACATAAGAAAAATGATCCATAGGGTTTTCAGGACTAGGAAAGAGGGAGTAATAATCTCATTAAACTGTCTAGTATTGTTGGCAAATAGCCTAAGT
>chr6:126996712-126996912-dinuc
GAGGCAGATGAAGAGGATAGAAGGAAGTGGTGTATGAAGCACTCTAGATGCATCCCTGTTGTAAATTATAAGGAGAGAAAAGGGAAGGGATTAATATGAG
>chr6:128888886-128889086-dinuc
AGAGATAGACCGAGTGGCCATGGTAGTCTCCTAGGTACTGAAGAGCAGAAGAAAAGAGTCTGGTACACAGTTCTGGCTCTAATTTTATCCTAAGTGCAGA
>chr6:128963115-128963315-dinuc
ATTGGCTCATCATTTTTCATCCTGCAGGTTTACTGGGTAAAAGGGCAAAAAGAAAAACAACCTTCAACAAAACTCTTCAATACAGGGTTTAACTTTGTCA
>chr6:129210693-129210893-dinuc
CTATATAAGCTATCTTTTGATTTGATAAATATCTTTTTGTCAATTGTAAGGATTCAAGATTATCATTTCTCATATATCTGCAGTGACAATGTAGCTTGGC
>chr6:129239768-129239968-dinuc
CTAAAAGTACAGAAGAGAAGAATGTTTAGATATGTGGAACGGTCTTAAACATCACATTGCAGAGAATCTAAGGTTTACGCAGGTGGAGAGGAAACAATCC
>chr6:129275070-129275270-dinuc
CTAGACAAGCACTCAAAAGATTATGTCCATCAGTAGATCTCTCACCAGATTCCATTGTCACAATCTGAAATCCATATCTTCTCTATATGAACGACCCAAA
>chr6:129284738-129284938-dinuc
ATATTGTGTGTGGTGTGTATAACAGTGGTGTGTTAAATGTTTGTGCATCAATGTAGTTATGTGTTACTGTGTCGTTGTTCACTAGTGGTTGTGTGAATTG
>chr6:129651894-129652094-dinuc
TCAAGGTTTGGGTGTCAGGATGATCTGCAGTCAGATTGGATGCTCACATTAACAAAAGCAAACTATCAATGACTTGCTATTGCATGTAGGCTTGTTCGGA
>chr6:129693658-129693858-dinuc
CTGGTTTTGCAAAGTAAATACTTCTTGGCTGAGAAGTAAACAGGAACACACAACTCCCGATCATTGGCCATGGATTTGTTTGGTGTCAAGGATGAATTTA
>chr6:131247232-131247432-dinuc
GGAACTGGATCTTCAGTAACTAACATCACATTCGTCTTCTCTGATGGCCAACTATGACCTAAGAAGATAAATGATGAAGTACAGCCTTCAGTGGAGGAAC
>chr6:134368461-134368661-dinuc
ACCCCCTGAACGAGGAGAGGCTCATGGTCATGACAGACACTCGATCAAAGGTCAGTGCGGTCTGAGGCACCCAGCCTCCTTGAGGCCTGCCTCTGTGGCC
>chr6:134904082-134904282-dinuc
ACTACCCACCACATAGTGTGTGTATTTGTTGGTGGTTTGTGTTGGCATGATGCTGATTTATGCATTATGCTCCCATCTTGTTTGTTGGATGGTTGGTTGA
>chr6:137491808-137492008-dinuc
GAGGGGGGGAGGGGGAGAGTGGAGGCAAGAGGAACTAGTATGGTAGGAAAGGGGTGAGAAGATGGGGCTGCTCACTGGGAGCAAGTTAGGTCAGAGGGAA
>chr6:137813992-137814192-dinuc
TTCCCATAGACTTATTGCCAAATATATCCAATTGAGTTGTACCTCAGGTTTAGTCCCCATGGGGTTGAGAGATATATTTCTTGAATGGCCTTGATGTACT
>chr6:140619926-140620126-dinuc
TTCTCAAAAAGAGTTGGGTAAAAAGGCAGAAGAAAGAGTTACATCAAAAGGGTAAGGTATTTGGGAAGATTCAGAGGATCTTAACAAGATGTAGGGCAGT
>chr6:142412423-142412623-dinuc
TCCCATTTCTGTAGTCTTCTGTTCCTTGCCCTATCCTGTCCAGTCACATCCCTTTCTACTGGTACTCATCTCACTCCCTCACAACACCTCCATCTCCTTA
>chr6:143132250-143132450-dinuc
AGCTGTGAATCTTGTTGAGCTTCACCTGACAGGCTGCTACTTGTACTGAATCCTAGCATGGCCAGGTCAGGTCACTTGCTTTCCTGAGTTTAAGAGCGTT
>chr6:143149038-143149238-dinuc
CAAAGACTGGCACAGCCCAGGTTTACTTTTAGACTTTTGTCTCAAATGGACTAGACTGGACTGAATCAAAAGGGAGAGGGTCCCATAGGCCTTGACTTGC
>chr6:143674474-143674674-dinuc
TGTTTCTTTTGATTTGTCTATCTGTGAGACCCAGCCGTAACTCTCTCCTATGGTGCCACTCATAAGTCTCTATGTTATTGAGTATTGTAGCAGGCTGCAT
>chr6:144910224-144910424-dinuc
CCCTGTGTTCAACATCGAATTGCAATTAAAACATTTCACAATATTTGCAACACAAATTGTTTCTCATGAAATTAATCAAGTTTTGGAATCATCTACCTTT
>chr6:146432400-146432600-dinuc
CCGTCCTGCCAGCAGGTAAACAAGCAGACACAATCCCACGCAAAAAACAAACTGTTCGGGAGAATGTTGAACACAGATCAGTGTGTTTTCAGGCAACAAG
>chr7:3707670-3707870-dinuc
AATTCAGAATTAATAGAAAAGTTAGGTTGGTTAGTACTTGAACTCTTTGGAATTGGAAAAAGGTGTGTGCCAGTGCTTTTCAGAGCACTTGATAGGACTC
>chr15:36163666-36163866-dinuc
ACACTGGCGCTCAGTTACAGATATGTAGGTGACAGGTTGAAATACAATAACTATTTGTCAAATTGTCAATCCATATGTATATAGCGCAGTTCATTACCAA
>chr15:36631257-36631457-dinuc
TGATTTGATGTCAGCCATGATTACTCAGCAAGTCTCACCCCTGGGGGTTACTTCTGGCCAGAAAATAAGACCATCAGAATCCTATTGACCCAGTGACTCT
>chr15:36935458-36935658-dinuc
GTTATCAGCACAGTCTTCGGGCCATAGGCATATTAAGTCAGATGGTTCAGTAGTGGCAATCATCTGCCGACCTTTGAAGCAATAAACATAATACAGGGTA
>chr15:38601624-38601824-dinuc
GTCCTCGCTGACAGAGAAGCACTATCTTGAAGTAACTAGCGGAGTCAAGAAGGAAACTTGTTTGGCTAAGCAACAGAGCCTAGGAGTGTGTACACTTAAA
>chr15:50751181-50751381-dinuc
ATCTTTGAGTAACTTTGAGGATAGAGTAGACTAGAAAAGGTTATGCTCCCAGATGGATAATCAAAAAGGAACCAAAAGTTCCAACTATGGCTCCTTTTTG
>chr15:51804772-51804972-dinuc
CTGTCCTTCCATATGATCTGGTTGCTAGGAGCATAGCATCTGACTGCGAGGATGGAAGTCAAGGGAGACCAGTAAGCTCACCATGACCAACTGGTCAAAG
>chr15:51823061-51823261-dinuc
CCTTCTTCACTTATTCCCACACAGTCAACGCTTGTGACAGCACCAGCTCTTAGCACATGAATGCTGCTGAATTTACATACCCCAAAGTCAACATTGGGAG
>chr15:51914594-51914794-dinuc
TACACTAGTAATTTGTGTCCTCCCCAGATCTGCCAGTGGTGCCCATTGTGACTCTATAGACTGGTGAGCTTAGTGGGAACTTGTTCCTTGCAGCTTTTTC
>chr15:52577828-52578028-dinuc
AGAAAGGATTATGACCATGTGTCATTTCCAACAAATGACAAGACCAGAACTTAGAACCACCACCATTAATAGTCTACAAACTTCATCAGTGGGATTCAAA
>chr15:52882911-52883111-dinuc
TGAATCAAAGAGTGATTTGTTGATCCCTACTTTAATGTGTCTCATGGGGCTTACAGTGGTGTAAATTCTGGGCAGCTACCAATAGCGCTGTGGATTCTGC
>chr15:53063056-53063256-dinuc
CAGAAACCACAGGCTTTATCTGTGGCCTGTTTAACACACTGGTTGCCAGGAGAATACATCACGCCTCATCCCTTCTCACAGGTAGTTCACAATATGCTCT
>chr15:53221867-53222067-dinuc
CTGCGAATCCTTCTTCGCTGGCCACCTGTCAATAATGTATCATACATCTACACTCGTCACATTAGCACCCCTCATCACTCATTTTGCAGTCCACATTCAT
>chr15:53416225-53416425-dinuc
AATATGAAATCCAAAAGCAAAAACACATCAAAAAGCTTAGGAACAAAAAAATTTCTATTAGGTCAAGCAAGTTCATAATCAGCTTAATTAGGGCACCATT
>chr15:53489199-53489399-dinuc
GATCCACGCATAAGGAGTTCAAGAGGGGTATATGATAAGAGATTCTGTAATGAGTGAATGATGCAATCAGGATTTCTACACTGAAAGAGGAGGAAGCTAT
>chr15:58144624-58144824-dinuc
ATTGCAGACCATTGGGTGAGGTCAACCAACAGCTTTGCACAAACCTGCAGACTTTTAATGCATGAAGCATATTGAGAGAAGTACAGTACAGGAATTGTCA
>chr15:58358871-58359071-dinuc
GGCCTGTGCCGCACACAAAGAACATATACAGATGACATTGCATAATTTCCTCAAGAGCTCTGACCCAACTGGCAGTTTGCTTTCCTCCCCAAAGCTGCCA
>chr15:58654918-58655118-dinuc
TGATGTAGCGTTGGACACTTCAAATGGATGCTCTATCTCGCTGAGATAGAGCACGCAGCTAGTTGTGACGTTGATGGCCCTGGGTAGTTTCCAGGTTGGA
>chr15:58749174-58749374-dinuc
CCTACCAGGTGCTCACAGCTGGCAGGTATCCACAGATGGCTGATCTATGAGCTCATGGCCCACTAGCTTCCCTTTACACCCACTTCAGAGGCTTTTGACA
>chr15:59118178-59118378-dinuc
AATGAAATTACTCAGTGTCTTCTCATCATGTTAACAAGGGATACCCACACATGCAACGCTCCGTAACGTAGTGTGAATTATCAACACAAAGTTAAGATCT
>chr15:59448764-59448964-dinuc
TGAAATCTGGCATAGCTTGATGGATGGTCTGAGTCAAATACTGCATCTTTTCTGTTTGCATTGCTATACTTTTTCTGTTTGGCCGAATGCTTCTGTGTTT
>chr15:59511784-59511984-dinuc
CGGTGGCATACTACTCTCTCTCCTCTCCCAACTCAGAGACAAGGAGTGCTGTTTGTGTAAGTATGCAGGGAATTCCTGGAGGATCTTTTGAGCTATGGCT
>chr15:59523998-59524198-dinuc
TGTCCTGGTGAATGCCTGGAGGAAGAGGAGGGCCCTTGAGTTGTTGGTGAAGAAGTGGGCGTGGAGTGGTTCAGCAGGTGTGGGAGGCTGGGGGGGGACC
>chr15:59620034-59620234-dinuc
CCTCATAAAAGAGACCGGGAGAAAAGGAAGGAAGAGAAAGAAAGAGCTGCTAACATTGACCACTTTGGTCAAAGAGAAGAGCATTAATCAAAAAAGAGCG
>chr15:59650726-59650926-dinuc
GACTAGGGAATGGCCCCTAAGTCAAGGAAGAACGAAAAAACACATGGGTACAGCATAGAGGTCCTAGGGGACTGGGAAAAAGCCCTCTAGTCTGTGGAGC
>chr15:59707904-59708104-dinuc
ATATCTCACCCACCCCACAACCCCATCTCCACGATCCATACACCAAGTATAACCCTTCACCCCCATCCACCCCTGTACTGTGCTGTCACACAACACCCAC
>chr15:59725905-59726105-dinuc
TGAGACACACTGCCAAATAATGAGAGGGTGCCCAAGTGTAAATGATGAGCAGGCTCTCCATTGAGAGGGTAGACTGATGCTGAGGCTGAGTCCCCTGGTG
>chr15:60100693-60100893-dinuc
AATTAATTCATTGGAGTGAGCTGGATCTTAAGGAGACAATTAGGATAAATAAGAACAACCATTTTCCCTTGCAAATTTTTAATCATGCAGTTGCTGCTGC
>chr15:61514358-61514558-dinuc
TTTCAGGAGTGCTGGCCATAACAGACCTGATAAGAATATCAATGAGAATCGTTAGCCTAGGAGATTGAGCCAAAATTGCACAGACCTTAAGCTTCATTTT
>chr15:61659600-61659800-dinuc
AGTGCAACAGGACTACCTTGTTTGATTGTGTTGACAGAAGTTTAATACGAGCAGTCTAATGAGAACAAGAAGTCCAAGGAGAGCTAAAGTATCTATTAGT
>chr15:62079508-62079708-dinuc
AAGAGCACTGTCTTGCTCACCTGGGTGTGTGTGAGGAGCTCCTCTGGGTCAGACACACCTGTTCCAGGAACACTCCTGTGTGTATGGCTGTTAGAGATGG
>chr15:62139103-62139303-dinuc
TTGAGGCCAGGTTCTGTCTGTAGCAGTCTGGTTGTGATCACAAGAAGCCATCACAGCTCCCTGATGCCACTAGTAGAGTTGTAGAGTCACCTGAGCTGCA
>chr15:62271384-62271584-dinuc
TAAACCCCCTGCACCACACAACAGACTGCTCAATGACTATAGAGTTTGTCATTCAGACTTGCTGCTTGTCCACTTTTTATCTGGACTGTATGTTTCTTCG
>chr15:62287321-62287521-dinuc
AAAACTGTCCCCCTGGCTCCCTTTCTTGTTCAAAACTATCCCCCTCCAATAAAAACTCTGGCAGCCTTTGCTCTCAGAATGTACCCCAGCAAGTGATCTC
>chr15:62433037-62433237-dinuc
AATAGGGTAAGTGGGAGACTTCCCCTCTCTGTGTCTGGGTTCCAGACACTTACCCCAATTGAGAGCAAGACACCCCTAACTGAGCAGCTCTATTAATAAA
>chr15:62453460-62453660-dinuc
CTTTTTTTTTCCAATGAAGAAGAATAGTAGAGCTGTACAGTCTAGATCTATGAACACTATCCAATATTATTGGCTACAAAATCCACTGAAAAGGAGATCA
>chr15:62461874-62462074-dinuc
GAAACTGCTCTGCAGGTGACTCCAAATTGATTTGAGGGTTTCTGAACGGCTGGATGTACCAGATGTTCTGACCACCAAAGATAATAGAACCGAGCTGCTA
>chr15:62698684-62698884-dinuc
GGCCCATAGGAGCTTGTCATCATGTGGGGCACACACCTCCTCAATCAACTGCATCCTCCACTCTGTGGTGGAGCTGCTCTCTGCTCACAGAGGAGCAAGC
>chr15:62726654-62726854-dinuc
CGGATGGATCTAAGAGACACTTTCAATATGGTTGTAAACCTATTCATTCTCTGAGAAACAGTGCTATGTCAAGTATTCTTTGCATTCAGCCTTTGGAAAT
>chr15:62779042-62779242-dinuc
ACTTATGATTCATTTCAATCTCCCTCAGTCAGACTGACAGCCTGCAGTAATATCTACGATTGTTCTGTTCACCATTGTTATGAGGAAACTTGAAGAACGT
>chr15:62809506-62809706-dinuc
GCAAAGGCTGTATAGCCTGGAAGCATAATCACTGGTTCTCTTTTAGTCAATTCATTGCTTGGCTTTATTATTTGAAAAACAAGGATGAGTCTAAACCAAA
>chr7:6157606-6157806-dinuc
ACCTTGTTCATGTTCTGAATAGGCCCTTTATGTTTAGGGGTTCTTACTTCCCACATGATCTTCTCTTGGGCATTCTTTTCAATTTCTCAGTAGCTGGTGT
>chr7:6291081-6291281-dinuc
GTACATCATAATACCTTCGTTTGTCTGGTAAGCATTCTTCATTAGTCTGCATTATGTTATATTGAGATATAACTTTTGGTTTGTCATGGACATGATTCAT
>chr7:6410232-6410432-dinuc
AAAAACTTGACCCCGAAGTTGTTGGCTTGATTGTTCAACGCCTCTTCACAGGCCACGGCTTGAGTTCTGACTGAAGGTCAAGCTTTGAGAGTGCACGTGG
>chr7:13054003-13054203-dinuc
TAGTTGCAAGGTTCGGCCGCTTTTGGGAACCTTAAGAGTCACCATAAACTCCAATGATCCTACAGAAGAATCCGGCAGAAAGAAAGCCCTGAGAGAAGTC
>chr7:15948795-15948995-dinuc
AGCCCCTTCCACCTGTAGAGTGGACGAGCGCAGCAATCAGGTCACTTGAGCCCAGGATGCCCCTGCAGAGACCCCCTGTCGTGGAACCAGCACAAATGCT
>chr7:16055666-16055866-dinuc
TATGACAGACTTGAAACTAACATATGACTCATATGTACCCACTAGCATGGGTTCAGCATGGGTGGGTTATCAGTACCCAAGTGAAGAGGGATAGTGGTCA
>chr7:16873531-16873731-dinuc
TACTGGGAAGTGACAGACCTGCTTCATCCCTGCTGAGCCTGACTTCCTGAGAGAATGTTGGTGAAGTCTTCGGAGTCAGAGAAGAAACCCAGAGGGTTCT
>chr7:16907842-16908042-dinuc
AACTCCGCTTACTCAGATTTAAATGAACTTTGCTGCAAGGCTGCCAATGGGGACATCACAAACACGCCATTCACTCTTTATCCACGACATTTCCATGAAC
>chr7:19267170-19267370-dinuc
CTCTTGCAGCTGTGGGGGAGGAGCATGCTGGCCCAGCATCGGCGATCCAGAGCACGCGAGGTCACAGAAGCCCTGCTGCTTACTCACGCCCAGGGCAGGC
>chr7:19837067-19837267-dinuc
GGCAGAAGTGTGGATGATCATGACCCCCCACACTCAGGAGAAGTGTGTTCAGTCTATTTGTCATCAGTTATAGTACCAGCACTAACAAAGTTTTTTAGTA
>chr7:19842064-19842264-dinuc
TCCTGACTCTGTCATTAATCGGAAATTCGTGTGGATCATGTACCCACTGATTATGTATTAGTTAGGTAATTATGTTTACTGTTGCGTTTTAATTGCGGGG
>chr7:19933558-19933758-dinuc
TTTTGCAGTGAACTCGACCAGGTTTGGAGTTAGGAATCTATTTTCACATCAGCAAAGGTAACTTATCTTTGCGGCCACAAACACTATGTAAGTACCCAAG
>chr7:24394525-24394725-dinuc
CTCTCAAGCATGTGTGTATAACGTGTGCCACGGCTAGAATGCTCCTTGACTATCACTCCTTTTTGTTTCTGTTCCTTGCTGTCCCCCCAGGCCTCGACAT
>chr7:25280354-25280554-dinuc
ACCCTTAAGAAACTCTCCTTAGGGACAGCACAGGGTCTTGATTACGCTGGGTAGGTCAGGGAGTGTCTGGGCAAGCTCTGTGCAAGACCTGCTGTCCAGG
>chr7:25779940-25780140-dinuc
ACAGGTCTCTCTTCTTCTCTATCTCTGTTCTGGGCTCTCTCTCTGTCTCTGTCTCTTCTCTCTGCTCTTCTGTCTTACTTCACAAGACAATGCTCACACC
>chr7:28949311-28949511-dinuc
AAGCAAACTAATATCCACTAAACCTCTTTCTAACCTCATATCTAACTCTTACTGCCTCTTGCAGCTCACAGAACTCTCAGTATACAGAGTCAGACATGGC
>chr7:29491570-29491770-dinuc
TTAACAAAAGGACAACTCTTGGGTACTATTCTTTACTTTAGTTCCTTGGGGTTCAAACTCTTGGAAGCATCTTTTGGCACAGGTGCAGCAATTAGGTTTG
>chr7:29499207-29499407-dinuc
CAACAAACCTATTAGGTGTATTTACTGCCAAGATCTAGAAGACCAGTGTGGTAAACTAAACTAGATCTTGTATCAAATCGGCCCACATGTGTAGCAATCC
>chr7:30594262-30594462-dinuc
TGACTGGGAAATCTAGAATGTGGAGAATAGTGGTGCCCAGGAAATTGTATAAAATGTTGATATCTGAGAGTCAAAGGGGCTCAGGAAGAAGGGTTCCGCT
>chr7:38185539-38185739-dinuc
CATGAGCAGCTAAACGCTTTAAGTGGTCATTCTTGTATGTTAGTACTTTTAAAATTGAAAAAAAAACAGAGAACTCAAGCATGAGTGTCATTTCCACAGT
>chr7:43689265-43689465-dinuc
AGGTCTAATGAGCTCTCTTTCACAAGTCCTGCATTATGATCAAATCCCACCTCCAAGGAGACAGTGGCAGCTCATAGTGTCATTAGAAGAACAGTGATCA
>chr7:45212023-45212223-dinuc
GGCTGCGCAGACTTCAGGAATACCTACCTTACTTTTGGAACCATCATTTTCTTTGATTTTTGTCTTCTCCATTCAGAAAGGACAAAAGCGGTGGCCCTTA
>chr7:45459076-45459276-dinuc
AAAAAACCCTCTATTTCGAGGAGACGAGAGGCCGCTCCCGCTCGCCGTCGCGCCTCTCCCCTGTCGCGGAACGCAAGCATCAGGCCTCCACGAAGATCAA
>chr7:47014682-47014882-dinuc
CAAGGGTGACTCCACTATGGGCAAGACAGTAAACTTGTAATCTGAAGAGGCCTAGAAGTAATGAATTCTATTGGAAGAAGAAACTCCTCAGTGCCTGGGT
>chr7:47022528-47022728-dinuc
GTACCACAGGAAAGTACAAGAGCATCTCAGGACACTTACCTAATCATTCTTGTAATGCCGATGTGACACATAGCATGTATCAACCGCCATCAGCAGTTGT
>chr7:47111095-47111295-dinuc
TCATCTCTTGCCCCCTTCTATGCATACACTTGGCCTAGCTTCACTGGTCATTCCTATGGACTTGGAGTAGTCCATTCTGGTATTTGTTTCTCTTGTCCTA
>chr7:49506922-49507122-dinuc
GCTTGAGAAACTCACCTGCAGAGCTTTAGTTGGTTCAGGACTGCACTCCCCTAAGCAGTGCTGTGGGTGGAGTGGCTGTCTGATGGCCCAGCTGAGCCCA
>chr7:51722594-51722794-dinuc
GGGAGACGTTTCTCTGCCTGGCAAAATGTTCCTGGGTGATCTCTGTTTCATGGGTGGTTGCTGGTGACTAATGGACTTCTTTGCCCCTAAATTGTATGGC
>chr7:51795120-51795320-dinuc
TGTCTGCTCTCAAGACTTCAACCTTTAGACTGATGAACTTCAAGCACACTATACAATTAGCTAGTCAAGTGTGTAATACATTCTTATACCAGTCCTAACA
>chr7:58249456-58249656-dinuc
ATGAGGCAGCTTTGTACACTCTCTAACAATAATTCTATCCAGCAGCTTTTAACTTATAGCTCTGCCCTAAATAGAAACACTGAACTCTATGTCCATTTTC
>chr7:58672051-58672251-dinuc
GATCAGACTGCTGACTGGGTGGTTCTCGAGTGTGATTCTGTTCTGGCACTTGTGCAATCCGTGTCATTATGAGACACTCTAAGTTCTCAATTATGGACTC
>chr7:58675467-58675667-dinuc
[truncated: 639,542 more chars]
