# Supplementary material for: Genome-wide CRISPR Screens in T Helper Cells Reveal Pervasive Crosstalk between Activation and Differentiation
Source: Cell. 2019 Feb 7;176(4):882–896.e18. doi: 10.1016/j.cell.2018.11.044 (PMC6370901; doi:10.1016/j.cell.2018.11.044)
Supplement: Data S2. Processed Data from All the Steps of the Analysis, Related to Figure 1 [file mmc2.zip › supplemental data/motif analysis/batf_meme/seqs-discarded]

>chr2:93425237-93425337
TCAGCAGCAGATTCCAGAATCCAGATCTGTGCAGTTGCCAGGGTCCTGGA
GGCCTCCTCCTGCTCTGTCCCCACCTCACCAGAGACTGTCTTCCCCAAAA
>chr5:136143492-136143592
GGATCTGAGTCATCAGCCAGGCCTGACAAGCCCTGAAAAGGCCCTGTGTG
AGGCAGCTTGGTTCCCTACTGACTCACTGAGCCTAGGGCCCAGCAGAGTG
>chr15:27696210-27696310
cctagaacaCTGTGGAGTGTTGCTTACACAGTAACATGTGagtcaggacc
tgagtcataagtgacaaaatctcacttggaatcgtcatagttgaaaagga
>chr15:66762598-66762698
CTAGTGATAACTCAAAATGTCTCTAGATATGATCAGTATTTCCTCTGGTT
ATGAACAAACTTTACAGCAAAGTTCTTCAGGCATGAATACACTTCTGTTT
>chr18:68123027-68123127
GAGATGATATGAAAACAGTTAAGAATCAAAGCGAAAGCCACACGAGGAGA
TGAGTGTGGAATGAGTCAACATGCAGAGGGGCCTGCTCTGGGGCCCATTG
>chr6:124901134-124901234
TTGTCTCATCCATCCTGTCCACAGAGAGGCCAGTTGCCATGGCACTAAAG
AGGaagaactgaggcctctggccctcgaccaagtgagcgagcctgttcag
>chr10:44450082-44450182
TCCTGTTGGCATTCTTGGGAACTGTGTCATTAGTGTAGACTTCACCGATG
AGGGGTCCAAAGCGTGTTCCCTTCGGTATGTACTCCTTACTTACCACGCC
>chr6:144020122-144020222
TCAATGAGCCAGAGCTGTGACTAATCCTGCTTTCTTACCTTATGGATCAA
AAGCCATTAACAGCAGGTTATAAATGACTAATTCTTTTCTCCAGAAGAGA
>chr11:5722176-5722276
ggagccagctctccagccccAAATAACTGTAATATAAGAATAACTAAAAA
CAGAAGACTGACTGTGTCAGAAGTTCTATATGACTTGGGTTTTCCTGTTA
>chr10:19166340-19166440
CTTAAAAAAATGgtgtgtgtgtgtgtgtgtgtgtgtgtgAAAGAGAGACA
CAGAGACAGAGAAAGTTCCCATTAGTTCACTCTGCATCTCTGGAAAGCTT
>chr16:49971210-49971310
TATTTGAATATTCAGATTGTCTAACTTTCAAAGTCTGTGAACTAAAACTG
AATTTGGAGTCGATGCAAGATCCTAGTTTCTATCCCAGCACCACCCAAAC
>chr11:5506184-5506284
ttaaagaaaacaaAAGCATGAGAAGAAGAAATCGCTTTCCCTGGGGTCTG
GTTCCGTCGTCGTCCCCACCCCCGCCCCGCCCCCATGACTGAGTCAAAAG
>chr1:131446834-131446934
CACACCTCAAGAAGAGGGGAGGAGACATCCTCGTGGTCAAATCCATAGAT
GGGCATATTCAGAGCCAAGTCAGCTAAGAATAAAAAACACTGAACTAAAT
>chr15:85987246-85987346
ggggtcacatatcagatatcctatgtgtcagatatttacattacgattca
taacagtagcaaaattgcagttatgaaggagcaatgagggctggcaagat
>chr16:84709914-84710014
TAGAAAAGCAGAAACTGAAATCGCCCTCGAGGCAAAGGATAAGTCTTTAC
ACGAAGCACTATTGAGATACGTTTTAATGATGCTGTATAAAACAGAGGTT
>chr16:36941263-36941363
CTGAGCTGACTCAAAACAGGAAAAGGAAGTGACTGTGCTTCTTGGTAGGC
GTGAGACCCGCCCCCCTCACCACTGTGTTTCTTTTTAGGTCAGCCTTGAA
>chr11:17176812-17176912
TATGTATCAAAGTCTTTTGTGCTGTTGCTTGTAGTGTATGAGTCATAGAA
AATCCACAGTGAAAAGAAGATGGGATTTACTGCCTCTCTTTCCTAACCTC
>chr9:46015103-46015203
TATGGAAATATTCAGACTTGAATGAGGCTGAAATGGCTGGGACAATGAGT
TGCATGTGTGGAGGAGACCACACCAGCGTTTGTTTGTGCTTCTGTAGCAA
>chr16:84680804-84680904
CCGGACTACATTCCAGGAATTAAAACATCAAACAGAAACTCAATAAGTAA
CTGTGTCTAGACACGGCTTTTGTTTTGTTTTCTGGGTTTTTTTTAAAGTG
>chr19:40640051-40640151
CTCCAATGCTTAGAGGTGACATGAGTCAGGGCAGCAATGACTGTAGTGCA
GTTGCAACCGTGACGTCAGAGGAAGCACTAAGGGAGTGCCTCTGGGTTTT
>chr7:75774804-75774904
ggcctgactaatacatttggggctttgatgcattccagaacggtttcgca
caaggccctcttccctctctaccccccatttggttcttaggaggaggtcc
>chr3:104092902-104093002
AAAGTAGGTCAAAGTTTATAGGCAGGAAGGAAATGACTCAACGTTCTGAA
TAAGAAAGGGATGTGATCGGAAGTATCAGAGCTGAGCCTGAGGAAGCCCA
>chr2:139671894-139671994
caagactcaaaAGTAGAGTATGGCTGTGGATAGAGTGAACTCCACTGTAA
TATAATGCCTTCAAGGAACCTAAGAGGAAGTGGTGAGACACACTAGTCTC
>chr14:89668970-89669070
ACTCCAATGAACTGAACCCAGATGAACCCACAAAATTGCCCGAACTAAAC
TGAATTGCCAActctcaattaaacctcaattaaaattatggctgctttct
>chr4:16164348-16164448
AATTGAGGTGTTTAGCTTATATGACTTGCTCCCTTACCAGGAAACGGTTT
CTTCTTTTATTCCTCAAAGCCTACTCACAAATAGAAATATAAAACCATTT
>chr8:114974575-114974675
ATATCTCATAGATTGCAACTTAGGAGTGTTTTGACTGCTCCCAGCCAAGT
CTTTGAGAGTCACAGTGTGTACCCCACCCCCACCCTGTCTGCCTTTTTGA
>chr18:80874528-80874628
CTGGGTCCTTTTCAGGAATCCATCTTTGCTTCCTTAAAGTATCCCAGAAT
GCTTCTACTCATAGACTTTCTATCCTATACAGTTCTGTTCTGAGCACCAT
>chr5:31702238-31702338
CTTTATTTCTAATGGGAATGATAATATACTTTTTTCTGACTTACCTCTTT
GTGACTAACATGCTACATGGGTTTTAGCATGCATGGTTTCCTTCTTTGGA
>chr11:4815228-4815328
TAAACTCACTGTGCTTCTACTGGCCTGACCAGCATACACATTTCAAAACT
CATTTCCCAACCCAAATGACAAGCAAGCCATTCCTAGCTTTGATCTGAAG
>chr8:25269204-25269304
tttcataatgctgcgatcctttaaatacagccgtggtgactcacaccgta
aaatcattccattgctactttatgaccgtcattttgctactgttatgaat
>chr13:63793438-63793538
TGCAACTTCTGGAAAGTCCACTTTAGATGCTCCCTGTATGACTCAGTGCC
GTGCTCACTGCTGATAAATAATCTCATTATGACTCTCCACTTTGACAACT
>chr6:33702553-33702653
AATATAAAGTATTTCTGATACCTGTGATGCCTGACTAGCCAGAATGTGAA
GTCTCACTCTTGCTGTACAGGAAGCCTCAAGGATGTTTCATTGAACATCT
>chr11:44465937-44466037
AACATTACCAAGCTCTCCTCTCGAGTTCCCATCATCATGATTTTAGTATT
TGGTTTCAGTTTGAGAGCTCCAAGCTTAACATCATTTTCTGCAGGTTTGC
>chr17:46558184-46558284
cccagaactcatgttacaaaacaaaaaaacaaaaaaaagcagctttggtg
gcacttgcatctatttcagtgctaggaggaaacagatagctggggaccgc
>chr9:95279938-95280038
ATAATTGACATTTTCCTCCTCACCACCTAAGATGAAATCAGCCTTCCTGT
CCTCAAAGAAACAGCTGCAGAGACAGGAAATGGCTGGCCAGAAGCCAAAG
>chr1:14747224-14747324
TTGCTGTCTGTTGAAGGAGCCACCAGACTAAAATGAAAAAACAAAAAACA
AAAACAAAAACCTTGAAGCCCAGAGCAAAAGATTATATACAAAATCAATT
>chr18:32564512-32564612
taatgacgacgatgatTTTGCTTATGGAACAGTGAGCAAGTATCAGGGTT
AACTGAGAGTTTACTGCTGGATGAAGCCCATTGGCAGTTTGTTATATCAT
>chr3:123653128-123653228
GACTAAGTTTTAAGAAGAACACGCATGAGCAATTCAAAGTCTGAGCCATA
TCAATGCATCAAGGCAAACTTTGAAGACATACTGTAGTTTGAGTCACATG
>chr9:100731439-100731539
actaattttcataatgtatttaagacacacagtatatggttttggaaaat
gataccaatatgctttctcaagtcatggttgccacattcttgtgtgaaat
>chr19:21865809-21865909
TTGGATGGAGACTCGTGGGGTGACTGATGTGGCTCTGTAGGGTTATGCAA
GAATATGACTCAGTCTTAAGACATCAGAGAGAGAGAGAGATAAATGAAGA
>chr8:116552900-116553000
CAGGAAGTACTTGGTGGCTGCTTGGCTTGTCCTAGTCATTCTGAGACAGC
CATGCTCTGCCTGTCATCATAAGCCCTCTTGTACAGCTAGCCCTTACTCC
>chr9:74142102-74142202
AATATTGACTCCTAGTGTTCTGTTATCAAAACAAACCCCTGGAAATCATC
GAATGTATGCAATGCTTAATAGCATTAATCTGttttaattttatttattt
>chr1:164073948-164074048
AAACTGATAACAAGAAAACGGCATGCCCCTGCTGTGGGAATCTGAGTAGG
GCAAACAGGAAACAGATAACGGGTACTTGGGCTAGTGGCAGTTATGCCAC
>chr19:16702922-16703022
GGGTTTTCTTATCTCACACTTTAGTATTTGTCACCACTTCCTTCAACACA
TAGTCTGCTTAAATTCCTTATTATTCAAGAATTACTAACAAAATAACTTA
>chr3:35276104-35276204
tgactatgactatgactatgactatgactatgactatgactatgactatg
actatgactatgactggctatgactctgccatgctgagattaaaggtgta
>chr4:134097102-134097202
TCTGTGCTGTTGTTGTTTAGTCCGTTTTAATGTGGTTCCTCACACAAGTT
AGGCAAGTAGTCTCCAGCCCTTGATTAAATCTTGACTCCCTCTCCTTCTT
>chr3:135689082-135689182
TGGAAGTCTGCGAGTCGTGAAGACAGCCCACAGAAATACTAGCTTCTCCA
CTCAGCCTCGATTCACCGGAAGGACCATGAAAAGGAACAGCACCAGTGAA
>chr10:26893242-26893342
gaagcctgcttggcagcagggtagtttgaaatgaggtcagaagggcagtc
gccatagatcacacagaaccttggaatttgaatttaacccaagcaaaatg
>chr16:49770526-49770626
CTTTTGAGTCACCGTTCATCCTGGGTTTTCTCCGGTAAGGTGATAGAGTT
ATATTTTCCCTCCTGTCCAGTCGCTTTTCTTTTACCTTCTGTAAAATCTT
>chr3:98000523-98000623
CTTTCAGTCAGGGAGTTGTGTGTCTATGAGGTGGCAGACTGGCTCTTGCT
TGCGGCTAAATTTCCCTTTATCGCCTCTTCTTCCCATTTGCCTGTCCACT
>chr4:107720148-107720248
TTATTCTAAATACAAGCCAAAGAACAGTCTGGCCACGTGTTGTGGAATCA
TGCAGGAAGACAGTCATTGCAAAAGTGGGGAAACCAAGCTATCACAACCT
>chr3:75910340-75910440
TTATAGCTACCCACTAGAGGGCACACTAAATTCCTTCAGGAACTGAAACG
GCAATCAAGCCGTCTTTAATGCTCTGAAACTTTATTATCCACTAGATGGC
>chr11:94098938-94099038
TAGTGTGGGTTTTTTTCCCTTGTGCCTCATTTTCTCAGTAATGACTCAGA
TGTGTACAAAGATCAAATATCAGTATTGCCAAATGAACAAGACCTTGCGA
>chr3:19611000-19611100
AGTTGAGAAGGAATTTGTGTTTGCGGAGCTCTTTGTTGATATTTAAAGTG
GTTACAGAAATATGATCTAAAGGAGACATGACATTTACTGAAAAATGTTG
>chr9:88732008-88732108
ACTTGAGAGGTATATAGACCAGGTTGAGAGGAGACAAAGTTAGCTCTTTT
CGTCAATTTAGAATTTCTGATAGAAAACGATCCGGCTATAAACTCAGTAC
>chr12:77039980-77040080
GACAGAGAAAGAAAGTGTGAAGCGTTGGGCCACTCATGTGGAACCAGGAA
GGTGACTGACTCACTAGAGGATGTGGGGTGGCAGTGTGTGCACTGCCTGT
>chr1:79581506-79581606
GCGGGGAGGAGAGATGACTCATCCCTCTGACGTCAGAGCCTCCTTCCTTT
CAGAGGCGGAGGAAGAGAGTGGCAAAGGCCTGACAGAAAGGAGAATGACC
>chr1:38632506-38632606
CAGAAAAGACTGTCTTGTTGTGAGCGCGAGCCAGCTGAGTATCTCACCGC
GGTTCCTGTATCACACCTCACACTGACTTGTTGGCAGATGAATCCACCAT
>chr17:47047912-47048012
tttgctactgttatgagtgtaatcctaaagactataaagaaatggctgac
aggcaagccccagaggggtcgagacccagaggttgagaaccgctATTTTA
>chr10:67185496-67185596
CTTCGTCTCGCCACTAGTCTGTCTTTGTCTGTTGTTAAAATTATGAGCCA
GTCTCTATGGCCGCAGCCAAATGAGTAATCACCAGTAATGTGACTCGTGC
>chr14:121931146-121931246
taggagTATCCTTTTGACAGGGTAGCTCACCTCCAAGAGTGTCAGAGTCC
TTTTCGTTTTACTCATTGTCGGGCTAAGGGACACACCACGTACCATAATT
>chr11:34462544-34462644
GTGGGGTAAAGCTTGCCAGATCAGAAACTTGCACCAACTTGATAGCAGTG
ATGCCATTTGCAAGTCATCTAGTACTCAGTGGCTCATCCTGAGAGAGGAG
>chr14:105922864-105922964
AAACGACTTGGAAATGTCGAGGGCTCTGTCGTCTAGATGACTCATTTCAC
CCCCATTGAGTCACAGCTTCCTCTTGCTAACAGATGCTTAGAAATGGACT
>chr3:87247514-87247614
AGTCAGCATGGACGCTTCTGCTCAAGTAGCTGGAGACTGTACCCTGTAAG
CCTAGCACTCAGCAGCCCAGACCCACAGCCTGCACAGGGCTCAGATCCTG
>chr16:49952127-49952227
TGCAATCAGTCAAGTGCGGACATGTAGTTGTACACACATCCTGAGCTCAA
ACTCTACTCTGGATAAATGCCAGTGCCCAGAGAATATATCTTTGTGATCC
>chr7:74494208-74494308
AAATTTCAGCTCTACAAGAATTTCTTGCAAGAAGTGGTGAGATGAGGGGG
GCACAGGAAGAGAGCAGACAGGTGTCACCAAGTCCACTGGGAACACATTC
>chr7:98674291-98674391
gatcactctctgtctcatttctaagagtgagaaagtctttcctagaagcc
tctcactgattctcgacatcacattgttggccagacctgagtaacaactc
>chr15:78495200-78495300
TACAGGGACCTAGCTATGCACAGAACCTGAGGGGGCAGGCCCTTCTTTGC
CTACTCTTCCCCGCTACATCTCACACATGCCACCCTAACACCATCGACTT
>chr10:44176090-44176190
gtgtgtgtgtgtgtgtgtgtgtgtgtgtgtgtgtctgcgcgtgcgtgcat
gcatgtgtgtgtcagaggagagtatttaggattcatttcactccttccac
>chr2:44894307-44894407
ATTTTGACTCTTTGTTACATATCCATTTCAAATATAAGAAAGTAAACTGG
TGATATATATACAGTACATAGATGTAAACAGGGAAAAGTCAATGAGAAGC
>chr18:79064366-79064466
ACATAAATCCTTGTGAATCAGCTTGGAAATCTACATGAACCTGTGATCCT
GAAACGCCAGCCATTTCTTGCCAGCCGGAGCAAACTGGGTCAAGCAGGGA
>chr7:101288068-101288168
cataacttcagtttaagatgtcctctgtgggcaccaagcacgtacacatg
cacttatatacatgcaggcaaaatattcaaacacacaaaaaaaGTTGTAT
>chr15:62268246-62268346
TGCCTGGGAACCTGACAGGCTGCGTTGAGAATGAAACAGTGGGTCCTTTC
CCCTTCAGAGAAATACAAATGCTGTTCCATGTACAGTAATTCAGAGCTGC
>chr16:51814124-51814224
tcaggtgagattactgactcattctgagtgtcttctaggcaactcattta
gcctgtttctttgaggcagttctgctggtctttgcttcttacactcaggc
>chr17:28692529-28692629
CGCTCCAGCTCGCCGCTTAGTCACATACCACTGCTCATTTCAGTATTGTT
TGACAAAACAGTTTTCCATACCGAGCAGAGGGGCGCCCCTCAAGATCAAG
>chr12:117407006-117407106
gcaaccttcttaactagGGTGGTTGGTGGATGAGTCACTTCCGCTCTAAG
ACTAAGAACGTGCGGGAGAGGACAACTGTCAAGAGGTGTAGTGGTGGTGT
>chr6:119642701-119642801
AAGCTGGTAAAATATTTTATGACAGCTTTAGTCTGGGGAATCTACAACAG
TCTGTGGAAAGACTCTATGTAGAAGAATGCAAAGTATAACTGAAGTCCAG
>chr7:115494911-115495011
GAGCACAGTGAGATGCTCTCAATGGGTTTATAGAGAAGGAAGGGAAGTCA
TAACAGATGAAATTAGAAAAATAAACAGAGCTGGATTGCTAAACACCTTG
>chr9:115387598-115387698
TGGCCTTATTATAGCAGCGAATGCTCTGTGGTTTCTCTTTGAACCCCGTC
ACCCTGGTTCCCTGAAACAGACCTCAGCTCAGGCTTGTGTACAGAGGTGG
>chr12:99626279-99626379
TGAAAGGAGAAAATGACTAAGAGTCAGAGAATAGCTATGCATGTGTCCAT
ACACCTTGTTTCATAGCTAGACACGGTGGTGCATTCCTGtggagtaggag
>chr5:34501799-34501899
TCCAAGGCTGAGAAATGATACTGACATGACATGCCTCTGCGCCATAAGCC
AGCACCCACCCAGTAGCCTTCTGAGGCTACTTTGAGATCTTCAAGGGGAA
>chr9:103336044-103336144
CAAACACTATGGGCACAAATGACAAAGAGTCACCTCTGTTGAATGGGAGT
GGAAGAGATGACTGTAAAGGAGGTAAGACACTTGTCACTTTTTACCCCTT
>chr16:94647934-94648034
TTTTATATACGTTTGCAAGGTTCTCTACATCACAGCTTTCCCTTTACAGT
GATGTCAGCACATCTACTCATTCAGGGACTGTCCCTAAGAGTGGGTATGA
>chr4:20033078-20033178
ccttctaaccctctagtttcacttcgtggtgactaagcattcgaagatac
aagcctatggggaccattttcattcacactactacaAATATTACACAGAT
>chr2:57230911-57231011
AAGATGTCCTCTGATACCACACAATCCTATGATGTACACTTTCCACCATT
CACACGGGcacacacacacacacacacacacacacacacacacacacgca
>chr15:27849956-27850056
gccctttcctcctcaagctgctttcagtcatggtgtttcatctcagcaat
ggtaatcACAGGCTGTGGCTGGCTCCAGCGGGAGGTTGTGGGACACCAGC
>chr6:15751608-15751708
ACTTTGTTTCTGTTATTTTACAAATATGGGAAAAAACTTTGTCTTTATCT
CTTCTGCTTAAAATTTTCAAATCCAGAATTCACTTTCCTGCTTTTCCACA
>chr6:97201054-97201154
aagtaaaactaaaCCTTGATGTAAATACATTTAACTCGTGGCAGGCCACA
GGTGTCTTCCACATGGCTATGATCTGCTTGTTATTTTCTGCTTTCTACCC
>chr14:60947149-60947249
TTCCTAATGACTGTGTGGCTCGCACAATGACTCATTTTTATATTTGCAAT
GACTTACGTGCCCTAACATTGACTCAGTGTGACATTCACAATGATTTTTT
>chr1:87548998-87549098
TACAGATCTGAACCCATAGTGCGTTAGctgtgcaatgaatcagcacattg
tggcatgagcacttgggaaggaaattgctcacctcatggaaggtggaggg
>chr13:52793642-52793742
ACAACTTAGTTTTTCCGGAGAAATGCCGTCAGTCATACTGAAACTGCTTT
CAACCACAGACTTCTGTTTCCTTCACCTTGACTGTCCCCTTCCTCTCTGC
>chr10:14017824-14017924
GAGGGCCCTGTGACTATTTTTATGCCTGGATATGCGTCATCAGTGGGTAT
TTTCTCTGGTGACTCGCTTACATCAGGTCTCCTTCCATACATTCTCCCAG
>chr7:19818580-19818680
AGGAATGACGTGGACTAGAGGAGAAATTATCCAAgtgtgtgtgtgtgtga
gtgtgtgtgagagagtgtatgagtgtgtgtgactgtgtgcatgtgtgtgt
>chr4:6970390-6970490
GACATACTTTAGTAGGTATCTGCTCATCTAGACTGTGGAAGTTTACCTCT
GACTAACCTCAAATCAAAGCTGAAAGTGACAAGTGACTCGTACAGACAGG
>chr1:128447260-128447360
AGCGGGGTATGACACATAGGACATCCTCTCGCATCACGGGCTACCTTCTA
CCACTTCTGCTGTCGCCACCAACCCCAAGTTTCTCTTTGTCACTTCCTCT
>chr3:94953911-94954011
AAGACTAACTTTGGATTTTCCCTCCCCTCTCGACCAATCATATTCTGTTA
CCAGGCAGACTTTCACTGCCTTCGTCTTGGAGGCAGCAACGGCCAATCAC
>chr1:191380642-191380742
tagatctaacagattatgattgccaagaaaccattactcaaagggagcca
tgattaaagaaagatgtcatgacaatgtctcgttaaatggagtcagaaaa
>chr14:120405229-120405329
CAGTGTGCCGGGCTCCCACCGCTGGCTTTAGCTGAATATGAGAGTGTACT
ATGTCGGCTTAATGCATGTGCCCCTCAGACCTGGGGTGCCTCCCGTTGGG
>chr10:15327685-15327785
agaactggagttataggctgttatgagttgctgtacctggattctgtgaa
ataaattcaggttctctgaatgagtggcaagtgcacttaactgctgtgcc
>chr16:24735892-24735992
TCCTGAGCAGTCCCACTTAGGAATCACCTTAGCTGTTCCTCTTGTGCCTC
TCAAATGTGCTTTCCCTTTGAGTCAGAACATCCTTTGTAAGGCCTATTGG
>chr13:17393558-17393658
TTAGCTAAACCTACCACACTTAAAGTAGTTACTATCTGTAGCTTTAGTTA
CTATCTGACCACTGGCCTACAGAaatggttctcagccattgctggcagtc
>chr18:33091926-33092026
TTTTTTTTCCTTCTATGAAATCATTTCTTGTgctgtagaaatgactcatt
ggctaagagtgcctcctgctctggcagaagactggggtttggttctgagt
>chr12:30578277-30578377
TGACAGCGATTGTTCTCATACGGATACTATTGTAATTACAAAGAGAGAAT
CGCGGTTTGAACTTCTGGATGTTTTGAgtgtgtgtgtgtgtgtgagtgtg
>chr6:28582224-28582324
GAACAGTCATTATGTTCCTCAGTAGTAATAGAAAAATTAGTCATGAATTA
GTCAATGGATAGCTTGACAAGTATCTCAGAAGGATTCTTTCACTACATGC
>chr11:108277712-108277812
CTGAAATGCATACAGGAAATATTAAGATAAACAAAGGAGATGTTtagtaa
tgagtactaagtaagtatttcctaagggccgggttctattctaaacttcc
>chr8:104626203-104626303
tgtcttctaggtgactaacaggtgggtagcatatacaccgtggacactct
tgacaagggctgattcatatcctgggtgagacagaactggatggctcagg
>chr10:19092155-19092255
agaagccacatgagtacaaactgcaggcagactcgaggagccaaggttgg
cccagtaggtctagtagatagcccagcaataggaatggagctgcagtctt
>chr10:60573488-60573588
cagaaaggtggtacagagcgtggctatgctgtgtggagctgagtcacttc
ctggctgggcagcttatgactttgtcacattcgtcaaaacaggacttcat
>chr6:108832118-108832218
TCCCACTGGCATCTTGGGGGATGTAGgtttttgtttttgttttttgtttt
ttgtttttttttttgAGACCTATGATAATTTGTGGGTTGCTTTGGCTGTA
>chr17:79599345-79599445
ATCCtgggattactgtggctgtgatgaaacaccatgaccaaaggcaactt
agggaggagagggttcactttgctcacacttctatataacagctcaccat
>chr9:50905374-50905474
TCTCATGCCTACAAATGTGAATATACCATGTAGCAACGTCTGTATCTTCT
GCAAACCATTTCCTGTCTGTTTCCTAGTAACTACAACAATCACAAGCTTT
>chr10:111619838-111619938
GTTGCACTGAGTCATCACGACTGGTGTGTGTgtgtgggggggggggcggg
ggagggggtgtgcagaagagaaaagaatgacgaagttgtggggtggatca
>chr10:61502793-61502893
CCAAGACCGGCTGAAGGCCCCTGCAGAGCTGTTGATGTCTCTGCTGTAAG
CATCATCATGGCTGCTGTTCTGACTCCTACCTGAGGCTGGGATGAGTCAC
>chr12:35641182-35641282
TAAGAGCCAGACACCTTTCACTCTCACTGTCTGCACACACAGTCATATGG
AAACAAAACGTGTAAAAAGGTTCCTTCTGAATAAAGTAGAAACTGCCCTC
>chr6:100275771-100275871
GCTAGCAAACCTCACACTCTACATGCAACATCTGAGCTGTTCTTAGAAAG
CAGTCATCAGTTTGTTCTCTCTATGACTAACCACAATTTAAGAGTCATCA
>chr13:45623942-45624042
gatgactcatggtacatgatgactcatgactcatggtgctaagatgatga
ctcatggtgctaggatgatgagtcatgatgctaaaatgatgactcatgat
>chr6:65603740-65603840
ATGACACAAATGTTGATTCAACTCACTTTTCATTCATGACTCATTTTTCA
ATTTTCAGAAGAGCACTGGAGAGGTAACCAGGCAATCAAAATAAGATGAT
>chr11:34783032-34783132
AGGCCCGGCCTGTTGAAGCATCCTCTCTTGGGGAGATCTGCGATCTGGCA
GTATGGAAATCCCCCAGTCAACCTTTAAATTCTCACTTAGAGTTGGCAGG
>chr9:98481284-98481384
tttttacatccactgatgggaccagtagaaaatgtctgaaactattataa
taaagagacagaagtttattattttgaaatgtagactttatagcaaaatg
>chr10:97840872-97840972
gtttgaaaataaaCCTCAAATAAACAATGAGGTGAGTTTTCTCTAATCGT
GTGTTATGTTGCTATCACTTCAAGATCGCTTGTTATAATCAGTAGAAAAC
>chr8:81569008-81569108
TTGAAAGACAGTCATAAAGAAAAATTGAAACTTCCCATAAAACCTGAGTA
ATGTTTTGAGAAAGACAACAGGAAGATGAGCTCTTGTATGTGACTGGAAT
>chr10:108170937-108171037
TAGGCATTTCTGAAATGACATTCACTAGAAACCATGCAAAGCAGTGAAAG
CATTTCTCTCTCAGCTGTCACCTTTTTAATCTATTTACATGTGTTGTGTG
>chr3:103870420-103870520
gaaggaggaaagagctgttttgactcacagttccactccatagttgcttg
ggcccattgctgtaggcctgtggagaggcagaacatcataacagtgaggg
>chr6:94683856-94683956
CTAGACAGCCTTAGTCAAAGTGAAAAGCAACCCTCCCCAAAACAGACTCC
ACCGGGCAGCTCCGGCAAAGGAGCAGATGAGAGACCATGTCAACAGTTCA
>chr5:118575048-118575148
TTGCCTCATGTTTGGGAATTTCACTTCCTACTTCTCTGCTCCTTCCTCCC
CTTCTTTGCCCTCTAGCCCCTACCTTCTTCTTCCTTTCTCTGCACACTCC
>chr8:69920254-69920354
CCTGACCACTGTTGCTCTCTGACCCCATCCTGGGCCCCAACTAATCAATT
TCAGAGATGATGTCACTGCTATCAGTATCACTCAGCATCCCAGCAGCAGC
>chr6:15451242-15451342
cctaatcctagaaacatctagcctttgtacaatctaatctaagtctagaa
tattttcagcctccaagacttactgctgaacaagttcaccttttatagtt
>chr15:27691130-27691230
ccacagcactagagtgggacatttgtagaaacagccttcctctgtcttag
tcaccgcggatctcacctcctcaaacattgcagtcattaaatgagtactc
>chr10:30712628-30712728
TTAACTACAGTGAGTCACACTGAGTGGAAATCTAGAAGTATCTCAAGGGC
AGAGGAACTGTCTATCTAGAGGACTGTTTTTACCACACACATGACAGTTG
>chr19:57013432-57013532
CTTCGTGTGTATAAATGGGGCATTTGGTGTATACTAATTCCCTTATGATA
TCTGCATGAAGTCAGCAGAGGGGGAGTCCCAGAGCTACTGATGTCATTTG
>chr5:121469474-121469574
CTTTGATTTAAGATGACTGATGGCCTTCAAGCTCAGTCaacactggcatt
gaaaccaggagtccctatgtacatgttctagtctagctgctgctgtgtgt
>chr4:107553832-107553932
AAACTTGCAGAATATTATTCACAGACTACATTTTTGAGCAACTGAAACTT
TTGAGTCATGCTTGCTGCGTCATGGTGGCTGTGTTGTGCTGGTGTCTCAC
>chr3:101020710-101020810
AAAATAGGTGAGTGCTCTAATTCCCAGGGTACCGCATCGTGTAGTCTCTA
TATTACCATCCTGGTAAATGAGACCGAAGGTTATTCACTGTAACCACCTT
>chr18:53802456-53802556
gaggcgctccagggatgcagctttgtggctcatcacccacactggagcag
gttttgtgatatagctataagcaagtaaccccagcaaggagaggaaatga
>chr13:32297417-32297517
TTGTAAATGTCAGTCAGTGATGACTCAAAGCTGTAGTGATGATTCTGCTG
CAGCATTCTAAGAATATGTGGAAATGCAAATAAACTCCGACAATGGCTCA
>chr14:79552128-79552228
CTTGAGTTCAGATCAACAGTTACTGGAGTTTGCATTTTCTCTCCATTTAT
GGTAATAGGGCCCAGCGTCTTGTATTCACCTGGGAGGTGTTATATACTTT
>chr17:39846458-39846558
taattctagagctaatacatgcccacgggcgctgaccccccttcccgggg
ggggggggggatgcgtgcatttatcagatcaaaaccaacccggtgagctc
>chr3:60124468-60124568
CTGGCCTCACTGAAAGCCAGTTTTACGTGGTTTTTCCATGCCCAGGAAAA
AAAAAAAAAAAGAGGTGTGGTTCCTACTGCAAGCACTTTTGAAAGTCTGT
>chr10:28301272-28301372
accaaaatatttcctggtgttaggtctgaaatgtcatcactctttcatta
tctgactcatgtttctgcctcttgactgtaaatgaacagcaggagtcttg
>chr7:110222968-110223068
TGccccatctccaacaggtggtaaccacggatctgttctagtcttccttt
ttcaagtgtgatatgaattggatcttctgaaaccagcttcctttactcag
>chr2:126092217-126092317
TGAACTTCTTTATAAATGAAAAGTATCACACAAGACATTTTCATAATCAT
AGTATTCCTTTCTAAAGTGTTCTTTAAAAAGAAAACCATATCAACTCATG
>chr1:155050230-155050330
TGCCTGAGAAACTTGTGTCGCTCACTCTCCTTTTGACTTTGACTGGGGGA
GGGGAACAGCCATGTCACGGTGACATCATCACCTTCCAAGAACCACTGAT
>chr18:23848230-23848330
AATGAGGACGGCAGGAATTAGTACACACCTTTCACAGATTACTGACTGCT
AATGGTTTCACCCCTCCAGTCAGAATACAGATTAGCAAATGACTAAGAAC
>chr1:144308322-144308422
GAGAGCAGCTCTGTGGTCTTCCGATGTGTCAGCGACCTCAGTGAGGCACA
GGTTTTACTGAGTGGACAGAAAATGCCTCAAACTTGTTTCTCAGTTGCTG
>chr10:17548865-17548965
CTCTGCCCCTACTGCATTGTGATGGAAAACGGAAGTCCCCAGATCATTCA
CTGTATGACTCTCATTGGGTCATCTGACATTCATGAACCTCAGGTTTTGC
>chr10:68356252-68356352
AGGTTTCTTTCTGAATGTGAGCGAGCCTGCCATCATCCTGCTTAGTTTGA
AGGGACTTTCCAATATAGGGCCGCTGAAAACAAGGTTTTAGATTACATGG
>chr7:58392622-58392722
TTTTCAATTCAGTGTCTAGATTTGCACAATGTAAATCCAGAGCAGAGACT
CATTGGACAATATATTATTTACAGTCATGTCTGGAATAAAAGGCTTACAG
>chr16:33777454-33777554
ATTATACTTTCCAGGGCATGTGTCATTTCTGAAGGAGTGTGTTAGAAGAG
CATGACACTGCAGAGTTCATGTGAAAGGCGACAGATGAGACCGAACTCCA
>chr1:173942546-173942646
CACACACACAGGAGAGAGAGAAATTGCAACACTGCATGTTTTATGTCTAG
TAGACTTACAAGTGGGTCACTAGGAATCACTCTCATCTGAAAGAAGATGA
>chr7:114274405-114274505
CGAAACTGAAAGTGGAAGAAAGATTAAATGAGAACATTACAAAGTTCAAA
TTTTAACATTAAGACATGTGTTTCAATTGTTACAGCCTCTCTCCTAGTGC
>chr12:8712859-8712959
GGAAACTTAACCATCATGTCTGGTTAGTTTTTTGATAAGTGGAATTTTGA
GCTTTGCCATATTTGGGGTTTTTTTTTTTTTGCCATATTTGTTATTTAAT
>chr6:115102618-115102718
AAATGAGGGTGACATCAAACATCCTTCCAGAGACTTCAACTCCCACCAGT
GTCTCGGTTCCTTATCACTCACCGCCTGTTAGTCATTACAGGATGATGGC
>chr15:63648414-63648514
GGAAACTTGTTTTTCCGTTGGTTTCTCTGTGACTGCTGTGGCCAGTCATT
CCTAGAACAGGAAGCTGGGGAAATTTAGGTAGGAGACATTATTCTGACCA
>chr15:62481975-62482075
TAAAATGTGTACTTCTGGAAAAGGATGGTGACTAAGCTGTGTGTGCTGTA
TGCAAGCTGTGAAGCTCAGTACAAACAGTAGGGCATCATGGAATTAATAT
>chr19:32274206-32274306
AAAGAAACAAAAAGTAAAATCCTGATTCGTCCAAGCACTTGCCTAGGCCT
CTATTACAGTAGGGATGGGGACAGGTGACTCATTCAATTACTTGATGAGG
>chr14:75516290-75516390
GCCTTTTGGTTTTGGTTGTGGTTTTCTTTTCTTctgacgcaagagccact
gctcagtggctacacccattgaagaaagtgacatattctcccccagcaac
>chr15:60113293-60113393
cagtaatgaccaaccttgcaaaatatgcttactcaatagtggcaggaaga
ttgagggagtaagcaacaacgttcccattggatttaaagcctggtccaca
>chr19:11355835-11355935
ACTTTGCTTTTCTGATCTCATTTTAACTTCCTTTACCTGACCACAAAATT
GGGTGTTTTGAATCTGTGACTTCATATTGAATTCTTTCCTAGGAACTGGG
>chr10:13438532-13438632
CAAACACCCCGAAACCACAACTGCTGCTTTCAGAATGACTCCAGGGACTT
GAGGACCGGAATTACTCCACAGTGGTGCACAGAGCTAGAGGATTTGAGAA
>chr5:31866457-31866557
TAATTAATCATCAGGAAGTAAAAAAGAGGCTCACTGTTTCTCAGCAGCTG
GTTCTCATGCATATGTTCAGGATCTTACAGGATTAGAATCCCAAAGACTC
>chr11:32010127-32010227
CCCTGGAAAGAGCCCAGAGCAGAGTGGCAGCTTCATATTAGCGTTCTGGG
TTTGACTCATCCTGCTGTGTGATGTGAGCCAAATGTCTCCCTTCTTTTTA
>chr16:76762122-76762222
CCTGATCTACAAGTTTGTTAAAGTGGAAATATGCTTTACCTTGTTGAAAA
ATGAAGTAATATCAGAAATCATAAATTACTTCATGGGATATTTTGAGATA
>chr11:77386470-77386570
GTTCCCGTAATGGCAGTGAGACTGGTCCACAACACAGTGACATGTGCACA
CCACGGATGTAACAAGAGACAGGGCTTGCGCAACAAACCACAAGAGAGCA
>chr1:21425822-21425922
CCATCAAGTGATCAAATGACAGTGATCTCTTGGATTACTGCTGTACTTCT
TCACCCCTAGCCTAGATATCAAGAAGACACATGGTCAAACTACCTTGGTG
>chr5:30126853-30126953
TGGACCCCAGGCACACAGGCTTTCTACCACAAGATGACTGCACATGGCTG
TATTACTCATAAGACAGTTGGGAGTGCCAGCAAGAGGTGAGTCATGACCC
>chr2:121423897-121423997
cattctcagctgtgaggcattttcttaattagtcatcaagggggaaaggc
cccttttgagtggtgccatctctgggctggtagtcttgggttctataaga
>chr1:153299834-153299934
AAAATCTTCCACAAAATGACTATCtgttgtttttcccctttaatcccagc
actcgggaggcagaggcaggcagatttctgagttcaaggccagcctggcc
>chr19:53434277-53434377
TCACTCCTCtgtgcacataaaaacacacagaggaagtgggtgggtggatg
atgatggatgaatgggtggatggacaaatggacagACGAACTGACGGACG
>chr8:93807124-93807224
TTAGAACTCTAATTTCTTCGTTTCCACAGGAATTAATTGTGTAGCAATTT
AATATAGTCAAAGGATTTTTTTATTACTTATACCTTTGGAGGAATCAAAA
>chr2:44978517-44978617
CTGCTTTTCATGTATGAATGCTTCTTGCTGCTCTCCCTTCAAGCCTCTGA
ACGCCCTCTTGGACGAATGCACCCATCTTTTAGAGCTCAACCCCCAGCTG
>chr5:32013110-32013210
ACTTGTGTGAAGCTAATGGTGGAGACAGGCAGTTCTCAGCTACACATGCA
ACATGCCTTCCTCCCCGGGTTCCCAGCTCAGAGCTCTGGCCCCGAGCAAC
>chr1:87827628-87827728
tttctaatgagaccagatgccctcttctggtatttctgaagacagctaca
gtgtacttatttatagtaataaataaatctttGGGCTGGAATGAGTGGGG
>chr10:111213984-111214084
TTTCTtctctcccttcctccctccctccctccAACATAAAATTCACGGAT
CTGTGTAAACAATGCATATAATTTTCTAGGTGAAATTCCAGGTAAGCTAA
>chr12:73720500-73720600
CCCTGATAGAGATCAACTTTATAATGCAGCAGTGGTGCACCTGAAAGTGA
GTCAAAGCCAGACTCCCCAACATAGTTCAGTCTATCTGCGCCCCCACTCC
>chr4:144995896-144995996
ACAAAGATTAGGACAAAAAAATATAAAAAGCAATTCACAAGTGGAGAAGT
GGTAATAGACCACAGAAATATAGGAAATGACTCCACACTGCTGACTTGCA
>chr7:16566410-16566510
ttcataatcttgcttttgaatttattataaagccacaacactcagaacag
tcctgcagtgacataaagacagaccaatggaaaagaaattgaaagctcac
>chr8:61426376-61426476
ATCACAGAATCCGCTCACTCAATAAACATTTATAAAGTGTAAAATGCTCT
TCGTGGTGACGAGAAAAACCATGAGGAAAAGGCTGGAAACCCGAATATGA
>chr4:15986258-15986358
TGTGTTCAGAACTGTAGAGTTCCTGAGTCATTTTCTGGTTTTGAAATAGA
TATGATTGATCCCAAACACAAAGTTCAGGTGCCAGAAACAACTCTGTTTT
>chr9:62920534-62920634
GATAACCTCTAACATTTTAACTTGATAGATAACTTGAAAGATCATCAATT
TTAAAACAGAAAAAGAACAAACAATGAAAAAGAATATTTTACATGAGGAA
>chr13:36288140-36288240
ATGCTTGCACCGCCATGCTGCTCTCAGGCTGACTGAGCAGCTCATCTTGC
AACCAGCCCTCTGCCATGAAAATGGTTCTGCTTGGAGGTAACATAGCGCA
>chr10:93306084-93306184
AGAAACTCATCAAAATCCCAAATTTCACAGCACACAGGAACCCCAGTCTT
TCAAGAGGGCAGCATTCTTAAGATATTCCAAACGACAAAACCCCAAACCA
>chr13:107019432-107019532
tgtggtgccccccccaaccataaaattacttcattgctccttcgtaactg
taatcttgctactgttatgagtcacaatgtaaatatctgatctgtaACCC
>chr1:21604144-21604244
gtgtctaAAGAGAACACCACATCAAAGAACTAAATGAttctgtgcacagt
gagagatgtgaatctagtttcatttttaagcatgtggatataaagttttc
>chr8:35428437-35428537
gagtatcctcgtggattactgacTCTAATGGAGGGCAGAAAGCAATACAG
CAATACAGAACAAGAGAAGGAAGTGGAACTTTTCCATTTCCCGGGCCCCC
>chr13:51757404-51757504
ACTCTGAGTCTTCAGTTAGACCTCCACAAGACTGTATGGCAAAACCATGT
CCTGGTGCGGACAacacacacacacacacacacacacacacaAGTCAGAA
>chr5:20845180-20845280
atgactgtttgaggtgctgacttgagttccatgttaaaaagcaaagttaa
gtgatgtttggggaagccagttcagtcatttaagtacttgccttgaaagc
>chr1:91086914-91087014
AGCTCCTGGGTCCTAACACTGGTGTGCCTGTACTTCCCTTATGAGTGTAA
GGAGGCACTCACCGCTTACACAGTCTCTCTCCTTTGGTGCTCAGAATTCC
>chr6:112716226-112716326
TCATCACTGGTAGGTGGGAAAGTTTAGTGTATTTGACTGAGCATTTGACT
GAGTCAGTTAGTGACTGCTGTGTAAGCGCTACCCTCACATTGAGTGGAAC
>chr15:4836400-4836500
aacccgtgacagaccaaagcaatgaggtcaccaaagttcagtgtgatgaG
TTACTACTGTTGTCATTCAGAGATTCATCAGTATGACTCAACTTTGCTTA
>chr4:6365150-6365250
GATAAAATTTCAAATGACTGTGATGATGAATAATTTAGATAGACAATTGC
TTGCATGCCAATGATGTCATATACTGTTACTAGGAAATGGCCTCAGCCAT
>chr18:20982478-20982578
CAGATGCAGAAAGGGCTTTTAAAGGTGTAAACCACAAGAGCTGTTCTGTC
TGCGCAAGCAGACTACAAAAGCCAGAATCAGCAGTTAGTCATAGCAGAAC
>chr13:103955734-103955834
agcacctccagggccaagcctttaatactgggctttctgagtgtacttgt
tcaaaccacagTGCCTTCTCATAAAGAAACTAAAACAAACGTCTGTAAAA
>chr16:38358476-38358576
TTTCTTCCCCCAGATATGATATCTTCAACTCCCCCTTTTCAGTATGACTG
AGCAGTACTGCTATGTGTCTTTTTACAAAGACAATGGTTGTCAGTACACC
>chr5:100526526-100526626
AAGAGGAAAAGCTGATCAACTCACTAGTGTACTTGTGCGTCTGTATCACA
TACTGTTGATGAAAAAATGTAGCTTATTTTTAAAAAGAAATTTGAAAGAA
>chr18:66453419-66453519
tgtgacTTCTTTGTTGTTttagttttcttttgctgcgataaaacaccatg
accaaggcaagatcatttatagaagactttatttggaccaaaagtcccag
>chr2:158450868-158450968
tttggatctacccagtcaggaccattcacataaagggagcaatgtgaaaa
tcatgttatgtgtgtcatttcaagagtgcctgtcattttcacttgatgtc
>chr12:21287254-21287354
TCACCAGGCATGGGCTGAGTTCATTGATTTCACGCCTTTGGTGAAATTGT
AAAGTGGGGAGTGCTGGAATGAGTTTGTGAAAATAGACAGCTACGTTGGT
>chr2:122180342-122180442
attaaaaaaacattaaaaatacataataattaaGGCAGATGATAGATATG
TACAGGTTTTCTGAGAATAATAATAAAAGATACTAACTAATAAACAACTA
>chr4:140947935-140948035
GGGCAGAATTTGTTCAAAGTCCTATGGTTGTGTGGACTTCAGGCACAGGC
TGATCAGAGCTCCAGCTGTGCTAGCTCTGTTGGTCGGTATGTGCAGGTAC
>chr13:112459492-112459592
ttacagatgagtagacggcatgcccagcttttgatatgagtgctgggtct
tcatgcttacagtacaagctccactgagccgtctccctggtcccGAAgct
>chr16:22526342-22526442
AGCTCCATCAACCACACCGAGCTCTCAGGGCTTTTTTCTGAGAATCAAGG
AAGTTTTTAGGGCAACAGGCTTTTGAAGTCATCAAAAGTCAAAACATGAA
>chr4:129032738-129032838
CATCCCACTATGAGAACACGGTAGGAGTTGGGGGTTTCCACTCAGATCCT
AGCAAGTTGCTCCATCATTCTGTCTGACCACAACCACTTCCTCCTCTAAA
>chr7:81319848-81319948
GGCACCCACAGCCAGTGCCAGCCAGGAGTGCGGTTCAGTTTGGGGAGGGT
GGCTCTGCTAGGTTGTGGAATGATTCACCGGTCTCACCCCACTGGGTGAG
>chr9:96629387-96629487
AGGGCAAGAAATGGGAGGGGTGTTCTTGATTTCAGTATGTATCCTTGTGA
AACAGTCACAACATGACCTGAGCTATAAGATGAGCAATAAAAAATAAATA
>chr2:17422986-17423086
gattCACTCATTCTTTTTCCCCCCAATACAAGGTCCTGATGAGTGGTAGT
GACAGGATTTACAAGCAGCCACTAGATGGTGCTGATTCACTACTGAATGA
>chr12:102426438-102426538
CACCCAGGCTCTGGTGTTCTGAAATGACTCACCCAGGCCTGTGACCCTGT
GATAAGAGGTACTGAGGACTCAGCAGGAAGGAGGCTGTAGGGCTGGCTCT
>chr5:35817972-35818072
TGAGTGGTCCCCAGCATGAGTGAGAACAATTGTCTCTCCCAGCTGTGAGG
CTGAGAATGACTGTTGTCATGTAGTCATGATGTGTGGTCAGTGGGGGAGG
>chr9:63678198-63678298
TATGAGTCAGAAGCCAGAGAGATAGCACAGGGCCCCCAGTACAACAGAGG
AAGTTAGTGTGTGCTGTGCAACTCAGTGACACTCATGCAGAGAGGTGGCC
>chr11:6381004-6381104
ATGTTACTGCCTGCTAGGAGTCTGGCTGAGGAAGAAGGCTAGCTTAAGCC
AGTGTACTGCTGGGCTAGGTGATTCACACCCGGGATGAGTCAAACACTCA
>chr15:62325546-62325646
TACTCCTCTGAGCAGTCTGTATACATCTTCTCTATCATTGTCTGCACTCT
GTAAGTGAAGAGGCAGAGAGTCAAAGATATTTCTCTGGACCTCCAATAGC
>chr15:94573793-94573893
tgactaatgaaagtaaggcgttttaatcagacataaagaaaaacacgatc
tgtaagagaagggatagacgtggaaagtatattgagatagctctggctca
>chr1:128611862-128611962
CAGGAGTCATAGCGAACATCCTCTCCATAGCAAAAGGGTTTCCGGAGTCC
CAGATTCACCACATTAAATGCTCTCCCTGCTCCGTGGTTGGTATGCGTCA
>chr11:51760464-51760564
ccaggttgagaaccacCAAGATAAGATGACTCACTGGAAAAAATTCTAGT
TGCTGGGAGAATAACTGATGGAGGGGTATAGCAATGGTttctagaatttt
>chr14:15755159-15755259
agggggaaaaccagggcacagtcataagcagactgaaacaaaaccactct
gtgatctgtgatccattcatgatcttttgggatcctccaaagggcttggc
>chr15:100060599-100060699
GCTGTGTGGCTGTTAGCTATGTGTGAGATGTGCTGGAGGGACGAAGGACA
ACAGTGGGTACCTGACTCAGATCATCAGTCTCATGACTTGAGCAGCAGCC
>chr1:21780896-21780996
TGTGGTCTTGGTTTGTAAGGGAGATGTTCAAGGAAATGACTTTAACCCTC
AGTCATCAAAGACTTCCCCTTGCAGTGATTTCAAGGCTTTAGTCATCTCC
>chr16:24952992-24953092
CCTTCAGTGTTTTAGTGACAGTGTGAGGGGATGGGCAAAGGGGCTGAATG
TAAGCATCTGACCCCGTGGCGCAGTGTGGGTAGTAAGAAGTCATCTGGAA
>chr8:36194285-36194385
CATCACTTCTTACAAGATCTGGTTTGTGGGTACATCACAGTTTACTTCTT
CATGACTCAAGAGTCCCAGCATGACTGTCATAAAAGAACCAGACAATGTT
>chr4:10357552-10357652
GAGGAGGCACTCAGCAAAGGTCTAAGAATAACTGACTGTGTGCAGAAATG
AATGCCACTTCTGATGCTTGTTAGTttctttccctgactagctcctactc
>chr13:107485746-107485846
ACTCACAGGCTGAGAGTGGAAATGAAATCACAGGATGAGCTGGCAGTGCC
CAGTCCCTTGTTGTCAGAGTAAATGGGAAGTCCCCTTCCCTGTCACCAGT
>chr11:75737062-75737162
GAGATCCCTGCTCCCCACCACTTGGGTTGTCACTCTGAATACTGAAATAC
CAGAAATTCGTCTGTTCTGAGTCATTGGCTTGAGAGCTGTTTTAAAACAC
>chr10:54136664-54136764
atgttctaacatccttagtcataactgtaatgcaaatcataacaaccctg
agattctaccccacaccagtcagaatggcaagattaaaaactcaggtgac
>chr4:48254318-48254418
CCTTCGAGTTATAGTCTTGAAAAATATTTGCACATATATGCCAAAAGAAA
ATTATGACTGTTCTTTGAGTCACACTGTATTTTCCACTCAACATGCCTGA
>chr2:120599265-120599365
GAGCAAAGAAACTCATTGATAGTTAAAGCCCTGCTGTACTTCTTTACCTG
TTAACTCAGTTCTCTAGCTCCGCTGAGTCATTTCTTATTCAGAGTTTGAA
>chr13:89453908-89454008
TGGAAATAAAATTTTCAAGCCAAAATAATGACTCACTGAGGTGCCATTTC
TAGAAACCTAGTCATTTCTACCTAGAAGACTGGTTGATTTCAGGAAGTAG
>chr18:80228546-80228646
TGACTCATTTCAAACATCCCCTGTGACTCTGCTAAAATTACAGTTATGAC
TAAGACACTTTGAAATTTAGCACCCAGTCAGATATCACCGACGTTATTTC
>chr5:53426600-53426700
TCATAATGGAGAAAACTCGAAAGTACAAATGCTTATCATGTATCAAGCAT
CAACTAGATGTTCCAAACATCTGACTTTTATGGGTTGTTTGTTATCATAG
>chr5:107754808-107754908
TCCACAACAAAGTGGAAAAAGCCATCCGCATACCAAAAAAACCCCTAACC
AAATGAACTTTGATCACTCCTAGACAAGGTCTGAACTATTGAAGTGAGTC
>chr8:71324770-71324870
ttcaaagcctacctaggcccctcagcaaaaaccctcagtgactcaaaaTG
AGTATGACAGGCTGGTGATGTGGCAGTGACAGATCCTGTGTCCCTCTCAC
>chr1:152053290-152053390
aactcatctgtgactcaaatctcaccctagagtgacgaggGCCGAGATAC
AGGTTCTCAGTGACTTCAAAGCCTCACTCAGCTCCAGAACTTCTTAAACT
>chr1:130790231-130790331
caaatcagaccaatgactcattgcagtgaacatttgcaagtgaaaatgtg
tggtcagagggatatactgtgggacacactgtgacatactgcatgatgag
>chr2:84222134-84222234
gatggagcatCATGGGCCATGAAGAAgactatgactatgactatgactat
gactatgactatgactatgactatgactatgactatgactatgactatga
>chr1:13304932-13305032
CAGGAGGCTCTGCAGGTGCCACCTTGACGCAGATATCTCATTATTATGTG
GAAGCTAGACTGCCAACTCCTGACTCAGAGGACACTCACACAGAAACTAC
>chr8:85841629-85841729
ACGGAGATTAAAAAGCCAGCAGTCCGAGTGTCCTGAACTGACTTGTTCAA
ATTGCAAAGTCACACTGGCGTTTTAAAAGTTAGTACTCCTGATTAATAAC
>chr3:38184430-38184530
GAAAAAACAACAAAGAAACCCTACTGATATTTCTTTAAAAACAAAACCAA
ATATTTAAGGAGTTCTTGCTGCCTGATGAGACAAATAGAGCTGAAGTCAT
>chr1:161939952-161940052
AATCTCAATTCAGGGCATTCTGCACTCAGTGCTATTACTCTCCAGGATTT
GATTGTAGGAACATAGTAACAACGAAACTCTTCTTGATTGGCTACTTAGC
>chr10:40371236-40371336
GTGTGTTTCATGGTTATTTTCATTTTACAGTATTGGAACAGATTCATTTC
CACCAGCCTGCCTAGTGTGCGTTACTCATTTCAGCATTACCTCAGAATTC
>chr5:149623756-149623856
TAAGACATGAGGGCTCTGATGAGTGACAATCCAGAGCTCCTCTTGAAGAA
CCTTTCACCTAGCCCTGAACAGATGCTCACAAGCACAGAACACGGGATTC
>chr12:69824880-69824980
AGTGGAATCATATTTGATTCCTTCAGCATCACTGCAGTGGTAAGAACTGC
AGTGTAATTCTACAATGCAGGCAACAGACAAAAGACCGAGCTTATATCCT
>chr18:55050584-55050684
GTCGGTCGGCTTCATTCTTGTGAAATGACTGTTATGATGGCCTGAATTTC
CGTTGTGGTTCCTTCGACCACAACCAGCTGTGAAATATAGATCACGGGTT
>chr1:82879162-82879262
AAATTACTCTTCAGATTCACCAAGCTCATTGTCATTTTAAAGTGACATAT
Tgggctggggaagtgactgaataaagtgcttgctgtgtaagcatcacgac
>chr11:19986800-19986900
GTTTGTAAACTGTGGACAGCGGTGGGGAACCGCCCTTCCTCGGTCCTGGG
GGGTCAGTAACCTTGAACGGTCCCTTTTCTCCCGGAATGAGGAGTCCCAC
>chr13:30748488-30748588
TAACTACCTGAGTACTCAGGGATCCCCCATCTCTTTTATGTTGCCATGAT
TGAAACTTTGGGGACTGTGCTTGTCTGAGTCATCTCAATTCGTCGGTTTC
>chr7:100493902-100494002
TCCCCCAGGCACAGCACAGCTGCCTGTCTACATAACTGTCTGAGAAACAA
ATTTGGAAGTGAGCCAACGTGTGGGAGTAAAGACTCCTGAGTTCTTCCCC
>chr3:103857499-103857599
atgcgcctgtctaactgccttctagataactttctgtctatagagtagtg
gtgctttcagttttggtcagagaacgtactgtctgcagtgataggcagtg
>chr12:79544482-79544582
AAGTTCAGAAGACTAGAAGGAAATATGTGCTTAATTTgacctgggttcag
ccctgtctattacctctgtttatgtgaattctccagaatgaacccctcag
>chr10:17567025-17567125
GCAAACAGGAAACCCTGCAGCATGCTGAGTGCTCTCCACAGCTAAAAGGG
CCTCTGGTATGTCGGGCAAAGCACAGTCAAATCGTGATTTCAGGTTGTCC
>chr2:65407228-65407328
CGCTTTACTTCTGCTTAATTGTGGGGCGATATGATGACACAAAACAGAAG
GACTCAGAGGACATGAGTCAGCACTACTTACTTCTAGGAAATGCAACTTG
>chr13:5892818-5892918
CTCAGCTGTGTGAGTCACAATGATCCCGTCTCAGACAGACAGTGATTAGG
TCTGTGACTCAAATAGCACCATGCATTCCATTTTGTCTGCGCAGGATTGT
>chr11:49090491-49090591
AGGAACTCACAACACAATGGCTTCTTAATCATGAATTTTAATTACACAAA
TGATTACAAGTTTCATATTTTTTaaaaaacaagtaagtctaaatcccaca
>chr13:51780946-51781046
ccaggctagttctagttacacagaaaaatccaacctccagaactgtaggt
agtgaggtcAGCCCAAGCAACCTGGCAATGCTCACCTTGAATCTAGGTAC
>chr4:58469704-58469804
gagtgtaataaaaacacattgtaggaaattctcaactaaaGTAAAAGGGG
AAGGGTTCTTGCTCAGAACCTTACCCATGTATGACAAAGTATGAGTCACT
>chr6:52594772-52594872
CAAGTCAAGAGGTACAGTCATAACAGTGGAGGACAGGGAAATGTCAGGCT
GTGAAACCAGACAGCTCATTTCCACAGTAACCTTCCCAACTTCAGATTCT
>chr14:74787784-74787884
ggcagggaggcacacgccttttatcccagcacttggaaaacagatgcaga
cagatctctgtgagttaatgactaccctggtgaatcatacgccagtcaga
>chr13:32269084-32269184
TCCCAAGGAAGCTTCAAAGTAGTTTGGGggttggttggttgattggttgg
ttggttTTGGATTTTTTTTTCCTCTTAGGATACCCTTGAGAATCTGGAAA
>chr4:135988195-135988295
gggtctgtccctgacggtgtgacactaggaaaatatcaccttttcctatt
ctgagtcatttttctctgttccgtgggcaggatagtatctGTTGAGTAGT
>chr10:118867613-118867713
TGTGCTCAAACCTGTAGCTCTCATAAAACATGCTTACACACGCGGGGGAC
AATTGGCGGGTGCTCCCTGCTGGCTGGAGCCAGGCCTCGGAGGCTCTTTG
>chr13:46330716-46330816
TGAAAAACTAAATGGTAATGAATGAGGAGAAATGACAGTAATGATTCATC
CTCCCATTGGTATGGCCTAGAGTCTGATTGATCTCTCATCTTGTGTCAGC
>chr11:118200523-118200623
acaggatgaacactgtggagttccccttaCTCAAGGGTTCTTGGGTCACA
CTgagagagagagagagagagagagagagagagagagagagagagaTATC
>chr14:26773722-26773822
GTGAAAGCAGTGTTAGTGGCAGCTGGAAATCTAAAATTAAAATACCCCAA
TGAAAATGAGGACATACTGGTGAGTATTAATTACGTGTGTGTGTTGTGAA
>chr7:128383882-128383982
AGGCAGAGATGGAATGTTGCCCTAGTGGCTATCTCCAGGTGAAATCACGG
GGGCGGGCCTTCAGTAGATTTTCGTTTCCAAGCGCCTTTTACTACCAGGT
>chr3:101235298-101235398
GATGAATGCCATTTATTATTATGAAGATTGCTGTAAAACAAATGATGCTT
TCACTATGAGTGTGGCAGGCAGCTTTACGTCAGAGATGAAGAGTAGCAGT
>chr1:80324634-80324734
ctttggaaataaacttatgttagtttttatgcttgcctccctctggaatg
ttttactctcagacatatctgaatgtttcAAACCTACTGACTGACAATAA
>chr3:32409160-32409260
CTAAAGATTTCCGCTTCTCTGGTTAGTTAGTAAGCACATAGTAAGCAGCA
TAGTATCTGGTTCTGGCCTAGAAATGTAACACATCTCATCTTACCAGCCC
>chr16:4678109-4678209
CCCTGAAGGTCTCTCCAGATCCGTCCACTAATCATTACTGCACTCTTAGT
AATAGTCTGCATCCAAATCTAAGCACTGTGTACTTCCTCTCAAGCTTTCA
>chr1:58742672-58742772
TATTCATGACTAACACCCAGGGCCTGTGTTGGACGTCTGTTCCTGAGTTA
TGGGCAGCTGTATGTCTATGTGTGCATAGCTGTACTTCTCCCACTGTAGG
>chr10:96621680-96621780
TGACTATCCCTTATGTCATCCTTACCTTTGAGATAGTTCTGGAATTGCAG
GCCTTTCTGCCGGAAGTGGCTTTCTGTTATGATTGTTTATGAGGTTTCTT
>chrX:57107120-57107220
CTTGGCTCTCACGCCACAACACACACTCATTTCTGACCTTTACAGACTTA
AAGAACCAAAAGTGCTTCACGAGAGCTGGAAATTCTCATGTATTTGAGTG
>chr15:62779042-62779142
ACATCTCCTTTGTTATCTTTCACACCATCCTAAGTAGAGTGATATAATGA
ACACAGTTTTCTGAATCTGATGACACGTGCAGAGCGGTTGAAATCTCCTT
>chr1:162597751-162597851
GTTTTCTCACAGAAATGTTATCAGAGTCACTTTTACTTCTCTGTGAGTGA
TAGTAAGAGCATGACTCAGTCTAAACACATGAAGGTGGGGGTTGTCAAAT
>chr4:116615320-116615420
cttaaccactacacagtacaccatctctccagtcccCAAAGACCAGTAAT
AATGAAACTGAACTACTTAAACCAAAACCTCTTTTTAATTCCTAAATAGC
>chr6:145274202-145274302
CCCAGCCTCTTGGGTAGTGGCCACACCCCACCAGGACTCAGATTACTTAA
GAGTTGTGTTCCAATTAGAAAAGGAAAGTTCTTATTCTAGGAATTACTGA
>chr7:29025768-29025868
GGCACCTGCCTCACACAGGGCCCCAGGGATCATCATACACATGTGCCTTC
TTTTGTAACACCTTCTCTGGCCACTGTTAGTCAACCTGCTTCGCAGGAGT
>chr2:11224850-11224950
TCTGCTGCCTACGCAAGACCTCTGTAACACAAGCCCTGGCAAACCGAGAG
ACTTCTATCTATTTCTGAGGCAGATTCAGTCTGAGCTCTGCTGCTGCCCA
>chr13:68586706-68586806
AGGATGCATGGGTTAACTAGTCATCTTTACCAGCTGGGACTTGTAGTCTG
CCGTGGGTGGTAAAGGTTATCTTGTTTTCCAGATGACTAGCCAGCTTGTT
>chr10:24636110-24636210
AAACAAGTCAACACTCCTGGGCCACCTGGTTTCAAGGCCTTTGACTCAGA
GCCTTGGTAGTCAGACCTCATCCTGGATATTTGATGTGTAACTCAAGATG
>chr17:47543361-47543461
CCTGTCTTCTCTGGGGTTTGCCCTTCACTTCCTGTGCCGTGGGATACCTG
GCAATGAGTCAGAAGCACAGAGCTAACCCCACTGCAGCACTGAAAAGGGA
>chr6:128963115-128963215
atttctcatttcacatgtatctattccacaggggaaaacaaaacaaaaca
aacaaacagttctttgtaaaaggctcttggttttctgggcttaaaggcca
>chr1:80764159-80764259
TCCTGCATTTTATCATAGATGTGGGATAGATTTGTCTTTCATGTTTCTTA
TTTCTGTAGTGGAAAGTCATCCCCCTCAACTTGTGATAACGATAGAGGCT
>chr11:26586692-26586792
CACATGAACTAGCAATTCTCATTCACCAAAGAcagaattttgcctgacac
caccacaggagttcctgtttgactttcaaaattaatcaacctctaagcta
>chr19:53566020-53566120
gaacggttccatagttgaatcacagtgaccacttcctgtcccagttaggg
tcccctgTTCTCCAGCGCCTTGACATTGCCACTTTAGAAATAAGTACCAC
>chr14:10434856-10434956
ATCAAGGGCAAACTTTATTTCTACAGCAATAATCAAGGTTCTCATTCAAG
GTTGTTGAAAATAAGCTTCCTCATTTGAACAAGCTTCTATTGTAAAACAT
>chr10:93138660-93138760
TCAGGTTCAGGGAGGGGTGGAAATAGCCCTTGTGGTTAGTGTCATGGAAA
CCTCTGGTGATGAGAGTGAGGATTTGCCTACATTCCTGATGACCCCATTA
>chr15:66813702-66813802
GGAAAGCTACGAGCATGCTGCTGGGTGAGAGAGAAGCCTATTTCTAACGA
GAAAAATGGCAGGCAGTAGTGCCTACAAACTGCTCTCtgtcattcccatt
>chr4:32331056-32331156
TGACTGCCAGCCCACTGCTGGGGGTCGCTGCCTTTCGGTTTCAACCAGGT
TACTCTTCTCATGGTTTCTGCTGAGTGGCTGTGGGCAAGTCATATCCTGT
>chr4:97861048-97861148
AGTTACTTCACTAGTCATTTTCTCACTTAGTCATTCAGCATTTTGACACT
CATGTGTGTTAAGTTCTGTATTAGTCATATTTCCGCTATTGAGAAGCCCA
>chr6:37481172-37481272
atgagtcagagatgagatatgcccaactcttacaagaacagacaggaaac
agaggctacttaagagcagtgcaggaagtggagttcagttgagttcagtg
>chr7:100590679-100590779
acacatatatataatacacacacacaTATTTATATATGTATATACATATT
TAAAGTTCAAACGTGTCAAGCCACACCTAGCGTTGCCAATTCATCTGGGA
>chr7:43578521-43578621
cactgTTCTAGACTGTCCAGGGCTAGAATGTGTTTAATATGGAGATAACT
CACACAATTTTATACTTTATTCTTATAATGTACATTAGGTCTACTAATTT
>chr3:106449949-106450049
ccaaagtgattgtacaagttttcactcttactagcaatggaggagttgtc
cccttgctccacatcctcaccatcatgagctgccacttgagtttttggcc
>chr2:10373358-10373458
TTTTCAGAATGTCTAACAGGATCGAGCTCTGGAGTTTATTTATTTATTTT
TATGTGCGTGTGTCTTGGTGAAATCCTCTTTAAAAAAAAAAAGCAACGGC
>chr12:51866550-51866650
ACCGCCTTTTCCTGCTGCTGACCTGAAACAGGTTACCCGTTCTGACTAAT
CTCTGAAAATGCAGGTAGACAGTGACTGAAGTGACCTACTTTGTACATGC
>chr10:19275230-19275330
CTCAGTAGAGTCATCATTGCTTTTACCAAACTGTTCTGCCACCTAAGCCC
TGGCTATACAGAAAAACCAAGAGATTATGAAGAAAATAAAAATACTATAC
>chr18:20970390-20970490
CAGAGACCAATCCATGATAGGTGCTTGGTAACTTGGTATTTCCCTGACCA
CATTCAGAGGTTTGGAAACAAGAAGCCAGATAGTTGCTGtttgacacagg
>chr11:69471425-69471525
ATGTCCCTGTCATTCTTCTTGGGTCAGAAGAATTCCCCGGAGAGAATGAA
TACTTTCACTTGCCTGTCTGGATGCCTCAATTCTTTAAGCCGAGAGATGA
>chr6:65465359-65465459
GGCAGATGACTAAGAACAAAAGTCTGGAGATATCATCTGGAGATGACACA
GCTGATTATACCTGGTGGCAGGCCTGACAGGACCAAGAGATGCCATTTCC
>chr1:52653510-52653610
AAACCCACaaaaataacaggaagtaacaatcacttttccttaacatctct
taacatcagtggactcagttccccaatagaaagacattgattaacagact
>chr1:151973142-151973242
ATTTTATGCCTTGTTCATTTACTCTTCCCAACCCCTCCCTCCATCCCCGC
CTCTCTCTCTCTGTTCTCTTCACAGTTTCAGAATTACCAAGAACCCTTTG
>chr19:60956024-60956124
GTTGTTTTGAGGCCTTTTTAGTTTTCTTTTTTTTTTTTTTTAATTCAGGG
ATAGAGATATAATAATATAGTATTAACAaaagctttttattgattttttt
>chr15:9549307-9549407
AAAAGTCATCCAGGTAATTATGAGGCCCGAGGCCATTTTAAGCAAAGAGT
AGGAAGCCAGGTCCACTACTCCACCATTTATCTTTTTTTTTTATATACAA
>chr15:96640681-96640781
TTTAAGTCATTTTAAGACAGAGGTTAGGCGGCCATACCAGACCCGTGCAG
TGGCGGGACTTGCCAGTTTCCTATAGGGTGAGTTATTTGACAATGAGGCC
>chr11:4164840-4164940
TCATGTATTAGTCACGCTACAGGGCGGGACCAGAACTTGCTAGAGGCCAA
GGCTTCCACAGTCTCTGCCTCTGGATCTGTGGTGATGGCTAATCTTAACC
>chr2:52955196-52955296
GGGTGTGGCCTTGTGTGCTTTTACTCAGTGCTGACTCAGCCTGCTTTGAG
CCAGGCTCTGGGCTAGACACTGAGATCACCCGTGGGGGGAGGGGGCAGTT
>chr1:153304724-153304824
TTGACATTTTCAAGATTTTGAGTACATACCAAAATATGAAATGTGGTAGG
TTTTTTAGTAGGGCTGAAAGTACAGTTGTAAGCTTTTGAGTATGTACTAG
>chr16:55668378-55668478
ttctctttcttttttgagtctatgtgtggtttaggtatcaggatgactgt
gacctcatagaatgagtttggcaatgtttcttctgtttctattttgtgta
>chr7:127873239-127873339
cagtcagttctctcctgttactagatggctctaggaggctaaactcaggt
caccaagcttggTTATCTCCCTCCCTCTAAGAAGGCCTTCCTGggtgctg
>chr7:80166714-80166814
CCCAAGCCCTTCCCAAGGAGTGTGGGTCGGCTGTGGAAGAAAACAAACCG
AGAAGTGAAATGAGCTGTGGTGGATAATTGTGATGAGTCAGAAGTCACTC
>chr12:62617194-62617294
acttctgtatgataaaagaactgctggtagaattactatatctgatctca
aattgaactgcagagctatactagaaaaacagtatgctttgattggcatt
>chr16:57528442-57528542
GTGTCATTCCATTACTATGAGTCCACTGATGTTGTATCCAAAACAGACAG
AAATAATGTAAAGTAACAGAGGTCAAAGTGTTGGTTACTTCCAAAAAAGG
>chr16:52431557-52431657
AAACTATTAAGACATTAGTACAATCTCTTCTCTTTGAATGTTCTCTGTGG
AGTAGGCCATGTCAATAATGAATGATACCATGCTTATGAATGAAGGAGGA
>chr1:55430688-55430788
TCTCCTTAAAGTTCCTCAGGAATCAAATTGTGTCTTACTCACCCAGCTAA
TGAGTCATTTCTGGAGCTGACATTTGAATCTAGTCAGCCCCAAGAGCTCT
>chr6:52703334-52703434
ctagttgcagagtgaatttagccaatcagtagcatcagcatgatgtcatg
gagagaggCCACAGATGAATCATCAGTGTGGTCACAGCTTCTATCACATG
>chr13:49556874-49556974
TATTGTTACCTAATATACAAATGATAGAAATTATATTGATTTCCTGACTA
ATTCTTGTAAAAACCAGTCATCAATCCATTCCCTTAAACcagtggttcag
>chr12:36468476-36468576
gtggtaggaaaaaagaaatatagtttagctttatgtgttttatctgtgag
aaagttttgcatagtcaatgatgtaaatgctcagtgttggtaatatcaaa
>chr1:173646416-173646516
TGGAGACTAATGTCTTCAGAAGTGATGCAGTCCTTCCTATGCATTTCCAT
GAGTCAATGTGAGTACATTGTAGAGTTTAGTCATTTGAAATATGAATTTC
>chr9:124080001-124080101
TGGCAGTTGGTTCAGGTCTTGAATCAGATTGCAGGTGATGACAGTCTTGT
AATGGAAGTTCTGTTCTCATTCCACAGTGACAGATTTGACTAGGTTTCTG
>chr12:73755670-73755770
CTGCTCAGGTGTGCCGCCCAAGAGCTGTCCCAAGACTCTGCCGTGCAGAG
GAGATTGCCATAGAGGGCTGGCAAACTGATGACCTAGCACTTTTCTCTCC
>chr15:81301070-81301170
ATAAAATGGTTAAAAACAAAACAAAGTGGCAAGTTAGGACATCTTAGAGC
AAGGCAGGGGGCTGGGAGATCTGTGGCTAGTCTTCCAATCAATGTGTGTT
>chr16:43253175-43253275
AGGCAGGGAGGGGGAGGTCTGCTCGAGGTTGAAAAGCACAGTGATGTGTC
AGAATGCTTGTGTTCTGACTCATACTGACACCGAGTGACTTGTCACTCAG
>chr5:103774761-103774861
GAGCACATGGAGTTAGTTACTCAGCGGCTCTCCTGGAGCCTCTGGGAAGG
GATGATGTCAGCATCCTTGAGGCTTTGAGTCATTTCATGGGCAGAACGAT
>chr6:146081236-146081336
GAAGAGTGAAGTTGTTTTCTAAGATGAATAAGAATGGGGTGGGAGGTGGT
CACGGTGCGTTCTCAGATTTGCAGATGTTTTCACTtttgctatgattgtg
>chr2:117304562-117304662
TTGAGGACAATGGCTCACAGTATCACCAGCATTTTGAAGGAGAAAGCAGG
CAACATCCATATCCTACTACAGGAGGTCTGACATaggattttccctgtcc
>chr9:22641218-22641318
atgctgtgtacttatttcacagggttgtggagatgcggtgagatgagaca
cctaagtcactcacagcatgcttTAGTGTAGGAAGTGTAGGAAGCCACTA
>chr14:59341237-59341337
TAGAGCACCCTGGCTTCTCTTGGTCCATGGCTGGGTGTTGTCTTGCAGTC
CTTGAAGTGCCTCTGCAAGGTTCTAGTTTCTAGTTTCTTTTTCTCTAAAT
>chr16:43458678-43458778
CATACCTTTTACCGTCCTAAGCAAGCAAGAGGAGCTTGGAACGGAGATCG
TCTGAATTCCCCAGCTCTGTCATCAGCGCTGTGACACACTCTCATTTTCT
>chr1:153308070-153308170
GGGGGAGGAAGAGGCCAAAGGACACGAACATGCTGGAAGATGGCGGGGTC
TCAATGCAGAATCTCTGGGAAACAACCAGGAAGCCAGGGCTGGTTCTGAA
>chr1:164072571-164072671
AGTCTATGATTGTCTAAGATTTTTGAACATCTCTTTAAGAGTCATATAAC
TTTCCGGGTGTTGACATGTGGTTGCCCTTGGGAGAAATCCTTGTGGATTC
>chr8:120725318-120725418
GACACGGCTCTAGCTTGGCTCCCAAGTGACCGTGCACTTATTTGCATGTT
TGGGTCACAGGGGTAAGAGTGAAGGGCACAGAAGAAGAAGAAGACTTCAG
>chr3:32417888-32417988
tattctgtaagcaaccccaagaaaactcattggttcaccaagttggactt
tggaggtatctcaacttttggtccctatctgaggtgagtggacatgtgtt
>chr18:32902510-32902610
CGTGCTTGAGTAATATAAGTCTTTAAACAGAATGAGTACTGCATTGAATC
TGAACAGTCATCCGCATTCATTCATAAAGCAGGTGTGATAAACACAGGCC
>chr14:85905824-85905924
TTCTATCATATTTTTGAATTAGTTCttttatttttgatattattatataa
ttacatcatttcctattttcttttctccctctacatactcacatataact
>chr10:128256411-128256511
GGGgtgtgtgcaagtcagaggaccgcagtcatgagtcactgttctcattc
cctgtgggttctagtgactacacctccgtccccaggagtgacggaggcac
>chr4:133185236-133185336
AGTCCCCTTGTTCTCACGTTTCCTTTCCCTCAGTGGTATTTTGCTACCAT
AAAAGTACTTGGAAGACTCATTTCACCCATGGAGAGGCCTGCAAGATCTG
>chr18:80685714-80685814
GCTTCTCCTGATAATGGGCGAGTCAGACCTTCCACAGTGCTTGGTATGTG
GGCGCAGCGCAGGGAGAACCCACCAGCTCTCCTGTTTTGAATCACTGTTC
>chr1:170185206-170185306
TGGGTCTAAGTCATAACGCTATTAACAAAGCTGGAGTGCCTTGTAAGTCA
TTCTGTGGTGTCGTGGTTTCTCTCAGGAAGCACTAGTGTGggtgctgggg
>chr5:44231820-44231920
TGCTCAGTCTGACCTTCATCTATATATCTAGTTAAGTATCACTAAGTGTG
TGAGTAGAAATGTATTTATAGTGCGGCAAACCATTTTAAATAGTTAATTC
>chr1:160244775-160244875
TCTTTGTTTCAGAAACAGACTCACTTGTGCGGATGTCTGATTACCCTTGC
TACAGAGACTAGTAGGACAGCTTTCGCTTTTACAGTGAGTGCTCAGGCAT
>chr9:62974404-62974504
GTATGAGTGAGACTGTCTCTTTTTAAAAACCAAACAGTGAgggttcggag
agatgactcagtggctagctaagagctggctgctcttcagaagccagggt
>chr6:48628906-48629006
AAGGAGGTGGCTCTTGAGAGGAGCCGGGGATGACAGACTGTGATGAGTCA
AAACAAAGCAAAACTAGCTGGGCAAACAGTGGAGGTTGTAGGAAGTGAGT
>chr7:19344418-19344518
CAGGAAATGAGTCATACTAAGTCATTCATGGGGCCcaggtctcggaacac
aggtgtcccttccttcaggaagcccgtcctcacaccccagctgggtcagg
>chr8:82204475-82204575
caatttgctaaaggcatgaaactcaagaagaacgaagaccaaagtgtgga
ctctttgccccttcttagaattgggaacaaaacacccatggaaggagtta
>chr19:12831624-12831724
ATAAAAGTAAATTGCTCTTTCTGAGTCTGCAGGGTTCAGAGGAATAACAC
AGGACAGGTATGAAATGAGTTGTTTGGAGTCCTAGGTCCATAGGTCTTGC
>chr1:144241608-144241708
TTTCCATTTGCATCATCCATGTTCAGTCTTAAAGGCATTTAACAAAAAGG
ATGGAATGACTCCTGTCTTTGATTAGTAATTCTTATTTCATAGGTATTGT
>chr14:73433597-73433697
GGCATTGGCAACAGTTCAGGGGGAAAGGTTTAGTTCTTGTCATTTCGTGG
GCTCACTTCCTGTTATTCTCTGGGCCTTACACTACCACCAAGTCCTTGCC
>chr12:51811401-51811501
ttgagtcacccagtgtgggaactgggaactgagtcaaaaccaaactctgt
tccttgcaagagcagcacacattcctaaccactgagccatctcttcctcc
>chr15:94476061-94476161
GCCATGCCGAGCCATCTTGTGGCCCATGAGTCAATATGAGAAACAGAACC
TCCTTGGAGAATGATGAAACTCTTTTTAAACAGAATTCAGGTAGGTGCTT
>chr10:98799068-98799168
GAAGTGTTATCATCTGCCTGTTTCTCTCTGAAAGCCGAGATGCAAAGGGA
AGGGATGACTCACAGTTAACAACTAGAAACATTCTATCAAATTGTTTCTT
>chr2:43669596-43669696
acacacacacacacacacacacacctctagtcatcacagagatgggaaac
ataataaaccagatcaatatttgcactagagctaaaacatagacttttca
>chr3:107062748-107062848
CTCACTTTTTGAGTCACAGTTAACCTAAAATCCAGAGAGGAAGTCTACTT
TACGTTTTTTCTAGTTTAACATATTTCTTCACAATTTGCCCATCCCTCTA
>chr6:145981196-145981296
ATTTATTAGTCATCACAATCAACTAACATTTTCCTCTCACTATGAATATG
CTATGTCTCTTCAtaacagaagacagatcaacaagagaaacacaaaagga
>chr2:104855776-104855876
CAAACAGGTGCAGACATTGTGAGAGATTAGTTTAAGGAAATAGGGTCAGT
GAATTAGGAGGGGCAATGAAACCAGGGTTTCTGGTTTCTGCCTCAGTAGG
>chr15:58749174-58749274
CTATTACCCTTCTTGTACATGCACACAGTCACCATGGGCACAGCTCAGCT
GGCACCCTGAGCTACAGGATAGATGGGCCCCAGCTTCCTCTTTTCTGAGA
>chr14:56296936-56297036
TGGTGGCTTCCTGTTAGTCATTTCACACACCTCCACAGCAAGCACGTTTT
TTTTTTGGGGGGGGGAGGGTTGGGTTTTGGGTTTTCTATTTTCAGCCAGA
>chr19:11129868-11129968
ACACATCCTTGGAGCGCAATGGCAGATGACATCTAAGCTTCTGTGGACTC
CTGGTGTTTGTAGCAACCCAGGAGGACTGGCTTTTGTTTCAGGGTATCTG
>chr3:20142996-20143096
CAGAGGAAGGTCTAAATCAATTCTAGATTAAACAAGAAACCCAGTATCTC
TTCCATAAGAATATTCTTCTCATTTATCATGACTCAGGTTGcaatagcat
>chr11:4336970-4337070
taaatatctgatatgcagggtagctgatatctgacacccagtaaaagggt
agtttgaGAACTGCTGACTTAGCATTTAGACCTGTGTTAGCATTTACGCA
>chr10:17583150-17583250
AAGAGGAGCAATTACCAAACTCTTCCATCAAGCTCATCTTGACTCACCCC
CTTTCTCGTTATGTTTCATTGTGGTGGAGTAGAAAAAACATATCCAGCCT
>chr16:45389585-45389685
TTGGCTACTGAGTCCTCCATGGAGATGAGTCTGTTTAGATTTAGTTAGTA
TAAACATCATTTATCTTTCTTTTTATCTACCtgcaaaacacacacacaca
>chr4:8218036-8218136
CTTCACCCACAGCTAAAGTGAGACTCCTTCAGACAGCAGCAGTTAACTGA
ATGGCATGTTGGCTCCTTTTCAATGACTCATTCATTTGTCGGCCACCATG
>chr11:78176012-78176112
gttggcctcgaattcacagcaatgctcctacatctgctcccaagtactga
aatgacaagcgtgtaccaccccacctggTGCACGGTCTCTTACTGTTGAT
>chr11:120353792-120353892
CAAGCGGCGGGTGACCTCAGCTGGTGCTGACGCACGGGGAGGAGGTGGGG
TTGGTGCAGCCAGCACCCAGAACAACAGATGAGGAAAGAACAGGTTCACT
>chr2:60328703-60328803
ATCTCATTTAACTCTCAGAACAAACGAGAAAGCTGAGTCAAGTCAAGCAA
CTTGACTCAGATGCAAAGCAACCGCTGAGTGGTGAAGTGGTTATCTCGAG
>chr1:125468048-125468148
TCACTTCTTGACCTATGTTGCATGCTGACTGACAAATTATTTACCCCTTT
TCTGTAGCCTGTTACTAACCTATCTGCTTTCCTTTCTGTTTCTTTTTCAC
>chr14:122638284-122638384
AATGTCTCATGGGATTAATGTTGAGTCTCATTTCCTGCCTTTACAGGATG
CAGATGAAGCTGTCAGAATTGCAAGGGAAATTGGTAAGTCCTTAAATTAA
>chr14:109374768-109374868
tatatttgcacacttacaaaagtgattgaatgtTACTTACCCATATCTAC
AACAGCATTTGTTCTTTTGGAGCAGAGTCCTTCTGACTGGGATAGAAAGT
>chr7:127188635-127188735
CCAGGCTGCTGGCTTCTACAGCCCCAGCACCTGCAGTATGGCAGCTGGAG
TCCTACCTTAGAGATAGTCTAGGCCTGACAAGCCCCTGAAGAACAGAGAC
>chr9:89874710-89874810
ttgatagaatggctctatacaaaaaatggaatgtattagagtgccttaca
ggttagtatctgactattctaacaacggctgtcttcagatggaaaaatcc
>chr4:53224638-53224738
GACAGTTGTAGATATCTCTTTGCATATATGTCTCTAATTCTCCCCTTAAA
ATAGATTTCTAGTTATGAGTCACTAACCAAAGAAAATAAATAGTTTTAAA
>chr13:45687776-45687876
ATCTCTTCCCTATACCTTTCAATTTGACTCATACCAAAAATTCACCTAAA
ATTCCAAGTGTCCTCAGCTTCCACACACAGATAGTTCTGGCAGGTCCTCT
>chr15:61441788-61441888
CATTGCCCCTCCACTTGTGTGTAAGGGACATGTCATGTGTACTTTGGTCA
AGCCTCCAGAAGCTGCGGAAAACACAGGGATTCCCCAGCTACACACCCAC
>chr10:80758800-80758900
GGAGTCCCGTGGGTGGCTGGGTGAGTCGTGCTGTGGGTAGAATGAGCCAG
CCCCAGCGTGACTCAGAAGGTATTTTCTTCTGCTGACCTTTTCGGATAAG
>chr1:161907156-161907256
ATGCTTTCTTCTGGTATCTTCTCTTTCATTTTCAATGATGCAGCATGTGA
CTCACTGCCGTCACTTCACAGTCAAGTACTGTGTCTTGACTTACGGTTTG
>chr5:116009245-116009345
TAATATTGCATGTCTCTTTCGAGGGAGTTCCAATGAAGGTAACCGGATGC
TTCCTGTCTGCAAGGTAAACCGGTCCCCTCCACTTATGGTTCATTATTCC
>chr4:102973410-102973510
CCCCAAAGTGTCATCACAGCTAGTAATGACCTCAATTATCCTGACAATAG
AATGAGTACCTTGCTGTTTCATCTGGTTCCCTTTGATAAAACCATCAACT
>chr11:63148384-63148484
TCCCTGAGTGATTTGAACTCATCCCACATCCTGTGGTTGAGGCTAGAGTT
GCTCTCACTATGAGAAGCGAATGTGTTTTATCTGTTGTACTCATGGTTGA
>chr6:127219446-127219546
TGATGAGAGCAGACATTTTGCTGAATTCGGGTTTTACTGAGTACACATGG
AAATGACTTACTTCGCAGGGATTCCTGTTGAGAAAGAATGAAAGTGAGCA
>chr2:21299638-21299738
ACCTTCCTCCATTTCTCCCCTTCTCCCTTCTCCTTTTCCCTATCTCTTCT
ACCCATCAGTTGTTTCTCTCTAGAAACTGAAGCATGGTAAGCTTTTGGAA
>chr4:116185124-116185224
CTATGGCTGATTGACTGTTCCCTGGCTTGGGCTGTTCTGAGTCTGAAAAG
AGGATGCTGTCTGTGGTGAGGATGATGTCACCACGGGGCAGGACCAGATA
>chr15:58654918-58655018
TGTGTTCCCAGCGTGGCTGAGGAGGCTGCTTAGCTCATGGATCGTGACAC
ATGTAGTGGATTCTGACTCTTTAAGACCGGAGGATAGCGTTTGTGCATAA
>chr13:80939892-80939992
cacactcacacCTGTATACTGACTcacacacacactcccacacatttaca
ctcatacataaatacacacacacacacacacacacacacacacacacact
>chr12:25608846-25608946
TCCTAACTGTACTTGATTGTGTTTCTAGAATGTGTCATTTCTTAAGACAC
CAGTCATTTTGTCTGTGGACTTTCTTACAGACTCAATGTGTGAAGTGATT
>chr2:52319204-52319304
ACTGAGTGTACATAAGACTGCCAGGGTGTCTCCCCATCCCCCAAGTTAAA
CCGCAGCCTCCACAGAGGGTGTAGCTTAGTCAGTCAGTGACCTGGGTATC
>chr5:107756214-107756314
GATGAGGTTAGGCATGTATGAGGTTCTATGTAAATGTATGACCACTCACA
GGAAATAAATCACTTCACACTTGTTTCAGTCTGCACTTTTAAGGCTAGAT
>chr2:11616086-11616186
aagactaagaacacaccctcatttcaaggctggatgaggcaacccagtac
gaggaaaagggtcccaaaagtaggcaaaagagtcagagactgtccctttt
>chr12:108641118-108641218
TTGCACAGAACTGTGTGGCTATCTAGTTCCTTGTTTTTTTATTTCTGTAG
GTTAGTGAACTACTAAATGTGGCAAGGAGATTGACCTTTCTCGGGCTGAg
>chr6:108844388-108844488
TACTTGGCAGAAAGAGATGGTTTATGAGTAATGTCATAATAAGATGACAG
ACTCTGTTCTTACTGTGTGTGTGTTGGTTGAGTGTGACATGACAAGTGGT
>chr10:66849746-66849846
CTGGGCTAAAGCATGAATAGAATAATAATAGTCATGAAGGACTCTGCAGA
GACACAATGAGCCATTCATCCCAGGCCTGTGATGGCTGCATGACTCACAG
>chr10:39680886-39680986
CTTCTACTTCTTACATTAATCTCTCATAGATTAGAACAGGAGACCAAAAC
AATGCAGAATAAATCAGACCCACTTGAGTAAATAACCAAGAGTTAGTCTT
>chr6:39241966-39242066
TttgtttgtttgattgattgattgattgattgattgattTGGtttcttag
gacaggatctgaagtaccctgggccggccttgaacctatgaagtagctga
>chr2:167920514-167920614
GTGATGAGGGAGATTCTGACTTAGAAAGGCGTggtgacagggtgacaggg
tgacagggtgacagggtgacTCGGGTTCTTTCCAAATGAGTGTTCTTAAC
>chr7:25280354-25280454
AGCAGGGAAGTCTGCCTTCTCCGAGCTCTGTCCCTGGGCTACAATGCAGT
GGGGAAGGGGTTAACTTGCCAGTAGGTGACTCACTAAGACTCACAGTTGG
>chr2:46358826-46358926
gaagagtgagcttcaaacccagtcagagagtgactgattaccccaaaacc
cagtcagagagtgactgattaccccaaaacccagtcagagtgactgatta
>chr5:151251927-151252027
CCCGATGGAAATTCTGTTGGTGAACTACAGTCATGAAGTAGTAATGTTTT
GCACTAAAATTTCTATTTGACTCATTCTTTTGAACTGTTTTACAATTCAG
>chr9:85011438-85011538
AAAGGACAGTTAGATAAAGAGTGACTCATGATCAGTTTGATTTGACGTAA
GCAGAAACTCAGACATCCTGCAGGGTTCAGAAAAGGAGATGATCAAAGCA
>chr5:53572594-53572694
ttcatacctgagcgtgaactccatgagtcatttagaaagtctgtcttagc
cttttgaggaactgccaatgtgttttcaaactggctgcactgctctgcgt
>chr10:88402930-88403030
tggttttcaacctgtgggtcatgaccccctttgggggttgaatagcagat
atcatgcatatcagatatttgcaatatgattcataacagtagcaaaatta
>chr18:4829756-4829856
taccttaaaaccatgtagagtctctatgtgcacacacatgagtaccccta
cacccacacacaGAGTAGAGGCAATCATAATTTGTCTTACTGCCACGGTC
>chr13:45856330-45856430
TTTCTTTCACttttattttattttgagacacagtcttgcctgatagccca
ggctgacccctgtcccctaacgtagcccagtgtatcttccaagtgctcgg
>chr16:97401891-97401991
GCTTTCCATTGCTGCTGTGACCAGTCATCCTTCCTTCCTGTTAAGCCCAC
AAAAGGGCATAGACACCCCCTCAGCTTTGCCACCTCAGATCTATTTCCCT
>chrX:167066247-167066347
tcataactacttggaatgtcagctccagctccaaggggattccccctaca
cacacaccacacacacacacaaataaacagaaaaataaaaataTAAGTAG
>chr9:48986714-48986814
CTTGTGTTGGGGACAGTGACTTATAAACAGGTGGTGAGATTTGGTTTTGA
GACAGTCATATTGATACTATTTTGAGGGAGAGCAAGTCATATTTAAATTT
>chr15:50987145-50987245
ttgagtgtatcctgtctctgactcattctgtcaaatctttctctgattca
tccctttgcccatcagctataagtcactttcaaatgtagctgcttccttc
>chr3:100637095-100637195
catttattgactaatctgggtaagcccaagacaggtcaacattcatgtgg
aagtaatgtgttcccttgtttcctcatacattagcaattctgaactgaaa
>chrX:159849453-159849553
ctacagTACACTCatatatatatatataataaatcttaaaaaaaaaaCCT
AAATGATTAaaggtagagagccctagaagatatatgacatcaacctctgg
>chr2:157129658-157129758
AGCAGAAACAGCAAGCAAGGGATTGTTTTAAAGCCTGCCGCAGTACTGAA
ATGAGCACGGGTGAACCCCAAGCTCTTGGGCTTTGTTTCCGAACAGTGAA
>chr3:105958339-105958439
AAAGCATCCTCACGAGTTGAGTCTTACTGACGGATTAGAGGATGGAGCTA
CTGTGTAGCTGTCTCTAGGACTAGGGTTGTTACTGTGATCTCCACAAAGT
>chr12:102744838-102744938
GCGGATCCCAAAACAGTGGGCTACTGTATTATCCCCATATGCTTGGCAGT
TATCTGCAATCGTCATCAGGCATTTGTCAAGGCTTCTAATCAGATCAGCA
>chr12:107977619-107977719
CTCCCCAAAGCCCCCAAATGCTTCCTCTTCGCATTAAAAACAACACCCTA
TACAAGCAGCTGTTGGATTCCTTTCCTCTTTGCAAATTAGTCACCCCGCC
>chr13:80864368-80864468
AGTTGGCCACACAGGAAAGCAATTCTACTTAAGCAATAAATGAGTGGCTA
TGTGGACTCTGGGAAAAAGCATTACTAGTATTACAGAACAAAAGTTATTG
>chr1:53881754-53881854
TGACTGATAAAGTCAGAGAGAACCAAGATCTCAGAATAGCAGTTGAAAAC
AAAAGCCATTCTGTACATGGAAACCACAAGTACTGTATATGAAAAGAGAA
>chr8:126851817-126851917
AATGGCTGTCacatttctttttaagatctagagagcaaatttggaagagg
gttaattttgtgtgcctagtctgtgccagctactcgatttcatccttgta
>chr2:79122528-79122628
TGTCTCATTTGAGTTACTGCATTTTCATCTAGTGCTCAGTGTATGATAAA
TATCCTGGATAGGTGTAATGATGAATCAGACATGACTCCTACTCCAGAGA
>chr16:11475638-11475738
CAGTGTGCTTTCTAGTGACTAAGTGTCACATAAAGGGCCTGTTAGCTTGC
TCAGTGACTCAGTGGCATGAAGAGAGACCTTGCTGTCATTGTTGTCTCAG
>chrX:170004241-170004341
TACACACTCACTCACATCATTCCCCTGCCTCAGAAACACACTCACATTCA
TCCCCCTGCCTCAGAAACTCACTCACAGTCATCCCCCTGCCTCCTAGTCA
>chr7:108954425-108954525
CCCAAATTCTGTACCTCATGAGTCATCCTCAGAGAGCCACTGATTTGACT
TGATGATATGtcctagaattttatatgtgtcatcactcaatatatgccgt
>chr10:59938718-59938818
cacttcgtaactatacttttgctagttatgagtcgtaatgtttcctggaa
tctgaatttcctggaagtcttaagtgacccccatgaaagggtcctttgac
>chr15:66822910-66823010
AGCTACCACTCTGTTCCACAGTAAATCGGTACCATCTGACAGGCAAAGGA
CACTGAGCAATAGCAAGCCACACCTTAATGCTACCCACCCAAGTTCCATA
>chr14:60286191-60286291
ACTTGGTGGGATGTAACAGTCAGAACTCACACTCTGCTGGGTGGGCCATA
TCTAGTCCTCTTTGTAGACTAAGTGCTCAGTGAGAAGGAACCTGGAGGTC
>chr8:77210204-77210304
ATGACCTCTGTAGGAGAGGCCATGTAGAAATAGGCTTAGTCGTGACCACC
TTCTGTTCACTGCAGTCAACCCAGTCCTTTCCAGTCAGTCTGTCACACCG
>chr14:20012734-20012834
GCGTCTGCTCCTAACGTGTGTGCTGCTCAACAAGAGGCAGGTGTGTTTCT
TCCATCAGCAAATGAGAGTGTGGCAATCAAGAAGCATTTTGGGAGACCAT
>chr2:60076948-60077048
TTGAATTAACCTAACATGAAGGAAACACAAAACTGCCAAGACACAAACGG
GAACAAAGCTCCTGCCGCCTTCAGTGTGGCAGGGCGGGCTTCGTCCAGAG
>chr13:74933142-74933242
ctcatacctgggtcgtgttattcagacagaacttgtttctcctcagccca
ttcagctcaaggttgatcatctagagactaaatgactttcaaaaacttct
>chr5:136441768-136441868
TGGACCGTGAATGTCATCTACTTCATTTCTGGGAAGCTTATGGTCAAGTC
TATGACTCATCTTTCAGTATAGGGTCAGAGATATACTTTGAATAGTTGCC
>chr18:6134448-6134548
CCCTGTGGTTGATAAAGAACAGGAGATAGTCAACAAATACTAGGAATTAC
ACACACACACACAGATGAGGAGAGGGAGAGAGAGGAAAGGGGGAGAAGGA
>chr4:40834237-40834337
atctctccagccccAGGAAACTGCATCTTGATATGAGTGCTAGGGTTGGT
TTTGTTTGCCTGACTGGTTGATTGGATTTAGTTTTGCTTTGAGACAGGGT
>chr5:35207343-35207443
GTTTTCCAGGTAACACTGTAAACATTCAAAGCACTAGTAACATGGGGGTT
CTGTAATTTTTTCCAGAGAGAAGAATATGGAAAACTACCCAAATACATTT
>chr12:83632048-83632148
CTAGGTCCCACTAGACAATCCCACTCTATGGTCATCCCTCTGTACTTAAT
GAGTCAGAGGCGACGGCGGAGACTATCTAGGCATCACCTTCTCTATGGTT
>chr13:6652670-6652770
gttgtataatgtgggtggaaatggaaattagtatagtcattatggaaaac
agtctggaggttccccaaataataaaatagaagtctcatatgagccagta
>chr4:88448946-88449046
GAGTAACAGATTCCAGAAACCAAGAAAAAGGGGCGAGTCACCTCTCAGAT
CCCTCTTTCATATCACATTCCTAACTTGACTGTTTTCTCAGTGTGATGAC
>chr13:85418764-85418864
AGCCTTAATTGATAAAAATAAAGAAAATGTTGTGCAAGGCTTAATCATCA
GTATATGATTCATCTGGAAGCCAGGGATGAGCAATTGTGACAAGAGCTGC
>chr9:22649701-22649801
AAGTAGTTCTGTTTTCACGTGTCAGAAAAGCAGGAAGTGAGGCTTTATGT
GGTCCCACAGAGTCAGCCTCTGTTATTTCTGCACGGAAGCTACGTTCCAT
>chr16:22607092-22607192
ACTCAGCGTTCTAGGTACACAAGTCAAGGTATTGAAATGACTGTCATGCA
TGGTCAGCAGTGCTGAGTGACACAACACAGGAACAGGCACATGTTAAGAG
>chr12:107993578-107993678
GAAAAGCGTTCCCCTGAAAAGATACGTGCTTTCCTGAAAAGCTCCAAGCG
TCAGGCAGCCTGCAAACCATGACTACCCTCAACACACCTCGATCAGAACA
>chr11:80417160-80417260
ttgaggggcagaccaagtgatgagtcagagaaagatctgacagaatgagt
cagagacagcactcctcctaactctcccgagaacagcacaggaaagagaa
>chr7:123120585-123120685
acaagggagttttcttgagtgatagaactcttttctattgattgtggttg
cggctacatgaatgtatgtgtcatgactcatgaggtttttcacaatagat
>chr6:28553124-28553224
ACGTGTCTTTGAAGATCAGTCCCTATTTGACTCTGTCTTTTAACACCTCT
GTTCTTACTCAGGGTTTTCCAAATGTCTTCTCTCGGGTATGTTGATTCAT
>chr6:67459596-67459696
ttgagtcatccctgctcctgtggggaactcctcactcatactcctgttag
gaaccccaataaaaattcattgtttcacaggcttggactttggtgtaatc
>chr17:87463102-87463202
cagaacatagcataacacattggtcataagagcctcctgaaacaaacaca
tggttgcaaggtggtcataacaagttgttcataacaacattctgaaccaa
>chr10:19068318-19068418
ATTCTCATCTCTTCTGCACGGTGGCTTCTTGAGGCTAATTTTTATTTTAG
ATTATTGAAATGAGCTCTCTATTTAGTAGTGAGTCAGAAAGAGAATGTCT
>chr9:21679896-21679996
TTTCACATTTACAAAGCACTAGGAGGCTTTCAATTCAAGTCATCACATTG
CTAAGTTTTGTACACGGGTTTTTGAAGTGGGATTTACATGCCACACATAG
>chr13:5515061-5515161
GAAGCTTTCATCAATTAGTCATCACGATGCAGCCAATAGCACTCTATGGG
AGGAGATTTTTGCCACTGGTAAGTTTATGAAATGTTACCTCGGAGAACTA
>chr4:116184386-116184486
GTTTCATTCTGACAGCCTCTGAGGGCTTTTCAGTAAAAGTAGGAGTTGGG
TTCCCAGAGACTGTGTAAAGGCAGGGAGAGCTATAATGGAGGATGGTGTG
>chr6:140615058-140615158
cgcacgcgcacacacacAGATAAATAAAAATTTGAAAAAGATTTAATTCC
TGGTTAAAACAAAACTCAGGCTGGACATGACTCATAAACCTATAGGCCAA
>chr5:67393860-67393960
acacacacacacacacacaaacacaaacacacacaGAAGCCCCTGGCTGA
TAATGCGAGTAGCTTTGCCATCAGTTAAGTGACATTTCCCTCCAATGTTT
>chr5:148626272-148626372
AGCATATTGAAATCAGGAACTGCCTAACAGGTGACTAATCTATTTTAACT
GCTGTGAGTTAATGGGACTGGGAAAGACAACGCACGGACTGGCAGTTGAA
>chr1:151661103-151661203
AGGAAGTGAATCACTGCACATCTACTGAAATTCGGGCAGCAATTGAGGAG
GAGAAGTCTTTGCCTCAAAACATGAAGTGGTGCCTTTACCCAAATGGGTG
>chr15:51728960-51729060
TCTTTGAATCCCTAGAAAAGTACCTAGAAGAAACTAACAGGAAGTGAGAC
AGAAAGGAAATGTGACTGTGGACTGAGTCATTACTTTAGGGAAGAAAAAG
>chr3:59103832-59103932
TGtgtgtttatgagataggatcttgccatataaacccacggtggtctcag
actgacaggaatcctcctacatgagcctccccactgctaagatcgcaggt
>chr1:54935544-54935644
accttgctaatgctgtgaccctttgactcagttactcaggttggcatgac
ctcaaccataaaagtttccataactgtaattttgctactgttatgaatca
>chr17:84163010-84163110
GTCCTCAAGAGCAAGATCTGACAAATCACACTCCATCCTTACCAACTCTC
AGTTCCTGCTTCCTTTCTGACTACAGAGCAAGAACAGAATGGCTCAGATA
>chr14:66869669-66869769
TTCTCACCTTGAGATCAGAGAATGCGTGTAGTCACTGCTTAATCTAGGTC
ATCGGGTGCCCTTTCGGTAAGGAAGTCATCTGTCTAACTGATTCACACCT
>chr9:66538786-66538886
TTTAGAAAGGATAAGTACTTAGGGCTTGCCACATAGTAGACATCCAACGA
CTAGGAACTACTATTATGTTAAGCTCAAGCCTGGCAAGCACCATCTGAAC
>chr14:7929270-7929370
CTGTTTCCAATTTTGAGAATAAGCtgtattagtcacttttcccactgctg
tgacaaactaccctgcaaatgcagcttaagaacggagaggtgtattttga
>chr5:107703452-107703552
TTTTTCTTTTTCACTGCAGATTCAGCTTCTGAGTTGTGTTTAATCTTTAG
AGTAGGATTGGTGAGTAGAGGAAACCAGATGTTTCGAAGAGACAACGTCA
>chr13:43461428-43461528
CAGTTTTAATAATGACCCTGCCAGAAAGACTGTTAAAATCATGAGCTAAA
GCTTTAGTTCAACTAGTACTTAACCAGAACCAGAACCAATACCGTAATAT
>chr4:18617708-18617808
TGAAGAGTTAGTGGCCTATACGCTTCAGGTGGGCTGAGAAATTCCAGATA
GGAAATGGACTTCACTGATAATACTTGTGAGCTGTTGGAATCCAGGAAGC
>chr18:73680595-73680695
tcccaagttgataaggaccaggaggcgtgacctcgctgaaggaggtgtgt
cattgggggagggtcactctgggttctcatcactctgaaactggaagcaa
>chr6:15671535-15671635
CTGCCTCCAATGATATGCATTCCCCACTCATTCCTTTTTAAAAACACCCT
CTTCTTCCTCACAGGTTATGAATCAACTTGACAGAtttcttaaatatata
>chr7:63933200-63933300
CCCTATCATTCTAAATCAGTGACTCAAGCTATAGGTCGTGActcccacag
aggtcacacatcagatatcttacatatcagatatttacactgcaacttgt
>chr13:63141580-63141680
TCTGATGGATACTGTGTCACAGCACTAGGAGTCTTTCAGAACTGAGTGTT
ATTTTCAGTACAGTTATTCCTCTTGCTGTTAAATGTATGTCTGTCTCAGT
>chr1:180199434-180199534
acctcagcatcacagatgccctgagctaagccagcatcatttagcacctg
catcattaagcagctctctggtcctctgtctattcacatccacctacagt
>chr15:6592181-6592281
tagatagatagatagatagataggtaggtagatagaCAACAGAGGTGCTA
AGAAAATTGACTTTGAAAATAGGAATAATTGCATATTACTTTAAGAGTGG
>chr13:34709185-34709285
GTGAGGTCACTGCACACGAATGAGTAAATTCACAGCTACTGCAGGTCGGG
TCATAGTGATGTCATCTTCCTGTGTTAGAAAGCATGCTCTGTAGCCTGGT
>chr18:4295098-4295198
AATAGGCCTAAAACCCTCTCATACTCAGAATTCAAACTAATCTTCCTTTT
CTTGGGTTGTTCTTGTTAGGTACTATGTCACATGACACAAAAATGACAAC
>chr4:32268134-32268234
GTGTCCAGATCTCTGGGGAAACTTCATGGGTGATATCACCAGGATATGGG
TGTACAGTAGGTCATGAGATTGGGGTGTGAGATTGATGTGGGTGGTAGAA
>chr4:3892994-3893094
TAGGTTTTTGTGACTCAATATGATAATTTTTTATGTCGTGGAATTTTCAG
TATTGATCACTACTGAACCACTGAACTCTGTGCACTTGTGATTCATGGCA
>chr19:11492064-11492164
TCTGATCCTTTCCATTGTCTGGTTAGTACATCTTTTTACTCTATTAAAGG
TCGAGGAGCAAGTTTTTTTTTTTTTTAAAGAAAAGACTTATGTTTTGTTT
>chr3:106460810-106460910
ctgtagatgacttggaagaagagagacagtcatcagacttctctgttccc
ccctccaatgtgtccacagtgactaaatctccttttttacttgcagtatt
>chr8:69919209-69919309
CCACCACTGGTTCCTGCCAGCTGTATTCTCAAGAAGAGTGGCATGGTGGG
CAGAGGCTGACCAGCCAGCATCTGGCTGGCTTCCTGATTCCCACATGACA
>chr5:53553402-53553502
AAAAAAAAATGTGTGTATCAAGCTGgggtggaggtggcacacaccgttca
tttcagtacaccagtgccaggcagagctctgtgagtctgaggctttgagg
>chr1:54093336-54093436
CACTAAGAAGCCAAATGATGACAGGTTCTGTCAGGACAtgttctgctgtg
acagagcattgagactctataaatgacaaggaacagaccaagctttcttt
>chr7:99475494-99475594
ccctcttctggtatctgaagacagctacagtgtacctatgtataataata
aataaattgaaaaaaaaaaTCCTtaaaaaaaaaagaacatgtaagaatgg
>chr13:15848095-15848195
GTACACTGTATGACATTTGCACTCAGTGAATCACTGAATGATGAATTTCT
TAGAAAGTAACGCCATCCTTAAGGGAGGCCTATCCGTGTTTGGAAACTGT
>chr7:106624296-106624396
gccagcaggcctagtcACAGCATCACATTTCAGTTATTTGCATGTACCAT
ACATTAGTTTACAGACAATTCAACTAACTTCCTCCTAGGAACCTAGCAAC
>chr9:65541626-65541726
GTTATCACTTCTAAGTTGCTCGTACTCTTTGCAGTGGCCTACGAACCTAG
GAGAGGACCAGCCGCGCTACAGAAGCCCAGCCTCCAGCCCATCTCTAGGC
>chr17:71192091-71192191
gaactagtcagtattctgtgggatgcctcactgtaagttttccttattgc
tttctcatgataagactgggttatgactaaggaagaccacagagggtaaa
>chr18:53888197-53888297
CACAGTTCTTTTCTTagctggtttctttttaagcaactggaatgtaatta
gacacactgaatcacatctcgtcatatttgtgctttttgtttgactacta
>chr13:60936843-60936943
AGATTCTGCATCTGTAGATAGAGCATCAAGCAGTGTGTACCTGTCGGTGT
CTGTCTTGCTTAAAATACAGCCTAAGACTGACAGAAGCACCTTGAGAGGA
>chrX:49021022-49021122
TCATTGAGCACAATATGACACAATATGACACATTTCTTCTGTGCCATTTG
ACTTGTTTCTTTAAACAAAACTTTTCACAAAGCAGGAAGCAGCCTCTACT
>chr1:106323190-106323290
GGAAGACAGGGGTTGTCCATGTAAAGGATAAAGGTAGCCGGTGCAAAGTG
CTGTGGGTGAAACTGAGATTTCTAGCACTGGGTTTGAGGTTTGCCAGATG
>chr1:54604050-54604150
gtcacccaaacatgagtaactgtattaaagggtcacagcgttatgaaggt
tgagaaccactgCTTTGGATAGTTTGGAAATGTTTGCACCAATGACCATT
>chr1:150761736-150761836
TTCTGTGGCAACTCTTGCATTATGTTAGTTAGAGATTTTCTTTCCTTAAA
TGACTAGACACATTGCTTTGGTTCCATCAAATCACAAACCACAAAACCAC
>chrX:129454379-129454479
aaaaaatgaAATTGACTGAGGTATGACTTAAATTAGTCATAGTTTTAGTC
ATATCTAAATGTCCTTTGACAGATAACTTTCCATAATAACACAGTTTCCA
>chr11:88370158-88370258
TGTCTATCTATGAGGATGACAACCCTAAGTCCCCTGGGGTTGATGTCAAC
AAAACTTTGGGGTTAATGACATGACTAAGGGAAAGCCATCACTACAGGAA
>chr3:138526254-138526354
tatcatctttggttcataaatgaaaaagttgaggcactgagcgtattaag
tcactcgcctaaggagtatgagtcaacgtcaagagtcatagttgacccgg
>chr11:46083724-46083824
TGTCTGATATGGTGACAAGATGACCCATATGGAGAGGGAAGGATGGATTG
CTGGTTTATAAGATGGAGTCATGGAGATGGGGAGATAGAGCAAATATAGG
>chr18:4312024-4312124
TGTACTGCAGGTCTCTGACTGTCCCCTAGACCAGCTAAAGTTCTGCTTTA
AAAGTCAAGCTCCCAGAATGAGTGGTTAAGTCTGGGGTGTCATCACAGGC
>chr15:79003014-79003114
agacaaccctgtgaaaggtcatccaacgccccccaaaggggtcacggccc
acaggttgagaaccacACTGACATGCACCTTGCTTCTGTGCCCAGAGgct
>chr10:42888244-42888344
gcatggtgtctcatacctgtaaccccagcgctactctggaATACCCAGTG
AGTATCGCGTCATCCATGGCCCAACACATCTCAATAAAACCAAACAAATA
>chr14:20377292-20377392
ACGCCTCAGTATCTAACCCTGAAGATACTTTGTCAGCTCAGAAAGTGCTT
CCCATCCTGTAGGCCCCTGAGTCAGAAGCACTGAGTCAGCCTTGCCTTTC
>chr8:117126265-117126365
tacaatgtatccattctctatatgctactcacctcttagtcattctgcag
ttggctcaggtatcagatcaatgccatgctgtcCGGTTGCAACACTtaca
>chr8:111534153-111534253
TTTACAGACTGatttttatttgtatgtgtatatgtctacatgagtgagtg
ctacctatgtgcgggtgccaatggaaaccaaaagaggtcatctgatttct
>chr9:33060899-33060999
AGATTCAAATCTTGTTACAAGACTCTGTCCTGGTTGCCCTAGATAATCCA
AACATCATATTGAAACCCAAGCCTCCGTGACCTACTTTGACTCTCCTTAG
>chr12:85051196-85051296
CCTGTTACACATTGACTAGTAATGTCATTAGGGCTGTTGGCAGTTTCTCT
AAAATTTGCAGGGCTGACTCACAGCTGGGACTTTGGGGAATTCCCTGTGA
>chr3:37173284-37173384
tttaaaaagcacataccagccttggtgattcccatgGTAAGTCAGTGaga
tgacctctctgttcccctcaagactgaaattctgtgattctaATCGCTCC
>chr11:109621288-109621388
AGGGTCTGTCTGTTGTGGATACTTAACGCTAGAATCTTCAGCTAAAGTAG
TCAGATTATGACTCAGAGCCTCATTACTGCCATCTGCTGGTGTCCACTGT
>chr12:73603734-73603834
AGATCAGGTGCTCTTTGGAGGTTGTTGTCCTGTGGTTGGAGGGCAGAACC
ACTCATGATGTCATCAGAGATGACTGAGTTCAGGATAGAAGTGTCAGTAG
>chr8:64842098-64842198
AAAGCTGCAAGACTCCCCAGCTTGCAATGAGTCAGCCACCATTACTCACA
AACTTCTGCCAAGTTCACGTCAGCAGCTGTTGTTTTCAAAGTCACCATCC
>chr4:101234622-101234722
GTATCTATCAAGGATCAGTCTATAGCAAGAGTAAGTCTCCAGAGTTACCT
ATAAAACATGGACACTCTCTTCTCTGAGTCTCTGCAGAAATGTGGCAAAC
>chr9:78527440-78527540
CTTTTAAATGCCTTTCTTTTGCACGTGGTTTCTGTGAGTCATCTCCTTTC
TCCAGACAAAGAAATCTAGGTTTTGCTAATCGGGTTTCCTGAGTCCGCTA
>chr10:12893461-12893561
tctggaaatgtgatgacctgcACTGATACTCTGTTTTCTGTCTCTCAGAA
GGGATTTTGGTGACTCACCAGAGCTAGAATGGGTCCAAATGACTCACTGA
>chr3:54709318-54709418
AGGCCAGCATTAGGAAGCCAGTGCTGTGAGGAAGTGAAGGGAAGAAAAGA
GCAGCTTGTTTGAAACAGTAAAAGTTGTCATTTCAAGAGTCTGTCGTATC
>chr8:70171610-70171710
ctgttcagccggttgaggctttttctgtgaagtctgagtttgatcccctg
gggtccacatgatagcgagagaattgactctagcaaggtatccaatgtcc
>chr9:44868765-44868865
TCGGTCTGACTGTACAGGAAATGCTTTCTGTAACCCAACATATCTAAAAA
GGTTTCATTCTGAGTGATGCAAACCCTCCACACAGACTCAAAAGCCAAGG
>chr9:59349192-59349292
gacagaggaagggaaaagtccatgattcagtgtgaaatcagagacctcaa
tacaggaaactgtgatagtcagagactgttctgagtctgatctCTTGgac
>chr2:94420108-94420208
agtagtggacttacaAAGCAAACCACACATGCACTGACTTCTGCTTTGAA
TGCCTTTTTACTTCTTGGCAAGATGACACTCATTTTCTCCATAGCATTTC
>chr4:126131835-126131935
TGGGTAGGCAAGCTGCATACCAATTCCTAGAAAAGCAGAACACTGTGGTA
GCCCAGGGGCCATAGCTGAAGTGTGACTCACCCAAAGCAGGCCTTGCTGA
>chr5:151635581-151635681
TGTCACTGGGTTTCTGTCTTACATATCAGCTGTTCTATAATTCATACAAG
AAGGAAGTATTGACTTGTCTTACAGGAGAGGATATATCAATATTCTACAC
>chr2:173385516-173385616
GACAGGGAAGAGAAAACATAATCCACAGAGCATGGACTGGCACAGAGAAG
AGGCAAAAAATGGCTTGTGTGTTGATTTGGCGCAAGATGCGAATTTTTAT
>chr7:58388448-58388548
CCTTACTTAGTGATTAGGGATATTTTCGAGACAGATGGAGAAGCAGTTGT
GGCTGTGACTCAGACCACAGCAAGTCATCTTGGAGTCCACAAATGAGCAC
>chr1:64108068-64108168
CAGAGCTTCAAGTCAGTCAGTTTCCTGTTTATGTATCTGATTATATCATA
GCTCCTAGTTCTATCTCCATAGTAAACCTTAGCAGACTGAAGAGGAGAAA
>chr14:18835382-18835482
CCATGCAGAACTGCTAGTATCATAAAAGCTGAGAGTGTGATCTCTGATCT
GACACAAAGGTGCTCAACTGGAAATGACTGTATTACCAGCATTAAAATCA
>chr12:73842470-73842570
GTGCAGTGATTCTGAATCAGAAACTGTCCCCACACAGGAGATTTGTGAGG
CTGATACATCGGGAGCTGTTCTTATCTCCCCACACACACCCCAAGCCACA
>chr5:3642227-3642327
CAGAAAGAATGACAGTACAAAATAACTGAACTTTCAAAATGACACTAGGC
CAGTCATTTTTACGAGTCTGTCAAGAACTAGTTGTACTCAGTCTTTTGAA
>chr2:6695614-6695714
GAGCCTTTTTAGTTAGCGCAGTTTGTGGTGAAATTTTCCTCTGTACTCAT
TTAAATATAACTGCTGCACTTATCTTGACTCTGTGAAACTTTTGAGTTGT
>chr4:132800110-132800210
AAGAGCTAGGAAGTTTCCAAGTTTAAAATGTTCTTCTTAGGGCAAGAGAg
agagatgaccctgtgagtaagaacagcggctgctccacagaggacccaag
>chr2:116942510-116942610
AGCCTCCGTGGCTCACACAGTCAGTTTTCCTGGAACTCACAGAATGCATT
ACATCTGTGTTTGACTTTCCCTTTGGAGCAAGCCCTTGAGCCTCCCCACA
>chr7:127144440-127144540
accttaatcaagatgtgtgccagaggctgttttctaggggactctagatc
ccatcaagctgacacactacagtactcattacaGTCAGAGACTTTATCTC
>chr19:36378830-36378930
AAGTGTGTGACTTTTTTTTTGCCTTCTTATCAAGGCTGAGTGAAAACCTT
CTGGTCTGTTCATGGTGACTTTGGGTTAGTTCTGGCTCGGTGCTTTGAGG
>chr14:62737906-62738006
TAAGAAGGCAAATGTGTGATGACACACAACTGTCAAGTAAAGTAAAACCA
TCTTCAGTGTGTAGTGTATAGAATGATCCAGAAAAACACAAACTGCTGCT
>chr3:95930546-95930646
TTGAAAGCTGTCAGCAGGACGTGGTGAGTGATATCTGTAATTCTGTATAT
CTGTAAATCTGTACTTCTCATATCAAGAAATTCCCAGCCCTTGGGAGGGA
>chr6:43343048-43343148
GAAACCATAATAATCATACAACCTTAGGGGAGGGAAGAGTCATTTCCTCT
TCACTGACTTGGCACATACCATAGGCCTCAGTCATATCGAATCTATGGTT
>chr19:18746728-18746828
TGACTCAAAGTGAGAAACCTGAGCCAGGCATGACAGCAAACCACAGTGAA
TTGGGCAAGATGACTCCCACGCATGGTGCTTTCTCTTCCTGGAGCAAAGA
>chr9:33065662-33065762
ggagtcagtcattttctccaaccatgcagattcacaggatcaaactcagg
tcctctggcttgggtgcctttacctgttgagtcatctcTGTTTCTTCATG
>chr2:40141703-40141803
atggcctagtcggccatcaatggaaagagaggccccctggacttgcaaac
tttatatgccccagtacaggggaacaccagggccaaaaagtgggagtggg
>chr17:50071900-50072000
CACCCCTACGTGGCAATGGAGACTCAGAACACACATGTGTTATGCCATGT
TTCTTTCTCATCCTGACTTCAGACAGGGTCTTTCAGTGAACCAGAGGGGT
>chr11:61597701-61597801
AGCCAGGGCTTCCCCTCAGCTCACCCCACACACCATGTTCTTAAAAACCT
GAGTCACAGCCACCTTGTCTGAGTCAGCCTGGCTAGGGTTCCAGTCTCTA
>chr1:95673343-95673443
ATGATCCAGTGTCTCACCACTGCAAGCACTAACTCAGTCATACCATTTTA
TTATCAATTACACGTATTCTACATATCCAAGGAGAAGTTTATATTATTTA
>chr8:46643486-46643586
CCAAAGCTGTATTTTGAAAAATGCAAGGGTGCAAAAGCCTTTGCAGTATC
AGTAAGGAGCAGAGAGCATGTGTGAGAAGGTAAGTGCTAAGTTTTGTGCT
>chr19:29641236-29641336
CGATGAGTCACAGCGGTGAGTCAGGGTGCTCCCAAGTTCAGTGAGGACTC
AGGAGCAGGAAGGATGGAGGGCAAGTTTTATCTCCCTCACTCCGCTCACT
>chr13:85428394-85428494
CATATATTCTCAGAAAATGATCACTATACACAGAAGTGAGTGGGAGAGGC
AGAGAATCAAGATGAAAGGTGTGGTTGAAAGAATCATTTCACTGTGATAG
>chr12:35833390-35833490
AAGAATCTGGAAGTGAGTGTGACTCATTCTGGTTGCAAGGCAGAGAAAAG
GCTGTTCTGACTGAGTAACTAGCAATCTCTAGAGAGGAGCAGGGAAATGA
>chr11:105591934-105592034
CTTTTCTGAAGAGGCTCTGTTGAGGCTAAAGAGAGAAGAGGGCCAGAAGA
GAATAAAGAGCAGTTCTGTTGGGTCTTCCTGTTTTGTTCTGACTGTAAGC
>chr15:83403923-83404023
TCCAGCCTGTTTCTTTAGTTTCATCAAACAACAGAGTCTGCTTCCTGTCT
ATCTGGTGGTGGAAGTGGATCAAGACAAAGAATCGCATCTCAGGAAATCT
>chr16:92814912-92815012
ACCAGTGGATGTAAGTCTTTAGACTAGTCAACCCAAGAAAGAAACTCAGA
ACTCTATTTTTGTGACTGTTTCTATTGGAGTTGGGGGGAGGGGGAGATAC
>chr4:129059954-129060054
GTAGCCTGTGTATCAAGGCTGAGCTGAGATTCCAGGATGCTGCCATTTGT
CTCCCCTTCAGAAGGAACTGTGTACTCAGAAGTGCCAGACTTGTTGGGAA
>chr1:78538294-78538394
GTAAGGCTCCAAGGTTGGTTCATAACAGTGGAAAATAAAAATACACTAGA
TGATTATAGCACAGGATTGAAGATGACTAAGACTTAAAAATCTTCTGAAT
>chr5:141062090-141062190
AGCCTAGATGCCCAGGCTCAACCCAAGTGCCAGGGAAGAAGGAGGTCATA
TCTGAGGGTAGGCTTTTCTACCTGATGCAGCCAGACAGGATGCCTGGGGC
>chr2:44166804-44166904
TAGAAGCTGTGTCATTACATCCGTACTACATCTAATATGTTTTACTTCAC
TCCCCCTCACTCTCTGGTTTCTAGCTGAAGCCACAAACAGTTTCTCAGCT
>chr10:13832723-13832823
AGCCAGAGCGGGCGCTTCGAAGATTGCCACAAGTGGAAATGAAGCAGAAG
TGTGCAAAGCATCAGGTTCTGATCACCAGAGATGAGTCAGAGAACAACTC
>chr14:20974012-20974112
tcactgcagaaagtacctgctgtgtaagcatgagggtgtgagtttggatc
cctagcacctgcagaaaaggttgggtatatcactatacccagtgatatgt
>chr17:31210158-31210258
TAAGCAGGAAGGTGGCATTTTTGTTGCTATAAGATCCACTTACTCACAGG
CTGCTGCAATGGAGAAAAATTTAAAGAGAGTCATGAATCCCCAAGGTATC
>chr10:98727806-98727906
AGAGCATCAGAGCTGCTGACATCTCAGCCATCCAAAAAACATCCATTTTC
AGTCATCCCTGTCATTTTACGACAGCTACCTGAGCGCTGAAGAGAGGAGG
>chr15:57842209-57842309
ACCTAGCATCTATCACCTATCACCTAGCCTGGGTGATGACTCACAAGAGC
TGAGTCATTGCAGCTCTCTGTGCAACTTGCTGAGGGCCTCTGCTTAATGG
>chr4:33812514-33812614
actatctttgggtcacccacgttcctgtaagcagccactcaccatcctcc
tataagtaaccccaataaactcactagttcactaagctaacttgggtgca
>chrX:167179738-167179838
gcaactgagttatatatatccccagaccGTAGGTGACATATTGTCAATCA
TTCTAGGTTATCTTTTAAAAAACAAATCACTTGCAGTGTGCACACAAAAA
>chr10:77530310-77530410
GTGTTCTTTAGACACAACCACACAGCCAGCTGGCAAGAAGTAGGCAAAGA
CATCTCCAGTCAGATTCTCGGAGTGGAGGCTTCCTGGGACTGAGAGGGGG
>chr12:98600923-98601023
GACGCTGCCGTGCTATGTCTTCCTGACATGCCAGGGAGACCCCCACTTTC
TCAAAGTGAAACTCTTGTGGCATAGGGCTTTTCTTTTTTTTTTTTTTTTT
>chr11:57951476-57951576
tgtgctgggtttacagCCTTGCTTCAACGCACCCCACAGAAATCTTGTGT
TTGGCTTTCGCTCCTGGCTGGAGGAGAAAGCTGAGCAAGCGACAGGTTAA
>chr9:79989817-79989917
GACCTTGGGAGGATGAGACATTTCTTTCCTTTTCTCACTAAGAGCTAGAA
CATGACATCACTATATGAATATGTCATGTGGTTACAAAGACCCCACTAGT
>chr10:77415950-77416050
GGAAGATACGCGTCATCAGTTTCTCTCTTCAACAATGTCCTTGCAGAAAG
GTCTCCTTTGCTCCTTCCAACTGGAGCGTCACAGCTGACGTGGAAGTAGC
>chr9:108521774-108521874
CTCTCTTAACTGCTCTGCTTGATGAGTCAAGCAACAGCAGGCAGAAATGA
ATGACTCTAGACGGTGAGTACTGGAGTCATCTCTTAATACCTAAACAAGA
>chr16:95887848-95887948
CCGTGAAATCACTTCCCCAAGAACAGCTCTGTCATCTCCAGAAGATGACT
TGTTCATTAGCAAGTGTGAATAATGCCTAAATTTACCACAGAGTGTTCTC
>chr8:40595120-40595220
AAGAAAATACCTATTTGTCTCAGTCTTAAACTCAAGGTTCACAGGAAGCG
GGCTGAGATGAAATGTCCTCAGTGGGTGATGAGTCAGAACTTACTATGTA
>chr15:66795506-66795606
AGAACCCTGGTACTTAGCTGTGCAGGCTGGCTCCCTAGCAAGCCACTTTC
TGTGGTGTAGTGACCTGTACTGATAACTCCAGCTCTGACTTCTCACAGTC
>chr2:51439660-51439760
ctgtattaaagagttgcagtattgggaaggttgagaaccactgTTTTAAG
GTATATTTTCACATTTTAATGCAAACATTATTCTTCATATATAAGCTTCT
>chr2:167935955-167936055
TGATACTGTCACGCTCCAAGAGATGCTCTTACAGTATTGGACACCACTGC
TTCAAAGCTGGGGAAACTATACTTTGTGCAGAAGAGATCAAGACACCATG
>chr5:57974144-57974244
TAGAATACCCTATAGTGATTCAGAGCGAGTTGGTTTCATTTTTCAGCTAC
TTAACTGACCTTGGTGTATCTAACAGTAATAGAAAATCCCTCTGCTCTTC
>chr3:68784048-68784148
gtagtcaagatagtttaatgatactccacgttctatcctccacctgcaac
aatGAATGACTGGGTCTGGGCTGGTTTTCCATGACGTCTTTCCTCCTCCC
>chr17:84291442-84291542
tattacactgaaagtgactgactaaaacaaGTGCTTTCGTTTGTACATGA
TAGAGTCACGTAGGTTTTAAAGGGACACTGATCTAGTAAACTTGGCAGGG
>chr9:14995570-14995670
GCCCATGTCTGATGGCTTCCATAGTAACAGAATCAATCAGTAAATCAACA
AGGAGTTACAGAGCATCACTTGGGACCTCAGCCCAGGGTTGCAGCTGAGC
>chr17:84334382-84334482
GAAGCCTCTGGCAAAGCAAGGGTCCTGCACGCAACCCTCTTCTAAAGCCA
GTGACTCTCTGGAGTCACACTTTCTGTACTGTGCTGTCCAGAGCTTTCAG
>chr4:102619286-102619386
CTAGCACAACAACCTCCAAGGCTGTATTACAGAAATGCAAGTGCTCAAAT
ATGTAGTCTCTGTGGCTTTCAGCTTCAGAAACTTACTCGTTCTGATACTG
>chr15:77828222-77828322
GCTCTCTTGCTGTCTACCTATGGCTTGTTTATTAGGTTCTTGGAGTCTCA
ACATGTCCTGCCATAAAATGAGAACACTAACCGGACTCCAGCCGCACTAA
>chr3:109196286-109196386
CTTTAGAACTGCATGTTTCATTTTGCGTTTTAGATGATTCATTTGGGAAG
GTTGTTTAAGGTGACTAATGCTGAGATGACACACGGAAACCCACATCTCA
>chr8:35614133-35614233
gtcattgtgagtcactggagaagtgtggattcaggaggtggcactgcata
gcattctgtggctgagatgcagatgaagtgtcaggaagatgtgtaatacc
>chr1:64191616-64191716
TTGCACTCTGTCACCCCTGCAGACACAAGCACATATCCTGAGCCTGACAT
GAAAATGATGTCATCTTTCTTTTTGACTCACCAACCAGACTACATTAATC
>chr10:14034150-14034250
CTGTGTGAGTAAACTGGAAGTTGGGAGTAAATGACTCATGTGCGAACCAC
AGAACCTCCAGTTCAACTCACAGAGTCTTTTACTTGTGTGTTAAATGGAG
>chr7:99310234-99310334
ggcccattgtgcattttcctcagaaacaaactccaggtctagttgtccca
cgtcctccatagcagtcgggatcacctgtgttcttcattacagccatgtt
>chr16:75920944-75921044
ATGTGGCATGTGAAGTCAATTCAGAAAGTTGTCACGTTGTGACACACAAC
TTTCTGGTAGTGTGTCCCTCCCAACTTCTAAAGCCAGAGTGCCTATCTTT
>chr13:46463844-46463944
GTTTTGCATCCATCAGACTGAAGAAACGACTGTGGTTTGGTGGTGACTGG
ACTGAGTCAGGTGGAGATGTTTGTCACGGGGAGATGTCACATCCACGGGA
>chr19:8701507-8701607
cctctgactgcacatgacacatacacagcctacacctacacaATCATAGT
TTTTAAGAAAAAGAagctaggcatgggggcacagctttaatcctggcact
>chr14:101879062-101879162
CATGATGTGGTCGACTGTACTTTCCCAGTTCCCTGACAGTGATAATGCCA
ACCGGAAATCGCAATGAAACCACACTCACTAAGAGCTGTTGTATTTGAGT
>chr1:184563056-184563156
ATTTTATGACTGAAAAAAAAGAGACAGTTTACCACAGTGGAAAATACCTC
ATTTTTCCATTAAAAGCCACTCTTCTGCTTTACACAGCGATCCCATCCAT
>chr15:6492514-6492614
TCTTGTCTTCCCTGGGTATCATGTATCATCTCCACCCAGGCATCATGACT
CATCTAAGAGTCATGAAATGGATGCTCATAACACTCTGACAAACATAAAA
>chr4:107864960-107865060
ggcgttcagtatgacAGCAATCCTGGATAAGACTCAGAACCTGGGGTGAC
TCATTCCCTCCCACTGTGATATTCATACGTGTCCTGTGTATCCGTTTTCT
>chr18:4311294-4311394
CCAATTCCTGTGTCATCCTCATCAGGGCTTTGGAATCAGACTGTGACACA
CGCTGATCCAATTGCCCGAAGCAGTTTACTCAGAGCTGGGTTACACCGGA
>chr9:96583200-96583300
CCTTACATGAGAAACTACAAACCAGGCCAGCTCTGTGGCACCATATCCTC
TGCTAAAGCATGAATGACACACAAGGAAATGGTTGTGGTTTTACTTAAAA
>chr10:67205620-67205720
tattttattctgtttatgtttatgagtgttgtatctgggagtatgtttgc
acaccagaagagggcatcatatcccatcagactgcagttacagacaggtg
>chr7:105487280-105487380
CTCTCAGTTGTGAAATGATATTGGAGGTGTTTGGTGGTTATTTTAAACTG
CTCTAACAGTGGAAATGAAACAAGTGGAGATACGATTCTAACTAAACTTT
>chr7:140321122-140321222
ATTACTTTGACTCATAGTTACAGTTTGAAACTTTAAATGCATGGCTCTGT
AGGTTTGCTCTGTGACCTATCTGCACTGTTGATCAGTATGAATAGAAATC
>chr1:40585651-40585751
caaaggaagatgagagctcacatcttttttctcaagtaggagacagagaa
ccttctgggaatggcacaaatttttgagaccctaaagtccatcccgagtg
>chr12:31996938-31997038
agtaagtaacttcctggatgaagtgttaagtcagcatgaccagtcagttc
tctccctgccggaaagccacagaggcagccagaccataactaagacgttg
>chr7:132765408-132765508
TGTTTTGGGCAGAAGCTCACCAGCCCTTTAAGTGTGAGACTAAAGGCAGC
TTTGCTAAACTGATCTGTTGACAAGAACATCAATGGGCAAGCTAGGCAAT
>chr2:107035831-107035931
TCCAAGTGTGCAGCACACCCTAGTAGTTGGTGAGGGGCTCGTACTGGGGG
AGGGTGCATAAAGGAGTCTTACTTCTGTGTGCAGGCACTTTCTACAGGTT
>chr16:51763448-51763548
cacacacacacacacacacacacacacaTGCAGGATATATGCACAAGAAG
TATGAGCATTTCCAGTGTGGTGAGATTTCAGAGAGAGGAAGGAAAGGAAG
>chr17:28471828-28471928
gctggcctcgaactcacagagacccccgtgcctttgcctcctgaatgctg
ggatcaggggcctgcgccaccacTGCTTTGGTTATTTATAAATCAGGAAG
>chrX:167146890-167146990
atgcagaggcacagatggatgctagagctcagcttacttcttcccttcat
ttagtctgagatcctagctgaaggactcagactgctaccattcagggtgg
>chr5:123746382-123746482
ACAGGAAAAGAAATCTGTTCACCCAGAGACTAGATGACTCAGGACAGGAG
CTGGCAAACCACACTACTGTTCTGTACAATTCTCCAGACCCCCACCCCCC
>chr13:74489978-74490078
TTGGACTTTTACTGACCGTTTAAAATTGATTACCTGAGTACTCATCGCTA
AAGCCAACTACTGTCAAAACAGGAAAGCTCCCGCTTTCGTCCCTCCATAG
>chr18:76223396-76223496
accctcctgccttaatcatcagccaacacaaagccccaTTCAGTGGTTTC
TCCAACCttcctaatgtgggtgacctctcaccataaaattattttgttgc
>chr17:52165768-52165868
ttgctaagttgcccagcctcaaactccCTCTGTAGTCTTTGAATTCACAA
TTCTCTTATGCAGTTCCTAGTTACAGGGGATAACAGGAAGTGGTAGACCT
>chr2:84212168-84212268
acaaaaggatataacttcttttctgcaacccatggtaccttctccaaaat
tgaccatataatcggtcataaatcaggcctcaacagatataagaatattg
>chr7:74497332-74497432
tagaagtaagtttctgagaagacaggccttgaggttttatggcccaggcc
tacttcctattctgtttagacttcctgttttagcaagacgtgagtgagga
>chr11:3399498-3399598
gacctctggacgagcagtcagtgctcttaaccactgagtcatctctccag
ccccCATATTTTTACTTTTTAAGAGGTTTCTCTTTCCCGACTTCATTGGT
>chr3:106832302-106832402
TCCAATGCTCCTGATTCTGCATGCCTGTAACTTGCTGCCTATTGCATCAC
CCTTACCAGTCCCACAATCTGACATGAACAATAACTAATACCAGGACTGA
>chr7:142462152-142462252
AGGGCTCCAAGGACACTCTGCCCAGGCTGGATGAGGACACAAGCTGCGGG
GTGTGTGGAACAGGGTGATCAGTCAACAGCTGTGACCCTGTTCAGAAATG
>chr1:160800064-160800164
gagaaacctccatactgatttccataatgtctgcatcactctacactccc
accagcactgagtaaagaggagctctctGCCTCATTACAGGGAGAAGCTG
>chr4:88155154-88155254
ACATCACCAGTGTGGTTTCCAGGTTGCTTCTTTGGAACTGAAATCTGTTA
CTCAAAATTGAAGTGGtttttctttctttctttttttttttttGCTTTAT
>chr11:4497690-4497790
GTTGGTACACAGGAGGAAGATGGTCTGCACCTCAGCCAAAGCTCACAGAG
GTCAAGGATCCAGAGAGACGGCCTGGCTTTCTGGATGCAGGGCAAAGAAC
>chr9:66990090-66990190
TTCTCCTTCAATGACTCATTATGGAAAGGGGAAAGAATGAATGCCTAATG
ACTGTCGGTCGCAACACATGTCCAAGGGACTTCCCAGAACCTCATTGCTG
>chr13:107897340-107897440
AACTTGTAAAGATGCAGTTTTCAGCAAAACCGGATGTAAAGTTTTTCAAT
ATGAATCTGCCCTCACCTGCACCTCCAGACCACAGAGTACAAGTTTCAGG
>chr16:49858728-49858828
ataaaattacttttgttgctacatactaactgtaattatgctgctgttat
gagtcataatgtaaatatctgatatgcagaatatttgatatgtgagtctg
>chr6:87743132-87743232
TTCTGTTTCCTTTTCCTTCACTCTTAGATCTTGAGTTCACCCTGACCCTT
CCCTTTGAGGGATGTGACCAGGGGTCGCTGCAGTTTTCTCTCCATGGCAG
>chrX:20772260-20772360
GCTAAATGAGTTATTTTATTTGGGGGGGGGAGGGGttgagacagggtttc
tctgtatagccctggctgtcctggaactcactttgtagaccaggctgtcc
>chr18:32162300-32162400
TCAGACTGTTCTGATAACCAAGGAGGAATGAATGGTACAGGGATTGTAAA
GGGTATTGGAGATGAGATGGGGCAGGAAGGGTGTTTTGTGGGTTTGAGTC
>chr2:58097148-58097248
agtcttgtgggttcaacaactaccagattcttgacatttctgcagagaga
cagtcatagtgatagccacaccacagcttgtaagctactcacgcatattc
>chr3:15228713-15228813
AGAAAGGCAACTTCAAAACTAAGAGAAAGAAATGTTTTCATCACATTTGC
TTGCTCAGAGGAAGGGGAAAGTCCAACCAGAGGTTGCAGGAGAAACAAAA
>chr10:111545213-111545313
aaacaaaaAACAAAACAAAACATAAAAAAAATAAAATAAATGCTAGAAAA
CAGCAACAATATGGTGGAATGCGTGTGAGGAATGACTCATGAAGATGACT
>chr11:61639740-61639840
acttcctgccttattgggggcagggtctttctttctgctgtgtgctccat
ctagaccagctggctggagagctctcagaattaccctatctgcctctcag
>chr7:43392527-43392627
aggaactgaaactccagggtatcactgctgagaatgtgatacggcacagc
tgctgcagagagcttgatggttaaaaactccaagaaacacaaacccagtt
>chr17:22866366-22866466
GACTGCAGTATTTACATCACAGAGTGTGCACATCTAAGATGGAAACCAAA
ACCAAAACCAAAGCAAAACGGGGAGTAAAGCTTTGCCCAGTAATATTTAA
>chr17:21463984-21464084
acaaatcctttgcccattatcccaatttcaggacacatcagaaaatccat
acttcagaggaacattgtagttgtccagaatgtggcagggaatttcacca
>chr5:92234124-92234224
TTTGCCTCATGGTTAGCCTGTGGGTCGCCTTGTTAGCTTGATACTGCACG
ATATGTGGAGTCAGGGCTGGCCCCAGCTTGACGTAGGCTCCTCTGTTGCT
>chr1:80418826-80418926
cagttttggtggtcaagtcttgtggtctactgtctgagagctgcaggccc
agggagggtggGCTGAGTTGTTTTCTGTTGGCCACACTCTGCGTCTCTTA
>chr11:10277104-10277204
aaactaaccagcacTGAGCCAAATGGAAAAGACAGGAACCAAGTTATGAC
ACTGCTCTGAGAGTGGGCCTCTACACAGTCACATAAAATAGAAATATGAG
>chr2:65173982-65174082
ATATTACTGGTTCTTCAAAAACAAAATCAATTAATGTTACATATTTTAAA
tttaaaaataaacatttcattacaataagtttggatttacagaaaaatat
>chr4:47847113-47847213
TGGAAACTAGAGATCTCTGAGTTCTCCCTCACCCTGGCCATCATGTGAGT
GGAAAACACTAGGAATATATCCACTGCTACTGAGAAGTAAGTTTCTCTTT
>chr14:52772098-52772198
TAATCATGCATCAATACACGGAAATGTTATCATATGGTAACAGATCTCCT
TTAGAGTTAGTCATGTACTACTTTCTTTTTAGTCACTCAAGACACTGTTT
>chr3:94383682-94383782
TCCCATCACCTGCTGTTCAGGGTCTGAGTCTTGAAGCTTTGCTGTGGAAG
ATGTTTCTCCGCTCCTCTCATGCTGACTTCCCTACCAGCCCTTCCCCTCC
>chr18:68828818-68828918
tatgtatatgtgtatatatacatgtgtgtgtgtgtgtgtgtgtgtgtgtg
tgtgtgtgtgtgtgtgtatggtatatggtatatggtatatggtatatgtT
>chr9:82917712-82917812
acaatttgcttttttattttatattgcatcttgagtatcatgagcctttg
ggcttttaaacagcaatgaaaatggaagacactgggattctcaagttgga
>chr14:36962638-36962738
CCGGAAGCTACAGACTGCTGAGAAAATAATGGGGGTGGGAGGGTTGTCAG
TACCAACAGAAACTGTCACATGAGGGCACATCAACCAGAAGTAACTATGG
>chr3:127887686-127887786
TAAAACAAGTTCAggggccaggaagatgactcaaaatgtagtaagcaaag
gtgcttgccacacaaaccagcaatatgtgcacaacctcaggacccactct
>chrX:94231916-94232016
CACTTGCTTATTCATTTCTCAGAATATATCACTGTTGTTAAGCGATGCCT
GCTGCAAGTGAAAACAGGAATTACTGCAGCAGGTGTCAGTTTATTTAGAT
>chr3:95694096-95694196
CTCACTGTTCCCAAGGGAACCACCACCTCCCGTTGTTCTCTTCCCAGGTT
CCTGGATGGGAGACCCTCTACTGTGTGTACTCTGAGTCTATCCGTCTTAC
>chr14:72753030-72753130
ACTGACAGCTCTGTAAGAGGACTAGGGACTCCACAGAGTGCTTACTCAGA
AACAGTTTTCTGAGAAGTCCTTGACAATACATTCTGTCATAGCATGCATC
>chr15:9746678-9746778
GAAATGAGATTTTgcactcactatgtgccctttaagtactatttaatgtt
ttacacatagtagccatttgactttgatacaattcatgaagtGTCATTAG
>chr2:44607244-44607344
TTTCAATATGAAAATGCAAATATGACTTAAAGTAAAACTTGTGCTTGTGT
TTAAGGCATGAGTTCACACCCAAATGCTCTTCTCCAGACTGTATGCTAAT
>chr8:124278544-124278644
GGTCTCGAGTGGAGAGCTGAGATGGAGGTTTCTGAGAACTGGCTTGTTTT
GAGTCATTTTGGAAATATCTAGTCAGCATGAGTTTAAGCTCTGGAGGCCT
>chr13:20256678-20256778
TGCTCAAATGGTTTTCGCTTCCCTGAACTGGAGCTGCTGCCTCTTCTGAG
TACTGTGAGATTGTGGTGGAAATGACTGTGCACGGTGACTGATGGCTCTG
>chr1:138164222-138164322
AAAGCTATCTTTGTATTCATTAACCAGTGAGGACAAAACAAAATGTACTA
AAATAAAAACTACaaacaaaacaaaacaaagcaaaagaaataaaataaaG
>chr3:136673392-136673492
CCTCTTATAAAAAGTACCTGTAGCCTTATTTGATGCATATAGGAATAGTC
AGAGTGGTCCTTTGGCATGCCTTGGCTTTTTCCTACAGTTATCTTTATGG
>chr3:96017538-96017638
ttaacacattagtaaatgtagataaagtggcttcctgggttctgcacatg
gttctaacatgtttccaaacctagagaatgagtcatggcaatcccaactt
>chr3:109328992-109329092
agtaccattccaccatctacctgtgggctctcagcttttttcagattctg
catatgagtgagttcaagtggtatcatttttctgtgctgggattatttca
>chr16:45253713-45253813
cacacacacacaaaggaatgtcatgaaaacccagaatcagaagccataat
ataaatccaaagggtctgtaaggtttttttttttaatgccctgacaaaac
>chr5:75042922-75043022
CACACGTTAACAGGTGCGAAGACACCAAGGTGTTACATAAGCACACCCCA
ACAACAACAACAAGGCTAGTCAGGATGACTACACAAGGGCCGATCTTCTG
>chr9:63591850-63591950
AGAAGCCAAGGGATGACTGTGTGGGCAACTGCTGCTGACCCAGCTGCTAA
TCTCGCTACACTGTGTGGCTCAGCCGTTGTCTAAAGCATTGTTTCCAGAG
>chr15:9579986-9580086
GGATGGGCATCTATGTTGGTAGACCTTAGTTAATCTGCAAACTAAGGTAC
TCATTCTGTGATTGTCTGGCACTCCGCAGCACGGGCAACGTGACATGCAT
>chr8:27168285-27168385
TGCTTTCAATGGCACTTTCAGTGGAGTCACTGGTTTCAACAGAAGACTCA
GCTCACAAGTGGCACTGCCCAGAGTTGTCTTTGTCATGGTGACCTCACCC
>chr15:64247106-64247206
GACTGGGGCCATGTAGCAGAGCTCCTCTGGGTCCTAGCTGCTGGGCTATA
ATCTATAGATAAACTGCGGGTAACCTGCTAACACAGTCAAACTATCCTCT
>chr15:6555824-6555924
AGTGTCAAAGGAAGAAAATATATATTCATTTAATAggacttggggtgtag
ctcaggggcacagtccttgcctgataggcgtgaagtcctggatttcattt
>chr4:85004902-85005002
CATGAAAAACGCAAGGAGAGACTACAGATGTTACACACCAACTACAGGGC
AGTAAAAGAGCAATTAAAACAGTGGGAAGAAGACAGTGGCATGTGAGTTA
>chr9:116136884-116136984
AGAAAGTCTCATGCTGTCCTATGAAAGGGACAGCTGTCAGAGCATGTGAC
AGACTCATGAGACATAACACATTTCACTTCTCTTCCACAAGCCCTTGAGT
>chr2:180437497-180437597
CAGCTACCATGCTGAGCCCTGGGGAAATGCCCTGTGCACCCAGATGACAG
GAAGTGTCATTCAAGACCAGAATGACAGTTTTCTAAGTGCTTCCTCTGAG
>chr1:58728294-58728394
ACAGAAGTGACTGCATCAAGAGGGGCTTTTCAGACTAAACGTTTGTGGTC
ATGAGCCCCATGGTGGATGTCTTTTGCTCTTTAAATTCAAATGTGGGCCA
>chr3:95669156-95669256
AATGAGGgtgtgtgtgtgtgtgtgtgtgtgtgtgtgtgtgtgtgtgtgtc
tgtctctgtgtgtgatgtgGATTGGTTTGAATTTTGTTTTGTTTTGTCCT
>chr13:43535382-43535482
gggtgactttcaggcgcagaaatgactcaaagacagctgcatcactaagt
tcaccccagcacccgtgacagctcataaagatgggaacccacaacccact
>chr19:21605514-21605614
ctcctcatggcttctccagcctgctttcttacagcactcagagccaccag
cacagggatggcaccacccacaatgggctgggtcctccccatccatcatt
>chr4:35224014-35224114
AACCCCTCTTATTTTTTGTGTTCTATGAAATAAGAACACCGTCACCTTTA
GTTTCGAAGTTTCCAACTGACTCTGGGGTTTCCCACAGTGCCAATGGTCA
>chr8:122940556-122940656
CCTTTAGCTGTTCCTATTTTCTCTATACCCAAATGAGCACTGCTGGCAAG
TGTATGGCCAGAGAGGAAAGAGAACTGTGATCAGAAAAAGACTAATAGGT
>chr14:70276842-70276942
GAAATGCACTAGCCACAACTACCATCACCTGCTTCCTTACTAAGAAGAGC
TAAGGACGACTGGTGTGCAAGGTCACACACTCCGTTTCTTTATGAAGCTT
>chr9:38728420-38728520
GCGTAGAGTAAGTGACAGTGGAGCACTAGTGTCACTGCCCTTGTGTGAAA
AAGCCTCAAAGACTGGAAGCAGTTGTGGTCCTTGACGACCATTGCTGCTG
>chr2:59470466-59470566
gagcaaacaatagaaaagatGATGGTTTGTTTTCTCCAAATGAGTCAGAA
CCTGGCACTCGAAGAGAAAAGCCAGAACTCATTTGGATCATGAAAGAGCA
>chr11:75738108-75738208
gcctgcagaagtcagaagaggattttggatccctggaactggacttatag
gtagttgtgagccatgaccatgtgtgtgtgctgggagtcaaacctgggtc
>chr1:133846972-133847072
tggaatctttcagtgtcactagatgtgggctttgagggcttctagcctgg
ccccatctcccacttgctctctctacttcctgtgtggatgacgactgtgg
>chrX:13599468-13599568
CTCTAAGTTTCTGAATATGTTTGGAAATCACCTTTGCTCAAAAGAGGAAG
AGTCATATCCCGATTTGTAAAAGACAAAAGGAGGAAGCACACACCTGCTG
>chr6:142412423-142412523
TACCTACTCTCATGTCTGTCTTACCTGCTAGTCCTGTTTTCCACATCCAG
TCATTTCTATCTCTCCATTCCTCCCACTCCTGGTCCAACCTTCCACCTCA
>chr19:10781745-10781845
tcacatcctgcctcagtgagcttttgacaagatgttacagaaaacagctc
tacaatgtgGGGGCCTGTGTGCAACTTACTGTCAGTCAGTGCTGGAGACC
>chr9:40449092-40449192
TTTGGGGGGGGGGTCCTCCAGAGAAATACCCCAAGGTCTTTTTTTTAATC
ACTGTCTTCTACCAACAGCCTTAGCTATGCACAGACATATTTTTCTAGCA
>chr12:17724514-17724614
GTTTTGCTTCCTGCCCCTGGCTCCTCTGTACTCTGGAAACTGCTGAGACC
ACATGTCTGTATGGAACCAGCCATACTGAAGCTGGTATGATCAGCGAGGG
>chr6:15717022-15717122
tcagtccctacctggtgtaccctacccctaactgtgaacttcccagcctt
agggctgggctatcctttccccagaggctctttcctatataatccacaca
>chr10:67529712-67529812
GCATGTCTTCAGCGTTCCTTCATGAGATGCAATCAGAGAAAGAGATCTAA
ATTGCaaaaaaaaaaaaaaatattttCTTCCTTTCAAAGCTCCCATGGCT
>chr1:156010220-156010320
ggaagtgcctccatgagatccagctatggggtattttctcaattagtgat
caagggggcaaggccccttgtgggtggcagtcttgggttctataaaagag
>chr7:73546622-73546722
GCTGGCACACAACAGGAGATGAAGTGCAAAGTATTCCACTGCATCACAGT
AATCCAAGCATAAGGACCTCAAACTCAAGAGTTAGAACACTTTCTATTCC
>chr15:74934172-74934272
gctaagccttatggtggggtctttcaAGGTTATGATGACTACAGCTGCca
gaaataacagtccttgagaaaactcccctacccgcctcagtctgaaaacc
>chr15:80800898-80800998
AACTCAGCTTGCCATGTTTTGCCTTCTGCTGCTTTTTGTGGACTGTAAAC
ACGTGAATGGCAGGTTTATTCCCTCTTGCAGAGAGGAGCCAGAGCAGTGC
>chr12:69510948-69511048
TATTCAGCCAGACACCAGTTTCCGCCAAGCAAAAGAGACAAAGATGAAAT
AGATAAATTGATTAGTCACACACAGGCCTTGCTCATCATTGTTTCCTTGT
>chr11:106716764-106716864
TCCACGTTCCTTTGCCTCCCCAGACTTCTTCCTGTCAGATCCTTCCTACC
GCATGTAGCAATGGCTTATTCTCCTCAGACAGACCAAGACCTCCTTGATG
>chr8:128333428-128333528
caGGACACAGCACAAGGGGTGTGTCTGTGATGATGACATGGAAAGAATGA
GAGAAGAGATCAATAGATTTGAGATCTTCCAAGAACCTGTGGGTTACTAC
>chr1:165848362-165848462
TAAACAGAAAGGGAAAAATCGCTGCCCACGATCACTCTAAATCTAAGAAA
TAAAACAGCCCCTTTCTCTGCTTGGGATCTTTGTTACGGGGATGTGCGGT
>chr7:117428884-117428984
TTCATTTCGTAGGACGTGTGTTGAGGCTTCCTGTGGGCACTGAATGAATC
TCAGGAGTGGGGGGTGGGGTGCAGAGAAAGCAGGGTGTTCATAACAAGAG
>chr6:144643124-144643224
ACTTCTTCAGGGTGAGTTAAAAGTGATCTTTCAGGTTGAGAAAGAGGGGA
AAGCTGTGTGTTGGTTATCTGTTGGAACACTGCACATGAAACCCTTTAAC
>chr10:96373114-96373214
GGCCTCCAGGGGTAGAGGAATCCTAGAGGAGGATAGGCTAGAGAGAGGCT
TGGAAGAAAGCTCAGGCTTTAGAAACACAGAGGGTCCATTTACTCTTCCA
>chr6:145120934-145121034
GAGTTTCCAGCTGTGTTGGGGGAGATACTTCCGGTACTAAAGCTCTGCCC
GTTTCCTATGATTGACAGTCCAAAGGAGAAAGGTTAACGAAACAAAGACG
>chr13:63813692-63813792
agtaactggcatcctagtgttggaggtttacaacatcagcatccacacaa
gaggatgacaggcaaccgacaagaacaaaagctaccctaagggcaggatg
>chr11:115105332-115105432
TAAGTATTTTAGTGTTggtgtggcaatgcaggcctgtaaccccagcactc
aggagtcagaggaaagaaaatcactcctgcatgtttagggccaacctggt
>chr16:96095958-96096058
GACATCAATTTCGGAGCAGTTTCCCGCCAGCTGGGAGCCTGATCCAGAAG
TGACTGTGTCAGAGACAAACAGCCTTGAGCTTGTATACCACCAGAGCCTG
>chr16:22633240-22633340
tgacattaaaatgataccagtgtggtcttccctcggtcacagggtttgag
gcatgtgtcagtgtcggggcaggagctctggaacctttagaccaagctaa
>chr13:28417627-28417727
ACACAGCACACAGTTATTCTTGGAGAGATACAGTCTCTGACGCAACCATG
AACCGCTAATTACAAGCTGCTGACATTCTGCTCGTCTCTGCAGCTTTGAA
>chr14:60955590-60955690
ATTCACAGTGATACATTGGGATGCTCAGAATGATTTTCTGTATTTGCtct
ttttttttaaaaaaaaaagaattatttattttatatatgtgagtacactg
>chr9:33036258-33036358
CTCAGTCACACATTTCTATGGTGGTATCTCTTGGACTTATTTGTTGTGGC
TCATAAacacacacacacacacacacacacacacacacacacacTGAGAG
>chr6:15780618-15780718
actagagatagaagaaaatttagttttggtgctgttggacttgagttccc
ataatttatatgactggtggtttgcaatatgtggtagttcagaaagatgg
>chr6:108337648-108337748
agtcactcaggactCAGCTTGATCCCCATAGGACAGTGTATGAAGGTTTC
TTGCTCCAAGGTAATTAATTATTTGAGTAAGGTAATGTGTCGGATTCATT
>chr2:71340044-71340144
GTTTCAAAGAAGCAACTGTCTAAATATTTTAGATCAGATTGCATGATAAT
AGCCTCTGTGATCTGCATTTAATGCATAAAGTCATTTTGCTTTTCATAAC
>chr13:36131928-36132028
CACATAGATTTCTCTGGTTAGGTGTGCTGAGAACTTTGCTTCGTGAGCCC
TTTTGGTTGGAGGGAACGGCTGCTCCTTAGTCAGAATGAGCCCTTTGCTA
>chr8:115183717-115183817
GAAAGACAATTATTTAAAAATGAAAACACTTCTCCACTAAGAACCGCCCT
GCAGCTCATGACACCTGCTGACCACAATGTTACATATGACAGGAGAGGAT
>chr5:103376817-103376917
CTGAATGTACATGAACTGAGTGACTCAATTCTAACAAAACAAAATTTCTC
AAACGCTAAAAAGAAAGTGAAGAACTAAAATAAAAAACTGAACATACAAA
>chr4:32334766-32334866
CTAGGTACCAATTCCTTAACACCCTCAAAATTTGAATCACAGGGAAACGT
ACAGGAAATGTCATCTGAAACTGAAACTATCATGTTAACATAAAATGGCT
>chr13:36792911-36793011
agcgtgtgctcaaaggactgtttatactaatatggagacacttgagtatc
gtgttcatttctgccttagtcacaatagctaggaaatagagtcaactgaa
>chr5:100501477-100501577
TGGAGAATGACAGTTTTACATTAGTGAATATAAGAACTGTGGTATCCAGT
GATGCATTATATAACACTCAACAACTGTGCTGAATATTATAATTCTTAGA
>chr3:106875644-106875744
ataaaacacctaatagagtccctggtggggactaagtgcttaaAATTGAG
GTATTACCAAAATAGAAACTCAAAGACATACTGGCTAAATGCATGAGGAA
>chr11:48933446-48933546
ATGACACACATCATTCATAATTCTCCACTGTGATATCTTAATTAGAAGGC
AGCGACACTTTGTCACTCAAAGGTTGCTCAGGCTTTCAGAACTATGGTTT
>chr11:86020197-86020297
gaacacttgcctctaggactcatgtctcaaaagttccactacctccccat
agtggcatcctgggaaccaagcctttgacttacatgccttggagggaagg
>chr1:79561242-79561342
CCTCCCTGCCTCCTTACAAAAGAAGGCCAAGCTCTTCAAGGAAGTTTATC
TTGAAACCTTTTGCCTCGATCCGAATGAACAAGGAAGAATTATGAGTCAG
>chr15:100242644-100242744
tccaagacagccaggctacatagtgataccctgtGGTGGGAGGTAGTAGG
GAGGGGCTGGAACATCCTTCGATACCTGAGTCGTGAATGTGACAGTCATC
>chr12:35051110-35051210
CTATGGGTGACTGACTCAGAAAGAAAGCAATACAGTTATAGCTTATTGCA
AAGTTATGTGACCATGGAGACGTCCAGAAATGCTCATGCTTTATGTGGTG
>chr7:66180264-66180364
GTGCTTCAAAGCAGGCTTAATTTTTTTTTTTCTAAGTTGGTTTTGCCACa
aagcactggtttgagtcaactccatagacctcaggtcccaatctgctgct
>chr13:75763354-75763454
gtgtgtgtgagagtgtgtttgagtgtgtgtgtgagtgtgtgtgtgtTGTT
GGTTGAGGTTTCATTTTGACTGAGCTTAGAGTCTGGTATGATGAGTAAGC
>chr5:117363410-117363510
GAGTAACCACCCTGGAATGTAGCCTGTGGCTACCGTTACTGCCCTCCTCT
CTCCCTCGGTCTTGGGCAGACAGCAGCTTCCCCAGTCTGGCGGTCACCTG
>chr14:61170914-61171014
GACTAATGACTATCCTGTTGCTATTTTGCTACTTTGTCCTAGTCATCTGC
TAGCTGTTCAAGTTTACCTTTGCAGTCTTTTGAATCTTATTGCTGCCTGC
>chr1:120136393-120136493
AACTGAAATGAGCCATCTGGcagtgagatgactcagcctgttatgcactt
gctgggcaggcctgactacctgagctccgcccctgaagcccatcccacaa
>chr11:4249188-4249288
TAGAAATGTATTTTTTTGTGATGGCGTATGTGGGAATAGGGTGTGTTTCT
ATGCTGGCTGGTCATGTGCACAAGCCAGGTGTACTACCGTCATGTGTGTA
>chr3:144432137-144432237
tctgtaaataaaggttttgctaagctctaaccacggccctttgcctctcc
tgtctgtgacagcgactttccaacagtaagagctgtacagagaccTGACT
>chr10:25202370-25202470
ACAGAATGACTGTCTATATGTACCTCAGAGTTTGTAGGATCAGCTAGCAA
TCCTGCCTGCCCCTCTGACAGTTTTCTCAGGTTGAGCCCTATCTCCAAAT
>chr5:68007031-68007131
TCGTATCAAGTCTTTTGTGGAAAGAAATAAGGCATAAGACAAACCACACT
GGCTGTTTCGGTGTCTCATCTCATGCTTTTGTCGTTATCTTTTCTATTAT
>chr13:30932971-30933071
AGCAAGTCAAGTCCTTTTGTCATGCCATTTTTTCTGCCTGCCTTCCTGAC
TACAATGCCACTAGAGATGGTTCGAATCAAACTGCTCTGTGGCTAGCAGC
>chr17:84332871-84332971
TGCATCCTCCCCTCAAATACACACAAATGTTCATGAAAGAGAACACTTTT
AAGGCTCTTGAAAGTAAAATTTACCACCAAATTTCTAAAATGAATCACCC
>chr9:71174392-71174492
GAAATTTGATTTCGTCTGACAGGACTCACCGATTTCGCAATAGGCCTTGC
TCACTTCTGCCTACAAGTTCCTGCCTGTGCTTTATCTTTCATCTAGAACC
>chr3:52198205-52198305
AGTGATGTCCTAGGTGACAGCCGCATGCTCTGCCTTGGAGATTCCGCGCA
CATCGAGTGTGATCGACCGAGATAACAGAGGTTGGAAAAATCTGTGAAAG
>chr18:73761918-73762018
taatggaataagtattattactgtatcagatgataaataggtctgtggag
aaaatgacaggagatggggatgctggggcatcttggcggcagttattagt
>chr2:32773003-32773103
TATCTGACTTTCAAAAGAACTTTCAAAAGACACTGACGGTACTgagatga
ctcagtgggtacaggcacttcatcatcaggcctgccgatgcccagggccc
>chr13:45867482-45867582
GACTCACAGAAGCATAGTAAATAACCCTTTCCCCGTGAGCTGTCACAAAC
GTCCTTGTGAAGTTTTTACACATCTCCTTGGGAAATGAGACACACTGTCT
>chr1:189657620-189657720
TAGCTGTAACTTTTCAACTCTCAATACGTCACACATTTTCCCTAGCTCAT
TCAGTTTGTTCACTGCTGTCTGTAGAGAGCACTGTAAGTGTGCATTCTCG
>chr7:110230072-110230172
TAAAGGAAGGAAATGACTGTAAAGGCCTTTGTGACGCCCAGCACACAAAG
CCGTGGTTAATTCTCATGTTCTTGCCGTGAATAGTACCGAATCTCTAAAC
>chr7:84158890-84158990
TTGATACAGGCACACTGTTCTTGGTAGGGTGACTCACCATTGGCATGCAT
TTCTGAAGGCCTTTTTCTAGCCAGTCTTCTCTACAACCTGATTTCCTGAC
>chr13:30681926-30682026
GTGTGATACGTGGCATCAAACATCCTTTGTGGTCTGTGGTCAGCAGATAC
AAAGAAAGTATATCTTCCACTTCATGTTGTCTTAATCTTCAAAGGCAGAA
>chr13:32134548-32134648
GTCACAGTGTGCACTGTTTACAGTTCCTCTGCCAGAGCAAGTTATGAATC
AATGAGAGCAACAATGAAACATTGCTTTCCAACTTGAATTAGTTGTTCCT
>chr10:28262253-28262353
CAGCCTCAGTGAATAGTCACTGTATGAACTTTGCCCTTAGCAAAACCAAA
AAAAGTGTTGGCGTTCTGAAAGTAGGATTCTGACTGTGTCATTTACCTCA
>chr7:75634283-75634383
GAAGCTGAATCATTTCTTGGCTTCTCTTACAGAATGACTGTACCAGAGTT
ATTCCTTCTTGCTGTGAAGAGAAAAATCAGAGGAACAAGTCATCTCCTAA
>chr7:126619783-126619883
GCTATGACTGTCACTAGCATTATCTTTAAGGGGTATTAGTTGAAAATTAA
CTTTgagtcatcctgaaatttatatgaatgcatgcatatacatatatatg
>chr18:67686679-67686779
atcctgagggctcacaaccagtccagtcaaaacaggacccaagaaggtct
caaaatataaagcagaaagcactgaagaataaactctgctccccctagcg
>chr2:35333940-35334040
TTTAGTCACCTCTGAATCACTTTATCAACATTTTACATTTTTAAAAGCAG
GCCAGATAGTTATTCACTCTGTCTTTTACAGTGTAAAGCATATGCTATTC
>chr1:155051227-155051327
cgctcgaagccagctccaagaagtgaggtctttccacATGGGTGCTCTGA
CTCAAAGCTAGATCCTCCTCTGCCTCTGAGTCAGCAAGTGTAAAATTAGA
>chr8:34591048-34591148
TGATTCAGATGTACTCTTCATTTGAGTGTCATTTTTTCCTCCTAGCACAT
CCACCCATTCTTTTTCTCCCCACATCAACCTGGGGAGGTGACTCATCTAC
>chr14:49089828-49089928
TTCTGACAAAGTGCAGCCGAGATTAGGGAGATCACTAGAGCACTCCCAGC
CTGTGCGCCTATTCTCTATAACCTTTTAAAGCAAGGGCCAAGAATGCAAT
>chr10:8505714-8505814
AATGCCTGGAACTTGTCAACTAACAACAAGCTTTCCGTCAATCTAAGGGT
GACAGGGTAAGCCACAAAACACACTGGTTAGGTAACTTCACATTTCTGGG
>chr2:70790408-70790508
agttttcagaatctgcacagcttttatgtgttccacacatacttatcact
acccactgtagcacagcttaatgagttctacttccatttgtacttaggtg
>chr16:20464742-20464842
atctgatatgtgacctctgtggagtcaaaacctggaggctgagaaccact
gTAGCTCTCTCTACTCTGCTTCCTACCTTGGGCCTCTGAGTCATTTCTTC
>chr13:101760960-101761060
GTGGGGACTTGATCCTGGGGTGACAAGACTCAGGGAGACCTTGGCTGGGC
CGAGGGGGCAAGCCTTCCTCTCTGCCTGCAATCCTGCACACCCTGCACAC
>chr18:68190058-68190158
AGACCTAACACCTTAACCACCGTTACCCCAGCTGACTCACACAGACTCTG
CCACCTCAACAGAGAAGAAAGTGATAGTGACATAGAGACAGCTAATCAAC
>chr5:44233031-44233131
acacacacacacacacacacGGGGGGGGGGGGGGCAGGGGTGCTGACACA
AAGGGCAGTCGATGAGGTATCCTGATAGTGCTAAGGAGAGACTGACTAAC
>chr7:19800910-19801010
CACTGAGAACAACCTTCCTGCCTCCCTTGATTGGGATCTGAGGCCACACT
CCCATGCCTCTGGATGCTGTTGACTCAAACTCCAACCCTAAACAGAGTCA
>chr4:32588400-32588500
cttgcgtcaaactgacatgaaactagtcagcacGGTATGGATATATAAGC
ATGTTAGTTCAACCAATACTACGCAACACACCGTGCATCCTGCCTTAGGA
>chr1:87180956-87181056
gggatgatttgggctccaacaGGAAGTGACTCACGAAAGCTCACTCAGGA
GTACAGTCAGCCTCACGGGCCTGTCTGAGTCACAGCTGAATGGCCTCTCA
>chr4:128730522-128730622
CTCTTTGGAGTGGGGTAGCAAGGTGCTTTGAGCAGTGTGGTTGGGCCTTT
GTGTTAGTGACGGAAACCTCTCACCAGTGATTTAGTGACTCAGCTGGCCT
>chr13:19517922-19518022
CTTAAATACAAATTGCCATTTTTAAAGGGTTCCCACTCAAATGGTTTCTC
TGAAGAATCTTGTCAATGTAGTCATAATGAAAGCAAGAAAGAAAATGTAT
>chr2:121220232-121220332
CTCCTAGAAGCACTTGACAAATGATCAATACTAAAATGTAGTTGTAAACA
CTTAGGTGTGGTTAACAAGCCTGTGTTAGTAATCTCTGTGCTTGTAGGGA
>chr3:104819938-104820038
CTGGAAGGCTCTACTTTGAAAGTTACTGTTTTGATGCATTCGGTTTTAGA
ATGCCTGCCCCCTCTCAAAAATCACCTCAGCTCAGTCATTTCCTGGAGCT
>chr8:125568352-125568452
GTCATTAAAAAGCCGTGCTGGGAAGAGACAAGCCAGATCTCACCAGGGGA
GAAGGAAACGCAGAGGTCCGTGACACAACCCTCAGTATGACTCAGGCAGA
>chr14:61680808-61680908
TATTTCCCCGCTCTTAACTCATCTACCTATAAATAGCGCCGCTCACCGAG
CTGAGTCACCAAAACCCAGAGTTTACTCAAAATAGCTCTTAAGGACTGCT
>chr16:17628667-17628767
GGACTGCAGTGGTGGTGATAGGTGCTTAATCACCAGTGACCAGGTTTTCC
TAATGTAAATTCAGATCTGTGCTTTGTACCCGACTTGAGGGCTGGGTGAG
>chr3:121490968-121491068
TTCTCCGTTCCTTAAAGGTCATTTAAGTGTGAATCATTTACTGGTCTTGT
AATGACAGAGCTCTGAAGAATGAGTGCAAGTCAGCTTCTCAGAGCAAGAA
>chr17:86170839-86170939
tttttattgtgtgtgataacgtaaagtgctttcaaaatcattatctcttc
tgccttatagcaagtgtgaattggatatgacaggcattggacagattaaa
>chr7:6157606-6157706
ATGCTCAGGGTGTACTCCTTCTCTAACTCCAGCCAGCTATCCTCAAGTCA
CTTTTTGTATCTGATTTGTGTGGGATTATTTTTTTTTCCATTTCTGGGGT
>chr12:99587336-99587436
tgctacaagagaGAAATGGCCAGGTGACTTGTACTATCTTTAAATAGGTT
AGTGCTGCCTCTAGCATTTTTTCCTAAAACAGTCAAAAGGGACAGTAGTG
>chr6:71273786-71273886
TTAGTGAAAATGAGACTAGTGAGATGGGAGTCTTGATGACCCTGGGAAAG
TCCCACACTTGGTCTTGGGTTGTGTCATCTACTGAATGGGGTAATTGGAC
>chr8:86853731-86853831
agtcctcacacgctgttagcactctgccaccaatctccactgccGGTGTA
CATCTTAGAATTTCTTATGAATTTGTCCCTCAAGCAAAAACAGCTCAGTA
>chr13:18820791-18820891
ACACCAAGTGTTGCCATCACTGTGGATTTTGTTTCTCTAAGAAGAGTGTG
TGTGGTGTAAGGGAATGAGTCAACACAAGGGATGTCTTAGTTTTATCTAG
>chr2:164521912-164522012
ccgcagacaggtggttaaagctttagcaatttcaaccccgcccttcataa
tctccaaagaagccctggactcctgagatggagttcaattaccaatagcc
>chr13:99648070-99648170
caatgactcattgcaatgaacatttgcaagtgaagatgttgtgacagagg
ggtatactgtgggacacactgtgacacactacagcttccactttgagaag
>chr7:97492859-97492959
GATGTTTTGAGCACTTACATGTGAAGCTTTGTGGAGTCAGAAGAGTAGGG
TTTAACATTTTAAAAAATATTATTACgccgggcatggtggcgcacacctt
>chr7:19837067-19837167
gtgtatgagtatgtgtgtcagaattttcccacaggtataaggtgcatttc
ctagatcactgagagcacagaacaccttttcCAGTAGGTCCAGTTAAACA
>chr9:72097192-72097292
CACTATCAAAGTATCACTTCTCATTGCTTAGAGCCAGAGCTGGCTGTGGT
TCTGCAGAGCCAGCTGTACTCCTGTTAAAACCTCAATGGCTTTACCACTT
>chr2:51457834-51457934
TATATCTATGACTAGCTCTCCGCCAACACCCTATGAGGTATGCTTGCATA
GTGACTTCCCACACATGATCCTTGGCTTTAAAGCAAGACAAAAATGAGTA
>chr13:37671112-37671212
ctctctctctctctctctgtctctgtctctctctgtctctgtctctgtct
ctgtctctgtctgtcttcaggtcaggatgtagctcttagctactgttcta
>chr9:86357838-86357938
GATGAAATGGAACATGAGAGAACTCCAAGCCACAGTTGCATTGAAAATTC
TAACCATTACCATGGACTGGACACTATGAGAGTGGTGGAGTAAGGCAGAT
>chr10:67696386-67696486
AACCCACACGTCTAGCCAAATCCCAAAGTGGGATTTTTTTTTCTTCTTTT
TCTTCCTGATGCTTTGATTGATAAGGACTGCCCATGACCACGACCTTTAA
>chr4:8853918-8854018
CTCTGAGATCTAACGAGTCATCTCTCTTTTTGTTGTTGTTGGAAAGTTGT
CTGTGTTATGAGAGATGTTTCAGACTCTTTATTTCCACTTCCTCAGGCAA
>chr10:89599318-89599418
tcctctctttttcaaataaaaatcccattggtgaatcactatgctgattt
cacaaccATGTGAGTTGTGATTTCAGAGATGGGAGAAAAAAGCTGCCTTG
>chr1:136652248-136652348
CACCACCATGACTTGCTGAGCCTTCTTATCAGCACTAAACACCATCTTTC
CTCCATAAGATCAGACAAGGTAGATTTAGTTCTGTAGATGCAGCACACCT
>chr3:40761436-40761536
agggcgttccaggagcataggtgactcagtggcagctgcagcactatgaa
gcccacagcagtgtgatgactcatagcagctacatccctgcaacctgctg
>chr7:75745059-75745159
TTTGTCAGAGTCCTCTGTACTTAGTAGGAAGTCTGGTGGGAAATAGTGTG
CCTGGCTTTCGCCCTGTGACAGCCAGCTGCAGCTGCAGCTTCTGTGCCTT
>chr3:133497196-133497296
ACTGCAGATGGTGCTCAAAATTTGGAGGGCTTTTTGTTTTTGTTTTTTGG
ATTACTGGTCTTGTACAATGGTATGTATTTTCCAGCTCTAAATGTAAAAA
>chr1:98128887-98128987
atcactgaggcaacatttattttggaagtagtttcctgtggtaggcacat
agaagctgtggtccagagaggtccaagattaaaattcatgttggtatctg
>chr16:33601294-33601394
CCCTTAATGTCATTGTGTGTCCACTATCATCCATATTGCTTCTTCCATTC
CTACCCAGGGCCTCTGACCTTATGTTTCTGtctctgctcccctctctgtt
>chr1:54837082-54837182
GAGGCTTCTCTCACAGGCCACGCAAATGAGGCATGAATGACGTAATAGCT
ATGATAGCCTAAGACCAATCCAGCCTCAGTTTCTACATACTCCCATCTTG
>chr3:9566950-9567050
GACTAGAAATGATCAAAAGACCAAACTTAACCACAAGAGTGAGTAAGAGA
TGTTGAATCACTGATTGGAAGAGGCACTGTCACTCTCAGCTACTGCACAG
>chr4:63851033-63851133
TTCACTACACATTCATTCCTAAATCTGAGCTCTTACCTCCTTTAAGGGGG
GCCTTCTCAGTTGTATTTGGAGTGGAGTCCTGGAAGGGAAGAGAGAAGGG
>chr8:10993824-10993924
GAAGACAGGGATAATCCCTCCCCACCTCCTCCACACCCCCAGAAGTATCA
CAGTGAAACCATCAAAGGAGATTCTATATAGAAACCATAACATCTATAAA
>chr11:20740530-20740630
AGTTCTTTCCTCAACCGCAACAGATTCAGATTCAGAGGGACATCACGCTA
TAACTTGAATAAACCAACAAGGTGGGGGCGGTAGGAAGCACAACTAGTCT
>chr12:107745318-107745418
TTACAAGCTGTTGGCTTATAAGAAATGTATTTCTCTCACTCTGGGGTTTA
GTTTCTTCGAAGATATAcacacggtggcccttcctgaatcatatctgacc
>chr11:20558098-20558198
TGTTGTGTTACTATTACTATATCTGTTGTTGTCAATGGCAAGTTGACCTT
ATGTAAAAAAAATTGTTTCCTTTTAACAAAATCTATGAATGGCTGGTACG
>chr19:29813866-29813966
TCACACTCATTTCAGCCCTAGGTAATTCTGTAAGGCTGATAAAGGCAGAC
AAAGCACTACTTTAAACCAAGAAATGAAGAGCCAGAGAGGCTGAGGCTCA
>chr7:51849382-51849482
GAAAAGGTAAGAGCTAAACATAGAGTCTCTTGAGGCAAAAATAAAGTGTC
TCCTTAAGTCAAGGACTTGAATGTAGCTCAGAATTGCTCACAGCTGCATC
>chr9:85016479-85016579
ATGCCCACATTTATATCTTATCTCTCTCAGATTAGTCATAAAATTATAAG
TTTCTTCAGTGTCACACAAAATAACCAATGTTAATCCTACCTTTGAGTAG
>chr14:40999959-41000059
ACAACAGAAGGGAGGGGCTATAGTGTCTGGTGTGGTTGAGGACCACCTGC
TGGAGATGCGGTTCACTGCTTTCCTGGGCTCCTTCCTCTGGGGATGTCCC
>chr3:60596926-60597026
CATTTGGTTAAGAATGTTTTGTATAATCATAATTTCTTACAGACAAATCG
GTTCTAAACATATCTCTTACACTTGGCCCTCATGTATGGTTTCAAAGATC
>chr6:99413951-99414051
cagtggtagaacagaaactcatacaCTCATCATGATAGAACAGAAACTAA
TACAATCATCATGATACTTGATGAGACACAACACCAATTCAACACCTATT
>chr4:119932686-119932786
CTTTTGTTAAGTGGCACAAGGAGATGTTATTTATTGTACCTTTCTGACAA
ATAAAAGCCATTGCTCTGATTTACAACCCCGCCGCCCCCTCTCTTGAGTC
>chr12:16896149-16896249
CAAAAAGCATGTCAGACCTGAGCTCTGCTAGGAGAAGCCTAGTGACTCTG
TGATGAGAAAAACTGTCTCCTCCCTTTCCACTGACTAACTTTTCTTCTGA
>chr15:55002257-55002357
TTTGACTCATCAAAGTCAGTAAGTATACTGTCAACCACCATTTTTCAGGC
ATCTTCTCCTGTTCGGGTTATTCCCCACCCCCCTTCTGGTATTCCCGTCC
>chr2:68435560-68435660
AGTACAATCAGAGTGGCTGTGCTTCATTTCAGCCACATGAGTCAAGAGGA
AACAGTATTAAGTATTTATTGCTCAGCACACAAGTGTACCTGCTGACAAG
>chr3:135607122-135607222
TAAACAGCACACTTATGCTGCTATAAGAACTGTATTTCCATTGAAATGCT
TAAGCTAGCTAGATCTGAGGCAAAAGCAGCGTTACTCAGCATCCACAAGC
>chr1:138613593-138613693
acattaagcctaacttgtagaggtatatcacttggggaggaagaatatct
tcagagttaaagcctggccctggttctagctccctcatctgtttccagca
>chr16:49771676-49771776
AGGATGCTGGTGACCTAGAAAAACTACTTTCTGTGGTATTTCTAAGAAGC
CTCTTGGTTCAGGCGGCTCCTGTTCACTACACATATGTAGTGTGGGtcaa
>chr19:5878060-5878160
GGGCCGGGGCCTCCCTCTTTTTGGGTTATTCTTATTCTGACTAGGCATAG
GTGGCTGCTGCAGGCCACTGTAGCCTGGGACTGCCACCTCGTGGCCACGT
>chr6:38700862-38700962
GAGCTTTGCCCAAGGGGAGACAGCATGCTTTAAGGAAGCAGTAAGTCCCT
CATCTCCACCAGCACAAGGATATCTGAACACTCTCACATTGTGTCATGCA
>chr14:79248986-79249086
GTCTGAGGATCCTAAGACTTCCCGGAGGTCTCCTCGCACTAATTACATGT
GTGGTAAGCTGAAGAGATTTGTCGGCAGTTGAGGGACATGAATGTCACAC
>chr10:99507976-99508076
ttttttaaagtatcatgtagcttaacacatctaacactgaagactcagcc
tggcatgagctaagtgctttatatgagtatgtatgagtatgtatgagtat
>chr11:53728724-53728824
ggtggtggtacagagacccacagaacagtgagccataatgtgtaatgaca
cattaccaccactgtactcacatcccgtcatttcactatcctagcaacct
>chr4:106787478-106787578
GCTGAAAGGGTCGGTGGCAACAAGGTGGGCACCAGGAGGAGCCCCTGGGC
CACGAATAAACCATCTTCAATAAATTGCTTTTGTTCAAGGCCAAACATCA
>chr12:107132587-107132687
GGCTCATGAGGcagaagaggaaacaaagagtcagaaagacctggtgactc
atccaggtattgcaatgagtaggtaacattgtggaggctggaatccagCT
>chr2:44144674-44144774
TGCTCATGATGTGTCACACTGGCTGTTACAAAGGGGGGTTGGTTCCATTC
TCTTTTTCCCTTTGTGATTCTTTTCTTTAAGGAATCTATAAAACTCAAGC
>chr4:88693576-88693676
AATGTTCAATGTAGCCCTTGGGTAAGTCCCATTTTATGAATTTTTTCTTT
GAAATGATAATATGAAAGTGCTTACTTAAGATATAGTGAAGTTTCAGTAA
>chr14:79243468-79243568
tgtaggggctgcagaactgaatgtgggggaggggttgcaaatccttggca
accctgaaagacttctgaatgcacacccaacaaaactcagctcaaaatca
>chr4:120766578-120766678
ACTCAGTAGGAAAGAATGACTGGAAGAGGAGAGACAGCATTCTCAGTATA
AGTCTCCTTGGTAGGTTGGACAACAGCAAATAAATAATCTCTTCCACCTG
>chr14:45059832-45059932
cctatctttctaccatagattagtgcaactcacatacctcatcagagaaa
tatgtgtgtgcagtaaaagtgactaacacggaaattcacaactagtcaaa
>chr6:145894940-145895040
agttgGAAGAAGCAGGTCTGAGGCACTGACACAAAAGGCGCTTCTTAAAT
GACTGACTTAGTCTCATTCATAAAGTTAACGGGCTGCTGGAGAGTGATTC
>chr13:54209298-54209398
CATTTCTGTCTTCCATGGTTCTCTCACTTCTCCTGAAGAGAACTTGGCAC
AACTGCAATTAAATTAAGTAAAAACTACCCCCCCACACACACCCCAAAGG
>chr4:32261749-32261849
GGGGTTTAGGCACGCAGGCTCTTATCCCACTCTTCAGTTGTAAACCCAAC
ATTTCTTGTTCCTAACAGCTTAGTCATTTACCTCAAATGGCTAGTCATCT
>chr12:118359414-118359514
AGAAGTGACGTTTGTCTTTAGATTTGGGTAGATTCACCAGAGACCTCATA
ACACACAGGCAAATATTTCAAAACACAAAATAGACAAGTGCATTTCTGGT
>chr4:155270372-155270472
ATAGACAGCTCATGCCTGTAATCCCACCTGTCTGAACAGCAGGAGAAGCT
AGGATGCAAAAGTGGGTGCGTTCACGAGCACACATAGATAACATGTGTGA
>chr11:46461988-46462088
TCCCCTCTACCTGGAGACAAATGAGCTCAAAGGAGAGATGGTGGCTGTCA
GATGAGCTATGTGACTCTCTTCGTGTTGGTGACGTTGCTGGGTGAAGCTC
>chr15:53222470-53222570
CAAGGGAAGCTCCGAAGTGTTTATCTACAGATGAGTCTTAGCTACATGAG
TCACACTCTTAGTGCTGACCTCCTGAGACATATTTCTACTGACTGTCTCC
>chr2:59340176-59340276
CTGAGCTCTGTTAGGAGACATGGGTGTACACATTTCACTCAGGTGACTGA
CAGAGAATCTGTACAAGTTCTTGTGGCCTGATGTTACCTAAGCAATGTGG
>chr16:8610343-8610443
ttgactcagacagagtaaggccccagaggagagactgactttaatctgtt
tcaaagggctcagtgcatagtcatttggccccacatgcgtgggcagatca
>chr6:108338580-108338680
CATCATCACTCAGATCATTACCACTGCTTTGGGGTAAGATTTGTCATCAG
AACGTAGGATGATATGGGTGtctttatggtttttaccttctggacggctt
>chr4:140696091-140696191
ACTTCGGTGCCATCCCTCCGACTCCCTGCAGTTTCTGTTTTAGTAAGTTA
Ttttctaagaaactcccaagggatgctgatgttgctggtcccagggccac
>chr16:24364055-24364155
ATTCAGCCAGACCTGGTTCATACTGAGATCACTACACACTGCCATATCAG
TATACAGAGTACCCTGCCTTCATTTCCCTAATTCTTGTCCTGTCCTGTTT
>chr11:65794902-65795002
gaaactgtgtgcaaaaagccacttaaagattatcagactccttcccaaag
tggctgagtcatttgtattctcagaatacccgtgggtttcgatttcacca
>chr4:59265242-59265342
AAGCTGTGTTGAAGAGGGCAGTCACGGTGATAAGGGTGGTCTCAAAGGCT
GTGGCTTCTGCGTCTTTTCAGTATCTGACTAGGGGGTTTCACGGTTCGGA
>chr6:144640704-144640804
TGTGAGTCACACGGACTTTCATCCCCCAGTCTTCCCTTTGAGAGAGGGCT
GAATTGACAGTGAACACTTGAAGTCACCATGCAATGGGAACTAAAACCCA
>chr2:13665146-13665246
TAGAAACACGTAGCTCATGACACTAAAGGCACAACTGAGTCACTCTTCTG
ATAGAACGCATGCTGCATGAGGTGTCAAACTGTGGATGTATTCTTTTGTG
>chr6:47527796-47527896
CCTACTACACATTGCAAAGTCCATGCTAATCCTTAACCCTGCTTACCTCC
TCCTCTATCCTGCTCTCCACTAGTAACCCTGTTCTTACTGTGTGCCCCAC
>chr18:32722804-32722904
AAAGAGAAACTCATTCCTTTGAGACTCAAATGTCACCTGCTTTTGTCATA
AAAATACTGTTACTCACACAGGATGTACTGGTCGAATCCTTCTGTCAACA
>chr11:95082922-95083022
aagtgtcaccgcaggctccggtccctagcttgagctgtcattctggaagg
tgatgcagactttggtggggggggtggtggacccggctggtggaagtagg
>chr4:4439638-4439738
tAAAACATGCAATTTTAAATTACATAGTTTCTGGGCCTCAACTTCCTTAT
AGACTAGAAAGGGTTAAGTGAGATGTTATCAGAGAGtatcactttgacac
>chr4:48244020-48244120
TTTACTCAGTTTAGTAAGTAATATTTATTCTTAAGTTCCATCTTTACCTT
AATGTATCTACTGCCCAGGGGATCTTTTGTTCAAAGCAGAATTTACACAT
>chr1:184441310-184441410
CCTTGTGAAGTCAGTTGGAGCAGGAAGTGAAAACTGAGCTCATCTGGTCT
ATCGGGTTTCTTTTGAGTCATTCCAGTTACCGTGCGGAAGCGGAAGTGAT
>chr7:4064167-4064267
cagctctattcacaggagctgtgatagagaaatcattctggaagtggttg
gaggaaatgtggtgtacatagaccacattttgaagatgatgatgaggcca
>chr14:25157580-25157680
gagatacagacagggacaTACTCATATGTGCACGTGcacacacacacaca
cacacacacacacacacaTTTTCTTCCCACTTCCTTGTCTGAACAGCCTA
>chr8:120728115-120728215
TTGCTGTGTGTCTGGTCACTTGTACACAGGTGGGGATACATCGTTCTGAA
TTCATTGAAATTTCTGAGTGTGTGGCTCCCCTGGCCCTGCCCGAAATATG
>chr2:45055882-45055982
GCAAATGGTGGCCATCTTATGATTATTCTCGGTGGCACTGAGTGCTTATG
ACTCTGAGGCCCCAGAAAGAAACAGGGACAGGAGCTGACTCACTCATAAA
>chr11:116031222-116031322
GAGTGATGGGCCAGTTTAGGAGATCCCAACCTGTGGAAATGTCAGAACCC
GAGAGATTGAACAACACTCCAGCGTCCAGCCAGGAGCTGGCAGCATCCGA
>chr9:58271295-58271395
GAAAACCAGAAAGATTAGAGGAAGTGGGAACAGGACAAGAGGGTAATGGA
GGGTGACTGTGATTGAAGTACTCTATTTATATATATGAAAGTGTCATAGT
>chr14:27236646-27236746
GTGCAACCGCTCATCCTCTGAAGTAAGAAGAACCTGTCAGAGTTGCCTCT
GGGCACAGCCAAGTTAAGCACTTTGGGGTCCCACACTTCCTTGCTATGGC
>chr13:30865590-30865690
AGCCTGGGCCTGAGCTCCTATAAGTGGGAGGCATTCTCTGGAATGGTGAC
TCATCCAGGGCCCTCAGTGGAGATCCTTGACTAAAACTAAGGCAAAACCA
>chr16:49807606-49807706
GCCTGTAACATCCTTGCAGACTTTACAGCTTACATGCCTTGGGATGAAAG
GCAGAGTATGAAGGTCACCTACAAAAACCAGTTTTGACCAGGGCTCTTCA
>chr11:103964013-103964113
aggcccaaatcttataggcttcatcctaacctatgaggatgttgggtggt
ggaaactttgagtcatgggacctaaagggaagTCTTAAGGAGGGGCTCTG
>chr11:104336428-104336528
TCTTAAGGCAGTGAGTGTTGGGGTGGGTGTGCATGTTCTTCCAAGACAGT
GTAAATAAATAAGGTAATACCTCCTCATTCTCTTCATCAGGACTCCCCTT
>chr3:146251866-146251966
GTTTTATGGTTGTCAGGGGAGGACGGAGGCTTATGACTCAACAGTGTGTC
ATATGAGAGGTCACGTTAAGTCAGAGCTATTCTGTGGGGCTATCCCATGC
>chr4:125047832-125047932
GGGTTTATGGATTGAGTCATCTTGGAACCCAGTCATTTCCTCCCTTGTTT
CTGAATATGACTGAAAACTTAAATGATTCCCCCTAACCATAACCATGCTT
>chr18:39492230-39492330
TGATCACTTTTTAAAAGGAACTAAGAATTGTGCACATATATCATTTTTAT
GTATACTTTCACACCACAGACCTAAGTAACTGAATTACTCATCAAAAGAA
>chr1:38470196-38470296
CACTAGTCATACCCTATCTGTGCAAGTCAAGGTTTGCATCAAAGCCACAA
GCTGGGGGATGAGCAATTACACAGTATTCCAAAGGTTTCAACATGAGTCA
>chr3:129657184-129657284
TTGCCTCCCAGGGAAACAGAGAAAATCTCTGTGGTTACTCCAAAGATGAA
TTACAGATAAGCTAAAAAGAAGAAGAGGGGAAAGTACAGAGAGGCGTTGC
>chr12:91774709-91774809
CCAGAAGAAGAAGAAAAGAAAAGAAACCTGTGTTTCATTTCCTGTACAAA
GCAACGTGTTTTCTCTTTAACAACCGTTTTTCAAACACTCTGTCATTGCG
>chr5:112286739-112286839
TAGATGCTGTCTCAGAACTGAGTCtgtgtgtgtgtgtgtgtgtgtgtgtg
tgtgtgtgtgtgtgtgttgtggctcagattagcctcatatttgttgtgta
>chr9:78387062-78387162
AAAGTATAGCTGAGCGTGAAATGACTGCTCTTCTTCTAGATGTGACTCAT
TCCGGGTCGTGCTCATCCAACCACATCACCACAAGAACACAGAATCACAC
>chr18:12689928-12690028
AAACTAAGCACAGGGTGACAGCACTTTTGGGGAGCTGTTAGCGATTTGTT
ACTTAGGAGATGGAAACTGTGGGTGTTTAATGTGTGTGCAGCAGAGTCAT
>chr1:44014829-44014929
TTGAGTCGTTTATATATTAACCTAGGGGAAACCTTGGTTCCTTTGATGGT
ATCATGGTTGTTAACAAGCAGGCAATTCTGACTTACACCACTCAAAAGAG
>chr4:150918552-150918652
catgaggagagggtcaggtaccttccatattctgtctaagggaacacaca
gtcataccaggatgggaggagttagtcctggtgtgtgtcagtggatggat
>chr1:119835994-119836094
GAAACCCCAGCAAATGCATCCATACATGCATTTAACTACCTacacacaca
cacacacacacacacacacacacacacacacacacacaTCTAGCTTTTCT
>chr5:28315884-28315984
CCTGTCCTGGAGAATTTCAGTTTTAGGTGAAATTAAGAAAACTACTTTCT
TAAGGTCATAGCTATGTTagaacatgagatttgagtcaaggcagacatag
>chr6:31126615-31126715
CCCATCTCAGGAGAGCCGCAGGATGCATTACACCCGGGCAGAGTCAAAAC
TAGACAGGGTTCGTTGTTTCCCTGCCACTCTCCCCAGCCCAGAGGAAACC
>chr8:115273956-115274056
gttggttttagtcatgctctttaccataacaataTACGGAAGCTGGGGAA
GTCTTTCACTTGGTCTGGCCCATACCTAGAAGCCTCTTCATAAACTGTTT
>chr10:14314776-14314876
CAGGTGTGGGAAGAGCTGTGATGCCTTTCATTCTGTAGTGTAAGAAGAAA
GGCCTCCTCACCATTCAGCTGCTCGAGCTCCCCCACTCTCTCCTCCTTCC
>chr1:128832406-128832506
AGCCTGCAGTTGAGGCGATCTGAGTCGTCATTCTGAAACAAGCAGTTAGC
AAACAAACAACTGTCATAACGAAAGAGCGATGTGCGTAGAAAAGCGTTTC
>chr8:35483608-35483708
AGTTACTTTCTGTTCATTTCTTTTCTCTCACCTTATTTATCTATTGTTTC
TCTGAGGAAATGGCACTGTGAACCTGATGGTGGCACAAACACTGACCTAG
>chr9:75400994-75401094
GAATCATCTCAGGAAACTAGAGAGACAGCAAGGTCTAACAGGCTTGTTCC
ATGTAGTATCAGTAACTACTCAGCTCCCCTCTGTCCAGCATATATCTTCT
>chr5:72184159-72184259
CTGGGTAGATCTAGGACTAGAGAGAAGCCACGCCCTGCTTGACCCAAAAG
ATAACACAGCTCTGTTGGCCCCGCCCCTTTCATATTCATGCCCCTTGCCT
>chr8:88691782-88691882
gaggccagggctgagtctccactactgaaaagaaaAGAAACCAAGAAACC
AAGAAAAAGAAAagagagagagagagagagagagagagagagagagagag
>chr2:90490526-90490626
ACTCAGATATCTAAGGAGAAATTTCCTTCTCTTCTATGTTTTAACAAACT
AAATATTAGAGAATTTTTTAAACTAGGTTCCTGCTGTTCAAAGAAAAAAT
>chr10:54040390-54040490
GTGAATAAGCTTTGTCACACACCTACCACCCTGAACTGAGAGGCACTTGA
CTGAATTTGGCACATAGACGCCTCACCACACCCTGTGTGTTCTTACTTCT
>chr6:28990372-28990472
AGAACAACAGATTGCATCTTGGAGAGGAGTATTAAGGTGGCACTCATCAT
TTTCTTCTCTATTCCCTGGGGAGAGGCTCACTCACTTTCTGCCAATCAAG
>chrX:48271542-48271642
ATAGATATTACCCGTCATGCAGAAATGGAAGCTAAGGAGTTGGAGCCAGA
GTTAGAAAATGAGTTGAGTTAAATTTTATCTACAAGAAAGCTAGATAATT
>chr7:92134244-92134344
ATTCATTCAATGTGTCCTTTTACTGAAGTCTTCGTTGTTTTTTCCTTCAA
CTCTAACCTCATTTGCCATGAAGCAAAACAGGATATGACTATACAGAGTG
>chr13:107798214-107798314
ATAGATGAGGCAATCCTTAATCACCAAATCTAACAGGAAACCTTTCCCAC
GCAAAACTATTGCACACAGTCCAGTAGCCCGCACTGCACCGCTCAGACTG
>chr2:31303346-31303446
CCCCTTCATGAGGTAAGTGTACATGAGTTTGTGTCACACCTGTCCCCTGC
TCCCTTCGTAGGAGTTCATGGGAAATGACTAACTTTGAGCTGTCAGCTGT
>chr14:66218763-66218863
CAACCTGGTATACTTGGGAGCCCCACCCATTTCCGAATCTGACCAGTGTC
TAGCACAGTGAGCATCCTGTCCCCAAATCCTGACCATGACCCAGTACCTC
>chr11:31828821-31828921
ACTATGCAGGGTTAGTATGAGTCATTTCCAGACAGAACTTGAGTTCCTAG
ATGTGtgctatagtttagttctcaagtctccacaaagggctgtgtgtcaa
>chr15:57252334-57252434
GTTTAGAAAGAAAATTCCCAACTGTTATTTTTTGATCATTTTTTCCATTT
AGAAAATATTAATATATGTATAGACTATAAGTACAATATTAGGTTTGAAC
>chr1:128327342-128327442
tcagaattcaggaggtgaaggaagataagaggttcaaagctatctcctga
ccacacagtgagccagcctaggctacaagagatattatctcaaaggaaga
>chr19:41365522-41365622
aacaaGCAAACAAACAAAAACCCAAGATGAACAGTTTTTACAAGCATCGT
TAATTTGGGCGCATGCTCTAGTTAACTGTAGGTACAGTTTCCATCATTAG
>chr11:106751055-106751155
CTAAGTGAGATAGGAGACCTTGCGGTCTGAGCAGCTGTTCCAGTAATATG
AAGGACAGTTAAACCAACGAGTCATAGGTCCTGTTGAGTAAACTTGTCTA
>chr2:73460369-73460469
ATCTGCAGGTCCAATAATGAGTGGCTTTCCTGGGACAGTTTGCACTGtac
catatgaaagactatcccattcagcacagaactgtccccttcacaagttc
>chr13:4707468-4707568
TATAATGCTTTTAGGAAAGGTGATGAATCATATTGAACCTGAAATGAATC
ATAATTACGATTTAGTCTGAGCTGTCTTGTAGAGAAGGCACAgctttgag
>chr4:59783328-59783428
acagcccgaccctgactcaaaacaaaacaaGGCGCGAACGGGATTGCGGA
AGTAGAGAACTATTGTTGAGCGAAGACACGAGCTCTAAGCAGATGCCGGG
>chr7:72341741-72341841
TTACTGTTCCATATTAGCGTGAGCCCCTGAGAGTCTGAGGGATTCCAGGT
GACAAACAAGAGAGAATCTTCAGGGACTACAGCAGTACAGATGAAAAGAA
>chr17:64751264-64751364
CATGGTCAGCGGATTAACTGAACACAACCAGAGGTAGCTGTGCCGAGGCT
ATGTCAGTTGACTCATTTGGAGAAATAAATGTGTCTGAGTCTCCTGATTG
>chr10:78247319-78247419
CCTAGATAATCCAGAAACTGTGCGGTGTATTGCTTATCAAAGTCCAACGG
GCATCAAGAAATGACTGGACAGGAACAGGAAGTGTGAGGCTCCTCCAAGA
>chr4:133398736-133398836
agcacccagtgtgtggtaatctagaaactgcgacccaggtttccgctcac
cagtgtgggcctgtctctAGCCCTCTCTCCCTCTGACTGTAGCTGTAGTC
>chrX:167136193-167136293
AATGCTGTGACTGTAGCAAGTAGGAAACCCTGATGGAAGTCTGTGGACTA
CTTAGGAAAGTCATCTGCATGAGTAATTATTGCTCATAATTAGCATGATG
>chr5:24823906-24824006
AGCATATTCAGAAGTGCCCATTTGTATTCTAATAAGGAAAGTTAACCTGA
TGTAGTAACAAGTCATCTGGTAAAACCACATGAAGCAGTCTAGCCAAAAA
>chr9:84041768-84041868
ccctctcTTTGTGTCTGTGTGTCTTCCTGCCTGCCTTCTTGCCTGTGCCT
GCATAATTTATATCCATCTTTCCTTTGAACTTGGTCTCATCATGGCATAT
>chr11:52099763-52099863
ACAGTGTCACATTAATTTATGATGTATATGCTGACTCAAATTGGGTAGTG
TGAAACCCTTCTGTGTGTAACGTACTTGGCGTGGAGCCATTTATTTTTGA
>chr2:58129616-58129716
ACTTGTTTCGTGCCCTAGTCTTTGAGCTCAGTGATTATGCAGTTCAGAAT
CGGCATGACTCAGAATTGGTTTATCAGACACCGTTCTAGAAAACAGTAGT
>chr17:9002421-9002521
gaaaagggtattgaattccctggagctgaaataggtgtttgtgagctgcc
tgccatgggttctgggaactctgggcctctagaagaacaggaagtgcgat
>chr12:17390366-17390466
TGGTTGGTTTAAAAATATGTAATTTACATGTGGAAATATTTGCTACACAT
ATGGCATATGTGACATTATGTTAATGTATCAGATGATTCCTATTTTTTCT
>chr17:69441068-69441168
TCAGAAAGCAGCAGGTCTCAGTCAGAACAGCTCTTGTCTCCCTCTGACTC
AGTCGCCCTGTGGTGTGAGCAATGTTACCGCTTCCTGGGGGGCGGAGCTG
>chr6:144043529-144043629
CAAATTCAAATATATGTACTGAGTGGCCTCAGTCTCAGGGACTGTGCTAA
TGAATGGCCTCTGTTCTCTTCTTTAATCGTCACCAGAAGTCTGAGAAGGT
>chr14:21237518-21237618
AAACAACCAGAGGAGGTCACAGAGCTGCAGAGTGACTAACCTCGTCATTT
TCACAGTCAAATTCGCTATATTAAAATGAATCAGAGAAGCCCCGATGCTA
>chr3:52777186-52777286
AATGACAAGGACAAGATTCATCATCTAGGAAGTTCATTTCTTTACTGAGT
TCAGATCAAGGCTCTGGAAATAGTGAGAGACTAAAATCACCGTCATCTAC
>chr1:161809661-161809761
tcatgataccttgactatatggttgttatcatcaaagggagaagtctcac
aggaaaccatccttagccaatgatagccaagagagggagacttagttgtg
>chr4:89008656-89008756
CTCCCACCCAACCACAACTGAGAAACCAAATTTATATTGTCAGATGACTC
ACCACTGTGCAGTACTGACGTCATCACCATTGTAGAATTCACTAACTGAC
>chr9:45979432-45979532
AACAGAAGTTAGACACAGAACAACGACATCAACATCACAGCCTTTTACAG
TGCTAGAACTATACACTGAAAATGACTACACAGGGAACTGGGTACCAAGT
>chr15:27593076-27593176
AGCCACCGAGGGAGAAGACTCGGCCATGACCGACATGCCTCCAACAGAGG
AGGTCACAGACATCGTAGAGATGAGAGAAGAAAATGAGTAAGCACAGGCT
>chr12:70855486-70855586
AATTTCTTTTAGCTCTCAAGATAGTCATTAGCAAAATAAGTTATAGATCC
ACATATGAGTCATGTGCCCACTTTCTTTATATTATGTAAAGCCAGTTATA
>chr7:122414310-122414410
TACAAACTCACACACAGCACCAAGCGCCCACAGCCTCAGCTGCAACCTCT
TGACTCAGCTGTGATGCTGGGTTTCTGGGTGTGAAGGTAACCAAATGAGC
>chr15:59416527-59416627
TTCAGAAGGCAGACTTACCTCTGTTGACTCCAGCTGTCACAGGAACAACA
CATAAGGCAGTTAAGGTGGGAAGGCAGCAACATCCTCTTTAGTAGTGCCA
>chr6:120819501-120819601
TGTTTACAGTCAACCAAAGACTAAGAAATGACTCAACCCTTAAGGACATT
TAACTCCACCCCTGAGCTAGGGGGACAAGAAAAACAGACCTTTAAAATGC
>chr11:46403536-46403636
AGTTGGTCTCAGTGGACACAGGTCCGTGTTTACTGAAAAGTTACGGACGG
AGCACCGCACATGGAGGTGAATGTGAGGGCAGAACATAACTCATTCTGTG
>chr11:11519535-11519635
CACCCTCACACTAAAAATGAATAAACCTTTCATTTTCTCAGAAGTGTCTC
CTGCAATGTGGGCAGTGTCACTAACTCGGATCTCTTCTACTCTCTTCAAA
>chr4:102889026-102889126
ATGCACTGGGGGTGGGGGTTCCCCTTCACTACTAATTTTTTTTTCCTCCT
GGAGAATTCTGTTGCTTCCCTTTGCTGACCTGTAGCACAGTATTGTTTTC
>chr13:13584474-13584574
ACTATTGCACGCAAGCAGTCTTTCCTACACATGAAATCGAACCTCAAGTC
ACACTTAGCACAGGGTTTCCACAGCAAAGAGGAAAATCTGAATCACTTCA
>chr12:101892939-101893039
CCCACTCTTTCCTGCTATGACTGGACACTGACTGGGCTCTGTCTACTTCC
TTCAATACTCATTCCCTAATGGAAGAATCTGGGCTCTGATTAGGTACATA
>chr4:48227808-48227908
TTTTCACAGGAGCCTCTCCAATACACACCACTATGACTCTGGATGAGACG
TCTGAGTGAAGCAGTTGAGTCAGAACAAGACAGACAGCGTGAAGCACAGT
>chr9:13509602-13509702
TGACTCGTTTCCCAGAGCTGTCTATATGTTATGCTTTGTTGTGTGTATTT
GTGAAGAGTGTTTGGGTCCCTGTGGGGTCTGACCCTGGAAAGCCTGGAAG
>chr1:155138832-155138932
GAAGGACTAAAATTGTTCTACACAGACTGTGATTTCGAAACCATTTGCTC
CGCTCCCCCTCTTGCTCCAACGATTATGAAGTCAGGTTGGGTTGGCCCCT
>chr15:59620034-59620134
CTTCAGAGTCAAAACACTAAGAAAGAGCTGAGAAGCGGGCCAATAAAGAG
CCAAGAGAAAAAAAATGGAGGAAGAGAGAATTTCCACGGAAATTACTGAG
>chr12:80839798-80839898
ctctgcttctgactagctgcctgatgtgactgtttctgcaactgcctaga
tgcagtataagcagcttcacattcttgccaacagccacagtggactcttc
>chr13:37140908-37141008
CTTTTCTGTGTATGTGGCATTACTTTTCCTTTACAAAGAGGCCTTCCTTC
GCAAGTGTCTAAATGGTACGagatgagtcaccaataacaaaccaaggttc
>chr10:111509234-111509334
AAAGAAAAAGTCTAGAGAAGCCGAGTTcagtggttctcaacctgtgggcc
ttgacccctttgagggtcaacacaagaggtcgcatatcagatctttacat
>chr7:51964640-51964740
TGGTGGATCTGCTGAGTAATATAGGCACCTATTTCCACTACGGGAAGACT
GAAGATGGAAAGTCTAAGGATAAAAAGGAAGATGACCTTGACAGATAACC
>chr10:95914656-95914756
GCCTTCCACAGGGGTGAAAGAAGAGAGTCATACGTAGGctagctatctgg
gcatccctcagtccagtcaagatcatacataaaattaacaattataATGT
>chr14:27303782-27303882
cacacacaGCTCTCAGGTGAGAAGGCTCATGAGTAGAGAAAACTCAAGCA
GCTTTACTTAAGACAACAAACTTAagcctggcttggtggtgtgccctgtg
>chr12:69416956-69417056
CCAAAGGAAGCAATGTGGGCTTTCCAGGAAGTCATTCACCAGGTCCCCGG
AGTGTGGGTGGGAGCAGGGGATGCTAAGAGTGGCCTTTGGACTCAGAACG
>chr19:40626470-40626570
CCTGATATTTGTACAGTTAAAACATAACAATAGCCCAGTGGTGCATTTTT
TAGCTCCACTTTCTTACTCATTCTAAGAATGTGACATTCTGAGTTCCATC
>chr10:53621658-53621758
aacattctttgtggagggaggcactgctttcaacacctcgatacttccag
tgagtggtcttagtcttgtcgccacatcttcacacgctgttctgagtcag
>chr17:71194860-71194960
ACTGCACTATCTGATGATGAGTCATGTATATAAGAGAAATGAACTAAGTT
TTTGGCTTATGAGTGTTGTGACTATTGAAAGAGCACTCTTAGAAGCTAGA
>chr15:9466651-9466751
TTCTCACATATTATTGACATGAGAATACCGACCCACAAGGGGCTAATGTA
TACATACAGGAAGCCCCAGAAATGAGAGAAACAGAGCCTGAAGCTACAGT
>chr9:65292461-65292561
caagtgctgggattaaaggcatgtaccaccatcacctggctTTGCTGCTT
GTCTTTTTAAAAAATATTTTTAGAActggagatatgactcagcatttaag
>chr5:96163992-96164092
GCCTGTAGGTAGCTTTCTAGGTCCTGCACAGTAAGCACACATACATGCCA
GTTGTGTTGTGTTCTTTCCCAGCACGGGAAAGACAGTCAAGCCGCTACAG
>chr3:30951760-30951860
agagagacgagggccctgggctaaatgccagctctgcgctgtggaacagg
atctaggtcagcctagggtacatgagatctggtctaaaaaaaaTAGGAAA
>chr4:62334741-62334841
GTTGTGATTCAGCTACCATTCCATCATCTGTGTGTATGAATGAGTGCATG
TGTGCTTTTACAAATGGAGCCATAGCTTTGTAGCTGTTCTGCTTAGTTAC
>chr5:3800019-3800119
TGTTGAGTAGGAATTCTCAGAAACTTGAGTAATATCAAAGATTTTTACTA
CAAGTGAAACTGAAAGACTATGAGTTTCAAGATAAgtgtgtgtgtgtgtg
>chr2:29457796-29457896
gctggagggatgactcagctgttctgaacagtagagttcatttcccagta
ctcatgttggccagctcatagccacctgtaactccagctccaggaagcca
>chr15:62889947-62890047
CCTGTCATCTTGTCCAAAATGAGGCAATTTCCCAATATGCTTACAGAAGT
GACCACAATATTTTTTTTCTCCTCACAGCAACTTATCCTGAACTTGGCCT
>chr18:60481130-60481230
TCACAGAAGCCTGAGTCACAGGAGACATACACAGCTCAAGACGCACGGGG
GCGGAAGAAATCACTCTGTGGTCTCCTGATTGCATCAACAGCCAGCCTGC
>chr4:132611126-132611226
cagagcctggaacctcagaggaagctggctagcaggactcaccacatcaa
ggaactctgggattgattgagagaccttgccccagtgaatacgatggaag
>chr16:55636738-55636838
CCCCCCAGAGCATTTACCTCTAATGTCTCAGTGGCCTTCCACCTTCCAAC
AACCCCTAAACTCTGGCCATTCCTTCTTGAACATTTGGAACATTCTCAGT
>chr4:75233020-75233120
GCTTTTAGCTCTCTATTCTTGGTATTTTAGCTACTTTCTGCAGATTCTCC
TTTAACTCTTTCCCAAAGATTTTATTTTTGTAGAACTTTTTGAATCAGGA
>chr3:105893548-105893648
TTAAAAATGTTTATTAATCCTTTGAGGATcacacacacttacactcacat
acacatactcacatagtcacataccctcacagacacatactcacacagag
>chr18:74286080-74286180
AACGTTCTAAATGTAATTCATCAGAATGAATCTACCTTGTGCCTTAAGGA
CTTGTTACTATGAATTAACACCAACATACCACAACTTAACCAAGGATGAC
>chr2:26502763-26502863
GAGTACCCCGTTCTGTGAAGCCGGAAGGGAAATAAGGGCTCCCCTCTCCG
GCTCCCGTTCCAATCAGCACAGGATTTTCAAACTTCCGAAATGAGTCAGT
>chr14:72822494-72822594
AATTCGAAAACAACATCCTGAGTTATTAAAGCTATGAGTAGATTACTGAA
GGGAGACCACAAAGCAGGCTCAGCCTCAACTGAGTTGAGAGCTGTCAACA
>chr15:62190021-62190121
GCCTTTCATTAGCTCACTGGCTCTCATGTCCAAAGTAGAAACAAGGTCCA
GCTCTGAGAGGGTTTTGTCTGCCATGCTGACTCTAGAAACGTGCTCAAAA
>chr11:54428128-54428228
ggttctgggattacaaatacaaagttcatccagcaagcctgataagtaag
tgctctctccactgagtcatctctccaacccAAAAGTTTCTTTCTTTGCA
>chr2:173275254-173275354
AGCCAAGCAGTCCAGACAGAGGCTATTTATAGGAGTCCGGGACAGACATT
CACAATGACACACACTGGGGATCCGCGGTGGGCTAGACGCGCCAGCGCTG
>chr13:30739828-30739928
AATCATTTCCACTCCTTCCCTACTTGGTACTTTCCCAGAGAATGATACCT
TTTGGGCAGTGAGTGATATATACCCAGTACTAAGCTGAGTCACTGTCAGC
>chr9:71149080-71149180
GGTCACCCATCTCATCCTGAGAGAGGAGAAACAAACACAGAGCTGTTCTT
TAGAGGGCAGTGTTCTGCAGCAGGTTCCTTCTTCTGACCATCTGCTTTTA
>chr2:35039052-35039152
CCAACCAGAAACTTTAAGCCGCACTGTCCACAGGATGTGGGATTGCACTG
GAGGGTTTGCGAGTAACTCTTGCTCATCACGTAACCAAGGTCTGAGCAAA
>chr3:52634548-52634648
ACTAAAGCAACAGGAAATGGTGTCACCCTTTTGGCTGTGAGCCATTCTAT
ATAGTGTCAAGTGCACTGTATATCAGGGGGAGAACCTGTCTGTCTAATTT
>chr2:157566666-157566766
CTTTGGGAAAACTTCTCGTGGCTCAGATCTGGCCCTTCAACCACGGGCTG
AGGACGTGCTTCCTCCTTGGTGAGGAAATGGCTTGCCCCAGGCTTGTTAA
>chr15:79577884-79577984
CTCCCTCCCCACACCTGAAGAGAGAACAGTGCTCTTTAACTTGTACTGTT
TTATCTGAATGCAACCCACTTCCTCCCTCTGAGCCAATGAGTCATTTTCT
>chr4:106787971-106788071
GGAGGCAGCCCCAGGCTGGGGTTTTGCTTGAGGCCCAACCCTGTGAGCAA
GAAACCAGAAGGAATGTGTGGGACCCTCAGAAAGGACAGATAACCGGAGG
>chr14:72708705-72708805
CTTACAACTCATCTTAGCCAAGAGGCTGAGAGGCGATGCTTATTTGCTTC
TTACAACACGCACAAACTTGGGTTTCAAGAACTGAAACAGACCACAATAG
>chr2:93979014-93979114
AGAACCTGCTTGATACTTGAGAAGGCATGGGGTCCTAGCGGTGGAAATAT
CCGGCACTGATTGCACATGGAAGTCTACAGTAAAGGCAAGAAACCGAAGC
>chr17:6008140-6008240
ATTTCCCTCTGTGACTGCCTGGCTGCACTTGTGGTTTCCTGACTCATAAG
CTCTGTGATGTTAGTGATCTGGGGTCCTCCTCACTCCTCTGTAGTCAGAG
>chr5:105152100-105152200
AAGACTATAGCAGTACCCAGAACTGCTAGAATCCTGTGACAAGTATCTGC
AGAAGGCTTAGGCTTGGGCAGTGTTTCCTGCTTAGTCTTACTTTCTTTAT
>chr13:96697851-96697951
tgagtactagaaaccaaactcaggtccttcagaatagcagcacgtgttct
gaactgctgagtcatctctcaagTGCAGGAAGTGTGTGTATCCTGTAGAT
>chr2:28525306-28525406
GACAGGATGCTGTGCGTTGTAAACAGCTCTGCGAGTCAGCACTcagctga
gtcacagctgagtcacagctACCAGTTGTTTATAAACAATGGGCTCTCAC
>chr4:149869062-149869162
CAAAGCAGGTCAGGGCTGGCCAGGCCATCCTTGCTGGGTCAGGGTGAGGA
CATGGGTAGGGGACGCTGCTCTGGGGACCAGGCCAGGAGTGGATGGATGG
>chr2:151536568-151536668
AAGTTTGCTCTTGAAGTGAGCAAGAAGGAAGCGCTGGGGCAGGGGACAGC
GTCTCAAAGCCCTAACTAGCAAATCAAATATTCCTGCTCTCTGCCTCAAA
>chr13:36392120-36392220
TGAATCCTGTGGAGGTAACCAGCATATATGGCAAGTCTGAGAGAAAAGAA
ATCAGCACATGTGGCCTCAGGGTTGATCCTGCGTGCATGTTACTCATTTT
>chr5:105769156-105769256
ATTCTGAGTGTAGAATGTCAGATTAGTTCCTCTCGAGTATGGTGTGTATT
GTGTTATTTCCAGAAGGCCTTAGGTAGCTGTCTGACGTCATCTCTTGGAA
>chr11:114808150-114808250
AGGATTGCTCAAAGTGAAAGTTGATTTCTAGTTTTGATGTGGCTTTGGTG
TGCTGGTGTGTGCGTTGGCTGCTGCTCTCTAGGCCTTTGGGGATGGGGTG
>chr2:128434318-128434418
TGTCACCTCTTGACCAAGCTCATTTACATGGGATCTGGTTTGTGCTGACT
CAACACCCACGAAGAAAGATGCTCGTTGTAATGAATATGCTAAGGTTTAA
>chr7:128451130-128451230
cactggagccatcattaagtacaagttattggagcatgagcactacacag
acactttatagtcatctgacgacagttactaagtgactaatggtgggtag
>chr18:40218172-40218272
GAATTCTCTTTTTCAGCCCAAAACTGATAACTTCTCTAGTACTAACCATA
ATACTTCAGCATGAGGAGTAATAAAGATTATCAATAGTCCTATCAGTCAC
>chr15:73149012-73149112
GATCCCTCTTCTGAGACACCAGAGACCTATTTTTATCACTCCCGGGGAGC
CCCAAGTGCACACTGCCAAACAAGCAGGAGGTTCAGACCCAAAGCCCTGG
>chr11:80146239-80146339
CTCAGAATGAAAGTGGTCATCTTCCTCCTGAAATCAGCTGCTTCTCCTTT
CCCTGTTTCTTTTTCCAGATAAATGTCCTTGAAACAAATTAAttttgttt
>chr11:4598524-4598624
ctgtctcaaaatgaaagtattttatactgagatgagtggtaatactggca
aaagtgaatatttcataacacaggatgaaatgagccaagagagtcagata
>chr11:19929180-19929280
TGAAATTAATATAGAACTGTTAGAGTGGTACTCTGGCATGGGTGACTCAG
CACCATTCTGACTGTAGTGGCTGAGGTTAGAATTGGGAAGCAGAAGTTGA
>chr17:80485248-80485348
GCACATGCACAGATATTGTTAGAAAGTCTGACTTTCAAAAGTGCAGATGT
ACAGTCATTACATATGATTGCATCACTTACGTGATTCAGCTACACAGCCT
>chr19:57970802-57970902
CTTCTGCTGCTGCGAGGTCCACCCTCATTTTCCTTATGACGTTGGTGTTG
GTGGTGAGCTCTAGATTTGAGTAAGGGAAATGTTTCCTTGAAGATCACCT
>chr15:12025994-12026094
gcctttgtgcttatgatgatgtattctcttgtatataggtcttaatataa
tgtatgtttgtgtttaatggtgttgtatacttttgtatgtgggttttatt
>chr2:76223808-76223908
GTCATTGGTGTGACAGCCCAGCACTTCAGGCCAGGTTTGACTGCACTGTG
GATACCCAGTATGAGCATGACTCAAGATTTCTGTTTCTGCAtttgctttt
>chr19:17024702-17024802
ACTGCTGACCACAACTCCTAAAATGTAGTCCACATGTAGAGCTGGCATTC
TGGACCATTCTATGGGCTGGGAGCTGGGGACTCCTCCTGCTCAGCTCTGC
>chr10:13831474-13831574
AAAGTATGCTACCTTAAAAGACCTGCCATCAGTCTGCCAAAACAGGGAAT
TTGAATAAATGATTCAAAATGAAAAGaaaacaaaaacaaaacaaaaaaca
>chr5:151377037-151377137
aacttgagtcaggtttcctggaactggattaactcacggctgtgagtcac
gttgtgggtggtgggaaataaacctgggtccctggaagagcagccagtgc
>chr6:86401002-86401102
CCTTTGTGCATTTTTTTCTTAAGATGTTTTTCCCAGTATGACACATGTCT
TTGAGATGAGTGTTTGCGGGAAAAGGTGTGTGGCCTAGGCGCCAAACAGA
>chr16:84701136-84701236
ACAGGAACGAGAGAGAAATGAATCTGATGTCCCCTCCTCCTATGAGGTCA
TCAGCTCCATCTGTCTACTTTTAGGGCCTTATTTAACCTTTGTCAGCTAC
>chr10:18007297-18007397
ACACTATAGGAAACTAAGCTGACtgttggaggatgtttatgtgcactgtg
tatctgaatgctaatttctgtacccagagatctggttgcactccagactt
>chr5:43915366-43915466
attacttcattgctctgtcacaactgtaactttgctactgttatgaatca
taaggtaaatatccgatacgcagaatctgataagccacAGGTTGAGAACT
>chr9:14241221-14241321
ccagttttaagctaacacagCTGCAGGGAGTATTCATCTTGCCAATCCTC
CACCAGCTCCTTGTTACCCAAACTGATTTGTTTGTTATCTTAAAAGCAGC
>chr2:38507393-38507493
ggctctttgactagccagccttgcctaactgggaagtccctgagacagta
agagaccttgtcttaaaaaaatgaaacaaaacaaaaactcccccaccaaa
>chr1:138537116-138537216
AATTCATCTTCAAAAAAAGAATCATTCCTGTAACTTAGTAGAAACATCTC
TAAAAACACATGTATTACACTGTTATGAAATCACACATAAAATGTagtaa
>chr7:140529884-140529984
CCTTACTCATTCCTCACCCACAGTGCCCACACTAGTTTTGAAATGAAACC
AACATATTTAGAAGAGTCTAAGTTATATGCAGATGACTAGATAGGGTCTA
>chr1:52419452-52419552
TGAAATTCCCGTCAGAAAAGCAGGTGCATCTATTTTTAAGCCTTAGATAG
TCCTTTCTTTACAGTGGGCAGGTGACTGGCTGGAAATGACTCAGAGCCAG
>chr7:28808220-28808320
ATTTTTGGGTTGGTGTGGGTGTACAGGAGCTGTGAGAGTCAGATGACCTG
CGTGTggtctagatatgtggccccaagctgtccttacactcaaaactccc
>chr3:152887044-152887144
CCAAACAGGCCTTAGGTAagaaaagtttatatggccctagatggtatatg
gatatatgtatacaaattaatcatctactgatgataaatcctaaagaagt
>chr14:31748292-31748392
TTCATTCTGAAAGAACAATGAAACTGCTGTCTCCCTGCACTTCCTTGACA
ATGACAGAAGATATCTCTTATGTTATCTGTAGTTAGCTGACAGTCATTAT
>chr8:22869063-22869163
AAGAATGGGTTGGCTTGCTGTTACGACTCTGAATTCTAAATACATAGATG
TACACATCTCCAGGGAGTATTTGTCATGATTGAGAAAGGAAGGTGTAAGC
>chr1:131094681-131094781
atctctcaactggcttctaactGACTGGAAGTGTGTGCGTGACTCAGAGG
CTGGCAAGCAGGAATGAGAAAGCAGGGTGACAGCATCTACCAGAGCATCT
>chr13:83572664-83572764
CAGTCTGACTGAGCACTACTATATGTAGTTTAATTACTAATAATCTTTTC
TTTCACATGCCTGCAAAACCACCGAATAGGTTACTACAGTAATAATAATC
>chr4:135242310-135242410
tacaagatgggggggggggcataaggggggattgtaggaactttatgtca
ctgtgggtatgccactgacaagattatgggacctcaataacttcctcttc
>chr17:86872846-86872946
ttttcctatgcctacctctagccgtttcaaagtttcaggccttacgttaa
tgtctttgatctagtttgaaatgagtattgtacaggatgaaagacagggg
>chr7:75686527-75686627
aaaaaatggttgcttccgggatgttaaaaggagcctctgcttttgcttgg
gctacatggcttttaaaatGCTATGGATTTAAATTGCCAGTAACTACTGA
>chr6:108672192-108672292
ctcaacctcattagtcatcggggaactgcaactcaaaaccaccgggatgc
atcacttcacacccacggggacggctatgacaataacaatcattttttta
>chr4:9132806-9132906
TCCTCTAccacgttggaagcaagacagccccttgccaaatgctggcacat
ttacattggaattctagcttctataacttcaagaaatgattttttcctgt
>chr10:43700078-43700178
AGCATTTTTACAAATTGCTCATCTTCTACTAGTCAGTCAACACACAGTTA
AAACTTGATCTCCTTTTCAATCATTGCTTTCTAAATTAGAAAAATCTGTA
>chr9:94682458-94682558
GTTTTAGAGACTTCAGCCTATGGCTGCTTGGTCTCCTCTCTGTGGTTTGA
GGTGCTAAAGATCATGGCTGTATAGGCCTACTTCCTAGAGCTGCTTACAT
>chr10:96181480-96181580
ggtaagtgcgcacagaagaggaagtgactaaggcaacttgtggagatgtc
agaaagcctcacacaggaaatgatacacaaactgggtcaagaagggcgag
>chr18:56028529-56028629
AAAGGAAGGCCTTTCTCACCATCAGGCCTCTGCATCCTCATAATGGGATG
GGTGGAGTGAGCAGCCTCCTGTCCcacagagaggggttagtgactcatcc
>chr7:75600687-75600787
CTACTGTCTAATGTAGTCATAAAATGATGTCTGTACTGCATAAATGCCAG
TTGATAATAAAATACCTTTTGCTTTCATCATAGTGGGAGTTTTCTCACCA
>chr15:73156224-73156324
GACTGTTACTCCACAGAGTCAGCATCTTCTCAGGTGAGGTGGGGCACATA
CACTTATCGAGGTTTCAGCACGTCTACACCCACTTATCAAACTCATTTCA
>chr4:148033927-148034027
ATTGTAATGCTATTGTAATGACTAGGCTGAGGGCTGCTATTGTAATGCTA
TTGTAATGACTAGGCTCAGCGCTGCAACCCTAAAGAGTCAGGATGTGGTT
>chr13:52976150-52976250
AACTTCAAAAACAAGCCCAAACTCTAATTAAAGCCATACGAGAAACAAAA
GCCCCCCACCCCTCCCCCACCACAACCCGTTTCTAACTACAGGAAAATTA
>chr11:6695428-6695528
aggatgtgagtcacccctcacccaccatgtccacactgtactcctctggc
tcccgtaggagtccccaaggttttcagagccactgtcatagtGAGAGTAG
>chr17:36024909-36025009
ACAGATAGGATATATAAAAGGAAACCATAAACCAGGGGTAGTGGGACTCG
GGAGGTGTAGCCGCTTGAGGCTATAGCCAATGGTTCATTGATTATTACTC
>chr16:51989536-51989636
CAAAATGACAATTCTGACAAtttttaaaaaagactttgtagttcagagct
ggttttgaactcatgattctctggccactgatgaaattataagcatgcac
>chr7:58677054-58677154
GAAGCCAAGAGGTGAGCTTGACAATTGTATCCTGTCTCTATTTCCACATG
CCTCTCCCATGACTGCTCACATTAGGCAAGCTGGCCAGCTGGCCTAGTGA
>chr2:131423794-131423894
ctgaagtcacgcaacaaaccaaccaaaaaaccgctttcttccttccgcgt
gatttattccaggtattggttattgaaacagagaactgacTGACAAACTT
>chr2:44136555-44136655
CATGTCCTATATCCTTATCTATCTAACTCATCTCTTCCTCATCTTCTTCC
TAAGACTTTACCATAATGATCTGGTTTCCATTGTTATGACTCTCCTCTCC
>chr18:89480365-89480465
TACTTTTAAAATTAAAGAATCAATGTTTCATTTTTCTTGATCTCAGCACT
AATTTTTAGACTTTGATGTCCATCAAAATTGCCTGTGAGGTGGATTTACG
>chr7:115734270-115734370
CTTGTGGCAAACCGCCAACACATCTGTCAGAAGCACTCATAAGCTTCCGT
GTGTCACTGTGTGTCCCTTACAAAGGGAACAAGCTCAGTCACCGATTTTA
>chr11:16917568-16917668
GTACTCTCTTGATTTGGATACAAAGTGTTGTTACTGTATAATACGAAGGC
ATCGAAATGATGACACCCCAGGATATAATGACTGTTTCTAGATGTGATGA
>chr5:83913584-83913684
TTACTTTAGTCCTTCGTGTTTGAGTGACCTTGCTCAGGTACCATGTGATT
CATtctctctctctctctctctctttctctctctctctctctctctctct
>chr19:5017796-5017896
gtcacaagggctctaccctgagaaacagattcatctgctcagagatgagt
ggcttagaggcttctctgggaagtgactgtgacatgagagcagcctcctc
>chr16:49774608-49774708
GCCCTATCCCAGGGAGTTGCATGGGAAAATGGAGTAGCCGTCCCTGCGAC
TGTGTTCCTTGGAACCACCCCCCCAATGCTGGAGCCCTGGTCCCCCTTCC
>chr1:14499150-14499250
aaaccatctagactcacaagctttattgctgtttctgtcagtcaccacag
gaGTACCTATTGACTGTGTTAGACACCACTCTGACTCAGAACAGTGAGAA
>chr9:79806252-79806352
catcccacctgcctcCTAACCCAGCCTTATAATAAATTTCAAAGCCGACT
CAGTAATTAAAGCAATCCAGCCACATTTGAACATTTAGTATCACTGTTTG
>chr14:75069348-75069448
TATTAGATATTATTTGCCAGGAAAGGGTTGAGGGAGGGCAGCAGGGAGGG
GCCACGGGGGTTGGCAGACTGTGGTTTCTACTGCTTGCAACACCCATCAG
>chr10:58480170-58480270
ACATTTGGCTGTTCGTTTTAAACTACAGGATGTTGCAGACTCATTTAAGA
AAATTTTTGATGAAGCAAAAACAGCCCAAGAAAAAGATTCATTGATAACA
>chr1:84791445-84791545
GAGAAGGAAGAATATGAATCATCTGCAATGTAATAATGTAACTCCAATCC
AATTTACTGGCTATAAAACCACAAGCTGTGTAACAGAGATACCACAAAAA
>chr10:39477794-39477894
TACTGTCTAGGTATCTCTACCACGTTTAGGACATTCTCATCAAATGAATC
ACAGGGAAATCGTTCTGACTcaggcctggtagtgcaagcctgtaatccta
>chrX:23810526-23810626
TCTTGAGTCATCTAGTTTCCCCTGTTCACCACAGCCACTTTTTGTCAGTA
GATCTGAGTGCAGGAAGTACATTCATACTGTTCTAACAGGAACAATATTA
>chr4:32401559-32401659
TTAGTGACACATGACTAAGTCTGTGTCATCTCACGACATGTCCCAGGTGA
GGGGGTGGGTTAAGAAAAAAGGAAGTGAATGTGTCTGGTTTCACTATGAG
>chr12:100742622-100742722
CTGAAATCTGATAGCATCTCTAACTCAGCTAGAAGAGCAGGAAGCCTCTC
TGCTTTTCAGCTTTTGAGTCACTTTGCTCAAAGAACAACCTCCACCCCCA
>chr9:33000226-33000326
GTTAAAATCCTTAAGAATATATCACATTGAACTGAATCACTTTCTCCATA
GTCAGTTGATATTCCAACATCATCTTATAAATTACACAAATTTCCCAAGA
>chr11:5288387-5288487
GGCTGAGGAGATGACGTCAGTTCTGCATGCTTCCCTGGTTTCTTTTCTTG
GGGTGAAGTATCAGTGGGCAGTAATACTGCTTCAGCACACTGAAGAGGCG
>chr9:40554316-40554416
tgaacgtttctttacgtgcttcttggccattggagattcctctgctgaga
attctctggttaactctgtaccccgatttttaattgggttatttgggatt
>chr1:21805212-21805312
ccatgcaatgaaaccacttgtatttagcatgggtctttccatctcagtac
attactcatttagttccaagccacatacttaggcatgataaaatgagctt
>chr12:99639307-99639407
ttgctaccattatgaatcataatgtaaatctctgtgttttcttataatct
taggtgacctttgggaaagggtagttcaactcataaatgggtcacgatcc
>chr13:24948970-24949070
TTTTGTGACGTCAGAACTGACTCAGCCCATTggtccgatgaggtgactca
gcaggtacttgctgctgagcctaccaacctgagtcatccctagaatccag
>chr11:23261438-23261538
agaaatctgcctgcctcagcctcccaagtgACTAGTTTGGTTCTTATAGC
TACTGTGTACATTGAAAAAAAAAATCAGTGTTTTAAGATTGTCCTGTCTg
>chr5:31860554-31860654
GAATGCTTGATGTCATCTGAGTTCTGTtagtggttgagaacaggaaagat
atcaggttacactttagttccactgtcagctttgccccaacccagacctt
>chr2:103632676-103632776
ATAGCTTTTCATCTATGACTGGTTCTAGGCAGGAAATCGAAGATCGGATT
GCTGTGTCAGCCCCTCTTAGGGCAGGGTAAAAAGGAAATGACACTGTGTT
>chr18:13027371-13027471
TTACCCCACAAGAAGATCGGGCTGCCCTAGGTTTAAGATAGAAAGCACAC
ATTCTGTTATACACAGAGGTTCCCTACACCCACCTCTCCCACACAGGTCC
>chr12:16133452-16133552
GGTTGGTTCAGCCTCACACCATCTGTGGAGGAGCACTAGTTATTAGTCAA
GCTAGAAATGCCTTAGACAGCTGGAAGAATGAGCAGTGGGCTGGTTGATG
>chr7:75796638-75796738
TTCTCTGCAGGTTAATTACACAGGCAGCTGCTCCCAGTCAGGCAGCGGTG
GGAGGTGGGGGTAGGGCTGGGGTGGTGTGTGTGGGGGGGGCGCAATGTCA
>chr2:77914552-77914652
GGAGGTCTGAAAGGACAGCAGGGATGGCAAACTAAAAACATTCTCAACTT
CTGGCTGTACAGAAAAACTACAAGTTTCTTCATGCAAAAGACAAAGATAT
>chr11:17952922-17953022
GTCAGCAGATGTACAGGAAATGCATCCAAACAGAAAGCCAAGCTAAACTC
TCACAAGGCCCCTCCTGTAAACTCGACCCAATTTTTTTTTTACTCCATAC
>chr11:62184942-62185042
GAGGAACAGGTTCCGTAACTAACCATTTCAAAACCACTGATACGATCCAG
CATCTTGGTAAGAAACAGGAGACTGAAGGCCAGAAATGGTGACTCATCTT
>chr2:38619416-38619516
CTTCTTTAGGACTGACTGACTCAGAGGGAAAGTCAGCCATCTAATCAAGT
CTAGAGCACACCACACTCATCTAGAAGCACACTCTGGCAAACAACAGCAA
>chr4:54606482-54606582
accaagagtagtatagctggaacgtgagtcatatcaattgccatcttcct
gaggaaccaccacactgactgatttccatagtggctgtatgacttggcac
>chr19:32675866-32675966
AAGTTGATTTCCCAAACTCACCACATTTACAAAGTGGTTCCAAGTGAAAG
TGACTGACATGCGAGTCATGTTACATGTTAGTAACTGCATTACTGTTAAG
>chr15:64102270-64102370
GACTGGTAAGAGCCAAGTCTGTAAGTCTACTCATAGCAACCATGAGTCAC
AACAGGAGAGGAAGGCAGGGGTGGCGGCTCACCTTGCTTGCTGAGACAGC
>chr14:25378979-25379079
GCCCTCTGAGTCATGTCTTGCACCAGGAGGGGAAAAACAGACCACATCAG
GCCACAATATGTCACATGCCTCCAGCAGAGGCATGGGCCTGCACGGCACC
>chr2:6598816-6598916
ATATAATTGCAATCATTTAACTATTTATCAATTTGAAATACATATTTTGA
GTAATGTGGAAGCTGTATTACAGTGATAGCAGTAGATATGAATAAGTTAT
>chr16:13409998-13410098
tcagtgggtaaaggtgcttgttgccaagcttagtgacctgagtttgatac
ccagaatccacaccatgaaagagaactaacccccacaagttgttctctga
>chr17:27561950-27562050
GTGAGGGCGTCCCTGGGGCTCGTCCTTCCTTCCCATCCTGGGAAGGGTCA
GCCACTGGACACCCCAGGCCTTCTTAGAACCAGCCCTGCACCTGCTCTGT
>chr9:56524290-56524390
tggtgttcctgcctcattctgtgtctgtctctctcactctgactcaggtt
gccgtttgactctgcacggacatgataaccatcagggaTGACTGACTGTC
>chr14:16251732-16251832
AAGTCACTGCATAATCATAACAATAAACCCAATGGAATGGAGAAAGAGAA
TTTTCAATGACAATGCAAGAAGTAATAGAAGACAAAAAACTTCTAATTTT
>chr16:20192085-20192185
gctcatatctattcactccagatagggaaccaacaacagatcaaagtcca
ctgtggtaaaccaatgagttttttattgaggttacttacatgagtatggg
>chr12:17610484-17610584
CCCTTCCCCCAGAGAACCACTGACTACCATAACCTCTGCCCACAACTTCC
TGCCCAGTCAGTCAGGGACTGACATACAATCTGGGCTCAGTGGTATGAGT
>chr6:24667527-24667627
GTCTGTTTTCTTTAGACTTGAAGATTAAAAAATGTCATTATCATAATGCT
TTTTCCTTAATCCCAATTTATTTATTTATGTCTTCCACAAATCTTAAATA
>chr5:72769780-72769880
CCTGCAGAGACCAAGACCTGCAGTGCCTAGAACTGTCTCCCTTCTCAAAG
GGAACGGACTGGACTTAAGCAGAGACAGCACCCCTTGTAGGTATATCTGT
>chr13:45967660-45967760
TACCCCCAAATCTGATATTATGTTTGTATAAGACTCGGTCGAGCTCTGTA
GTGAAGCAAAATTGAGGAAGGAGGCCCTGCTGAACCTTGCTCCTGATGTG
>chr3:86756516-86756616
CAATACCTAATTCTTTAGATGAGTCTATAAATGACATCACAGTGTTAGTC
AGGCAGAATCGCCACACCAAGGACTTGTTTTTTGTTTCTAACACTGTTAT
>chr17:28625247-28625347
atgaaattctgagtaactgtgttgttgacatgggtccagccatatcaaag
ggttctgatgtctcagacctatggaaacagcaaagccttccccagatggg
>chr13:5979607-5979707
GCTAAGGTCCCCAGCGTTTCCAGAATTGAGTCGTTGCACTACTAATACTT
CCTGCCCATGTCAAATCACTACTCTAGCACTGCAGGCTGGAGAAGAAAAG
>chr9:66917410-66917510
TCCCCCACCCTTAACTTCTTAGGAACTGTCCTTTCCAAGCTGAGCTGCAG
CATGCAGTCAACACTGAAGAAGAGTCCTTTGGGGCTTGGAAACTGATACC
>chr4:98332337-98332437
CTTTGTGTCCAGTGATTAATGTCACACAGTAAGGGGGTCAGAGACAGACT
TTCAAAGTTGGTGAGTGAGTGTCCAGGAAAGGAGGGCAATGGCAGCAGCT
>chr4:135440106-135440206
ttccaacgaggccacacttcctattagtatgactccccggtgaataagca
ttcaaatctgcgagcctctgggggccattcttattcaaaccaccacagta
>chr15:37663318-37663418
CAACACAGGCAACTGCTCAAACCGCAGCATGTGAGATGACCTAAGTTCAG
ACACACAGACCGAGCTCATTCGGCCCCGTGGCTCTCAGTATGACTGCAAT
>chr5:32769960-32770060
GCCCAATTTACATATGATGAATTACAAGAAGTGCCCTCCTAACTTAGTGG
TGGGTCACAAATTGGGCCCCTAAGACAGTGGCACAGCTGCCAATACCCTA
>chr14:74996614-74996714
AACAGAACATTTCTTTTGACTTTACCAAAGCACAAAACCACACTCTGAGT
AATTCCACGTGTTGGGCTTGGATAAAGACAAGCTGGGACATCCCACGGTT
>chr4:8895037-8895137
GCAGAGCTGACTCGCATGCACACTTCCATATCTGTGAGACCCTGCCCatg
cctggagctgtggatagcgccaaaccctatgagttaatgtccttttcctt
>chr17:66136961-66137061
TCTGTGTCATCCAGAGACTTAAATGGATTTCAAGAGAGCACTCTTGGTAA
TCATATTGCTCAGTGCAGTGCTTACTCATGGTTGTCCCTGCTGTGTGTGG
>chr8:123027891-123027991
GACGTCTACTCTGAGTCACATGCTAGGCTTGAGTCACAATGTGAATGCGG
AATCTGATCCTCATCAATGCGTTTCTGTATTTCTCTTTTGTTAATCACTG
>chr13:17889824-17889924
TTATTTTAAGGTCATAAgattgaatcccaggctttgcgcacactatgaaa
gcgctataTAATGTGTTTTAAATACTCTCACACTATGTCATGTGGTATCA
>chr15:62824293-62824393
TGCTTACAGAAACATCCTTACCACACTCCACTTTCACTCTGAGCCAGTGA
GGCTGTATTTTAGTTTCATGAAAAAAAAAATAGAGTCAAAAGAGGATATG
>chr3:37314600-37314700
AGTAGTTATATGGAGTTTTACCCTTTTATTTAATAGGAGATTTTGTGTCT
GTTATTCAGTAATCATGCTTTAGTTTCCACAAATAGGTTAATTATTTTAA
>chr5:31730236-31730336
GACCTGAGATACCTTACAAAATCAATACATATGAGAAGCAGAGGCCATTG
TCAAGCCTCATAAAGCAAGCCATAGATTTCTAAAACCCCCAAATGTTGAG
>chr8:15014294-15014394
TCTTGGTTATGTCTATGTGCTGGCTTCTTCCCTGGGGAGTGGTAGGCTGT
AAGGAGCACGTCCTAAGAAAGAGTCCTGCAGAATCTGCGCCACTTTTCCC
>chr9:62968509-62968609
cactactgtctaaagcatagctcgcttactcatatcacaccaattgcatc
aaaggagtaaagtgtgcaatctgtcaaactcttagtggcaagtgcagtag
>chr8:122924235-122924335
TAAGAGGGACGCTCACCACAGCCCTGTAATCCACTTGCTATAGAACAAAA
GCCACATAACAGTAAAATCCATACAGAAACTCACCTGACAAGAGTCAGTG
>chrX:102059845-102059945
ttctaggaacttagtcatttcatctaggttgtctttttggcttacaactg
ttcacagtatcattctttcggattctcttgcttcttaacagtcaattata
>chr8:34736323-34736423
gtgactgccaaaatgacatcatcaaaggcatttcggcttcctcctaatct
ctagaggatctctggtagatcgttcaccttggggaaagcccacctctgtg
>chr7:102208504-102208604
TCTTATGGTTTATATAAACATCAAAACTACAAGCTGATTGATATATTCAG
ATCAAAATGACAATTCCATCAAATCTTAAGTAGCAGATTTAATTTTATCA
>chr13:35815245-35815345
TGATGCTGCCCCACCTGTGATCGTTAGAACCAACTCAGGCAGAGGCGCCG
AGTGTCACAATGAAAAAGCCCTTTTGAATCATAAAGAAACTAGCTACCTC
>chr1:187228818-187228918
CTATGACAGCAGAAACAGTGAGTGAACTCACTGTTTGCAGGCTGTAAAAT
ACTTGCGGTCTGTGGTCAGGCTTAACCTGGCTCGTATTTAGTAAGCATTG
>chr5:62755840-62755940
AAACAACAAAGTATTGTTCGTAAACATCATAGGGCATGTGTTGAGACGTG
GTACAAATGAGTGGGCACTGTAAACATGACTGTGCACAAAAACTGCACTA
>chr4:123551874-123551974
TCCTCAGCCAAAAATGGTTAGTAGGCAGTGGCTGGGCATAGGAGACTTTC
TAAGAAGAGGAACAAAGAGAGCAGTAGAAAAGTCTTTAGTCAGCAGTATG
>chr4:63639870-63639970
GGATTGGAGGTTGTCTTTGGCACCCAAGAGAGAGCTTAGAGCTGTGCTGT
AGCCCCGGGCTGTGGGTTCTGTGGGTTATGACCTGCTTCTTTCCCAAGAG
>chr9:61827790-61827890
AGATTCACAAGAACTGGAAACTCCCATCCATTGCTTCTCTCATTCTGACT
CACTCTGCGGGTAGAGAGAGAGATGGAAGAGATGAGACACCGATCACCCT
>chr3:37174497-37174597
GGACAGAAGCTAGAATCATGTGTCCTCCGGCCAAGGGCCTCTTGAATCTA
TAACCATCACCACCTCACCATTATAAACTTGCTAGTCTGCACTGTGGTGA
>chr11:76823886-76823986
aattttccatttaagactttcagactatgactgatgactggtaactgaag
cgtaggaaagcctaacttcaggtaagggcagacttctCAGAGTTTCAAAA
>chr5:118459116-118459216
TAACTTTCCCACGTCAGTGAGTCATTTGGCTCGCGTTGCAGCCTCGGAAC
TGAGAGAGAACGGGAGAGACCACAGGGCAGGGAGGGGCTGGACtgactga
>chr8:115726921-115727021
AAAAACCTGGGGCTCACACCAACTTGTGGTGAGCATCCACCCACACTGAG
GATTCAAAATGACTGTGCTGTGTGAGGGCGGTAGTACAGGTTTCATAAAC
>chr2:103658504-103658604
TCTATGATGAAGGAAGCAAAGTTGTCACTCATGGGTTCCCTTCTAGTGGG
TCAAGTCACAGCCTACTCATGGACAGGGCAGATATTAGAGGTTCCTTATA
>chr17:29506290-29506390
ctgcgaagtgtttcctctgagtcagcacacagagctgtgttccagatatg
agtacaccgttgttcaggcacacatcagatcccattacagatggttgtga
>chr6:67403034-67403134
ggtgcagcagaaggatTCTGGGAAATATCAGAGAAGATTCCATTTCAAAG
CAAACTGATAAAAATCTCTAGATACTTAAGTTCAAAAAGTTTAAAATGCA
>chr5:53400932-53401032
GTCAGAGACGCCGGGTGTAAATATGGGTGGGTCACTTACGATTTGAGTAA
GTGTTCAGAGTTAAAGGTTTCTGTCTGTAACACAAAGACTATTTAGTTCT
>chr17:47515590-47515690
ATGAATCAGCCAGACCACAGCCACCCAACTGAAACGAAGGTGCAGACATT
TTCTTCTGACCCCCTCCCCCTCCAACGTTCATTTCCTTTTTTCCTTGGGC
>chr5:118404413-118404513
tggccttaagtcacttcccttagtgagtcatttctacggaagggatgtgg
ctgaggcaaagcgagactttcagggctgggtcactcagttcaccatggcc
>chr2:72871720-72871820
AAGAGCAATTCTTAATTTTCACCCACAATTGCAGGAGCTTGGCATGTAAA
TGAAGTGCTCCCTGAGCAGGCATTACATGGGCGTTTTTCAGGAATGATGG
>chr1:172148584-172148684
CGCGCAGTGTGCCCCCTTCCCCCATCCCAAGATCTCAGGCCCAGCACCTC
GTACGGAAGGCCGAGGTCCAAGAAACTGGCAGTCTGTTCTTGAATGCTTT
>chr10:94858748-94858848
AACTCAGTCCACGCTGACATTCTTTTTGGCTTCTATTCCCGTTATGAGTG
TTTGACTCTTTTTATAACGAAGAATCTCACTTCCTCATTCCAAAACATTC
>chr18:89197486-89197586
GTTGGTTCCCCAAAAGAGGCAAACTCCCAGTGCTAGCCAGAGGCTAGGAA
GCTCTAAGCAACCCACTTATCTGCAAGGAGAGTTACGCCCAAAGAGCATC
>chr13:96510669-96510769
CGGTTTCTTCTGTGAACTTCTCTCTTGTACTCGATGCAAGCGTGCAGCTG
CCCAGAGGAAGCCTCACAGTGTGACTCATCTCTTCCATCTTCCTTTACTC
>chr5:115389326-115389426
TAGAACCTGAGGTATCATTTAGACCCAGACGTGTATTTCTCATTTCCTGG
AGGTGCTGCTAGTCACTCGACAGCTCATACAGGTCAATCTCTCCCTGTGA
>chr1:138939924-138940024
TTCTCTTTCTGCTCGTATAATAGGCAGTGCTACTCATGAAGACCACATCA
CTTGTTACCACGTGTTACATCTCACTCTATGTAATCCTGACATGGAATAT
>chr11:46668038-46668138
ctctctctctctTGCTCTATCTCATTCTCTGTTTCAGTCAGCACGTGTGT
ATGCTTGTGTAGGTTGGGGAAGGTGGTTTTGTGAAAAAgaaatctctgta
>chr4:102499000-102499100
GATGATCTCATAGTGGTCCACACAGCTAAGGTCTCTGCTCCTTTGTGGCT
TATGTGCTAACAGGAAGTGCCGGTGATTAATCAGTGAGCAGTCAGATCAC
>chr15:35724688-35724788
TCATATCTTAGAGCTTGACACCCTTCCTCATTTGTTTTGGTTGTATTCAT
TTAGAGAGAGAGTGATAGTTTACAGTTTTGAATAGGAAGTGAGTTAGGCA
>chr16:95038130-95038230
gagctgcctggtagtggctcagaccaactgagtcacctgtaatggaccca
cccaccttctgagcagcctgcaggttatgcagtacagccttgtttccgtt
>chr10:19237132-19237232
GAGCTTGCCTTTGACTAGATTGTCTTCGTGAATGGTTTCAGTTCAGTCTG
CCATTCTCTCCCTCCCCTCCCCTCCACTTCTTCCTACTTCCTTTCATCTC
>chr5:107646038-107646138
CATCTGATTATTCTGACTTTCAGTTTTGTTTTAtttcgttttgttttgaa
tcagcatctcactgtgtaaccctggttggtatggaacttgctggcctcaa
>chr4:95396674-95396774
TCTAGGCAGGGGTAGGAGTGGTGAACTAAAACCTCGTGAACAGACTCCTA
CAAGCACTGACTTGATTCTTGGTAGTGATCTACAGAGTATGACTGTGTGT
>chr18:32993045-32993145
gtggaatgattttattggtaattagcattatctgtcattcacatTCGGTT
TTACTTTGAAATATGTGATGTGTCATTATGAACTACAGTTTCTGTGGCAC
>chr1:138248791-138248891
ctctagcacgggcaacagtacagaaaagctggtcacctggaacactctgc
atagcctacagacagctcactaggttagcgtgtcctttccatttgactga
>chr11:61986998-61987098
ataaataaatacgtaaataaataCAATCTTACAGTGTTGGCAGTCAGACA
CAGGGCCTTACACATACTGGGCTTTTCCCTTTTCCTCTCCTTCTGAGTCA
>chr2:127332678-127332778
aCATGGTCGAGAAGGCAGGTATTTCTGGGATGAGgtcagctccttgaagg
catgcgtcactaggggtttactgctagatccccacccccaaagcaggact
>chr6:129216748-129216848
ATTTCAAACTAATGCAAGCTAGAATGATGGTGGAGTAGAGGTGTCAAGAA
TCTGTCCTGTCTAACGATTCATGTCTCATAGTCTGTTTGAAGTAAGTCCA
>chr16:51878382-51878482
CCATGAAATGCATGCTATGAGTCACCAATAAAACTCAGAAATCAAGGACA
AATTTGAACGTACGTGGTAAGGCCATCAAAGGCTGGGAAGGAAATGTTAT
>chr6:67383190-67383290
GCTTAGCACTGACAAAGACAATTAAAACTCCTAATGTGGAAATGAGTACC
CTATGGTAGATTTTCCTCAACGATAGTAGTGTGACATCAATGAAACTCTC
>chr1:150410204-150410304
CTCTTTGCACTAGAAAAGCTTGAGGCTTTCACTCCCACGATGACAAATTC
TGACTTTGACTCAGCTAAATTGTGAGAGTCTCTTACATATGTTAAGGTGA
>chr15:58358871-58358971
GCAAAGCTGAGCTCCTGTGCCTTTGGCTAACACATCTTCCACGCATTCCA
TTGCctttcagaaatggccacagcccatagaaatagactgtgacccacaa
>chr16:92768092-92768192
attggatggcttgcccacacacTAAGAGAGAAAGCATGCAGGTATAGTAC
AGGCTAATGCCCCTTACCTGAGATACTTGGAAGCAAAAGTGCTTTGGATT
>chr11:94121420-94121520
gctaatttgagtcagtcagcgtggggaggagtttgacccagaacagcaga
attgaatcagccagccagagttcagaaagagcgagaaagaatgagtttat
>chr2:11616982-11617082
ATGTAAGCCAAGGTGGGGCATGATCGGGAAATGGGTTTATCTGTCATCTG
AGGGTTTCGAGGGATTAGTAACCCTTTGAGTCACACACTTCTCACTCTCT
>chr4:149661968-149662068
TCCAGTAGATCCCACACTTAGTGGGTTGCAGAGCCCTGTCTAAGTCATAG
ACAGAAACCACCAAATGCCATCCAGATGTGTGCGATGCTCACTCAGTAAA
>chr2:19647021-19647121
AGAATGCAGGGAATGACTGTTGAGGCTCCTCCTCTTCAGGCTGTAGTGAC
TCAAAGCTGGGCATGGGGACAAAAATGCAAACCATGTCATTTAAGCCTCC
>chr9:69458150-69458250
ATGATTTAACGGGGTGAAGGGTGGGGTAGAGTGGGAACTCCCTCTCCCAT
CATTCACGCGTGGGTTTTTTTCTTTTAATTGTTGTTTAAAATCCCAGTGT
>chr12:16392960-16393060
tcctgttggcacatcttcttcagtcacaatggattgtatttctctctaaa
ctgtgagtcaacataagccagacctcccttgagtcacttctttttgggta
>chr16:52443320-52443420
ACAGTTTAAATTGTTGAAGCTAGGTGTTCTAGGAGTTATGTACCAAATTG
TACATAAAGAACAATGATTAAAACAATCATACAAAGCAGGTTTCCCTTCA
>chr9:31300634-31300734
taggcatgtaccatcctgtcctgctTATCTTGTTTTCAGAGGTTCAGTTA
TGCGTTTATTTCCTTTGAGATACTGTGTGTATGTGTATGTTAGTGTTGAA
>chr5:53490704-53490804
CTCATTTCACGAGATGAATGTAATCAGGAGAAAGACAGCCGAAGAGCCAG
CTCACCGTGACTCATCTGGCTTCAGAGAACATTGTCAGTGGTCCTAGCAA
>chr5:53441247-53441347
CCATACTGCACACGCTGAAGTTAGGCAGTATATCTGTGCGTGTCACACTC
CTAGGAAGAGAATGAAGGCAGCACTGGAGTGCACTGGTTGGTCTACTCTG
>chr1:80855271-80855371
CTTCAAGCTGTACCCTCACTGCCCTGTTAGCAAGATACTCATTTCTCTTC
CCACACATCACTGAGAACATTTAGACTTTGAGTAATGGAAACAATGACTA
>chr14:31090060-31090160
TCATAGTGGGGTTGAGCAGAGCTGTGAAGTGAGTCATCATGGCTGCTGTG
TGAACAGTGTAATACGAGTAAGGTAGGAAGTAGAGAGAATAGCCTCATTT
>chr11:76872570-76872670
TACTAATGGGATCTCACTGAGGAAGGCAGAACTGCAGGCTCTGAGAATGG
GTGGAACTAGAGGACCCTTGAGGCAACGAGGATCGCTTTATCTAGATGAA
>chr4:88079144-88079244
tgagtcagcactgagtcaggtgatttcctgtaaacctgcttcccaccttc
atttacagataaaggctggagctggtgattgggcagagaaagagaggaag
>chr9:72465852-72465952
GTTATTTTCAAAGTGGCCAATTCACCAAGAAGACACCAATGTTCTCTCTA
GTGGCAGCCCTGACAAACAGGATGTAGATGCAGATAAGGCTGAAGAGGAA
>chr16:32750744-32750844
TTCAACCTCTACAAGTGACTCAACTCCTGCACAGACAATGTCTCAAGTGA
CATCATCTTCAGATAAAAGAACCAAGCCATCTACTTCTGGTGTCAGCAGT
>chr2:144267676-144267776
TGCTCAAGTATTCACAAATGGGACAGTAAGACATCATGTGCAAGTTGCTG
ATCCAGAACTAAGGCGTGGGCAGCTTTGAGAAGCCACACTTCCTGAGTCA
>chr14:61778590-61778690
AGAAAAATAGGCTAGAGATAATGACTTGGGGACTTCTCGATATTTTGTCT
GTGTGCATTTTGTCAGAAGGCAATTTGTCTACACTGGAAGAGGATATGGT
>chr9:58250359-58250459
AGAGTTGGTGAAGGGTTTCTTACAGCGTGTCAGCTGCGTCTCTTGAATGA
CCTTGAGGCAGGTGGCCTATGAGAAGTAACTGTGGGACACAGAGTTAGTT
>chr3:51556367-51556467
AAATATATATGGAGGGTGAGCAGGACatatatatatatatatatatatat
atatatatatatatataCTTTTTTTCCCCTGAAACCTACTCACCCTATAT
>chr7:47022528-47022628
GTGGTTTGCCACCCCCACAGTGGTCTCATGACatactcacattatgattc
ataacagtagcaaaatcacagctctgacgtagcaacgagaatagtagcat
>chr4:97821692-97821792
GCAGATGTTTAATTTCAGGCTGCTGATGAAATCAGGAAGACTCATGTTCT
GACACTGTCAGAAGTGGCAAGTGAACAATGAAGACAGATGCTATCTTGCT
>chr3:14979360-14979460
TGAGTCATTTGTCAGCAAGGAAGGAAAGTTGAGCTATAAACAAGGGCTGT
GGTTTTCACAGTTATTCTAACTATGAGTCGGGTTTCCTCTTGGGAACTTT
>chr14:31367832-31367932
GATGAGTCATTAGGGGGACTTTAAGAAGCTAGTTTAACATGCCTAAGGTT
TATTTAGTTCTACATTAGGGGTGGGTAATGTTAATAATGTGTTTATATGC
>chr2:140101166-140101266
CCCATGCTGTGGTTTGGGATATGATTTGTACCAGAAAGCTTTATGTGTTA
GAACCCTGGTGTGGTGAGAAAGAGGTGGAAAATTTTAAGATGCAGGCATT
>chr10:67196778-67196878
catgcctctcatgtggaggtcagaggagtcgattctgtccaccatgagag
agagtcctgagttctgactcaggttgtcaggcttgatggcaggTCTGTGG
>chr10:111544806-111544906
actctaatctgtaaactacaggccaatgaaaaacttggtctcataaaaca
ggatggggctggagagacagctgagtggttctgagtaagtacttctcttg
>chr12:79671986-79672086
aggacctttcagcactaagaaatctagttgatggtgtcagataggagtgg
ggatgacgtccaggttggtaccagtttgatttgtctatgtcctgtgactc
>chr1:160047772-160047872
CAAATGGAAAAAGAAAAAAAAAaaaaaacctctagagatgaaccaaccct
gccctttcacttcgaagatgagcaaactggtgtttagggaggggaagtaa
>chr3:133506266-133506366
cccatagcttctatacccgggtagaacatctggtgccaggggaagagccc
aggcctaagacagtcccctattagatgccagttgaaagccttactatgct
>chr12:77085859-77085959
atgggaagccccaaagacaacacttggtgagccggagactggagagtgga
gttccagtcccagtcATACTCagactgatgtctcgcttcgaagagaatct
>chr6:52692088-52692188
CTTAGGAAAGGCTTTTTTCAGGGAATAGCTATACAGATGGTGCAATTTTC
AATGACTTGGTGAGAAACTGTCTCTACCTCCTCCAATTCCTTTTGGTCCA
>chr11:79530372-79530472
ATTTTAAGTAGAATACTTTGGAGACTGTGAAACTTAAATCTGCAGGGTTT
TTTAAAGAGGATATGTACAGCTAGCTTTCCACTCTTAAAACCAAACCACA
>chr5:3494913-3495013
CACGTTTGTCTATGAGACCAAGGAGCACAGAATGTGCTAGAACTGTGTCA
TGCCTACAGCTGTGTCTCTGGCTGACTGGCttcagtcaggaaaagaccaa
>chr10:43520131-43520231
AGGACCACATGAAAAGGCAGCTGTTGTTCAACCTCAGTAATGAGTGAGTT
GCAACAGTGCCATGAATCATCACAAGTGGCTCTTAAGTTTCTGCTAGTTT
>chr18:4357610-4357710
GTGTTTCAACATAATAAAGCTCTTTACATGCAGAACACATAAGTTTGTCA
GAGCCTGGCATACCCTTATAAGGCACACAGTCCCATGGATGGGAGTCAAG
>chr11:86346750-86346850
AATATAAAAACGTGTATCAGTCAGAAGAAGTATTGCTCTTCACTAACTAC
ATAGCCTCAAATTTCCCACTAAATCTATTAATCACTCTAAGTTAAGTTTC
>chr2:80461946-80462046
TATCAGTGACAACATCTCTGGTTTTCTCTGCTGTGACTCATTTCTAACTT
GGGTTGTCAGAATGAACGTTTCCAGAAAGTGGTTACATATTCAACCTGAA
>chr13:92612906-92613006
AAAATGAACCCCTCAAACCTCACACTGTCATCAGAAGCTGAGTCTCTCAG
TTGTATCCATATATTGTTTTCCAAGCACCTGCTAAATGCTAGGAGGAGGA
>chr17:35437518-35437618
CACCAAGTCCCCATGGAAAATGCTCCTAGCATCCAATAAGTGGGGTTCAG
GGAGACAGGGTCTGCTGAATCCTGGTGAGGCTGGGGGGCTGCTGTGGAGA
>chr12:8657983-8658083
cacaGACCACTAGAGGTGACAGGAAGTCGTACTGTCTCAGCTTATTTCCT
CTTGTGGAGATGAGACTAGCCCTGCTGGACAATCATAACCAGAGCTCAGT
>chr11:72842980-72843080
gtgtgtgtgtgtgtgtgtgtgtgtgtgtTGGAGAATCTCTTACTGCTTTT
TTGCAGAAGGTAGAGATGTGGGAGggagccacatctgctaaagaggtatt
>chr16:10965127-10965227
CTGCTACCAGACATCACAGATACAGGAACTGAGACATAAGAAAGGTGAGA
Gggggctggagagatgactcagcaattaaaagcactggctgctcttccca
>chr11:53589617-53589717
TGAGAGAAGTACCTGAGCAGGCAGCAGCATTGTTCTCCAGTTTTCTGTTC
TAAAACTTACATTCTTAGAGAGTAGCTACATGAAAGTGGGTTGTGAAATG
>chr3:93551732-93551832
CGACACACAAAGAAAATACTGTAACTTCCAGGAGCTATGAATACTTCACC
CTATCAGTATCTAGGACAGATTGGTCAATGACCCTGTGCTGCCCAAAATA
>chr13:5767893-5767993
TGTGGAATGTGGGTGTTCTGATGTTATCAGAGACAGAAGTCATAAGAAAA
CAGAAAGTCCAAGCTGAGGCATGACTATGATGGGAAATGACCTCTGATAC
>chr8:67998528-67998628
GTTTTCAAGGACAAATCTCAAAGGACTAAGGAAGAGACTGCAGCATATAC
TATATACTGAATCAAAGACAATTACTGTTAAGGCAGAAATGACAAGTTTT
>chr12:4599878-4599978
CAAGGCAAAGTGAGCTACTCATCTGTTTCTCACTCCCACAGCACTTACAT
GGAAGTCCAAGTTTTGGTGCATTTTTCTACTCTATTCCCTTTTCTTATAC
>chr18:4970938-4971038
CTAGTGATGACTAGCTGTTAATATGAAGACAGTGCCAAGAGCAGCTGCTG
TGGTCATTGTTAATAATGCACCCAAAAACCTGTTTCTCTTGTTTGCCACA
>chr8:106003638-106003738
aaccaaagaatggataaacagagtttaatacacaatatgtgattactcag
atgcttaaaaaatgacaccatgaagttttaggcaaatggatggaactaga
>chr2:6733168-6733268
ATACAAAATCTAAGGTCCTAAACAAGATGTGCTTTTTTTTTTCTATTCAA
AGTTTGGTTCATTTAAAAATTATTGTATGAGTAAGTTTTTCTGGGGCCAG
>chr15:77811421-77811521
GTAAAAGCACCGCTCTTGTTATGATCTGGCCCACCTGGGACTCCTGGGTT
GAGGGTTTTGGCACGTGTGATAGAAGCAATCAGCGGGGTAGGAAGCACGA
>chr3:95969286-95969386
TTGGATATTGACATAATTTCATAGTAAGTAATGCTATACATAACATGTGC
TGTTTTTGTCTAAGCATTTTATACAATAAACAGTCAGTGGCTTTGCTGGC
>chr4:32288154-32288254
GTGCACTTTGCCAGAAATTGTTAAAATATGTGTACACAAACTTGTATCAT
TTTAAGGGGAAAAGGGAGCTCGGTATTGCTTCAGAGTGGTAGCTCTGCTC
>chr5:65004330-65004430
ttcagttacaacggctggatgtcaagccccagggatgtatctgtctctat
gtccccagctctgaggctacaaactcatgccaccacacctagatttccac
>chr1:80746103-80746203
GTGGCTCAAACCCAAGAGCACATTTGCATCCTTTCTACATTCATAACCCG
AGAGGTTCATGTTCTCAACTGGATGACAAATGCACTCACTCATTTTTAAG
>chr10:12860672-12860772
AATGCTGGAGTTACAAAAGGACAATGCTCACACCCAGGTGAGAACTCTAT
ATAATTTTCCCAGCTTAAAAAGGCCATGCTTGCTCAAAAATATCTCCCCT
>chr8:122929076-122929176
CCAGATTGCTGTAGTGAAGTCAGGCAGACAGGGCTGGTCGAGAGTTCTGC
ATCTTCAAGGAGTGTTCTCACACTTTAGCAGTTTGGTTTTGGACAGAAGT
>chr12:32292960-32293060
AGGACGTCACTCTGAGCAGGAAGTTGTCAGGATTGCTGTGTGCTCCACAG
GTCTGCCCCTGCTGCAGTGTGTACCAGGAAAACCAGGCCCTGTGGACTCA
>chr1:131025914-131026014
GTAACCCTAacaccacatacacacacacacacacacacacacacacacac
acacacacGTGCTGGCCAGGCAGCCCGGGACAGGGTGGGTGGGAGCTGAC
>chr7:106551087-106551187
AAAACttggtagaagttaggggtttgcttgcattttctgatatacttaca
taatagttacaaggttgttaggtcaaatatagaagtgtacactgatgact
>chr13:110929710-110929810
GAGACATTGGTGAAGCCACCCCAGACCTCACACTGTATGACTATTCCCAT
GAAGTGACTCACTAGCCTCAGAATGCATTGCTAACACTGAGGTCAGCTTC
>chr1:136609138-136609238
CTGGGGTCCTGAAATATTCTCAAGGGCACCCCAGTGAGCCATGGATTTTC
ATTTTACCACATCCCAACTGTGCCATATGCCTTTAACATGTGGGCCATTG
>chr1:174044941-174045041
acacgatgtaattaaaatctctgtgcctcaattttcttaatctgttaagt
gggtatattaataggacctaAAGAACTACATACATAGTGATTATTATCCA
>chr18:23844872-23844972
GCTCCATTAGGAAAGTGATTTAATTGTCAATATGTGACTGCTGAGGTGGC
AGAAAACAGTTACGTTGTTAAGTTATGAGACTATCAGGAGCTCAGAAAGG
>chr9:57646840-57646940
aaagtgagcaagagcggtaccaccaactttgtaaggttttgtggagagga
aatgagttaataggtttgaagtgctcggtgcgcaagtggcacgtggtgag
>chr5:91278541-91278641
TGGGCTGATTACATCCTATGCCTTACCTAGATTGTAATGGGGGAAAGTGC
TTAACTAGCCTAAGCCGAGTTGTACTCATCAGTTCTCAAATGAGTCATAA
>chr17:7904922-7905022
TTAGCAAAGGAAGACACTCTTGTTTTGCTACAGGACAAAGGTTCACACCA
TCCCTAAAGAGCTGCGTCTATGAGGAGACAGAGCCCTTGCTGGCCAGATA
>chr19:32275140-32275240
GTGGTGACCACCTAAAATCACACAGGTCAACCACAGACCCAAGCCAGCTC
AAATGAGTAAGTGCTGCCACACAGGAAGTAGTGTAAAACCCCAAAGCTCT
>chr11:54192410-54192510
AGCTtacagtcattttggaggcgacttcagtctttcacaaaaccaaatat
attcttaccacgtgatctaccaaccgcactctggtattcacccacaacag
>chr3:61034696-61034796
aacaccaactggtactgtattaaatggtcacagcattagagaggttaaaa
accactgCTATAAGCACTGGCAATGGATCAGAAGTTGAAGGTTAGCACTC
>chr12:107127501-107127601
GATGACCGAGGGATGCTTCCCTCATCCCAAGCTTGGGATGGATGCTGGCT
CATACAACCTCTGTCTCCTGTGGAGACAGAGGACAGCAGAGGGCCCGGGT
>chr13:33003619-33003719
AGGGTGAGCCTCTCCTGTGTCTGAGAAGTCTTCCTAATGTTCTTTCCTGT
TTCCCACCAAGGCTTCCTATGTTGAAGTTCTACTTATGCGTTTGGCCTCG
>chr14:47657506-47657606
ggcttgttttgagtggattttcagataaggtgagagagatggctctagtt
tcagtgttggttgtctggttttcctagcacagaagaaggctgccttttct
>chr12:8829754-8829854
gaagaggggggggggggaggagctgctcaggggtagtttcagttttgcaa
ggcgaaaggtcttagagatggttacacaacagtgGGCCTGATAACCGCTG
>chr3:65816330-65816430
CCTGTTCTTCAGAAAGGATGCTGGAGATAAATTACAGAAGCACACAACCA
AGCTCTGTATGCATCTGCTTTCTTCTGACATCAGCTTAAACTGACTACAC
>chr13:113087744-113087844
AAGCTCCCCTCAAAAGAGTGTCTTTGTCTGGGGTAAATGTGTCATTTCCC
ACTTCCTCGTGAGTTAAGACTGTCACTGACGTGTTTGGGAGGGACTTCGA
>chr12:111768262-111768362
cagggtggtttgtggtcttttctcagaattcagtgtggggcgggggtagg
agaattcttctgaggactgttatttttgttatggttatttctctgagaac
>chr19:59402265-59402365
TGGTACTTAGGAAAGAGGTCCGTGACTGTTGCTCAGCCCTTGAAGAATAC
CTGCTTCAGACTCATTCTAGACAAATGTAGACTCCAGGTTTCGCTCCGCA
>chr9:108120746-108120846
TTCCAATCCACACACAAGGGGAAGGAAGTAAAGTGTGTGTGGGGGGTGAA
GTATGGGGAAACCCCAAAGCATGTGAGAACTGTGGTCTCTGAGTCACCGG
>chr1:80321522-80321622
TAGCTCATGTTATCTCTCCACTCCACCTTCCAGAGAAAGAAATTCtagaa
gacagacgggaacagaaaactgcttgcaaccctacagtggtgactcaaag
>chr10:80023835-80023935
ctaattttgctactgttatgaatcatgatatctgatatgctgctccccga
cctaaaggggtcgtgacccacaggttgagaaccgctgTGCTGGCAGCAGC
>chr17:32572749-32572849
cacagcgttaagaaggttgagaaGTAGTCCTCTAGAGATTCTCCAGTCTC
CACTTCCATCTACCCGCAGGGGCACAATGGGGCTTACAaacattccacct
>chr13:109844798-109844898
TTCTTTACGACTCTGTGTGTTTAGAATGGAGTTGGTAGGGGGAAGAGGGG
ACTTGTGCATCAGGGTACACATGGACTTAAAAAGCTTCTGTCTCTGCAGG
>chr1:46850076-46850176
TGTGTATAATTTTTAGTATGAGTTACACGATGAAAGATGGCTTAAAATTA
AATCACTGTGATAAGAAGGTTCTTTGATTGCCTCCATTTCTCGTGCAATT
>chr5:150611750-150611850
gatctcacttggactgagtcacttaaggatgaatggccctgccaggagag
agaagcgtcactaaatgagagtgagtcacaagcaggaagtcgggagggct
>chr2:10351294-10351394
ATTACATCACTTATTTCAGTTTCATTTTGAATAGGGAGCACTGAGAATTT
ACTCAATGTGCAATTATCCAAGGACTGGTGCCtttttttttttttttttt
>chr19:44283364-44283464
ctccacccagctgcttgcgccttggaacaactaacgttctgtctctagga
tttacctattggtggcctttctcaggaatggaatcgtgcagcctgctgga
>chr3:52791090-52791190
TTCACTTTCAACCTCAGGCTGACAGAAATAGTCATGATTCACTCAAATTT
CCTGTGAACAGCAATAACCTGGCTTCTCACACTCCAGGGAAGGCTGGCCT
>chr2:61605894-61605994
CCATCATACATGATGACTTGACTGTACCATATCTAGACTCTCCCACTCTC
ATACTCTCTGCACTAAACTTTCATAAAGGAATACTCTAGTCACCAAATAG
>chr10:117840395-117840495
ATACAGGCTATTTGCTGTCTAAAACTACTAAGTGGATAAGAAGAGTTTGC
ATTTGTAACATTTTTTTTTAATTGAAACCTCCAGTTTCATTATGAGAACT
>chr12:30635930-30636030
CAAGGTTCTATGGAACCACTCTGATCTAGCCAGCATTGAGTCACCCTACT
GATACTCCTGACAATCAGGGTGGTTTTTGAAGTCTGTCAATTTATAAGTC
>chr13:36928764-36928864
AACTAAGCAGGATTAGGAGCCAGGACCAGAGAAGCATTTGCCACATTTTG
GGCAAGGGCTTTGTTATAGCTCCTTCCTGGATGTAGAGGAGAGGCTTCTA
>chr8:10451586-10451686
GTCAGAACCACATGGAAAATAGTGGTAAAAATGCAATGTCCTATAAAAAT
CGCCAAACACCTTGGACAAAGTCATAGCTGAATTTAAATATTAGTCATAA
>chr5:115728704-115728804
GCTAATAAGCAACTAGTGAATATATTTTCAAGTGTACACAAAAGAAATTT
TAGagtcaggtacactgcacacctatggtctggctggttggggactgagg
>chr10:82990510-82990610
GGGACTGCGGCACACAGATGAATGGTTGGTTCATCTTGGGTCCAGTCCCC
AAGATACCTCATTTTACATTTGTAGATCTCTTAGAATTCAAAAACTGTGA
>chr7:127280372-127280472
gaactggaggcagaaccagatgttcagtgttgtccttgatcacagagtca
gttggggacatcctgaatcatgggagactcaaaacaaaacaaAGATAGTG
>chr1:51476417-51476517
CAAAAGAAGTGATTTTTGGGGGGGAAAAGACATGGACGTTAAAAAGATGT
AATTTAGTGTCACAATGACTCAATGTCTGAGAATAAGATGCCTAAATTCT
>chr6:39405834-39405934
AGCAGCGAGGGATGGTTTTGCACTCAGATCAGTAGCAGTCACTTCTTCCT
GTTTCAGTGGCTTGCTGTGTTCGTATCTGACAGAGAAAAGTAAGCAGTTA
>chrX:113081740-113081840
AAGAATCATCTCTGATTCACACTGTGTTCAGAATCAATTCCAGGAAAAGT
ACAAGTGTTAAGTATGAGAAGCAACACTAGACAAGAACATAGGAAGATAT
>chr18:4366945-4367045
TGTCTCAGGGACCTCCAATGGGTGATTCCTGTTTCACACTATGAAATAGC
TAAGGGGAAAAAATGGACTTTAATATCTTAAGGCCTTTCATGAGGCTTCT
>chr5:142407482-142407582
gcaagccctgaactcaccatatgactcagttaggctgacttcaaactcct
gatcctcctgccccaacctcccagtactgcggtgacaggcaggtggcacc
>chr2:128094578-128094678
AGCCTAGAAGACAGTCACACAGCTGTCCTGTGTCTAGAAGAACACAGATT
TCCCAGAAGACAGCTAAAGGGACACTGGTGCTACTGTTATGGGAAAAGTC
>chr10:111544096-111544196
AAGAATGACAAGGGCAAAGGTCAGAAACTCCTATGATTCATTTCCTCTTT
GCTGCACGCAGTGGATAGCTTTCTGGATGAGTCACTCGGATGCCAAGTAT
>chr7:128619215-128619315
GCACCTGTCTTTGCTAGGAAGGTTGTAGTCGGCACACTGAAGAGTTTCTG
AGGATGGTTGGTGGTGGGTGTGTTAGCCTACCTTCTTGGACTCATTTCTA
>chr19:12833802-12833902
TTAGAGAAGATCAGCCACTACTTGCAGCTGCAGTGTAATCTGTCTCTTCT
TTCCTTGCATATAGCAGATACTGCCCTCCCCCAATCAGCAGACACTAACA
>chr2:102701431-102701531
CTGGATAACACTAATCTTTGCACCGAAACTATGGGTGTTAACCAAGCTTG
TTCTGAGAGCTGATGGCTAAAATGGGAGGATGAGAAAGACATTCATTTCT
>chr10:39742581-39742681
TGTTGGCATACTCCTAGTTTCTCAGAACAAGAAAATGACTAATCTAAATT
TCATTTCAGAATAAAAACCAAGACAAGCCACATAAAAGCATCCTAAAAAT
>chr7:63822221-63822321
AGAGGAAAGGCCCTAAGTCTTACCTTTCATGAGGCCCCATTGGCAGGATC
TGACCACTGCCAAAGActttgacagagcacctggcaaaaccaacttaagg
>chr5:135538682-135538782
CTGGCTTTGAATCTTCCCCCTTTCACTCACTCACTGGATGACCGAGCTGA
CAAACTCTGAAGGCTGGAGTCATTCATCATCACTCTTAGATGATGTAAAG
>chr12:82171816-82171916
TTAACTCTTCTTTTGACTCAGTTTTTCAGTGGTATTTCCTTTTATATTTA
TTTCATATTTGCTTTGAATGAAGTTTGTAGTATTGGTGTAGTCTCATTTG
>chr10:77388470-77388570
TGCAAGTATTACTCATCTCCACACTAGCAAATGTTACCCAACTCATTTCT
AGTGGCTGTACTCAGAATCTGAGAACTTCATTTGGGAAAATTAGACTTTC
>chr6:134829521-134829621
tcTcactttttgagtattgaatcttgcgggtacaagataacatttgtgta
cacgcttttgtgtggttgtgtggctccgtttctttttgactgaataccta
>chr2:35023572-35023672
TTGTACAGAGAGGAGAGTAAAGGCGTCAGCAGGCTGGAGGATGATGGGAA
GGGTTGAGTCAGTCAGTGGGTTGGGGGTTTCTTTGACGTTCAGACTTGCT
>chr2:6213267-6213367
AGTGTCATCCGGTGATGAGTGGCAGGAGCTATGTACCACATTGCTGCGCC
CACGCCTCCCACAGGAAACTCTCCTATGCCTTGTGGGTGATCCTGGATCA
>chr12:17373606-17373706
TAACTGCATTTGCTTCATAAGATCACACTTGGATTGCTCAGGACAGTTCT
TGAGTTTTTCATCTACTTGGAAGAAGAAAGGACAGGAAGTGGTATGGATG
>chr2:128392357-128392457
ACACTTTTAAATCTGATACTTTAAAACTCATTTCAGAAGTCAAATAACCC
AGCCCGCCACCTCCGACCCACCCCCCACGCCCTGTGAATTCTCTAGACTC
>chr10:44002848-44002948
TAACAACGCCGATCATCTCAATAAGAGAAAAGTCATTTCCAGCTCAGAAA
CAAAAGTGCTTACTAGATCACCGACGGGGGGTTGGGGGGGGCGGGGGGGA
>chr5:65630545-65630645
AGTGACTTTTATTTATTCATTTGTTTACTTATTGTTTGGGtttgtttgta
taaagacagtgactctctacaaagctctggctttcctggaaatcactatg
>chr9:107757685-107757785
TAAAGTATATATATAACACCTCATCATTTAAGTCAGCCGAGTGAGTAAAA
GGGACTGTACTTTGAAAGGTCAAAACTCTGAGCTGAATGAATCAAGCCAA
>chr6:42287930-42288030
TGGGCTGTATAGATGGTGTCAGCACAAGGGTCATGAGGATCTCTGAGCAG
TTGCTCATGAGTACCGGTAGGTACACAGTGGGGAGGGAAATGTGTTGAGC
>chr19:5704165-5704265
GAGGATCTCTCCAGGCTTTTCTCACCCAGTCAGTCTTCTCACCACAGTGT
CTTCCTCCGCCCACCCCCAGTGCCCGGCTGCCATGTCTTGCCCCAGAAAC
>chr3:68828638-68828738
GCCTTTCGGAACTCGATGCTTAGTGCTCAGCTGTGTCTTCAATGCTTTTA
GGTTTTCACAGAATATGAGTAGGTGACAAACACTCATTTGTAGACTGCAC
>chr9:77955690-77955790
GAAATGGTTTTGAAGGTTTTCAGAAGAACTGGAGGCTCAGTGACTGATTC
TGTGTAAAACAGTGCAACTATATTTGCAGCATAACTAAACACACGATTGT
>chr17:33780624-33780724
AGATCTTTTGACTCATGCCATAACAACTGCTTAGCCACATTTCATCACTA
CATTTCACCCCCACTTTGTTTCCTCTTTCCCATTTGGGCCAATTGCTGGG
>chr3:90220143-90220243
ccacagtactaatcttcatacttgaggggtagaggcaataggattaccag
gccttggggtgcaggttgtgctactgaattcaaggctcgcTCCAGATTGT
>chr15:89277354-89277454
GTCCTCAGGAGTGACAACTACACTGGTATAGTCAAACCATGCAGCCTTCT
TTGTCATCTTCTCAGGGTAGGCTGGGTGTCCTGTTCATGGAGCAGAGATC
>chr6:108558778-108558878
GTTATGTTTCAGACAGAAGAAGAAAACCACTTCTGTTTTCCACTTCTGAG
AGACTTGAATACAATTGAGAATGCCACGATTTCTTGTGGTCCAAACAGGC
>chr16:24659455-24659555
CTTAGGAGGTATTTCAGAGACAGAGTTGTACCTTTATTTTTAAAATTATT
TCTGTGATATTTTGGTTTACTCATATGCATGTTATGGGCCTTTTGAGTCA
>chr4:6940902-6941002
TGTCTCTCTAAATAATCAGAGAGCATCACTGTTGATAAACGCAACCAAAG
CAATTGGTACTGACTGCTGTGGTAGAGGCATTTGATAAAAAAGAACTCAT
>chr9:54355778-54355878
ttaaaagagggagaggcacagccaaagcaactctacaaaggaaacaagta
atttagggaaaatgagtcacaagcacacacagggaaatcacaaaatgacc
>chr9:14994259-14994359
taatgagtcattggtctggttctagatctctggcttctgtgacaccatgt
tgtggccctgtgttatggagatcctgcagctttggaacagcagaactggc
>chr8:91545663-91545763
GTTCCAGAGTGCAGAGTCATCTGCCCTGTGTGGTTAGAGGCCTTGCTCAG
CATATGACAGAGTTGGCTTTGTGAGGTTAGCCACCCTCTTAGCGGTGAGT
>chr8:61462002-61462102
gaccagtgactcatttcaatgatcatttgcaagtgatgatgtgtaaccag
agggttatattgtgggataggatacactgtgacatactactgcttccact
>chr10:36986173-36986273
TGATCGTGGAAACTTACACATATCATTTGATAATTCTCATTTAACAACTG
ATACTTCCAACATCCTGGTGTTTTTCTTTTCAGAGGCCTCATAAAGCCAC
>chr7:80179917-80180017
GACCTACTCTATACAGTTACTTTCAGGATTGGTGTACACACACAATGGTG
TCAATTCAGCAGCCACAAGCCGCAGAAAAGATGAACAGAAAGCAGTGTGC
>chr9:80057694-80057794
actctagctgacctggaacttcttatgtataccaggctggccctcgagct
cagataaaactgccttccacataccaggattacaggaatgagtcaccaTA
>chr15:6612842-6612942
CTCCCTGTGTGACCCTCATGTTTCGGTCTTACTTTTCTTTCCGTGCTGAT
GGACTGTTCTAAGCTGGCTAACATTTTCTTGGCACGTTGCTTTCAAATCA
>chr18:5527520-5527620
AAGTCAACCCAAGACTGAGTATAATTTCAGCTCATAGGTTACGCAGTTTT
CTGTATGACTTAAATGActcggcttcctcactgataaaataagaacagaa
>chr17:86850754-86850854
aggccacaataccagctctaagcaagccgtaacacatttcaaaggtttaa
aatgactcagaatatacttcccggccacagagaaacgatgacacaaatca
>chr17:70973467-70973567
AGTCTGCCTTGCACTAGGATCGCTTCCTGTCAAGCAGACCTCAACCAGGC
TGTATCTCCCAGGGAGCGTTTCTGTCCACTTTCCACCATGCAGTGTTCTT
>chr19:37780757-37780857
TCTTGATTGCTAAGCAAGCACTTTTTTCACTAAGCCATTTCCTTCAGGCC
AGTttttatttatttttatttattttattttattttattttaGGGCAACT
>chr15:59728496-59728596
AGTGCCTGTACCCCAGGCTGTGGGAGGAGAATGAGGGTTCGAGTTACAGA
TTTCCAGAGTATTTGGGTGTGGTCCCCAAGGTCTGACAGTTGAGACTGCA
>chr10:93343580-93343680
GATCTCTCATCATAGCATGACTCAGTCTCTCCTAACCGACACAAGGTATT
TTTGGCAAATTACAATAATGTAATTTAACTGTCCACAGGCAAATCTTTAT
>chr14:67047660-67047760
GTCCCTAGGGTGTTATGGTCAATATAGCCTTGGCCTTTGTTTTCCAAACA
CTCTACTTTAGTTCACTGAAATCTGAGCCTACAGCCCAAACAAGTAACAG
>chrX:35930844-35930944
ttttttacttttcttttttAAGTTTTGTTAATCTTGGCATACATAGTAAT
TGGGCTTCATCACCCCACAGTATACTTTAGGTATTTAAAAAATGATTCAT
>chr4:35006628-35006728
ACACGTCCAGCCACTTGTTAAGTCACTTTGTTGTGGTAACTGCTGATCCA
ATAAGCCGTTTTCAGTACTGTTGTTGTGCTAAGCACCTGATTCATTTAGC
>chr5:140994478-140994578
GTAGGTGGGGTTCCTCCCAGGTCTATCCTGTGCCACCCACACACCCATTC
AGTCTGTGGCCTagagttgagtcactttgaaagggaccgtctagctcata
>chr2:104864668-104864768
GAAGCTGAGGTCAGAGATGGGCAAGAAGGCTGTGCTGCACTGTATTACAC
AATAGGCCAAAGAGTTCACACTCAGTCCCCAGACAGGAAAGTGAAGCTTT
>chr11:4512972-4513072
TCACTGAGACGGAAAAAAGGACAGTTTCAGTCCCAAGTGCACAGAAAGAA
TAAAGTTCATGAGAATAGATGAACACTGGAGAACTAGAGAGGTATTTATC
>chr3:41126490-41126590
taatgtaaatatctgacatgcaACTCCTAAAGGGATAGTGACCCACTGCT
CTAAGTAAAAGGGCTGGATCTTCTGAGTAATTCAGTCTAGTAGTGACTCA
>chr16:55805638-55805738
ATTTTTAAAGGACATTCATCCCTTTAAACTGGAAGCATTATCTTCATGGT
GAGTCTATGATGAATCCTTCAGAAGTAAATTCTATAAGAAATACGTTCTT
>chr13:115005860-115005960
acacacacacacacacacgcatgcatgcacgcacgcacgcacgcacgcac
gcacacatgcacacacatgcatatgcatatacacaAGTATTTTTCTCTAT
>chr16:24527250-24527350
TTGGGATTCGTTTACTGTAAATTGCAAGTAAGAAACAACAGAAAATTAAA
TATTAGAAGAACTTGGCTATCATGAAACCACATACTTTCACATCAGTAAA
>chr12:118071732-118071832
AAGAGCAGATGTGGCCATTCTTTTGTGTATGATATGCTCAGAATTCATCA
CTTCCTAaatgtcaggctccaggaaggcaaggacattgtctgcttagtca
>chr14:60131751-60131851
ATAAGCGTGATGATGATTCTAtgctggagacagaatccaggtcctcatgc
atgctggatgactgctctactcctgagctacctcctgaatccAACTTTGA
>chr10:78300318-78300418
TATTTCTTACatttctgtgactgtagagagacggaatcttacaggtgcag
aactaaatcatcctgagctatcttcagccctcttaagagatattcatagc
>chr5:137706956-137707056
tcatcgcggaacagccagcatcagtcaagctcacaggtgacttcaactct
ctagcctcaggacttccatctgaggccccagacgccaccttggagctgag
>chr5:103519256-103519356
TGAGTGCTCTGATTTCTGCTGTGAGGTGGGGAAGACATGAACCGGAAATG
ATGTGTCAGGCGAGGCAAGATGACTAATTTCTAAGCTATCAAAAGTGTCT
>chr1:59163008-59163108
GCCGCCTGCTGAGTCATTTCCCATGAGTCAGGCCACTGCGCTCGCCTCCG
AGTACAGCAGATGAGACAGAAGAGCACCTGTGGTATCCAAACAGCTACGA
>chr15:66540926-66541026
CTCTGCTGGATGTGAGACATCATGAAAATGTCATTAATCTGCTGCTGACA
AGCGAGAGTCATCAGCACACTGGTGAGCTTCTTTCACTCCTCATGCTAGG
>chr7:58675467-58675567
TACATCACAGTATGACCGGTCTTCAATGTGGTCTAGATGTTCTTCCAGCC
AAGACAAAGCTACCATTAGCTTGTGTAGCTTTATTGAGCAACACAGTAGA
>chr8:94447176-94447276
aagagagtcctgagttcaaggagatcctgtctcaaaataaacTCTAAGAG
GATGACTTAGTCATATCAGGAAGGATTCTTGCTTGTATTTTGACTGAACA
>chr5:143132606-143132706
CAAGTGGTTGAGGCCAAGAGCTGCAGGGGTCCCCAGTGCCCTGGTGAGCT
GTATCTATCATTTCTGGTTTTAAAAGGGCAGGCTAACgggctgcagagat
>chr5:32882766-32882866
cttacctcagatatctcttgctgatcttcactcattagtcatttgactac
ctacccttaccacacctacaaatcctggaaggctgaggtcttcttgagaa
>chr2:18415362-18415462
cctgccctgccaccaaatctgatgactaagttcgattcttgggacccacg
aagtaacaggggagaatgactcttgctggttgtcttccagcctccacagg
>chr1:53797756-53797856
GAGAAAAGAAATGAGAAAAGTGGACTGCCCATCAGAGGTGAGGGTTCTGC
CTGGAGCTGAAGACTGCAGGCCCTTAGGAGTACACCTAAGGGAGGGGTAA
>chr3:126690998-126691098
CTTTCACCTTTTGTACTTTCCTCTTCAGACTGGAAGTGGGTGGAGAAGGG
TATGAGTGTCCCTCCTGGGCCAAGACTGAAAGCTAGATTCTCCATAGAGA
>chr5:150584084-150584184
CTGCTGCATCTTCAGCTCAAAGATGTCACATGCCACAGGCACTGCACGGC
TTGTCAATGTCACACTTGTTCTGTGTTACTGTGTGGTTTTCTGCATTGTG
>chr11:68448440-68448540
CGTGGCTTTCTGAGTTTCCTCACAAACTTTTCTGAACACGTGGCTCAGCA
GCTTCTTGTCACATGGCCTGGTCTCTGTCATGATGATGCCTGGTGTGTGT
>chr3:10259414-10259514
tgatcCATACCTGCTACCAATTGAcctgatacacagaggtgacatgagaa
gcacttggcctctgtgtctttctactgattacccagaacccaaactgagt
>chr9:82375222-82375322
CAAATATAGTCACTGTtttcttcctttctctctttctctctttcgttctt
tcgttcttttctttctttccttctgttttacattttttctGGTTATAgtg
>chr2:75685629-75685729
AACATGATGCAAGACTACGCAAAGCTGGAAAGTGAAGGCAGTCAGAAGCC
CGACTTTCTCCAGAGGCATAGCTGTTCTGTGGTCAAAATGAAATCACCAA
>chr7:90067896-90067996
TGTTAAGAAGTCTCTTCTGCATAGCGTGGGACCGGGAGGCTTACTAAAAG
TGATCTTACATGTCATTCTTGCATGTTGAATGAGGAACATCTTTTCAGAT
>chr3:131169290-131169390
TCGGCCTCCACCTCTAACTCATTTCAGGATTTTGTGCTTTTAAATCCAAA
ACCAAAGGTGCTTTTTCCTTGACTCATAAGCGCATCCTAAGAGGAGTGAC
>chr17:28192930-28193030
CAGCTGACGTTTCTCCTTATTGCAGGGCTCAGTTCCTGAGCTGAAGAAAG
AGTGAACACATCTCCTGCATTGACTTGTCAGTCTCCCTGTCTTTCTTTCT
>chr3:22117790-22117890
gagccttggtgtgaatatgagtaagctcaccctctctagttctttctgat
ctcagggtggctggttcaactcagctgtgctgactcaaattcctttccat
>chr19:47510537-47510637
AGCTGAGCAGGCCGGCATTTAGGCAGGGTCAGAAGTCTGCTCTGGAGGGT
CACACTTGGTAACTGTGCTGAACTTGGGTTCTGCTCTGACTGATCACGGC
>chrX:7866072-7866172
CAGTCTGTGTACACCTTTGAGTTGGATGGTAGAGGAGTTCTACcacttta
cacagactgtccacattgtccacaagaaacctgtcaggtcacacctgttt
>chr16:91490266-91490366
TAGTTTTCCTGTCATTTCCAGCACACACAGTGGTTTCTTTTTCTTTTCTA
AATTACAAGTTTAGCTCATggactggagagatggctcagtagttaagaac
>chr1:178320942-178321042
CAGAGATGGTGTGAACTCCCCAGTAGACCTGTAGTTTCTTATTTGAGAGT
TTGATGATGAGAACAGCCCACAATGATTGATTGGGTGTATGATTAAAAAC
>chr1:127344992-127345092
GTGTTCTTTTTCTGGTGAGAGGGATTAGTCAGAACAAAACCCTGGGGTTT
TGTGGGGAGTCAAAGTAGGTGACAGGCCAAGAGTAGCTGAACTTTCAGGA
>chr10:95299512-95299612
GTCCTGTATTTGGCTGGTTCTGAGAGTCAGTCTGAGGTGTGAAATGCGGT
TCAGGATGATGAAGAAAGAGGTCTACCCTCTCGATCCCTGAGTGAGTAAA
>chr6:99274680-99274780
ATCATACGTCTTCTATGTGCTCAGTAGCACCTAGCCATTCTAAGTACTGG
ATGCACAGAGGGGGACAGTCCCCATTATGGCTGCTTCTGTCAACCTCAAG
>chr10:19165652-19165752
TCCAGCTGTCACCATCTGCCTACAGGTCTGTGTGATCATGGtcatgtgta
accttctgtaggctgtgctgcccagaggttaggccaatgcagtctggggt
>chr6:129187052-129187152
TATTTATTAGGTGAATGAAAGCATATTTCACTCTGAAAATGACTTTCTCA
GCCCCCCCCCATTAGTCCTAATAACACTCTTTACTTCTAATTCATTTTAC
>chr1:13639454-13639554
AGCTTTTTATTTATATTCACATTAAGTTTTATAGCTATACCAATAGTAAA
TGAAGAGCTAAGTCTAGTTTGTTCTGCAAAGCACCTCTTCATGTCTCAGC
>chr12:100747232-100747332
TGAGTCCATAGAGGCAAGGCATAGAGTCAGCATTTCGTGCACAGGAACAA
TCAGAACAAAACCACCAAACACTGAAATGGAGAAAGCACAGAGCTTCAAA
>chr8:123038444-123038544
ccgtgtaggacttagggatcaaagtcaggtcatcaggcttggcagcacga
gagagcaaatgactacaggatgagccatttcacaagcccTAGttttggtt
>chr17:80772494-80772594
AAGACCATTGTAAGAATGTCTTTTCCCACTGAGGGCTCTGTTTATTATGA
ATAAAATGTCACATGCATGACGGGTGTCTGGTTTCATTTCTCCAAAACAT
>chr1:91087286-91087386
GAGTGAACCAATGGGTTGCTTGTGTATATTGTCTTCCAGTTAGAACTGAT
CCAAAGGGAAAACACTTAAAATAGCCTGGACCTTCTTACCTTCTTTCTGA
>chr11:21219916-21220016
GAAACTGAATAAAGACCGAGGTAGTTTCTAAGAAATTGGTTACTTCTCTG
AACATAGCTGGAGCTGGGCCAACTAAGAGGTGACATACTTTGTGCTTGTT
>chr2:128368781-128368881
AATCTGACAGTCTCAGTGATAAGAAGAAAATGATTCAGCTTTGCCTTCTG
TCTCCTCATCTCAAACCCCACATTGGTAGAGCTGGCTCAGCTCTCTCCCT
>chr6:51968538-51968638
tcatgaaagtgttacttcacttttaactcatcacctaccctaaacccagg
attgctcctaacttaatcataagggaaacagtcaaatctcaactgtggga
>chr1:64508538-64508638
ctgggctatataagagaaggagctgaacaagagattgacagcttcagtca
gaagagtcctctgcggtttctgcttcaaccacagagctcctgcattgagt
>chr18:56809092-56809192
catacctggtgcccaccggagtcacaagagggcactggatccatggaact
ggagttatggatggttctgagctaccatgaggtttctgggaactgaaatt
>chr11:5434853-5434953
GGTAGAACTGTTCTAGAAAGAGCACTGTAAGGGAGCCCTAAGCACAGCCT
CTCTTATATCCTCACACAGAGTTCACTTATGCTAAAGGAGAAATGAGTCA
>chr15:61864585-61864685
GCCACCATGTCATTACCCAAGATGGAACCCTGAACATTCTTGCCTTGGGA
TGTAAATATTGCGTGGGGTCTGAGtcttcttgagggttctcaggactgcc
>chr9:56938536-56938636
GTTTTGGCAGAGCTTTTATCCACAAGACTTCCTGTTGATATTCCAGCCCC
AGGAAATACCATATTAAAGTCCTGGAGTGTTTGCTTGCCTAAGGAAATGA
>chr5:139303633-139303733
acacgcttgcacctgtacaCGCATATGCACTAGGTGACAAGCAGTCGCTC
TCTGAGTCTGTCTGAGTATGCTGTAAACCACAAGAAAGGCTGATCAGTTT
>chr7:100281794-100281894
CAAGACCAAAAGGCAGCACACTGAgaaggagggagggaaggaggggggga
aggagggagggagggggcaggggagggGCACAGGATGAGCTCAGAGGAAT
>chr4:126110185-126110285
CCCTGAGTCACATGCTAGGATCTTCCTTGCTGTGAGTTTCTTTTCTAGCC
AGTGAGCTAGAGCGGACTGGTATGACAAGGGAGAGCTGTCAGTAACTTGC
>chr2:104817689-104817789
TGAATCGTTTGGCTTGTGATCCATAAGTTGAAAGTTAAAACTAACCGTGA
AGCTTAGATTTAATGACTATCTCTCCTTTTAAAAAAAATCAATATTGGCT
>chr16:51650146-51650246
GCAGAAAGTGACAAGAAAGTCAGGAGGCGTCTAGACAGTGCTGGGCATCA
TTCTGAAAGACTGACGTCTCTGCTTTGAATAGTCACAGGCAATGACACAT
>chr7:28821676-28821776
GTGATGAGTTAGATCCTGGTAATTGACCTGCAGAGGAGGGCGTGTGGGTG
CAGATTGAGATGACTGGTCCGGGAGCTCCAGAGGGTTCCAGCCTGACTGA
>chr1:184511274-184511374
tcacatttccttctctgcatatttataacttctaaaTACTGTCTCTGTGT
GTGATGGTTTCTGTGTGCTGTATGTGTACTCTATGTATTTGTGTGTGCTT
>chr6:115480242-115480342
CCCCATAGATAGGCATACATGTGAGAATCTATGTGCAGGCTCTTGTTTGG
AGAGGATAGAAGACCCCTTATCTGTAACTGCTCCAGAAATAAAACTTCCT
>chrX:20924114-20924214
GCACATCTCTGGAAGTCAACATTACCGAGAGATATGTACTTCACAATGCA
TACATATGCAGACAAGCTTCTATTTTCTTCCAAGCAAGTATCTCTTACAT
>chr13:85487719-85487819
taagcttaccctttcttgttctttcttgtttcaggacagctcagctgttc
tggctcaaacgcctctccatgctaacttgagtcaatctggtctctcggtt
>chr5:96222015-96222115
gtgcttatgaaaaatgacagtaataaaaacattaatgtagaaacatatga
agcctcctctggcttaaacttagagcagggaaattgtcacttccttattc
>chr2:18946586-18946686
tgactctcagaaataaagtttGGAGGGCCAAGGGACAGGAACCATCTTGG
TTACTATCTTACTGAGAGTTGAGTGTTGAACCTTCGTCCTTAGTCATCCT
>chr7:90046004-90046104
AAGACCTAGGTACTTTATGAcaagacttcctggaaggatgcatcacacgc
acacacacacacgcacacatgtgcacacacacactatccaagatagggat
>chr4:88122376-88122476
GAAGATCAGAGAAATTGAATCTTCTGAGTGGGGAGATGTGAAACATGCAG
TGTATTTTCTTTTAGTCCTTTTTCTAAATGAGGACAGTAGCTTTTTTTAT
>chr11:21158567-21158667
gataatctaggaacagtaatgtgcaattgtgatcatagatcctatggtga
gatggggggcagagataggaaaatcagcagaaacctacaggcccctagcc
>chr11:4319679-4319779
cacccacccccacacacacTTAGAAAAGACCAAGTTATAGTCCAACTCCA
GCATCCGCCTGACTCATCTTGTGAAACAGAAATAACCGCAAAAGCTAAGA
>chr10:75085700-75085800
TACAGATGCCGTGTTCTTACTAGTTTGAAATTCTTCATAATAAGTTTAGA
AAATAGTTATTAATCAAAGGTATGAAAAAACCTCTGCATTGAAAACATGA
>chr4:127023488-127023588
ATGCAGTGAAGGTGTTTTCCTACTGACAACGTAAGTTGTCTTTAGTTCAT
GCTTTCttttttttttttttaataattttGAGGGATAGTCGAAATAAAAT
>chr7:101580945-101581045
AAAGGTTCATGCTCTCCAACATCCGCTACCACAGACTCAACTGTGGGAAC
TGTCATATTGCAAAGAGGTGGGCAGGGGAAAGAGAGGTCAACAGGATGTG
>chr13:12460602-12460702
CCAGAAAATGAAACTAGAGTTTCCTGTCTTTTACTTCCTACAGTTCCGCC
AGGCTGTAGACAATAGGCACTCGCCAAATCTCTTATTTTACCGGAGAAAA
>chr11:19990916-19991016
GAACAGGCTCTGACCTCACCTTCCAAGTATAAATTGTAAACACCACTTCT
GGGTCATTGGTTCAAGGCTATAATGGAATTTCATTAAATGTATTCTGTGG
>chr7:47148353-47148453
TGATGCTAGAGAGTGCCCGGCAGTGGGGATGAACTCTAAGCCTAGTGTTG
AGATAGGGGAACACTAGGAGGAACCCCGCCCCCTGCTGAGTTCTGGGTTG
>chr16:59529753-59529853
GTGACTCAGCAGCAGCTGACTGATTCATCAGGAGCACCAAGCAACACTGA
Acgaacgacccttgcccgagggtcaactgagaccaccggaaaactcagac
>chr17:64603128-64603228
CCAGTGACGTCTTAATAGTGTCCTCTAGCTTTGGCTGGGTGATCGCTTGA
ACATGATTTATGCGAACATCTGCATGGGGTTCTCTGGCAACCTTGACATT
>chr4:102711618-102711718
GACAGTTTCCTTTTGAGTGGAGATCACTACAGATATTTAAAAAAAAAACC
CTCAATGTAATTTCACATATAATGTATGTAGTTTTACACTGTGAAATTGA
>chr16:32124425-32124525
TGTTCTGTGTCACCCAGCTTTGGAACCGAAAATAAAAAGAGGCAACTGTG
TTACATTACGAAGCAAATGCACAGATCACACAGGAACAGAAACTGACGCC
>chr9:14905068-14905168
GTGGCAAGAGCAAGAATCCAAAAATGAGTCACACGAGTCATTACTGGAAT
GGAAAAATGTCCTCCACAAGGAGGGAGAGAGATAAGGAGGACTCTCTTAG
>chr19:41339280-41339380
CATTTTAAAGATAAGCATTCCGTGCCTGGAAGGGAGGAAATAGCAGGGCT
GAGCATCGAGCCGGGCCCAGCGGCTCTGCGCTTCCTTCCCTGTGGGCAGT
>chr10:36987335-36987435
CGTGTGATCTGAGAAGTGAAGAATGACTAGGGATGGGCCACACACACTTC
TGTTGTGTTTTTTCCTCTCAGCACAGGGAGCCAACCATGTCATGACCAAG
>chr10:20984576-20984676
acactatttgagtagctctgaagctgaaaTGAATCAGTGGTTTCTATTTT
CACAATGAAAAGCAGACACTCATACTTTGGTACTGACCTAGACTGCAGTG
>chr18:6107656-6107756
AAAATTGCTATGACACACATAGAGAACCAataaactggagttcatcaaaa
tgaaacaatggttctgagaaagacctaaccaaaaggatgaaaagctacac
>chr8:46117274-46117374
ACAACAAACTGACATCTGGTGTAGATGACGTCACCTCTGAGGGCTGTGGG
AGACATATTTAGCCACATAACATTGCTCATCTCAAGAACACATAGCTGAC
>chr11:100905013-100905113
TGGAAACCAAAACCAAGTCAGAACACATTACCCCAGCCCATGTCTAACCG
CAGTCTCTAGTCAGTTCTAGAGAAAGAAGCCATCAGAAACTGTCTTCCAC
>chr15:62388312-62388412
GAGAAAAAAAAAAAGATTTGCCATCTAGATACAGTGGAGAGATGACTCCA
CTTAGCCTGAGCAGTGTTGAGTGACTGTGTTTGGCTGAGTAATCCCTCTT
>chr8:128535716-128535816
GTTAGAGGTAAAAGGGACAGCCACCTCAGGTCCCTCCAAGCAGGGGCTCC
AGGCAGAATCTAGAAATGACTGATGCCTCCTGTTTGTTAGTGCTCAGTGA
>chr18:84874228-84874328
TGCAGTTGTAGAGCACCTAATTGTTGTCCCCTTGAGGTCTGTCGGAGAAA
AAGTCTGTTTCTGTCCTCTTACATGTTTAGTATGAAGTGGTTCTGTTGTG
>chr19:34306910-34307010
CGGTTGAACCTGCCAAGCCACAGGGTACTCATCTCCTGGCAACCACCAAC
ATGCCTTGGTTTAGCCTGTACACAGATCTAGTCACTTCCAGGTGTGTGAC
>chr12:16202356-16202456
AAGCCTTAACCCTACATGAAATTAGTCACTAGGAAACTGATAGCTACTGT
AGCAAATCCCACATTTCAGCCACCAACCACAATATCCCTTTATTTTTCTT
>chr17:6165105-6165205
CTTTCCATTTGACAAGAACCCAAGCTCTTTGCTAGACTCCAGGGTGGAGA
AATCCATTGTCTTTGTGTGGAAAACAACAGACAAACACTCGTGAGCTGGG
>chr15:67481940-67482040
actgggggtggagctttaggcagggattaggcaatgaaggccctacactc
agtgatgagtttagcaccttcttaaaatgactggagggaattatctatac
>chr19:30002846-30002946
GCCCTCCCTGGGTTAACATCCTGATTCCTCTGCCTATGAGTTACACGCGC
TGAGTGAATTGAAGAAAGTAGTGGGTTGCCCTTTCTGACTTCATCTAATC
>chr19:32148748-32148848
CTTCTACCACATGAGGAGAATGTGGTTACAAAGAGCAGCTAGAGATCCCG
GCAAGATCCAttagccttggtcttctcggcctccaaaaagaagaaacaag
>chr6:134904082-134904182
Atttgtttttattttatgtgtctggggttttacccacatggactgtgtgt
gtatgtttgtgcatgcatgatacatgtgtgcctgatgtccttggaggcca
>chr12:69743866-69743966
ACTGTGAAAATGATTCAGAAATGGAGAATGGATGTCAGGAAGAGAATAAC
TCATCAAAAGTGACTCACTAAAGTTACTTAGTTAAAAGTGAGAAATTATG
>chr5:64045386-64045486
GCATATGACTTATCCAGAGGCTCTTTGCTTTATTGCCTCAAAATCCTTCT
CCTGGCCAAGCCCTGTAATCTCAGAGCCACAGTCAGTTCAAAGAGAGGAT
>chr8:91073767-91073867
GGAAGTCACACTTTTTCTATGCTGGTTTATGACACTCTCAAAGACAGAGG
AGGTGGTATTAGCGTTcccttctgtgacctttgaagttgtatagcatcac
>chr6:71980566-71980666
TAACTTCACTTGAGTGTGAGGTGATGTGGGAAGTAAGTCACTGGCCCTCA
GTCCTCCAGTGAGCTCTAAATAGCTAATGTCTGCAGGGACTCTAGAGATT
>chr17:32252036-32252136
CTAGGACAGAAACCTTTATAGTCTTTGATGTTTGGGCTCCTCTCTCTCTA
CAGTAAGTACCAAGTGTTATTTATATTTTGAGATCTCCGGGGATGACTCT
>chr3:95542307-95542407
CAGCTCCCACAGTCACCTCAGTCAGCACCCAGTCACCTCAGTCAACACCC
AGGCACCTCAGACAGCTCCCACAGTCACCTCAGTCAACACCCAGGCACCT
>chr7:58455673-58455773
cgtcacagctattgatgtcaggggaatacttgcaacaaggtcagggtggt
ttgtggtctgtgtcagaattcagtgtggggcaggagaattgctaatcttg
>chr13:24536862-24536962
tgtaacctccccaccatgatgagctgtagctggtaactgtgagtcatagt
gactgctctgtcaggtatttgtccctgcagtgaggaaaggaactaaCTCA
>chr12:91803434-91803534
CTCCCCATCACTGGCCATACACAAAGAGCCAGGATTAGTGGGTATACATC
TCATTTAGAACAAACGTGTTCATTGCACCCAATTTTGTTAGGAAAAGCAT
>chr1:64601512-64601612
TTATGTACTAGGAACTGGTTTCCTTGACTTTCTAGAATCAATGGCCAAGA
GAGGCATATAATCCTTGAGGGGTTGAAGGTATCATGAAGTTGAGTCAGTA
>chr3:129561986-129562086
cttatgagtcatcatgtgggtgctggggaacaagccaccgagtgtgccta
accactgagccatctctccagcccttgggcactgcattttgacaaatgac
>chr4:101250404-101250504
CAAATGAATGAAACCAAAGCACATATCAGTCAGGAGCTTTCAAACCTCAG
ACGTGGGTGTTTGGGAGGAAAGGGGTGTGGTGTACAAGCGCATGTGCATA
>chr1:138973723-138973823
TTACCCAGCTGCTCCCCCCCAACTCTTCAAATGACACATCAAGTGGGTGG
GTGTCACTTGAAGGACTTTTATGAGTAAGTTTACAGTGAGGTGTGAACAA
>chr5:118494937-118495037
cagaagAGAGGCTACAGAGCACCTACACCAATAACTGCTCCATGGGGACC
CACAGGCTGCAGAGGAAGCATGGAGGGCTAGATTCAGGGTTGGGCTCCCT
>chr5:107285611-107285711
TTTTTACAAAATGCTGCAAAGAAGCATTGCTAACACTTCACACTTGAGAC
TGAAGACAGGGAAACCAAAGAACTTCCTGTGCCAGGTGTGTGTGTTCTAC
>chr10:98745585-98745685
ACACTTCCTGTCAGTTCTGACAACCCAAGTTCTAAGAAGTGAGTCCTTAG
acacacacacacacaaacacaatcatacacacacCTCAACCGATCAGTCA
>chr10:116487624-116487724
TAACAAACTGACTCTATAATGGATGTTTCTATTATTAAATTAAATGAAGT
TTTACATAGTTAAAATGAAAGCTTAGGCCATAGTGATCAAGCTTTTGGAC
>chr3:21884361-21884461
cacgagaaactctcggagtaagatactaaatgactagtgtgaattgaaaa
gacacatcctgtccaattcaaactatgtgaccttctggaaggttaaaagg
>chr10:75839394-75839494
ccgaggggtgggagtgggtggggaacattacagcggaaagagacagtcag
ccacaaacaactttgtcaaaaatgtacctgtaacatctcagaaaggacct
>chr16:87665279-87665379
tgacgtttgtacaattttggttggttgctgtgttagtttcattatgattg
ttgagaccttgaagaactgagaccagctcagttctgtccttgtgattctc
>chr5:73285597-73285697
tattttCCATATAGCAAGATCGATGCAGTTTTGAGTCATTTGGAAAAAAA
TAATTATCAAgccagtaagatggtccagccggtaaagaagactgccacca
>chr10:117898475-117898575
ctttctcagggtgagcttttaaagcacaaaagccacatcccgggttgata
cacctcagttagcaagagcagttagtcagaatcggaaccacagaaaccaa
>chr3:79152983-79153083
GATTGAGAAATTAGTGTAGCAACCAATGTGTAATTACTATGTTCCACAGT
CATACACAGCACTGAAAAGAAAAAGGTTAAAAGATGACAAGGTGTGGAGC
>chr13:114880732-114880832
GACTCTAACCCCTCTCCCTTTGACTGTAACCCCTCGCACTTTGACTGGAA
CTCCTCCCCCTTTGACTGTAATCCCTCCCCTTTGACTGTAGCCCCTCCCT
>chr1:21712844-21712944
TGTTATTACTCAGCTGACCCAAGGCTGGCTGCTTCATTTCCTTTCCACGG
AATCACTTCCTATTAGACTTGAGAATGAACAGACATTCCTGGTTTGATTC
>chr3:60515956-60516056
TGGTTAGAAGGGAAGATATGACTAGAGCAGTTGAGATGAAACCAAGCATT
AAATTTATCTCCACTCTGCTGCAACTAAAGCAAGATTTCTAGGAAGTTAA
>chr11:11697586-11697686
GGATCCTGACATGCACCTGTGTTACCACAGTACCCACTGGAACTTGCTCC
AAGCACTGTTGGTGACCTCACTTGTCTGTCCCCCTGAGGCATGACAGCTG
>chr2:48945676-48945776
GAAAGAAGAGAGTCAGAGAAAAGCTCCACATCCAGTCATTTCTGCCTAAG
AAAAAGGATGAGTCAACTGAGGCCACAACTCCAGGTCCACCAAAAGTGGG
>chr10:13983772-13983872
TGGCTGACTCATGAATAGGCTTTGTCATGGGAGACTGTTCTTCTGGCCAC
ACGGCCAAAATGCCAAAGTTCACTGGGAGGTCTACTGAGGTTTCTTATGT
>chr9:123935460-123935560
ATCCTCTGCTCTGTTCGCTGTCAGCAGTTTTTCACCTACTTTCATTCTGA
CTCCAAGCTGTAGCTCTTGGGTGATGTAGATGATGACGGCAGAGCCCAGA
>chr4:89044166-89044266
AATTCAGACTCTGTGTGTAGGGTATGGTGCAAGAAAAGAGAATGTGAGTC
AGATAGATACTCTGACATACATTTGCTACTAGTAAGAGGTATATGCATCA
>chr4:32291399-32291499
TCTCAGTCTTACTGTATGGACTCTCAGGGGGCGTGCTGCATGGAAGACAG
CCTAGACTTTGCTCTTGATCTGTTTATGAAGACATTACAGTGTTTTTTCA
>chr15:72660400-72660500
TCTACCCTGACAGGAATACTGCCCAGCTAGATGTCCCATTTGAGACGTTG
TTCTCAATGACAGCAGAACATTAAGCTTCATAACCTCATAGTGTGCCCAG
>chr1:92119279-92119379
AGGACTGGAACACTGTACTGAGTCAGCATGAAGAGGGGCCTTAGGTTCTG
GGGACCTGCCAGTGGCGTCAGAACAAGAACTGCTATGAGTCAGATCTGGG
>chr12:21451524-21451624
TACAAAACCGCATGGCGGTATAGGAGGGTGTCTCCTGGCTGACTCAAAGA
GAAAACCAAACTGGTTGGTTATAAAGTCAGAAAGAGAATGTGACATTCAA
>chr14:33443995-33444095
TTCAAAGAGCAAGTGATTCATGTGTAAAGCTCCAGGTTGTGACTTCCTTG
TCCTACATCAGTCAGAAATCCATACCACTGACTTGACCAGTCATCTAGAG
>chr1:60744394-60744494
tcccaccagcaatgaaagagtgtttcccttgttaagcatcctggcctgca
tgagctgtcacttgtggttttgatcttagccattctgactggcatagcac
>chr18:54860994-54861094
CAAATAGCCTCCACTCTAGATGAAGCAAGAAAGAGCCTTCCTGGGTGGCA
GGCTCCCTAGGGCGGAGGATCCCTGAGTCATCACAAGGAATGGGAGCGCT
>chr7:73517558-73517658
CTTGTGACGCCTTTACTGACTGTGAGGACTCCAAGCTACTCATAGTTCCA
TACAACTGCCTGTAGGCAGTAAATAAAAACAagccaagggtgtagtggca
>chr15:31542650-31542750
ggaaacttaactccctcttgctattctgtggctaaaagccgctggtttct
ggaaatgagctcctgaggttagcagcacattatgtaaagaagttgtagtt
>chr19:29416828-29416928
CTAGGATACACTCAGGATACAGGAAACCACATAAGGCAACTAGAAAAGGG
TTGTAATGAATGTAAAAGAGTTTAAGGCTTTTAACAAGACATATATGATG
>chr13:95427654-95427754
ctctatatgatgccaccactacaatgttagttaggcctcactatgactca
ctattctggaacccagaattcagagctggaaccctgaagccatgagtcag
>chr8:115234420-115234520
GGTCAGGGTATGAGTCTAGCCTCATGGGAGGCTGTCCTTACACATTCctc
cctctctctctctctctctctctctctctctctctctctctctGCTATAA
>chr10:66844756-66844856
ttggtctgtcataggtttcttttctgaggtgagtagtgtgtgtgtgtgtg
tgtgtgtgtgtgtgtgtgtgtgtgtgtgagagagagagagagagagagag
>chr3:101290064-101290164
GTAGTTAATAGTAAAGGTGAAGTGGATGGTGAAAGGTAGTCACCAATAAG
GAGACACTGTCTTGACAGAGAGACAGTATTCATTTAGAAAGTGAGAGTGG
>chr13:20163356-20163456
AAGAATAACATCGGAAACCTAAGGGCAGAGGTAAAGGCGCTCTCTTAACT
TCTTATCCTTGGTAAACTTCTGGGTTGTTTGCTTGACCTTTGGATTGTCC
>chr17:35189744-35189844
TCCCGGATCTCCACCCACTCCCCGCTGACCCAGACTCTTGGTTTACAGTG
GGGACACATTCAACTGTTCAGAGTGGAAAGAAGCTCCCCACCGCAGGCAT
>chr12:86950517-86950617
TCATTGTTTATCATTGCTTGTGGAGGGTTAAGCATGTGACTGGTGGGAGA
GTCCCATGATATGATCTGACAGACCGCAAATGAGTTAGATGTGGAACAAA
>chr18:4519255-4519355
ATGGGGAGCAGTCAGAACCCCAAGTACTGATTTGTCTCTGAAGCACTTGC
AGCAGAAAGGTAGTTTCGAAGAGGGCGTGGCTTAGCCTCACAGTTTGCTT
>chr13:44249102-44249202
TCTACTCATTAAAAACCTTCCtgaagactaacatttatatagaaactgac
acaaaattttaaagacataattctgtgaattgcacaaactggacacacct
>chr1:64226124-64226224
CTTTGTCCTTATTTGACCAGAAGGCAAGGCATGGAATGCTGCCGCAGTGC
CTGTGCTGGAAACTCCCCAAATAAGCCTACAGCCCGGTATGGCCTCTTGG
>chr1:13454682-13454782
CTTGTTCTAGTTCATGTTGGGCAAAGAGGAAGTGACTCATTTCATCTTAC
GGTACTGCAAAGTTGATTGGGGAAAAGCAGATTTATCTGTTCAGAGGACT
>chr12:3322248-3322348
TCAGACCATTCAGTTGTGGTTTCATTATGTATCTTAAATACAAACAAAAG
CCAAGTGGTTACGTGAAAAGCAACCATCTCTTCAGCATCTACTTCTGGTT
>chr2:6565760-6565860
CTTCCTCACACTACTCATAGCAAAGAGATGTGAAGGAAACAACAGGCTGA
GACATGAGATAATCCTCACAGAGTCTGGGAAGTAGACAGAAAACAAATTT
>chr2:9571292-9571392
aaatataacaatttaaaaaGAATAGGATTTCAGTGTCACAAACTTTAGTT
TCCCACACAAAGAGTACACACAACCTAGGCAGGTATTGGTAGCCTCCCTC
>chr9:51020209-51020309
ATATAGTTACATTGAAATTGAGTTCTAAAAATATTTTTTAAAAACTGATG
TAGATGAAATGAGAAATTTGCTCTTCATCATTTGTTGTTGTTCCTAACTG
>chr2:125994334-125994434
CTTATCTTCTCCACTGAGACACTGAGAGACATAACTATCAGGTCTCAGGC
CCTTCACATATATCTAGAAATGAGTGTGAGCTGCACTATAGGGTTTCTGG
>chr15:9570374-9570474
GATATAAAGTTAAATTTGTTGAGAGGGTGAGGTTTGATGACGTGAATAAA
CGTCTCTGACATTTTGGTTAGCTTTGGAGCCACTCACCATAATGCTGGTT
>chr11:57911783-57911883
GACTCACACAGACCATACACAGTGATTCAGCTCCATCTCTGTGGCTAAAC
GGCACCCACAGGCAAAACCACAAGCCAAGGCACGTCCCCGTGGTAACCTT
>chr15:25269700-25269800
AGATAAAATAGCTGTCTTAAAGTCTGCTTTCAGCTGAGGGGGAAAAAAAA
AACCATTCCACAAACTGTCTTTTACTTCCGCCTTCTGGGTAGACTTTCTG
>chr10:108109168-108109268
aacctcatggagattaggcagtggcccagctactgtgttgtttaaggcat
attgaaatataaacggtgtgtgtgtgtgtgtgtgtgtgtgtgtctttcat
>chr10:82777216-82777316
GTCAAACTGCTTATCTGTCAGAAGCCAGGCCTTGGGACAGACCCATCCCA
GGAGAGAGACAGCAAAACTTATCTGAAgactggagagatggctcagcact
>chr18:36360874-36360974
TCACCAGTGACACAGTTCCTCAGAAGTTATACTGAAATTTAAACAAAGCA
TGACACTGTTGCCTCCCTGATTTCTCAGAACTACCCTGCAGTTAAGTAAG
>chr17:33361026-33361126
agaaatgaatgttgcttgtagcaaacaccaaatatgaatcatcagtttca
gtccagttcccttggcaggcaaacaccatacatgaaccgcagcttcagtc
>chr4:6958128-6958228
ATCTGCACATGCTTTCAGCACACACTAGTAAGCACTTTGCACATGTGCAC
ACAATGGTAACTGCTGAGGAAAATAGGCATGGCATGAAATTTTTCTCTGA
>chr15:75085598-75085698
tgtatttatttaattCATttttgtttttttttcaagatgcggtttctctg
tgtaacactggctgtcctggaactcactctgtaggccaggctggcctttg
>chr5:148613050-148613150
TTAGAATCATAAACCACAGACCCTTGCAGAAGGACCAAGAAACTGCTGAT
CTCCCTGACGCCACCCAGCTTCAGCTTCATGCGGTGCATGGGTGGGAGAC
>chrX:107263808-107263908
ACACATAACAAACTCTTATCCTATTGGAGCATAGTTGAATGGGGCTGATA
AGCTACACATATGAGTATATAAATGAGATTTATGACACCTTTTGCCACAA
>chr6:83442693-83442793
ggatgagtaagctgaggcctgagagaagtgactcacAGATGAGCACCCCT
GCTCCAGTGACTCGTTCTATTACCCATTCCACCCCAAATGCAGAATTGTG
>chr8:69186245-69186345
CTAAGGCCACATGCCTCACACTTTCCTATGCCTGAGTCAGGTCTAGAAAG
ATGTGTCACCAAACCTGTTGTTATATTTGACCTCGGTCATCCGTGTTGGT
>chr1:144239252-144239352
acctttggatgagggtgtgtgacacagatatcccatttagggccgagcat
tctagtgtcttattttgtggaccatgcccacttgtggaatatgtgtgtta
>chr12:110503357-110503457
TGCTGTCTTCGTAttctgttgctgtgaagagacaccacggccaccaccac
aactcttacacaggaaagcatgtaatgagggctggctcacagtttcagag
>chr11:53588272-53588372
TGAAGAACAGCTTATTTTTATAGTGTGAATTGTGTGACTTTGTGGTTTAA
AGCAGTTTCTCCTCCTTAGCAGCTTAGATAGATTTGCCTGTCACCGAGTG
>chr1:126747868-126747968
CTGAAAATTAGACACAGAAAAATGTACATGCACCGCCATTGTCCTGGACA
ACAAATCTTAGTCATTACTGGGACCCAGGCCACCTGTAAAACTCAATTGT
>chr6:122758806-122758906
TTGTTGTCTGGTGGCGATGGCATTATCACCAGAGCATTTCTGCTGCCTTG
GCTACGGGAAAACAGCTCACGCTGACTCATACCCACCCTTTCAAATAACA
>chr8:126767526-126767626
TCAGAAGAAATGATTCTGGGTGTGACTCATATGCTCTCTCGGTGACCAAG
AAAAGGACTAGAGGCCCTCTGGTGCCAGTGACTCACACTCCTCTCAGGAG
>chr2:65170592-65170692
AGTTACTGGGAAGTAGTTGAAAGTTCTTGGTAAGAGAATCATGTTTTTAG
CACATAGAGATCTGAGAATATGGCTTAGTACATGCAAGATCCTGAGTTCT
>chr4:135406294-135406394
GAAGAGCAGAGAACTCGCCAATCAAGATCTCAGTTACTCAAAAGATGCTG
AAGGTGCATGGCACTGGGCCAAGACCAGAGTCACCTGATTACTTCTCTGA
>chr4:137371622-137371722
tgccttatgagactggaattacaagcaggctcccatgcccacctggcatt
tacatgggctgtggaatctaagctccaattctcatgattgcctgacaagg
>chr15:66810374-66810474
ggatgggtagagggatgggtggaagggagggagggagggaggaaggaagg
aaggaaggaaggaaggaaggaaggaaggaagatgggtgaatgcatagatg
>chr10:39991063-39991163
AGACTGCCAGCTTTTCGGGTCAGAGGTTTACCTGAGCCGTGAAGCCAGGA
AGGAGTGAGATGACTCTGTTTACCGCCCTCCAGTCACCTTTTAGTCTTGT
>chr18:75021950-75022050
GAAGTACCTGTGAACTTGCAGTGCCGCTGTGGTAACTGAGAGCTCTCAAA
GTGAGTAAGCAGAAAGCAATCGGACACCATGTGACATtcctcccctcctc
>chr6:145072008-145072108
GTAAGATGTCTAATTTCTACACTATTTTAAGAGCATACACATTCATTTCT
AAAAGTGATGTCATTCAGTGAGTGATTCCAAAGAACTATTCTGAGCAGTG
>chr11:96456038-96456138
GGGAGAGGAAGGCCCTCTGAAACCCCTTACCTCCACCCCTGCACTCCCTG
ATTGACAGTATTGACACCAGTCATATTGAAAGTTTACTTCTTGGGCCAGG
>chr8:123032975-123033075
TTTGTATATAAAGGCTCTCTGCATGTAATCTCATTAATGTTACTTCTGTC
TAAACTAATTAAGCTGTAAGGGAAGGTACAGACCAATTACCTAAGTCTCA
>chr7:139403880-139403980
actcacagaacttatccacacacccatgcactcatatacatcacactcat
atatacacatactcacaccacactcatatacacactcacacactcatacc
>chr1:144312652-144312752
tattcttaaactggccttctgacagccctataaatacttcaggcatcctc
cttgctccaaacttctgcattcatggtaccttctgcttggattttgattc
>chr13:91933792-91933892
gagagtcatttttctcagggctgtggttccttgtagattatcaatgttcc
agtggatggccccatacccatgttcatatagaaagtactaatttgactca
>chr10:57748952-57749052
acacacacacacacacacacacacacacaTATTTTCATGCCATGTAGAGG
CATGCTTTACATTGTAATACAGCTTTTAGTAATCTGTGAGCATGTGGTCC
>chr7:72143418-72143518
ccttggttaaatgactctgaggggaaatgttttgatgtctttcctgatgc
aacaccagtgtactgctggtgactcagagttaatcaCCTATTCACATCAT
>chr8:115220896-115220996
CCGCATGGCCACACATGGTGTCATAATTGATCCTGTATAGAAATCTGAGT
AAAGAGAATCACTTTTTCCTACTAACAAGATGACTTGGTTTCTTGCCATT
>chr17:12758134-12758234
GTGATGACTCAGTGGGCACTGCCCTTGTCACTTCTAAGAAGCCCTCTTCT
GGGTCATTTCTGGTTTGGTGGCTGTTCTATTTGCAGGCCAGGCGGAGGAG
>chr7:79336586-79336686
CAGCCACCGGCTGTCAGCAAGCCTCGTTGTTCAACTCAGTGGGACAGGTG
CTCAAGTGCTTATTTCCGGCCGCAGCACAGTGGTGCTGACCAGTGTGTGT
>chr1:160794240-160794340
aggccaggcctaagaagggtgtgacttcacgtgaaagccggacttctcac
ttcagttaacctaatctagatcacccctcacaggcacgcctggacgcttg
>chr11:116379514-116379614
ACTCATCCCTGTAAGAACTGTCATGATGCTACACTGCCTTGGTTTGTGGC
TAGTGAAGTACTTAATTGTCTCACCAAGCTGCAAAACCCAGCTGAGTGTT
>chr6:72878023-72878123
tgatacaaacagagaatggactcccagaaaactctcttctgacctttact
catgtgccacgacacacacgcgcgcgcgcacacacacacacacacacaca
>chr12:98270230-98270330
AGTTACCAGTAAATGCTAGGTTTTGCTCTGTTGATGAAatacgattatag
gatgacagccattatcttggaatacagaaatgtgaacagtctgtcatctg
>chr11:84194869-84194969
TTTAGCACTCTTTACCCACGCTGCTACAGATGAGTCACAGTCTCACAACA
GCTTTGCTTACAGGAAAGTGTTCCCATTGGTATAGTTATTCCTTCAGTCT
>chr8:70519180-70519280
tgtgggacccagggaacatgagtcacagttgtgagccgccTTTCTCAGAA
TCACTCACTCCTCAAGCTGACTGCTCCTTGTTACACTGTGTAAACCCCAA
>chr13:60897664-60897764
TCACAGTCCTACATCAGATTCTGCATCTGTAGAGAGAGCATCAAGCAGTG
CGTACCTGTCTGTGTCTGTCTTGTTAGAAACGCAGCCCAAGACAGACAGA
>chr9:14756116-14756216
ACATGCACAAAAAGGGAGAGAGATGGTAGGTTACAAACCTGAGATCTGTA
GGATTAGTCAGTGCTTTATCCTAACTCTGAGCCATCTGGCTGTGTCTTGA
>chr7:58496641-58496741
AAAAACAAACAATACCCATCCTTTTCTGACTGTTAGAGTGTGAGCTACCA
CTCAGCATTCACTTCTTCATCATCCAAATACCATTTCCTGAGCATGTATC
>chrX:107264302-107264402
CATGAAGAGAACCAGGGTTAAACAACGGCCATGAAAGGAGACAGTACAGT
CAATTTTGTGCCTGTGAGTAAATTGTTGCATTAGCAGTAAAGAACTGAGT
>chr12:12444855-12444955
GTACTCAGCTTCCACCCACGCTAGTTCGTGGAAGCTACAACACTCATCAG
GACCACAATGCAAGAGTCATAAGATCCATGCAGCCAAGCATTCTGCATAC
>chr18:89332611-89332711
TGTGCAACTTCTGACTTACTCATGGTCCTTAGTCATAATAGTTGTTAGTG
AGTAGGTGTCTAACTTCTCCTTCATGCAACTCCATTTTCACCATGAAACT
>chr4:122868106-122868206
GAGAATTTGTTATGGCCTATAATGAACACCTAGGTAAACTTTGTATCCAC
CCcaccatgactcaccatgactcacatgactAAGATACTGCTCATATCCT
>chr13:5803470-5803570
CTGTGAGAGTCATTTCTTGGACAACTCTTTTCATCTGGAAACAAGGAAGT
GAGTCAGCTTTACTAACTTCAATCTCCTGGCTGGTGTTTTGGTATTCATC
>chr7:84744785-84744885
ATGAGAACAACGAGCCACGGAAAACATTACTAAGTCAAAGAGTTGACACA
ACTTGGTTGAACTTTTAGTGGAAGTCAGTTTGATGTGGTTTAAGCAAGAC
>chr3:41235720-41235820
TCTGAGGCTTTTCCTCATTTGAGTAACTCAACTAGAGCTAAGCTCCCAGA
TGACTCATGCAGATGTAGTTAGCACTCAGGGTATTGTGCCATCTTATGTC
>chr18:23912986-23913086
GAGCTAAGTGTGAAGAACTCATTTCCCCCATTACTCAATTTGCACAGGTC
TAAATGAGTAAGTAAAGCTTAAATATACCTGTCAGATAGTGACTATTTTC
>chr3:129940914-129941014
TACAGAGAGCTACATTAAGAACCTTTTTGTCATACTAGCAGGTTCAAGAT
AGAAAATGAGTCATAGAAACTCTCTGAATCACTCAGACTCCAGGCAACTG
>chr9:58549003-58549103
CTCTCAAAATGACTGTGTGAGTCAGAGCTGCGGCAAGGCAAGACAAGTCG
TGAGAACCATCTGCAGTGCCGGCATTGTGACCCAGGGGGTCTTCCCAGCA
>chr1:60930388-60930488
CCTCTGGAAAGAAGTGACTGTATAAGCCCCACAACAAAAAAGACTGGTGA
CCACACATTTGGGACAGTCAGAATAGACCTGCGTGAGGTTTGCTAATTGA
>chr6:54794104-54794204
GGTAAGTGAATTGACAATTCTGCTTGTAGGGTTGTTGATACCATGtggaa
gctcaggacacgtacagatttcaactcctgattctcccacttaggagcag
>chr4:32164314-32164414
GAGCGTTGGAAATTCCCCACACCCTGAAGTTTGTATTCTTAATTCTGGGA
TCTATCAGTCGGCACAGTTAGGATGGAGGAGGGGACCTGACTCACACACT
>chr17:32102270-32102370
GAGTCAGGAGCCACCAAAGACCAGTACCATTTTGAAAATAAGGAAAAGAg
gggctggagagaaggctcagtggttaagagcactgactgctcttgcagag
>chr10:57530643-57530743
GAAAGGTGCATCATGATGAACAACTTGCCCCCTAGTTCCAGTCATACCTA
ACCCTGCTATtgttgcaacctcttcagtgtacctaggtataataaaatga
>chr11:106789949-106790049
GTTCCAGTCATTTCAAGATTCAGGGGTTTCAAGTTTTGGAATTATTGCTG
AAATCCTTAACCTTAGTCCTGCACTATCTAGGGAAGGGCAAGAGCTGGTT
>chr13:5890148-5890248
CTCTGTGGTTCTGAGAAGTCTAAGCATGGTGGGAGGGCTGTTAGCACTCT
CCTTCTTAGAATCACCCTTTTCTACTAATGATGACAAACGACACTTTCAT
>chr8:61405934-61406034
tgtgtgtgtgtgtgtgtgtgtgtgtgtgtatgagagagaaaatgagagag
atggaaggagagagagagagagagagaAGCTAGCAGGATGTGAGTCTCTT
>chr6:112861938-112862038
AGTTTAACAGAGGCCTATGCACTGAGGACTGGGTGAGTCAAAGACCCTAG
AATAGCACCAGTGAGACACATCAGCCGGAGACACTGACTATCACCATGGA
>chr5:130089780-130089880
TGCTCCCCGCCTCTGCCTTTCACACGTTCACCCTGATCACTGTGAAGGGG
TTTATCGTTGCTCTTGTTTAGTGGATTCGAGAACTATGACTCAGTGCTTT
>chr16:78619554-78619654
ggttctgagtcatcactgcttctgtagtaacccttcaggtatggccctgt
tagcccagtaagtcactgcttcagcaagagggactttggtgcaaatgtta
>chr19:30955909-30956009
ATTGTACCTCTCAGATGAATCCCTCACTCATACTGTGACATCTCTGTAAT
TAGACACTGACTTACAGTCACTGAGTGAGTCTCGATTCCTTCTTCATGTC
>chr6:34836229-34836329
TTTTCCTCTCTTTTACAATCTTGAACTATAACCTAGGCTGACTAAGAACT
CAAGCCAGCCTTTAACTCATAATACTCCTGGATCTGCCTCCCTGATAGGA
>chr4:16168393-16168493
CATCAGGAAAAAACCATGGacagattaagaaaagtggccttcatagtgat
agtgtgaatttccagaagtgacagtttgtgagctgcagggttgggatgtt
>chr13:49272462-49272562
TTATGGGAACGAAAATCCAACAGTCATACCCTAACAAAGCCATATTCTCA
GAGCTGCAGGGCTGAGTCACCAGCTGTTCTGAGTCCCACTCTTTCCTGTC
>chr19:37535108-37535208
AATAAAAGGATGATGCTGGCCGAGCTAGTGGAAACAGGAAGTTGTTGCTT
ATGTCTTCCATAGAGTAGAGGAAAGTACGAGGTGGAGGACATTCACTTGA
>chr13:63249255-63249355
AGAGGAAGGACGCTGGCTGCCCCAGAGCCCACAAAGCACAGCCTTGAGTC
TCTGAATGACTATTGAGCTGGGTAGATCTTACATGCCTAAAAATTCACAC
>chr13:96868880-96868980
GAACATAGAACAAATGATAATATGGGCAAAAGGAACTCATAATAGGAAGA
AAAAAAAACAAGACTATTACAGAGTagtgaatcatagttgttatgagcaa
>chr3:21962182-21962282
AGCACTAGTCTAAAACATCTCCAGGTTTAGAGCTGTGATTTTACTCTTTG
CTGTGTGGTGCCTATGTTTGTAGTGTTCACATTACATGttctcagtcact
>chr16:45124248-45124348
CTTCAGAGTCATCAATGGTGCTGATTATGAAAGATATACTTAGAGCACTG
AAGGTTTAGTCACAGTAGAAATGTAAGTCAAAACAAATCCCACTTtggtg
>chr17:35813769-35813869
ggcagtggttcagttggtagagtgctcgtctagcatacaggaagtcctcg
gttcagtcATACCCTCCAGTTGCTAACACTGAAGTAATGACTGGAGCTGC
>chr2:9378151-9378251
TATCTGACGCTCTGTTTCAAAGGACTGATGGGTTGTGTTCTCAGAAGGGC
TTGGCAATTCATCAGCAGCAGGAATGAGAGATGGTTCCCAGAAAACAATT
>chr12:25470706-25470806
GTTGCCTTTTTTTtttttctacaaagggatagatcatagatgtttcagct
tctgtaggcctttgggtatctgtttcctgtagtcagctctgctgtagtat
>chr2:18691920-18692020
ATGCCAAGTTCTTTAAGATAGTGTACTTCaaaaaaaaaaaaaaaaaaaaa
aagaaaGTCAGCCCTCCTTGGTTCCTACAGGCAACCTAAAGCTGTGTTTT
>chr1:23917763-23917863
AGTACATGACGCACGATCCTCTTACCCTTGGACTCTGACTACCAGTAATA
ATCACCTCCCATACCATCTCAACCAAATCTGATCATTTTCAAAGACAGCT
>chr6:48715196-48715296
aacagccttcctgtacttcagtcatctctaaatgactcagtatctaacac
agtgtagtgactatgtcaatagtttccacactgtgttatctagagaataa
>chr3:93506334-93506434
AGCGCACCTGGCCCGGCTCAGAGACCCACACCCATTCGGCCCGCAGGTGA
AGGGACCATGGCGCTGAGTCAGCAAGTCTCTGAGTCATTTCCTGGTCGTT
>chr3:60616189-60616289
TTGTTCCTATGCTGAAGTTGAAGTAGCCCTAAGTTCCCTTGGTGTTAAAT
TTACTGCTTAGTCATCCATTGGCATTCCTGTTTAGTGCTGAGTCATGCAG
>chr2:180729548-180729648
AAATACAAAAGAGAATCTACTTTCAAGTGACCATACACAGAGCCAAGAGA
GCAAACCTGAAATCTACCTACCActagggatatgactcaatgactgcaat
>chr12:35294762-35294862
TTTGCAATAGTCAAATGGCATTTTTGGCTTGGTTACTTTTTCAGTCTGAG
TGCTTGTGGGTTTTTTTTTCCCCTAAGCTTTTTGTTGTTTTGTTTGTTCC
>chr16:7767744-7767844
tggctgtatcattccactgttacctgtgtgatgagtcacaaaagctgCAT
CACTGGAGTCCCCACCCCAGTCATCTGCCCACTTCCTCTGTACTGGCACC
>chr15:36787853-36787953
TTCCCCCACCCCCTTCATTCTCATCTCAGACTTCTCAACTCTATGAAACT
CCTCACTGAGTACCGTCTCATAAGATGAGAAACCTTACCAAAGACACTTA
>chr6:48681838-48681938
GTTTTACTCTCATTAGAAAGGGTTCCGGGAAATGGGCTGACATCAGCTTG
AAACTCACCATTTCTGGAGGACTGTTATGAAAAATCATCTCCGGTCTCTT
>chr17:44718494-44718594
TTTTCTTTTCAAACCAGACCATGTAAGTTGCTAAAATCTGGTTAAGAAAC
ACATCATTTGTTACTGTGTGTGGATAGTCTTAAGACCCCTTGACTGCCAT
>chr12:99510147-99510247
agtgtttgcctacatgggtttatgtgtaccgtatgagtgccggtgcgtgc
agaagccacaagaatgtgtcagattcctggaactgaacttacagatgttg
>chr2:103640880-103640980
AGATGAAAAGGAAACGAGGCCCTCCACCCAGGATAAGGGGGCAGAGCCAC
AGTGGGGAGGGGTGTGACTGGGGCTGCAGGCAGTACTGCCCAGCTGCAGG
>chr1:127225760-127225860
CAACTGAGTCCAGCCTCTGAGGTGCTGGGTTTTCACGATAAGTGGATTTC
TAGGAGTGTGTCATTTAGAAACTTCTCTTTGCCACAGGAGATCTTCCTGA
>chr1:52066477-52066577
ctctgtctcATATGTGCTTTCTCATGAGAGCCCTCTACTCTCTTCAAATG
TCAAATATTAGTCAAATCAAAACATTTAAGTGCATGCTAACCAAAGTAGC
>chr5:21253908-21254008
CTTCCTCCTATTGGAGTGTGTATGCAGAGCTGGACGACATGGGCATGCTC
CTACAATACTCCTCTGTGCTGACTTGGAACACAGTAAGTGACAAAATCTC
>chr9:42428028-42428128
AGGCTAGCACAAATGCTTTCTAGGATAGGGCGGCCCTTTGCCTGACCTAA
CCGGCTTCCTCATGAGCACAGTCatatactgagcagtgctacactgccag
>chr7:125543592-125543692
GCAGGGGTGACTCAGGGCTGCCAGTGGGAGTCATTTGAAGACTTGCCCAA
GTCTCAGTGCTCTCTGGGCAGTTCCATACTTCAGTCCCTACTGTACATAG
>chr4:102647016-102647116
TTGCTGGGTTAAATTTAAGGGAGCTATTCTATCACGTGGGTGTAAGTGTG
TTTCAGGGTAAAAGAGCAATAGCAACCAGACACCTTCTGGAATTCTTTCC
>chr2:58139812-58139912
AATATTGTTAAATGAGTACACAAAAAACGGCTTCTTTAAACAACCCTAAG
CTGTAACATGGTGAATTGGTTCCAGGTATGGCTCCAGGATTTTCATTCTA
>chr14:41005593-41005693
GAGAAAGGAGGAGGCCAGCATGGGTGTTTAAAGCCGTGGTGGCTGCTACT
GCTACTGCTACTGTATCTCTGATTTCATCTGAGAGAGAAGAGGAAAGACT
>chr4:149769394-149769494
TTAAAGGTCATGTAATTGTATAGTATGATAACATTTACACAAAGCCACAC
CATAAATAGTAAGACTGAAAGTATCTAATGCAGACTGTCAATCTCTGAAT
>chr5:53402460-53402560
GATAACAGACAGGGTCCTAGAGTTAACAGAGGAAACGCCCGGGTGCATGA
CCATAACTATCTTTAGCTACATCCATCCGGGTTAGAGAGAAAGCCTAGGC
>chr12:26401890-26401990
CAAAACCAAAACCAAAGTCACGTTCTCTGTGAGTTATGAGTCTTTCCCTT
GGCATAGTTTCCATGTTGATAAACCGTGTTTTACATACAAGCCTGTCTCA
>chr14:25189465-25189565
tgggttactcagtctctctgggcctgtttcatcctatgGTGATTCAGACC
TCTTCTACGAATGCTCCAAGCATAGAACTTTCAAGATGACTACTTCAGGA
>chr12:73610799-73610899
TGGAAAGGAAGAGAGGACCCAGGTTTCCAGGGAACAGGTGAATGACCTCT
TTAATGAGCGTGGCTGAGGCAGTGGGCCGAGGGGAGGAAGTTAGTGTGCC
>chr15:80706416-80706516
tcatgagcaagagctcactcgttttgagtcagactgcctagtttcagctg
ctccctgtggtaacctggaacaaattggctaacctctatttttctatctg
>chr2:155537960-155538060
AAACAACccagtgtatgaagcagagggaacaggaaaggaagagagaacaa
gaatatgtgagggacgagatagaaagggactagatcatgtaagaatgagt
>chr13:112318316-112318416
TGTGGTATTCTTTGAGTGAACGTACTCTACATATTAACAGAGTGTCTGGT
TCATGCAGGTGACTCATCTGAAGAAGTCGACCTGGCAATGGTGTATCAGG
>chr12:55016398-55016498
tgctgtggctaagctatgtcccAGTCATACCCACACACTCTCTTTGATTA
CATTATCACCTGGAACCTGCCTTCATGTATCACTGTGGCTGAACTGTGAG
>chr5:145205087-145205187
TTTCTTTAGTCTAGATGACGTCGTTGCCACCTCTCTTAGCTAATAATAAT
TCCAGACATTCCAGTAAGGTTGTTCACTACAAAAAGTGCCCTTTAGAAGA
>chr3:37780256-37780356
ATCCATCTTTTCCCTCTATGATTCATTCTGAGCTTAGCGGTTAATCTTCT
AGTTCTAGTTTTATGTCTGTTCCTCCCCCTCGCCTGGGTCTGAGACATCC
>chr15:35304737-35304837
GAATTAACTCTGTGACCTTTCCTACCCCTGCTCTCAAGATTCTGCCTGCC
TTGACTTGGAAGATATGAGTACTTTAGGGCAGGGTTAACATGGACTGTCC
>chr6:124784454-124784554
agaaGAGCACTGGCTAGTCTTCTACAGCTATGATTCTCATCCTGTGACTC
ATAGCCCcacaggggtcgcatatcagatattctgcatagaaggcatttac
>chr14:16269983-16270083
TCCTGTAGACCCTGCCCATCCTGTTGTTCAGTCTTTAGCTTCTCACACCT
TACAGTTATTTTGGAAACTTTTTCACTTTCTGTCAGCAGTTTGGCAGGTA
>chr19:16722934-16723034
GCAAGTGAGAAAATACATAATTCACAGCCTTAGATGTGAGTGAGCCgggc
tgcagagatgactcactgtaaagcacttgaccatagatgagcacctaagt
>chr5:111124736-111124836
catgtcagacatttacattatgattcataacagtagcaaaattacagtta
tgagtaacaatggaataattttgtggttgggcgtcaccgcacatgaggga
>chr16:34698610-34698710
tataagagagcaggctgagcaagccaggagaggcaagccagtaaagacca
tccctccatggctctgcatcagctcctgctccctgacctgcttgagttcc
>chr10:6953233-6953333
agtgactcaccagtgactcaGTGATTAGCATTCACCATCTTTGGGTTCTA
AGTAAGTACTTCTAAGCAAAAGCATTACCCTCCTCTGGATGCTTGCAGAT
>chr17:12783342-12783442
ACAAGAGCGGGGGCAGGGTGAAGTATTTAGAAACTCGGAGTTTCGATAAA
GGAAGTGAAACCCAGATGACTTTGAGTGGAGTCACCACATAACACAATTA
>chr3:82154880-82154980
aaaccactatgttgactccaaaatggccgtgcaagtttgcactcccacta
gcagcaggggagtggtccccttgctccagatccttgctagcatgagctgt
>chr5:100861907-100862007
GACACAGAATGTGTCACACTCTGTGAGTGAGTCATACAGGCAAGTGCTGT
GCTGAGCTGGGCAGTCATCTATCTGGCCCTGCCCCTGAACCTGCTTCTGG
>chr1:128770958-128771058
tgtgtGATATTGAAAGTTCCATGACTCACTCCGTATCACTGTTGTCTCAG
AAGAGCTGCTTGAGATGCCGAGTTTGTCTCCAGGATACAACATCGAGAAC
>chr16:75899954-75900054
TTGCTCTGTTTTTTATCATGTGTTGCCCAGATCTTTATCATGAATGGGTT
GTTAGGCATCTCTGAAGTAGGTTACTTCTATAAATGACTAATATTACCCA
>chr1:21504474-21504574
gcctccctagtgctgggaccaaaggcgctcgtcacatgcccagttATTTT
CATGCCCAGTTATTTTCTATTTGTATGACAAGTGTCATTCTTTGCTTTTA
>chr1:157248181-157248281
TGAGGATGACTCAACATCTCTTCACTTACAAACAGGAAAGCCAAGAGTGA
GATGATGAAATCATACTGCCTACTGAAGAGGAGTCAGTAGGTGTGCCGCT
>chr2:25961030-25961130
caccagccagccctaaggtttcagaatgaaatgaaacaaatcatagtcaa
attactacacagaacagaaaaagaaaaacatcccttatctctttttgagt
>chr17:88195347-88195447
tgctcagaatgagagcagtccctagactaggtcaggctgctgtgcaaact
gttccactcatttgggtcatgtgactcatcgctggcccatgtgactcatc
>chr6:115284048-115284148
ATGGTCTATAAGAAATCATTTTCTCAAATTTTCATAGTGTGATCATATAA
TACAGTATACACAAACTTGGCTGGATGAGAGCTTGGGGGACAAATTACCA
>chr17:84181714-84181814
ctcagctggaggctgaggcaggaggatcTGCTGTTACAAAGACTCAACAA
GCAGGCAAAGGAACAATGGGTAGGAGCTTGCCTGGCCTCAGTCCAACAGC
>chr3:75491510-75491610
ggcagattcccaggaaggattagttgaagGTTGAGCTTGATGCTATCCCT
GCAAGATATTTAGTATTTTATGTTTTCCTCATCACAAGTCCATACAATCT
>chr5:122131257-122131357
GAGAATTTAGTAACTGAATTTTAACCTGGGGAATCTAGGTCAGCCAGTTC
CATGGGGCTCTATGAATCATACTAGCATGGGGAGAGAAACCATAAACACC
>chr3:33591823-33591923
taaaactgtctctcaaaaacaaaaCAAAACAAAAAACAAAAAAACTTAAC
TAAATAAGTGAGGCTAAAGTCAGCAATTCCAAGCACATGTTCTCTGTTTT
>chr15:59265779-59265879
AGCATCACCAGACAGAGCTTGATCAAAGGAAAAGGAGAAGGAAAAGAGAA
AACTCTGTCATTGGGAAACCTATAGAAACAAATTGAGAGTATTCAGCCTA
>chr15:38601624-38601724
GACTCTACTGTGGACTGTTAGAACTGTCAGGAAGCGGAAAGTAACGCTTT
CTAGAATTTAGTGTGCACACCTAGAAAAAAGCAGCCAGCTCAGAGTAGGA
>chr4:11148216-11148316
GACTCACAGGTTATGTGACACGACCAAGTCATTTAACACCTCTTGATGCC
ATCCCTTCTCAGGTAGGCCTTGCTACTATTACCCCATCTGTTCTCCAGCC
>chr15:25450298-25450398
actgattcaacctcccttctctgcctttcactattatggttgttctcagt
tggtccattgaggatgagggggcaagccgactgtattgataatgggctgt
>chr8:33382370-33382470
ttcattctattgattcttttcctcaaacagtggttctcaactccctttgg
gagttgaacgaccctttcacagaggtggcctaaggccatctgcatactca
>chr15:38101630-38101730
ttttgatccctcagggattggtttgaggctcagggattggtgggtttttc
AAACCCGGAAGTGAATTTGGTCTTTTGACTCTACAAATTCAAAGCCTGCC
>chr12:73210602-73210702
TGACATCACCCCAGAGTGACCGGAACAGCAAAGTACAGAAATTACTCTGC
TTGTTCCTAAAATAAATTGAAAGTACCTGAACTGCCACAGAAATGTGACT
>chr2:9625708-9625808
AATGACTCTGATCTCAAAATCCTTCTGAGGCAGAAGTCTCAAAGTCTTTG
CAATTTGGACAGCAGAGGAAGAGGTTAATATAGTCTTTTGTTCTGTTTCC
>chr14:32516312-32516412
TTGGACTGCTTTGTAAACCTTACTTCCTTTCAGCAGATGctaacccatac
aattgttccccctcctcttccacatgggtccctgagccttgagggtagag
>chr17:21475226-21475326
AGTAGATAAGAAAGTGCAGAGGAGGAGAAACAAAGGAAAGatagaggtct
gcaaagaagtgagctaaaagcaaatcttcagcagacccagaagagatagg
>chr13:113033978-113034078
GGCTTGGAATGAGTAAGCATTTGATCACACTGCAAGAAAAGTAGCATTCT
TGTGGGGTAAGAAAGATATTCTAATACAAGCATTCTGACAAATCTCATGT
>chr13:44319758-44319858
tacggtcaaacatagtgttgccttctctgcttcctgccttatcggattga
agctgctgtcctttgccacttgctctggacaccaggatattctgcccaat
>chr19:8997574-8997674
AAAACTGTGGGAAGTGTACTTGGGTGCCTGGCCTAGGAGGTATTGCATTG
ACTAGGCTCTAGGCGTGACCCTATGCATGTCTGGAGCTGTTGCTGCAGAC
>chr2:9659136-9659236
GAGATGGCTTGGGAACCTTCGCAGTCTTCCTTCATTATCTTACTTCCAAA
GACGTGTATTAGCGAAATACAAGAATTTATACAGAGTGTAAATTTTTTGA
>chr4:88177374-88177474
TTGTACTTTGGTTATGACAAATGCAGATGGCGCCTTTGAGGAGCTGAACA
CTCAGTCATTTAACTATGTCTCCTTCACACTTTTGTTCCATTGAAAACCT
>chr6:67244351-67244451
aactttctcacagtgttgtggggtattcaccagggaagagtgcttgggca
tgggtttaagcccatagaaattccttctcagcccaccagtgatgaccttg
>chr12:73880048-73880148
ATACTTGGTGATGTGCTGGTCAGAAGGTTTTTTTCTTTTTATGTTAAATC
TCTGTGTGTGTGTgagagagagagagagagagaggaagagagagagagag
>chr2:35264280-35264380
AGGGCCTGCAATGTGGCTCTGATAAGTATCTCCCCCAGAAGGTTTCACTC
TTAAGATGATAAACATGTTCTCAGTAAGTATGTGAATGACTAACTgggcc
>chr1:155472639-155472739
TGCCTGATCCATATAAAGTAAGCATTTTAAGGCTCTGTCAGAGCAAGGAT
GCATTGCTCCTGAGTAAGGACGTGCGTGAGTCATAGTTCAAAGAAATGAG
>chr5:3466473-3466573
GGTATTGAACTGGTTAAAAAAAAATGTAACTGGAGATCAAAGCCCTTTAA
ACAGATACATTGACTTCTGTAAACATCCTTGAACTGCCCCCTCCTTGGCC
>chr17:86852690-86852790
ctgaatgccaccgttctgatgccgctgcgaagggttttccccacagacca
accaaacagttccccagaagacaccgactcaattcatttctgacactatc
>chr15:25559810-25559910
TTAGTAGAGCAAGAAGCCATAGAGAAAGCTCACCAGGAAGTGGGACAGTC
ATAAGTCTGGCTCATAGAAGAAATATATAATGATATGTGGCCTCTGACTG
>chr7:75656680-75656780
TGTTTATAGTCAGTCTTTAATATCCTTCCTGTGTGTAGACCCTGTGGTTT
CCCTCTTAGACTTGTGGTACCACTGTGTAGCTCGGGTAGCTTGTAACCTT
>chr1:86064261-86064361
gtgagacctccatagccTTAGGTGGCGCTGCGAGCAATGCTTATACCTCC
CCTAACACTCATTCTCTTAGCAATGGCGGGTGATGAGTGGGCCTCTCTTT
>chr3:19246978-19247078
AGTTTGACAGAACTTTAAATGTATGTAGTAAAAGCTTCACTATGAATAAT
AAATGACTCACTGCAATAAGAATGAAATGTATCATCAGTACTTTCCCCTT
>chr2:80248162-80248262
ttttttttgtaaatgtcatcaaattgaagtgttgattgaagttctcagaa
cctgcctgggtctcagcattaactcattcatgaactgtggtttactcaaa
>chr2:132203724-132203824
gtctacatagtgagttctgagatagccaagactatatagagggacgttgt
ctcaaaataagaaCAACCCCCCCCCCCCAGCAATCTtacattgagatttc
>chr15:76274398-76274498
CTTTTTAGTACAGGAAGTTTGGCTTTAAAATTTTATTACTTCTCTCATTG
CTATGGCAAGATTGGCCTAAGGTAAAAGGGCTTATTTTATCTTGCAGTTT
>chr4:89530169-89530269
GTTTCTATTTAAGAAACTCTAGGCTTTAAAATACCAATGACTCAGCTTGC
CAGGTGTCTGCAGACAGATTTTCTTTTTTAAGTTTTAAATCAAAATAGTG
>chr6:144902792-144902892
TGAGTCAGACCTGGGATGGTTTCAGTGTGCAGAGTAGACACCAAGCTGCC
AAAGAGATGTCCATCCTCTCTCTTGTCCCTTGGGTGTTCCTCAGACCTCG
>chr4:11899908-11900008
TCTGGTACTAAATATGAGGAGTGCTAGATAAACTAAGACAGGTATTTATA
CAGTTATTCTTTTTAATGACATACTTTTTTTTTAGACAAAGAGATGAGCT
>chr4:129827871-129827971
GAACTAGTTTTCTTTGAAACGTAGACAAAAATGTCCTAACAGCAGAATGT
TTTATGGGGACTTTTATGCTGACAAGATGGGTTTTGGAATGTCTTATTTG
>chr2:101209318-101209418
ctgttttattcttttgactcagattgctttggctgctcctgattgtcgct
agcgttacatgaatttggggattgtgttttctatttctgctgaacaatag
>chr11:30786793-30786893
GTCTAACACTTTTTCTTGTTGAAACAAAGTCCAACAAACCTAGAACTTTG
GCTTTTCCTTATGTGTGTCACCGTGCCTGATTGTAGAGTCTTTATACATT
>chr9:77607956-77608056
ATGGATTGCAGGGGTTCACGGTTCCTCAGAAACGTGAGCACACTGCCCTC
TAGTGGACCCGGTGGAGCTTTGGCTGCCTGCTGCTCACTGCTGCAGTCAT
>chr9:124121640-124121740
AAAACTTTAACAGGAAATCCTGAGAGGACATCTGTCAGCACCAGGTGCTC
ACAGAATTATCTGAAAATATAATCTTTAAGATACAGGAAAGTTAAGAATT
>chr1:137921178-137921278
GACTCAGGGTGACTCTCTGCCTCCTGAGTTCGATATTCACTTCATTCTTT
TTTGTAACCTCCTCCTCTGGAAACTCAATGTGCTGTGCACCATTTACATC
>chr13:37801162-37801262
CTGTCCCATTGCTGTACCTCCTATGACCGAGAAGGCGAATCATTGCCAGC
ACAGAGCCACGAAGCCTTATCAGTCACTTACTGCCCCTATGTCATTGGAT
>chr6:149355229-149355329
cttactgtcttcTTCCTGTTAGGTGGCCCAGGGTAAATCCCTGCTGGTGG
CTGTGTTCCTTTATTCTAGTTTCATGTGACTCAGCTCTGCTCACTGAGAC
>chr5:140517924-140518024
CTTTCCTGACTCATTTCTGGAACTGCTGTTTATGTGGCTTGTCTGAGGGC
AGACATGCTAAGAGAGGCCTCCTTGATGTTGAAAATGAACCCTGGCCTCT
>chr10:118083028-118083128
AGTACTTTATAGACCTGGTTTATGAAATTTGACTTACAGAAACTAGTTGC
ATCACCATGACCTACTGGGCCTCCCATGACCCAGTCCCCACCTTCTTCAG
>chr16:24424958-24425058
GCAAAAGAGTGTTTAAAACTGTACAGGAAGATGACAAATTTGGGGAGCAG
AGAGGAAGGGGAAAGTTTTAAATGAAGGCCAAGTACTTATACATGGAACC
>chr6:119896551-119896651
GCAGATACAGTCAGCCACCAGTCTGAGCAAACCAATAGCTACATGGTTTC
TGAAAAACCACTAAATCCAGTTGTGCTGTACAAAATGTGGGTAACATCTT
>chr6:43420378-43420478
AGTCTGACTCACTTTTAGGTCCCTTCTCCGAGGTTCACACCACCAACTAG
AGTAGCAACAACACACATGTTCCATACACAGAGGAGTCACTAAAAACAAA
>chr3:52680145-52680245
GGATATATATTTTTAACTTGACAAATATTTTTACCAAAGTAATAGTGTCA
ACAACAATGTCAAGATGTCATGCTCTACCTTTGCTGATTCTAGGGTCTCA
>chr10:130345160-130345260
CAATTTGTGGAGTGACAGTTACATTAACAGGCTGAGTAAGCAACTCATAG
TCAATGTGAAAACTGACAAATTAGAAAGTGACTGTGGGAAGGTGTGATCT
>chrX:133920385-133920485
CATAGTCTTAGTTTCAGTTGCAGTgttgttcagccagttatgactctctt
gaactgtattgtcacttcttttgtatttcttcatcttagccacatcaatg
>chr13:43456958-43457058
TTCAAAACACTTAATCCAGAGGTTTTTGCATAATGACTGCTCTCTACCCT
ACCCCACTGTACTTTTTAAATATTAACCTGGATGTGTTTCCTGAATTTCT
>chr17:66111968-66112068
TAAACAACAAGCACGGTCTCTGTCAACATAGATACTTGACAGGCATGTGT
GTGTGTAAGAATGTATAAGAGAGGAATGTTTATGTATTCATGGCATGCAT
>chr12:111181976-111182076
GAGGAGGGTGGAGATGAATAACGAAACTAGAAGTCTGCCTCTCACACCAT
AGTGTGTTAGAATCATGAGGAAAGAGTCATGTCTGCTTGCGTCTGCCTGG
>chr13:45924685-45924785
AAGAGATGGAGGCTCAGGAAACCGCTTTCCCGTTCAAGTCGGGGCAAATA
TGTACAGATGAAAGCAGCCCCAAAGCAGCTCAATCTAGTTTGCATCAGAA
>chr10:81497826-81497926
CGGGGTTACAGGACCAGTTGAGATTGCCCCAGACCTGGAGTGGGTGGCTC
TATCCTCCCCACACAGAGACAGAGAACCTGAACTGGAGGAGGGAGGCCAT
>chr3:108683845-108683945
acagagaaaggagcttcagttggggaaatgcctccatgagatacaactgt
aaggcattttctcaattagtgatcaaggggaaaaggccccttgtgggtgg
>chr11:117319494-117319594
GATGTGCCTTGCACGAAAGGGTTAACGAacacacacacacacacacacac
acacacacacacacacagagagagagagagagagagagagagagagagag
>chr14:79393432-79393532
TATAACATCGTTGTGATCTGCTGTACAGCAGGGTTATATGAATGTAATGC
TTAGTCATTTCAAAGCCAAAGCTAAAAGAGAAGTGCTATGCAAATCAAAA
>chr8:127381418-127381518
GGTACTACACATTGAAGATTTCAGTCAGGGAGAGCAGCTGAGGAGATCGC
TCTATCTGAAAGGACAGTCACTGTGGCAAAGACAATGGAAAGCTGTGTAG
>chr10:100543150-100543250
CAAATTGACTTTCCCAGTACTAATATGTTTGTATCTCATAGGATTTACTT
AAGCAGTCTCCTGCTCCAGTTCCCACCAACAAACATTTCATTCGTCTGGC
>chr7:80789182-80789282
ATTAAACAAACAGCAGAGTGATATGAATCACTTCCTGAAGGTCTCACATT
GCCTACCAGCACTTTATTTACACAAATACTTGTCACAGGGTTATTTTAGG
>chr3:126693226-126693326
GTTATAGTTTGTTTTTTTTTCCCCTCCCCAGACTGCCCTTGAACTTAGGT
CTCCAGATTGTTAGGATTATAGACCATGCCGCTCTGCTCGGATGAACATT
>chr8:22391104-22391204
GAAGTGGCAGGCACCGGAGACGATTCATTTACTCACTGTTGTGCAAGGTG
ATATTTCCAAAGACTCTGACCTGACCTGTTAATCAAAATGACACTGGGAT
>chr14:79526302-79526402
TTGGATGATGATAAGCGGCGACTACGGCTATATCAAGAGAGGTACCTTGC
TGATGGGGATCTACACAGTGATGGGCCTGGACGAACAAGAAAAAATATAT
>chr11:31948792-31948892
tattagaatatattaattaCACATAATAATGGATTTCATACATGCATGTA
TCACAGTCACGCTTACCGCCGTGTGTCATCCACCTCCCACTCCCATGAAT
>chr13:111867562-111867662
AAGGATCTGTTATATATATacacacacacacacacacacacacacacaca
cacacacaTATATATATTCCAGTAGTTGTCTAGTATCATATAAGTATATA
>chr11:51812138-51812238
CATCACTGTGAGGACACAAGCGACATggaaagcttatctgactcatgatt
tcgtaggtttcagtctgaggtcagatggctctgttgctctcgggccgtgg
>chr11:54952544-54952644
aagcagccatgggaagggctagaaactggtcagggcatttgggatggcag
gcataagggctcagtgtgagaacaggctgagaacacacacggctgggaaa
>chr11:31944934-31945034
CTGTGTAAAGAGGTGTGATTGGGTGGTGGTGGAAGGGGGTGGGGGGGTGC
TGATGAGGGGAAAGTCTGCACATGCTCAGTACAGACAAGGGTGTCTGAGT
>chr10:19188626-19188726
CCTTAAACATCCGCTCACTTTTTTTTTTAGTTTTCACTGCATTCTCAAAT
TTACTCTAACTCCAGGGGCTGGCCTGTGTATTTTAGAATGATTGTATTAT
>chr9:123088276-123088376
TTATCTCTAGGAGTGGCAATGAAGATAGAAATGAAATTGGTGATGATGAG
AGAGAATAGACTAAGGAGTTGACTCAGGGTAGACTGAGGTGACTGACACA
>chr9:3020308-3020408
attttgtcatttttcaagttgtgaagtggatgtttctcatttttcttgat
tttcatttttcttgccatattccatgtcctagagtggaaatttttaaatt
>chr1:51448906-51449006
AAGCCATAGAAAATAGTCATTTTCTAGACAGGTGACTTCTCTGACTCATC
CTGTGCTTTTCTCACTATTACCCGTCTTTCAGGAAATGAAAAGAGTCAGT
>chr17:53664376-53664476
TGGAACCTAAGTTCTTATGATGACTCAACCCCTCCCTGCCTTCGGCAGAC
AGACACAAAACTAAACTTTTCCAGGAAAGAGACAGGATGCCTGTCTCACT
>chr1:60913356-60913456
TGAAGCAATAAACAAGGAGCAGGAAGGATAGGGTAAAGAACACGCTAGAA
CCCCATGCACTTGCCTTAGAGGTTTCGGGATGACTAATACTGTACGTGAG
>chr12:73711521-73711621
GCAACCATGGGTTCTCATGTGTTCTAGTTTTGAAATACTTGAGTTTCTTG
TTAATACTTCATCACTGGTTAGAACTGGGTTATGACTGTTTCTCATGGGC
>chr5:105062577-105062677
TTGCTTTCAGTTTCCATGAGAATCATGTTCCAGGAAATGCCTTTCAGGGG
CTGAGCTTTGTCAGGGTTGTCTCTCTGGCTGCCCAGCAACTCTGCTAAGC
>chr5:24393364-24393464
AAAAATTGAGTCCCGGAAGCACCACCAATAAATGACAATGATACTAGTAA
CATAACAATGTTCAAATGTCCAGATGGATTACCAGAGAGTAAATGTGAGC
>chr2:168578348-168578448
AGAACTCTTAGTGATTCAGTAAGCTGACTGTCATAACAGAAGTGTTAGGA
GTCAACACACCTGCACCATTTGCTTTAAACCAAAGACCACCACACACAGC
>chr3:97277891-97277991
CTATGCTAACTTTCTCTTGCTGATCAAGCTTGATTCAGTAGATGTGTGTT
TCTGTGCTTACATTCATTTTCATTTCTCTGATTTCACACCAGTGACTTAT
>chr14:18820726-18820826
gctcctgtgggtaaccccactaaaactcactggctcaccacgatgtactt
agcggtatgttactttgagccatcatcagattcttatctggggtaagtaa
>chr7:3444688-3444788
CTGCAGATTCCTTGCCCTCTCCCTCACCCCTCCTCTAGCCTTCACAAAGT
TGCAGTTTCCCTTATGTGTCCAGGTATAGGAGTGAGGGTCTAGCAGAGTC
>chr10:66954153-66954253
ATCAGAAGCCTCTGGGGAGGCAGCCTGCCAGCCAGGGCAAAAGTGTTACT
GAGAAACATTGGGGTCACTGGGATTGGAACCCTAGGCTAGGTTGGGTGTC
>chr17:3203571-3203671
AATGTAGAGTAGTCATCATAGTTTAAGTTCATACTTTAAAAGTGAACTAT
TGCACCAAGAAAGACCTGGAAACAGAACCATGAAATGACTATAGGAAACA
>chr19:43771614-43771714
caaggatgactgtacacccagtgctgaaaagatgtggggtagctagaacc
ttcatgcgctgataatggtgatgtaaacagactgggaactcttcagagta
>chr16:17949405-17949505
CCTTTACACTCATTCAAGTGGATTTGAGGGCAGAAGTAGATTTCCATCTG
CTGTTGCCTGCTATCTGAGTCAGCATAGATCCCAAGCTAAGATTACCCAG
>chr10:96272799-96272899
acccaatagagagtgttagagctgtactcatagtgagagtggtgatgctt
tcttaatccaactttggagacattgtgtcacttctgccacagtgtattag
>chr13:52495709-52495809
atcctctagcaatacgatctttcttttgctttctctttgatgttcccctg
agccgtggaaggaacagtcacttattcttaacactttgactcattatgag
>chr15:7093697-7093797
gtgtcaagttgacataagactaactaTAAACACCCCAAGGACTCTtatca
taaacatagtgtacatccatggttactattaagctcttcacagtaataat
>chr5:136458747-136458847
AGAGCTCACAGCTCAGTTCTTCTGCTTCCTCAAGTGCTAATAGTACCGAT
ATTATCATTCATGGTCAGCATGCACTTCGGCAGATGCAGAAACATGGAGG
>chr18:65800827-65800927
GGGCAAGTGATTGCATTCCTGCATTGACAAGAGGAAATTGGGGAGGGGGT
GCGGGAAGGGGAGCGCAGTGGATGTCATATGCGCTTGCGGAAGTgaaggg
>chr18:49721814-49721914
GTGTGGTGAGGTATGAGTCAGCAGCCATACAGAATGAAGCCCTGCCATCG
GCATCACCGGGATAGACAATGACAACAACATCCTGGGTAACACAGCCAGA
>chr13:110842018-110842118
CTATTTGGAATTTCATAGATGAAGCTTTTGCCCGGTGTTGGTATTGAAAT
TAGAGTGTCTAAGCAGAAGGAAGAGGATGTTAGGGATCTACATGGTGATG
>chr10:25331700-25331800
ATAGTCAGTATCCCTGAGCAGTAAGGATAAGTGTGAATGAATGTTATAAA
CGTGATACATTGTATGACTCAGATCAGGGCTCAAGACAGAAGCGTCCTCT
>chr1:136255258-136255358
GAGGAGCTGAGTCATATCACACACCACCAGCATACACCCTGGTTCTGCCA
GCCTTCTGAACTCCCCAGATCACTCATCAGTCTGGGCCCCAGTTCCCACA
>chr7:114712460-114712560
CTATGATTCTCTGGCTGACATTGAGTCAGTAGGTAAAACATCAGCTAGAC
TGGAACTGGGGTTAGAGTCAGATATCCTGACAGTGACTAGAACAAACTGT
>chr13:81684906-81685006
aattttttatttgggtgtgtatgggtgtggtgtgtgtgccagaatgggct
attagattcttcagactgagagttacagacgtgtatgagtcacctgatgt
>chr4:102607919-102608019
CTAGTACATTAGCTCAATGTAGAGAAACCTGTTGATTCATTTGGCATACA
AGGAGTCTGAAATCTAAAAGAGTCACCTAGACCACAACCTTCAGAGCACA
>chr17:90797834-90797934
CTCTGACTTTAACTCAGAAAAATGACTCATCACAACCTCTTTCaggcaga
aaaagtgtatgagtcagaggcaatggaggacaccaaaaaaccaaagcttt
>chr15:38594901-38595001
ATATTCCAGAATATGACCAACTCCAAGAATATGTCTGAGTCATATTCCAT
CTTTGACCAACTCCAAGATATGTAATGAAGAAGCTgagctgatgctgtgg
>chr13:99410749-99410849
CGCTGATGTAAGAACTGATAACACTCAAGAAAGTGAGGGGGGAAGCAGTT
CCTTTTCTTATTCATAAAGAAAATAGATTGTATGTTTGACACTTTTCAAA
>chr10:121640649-121640749
TATACTGAGACACATCTATGCTCTTCTCCCATGATGAATTTGGAATTGTT
TACAATATTCAGCTCATAATAGTAAAGTATGAAAAGGGAGACTATAAATC
>chr16:91398131-91398231
CACCGTGCTGCTCCGTGTAGACTCTAGAAGTTGGGTAGACCTGTGAGTCA
TTCGTGAGTCAGAATCCCAGTGTCATGTTCACGTCAATGCTTCACCCCAG
>chr6:34869526-34869626
CAAACAGGAAGAAGAAGTTCATCTAAAAGTGCCCACGGTGACTCAGCAGT
CTCGAGAGCCTCTTGCTCTTTGAAGGAAGTATGAGGCTTATCATTACAGG
>chr7:34322010-34322110
CCATGAGAATAGGTAACATTCATTTCATACCCCACCAGTGGTATATCTCT
AGTCACATGGTTTCACCAAGTGACTCatgcagtcattcaacacatttctg
>chr2:153234750-153234850
CTACCTCATTTGATCAGGGCAAGTGGGTTCCTGTACAGGAAAGGCAGGGG
ATCAGGTCCTTTCCCTagcaaagctgcttttatctgccttaacaagggct
>chr8:69146516-69146616
tgagtgcatgggtaaacatgtgttagtgcaagcctgattgtatgagtgtg
gaggcaagtgtgtatgtataagaatatatatgagttttagagtgagaaca
>chr11:4007834-4007934
GTTAGTTCTGAGTGTAAGTGTGACAGGATTTGGAAGTACCTAGATTAGTA
AAgtgtgtgtgtgtgtgtgtgtgtgtgtgtgtgtgtgtCAACTGTACGAA
>chr9:56174796-56174896
TTgagtgggcgagatggctcagacaccaagcctgatgatatgagtttagt
ccctgtgactcacagtatggagggagagaactgactctccaagttgtcct
>chr7:97740168-97740268
TAATCATATCCAAGACATCTTATGACTCACTCTATACTCATATTTACCAA
AAAGGAtgtgtgtgtgtgtgtgtgtgtgtgtgtgtgtgtgtgtgtgtgtg
>chr5:34785164-34785264
ttatacagctttgtctcatgggctgttcttcatgtagtagtcacaggctt
gtgggaggccactgagtgactaatctgagatttgaatgacctttctcctt
>chr6:120155330-120155430
gatggatggatggatggatggatggatggatggatagatagatagataga
tagatagatagatagatagatagatagatagataggtgaatggatggatg
>chr4:88548178-88548278
GTTACTAAATGTGTCATGAATGGCAAACACCTTACAACAGTGTGCTATTT
GACATCTCATACGTATATTTAGTGTAATTTTCTATTTGAAGTATGTTTAA
>chr8:25089606-25089706
GCCCCAGAGCCCTCAGAGGAGAGAAATAGCTAAGACACTGGTCTGGACTG
ATGGGCCATGAGGAAGTAGGTTAGAAGCCCCACAGGACTGCAAAGGGTTA
>chr5:137817475-137817575
TAGGAAGAGGGATGGAGGGTAGAGAGGCCCCTGCCCCAGGATCCAAGCCT
GCACTCTCTGCCCCTGTCCAGATTCTCTTGTGACAGTGACCCAGAGAGAT
>chr10:67588197-67588297
ctactgttatgagtcataaagtaaatatctgatatgtgaccattaagggg
gtctcgacccacacattgagagccactgttgtggagactctattcccagc
>chr13:52872028-52872128
GACTACACAAGACCAGACACTTCAGAAGACGGTGTCGTTGAGAATCTTTG
TAAGAGACGAGGAATTCACATCAGCACCACAGCAagtgggcacctcaaca
>chr19:24924624-24924724
tcattctgatcatagatcttagcagtctcgatatatgatttttttccatt
tcttattcaatcaagaacttccaccttttcacacaaagaaagcactgtac
>chr8:22880066-22880166
TTTGTTCAGTGCTTGCTTTGTCACTGAGCTTGAGCAGTGTGACAGAAACG
AATCAGAAAGGGAGAGAGGGGAGTGACTCATCTGTGGATTTGTGTAGTGT
>chr15:52882911-52883011
ttgctgcacgaactgtcttatgtttcctgctgtgcaggtgctaggattcc
tcattattgtatatctaggagcaaaatGATGGTTGTGGAAAAGGGTCACC
>chr9:72459926-72460026
ctactgaatttacaaaccttttcttcattctgtcagtgtgacatgcttac
tgatttgaatgtcaaatcatctaggttgaatcccactgcatcgtgatgag
>chr6:87741902-87742002
ATGTCAGTGGTCACTAGTCTcacacacacacacacacacacacacacaca
cacacacacacacacCTTcagtttcactgttcacggattcagtcaccagt
>chr9:55126364-55126464
cactctgtttttctgtgtttgactaaacatctcagataaggtgagtcaga
caggatgtggttttttgtgagtatacttacttagtgtggtatcctcaagg
>chr2:144301121-144301221
gcgcgcgcgcgcgcgcgcgcgAgcatgagccacaccatgcctgtggaggg
gtcagagaacaacttgtgggagccagttctcttttaccacatggcttcca
>chr7:51840855-51840955
AGAGAATTGGTGCAGTAAAGTGCAGTAAGACTCATGCTTATGCAGTTATA
TTTTGATTAACCATAGCTTTCACTATGACTATTTCTCTTTCTTTCTCACG
>chr8:57427726-57427826
agacgagctgttgtagaaagcaccaacataagaacagagttaccatatga
tctggcaatcccatctctcgatggaatcggaagcggggacttgaagtgag
>chr12:107201132-107201232
TATGTGAGGACCTGGCAAAGGGGAAACCCTCCTGATGCATCTGGACCATG
AGTGATCACAGGAATGTATCATACAACAAACGAGGTCCTGGGGAGGGAAC
>chrX:103960042-103960142
TGACTTCCAGTGTTTTTGAATAGCTTCAACATCTACATTCATAACCAGTA
TCCTGATTGAGTTCCCTCTAACTTCAATACTTCAGAGATGAGTAATACAT
>chr3:15054050-15054150
CCACCATGTGTTACCATGATAATAAGCTCACTCAGACCCAGAACCAACAG
AGACATtctgaaaccacaggcccacattactcattcctctcttaagctgc
>chr15:36604932-36605032
CCTGGTTCATTTTGGGTTTCTATGATGAGTAACTGACATTACTGATCATG
AATGATTATGAAACCCAGCAAATATGAGTCAGTGCTATATGTATGTAAAC
>chr2:27438402-27438502
CCACACCCTCGCAGGGCCACACCCTCGCAGGGCCACACCCCCGCAGGGCC
ACACCCCCACAGGAAGCCACAGAGCAGCTACCATGAGTAAAGTGTACCAT
>chr6:130062922-130063022
ATTGTAACCCCAGAGATTCTGACTCATCCCCTGATTATAGGCAGACGAAA
GTACAGCATGTATAACTGTGTAGTTCATGTGTAAAGCTATTGTTTAGACA
>chr13:89324278-89324378
ATTTGAAACCACAATTTCTATAGAAAGATGGTGTAGTCACACCAGCAAAT
GGTTAGCACATCTCACTGTTAAGCATGGCATATGGTGATTGCCTCTGATA
>chr19:14797117-14797217
CACAGAAGAAGCTACACGTAGCCTAAGAAGGAGAACGTCACACTGAGAGA
AGTCAGTCAGTCAAAGCCTCATTTAGAGACCAGATGAAAGGGCAGGTGAC
>chr11:79413606-79413706
GATCAAGCTACTTAGTGACATACTCATTTTGCTTGGTGGAGTGCTAGTAG
CATTTTAGGATGTTGGGTCTCTGTTTTAGCCTGGCCTTGCAGGACATCCA
>chr14:65071098-65071198
GCATCTATCTATGAGTTTCTAACACATGAGCACCAACATCAAAGAGCTTG
GGGGGTGGTGCGGGAAGGGAGTCGCCTACTCTGTGAACAAGGGGGAGGGG
>chr13:9749972-9750072
AAGGCAGAAACAATTTCGTGTTTCAGATTGTGACTCACTGGGATACATAT
TAGTACAATGATAAACGCACTGGAGGGAGACTCAGGGAGGAATGAGTCAA
>chr3:79336180-79336280
GCTGTCTTAGAGAGCATCAAAGGTTACAGAAGACTAGCCGGACAGAATTC
TCCCTAGGGGAAACCACCATAGTACACACTTAACATGTTTCGTGGTTAAA
>chr10:81146453-81146553
TATAATTACTCAGGCCGGGGCTTGGGGTGATGAAACTGGGGCTGCCTCCC
ACCTCTGCCCTGCCTCTGTGTGGCCCCCGGCCTGCTGTGCAACCCCAGGC
>chr9:86135672-86135772
AGCATTGTAATTCAGAAGTTAAAGTGTGTTTTTCAGTGTTCTGAGTGAAT
CAAACACAGAGGAGGTTTCTATGAAGGCTGACCTAACACACATAGTCATT
>chr2:167817324-167817424
CACGAGGTAGGtgggttagtcagggctccctgattcaacttgagagggac
caaaccccaactcagatcaattcaagctacgaggaatccagtgagtcacg
>chrX:159678665-159678765
ACATTTTAGAGGTACCTTTTGTTGGGCAGAAACTATCTATCAATATAAAG
TGTAAGTTGCTGAGTGGTTGGATTATCAAGTCTGCATTGGGCACCTACTG
>chr11:106708042-106708142
CCAGGCTTAGTCAGCCTTCGTGGAACAACTTTGACCTTGACCAAAAGGGT
CTATCATCACAAGATTGTGAGCCAGAGTTACCCACAAGACTGGGTGAGGT
>chr6:38343980-38344080
AGCTGCTCAGTAGATCAGAGTAAACAAAAACCTAAGAACCTCTGTCTTTG
ATGCTAACTATATCAAAATATTCTTTCCTTCTCCTCCTAACTCTTGTGTT
>chr6:134368461-134368561
AGACCCAGCCAGGCTGGAGTGAAGAGCCTGTGACATGGTGTGAGCATTCC
TCGGGGAGAACGAAGCTCACCACTGCCCTCCGGTCATCCTGGCTCTCACC
>chr11:100921367-100921467
tctcactccttcaaagcacactctacactccggcagtccctagatctcac
ctctagccccatcctcgcccatgagcaccagagtctggtgtctgcctctc
>chr12:112853134-112853234
CAGAAATGACACAGCAGTAGGAGTTACGGAACTACTCCCACTCAGGGAGA
TTTATAATACCAAGAAAGAGTAAGAAGCTCGATGGGGGTGGGGTCGGGGA
>chr2:148440161-148440261
AGCCCATCACCTGGCTCACACATCCTTTCCTTACGTTCAGAATGAAAGCC
TCCTAAGGCTTTCTGAGCCTACAGTACCAGCTTCCAGTTAGGGACAGTAT
>chr16:21672040-21672140
CAATGCTTGCAATGACTCAAAGACTTCCTGCTACACCATACTTGTGAAAG
GTCACACTAAGACTTTAATACACACGCCTTTGTCAGACACTTAAGATCCA
>chr13:9767405-9767505
CTTGATACCTCTGTTTTGCATTAAAGGGTGGATGACCTAAACCCTGAGTC
ATTTCGATAGCTCTCCTCCAAGAGCATAAACTCAAGGGCACAGTGTAGCA
>chr10:120204748-120204848
ACATGAGATTGTACTAAATATGAAGAGGGTGTGGTTGACAGTTCCAACGT
GTTACTCATGCTCTTAGTCGTTCCGGCACGAGTGTCATGCACGTTTCTTC
>chr19:14655590-14655690
AGGCTATGAGTAAGATCACAGCCTCGCTGATAATCATCTGTATCTGCATT
ATGTGGTGATTTCCTCACTTCTGCCAAATTCAGTCAAATAAATTCTTTAG
>chr10:77367450-77367550
CTACATCAAAGCCTTTAACCATGCACCAGACACAGCAAAGGGTGACAGAA
AAAAGCTGAGAGGCCAAGGCAGGAATGAGTGTTCTACAGTACCCTCTTTT
>chr5:72656083-72656183
TGCTATTTTTTTACTTCATATTTAAAGAACAATAGCAACAAAGAAGTTAA
GCAAGCTCTCTGCTGACAGAAATACACCCTTGTATTCACTTTCAAAGTGA
>chr11:87678893-87678993
TTCTCTCATAGAACAGACTAATAACATCAACCAAAACAAAGGACTGAAAT
GATGGGCGAAGCAGATCTGGTGAATCATGCCCCGGGCCAAGTTCCGTGTT
>chr16:43190449-43190549
TGGTTAGAAGACACCTTTGTTCCTGTTCAGTGCTGGGACCCAAGGGGTTT
CACCACTCTGTGGTTTTGCTGTTTGAGTAAGGGCTTTGTGTGTGGCCTTG
>chr17:83483917-83484017
AGCACTTTGCAGTTCTTTCCTTCTGGCTGACTCTTTACCCACATTCAATG
CTTTCACTAGTTATATGAGGTAGACTTTGTCATATTGAAACTGAAATACC
>chr1:155078916-155079016
GTGACAGATTGTCTGATTCACTTCATTACCTTCTACGGGAGCCCATTCAT
TTCCACCTCATTTTCCCTCCTGACTCTTTTGTttctgtttttttaaaacc
>chr12:99326160-99326260
ATAACCCCCACAGGAGACTCAAGTGTTTTTCCATGTAAAGAGGAAGTGAA
TTAGACTGGTGTTCTCCAGaaacttttggctgtcttctggagtaagaaat
>chr14:75186319-75186419
TTCTCAGGGCTCGCTGTGGATGTGGTTGGGCTTTTCTTAACATTACTGTG
TATTTTCCAAGTCTGGCCACACTTCCTCAACTGTTAGAAGGTACTTTCCA
>chr14:64368384-64368484
TGTCAAGAAAGTGTTAACTGGACAAAAAGAATTTGACTCACACAAGTTCT
TGGTCTGAGTCATGAAGACAAACCTCACCAGTGATTTCACACTTGTTATA
>chr1:14484468-14484568
AAAAGACTAGCTATTGTGATTACACTTCTGTCCACTCTATGCCCAGCCCA
GATCTCTGGAATAATTGGGAGACATACAGAGTGCCATCATCTCTTTCCTC
>chr6:149189069-149189169
ATTCCAGGAATGGGACAtattaaggcctgttccgtttaacatgactagct
attttgattttagtctccatattgctcataaggtgaaattaagtacaggt
>chr16:23274641-23274741
gcaacagggcgatgaatggcgctggccttcacactgaggctctgtggctt
tgttcatgtcatttccTGGAACCTTATCAACTCTTGCTTCTTTGAGTAAG
>chr6:149355858-149355958
gtcttgaagctaggtcacttggtcataacgataagggaaggaatacagga
actggttctgactatcttgcctgactcattgaccacctggcaggccggtg
>chr4:19686124-19686224
GACACTAATACTTAGAATTGTGGCACCACGAAATTCTCCTAATCCTATCA
GCAAAGTCAGAAAATGGGGTTCAGTTTGTTCGGTGACTACTATGACCTCA
>chr2:59042704-59042804
TCCCTGGGGGACGGAGTGATGACGTCACCACCCACAGAGAGCGCACAGGG
CTGTAATTTGTCATCCCAGGGAAAAATCCCCTTCCTGTCGCTGACTCACT
>chr3:90587840-90587940
ACCAGGCTTGGAATGAGTGTCTAGGCTCCAGAATAGGAGCTGTCTCCTCT
CATCCCTGACCAGGCTCCCtatcttagtcagggtttgtactcctgcacaa
>chr13:107571804-107571904
TCATGCTTTTTTTTTCCAGTTGTGTATTCAACCAAAGAAAATGAATAAGA
AAAATAATTATGATACTAAAGGAAAAAATAAGTAAATTCAAACCCACCAT
>chr13:30602894-30602994
AGTCAAGCATGAGACCATGACTCTGTATATAGTGTTTGGTCCTTGCAAAA
CCTCTGGGACTGTGAGAAGTCATAATTATACTTCATTACTCACACCAGTT
>chr11:4195678-4195778
TACCAGAGCAAGTTGGGAATTCCCCATTAGTTCCTTATTGAGTCATTTGT
AGCCAGGCCCTCTGACAGCCCTGCCTCTGGGACTGTTCTTTCTTCTCTGT
>chr3:60587551-60587651
CAGCTGATAGATTTTGAAGATTTAAGGTAAAAATATTAACATTTGGTGAA
AGTGTAACATAGATACTTTGAAAATTGTTATGACTAAATTATGAGTCATA
>chr13:73835286-73835386
atgcatacatacatacatGTGTTTGTTCAGAGACAATAATCATAAGCCAT
GCTGACTACTTCTCTTGTTTTCACTCTTGGCACACTGAAGTTTCTTTGGT
>chr5:36089448-36089548
CTACAACTTCCTGTTTGGTTCTTACCACAACTTCCTCACCCCCTCAACTC
CCCCACACCCACCTTCTGGTTTGGTTCTTACAGCAGCAGTGCTGTGAAGA
>chr14:54578403-54578503
CCAACTCCGACCCTCTCATGGCTTCCTCATAAGAGGCTGATGGCAGAGTG
GACAGCCATTCTTAAGGGGAGTGGACTAGATAAATGTTGAGGGTGGAAAG
>chrX:101369098-101369198
GGAAATACTTGTGACTCATAACTGCAGCAGTGAGTGCTCTCTTGTCAATA
CAGGAAGCCCAGTCCCGTTGCTGATGTTGTTTCTCTAGGAATGAGCCAAG
>chr2:60857774-60857874
cacccagaacagaccaaagcatggataccaccaaagtccaagctgctcaa
ctcatttagagttttatttgggttagacttacaggaatatgggtaaaggg
>chr4:8839649-8839749
GCCTTTGTCTCCTGACTCAGAGGATATCAACTAGTGATCACCTGATGTGT
GATATGAGAGGAAACCCTTTAGAGTGTTGGTATCGTTCCAAACTGCACCT
>chr4:11734227-11734327
CATCATTAGGCACAGGAAATGCGTGGGATCCATGGAGCCTCAGGAGGAAC
CTTTTAAGGTAGCCAGCAGCTGGGGAGCAGCTACAGCAGAGTCAACAGCC
>chr10:68039902-68040002
ACTGATATTGGTAGAAAATGAAACACATAGCTTCCCATTTATCTTTCAAA
CTAGCCTGCGTCTTCCTTTCTTTCTTAGGCCAATGGAAGCATTGTTGTGA
>chr7:51724054-51724154
cgttgtgacatagtgtaagctaatgtttcctgttaacaccagtcctgtta
ctcacagcggttggccatgatggagaaggtagagagcaatgagtgtgtgc
>chr1:30891657-30891757
AAGACTTGAACTTGGTTTTCTATGGTCCAAGACGTCAACAGCCTTAAATA
CCAGTGTGAACCCTTTCTGTGGGTAAATACAGATGGCCCAcaacttaaaa
>chr8:86819530-86819630
CAGAGCCTCGGAGAGTGAGTTAAATCCCCTGTGACTCATCCCTTGCAGTt
tcagctgtgttttctaagaacaggacattctcttacatagctacaattta
>chr16:75855350-75855450
ACAGCTCAAACACCTATCAAAGTAAACCTCTAGCTAGGTTTTATTGACTA
ATCTCTGAAACTTTTCATAAATTTAGTAGGGCCACTCCCTCTATCAAGAG
>chr15:62461874-62461974
GGCCCAAGACCTTGGATCCATCACTTAATAGCCTGTGAACTCGAGTGTGG
AACTTGTGCTGCTTCGctggacacaaattagaattgactatgaagaggaa
>chr18:77191670-77191770
ttggtcttaagaagaAGGCtctaacacagagctacaacacagatgaactt
tgcagctatcatgctaaatgaaacaagacagacaaaagggccaggcactg
>chr4:102207184-102207284
AACCTTATAGATGTATCATTTCCCATTTGCTTAAGCTGGCCTAGCATTTC
CAGAGTCAGGTTGTACTGATATTTGACCATACTTATGAGTCATGAGAGGA
>chr13:102873540-102873640
GCAGACTAAGAACAGGAGAGTCACACTCATTTTGAAAATGCCAGTTATAG
CTGATCCTGCCCATGACCCTCCCCATGGAGCCCCACAACCCAGTTTAGAC
>chr5:105515736-105515836
GGTTTTGACCAAGCTTAAAACTTTACTTTCGTTATTACCAGACAGGATCA
ACTGACATTAAAAACAAGACAAAACAAGAATAGTTTTAAAATTACCCTAA
>chr13:4712918-4713018
ACTGAAAAGACACACAAAGCAAGGGTGTAAAAGAGATAATGACACAGAAC
TGAAGAGGGAAACCTTGAACTTTAAAATGGATGCCTGCTATATATTATTC
>chr16:38403762-38403862
CTGGAGGGCCACTGCTGTGAAGAGAGTGACAAGAAGGAACAAGGAACGGA
GTGCCGTGCCGAGGCATAGGTGGTATGGAAATGAGTCAGAAGACCTGATG
>chr8:48995186-48995286
tgcttggctcagggagtggcactatttgaaggtgtggcctcgttggagca
ggtgtgtcactgtgggtgtgggctttaagaccttcatcctagttgcctgg
>chr2:155979312-155979412
TCCCCTCTTACTTTTCCATTCCTAAGAACAGGGCTCAGGAGGGGCTTCCT
GAAGAGTGTAGCTACTGCCCTGCTGCCTGTGAGGAGACTAACATGCAGTT
>chr13:103886664-103886764
CTGTGCAGACATTTTCAGGTCTTCTCAACCGTTCATCAGAGATCAACCAC
ATTTAACTTTCTTATGATTCTCCTACATGAAAAGTCCCATCTACTCCAAG
>chr12:44280137-44280237
cagtcttaattaatctggaccccccaagatctttcaaacactggaccacc
aaacagacagcatataccagctgatatgaggcccctaacactcatacagt
>chr9:13608660-13608760
GTGTGTCACTAAGGATGACTGTCTTAGGAGACACAGTCAGGAGACCAGCt
gacttagtcactgttctatcactgtgaagagacaccatggtcaaggaaac
>chr15:59524902-59525002
CATGCTGATGTTAGAAAAGTAGCTTTCTTATGGAAAGGTCTCATTACTGA
AGCGTTCGGGGACCATCGTAGGTCTTCTCTGAAATAAATGTATAGTGAGG
>chr19:5815946-5816046
ctcacaTTGGCCCCCTGTGCAGCCTCCTTCTGGTTCCAGCATAGTCATTG
GACATAGCCAGAGCTGAGAAATCACCTCAGGCAGCAGAGGTGCAGCGAGA
>chr17:25257963-25258063
TCTGATAGGAATCTGAGATCCAAACATGGAAAGAGAGGCTTTTAGTCACA
GTACCGACTGGGTCCCAAACCCAGCCCCAGGAGTCCAGTCATCCCCAGGC
>chr11:59305894-59305994
GGGCATGTGTCAGGATCCAATCACTCGGTCCTATTCTCCAGCACTTTGAA
TGGTCCCTGAATAAGCCGCCCCTCCCCCAATGTCAGGGGACTCTTAAGCA
>chr6:39714384-39714484
CTCACAATTTTGCTTAAAGCCATGACAGAAGAGTTATAGATACCTCATGC
AGTAATAATTCATGTTTTATTTGAGTCAAAATGAGAGTGACTCATACCGA
>chr15:66970716-66970816
AAGGCCCAGTCCAGTCATTGTTTCAACGCCACCTGCTCAACCCTTATGAC
TCAAGTGGCCTTCCCCTCCCCCCTCCTCTAGATAACCTGACCCTCATTCT
>chr3:131130310-131130410
CTATCCAACTGTAGTAAGTACGGATTCTGTGTTTCAAAAGAAGACCTTTC
TTAACCTGGCTGGGACTCTGGAAACAGCAGACACCCCAGGAATGGTGGAA
>chr6:142867425-142867525
TTTGTTTCAACATGTCAGTTCACAGTGGCTGATCACAAAGTAGGACCAGT
GCCAGCGCATGACATAGGAGTAGTAATGAGTGGGCAGGATGCTGTGCTGT
>chr6:38801872-38801972
CTGAGCATCAGTGTCTCATTTCCAAAGTGCTGTGGGGAGCATATCTCTTA
CCAAAGAACTCCCCCCTACCTGCCAGGAAAGATAATGCTGTCATGTTTCT
>chr9:78623498-78623598
TAACTTTTAGCAGAGAAACAGCATGTCCTGGGGTTTGGTTGTGAATCAGG
GATTGAATGAGGTTGAGGGTAAACACGCTAATTTTTTAAACTTCAAGTTA
>chr19:11361886-11361986
ATATAGATATGTATCTATCAGTACTAACACAAATAGTAGCTTTTATCAAG
TCTGTGTTTTCTCTGGACACTCTCCTGAGCATTTTATTGTACAATTCCAT
>chr3:65793598-65793698
atcatagcatcagcactgtttaaaagtctgaagttcaaagtctcttctga
gactcatgcagtctcttaactgtaacccctgtaaaagtcaaaatgaaaaa
>chr1:193580650-193580750
TGTGCCGTTGGCTATTTGTTGTTTTGGAGCATCCCTGGGAGAGGGCATAG
GCTCACACATGGACCTACCTTGTAGCTGGCACTTTTCTTAGGAAAGACAC
>chr1:138957315-138957415
TAAGGGTTAGTGACTGTGCCTGTCAGTCAACTCAGATTCACTTCCTGGCA
CCCATTACCAGTAGCACATACACTCTCAAAACAAGAAAAAATgccgggtg
>chr11:34031160-34031260
TCCTCCCATACCTTCCGACCCATTTCAATGCTGTAGAAAAGGGACAAGGA
CACACTACATTCTAAACAGGTATCTCAGAGGTTTCCCGGAAGTGCAGAAA
>chr16:58728424-58728524
AGTTTGTAAGCCTGTTTTCACGGGTGCTTGAGACGAGGGGTTTGGTGCTG
TCACGGTGTGCATACATTTGGCAGGGTTTGACTCAGCGTGATCTTGCCTT
>chr13:63864923-63865023
ctgtcctgtcttactttgcaggaagctgagtcaaagtgaccttagttagc
tacttacttaggttcatagaatggcagtttcaggttctgattccatgcaa
>chr16:49797268-49797368
acaggtgatggacAGGTAAGCATCTGTGTCCATCTGACTCATTCATGACT
CATGCACGTGAACGTCTCTTCCACGGACACTGCTAACTCCACCAGGGTCT
>chr6:142825512-142825612
ATGACTCGCTCTTCACCTAGCTTAATTTTTACTGAAGTGTGATTAAAATC
AAGCAGCAGCCGCCCTCACTTGGGAGCTTGAGAATCAACAAATTCTTAAG
>chr16:75917758-75917858
AGTGTGACAAATGCTGAGGCTCTCAGGGATTCTCAGGTCCTCCCTGACTC
ATTTGTTGCCTTGCTACTTCCTTGTTCTAGTGACATTTCAGTCACTGTGA
>chr8:10945557-10945657
tggtttcagtctatggtccctaggctctgtcactcctagactgaacatca
tgacaggagtgtggggcagggtagagctgcccagcccatggtggccagcg
>chr8:4313694-4313794
TATTTGTTATGCTGGGAAATTCAAccatcaagggacaggatgtgatgatg
tgtgcaggcattcttggttagcctcagtgtgtatgtgcccacacactatc
>chr15:62809506-62809606
GGGGCTAGGCTCTAAAAAAATACTTGCATCCAGGTCATCAGCCTATGTGA
CTCATTAGAAGTCTGTGACTATGCAAAGCAAAAATGAATTTTTTTTTTTA
>chr11:94259946-94260046
cacttcctccaacaaggccgcactccctaagcctttcaaatgtgccactt
ccgggtgactaagcactttgagcccactggggccattcttactcaaacca
>chr7:99856934-99857034
GCAGGCAGAGGCAGAAAGACCAACCTGGATTACACAGTAAGGCCCTGTAT
CAACAAAACAAAATGAAGACTCTTCCAAATGTCCCTCTGTGAGAACACTC
>chr17:44767416-44767516
gcctgactagttcatctTTTCCGCTTATACCCCCACTGTGTTGGAATGTG
CTAAGCTAATGTGTTTAAATCTGCTTTTACATTGTTCCATGACAATGTTT
>chr6:56467702-56467802
AGTGTTCATAGCTCAGCCAAAGCAGGATGGGGCTTCTCTGAAAACTGGGC
TCCAAGCTTGGGCAAGACCTAATGAGTGCCATACCAGAAGCCTGAGCAAC
>chr6:66808932-66809032
TGAAATGAGTATGTGACTTTCAGGTGACAAGATAGATGGTGTTGGCTGAT
ACACTGCCCACTGTCAGCAGCAAGAGTAAGTCTTCAGAACTCTCAGGAGA
>chr10:12875004-12875104
ATCAACACAGGAAATCAAACGCTGAAAGGATACAGATGAAACTGAAAGCC
TTTCTTGAGGGTTTTGAACAGCTCCTCCTTCCCATGATGCAATGCTTTTT
>chr2:170310752-170310852
TGTTTATGGCATATCTTGAGATAAGACAGCACTTCGCTGGTCTGTAATGA
GTCGTGTAAATGGCTTTTCATAGCAGAAGCGAGAAATCACTTTGAGTCAC
>chr2:13757673-13757773
TTTTGCCTTAGATCTAGCATGTGCCACTCAGCTCTGCTTGCCCATAGCCC
ATAGCTTAGAGTCCATCTATTGTCCTTAAACTGACCCCGCCAGTTTTTCA
>chr15:25272008-25272108
TCTGAAGGTGAAGGGATATGACTCAATCATTAGAGACCAGTCAAGAGTTT
GACTCCCCAAACCAGCAATGACTAAGGCCACAGTGGTGTCATACGTTAAA
>chr15:80812586-80812686
AATTACAGGTGAACTCAAGATGTATCACAGTTAACTATGTGCTTGGTCGT
TTTATTAGCCTCACTCACAGGAATAAACCTTTTTTCAAGTTCTAGGACTC
>chr7:58672051-58672151
gaggaggagtatgtgattcatgtgtctcacgttctgcggaacactctaca
atctcttactctttgcatgttgatgagttctgggcctctgtgtgaatcac
>chr6:97290812-97290912
CCACAATGGAGCTTTAAATAGCTTCCAATTTCCTGCACACTATGTCCCCT
TTGACACAGCTCCTCTATTCAGTCATCTTGGTCTTACTGAAATACATAAG
>chr13:44392658-44392758
TCCTTCTCTTCTGAAGAAAAAACTAAATCTCCACCACTATACCCAAACAC
ATCTCAACAGTGTCTGCCCCTTTTTACACGGTGTATTGAAGAATCTAAGT
>chr1:52010837-52010937
AATAAAAATGGATGCTGGCTTAGAAATAATTTTGCACTGGTATGACTCAA
ACGCGGGAGTGCACGCATGCAGTTCTTCAGGAAGCTGCCACAGAATGGAA
>chr5:143019165-143019265
GATGGAGAGAGACAAATGAAGAGGCATCTACACACATACAACACATAACT
CACCCATCCCCCCCCCCCCCCCAATCATTCTGGTGTAGTCACCCTAACAG
>chr2:153237302-153237402
ATCTGGGGAGAGCTTTAACTGCACAAGCTAGCTGTAGGCCATGGAATGCT
TGCTCAGCTAATTAGCACCTGCTGCTCACAGAGACCATTCATCCAACAGA
>chr11:109425336-109425436
GAGTCTCCTGGGGGTCCGAGCTCTAAGCTCTTAGTTCCCCAAGTACCAAA
GGCAACCCTATGCCCCACGCCCTAGGATGCAGCCCTGCTTCCTGACAGCG
>chr9:85294453-85294553
gctagctacttcagtccacttttaaggtctacatcgtagtcaaatttccc
tcttaaaattgattcgtctgtcttggatttctctactctgaaactgacac
>chr13:17426040-17426140
agcaatggtagatatgatcataattcattatatacatgtaAAACATGAAA
CTTAAAGATTTCAGTTCATAAATTGGTAATCTATGTCTTGTAGGTTTTCC
>chr12:108627518-108627618
CTGCTGTTTCCTTTTATGTCTTTCTTCATGGTGCTTCCACTTCTCTGAGA
CGTGACTCGCCCTGAAAGTTCATTATGTCTTTGGGCATTCTGTTACCATA
>chr13:41521276-41521376
agagagagacccacgacaggacaatgtgcagagagAGGGTACCAAGACAG
TGGTCCCATACTCTGTGCACcataataggactagtgaccctgtaaggaga
>chr10:130315408-130315508
GAGCACTCTGATGTCTTTCATCCTTATGTCATTCATCATTTCCCTCTTCT
CCATCATGAAATGATGTGTGTGACAGTCATTTCACTAAACTCAAAAGACT
>chr10:57222628-57222728
aaagataagtactaagtggatgtctgtgttccagccagatcatactgtaa
tctagaaggtgtctgcatttcagccagatcacatggatctagaagtcttt
>chr11:54802144-54802244
TGGAAGAGCCATGTGTCAACTCAGAGAGCCATGAGAAAATGTGATGAGAG
TTAGTGACTGAGTGCACGGTGTGAAGTGTAAAgtgtgtgtgtgtgtgtgt
>chr10:96726885-96726985
GAGGAAAAGAACTTTACTCAGCCTGAAACCCCAAACTCATAAACACATAA
CAGCAGAGAACAGGGTTCTTGGAATTAAAGCACCGGGTGAGGGGGCAGAC
>chr2:131259028-131259128
AGAGAAGGGAAACTTCTCACTTTCCATTTTCATGTCATGTTTCTTATCTC
ACTTTTTAAAAGTAAATAGCTATCTTTAAGCACAAGTTTATTACTACAAT
>chr11:113762476-113762576
ATGAGTGTGTGTCCTTTAGTCCCAAGGAAGGTTTTGAGTCATAACAATAA
CTCAACAGAGTCTGATGTCAAGGCTGATTTACACTTCCCAAGCCTGACAG
>chr11:118245653-118245753
GCACACGTGTCCTCTTAACATGTGGAGACTGGAACAAGTACATTCTCTCT
ATAGTCTGATACTCAAACTGGGAGGCTCAGTCAGACACAGAATCAACACa
>chr13:21751008-21751108
GTGAATCATTTTAAGTTTAAAGTCATTTTTCACCGTTAAGTGAATTTTTC
ATCACTATACTTACGGTCACTTCTGATATTTCTATTGTGACCATATTAAA
>chr15:94586708-94586808
TGTAATTCTTGaaattaattattaaattataaaGAACTACAAAGCAAGCT
TCAGCTCCTACTAACAACACTACTCGGTTTAACTGTTGCCTGAACACAAA
>chr7:73503473-73503573
AAATAACGCTGCATGAGTAAGAGACTGCACCTTCAGAGCTAAGCATCTCT
ACAGAGTAGCACTCAAATAGGAACCACACATTGACTCCAACAGTTATTTA
>chr2:120379995-120380095
TTCAGTGATAAAGTGAAGACAGCAGTGCAGACAACAGAGACCTGACAAGT
CATGACTCAAGAAACACAACTGAAGAGGAAAACTACTAAAGGCAAGGGAG
>chr11:101562328-101562428
TCCCCTGGAAAGTACTAAGAATAGAATGACTCCCGTTAGTTAGAGAGTCT
GTGGTAAGTAGGGCAAATGACTCAGCAGCAGGCAGTTCCTGCTACAGTTC
>chr11:4403024-4403124
ATATCTCTATAAAACAGTGAAAAGGACATTTATGAAGTTAAGATATTTAC
TATACACTTGTTTTGGAGGATTACTTCTCTACAGAATGTATCTGTAGAAT
>chr10:7847475-7847575
GTTTCCATAAGGGTAAAATGGGGTGAAAGTCATTTCCTCAAGGGAGTCAT
GTAATGACAAAGTGAGTCGCATGACTGTTAAATAGAGCTCTCTACAGTTA
>chr18:66429198-66429298
GGAACACTCCCTCTACACACCATGCCCCCGCCTTGACTGTTGCACACACT
CATTACATGACAATGAATCAAGGCCCTGGGGAAGCTCCAGGTTGGGTTGT
>chr1:43539888-43539988
TGGTAGTCTTCCTGCTTCTAGCTCTCAGCTCCCATGGTTGTGAGGAGACT
TATCAAGTTCTCATTTAGGCATCAGAACAATAACTGCTATTGTGGTTGTA
>chr10:124138605-124138705
CTGTGGTGTAGACTTACATCACAGGATTTGAATTTCACACTTTCTGTGAT
GAGTCACTGTGGCATAGGCTGACAGCACAGCACTGAGTATCACATCCTGT
>chr6:136803148-136803248
TAATGAAATGCCAGGTTCCTGCTCCAGGAACTGTAGGAACAGTCTCCTAT
TTCTTCAGCCAGTGAGAAGACCCGTAAACATCAGATGTAAAAACCTAGAG
>chr9:32916628-32916728
TTAAGATAGAATGAGTTACTTAATAATGTTTGTAAAGTTGAAACatttaa
atattatataaatttatttaaataGTCAACAGTTACATTTAAACATAGTT
>chr1:32195195-32195295
AGAGATTTTGATGAAAGACTCAGAAGTATGTAGCAGTATGTCAATATTTC
AGGTTGCTAAGAGTAGAACCCTTTTGTAGGTCCTTGAAACGTGGGATAAT
>chr15:59091217-59091317
atccaaggcctcttacctgctaggttagcagtcttccattgagctagcta
tatcccaagtcTTCCTTTGAAATCCTGCTTAAAtttttatctggagacag
>chr14:75950351-75950451
ctgtaagtgactaccacgaaaaggcaccgtgtgggcactgtagaatcaaa
gatgattaagatacagcactgtcttcacactgcacacaTTTGCTATACGA
>chr4:46041960-46042060
CTAATGGGCCAGCCCAGGCTGCCAACATTTCTAAAGAGGCCAGTTCACTT
TCCCTTAAAGCCAGAACACCAGCTAGATCAATTATTTGGCTGCTAGGAGT
>chr14:66226036-66226136
TGAGATTGAAAGAGAAGACACTGATGGCAGACCAAAGCAGATTCTTGGCA
gggaatggatcagtcaatactatacttgccttgcatacatgagcatgcag
>chr14:20174000-20174100
aaagcaagggttagcaactcagatctgagtcacaacaGTGAGAACCTCGT
TAGCACTGGATGATGCTCAAACCTGCTGAAGATAGTACATTTGACTTTTT
>chr3:59089498-59089598
ttgtaaatacaaacacattaagattttagtccctttgaaatagcctctct
cttaaaatttaaagtctcttaactgtgggctccagtaaaagttaaaaaaa
>chr2:19327934-19328034
CGATCTCACGGGTCCTATAAGAAATTGACACATCAGCAGTGGTTAGGCAG
AGGCTGTCTCATTCAGGTTGGTAGGTCCTGCTGAGTCATTCTTAAGTGGA
>chr16:84610761-84610861
ACCTAGAAAGCATGAGACCCATCCAAGATTAGGCTCAACCAAGGAAAATT
TCTATTTCATAAAAAAAATCATCCAGAACCAGAAAGCAGAAGGTCAAAAA
>chr16:91366521-91366621
CATAGGCTCCCAGGTTAACCTGCTGTTCCATGAGTGCTGCATCCATGAAA
ATATGGCTGGCAGGTGAGGACACAGAGCCCCAGAGAATGGTACTGAGTCT
>chr1:133815878-133815978
GTATATCGGCTGCTTCTCTGGCCACCCCATCTCCTGGGCTTTGTGGGAAA
CATGATGCCCTGGTTGTATACTATCTTTGAAGGAACACAGGCCCCACAGA
>chr15:75075375-75075475
GGAGCACTTGCTTGTGGTGGGGAAGCCCAGGAGATGAGCAATCAATGGTG
GGTAGGGCTTACCCTGTCAGATTCTGTTAGACCAAAGGTGGAAGCTGTTT
>chr10:56582102-56582202
CAAGTGTTAGGAAGGAAAACAAAACAAAGCTCTCAGCAGGCAGGGCTCAC
ACTGATAAACTGGAAAGCACCAAATTAAGACTAATTCACTAACTCCAGTA
>chr15:94607854-94607954
cttctgattcagtggtggaatcctggggtgCTAACACCTCACCTCAGTTT
ACTGTAACACAGATGGTGTAGAGACGGCACTGTGAGAAACAGTGACTCAC
>chr19:32398942-32399042
ACTTACTTCATCAGAGTTGTGTTCTACATATGAGGTGTCTCTTCCATGGC
CTCCTTGAGAAGCACACTCATCTTGGTACTGACCTAAATTGCATCTTTGG
>chr9:14171972-14172072
TCATCAGAAATGACTAGGAAAGCCAGAAGAGAGGGACAGCAGCTCAGCAC
CTGTTGCATAGACCACAAAGCTAGACTTCCCAGGGCTGATTGTGGGAGGC
>chr3:152257575-152257675
ttctctccccagtgctgggtttgcagatgtctgtgcgctcaactttttat
gtgggtgctagggatcgaaactcaagccttcacatttgttcagcaaatga
>chr1:129651012-129651112
CTTTCTCTTGGCCAGTCACCTTTATTTTTCCCTGTAATTCTCCTTTCTAT
TTCTGGGGATTTTTTTTTCATAATTTTCAGGTTTTTCCTACTTTTAAGTT
>chr7:126196776-126196876
CCTGTTATGCCAGTCTACTATTAAAAAAAAAAGACATTTCAAACACTTAC
ATTTAGATCAACAATTACCCTAAGTCCAAATGTagccaggcctggtgaca
>chr4:59458807-59458907
CTATTACTTTTATcgtgtgcatatgtgtgtttgtgtacagtcagagtgca
actttggagtgtcatttccctccttcctccgtgtgggtactgagggcggg
>chr3:37311966-37312066
TAGCTAGGTACCCCACTTCCAGTCAGCAGATGAGTTGGTGGCTCCCTGAC
CCTCAGTGGTTCCTGTTCCTTCAGCGGCTGAGTTGATGGCCCGCAGGATG
>chr11:17001147-17001247
agccactgctactgatttatgtttggtgtttgctactagactagactgct
ggtatcctgacaacgaagagtggaatcactcccaatgacctacttctaaa
>chr6:39781710-39781810
AATCATCCACTCTTAGAAGAAGCCTAAATGACTGGTTCAGCAGCTCCCAG
CAAAACCTCGCTCTGGAACCTATGTGAAACGCAGGCGTCATGACTAAGAG
>chr3:36349058-36349158
ATCTCATTTCACTTTGTGTTTTATATACCACTGTGAGTGACCTTGACTTA
GTGTGGACATTATGATGATAATGAGTGGAAAGAAGAGTTCTGAGAGCAGC
>chr3:93597165-93597265
CTGGAGGTCTCCCACGGAACTCTCTGTAGGAAGGTTTCATTGAAAGCAGT
TGCCTTTGCCCCACCCATCTCTGCTTGTGACTCATTAACTGTCCTCTAGG
>chr11:70113918-70114018
tcagcctctttggtgctgagatcataggcagttgccagcagccctgcCTC
TTAAGGTAAGGCTGTGGTTATGCCTTGGGGTTTTCGTGGTAGCCATAAGG
>chr8:81867200-81867300
TTTTTGAGTCATCTGTGTTCAGTCACCACATCCATGTGACTCATGAGATT
CTGCAGCAGACTGTAGGACTGGCATGTTGGTTACTTTAAAGAAGTTTTAG
>chr19:20384861-20384961
TGGTGTTTATATTTCTTTAAAGACTATTCTTACCGTGAAAATGAAACTCA
CAGCCTCTACTCAGAAATGAATCATTTTCTTGTTCTTTCTAGTCTTGCCC
>chr11:88105941-88106041
TGACTCATTGGAGCAGAGGGGAAGGCCCCTACCCCCACCTCCGAAGGGCT
TAGGAAATAGGATCAAGATTCATTTATCTCTGTGGTTTAAGAAGTTCATC
>chr1:138304116-138304216
ttgaaaaaccaaaacccagaggttaaatactctgctcaaagtggcagtgc
caacaactgctacaaccaggacccagacacagtctctaaatcctgaagct
>chr1:125473430-125473530
CTGCTTTCCTGTGCACACCTCTGATCTCGGCTTTCTGGTGGTTTCTGCTC
ACTCATGTCCATTAGTACTTACCTCTTCCTAACCCCAAACTGCACACTAT
>chr2:154658068-154658168
TTGATTGGAACTTGAAAGCTTCTTTGCTTCCTGTCTAGGAATCGAAACTG
TCTAGGAAGTACCTTGTAGTTTTCTTCAGTGAGATGGATGTGAAAATGTG
>chr15:73176718-73176818
GTGTCAATCCTTTTTCTTCTTTCTGTTGTCAGCGCAGACCCACTTGAATC
AGATAGATGAGAGCAATGCACCACACTGCACTGCGTCCTGCTGGGTCGGA
>chr8:11776850-11776950
GGCGGAGGAGAGACACCTTTCCCTGGCACTTCCTAGGTGTAGCCAGCCAG
ATAAGGATGCCTTTTAGTCATTTAGGTCTGAGTCACCCAGCTTGGTTTGT
>chr1:92042368-92042468
CTCACTCACGAGAGCTAAAACAAACAGCAGTTCACACTGAGGACACGCTG
AAATGAAGTCGCCACTCTGTAACTATGAGCACAAGACAAAGCTAGAAAAA
>chr16:91444964-91445064
CACCGCCACAGGCTGATCGATAACTTCCTAAAGCTGAGTCAAAGCTGGTT
TTCAGTTTCAGCTGTGTATAGCAAGTCACCCAGAATTTTACATCATCTAT
>chr16:36391090-36391190
AGGGTTTTAAAGGTATATGTAAATTCCTCCACTAATGTATTATCTCCACG
GTATCAGAGGAACTGGGGAAATGAGTGTGGCCTCAGTCACATCTTACTGC
>chr17:50512942-50513042
GCCCTGGAGTTTTAGGGACGAACTTACATTAGTCGTTTTTAGTCATCTAG
TCAACGAAAACACCACTTTCATTTTCTCTTTCCGCGATTCTGGTCACACT
>chr13:29744222-29744322
ttaataacactagcaaaattacagtgttgaagtagcaacaaaaataatgt
tatgactggggtcaccacaacatgaagaactgtactaacaggtcgcagca
>chr8:107114584-107114684
TATGTCTTATCTGATTTAGAAGGGCCCACAGGGAACTGTATCCCGCCCCC
TCCCAACCCCTCGCCCCAGAAGATCTGAGAGCTGGGGCTGGTTCTGGGTT
>chr4:138864453-138864553
GCCCTGGGACACTTAACAGAAGAGCATATATACGGTGACTAAgaggatgc
tcctgatatgactgggtgagggccgtgaatattgctaagcatcacatgaa
>chr15:9463472-9463572
aacaacagcagcaagagcagAACCTTTGAACCTCCAGACCGTAGCAGAAA
AGGTAACCGAGACAGTGACTAGGGATAGTGCTTATGGCAAGAAGCCTCCG
>chr10:71399639-71399739
CAGAGTTCTATAAGCTCCAAGTGTGTCACAATCAGGAAGGTTTTTCCCTG
GACAAAAATCATCCGGTGCCTCCTTACACAGGGGATGGTTCTGATTTATG
>chr11:6416722-6416822
GATTGCCAGTAGTTACCTACTTAATTAGTTCTGGAGGTTAAGTGGCTGCT
TAAAGATCAGTTAGTAATTAGAGTACCCTAAACAATTGGCGTTTTTCTTT
>chr19:17268752-17268852
ctgcttctgacgtctcaccgcctactcctcttgctttgactcgtcctgtg
tactttgggtaaggatcattatacctctttctcagtcatctcatctaatc
>chr1:13155432-13155532
TTCTGGTTTTAAGTCAGGGTGTACTGTGCAACCTCCAGTCATTTCTTTCC
ATTCTGCTGTTTTCAATATGAATCAACAAGTCTGAACTCCCACCTGTGTC
>chr3:37978807-37978907
ACGGAGGGAACATTTCTTCCAAATGTGAAAGTAATTGTTTATAGGGCCAA
AATTACTCAGAGTTCCATCTAAATATTTAGTGTTAGTAGCATTCATAAGG
>chr2:68915879-68915979
gatgcagcccttacaagggcagaatgactcatctagtctgcaagggagga
tgggaaatgtagttttccaacagtaacctattaGTAAGTATCAAACATTT
>chr11:86593254-86593354
ACCCTCCACTTAAGGTGGACTCCTTAGAAAGGGCAGGGGAATTTATCAAG
AAATATTCTGAAGAAGCCAAAGGCCACCTCATAAGCCTTCATTAATATTA
>chr6:65513890-65513990
atgggttgtatactgattactttacaggaatagggctggggccggaggat
tgtgcatgttactcacagaagcagaaatgactcaacggcagctgcattac
>chr2:65240149-65240249
CGAGGCAATTGTTTGAAATGGATCTGGATTTTAGACTTTAAATAATAACA
CTGGTTTGACAAGTTCATGAATCCTTTCTGACCGTAAATGGATAAGCAGA
>chr7:122924311-122924411
ttctgaagaattgggttttgacatgtgggcttctcagaacccaatttagt
cataaGAGGAAGTAAGACAAGGGGTGGGAGAAGGAGCACCTTCGGGTAAC
>chr9:46047037-46047137
CTTATATGAACCTTTCGGTTTTTTTCTGGACAAATCATCTTCTTGCAGGT
GTGTGTGTGTATCAGAGACACACAGACAGACGGACACATACAGAGGGAGA
>chr14:64101091-64101191
GTATTTGCTACTTTCTTGGGTGACTCGGCAGGTTCCAGAGTGTGCACAGT
CTACCATGGTAGGGGAGGGCTGCTTGCTCTAGTGACAATGAGAGTTTATA
>chr6:92102513-92102613
gattaagagcttacaaagtgaatgataacattatttagcacttatataat
aaaatatgtaccatggtatttttaaccctagggtaggacagaatgtcctt
>chr12:118236024-118236124
CTTGGTGCAAACAACAAAAAGTATCACTGGGAGAAAACATGATTAAAACA
TTAAGAAAGTCTCTTTGCATAAAAAAAATTGATAGCACTGATTGTGTAGC
>chr3:59220484-59220584
ATGACTGTTCACCTGAAAGCATACTATGCTCAAAGTGGACGATGTGTCAC
TGTCTGACAAGTAATTGTATCATCTCAAAATATGTGCTCCCATGGGGGGA
>chr1:156459600-156459700
TTTTTTAAAAGCTACAAAATAAGACTTTTAGGTAAGTTGGCAAACTGCAA
TCTGCCTCTATGACACAGTACAAAAGTGTCAAAATTAAAACACAGACTCT
>chr14:45094777-45094877
ctgatatgaatcatgatgtgaatatatgatatggcagatacctgataTAt
aacactgttagtgatactctgttatgcttgcagacaggagtatgttgtcc
>chr1:191114966-191115066
CGCAGGAGCCTAGAGACTTCCCTTTTGCTGTTCAGGTTTCATCTCTGGTT
ATCAGGAACTGAGTGTGTGTTGGGGGCAGGGCAGTGAGCTGCAGCCCCAC
>chr14:40949934-40950034
aacatcaaccaaacacaaattataagtggctccataaaataagggacctC
AAGTCAAAACACATTCTGTAGTCTTTTTCTCTTCTGAAAAAAAAAAGGAG
>chr14:121895715-121895815
ttgtatggagcaggttttagtctcttcatttgttggtggtcccttggttg
tgttttacgtattattataatactgctttaaacattcatatataagcttt
>chr11:118236490-118236590
GATTAACAACTGCTATGACCAATCCTATGACTTTAGCTCCTATGTTGAAT
CAGAAATCCAGGATTCAGTCAACAAACTTAGAGCCAATGTACAGAGCCTT
>chr10:99241224-99241324
gctgcagcattaggaagcttgagaaccactgTACAAAAAATTCTAATGCT
TGAAGTAATTTACCCTGTTAGCCTTAGGATGTGGAACACAGTAGAAACTG
>chr12:35682094-35682194
CAGGCCTGATGTTTATCTTCTTCAGTTGTAATTCAGGACAATCATATGAT
CAAATTGTACCTTTCCTTGAACAACTTTGGTCTACTATTGCATCAATAGA
>chr1:162722927-162723027
TGTGTTTTCATCTGAGGAAGAACTCTCTGAATTATAAGTGTCATAGAGTG
TTTCTATTGGCTGAACAGTGCACAGCGGTGGCAGTTTCCTACAATGAGAG
>chr4:101187149-101187249
GAGATGAGTACACATTCTTGGTTTACATTTAAACTCTGGACCTGATGAGA
AGTTTAAGTTTCTACAGAATTTTACTGAAGTCGGTGATTGTCACTTGTGG
>chr9:120074612-120074712
TATCAGATATCACAGGGTGCCCTTACACAAACTGAGAAGCACCCACGTCA
TTAGGAGATATGATCTCTTGGAACTACCATTGAAGTCGTGGTGCGCTGTT
>chr13:5680729-5680829
TTACTATCTAGCTACTGAAAAAAACACACCAAATCTTGCTGAGATGTTGA
CAGGAGCTCCAGAGCAGGGCTGCCTGGCTATTGGTAACAATTCAAAACAT
>chr7:106626403-106626503
ATAGAATGGGGTAAAACATCTTAAGTTTTGCAATCAGATGcccagaatgt
atgaggatattccaaagaaatgcttccttgctctggctgttgaagcagaa
>chr5:17504759-17504859
ttactggttgttgagacatttagcatgtttcagaactgactcattcgact
ctttattcctagaacttatgacaagtcctttttgaaaattgctacctttt
>chr1:182944728-182944828
AAAACAACACAAGCAACACGTTTACCTGGACAGCTCACTGACCTAAGtga
ggaagtctgaacccagcctctcatgcatgtgaagcaagaactgagtcata
>chr12:54293574-54293674
AGGGGTCCCCCTTAGGTAGGCTGAAGGCTCTCACTTTGAATTCTCAGTGG
CCACAATTCACAGTCAGCAGAGCACAATGGACCTGTTGACCCCTCTCCAT
>chr9:72076216-72076316
AATGCCTCCTGGTACAAAAGCCACTCACAGTCTGGTTGAATGAGCATACC
TAAGCAATCATGTTTCTATTTGTTACAAATGAACACTTTCATAACCCCAG
>chr5:66232556-66232656
CTCCCAGGCCCTCTATTGCTGAGTCACCTCTCTAGTCAGccccaccccca
cccacccccacccacccccacccTGCCCACTCCTCCTCCCAGTATAAAGA
>chr1:39922066-39922166
TTAAGGCAACAGGGAGTAAATGTGCCTTTCCTGGGTGAAAACCGCTCTCC
AAGCTTACTGGCTTGCCACGTCATTTTGCTTTCTCATGATCATCATCAGG
>chr10:98720868-98720968
AAAAACCGACTTTGTCCTTTGTAGTTGTCATACAGAGCAGAAACAGTGGG
AACAAATGTATCTGTAAAAACCCAAGTGCCAAGTGACTTCTTCGAATAAG
>chr5:53430134-53430234
ATTACTAGTGTTGTCTGCAAAGTTACCTATGCAATAGCTTACGACCACGG
CATGCTATGTATCTATCTCAGCCATTGCTAAATGACTGTGTGTCAACAAG
>chr11:57970398-57970498
TTTTGTTTTGTTTTCAGGGTCAATGGCATTCTTGGAAAAGTGAATAAAGC
TGTGTTTATTTAGAAAATTGGGGACAAATGGTGTGTCTGATGTCTTCCAG
>chr5:62865596-62865696
tgagtcattctgctcttgtaagtcatcccttgaatttctgtatgtaaccc
agtaaaatgtattggttcaccaagttggacatttatagcatctgcacttt
>chr4:87434304-87434404
GGGCTGACCTCCTGTCTATTGCCCTCCACTTCCTGAGCTAGAGTCACAGA
GCCTGGTTATCAGGGAGATCTAGGAGACAAGTGAACACAGTCAGCACCCG
>chr15:101676176-101676276
AATGAAGAGGACTGACACACACTTTACCAGGCAACTCAGAGACAGAGGTA
GGGAGGGAGGAGCCTGGAAACCCAAATACAGCATGAAGCACCAAATGTGT
>chr1:86394418-86394518
AGTCATTTCAAAACTGGAAGATACGCATCAGCACATATCTCAAAAATCTT
GGTACATTTCCTGAACACAAGGGACGTGATTGCAGGGAGGGTTGttttgt
>chr11:115629920-115630020
ATGACTCTCCTTCCTTCACTTCCCGTCTGAGCCATCATGCCTGGCCTAGA
AGTTTTTAGGTGTAATGAACGCTAGTCTTACTGCTTAGGTGGGGGAGTGG
>chr4:6671039-6671139
AAGAAATAGAGGCTCTAGAAGATGAAGTTAGTCATGAATGGATTGTGTGA
CTCATTAGTAGAGTGTGCATACATCTGAGTTGTTCAAAATAATCTTAGTT
>chr7:15948795-15948895
AATATGCAGGACTGGCCCCCAGCCCGAGACTGAGTCAGCGCAGAGTTGAG
TCACAAACTGCACCGCCCCTGTGAGCCAGAATGGTTCCCCAGGCACCTCT
>chr5:33002865-33002965
CCATCTCAGCCTCATCATTATCCCTCAACCTTGCAAGCCGGTGACTCAGG
GAGGCCCTCTCATTTCGTACAtttctattcttactgctgtgacagaagca
>chr9:101228905-101229005
TTTAAAGAGTCTGAAGAGAACTGTAGAATAAAGGGTTTTCCTTAAAACTC
TTTATTTTAGAGAGTCCAGAGGTATGATGACTCAGAAGTAATGAGTCATT
>chr10:6987569-6987669
ACACCTCATACCCTGCCTCTCCACCTACAGGGTAGACCTTGGACAGTCTG
AGTAACACTCTGCTATGGCTCTACTTCAAATGTGTCAGCTCGTAATTGGC
>chr15:59118178-59118278
aaagcagaaaaaCATGACAGTACCGGGAAACTACAATGTTATCTGATTCG
TGTGTCTATTCCTAAGTCAAACTCATTTGCGTACCAGTCATATCACACAT
>chr1:66755718-66755818
ATGATCCTCTTTCTCTTCCCAAATAGTCATACTTTGTTTTCAACCTATTT
TTAATAAaaaaatttaaaaatctagattccaaatatgagagaaaacatga
>chr19:16685053-16685153
CCATGTCTACTCTGATTACTGAAAACACTAAGTCATGAGCCACCAGCCTT
GAGAACTCCAGAAACAGTCAATTTTAACAAGACTGAAAAAAAAAAAAGAC
>chr16:94596384-94596484
tcttgccagcatctgctgtcatttttaaaatgaatcttggttattctgac
tagggtaagatgatatctcaaagtagatttaatttgcatttccctgtggc
>chr5:72725579-72725679
GGCCTCTGGTACATACACTTCCCCTAACACCTAGTGGCGAGACACTGACT
CAAAATCTGGATGGTCAGCTATCTAAACCTCAATGGCATCAAACTGAAAA
>chr5:107772970-107773070
TATATTATGCACAGAGATTTTTGTAACCCACTGGACAGAAAAAGCAGATA
TTATGACATTTACTACTACAACTTCATCATGCATTGTCTGAGGACAAGAA
>chr13:38028190-38028290
CCTAAAGGCGTACATAATTTGCTGTGTAGTTTCTTGTGAGATTTCGTTTG
TTTTACAGGCACGCTATGCATTTTAGTACATTTTCCCACTGCCTATTTAG
>chr1:176947069-176947169
GAGTTGTGTGTTCACAGACAGTGTTAGTCAAAACAAGACAGTGTCAGCCA
TTATAATTCTACACCACATACTCCACGCTGATTGTACCATTAAAACAAAA
>chr9:123500444-123500544
ATTGTAATGTACCGTGGAGGACTCAGGAAGAGAGGGAAGAGATGCTCAGT
ACCCTGTCAGTTATCTCCCGTACTTCAGGGCCACATAGCTAGAGGACCAT
>chr13:117211266-117211366
CTCCTGCCTCTCCTTATTATTTACGACTATTGAAAAAGTCAAAACAGAGG
CCAACACCCATCATTCCATCCTCAGTACTTAGCCTGTAAGTGTACTCAAC
>chr8:47948365-47948465
TTCTACCTCACATCCTCTCTATAGCCACTTCCTTCCTGTGTCTACATAAA
CTGCACAGGAAACTGATTCAGACTAATGGAACACTAATAAACCAACTCGC
>chr10:44821728-44821828
CAGAGTCAAAAGGAGATATTCTTGTGGGTTTCTATATGACTGAGAGGCAG
CAAAGCTCTTGCTGTGGCAGCCGATTAAAACGAATGACATTCTGATCACC
>chr11:53585644-53585744
GCCCAGAAAATGCTGAGTCAGAACCACTCACCAACCTGCGCGCTACTCAG
ACTTTGCCTGTTTTCCTCCAGTGAGGCCCTGTGTGAAATGGCAGCTTATG
>chr11:21221026-21221126
TTGGAGATACCAATTAGTACCAGTTAATCATGTACTGGTTAGTTTGGGCT
TTTCTTGTCAGTAAATTAAATTATATCTAGAAACACCTGAAAGAAATCGC
>chr16:25061780-25061880
CTGTCTCAGCTGACTCACCGCTAGCTGGAGATGAATCATATTCCCTTTCT
GTGTGTAAGGTCTCATTTCCTTCACCCCCCCCCCCCAATAAAACAGGCAT
>chr3:65922618-65922718
AGCCCCGGTCCAGCCTAGACCAGTGCAGGGCAGCTGCTGTGGGGCATGCT
GGGCACCGTAGCTTGTGAGTCACTCCCTAGCTTCCTTCATGCGGCTCTTT
>chr4:83354894-83354994
TCTATCTGCCAGATGACACACATCCTCCTACAGTTACCATTGCACACACC
CCTCCCCATCAAACTGAAGGAAACTCAGAGTCATGTCATCCCCACGGTTG
>chr12:15821134-15821234
TGTCATCATACTTTCTAGAGTTGAGTAAGCCTTAGTTTAAATGGGCCACT
TAAAATCTTCCCACAAGTGAGAAAGGTGATTTCCTTTCTCACTGTATTTT
>chr2:102957026-102957126
CAAAGCACCAGACCTGAGATCTGAGAGTCATTTGATGAGTAGGTATtgtg
gtgattaataatgactgtatatgtgacaggatatagagtcaccatggcaa
>chr5:65108320-65108420
GGTTGCCATTATGACTATCTCATCTGAGTTTTGAGACTTTTACTAAAAGG
GATATACAGAGTGTATCCCCACTCCCCTTCCACCGTCATGAGAGGTCAAT
>chr9:78222810-78222910
TTTAAAAACATCTTAAATGTCATAGAGAGGAGTATACAGTCAGTCAATGC
TGTTTAGTGACTTCTGGCGGGATCACGGAACCGAGGGGGACTCTGAGGGA
>chr19:47507324-47507424
GTTATTCATGAACTGTAATGTCTAAGAGCCGTCCTGCCTGAAACTGAAAA
GCCTTGATGTTTGAGAAGAGAGTGAATGTTGACATTACATTCAGAGGCAG
>chr10:80677134-80677234
GCACTCACACAGGTCCTCGTCCgtgtgagtgtgtgtgccttatgcataca
ggtgcctggaaagtcagaagagaggtgaaattacacgatgcctgatgtgg
>chr3:35764719-35764819
TTCTCTTTTTTTTCTGTTTCACTCATCTATTGGCATACCCGTAGTGAGTC
ATTTTAATTATAGTTTTTGCATGATGAGTCATTTGTGAGGTAGAATCTCC
>chr14:70798712-70798812
tatgagagaaggacagtgAGATGCACAGAAGATGTAATCCTTCTGCTCAT
TGGCTGTTGGTGCTGAGTCATTTCAACAGGAAGAGAGGCAGAGTGCAGAG
>chr10:23976697-23976797
ACTTGAGAAGGGACTCATCACCTCAATATCAGTCCTGAACCCCAGTGATG
TGCCACCCCTTACCCCCACCCCTGTGAGTCTCCCTCTCCACTCCCCAGCC
>chr1:191123729-191123829
AATTTCTTCTGATGCTCTGATGCAATAATGCTCCAGTCTTTCCATCTATT
TTTGGTAAAACCAGACTTGCTATTTCAAGAGAAAAGCGCTATAGAAAGAA
>chr6:129236218-129236318
TGTTTGGAGCATGTTAGAACCTCAGGGCTCAGTTACAGCATGTGCTCCAG
GCCTCCTGTTACAAGATGCGTCATGAATTCCAATGCTAGAGTCCCAGACT
>chr8:72518576-72518676
CCACACCAACTCCACCTACCTTTGAGTTCCCTTCCACACCTGACCCTGCT
GCTTGAGTAAAGCAGAGGGGATCTGTGAGGTGGGGCCCCTATGACTCAGT
>chr7:74527583-74527683
CTGTCCACAGGGTGGCTTACATGATCGGTGTAATAACACTTATAAAGACC
ATTCTGCTTGGAAACCGTTAGAACCAGGTTTCTGCACACTGACCAGTAGA
>chr16:35108915-35109015
AAAATTGTAATTTTATAAGTCTTTGATTCACtaaaattatataatttaaa
tgtattttttgtatatttaGGAATAAGGAGCTCAAAAACTATGCTTAACT
>chr11:21222886-21222986
CTTTATACAGTTAGTAAACAAAATGTCAACTCGGCATATGTGAGCTCGGG
GCTAGAGGCACTCAGCAACTCACATCCAGGAAGAGGGTGATAAAGAAAGA
>chr9:45297866-45297966
gtctggctgactctgctgtgagtggctgtctcagacacagtgggttgatc
tgctgcatcctagcctgacttccctgctgctaccattactcctaccagca
>chr4:155508699-155508799
GTGTTTGAATCGTTGGTGCTTTATGACTCATTTCTCTAGTTGGATGATGT
GAAATGAAAGATAGGTGCTTATGTAACTGCAGCCTGTGTTACAGGACCCC
>chr7:75596156-75596256
TGTGGTTGATTTTGTAAGCCCCGTTGAGGTTTGGCAATGTTACAGTGATG
TGGTTTCATGAAAGGTATTGCAGGAGCTCTCAAATGAGGAACCAGCTCTT
>chr9:14160245-14160345
ctaacctaagcatgaactaagcatgctcaaaagtaagtttgcttctggag
tgttttcctgtgagaccatgtatcacctccccgaatgacatcatagttgt
>chr8:116735482-116735582
AGCAGCTAAGGGAAGAAAGGATACACAGATGACTAAGGGTTGGAGCTGTG
GCCCAACCACCCACCCACCCATCACTACGCTATTTTAATTTTGAGTTTAT
>chr12:84763892-84763992
gtcttgacccctttgaggggggtcaaatgaccctttcgtagggtcacatg
tcagacaccccacatatcagatatttacaccatgactcataacaatagcc
>chr13:104318171-104318271
aatgcaaatcaaaatgacccagagattccacctctgatcagtcagaatga
ctaagatcaaaaactcagatgacagcagatgctggtgaggatgtggagaa
>chr11:106475112-106475212
TTAATGTTGCTTAGCTGATTGTAGACTATAAGGACAACACAGTAAAACTT
CAGGGGAAAGCTTAAATAAAGGGGCCTTGTAGTAGACCCCAACTCAAGGT
>chr3:138757089-138757189
CCACGGTCTCCCTTAACCCTGGCAGAAAAGGCATCACAGTTCATGCAAGG
CTGGAGGCATAAAGAACCTTGCTCCTGGGTTGCCATGTAGAAGGTGTGCC
>chr11:118379328-118379428
GGACAACTGACTCATCTTGGTCTCTGGCTATACTGACTCATCCTGGAAGT
CAGGGTCCAGCGGGGGTTCCCGCTCTCTGCCAGTAACCACAGCCCCATTC
>chr12:104223784-104223884
AATATCTGAGAGTGAGTTTAAGGTCAGTAGGGCAAGATAGTGAGGCACTG
AGTCAAAAGGAAATGTAAGAAGAGGGCTGTGCACATGGATGCACACTTAC
>chr10:66864639-66864739
GATGGCCACAGGCTTCCTGCTTCAGTCAAGGCTTTTGAATCACACTACTC
CCTGTCTGTGGTTTTGAATGTTTTTGTTTGTTTGCTGGGGAGGAATGAAT
>chr6:50144808-50144908
tcaaatagccattttctcttttaagtagcttgtctcaagtatttttgaca
gtaagaggaagctATCAGTTATAGCTAGGCTGCATTGATGGTCTAGTCAA
>chr3:59093876-59093976
CGGTGTGATATTAGTGACTAATAGGTTTAATAGAGTTTCTTATCTTAATA
TCCTTTCATCAGAAGGATTTGAGTCACTAAGTAATGTCTAAATGTTTTCT
>chr13:17784186-17784286
cagaatgaagctgaaagggatgacaaagccttcctatgtacaagtatgac
tgttctatgaacactgccgagtgtgtaaaacctaacaactacagatatct
>chr15:62954516-62954616
GTGGCTCTTCACCAGGTCTGAAATGAATAGTGTTGATGCTAAACGCAAAT
CCTCCTCTCCCCCACGCCCCGCCCCCTGAGAACTGCCATCCAATCATGTT
>chr4:88044890-88044990
aactgaacccaggtcctccaggagagcagccagtgcctttatcctctgag
tcatcactgtagccccTGACTCAGAACATTCTTAGCCCTGGATTGCTCTG
>chr11:21224460-21224560
ACTTCTGTTGGAAGGTAGTTTTGCTTTTGGTTTCTATGTGGAATACTGCC
ATCTTCCCACCCACCCCCCCTTTTCTCATCAAAATTCTCCCACTGATCAC
>chr17:12165359-12165459
ATCACACTGGGTGTTCTTTTCTTGGAATGAGAAGACAGTTTGAGAAGTAG
CAATTTCCACCAAAGGCAGTTCCTTCCACAGTGAGTAGCATGGTCTCTCC
>chr16:45221157-45221257
AGAAATGAGAGTGTGCTGCATGTCTGACACCCTTGGCCCATCTTGATTCC
AGATGAAGAAGTTCCCTGCAGCATCCCATGTTGGGTGCAAACAACAAATG
>chr4:120077428-120077528
GGTCCCTCCAACTTCTGTGAAAATAATGAGACGAGTGCATGAACAGTCAC
AAGCCACCCCCACGCGTGTGTGCCACCTATCACTGAGAGCTTCTACTGAA
>chr5:3301150-3301250
CACTGAGTGCTTTAATGAAGTCAAGCAGGCAAGACTTGCTGGGACAGCTC
ATCCCAGAACCGTAACTGTGCCATGTGGGGCCATGTAGCAGGCTGCATGC
>chr7:142113901-142114001
TAAATGACTTGGGGGGGTGttgagataggatctccctaaatagctcaggc
ttgcttcaaacttgtgacacatttgtctccacctcctgagtgctgtggtt
>chr1:143536261-143536361
GCCCCTACCAGTCTTTCCACCACCATCCTTCCACTCCCTCCAAGACAAGA
AATTAAATTTCCCACAGCCATGACTGACCATACCATTTCTGTGGCACCTC
>chr16:35751816-35751916
ggaagaaggtgggttgtggtttaaggaggaattaagagtattgcattatt
catgaaaaggttggcaagggtgggttatacaatagactaaaattgtgact
>chr6:22339827-22339927
CGAGAAACCGCAAACACTACCTTCCCCCTCTTGCTTAATACTTAGGTCAA
CACAGGACTTGTGGCCTGGAGGACAGGCTTGGATATCACAGTCATTGGCT
>chr4:119738712-119738812
GAACTACTCTCTGCCACTGGGAGCTCTCTCAAAAGCTCGATTGCTCAACT
CAGTAGTTTGGAACAGGAAGTGGAGGCCCTCGTAGTGGCAGGAAGCTGAA
>chr18:3281444-3281544
AAAGATACAATAGCACTATAAACAAGCAATCGCACTCTAATTCTAACAAA
AGCATGAAAAGAAACTTCTTATGCATAAGCAACTACAAAAAAAAAAAATC
>chr7:99091510-99091610
CTGATTGacagcagagttcacacgacacactcatggagcatttaccactg
tgcattgactatctggggccgtaaaatgagccttaagaaagacagttcaa
>chr6:146221442-146221542
GAGAGCACCAAAATAAACTGTCTGTGTGAAAGGTGATTATGGTAACCGAG
GAGGGAGCTGCGGTTCAGTTCTCGAATGACTGGGCTGTGCAGAGGCAGCC
>chr5:66068277-66068377
TTAGATGATACTGGTTTCTTGCTTCCTGACCAGGTTTCTCCAGCACTCGT
CTGCTCATTTCAAGAGAGATATTCACAAATGGGTTTCCCCCCCAGGTGAG
>chr2:3659665-3659765
GTAAACAAGAAGTTACTCAGGGTGCTCCATAGGATGTCAGAGCTGAGTCA
GACTCGGATCCTGCCTCCAGGAAACCAAATGTTTCCTTTATCTCTAGTTT
>chr6:140514648-140514748
ACCTTGATACTTTTCCTTATCTTCTATGCCAAATTTAAGGAAATTGAAGT
CAGGTTTTTGGTTTTTTTTGGGTTTTGGTTGTTTTTTTTTTTTTGGCTAG
>chr12:73726308-73726408
AGCAGTTTCGTTCCTTCTTCACTTGCTACACAGCAAGGATGGCCACCTGT
TGCCATCTGTCATTCAGAAAGGACCAGACACAGAGGTGCTCAGAGTGTGA
>chr1:180364316-180364416
TAGCCTAGATTATATAATGTTTTAAGAGATAAGTCACGTTAGTGCTTTTG
TGGCCATGTATAATTACATTGGAGAACTAATTTACTGAGTTAATAATTAG
>chr9:5309488-5309588
TCTTGCTAGATCTCTGCGTCTGCTAAAATCACCACTGTTGTAACTCATTC
ATGGACTCCTGTCACAATGTTTTGACTCATGTCTTCCTTTCCAGGTCTTA
>chr3:101233614-101233714
AAAGACTACATGAAATCACTCAAAGGCAAACTTCAAGAACAGGAACCGGA
AAGAGTCGAGCTTTTTATGACTGGAGCTGTGGAGCAAATTAAGCACATTC
>chr9:62349218-62349318
CTTGCTACCGCGTCCCCTAGCCCCTCCTGCTGTGCACTATGAAGAGCACC
CACACTTTCTTTTACTGAGTCAGAGCGTTTTAGAGAGCGGTGCCTGGTAC
>chr9:62354007-62354107
gcatcagaactacccgaggaacatctgagggacttcccaggctcttcccc
aactgctgaatctgtctctgcgtggtaccccaatgcatgtgtttttaaag
>chr1:53762079-53762179
catctgtgaatggctggaaagcctgaaagggtcagtcctgctgtcccaac
actgcaggatttccatgacacagggcaacaacaagataaccaagaggtgt
>chr5:62790667-62790767
CAAAAAGAgtgtgtgtgtgtgtgtgtgtgtgtgtgtgtgtgtgtgtgtgt
gtgtgtTTGGGGGTGGGGATGGGGACTGCAACTCTGAAGCCAAACTACAT
>chr7:43399512-43399612
GACTCAATAGGTAAATGAATGTCTTTGTCATTTACCAAAACAGCTTGCTT
TCTCCATCTCATATGTGTCATAGCTGTCAGATGACTCATGGGCATTTCTA
>chr6:8649402-8649502
tgggctggggaGGGGACGGATGACTCAGTGGTAGAGCTCTGGTTTAACAT
GTGTAAAGAAAAGGGTGTCATTTCATAGGGTAACCCAGGTCACCAGTATA
>chr1:37420300-37420400
TCCCCAGACACATTCTTAGCCCATAGTTGTTTAGTCCCATGGATCTTCTA
TAAATGACTTCAGCCAGCAGACTCATTCAGAAACAGCACTGATCCATTTT
>chr17:74589878-74589978
TTTGTCATTTGATTTTGGATATTCCTGTATTGCTTTGACTTGTAGAATAA
TATGAGATGACTCACTATTGTTATTTGAGAGCCAAAATTTAAACTCTTGT
>chr13:52986057-52986157
CTAGGGGATCATTCAAGTCTCTGAAGGCCTGCTCCCTCCTCCAGCCCAGA
GGGAGTAGAAGTAGGCAGAAGTGATCCTGGAGCTTCAGTCCCTGCCAAGG
>chr1:144248482-144248582
CTCAGGTATGTTTTCACGTCCATTCCACTACAAAAGACACCAAAAATTCA
TAATTCTCTACAAGAGTTCCCCTTATCTATGAAAAGAACATGAAGCAAAC
>chr14:26919360-26919460
ctagagttccagagctcccaggactacacagaaaaaccctatctcagaaa
gaATGAGTCATCTTTCATGTCTCAGCTCACCAGTGACACACCACATCAGA
>chr4:102886795-102886895
GTCCCAAAGTGGCCCTTAGAAAATGATAACTACTATTAACCAGAACAATA
CAGTGTCTCGTGGCAGTGGCTATAAATCCTCCTCTAAGGCTAGGGACCAG
>chr12:32343613-32343713
agagtgactcatagtttcattactgaaagatctgggccctttgtcatcca
gcctggattaggtcattgtagtgttacattgactttagtcataggacatg
>chr2:139849695-139849795
acagtgcaaggcatcagctacctccctaccagttatgagtcagagaggcc
ccagggctctccagttacataggcaactgccactgcactgctgtccacca
>chr10:80024362-80024462
TCTGTAAGACAGGAAGTGAAACTTACCGAGACCAGGCATGGGGAGAGGGG
AGATGTGTTTCAGTTTGTGTTTTTTGTTCAGCTCTGAGTCGTGCCTCAGT
>chr10:21029170-21029270
AATGAAAACTGAATGAAATGTAAAGAATCACTCTTTATGTTGTTCTTAGT
CAGCACCTTGCCTGCCCATCTCAGAGCCAGGGTGATGACACATTCAGAAA
>chr16:51705132-51705232
AAAGATGCCAAGCAAGGCCACACTTGAAAGCTGAGACGGGACCTTTAAAA
TGCACAGGAAAGAATAGGCATGTAACTGGTGACACTTTCAGGTTGAGGTT
>chr2:59969182-59969282
GTGTTGTGCTTCAGTCTCTGAGTCAGAATCGTCATCTTCACTCTCCTCCA
CGCTTTGATCTTCTTCCTCTTCCTCTTCCAGATCGTCTGAGTCACTGCTG
>chr7:75701025-75701125
ATTAAGCTCTCGTTTTTACAAGGACAGCTTCAAGACACAAGACACATTTT
AAACCAGTTCCTAGTATGACTCAAAAGTTCTCTGACTAAAAAGGACTTTC
>chr6:146907391-146907491
AGTAAAGATTTGGAATGCTGTTCCAAGTTCAGTGTATACTTAAGATAGAG
AAGTTCTTGACAGGTAGCTTAGCAGGGTGAGTCTACTGGGGTGTGAGGGT
>chr6:115944048-115944148
ccctagcctcctgcctcagtttccccagtgtgggaacaagaacaagccac
AGTCATATATGCTGTAGCATGTTTTACAGCGATGGAGTCATTTACTCATG
>chr15:64211722-64211822
TCAAGTGAGGCCGCTAAAAAAGGGAAAATTATCACCCTAAAATAAAAATT
GATTTGCATAACGCACCCCCAAAATGGAAAGTTGATGTATCATACACAAA
>chr11:48798928-48799028
aaagaaagaaaaacaaaTACTTATACCTAgggcttggtgttttagggcta
taatcttagttacttggcaggctgaggaagggagatcataaatttaaggc
>chr19:36477400-36477500
CAAATCTTTCCACAGTCGGTAGTGTTTACAGGATTCGTAAATTAGACCTT
TCACTTGTATAAAGGGAGAGAATTGCGCATGGGACCGTTTTGTCCTCCCT
>chr4:32302652-32302752
ACTGACACCAAGCTAATTGAATGTTGAGACAAACATGCGTTTGCCtgtgt
gtgtgtgtgtgtgtgtgCGAGCGAGTGCGCACTCACACATGTGTGAGTTA
>chr17:47189824-47189924
GATGAACACAGTGGTACACAGGGGTCTCAGTTTGACTCAGACTCAGAACC
CCGTACTCGATTCTCTTTCATGTGGATGGAACAAATTTCAACTTATTACA
>chr2:13708752-13708852
ACAACAGTCAAGAAGCCAGAGTGGCTGGAGTATCAGATAAGATTTTTCAG
CCTCGTGTGAGTGACTAGCAATCCTTTGCCTTTCACATTCATCTGAGTCA
>chr2:9616154-9616254
tgacatagcaaggaattcacagagccatctcctccaccccTGCAGTAGAT
TTTTATAGGGGCAGCATGAGTTGTCCCAGAACTCACAAGAAAAACCACTT
>chr16:4201856-4201956
gctggtagaactacgaacttgtatatccactatggaaatcagtgaggtgg
ttcctcaggaagatgagaattaatctagtcaagatatagttgtaccactc
>chr10:13978351-13978451
AAAAAGGGCCTATGCTTGTTAAGATTTTATAGATAGCTTATCTAGAGCTG
AGGTACCTTGTATAGTCATAAGGTTCAAGCAGATTTGAGCAAGAATAGCT
>chr12:25190665-25190765
CCTCTGGGAGTGACACAGAAGAGGCTCTAGGGCACATACTCATTGTAAAC
TGAAAGCTGGTGTATGTATGCATGTGTGTATGTGTGACATAAGGGATTTT
>chr5:143512187-143512287
TCCACAGATGGGGCCAGGGCTGTTTCCTGGCGCCACTGGCAATCCACCTG
ACTGTCCATGCTGGAACCTGGTATCTTAGCAGGAGTCTTGTCTTCCTCCT
>chr11:5367728-5367828
ataggcatcactccactatgatacagacactgactcatctggccctcaca
atcacttctggaacatacactattgtcttatggatgaggaagacaagttc
>chr3:100636244-100636344
catggtatcattctgtcctgtgagtgctttcaaacttctgttttaatccc
tggtttctagctgtgtgactatgatatgactaagtgtgcttAGTCATGAt
>chr16:45142012-45142112
TCATCACTTTATCAGAAAAGACAATTGCCACAATTGAAAATGTGCAAACA
CAGTTTGTGTGAGTTGTCCACCAACCAGGTACCATTATAAAGTGTCGTCA
>chr16:48737324-48737424
TCAAGAACAGAAAAGGTATTTTTCCCCTGAGTCAAAAGGAAAAGTGCATG
AGTCTTTAGTAGCTTACCAAGCCTCACTGATAAAGTCTGCTGATGACAGA
>chr11:34010694-34010794
TCCTTCTCTGCTAGCCCAGCTGCACCCATAAGTCCCAGGCCCTGCAGATT
TCAAGACCTTGACTGGGGAAACAACATCCTTTCTGGGAACAGGGAACATG
>chr1:165232119-165232219
atcAAAAATCAGAAGAATgagggaatgagggaaggaaggagggagggaag
gaggcaggCTATCTGGCTGGCCTTATAAAAGGCTCTTAAAGTGTATATTT
>chr19:26653974-26654074
GGAACCCAAAGTGCTTAGTTATATCACACACCCAGTGGGGCTTAGTCATA
TCACACACCCAGTGGGGCTTAGTCGTATCAAACACACTAGCAGGTCTTTG
>chr1:154046284-154046384
ATCAAGTCAAAATACCAAATGTTTGTTTAATTTGAATCTGACTGTTTCTA
TGATCTATATGAATAATGAAAGATGAACAGTAGTTGTggctggagagatg
>chr8:46734623-46734723
gtcaagaaatattttgTGACTATGTGGATCAGTACCATGTGGATGTTCTG
AGTCATATTTATATCTCTGATCTACAGTGACATTTCATCAAGGGCGTAAG
>chr3:95232871-95232971
aggagccctaggtttgctctccagcactgcatactgatgtgctgactcat
acctggagtctcagtgctcggggactggggagcagaggctcaaggtcagc
>chr2:48328279-48328379
ATATTCTACCTCATGTTACTTTCACCCCAGAGGAGTGAACAAAGGTGACA
GATACCCACCACTTCCAACCATGAGTCACAATAACTTCCCACTCACTTTC
>chr6:100841669-100841769
TTGTATTTTCTGTGGTCTGTGGTCTTCCTGTCTCACTCACTCTAGGATAG
GATTGAAATCACTGGCACAGCCCAAGTGCGGCAACTTTAAACCATTGTTA
>chr11:80078341-80078441
AAGAGGAGACTGACACCACTATTACTTAGCATAAGCAGTACCGCCGTCAC
CAAAAATCTAAACTGTGATGAATGCGCTGTGTCGAGCAGGAGACGAGGGC
>chr9:92275179-92275279
TGTGGGTTTGGCTTGATATGACTAGCTGTTGCATCTGGAGAGCACTCTGG
GTTGCCGTTCTGGTGCCATGAATATCGAGTGGCAGTATTTAATAAAGCCT
>chr11:95355262-95355362
CAAAGTAACAGCTGGGATAGATGGGGACTCCGTGGGCCCTCCATGAAGGT
CCGTAACCCCCCCAATAGACATATAGATGGGGTCTCTGTGGGCTCTCCAT
>chr10:12974766-12974866
CAGAACTGATCAAAGCAGGAGGGTAGGATTGCGAGGGGAGATATAATCAA
AGAATTTTACATGCATATCTAGAAATGTCATAATGAAACCCATTGCCACG
>chr7:144469106-144469206
GAAGCTCCCACAAAAGCTGCTTCTCCCTCCTTCAAACTTCTGGTGACAAC
CTTCTCAGTCAAACAGAGAAGCAGTGTTGACTCAGGGCCTGAACTGGTGA
>chr10:17978660-17978760
TAGAGAGAACATTAGGGGGACAAAGCTAGATCACAACATACTCATCTCAT
AGTCTATGGCTTGTTTGAAATGAGGCAAACAACTGCTGCTCAGACTGAGT
>chr11:98948039-98948139
ttcacaccccagttcctagtaaccacaaatctatgcaggcagatctgctt
ctcctgggcattcttagaagtcgagtcatacaacatacggtcttcgggaa
>chr6:3536281-3536381
aatgtgtaaagttatgggagccattcttactcataccaccacaGATGCAC
ATGGTAAAGTTGTAAGTGAAGATGCtgtcaagtggtataggaagtgctgc
>chr11:87744856-87744956
AGATGCCATCGCTAGCGAATTCTCCAGTGAGTTCCATTTGGAAGGGGCCT
TGGTGGCTTGTCAGAGTGGAACTTACCTCCTGGAGGGAACGAGAAAGTTT
>chr8:14088746-14088846
CAGTCAGGTTCTTCCTTTAGGCCTCCTTCTGTGGTCTCCTCTAGCCATAG
CAGTGTTAACGCTGCCCAATCCAGACACTGCGGCTGGCCTGAAGCTCTGA
>chr17:17845292-17845392
GCccacgtgtatggatgcacaaggaggcaagaagaatgtcccctgtagag
gcaattgtgaacaccagatggcgttgctagaattcaacttgagtcctctg
>chr13:30747449-30747549
TATCACTTCTGGGGGATCCACACAACGAGCGAGCGAGTAAACCAGAAGAT
GGCGTTGAAGATTAGTAATCATATCTTTTAAACAAGATAACCATGTGAAG
>chr13:104418020-104418120
CCTCTAGTTCTCTCTTTTAAAAAGTTATTTGTTTCAGTATGTGTGTATAT
ATGTATGTGAAAGTATCGTTATgtgcatgtagtggctcttctgtggaggt
>chr12:32299680-32299780
CTGTTATCAATGTCATCTGACACGTCATTTGCAAAGGAGTGATTCATTCT
AGATTCACAAATGCATTTGATGGGCACTAAGCTTATGACTTCCTATGACT
>chr10:26544239-26544339
CCTCAATTTGTCTGTGATTCTTCAGAGCTCTGAAGATAACATGACTATGA
ATAACAGCAGTTAGGTCTTGAATCTTAATTGTAGCTGTACTTCCAAATTG
>chr3:107819498-107819598
catactagagagaagtaacttataaagagaaagggctcacttGCCCTTTG
ATGGAcatggaaatagaaagtagaatactgataatttagagatggaagtg
>chr6:86562974-86563074
AAACCATATTGTGTTTTCTTTCATATGTGGTTTCTAGACTCCTGTACATA
AAGTCATGTATGTATATATGATGTGTAAGGCTCTAATGAGTGGGTAAGAA
>chr9:123740827-123740927
TGACCGAGTGGGGTGATATTGCTGTCTCTTTAACATAAGACAGTGGGTTC
TCTCACCACATTGGCACATGTGGTGAATTTACTGACACAATAAGGACTCT
>chr10:5537378-5537478
CTGGGTTTGGGTATTGCTTTGTAATCAGTTGTATAAGATGGTACATTAGG
TCAGAGCAATAAAGGGTACAATTTAATATCTGAAGGAATTATGAAAGAAT
>chr15:78268028-78268128
CTGGTTGGGACAGATAAGAGCAGAGCAGGGGGGTGAAATGATAGGGACAC
AGGCGTGATAATGCCACATGTTTATATTTGTTAGTTACTGACCTTGAACC
>chr11:83533204-83533304
CTACAGAAATCCAGCAACTCTTGTGAAGGCTCTGGGATGGAGTAGCAGAA
GGCAGACAGACTACACACAAGTAAATATATACTCCTTAATTGTGAACCAC
>chr11:61564073-61564173
GATCAGGAAATAGACTTGAGTGACCTAAGGCTCAAAGATTGGAAAGTCAT
CAAGCTACTGTTCTCAGTCACCAAAAGCCACAACAAAATCATGTTTCCAC
>chr9:114451682-114451782
TATCTTTAAGGCAAACACCAAACACCATAGCATAGTTTTCCATTTGTAAC
CTTGAGCTTCTGCTTGGCTGGCCCAGCTGCCGTAATAGTTTCCATTGTAG
>chr2:72300610-72300710
CTTGTGACTCCTCGTGTAGTGAGGTATGATGTGTCCCTCTGTTTTACAAA
GTATGTGTTTCCTTCCTACTGAAAAGAACAAAGAGTGGCACTTGCTTAAA
>chr9:75434123-75434223
TGCAGCAGCAAGACAAACTCCTATGTTCCCACATTTGAAAGCTGAGAATT
TACCCACACATCAGTGTGAGTCATGATTAACTAAAATGTCACACCCGCTC
>chr11:23706808-23706908
TTAAAACCCGTCTTTGTCATTTGTAGAGCTTGTTCGAAGTGAGCGTGGTC
TTTGCTCATCCAGAAACAGCTGAAGATTGCCATTTCCTGTAAGTTGCCCC
>chr8:34384462-34384562
TGAGCTAGGAAGCCAGAGAAGTGAGAACTGACTCACTTTCAGAACCAGCA
TTTTTGGCTTCTGAGCATGGTGCCTGCGGTGACCTCATTACCACAGGAAA
>chr15:102716611-102716711
GACAGATTTGAGTAAATCTGAGATACAGTTTTTACTAGCCAAACCACTAA
ACTCCTCATCTGTGAGGTTTAAATGAGAATAACCAATGTAAGACCAGAAC
>chr1:130996514-130996614
CTTAACCCAGCCACTCTGAGTTGAATCACATCCTCAATCAAGGTTCCGAC
TGTGTAGGAGGGAATCAACACTACTTCTCAGAGACTTATGGGACTGTGAC
>chr10:17772496-17772596
GATAGCTGTGATGAGAAGGAAGGCCGCTCAGCGCCATGCGCCATGTGCCA
CAGCCTGTCTGTCTCGGGATCTTTGCACAGCTGCATGTTTTCCTCTGGGT
>chr9:3025554-3025654
ttcacgtttttcagtgattttgtcattttttaagttttcaagtggatgtt
tctcattttccttgattttcagttttcttgccatattccatgtcctacag
>chr1:127732704-127732804
ttttttacaacacccattaagtaaccagcacatgagatcatgacccacag
tttaagGGTGGAGAGACTTCTAGATGACTCTCCCCACCTTTACTTTCCTT
>chr9:43096118-43096218
CAACTGTGCCAGACTAACACTGTATTACATGTTTCTACTGCAGCTAAGCA
ATGTCTGAACATCACAATAACCTGCAAATACAATTACAAGTCATTTCTCA
>chr16:76444186-76444286
CCACATATAGCATTTAGAATTCTGTTTGTCCTGCAACAACAGTTGTTGAG
TGGATGATTTAGACATTTAGTAATGGTGGAGTGGGTCTCTATCTTACCCC
>chr1:7166000-7166100
TAAGAGAAGTTAAAGAATTAAAGGAGACTCATTCTGATAGAAATTTGAAA
TGACTGAGCTGCAGCATTCATATCCTTCTAGACTACTGAAATCAGGAATA
>chr5:115715300-115715400
CATATGCTTAAAGAATATGCAATTACCACCTCATGTTTAACTTACTAATT
AGCCACGGCAACCCTCGAGAAATGCTGGAACTGACTTCAGAGATGAATAC
>chr12:25683031-25683131
aaaaaaattaagagaagctggggcacgtggtgttcttcaccagatataca
cacagagagatgagtaaattggagagaaatgattcagtataacctagctc
>chr9:109051580-109051680
TCTGTATGCTGGGGAGAGAGATGATGTGGGTTGGGTAACTGGTTGGGGAC
TGATAGTTGAAGGTCCGGGATGGGATCTGTATGGACCTGGGGGATGCGGT
>chr1:60765226-60765326
AGAAACATCTTTGTCATACTCAGTCATCTCCTAAGCTGTTTTGGGCACTG
GTCGTGGTTGCTGGAGTCCTGTTTTGTTATGGCTTGCTAGTGACAGTGGC
>chr5:130103170-130103270
CATAATAGAAATGAGATCTTTAGGAACAGTCATTTGTATGAAGTACATAA
ATGAATGATCTTGAACCACAAGTTCAAATATGTGTCATACACTAGAATAG
>chr13:52828847-52828947
AACGATGGCCCTCTTAATAAGCAAGTTCTAGGCTTCATAAAAAGCCTTTT
TAGTAGACAACTTAAAAAGAAATATTACTCAACGAGGGAGAGGCTGCCCA
>chr6:24662541-24662641
CACTTATGCTTACAGTGAGCCGTGTTATCTTTGTCTATCGAAATATACTC
CCACATCTGTCATTTCCTTGAAACCCTGGGTAAACACTACAGTAAGCTCT
>chr8:33529781-33529881
ggaatctgttctttccctttctgtgggttctaggtgtagaactcaaatca
ctaggcttgcacagcaagcccattgttcagtgagctacctccccagcctc
>chr9:23251017-23251117
AGAATCAGGCTAAGATGAAGTTCTGTGTGATCTTCCTTAGCTCAGAGTCT
AAATATCATCAGAGGAAGTGAGCAGTATGTGTGAATCACTATCAGAAAGT
>chr15:5512727-5512827
TATAGCTGCTTTCCAAACCTTTCAGGGTTAGGATCTATCTACGGTAAAAA
GCCAAGACCTTCAGAGAGCCACTTGCTTCCACCTGTCTCCTTCCTCCTAT
>chr10:98880121-98880221
CACAAAGCATGAGTCAGCAACAGAGCCATTGATACTCTCCTATCTTCTTT
CCCTTCTCCATCTCAAAGACACGCCTACTCTGACCCAGTACTACAGGAGG
>chr1:32782170-32782270
ATGAGTAATATCTTTAGTAAAGATATGAGTAATATCTTTAGTAAAGATAT
GAGTAATATCTTTAGTAAAGATATGAGTAATATCTTTAGTAAAGATATGA
>chr13:37692818-37692918
agatccatacagacagaaagcagagtgaggtggccagggcatgggggaag
gggagagagaaactagtgttgattggagtgagtttcagtttgacaatgac
>chr9:72044358-72044458
ACAGTATAACAATCTGGCTGGATATTCTTTCCACTTGTCCTTTATATCCA
TCCTGAAATGTCTAAACCATTCTTCCTATGATACCATTTTGAGTAGTAAA
>chr15:91619504-91619604
acacgaaggtctgattcattttgagttgattcattctcagagtgaggggt
atggatctaatctcattatgagtaaatctagtttccccagcaacagctat
>chr11:86587088-86587188
CGTCATCCTTATCCAAAAAGAATGCATTAGCACATTGGGGAGGCACCTCC
CCCCAGCCAGAAGTCAGTGATTAACAAAGGAACAGAGAGGAACTGCGGAC
>chr17:53577813-53577913
TCTAGGTGCACTTCCCAGTATCATGTTCTACTATGTTTAGAATAACAGAC
TGAATTCTATGACGAGGTTACTGACTGACTGACTGAACTGGAGATGAGAA
>chr2:62526980-62527080
AAGCATGCTTTTCCAGAGAGCTATAGCATTACTCAAATAGAGAGTACATA
GCAGTATGAACGCATGTATGCTAACATGACCCTGGTGACTTTATCAGCCT
>chr10:38875768-38875868
GAGGTCAAAACCCCACTCTGACATAGAAATTGGAAACTGCCAGATGTTCC
AACACTCTAGTACAATTCAAAAGGGCAGGAGTGGAGGATTATTAACCATT
>chr2:80046948-80047048
CTTCAGTCAGTGGAAAATTCTTCAGAAGCAGCTACACAGTACTACTGCTC
AGTTTCCCAACTGTACAGTCTACTCTTGTCAACTTAGCTTCAGTACTGAC
>chr11:83079054-83079154
GGGTTGTTTGTAAATTTCttttttttttaaattttttattgattctttgt
gagttccaaatcatgcaacccaatcctgctcatctctctgtcttctcata
>chr4:96031268-96031368
AAGAATCATCCTAACTCTGCTAACTTCCAGAGAGAAGAGCATGATAAGGC
AGCTACAGACATAACAGAAACCAGAGAAGAGAACCATTATGATGAAGCTC
>chr18:89233564-89233664
GAACAGATTGTGTTATACATGATGAGGCCAGAGACTTGCTCTGTTCTTAC
TCATCTTGTCTGAGTTTCAAAATCTATAAAATGCTGTCATAATATGTACT
>chr15:65810791-65810891
CTAGCTTTGCACTTTGGGGTAGATGAGCTGCTGGGAGCACTCCCTTGCTG
TAGGTAATGACTTCCTCTGAGACTGGCTAGAGGAGTCATGCTGTGAAAAA
>chr2:120933192-120933292
ACTCAGAATGGCAACCTTCTCAGTAAAAATGAAAGAGTAACCACAAagat
gactcagtgggtaaagtgtttgctgtgttaaggacctacgtgtggatctc
>chr10:117665804-117665904
TGTTGGGCCCGCCATCATTCCTGGGGACCCTGATGAGAGGTCTGAGCTGG
CGAGGAAGTCAGTGTGGTTACACTGAAAGGAGCCTTTTCACTAAATGCTT
>chr1:51499156-51499256
AGTTATCTGTATCAGGGACCATACAACTTGTCAAACAGCAAGAAGCCATA
CCATCCTTTATTACAGGAGTAGGTAAGTACAGTCATGCTGGGACACTCCC
>chr3:129565985-129566085
CACTCGGGTCAGAGTCATAAGTGGATTCTGCTCTGCCCTGCTGTGGTAGG
AGGCTGGGGCTTGGAAAGAGGCATGCAGATTACAGTTATGAAAGAAGGAA
>chr7:125539478-125539578
tggttaaataCCCACTGTGTTAgtcagcttcccattagtgtaacagcagt
cgagctagtcaactcaggaggagcatgggttctcctgactcacaggctaa
>chr3:84312494-84312594
CCACAGGAATGAATCCATTTTCTTGAAAACTACATAGTAAGAGCAAGAAT
CTTCTGACTCATACCACTGCGAAGTCATATCCTATGTGAGAGGTGACATT
>chr4:59195430-59195530
GTGTCACTTCTCATGTCTTCCTGGGGCTTGGGAGACATTACTCATTGAAG
CAGAGTGATTTTTCTCTTTCCTGTGTACATTGTAAGTTTTTGAGGATACA
>chr17:23677566-23677666
CCAAGTGTCTACCCTACTCCGCCCTCTGCAAACTTGAGTACCCACGATGT
GGAGCGAAGGAAATCAGTTATAAGACATAACTGCATAGTTGGGTTTTTCC
>chr4:109726538-109726638
CGCTTAGTTTTTGTTAGGAAGCAAAGATTGAACATAGTGAAATTGTATAC
CAAAGTGCCAAAGATACTATAAAGGAGTGTGTATGGGGCTGATCTCTAGA
>chr15:28081265-28081365
AGCCAGCGAGGGTCAGACATCACGTGAAGAAAGCTCTGAAACCACAGTTA
GATGTGGTTTTCACGAATGAGTCAGCTGTGGAATGAGACAGTTCAGCTTG
>chr3:27431967-27432067
CACTGTGGAAGCATTCAACTTGGGCAGCCATATCGAATGCCTGACACACA
CAGGGCCTCAGATAAGTGACTCACTCAGATACTGAGTGTACTTCCTGAAA
>chr7:143829598-143829698
GAATGTCAGGTGGCAGGAAGGAACAAGATGAAAAGAGTGAAACTTCACAG
CTGCTTTGTTAAGGCTCCCCAATACCCTTAGGGGCACGGAGGTATGACTG
>chr9:69702416-69702516
GATGTGGGACGATCTGAGCAACGGCAGAGGAGGCTGGAGGTGCAGAGACA
CAAATCGCCACAAAGTGTAAGCCCTCAGGCAAACCACGCATCCCACTTCC
>chr6:108340934-108341034
CACTCCCACTGCTGCAGACTCTTTCTTATGTGTGTGGTTATTTGTGCCTG
GGCTCTAAACTTCTCTGGTTAGCTACTGCTGTGCAGCCCTCTTATGACAG
>chrX:57177398-57177498
GGCGCACAGCGTGGAAGAGCTCCGAGGCCATGAATCAGAGCTTTTCCAGT
GTTTGTTGCTAGGAAGGAAAGAATTCAGGTATGGCAACTGTGATCACAAG
>chr7:139151336-139151436
AGACACGGTCTTACACACTCATAGCACAACTTCTACACCTACACACTCAC
ACATTCATCTTGCCCACACCAGCCCAGGAGCACTCGAATTCTCACACATA
>chr15:53399582-53399682
aaatgcaatcaaaactgttggctaactccacaactgctgtgccattactg
tatcagagcacacatatgtcgtccttggttaatattctagcatttaggtt
>chr11:79793984-79794084
TCTGGGACACTGTAGATGAGGGGAAAGGCGGGTTCCCCCTGTGCTAAACT
GCCACAGTCACACAGCACAAACACCTCCTGACTGATGGTCCCCCATTACC
>chr17:17601014-17601114
tcaggctggctttcagctcacccatggctggcctcaatccagtacgattg
ctcaaggctttggccttggcaaagactgctagtgctgagaatactggtat
>chr16:51660872-51660972
AACTTTCTAAACATCTCAAGCTGTCACTTGGACACCTGAAGTCCACAATG
GTAGGTTGGGACATCCTATGGCTTCCACACACAGAGTCATTCCAGTTCAC
>chr3:135621116-135621216
AAAGTGACAGAGAACAGGAATGGGGAGCAGGGGCAGTGACAGTGACagaa
aacttaacagttgaaaagctttaagatttaataagaaatgtaaatccaag
>chr10:118172685-118172785
TGCAGGAGCCCTGGAGACGGCTGATGAAAGACTGGCAAGCTTGCTCTATG
AATGACTGTATGTCCAATATCAAAGGCTTCCCATGTGTGCTGCTAGTTAT
>chr9:108154866-108154966
agcaggttcagagtttcggtctgagaccgtgaaaggctcggggaagaaca
gcagttgtggtttcacgatatgaacaaacccaataccactgaactgtatg
>chr7:119911992-119912092
agaagacactattttaAACCGTGTCACTCATCTGGCTTCTTCTATGCCTT
TTTGGTGTTCAAGAGGTGTTCTGTTCAGATGGTATCTTTGGTAGCTGAAA
>chr7:84740487-84740587
CTTTAGAATACActgtgtgtgtgtgtgtctgtgtgtctgtgtgtgtgtct
gtgtgCGCACAAACAATTATACTCTTGGGGAATGTTACAGCTTAAACACT
>chr14:74767812-74767912
AAATGTTGATTTAATTTCCCACTATAGGAGGCAGAGAAAAAAAACTCACA
ACCAGCAGAGCCTAAGAAATAAGCTTAGATTAAACACAAGTGTGTGACTG
>chr9:73818869-73818969
cagttacagagtaaaagagagcagccttatcagcacagaacactaagaac
aagttagttttccagatgccatcagcttctgaccccaagaacaataagag
>chr12:30557394-30557494
tttaaaaacagaaaGCTTAAATCTTAGGAAGTATTTTTTTTTCTGAATGG
AGaagtcacacactgagccacacacacagtaatagcaggaaatttaaata
>chr1:180555462-180555562
ACTCATTAAAGCTACACTGTCATTCTGTTGGTTTCCAGTTGACAGGACAG
AGATTGGAAAAAGACATTTTTAAATCATGTGTCTGACTTGTTGCTCATTT
>chr15:61440592-61440692
tttatttttgtgagttttaaaactagattgacctctgggactctctatgt
atcccaagatggctttgaattctgggtgattatctggcctcagcctctca
>chr2:22661327-22661427
AATGTCTTTCTGGGATTTTGACCCAGGCAACTTTGTATCTGACACTACAG
TGTGACTTTTTTAAAAGCTACACTTATCAAAAACTTCAATAAGAAATGGT
>chr6:97221725-97221825
TTATAAAGGCCACGAGAAGCAAGCAAGTGCCTGGGTGTGTTCTTAATTGG
TGTGAGCCCCTGCCTGGGTAAAGACCACAGGAAAACCTCATCTTCTCAGA
>chr12:75494696-75494796
GATGTTACTTGAAGTACAACAGGAAGTGGAAATGGACAGCACACAGGGAA
GCCACATGACTTGATTTTTCCTTTTAAGTCAGTCCAGTAGCTTCAGAGAG
>chr12:36037066-36037166
cacaccggaagcacacagcctgccactgtggacagtctgaagcagcccca
tagctcacacctgggattaacacaaaaccatgtttatataacataactga
>chr6:114991636-114991736
GTCTCAGGTTTGGTTTACTAATGACTTACTATGATCCAACTGTGAGCAGG
ATATGATAGGGCGATGTCTGACTGGATGTCTGACTGAATAAGAGTGGGCA
>chr3:130715085-130715185
TAGATTTGAGTTCTGAGGCGCTAAAGAGAAAGAGGGCTGAGTTTCTCTAC
GTGTTCGAGGGTTAGATGGCCGCTGGAAGTGAACGGTGCCGCAGACTGTC
>chr11:34734040-34734140
AACAGAAATTCAAATGACTCAGAGTCCTCTGACAAAATGAGCATAAGTTC
AGAGGCTGAAATGAGTCCACTGGCCTTTGAAATGATTGGAGCACAGCCAC
>chr16:52094694-52094794
TTACAGGATTAAACTGGGGTGTGGTGATTTGGGGATCAGCCATCTGATGC
TGGTATTTACAAAAGTAAAAAGTACAGACTGTCCCAGGACAAGGCCTTCA
>chr12:102674716-102674816
CTGTGGTGCACATGTCATAACCTACCCCTCACTATGAGTCTATTAATCTG
AGTTCACATCTACCACTGTACCATCCGTGGAAAGACATAACCAATGGGGG
>chr3:94952374-94952474
AAAGAGAACTTGTTTGAACTCATTACCTCTTCCAAAGGAAAGATTCATGT
CCACTTCTCACGGTAGGGGAAATGGGGGTCTCAGTCCGGGTGTGGGGACA
>chr6:53169130-53169230
AGTCATTTCACTTCATAGATGAGGAAACAGCCAGGAAACCCCCAAGCCTC
CTCCTAAGTCTCAGCAAGCAGGCAGACATTAGCTCCCCGTGGGCTGAGGC
>chr18:56726253-56726353
CTTGGTATGACAAGGAGTTCTGAGCTCTGCGTGTATGACTCATTGCATCG
GTGAATGGGATACATAGTGATATTATGTAGAAAGAACATGGTCATTTATA
>chr8:94458616-94458716
CACATCCTGTTTGCTTATTTCTCCAAATGACTGTCCCCATCCTCACATCT
CTAGGGTGTTCTGGTCGACTTTAAGTGGCATTGCCTTCTGCCTGCATACC
>chr12:115257561-115257661
agcacaacttctgtgttcagtgagatatataggtgctgtcttgaaccata
tggtgttaaagttagtttgtagaaagaaacaaatagacttcaaaacagcc
>chr17:65939936-65940036
CTCAAACAGAAAGTGACTCAAAGCTTCCAATTCCTTTCTGTGGCCACATT
CCCCAGTTTTGCCGTCGGTTGTGTTTACACACGGCTGCTCTCTGTCCAGC
>chr16:38321488-38321588
TGAGTTTTCTGATGTCTGAAATAAAAAGCTCTGTCATGGTTCTCTCCCCA
TACCTCTCTGAATGACAAACGCAGAACGCTTTGACTCAGCAGGAAGATAC
>chr7:128048625-128048725
aacaactactacaacaatgactacaacaacaactactacaataacaacaa
caattactactactactactactaTGACGACGACTTCTACAaaaagaggt
>chr17:73853266-73853366
CTGCTGGCTTCGGAAAAGCTCACTCCACCGCTGGCTCCCTGGCGCCTGGA
TATTTTTAGGTCCTAGGTACAGCTGGACTCAGAGTTCTGAGGTCTGGGCT
>chr15:85658002-85658102
ACTTCATTCTCCATGTGAATTATATCTTTGTGATATAACATAGTCCTGTG
ATTCTGAACGCATCATGGATACATTGTAAACAATTTAGAGGTTACAGAAA
>chr7:80840966-80841066
ctgtttcccaggaatctcatgttgggaaaaggaaaggtgctagctagcca
gagagacacgccttcctcaaagagatctcaaacaaccctggcgacttgtc
>chrX:164034300-164034400
ACAGTATTCAAAAGAGTCACCAAAAAGAAAAGAAAAGCCAGGTGTCTTAG
TTAAAAGTTACTATTGATATGATGGAGCACCATGATTAaaagttactatt
>chr15:62240056-62240156
TGGGAGCATCTCTCTGGTGCGGAGCCTACAATGAGGTGAATGACTCATAA
CTTGCAGCCACCTttcatttcatgagtgttgttatactcttttccagaat
>chr19:42023040-42023140
TCAGAGCAAGGCCACGGAGTCTGCCATGCCCTTCCTGTGTTTCTGAGAAC
TCCTGTTCTACATAGTCATTCTGACTTAGGCAGTCTGAGTCAGGTGCTGG
>chr15:9471252-9471352
GGTAAAAATATCTTGATAATTATTTACTGACCCTCATGCTCTTCTCTGGA
GTGGGCATGGGGCAGTGAATTTGATGCTACCAGTGGCTTGTAAACCAAAT
>chr11:70591833-70591933
tggcttgagtccatgtaggtcttgtgcatgctgtcaccataattgtgaat
tcatatgtgtaaccatgctgatgtatctagaaaccacagtctccttgtca
>chr10:93222673-93222773
ACCTGACTCTGAAATGACCGCTATTACTTAAAAGAATATATATATATACT
GAATTCTACAATGACCACTATTACCTAAAAGATTATATACCTGTCTCTGA
>chr5:52855542-52855642
CAGTAGTATGAAAAACTTCAAGGCATTTTTTCGGTGGCTGTATGTAGGTA
AGTTGAATGATAATAAATATCAGATTTAAAGTCTTTTCCATTTAATTTTT
>chr7:101095545-101095645
AGAACCTGCCTGAAGCTCCTGGTCCTTGGTTTCCTGCTGCGTCCTGCTCA
GTTGCTTGAGCAAGTGGACAACAAAGCTCTGCCTGGAAGCAAGCTTTGTT
>chr9:100715376-100715476
CATGTCAAAGAAAACCAATTTTCAAGAATGATAAGACATTTCCTATAAAG
CATCTCTGTTTTGAGTGGTCTCAAATTTTGGTTGGTACACAATTTTAACT
>chr3:52555114-52555214
CAGGGCACATCTACAGGAAACCCAGCTCGTCTGGGGTGTGACTCAGGAAA
CCACAGCTATGTGTCTCCGGGAAAGCCCAGCCTCCCTTTCTCTGAAGGCA
>chr3:42093212-42093312
AGGTATTCTAATTATTGTCCTATTATTTACACTTAACTCCTTCCCTCTCA
CCCGATCCCAGCCATAGAATCAGTTGAAGGGCTGTTGAACCATTTTTTTT
>chr11:68452570-68452670
AAAGCAAATGGACTGGGGGAACTCTGGACTGGACAAGGAGAGGGGCAGCC
AGGTCATACCAGGACTTCAGGACACAGTGAGCATCTACAACTGATAGCAG
>chr9:59659529-59659629
AGtttttttttttttttttttttttACTGCTTCTGGTAAAGGACCGAGTC
ATCTCTGTAAACTGCACTCATGGAGACTATAATAGGAGTAGATGACTGTA
>chr19:4304294-4304394
TCTTCCCTTTAAGTTTTGTCATTTCTGAACTCATTTTCATCCTAACTGCT
GCTGCCCCTAGACAGCCCCAGCTGACACTCAGTCTAGTTCCTGTTTTGAG
>chr8:61464356-61464456
ctgggaggaaaatgatgaatgcatcttaagaaaggaaggctttaatttga
gtcacagtttgagtcagtacagctcatcgtggcagagaaggcacagtact
>chr15:57646209-57646309
GCAGGATGACAAATTTCAAGCTAAAGTGCTTCACATATCTCCCCTCCCTG
AGGAGGCCACCATGATGTCTGAGTTTCAGAGTGACCCAGCCTGATGCTGC
>chr15:60100693-60100793
AAATTATTATACTTGCCTCATATGATTTGGAGGATGATTGCATGCTGTTC
CCTCAGCAAACAGGAGCTTAGAAAAGTTTTTGAATAATTTCACAAAAGGC
>chr13:12850442-12850542
taaacaataacatgtggcattgccaacccaggaaaacaggtttctaaatt
ggtataatattttatgtaatttttatcctagaaactagacttatatagga
>chr5:98081336-98081436
gtgctctgtggaaagaagaggaaaagctggccttCTGAGTCATCTGGAGT
CTTCTGATTCACTGTGCCTACACTAACAGAAAATGTGTACTTTGAAGTCA
>chr4:102651827-102651927
tagaatagtggtctgcagatgacagcagggcctttctctaaaacaccaag
ggctttcattttgattcagatacagagtctgtcaagtcatacacacagaa
>chr6:15783226-15783326
CATAGACTACTTTATGATGTATTGgtgtgtgtattggcgtgtgtgtgtgt
gtgtgtgtgtgtgtgtgtgtgtgtgtgtgtgtgtgtgtTCTGTACTAAGA
>chr11:23786546-23786646
TCCTGTCAGCATTTCCAATTAATATACTGACTAACAAGCTAGGTTTGGAT
GAAAATCTCCTTATTCGTCTGTCAGTGTTCTCTGTCTGGTATTTTTGGGT
>chr14:122561654-122561754
caactttggatctgcaggactggccctttcacacctgggtggtagctgaa
ttgttcaggccacatgctctcctgcacccaaactagtaggTGTGGTtgac
>chr2:35981902-35982002
tgtacccttccttagtgtctctgcctaggaaactcagagtcatcttGGTA
GCTGTCTTTTGGGGAACTTTACTCAGTGCCCTCCGGCAGAAGTAGCTACA
>chr6:52825701-52825801
TGAGCTCATGAGTGCCCAAggagatgctgagtcacaggggttctgagtca
ccagcctggctgctgggaactgaacttaagtcctgtgctagcttggcaag
>chr8:27172130-27172230
GCCCCTAGCTTCCTAGTCGTCGGAAACTTTGAGATTTCACCTACTTTTTG
CAAAGCAAAGACATCTGATGTCAGTTATAAAAACCCACCCGGTAAGCCCA
>chr6:72345738-72345838
ACTTGTCTCACCCCAGAAATGTCCTGTGCCCACGTGGAATCCCACCCAAA
CCACAATAGTGACTACATTTCCTAGAATTTTATGTTCAAGTATGAGTCGG
>chr7:19227904-19228004
CGCTGACTCGCTCCCCTCCCCGGCGAGGGCACTAACCGCCGGGAAGGCGC
ACCCCGACTCTTTAGACTTAATTGGGACTCACCAGGCGCCTCCTATGGGC
>chr7:114356639-114356739
AACTTCTGTGTACTTCTGCTTTTCACCCAGTTGTGTCATAGGCAAACAAC
TAAAGCATTCGTTTCAGTTTTTGCTGACCATCTGTTTGAAATAACACAAA
>chr12:100876026-100876126
TGCTTCAATAGGATGTGGGCGATCCTTAGTGATAAACACGGAGTCTGATG
CTGGTGAGAGGATGCCCCGGCAGACAGAGGTTGTCAACAAGCAAGGTGGG
>chr9:32090158-32090258
GTTTTCAAACAGTTTGTCTTAAGGACAAAGCTCTGAAATCCAGATAACAG
ATTTGCCACACTCCCTCCCAAGAATAGAGGATTTTTTTTTTTagtcttta
>chr15:73318628-73318728
GGATCATGAAACTCAATCCTCTGGTAATACCAACAGGCAGCTACCAGCAT
GACCACTTCTGTATACCACAAAAGGCTTCTCATCAAGTAGCAAGAGAAAA
>chr9:56103225-56103325
GAGCTGCATGGCAATGGAATCGAGTGGGAGGGGCATAGGTGGAGCTGTCA
CACCTTGGTGTGGCATCAAAGGAAGTATTGTGTCAGAAGGTGCCTGTGGT
>chr11:69410544-69410644
CACCATGGACTACAGAGCGCTCCAGAACAAAACTTCCTGTACCCTAAGCA
CGATCTCGCCAACTACCACGAATCGGTGTCCCCCACCAGGGACACAGGCG
>chr9:55793026-55793126
GAAGGTCTGAAGTCCTGCAGCATGAAATAGTTCAATTGTAATGATAAATA
AACAAAAGGGATTTTCCTAGGATGCTCATATCTAGGAATATTGTTACCAC
>chr18:67680214-67680314
tcctttgtcATTTCTCCCTTTTAGGAGGGAGACTTTACTGTATTCTTCAT
TTCTTCCttttttattttggatagggtctaactccgtagcccaggctaac
>chr7:82363560-82363660
CCTGCTCTGTTGTCCTCTCGTTATGAATACAGCAAGGAACATTGATCTAC
CCTACTATTGTGGtttctttctgtactgtttgattcattttagtcaggag
>chr10:82633010-82633110
AGGCATAGAGACAGTGGGGGTGGCAGGATGACAGGCTTAGTTTGAAAGAA
TAGTACCTATCTGACTCATCCAGCTTCGCAAAGGGCACAGATGCTACCAG
>chr2:62350346-62350446
AGCTCATAACTTTCCAAAAATAGAAAGTCACCCTTATCCAAGCTGTAGGG
GGCCAGTTCTTGGGCAGCATAGCTATTACTCACTACAAGACTGACTGTAC
>chr2:104331122-104331222
AGCTTAGCCTGATCACAGATGCTTGCCTGTCACCTTCTCATCCTGGGCAA
CACAGCTGCGGGCTTGGCTGCTCCTTCTCAGTGGGGTTGGTCTTTAGTAT
>chr14:121710138-121710238
AACTAGAACGGAGACTGTCTTCTCCTGGATGAGACATACATAAGTGTTAC
TCAAATGTTCCATGATTGACTGTTTCCTATGAGTCAGCTTTGGGGGAGGC
>chr4:134152380-134152480
tgcaagtgactcagatgtgctctcaaatatgagaaccactgTTTTAACAG
CAATACTGggggctggagagatggctcagtggttaagagcactggttgct
>chr16:11286043-11286143
aaaccatgagtgaaaccatgagtcaggaggggctTTTCTACTATATGTAT
TATTTtgcgtgtgtgtgtgtgtctgtgtgtgtgtgtgtgtgACAACTTTC
>chr6:28513276-28513376
tcacttcctgctcctacatactgtaggctattggcccagggaatggtgcc
ttgtacagtgggggagtccctatttcagtgaatcaaatcaaatcagcccc
>chr2:167942240-167942340
GTCTCTGTGCATGTTAGAGCAGCTCTGGAGAGTGCAGTCTGGGCCACAGC
CAGCTGCTGCTGCTCATGCTACTTCAGAATTGAGTGTTCTGACCTCATGA
>chr4:150808446-150808546
CAACACAAGCCCAGCTAACCCGGAGAAATAGCAACACACACATCTTTGGG
GTGGGGTAGGGGGAGAGAGCTGTATGCGGTGATGACTAATGCGCTCGTAA
>chr10:118050118-118050218
TCCCTCCTCCCTCATTCGAGAAAGGTTCCAAGGTTACTTGCTTATCTGCT
GCCGGCAATTTGGGTCCTGTGTGGCACACCCCTTGCTTGCAGTGTGATTT
>chr13:20180235-20180335
GCATTGTTGTACAGTAGAGATGTTGCTAGTCAGACAGTTCCTAGAactgt
gacaactgcaggagccaaacaatttatgaagcaaaacttttcttctttta
>chr3:9767060-9767160
ACCGGATGGACTTATCTTACAGTCTCACAGTATTGCAGACTGCCTTTGTT
TTGTTGCTTTTGGTGACATCTTTGGGTATGATTCACTTGGGAGGGATGAC
>chr1:53721374-53721474
CAATCCATTTCTCTGTtacacatttctttcactaggatgacccttgttgc
aatctttataataaaactatgattataactctacagccttcccagaggtt
>chr7:43791003-43791103
AAGAAGGATGTGGAGAAAGACACTCATTCAGTCATTGACATCTTTGGAGG
ACTCCAGAGAGCCCCACCCAGAACAGGGTGATATTGGGGACAGGGATGAG
>chr13:41469638-41469738
TGAGTCATGCTGATGTACTGAAGGCAGTAGGTTTTATTTGCTAAAGTGTC
ACTGGATAGAGAAGTGATGTCACTTTCCAGCTCTGAATTCTGTGGTTTAA
>chr2:173219086-173219186
CTGTGAAAGCCCTGTGAGGAGGAAGATAGATCTAGGAAAAGGCACCTACT
GTGCCTCCCCCACATGCCCACAGGCAGGTGTAGTACCATCTACTCACATA
>chr15:64235674-64235774
TCTTTCAGCCCATCAGCCTCTCAGGAAAGGGCAAAACCTCCAAATGCCAA
GCAGTTGATTCACAGTGAAACCGAGGGGAAACCTGAGAGAAGTACAGAAA
>chr11:115641425-115641525
ATGACCCCTATGGAGGACACTGTCACCAGGGGTCCTGAAGATGCCCCGAG
GAGATGGGAGAGGCTGATGTACATCCTCAAGCCTTGGGCAGCACAGAGAA
>chr1:191104674-191104774
GACAAGGGTGGGAACATCGGCAGCCCTGAAAGCCTTAAATGTCACACAAG
CTGACAACCGACTTGAGCAGTGTGATTGTGGTGAGTGTTGTCATGGGGCG
>chr1:53763764-53763864
ATTTCACTATAACTCATCTAATGAGTCATAAACAAATTTGAATGCATTCA
ACTTCTGAATCAAGTGAGTCCTGGTATTGTGTAATCTAAAATAGGTGAGG
>chr10:40429319-40429419
AAAGGGGAGGGCATCTAGTTTCACTATTAATTACTAACAATCATTTTAGG
ATCACTCCCCACTGATATCAGGCAGTCCTCCTAATTTACTATAGAATTCA
>chr13:107573610-107573710
GGAATGACTCATCACCCCCAAACCGAAGTTTCTGTTCTCAGAAGTAGCTC
TCTGTTAAACTGACTGTTAAACAAACTGGGAATCCAGCAAGAGCAACTAA
>chr19:21738494-21738594
TCCCAGAAAGGCCGGGAAAGAGGAGCTGATTCATCATAAAGATGCTGAAT
TTAGAGGCAGGTTTTTATGCAAATAAAGCGTGGATGAGTCTTCTTCTGTT
>chr5:90683340-90683440
GGAGGGATGCAAACACAGTTAAGTAAGTGTGCACTTCTTTGACAGCTTTA
TTTACTGTGTCTTTGTAAAATGCTTATCTTAATCTTGATGGCTTTATTAC
>chr3:100482721-100482821
TTGACTGCACAAACTGAACTAGAAATGAATTGGCTGCTGCACCACGCATT
TCTAAATCAGACACTACTGGTATGAACTCACACAAAGGGCTTCCCAAACA
>chr8:126625198-126625298
AAATCTAATTATTGTCACCCACGGTGAGTCCTTGCCTTTTATCAAGTTTC
ATTCCTGGAAACCTTCTGACGTAGTGAATTGATTTGAAGTAGATTGAGGC
>chr6:142909698-142909798
ATGTTTTTCCCTCATCTTCACTTAGCTCTTCAGTATCAATCCTGAGTTTC
TCAGtttgtcttagaactaggtcttgctgtgtagctcaggttcgcctcga
>chr11:86624374-86624474
AATTCTTCAACAAGCCCTGTGGTTACAGGGAAGCTGGTTTCACTCTGACT
CACGCCTGCTCAAACAGTTTACTGGAAATGAAGAGGAGGGGGAATTTTCA
>chr7:19267170-19267270
Cagctggatggggcctgcgcccagtcatcctagcactcaggaggctgacg
caagaggatctcacgtttgaggccagcaggccaggctggctgcgccgcac
>chr6:43382612-43382712
gacaAATATTTTCTATATTTTATTATCATACAAATACAATTTTAGTCAGA
TGGAAAATAAGAAAAACCACCCATAATCTTTGTACTTAAATTAAATATAT
>chr17:83376648-83376748
TTGTTAAATTTTGTGGTGACATGGTTAAATATAAAATTTAAGACAAAATT
TTCAAACATAGTTCTTATGTTTGAATTACTTATGCCAGAACCATTATATA
>chr13:12521916-12522016
CACTAGGTAGAAGATGATTCAGATATCTACAGTGTCTTTCTTCTTATGtg
tgtgcacatggatgagtgtgtgccatggaagcaaacgcagaggtcagaag
>chr5:10866624-10866724
AGACCTGTCAGAGTGGAGACACCCAGACAGAGAAGGGATCCTGTTGCTAC
TTCTTGGGTGTTTGGTGTTTCAGTAGGGGCAATTGATAGTATTTTGACAA
>chr7:126193162-126193262
TCATTTCTGTAGCAGTGACTAAAAACCTGACTAAAGCATCTGGGGCATTT
GGTTTCTAATTcagagtagtcaggacagaagcacaaagcagctagtcaca
>chr16:14885357-14885457
GTATTATCAGACCCTGTATCATCAGAGAAAAACTTGTCCCCACCTACTTG
CCTACCAAGTCATCAAGCCATTAAAGGCTGAAAAGAAAGTGAAATATGAC
>chr19:9100572-9100672
GCGCTTGTCCTTTCTCTTGCCTTCCCTCAGCACAGCATCCTCAGGATTAT
TTCTTCCTTTCTGGCCATCGAAGTCATCCATCCACCCTCCACCCCCACCG
>chr2:120194882-120194982
GAAGGAGTCCCATCCTAACCCATCATGGTTCTCCTTCCCATTTTTCTCAG
CTTTGGCCCCATCTCTCCACCCTTCCTGCTTCTCACCCCTGCCCTGCTTA
>chr6:15799356-15799456
TAATCCAGTTTCTCCATCTAGAGATGACTCATCTAGAATTGAACTTGAGC
TTCTTGTTGTCCATCTAGCTCACTCTCAACAGCAGAAGTGTAGGGCTGAG
>chr1:55442268-55442368
gccagtcagccatcgttccagccccCACAGACAATTCCTAAATATCCTAT
TTTGTTTTATATAATACTTTACAGATAGTAAAATATTTTTGAACCCATTT
>chr2:11146837-11146937
tggcagttgctcatcatgtccccaaattatcagaaatgtctataggtcta
cacgcagacgttgcctctttcttctcatatcttattttgaaaagtctcca
>chr9:75422428-75422528
atttggtaacacaagctggagactttggaatccttctttagtgagtgatt
cattctaacaggaatgaacaagtgtttgggtgagtgtttTTGATTGTCTC
>chr4:43040407-43040507
AGCGCACGCCTATTGGTCCACATAAGGGCAGGCCTACCCAATGTCGCTCC
GCCCACCTCCTTAACCCTTTTTCTGTCCAAGTCCTAAGCAATTCTCTGCC
>chr13:16659488-16659588
AAAGAGAATAATGGGTAAAGCCTTGCGTTCCAGGATATTAAAAATAGACA
TAAGCACAGAAGTGGTTTGCTGCTGTGAAACAAAGGGAATTCTTCAAAAT
>chr13:36203012-36203112
aaccagaggtccacactggaagccgtcctcagacactttgaccttgtttt
tgagaccaggcctctcacacacactctccaccttgttgtttaagacgggg
>chr8:111233722-111233822
TGGCTTTCCAACTTCAGATTGTTTAGTGTTTGTTTGTTTAATTGGGGAGG
GGTGATTTTATTTTTTATCAGCAGACCTAACTAACACTGCATTTGATCTC
>chr19:29256524-29256624
TATATAATGAGTATACAGTATATAATGAGTATACAGGAACTGAATGAGTA
TACAGGAACTGAATGAGTATACAGTATATAATGAGTATACAGCATATAAT
>chr6:31325783-31325883
GGAAGTGGTGTGTAGATTGGTGGCAGGGGACTTCTTCCTGTGGTAGAGAG
AAGAGATAGCAAGTTAGATGGAAAGCTCAGATGTATCTCCAGGCCACATA
>chr5:3512564-3512664
TTGTCTCTGCCTCGCCCCCTTTACTTCTTTCTGTCATTCTATTTATTTGT
TCCTTCAGCCCTCTGCTTCCTTCCTCCCAGTCATAAAGATCCCGCCAAGT
>chr4:72184499-72184599
ATTTAACCCACGTATTCTGTTACACGGGTCTGCACTTGTGTGTTCCCACA
GGGCCAGGCTGACTCAATAATGCTGCACTCATTCTACAGAACTGAATAGA
>chr14:122714018-122714118
ATCATCTGTATTTGTGGCATCCCAGCTACGAGCTCAGCGCTTCCAAGAAC
ATTCAAGGTATGGAATGAAGGGGAAAGTACAGTAAGCTCACTGTTTAATA
>chr7:64141440-64141540
GCGGTGGCTCTCAACttccctaaactgtgatcccccaaccacaacattat
ttcattgctacttcagaactataattgtgctactgttatgactcataatg
>chr1:161875790-161875890
TACTATTGGTCAAGATTGTGCAAGACCTGACCAGAAGAACAACAGTTTAG
ACATTACTCTTACCCTCATGACGACTCACGTTTTCAAAATCACAGGTCCG
>chr7:58822503-58822603
GGAAGGTTGCATATTAGGAAACTTAAGTCATAGATTAAAACAGTAACTTG
GGGGATTTAGTCATCGCTTCCACCCACATGGACTAGCATTTCTTCTGATC
>chr15:51914594-51914694
tgagctgtcacctttgctagtaggcctgggtgatgaggctgtctttgagt
catttttgatgctgttagtcacccttcacctacattcctgtaagtaaccc
>chr11:96018112-96018212
GCTTTCTGAGTCAGCCTCAGAGTTTGGAGAGAAGAGAACTTCAAAAGCAG
AGGCCAAGGCAGGGAAGGCCTGTTCTGAGTCAGCCTGTCACTGAGGCACG
>chr6:85433889-85433989
CTTTCCCATGTGGACGTAGAGCCAGGTGGCTTACCGAGGGCTGTGGCAGC
TACAGTCATCTTTGGTTTGTAGTTTTTCTTTCCTTTTGTGCTGTCTTCCT
>chr9:117927056-117927156
gtgtgtgtAATTTGTATTATTACCCATGTCACCAGTCTACACATCCTGTT
CTACAAGTGCAGCCACACATGGGAAGCGTGGTGGGAAATGCACTGTAGGC
>chr17:86849232-86849332
acattcaacatccttagtcatcagggaaatgcaaatcaaaaccacgatga
gattccacctcacaccagtcagaatggttaagatcaaaaactcaggtgac
>chr15:36460664-36460764
GCACACACGTAAGAAATGGCCTTGCCTAAGCCATGCCTCTCACTTACCTT
GAGGGCCTCTGAGTCCCAGCTTCTATCTGCCTCTCTGAGTCGCTtgtgtg
>chr15:82351544-82351644
GACTCTAAGCCTTAACTGAGAGTGGGACAGTCACCTATGACTGCAAACAA
GATACAAGGCTGCCACTGTGGAGCCATGAGTCACACCACCCTGCACCACC
>chr14:36317056-36317156
ATCTGAAGAATATATTCCATACTAGCTTTTAGAGCAAAGTCAGATCTTTG
AGTGTGTGTATGTGAAATAATAAGGCTTCCACACAATAAGAGGACACAGG
>chr2:151543632-151543732
CTTCATAGCTAGGCAGAGTGGTGTAGCCACAGCTGATATGAATCGGcttc
cctccccctccttccctttcccaccctttcctttgtccccctccccatcc
>chr15:58872259-58872359
TTTATAACATTTCATTTCCAACAATAAGGTGGCTGGTGCTAATTTATAAG
CAACACTAGAGTTTTGGAATCCTTTCTGTAAATTCAATCCACTGCAAATT
>chr2:8103420-8103520
TTTTTAGGAAACATTTGGAAAAGCATTTGGTCAAAGCTTATTTTCAGAGA
TGCTTGCCTATGGCTGGCTTATCTTACATAACTCCAAGGAAAAGTAAATT
>chr14:61818539-61818639
AAGTGACTAGGTAAAGGGCAGTTATGTAAGGAGTGAGTAATAAGGACTGT
TTTTTTCTCCTAGTGGTAAAGTCTTATCATTTTTAAAAACATGCTTTAGA
>chr12:33173616-33173716
ACACCAGTGAGATACAGCACACGCAAGGCCCCAAGTTCTCCTGCCTCAGA
TATTAGCAATTAGATTTACAGGAAAAGCACCTGGGGCTCATCTGCCTGAG
>chr2:60870562-60870662
TGCTGAAGATCTCAGTGTCTGGCTGACTCAGACAGCTGGccctcccagct
cccctcccagctcccctccGCCCTGCCCTCCCCCCACTTACTCATCCTTT
>chr18:35157400-35157500
TTATAGTAGGGACTTGCTCTAATATGAGTAACTTCTTCCTTGCTACTCAT
GTGCACGTCTGAGTGATGACTCAAGAAGCAGATGCACATCTTTGTATAAT
>chr11:21173454-21173554
gagagaccctatttccaaaacaaggaagggctcctcaagttgtactctga
ccttcacatgcatatacatatgtatgtatgtgcacacatagacataAATA
>chr6:112836545-112836645
AACCCTAGTACAAAAATACTGAGCCAGGCTGATGAgacgagagggctcag
caggcataggggcttgccaccaagcctgacagcctgagatcaatccttgg
>chr5:135538138-135538238
AAGTCTGCTCATTTGTTCCTCTGACCACACAGAGTCCCTACCCTCTGCTG
ATTCACAGCTCCTCCCGGGCTAATCTTGATCTTACTCATCACTTCGTTCA
>chr4:116678004-116678104
GCTCACAGCTGAAGCTCTCCTTTCCCAACATATGCTTTCTCAGTCCTTTG
TGACATTTCCATCCCCAGTCACATCTGTCAAATGGCAAAGCCACTATGAC
>chr1:144086240-144086340
AATACAATATACTGGATGATGTCTATACCCTGTGGCTTGTGGCATGACCT
TTGTGGCTTGCTGAGTCATGCCAGCATGATGTGTTTTTGGTAAGACATTC
>chr9:44198214-44198314
CTTACAAAAGTTGTTCAATTTGGATAAGAACAATTAATATACTTTTGTTA
TATAGTATACATTTATATTTAGTCATTGCAAATGCATATGAAACTACTTA
>chr1:162720787-162720887
TTGTTTCTCTTTCATTATGACTCCTACTACTGAAGACCAACTTCTCTGCT
AAAATCTTTTAACAACTAGTTTAGATTGGATTACTGAAATATACTTTGAC
>chr4:7911980-7912080
CCAATGCAACATGTTCGGTAGCTTGACTTACTTTATACAAGCAAGTCAAa
agctttctcttatagctcaggctatgtttaacctcaagatcctcagcctc
>chr14:105665102-105665202
GAATCACTCATGGGGTTGCATCTTCAGTGGGATGGGTTGGGTGATAGACG
TTGATCTGCAGAGTTTAGGTGAAGAGTGGCTTTCCCATTCTCATTTGCTT
>chr19:29014123-29014223
ctctcctTCCCCACTTCCCCACTCTTGAGTCTTGTGAGTCATACATGAGC
AGCAGTCAAGCTGAGAGTGCTGGTGGGCACACACACTCACTAGGCTTTCA
>chr13:5779110-5779210
CGGGGGTTGTTACAAATGACTTTGGAGACTTGGGGAGGCGAAATCCTCCA
AACTGCACTGAGAAGCAGTCATTTCATCTGGAGACGGTGGGTGATCCTCT
>chr7:51617714-51617814
ACAATGATACAGGAAGAAGCTCTAGTCTACAAGAGAATCGTAAATTAATC
TACTGTGGAGTCAAATCTGAAACAACACCCCTGTGTGCTTGCTTAGCTGG
>chr13:48927701-48927801
tgtataagttatctttccctTACTCCAGTGTCAGGAGTGGCAGCAAGTGC
CTTTGCCTGCTGAGTCATCTCAAGAGTAGCTTTGACAATTTTAACCCTCT
>chr5:107448844-107448944
tagaaTGACTCAGTGTATGGGGGTGTGAAGGAAGCTCTGCGCTTGAGGAC
AGGGCTGGAGGGAGACATCTGCCTTCTCCTGTGCATTGTCCTGTTGTATA
>chr17:29934172-29934272
aaacacatacacgtgtaaaataagataaaTACATCTTCCTTTTAAAAAGA
CAAGGAAACTGGCGAGAGGAAGTGAGTCACGGGTCGATCAGGCACCTGCA
>chr18:46447621-46447721
AAGCTGCAGTAAACACTCATCACGTTGACAGACCCTGGAGCTTGTGATGA
GACTGAATGAGACTCACTTGACATGACTCAGTTTTCCCAAGCTGACGATC
>chr16:24910611-24910711
TCTCCCCCACATTGTGTAGACTAGAATAAAACAATGTCTAACTAACACTG
ACTGGTTTGTGAGGACTGGGGTTGATTGGGGTAGGAGGGAGAGAAGGGAA
>chr13:44545070-44545170
GCCTGCTCCGTGCTCTGTAGCACTAAATGGCATCGCTGTTGAATAGGTGA
GACACCATCTCTTTATGAAGAAAATCTCTCTGTGAATCACATCTCCCTGC
>chr16:34665600-34665700
GTTAGCATCTAAACCAACTATTGCACAGTTGGTGGCTTCTTTTCATCTTC
CATCTTTCCTGTCTTTGTGGCCTTTCCAGGTATGACTGTCCCTAGAGTTT
>chr16:50070772-50070872
CCCTAAAGCTGCTTCTGTCTGTCATATTGAAAATACTGGTATCAGCTAGC
GGCTGCTTCTGCTCTGTGTAAACCACAGTGGGAAGACACAGGGACGAATA
>chr9:13562692-13562792
GGACAATTCTTGCTTTGGATATCATCATGGGGTAAGACACCCTCTCACTC
CTCTCCAGGCGACACTCTTTGTGTCTGTGGCTCTGAAACATTCATTCCTA
>chr4:45473379-45473479
ACCATGACCACAGGCCACATGACCAAAGACTCTGGCTTATCTTCCTCCTG
ATGCAGAGACAAAGAGGTGAGGGAAACCGCCCCCACCCCTACCCCCACCT
>chr4:87987127-87987227
ATGAAACCATCATTACTGTGAACTTGAAACAAAACTTTTCTTAAGAAGGA
AGTATCTGTAGGCTGCTGTGCAAGATGACTTCAAGATGATGTGGGATTGC
>chr6:146964134-146964234
gaatctctcacttctgtgtctgacctatcatcctcatggctgtcgggtaa
aactagcttagcagaccactaacccagaaagctaggcggatcaccagaca
>chr18:32185997-32186097
AACAAACCTGATACGCATGTGTATGAGTGTGGGAGATGCAAACACAGAGT
GGTAACAAGGAACAGCCCTGCAGGTTTAGAAATGACAGAAGGAAAATACC
>chr4:59098488-59098588
TAACCTAGCTATAggtttggtttggtttggtttgatttggtttggtttgg
tttggtttggtttTGAGTCATGgttttgttttgttttgttttgttttgtt
>chr1:4858696-4858796
ATGTAAGACTTTCAGACGCCCCCGGTTCCTCTTTCTTAAACAGGTGTGTT
GACCCGCATTTAATTTCATGCCCCGTTAATCCGTATGTACGATTTTGGTC
>chr1:80600770-80600870
CACTAGCACTGTTGAGATGGAATCTCAGACATTCGGGGTTCCTGAGCCAT
TTTCTTCAATGTTGGCAAGACCCGAAGTGTATAGATGAATGGATGGCTAG
>chr6:134263375-134263475
CTATTGTCAATAGCACAATGAAGGATTAAGCTTTGGACTTCCAGGTCACC
AAACCTGGAAGCTGCTTTGTCAAGCTTCAGGTCATGACCCACAGTGAGTC
>chr12:79437076-79437176
ATTCTGTGGTTTTCAGTTTTAAAATGAGCCTAAGTATTGCAACTTCCCAG
TGAGCAGGGTGACATGACACCAAGGCACTGCTTAAGCACAGCATTTATAC
>chr2:18107666-18107766
GCTTTGTGCTTTGTGCTCTGTTTTAGAGCTgtctcatagtttcaggctga
ctggcctgaaactcagtttgtagaccagactggtcttcagatcacagaga
>chr5:77285797-77285897
CTGAATGTGGCCAGCGGAAGACACGACTTGCCTGTTAGCACACTGTTACT
TGTAAACGGAAATGCTGAAGACACTCAGCTTTCTTTACAGAAAATCAAGG
>chr4:132263217-132263317
caaactcagaaatccacctgcctctgcctcccaagtgctgggattaaagg
cgtgcgacaccacgcccagctTTTCTTTTTTTTCTTTTTTGGATGTGAGA
>chr4:53227830-53227930
TGTGCAACCGGGATGTGGTTTGCTGAGCAGGCCTGTGCAAAAAAAAAAAA
AAAAAAGGTCAAAGCCGTATTGTTCATTGTATGGGTGAGTCATATCCCTC
>chr10:75434681-75434781
TTAATGTAGCATGGTGATAAAAATCTATGAGCAATGGGAAAATGTGAGAT
ACGTCTCCGCTATGTGTGGTCAGAACTCTGTGACTTGGGGGTGGGGCGGG
>chr8:80742884-80742984
ataagagacgcagaccagtatatgccccgtgcatgccgccccaatctGAA
CCAAAggctctcaaccatcctaatgctgacctttttgttcctcgcgctgt
>chr1:131126048-131126148
AATGACTGTGCTGTGCGTCACACTCCCAGCTGCCAAGTCTAGACCGAAAT
GTATCCATTCACCTTTTCTGTATCGCTTTCCCAGTGGATGGGCCTTTTAC
>chr1:138188249-138188349
GACAGACATGAGGTTGAAGTGTAAAGCTGTGGGGTGGAAGAACAGAGGCC
TTGTGGTAATGACTGTGTGCTATGGGATGTAAACAGGAGAGCTGGTGCCC
>chr10:88584598-88584698
AATACAGGAAACTGCTATTTCTATTTAGAACTTCATGCTGTGTCTGGTAC
AGCGAGTCTCGGCTTTCGGCTTTCAAGTGTTTGCAAGAGAGCCCTGTATC
>chr12:100737016-100737116
agaaatgaactaaaacaaagacagactcatgaggagatcttaagattcca
agaaaatactaagactaagttttgattttacataggcattaggactaagg
>chr7:75650537-75650637
tgcaggatttgttcctttgtggctgacggtcttacatcacttagcacaac
atctgaagtttatacaaattgtaagatgtgtcagcttaaggctaaataat
>chr18:32052600-32052700
ccaaactcaagacgctgtgtttgcacaacaaacactttactgattgaacc
attgccccagccccAGCCCCATAGTCTGCTAACTTTTGAGACATTTCTGA
>chr6:146665418-146665518
ccacagcaagtggaagtcacaagacaacttggtggagccagttctccttg
caccatccatgtgggccctagggatgaactcagtcaccaagcttgatggc
>chr13:43866452-43866552
ttaggaggtgcggtctctggagatgtgattcagttatgactcagatacgc
ccttataaaggaggtgattgaaaagggttgtcttggccccttcagtcatg
>chr1:44033138-44033238
GCAGCGGAGAGAGTTTCGGTTTGATTCATAGAGATGACTGTAATAACTGA
GTAGAATAAATGAACCTTAATCTAATTTTTTGTTACAGTTAATATTTTTA
>chr12:52501137-52501237
GAGGAGAGGGTAGAGTCATAACATTTTTTTATGACTGTATTATCTTTTGT
TCCAAAATAACCATGAAAATTAATACTCTTGTTAGGATATGTTGGAGAAC
>chr12:54516490-54516590
tccttttgagtcagcatcccatgaccccggccccttagttcttagacagc
aagcacatatttccctgtaacattgcaaaagaattcagaaatctgcctgc
>chr3:79182490-79182590
TCCTCCCTTTCTACAAAAATCAACACTGTTGACATTGTTTAATCTGTTTC
AGAATTTCTCTTATGGACGGAAGTGGTAAAATCTTGTGATTTACTATTAA
>chr10:7474208-7474308
tcaagatctctaaagttaggagctccgggattctaatagactggccagct
ttcaaaatctgtggatgttcctgtgtccaggattataggcacaaatcaac
>chr3:108124330-108124430
ctgctaggtctttcctgattagtaattcttccattttccaaaatgcctct
tgtaacattaccactctccccagcatcaaatgctacttctgactcataaa
>chr9:90126299-90126399
TTGTAGTAGTCATTTCTGTCCTTACAACCACGTTGGCAAAAGCCATTAGC
AAGATACTAGCTTCATCTTTATGGTTCTTTTAGTATTGGATTGTTTAACA
>chr11:60108730-60108830
GTGGCCTAGCGTGGATCTCTGAATGATAGGCCCTTCTGCCTTGCACATGA
GGCTAGAGCAGCTGAGCCCCAGTGCCTTCTTCCAGGGCCCACAGCCAGGG
>chr11:115746753-115746853
AAATACACCCGGCACCCACATGTTCACACAGAGCTTTGAAATTCTTTCCT
GAGTTGTATACCGTAAGGAATGATAGTCATAACAAAGACTTGATCACCGC
>chr8:120709304-120709404
TCATCCTGCGAGGGGAAGTCTGAGACAGACTGAGGGAAATGTCATCGCGG
TGGATGATGGAAGTGCATGTCTCAGGGCGGTAATAGCTAATATTAGTAAG
>chr2:125896508-125896608
CCCTCTGTGGACTGATAGCAGTTTCTTCTGCTTCTTGGGTTCAATCCTGA
AATGACTATTGGCATTTTATTTTTAAACATTCTTAGGAACACTTTGGCCT
>chr15:67283270-67283370
GTTGCATCTTGATAGAGTGACGCAAAAGCAAGAAGGTCAAAACACAGTCA
TTTAGGAACTGGCCGTTAGGCTGCTATGAATCTCTTTAAGTGCTGCAAGA
>chr3:36065800-36065900
TACAATTTCTAAATTACATACTCAGACATTACATACAGCAATGCTTGGCG
TAGGAGACATTTATTAAACATATTCTGGAACGACCTGTCCAATAGCCTCG
>chr10:117860736-117860836
CCACACTTCCTGTAGTAAGGATGGTTTGTTGCGAGTCATAGATTGGTCAG
AGGTCTCTTAAGCAGACTGGGAGTGTGATAGGATACAGAGACATCCCAGG
>chr12:57289308-57289408
CTGGCTATTGCATTTTATTTCAGAGCTCCCACAATGTTTACTCATAACAC
AACCCATCATATATTATTCTTGGATCTTTAATTTTAATAAATTAGACTTT
>chr6:142952256-142952356
AGATGTATGGGAGGCTCCAAACCAACCATCGTAAATATCAAGGATGTCTA
CAGCAAGGAGCAGCAGACTCCATCCCAGATCAATATTCTATTCCTGGGCT
>chr11:11566526-11566626
cacaaacttgcctacaggcaaatcttatgaagacactttctaattgagag
tccctttcaccaaatgactctagcttgagtcaagttgatattaactagag
>chr17:41187732-41187832
cctgctggataaactgttcgttttaggaaaaaagggcgagtgcacagcct
cttagtttcagagtaaaaaagctgataaatggtttgtgactaatgtgttt
>chr8:105266846-105266946
TGGGCTCCCAGTATTACTGTGCACAAGCATCCATCCGCCCCTCTGACCCA
GGGGACTCCCTCTTTCACTTTAGTCACAGCAGCTGGGAGCAGCAGGCCCC
>chr2:118390264-118390364
ttcttacacataatccggggtgtatgttcctcctccttccatgcctgtgg
gggtgtgttcacaatgtaaacgcaatgaaataaatgtatgaatatgcaaa
>chr13:16479050-16479150
GCTATGATCTACTACATTCTCCTGAACACAATAGACTGAAACCTTGAGTC
AAAAATCGATCTTTCTCTCTTACATGTtgtactggctaattttgtgtcaa
>chr8:82351403-82351503
aatttaagttaaggatggttatgagtcacctgacctgggtgtagggaccc
ggatgtgggtactctgcaagagcagcaagcactctcagcttctgagtcat
>chr10:39415604-39415704
TGACTCCACAGCAGAAGCCACAGCTCTTGTCTCTCTTCCAAACCAGTTTG
TAAAGTCCAACTAGGGTGCCGTAGTAATGCAGTCCTCCCAGCCTGCCGtt
>chr1:191369744-191369844
GGATGACTATAGGGGGTGATGACTGTAGTGAGGGATGACTGTAGTGGGGG
GATGGCTGTAGTGGGTGATGACTGTAGTGGGGAATGACTGTAGTGGGGGA
>chr11:20914232-20914332
GTAATATTTAGAGTCCAAGTCTCAATAGATTGGCTCACACTAGAAAAAAC
AAACAAACAAACAACTTGGTGCAATTTGATGGCTCCCGTGTTTCTCATTT
>chr2:6723782-6723882
CTAACAGAAAGCAGAAGTTGGACAATGACTCATATAGAGCAAGAGTTAGA
CTGCAGTACAGTTGTCTAATATCTAAACAAGAGTTCTGGAGTAAGCACTA
>chr1:69461427-69461527
TTACCCTTTCTCCACATCACTGAATCCTAAGAAGAAAATGAGACGAGCCA
AACCCAGATTATGGCTGAAGTTAAAACTGAGCATTAGTGAATTAAAGTGA
>chr17:15714578-15714678
ACTTAGTGACTCTTCTTCATAAGTGAAGCTGTGTTGTTAGCTGCCACTGG
GCGTGAGGTTGACCGCTTACTCAAAAGCTAACAGTTAGCGACATGCTAAG
>chrX:170675400-170675500
ATCATTGGTGCAGGAAGTGAGGCTTGGGGCACAGGAAGTGAATCTGGGAG
GATAGCAAGTGACATCACTGGTGCAGGAAGTGACCCTGGAGGGACAGGAA
>chr1:151571881-151571981
TCTTGTTTGTACTTGGCTCTGAGTAATTTCCAAAGGTTAGAGGTTTACTG
GGGTTATCCCCTCGAGTTTTGAGATTTCCTTAGTGGTAGTGGTGGGGAGT
>chr8:124259191-124259291
aactccaacctctgtgagtgagagcagcagtgtcctcaacctctgagtca
cccctgcagccccAAGCCACGCCCTCCAACTTCTCAGCAGGCTCTTTACT
>chr2:151540544-151540644
aaggtggtcatataatcttttgaaacaagatggttataaacaattctttg
aaacaaagacatgactgccattcctggaacaggcagtactgaactatttg
>chr2:115610412-115610512
atgctgggcaggcagtccacACCATCAGCCCATAGTACTGTTGGAAGATA
CAACGCTTGGGAAAGCACGGATGCCCACGTGCACATAAACATTTGTTGGA
>chr7:75575149-75575249
GGGTGGAGAGCAGTCTGCAAACTGAGCATTTCACTTTTACTGTTCCAGAG
GAAGAAAACCACATCAGGTTCTTAAACACGTCTATGATAAACTGAGTAGT
>chr5:105010426-105010526
cactgccatggaaaaaggcagtcagtagtcctaccctgagctTTCTAACA
CCTTTCTGAGTACTGGGAGGCAGGCTGGAGCTCCACAAACCAACCACAGA
>chr12:73606295-73606395
TCGCTTTTGGTCACTAGGCAATATTTTGAGTAATGTTTTGTTATAGAACA
TCCCATGACACACTGCAAAAATGTAAAAAAATTTGTGTGGAAGCATAAAT
>chr19:43896390-43896490
ccacacatgcacacatgttccaagccaaccaggattattcagtgagaccc
tgtctcaattaaacaGTCTCGTGCCTCTTGCCGGCCTCCTTCCTGACATT
>chr5:62716753-62716853
ACAAGTAATATGACTAAGCTTAGTCCTTTTAAAACCTAACAGAAAGACAA
GAAAGAAAAAGAAAACATCCAACCGGGCTCATATCCAATCTTGTTCTAAA
>chr3:21995938-21996038
AACACTTATCTAAATGTGAGGCCACTTATCTAAATGGGTGACCCATAAGG
AATGGTGGCCCAGATAAGACTGTCACAGGCAAACAGACCCATGCCCATGG
>chr14:14607189-14607289
atgagtcagtgctcttaactgctgagtcatctctccagtccTTGATCGTG
ACTAAATCCTAAATATGGTAGCTTTCTTTCTTCAGACCTAACCTGTTTTC
>chr2:167940138-167940238
tcctgagacttgagtcatattccaccatacttgacACATCTCAAGCCTCT
TCTGACAATCTGTAGATTCTGAATGACTGGCAACAGGGCCATATCTCACA
>chr3:79542706-79542806
GGGGAGGGGCCAGCTCATGGGGCCCTGCTGGTCACACCGGGGACAGAAGG
CTGGGCAAGAAGACAGGCACACCTCGTTCTGGCCCCAGTTACTCACTGTC
>chr13:43243341-43243441
CGGTATCACATGTCACCCTGAGGATGTGCTCAGACCCATTACACCAAGCA
GGGGAAGACACCAAGGGAGCTGAGTCACAGACACTCAACTCTGAGACTAA
>chr14:56325192-56325292
ATAGTTTCAAGTTTGCTCTTGACACCTTAAGTTCCTTAGAAAAGATACTA
TGTACATATACTGGGGTTTATTAATAAACTGTTGTTATATGGTTCAAAAT
>chr2:72982352-72982452
TTTAGATAAATACATGTAGTAACATACAGTATAATTTACGGTGGATTAAT
ATGTTTTTGTACAGTCATTAAATGAGAATCAAGTATTATCATGAACAAAT
>chr10:62590122-62590222
AAACACTATTTCCCACACCCCCGCAGGAAACCAAATAACAGACAAGAAAG
GCCTGTGCATGCTATGCCCCTTCATCCACTTAAAATACAACCTGCAATAA
>chr4:8908084-8908184
TTATAGGTCCTCTTGCATAACTtgagcgtcagtttcctccgttactaagt
gagggtaatagcagtatccatctctgagagcatctatgtattaatgcaac
>chr14:26418104-26418204
CTGTTTGAGCTCATCTGTGATTGATTGCTTTTCCTGCTCAGTCATTTCAA
ACTTCAACTTCAGTTCTGAGAGAACAGTCTGTGTCTTTTCATACTAAAGG
>chrX:42189149-42189249
agtgtgcaaatacttaactcaagcatctgctttctgttttatgtgtgtgc
tcagaagtgagattactgaatcatatggtagctctgttctcaaatactaa
>chr2:77271900-77272000
cagtaagatgccaatgttggtttggttttgactaatgtaccactgtcaga
taaggtcagaggagagtgaaactttgtgaggtacatgagaGGGACCTTGT
>chr16:52292810-52292910
TCTGACTTTCTGGTATGCCTTCTTTAGCCCGCTCTAGCACCAAGTCTCAG
TGGTTTGTCCTTTAGTATGTTTTACATTTGATTCTCCCCATTGAGTCACA
>chr4:88166908-88167008
AATAGACCCTTTCATTTCCTGCAACAAAGTGAATGGTTCCTTCTATTCTG
AGTGTAACAAAGCTGTGTCAGATGAGAGCTGGTTGCATATGTGTGTAATT
>chr10:93188068-93188168
tcatttactgcaaacatttcctctctgatcactttcagtctTAGTATCTT
TGCCATAGGCTGAGGTTTTTTTTCCCCCAGACATCAAAGGCTCTTGTTTG
>chr7:63931070-63931170
CCCACACTTGTGCAGTCAAGGATGTTAGAAGATAATAAAGACAccggccg
tggtggcgcacgcctttaatcacagcgcttgggattaggcaggtggattt
>chr5:53413863-53413963
ATGGCTGTGTGGGGAAGTCCCACTTTCAAAGGTTAACAATAACTTGTGAC
TTAAATAGAAAATTCTGGGAAGCAGTGAGTGAATTGAAGATTGCCTTATA
>chr5:23445154-23445254
catttgattcagagtccccattttacttgtactcctttgttgtatgcata
tcttactacatatgtgagtacctttttccaccatagcagttacagaaaaa
>chr8:117781228-117781328
TAACACTTTTAAGTTATTAAAACCAATAATCTTCCAGCATGCATAATTCA
CACTTAAGAGCAAGCTTTCCCGAGTTTCACAATTACTATTTCCAATCACT
>chr12:75496650-75496750
CTTGACTTATCTGCAACAGTTTGTATGTGGGGCCCAATGTGGGACAAGGG
CAACTGATAATTCCAGCCCCAAAATAGTGAAAGACATAAACTTGCTTCCA
>chr10:53940214-53940314
ggaattgactcacaagttgtctgatatcctctattcatgcactgtggtac
tcatatgcataGGTGAAAAACACACATAGACACGTACAGTCAGATACACA
>chr2:3714964-3715064
GAAGATGAAGGGAAAGTAATGTGCTTTGCACTTCACTGGAGATAACACAA
AAGACTTTATCatgtatatatatatttgtatgggtatatctaaatctata
>chr13:77908894-77908994
AACCTGCTTAATATGTTTTGTAATAAGATGGAATTTTTTGTTCTTGAAAA
CATCTGCCAACTCAATTCAAGAGTGAAGACAGAAAATGTCATCAGTTCTG
>chr12:33170788-33170888
tgctttccataggttgaaccactggcacattgccaggatggattccatgg
cttggtgatgtctgatcctgttactgagtgcgctgtggtagaatttggtc
>chr3:59222505-59222605
CCCCATCAGTAAACAGCATCATCACATACGGTTTATAACTGTATTATAGG
GAAATGAAATTTAATTTGATCATTTCTAACCAAGATAATTTGGAAAATTG
>chr10:68499770-68499870
AGGGCATGGCTTAGATGACTTGGGGAGGAATGAGTAGATGGTAGAGGAGC
ATGCAACGGAGgtttgttagtgtgcctctgtgctgtgacagtggatgcac
>chr19:32267110-32267210
CAGAAGGCCTCATGTTAGTCAGCATTTCAGTACAGACTTGCCAGCCATTC
ATGTGATACTGTCTTATATAATTGGGCATGTACTTCCCAGGCCTCAAGGA
>chr9:59917308-59917408
TCAATTTTTTAATAAACTGGTTTAAAGAGTCATCCTCTCTTCTTTAGTTT
TTACTGCTTGTGACTCATATTGTCATACAAAGTATGAAGTCACCTTCACA
>chr14:73088128-73088228
cttcTTCAGTCACCTGTGTGGGCAAGCACACGGGCATGTACATGAGTGTG
CACATATGCATGtacatgcacacacacacacacacctgcatgcatgcatg
>chr17:47943065-47943165
acacacacacacacacacacacacacacacacacacacacactcacgcac
CTATCCCCTCCAGCAGCCCCACGGCAGCAGTCTGTTCCTCATTATGGGCC
>chr9:45294208-45294308
GGCACTAGATCTACCACACGTAATGGTGCCACATCCTGGACACGCAGAGC
TTCTCCTTATGACTAGATCAACAATCTCATCTCAGTTGACATTTGTCAGG
>chr2:58309752-58309852
AATATCATCTCTCCGTATTTCAGAGGAACTGAGAATGAACAGCCTGTAAC
TGTCATATCTGTAGGGAGGACTACTAGGTGGAAGGGCACAGGGTCAAAAT
>chr6:37730638-37730738
aaggcaccaaaagcccagtcctgcattcctgacattcctgacaactgtcc
caacctcatgaagtcaccagccacccaaggctccccaacacacacacaca
>chr11:58300940-58301040
CCCTGGTAGAAAAGACATACTTCTTTCTTGGTTCATACAGTCTGGGGCAC
ACAGAGTAGACACCACACAGACCCAGAAAGCTAGAAAAGGTGCCTAGTGA
>chr1:36325977-36326077
AAACCCATGCATGTGTTCTGACCACTACCCTTTACCTTGCCTTCTGAGTC
AGTGACTCTGACTTCTGGATAGTGTCTGGGTCAAGAATGGCAAGCCAACT
>chr3:135700526-135700626
AAAATCTTAGCATGTGACTGATCTAGCATCAGGATCAAGGCCACTCATTC
CCCACTTCAGTTATCAGACATCAGTTGTCTCTGTATGTCTAGACTCTATT
>chr6:49637828-49637928
AGTGGGCTCTGACTCATTTAACTCAGAGAGTATACTAGGTACAGAGTCTT
GGAGGCAGGGGTAATCTGAAGAACCATCCTGAGAAAGCTGGACTAGTGGT
>chr1:98035693-98035793
GAAGCTGAAACAAAAGTCAGAATCCTCTTTCCAGTCTCTCCTGGAAACAA
TTCCCGTAGCATGAGTTTGAATACAGCCAGCCTCAAAAACTGTAGAGTGT
>chr8:72683269-72683369
TGTGCCCCAGGCAGCTTCTCTCCACAATAGCAATTTTGACTGCTCAGAAA
CCAGAGAGGAAATGACTCAGCAGCTGCACAGTGCTAAGGACCCTGCTATA
>chr13:46930793-46930893
TAGCAGGTGGTCTAAATAGGAGGGATTCCGTCTGTCACCAACTGGTGCCC
CGTGATGCGACTGACTTGCACATGCGGTCTACCGCTGTACCACTGAGTCA
>chr19:37262952-37263052
acataacacattcatacacactaactcatatgtgtatatgtatagttaca
tatgcatactctcacatattcataacacagtatacattcatactcataca
>chr11:106122290-106122390
ccatgtagctaaggatgatcttgttcttcttgatcctcctccctccaccc
acagagtgctggagttacagatatgcatcaccatgactagttttactcag
>chr17:30005546-30005646
CGGGTGAGCCGGAGGGACGAGGTGGCGGCGCTGGCACTTCTGACGGGGCA
GGGTTGCCCCTTTTCCTTTTCCCTTGGCCTGTGGAGGCCAGTCCGCCTCC
>chr7:80997107-80997207
agtactcttaaccgccgagatcagtcatttaacactgaCTTTCACTCTGT
TCTGATGCTATGTTAGAACTTACAAGGTGACAACTGTTAGACACTATTTA
>chr7:80206285-80206385
CCCCTGGAGGATAAGTCATCAAGTCATCGAGTGAGACATTTCCTGGGCCT
AAGAGGGCTCACCCACCACATGTGGGGCTGGTTGAGGCCAGTTCCCTGGA
>chr15:6777330-6777430
ACTATAGCAGAGATGGATTAGCCAGAGTCATTCTTTCAAAAATCCTCACG
GCAGCCACAGATGTGAGTATAACACAGACGGAAAGTGTACTCTTCTAGCC
>chr6:99261500-99261600
CTTTTGGGTGGGGGAAAACCCTAGAACTCGGGTTTTAAATGACTGCTCTG
TAACCTACCCCTCCCACCCCCAAAGCTTTGGGTTGTTGTTGTTTTTAGCC
>chr1:58727324-58727424
GTTAAAGCTGGACCAACTATTGAAGTACCTTAAGTACAAGAGCCTCCTAG
CTGTTTCTTTCTCCTGATGCTGGAGTCCTTGGAAGGAGGACTGAGTTTTC
>chr13:32223174-32223274
ATTGCTCCATCTTTTTGTCATGCCAGCTTACAGCTTCTAGAGGTTATAAA
CCATCTACAATCAAAAAAGAAAAATTTGAAAATTATAAAAACAGAAAAGT
>chr4:134124385-134124485
CACAGCGAGGGTGTGTGCTGTCATGATGCACAAGATAGCGTGAGTCATGA
CTGGGGGTTTTTGAGGTGGCTGTGAAGAAAGCCTTGAGACTATGCCTTGA
>chr15:62810336-62810436
GGATAAAGTGTGGTGTCAGACTTCATCAGTGCAAAGTCCCTTTTTCTCTG
ATTGTGTTCATTAAATTATCTGTTAGAAAACAATGCTGAAGTTGGAATGA
>chr1:69544294-69544394
AAGCATGGCAACTTTGCTTTAGGTATTACACTGGATTTTCATATCTGCAT
ACTCTTAACAGTCAGAATGAAACCTGGGTGGGGACCGTCCCCCACCACAT
>chr7:92642110-92642210
CTAGAAACAATACTATCCTCTGTAGATTTCACCCATGTCAACTAAGTTTA
ATTTCAGTAGTAGCTCTTATGTCTTCCTACTTCCTGTCAACCCAATCAGT
>chr6:108535245-108535345
ATTCACAGCTACTTGATCCTTATTGTCACCAAGTGCAATAGCTAGTAAGC
TCTTgagagagagagagacagagacagggagagagacagagaggcagaga
>chr3:52977991-52978091
AAGCACGGTGAGTCAGAAAGGCGTCTGCATGGCTATACTCAACATGCATG
AACTCACTCCTTCTCATTGCAGAGCAGCACAAACTCTGCCAGTGTACTAT
>chr11:83039219-83039319
gtcaccatgtgattgctgggaattgagctcaggacctctggaagagcagt
cagtgcttttaaccactgagtcatctctcaagtcccAGCTTGTAGTTTCT
>chrX:166229850-166229950
TCTTTTGCCAATCAAGAATGACGACAcagggctagtgagatgactcagca
ggcgaaggtgcttgatacagaagactggcaacatgagttgcatcacacaa
>chr8:35716523-35716623
aggatcagggaatttgaactcaagtcatcaggcttggaggcaagcgtcct
cactgcctgagtcatctcactgtcccAGATGATTCAAGCTTGAGGGGAAG
>chr19:34119978-34120078
AAAATCATGCCTTTAGAGAAAACATATCAGACTCTAAGACTAGGTGTGAG
AAAAATGGTAACGAAGAGAAGAGCAAACAAATGTGTGGGAAGATGCCATT
>chr7:127288023-127288123
GTGACACATTTTGCAAATCATGTTGCTATTTCCTGATTACACTGTTGACT
TCTGTCTGAGCATTGAGGTCACCTTTGAAGCAGGGCTTCTCAGAGCTGTC
>chrX:166287491-166287591
TGACCACTGCTGAGCACTCTGCAAGTTTGTAACTGCTTTCCAGGTCCGAT
GGGAGGCTGCTGTAGAAGGATCCATATACTTGTGGACCTTGGTGCCCCAT
>chr13:60895590-60895690
CTCCCAAGACAATGCAGAGTGCTTGCTTCACTCCTAGACTATGATATTGT
TACCAGTCAAGCCACAACTGTTACTCTGGCTGGAATAAAAGCACACATCA
>chr17:88112402-88112502
gtggcaacacagaaagctTTGTCACCAAGTTTCACCCAAAATGGGCTTTC
CAGGGTGTATTCTACCCACCTTCCCCCACACAGAGTTCCGGGGCAGGGTA
>chr4:102612597-102612697
GTACAAGCGAAAAAATTAGTGACAGTACAAGAAGTGCTAAAGTAGAGGAC
CATGTGAAAGCACCTAACTCTTTAGGGCTTGGAAAGCCATGCTCAGAGAG
>chr11:110358386-110358486
CATCTGTCCTCGTGATGACTGTCAACAGACATGGTTCTATTGACACACTC
TGTCACTGTTCAATCACAAAGAGTCTATGCTATGAATGGTCACCTTTTTT
>chr4:42951886-42951986
TCACTCTCCCTGCCTATCTGGGGCCCCCTTAACTGTCACAGCCCTCACTC
CTGCCAGGACGCCTTGTACACTTTACTACTGTGAGGTAGTCAGGGGCAGA
>chr14:14706303-14706403
GAGGCTATATGCCATGGATTTGTAACAGTTAAGGGCGAGGCAGTATGCCT
GTCACTTGTTCATGTAAACCTAGTCTTAGATTGGAGGACAGTTGTGTCTG
>chr8:35425936-35426036
TGTACATGCTCCAGGCTGCTCTGCTCTTGTGACGGCTCTTGAAACTTGAC
CTACTGTGGTAACGTAAGTCTCTAAATCAAAGTGAGTAAGGAAATGATAT
>chr15:12010655-12010755
TCAGATTCTCTTACACGGCAAACCGCAGGCGCAGGACATTCCTGTGCTGG
CCCGCTGGCACCGCGAGCCCACGAAGGGGTGGATGCACAGTCATTATCAG
>chr5:97815286-97815386
aagagcagtgcatgctcttaattgttgagctgtctctctaactcTCACTT
TGTTAATTTTTTTAAAATAAGAATAGTTTATTGCTTTTCAGTCTTTCCTA
>chr19:29365234-29365334
GGAGGAGTGGGGGTGGGGCGACTCTTCAGATTACTCATATGCAAATCAGC
GAAAGCAGCAGGCCCCAGTTCCCATGGAGAGCTTCAGAGAGACCAGGTTC
>chr14:120397590-120397690
ATCTTCACTTGACCAACTTTACCTTTTAGTCTCTGTTAGAAACAGGTGAC
TTTGAACCTTATTGGAAAGAACATCCACTGAGTTTTTCCAAGCCCATATT
>chr3:82080810-82080910
AAACTGACTTCCAGGAAGAAAAGAGTTACTCACATGTAAAAACAGCAGAG
TTGACAGAACTGAGTCACCAGTACTGAGCTAGCACTtataggagagagaa
>chr8:61339813-61339913
GCCTCGCTTAGGTGTATAGAGATTTTTTTTTTCATAAGATTACGAAGGCA
TTCTCGAATGTTTGTTCTCAGAATGACTGATTGTTCAACGTCAAAAGTCT
>chr9:86356156-86356256
TTAAAAAAAAAAAGTAAAGGAAAAACAAAATACCTAGCAAATGGGGAGGT
AGCTCTAAAAGTCAAGTCAAAACAGTCACAACCCACATACCTCTAGAGAT
>chr13:43752456-43752556
CAGCCgttaaaggaaaaatcgtagacaagagaactttaacagaggttagt
caaatagaaagaagaagaaaaaaagttcacgaacctggtcccactcaaac
>chr18:42274942-42275042
GACATCGGAGCGAGTTTCCAGGAAAAAAACCAGCGGAAGTAACCAGGAAG
AGGGGCTCTCCGGGTTCCCCGAGGCACTCCCAGCAGCAGACACCGGTACT
>chr14:76482272-76482372
aacagagtcagtttcgagtcatacgttacagtcatttatcagttttgaat
tgatgtgtgtgtgtgtgtgtgtgtgtgtgtgtgtgtgtatgagtatgagg
>chr4:99926590-99926690
tgagggcaatcaggatgagtgcagtttgcaatacacggctacatggctac
aggcgattggactttgggtatttagactgtggcatctatgttgatttacc
>chr5:135537454-135537554
AGGCAGTCCACAGGACAGGAAGTCAGGAAGAGGATGTGGGGCAGTGAGTC
ATGGTGGTGAGACCAGAAACTGTTGAGGTGAGAGCCGAGGAAGTGGACAG
>chr9:55754683-55754783
AACTGTGCCCTGATGACTCTGAGTACAGAGCAATCTCCACAGTAAGGTGG
CTGTGGTTGTCTGACCCACatccccagaactggtatgagggaatcatgtc
>chr7:16343750-16343850
TGAAAAACTCTCAGCCACATGAAAGCTGTTGATGGGTGAAGGAGAGGACC
AATTCTCAGAAATGACTCaaaatttaaataaaataagcatttttttttaa
>chr16:64759492-64759592
CTGTGGTCATGGAAGCCAAAAGAGGACATCAGgtctcctgaaacatgagt
gctaagaatccatatcctgttgtagcagcaagagctctgaactcccgagc
>chr16:17024566-17024666
GAATGCAGCACTGTCTCAGGGTTTCACTTTTGTGTCATGCCTTTAATATT
GATGACAAGAAGCGATGTGAAGTTCATTGTATCCAAAGGCAAGGCTGTAT
>chr2:136980432-136980532
GCCTCCTGCCTGTCCTTCTTTGACAGAGCAGATTCTCTTGAAAAGATGAG
GCTTAGTCCGATGCAGTTTCCTGTGTGTTTGAGAAGGTGGTGTATTCTTG
>chr17:15599850-15599950
CTATGTTACAAATATTTAAAACACATCACACTAGACACTGTGTTTTGCTT
TTAGGGATGAAAAACTGAAGGGCAAtacccaaagtcacacagctagcaaa
>chr1:182361934-182362034
GACCACACTCCTGGATGAGTCGATGAGTTCTCATAGTGAGCTTCTCTGAG
GTGGAGAGAAGGCATTGTGACTCACAGCTAAGAGGCTCAGACAGATGCCA
>chr2:5075498-5075598
ctcagtgcttaccagaTGCTTTGGGCTGAGGTCACTGGACCTCCTATTGC
TAAACTCAGTGGCAGTGTAACAGAACATGGCAAAGGCTCTTAGAAGTCTC
>chr6:134906871-134906971
AAATCTGACCTGCCTCTGACGGTGAGGATGGAGAGTGCTTGTAGCATAAT
TTGGATCTGCCTCTGACGAGGTCTGTGAGAGTTAGGAAAGGAACTCTCTC
>chr10:19072512-19072612
gttcactggtagaattttaggggtcacttatgtagactatcatatcatct
gtaaatagtaatgctttgactttcccctttcctgtttgaaaccccctgat
>chr6:127293686-127293786
CCATATCACACTAGCAGAGCACACGACCTTTATGTCTCAAGTTCTGTGGG
TTGGGCACTGTATTATGTACCGTCACAAGACACCTGAATAGCCTACACAT
>chr11:115173014-115173114
CCTCCCCTGCTTGCGAAGGAAGAGACCCTCTAGAGTGgtggttctcaacc
ttcctaatgccgagaccctttaacccagctccccatgttgtggtgacccc
>chr2:13407392-13407492
GCTGGTCTTGATTCTGTTTTCAAGACAGAATGTTAACCACAGGACATTCC
AGCTGTGACTCATAGGCATGACCAGAAAGCTTGCTGGTTTGAATCTGGTA
>chr16:51767676-51767776
TTCTCTTCACTCGGGTGACTCTAGCTCTAAAGGTCACCTTCCTGGGCAAC
CTGCCACATGTTGATATAAAGCAGAAGCCACAAATCTTCAGTTTAACCAG
>chr16:75837969-75838069
aggttcacctgcttgtagtaccggtaccagactccttccacagccttcgt
aattttccattgcaagattttggcccattcataggtggatagagatttgg
>chr8:11452654-11452754
TTTTCACTCTGAAGTGTCAAAAGAATAACCCCAGGTTGAGTCACACACTT
CCCAGATGTGTTACTGGCCAAGATACATCTCGAGGACAGGAAGTACAGCT
>chr2:144188220-144188320
ccacagtaatacagaaatagaaatacagtaatacagagatcttcctggat
cactaactcaactgaaataatgtacgtggcattcttagcTAACACACTGT
>chr5:107731324-107731424
TTATAAAATATAGTATCACTAAGATGTTCGTTTTTACAGGACAGATTTCA
CAGATCTGAAGAGGGAGGGAGCTGGTATTCAGGGTTCACATGTGAGAGTG
>chr17:47628872-47628972
GTCCCCATTTGGGGAGCGATGAACCTTTTTCCGTCCCGTCGAAGAGGATT
TCATAAGACAGCTGAATGCCGCCTGAGTCATCCGTGGTAAAAGTCCACAC
>chr16:75906816-75906916
AAAACCCTTAATTTATAGTTTTAAAATGTAGCATATGGTGAGTCACAATA
AAACCAAGGAAATCCCCTCCATACTTGTGAGCACACAGCACAGGGTCAGG
>chr17:34027264-34027364
AATTAGGCAAGATCAGCTGCGGTGGCAGCCTTCCTCTAAGTACTTCCCCA
GGCTGGGGGCGGGCACAAGTCACAGGTTTAGAGATCACCACCTTGAGGTT
>chr7:43689265-43689365
ATTATGTCTCCACACTCATCTCACTCCTGGGCCTTCAGATCAATTAGTAG
ATGAAGCTCCCAGTGAGCAGAAACAGTTCAATGAAAGTCAGGCATGTAGA
>chr9:59338326-59338426
GCCTTCAATTCAAGCCTGTCTCCAAAACTTGTATATATTCCATTTCATCA
GGGAATACCACCTTTCTGGCCTTTTAATGCTCTCTACATACACTAGTCCC
>chr1:80322892-80322992
ATTTCTATAGAGCTCCTCAAAACTAAGACCACTGTTATTCTTACGCTGGA
TTTCTTGAATTGCATTTTTCAGAAGGTCCCAAATGCTGTTTACATATTTT
>chr9:45023766-45023866
aacaaaaagagaaagatgattcaagcttcttagtcaattctaacagaatc
actttagaaatgtttgaaatgactcagccttgttagaatgaaccaagtat
>chr17:33812670-33812770
tacggttgagtacgacccttgtcatttgattccagctgtcttagtcaact
cacacctgtgactccagctccaggggagctacagcttttggcatccatgg
>chr11:120119058-120119158
cgagtaccaggacagccagggctctgtagggagaccctgtctcaaagaca
aaacagaaAGAAAAATCCCCGTTATGATCAACTTAGAAACCGAGTTCACA
>chr13:30777727-30777827
AGCCGTGCTGCGTGTCTTACACTAGCTTCACTCTGCCCGGGCCTCCTGAT
ATTTCCTGTTCTGTAATTACTGTTCCCGGCGAGGTGAATATCCTCTGATG
>chr15:58530297-58530397
TTGACTGCACTAATTAAAGTTTTACTCTCAGATCTAATCAGCTCCTCTTG
GTAGCAGAAATGACTCAGGACATGAGCTATGCAAAGCAAATGAGGTCACC
>chr8:109717922-109718022
GGAGGAAGATCTTAGAAGGCAGACTGATCTCGGGTCTGAATCTGTTCACT
CGAGAGGACAGTCGGCATGGTTTCATGACTCATGGACTCTAGTAATTGAC
>chr14:45102262-45102362
tcaacatgaggtctctggtggcagcacacaccacaaacatcagtatcata
actccagtgAGGTTTTATTTACATGCATTTTGACAGGTGAGACGTCTACT
>chr7:140374555-140374655
GGTATTACCAGACTGCTTTCATCTAATTCTCAAATCTAGCATGAAATGAC
ATTTCAGGTTTCAAAATAAATCATTTTACATGTGTCCAGAGTAAAATGTT
>chr9:59388228-59388328
TAGAATTCAGCTAATAGGTGCAGTCTAACCCTATTTACCTGACTTGTATA
TATGCTTTTGAGTTTGGTATCCCTAGATCCCACATGGATTCATTTTTAGA
>chr14:118979710-118979810
ttcctaagagtttgagccagcttggtttacatagtgagttccgtgccagG
GCCTCCACCAAAATATTAAATCAGTTCAAGCCAGTGTGAAACATTGAATG
>chr11:98487657-98487757
GATGGGGCCGGGGTTTAGTCAAAGCAGTAACATGGTCTGACATAAAAACA
AACCTCTTTCTCTCTCAAATTAAAATGCCGACAGATAACATCAAGAACAT
>chr13:30170146-30170246
TCTTCGTCAGACAAACACTTTCAAACTCTCCTTTGTGTGTTCCGGTTTGC
AAGCAGCCAAGTGCGTTTTGACTCAGTTTCTGGTATTTTTTTCCAGCATG
>chr3:32421742-32421842
GATCAATGAAAAGAGTGTTTCTCTCATTTTTTTTAACTCTGGGCTAATGA
CTCATGCTCTTCTCAGAACTGTGCTTTTGTGGAAACTAAAGCACAGTTGT
>chr4:145300245-145300345
GCGGGCAAAATGTCAGAAATTTCCCCAAAACACGGAAGAAGGGGTTTTTC
TGGTTTTCCTCTGTGGCTTGTCCGGAAGCACAGGGTCAATAAAACTCCAG
>chr8:115771059-115771159
CCCCAGAGTGCAGAGGGAGTCAGGACTCGGTTGGGTAAAGAACAAAGCAA
CCTCTGTTAAGAGCAAACCACAGCCTGAAGAAAGCAAAGGGCCACATCTG
>chr3:115715882-115715982
CTGAGTAGCAGATGGAGGCCTTTATGCCTTGTCTGTCTGTCCTTCTGTTA
AAAAGTGGTTCCACCCAAGTCCCCTGTTCTCACTGCCTTCCCACCCTGAG
>chr10:43982796-43982896
GACAAGGGGGCCCGCCTGTCTTCCTTGCTTAAATCGTATGCTCCCTCTGA
TGTTCTAAAATTCTTTGTTTTTATTAAAACACACCCTAGAACTATGCAAG
>chr5:3497548-3497648
TCCAGTAACAGTATTAATCTGTGGTTGGAAATGACTGTTAAACTAAGTGC
CAGGCTATTCAGTTGTGGTTTTATTTCCAGCTTCCCATCATGCCAGGCTT
>chr10:68238886-68238986
CTGTTCTTTCACTATTCACAGAGAGACGGGAAATGACACAAACTGGCATA
AGAGGAAACTTACTAACTCTGAGCAAGAGAAGCACTTTCATTTAGCTGGG
>chr1:61023012-61023112
AGGTGACATTTAAGTTTCATAAGTTCTTATGAATCACTCATGAGTAAATA
ATCTTCTCTCTTCCCCAAGCTTGTTTCCCCTTCTGACTGGACTGTGATTT
>chr15:59523998-59524098
TTCCTTTGGAGGAGAGGAAGTGTGTGTGTGTGTGTGGGGGGGGGGGGGGG
TCTGGAGAAGCCTGAGGGCAGAACCCATGGGTTGCTGAAGTGAGCGAGCC
>chr15:98066644-98066744
GTTTCAATATCAAGTAGCAAACTGTACAGTTACGTTCATACGAAAGATGC
GTTCGTGACTCACAGGCGTAACGGAAAATGTGTGGTGGGTTTCGCTACAC
>chr14:52246205-52246305
gtggaggcaggaagaacatgcattcaaggttagcttgagttaaaagtgat
cgtttgggctggagagatgactcagtggttaagagcactgactgctcatc
>chr2:119662304-119662404
TAACTGTGAGTTTTTAATAAGATATTCACACCGCTCCTAGCAGTATGACT
GTACTACTGAGTACAGAAACGACTGTTCAACCTagggcttcccatgtgcc
>chr19:43522123-43522223
TTTGTTCATGTTCCTAGGTTCCTGGAAACAATGACAGAGGCACGTCATCA
CTGAGATGAGTATCTGAACCCAAGGCTGACTGGATCATCCGGACTGGAGG
>chr10:58351662-58351762
ATTACAAGTGGTTAAATGTTAACTTCTTAAGAATACAAGATAGCTCCGCA
GGATATGAGTTATGACATTTAGGGTGTTGACTTATTGCTTCAGAACTGTG
>chr11:30676242-30676342
GATGAACACAGCAAGACCTCAGCAAAATGTGgctgactcacacagactat
tcatttcccagtgagtaatcctaggttgaaaacacttagacttctttctt
>chr1:106650504-106650604
CTGAGGACTGCTTGCACCCAGCCCTGGGGAAGCTGGGGTGCCCCTTGCCA
GTTCCTGGCACATCAGCATTGCCAGGTGGATGAGACCTGAATGAAATGCC
>chr9:46176028-46176128
ttcatacaggaagtaatatttgactgcaccttgaaaacggatgaCATTTT
AAAGGTGGGAGAGACAGGAACAGGCCTGGCACAGACAGGAAGTATATAAA
>chr10:120616718-120616818
AATTTAACACACACACACAACTCTCCCCCACCCCCAAACCCACAGAAACT
ATCCACAGCTTCCTGTCACAGGAGATGTGACTCACGTCTCTGGAGGGGTA
>chr13:51996124-51996224
GAGTCACAGCCGTGGCTTTCTGCAAACCAAGCCTAGCTTCATGACATTGT
TTAGAGAACACAGCTGTGCCAgccagctttccttcactaagacaaatacc
>chr6:149278934-149279034
ATTCTGAGTTctatcttcagcttgagagagggtcatgaagaagaggtgaa
tgggagcagcagaggaatgactcagagtcagtgatagatgcaagctgaca
>chr2:127334030-127334130
TGGCAGACAACCTACAGATGACTCATTGGTGGCGGCATTGGGGGGTGGGG
ATCTTCAGTCAGAACAGGAGCTGGGGAGGGATGTGGGCTCTTCTACCCCA
>chr19:57999771-57999871
GCATGGAGGGATTCCCTCCATTAGCGTGGCTTCTCTGTGGGACATttatt
attattattattattattattattattattattattattattGAGttgat
>chr6:100811600-100811700
CAAGCTATATCCCAGGAGGTCTCTGTATGatccccccccccacacacaca
cccattccccctcccctcccccaaccccacccatctccctgcccacacct
>chr3:133510439-133510539
GAGACTGAAGAACTCGGCATGAGATAATCTGCTGTATCTGTGTTGGTTTT
AAAATTTTGTGTCAGACTCCCTCCCCCTTCCCCCCACATCCTGTGTCAGT
>chr15:67313832-67313932
GCCTGAGTCACTCCTTGAAGGTCAAGAGGCTGGGAAGTGATGAATAGGTA
CCCAGAAATTTTACTCATATTGATTACAGTCCTGGTCTGAAAATTGAATA
>chr12:107146980-107147080
ACTCAGTCTGATTGATTAAGCAATACGAGGTTCTCTGAAATGTCCTCCCT
TCAGATAAATAACCAAGGCGTTAGGCTGAATCTGACTTGTAAGTTGTGAT
>chr3:127932606-127932706
GCTTATGACTCACTTCTGAACTCATCTCTGTCATCCTTGGATCTTCATAA
GAGTCTGGTGATGAGCGGAACTTGAACACAGATGACTGATATTCTAGTTG
>chr10:59578412-59578512
AAGACAGGCTAACAGGAGAGAGGCAGAACATGTATATTTCATCATAATTT
TACAGAATTGAAGACCCAAAGACCAAACGAGAACCACACATTTTTTTTTT
>chr11:51264712-51264812
CCCCTCTAAAGAGAAAAAAAAAAAGCCTTAATCAAACTAAAACCTTAAAT
ACAATTTTGATAATAGGAGGAATATGTCAGCAGAACTCCAGTGGAAATAG
>chr2:66148758-66148858
AAAATGAAACCATCCTGATTCAGCTGTTCCCTAACACTACCGCAAACACC
TGAGCACATCTTTCTGATCGTCTGCTCAGGTTTCCTTTTTACAGTTTACT
>chr1:171845624-171845724
TATCACCAGAGTTACTGCAAAGCTGAGGAACCCATTGTCTTTGCTGTTGT
CACTCAGTCATACACGGCTTGTCTTTGTGACTGTGTATAGTTTGAACTCA
>chr3:101023620-101023720
caaggaagcttcacccataccccaacaacatgagtgcagaaaaaaaaaat
acctggggaagtaccacatttgtagacatactcacacggaagaaggaact
>chr11:34034141-34034241
GATCCACAGAAGTGCAAGAAAGAGACAGGAGGACACTTAACCAAGAGTTC
CCCAGTCAGAGAGATTTCTAAATGAAGAGCTGCATGTGAGATGGACTTGT
>chr1:51593980-51594080
CAGACAAGGAGCTGGGGGAGTTTGGAGATCTGCAAAGATAGCTGGATGGA
AAATCTAACTGCAGAAGATGACTCAGAGGACAGGAAGAAGGTGGAGCTCC
>chr6:112925512-112925612
tcgctgagcccatcgctccacgctctatggcttgcactggaccagaggga
tttttcagacacaagggagagacttttccacgttttccttattaaatttc
>chr15:98521394-98521494
ATACTGTGGTTAACTCCAATCCCTAGAATGAGCAATGTGGCCTGAGGTCA
GGCCTTGctctctctctctctctctctctctctctcAAGGCAGACAGACA
>chr16:84613803-84613903
gcaattttgatcagcttatctgtctcttctgacacagctttctcttttca
ggagttgttcataTCTTGTATTTAGACTTTCCTGGAATTAAAATATATGA
>chr3:97763022-97763122
GCAACTCTAAAGCCAAAGAATGCCACAGGCAAGGAATCTGCATCTCATGT
GAACCATCTCAACATGAGTCACAGGAAACCTCAGATTCTGTAAATGACTT
>chr16:52056436-52056536
TCAAGGTTGCCCTGACTGTAGAGCCATGTAGTAACTATGTTGGACCTTgt
ttctgggaaacagtcagctttgcctttgctgtaggaaggaaacgtgtaaa
>chr6:82769662-82769762
TGGTGAGCCCACCTCTAAGGTTTTCCCCAGTGGGAAGCCAGCCCCGGGGA
CAACGCCAGCTCCCAGAGGTGCACACTTCCCACCTGCCCTGGACATCCTC
>chr1:53838224-53838324
GGGCTTGATAGGAGGATGTGCCAGACAGCTCCCAGCCATGACTCAGTACT
TGTCTACTTTGCAAGTTTAAGTCTACCCATCCCCCAACAACTGTCTTGTA
>chr2:32155809-32155909
GTGGATAGGGgtttcattttgagacagaatctctctttgtaaccttccat
ggggcctgctatacactttgtaggccaggctggcctcaagctcacagaga
>chr5:118465264-118465364
GTATGTGGGGGAGGGTGAGTAAGTCTGGTATGAGTGTGTGTGAGGGGGTG
GAGAGAGGGAGGGGTGAATGAGTGTGGGGTGTGTCAGGGTGTGACGTGTG
>chr9:61708044-61708144
gtgctgttgacccagccacaccacatcctgtctgcatctggtgtgtgtgt
tagagcagtgcatgtgtagaggtcgctgtcacctttcatctccaggggta
>chr10:111715246-111715346
AAATGAAGGTGGAGGGAAGGAGTGGAGGCCCCTGAGCAAACCAAATCAAA
TTAGTTCAAAGAGGAGGAAATGACTTTCCCAGTTGATATACTGATGAGGT
>chr15:62139103-62139203
TACTTTGTGCAGATGGAGACTGGTAGTCTGTCCTCAGAGCAGCAGCCTAA
CCAGTGTGTGGCTCAGCATGAAGACATGTGAGTCAGTTTCCTCCCTAGCA
>chr13:75739190-75739290
AGGGCACTATGGCGAGTGAGGCCCAGTTCAGTTGCTGTAGTAGCAGAGAA
CTCTGGATGCCTATAACTGGATGCCTATAAATGCACTTCAATTCCCTCTC
>chr10:24124440-24124540
TTACGTCATAATGATTCTCAGTAAAATGTGGAGGCTATCATTCTGTATGT
CGGAATTAATCACCCAGGTACTAAGAATGAGAATAGGGTAATTCATAATG
>chr10:44380962-44381062
TACTGACATATATGACTATCTTCATAATCGACAGAGCTCAGCTGAAACAT
CCAAGTCAAACGAATAGCAGGGTCTCAGTCATACACAGAAAGCACTCTTC
>chr15:27627909-27628009
GTCTGTGACTTCCCTAACCACTTCCGGTTTGGTCACGCCCTTGAGGAGGA
TAGCGTGGTATGACTGTCTAAGGGTTCCCCACATGAAAGGATGAAGGGAA
>chr6:53709689-53709789
GGTAAACACCGAATTACTGTGTTCACCTTACTACTATTGAGTGAAATATG
GAGGACAGAAGAATCACAGATGCCCACAGGCTTTTCATCTCACGAATGGG
>chr10:33946300-33946400
TGGTCAACTGGCCTGACTACAATCTGCTATATTAAATATATACATAGGCA
CTATACTTCTCATTATTTATCTCTCACTTTCCTGTGCTGAAAGGTTAATT
>chr9:32745115-32745215
TGTAAGAATCATGTGTCTCCATGGTCATGGTGGCCCACGATAGGCTTCTG
GGTTCTGTGCATAATGTTGGCTGTAATGAACCCAGTGGTGTGACTCACAT
>chr11:101521278-101521378
AGAAGCTATAGCAAGATGATTCAAACCACACCACGGGACcagtgagtcag
ctcacttgccaccacaggaggacctgatttgatcctcagcactgccgcac
>chr7:103766185-103766285
cagtgagaagttgagaatagcaagattaaatcagttagtttggagagtca
tttgagtctaaacagctcagttgaatcagcaaaccagagttgaaaaagaa
>chr4:41770447-41770547
TAGTCATTTATGCTCACACCCATAACCACACATTCACAGTCATATGTTGG
TCATGTAACTCATGAAGTCACGCCCATGAATGTGTGCTCGCGGACAGAAA
>chr3:115675226-115675326
GCTGTGGTACATGCTATGGGTTATGCCAGAGATGAGTAGAACACCTACTT
GTGTGGTCAGGGGAAGGCCTTGGGGAAAGGGATGGGAGATCTGAAGTATG
>chr11:49098858-49098958
AAAGTAAAGACAAGAATTAGATTACCTAGCTGAGCCAGAGGAAACCTTGC
TGGAGTAGAGTGACATGTGGTCCGTGTGTCCCATCTGACTCACTTGCAAG
>chr7:28382708-28382808
TTCCACCCCACCCCCACCCGTCTGTGTGTAACTGAGCCACCGTGGGATCT
GTGCTAAGTGTGTCATTCCTAGCAGGTGCCTGGGTGGCAGGATTGTACAC
>chr9:89208916-89209016
AGGTGAGTCAGACCCAGTAATCACTtttgagctctgaaacccacagtgag
tcagtcacttgttagaactgttccacaacaccctggaacagtgccaccat
>chr1:163382330-163382430
TGTAGCCTCAGAAAGCTGGATGAAACCAACAGCCACACGGACTGTACACA
TGGCCTTATTACCCAATCTCTGAAGCTCACAGAATGACTTTTCTAACTCC
>chr1:155646898-155646998
TTTGTGCAAATGAGTTTCCCTCATGGCGGATGTTTAAAATACTTTTTAAT
TACAAAAGCTTCAGCAATGCTAAGAAGTAAAGGTCAGCTCCCTGTACTTG
>chr16:36057551-36057651
cacacacacacacGTATGTCAGAAGCTCACTGCTAAAGAGAAAAAATATA
AATGAAGGACATGACGTGTATTTGAAATGAGTATGTGTCATATTTCAGAG
>chr6:136499258-136499358
cacaaaactcacagtctttctcctgcctcagccttccagaggccagtctt
acaagtgtgaattaccacacAGTTTGCTGTAACCCTCTTAATTGATGGTG
>chr1:160085321-160085421
TAAAAATAGCAATAAAATGGGAGCTTTGGTCTCTAGAATGCTAGAGACTA
GTCAGAACTTAACTATGACTGCATCGTGGCCCCTTTGTAGTCTCTTCATT
>chr6:98606884-98606984
CAGCCTGATACCCATGCATTTATACATTCTAACATTCTCTCTTTCCATCT
CTGTCCCCTCTCTCCATATACACACACATATTTGCTGATATTTGTATACA
>chr7:16925697-16925797
acacacagtgctctgtctgcatgtatgcctgcaggccagaagaaggcacc
agatcccattacagatggttgtgagccaccatgtgggtgctgggaattga
>chr3:115758412-115758512
TTCCTTCTCTGGTCAATGCTTTAATATAGAACCTTATCGTCACTGTGGTC
TGCCCATTGCTTCTCAGCTCCGCCCCTGTCTACCTCAGCCACTCAGTACC
>chr16:10695804-10695904
AAAGGAAATAATGACTGTACATTTTTGAGATCTTACTGCCTGGCACACAG
TCAGGCCTAGAGTGCTTAAGGGGTAGCCTTCTCTTGGCCTCTGGAAGCTC
>chr19:23066429-23066529
AACAATGTAATAAAATACCATCTAGAAcagtggttcttgaccttcccaat
gctgtgaccctttaatacaggtcctcgtgttgtgatgaccctcaaccata
>chr7:101316588-101316688
TTTTCATCTGGCAACTTTGCTCTGATGGTGTGTGTAATCGTGTATGTACA
TGTCCTTGTGCCAAGCTGGCCATTTTTGTGACTGAAATGTGTCTATGTGG
>chr14:75719074-75719174
GTCACACCACCATACTGAACAGTAAGCATCTCCAACTCCATGTTACCTTA
AACACAGTGACATATCTTTGGTTTCACTCTTAATGATCTTGGTAATCAAG
>chr10:28564232-28564332
CAAAAGACCTTACTGACTATTGTACCACTGTATTAAAGCTAGACGCCACA
CAGAGCCTTTGCTCTTTCATACCAGGATACAGTCATTTATACGATGTGCA
>chr9:124130246-124130346
GGGACAGCTCAGTCTTTCCTGCATGGTAAAAACCAAACTCTGGGATGAGA
AGGTAAGAACTTAAAATTCATATTGGCCTGAATATCATGTTGAAGCAGTG
>chr5:100915491-100915591
CAGGAAGATAGATTGTTGCCCCAAACCACAATTTCAAATCAAATAGCGTT
TTCATGTTGTGACTCAGCTATATAGAGAAAAAGCTTAAAGACTCTGGCCT
>chr9:41073655-41073755
ATCTAGAGCTGAAATGAGTAGATAAAACCGAGGCATGGCTGCAGGGAAGG
AGGGGGAGGGAGGAATCCTCACTGGGACCTGGGGCCAGATACCAAAGCAA
>chr9:57834287-57834387
ACTAAATGCTCCTAACCCTGACTTTCAGGATGAGTAACTCATATGGGTTG
GAGGGTGGAGGAGGGAAAGTTATAAAGAGAACAGGAGCTAAGAGGGGAAG
>chr4:59295158-59295258
AATAATCCCATCCCTGGAGAGGGAGGATGAGATGCAGATTGACTAATGTA
AAATAAAGATTAGACTGATTTCCCAGTCACAAGGAGTCATAATGAAAGTA
>chr14:75852052-75852152
TTTACTTTATAGTCACGGCATAACTATGAACACCAAGgaatttgtcatgg
ctcccacaggctcagatgttgaaggcgtggtctctagcatataggactTA
>chr5:23461722-23461822
CTAATTTTAAAACTATGAGACAAATTTAACAGATACTAGTTTTCAGACTA
CCCTGAACCTATTGGAGATTGTAATTTGCAGGATGACTCAGCAATCTCAT
>chr14:61819578-61819678
CTCATAAACATGTATAAAATGTCATAATGAAACCCGTTATTCTGAGTAAT
TTCTATATGGTAATATATCTTTTAAAAACATGAATGAAGTCTTTCCATTA
>chr7:100230774-100230874
CATAGAAACTGATGACTGATTTAAGAATACTGTTTTGTTAACTTGTGGCT
TATGATCCAGATGCAGTAGATTTATTTCTAAATCAGGCATTTGgtagata
>chr2:29448112-29448212
tgtctgtgtgtATACCTGTTACATATGTGATTCAAAACAGTAGTTAGTGG
TATCTGAGATAGTCTGATCTCAAGATTCATTCACAAGCATGACACATCAG
>chr2:174517354-174517454
tcaccccagcctcTGGTTGACTCTCCCAAGACTCAAAGGATGTAAGTCTC
AGCAGATCACTACCCTAGACTAGAAAATGCCATGTTTTCTGACAGTCTAG
>chr5:76975705-76975805
AACCAATATTTAGTATCGGTATAAAACTCTGTAGCACTTCTTTGATCAGC
CAAGACTGTCCCTTCAGCCCTGTCTATTAATTTCTAGAAGTCCCTTCGAC
>chr2:76214165-76214265
TGCCATCCACAAGGATGAAAGGACTGTCTTAGTACAAGAAGCTTCCCTTA
AGGAATAATGGGATTACAGAAGAGGGCCATCGTCAAATATTATAATAACG
>chr16:51919185-51919285
TCACAGTGCCTCCAGCAAGTCTCTGGCTTTTAGTGATGGAATCAAAGCAT
GAGTCACTCTCCCTCTGAAGGTGAATGCAGTGTTAAACTCAAGATTTCAT
>chr15:94452992-94453092
ACCACAACTACTGTTTATCTCTCAACCACAAACCTATGTAGCATTTCAGG
AAAGCCCCTTCTGCAAGTATGACTGCTCTCTTCCTATCCTATCATCCGTC
>chr18:61837792-61837892
CTTACTCCTGTCTAAGAGGCTACTAGAACATTCTTAGCAAGGCTAATCAT
AGTGACTCAGCCCAACACCCTTATGTTCTCAATACCAGTCATAACTTAAC
>chr9:100729130-100729230
ACTTGCATTGATCATTGTCTGTTCTCTGCACTAAGAcagtaaaccagatt
gtaaacagacaagcgtgtcattcaggcattgctctgtttgtacatcatag
>chr2:166331293-166331393
CTCCAAGTCAGCTCTGTACTTTCGTTATTACAATCCTATGTATGAGAACA
CCTGACTACATGTATCACTCATTCTCTTTTGCAAAAAAAAAAGTACTTTA
>chr18:77072719-77072819
CCCTCTGTCTCTGGTTTTTTCGAGATATtggctgtcctggaactcataga
gatctgctgcctcttccttttgagtgTGCCAATTCGGCTGGTTTGATGTC
>chr9:50463272-50463372
AGCCAGCCATGTTAACTGCTTTGGGTTCCCTCCCATGACAGAATCCTCCT
GTTAAGTATAACAGCCAGCAGCAGCAGCAGATAAACCGAAGAAATGAGTT
>chr12:41949822-41949922
atgagacaggatgtctacctgatgagtcactgtgagaactgagtcatatg
tgtaagtcattcataacactgcctTCTGGAGCCAAGTCCTAAGTGTAACA
>chr4:45804766-45804866
AGGGACTTCCACTGTCACCCTCCTAACCTCTACTGAATCACCTCATCAGG
AGGCCTTTGCTAGCTTCGAACCTCAGAGTacacacactcacacagacaca
>chr1:144202990-144203090
TCAGAGCCAGAAGGCTGAGCTCAGTATGTGGATGTGGGTACTAGAGCAAC
GAAGATGTCACGGAAATCAAACCCACCATTCATCAGGCCTGAACTTGAGA
>chr14:14709718-14709818
GACTCTTGTGAGTCAGTTCATTTGTTTTGACTCAGAACCTCAGTGAACTT
TTTGCTGTTTTTTCATTAGTGTTAAATGAAAAGAATTCTGGATTCTGTCC
>chr2:15050969-15051069
AACTGTTGTTAAATATGCATTTGATATAAAGTAGTTCACTACTTCAGAAC
ACTTGAACAGTGACCAGAAAACATGTGGTAAATCTGCAGTTAGTAGAGTG
>chr2:8865491-8865591
CTTCTAGTGAGAGTATTAAGTCATCTTCAATCCATGCTTCATACTTCAAT
TTCAACTTCTAAGAATCCTTTTCTCTTCGTAAGTACCCAAGAATTATGAA
>chr5:107264886-107264986
CAGACAGAGCGGGCAGTTCAAGTTCACATACTGGCATTTAAAACAACAAC
AGAAAGAAGGAAAGAAAAAAAGAATCAATAAAAAACATTAAGAACTTTCT
>chr11:79133700-79133800
aaaaaaatgacagagaactgagcaacttgcctaagatcagagctagcaag
gagtcaggaaatgactctgtcacactggccccacagcccatacATACATA
>chr10:121444048-121444148
CTCAACCCTGCAGCTCTCCACCAGCCTGGAGATTCCTGGGGACCAACCTG
AACTGGGACCCATGCTCTGCACCCTGTGCACGATGCTTGGTAGAAATGCC
>chr5:73174219-73174319
ATTTTACTTACTATCCATCTGAAAATGTCCAAAAATAAGGTacacacaca
cacacacacacacacacacacacacacTCCTTATATCAAGTATGCAAAGG
>chr7:119861208-119861308
TCCACCAAACAGTGCCTGGATAAACTGGAGTTATCTTCAAAGGGAATTCT
CTCTAAAAGGAAGCAGAGAGTATAGTCATCTAAAAAGAACCACAATCATT
>chr10:39435048-39435148
AAAAAAAAAAAAGAGGCAGTTGGTTCAGAGAGGGTGGCTGAGTCATTCAG
CAGTGAGTGACACTGTGAGTTGACTCACAGTGGGCACCAGGGTAAGGGGC
>chr3:87515795-87515895
GTGTCTAGTGGAGGGCCTCAAGAACAAGGTGCGACAGGTGAAACTTTCCC
GGAGAGAAAGGCAAGCCGTGGAAGAGTGAGATCAGATAGACGCTCTCTGT
>chr4:44270793-44270893
cctctgcaTcactcctgggcctccttagtcataaccaaatcacaattaaa
aaaaaatgcatcgagttcaacttctaaaatctccacagtctttaacagac
>chr4:129821366-129821466
TCTAGCGTCATTGTAGGCATTCAGCAAATGTTTCAGTTTGGAGTCGCTAT
TGCTGGATTAGTATATGGTATTTACTTGCTTCCCCGCTCTGTGTTACTGA
>chr9:107295598-107295698
CCTTCCTTTTCACAGGGTTTTATCTTTAGCTCTCTATCTTGGGTGGGGCA
CCCAGAGCCTAGCCTGGGCTGGGGAAAGCCCAGTCACTATACTCAGATTC
>chr2:68864087-68864187
TGAGTGCTTTTGTAATAGAGACACCTCCTCCAAGAGTCTGTGCTTTGATT
ATCATTTACTTCAAACTTGAGAGCATACTAGGAGATCTTTGATTATCCAA
>chr11:101194728-101194828
CTGAGTTATTTAGAGATGAATTCACAGAAGCCTAACCCACAGAAAGTCAG
AGAGCTTCTTGTCAGTATCTTCCCAGTAAGAACACGGGCTGAACCTGGAA
>chr15:80740044-80740144
AGGGACATCCTCTTGCTCATtgttacagttagggttcctgttactatgat
gactaccatggccaaaagcagctgtgagaagaaaggctttatctcatctt
>chr9:3404534-3404634
GACTCTTCTTACCAGTTAATTCGAAGCATGAGTCATTGCCCCGGCTTATT
GGAAGTAGGACACATTTGAATACGTTGGTGTTTCCTCCACGTTTTCCTTT
>chr15:66498793-66498893
gtacaactcaagactccctgactgtgtatggtatcagtgggctaggcctt
cccacatcaaacattaaacaagaaaataccctcacagacttgcctgtaga
>chr17:86835874-86835974
TTGTTAACATTACTATGGTATAGATGGCAGGATGGATGAGTCAACATGAG
TACAGTATTTAAAGTTTGTACTGTAGGAGTAAGCATgagatgactaagta
>chr14:56262472-56262572
CAGGACAGATGTGCATTTGGGCTCATCTCTTGTACCAGGACCAAGCATGA
CCATCTAGTGAGGGTAATCAGGAGCATCCATTAGCAACGTACAGTCTGGG
>chr13:52809153-52809253
GTGCATCCCAGTAGATTCTGGGCTTTCCCCCAAGGCTGACAATCATCTGC
GAGTAACTTGGGGCTGTGCCAGAGTCACCCTGAAGTCAACATCACTTCTA
>chr9:96772790-96772890
TTGACCATCCTTCTTTGAACAGAAAATTATTTCCATCTTCTGGTTTTATT
TTCAGTCATAACACTAGGAGCATCTGGTTCCAAACACACAGCTACCAATC
>chr15:37607592-37607692
CATGACATCAGGGTTGTTCTGCAGTGATGCTGTACTCCTACAATCCAGAC
TGAGAAATGAGTCACCATGACATCAGGGTTGTTCTGCAGTGATGCTGTGC
>chr1:180015558-180015658
tcattggtcttaactattatgactggcataagataaaatctcaaagtagt
tttgatttgcatttccttgatgactaagggtgttgaacatttctttaaga
>chr17:12121558-12121658
GAGAAGGAGGGAGCCATCTTAGTCATTCCAGTCCTTGCCTTAAATCATGG
CTACTCAGAGAGGAGTTGGTTAAGGCCACCCTTTCTGTTCTGCTGTGTTC
>chr5:148398564-148398664
CCAACTAAAAATACCAGGGGGATGACTGTGTCGAGGTTTCCTATTATCTT
AACCACACATGAAGGGCAAGAAATGTTACAAAAATCCCAATTACCAGCTG
>chr6:97160682-97160782
GCTGACTGTTCCAGATCACTGAGACTCAAAAGTTCTACTCTACCCCCATT
TTTTAAACCAGTGCTTGGAGATTTAAAATGAGACATTTACACAGTAATTT
>chr13:91935924-91936024
ATCATTATATAACACACATTTGTTTGACAAAATAATTTCTGGGTATCCTG
ACTGTGCCCAGAACTTACACTGCTTTCACTGGGTCACCATTGGCATAACA
>chr16:24215326-24215426
TATGCCCTGCCACTCCTTCTCAAACCGTGCACCCTGATGGATGGAAAGGT
GGCCAGAATCGCCTCTAAGATGACTCAGTTCGGTGACTAAGGCGAGGAGG
>chr4:150568923-150569023
GTGCCTCACAGAATTCTCCCACTGAACTATATCAATTATATTGAAAATTG
ACAGTGATGAGTCATATCCAGCACTGGGAGAACTCGGAACTCGCAGAGCC
>chr14:25464775-25464875
TTTAGGGCCCCTGGAGTCTCCCTCCCCTCCCCCATGGCCACCACCCTTGC
ATCTGGTCATCTGGAGACGAATTGACTGCCACTTTTTGATACCCACTTTG
>chr14:73470992-73471092
GAGCAAGCCTGGGTCTAAATGACTCAATGACACTGCAGGGGTTGGACTTA
CTATCAGGCCATACAGGGGATTTTTGCTAAAAGTAGACTTCAGAGACTCT
>chr17:52116014-52116114
TTTTTTCCAAATCTGGTGTGTCATGTACATAGTGTGCAAGCCTTAGTAGA
TTCAGAATGGCTGTAGACATTTGAGGTTTATGTGTGAACAGGGCAGTCAT
>chr1:58719640-58719740
CACGTCCACAGCACCGCAAGCCAGGAGCCACAAGATGGTTATTGCACATC
CTCCTTTGACTAACTTGAGAAGGGGTGGGAGTTGCCGTTTGAGGTATATA
>chr11:104622596-104622696
cctcagccttcctaatgctgtgaccctttaatacagttcctcctgctgtg
gtgacctccccccaaccacaaaattattttgttgctacttcataactgac
>chr1:38777672-38777772
TGAAGTGGACTCTGGGTTTTCTTACCACCGTTACTCAAACGGCAACTCCC
TGTTATGTTCTCCTTTCACAAGCGAGAAAGTCCCTTCTCAGGGGAAAGTT
>chr12:82232278-82232378
TAACAAAACAGAGCGTCTGTTTTGAGTGTTAGTGGCTATCTTTCCTCATT
CTGTGGGTGTATTCTACACCACAGAGGCCAGGCTCCTGGAAAGGCACGTC
>chr1:136898288-136898388
agagtcattttgaaaaaaggagcctccgttgagaaagtgtacacactaga
tgcataactgtgggcaagccagtggcacactttcttgattgatggctgat
>chr18:20932518-20932618
cctacacgaagctttgtggaatttcttaagattaacaaaccttaaacatt
cagaacaaaacagggtatgtggtcagcatgatcctgctctaaattgagtc
>chr1:43442574-43442674
TGGTGGGAGGCTGGGAGATGGGCCAAGAAGAGGTTAAGATGTACTGTAGT
TTCTTCTGGGAGttgaggtagattttagaccagtggtcagttaagaccat
>chr15:6593254-6593354
tgagtgtgtgtTAGTTACCTCACCCATCATTTCTAGAGGCTGACAGCAAT
CAGATTAGGCTGCAGCAACACAACTCTGCCTACCACTTTCACTAGCAATG
>chr10:8339804-8339904
TATGCTTCCCCTCCCCCGCTCAGTGCCATTCTCTGTCTAATGCTATCTAT
AGAAAGATAAATATAGCTAATAAGTCCATCTGGGTCTCTCTGTGATACAC
>chr10:5591726-5591826
CAAGCAATTCCTAGAATCTCTGAGGCAAGAATACTCACCCATATTCATGT
TATGACTCATGGAGAACACTAGTCTAAGTAAAGACCCAATGAAAGAAGCA
>chr6:31169524-31169624
CACTACTGAGAGTGGAACTGAAAGTCAAGGAAAGGATTTCCCCTGCGCCT
GACTGGAAACACGACTCTTGATTTTAGTTGTCCTTCCAAGTGGCATGAAG
>chr9:66606049-66606149
TGTCACAGTCTCACAAAGACATCTTTCTGTAGTGTGATGCAGGTGCGCCT
ATGCAAATAAATCCAGCCTTAACTAGAAAGTGTGAGTCCTGCTTGCCTAA
>chr7:29491570-29491670
ttggctctgggagttcaaaggtcagcctaggcaactcagtgggactttat
ctcaaaCACACTGGTTTTTACTTTTTAATTTAAACATTTTAAGCTGGGTG
>chr2:9360280-9360380
TGAACGATCCTCCTGCCCCCAGTCTCAGCTCTCACAGGTCCTGCCAGACA
ATCTGGTTAATCAGCTGTATCTGGCATCAGGGGAGCCCCTAGGACCACAG
>chr1:189718832-189718932
CCAGTTCTCTAGCTGAGGACCTTCTAAGAAGAGCTGGCCAAGAGACCAAA
GTTCTACAGCCTTAAAGTCCAAGATCGAGATGCTATCGGGAGGCTGATGA
>chr1:138614670-138614770
TGAAAGTTCCATGAATAGAGAAACAGAGGAAATGAAACCACCACTCGCTG
AACCGACTCTTCTGCACTTACAAAGATGTTCTCATTTACAAGTCAAAGCA
>chr18:37924116-37924216
acagatggttgtgagccaccatgtggttgctgggaattgaactcagaacc
tctggaagaacagacagtgctcttaaccactgaaccatgtctccagaccc
>chr16:84641332-84641432
CTTTTTTAGAACAATAAATGTCATACTCAGTGAGTCAAATAGTTACACTT
CTGGTTGAGGACACAGAAGCAAATCATCATAACCCATTAAAATAGACAAA
>chr15:94574981-94575081
aaagacagctgtgtcatcaaagccctccccagcatgagtggcagctcaca
aagctgggaacctggagcacactgtgctgcctgcaggcagctcaacatgc
>chr8:46644652-46644752
agaaacagagaaccatgaatgtatactcagttccctctctccttttcatt
caacctaggacccagctcatgaaacagtgctactcacatttaggttagat
>chr2:18953011-18953111
AGCCCATAACTGCACAAAGATAATAATGTCTCCACTAAACTAATTTTAGG
TAAAGTCCATGTTTCCAACACACTATAACTTAAGAAAAGAAAATAAAGAT
>chr18:70433308-70433408
TTCTGTCATAATATTTCTACCAGTACATGATAATTCCATGTGGAGGGACC
TTCATAAAAGAAAATCAAAAGAAATGCGTTTTCAACTTTGGCCCTTAGTA
>chr9:94709326-94709426
AGCTCAGCCTCCATGTTCTCATTTCTGAAATGGGTTTGAAATTTCGTCTC
TAGAACCTAGTACATCTTTCAGAATGAGTGATGTAGTCATGAGTCACAGC
>chr13:63216766-63216866
cttgcctaggtccagcttttCCCATCTCCTCACCCAGACATCTGACAAGC
TTTAACTGTTGTTCTGTGTAGTCCCTGTGTGTCCTGCTGAGCAGAACTGT
>chr13:44469634-44469734
CATAAAACACACCCCTCTCATACCTATTGAGCCACAAGGACTCTGATGGA
AAGAAAAAAAATCAAGGTGCAGAGAAACATCACCACGGTACCACAAGGTC
>chr1:84800110-84800210
AACCCCAGCACTTGAGTCATAATTTGAGGCTATTCTGTGCTGGACAGAAA
AAACACCCCCTTTCTTCTCTACTCCCCTGCCCCCTTTCTTTCTCCCCCAC
>chr17:70720002-70720102
ATCAGAGGAGAAGTTTACAGAAAGCCTCTTGGATCCGTTTCACGCTCATC
TAAGCACATGAGTCAgagctggacagtgactcaggggataagcgtgcttg
>chr17:87571566-87571666
AGACAGTGTCTCATAGAACCAGAAACAACGAAAGAAATGCCTCACCGCCC
CTCTCTTGTATGATCGTTGCCTACTGTTTATATAAGCCGGCACATTCTTG
>chr14:20046030-20046130
TCCATTCTACTTTCTCCTCACACGGACACTCATCTAAGTCTGACTCAGGT
CTGCCACTGACACACTCTGGAAGTGTGAACAAGCCACCGCACCCTATTTG
>chr14:14042188-14042288
tttcaccacctagatccagagcaaacaaagagaacagtgtgtagattaga
ttggaagtaggtgagtgagactagaaaaacagtggaagatgagtgaagcc
>chr7:19932978-19933078
GCCGGGGacacacacacacacacacacacacacacacacacacGGGCGGG
GCTGAGAGGAAGGGTGGCTTGGTGGCTTGGTGACGCAACTCAGCCCTTAG
>chr17:84146280-84146380
GGAAATGACTCCCAGTTAGTTATCACTCAGGGCTCCCAGCCCCTACCTCA
TTTCTCAATGCCAGAACTACCCACACTTACTGAACTCAGAAAAGGGGAGC
>chr6:115528488-115528588
CTGTTTCAAAGATCCCCCAGGCTTGTTATCCTGCTTCATCTTCCTGTacc
ggggtttctctatgtctcaccagcctgttggtacaaatgagtcacctaga
>chr13:91202921-91203021
CCACTTCAAAGGATGCAAGAAGTCTCTGTTCCTCATAAGGCCCACCAGTC
ATATGGTTTCTAGTCAATGATGGCTGACTAGAAACCAGTCAAACATACCT
>chr5:93135904-93136004
CGTGCAGATGAAATCTGGGAGTCATTTCCAGATGTGCGGTAGTGTGGGAG
TCATTTCCAGATGTGCGGTAGTGTTGGTGATATGGGAAGAGAGGCAGCTC
>chr7:140976878-140976978
agtcagcacaaatgattgagcctgtcttgtggtttgttcctgtcatctaa
gtcattgatttgCCTGTGAGCAAGTCAGGGCGCATCCTCATAACCACTGC
>chr2:140042664-140042764
tgaagtttgttaatcttaagaaattttacaaaggttcacattggacccaa
caaattaaagatcaatatgaacagtcatttctaaatggcttgagtcagag
>chr6:108553750-108553850
GCGTGTTGTGTGCAGGAACCACTGGTGGAAAGAATTCGCCAGCACTTTTG
TGATCACCTCagagagagagagagagagagagagagagagagagagagag
>chr6:5297534-5297634
TTTTGCAAGAAGTTTATAAAGTTTGAATTGGTAACTTGAAAGTATGATGT
CTACCCAGAACAAACAATCGCTCGCTCTGCTTCTGGGACTCTGGTCAATA
>chr3:107155927-107156027
gattatgtcgagaatttcatcacagtggtgggggacaattgacTAGTGTG
GTCCCTTGCTGACAGACCCCAGCTCTCTCACCAAAGTGGCTGTCAACAAA
>chr3:97766556-97766656
CCGTTTGTCAGGATATGGCCAGGCTTGGCTCCAGGTAGGATGGATTTCAC
TGGAATAGGAAGCTTGCTCCCTCTGGGACTCTGAATGGGCTTATAATCAA
>chr13:98971081-98971181
agggcccaattccttagaagccttgactcactccccaaagtggctcactc
accctgactcacaagttggtgctggttgttagaggatgtccgttctttac
>chr2:66102008-66102108
CTGAAACTGCACGGCactgtctccattttaccaataacgaaactgaggct
gaagagtaagtaacttaacaaacttacacagctggctaggaccagggctg
>chr6:93930970-93931070
CAAGTTAACTGCCTAATTTTAAATGCAGTATGCCATTCATTAATATGGCA
ATTTCATTCATATTATAATTGGAATGGAATAATAGACATTTTCTAGTCTG
>chr11:50324650-50324750
CCCAAATTCCCACTCCCCCGATTAATTGCAGTTAGGTGCTTGAACCAgga
cttttaacccaaacggtctagtgctcagttacaatcccaactggatgact
>chr2:51509688-51509788
TCACCTCATCTGTGAAAGTGTAGTTTTACTCACCGTTGACACAGCTTTGT
GGTCCACTCTCTCAGGAAATACTATTGTGCCGACGACACATGCTTTATCA
>chr12:34076308-34076408
AATGAGTCATCTCACTCCAAACACCAATATATCGTCCAAAATAACTGGCA
AGAATTTCCTATAAAAAGAATTTGCCTTTGCTCTTTTCCATCCATTTAAT
>chr1:179169852-179169952
AACTTTGCACAGTGTCATACAGTTCCCAGAAGCGGTTACGACAGCTTGAG
tactgatggactttcagatactatctcagcgcttttcctattgcaaagta
>chr1:178182378-178182478
tccacttgctccagtaagacccagcctcatacgggctccacagcactcta
ccacagtgcatccagctggggaccaaatattcatatcatgaatgcgtagg
>chr4:117005564-117005664
gcccaggctggccacaaacttgcagcagtactatatctgccaccaaaatg
ctaagGAACCCTTTCATGTGAAGGGTTTTCTGCCACTGCTTGCTCAGGGG
>chr7:45459076-45459176
AACTCGAGGAGACGCTCCGCGCCCTCGCGCTTCTCCTCGGCCAATTCGCG
GAAGAAGTGGCCTACGCCCTCCAGAGCCACGTCATCCCGATCAAAAAAGA
>chr14:10398324-10398424
TCATTACCATTTATAAGGATGACTCAAAAAACATTTGATGCAAAGGGCCA
GACTTCAATACACACTTAATCTTAGTTGATAACATTTTATAGGCAGTCAT
>chr17:88113507-88113607
agagtggacggagatatttccaTACCGTTCAACGTAGTGGGTATGAAAAT
AAGCAGACCTGAGCAGATGGGGAGAGTCATATCAAAACCACAAAGGGAGG
>chr10:75836766-75836866
gacaaccaactaaggagttcattcctatgagaggctaattcttctctatt
agtggccaatagttctttgtctagggttgggacctggagactttctccct
>chr13:21417788-21417888
gtgcaataaaagctttagtagccagacactccttatgaatcaccagagaa
accacattagagagagactggtaagtgtgacaaaTGTGGAAAAGCCTTCA
>chr9:111275224-111275324
TGGTCAGACAGCCTGATGCCATGAAGAGTCATCCATTACTCCCAAAGTGC
CAGCACCTCCCCCTCCCCCACCAAGCATACATCATCTTACTTCAAAGGAC
>chr16:19981206-19981306
TTCCCTCAATTCACATAGGCTCTGCCTCTGGCCTTGTCAACATATGGGAG
TTCTTTACATACAACTGTCTAACTCTGTTGTTTGAATTCTAAAGAAAAAC
>chr7:99785620-99785720
gtgaggatgtaaagaaatggaaccctcctacatcactgatgggtacgtag
aaggcacagtcataaccagaaaccacataatgcttccttagtaagttaaa
>chr11:99153026-99153126
AGCCCTGGTTTGTAGTTTCTCATTTTGTATAACAGAAACCTAGGCCTTCT
CACCCACCTCCTGTCCCTACTAGGTAGACAAAGAGTGAAAAACAGATAGT
>chr1:43766485-43766585
CACAGGAACCTTGAGTCACTCACCCAAGACTCTGAGCACTGAGAACAAGA
ACATCTCAGCATCTCTGAGTCAGGTCAGCATAAAACCAATGAAAAGTTCA
>chr6:98597742-98597842
CTCAGCTCACCGCTTTGACTCACTCCTCTGGTTTCATCTAACCTCAGAGA
ATCTTAGAAATGTGTCAGAACAGAAATAACCATCATCTCAAACATCGCAT
>chr12:54299647-54299747
AACAGGTCTCTTGTGTTCTTCTTCGCTCTGACACTTTCTAGGGTTTCCCC
CACTCTTGTCATCCTTTTTTGCTTTTTCATTTCCAATACTCTCGGGTCTT
>chr15:36631257-36631357
ttgccaggttgagtactaggccctggactgATCATCCCCACCAAGAAACA
TCTTAGAAAGGGATTGCTCATCTCTCCAGTGATTTCCTGTGACACATAAT
>chr12:24709617-24709717
TTGGGCACTTGCCTATACATGCACGGACCCATTCCCAGGCAAGCACAAGC
AAAACAAACTTTTTAAGAGCTATGAATGTTATGTTAACGTTCATCATGTT
>chr1:80759904-80760004
agtcaaggtcctgatgctcaggggtagtgatgcccacagtgggctgagcc
ttcctatatcaatcatcaatcaagacaatctctcacagatatggccacag
>chr9:57910376-57910476
ACTGATTCTACGAATGACTGTGTTATAAACCCCATTGTTGCATGTTCGCG
GTGGGCCAGAAACCCGACTTAATCACTCCCCTTACGGACTCAACTTTTAG
>chr10:22298154-22298254
ATTGAGGAGAGTCTAGGCAGAAGTAGGGAGTGTGGAGGCAGAGTCTGTTG
TGGGACAAGCCAGAAACTCTGAAGGAGCAGCAAGTTTTATTTTGAGTCAG
>chr2:153345111-153345211
AACTGCAGGTGCATTCTCTGCAAACACACAGAGGTATTACAAGAGGAAAT
GGGTTAATCACCTAAGTCGGTCAATCGTGCAATAACCGTTTTACTGATAT
>chr4:44857866-44857966
tgagtgttttgcctacatatatatttgtgtactacatgaatgcctcatgc
tgaggaggccataggtaggtatcagattcctggggactagtcacagaggg
>chr13:30041572-30041672
ACAGGGTTTTCCTGTTCATTACAGCATGAACCAGACAGAAAAGGAGACAG
AATAGGAACTACATTTGGGTTACATCCAAGCTACTGTGACTCAGCCACCT
>chr4:145177528-145177628
AGTTCACACACTAGGCAGTGGGGACCccacctctctcattttgcagatga
aaaaactatgaccagagaggttagacgatttgcccTGAAACCAGTCATTC
>chr10:98742922-98743022
GAGGCTGTTGGCAAGTGCATTTTCGACTGGCTGTTGAAGCTGGTGAGCCA
CAGAGTCATCTCGGGAGGAGAGTGAGGTGGCATTCGCAAACGCACAAATG
>chr14:67019742-67019842
GAGGTATTCATGTACCTGCAGAGAAAATATATACTAAGTTTATATCATTC
TCTTCTCAAATCAGGAACATGACTAAAATTCCATAGACTTACTGTTTATA
>chr4:102907945-102908045
CCTTCTCGATGTCTTACCTTTCTAGAAAGGCCTATGCAAAGAATCTTTCA
CAGTTTCTAACTTTTAGTCAGAACCTTTCCGTGAGTCACTTTTTCCTGTT
>chr16:56717860-56717960
ATCCGAGTTTAGAGGGCACACCCACCGGTGCAAAAGACAAACTTGGATAG
TAAAAACCGAGGCTTCAAGAAGGCTTTTATAGGATAGAGATTTGACCATA
>chr8:81634114-81634214
cagaattgagtcatcaaattttaactctctgaaacaataggccaaagtaa
acccttccttcttgaaactgctttcctcagctatttggtcaaaatgatat
>chr6:86547454-86547554
gaaactgaaactgaacccagaaaagtgcagtgacatgtcttgagtcacag
ctagccacagtggaacctcaggcatataacccaactcctgctgagctgtc
>chr4:32391538-32391638
ATCGACCCATAATCAGCCTTTCAATGGGCAGGTCTAGCCTTTGCTACCTG
GAAAGTCTAAACTAAACTCCAGCCAAACTGATCTTACTAATATGCAGGTA
>chr2:79966878-79966978
GGCTTTTCAACTGACTTCCTGGCTTCTGTCCCATTACACTTTTGACTCCT
ATCTAGTTCCTTAAACCTTTCTCCCACACTCTCCTCTGGGCTATGTTCCT
>chr15:66844274-66844374
ATTGCCCATCCCTTCCCATGATGTTCTGTTCACAATCCTCTTCAACACTG
ACAAGACAGATACCTGCCTGATAGCAGGCAGACAACACAGAGCATGCCCA
>chr10:117721502-117721602
gagagCAGCCTGGCTGATGAACAATTGGATGAAGACATTATGAGTCATGT
TCCTTTGGTGAGTCAGAGTCACAGCATATGGTACAGTCAGTGTCATCTCT
>chr15:76770148-76770248
tcagagaaatgcaaagtattgacatttcaggtgatttttctaacctttgt
cagaaagactgtcatttcgagaacaagtgacaagaaatgcaggtaaggat
>chr1:160791466-160791566
ACTACAAACTTCATGTCTGTACCTCCTGATCACGATTACTGGACATTCTA
CAGAAGTGCAGCGGCTGCCAAATGTAAACACTACTACAAGAAAAGTCTTA
>chr9:50590919-50591019
AGGCGTGGGGATCCCCAATGTCAGCAGAAATGGCCTGAAAAGAAAGCTGT
GTTCACATTAGGTAGCTCTGCTCTCCCTGTGACTAACATTTTTTCATAAG
>chr16:49982261-49982361
CACTATGCTCATGTAACAGCCTGTCTCATAATGAGTGTGCTGAGTCCCTC
ATCAGGGTTCTGGTTGTTTCGTGATTGGCCCATTGTCTCCCTGGGCAAGG
>chr9:63716212-63716312
GTGGAGGAGGAGCTGGCTATGTTGAGCCATCCTGATGGCAGCCCTGCTTC
CTGTGGGGCCACAGCCTGCTGACATCACTGGCCGGCTGAGAGTACTCAAG
>chr4:59254680-59254780
TCTCATTGGCATAAAAGATGCTAAATGGTGGCTTCCCTAAAGTCTCAAAG
TCTCgtgtgtgtgtgtgtgtgtgtgtAAGAATGTTTTAATACCATAAGTT
>chr6:56919538-56919638
cttgtaattctggaggctgaggctggaggactctcgagttcctggccagc
ctgagctccataacgagaaagtccctgtttccataaagtcaacaaaTCTA
>chr5:151376472-151376572
TAGTCTATTTCTTTGAATCATTTAGTGCTCTTGATATACTTTCAGTATTA
CGTGCTTACTAATTACATCCATCTTGGCATAAACACACCATTAAATTCTG
>chr5:29739504-29739604
TATCACACAGATTTGCCTCCAGCCCTCCTGCTCTGGCTAAATGTGGGTGG
TGGTGATCTGGATCTGTTGTAACTGCTTGCTTTGCAGGCACTTTACTGCT
>chr7:66147202-66147302
GATGCTATTACACCCTTTTGCCCCCACACCACACACACTAACTAGTGAGT
ATTATTGTGTGTGTAGCAGTTGGCACTAGACCCTTGAAGCAGTCTCAGCC
>chr8:120332786-120332886
ACACACACGACTCAAAAACAGGAAGCCAGACACGGGAGGCCACCCAGTGT
GGGACTCTTACCAGTCTGATGTGACCAGCACCCAAACCCAAAGACAGCCG
>chr10:43783305-43783405
AGAGATGAAAGTTTAACACTGTCAGCGGACAATGCAATAGAATGACAGGC
TATAGTGGAGAAGGTGTTGCTGCAGGCTTTGCCACATGAAACAACACTGC
>chr18:31706354-31706454
AGGAAGACATAATGACTAGATATGCAATTGTAAGTCAGCTAGCATGAGTT
AGAACCATGACAGCACTAGGAACAGTAGAAATGGTAATGGGTATAATATT
>chr1:80783398-80783498
CCCATGATACTGCTACCACATAACTGAACTTACTACACTGAACTGTGTCT
AATCTGCAGGAAGGGATTTTTAATCTAACTTGTTCCCTCCAGTGAGTCAT
>chr12:79646433-79646533
AAGCATACATTAGGCTGGAGGATCAAAGTTGGTGTTGATGAAGTTGGACT
CCCCCCAAGAGTTATATCTTCAGTCTCTTTGGGGAGCAAATGACTCAATA
>chr1:171938802-171938902
GATGTAGATGCAGGCTCGTTTTCTGAGTCTCGTCTCATGGGTGATAGTTT
CAAGATACCATTGTTGAagagagggcatgaggtcagggatcagaagacct
>chr5:8424769-8424869
CCCAAGTTTTACAGCAGCCACAGGAAGAAGAGTTTGGTTGTATGAAGACA
GAAGTCTCTACACATCCTGTCAGTAATCAGGACTAAATGAATGTGGTTTA
>chr3:21722759-21722859
ACTCATTCCACCCACCACAGGACATTCTCACACTACAACCCTCCCCTTCC
TGCACCCTCCACCCCCCACCTTCCATCACTTGCTGActctccctacctaa
>chr4:9115504-9115604
GTCATAAGTTCCTGTCACTCAAAACCACTCACATGCCGCACATCATGATG
GCCTCATCTACAAAGTACTCATAGCCACAGGTACGGCAGGGGAGTAAGAC
>chr15:9880649-9880749
atctctccatggatcagtgctactttcagaaaccatcatagatgtttctt
tgtgccataaatgagtggtcaaagcctaagaatctctctctctctctctc
>chr5:118362047-118362147
ATTAAACTCAACACCAGTGACTCTCAAATGAGATTCTGCACAGCCCTCCC
CACCCCAGCAGGGTGCCTGAGGGTATTTTTACCGGTGTTTCTGCTAACTA
>chr3:52579448-52579548
TGGGATAACCCATCTCCTGAATTTCAGACCAACATTTTCACTAGATGACT
GTGTGTCCTTTCTGCTCAACATGTTTTAAGCTATAGTTATCTTTTCTACC
>chr8:61342130-61342230
caatggtaagctttggttcTGAGTCATTACAATAATACCTATTTGGACTG
GCTCTTACAGGCTGCAGAGCATGCTGGTCCATACTCATGTCTGTGCGAGG
>chr1:184576612-184576712
TCAGCCCCTTCCTTCTAGAGTGTTTGGGACTCACACCTGTCCTTGTCACT
TACTGGCACTCAATGAGTCACTTCCACTGATTAGTTCCCGTAACTGTAAC
>chr12:85670078-85670178
ctgaaggggggAGAGCAAGCAAGCTTTCAGAGAAAGAGGGGACCTCCAGC
TCTCCAGTCACACAAGGGCAGTCTGCTGCCCGGAACCCTTCTGTTCTGAT
>chr3:137950634-137950734
CTAGAAGAAAGCTGAAGTCTTTGTTTTTCCTCTACTGCAATGGCTTCTTG
CTAGTTTTCTTGGGGGAGGGGGGACtgctaaagaccattcagggtcttgg
>chr3:65885981-65886081
ttaggcatggcagaattgggggaatctgataaaaagtcaaagaatgtgca
tacctctggctacatgacaccctatagcatctgcagccacatcctgtgtt
>chr7:49601912-49602012
GGGGGTGTTAAGGGCAGGTGCTGCAGAAGGACACCCAGAGACCTTTCCTC
AGTTACCAAGGTCCTCTGACACCTTCTGCAGTCCCCTGTGCCAGCTTTGG
>chr4:128728581-128728681
TACCAGTGTAATGTTCACCGCACTGTCCTGGCCTTTCTCAGCCATTTGGC
CCTGGGGCATTACTGGATAATCCAATTATCATTCACCTGGGGTTTCTCTA
>chr4:126145021-126145121
AATAGCAAGCACAGTGGGACACACCAAGAAAGGCAGCTGAGTGTTTTTTT
TTTTTTTTCATAACAAACTCCTCTATGggactctgactctacagaagttc
>chr7:4861297-4861397
actatcctgaaatctttaacctaggcacatacccttattctgatatttgc
tattgtgccttatgggttaattcatatggataaaaacaatattactgggc
>chr18:9409184-9409284
CACGTTTTTATTTTACCAGGCTGTGAAACTATAAAGTGCCCCACAAACCA
CCTTACAAACTCATTTATTAAAGGAAAGTTCTTAAAATATAAGTATGTAT
>chr1:181446978-181447078
ACAGCTCGGCCAGAGGAAACAGTGTCTGCCGGTGATAAGGGATGGAACTA
GCCATGGGCATGCTCAGAGTTTCAATCTACCTTTCTATACTTCCTCTGGT
>chr6:146578764-146578864
CCGCCTCAGCCTTCCATACTTACTGTGACATGTATTCGCCTGAAACTTTT
TCAAGTTCTAATTTAAGCATATCGATTCATCAGGGTTTTTTACCATCCTA
>chr5:107677517-107677617
TGCATGCTGCTCATATCCAGACCATGAGGTGTTTTTAAAAAAAATTTTTT
TGAATATTCCCATTCCTGTGATATTTTCAAATTTAAAAATCCTGCTAGAa
>chr12:32202142-32202242
TCATTTAGTTGGAGCTGAAAATGTTTCAAATCGCTGCACAAATGAATATC
ACTCTTCAAATATAAGCCAACGCATCCAAAGTTAATAAGACTGATTGACC
>chr14:122788328-122788428
GGTGGTTGTCACTGAAGAGATAAAGTGGTGGTCAGTTCAGTAAGTTTCTC
AGTGTGGTAAATGAGGAAACCTCCTGTCATACTTCATCTGCATCTTCTGT
>chr15:10305478-10305578
CAAAGGTTTACTTACTCATAGGTACTACTTGATTGAATACTGTAGTTATC
ACCCAAAGTAAGCAGTAATAGCCAGCCATTTCCAGATTATTCATAGATTA
>chr16:21793346-21793446
tttcctcaactgaagctcctttctctgtgataactccagctttgtcaagt
tgacacaaaactagccagtacaACCACCACAGAGGAAATGAAACCATGCC
>chr6:125483615-125483715
TTTCTCAAATCTAGTCTCACTCTTGGTAGAAATGATTTCTATCGGATTTA
TTTCTctgcggggtggcccctttggggctgcactaaccccttttacatat
>chr14:62844007-62844107
AGTGCTAGGCTGGGACTTCTGACACTCCTGACATGAGTGATTCTGAGACT
ATGATACATACCCCTAAAACAGAAGAGAAAGAAAAATCCAGACGACACTT
>chr18:9346080-9346180
aatcatgttcacctcacttcaggttttgttctgaatatacagcatgcaca
ctgtagcttgcaggccaaacaatgccaaggaaactgcctgaaacccccca
>chrX:13631588-13631688
ggcagagaaaattcgtgtatagagggtttagaggtttaattttgcatcat
aaaaatgttatggtgatctgctgcctgatggtatatgtacactgagcagc
>chr19:53219264-53219364
TTAAAGGGGCAGAGACTTTCCACTAAAGGAAGTGATACATCGGCCTCTCC
tagctccctcttgccagggagcaaaccatcccaacagctcacacagctac
>chrX:134804245-134804345
AGCAGCACAAGTCAAACCACAGGACTACAGGACTACGGGACTATTTGGTA
TTCAGAAAATGGTTCAGCTTAAAGCTGGTGACTATCACAGATAACATCAC
>chr17:5802716-5802816
aaagtaccgaccacagcttcctccctgcagatgactgtagcctgacactg
ctccctcacagagaccacctatggagataagctgagccatctcttcatcc
>chr13:5310229-5310329
AAAGGATGCATATAGCCACCGAGCATTATGTGTCTCTAAGTATCTACTGT
GGGTCATATATGGAGTTGCCAAGTTAGTTATTGCATTGAGTGTTGAATTT
>chr7:110824222-110824322
TCTCAGCTTTCAAAACACTTAGAAAAAGATTACCACTCTGAACTGAGACA
AGGAAAGAGCAGAAAAATCAGACCTCTGACAGGCCTAAGCACTGCTACAG
>chr7:58824672-58824772
AGGATAGGGCAATTCCAGTTGCGCTTCTGGTGACAGTGCCTAATCATCAG
GGCAATGGTGAGAAACACATACTGGAGCAAACTGCTCATGTCAGGAAGCA
>chr1:161406604-161406704
CTATAAGGTCAACAGCATTATGTCACATTCTACTGAGTCAGAGCCAGAAG
CTGACACTGTCCAAAGATGATCTCTTAAAACATCATTACCCTCTTGGGGG
>chr4:99942175-99942275
AGCTCATAGAATGAGTTGGAATTGACTTGGGTTCACGCTGTAGTTTCAAT
TTCCTGTGAAATGTTATGAGCTCTGCCTGTCATCTCTCAGGCTCAGAGTC
>chr16:51911782-51911882
aaaaaaaaggaaaGGTCTCCAAAATGGGGTGAAATAGCTAACTTGGTGAT
TTAAAAAGTCCTTCAATGTTTGTAGTCATTTCCTGGATCTAGAATGAGTA
>chr1:60767374-60767474
GGAATTTACTAGCTTCGTGGGAAGGACTTCTGGAAACTGCTTTGGCTTTC
AGTGATCCCACAGGCACCACTTTAACACTTATGGTAAATATATATCAAGG
>chr4:129017154-129017254
TCTGCATCACTTCACTCGCGGGTTTACTCGCCCGGTAGCTTTTCTGAAGG
GATTCGGCTGTAATTGCACACTATCTGTCCCACGATGAATCAGCCGGTCT
>chr15:66728995-66729095
TTCTACAGCCAGCTCAATCTGCTCCTCAACGCAGCGGCTGCTGCCTCCAC
CCTTTCACTATTGCTCAGACACTAGAAAAACCCACTTCTCCTTTTGTAGT
>chr15:66780691-66780791
TCAGAACAGTATCTCTTGCTGACCTTTGTGTGTGTCCTTCCAGTTGACCT
CTTCATTGAAAACCAACAACTTTATACTCCTGAGAGGCATATTCATGATT
>chr7:132719536-132719636
CATTTTGTTCCAGGCAAACCACAGACTACCACAGAAAACCCCCAGTAGTC
CTCAGAGTCATTTATCTGTCCTCTGCCTGCAAAGCCAGTGTCATTTGGAA
>chr2:139670746-139670846
AAGAGCATTAGTCATCTGGTTCCTGTTCAGATACTGCCTCCAAGTCCCTA
TTCAATGTTGAGAACATATCCTCTAGGCCTCATTTGGAAACTGACAGCTC
>chr3:115761501-115761601
CAAACAGAGCTGCAACAGAAACTTTCGAAAAACCGATTAACTGAAAATGT
CGTTCATTAGTCAGTCTAGAAGGAAGAGAATTAATAATCGCAGAATGACT
>chr17:29671236-29671336
tgactgataactggctatgattcagaagggctcagcaccactcaagtgga
actgcttcacttggaacaattgatgctgagtagctggaactgagaatcag
>chr12:100903690-100903790
AGACAGAAGAACAGGTAGCTACTTCCTCCCAAGCCTTCAGTGCCAGCTCA
TTTCTGTGCCACCCTGCCCTATGCTTCCTGTCATCGCGGAACATGTCCCA
>chr2:50813838-50813938
AGCTAGTGCAGGAGTCTGTGCTCTGAAGGAAATGCTGAAGGGTGAACTTG
TTCGTCAGCTGAATGTCAAAGTGAAACCGAGGAGTTGCTTGTAACAGGAA
>chr19:34171218-34171318
CCTACTATATAAACTCCATTCCTCCTCCAGGGGCTCAGGAATTCCTAGAT
GACTTAACTATAAGCCTGTCAGGAAGTGGCTAGATGACTCAAGACTGTGA
>chr4:99199662-99199762
TTTGGAGTCAGTAGATTGAATTCAGCGTCTCTTGTTACGTACTAGAGTAC
AGCCATACAGAGCTGGGCAGAACAGCTTAGACACTGAGAATAGTAGAGCT
>chr19:60950534-60950634
GGAGCCTTCCACAGGCAGCTACACTGAGTCATTTATTCCTTGAACTTGAA
GACCTTGGATAGTCTAGAGCTTTGTTGGTGACTCATACCATGAGTCCTGA
>chr1:89093886-89093986
ACTAAATGAGTGTGCTTTGggtaccagaggcagggagattggtaaactcg
agaagctaaaaaagggcagagaaaggatttgtaagtctaaccctccctgt
>chr6:30667548-30667648
AAAGGTGATGTTTTCTCCATCCTCCCGTGCCTCGGCTGACTGGGGAGCCT
GCCTTCCTCTAAGCTGCCTCCGCCATGGCATGGCCACattgtgtggtgtg
>chr15:34223386-34223486
gatttgctgtgcctccagctaggactctgtgtagtcttgggtgaggagtg
ttgtttctatgttttgactcaaaggtggttaaagaattcatggccttagt
>chr13:91681304-91681404
TGCAACATATTTGACCCTTAATTTCCTTTCAGCTTTTTGTAGTTAAATGA
TTCTGACCCTCTAGCTCTGTGATCTTACTTATTATCTGGGTCTTACTTTA
>chr15:74999821-74999921
TTTCCTCACTACCAAGAGTCATAAAGCACAGGTTTCATTTTAACTAAGTG
TACTTCCTCCCAATGCCACTTGCCCCTCCCCCATGCGCTGTGGTCTTGGG
>chr8:81730384-81730484
CATCATTTAGAACGGAATACTTTGCTCATCTGCCACTAAACCATATCTTC
CCCTTTCGATGGCTTCCCAATTCAGCCGAAAGGACCTTCAATTCTCTTAT
>chr11:16538114-16538214
acagtcatctataactctagttccaggggtctgacaccatcttatgtcct
cccacgggcaccaggcactcatctagATTTATATCTATATATTTATCTGT
>chr7:128743982-128744082
agaattttcttgaccaacttctagtctagcatggcttttagcagtttgag
gccatgtTATCTATGACTCACCAGAAGTTTCCCCATTACTAAGCTCTGTA
>chr1:155091376-155091476
GCTACTTCCTGAATTGAGTCACATTCTTCAGTTTCTGGTTCCTCATCTTG
TCCTCAGAAGGGTCTCGTGGCAGCCGGTGAAGGTGACTTTGAGTACTTCT
>chr8:128351312-128351412
TATTTCTTAAGATGTAGCAACAAAACCTGATTACCACTCACTCTGTACCC
TAGAATTTACAAGGTACTTCCCCTTAAATGTGATGTGAAAGTCACTGTCT
>chr14:33418538-33418638
AGGAAGAATCCCTTAGTAGTCACCATTTGTTTTCTACATAATTGGGTGTG
CATATGAGTAAAATCAGTTACACTATGGGAGGAGACAAGAGCAGTGGAAA
>chr6:99050630-99050730
TGGTTGTGAGGAGGAGGGCACTTGAGCCAGATGACTGTCACTTTCTATGA
ATTACTGTACATGGGCTCATCACATTATGCAAAAGTAACTGATGTGAAAC
>chr1:87255340-87255440
tgttttagtctgtggcaattcaaagcaggaatgcttgcttatagcagcca
ggaagctgagagcgaataggagtgtggatcctaaccacgctccctttaag
>chr13:41205545-41205645
CATTTAGAGAATACCACTGCTGTGTCATTTAGAGTATGCCACTGCTGTGT
TTAGAGTATACCACTGCTGTGTCATTTAGAGAATACCACTGCTGTGTCAT
>chr1:131703515-131703615
AAGATATGTGGTAATTTCCCCTCAAAATAACTAATGAGACATCACACTCT
GGTATGAGTCACCCCTTAAAGTAATTCAGAAACATACTTAGTCGCCCCAA
>chr8:110993035-110993135
TTGATCTGCAAACTGCTCATCTGAGTAAGAATAAAAGAAAACAGTAAGCC
AAAGACCCAACCAAGGAAGGCAGCCGGATGCCTGGTAAGAGGTTAGCGAC
>chr19:53217598-53217698
acttcataactgtgatcttgctactgtcatgagtcataatgtaagtacct
atgttttccagtactcttaggcaacccctgtgaacccaaagagtcacaac
>chr18:23969222-23969322
gaatgagtaatgtaaattacatagacttggatgaactgagtcattctttt
aatacagttaaacttcgtgggagggtaacaagattgcttggtgaaaatga
>chr15:100727990-100728090
CCGACTTCTGTTCTAGGCAGTGCAAACAGGACTCAGCCTATGGTTAGATC
TCGGGTCTGGGTTTCTCCCAGTTGAACGTGGACGAAGACAGTTCTGATCT
>chr10:25128588-25128688
aggctcccagcttcgtgagctgtcccccactgctggcgtggatttgggta
atgcagctgtctttgagtcatttctgcttctgtaagtaaccccactaaaa
>chr6:48662996-48663096
ctgctttttgttcagtctgagtcgccagcccatgaaatgttgtggcctac
agttagggtgggtctttctcacctcaacccagtttggatactccctcaca
>chr19:16329186-16329286
atgagctgctatacagtgacttaaacccagccctctgcttaatcaatgag
tcatgtctgtagtcTGCATGGAACATTTTAAATGACTATTTCCCTGTCAT
>chr4:139115394-139115494
acccatctcacaggaagacaggaacaactcagagggggtcagtgactcac
tcaagcacacacaCAAACCCAGGCTGTGTGACTGCACACACCCAGGAGGG
>chr15:66854933-66855033
TGCTTTGCTAACAGTTTCCTGTGTAAAGATGAGTTGTTCAACTCCTTCAA
CCACAGCCCCGCCCTACCTCACTTATTTCCCGTCCCTTGCCTTGTCCCTA
>chr4:32405466-32405566
GATGAGCGTCCTCTGGACGCATCTCGGCGTGGAGCGCACACACAGGGCTC
TACTCCTGGGATCTTGTGCCTGAGGGGAGGAGAGATGGTCTCCCAAGTGC
>chr11:49295930-49296030
ACCTTAGCAAATCAGGGACTTGATTTTGAGtcacaggggtggggatgact
caaaggcagctgcgtcaccagagtataggtggtgtctcaggaaaaccaca
>chr1:55488488-55488588
GGATGGCCTTGAGTTTTATATGAAGTGTGCTTCCTCATCCAGGGTGGCAT
TGCACCTTAATGGCAATGGCCATGCCGTAAGTCCAGTCTATATTTCATCA
>chr2:152790977-152791077
catcttaTCTATGAATGGGATAAAAAAAAATGACCTCAATTCAGATTACT
ACAAGGATTCACCACCACATATGCAAATCATGACACACAGTCAACTCTGA
>chr5:127615922-127616022
ATGGTTACTGCATCACGAATAAATCCCACCTCAACTCTTCCTTACCACCC
AGATCATAACTGTTTATACAGCTTTCCCCTATTCCAGTACTTCCACCACC
>chr10:8020814-8020914
gagaggaaggaaggaaggaaggaaggaaggaaAGAGAGAAAGGAAAAAGG
GATAAAAGAGCAATATTGGGTTCAGTGGCATATGTGCACAGCACAGTCAT
>chr6:120123004-120123104
agccttcctctgtgcactgacttggccatgtctaggaggttctggtgagc
catgctttcatgtcatttgattctaagaatttttctatttcctcactggt
>chr1:66649782-66649882
ACTGAATGAGGAAGCTTGCATTTGGCACATCTTTCTGTAACATTCTGATG
AGCAATCTCCTAAAAAACCGAATTTAGAATTTTTTTTTTAATAGCAGAAG
>chr17:84421471-84421571
AAAGGTTTTCACAGAGACCAGTTTGAGTCAGCACGCAGCAATTACTTACA
CCCCACCCTTCCCCAAGCCTGTGATGTCTTCTCTCCGCTTCCTATGAGGC
>chr3:152406202-152406302
AAAACGACAACATATGAGTTTAGGTAAATGTGTGAGTGACCTGAAAACTC
TAACTTTGTTAGGTGAggggtggtgctgcatgcctttggtttgcattcag
>chr3:37370372-37370472
gagatcacagaggcagcccgagaggaaactgcaggaggtttgatgtggtt
ccagtccaaaagccatttgctgtcagaagcctttccatctgctcacttct
>chr6:54809428-54809528
ATGTAAAGTAATAAAGAGCTAAACCCTTCACACGGCTGGCCAACCCTTGC
ATGGAAGCACACTAAGATGTGACATGCATGACTCAGGAAAGCGTGATGTG
>chr6:146579295-146579395
CTCTTAGAAGTCAGAATATTAGAACCTAAAGGAACTTTTTTTAGGGTAAA
AGCCTTTACTTACCTGCTTTGAACATGAGCAGTCATGTACTCCTAACACT
>chr10:68706476-68706576
AATCTCCAAATGACTGATCCTATGGGCTAGCCTCTTCTATAAAGGTCACA
TCTAGATGGTGATTGTCCCATGTAACACAGAGATGTTGGTGGAGTTGAAC
>chr3:101229024-101229124
CTCATCGCAGCCACAGAGCAGGCTTGGCCTCATCGGCAGTCTACCGGGGG
TGGGGGTAGGCATCCCTTTCGCAGGTCTGAGTCTGTGGAGTTGGTGCAGA
>chr9:70481954-70482054
gcagtaaacaaaagagaatgcatagaatcatggcttttcaaggtatccag
tttaagtgacagttagttgcatgtgtgttcaagtcccaaatatgtaccac
>chr12:25259188-25259288
gcTTGCTTCTTCACAGACAGGGCATgggaggaatggagagttagtgttta
gttgcgacagagtttcactttagcaagatgaaagtttcagtttggagatg
>chr11:4823838-4823938
GTATGCTCAGCCACACACCGAGGCTATACAATGATGGAAAGAGGCTGTTT
GTGGGAGAAAGAGGCAAGAACTCAGGGCAGAAGAGAGCTGAAGAACAGCT
>chr5:29582192-29582292
ccaccctcctatcaactgctttccaaatgatgacattagagatgtgcacc
accataccgggcAGTATTTTCCCCCTCTCTTATTCAAATAACACTTAAAA
>chr16:51457050-51457150
AGGCATTTTGGTGGCAGAGTGTTGATATTATGAGTGCTCATCTGTACTAC
GGGATGAGTTATCTCAATACTTCTTTCTGAGTCAAGCTTGGATAAAGGTC
>chr9:15103957-15104057
ACTGGCCTGGAAAACCCATCAAACAAGAGAGGGGACAGAGCAGCAGGGGA
GGAAAGTGTGGCTAACCTCCCCACAGCAGGGCAGCATGTCACACAGTTCC
>chr17:73449181-73449281
caagtggaaactgtagcctctctacactagaggagcaggaaacagtggag
ccaccctggaaacagttactcagagttacacatagggtcatgatgcagtc
>chr4:145338507-145338607
CTGAGAAGAAGAAGGGCTTTGCCTGAGAGCAACCCAATCAAATTGAGAAA
TGCTGGGTGAGAAATAGCACAGGGTGAGTCATCTCACGCTTGCTGTTCCA
>chr9:86337238-86337338
TTTCAGCCTGGGCCTCAAAGAACTTCCACCAAGTTCTAAAAAGACCACGG
GCCCCTCATCATAAAATCATTCAGTCCATGAATGACTGAACACAGCTTAC
>chr9:85413764-85413864
TATTTTTGAAATAGGCTGACTTCTTGGATCAGGTAATATGCTGCAGAAGT
AATTTTATGCACTGTTTCCCATTCCATTCCCCATGACCTCTCAACAGTCA
>chr9:114471962-114472062
ACCGTGAAAACAGGATTCTGGCAGAGATGGGGCTGATAAAGCCCAGGTGA
AACTATTATGGTTTATGCCTTTCAGGACGGAGAGAGATAACAGATCCCGA
>chr1:138176820-138176920
TGAATGAATGATGGTATTCTCAGGGAGTTTGCCAATAAGAACATGCCTAC
AGTATTTTAAAGGTTCCTGTGAATTCAACAGTACAATTAAATGGATCTAG
>chr2:45716844-45716944
gtctgaagacagctgcagtgtactcatataagtaaaaaataaataattta
aaaaaaagaataataatagacctaccaatgtagataggggaaattctgta
>chr11:21226185-21226285
CCCTCTTGCCTGACTTGTGGACTACTGCACCTTCTACCCACCAGTACTAT
ACTTCTTAGTCACCTCACTAATGCATTCTTCAGAGAGTAGTCAAACGAAT
>chr2:59474454-59474554
tacatgaaggcaaacagactatatgtcccccttgatgtgactcaacagga
agtacatgataacactgctgatgctcaccaaggaaatcaaacatgaaccc
>chr13:33001834-33001934
gtgagcacatgagcttatgattgacatcattactcatcagggaaaactca
aaaccgtaaatgagtaaccttatcacaccgattggctaaaataagaaaag
>chr11:53845722-53845822
CGGAAATGCCTTATGACTGTGTCCCCGCCTGCTCTGTCCTTCCCCAAGGC
GCTCACACCTGTGTTTTACTCAAAAGCAGCAGCCCAGCCCCAGGGCTTTC
>chr14:48152558-48152658
TCTGTTTTAATTATAAATATAACACTGCTGTACTCTGGAAAGTAAAACAA
CCTAATTGAGCTATATAAATCATATATATAATATACATTCTCATTCTCTT
>chr13:16641827-16641927
AGAAGGTGAATGGCCACAAGGATGGGAAGAAACGGTGGTACTATTGGAGA
AGGCTGAAGTTGGACACATTAATTACTTGGATGAGTTCCAAGCTTGTTTA
>chr3:59104504-59104604
ggggactggtgagattttccccagccacactgatatggcaactagtggtg
tcactgtgagtacagcttccttgtcatatgtcaaggacaccatcccccag
>chr9:32669524-32669624
TGTAAATCATTGACTCATTGTTCTGTGAAGCACATTTTAGAAATCCAAAA
ATGTCTAAGGGTTGAGTCAGAAAGCGACCCACTGATTGGTTGAACTCATT
>chr6:129275070-129275170
CAGAACATAACCAAGTCCTCTGATAATCTCTCCATTCTCCGCTCTATTCC
ACACATCAAATGTAGAGATCATTCCAGAATGTAAGAAATCACATGACTTA
>chr6:37821494-37821594
aacacacacagacactcggaaagccaaaaaaaagaacgtcctttatagct
gcccaggcagctcacgtgggaacttacccaaatcatgcagccctgatcat
>chr3:121570593-121570693
ATGTCACGTTTCCACAGTTCCTGACCCCAACCTGTGAGAATGAGTGAGTC
AAAGCCAGAACTGAATGAGGGAGCAGTCATCTGAGTCCTTCACATAGCGG
>chr4:95708148-95708248
TGACCTTTTAAGTTTCTCAGCACAGATCAACCTTTCTGAGAATCCACAAC
AGGGGGCTGCTGTGATGAGTTTGTCGGGTCACTAGTTGACTAATGACTTT
>chr9:66590870-66590970
GACTCCCTAACTGATGGAGGCAAGACTGACTCACAACAGGATACCTGCCA
CTTGCATAATTTTTTTAGATGCATGTGCACAGTGAAGCCATTTCTAAGTT
>chr10:37337236-37337336
GCTGTGTGGTTTTGCCCTGGGATCCTCAGCCCAGCACAGGATTGTGATTT
AGTGCCTTGTGACTCAATATCCCCAAAGCTTATTTGCTTTTCCTCAGCCT
>chr4:108371356-108371456
CTTAGAGCAGGTTCTTCCCTGCTTGGAGATGAGTCAAAACTAGCTCATCC
ATCAGTGACACCTGTGACTAACACTGTGATTCACAGGTGTCACTACAAGT
>chr5:149641836-149641936
TGTGCCTAAGCTCCCGGTTTGCTTCTCTCTGATTATATGACTCAGGAGGT
CAGTGACGTGCTTTTCTTCTTTCCAGTGCTGTAGAGATGCTCAATAAACA
>chrUn_GL456370:12671-12871
AGTGAAAATCACAATATACGGTATTTAATTAAGGaataaaatataataaa
tgataaataaaatataataaataataaataaaatataataaataataatt
>chr11:110268528-110268628
ACACACTCAGTAGAATTGAGCCTCTGGTCACCAAGATTGCCTGGCTGGCT
CTGCCTCTGCTCAGAAGGCTTTCTTTACCCAACTTCCTTCCTGGATTAGG
>chr5:74349576-74349676
GAAAACTAATATATTTTCACTTCAAGTAAAAGAAAGTCAAATCATACCTG
CAATTCAAGTGCATGTAGCTTCCAGCAGTTTAATATCTTTTGTAATAAAG
>chr8:81497662-81497762
CCTCTTTGTGATAGACAGAGCTTCCTGTGTTACCCACTCTTACTGAGATA
TCTTCATTGGTTTTGGGGGTATTACTCTCTTTTTCTCTCAAGATCAGTCA
>chr7:67308230-67308330
TTTTAAGGAAGTATCTTCACAAGTACATACGATTGCCATCCGAACAGTAA
GAACTAGACAGCACACATGTGGAGTTTGCTATGAGTATGATAACTGAACT
>chr5:52786881-52786981
CAAAATATTGATGGTTTGGGAAAGAGAAACTCATGGCCCCTGCTTCCGGC
CCTGCAGCCCCTCCCCTTTGCACATGTAGGGTTTGCTCCTGACTTTTTCC
>chr16:57599000-57599100
GAGCAATAAGTTATCATCTCATATGGCATCTTTACTCACATCCCTTCCCT
CAGGGTTACACACAAAAACTGGTAGATTCAGCAAAAGCTTTGGACCAGGA
>chr15:53489199-53489299
GAGGCAGAGCTGTTTCTGGAATAGAATGAAATCATAAACACATCTATCAG
ATATGGCTTAGTCATAGGATGAGTTAACCGAGTGAGAGATGGGGAGAAAT
>chr18:5932686-5932786
ATCCCCGCCAACAACCTGGGGCTCCAAGGTTGCCTGCTGAGTCAGAGTCT
CACTCAAAATGAGAAGTCTGGAGAGGGCCTCCGAGACCAACAAGCCAGGA
>chr7:99833863-99833963
catcttctgagaatGAGTCATAATTCCTGTATTGACTGGCTGGTTGGTTT
CTTGCCctggttagctttctcaatacaacatagcctacagtcatctcaag
>chr2:128449424-128449524
CTGGAAGTTTGAGCATTCATTCTGGAAGTTTCCTTTTGAGTCTCAGTCCC
AGGGGTAACTTTAAAAAGCAAAGGCCTGAGACACCATCTGATACCCAGGC
>chr9:35495729-35495829
agtctggtctgcagagtgagttccaggacaaccaggactatgttgagaca
gctagacccaaacaaacaaaTGAACAAACAAGCAGCAATAACAACAAAAA
>chr15:38602214-38602314
GCACCAGGCTTCTGACTACAAAAGCCCTTCTGACTTCCCCagacaggaag
cagattcgtggttgccaagcactgaggaaaggcagaaccgagcagccact
>chr17:84435196-84435296
CTTTAAAACCTCAAAATGACTGTAAGTGATATGTTCTGAGCAAGAATTAC
AAGCCCAAGGGAACTACGGAGACCACATACCTGGAACCTACCAATGAGCT
>chr16:50432506-50432606
GTTCGGGACCTGTAGACAGTGGGCGAAGACAGGTAGTGAGGCCCAGCAGA
GTAGGGGTCAGGAAGGAAGCCCTCTCTATACCAAGTTGCCAGGCTTGAAA
>chr8:70808354-70808454
CCTGGAGACAATGAGtttttctttcttttcttctccccctcttcactttc
tttctctctCAGTGTCAGTGTGTTTCTGAGCGTGGACAAGGCGGCTGGGC
>chr13:16657388-16657488
GATCCATAGTGTTTTACTTTCTGGTGCAATACAGTCATTTGACATCCTGC
CCTGAAGGGTATGGATGATATCACATCTGCACTCTTTATCAGAGGCTCAA
>chr19:53195386-53195486
TCACTTGTTTGTAAGTTAACTGTCTTCTAACTTGGCCAGAAGGGAAGAAT
AAAGTAAGTCTGCTGTCACTGAGAAGGCAATCAAGAGATGAGCTTATTTT
>chr3:135711766-135711866
GACTTGCTCATTTTTAGCTCATTTTAGGGGAAGAATTGGCAAGGTGCAAC
AAAGGGAGACGTTACGTTAGAAGAAATTTTGGTTTCTAAGGTATTGAGAC
>chr10:98745926-98746026
TCGTTTCTGTCCTTTCTGCTCTGCTTTTTTTTTTTTTTTCCTCTTAAACC
CATACCTCTTCATTTAGTCATTACTAGACACAGTTTAGATGCCACAGGCA
>chr15:81436097-81436197
AAACACTTTTTACAGTGGCTTATAGGGGTGTTGTACACAGTGATCTAGAA
AGTGGCTCATTTCCTTCACTGATCTCTCACCCTGTGTCAGCATCAGCTTG
>chr3:21990330-21990430
GAAGAGGGGAGAggggtggttcagggtgtaaagttacttatcacgaaaac
ctgacaagctgagcttgagttcatttggtgcccatgtagaggggaggaaa
>chr8:46639983-46640083
CACGAATGTTTTTGTCTAGCTGCTTTCTAACAGGGGATAGggtggtggag
aaatgactcagcagttaagagcgtcggctgttcttcagaagaactggatt
>chr11:21314450-21314550
atcagctgacagtggtgaaggaaacatactcatagtgtaacacactgtat
cagccagaaaagggaggaagtacagctgggtgtcatggcaaggaggggtc
>chr3:146757972-146758072
GAGGTTGTGTACAAGCTATCAACTGATGACAACCTAGTGACTGACTAAGC
CGTGAGTGGGGTTAATGGAAGCTGGAGCTCGAGCTGAGGATAGTCAACCT
>chr14:26794677-26794777
ccttgatccacctggtcttgagttttgtgcagggtgataaatatggatcc
atttgcattcttcttcatgcagacatccagttagaccagcaccgtttgtt
>chr6:48646949-48647049
aggcaatcattcagtcgtgttttttttgttttttttttttttctacccag
atgactctaggtctgtgttacattcatagctgaagcttactaggacaAGA
>chr7:119872378-119872478
CATGACCAGAGTTCTTGGTTTCAATTACCCAATTTCCCTTTAAGTGCTAA
ATGCCAATTTAGGAAGAATTCAGGTGTCTAAGACAGAAACTAAAAATGCT
>chr14:70272576-70272676
TAAAACCCAAAGCAAAGCCTTCAGCTTCATGTCTAAGACAAGACCCTCTA
GCACATTAAGTCAACGGCAACTGTAAGCATTGGAGTCAACTTAACACTAG
>chr15:83448086-83448186
GAAAAGCCAGTGTGTGGCCAAAGCCCTGCAGCCAAGAAAGGGATACTACA
CCGTCCACAAGAAGAGACTATGCAAGTCTGTAAACAGCAAACAGGTGTAC
>chr10:19028322-19028422
ATTTGCTCTCAGACAAGGTGGTAGCAAGGTAGGTACTTGGGTAAAAGAAC
TGACTCATTTAAGTACAAAGAGAAGGCTTATTTCTAAGAACCCTGTATCT
>chr17:80501104-80501204
agaaagtattttttctcacttagcgtgttcctttgtactcatttccaatt
aatcttactcaccccagcacagctcccagaaaccaccactctgatttcta
>chr6:94681464-94681564
TTTCACAAGATGTTTTTGATATTACCACATGGCAAAGGAACAACATAAAA
GAAGTTATCTCACCACAGAAATCGCCCTGGTGTTTCTTTCCCCTTAATCG
>chr8:81693208-81693308
TAGCACAAGTGTGTTAGCAGAGGCTGGCTTCATCTGGTATTGGTAACTTC
AGTAAGTTACACCTGCAGTCATAGCGTGAGGCGGTTACTAAAGAGCTGGG
>chr1:85739952-85740052
CACATAACTCATCTGACTTCCTGCCCCTGAAATGCTCCATTTCCTCCCAT
GATGCCCTAGGAACCAGCAAGGAGAGTCATAGATGGGGGTCAGAGCTCAC
>chr14:73379645-73379745
aaGAGGTTCTAATGACATGCACAGTGTCAGCTTCTCAAAAAACGAACTTG
GTACTTCAAGTTGCTAGCATTAATGAACCAAACCATAGGTGTGATTTCAC
>chrX:53213222-53213322
AAAAAAAAAAACAGTGAAACTCTTCCGAAGTTTAAAACACAGAGATTCCT
CTTTCTTATTCGCCTATATATGTCCTTACTAATTGAGGGAGATGAGAGGA
>chr15:50667560-50667660
ATATCTAGGTGTTCACACCTACTCAATAGGAGGGTGCTGGTGCTCGGGTG
GAGAGTGGGAGGGAGGTGAGAAGTATTTCACACGTAAGATGTTAAGTCTC
>chr11:4366576-4366676
GTCATTCAGTGACTGACAGCTGCAATCACTCTCACTGCCTCAAGACTCTC
CAGCCATACTGCATCCTtatggcaggctaacagttgggtcccaagagatg
>chr13:60935088-60935188
ATACAGTATATCAATCATGAAGAAAAGGTTGTCAGCCACAACACAGTAAA
AACTCTCCTCACATTTCAAAGAGCTGAACACTTAGTCAAACAGTGAACTG
>chr10:89590002-89590102
TAACCTAATATCAAAACCTCCCTGAGTCATAAACAACCATTGCTACTGCT
ACATTCACCATTATGGAAAAAAAAGGCTGGTCTGAAACTTAGCCTCAGTG
>chr14:75626075-75626175
CCTTTAGAAGTAAATGCAAGAAAAAAGACTCAAACTGGAAATTACTGTTT
CTCACATGCACAGACCTGGCCCCCATCACCATCAGGCTcctgagttcact
>chr11:86872588-86872688
tcctactgtctgtgagtcacctgtgggagcctctgtatttgtcgccagct
gacacaagggtgatctgagaacctaccaacttggctgtggtgtctaagcc
>chr5:65128560-65128660
AGAATTACTTTTGAGAAATGAATGGCTCATGTCTCAGAGGTCCTTAATGA
AAGCCACTGTTGAGTTCAGGTTTCAATGACTCACCAGACAAGATAACAAT
>chr5:150600964-150601064
CAGTATGCCGTGACAACCCAAACCGGAAGGCTCTTTCTCCAGATGACTGT
AGCGAATACACATACGGCTACAGAGCTCGAGAGAGACGCTCAGATGAAGA
>chr6:40433019-40433119
cctgtgcgtgtgatgtcactatcacctcatgctctcatcagcacgtcttc
cctgtcacgtctgactgaatctcctcaaaccacaagccaaacccttcctt
>chr3:95648158-95648258
gccttggggagacgtgatgtagatggcccatctgtggctgagaactgtag
tcactgactcaaagagtcaccctctttcgaggtttcccattacctgctgc
>chr6:54867518-54867618
GGTGGTGATTCTGTTATTCGTCAAGGGTGTGCCCAACCAAGGCCCCCTTC
TGCGTTACTGAGTCACTCACAAGCTTACTATAGGATCCTTGACACTACGG
>chr10:108173196-108173296
tggcaactcttgcttttctactgactgccggtgaggttccagggattctc
ttgtctctgcctgccagatcctcttgggagcagtggtatttcagaggttc
>chr12:108646260-108646360
GGGGAATGTATATCTTCTTCCATTTAGGCTTACTAGTCACAAAAAGTGAA
AGAAAGAAAGAAAAGTACTATTCAAATGGGGATGAAAACAggcttttggt
>chr6:140613800-140613900
TCTCAGTTCTAGGGAAATGTTTTACCCTACACTGGACACCATTCGcagac
caaacaagtggtccctacaagtctatcttggtaaacctatgagtttattg
>chr5:67395708-67395808
AACTAAGCTGAAGAAAACAGCAATCACATAAGCAGGCAGAAAAAAGGGAC
ACTTGACTAGGCTAATTCTAGGCCCTCATGTAATTACATGTGAGAACTGC
>chr11:96058337-96058437
GATGCTCTGGGCTGGGCTCCAGGCAGGGCCAGTCCACGTACTGCAAACAC
AGCAGAGGAAGAGGGTGATGCAGAGAACAGTCAATGAGCCCTGACAGCAG
>chr13:112308925-112309025
TAACTGTGTGGAAATAGAGAGGAATCTAAATTAGAAGAAGGCCCTGGAAA
GTATCTCTTTAAGTGATTTTACTGTCCAGTCATAATAGCCCAAGGATGTC
>chr8:34530134-34530234
GTCACAAATCAAACGGCCAAATCTTTACACATTTGAAAGCTGAACTTTGA
TGGCCTTGTTTTCCTTCCCCGTCTGACTCAGAATGAGTCACAAGGAACCG
>chr8:61277173-61277273
AGAGCTGCTATATCTAAGCTTACCACGGGTTCTGTCAGCGTGGGAAAGAT
TACTAAGGAGCTGCTGCGTGGAGGCTTCTTGGAATGATAGACCAGAGGGA
>chr16:58498517-58498617
GTAAGCTTGCACCATTGCTATTTTAGGAGGAAAAAACTGAAGGGCTGAGA
GAAGTTTCCCACCTGACATATAGCAGAACCATGACTCAAACTGTATCTGT
>chr17:18798034-18798134
agtgaataccagggcaaatataacaataattttactaggcaattagaacc
caacttggctacttcaaaatgtatctttacaactgttagggattgtcaca
>chr19:11965188-11965288
GCTATCTCGGCCAACTGCAGCTTTCACTGACAATGTCCAGAACCAATCAT
CTCCAATCATAGCCCTGCCTCTCCACCGACAGGTGAAAGACATAGGTGTC
>chr1:191662336-191662436
ctggaaactgactcacttatgacacgctgCTAGGGAAACGCCCACCCAGA
TGACTCGGGGCCCAGTGGCACTGCTGTTGGGCCGCTGTCAACCTTCCTGG
>chr13:63274960-63275060
TCTCTGGGCTTCCGTTGCCTTTCTCATTCCTCTCGTTATGAGCATGTTTT
TGTGGCTTTGTTTTTTACACTGAATTTTAATACTTGTTAGCAAATTTAAC
>chr11:48820210-48820310
ACAAAAGAATACTTCTAGATTTCCTTATGTGCGGTGGCAAAGTGGAGATT
GCAATGTGTAGGGCAACATCTCAGCAAAGACAGACTtgtaaaaataacat
>chr2:68862466-68862566
CCGGAAGACACTTGAAACGTTAAAAGAATTGTCTCATAATTTTTGGTATG
AGTCCTCGATTTGGTTAGATCTCGCCATTGTAACTGCACACAAACTTGTG
>chr8:110824846-110824946
tacatgagaccatctcaaaaacaaaaCCCTTTCCTAATACACCAAAGCCA
ATTCAAACACAGTCAAAACAACAACAAAAATGTCAAGTCTACTAGAGATT
>chr8:77209386-77209486
ACACATTTGAGAACAAAGGTTAGTCCATCAAGCTTGTTGTTCCTATCTTA
GATGAGAAAGAGCCAGGTCAGACCCAGCAGGAAGAGACTAGGCCTCAACT
>chr2:139839880-139839980
TTCGTTTTTCCCCTTGTCTCTTAATGAGTTGAATCAAGAGACACTACCAC
CCCTATTGGTTTCCCAGAAGTTCTGCCCATTTCTTTCAAGGATACGTGAC
>chr19:33157330-33157430
gttttgtagtagttttgaaactaaactgtgactcttccaattcagctctt
cttttaatagattattttgggttatctaggGAACACTTGAAATTTTCTAA
>chr4:87984740-87984840
GGCCCGCCTGACTGTATTTCCAACAAAGTTAAGAAAGGCTGAGAACAGCT
CAGTGCTTCTTACTCACTGCAAACAGAAGGCCTGCCACTGCCTCAGAGAG
>chr14:121823113-121823213
GAACTCCCAGCAGCAGGGTGCAGGAAAGTACCATGCTGGACCCAGTACAG
TGCATACATAGTGAATCTGAAAGGGAAGTGTGAGGTCAGAGATGAGGTCA
>chr18:90509414-90509514
ACATTTTAAAATATGTTTATGATGAGCTTGGATCACTAATATACACATAT
AGAGACACATTCGTTCCCCCTTATCATACTGAAACTATTCTTGAAGACCT
>chr16:45252008-45252108
AAGAGGCCTTACTACACAGCTTTTCTCACCTACTGCTCACCTCGGGTTCC
AGTTCCCTGAATCTAGAACAACAAACAATGTTTTCAGACATGTTACAACC
>chr6:128901958-128902058
ataatgggtttagctataagaaagtgcctggattgtggtatgataactac
tgagagactgtgtggacaagactggatacctaagagtcaagtgactcata
>chr1:138933442-138933542
GTAAACATGTAGGAATGAGGTGTCACATTTATGGGTAAGGTGACCTTTTT
CCCCTTCCCACATCAGAGAAGACAGAGTCACTGTTTAGTGTGTTTCTTTG
>chr2:11315719-11315819
gtgCGCGCACACATGCACATGTGCATAAGATATAAATAGGTCAACTAAAT
GATTACAAAATATAGCACAAGTTATTCGTGTCAGGCTGGTTGACTCATTA
>chr10:7631046-7631146
AAAAGCCCATTAAACCCCAAGCCAAAGCGAACTGACAGCAGTCATTCCGA
GCATCTTTGATGCTTCTCCCACACACAGAAGCAAACCACAAACCCCAAGT
>chr13:48997248-48997348
GAATTGtgctagctttctgtcactggaacaaagaaccttagaaaatacat
ttataagatggacagatttacttATATAAGTTCTCAAGCTCAGGCTTGGC
>chr4:59287318-59287418
CCAAGGCCTTAAAGGAAACAGACTGAGGAAACTGTATTTCTGCTCTGTGG
TAATAGATGGGTTACTTCTTAGGACATATCTGACTGTCTGACTAAAGGCC
>chr10:94021756-94021856
TGACTATTCCTTCTTAGAAAGCCAGAGACACTAGGAACAGAGGTGCACGC
CTTGCCTAAAACCCACACCACAGCACTTTGTGGGTAGAGGAGGCAGAAAG
>chr7:98797461-98797561
CACTTTGTTATCCAGAGCAAACAGCCCACAGCAAGGCAGGCAATTCATTT
CTGTACTAGAAGAGACCTCAACAGCCACATGGCCCATGTGTTGGGGAGGC
>chr6:51177955-51178055
AAATCGGTGAAAATAGAGCTTGAGTTACGAAAAAGAAAATATACCAACAG
CGCAATCACGACAAAGCTGGGCCACTTGAACTACACATGCAACAAATTAC
>chr4:47635312-47635412
cagagttggagagagctatgacagtgacagtgacagtaatatcattcaga
aaggagtcactagctgaagaatgcaggcagctaataggctaggagactga
>chr14:25527373-25527473
ttgggtacaacccagaagtactgGTAGTGGGTGGAGTCACAGGATGGATG
GTTATGAGTCAATATTGCTAAGCTTGTGTGTCATCAGACTGCATGCTGGG
>chr16:34160248-34160348
TTTTGTCACATCCCATGACACTCAAGCTTATTAGTGCattaaaaatcaaa
ttatgtgtttatcaagaggcaaatcagagaagagatagacaagctgtaga
>chr9:14754672-14754772
cccctgccTTGTTAAGTCCTTGATAGGAAATCAAGATGAACACACCTGCT
TTGTGCTTTCTCTTTTGCTCAAATGAACCATTTCACTGACCTTAAGTTGG
>chr15:25444358-25444458
CAGGCGAGATGAATCACAGACGCATCACAGTTGATCTCAGTGACAGCAAA
GTCCCTGACAAGACAGATGATGCAGGATGAGGTCACAGGAAGATAGGATG
>chr15:67281830-67281930
ACCATCTTGTCACCATAAGGACAAATTCTGCATAAATGATTGAAAAACAT
CACGTGGGTTCAGCTAAGCAATGGCAGGAGGGATGAGTCAAACCTAGCTC
>chr9:70080412-70080512
ACAGAGATTTATTTTTTCTGTTCTAAAATGGAGACAGTCATTTCTTAGTC
ACTGGGCTGTGACATGAGATATGTACTTTAGAGTGTCTGACAACACAGAT
>chr2:22811572-22811672
CCTCTTGGGTGAGTAACTTGCTCTCTCTCATTCGTTACCCAGTGTGCATC
AGTAGTGTATGCAGACTGAGAAACCAGAGTCTCAGCCTAAAGGGAGGGTG
>chr16:32915790-32915890
TGCTCACGGGAGGGCTGACTGTCTGGCAGGGCGGTTTTCATATTGAGGTG
AGTCATTTCAGTATTGCTGCTCTAAGCCTGAAGGTAAAGAAAAGGGTGAT
>chr11:83044073-83044173
cacaccttttctacccctgccatggaaagccctgtgtcgggggaaagccc
cccaccatgttctagaaactcgaggtggaaatgcccaagctgactgtata
>chr2:17673138-17673238
tgactggctcctttcacttcatatcatcactttgaaactagttctctctg
ttgagggaactgagtattttgttcctttacttgctaagtagtactacatt
>chr4:32250794-32250894
AACATGCGGTTTTAGCCCCTGCTCTCAGTGAAAGGTTGGAAAATGTTAGT
TTGAGCTTTTTCCCCCCTGACCTCTTTATGTCACCAGAGTATGAAATCGT
>chr15:38197268-38197368
TTAGCTAATAAGGGAAGCAGGTGCCCTTAGGAGCTTGCAAGCCTCCACTT
CACAGTGTAGGAAGCGTCCCGCCCTCTGAAAGGCAGTTCACTGTACCTTC
>chr9:13514556-13514656
TCTACTTCCTGTCTTCTGCCATCTCTGTCACAGGGCTATTGTCTTTCTGT
CACCACTCATAATGGAGACTGTGAAAGTGGGTTAACTCCTTACTGGCAGC
>chr12:106016381-106016481
Ggctgcggtgactgctcattttcaggtttctgtatgagtgtaaagcttcc
ttctatttccccctagaataaatgcccaggagtaactgtcgggttgtgtg
>chr15:25691204-25691304
GAAGCAGCCACACCTCTGGCCACAAGTACTAAAAACAGTACTTTCAGGAG
GCCTTCTGAGCATACAGAGAATCCAGTGTCATGCCTGTTGTAACACAGGG
>chr11:5388179-5388279
AATATTGTTCTCAGGCGTTTATTTACAGGAATCCAAGTACAAGTGTTAAA
AAAATATGAACTCCTGCATATGGGCAGCAATGACTGAAATCTGTGAGTCA
>chr7:79274758-79274858
agagttctcattcttgaagttctagaTGAGTCcagagggggtagaagctc
agactttggcatctaagtgcttgggtttaaatcttcgttctgcctcttcc
>chr9:79924310-79924410
tcaattttttaaaaaaaaGTAAATGCTGTGTGATTCAACAGATTCCACAG
TGTTTGCCTCTTAGTTTCACAGAATAAGATTTAAAACCAGATCTCTGGAT
>chr1:153333886-153333986
ACCTGCAGTGCTGATAGGACCAGCAGACAGGGGAAGGGAGGGTGCTGTAA
AAATGAACCAGCTGAGAGCCGGGCTTGGCAGCACACTGTGCTAATCCCAA
>chr11:5882822-5882922
GAGTGCACGTTACATGCTCTCAGTGGAAGCTTCCAAAGACAGACTTTCTG
TGGCTGGTCCTCTGTTGTCGTCTGTCATCATCCACAGTCTTGCCCTGCTG
>chr1:80665303-80665403
AACCCACAAGTCACCACTTCCTGTGAGCAGCTAACTACCAGCTGTTGAAC
CGCTGCTCTCATGCAGAAGTTCTCTCTAGCCACCTTCTTTAGCATAAGAC
>chr12:25784370-25784470
AGAACATGTAGTCAGAAAGACCACAGGGAGTCAAAACCTCTACTCCCTAC
ACAACAGACCTGTTCTAGTTTCTCAGCCATGGTTTATTCGAGATACCACA
>chr12:114990962-114991062
GACTTCAGGCCAATCTCTGAGTCATCTCAGTCCCAGGGCAGCTTTCTTCT
CCTCCAGGTTTTTTGACACACACAGGATGTGGTTGCAACACTGTGCCTTG
>chr6:97178098-97178198
ACAAAAAGGCGAGCTTCCCAATAGCAAGGTGCCACAGAGAATGAAATAAG
ATCACGATATATCTACAGTCATACATAAACTACGTTATCAATGATTCAAC
>chr7:31002748-31002848
GGTGAGTGATTTTTGTAGCAAGATGTTTACGCCTTTGGTGGTGTGTGATT
CATCTGTTACCCATAAGGCCTTTCTTTGTTGACTTCCTGTTTCCAAAGGC
>chr1:39234856-39234956
acttcacagactgcaaccgtgatcaccagcgtcccagaccacatcctgga
aatcTCAGACATAATCGTAATTTAAACCAGGATATCCTTAGGTGTAAGAA
>chrX:95993186-95993286
TGCTCGAACCTTCCAGTCCAGTTGAGTGCCGTCTAGTTTTGGAGGGGCAA
GGCTGTTGACACAGCTACTAGAGAAAGAGAAGGAGAAGTCATTGCAGTAC
>chr2:6565434-6565534
ttccactgaacacatactgctttTAGAAGTAGATCCATAAGTTTGTAAAA
GACCAGAAAACACATATCCTGTCAACAGCAGCCATAAGAAGCTACACTGG
>chr3:121371916-121372016
tggtgtctgagcttcagtggggagacaggggggtggaggacactaaaagg
gctaggagtgactcaacaggctcagctcgaagatccaaggcctgaagcac
>chr5:72250246-72250346
CTCTTTTTCTGACTCACATTGTAATTCTCTTGACCTATATGTCGGTAGAA
CTTTCCATGATATGAGTAAAGGCTGAGTCAGTCTGCTCCATCCCATTATG
>chr1:44032408-44032508
ttgatcaatcttagtaccactaaaaatagaaaccaggcattagttgtctc
ctggtgtaattgaacatgaggcacagagcaccaactatgatgtattcttg
>chr9:77828333-77828433
aacttatgtctgccccctcaaaactgtacaaaagtatttacagcagtttt
actgacaaaacttggcaaccgtggagctgtccttcagtctgtgagaggac
>chrX:166185424-166185524
AGAACCTGCTGCTCGGCCTCTTCAGCCCCAGTTTGAAGCTGGAATGGAAC
CTAAGTGTTGTTTTGATTTGTAGTTAGTGAGTCAATTCCTGTATGTTACT
>chr6:50980409-50980509
TTCAGTTCTTACCCAGGGCATCCTTCCAACCATTTCCCCAAAACATCACA
CCAGGACCTACTTAGGTCTCCATCCCCTGTACATTGCACACATGATTGCT
>chr2:38471981-38472081
ACAACTTCGTACCACGAGGCAAGTTCTAATTCTGTCTCTCCGCCACAGAA
TTGGGAGGACGAAGGTGACAATGCTTGGGGTTTTCCAGGAAAAGTCTGGG
>chr13:45685830-45685930
TTTGAATTTAGTGAAATGAAACACTCATTTCCATTCTAGTATGCTTAAGA
GCTAACACTGAAATGTATATTATGGGTCATATTTGGAAATGAGTGGGTGA
>chr13:55199499-55199599
CACATTCCTGCCAAACATTTTAACCCAATCAGCCCCAAGCCCCCCTCCTC
GTCCACTTTTCAGAAAGAGTAGGAGACAAGAGAGAAGTCAGATGGCACTT
>chr8:126755048-126755148
atgaagaacttgctgtagaagcatgaagaccagaaatcctgtcctcagca
tccacataagcacaggggtgtggcctcccacctggaaaggcaaacacagg
>chr13:45744849-45744949
AAATAACCACTCTGCATGTGTAATCTCTCTCCCAGTGGAGGCTGTAGAGA
CCCACGCGCGCTTGTGTGTGAGATGAAGGGATGATTCGACAAGTCATCTT
>chr6:58837768-58837868
gccactatagtggacagtgCCAGCATACAGTAGTTCTGCACTGCTGCATG
TTCCAAGTTTCCAGGTTTTACTGTCTGTCTCTGTCTCTCTGCAGTTGCAG
>chr11:77055210-77055310
taaacattgctttaagtggttaacaggcatatgaaaaaggctcagtatta
caaagaacaaaaaggtgtaaactgaagctacaagctaccacttcaataca
>chr16:97869905-97870005
AGCCCCAGAGCATCACCCAGCAGGCAGCTGCTACCTACCTGTATCAGCAA
GACAAAGGATTTCTGTGGCCCCAGAGGTAACCAACTCTCTCATGGGAAGG
>chr15:9520354-9520454
CTGAAAAGCAACATAGTAACTACATACAAGTGGACAGATATGAGATGAAT
GAAAAGCTCAGAAGTCTGTCACCAACAACCGTTTAATAGAAATACTGCCA
>chr11:60112124-60112224
TCTCGATTAGGATAAGGTAACTTCTTATCTAGGACTACAGTGTTCTAAGA
CAGAGCAGAGCTGTGCATTCATTTATTTCAGGGACGCCAGGATAGGCTGT
>chr11:11726323-11726423
ACCTGGCATCTATGCATTTTGCACATAGCTGCCATCCGTTCTAAGCTATC
TGTGCACAGATCTGTGGACAGGGCTGGCTGTTCCCCTGGTGTCTGGTGCC
>chr3:103406574-103406674
cgctgtgtgactcatgtgacacgctgtgacctgccgcagcttccaaggtg
aaatgtttttgcttttagtttttgttctcttttggtggggaggttacaga
>chr12:69539459-69539559
CACCAACCACAACAGAGGCTGGGGGGAGGGCCATACTTACAGCGCATAAA
GACAAAACATTCATCAACGGAGAAGAAGGATGTTTCAAACAAGTGAGAGC
>chr17:31961406-31961506
AAGAAACAGCTGGGGCCATGGGGACCTCTCAGGGGTCCATGGTCTTAGGA
CTGGGTTTGCCTTAGGCATCTCACCAGGTTCTCACTGTCATCTAGAAACT
>chr5:135913341-135913441
ccacccacagtgggctgagcctcacttcctgctccccacccccagcccct
atcactcatagagagaaaacgccttgcccacagattgtgtcaagttgaca
>chr11:21547140-21547240
ACACTGACTAACTTCAGTATTAAGTTCACTGAGAATAGGAAAGTCTTAAA
GGATGACAGAAACCCCTTCATGCAAgagcaccagcacatatctactaaat
>chr18:68119442-68119542
ATATGCCATGAGTCATAGATAAACAGAGTCATATATGACTCTACTGAGGA
TATTACTgaaacttaagggttctttggaaagtcagttgtgtcagatggtg
>chr13:15907706-15907806
CGGTGATCAACTCATAGTTGCCAATTCCAATGAGACATATGACCTTTCAG
TGTCTCTGTGAATGAACCAGCAGCAAAAGAGCAGTGGGAAAGATCAGCAT
>chr18:89435374-89435474
gaatctgtcataaccttgttcaagggacaattatgttgtgtgacaaaact
tttcctatggagatacaataggcatatctactcacctcaggtagggatca
>chr17:53566566-53566666
TGCGTTTAGTTTTCATTTCGCCGACATGTAATGTTCTCAAACGAACAAGT
ATTATGTGATacacacacacacacacacacacacacacacacacacacca
>chr13:98832546-98832646
ATTTGCACCACTTCTTACTCAAATCGGCCCCCTCAGCTTTTTGCTCAGTT
CCCACTAACACCTCAGACCACTAGGCCAAGAATGGGACTACTTCCtgttt
>chrX:77632343-77632443
ATAAGCAGAAACTTTACCCACAGTTTCACTGGTGGCTTTGAGTTACAGTA
AACCTGCACCTTTTAGCTATTACTCAAGATGATTAAGAACTTGAGAAGCA
>chr8:106075572-106075672
TGTGGGTACACTCATGCTCCCgtgcatgaggagggtagaggaggaggtca
ggtgtttctctgtgactgttctatggttttgacacagggcctctcgttga
>chr5:20749542-20749642
CTTGGGTGACCTCGAAGTCCCATGCATGCGGGGCACAGAGGTCTGGGGCC
AGCATGACTGAGCAGAAATTTCAGCAGGTTTCTATTTATGACTGTCCTAG
>chr6:47621185-47621285
CTCCCTGAGGAGATCCTGAGTGATTCTGAAATTCTGAGGCAAACCATGAG
AGGCCTTTTGTACTTGCATTCTGAGTAAGTGGCAGGTGCCAGGAAGCCAG
>chr12:3755552-3755652
CTTGGGTTTGTTCTTGCTGTGTGGTTGGCCTGTGTCCCTGACTCGTACAA
CGTTTTTGTCTGTCTCTTAAATTGAATGGTACTTCCCCATCAATAGGTAC
>chr2:78049373-78049473
AGGAAAGCCGCCAGGTGGCAGCCTGGTTCCTAAGCGGCTCCTGTATTACT
GAAAGGCACTTTCTGGCTTGTTCACTGTAGTCAAAGAAAGGCAATCCAAC
>chr13:111569144-111569244
TAATGAAAGCCACTATTTTGCATACATAAAGAAGAAACCACAAGGcagaa
ctggtgtgatgactctgtggctaaaggggcttgcccctgagcctatgatc
>chr12:86949556-86949656
CCGGTGCCGTGAAGCGCACTTCCGAGATGTCATCCTCTACCAGTTTATGT
GAGCATTGACTAATTTCCCACGATGAATCTTACTGTACACTGTCTTAAGG
>chr17:46473036-46473136
AGTCAGGACCCTCCCCCAGGTACTCTTCTATGTGCCTCGTGTAGTTCAGA
AATTACTGGCCACATGGTTGCAGACACCCCAGCATTCTCTGAGGTCCTCT
>chr11:55197948-55198048
GCCTGAGAGAGATGAGCTCCATCTGCTCATTTCGTGAGGCAGGAGTTGGG
GTGCAGGGGGAAGGGCACCTCTAGTAAGTGGCAGAGAGATGCTCAACCTC
>chr9:114421830-114421930
GAGTATGTAGGAGACACAGCTTCCTTTGCAGGCTTGAACAGATCTCACTG
ATAAGCGGGCCGCTTTTTGAGTTTGCAACCTGGTTGGCGGTTAACCAACT
>chr1:51509177-51509277
TCAGCTCACCCAAGCATGAGTCATCAAAGCTTAGAAGGAAGCCACTCAGC
TAGGGAATCCGAGAAGTTAACTAGCACATGACACCATTGAGCCTGTCCAG
>chr2:8628842-8628942
tttaactagtatgatttaaaatggaggagttgaactggtacctacacaga
gccttcaccgctatgtgctggtacaggaagatatcagcatgctaccaaag
>chr5:89352376-89352476
TGACTCAACTGAGATTACCCAGAACTTCTGCTAACCACATCATATGTTCT
GAAAAGACACTGTGTGTTAGATGGAAGGATCTATAAAGGTCAACAAGCTC
>chr15:38709870-38709970
GGATTTCGGGGAGAGATCCTTATTTCAGACTCCAGGTCTTTACCCCTCTG
TTATAGTTCAGAGCAAGGCTGAGAGGGAGGGAACTTAGATTCTACGCCTG
>chr12:17689066-17689166
ggcagagatgactcagactacttccaggcccagctcctaaaagaccttcc
tgaggtaccatttctgctatcttagttttgtttgtttgttgttgttgttg
>chr13:95567272-95567372
GAGAGATAAATTCACTGAGCTACATTCTAGCCGCCCCCGCTCCCCTTGTC
CTTTTTTAACAGTTTCTGTTTTACTTTTGATATGACCGGAAACTCAGTAC
>chr16:38018084-38018184
CAACTGCTTGCTGTAAGAAAAGCAGCCAGCCGGTAAGCTGCCATGCTGCT
GATTCAGAACAATCCTGGGCTCTTAGTGGCCTCCCCAGAGAAAGGCCCTG
>chr8:113656241-113656341
TCCCTAATGACTCAGTTCTGTGTGGCCTtgtcaagggaacagtgaaacca
aaaccctctgccaacccaggggaacccccacacaacatgtggccaagaag
>chr1:40413158-40413258
GGAAACAATACATTCAGGGAGTTATGACTCAGTATTGTTATGACTCAGTG
CTGAGCAGTCTCATatacatacagtcttatatacacgcatctcacatgca
>chr2:173448920-173449020
gctgagctgggcggggccttgctctgagggggccactcccattttccatt
ttgagtcagactttttactcttcaaactgtactttttcaacttcttttac
>chr11:22255420-22255520
TAAATGCAGTGCTTCGGTGACTCATAACATTACATGTCACTAACCAGTTG
CTGATGTAAGAGAAGTGAGAGCTGCAGGCAGGGTAGTCACTCACACTCTA
>chr18:41888079-41888179
CAGAGATGAAGAGACAAAACAAGAAAAAGATGGGGTGATGAGAGGAAGAA
AAGTTGACATGGAGGGAGCCAGCAGCACACACCAGTTCTGGGGAAATCCG
>chr1:131196989-131197089
ACTGGCCAGCGTGACTCAAAAGGCCCCCAGTCTGATTCAAATGTAATACA
CTGCCCCAGGAAGCTGCTATCTCTGCAGAGGAAAGAGCAGGTGGGCCCAG
>chr6:48747830-48747930
TGTCTGATTTCTCAGAAAATAATTCAGAAACTTCCCTGCTAATTTTGCTG
AGTTTGGTTATGACAGTCACACTGCACACATGCAACTGACACTGAGCACC
>chr1:60714521-60714621
ggagaacccagcaagagctagatctgcagagagggccacacagtcagagt
gagagctatgtagaggtttgccataagtgtcaaacctagtcagtcagggc
>chr2:128367908-128368008
taacctcatttcctgttttgacgagcttcaccagcacaggcgattagggg
aatgccccagaaagtgtgtcttactttcagtaaagcatttgaaaacctct
>chr14:63132355-63132455
TCCAGGAAAGGCCTGCTCTTAATTAGCTACTTGCTCAAGAGGGTGACTCA
CAGGTCGAGCTGGAAATGACTGGTCTCCTGATTCTTGAGTCAGTTCACAA
>chr12:108639346-108639446
AGTGCAGCCACGGGATACAATGAGAATGAGTAATTGATGATCTCTTCTTC
CAGTATGAGCCAGTTCActtccctagttactcagcttctttaccatgtag
>chr3:69510859-69510959
TGATGTGACAAGGCCGGCTCATACAGAGAGAACAGTCATTATGGCTGACT
GTGCATCTCTGCCATAGTCATTACTGCTGTAGGACTGAGGCACTGTGGCA
>chr14:62740839-62740939
AACAGAACAGATATGATTTACCACAGTAGATATCACACCACTCAAGCAAA
AAATATGAGAGTGAAACATACAAATGGAAATAAGTTACATCACAGTAGTC
>chr1:180357797-180357897
catccccgCTTGGTTCCTTCTGGCCGGCAACTTCTGTCTGGTCTTCCCCT
CCTGCTTCTAGAAAGGAAACAAGAAGTCATTTAAAGATATTGCTGAGATC
>chr19:5787135-5787235
tattgcctccttgtgtgtctgtgcaccacgcacaagcagtacctgagaag
gccagaagagggcatcagatagccagttacagattcttgtgagctgactc
>chr9:32766078-32766178
TTGGCACATGtaaattataaataaataataatatatGTGCATTGAAGAAG
GCTCTTAAAGAGACTTATCAAAGGGGAAATATTGTCAGAGACATTTGGAG
>chr19:16204872-16204972
ATTCAGGGACATACTTTCTGCTCAAACTGAAGGCATATGACTCATTCCTA
GCCATTGCCCGCATTAACAGAATACTTAGAAATGTACTTCTTGCCCAGTG
>chr11:4712964-4713064
tttccttttttagacacaggttcacactatgagtcatgactggcctagaa
cttgcagtgtagacccatctggcctccagctcacaaaggtttgcctctcc
>chr12:64976283-64976383
TAGGTGGGCTCCAGGACATTAGTAATCACTAATGCTTGTCTGTTAGGTTG
CTCATTGCCTAATGCTGAAATGACTTAAGTAGTTTCTGCTGATGAGTCAG
>chr12:25179178-25179278
CCTGACTGAAGAACCAGTCATTGATGGTATTCGAGGCTGTGGGTGATACA
CTCATCCCTTGCAAGGATGAGTGCACTAGGAAATGGTCATAACAAGAACT
>chr10:44704238-44704338
CTGGTCATATGGTAATAAATAAGCACCCATCTGGGACATGGCCTTGTAAA
ACAGGGCAGGAAATGCCACATCATATGGAAAGTTGTACTTTTAGTTTCAT
>chr19:32904534-32904634
CAGGAGGGGGAAAAAAAAATCAAAGGAACTCATTACTAACTGAATTGCTG
CTGTTTATCAGAGCGGTTAATTTAAAGCTAGGTGTCTAAAAATAAGACAA
>chrX:151783031-151783131
TGTCTCTGTCTCTGGAGTGTAGTCATTACAGTATCTCCATACCCAGGCAG
AAACCACGCTTTCTGTTCACTCTTAGGGCTGCCCTTCTTCTTTGAAGTAG
>chr6:50393909-50394009
CAGCAACAGCCAAAGGTCAGGGCAACTCCAACACACGAGAACACCCACAC
AAATCACTGGGCAACACAGTCATCCCGAGACCCTCCAACCTTCTCTTGAG
>chr11:61644618-61644718
ggcctcaggcactcttccttcagagaaggcaggtttatctgactcatttg
tagagtagcttatgactcagagaattctagaaatggcagttagtgggggc
>chr3:37219751-37219851
GTTGTCTGTGGCTGGCAAGTGGGTTGGAAGGAGAAGAGAGTACCTCTGGG
ATGTCAAGGACTCGGGATGCACGTTAGCAACTTCATATTCTATTATTGAG
>chr6:29738472-29738572
GCTGAAAGGATGctctcccccacttcctctctctctctctctctctTTGT
GTGTGTGTGTGTGTGAGAGTTGATTCACAGGGCCTATGACTGAATTCTCC
>chr10:93171316-93171416
tgagctgctccattacccccttcctgttgTGATCTAAATATGCTGCTGAA
ACCACAGATTTAACTGGTTACTCTCCTAAGCTGTCTATGTCAAGTATTCT
>chr15:66817228-66817328
TTTGACTCATTCTCTGTCCCTCTCAAATCTACCTAAACGGGCTAATAAAT
AATCCTGCATCCCCTCCTTCTGATACTATCCCTATTGTCCTGGGCACTTC
>chr10:19747806-19747906
AGACCTCTGTTACCACATCCTTCAACGACTTTGGTGATAGTCAGTAATGT
TGCCACATCTTCCTTGTCAAGACTTGGTCTTCCTGGGACTTTTGTGATTG
>chr7:46999094-46999194
CTGAGTAATTACTACACAAGTGGGTCAGATATGAGCTTCTCTTTATGACT
AAGCAGATAAAAGACTTGGCTTTTGCTTAAAATGCACAAAATGGCTCATA
>chr1:175587007-175587107
AGTGATAGTCCTGTGACTCATCAGCCACTAGAAAGAACAATTTTCAAGAA
ATGCAATACCATCGACATTAGAAATATTTCAATACTGTGAATCTCTCCCT
>chr1:173997848-173997948
TGGGATTGTAAAATTAGCAAGTCACCCCTACAGCTTCAGCATAGATGGAA
GAGGAGGGTGTGTTACAGAGGTACAGGGGAAAGGAAAGTGTTGTAAGGCC
>chr4:136031372-136031472
AAGATCATGAAGAAGAAATGAAAGTAAGGAAATTACTCAGCATCTGAGAC
AAAAAGCTTAGGGAAACCCTGGGCTGCTAGAAAGTCGGTAGAGACCCAGG
>chr1:55049370-55049470
TCTTTCTCCAAGGTCACAGGGAAACTGTGACTCAAAAAAGAAAAACAATA
AATGAAACATAAAcacaaaccaggatgtttggcctcagaggaatgacacc
>chr3:152912386-152912486
CTGGTTGGATGAGCCCAGAAGGCGTCGTGTGTCGGTGACTACATGCCACA
GAAGACGCAGTAGAACGTGAATTGGCTCAGCAGTCGGAGCCCTGTAAGAC
>chr9:48443910-48444010
cacacacacacacacacacacacacacacacacacacacacTAGAAAGAA
AATTCTTCTTATGATATGACACACATAGAGGAAGTGGTGAGCAAGCTGAC
>chr3:115728370-115728470
caccctaaaatgacaagacagcatgtctaggcacgaataagcccaaagca
tcgatcactggaaggtgatctgactgagcctgacaatcagagactcctaa
>chr15:50584550-50584650
CATTTGCATATTATTGATTAATAATGTTTCAGTTGAGCCTTGAGCTCTTA
GAAGTGGCAGCTTACCCTGGGAATTCCTTCTCCCCAACTTACCAACTCCA
>chr11:35837716-35837816
TTGAATTATGTGTACTTGTGTGTGTCAGGCTATGTGCATAGGAGCATGAG
TGTATgttatggctggttgtgagctgactgacgtgggtgctgggcaccag
>chr17:29683528-29683628
CTTACTCACTTTATGAGTAATACTGCACTTGGCAGATAGAGGAGAAGAAT
ACGGAAATGACTAGAGTTTTGACTCTAAGGAAGTTGATCTAGTTGAATat
>chr3:152204844-152204944
GAAGTTATTCTATGTACTGTAACTTATGCTAGGAGTTAAAAGTTTGCTAG
ATGAATGACCTATCTGCTCATTAGGCTTTTCCTATCCCAATCTTTAAATT
>chr11:97433019-97433119
tatggacatggacaggtgagtgcaggggcccacggaggctggaggcgtga
gttctggctggagctgaggttgccacaggtgagagccacgtgagtgacat
>chr6:57859316-57859416
ttttttaaattaacattgaattctacctttcttagttgtgcttacatcct
cctgtttctctttctcttctatttctctatcacttacttgctcttcttag
>chr16:76679055-76679155
tagcaacaatggaaaaACATTATGAATGGCAATATGAATTATCATTACCT
TTTTAAATGATCATTTGAGTTAAGAAAGCAAAACGGATGAATATGTCTAT
>chr17:12754518-12754618
AGCACCAGTGTTTCAGCTCATATTCAGCACACGGGTCTCTACTGAGAGAT
CAGGAAGGGACAAGATAGGGTCCCTAGTGGGCCTACAGCAAGGCAGGTAG
>chr8:128622932-128623032
tacaaagtgagaataatcatatctacatcacaggatAACCACTATGAATC
AGAAAATGAGTGTGGAAATGATTAAACAGAGCACTTTATGAATTGGAAAT
>chr17:94859027-94859127
TAACTAAGAGGAAATGAAACAGTGGGGATGAGTCACTCAGTACTGTGGAA
GAGTAGTAGAATTAGATTTCCTAGTGAAAACAAGAGTCTGATTCTTATAC
>chr11:35521375-35521475
TCCCAAGTCATCTCCTTCCCCTGACTCAAAGCGCATCACCCCACAGGTGA
GCAGTCGACCTCCGGGCTTGGGCTTTTCCTCTGAAGTGAGGTGTCAAAGT
>chr2:75880530-75880630
TGGTAGAAgagttcaattcacagcaaccacagggcagctcagaaccattg
gtaaggggatctcctctggtgtgtctgacgacagcagcggtgtactcata
>chr9:106822764-106822864
CGTTTCCTCTTACTGCTGTGGTTTTAACATTTGATGAGGAAATACTCTTG
CGGTGTGTCTAGTAGTAGTTTTTGAGGAACAAATGACTCGTTTTTTGTTT
>chr17:78507838-78507938
AACAACTTCACTTTTGCGTCTCAGAAGATCTAATTGTAAAACTTGCTTAC
TGAGTGTGTGCTTTGGGTTAGAAAAGAATATTTAGAAATCCTTTCCCAAA
>chr7:125607408-125607508
GGGGCTCAGCAGGAGCCGAGCCCCTGTGGTTCCTTCAGGGCTGTTGTTTA
GAAGGTGAATGGAAACATCCGGAGCTATGTATGGGCTGTGGTGGAGGGAC
>chr10:26544914-26545014
CCCTAGTGATTTGCAGTATTAATGGGAAACTAACTTGAATGCTTACAGTG
CTGTCTTCCAAGTATTTCAATCCAGGCAACATTTTCTGAGTCATGACTGT
>chr10:78086768-78086868
TATCAGTGTTCCCCAGTGACCAGGAGGAAGCAGTCAGCCCGGACTCCTGG
AGGCTGGGATGAATGGTCCAAGTAGCATCTGTTGGGATAGGGTAAGCCGG
>chr16:19768129-19768229
CTGTATGTTGGGTAAGTTATCTGACTTCCTCTTTTTACTAGCACATTTAC
GCACATTCTCATTTGCTCTGACGAAGACTAAGTTGACTCATGCTTTCCCT
>chr15:80828358-80828458
TGTACACTTTGTCTGACCATATGAGGTACTAAGTTTCATTAtctgtttca
gctcacagttccaggttgcagtcagttcatcattgtggagagggaagcca
>chr16:36183917-36184017
ATATTTAGAAACTTTGGTTCTACGTGTCCTTCCTCAGATGACACAACAGG
ATGACATTATGACACATGGTTGCTCATGTCCCCCACCACATTTCCCCCAA
>chr6:40400240-40400340
CAGTAATAGACCTTTTCCTATGTGTCCCATTGGAGTAAAACCAGTGTATG
AACGGAGTGGACACACAGCACCTACAGAAAGTTCATAATTGAAGATCATG
>chr7:140999500-140999600
CCAGTAGTTTCAACCACAAAAGGATGCTGTGACCACTGGGAAACACAACT
ACCAAGACTCGGCTGCCGTTGTCCTTGGTTCTCTCAGATCTAACCTCTTG
>chr4:58468688-58468788
TAACTGGAGTGGTCATTTCAAATACTTTTGAGATCAACCTTCCTGTATGA
AAATATGAGTTTGCATTGAAAGGAGTTGTTCGGGACTTAAGAATTTTATC
>chr12:4241084-4241184
tttgcatagcccactgcccaacacttggggactgagataggacaccatga
gaaaggggaggagaaggtggagggaggagaagatgtcataggtaggtgaa
>chrX:77468022-77468122
acaacttgcagggctcatttctctcctactatgtgagtcacagggactga
actcaggtcattagtcttcgtgtcaggtgcttttacccatggggccattt
>chr13:51187515-51187615
ttgagaaaatgtctctcagctggatcttatgaagggatttcctccatgga
ggctctttcctctctgaagactctaacttgtgtcaaattgacacagaaaa
>chr15:96277439-96277539
ctgtacctcaggttcccaaggccatttccatacctccaaatgacaccacc
tctagtttatcagcttgtgaactggggggagggacagacacacaaacatt
>chr18:37925916-37926016
GGTGCCCAAGTGCCTGCTGCTTGCCTGATAATACATATCCTACAGTGGTT
TCTCACCACTTCTTCTTGTGGTTTCAATCACAGGAAACAGACGTCACCCA
>chr18:32192152-32192252
TCACAACTAACACTAAAGAAAGTAGTTTTGAGTTGGAGTACTTTTTATAT
TGTTACAGTCTTGGAATGAGCATTTAGCTGCAGGACCCAGTAGAAGTTCA
>chr4:58888736-58888836
GGGCACACACAgagaaggttctgagggaaaaggtaccaagactgctgcca
agactgacaacctgagctgagcctcaggatcacaaagtggaaggaggtaa
>chr2:157147786-157147886
AGTGGTTTTAATcagaccagaaggagcagaggcaccgaggaaccaatgtt
acaaatgtgaaattcacaagttttaccacccactctctgagtcagacatt
>chr2:18496806-18496906
TCTCTACCACATATGTGTGTACAGtttttgagacaaggtcccattaacaa
cccagtctggcctagaactttctatgaaacccaagcttgtctcaaagctc
>chr16:49892198-49892298
GACTAGAACTCAGATTGGAATCAAAAGAATGAGTAGGAGGAACCTCTCct
agttagctttaactgtcagcttgacacagcctaaagtcacctgagaaagg
>chr6:108327950-108328050
AACCATAAAAAGAAATTCATTGTTTGAGGTCTTTTtaaatacatgtatgt
atatatacgtccatctatgtacacatatatatgtacaGACGTTAAATGTA
>chr13:20092324-20092424
GATTCTTGTTAAGTTAGATGGTGTTATGATAAACTGACAGAATGACCTCA
ATTGTGGGGCCTCATGGTGAGGAAGTAGGGTAAGCTGGAGAAAGTTGGGG
>chr17:50085181-50085281
ATGTCACTCACATGTCTGTGGTGCTGTGAAAAAAAACCTACTGAGTGCCA
GTCATAAAATAGGATGGCTCCTGTGCGTGACCAGAGCATAAGGCTCAGTT
>chr15:102743365-102743465
GCAGTGCCTGGCTGACTGCGGTTGAAGCTGGGGTTTCATAATGACTGCGA
TGTTTGAAGGGGAAAATCTCCCCAGACCAATCCTGAGATACTGGGGGTGG
>chr1:181616192-181616292
AATATCATTCACTGTGAACCACTTACACTGTCACTCTGGCCTTCTGGGCT
TTCATTTTCAGGATGAGTGGCACCTAGAACGGCTGCTAAAAGCCCAGGAG
>chr15:59448764-59448864
TGATTTGTGTGTTTTCTGCATTACTGCCTCATCTTTTTGAAATGAATCAT
TGAATAAGGTCTGGGTATTTGGCATGAGCTTCTGTGCTTTGCGctactct
>chr4:62680490-62680590
ATTGTGAGCTCAGGTGTAGAACGCCAGAGAGAGCGTGCGCATCTGCAGTA
CTGTAAATAGATTGGGCTGGCTGTGGCGCTGGGGAAGAGGAGATGCGTTA
>chr13:5768612-5768712
TGGGGCTGGCTTATGTAGAGGACAAAAAAGAGCAATGTTATCAGCATTAA
TATGATATAGATTTTGGGGGGAGAATTTTCCTTCTATTGTAATTATATTC
>chr11:46372788-46372888
aggggagggggtggcaaaagagaattcttatagagtgctggtagggatgt
aaactagttcagccactgtggaagtcagcatggtgcggtctctagaaacc
>chr3:101116087-101116187
CTGCCCGTTGGAATACTTGAGGTCTACTTCTGAGTCACAGGCGGCTGCCC
TTCACCAGGTGCTGTCAAGTCTTCCCTGGCTGGCATGATTAATCTGCAGA
>chr3:136742946-136743046
CCAGTGTGGCTTTTGCATGCTAGGCTTTCCTGTATGACTAGCGATGCTTG
TGTGAGAATTCTTATTTAGGGCGTGAAGAGTTAGATTTTGAGAACTGACC
>chr15:50650234-50650334
ATAAGCCTGGAAAATATAAATTGCTCATTGTGTTCTGTAAAAAAAATACA
TTAGTGATGTTTCACGTAACGGTGACTCATGGCTGTACTGACACAAGTAA
>chr13:76128816-76128916
TGTCTCATAGAAGAGGTTTTGTGAAAGCATGCTGTGGGGTTTTCTAGGTA
AAAATTCAAATCCTGAAAGTATAAAAGTATCTGTTTTGGAAATCTACGTT
>chr15:5432250-5432350
ACCGAAATAAGGAGTTTAGGACATTTATATAAGAACTCAGATTTCTGCCC
TACAGGTACTACACCTCTAGAcatagatgaatgctgctctcagctgctgt
>chr18:4291596-4291696
TAATCAATACTCACTATAGTTAGATGTGAAATCTGACTTCAGGAATGATT
CACTGAAGCCCAGGACAGCACAGGGGAATACCCTATCCAAGATAGACAAA
>chr3:133711722-133711822
AATATGAGTCTTACTGTGCTTCTTTCTAAGGTTTAACATTTGATCTTGGA
AGAAATTTCTACACAACAGGTTTCAAGATGAGGCAGAACATCATAGTGAG
>chr4:9068064-9068164
cacactcacacagttagAACCAGAGGTCTTAAAATCCTTACTACACAAAT
AAGACAAAGGCTTTCCGCTGTTCACCCCAGTAAAGCACAGGAAGACATAC
>chr4:126197579-126197679
TTTCCATTCACCACCCCCTTCCTCTGGATAGTTGCCAAGTCTATAGCCTT
CCTGCCCAGTCATTTCTCTCATATTAATAAAGAGCAGTGTagctgggtag
>chr11:98550130-98550230
TAAAACTGAAAACTCCTGATCTCACCCCAAATAACCATTCTGCACCCTAT
CTGAACCTTGGGCTCTCTCCCTAACCAACCTACTCAAAACCACTACTGAG
>chr15:25302944-25303044
CAAAGGCTCTGGCGAGCAGCCTGTGCCTTGGAGACTAGCCACACTTTCTC
TTGCTTTGAGTTGCCAGTCTCAAAACCTAGCCAATTTGAAGACTGCACAA
>chr6:48657187-48657287
GCACTCTGTGATGTGATCCCAGCTCTTTCCTGTGGAGAAAGAACTGCTCA
TTTCTCAGTACCCCCTATTGACATCTAAGATCTTTCCCATTTCTACTCAT
>chr16:84583840-84583940
acgcatgcacgcacacagcacacacgcacgcacacacaggcacgtttata
cctggatcctctCATTATAGTCTGTGTGGGATCTCCAACTTAAAGACACT
>chr4:133843178-133843278
GTGCAGCACCCAATGAGGCCTCTCTCTTTGTTGAGTCATTTCCCCCCCAC
CTCCCCAGAGTTCATGGGGAACCCCTCTCTCTGTTTCTAGAAATAAAGTA
>chr7:111172112-111172212
TTGTTTTAGAGTCATATCAGGCCATTAGTCATGGATGACCATGGTTGGGG
GTGGGTCCCTTACTGAGGCTGGGAAAAGACTCAGAGTGAAAACTAGGGCA
>chr2:127832312-127832412
actcatataACAAATGAGGAAACCACAATCATTATGTCTGGTTCACGAAT
GAAGACAAATAGCCAtgtatatgtgtgtgtgtgtgtgtgtgtgtgtgtgt
>chr12:40018231-40018331
cctcATCTTCCTGTCCTCATCATTCCCCCCTGGGCAGTTTTGCTTTCAGT
TTCATGTTGTATGCACATCCGTGGTTTTATGTAGTATATAAAATCTAGGA
>chr7:35742325-35742425
AGCATGTGATACAATGTCAGATATGGTGAATTAAGCGTAGGACATTGGGT
TTGCTAGGAAAAATGCATATGCATGCAGGATGAAAAGTAGAAGGGAAATG
>chr9:92289810-92289910
CTGAGAAGTAGGAGTCAGAACTTCCTGGGCTGGACATGTGTACCCATGAG
ATATGTGTTAGAAAGGAAACAGCCAACTCTTGCTCTCTCTTACTGTGTGT
>chr12:116284396-116284496
TGCTGAGTTTCTTCTCTGCATTCACACCTGGTTATGCCCAGCTAGTACAG
GCTGTGCCAATTAGATTGCATTGCCAAATGTAAGTGTTCCAGTAACTTAG
>chr2:101208568-101208668
TTCTCCgtgtgtatgtgtgtgtgtgtgtgtctgtgtgtgtttgtgAGAGA
GAGTGAATGTGTCTATATATAGAGAAGTTAAATATTTTATATATAGATTT
>chr13:20133849-20133949
GGAGGAGACTGTAGGGAGAGACTATTAAAGACAGAGGAAACAGTCTGTGC
AAAGGATAGGAGACAGCTGACTTAGGATTGAAACTGTGTCTCACTGGGCT
>chr5:32055611-32055711
TACAAGGATTTTCTAAATTGAGGTATTTGTCATTTGGATTGGTGTTTTCA
TACTTTTGTTGTTCTGTGTTATACAATCTCTGTTTCATAAAAATAGCCAT
>chr19:29226622-29226722
gaagtaaataaacatatcatcatctaatctatgctcactctactctacag
cagagcactacattcctaacctgattagtgcctattaaccaaatcgccac
>chr7:127153683-127153783
ctgtttttctataagactgagcacatggatggacagatggacatattcat
agtcagtgtgtatgtgtctgcagatggaggcaaaacatctgaaaagcttG
>chr4:135073644-135073744
GCTGGGGCTGACTCAGACAGAGAAGGAGAAGGAGAAGCCTTGCGACCCTC
TGTTTCCAGGGTCCTGAGCCTAGCTGCGTGGGCGAGGTGGTAAGGGAGAG
>chr2:94173776-94173876
TACATCATCCTACTACATTGCCACAATCTACTTATTTCATGAGTGTGAGG
CAAGAAGTCCTTTCAAATTCTTTGTATTAGTGTGTGGCATAGGTGTATGT
>chr17:80506981-80507081
TACCTACTTGTAAAAAACATCCTGGGGCTGTTGCACACCTATATATACTC
CTATGTACACACCTGTACACACACACATGTGCACATGCATAAAGTTTAAA
>chr3:36837948-36838048
CCTTGTTTAGCTTATGAATCTGATGATAACGGAGTGATTCTTCTGGGCTA
GTTTTGTATGATCACCAGTTGACTCACCTGCAAGTCATACTTACTGGAAG
>chr11:69172613-69172713
aaaaagaaggtgagacaggaAGGCCTTGAGAATTCAGAGGAGGGTTCATG
CAGGGATGGggtggtagtggtggtggtggtggtggAGCGGTAGTGTGGGT
>chr7:6291081-6291181
gatgttgcacatatcagtactttattctgatgtattattgaatcattaca
ttgtatggctagagttcatctcgtttatctttcattaaccaatgggtgtt
>chr12:107931640-107931740
AGTCTCCTCAGCCACAACGCAACTAATACCTGTACTGAAGATGTAAGGAA
GACGGCAGAAAAGGCATGTGAGGGGTTGCATCCGGTCAATGTTCTGTAGA
>chr17:78271402-78271502
CAGAATTCTACTGCCACATGTAAATTGTGCTTAAAGTTGAGTAGAACGCA
CACAGTTGACATTTGAGGTCGCTGCCTCTTCATTGTTGCCCCAAGCCTAC
>chr19:29917537-29917637
GGAGAGGAAGAGGCTCATTGAGTCAATCCTGTGACAAGATGACTCAGAAC
TCTATGCCCACAGCATTTTCAGCATCTCACTCACACACCGGCACCTGACA
>chr4:103098612-103098712
gaagatgctgcaggatgtgaaatggggcttcaacaaagagctagaaatac
cgaggaaaaaccaacctaaaattctagaaatgagaaacaatgagtcaagt
>chr16:50305284-50305384
TACAAATCTTCACACCTAGTCATGTTCCTCCTTAGAACTCTGGCTTCCAC
AGAAGTGCTTATGAAGATCCGCTGTTATTATCCTTGCAATTAATCACAGA
>chr12:54144406-54144506
TTTTCTACATTTTCTACAAATTTATTTAATGATGTGTACAACACACACAG
ATCATGATGAAAAAGATTCCTTGCTAAATGACTGGGCAACTGAGAGACCT
>chr5:23719019-23719119
gttggggtctgagagtcacttcacaaaccacaggaacaccatctcagtca
gactgggatggtttactgaacacacaccctagtgttgatcagatcaggga
>chr4:33467724-33467824
AGAGAAGGAACAGATGTTCTTTAAGTTTCAGAATGAGTGGGTTGGTTGCA
TAGCACAGGGTGATAGGACAATACAAAAGGCTGTAAGCACTACTGTTCCC
>chr4:101586134-101586234
ACAGTtatctatgtgtgtgggtgcatgtcaaagagtgcatgtggaggtca
cagggcatcttgaggtagagtcatttctcaccttctaccatgtgggtccc
>chr5:43948952-43949052
CTGGCGGTTCCCTCAGCCCATCACTACTTCATTTCTCCAGGCAGTGCAGC
CCGAGAGGCTTCCTCATGCTGTGGTGGTGCTGAGGGAGCCCTCTCTGGGT
>chr2:145159330-145159430
aaattgactactctcaaatatttacacccagtgatcatgactgagatcac
caataatagacattgtagtggcatcagaagcccttctatagggtgcactg
>chr9:95151876-95151976
TGTTATGAATAGGCACGGCTGCACCACATCCTCCCAAGCCAAGTTCAGAC
TCATTAGCCTgaggcagcacagcatgagtcagacagctcagttcacacca
>chr9:124028614-124028714
TGAAAGCTTTGAGACCACACCCTATGAATATGAGTGGGCACCACCCTGTG
AAAAAGTCAGAATCAAAGAGCTGGGGTCATGGCTCCTGCCTCCACTGTAC
>chr8:128420668-128420768
TCAGAGCCCACACCCCAAGCACTATTATAATAGTCTACTCTCTGGTCAGT
CCCTGTATTTAGCGTGTTGCCTATTCTCCTCAGTTTCATTCAACAGACTT
>chr16:42480191-42480291
TGGTAAAGCGCATGACTGATTCCACAAAGGATGTTATAGCATTAACAATC
TAGATATGACATTGGTTATGAAAGCCTATATGAAGCTGACTTCAATAACC
>chr2:167508640-167508740
gaccagactggcccagagttgcacctgcctctgcttccaagtgctgcaat
cacaggcatgagtcaccacagcTGAAACTCAGTGCTTATCCCTGCCAGGT
>chr12:100906216-100906316
ttatctgggttatatgagtggatctcatgtcatgtcgagagggacacaga
aggccctgaaaggggattgaggcaagagtgtaggcaggctttaagttgag
>chr1:160787433-160787533
TTAAATGAACAGCTTGGGTTAGGAAAGGACAGAAGCCCACTGGCTAACCA
GGTAGGGTATTGATGCGTGTCTGTGATCTTAGCACTTGAGAGGTGAGTGA
>chr16:94609050-94609150
CTTGTTTGATCCAGTCTTTTGAGGACTTTGCTGTCACCTGTTTAGTTGAG
ACCATTCAGTTTGTAAGTAGCAGTATGAATGTTACAGGCAAATAGTATGA
>chr16:76541253-76541353
GCTAGCTTAGCATCGTCTTAGCAATGTTTAGCTCTGTCTGACCATGTTTC
CTCCGTCCCAATTTTAATCCCTTCCTCTTTCCTAACTTCCACCTCTGGGA
>chr19:58358021-58358121
ATGTAATTCAGGGACCGTATCAGCACTCACTCTCGACAACCTCTGTCACC
AAATTCGTAACTTTTCTGGTAATAAGACTAGCAACTTTGCCCCCGTTTTC
>chr3:37272394-37272494
CTGTTCCAGGGGCTGGGCGACAGCTTTATGTGGTAATGGAAAAACAATGG
GGATATGGCAAGAATCAATGGGTTACACTGAGAAGAGAGTCCCCCTATGT
>chr9:122244852-122244952
TGACCAGCAAGGATAAAAAAAACAGAAGTAGGAAGACGGGCTGGGTGTGG
TGACTCACACCTGTGGGCTAGCTCACAACCCTGACTCAAAACCAAAGCAC
>chr4:59809203-59809303
ATTTCTGGGCTGTTTTACCTTTGTCCATGTCTTCTGAGCAGTGTCTCTGT
GATTCAGCCTCCTGCCTGCGTGTTCATTCTGAAACTGAATACTTGACTCC
>chrX:103710835-103710935
GAAGGTTCGAGGCAGGATATGGTTTCCCCTCTCCCTTGTCTTGGTTGGAT
GGGTTGGAACCAAGACACCAGTGCAAGCCAAATCTAAGCTCTGCTGGAGG
>chr6:128888886-128888986
AAGAGAAAGGTCGTGAGTAATACTACTGTTTCTCAGATAAGCCATGTGCT
TCTGAGGGCTAGTAGTCTAGATGAACACCAGAGGGCCTTAAGAGAGTCCA
>chr2:16565930-16566030
TGTTTCACAATGTGTTTCAAAGACTAAAGATGTATTCATAATGATGTACT
AGTGAAAGAATAAATTGAGTACATGAGACTGTCTCTGTCAGCCATAGATG
>chr1:105386870-105386970
TTTCAACTTTGTCCCATAAGTATCTTCTACAAGCTAATTATGAGTAAGGG
ACACTGCAAAGGATATACTCATAATGTTATCTTTGGTTACTGAGTAAGCA
>chr1:138039250-138039350
AGTGCTAGAGCTCTTTGTTAGGACTTAACAGTAACAGGAAGAGTGACTCA
GTATCCTGCCTTGAAGGATGGAGAAGCTGAGTCTGCTTTGAAACTTCCTC
>chr14:10445303-10445403
CCTAATGCTTTACCAGCTGAGTCATCTCTCTAACTCAAAGACAAATTCTT
ATCAACAGAATTAGTGTGCCCACCCCTCCTTTGCCTTCCATGATTAAGGC
>chr6:134282126-134282226
tgcctcaaagaggaaagtggaaaaatgatgaagaaagttttctgatatca
agcttgggcctccacacacatttatacacGTGTGCTGACACACCTATGAA
>chr12:111066024-111066124
CTCTGCTTCTCTCTTTACATTAAAAATAAAAAGATCTATCTGTGTGCATT
GAGTGCAGTGCCTGcagaggtcaggggtcagatccctgggagctgtaagc
>chr16:36602620-36602720
AAATGTGAAGACAGGGCATAGGTGAAGCTGTCTCAAAAGGCAGGGGGTGG
GGAAGATGTCAACTGGAGGACAACAAATGGCAGGCAGAGGAAGCCGTGGG
>chr10:51490588-51490688
cacacacacacacacagagagagagagagagagagagagagagagagaga
gagagagagaaatagtgagaaagacagagaATGTGATAGGGGACAGTGAA
>chr2:11283013-11283113
TGTGGGTAGTAGAGATGACTAACCTGGCCCAAATGGAAGACATCAACTCC
AGGGGCATCTGCCTACAACTCATCTGCCACAGCCTAGCTGAATCCCATTG
>chr2:132688808-132688908
TTGGCAGGGGCTGAgggctgaggctgtcactcagtagaattagtagagtg
ctcgcctctcatcaacaaggccctggatttgctccccagtcctacataaa
>chr5:66363530-66363630
GAGGCTCCCATCCCAAAGGGACAGATCAGTTGCTCTCAGTACAATTTCTG
AGGATGATGTCAAAGGGTTTTAGAATGACTGTGCTGCGCCACTTGAGGTG
>chr1:79605176-79605276
TTACCTAGTAACGTTCCAAAACACACTAGAAACAAAAACAGTAGATAGGC
GCCCAGAACTGATGTCAGGATGGGAACAGCATATGCTGTAGACACCCCTA
>chr8:81286228-81286328
ATATGTAAGCCTTTGCTCGCTGATGGCTGGTTTGAAAAGTAGGTGTTTAA
CAAAGGCTGTGCTCAAACCCGCAGCTTAGTCATAACAAGTGAACTTAATG
>chr2:9970358-9970458
GATGACAGCTACATTGTGACAGCTGCCAGGGTGACTATGAGAAGCATCTG
GATTTCAGAAATGCGGAGAGGAACAAGTGCTTCCTTGTAATTTATATCAG
>chr10:75824623-75824723
cttgtcttggcagctgtaggcttagtcattttgaccattaaaactgtaca
gtttggaaagtcccttcagaaaggaagaggctgggtggccttgatggaaa
>chr13:112396316-112396416
CATGCAGTTGTTTTGTGCAATTTATAATTTTCcaaagctgggaaaagata
agaccaggattctagccctagcagtctggctttgaccttgacttctaacc
>chr15:5916136-5916236
TATTCTCTTTAAAGTAATTACAGAAGTTATTGTTGATCACGAAGCGTGCA
CTGAAGCCAGGAAAGGAAGGGATAGGATTAGTCATCTATGTTATCCTAAA
>chr18:33088558-33088658
acttacatgtagaatctaaacatgttgaagtcataagggtagagaatgaa
agtgaggttgGGAGATTAGGGTCAAAAGGTGTGAGCTCTGGCGACAAATG
>chr2:93196151-93196251
AAAGGACATCCCTGCGTCCCCTTAGAGGTGCTGAGTGCCTCTTTATGGGG
CTTAGGCAGTTGTCGCATCCTGTCTCCCGCCATCAGGTACAGGAAGGAAA
>chr1:144356079-144356179
tctatcttgtcctaaagacctagtcatactggacttgagctcacagtatt
acaagatgacctcattttgcttgactaattaattctgaacagattgtgtg
>chr15:53737926-53738026
GAGACAAAAGCAACAAAGCACCCTGCAATGACTTGCTGTGCCTTTGTAAA
TCTGAATCTGAAAATAGTGATGGTTTCCTATTTTCGCCTCTGCCATTGCT
>chr1:179575796-179575896
gcctggcttttaaaatgtaggttctaggaatcaaaccgtgtcatcatgat
tgaaagatcaacattttacccactgagctatcttcctagcccTTACCAGT
>chr13:30795834-30795934
TTCCTCTAATGTTAACATTATTTTCACAAGCATTGTAGACTCATGCCAAC
TGGACTTAGTGCTACTAAGATACAAAATTTGCCTCCAGATCTGTCTGCAG
>chr7:90007265-90007365
GTGGGGACACTTACTTCAGCCCTCTCTACCCACCGAAGACAACCCGGGTG
TAAGATCGATATCTTAGATAAGAGATGAGTGAGCTGGGGTTCCCCAGCCA
>chr11:54188084-54188184
cttgtaatgaatgaggtttttgtaacttcatgttctcaccagcacttgac
attggacacctttctgtttctcactgttctgaagaagtgggtgactagca
>chr3:93550058-93550158
CCGCCCCCATTTTACCCACAATGAAACAGCTGACTGGCTGTGTGTGTGTG
TGTGTGGGGGGGTGTACCTAGATAGAGCCTTAGGGCTAAGAAGGAGAGCG
>chr10:8007874-8007974
cctccctctgtgtgtgtgcatctctctctctctctctctctctctctctc
tctctctctctctctctgtgtgtgtgtgtgtgtgtgtgtgtgtAGAAGTC
>chr11:54627062-54627162
TTCTCTGAACCTTTCTTTAAATTGAAAACGGAAGAGATACAGGAAGTGAA
GTTATGACTGAGTGAGGAAAATCTGGAGTTTTAGTATTATTACACTCAAC
>chr2:166987648-166987748
agcaaATACAATATATGCTTGGTTATTTCtttttgaagacgtagtctcag
tttcaataggaaggtagactaggctggccacagactcagagattcacctg
>chr10:21497094-21497194
TATATGATTTTCTTGAGGAAGCCTGTCATCAAACGAAGTTAGCATTTTCA
CTTGCAAGTCTGGTATGTTAGTCAAGAACATGCATTTTAAAAATAATTTA
>chr4:150924866-150924966
ttatccaggtcagactgatggcgaagtgtgggcttggccaccacaccatg
ctCTGACTCCCTCCCTCTCAGCAGTCACTTGAGTCAGAATCCCAAGGACA
>chr9:79810798-79810898
aggtattatagtgcacagtcacacatgcaaacaaaacacctatacacaaa
ataaagatTTTTAGTTATATTAGAGAGACAAGAAATTCCAGGGTGGGGGG
>chr3:135635776-135635876
TGAAACGTGGTCCCTCTGACCTCCCTTCTCCCCCATCACCAGCTGCTTGG
CTACATTCCCCTTCTCAAAGAGCTCACAAGCGCCGGTCCACGACTCTTAG
>chr3:85588855-85588955
AAGTGCTATATAGAAATGATGTCACCTCCTTCCTCGGAACTGAGTGGAGC
AGCTGCTCTGGTGTTTGCAGCAGTGAAGATTTGGAGTTCATTTTCTCCTC
>chr5:122894602-122894702
ggaactacggacagtgcaattcagtaacctgctcggtgtcatgatgctga
taaataagagaactaagctctgtgcctaggcagtagctctaaagtctggg
>chr10:91029018-91029118
ctgatacattctctgactcaaataagcctttaaaacactgggctcaatga
aatgagtcaagcataaataaaccagtattatataataccacttgtacaat
>chr16:52061104-52061204
GAGGGGGTGGCTTGGTGTGTTTTTGTCAGTTATGCAGTGTAGGATGTCAG
TTATCTCAAAGTTACCATTATGTTTGGCTGCTGTCCCTCTATGTAAAGAA
>chr6:108835966-108836066
AGTTGTTCATAGGGAGGAAGTAGGGCAGGGACCCTGAGATGTGCCAGGGC
AGGTGGCATGCAGAGAAGGCGGAGGACGCCAGATGTGAGTGAGGCTGTGG
>chr4:150917325-150917425
GCTCAGAAGACCAGCCAGTAGCACACAGCTCTCTCTCCTAGCCAGGATTT
GTAAAAGTGAGGCTCCATGTAGCCTCTGATGCTGCTCCTTGTCACGTCTG
>chr4:88179418-88179518
GGTCATGGGATGACTCATGTATCCTTCCTGTTCTGTGTGAGTCAGCTCAA
GAGTTCCTAGGAAGAAAGATCTGTGAGCATAGCTGGTGGAGTCCACTCTC
>chr5:52172029-52172129
TTCATAAAGGCTCTGAGAATAGACTGCATCAGCACCGTGAGAATACTGAT
ACTTGGGTGTAAAATCAAAAGCAAATGACATCAAACTGAATGATGACTCA
>chr11:53655268-53655368
TCTGCTGCAGCCAATATGAGTCGTACAGGGCTTTGGAAGAGAAACTGCAT
TTTCATTTTGTTGTAAGATGTTGCAAAGATAAGAATTCTTAGAAAACTCT
>chr18:84521056-84521156
TATGACTACATCTCCTCACACTGACTGCATCCCCTCACACTATGACTGCA
TCTCCTCCCACTATGACTGCATCTCCTCACACTGACTACATCCCCTCACA
>chr15:62833256-62833356
ACTAATTCCTGCTCCTAATCTTGGGCTATCACACCCACCCCATGTCTATC
TTCCTTGAAGCCTCCTCTTCATAGGCAGAGCTTGGTCTCATTTCCTTGCC
>chr5:150579024-150579124
CTTCACACACACAGGGTGCAGAGTCTAGATAAGCCTCCTGTGAGCTTCTG
GTGGGCTGGCTTTGACTGGCTCTGAGTCTCCAGGCCCCTGGGCAGGAGGG
>chr18:62122438-62122538
gtctttcatttttcggaagcaccgtgtagagttctaacatagtcacatca
ttgccatacttggaattgactttaaattcttactcactttggttgatgcg
>chr12:26059231-26059331
CGAAGAAAGCTACAATCAGAGTCTAGTCATTCCAGAACTGCCAGATGCCT
TTTGATGTTGAGTCTTGCCTTCCTGAAGGTGTTGTAAGCTTTGCTCTGGC
>chr15:62829078-62829178
TGTACATATGGTGCAAGGGTGTATTGAATATAGGTTAATATAAGTATACA
TGTGCCACAAgtgtgtgtgtggaaatcagagaacaagatcaaatataggc
>chr15:60739770-60739870
GAAAAGTGTGACTCAAAAGGGGATTATGTTTCATTTATGATTAAGAGCCT
ATGTATGTGGTTTAAGTGACAGAAAAAGAAAAACAAAGACTGAGTTGTGA
>chr6:72881786-72881886
CAAAAACCACCTACCTTCCTTACTCAGTACCATGCTCTCTAGTCATGCCC
CACCCCCCAACCCCCAGTCCtttgagacagggactctgtgtaagagttct
>chr4:62739828-62739928
actcagatgttgatcgcgtgatgagtgagcaaactggcacatctacgcaa
tggaatattattcagccctgaagaggagtggggaggtgactcattggact
>chr9:13701881-13701981
GCAGAAAGGACAGCTCCATACAGGAAGTGATTCAGACCGAAAGTCCTGCC
TCTGAGTTTACACTACCACTTAACCCGAAACCCGCACAGTGAAGTCTCCC
>chr15:5758842-5758942
ATTCTGTTTTGGTTCTTAGAGGAAAATAAGGCAGGATATTGAGATTAGAA
AACACCACATCAATCACTGGGGAATTTAGTTGGAAACTGATTTTTTGAGA
>chr13:23691998-23692098
AACACAAGCGATCTCTAAGAAAAACCTCCATATGCTAGTTGTCATTGTTC
TGTCTTAGGTAGAACAGAAGGTACCTGCAGGATAGCTGAGTGAGTCAACC
>chr6:47560833-47560933
GACTTACCTGTGTTAGTATATGAATCCAAGGTCATGTGTAAGTCAGACAG
AAAATATTCTTTTCAACCACTAGCTAAGGGGATGACTGATTTGCAGAATC
>chr4:135236800-135236900
AAAACCGAATAGGAAAACGCCACGTAGTTTAGACAGAGTAAGGGTGTGTG
TGTCTGGTGTATGGTCTATTTTTAGGAGTTAGACTCAGAAACTTCCCTTT
>chr13:41271992-41272092
TCAACTGCGTTCTTTTCACTGTGGCACAGTTGACTCATGCTGCCTAACAT
CCTTTCAGTCAGCCTCATCTTGAGTAGAGCTGAGCTAGGGTATGTCTACT
>chr12:91590698-91590798
TTGGCTAAAATGCCCCAAAGAGTCAGCCTCTACCAACTCAAAAGTACTTT
AGATGACTTCTTAGGGTGGTAGAAATGACGAAAAAAGAAAAGGAACTCGG
>chr14:20495584-20495684
tCTGTGTGTAGGAAGGTAGTATATAACTAGACAGAAATCAAAAGCAGCAC
ACCACTTGAAAGAAAAGGTGGTTCTGATGAACGTCGAATATCACAAACTC
>chr10:19216390-19216490
aactaacacaaaccaagaactaccattcaggaagcaccttctagcaaggc
gttactgtccattcactacaaacttactaaaatctgagtcagacaaatac
>chr18:50229134-50229234
GGCAGAAGGCATTTCTTTGGCCTAACCCTGCAGCATTAGACAACAGAGTG
GGTGCTCACCACACAGAATTCTCGGAATTGTGGGTGGTCTAAGGCCCGGC
>chr19:24663162-24663262
GAACTCACTCAGCATCCTGTAGAACTCACTCAGCATCCTCTAGAACTCAC
TCAGAATACTCTAGAACTCACTCAGCATCCTCTAGAACTCACTCAGAATA
>chr8:86839086-86839186
ATGAGTTTAGTGAACAGACCCAACTGTACCCTTCCCTTGTTTCTTTCTTC
AGAAATTGCCCTAGATGTGACTAGTCATTTCTTCCAGAATGTGAGGACAC
>chr6:61225632-61225732
CCAAGGAGTAAGTTTCAGAGGCAGAAAGCAGAGCAATATTGTATCTGTGG
TTTTGATCTCTTAACTAAAATTAAAAGTTTCTATGTTTTTAAAACCCAGC
>chr19:16898568-16898668
CTCTGTGGGCTCATGCAGATATGAAGCACACAGAAAGTTGCACAGAATCA
CATACATATACTAAACACATATTTTTAAAAAAGAACTCGCCCGATTGGCC
>chr1:36235145-36235245
CATAAAGTCTGAGGGTAAACAACTCCAAGACAGATTGTAAATGACTAGTC
GTACTGGAggctgaatcatgctctccagtggaggaggggtgcgttacagt
>chr17:44690281-44690381
ACAAGCCAGATCTAGTCACGCATTCCTGATGCAGCTGCCCCAGCAATAAT
TTTAAGGCTTAATTAAGTTATACTGCCTATCACACTTTAAAAAAAAACTA
>chr11:54954094-54954194
ACCCCTCATTGTTGGCACTGTGAGTAAGAGCTGATCAAATCCCACTCTGA
CTGACTGTGAAATCAAAATGAGGCATCGGGAATTCACACGGTTCCCACAC
>chr17:22358538-22358638
caatgggcaacagtcatttcagagtctcaaaactaaccaaatactgagaa
tagccaactgcttcctgtgcagcctataactggaaatctaCCTTAAAATA
>chr15:81534530-81534630
gtgtgcttcaaccagctttcgtgagctgtcacttgtgccgaggagggatt
tggtgcagctgtctgagtcatttctcgttctggaactaacccctcacccg
>chr6:53130779-53130879
CAGGCATTGTGTAGCAGATTAGGTAGGTCAGTCATAGCTCCTAATTAAAC
TCTGGTGACTCAGGACTCTCATTATGACTTAAAGGTGCCATGTGTCATCA
>chr8:77509033-77509133
GCCCAACACCATCCATCTATGTGATGGTGCCAACTGTACAGTCAGAGTGA
AAAGTACTCAACTGTCTAGAAACCATTACACATCCTGCATGCAGAACCAA
>chrX:7859426-7859526
CAAGTCCTATGGGCTCTCCCCTGAAGTACGTGGCCCCTGGTCTCTAGGCC
TCCTCTAGAGGTTTCCCTGGTGCAGAGTACACAACATGTGCTGGACAAGG
>chr2:166708506-166708606
gcctcaactcataaccccctgtgaagcttctgagaacaagtgactgtcac
cgttgcgtggtggcctttttcttagtcataagtggacatctatggtcact
>chr14:121954815-121954915
GGTAAAGCTGTGGTAAACAGGATGTCAGAAATGACCAAGTTCATTGAATA
GAGAGTGGTTGAGTTGATTTTTTTTCTGTTTTGAACAATGACAACCAAGG
>chr15:66700051-66700151
CAGAGAGGGCATCTCATACATGCCAGCCACGGGGTTCTCAGATTTGACTA
TGCAGTGTCCTTAGCTACCTGGATGAACACCATCGAGTTGGTGTGTGGAT
>chr17:5756092-5756192
TAGACTAAAAGCAAGAAATGAATGTATTCAGGTTGTAGTGGGTGTCCGGG
GTACAGGGCTTGGTGGCATCTCCAGGAATAAGTCAGAATGAAACTTTTCA
>chr1:74248934-74249034
TATGGAAGAGAGAAAATGCTGTTACACCAGTGCCTGCCTGCACATTGTGG
TTGGGTCTCAAAGCAGGAAGTATGACTCAGTTCCTGAATCCATTTTAACA
>chr9:32735057-32735157
TCAATGTGACCCATCCCTCCTGTGCTAGGGATGCTCTTTAACTGCAGCTC
CTCTTTGCTCCCAGCCTGCCTTGCGAGAGCTCTCTGGCCTCGTACAGGGA
>chr6:42389696-42389796
TTGCACCTTTCTTTGGAATGGTATGCTATTTTCTTAGACTGCTTCGAATG
TTTGCCTGCCTGGGCGTATTTATTCATTGCCACCTGGTGGTAAATAAGAA
>chr5:35869946-35870046
TTCATAGTCTTTATTTCCTAGAACTAACGAGGGTGGGAAGCCTGGTTCTT
ATATCTGAGTGATTATGAGAACACATTTGACTATGAGATCTTTCCATGAG
>chr19:32317048-32317148
ttattgatccaacatgttggggactcccctctcagcaagcaggccagagg
agagacccagaacaaagaaagaacacactttttatacctttgtaagggac
>chr19:29228966-29229066
GTCAATTAGCAGGATGAGTGAAGAAGGATAGAATcttctcagaatttata
ctaaggaaacaatctaaaaattaaacaatgtctgactgaagtatgcatcc
>chr9:79802916-79803016
TGTGTTCCTTTTACTTATATGTCACTCAAGAAATTGGTGATGAGGTAGGC
AGGAAAATCAGCATCTACCCAGATGACTGGTTACAACATAATCTTCACTG
>chr2:12439736-12439836
GTCATAGAGAGACTGCTTGAGGTATCGTGTAATGATTCTTGGGGATTTCA
GAAACCATTAGATCTTCTAAACTAATTAGTCCTGTGTTGTTGATTTGGGT
>chr17:36859229-36859329
AGTACCTACACAGTGGCTCCCTCACCACTCTTTGTTCTAGAGTTAATCAT
CTTCATTTCCTGTGTCTTTATTACTAAATAAACTACACATTTTTCTCAGT
>chr3:107761454-107761554
attcTCTACATTATTTTAAACTGgtggttctcaacttgtgggtggcaacc
tctttggggggtcacaagtcagatatcctgcatatcatatgctttacatt
>chr13:75832722-75832822
GGTGCCCATCAGGCTGTTACCCTTATCTTGTACATAAACCACTCCAATAT
CAGCCTCCCAGGCAAGATAATCCTTTAGGGGAGGAATCTCACCTACCTGA
>chr2:166910696-166910796
ATCTGAATCAGACCTGTCTATCAGTTTAGGCATGTGAGTCAGCCACTCTG
GAGTTCCCTTCCTAATCGCTGTTTGAAATGAACGGTAGAGCATATAAATC
>chr17:19266332-19266432
atcttagtcactctgacttgtgtgtggtagaatctcagttctattttgat
ttgcattccccaaatgactaaggatgttgaacatttctttacatgtttct
>chr9:92295856-92295956
TTTTTGCCATTCAGGTTTTTCTTTTTAAAATAAAGCATAAAATTAGAAAT
TTAGGGTAAGTGTCGAATCTGTATTTATATGAAAAAAATGTGGTCAATAT
>chr15:64075738-64075838
CTGCCCAGACACCAGTACTTCTGCCTTGATACCACGACTCTGAAACTGAC
TCAGAGTGGGGAGGGGGTTTACCACCAGGACCTGAGGACCAAAGAAGAGG
>chr11:53656783-53656883
TTCCTGTTAAACCTGAACACCATGCCTGCCCTAGCTACCTCAGCTCTCAG
GAGACAGGACTAACAAAGTCACTCCAGTGGTAGGAAGGCAAGTTTCACAG
>chr6:129599482-129599582
ATAACTTAGTAAATTATGCATTGTGACCAACTTGCAAGTTCCTCACCAAT
GCAGCACTGAGTCATTTTCTTCTGCATCATATCCATGTGAATAACCATGG
>chr5:3355748-3355848
ACATCATCTTGGGGATGTTGGCCAACTGATTTTTTTTCCTAAGGGAAACA
AAACTAGAAAACTTAAGAGGCATAATTAACTATACATTAATTCACTGCAG
>chr8:57589355-57589455
GACTCACCGTTGACTAGGAACGCAGAGAGAACCGAAAGGTACTGTTACAA
GATAGTTACAGTCAAAGGTGGAAAAGGATGGAAAAATACAACCACTTCTA
>chr2:93454462-93454562
CCAGGGTTCAGAGAGGAAGACTGTCTACATGACAGAGCATGACTCAAGGC
CTAAACACCTACTCACTCGTTCTATGACTTCAAAGACCTGCTCTTCCAAT
>chr2:11226280-11226380
TGTGTTTGTCGCTGACAAGAACAAACCATAATGAAAATATCCAAAACAAA
TACGGATCAGCTGCTCATTGCTGGGAGCCAATTCCATGACACACATAAAT
>chr5:36561460-36561560
ATGTGCCGGTTAGACAGTCACTCTGTGTTACTTTTATACATCAAAGGGAC
AAATTTAAAAATAAAGTCACAGGCTGTCCTCTAAACTAGGCTGGcaacag
>chr12:102456786-102456886
TCAAGGATTAATTAAAGTTTAGAAATTAAGTACAAAAGTATAAATTTGTT
TCTCTTATCTCAACAGATTTCCTTTGTGAATCATTTGTGAGATGTCAGCA
>chr16:24434201-24434301
TCATTTGTGCCTGACTAAGTGCTCTAGAGTAAGGGGTGCGGGTGTGGTGG
GGTGGAATTTACTCAGGTAGCAGTGTGAATGGGGAGGGTCCTAGAAGAGG
>chr9:44616307-44616407
acccagtctcactgtatatttctgtctgtcctggaaatcactctgtaaac
caggctggctatagagaaccaactgcttctgcctccccagtactggaatt
>chr9:59658378-59658478
TTATGCTGTAGGAAAGGCAGTGAGGGTGTTCTTTGGGAAAGTAGTGTAAA
CCATCACCGGGTCTGGGCAAGATGACTCAACCTTTCAACTTTGCGGCTTT
>chr1:153712766-153712866
GCTTACTCATAACCAGAAAAGTAAGGACCTGACTCAGAGCAGAGGGCAAC
AGTGGGGAAACTGAGAAAGAGGATTGGCTGACTGACGAAAGGCAAGTGCA
>chr12:106871630-106871730
GGAGTCCACAGAGTCCTCGCATGAGACGAGACTTCCTGTTACACTCATTC
CGAGACCCGGCTTGACTCCTCGTCTGACTGATGGCATGGCTTATCTCACC
>chr18:60665364-60665464
cctagcacgtacacaatcttgggtacacaatcaatcttcaacacttccaa
gaaaAGTGTTCATCGTATACTTCTGGTACAAAGACACATCCTTTCTGATC
>chr7:97067418-97067518
TTCTAAAGTGTATATGTTTTTTTGAAATTTCCGTTTGACTGTCTTCTTTG
CTGGTGGCAGTTGTCATGTTTCTTTGATCTAGGAGAACGGGGTGGTGTGA
>chr13:30880411-30880511
TATTAGCCATTTCGTTAATTAAGGCCTCAGTTCTTTCCTGCACAATCAGA
CCAAAACCAGTTTGTGGTGAGCCCAACGGCAGATTTCACTGTTCTGATTC
>chr18:4931250-4931350
catatccctctggagccatgagtcaaagtaaactctttcttctgtaagtc
ttgtttggttatgatattttatcacagcaacagaagagtaactaCCCCCA
>chr10:117522250-117522350
TGACTTGACTAGTGTGACCTCTGACCCTGGGCACAGTAATATATGCTGGC
TCAATGAGAAGGTGTGGTGTGGTGTCCACATGTTCGTGGGTGTGAAACTC
>chr9:75196314-75196414
GTCCCGTGTCCACTGTGTTTGGTTTGTTGTTAACCCAAGGCTTACAGTGT
GATGGAAGCAATTGATTTCAAAGATAGAGTCAAATTCAGGAAGCATAACC
>chr7:73612112-73612212
TCCACCGCGcagcaaatatttataaagtgtctgttatgtgcaagacaTAC
AGGCTGGGAGGAGCGTGCTGTATCGAaaaacaaaacaaaacaaaacaaaa
>chr4:135860236-135860336
TGCCTTCTCTCCTTATCCTTGGCTTAAGAGGTGGGTGAATTGCAGCTCCT
TGTCCTCTAGGCCAAGATTCTGTTTTTAAGGATAGTACCCAAGAATGCTC
>chr6:15782496-15782596
ctggtatgtcataccacaccagccccatgcttcaaatcctccatggcctt
ttgtggtacacatcaggcaaactcatgctttgccgctgtacctttttctt
>chr14:75625518-75625618
cacatacacaTTTGTGCTTATCATATATATCCCAATTCTGAGTTGTCTGA
GGCTGAGAGTAATTTCTTTCTGATTGACTCTATTGGCCTTTACGGGAGGG
>chr16:92620848-92620948
CCTCTCGGATGCCTCAGAGAACACAACAGGATGTGAGTCAGGACACAGAG
ATGTTGAGTCAGTTTCCAGGGTGATGTGTCAGGGCGAGCCCCAGGGGAGG
>chr14:61739598-61739698
catcagtgtagcattaaggaagaaatgactccagtgtgtctccctggagt
[truncated: 523,967 more chars]
