# Supplementary material for: Genome-wide CRISPR Screens in T Helper Cells Reveal Pervasive Crosstalk between Activation and Differentiation
Source: Cell. 2019 Feb 7;176(4):882–896.e18. doi: 10.1016/j.cell.2018.11.044 (PMC6370901; doi:10.1016/j.cell.2018.11.044)
Supplement: Data S2. Processed Data from All the Steps of the Analysis, Related to Figure 1 [file mmc2.zip › supplemental data/motif analysis/batf_meme/combined.meme]

MEME version 4

ALPHABET= ACGT

strands: + -

Background letter frequencies (from file `./background'):
A 0.28050 C 0.21950 G 0.21950 T 0.28050 

MOTIF 1 TKASTCAB-DREME-1

letter-probability matrix: alength= 4 w= 8 nsites= 2642 E= 1.8e-360
  0.000000	  0.000000	  0.000000	  1.000000	
  0.000000	  0.000000	  0.698713	  0.301287	
  1.000000	  0.000000	  0.000000	  0.000000	
  0.000000	  0.464421	  0.535579	  0.000000	
  0.000000	  0.000000	  0.000000	  1.000000	
  0.000000	  1.000000	  0.000000	  0.000000	
  1.000000	  0.000000	  0.000000	  0.000000	
  0.000000	  0.260409	  0.308100	  0.431491	

MOTIF 2 ATGACTCA-MEME-1

letter-probability matrix: alength= 4 w= 8 nsites= 189 E= 4.5e-106
  0.587302	  0.190476	  0.222222	  0.000000	
  0.000000	  0.000000	  0.000000	  1.000000	
  0.000000	  0.000000	  1.000000	  0.000000	
  1.000000	  0.000000	  0.000000	  0.000000	
  0.000000	  0.703704	  0.296296	  0.000000	
  0.000000	  0.000000	  0.000000	  1.000000	
  0.285714	  0.714286	  0.000000	  0.000000	
  1.000000	  0.000000	  0.000000	  0.000000	

MOTIF 3 ABTCATW-DREME-2

letter-probability matrix: alength= 4 w= 7 nsites= 1777 E= 1.0e-086
  1.000000	  0.000000	  0.000000	  0.000000	
  0.000000	  0.286438	  0.460889	  0.252673	
  0.000000	  0.000000	  0.000000	  1.000000	
  0.000000	  1.000000	  0.000000	  0.000000	
  1.000000	  0.000000	  0.000000	  0.000000	
  0.000000	  0.000000	  0.000000	  1.000000	
  0.440630	  0.000000	  0.000000	  0.559370	

MOTIF 4 GTRTKTGTGTGTGTGTGTRTGTGTGTGTGT-MEME-2

letter-probability matrix: alength= 4 w= 30 nsites= 30 E= 3.5e-071
  0.000000	  0.033333	  0.866667	  0.100000	
  0.200000	  0.033333	  0.000000	  0.766667	
  0.266667	  0.100000	  0.533333	  0.100000	
  0.066667	  0.100000	  0.100000	  0.733333	
  0.033333	  0.033333	  0.600000	  0.333333	
  0.100000	  0.066667	  0.000000	  0.833333	
  0.200000	  0.200000	  0.466667	  0.133333	
  0.066667	  0.033333	  0.000000	  0.900000	
  0.166667	  0.133333	  0.666667	  0.033333	
  0.000000	  0.000000	  0.000000	  1.000000	
  0.133333	  0.033333	  0.700000	  0.133333	
  0.000000	  0.200000	  0.033333	  0.766667	
  0.166667	  0.000000	  0.800000	  0.033333	
  0.100000	  0.000000	  0.000000	  0.900000	
  0.100000	  0.200000	  0.700000	  0.000000	
  0.000000	  0.000000	  0.066667	  0.933333	
  0.000000	  0.100000	  0.666667	  0.233333	
  0.066667	  0.033333	  0.000000	  0.900000	
  0.333333	  0.000000	  0.500000	  0.166667	
  0.000000	  0.166667	  0.000000	  0.833333	
  0.100000	  0.066667	  0.733333	  0.100000	
  0.200000	  0.000000	  0.066667	  0.733333	
  0.166667	  0.066667	  0.766667	  0.000000	
  0.066667	  0.166667	  0.033333	  0.733333	
  0.066667	  0.166667	  0.733333	  0.033333	
  0.100000	  0.166667	  0.000000	  0.733333	
  0.200000	  0.200000	  0.566667	  0.033333	
  0.100000	  0.233333	  0.066667	  0.600000	
  0.166667	  0.000000	  0.666667	  0.166667	
  0.066667	  0.133333	  0.000000	  0.800000	

MOTIF 5 RGRAAR-DREME-3

letter-probability matrix: alength= 4 w= 6 nsites= 6294 E= 1.6e-068
  0.686209	  0.000000	  0.313791	  0.000000	
  0.000000	  0.000000	  1.000000	  0.000000	
  0.513187	  0.000000	  0.486813	  0.000000	
  1.000000	  0.000000	  0.000000	  0.000000	
  1.000000	  0.000000	  0.000000	  0.000000	
  0.463775	  0.000000	  0.536225	  0.000000	

MOTIF 6 AVCCACA-DREME-4

letter-probability matrix: alength= 4 w= 7 nsites= 896 E= 3.9e-029
  1.000000	  0.000000	  0.000000	  0.000000	
  0.428571	  0.274554	  0.296875	  0.000000	
  0.000000	  1.000000	  0.000000	  0.000000	
  0.000000	  1.000000	  0.000000	  0.000000	
  1.000000	  0.000000	  0.000000	  0.000000	
  0.000000	  1.000000	  0.000000	  0.000000	
  1.000000	  0.000000	  0.000000	  0.000000	

MOTIF 7 GAAACB-DREME-5

letter-probability matrix: alength= 4 w= 6 nsites= 1277 E= 2.1e-022
  0.000000	  0.000000	  1.000000	  0.000000	
  1.000000	  0.000000	  0.000000	  0.000000	
  1.000000	  0.000000	  0.000000	  0.000000	
  1.000000	  0.000000	  0.000000	  0.000000	
  0.000000	  1.000000	  0.000000	  0.000000	
  0.000000	  0.383712	  0.079875	  0.536413	

MOTIF 8 CCCMBCCC-DREME-6

letter-probability matrix: alength= 4 w= 8 nsites= 365 E= 2.5e-019
  0.000000	  1.000000	  0.000000	  0.000000	
  0.000000	  1.000000	  0.000000	  0.000000	
  0.000000	  1.000000	  0.000000	  0.000000	
  0.553425	  0.446575	  0.000000	  0.000000	
  0.000000	  0.438356	  0.210959	  0.350685	
  0.000000	  1.000000	  0.000000	  0.000000	
  0.000000	  1.000000	  0.000000	  0.000000	
  0.000000	  1.000000	  0.000000	  0.000000	

MOTIF 9 RAAATR-DREME-7

letter-probability matrix: alength= 4 w= 6 nsites= 2346 E= 3.0e-018
  0.531543	  0.000000	  0.468457	  0.000000	
  1.000000	  0.000000	  0.000000	  0.000000	
  1.000000	  0.000000	  0.000000	  0.000000	
  1.000000	  0.000000	  0.000000	  0.000000	
  0.000000	  0.000000	  0.000000	  1.000000	
  0.459932	  0.000000	  0.540068	  0.000000	

MOTIF 10 WKBWKGYTTTTTTTTTTTTTW-MEME-3

letter-probability matrix: alength= 4 w= 21 nsites= 58 E= 3.6e-018
  0.362069	  0.000000	  0.000000	  0.637931	
  0.000000	  0.000000	  0.500000	  0.500000	
  0.068966	  0.275862	  0.396552	  0.258621	
  0.465517	  0.000000	  0.103448	  0.431034	
  0.034483	  0.017241	  0.482759	  0.465517	
  0.224138	  0.086207	  0.637931	  0.051724	
  0.000000	  0.327586	  0.189655	  0.482759	
  0.017241	  0.051724	  0.189655	  0.741379	
  0.103448	  0.241379	  0.000000	  0.655172	
  0.000000	  0.000000	  0.000000	  1.000000	
  0.103448	  0.000000	  0.068966	  0.827586	
  0.224138	  0.206897	  0.034483	  0.534483	
  0.000000	  0.103448	  0.034483	  0.862069	
  0.000000	  0.017241	  0.120690	  0.862069	
  0.051724	  0.137931	  0.206897	  0.603448	
  0.068966	  0.103448	  0.172414	  0.655172	
  0.068966	  0.120690	  0.120690	  0.689655	
  0.000000	  0.000000	  0.206897	  0.793103	
  0.000000	  0.155172	  0.051724	  0.793103	
  0.258621	  0.000000	  0.137931	  0.603448	
  0.344828	  0.034483	  0.120690	  0.500000	

MOTIF 11 MA0462.1-BATF::JUN

letter-probability matrix: alength= 4 w= 11 nsites= 10522 E= 0.0e+000
  0.292910	  0.045716	  0.488117	  0.173257	
  0.454474	  0.052559	  0.274567	  0.218401	
  0.429480	  0.016159	  0.210891	  0.343470	
  0.784827	  0.140469	  0.000002	  0.074703	
  0.000003	  0.000002	  0.000002	  0.999993	
  0.000003	  0.000002	  0.985927	  0.014068	
  0.999993	  0.000002	  0.000002	  0.000003	
  0.055695	  0.477664	  0.466639	  0.000003	
  0.000003	  0.000002	  0.000002	  0.999993	
  0.122696	  0.816379	  0.060922	  0.000003	
  0.975473	  0.000002	  0.000002	  0.024522	

MOTIF 12 TGAGTMA-DREME-19

letter-probability matrix: alength= 4 w= 7 nsites= 113 E= 9.4e-003
  0.000000	  0.000000	  0.000000	  1.000000	
  0.000000	  0.000000	  1.000000	  0.000000	
  1.000000	  0.000000	  0.000000	  0.000000	
  0.000000	  0.000000	  1.000000	  0.000000	
  0.000000	  0.000000	  0.000000	  1.000000	
  0.646018	  0.353982	  0.000000	  0.000000	
  1.000000	  0.000000	  0.000000	  0.000000	

MOTIF 13 GATGACK-DREME-8

letter-probability matrix: alength= 4 w= 7 nsites= 339 E= 1.7e-015
  0.000000	  0.000000	  1.000000	  0.000000	
  1.000000	  0.000000	  0.000000	  0.000000	
  0.000000	  0.000000	  0.000000	  1.000000	
  0.000000	  0.000000	  1.000000	  0.000000	
  1.000000	  0.000000	  0.000000	  0.000000	
  0.000000	  1.000000	  0.000000	  0.000000	
  0.000000	  0.000000	  0.138643	  0.861357	

MOTIF 14 MA0476.1-FOS

letter-probability matrix: alength= 4 w= 11 nsites= 29396 E= 0.0e+000
  0.268030	  0.024222	  0.329501	  0.378249	
  0.254286	  0.346204	  0.368791	  0.030719	
  0.000001	  0.000001	  0.000001	  0.999998	
  0.000001	  0.000001	  0.922164	  0.077835	
  0.999998	  0.000001	  0.000001	  0.000001	
  0.033951	  0.478942	  0.381207	  0.105900	
  0.000001	  0.000001	  0.000001	  0.999998	
  0.000001	  0.999997	  0.000001	  0.000001	
  0.999998	  0.000001	  0.000001	  0.000001	
  0.008778	  0.198088	  0.052321	  0.740813	
  0.136277	  0.280174	  0.268642	  0.314907	

MOTIF 15 MA0477.1-FOSL1

letter-probability matrix: alength= 4 w= 11 nsites= 5272 E= 0.0e+000
  0.339718	  0.022576	  0.452196	  0.185510	
  0.297420	  0.082894	  0.589712	  0.029975	
  0.000005	  0.000004	  0.000004	  0.999986	
  0.000005	  0.000004	  0.999985	  0.000005	
  0.999986	  0.000004	  0.000004	  0.000005	
  0.023525	  0.591799	  0.384671	  0.000005	
  0.000005	  0.000004	  0.000004	  0.999986	
  0.033579	  0.966412	  0.000004	  0.000005	
  0.999986	  0.000004	  0.000004	  0.000005	
  0.007023	  0.153833	  0.328905	  0.510239	
  0.224584	  0.319421	  0.355650	  0.100344	

MOTIF 16 MA0491.1-JUND

letter-probability matrix: alength= 4 w= 11 nsites= 38710 E= 0.0e+000
  0.320046	  0.019607	  0.352364	  0.307982	
  0.391708	  0.124619	  0.483672	  0.000001	
  0.000001	  0.000001	  0.000001	  0.999998	
  0.000001	  0.000001	  0.999998	  0.000001	
  0.999998	  0.000001	  0.000001	  0.000001	
  0.000001	  0.590467	  0.363679	  0.045855	
  0.000001	  0.000001	  0.000001	  0.999998	
  0.039965	  0.960034	  0.000001	  0.000001	
  0.999998	  0.000001	  0.000001	  0.000001	
  0.000001	  0.132679	  0.059442	  0.807878	
  0.149470	  0.386360	  0.321080	  0.143090	

MOTIF 17 CACACABA-DREME-9

letter-probability matrix: alength= 4 w= 8 nsites= 717 E= 9.7e-013
  0.000000	  1.000000	  0.000000	  0.000000	
  1.000000	  0.000000	  0.000000	  0.000000	
  0.000000	  1.000000	  0.000000	  0.000000	
  1.000000	  0.000000	  0.000000	  0.000000	
  0.000000	  1.000000	  0.000000	  0.000000	
  1.000000	  0.000000	  0.000000	  0.000000	
  0.000000	  0.715481	  0.161785	  0.122734	
  1.000000	  0.000000	  0.000000	  0.000000	

MOTIF 18 JDP2_DBD_1

letter-probability matrix: alength= 4 w= 9 nsites= 20 E= 0.0e+000
  0.896802	  0.010670	  0.088832	  0.003694	
  0.004775	  0.005738	  0.001092	  0.988396	
  0.001396	  0.014790	  0.971210	  0.012604	
  0.985889	  0.008675	  0.001092	  0.004345	
  0.004360	  0.542216	  0.449488	  0.003936	
  0.003513	  0.004479	  0.001092	  0.990916	
  0.012068	  0.960404	  0.026132	  0.001396	
  0.991759	  0.003634	  0.001092	  0.003514	
  0.007053	  0.151017	  0.014176	  0.827754	

MOTIF 19 MA0490.1-JUNB

letter-probability matrix: alength= 4 w= 11 nsites= 16992 E= 0.0e+000
  0.212159	  0.198093	  0.352106	  0.237641	
  0.297493	  0.062207	  0.495937	  0.144363	
  0.493408	  0.034252	  0.472339	  0.000002	
  0.000002	  0.000001	  0.000001	  0.999996	
  0.000002	  0.000001	  0.999995	  0.000002	
  0.999996	  0.000001	  0.000001	  0.000002	
  0.000002	  0.580212	  0.369644	  0.050142	
  0.000002	  0.000001	  0.000001	  0.999996	
  0.073918	  0.926079	  0.000001	  0.000002	
  0.999996	  0.000001	  0.000001	  0.000002	
  0.043316	  0.174317	  0.359992	  0.422374	

MOTIF 20 MA0099.2-JUN::FOS

letter-probability matrix: alength= 4 w= 7 nsites= 18 E= 0.0e+000
  0.001550	  0.056462	  0.001213	  0.940776	
  0.001550	  0.001213	  0.829942	  0.167296	
  0.885528	  0.111710	  0.001213	  0.001550	
  0.277793	  0.664196	  0.056462	  0.001550	
  0.167296	  0.001213	  0.056462	  0.775031	
  0.001550	  0.829942	  0.166959	  0.001550	
  0.885528	  0.001213	  0.056462	  0.056799	

MOTIF 21 Jdp2_DBD_1

letter-probability matrix: alength= 4 w= 9 nsites= 20 E= 0.0e+000
  0.948501	  0.006730	  0.043374	  0.001396	
  0.001396	  0.001092	  0.001092	  0.996420	
  0.004331	  0.001092	  0.987311	  0.007266	
  0.996420	  0.001092	  0.001092	  0.001396	
  0.001396	  0.689047	  0.305209	  0.004348	
  0.001396	  0.001092	  0.001092	  0.996420	
  0.004348	  0.993165	  0.001092	  0.001396	
  0.996420	  0.001092	  0.001092	  0.001396	
  0.006674	  0.090829	  0.014289	  0.888208	

MOTIF 22 JDP2_full_1

letter-probability matrix: alength= 4 w= 9 nsites= 20 E= 0.0e+000
  0.904156	  0.011590	  0.078440	  0.005815	
  0.004418	  0.004719	  0.001697	  0.989167	
  0.001396	  0.002891	  0.981123	  0.014590	
  0.979657	  0.001691	  0.002289	  0.016363	
  0.009783	  0.719954	  0.261080	  0.009184	
  0.005022	  0.001092	  0.004719	  0.989167	
  0.014519	  0.975834	  0.002882	  0.006765	
  0.992176	  0.001092	  0.001092	  0.005640	
  0.011997	  0.195761	  0.003501	  0.788742	

MOTIF 23 MA0478.1-FOSL2

letter-probability matrix: alength= 4 w= 11 nsites= 5318 E= 0.0e+000
  0.156640	  0.186913	  0.392250	  0.264197	
  0.286762	  0.111322	  0.509021	  0.092896	
  0.537979	  0.010346	  0.437755	  0.013920	
  0.000005	  0.000004	  0.000004	  0.999986	
  0.000005	  0.000004	  0.999985	  0.000005	
  0.954293	  0.009594	  0.036107	  0.000005	
  0.000005	  0.617894	  0.345617	  0.036485	
  0.000005	  0.000004	  0.000004	  0.999986	
  0.038553	  0.961438	  0.000004	  0.000005	
  0.999986	  0.000004	  0.000004	  0.000005	
  0.000005	  0.263068	  0.363480	  0.373447	

MOTIF 24 UP00103_2-Jundm2_secondary

letter-probability matrix: alength= 4 w= 16 nsites= 20 E= 0.0e+000
  0.330532	  0.277461	  0.217259	  0.174748	
  0.254215	  0.134177	  0.267787	  0.343822	
  0.103600	  0.139044	  0.266500	  0.490855	
  0.211435	  0.116270	  0.488110	  0.184186	
  0.632631	  0.030190	  0.325197	  0.011984	
  0.005958	  0.007850	  0.005633	  0.980559	
  0.004614	  0.006103	  0.893503	  0.095781	
  0.910864	  0.069809	  0.003434	  0.015892	
  0.012647	  0.442916	  0.532280	  0.012157	
  0.009342	  0.006833	  0.004327	  0.979498	
  0.045053	  0.944495	  0.006121	  0.004331	
  0.982075	  0.004492	  0.009108	  0.004325	
  0.018346	  0.519811	  0.032986	  0.428857	
  0.331159	  0.413708	  0.098438	  0.156695	
  0.317438	  0.218396	  0.235269	  0.228896	
  0.308237	  0.290739	  0.191552	  0.209471	

MOTIF 25 MA0150.2-Nfe2l2

letter-probability matrix: alength= 4 w= 15 nsites= 726 E= 0.0e+000
  0.228657	  0.465531	  0.150148	  0.155664	
  0.552305	  0.107453	  0.219008	  0.121234	
  0.162550	  0.329186	  0.378766	  0.129498	
  0.279614	  0.340203	  0.209367	  0.170814	
  0.672122	  0.038592	  0.282360	  0.006925	
  0.000039	  0.000030	  0.000030	  0.999901	
  0.000039	  0.000030	  0.979234	  0.020697	
  0.999901	  0.000030	  0.000030	  0.000039	
  0.027583	  0.734089	  0.162542	  0.075786	
  0.115725	  0.027574	  0.022066	  0.834635	
  0.089558	  0.756124	  0.063382	  0.090935	
  0.794695	  0.004162	  0.123980	  0.077163	
  0.013811	  0.015180	  0.961331	  0.009679	
  0.005548	  0.962708	  0.026198	  0.005548	
  0.858047	  0.035838	  0.042724	  0.063391	

MOTIF 26 MA0489.1-JUN

letter-probability matrix: alength= 4 w= 14 nsites= 10956 E= 0.0e+000
  0.442861	  0.114094	  0.257211	  0.185835	
  0.358433	  0.120848	  0.375136	  0.145583	
  0.340087	  0.102867	  0.395215	  0.161830	
  0.401240	  0.102411	  0.315899	  0.180450	
  0.378422	  0.054128	  0.384536	  0.182914	
  0.541254	  0.090636	  0.368108	  0.000003	
  0.000003	  0.000002	  0.000002	  0.999993	
  0.000003	  0.000002	  0.999993	  0.000003	
  0.999719	  0.000002	  0.000002	  0.000277	
  0.034869	  0.520625	  0.373310	  0.071196	
  0.018166	  0.000002	  0.000002	  0.981830	
  0.087260	  0.912736	  0.000002	  0.000003	
  0.999993	  0.000002	  0.000002	  0.000003	
  0.034321	  0.229007	  0.241420	  0.495252	

MOTIF 27 CACGS-DREME-10

letter-probability matrix: alength= 4 w= 5 nsites= 822 E= 3.6e-009
  0.000000	  1.000000	  0.000000	  0.000000	
  1.000000	  0.000000	  0.000000	  0.000000	
  0.000000	  1.000000	  0.000000	  0.000000	
  0.000000	  0.000000	  1.000000	  0.000000	
  0.000000	  0.448905	  0.551095	  0.000000	

MOTIF 28 AAAMAAAA-DREME-11

letter-probability matrix: alength= 4 w= 8 nsites= 317 E= 3.2e-008
  1.000000	  0.000000	  0.000000	  0.000000	
  1.000000	  0.000000	  0.000000	  0.000000	
  1.000000	  0.000000	  0.000000	  0.000000	
  0.514196	  0.485804	  0.000000	  0.000000	
  1.000000	  0.000000	  0.000000	  0.000000	
  1.000000	  0.000000	  0.000000	  0.000000	
  1.000000	  0.000000	  0.000000	  0.000000	
  1.000000	  0.000000	  0.000000	  0.000000	

MOTIF 29 TGAATCAB-DREME-12

letter-probability matrix: alength= 4 w= 8 nsites= 225 E= 9.2e-008
  0.000000	  0.000000	  0.000000	  1.000000	
  0.000000	  0.000000	  1.000000	  0.000000	
  1.000000	  0.000000	  0.000000	  0.000000	
  1.000000	  0.000000	  0.000000	  0.000000	
  0.000000	  0.000000	  0.000000	  1.000000	
  0.000000	  1.000000	  0.000000	  0.000000	
  1.000000	  0.000000	  0.000000	  0.000000	
  0.000000	  0.328889	  0.328889	  0.342222	

MOTIF 30 MA0501.1-NFE2::MAF

letter-probability matrix: alength= 4 w= 15 nsites= 1090 E= 0.0e+000
  0.666020	  0.023871	  0.306414	  0.003695	
  0.000026	  0.000020	  0.000020	  0.999934	
  0.000026	  0.000020	  0.992590	  0.007364	
  0.999934	  0.000020	  0.000020	  0.000026	
  0.014703	  0.799030	  0.152300	  0.033968	
  0.100933	  0.000937	  0.011028	  0.887100	
  0.073413	  0.859574	  0.020201	  0.046810	
  0.897191	  0.000020	  0.046805	  0.055984	
  0.007364	  0.003690	  0.954979	  0.033968	
  0.000026	  0.975160	  0.020201	  0.004612	
  0.854075	  0.015615	  0.066986	  0.063323	
  0.351369	  0.186242	  0.259629	  0.202759	
  0.331188	  0.091755	  0.119275	  0.457782	
  0.267891	  0.093590	  0.083499	  0.555021	
  0.193586	  0.259629	  0.097259	  0.449525	

MOTIF 31 MA0089.1-NFE2L1::MafG

letter-probability matrix: alength= 4 w= 6 nsites= 34 E= 0.0e+000
  0.206101	  0.323224	  0.293899	  0.176776	
  0.851262	  0.059295	  0.088620	  0.000823	
  0.000823	  0.000644	  0.000644	  0.997890	
  0.030148	  0.000644	  0.939060	  0.030148	
  0.997890	  0.000644	  0.000644	  0.000823	
  0.000823	  0.763107	  0.059295	  0.176776	

MOTIF 32 NFE2_DBD

letter-probability matrix: alength= 4 w= 11 nsites= 20 E= 0.0e+000
  0.296717	  0.381961	  0.281301	  0.040021	
  0.931241	  0.001537	  0.065581	  0.001642	
  0.001501	  0.001515	  0.001092	  0.995892	
  0.001396	  0.001092	  0.996011	  0.001501	
  0.995628	  0.001673	  0.001092	  0.001606	
  0.003345	  0.757661	  0.236703	  0.002291	
  0.001396	  0.002148	  0.001250	  0.995206	
  0.001448	  0.995906	  0.001092	  0.001554	
  0.995048	  0.001778	  0.001514	  0.001659	
  0.001396	  0.125366	  0.001554	  0.871684	
  0.027129	  0.522092	  0.268831	  0.181949	

MOTIF 33 CTCAGAA-DREME-13

letter-probability matrix: alength= 4 w= 7 nsites= 254 E= 3.1e-006
  0.000000	  1.000000	  0.000000	  0.000000	
  0.000000	  0.000000	  0.000000	  1.000000	
  0.000000	  1.000000	  0.000000	  0.000000	
  1.000000	  0.000000	  0.000000	  0.000000	
  0.000000	  0.000000	  1.000000	  0.000000	
  1.000000	  0.000000	  0.000000	  0.000000	
  1.000000	  0.000000	  0.000000	  0.000000	

MOTIF 34 ATGACASA-DREME-14

letter-probability matrix: alength= 4 w= 8 nsites= 187 E= 1.2e-005
  1.000000	  0.000000	  0.000000	  0.000000	
  0.000000	  0.000000	  0.000000	  1.000000	
  0.000000	  0.000000	  1.000000	  0.000000	
  1.000000	  0.000000	  0.000000	  0.000000	
  0.000000	  1.000000	  0.000000	  0.000000	
  1.000000	  0.000000	  0.000000	  0.000000	
  0.000000	  0.614973	  0.385027	  0.000000	
  1.000000	  0.000000	  0.000000	  0.000000	

MOTIF 35 AAAVCCA-DREME-15

letter-probability matrix: alength= 4 w= 7 nsites= 474 E= 2.6e-005
  1.000000	  0.000000	  0.000000	  0.000000	
  1.000000	  0.000000	  0.000000	  0.000000	
  1.000000	  0.000000	  0.000000	  0.000000	
  0.424051	  0.251055	  0.324895	  0.000000	
  0.000000	  1.000000	  0.000000	  0.000000	
  0.000000	  1.000000	  0.000000	  0.000000	
  1.000000	  0.000000	  0.000000	  0.000000	

MOTIF 36 RCAGYCAK-MEME-5

letter-probability matrix: alength= 4 w= 8 nsites= 83 E= 1.7e-004
  0.602410	  0.000000	  0.397590	  0.000000	
  0.000000	  1.000000	  0.000000	  0.000000	
  0.975904	  0.000000	  0.024096	  0.000000	
  0.000000	  0.000000	  1.000000	  0.000000	
  0.000000	  0.337349	  0.156627	  0.506024	
  0.000000	  1.000000	  0.000000	  0.000000	
  1.000000	  0.000000	  0.000000	  0.000000	
  0.000000	  0.000000	  0.542169	  0.457831	

MOTIF 37 MA0067.1-Pax2

letter-probability matrix: alength= 4 w= 8 nsites= 31 E= 0.0e+000
  0.322446	  0.225786	  0.161477	  0.290291	
  0.225982	  0.032860	  0.675947	  0.065211	
  0.097365	  0.065014	  0.000706	  0.836915	
  0.000902	  0.901028	  0.032860	  0.065211	
  0.836915	  0.032860	  0.097169	  0.033056	
  0.065211	  0.547329	  0.032860	  0.354600	
  0.065211	  0.000706	  0.611638	  0.322446	
  0.033056	  0.354404	  0.354404	  0.258137	

MOTIF 38 UP00020_2-Atf1_secondary

letter-probability matrix: alength= 4 w= 14 nsites= 20 E= 0.0e+000
  0.191317	  0.208644	  0.417123	  0.182916	
  0.317660	  0.112205	  0.285974	  0.284161	
  0.647125	  0.111248	  0.203388	  0.038239	
  0.038143	  0.052718	  0.047372	  0.861768	
  0.084809	  0.047997	  0.804449	  0.062744	
  0.822825	  0.041703	  0.066268	  0.069204	
  0.037444	  0.857151	  0.049880	  0.055525	
  0.159273	  0.027542	  0.779582	  0.033604	
  0.563171	  0.233909	  0.084465	  0.118456	
  0.398340	  0.021829	  0.348640	  0.231191	
  0.019661	  0.259088	  0.208408	  0.512842	
  0.689595	  0.069461	  0.099991	  0.140954	
  0.455075	  0.106865	  0.180925	  0.257134	
  0.257832	  0.299842	  0.204595	  0.237731	

MOTIF 39 ACCRCA-DREME-16

letter-probability matrix: alength= 4 w= 6 nsites= 742 E= 1.4e-003
  1.000000	  0.000000	  0.000000	  0.000000	
  0.000000	  1.000000	  0.000000	  0.000000	
  0.000000	  1.000000	  0.000000	  0.000000	
  0.866577	  0.000000	  0.133423	  0.000000	
  0.000000	  1.000000	  0.000000	  0.000000	
  1.000000	  0.000000	  0.000000	  0.000000	

MOTIF 40 GTGTSTGTRTGYRTG-MEME-6

letter-probability matrix: alength= 4 w= 15 nsites= 43 E= 1.5e-003
  0.186047	  0.162791	  0.558140	  0.093023	
  0.116279	  0.046512	  0.186047	  0.651163	
  0.162791	  0.116279	  0.488372	  0.232558	
  0.023256	  0.000000	  0.000000	  0.976744	
  0.046512	  0.325581	  0.558140	  0.069767	
  0.000000	  0.000000	  0.000000	  1.000000	
  0.000000	  0.139535	  0.860465	  0.000000	
  0.325581	  0.000000	  0.000000	  0.674419	
  0.325581	  0.046512	  0.627907	  0.000000	
  0.000000	  0.000000	  0.209302	  0.790698	
  0.162791	  0.000000	  0.837209	  0.000000	
  0.116279	  0.279070	  0.116279	  0.488372	
  0.488372	  0.000000	  0.372093	  0.139535	
  0.023256	  0.000000	  0.000000	  0.976744	
  0.139535	  0.000000	  0.860465	  0.000000	

MOTIF 41 CCAGSC-DREME-17

letter-probability matrix: alength= 4 w= 6 nsites= 849 E= 2.2e-003
  0.000000	  1.000000	  0.000000	  0.000000	
  0.000000	  1.000000	  0.000000	  0.000000	
  1.000000	  0.000000	  0.000000	  0.000000	
  0.000000	  0.000000	  1.000000	  0.000000	
  0.000000	  0.505300	  0.494700	  0.000000	
  0.000000	  1.000000	  0.000000	  0.000000	

MOTIF 42 ATATWT-DREME-18

letter-probability matrix: alength= 4 w= 6 nsites= 466 E= 2.6e-003
  1.000000	  0.000000	  0.000000	  0.000000	
  0.000000	  0.000000	  0.000000	  1.000000	
  1.000000	  0.000000	  0.000000	  0.000000	
  0.000000	  0.000000	  0.000000	  1.000000	
  0.469957	  0.000000	  0.000000	  0.530043	
  0.000000	  0.000000	  0.000000	  1.000000	

MOTIF 43 UP00095_2-Zfp691_secondary

letter-probability matrix: alength= 4 w= 17 nsites= 20 E= 0.0e+000
  0.237085	  0.155657	  0.294715	  0.312543	
  0.521577	  0.133451	  0.177596	  0.167378	
  0.193351	  0.374097	  0.221397	  0.211156	
  0.147212	  0.199297	  0.417047	  0.236443	
  0.453461	  0.095668	  0.152107	  0.298764	
  0.029212	  0.024073	  0.875057	  0.071658	
  0.912868	  0.021349	  0.040788	  0.024994	
  0.011938	  0.934461	  0.040311	  0.013290	
  0.008630	  0.015966	  0.009042	  0.966363	
  0.015615	  0.961170	  0.012163	  0.011052	
  0.155212	  0.756608	  0.050993	  0.037186	
  0.052163	  0.267997	  0.054236	  0.625604	
  0.158901	  0.386010	  0.113681	  0.341408	
  0.281760	  0.184315	  0.188073	  0.345852	
  0.292385	  0.267021	  0.241214	  0.199380	
  0.425009	  0.262118	  0.149426	  0.163446	
  0.205759	  0.383345	  0.267671	  0.143224	

MOTIF 44 CCCCMCCCCCACCC-MEME-4

letter-probability matrix: alength= 4 w= 14 nsites= 12 E= 1.0e-002
  0.166667	  0.666667	  0.000000	  0.166667	
  0.000000	  1.000000	  0.000000	  0.000000	
  0.000000	  0.750000	  0.250000	  0.000000	
  0.083333	  0.916667	  0.000000	  0.000000	
  0.500000	  0.333333	  0.166667	  0.000000	
  0.083333	  0.750000	  0.083333	  0.083333	
  0.000000	  0.833333	  0.166667	  0.000000	
  0.000000	  1.000000	  0.000000	  0.000000	
  0.000000	  0.833333	  0.166667	  0.000000	
  0.000000	  1.000000	  0.000000	  0.000000	
  0.916667	  0.000000	  0.083333	  0.000000	
  0.000000	  0.833333	  0.166667	  0.000000	
  0.000000	  0.916667	  0.083333	  0.000000	
  0.083333	  0.916667	  0.000000	  0.000000	

MOTIF 45 TGACTGTR-DREME-20

letter-probability matrix: alength= 4 w= 8 nsites= 153 E= 2.1e-002
  0.000000	  0.000000	  0.000000	  1.000000	
  0.000000	  0.000000	  1.000000	  0.000000	
  1.000000	  0.000000	  0.000000	  0.000000	
  0.000000	  1.000000	  0.000000	  0.000000	
  0.000000	  0.000000	  0.000000	  1.000000	
  0.000000	  0.000000	  1.000000	  0.000000	
  0.000000	  0.000000	  0.000000	  1.000000	
  0.477124	  0.000000	  0.522876	  0.000000	
