# Supplementary material for: Genome-wide CRISPR Screens in T Helper Cells Reveal Pervasive Crosstalk between Activation and Differentiation
Source: Cell. 2019 Feb 7;176(4):882–896.e18. doi: 10.1016/j.cell.2018.11.044 (PMC6370901; doi:10.1016/j.cell.2018.11.044)
Supplement: Data S2. Processed Data from All the Steps of the Analysis, Related to Figure 1 [file mmc2.zip › supplemental data/motif analysis/batf_meme/motif_alignment.txt]

#Query ID	Target ID	Optimal offset	p-value	E-value	q-value	Overlap	Query consensus	Target consensus	Orientation
1	1	0	1.23361e-13	5.55123e-12	1.11025e-11	8	TGAGTCAT	TGAGTCAT	+
1	2	0	1.66874e-09	7.50935e-08	7.50935e-08	8	TGAGTCAT	TGAGTCAT	-
1	26	1	2.00049e-07	9.00222e-06	4.09683e-06	8	TGAGTCAT	ATGAGTCATCTCCT	-
1	16	2	2.21439e-07	9.96477e-06	4.09683e-06	8	TGAGTCAT	GATGAGTCACC	-
1	15	2	2.73122e-07	1.22905e-05	4.09683e-06	8	TGAGTCAT	GGTGACTCATG	+
1	19	1	2.73122e-07	1.22905e-05	4.09683e-06	8	TGAGTCAT	ATGAGTCATCC	-
1	11	0	3.36251e-07	1.51313e-05	4.32323e-06	8	TGAGTCAT	TGAGTCATTTC	-
1	23	3	5.00924e-07	2.25416e-05	5.00924e-06	8	TGAGTCAT	GGATGACTCAT	+
1	14	2	7.31321e-07	3.29095e-05	5.06299e-06	8	TGAGTCAT	TGTGACTCATT	+
1	18	1	9.04837e-07	4.07177e-05	5.42902e-06	8	TGAGTCAT	ATGAGTCAT	-
1	24	5	1.95762e-06	8.8093e-05	1.03639e-05	8	TGAGTCAT	ATTGATGAGTCACCAA	+
1	22	1	5.24798e-06	0.000236159	2.36159e-05	8	TGAGTCAT	ATGACTCAT	+
1	21	1	5.24798e-06	0.000236159	2.36159e-05	8	TGAGTCAT	ATGAGTCAT	-
1	32	2	1.47952e-05	0.000665785	5.54821e-05	8	TGAGTCAT	GATGAGTCATG	-
1	30	7	2.48685e-05	0.00111908	8.60834e-05	8	TGAGTCAT	AAATTGCTGAGTCAT	-
1	12	0	3.81331e-05	0.00171599	0.000118344	7	TGAGTCAT	TTACTCA	-
1	29	0	4.60049e-05	0.00207022	0.000138015	8	TGAGTCAT	TGAATCAT	+
1	25	3	5.3607e-05	0.00241232	0.000155633	8	TGAGTCAT	TGCTGAGTCATGCTG	-
1	20	0	0.000180997	0.00814486	0.000493628	7	TGAGTCAT	TGACTCA	+
1	3	-2	0.00251534	0.11319	0.00580463	6	TGAGTCAT	AGTCATT	+
1	34	0	0.00674967	0.303735	0.0151868	8	TGAGTCAT	TGTGTCAT	-
1	13	-2	0.0106692	0.480112	0.0234201	6	TGAGTCAT	AGTCATC	-
1	31	-3	0.0304794	1.37157	0.0623441	5	TGAGTCAT	GTCATG	-
1	45	1	0.0411308	1.85088	0.0822615	7	TGAGTCAT	CACAGTCA	-
2	2	0	6.16804e-14	2.77562e-12	5.55123e-12	8	ATGACTCA	ATGACTCA	+
2	1	0	1.07339e-09	4.83028e-08	4.83028e-08	8	ATGACTCA	ATGACTCA	-
2	26	5	1.73663e-07	7.81482e-06	3.87536e-06	8	ATGACTCA	AGGAGATGACTCAT	+
2	19	2	2.05115e-07	9.2302e-06	3.87536e-06	8	ATGACTCA	GGATGACTCAT	+
2	22	0	2.48899e-07	1.12004e-05	3.87536e-06	8	ATGACTCA	ATGACTCAT	+
2	23	2	2.58358e-07	1.16261e-05	3.87536e-06	8	ATGACTCA	GGATGACTCAT	+
2	21	0	3.77158e-07	1.69721e-05	4.01592e-06	8	ATGACTCA	ATGACTCAT	+
2	11	3	4.01592e-07	1.80716e-05	4.01592e-06	8	ATGACTCA	GAAATGACTCA	+
2	16	1	4.01592e-07	1.80716e-05	4.01592e-06	8	ATGACTCA	GGTGACTCATC	+
2	14	1	6.11728e-07	2.75278e-05	5.50555e-06	8	ATGACTCA	AATGAGTCACA	-
2	32	1	7.52161e-07	3.38472e-05	6.15404e-06	8	ATGACTCA	CATGACTCATC	+
2	18	0	9.97137e-07	4.48712e-05	7.47853e-06	8	ATGACTCA	ATGACTCAT	+
2	15	1	1.36842e-06	6.15791e-05	9.47371e-06	8	ATGACTCA	GGTGACTCATG	+
2	30	0	1.50217e-06	6.75975e-05	9.65679e-06	8	ATGACTCA	ATGACTCAGCAATTT	+
2	25	4	4.70669e-06	0.000211801	2.44709e-05	8	ATGACTCA	CAGCATGACTCAGCA	+
2	24	3	1.02459e-05	0.000461065	3.84221e-05	8	ATGACTCA	TTGGTGACTCATCAAT	-
2	29	0	9.53011e-05	0.00428855	0.000286337	8	ATGACTCA	ATGATTCA	-
2	12	-1	0.000117168	0.00527256	0.000340165	7	ATGACTCA	TGAGTAA	+
2	20	-1	0.000150531	0.00677391	0.000423369	7	ATGACTCA	TGACTCA	+
2	3	1	0.00134688	0.0606096	0.00327619	6	ATGACTCA	AATGACT	-
2	34	0	0.0017138	0.0771211	0.004059	8	ATGACTCA	ATGACACA	+
2	13	1	0.00287686	0.129459	0.00663892	6	ATGACTCA	GATGACT	+
2	31	1	0.00847152	0.381218	0.0181533	5	ATGACTCA	CATGAC	+
2	45	-1	0.0250373	1.12668	0.0524036	7	ATGACTCA	TGACTGTG	+
2	36	0	0.0324256	1.45915	0.0648511	8	ATGACTCA	CTGACTGT	-
2	38	2	0.0445578	2.0051	0.0871782	8	ATGACTCA	GAATGACGAATAAC	+
2	37	2	0.0507468	2.28361	0.0930995	6	ATGACTCA	CCGTGACT	-
2	43	3	0.0517219	2.32749	0.0930995	8	ATGACTCA	TACGAGACTCCTCTAAC	+
3	3	0	5.56357e-11	2.50361e-09	5.00721e-09	7	AGTCATT	AGTCATT	+
3	11	2	1.38942e-05	0.00062524	0.00062524	7	AGTCATT	TGAGTCATTTC	-
3	21	3	0.000114816	0.00516673	0.00237318	6	AGTCATT	ATGAGTCAT	-
3	14	4	0.000138724	0.0062426	0.00237318	7	AGTCATT	TGTGACTCATT	+
3	32	4	0.000158403	0.00712815	0.00237318	7	AGTCATT	GATGAGTCATG	-
3	18	3	0.000164918	0.0074213	0.00237318	6	AGTCATT	ATGAGTCAT	-
3	22	3	0.00018458	0.00830612	0.00237318	6	AGTCATT	ATGAGTCAT	-
3	16	4	0.000474639	0.0213588	0.00427175	7	AGTCATT	GGTGACTCATC	+
3	2	2	0.000543894	0.0244752	0.00445004	6	AGTCATT	TGAGTCAT	-
3	26	3	0.000722825	0.0325271	0.00509942	7	AGTCATT	ATGAGTCATCTCCT	-
3	1	2	0.000868772	0.0390947	0.00528799	6	AGTCATT	TGAGTCAT	+
3	19	3	0.00112185	0.0504832	0.00593919	7	AGTCATT	ATGAGTCATCC	-
3	23	3	0.00142047	0.0639213	0.00710236	7	AGTCATT	ATGAGTCATCC	-
3	13	0	0.00151444	0.0681499	0.00717367	7	AGTCATT	AGTCATC	-
3	25	5	0.00189193	0.085137	0.00746189	7	AGTCATT	TGCTGAGTCATGCTG	-
3	15	4	0.00190693	0.0858118	0.00746189	7	AGTCATT	GGTGACTCATG	+
3	30	9	0.00344149	0.154867	0.0117607	6	AGTCATT	AAATTGCTGAGTCAT	-
3	24	6	0.00352821	0.15877	0.0117607	7	AGTCATT	TTGGTGACTCATCAAT	-
3	31	-1	0.00391098	0.175994	0.012571	6	AGTCATT	GTCATG	-
3	45	3	0.0110017	0.495076	0.0319404	5	AGTCATT	CACAGTCA	-
3	12	2	0.0143847	0.647312	0.040457	5	AGTCATT	TTACTCA	-
3	29	2	0.015967	0.718515	0.0422656	6	AGTCATT	TGAATCAT	+
3	36	2	0.0190649	0.857923	0.0476624	6	AGTCATT	ACAGTCAG	+
3	34	2	0.020229	0.910304	0.0492056	6	AGTCATT	TGTGTCAT	-
3	20	2	0.0212806	0.957626	0.0504014	5	AGTCATT	TGAGTCA	-
4	4	0	0	0	0	30	GTGTGTGTGTGTGTGTGTGTGTGTGTGTGT	GTGTGTGTGTGTGTGTGTGTGTGTGTGTGT	+
4	40	-6	1.99161e-08	8.96224e-07	8.96224e-07	15	GTGTGTGTGTGTGTGTGTGTGTGTGTGTGT	GTGTGTGTGTGTATG	+
4	17	-7	1.21732e-05	0.000547792	0.000365195	8	GTGTGTGTGTGTGTGTGTGTGTGTGTGTGT	TGTGTGTG	-
4	10	-3	0.00233788	0.105204	0.0526022	21	GTGTGTGTGTGTGTGTGTGTGTGTGTGTGT	TTGAGGTTTTTTTTTTTTTTT	+
5	5	0	1.01149e-11	4.5517e-10	9.10341e-10	6	AGAAAG	AGAAAG	+
6	6	0	1.69689e-09	7.636e-08	1.5272e-07	7	AACCACA	AACCACA	+
6	39	-1	0.000186326	0.00838469	0.00838469	6	AACCACA	ACCACA	+
6	35	2	0.00236016	0.106207	0.0708049	5	AACCACA	AAAACCA	+
7	7	0	2.50917e-08	1.12913e-06	2.25825e-06	6	GAAACT	GAAACT	+
8	8	0	2.35156e-13	1.0582e-11	2.11641e-11	8	CCCACCCC	CCCACCCC	+
8	44	1	1.60521e-05	0.000722342	0.000722342	8	CCCACCCC	CCCCACCCCCACCC	+
9	9	0	1.69997e-09	7.64986e-08	1.52997e-07	6	AAAATG	AAAATG	+
10	10	0	0	0	0	21	TTGAGGTTTTTTTTTTTTTTT	TTGAGGTTTTTTTTTTTTTTT	+
10	28	-7	0.000453145	0.0203915	0.0203915	8	TTGAGGTTTTTTTTTTTTTTT	TTTTTTTT	-
11	11	0	1.62032e-25	7.29145e-24	1.45829e-23	11	GAAATGACTCA	GAAATGACTCA	+
11	26	2	1.34513e-10	6.05308e-09	6.05308e-09	11	GAAATGACTCA	AGGAGATGACTCAT	+
11	24	0	1.26989e-07	5.71449e-06	2.97562e-06	11	GAAATGACTCA	TTGGTGACTCATCAAT	-
11	18	-3	1.42073e-07	6.39327e-06	2.97562e-06	8	GAAATGACTCA	ATGACTCAT	+
11	14	-2	2.00283e-07	9.01273e-06	2.97562e-06	9	GAAATGACTCA	AATGAGTCACA	-
11	19	-1	2.61297e-07	1.17583e-05	2.97562e-06	10	GAAATGACTCA	GGATGACTCAT	+
11	1	-3	3.70277e-07	1.66625e-05	3.70277e-06	8	GAAATGACTCA	ATGACTCA	-
11	2	-3	4.36417e-07	1.96387e-05	3.92775e-06	8	GAAATGACTCA	ATGACTCA	+
11	21	-3	6.54232e-07	2.94404e-05	5.35281e-06	8	GAAATGACTCA	ATGAGTCAT	-
11	23	-1	9.18839e-07	4.13477e-05	5.90682e-06	10	GAAATGACTCA	GGATGACTCAT	+
11	16	-2	9.18839e-07	4.13477e-05	5.90682e-06	9	GAAATGACTCA	GATGAGTCACC	-
11	22	-3	1.01088e-06	4.54895e-05	6.06526e-06	8	GAAATGACTCA	ATGACTCAT	+
11	25	1	2.23368e-06	0.000100516	1.11126e-05	11	GAAATGACTCA	CAGCATGACTCAGCA	+
11	15	-2	2.34599e-06	0.00010557	1.11126e-05	9	GAAATGACTCA	CATGAGTCACC	-
11	32	-2	2.94376e-06	0.000132469	1.32469e-05	9	GAAATGACTCA	CATGACTCATC	+
11	30	-3	8.59478e-05	0.00386765	0.000266735	8	GAAATGACTCA	ATGACTCAGCAATTT	+
11	3	-2	0.000111598	0.0050219	0.000334793	7	GAAATGACTCA	AATGACT	-
11	12	-4	0.00014518	0.00653311	0.000408319	7	GAAATGACTCA	TGAGTAA	+
11	29	-3	0.000154077	0.00693347	0.00042021	8	GAAATGACTCA	ATGATTCA	-
11	20	-4	0.000171619	0.00772287	0.000441307	7	GAAATGACTCA	TGACTCA	+
11	43	2	0.00102604	0.0461717	0.00243009	11	GAAATGACTCA	GTTAGAGGAGTCTCGTA	-
11	34	-3	0.00173592	0.0781164	0.00400597	8	GAAATGACTCA	ATGACACA	+
11	31	-2	0.00443062	0.199378	0.00972575	6	GAAATGACTCA	CATGAC	+
11	13	-2	0.00748287	0.336729	0.0160347	7	GAAATGACTCA	GATGACT	+
11	38	-1	0.0283782	1.27702	0.0543413	10	GAAATGACTCA	GAATGACGAATAAC	+
12	12	0	3.39378e-09	1.5272e-07	3.0544e-07	7	TGAGTAA	TGAGTAA	+
12	1	1	0.000109824	0.00494206	0.00438619	7	TGAGTAA	ATGACTCA	-
12	21	1	0.000224029	0.0100813	0.00438619	7	TGAGTAA	ATGAGTCAT	-
12	22	1	0.000224029	0.0100813	0.00438619	7	TGAGTAA	ATGAGTCAT	-
12	2	1	0.000272267	0.012252	0.00438619	7	TGAGTAA	ATGACTCA	+
12	32	2	0.000297383	0.0133822	0.00438619	7	TGAGTAA	GATGAGTCATG	-
12	18	1	0.00054244	0.0244098	0.00438619	7	TGAGTAA	ATGAGTCAT	-
12	11	4	0.000585103	0.0263297	0.00438619	7	TGAGTAA	GAAATGACTCA	+
12	14	2	0.000585103	0.0263297	0.00438619	7	TGAGTAA	AATGAGTCACA	-
12	20	0	0.000672162	0.0302473	0.00438619	7	TGAGTAA	TGAGTCA	-
12	15	2	0.000675757	0.0304091	0.00438619	7	TGAGTAA	CATGAGTCACC	-
12	16	2	0.000675757	0.0304091	0.00438619	7	TGAGTAA	GATGAGTCACC	-
12	23	1	0.000725826	0.0326622	0.00438619	7	TGAGTAA	ATGAGTCATCC	-
12	19	1	0.000779767	0.0350895	0.00438619	7	TGAGTAA	ATGAGTCATCC	-
12	30	7	0.00150136	0.0675611	0.0061554	7	TGAGTAA	AAATTGCTGAGTCAT	-
12	26	6	0.00165465	0.0744591	0.0061554	7	TGAGTAA	AGGAGATGACTCAT	+
12	24	5	0.0034026	0.153117	0.00952898	7	TGAGTAA	ATTGATGAGTCACCAA	+
12	29	0	0.00349396	0.157228	0.00952898	7	TGAGTAA	TGAATCAT	+
12	25	3	0.00474396	0.213478	0.0125576	7	TGAGTAA	TGCTGAGTCATGCTG	-
12	3	2	0.00884117	0.397853	0.0221029	5	TGAGTAA	AATGACT	-
12	34	0	0.0134712	0.606205	0.0310874	7	TGAGTAA	TGTGTCAT	-
12	33	3	0.0187377	0.843197	0.0421599	4	TGAGTAA	TTCTGAG	-
12	13	-2	0.0392903	1.76806	0.0841935	5	TGAGTAA	AGTCATC	-
13	13	0	1.69689e-09	7.636e-08	1.5272e-07	7	GATGACT	GATGACT	+
13	32	0	0.000561531	0.0252689	0.0208284	7	GATGACT	CATGACTCATC	+
13	31	0	0.000859216	0.0386647	0.0208284	6	GATGACT	CATGAC	+
13	3	0	0.000925708	0.0416569	0.0208284	7	GATGACT	AATGACT	-
13	21	-1	0.00143939	0.0647724	0.0226389	6	GATGACT	ATGACTCAT	+
13	22	-1	0.00153066	0.0688797	0.0226389	6	GATGACT	ATGACTCAT	+
13	23	1	0.00257599	0.11592	0.0226389	7	GATGACT	GGATGACTCAT	+
13	19	1	0.00290351	0.130658	0.0226389	7	GATGACT	GGATGACTCAT	+
13	2	-1	0.00307901	0.138556	0.0226389	6	GATGACT	ATGACTCA	+
13	25	3	0.00309682	0.139357	0.0226389	7	GATGACT	CAGCATGACTCAGCA	+
13	18	-1	0.00313847	0.141231	0.0226389	6	GATGACT	ATGACTCAT	+
13	16	0	0.00327006	0.147153	0.0226389	7	GATGACT	GATGAGTCACC	-
13	11	2	0.00389902	0.175456	0.0248136	7	GATGACT	GAAATGACTCA	+
13	14	0	0.00413559	0.186102	0.0248136	7	GATGACT	AATGAGTCACA	-
13	34	-1	0.00533014	0.239856	0.0260803	6	GATGACT	ATGACACA	+
13	30	-1	0.00600408	0.270184	0.0260803	6	GATGACT	ATGACTCAGCAATTT	+
13	26	4	0.00603251	0.271463	0.0260803	7	GATGACT	AGGAGATGACTCAT	+
13	15	0	0.00627496	0.282373	0.0260803	7	GATGACT	GGTGACTCATG	+
13	45	-2	0.00637518	0.286883	0.0260803	5	GATGACT	TGACTGTG	+
13	1	-1	0.00944915	0.425212	0.0340169	6	GATGACT	ATGACTCA	-
13	36	-1	0.00944915	0.425212	0.0340169	6	GATGACT	CTGACTGT	-
13	24	3	0.0112087	0.504394	0.036868	7	GATGACT	ATTGATGAGTCACCAA	+
13	20	-2	0.0321449	1.44652	0.0933238	5	GATGACT	TGACTCA	+
13	12	-2	0.0337424	1.51841	0.0949006	5	GATGACT	TTACTCA	-
14	14	0	1.68096e-22	7.56432e-21	1.51286e-20	11	TGTGACTCATT	TGTGACTCATT	+
14	16	0	4.70365e-12	2.11664e-10	2.11664e-10	11	TGTGACTCATT	GGTGACTCATC	+
14	15	0	1.97037e-09	8.86669e-08	5.91112e-08	11	TGTGACTCATT	GGTGACTCATG	+
14	24	2	7.63587e-09	3.43614e-07	1.71807e-07	11	TGTGACTCATT	TTGGTGACTCATCAAT	-
14	19	-1	4.79251e-08	2.15663e-06	7.18877e-07	10	TGTGACTCATT	ATGAGTCATCC	-
14	23	-1	4.79251e-08	2.15663e-06	7.18877e-07	10	TGTGACTCATT	ATGAGTCATCC	-
14	26	-1	6.39107e-08	2.87598e-06	7.18995e-07	10	TGTGACTCATT	ATGAGTCATCTCCT	-
14	32	0	2.1093e-07	9.49186e-06	2.04168e-06	11	TGTGACTCATT	GATGAGTCATG	-
14	18	-1	4.85584e-07	2.18513e-05	2.73141e-06	9	TGTGACTCATT	ATGACTCAT	+
14	11	-2	7.89086e-07	3.55089e-05	3.94543e-06	9	TGTGACTCATT	TGAGTCATTTC	-
14	22	-1	1.15408e-06	5.19334e-05	5.19334e-06	9	TGTGACTCATT	ATGACTCAT	+
14	2	-2	1.31515e-06	5.91818e-05	5.63636e-06	8	TGTGACTCATT	TGAGTCAT	-
14	21	-1	1.71239e-06	7.70574e-05	6.90424e-06	9	TGTGACTCATT	ATGACTCAT	+
14	1	-2	1.76442e-06	7.93987e-05	6.90424e-06	8	TGTGACTCATT	TGAGTCAT	+
14	29	-1	2.34535e-05	0.00105541	7.27867e-05	8	TGTGACTCATT	ATGATTCA	-
14	25	1	2.58325e-05	0.00116246	7.74975e-05	11	TGTGACTCATT	TGCTGAGTCATGCTG	-
14	30	5	0.000143304	0.00644867	0.000403042	10	TGTGACTCATT	AAATTGCTGAGTCAT	-
14	20	-2	0.000163698	0.00736642	0.00044645	7	TGTGACTCATT	TGACTCA	+
14	12	-2	0.000177888	0.00800497	0.000470881	7	TGTGACTCATT	TTACTCA	-
14	3	-4	0.000544103	0.0244846	0.00136026	7	TGTGACTCATT	AGTCATT	+
14	43	2	0.000885102	0.0398296	0.00209629	11	TGTGACTCATT	TACGAGACTCCTCTAAC	+
14	31	-5	0.00268134	0.12066	0.00588586	6	TGTGACTCATT	GTCATG	-
14	34	-2	0.00404339	0.181953	0.00866441	8	TGTGACTCATT	TGTGTCAT	-
14	13	-4	0.0102338	0.46052	0.0204676	7	TGTGACTCATT	AGTCATC	-
14	38	2	0.0191657	0.862455	0.037498	11	TGTGACTCATT	GTTATTCGTCATTC	-
15	15	0	8.4048e-23	3.78216e-21	7.56432e-21	11	GGTGACTCATG	GGTGACTCATG	+
15	16	0	1.87563e-12	8.44032e-11	8.44032e-11	11	GGTGACTCATG	GGTGACTCATC	+
15	19	1	1.67232e-10	7.52542e-09	5.01695e-09	10	GGTGACTCATG	GGATGACTCAT	+
15	23	1	8.73616e-10	3.93127e-08	1.96563e-08	10	GGTGACTCATG	GGATGACTCAT	+
15	14	0	1.28768e-09	5.79455e-08	2.31782e-08	11	GGTGACTCATG	TGTGACTCATT	+
15	26	4	4.04375e-09	1.81969e-07	6.06563e-08	10	GGTGACTCATG	AGGAGATGACTCAT	+
15	24	2	4.98602e-09	2.24371e-07	6.4106e-08	11	GGTGACTCATG	TTGGTGACTCATCAAT	-
15	32	0	2.98125e-07	1.34156e-05	2.4392e-06	11	GGTGACTCATG	CATGACTCATC	+
15	1	-1	9.90543e-07	4.45744e-05	5.94326e-06	8	GGTGACTCATG	ATGACTCA	-
15	18	-1	1.64232e-06	7.39045e-05	7.77942e-06	9	GGTGACTCATG	ATGACTCAT	+
15	2	-1	1.78449e-06	8.03019e-05	8.03019e-06	8	GGTGACTCATG	ATGACTCA	+
15	22	-1	2.12065e-06	9.54294e-05	9.08851e-06	9	GGTGACTCATG	ATGACTCAT	+
15	21	-1	3.44644e-06	0.00015509	1.34861e-05	9	GGTGACTCATG	ATGACTCAT	+
15	11	2	6.42941e-06	0.000289323	2.31459e-05	9	GGTGACTCATG	GAAATGACTCA	+
15	29	-1	3.74217e-05	0.00168398	0.000116136	8	GGTGACTCATG	ATGATTCA	-
15	25	3	0.000155241	0.00698584	0.000446464	11	GGTGACTCATG	CAGCATGACTCAGCA	+
15	20	-2	0.000163703	0.00736665	0.000446464	7	GGTGACTCATG	TGACTCA	+
15	12	-2	0.000163703	0.00736665	0.000446464	7	GGTGACTCATG	TTACTCA	-
15	30	-1	0.00018152	0.00816838	0.000480493	10	GGTGACTCATG	ATGACTCAGCAATTT	+
15	43	2	0.00207897	0.0935538	0.00479763	11	GGTGACTCATG	TACGAGACTCCTCTAAC	+
15	3	0	0.00389014	0.175056	0.00853933	7	GGTGACTCATG	AATGACT	-
15	34	-1	0.00859599	0.386819	0.0179916	8	GGTGACTCATG	ATGACACA	+
15	31	-5	0.0144929	0.65218	0.0289858	6	GGTGACTCATG	GTCATG	-
15	13	0	0.0165925	0.746662	0.0324636	7	GGTGACTCATG	GATGACT	+
15	38	1	0.0260024	1.17011	0.0487545	11	GGTGACTCATG	GAATGACGAATAAC	+
15	37	1	0.0487701	2.19465	0.0877862	7	GGTGACTCATG	CCGTGACT	-
15	45	-2	0.0559884	2.51948	0.0988031	8	GGTGACTCATG	TGACTGTG	+
16	16	0	4.2024e-22	1.89108e-20	3.78216e-20	11	GGTGACTCATC	GGTGACTCATC	+
16	15	0	5.07316e-12	2.28292e-10	2.28292e-10	11	GGTGACTCATC	GGTGACTCATG	+
16	14	0	1.61871e-11	7.2842e-10	4.85613e-10	11	GGTGACTCATC	TGTGACTCATT	+
16	24	2	1.46097e-09	6.57439e-08	3.28719e-08	11	GGTGACTCATC	TTGGTGACTCATCAAT	-
16	19	1	8.39982e-09	3.77992e-07	1.51197e-07	10	GGTGACTCATC	GGATGACTCAT	+
16	32	0	1.18282e-08	5.32269e-07	1.77423e-07	11	GGTGACTCATC	CATGACTCATC	+
16	26	4	1.80818e-08	8.13679e-07	2.3248e-07	10	GGTGACTCATC	AGGAGATGACTCAT	+
16	23	1	3.13971e-08	1.41287e-06	3.53217e-07	10	GGTGACTCATC	GGATGACTCAT	+
16	18	-1	6.72724e-08	3.02726e-06	6.72724e-07	9	GGTGACTCATC	ATGACTCAT	+
16	21	-1	1.66101e-07	7.47452e-06	1.14993e-06	9	GGTGACTCATC	ATGACTCAT	+
16	22	-1	1.66101e-07	7.47452e-06	1.14993e-06	9	GGTGACTCATC	ATGACTCAT	+
16	1	-1	3.18365e-06	0.000143264	1.24578e-05	8	GGTGACTCATC	ATGACTCA	-
16	11	-2	3.55689e-06	0.00016006	1.28146e-05	9	GGTGACTCATC	TGAGTCATTTC	-
16	2	-1	3.5596e-06	0.000160182	1.28146e-05	8	GGTGACTCATC	ATGACTCA	+
16	29	-1	5.47927e-05	0.00246567	0.000170046	8	GGTGACTCATC	ATGATTCA	-
16	20	-2	0.000202906	0.00913079	0.000589083	7	GGTGACTCATC	TGACTCA	+
16	12	-2	0.000219757	0.00988907	0.000618067	7	GGTGACTCATC	TTACTCA	-
16	25	1	0.000230489	0.010372	0.000628606	11	GGTGACTCATC	TGCTGAGTCATGCTG	-
16	30	-1	0.000383093	0.0172392	0.000985096	10	GGTGACTCATC	ATGACTCAGCAATTT	+
16	3	-4	0.0014277	0.0642466	0.0032947	7	GGTGACTCATC	AGTCATT	+
16	43	2	0.00155925	0.0701665	0.00350832	11	GGTGACTCATC	TACGAGACTCCTCTAAC	+
16	31	-5	0.00259432	0.116745	0.00569486	6	GGTGACTCATC	GTCATG	-
16	34	-2	0.00434802	0.195661	0.00910051	8	GGTGACTCATC	TGTGTCAT	-
16	13	-4	0.00932047	0.419421	0.0186409	7	GGTGACTCATC	AGTCATC	-
16	38	1	0.0273314	1.22991	0.0502005	11	GGTGACTCATC	GAATGACGAATAAC	+
17	17	0	2.29513e-10	1.03281e-08	2.06561e-08	8	CACACACA	CACACACA	+
17	4	15	0.000589817	0.0265418	0.0187932	8	CACACACA	ACACACACACACACACACACACACACACAC	-
17	40	4	0.000626438	0.0281897	0.0187932	8	CACACACA	CATACACACACACAC	-
18	18	0	3.61301e-23	1.62586e-21	3.25171e-21	9	ATGACTCAT	ATGACTCAT	+
18	22	0	2.01655e-10	9.07445e-09	9.07445e-09	9	ATGACTCAT	ATGACTCAT	+
18	21	0	7.41436e-10	3.33646e-08	1.66823e-08	9	ATGACTCAT	ATGACTCAT	+
18	32	1	4.69697e-09	2.11364e-07	8.45454e-08	9	ATGACTCAT	CATGACTCATC	+
18	16	1	4.39033e-07	1.97565e-05	4.39033e-06	9	ATGACTCAT	GGTGACTCATC	+
18	14	1	1.67566e-06	7.54047e-05	1.37099e-05	9	ATGACTCAT	TGTGACTCATT	+
18	26	5	2.97219e-06	0.000133748	2.05767e-05	9	ATGACTCAT	AGGAGATGACTCAT	+
18	19	2	3.54341e-06	0.000159453	2.2779e-05	9	ATGACTCAT	GGATGACTCAT	+
18	23	2	4.28958e-06	0.000193031	2.53063e-05	9	ATGACTCAT	GGATGACTCAT	+
18	24	3	5.00147e-06	0.000225066	2.53063e-05	9	ATGACTCAT	TTGGTGACTCATCAAT	-
18	2	0	5.27372e-06	0.000237318	2.53063e-05	8	ATGACTCAT	ATGACTCA	+
18	15	1	5.66205e-06	0.000254792	2.53063e-05	9	ATGACTCAT	GGTGACTCATG	+
18	1	0	5.9048e-06	0.000265716	2.53063e-05	8	ATGACTCAT	ATGACTCA	-
18	11	3	8.83348e-06	0.000397507	3.18005e-05	8	ATGACTCAT	GAAATGACTCA	+
18	20	-1	0.000220164	0.0099074	0.000650727	7	ATGACTCAT	TGACTCA	+
18	29	-1	0.000224139	0.0100863	0.000650727	8	ATGACTCAT	TGAATCAT	+
18	30	0	0.00036073	0.0162329	0.00098381	9	ATGACTCAT	ATGACTCAGCAATTT	+
18	12	-1	0.000378728	0.0170428	0.00100251	7	ATGACTCAT	TTACTCA	-
18	3	1	0.000739107	0.0332598	0.00179783	6	ATGACTCAT	AATGACT	-
18	25	4	0.000822162	0.0369973	0.00194723	9	ATGACTCAT	CAGCATGACTCAGCA	+
18	34	0	0.00175239	0.0788577	0.00384671	8	ATGACTCAT	ATGACACA	+
18	13	1	0.00343366	0.154515	0.00735784	6	ATGACTCAT	GATGACT	+
18	31	1	0.00787128	0.354208	0.0157881	5	ATGACTCAT	CATGAC	+
18	43	3	0.0239045	1.0757	0.0457745	9	ATGACTCAT	TACGAGACTCCTCTAAC	+
19	19	0	3.36192e-22	1.51286e-20	3.02573e-20	11	GGATGACTCAT	GGATGACTCAT	+
19	23	0	1.87723e-15	8.44754e-14	8.44754e-14	11	GGATGACTCAT	GGATGACTCAT	+
19	26	3	1.20143e-12	5.40644e-11	3.60429e-11	11	GGATGACTCAT	AGGAGATGACTCAT	+
19	15	-1	1.3675e-10	6.15373e-09	3.07687e-09	10	GGATGACTCAT	GGTGACTCATG	+
19	24	1	7.89052e-10	3.55073e-08	1.42029e-08	11	GGATGACTCAT	TTGGTGACTCATCAAT	-
19	16	-1	4.05679e-09	1.82556e-07	6.08519e-08	10	GGATGACTCAT	GGTGACTCATC	+
19	14	-1	2.61213e-08	1.17546e-06	2.93865e-07	10	GGATGACTCAT	AATGAGTCACA	-
19	11	1	2.70404e-07	1.21682e-05	2.43364e-06	10	GGATGACTCAT	GAAATGACTCA	+
19	2	-2	3.35806e-07	1.51113e-05	2.74751e-06	8	GGATGACTCAT	ATGACTCA	+
19	1	-2	4.81218e-07	2.16548e-05	3.59295e-06	8	GGATGACTCAT	ATGACTCA	-
19	18	-2	5.81008e-07	2.61453e-05	3.73505e-06	9	GGATGACTCAT	ATGACTCAT	+
19	22	-2	1.0401e-06	4.68043e-05	5.85054e-06	9	GGATGACTCAT	ATGACTCAT	+
19	32	-1	1.73834e-06	7.82255e-05	8.10596e-06	10	GGATGACTCAT	CATGACTCATC	+
19	21	-2	1.80132e-06	8.10596e-05	8.10596e-06	9	GGATGACTCAT	ATGACTCAT	+
19	25	2	3.08733e-06	0.00013893	1.32314e-05	11	GGATGACTCAT	CAGCATGACTCAGCA	+
19	29	-3	2.85443e-05	0.00128449	8.56328e-05	8	GGATGACTCAT	TGAATCAT	+
19	30	-2	4.63608e-05	0.00208624	0.000134596	9	GGATGACTCAT	ATGACTCAGCAATTT	+
19	20	-3	0.000150357	0.00676605	0.000410063	7	GGATGACTCAT	TGACTCA	+
19	12	-3	0.000191287	0.00860792	0.000506348	7	GGATGACTCAT	TTACTCA	-
19	43	3	0.00142766	0.0642446	0.0033813	11	GGATGACTCAT	GTTAGAGGAGTCTCGTA	-
19	3	-1	0.00319317	0.143693	0.00718463	7	GGATGACTCAT	AATGACT	-
19	34	-2	0.00543923	0.244765	0.0116555	8	GGATGACTCAT	ATGACACA	+
19	38	0	0.00602226	0.271002	0.0126047	11	GGATGACTCAT	GAATGACGAATAAC	+
19	13	-1	0.00886175	0.398779	0.0181263	7	GGATGACTCAT	GATGACT	+
19	31	-1	0.0118829	0.534729	0.0232491	6	GGATGACTCAT	CATGAC	+
19	37	0	0.0185264	0.83369	0.0347371	8	GGATGACTCAT	CCGTGACT	-
19	45	-3	0.0396294	1.78332	0.0727888	8	GGATGACTCAT	TGACTGTG	+
20	20	0	1.64681e-20	7.41066e-19	1.48213e-18	7	TGACTCA	TGACTCA	+
20	25	5	5.49821e-06	0.000247419	0.000164946	7	TGACTCA	CAGCATGACTCAGCA	+
20	30	1	5.49821e-06	0.000247419	0.000164946	7	TGACTCA	ATGACTCAGCAATTT	+
20	22	1	2.18131e-05	0.000981592	0.000490796	7	TGACTCA	ATGACTCAT	+
20	18	1	5.50688e-05	0.0024781	0.00051626	7	TGACTCA	ATGACTCAT	+
20	21	1	5.50688e-05	0.0024781	0.00051626	7	TGACTCA	ATGACTCAT	+
20	24	4	6.09497e-05	0.00274274	0.00051626	7	TGACTCA	TTGGTGACTCATCAAT	-
20	2	1	6.60749e-05	0.00297337	0.00051626	7	TGACTCA	ATGACTCA	+
20	32	2	6.94615e-05	0.00312577	0.00051626	7	TGACTCA	CATGACTCATC	+
20	14	2	8.01039e-05	0.00360468	0.00051626	7	TGACTCA	TGTGACTCATT	+
20	23	3	8.01039e-05	0.00360468	0.00051626	7	TGACTCA	GGATGACTCAT	+
20	1	0	8.9824e-05	0.00404208	0.00051626	7	TGACTCA	TGAGTCAT	+
20	11	4	9.17795e-05	0.00413008	0.00051626	7	TGACTCA	GAAATGACTCA	+
20	19	3	9.17795e-05	0.00413008	0.00051626	7	TGACTCA	GGATGACTCAT	+
20	15	2	0.000104612	0.00470755	0.000520711	7	TGACTCA	GGTGACTCATG	+
20	16	2	0.000104612	0.00470755	0.000520711	7	TGACTCA	GGTGACTCATC	+
20	26	6	0.000128163	0.00576734	0.000572769	7	TGACTCA	AGGAGATGACTCAT	+
20	12	0	0.000203353	0.00915087	0.00073207	7	TGACTCA	TTACTCA	-
20	29	0	0.000571811	0.0257315	0.00155948	7	TGACTCA	TGAATCAT	+
20	34	1	0.00246281	0.110826	0.00583296	7	TGACTCA	ATGACACA	+
20	3	2	0.0137389	0.618252	0.0309126	5	TGACTCA	AATGACT	-
20	13	2	0.0156179	0.702806	0.0342832	5	TGACTCA	GATGACT	+
20	31	2	0.0353672	1.59152	0.0757869	4	TGACTCA	CATGAC	+
20	43	4	0.0443387	1.99524	0.0928019	7	TGACTCA	TACGAGACTCCTCTAAC	+
20	37	3	0.046179	2.07805	0.094457	5	TGACTCA	CCGTGACT	-
21	21	0	3.70631e-17	1.66784e-15	3.33568e-15	9	ATGACTCAT	ATGACTCAT	+
21	32	1	1.80481e-10	8.12164e-09	8.12164e-09	9	ATGACTCAT	CATGACTCATC	+
21	22	0	1.65194e-09	7.43374e-08	4.95583e-08	9	ATGACTCAT	ATGACTCAT	+
21	18	0	7.72342e-09	3.47554e-07	1.73777e-07	9	ATGACTCAT	ATGACTCAT	+
21	16	1	1.35584e-06	6.10126e-05	1.35584e-05	9	ATGACTCAT	GGTGACTCATC	+
21	2	0	3.58249e-06	0.000161212	3.22424e-05	8	ATGACTCAT	ATGACTCA	+
21	14	1	7.43479e-06	0.000334566	5.14716e-05	9	ATGACTCAT	TGTGACTCATT	+
21	23	2	7.43479e-06	0.000334566	5.14716e-05	9	ATGACTCAT	GGATGACTCAT	+
21	19	2	8.81262e-06	0.000396568	5.66526e-05	9	ATGACTCAT	GGATGACTCAT	+
21	15	1	1.14356e-05	0.000514602	6.07818e-05	9	ATGACTCAT	GGTGACTCATG	+
21	26	5	1.1481e-05	0.000516646	6.07818e-05	9	ATGACTCAT	AGGAGATGACTCAT	+
21	1	0	1.86942e-05	0.000841237	9.34708e-05	8	ATGACTCAT	ATGACTCA	-
21	11	3	3.57432e-05	0.00160845	0.000128676	8	ATGACTCAT	GAAATGACTCA	+
21	24	3	4.53365e-05	0.00204014	0.000151122	9	ATGACTCAT	TTGGTGACTCATCAAT	-
21	12	-1	0.000190445	0.00857004	0.000591037	7	ATGACTCAT	TTACTCA	-
21	29	-1	0.000240351	0.0108158	0.000697793	8	ATGACTCAT	TGAATCAT	+
21	20	-1	0.000259163	0.0116623	0.000728897	7	ATGACTCAT	TGACTCA	+
21	30	0	0.000320452	0.0144204	0.000873961	9	ATGACTCAT	ATGACTCAGCAATTT	+
21	3	1	0.000585133	0.026331	0.00154888	6	ATGACTCAT	AATGACT	-
21	25	4	0.000788244	0.035471	0.00202691	9	ATGACTCAT	CAGCATGACTCAGCA	+
21	34	0	0.000821413	0.0369636	0.00205353	8	ATGACTCAT	ATGACACA	+
21	13	1	0.00140685	0.0633084	0.00316542	6	ATGACTCAT	GATGACT	+
21	31	1	0.0054046	0.243207	0.0110549	5	ATGACTCAT	CATGAC	+
21	43	3	0.0248439	1.11798	0.0475735	9	ATGACTCAT	TACGAGACTCCTCTAAC	+
22	22	0	3.61301e-22	1.62586e-20	3.25171e-20	9	ATGACTCAT	ATGACTCAT	+
22	32	1	2.66496e-11	1.19923e-09	1.19923e-09	9	ATGACTCAT	CATGACTCATC	+
22	18	0	1.45585e-10	6.55131e-09	3.27565e-09	9	ATGACTCAT	ATGACTCAT	+
22	21	0	1.45585e-10	6.55131e-09	3.27565e-09	9	ATGACTCAT	ATGACTCAT	+
22	16	1	9.10328e-07	4.09648e-05	9.10328e-06	9	ATGACTCAT	GGTGACTCATC	+
22	2	0	2.50944e-06	0.000112925	2.05317e-05	8	ATGACTCAT	ATGACTCA	+
22	14	1	2.87003e-06	0.000129151	2.15252e-05	9	ATGACTCAT	TGTGACTCATT	+
22	23	2	3.46612e-06	0.000155975	2.39962e-05	9	ATGACTCAT	GGATGACTCAT	+
22	19	2	5.02227e-06	0.000226002	3.09583e-05	9	ATGACTCAT	GGATGACTCAT	+
22	26	5	5.20712e-06	0.00023432	3.09583e-05	9	ATGACTCAT	AGGAGATGACTCAT	+
22	15	1	7.95518e-06	0.000357983	4.21157e-05	9	ATGACTCAT	GGTGACTCATG	+
22	24	3	1.21259e-05	0.000545667	5.66686e-05	9	ATGACTCAT	TTGGTGACTCATCAAT	-
22	1	0	1.77617e-05	0.000799277	6.95023e-05	8	ATGACTCAT	ATGACTCA	-
22	11	3	2.13281e-05	0.000959763	7.67811e-05	8	ATGACTCAT	GAAATGACTCA	+
22	20	-1	0.000151213	0.0068046	0.00045364	7	ATGACTCAT	TGACTCA	+
22	12	-1	0.000151213	0.0068046	0.00045364	7	ATGACTCAT	TTACTCA	-
22	30	0	0.000157092	0.00706916	0.000456075	9	ATGACTCAT	ATGACTCAGCAATTT	+
22	29	-1	0.000225546	0.0101496	0.000615125	8	ATGACTCAT	TGAATCAT	+
22	25	4	0.000404011	0.0181805	0.00106944	9	ATGACTCAT	CAGCATGACTCAGCA	+
22	3	1	0.000803716	0.0361672	0.00200929	6	ATGACTCAT	AATGACT	-
22	34	0	0.000851839	0.0383328	0.00201751	8	ATGACTCAT	ATGACACA	+
22	13	1	0.00152767	0.0687451	0.00343725	6	ATGACTCAT	GATGACT	+
22	31	1	0.00419916	0.188962	0.00878894	5	ATGACTCAT	CATGAC	+
22	43	3	0.0117388	0.528247	0.0234777	9	ATGACTCAT	TACGAGACTCCTCTAAC	+
22	38	2	0.0450894	2.02902	0.0845426	9	ATGACTCAT	GAATGACGAATAAC	+
23	23	0	1.37784e-24	6.20026e-23	1.24005e-22	11	GGATGACTCAT	GGATGACTCAT	+
23	19	0	1.12679e-15	5.07054e-14	5.07054e-14	11	GGATGACTCAT	GGATGACTCAT	+
23	26	3	1.73125e-11	7.79063e-10	5.19375e-10	11	GGATGACTCAT	AGGAGATGACTCAT	+
23	15	-1	4.89148e-10	2.20117e-08	1.10058e-08	10	GGATGACTCAT	GGTGACTCATG	+
23	24	1	6.06131e-09	2.72759e-07	1.09104e-07	11	GGATGACTCAT	TTGGTGACTCATCAAT	-
23	16	-1	1.15438e-08	5.19469e-07	1.4842e-07	10	GGATGACTCAT	GGTGACTCATC	+
23	14	-1	1.36499e-08	6.14246e-07	1.53561e-07	10	GGATGACTCAT	AATGAGTCACA	-
23	22	-2	4.90571e-07	2.20757e-05	3.83873e-06	9	GGATGACTCAT	ATGACTCAT	+
23	18	-2	5.7114e-07	2.57013e-05	3.83873e-06	9	GGATGACTCAT	ATGACTCAT	+
23	2	-2	5.97135e-07	2.68711e-05	3.83873e-06	8	GGATGACTCAT	ATGACTCA	+
23	32	-1	7.63486e-07	3.43569e-05	4.44558e-06	10	GGATGACTCAT	CATGACTCATC	+
23	1	-3	8.37163e-07	3.76723e-05	4.44558e-06	8	GGATGACTCAT	TGAGTCAT	+
23	11	1	8.63225e-07	3.88451e-05	4.44558e-06	10	GGATGACTCAT	GAAATGACTCA	+
23	21	-2	8.89116e-07	4.00102e-05	4.44558e-06	9	GGATGACTCAT	ATGACTCAT	+
23	25	2	2.79482e-06	0.000125767	1.14334e-05	11	GGATGACTCAT	CAGCATGACTCAGCA	+
23	29	-3	1.76154e-05	0.000792692	5.46684e-05	8	GGATGACTCAT	TGAATCAT	+
23	30	-2	3.52775e-05	0.00158749	0.000102419	9	GGATGACTCAT	ATGACTCAGCAATTT	+
23	20	-3	0.000127457	0.00573558	0.000347611	7	GGATGACTCAT	TGACTCA	+
23	12	-3	0.000163023	0.00733602	0.000431531	7	GGATGACTCAT	TTACTCA	-
23	43	3	0.001398	0.0629101	0.00331106	11	GGATGACTCAT	GTTAGAGGAGTCTCGTA	-
23	3	-1	0.00364263	0.163919	0.00819593	7	GGATGACTCAT	AATGACT	-
23	38	0	0.004932	0.22194	0.010334	11	GGATGACTCAT	GAATGACGAATAAC	+
23	34	-2	0.00493737	0.222182	0.010334	8	GGATGACTCAT	ATGACACA	+
23	13	-1	0.00754422	0.33949	0.0154314	7	GGATGACTCAT	GATGACT	+
23	31	-1	0.0102438	0.46097	0.0200422	6	GGATGACTCAT	CATGAC	+
23	37	0	0.0219172	0.986274	0.0410948	8	GGATGACTCAT	CCGTGACT	-
23	45	-3	0.0398588	1.79365	0.07321	8	GGATGACTCAT	TGACTGTG	+
24	24	0	0	0	0	16	ATTGATGAGTCACCAA	ATTGATGAGTCACCAA	+
24	16	-3	5.65643e-11	2.54539e-09	1.69693e-09	11	ATTGATGAGTCACCAA	GATGAGTCACC	-
24	19	-4	9.29533e-11	4.1829e-09	2.09145e-09	11	ATTGATGAGTCACCAA	ATGAGTCATCC	-
24	26	1	4.08518e-10	1.83833e-08	7.35333e-09	13	ATTGATGAGTCACCAA	AGGAGATGACTCAT	+
24	14	-3	5.79267e-10	2.6067e-08	8.68901e-09	11	ATTGATGAGTCACCAA	AATGAGTCACA	-
24	15	-3	8.84049e-10	3.97822e-08	1.08705e-08	11	ATTGATGAGTCACCAA	CATGAGTCACC	-
24	23	-2	1.08705e-09	4.89174e-08	1.08705e-08	11	ATTGATGAGTCACCAA	GGATGACTCAT	+
24	11	-5	5.38426e-08	2.42291e-06	3.23055e-07	11	ATTGATGAGTCACCAA	TGAGTCATTTC	-
24	18	-4	7.19412e-08	3.23736e-06	4.04669e-07	9	ATTGATGAGTCACCAA	ATGAGTCAT	-
24	43	1	3.3238e-07	1.49571e-05	1.57443e-06	16	ATTGATGAGTCACCAA	GTTAGAGGAGTCTCGTA	-
24	22	-4	3.90136e-07	1.75561e-05	1.67694e-06	9	ATTGATGAGTCACCAA	ATGAGTCAT	-
24	32	-3	3.91286e-07	1.76079e-05	1.67694e-06	11	ATTGATGAGTCACCAA	GATGAGTCATG	-
24	1	-5	5.88075e-07	2.64634e-05	2.40576e-06	8	ATTGATGAGTCACCAA	TGAGTCAT	+
24	21	-4	1.43035e-06	6.43656e-05	5.14925e-06	9	ATTGATGAGTCACCAA	ATGAGTCAT	-
24	2	-5	1.73704e-06	7.81667e-05	5.79013e-06	8	ATTGATGAGTCACCAA	TGAGTCAT	-
24	30	2	6.56598e-06	0.000295469	1.96979e-05	13	ATTGATGAGTCACCAA	AAATTGCTGAGTCAT	-
24	25	0	9.35563e-06	0.000421003	2.71615e-05	15	ATTGATGAGTCACCAA	CAGCATGACTCAGCA	+
24	20	-5	5.97549e-05	0.00268897	0.000153656	7	ATTGATGAGTCACCAA	TGACTCA	+
24	29	-5	0.000110556	0.00497503	0.000268921	8	ATTGATGAGTCACCAA	TGAATCAT	+
24	12	-5	0.00031934	0.0143703	0.000736938	7	ATTGATGAGTCACCAA	TTACTCA	-
24	38	-2	0.00035644	0.0160398	0.00078243	14	ATTGATGAGTCACCAA	GAATGACGAATAAC	+
24	3	-3	0.00386427	0.173892	0.00808802	7	ATTGATGAGTCACCAA	AATGACT	-
24	34	-5	0.00916277	0.412325	0.0183255	8	ATTGATGAGTCACCAA	TGTGTCAT	-
24	31	-3	0.0112963	0.508333	0.0211805	6	ATTGATGAGTCACCAA	CATGAC	+
24	13	-3	0.0165387	0.744241	0.0303772	7	ATTGATGAGTCACCAA	GATGACT	+
24	37	-7	0.0169905	0.764574	0.030583	8	ATTGATGAGTCACCAA	AGTCACGC	+
25	25	0	2.84297e-40	1.27934e-38	2.55867e-38	15	CAGCATGACTCAGCA	CAGCATGACTCAGCA	+
25	30	-4	2.88004e-09	1.29602e-07	1.29602e-07	11	CAGCATGACTCAGCA	ATGACTCAGCAATTT	+
25	24	0	7.33251e-06	0.000329963	0.000157809	15	CAGCATGACTCAGCA	ATTGATGAGTCACCAA	+
25	2	-4	9.34963e-06	0.000420733	0.000157809	8	CAGCATGACTCAGCA	ATGACTCA	+
25	14	-3	1.24318e-05	0.000559431	0.000157809	11	CAGCATGACTCAGCA	AATGAGTCACA	-
25	26	1	1.45903e-05	0.000656566	0.000157809	13	CAGCATGACTCAGCA	AGGAGATGACTCAT	+
25	19	-2	1.57809e-05	0.000710141	0.000157809	11	CAGCATGACTCAGCA	GGATGACTCAT	+
25	23	-2	1.57809e-05	0.000710141	0.000157809	11	CAGCATGACTCAGCA	GGATGACTCAT	+
25	20	-5	2.85339e-05	0.00128403	0.000239437	7	CAGCATGACTCAGCA	TGACTCA	+
25	32	-3	2.92646e-05	0.0013169	0.000239437	11	CAGCATGACTCAGCA	CATGACTCATC	+
25	1	-4	5.04434e-05	0.00226995	0.000378325	8	CAGCATGACTCAGCA	ATGACTCA	-
25	11	-1	6.56511e-05	0.0029543	0.000454507	11	CAGCATGACTCAGCA	GAAATGACTCA	+
25	15	-3	8.12272e-05	0.00365522	0.000522175	11	CAGCATGACTCAGCA	GGTGACTCATG	+
25	16	-3	0.0001074	0.00483301	0.000644402	11	CAGCATGACTCAGCA	GATGAGTCACC	-
25	31	-3	0.000123616	0.00556271	0.000654437	6	CAGCATGACTCAGCA	CATGAC	+
25	22	-4	0.000145194	0.00653373	0.000687761	9	CAGCATGACTCAGCA	ATGACTCAT	+
25	21	-4	0.000225998	0.0101699	0.00101699	9	CAGCATGACTCAGCA	ATGACTCAT	+
25	18	-4	0.000280465	0.0126209	0.00120199	9	CAGCATGACTCAGCA	ATGACTCAT	+
25	12	-5	0.00115042	0.0517687	0.00345125	7	CAGCATGACTCAGCA	TTACTCA	-
25	3	-3	0.00136154	0.0612692	0.00395285	7	CAGCATGACTCAGCA	AATGACT	-
25	29	-4	0.00150718	0.0678232	0.00400709	8	CAGCATGACTCAGCA	ATGATTCA	-
25	34	-4	0.00318359	0.143262	0.00754009	8	CAGCATGACTCAGCA	ATGACACA	+
25	13	-3	0.00349147	0.157116	0.00777907	7	CAGCATGACTCAGCA	GATGACT	+
25	43	1	0.00352914	0.158811	0.00777907	15	CAGCATGACTCAGCA	GTTAGAGGAGTCTCGTA	-
25	38	-2	0.00362514	0.163131	0.00777907	13	CAGCATGACTCAGCA	GAATGACGAATAAC	+
25	37	-2	0.00363023	0.163361	0.00777907	8	CAGCATGACTCAGCA	CCGTGACT	-
25	33	-8	0.0166908	0.751085	0.0333815	7	CAGCATGACTCAGCA	CTCAGAA	+
25	45	-5	0.0198617	0.893776	0.0388598	8	CAGCATGACTCAGCA	TGACTGTG	+
26	26	0	4.69373e-33	2.11218e-31	4.22435e-31	14	AGGAGATGACTCAT	AGGAGATGACTCAT	+
26	19	-3	4.65623e-13	2.0953e-11	2.0953e-11	11	AGGAGATGACTCAT	GGATGACTCAT	+
26	23	-3	1.94891e-11	8.77009e-10	5.84673e-10	11	AGGAGATGACTCAT	GGATGACTCAT	+
26	11	-2	1.47997e-10	6.65985e-09	3.32993e-09	11	AGGAGATGACTCAT	GAAATGACTCA	+
26	24	-1	1.15631e-09	5.20337e-08	1.94133e-08	13	AGGAGATGACTCAT	ATTGATGAGTCACCAA	+
26	15	-4	1.29422e-09	5.82398e-08	1.94133e-08	10	AGGAGATGACTCAT	GGTGACTCATG	+
26	16	-4	5.88414e-09	2.64786e-07	6.61966e-08	10	AGGAGATGACTCAT	GGTGACTCATC	+
26	14	-4	1.39856e-08	6.29352e-07	1.39856e-07	10	AGGAGATGACTCAT	AATGAGTCACA	-
26	18	-5	1.95051e-07	8.7773e-06	1.59587e-06	9	AGGAGATGACTCAT	ATGACTCAT	+
26	2	-5	2.14691e-07	9.6611e-06	1.61018e-06	8	AGGAGATGACTCAT	ATGACTCA	+
26	1	-5	2.63177e-07	1.1843e-05	1.822e-06	8	AGGAGATGACTCAT	ATGACTCA	-
26	22	-5	4.42031e-07	1.98914e-05	2.48642e-06	9	AGGAGATGACTCAT	ATGACTCAT	+
26	21	-5	9.39466e-07	4.2276e-05	4.69733e-06	9	AGGAGATGACTCAT	ATGACTCAT	+
26	32	-4	1.23536e-06	5.5591e-05	5.39398e-06	10	AGGAGATGACTCAT	CATGACTCATC	+
26	25	-1	1.31564e-06	5.92038e-05	5.39398e-06	13	AGGAGATGACTCAT	CAGCATGACTCAGCA	+
26	43	0	3.29037e-05	0.00148067	9.87112e-05	14	AGGAGATGACTCAT	GTTAGAGGAGTCTCGTA	-
26	29	-6	3.55862e-05	0.00160138	0.000103315	8	AGGAGATGACTCAT	TGAATCAT	+
26	30	1	5.16751e-05	0.00232538	0.000140932	14	AGGAGATGACTCAT	AAATTGCTGAGTCAT	-
26	20	-6	0.000150984	0.00679428	0.000388245	7	AGGAGATGACTCAT	TGACTCA	+
26	12	-6	0.000244666	0.0110099	0.000595132	7	AGGAGATGACTCAT	TGAGTAA	+
26	3	-4	0.00164928	0.0742176	0.00371088	7	AGGAGATGACTCAT	AATGACT	-
26	34	-5	0.0048364	0.217638	0.0103637	8	AGGAGATGACTCAT	ATGACACA	+
26	38	-3	0.00612148	0.275467	0.0128124	11	AGGAGATGACTCAT	GAATGACGAATAAC	+
26	31	-4	0.00963319	0.433493	0.0192664	6	AGGAGATGACTCAT	CATGAC	+
26	13	-4	0.013159	0.592154	0.0257458	7	AGGAGATGACTCAT	GATGACT	+
26	37	-3	0.028503	1.28263	0.0523524	8	AGGAGATGACTCAT	CCGTGACT	-
27	27	0	1.85514e-07	8.34813e-06	1.66963e-05	5	CACGG	CACGG	+
28	28	0	1.94408e-09	8.74835e-08	1.74967e-07	8	AAAAAAAA	AAAAAAAA	+
29	29	0	4.59025e-10	2.06561e-08	4.13123e-08	8	TGAATCAT	TGAATCAT	+
29	14	2	7.19484e-05	0.00323768	0.0017973	8	TGAATCAT	AATGAGTCACA	-
29	23	3	0.000104761	0.00471423	0.0017973	8	TGAATCAT	GGATGACTCAT	+
29	1	0	0.000122815	0.00552667	0.0017973	8	TGAATCAT	TGAGTCAT	+
29	19	3	0.000131328	0.00590976	0.0017973	8	TGAATCAT	GGATGACTCAT	+
29	15	2	0.000141482	0.00636667	0.0017973	8	TGAATCAT	GGTGACTCATG	+
29	16	2	0.000141482	0.00636667	0.0017973	8	TGAATCAT	GATGAGTCACC	-
29	2	0	0.000220086	0.00990388	0.0017973	8	TGAATCAT	TGAGTCAT	-
29	26	6	0.000234372	0.0105467	0.0017973	8	TGAATCAT	AGGAGATGACTCAT	+
29	22	1	0.000285287	0.0128379	0.00181868	8	TGAATCAT	ATGACTCAT	+
29	18	1	0.000305982	0.0137692	0.00181868	8	TGAATCAT	ATGACTCAT	+
29	21	1	0.000352345	0.0158555	0.00186535	8	TGAATCAT	ATGACTCAT	+
29	32	2	0.000575205	0.0258842	0.0022508	8	TGAATCAT	CATGACTCATC	+
29	11	0	0.000876523	0.0394435	0.00315548	8	TGAATCAT	TGAGTCATTTC	-
29	24	5	0.00127766	0.0574948	0.00410677	8	TGAATCAT	ATTGATGAGTCACCAA	+
29	20	0	0.0014631	0.0658394	0.00426568	7	TGAATCAT	TGACTCA	+
29	30	7	0.00184212	0.0828953	0.00518096	8	TGAATCAT	AAATTGCTGAGTCAT	-
29	12	0	0.00284684	0.128108	0.00732044	7	TGAATCAT	TGAGTAA	+
29	25	3	0.00392367	0.176565	0.00980919	8	TGAATCAT	TGCTGAGTCATGCTG	-
29	3	2	0.0297063	1.33678	0.0685529	5	TGAATCAT	AATGACT	-
29	7	-1	0.0426896	1.92103	0.0960515	6	TGAATCAT	GAAACT	+
30	30	0	1.17471e-38	5.2862e-37	1.05724e-36	15	ATGACTCAGCAATTT	ATGACTCAGCAATTT	+
30	25	4	1.84793e-09	8.3157e-08	8.3157e-08	11	ATGACTCAGCAATTT	CAGCATGACTCAGCA	+
30	24	3	5.70053e-06	0.000256524	0.000171016	13	ATGACTCAGCAATTT	TTGGTGACTCATCAAT	-
30	2	0	8.78122e-06	0.000395155	0.000197577	8	ATGACTCAGCAATTT	ATGACTCA	+
30	26	0	2.17058e-05	0.000976762	0.000390705	14	ATGACTCAGCAATTT	ATGAGTCATCTCCT	-
30	20	-1	4.29072e-05	0.00193082	0.000587095	7	ATGACTCAGCAATTT	TGACTCA	+
30	1	0	4.78027e-05	0.00215112	0.000587095	8	ATGACTCAGCAATTT	ATGACTCA	-
30	14	1	6.55811e-05	0.00295115	0.000603991	10	ATGACTCAGCAATTT	AATGAGTCACA	-
30	22	0	6.71101e-05	0.00301996	0.000603991	9	ATGACTCAGCAATTT	ATGACTCAT	+
30	32	1	8.05586e-05	0.00362514	0.000659116	10	ATGACTCAGCAATTT	CATGACTCATC	+
30	15	1	0.000112809	0.00507642	0.000784076	10	ATGACTCAGCAATTT	GGTGACTCATG	+
30	21	0	0.000113255	0.0050965	0.000784076	9	ATGACTCAGCAATTT	ATGACTCAT	+
30	18	0	0.000131133	0.00590096	0.000826345	9	ATGACTCAGCAATTT	ATGACTCAT	+
30	19	2	0.000146906	0.00661076	0.000826345	9	ATGACTCAGCAATTT	GGATGACTCAT	+
30	23	2	0.000146906	0.00661076	0.000826345	9	ATGACTCAGCAATTT	GGATGACTCAT	+
30	16	1	0.000178553	0.00803489	0.000857001	10	ATGACTCAGCAATTT	GGTGACTCATC	+
30	12	-1	0.000358874	0.0161493	0.00129195	7	ATGACTCAGCAATTT	TTACTCA	-
30	11	-1	0.000738049	0.0332122	0.00228088	11	ATGACTCAGCAATTT	TGAGTCATTTC	-
30	29	0	0.000760294	0.0342132	0.00228088	8	ATGACTCAGCAATTT	ATGATTCA	-
30	34	0	0.00253758	0.114191	0.00634396	8	ATGACTCAGCAATTT	ATGACACA	+
30	13	1	0.00298519	0.134334	0.00726128	6	ATGACTCAGCAATTT	GATGACT	+
30	43	3	0.00334071	0.150332	0.00770932	14	ATGACTCAGCAATTT	TACGAGACTCCTCTAAC	+
30	3	1	0.00512519	0.230633	0.0115317	6	ATGACTCAGCAATTT	AATGACT	-
30	33	-4	0.00623688	0.28066	0.0136013	7	ATGACTCAGCAATTT	CTCAGAA	+
30	31	1	0.00634727	0.285627	0.0136013	5	ATGACTCAGCAATTT	CATGAC	+
30	38	2	0.0137445	0.618504	0.0287676	12	ATGACTCAGCAATTT	GAATGACGAATAAC	+
30	45	-1	0.0187058	0.84176	0.0382618	8	ATGACTCAGCAATTT	TGACTGTG	+
31	31	0	5.61825e-14	2.52821e-12	5.05642e-12	6	CATGAC	CATGAC	+
31	32	0	1.65644e-05	0.000745397	0.000745397	6	CATGAC	CATGACTCATC	+
31	25	3	2.76072e-05	0.00124232	0.000828215	6	CATGAC	CAGCATGACTCAGCA	+
31	16	0	0.00023946	0.0107757	0.00538784	6	CATGAC	GATGAGTCACC	-
31	14	0	0.000410047	0.0184521	0.00738085	6	CATGAC	AATGAGTCACA	-
31	22	-1	0.000817556	0.03679	0.0102444	5	CATGAC	ATGACTCAT	+
31	3	0	0.00103337	0.0465016	0.0102444	6	CATGAC	AATGACT	-
31	11	2	0.00109463	0.0492583	0.0102444	6	CATGAC	GAAATGACTCA	+
31	21	-1	0.00110851	0.0498827	0.0102444	5	CATGAC	ATGACTCAT	+
31	13	0	0.00113827	0.0512222	0.0102444	6	CATGAC	GATGACT	+
31	34	-1	0.00130945	0.0589252	0.0107137	5	CATGAC	ATGACACA	+
31	15	0	0.00162925	0.0733163	0.01079	6	CATGAC	CATGAGTCACC	-
31	23	1	0.00179698	0.0808641	0.01079	6	CATGAC	GGATGACTCAT	+
31	38	1	0.00180108	0.0810488	0.01079	6	CATGAC	GAATGACGAATAAC	+
31	18	-1	0.00203902	0.0917561	0.01079	5	CATGAC	ATGACTCAT	+
31	26	4	0.00218777	0.0984497	0.01079	6	CATGAC	AGGAGATGACTCAT	+
31	19	1	0.00219598	0.0988192	0.01079	6	CATGAC	GGATGACTCAT	+
31	2	-1	0.00227788	0.102505	0.01079	5	CATGAC	ATGACTCA	+
31	30	-1	0.00356688	0.16051	0.0145918	5	CATGAC	ATGACTCAGCAATTT	+
31	37	1	0.00514099	0.231345	0.0201169	6	CATGAC	CCGTGACT	-
31	24	3	0.0056519	0.254335	0.0211946	6	CATGAC	ATTGATGAGTCACCAA	+
31	1	-1	0.00918677	0.413405	0.0275603	5	CATGAC	ATGACTCA	-
31	45	-2	0.0243183	1.09433	0.0706016	4	CATGAC	TGACTGTG	+
32	32	0	7.58939e-23	3.41523e-21	6.83045e-21	11	CATGACTCATC	CATGACTCATC	+
32	21	-1	2.06123e-11	9.27556e-10	9.27556e-10	9	CATGACTCATC	ATGACTCAT	+
32	22	-1	7.56834e-11	3.40575e-09	2.2705e-09	9	CATGACTCATC	ATGACTCAT	+
32	18	-1	9.95231e-09	4.47854e-07	2.23927e-07	9	CATGACTCATC	ATGACTCAT	+
32	16	0	6.79588e-08	3.05815e-06	9.32923e-07	11	CATGACTCATC	GGTGACTCATC	+
32	14	0	8.77001e-07	3.9465e-05	7.17546e-06	11	CATGACTCATC	AATGAGTCACA	-
32	15	0	1.56387e-06	7.03743e-05	1.08268e-05	11	CATGACTCATC	GGTGACTCATG	+
32	2	-1	4.55401e-06	0.00020493	2.73241e-05	8	CATGACTCATC	ATGACTCA	+
32	23	1	5.03398e-06	0.000226529	2.83161e-05	10	CATGACTCATC	GGATGACTCAT	+
32	24	2	5.59138e-06	0.000251612	2.96014e-05	11	CATGACTCATC	TTGGTGACTCATCAAT	-
32	19	1	7.09026e-06	0.000319062	3.54513e-05	10	CATGACTCATC	GGATGACTCAT	+
32	26	4	1.13242e-05	0.000509588	4.63262e-05	10	CATGACTCATC	AGGAGATGACTCAT	+
32	1	-1	2.71633e-05	0.00122235	0.000101862	8	CATGACTCATC	ATGACTCA	-
32	11	2	3.77749e-05	0.00169987	0.00013599	9	CATGACTCATC	GAAATGACTCA	+
32	25	3	8.8272e-05	0.00397224	0.000273948	11	CATGACTCATC	CAGCATGACTCAGCA	+
32	12	-2	0.000125036	0.00562663	0.000375109	7	CATGACTCATC	TTACTCA	-
32	30	-1	0.000191812	0.00863154	0.000556873	10	CATGACTCATC	ATGACTCAGCAATTT	+
32	20	-2	0.000224583	0.0101062	0.000631638	7	CATGACTCATC	TGACTCA	+
32	29	-2	0.000247229	0.0111253	0.00067426	8	CATGACTCATC	TGAATCAT	+
32	3	0	0.000620707	0.0279318	0.0015961	7	CATGACTCATC	AATGACT	-
32	31	0	0.000703685	0.0316658	0.00175921	6	CATGACTCATC	CATGAC	+
32	34	-1	0.000771325	0.0347096	0.0018762	8	CATGACTCATC	ATGACACA	+
32	13	0	0.00169237	0.0761567	0.00380784	7	CATGACTCATC	GATGACT	+
32	43	2	0.00238143	0.107164	0.00498438	11	CATGACTCATC	TACGAGACTCCTCTAAC	+
32	38	1	0.0395583	1.78012	0.0726581	11	CATGACTCATC	GAATGACGAATAAC	+
33	33	0	2.0702e-07	9.31592e-06	1.86318e-05	7	CTCAGAA	CTCAGAA	+
34	34	0	4.59025e-10	2.06561e-08	4.13123e-08	8	ATGACACA	ATGACACA	+
34	22	0	0.00102068	0.0459305	0.0283871	8	ATGACACA	ATGACTCAT	+
34	21	0	0.00108459	0.0488065	0.0283871	8	ATGACACA	ATGACTCAT	+
34	32	1	0.00156961	0.0706326	0.0283871	8	ATGACACA	CATGACTCATC	+
34	2	0	0.00157706	0.0709678	0.0283871	8	ATGACACA	ATGACTCA	+
34	18	0	0.00196797	0.0885584	0.0295195	8	ATGACACA	ATGACTCAT	+
34	13	1	0.00277552	0.124899	0.0326498	6	ATGACACA	GATGACT	+
34	31	1	0.00333125	0.149906	0.0326498	5	ATGACACA	CATGAC	+
34	30	0	0.00427738	0.192482	0.0326498	8	ATGACACA	ATGACTCAGCAATTT	+
34	11	3	0.00473378	0.21302	0.0326498	8	ATGACACA	GAAATGACTCA	+
34	1	0	0.00481734	0.21678	0.0326498	8	ATGACACA	ATGACTCA	-
34	25	4	0.00507886	0.228549	0.0326498	8	ATGACACA	CAGCATGACTCAGCA	+
34	20	-1	0.00581388	0.261625	0.0348833	7	ATGACACA	TGACTCA	+
34	14	1	0.00776804	0.349562	0.0411249	8	ATGACACA	AATGAGTCACA	-
34	16	1	0.00912182	0.410482	0.0455745	8	ATGACACA	GATGAGTCACC	-
34	23	2	0.00962129	0.432958	0.0455745	8	ATGACACA	GGATGACTCAT	+
34	19	2	0.0101499	0.456744	0.0456744	8	ATGACACA	GGATGACTCAT	+
34	26	5	0.0150008	0.675035	0.0577604	8	ATGACACA	AGGAGATGACTCAT	+
34	12	-1	0.0154028	0.693125	0.0577604	7	ATGACACA	TTACTCA	-
34	15	1	0.0179632	0.808344	0.0624678	8	ATGACACA	GGTGACTCATG	+
34	3	1	0.0180463	0.812082	0.0624678	6	ATGACACA	AATGACT	-
35	35	0	3.39378e-09	1.5272e-07	3.0544e-07	7	AAAACCA	AAAACCA	+
36	36	0	1.26394e-16	5.68774e-15	1.13755e-14	8	ACAGTCAG	ACAGTCAG	+
36	45	1	4.84202e-05	0.00217891	0.00217891	7	ACAGTCAG	CACAGTCA	-
37	37	0	9.12867e-24	4.1079e-22	8.21581e-22	8	AGTCACGC	AGTCACGC	+
37	25	5	7.3393e-05	0.00330269	0.00330269	8	AGTCACGC	TGCTGAGTCATGCTG	-
37	38	6	0.000244922	0.0110215	0.00734765	8	AGTCACGC	GTTATTCGTCATTC	-
37	31	-1	0.00051249	0.0230621	0.011531	6	AGTCACGC	GTCATG	-
37	23	3	0.00139996	0.0629983	0.0222147	8	AGTCACGC	ATGAGTCATCC	-
37	19	3	0.00154883	0.0696974	0.0222147	8	AGTCACGC	ATGAGTCATCC	-
37	24	7	0.00172781	0.0777516	0.0222147	8	AGTCACGC	ATTGATGAGTCACCAA	+
37	26	3	0.00337727	0.151977	0.0379942	8	AGTCACGC	ATGAGTCATCTCCT	-
37	43	8	0.00885161	0.398323	0.0783255	8	AGTCACGC	GTTAGAGGAGTCTCGTA	-
37	16	4	0.00961475	0.432664	0.0783255	7	AGTCACGC	GATGAGTCACC	-
37	15	4	0.0104434	0.469953	0.0783255	7	AGTCACGC	CATGAGTCACC	-
38	38	0	8.47505e-42	3.81377e-40	7.62755e-40	14	GAATGACGAATAAC	GAATGACGAATAAC	+
38	24	2	0.000167671	0.00754521	0.00473537	14	GAATGACGAATAAC	ATTGATGAGTCACCAA	+
38	31	-1	0.000206977	0.00931397	0.00473537	6	GAATGACGAATAAC	CATGAC	+
38	37	0	0.000263076	0.0118384	0.00473537	8	GAATGACGAATAAC	CCGTGACT	-
38	43	1	0.00253755	0.11419	0.0380633	14	GAATGACGAATAAC	TACGAGACTCCTCTAAC	+
38	23	0	0.00384384	0.172973	0.0464793	11	GAATGACGAATAAC	GGATGACTCAT	+
38	19	0	0.00413149	0.185917	0.0464793	11	GAATGACGAATAAC	GGATGACTCAT	+
38	26	3	0.00703903	0.316756	0.0675176	11	GAATGACGAATAAC	AGGAGATGACTCAT	+
38	25	2	0.00825215	0.371347	0.0675176	13	GAATGACGAATAAC	CAGCATGACTCAGCA	+
38	14	-1	0.00948897	0.427004	0.0711673	11	GAATGACGAATAAC	AATGAGTCACA	-
39	39	0	2.50917e-08	1.12913e-06	2.25825e-06	6	ACCACA	ACCACA	+
39	6	1	0.000162918	0.00733132	0.00733132	6	ACCACA	AACCACA	+
40	40	0	5.66279e-41	2.54825e-39	5.09651e-39	15	GTGTGTGTGTGTATG	GTGTGTGTGTGTATG	+
40	4	2	3.73028e-09	1.67863e-07	1.67863e-07	15	GTGTGTGTGTGTATG	GTGTGTGTGTGTGTGTGTGTGTGTGTGTGT	+
40	17	-3	7.64705e-06	0.000344117	0.000229412	8	GTGTGTGTGTGTATG	TGTGTGTG	-
41	41	0	1.25458e-08	5.64563e-07	1.12913e-06	6	CCAGCC	CCAGCC	+
42	42	0	1.04548e-07	4.70467e-06	9.40933e-06	6	ATATTT	ATATTT	+
43	43	0	0	0	0	17	TACGAGACTCCTCTAAC	TACGAGACTCCTCTAAC	+
43	24	0	1.45466e-07	6.54597e-06	6.54597e-06	16	TACGAGACTCCTCTAAC	TTGGTGACTCATCAAT	-
43	26	-3	1.72014e-05	0.000774061	0.00038703	14	TACGAGACTCCTCTAAC	ATGAGTCATCTCCT	-
43	14	-2	0.000290717	0.0130822	0.00436075	11	TACGAGACTCCTCTAAC	TGTGACTCATT	+
43	11	-4	0.000369939	0.0166473	0.00475636	11	TACGAGACTCCTCTAAC	TGAGTCATTTC	-
43	19	-3	0.000637908	0.0287058	0.0060723	11	TACGAGACTCCTCTAAC	ATGAGTCATCC	-
43	16	-2	0.000688226	0.0309702	0.0060723	11	TACGAGACTCCTCTAAC	GGTGACTCATC	+
43	23	-3	0.00074217	0.0333976	0.0060723	11	TACGAGACTCCTCTAAC	ATGAGTCATCC	-
43	15	-2	0.00115619	0.0520287	0.00860501	11	TACGAGACTCCTCTAAC	GGTGACTCATG	+
43	32	-2	0.00124295	0.0559326	0.00860501	11	TACGAGACTCCTCTAAC	CATGACTCATC	+
43	38	-1	0.00332996	0.149848	0.0166498	14	TACGAGACTCCTCTAAC	GAATGACGAATAAC	+
43	22	-3	0.00417361	0.187812	0.0197697	9	TACGAGACTCCTCTAAC	ATGACTCAT	+
43	25	-1	0.00713322	0.320995	0.0291813	15	TACGAGACTCCTCTAAC	TGCTGAGTCATGCTG	-
43	30	-3	0.0101158	0.455212	0.036417	14	TACGAGACTCCTCTAAC	ATGACTCAGCAATTT	+
43	21	-3	0.0110601	0.497705	0.038285	9	TACGAGACTCCTCTAAC	ATGACTCAT	+
43	18	-3	0.0125112	0.563004	0.041704	9	TACGAGACTCCTCTAAC	ATGACTCAT	+
43	1	-4	0.0140256	0.631151	0.0450822	8	TACGAGACTCCTCTAAC	TGAGTCAT	+
43	20	-4	0.0152492	0.686216	0.0473252	7	TACGAGACTCCTCTAAC	TGACTCA	+
43	2	-4	0.0168456	0.758052	0.0487326	8	TACGAGACTCCTCTAAC	TGAGTCAT	-
43	12	-4	0.0219805	0.989124	0.0581837	7	TACGAGACTCCTCTAAC	TTACTCA	-
44	44	0	7.8793e-33	3.54569e-31	7.09137e-31	14	CCCCACCCCCACCC	CCCCACCCCCACCC	+
44	8	-1	5.62196e-05	0.00252988	0.00252988	8	CCCCACCCCCACCC	CCCACCCC	+
45	45	0	2.29513e-10	1.03281e-08	2.06561e-08	8	TGACTGTG	TGACTGTG	+
45	36	1	0.000124252	0.00559132	0.00559132	7	TGACTGTG	CTGACTGT	-
