# Supplementary material for: Genome-wide CRISPR Screens in T Helper Cells Reveal Pervasive Crosstalk between Activation and Differentiation
Source: Cell. 2019 Feb 7;176(4):882–896.e18. doi: 10.1016/j.cell.2018.11.044 (PMC6370901; doi:10.1016/j.cell.2018.11.044)
Supplement: Data S2. Processed Data from All the Steps of the Analysis, Related to Figure 1 [file mmc2.zip › supplemental data/motif analysis/batf_meme/seqs-sampled]

>chr19:30780891-30780991
tgaccttattggaggaagtgtagtcttgtgagaggaagttagtcattgtg
gaggcaggccactgtgactcagaaccttcttctggctgctggtgggagac
>chr3:157613238-157613338
CTCGGACACAGAGTTGTTTATCAAATGCTTTGATAGCACATTTGATCCCC
TCCTTGTGAAAAGGGCAGAGACATCTGTGATGTGTCATAAAAACTATAGT
>chr10:88420836-88420936
TCCCCTGAGGTACTTTCAGTACTGATTTGAGCAGTTGAAACTATAGACAG
ATTAGCTTTCGTTTCAGTCAAACTTTATTTGGCTTTGGCTGAGTCGCTAA
>chr13:62876466-62876566
ACCAAACAAGGGGCCCAGTTGACTCATTTGTCAGCATCAACCACCATCGC
TGTCACTCTCTTCTAGACTGTAAAACAGTCCTGCCCTCTAGCCCTTCCAC
>chr9:98600090-98600190
TGATCTGCTAAAAAACGCAAGCAAGATGATTTAAAGCTTTCACATTTAAA
ACTCGCATGGTTTGACTGTGTCCGCCACTGAGAGATTTAGTCTCtgtccc
>chr5:9043851-9043951
GTGACACCAGGAGGTGAACTTCCAGTACAGTGCATGATGCAAACAAAGGG
GTACACGGTTCTCCTAGGCTGGTGACTCAAACCTGGGACAGTAACACCTA
>chr10:21187510-21187610
AATGGGGTTAATCAGCCAGCAGCCAGAACTTCCCACTAATAGAAGGTCTC
TAAATGTGTCCTGTTCTGAGCACAAAATAAAGGTTGGCCTTGGCAAAACA
>chr13:29649514-29649614
aaaatcagtagacaagagcttgaacactcaaacaaatcccatgtgttcaa
agtggtagaagaacctatgagcacaatgagaatgcaaactgatgtaaaaa
>chr9:45291808-45291908
TATACCACAGTGCCTCAGAAGCTGGTGATATCATGACAGAGAAAACGCCC
ACTAAGCCTCAGTATGGTTTGGTGAATCTTTACAAAGGCATAGAATTTAT
>chr14:99133986-99134086
CTCTCCTACTGATCCTCTCTTCTTCCAGCTAGTTCCCAAGAAGCAGTTTA
AAGTAGTTTGAGATCATATGCTGATACTTACAATTGATATTTTGATATCA
>chr6:34877604-34877704
GAAGTCGATTAAGAGGAATACCATCCAGTGAGTGACAGTGTACAGAAATG
AGTCAGACCCggcagtacatgtgtatcatgtccattttatagacgagaaa
>chr19:21863622-21863722
TCAGTGTGGAGAGAATTATAAACGGAGAAGAGCCACAACTTACAGAATGA
GTCACTGAGTCATTGAGTCAACCCCAGCAACAGGATGTGAGCACTTGGCT
>chr1:95747314-95747414
AATTCAGAGAAGAAtgtatcaattttcagccaagcagccaaatgtcaccc
gtggtgttttaataagagtttctctaattccggaaactgattagacaggt
>chr7:34348097-34348197
tctctctgtgtatgcatgcctgtggaagccagaggactgcctggcactgg
agttacaggcagatatgacatgggtgttggtaaccaaactgagtcacctc
>chr12:52782894-52782994
CTGTATCTGAGATTCTTTTGTAGCTGCTGTAAATGACTAAGTGGGAACAA
AAGTAGCTGTGTCATGTGATGGATCTGACTGCGATGTGGTGCATGAGTCA
>chr1:161436570-161436670
TGCTGTCACATGCTGTACCAATGACCAACTCGGCACACAGATGACTTTCT
TCCTCCCAGTTTTGCTGTTACTCATGCTTTCATGTCCCCCCTTTTATCTC
>chr12:78214148-78214248
TGTCTTTGGAGATGAGTCCTGCTATgctggatgtggtggtgtatgcctgt
aaacccagcacaactcaggagacaggaagcaggaggccatacatttcaag
>chr17:50157873-50157973
GTTCTTTTAGCCTGGGGAACCCCCTGAAGTGTTTGTTGAGCATGATCACG
TATGAGTAAGGGAGGTGTCATAAAGTTCCCACAGCCAGTAAGGGAACTTT
>chr15:80887004-80887104
GTATAAACATAATCTCAAATTTCAGGCATAGTAAGTACACATGTACAGTA
CAAAATTACAGATTTAAATATGGGTTAAACAGTGTTCTTGGCCCTCTGAG
>chr4:11769210-11769310
GGTGGTGGGCTCATTTTCTTCTTGTCTGAGGTGACTTGCCTTCCTTTCTG
TAGATGGAAGCTGTCTTTCTGCCACCAACACCCTTCTCAGCTCTGGCCGT
>chr13:113582516-113582616
aaggatgacagaggggtcatgccagagtgattcaaaataggagagactca
gtcagtgtgaactgtcaagatgaaagagacctggagccaggaaatgaagt
>chr10:60744642-60744742
CTGTTCCACTAAGTGCGGTTTGACTTTGATCTTGGTTCTTCCCTGGCTAC
AAAGTTGCATGCCCACATGTGTGCGCCCAAGTGAGTCAGAACTGGATGGG
>chr14:18939976-18940076
AAATGTCTGTTCCTGTCCTCATTGTCAGATTTTATCAATGCTTAAGAGGC
TTATTCTTTGGAAAGTAGCTGCCTCTGGAGAAGATGATGTAATTGTGACT
>chr19:23374118-23374218
TCTCAACCATCGACCAGAAATTCAGAACAATATCGGGCAAGGAGAGAGAT
CCAGTAATGAGTCGATGTTCTGATTCATCATTGCCTCTCTGAGCCCTTTC
>chr12:17549525-17549625
CGGCTCTGACGGTATGTGGTGGCAGGGTGAGTCATGTAGGGTAACTGGAA
GTTGATATGCTGGGTGGTAATTAGGGTGATCTGTTTTTCTAGATGAAGAT
>chr5:121838650-121838750
ATGGTGGCTGCAATCTGCCAGCCGCAAGCACTTTCCCTCTCGTAGCCGAC
TGCAGCTCTGCTGAGTTAAATGGAGACTTGTGGTTCTTCCTCTTTTTAAT
>chr17:28698273-28698373
TTGGAAATCTGTGTCAGAGAACCATTTCCATCTGGTGATTCAGATCTGGA
AAGGATGACATCAGCGTGTGCCCACAAGAGGTCAGAAAACAAAACAAAAC
>chr2:32715198-32715298
GCTACCGCTTTGTTGGCTGCAAATAATGCCTGCTTCCTGTGGATTGCCCA
AACCACCAAGGCCCAGCATGTGACTCAGCCTCTGTCAACACCTGCTGACT
>chr2:70844707-70844807
ACCACTATTTGGACAAAGATTTGAAAGTAAATTTTTAGTAATGTAAATTC
TACAAATGAGTCACTTGTCATGTTAGAGGGGGTGTGTGGGTGTGGAAACA
>chr11:79340608-79340708
AGGTTGCCTTTTGCGTTTGCAGGGGAAACCGTAGTTCTGAAATGACTCCC
CTCCCCCTTCCTTGCTTGATGATCACACCCCCCTCTCCAGTCCCTGCTTG
>chr7:140357440-140357540
ctgcatagtggagtgactacactccacactcatctcatgcattcacaaac
agcaagaagagataagctcaaagcttgaaaggacagagatgacaaagtca
>chr8:105289042-105289142
GCTGGAGTCCCTGACTGCTGAAGGCGGGGTCTGGTGACAAATGAGAGGGT
GTGGCCCACACCAATAAGAACCCCTGGAAAGAGATAACGTGGGAAAACAA
>chr12:76375702-76375802
TGAATAATCATACCCAGAAAGTGGAGTCTGAGTTACAGAAACTGAAACTC
TGCATTTTGAATCAAGAGTTAGGGTTTCAGTCCCAGCTTCTGTTTACAAG
>chr5:86073384-86073484
GCAAATGCAGTGCTGAATCAAGTTGTGTTTCAAGCAACATTGATCTTACA
CGTTGCACTCAACAAACGTTAAAAGAGGCTTAGCTCGGTGGGAGTTATGA
>chr3:107758488-107758588
TATCTCAACCCAGGAATTTCAAGCCATTGATGTTTGGAGATAGCAAGATA
AAGACATTACTTCAGGGCTACCTGGCTTTTGGTGGCATTTCAAGCATGCA
>chr11:34763734-34763834
aaaatgtatcgacatcttacaatttaaaaatagtcactagtcaatagaaT
AGCTGGAAACCAGTTGCTGTGTGAGTCAGACCTCTCTGACTTTGTGACAC
>chr1:91086441-91086541
AAAGTGTGAGTGGGATGGAGGAGCTTGGCAGATGTGAAAGAAGCAGACAC
TTGCCTGATAAGAGCCTGGGAATGTCTGTCTGCTCTCTGCTTGATCCTTT
>chr9:46083562-46083662
TTTTCTACCTCTTCCTGCTGTCAACCCTGTGTGCCACTAGCCCGCCTTGC
TTTCCATACTGTCTCTAGAGATGTATAGTTAGCAGCAGTGACTAATACAT
>chr13:30628260-30628360
ttGATATTGGACTTTCACTGGGCATCTTTTTTTGAATAGAAAGTTGATTG
GCTGGTTGACCTTAAGTCCCTCCCAGCTGCTGACGTGTCTCTCAGCCACT
>chr6:99188688-99188788
CTCCTTGGACAGCCTTCCTGGACAACTTTAAGGTGCAGAATACAAACCAA
GTTTGTCCAAAGTCCACAGACCATGACAAACAATGGTGTCACCCCAGAGG
>chr9:21347476-21347576
ggcctagctgacctgaaactctgatatgagatccacctgcctctgtttct
gagtgcttggattgaaggtatacatcactgctcctgTTTTGTTTTAAAag
>chr5:3501185-3501285
CGGCTCTAAAGTTATCTGGTGACCTTTGTAAACAGCATAGCAGAGCACCA
TGGGTGAATTAAACCTAGAGAGATTTGGTCCAGGGAAAGGAGCAAAACAC
>chr13:45852266-45852366
GGATGACTTACCCCAAACCATTCCTGCTTCAAGCTCATCCGTGCAGGCTG
AAGTCCACTCTGTTTTTCTCAGGGTCTACTGTAACCCTACTGTAGCTGTT
>chr9:56321798-56321898
GTAAGTTACTCTTAAATCATCCAGGGAATAAACTATTTTTATAActctct
ttctctttctctctctctctctctctctctctccctctctctctctctct
>chr6:129680508-129680608
CTTCCTGCAGTGAGGTGTGGTTGTCACAGGCAGTCTGTGAGAGCCAAGCA
CCAAAGGGTTTGTCTGTGGCAGAAATCTAGGGCAGCAGTGACTGTGAACT
>chr8:34276240-34276340
gttcatgctggggaactatgcaatgagttacaaaagaaaacacacacaca
cacacacacacacacacacacacacacacacacacacacacacgagtccc
>chr1:161309376-161309476
CCCTGGTATGATTTGCTGCTTTACTGTTGTGGTGTCTAAGACACAGAAAG
TCAGAGTCAGTGCATGAAATGAATCGGACTTTTACTCAGTCTCCTGGCTG
>chr10:54009450-54009550
ATATCTATATAATGGTGATCTATAATTTTCACAACATTCCTAACTCTCAC
TGATGAAATCAGAATCTTAAATCAGGGCTGCTTAGCAACTCTTCAGTGAC
>chr4:124690777-124690877
aaatctctgtgaatcggaggccagcctggtctacacagagtattagacca
accaaggctatactgtgaaacagtctcaaaaacaaaaACAAACAAACAAA
>chr13:6287740-6287840
AATTTTAATGAGTATGTGCTAAGAATTCTCTCCCTGCTGTGATGAATGCT
ACAGAAAACAATGACTAAAAACATGGTTTCTATCTGACAGAAGCTGGCAG
>chr1:5082790-5082890
CTGAGTCTTATGCTTAAAATCGGAGTATGAATGCCTGGCCCGCTGAGATG
TTTAATTCAAACAAACCCAAACCACTCAAAGGTCATAAACCAAGCTTCTT
>chr16:24479073-24479173
GTATACTTTCATGGCAAGAATCTGTACCATTTTTCTGTATTACAGCACTC
AACAGTTCATCTTCAGTCAGTGTCTACATTGCACTTAGTGCAGCAAGCTA
>chr17:3129861-3129961
ATGTATTCTCTTGTTTTAGAGTTTGACTATAAGACTTTCTATATGACTGT
ACAAGAGCGAGTGAGTGAGAAACTCAAAAGTACACGTGGCAGTTATGTAT
>chr2:84068371-84068471
gagtgactcaggagctcccctcattcagagacaaagtcattacctccagt
gatgtggccacctatgaggtactcatggtctaatgcatagccttacattc
>chr7:16873531-16873631
tgaggagaccagaagaggacagtggatcctctgatgctggagttaaagag
gactgtgagcctctttttctctctgtgtgccagaaaccgaacccaggtct
>chr9:121925050-121925150
agtttctttttgtagtaggcacagttgactcataactgaacaaagtaccg
agattaagtcagcattgagtctcaacttgaaatgtcagcatctacctctc
>chr10:51452114-51452214
gatcccaggatcccagaatcacaggatcacagagaaagctgaactctggg
gagttctgactcaaccaggattataggaaggacaagttctaatcagatat
>chr9:57955066-57955166
TTCGACGCATTCGGGGCGAGAGTGAACTGTACACAAGTGATACAGTCATG
CAGAGTGAGTCAGATCCTGATTGCGCTGAGGGCGGACCCAGGGGTGTGAG
>chr9:124099203-124099303
TCCAGGGCTGGATGTTTTTTATCATGCAGCTGTACCCACAAAGAGTGCAT
TCTAGATTTTGCAATTCCTCCTGTAGCATCATGGCCCTCCATGCACCATG
>chr18:68276402-68276502
ACATTCTTTAAACATAAGCAGTCTGTTTAGCAGACATCTTAGAGGGTAAC
ATTAACAAGCACTTTCACAACTACAAACAGGATGTTTGTAACAACTCTTC
>chr17:84149070-84149170
AGCAACTGAGTTCTCTCTGCCTGCACCCACTTCTGGAGGGCAGTCGCTTG
TTCCCTCAAGGGGCCAAGCCCTGCACAAGCTTGAGAAGAGAGGGGAGCGG
>chr6:108510384-108510484
CGAAAACCATCATTTCAGTATGTGTTAATTTTGTTTTTGCCGTACACAAG
TGCTGCTTGATTGCTGGTGCACTTGAAATGATTTGACTACTGTGTAATTT
>chr12:33170176-33170276
TTTCCATGTAGGCGTGGGTGTCAGAGGCTTGCGTTCTGGCCTTCAGTTCC
TCatttctgtcatctgtgtgtgcagtttccacaggcaagaccacactact
>chr11:4206077-4206177
GATCTTCCTAGTATTGGTGCAGCGAATGTGTGAGGGATGATTCATCTCTT
GACTACAGTAATCTGGCTAACACCCCAGTGAGATTCATTCTAGCGGTACT
>chr10:44778368-44778468
CGTAAGAATAAAGATACAAAAGGAAGTTAAAGACAGAGCTACAGTTTGAA
TTTTTACATCCAAAAGGATGATTTTTGTTCTTGATTGAAAGCAAGGAACA
>chr14:119154049-119154149
AGTGCTGTCGCTGCACTTTCACGAGCAAGTCATCAATGACTAACGATACT
TGGAACTAGTTAACTTACTAGTGAGTGGCCTGAACGGCTGGATACTTTGA
>chr12:105010393-105010493
TGGCAGCCATCAGTCAACCTGAAAGAGGCACTCTACAGAGCCCTTCCCAC
TCTTCAGTCTTCTAGCCACCCATACTGCATGGGAACTTCCCAAAAAGCCC
>chr2:126187502-126187602
ACACAGATCCAAACAGGTAGCAAAGGAAGGAAGGGTTTGTCATGCAACGC
TTTCATTGTGAGTGTATGATACCTCTTGATTTGATAAGAAACAGAGGGTT
>chr1:138279742-138279842
cttcaagatgacttggtgtgggagatgattatttcgatctggatgagaac
aaagactcagaagttctaaatgacttgctcatagtTTCGAAATTTTCAGT
>chr15:62145288-62145388
CTACTACACAGCTGCTGAGCTAGACCACTGGTAGTACCGGGCTCTCCTGT
GAATGTTAGTTCCGCAGTGACTGTGAAGTCCCCAGTACCACAGAGCTGAC
>chr13:80996876-80996976
tatgcctcagtgctttgtacacactaggcaagcactgtattgtgtagtac
actgagtcatacccagctctatattgataatttaagattagtcatagcaa
>chr7:6410232-6410332
AAGGACAGCGTGCCTTTTGGTTTCAGAACCGTGGACACTGCCCAAAGCTG
TTTCGCTCTGACTGTTCAACACTGAAGGAAAGCCGTTTCTGAGATGGTTG
>chr16:75895107-75895207
gatgtctggagcttgctggccatgcagttcaggctgatgagtgataatca
gaccagagaccctgtcccaaatgaggcatatgcagtttccaagaacaata
>chr18:56687892-56687992
TTGATGACTAAGTCCAAGGAGAGTCATTTGACTCATGTGGAACGATgggg
ctaggcagttggctcagtggttaagagtggaggacccgggtttgagtcct
>chr6:129438070-129438170
AACACTATAGACAGTATCTTCTTCTTGACTTTGTTACCATGGTTTGACCT
GTCACATCGGAGTAGCAGCTGTGTCACAAGGACACCCATTCTTGGTGAGA
>chr9:123840294-123840394
TGTTTTCAGTTCCCAGAACACCCTGACTCACGTGGAAGGACTGAGCTCCT
GGCACTGCTTTGACTCTTAGTCTCACCACAAGGACTTAACTGCTTCACTG
>chr7:130726898-130726998
GGCGGGGTGTATTCTCCAGAAACAGACTGGCCTGTTTGAGTGAGTCTTGT
CCACATCTGGATTGCTGGGACTCAGGATAGGACAGTCATTTAGAAAGTAA
>chr13:12468543-12468643
AGTCTGATGGTGGAGGCATGGCCTCCTGCAACAGTAGCAGAGAGGAAGTT
GAATCTCATGACTTGGCAGCAAATCATCTGTGTCCTCATGTGATCAGCAT
>chr14:75522264-75522364
AACAGAGGGTGTGCATATCTGGGCAGGGGTgcaccgtgtccagagtcagg
agatgtcaaagcgaagcctatgcttctatttaccagttctgtatccttag
>chr12:36352030-36352130
ACAGAGAGTTAGAGGAAAGGTTCAGAGTCCTATAATCTTCGGTGCCTTAA
AGacttcctaatgtgtttcaccatccaaaagtatcacccgaggacccatc
>chr9:53380546-53380646
TGAGTTTAATGAGATTATTTTACTCTGTAGATACTAACTTCTAAATAGTT
TACTCTTACATCATGAATACAATGATCTTAACAAAACTCTAGTTGCTACT
>chr12:69456540-69456640
CAGACACATCTCAAAGTATTTCTCACCGACAGTCAATTTCTATCACAGTA
GGAAAACGGATGGTGGGGATGTTAGAGGGTCTCAGCTTGCTGAAAAACAG
>chr18:3271971-3272071
actgtgagtcaccagatatagttgctgggaacagaactaaggttctctga
ggaacactagatgctcttaactgctgagttatctctcttagctccCAAAC
>chr15:76192710-76192810
GGGCAGGTTAAAGCCCCCCTCTAGTTGCAGGCAGCACTGGGTCTACCAGC
TTTTTGTCTGTTGGTCTGCCAGCCCACGTGACTCAGCTACCATGTCAGTC
>chr5:148895256-148895356
CCCTATCACAGAGTTACTCAGCATGGCCCCAAGCAAGTGCAGTCATAACA
TCCAGCCCCAACCCCCACCCCAGCTCTCCCGCCTCCTTCTGCTCAGGACC
>chr2:11313042-11313142
GAACTCTGGCTATGACCAAAAGCAACATGTGTGTTTCCCTTGTTCCAGAT
GAAAATGTTTACAGATGTTGAAAAAGAGAATCCATCTCTCGGTGTGAGCA
>chr19:16255342-16255442
TCTGTGTTTGTTTTTTCTCCTATACTTTGAGAAAGAGAAAAGAAACTCAG
ATTGACTCACAGCTCACCAGGATCTTTAAAAATGTGTGGTATGAAGTGTA
>chr6:94700704-94700804
TCCACACTCGTTCTTCTTGATATCTTTAATCCAGAAATGTGTCCTTGACT
ACCGAAATGACTGTGTGCTGCAGAAATTGAATCTTGAGGGCACGCCCACT
>chr11:97908524-97908624
GGATGACTCTCGAAGTGGTTTAGATGCACGCACGTACACATCCATACTCA
CACTTTTTTTTTTTTTTTAGAAACACTGATTGAGGGTTTCAGCCCCAAAG
>chr6:146432400-146432500
CAGCAAGCAGCAAAAAGCAATCATAGGTTCAAACTGAACAACACCCCAAG
AGTGTGCAATGAACAACACGTTCAACCTTTCGGTGGGAGACGTTCCAGTG
>chr8:128648220-128648320
CCAAGATGAGTCAGTAGTTCTGAGAAGGTCCAGAAACATTGTAATTCCCT
GAATTGAAAATAGCAAATAAGGGTCActaggtggtgttggcacatgcctt
>chr10:99459714-99459814
TGATACCAGATGTGCAAATGTTTCACACTTTCTGCAATTGGTGGTAAGGT
TGTGAAACTGTAAGCCCGCCTGAGCAGAAGAGGCAAAGGGCAGAGTAGGA
>chr9:69987544-69987644
ATCTGAAAGTGATCATTCATAATGATAGTCTTTTTGGTTTATCCACAGTT
TCTAATGTTTTAACAGTAAAGATAAATAGTTCATGAAAGGAAAATGTTGC
>chr13:73702886-73702986
AATGCCTGTCATTTCCTGAGAAAATGGCGGAAATGACTCTCACTGCAAGA
CTGGTGCCCAGACTGAGTGGATGGGTGGGGCTGCGATTCAGGACTGGGGT
>chr4:145310963-145311063
CAGACCTAGAAATGAATCACTCCTACTCAAGAAGTATTTTGGTCAGATAT
GAGTAGATACCACTGAAAGTTCCAGTAAGGGCTGTCCTAGTCTCAACAGA
>chr4:109116902-109117002
TCTCAAAACTAAAATCCCTTTCTTAATGATGTAAGCTTGCCCTGGAGTAC
ATTAAAACAATCGAGCTTCTATTTAAGTAAACTTGTAGAGATGCACAAAA
>chr9:106373126-106373226
AGGAGGATGTGGGTGACACCCTGTGTACCACTTGTGGCCATGTGGGACGA
GAAGTGATCCCAGGGGTGACAGTAATTTGGGCTTGGTGAACCCCCTTGCC
>chr2:45496270-45496370
AAGAGACTAAAGGTAATATCACACGATGAAGAAGTACAAATGCAGGACAA
AGGACACACAAATCTTGAAAGAGGATGTAAAGCTACTGTTTTTCTACTTA
>chr2:52419965-52420065
GTCCACAAACAGAATTCACTTCCAACTACTAGATGGAAATGTGCTTACAA
GAAAGTATCAATGACTGTTTTGGTGGCTTCCTAAATCAAAGATAGGGTGT
>chr7:139971460-139971560
CTTTGCCAATCCACTGACCACGGGGACCAGTGCTGACAGAGCCAGAGACA
GGGACACTGCCCTACTGACTGGAGCTCTGAAAAGTGACTCAGCATAGGCC
>chr8:34190120-34190220
TTGCATGTGCATAGTAATATGTATGAGTAAGCACAGAAGCTAGAGGAAGG
TTTTGAGTGGCTTCCTCTAACAcagtagttttcaacctgtgtgactcatt
>chr9:66560710-66560810
ACTTACCATTCCCTTAGAATTTTACCAACAGCAAGAAGAGCAACAATGAT
TTGTTATAGTATACAGATTTAACTGTATTTACAAAGCTTCCTTTTGAACA
>chr19:53461361-53461461
ACTGCCCCAAGCAGAGGAATGAAAATTGAGAACGCCCATGTCCACAGACG
CCACCTAGATGAACTCTGAGTTCTGACTGTAATCTGTAACAAGGTTAGCC
>chr15:5446536-5446636
ACTGTCTGTGTGATTGCACATTTGATTAAACACATACAGTTCCTTCTATA
ATTAGAGGCAGGTAAAAATAGCAAAGTGACTTGACCACTTCTCCATTTCC
>chr13:116828968-116829068
AAATGGAAATGTTCAAAGAAAAGCAACAGTGCTGCGCTTAGGGTGTGTGT
GTGAGGAATGATTGAGTTCTATGCTTGCGTGTAATCCCATATGAACAAAA
>chr13:6127381-6127481
TCTTTACCACAAGTAAGTCATTTGAGAAACAACTCAGTTTCTCAAGTATG
TAGAGCCATTCATGTAAAATGCATTTGACTCATCATTGGTTGGAAAGCTA
>chr14:70280991-70281091
ttcacttattttgttctccagattgatccatgttgtcagaaatgacagga
ttcccccctttaaagatgaatgcatactgtgtgtgtaaattttatggtta
>chr13:52807836-52807936
GTCACGTACGCAGTGATGGGCTCATGTCTATTTCCCGGAAGTCTTTACTC
TACGGTTAACGGACTGTAAGTTACTTTGAATCAGTAGGTGCCACTGTTCT
>chr14:122558257-122558357
TACAACTTGAGTTTGGTAGTGTTTCTCATTAGCATCAAAGGTTTTTAGAA
TGTGGATTCAgggcctggagagatgactgtagtggttaagagtttgtttc
>chr15:101190101-101190201
AACCACCTTCTAGTCAGACAGACTTTGACCCATGCTGTAGTCCTGTCGAG
GTGGTTTTGTCTCAAGTTCAGTTCTGACTAATTAGACTCATCAATAACAG
>chr6:134620860-134620960
ggctgaCCAGGGTTTGCTCTTTCTGATGACTAGCAACATCTAGAACAGTC
TGTGGGCCTGTTAGGTAGTCTCAGTTAGCATAAATGAGTCATAGTTGAGT
>chr14:78454156-78454256
gtaaatgctgtcgtttgtttcccttgaagggtcacgctcgggtttctcat
ttttgagaatatgtctgcccagtatttaagtctgagtcacagagcctgtg
>chr17:6881444-6881544
GAGTCATCAGCTGTATTTTACTAACTTGGTTAGCAGGAATAAGAAGCTTA
TATCTCTAGTAAGGACTGGGTCATAAGAGCAGATGCtcttagtctcttta
>chr17:56033152-56033252
GTGGGGAGCACGAGTTGTTGAAGCTTACTTGGAGCCCAGGTGCCTGCCCA
GCTCCATCCATACCTTGCCTTGGCACCCCTGAACCTCttttgcctttctg
>chr15:61548781-61548881
ATACATGaaatataataaatatattattaaatatttaaaaatCTTATAGA
GAAGATCAAATCTGACACTCCAATATGCTAATTAGCAAAGATCACAAAAC
>chr1:165802095-165802195
GTTTCCAGGTCACAGCTGTCAGGCCCCACCTGTGGGGTGGGTGGCTCTAG
CTCTGTCGTCAGTGGAGAAGTGCTTCAAACACGTCCTCTTTGGGAAGGTA
>chr10:112009568-112009668
CAAAATGCCTCATGCATTACAAAGAAAAATATGTGTATGTATAGTTGAGT
TATAGCTGAGTCTGAGTTTCACTTTTACAAATCATGAGTCAAAATGAACA
>chr6:58597134-58597234
AATGGCCTACCTCTTAGCAATTCTCCCAGACTGTCTTGTTTTTATATCTT
CATGCTAAATGGAGgtttttttttgttttgttttgttttgtttgttttgt
>chr2:90746290-90746390
TTTTCTGGAATTGTGTTTGGGTTTAGGGTAACAATTGCATGGAGTAGATG
CCGGAGAAGCTATACTGTATCAAACATTAAGAATCAGATTAATAGGATGT
>chr16:49908509-49908609
AGCCTCAAATGAGTCTAGCTGTCTAGTTAAGGGATACTTGGCATTGTGTT
GTTGGCATATCTGTTTATGTTGAGATTATTTCTAACTGTGAAATCTTACT
>chr13:20212076-20212176
TCCTCTGTCTGCATCTACGTTCTTGTAAGTTAGTTCTCTCCAAAAATAGA
GACCCTTTTCCGTTCTTAAAATAGCATAGTTACAATTCTCCTGATACTTA
>chr2:128401336-128401436
TTCACTCATAGACAGAGCCCTGAGTTCTCTGCCCTTGCTGCTTCTGGGCA
CTGAAatggtgattacgggcatgctctttgaaatctgatccaactgttta
>chr14:67890190-67890290
GGGTGCGGGGTGCATTTTACTGTAGGAAGCTAAGTGTTACTCGGAAGAAG
CGGCACTTCGATCTGGGATGTCTTAGTATCTAAGTTCTCTCTCTGCCTCC
>chr13:51970321-51970421
AGATGGTTATCAACTGCGTCGTTATGTGCGCCGGCTCTTTTTCCCTCCAA
TAATTCGAGATAGACTGTAATGCAAAGTCTAAAATACCAGGTTCTGGTAG
>chr5:3502847-3502947
GAGTCTGAATCATGTAGCTGGTGTTTTGTCTGTATCTGAATTTACATCTG
TCACATACCCAGTGTGTCCACCCATGAAAAACTACATTCTTCAGCTATCA
>chr12:69885184-69885284
ctttctgagtcaaatagggatgaaaatacatctatctgttccaccccctt
taaaggattactgcaagaatGTACAGTAGGGTTATGCAAACATTAGTCAC
>chr18:4303186-4303286
CTAGAGCAGCCAGCTGTGCAGGGACCACCTGTCACTCTGTGAGTGAGGTT
TTTCCAGCAGCAAAACCACTTCCTAAGTGCGAGAAACGAGCTGGTTTTCT
>chr2:160620509-160620609
TCTCTCTGACTGCAGGTGACACTTTGATTCATCATTTCCAGTTTTCCAAG
TCCCAAATGCTATGAGTATGTTGAATGAGTGAGTCACTGCACTGTGAGGT
>chr11:55132075-55132175
accaactcaaactgaaactctaattctttgttctctacctcttagcaacc
catgtatgtgttctgtttatatgaacatggctgttctaatgcctgtcagt
>chr5:34500754-34500854
GGGGCAGAAGTCACCTCTAGACACCAGCTTTAAAAAAAAAAAAGCCTCCA
TTTACCATTTGTCAGGGTTAATGTTCCTCTTCAATGAGATGTTAGATACT
>chr9:55808016-55808116
TGTGCTCAGTGACTCAACACTACTGGTGACTTAGAGGTCGATTTGGTACA
CTGTTACCCACTACTCATTTGGTTACCTATCAACCACTATGAGAAGTGCT
>chr1:75498918-75499018
AACAATCCTTTCTCAGTATCAATGAATATCTTGGGTATTTCCCTACAGTG
GCAGGAAACTAACTAGTTCCCTGTCATGGAACATGCTCAGGTTGGGGTCA
>chr12:76371974-76372074
CAAGAGGCTGAAGCCCAAATGATGGATGGATGGTCAGTTGCCTAGAACTG
TAAAACTTCCCTTTTGAATCACTATCCCCTAAAGTCTCAGTAATACTGAG
>chr18:23805252-23805352
GTATTCTGTGTTCAAATTCTATATGCATATCATAAAGTAGATTTCCTTTC
CTTTAAGTAGAGACTCCATTTGTTGACTCAAAAAGGGAGGGGAGTGTTAA
>chr13:6193090-6193190
CCTTTTTCCAGAGAAAGAAGAGTCATATGCTGAGTGTCAGTCAGATGTGG
TCAGGACTGGTTTGGGTTAGATGAGTCAGCTGTTTTGTGTGTATGTGTGC
>chr2:121418601-121418701
AGTGCCTTCTCTCTCCTTTCAATATAACTCAGCCTAACCAGCTGGAGGGC
TACATAGAATGAAGTGTACAAGGTGCTGATTTAATAATAGATACACTaag
>chr3:105000828-105000928
TGGAACCCATGAGTCACTGGTGGCTTCTGGTCGAGTTCCAGCAAAACCAT
CAACTGACTTTTGCATATAGACACATCCACTTTTCTGGAACTACAATATA
>chr14:74381906-74382006
actcagagtggaaggagagatctgactcaggttgggggagtgtcttctca
ctttcaTGcacacacacacacacacacacacacacacacacCATACATGT
>chr10:117838985-117839085
tatggcagctcacaacaggttctgactccagtccgagggaattcaatgcc
atcttctggcagccagggacactgcactcatgtagtgcacagacattcaa
>chr16:46032589-46032689
TTCCCACTTTGACTTTGTCATATACTAtaatattccattgatcagaacaa
gttacatggccaagatcattgtcaaggtgtgaTAATGGTGCAAAGACATG
>chr4:139598852-139598952
CCATGGGCCCGGGGTTGTCTGTGATGCTCTAATTATTTGCTGGGGCTGCA
CCCACTTTCTTCTGGGGCCTTTGAGCCTTTCTCTGACTGCACAGGATATG
>chr1:58651772-58651872
CATGTTCAGAGTGGTAGtgaaagacccacaacgtgaggactcccacacgt
tctgactcaggagaggtgacaccccaaatcactcacgagaaacggtctta
>chr5:34575085-34575185
AGCGACTAGGAATTCTAATCATTCTGCAAACTGGGATAGTGTCCTTTCTA
AGATCTGTTTTACATAAACCATTCAGGTTTTCACTTAACTCTTGGTATTA
>chr11:21139790-21139890
CATGGATTCATATTCTGGTTTGCCAGTGTCATTCTGGGACTTGAGAAAAC
TAATTGCTGTATGCCTGTTTAACCTAGCAGGTTTTGTTTGTTTTTGCTTT
>chr2:158666671-158666771
AAGGCCTGGCCAAGTTCCTGATGTTTGTGGAGCCTTCAGAATCAAGCTCA
ACGTGGGAGATTGACTTTCGGGCACTGAACTGACCCCATTctctgctact
>chr2:91835372-91835472
tgcttctgatgttttttaccacagcaacagaatggtaactaagacaACCT
TTCTTTCAACTTTTAGTCTTTCTTCCTACTTGTCCTATTTGATCCTTTAA
>chr10:111102038-111102138
GAGCCAGTGGCTTTCAGGTTCTCTTCTCACGAACTGGAAGAATGAATTCC
ATGACTCACAGAGGGTGAGTTTTAGTAAGAACGGTTCTATTGCAGAAAAC
>chr1:87885658-87885758
cagaccaccaAAAGGATGGTTTTACTTTTTCTGCTTGCTGGTTTTCACTT
TTGATTCAGTGGTGTGTTCATGCATGAGTCACTTCATGTGTATAACCCAG
>chr4:7199156-7199256
CCCACCACGGTGAAGCTGATTCTAGCCTCAAATATGTAAGTCTCACCACA
AAGGTAGCTGAGGATATGACTGTTCAACCCATATCAGAGCAGGAATAGCT
>chrX:11253952-11254052
CTCAGGAACTCCACCTCCACAAATGACAACCAGAGCCAGAGGTAGGTGGC
TTTTCTTTCCTCTTGACACTGTAATTATTACCCTGATCCTATGCATGTAC
>chr3:9153771-9153871
AGACATCCTGAGAGTATCAGATGACTCACTCAGGCCTGACTGATTTAACC
ACACACAGCTCACACAGATCGGCTCCTGCTGTATACTCAGTCGGATGCTT
>chr13:24597346-24597446
GGGAATGGGAAGATGAAGCAATCTAGTCAACCAATGAATGTGCCCAGCAC
TTCCTTCTATGGTACACCCACATCAACTCTATGACTACTACCGTTCACCT
>chr7:75702928-75703028
atggagataattagaacagtgccctgtcttaagaaaatacatgtgagtta
ctcattcccagagcctgacacatagtagccattcattaTCTTAAGTGTCA
>chr14:34449146-34449246
ATGAGGGAGGCTTCCTTACAGAACAAAATCACTTGGCAATGAAATACATA
TCACACACCAAAACTATAGTCATAATAGAAAAACAGACTCATCTTTCAGG
>chr13:74913844-74913944
gcacgtaggccagaagggagaggctgagtaagcccctactacctcattcc
ctaaagaccaatcagtttaaagggcacactgttctgctagtcatattgtg
>chr3:55438496-55438596
GCAAAGCAAGGCATAAGAGAGCTTCACACAAGGAGAGAGGTGTTAGATTT
GATTTCAGTTCACTCTTTTGTATGGTGTCTTTGCTCATAGTTTCCTTTCC
>chr12:3345251-3345351
gcacattgttaatgcctcccacagacagccctctcagaaaagcttcttct
tgcggtgggtggcaattaaaacagagacccacaagtggacagtgtgcaga
>chr6:99372386-99372486
AGGTTCTAATCTCGAATTACAGTACAGATGTGGCCTAAATAAAAACGTAT
CAAGTAAACTGTGACTTTCTGTCAGATGGAGCCTCCCCTGTGGAAGAACT
>chrX:9139692-9139792
ATGTGTAGGGTGAAATGACAGAAAGTAATAGAAATGACTCAGTCTAGGCA
AGTTTTTGATAAAGAATCCCTTTCTAGCTCAAAGCCCTATGAGGCCCAAG
>chr9:67038638-67038738
AGTAAATATACTCGCTACTGCAGCTGTTGGAAAAATCAGAGAAATCTGAG
TAGGTTTTTTTGTTTTTTTTAAAGACTTCTGTAGCATCAAATTCTAAGTT
>chr9:109219644-109219744
agactagaaaatgactaagagagattgtgtagaaaaagttccatgactca
atcctggcaggagttcttgaccgggaacccccaattaccagcaacgaaag
>chr5:64371366-64371466
tctctcctctcagatgactatagcttgtgtcatgttgacacaaaaccagc
tagtacaGTGGTTGACACAATATCAGCTCTTGGCAAAGAAAAACAAAAAG
>chr1:138301234-138301334
TCATGCTGactggagcattggcgatctaaaagtaaccatatacccaaaga
aaaatgattctctcttccctagtagtcacctgctgtcaatagcaacttgg
>chr10:19209960-19210060
CTACTTCAGCTGTGACCCTCCAAGAACAGGAGCAAAATGATAACAGCTAT
TTAAAAATCTGCTTCATGAAGGCAGTGACAGCAGCAACATCCCAGAAGAA
>chr13:117260845-117260945
CAATCTCTGTCAAAACTTGTCAATCTTTTGCTCATATTTCAACACATCAT
TTCCTGCTAAAGCATGGCCTAATTTTGAGACGGAAGCATGGCgtgctgac
>chr11:72576688-72576788
CAATTGTGAAGTTATGCAAATGACCGAGGTTGGTATTGTTATTACTAAGA
GTCACTTGGTTGCAAAACTGTTTTGACTATTCTAGTATCAAAACCTATCC
>chr5:112264145-112264245
GAATCTAGATGGTGGAGATAGCCCTGCAAAGTGTGTGTGGTGTTTCCAGA
ATTATGAATTGACTATGAATCACGAGCCAACTACTCTTCTTAGCCACGCA
>chr4:62568252-62568352
cagacagagacagacagagatagagacagagacagacagagagacagaga
gggacagagacagtgacagagacagatagagacaaagatagagacagaga
>chr8:34763247-34763347
ACAGATAACATCTTAGTCACATATGACTAAGCCTCAGGGATGaattcctt
ttgtgtcactgtgacagaatatgtgaccgaaacaattcatgggaagaaag
>chr4:82848936-82849036
aaggttatctaCGACAAAACACAGCAACAGTACAGCAACAGGAGGCCAGA
GCAGGGTGACTAAGCTAAGTGTCACAGGAAGTGCCACAATCTGCCATCAG
>chr6:108706154-108706254
CCATGATGACCTCATCTGCCCCGCTGGTGACTCACCTCCCAATTCTCTCT
CCTACCAGCCAAATCTTGCTCATTTGGAGCACCTGAGGGGAATGCCAGCC
>chr15:80735563-80735663
GAGCATGGATGTTGATCTGTTTTAGTTGGTCTTATTGCTTATGACACTAA
AATATGTGCTAGAGGGTATATGCATAAACACTCTTTCCAAACATTTTGAT
>chr15:66855868-66855968
GATGTGGGTATCGTAGAGAAGAAAGAACTCGTATCTCTTCTTGGAGGATA
TGACTCCTCTGTGCCTCTGACTGACAAGATGCAGCCAGAGGAAATGCTGC
>chr3:9754600-9754700
agctcagatctggccaaagaagctactgatatgatgccaagtacacaatc
aataaaatataacataaaaagacgtgagttttagagaacactatacatat
>chr9:86336544-86336644
TCTCTCTCAGAATAGAGATAAGATCATGAACTGCAGCCTCATGCATGGGC
TATCAAAAACTAACTCAAAATAGTAGCTGCTGCCTCTTTTCCCTCATTTC
>chr3:101223944-101224044
ctgtcttgtatccagtgtatgaactcggtacctttgtcaaaagccagatg
gctgcactgtgtttagtcatctccagctcctctatcctgtttcactgttg
>chr7:24394525-24394625
ccattacgttgctcggtggatccctAAGATAACTGTCTGTCACCCTTGAG
TCATGCTTCCGTTTGCCCTCCATACCTCTGCTCAACTTTGCAGCTGTGTT
>chr9:46057378-46057478
ATCAGGTTGAATCAGTTTCTATTTGAAAGATGTGGGCTGATTTACCTCAT
CTCTGTGGTGTTTCTCTGTTCCTCTGTAAGAATGAGAATAGTGGTACCCA
>chr6:129210693-129210793
CTCTTTTATCTTAATTATCTTCTTTAGTTAGCTCACAAAATAATGAGATA
AATTATGGCATTTCATGCATGTAGATTTCTATGGATGTAGATCATTGTGC
>chr15:52944625-52944725
TCCTCAGCATATCGCAGGGGCCAGTGCTATTTAATACACAGCAGCCAGAG
CTTCTGAGATGAGTTTGCATGGAAAGTCTTCTGAGCCTTCTACAGCAGGG
>chr12:118376779-118376879
CTCCTCCTCCACAGGAAGAGCTCTGCAGTGCTTTAGAGCCTTTTGGGTTG
CCAATGTCATCAGCAAATTCATCTTTAGTTTGCAAGCTCTGCCTTGAAGA
>chr13:29640335-29640435
CACATTTGAGTAACATTGTTACACATCAATAAATGACTAATGCCAAGACT
CTCCTCAAGGAGGCTTTTTTTTttttttttgcaggagatggtgattgaca
>chr2:139841499-139841599
GAGAGGAAGTGGAAAAACTGAGTCATGAGTGAGTGTGTCTGAACTCCAAA
TTTAGGCCTTTTTACCCCTGAAATGCCCTAGCCCAAAGGGTTCTAAATCT
>chr12:110499667-110499767
ccctgttttcccagtgtcatttcttgagatgactgctccctgccctattg
aacctgcttgataggcttgctgaaagttggtgtgccctacgtgagaaggt
>chr2:51186884-51186984
ATGCTTGAACTTATTTTTTTTCCCATGCCCCCAAGACGTGCATTATATCT
GGGATGTTGCAGCCCAGAATAGCTGTTCACTGTTTCAAACCACATCCTCC
>chr16:57495550-57495650
TAacgcccgcactcatgcattcacacactcatgcacacgtacactcacac
acacatacaTGGTTCCTGTGTTTAAGAATGTCCTCGTTAGTCATTGTATG
>chr2:170154430-170154530
GAACTAGTTTTATTTATGTAGTTCATACGCTACAGAAACATACAGAATGC
CATTCTAGTGACTACAGCTACTCTCCTTTTGAGGTTAAAGACACCAGTTT
>chr10:19284164-19284264
TGCAAATATGACTAATCTCAGATTTGGATCtgttacagttagagtgtgat
acatcctcccaggtctgtgtgtttgaacatgtggttcctagctggtagtg
>chr6:72881268-72881368
AAGAAAGCTCTACCCACTGTGGCAGCCTGACCTCAGTGTATCTATGAACT
GGTAAATTATCTTCTACTCTCTCCTGCCAGAGCATGGTAGTTGAGTCGTA
>chr13:113135072-113135172
CTTCTGCTCTGTCTCTGGGACAGTCACTCATTTCTAGCTTCGTGTAGTCA
CTGCATTAAGATTTAGGTCATAAGCTATACATGTCATCTATGTAACAGTG
>chr11:49256833-49256933
ACTTGGTCACCTATTTAGAAAGCAGGAAGTGGGGGGAAATCCTGAAATCC
TGGCCATTGGAATTCTTGCAAAGTTTCAACATTGATCACATTCTGTAGGG
>chr18:12233175-12233275
gatctctagggcttgctgactaactagtctgctgactaggtgagaaagac
cctgcctcaaaagaacaggaagaatgactgagagagacacttggcctctg
>chr12:25189230-25189330
TGATACAGTTGGAGCCTACCCACAGCATCCTCTCCCGCCTTCAGACGGTT
CCAGGAACGAGAGTGAGTCAGACTCAGCTGAAGCACGTCTTGCTAACCCA
>chr10:22295978-22296078
accacatactatacccaccaaaactttcagtcaccatagatgaagaatac
aaactatcccatgactaagtcaactttaaacaatatttatccagacacca
>chr18:33193047-33193147
CATGTGAAAGGAGCCGTTAGTACATAGTTTTCTAGCAAATTTAGAAACCC
TCTAGTCTATTTCTCCCCTGACAAATTACCATTCCAAAATATCTGCCTTA
>chr11:16716602-16716702
ACTGGGGCTGAGTCAAGTGTCTGAAACTCAAGACAAACAGACCAGGTTCA
AAAGGCAGACAAAGAATCATAAAGAGGCAAAATCAAAAGGCAAATGTCCC
>chr3:149142351-149142451
TTTGTGTCACAGTGTAAAGATGACTAGTATATTATAGAGAAAAGATGTCT
TAAACTACCCCAAAACATGAGGTATTGTAATGACATTATTTCCAAGGATG
>chr6:140619926-140620026
TAATTTGAGTAAAGGGTAAAGTGTCATTTAGATAAAAAAAGAGGAGTGGG
GAggaaagcagaatcacaaggggcagagaagttcaaggttatcttcaact
>chr9:48717987-48718087
TGTGAGCCTGACTCTCTGAGAAGCCATTATCATCTTGTCTACAGATGTAT
CTGCCTGACTCATAGTGGGAGCCTATGACAACCTAAACTCCATCAATGTT
>chr14:20046654-20046754
ACAGTCAGCCCAAAGTGGCAAGGACCTACAGCAGCAGCCTGGACAGCAGA
GCCAGCAGCTCCTGCCCTGAGTGGCCAAGTCCAGTCCATGAAGCAACTGT
>chr4:19758878-19758978
tacagatatgactacagatatgactacTGAGATATGCTTCCTCTCTTTTC
CTCCTCTGTACTATTCATCTTTGTCTCCCTCCTGTTAGTCAGGCTTCCTT
>chr7:127293769-127293869
AAGATTGTTGTATAAGGCCAACCTGGGCCAATCAAGAGCCTATCTTAAAC
AAAAACCAAACACACAGAGAGTGAAAGAGACACAGACATACACTCATTTA
>chr13:74771198-74771298
CAATGACTTTTCTCCCGACAAAAATCACAGAGTAACTTAGTTGAGCCATA
CTCCAATAAGCCATTAAGTATTCATATTTAAAAATACTCTGGCTCCTGGC
>chr3:65603638-65603738
TGAATGAGACCCTTGTGAATGAATGATTTTCTACTCCTGTGACTCATACT
ACATAAGACTATCTGTCATAGTTCTATTAACAGTCATACTGTGTTCTCTG
>chr1:54279836-54279936
ACTTAGGGCTGCTGATTTGAGTCACTGTGTCAGCTCTCACTGGCAGGGCC
CAGAAATAACCTTCTGTCTTCTGGTTGTTATATTTTATGTTTCTTCCTCA
>chr10:13970314-13970414
TTTATATCAGACCTGCAGGTGGAGAAGTGGCTCTCTTGTATACCTCTACT
TGAACATTTCAGAATTAGACTTCTCATTTACGAAGTTGCATGTGAATTCA
>chr2:25869750-25869850
GCTAAACTCATATATCTCATCCTCTGAGTCAACACAGCTAGACACATATC
TATCTTGGCCTTCTAAGCCCATGTTCTATGCCCACATCCTAGTGACTCAC
>chr13:62949999-62950099
AGTTGTGGGAGAGTTATTCTTGTTTTAGCTCAAACTCACTGTCTTATTCA
TTCTCCTCTCACCCTTATACACTCCAGGAAAACCCCTTCAGATGCAACCA
>chr16:10669120-10669220
GTGAGGAAGCACAAAGTCACATTTTCCATGACTTGTTTCTTCTTTGAACC
CTTGCTAATCTTTTTTTTTTTTTAAGTGGGTAAATCTTTGAAATGACACT
>chr3:84715182-84715282
CGCTATGAGTAGGTCCAGAGAACTTCCTGTTTTCACCACCAAAGTAGAAA
TGAGTCACTTTCTCTGCTTCAAGCTAATAAAAGTCCCCAGGAAGGATTTG
>chr19:11543618-11543718
TTCTATTTCACCATGCAACAGTAACCTCTCTCATTTCCAGTATTAACTGT
CTTTCATTGTGACTTAGCCAGATAACCTTAAGTAGAGCTGTCAATTTCTG
>chrX:20801580-20801680
agtcagtgctcttaaccactgagccatctctccatcccATAATAGTTTTA
TTTTGTTGTGGTTTGCAGGAGCATTCATTTTGAAACGTGACAGCATGGCT
>chr9:116389830-116389930
CGAGGATGTCCTGGTTGTTTCTATTTTAAAttatttatctacatatgagt
gtgcctgcttgaatgcatttatatcatattcatgcagtaccagtagaggc
>chr10:93362835-93362935
TGACATCTTCTATATcagtggtcctcaacctttctaatgtttcgaccctg
taatacagtccatcctgttgtggtgaccccacccccacccccacccccac
>chr4:95128158-95128258
CGGGCTTCTAACAAGGCCATAAATGCTATTGTGGCTTCTTCTGTCATTTT
CAGAACCCTGTTCTATCAAAGGAAAATCATTACAACAGTGAGCTCTCAGG
>chr19:5806760-5806860
AGGGTGGGGGTGGGGAGGTCGGGACAGCTAACAAATGTATCCTGGAGAAA
GGGTAAGAGTCCCTCACTGAGGCCCACTTTACACAGAGAACCTGGGCCCA
>chr9:101232318-101232418
aggtgacagacattgttcacattttcctaggaaaGATCATAGAACAGGGC
ATAAGTGACAAACTCATGAGACAGATCTGAACAATTCTTTATCTTTAGAT
>chr12:3359372-3359472
GTTGGTAAAGCCCCCGCTGACTGATGCATGTATTCTATCTTCTTGGTATA
GTTTTATGGCTGTGATCTGACTGTCACTTGGCCTTTACTTGAAGAAGCAG
>chr3:115860898-115860998
gctcaaactcctctccaagctgacctgcattgcacaacctgcataaactg
aacagaactcaggaacaaactcagctgcactgcactgattgcactgcatg
>chr15:73515434-73515534
GAACTCATCCAAGAGTGGGTGGCGGTGCTCACACTGCCTTCGGAACCATA
CCAGTGAACTGGCCTTCTGTTCTGTGGGCAACAATAccaacaaaacttcc
>chr6:115677828-115677928
acttataaagtatggggccctttatgatttaagtcttttcacttagcctg
tttccgagttcatctgtaacacatgtgtgctaatacttcactcctcttta
>chr15:36935458-36935558
gtggggtcaaatggccctttcacaggggtcgcatagcatatatcctgcat
ctcagattatgagtcataacagtagcaaagttacagttacgaattagcaa
>chr19:38322086-38322186
GTCCTTAAAAGGCCCTTGAGTTGGAACAACCGCAATATGTGGTACAAGAT
GAAAAGATACCACTGCCTGACAACAAATCGAATAAGAACCAGATCATAGT
>chr17:51930018-51930118
gtggcattctaagcacaagccactaccatgtcctactccttcatgtgaga
tctggggctggcacttatatccccctgcttgcatggtaaacacttgaccc
>chr9:123937858-123937958
tgttgaagtgaccccccccaacataaaattattttgttgctacttcataa
ctgcaattttgctactggtttgaatttaatgttgatacgcaactcctgaa
>chr7:30593226-30593326
TCATGGTCTCGTCCAGAGGTGGGGGTGAAAATGAAGTGCCATGCATGAGG
AAGCAGTCTGTGAGCACAACACAGCATTCAGCTGCTATTAGTTCTACATC
>chr19:53441531-53441631
tgcatatttgaattccagccacttctaagttcaggggtttcttgttttGT
CCTCTTTGTTTTTGCTTCTGTTCAGTTTTCGGCACACATACACTAACTGC
>chr11:46700206-46700306
aaagcaatgttcgtacagtttgagacgttcccagaaccgtattgacattg
atagattaggcgtttgttttagttttggcaggaggtgttttccatatgct
>chr2:79555564-79555664
TTCGTGTGTCTCAAACACAATGGAAACCTGTGCAGGTGGTTGCTGTGTGT
CACAAACTCTGCCTGCTCTGGGTATTTTTTTCTAATTAGTCACACATCCT
>chr19:11496584-11496684
TACCTATCTTACATTGTGACTTAGACAGATAACCTTAGGTAGAGTTGTCA
ATTTCTGTGGTCATGCCTTTTGTTATGCCACCAAATAATATGTTAAATAA
>chr15:53185116-53185216
ATGATAAATAATGCCACCTTGCAAAAGCTCAAAGTACTATGAGCAGTTCT
TTCTAGTAAGTCATCGTGCCAAATTACACATTTCTGTTCCCACCTTGGGT
>chr5:72844578-72844678
atattcatacaaaaactgccaataatagcccaaaagtgggaccatcccag
ggggctatcaactgctgaagagacaagcagaacaacatgtacctatgatg
>chr3:121548002-121548102
TGGCTCTTGTACCCTGCAGTATGATCTCTGTCCTCGTTGATTTGTGGTCT
GGTTTGGAAGCTTCCGTTGGTGCCCACTCATCTCAGCAAGCTGGGACAGT
>chr5:37156560-37156660
GACCTAGTATAGCAAAGTCACATGGGGTACTTGTCACCCTCTCGCTCTGA
GTGAGACCTAAGCCCTCAGCAGGTGTTCATGGTGAACATTCTGCTTGTTT
>chr4:42952486-42952586
AAGGTGTGAGTCACTCTGTGATCTGAGTCACATGTGAGGCTTAGCATAGT
CTGGGGGACAAGGACAGAGAGATCTGGGGTCCCCGGTGGCAGAAAAGACT
>chr4:32165025-32165125
tcaaccacAACACAAGTGACTTTCTTAGTCTTCCTCCCTGGGTGTTTTGA
CTATAAGAAGCCGGCTGAGAGGAAGCAGCTGTTTTCTCTCCTGCTCAGAC
>chr2:58173593-58173693
TAACCTACTTTTTATCACTTGTCATTGAATTGTATACACACTACATGGCT
CACCTCAGTTGCTCCCATCTCTGAAGTATCTTTCTATACCAGCAGCAGGT
>chr3:28236666-28236766
acccaacagtAAGAAGATTGTAAATGTATCCTTATGCTAAAGCACCATTA
CTCATAACAGGAAAAAAGATTAAaaaaagaagaagaagaagaagaagacc
>chr14:25789446-25789546
TACTGATTTATTCTGGGTTCtgtgtgtgtgtgcatgtgagtgtgtgcatg
tgtgcatacatacatacatacacctgcaAACTGATTCCTAGTCCTCCTGT
>chr7:114670607-114670707
AGTTCATGTGTGTTCATAGTCATTGTTCAAGTTCATTGCTCATAGTTGCC
CAGCACTGCAACCTTTTGGATTCCAAGCCCTGCTGGCCTTCTTCTTTTTC
>chr2:103836732-103836832
TTAATCCACAGGAGATGACTCCTTTCTGATATTACTCAATGGGACTGCAG
CTTGATTTGGTGTCTGAGGTTCATTGATGTCAGAGATGGGCATTTTTTCT
>chr2:165998871-165998971
AACTTTTAAGTTGTTGCAAGTTTAGAATGACTATTGCCTCCAGTGGCAGT
TTGTCTACATAGCAAATTGGCCACATTTAATACCCCCTTACTCTGCTGAG
>chr4:59255980-59256080
GGAATGGAAAGTGTGGGTCATTCCATTGTGCTTTGGACAACAGGGTGTCT
CGGAGATCAGATCACCTTAACCCATGTCCTCTGAGTCATGCCGTGTTCTT
>chr6:87509338-87509438
caatgcctcacccttgagtttgcagattctctttctttctcatatctggt
ttcaaaacactctagtaagattttcatttcatttatgtatgatttttagc
>chr10:59580650-59580750
aacttagatgagtcacaaggttaccatgctaagagaaagaaggtaatctc
acaaggttacgcattgtgtgattctatatttataacactcttgaaatgac
>chr19:55502002-55502102
ACAGCCAGAAAAAGATAAATTAGGGAAATAGAATATGGTGTGTTTAATCA
TAAACTAAAAATGTTATGCAGAAAAGGATTGCCATGTCTCGTTTAGTGAA
>chr12:106880064-106880164
TGTAGCTACCTGTATGAATGGCTTAGAGGATGTCCTCAGCCAGAGGCTGC
CCCCAAACTCAAAATCTCTGGCTTCACACATGCCCTATCAACGCTTTATC
>chr17:26154734-26154834
AAGTTAGTCTGACATTGACAGTTCTTCCTTTAGCCCTGTCTAGTCTAAGG
GTCTGTGCTTTTGTATGGGAGGAAACTAGCTTTGCTTGGGCCACTATATA
>chr16:24637464-24637564
ACACATGGTACCATGCAGTATTGTAGTTCTTGCTGATACGGTGGGGAGAA
TGGTAGTTCCTAGTTCTGGCTTCTGTTTCTATATGAGAAACGATGACTCA
>chr13:32980797-32980897
aagctcaagaatttacaagttgtttctccaaatacctgaacataagccct
aaccccccttttgaaagcatttactaaacttgaattagaattctgactca
>chr6:114861186-114861286
CACTGGCTGTGCGCTCCTCTCTGGAGTAAAGTGAGCGTTGACTCATCCCA
GAAGCACAGCTGTACCAGCAGTGAATGTATCAGGGCTGAAACTGATGACG
>chr8:13625612-13625712
TGGCCTGGATGACTAGAAAGAGGAGTGTGGGAGCTGCTCAGAGAGTTTGT
GACTCAGAAACAAACTGATGTTCCCAGTCAGCTGCTGTCCACGGTGCAGA
>chr15:73736979-73737079
CTTAGCCCTGAGAATGAACTGTCAACCACAGCATCTCATACTTCCTGTAT
GGTGTACATTGTAAGGTATTGTAATTACTGTAAGGTGTGTATGCGTGTAT
>chr9:72270310-72270410
ATCTGATGTATGGGGAACCCAAAAGTAAACAGTAGTTCAGTGATGTAATG
TGTCATAACTATTCCTGGCAGAATGCCATTTTGTGTGTGTGTGTGTGATT
>chr11:44717860-44717960
ATATCAGTGTTTAACTAATTTAGcagtgcttctcaaacattttggccgta
gaacccgttcaccatgttagaaataattaaggacccaattcccttctgtt
>chr10:59236642-59236742
gaaatgactatggtgacatcatctcgttctggctccattttgtgtttgtg
acacttctcagccctcgatccctcctccccaccacagccctcgatccctc
>chr2:8870148-8870248
ACTGTCATAttatcactccactgcagtgatacctatcaaatgtaacctca
caattattgtgttttctggatgactaaggagactttcagtttgattgttt
>chr18:42308034-42308134
GTTGGTCAAAACCCATTTCCTTTGAAGTTTCTCCTTCACTATATTTCCAC
TAGAACCTCTGCTCTTATTCATGTTTGACTCATTGCCATTTGGGTCATTT
>chr15:9535303-9535403
TCCAACTGAACAGCATTGTCTTAGCACTTTATGAGTTGTGCTGACTCAGT
CCAAGGGCTCTGAGGGGGAGCCCCAGCATTTTGAAGTTTCATTTCTAGGA
>chr11:104613554-104613654
ccattcttcagaagccatcagctgtcaacagtggctaagttaggggcggg
gacttgtgagccagccctcgcccctgctgggactttgactgtcatgatct
>chr10:62553504-62553604
GGACTCTGAGATCTCTTCAAATGAGCAAAATTTAGGCTACTTTCTGACAA
GTCACTTCCACTTATGTGTCGGTGGGGAGAAGTTAGATCTTTATGAGCAC
>chr13:16670166-16670266
GTGGGCTGGCCTCCACGGTCACACAAACACACACACGGAATAGCAGTAGT
CATCAGTCATAGGAATACTGGTTAGCCACAATGACACACACCTCTAAAGC
>chr11:52261909-52262009
GAGCAGGAACCTTCTTTGACCCCTGACTTGGGTGAGGTCAGGAGGTACCT
GGCTCCCTCCAGGGACAGTCTGTCCAGATATCATTCTTCTGGTTTCCTTA
>chr17:31309682-31309782
ACCCTGACTGAGAACGGGCCATGATTCGCCCAATGGCCATGACTCATTTG
TCAACTGATGACATCAGGTCAGTCAGGGTGACACTTGCCTCAACCGTTGC
>chr9:86624880-86624980
tatggtccacatttcagagggattatataatttaattctctcagcaattc
agcaaggaaggcactgtcattacattttacagatgtagaagctagagttc
>chr2:163622908-163623008
TGTTGCCTTCAATGAATTCCTAGACCATGCCACTCATCTGAATCAGGGCC
CTCAGTCTACAGATGAGTCTGTGATGAAATATCAAGTGGACTCATCTGGC
>chr12:40248849-40248949
GTGAAATACAGAGTGGTTAGAGGTCTCAAAGGGTGTTTAGACCAAGCTGT
CAGAAAGGCCTCCTCTGTCACCACTTTTCTTGCAACCTTGGCCACAAGCC
>chr14:20074892-20074992
ATGACTGTGTCTCTTTCTCTGATCACTGAATTGCCCTTAGTGGCAGTATA
TTTAGAACTGGGGGAAGTGAAAATTCTGAGGTCAACAGGTCTAAACTCAG
>chr2:131427052-131427152
tgtcatcatgtgtcacagtgtgtcatactggatgcccttttgcccagttt
tacttgtaaatgttcattgcaatgagtcattggtctggttcaaggcctcc
>chr19:34299464-34299564
CAGGGCTGACATTTTCACTACCCAAAACCTTTTTTCCCTTTCCACTTAAA
AAAATAAAGTCTTATCTTGTTTGTTTTGAACCTGAAGGGGGGGGAGTAGG
>chr15:59511784-59511884
CGACTAGCTATGTGGCTTGAGGGGGGACAGGGtcagttccctcctctctg
aaatgctcttgctcactgttcacttagaagccttgatgtaagtatcagat
>chr1:43541224-43541324
AGGCTGGAAACAGGGCCTCAACATGACCCATGCATGACTTTCCAAGCCCT
GAGCTCAGTAGTGAGAATGGAGAAGCTCATTTACAGTGAAATTTACAGTG
>chr19:43518450-43518550
AACAAATATTAAAAGTTTACTTAACCAGGTGGAACCTGATTGGGTTTCTT
TAAAGACATACCAAAATACTTCCTTCCGAGGAAGAGCTGTTCTTGGTGCA
>chr7:102315332-102315432
ttttaaagatcctgagataaaaagaaatacatagctgagaatgatgaaag
tggtagtggaaaccatcaaagctgggagagatctactgagtagtttaaaa
>chr17:65961716-65961816
AGTGTGAGTCATAACTGACAAGTGTTAAGTATGAATTACAGGTGACAGGT
GTGAGTTGCAGCTGACAGATGTAATTGTGAGTCATAGCTGACAGGTATAC
>chr19:32198614-32198714
CACACTAAAAATTCTGCAACTCATTAGTCATGAATTGCTTTGATCAGGGA
TTTCTGTAGCTATTGGTAGTTTGTACAGTTTAGATGAGAAGTGACAGGGC
>chr2:14138631-14138731
TTTTTTCTACACAGTTGTGCTCACCAGGCAGCATTACCAGAGCCCACAGG
CTGGCCGGCTGTTGATAAATGAGGAGATCTAGATAGCTTTCAAGTAAAGT
>chr15:5899918-5900018
attgtggtttttctgtgttgttctactacacagagaatattcttctacaa
gggatcaggcatatacttatctgtgggtataaggacaactttttctagtg
>chr12:73876766-73876866
aagtggttttagttttcattttcctcatagctaagtctgactttaatttt
cagaattacttctACTTGTGGGAAATGGTTTTGGTTTCTCATTTAGAGGA
>chr14:66225052-66225152
ACCTGCTCACTGGGCTTTGGGACTCTGCAAAGTATGACTCAGAAGATCAG
GAAATGAAATGACATACTGGGCTGAGGATAAGAGTGGGAGAGGGGGTCAC
>chr7:51892662-51892762
TGACTTAAATGTGTGGTAGACTTGTGAGTCAGCATGTATTATGTCCTAGT
CTGGAGTTCTGATATGAGTCACTTCCTATATCATACTCCTAAAATTCAGT
>chr1:88133920-88134020
AAAGAATACGAGGGTACAGTTCCTCGTGCTTTCCCCAATTCATGCCAGCT
TGCTTAAAGACATTCTTCAGAGAGCTTTTGCTCTGCCACTCAGGAAGGAC
>chr1:144258558-144258658
acagtggatggtgtttggggactcttacgaaagaataggaagaaggactg
agggccctgaaggggataggaactccatgaaaagaccaatagtcttcaaa
>chr3:135730896-135730996
TGGCTTTACTCATTCAGTGTTCAGTGGGGACACGCCCAGCTGTCAATCAC
CATTACTACTGCTATCACTCTTCAGCGCTTTACCTCGTTCTGTAATGGAA
>chr4:8210658-8210758
CTCAGCAGTACACCAGAGCTGGTGAGTTTGTTGGGAACAAAGCCCACTGC
AGTACACCAGGGCTTGTGAGTCTGTTGTGAACAAAGCCTGCTGATTAAAA
>chr1:82832587-82832687
CCCTATTTCCAGGAAGTGCACACTGACTGCTGGTTCTTAGTCATTTCTCC
CCCACCCGCCTTTATAGCTCACTGCTTTTTTGAAAATTGAAAAAGTCAGA
>chr10:28567088-28567188
CTGCGGGTGGCAAGGAAGAAAAGCTGAACACCACAAATTAAGTATACAGC
ATCCAAAGGGGGGAAAAATTAAATGTGGTAAATTTCCTTTCATGGTATAT
>chr4:88010572-88010672
AAGCTTCATGGGCACCTTACTTAATCTTAGATCTTGGTCTACCACATCTG
TGTTAGGTGAGATTCACACGTCTCAGCTAACAGAAATGACTCTGCTCTTT
>chr19:24066378-24066478
ataaacctcctcctcccgttttctacttttaatttggttcttttaattag
cttcttgggaaGTATGAACACTTCTACCTCAGCCCCTGCAGggtgtgtgt
>chr5:107988042-107988142
TTCACTTTTAATTAAATGACTTCAGTAATTTCTAAAGTAAAAGTAAATAT
GagctgggcatggtgactcatgcctgtaattccagcacttggCCAACCGG
>chr1:62437496-62437596
aaagaataatttttattctcttgagtgattgttatctctgaagcttactg
ctctgtccactaacctaaccctagtcctggaagctcctagcctctatata
>chr8:10006459-10006559
TCAGTCTGAACCCCAAGCTGCCCCCCCCCCCAGCCGCCGTGTCAGAGGCC
TCGCATCTCCCACAAACAGGACTGTATTGAGATAGAATGAAACATCTTAC
>chr11:20635404-20635504
TTCTGAGTAGTAAATAGACTCTTTGTTGTTGGTGCTTCCCCCGCCCCCAA
AGATCATGAGACAAAAACATGTTTGGCTGTCTAAAAATTTTCTTTGGAAA
>chr9:71144419-71144519
TTCTTGCAATCATGATTGCAGAAATGGGGGGGGGAAAGTAAGCTTGGGCT
AAGATGATTTAAAAAAATAAAAATCCAAAGAAGTGTGATTTCTAAGAAAG
>chr2:150985688-150985788
agacaaccatggattaaagctggatgtcaagaataatagaaacaccagaa
agcctacatactcatggaaaccacacaactctctactcaataatctctgg
>chr1:35945618-35945718
acctaggtttagccctggaagtgtcttacctctgtacaatctaatctagg
cctggaatattctcagcctctgaggcttgctgctgagtaagctcgccctt
>chr4:19741237-19741337
CAACCACAACCCCAGGTCATAATTTTTCTTGAATAACATCTAAAAACACA
CACAAAACTACAGGAGATTGGGAGAAAAGATTAAAAACACAGATAAAAGA
>chr16:19980284-19980384
CTGATCCTTGGTCTTAGGATTCAAGTTGACTATTTTTTTTTTTAATTAAC
TGGCACCTAGACTTCAGCCCCCACCATGTGTAAGACAAGCACAATATTAT
>chr14:73873598-73873698
agctactacaAAGTCTGAGAGTGGTGTGAACAAAGTGTTATTTCATATTT
TGCCTGGGACTTTTGGAGGACTACCTTATGGTGAAGGTGGAAATTGAGGT
>chr1:88587486-88587586
CAGCCACATCTGTCTGGATTCTGTGGAAAGATTAGTCAACCCAGGATGAC
GGAGGCAGCTCAGGCTTGCTCAGACCCATGAGGAAATCTCTGTGTTGCAA
>chr5:73382262-73382362
TTGCCATTACACAGTCACGCTTGTCGTGGTTTTGGCTTTTAGTTTGGTTA
TGTGTCAGAGCCGGCGAATGAGTGTTTGCCTTGAAGTTTCGAAGCTCTCC
>chr9:82839910-82840010
TACAGGATACTGTACATTCCAGCACATGATTACCTTTAGATGAGCACCAA
CTGTCAGTGGAAACCATGATAATACACTCATAAGATACAGAGTGTGCTAA
>chr5:28400178-28400278
agagaactctccattgttctttgaatgtatgcttatttccCTATACTCAA
ACTCTTGTTTGATGTGTCTCAGCCTTTTTCTGTGTGGCTCTGGGGTGGGT
>chr1:21309231-21309331
accatttttcacagtggtcaaccctgaattcacccattagagtgactctc
aaatgcagttggttatgcttataacagtcatatcattactgatcagtgag
>chr3:89452526-89452626
TCATGAAAGTTAGGAGTGGCAGTCCCCCTCTTTAGTGAGTCGCAGTGAGA
TCTATGCATGACAGGGCTCTTCAAGCTGTGGAGTACAGTCATTCGTGGAT
>chr18:75562625-75562725
AGATCTGGGGTATTACGTGGATGCTGGCTGTGTTCCTAGGTTACCATCGG
TACCTAGGTTCTCGTCCTCTCCCTGTGACACCTTCTCAGTGTGGCTTATG
>chr2:68990928-68991028
TGAATGTCCTGGTGAGGTTTGTAAAACCATGTTTGTTAATTATGGTTCAT
TCTGAGAAACAGAAAGTGAAATGTGTCCAAAGCATACACTGAGACTGGAG
>chr18:34245878-34245978
TTTTACAAGATGATTTTTCTTTCTGGAAGGTCAGTCATGTATGAGAAATT
CTGAGTGTGTCACAGATGATGACTGTACAGTGAGTGAGTCCTACAGAGTG
>chr9:115288108-115288208
TCTGGCACACATTCACAAACACAAACAAAACCTCGGAATGagatgactgg
attaaggcacaaatgtctaacacctggccaaagtcatacagctatgaagt
>chr10:66955588-66955688
AGTTCTCCTTTTGGCTAATCTGTCTCACTCAGGTGATGAGGTTAGTGGCT
GTCGACAATTTATCAAGAAGGTCCAGGGTGATTTTTTGTGGCAATAGCCC
>chr11:69040982-69041082
gggttcgattccccgacggggagAAGTGCTTTTTATTTTTTTCTTTTTCC
CAGTCATAGCTGTAGCAAGCTGAGGTTGGGCCTATAGCATAGGATACATA
>chr6:108606991-108607091
ACCTCTTGCTCAGTGGTCTGATGGCCTTTCCAGTCTTGGCAGGCAGGGAT
AGTTTTACTCACCTTTGCAACATCTGACAGGGCAAACACACATTGCCTTC
>chr17:39847612-39847712
tctttctcgattccgtgggtggtggtgcatggccgttcttagttggtgga
gcgatttgtctggttaattccgataacgaacgagactctggcatgctaac
>chr17:5993212-5993312
TGGAAGGGACATTAGGGTGTAATTGCATAAAGCCATCAGAAGGGTGCTTT
GACTGTAGGGTAGTGTCCCTGTGCTATCTGTTAGTCTCACTAACACTGCC
>chr2:76255116-76255216
CAAAAGTAGGATCCCATCCGCGCCCTGACACAGAAGTTCTTTGAAGGACC
TTATGATACACTACAATGAGTCAATCCACTCAAAATGACACCTAAACGCC
>chr13:98946592-98946692
acgccatcgaatggccatttcacggggctcacgcatcagacatactgcat
atcatatattttcagtatgattcataacagtagaaaaatttacagttatg
>chr13:32337866-32337966
ATGACTGTCATAAATTAGTCATGCCTAGCATAGGCCATGGGGTCCCAACA
TTCAAGACAGCACAGCCTAATTACCTCACCCAAGGAGTTCATGCCTTTGG
>chr10:41579604-41579704
TACAAGCCTTGCTCCACCCATGATGCTTGTGGGAGGAGCAGAGGTGGCCA
GAAGAACAGGCTCAGGAGCATAAGCAATGTTCTTGGACCCCTGAGGCACA
>chr5:103757022-103757122
TGTGCATAGGCCTACTTGTAGGTGGGAGCTTAGGTGGGATCTTGCCTTGC
TGAGGTGGAACAGGTCCTGACTTAAAGCTGATGTGAATGAGCTAGGCTCC
>chr15:31536003-31536103
AGTCCCCTCCTCTACTCTGAGGTCTCTTCACCAGCCTGTCTCATTTCAGC
AAGAATGACAGTGCCCTTCCCTGCAATGACTCATCTGTTTGTTCATTGTG
>chr16:92398802-92398902
TGGTAAAGCTGAGATTACACATGACCTCATCAATAGGCACTGTGACTAAC
TGTGTAGTTTTGAAGTTATGATTCAGAATTTGGGAGAGATGACTTTGGTG
>chr6:129284738-129284838
ATTCAAGTTATGTAAATCGGTATCACTTGTTTTTATATAGCAGgtgtgtg
tgtgtgtgtgtgtgtgtgtgtgtgtgtgtgtTTGAAATGGTTACTACATG
>chrX:74244917-74245017
GCTAGACTGAGGCTGGGACTAGGGGTGAGTTTTCATACATCCACTGGCAC
ACCTCTATGAGCATTTAAAAAAAAAAAAAAACTCAGCACTTAAAATCTGC
>chr5:124411775-124411875
TACTATAGACACTCTATAACACCAACAGCTCTGAAGTACTGAGTCATTTG
AGCCCTTTGAGGCCAGGTTTGTGGTTTTAACATTGTATTTCAttcttttc
>chr11:88103312-88103412
AGACAGAACGAGTTCCTTTGATAGTTACTGTTATTTCTGCACGTGGGCTC
GAGAGCTCCGAAACTTGGTGCTGAGAAAATAATCTTTGGTTAAAACTGTA
>chr3:95758177-95758277
TCAAACATGAACAGATGTGGCTTTTGTTTCTTAGTTGTCACTAGTGCCTC
CACCCATATTGATATTTTCCAGCCTAGGTGAGAGCAAAGGGATGAAGAAA
>chr18:41947174-41947274
cagagcataagggactatggagtacacatcaatattacacacacacacac
acacacacacacacacacacacacacacacaccatgactcagaggaacca
>chr16:55754558-55754658
AGCCTCAAGTGAAACCACAGAGTGTATTTCATTTCAGAATGAAACTCATG
ACACAGCAAAGCGGTGAGTCATCCCGGGTCTGTGAAATTTCAATCCCAGT
>chr3:52271648-52271748
GAGAATTCATAAAGGAAGAAACTGTATCATGACTTACACTTGAAATCCTA
CAGTGCAAAGCAACCAGAGCTTGACTGTTTGAGTATTAAGGAGTGACAGC
>chr15:61546642-61546742
GAGCAGGGTTCACGTGCTATGGTGGTGAATCATAATGATACCCTTGCTAT
GACATTGAAGGACAGGGTGATCTGTACCTTCCTTGAGGTTTCAGTGAATT
>chr8:13674576-13674676
CAAAGGGAGAAGCAACAGATCCCTCAAGACAAGACTGGAGCTGCTCTAGT
AGTATTCTTACTAAGATGCTTTTATGTGGCTTTGTCTGCTGTAATGAGCA
>chr6:58841364-58841464
GGCTAACCCCATAGTTGCTCATCTTTGAATTATGACTAATCTGTGCTCAG
AGGGCAGATATATTTTAAATTTTACAATTTCATGCCTTTGTTGAAAGCTT
>chr11:49084846-49084946
GATCAAGTCATGTTTAGCATGAGAGATTTCACGCTCAGAAACCTTGACCC
ACTTCTGTATGTGCCACACACACCCTCTGTGAGTCACACAAAGCTTGAAA
>chr16:43653733-43653833
atacacaTTTCCTCCTACCCCAACATAACATATGTTCTCTGCATCTGTCC
TAGAGGAGCCAATATAATAAGGTGATGGATTTCTGAAATGATTTAGTGGA
>chr4:46635056-46635156
ttggagcctaaagaaagcgttagctgaagggaggagatccatcttgaatg
tgggcagtagcatccacgggcagcaagggttccagacagaataacaggga
>chr1:180398560-180398660
TCCAACTTATTTGACTCATGCTTTTGACACGTGGGCAATTTTACCTTGTG
TGTAGTGAAGTTCCCAGCCATTTCCTGTGTCATTTACTTAAAGACAGTAG
>chr19:26753613-26753713
CCTTTGTGTCAGGAGAGCACACCATCTGTTTCTCTGACCAGGTGTGCCCT
GGTCTTTGGCAGGCCTTTGATGATCACATCCATCGCTTGCTGATTCAATC
>chr10:94554274-94554374
CTGAGAAATCTTTCACTAGGTGATGTTGCCATTTTGCAAACATCGTGAAG
TACACTTACACAAGCCTAGGCAGTCCAGCGTACTACATGGCTAGGCTTCG
>chr13:90981320-90981420
TATCTCCCACAGAGTCAGCAAAGTGAATTCAATAGGGGAGTGAATAGTAA
GAGTCAGGAGCTTGGTGTACCTTTGGGCTTTGTGGTCATCACACTGACGA
>chr1:13615986-13616086
ggccctgttctgagcaactcagagcatgagtgtgttacttaatgagtcat
gactgttactcactcaggagccctgtggtttatcagcacttcaagactgt
>chr9:62222562-62222662
GGCCACACACAGGCTATGAGTCAATCTGTTCCTTCCCTCTGCTTTCCAGG
AACAGATTGCTCAAAACCAGACGACTGTGGTGTGAGACGCCAGCAAGGAG
>chr1:181232382-181232482
TCTGGAGATGGCAGCCTGGGCCTGGACAGGAAGTGTGTGCTGAGTCAACT
AGGAAGTGGCAAGAGCTGGTGTCCTGCTTACACAGAGCTCTGTCTACCCA
>chr9:96547643-96547743
tgcttatcaatcttggtgacagtcaatcctgtaccctctgactcatcttg
ctagctccAAAGCATGGTTTAAACTATTTACAGCTGTCACCGGTTAGCCA
>chr16:59517501-59517601
CGGAGGCTGCAGGGCAAGCCACAGCCACCAGGCTTGCGGTTCCTGTCGTC
AGCTTGCTCTCTCGCACCCAATACACTCATTTCTAAATATAGAAGGCCGT
>chr6:37732508-37732608
GTCATCCCTGGCAGAGTGCCACCTTTGTGTGATTTTTGTATAAATATGCC
CCTGAGACCAGAGGCCATTGCCTCCACCAGAGTAAAGAAGGTCACGTGTC
>chr3:101600331-101600431
ATACACCCAACAAATACATGTTAAGAATGTCTTATGGATTCCCGACACCA
GATTTCAGCACGGCTAATGAGGTGAGTCATATGCAGAGAACACTCTCTCT
>chr12:52030938-52031038
CATAAGCAGAGTATAATCTTGTGACCACAGGAAACCTCATCCTCTAAAAT
ATTCTTATGAAAGTTATGACAAAATGTGGCTCATTTATTGTAGAAAAAAA
>chr1:51516501-51516601
caggAATAggtcagagagatgactcatagataaaggggcctggtgcctag
taatatgagttcaagtcccagagccaactctcaaaagttgtcctctgaca
>chr13:51776226-51776326
GTTAAAGCTGGCGATTCTGGTTTCAAGTCAGAGGTGGTATCCCGCCTTTG
TAAGTACCAGTCAGTAATTCCAAGAACATCGGCTCTTGCTTTAGGACCTG
>chr14:75190840-75190940
CTCATTTGGCAAACTTACTCATTTAGTGAATTGAGTGGGCTGATTTCGGT
ATTTGGTATTCTTAGTTATGTATGTCTGTATTTCTGTACtttgagacagg
>chr10:75070528-75070628
CTCTTTCCTTTGTCCGTCTCCttttgtctatttttgagacagaatcttac
tatgtagcctaagctggccAGTGCTTTTCTACTTTCTGATTTATTATCTT
>chr2:19579634-19579734
TGCTTCTTCTCCCCAGAAGCAAACACGTCATAATGACAGGTCTCTCTTCT
GCTATTACTCAGAGAACCTTTGAACTCTCCTTTACAAAACACCCCCATGG
>chr4:149689912-149690012
ACTCTTTACTTGGCTGAAGAAGACAAATCACACTTCACTGGTTTCCAAAT
GACAGATGAGTTGTCTCATTCAAATATCAGTCATGGCACACAACAGGGGG
>chr2:11630564-11630664
AACAGGTATCATGTGCTAGGTCCTATACTCAGAACTGAGACTAAAATGGT
AACAATAGAAGAAGACAATTTCTTTTTCTAAAAACACACAGAGCACAGCT
>chr4:59505609-59505709
ctgtaatatcagtactgaaagggtaagatggggtcaaaagtttacaagat
ggaggggggagggtcagaggcaaagaaaggagtgaggagagggaggaaag
>chr9:32509119-32509219
CTCTTGACCTGGTCAGATGACTCAAATATCTGTCTTGTTCTTGCCAAAGA
GGCTCCTCTCAAGAACTATAAGCAGAAGGAGAAATAGTTCAAGCCAGACC
>chr9:32941408-32941508
TGGTTATAAATGACTGGATTTCTTCTATAACCTGGCTGTGGCTTACTAAC
GTCTGAGCTACAGAGTAAACCAAAGTGACTGTGGGTGATAAGAGGGGAAA
>chr15:102414356-102414456
TTGATGTCTACAATTCACTCATGAAAACTTCAGGCACTAAAAATAAAAAT
TCTACATCTGCTAAGTTTCATTGGGGTCAGGAACATGTTTTGTCTCACAG
>chr5:30643272-30643372
TGAACTCCAGGTCATATTACCTAGTGATATTGTGACCGGGTTAGTATTTG
ATAACAGCCTGTGGTGTTCACTCATTCACACCTAATGACACATATCTTAG
>chr2:152787650-152787750
TCAACTAACTACGACACCAAAGACGTCATGGTGACATGATGTCTGGGAGG
GCAGGGGCTCACCAGAGGCTGCGTATAGTCCCAACCTGAATGCAGCTCTC
>chr7:132700250-132700350
CCTGGTGGGGTTGGAGTAAGAGTGAGAACAGCCAGCTGGAGCCCTGGGAA
GGGGGTGAAGCTGGGGCATAACAGTATTGGAGCTCATCTGGGTAGTACTG
>chr16:25485290-25485390
GTGAATCACAGGGTGTGAATATGAATGGGTGGCAACTGTAGGTGGAACAG
GGCATAGCGTAGCATTTGAACAAATGGAAAGACAGAGGTGAACAGCAAGC
>chr1:61050310-61050410
ATTTCAAGTGttttttttttttttttgttttttgttttttgttttttttt
ATGGCTGCCACTGGTGCTGCACTGGCTTCTCTGTTCTAGTGCTATTTACA
>chr12:86142480-86142580
CTCACATGGCCAAGAAAGTTAGTCTACATCAGCGGTAGCTGGGCAAAGGC
AGGTTTAAGCAGGTTGTGCTGAGTCACTCCAGTACTGAAGTGAGCAAGAC
>chr4:133707483-133707583
CAAAAAGAGCACAAAAGTTGGCTGAGGTCAATGCAGGAGTCATTTCATGC
TTTTATTTTAGTGAATACACATGTAAGCAGAGAATGTGAGGGACTCAAGC
>chr3:67087492-67087592
aggtagtgaaatgagacctttgcttgacaaattctatttgcatagttttc
aaaaaatattacctgtattcatatcagttatccataatttatagttttaa
>chr13:5258256-5258356
GTTTCAAAACAGTATTTTTGTTTGTACTTTCCCTTGTATTTTACAATATT
GGGGATCAAACCCAGAGACTATCCTAATAAACTTGGATTCGTTTTTAAGA
>chr5:107283866-107283966
CATGGTGCTTTCCCCCCAGTCAAACTGAACTTGCCAGCCCACTGCATAAA
GTCATGTAAGAAAAGGGCGCACACCCTTTAAGGATACCGAGAAAGGTTTG
>chr15:50362047-50362147
AGTATTTCTCAATATGACCTTTATGTGTGGCCACATTGACATCCTGCCAA
ATCATGTCTGAAGGAGCAGCCTTTGGCAAACACTGATCATATTAATAACA
>chr11:4203254-4203354
TTTGGCAACTAGCAATTTCAGTTGTAAGGTTCATCTTGACTGAGCCTTAG
TTTTGTTATCTACGAAGAGGGCTCAATCAGATGTTATCACCTTCATGACT
>chr1:136609722-136609822
gcaagctcacatacagatgggaaaccgttataattctcttcataggaacc
tgttataattctgtcactgaggtctaagattatattagaattttagcagt
>chr3:144605260-144605360
CTATATTCTCAGTTGTGtctgagagggtctcattacatagtgctagctgg
tctggaactcagacagattctgcctcgtcctcccgcgtgctgggattaaa
>chr1:105668522-105668622
tatgagtaatatagaaataactgtgactgggcaaggatctctatggtgtg
ttgacaatatttcaggtttatatacccacaagtggcacagctgggtcata
>chr3:89526947-89527047
gtgtgtgtgtgtgtgtgtgtgtgtgtgtgtgtgtgtgtgtgtgtatttgt
gtgtgCCCGCATGCGCGTGCGCGCGCGTGCATATATGTTTCCAGTTTGGA
>chr8:81005340-81005440
GTCCTTTCAGGAGAGCAATTACCCACGTATCTACATGCTGAGCCAATGGC
CAGGACAGCCAGTCAATCATTCTGAAAAAAACCAAAACAAAACACAATTA
>chr7:47113370-47113470
CTGAACTTGCTTTACTATAAGAGCACCCCTAGATAGAAGGTAACCCGAGT
CAGTGGACGACGATGTTAGGCAGAAAGATAAGCAAGGTATCTGGATGGGG
>chr5:147418758-147418858
GCATGCATGTGCATGTGAAGACCTGAGGTTGATGTTGAGAATTTTGCTGT
TTCTCCTTACCCTATTCGCTGAGGCAGGACTGCTCAGTCAACCCTAGAGC
>chr7:83655458-83655558
AAGTGAGTATTGAGACACCTTTAGCGGGAAATTCCCAGCAGTCATGAGAA
AGGGGTCTCTTCCCTCCTGGGATGTTGCTGTACAGCTAGTCCCTCTTAGA
>chr15:100731564-100731664
tgttgtacatgcaggtcagaggtcatctatctatctatctatctatctat
ctatctatctatctatctatctatctGATTcagaatctctctaagtaacc
>chr17:12205938-12206038
TGCATTCCCCCACCCCCACCCCATCCTGAGGGCTGTGACTAATCGTGAAC
AGGCTTCATTTTGTTTAGAGAGACTCTCAGGACTTCCTGGTAGGAGGCTC
>chr8:86856384-86856484
CTCAGGCTGGGGTTTCAGACGCCTCTGTGATGTCGAGCCAGACACCGCAA
ACATGTCCACTGACTCACGACTGACTCATTCATGGTGACAAGGGGGAAAT
>chr1:43997088-43997188
tgccttcattttcattgaattctagaacgtctttaatttctttatttctt
ccctgaccaagttttcattgactacagagtttatgggctttctgttgttt
>chr15:38129448-38129548
ggtatggctgcacagctttcgaaatgactaatccaaaactgtgccggcac
gaaatgctagcaagggactgagtcactcacgcttactgatgcaaatgaaa
>chr15:81669418-81669518
tccgatatatgacctctttgaaagggtcgcatattcaatcaaaggggttg
agactcacTTCCTTAAGGTCAGACTTTACGCAGCTGTGCCTCCACTTGGC
>chr4:149101776-149101876
GCAGAACAGAAAAGGTTGATCTTATAGCCAGAAGTACAAAAAAAGAAAGA
GGATTCTTTTTCATTTCAAAGTTACTTTCTTATAAACCAAAGACAAGGCG
>chr1:128824986-128825086
atgcatgtgtacacacacacacacacacacacacactcttatctCCGTTG
TTgggctctccttggtctggagatgactcagacaggagtgactggccagt
>chr16:48783553-48783653
cttctcgctgaattgctctgcttggaaaaaccaactctgaactcgacaca
ctcaactccactgcactgtgctcattacactgactcccaactgactgtct
>chr9:46175375-46175475
gagaaagagctgagagttttacatcttgatccacaggcagcaggaagtta
cagtgactttgacttctgagacctcaaagtctcaccccctagtaatgcac
>chr7:97526426-97526526
CATCTGTCACTTGGACCAGTTTCCAGCTGTAAAATGGTTAAACAGTTGTG
ACTTAACCTTCACATAATTTGTGGCTTTATCCTTCTGCTCTATCTGACCT
>chr6:149332729-149332829
AACAAAGATGAGAACAGAGATTCAAATGTGTATAAGCAAGCATGTACAGA
TTGAGTCATAGAAATATCAAGATAATGCTTATATGAAAGAGCTTagctag
>chr16:93914047-93914147
GAGTCTGACTCATGGTTCCTTTTCATTCTGAAACTCAGTCTTGTGTTTCA
CCTCCAAAAGACTCCATCTTGGTTAAGCTCTAGTCCTGAAGAGTGAGCAG
>chr1:173624013-173624113
GGTATTTTCTTCTTGCATTTAACATCAAATAAATTAGGACGTATTCCCTA
CTTTCTCTGTCTGTCAACCATGTTGATAGTCTTCCTGTTTCCCATTTCTT
>chr15:6603731-6603831
TGTTAAAAGCCACAAGTTATGGGGTGTTTCCTAATGAGATGGAAAGAAAC
ACCTCACGACTTACCAGACACCCACTTATTCCGTTTCACACAAGACAGTC
>chr2:9587472-9587572
GAAGACTTCTGTTCTAAACAGGGAGTGGCAAATGAACTTGAAAGGATCGA
CTAGTAATTCAGGACTCTGGAAATGACGCTAAGGAAATTAAAGAGAAAAC
>chr7:114081196-114081296
atcccagctcctcgctcgtcagtcagggtagccatcagggcaagctaagg
gctcagtgaaaggttctatgtcaaaacacagcaatagaagaaaacacctg
>chr9:32708448-32708548
CCAGGTAATTGTTACCTGTGCATAGTCTCTGTCTTCTTGAAGGATGCTGT
TCTGAGTAGGCTGACACTCTTTGGGAGAAAGGGTAGGAGAGTTAACGAGT
>chrX:166236224-166236324
CAAACCACATTAAAAAGTGTTTGCCAATTGCTATGACTcagaggagcagc
atgaaatgacctatgttttaaaggcaggatcTGTTTTTTAGTCAGCTTTG
>chr14:65330732-65330832
agtgtcacagtgtttacaccaccatttcttactgtgtcctcccaggcaac
acacagagtccactcatctcaagacctgtggtttccatgatttgactaag
>chr15:51823061-51823161
CATTCACATTTTAATTTGCATGCCTTTCTGTGCAGGAACCATCCCACTGT
GTGGAACAACTACCATCAGACCCAAACGCAGCTCTCACTACAGCTTAGAG
>chr7:128089282-128089382
tttctgactcatgctgaatttctcgacttggggcttcccatactgtgttg
agcaacagtgttgTTCAGATCGCACAGgagacagtttcaatttattttta
>chr11:113190594-113190694
ACTACAGTGAACGATGCCTTCTTCAACCCCAAATCTTCCCTCAACCTCAA
GGTCACGGGACTTCCATTCTCCACCCTCCCAGCCACGTCAATTAAAGAGT
>chr11:117989978-117990078
CTCTGTGTAGTCATGAGCTTAACTTATTTTAGATTCTGGCTTGCCAGTCT
GACTCAGTCATCGGGGACTTGGTGAATCCTTGCGGCCAGCAGGAGGAGCG
>chr3:133758428-133758528
CATCATCAGCTGCAGTCACAGTCATTAGTGAGTCAATTGGTGTGAGAAGT
GAAGTCAGATCGCTCCTCAGCTGTCATCCAAGGGGAGGTCTGTGTTGTCG
>chr3:31106601-31106701
GAGTACAAATAGCTTGGAGCGGGTGGACGTGCTTTTGTTTTTAAAGTGTT
ACCAAAACTTCTTTTTAAAAAATGAAGTCAAGTTCCCTAAACTCTGTCAT
>chr18:23754630-23754730
TGATTATGGCTTGTCGTTATTGACTGGCACACACTCCACTCCTTTGAAAG
CACATCTTCATATCTGACCAGGATGTTTGCTTGTCAAAGCCGCTCCCTCT
>chr6:146185624-146185724
CACTCTGCCCATATATGCAGTGTGTGGTCAAGACTTAGAGGTTGTGGTGA
CTTTGATCAAGACTTTAACCTTAGTCATAAAGTTGTCATGAGCTGACTCA
>chr16:42900400-42900500
CATTGATCTCTGTAGTTATTGTCCTCCATGGTCTGCTTTGTCTTGCGTTG
CAAAAGGGAGATTGACTCATTTCCATACATGAGTCATTCTACACTAAAGG
>chr13:56712032-56712132
agATTTTTTTTTAATGATTCATTTAACTTTCATCATATTTATATACTCAT
ACATGTACTCAAGAAGATAAATCAAGAAACCCATCCTCTTAGACTGATAT
>chr13:107574923-107575023
CTGGCACTAATATGTCTCATGGTGTGGTCAACTCTAATTGCACGTACACA
GAATCTTCTCTGTAATTCCAGCATTAGACCTCACCCTAGAGAGTCAAATG
>chr17:36001187-36001287
tgcctgtgcctcccgagtgctggggttaaagatgtgcgccaccgtgccca
gcAAGAGCTTGAATCTTGTCATCTCTCTGCCAAGTTCACTTAGTCATTTC
>chr7:28430524-28430624
GCTGCAGCTCTTCCCATTCTCACACTGCctagactgtaagaggcttgagt
gcagggaaggttatggttatatgacacactgctataccatagcatctggc
>chr8:3247220-3247320
GACATCACCTCAAGTCATGCTAGCTTTTCAGCAAGCTCACACTGAAGGCC
AGAAATAGACAGGAAGGCCATGGGGGCAGGTGGCCTGACAGGTCACACTC
>chr11:86652640-86652740
GAGAGGAGCTACCATTCCCTCCCTCATCAACCAAAGGCCAACAGGCATTT
TTTTTTTTCCTAAAAAGAGGCTGCTAATCTTCCAGGATGAGCTCTGACTC
>chr2:167649280-167649380
TTCTATAACAAAGCTAGACACGGAGGCAGCCAGCTCTGTGGCCACATAGT
CTCTGTTGTTATGACTCAACCCTGCCAACATCACAGGGTGACCACAGGCA
>chr15:50988358-50988458
ccagtcaaaagaagtaaagtaatcactagttgcatcaataagaagcattt
ccacagaAACAGCATCAAATTCTTAGTCTGGGTCTGGAATATAGGGTTCA
>chr16:92865426-92865526
ATGCAGAATAATATAGTGAAAACCTAGTTTCAATATGACAAATCTGTTTC
TTAAAAGGTTCCACTGTTCCATAAAGCAGAACTTAAAATCTACCAACCCC
>chr1:171782462-171782562
AGGCTGCTGTGGAGGGTGTTTCCAGAAGGTTTGGGTTCCATATAATAACT
TTCTTAGATGTTCCCAGACTTGAAATTGGTATCCTCCTCCCATCCCCCAA
>chr6:99106066-99106166
gTCAGATAAGCTTTGCTCCACGTTGTGTCATTGTGAAATGTGCTTATCTA
CAAAAGATGTGAACATAGGCAGTCCCTATTTAACTTATAAGGAGGGAAAA
>chr7:99087066-99087166
CCTCCCAGTCAGTTCCTGCCTGTACTGTGAGATGGAGAACAAAGCCACCA
CCACAGTGGTTTGTGGTGAGTGTAAACAGGAGGCAGATGCTGAGTCCCCG
>chr12:4293812-4293912
TGAAGAACTTTACCGGGCGTAGAATGTGTTAGGGAAGAGAGATACTTTAA
GAGACAGGGGGAAAAAAATCAAGCTGCTTCAGGAAATTCAAGGGCCTGGG
>chr3:137934138-137934238
tcagccagccagagatcagaaagaactaggaagggatgagtttactcagc
agtgtcagagggctgaaaacattctagacccagataagactcccagatgt
>chr12:105013181-105013281
CAACCGCAAGAAGGGGCACTAAAATTATGCCTTTCGGAAATTCTGACTCA
CGCGCTGTGGGGCTGTTTGTGCAAGGCAAAAATGTCTCCGAAAAAGTGAA
>chr2:128204150-128204250
GTGGCAGCTGGGCCACGTGAGGGGAACTATTTAGCAGAGTGACTCAGCAG
AGCCAGGCTGACCAAGATCATAATCTGTCAGGAAGATGATTGTTCTTAGT
>chr6:134716066-134716166
ACAGAATCTCCAAGAGTGGCAACGTGCTCCCTGTGCAGTATCTGCTCTAC
CTTCACCTTATGCCCACACACAGCTTATCTGTACAGACCCAGTCTGTTCA
>chr12:71870731-71870831
GCAGAGGGGAAGTGCAGCAAGGCCCGTATGTCTTTTGAAGCTGCTGGCAT
ACGTCTAGGCTGTATATTCATAACGTGTTTCTACAGGATCAGTGCTCTTT
>chr15:63930606-63930706
CCTGAAACCGAGAGCTGAGAAAGTACGGGTTTCCTTCTATGACTACGCTC
ACAAAGATTAAATCAGAACAGAAGTCAAGTTAATGTCGACACAATCACTG
>chr3:36909995-36910095
ataattgatcaaaagtgtccttgtggtctagtggggcaccttttgaatat
atgtctaggggtggtatggctgggtgttgagataggtaaatccccagttt
>chr3:115730930-115731030
cccaccttgctgtcttccagttgtctctcctaagttgcattctcaccaGG
AATCCACAGAAACTCTTTGTACTCATGTCCTTTTCTCAGTGCGTGCCACT
>chr16:89973190-89973290
GAGTCATCACGGCGTCTACCAGAGATGCGTGGAGAAGATATGGAACCTGA
GCGAGCCAAGTTGGGTAATGAGCAAGACGATGAGTAACGCCCTGGTAGGA
>chr5:115488982-115489082
CTTAAGATAGTTAACACTACCTTTGATGCTATTCTAGACTTTATATGCGT
ATTTTCTTGTGTCTAAAGTCATAAACAAGAAAGCCTCGTTGGAAAAAGTG
>chr16:45758510-45758610
GGGGCTAATCAACTCATCTCTAAAAACCATAGCTGACTCAATATTTATCT
CAGTGTAGAAACCAAAAAGAGGCACACAAAGACCAGGGCAGTGCACACTG
>chr15:76583542-76583642
gccagcctggtctacagaacaagtttgttttaggacaggtaagacagaga
aaccctgtttcagagagaAagagaaagagagagagagcgagaaagaaaga
>chr19:30043719-30043819
tgttttaaacaaaacaaaaccatggcccttgtgtttccttattatactgt
tgttttgatggttctttctgtttctggtattttaagatgtttcaaagtta
>chr5:53480044-53480144
CCATAGCAGCCAGTGTCAAGCAGGTCACTGAATTCAATTCCCTCTCCATC
TCAGTACTGGGTTCTTAGCATCCCCACAAGTAAATGCAATCTGCTTCTGA
>chr15:73170548-73170648
TATTATTCAGTGTGAGGTTCTGGGCTGGGTCTCAGGAAGTCAGAGTGTGG
CACACTGTACCAGAGCCCCTGGGAGGAAGCCACCACCTGACACTGAAGGT
>chr18:39483765-39483865
GCTGCTGCCTGGAAACAATAGAAGAATTCAATAATGCTCAGAAAGGAAAC
ATTGTCTCAATTTATTTGGGTAAAGCTTTGTTCTGGGTAATAGAAGTTCT
>chr13:6649216-6649316
GGATCCATAGGATCCTCCAGGTTTCACTTCTCCTTCGAAATTGAGGAAAG
ATGTGTGAGTAGATCAAGTTGTGTCACTGACTGTAGAGAAAGGATTGGAA
>chr16:52107943-52108043
GTTGGAAGGAGACTTTTAGTGATACAAACTAGTAATTAGTAATCATGAAA
GTCCTTGTTAATTAGTCATCATTTCCTATCATATGGTGGCAAGTCAGACG
>chrX:9447318-9447418
gcctaagctggtcttgaagtcttgctctcctacctcaacttcctggttac
tgagatcatgggaatgtgctaccacatctggttTTCTTTCCTTATGAGTA
>chr2:60370358-60370458
TGCACCAAAAAGTCCCCAAGGCACATGACCAATCTCCCTTCCTTATGACA
GTACCGAGAGGACAATCCCTGAGCCTGACGCAACGCTGCTGCTGGGACCT
>chr1:138166436-138166536
AAATTCTTGACATACAACTTTTGTATCACTTGGTTGACATTGGCATTTGA
GGCACACAGATATTAATCAAAGATTGTGTGTGTTTGCTTTTCATCATGGA
>chr2:72282444-72282544
CTCTCGGGGGCTTGACTTCGATTACTTTTATGTATAGTTTCATGGCTgta
gaattttccagagagtacatgtgtgtggtgttgtaatatattagtcacag
>chr6:100842647-100842747
agacacaccagaaaagggcatcagatctcattatggatggttacgagcta
ccatgtggttgtggaatttgaactcaggacctttggaagagcagtcagtg
>chr1:60908856-60908956
GTTCAGTTTTAGTTTGAATATTTGAGGTCGTCTTTACGACGTAACAGCTA
AACCCACGGCTTCCTTTCTCGTAAAACCAAAACAAAAAGGCTCTCTGTTC
>chr3:65533324-65533424
GATCTTTTTGCTTGAAAAGTAGACAGATTTAGAGCCTTTTGTAAAAACTA
TAGGATCAGTTATAAAGTAGTTACAGTAGGAACTTGATTTCCAAATTAGT
>chr13:30823160-30823260
TTCATTGTCGTGAACTATGGGAGTGAAGTTATAAACACAGAGCTACTCGG
GGCTGCTTTCTTCCTCTGAGCAGTTTTCAGGTTTTAGCTCTAGGCAGTTG
>chr12:44269654-44269754
GATGCGCGTCCCTTTTAAAAGATGAAAAAAACTGTATGAGTCAGCAGGTT
GCAGAGCCTCTTGTCACTGTCATTTCTGTCATGATGCTGGGGGCGGGGCG
>chr15:50751181-50751281
ATATAAACTGGGTTTCCCCAAAGGATAGCTGACCTTTGAGTTCACATGAT
GAAAGTGATAGAGTAAGAACTTCTAAAGGAAATCTTTTAGGCTTCCAAAG
>chr3:126660881-126660981
TGGGTGGCAAAAATAAGTTCACAGAGCCTATTACTTGGAGCTGAGATCAC
GGATTAAATGTCTTGAATGGGGAAAAAAATGTATTGGTTGCACTTAGAAT
>chr4:119786366-119786466
GGAATTAGCTCGCCCTGGCAATGCCAGATGTAGATCAGTTTGTCTTTTTA
AAATAGGCTGTGACTCAGGTACCTGAATTGCTCAAGGACAGGCATTGGCA
>chr2:11429678-11429778
GAGTCACTGACTGGGTGATCCATCACAAGGCATAGGATGGGGTTCCTGTG
AGGGATCAGCAGCAACTTCCTGTCTGTAGTCAATCCAGGAAGGCTTGGCT
>chr14:122935994-122936094
GGCAATAAGGAAGTGAGGTCACAAAGGGGATCAATCTGACTAGAATCGGA
CAGAAATGAAGACTGTAGACAGGAATGACTAAACAATGACACAGTGAGAA
>chr11:97661444-97661544
TATTAACTTTTCGTATGAGCACACTTCACAGAATAAAAAATCGTCATAGC
CGAGATCCCGGCCTTCGACCTGTCCTGATTCAGAAGTCGTAAAACAGACT
>chr8:11203496-11203596
ACAGGAAGTGGGTGGGCGGGCGGCTAGATTAGTCATTCCATTTTCTGTGC
TGTGCATTCGTGCGTGCGTAtgtgtgtgtgtgtgtgtgtgtgtctgtctg
>chr7:80299428-80299528
GGGGCCAAGGTTCAAGGTCATCCTTGTCTCATGGATAGGGATCCAACCCA
GGTTGTTAGTCTTCACACGTTGAGCCATTTGCCAGTCTAGCATGTTTTGA
>chr15:35650048-35650148
GATAAACCTTTGCCTTGTATTTCCTGTTTGCTCACTTGCCTAAACAGTCT
ATCTAATTGATGTACTAAATGGTTCTCACAGTATTTGTGAGCAAAAAGTG
>chr3:52882012-52882112
CCCCAAAATGACTGTCAATATGATTATTCATCCCTGTGAGCCTGACTGTC
ACCAGCACAGGGAGGGGTGTCTGTGATATTTTTAAACACAGACCTCAGGG
>chr4:130801352-130801452
CTGAACTTGTATGACTGCTGGGTGCTGACTCAGACCAGGGGCTTCTTGAC
TTCAACGAGGACAGAGCTTTGTCATTGTTGTCCCTGATGAAGCTAACCCA
>chr11:59421933-59422033
TCACCAGGAAATGTGGGGACAGTTGAGCTATTCCACAGAACACTGTGGTT
CCAGAGAGCACAGGAAATGGCCAGCTACTGGAGCCAAGTGGTGCTGCATG
>chr10:13380562-13380662
TCACACCTATCAAGGTGTAAAAACTGCTGGGACTGAATGATTCAGGTCTA
AGAATGGAAATCATGACTCCATGAGTCCAGTCATAAGACATCATTTTAGT
>chr10:13730944-13731044
GACTCTCACTAACCCCATATGACCCGTCTTTGTGATTTATGTGGTACGAG
ATGAGCAAAGGTGATATCCTTCATTTTCATTGTTTTCTGAATAACCACTG
>chr11:74961903-74962003
Ggtgtgtgtttgtgtgtgtgtatttgcaagggtgctacttgtcctgccac
tttccatcttaatcttttatggtttctctgtaaacatgaagcccatattt
>chr15:5263284-5263384
CTCACTGAAGAATGAGGGTGATTACTAACACATTATGCAAATGGAGGAAA
CTAGATAAGAAAAGTAAATGGGCAATTTGAAGTGTAAGTGGCTTTATGCT
>chr13:29903356-29903456
caccatggtggggaatgcacagagctttaaagccactggtggatatgact
atctgcagtcagaaagagtggacaggatacagcactactttctaggtcca
>chr3:129893170-129893270
ttacagaatatggatgatggctggaaagtaccggttgtactgaaagtccc
accctagagcaggtgatgattcacaaaagctaagtcactggagccccaac
>chr10:8045144-8045244
TCATGAATGAATTAATGTCACAGCATAGAAGTTGTAAGCTGTCTTGAGAG
TAGCATGGTTTTTTGTTTGtttgtttctttaaggcagggtgtcatatagc
>chr1:130795464-130795564
ttggctattgctgctttcagttttactcagagacgcttctttttaaaagc
agcaatagttgactcagagatgcatagttagtcaaagtgctaagaataag
>chr7:64005812-64005912
GCTatacccacattcaacacatgcacacagatatgtgcatataaatacct
acaagcacacgatatgcatatacagatacagacagtcatacaGAAACTGA
>chr8:126814753-126814853
cttgcaggccagctagcttggcatgtgcagtgccaaataagagaccctgt
ttcaaaCACTGACACACAAAGTTGTCTAATAACCTGTGCAAGTTTTCTAA
>chr11:8830604-8830704
AGAGGGGCAAGGGTGAGTCAAGAATCACAGAATGAGCAACGAGCCAGGGG
CGAGAAGAGGCAGTGGGCCTGGCAGCCACAGCGTTCTCTTGCTATGAGTC
>chr10:117872640-117872740
ATAACCGTCCCTTCCCCAGGCTTGCCTGGAAAGGCAAGCTTGCTCTGGAG
CTGGGTAATCTCATTTGTGGGAGTGCAACTTCCACTCTGGGGACAGCTCA
>chr11:60111842-60111942
AGTTGAGTCACCATCCATTCCCAGAGGCTACCAGACTGTTAGTATGTGAC
TTTACGGAGGTCCGTCAAATTCCTACAACTTCTGCATCCTCACTTATTAA
>chr8:22873376-22873476
TTCTATTTTCCTTTCATAGATAGACTTGATCTGTCCTCTACATAAGCTCa
ttctctggaatcagactcactgtgagtcaccatgttggtgctcggaatca
>chr15:62271384-62271484
tacattatcaaccgttcttcacagatgttgacaatgccactgcctgactc
acctgcactgtctactcttcccttatgaaaggacttgcagttgtttttag
>chr1:160765584-160765684
AAGAATACTTTGTTCTAGGTTAACATACCTAAGTAACTATGGAATCCAGA
TTTGAAGCAAACAAATCACTTTCACTTGCAGTCATCCGCCTCCTGAAATG
>chr14:45694758-45694858
CATTAAAGTCTAGAATATCTATTGATATTTTCAAAATATCCATTTGTTTT
TATTTGTATAAGACAGCTTGATTTACCACGTGTTCCCTTCCTTCTTGCTA
>chr2:75680980-75681080
TCAATGCACATCCTAAACCATCCCAGTCTGTCTTTGTTTTTCGTTTCCTG
TAACATGATCAGAAAAGAACACCTTGGGGGATCCTTATCAAGGCCCAGGA
>chr3:97937759-97937859
tcatactaaagagaaaccttcattcgccatggtgactcattattccccat
gcctggccccagccctgggctctccttaatcttagaccatctgctttcct
>chr19:20424166-20424266
GGAGGGACACTGTAAGTTTACATTTATACTTTTCTTTGCGTTTTGAGACC
TTGGGTTTCAGTCAGGATGTGTGAAGTCACTTTTATGACTCAGGAAGTCA
>chr11:100939949-100940049
AACATGGGCAACTCCTGGCTGCTCTGAACTTCAGTTCTGCGTGATTATGG
GCATACACCCGGAAATATGACGTGGAAATAGAGTAATTACTAGATTGCGT
>chr11:121777182-121777282
TTCCAAACCACCTGTCAAGATCAGTTCTGGCTCTGATGTAGTTTCAGTTT
GTTGGATCCATTTGCCTTTCTGTCTGCCTGATGATTTTCTGGTGAGAGAC
>chr14:21112950-21113050
CTGTCTGTGGCGACCACTTTGAAGTGGTGTTTTCTCCTTCCATAGAAGCC
TCCCAGGCATGGCTTCTCAAGGGCACTGTGAGTCATTCCTGCCTTGAGAG
>chr15:9661460-9661560
GTTAGAAAAGAAAGAGACAGGTACAGTCAGTCAGTGAAGCCAAAGCAGAT
TTATTATTCCTCCAGTGTACACTATTCAAGGTTACAGCTTTAAAATAGAA
>chr16:49906684-49906784
GCTTTATGTATCTTATTGGTTGCATTTATGCTTTTATTTATACCAGCTTC
CAACCAGAGGACTATCCAACCTCCTAGGGTAAGTCCAAGTTTATGAAATT
>chr11:34036463-34036563
AGACATGCGGATGTGAGCCTTGCTCCAAGGCTTAGCACCCTTAGTGTGAG
TCATAGTTGTGTCATCTTGAGTCCTTCACTGCCCAATTAGGTCATGGGGT
>chr12:100975869-100975969
CCCCAAGTAGTGAAGTCAAAACACTCACGTTGTCTTGTAGAACCCTGGAC
AGTCTGAGTCAGTGGCAGAGTCTAAGGAAACCCTACTAGCCTGTTTACAG
>chr10:40451646-40451746
CTGGCAGCGCACCCTGCTCCCATTCTGTTGTCTAGTGTGGCTTGACGTCT
CATGTTACCATCTCCTGCTCTGTTGCCCTTTCATAGTTTTCAAGCTCTAT
>chr16:58534866-58534966
AAGCCAGGTTCAAACCCAGATCTGAGTCAGATCAAAGCCACAGCAAGTCT
CACGTGACAGAAAACAAGCTAGAAAGGGACTGAAGCTTCTCACCAAAACC
>chr18:33216914-33217014
GGAGCTTCAGTGATTAGCACACTTTCAAGCCTTTGTGGTTAGGATAGACA
GTTGTTTCCTATGACCTCTTTGGGGTTAAAGCCTCCTGCTGACTGTCCCT
>chr11:54748936-54749036
TAGAGAGGAGTGCATGCAATTATGGAAATGACTGGTTAGACACTAGTCTT
TCCCACTGACTCATGTAAATGGATGACAGACTATGCTCAGCATTTAATgg
>chr6:142917617-142917717
acagtgtcataggcactgtggaagagaatacagaggctccgcaagaaacc
gaaaaatgaaattctcacataacccagctgtcttcatgctggatacgcac
>chr15:78493442-78493542
GGTAGCTTCAAGCAGTCATGGTGGTTGCAGCTTCCTTCGGCAAGAGGGAA
ACTGAATCTCTGGGAGACTAAGAAAACCACTCCAAAACCACACAGCACAA
>chr4:116468674-116468774
aagaccaaagagactatgactaagctgcttatattagtcagggttctcta
gagtcacagaacttacagaatgaatctacatatataaagggaatttattg
>chr17:12275734-12275834
TCCAAATACAGAGGAACCAAGAGATTGTTATGAATCATCCGCCAGTCTGA
CATCGTGGTGTACCTGactcagcctgtaagtcacagcacaaatgtcactt
>chr4:59803174-59803274
ctctggaactctctttgtagaccaggctggccttgaactcagagatccac
ctgcctctgctggtactaaaggcatgtgccccacccttagcAATAAATGA
>chr14:20967436-20967536
TGAAGGTAACAGTCTGAGAATTGATGTTTGACTCATGCCTTCCTCTTGTA
GGTTGGAAAAGAGACTGTTCAGACCACTGAGGATCAGATTCTGAAGAGAG
>chr1:182543401-182543501
GTTTAGAGGTAAAACCACAGAAGTGGTTGGGATGAAGTGAGAGGGCTGGG
AATGACGCCATGATTGAGGCCCAGTGGCTTTAAAAGGAGAGAGGAGGTGC
>chr14:34447695-34447795
ACTTACAGAAACAAGTATCAATTTACCTTGAACATGAGAAATGATGAACA
GACAGGCTCCCAGTAATCTGATGTAAGTGTATAGCTGAGTCATTGTCTGA
>chr5:29893409-29893509
AAATCTAGGAGTTACCCTTGATTCATACTTGATATCGTGGTTTCATTATC
TGAGACAAATCCCAGTCCTTTAAAACCCCTGCCTTGACATTTTTACTATT
>chr17:17600162-17600262
CAGAGTCACAGGAAATGGTTAAGCAACCTCAGAGCAGTCATTTGGTTTTG
CACCACAAATGTTTTTCAAAATAATTATCTTCAAATAATAGGATACCTTA
>chr9:62054474-62054574
gggtctggcttacctcactcagaacgatcttttctagttccatcaatttg
cctgcaaatctcttgatgtcattgtttttttaaagctgaataacacttca
>chr17:52162766-52162866
TCAAGTTGACTGTGAGTGGGTGCGACTCATCAAGAAAAATAACCTCACCA
CCACAACAACACATGATGGGAGAGACCGAAACTTCTTTGGGAGAACATAA
>chr4:109134948-109135048
CTAAGGAGGAGTTGTGTACTGGATGATGAACTTAAGATCTGTCAGCATGT
GTGCCAAGGGTAGTTGGCAAGAATTTGAAATAGAACCTACAAATCTTTTT
>chr5:72259456-72259556
CTTATTGCATCCAAGACTTCCTGTAACACAGTGGTGCTTCTTTAGGGCTG
TGATTCAAAGCTGTACTCTCCGAGACAGACTAAAAGATACAGTGAGAAAA
>chr12:101896870-101896970
aaatgcttattgcagtgacagcatccaaaatcctctcttatagatatttt
gaaatatacattagtaaaatgctccacagtcatcctagtagacaacacca
>chr1:138279314-138279414
CTCACTTCAGTTCTCGGTAGCTTGTAGTGAGTCATGGCCTCCTGTCTCTT
TTGCTTTTCTATACTTCTCTACCATATAGCTGATACTGAAGATTGGCTGT
>chr3:52048302-52048402
AGACAGCTCACTTATCTTAAAATCTGAACTAACCAGAATCCAGCTTGGAT
CCTCCTCAATCAGCCATGCTTCTGAGAAGACAATGTACGTTCCAGAAAGT
>chr11:53347286-53347386
aggctagaaaagggtgtcagatcccctggaattagagtgacagtagtgag
gggccatgtgggtgtttgaaaccaaacctgaaccctctaaaaagagcacc
>chr4:59682596-59682696
CACTTGTCATCTTGTTCCTGAAATGAGTCAGAAGAGAGGCGTTATTAGAA
CGAGATATGAGTAGCTTCAGGTCTCACTCCTGTGAGCAAGTATGTCACGG
>chr1:138962669-138962769
TATGTGTCGTGACTCATACCACATTCATACCATGTTGGTTTCCTCATTCT
CGTACTTTCTGTGTGGATGGATACAGTCTGAAGTAACCCTTACTGCATGA
>chr2:22807158-22807258
TGTGAAAGTGAGCTGTTGTGTTGGACGTTGGTACATGACCACACACAGAA
GTACAAATGCAGTGTCCCTGCGAGTTTCCCCTGTGACAAGTGTGGTTAGT
>chr11:109737782-109737882
AGCCTGCCTAAAACACAACTGAATAGCAGCTGTTGGGCTCTAGATTTTAA
ATGCTGTGAGGAAGAAGATAATTAAAAACCTATATATTTAAAAATGATCA
>chr8:10651186-10651286
ttggtgatgccactgttttgagtcatttctgccccataagtaagctctta
gccatactgcataaggaaccatgactcattagttcaccagttgaactttc
>chr4:119785104-119785204
gaggcattcccctcctttatcagttgagcatgggaaattccccagtgagg
tcacagttgtgatctgagtaagaagggttgctgtaacatcagggagcggc
>chr4:108314066-108314166
aggaggaatgggaagcttctggggagcagactgcagtcaaacaaagaaca
gtctaagactgagaactgtcccgcgtgggcagaggttcctcaagctccgg
>chr10:44432308-44432408
AGTAGAAAACTGTCCGCCCACAGGCCCGCCGAGCCCAGTGCAGCAGTGGA
GGTTAGGGGGTCGGGCTGCTCAGGCCAGCCTCTCTGCTACAGCTCGTGAT
>chr16:38396066-38396166
TTCAGATATTCCATGGCAGTTTATTTAAAAAATTTCTCTGCGTACATTTC
TATTAAATCCTAAGTATAGATGCTTAAGGGTGTGAGGTAATCACAGTTGT
>chr9:57973848-57973948
GTGTCCCAGTGAGTCATTGACCATATCATAAGTCATATGCTTATATAGAt
gtgtgtgtgtgtgtgtgtgtgtgtgtgtgtgtgtgagagagagagagaga
>chr3:126662050-126662150
CCCATCATGCTTTTGGTCTTGTGGTAACCCATTTATTCCTCTGAGGTTTC
AATCACTCTCATGAGATGTGGTGTCTCTGGTGActgaacacctcccactg
>chr3:133332193-133332293
CATTCAGAAAATAATAAGGCAAagctgggtgtggcagccctgtccctgtc
attccagcgcctgggaggctgaggcaagagggttactgccagttggaagc
>chr4:136174720-136174820
AGCCGAGTGAAGACATTGCCCAACTCACAAGGCCAAGAAGTGGGGAGGGT
GGGGGGGGGTGTCATCCTTGCATCAGACTCCCTAAAAGCCTGCCAGGCCC
>chr12:35652676-35652776
ACTCTATTTTAAAAAGTGGACAAGTAAAATTACTCTGTTATTTAGTTTTA
TCTGATGAGACAAgccccagagatccacccccaacaattttcattctcac
>chr19:55769028-55769128
TCTGACTTCTGGTTTGTGGTTTCCAGTCACCTCACCGCAGCTCATGAGTC
GTGAGTCTGGATGCTGAGGGACTGGGGTGGTCAGGAGGCTGCTCTGAATG
>chr9:32915718-32915818
TCAATTCCTGGGGACCCCCTTGTGGTATCCctgactcagaaggaaactca
tcagttactatagcacaccatcacagaccacttcctgaaagactttgggt
>chr10:99416992-99417092
AGTTTGAAAAAAAAAAAAAAACCCAACACACAGAAACACTAAAACTTTTC
TTCTTTTCTTTGTGACACTTTCTGACTAAGATCCAGACAATCTTTGAAAA
>chr8:126848310-126848410
TTTTTATGGGGTTTTTATTTGGTTTCGTTTTTGGTGTGCTTCTGAGAATT
GTCCTTTTGTTCTTCCGTTTGGTTGCAAAGAGCACTCTCCAAGGAATTCT
>chr10:68445412-68445512
TTTTACCCTTTCTCCTTTTGCATTTCCGTTGGCCCTGCGGAAGGCTTGCC
TGCAGATGAAGCTATCTTGTGGAGAATAATATTCTCTCTTTCCCTGAACA
>chr10:117900734-117900834
ATAACTGACTCATTGTATGGGGGATGCTCCTATGTTAAGTGTTTTGAGTC
AGAGAGCCTTAGATTCAGAGCCAGGCTTTGGTGCTTCTCAGGCTGTTCTT
>chr3:32419949-32420049
TGAGTCTGAGCCCTCTGTGTGCTTCAGATGAGTAATTACATACCACTTTC
AGTCAGCCAGTTGTCGTGATAGATATCACAGGAAATGAACTGTGGAGGGG
>chr6:67367234-67367334
AATATCAAAACTTCAATTCTGTCAGTAATCACAGGATGAAAGACTGTCCG
TGACTCATCTCGCCTCAGCTTCCAGCCACTGAAAACCCttgaggtttggt
>chr1:21634161-21634261
GTTCAACTGAAGACTGGTTCCTGTGACTCATGAGTGGAGACTATACGGTT
GTATTCTCACAACCCTGTTGAGTGGCCTTTCACCAGCTGACAATCATCAG
>chr1:160672244-160672344
AAAAAAAAACCTTCCAGCAAAGGGTACACACACAACTATTGAGAGAAACA
GCGTTTAACCTCTGGCTGTACAGCTAAGTAGTATAGAGCTGTCACTTTTA
>chr15:27703514-27703614
TCCCGACAGCAGCAACGGCTTCTAATTCAAAGTGTTCTCGTGAAACACAG
TGAAGTCACCCAAGTGAAGTATGCATCAGTTTCCCAGAAGTGCCTAAAGA
>chr1:60937058-60937158
ctttattctgctgggctagtggaaagaaaccttaatctcagtcctttcgg
ggtttccccaggtctccaggactgtgtcatacttctgggtcttgtgcaat
>chr9:111274168-111274268
ATTAAGTTTCTGAAAAGGAATAGCATAAACACAGTGGAGGTATTTTATCT
AGATAACAGAATTTAAGATTATTTTTTAAAGCATATTTCTAAGTAAATAC
>chr9:52349276-52349376
GAAAGGTTCTGACTGTCACCCTGCAGCAGTTTCCGTATGACTCAGAAAAA
GCCCCCAGGCTCTTGCTACCCAACTTGAGGTCATTAAAATGCTTGAGTGA
>chr8:124242224-124242324
GCACTGAAGCTGGCCCTGGGTCCCTCTGTAGGACTGGTATGAcgtggcaa
agaggatatagcaaagtattgggcttgggcctaagccagagtgcctgcgt
>chr7:47103046-47103146
TTGTCAAGGAGCCTTTGAATCTCCCTTTACCTGAGTGGGCTCGCCAACAT
GACCTCTGAGTCATTTTGTCGGTTTTCTACAAGGAAACAGGATGCCCTGG
>chr11:100524382-100524482
CAGGAAACTATGACCTACAGATCATCCCATCCACCCCACTGAGTCATCCG
AGCTGTCAGCTTGGAGCAAAACCCTCTAAGCAAAACAGAGGTCTCTCTGG
>chr17:31914348-31914448
GTCTGTCAGCAGTCTGGCTTCACTTGAAGGTTGGGGTCTAGGCTGTGTCC
AGGGCTGCACATGGCCACCAGGTCTCCTGCATCTGTTTTTTTTTTTTTCC
>chr8:109773150-109773250
CATGGAAATGTTTTTTGTTTGTATGTGTGAAAACAATGTAGACTAATTTC
TCTCTGACATTCAGGCTTATTTATAGACTCTTGTGACTCAACCAATAACA
>chr4:16211605-16211705
actctagtcattaggggaccaaggttctagttaggcaccagtttgacttc
tctgtgttgtttttagcaacagggccttgctaccagtttgtggtgagtga
>chr16:76539324-76539424
AAATGAATAAGAATGGCTGTGTAACAACACACCAAAAATGGCAGGAAATA
GCCTCTTAACCTATCTGTGGCACATCATACATGACTTCTTGGTTGGCAAT
>chr3:104841018-104841118
actgccttgcctcactgcagcctctgcccacttacaacgttactagaaca
catagctggtaagtaagtattctaaaccctaagtcttaccacatcattct
>chr14:18452846-18452946
cattagccccaaggacctaggccagggaagtcactatggagagtgagaag
ggggtaaaggggaagagaaaaaaaaaaagaacatgcacagagagggggaa
>chr6:119644088-119644188
TTCCATCTCCTCAGACGCCCGACATACCCGACAACTAACCTTTGAACTTG
TAGTACATTGTCCTGCTAGCAAACTGATGCAGATGAATGACAAATTGCTG
>chr1:131698867-131698967
TAGAAGCAGCATGACATAAACTGAAACCATGAGTAGCAGAGAACCAGAGA
GTTAAGACCGCAGAGGAACCAAGAGTCAGATCTTGGTGGAATTTGATTTC
>chr11:11725498-11725598
CAGAGAGCTCTGCTCACTCCTGACCGTTAGAAATGTGTCACCGAAGTGTG
AAAATACTTATGCTGTTAGACTTCCCATCATTTCTTTTCTTTCAATCCCT
>chr17:44460077-44460177
ttgtttgtttgtttgtttTAACATATAGGCTCATTAACCTTGGGCATGTG
CTACTTCAAATTTAACCTTGGACATGTGTTGATGCAAAACAAGAGTCTCA
>chr4:43116355-43116455
AAGCAGTGGTCCATGGGTCATATCTTGAGTCACCACTTCCTGCTTACAGT
CAGAGAGAGACCTCCATTCATGAGTTGTTCGTGCTGTGATGTTCTTTCTT
>chr8:127799834-127799934
caaacctaatgactcaagttgatcccaaggagccacatggtagagagaac
caactcccacaagttgtgccctcatctccacacatatgccatcacatgtg
>chr18:4280666-4280766
agcacacattgcacctcacacaataatagtgggagacgtcaccatactct
catcaatgcacagatcatggaaacagaaactaaacagagagacagtgaaa
>chr1:58725528-58725628
AGTCATGCCTTGGGCCAGGCATCTTCTAGAATGTTCCTCCCAGATCTTCT
GGCCACTTCCACTGATGCCAGTGAGAGTTCTGATGGCCATTGCTGCCGTG
>chr5:72635686-72635786
gagctatcgctttgagttctctggtgagaagagcagatggtaaaatccag
aagctcacagccctgaaaaattactcacctcgggccaagaaccatagaaa
>chr8:115227236-115227336
AGCGCCGGGAGACCACTCGTGAGAAATTCCATAAGCACAACGGTGTGGTT
TATGTCACAATCGGTCTGTTGAAATGAAGCCGCCGGGGCCAGGTGGAATG
>chr8:81597683-81597783
GTGCTGAGATGAGTTAGATTGTTTGCACTTGTTAATGCCTTTGTTTCCTT
CATCTTTTAATTGCTGTTTGAAATTGCTAGCTCACATGGAGCCTTCTGGT
>chr11:30182842-30182942
TGAAGCCACAGGTTATCAGTATAAGAAGTACAATGTGGTGGCAAGGGTGT
GGCTTCCAATTCCAAACCGGATGACACCAGTCATACTTTTCATAGTAGCA
>chr2:44969334-44969434
AAGAGGGCATGGTGCTTTGTCATGATGCTGGACCTTGTGAGAAACATCAG
GAGACAGTTTCCTGACTAATACCACTTCCACTGGTATCCATTATCTACAC
>chr19:29659830-29659930
tctctgagtcacctttgcagccccAGAAGTTGATTCTTCAGAGAAAACAA
AGGAAGTGGCTTATTCATAGCCTAAAAGGCTGTGGTTGtttgtctttcgt
>chr8:110860054-110860154
ctggaactctctatgtatatccagctaacctcaaacttacagagatcctc
ctgcctctcctttcaagtgctaggattaaaggcctgtaccaccatgcatg
>chr13:36808085-36808185
actgtggaacacactgtgacacattacagcgaccgcaatgagattttccc
ctctgacttggggctggggattttttgcaagggcagagtgtgggtacaaa
>chr18:32693752-32693852
GAAAAGCTACAACTTTATAGAAGAAAAAAATTCGGACAAAATCTGGATAC
AAAACCAACAACTGTGAGTAGTAGTCAGTTTCTGTTTCTATATTGCTGCT
>chr11:121804184-121804284
CAGAAAGACCTGACAACTGAGTTTCCTTTTTCAAAATGAGTGGCCTGCAA
GCCTGACTCACACTTCTAAGTTCATAAATTTTGCATGATTTTTGAAGGCC
>chr18:50065978-50066078
GATTTACTCAGCCAGATTTTTTTTCTTTCAATCTATGGTGCTTTTTTTTC
TTCTAGTTCATGAATGAGTCAATTGACCGAATGTAGGCAGCTACTGAACT
>chr9:15185466-15185566
CTCAGAGAAAATTACCGTGAAGGCTTCGTTTCCTCATGTTCTAGTGATAA
TGACAGCATCAGTCACAGAGCTACTACTGAGCATCAAACACCCATGAGGA
>chr2:68991923-68992023
GTTGCAGTGAACCATGGCTGTGACCTTCCATTCTATTGAAGGAAAAAGAA
ACTCAAGAGTTCTTTCATTCTTTCTCAGCTGTTTCTTCTTGGACTTTGCC
>chr10:28597258-28597358
TTATAATTGTAACATTTACTGATTGAACATCATTTTCTCTTCTAAATTTT
CATGCCTTTATTCCCAAATAAATAATCTCTCTATGACTCAATATGAGAAT
>chr19:42564059-42564159
GACAGAGGCCTTGCACGACCTAAAAACTGCTGAAGAGTTTAAAACAAAAG
AGGAAGATTACTCAGAGAGTGTAGTGTGTGGCATATCATTTTCTGATTCA
>chr5:107727338-107727438
TCAAAATCGTTATAAGAAAAAGCCCTTTCTGTGGGGAAAAAAAGTCAGTG
ATATTTTTAACTGTAAAAAAAATCTGAATTTATGCAAAATATTTGACTAG
>chr9:107312150-107312250
cacatactctcacatgcatatacacacatgcacatgtactcacacagtac
acatactcatacacatgtacacacaTACAATACACACACACACACACACT
>chr17:34900107-34900207
GTTTGTGTTCTTTGGGGAGGGGTGGTCAGCAGAGGAGACTGACAGATGTA
GAATTAATTATATAGTTATTGTCCTAATTACACAAATGACTGGGCAGGAT
>chr5:4103172-4103272
agatatgccaaggtgagccttggctacataacaagttctacagccaccct
gggatataataaatatctcagaaaTGATGATGATGATAGTGAGCTTTTGA
>chr2:157447832-157447932
AGTGTCTGGCCCAATCCACCACTGAAGCCTCCCAGGTGTTTGGCTCATGT
CAAGagaattcactagtgaagctatctgggcctgggcccttttaagggaa
>chr2:132645378-132645478
acacacacacacacacacacacacacacacacactgtggtggtttgaata
ggtacagtcatgattgactcatgtgtttgaatgcttggcctattggtact
>chr2:3649296-3649396
TTTGTTTCCTAACAACCACTGTGTTTTGTATGACTCAGTATTGAAAGATG
GCTCCAGATATGAAGGTTGCTAGAAGACGCTTATCAGTTAGTAGAAATCA
>chr18:60493832-60493932
gatggatctgtgagtctttgactagcctgatctatctagtgagttccagg
acaaccagggctgtgtacagaccctgtttcaaaagaaaaagaGCCAACAA
>chr5:53495388-53495488
TAGCTTTAACTGTGTTATTTAGACATTTTCTCTAAAAATGATCACATTGA
GTCAAATATAATGAGGATTCTTTCGCGTCCTGAGAGTCAATGACTAATCT
>chr9:65637172-65637272
CCAATTGTTTTCATACACCATTGCCACAGACCACTGTGAGCATCTTAATT
AAAGAAATGAATAGTCTTGCCCTCAAGTGACTACTGCTATTCTAGAGACA
>chr4:63868280-63868380
tgaacccatgtctttgcactacatacataactggtacctgaggaggttag
aagatgcatcagattgactcagactggaattgcagatggtcataaaccaa
>chr7:122940472-122940572
CAGCTCCTGCAATTGCTATTCATCTGAGCCTCTCTTGTTCTACCACTCAT
Agcatccgactgaaagcgaaagtgtaaatgtgtcgggggttggtctgagg
>chr7:143786055-143786155
GTCTGACAGTACTACCAGGGTGACAGGGTTCTTGGCAACTGTGACAGAAA
TGCTACTGTCCGTGGTATGTGTGGCCTCAGGGTGAGTCAGAAGAGCAGTC
>chr15:50697952-50698052
GTCCAAAAATTGCCAATCAATCATGTATACATTACAGGGAAAATTGGGTT
AACATGTCTTCATACTGAAGCTTCAATGATGTTCTGTTCAACCAGGGCAC
>chr9:120776666-120776766
AACCATGCACAGAGATACTTAACTCAGTCTATTGCAAAACTCACTACTTA
CTTGGGCATTTTGACTTTTATTATTGTTTGAGATACTCCAAGGGAGAGTG
>chr15:62821716-62821816
CATGGTGAGAAAGATCATTTCAATACTGACTGTTACAATAGACCTTCTAG
GGGATTCTAACTGTTGGACCATTCTACTTTCTAAATTAATCAATTCTAAT
>chr13:47841730-47841830
TTTTTTGGTTAAGTTTTCATCACTTGCGTGTCCCATGCATTCAATAATGT
TGTAACACACCGATTAAGTAAAAAAAGAGATGAACCGAGCAGATTTTGAC
>chr9:32487932-32488032
aaaggcctcctcatctggtttttatgtgggcgttgcggacctgaactcgg
gtcctcatgcctgcacagtaattcaggtattgactaagcaatctccttag
>chr15:66862020-66862120
GTGTGTCCCACACTCAAATGTGATCGGCCCTGCCTCCAGACTGTTCCTTT
GAGGATCCATATTCCTCTTGGAAAGCTTGGAAAGGAATGTGGAGACCCCG
>chr11:106666610-106666710
ctggcaggcctgaggtcctgcgggccgactctccagcactgcaGGCCACC
ACCATGAAACGAAACCCCCTAGAGCTCAGGCATATCACAGATTATCCCGC
>chr3:126831565-126831665
CAGGCCCAGCCCTGACTCACTCACTCACACGCCTTTGCCTGGGGGAAATG
AACACTTCAGAAATTCCTGAGTTCCAGGCCCTTCCTAAGCCAAGACTCAC
>chr1:143192165-143192265
ACCCTGCACAAGGACCATATTCCTTCTTATTAACTGTTCTACAAATCGAG
AACTtagttcctgtgtcatagactcattgcaaaggtgaaataaactcaaa
>chr11:86428980-86429080
TTGTTACTGTCTGTCAAAGCAGCCAGAAGCAAGCTTGTCCTTGCAAGGGG
TGGAGGTGCTATTTTCTTAGTGAACTGTGACTTTCATTATTACTAGGCTA
>chr4:116301218-116301318
GGCTCAGTATGACTCAGCTGCTTGAGCCCAGTAATGTGCAGTCAGGCAGT
TTAGACAAGCAGCCTGTGCCTGGGTCATCAGGCTTACAATCAGGGAAGAT
>chr10:96605198-96605298
CAAGCAAGCCTAAAGAAACATCTTGAGTAATCCTTCCATTTAGGGGCATG
GTTAGAGGGCAGTCTATGCTACATGGTAAATTCAAAGCTTGACTAACTCA
>chr8:40394954-40395054
aatgggagaggaagcactaggctgggggtatacccggggtggggtggggg
gaggcacctgctcagaggagaaggggaataggggaaggattgtgggtgga
>chr1:34852468-34852568
AAAGGGTGTGTGTGTGTGCAGATTGCTTTCTATGACACGGATTACAAATG
TGTCCTGTACCCTTAAAATATAGAGTAGCTAGACTGTAATGCTCATATCT
>chr3:126920370-126920470
TGCTTAGCGTCTATGCATGTGTGTGAGTTTACACCTCTGTATGACTAATA
CAGACCATTTACAAGCTATCTATCATCTTCCCTTAGATTAGAGGCTCTCT
>chr10:93082038-93082138
ACCAAACTCAGAGGATAACTGAGAATCAGGGGACAAGTCCTAATTATGTG
CTGCAAAGCCAGTGATCATAAGAAATCTGCCGTCCTGGTGATGCCCCCAA
>chr8:34587653-34587753
GAAGTTGTTAAGTTAAGCTAttagtcacactgcatgccgatgtgcaaaat
gaatatagcatcttatttttggtcactgactagtctttcccagaggttct
>chr17:83379747-83379847
gaggtgcctgttaacggatggattttgaaatatggcatgtgcatatataa
taaagtaccatttgactttaaaggaagggggagttctgtagtttagctct
>chr6:129298952-129299052
tacagagttaaacagagaattcaaagtccttagtcatcagggaaatgcaa
ctcaaaacaaccctgagatttcactttatatcaaccagaatgactaggat
